# Supplementary material for: Origins and Evolution of Seasonal Human Coronaviruses
Source: Viruses. 2022 Jul 15;14(7):1551. doi: 10.3390/v14071551 (PMC9320361; doi:10.3390/v14071551)
Supplement: Supplementary file 1 [file viruses-14-01551-s001.zip]

Archive with 128 entries (125 files):
- alignments/
- __MACOSX/._alignments
- alignments/Nucleo_alphas_D2.fasta
- __MACOSX/alignments/._Nucleo_alphas_D2.fasta
- alignments/Nucleo_betas_D5.fasta
- __MACOSX/alignments/._Nucleo_betas_D5.fasta
- alignments/Spike_betas_D4.fasta
- __MACOSX/alignments/._Spike_betas_D4.fasta
- alignments/WGS_betas_D2.fasta
- __MACOSX/alignments/._WGS_betas_D2.fasta
- alignments/Spike_alphas_D4.fasta
- __MACOSX/alignments/._Spike_alphas_D4.fasta
- alignments/Memb_alphas_D4.fasta
- __MACOSX/alignments/._Memb_alphas_D4.fasta
- alignments/Env_alphas_D2.fasta
- __MACOSX/alignments/._Env_alphas_D2.fasta
- alignments/Spike_betas_D2.fasta
- __MACOSX/alignments/._Spike_betas_D2.fasta
- alignments/Nucleo_betas_D3.fasta
- __MACOSX/alignments/._Nucleo_betas_D3.fasta
- alignments/.DS_Store
- __MACOSX/alignments/._.DS_Store
- alignments/Nucleo_alphas_D4.fasta
- __MACOSX/alignments/._Nucleo_alphas_D4.fasta
- alignments/Memb_alphas_D2.fasta
- __MACOSX/alignments/._Memb_alphas_D2.fasta
- alignments/Spike_alphas_D2.fasta
- __MACOSX/alignments/._Spike_alphas_D2.fasta
- alignments/WGS_betas_D4.fasta
- __MACOSX/alignments/._WGS_betas_D4.fasta
- alignments/Env_alphas_D4.fasta
- __MACOSX/alignments/._Env_alphas_D4.fasta
- alignments/Env_alphas_D3.fasta
- __MACOSX/alignments/._Env_alphas_D3.fasta
- alignments/Spike_betas_D5.fasta
- __MACOSX/alignments/._Spike_betas_D5.fasta
- alignments/Nucleo_betas_D4.fasta
- __MACOSX/alignments/._Nucleo_betas_D4.fasta
- alignments/Nucleo_alphas_D3.fasta
- __MACOSX/alignments/._Nucleo_alphas_D3.fasta
- alignments/Memb_alphas_D5.fasta
- __MACOSX/alignments/._Memb_alphas_D5.fasta
- alignments/Spike_alphas_D5.fasta
- __MACOSX/alignments/._Spike_alphas_D5.fasta
- alignments/WGS_betas_D3.fasta
- __MACOSX/alignments/._WGS_betas_D3.fasta
- alignments/Nucleo_alphas_D5.fasta
- __MACOSX/alignments/._Nucleo_alphas_D5.fasta
- alignments/Nucleo_betas_D2.fasta
- __MACOSX/alignments/._Nucleo_betas_D2.fasta
- alignments/Spike_betas_D3.fasta
- __MACOSX/alignments/._Spike_betas_D3.fasta
- alignments/WGS_betas_D5.fasta
- __MACOSX/alignments/._WGS_betas_D5.fasta
- alignments/Spike_alphas_D3.fasta
- __MACOSX/alignments/._Spike_alphas_D3.fasta
- alignments/Memb_alphas_D3.fasta
- __MACOSX/alignments/._Memb_alphas_D3.fasta
- alignments/WGS_alphas_D2.fasta
- __MACOSX/alignments/._WGS_alphas_D2.fasta
- alignments/Memb_betas_D3.fasta
- __MACOSX/alignments/._Memb_betas_D3.fasta
- alignments/Env_betas_D2.fasta
- __MACOSX/alignments/._Env_betas_D2.fasta
- alignments/._Spike_alphas_RDP.fasta
- __MACOSX/alignments/._._Spike_alphas_RDP.fasta
- alignments/WGS_alphas_D4.fasta
- __MACOSX/alignments/._WGS_alphas_D4.fasta
- alignments/._WGS_alpha_RDP.fasta
- __MACOSX/alignments/._._WGS_alpha_RDP.fasta
- alignments/Env_betas_D4.fasta
- __MACOSX/alignments/._Env_betas_D4.fasta
- alignments/Memb_betas_D5.fasta
- __MACOSX/alignments/._Memb_betas_D5.fasta
- alignments/WGS_alphas_D3.fasta
- __MACOSX/alignments/._WGS_alphas_D3.fasta
- alignments/Env_betas_D3.fasta
- __MACOSX/alignments/._Env_betas_D3.fasta
- alignments/Memb_betas_D2.fasta
- __MACOSX/alignments/._Memb_betas_D2.fasta
- alignments/WGS_alphas_D5.fasta
- __MACOSX/alignments/._WGS_alphas_D5.fasta
- alignments/Memb_betas_D4.fasta
- __MACOSX/alignments/._Memb_betas_D4.fasta
- Supplementary File 3/
- __MACOSX/._Supplementary File 3
- Supplementary File 3/RDP_membrane_beta.xlsx
- __MACOSX/Supplementary File 3/._RDP_membrane_beta.xlsx
- Supplementary File 3/RDP_spike_alpha.xlsx
- __MACOSX/Supplementary File 3/._RDP_spike_alpha.xlsx
- Supplementary File 3/RDP_spike_beta.xlsx
- __MACOSX/Supplementary File 3/._RDP_spike_beta.xlsx
- Supplementary File 3/RDP_WGS_beta.xlsx
- __MACOSX/Supplementary File 3/._RDP_WGS_beta.xlsx
- Supplementary File 3/RDP_WGS_alpha.xlsx
- __MACOSX/Supplementary File 3/._RDP_WGS_alpha.xlsx
- Supplementary File 3/RDP_membrane_alpha.xlsx
- __MACOSX/Supplementary File 3/._RDP_membrane_alpha.xlsx
- Supplementary File 3/RDP_nucleocapsid_beta.xlsx
- __MACOSX/Supplementary File 3/._RDP_nucleocapsid_beta.xlsx
- Supplementary File 3/RDP_nucleocapsid_alpha.xlsx
- __MACOSX/Supplementary File 3/._RDP_nucleocapsid_alpha.xlsx
- TempEst/
- __MACOSX/._TempEst
- TempEst/nucleo_beta.jpg
- __MACOSX/TempEst/._nucleo_beta.jpg
- TempEst/spike_beta.jpg
- __MACOSX/TempEst/._spike_beta.jpg
- TempEst/spike_alpha.jpg
- __MACOSX/TempEst/._spike_alpha.jpg
- TempEst/.DS_Store
- __MACOSX/TempEst/._.DS_Store
- TempEst/env_beta.jpg
- __MACOSX/TempEst/._env_beta.jpg
- TempEst/env_alpha.jpg
- __MACOSX/TempEst/._env_alpha.jpg
- TempEst/memb_alpha.jpg
- __MACOSX/TempEst/._memb_alpha.jpg
- TempEst/nucleo_alpha.jpg
- __MACOSX/TempEst/._nucleo_alpha.jpg
- TempEst/TempEst.xlsx
- __MACOSX/TempEst/._TempEst.xlsx
- TempEst/memb_beta.jpg
- __MACOSX/TempEst/._memb_beta.jpg
- TempEst/wgs_alpha.jpg
- __MACOSX/TempEst/._wgs_alpha.jpg
- TempEst/wgs_beta.jpg
- __MACOSX/TempEst/._wgs_beta.jpg
