# Supplementary material for: Origins and Evolution of Seasonal Human Coronaviruses
Source: Viruses. 2022 Jul 15;14(7):1551. doi: 10.3390/v14071551 (PMC9320361; doi:10.3390/v14071551)
Supplement: Supplementary file 1 [file viruses-14-01551-s001.zip › alignments/Nucleo_alphas_D2.fasta]

>KT253269_Bat_Ghana_2011--
atggct------------acagtcaactgg---------gctgatgcc------tctgaa------------------ccacaa------------------------cgtggtcgtcag---------------agtagaataccttattccctttatagtcctttgcttgttgacagcgaa---caacct---tggaaggtgatacctcgtaatttggtacccaccaacaagaaagac------aaaagcaagcttataggctattggaatatt---caaaaacgtttcagaacgagaaagggcaaacgggttgatttaccacctaagttgcacttctattatcttggcacaggacctcataaagatgctaaattcagagagcgcattgaaggtgtc------gtatgggttgctgttgatggtgctaaaaccgaacctacg---------ggttatggtgttaggcgtaagaattcagacccagaagaaccacgtttcagtcaagca------ctcccaaatggtgtcactgttgttgaagaa------------cctgac------tctcgtgctccttctcgttcacagtca------agg------------------------------------------------------------------tcacagagc---------cgaggtcgt---------------------------------------------------------------------------------------------------ggtgaa---tccaagccccag---------------tctcgaaattcttcaagt---------------------------------------------gacagaaaccagaag---tca---agtcaggacgacatcatgaaggcagttgctgctgctcttaaatctttaggttttgagaag---cctcaagaa------aaagagaat------------------------------aaggtagcgaaaaagggtactcct---aagccttct------aggaaccagagtcctgctccgtctcaaactcgtgccaagagcccagctcgttctcagagttctgaa------acaaaagaacaa---------aaa---catgaaatgcaaaaaccacggtggaaaagacagcctaatgatgatgtgacatccaatgtcacacaatgttttggccccagagatcttgaccacaactttggaagtgcaggtgttgtagctaatggtgttaaagccaaaggctatcctcaatttgctgaacttgtgccttctacagctgctatgctgtttgatagtcacattgactctaaggagtcgggcaac---aatgttgtccttacttacacaactagggttacagtgcccaaggaccatcctcatttgggtaagttcttggaggagttaaatgcattcacc---------------aag---------------------------cct---------------tcacaggttagagaaatgcaacaa------------------------------------------------------catcct---ctg---------cttaaccctagtgcacaagaattcaatccatcacaa---act------------------------------tca---cct---gca------------actgttgaacca------------------------------gtctacgatgaagttgctattgaaact---gacataattgatgaagtcaac---------------------------------------taa
>KT253270_Bat_Ghana_2010--
atggct------------acagtcaactgg---------gctgatgcc------tctgaa------------------ccacaa------------------------cgtggtcgtcag---------------agtagaataccttattccctttatagccctttgcttgttgacaatgat---caacct---tggaaggtgatacctcgtaatttggtacccaccaacaagaaagac------aaaagcaagcttataggctattggaatatt---caaaaacgtttcagaacgagaaagggcaaacgggttgatttaccacctaagttgcacttctattatcttggcacaggacctcataaagatgctaaattcagagagcgcattgaaggtgtc------gtatgggttgctgttgatggtgctaaaaccgaacctacg---------ggttatggtgttaggcgtaagaattcagacccagaagaaccacgtttcagtcaagcg------ctcccaaatggtgtcactgttgttgaagaa------------cctgac------tctcgtgctccttctcgttcacagtca------agg------------------------------------------------------------------tcacagagc---------cgaggtcgt---------------------------------------------------------------------------------------------------ggtgaa---tccaagccccag---------------tctcgaaattcttcaagt---------------------------------------------gacagaaaccagaag---tca---agtcaggacgacatcatgaaggcagttgctgctgctcttaaatctttaggttttgagaag---cctcaagaa------aaagagaat------------------------------aaggtagcgaaaaagggtactcct---aagccttct------aggaaccagagtcctgctccgtctcaaactcgtgccaagagcccagctcgttctcagagttctgaa------acaaaagaacaa---------aaa---catgaaatgcaaaaaccacggtggaaaagacagcctaatgatgatgtgacatccaatgtcacacaatgttttggccccagagatcttgaccacaactttggaagtgcaggtgttgtagctaatggtgttaaagccaaaggctatcctcaatttgctgaacttgtgccttctacagctgctatgctgtttgatagtcacattgactctaaggagtcgggcaac---aatgttgtccttacttacacaactagggttacagtgcccaaggaccatcctcatttgggtaagttcttggaggagttaaatgcattcacc---------------aag---------------------------cct---------------tcacaggttagagaaatgcaacaa------------------------------------------------------catcct---ctg---------cttaaccctagtgcacaagaattcaatccatcacaa---act------------------------------tca---cct---gca------------actgttgaacca------------------------------gtctacgatgaagttgctattgaaact---gacataattgatgaagtcaac---------------------------------------taa
>KY073747_Bat_Kenya_2009-06-20
atggct------------tcagttaattgg---------gctgatgcg------tctgaa------------------ccacaa------------------------cgtggtcgttca---------------ggcagaatccctttttctctttataaccccttgcttgtcgaaaatggc---caacct---tggaaagtgataccacgtgatttggtacctactaacaagaaggaa------aaagacaagcttattgggtattggaatgta---caaaaacgcttcagaactaagaaaggtcagagagtggacctacctcccaaggtacatttttactatttgggcacaggaccacataaggaatcaaaattcagagaacgcattgatggtgtg------gtctgggttgcagttaatggtgctaaaacagaaccaact---------ggttatggtgttcgccgtaaaaatgctgatccagaaacacctaaatttaatcagaag------cttccaaatggcctttctattgttgaagat------------ccagat------tcacgtgccacttctaggtcccagtca------cgt------------------------------------------------------------------tctcagagt---------agagatcgt---------------------------------------------------------------------------------------------------ggtaaaaattctaaacctcag---------------tcacgtagttcctcaacagaacgccct---------------------------------cag------------------------agtcaggatgacatcatgaaagctgttgctgctgcgttgaaatccttgggttttgaaaaa---cctcaagaa------cctcaacag------------------------------aagaaa---aagaaggctacacct---aagtcttct------agaagttcgagtcctgct------------------------ccagttaaagcacaaagttctgatgctcaaagtaaagaacaa---------aaa---catgaattgcagaaacctcgctggaagaggcaacctaatagtgacaaatcatcaaatgtcactcaatgttttgggccgagagacctagaacataatttcggcagtgctgatgttgtagctaatggtgtgaaagccaaaggttacccacaatttgctgagttagtgccttccacagctgctgtgttgtttgacagccatatagactccaaagaggctggtgat---tcagttctgttgacttttactaccagagtgaaagttcctaaagatcaccctcatttgggtaagtttttggaagaaattaatgctttcaca---------------aaa---------------------------ccc---------------tctcaggtcaaagaaacacaacaa------------------------------------------------------cacccg---ctg---------cttaatccagctgcacaggattttaccccttca------act------------------------------tcg---tca---tca------------actgttgaacca------------------------------gtttatgacgaagttgcattagaaaca---gacataattgatgaagtcaac---------------------------------------taa
>KY073748_Bat_Kenya_2010-06-
atggct------------acggtcagttgg---------gctgatgct------tctgaa------------------ccacgg------------------------cgtggtcgttcg---------------ggaagaattccatattccttgtacagacctttgcttgtcgacaatgac---cagcct---tggaaagtgatacctcgtgacttggtacccactaacaagggtgac------aaagacaagtttgtaggttattggaatatg---cagaaaagattccgcactaggaagggcaagaaaatcttcttgccacctaagctgcatttctactaccttggaacaggtccctacccagatgctaaattcagagagcgcattgctgatgcaaatattgtttgggttgccatgaatggtgccaaaactgctccaact---------ggctatggtgtgaggaagcgtaatgctgaaccccagacacctaaattcaaccaggag------ctccctgagggagttactattgttgaagat------------gttgac------tcacgtggtcca------------tcg------agg------------------------------------------------------------------tctcagagc---------agaaataga---------------------------------------------------------------------------------------------------agttct---tcacggcctcag---------------tctcgcaatgcctctaatgagcgtcta---------------------------------ccaaaatctaacagcaagcaaagc---aaccaagatgatattatggctgctgttgctgctgctttggaaaaattgggctttgaaaga---cctaatgatgcttcacaacctcag------------------------------aagaagcaaaacaagggtacgcct---aaaccatct------cgtgcccaaagtcctgctccttcc------cgttccaagagtcctggtagactacagaatgcggaa------cctaaagaaaag---------aag---aaagaacttgaaaaaccccgctggaagagacagcctaatgatgagttgccatccagcgttatgtattgttttggtccgcgagacctagatcataactttggaagcgatgccaccatccaaaaaggcgtgaaagcccctaattatcctcagtttgcagaacttgtaccatctactgctgcattgctgtttgacagccatattgataccaaggaattgggtgac---tctgtgttgatcacttacactcataaagtgaaggtgcctaaagaacacccaaaccttggtaaatttcttaatgaggtaaacgccttcaca---------------aaa---------------------------cca---------------tctcaggtattgctgacgcaacag------------------------------------------------------catcca---attgtacctactctcaatccagttgctccagaatttaacccc---------act------------------------------tcg---tctcagcca------------aaacctgagcca------------------------------atctatgaa---gtaccaactgagatc---gacatagtcgacgaagtcaac---------------------------------------taa
>KT253272_Bat_Ghana_2010--
atggct------------acagttaactgg---------gctgatgag------tctgag------------------cagcag------------------------cgtggtcgtcag---------------ggtagaatcccttattccgtttatagtcctttgcttgttgacagtgaa---caacct---tggaaggtgatacctcgtaatttggtacccatcaacaagaaagat------aaagacaagcttataggctattggaacatt---caaaaacgcttcagaactagaaagggcaaacgggttgacttaccacctaagttgcatttctattatcttggcacaggaccccataaagatgcaaaattcagggagcgcattgaaggtgtc------gtctgggttgctgtagatggtgctaaaaccgaacctaca---------ggttatggtgttaggcgcaagaatttaaacccagaagaaccacgtttcagtcaagct------ctcccaaatggtgttactgttgttgaagaa------------cctgat------tctcgtgctccgtctcgttctcagtca------agg------------------------------------------------------------------tcacagagc---------cgaggtcgt---------------------------------------------------------------------------------------------------ggtgag---tccaaacctcag---------------tctcgaaactcttcaagtgacagaaac---------------------------------cagaag---------------tca---agtcaggatgacatcttgaaggctgttgctgctgctcttaaatctctaggttttgat------cctcaggaa------aaggcgaaa------------------------------aaggcagcgaaaaagggcactcct---aagccttct------agaaatcagagtcctgtttcttcacagactcgtgccaagagtcctgctcgtcctcagagctctgaa------acaaaagaacaa---------aaa---catgaattgcaaaaacctcgctggaagcgacagcctaatagtgatgtgacatctaatgtcacacagtgctttggccccagagatcttgaccacaattttggtagcgccgatgttgtggccaatggtgttaaagctaaaggctatccacaatttgctgagcttgtgccgtcaacagctgctatgctgtttgatagtcacattgattccaaagagtcaggcaac---aatgtggtcttgactttcactactagagtgactgtgcctaaagaccatccacacttgggtaagtttcttgaggagataaatgcattcactaagccttcacaggttaga---------------------------------------------------------gaaatgcaacaa------------------------------------------------------caccct---ctt---------cttaaccctagtgctcaagaattcaacccatctcaa---act------------------------------tca---cct---gca------------cctgctgaacca------------------------------gtgtatgacgaagttgctattgaaact---gacataattgatgaagtcaac---------------------------------------taa
>KT253271_Bat_Ghana_2011--
atggct------------acggtcaattgg---------gctgatgag------tctgag------------------cagccg------------------------cgtggtcgtcag---------------gctagaatcccttattctctttataggcctttgcttgttgatagtgaa---caacct---tggaaggtgataccacgtaatttggtacccaccaacaagaaagat------aaaagcaagctaattggctattggaatgtt---caaaaacgcttcagaactcgtaaagggcagcgtgttgatttgccacctaagctgcacttttattatttgggcacaggaccgcatcaagatgccaagttcagagaccgtcgcgagggtgtg------atctgggtcgctattgatggtgccaaaaccgaacctacg---------ggatacggtgtgaggcgcaggaatgccgacccagaggaacctcgtttcaaccagaac------ttgccaagtggtgtttctattgttgaagaa------------cctgac------tctcgcggtccatcccgttctcagtca------cgg------------------------------------------------------------------tcgcagagt---------cgcggacga---------------------------------------------------------------------------------------------------ggtgct---tctaaacctcag---------------tctagaaacacttccactgagcgctct---------------------------------cagggt---------------tca---aatcaggaagacctcttgaaggctgttgctgctgctcttaagtccttaggttttgaaaaa---ccacaggaa------aaagatcaa------------------------------aagaaaggcagaaaatcaacgccg---aagccttct------aggagtcagagccctgttgccaatcagagtcgctctaagagtcctgctcggtctgcgagttctgac---------aaggaacaa---------aaa---catgagatgcagaagccgcgctggaagcgccagcctaatagtgacaagacatctaatgtcacacagtgctttgggcctcgtgactttgaacacaatttcggcaatcctgagttgttagctaatggtgttaaagccaaaggttaccctcagtttgctgaacttgtcccatccacagctgcaatgctgtttgatagtcacattgacaccaaagaagaaggtgag---tcagttgttttaacgtacacaactcgtgtgaaagtccccaaagaccaccccaatttgggtaagtttttggatcagttaaatgctttcaca---------------aaa---------------------------cct---------------tccagtgttaaggaaacccaatct------------------------------------------------------catccc---atg------------aaccctgctgctccagagtttagtcca---------att------------------------------gtg---cca---tct------------aaccctgagcct------------------------------atttatgatgctgtggctatggagact---gatataattgatgaagtcaat---------------------------------------taa
>MN611521_Bat_China_2018-03-
atggct------------tctgtcaaattc------------------------------------------------cagaaa------------------------cgcggtcgttcc------------aaaggccgtgtcccgttgtccatttatgcacctctcagggttacagatgag---aaaccactttttaaggtcctaccaaacaatgctgttccgaagggaatgggtggt------aaggacgaacagattggatactgggttgaa---cagccaaggtggcggatgcgacgtggagaacgcgtcgatttgctctccaactggcatttctactaccttggtactggaccgcatagtgacctacctttcagaaagcgcacggatggtgtt------ttctgggttgcgcgcgatggtgccaaaactgaacccact---------aagcttggtacgcgtaag------------------------------------------------------------------------cctacc---acaccaaacaac------tccagagctaactcaaggagtcgtagt------cgtggt---------------------------------------ggacagtscaggggtggatcttctaacagagat---------aatgcc---------------------------------------------------------------------------------------------------------------------aacaag---------------tccagaaaccaatccagaaacagg---------agccagtctaatgaccgtgggtct------aac---------------------tcacaggatgacttagtggctgctgttagaaaagctctcaaagaccttggagttggttca---gatggacaa------aaacccaagagtgctaaa---------------------aacaccaatggtaaaaacacacct---aaggtcaag------tct---------------------------------------------------------aggtca------ggctctaagcaa---------cgctctgaagtcaaggacaaaccagagtggcgtcggacacctagtggtgat------gagtcagtcgaagtttgttttggaccccgtggaggattcaaaaattttggaaccaccgactttgtcaataatggtgtgaatgcctcaggctacgcccaagctgctgctctagtacctggtgcagctgcattgctctttggtggtaacgttacwsmtacaaaatgrtcgtcc---------------------------------------ccaaagacgacaagaacctcgagatattccgtgctcagattgacgcctacaaac---------------ttg------gtgaccccaagc---------cac---------------agcggaaac---ctaagaagg---------------aacgttctcccactc------------------------------------------------------------------------------ctaaac---------------catcagaagaaccagtct------------------------------atgatgacgtggctgctgatcctgcctacgcga------------accttgaatggg---acactacgg---cagatgacggtgtggaga---ttgtcaacgaggtctttgacactcagaattgaattcaactaa
>KJ473797_Bat_China_2012--
atggct------------tctgtaagtttt---------tctgat---------------------------------gagccc------------------------cgtggccgttct---------------ggtcgggtgcctctttctctttttgcgccattacgtaccaccgatggg---acacctttcttccgcgctatgcctcagaatggtgtgcccaaaggttttggtaac------aaagaccaacaagtcggatactggaatgag---caggtccgctggcgcatgaagaagggtcagagacaaaatctgccctcaaattggcacttttattatcacggcacaggccctcatggtgatgctaaatatcgtgagaagattgctggtgtc------tactgggttgctaagcaaggtactaaggttgctcccact---------gacttgcctacacgcaagcgcaaccagcctactattgacccccagtttgactttgat------cttccaaagaacattgaaattgtgactgcccca---agtcagcctaat------tctcgctctaactcacgtagtcagagc------agtggtggcagc------------------------------------------aagtctcgtgctaattctcaaagc---------agggataat---tcaaaccagcaa---aagacgccc---aagggc------------------------------------------------------------------------tcaactaataac---------------tcaagaagtaattcacaggaacgttcccagaaatccaaaaagggc---aagggcggt---agt------------------------aatcaagatgaccttgttgctgctgtacgccaagctcttatgggcctcggttttcaaccg---cagggaaat------tctggaaagaat---------ggtggtaagaaatcagctccaagcagtggaaagtcaactccc---aaggactcg------cgctcaaaatcgccagcg---------------------------------------------aga------cctcagtcgacc---------aag---aaacagcttgataaacctgaatggaaacgtgtccccaacaagtct------gaaagcgtcactgcctgtttcggcccgcgtgatgtttcccgtaatttcggaaccaagggacttgttgctgaaggagtagaatactcccactttcctcagattgctgaattgctaccaacccaagcggcacttgcatttggcagtcgtgttgaagtcaaagactttaaggac---gaggtcgaaattaagttccactataagatgaatgttcctaaggaaaacaagaacctccaagtcttcctcgaacaggttgatgcttatttg---------------gac---------------------------cct------------tctcgtgaggac---aaacca---aag---------gagcagcgcaaacctaaggaaaagaggaaggaagacacc------cctgct---caa---------ctcaatcctgcagcacctgtgttcacaccacctgta---gtg------ctg---------------------------cca---gat------------------------------------------------------------gctgtagctcaagttgagttt---gagatggttgacgaggtt---actgatgctgaacctgagtcttttgca------------tga
>KJ473798_Bat_China_2013--
atggct------------tctgtaagtttt---------tctgat---------------------------------gagacc------------------------cgcgggcgttct---------------ggtaaagttccgctgtccctttatgccccattgcgcactaccgatggt---acgccatttttccgtgctatgcctggaaatggcgttcctaccggtatgggtaaa------aaagatcaacaagttggatactggaatgag---caggtccgctggcgcatgcaaaagggacagcgaaagaatctgccatctaattggcacttctattaccatggaactggtccgcataaagatgctaaattcagagagaagattcaaggtgtt------ttctgggtcgctaagcaaggctctaaggttgctcccact---------gatttgcctacacgcaagcgcaaccagcctactattgacccccagtttgactttgat------cttccaaagaacattgaaattgtgactgcccca---agtcagcctaat------tctcgctctaactcacgcagtcagagc------agtggtggcagc------------------------------------------aagtctcgtgctaattctcaaagc---------agggataat---tcaaaccagcaa---aagacgccc---aagggc------------------------------------------------------------------------tcaactaataac---------------tcaagaagtaattcacaggaacgttcccagaaatccaaaaagggc---aagggcggt---agt------------------------aaccaagatgaccttgttgctgctgtccgtcaagctcttatgggcctcggttttcaaccg---cagggaaat------tctggaaagaat---------ggtggtaagaaatcagctccaagcagtggaaagtcaaccccc---aaggactcg------cgctcaaaatcgccagcg---------------------------------------------aga------cctcagtcgacc---------aag---aaacagcttgataaacctgaatggaaacgtatccccaataagtct------gagggcgtcactgcctgtttcggcccgcgtgatgtttcccacaatttcggaaccaagggacttgtctctgatggagtagagttccctcattttccgcaaattgctgaactgattccaactcaagcagctcttgtcttcggcagtcgtgtcgaagttaaggagttccagaat---gagtttgaaatcaagtaccactacaaaatgaatgttcctaaggacaataagaacctccctgtcttcctccaacaggttgatgcttatttg---------------gac---------------------------cct------------tctcgtgaggac---aaacca---aag---------gagcagcgcaaacctaaggaaaagaagaaggaagagacc------actgcg---caa---------ctcaaccctgcagcacctgtgttcacgcctcctgtt---gtg------ttg---------------------------cca---gac------------------------------------------------------------gctgtttctcaggttgagttt---gagatggttgatgaggtt---actgatgctgtgcctgagtcttttgca------------tga
>KJ473799_Bat_China_2012--
atggct------------tctgtaagtttt---------tctgat---------------------------------gagacc------------------------cgcgggcgttct---------------ggtaaagtcccgctgtccctttatgccccattgcgcactaccgatggt---acgccatttttccgtgctatgcctggaaatggtgttcctaccggtatgggtaaa------aaagaccaacaagttggatactggaatgaa---caggtccgctggcgcatgcaaaagggacagcgaaagaatctgccatctaactggcatttctattaccatggaactggtccgcataaagatgctaaattcagagagaagattcaaggtgtt------ttctgggttgctaaacaaggctccaaggttgccccaaca---------gacttgcctacacgcaagcgaaatcagcctactattgagccccagtttgactttgat------cttccaaagaacattgaaattgtgactgcccca---agtcagcctaat------tcccgctctaactcacgtagtcagagc------agtggtggcagc------------------------------------------aagtctcgtgctaattctcaaagc---------agggataat---tcaaaccagcaa---aagacgccc---aagggc------------------------------------------------------------------------tcaactaataac---------------tcaagaagtaattcacaggaacgttcccagaaatccaaaaagggc---aagggcggt---agt------------------------aaccaagatgaccttgttgctgctgtccgtcaagctcttatgggcctcggttttcaaccg---cagggaaat------tctggaaggaat---------ggtggtaagaaatcagctccaagcagtggaaagtcaactcct---aaggactcg------cgctcaaaatcgccagcg---------------------------------------------aga------cctcagtcgacc---------aag---aaacagcttgataaacctgaatggaaacgtatccccaataagtct------gagggcgtcactgcctgtttcggcccgcgtgatgttccccacaatttcggaaccaagggacttgtctctgatggagtagagttccctcaatttccgcaaattgctgaattgattccaactcaagcagctcttgtcttcggcagtcgtgtcgaagttaaggagttccagaat---gagtttgaaatcaagtaccactacaaaatgaatgttcctaaggacaataagaacctccctgtcttccttcaacaggttgatgcttatttg---------------gac---------------------------cct------------tctcgcgaggac---aaacca---aag---------gagcagcgaaaacctaaggaaaagaagaaggaagagaca------tcccct---caa---------ctcaaccctgcagcacctgtgttcacacctcctgtt---gtg------ttg---------------------------cca---gac------------------------------------------------------------gctgtttctcaggttgagttt---gagatggttgatgaggtt---actgatgctgtgcctgagtcttttgca------------tga
>KJ473800_Bat_China_2013--
atggct------------tctgtaagtttt---------tctgat---------------------------------gagacc------------------------cgcgggcgttct---------------ggtaaagtcccgctgtccctttatgccccattgcgcactaccgatggt---gcgccatttttccgtgctatgcctggaaatggtgttcctaccggtatgggtaaa------aaagaccaacaagttggatactggaatgaa---caggtccgctggcgcatgcaaaagggacagcgaaagaatctgccatctaattggcatttctattaccatggaactggtccgcataaagatgctaaattcagagagaagattcaaggtgtt------ttctgggttgctaagcaaggctccaaggttgccccaact---------gacttgcctacacgcaagcgaaatcagcctactattgagccccagtttgactttgat------cttccaaagaacattgaaattgtgactgcccca---agtcagcctaat------tctcgctctaactcacgcagtcagagc------agtggtggcagc------------------------------------------aagtctcgtgctaattctcaaagc---------agggataat---tcaaaccagcaa---aagacgccc---aagggc------------------------------------------------------------------------tcaactaataac---------------tcaagaagtaattcacaggaacgttcccagaaatccaaaaagggc---aagggcggt---agt------------------------aatcaagatgagcttgttgctgctgtccgtcaagctcttatgggcctcggttttcaaccg---cagggcaat------tctggaaagact---------ggtggtaagaaatcagctccaagcagtggaaagtcaaccccc---aaggactcg------cgctcaaaatcgccagcg---------------------------------------------aga------cctcagtcgacc---------aag---aaacagcttgataaacctgaatggaaacgtatccccaacaagtct------gagggcgtcattgcctgtttcggcccgcgtgatgtttcccacaatttcggaaccaagggacttgtctctgatggagtagagttccctcaatttccgcaaattgctgaactgatcccaactcaagcagctcttgtcttcggcagtcgtgtcgaagttaaggagtttcagaat---gagtttgaaatcaagtaccactacaaaatgaatgttcctaaggacaataagaacctccctgtcttcctccaacaggttgatgcttatttg---------------gac---------------------------cct------------tctcgcgaggac---aaacca---aag---------gagcagcgcaaacctaaggaaaagaagaaggaagagaca------tcccct---caa---------ctcaaccctgcagcacctgtgttcacacctcctgtt---gtg------ctg---------------------------cca---gac------------------------------------------------------------gctgtgtctcaagttgagttt---gagatggttgacgaggtt---actgatgctgagcctgagtcttttgca------------tga
>MN611518_Bat_China_2018-03-
atggct------------tctgtaagtttt---------tctgat---------------------------------gagacc------------------------cgcgggcgttct---------------ggtaaagtcccgctgtccctctatgccccacttcgcactaacgatggt---acgccatttttccgtgctatgcctggaaatggcgttcctaccggtatgggtaaa------aaagatcaacaagttggatactggaatgag---caggtccgctggcgcatgcaaaagggacagcgaaagaatctgccatctaactggcacttctattaccatggaactggtccgcataaagatgctaaattcagagagaagattcaaggtgtt------ttctgggtcgctaagcaaggctctaaggttgctcccact---------gacttgcctacacgcaagcgcaaccagcctactattgaccctcagtttgactttgat------cttccaaagaacattgaaattgtgactgcccca---agtcagcctaat------tctcgctctaactcacgcagtcagagc------agtggcggcagc------------------------------------------aagtctcgtgctagttctcaaagc---------agggataat---tcaaaccagcaa---aagacgccc---aagggc------------------------------------------------------------------------tcaactaataac---------------tcaagaagtaattcacaggaacgttcccagaaatccaagaagggc---aagggcggt---agc------------------------aatcaagatgaccttgttgctgctgtacgtcaagctcttgtgggcctcggttttcaaccg---cagggaaat------tctggaaggaat---------ggtggtaagaaatcagctccaagcagtggaaagtcaactccc---aaggactcg------cgctcaaaatcgccagcg---------------------------------------------aga------cctcagtcgacc---------aag---aaacagcttgataaacctgaatggaaacgtgtccccaacaagtct------gaaagcgtcactgcctgtttcggtccgcgtgatgtttcccgtaatttcggaaccaaaggacttgttgctgaaggagtagaatactcccactttcctcagattgctgaattgctacccacccaagcggcacttgcatttggcagtcgtgttgaagtcaaagacttcaaagac---gaggtcgagatcaagttccattataagatgaatgttcctaaggaaaacaagaacctcgctgtcttccttgaacaggttgatgcttatttg---------------gat---------------------------cct------------tctcgtgaggaa---aaacca---aag---------gagcagcgcaaacctaaggagaagaagaaggaagaaaca------accctc---tca---------ctcaaccctgcagcgcctgtgtttacaccaccagtt---gtg------ttg---------------------------cca---gat------------------------------------------------------------gctgtagctcaagttgagttt---gagatggttgatgaggtt---actgatgttgtgcctgagtcttttgca------------tga
>KJ473809_Bat_China_2013--
atgtcctcctcaaaaggaaatgtcggtttt---------gacaat---------------------------------gctgca------------------------cgaggccgttct---------------ggacgtgtcccgttctcattttacatgccagttattaataactcatct---cagccattttataaggtcatgccacaaaatgctgtcccgaaaggtcagggcaac------aaggaccagcaaattggctactggaacgag---caagtccgctggcgtatggttaagggcacgcgtaaggaccttccatccaagtggcatttttactacttgggaactgggcctcacgctgatctcaagttccgccagcgccagcaaggtgtc------ttctgggttgctaaggaaggcgctaaagctgaacctact---------ggacttggtactcgtggcagaaatgcagagcttaccactcctatctttaatccaggg------ctccctgactccattgaaattgttgaccaatac---tcacgccccaac------tcacgtgcctcttcgcgtgctaggagc------cagagtaatgat---------------------------------------caaggaaatcgctctagatcgcagtcc---------aacaacagg---gctcaatct------aacaacagatctcagagcagaggacgtcagaatcagaaccaaaataat---cagcccacaggagatggtggatcaaatggtcaacgt---aaccagcctcgc---------------aatagatctaactcacggaaccgtagt------ggtaaccaaggc---cgcaatggc------gga---------------------agccaacaagacttggttgctgccgtccgtgaggctcttgctggaatgggattc---aag---ccaaatacc---------------------------------------------tcaggtagtggaagaaacacccctgtgaag------------gtgcctaagggtgacaaa------------------------------------------ccctta------aataaacctaccaaagcaccagct---tcgcaggttgagaaacctgtgtggaagagaactccgcactcccag------gagaatgtggaagtgtgcttcggtccacgcgacacctaccaaaattttggtgatagtcagctggtccgtcttggtgttgattatcctcactacccgcagattggcgagctgatccccagtcaagctgcacttctttttggcagtgaaattactgctcatgagcgaggcgat---aacatccaacttacctacatctacaagatggaggtgcctaaggatcataagtcacttgcggcctttttgccacacattggtgcttatgct---------------gat---------------------------tcc---------------accgaggat---gttacactacca---------ccagct---------------------------------------------------------------------------------ctgccccca---aaa---cag------caacgcctccgccgtagtgct------------------------------agtactgaagta------cttgctgacacc------------acttctgttgtagacgaagaagaggtggaggaggttgttgatgatgtt---actggtcaggatgaaacatttgcg---------------taa
>NC_028833_Bat_China_2013--
atgtcctcctcaaaaggaaatgtcggtttt---------gacaat---------------------------------gctgca------------------------cgaggccgttct---------------ggacgtgtcccgttctcattttacatgccagttattaataactcatct---cagccattttataaggtcatgccacaaaatgctgtcccgaaaggtcagggcaac------aaggaccagcaaattggctactggaacgag---caagtccgctggcgtatggttaagggcacgcgtaaggaccttccatccaagtggcatttttactacttgggaactgggcctcacgctgatctcaagttccgccagcgccagcaaggtgtc------ttctgggttgctaaggaaggcgctaaagctgaacctact---------ggacttggtactcgtggcagaaatgcagagcttaccactcctatctttaatccaggg------ctccctgactccattgaaattgttgaccaatac---tcacgccccaac------tcacgtgcctcttcgcgtgctaggagc------cagagtaatgat---------------------------------------caaggaaatcgctctagatcgcagtcc---------aacaacagg---gctcaatct------aacaacagatctcagagcagaggacgtcagaatcagaaccaaaataat---cagcccacaggagatggtggatcaaatggtcaacgt---aaccagcctcgc---------------aatagatctaactcacggaaccgtagt------ggtaaccaaggc---cgcaatggc------gga---------------------agccaacaagacttggttgctgccgtccgtgaggctcttgctggaatgggattc---aag---ccaaatacc---------------------------------------------tcaggtagtggaagaaacacccctgtgaag------------gtgcctaagggtgacaaa------------------------------------------ccctta------aataaacctaccaaagcaccagct---tcgcaggttgagaaacctgtgtggaagagaactccgcactcccag------gagaatgtggaagtgtgcttcggtccacgcgacacctaccaaaattttggtgatagtcagctggtccgtcttggtgttgattatcctcactacccgcagattggcgagctgatccccagtcaagctgcacttctttttggcagtgaaattactgctcatgagcgaggcgat---aacatccaacttacctacatctacaagatggaggtgcctaaggatcataagtcacttgcggcctttttgccacacattggtgcttatgct---------------gat---------------------------tcc---------------accgaggat---gttacactacca---------ccagct---------------------------------------------------------------------------------ctgccccca---aaa---cag------caacgcctccgccgtagtgct------------------------------agtactgaagta------cttgctgacacc------------acttctgttgtagacgaagaagaggtggaggaggttgttgatgatgtt---actggtcaggatgaaacatttgcg---------------taa
>MH938448_Bat_Italy_2011--
atgtcttcctccaggggaaacgtcggtttt---------gacaat---------------------------------gcagct------------------------aggggtcgttca---------------gggcgtgtaccactttcactatatatgcccgttatcaacaactcacct---aagccattctataaagtaatgcctcaaaatgccgttccaacagggaaaggcaac------actgacgaacaaatcggctactggaatgaa---caagtccgctggcgtatggttcgtggcgtgcgtaaggaccttccatccaagtggcatttttactacttgggaactgggcctcactcagatcttgctttcagaacccgccagcagggcgtc------tactgggttgctaaagaacatgctaaaactgcacctact---------ggacttggcagtcgtggcagaaatacagagcttattaagcctgtgtttagtacgccg------ctgccaaatgaaatcgagatcgttgaaactaac---tccagacccaac------tcgcgtgcctcttcacgcgctcggagt------cagagtaacgat------------------------------------------cagaacaggtccaggtctcagtca---------cgcaaccga---tctcaaacaacagaaaacgcccgttctcagagtcgtggacgtcagcaa---------aataat---cagtccaggaacaatgatcaaaatggcagccaacgc---agccagtctcgt---------------ggtcgatccaattcaaggaatcgtggc------aatcaacagcag---cagcagcaacagcgctca---------------------aatcaacaagacgtggttgctgccgtccgtcaggctcttgctgaactaggcttttcgaag---cagaacaac---------------------------------------------agcggcaagggcaatcggacaccg---cga------------gatgattcaaatcagcag------------------------------------------aaccag------accaagaagcagaagcagcctgtc---aatcagacagacaagcctgtatggaagcggacaccgcattcacaa------gaaaatgctgaactctgctttgggccaagggacacttaccagaactttggtgactctcagctagtgcgcctaggcgttgactatcctcattatcctcagattgcagaactcattccatcacaggcagcaatgctctttggtagtgagattacagctcatgaggttggtgac---cacattcagcttacctatgtctacaagatgcaggtgtctaaggataataagtccttaattgcattcttgcctcacatttgtgcttatgcg---------------tat---------------------------gct---------------acagaggat---gtcactgcacaa---------tctaca---------------------------------------------------------------------------------atgccacct---ctt---gaa------cgcaggctgaccaggtcaatt------------------------------agtgttgaacag------tttgaacagaccaatgattctgacactgtggaggaagatcaggatgagcgtgttgagtttgttgaccacgtc---tatgacgaagaagcttccgcg------------------taa
>HQ728485_Bat_Kenya_2006-08-
atggcttct------------gttaagttt------------gaagag------tccacc------------------------------------------------agaggccgctct---------------ggtaggatcccactttcattttatgctccacttatggtcaatgatggt---acacctttctataaggcaatgccttctaatggcgtgcctaaaggaatgggtggc------aaagaccaacaagtgggttattggaatgaa---caacctcgctggagaatgcgcaagggagttcgtcagaatctcccatccaaatggcacttttactaccatggcactggacctcactctgataagaaattcagggagaaggttcccggtgtc------ttttgggtagcaaaacaaggaacaagagttgctcctacc---------aatttgggtgaacgtaagcgcaaccagcctaccagagatccaacatttgatttcgat------ctgccttcaaacattgaaatcgtcaatgcccct---agccaaccaaac------tcccgtgctagctctcgtagccaaagccgagacgatggtggtagc------------------------------------------aagtctcgttctggctcaaagaac---------agaattgag---agttcaggcagt---aagactccaaagaagggc------------------------------------------------------------------------tctaataacaac---------------tcacgaagcaattcccaggaacgttcttccagtaagagcaaaggt---aagggaaag---caagac---------------------aatcgggatgaccttgttgctgctgtccgccaagctcttatgggcctcggttttcaacct---cagggaggt------acaggaaaaact---------agtggtaagaattcacgatcagctagcggaaagtccaccccc---aaggacacg------cggtcaaaatcgcctgct---------------------------------------------agg------ccgcaaaacccg---------aag---tcccagcttaatagggttgagtggaagcgagtccccaacactact------gaaacaccaactgcctgtttcggcccgcgtgatgtttcccgtaattgcggaaccaaatccgtggttgcgcttggagtagatgcgcctcacttcccacagatagctgacctgatcccaacccctgctgctcttttcttcggttctcgggtcgaagttaaagagtacaaggat---gaggttgaaatcaagtaccattacaaaatgaatgttcctaaggaagaccctaacttgccatacttcctccagcaggttgatgcttacttg---------------gat---------------------------cct------------cagagggatgaa---acccccattcca---------aagaagcagaaaccaaagaaggaagtgactcaacagactcagagtacacca---act---------ctgaatccggctgcacctgtgttcacaccacctgtt---gtg------ctt---------------------------cca---gat------------------------------------------------------------gctgttgccaatgttgagttg---gaaatggtcgatgaggtg---tttgatgcagaccctcttggagattccactgtt------taa
>MK720944_Bat_China_2015-09-09
atgtct---------------gtcaattttgcagggccttcaaat---------------------------------gattcc------------------------aggggccgctct---------------gggcgtgtgcctttgtcagtgtttcagcccatacgtaataatgcttca---caacctttttataaggttatgccgcaaaatgcagtcccaacaggtgtcggtaaa------ccatcacaacagattggctattggaatgaa---caagttcgctggcgtatggttaaaggtcaacgcaaggacttgccttccaactggcatttctacttccttggtaccggcccacacgctgatcttagtttcagaacaaggacaccaggtgtc------ttttgggttgctaaagacggctctcaaactaaacctact---------ggacttggcactcgtagcagaaatcaggagcttatgcgtcctgtctttgatttcgct------ttgccgcaatcgctcgagattgtggat---gcc---tctagacctaac------tcccgtgccaattcacgtgctcggagt------cagagtaactcaagt------------------------------------tccaactcaaggcctcaaagccaaaacagaggaagcagaaaccaa---agtgccact------cgtcagccacagcagcaacaacagcagcgtaggcagacacaaaataat---acatccagaaacaataatcaaaatggaggtcaacgc---agtcagtctaga---------------ggtagatctaacacgaggaatggt------------------aat---aattccggg------aac---------------------aaccaacaagacttggttgctgccgtccgtgaggctcttgttggactaggtattaca---------------------tcc------------------------------aaacctcagactagtggcaagaacactcct---aag------------cgttctaagtcaccagct------------------------------------------------------cagaagactgtc---------gtt---gaacagatgggcaaacctacctggaagagaactccacattctaat------gaagatgtcactaagtgctttggccctcgtgacacacatcagaattttggagactcacagcttgtgcgtttgggtgttgattatccatactacccacaacttgcacagcttgttccatctcaggcagctatgctgtttggcagtgagatcacagcgcatgaagtaggtgaa---gacattcagcttacatatgtgtacaaaatgaaagtaccaaagaaggatccttcactggtacgctttttgcctcacattggtgcttttgct---------------gat---------------------------aat---------------gttgaagac---gttacagctttg---------gatcct------------------------------------------------------------aca---------gctacaccttttacaccc---caa---cta------cagaggctgcgtcgtcatgtt------------------------------tctatggaaact------ttggctgacacaact------------------catgatgaagatgaggtc---gagatcatggatgacgtgatcattgaagatgaaactagcgct------------------tga
>MK472071_Bat_Australia_2018--
atgtct---------------gtgaatttctcagaccaaactact---------------------------------gcctca------------------------gcacctcgt------------------ggccgtgtccctctttcgctttttcaaccgttgcgaaacaattcttcc---cagcccttttataagctactgcctaacaatgcagtgccaaaaggacaaggaaaa---------gataaacaaattggctattggaacgag---caaattcgctggcgtatggttaaaggccaacgcaaggatttgccttccaactggcacttctactacctggggaccggaccacacgctgatctttctttcagaaccaggaccaatggggtg------ttctgggttgctaaagaaggtgctgtcactaggcctact---------ggacttggcactcgtggccgaaacacagagcctaagcgtcctgagtttgatttctct------ttgccgggagcgctcgaaattgtggataactca---tcaaggcccaac------tcacgtgccaattcacgtaatcggagc------cagagtaacaat---------------------------------------ccgcaatcccgt------tctcagtca---------cgaaaccga---tctcagagt------cgcggaagacagcaaaacaaccag---------aggcagcaaaatagt---aacaccagaaaccctaaccagggtcgcagccagggc---aatcagtctcgc---------------ggtagatccaattcaaggaaccgt------------------gac---actggcagg------agc---------------------acacaacaagacttggttgctgccgtccgtgaagctcttgctggactaggtatcactggt---acctcaagt------ggc------------------------------aaaaacacaccaagtggaaagaatacacca---aag------------cgttctaagtcacctgct------------------------------------------ccaact------cctaagaatgca---------cct---gaacagatgggcaagcctgtctggaaaagaacaccgcattcacag------gaagatgtgactaaatgctttggccctcgtgatgctgcccataattatggagattctcagctcacaagacttggtgttgactatccccactaccctcaaatcgcacagcttattccatcacaagcagcgatcctctttggaagtgaagttactgccagagaggtgggagaa---gatatcgagatcacctatgtgtacaagatgcgtgttaacaagaaagacccccaacttgttcgcttcttgccacacattagtgctttctct---------------gat---------------------------cag---------------attgaggat---gtcacaatgccc---------gacggg------------------------------------------------------------ccccttgctgcaacaaatcagacaacacca---cta---cca------caaagactctccagaagtgct------------------------------tcacttcagcac------cttaatgatgaa------------------------ggtgaggatgaggtc---gagatagtggatgatgta---attgatgatgagacttctgct------------------taa
>MK472068_Bat_Australia_2018--
atgtct---------------gttaattttgcaggcactactact---------------------------------------------------------------cagccacgt------------------ggccgtgtccctctttcgctgttccaaccactgcgaaacaactctact---caacctctccacaagttactgccttccaacgcagttccaaatggagctagtaga---------gaccaccagattggctattggaacgag---caaattcgttggcgtatggttaaaggccagcgcaaggatctgccttccaactggcacttctactacttggggaccggaccacaagctggtctttctttcagaaccaggacccctggggtg------ttctgggtggctaaagaaggcgctgtcactaggcctact---------ggacttggcactcgtggccgaaactcagagcctaagcgtcctgtctttgatttctct------ctgccgggagcgctcgaaattgtggataacgca---tcaaggcccaac------tcacgtgccaattcacgtaatcggagt------cagagtggcaat---------------------------------------ccgcaatccagagcaaaatctcaaaac---------agaaacaga---tctcaaagc------cggggcagacagcaaaacaaccagcagcaaaaccagcaacgcaattct---ggaggtcgaaagtctaaccagaatcgcagccaacgt---gatcagtctcga---------------ggtcgatcccaatcgcggggtcgt------------------aac---tctaatggg------cag---------------------acacaacaagacttggttgctgccgtccgtgaggctcttgctggactaggcattactgct---aacaccagc------tca------------------------------acacctcgtgcttcaggaaagaacacacct---aag------------cgctctaaatcacctgct------------------------------------------------------cctaagagtgct---------cct---gaacagatgggtaagcccgtttggaaaagaacacctcactcacag------gagaacgtgacgcgctgctttggtgaacgtgacgcagctcacaactttggtgatgcacagctcactcgccttggtgttgattatgcacactacccccagattgctcagctcattccatcccaagctgcaattctctttggcagtgaagtcacagccagagaggttggcgat---gacatcgaaatcacctatgtctacaagatgaatgtgcccaagaaggatccatcacttgtgaggttcctaccacacatttcagctttttca---------------gac---------------------------aat---------------gttgaggat---gtcacaatgcca---------gatgtc------------------------------------------------------------agtcttggtttcgtagctgacacaacaccc---ctt---cca------cagagactcccacgttccact------------------------------tccatgcaaaca------cttgctgcacct---------------------------gaggacgaggtt---gagatcgtggatgatgta---atagatgatgaaacttctgct------------------taa
>MK472069_Bat_Australia_2018--
atgtct---------------gttaattttgcaggcactactact---------------------------------------------------------------cagccacgt------------------ggccgtgttcctctttcgctgttccaaccactgcgaaacaactctact---cagcctctccacaaattgctgccttccaacgcagtcccaaatggagctagtagg---------gaccaccagattggctattggaacgag---caaattcgttggcgtatggttaaaggccagcgcaaggatttgccttccaactggcacttctactacttggggaccggaccacacgctgatctttctttcagaaccaggacccctggggtg------ttctgggtggctaaagaaggcgctgtcactaggcctact---------ggacttggcactcgtggccgaaactcagagcctaagcgtcctgtctttgatttctct------ctgccgggagcgctcgaaattgtggataacgca---tcaaggcccaac------tcacgtgccaattcacgtaatcggagt------cagagtggcaat---------------------------------------ccgcaatccagagcaaactctcaaaac---------agaaacaga---tctcaaagc------cgaggcagacagcaaaacaatcagcagcaaaaccagcaacgcaattct---ggaggtcgaaagtctaaccagaatcgcggccaacgt---ggtcagtctcga---------------ggtcgatcccaatcgcggggtcgt------------------aac---tctaatggg------cag---------------------acacaacaagacctggttgctgccgtccgtgaggctcttgctggattaggcattactgcc---aatactagc------aacaaa---------------------------acaccttgtgcccccggaaagaacacacct---aag------------cgctcaaaatcacctgct------------------------------------------------------cccaagagtgct---------cct---gaacagatgggtaagcccgtttggaaaagaacacctcactcacag------gagaacgtgacgcgctgttttggcgaacgtgacgcagctcacaactttggtgatgctcagctcactcgccttggtgttgactatgcacactacccccagattgctcagctcatcccatcccaggctgcaattctctttggcagtgaagtcacagccagagaggttggcgat---gacatcgaaatcacctatgtctacaagatgaatgtgcccaagaaggacccctcacttgtgaggttcctaccacacatttcagctttctca---------------gac---------------------------aat---------------gttgaggat---gtcacaatgcca---------gatgtc------------------------------------------------------------agtcttggttttgtagccgacacaacaccc---ctt---cca------cagagactccctcgttccact------------------------------tccatgcaaaca------cttgcagcacca---------------------------gaggacgaggtc---gagatcgtggatgatgta---attgatgatgaaacttctgct------------------taa
>KY770850_Bat_China_2013--
atgagc------------tctgtcaaattt------------------------------------------------gaggcc------------------------tctggtcgcact---------------ggcagaactcctctctcctattttgcccctataacagttacctctggg---aaaaatctttggaacgtcctccctaaaaatgcagtcccatctggaaaaggaaag------gccaaccagcaggttggatactggtccgaa---caaaccagatggaagatgcagaagggagagcgggttgagaagccttctttctggcacttctactttcttggtaccggccctcacgctgatgccaagtttagagagcgcatccaaggtgtg------gtgtgggttagcaaagcgaatgctgaccttaaaccgact---------gaccttggaaccagatctaaggctagaagtctcattattccaaaatttgacattgag------ttgcctgacgatattgaaatcgtcgacaagtcc---tctgcaccaaat------tcgcggggaaattcgcgtagccagagc------agaggtgcaaagagcggt---------------------------------tcgaagagtcgcggcaactcccagaca---------cgtgacaac---tccaagtct------cgtgacaattccaataacagaggaaaatctcagtct---cgtaataac---------------------------------tcacgc---agtcgcggacag---------------cagcgtaataacaaccagcaacgc---------cagggctctggt---aacgcaggt------aat---------------------aacactgctgacctcgctgccgcaattgtgctggcccttgaaaaagctggtcttgcaaga---gacactgag------aaggctcctaaa---------------------------aaggagagtcctaataataataaa---aaacagaag---tccagagcaagttctcctgct------------------------------------------ccagct------cagtccaagaac---------aca---gaccaactgactaaggttgtgtggaaacgcgtacctgaccccagt------tgcaatgtgaaacaatgctttggaccacgctctacttaccagaacttcggcgacgaagatgctgttgagaaaggtgtgcgtgccaagcactatccatcatgggctgaactgacaccaactactgctgcactgcttttcggcggtgaagtaatgacggttgaggatggtgag---gatatcgtcatccaatatacctaccaaatgagagtgccgaaaacaacaccggctctccagacattcctgccacaggtgagcgcctttgcc---------------aattctggcggagatgatgca---------tct---------------gagtctgga---caggacatgcca---------gttgttacaagtgctgccgaaagcgctgcacctgcaccagcttctacacca---aaa---------ctcaatcccagagccgagacctttgtgccgcctaaa---gtt------------------------------gac---ccc---aac------------------------------------------------------------tatttcgcaggcatgaaggtt---gagatcatgaacaaaact---atctcagatgacagtacggtt------------------taa
>KY770851_Bat_China_2013--
atgagc------------tctgtcaaattt------------------------------------------------gaggcc------------------------tctggtcgcact---------------ggcagaactcctctctcctattttgcccctataacagttacctctggg---aaaaatctttggaacgtcctccctaaaaatgcagtcccatctggaaaaggaaag------gccaaccagcaggttggatactggtccgaa---caaaccagatggaagatgcagaagggagaacgggttgagaagccttctttctggcacttctactttcttggtaccggccctcacgctgatgccaagtttagagagcgcatccaaggtgtg------gtgtgggttagcaaagcgaatgctgaccttaaaccgact---------gaccttggaaccagatctaaggctagaagtctcattactccaaaatttgacattgag------ttgcctgacgatattgaaatcgtggacaagtcc---tctgcaccaaat------tcgcggggaaattcgcgtagccagagc------agaggtgcaaagagcggt---------------------------------tcgaagagtcgcggcaactcccagaca---------cgtgacaac---tccaagtct------cgtgacaattccaataacagaggaaaatctcagtct---cgtaataac---------------------------------tcacgc---agtcgcggacag---------------cagcgtaataacaaccagcaacgc---------cagggctctggt---aacgcaggt------aat---------------------aacactgctgacctcgctgccgcaattgtgctggcccttgaaaaagctggtcttgcaaga---gacactgag------aaggctcctaaa---------------------------aaggagagtcctaataataataaa---aaacagaag---tccagagcaagttctcctgct------------------------------------------ccagct------cagtccaagaac---------aca---gaccaactgactaaggtcgtgtggaaacgcatgcctgaccccagt------tgcaatgtgaaacaatgctttggaccacgctctacttaccagaacttcggcgacgaagaggctgttgagaaaggtgtgcgtgccaagcactacccatcatgggctgaactgacaccaaacactgctgcactgcttttcggcggtgaagtaatgacggttgaggatggtgaa---gatatcgtcatccaatatacctatcagatgagagtcccgaaaacaactccggctctccagacattcctgccacaggtgagtgccttcgct---------------aatgctagcggagatgacgaa---------tct---------------gaatcaggt---caggaaatgcca---------gttgttacaagtgctgccgaaagtgctgcacctgcaccagctcctacacca---aaa---------cttaatcccaaagccgagacctttgtgccgcctaaa---gtt------------------------------gac---ccc---aac------------------------------------------------------------tatttcgcaggcatgaaggtt---gagatcatgaacaaaact---atctcagatgacagtacggtt------------------taa
>KJ473806_Bat_China_2011--
atgagc------------tctgtcaaattt------------------------------------------------gaggcc------------------------tctggtcgcact---------------ggcagaactccactctctttctttgcaccacttacggtgtcctctgat---aagaaattttggaatgtcctccccaaaaatgcagttccaacaggaaaaggcaat------gccaaacaacaagttggatactggaatgaa---cagcccagatggaggatgcagcgaggtgagagggttgagaaaccttcttactggcacttctactttcttggtaccggccctcacgctgatgccaagtttagagagcgcatcccaggtgtg------gtgtgggttagcaaggcgaatgctgaccttaacccgact---------aaccttggaaccagatctaaggctagaagtgtcatcactccaaaatttgactcggag------ctgccttctgacattgaaatcgttgacaagtcc---tctgcaccaaac------tcgcggggaaactcgcgtagccagagc------agaggtccaggcaatggt---------------------------------gcgaacagtcggaacaactcaaagggg---------agaaacaac---acgaactct------cgtgacaattccaacaacagaggaaaatctcagtct---cgtaatagc---------------------------------tcacgc---aaccgcggacag---------------cagcgtaataataaccaacaacgc---------cagggaactggt---gctgcaggt------aat---------------------ggcactgctgacctcgctgccgctattgtcttggcccttgaaaaagctggccttacaaga---gaaactgag------aaggcacctaag---------------------------aaggagagtgctaataataataaa---aaatcagaa---tccagagcaagttctcctgct------------------------------------------ccagct------cagtccaaaaag---------------gaccaactaggtaaggtgatgtggaaacgcaaccccgatcctagc------ttcaatgttacacagtgcttcggaccacgttctgtttaccagaattttggtgatgaagatgccatcaagaacggcgtcaaagctaagcacttcccctcttgggctgagctaacaccaacacctgctgcactgctttttggcagcgaggtgattacagttgaggatggtgat---gatatcgtcatccagtacaactaccaaatgagagtgcccaaaaccatggcagcactccagacattcctgcctcaggttggtgcgtacgcc---------------aat------ggcgacaacgaa---------tct---------------gaatcaggc------gaccagcca---------ggtgcttctgctgctgctgctgctgcaccagaacctcctgctctacctcct---aaa---------ttgaaccctaaagcagatgccttcgtgcctccaaag---att------------------------------aat---ccc---aat------------------------------------------------------------tactttgacggcatgaaggtg---gagataatgaacaaaacc---atttcagatgatagtacggct------------------taa
>NC_028811_Bat_China_2011--
atgagc------------tctgtcaaattt------------------------------------------------gaggcc------------------------tctggtcgcact---------------ggcagaactccactctctttctttgcaccacttacggtgtcctctgat---aagaaattttggaatgtcctccccaaaaatgcagttccaacaggaaaaggcaat------gccaaacaacaagttggatactggaatgaa---cagcccagatggaggatgcagcgaggtgagagggttgagaaaccttcttactggcacttctactttcttggtaccggccctcacgctgatgccaagtttagagagcgcatcccaggtgtg------gtgtgggttagcaaggcgaatgctgaccttaacccgact---------aaccttggaaccagatctaaggctagaagtgtcatcactccaaaatttgactcggag------ctgccttctgacattgaaatcgttgacaagtcc---tctgcaccaaac------tcgcggggaaactcgcgtagccagagc------agaggtccaggcaatggt---------------------------------gcgaacagtcggaacaactcaaagggg---------agaaacaac---acgaactct------cgtgacaattccaacaacagaggaaaatctcagtct---cgtaatagc---------------------------------tcacgc---aaccgcggacag---------------cagcgtaataataaccaacaacgc---------cagggaactggt---gctgcaggt------aat---------------------ggcactgctgacctcgctgccgctattgtcttggcccttgaaaaagctggccttacaaga---gaaactgag------aaggcacctaag---------------------------aaggagagtgctaataataataaa---aaatcagaa---tccagagcaagttctcctgct------------------------------------------ccagct------cagtccaaaaag---------------gaccaactaggtaaggtgatgtggaaacgcaaccccgatcctagc------ttcaatgttacacagtgcttcggaccacgttctgtttaccagaattttggtgatgaagatgccatcaagaacggcgtcaaagctaagcacttcccctcttgggctgagctaacaccaacacctgctgcactgctttttggcagcgaggtgattacagttgaggatggtgat---gatatcgtcatccagtacaactaccaaatgagagtgcccaaaaccatggcagcactccagacattcctgcctcaggttggtgcgtacgcc---------------aat------ggcgacaacgaa---------tct---------------gaatcaggc------gaccagcca---------ggtgcttctgctgctgctgctgctgcaccagaacctcctgctctacctcct---aaa---------ttgaaccctaaagcagatgccttcgtgcctccaaag---att------------------------------aat---ccc---aat------------------------------------------------------------tactttgacggcatgaaggtg---gagataatgaacaaaacc---atttcagatgatagtacggct------------------taa
>EU420137_Bat_HKong_2006-03-
atggct------------tctgttcagttt---------gaagat------------------------------actaactct------------------------cgtggtcgttct---------------ggaagaactccactatcttactatgctcctctgcgtgttgctgatgac---aagcttttccttaagtctatgcctggtaatggtgtaccaaagggtatgggcgag------aaaagtgagcaaattggatattggacagaa---caacgacgctggcgcatgaacaaaggtcagaggaaagatctgccttctaattggcatttctattacctcggcactggacctcatgctgatctaaaattccgtgaacggcaagttggagtt------ttctgggttgccaagcaaggttctaagactgagcctact---------aagcttggtacacgtaatcgcaaccagcaattgcgtattccaacatttgatttcaca------ctacctgatagtcttgagattgttaactctgat---agcagacctgct------tcacgctctaactctcgtagtcagagc------aagagtgctaac------------------------------------------caatctagatctaattctcaggta---------cgtgagcaa---tcagga---aac---agaactccaaagaatgct------------------------------------------------------------------------tctcaa---------------------------------------------------------------------------aag---aagaac---------------------cagcaagaagaccttgttgcagctgttcgcgaggctctaaaaggtcttggctttcaa---------------------------------------------------caaagcagatcttctagtggcagatcaactcca---tct------------cgtgctaaatctccagct---------------------------------------------aga------caatct---------------aag---aaacagcttgacaagcctgaatggaaacgcgttcctaatagaact------gagaacgcaaccacatgctttggtcaacgatctgttgagaaaaactgtggatcagcttctgtgcttgcaatgggtgttgaaacacctaactttcctcggattgctgaattgattcctactcaggctgctttgttctttggctcgagagtctctactaaagaaaatagtgat---actgttgaaatcaagtaccactacaaaatgtctgtacctaaaactaatcctaacttaccttactttcttcagcaggtaaatgcttatctt---------------gat---------------------------cct---------------aattctgat---cagcctatacct---------aaaaagcagaaagctaaa------------------actgaagaaactcct---caa---------ctgaatcctacagcgcctgcttttactcatcctgct---gtg------------------------------------cct------------------------------------------------------------------------gat---gttgagctt---gagatggtcgacgaagtc---tttgacatcgatcctcttggtgactctgttgct------tga
>HQ728484_Bat_Kenya_2006-08-
atggct------------tctgttcagttt---------gaagac------------------------------acaaactct------------------------cgtggtcgttct---------------ggtagaataccactttcttactatgctcctgtgcgtgttgctgctgac---aagcttttctttaagtctatgcctggtaatggtgtaccaaagggtatgggagag------aaaagcgaccagattggttactggacagaa---cagcgacgctggcgtatgaagaaaggtcagaggactgacttgccttctaactggcatttttattatcttggtactggacctcacgcagatcttaaattccgtgaacgccaggttggtgtt------tactgggttgcaaaacagggttcaaagactgagccaact---------aagctgggaacacgcaaccgtaatcaacagttgcgtaccccagtttttgactttact------ttgcctgatagtcttgaagttgtgacttctgac---agcagacccact------tcacgctctaactctcgtagtcagagt------aaaagtgctaat------------------------------------------cagtcaagatccaactccaaggtg---------cgtgatcag---tctggt---act---aggacacctaaaaattct------------------------------------------------------------------------tctcagcctcag---------------------------------------------------------------agacctaag---aaaaac---------------------cagcaagaagaccttgttgctgcagtacgtgaagcactcaaaggtcttgggtttcag---------------------------------------------------caaagcagatcttctagtggtaaatccactcct---gctagctct------aggtctaaatctccagct---------------------------------------------aga------cctatgaatcct---------aag---aagcagctagacaagcctgaatggaagcgcgttcccaataaaagt------gagaatgttacagcttgttttggagaacgctctatgtctcgcaattgtggttcaaaatcagttgttgctgcaggtgtggaagctcctaacttcccacaaattgctgaattgattcctactcaggctgctctgttctttggctcgagagtttctactaaagaagacaatgat---actgttgaaatcaagtatcattacaaaatgtctgtacctaaaactaatcctaatcttccttactttcttcagcaggtaaatgcttatctt---------------gat---------------------------cct------------gaaaactcagat---cagcctatacct---------aaaaagccaaaagctaaa------------------actgaagaaactcct---caa---------ctcaatcctgctgcacctgtgtttacacctcctgca---cag------gaa---------------------------cct------------------------------------------------------------------------gtgaatgttgagctt---gaaatggtcgacgaagtt---tttgacgttgaccctcttggtgactctgttgca------tga
>KJ473795_Bat_China_2011--
atggct------------tctgttcagttt---------gaagat------------------------------accaactct------------------------cgtggtcgttct---------------ggtagaataccactatcctattatgctcctgtgcgtgttgctgatgac---aagcttttccttaagtctatgcctggtaatggtgtaccaaagggtatgggcgga------aaagccgagcaaatcggatattggacagaa---caacgacgctggcgcatgaataaaggtcagagaaaggacctgccttctaattggcatttctattatctcggtactggacctcatgctgatttgaaatttcgcgaacgccaagttggagtt------ttctgggttgccaagcaaggttctaagactgagcctact---------aatcttggtacacgtaatcgcaatcagcaattgcgtattcctgaatttgactttaca------ctgcctgacagtcttgagattgttaactctgac---agcagacctgct------tcacgctctaactctcgtagtcagagc------aagagtaataat------------------------------------------caatctcggtctaactcaaaggca---------cgtgatcag---tctgga---acc---agaactccaaagaatgct------------------------------------------------------------------------tctcagaatcaa---------------------------------------------------------------aaacctaag---aagaac---------------------cagcaagaagatcttgttgctgcagttcgtgaagcactgaaaggtcttggcattcaa---------------------------------------------------caaagcagatcttctagtggcaaatctactcca---gct------------cgttcaaaatctccagct---------------------------------------------aga------ccatccaat------------aag---aaacaacttgacaagcctgaatggaaacgtgttcctaacagaact------gaaaatgctaccacttgctttggtcagcgttctgttgagagaaactgtggatcagcttctgtagttggaatgggtgtagaagcacctaattttcctcagattgctgaattgattccaactcaggctgctttgttctttggttcgagagtctctactaaagaagttggtgat---actgttgaaatcaagtatcactacaaaatgtctgtacctaaaactaatcctaaccttccttactttcttcagcaggtaaatgcttatctt---------------gat---------------------------cca---------------aattctgat---cagcctatacct---------aaaaagcctaaggctaaa------------------cctgaagaagttcct---caa---------ctgaatcctgctgctcctgtgtttacacctcctgct---cag------gaa---------------------------cct------------------------------------------------------------------------gct---gttgagctt---gaaatggtcgatgaagtc---ttcgacatcgatcctcttggtgactctgttgct------tga
>KJ473796_Bat_China_2012--
atggct------------tctgttcagttt---------gaagat------------------------------accaactct------------------------cgtggtcgttct---------------ggtagaataccactatcctattatgctcctgtgcgtgttgctgatgac---aagcttttccttaagtctatgcctggtaatggtgtaccaaagggtatgggcgga------aaagccgagcaaatcggatattggacagaa---caacgacgctggcgcatgaataaaggtcagagaaaggatctgccttctaattggcatttctattatctcggtactggacctcatgctgatttgaaattccgcgaacgccaagttggagtt------ttctgggttgccaagcaaggttctaagactgagcctact---------aatcttggtacacgtaatcgcaaccagcaattgcgtattcctgaatttgactttaca------ctgcctgacagtcttgaggttgttaactctgac---agcagacctgct------tcacgctctaactctcgtagtcagagc------aagagtaataat------------------------------------------caatctcggtctaactcaaaggca---------cgtgatcag---tctgga---acc---agaactccaaagaatgct------------------------------------------------------------------------tctcagaatcaa---------------------------------------------------------------aaacctaag---aagaac---------------------cagcaagaagatcttgttgctgcagttcgtgaagcactgaaaggtcttggcattcaa---------------------------------------------------caaagcagatcttctagtggcaaatctactcca---gct------------cgttcaaaatctccagct---------------------------------------------aga------ccatccaat------------aag---aaacaacttgacaagcctgaatggaaacgtgttcctaacagaact------gaaaatgctaccacttgttttggtcagcgttctgttgagagaaactgtggatcagcttctgtagttggaatgggtgttgaagcacctaattttcctcagattgctgaattgattcctactcaggctgctttgttctttggttcgagagtctctactaaagaagttggtgat---actgttgaaatcaagtatcactacaaaatgtctgtacctaaaactaatcctaaccttccttactttcttcagcaggtaaatgcttatctt---------------gat---------------------------cca---------------aactctgat---cagcctatacct---------aaaaagcctaaggctaaa------------------cctgaagaagttcct---caa---------ctgaatcctgctgctcctgtgttcacacctcctgct---cag------gaa---------------------------cct------------------------------------------------------------------------gct---gttgagctt---gaaatggtcgatgaagtc---ttcgacatcgatcctcttggtgactctgttgct------tga
>MN611524_Bat_China_2018-03-
atggct------------tctgttcagttt---------gaagat------------------------------actaactct------------------------cgtggtcgttct---------------ggtagaataccactatcttattatgctcctctgcgtgttgctgatgac---aagcttttccttaagtctatgcctggtaatggtgtaccaaagggtatgggcgga------aaagccgagcaaatcggatattggacagaa---caacgacgctggcgcatgaacaaaggtcagagaaaggatctgccttctaattggcatttctattatctcggtactggacctcatgcagatttgaaattccgcgaacgccaagttggagtt------ttctgggttgccaagcaaggctctaagactgagcctact---------aatctcggtacacgtaatcgcaaccagcaattgcgtattcctgaatttgacttcaca------ctgcctgacagtcttgaggttgttaactctgac---agcagacctgct------tcacgctctaactctcgtagtcagagc------aagagtaataat------------------------------------------caatctcggtctaactcaaaggca---------cgtgatcag---tctgga---acc---agaactccaaagaatgct------------------------------------------------------------------------tctcagaatcaa---------------------------------------------------------------aaacctaag---aagaac---------------------cagcaagaagatcttgttgctgcagttcgtgaagcactgaaaggtcttggcattcaa---------------------------------------------------caaagcagatcttctagtggcaaatctactcca---gct------------cattcaaaatctccagct---------------------------------------------aga------ccatccaat------------aag---aaacaacttgacaagcctgaatggaaacgtgttcctaacagaact------gaaaatgctaccacttgctttggtcagcgttctgttgagagaaactgtggatcagcttctgtggttgcaatgggtgttgaagcacctaattttcctcagattgctgaattgattcctactcaggctgctttgttctttggttcgagagtctctactaaagaagttggtgat---actgttgaaatcaagtatcactacaaaatgtctgtacctaaaactaatcctaaccttccttactttcttcagcaggtaaatgcttatctt---------------gat---------------------------cca---------------aactctgat---cagcctatacct---------aaaaagcctaaggctaaa------------------cctgaagaagttcct---caa---------ctgaatcctgctgctcctgtgtttacacctcctgct---cag------gaa---------------------------cct------------------------------------------------------------------------gct---gttgagctt---gaaatggtcgatgaagtc---ttcgacatcgatcctcttggtgactctgttgct------tga
>MH687954_Bat_Vietnam_2014-09-18
atggct------------tctgtaaaattt------------------------------------------------caacct------------------------cgtggtcgttcc------------aagggacgtgttcctctgtccctttttgctccacttagggttattgatgaa---aaaccactttataaggtcctaccaaacaatgctgtcccgcagggagtgggaaat------aaggaccaacaacttggatactgggttgaa---caacagcgctggagaatgcgccgcggagaccgagttgaactgccatctaactggcacttctacttcctcggtactggaccgcattctgatttgcctttcagaaaacgcactgatggtgtt------ttctgggttgcaatcgatggtgctaagacccagccaaca---------ggccttggcgtacgtaagtcgtctgagaagccgttggttccaaaattcaaagtcaaa------ttacccaataatgtggaaatcgttgaacctacc---acaccaaacaac------tccagagctaactcaaggagtcgtagt------cgtggt---------------------------------------ggacagtccaacagcagaggaaattcccaaaac---------agaggt---------------------------------------------------------------------------------------------------------------------gataaa---------------tccagaaaccagtccagaaacagg---------agtcaatctaatgatcgtgggtct------gac---------------------tcgcgagatgacttagtggctgccgttaaaagagcacttgctgacctaggagttggtgct---gaaaagcct------aaaagcaaaaat------------------------------cagagtggtaaaaacacccct---aagaacaaa------tct---------------------------------------------------------aggtca------ggctctgtgcaa---------cgtgcagaagccaaggacaaacccgagtggcgtcgtactcctagtggcgat------gagtcagttgaggtttgttttggaccccgtggtggcaccagaaattttggtagctccgaatttgttgctaaaggtgtgaatgcccccggttatgctcaggctgcttcactggtacctggcgccgcagcactgctttttggtggtaatgttgccaccaaggaaatggctgaa---ggtgttgaaatcacctatacatataaaatgattgtccccaaggacgacaaaaatcttgaaatctttcttgctcaggttgacgcgtacaag---------------ctt------ggcgaccccaag---------cct---------------cagcgtaaa---gtcaaacgt---------------tcaagaaccccaacaccaaaacct---------------------------------------------gcaacagagccaatttatgacgacgttgct---------------gcagatcctacttatgcc------------------------------aatcttgagtgg------------gacactaca------------gtagaggatggt---------gtt---gagatgatcaacgaggtt---tttgacacccagaat------------------------tga
>MH687955_Bat_Vietnam_2014-09-17
atggct------------tctgtaaaattc------------------------------------------------caacct------------------------cgtggtcgttcc------------aagggacgtgttcctctgtctctttttgctccacttagggttactgatgaa---aaaccactttataaggtcctaccaaataatgccgtccctcagggagtgggaaat------aaggaccaacaaattggatactgggttgaa---caacagcgctggagaatgcgccgcggagaccgagttgacctgccatctaactggcacttctacttcctcggtactggaccgcattctgagttgcctttcagaaaacgcactgatggtgtt------ttctgggttgcaatcgatggtgctaagacccagccaaca---------ggccttggcgtacgtaagtcgtctgagaagccgttggttccaaaatttaaagtcaaa------ctacccagtaatgtggaaatcgttgaacctacc---acaccaaacaac------tccagagctaactctaggagtcgcagt------cgtggt---------------------------------------ggacagtccaacagcagaggaaattcccaaaac---------agaggt---------------------------------------------------------------------------------------------------------------------gataaa---------------tccagaaaccagtccagaaacagg---------agtcaatctaatgatcgtgggtct------gac---------------------tcgcgagatgacttagtggctgccgttaaaaaagcacttgcggacctaggagttggtgct---gaaaagcct------aaaagcaaaaat------------------------------cagagtggtaaaaacacccct---aagaacaaa------tct---------------------------------------------------------aggtca------ggctctgtgcaa---------cgtgcagaagccaaggacaaacccgagtggcgtcgtactcctagtggcgat------gagtcagttgaggtttgttttggaccccgtggtggcaccagaaattttggtagctccgaatttgttgctaaaggtgtgaatgcccccggttatgctcaggctgcttcactggtacctggcgccgcagcactgctttttggtggtaatgttgccaccaaggaaatggctgaa---ggtgttgaaatcacctatacatacaaaatgattgtccccaaggacgacaaaaatcttgaaatctttcttgctcaggttgacgcgtacaag---------------ctt------ggcgaccccaag---------cct---------------cagcgtaaa---gtcaaacgt---------------tcaagaaccccaacaccaaaacct---------------------------------------------gcaacagagcctatctatgacgacgttgct---------------gcagatcctacttatgcc------------------------------aatcttgagtgg------------gacactaca------------gtagaggatggt---------gtt---gagatgatcaacgaggtt---tttgacacccagaat------------------------tga
>MH687956_Bat_Vietnam_2014-09-16
atggct------------tctgtaaaattt------------------------------------------------caacct------------------------cgtggtcgttcc------------aagggacgtgttcctctgtccctttttgctccacttagggttattgatgaa---aaaccactttataaggtcctatcaaacaatgctgtcccgcagggagtgggaaat------aaggaccaacaaattggatactgggttgaa---caacagcgctggagaatgcgccgcggagaccgagttgacctgccatctaactggcacttctacttcctcggtactggaccgcattctgatttgcctttcagaaaacgcactgatggtgtt------ttctgggttgcaatcgatggtgctaagacccagccaaca---------ggccttggcgtacgtaagtcgtctgagaagccgttggttccaaaattcaaagttaaa------ttacccagtaatgtggaaatcgttgaacctacc---acaccaaacaac------tccagagctaactctaggagtcgcagt------cgtggt---------------------------------------ggacagtccaacagcagaggaaattcccaaaac---------agaggt---------------------------------------------------------------------------------------------------------------------gataaa---------------tccagaaaccagtccagaaacagg---------agtcaatctaatgatcgtgggtct------gac---------------------tcgcgagatgacttagtggctgccgttaaaaaagcacttgcggacctaggagttggtgct---gaaaagcct------aaaagcaaaaat------------------------------cagagtggtaaaaacacccct---aagaacaaa------tct---------------------------------------------------------aggtca------agctctgtgcaa---------cgtgcagaagccaaggacaaacccgagtggcgtcgtactcctagtggcgat------gagtcagttgaggtttgttttggaccccgtggtggcaccagaaattttggtagctccgaatttgttgctaaaggtgtgaatgcccccggttatgctcaggctgcttcactggtacctggcgccgcagcactgctttttggtggtaatgttgccaccaaggaaatggctgaa---ggtgttgaaatcacctatacatacaaaatgattgtccccaaggacgacaaaaatcttgaaatctttcttgctcaggttgacgcgtacaag---------------ctt------ggcgaccccaag---------cct---------------cagcgtaaa---gtcaaacgt---------------tcaagaaccccaacaccaaaacct---------------------------------------------gcaacagagccaatttatgacgacgttgct---------------gcagatcctacttatgcc------------------------------aatcttgagtgg------------gacactaca------------gtagaggatggt---------gtt---gagatgatcaacgaggtt---tttgacacccagaat------------------------tga
>MH687958_Bat_Vietnam_2014-09-18
atggct------------tctgtaaaattc------------------------------------------------caacct------------------------cgtggtcgttcc------------aagggacgtgttcctctgtctctttttgctccacttagggttattgatgaa---aaaccactttacaaggtcctaccaaataatgccgtccctcagggagtgggaaat------aaggaccaacaacttggatactgggttgaa---caacagcgctggagaatgcgccgcggagaccgagttgacctgccatctaactggcacttctacttcctcggtactggaccgcattctgatttgcctttcagaaaacgcactgatggtgtt------ttctgggttgcaatcgatggtgctaagacccagccaaca---------ggccttggcgtacgtaagtcgtctgagaagccgttggttccaaaatttaaagtcaaa------ctacccagtaatgtggaaatcgttgaacctacc---acaccaaacaac------tccagagctaactctaggagtcgcagt------cgtggt---------------------------------------ggacagtccaacagcagaggaaattcccaaaac---------agaggt---------------------------------------------------------------------------------------------------------------------gataaa---------------tccagaaaccagtccagaaacagg---------agtcaatctaatgatcgtgggtct------gac---------------------tcgcgagatgacttagtggctgccgttaaaaaagcacttgcggacctaggagttggtgct---gaaaagcct------aaaagcaaaaat------------------------------cagagtggtaaaaacacccct---aagaacaag------tcc---------------------------------------------------------aggtca------agctctgtgcaa---------cgtgcagaagccaaggacaaacccgagtggcgtcgtactcctagtggcgat------gagtcagttgaggtttgttttggaccccgtggtggcaccagaaattttggtagctccgaatttgttgctaaaggtgtgaatgcccccggttatgctcaggctgcttcactggtacctggcgccgcagcactgctttttggtggtaatgttgccaccaaggaaatggctgaa---ggtgttgaaatcacctatacatacaaaatgattgtccccaaggacgacaaaaatcttgaaatctttcttgctcaggttgacgcgtacaag---------------ctt------ggcgaccccaag---------cct---------------cagcgtaaa---gtcaaacgt---------------tcaagaaccccaacaccaaaacct---------------------------------------------gcaacagagccaatttatgacgacgttgct---------------gcagatcctacttatgcc------------------------------aatcttgagtgg------------gacactaca------------gtagaggatggt---------gtt---gagatgatcaacgaggtt---tttgacacccagaat------------------------tga
>MH687959_Bat_Vietnam_2014-11-12
atggct------------tctgtaaagttc------------------------------------------------caacca------------------------cgtggtcgttcc------------aagggacgcatccctctttcactctttgctccacttagggtaaccgatgaa---aaacccctattcaaagttcttgccaataatgctgtcccccaggggaagggcgac------aagaaccaacaaattggatattgggttgaa---caaaaacgttggcggatgcgccgtggcgagagagttgatttgccgtccaactggcacttttacttcctcggtactggtccgcattctgaactgcctttcagaaaacgcactgatggtgtt------ttctgggtagcagtcgatggttctaaaaccgagccaacg---------ggtcttggtgtacgtaagtcatctgacaaaccgttggttcctaaatttaggaccaaa------ttacccagtaatgtggaaattgttgaaccaacc---acacctaacaac------tccagagccaactcaaggagtcgtagt------cgtggt---------------------------------------ggacagtccaacagcagagggaattcccaaaat---------agaggt---------------------------------------------------------------------------------------------------------------------gataaa---------------tctagaaaccagtccagaaacagg---------agtccatctagtgatcgcgggtct------aac---------------------tcgcgagatgacttagtggctgctgtaagaaaagcacttgaagacctaggagttggtgct---gaaaagcct------aaaagcaaagct------------------------------cagagtggtaaaaacacccct---aagaacaaa------tct---------------------------------------------------------aggtca------ggctctaagcaa---------cgctctgaagccaaagacaaacccgagtggcgtcgtactcctagtggcgat------gagtcagttgaggtttgttttggaccccgtggtggcaccagaaattttggtgactccgaatttgttgctaaaggtgtgaatgcccctggttatgctcaggctgcttcactggtacctaatgccgcagctttgctttttggtggtaatgtttccaccaaggaaatggctgat---ggttttgaaatcacctacacatataaaatggtggtccctaagaacgacaagaacctcgagatctttcttggacaggttgatgcgtacaag---------------ctt------ggcgaccccaag---------ccc---------------cagcgtaaa---gtcaaacgt---------------tcaagaactcccacacccaaacct---------------------------------------------gcgacagagccagtttatgacgacgtcgct---------------gctgatcccacttatgca------------------------------aatctagagtgg------------gacacagcc------------atggaggatggt---------gtt---gaaatgatcaacgaggtc---tttgacactcagaat------------------------tga
>MH687960_Bat_Vietnam_2014-11-13
atggct------------tctgtaaaattc------------------------------------------------caacct------------------------cgtggtcgttcc------------aagggacgtgttcctctgtctctttttgctccacttagggttactgatgaa---aaaccactttataaggtcctaccaaataatgccgtccctcagggagtgggaaat------aaggaccaacaaattggatactgggttgaa---caacagcgctggagaatgcgccgcggagaccgagttgacctgccatctaactggcacttctacttcctcggtactggaccgcattctgagttgcctttcagaaaacgcactgatggtgtt------ttctgggttgcaatcgatggtgctaagacccagccaaca---------ggccttggcgtacgcaagtcgtctgagaagccgttggttccaaaatttaaagtcaaa------ctacccagtaatgtggaaatcgttgaacctacc---acaccaaacaac------tccagagctaactctaggagtcgcagt------cgtggt---------------------------------------ggacagtccaacagcagaggaaattcccaaaac---------agaggt---------------------------------------------------------------------------------------------------------------------gataaa---------------tccagaaaccagtccagaaacagg---------agtcaatctaatgatcgtgggtct------gac---------------------tcgcgagatgacttagtggctgccgttaaaaaagcacttgcggacctaggagttggtgct---gaaaagcct------aaaagcaaaaat------------------------------cagagtggtaaaaacacccct---aagaacaaa------tct---------------------------------------------------------aggtca------agctctgtgcaa---------cgtgcagaagccaaggacaaacccgagtggcgtcgtactcctagtggcgat------gagtcagttgaggtttgttttggaccccgtggtggcaccagaaattttggtagctccgaatttgttgctaaaggtgtgaatgcccccggttatgctcaggctgcttcactggtacctggcgccgcagcactgctttttggtggtaatgttgccaccaaggaaatggctgaa---ggtgttgaaatcacctatacatacaaaatgattgtccccaaggacgacaaaaatcttgaaatctttcttgctcaggttgacgcgtacaag---------------ctt------ggcgaccccaag---------cct---------------cagcgtaaa---gtcaaacgt---------------tcaagaaccccaacaccaaaacct---------------------------------------------gcaacagagccaatttatgacgacgttgct---------------gcagatcctacttatgcc------------------------------aatcttgagtgg------------gacactaca------------gtagaggatggt---------gtt---gagatgatcaacgaggtt---tttgacacccagaat------------------------tga
>MH687961_Bat_Vietnam_2014-11-13
atggct------------tctgtaaaattc------------------------------------------------caacct------------------------cgtggtcgttcc------------aagggacgtgttcctctgtctctttttgctccacttagggttactgatgaa---aaaccactttataaggtcctaccaaataatgccgtccctcagggagtgggaaat------aaggaccaacaaattggatactgggttgaa---caacagcgctggagaatgcgccgcggagaccgagttgacctgccatctaactggcacttctacttcctcggtactggaccgcattctgagttgcctttcagaaaacgcactgatggtgtt------ttctgggttgcaatcgatggtgctaagacccagccaaca---------ggccttggcgtacgcaagtcgtctgagaagccgttggttccaaaatttaaagtcaaa------ctacccagtaatgtggaaatcgttgaacctacc---acaccaaacaac------tccagagctaactctaggagtcgcagt------cgtggt---------------------------------------ggacagtccaacagcagaggaaattcccaaaac---------agaggt---------------------------------------------------------------------------------------------------------------------gataaa---------------tccagaaaccagtccagaaacagg---------agtcaatctaatgatcgtgggtct------gac---------------------tcgcgagatgacttagtggctgccgttaaaaaagcacttgcggacctaggagttggtgct---gaaaagcct------aaaagcaaaaat------------------------------cagagtggtaaaaacacccct---aagaacaaa------tct---------------------------------------------------------aggtca------agctctgtgcaa---------cgtgcagaagccaaggacaaacccgagtggcgtcgtactcctagtggcgat------gagtcagttgaggtttgttttggaccccgtggtggcaccagaaattttggtagctccgaatttgttgctaaaggtgtgaatgcccccggttatgctcaggctgcttcactggtacctggcgccgcagcactgctttttggtggtaatgttgccaccaaggaaatggctgaa---ggtgttgaaatcacctatacatacaaaatgattgtccccaaggacgacaaaaatcttgaaatctttcttgctcaggttgacgcgtacaag---------------ctt------ggcgaccccaag---------cct---------------cagcgtaaa---gtcaaacgt---------------tcaagaaccccaacaccaaaacct---------------------------------------------gcaacagagccaatttatgacgacgttgct---------------gcagatcctacttatgcc------------------------------aatcttgagtgg------------gacactaca------------gtagaggatggt---------gtt---gagatgatcaacgaggtt---tttgacacccagaat------------------------tga
>MH687962_Bat_Vietnam_2014-11-13
atggct------------tctgtaaagttt------------------------------------------------caacca------------------------cgtggtcgttcc------------aagggacgcatccctctttcactctttgctccacttagggtaaccgatgaa---aaacccctattcaaagttcttgccaataatgctgtcccccaggggaagggcgac------aagaaccaacaaattggatattgggttgaa---caaaaacgttggcggatgcgccgtggcgagagagttgatttgccgtccaactggcacttttacttcctcggtactgggccgcattctgacctgcctttcagaaaacgcactgatggtgtt------ttctgggtagcagtcgatggttctaaaaccgagccaacg---------ggtcttggtgtacgcaagtcatctgaaaaaccgttggttcctaaatttaggaccaaa------ttacccagcaatgtggaaattgttgaaccaacc---acacctaacaac------tccagagccaactcaaggagtcgtagt------cgtggt---------------------------------------ggacagtccaacagtagagggaattcccaaaac---------agaggt---------------------------------------------------------------------------------------------------------------------gataaa---------------tctagaaaccagtccagaaacagg---------agtccatctagtgatcgcgggtct------aac---------------------tcgcgagatgacttagtggctgctgtaagaaaagcacttgaagacctaggagttggtgct---gaaaagcct------aaaagcaaagct------------------------------cagagtggtaaaaacacccct---aagaacaaa------tct---------------------------------------------------------aggtca------ggctctaagcaa---------cgctctgaagccaaagacaaacccgagtggcgtcgtactcctagtggcgat------gagtcagttgaggtttgttttggaccccgtggtggcaccagaaattttggtgactccgagtttgttgctaaaggtgtgaatgcccctggttatgctcaggctgcttcactggtacccaatgccgcagctctgctttttggtggtaatgttgccaccaaggaaatggcagat---gttgttgaaatcacctacacatataaaatgttggtccctaaggacgacaagaacctcgagatctttcttggacaggttgatgcgtacaag---------------ctt------ggcgaccccaag---------ccc---------------cagcgtaaa---gtcaaacgt---------------tcaagaactcctacaccaaaaccc---------------------------------------------gcgacagagccagtttatgatgacgtcgct---------------gcagatcccacttatgca------------------------------aatctagagtgg------------gatacagcc------------atggaggatggt---------gtt---gaaatgatcaacgaggtc---tttgacactcagaat------------------------tga
>MH687963_Bat_Vietnam_2015-02-06
atggct------------tctgtaaaattc------------------------------------------------caacct------------------------cgtggtcgttcc------------aagggacgtgttcctctgtctctttttgctccacttagggttactgatgaa---aaaccactttataaggtcctaccaaataatgccgtccctcagggattgggagat------aagggccaacaaattggatactgggttgaa---caacagcgctggagaatgcgtcgcggagaccgcgttgacctgccatctaactggcacttctacttcctcggtactggaccgcattctgatttgcctttcagaaaacgcactgatggtgtt------ttctgggttgcaatcgatggtgctaagacccagccaaca---------ggccttggcgtacgtaagtcgtctgagaagccgttggttccaaaatttaaagtcaaa------ctacccaataacgtggagatcgttgaacctacc---acaccaaacaac------tccagggctaactcaaggagtcgtagt------cgtggt---------------------------------------ggacagtccaacagcagaggaaattcccaaaac---------agaggt---------------------------------------------------------------------------------------------------------------------gataaa---------------cccagaaaccagtccagaaacagg---------agtcaatctaatgatcgtgggtct------gac---------------------tcgcgagatgacttagtggctgccgttagaaaagcacttgaagacctaggagttggtgct---gtaaagcaa------aaaggcaaaact------------------------------cagagtggtaaaaacacccct---aagaacaaa------tct---------------------------------------------------------aggtca------ggctctgtgcaa---------cgtgcagaagccaaggacaaacccgagtggcgtcgtactcctagtggcgat------gagtcagttgaggtttgttttggaccccgtggtggcaccagaaattttggtagctccgaatttgttgctaaaggtgtgaatgcccccggttatgctcaggctgcttcactggtacctggcgccgcagcactgctttttggtggtaatgttgccaccaaggaaatggctgaa---ggtgttgaaatcacctatacatacaaaatgattgtccccaaggacgacaaaaatcttgaaatctttcttgctcaggttgacgcgtacaag---------------ctt------ggcgaccccaag---------cct---------------cagcgtaaa---gtcaaacgt---------------tcaagaaccccaacaccaaaacct---------------------------------------------gcaacagagccaatttatgacgacgttgct---------------gcagatcctacttatgcc------------------------------aatcttgagtgg------------gacactaca------------gtagaggatggt---------gtt---gagatgatcaacgaggtt---tttgacacccagaat------------------------tga
>MH687964_Bat_Vietnam_2015-02-06
atggct------------tctgtaaaattc------------------------------------------------caacct------------------------cgtggtcgttcc------------aagggacgtgttcctctgtctctttttgctccacttagggttactgatgaa---aaaccactttataaggtcctaccaaataatgccgtccctcagggattgggagat------aagggccaacaaattggatactgggttgaa---caacagcgctggagaatgcgtcgcggagaccgcgttgacctgccatctaactggcacttctacttcctcggtactggaccgcattctgatttgcctttcagaaaacgcactgatggtgtt------ttctgggttgcaatcgatggtgctaagacccagccaaca---------ggccttggcgtacgtaagtcgtctgagaagccgttggttccaaaatttaaagtcaaa------ctacccaataacgtggagatcgttgaacctacc---acaccaaacaac------tccagggctaactcaaggagtcgtagt------cgtggt---------------------------------------ggacagtccaacagcagaggaaattcccaaaac---------agaggt---------------------------------------------------------------------------------------------------------------------gataaa---------------cccagaaaccagtccagaaacagg---------agtcaatctaatgatcgtgggtct------gac---------------------tcgcgagatgacttagtggctgccgttagaaaagcacttgaagacctaggagttggtgct---gtaaagcaa------aaaggcaaaact------------------------------cagagtggtaaaaacacccct---aagaacaaa------tct---------------------------------------------------------aggtca------ggctctgtgcaa---------cgtgcagaagccaaggacaaacccgagtggcgtcgtactcctagtggcgat------gagtcagttgaggtttgttttggaccccgtggtggcaccagaaattttggtagctccgaatttgttgctaaaggtgtgaatgcccccggttatgctcaggctgcttcactggtacctggcgccgcagcactgctttttggtggtaatgttgccaccaaggaaatggctgaa---ggtgttgaaatcacctatacatacaaaatgattgtccccaaggacgacaaaaatcttgaaatctttcttgctcaggttgacgcgtacaag---------------ctt------ggcgaccccaag---------cct---------------cagcgtaaa---gtcaaacgt---------------tcaagaaccccaacaccaaaacct---------------------------------------------gcaacagagccaatttatgacgacgttgct---------------gcagatcctacttatgcc------------------------------aatcttgagtgg------------gacactaca------------gtagaggatggt---------gtt---gagatgatcaacgaggtt---tttgacacccagaat------------------------tga
>MH687965_Bat_Vietnam_2015-02-13
atggct------------tctgtaaaattc------------------------------------------------caacct------------------------cgtggtcgttcc------------aagggacgtgttcctctgtctctttttgctccacttagggttactgatgaa---aaaccactttataaggtcctaccaaataatgccgtccctcagggagtgggaaat------aaggaccaacaaattggatactgggttgaa---caacagcgctggagaatgcgccgcggagaccgagttgacctgccatctaactggcacttctacttcctcggtactggaccgcattctgagttgcctttcagaaaacgcactgatggtgtt------ttctgggttgcaatcgatggtgctaagacccagccaaca---------ggccttggcgtacgcatgtcgtctgagaagccgttggttccaaaatttaaagtcaaa------ctacccagtaatgtggaaatcgttgaacctacc---acaccaaacaac------tccagagctaactctaggagtcgcagt------cgtggt---------------------------------------ggacagtccaacagcagaggaaattcccaaaac---------agaggt---------------------------------------------------------------------------------------------------------------------gataaa---------------tccagaaaccagtccagaaacagg---------agtcaatctaatgatcgtgggtct------gac---------------------tcgcgagatgacttagtggctgccgttaaaaaagcacttgcggacctaggagttggtgct---gaaaagcct------aaaagcaaaaat------------------------------cagagtggtaaaaacacccct---aagaacaaa------tct---------------------------------------------------------aggtca------agctctgtgcaa---------cgtgcagaagccaaggacaaacccgagtggcgtcgtactcctagtggcgat------gagtcagttgaggtttgttttggaccccgtggtggcaccagaaattttggtagctccgaatttgttgctaaaggtgtgaatgcccccggttatgctcaggctgcttcactggtacctggcgccgcagcactgctttttggtggtaatgttgccaccaaggaaatggctgaa---ggtgttgaaatcacctatacatacaaaatgattgtccccaaggacgacaaaaatcttgaaatctttcttgctcaggttgacgcgtacaag---------------ctt------ggcgaccccaag---------cct---------------cagcgtaaa---gtcaaacgt---------------tcaagaaccccaacacctaaacct---------------------------------------------gcaacagagccaatttatgacgacgttgct---------------gcagatcctacttatgcc------------------------------aatcttgagtgg------------gacactaca------------gtagaggatggt---------gtt---gagatgatcaacgaggtt---tttgacacccagaat------------------------tga
>MH687967_Bat_Vietnam_2015-02-06
atggct------------tctgtaaaattc------------------------------------------------caacct------------------------cgtggtcgttcc------------aagggacgtgttcctctgtctctttttgctccacttagggttactgatgaa---aaaccactttataaggtcctaccaaataatgccgtccctcagggattgggagat------aagggccaacaaattggatactgggttgaa---caacagcgctggagaatgcgtcgcggagaccgcgttgacctgccatctaactggcacttctacttcctcggtactggaccgcattctgatttgcctttcagaaaacgcactgatggtgtt------ttctgggttgcaatcgatggtgctaagacccagccaaca---------ggccttggcgtacgtaagtcgtctgagaagccgttggttccaaaatttaaagtcaaa------ctacccaataacgtggagatcgttgaacctacc---acaccaaacaac------tccagggctaactcaaggagtcgtagt------cgtggt---------------------------------------ggacagtccaacagcagaggaaattcccaaaac---------agaggt---------------------------------------------------------------------------------------------------------------------gataaa---------------cccagaaaccagtccagaaacagg---------agtcaatctaatgatcgtgggtct------gac---------------------tcgcgagatgacttagtggctgccgttagaaaagcacttgaagacctaggagttggtgct---gtaaagcaa------aaaggcaaaact------------------------------cagagtggtaaaaacacccct---aagaacaaa------tct---------------------------------------------------------aggtca------ggctctgtgcaa---------cgtgcagaagccaaggacaaacccgagtggcgtcgtactcctagtggcgat------gagtcagttgaggtttgttttggaccccgtggtggcaccagaaattttggtagctccgaatttgttgctaaaggtgtgaatgcccccggttatgctcaggctgcttcactggtacctggcgccgcagcactgctttttggtggtaatgttgccaccaaggaaatggctgaa---ggtgttgaaatcacctatacatacaaaatgattgtccccaaggacgacaaaaatcttgaaatctttcttgctcaggttgacgcgtacaag---------------ctt------ggcgaccccaag---------cct---------------cagcgtaaa---gtcaaacgt---------------tcaagaaccccaacaccaaaacct---------------------------------------------gcaacagagccaatttatgacgacgttgct---------------gcagatcctacttatgcc------------------------------aatcttgagtgg------------gacactaca------------gtagaggatggt---------gtt---gagatgatcaacgaggtt---tttgacacccagaat------------------------tga
>MK211369_Bat_China_2017-05-
atggct------------tctgtaaaattc------------------------------------------------caacct------------------------cgtggtcgttcc------------aagggacgtgttcctctgtctctttttgctccacttagggttactgatgaa---aaaccactttacaaggtcctaccaaataatgccgtccctcagggaatgggagat------aaggaccaacaaattggatactgggttgaa---caacaacgctggagaatgcgccgcggagaccgagttaacctgccatccaactggcacttctacttcctcggtactggaccgcattctgatttgcctttcagaaaacgcactgatggtgtt------ttctgggttgcaatcgatggtgctaagacccagccaaca---------ggccttggcgtacgtaagtcgtctgagaaaccgttggttcccaaatttaagaacaaa------ttacccaataatgtggaaatcgttgaacctacc---acaccaaacaac------tccagagctaactcatggagtcgtagt------cgtggt---------------------------------------ggacagtccaacagcagaggaaattctcaaaac---------agaggt---------------------------------------------------------------------------------------------------------------------gataaa---------------tccagaaaccagtccagaaacagg---------agtcaatctaatgatcgtgggtct------gac---------------------tcgcgagatgacttagtggctgccgttaaaaaagcacttgaagacctaggagttggtgct---gcaaagcca------aaaggcaaaaat------------------------------cagagtggtaaaaacacccct---aagaacaaa------tct---------------------------------------------------------aggtca------ggctctgtgcaa---------cgtgcagaagccaaggacaaacctgagtggcgtcgtactcctagtggcgat------gagtcagttgaggtttgttttggaccccgtggtggcaccagaaattttggtagctccgaatttgttgctaaaggtgtgaatgcccccggttatgctcaggctgcttcactggtacctggcgccgcagcactgctttttggtggtaatgttgccaccaaggaaatggctgaa---ggtgttgaaatcacctatacatacaaaatgattgtccccaaggacgacaaaaatcttgaaatctttcttgctcaggttgacgcttacaag---------------ctc------ggcgaccccaag---------cct---------------cagcgtaaa---gtcaaacgt---------------tcaagaactccaacaccaaaacct---------------------------------------------gcaacagagccaatttatgacgacgttgct---------------gcagatcctacttatgcc------------------------------aatcttgagtgg------------gacactaca------------gtggaggatggt---------gtt---gagatgatcaacgaggtt---tttgacacccagaat------------------------tga
>MK211370_Bat_China_2017-05-
atggct------------tctgtaaaattc------------------------------------------------caacct------------------------cgtggtcgttcc------------aagggacgtgttcctctgtctctttttgctccacttagggttactgatgaa---aaaccactttacaaggtcctaccaaataatgccgtccctcagggaatgggagat------aaggaccaacaaattggatactgggttgaa---caacaacgctggagaatgcgccgcggagaccgggttgacctgccatctaactggcacttctacttcctcggtactggaccgcattctgatttgcctttcagaaaacgcactgatggtgtt------ttctgggttgcaatcgatggtgctaaaacccagccaaca---------ggccttggcgtacgtaagtcgtctgagaaaccgttggttcccaaatttaagaacaaa------ttacccaataatgtggaaatcgttgaacctacc---acaccaaacaac------tccagagccaactcaaggagtcgtagt------cgtggt---------------------------------------ggacagtccaacagcagaggaaattcccaaaac---------agaggt---------------------------------------------------------------------------------------------------------------------gataaa---------------tccagaaaccagtccagaaacagg---------agtcaatctaatgatcgtgggtct------gac---------------------tcgcgagatgacttagtggctgccgttaaaaaagcacttgaagacctaggagttggtgct---gcaaagcca------aaaggcaaaaat------------------------------cagagtggtaaaaacacccct---aagaacaaa------tct---------------------------------------------------------aggtca------ggctctgtgcaa---------cgtacagaagccaaagacaaacccgagtggcgtcgtactcctagtggcgat------gagtcagttgaggtttgttttggaccccgtggtggcaccagaaattttggtagcaccgaatttgttgctaaaggtgtgaatgcccccggttatgctcaggctgcttcactggtacctggcgccgcagcactgctttttggtggtaatgttgccaccaaggaaatggctgat---ggtgttgaaatcacctatacatataaaatgttagtccctaaggacgacaagaatcttgaaatctttcttgctcaggttgacgcgtacaag---------------ctt------ggcgaccccaag---------cct---------------cagcgtaaa---gtcaagcgt---------------tcaagaactccaacaccaaaacct---------------------------------------------gcaacagagccaatttatgacgacgttgct---------------gcagatcctacttatgcc------------------------------aatcttgagtgg------------gacactaca------------gtcgaggatggt---------gtt---gagatgatcaacgaggtt---tttgacacccagaat------------------------tga
>MK211371_Bat_China_2017-05-
atggct------------tctgtaaaattc------------------------------------------------caacct------------------------cgtggtcgttcc------------aagggacgtgttcctctgtccatttttgctccacttagggttactgatgaa---aaaccactttataaggtcctaccaaacaatgccgtcccgcagggaattggagat------aaggaccaacaaattggatactgggttgaa---caacagcgctggagaatgcgccgcggagaccgagttgatttgccatccaactggcacttctacttcctcggtactggaccgcattctgatttgcctttcagaaaacgcactgatggtgtt------ttctgggttgcagtcgatggtgctaaaacccagccaacg---------ggccttggtgtacgtaagtcatctgaaaaaccgttggttcccaaatttaagaacaaa------ttacccaataacgtggaaatcgttgaacctacc---acaccaaacagc------tccagagccaactcaaggagtcgcagt------cgtggt---------------------------------------ggacagtccaacagcagaggaaattcccaaaac---------agaggt---------------------------------------------------------------------------------------------------------------------gataaa---------------tccagaaaccagtccagaaacagg---------agtcaatctaatgatcgtgggtct------gac---------------------tcgcgagatgacttagtggctgccgttaaaaaagcacttgaagacctaggagttggtgct---gcaaagcca------aaaggcaaaacc------------------------------cagagtggtaaaaacacccct---aagaacaaa------tct---------------------------------------------------------aggtca------ggctctgtgcaa---------cgtacagaagccaaagacaaacccgagtggcgtcgtactcctagtggcgat------gagtcagttgaggtttgttttggaccccgtggtggcaccagaaattttggtagcaccgaatttgttgctaaaggtgtgaatgcccccggttatgctcaggctgcttcactggtacctggcgccgcagcactgctttttggtggtaatgttgccaccaaggaaatggctgat---ggtgttgaaatcacctatacatataaaatgttagtccctaaggacgacaaaaatcttgaaatctttcttgctcaggttgacgcgtacaag---------------ctt------ggcgaccccaag---------cct---------------cagcgtaaa---gtcaagcgt---------------tcaagaactccaacaccaaaacct---------------------------------------------gcaacagagccaatttatgacgacgttgct---------------gcagatcctacttatgcc------------------------------aatcttgagtgg------------gacactaca------------gtcgaggatggt---------gtt---gagatgatcaacgaggtt---tttgacacccagaat------------------------tga
>MK211372_Bat_China_2017-05-
atggct------------tctgtaaaattc------------------------------------------------caacct------------------------cgtggtcgttcc------------aagggacgtgttcctctgtctctttttgctccacttagggttactgatgaa---aaaccactttacaaggtcctaccaaataatgccgtccctcagggaatgggagat------aagggccaacaaattggatactgggttgaa---caacagcgctggagaatgcgccgcggagaccgagttgacctgccatctaactggcacttctacttcctcggtactggaccgcattctgacttgcctttcagaaaacgcactgatggtgtt------ttctgggttgcaatcgatggtgctaaaacccagccaacg---------ggtcttggtgtacgcaagtcatctgaaaaaccgttggttcccaaatttaagaacaag------ttacccaataatgtggaaatcgttgaacctacc---acaccaaacaac------tccagagctaactcaaggagtcgtagt------cgtggt---------------------------------------ggacagtccaacagcagaggaaattctcaaaac---------agaggt---------------------------------------------------------------------------------------------------------------------gataaa---------------tccagaaaccagtccagaaacagg---------agtcaatctaatgatcgtgggtct------gac---------------------tcgcgagatgacttagtggctgccgttaaaaaagcacttgaagacctaggagttggtgct---gcaaagcca------aaaggcaaaacc------------------------------cagagtggtaaaaacacccct---aagaacaaa------tct---------------------------------------------------------aggtca------ggctctgtgcaa---------cgtgctgaagccaaggacaaacccgagtggcgtcgtactcctagtggcgat------gagtcagttgaggtttgttttggaccccgtggtggcaccagaaattttggtggcgccgaatttgttgctaaaggtgtgaatgcccccggttatgctcaggctgcttcactggtacctggcgccgcagcactgctttttggtggtaatgttgccaccaaggaaatggctgat---ggtgttgaaatcacctacacatacaaaatgattgtccctaaggacgacaaaaatcttgaaatctttcttgctcaggttgacgcttacaag---------------ctt------ggcgaccccaag---------cct---------------cagcgtaaa---gtcaaacgt---------------tcaagaactccaacaccaaaacct---------------------------------------------gcaacagagccaatctatgacgacgttgct---------------gcagatcctacttatgcc------------------------------aatcttgagtgg------------gacactaca------------gtggaggatggt---------gtt---gagatgatcaacgaggtt---tttgacactcagaat------------------------tga
>KF430219_Bat_USA_2006-08-07
atggcc------------tctgttaagttc------------------------------------------------gccaag------------------------aacaaccgcaga---------------ggaaggatggaatactcctattttgccccacttattattaattctgac---caacccatttggaaagttcttcctaacaatgctgtgccagttggcaagggcggt------aaggatgagcagattgggtattggaatgaa---caaccacgttggcgcatgcgcaagggacagcgtgttgacgttgcatctaagtggcacttctattaccttggtactggacctcattctgaggagcagtatcgtaagcgtattgatggtgtc------tactgggttgctgtcaacggtgctaaaacatctccaaca---------gggcttggcactcgtagtgctaagaccaagccgctggaactgaagtttaacacgaaa------atccctaaggaggttgagttcgttgaacctacc---tctccagggtct------tctcgtgcaaactcgcgcagccaaagc------cgtggtggt------------------------------------------tctaaatccagaaataattctcccaga---------aggggtaatcaaagcaaatca------aggaacagttctaagaacagaggtggtgac------------------------------------------------------------------aaccgc---------------tcccgtagttcctcaggtacaaga---------------------------------------------------------------gaccaggacgcaattgttgctgccgtaaaggctgcgcttttgggacttggacttggtact---gacagtaac------tccggtgcttcaggtaaggcttctaag------------gctaacagtggaacttcgacccca---aaaccgaag------ccagctgcgacgcca---------------------------------------------aaatcg------ccttcaacacct---------aag---agtcagcttgaaagacctgaatggaagcgagtgccagattctgat------tgctctgttgagcagtgctttggaccacgtggtggtttcaagaattttggcagcgcagatttcgtacagtatggtgtcgctgctaagggttaccctcaagcagctgcactaacaccaacatcagctgcattgctgtttggtggtaacgtacaggttcaggaactttcagat---gacattgaaatcacctacacctacaagatgactgttcccaagtcagacaaaaaccttgaggtcttcctctctaatgttaatgcttataaa---------------------------gaggcaaaa---------cct---------------cagagggaa---cccaagaagaagaaggacagaagttcacgtccaccaacaccagctcctagtgcg---------------ccggttgcc---------agtggaaatgctgagcctatatatgcagatgtgcaa---ccccagggacaaactgagcctgtttacgaa------------------------------aatccagaccag---------------------------------taccttggtggt---------gtt---gacattgtcaacgaggtt---tacggtaacctacctgac---aattctcagagcacagcttaa
>KY799179_Bat_Canada_2010-11-
atggcc------------tctgtcaagttc------------------------------------------------gccaag------------------------aacaaccgcaga---------------ggaaggatggaatactcccattttgccccacttattatcaattctgac---caacccatttggaaagttcttcctaacaatgctgtgccagttggcaagggcggt------aaggatgagcagattgggtattggaatgaa---caaccacgttggcgcatgcgcaagggacagcgtgttgacgttgcatctaagtggcacttctattacctcggtactggacctcactctgaggagcagtatcgtaagcgtattgacggtgtc------tactgggttgctgtcaacggagctaaaacatcgcctaca---------gggcttggcactcgcagtgctaagaccaagccgctggaactgaagtttaacacgaaa------atccctaaggaggttgagttcgttgaacctacc---tctccagggtct------tctcgtgcaaactcgcgcagccaaagc------cgtggtggt------------------------------------------tctaaatccagaaataattctcccaga---------aggggtaatcaaagcaaatca------aggaacagttctaagaacagaggtggtgac------------------------------------------------------------------aaccgc---------------tcccgtagttcctcaggtacaaga---------------------------------------------------------------gaccaggaagcaattgttgccgccgtaaaggctgcgcttttgggacttggacttggtact---gacagtaac------tccggtgcttcaggtaaggcttctaag------------gctaacagtggaacttcgacccca---aaaccgaaa------cctgctgcaacgcca---------------------------------------------aaaccg------ccttcaacacct---------aag---agtcagcttgaaagacctgaatggaagcgagtgccagattctgat------tgctctgttgagcagtgttttggaccacgtggtggcttcaagaattttggcagcgcagatttcgtacagtatggtgttgctgctaagggttaccctcaagctgccgcactaacaccaacatcagctgcactgttgttcggtggtaatgtacaggttcaggaactttcagat---gacattgaaatcacctacacctacaagatgactgttcccaagtcagacaaaaaccttgaggtcttcctctctaatgttaatgcttacaaa---------------------------gaagcaaaa---------cct---------------cagagggaa---cccaagaagaagaaggacagaggttcacgtccaccaacaccagctcctagtgcg---------------ccggttgcc---------agtggaaatgctgagcccatatatgcagatgtgcaa---ccccagggacaagctgagcctgtttacgaa------------------------------aatccagaccag---------------------------------taccttggtggt---------gtt---gacattgtcaatgaggtt---tatggtaacctacctgac---aattctcagagcacagcttaa
>NC_022103_Bat_USA_2006-08-07
atggcc------------tctgttaagttc------------------------------------------------gccaag------------------------aacaaccgcaga---------------ggaaggatggaatactcctattttgccccacttattattaattctgac---caacccatttggaaagttcttcctaacaatgctgtgccagttggcaagggcggt------aaggatgagcagattgggtattggaatgaa---caaccacgttggcgcatgcgcaagggacagcgtgttgacgttgcatctaagtggcacttctattaccttggtactggacctcattctgaggagcagtatcgtaagcgtattgatggtgtc------tactgggttgctgtcaacggtgctaaaacatctccaaca---------gggcttggcactcgtagtgctaagaccaagccgctggaactgaagtttaacacgaaa------atccctaaggaggttgagttcgttgaacctacc---tctccagggtct------tctcgtgcaaactcgcgcagccaaagc------cgtggtggt------------------------------------------tctaaatccagaaataattctcccaga---------aggggtaatcaaagcaaatca------aggaacagttctaagaacagaggtggtgac------------------------------------------------------------------aaccgc---------------tcccgtagttcctcaggtacaaga---------------------------------------------------------------gaccaggacgcaattgttgctgccgtaaaggctgcgcttttgggacttggacttggtact---gacagtaac------tccggtgcttcaggtaaggcttctaag------------gctaacagtggaacttcgacccca---aaaccgaag------ccagctgcgacgcca---------------------------------------------aaatcg------ccttcaacacct---------aag---agtcagcttgaaagacctgaatggaagcgagtgccagattctgat------tgctctgttgagcagtgctttggaccacgtggtggtttcaagaattttggcagcgcagatttcgtacagtatggtgtcgctgctaagggttaccctcaagcagctgcactaacaccaacatcagctgcattgctgtttggtggtaacgtacaggttcaggaactttcagat---gacattgaaatcacctacacctacaagatgactgttcccaagtcagacaaaaaccttgaggtcttcctctctaatgttaatgcttataaa---------------------------gaggcaaaa---------cct---------------cagagggaa---cccaagaagaagaaggacagaagttcacgtccaccaacaccagctcctagtgcg---------------ccggttgcc---------agtggaaatgctgagcctatatatgcagatgtgcaa---ccccagggacaaactgagcctgtttacgaa------------------------------aatccagaccag---------------------------------taccttggtggt---------gtt---gacattgtcaacgaggtt---tacggtaacctacctgac---aattctcagagcacagcttaa
>MH687957_Bat_Vietnam_2014-09-18
atggct------------tctgtcaaattc------------------------------------------------cagaaa------------------------cgcggtcgttcc------------aaaggccgtatcccatattctctttatgcacctctcagggttacagatgag---aaaccactttttaaggtcctaccaaacaatgctgttccgaagggaatgggtggt------aaggacgaacaaattggatactgggttgaa---caacaaaggtggcggatgcgacgtggagaacgcgtcgaattgccttccaactggcatttctactaccttggtactggcccgcatagcgaactacctttcagaaagcgcacagagggtgtt------ttctgggttgcccgcgatggtgccaaaactgaacccact---------aagcttggtacgcgtaaggcttcggaaaagccaatcgtgccacagtttaattccaaa------ttgcccaacaatgtggaaatcgtcgaaccaacc---actcccaataac------tccagacctagctctagaagcaggagt------aggggt---------------------------------------ggatcttctaac---------------agagat---------aatgcc---------------------------------------------------------------------------------------------------------------------aacaag---------------tccagaaaccaatccagaaacagg---------agccagtctaatgaccgtgggtct------aac---------------------tcacaggatgacttagtggctgctgttagaaaagcactccaagaccttggagttggttca---gatggacaa------aaatccaagagtgctaaa---------------------aacaccagtggtaaaaacacacct---aaggtcaag------tct---------------------------------------------------------aggtca------ggctctaagcaa---------cgctctgaagtcaaggacaagccagagtggcgtcggacccctagtggtgat------gagtcagttgaagcttgttttggaccccgtggaggattcaaaaattttggaacctccgactttgtcgctaatggtgtgaatgcctcaggctacgcccaggctgctgctctagtacctggtgcagctgcattgctctttggtggtaacgttactgctaaagatttagccgat---ggtgttgaaattacttatatttacaaaatggtcgtccccaaagacgacaagaacctcgagatattccgtgctcagattgacgcttacaaa---------------ctt------ggtgaccccaag---------cca---------------cagcggaaa---cctaagaag---------------gaacgttctcccactcctaaacca---------------------------------------------tcagaggaaccagtctatgatgacgtggct---------------gctgatcctgcctacgcg------------------------------aaccttgaatgg------------gacactacg------------gcagatgaaggt---------gtg---gagattgtcaacgaggtt---tttgacacccagaat------------------------tga
>MH938449_Bat_Italy_2015--
atggct---------------gtcagtttt---------gacaat---------------------------------gctgcc------------------------agaggtcgctct---------------gggcgtgtccccttttcttactatatgcctgttataaataactctgca---caacctttttacaaggttatgccgcaaaatgcagtccctacaggaatgggcaac------caaagccaacaaattggttactggaatgaa---caggtccgttggcgtatgtctaagggtcagcgtaaagaccttccatccaagtggcatttttactacttgggaactgggcctcatgctgagctaccctacaggcagcgccaacaaggtgtg------ttttgggttgctaaagaaggcgctaaaactcaacctact---------ggacttggcagtcgtggcagaaacgcagagcttattaaccctcgtttctctgcgaag------ttgcctgactcaatcgagatcgttgacaataac---tcaaggccctca------tcacgtgccaattcacgtgctaggagc------cagagtagtgat---------------------------------------aacaccaatagatcgcgatctcagagc---------agtaaccgc---tcacaa---------aatccacgctcgcagagccgaggcaga------------cagcctaat---caagccaatggatctaacaacaatggtggccgaggc---aaccagcagcgt---------------aatagatccaattcacggaaccgt---------ggtaattccaac---cagaacagc------aac---------------------aaccaccaagacctggttgctgccgtccgtgaagctcttgctggattaggcattaaacca---agcaacagc------aacaag------------------------tctacacctgctactagcggtcatagcacacct---aag------------aggtctaactcttctcaa------------------------------------------cctgcg------gagaagaagaac---------atc---agacaagtcgacaaacctacctggaagcgcgtgccgcattcacaa------gaaagtgtcgacaaatgtttcggacctcgttccacttcaatgaactttggtgatgctcagctagtcagacttggtgtcgactaccctcacttcccgcaaattgcagaacttgtaccaactcaggctgcattgcttttcggaagtgaaattacagcacatgaggtcggtgat---gacatcgaaatcacctacgtgtacaagatgcgtgtaccaaaatctaatcgatctttggtgcgcttcctgccacacgttggtgcgtatgct---------------gat---------------------------gac---------------actcaggat---gtcacacttgac---------ccttct---------------------------------------------------------------------------------gctcctcct---ttc---aca------cccagaccacaacgcacaccaagatca---gtt---gcagttgtggatggcagtgttgatgct------gttgaagatgtcattgttgaagctgactctgcagatggtgaaggccaatttgaagaagtagttgatgatgtc---gttgatgaaaccactgcg---------------------taa
>MH938450_Bat_Italy_2010--
atggct---------------gtcagtttt---------gacaat---------------------------------gctgcc------------------------agaggtcgctct---------------gggcgtgtccccttttcttactatatgcctgttataaataactctgca---caacctttttacaaggttatgccgcaaaatgcagtccctacaggaatgggcaac------caaagccaacaaattggttactggaatgag---caggtccgttggcgtatgtctaagggtcagcgtaaagaccttccatccaagtggcatttttactacttgggaactgggcctcatgctgagctaccctacaggcagcgccaacaaggtgtg------ttttgggttgctaaagaaggcgctaaaactcaacctact---------ggacttggcagtcgtggcagaaacgcagagcttattaaccctcgtttctctgcgaag------ttgcctgactcaattgagatcgttgacaacaac---tccaggccttca------tcacgtgccaattcacgtgctaggagc------cagagtggtgat---------------------------------------aacaccaatagatcaagatctcagagc---------agtaaccgc---tcacaa---------aatccacgctcgcagagccgaggcaga------------cagcctaat---caagccaatggatctaacaacaatggtggccgaggc---aaccagcagcgt---------------aatagatccaattcacggaaccgt---------ggtaattccaac---cagagcggc------aac---------------------aaccaccaagacctggttgctgccgtccgtgaagctcttgctggattaggcattaaacca---agcaacagc------aacaaa------------------------tctacacctgctactagcggtcgtagcacacct---aag------------aggtctaagtctccacaa------------------------------------------cctgtg------gagaagaagaac---------atc---agacaagtcgacaaacccacctggaagcgcgtgccgcattcacag------gaaagtgtcgacaaatgttttggacctcgttctacttcaatgaactttggtgatgctcagctagtcagacttggtgtcgactacccacacttcccgcaaattgcagaacttgtaccaactcaggctgcattgctttttggaagtgaaattacagcacatgaggtcggtgat---gacatcgaaatcacctacgtgtacaagatgcgtgtgccaaaatccaatcgatctttggtgcgcttcctgccacacgttggtgcgtatgct---------------gat---------------------------gac---------------actcaggat---gtcacacttgac---------ccttct---------------------------------------------------------------------------------gctcctcct---ttc---aca------cccagaccacaacgcacacctagatca---gtt---gcagttgtggatggcagtgttgatgct------gttgaagatgtcattgttgaagctgactctgcagatggtgaaggccaatttgaagaagtagttgatgatgtt---gttgatgaaaccactgcg---------------------taa
>NC_046964_Bat_Italy_2015--
atggct---------------gtcagtttt---------gacaat---------------------------------gctgcc------------------------agaggtcgctct---------------gggcgtgtccccttttcttactatatgcctgttataaataactctgca---caacctttttacaaggttatgccgcaaaatgcagtccctacaggaatgggcaac------caaagccaacaaattggttactggaatgaa---caggtccgttggcgtatgtctaagggtcagcgtaaagaccttccatccaagtggcatttttactacttgggaactgggcctcatgctgagctaccctacaggcagcgccaacaaggtgtg------ttttgggttgctaaagaaggcgctaaaactcaacctact---------ggacttggcagtcgtggcagaaacgcagagcttattaaccctcgtttctctgcgaag------ttgcctgactcaatcgagatcgttgacaataac---tcaaggccctca------tcacgtgccaattcacgtgctaggagc------cagagtagtgat---------------------------------------aacaccaatagatcgcgatctcagagc---------agtaaccgc---tcacaa---------aatccacgctcgcagagccgaggcaga------------cagcctaat---caagccaatggatctaacaacaatggtggccgaggc---aaccagcagcgt---------------aatagatccaattcacggaaccgt---------ggtaattccaac---cagaacagc------aac---------------------aaccaccaagacctggttgctgccgtccgtgaagctcttgctggattaggcattaaacca---agcaacagc------aacaag------------------------tctacacctgctactagcggtcatagcacacct---aag------------aggtctaactcttctcaa------------------------------------------cctgcg------gagaagaagaac---------atc---agacaagtcgacaaacctacctggaagcgcgtgccgcattcacaa------gaaagtgtcgacaaatgtttcggacctcgttccacttcaatgaactttggtgatgctcagctagtcagacttggtgtcgactaccctcacttcccgcaaattgcagaacttgtaccaactcaggctgcattgcttttcggaagtgaaattacagcacatgaggtcggtgat---gacatcgaaatcacctacgtgtacaagatgcgtgtaccaaaatctaatcgatctttggtgcgcttcctgccacacgttggtgcgtatgct---------------gat---------------------------gac---------------actcaggat---gtcacacttgac---------ccttct---------------------------------------------------------------------------------gctcctcct---ttc---aca------cccagaccacaacgcacaccaagatca---gtt---gcagttgtggatggcagtgttgatgct------gttgaagatgtcattgttgaagctgactctgcagatggtgaaggccaatttgaagaagtagttgatgatgtc---gttgatgaaaccactgcg---------------------taa
>MF167434_Porcine_China_2017-03-06
atggcc------------actgttaattgg---------ggtgacgct------gttgaacag------------gcggaatct------------------------cgtggtcgtaaa------------------agaattccattgtcactctttgcgcctttgcgtgttatagatggc---aaaaacttttggaatgtcatgcctagaaatggagttccgacaggtaaaggcact------ccagatcaacagattggttattgggttgaa---caaaaacgctggcgaatgcaaaaaggccaacgtaaagatcagccttctaactggcacttttattaccttggtactggtcctcacgcagatgctcctttcaggaaacggattcagggtgtg------cattgggtcgctgttgacggtgctaaaactagccccaca---------ggtcttggtgttcgcaatcgtaacaaagaacctgctacacctcagtttgggtttcaa------ttaccaccagacctgactgttgttgaggttact---tctagaagtgct------tcacgttcacagtctcgttctcgcaat------caa------------------------------------------------------------------agtcaaagc---------cgcagtggt---gct------------------------cagaca---------------------------------------------------------------------------------------------------------------------cctcgtgct---------------------caacagccg------tca---------------------cagtctgttgacattgttgctgcagttaaacaagctttggcagacttgggcatagcttct---agccagtcc------agg------------------------------------cctcaaagtggtaaaaatacaccc---aaaccaaga---agcagagctgtctcacctgca------------------------------------------cctgcc------cctaaaccggct---------cgt---aagcagatggacaaacctgaatggaagcgtgttcctaattctgag------gaggacgtgcgtaaatgctttggtcctcgctcagtttctagaaattttggtgacagtgacctcgttcagcacggtgttgaagctaagcactttccaacaattgctgagttgcttccgacacaagctgcactagcctttggtagtgaaatcacaaccaaagagtctggtgaa---tttgtagaagtcacctatcactatgtaatgaaggtccccaagactgataaaaatctacccagatttcttgagcaagtctcggcttactct---------------aaa---------------------------ccc---------------agtcaaatt---aggagatctcaa---------tctcaacaa---------------------------------------------gac---------ctaaatgctgatgccccagtgttcactccg---gca---cct------ccagctactccagtttcccaa---aat---cct---gct---------------------------------------------------------------tttcttgaggaggaggtt---gagatggtggatgagatt---attaat---------------------------------tag
>MF370205_Bat_China_2017--
atggcc------------actgttaattgg---------ggtgacgct------gttgaacag------------gcggaatct------------------------cgtggtcgtaaa------------------agaattccattgtcactctttgcgcctttgcgtgttatagatggc---aaaaacttttggaatgtcatgcctagaaatggagttccgacaggtaaaggcact------ccagatcaacagattggttattgggttgaa---caaaaacgctggcgaatgcaaaaaggccaacgtaaagatcagccttctaactggcacttttattaccttggtactggtcctcacgcagatgctcctttcaggaaacggattcagggtgtg------cattgggtcgctgttgacggtgctaaaactagccccaca---------ggtcttggtgttcgcaatcgtaacaaagaacctgctacacctcagtttgggtttcaa------ttaccaccagacctgactgttgttgaggttact---tctagaagtgct------tcacgttcacagtctcgttctcgcaat------caa------------------------------------------------------------------agtcaaagc---------cgcagtggt---gct------------------------cagaca---------------------------------------------------------------------------------------------------------------------cctcgtgct---------------------caacagccg------tca---------------------cagtctgttgacattgttgctgcagttaaacaagctttggcagacttgggcatagcttct---agccagtcc------agg------------------------------------cctcaaagtggtaaaaatacaccc---aaaccaaga---agcagagctgtctcacctgca------------------------------------------cctgcc------cctaaaccggct---------cgt---aaacagatggacaaacctgaatggaagcgtgttcctaattctggg------gaggacgtgcgtaaatgctttggtcctcgctcagtttctagaaattttggtgacagtgacctcgttcagcacggtgttgaagctaagcactttccaacaattgctgagttgcttccgacacaagctgcactagcctttggtagtgaaatcacaaccaaagagtctggtgaa---tttgtagaagtcacctatcactatgtaatgaaggtccccaagactgataaaaatctacccagatttcttgagcaagtctcggcttactct---------------aaa---------------------------ccc---------------agtcaaatt---aggagatctcaa---------tctcaacaa---------------------------------------------gac---------ctaaatgctgatgccccagtgttcactccg---gca---cct------ccagctactccagtttcccaa---aat---cct---gct---------------------------------------------------------------tttcttgaggaggaggtt---gagatggtggatgagatt---attaat---------------------------------tag
>MF769416_Porcine_China_2017--
atggcc------------actgttaattgg---------ggtgacgct------gttgaacag------------gcggaatct------------------------cgtggtcgtaaa------------------agaattccattgtcactctttgcgcctttgcgtgttatagatggc---aaaaacttttggaatgtcatgcctagaaatggagttccgacaggtaaaggcact------ccagatcaacagattggttattgggttgaa---caaaaacgctggcgaatgcaaaaaggccaacgtaaagatcagccttctaactggcacttttattaccttggtactggtcctcacgcagatgctcctttcaggaaacggattcagggtgtg------cattgggtcgctgttgacggtgctaaaactagccccaca---------ggtcttggtgttcgcaatcgtaacaaagaacctgctacacctcagtttgggtttcaa------ttaccaccagacctgactgttgttgaggttact---tctagaagtgct------tcacgttcacagtctcgttctcgcaat------caa------------------------------------------------------------------agtcaaagc---------cgcagtggt---gct------------------------cagaca---------------------------------------------------------------------------------------------------------------------cctcgtgct---------------------caacagccg------tca---------------------cagtctgttgacattgttgctgcagttaaacaagctttggcagacttgggcatagcttct---agccagtcc------agg------------------------------------cctcaaagtggtaaaaatacaccc---aaaccaaga---agcagagctgtctcacctgca------------------------------------------cctgcc------cctaaaccggct---------cgt---aagcagatggacaaacctgaatggaagcgtgttcctaattctgag------gaggacgtgcgtaaatgctttggtcctcgctcagtttctagaaattttggtgacagtgacctcgttcagcacggtgttgaagctaagcactttccaacaattgctgagttgcttccgacacaagctgcactagcctttggtagtgaaatcacaaccaaagagtctggtgaa---tttgtagaagtcacctatcactatgtaatgaaggtccccaagactgataaaaatctacccagatttcttgagcaagtctcggcttactct---------------aaa---------------------------ccc---------------agtcaaatt---aggagatctcaa---------tctcaacaa---------------------------------------------gac---------ctaaatgctgatgccccagtgttcactccg---gca---cct------ccagctactccagtttcccaa---aat---cct---gct---------------------------------------------------------------tttcttgaggaggaggtt---gagatggtggatgagatt---attaat---------------------------------tag
>MF769417_Porcine_China_2017--
atggcc------------actgttaattgg---------ggtgacgct------gttgaacag------------gcggaatct------------------------cgtggtcgtaaa------------------agaattccattgtcactctttgcgcctttgcgtgttatagatggc---aaaaacttttggaatgtcatgcctagaaatggagttccgacaggtaaaggcact------ccagatcaacagattggttattgggttgaa---caaaaacgctggcgaatgcaaaaaggccaacgtaaagatcagccttctaactggcacttttattaccttggtactggtcctcacgcagatgctcctttcaggaaacggattcagggtgtg------cattgggtcgctgttgacggtgctaaaactagccccaca---------ggtcttggtgttcgcaatcgtaacaaagaacctgctacacctcagtttgggtttcaa------ttaccaccagacctgactgttgttgaggttact---tctagaagtgct------tcacgttcacagtctcgttctcgcaat------caa------------------------------------------------------------------agtcaaagc---------cgcagtggt---gct------------------------cagaca---------------------------------------------------------------------------------------------------------------------cctcgtgct---------------------caacagccg------tca---------------------cagtctgttgacattgttgctgcagttaaacaagctttggcagacttgggcatagcttct---agccagtcc------agg------------------------------------cctcaaagtggtaaaaatacaccc---aaaccaaga---agcagagctgtctcacctgca------------------------------------------cctgcc------cctaaaccggct---------cgt---aagcagatggacaaacctgaatggaagcgtgttcctaattctgag------gaggacgtgcgtaaatgctttggtcctcgctcagtttctagaaattttggtgacagtgacctcgttcagcacggtgttgaagctaagcactttccaacaattgctgagttgcttccgacacaagctgcactagcctttggtagtgaaatcacaaccaaagagtctggtgaa---tttgtagaagtcacctatcactatgtaatgaaggtccccaagactgataaaaatctacccagatttcttgagcaagtctcggcttactct---------------aaa---------------------------ccc---------------agtcaaatt---aggagatctcaa---------tctcaacaa---------------------------------------------gac---------ctaaatgctgatgccccagtgttcactccg---gca---cct------ccagctactccagtttcccaa---aat---cct---gct---------------------------------------------------------------tttcttgaggaggaggtt---gagatggtggatgagatt---attaat---------------------------------tag
>MF769418_Porcine_China_2017--
atggcc------------actgttaattgg---------ggtgacgct------gttgaacag------------gcggaatct------------------------cgtggtcgtaaa------------------agaattccattgtcactctttgcgcctttgcgtgttatagatggc---aaaaacttttggaatgtcatgcctagaaatggagttccgacaggtaaaggcact------ccagatcaacagattggttattgggttgaa---caaaaacgctggcgaatgcaaaaaggccaacgtaaagatcagccttctaactggcacttttattaccttggtactggtcctcacgcagatgctcctttcaggaaacggattcagggtgtg------cattgggtcgctgttgacggtgctaaaactagccccaca---------ggtcttggtgttcgcaatcgtaacaaagaacctgctacacctcagtttgggtttcaa------ttaccaccagacctgactgttgttgaggttact---tctagaagtgct------tcacgttcacagtctcgttctcgcaat------caa------------------------------------------------------------------agtcaaagc---------cgcagtggt---gct------------------------cagaca---------------------------------------------------------------------------------------------------------------------cctcgtgct---------------------caacagccg------tca---------------------cagtctgttgacattgttgctgcagttaaacaagctttggcagacttgggcatagcttct---agccagtcc------agg------------------------------------cctcaaagtggtaaaaatacaccc---aaaccaaga---agcagagctgtctcacctgca------------------------------------------cctgcc------cctaaaccggct---------cgt---aagcagatggacaaacctgaatggaagcgtgttcctaattctgag------gaggacgtgcgtaaatgctttggtcctcgctcagtttctagaaattttggtgacagtgacctcgttcagcacggtgttgaagctaagcactttccaacaattgctgagttgcttccgacacaagctgcactagcctttggtagtgaaatcacaaccaaagagtctggtgaa---tttgtagaagtcacctatcactatgtaatgaaggtccccaagactgataaaaatctacccagatttcttgagcaagtctcggcttactct---------------aaa---------------------------ccc---------------agtcaaatt---aggagatctcaa---------tctcaacaa---------------------------------------------gac---------ctaaatgctgatgccccagtgttcactccg---gca---cct------ccagctactccagtttcccaa---aat---cct---gct---------------------------------------------------------------tttcttgaggaggaggtt---gagatggtggatgagatt---attaat---------------------------------tag
>MF769419_Porcine_China_2017--
atggcc------------actgttaattgg---------ggtgacgct------gttgaacag------------gcggaatct------------------------cgtggtcgtaaa------------------agaattccattgtcactctttgcgcctttgcgtgttatagatggc---aaaaacttttggaatgtcatgcctagaaatggagttccgacaggtaaaggcact------ccagatcaacagattggttattgggttgaa---caaaaacgctggcgaatgcaaaaaggccaacgtaaagatcagccttctaactggcacttttattaccttggtactggtcctcacgcagatgctcctttcaggaaacggattcagggtgtg------cattgggtcgctgttgacggtgctaaaactagccccaca---------ggtcttggtgttcgcaatcgtaacaaagaacctgctacacctcagtttgggtttcaa------ttaccaccagacctgactgttgttgaggttact---tctagaagtgct------tcacgttcacagtctcgttctcgcaat------caa------------------------------------------------------------------agtcaaagc---------cgcagtggt---gct------------------------cagaca---------------------------------------------------------------------------------------------------------------------cctcgtgct---------------------caacagccg------tca---------------------cagtctgttgacattgttgctgcagttaaacaagctttggcagacttgggcatagcttct---agccagtcc------agg------------------------------------cctcaaagtggtaaaaatacaccc---aaaccaaga---agcagagctgtctcacctgca------------------------------------------cctgcc------cctaaaccggct---------cgt---aagcagatggacaaacctgaatggaagcgtgttcctaattctgag------gaggacgtgcgtaaatgctttggtcctcgctcagtttctagaaattttggtgacagtgacctcgttcagcacggtgttgaagctaagcactttccaacaattgctgagttgcttccgacacaagctgcactagcctttggtagtgaaatcacaaccaaagagtctggtgaa---tttgtagaagtcacctatcactatgtaatgaaggtccccaagactgataaaaatctacccagatttcttgagcaagtctcggcttactct---------------aaa---------------------------ccc---------------agtcaaatt---aggagatctcaa---------tctcaacaa---------------------------------------------gac---------ctaaatgctgatgccccagtgttcactccg---gca---cct------ccagctactccagtttcccaa---aat---cct---gct---------------------------------------------------------------tttcttgaggaggaggtt---gagatggtggatgagatt---attaat---------------------------------tag
>MF769420_Porcine_China_2017--
atggcc------------actgttaattgg---------ggtgacgct------gttgaacag------------gcggaatct------------------------cgtggtcgtaaa------------------agaattccattgtcactctttgcgcctttgcgtgttatagatggc---aaaaacttttggaatgtcatgcctagaaatggagttccgacaggtaaaggcact------ccagatcaacagattggttattgggttgaa---caaaaacgctggcgaatgcaaaaaggccaacgtaaagatcagccttctaactggcacttttattaccttggtactggtcctcacgcagatgctcctttcaggaaacggattcagggtgtg------cattgggtcgctgttgacggtgctaaaactagccccaca---------ggtcttggtgttcgcaatcgtaacaaagaacctgctacacctcagtttgggtttcaa------ttaccaccagacctgactgttgttgaggttact---tctagaagtgct------tcacgttcacagtctcgttctcgcaat------caa------------------------------------------------------------------agtcaaagc---------cgcagtggt---gct------------------------cagaca---------------------------------------------------------------------------------------------------------------------cctcgtgct---------------------caacagccg------tca---------------------cagtctgttgacattgttgctgcagttaaacaagctttggcagacttgggcatagcttct---agccagtcc------agg------------------------------------cctcaaagtggtaaaaatacaccc---aaaccaaga---agcagagctgtctcacctgca------------------------------------------cctgcc------cctaaaccggct---------cgt---aagcagatggacaaacctgaatggaagcgtgttcctaattctgag------gaggacgtgcgtaaatgctttggtcctcgctcagtttctagaaattttggtgacagtgacctcgttcagcacggtgttgaagctaagcactttccaacaattgctgagttgcttccgacacaagctgcactagcctttggtagtgaaatcacaaccaaagagtctggtgaa---tttgtagaagtcacctatcactatgtaatgaaggtccccaagactgataaaaatctacccagatttcttgagcaagtctcggcttactct---------------aaa---------------------------ccc---------------agtcaaatt---aggagatctcaa---------tctcaacaa---------------------------------------------gac---------ctaaatgctgatgccccagtgttcactccg---gca---cct------ccagctactccagtttcccaa---aat---cct---gct---------------------------------------------------------------tttcttgaggaggaggtt---gagatggtggatgagatt---attaat---------------------------------tag
>MF769421_Porcine_China_2017--
atggcc------------actgttaattgg---------ggtgacgct------gttgaacag------------gcggaatct------------------------cgtggtcgtaaa------------------agaattccattgtcactctttgcgcctttgcgtgttatagatggc---aaaaacttttggaatgtcatgcctagaaatggagttccgacaggtaaaggcact------ccagatcaacagattggttattgggttgaa---caaaaacgctggcgaatgcaaaaaggccaacgtaaagatcagccttctaactggcacttttattaccttggtactggtcctcacgcagatgctcctttcaggaaacggattcagggtgtg------cattgggtcgctgttgacggtgctaaaactagccccaca---------ggtcttggtgttcgcaatcgtaacaaagaacctgctacacctcagtttgggtttcaa------ttaccaccagacctgactgttgttgaggttact---tctagaagtgct------tcacgttcacagtctcgttctcgcaat------caa------------------------------------------------------------------agtcaaagc---------cgcagtggt---gct------------------------cagaca---------------------------------------------------------------------------------------------------------------------cctcgtgct---------------------caacagccg------tca---------------------cagtctgttgacattgttgctgcagttaaacaagctttggcagacttgggcatagcttct---agccagtcc------agg------------------------------------cctcaaagtggtaaaaatacaccc---aaaccaaga---agcagagctgtctcacctgca------------------------------------------cctgcc------cctaaaccggct---------cgt---aagcagatggacaaacctgaatggaagcgtgttcctaattctgag------gaggacgtgcgtaaatgctttggtcctcgctcagtttctagaaattttggtgacagtgacctcgttcagcacggtgttgaagctaagcactttccaacaattgctgagttgcttccgacacaagctgcactagcctttggtagtgaaatcacaaccaaagagtctggtgaa---tttgtagaagtcacctatcactatgtaatgaaggtccccaagactgataaaaatctacccagatttcttgagcaagtctcggcttactct---------------aaa---------------------------ccc---------------agtcaaatt---aggagatctcaa---------tctcaacaa---------------------------------------------gac---------ctaaatgctgatgccccagtgttcactccg---gca---cct------ccagctactccagtttcccaa---aat---cct---gct---------------------------------------------------------------tttcttgaggaggaggtt---gagatggtggatgagatt---attaat---------------------------------tag
>MF769422_Porcine_China_2017--
atggcc------------actgttaattgg---------ggtgacgct------gttgaacag------------gcggaatct------------------------cgtggtcgtaaa------------------agaattccattgtcactctttgcgcctttgcgtgttatagatggc---aaaaacttttggaatgtcatgcctagaaatggagttccgacaggtaaaggcact------ccagatcaacagattggttattgggttgaa---caaaaacgctggcgaatgcaaaaaggccaacgtaaagatcagccttctaactggcacttttattaccttggtactggtcctcacgcagatgctcctttcaggaaacggattcagggtgtg------cattgggtcgctgttgacggtgctaaaactagccccaca---------ggtcttggtgttcgcaatcgtaacaaagaacctgctacacctcagtttgggtttcaa------ttaccaccagacctgactgttgttgaggttact---tctagaagtgct------tcacgttcacagtctcgttctcgcaat------caa------------------------------------------------------------------agtcaaagc---------cgcagtggt---gct------------------------cagaca---------------------------------------------------------------------------------------------------------------------cctcgtgct---------------------caacagccg------tca---------------------cagtctgttgacattgttgctgcagttaaacaagctttggcagacttgggcatagcttct---agccagtcc------agg------------------------------------cctcaaagtggtaaaaatacaccc---aaaccaaga---agcagagctgtctcacctgca------------------------------------------cctgcc------cctaaaccggct---------cgt---aagcagatggacaaacctgaatggaagcgtgttcctaattctgag------gaggacgtgcgtaaatgctttggtcctcgctcagtttctagaaattttggtgacagtgacctcgttcagcacggtgttgaagctaagcactttccaacaattgctgagttgcttccgacacaagctgcactagcctttggtagtgaaatcacaaccaaagagtctggtgaa---tttgtagaagtcacctatcactatgtaatgaaggtccccaagactgataaaaatctacccagatttcttgagcaagtctcggcttactct---------------aaa---------------------------ccc---------------agtcaaatt---aggagatctcaa---------tctcaacaa---------------------------------------------gac---------ctaaatgctgatgccccagtgttcactccg---gca---cct------ccagctactccagtttcccaa---aat---cct---gct---------------------------------------------------------------tttcttgaggaggaggtt---gagatggtggatgagatt---attaat---------------------------------tag
>MF769423_Porcine_China_2017--
atggcc------------actgttaattgg---------ggtgacgct------gttgaacag------------gcggaatct------------------------cgtggtcgtaaa------------------agaattccattgtcactctttgcgcctttgcgtgttatagatggc---aaaaacttttggaatgtcatgcctagaaatggagttccgacaggtaaaggcact------ccagatcaacagattggttattgggttgaa---caaaaacgctggcgaatgcaaaaaggccaacgtaaagatcagccttctaactggcacttttattaccttggtactggtcctcacgcagatgctcctttcaggaaacggattcagggtgtg------cattgggtcgctgttgacggtgctaaaactagccccaca---------ggtcttggtgttcgcaatcgtaacaaagaacctgctacacctcagtttgggtttcaa------ttaccaccagacctgactgttgttgaggttact---tctagaagtgct------tcacgttcacagtctcgttctcgcaat------caa------------------------------------------------------------------agtcaaagc---------cgcagtggt---gct------------------------cagaca---------------------------------------------------------------------------------------------------------------------cctcgtgct---------------------caacagccg------tca---------------------cagtctgttgacattgttgctgcagttaaacaagctttggcagacttgggcatagcttct---agccagtcc------agg------------------------------------cctcaaagtggtaaaaatacaccc---aaaccaaga---agcagagctgtctcacctgca------------------------------------------cctgcc------cctaaaccggct---------cgt---aagcagatggacaaacctgaatggaagcgtgttcctaattctgag------gaggacgtgcgtaaatgctttggtcctcgctcagtttctagaaattttggtgacagtgacctcgttcagcacggtgttgaagctaagcactttccaacaattgctgagttgcttccgacacaagctgcactagcctttggtagtgaaatcacaaccaaagagtctggtgaa---tttgtagaagtcacctatcactatgtaatgaaggtccccaagactgataaaaatctacccagatttcttgagcaagtctcggcttactct---------------aaa---------------------------ccc---------------agtcaaatt---aggagatctcaa---------tctcaacaa---------------------------------------------gac---------ctaaatgctgatgccccagtgttcactccg---gca---cct------ccagctactccagtttcccaa---aat---cct---gct---------------------------------------------------------------tttcttgaggaggaggtt---gagatggtggatgagatt---attaat---------------------------------tag
>MF769424_Porcine_China_2017--
atggcc------------actgttaattgg---------ggtgacgct------gttgaacag------------gcggaatct------------------------cgtggtcgtaaa------------------agaattccattgtcactctttgcgcctttgcgtgttatagatggc---aaaaacttttggaatgtcatgcctagaaatggagttccgacaggtaaaggcact------ccagatcaacagattggttattgggttgaa---caaaaacgctggcgaatgcaaaaaggccaacgtaaagatcagccttctaactggcacttttattaccttggtactggtcctcacgcagatgctcctttcaggaaacggattcagggtgtg------cattgggtcgctgttgacggtgctaaaactagccccaca---------ggtcttggtgttcgcaatcgtaacaaagaacctgctacacctcagtttgggtttcaa------ttaccaccagacctgactgttgttgaggttact---tctagaagtgct------tcacgttcacagtctcgttctcgcaat------caa------------------------------------------------------------------agtcaaagc---------cgcagtggt---gct------------------------cagaca---------------------------------------------------------------------------------------------------------------------cctcgtgct---------------------caacagccg------tca---------------------cagtctgttgacattgttgctgcagttaaacaagctttggcagacttgggcatagcttct---agccagtcc------agg------------------------------------cctcaaagtggtaaaaatacaccc---aaaccaaga---agcagagctgtctcacctgca------------------------------------------cctgcc------cctaaaccggct---------cgt---aagcagatggacaaacctgaatggaagcgtgttcctaattctgag------gaggacgtgcgtaaatgctttggtcctcgctcagtttctagaaattttggtgacagtgacctcgttcagcacggtgttgaagctaagcactttccaacaattgctgagttgcttccgacacaagctgcactagcctttggtagtgaaatcacaaccaaagagtctggtgaa---tttgtagaagtcacctatcactatgtaatgaaggtccccaagactgataaaaatctacccagatttcttgagcaagtctcggcttactct---------------aaa---------------------------ccc---------------agtcaaatt---aggagatctcaa---------tctcaacaa---------------------------------------------gac---------ctaaatgctgatgccccagtgttcactccg---gca---cct------ccagctactccagtttcccaa---aat---cct---gct---------------------------------------------------------------tttcttgaggaggaggtt---gagatggtggatgagatt---attaat---------------------------------tag
>MF769425_Porcine_China_2017--
atggcc------------actgttaattgg---------ggtgacgct------gttgaacag------------gcggaatct------------------------cgtggtcgtaaa------------------agaattccattgtcactctttgcgcctttgcgtgttatagatggc---aaaaacttttggaatgtcatgcctagaaatggagttccgacaggtaaaggcact------ccagatcaacagattggttattgggttgaa---caaaaacgctggcgaatgcaaaaaggccaacgtaaagatcagccttctaactggcacttttattaccttggtactggtcctcacgcagatgctcctttcaggaaacggattcagggtgtg------cattgggtcgctgttgacggtgctaaaactagccccaca---------ggtcttggtgttcgcaatcgtaacaaagaacctgctacacctcagtttgggtttcaa------ttaccaccagacctgactgttgttgaggttact---tctagaagtgct------tcacgttcacagtctcgttctcgcaat------caa------------------------------------------------------------------agtcaaagc---------cgcagtggt---gct------------------------cagaca---------------------------------------------------------------------------------------------------------------------cctcgtgct---------------------caacagccg------tca---------------------cagtctgttgacattgttgctgcagttaaacaagctttggcagacttgggcatagcttct---agccagtcc------agg------------------------------------cctcaaagtggtaaaaatacaccc---aaaccaaga---agcagagctgtctcacctgca------------------------------------------cctgcc------cctaaaccggct---------cgt---aagcagatggacaaacctgaatggaagcgtgttcctaattctgag------gaggacgtgcgtaaatgctttggtcctcgctcagtttctagaaattttggtgacagtgacctcgttcagcacggtgttgaagctaagcactttccaacaattgctgagttgcttccgacacaagctgcactagcctttggtagtgaaatcacaaccaaagagtctggtgaa---tttgtagaagtcacctatcactatgtaatgaaggtccccaagactgataaaaatctacccagatttcttgagcaagtctcggcttactct---------------aaa---------------------------ccc---------------agtcaaatt---aggagatctcaa---------tctcaacaa---------------------------------------------gac---------ctaaatgctgatgccccagtgttcactccg---gca---cct------ccagctactccagtttcccaa---aat---cct---gct---------------------------------------------------------------tttcttgaggaggaggtt---gagatggtggatgagatt---attaat---------------------------------tag
>MF769426_Porcine_China_2017--
atggcc------------actgttaattgg---------ggtgacgct------gttgaacag------------gcggaatct------------------------cgtggtcgtaaa------------------agaattccattgtcactctttgcgcctttgcgtgttatagatggc---aaaaacttttggaatgtcatgcctagaaatggagttccgacaggtaaaggcact------ccagatcaacagattggttattgggttgaa---caaaaacgctggcgaatgcaaaaaggccaacgtaaagatcagccttctaactggcacttttattaccttggtactggtcctcacgcagatgctcctttcaggaaacggattcagggtgtg------cattgggtcgctgttgacggtgctaaaactagccccaca---------ggtcttggtgttcgcaatcgtaacaaagaacctgctacacctcagtttgggtttcaa------ttaccaccagacctgactgttgttgaggttact---tctagaagtgct------tcacgttcacagtctcgttctcgcaat------caa------------------------------------------------------------------agtcaaagc---------cgcagtggt---gct------------------------cagaca---------------------------------------------------------------------------------------------------------------------cctcgtgct---------------------caacagccg------tca---------------------cagtctgttgacattgttgctgcagttaaacaagctttggcagacttgggcatagcttct---agccagtcc------agg------------------------------------cctcaaagtggtaaaaatacaccc---aaaccaaga---agcagagctgtctcacctgca------------------------------------------cctgcc------cctaaaccggct---------cgt---aagcagatggacaaacctgaatggaagcgtgttcctaattctgag------gaggacgtgcgtaaatgctttggtcctcgctcagtttctagaaattttggtgacagtgacctcgttcagcacggtgttgaagctaagcactttccaacaattgctgagttgcttccgacacaagctgcactagcctttggtagtgaaatcacaaccaaagagtctggtgaa---tttgtagaagtcacctatcactatgtaatgaaggtccccaagactgataaaaatctacccagatttcttgagcaagtctcggcttactct---------------aaa---------------------------ccc---------------agtcaaatt---aggagatctcaa---------tctcaacaa---------------------------------------------gac---------ctaaatgctgatgccccagtgttcactccg---gca---cct------ccagctactccagtttcccaa---aat---cct---gct---------------------------------------------------------------tttcttgaggaggaggtt---gagatggtggatgagatt---attaat---------------------------------tag
>MF769427_Porcine_China_2017--
atggcc------------actgttaattgg---------ggtgacgct------gttgaacag------------gcggaatct------------------------cgtggtcgtaaa------------------agaattccattgtcactctttgcgcctttgcgtgttatagatggc---aaaaacttttggaatgtcatgcctagaaatggagttccgacaggtaaaggcact------ccagatcaacagattggttattgggttgaa---caaaaacgctggcgaatgcaaaaaggccaacgtaaagatcagccttctaactggcacttttattaccttggtactggtcctcacgcagatgctcctttcaggaaacggattcagggtgtg------cattgggtcgctgttgacggtgctaaaactagccccaca---------ggtcttggtgttcgcaatcgtaacaaagaacctgctacacctcagtttgggtttcaa------ttaccaccagacctgactgttgttgaggttact---tctagaagtgct------tcacgttcacagtctcgttctcgcaat------caa------------------------------------------------------------------agtcaaagc---------cgcagtggt---gct------------------------cagaca---------------------------------------------------------------------------------------------------------------------cctcgtgct---------------------caacagccg------tca---------------------cagtctgttgacattgttgctgcagttaaacaagctttggcagacttgggcatagcttct---agccagtcc------agg------------------------------------cctcaaagtggtaaaaatacaccc---aaaccaaga---agcagagctgtctcacctgca------------------------------------------cctgcc------cctaaaccggct---------cgt---aagcagatggacaaacctgaatggaagcgtgttcctaattctgag------gaggacgtgcgtaaatgctttggtcctcgctcagtttctagaaattttggtgacagtgacctcgttcagcacggtgttgaagctaagcactttccaacaattgctgagttgcttccgacacaagctgcactagcctttggtagtgaaatcacaaccaaagagtctggtgaa---tttgtagaagtcacctatcactatgtaatgaaggtccccaagactgataaaaatctacccagatttcttgagcaagtctcggcttactct---------------aaa---------------------------ccc---------------agtcaaatt---aggagatctcaa---------tctcaacaa---------------------------------------------gac---------ctaaatgctgatgccccagtgttcactccg---gca---cct------ccagctactccagtttcccaa---aat---cct---gct---------------------------------------------------------------tttcttgaggaggaggtt---gagatggtggatgagatt---attaat---------------------------------tag
>MF769428_Porcine_China_2017--
atggcc------------actgttaattgg---------ggtgacgct------gttgaacag------------gcggaatct------------------------cgtggtcgtaaa------------------agaattccattgtcactctttgcgcctttgcgtgttatagatggc---aaaaacttttggaatgtcatgcctagaaatggagttccgacaggtaaaggcact------ccagatcaacagattggttattgggttgaa---caaaaacgctggcgaatgcaaaaaggccaacgtaaagatcagccttctaactggcacttttattaccttggtactggtcctcacgcagatgctcctttcaggaaacggattcagggtgtg------cattgggtcgctgttgacggtgctaaaactagccccaca---------ggtcttggtgttcgcaatcgtaacaaagaacctgctacacctcagtttgggtttcaa------ttaccaccagacctgactgttgttgaggttact---tctagaagtgct------tcacgttcacagtctcgttctcgcaat------caa------------------------------------------------------------------agtcaaagc---------cgcagtggt---gct------------------------cagaca---------------------------------------------------------------------------------------------------------------------cctcgtgct---------------------caacagccg------tca---------------------cagtctgttgacattgttgctgcagttaaacaagctttggcagacttgggcatagcttct---agccagtcc------agg------------------------------------cctcaaagtggtaaaaatacaccc---aaaccaaga---agcagagctgtctcacctgca------------------------------------------cctgcc------cctaaaccggct---------cgt---aagcagatggacaaacctgaatggaagcgtgttcctaattctgag------gaggacgtgcgtaaatgctttggtcctcgctcagtttctagaaattttggtgacagtgacctcgttcagcacggtgttgaagctaagcactttccaacaattgctgagttgcttccgacacaagctgcactagcctttggtagtgaaatcacaaccaaagagtctggtgaa---tttgtagaagtcacctatcactatgtaatgaaggtccccaagactgataaaaatctacccagatttcttgagcaagtctcggcttactct---------------aaa---------------------------ccc---------------agtcaaatt---aggagatctcaa---------tctcaacaa---------------------------------------------gac---------ctaaatgctgatgccccagtgttcactccg---gca---cct------ccagctactccagtttcccaa---aat---cct---gct---------------------------------------------------------------tttcttgaggaggaggtt---gagatggtggatgagatt---attaat---------------------------------tag
>MF769429_Porcine_China_2017--
atggcc------------actgttaattgg---------ggtgacgct------gttgaacag------------gcggaatct------------------------cgtggtcgtaaa------------------agaattccattgtcactctttgcgcctttgcgtgttatagatggc---aaaaacttttggaatgtcatgcctagaaatggagttccgacaggtaaaggcact------ccagatcaacagattggttattgggttgaa---caaaaacgctggcgaatgcaaaaaggccaacgtaaagatcagccttctaactggcacttttattaccttggtactggtcctcacgcagatgctcctttcaggaaacggattcagggtgtg------cattgggtcgctgttgacggtgctaaaactagccccaca---------ggtcttggtgttcgcaatcgtaacaaagaacctgctacacctcagtttgggtttcaa------ttaccaccagacctgactgttgttgaggttact---tctagaagtgct------tcacgttcacagtctcgttctcgcaat------caa------------------------------------------------------------------agtcaaagc---------cgcagtggt---gct------------------------cagaca---------------------------------------------------------------------------------------------------------------------cctcgtgct---------------------caacagccg------tca---------------------cagtctgttgacattgttgctgcagttaaacaagctttggcagacttgggcatagcttct---agccagtcc------agg------------------------------------cctcaaagtggtaaaaatacaccc---aaaccaaga---agcagagctgtctcacctgca------------------------------------------cctgcc------cctaaaccggct---------cgt---aagcagatggacaaacctgaatggaagcgtgttcctaattctgag------gaggacgtgcgtaaatgctttggtcctcgctcagtttctagaaattttggtgacagtgacctcgttcagcacggtgttgaagctaagcactttccaacaattgctgagttgcttccgacacaagctgcactagcctttggtagtgaaatcacaaccaaagagtctggtgaa---tttgtagaagtcacctatcactatgtaatgaaggtccccaagactgataaaaatctacccagatttcttgagcaagtctcggcttactct---------------aaa---------------------------ccc---------------agtcaaatt---aggagatctcaa---------tctcaacaa---------------------------------------------gac---------ctaaatgctgatgccccagtgttcactccg---gca---cct------ccagctactccagtttcccaa---aat---cct---gct---------------------------------------------------------------tttcttgaggaggaggtt---gagatggtggatgagatt---attaat---------------------------------tag
>MF769430_Porcine_China_2017--
atggcc------------actgttaattgg---------ggtgacgct------gttgaacag------------gcggaatct------------------------cgtggtcgtaaa------------------agaattccattgtcactctttgcgcctttgcgtgttatagatggc---aaaaacttttggaatgtcatgcctagaaatggagttccgacaggtaaaggcact------ccagatcaacagattggttattgggttgaa---caaaaacgctggcgaatgcaaaaaggccaacgtaaagatcagccttctaactggcacttttattaccttggtactggtcctcacgcagatgctcctttcaggaaacggattcagggtgtg------cattgggtcgctgttgacggtgctaaaactagccccaca---------ggtcttggtgttcgcaatcgtaacaaagaacctgctacacctcagtttgggtttcaa------ttaccaccagacctgactgttgttgaggttact---tctagaagtgct------tcacgttcacagtctcgttctcgcaat------caa------------------------------------------------------------------agtcaaagc---------cgcagtggt---gct------------------------cagaca---------------------------------------------------------------------------------------------------------------------cctcgtgct---------------------caacagccg------tca---------------------cagtctgttgacattgttgctgcagttaaacaagctttggcagacttgggcatagcttct---agccagtcc------agg------------------------------------cctcaaagtggtaaaaatacaccc---aaaccaaga---agcagagctgtctcacctgca------------------------------------------cctgcc------cctaaaccggct---------cgt---aagcagatggacaaacctgaatggaagcgtgttcctaattctgag------gaggacgtgcgtaaatgctttggtcctcgctcagtttctagaaattttggtgacagtgacctcgttcagcacggtgttgaagctaagcactttccaacaattgctgagttgcttccgacacaagctgcactagcctttggtagtgaaatcacaaccaaagagtctggtgaa---tttgtagaagtcacctatcactatgtaatgaaggtccccaagactgataaaaatctacccagatttcttgagcaagtctcggcttactct---------------aaa---------------------------ccc---------------agtcaaatt---aggagatctcaa---------tctcaacaa---------------------------------------------gac---------ctaaatgctgatgccccagtgttcactccg---gca---cct------ccagctactccagtttcccaa---aat---cct---gct---------------------------------------------------------------tttcttgaggaggaggtt---gagatggtggatgagatt---attaat---------------------------------tag
>MF769431_Porcine_China_2017--
atggcc------------actgttaattgg---------ggtgacgct------gttgaacag------------gcggaatct------------------------cgtggtcgtaaa------------------agaattccattgtcactctttgcgcctttgcgtgttatagatggc---aaaaacttttggaatgtcatgcctagaaatggagttccgacaggtaaaggcact------ccagatcaacagattggttattgggttgaa---caaaaacgctggcgaatgcaaaaaggccaacgtaaagatcagccttctaactggcacttttattaccttggtactggtcctcacgcagatgctcctttcaggaaacggattcagggtgtg------cattgggtcgctgttgacggtgctaaaactagccccaca---------ggtcttggtgttcgcaatcgtaacaaagaacctgctacacctcagtttgggtttcaa------ttaccaccagacctgactgttgttgaggttact---tctagaagtgct------tcacgttcacagtctcgttctcgcaat------caa------------------------------------------------------------------agtcaaagc---------cgcagtggt---gct------------------------cagaca---------------------------------------------------------------------------------------------------------------------cctcgtgct---------------------caacagccg------tca---------------------cagtctgttgacattgttgctgcagttaaacaagctttggcagacttgggcatagcttct---agccagtcc------agg------------------------------------cctcaaagtggtaaaaatacaccc---aaaccaaga---agcagagctgtctcacctgca------------------------------------------cctgcc------cctaaaccggct---------cgt---aagcagatggacaaacctgaatggaagcgtgttcctaattctgag------gaggacgtgcgtaaatgctttggtcctcgctcagtttctagaaattttggtgacagtgacctcgttcagcacggtgttgaagctaagcactttccaacaattgctgagttgcttccgacacaagctgcactagcctttggtagtgaaatcacaaccaaagagtctggtgaa---tttgtagaagtcacctatcactatgtaatgaaggtccccaagactgataaaaatctacccagatttcttgagcaagtctcggcttactct---------------aaa---------------------------ccc---------------agtcaaatt---aggagatctcaa---------tctcaacaa---------------------------------------------gac---------ctaaatgctgatgccccagtgttcactccg---gca---cct------ccagctactccagtttcccaa---aat---cct---gct---------------------------------------------------------------tttcttgaggaggaggtt---gagatggtggatgagatt---attaat---------------------------------tag
>MF769432_Porcine_China_2017--
atggcc------------actgttaattgg---------ggtgacgct------gttgaacag------------gcggaatct------------------------cgtggtcgtaaa------------------agaattccattgtcactctttgcgcctttgcgtgttatagatggc---aaaaacttttggaatgtcatgcctagaaatggagttccgacaggtaaaggcact------ccagatcaacagattggttattgggttgaa---caaaaacgctggcgaatgcaaaaaggccaacgtaaagatcagccttctaactggcacttttattaccttggtactggtcctcacgcagatgctcctttcaggaaacggattcagggtgtg------cattgggtcgctgttgacggtgctaaaactagccccaca---------ggtcttggtgttcgcaatcgtaacaaagaacctgctacacctcagtttgggtttcaa------ttaccaccagacctgactgttgttgaggttact---tctagaagtgct------tcacgttcacagtctcgttctcgcaat------caa------------------------------------------------------------------agtcaaagc---------cgcagtggt---gct------------------------cagaca---------------------------------------------------------------------------------------------------------------------cctcgtgct---------------------caacagccg------tca---------------------cagtctgttgacattgttgctgcagttaaacaagctttggcagacttgggcatagcttct---agccagtcc------agg------------------------------------cctcaaagtggtaaaaatacaccc---aaaccaaga---agcagagctgtctcacctgca------------------------------------------cctgcc------cctaaaccggct---------cgt---aagcagatggacaaacctgaatggaagcgtgttcctaattctgag------gaggacgtgcgtaaatgctttggtcctcgctcagtttctagaaattttggtgacagtgacctcgttcagcacggtgttgaagctaagcactttccaacaattgctgagttgcttccgacacaagctgcactagcctttggtagtgaaatcacaaccaaagagtctggtgaa---tttgtagaagtcacctatcactatgtaatgaaggtccccaagactgataaaaatctacccagatttcttgagcaagtctcggcttactct---------------aaa---------------------------ccc---------------agtcaaatt---aggagatctcaa---------tctcaacaa---------------------------------------------gac---------ctaaatgctgatgccccagtgttcactccg---gca---cct------ccagctactccagtttcccaa---aat---cct---gct---------------------------------------------------------------tttcttgaggaggaggtt---gagatggtggatgagatt---attaat---------------------------------tag
>MF769433_Porcine_China_2017--
atggcc------------actgttaattgg---------ggtgacgct------gttgaacag------------gcggaatct------------------------cgtggtcgtaaa------------------agaattccattgtcactctttgcgcctttgcgtgttatagatggc---aaaaacttttggaatgtcatgcctagaaatggagttccgacaggtaaaggcact------ccagatcaacagattggttattgggttgaa---caaaaacgctggcgaatgcaaaaaggccaacgtaaagatcagccttctaactggcacttttattaccttggtactggtcctcacgcagatgctcctttcaggaaacggattcagggtgtg------cattgggtcgctgttgacggtgctaaaactagccccaca---------ggtcttggtgttcgcaatcgtaacaaagaacctgctacacctcagtttgggtttcaa------ttaccaccagacctgactgttgttgaggttact---tctagaagtgct------tcacgttcacagtctcgttctcgcaat------caa------------------------------------------------------------------agtcaaagc---------cgcagtggt---gct------------------------cagaca---------------------------------------------------------------------------------------------------------------------cctcgtgct---------------------caacagccg------tca---------------------cagtctgttgacattgttgctgcagttaaacaagctttggcagacttgggcatagcttct---agccagtcc------agg------------------------------------cctcaaagtggtaaaaatacaccc---aaaccaaga---agcagagctgtctcacctgca------------------------------------------cctgcc------cctaaaccggct---------cgt---aagcagatggacaaacctgaatggaagcgtgttcctaattctgag------gaggacgtgcgtaaatgctttggtcctcgctcagtttctagaaattttggtgacagtgacctcgttcagcacggtgttgaagctaagcactttccaacaattgctgagttgcttccgacacaagctgcactagcctttggtagtgaaatcacaaccaaagagtctggtgaa---tttgtagaagtcacctatcactatgtaatgaaggtccccaagactgataaaaatctacccagatttcttgagcaagtctcggcttactct---------------aaa---------------------------ccc---------------agtcaaatt---aggagatctcaa---------tctcaacaa---------------------------------------------gac---------ctaaatgctgatgccccagtgttcactccg---gca---cct------ccagctactccagtttcccaa---aat---cct---gct---------------------------------------------------------------tttcttgaggaggaggtt---gagatggtggatgagatt---attaat---------------------------------tag
>MF769434_Porcine_China_2017--
atggcc------------actgttaattgg---------ggtgacgct------gttgaacag------------gcggaatct------------------------cgtggtcgtaaa------------------agaattccattgtcactctttgcgcctttgcgtgttatagatggc---aaaaacttttggaatgtcatgcctagaaatggagttccgacaggtaaaggcact------ccagatcaacagattggttattgggttgaa---caaaaacgctggcgaatgcaaaaaggccaacgtaaagatcagccttctaactggcacttttattaccttggtactggtcctcacgcagatgctcctttcaggaaacggattcagggtgtg------cattgggtcgctgttgacggtgctaaaactagccccaca---------ggtcttggtgttcgcaatcgtaacaaagaacctgctacacctcagtttgggtttcaa------ttaccaccagacctgactgttgttgaggttact---tctagaagtgct------tcacgttcacagtctcgttctcgcaat------caa------------------------------------------------------------------agtcaaagc---------cgcagtggt---gct------------------------cagaca---------------------------------------------------------------------------------------------------------------------cctcgtgct---------------------caacagccg------tca---------------------cagtctgttgacattgttgctgcagttaaacaagctttggcagacttgggcatagcttct---agccagtcc------agg------------------------------------cctcaaagtggtaaaaatacaccc---aaaccaaga---agcagagctgtctcacctgca------------------------------------------cctgcc------cctaaaccggct---------cgt---aagcagatggacaaacctgaatggaagcgtgttcctaattctgag------gaggacgtgcgtaaatgctttggtcctcgctcagtttctagaaattttggtgacagtgacctcgttcagcacggtgttgaagctaagcactttccaacaattgctgagttgcttccgacacaagctgcactagcctttggtagtgaaatcacaaccaaagagtctggtgaa---tttgtagaagtcacctatcactatgtaatgaaggtccccaagactgataaaaatctacccagatttcttgagcaagtctcggcttactct---------------aaa---------------------------ccc---------------agtcaaatt---aggagatctcaa---------tctcaacaa---------------------------------------------gac---------ctaaatgctgatgccccagtgttcactccg---gca---cct------ccagctactccagtttcccaa---aat---cct---gct---------------------------------------------------------------tttcttgaggaggaggtt---gagatggtggatgagatt---attaat---------------------------------tag
>MF769435_Porcine_China_2017--
atggcc------------actgttaattgg---------ggtgacgct------gttgaacag------------gcggaatct------------------------cgtggtcgtaaa------------------agaattccattgtcactctttgcgcctttgcgtgttatagatggc---aaaaacttttggaatgtcatgcctagaaatggagttccgacaggtaaaggcact------ccagatcaacagattggttattgggttgaa---caaaaacgctggcgaatgcaaaaaggccaacgtaaagatcagccttctaactggcacttttattaccttggtactggtcctcacgcagatgctcctttcaggaaacggattcagggtgtg------cattgggtcgctgttgacggtgctaaaactagccccaca---------ggtcttggtgttcgcaatcgtaacaaagaacctgctacacctcagtttgggtttcaa------ttaccaccagacctgactgttgttgaggttact---tctagaagtgct------tcacgttcacagtctcgttctcgcaat------caa------------------------------------------------------------------agtcaaagc---------cgcagtggt---gct------------------------cagaca---------------------------------------------------------------------------------------------------------------------cctcgtgct---------------------caacagccg------tca---------------------cagtctgttgacattgttgctgcagttaaacaagctttggcagacttgggcatagcttct---agccagtcc------agg------------------------------------cctcaaagtggtaaaaatacaccc---aaaccaaga---agcagagctgtctcacctgca------------------------------------------cctgcc------cctaaaccggct---------cgt---aagcagatggacaaacctgaatggaagcgtgttcctaattctgag------gaggacgtgcgtaaatgctttggtcctcgctcagtttctagaaattttggtgacagtgacctcgttcagcacggtgttgaagctaagcactttccaacaattgctgagttgcttccgacacaagctgcactagcctttggtagtgaaatcacaaccaaagagtctggtgaa---tttgtagaagtcacctatcactatgtaatgaaggtccccaagactgataaaaatctacccagatttcttgagcaagtctcggcttactct---------------aaa---------------------------ccc---------------agtcaaatt---aggagatctcaa---------tctcaacaa---------------------------------------------gac---------ctaaatgctgatgccccagtgttcactccg---gca---cct------ccagctactccagtttcccaa---aat---cct---gct---------------------------------------------------------------tttcttgaggaggaggtt---gagatggtggatgagatt---attaat---------------------------------tag
>MF769436_Porcine_China_2017--
atggcc------------actgttaattgg---------ggtgacgct------gttgaacag------------gcggaatct------------------------cgtggtcgtaaa------------------agaattccattgtcactctttgcgcctttgcgtgttatagatggc---aaaaacttttggaatgtcatgcctagaaatggagttccgacaggtaaaggcact------ccagatcaacagattggttattgggttgaa---caaaaacgctggcgaatgcaaaaaggccaacgtaaagatcagccttctaactggcacttttattaccttggtactggtcctcacgcagatgctcctttcaggaaacggattcagggtgtg------cattgggtcgctgttgacggtgctaaaactagccccaca---------ggtcttggtgttcgcaatcgtaacaaagaacctgctacacctcagtttgggtttcaa------ttaccaccagacctgactgttgttgaggttact---tctagaagtgct------tcacgttcacagtctcgttctcgcaat------caa------------------------------------------------------------------agtcaaagc---------cgcagtggt---gct------------------------cagaca---------------------------------------------------------------------------------------------------------------------cctcgtgct---------------------caacagccg------tca---------------------cagtctgttgacattgttgctgcagttaaacaagctttggcagacttgggcatagcttct---agccagtcc------agg------------------------------------cctcaaagtggtaaaaatacaccc---aaaccaaga---agcagagctgtctcacctgca------------------------------------------cctgcc------cctaaaccggct---------cgt---aagcagatggacaaacctgaatggaagcgtgttcctaattctgag------gaggacgtgcgtaaatgctttggtcctcgctcagtttctagaaattttggtgacagtgacctcgttcagcacggtgttgaagctaagcactttccaacaattgctgagttgcttccgacacaagctgcactagcctttggtagtgaaatcacaaccaaagagtctggtgaa---tttgtagaagtcacctatcactatgtaatgaaggtccccaagactgataaaaatctacccagatttcttgagcaagtctcggcttactct---------------aaa---------------------------ccc---------------agtcaaatt---aggagatctcaa---------tctcaacaa---------------------------------------------gac---------ctaaatgctgatgccccagtgttcactccg---gca---cct------ccagctactccagtttcccaa---aat---cct---gct---------------------------------------------------------------tttcttgaggaggaggtt---gagatggtggatgagatt---attaat---------------------------------tag
>MF769437_Porcine_China_2017--
atggcc------------actgttaattgg---------ggtgacgct------gttgaacag------------gcggaatct------------------------cgtggtcgtaaa------------------agaattccattgtcactctttgcgcctttgcgtgttatagatggc---aaaaacttttggaatgtcatgcctagaaatggagttccgacaggtaaaggcact------ccagatcaacagattggttattgggttgaa---caaaaacgctggcgaatgcaaaaaggccaacgtaaagatcagccttctaactggcacttttattaccttggtactggtcctcacgcagatgctcctttcaggaaacggattcagggtgtg------cattgggtcgctgttgacggtgctaaaactagccccaca---------ggtcttggtgttcgcaatcgtaacaaagaacctgctacacctcagtttgggtttcaa------ttaccaccagacctgactgttgttgaggttact---tctagaagtgct------tcacgttcacagtctcgttctcgcaat------caa------------------------------------------------------------------agtcaaagc---------cgcagtggt---gct------------------------cagaca---------------------------------------------------------------------------------------------------------------------cctcgtgct---------------------caacagccg------tca---------------------cagtctgttgacattgttgctgcagttaaacaagctttggcagacttgggcatagcttct---agccagtcc------agg------------------------------------cctcaaagtggtaaaaatacaccc---aaaccaaga---agcagagctgtctcacctgca------------------------------------------cctgcc------cctaaaccggct---------cgt---aagcagatggacaaacctgaatggaagcgtgttcctaattctgag------gaggacgtgcgtaaatgctttggtcctcgctcagtttctagaaattttggtgacagtgacctcgttcagcacggtgttgaagctaagcactttccaacaattgctgagttgcttccgacacaagctgcactagcctttggtagtgaaatcacaaccaaagagtctggtgaa---tttgtagaagtcacctatcactatgtaatgaaggtccccaagactgataaaaatctacccagatttcttgagcaagtctcggcttactct---------------aaa---------------------------ccc---------------agtcaaatt---aggagatctcaa---------tctcaacaa---------------------------------------------gac---------ctaaatgctgatgccccagtgttcactccg---gca---cct------ccagctactccagtttcccaa---aat---cct---gct---------------------------------------------------------------tttcttgaggaggaggtt---gagatggtggatgagatt---attaat---------------------------------tag
>MF769438_Porcine_China_2017--
atggcc------------actgttaattgg---------ggtgacgct------gttgaacag------------gcggaatct------------------------cgtggtcgtaaa------------------agaattccattgtcactctttgcgcctttgcgtgttatagatggc---aaaaacttttggaatgtcatgcctagaaatggagttccgacaggtaaaggcact------ccagatcaacagattggttattgggttgaa---caaaaacgctggcgaatgcaaaaaggccaacgtaaagatcagccttctaactggcacttttattaccttggtactggtcctcacgcagatgctcctttcaggaaacggattcagggtgtg------cattgggtcgctgttgacggtgctaaaactagccccaca---------ggtcttggtgttcgcaatcgtaacaaagaacctgctacacctcagtttgggtttcaa------ttaccaccagacctgactgttgttgaggttact---tctagaagtgct------tcacgttcacagtctcgttctcgcaat------caa------------------------------------------------------------------agtcaaagc---------cgcagtggt---gct------------------------cagaca---------------------------------------------------------------------------------------------------------------------cctcgtgct---------------------caacagccg------tca---------------------cagtctgttgacattgttgctgcagttaaacaagctttggcagacttgggcatagcttct---agccagtcc------agg------------------------------------cctcaaagtggtaaaaatacaccc---aaaccaaga---agcagagctgtctcacctgca------------------------------------------cctgcc------cctaaaccggct---------cgt---aagcagatggacaaacctgaatggaagcgtgttcctaattctgag------gaggacgtgcgtaaatgctttggtcctcgctcagtttctagaaattttggtgacagtgacctcgttcagcacggtgttgaagctaagcactttccaacaattgctgagttgcttccgacacaagctgcactagcctttggtagtgaaatcacaaccaaagagtctggtgaa---tttgtagaagtcacctatcactatgtaatgaaggtccccaagactgataaaaatctacccagatttcttgagcaagtctcggcttactct---------------aaa---------------------------ccc---------------agtcaaatt---aggagatctcaa---------tctcaacaa---------------------------------------------gac---------ctaaatgctgatgccccagtgttcactccg---gca---cct------ccagctactccagtttcccaa---aat---cct---gct---------------------------------------------------------------tttcttgaggaggaggtt---gagatggtggatgagatt---attaat---------------------------------tag
>MG742313_Porcine_China_2017-03-14
atggcc------------actgttaattgg---------ggtgacgct------gttgaacag------------gcggaatct------------------------cgtggtcgtaaa------------------agaattccattgtcactctttgcgcctttgcgtgttatagatggc---aaaaacttttggaatgtcatgcctagaaatggagttccgacaggtaaaggcact------ccagatcaacagattggttattgggttgaa---caaaaacgctggcgaatgcaaaaaggccaacgtaaagatcagccttctaactggcacttttattaccttggtactggtcctcacgcagatgctcctttcaggaaacggattcagggtgtg------cattgggtcgctgttgacggtgctaaaactagccccaca---------ggtcttggtgttcgcaatcgtaacaaagaacctgctacacctcagtttgggtttcaa------ttaccaccagacctgactgttgttgaggttact---tctagaagtgct------tcacgttcacagtctcgttctcgcaat------caa------------------------------------------------------------------agtcaaagc---------cgcagtggt---gct------------------------cagaca---------------------------------------------------------------------------------------------------------------------cctcgtgct---------------------caacagccg------tca---------------------cagtctgttgacattgttgctgcagttaaacaagctttggcagacttgggcatagcttct---agccagtcc------agg------------------------------------cctcaaagtggtaaaaatacaccc---aaaccaaga---agcagagctgtctcacctgca------------------------------------------cctgcc------cctaaaccggct---------cgt---aagcagatggacaaacctgaatggaagcgtgttcctaattctggg------gaggacgtgcttaaatgctttggtcctcgctcagtttctagaaattttggtgacagtgacctcgttcagcacggtgttgaagctaagcactttccaacaattgctgagttgcttccgacacaagctgcactagcctttggtagtgaaatcacaaccaaagagtctggtgaa---tttgtagaagtcacctatcactatgtaatgaaggtccccaagactgataaaaatctacccagatttcttgagcaagtctcggcttactct---------------aaa---------------------------ccc---------------agtcaaatt---aggagatctcaa---------tctcaacaa---------------------------------------------gac---------ctaaatgctgatgccccagtgttcactccg---gca---cct------ccagctactccagtttcccaa---aat---cct---gct---------------------------------------------------------------tttcttgaggaggaggtt---gagatggtggatgagatt---attaat---------------------------------tag
>MK651076_Porcine_China_2019-02-
atggcc------------actgttaattgg---------ggtgacgct------gttgaacag------------gcggaatct------------------------cgtggtcgtaaa------------------agaattccattgtcactctttgcgcctttgcgtgttatagatggc---aaaaacttttggaatgtcatgcctagaaatggagttccgacaggtaaaggcact------ccagatcaacagattggttattgggttgaa---caaaaacgctggcgaatgcaaaaaggccaacgtaaagatcagtcttctaactggcacttttattaccttggtactggtcctcacgcagatgctcctttcaggaaacggattcagggtgtg------cattgggtcgctgttgacggtgctaaaactagccccaca---------ggtcttggtgttcgcaatcgtaacaaagaacctgctacacctcagtttgggtttcaa------ttaccaccagacctgactgttgttgaggttact---tctagaagtgct------tcacgttcacagtctcgttctcgcaat------caa------------------------------------------------------------------agtcaaagc---------cgcagtggt---gct------------------------cagaca---------------------------------------------------------------------------------------------------------------------cctcgtgct---------------------caacagccg------tca---------------------cagtctgttgacattgttgctgcagttaaacaagctttggcagacttgggcatagcttct---agccagtcc------agg------------------------------------cctcaaagtggtaaaaatacaccc---aaaccaaga---agcagagctgtctcacctgca------------------------------------------cctgcc------cctaaaccggct---------cgt---aagcagatggacaaacctgaatggaagcgtgttcctaattctgag------gaggacgtgcgtaaatgctttggtcctcgctcagtttctagaaattttggtgacagtgacctcgttcagcacggtgttgaagctaagcactttccaacaattgctgagttgcttccgacacaagctgcactagcctttggtagtgaaatcacaaccaaagagtctggtgaa---tttgtagaagtcacctatcactatgtaatgaaggtccccaagactgataaaaatctacccagatttcttgagcaagtctcggcttactct---------------aaa---------------------------ccc---------------agtcaaatt---aggagatctcaa---------tctcaacaa---------------------------------------------gac---------ctaaatgctgatgccccagtgttcactccg---gca---cct------ccagctactccagtttcccaa---aat---cct---gct---------------------------------------------------------------tttcttgaggaggaggtt---gagatggtggatgagatt---attaat---------------------------------tag
>MK977618_Porcine_China_2018--
atggcc------------actgttaattgg---------ggtgacgct------gttgaacag------------gcggaatct------------------------cgtggtcgtaaa------------------agaattccattgtcactctttgcgcctttgcgtgttatagatggc---aaaaacttttggaatgtcatgcctagaaatggagttccgacaggtaaaggcact------ccagatcaacagattggttattgggttgaa---caaaaacgctggcgaatgcaaaaaggccaacgtaaagatcagccttctaactggcacttttattaccttggtactggtcctcacgcagatgctcctttcaggaaacggattcagggtgtg------cattgggtcgctgttgacggtgctaaaactagccccaca---------ggtcttggtgttcgcaatcgtaacaaagaacctgctacacctcagtttgggtttcaa------ttaccaccagacctgactgttgttgatgttact---tctagaagtgct------tcacgttcacagtctcgttctcgcaat------caa------------------------------------------------------------------agtcaaagc---------cgcagtggt---gct------------------------cagaca---------------------------------------------------------------------------------------------------------------------cctcgtgct---------------------caacagccg------tca---------------------cagtctgttgacattgttgctgcagttaaacaagctttggcagacttgggcatagcttct---agccagtcc------agg------------------------------------cctcaaagtggtaaaaatacaccc---aaaccaaga---agcagagctgtctcacctgca------------------------------------------cctgcc------cctaaaccggct---------cgt---aagcagatggacaaacctgaatggaagcgtgttcctaattctgag------gaggacgtgcgtaaatgctttggtcctcgctcagtttctagaaattttggtgacagtgacctcgttcagcacggtgttgaagctaagcactttccaacaattgctgagttgcttccgacacaagctgcactagcctttggtagtgaaatcacaaccaaagagtctggtgaa---tttgtagaagtcacctatcactatgtaatgaaggtccccaagactgataaaaatctacccagatttcttgagcaagtctcggcttactct---------------aaa---------------------------ccc---------------agtcaaatt---aggagatctcaa---------tctcaacaa---------------------------------------------gac---------ctaaatgctgatgccccagtgttcactccg---gca---cct------ccagctactccagtttcccaa---aat---cct---gct---------------------------------------------------------------tttcttgaggaggaggtt---gagatggtggatgagatt---attaat---------------------------------tag
>MK994937_Porcine_China_2018-10-
atggcc------------actgttaattgg---------ggtgacgct------gttgaacag------------gcggaatct------------------------cgtggtcgtaaa------------------agaattccattgtcactctttgcgcctttgcgtgttatagatggc---aaaaacttttggaatgtcatgcctagaaatggagttccgacaggtaaaggcact------ccagatcaacagattggttattgggttgaa---caaaaacgctggcgaatgcaaaaaggccaacgtaaagatcagccttctaactggcacttttattaccttggtactggtcctcacgcagatgctcctttcaggaaacggattcagggtgtg------cattgggtcgctgttgacggtgctaaaactagccccaca---------ggtcttggtgttcgcaatcgtaacaaagaacctgctacacctcagtttgggtttcaa------ttaccaccagacctgactgttgttgaggttact---tctagaagtgct------tcacgttcacagtctcgttctcgcaat------caa------------------------------------------------------------------agtcaaagc---------cgcagtggt---gct------------------------cagaca---------------------------------------------------------------------------------------------------------------------cctcgtgct---------------------caacagccg------tca---------------------cagtctgttgacattgttgctgcagttaaacaagctttggcagacttgggcatagcttct---agccagtcc------agg------------------------------------cctcaaagtggtaaaaatacaccc---aaaccaaga---agcagagctgtctcacctgta------------------------------------------cctgcc------cctaaaccggct---------cgt---aagcagatggacaaacctgaatggaagcgtgttcctaattctgag------gaggacgtgcgtaaatgctttggtcctcgctcagtttctagaaattttggtgacagtgacctcgttcagcacggtgttgaagctaagcactttccaacaattgctgagttgcttccgacacaagctgcactagcctttggtagtgaaatcacaaccaaagagtctggtgaa---tttgtagaagtcacctatcactatgtaatgaaggtccccaagactgataaaaatctacccagatttcttgagcaagtttcggcttactct---------------aaa---------------------------ccc---------------agtcaaatt---aggagatctcaa---------tctcaacaa---------------------------------------------gac---------ctaaatgctgatgccccagtgttcactccg---gca---cct------ccagctactccagtttcccaa---aat---cct---gct---------------------------------------------------------------tttcttgaggaggaggtt---gagatggtggatgagatt---attaat---------------------------------tag
>MK211373_Bat_China_2017-05-
atggct------------tcagtcagtttt---------gatgac---------------------------------caaccc------------------------aggggccgtggt---------------ggtaggatgccactttcatattattaccctattatggttacygatggt---aaaccccttttcaaggtgctgcaaagyaatgcagtgcccactggaaagggaacc------aaggaacaacaaattggctattggaacatg---caagcycgctggcgcatggtaaatggagtccgtaaggatcttgatcccaaatggcacttctattacctaggcacyggaccacatgcagacgcaccattccgtcaaagacttgaaggtgtt------ttctgggtggctgtccagggctctaaaactgaatctaca---------ggattgggtgtgcgtaagcgtaacgccccactcctaaaaccacaattcagttttaag------ctgccagcaaatgttgaaattcaagaagattcagcttcccggccaaat------tcaagaaatcccagcagtaaccgtgac------cgc------------------------------------------------------------------agtcagagt---------ggaaatcgc---tctgcttct------agtggtccaaaacagggtaattcccaaaaccaa---------aataat---tcctcccagggaaataattcaaac---------------aaccagcagcgc---------------tctaggaataattcaaagagccga---------ggccaaaataac---cagtctaac------aat---------------------tcacaggctgacattgttgctgctgtaaaacaggcactcaaagaacttggagtgtccccc---caggagaag------aagaat---------------------aaacagaaaggttctacatctggtaacaacacacca---aaagagcag------cgttcaaaatcacctgct------------------------------------------ccaagt------ccaaacacccag---------agg---aaacaaattgagcgtccagtctggaagcgtgttcccacgtctgca------gaggatgttacagtgtgttttggaccacgtgacacccagcaaaattttggcgaccaagatctcgtcagacatggtgttgatgctaaacattacccccagctagcagaatttgttcccggaactgctgcattgctctttggaggcgaagtttccaccagagaatctggagaa---gatgtagaaatttcctttcactacaaattgaaggtcaagaaatctgacaagaacctccctcttttcctccaacaagtcagtgcttatgca---------------cta---------------------------cct---------------tctcaggca---cctaacatacct---------tctcaa------------------------------------------------------------ttgaaccctattgccccagattttacacct---ggt---ttt------gaa---------------------------------------------------------------------------------------------------atggtcaatgagactgtt---gagataatagaccaagtc---tatgacacccccgatgca---------------------taa
>MG916901_Bat_China_2012-05-19
atggct------------tcagtcagtttt---------gatgac---------------------------------caaccc------------------------aggggccgtggt---------------ggtaggatgccactttcatattattaccctattatggttactgatggt---aaaccccttttcaaggtgctgcaaagtaatgcagtgcccactggaaagggaacc------aaggaacaacaaattggctattggaacatg---caagctcgctggcgcatggtaaaaggagtccgtaaggatcttgatcccaaatggcacttctattacctaggcaccggaccacatgcagacgcaccattccgtcaaagacttgaaggtgtt------ttctgggtggctgtccagggctctaaaactgaacctaca---------ggattgggtgtgcgtaagcgtaacgccccactcctaaaaccacaattcagttttaag------ctgccagtaaatgttgaaattcaagaagattcagcttcccggccaaat------tcaagaaatcccagcagtaaccgtgac------cgc------------------------------------------------------------------agtcagagt---------ggaaatcgc---tctgcttct------agtggtccaaaacagggtaattcccaaaaccaa---------aataat---tcctcccagggaaataattcaaac---------------aaccagcagcgc---------------tctaggaataattcaaagagccga---------ggccaaaataac---cagtctaac------aat---------------------tcacaggctgacattgttgctgctgtaaaacaggcactcaaagaacttggagtgtccccc---caggagaag------aagaat---------------------aaacagaaaggttctacatctggtaacaacacacca---aaagagcag------cgttcaaaatcacctgct------------------------------------------ccaagt------ccaaacacccag---------agg---aaacaaattgagcgtccagtctggaagcgtgttcccacgtctgca------gaggatgttacagtgtgttttggaccacgtgacacccagcaaaattttggcgaccaagatctcgtcagacatggtgttgatgctaaacactacccccagctagcagaatttgttcccggaactgctgcattgctctttggaggcgaagtttccaccagagaatctggagaa---gatgtagaaatcacctttcactataaattgaaggtcaagaaatctgacaagaacctccctcttttcctccaacaagtcagtgcttacgca---------------cta---------------------------ccg---------------tcccaggca---cctaatatacct---------tctcaa------------------------------------------------------------ttgaaccctattgccccagatttcacacct---ggt---ttt------gaa---------------------------------------------------------------------------------------------------atggttaatgagactgtt---gagataatagaccaagtc---tatgacacccccgatgca---------------------taa
>MG916902_Bat_China_2012-09-16
atggct------------tcagtcagcttt---------gatgat---------------------------------caatct------------------------aggggccgtagt---------------ggtagggtaccactttccttttacaaccctgttatggtaactgatgac---aagccgcttttcaaggtaatgcctcataatgcagtacctactggaaagggcaac------aaaagtcaacagattggctattggaatatg---caaccccgctggcgtatggttaaaggtcagcgtaaggatctgactccaaaatggcatttttactatcttggaactggaccacatgcagaagcaccgttcaggcagaagcttgatggtgtc------ttctgggttgcagtccagggttcagacactcaacctacg---------ggacttggtgtgcgtaagcgtaatcagccgctcatcaaaccgcagttcgctgtgaaa------ttgccagccaacattgagatccaggaggaaaatgcttccaagccaaat------tccaggaacccaagtaccaaccgtgat------cgc------------------------------------------------------------------agtcagagt---------ggaaatcgc---tctgcttca------cgtggtccacaacagggtaatacccaaaatcaaaatcagaataacaat---tcttccaagggaaatcaaaataac---------------aatcagcagcgc---------------tctcgtaacaattcaaagagccga---------agccaaaataacagtcaaccacag------aac---------------------caacaggttgacattgttgctgctgtcaaacaagcactcaaagaacttggagtgtccccc---caagagaag------aaacaa---------------------aaacagaaaggtaatacatctggtaacaacacacca---aaagagcag------cgtgcaaagtctcctgct------------------------------------------cgcagt------ccgtcatcgcca---------aga---aaacaacttgagcggcctgtctggaagcgtgttccaacagaagct------gagaatgttacgcaatgtttcggtccacgagacacactgcgcaacttcggtgacagggaattgacgctaagaggtgttgaagctaaaaactatccacaaatcgctgaatttgtgccgacacctgctgcattgcttttcggtggcgaagtgtctactagagaagccggtgaa---gatgtagaaattacctttcattacaaaatgaaagttaagaaagatgacaagaacctccctcttttccttcaacaagtcagtgcttatgca---------------ttg---------------------------cct---------------tctcaagca---cccaatgtacct---------tctcaa------------------------------------------------------------cttaacccagttgcaccagatttcacaccaagtgga---gtg------gaa---------------------------------------------------------------------------------------------------atggtcaacgagactgtt---gagataattgatcaggtc---tatgattcctttgatgca---------------------taa
>MG916903_Bat_China_2013-04-17
atggct------------tcagtcagcttt---------gatgat---------------------------------caatct------------------------aggggccgtagt---------------ggtagggtaccactttccttttacaaccctgttatggtaactgacgac---aagccgcttttcaaggtaatgcctcataatgcagtacctactggaaagggcaac------aaaagtcaacagattggctattggaatatg---caaccccgctggcgtatggttaaaggtcagcgtaaggatctgactccaaaatggcatttctactatcttggaactggaccacatgcagaagcaccgttcaggcagaagcttgatggtgtc------ttctgggttgcagtccagggttcagacactcaacctacg---------ggacttggtgtgcgtaagcgtaatcagccgctcatcaaaccgcagtttgctgtgaaa------ttgccagccaacattgagattcaggaggaaaatgcttccaagccaaat------tccaggaacccaagtaccaaccgtgat------cgc------------------------------------------------------------------agtcagagt---------ggaaatcgc---tctgcttca------cgtggtccacaacagggtaatacccaaaatcaaaatcagaataacaat---tcttccaagggaaatcaaaataac---------------aatcagcagcgc---------------tctcgtaacaattcaaagagccga---------agccaaaataacagtcaaccacag------aac---------------------caacaggttgacattgttgctgctgtcaaacaagcactcaaagaacttggagtgtctccc---caagagaag------aaacaa---------------------aaacagaaaggtaatacatctggtaacaacacacca---aaagagcag------cgtgcaaagtctcctgct------------------------------------------cgcagt------ccggcatcgcca---------aga---aaacaacttgagcggcctgtctggaagcgtgttccaacagaagct------gagaatgttacgcaatgtttcggtccacgagacacactgcgcaacttcggtgacagggaattgacgctaagaggtgttgaagctaaaaactatccacaaatcgctgaatttgtgccgacacctgctgcattgcttttcggtggcgaagtgtctactagagaagccggtgaa---gatgtagaaattacctttcactacaaaatgaaagttaagaaagatgacaagaacctccctcttttccttcaacaagtcagtgcttatgca---------------ttg---------------------------cct---------------tctcaagca---cccaatgtacct---------tctcaa------------------------------------------------------------cttaacccagttgcaccggacttcacaccaagtgga---gtg------gaa---------------------------------------------------------------------------------------------------atggtcaacgagactgtt---gagataatcgatcaggtc---tatgattcctttgatgca---------------------taa
>KY369908_Human229E_USA_2016--
atggct------------acagtcaaatgg---------gctgatgca------cctgaa------------------ccacaa------------------------cgtggtcgtcag---------------ggtagaataccttactctctttatagccctttgcttgttgatagtgaa---caacct---tggaaggtgatacctcgtaatttggtacccgtcaacaagaaagac------aaaaataagcttataggctattggaatgtt---caaaaacgtttcagaactagaaagggcaaacgggtggatttgtcacccaagttacatttctattatcttggcacaggacctcataaagatgcaaaatttagagagcgtgttgaaggtgtt------gtctgggttgctgttgatggtgctaaaactgaacctaca---------ggttacggtgttaggcgcaagaattcagaaccagagataccacacttcaatcaaaag------ctcccaaatggtgttactgttgctgaagaa------------cctgac------tcccgtgctccttcccgttctcagtca------agg------------------------------------------------------------------tctcagagt---------cgcagtcgt---------------------------------------------------------------------------------------------------gttgaa---tccaaatctcaa---------------tctcggaatccttcaagtgacagaaac---------------------------------cataac---------------------agtcaggatgacatcatgaaggcagtcgctgcggctcttaaatctttaggttttgacaag---cctcaggaa------aaagacaaa------------------------------aagtcagcgaaaacgggtacccct---aagccttct------cgtaatcagagtcctgcttcttctcaatctgctgccaagattcttgctcgttctcagagttctgaa------acaaaagaacaa---------aag---catgaaatgcaaaagccacggtggaaaagacagcctaacgatgatgtgacatctaatgtcacacaatgttttggccccagagaccttgaccacaactttggaagtgcaggtgttgtggccaatggtgttaaagctaaaggctatccacaatttgctgagcttgtgccgtctacagctgctatgctttttgatagtcacattgtttccaaagagtcaggcaac---actgtggtcttgactttcaccactagagtgactgtgcccaaagaccatccacacttgggtaagtttcttgaggaattaaatgcattcact---------------aga---------------------------------------------------------gaaatgcaacaa------------------------------------------------------cagcct---ctt---------cttaaccctagtgcactagaattcaacccatcccaa---act------------------------------tca---cct---gca------------actgttgaacca------------------------------gtgcgtgatgaagtttctattgaaact---gacataattgatgaagtcaac---------------------------------------taa
>DQ243939_Human229E_UNKWN_1973--
atggct------------acagtcaaatgg---------gctgatgca------tctgaa------------------ccacaa------------------------cgtggtcgtcag---------------ggtagaataccttattctctttatagccctttgcttgttgatagtgaa---caacct---tggaaggtgatacctcgtaatttggtacccatcaacaagaaagac------aaaaataagcttataggctattggaatgtt---caaaaacgtttcagaactagaaagggcaaacgggtggatttgtcacccaagctgcatttttattatcttggcacaggaccccataaagatgcaaaatttagagagcgtgttgaaggtgtc------gtctgggttgctgttgatggtgctaaaactgaacctaca---------ggttacggtgttaggcgcaagaattcagaaccagagataccacacttcaatcaaaag------ctcccaaatggtgttactgttgttgaagaa------------cctgac------tcccgtgctccttcccggtctcagtcg------agg------------------------------------------------------------------tcgcagagt---------cgcggtcgt---------------------------------------------------------------------------------------------------ggtgaa---tccaaacctcaa---------------tctcggaatccttcaagtgacagaaac---------------------------------cataac---------------------agtcaggatgacatcatgaaggcagttgctgcggctcttaaatctttaggttttgacaag---cctcaggaa------aaagataaa------------------------------aagtcagcgaaaacgggtactcct---aagccttct------cgtaatcagagtcctgcttcttctcaaacttctgccaagagtcttgctcgttctcagagttctgaa------acaaaagaacaa---------aag---catgaaatgcaaaagccacggtggaaaagacagcctaatgatgatgtgacatctaatgtcacacaatgttttggccccagagaccttgaccacaactttggaagtgcaggtgttgtggccaatggtgttaaagctaaaggctatccacaatttgctgagcttgtgccgtcaacagctgctatgctgtttgatagtcacattgtttccaaagagtcaggcaac---actgtggtcttgactttcactactagagtgactgtgcccaaagaccatccacacttgggtaagtttcttgaggagttaaatgcattcact---------------aga---------------------------------------------------------gaaatgcaacaa------------------------------------------------------catcct---ctt---------cttaaccctagtgcactagaattcaacccatctcaa---act------------------------------tca---cct---gca------------actgctgaacca------------------------------gtgcgtgatgaagtttctattgaaact---gacataattgatgaagtaaac---------------------------------------taa
>DQ243940_Human229E_Australia_1979-11-06
atggct------------acagtcaaatgg---------gctgatgca------tctgaa------------------ccacaa------------------------cgtggtcgtcag---------------ggtagaataccttattctctttatagccctttgcttgttgatagtgaa---caacct---tggaaggtgatacctcgtaatttggtacccatcaacaagaaagac------aaaaataagcttataggctattggaatgtt---caaaaacgtttcagaactagaaagggcaaacgggtggatttgtcacccaagttgcatttttattatcttggcacaggaccccataaagatgcaaaatttagagagcgtgttgaaggtgtt------gtctgggttgctgttgatggtgctaaaactgaacctaca---------ggttacggtgttaggcgcaagaattcagaaccagagataccacacttcaatcaaaag------ctcccaaatggtgttactgttgttgaagaa------------cctgac------tcccgtgctccttcccggtctcagtca------agg------------------------------------------------------------------tcgcagagt---------cgcggtcgt---------------------------------------------------------------------------------------------------ggtgaa---tccaaatctcaa---------------tctcggaatccttcaagtgacagaaac---------------------------------cataac---------------------agtcaggatgacatcatgaaggcagttgctgcggctcttaaatctttaggttttgacaag---cctcaggaa------aaagacaaa------------------------------aagtcagcgaaaacgggtactcct---aagccttct------cgtaatcagagtcctgcttcttctcaatcttctgccaagagtcttgctcgttctcagagttctgaa------acaaaagaacaa---------aag---catgaaatgcaaaagccacggtggaaaagacagcctaatgatgatgtgacatctaatgtcacacaatgttttggccccagagaccttgaccacaactttggaagtgcaggtgttgtggccaatggtgttaaagctaaaggctatccacaatttgctgagcttgtgccgtctacagctgctatgctttttgatagtcacattgtttccaaagagtcaggcaac---actgtggtcttgactttcactactagagtgactgtgcccaaagaccatccacacttgggtaagtttcttgaggagttaaatgcattcact---------------aga---------------------------------------------------------gaaatgcaacaa------------------------------------------------------catcct---ctt---------cttaaccctagtgcactagaattcaacccatctcaa---act------------------------------tca---cct---gcc------------actgttgaacca------------------------------gtgcgtgatgaagtttctattgaaact---gacataattgatgaagtaaac---------------------------------------taa
>DQ243941_Human229E_Australia_1982-09-22
atggct------------acagtcaaatgg---------gctgatgca------tctgaa------------------ccacaa------------------------cgtggtcgtcag---------------ggtagaataccttattctctttatagccctttgcttgttgatagtgaa---caacct---tggaaggtgatacctcgtaatttggtacccatcaacaagaaagac------aaaaataagcttataggctattggaatgtt---caaaaacgtttcagaactagaaagggcaaacgggtggatttgtcacccaagttgcatttttattatcttggcacaggaccccataaagatgcaaaatttagagagcgtgttgaaggtgtc------gtctgggttgctgttgatggtgctaaaactgaacctaca---------ggttacggtgttaggcgcaagaattcagaaccagagataccacacttcaatcaaaag------ctcccaaatggtgttactgttgttgaagaa------------cctgac------tcccgtgctccttcccggtctcagtca------agg------------------------------------------------------------------tcgcagagt---------cgcggtcgt------------------------------------------------------------------------------------------------------gaa---tccaaatctcaa---------------tctcggaatccttcaagtgacagaaac---------------------------------cataac---------------------agtcaggatgacatcatgaaggcagttgctgcggctcttaaatctttaggttttgataag---cctcaggaa------aaagacaaa------------------------------aagtcagcgaaaacgggtactcct---aagccttct------cgtaatcagagtcctgcttcttctcaatcttctgccaagagtctttctcgttctcagagttctgaa------acaaaagaacaa---------aag---catgaaatgcaaaagccacggtggaaaagacagcctaatgatgatgtgacatctaatgtcacacaatgttttggccccagagaccttgaccacaactttggaagtgcaggcgttgtggccaatggtgttaaagctaaaggctatccacaatttgctgagcttgtgccgtctacagctgctatgctttctgatagtcacattgtttccaaagagtcaggcaac---actgtggtcttgactttcactactagagtgactgtgtccaaagaccatccacacttgggtaagtttcttgaggagttaaatgcattcact---------------aga---------------------------------------------------------gaaatgcaacaa------------------------------------------------------catcct---ctt---------cttaaccctagtgcactagaattcaacccatctcaa---act------------------------------tca---cct---gca------------actgttgaacca------------------------------gtgcgtgatgaagtttctattgaaact---gacataattgatgaagtaaac---------------------------------------taa
>DQ243942_Human229E_Australia_1982-06-16
atggct------------acagtcaaatgg---------gctgatgca------tctgaa------------------ccacaa------------------------cgtggtcgtcag---------------ggtagaataccttattctctttatagccctttgcttgttgatagtgaa---caacct---tggaaggtgatacctcgtaatttggtacccatcaacaagaaagac------aaaaataagcttataggctattggaatgtt---caaaaacgtttcagaactagaaagggcaaacgggtggatttgtcacccaagttgcatttttattatcttggcacaggaccccataaagatgcaaaatttagagagcgtgttgaaggtgtc------gtctgggttgctgttgatggtgctaaaactgaacctaca---------ggttacggtgttaggcgcaagaattcagaaccagagataccacacttcaatcaaaag------ctcccaaatggtgttactgttgttgaagaa------------cctgac------tcccgtgctccttcccggtctcagtca------agg------------------------------------------------------------------tcgcagagt---------cgcggtcgt---------------------------------------------------------------------------------------------------ggtgaa---tccaaatctcaa---------------tctcggaatccttcaagtgacagaaac---------------------------------cataac---------------------agtcaggatgacatcatgaaggcagttgctgcggctcttaaatctttaggttttgacaag---cctcaggaa------aaagacaaa------------------------------aagtcagcgaaaacgggtactcct---aagccttct------cgtaatcagagtcctgcttcttctcaatcttctgccaagagtcctgctcgttctcagagttctgaa------acaaaagaacaa---------aag---catgaaatgcaaaagccacggtggaaaagacagcctaatgatgatgtgacatctaatgtcacacaatgttttggccccagagaccttgaccacaactttggaagtgcaggtgttgtggccaatggtgttaaagctaaaggctatccacaatttgctgagcttgtgccgtctacagctgctatgctttttgatagtcacattgtttccaaagagtcaggcaac---actgtggtcttgactttcactactagagtgactgtgcccaaagaccatccacacttgggtaagtttcttgaggagttaaatgcattcact---------------aga---------------------------------------------------------gaaatgcaacaa------------------------------------------------------catcct---ctt---------cttaaccctagtgcactagaattcaacccatctcaa---act------------------------------tca---cct---gcc------------actgttgaacca------------------------------gtgcgtgatgaagtttctattgaaact---gacataattgatgaagtaaac---------------------------------------taa
>DQ243943_Human229E_Australia_1982-06-10
atggct------------acagtcaaatgg---------gctgatgca------tctgaa------------------ccacaa------------------------cgtggtcgtcag---------------ggtagaataccttattctctttatagccctttgcttgttgatagtgaa---caacct---tggaaggtgatacctcgtaatttggtacccatcaacaagaaagac------aaaaataagcttataggctattggaatgtt---caaaaacgtttcagaactagaaagggcaaacgggtggatttgtcacccaagttgcatttttattatcttggcacaggaccccataaagatgcaaaatttagagagcgtgttgaaggtgtc------gtctgggttgctgttgatggtgctaaaactgaacctaca---------ggttacggtgttaggcgcaagaattcagaaccagagataccacacttcaatcaaaag------ctcccaaatggtgttactgttgttgaagaa------------cctgac------tcccgtgctccttcccggtctcagtca------agg------------------------------------------------------------------tcgcagagt---------cgcggtcgt---------------------------------------------------------------------------------------------------ggtgaa---tccaaatctcaa---------------tctcggaatccttcaagtgacagaaac---------------------------------cataac---------------------agtcaggatgacatcatgaaggcagttgctgcggctcttaaatctttaggttttgacaag---cctcaggaa------aaagacaaa------------------------------aagtcagcgaaaacgggtactcct---aagccttct------cgtaatcagagtcctgcttcttctcaatcttctgccaagattcttgctcgttctcagagttctgaa------acaaaagaacaa---------aag---catgaaatgcaaaagccacggtggaaaagacagcctaacgatgatgtgacatctaatgtcacacaatgttttggccccagagaccttgaccacaactttggaagtgcaggtgttgtggccaatggtgtcaaagctaaaggctatccacaatttgctgagcttgtgccgtctacagctgctatgctttttgatagtcacattgtttccaaagagtcaggcaac---actgtggtattgactttcaccactagagtgactgtgcccaaagaccatccacacttgggtaagtttcttgaggagttaaatgcattcact---------------aga---------------------------------------------------------gaaatgcaacaa------------------------------------------------------catcct---ctt---------cttaaccctagtgcactagaattcaacccatcccaa---act------------------------------tca---cct---gca------------actgttgaacca------------------------------gtgcgtgatgaagtttctattgaaact---gacataattgatgaagtaaac---------------------------------------taa
>DQ243944_Human229E_Australia_1982-10-21
atggct------------acagtcaaatgg---------gctgatgca------tctgaa------------------ccacaa------------------------cgtggtcgtcag---------------ggtagaataccttattctctttatagccctttgcttgttgatagtgaa---caacct---tggaaggtgatacctcgtaatttggtacccatcaacaagaaagac------aaaaataagcttataggctattggaatgtt---caaaaacgtttcagaactagaaagggcaaacgggtggatttgtcacccaagttgcatttttattatcttggcacaggaccccataaagatgcaaaatttagagagcgtgttgaaggtgtc------gtctgggttgctgttgatggtgctaaaactgaacctaca---------ggttacggtgttaggcgcaagaattcagaaccagagataccacacttcaatcaaaag------ctcccaaatggtgttactgttgttgaagaa------------cctgac------tcccgtgctccttcccggtctcagtca------agg------------------------------------------------------------------tcgcagagt---------cgcggtcgt---------------------------------------------------------------------------------------------------ggtgaa---tccaaatctcaa---------------tctcggaatccttcaagtgacagaaac---------------------------------cataac---------------------agtcaggatgacatcatgaaggcagttgctgcggctcttaaatctttaggttttgacaag---cctcaggaa------aaagacaaa------------------------------aagtcagcgaaaacgggtactcct---aagccttct------cgtaatcagagtcctgcttcttctcaatcttctgccaagattcttgctcgttctcagagttctgaa------acaaaagaacaa---------aag---catgaaatgcaaaagccacggtggaaaagacagcctaacgatgatgtgacatctaatgtcacacaatgttttggccccagagaccttgaccacaactttggaagtgcaggtgttgtggccaatggtgtcaaagctaaaggctatccacaatttgctgagcttgtgccgtctacagctgctatgctttctgatagtcacattgtttccaaagagtcaggcaac---actgtggtattgactttcaccactagagtgactgtgcctaaagaccatccacacttgggtaagtttcttgaggagttaaatgcattcact---------------aga---------------------------------------------------------gaaatgcaacaa------------------------------------------------------catcct---ctt---------cttaaccctagtgcactagaattcaacccatcccaa---act------------------------------tca---cct---gca------------actgttgaacca------------------------------gtgcgtgatgaagtttctactgaaact---gacataattgatgaagtaaac---------------------------------------taa
>DQ243945_Human229E_Australia_1982-11-08
atggct------------acagtcaaatgg---------gctgatgca------tctgaa------------------ccacaa------------------------cgtggtcgtcag---------------ggtagaataccttattctctttatagccctttgcttgttgatagtgaa---caacct---tggaaggtgatacctcgtaatttggtacccatcaacaagaaagac------aaaaataagcttataggctattggaatgtt---caaaaacgtttcagaactagaaagggcaaacgggtggatttgtcacccaagttgcatttttattatcttggcacaggaccccataaagatgcaaaatttagagagcgtgttgaaggtgtc------gtctgggttgctgttgatggtgctaaaactgaacctaca---------ggttacggtgttaggcgcaagaattcagaaccagagataccacacttcaatcaaaag------ctcccaaatggtgttactgttgttgaagaa------------cctgac------tcccgtgctccttcccggtctcagtca------agg------------------------------------------------------------------tcgcagagt---------cgcggtcgt---------------------------------------------------------------------------------------------------ggtgaa---tccaaatctcaa---------------tctcggaatccttcaagtgacagaaac---------------------------------cataac---------------------agtcaggatgacatcatgaaggcagttgctgcggctcttaaatctttaggttttgacaag---cctcaggaa------aaagacaaa------------------------------aagtcagcgaaaacgggtactcct---aagccttct------cgtaatcagagtcctgcttcttctcaatcttctgccaagagtcctgctcgttctcagagttctgaa------acaaaagaacaa---------aag---catgaaatgcaaaagccacggtggaaaagacagcctaatgatgatgtgacatctaatgtcacacaatgttttggccccagagaccttgaccacaactttggaagtgcaggtgttgtggccaatggtgttaaagctaaaggctatccacaatttgctgagcttgtgccgtctacagctgctatgctttttgatagtcacattgtttccaaagagtcaggcaac---actgtggtcttgactttcactactagagtgactgttcccaaagaccatccacacttgggtaagtttcttgaggagttaaatgcattcact---------------aga---------------------------------------------------------gaaatgcaacaa------------------------------------------------------catcct---ctt---------cttaaccctagtgcactagaattcaacccatctcaa---act------------------------------tca---cct---gca------------actgttgaacca------------------------------gtgcgtgatgaagtttctattgaaact---gacataattgatgaagtaaac---------------------------------------taa
>DQ243946_Human229E_Australia_1982-11-08
atggct------------acagtcaaatgg---------gctgatgca------tctgaa------------------ccacaa------------------------cgtggtcgtcag---------------ggtagaataccttattctctttatagccctttgcttgttgatagtgaa---caacct---tggaaggtgatacctcgtaatttggtacccatcaacaagaaagac------aaaaataagcttataggctattggaatgtt---caaaaacgtttcagaactagaaagggcaaacgggtggatttgtcacccaagttgcatttttattatcttggcacaggaccccataaagatgcaaaatttagagagcgtgttgaaggtgtc------gtctgggttgctgttgatggtgctaaaactgaacctaca---------ggttacggtgttaggcgcaagaattcagaaccagagataccacacttcaatcaaaag------ctcccaaatggtgttactgttgttgaagaa------------cctgac------tcccgtgctccttcccggtctcagtca------agg------------------------------------------------------------------tcgcagagt---------cgcggtcgt---------------------------------------------------------------------------------------------------ggtgaa---tccaaatctcaa---------------tctcggaatccttcaagtgacagaaac---------------------------------cataac---------------------agtcaggatgacatcatgaaggcagttgctgcggctcttaaatctttaggttttgacaag---cctcaggaa------aaagacaaa------------------------------aagtcagcgaaaacgggtactcct---aagccttct------cgtaatcagagtcctgcttcttctcaatcttctgccaagagtcctgctcgttctcagagttctgaa------acaaaagaacaa---------aag---catgaaatgcaaaagccacggtggaaaagacagcctaatgatgatgtgacatctaatgtcacacaatgttttggccccagagaccttgaccacaactttggaagtgcaggtgttgtggccaatggtgttaaagctaaaggctatccacaatttgctgagcttgtgccgtctacagctgctatgctttttgatagtcacattgtttccaaagagtcaggcaac---actgtggtcttgactttcactactagagtgactgttcccaaagaccatccacacttgggtaagtttcttgaggagttaaatgcattcact---------------aga---------------------------------------------------------gaaatgcaacaa------------------------------------------------------catcct---ctt---------cttaaccctagtgcactagaattcaacccatctcaa---act------------------------------tca---cct---gca------------actgttgaacca------------------------------gtgcgtgatgaagtttctattgaaact---gacataattgatgaagtaaac---------------------------------------taa
>DQ243947_Human229E_Australia_1984-05-09
atggct------------acagtcaaatgg---------gctgatgca------tctgaa------------------ccacaa------------------------cgtggtcgtcag---------------ggtagaataccttattctctttatagccctttgcttgttgatagtgaa---caacct---tggaaggtgatacctcgtaatttggtacccatcaacaagaaagac------aaaaataagcttataggctattggaatgtt---caaaaacgtttcagaactagaaagggcaaacgggtggatttgtcacccaagttgcatttttattatcttggcacaggaccccataaagatgcaaaatttagagagcgtgttgaaggtgtc------gtctgggttgctgttgatggtgctaaaactgaacctaca---------ggttacggtgttaggcgcaagaattcagaaccagagataccacacttcaatcaaaag------ctcccaaatggtgttactgttgttgaagaa------------cctgac------tcccgtgctccctcccggtctcagtca------aga------------------------------------------------------------------tcgcagagt---------cgcggtcgt---------------------------------------------------------------------------------------------------ggtgaa---tccaaatctcaa---------------tctcggaatccttcaagtgacagaaac---------------------------------cataac---------------------agtcaggatgacatcatgaaggcagttgctgcggctcttaaatctttaggttttgacaag---cctcaggaa------aaagacaaa------------------------------aagtcagcgaaaacgggtactcct---aagccttct------cgtaatcatagtcctgcttcttctcaatcttctgccaagagtcttgctcgttctcagagttctgaa------acaaaagaacaa---------aag---catgaaatgcaaaagccacggtggaaaagacagcctaatgatgatgtgacatctaatgtcacacaatgttttggccccagagaccttgaccacaactttggaagtgcaggtgttgtggccaatggtgttaaagctaaaggctatccacaatttgctgagcttgtgccgtctacagctgctatgctttttgatagtcacattgtttccaaagagtcaggcaac---actgtggtcttgactttcactactaaagtgactgtgcccaaagaccatccacacttgggtaagtttcttgaggagttaaatgcattcact---------------aga---------------------------------------------------------gaaatgcaacaa------------------------------------------------------catcct---ctt---------cttaaccctagtgcactagaattcaacccatctcaa---act------------------------------tca---cct---gca------------actgttgaacca------------------------------gtgcgtgatgaagtttctattgaaact---gacataattgatgaagtaaac---------------------------------------taa
>DQ243948_Human229E_Australia_1984-07-29
atggct------------acagtcaaatgg---------gctgatgaa------tctgaa------------------ccacaa------------------------cgtggtcgtcag---------------ggtagaataccttattctctttatagccctttgcttgttgatagtgaa---caacct---tggaaggtgatacctcgtaatttggtacccatcaacaagaaagac------aaaaataagcttataggctattggaatgtt---caaaaacgtttcagaactagaaagggcaaacgggtggatttgccacccaagttacatttttattatcttggcacaggaccccataaagatgcaaaatttagagagcgtgttgaaggtgtc------gtctgggttgctgttgatggtgctaaaactgaacctaca---------ggttacggtgttaggcgcaagaattcagaaccagagataccacacttcaatcaaaag------ctcccaaatggtgttactgttgttgaagaa------------cctgac------tcccgtgctccttcccggtctcagtca------agg------------------------------------------------------------------tcgcagagt---------cgcggtcgt---------------------------------------------------------------------------------------------------ggtgaa---tccaaatctcaa---------------tctcggaatccttcaagtgacagaaac---------------------------------cataac---------------------agtcaggatgacatcatgaaggcagtcgctgcggctcttaaatctttaggttttgacaag---cctcaggaa------aaagacaaa------------------------------aagtcagcgaaaacgggtactcct---aagccttct------cgtaatcagagtcctgtttcttctcaatctgctgccaagattcttgctcgttctcagagttctgaa------acaaaagaacaa---------aag---catgaaatgcaaaagccacggtggaaaagacagcctaacgatgatgtgacatctaatgtcacacaatgttttggccccagagaccttgaccacaactttggaagtgcaggtgttgtggccaatggtgttaaagctaaaggctatccacaatttgctgagcttgtgccgtctacagctgctatgctttttgatagtcacattgtttccaaagagtcaggcaac---actgtggtcttgactttcaccactagagtgactgtgcccaaagaccatccacacttgggtaagtttcttgaggaattaaatgcattcact---------------aga---------------------------------------------------------gaaatgcaacaa------------------------------------------------------catcct---ctt---------cttaaccctagtgcactagaattcaacccatcccaa---act------------------------------tca---cct---gca------------actgttgaacca------------------------------gtgcgtgatgaagtttctattgaaact---gacataattgatgaagtaaac---------------------------------------taa
>DQ243949_Human229E_Australia_1990-06-24
atggct------------acagtcaaatgg---------gctgatgca------tctgaa------------------ccacaa------------------------cgtggtcgtcag---------------ggtagaataccttattctctttatagccctttgcttgttgatagtgaa---caacct---tggaaggtgatacctcgtaatttggtacccatcaacaagaaagac------aaaaataagcttataggctattggaatgtt---caaaaacgtttcagaactagaaagggcaaacgggtggatttgtcacccaagttacatttttattatcttggcacaggaccccataaagatgcaaaatttagagagcgtgttgaaggtgtc------gtctgggttgctgttgatggtgctaaaactgaacctaca---------ggttacggtgttaggcgcaagaattcagaaccagagataccacacttcaatcaaaag------ctcccaaatggtgttactgttgttgaagaa------------cctgac------tcccgtgctccttcccgttctcagtca------agg------------------------------------------------------------------tcgcagagt---------cgcggtcgt---------------------------------------------------------------------------------------------------ggtgaa---tccaaatctcaa---------------tctcggaatccttcaagtgacagaaac---------------------------------cataac---------------------agtcaggatgacatcatgaaggcagtcgctgcggctcttaaatctttaggttttgataag---cctcaggaa------aaagacaaa------------------------------aagtcagcgaaaacgggtactcct---aagccttct------cgtaatcagagtcctgcttcttctcaatctgctgccaagattcttgctcgttctcagagttctgaa------acaaaagaacaa---------aag---catgaaatgcaaaagccacggtggaaaagacagcctaacgatgatgtgacatctaatgtcacacaatgttttggccccagagaccttgaccacaactttggaagtgcaggtgttgtggccaatggtgttaaagctaaaggctatccacaatttgctgagcttgtgccgtctacagctgctatgctttttgatagtcacattgtttccaaagagtcaggcaac---actgtggtcttgactttcaccactagagtgactgtgcccaaagaccatccacacttgggtaagtttcttgaggaattaaatgcattcact---------------aga---------------------------------------------------------gaaatgcaacaa------------------------------------------------------catcct---ctt---------cttaaccctagtgcactagaattcaacccatcccaa---acc------------------------------tca---cct---gca------------actgttgaacca------------------------------gtgcgtgatgaagtttctattgaaact---gacataattgatgaagtaaac---------------------------------------taa
>DQ243950_Human229E_Australia_1992-12-05
atggct------------acagtcaaatgg---------gctgatgca------tctgaa------------------ccacaa------------------------cgtggtcgtcag---------------ggtagaataccttattctctttatagccctttgcttgttgatagtgaa---caacct---tggaaggtgatacctcgtaatttggtacccatcaacaagaaagac------aaaaataagcttataggctattggaatgtt---caaaaacgtttcagaactagaaagggcaaacgggtggatttgtcacccaagttatatttttattatcttggcacaggaccccataaagatgcaaaatttagagagcgtgttgaaggtgtc------gtctgggttgctgttgatggtgctaaaactgaacctaca---------ggttacggtgttaggcgcaagaattcagaaccagagataccacacttcaatcaaaag------ctcccaaatggtgttactgttgttgaagaa------------cctgac------tcccgtgctccttcccgttctcagtca------agg------------------------------------------------------------------tcgcagagt---------cgcggtcgt---------------------------------------------------------------------------------------------------ggtgaa---tccaaatctcaa---------------tctcggaatccttcaagtgacagaaac---------------------------------cataac---------------------agtcaggatgacatcatgaaggcagtcgctgcggctcttaaatctttaggttttgacaag---cctcaggaa------aaagacaaa------------------------------aagtcagcgaaaacgggtactcct---aagccttct------cgtaatcagagtcctgcttcttctcaatctgctgccaagattcttgctcgttctcagagttctgaa------acaaaagaacaa---------aag---catgaaatgcaaaagccacggtggaaaagacagcctaacgatgatgtgacatctaatgtcacacaatgttttggccccagagaccttgaccacaactttggaagtgcaggtgttgtggccaatggtgtcaaagctaaaggctatccacaatttgctgagcttgtgccgtctacagctgctatgctttttgatagtcacattgtttccaaagagtcaggcaac---actgtggtcttgactttcaccactagagtgactgtgcccaaagaccatccacacttgggtaagtttcttgaggaattaaatgcattcact---------------aga---------------------------------------------------------gaaatgcaacaa------------------------------------------------------cagcct---ctt---------cttaaccctagtgcactagaattcaacccatcccaa---act------------------------------tca---cct---gca------------actgttgaacca------------------------------gtgcgtgatgaagtttctattgaaact---gacataattgatgaagtcaac---------------------------------------taa
>DQ243951_Human229E_Australia_1992-06-17
atggct------------acagtcaaatgg---------gctgatgca------tctgaa------------------ccacaa------------------------cgtggtcgtcag---------------ggtagaataccttattctctttatagccctttgcttgttgatagtgaa---caacct---tggaaggtgatacctcgtaatttggtacccatcaacaagaaagac------aaaaataagcttataggctattggaatgtt---caaaaacgtttcagaactagaaagggcaaacgggtggatttgtcacccaagttacatttttattatcttggcacaggaccccataaagatgcaaaatttagagagcgtgttgaaggtgtc------gtctgggttgctgttgatggtgctaaaactgaacctaca---------ggttacggtgttaggcgcaagaattcagaaccagagataccacacttcaatcaaaag------ctcccaaatggtgttactgttgttgaagaa------------cctgac------tcccgtgctccttcccgttctcagtca------agg------------------------------------------------------------------tcgcagagt---------cgcggtcgt---------------------------------------------------------------------------------------------------ggtgaa---tccaaatctcaa---------------tctcggaatccttcaagtgacagaaac---------------------------------cataac---------------------agtcaggatgacatcatgaaggcagtcgctgcggctcttaaatctttaggttttgacaag---cctcaggaa------aaagacaaa------------------------------aagtcagcgaaaacgggtactcct---aagccttct------cgtaatcagagtcctgcttcttctcaatctgctgccaagattcttgctcgttctcagagttctgaa------acaaaagaacaa---------aag---catgaaatgcaaaagccacggtggaaaagacagcctaacgatgatgtgacatctaatgtcacacaatgttttggccccagagaccttgaccacaactttggaagtgcaggtgttgtggccaatggtgttaaagctaaaggctatccacaatttgctgagcttgtgccgtctacagctgctatgctttttgatagtcacattgtttccaaagagtcaggcaac---actgtggtcttgactttcaccactagagtgactgtgcccaaagaccatccacacttgggtaagtttcttgaggaattaaatgcattcact---------------aga---------------------------------------------------------gaaatgcaacaa------------------------------------------------------cagcct---ctt---------cttaaccctagtgcactagaattcaacccatcccaa---act------------------------------tca---cct---gca------------actgttgaacca------------------------------gtgcgtgatgaagtttctattgaaact---gacataattgatgaagtcaac---------------------------------------taa
>DQ243952_Human229E_Australia_1992-06-25
atggct------------acagtcaaatgg---------gctgatgca------tctgaa------------------ccacaa------------------------cgtggtcgtcag---------------ggtagaataccttattctctttatagccctttgcttgttgatagtgaa---caacct---tggaaggtgatacctcgtaatttggtacccatcaacaagaaagac------aaaaataagcttataggctattggaatgtt---caaaaacgtttcagaactagaaagggcaaacgggtggatttgtcacccaagttacatttttattatcttggcacaggaccccataaagatgcaaaatttagagagcgtgttgaaggtgtc------gtctgggttgctgttgatggtgctaaaactgaacctaca---------ggttacggtgttaggcgcaagaattcagaaccagagataccacacttcaatcaaaag------ctcccaaatggtgttactgttgttgaagaa------------cctgac------tcccgtgctccttcccgttctcagtca------agg------------------------------------------------------------------tcgcagagt---------cgcggtcgt---------------------------------------------------------------------------------------------------ggtgaa---tccaaatctcaa---------------tctcggaatccttcaagtgacagaaac---------------------------------cataac---------------------agtcaggatgacatcatgaaggcagtcgctgcggctcttaaatctttaggttttgacaag---cctcaggaa------aaagacaaa------------------------------aagtcagcgaaaacgggtactcct---aagccttct------cgtaatcagagtcctgcttcttctcaatctgctgccaagattcttgctcgttctcagagttctgaa------acaaaagaacaa---------aag---catgaaatgcaaaagccacgttggaaaagacagcctaacgatgatgtgacatctaatgtcacacaatgttttggccccagagaccttgaccacaactttggaagtgcaggtgttgtggccaatggtgttacagctaaaggctatccacaatttgctgagcttgtgccgtctacagctgctatgctttttgatagtcacattgtttccaaagagtcaggcaac---actgtggtcttgactttcaccactagagtgactgtgcccaaagaccatccacacttgggtaagtttcttgaggaattaaatgcattcact---------------aga---------------------------------------------------------gaaatgcaacaa------------------------------------------------------cagcct---ctt---------cttaaccctagtgcactagaattcaacccatcccaa---act------------------------------tca---cct---gca------------actgttgaacca------------------------------gtgcgtgatgaagtttctattgaaact---gacataattgatgaagtcaac---------------------------------------taa
>DQ243954_Human229E_Australia_2001-08-27
atggct------------acagtcaaatgg---------gctgatgca------tctgaa------------------ccacaa------------------------cgtggtcgtcag---------------ggtagaataccttattctctttatagccctttgcttgttgatagtgaa---caacct---tggaaggtgatacctcgtaatttggtacccatcaacaagaaagac------aaaaataagcttataggctattggaatgtt---caaaaacgtttcagaactagaaagggcaaacgggtggatttgtcacccaagttacatttttattatcttggcacaggaccccataaagatgcaaaatttagagagcgtgttgaaggtgtt------gtctgggttgctgttgatggtgctaaaactgagcctaca---------ggttacggtgttaggcgcaagaattcagaaccagagataccacacttcaatcaaaag------ctcccaaatggtgttactgttgttgaagaa------------cctgac------tcccgtgctccttcccgctctcagtca------agg------------------------------------------------------------------tcgcagagt---------cgcggtcgt---------------------------------------------------------------------------------------------------ggtgaa---tccaaatctcaa---------------tctcggaatccttcaagtgacagaaac---------------------------------cataac---------------------agtcaagatgacatcatgaaggcagtcgctgcggctcttaaatctttaggttttgacaag---cctcaggaa------aaagacaaa------------------------------aagtcagcgaaaacgggtactcct---aagccttct------cgtaatcagagtcctgcttcttctcaatctgctgccaagattcttgctcgttctcagagttctgaa------acaaaagaacaa---------aag---catgaaatgcaaaagccacggtggaaaagacagcctaacgatgatgtgacatctaatgtcacacaatgttttggccccagagaccttgaccacaactttggaagtgcaggtgttgtggccaatggtgttaaagctaaaggctatccacaatttgctgagcttgtgccgtctacagctgctatgctttttgatagtcacattgtttccaaagagtcaggcaac---actgtggtcttgactttcaccactagagtgactgtgcccaaagaccatccacacttgggtaagtttcttgaggaattaaatgcattcact---------------aga---------------------------------------------------------gaaatgcaacaa------------------------------------------------------cagcct---ctt---------cttaaccctagtgcactagaattcaacccatcccaa---act------------------------------tca---cct---gca------------actgttgaacca------------------------------gtgcgtgatgaagtttctattgaaact---gacataattgatgaagtcaac---------------------------------------taa
>DQ243955_Human229E_Australia_2003-01-06
atggct------------acagtcaaatgg---------gctgatgca------tctgaa------------------ccacaa------------------------cgtggtcgtcag---------------ggtagaataccttattctctttatagccctttgcttgttgatagtgaa---caacct---tggaaggtgatacctcgtaatttggtacccatcaacaagaaagac------aaaaataagcttataggctattggaatgtt---caaaaacgtttcagaactagaaagggcaaacgggtggatttgtcacccaagttacatttttattatcttggcacaggaccccataaagatgcaaaatttagagagcgtgttgaaggtgtt------gtctgggttgctgttgatggtgctaaaactgaacctaca---------ggttacggtgttaggcgcaagaattcagaaccagagataccacacttcaatcaaaag------ctcccaaatggtgttactgttgttgaagaa------------cctgac------tcccgtgctccttcccgttctcagtca------agg------------------------------------------------------------------tctcagagt---------cgcggtcgt---------------------------------------------------------------------------------------------------ggtgaa---tccaaatctcaa---------------tctcggaatccttcaagtgacagaaac---------------------------------cataac---------------------agtcaggatgacatcatgaaggcagtcgctgcggctcttaaatctttaggttttgacaag---cctcaggaa------aaagacaaa------------------------------aagtcagcgaaaacgggtactcct---aagccttct------cgtaatcagagtcctgcgtcttctcaatctgctgccaagattcttgctcgttctcagagttctgaa------acaaaagaacaa---------aag---catgaaatgcaaaagccacggtggaaaagacagcctaacgatgatgtgacatctaatgtcacacaatgttttggccccagagaccttgaccacaactttggaagtgcaggtgttgtggccaatggtgttaaagctaaaggctatccacaatttgctgagcttgtgccgtctacagctgctatgctttttgatagtcacattgtttccaaagagtcaggcaac---actgtggtcttgactttcaccactagagtgactgtgcccaaagaccatccacacttgggtaagtttcttgaggaattaaatgcattcact---------------aga---------------------------------------------------------gaaatgcaacaa------------------------------------------------------cagcct---ctt---------cttaaccctagtgcactagaattcaacccatcccaa---act------------------------------tca---cct---gca------------actgttgaacca------------------------------gtgcgtgatgaagtttctattgaaact---gacataattgatgaagtcaac---------------------------------------taa
>DQ243957_Human229E_Australia_2003-07-30
atggct------------acagtcaaatgg---------gctgatgca------tctgaa------------------ccacaa------------------------cgtggtcgtcag---------------ggtagaataccttattctctttatagccctttgcttgttgatagtgaa---caacct---tggaaggtgatacctcgtaatttggtacccatcaacaagaaagac------aaaaataagcttataggctattggaatgtt---caaaaacgtttcagaactagaaagggcaaacgggtggatttgtcacccaagttacatttttattatcttggcacaggaccccataaagatgcaaaatttagagagcgtgttgaaggtgtt------gtctgggttgctgttgatggtgctaaaactgaacctaca---------ggttacggtgttaggcgcaagaattcagaaccagagataccacacttcaatcaaaag------ctcccaaatggtgttactgttgttgaagaa------------cctgac------tcccgtgctccttcccgttctcagtca------agg------------------------------------------------------------------tctcagagt---------cgcggtcgt---------------------------------------------------------------------------------------------------ggtgaa---tccaaatctcaa---------------tctcggaatccttcaagtgacagaaac---------------------------------cataac---------------------agtcaggatgacatcatgaaggcagtcgctgcggctcttaaatctttaggttttgacaag---cctcaggaa------aaagacaaa------------------------------aagtcagcgaaaacgggtactcct---aagccttct------cgtaatcagagtcctgcttcttctcaatctgctgccaagattcttgctcgttctcagagttctgaa------acaaaagaacaa---------aag---catgaaatgcaaaagccacggtggaaaagacagcctaacgatgatgtgacatctaatgtcacacaatgttttggccccagagaccttgaccacaactttggaagtgcaggtgttgtggccaatggtgttaaagctaaaggctatccacaatttgctgagcttgtgccgtctacagctgctatgctttttgatagtcacattgtttccaaagagtcaggtaac---actgtggtcttgactttcaccactagagtgactgtgcccaaagaccatccacacttgggtaagtttcttgaggaattaaatgcattcact---------------aga---------------------------------------------------------gaaatgcaacaa------------------------------------------------------cagcct---ctt---------cttaaccctagtgcactagaattcaacccatcccaa---act------------------------------tca---cct---gca------------actgttgaacca------------------------------gtgcgtgatgaagtttctattgaaact---gacataattgatgaagtcaac---------------------------------------taa
>DQ243958_Human229E_Australia_2003-08-19
atggct------------acagtcaaatgg---------gctgatgca------tctgaa------------------ccacaa------------------------cgtggtcgtcag---------------ggtagaataccttattctctttatagccctttgcttgttgatagtgaa---caacct---tggaaggtgatacctcgtaatttggtacccatcaacaagaaagac------aaaaataagcttataggctattggaatgtt---caaaaacgtttcagaactagaaagggcaaacgggtggatttgtcacccaagttacatttttattatcttggcacaggaccccataaagatgcaaaatttagagagcgtgttgaaggtgtt------gtctgggttgctgttgatggtgctaaaactgaacctaca---------ggttacggtgttaggcgcaagaattcagaaccagagataccacacttcaatcaaaag------ctcccaaatggtgttactgttgttgaagaa------------cctgac------tcccgtgctccttcccgttctcagtca------agg------------------------------------------------------------------tctcagagt---------cgcggtcgt---------------------------------------------------------------------------------------------------ggtgaa---tccaaatctcaa---------------tctcggaatccttcaagtgacagaaac---------------------------------cataac---------------------agtcaggatgacatcatgaaggcagtcgctgcggctcttaaatctttaggttttgacaag---cctcaggaa------aaagacaaa------------------------------aagtcagcgaaaacgggtactcct---aagccttct------cgtaatcagagtcctgcttcttctcaatctgctgccaagattcttgctcgttctcagagttctgaa------acaaaagaacaa---------aag---catgaaatgcaaaagccacggtggaaaagacagcctaacgatgatgtgacatctaatgtcacacaatgttttggccccagagaccttgaccacaactttggaagtgcaggtgttgtggccaatggtgttaaagctaaaggctatccacaatttgctgagcttgtgccgtctacagctgctatgctttttgatagtcacattgtttccaaagagtcaggcaac---actgtggtcttgactttcaccactagagtgactgtgcccaaagaccatccacacttgggtaagtttcttgaggaattaaatgcattcact---------------aga---------------------------------------------------------gaaatgcaacaa------------------------------------------------------cagcct---ctt---------cttaaccctagtgcactagaattcaacccatcccaa---act------------------------------tca---cct---gca------------actgttgaacca------------------------------gtgcgtgatgaagtttctattgaaact---gacataattgatgaagtcaac---------------------------------------taa
>DQ243959_Human229E_Australia_2003-08-14
atggct------------acagtcaaatgg---------gctgatgca------tctgaa------------------ccacaa------------------------cgtggtcgtcag---------------ggtagaataccttattctctttatagccctttgcttgttgatagtgaa---caacct---tggaaggtgatacctcgtaatttggtacccatcaacaagaaagac------aaaaataagcttataggctattggaatgtt---caaaaacgtttcagaactagaaagggcaaacgggtggatttgtcacccaagttacatttttattatcttggcacaggaccccataaagatgcaaaatttagagagcgtgttgaaggtgtt------gtctgggttgctgttgatggtgctaaaactgaacctaca---------ggttacggtgttaggcgcaagaattcagaaccagagataccacacttcaatcaaaag------ctcccaaatggtgttactgttgttgaagaa------------cctgac------tcccgtgctccttcccgttctcagtca------agg------------------------------------------------------------------tctcagagt---------cgcggtcgt---------------------------------------------------------------------------------------------------ggtgaa---tccaaatctcaa---------------tctcggaatccttcaagtgacagaaac---------------------------------cataac---------------------agtcaggatgacatcatgaaggcagtcgctgcggctcttaaatctttaggttttgacaag---cctcaggaa------aaagacaaa------------------------------aagtcagcgaaaacgggtactcct---aagccttct------cgtaatcagagtcctgcttcttctcaatccgctgccaagattcttgctcgttctcagagttctgaa------acaaaagaacaa---------aag---catgaaatgcaaaagccacggtggaaaagacagcctaacgatgatgtgacatctaatgtcacacaatgttttggccccagagaccttgaccacaactttggaagtgcaggtgttgtggccaatggtgttaaagctaaaggctatccacaatttgctgagcttgtgccgtctacagctgctatgctttttgatagtcacattgtttccaaagagtcaggcaac---actgtggtcttgactttcaccactagagtgactgtgcccaaagaccatccacacttgggtaagtttcttgaggaattaaatgcattcact---------------aga---------------------------------------------------------gaaatgcaacaa------------------------------------------------------cagcct---ctt---------cttaaccctagtgcactagaattcaacccatcccaa---act------------------------------tca---cct---gca------------actgttgaacca------------------------------gtgcgtgatgaagtttctattgaaact---gacataattgatgaagtcaac---------------------------------------taa
>DQ243960_Human229E_Australia_2003-02-28
atggct------------acagtcaaatgg---------gctgatgca------tctgaa------------------ccacaa------------------------cgtggtcgtcag---------------ggtagaataccttattctctttatagccctttgcttgttgatagtgaa---caacct---tggaaggtgatacctcgtaatttggtacccatcaacaagaaagac------aaaaataagcttataggctattggaatgtt---caaaaacgtttcagaactagaaagggcaaacgggtggatttgtcacccaagttacatttttattatcttggcacaggaccccataaagatgcaaaatttagagagcgtgttgaaggtgtt------gtctgggttgctgttgatggtgctaaaactgaacctaca---------ggttacggtgttaggcgcaagaattcagaaccagagataccacacttcaatcaaaag------ctcccaaatggtgttactgttgttgaagaa------------cctgac------tcccgtgctccttcccgttctcagtca------agg------------------------------------------------------------------tctcagagt---------cgcggtcgt---------------------------------------------------------------------------------------------------ggtgaa---tccaaatctcaa---------------tctcggaatccttcaagtgacagaaac---------------------------------cataac---------------------agtcaggatgacatcatgaaggcagtcgctgcggctcttaaatctttaggttttgacaag---cctcaggaa------aaagacaaa------------------------------aagtcagcgaaaacgggtactcct---aagccttct------cgtaatcagagtcctgcttcttctcaatctgctgccaagattcttgctcgttctcagagttctgaa------acaaaagaacaa---------aag---catgaaatgcaaaagccacggtggaaaagacagcctaacgatgatgtgacatctaatgtcacacaatgttttggccccagagaccttgaccacaactttggaagtgcaggtgttgtggccaatggtgttaaagctaaaggctatccacaatttgctgagcttgtgccgtctacagctgctatgctttttgatagtcacattgtttccaaagagtcaggcaac---actgtggtcttgactttcaccactagagtgactgtgcccaaagaccatccacacttgggtaagtttcttgaggaattaaatgcattcact---------------aga---------------------------------------------------------gaaatgcaacaa------------------------------------------------------cagcct---ctt---------cttaaccctagtgcactagaattcaacccatcccaa---act------------------------------tca---cct---gca------------actgttgaacca------------------------------gtgcgtgatgaagtttctattgaaact---gacataattgatgaagtcaac---------------------------------------taa
>DQ243961_Human229E_Australia_2003-08-25
atggct------------acagtcaaatgg---------gctgatgca------tctgaa------------------ccacaa------------------------cgtggtcgtcag---------------ggtagaataccttattctctttatatccctttgcttgttgatagtgaa---caacct---tggaaggtgatacctcgtaatttggtacccatcaacaagaaagac------aaaaataagcttataggctattggaatgtt---caaaaacgtttcagaactagaaagggcaaacgggtggatttgtcacccaagttacatttttattatcttggcacaggaccccataaagatgcaaaatttagagagcgtgttgaaggtgtt------gtctgggttgctgttgatggtgctaaaactgaacctaca---------ggttacggtgttaggcgcaagaattcagaaccagagataccacacttcaatcaaaag------ctcccaaatggtgttactgttgttgaagaa------------cctgac------tcccgtgctccttcccgttctcagtca------agg------------------------------------------------------------------tctcagagt---------cgcggtcgt---------------------------------------------------------------------------------------------------ggtgaa---tccaaatctcaa---------------tctcggaatccttcaagtgacagaaac---------------------------------cataac---------------------agtcaggatgacatcatgaaggcagtcgctgcggctcttaaatctttaggttttgacaag---cctcaggaa------aaagacaaa------------------------------aagtcagcgaaaacgggtactcct---aagccttct------cgtaatcagagtcctgcttcttctcaatctgctgccaagattcttgctcgttctcagagttctgaa------acaaaagaacaa---------aag---catgaaatgcaaaagccacggtggaaaagacagcctaacgatgatgtgacatctaatgtcacacaatgttttggccccagagaccttgaccacaactttggaagtgcaggtgttgtggccaatggcgttaaagctaaaggctatccacaatttgctgagcttgtgccgtctacagctgctatgctttttgatagtcacattgtttccaaagagtcaggcaac---actgtggtcttgactttcaccactagagtgactgtgcccaaagaccatccacacttgggtaagtttcttgaggaattaaatgcattcact---------------aga---------------------------------------------------------gaaatgcaacaa------------------------------------------------------cagcct---ctt---------cttaaccctagtgcactagaattcaacccatcccaa---act------------------------------tca---cct---gca------------actgttgaacca------------------------------gtgcgtgatgaagtttctattgaaact---gacataattgatgaagtcaac---------------------------------------taa
>DQ243962_Human229E_Australia_2004-01-20
atggct------------acagtcaaatgg---------gctgatgca------tctgaa------------------ccacaa------------------------cgtggtcgtcag---------------ggtagaataccttattctctttatagccctttgcttgttgatagtgaa---caacct---tggaaggtgatacctcgtaatttggtacccatcaacaagaaagac------aaaaataagcttataggctattggaatgtt---caaaaacgtttcagaactagaaagggcaaacgggtggatttgtcacccaagttacatttttattatcttggcacaggaccccataaagctgcaaaatttagagagcgtgttgaaggtgtt------gtctgggttgctgttgatggtgctaaaactgaacctaca---------ggttacggtgttaggcgcaagaattcagaaccagagataccacacttcaatcaaaag------ctcccaaatggtgttactgttgttgaagaa------------cctgac------tcccgtgctccttcccgttctcagtca------agg------------------------------------------------------------------tctcagagt---------cgcggtcgt---------------------------------------------------------------------------------------------------ggtgaa---tccaaatctcaa---------------tctcggaatccttcaagtgacagaaac---------------------------------cataac---------------------agtcaggatgacatcatgaaggcagtcgctgcggctcttaaatctttaggttttgacaag---cctcaggaa------aaagacaaa------------------------------aagtcagcgaaaacgggtactcct---aagccttct------cgtaatcagagtccttcttcttttcaatctgctgccaagattcttgctcgttctcagagttctgaa------acaaaagaacaa---------aag---catgaaatgcaaaagccacggtggaaaagacagcctaacgatgatgtgacatctaatgtcacacaatgttttggccccagagaccttgaccacaactttggaagtgcaggtgttgtggccaatggtgttaaagctaaaggctatccacaatttgctgagcttgtgccgtctacagctgctatgctttttgatagtcacattgtttccaaagagtcaggcaac---actgtggtcttgactttcaccaccagagtgactgtgcccaaagaccatccacacttgggtaagtttcttgaggaattaaatgcattcact---------------aga---------------------------------------------------------gaaatgcaacaa------------------------------------------------------cagcct---ctt---------cttaaccctagtgcactagaattcaacccatcccaa---act------------------------------tca---cct---gca------------actgttgaacca------------------------------gtgcgtgatgaagtttctattgaaact---gacataattgatgaagtcaac---------------------------------------taa
>JX503060_Human229E_Netherlands_2010--
atggct------------acagtcaaatgg---------gctgatgca------tctgaa------------------ccacaa------------------------cgtggtcgtcag---------------ggtagaataccttactctctttatagccctttgcttgttgatagtgaa---caacct---tggaaggtgatacctcgtaatttggtacccatcaacaagaaagac------aaaaataagcttataggctattggaatgtt---caaaaacgtttcagaactagaaagggcaaacgggtggatttgtcacccaagttacatttttattatcttggcacaggacctcataaagatgcaaaatttagagagcgtgttgaaggtgtt------gtctgggttgctgttgatggtgctaaaactgaacctaca---------ggttacggtgttaggcgcaagaattcagaaccagagataccacacttcaatcaaaag------ctcccaaatggtgttactgttgttgaagaa------------cctgac------tcccgtgctccttcccgttctcagtca------agg------------------------------------------------------------------tctcagagt---------cgcagtcgt---------------------------------------------------------------------------------------------------ggtgaa---tccaaatctcaa---------------tctcggaatccttcaagtgacagaaac---------------------------------cataac---------------------agtcaggatgacatcatgaaggcagtcgctgcggctcttaaatctttaggttttgacaag---cctcaggaa------aaagacaaa------------------------------aagtcagcgaaaacgggtacccct---aagccttct------cgtaatcagagtcctgcttcttctcaatctgctgccaagattcttgctcgttctcagagttctgaa------acaaaagaacaa---------aag---catgaaatgcaaaagccacggtggaaaagacagcctaacgatgatgtgacatctaatgtcacacaatgttttggccccagagaccttgaccacaactttggaagtgcaggtgttgtggccaatggtgttaaagctaaaggctatccacaatttgctgagcttgtgccgtctacagctgctatgctttttgatagtcacattgtttccaaagagtcaggcaac---actgtggtcttgactttcaccactagagtgactgtgcccaaagaccatccacacttgggtaagtttcttgaggaattaaatgcattcact---------------aga---------------------------------------------------------gaaatgcaacaa------------------------------------------------------cagcct---ctt---------cttaaccctagtgcattagaattcaacccatcccaa---act------------------------------tca---cct---gca------------actgttgaacca------------------------------gtgcgtgatgaagtttctattgaaact---gacataattgatgaagtcaac---------------------------------------taa
>JX503061_Human229E_Italy_2009--
atggct------------acagtcaaatgg---------gctgatgca------tctgaa------------------ccacaa------------------------cgtggtcgtcag---------------ggtagaataccttattctctttatagccctttgcttgttgatagtgaa---caacct---tggaaggtgatacctcgtaatttggtgcccatcaacaagaaagac------aaaaataagcttataggctattggaatgtt---caaaaacgtttcagaactagaaagggcaaacgggtggatttgtcacccaagttacatttttattatcttggcacaggaccccataaagctgcaaaatttagagagcgtgttgaaggtgtt------gtctgggttgctgttgatggtgctaaaactgaacctaca---------ggttacggtgttaggcgcaagaattcagaaccagagataccacacttcaatcaaaag------ctcccaaatggtgttactgttgttgaagaa------------cctgac------tcccgtgctccttcccgttctcagtca------agg------------------------------------------------------------------tctcagagt---------cgcggtcgt---------------------------------------------------------------------------------------------------ggtgaa---tccaaatctcaa---------------tctcggaatccttcaagtgacagaaac---------------------------------cataac---------------------agtcaggatgacatcatgaaggcagtcgctgcggctcttaaatctttaggttttgacaag---cctcaggaa------aaagacaaa------------------------------aagtcagcgaaaacgggtactcct---aagccttct------cgtaatcagagtccttcttcttctcaatctgctgccaagattcttgctcgttctcagagttctgaa------acaaaagaacaa---------aag---catgaaatgcaaaagccacggtggaaaagacagcctaacgatgatgtgacatctaatgtcacacaatgttttggccccagagaccttgaccacaactttggaagtgcaggtgttgtggccaatggtgttaaagctaaaggctatccacaatttgctgagcttgtgccgtctacagctgctatgctttttgatagtcacattgtttccaaagagtcaggcaac---actgtggtcttgactttcaccactagagtgactgtgcccaaagaccatccacacttgggtaagtttcttgaggaattaaatgcattcact---------------aga---------------------------------------------------------gaaatgcaacaa------------------------------------------------------cagcct---ctt---------cttaaccctagtgcactagaatttaacccatcccaa---act------------------------------tca---cct---gca------------actgttgaacca------------------------------gtgcgtgatgaagtttctattgaaact---gacataattgatgaagtcaac---------------------------------------taa
>KF514429_Human229E_USA_1989-02-07
atggct------------acagtcaaatgg---------gctgatgca------tctgaa------------------ccacaa------------------------cgtggtcgtcag---------------ggtagaataccttattctctttatagccctttgcttgttgatagtgaa---caacct---tggaaggtgatacctcgtaatttggtacccatcaacaagaaagac------aaaaataagcttataggctattggaatgtt---caaaaacgtttcagaactagaaagggcaaacgggtggatttgtcacccaagttacatttttattatcttggcacaggaccccataaagatgcaaaatttagagagcgtgttgaaggtgtc------gtctgggttgctgttgatggtgctaaaactgaacctaca---------ggttacggtgttaggcgcaagaattcagaaccagagataccacacttcaatcaaaag------ctcccaaatggtgttactgttgttgaagaa------------cctgat------tcccgtgctccttcccgttctcagtca------agg------------------------------------------------------------------tcgcagagt---------cgcggtcgt---------------------------------------------------------------------------------------------------ggtgaa---tccaaatctcaa---------------tctcggaatccttcaagtgacagaaac---------------------------------cataac---------------------agtcaggatgacatcatgaaggcagtcgctgcggctcttaaatctttaggttttgacaag---cctcaggaa------aaagacaaa------------------------------aagtcagcgaaaacgggtactcct---aagccttct------cgtaatcagagtcctgcctcttctcaatctgctgccaagattcttgctcgttctcagagttctgaa------acaaaagaacaa---------aag---catgaaatgcaaaagccacggtggaaaagacagcctaacgatgatgtgacatctaatgtcacacaatgttttggccccagagaccttgaccacaactttggaagtgcaggtgttgtggccaatggtgttaaagctaaaggctatccacaatttgctgagcttgtgccgtctacagctgctatgctttttgatagtcacattgtttccaaagagtcaggcaac---actgtggtcttgactttcaccactagagtgactgtgcccaaagaccatccacacttgggtaagtttcttgaggaattaaatgcattcact---------------aga---------------------------------------------------------gaaatgcaacaa------------------------------------------------------catcct---ctt---------cttaaccctggtgcactagaattcaacccatcccaa---act------------------------------tca---cct---gca------------actgttgaacca------------------------------gtgcgtgatgaagtttctattgaaact---gacataattgatgaagtaaac---------------------------------------taa
>KF514430_Human229E_USA_1993-03-18
atggct------------acagtcaaatgg---------gctgatgca------tctgaa------------------ccacaa------------------------cgtggtcgtcag---------------ggtagaataccttattctctttatagccctttgcttgttgatagtgaa---caacct---tggaaggtgatacctcgtaatttggtacccatcaacaagaaagac------aaaaataagcttataggctattggaatgtt---caaaaacgtttcagaactagaaagggcaaacgggtggatttgtcacccaagttacatttttattatcttggcacaggaccccataaagatgcaaaatttagagagcgtgttgaaggtgtc------gtctgggttgctgttgatggtgctaaaactgaacctaca---------ggttacggtgttaggcgcaagaattcagaaccagagataccacacttcaatcaaaag------ctcccaaatggtgttactgttgttgaagaa------------cctgac------tcccgtgctccttcccgttctcagtca------agg------------------------------------------------------------------tcgcagagt---------cgcggtcgt---------------------------------------------------------------------------------------------------ggtgaa---tccaaatctcaa---------------tctcggaatccttcaagtgacagaaac---------------------------------cataac---------------------agtcaggatgacatcatgaaggcagtcgctgcggctcttaaatctttaggttttgacaag---cctcaggaa------aaagacaaa------------------------------aagtcagcgaaaacgggtactcct---aagccttct------cgtaatcagagtcctgcttcttctcaatctgctgccaagattcttgctcgttctcagagttctgaa------acaaaagaacaa---------aag---catgaaatgcaaaagccacggtggaaaagacagcctaacgatgatgtgacatctaatgtcacacaatgttttggccccagagaccttgaccacaactttggaagtgcaggtgttgtggccaatggtgttaaagctaaaggctatccacaatttgctgagcttgtgccgtctacagctgctatgctttttgatagtcacattgtttccaaagagtcaggcaac---actgtggtcttgactttcaccactagggtgactgtgcccaaagaccatccacacttgggtaagtttcttgaggaattaaatgcattcact---------------aga---------------------------------------------------------gaaatgcaacaa------------------------------------------------------cagcct---ctt---------cttaaccctagtgcactagaattcaacccatcccaa---act------------------------------tca---cct---gca------------actgttgaacca------------------------------gtgcgtgatgaagtttctattgaaact---gacataattgatgaagtaaac---------------------------------------taa
>KF514431_Human229E_USA_1995-03-23
atggct------------acagtcaaatgg---------gctgatgca------tctgaa------------------ccacaa------------------------cgtggtcgtcag---------------ggtagaataccttattctctttatagccctttgcttgttgatagtgaa---caacct---tggaaggtgatacctcgtaatttggtacccatcaacaagaaagac------aaaaataagcttataggctattggaatgtt---caaaaacgtttcagaactagaaagggcaaacgggtggatttgtcacccaagttacatttttattatcttggcacaggaccccataaagatgcaaaatttagagagcgtgttgaaggtgtc------gtctgggttgctgttgatggtgctaaaactgaacctaca---------ggttacggtgttaggcgcaagaattcagaaccagagataccacacttcaatcaaaag------ctcccaaatggtgttactgttgttgaagaa------------cctgac------tcccgtgctccttcccgttctcagtca------agg------------------------------------------------------------------tcgcagagt---------cgcggtcgt---------------------------------------------------------------------------------------------------ggtgaa---tccaaatctcaa---------------tctcggaatccttcaagtgacagaaac---------------------------------cataac---------------------agtcaggatgacatcatgaaggcagtcgctgcggctcttaaatctttaggttttgacaag---cctcaggaa------aaagacaaa------------------------------aagtcagcgaaaacgggtactcct---aagccttct------cgtaatcagagtcctgcttcttctcaatctgctgccaagattcttgctcgttctcagagttctgaa------acaaaagaacaa---------aag---catgaaatgcaaaagccacggtggaaaagacagcctaacgatgatgtgacatctaatgtcacacaatgttttggccccagagaccttgaccacaactttggaagtgcaggtgttgtggccaatggtgttaaagctaaaggctatccacaatttgctgagcttgtgccgtctacagctgctatgctttttgatagtcacattgtttccaaagagtcaggcaac---actgtggttttgactttcaccactagagtgactgtgcccaaagaccatccacacttgggtaagtttcttgaggaattaaatgcattcact---------------aga---------------------------------------------------------gaaatgcaacaa------------------------------------------------------cagcct---ctt---------cttaaccctagtgcactagaattcaacccatcccaa---act------------------------------tca---cct---gca------------actgttgaacca------------------------------gtgcgtgatgaagtttctattgaaact---gacataattgatgaagtcaac---------------------------------------taa
>KF514432_Human229E_USA_1993-02-22
atggct------------acagtcaaatgg---------gctgatgca------tctgaa------------------ccacaa------------------------cgtggtcgtcag---------------ggtagaataccttattctctttatagccctttgcttgttgatagtgaa---caacct---tggaaggtgatacctcgtaatttggtacccatcaacaagaaagac------aaaaataagcttataggctattggaatgtt---caaaaacgtttcagaactagaaagggcaaacgggtggatttgtcacccaagttacatttttattatcttggcacaggaccccataaagatgcaaaatttagagagcgtgttgaaggtgtc------gtctgggttgctgttgatggtgctaaaactgaacctaca---------ggttacggtgttaggcgcaagaattcagaaccagagataccacacttcaatcaaaag------ctcccaaatggtgttactgttgttgaagaa------------cctgac------tcccgtgctccttcccgttctcagtca------agg------------------------------------------------------------------tcgcagagt---------cgcggtcgt---------------------------------------------------------------------------------------------------ggtgaa---tccaaatctcaa---------------tctcggaatccttcaagtgacagaaac---------------------------------cataac---------------------agtcaggatgacatcatgaaggcagtcgctgcggctcttaaatctttaggttttgacaag---cctcaggaa------aaagacaaa------------------------------aagtcagcgaaaacgggtactcct---aagccttct------cgtaatcagagtcctgcttcttctcaatctgctgccaagattcttgctcgttctcagagttctgaa------acaaaagaacaa---------aag---catgaaatgcaaaagccacggtggaaaagacagcctaacgatgatgtgacatctaatgtcacacaatgttttggccccagagaccttgaccacaactttggaagtgcaggtgttgtggccaatggtgttaaagctaaaggctatccacaatttgctgagcttgtgccgtctacagctgctatgctttttgatagtcacattgtttccaaagagtcaggcaac---actgtggtcttgactttcaccactagagtgactgtgcccaaagaccatccacacttgggtaagtttcttgaggaattaaatgcattcact---------------aga---------------------------------------------------------gaaatgcaacaa------------------------------------------------------cagcct---ctt---------cttaaccctagtgcactagaattcaacccatcccaa---act------------------------------tca---cct---gca------------actgttgaacca------------------------------gtgcgtgatgaagtttctattgaaact---gacataattgatgaagtcaac---------------------------------------taa
>KF514433_Human229E_USA_1993-03-11
atggct------------acagtcaaatgg---------gctgatgca------tctgaa------------------ccacaa------------------------cgtggtcgtcag---------------agtagaataccttattctctttatagccctttgcttgttgatagtgaa---caacct---tggaaggtgatacctcgtaatttggtacccatcaacaagaaagac------aaaaataagcttataggctattggaatgtt---caaaaacgtttcagaactagaaagggcaaacgggtggatttgtcacccaagttacatttttattatcttggcacaggaccccataaagatgcaaaatttagagagcgtgttgaaggtgtc------gtctgggttgctgttgatggtgctaaaactgaacctaca---------ggttacggtgttaggcgcaagaattcagaaccagagataccacacttcaatcaaaag------ctcccaaatggtgttactgttgttgaagaa------------cctgac------tcccgtgctccttcccgttctcagtca------agg------------------------------------------------------------------tcgcagagt---------cgcggtcgt---------------------------------------------------------------------------------------------------ggtgaa---tccaaatctcaa---------------tctcggaatccttcaagtgacagaaac---------------------------------cataac---------------------agtcaggatgacatcatgaaggcagtcgctgcggctcttaaatctttaggttttgacaag---cctcaggaa------aaagacaaa------------------------------aagtcagcgaaaacgggtactcct---aagccttct------cgtaatcagagtcctgcttcttctcaatctgctgccaagattcttgctcgttctcagagttctgaa------acaaaagaacaa---------aag---catgaaatgcaaaagccacggtggaaaagacagcctaacgatgatgtgacatctaatgtcacacaatgttttggccccagagaccttgaccacaactttggaagtgcaggtgttgtggccaatggtgttaaagctaaaggctatccacaatttgctgagcttgtgccgtctacagctgctatgctttttgatagtcacattgtttccaaagagtcaggcaac---actgtggtcttgactttcaccactagagtgactgtgcccaaagaccatccacacttgggtaagtttcttgaggaattaaatgcattcact---------------aga---------------------------------------------------------gaaatgcaacaa------------------------------------------------------cagcct---ctt---------cttaaccctagtgcactagaattcaacccatcccaa---act------------------------------tca---cct---gca------------actgttgaacca------------------------------gtgcgtgatgaagtttctattgaaact---gacataattgatgaagtcaac---------------------------------------taa
>KM055501_Human229E_China_2009--
atggct------------acagtcaaatgg---------gctgatgca------tctgaa------------------ccacaa------------------------cgtggtcgtcag---------------ggtagaataccttactctctttatagccctttgcttgttgatagtgaa---caacct---tggaaggtgatacctcgtaatttggtacccatcaacaagaaagac------aaaaataagcttataggctattggaatgtt---caaaaacgtttcagaactagaaagggcaaacgggtggatttgtcacccaagttacatttttattatcttggcacaggacctcataaagatgcaaaatttagagagcgtgttgaaggtgtt------gtctgggttgctgttgatggtgctaaaactgaacctaca---------ggttacggtgttaggcgcaagaattcagaaccagagataccacacttcaatcaaaag------ctcccaaatggtgttactgttgttgaagaa------------cctgac------tcccgtgctccttcccgttctcagtca------agg------------------------------------------------------------------tctcagagt---------cgcagtcgt---------------------------------------------------------------------------------------------------ggtgaa---tccaaatctcaa---------------tctcggaatccttcaagtgacagaaac---------------------------------cataac---------------------agtcaggatgacatcatgaaggcagtcgctgcggctcttaaatctttaggttttgacaag---cctcaggaa------aaagacaaa------------------------------aagtcagcgaaaacgggtacccct---aagccttct------cgtaatcagagtcctgcttcttctcaatctgctgccaagattcttgctcgttctcagagttctgaa------acaaaagaacaa---------aag---catgaaatgcaaaagccacggtggaaaagacagcctaacgatgatgtgacatctaatgtcacacaatgttttggccccagagaccttgaccacaactttggaagtgcaggtgttgtggccaatggtgttaaagctaaaggctatccacaatttgctgagcttgtgccgtctacagctgctatgctttttgatagtcacattgtttccaaagagtcaggcaac---actgtggtcttgactttcaccactagagtgactgtgcccaaagaccatccacacttgggtaagtttcttgaggaattaaatgcattcact---------------aga---------------------------------------------------------gaaatgcaacaa------------------------------------------------------cagcct---ctt---------cttaaccctagtgcactagaattcaacccatcccaa---act------------------------------tca---cct---gca------------actgttgaacca------------------------------gtgcgtgatgaagtttctattgaaact---gacataattgatgaagtcaac---------------------------------------taa
>KM055502_Human229E_China_2009--
atggct------------acagtcaaatgg---------gctgatgca------tctgaa------------------ccacaa------------------------cgtggtcgtcag---------------ggtagaataccttactctctttatagccctttgcttgttgatagtgaa---caacct---tggaaggtgatacctcgtaatttggtacccatcaacaagaaagac------aaaaataagcttataggctattggaatgtt---caaaaacgtttcagaactagaaagggcaaacgggtggatttgtcacccaagttacatttttattatcttggcacaggacctcataaagatgcaaaatttagagagcgtgttgaaggtgtt------gtctgggttgctgttgatggtgctaaaactgaacctaca---------ggttacggtgttaggcgcaagaattcagaaccagagataccacacttcaatcaaaag------ctcccaaatggtgttactgttgttgaagaa------------cctgac------tcccgtgctccttcccgttctcagtca------agg------------------------------------------------------------------tctcagagt---------cgcagtcgt---------------------------------------------------------------------------------------------------ggtgaa---tccaaatctcaa---------------tctcggaatccttcaagtgacagaaac---------------------------------cataac---------------------agtcaggatgacatcatgaaggcagtcgctgcggctcttaaatctttaggttttgacaag---cctcaggaa------aaagacaaa------------------------------aagtcagcgaaaacgggtacccct---aagccttct------cgtaatcagagtcctgcttcttctcaatctgctgccaagattcttgctcgttctcagagttctgaa------acaaaagaacaa---------aag---catgaaatgcaaaagccacggtggaaaagacagcctaacgatgatgtgacatctaatgtcacacaatgttttggccccagagaccttgaccacaactttggaagtgcaggtgttgtggccaatggtgttaaagctaaaggctatccacaatttgctgagcttgtgccgtctacagctgctatgctttttgatagtcacattgtttccaaagagtcaggcaac---actgtggtcttgactttcaccactagagtgactgtgcccaaagaccatccacacttgggtaagtttcttgaggaattaaatgcattcact---------------aga---------------------------------------------------------gaaatgcaacaa------------------------------------------------------cagcct---ctt---------cttaaccctagtgcactagaattcaacccatcccaa---act------------------------------tca---cct---gca------------actgttgaacca------------------------------gtgcgtgatgaagtttctattgaaact---gacataattgatgaagtcaac---------------------------------------taa
>KM055503_Human229E_China_2009--
atggct------------acagtcaaatgg---------gctgatgca------tctgaa------------------ccacaa------------------------cgtggtcgtcag---------------ggtagaataccttactctctttatagccctttgcttgttgatagtgaa---caacct---tggaaggtgatacctcgtaatttggtacccatcaacaagaaagac------aaaaataagcttataggctattggaatgtt---caaaaacgtttcagaactagaaagggcaaacgggtggatttgtcacccaagttacatttttattatcttggcacaggacctcataaagatgcaaaatttagagagcgtgttgaaggtgtt------gtctgggttgctgttgatggtgctaaaactgaacctaca---------ggttacggtgttaggcgcaagaattcagaaccagagataccacacttcaatcaaaag------ctcccaaatggtgttactgttgttgaagaa------------cctgac------tcccgtgctccttcccgttctcagtca------agg------------------------------------------------------------------tctcagagt---------cgcagtcgt---------------------------------------------------------------------------------------------------ggtgaa---tccaaatctcaa---------------tctcggaatccttcaagtgacagaaac---------------------------------cataac---------------------agtcaggatgacatcatgaaggcagtcgctgcggctcttaaatctttaggttttgacaag---cctcaggaa------aaagacaaa------------------------------aagtcagcgaaaacgggtacccct---aagccttct------cgtaatcagagtcctgcttcttctcaatctgctgccaagattcttgctcgttctcagagttctgaa------acaaaagaacaa---------aag---catgaaatgcaaaagccacggtggaaaagacagcctaacgatgatgtgacatctaatgtcacacaatgttttggccccagagaccttgaccacaactttggaagtgcaggtgttgtggccaatggtgttaaagctaaaggctatccacaatttgctgagcttgtgccgtctacagctgctatgctttttgatagtcacattgtttccaaagagtcaggcaac---actgtggtcttgactttcaccactagagtgactgtgcccaaagaccatccacacttgggtaagtttcttgaggaattaaatgcattcact---------------aga---------------------------------------------------------gaaatgcaacaa------------------------------------------------------cagcct---ctt---------cttaaccctagtgcactagaattcaacccatcccaa---act------------------------------tca---cct---gca------------actgttgaacca------------------------------gtgcgtgatgaagtttctattgaaact---gacataattgatgaagtcaac---------------------------------------taa
>KM055504_Human229E_China_2009--
atggct------------acagtcaaatgg---------gctgatgca------tctgaa------------------ccacaa------------------------cgtggtcgtcag---------------ggtagaataccttactctctttatagccctttgcttgttgatagtgaa---caacct---tggaaggtgatacctcgtaatttggtacccatcaacaagaaagac------aaaaataagcttataggctattggaatgtt---caaaaacgtttcagaactagaaagggcaaacgggtggatttgtcacccaagttacatttttattatcttggcacaggacctcataaagatgcaaaatttagagagcgtgttgaaggtgtt------gtctgggttgctgttgatggtgctaaaactgaacctaca---------ggttacggtgttaggcgcaagaattcagaaccagagataccacacttcaatcaaaag------ctcccaaatggtgttactgttgttgaagaa------------cctgac------tcccgtgctccttcccgttctcagtca------agg------------------------------------------------------------------tctcagagt---------cgcagtcgt---------------------------------------------------------------------------------------------------ggtgaa---tccaaatctcaa---------------tctcggaatccttcaagtgacagaaac---------------------------------cataac---------------------agtcaggatgacatcatgaaggcagtcgctgcggctcttaaatctttaggttttgacaag---cctcaggaa------aaagacaaa------------------------------aagtcagcgaaaacgggtacccct---aagccttct------cgtaatcagagtcctgcttcttctcaatctgctgccaagattcttgctcgttctcagagttctgaa------acaaaagaacaa---------aag---catgaaatgcaaaagccacggtggaaaagacagcctaacgatgatgtgacatctaatgtcacacaatgtttcggccccagagaccttgaccacaactttggaagtgcaggtgttgtggccaatggtgttaaagctaaaggctatccacaatttgctgagcttgtgccgtctacagctgctatgctttttgatagtcacattgtttccaaagagtcaggcaac---actgtggtcttgactttcaccactagagtgactgtgcccaaagaccatccacacttgggtaagtttcttgaggaattaaatgcattcact---------------aga---------------------------------------------------------gaaatgcaacaa------------------------------------------------------cagcct---ctt---------cttaaccctagtgcactagaattcaacccatcccaa---act------------------------------tca---cct---gca------------actgttgaacca------------------------------gtgcgtgatgaagtttctattgaaact---gacataattgatgaagtcaac---------------------------------------taa
>KM055505_Human229E_China_2009--
atggct------------acagtcaaatgg---------gctgatgca------tctgaa------------------ccacaa------------------------cgtggtcgtcag---------------ggtagaataccttactctctttatagccctttgcttgttgatagtgaa---caacct---tggaaggtgatacctcgtaatttggtacccatcaacaagaaagac------aaaaataagcttataggctattggaatgtt---caaaaacgtttcagaactagaaagggcaaacgggtggatttgtcacccaagttacatttttattatcttggcacaggacctcataaagatgcaaaatttagagagcgtgttgaaggtgtt------gtctgggttgctgttgatggtgctaaaactgaacctaca---------ggttacggtgttaggcgcaagaattcagaaccagagataccacacttcaatcaaaag------ctcccaaatggtgttactgttgttgaagaa------------cctgac------tcccgtgctccttcccgttctcagtca------agg------------------------------------------------------------------tctcagagt---------cgcagtcgt---------------------------------------------------------------------------------------------------ggtgaa---tccaaatctcaa---------------tctcggaatccttcaagtgacagaaac---------------------------------cataac---------------------agtcaggatgacatcatgaaggcagtcgctgcggctcttaaatctttaggttttgacaag---cctcaggaa------aaagacaaa------------------------------aagtcagcgaaaacgggtacccct---aagccttct------cgtaatcagagtcctgcttcttctcaatctgctgccaagattcttgctcgttctcagagttctgaa------acaaaagaacaa---------aag---catgaaatgcaaaagccacggtggaaaagacagcctaacgatgatgtgacatctaatgtcacacaatgtttcggccccagagaccttgatcacaactttggaagtgcaggtgttgtggccaatggtgttaaagctaaaggctatccacaatttgctgagcttgtgccgtctacagctgctatgctttttgatagtcacattgtttccaaagagtcaggcaac---actgtggtcttgactttcaccactagagtgactgtgcccaaagaccatccacacttgggtaagtttcttgaggaattaaatgcattcact---------------aga---------------------------------------------------------gaaatgcaacaa------------------------------------------------------cagcct---ctt---------cttaaccctagtgcactagaattcaacccatcccaa---act------------------------------tca---cct---gca------------actgttgaacca------------------------------gtgcgtgatgaagtttctattgaaact---gacataattgatgaagtcaac---------------------------------------taa
>KM055506_Human229E_China_2010--
atggct------------acagtcaaatgg---------gctgatgca------tctgaa------------------ccacaa------------------------cgtggtcgtcag---------------ggtagaataccttactctctttatagccctttgcttgttgatagtgaa---caacct---tggaaggtgatacctcgtaatttggtacccatcaacaagaaagac------aaaaataagcttataggctattggaatgtt---caaaaacgtttcagaactagaaagggcaaacgggtggatttgtcacccaagttacatttttattatcttggcacaggacctcataaagatgcaaaatttagagagcgtgttgaaggtgtt------gtctgggttgctgttgatggtgctaaaactgaacctaca---------ggttacggtgttaggcgcaagaattcagaaccagagataccacacttcaatcaaaag------ctcccaaatggtgttactgttgttgaagaa------------cctgac------tcccgtgctccttcccgttctcagtca------agg------------------------------------------------------------------tctcagagt---------cgcagtcgt---------------------------------------------------------------------------------------------------ggtgaa---tccaaatctcaa---------------tctcggaatccttcaagtgacagaaac---------------------------------cataac---------------------agtcaggatgacatcatgaaggcagtcgctgcggctcttaaatctttaggttttgacaag---cctcaggaa------aaagacaaa------------------------------aagtcagcgaaaacgggtacccct---aagccttct------cgtaatcagagtcctgcttcttctcaatctgctgccaagattcttgctcgttctcagagttctgaa------acaaaagaacaa---------aag---catgaaatgcaaaagccacggtggaaaagacagcctaacgatgatgtgacatctaatgtcacacaatgttttggccccagagaccttgaccacaactttggaagtgcaggtgttgtggccaatggtgttaaagctaaaggctatccacaatttgctgagcttgtgccgtctacagctgctatgctttttgatagtcacattgtttccaaagagtcaggcaac---actgtggtcttgactttcaccactagagtgactgtgcccaaagaccatccacacttgggtaagtttcttgaggaattaaatgcattcact---------------aga---------------------------------------------------------gaaatgcaacaa------------------------------------------------------cagcct---ctt---------cttaaccctagtgcactagaattcaacccatcccaa---act------------------------------tca---cct---gca------------actgttgaacca------------------------------gtgcgtgatgaagtttctattgaaact---gacataattgatgaagtcaac---------------------------------------taa
>KM055507_Human229E_China_2010--
atggct------------acagtcaaatgg---------gctgatgca------tctgaa------------------ccacaa------------------------cgtggtcgtcag---------------ggtagaataccttactctctttatagccctttgcttgttgatagtgaa---caacct---tggaaggtgatacctcgtaatttggtacccatcaacaagaaagaa------aaaaataagcttataggctattggaatgtt---caaaaacgtttcagaactagaaagggcaaacgggtggatttgtcacccaagttacatttttattatcttggcacaggacctcataaagatgcaaaatttagagagcgtgttgaaggtgtt------gtctgggttgctgttgatggtgctaaaactgaacctaca---------ggttacggtgttaggcgcaagaattcagaaccagagataccacacttcaatcaaaag------ctcccaaatggtgttactgttgttgaagaa------------cctgac------tcccgtgctccttcccgttctcagtca------agg------------------------------------------------------------------tctcagagt---------cgcagtcgt---------------------------------------------------------------------------------------------------ggtgaa---tccaaatctcaa---------------tctcggaatccttcaagtgacagaaac---------------------------------cataac---------------------agtcaggatgacatcatgaaggcagtcgctgcggctcttaaatctttaggttttgacaag---cctcaggaa------aaagacaaa------------------------------aagtcagcgaaaacgggtacccct---aagccttct------cgtaatcagagtcctgcttcttctcaatctgctgccaagattcttgctcgttctcagagttctgaa------acaaaagaacaa---------aag---catgaaatgcaaaagccacggtggaaaagacagcctaacgatgatgtgacatctaatgtcacacaatgtttcggccccagagaccttgaccacaactttggaagtgcaggtgttgtggccaatggtgttaaagctaaaggctatccacaatttgccgagcttgtgccgtctacagctgctatgctttttgatagtcacattgtttccaaagagtcaggcaac---actgtggtcttgactttcaccactagagtgactgtgcccaaagaccatccacacttgggtaagtttcttgaggaattaaatgcattcact---------------aga---------------------------------------------------------gaaatgcaacaa------------------------------------------------------cagcct---ctt---------cttaaccctagtgcactagaattcaacccatcccaa---act------------------------------tca---cct---gca------------actgttgaacca------------------------------gtgcgtgatgaagtttctattgaaact---gacataattgatgaagtcaac---------------------------------------taa
>KM055508_Human229E_China_2010--
atggct------------acagtcaaatgg---------gctgatgca------tctgaa------------------ccacaa------------------------cgtggtcgtcag---------------ggtagaataccttactctctttatagccctttgcttgttgatagtgaa---caacct---tggaaggtgatacctcgtaatttggtacccatcaacaagaaagaa------aaaaataagcttataggctattggaatgtt---caaaaacgtttcagaactagaaagggcaaacgggtggatttgtcacccaagttacatttttattatcttggcacaggacctcataaagatgcaaaatttagagagcgtgttgaaggtgtt------gtctgggttgctgttgatggtgctaaaactgaacctaca---------ggttacggtgttaggcgcaagaattcagaaccagagataccacacttcaatcaaaag------ctcccaaatggtgttactgttgttgaagaa------------cctgac------tcccgtgctccttcccgttctcagtca------agg------------------------------------------------------------------tctcagagt---------cgcagtcgt---------------------------------------------------------------------------------------------------ggtgaa---tccaaatctcaa---------------tctcggaatccttcaagtgacagaaac---------------------------------cataac---------------------agtcaggatgacatcatgaaggcagtcgctgcggctcttaaatctttaggttttgacaag---cctcaggaa------aaagacaaa------------------------------aagtcagcgaaaacgggtacccct---aagccttct------cgtaatcagagtcctgcttcttctcaatctgctgccaagattcttgctcgttctcagagttctgaa------acaaaagaacaa---------aag---catgaaatgcaaaagccacggtggaaaagacagcctaacgatgatgtgacatctaatgtcacacaatgtttcggccccagagaccttgaccacaactttggaagtgcaggtgttgtggccaatggtgttaaagctaaaggctatccacaatttgccgagcttgtgccgtctacagctgctatgctttttgatagtcacattgtttccaaagagtcaggcaac---actgtggtcttgactttcaccactagagtgactgtgcccaaagaccatccacacttgggtaagtttcttgaggaattaaatgcattcact---------------aga---------------------------------------------------------gaaatgcaacaa------------------------------------------------------cagcct---ctt---------cttaaccctagtgcactagaattcaacccatcccaa---act------------------------------tca---cct---gca------------actgttgaacca------------------------------gtgcgtgatgaagtttctattgaaact---gacataattgatgaagtcaac---------------------------------------taa
>KM055509_Human229E_China_2010--
atggct------------acagtcaaatgg---------gctgatgca------tctgaa------------------ccacaa------------------------cgtggtcgtcag---------------ggtagaataccttactctctttatagccctttgcttgttgatagtgaa---caacct---tggaaggtgatacctcgtaatttggtacccatcaacaagaaagac------aaaaataagcttataggctattggaatgtt---caaaaacgtttcagaactagaaagggcaaacgggtggatttgtcacccaagttacatttttattatcttggcacaggacctcataaagatgcaaaatttagagagcgtgttgaaggtgtt------gtctgggttgctgttgatggtgctaaaactgaacctaca---------ggttacggtgttaggcgcaagaattcagaaccagagataccacacttcaatcaaaag------ctcccaaatggtgttactgttgttgaagaa------------cctgac------tcccgtgctccttcccgttctcagtca------agg------------------------------------------------------------------tctcagagt---------cgcagtcgt---------------------------------------------------------------------------------------------------ggtgaa---tccaaatctcaa---------------tctcggaatccttcaagtgacagaaac---------------------------------cataac---------------------agtcaggatgacatcatgaaggcagtcgctgcggctcttaaatctttaggttttgacaag---cctcaggaa------aaagacaaa------------------------------aagtcagcgaaaacgggtacccct---aagccttct------cgtaatcagagtcctgcttcttctcaatctgctgccaagattcttgctcgttctcagagttctgaa------acaaaagaacaa---------aag---cacgaaatgcaaaagccacggtggaaaagacagcctaacgatgatgtgacatctaatgtcacacaatgtttcggccccagagaccttgaccacaactttggaagtgcaggtgttgtggccaatggtgttaaagctaaaggctatccacaatttgctgagcttgtgccgtctacagctgctatgctttttgatagtcacattgtttccaaagagtcaggcaac---actgtggtcttgactttcaccactagagtgactgtgcccaaagaccatccacacttgggtaagtttcttgaggaattaaatgcattcact---------------aga---------------------------------------------------------gaaatgcaacaa------------------------------------------------------cagcct---ctt---------cttaaccctagtgcactagaattcaacccatcccaa---act------------------------------tca---cct---gca------------actgttgaacca------------------------------gtgcgtgatgaagtttctattgaaact---gacataattgatgaagtcaac---------------------------------------taa
>KM055510_Human229E_China_2010--
atggct------------acagtcaaatgg---------gctgatgca------tctgaa------------------ccacaa------------------------cgtggtcgtcag---------------ggtagaataccttactctctttatagccctttgcttgttgatagtgaa---caacct---tggaaggtgatacctcgtaatttggtacccatcaacaagaaagac------aaaaataagcttataggctattggaatgtt---caaaaacgtttcagaactagaaagggcaaacgggtggatttgtcacccaagttacatttttattatcttggcacaggacctcataaagatgcaaaatttagagagcgtgttgaaggtgtt------gtctgggttgctgttgatggtgctaaaactgaacctaca---------ggttacggtgttaggcgcaagaattcagaaccagagataccacacttcaatcaaaag------ctcccaaatggtgttactgttgttgaagaa------------cctgac------tcccgtgctccttcccgttctcagtca------agg------------------------------------------------------------------tctcagagt---------cgcagtcgt---------------------------------------------------------------------------------------------------ggtgaa---tccaaatctcaa---------------tctcggaatccttcaagtgacagaaac---------------------------------cataac---------------------agtcaggatgacatcatgaaggcagtcgctgcggctcttaaatctttaggttttgacaag---cctcaggaa------aaagacaaa------------------------------aagtcagcgaaaacgggtacccct---aagccttct------cgtaatcagagtcctgcttcttctcaatctgctgccaagattcttgctcgttctcagagttctgaa------acaaaagaacaa---------aag---cacgaaatgcaaaagccacggtggaaaagacagcctaacgatgatgtgacatctaatgtcacacaatgtttcggccccagagaccttgaccacaactttggaagtgcaggtgttgtggccaatggtgttaaagctaaaggctatccacaatttgctgagcttgtgccgtctacagctgctatgctttttgatagtcacattgtttccaaagagtcaggcaac---actgtggtcttgactttcaccactagagtgactgtgcccaaagaccatccacacttgggtaagtttcttgaggaattaaatgcattcact---------------aga---------------------------------------------------------gaaatgcaacaa------------------------------------------------------cagcct---ctt---------cttaaccctagtgcactagaattcaacccatcccaa---act------------------------------tca---cct---gca------------actgttgaacca------------------------------gtgcgtgatgaagtttctattgaaact---gacataattgatgaagtcaac---------------------------------------taa
>KM055511_Human229E_China_2010--
atggct------------acagtcaaatgg---------gctgatgca------tctgaa------------------ccacaa------------------------cgtggtcgtcag---------------ggtagaataccttactctctttatagccctttgcttgttgatagtgaa---caacct---tggaaggtgatacctcgtaatttggtacccatcaacaagaaagac------aaaaataagcttataggctattggaatgtt---caaaaacgtttcagaactagaaagggcaaacgggtggatttgtcacccaagttacatttttattatcttggcacaggacctcataaagatgcaaaatttagagagcgtgttgaaggtgtt------gtctgggttgctgttgatggtgctaaaactgaacctaca---------ggttacggtgttaggcgcaagaattcagaaccagagataccacacttcaatcaaaag------ctcccaaatggtgttactgttgctgaagaa------------cctgac------tcccgtgctccttcccgttctcagtca------agg------------------------------------------------------------------tctcagagt---------cgcagtcgt---------------------------------------------------------------------------------------------------ggtgaa---tccaaatctcaa---------------tctcggaatccttcaagtgacagaaac---------------------------------cataac---------------------agtcaggatgacatcatgaaggcagtcgctgcggctcttaaatctttaggttttgacaag---cctcaggaa------aaagacaaa------------------------------aagtcagcgaaaacgggtacccct---aagccttct------cgtaatcagagtcctgcttcttctcaatctgctgccaagattcttgctcgttctcagagttctgaa------acaaaagaacaa---------aag---catgaaatgcaaaagccacggtggaaaagacagcctaacgatgatgtgacatctaatgtcacacaatgttttggccccagagaccttgaccacaactttggaagtgcaggtgttgtggccaatggtgttaaagctaaaggctatccacaatttgctgagcttgtgccgtctacagctgctatgctttttgatagtcacattgtttccaaagagtcaggcaac---actgtggtcttgactttcaccactagagtgactgtgcccaaagaccatccacacttgggtaagtttcttgaggaattaaatgcattcact---------------aga---------------------------------------------------------gaaatgcaacaa------------------------------------------------------cagcct---ctt---------cttaaccctagtgcactagaattcaacccatcccaa---act------------------------------tca---cct---gca------------actgttgaacca------------------------------gtgcgtgatgaagtttctattgaaact---gatataattgatgaagtcaac---------------------------------------taa
>KM055512_Human229E_China_2011--
atggct------------acagtcaaatgg---------gctgatgca------tctgaa------------------ccacaa------------------------cgtggtcgtcag---------------ggtagaataccttactctctttatagccctttgcttgttgatagtgaa---caacct---tggaaggtgatacctcgtaatttggtacccatcaacaagaaagac------aaaaataagcttataggctattggaatgtt---caaaaacgtttcagaactagaaagggcaaacgggtggatttgtcacccaagttacatttttattatcttggcacaggacctcataaagatgcaaaatttagagagcgtgttgaaggtgtt------gtctgggttgctgttgatggtgctaaaactgaacctaca---------ggttacggtgttaggcgcaagaattcagaaccagagataccacacttcaatcaaaag------ctcccaaatggtgttactgttgttgaagaa------------cctgac------tcccgtgctccttcccgttctcagtca------agg------------------------------------------------------------------tctcagagt---------cgcagtcgt---------------------------------------------------------------------------------------------------ggtgaa---tccaaatctcaa---------------tctcggaatccttcaagtgacagaaac---------------------------------cataac---------------------agtcaggatgacatcatgaaggcagtcgctgcggctcttaaatctttaggttttgacaag---cctcaggaa------aaagacaaa------------------------------aagtcagcgaaaacgggtacccct---aagccttct------cgtaatcagagtcctgcttcttctcaatctgctgccaagattcttgctcgttctcagagttctgaa------acaaaagaacaa---------aag---catgaaatgcaaaagccacggtggaaaagacagcctaacgatgatgtgacatctaatgtcacacaatgtttcggccccagagaccttgaccacaactttggaagtgcaggtgttgtggccaatggtgttaaagctaaaggctatccacaatttgctgagcttgtgccgtctacagctgctatgctttttgatagtcacattgtttccaaagagtcaggcaac---actgtggtcttgactttcaccactagagtgactgtgcccaaagaccatccacacttgggtaagtttcttgaggaattaaatgcattcact---------------aga---------------------------------------------------------gaaatgcaacaa------------------------------------------------------cagcct---ctt---------cttaaccctagtgcactagaattcaacccatcccaa---act------------------------------tca---cct---gca------------actgttgaacca------------------------------gtgcgtgatgaagtttctattgaaact---gacataattgatgaagtcaac---------------------------------------taa
>KM055513_Human229E_China_2011--
atggct------------acagtcaaatgg---------gctgatgca------tctgaa------------------ccacaa------------------------cgtggtcgtcag---------------ggtagaataccttactctctttatagccctttgcttgttgatagtgaa---caacct---tggaaggtgatacctcgtaatttggtacccgtcaacaagaaagac------aaaaataagcttataggctattggaatgtt---caaaaacgtttcagaactagaaagggcaaacgggtggatttgtcacccaagttacatttttattatcttggcacaggacctcataaagatgcaaaatttagagagcgtgttgaaggtgtt------gtctgggttgctgttgatggtgctaaaactgaacctaca---------ggttacggtgttaggcgcaagaattcagaaccagagataccacacttcaatcaaaag------ctcccaaatggtgttactgttgctgaagaa------------cctgac------tcccgtgctccttcccgttctcagtca------agg------------------------------------------------------------------tctcagagt---------cgcagtcgt---------------------------------------------------------------------------------------------------ggtgaa---tccaaatctcaa---------------tctcggaatccttcaagtgacagaaac---------------------------------cataac---------------------agtcaggatgacatcatgaaggcagtcgctgcggctcttaaatctttaggttttgacaag---cctcaggaa------aaagacaaa------------------------------aagtcagcgaaaacgggtacccct---aagccttct------cgtaatcagagtcctgcttcttctcaatctgctgccaagattcttgctcgttctcagagttctgaa------acaaaagaacaa---------aag---catgaaatgcaaaagccacggtggaaaagacagcctaacgatgatgtgacatctaatgtcacacaatgttttggccccagagaccttgaccacaactttggaagtgcaggtgttgtggccaatggtgttaaagctaaaggctatccacaatttgctgagcttgtgccgtctacagctgctatgctttttgatagtcacattgtttccaaagagtcaggcaac---actgtggtcttgactttcaccactagagtgactgtgcccaaagaccatccacacttgggtaagtttcttgaggaattaaatgcattcact---------------aga---------------------------------------------------------gaaatgcaacaa------------------------------------------------------cagcct---ctt---------cttaaccctagtgcactagaattcaacccatcccaa---act------------------------------tca---cct---gca------------actgttgaacca------------------------------gtgcgtgatgaagtttctattgaaact---gacataattgatgaagtcaac---------------------------------------taa
>KM055514_Human229E_China_2007--
atggct------------acagtcaaatgg---------gctgatgca------tctgaa------------------ccacaa------------------------cgtggtcgtcag---------------ggtagaataccttactctctttatagccctttgcttgttgatagtgaa---caacct---tggaaggtgatacctcgtaatttggtacccatcaacaagaaagac------aaaaataagcttataggctattggaatgtt---caaaaacgtttcagaactagaaagggcaaacgggtggatttgtcacccaagttacatttttattatcttggcacaggacctcataaagatgcaaaatttagagagcgtgttgaaggtgtt------gtctgggttgctgttgatggtgctaaaactgaacctaca---------ggttacggtgttaggcgcaagaattcagaaccagagataccacacttcaatcaaaag------ctcccaaatggtgttactgttgttgaagaa------------cctgac------tcccgtgctccttcccgttctcagtca------agg------------------------------------------------------------------tctcagagt---------cgcagtcgt---------------------------------------------------------------------------------------------------ggtgaa---tccaaatctcaa---------------tctcggaatccttcaagtgacagaaac---------------------------------cataac---------------------agtcaggatgacatcatgaaggcagtcgctgcggctcttaaatctttaggttttgacaag---cctcaggaa------aaagacaaa------------------------------aagtcagcgaaaacgggtacccct---aagccttct------cgtaatcagagtcctgcttcttctcaatctgctgccaagattcttgctcgttctcagagttctgaa------acaaaagaacaa---------aag---catgaaatgcaaaagccacggtggaaaagacagcctaacgatgatgtgacatctaatgtcacacaatgttttggccccagagaccttgaccacaactttggaagtgcaggtgttgtggccaatggtgttaaagctaaaggctatccacaatttgctgagcttgtgccgtctacagctgctatgctttttgatagtcacattgtttccaaagagtcaggcaac---actgtggtcttgactttcaccactagagtgactgtgcccaaagaccatccacacttgggtaagtttcttgaggaattaaatgcattcact---------------aga---------------------------------------------------------gaaatgcaacaa------------------------------------------------------cagcct---ctt---------cttaaccctagtgcactagaattcaacccatcccaa---act------------------------------tca---cct---gca------------actgttgaacca------------------------------gtgcgtgatgaagtttctattgaaact---gacataattgatgaagtcaac---------------------------------------taa
>KM055515_Human229E_China_2007--
atggct------------acagtcaaatgg---------gctgatgca------tctgaa------------------ccacaa------------------------cgtggtcgtcag---------------ggtagaataccttactctctttatagccctttgcttgttgatagtgaa---caacct---tggaaggtgatacctcgtaatttggtacccatcaacaagaaagac------aaaaataagcttataggctattggaatgtt---caaaaacgtttcagaactagaaagggcaaacgggtggatttgtcacccaagttacatttttattatcttggcacaggacctcataaagatgcaaaatttagagagcgtgttgaaggtgtt------gtctgggttgctgttgatggtgctaaaactgaacctaca---------ggttacggtgttaggcgcaagaattcagaaccagagataccacacttcaatcaaaag------ctcccaaatggtgttactgttgttgaagaa------------cctgac------tcccgtgctccttcccgttctcagtca------agg------------------------------------------------------------------tctcagagt---------cgcagtcgt---------------------------------------------------------------------------------------------------ggtgaa---tccaaatctcaa---------------tctcggaatccttcaagtgacagaaac---------------------------------cataac---------------------agtcaggatgacatcatgaaggcagtcgctgcggctcttaaatctttaggttttgacaag---cctcaggaa------aaagacaaa------------------------------aagtcagcgaaaacgggtactcct---aagccttct------cgtaatcagagtcctgcttcttctcaatctgctgccaagattcttgctcgttctcagagttctgaa------acaaaagaacaa---------aag---catgaaatgcaaaagccacggtggaaaagacagcctaacgatgatgtgacatctaatgtcacacaatgttttggccccagagaccttgaccacaactttggaagtgcaggtgttgtggccaatggtgttaaagctaaaggctatccacaatttgctgagcttgtgccgtctacagctgctatgctttttgatagtcacattgtttccaaagagtcaggcaac---actgtggtcttgactttcaccactaaagtgactgtgcccaaagaccatccacacttgggtaagtttcttgaggaattaaatgcattcact---------------aga---------------------------------------------------------gaaatgcaacaa------------------------------------------------------cagcct---ctt---------cttaaccctagtgcactagaattcaacccatcccaa---act------------------------------tca---cct---gca------------actgttgaacca------------------------------gtgcgtgatgaagtttctattgaaact---gacataattgatgaagtcaac---------------------------------------taa
>KM055516_Human229E_China_2008--
atggct------------acagtcaaatgg---------gctgatgca------tctgaa------------------acacaa------------------------cgtggtcgtcat---------------ggtagaataccttactctctttatagccctttgcttgttgatagtgaa---caacct---tggaaggtgatacctcgtaatttggtacccatcaacaagaaagac------aaaaataagcttataggctattggaatgtt---caaaaacgtttcagaactagaaagggcaaacgggtggatttgtcacccaagttacatttttattatcttggcacaggacctcataaagatgcaaaatttagagagcgtgttgaaggtgtt------gtctgggttgctgttgatggtgctaaaactgaacctaca---------ggttacggtgttaggcgcaagaattcagaaccagagataccacacttcaatcaaaag------ctcccaaatggtgttactgttgttgaagaa------------cctgac------tcccgtgctccttcccgttctcagtca------agg------------------------------------------------------------------tctcagagt---------cgcagtcgt---------------------------------------------------------------------------------------------------ggtgaa---tccaaatctcaa---------------tctcggaatccttcaagtgacagaaac---------------------------------cataac---------------------agtcaggatgacatcatgaaggcagtcgctgcggctcttaaatctttaggttttgacaag---cctcaggaa------aaagacaaa------------------------------aagtcagcgaaaacgggtactcct---aagccttct------cgtaatcagagtcctgcttcttctcaatctgctgccaagattcttgctcgttctcagagttctgaa------acaaaagaacaa---------aag---catgaaatgcaaaagccacggtggaaaagacagcctaacgatgatgtgacatctaatgtcacacaatgttttggccccagagaccttgaccacaactttggaagtgcaggtgttgtggccaatggtgttaaagctaaaggctatccacaatttgctgagcttgtgccgtctacagctgctatgctttttgatagtcacattgtttccaaagagtcaggcaac---actgtggtcttgactttcaccactagagtgactgtgcccaaagaccatccacacttgggtaagtttcttgaggaattaaatgcattcact---------------aga---------------------------------------------------------gaaatgcaacaa------------------------------------------------------cagcct---ctt---------cttaaccctagtgcactagaattcaacccatcccaa---act------------------------------tca---cct---gca------------actgttgaacca------------------------------gtgcgtgatgaagtttctattgaaact---gacataattgatgaagtcaac---------------------------------------taa
>KM055517_Human229E_China_2008--
atggct------------acagtcaaatgg---------gctgatgca------tctgaa------------------ccacaa------------------------cgtggtcgtcag---------------ggtagaataccttactctctttatagccctttgcttgttgatagtgaa---caacct---tggaaggtgatacctcgtaatttggtacccatcaacaagaaagac------aaaaataagcttataggctattggaatgtt---caaaaacgtttcagaactagaaagggcaaacgggtggatttgtcacccaagttacatttttattatcttggcacaggacctcataaagatgcaaaatttagagagcgtgttgaaggtgtt------gtctgggttgctgttgatggtgctaaaactgaacctaca---------ggttacggtgttaggcgcaagaattcagaaccagagataccacacttcaatcaaaag------ctcccaaatggtgttactgttgttgaagaa------------cctgac------tcccgtgctccttcccgttctcagtca------agg------------------------------------------------------------------tctcagagt---------cgcagtcgt---------------------------------------------------------------------------------------------------ggtgaa---tccaaatctcaa---------------tctcggaatccttcaagtgacagaaac---------------------------------cataac---------------------agtcaggatgacatcatgaaggcagtcgctgcggctcttaaatctttaggttttgacaag---cctcaggaa------aaagacaaa------------------------------aagtcagcgaaaacgggtacccct---aagccttct------cgtaatcagagtcctgcttcttctcaatctgctgccaagattcttgctcgttctcagagttctgaa------acaaaagaacaa---------aag---catgaaatgcaaaagccacggtggaaaagacagcctaacgatgatgtgacatctaatgtcacacaatgttttggccccagagaccttgaccacaactttggaagtgcaggtgttgtggccaatggtgttaaagctaaaggctatccacaatttgctgagcttgtgccgtctacagctgctatgctttttgatagtcacattgtttccaaagagtcaggcaac---actgtggtcttgactttcaccactagagtgactgtgcccaaagaccatccacacttgggtaagtttcttgaggaattaaatgcattcact---------------aga---------------------------------------------------------gaaatgcaacaa------------------------------------------------------cagcct---ctt---------cttaaccctagtgcactagaattcaacccatcccaa---act------------------------------tca---cct---gca------------actgttgaacca------------------------------gtgcgtgatgaagtttctattgaaact---gacataattgatgaagtcaac---------------------------------------taa
>KM055518_Human229E_China_2008--
atggct------------acagtcaaatgg---------gctgatgca------tctgaa------------------acacaa------------------------cgtggtcgtcag---------------ggtagaataccttactctctttatagccctttgcttgttgatagtgaa---caacct---tggaaggtgatacctcgtaatttggtacccatcaacaagaaagac------aaaaataagcttataggctattggaatgtt---caaaaacgtttcagaactagaaagggcaaacgggtggatttgtcacccaagttacatttttattatcttggcacaggacctcataaagatgcaaaatttagagagcgtgttgaaggtgtt------gtctgggttgctgttgatggtgctaaaactgaacctaca---------ggttacggtgttaggcgcaagaattcagaaccagagataccacacttcaatcaaaag------ctcccaaatggtgttactgttgttgaagaa------------cctgac------tcccgtgctccttcccgttctcagtca------agg------------------------------------------------------------------tctcagagt---------cgcagtcgt---------------------------------------------------------------------------------------------------ggtgaa---tccaaatctcaa---------------tctcggaatccttcaagtgacagaaac---------------------------------cataac---------------------agtcaggatgacatcatgaaggcagtcgctgcggctcttaaatctttaggttttgacaag---cctcaggaa------aaagacaaa------------------------------aagtcagcgaaaacgggtactcct---aagccttct------cgtaatcagagtcctgcttcttctcaatctgctgccaagattcttgctcgttctcagagttctgaa------acaaaagaacaa---------aag---catgaaatgcaaaagccacggtggaaaagacagcctaacgatgatgtgacatctaatgtcacacaatgttttggccccagagaccttgaccacaactttggaagtgcaggtgttgtggccaatggtgttaaagctaaaggctatccacaatttgctgagcttgtgccgtctacagctgctatgctttttgatagtcacattgtttccaaagagtcaggcaac---actgtggtcttgactttcaccactagagtgactgtgcccaaagaccatccacacttgggtaagtttcttgaggaattaaatgcattcact---------------aga---------------------------------------------------------gaaatgcaacaa------------------------------------------------------cagcct---ctt---------cttaaccctagtgcactagaattcaacccatcccaa---act------------------------------tca---cct---gca------------actgttgaacca------------------------------gtgcgtgatgaagtttctattgaaact---gacataattgatgaagtcaac---------------------------------------taa
>KM055519_Human229E_China_2005--
atggct------------acagtcaaatgg---------gctgatgca------tctgaa------------------ccacaa------------------------cgtggtcgtcag---------------ggtagaataccttactctctttatagccctttgcttgttgatagtgaa---caacct---tggaaggtgatacctcgtaatttggtacccatcaacaagaaagac------aaaaataagcttataggctattggaatgtt---caaaaacgtttcagaactagaaagggcaaacgggtggatttgtcacccaagttacatttttattatcttggcacaggacctcataaagatgcaaaatttagagagcgtgttgaaggtgtt------gtctgggttgctgttgatggtgctaaaactgaacctaca---------ggttacggtgttaggcgcaagaattcagaaccagagataccacacttcaatcaaaag------ctcccaaatggtgttactgttgttgaagaa------------cctgac------tcccgtgctccttcccgttctcagtca------agg------------------------------------------------------------------tctcagagt---------cgcagtcgt---------------------------------------------------------------------------------------------------ggtgaa---tccaaatctcaa---------------tctcggaatccttcaagtgacagaaac---------------------------------cataac---------------------agtcaggatgacatcatgaaggcagtcgctgcggctcttaaatctttaggttttgacaag---cctcaggaa------aaagacaaa------------------------------aagtcagcgaaaacgggtactcct---aagccttct------cgtaatcagagtcctgcttcttctcaatctgctgccaagattcttgctcgttctcagagttctgaa------acaaaagaacaa---------aag---catgaaatgcaaaagccacggtggaaaagacagcctaacgatgatgtgacatctaatgtcacacaatgttttggccccagagaccttgaccacaactttggaagtgcaggtgttgtggccaatggtgttaaagctaaaggctatccacaatttgctgagcttgtgccgtctacagctgctatgctttttgatagtcacattgtttccaaagagtcaggcaac---actgtggtcttgactttcaccactagagtgactgtgcccaaagaccatccacacttgggtaagtttcttgaggaattaaatgcattcact---------------aga---------------------------------------------------------gaaatgcaacaa------------------------------------------------------cagcct---ctt---------cttaaccctagtgcactagaattcaacccatcccaa---act------------------------------tca---cct---gca------------actgttgaacca------------------------------gtgcgtgatgaagtttctattgaaact---gacataattgatgaagtcaac---------------------------------------taa
>KM055520_Human229E_China_2009--
atggct------------acagtcaaatgg---------gctgatgca------tctgaa------------------ccacaa------------------------cgtggtcgtcag---------------ggtagaataccttactctctttatagccctttgcttgttgatagtgaa---caacct---tggaaggtgatacctcgtaatttggtacccatcaacaagaaagac------aaaaataagcttataggctattggaatgtt---caaaaacgtttcagaactagaaagggcaaacgggtggatttgtcacccaagttacatttttattatcttggcacaggacctcataaagatgcaaaatttagagagcgtgttgaaggtgtt------gtctgggttgctgttgatggtgctaaaactgaacctaca---------ggttacggtgttaggcgcaagaattcagaaccagagataccacacttcaatcaaaag------ctcccaaatggtgttactgttgttgaagaa------------cctgac------tcccgtgctccttcccgttctcagtca------agg------------------------------------------------------------------tctcagagt---------cgcagtcgt---------------------------------------------------------------------------------------------------ggtgaa---tccaaatctcaa---------------tctcggaatccttcaagtgacagaaac---------------------------------cataac---------------------agtcaggatgacatcatgaaggcagtcgctgcggctcttaaatctttaggttttgacaag---cctcaggaa------aaagacaaa------------------------------aagtcagcgaaaacgggtacccct---aagccttct------cgtaatcagagtcctgcttcttctcaatctgctgccaagattcttgctcgttctcagagttctgaa------acaaaagaacaa---------aag---catgaaatgcaaaagccacggtggaaaagacagcctaacgatgatgtgacatctaatgtcacacaatgttttggccccagagaccttgaccacaactttggaagtgcaggtgttgtggccaatggtgttaaagctaaaggctatccacaatttgctgagcttgtgccgtctacagctgctatgctttttgatagtcacattgtttccaaagagtcaggcaac---actgtggtcttgactttcaccactagagtgactgtgcccaaagaccatccacacttgggtaagtttcttgaggaattaaatgcattcact---------------aga---------------------------------------------------------gaaatgcaacaa------------------------------------------------------cagcct---ctt---------cttaaccctagtgcactagaattcaacccatcccaa---act------------------------------tca---cct---gca------------actgttgaacca------------------------------gtgcgtgatgaagtttctattgaaact---gacataattgatgaagtcaac---------------------------------------taa
>KM055521_Human229E_China_2009--
atggct------------acagtcaaatgg---------gctgatgca------tctgaa------------------ccacaa------------------------cgtggtcgtcag---------------ggtagaataccttactctctttatagccctttgcttgttgatagtgaa---caacct---tggaaggtgatacctcgtaatttggtacccatcaacaagaaagac------aaaaataagcttataggctattggaatgtt---caaaaacgtttcagaactagaaagggcaaacgggtggatttgtcacccaagttacatttttattaccttggcacaggacctcataaagatgcaaaatttagagagcgtgttgaaggtgtt------gtctgggttgctgttgatggtgctaaaactgaacctaca---------ggttacggtgttaggcgcaagaattcagaaccagagataccacacttcaatcaaaag------ctcccaaatggtgttactgttgttgaagaa------------cctgac------tcccgtgctccttcccgttctcagtca------agg------------------------------------------------------------------tctcagagt---------cgcagtcgt---------------------------------------------------------------------------------------------------ggtgaa---tccaaatctcaa---------------tctcggaatccttcaagtgacagaaac---------------------------------cataac---------------------agtcaggatgacatcatgaaggcagtcgctgcggctcttaaatctttaggttttgacaag---cctcaggaa------aaagacaaa------------------------------aagtcagcgaaaacgggtactcct---aagccttct------cgtaatcagagtcctgcttcttctcaatctgctgccaagattcttgctcgttctcagagttctgaa------acaaaagaacaa---------aag---catgaaatgcaaaagccacggtggaaaagacagcctaacgatgatgtgacatctaatgtcacacaatgttttggccccagagaccttgaccacaactttggaagtgcaggtgttgtggccaatggtgttaaagctaaaggctatccacaatttgctgagcttgtgccgtctacagctgctatgctttttgatagtcacattgtttccaaagagtcaggcaac---actgtggtcttgactttcaccactagagtgactgtgcccaaagaccatccacacttgggtaagtttcttgaggaattaaatgcattcact---------------aga---------------------------------------------------------gaaatgcaacaa------------------------------------------------------cagcct---ctt---------cttaaccctagtgcactagaattcaacccatcccaa---act------------------------------tca---cct---gca------------actgttgaacca------------------------------gtgcgtgatgaagtttctattgaaact---gacataattgatgaagtcaac---------------------------------------taa
>KM055522_Human229E_China_2009--
atggct------------acagtcaaatgg---------gctgatgca------tctgaa------------------ccacaa------------------------cgtggtcgtcag---------------ggtagaataccttactctctttatagccctttgcttgttgatagtgaa---caacct---tggaaggtgatacctcgtaatttggtacccatcaataagaaagac------aaaaataagcttataggctattggaatgtt---caaaaacgtttcagaactagaaagggcaaacgggtggatttgtcacccaagttacatttttattatcttggcacaggacctcataaagatgcaaaatttagagagcgtgttgaaggtgtt------gtctgggttgctgttgatggtgctaaaactgaacctaca---------ggttacggtgttaggcgcaagaattcagaaccagagataccacacttcaatcaaaag------ctcccaaatggtgttactgttgttgaagaa------------cctgac------tcccgtgctccttcccgttctcagtca------agg------------------------------------------------------------------tctcagagt---------cgcagtcgt---------------------------------------------------------------------------------------------------ggtgaa---tccaaatctcaa---------------tctcggaatccttcaagtgacagaaac---------------------------------cataac---------------------agtcaggatgacatcatgaaggcagtcgctgcggctcttaaatctttaggttttgacaag---cctcaggaa------aaagacaaa------------------------------aagtcagcgaaaacgggtacccct---aagccttct------cgtaatcagagtcctgcttcttctcaatctgctgccaagattcttgctcgttctcagagttctgaa------acaaaagaacaa---------aag---catgaaatgcaaaagccacggtggaaaagacagcctaacgatgatgtgacatctaatgtcacacaatgttttggccccagagaccttgaccacaactttggaagtgcaggtgttgtggccaatggtgttaaagctaaaggctatccacaatttgctgagcttgtgccgtctacagctgctatgctttttgatagtcacattgtttccaaagagtcaggcaac---actgtggtcttgactttcaccactagagtgactgtgcccaaagaccatccacacttgggtaagtttcttgaggaattaaatgcattcact---------------aga---------------------------------------------------------gaaatgcaacaa------------------------------------------------------cagcct---ctt---------cttaaccctagtgcactagaattcaacccatcccaa---act------------------------------tca---cct---gca------------actgttgaacca------------------------------gtgcgtgatgaagtttctattgaaact---gacataattgatgaagtcaac---------------------------------------taa
>KM055523_Human229E_China_2005--
atggct------------acagtcaaatgg---------gctgatgca------tctgaa------------------ccacaa------------------------cgtggtcgtcag---------------ggtagaataccttattctctttatagccctttgcttgttgatagtgaa---caacct---tggaaggtgatacctcgtaatttggtacccatcaacaagaaagac------aaaaataagcttataggctattggaatgtt---caaaaacgtttcagaactagaaagggcaaacgggtggatttgtcacccaagttacatttttattatcttggcacaggaccccataaagatgcaaaatttagagagcgtgttgaaggtgtt------gtctgggttgctgttgatggtgctaaaactgaacctaca---------ggttacggtgttaggcgcaagaattcagaaccagagataccacacttcaatcaaaag------ctcccaaatggtgttactgttgttgaagaa------------cctgac------tcccgtgctccttcccgttctcagtca------agg------------------------------------------------------------------tctcagagt---------cgcggtcgt---------------------------------------------------------------------------------------------------ggtgaa---tccaaatctcaa---------------tctcggaatccttcaagtgacagaaac---------------------------------cataac---------------------agtcaggatgacatcatgaaggcagtcgctgcggctcttaaatctttaggttttgacaag---cctcaggaa------aaagacaaa------------------------------aagtcagcgaaaacgggtactcct---aagccttct------cgtaatcagagtcctgcttcttctcaatctgctgccaagattcttgctcgttctcagagttctgaa------acaaaagaacaa---------aag---catgaaatgcaaaagccacggtggaaaagacagcctaacgatgatgtgacatctaatgtcacacaatgttttggccccagagaccttgaccacaactttggaagtgcaggtgttgtggccaatggtgttaaagctaaaggctatccacaatttgctgagcttgtgccgtctacagctgctatgctttttgatagtcacattgtttccaaagagtcaggcaac---actgtggtcttgactttcaccactagagtgactgtgcccaaagaccatccacacttgggtaagtttcttgaggaattaaatgcattcact---------------aga---------------------------------------------------------gaaatgcaacaa------------------------------------------------------cagcct---ctt---------cttaaccctagtgcactagaattcaacccatcccaa---act------------------------------tca---cct---gca------------actgttgaacca------------------------------gtgcgtgatgaagtttctattgaaact---gacataattgatgaagtcaac---------------------------------------taa
>KM055524_Human229E_China_2011--
atggct------------acagtcaaatgg---------gctgatgca------tctgaa------------------ccacaa------------------------cgtggtcgtcag---------------ggtagaataccttactctctttatagccctttgcttgttgatagtgaa---caacct---tggaaggtgatacctcgtaatttggtacccgtcaacaagaaagac------aaaaataagcttataggctattggaatgtt---caaaaacgtttcagaactagaaagggcaaacgggtggatttgtcacccaagttacatttttattatcttggcacaggacctcataaagatgcaaaatttagagagcgtgttgaaggtgtt------gtctgggttgctgttgatggtgctaaaactgaacctaca---------ggttacggtgttaggcgcaagaattcagaaccagagataccacacttcaatcaaaag------ctcccaaatggtgttactgttgctgaagaa------------cctgac------tcccgtgctccttcccgttctcagtca------agg------------------------------------------------------------------tctcagagt---------cgcagtcgt---------------------------------------------------------------------------------------------------ggtgaa---tccaaatctcaa---------------tctcggaatccttcaagtgacagaaac---------------------------------cataac---------------------agtcaggatgacatcatgaaggcagtcgctgcggctcttaaatctttaggttttgataag---cctcaggaa------aaagacaaa------------------------------aagtcagcgaaaacgggtacccct---aagccttct------cgtaatcagagtcctgcttcttctcaatctgctgccaagattcttgctccttctcggagttctgaa------acaaaagaacaa---------aag---catgaaatgcaaaagccacggtggaaaagacagcctaacgatgatgtgacatctaatgtcacacaatgttttggccccagagaccttgaccacaactttggaagtgcaggtgttgtggccaatggtgttaaagctaaaggctatccacaatttgctgagcttgtgccgtctacagctgctatgctttttgatagtcacattgtttccaaagagtcaggcaac---actgtggtcttgactttcaccactagagtgactgtgcccaaagaccatccacacttgggtaagtttcttgaggaattaaatgcattcact---------------aga---------------------------------------------------------gaaatgcaacaa------------------------------------------------------cagcct---ctt---------cttaaccctagtgcactagaattcaacccatcccaa---act------------------------------tca---cct---gca------------actgttgaacca------------------------------gtgcgtgatgaagtttctattgaaact---gacataattgatgaagtcaac---------------------------------------taa
>KM055525_Human229E_China_2009--
atggct------------acagtcaaatgg---------gctgatgca------tctgaa------------------ccacaa------------------------cgtggtcgtcag---------------ggtagaataccttactctctttatagccctttgcttgttgatagtgaa---caacct---tggaaggtggtacctcgtaatttggtacccatcaacaagaaggac------aaaaataagcttataggctattggaatgtt---caaaaacgtttcagaactagaaagggcaaacgggtggatttgtcacccaagttacatttttattatcttggcacaggacctcataaagatgcaaaatttagagagcgtgttgaaggtgtt------gtctgggttgctgttgatggtgctaaaactgaacctaca---------ggttacggtgttaggcgcaagaattcagaaccagagataccacacttcaatcaaaag------ctcccaaatggtgttactgttgttgaagaa------------cctgac------tcccgtgctccttcccgttctcagtca------agg------------------------------------------------------------------tctcagagt---------cgcagtcgt---------------------------------------------------------------------------------------------------ggtgaa---tccaaatctcaa---------------tctcggaatccttcaagtgacagaaac---------------------------------cataac---------------------agtcaggatgacatcatgaaggcagtcgctgcggctcttaaatctttaggttttgacaag---cctcaggaa------aaagacaaa------------------------------aagtcagcgaaaacgggtactcct---aagccttct------cgtaatcagagtcctgcttcttctcaatctgctgccaagattcttgctcgttctcagagttctgaa------acaaaagaacaa---------aag---catgaaatgcaaaagccacggtggaaaagacagcctaacgatgatgtgacatctaatgtcacacaatgttttggccccagagaccttgaccacaactttggaagtgcaggtgttgtggccaatggtgttaaagctaaaggctatccacaatttgctgagcttgtgccgtctacagctgctatgctttttgacagtcacattgtttccaaagagtcaggcaac---actgtggtcttgactttcaccactagagtgactgtgcccaaagaccatccacacttgggtaagtttcttgaggaattaaatgcattcact---------------aga---------------------------------------------------------gaaatgcaacaa------------------------------------------------------cagcct---ctt---------cttaaccctagtgcactagaattcaacccatcccaa---act------------------------------tca---cct---gca------------actgttgaacca------------------------------gtgcgtgatgaagtttctattgaaact---gacataattgatgaagtcaac---------------------------------------taa
>KM055526_Human229E_China_2009--
atggct------------acagtcaaatgg---------gctgatgca------tctgaa------------------ccacaa------------------------cgtggtcgtcag---------------ggtagaataccttactctctttatagccctttgcttgttgatagtgaa---caacct---tggaaggtggtacctcgtaatttggtacccatcaacaagaaggac------aaaaataagcttataggctattggaatgtt---caaaaacgtttcagaactagaaagggcaaacgggtggatttgtcacccaagttacatttttattatcttggcacaggacctcataaagatgcaaaatttagagagcgtgttgaaggtgtt------gtctgggttgctgttgatggtgctaaaactgaacctaca---------ggttacggtgttaggcgcaagaattcagaaccagagataccacacttcaatcaaaag------ctcccaaatggtgttactgttgttgaagaa------------cctgac------tcccgtgctccttcccgttctcagtca------agg------------------------------------------------------------------tctcagagt---------cgcagtcgt---------------------------------------------------------------------------------------------------ggtgaa---tccaaatctcaa---------------tctcggaatccttcaagtgacagaaac---------------------------------cataac---------------------agtcaggatgacatcatgaaggcagtcgctgcggctcttaaatctttaggttttgacaag---cctcaggaa------aaagacaaa------------------------------aagtcagcgaaaacgggtactcct---aagccttct------cgtaatcagagtcctgcttcttctcaatctgctgccacgattcttgctcgttctcagagttctgaa------acaaaagaacaa---------aag---catgaaatgcaaaagccacggtggaaaagacagcctaacgatgatgtgacatctaatgtcacacaatgttttggccccagagaccttgaccacaactttggaagtgcaggtgttgtggccaatggtgttaaagctaaaggctatccacaatttgctgagcttgtgccgtctacagctgctatgctttttgatagtcacattgtttccaaagagtcaggcaac---actgtggtcttgactttcaccactagagtgactgtgcccaaagaccatccacacttgggtaagtttcttgaggaattaaatgcattcact---------------aga---------------------------------------------------------gaaatgcaacaa------------------------------------------------------cagcct---ctt---------cttaaccctagtgcactagaattcaacccatcccaa---act------------------------------tca---cct---gca------------actgttgaacca------------------------------gtgcgtgatgaagtttctattgaaact---gacataattgatgaagtcaac---------------------------------------taa
>KM055527_Human229E_China_2009--
atggct------------acagtcaaatgg---------gctgatgca------tctgaa------------------ccacaa------------------------cgtggtcgtcag---------------ggtagaataccttactctctttatagccctttgcttgttgatagtgaa---caacct---tggaaggtgatacctcgtaatttggtacccatcaacaagaaagac------aaaaataagcttataggctattggaatgtt---caaaaacgtttcagaactagaaagggcaaacgggtggatttgtcacccaagttacatttttattatcttggcacaggacctcataaagatgcaaaatttagagagcgtgttgaaggtgtt------gtctgggttgctgttgatggtgctaaaactgaacctaca---------ggttacggtgttaggcgcaagaattcagaaccagagataccacacttcaatcaaaag------ctcccaaatggtgttactgttgctgaggaa------------cctgac------tcccgtgctccttcccgttctcagtca------agg------------------------------------------------------------------tctcagagt---------cgcagtcgt---------------------------------------------------------------------------------------------------ggtgaa---tccaaatctcaa---------------tctcggaatccttcaagtgacagaaac---------------------------------cataac---------------------agtcaggatgacatcatgaaggcagtcgctgcggctcttaaatctttaggttttgacaag---cctcaggaa------aaagacaaa------------------------------aagtcagcgaaaacgggtacccct---aagccttct------cgtaatcagagtcctgcttcttctcaatctgctgccaagattcttgctcgttctcagagttctgaa------acaaaagaacaa---------aag---catgaaatgcaaaagccacggtggaaaagacagcctaacgatgatgtgacatctaatgtcacacaatgttttggccccagagaccttgaccacaactttggaagtgcaggtgttgtggccaatggtgttaaagctaaaggctatccacaatttgctgagcttgtgccgtctacagctgctatgctttttgatagtcacattgtttccaaagagtcaggcaac---actgtggtcttgactttcaccactagagtgactgtgcccaaagaccatccacacttgggtaagtttcttgaggaattaaatgcattcact---------------aga---------------------------------------------------------gaaatgcaacaa------------------------------------------------------cagcct---ctt---------cttaaccctagtgcactagaattcaacccatcccaa---act------------------------------tca---cct---gca------------actgttgaacca------------------------------gtgcgtgatgaagtttctattgaaact---gacataattgatgaagtcaac---------------------------------------taa
>KM055528_Human229E_China_2011--
atggct------------acagtcaaatgg---------gctgatgca------tctgaa------------------ccacaa------------------------cgtggtcgtcag---------------ggtagaataccttactctctttatagccctttgcttgttgatagtgaa---caacct---tggaaggtgatacctcgtaatttggtacccgtcaacaagaaagac------aaaaataagcttataggctattggaatgtt---caaaaacgtttcagaactagaaagggcaaacgggtggatttgtcacccaagttacatttttattatcttggcacaggacctcataaagatgcaaaatttagagagcgtgttgaaggtgtt------gtctgggttgctgttgatggtgctaaaactgaacctaca---------ggttacggtgttaggcgcaagaattcagaaccagagataccacacttcaatcaaaag------ctcccaaatggtgttactgttgctgaagaa------------cctgac------tcccgtgctccttcccgttctcagtca------agg------------------------------------------------------------------tctcagagt---------cgcagtcgt---------------------------------------------------------------------------------------------------ggtgaa---tccaaatctcaa---------------tctcggaatccttcaagtgacagaaac---------------------------------cataac---------------------agtcaggatgacatcatgaaggcagtcgctgcggctcttaaatctttaggttttgacaag---cctcaggaa------aaagacaaa------------------------------aagtcagcgaaaacgggtacccct---aagccttct------cgtaatcagagtcctgcttcttctcaatctgctgccaagattcttgctcgttctcagagttctgaa------acaaaagaacaa---------aag---catgaaatgcaaaagccacggtggaaaagacagcctaacgatgatgtgacatctaatgtcacacaatgttttggccccagagaccttgaccacaactttggaagtgcaggtgttgtggccaatggtgttaaagctaaaggctatccacaatttgctgagcttgtgccgtctacagctgctatgctttttgatagtcacattgtttccaaagagtcaggcaac---actgtggtcttgactttcaccactagagtgactgtgcccaaagaccatccacacttgggtaagtttcttgaggaattaaatgcattcact---------------aga---------------------------------------------------------gaaatgcaacaa------------------------------------------------------cagcct---ctt---------cttaaccctagtgcactagaattcaacccatcccaa---act------------------------------tca---cct---gca------------actgttgaacca------------------------------gtgcgtgatgaagtttctattgaaact---gacataattgatgaagtcaac---------------------------------------taa
>KM055529_Human229E_China_2011--
atggct------------acagtcaaatgg---------gctgatgca------tctgaa------------------ccacaa------------------------cgtggtcgtcag---------------ggtagaataccttactctctttatagccctttgcttgttgatagtgaa---caacct---tggaaggtgatacctcgtaatttggtacccgtcaacaagaaagac------aaaaataagcttataggctattggaatgtt---caaaaacgtttcagaactagaaagggcaaacgggtggatttgtcacccaagttacatttttattatcttggcacaggacctcataaagatgcaaaatttagagagcgtgttgaaggtgtt------gtctgggttgctgttgatggtgctaaaactgaacctaca---------ggttacggtgttaggcgcaagaattcagaaccagagataccacacttcaatcaaaag------ctcccaaatggtgttactgttgctgaagaa------------cctgac------tcccgtgctccttcccgttctcagtca------agg------------------------------------------------------------------tctcagagt---------cgcagtcgt---------------------------------------------------------------------------------------------------ggtgaa---tccaaatctcaa---------------tctcggaatccttcaagtgacagaaac---------------------------------cataac---------------------agtcaggatgacatcatgaaggcagtcgctgcggctcttaaatctttaggttttgacaag---cctcaggaa------aaagacaaa------------------------------aagtcagcgaaaacgggtacccct---aagccttct------cgtaatcagagtcctgcttcttctcaatctgctgccaagattcttgctcgttctcagagttctgaa------acaaaagaacaa---------aag---catgaaatgcaaaagccacggtggaaaagacagcctaacgatgatgtgacatctaatgtcacacaatgttttggccccagagaccttgaccacaactttggaagtgcaggtgttgtggccaatggtgttaaagctaaaggctatccacaatttgctgagcttgtgccgtctacagctgctatgctttttgatagtcacattgtttccaaagagtcaggcaac---actgtggtcttgactttcaccactagagtgactgtgcccaaagaccatccacacttgggtaagtttcttgaggaattaaatgcattcact---------------aga---------------------------------------------------------gaaatgcaacaa------------------------------------------------------cagcct---ctt---------cttaaccctagtgcactagaattcaacccatcccaa---act------------------------------tca---cct---gca------------actgttgaacca------------------------------gtgcgtgatgaagtttctattgaaact---gacataattgatgaagtcaac---------------------------------------taa
>KM055530_Human229E_China_2009--
atggct------------acagtcaaatgg---------gctgatgca------tctgaa------------------ccacaa------------------------cgtggtcgtcag---------------ggtagaataccttactctctttatagccctttgcttgttgatagtgaa---caacct---tggaaggtgatacctcgtaatttggtacccatcaacaagaaagac------aaaaataagcttataggctattggaatgtt---caaaaacgtttcagaactagaaagggcaaacgggtggatttgtcacccaagttacatttttattatcttggcacaggacctcataaagatgcaaaatttagagagcgtgttgaaggtgtt------gtctgggttgctgttgatggtgctaaaactgaacctaca---------ggttacggtgttaggcgcaagaattcagaaccagagataccacacttcaatcaaaag------ctcccaaatggtgttactgttgttgaagaa------------cctgac------tcccgtgctccttcccgttctcagtca------agg------------------------------------------------------------------tctcagagt---------cgcagtcgt---------------------------------------------------------------------------------------------------ggtgaa---tccaaatctcaa---------------tctcggaatccttcaagtgacagaaac---------------------------------cataac---------------------agtcaggatgacatcatgaaggcagtcgctgcggctcttaaatctttaggttttgacaag---cctcaggaa------aaagacaaa------------------------------aagtcagcgaaaacgggtacccct---aagccttct------cgtaatcagagtcctgcttcttctcaatctgctgccaagattcttgctcgttctcagagttctgaa------acaaaagaacaa---------aag---catgaaatgcaaaagccacggtggaaaagacagcctaacgatgatgtgacatctaatgtcacacaatgttttggccccagagaccttgaccacaactttggaagtgcaggtgttgtggccaatggtgttaaagctaaaggctatccacaatttgctgagcttgtgccgtctacagctgctatgctttttgatagtcacattgtttccaaagagtcaggcaac---actgtggtcttgactttcaccactagagtgactgtgcccaaagaccatccacacttgggtaagtttcttgaggaattaaatgcattcact---------------aga---------------------------------------------------------gaaatgcaacaa------------------------------------------------------cagcct---ctt---------cttaaccctagtgcactagaattcaacccatcccaa---act------------------------------tca---cct---gca------------actgttgaacca------------------------------gtgcgtgatgaagtttctattgaaact---gacataattgatgaagtcaac---------------------------------------taa
>KT253324_Camel_SArabia_2014--
atggct------------acagtcaactgg---------gctgatttc------tctgaa------------------ccacaa------------------------cgtggtcgtcag---------------ggcagaataccttattccctttatagccctttgcttgttgatagtgaa---caacct---tggaaggtgatacctcgtaatttggtacccaccaacaagaaagat------aaaagcaagcttataggctattggaatatt---caaaaacgtttcagaactagaaagggcaaacgggttgacttgtcacctaagttgcacttctattatcttggcacaggaccccacaaagatgctaaattcagagagcgcattgaaggtgtt------gtctgggttgctgttgatggtgctaaaaccgaacctact---------ggttatggtgttaggcgcaagaattcagatccagaagaaccacgcttcagtcaaagt------cttccaaatggtgttactgttgttgaagaa------------cctgac------tctcgtgctccttcgcgttctcagtca------aag------------------------------------------------------------------tcacagagc---------cgaggtcgt---------------------------------------------------------------------------------------------------ggtgaa---tttaaacctcag---------------tcgcgcaattcttcaagt---------------------------------------------gca---------------------agtcaggacgacattattaaggcagtagctgctgctcttaaatctttaggtttt---------------gaa------aaagagaaa------------------------------gaggcagcgaaaaagggtactcct---aagccttct------agaaatcagagtcctgcttcttttcagattcgtgccaagagccctgctcgtcctcagaattctgaa------acaaaagaacaa---------aag---catgaaatgcaaaaaccacggtggaaaagacagcctaatgatgatttgacatctaatgttacacagtgttttggccccagagatccttaccacaactttggaagtgcaggtgttgtagctaatggtgtcaaagccaaaggctacccacaatttgctgaacttgtgccttctacagctgccatgctgtttgacagtcacattgactctaaggagtctggcaat---aatgttgttcttacttacacaactagggttacagtgcccaaggaccacccgcatttgggcaagttcttagaggagttaaatgcattcact---------------aag---------------------------cct---------------ctacaagga---gacatgcaacaa------------------------------------------------------caccct---ctt---------cttaaccctagtgcacaagaa---------ttacaa---act------------------------------tca---cct---gga------------actgctgaacca------------------------------gtctacgatgcagtttctattgaaact---gacataattgatgaagtcaac---------------------------------------taa
>KT253325_Camel_SArabia_2014--
atggct------------acagtcaactgg---------gctgattcc------tctgaa------------------ccacaa------------------------cgtggtcgtcag---------------ggcagaataccttattccctttatagccctttgcttgttgatagtgaa---caacct---tggaaggtgatacctcgtaatttggtacccaccaacaagaaagat------aaaagcaagcttataggctattggaatatt---caaaaacgtttcagaactagaaagggcaaacgggttgacttgtcacctaagttgcacttctattatcttggcacaggaccccacaaagatgctaaattcagagagcgcattgaaggtgtt------gtctgggttgctgttgatggtgctaaaaccgaacctact---------ggttatggtgttaggcgcaagaattcagatccagaagaaccacgcttcagtcaaagt------cttccaaatggtgttactgttgttgaagaa------------cctgac------tctcgtgctccttcgcgttctcagtca------aag------------------------------------------------------------------tcacagagc---------cgaggtcgt---------------------------------------------------------------------------------------------------ggtgaa---tttaaacctcag---------------tcgcgcaattcttcaagt---------------------------------------------gca---------------------agtcaggacgacattattaaggcagtagctgctgctcttaaatctttaggtttt---------------gaa------aaagagaaa------------------------------gaggcagcgaaaaagggtactcct---aagccttct------agaaatcagagtcctgcttcttttcagattcgtgccaagagccctgctcgtcctcagaattctgaa------acaaaagaacaa---------aag---catgaaatgcaaaaaccacggtggaaaagacagcctaatgatgatttgacatctaatgttacacagtgttttggccccagagatccttaccacaactttggaagtgcaggtgttgtagctaatggtgtcaaagccaaaggctacccacaatttgctgaacttgtgccttctacagctgccatgctgtttgacagtcacattgactctaaggagtctggcaat---aatgttgttcttacttacacaactagggttacagtgcccaaggaccacccgcatttgggcaagttcttagaggagttaaatgcattcact---------------aag---------------------------cct---------------ctacaagga---gacatgcaacaa------------------------------------------------------caccct---ctt---------cttaaccctagtgcacaagaa---------ttacaa---act------------------------------tca---cct---gga------------actgctgaacca------------------------------gtctacgatgcagtttctattgaaact---gacataattgatgaagtcaac---------------------------------------taa
>KT253326_Camel_SArabia_2014--
atggct------------acagtcaactgg---------gctgattcc------tctgaa------------------ccacaa------------------------cgtggtcgtcag---------------ggcagaataccttattccctttatagccctttgcttgttgatagtgaa---caacct---tggaaggtgatacctcgtaatttggtacccaccaacaagaaagat------aaaagcaagcttataggctattggaatatt---caaaaacgtttcagaactagaaagggcaaacgggttgacttgtcacctaagttgcacttctattatcttggcacaggaccccacaaagatgctaaattcagagagcgcattgaaggtgtt------gtctgggttgctgttgatggtgctaaaaccgaacctact---------ggttatggtgttaggcgcaagaattcagatccagaagaaccacgcttcagtcaaagt------cttccaaatggtgttactgttgttgaagaa------------cctgac------tctcgtgctccttcgcgttctcagtca------aag------------------------------------------------------------------tcacagagc---------cgaggtcgt---------------------------------------------------------------------------------------------------ggtgaa---tttaaacctcag---------------tcgcgcaattcttcaagt---------------------------------------------gca---------------------agtcaggacgacattattaaggcagtagctgctgctcttaaatctttaggtttt---------------gaa------aaagagaaa------------------------------gaggcagcgaaaaagggtactcct---aagccttct------agaaatcagagtcctgcttcttttcagattcgtgccaagagccctgctcgtcctcagaattctgaa------acaaaagaacaa---------aag---catgaaatgcaaaaaccacggtggaaaagacagcctaatgatgatttgacatctaatgttacacagtgttttggccccagagatccttaccacaactttggaagtgcaggtgttgtagctaatggtgtcaaagccaaaggctacccacaatttgctgaacttgtgccttctacagctgccatgctgtttgacagtcacattgactctaaggagtctggcaat---aatgttgttcttacttacacaactagggttacagtgcccaaggaccacccgcatttgggcaagttcttagaggagttaaatgcattcact---------------aag---------------------------cct---------------ctacaagga---gacatgcaacaa------------------------------------------------------caccct---ctt---------cttaaccctagtgcacaagaa---------ttacaa---act------------------------------tca---cct---gga------------actgctgaacca------------------------------gtctacgatgcagtttctattgaaact---gacataattgatgaagtcaac---------------------------------------taa
>KT253327_Camel_SArabia_2014--
atggct------------acagtcaactgg---------gctgattcc------tctgaa------------------ccacaa------------------------cgtggtcgtcag---------------ggcagaataccttattccctttatagccctttgcttgttgatagtgaa---caacct---tggaaggtgatacctcgtaatttggtacccaccaacaagaaagat------aaaagcaagcttataggctattggaatatt---caaaaacgtttcagaactagaaagggcaaacgggttgacttgtcacctaagttgcacttctattatcttggcacaggaccccacaaagatgctaaattcagagagcgcattgaaggtgtt------gtctgggttgctgttgatggtgctaaaaccgaacctact---------ggttatggtgttaggcgcaagaattcagatccagaagaaccacgcttcagtcaaagt------cttccaaatggtgttactgttgttgaagaa------------cctgac------tctcgtgctccttcgcgttctcagtca------aag------------------------------------------------------------------tcacagagc---------cgaggtcgt---------------------------------------------------------------------------------------------------ggtgaa---tttaaacctcag---------------tcgcgcaattcttcaagt---------------------------------------------gca---------------------agtcaggacgacattattaaggcagtagctgctgctcttaaatctttaggtttt---------------gaa------aaagagaaa------------------------------gaggcagcgaaaaagggtactcct---aagccttct------agaaatcagagtcctgcttcttttcagactcgtgccaagagccctgctcgtcctcagaattctgaa------acaaaagaacaa---------aag---catgaaatgcaaaaaccacggtggaaaagacagcctaatgatgatttgacatctaatgttacacagtgttttggccccagagatccttaccacaactttggaagtgcaggtgttgtagctaatggtgtcaaagccaaaggctacccacaatttgctgaacttgtgccttctacagctgccatgctgtttgacagtcacattgactctaaggagtctggcaat---aatgttgttcttacttacacaactagggttacagtgcccaaggaccacccgcatttgggcaagttcttagaggagttaaatgcattcact---------------aag---------------------------cct---------------ctacaagga---gacatgcaacaa------------------------------------------------------caccct---ctt---------cttaaccctagtgcacaagaa---------ttacaa---act------------------------------tca---cct---gga------------actgctgaacca------------------------------gtctacgatgcagtttctattgaaact---gacataattgatgaagtcaac---------------------------------------taa
>KT253328_Camel_SArabia_2014--
atggct------------acagtcaactgg---------gctgatttc------tctgaa------------------ccacaa------------------------cgtggtcgtcag---------------ggcagaataccttattccctttatagccctttgcttgttgatagtgaa---caacct---tggaaggtgatacctcgtaatttggtacccaccaacaagaaagat------aaaagcaagcttataggctattggaatatt---caaaaacgtttcagaactagaaagggcaaacgggttgacttgtcacctaagttgcacttctattatcttggcacaggaccccacaaagatgctaaattcagagagcgcattgaaggtgtt------gtctgggttgctgttgatggtgctaaaaccgaacctact---------ggttatggtgttaggcgcaagaattcagatccagaagaaccacgcttcagtcaaagt------cttccaaatggtgttactgttgttgaagaa------------cctgac------tctcgtgctccttcgcgttctcagtca------aag------------------------------------------------------------------tcacagagc---------cgaggtcgt---------------------------------------------------------------------------------------------------ggtgaa---tttaaacctcag---------------tcgcgcaattcttcaagt---------------------------------------------gca---------------------agtcaggacgacattattaaggcagtagctgctgctcttaaatctttaggtttt---------------gaa------aaagagaaa------------------------------gaggcagcgaaaaagggtactcct---aagccttct------agaaatcagagtcctgcttcttttcagattcgtgccaagagccctgctcgtcctcagaattctgaa------acaaaagaacaa---------aag---catgaaatgcaaaaaccacggtggaaaagacagcctaatgatgatttgacatctaatgttacacagtgttttggccccagagatccttaccacaactttggaagtgcaggtgttgtagctaatggtgtcaaagccaaaggctacccacaatttgctgaacttgtgccttctacagctgccatgctgtttgacagtcacattgactctaaggagtctggcaat---aatgttgttcttacttacacaactagggttacagtgcccaaggaccacccgcatttgggcaagttcttagaggagttaaatgcattcact---------------aag---------------------------cct---------------ctacaagga---gacatgcaacaa------------------------------------------------------caccct---ctt---------cttaaccctagtgcacaagaa---------ttacaa---act------------------------------tca---cct---gga------------actgctgaacca------------------------------gtctacgatgcagtttctattgaaact---gacataattgatgaagtcaac---------------------------------------taa
>KT368892_Camel_SArabia_2014-06-
atggct------------acagtcaactgg---------gctgattcc------tctgaa------------------ccacaa------------------------cgtggtcgtcag---------------ggcagaataccttattccctttatagccctttgcttgttgatagtgaa---caacct---tggaaggtgatacctcgtaatttggtacccaccaacaagaaagat------aaaagcaagcttataggctattggaatatt---caaaaacgtttcagaactagaaagggcaaacgggttgacttgtcacctaagttgcatttctattatcttggcacaggaccccacaaagatgctaaattcagagagcgcattgaaggtgtt------gtctgggttgctgttgatggtgctaaaaccgaacctact---------ggttatggtgttaggcgcaagaattcagatccagaagaaccacgcttcagtcaaagt------cttccaaatggtgttactgttgttgaagaa------------cctgac------tctcgtgctccttcgcgttctcagtca------aag------------------------------------------------------------------tcacagagc---------cgaggtcgt---------------------------------------------------------------------------------------------------ggtgaa---tttaaacctcag---------------tcgcgcaattcttcaagt---------------------------------------------gca---------------------agtcaggacgacattattaaggcagtagctgctgctcttaaatctttaggtttt---------------gaa------aaagagaaa------------------------------gaggcagcgaaaaagggtactcct---aagccttct------agaaatcagagtccttcttcttttcagactcgtgccaagagccctgctcgtcctcagaattctgaa------acaaaagaacaa---------aag---catgaaatgcaaaaaccacggtggaaaagacagcctaatgatgatttgacatctaatgttacacagtgttttggccccagagatccttaccacaactttggaagtgcaggtgttgtagctaatggtgtcaaagccaaaggctacccacaatttgctgaacttgtgccttctacagctgccatgctgtttgacagtcacattgactctaaggagtctggcaat---aatgttgttcttacttacacaactagggttacagtgcccaaggaccacccgcatttgggcaagttcttagaggagttaaatgcattcact---------------aag---------------------------cct---------------ctacaagga---gacatgcaacaa------------------------------------------------------caccct---ctt---------cttaaccctagtgcacaagaa---------ttacaa---act------------------------------tca---cct---gga------------actgctgaacca------------------------------gtctacgatgcagtttctattgaaact---gacataattgatgaagtcaac---------------------------------------taa
>KT368893_Camel_SArabia_2014-06-
atggct------------acagtcaactgg---------gctgattcc------tctgaa------------------ccacaa------------------------cgtggtcgtcag---------------ggcagaataccttattccctttatagccctttgcttgttgatagtgaa---caacct---tggaaggtgatacctcgtaatttggtacccaccaacaagaaagat------aaaagcaagcttataggctattggaatatt---caaaaacgtttcagaactagaaagggcaaacgggttgacttgtcacctaagttgcatttctattatcttggcacaggaccccacaaagatgctaaattcagagagcgcattgaaggtgtt------gtctgggttgctgttgatggtgctaaaaccgaacctact---------ggttatggtgttaggcgcaagaattcagatccagaagaaccacgcttcagtcaaagt------cttccaaatggtgttactgttgttgaagaa------------cctgac------tctcgtgctccttcgcgttctcagtca------aag------------------------------------------------------------------tcacagagc---------cgaggtcgt---------------------------------------------------------------------------------------------------ggtgaa---tttaaacctcag---------------tcgcgcaattcttcaagt---------------------------------------------gca---------------------agtcaggacgacattattaaggcagtagctgctgctcttaaatctttaggtttt---------------gaa------aaagagaaa------------------------------gaggcagcgaaaaagggtactcct---aagccttct------agaaatcagagtccttcttcttttcagactcgtgccaagagccctgctcgtcctcagaattctgaa------acaaaagaacaa---------aag---catgaaatgcaaaaaccacggtggaaaagacagcctaatgatgatttgacatctaatgttacacagtgttttggccccagagatccttaccacaactttggaagtgcaggtgttgtagctaatggtgtcaaagccaaaggctacccacaatttgctgaacttgtgccttctacagctgccatgctgtttgacagtcacattgactctaaggagtctggcaat---aatgttgttcttacttacacaactagggttacagtgcccaaggaccacccgcatttgggcaagttcttagaggagttaaatgcattcact---------------aag---------------------------cct---------------ctacaagga---gacatgcaacaa------------------------------------------------------caccct---ctt---------cttaaccctagtgcacaagaa---------ttacaa---act------------------------------tca---cct---gga------------actgctgaacca------------------------------gtctacgatgcagtttctattgaaact---gacataattgatgaagtcaac---------------------------------------taa
>KT368894_Camel_SArabia_2014-06-
atggct------------acagtcaactgg---------gctgattcc------tctgaa------------------ccacaa------------------------cgtggtcgtcag---------------ggcagaataccttattccctttatagccctttgcttgttgatagtgaa---caacct---tggaaggtgatacctcgtaatttggtacccaccaacaagaaagat------aaaagcaagcttataggctattggaatatt---caaaaacgtttcagaactagaaagggcaaacgggttgacttgtcacctaagttgcatttctattatcttggcacaggaccccacaaagatgctaaattcagagagcgcattgaaggtgtt------gtctgggttgctgttgatggtgctaaaaccgaacctact---------ggttatggtgttaggcgcaagaattcagatccagaagaaccacgcttcagtcaaagt------cttccaaatggtgttactgttgttgaagaa------------cctgac------tctcgtgctccttcgcgttctcagtca------aag------------------------------------------------------------------tcacagagc---------cgaggtcgt---------------------------------------------------------------------------------------------------ggtgaa---tttaaacctcag---------------tcgcgcaattcttcaagt---------------------------------------------gca---------------------agtcaggacgacattattaaggcagtagctgctgctcttaaatctttaggtttt---------------gaa------aaagagaaa------------------------------gaggcagcgaaaaagggtactcct---aagccttct------agaaatcagagtccttcttcttttcagactcgtgccaagagccctgctcgtcctcagaattctgaa------acaaaagaacaa---------aag---catgaaatgcaaaaaccacggtggaaaagacagcctaatgatgatttgacatctaatgttacacagtgttttggccccagagatccttaccacaactttggaagtgcaggtgttgtagctaatggtgtcaaagccaaaggctacccacaatttgctgaacttgtgccttctacagctgccatgctgtttgacagtcacattgactctaaggagtctggcaat---aatgttgttcttacttacacaactagggttacagtgcccaaggaccacccgcatttgggcaagttcttagaggagttaaatgcattcact---------------aag---------------------------cct---------------ctacaagga---gacatgcaacaa------------------------------------------------------caccct---ctt---------cttaaccctagtgcacaagaa---------ttacaa---act------------------------------tca---cct---gga------------actgctgaacca------------------------------gtctacgatgcagtttctattgaaact---gacataattgatgaagtcaac---------------------------------------taa
>KT368895_Camel_SArabia_2014-10-
atggct------------acagtcaactgg---------gctgattcc------tctgaa------------------ccacaa------------------------cgtggtcgtcag---------------ggcagaataccttattccctttatagccctttgcttgttgatagtgaa---caacct---tggaaggtgatacctcgtaatttggtacccaccaacaagaaagat------aaaagcaagcttataggctattggaatatt---caaaaacgtttcagaactagaaagggcaaacgggttgacttgtcacctaagttgcatttctattatcttggcacaggaccccacaaagatgctaaattcagagagcgcattgaaggtgtt------gtctgggttgctgttgatggtgctaaaaccgaacctact---------ggttatggtgttaggcgcaagaattcagatccagaagaaccacgcttcagtcaaagt------cttccaaatggtgttactgttgttgaagaa------------cctgac------tctcgtgctccttcgcgttctcagtca------aag------------------------------------------------------------------tcacagagc---------cgaggtcgt---------------------------------------------------------------------------------------------------ggtgaa---tttaaacctcag---------------tcgcgcaattcttcaagt---------------------------------------------gca---------------------agtcaggacgacattattaaggcagtagctgctgctcttaaatctttaggtttt---------------gaa------aaagagaaa------------------------------gaggcagcgaaaaagggtactcct---aagccttct------agaaatcagagtcctgcttcttttcagattcgtgccaagagccctgctcgtcctcagaattctgaa------acaaaagaacaa---------aag---catgaaatgcaaaaaccacggtggaaaagacagcctaatgatgatttgacatctaatgttacacagtgttttggccccagagatccttaccacaactttggaagtgcaggtgttgtagctaatggtgtcaaagccaaaggctacccacaatttgctgaacttgtgccttctacagctgccatgctgtttgacagtcacattgactctaaggagtctggcaat---aatgttgttcttacttacacaactagggttacagtgcccaaggaccacccgcatttgggcaagttcttagaggagttaaatgcattcact---------------aag---------------------------cct---------------ctacaagga---gacatgcaacaa------------------------------------------------------caccct---ttt---------cttaaccctagtgcacaagaa---------ttacaa---act------------------------------tca---cct---gga------------actgctgaacca------------------------------gtctacgatgcagtttctattgaaact---gacataattgatgaagtcaac---------------------------------------taa
>KT368896_Camel_SArabia_2014-10-
atggct------------acagtcaactgg---------gctgattcc------tctgaa------------------ccacaa------------------------cgtggtcgtcag---------------ggcagaataccttattccctttatagccctttgcttgttgatagtgaa---caacct---tggaaggtgatacctcgtaatttggtacccaccaacaagaaagat------aaaagcaagcttataggctattggaatatt---caaaaacgtttcagaactagaaagggcaaacgggttgacttgtcacctaagttgcatttctattatcttggcacaggaccccacaaagatgctaaattcagagagcgcattgaaggtgtt------gtctgggttgctgttgatggtgctaaaaccgaacctact---------ggttatggtgttaggcgcaagaattcagatccagaagaaccacgcttcagtcaaagt------cttccaaatggtgttactgttgttgaagaa------------cctgac------tctcgtgctccttcgcgttctcagtca------aag------------------------------------------------------------------tcacagagc---------cgaggtcgt---------------------------------------------------------------------------------------------------ggtgaa---tttaaacctcag---------------tcgcgcaattcttcaagt---------------------------------------------gca---------------------agtcaggacgacattattaaggcagtagctgctgctcttaaatctttaggtttt---------------gaa------aaagagaaa------------------------------gaggcagcgaaaaagggtactcct---aagccttct------agaaatcagagtcctgcttcttttcagattcgtgccaagagccctgctcgtcctcagaattctgaa------acaaaagaacaa---------aag---catgaaatgcaaaaaccacggtggaaaagacagcctaatgatgatttgacatctaatgttacacagtgttttggccccagagatccttaccacaactttggaagtgcaggtgttgtagctaatggtgtcaaagccaaaggctacccacaatttgctgaacttgtgccttctacagctgccatgctgtttgacagtcacattgactctaaggagtctggcaat---aatgttgttcttacttacacaactagggttacagtgcccaaggaccacccgcatttgggcaagttcttagaggagttaaatgcattcact---------------aag---------------------------cct---------------ctacaagga---gacatgcaacaa------------------------------------------------------caccct---ttt---------cttaaccctagtgcacaagaa---------ttacaa---act------------------------------tca---cct---gga------------actgctgaacca------------------------------gtctacgatgcagtttctattgaaact---gacataattgatgaagtcaac---------------------------------------taa
>KT368897_Camel_SArabia_2014-10-
atggct------------acagtcaactgg---------gctgattcc------tctgaa------------------ccacaa------------------------cgtggtcgtcag---------------ggcagaataccttattccctttatagccctttgcttgttgatagtgaa---caacct---tggaaggtgatacctcgtaatttggtacccaccaacaagaaagat------aaaagcaagcttataggctattggaatatt---caaaaacgtttcagaactagaaagggcaaacgggttgacttgtcacctaagttgcatttctattatcttggcacaggaccccacaaagatgctaaattcagagagcgcattgaaggtgtt------gtctgggttgctgttgatggtgctaaaaccgaacctact---------ggttatggtgttaggcgcaagaattcagatccagaagaaccacgcttcagtcaaagt------cttccaaatggtgttactgttgttgaagaa------------cctgac------tctcgtgctccttcgcgttctcagtca------aag------------------------------------------------------------------tcacagagc---------cgaggtcgt---------------------------------------------------------------------------------------------------ggtgaa---tttaaacctcag---------------tcgcgcaattcttcaagt---------------------------------------------gca---------------------agtcaggacgacattattaaggcagtagctgctgctcttaaatctttaggtttt---------------gaa------aaagagaaa------------------------------gaggcagcgaaaaagggtactcct---aagccttct------agaaatcagagtcctgcttcttttcagattcgtgccaagagccctgctcgtcctcagaattctgaa------acaaaagaacaa---------aag---catgaaatgcaaaaaccacggtggaaaagacagcctaatgatgatttgacatctaatgttacacagtgttttggccccagagatccttaccacaactttggaagtgcaggtgttgtagctaatggtgtcaaagccaaaggctacccacaatttgctgaacttgtgccttctacagctgccatgctgtttgacagtcacattgactctaaggagtctggcaat---aatgttgttcttacttacacaactagggttacagtgcccaaggaccacccgcatttgggcaagttcttagaggagttaaatgcattcact---------------aag---------------------------cct---------------ctacaagga---gacatgcaacaa------------------------------------------------------caccct---ttt---------cttaaccctagtgcacaagaa---------ttacaa---act------------------------------tca---cct---gga------------actgctgaacca------------------------------gtctacgatgcagtttctattgaaact---gacataattgatgaagtcaac---------------------------------------taa
>KT368898_Camel_SArabia_2014-11-
atggct------------acagtcaactgg---------gctgattcc------tctgaa------------------ccacaa------------------------cgtggtcgtcag---------------ggcagaataccttattccctttatagccctttgcttgttgatagtgaa---caacct---tggaaggtgatacctcgtaatttggtacccaccaacaagaaagat------aaaagcaagcttataggctattggaatatt---caaaaacgtttcagaactagaaagggcaaacgggttgacttgtcacctaagttgcatttctattatcttggcacaggaccccacaaagatgctaaattcagagagcgcattgaaggtgtt------gtctgggttgctgttgatggtgctaaaaccgaacctact---------ggttatggtgttaggcgcaagaattcagatccagaagaaccacgcttcagtcaaagt------cttccaaatggtgttactgttgttgaagaa------------cctgat------tctcgtgctccttcgcgttctcagtca------aag------------------------------------------------------------------tcacagagc---------cgaggtcgt---------------------------------------------------------------------------------------------------ggtgaa---tttaaacctcag---------------tcgcgcaattcttcaagt---------------------------------------------gca---------------------agtcaggacgacattattaaggcagtagctgctgctcttaaatctttaggtttt---------------gaa------aaagagaaa------------------------------gaggcagcgaaaaagggtactcct---aagccttct------agaaatcagagtcctgcttcttttcagactcgtgccaagagccctgctcgtcctcagaattctgaa------acaaaagaacaa---------aag---catgaaatgcaaaaaccacggtggaaaagacagcctaatgatgatttgacatctaatgttacacagtgttttggccccagagatccttaccacaactttggaagtgcaggtgttgtagctaatggtgtcaaagccaaaggctacccacaatttgctgaacttgtgccttctacagctgccatgctgtttgacagtcacattgactctaaggagtctggcaat---aatgttgttcttacttacacaactagggttacagtgcccaaggaccacccgcatttgggcaagttcttagaggagttaaatgcattcact---------------aag---------------------------cct---------------ctacaagga---gacatgcaacaa------------------------------------------------------caccct---ttt---------cttaaccctagtgcacaagaa---------ttacaa---act------------------------------tca---cct---gga------------actgctgaacca------------------------------gtctacgatgcagtttctattgaaact---gacataattgatgaagtcaac---------------------------------------taa
>KT368899_Camel_SArabia_2014-11-
atggct------------acagtcaactgg---------gctgattcc------tctgaa------------------ccacaa------------------------cgtggtcgtcag---------------ggcagaataccttattccctttatagccctttgcttgttgatagtgaa---caacct---tggaaggtgatacctcgtaatttggtacccaccaacaagaaagat------aaaagcaagcttataggctattggaatatt---caaaaacgtttcagaactagaaagggcaaacgggttgacttgtcacctaagttgcatttctattatcttggcacaggaccccacaaagatgctaaattcagagagcgcattgaaggtgtt------gtctgggttgctgttgatggtgctaaaaccgaacctact---------ggttatggtgttaggcgcaagaattcagatccagaagaaccacgcttcagtcaaagt------cttccaaatggtgttactgttgttgaagaa------------cctgac------tctcgtgctccttcgcgttctcagtca------aag------------------------------------------------------------------tcacagagc---------cgaggtcgt---------------------------------------------------------------------------------------------------ggtgaa---tttaaacctcag---------------tcgcgcaattcttcaagt---------------------------------------------gca---------------------agtcaggacgacattattaaggcagtagctgctgctcttaaatctttaggtttt---------------gaa------aaagagaaa------------------------------gaggcagcgaaaaagggtactcct---aagccttct------agaaatcagagtcctgcttcttttcagactcgtgccaagagccctgctcgtcctcagaattctgaa------acaaaagaacaa---------aag---catgaaatgcaaaaaccacggtggaaaagacagcctaatgatgatttgacatctaatgttacacagtgttttggccccagagatccttaccacaactttggaagtgcaggtgttgtagctaatggtgtcaaagccaaaggctacccacaatttgctgaacttgtgccttctacagctgccatgctgtttgacagtcacattgactctaaggagtctggcaat---aatgttgttcttacttacacaactagggttacagtgcccaaggaccacccgcatttgggcaagttcttagaggagttaaatgcattcact---------------aag---------------------------cct---------------ctacaagga---gacatgcaacaa------------------------------------------------------caccct---ttt---------cttaaccctagtgcacaagaa---------ttacaa---act------------------------------tca---cct---gga------------actgctgaacca------------------------------gtctacgatgcagtttctattgaaact---gacataattgatgaagtcaac---------------------------------------taa
>KT368900_Camel_SArabia_2014-11-
atggct------------acagtcaactgg---------gctgattcc------tctgaa------------------ccacaa------------------------cgtggtcgtcag---------------ggcagaataccttattccctttatagccctttgcttgttgatagtgaa---caacct---tggaaggtgatacctcgtaatttggtacccaccaacaagaaagat------aaaagcaagcttataggctattggaatatt---caaaaacgtttcagaactagaaagggcaaacgggttgacttgtcacctaagttgcatttctattatcttggcacaggaccccacaaagatgctaaattcagagagcgcattgaaggtgtt------gtctgggttgctgttgatggtgctaaaaccgaacctact---------ggttatggtgttaggcgcaagaattcagatccagaagaaccacgcttcagtcaaagt------cttccaaatggtgttactgttgttgaagaa------------cctgac------tctcgtgctccttcgcgttctcagtca------aag------------------------------------------------------------------tcacagagc---------cgaggtcgt---------------------------------------------------------------------------------------------------ggtgaa---tttaaacctcag---------------tcgcgcaattcttcaagt---------------------------------------------gca---------------------agtcaggacgacattattaaggcagtagctgctgcycttaaatctttaggtttt---------------gaa------aaagagaaa------------------------------gaggcagcgaaaaagggtactcct---aagccttct------agaaatcagagtcctgcttcttttcagactcgtgccaagagccctgctcgtcctcagaattctgaa------acaaaagaacaa---------aag---catgaaatgcaaaaaccacggtggaaaagacagcctaatgatgatttgacatctaatgttacacagtgttttggccccagagatccttaccacaactttggaagtgcaggtgttgtagctaatggtgtcaaagccaaaggctacccacaatttgctgaacttgtgccttctacagctgccatgctgtttgacagtcacattgactctaaggagtctggcaat---aatgttgttcttacttacacaactagggttacagtgcccaaggaccacccgcatttgggcaagttcttagaggagttaaatgcattcact---------------aag---------------------------cct---------------ctacaagga---gacatgcaacaa------------------------------------------------------caccct---ctt---------cttaaccctagtgcacaagaa---------ttacaa---act------------------------------tca---cct---gga------------actgctgaacca------------------------------gtctacgatgcagtttctattgaaact---gacataattgatgaagtcaac---------------------------------------taa
>KT368901_Camel_SArabia_2014-11-
atggct------------acagtcaactgg---------gctgattcc------tctgaa------------------ccacaa------------------------cgtggtcgtcag---------------ggcagaataccttattccctttatagccctttgcttgttgatagtgaa---caacct---tggaaggtgatacctcgtaatttggtacccaccaacaagaaagat------aaaagcaagcttataggctattggaatatt---caaaaacgtttcagaactagaaagggcaaacgggttgacttgtcacctaagttgcatttctattatcttggcacaggaccccacaaagatgctaaattcagagagcgcattgaaggtgtt------gtctgggttgctgttgatggtgctaaaaccgaacctact---------ggttatggtgttaggcgcaagaattcagatccagaagaaccacgcttcagtcaaagt------cttccaaatggtgttactgttgttgaagaa------------cctgac------tctcgtgctccttcgcgttctcagtca------aag------------------------------------------------------------------tcacagagc---------cgaggtcgt---------------------------------------------------------------------------------------------------ggtgaa---tttaaacctcag---------------tcgcgcaattcttcaagt---------------------------------------------gca---------------------agtcaggacgacattattaaggcagtagctgctgcccttaaatctttaggtttt---------------gaa------aaagagaaa------------------------------gaggcagcgaaaaagggtactcct---aagccttct------agaaatcagagtcctgcttcttttcagactcgtgccaagagccctgctcgtcctcagaattctgaa------acaaaagaacaa---------aag---catgaaatgcaaaaaccacggtggaaaagacagcctaatgatgatttgacatctaatgttacacagtgttttggccccagagatccttaccacaactttggaagtgcaggtgttgtagctaatggtgtcaaagccaaaggctacccacaatttgctgaacttgtgccttctacagctgccatgctgtttgacagtcacattgactctaaggagtctggcaat---aatgttgttcttacttacacaactagggttacagtgcccaaggaccacccgcatttgggcaagttcttagaggagttaaatgcattcact---------------aag---------------------------cct---------------ctacaagga---gacatgcaacaa------------------------------------------------------caccct---ytt---------cttaaccctagtgcacaagaa---------ttacaa---act------------------------------tca---cct---gga------------actgctgaacca------------------------------gtctacgatgcagtttctattgaaact---gacataattgatgaagtcaac---------------------------------------taa
>KT368902_Camel_SArabia_2014-12-
atggct------------acagtcaactgg---------gctgattcc------tctgaa------------------ccacaa------------------------cgtggtcgtcag---------------ggcagaataccttattccctttatagccctttgcttgttgatagtgaa---caacct---tggaaggtgatacctcgtaatttggtacccaccaacaagaaagat------aaaagcaagcttataggctattggaatatt---caaaaacgtttcagaactagaaagggcaaacgggttgacttgtcacctaagttgcatttctattatcttggcacaggaccccacaaagatgctaaattcagagagcgcattgaaggtgtt------gtctgggttgctgttgatggtgctaaaaccgaacctact---------ggttatggtgttaggcgcaagaattcagatccagaagaaccacgcttcagtcaaagt------cttccaaatggtgttactgttgttgaagaa------------cctgac------tctcgtgctccttcgcgttctcagtca------aag------------------------------------------------------------------tcacagagc---------cgaggtcgt---------------------------------------------------------------------------------------------------ggtgaa---tttaaacctcag---------------tcgcgcaattcttcaagt---------------------------------------------gca---------------------agtcaggacgacattattaaggcagtagctgctgctcttaaatctttaggtttt---------------gaa------aaagagaaa------------------------------gaggcagcgaaaaagggtactcct---aagccttct------agaaatcagagtcctgcttcttttcagattcgtgccaagagccctgctcgtcctcagaattctgaa------acaaaagaacaa---------aag---catgaaatgcaaaaaccacggtggaaaagacagcctaatgatgatttgacatctaatgttacacagtgttttggccccagagatccttaccacaactttggaagtgcaggtgttgtagctaatggtgtcaaagccaaaggctacccacaatttgctgaacttgtgccttctacagctgccatgctgtttgacagtcacattgactctaaggagtctggcaat---aatgttgttcttacttacacaactagggttacagtgcccaaggaccacccgcatttgggcaagttcttagaggagttaaatgcattcact---------------aag---------------------------cct---------------ctacaagga---gacatgcaacaa------------------------------------------------------caccct---ttt---------cttaaccctagtgcacaagaa---------ttacaa---act------------------------------tca---cct---gga------------actgctgaacca------------------------------gtctacgatgcagtttctattgaaact---gacataattgatgaagtcaac---------------------------------------taa
>KT368903_Camel_SArabia_2014-12-
atggct------------acagtcaactgg---------gctgattcc------tctgaa------------------ccacaa------------------------cgtggtcgtcag---------------ggcagaataccttattccctttatagccctttgcttgttgatagtgaa---caacct---tggaaggtgatacctcgtaatttggtacccaccaacaagaaagat------aaaagcaagcttataggctattggaatatt---caaaaacgtttcagaactagaaagggcaaacgggttgacttgtcacctaagttgcatttctattatcttggcacaggaccccacaaagatgctaaattcagagagcgcattgaaggtgtt------gtctgggttgctgttgatggtgctaaaaccgaacctact---------ggttatggtgttaggcgcaagaattcagatccagaagaaccacgcttcagtcaaagt------cttccaaatggtgttactgttgttgaagaa------------cctgat------tctcgtgctccttcgcgttctcagtca------aag------------------------------------------------------------------tcacagagc---------cgaggt------------------------------------------------------------------------------------------------------------------aaacctcag---------------tcgcgcaattcttcaagt---------------------------------------------gca---------------------agtcaggacgacattattaaggcagtagctgctgctcttaaatctttaggtttt---------------gaa------aaagagaaa------------------------------gaggcagcgaaaaagggtactcct---aagccttct------agaaatcagagtcctgcttcttttcagactcgtgccaagagccctgctcgtcctcagaattctgaa------acaaaagaacaa---------aag---catgaaatgcaaaaaccacggtggaaaagacagcctaatgatgatttgacatctaatgttacacagtgttttggccccagagatccttaccacaactttggaagtgcaggtgttgtagctaatggtgtcaaagccaaaggctacccacaatttgctgaacttgtgccttctacagctgccatgctgtttgacagtcacattgactctaaggagtctggcaat---aatgttgttcttacttacacaactagggttacagtgcccaaggaccacccgcatttgggcaagttcttagaggagttaaatgcattcact---------------aag---------------------------cct---------------ctacaagga---gacatgcaacaa------------------------------------------------------caccct---ttt---------cttaaccctagtgcacaagaa---------ttacaa---act------------------------------tca---cct---gga------------actgctgaacca------------------------------gtctacgatgcagtttctattgaaact---gacataattgatgaagtcaac---------------------------------------taa
>KT368904_Camel_SArabia_2014-12-
atggct------------acagtcaactgg---------gctgattcc------tctgaa------------------ccacaa------------------------cgtggtcgtcag---------------ggcagaataccttattccctttatagccctttgcttgttgatagtgaa---caacct---tggaaggtgatacctcgtaatttggtacccaccaacaagaaagat------aaaagcaagcttataggctattggaatatt---caaaaacgtttcagaactagaaagggcaaacgggttgacttgtcacctaagttgcatttctattatcttggcacaggaccccacaaagatgctaaattcagagagcgcattgaaggtgtt------gtctgggttgctgttgatggtgctaaaaccgaacctact---------ggttatggtgttaggcgcaagaattcagatccagaagaaccacgcttcagtcaaagt------cttccaaatggtgttactgttgttgaagaa------------cctgac------tctcgtgctccttcgcgttctcagtca------aag------------------------------------------------------------------tcacagagc---------cgaggtcgt---------------------------------------------------------------------------------------------------ggtgaa---tttaaacctcag---------------tcgcgcaattcttcaagt---------------------------------------------gca---------------------agtcaggacgacattattaaggcagtagctgctgcccttaaatctttaggtttt---------------gaa------aaagagaaa------------------------------gaggcagcgaaaaagggtactcct---aagccttct------agaaatcagagtcctgcttcttttcagactcgtgccaagagccctgctcgtcctcagaattctgaa------acaaaagaacaa---------aag---catgaaatgcaaaaaccacggtggaaaagacagcctaatgatgatttgacatctaatgttacacagtgttttggccccagagatccttaccacaactttggaagtgcaggtgttgtagctaatggtgtcaaagccaaaggctacccacaatttgctgaacttgtgccttctacagctgccatgctgtttgacagtcacattgactctaaggagtctggcaat---aatgttgttcttacttacacaactagggttacagtgcccaaggaccacccgcatttgggcaagttcttagaggagttaaatgcattcact---------------aag---------------------------cct---------------ctacaagga---gacatgcaacaa------------------------------------------------------caccct---ctt---------cttaaccctagtgcacaagaa---------ttacaa---act------------------------------tca---cct---gga------------actgctgaacca------------------------------gtctacgatgcagtttctattgaaact---gacataattgatgaagtcaac---------------------------------------taa
>KT368905_Camel_SArabia_2014-12-
atggct------------acagtcaactgg---------gctgattcc------tctgaa------------------ccacaa------------------------cgtggtcgtcag---------------ggcagaataccttattccctttatagccctttgcttgttgatagtgaa---caacct---tggaaggtgatacctcgtaatttggtacccaccaacaagaaagat------aaaagcaagcttataggctattggaatatt---caaaaacgtttcagaactagaaagggcaaacgggttgacttgtcacctaagttgcatttctattatcttggcacaggaccccacaaagatgctaaattcagagagcgcattgaaggtgtt------gtctgggttgctgttgatggtgctaaaaccgaacctact---------ggttatggtgttaggcgcaagaattcagatccagaagaaccacgcttcagtcaaagt------cttccaaatggtgttactgttgttgaagaa------------cctgac------tctcgtgctccttcgcgttctcagtca------aag------------------------------------------------------------------tcacagagc---------cgaggtcgt---------------------------------------------------------------------------------------------------ggtgaa---tttaaacctcag---------------tcgcgcaattcttcaagt---------------------------------------------gca---------------------agtcaggacgacattattaaggcagtagctgctgcccttaaatctttaggtttt---------------gaa------aaagagaaa------------------------------gaggcagcgaaaaagggtactcct---aagccttct------agaaatcagagtcctgcttcttttcagactcgtgccaagagccctgctcgtcctcagaattctgaa------acaaaagaacaa---------aag---catgaaatgcaaaaaccacggtggaaaagacagcctaatgatgatttgacatctaatgttacacagtgttttggccccagagatccttaccacaactttggaagtgcaggtgttgtagctaatggtgtcaaagccaaaggctacccacaatttgctgaacttgtgccttctacagctgccatgctgtttgacagtcacattgactctaaggagtctggcaat---aatgttgttcttacttacacaactagggttacagtgcccaaggaccacccgcatttgggcaagttcttagaggagttaaatgcattcact---------------aag---------------------------cct---------------ctacaagga---gacatgcaacaa------------------------------------------------------caccct---ctt---------cttaaccctagtgcacaagaa---------ttacaa---act------------------------------tca---cct---gga------------actgctgaacca------------------------------gtctacgatgcagtttctattgaaact---gacataattgatgaagtcaac---------------------------------------taa
>KT368906_Camel_SArabia_2014-12-
atggct------------acagtcaactgg---------gctgattcc------tctgaa------------------ccacaa------------------------cgtggtcgtcag---------------ggcagaataccttattccctttatagccctttgcttgttgatagtgaa---caacct---tggaaggtgatacctcgtaatttggtacccaccaacaagaaagat------aaaagcaagcttataggctattggaatatt---caaaaacgtttcagaactagaaagggcaaacgggttgacttgtcacctaagttgcatttctattatcttggcacaggaccccacaaagatgctaaattcagagagcgcattgaaggtgtt------gtctgggttgctgttgatggtgctaaaaccgaacctact---------ggttatggtgttaggcgcaagaattcagatccagaagaaccacgcttcagtcaaagt------cttccaaatggtgttactgttgttgaagaa------------cctgac------tctcgtgctccttcgcgttctcagtca------aag------------------------------------------------------------------tcacagagc---------cgaggtcgt---------------------------------------------------------------------------------------------------ggtgaa---tttaaacctcag---------------tcgcgcaattcttcaagt---------------------------------------------gca---------------------agtcaggacgacattattaaggcagtagctgctgctcttaaatctttaggtttt---------------gaa------aaagagaaa------------------------------gaggcagcgaaaaagggtactcct---aagccttct------agaaatcagagtcctgcttcttttcagattcgtgccaagagccctgctcgtcctcagaattctgaa------acaaaagaacaa---------aag---catgaaatgcaaaaaccacggtggaaaagacagcctaatgatgatttgacatctaatgttacacagtgttttggccccagagatccttaccacaactttggaagtgcaggtgttgtagctaatggtgtcaaagccaaaggctacccacaatttgctgaacttgtgccttctacagctgccatgctgtttgacagtcacattgactctaaggagtctggcaat---aatgttgttcttacttacacaactagggttacagtgcccaaggaccacccgcatttgggcaagttcttagaggagttaaatgcattcact---------------aag---------------------------cct---------------ctacaagga---gacatgcaacaa------------------------------------------------------caccct---ttt---------cttaaccctagtgcacaagaa---------ttacaa---act------------------------------tca---cct---gga------------actgctgaacca------------------------------gtctacgatgcagtttctattgaaact---gacataattgatgaagtcaac---------------------------------------taa
>KT368907_Camel_SArabia_2015-03-
atggct------------acagtcaactgg---------gctgattcc------tctgaa------------------ccacaa------------------------cgtggtcgtcag---------------ggcagaataccttattccctttatagccctttgcttgttgatagtgaa---caacct---tggaaggtgatacctcgtaatttggtacccaccaacaagaaagat------aaaagcaagcttataggctattggaatatt---caaaaacgtttcagaactagaaagggcaaacgggttgacttgtcacctaagttgcatttctattatcttggcacaggaccccacaaagatgctaaattcagagagcgcattgaaggtgtt------gtctgggttgctgttgatggtgctaaaaccgaacctact---------ggttatggtgttaggcgcaagaattcagatccagaagaaccactcttcagtcaaagt------cttccaaatggtgttactgttgttgaagaa------------cctgac------tctcgtgctccttcgcgttctcagtca------aag------------------------------------------------------------------tcacagagc---------cgaggtcgt---------------------------------------------------------------------------------------------------ggtgaa---tttaaacctcag---------------tcgcgcaattcttcaagt---------------------------------------------gca---------------------agtcaggacgacattattaaggcagtagctgctgctcttaaatctttaggtttt---------------gaa------aaagagaaa------------------------------gaggcagcgaaaaagggtactcct---aagccttct------agaaatcagagtcctgcttcttttcagactcgtgccaagagccctgctcgtcctcagaattctgaa------acaaaagaacaa---------aag---catgaaatgcaaaaaccacggtggaaaagacagcctaatgatgatttgacatctaatgttacacagtgttttggccccagagatccttaccacaactttggaagtgcaggtgttgtagctaatggtgtcaaagccaaaggctacccacaatttgctgaacttgtgccttctacagctgccatgctgtttgacagtcacattgactctaaggagtctggcaat---aatgttgttcttacttacacaactagggttacagtgcccaaggaccacccgcatttgggcaagttcttagaggagttaaatgcattcact---------------aag---------------------------cct---------------ctacaagga---gacatgcaacaa------------------------------------------------------caccct---ctt---------cttaaccctagtgcacaagaa---------ttacaa---act------------------------------tca---cct---gga------------actgctgaacca------------------------------gtctacgatgcagtttctattgaaact---gacataattgatgaagtcaac---------------------------------------taa
>KT368908_Camel_SArabia_2015-03-
atggct------------acagtcaactgg---------gctgattcc------tctgaa------------------ccacaa------------------------cgtggtcgtcag---------------ggcagaataccttattccctttatagccctttgcttgttgatagtgaa---caacct---tggaaggtgatacctcgtaatttggtacccaccaacaagaaagat------aaaagcaagcttataggctattggaatatt---caaaaacgtttcagaactagaaagggcaaacgggttgacttgtcacctaagttgcatttctattatcttggcacaggaccccacaaagatgctaaattcagagagcgcattgaaggtgtt------gtctgggttgctgttgatggtgctaaaaccgaacctact---------ggttatggtgttaggcgcaagaattcagatccagaagaaccacgcttcagtcaaagt------cttccaaatggtgttactgttgttgaagaa------------cctgac------tctcgtgctccttcgcgttctcagtca------aag------------------------------------------------------------------tcacagagc---------cgaggtcgt---------------------------------------------------------------------------------------------------ggtgaa---tttaaacctcag---------------tcgcgcaattcttcaagt---------------------------------------------gca---------------------agtcaggacgacattattaaggcagtagctgctgctcttaaatctttaggtttt---------------gaa------aaagagaaa------------------------------gaggcagcgaaaaagggtactcct---aagccttct------agaaatcagagtcctgcttcttttcagactcgtgccaagagccctgctcgtcctcagaattctgaa------acaaaagaacaa---------aag---catgaaatgcaaaaaccacggtggaaaagacagcctaatgatgatttgacatctaatgttacacagtgttttggccccagagatccttaccacaattttggaagtgcaggtgttgtagctaatggtgtcaaagccaaaggctacccacaatttgctgaacttgtgccttctacagctgccatgctgtttgacagtcacattgactctaaggagtctggcaat---aatgttgttcttacttacacaactagggttacagtgcccaaggaccacccgcatttgggcaagttcttagaggagttaaatgcattcact---------------aag---------------------------cct---------------ctacaagga---gacatgcaacaa------------------------------------------------------caccct---ctt---------cttaaccctagtgcacaagaa---------ttacaa---act------------------------------tca---cct---gga------------actgctgaacca------------------------------gtctacgatgcagtttctattgaaact---gacataattgatgaagtcaac---------------------------------------taa
>KT368909_Camel_SArabia_2015-01-
atggct------------acagtcaactgg---------gctgattcc------tctgaa------------------ccacaa------------------------cgtggtcgtcag---------------ggcagaataccttattccctttatagccctttgcttgttgatagtgaa---caacct---tggaaggtgatacctcgtaatttggtacccaccaacaagaaagat------aaaagcaagcttataggctattggaatatt---caaaaacgtttcagaactagaaagggcaaacgggttgacttgtcacctaagttgcatttctattatcttggcacaggaccccataaagatgctaaattcagagagcgcattgaaggtgtt------gtctgggttgctgttgatggtgctaaaaccgaacctact---------ggttatggtgttaggcgcaagaattcagatccagaagaaccacgcttcagtcaaagt------cttccaaatggtgttactgttgttgaagaa------------cctgac------tctcgtgctccttcgcgttctcagtca------aag------------------------------------------------------------------tcacagagc---------cgaggtcgt---------------------------------------------------------------------------------------------------ggtgaa---tttaaacctcag---------------tcgcgcaattcttcaagt---------------------------------------------gca---------------------agtcaggacgacattattaaggcagtagctgctgctcttaaatctttaggtttt---------------gaa------aaagagaaa------------------------------gaggcagcgaaaaagggtactcct---aagccttct------agaaatcagagtcctgcttcttttcagattcgtgccaagagccctgctcgtcctcagaattctgaa------acaaaagaacaa---------aag---catgaaatgcaaaaaccacggtggaaaagacagcctaatgatgatttgacatctaatgttacacagtgttttggccccagagatccttaccacaactttggaagtgcaggtgttgtagctaatggtgtcaaagccaaaggctacccacaatttgctgaacttgtgccttctacagctgccatgctgtttgacagtcacattgactctaaggagtctggcaat---aatgttgttcttacttacacaactagggttacagtgcccaaggaccacccgcatttgggcaagttcttagaggagttaaatgcattcact---------------aag---------------------------cct---------------ctacaagga---gacatgcaacaa------------------------------------------------------caccct---ttt---------cttaaccctagtgcacaagaa---------ttacaa---act------------------------------tca---cct---gga------------actgctgaacca------------------------------gtctacgatgcagtttctattgaaact---gacataattgatgaagtcaac---------------------------------------taa
>KT368910_Camel_SArabia_2015-01-
atggct------------acagtcaactgg---------gctgattcc------tctgaa------------------ccacaa------------------------cgtggtcgtcag---------------ggcagaataccttattccctttatagccctttgcttgttgatagtgaa---caacct---tggaaggtgatacctcgtaatttggtacccaccaacaagaaagat------aaaagcaagcttataggctattggaatatt---caaaaacgtttcagaactagaaagggcaaacgggttgacttgtcacctaagttgcatttctattatcttggcacaggaccccataaagatgctaaattcagagagcgcattgaaggtgtt------gtctgggttgctgttgatggtgctaaaaccgaacctact---------ggttatggtgttaggcgcaagaattcagatccagaagaaccacgcttcagtcaaagt------cttccaaatggtgttactgttgttgaagaa------------cctgac------tctcgtgctccttcgcgttctcagtca------aag------------------------------------------------------------------tcacagagc---------cgaggtcgt---------------------------------------------------------------------------------------------------ggtgaa---tttaaacctcag---------------tcgcgcaattcttcaagt---------------------------------------------gca---------------------agtcaggacgacattattaaggcagtagctgctgctcttaaatctttaggtttt---------------gaa------aaagagaaa------------------------------gaggcagcgaaaaagggtactcct---aagccttct------agaaatcagagtcctgcttcttttcagattcgtgccaagagccctgctcgtcctcagaattctgaa------acaaaagaacaa---------aag---catgaaatgcaaaaaccacggtggaaaagacagcctaatgatgatttgacatctaatgttacacagtgttttggccccagagatccttaccacaactttggaagtgcaggtgttgtagctaatggtgtcaaagccaaaggctacccacaatttgctgaacttgtgccttctacagctgccatgctgtttgacagtcacattgactctaaggagtctggcaat---aatgttgttcttacttacacaactagggttacagtgcccaaggaccacccgcatttgggcaagttcttagaggagttaaatgcattcact---------------aag---------------------------cct---------------ctacaagga---gacatgcaacaa------------------------------------------------------caccct---ttt---------cttaaccctagtgcacaagaa---------ttacaa---act------------------------------tca---cct---gga------------actgctgaacca------------------------------gtctacgatgcagtttctattgaaact---gacataattgatgaagtcaac---------------------------------------taa
>KT368911_Camel_SArabia_2015-01-
atggct------------acagtcaactgg---------gctgattcc------tctgaa------------------ccacaa------------------------cgtggtcgtcag---------------ggcagaataccttattccctttatagccctttgcttgttgatagtgaa---caacct---tggaaggtgatacctcgtaatttggtacccaccaacaagaaagat------aaaagcaagcttataggctattggaatatt---caaaaacgtttcagaactagaaagggcaaacgggttgacttgtcacctaagttgcatttctattatcttggcacaggaccccacaaagatgctaaattcagagagcgcattgaaggtgtt------gtctgggttgctgttgatggtgctaaaaccgaacctact---------ggttatggtgttaggcgcaagaattcagatccagaagaaccacgcttcagtcaaagt------cttccaaatggtgttactgttgttgaagaa------------cctgac------tctcgtgctccttcgcgttctcagtca------aag------------------------------------------------------------------tcacagagc---------cgaggtcgt---------------------------------------------------------------------------------------------------ggtgaa---tttaaacctcag---------------tcgcgcaattcttcaagt---------------------------------------------gca---------------------agtcaggacgacattattaaggcagtagctgctgcccttaaatctttaggtttt---------------gaa------aaagagaaa------------------------------gaggcagcgaaaaagggtactcct---aagccttct------agaaatcagagtcctgcttcttttcagattcgtgccaagagccctgctcgtcctcagaattctgaa------acaaaagaacaa---------aag---catgaaatgcaaaaaccacggtggaaaagacagcctaatgatgatttgacatctaatgttacacagtgttttggccccagagatccttaccacaactttggaagtgcaggtgttgtagctaatggtgtcaaagccaaaggctacccacaatttgctgaacttgtgccttctacagctgccatgctgtttgacagtcacattgactctaaggagtctggcaat---aatgttgttcttacttacacaactagggttacagtgcccaaggaccacccgcatttgggcaagttcttagaggagttaaatgcattcact---------------aag---------------------------cct---------------ctacaagga---gacatgcaacaa------------------------------------------------------caccct---ctt---------cttaaccctagtgcacaagaa---------ttacaa---act------------------------------tca---cct---gga------------actgctgaacca------------------------------gtctacgatgcagtttctattgaaact---gacataattgatgaagtcaac---------------------------------------taa
>KT368912_Camel_SArabia_2015-01-
atggct------------acagtcaactgg---------gctgattcc------tctgaa------------------ccacaa------------------------cgtggtcgtcag---------------ggcagaataccttattccctttatagccctttgcttgttgatagtgaa---caacct---tggaaggtgatacctcgtaatttggtacccaccaacaagaaagat------aaaagcaagcttataggctattggaatatt---caaaaacgtttcagaactagaaagggcaaacgggttgacttgtcacctaagttgcatttctattatcttggcacaggaccccacaaagatgctaaattcagagagcgcattgaaggtgtt------gtctgggttgctgttgatggtgctaaaaccgaacctact---------ggttatggtgttaggcgcaagaattcagatccagaagaaccacgcttcagtcaaagt------cttccaaatggtgttactgttgttgaagaa------------cctgac------tctcgtgctccttcgcgttctcagtca------aag------------------------------------------------------------------tcacagagc---------cgaggtcgt---------------------------------------------------------------------------------------------------ggtgaa---tttaaacctcag---------------tcgcgcaattctttaagt---------------------------------------------gca---------------------agtcaggacgacattattaaggcagtagctgctgcccttaaatctttaggtttt---------------gaa------aaagagaaa------------------------------gaggcagcgaaaaagggtactcct---aagccttct------agaaatcagagtcctgcttcttttcagattcgtgccaagagccctgctcgtcctcagaattctgaa------acaaaagaacaa---------aag---catgaaatgcaaaaaccacggtggaaaagacagcctaatgatgatttgacatctaatgttacacagtgttttggccccagagatccttaccacaactttggaagtgcaggtgttgtagctaatggtgtcaaagccaaaggctacccacaatttgctgaacttgtgccttctacagctgccatgctgtttgacagtcacattgactctaaggagtctggcaat---aatgttgttcttacttacacaactagggttacagtgcccaaggaccacccgcatttgggcaagttcttagaggagttaaatgcattcact---------------aag---------------------------cct---------------ctacaagga---gacatgcaacaa------------------------------------------------------caccct---ctt---------cttaaccctagtgcacaagaa---------ttacaa---act------------------------------tca---cct---gga------------actgctgaacca------------------------------gtctacgatgcagtttctattgaaact---gacataattgatgaagtcaac---------------------------------------taa
>KT368913_Camel_SArabia_2015-04-
atggct------------acagtcaactgg---------gctgattcc------tctgaa------------------ccacaa------------------------cgtggtcgtcag---------------ggcagaataccttattccctttatagccctttgcttgttgatagtgaa---caacct---tggaaggtgatacctcgtaatttggtacccaccaacaagaaagat------aaaagcaagcttataggctattggaatatt---caaaaacgtttcagaactagaaagggcaaacgggttgacttgtcacctaagttgcatttctattatcttggcacaggaccccacaaagatgctaaattcagagagcgcattgaaggtgtt------gtctgggttgctgttgatggtgctaaaaccgaacctact---------ggttatggtgttaggcgcaagaattcagatccagaagaaccacgcttcagtcaaagt------cttccaaatggtgttactgttgttgaagaa------------cctgac------tctcgtgctccttcgcgttctcagtca------aag------------------------------------------------------------------tcacagagc---------cgaggtcgt---------------------------------------------------------------------------------------------------ggtgaa---tttaaacctcag---------------tcgcgcaattcttcaagt---------------------------------------------gca---------------------agtcaggacgacattattaaggcagtagctgctgctcttaaatctttaggtttt---------------gaa------aaagagaaa------------------------------gaggcagcgaaaaagggtactcct---aagccttct------agaaatcagagtcctgcttcttttcagattcgtgccaagagccctgctcgtcctcagaattctgaa------acaaaagaacaa---------aag---catgaaatgcaaaaaccacggtggaaaagacagcctaatgatgatttgacatctaatgttacacagtgttttggccccagagatccttaccacaactttggaagtgcaggtgttgtagctaatggtgtcaaagccaaaggctacccacaatttgctgaacttgtgccttctacagctgccatgctgtttgacagtcacattgactctaaggagtctggcaat---aatgttgttcttacttacacaactagggttacagtgcccaaggaccacccgcatttgggcaagttcttagaggagttaaatgcattcact---------------aag---------------------------cct---------------ctacaagga---gacatgcaacaa------------------------------------------------------caccct---ttt---------cttaaccctagtgcacaagaa---------ttacaa---act------------------------------tca---cct---gga------------actgctgaacca------------------------------gtctacgatgcagtttctattgaaact---gacataattgatgaagtcaac---------------------------------------taa
>KT368914_Camel_SArabia_2015-04-
atggct------------acagtcaactgg---------gctgattcc------tctgaa------------------ccacaa------------------------cgtggtcgtcag---------------ggcagaataccttattccctttatagccctttgcttgttgatagtgaa---caacct---tggaaggtgatacctcgtaatttggtacccaccaacaagaaagat------aaaagcaagcttataggctattggaatatt---caaaaacgtttcagaactagaaagggcaaacgggttgacttgtcacctaagttgcatttctattatcttggcacaggaccccacaaagatgctaaattcagagagcgcattgaaggtgtt------gtctgggttgctgttgatggtgctaaaaccgaacctact---------ggttatggtgttaggcgcaagaattcagatccagaagaaccacgcttcagtcaaagt------cttccaaatggtgttactgttgttgaagaa------------cctgac------tctcgtgctccttcgcgttctcagtca------aag------------------------------------------------------------------tcacagagc---------cgaggtcgt---------------------------------------------------------------------------------------------------ggtgaa---tttaaacctcag---------------tcgcgcaattcttcaagt---------------------------------------------gca---------------------agtcaggacgacattattaaggcagtagctgctgctcttaaatctttaggtttt---------------gaa------aaagagaaa------------------------------gaggcagcgaaaaagggtactcct---aagccttct------agaaatcagagtcctgcttcttttcagattcgtgccaagagccctgctcgtcctcagaattctgaa------acaaaagaacaa---------aag---catgaaatgcaaaaaccacggtggaaaagacagcctaatgatgatttgacatctaatgttacacagtgttttggccccagagatccttaccacaactttggaagtgcaggtgttgtagctaatggtgtcaaagccaaaggctacccacaatttgctgaacttgtgccttctacagctgccatgctgtttgacagtcacattgactctaaggagtctggcaat---aatgttgttcttacttacacaactagggttacagtgcccaaggaccacccgcatttgggcaagttcttagaggagttaaatgcattcact---------------aag---------------------------cct---------------ctacaagga---gacatgcaacaa------------------------------------------------------caccct---ttt---------cttaaccctagtgcacaagaa---------ttacaa---act------------------------------tca---cct---gga------------actgctgaacca------------------------------gtctacgatgcagtttctattgaaact---gacataattgatgaagtcaac---------------------------------------taa
>KT368915_Camel_SArabia_2015-03-
atggct------------acagtcaactgg---------gctgattcc------tctgaa------------------ccacaa------------------------cgtggtcgtcag---------------ggcagaataccttattccctttatagccctttgcttgttgatagtgaa---caacct---tggaaggtgatacctcgtaatttggtacccaccaacaagaaagat------aaaagcaagcttataggctattggaatatt---caaaaacgtttcagaactagaaagggcaaacgggttgacttgtcacctaagttgcatttctattatcttggcacaggaccccacaaagatgctaaattcagagagcgcattgaaggtgtt------gtctgggttgctgttgatggtgctaaaaccgaacctact---------ggttatggtgttaggcgcaagaattcagatccagaagaaccacgcttcagtcaaagt------cttccaaatggtgttactgttgttgaagaa------------cctgac------tctcgtgctccttcgcgttctcagtca------aag------------------------------------------------------------------tcacagagc---------cgaggtcgt---------------------------------------------------------------------------------------------------ggtgaa---tttaaacctcag---------------tcgcgcaagtcttcaagt---------------------------------------------gca---------------------agtcaggacgacattattaaggcagtagctgctgctcttaaatctttaggtttt---------------gaa------aaagagaaa------------------------------gaggcagcgaaaaagggtattcct---aagccttct------agaaatcagagtcctgcttcttttcagactcgtgccaagagccctgctcgtcctcagaattctgaa------acaaaagaacaa---------aag---catgaaatgcaaaaaccacggtggaaaagacagcctaatgatgatttgacatctaatgttacacagtgttttggccccagagatccttaccacaactttggaagtgcaggtgttgtagctaatggtgtcaaagccaaaggctacccacaatttgctgaacttgtgccttctacagctgccatgctgtttgacagtcacattgactctaaggagtctggcaat---aatgttgttcttacttacacaactagggttacagtgcccaaggaccacccgcatttgggcaagttcttagaggagttaaatgcattcact---------------aag---------------------------cct---------------ctacaagga---gacatgcaacaa------------------------------------------------------caccct---ctt---------cttaaccctagtgcacaagaa---------ttacaa---act------------------------------tca---cct---gga------------actgctgaacca------------------------------gtctacgatgcagtttctattgaaact---gacataattgatgaagtcaac---------------------------------------taa
>KT368916_Camel_SArabia_2015-03-
atggct------------acagtcaactgg---------gctgattcc------tctgaa------------------ccacaa------------------------cgtggtcgtcag---------------ggcagaataccttattccctttatagccctttgcttgttgatagtgaa---caacct---tggaaggtgatacctcgtaatttggtacccaccaacaagaaagat------aaaagcaagcttataggctattggaatatt---caaaaacgtttcagaactagaaagggcaaacgggttgacttgtcacctaagttgcatttctattatcttggcacaggaccccacaaagatgctaaatttagagagcgcattgaaggtgtt------gtctgggttgctgttgatggtgctaaaaccgaacctact---------ggttatggtgttaggcgcaagaattcagatccagaagaaccacgcttcagtcaaagt------cttccaaatggtgttactgttgttgaagaa------------cctgac------tctcgtgctccttcgcgttctcagtca------aag------------------------------------------------------------------tcacagagc---------cgaggtcgt---------------------------------------------------------------------------------------------------ggtgaa---tttaaacctcag---------------tcgcgcaattcttcaagt---------------------------------------------gca---------------------agtcaggacgacattattaaggcagtagctgctgctcttaaatctttaggtttt---------------gaa------aaagagaaa------------------------------gaggcagcgaaaaagggtactcct---aagccttct------agaaatcagagtcctgcttcttttcagactcgtgccaagagccctgctcgtcctcagaattctgaa------acaaaagaacaa---------aag---catgaaatgcaaaaaccacggtggaaaagacagcctaatgatgatttgacatctaatgttacacagtgttttggccccagagatccttaccacaactttggaagtgcaggtgttgtagctaatggtgtcaaagccaaaggctacccacaatttgctgaacttgtgccttctacagctgccatgctgtttgacagtcacattgactctaaggagtctggcaat---aatgttgttcttacttacacaactagggttacagtgcccaaggaccacccgcatttgggcaagttcttagaggagttaaatgcattcact---------------aag---------------------------cct---------------ctacaagga---gacatgcaacaa------------------------------------------------------caccct---ctt---------cttaaccctagtgcacaagaa---------ttacaa---act------------------------------tca---cct---gga------------actgctgaacca------------------------------gtctacgatgcagtttctattgaaact---gacataattgatgaagtcaac---------------------------------------taa
>KU291448_Human229E_Germany_2015--
atggct------------acagtcaaatgg---------gctgatgca------tctgaa------------------ccacaa------------------------cgtggtcgtcag---------------ggtagaataccttactctctttatagccctttgcttgttgatagtgaa---caacct---tggaaggtgatacctcgtaatttggtacccgtcaacaagaaagac------aaaaataagcttataggctattggaatgtt---caaaaacgtttcagaactagaaagggcaaacgggtggatttgtcaccaaagttacatttttattatcttggcacaggacctcataaagatgcaaaatttagagagcgtgttgaaggtgtt------gtctgggttgctgttgatggtgctaaaactgaacctaca---------ggttacggtgttaggcgcaagaattcagaaccagagataccacacttcaatcaaaag------ctcccaaatggtgttactgttgctgaagaa------------cctgac------tcccgtgctccttcccgttctcagtca------agg------------------------------------------------------------------tctcagagt---------cgcagtcgt---------------------------------------------------------------------------------------------------ggtgaa---tccaaatctcaa---------------tctcggaatccttcaagtgacagaaac---------------------------------cataac---------------------agtcaggatgacatcatgaaggcagtcgctgcggctcttaaatctttaggttttgacaag---cctcaggaa------aaagacaaa------------------------------aagtcagcgaaaacgggtacccct---aagccttct------cgtaatcagagtcctgcttcttctcaatctgctgccaagattcttgctcgttctcagagttctgaa------acaaaagaacaa---------aag---catgaaatgcaaaagccacggtggaaaagacagcctaacgatgatgtgacatctaatgtcacacaatgttttggccccagagaccttgaccacaactttggaagtgcaggtgttgtggccaatggtgttaaagctaaaggctatccacaatttgctgagcttgtgccgtctacagctgctatgctttttgatagtcacattgtttccaaagagtcaggcaac---actgtggttttgactttcaccactagagtgactgtgcccaaagaccatccacacttgggtaagtttcttgaggaattaaatgcattcact---------------aga---------------------------------------------------------gaaatgcaacaa------------------------------------------------------cagcct---ctt---------cttaaccctagtgcactagaattcaacccatcccaa---act------------------------------tca---cct---gca------------actgttgaacca------------------------------gtgcgtgatgaagtttctattgaaact---gacataattgatgaagtcaat---------------------------------------taa
>KU291449_Camel_Kenya_2015--
atggct------------acagtcaactgg---------gctgattcc------tctgag------------------ccacaa------------------------cgtggtcgtcag---------------ggtagaataccttattccctttatagccctttgcttgttgatagtgaa---caacct---tggaaggtgatacctcgtaatttggtacccaccaacaagaaagat------aaaagcaagcttataggctattggaatatt---caaaaacgtttcagaactagaaagggcaaacgggttgacttgtcacctaagttgcacttttattatcttggcacaggaccccataaagatgctaaattcagagagcgcattgaaggtgtt------gtctgggttgctgttgacggtgctaaaaccgaacctact---------ggttatggtgttaggcgcaagaattcagatccagaagaaccacgcttcagtcaaagt------cttccaaatggtgttactgttgttgaagaa------------cctgac------tctcgtgctccttctcgttctcagtca------aag------------------------------------------------------------------tcacagagc---------cgaggtcgt---------------------------------------------------------------------------------------------------ggtgaa---ttt---------------------------cgcaattcttcaagt---------------------------------------------gca---------------------agtcaggacgacatcatgaaggcagtagctgctgctcttaaatctttaggttttgataag---cctcaggaa------aaagagaaa------------------------------aaggcagcgaaaaaggttactcct---aagccttct------agaaatcagagtcctgcttcttctcagacttgtgccaagagccctgctcgtcctcagaattctgaa------acaaaagaacaa---------aag---catgaaatgcaaaaaccacggtggaaaagacagcctaatgatgatgtgacatctaatgttacacagtgttttggccccagagacctttaccacaactttggaagtgcaggtgttgtagctaatggtgtcaaagccaaaggctacccacaatttgctgaacttgtgccttccacagctgctatgctgtttgatagtcacattgactttaatgagtctggcaat---aatgttgtccttatttacacaactagggttacagtgcccaaggaccaccctcatttgggcaagtttttagaggagttaaatgcattcact---------------aag---------------------------cct---------------tcacaagga---gaaatgcaacaa------------------------------------------------------catcct---ctt---------cttaaccctagtgcacaagaattcaattcattacaa---act------------------------------tta---cct---gga------------actgttgaatca------------------------------gtttacgatgcagttgctattgaaact---gacataattgatgaagtcaac---------------------------------------taa
>KY369909_Human229E_USA_2016--
atggct------------acagtcaaatgg---------gctgatgca------tctgaa------------------ccacaa------------------------cgtggtcgtcag---------------ggtagaataccttactctctttatagccctttgcttgttgatagtgaa---caacct---tggaaggtgatacctcgtaatttggtacccgtcaacaagaaagac------aaaaataagcttataggctattggaatgtt---caaaaacgtttcagaactagaaagggcaaacgggtggatttgtcacccaagttacatttctattatcttggcacaggacctcataaagatgcaaaatttagagagcgtgttgaaggtgtt------gtctgggttgctgttgatggtgctaaaactgaacctaca---------ggttacggtgttaggcgcaagaattcagaaccagagataccacacttcaatcaaaag------ctcccaaatggtgttactgttgctgaagaa------------cctgac------tcccgtgctccttcccgttctcagtca------agg------------------------------------------------------------------tctcagagt---------cgcagtcgt---------------------------------------------------------------------------------------------------gttgaa---tccaaatctcaa---------------tctcgtaatccttcaagtgacagaaac---------------------------------cataac---------------------agtcaggatgacatcatgaaggcagtcgctgcggctcttaaatctttaggttttgacaag---cctcaggaa------aaagacaaa------------------------------aagtcagcgaaaacgggtacccct---aagccttct------cgtaatcagagtcctgcttcttctcaatctgctgccaagattcttgctcgtgctcagagttctgaa------acaaaagaacaa---------aag---catgaaatgcaaaagccacggtggaaaagacagcctaacgatgatgtgacatctaatgtcacacaatgttttggccccagagaccttgaccacaactttggaagtgcaggtgttgtggccaatggtgttaaagctaaaggctatccacaatttgctgagcttgtgccgtctacagctgctatgctttttgatagtcacattgtttccaaagagtcaggcaac---actgtggtcttgactttcaccactagagtgactgtgcccaaagaccatccacacttgggtaagtttcttgaggaattaaatgcattcact---------------aga---------------------------------------------------------gaaatgcaacaa------------------------------------------------------cagcct---ctt---------cttaaccctagtgcactagaattcaacccatcccaa---act------------------------------tca---cct---gca------------actgttgaacca------------------------------gtgcgtgatgaagtttctattgaaact---gacataattgatgaagtcaac---------------------------------------taa
>KY369910_Human229E_USA_2016--
atggct------------acagtcaaatgg---------gctgatgca------tctgaa------------------ccacaa------------------------cgtggtcgtcag---------------ggtagaataccttactctctttatagccctttgcttgttgatagtgaa---caacct---tggaaggtgatacctcgtaatttggtacccgtcaacaagaaagac------aaaaataagcttataggctattggaatgtt---caaagacgtttcagaactagaaagggcaaacgggtggatttgtcacccaagttacatttttattatcttggcacaggacctcataaagatgcaaaatttagagagcgtgttgaaggtgtt------gtctgggttgctgttgatggtgctaaaactgaacctaca---------ggttacggtgttaggcgcaagaattcagaaccagagataccacacttcaatcaaaag------ctcccaaatggtgttactgttgctgaagaa------------ccggac------tcccgcgctccttctcgttctcagtca------agg------------------------------------------------------------------tctcagagt---------cgcagtcgt---------------------------------------------------------------------------------------------------ggtgaa---tccaaatctcaa---------------tctcggaatccttcaagtgacagaaac---------------------------------cataac---------------------agtcaggatgacatcatgaaggcagtcgctgcggctcttaaatctttaggttttgacaag---cctcaggaa------aaagacaaa------------------------------aagtcagcgaaaacgggtacccct---aagccctct------cgtaatcagagtcctgcttcttctcaatctgctgccaagattcttgctcgttctcagagttctgaa------acaaaagaacaa---------aag---catgaaatgcaaaagccacggtggaaaagacagcctaacgatgatgcgacatctaatgtcacacaatgttttggccccagagaccttgaccacaactttggaagtgcaggtgttgtggccaatggtgttaaagctaaaggctatccacaatttgctgagcttgtgccgtctacagctgctatgctttttgatagtcacattgtttccaaagagtcaggcaac---actgtggtcttgactttcaccactagagtgactgtgcccaaagaccatccacacttgggtaagtttcttgaggaattaaatgcattcact---------------aga---------------------------------------------------------gaaatgcaacaa------------------------------------------------------cagcct---ctt---------cttaaccctagtgcactagaattcaacccatcccaa---act------------------------------tca---cct---gca------------actgttgaacca------------------------------gtgcgtgatgaagtttctattgaaact---gacataattgatgaagtcaac---------------------------------------taa
>KY369911_Human229E_USA_2016--
atggct------------acagtcaaatgg---------gctgatgca------tctgaa------------------ccacaa------------------------cgtggtcgtcag---------------ggtagaataccttactctctttatagccctttgcttgttgatagtgaa---caacct---tggaaggtgatacctcgtaatttggtacccgtcaacaagaaagac------aaaaataagcttataggctattggaatgtt---caaagacgtttcagaactagaaagggcaaacgggtggatttgtcacccaagttacatttttattatcttggcacaggacctcataaagatgcaaaatttagagagcgtgttgaaggtgtt------gtctgggttgctgttgatggtgctaaaactgaacctaca---------ggttacggtgttaggcgcaagaattcagaaccagagataccacacttcaatcaaaag------ctcccaaatggtgttactgttgctgaagaa------------ccggac------tcccgcgctccttctcgttctcagtca------agg------------------------------------------------------------------tctcagagt---------cgcagtcgt---------------------------------------------------------------------------------------------------ggtgaa---tccaaatctcaa---------------tctcggaatccttcaagtgacagaaac---------------------------------cataac---------------------agtcaggatgacatcatgaaggcagtcgctgcggctcttaaatctttaggttttgacaag---cctcaggaa------aaagacaaa------------------------------aagtcagcgaaaacgggtacccct---aagccctct------cgtaatcagagtcctgcttcttctcaatctgctgccaagattcttgctcgttctcagagttctgaa------acaaaagaacaa---------aag---catgaaatgcaaaagccacggtggaaaagacagcctaacgatgatgcgacatctaatgtcacacaatgttttggccccagagaccttgaccacaactttggaagtgcaggtgttgtggccaatggtgttaaagctaaaggctatccacaatttgctgagcttgtgccgtctacagctgctatgctttttgatagtcacattgtttccaaagagtcaggcaac---actgtggtcttgactttcaccactagagtgactgtgcccaaagaccatccacacttgggtaagtttcttgaggaattaaatgcattcact---------------aga---------------------------------------------------------gaaatgcaacaa------------------------------------------------------cagcct---ctt---------cttaaccctagtgcactagaattcaacccatcccaa---act------------------------------tca---cct---gca------------actgttgaacca------------------------------gtgcgtgatgaagtttctattgaaact---gacataattgatgaagtcaac---------------------------------------taa
>KY369912_Human229E_USA_2016--
atggct------------acagtcaaatgg---------gctgatgca------tctgaa------------------ccacaa------------------------cgtggtcgtcag---------------ggtagaataccttattctctttatagccctttgcttgttgatagtgaa---caacct---tggaaggttatacctcgtaatttggtacccgtcaacaagaaagac------aaaaataagcttataggctattggaatatt---caaaaacgtttcagaactagaaagggcaaacgggtggatttgtcacccaagttacatttttattatcttggcacaggacctcataaagatgcaaaatttagagagcgtgttgaaggtgtt------gtctgggttgctgttgatggtgctaaaactgaacctaca---------ggttacggtgttaggcgcaagaattcagaaccagagataccacacttcaatcaaaag------ctcccaaatggtgttactgttgctgaagaa------------cctgac------tcccgtgctccttcccgttctcagtca------agg------------------------------------------------------------------tctcagagt---------cgcagtcgt---------------------------------------------------------------------------------------------------ggtgaa---tccaaatctcaa---------------tctcggaatccttcaagtgacagaaac---------------------------------cataac---------------------agtcaggatgacatcatgaaggcagtcgcggcggctcttaaatctttaggttttgacaag---cctcaggaa------aaagacaaa------------------------------aagtcagcgaaaacgggtacccct---aagccttct------cgtaatcagagccctgcttcttctcaatctgctgccaagattcttgctcgttctcagagttctgaa------acaaaagaacaa---------aag---catgaaatgcaaaagccacggtggaaaagacagcctaacgatgatgtgacatctaatgtcacacaatgttttggccccagagaccttgaccacaactttggaagtgcaggtgttgtggccaatggtgttaaagctaaaggctatccacaatttgctgagcttgtgccgtctacagctgctatgctttttgatagtcacattgtttccaaagagtcaggcaac---actgtggtcttgactttcaccactagagtgactgtgcccaaagaccatccacacttgggtaagtttcttgaggaattaaatgcattcact---------------aga---------------------------------------------------------gaaatgcaacaa------------------------------------------------------cagcct---ctt---------cttaaccctagtgcactagaattcaacccatcccaa---act------------------------------tca---cct---gca------------actgttgaacca------------------------------gtgcgtgatgaagtttctattgaaact---gacataattgatgaagtcaac---------------------------------------taa
>KY369913_Human229E_USA_2016--
atggct------------acagtcaaatgg---------gctgatgca------tctgaa------------------ccacaa------------------------cgtggtcgtcag---------------ggtagaataccttactctctttatagccctttgcttgttgatagtgaa---caacct---tggaaggtgatacctcgtaatttggtacccgtcaacaagaaagac------aaaaataagcttataggctattggaatgtt---caaaaacgtttcagaactagaaagggcaaacgggtggatttgtcacccaagttacatttctattatcttggcacaggacctcataaagatgcaaaatttagagagcgtgttgaaggtgtt------gtctgggttgctgttgatggtgctaaaactgaacctaca---------ggttacggtgttaggcgcaagaattcagaaccagagataccacacttcaatcaaaag------ctcccaaatggtgttactgttgctgaagaa------------cctgac------tcccgtgttccttcccgttctcagtca------agg------------------------------------------------------------------tctcagagt---------cgcagtcgt---------------------------------------------------------------------------------------------------gttgaa---tccaaatctcaa---------------tctcggaatccttcaagtgacagaaac---------------------------------cataac---------------------agtcaggatgacatcatgaaggcagtcgctgcggctcttaaatctttaggttttgacaag---cctcaggaa------aaagacaaa------------------------------aagtcagcgaaaacgggtacccct---aagccttct------cgtaatcagagtcctgcttcttctcaatctgctgccaagattcttgctcgttctcagagttctgaa------acaaaagaacaa---------aag---catgaaatgcaaaagccacggtggaaaagacagcctaacgatgatgtgacatctaatgtcacacaatgttttggccccagagaccttgaccacaactttggaagtgcaggtgttgtggccaatggtgttaaagctaaaggctatccacaatttgctgagcttgtgccgtctacagctgctatgctttttgatagtcacattgtttccaaagagtcaggcaac---actgtggtcttgactttcaccactagagtgactgtgcccaaagaccatccacacttgggtaagtttcttgaggaattaaatgcattcact---------------aga---------------------------------------------------------gaaatgcaacaa------------------------------------------------------cagcct---ctt---------cttaaccctagtgcactagaattcaacccatcccaa---act------------------------------tca---cct---gca------------actgttgaacca------------------------------gtgcgtgatgaagtttctattgaaact---gacataattgatgaagtcaac---------------------------------------taa
>KY369914_Human229E_USA_2016--
atggct------------acagtcaaatgg---------gctgatgca------tctgaa------------------ccacaa------------------------cgtggtcgtcag---------------ggtagaataccttattctctttatagccctttgcttgttgatagtgaa---caacct---tggaaggttatacctcgtaatttggtacccgtcaacaagaaagac------aaaaataagcttataggctattggaatatt---caaaaacgtttcagaactagaaagggcaaacgggtggatttgtcacccaagttacatttttattatcttggcacaggacctcataaagatgcaaaatttagagagcgtgttgaaggtgtt------gtctgggttgctgttgatggtgctaaaactgaacctaca---------ggttacggtgttaggcgcaagaattcagaaccagagataccacacttcaatcaaaag------ctcccaaatggtgttactgttgctgaagaa------------cctgac------tcccgtgctccttcccgttctcagtca------agg------------------------------------------------------------------tctcagagt---------cgcagtcgt---------------------------------------------------------------------------------------------------ggtgaa---tccaaatctcaa---------------tctcggaatccttcaagtgacagaaac---------------------------------cataac---------------------agtcaggatgacatcatgaaggcagtcgctgcggctcttaaatctttaggttttgacaag---cctcaggaa------aaagacaaa------------------------------aagtcagcgaaaacgggtacccct---aagccttct------cgtaatcagagtcctgcttcttctcaatctgctgccaagattcttgctcgttctcagagttctgaa------acaaaagaacaa---------aag---catgaaatgcaaaagccacggtggaaaagacagcctaacgatgatgtgacatctaatgtcacacaatgttttggccccagagaccttgaccacaactttggaagtgcaggtgttgtggccaatggtgttaaagctaaaggctatccacaatttgctgagcttgtgccgtctacagctgctatgctttttgatagtcacattgtttccaaagagtcaggcaac---actgtggtcttgactttcaccactagagtgactgtgcccaaagaccatccacacttgggtaagtttcttgaggaattaaatgcattcact---------------aga---------------------------------------------------------gaaatgcaacaa------------------------------------------------------cagcct---ctt---------cttaaccctagtgcactagaattcaacccatcccaa---act------------------------------tca---cct---gca------------actgttgaacca------------------------------gtgcgtgatgaagtttctattgaaact---gacataattgatgaagtcaac---------------------------------------taa
>KY621348_Human229E_USA_2016--
atggct------------acagtcaaatgg---------gctgatgca------tctgaa------------------ccacaa------------------------cgtggtcgtcag---------------ggtagaataccttactctctttatagccctttgcttgttgatagtgaa---caacct---tggaaggtgatacctcgtaatttggtacccgtcaacaagaaagac------aaaaataagcttataggctattggaatgtt---caaaaacgtttcagaactagaaagggcaaacgggtggatttgtcacccaagttacatttctattatcttggcacaggacctcataaagatgcaaaatttagagagcgtgttgaaggtgtt------gtctgggttgctgttgatggtgctaaaactgaacctaca---------ggttacggtgttaggcgcaagaattcagaaccagagataccacacttcaatcaaaag------ctcccaaatggtgttactgttgctgaagaa------------cctgac------tcccgtgctccttcccgttctcagtca------agg------------------------------------------------------------------tctcagagt---------cgcagtcgt---------------------------------------------------------------------------------------------------gttgaa---tccaaatctcaa---------------tctcgtaatccttcaagtgacagaaac---------------------------------cataac---------------------agtcaggatgacatcatgaaggcagtcgctgcggctcttaaatctttaggttttgacaag---cctcaggaa------aaagacaaa------------------------------aagtcagcgaaaacgggtacccct---aagccttct------cgtaatcagagtcctgcttcttctcaatctgctgccaagattcttgctcgtgctcagagttctgaa------acaaaagaacaa---------aag---catgaaatgcaaaagccacggtggaaaagacagcctaacgatgatgtgacatctaatgtcacacaatgttttggccccagagaccttgaccacaactttggaagtgcaggtgttgtggccaatggtgttaaagctaaaggctatccacaatttgctgagcttgtgccgtctacagctgctatgctttttgatagtcacattgtttccaaagagtcaggcaac---actgtggtcttgactttcaccactagagtgactgtgcccaaagaccatccacacttgggtaagtttcttgaggaattaaatgcattcact---------------aga---------------------------------------------------------gaaatgcaacaa------------------------------------------------------cagcct---ctt---------cttaaccctagtgcactagaattcaacccatcccaa---act------------------------------tca---cct---gca------------actgttgaacca------------------------------gtgcgtgatgaagtttctattgaaact---gacataattgatgaagtcaac---------------------------------------taa
>KY674914_Human229E_USA_2016--
atggct------------acagtcaaatgg---------gctgatgca------tctgaa------------------ccacaa------------------------cgtggtcgtcag---------------ggtagaataccttactctctttatagccctttgcttgttgatagtgaa---caacct---tggaaggtgatacctcgtaatttggtacccgtcaacaagaaagac------aaaaataagcttataggctattggaatgtt---caaaaacgtttcagaactagaaagggcaaacgggtggatttgtcacccaagttacatttctattatcttggcacaggacctcataaagatgcaaaatttagagagcgtgttgaaggtgtt------gtctgggttgctgttgatggtgctaaaactgaacctaca---------ggttacggtgttaggcgcaagaattcagaaccagagataccacacttcaatcaaaag------ctcccaaatggtgttactgttgctgaagaa------------cctgac------tcccgtgctccttcccgttctcagtca------agg------------------------------------------------------------------tctcagagt---------cgcagtcgt---------------------------------------------------------------------------------------------------gttgaa---tccaaatctcaa---------------tctcgtaatccttcaagtgacagaaac---------------------------------cataac---------------------agtcaggatgacatcatgaaggcagtcgctgcggctcttaaatctttaggttttgacaag---cctcaggaa------aaagacaaa------------------------------aagtcagcgaaaacgggtacccct---aagccttct------cgtaatcagagtcctgcttcttctcaatctgctgccaagattcttgctcgtgctcagagttctgaa------acaaaagaacaa---------aag---catgaaatgcaaaagccacggtggaaaagacagcctaacgatgatgtgacatctaatgtcacacaatgttttggccccagagaccttgaccacaactttggaagtgcaggtgttgtggccaatggtgttaaagctaaaggctatccacaatttgctgagcttgtgccgtctacagctgctatgctttttgatagtcacattgtttccaaagagtcaggcaac---actgtggtcttgactttcaccactagagtgactgtgcccaaagaccatccacacttgggtaagtttcttgaggaattaaatgcattcact---------------aga---------------------------------------------------------gaaatgcaacaa------------------------------------------------------cagcct---ctt---------cttaaccctagtgcactagaattcaacccatcccaa---act------------------------------tca---cct---gca------------actgttgaacca------------------------------gtgcgtgatgaagtttctattgaaact---gacataattgatgaagtcaac---------------------------------------taa
>KY674919_Human229E_USA_2016--
atggct------------acagtcaaatgg---------gctgatgca------tctgaa------------------ccacaa------------------------cgtggtcgtcag---------------ggtagaataccttattctctttatagccctttgcttgttgatagtgaa---caacct---tggaaggtgatacctcgtaatttggtacccatcaacaagaaagac------aaaaataagcttataggctattggaatgtt---caaaaacgtttcagaactagaaagggcaaacgggtggatttgtcacccaagttacatttttattatcttggcacaggaccccataaagatgcaaaatttagagagcgtgttgaaggtgtt------gtctgggttgctgttgatggtgctaaaactgaacctaca---------ggttacggtgttaggcgcaagaattcagaaccagagataccacacttcaatcaaaag------ctcccaaatggtgttactgttgttgaagaa------------cctgac------tcccgtgctccttcccgttctcagtca------agg------------------------------------------------------------------tctcagagt---------cgcggtcgt---------------------------------------------------------------------------------------------------ggtgaa---tccaaatctcaa---------------tctcggaatccttcaagtgacagaaac---------------------------------cataac---------------------agtcaggatgacatcatgaaggcagtcgctgcggctcttaaatctttaggttttgagaag---cctcaggaa------aaagacaaa------------------------------aagtcagcgaaaacgggtactcct---aagccttct------cgtaatcagagtcctgcttcttctcaatctgctgccaagattcttgctcgttctcagagttctgaa------acaaaagaacaa---------aag---catgaaatgcaaaagccacggtggaaaagacagcctaacgatgatgtgacatctaatgtcacacaatgttttggccccagagaccttgaccacaactttggaagtgcaggtgttgtggccaatggtgttaaagctaaaggctatccacaatttgctgagcttgtgccgtctacagctgctatgctttttgatagtcacattgtttccaaagagtcaggcaac---actgtggtcttgactttcaccactagagtgactgtgcctaaagaccatccacacttgggtaagtttcttgaggaattaaatgcattcact---------------aga---------------------------------------------------------gaaatgcaacaa------------------------------------------------------cagcct---ctt---------cttaaccctagtgcactagaattcaacccatcccaa---act------------------------------tca---cct---gca------------actgttgaacca------------------------------gtgcgtgatgaagtttctattgaaact---gacataattgatgaagtcaac---------------------------------------taa
>KY684760_Human229E_USA_2016--
atggct------------acagtcaaatgg---------gctgatgca------tctgaa------------------ccacaa------------------------cgtggtcgtcag---------------ggtagaataccttattctctttatagccctttgcttgttgatagtgac---caacct---tggaaggtgatacctcgtaatttggtacccgtcaacaagaaagac------aaaaataagcttataggctattggaatgtt---caaaaacgtttcagaactagaaagggcaaacgggtggatttgtcacccaagttacatttttattatcttggcacaggacctcataaagatgcaaaatttagagagcgtgttgaaggtgtt------gtctgggttgctgttgatggtgctaaaactgaacctaca---------ggttacggtgttaggcgcaagaattcagaaccagagataccacacttcaatcaaaag------ctcccaaatggtgttactgttgctgatgaa------------cctgac------tcccgtgctccttcccgttctcagtca------agg------------------------------------------------------------------tctcagagt---------cgcagtcgt---------------------------------------------------------------------------------------------------ggtgaa---tccaaatctcaa---------------tctcggaatccttcaagtgacagaaac---------------------------------cataac---------------------agtcaggatgacatcatgaaggcagtcgctgcggctcttaaatctttaggttttgacaag---cctcaggaa------aaagacaaa------------------------------aagtcagcgaaaacgggtacccct---aagccttct------cgtaatcagagtcctgcttcttctcaatctgctgccaagattcttgctcgttctcagagttctgaa------acaaaagaacaa---------aag---catgaaatgcaaaagccacggtggaaaagacagcctaacgatgatgtgacatctaatgtcacacaatgttttggccccagagaccttgaccacaactttggaagtgcaggtgttgtggccaatggtgttaaagctaaaggctatccacaatttgctgagcttgtgccgtctacagctgctatgctttttgatagtcacattgtttccaaagagtcaggcaac---actgtggtcttgactttcaccactagagtgactgtgcccaaagaccatccacacttgggtaagtttcttgaggaattaaatgcattcact---------------aga---------------------------------------------------------gaaatgcaacaa------------------------------------------------------cagcct---ctt---------cttaaccctagtgcactagaattcaacccatcccaa---act------------------------------tca---cct---gca------------actgttgaacca------------------------------gtgcgtgatgaagtttctattgaaact---gacataattgatgaagtcaac---------------------------------------taa
>KY967357_Human229E_USA_2015--
atggct------------acagtcaaatgg---------gctgatgca------tctgaa------------------ccacaa------------------------cgtggtcgtcag---------------ggtagaataccttactctctttatagccctttgcttgttgatagtgaa---caacct---tggaaggtgatacctcgtaatttggtacccgtcaacaagaaagac------aaaaataagcttataggctattggaatgtt---caaaaacgtttcagaactagaaagggcaaacgggtggatttgtcacccaagttacatttctattatcttggcacaggacctcataaagatgcaaaatttagagagcgtgttgaaggtgtt------gtctgggttgctgttgatggtgctaaaactgaacctaca---------ggttacggtgttaggcgcaagaattcagaaccagagataccacacttcaatcaaaag------ctcccaaatggtgttactgttgctgaagaa------------cctgac------tctcgtgctccttcccgttctcagtca------agg------------------------------------------------------------------tctcagagt---------cgcagtcgt---------------------------------------------------------------------------------------------------gttgaa---tccaaatctcaa---------------tctcggaatccttcaagtgacagaaac---------------------------------cataac---------------------agtcaggatgacatcatgaaggcagtcgctgcggctcttaaatctttaggttttgacaag---cctcaggaa------aaagacaaa------------------------------aagtcagcgaaaacgggtacccct---aagccttct------cgtaatcagagtcctgcttcttctcaatctgctgccaagattcttgctcgttctcagagttctgaa------acaaaagaacaa---------aag---catgaaatgcaaaagccacggtggaaaagacagcctaacgatgatgtgacatctaatgtcacacaatgttttggccccagagaccttgaccacaactttggaagtgcaggtgttgtggccaatggtgttaaagctaaaggctatccacaatttgctgagcttgtgccgtctacagctgctatgctttttgatagtcacattgtttccaaagagtcaggcaac---actgtggtcttgactttcaccactagagtgactgtgcccaaagaccatccacacttgggtaagtttcttgaggaattaaatgcgttcact---------------aga---------------------------------------------------------gaaatgcaacaa------------------------------------------------------cagcct---ctt---------cttaaccctagtgcactagaattcaacccatcccaa---act------------------------------tca---cct---gca------------actgttgaacca------------------------------gtgcgtgatgaagtttctattgaaact---gacataattgatgaagtcaat---------------------------------------taa
>KY983587_Human229E_USA_2015--
atggct------------acagtcaaatgg---------gctgatgca------tctgaa------------------ccacaa------------------------cgtggtcgtcag---------------ggtagaataccttactctctttatagccctttgcttgttgatagtgaa---caacct---tggaaggtgatacctcgtaatttggtacccgtcaacaagaaagac------aaaaataagcttataggctattggaatgtt---caaaaacgtttcagaactagaaagggcaaacgggtggatttgtcacccaagttacatttctattatcttggcacaggacctcataaagatgcaaaatttagagagcgtgttgaaggtgtt------gtctgggttgctgttgatggtgctaaaactgaacctaca---------ggttacggtgttaggcgcaagaattcagaaccagagataccacacttcaatcaaaag------ctcccaaatggtgttactgttgctgaagaa------------cctgac------tcccgtgctccttcccgttctcagtca------agg------------------------------------------------------------------tctcagagt---------cgcagtcgt---------------------------------------------------------------------------------------------------gttgaa---tccaaatctcaa---------------tctcggaatccttcaagtgacagaaac---------------------------------cataac---------------------agtcaggatgacatcatgaaggcagtcgctgcggctcttaaatctttaggttttgacaag---cctcaggaa------aaagacaaa------------------------------aagtcagcgaaaacgggtacccct---aagccttct------cgtaatcagagtcctgcttcttctcaatctgctgccaagattcttgctcgttctcagagttctgaa------acaaaagaacaa---------aag---catgaaatgcaaaagccacggtggaaaagacagcctaacgatgatgtgacatctaatgtcacacaatgttttggccccagagaccttgaccacaactttggaagtgcaggtgttgtggccaatggtgttaaagctaaaggctatccacaatttgctgagcttgtgccgtctacagctgctatgctttttgatagtcacattgtttccaaagagtcaggcaac---actgtggtcttgactttcaccactagagtgactgtgcccaaagaccatccacacttgggtaagtttcttgaggaattaaatgcattcact---------------aga---------------------------------------------------------gaaatgcaacaa------------------------------------------------------cagcct---ctt---------cttaaccctagtgcactagaattcaacccatcccaa---act------------------------------tca---cct---gca------------actgttgaacca------------------------------gtgcgtgatgaagtttctattgaaact---gacataattgatgaagtcaac---------------------------------------taa
>KY996417_Human229E_USA_2016-11-23
atggct------------acagtcaaatgg---------gctgatgca------tctgaa------------------ccacaa------------------------cgtggtcgtcag---------------ggtagaataccttactctctttatagccctttgcttgttgatagtgaa---caacct---tggaaggtgatacctcgtaatttggtacccgtcaacaagaaagac------aaaaataagcttataggctattggaatgtt---caaaaacgtttcagaactagaaagggcaaacgggtggatttgtcaccaaagttacatttttattatcttggcacaggacctcataaagatgcaaaatttagagagcgtgttgaaggtgtt------gtctgggttgctgttgatggtgctaaaactgaacctaca---------ggttacggtgttaggcgcaagaattcagaaccagagataccacacttcaatcaaaag------ctcccaaatggtgttactgttgttgaagaa------------cctgac------tcccgtgctccttcccgttctcagtca------agg------------------------------------------------------------------tctcagagt---------cgcagtcgt---------------------------------------------------------------------------------------------------ggtgaa---tccaaatctcaa---------------tctcggaatccttcaagtgacagaaac---------------------------------cataac---------------------agtcaggatgacatcatgaaggcagtcgctgcggctcttaaatctttaggttttgacaag---cctcaggaa------aaagacaaa------------------------------aagtcagcgaaaacgggtacccct---aagccttct------cgtaatcagagtcctgcttcttctcaatctgctgccaagattcttgctcgttctcagagttctgaa------acaaaagaacaa---------aag---catgaaatgcaaaagccacggtggaaaagacagcctaacgatgatgtgacatctaatgtcacacaatgttttggccccagagaccttgaccacaactttggaagtgcaggtgttgtggccaatggtgttaaagctaaaggctatccacaatttgctgagcttgtgccgtctacagctgctatgctttttgatagtcacattgtttccaaagagtcaggcaac---actgtggtcttgactttcaccactagagtgactgtgcccaaagaccatccacacttgggtaagtttcttgaggaattaaatgcattcact---------------aga---------------------------------------------------------gaaatgcaacaa------------------------------------------------------cagcct---ctt---------cttaaccctagtgcattagaattcaacccatcccaa---act------------------------------tca---cct---gca------------actgttgaacca------------------------------gtgcgtgatgaagtttctattgaaact---gacataattgatgaagtcaac---------------------------------------taa
>MF542265_Human229E_Haiti_2016-03-
atggct------------acagtcaaatgg---------gctgatgca------tctgaa------------------ccacaa------------------------cgtggtcgtcag---------------ggtagaataccttattctctttatagccctttgcttgttgatagtgac---caacct---tggaaggtgatacctcgtaatttggtacccgtcaacaagaaagac------aaaaataagcttataggctattggaatgtt---caaaaacgtttcagaactagaaagggcaaacgggtggatttgtcacccaagttacatttttattatcttggcacaggacctcataaagatgcaaaatttagagagcgtgttgaaggtgtt------gtctgggttgctgttgatggtgctaaaactgaacctaca---------ggttacggtgttaggcgcaagaattcagaaccagagataccacacttcaatcaaaag------ctcccaaatggtgttactgttgctgatgaa------------cctgac------tcccgtgctccttcccgttctcagtca------agg------------------------------------------------------------------tctcagagt---------cgcagtcgt---------------------------------------------------------------------------------------------------gttgaa---tccaaatctcaa---------------tctcggaatccttcaagtgacagaaac---------------------------------cataac---------------------agtcaggatgacatcatgaaggcagtcgctgcggctcttaaatctttaggttttgacaag---cctcaggaa------aaagacaaa------------------------------aagtcagcgaaaacgggtacccct---aagccttct------cgtaatcagagtcctgcttcttctcaatctgctgccaagattcttgctcgttctcagagttctgaa------acaaaagaacaa---------aag---catgaaatgcaaaagccacggtggaaaagacagcctaacgatgatgtgacatctaatgtcacacaatgttttggccccagagaccttgaccacaactttggaagtgcaggtgttgtggccaatggtgttaaagctaaaggctatccacaatttgctgagcttgtgccgtctacagctgctatgctttttgatagtcacattgtttccaaagagtcaggcaac---actgtggtcttgactttcaccactagagtgactgtgcccaaagaccatccacacttgggtaagtttcttgaggaattaaatgcattcact---------------aga---------------------------------------------------------gaaatgcaacaa------------------------------------------------------cagcct---ctt---------cttaaccctagtgcactagaattcaacccatcccaa---act------------------------------tca---cct---gca------------actgttgaacca------------------------------gtgcgtgatgaagtttctattgaaact---gacataattgatgaagtcaac---------------------------------------taa
>MF593473_Camel_UAE_2015--
atggct------------acagtcaactgg---------gctgattcc------tctgaa------------------ccacaa------------------------cgtggtcgtcag---------------ggcagaataccttattccctttatagccctttgcttgttgatagtgaa---caacct---tggaaggtgatacctcgtaatttggtacccaccaacaagaaagat------aaaagcaagcttataggctattggaatatt---caaaaacgtttcagaactagaaagggcaaacgggttgacttgtcacctaagttgcatttctattatcttggcacaggaccccacaaagatgctaaattcagagagcgcattgaaggtgtt------gtctgggttgctgttgatggtgctaaaaccgaacctact---------ggttatggtgttaggcgcaagaattcagatccagaagaaccacgcttcagtcaaagt------cttccaaatggtgttactgttgttgaagaa------------cctgac------tctcgtgctccttcgcgttctcagtca------aag------------------------------------------------------------------tcacagagc---------cgaggtcgt---------------------------------------------------------------------------------------------------ggtgaa---tttaaacctcag---------------tcgcgcaattcttcaagt---------------------------------------------gca---------------------agtcaggacgacattattaaggcagtagctgctgctcttaaatctttaggtttt---------------gaa------aaagagaaa------------------------------gaggcagcgaaaaagggtactcct---aagccttct------agaaatcagagtcctgcttcttttcagattcgtgccaagagccctgctcgtcctcagaattctgaa------acaaaagaacaa---------aag---catgaaatgcaaaaaccacggtggaaaagacagcctaatgatgatttgacatctaatgttacacagtgttttggccccagagatccttaccacaactttggaagtgcaggtgttgtagctaatggtgtcaaagccaaaggctacccacaatttgctgaacttgtgccttctacagctgccatgctgtttgacagtcacattgactctaaggagtctggcaat---aatgttgttcttacttacacaactagggttacagtgcccaaggaccacccgcatttgggcaagttcttagaggagttaaatgcattcacy---------------aag---------------------------cct---------------ctacaagga---gacatgcaacaa------------------------------------------------------caccct---ttt---------cttaaccctagtgcacaagaa---------ttacaa---act------------------------------tca---cct---gga------------actgctgaacca------------------------------gtctacgatgcagtttctattgaaact---gacataattgatgaagtcaac---------------------------------------taa
>MN306046_Human229E_USA_2019--
atggct------------acagtcaaatgg---------gctgatgca------tctgaa------------------ccacaa------------------------cgtggtcgtcag---------------ggtagaataccttattctctttatagccctttgcttgttgatagtgaa---caacct---tggaaggtgatacctcgtaatttggtacccgtcaacaagaaagac------aaaaataagcttataggctattggaatgtt---caaaaacgtttcagaactagaaagggcaaacgggtggatttgtcacccaagttacatttttattatcttggcacaggacctcataaagatgcaaaatttagagagcgtgttgaaggtgtt------gtctgggttgctgttgatggtgctaaaactgaacctacg---------ggttacggtgttaggcgcaagaattcagaaccagagataccacacttcaatcaaaag------ctcccaaatggtgttactgttgctgaagaa------------cctgac------tcccgtgctccttcccgttctcagtca------agg------------------------------------------------------------------tctcagagt---------cgtagtcgt---------------------------------------------------------------------------------------------------ggtgaa---tccaaatctcaa---------------tctcggaatccttcaagtgacagaaac---------------------------------cataac---------------------agtcaggatgacatcatgaaggcagtcgctgcggctcttaaatctttaggttttgacaag---cctcaggaa------aaagacaaa------------------------------aagtcagcgaaaacgggtacccct---aagccttct------cgtaatcagagtcctgcttcttctcaatctgctgccaagattcttgctcgttctcagagttctgaa------acaaaagaacaa---------aag---catgaaatgcaaaagccacggtggaaaagacagcctaacgatgatgtgacatctaatgtcacacaatgttttggccccagagaccttgaccacaactttggaagtgcaggtgttgtggccaatggtgttaaagctaaaggctacccacaatttgctgagcttgtgccgtctacagctgctatgctttttgatagtcacattgtttccaaagagtcaggcaac---actgtggtcttgactttcactactagagtgactgtgcccaaagaccatccacacttgggtaagtttcttgaggaattaaatgcattcact---------------aga---------------------------------------------------------gaaatgcaacaa------------------------------------------------------cagcct---ctt---------cttaaccctagtgcactagaattcaacccatcccaa---act------------------------------tca---cct---gca------------actgttgaacca------------------------------gtgcgtgatgaagtttctattgaaact---gacataattgatgaagtcaac---------------------------------------taa
>MN369046_Human229E_USA_2018--
atggct------------acagtcaaatgg---------gctgatgca------tctgaa------------------ccacaa------------------------cgtggtcgtcag---------------ggtagaataccttattctctttatagccctttgcttgttgatagtgaa---caacct---tggaaggtgatacctcgtaatttggtacccgtcaacaagaaagac------aaaaataagcttataggctattggaatgtt---caaaaacgtttcagaactagaaagggcaaacgggtggatttgtcacccaagttacatttttattatcttggcacaggacctcataaagatgcaaaatttagagagcgtgttgaaggtgtt------gtctgggttgctgttgatggtgctaaaactgaacctaca---------ggttacggtgttaggcgcaagaattcagaaccagagataccacacttcaatcaaaag------ctcccaaatggtgttactgttgctgaagaa------------cctgac------tcccgtgctccttcccgttctcagtca------agg------------------------------------------------------------------tctcagagt---------cgt------------------------------------------------------------------------------------------------------------------------attcaa---------------tctcggaatccttcaagtgacagaaac---------------------------------cataac---------------------agtcaggatgacatcatgaaggcagtcgctgcggctcttaaatctttaggttttgacaag---cctcaggaa------aaagacaaa------------------------------aagtcagcgaaaacgggtacccct---aagccttct------cgtaatcagagtcctgcttcttctcaatctgctgccaagattcttgctcgttctcagagttctgaa------acaaaagaacaa---------aag---catgaaatgcaaaagccacggtggaaaagacagcctaacgatgatgtgacatctaatgtcacacaatgttttggccccagagaccttgaccacaactttggaagtgcaggtgttgtggccaatggtgttaaagctaaaggctacccacaatttgctgagcttgtgccgtctacagctgctatgctttttgatagtcacattgtttccaaagagtcaggcaac---actgtggtcttgactttcaccactagagtgactgtgcccaaagaccatccacacttgggtaagtttcttgaggaattaaatgcattcact---------------aga---------------------------------------------------------gaaatgcaacaa------------------------------------------------------cagcct---ctt---------cttaaccctagtgcactagaattcaacccatcccaa---act------------------------------tca---cct---gca------------actgttgaacca------------------------------gtgcgtgatgaagtttctattgaaact---gacataattgatgaagtcaac---------------------------------------taa
>NC_028752_Camel_SArabia_2015-03-
atggct------------acagtcaactgg---------gctgattcc------tctgaa------------------ccacaa------------------------cgtggtcgtcag---------------ggcagaataccttattccctttatagccctttgcttgttgatagtgaa---caacct---tggaaggtgatacctcgtaatttggtacccaccaacaagaaagat------aaaagcaagcttataggctattggaatatt---caaaaacgtttcagaactagaaagggcaaacgggttgacttgtcacctaagttgcatttctattatcttggcacaggaccccacaaagatgctaaattcagagagcgcattgaaggtgtt------gtctgggttgctgttgatggtgctaaaaccgaacctact---------ggttatggtgttaggcgcaagaattcagatccagaagaaccactcttcagtcaaagt------cttccaaatggtgttactgttgttgaagaa------------cctgac------tctcgtgctccttcgcgttctcagtca------aag------------------------------------------------------------------tcacagagc---------cgaggtcgt---------------------------------------------------------------------------------------------------ggtgaa---tttaaacctcag---------------tcgcgcaattcttcaagt---------------------------------------------gca---------------------agtcaggacgacattattaaggcagtagctgctgctcttaaatctttaggtttt---------------gaa------aaagagaaa------------------------------gaggcagcgaaaaagggtactcct---aagccttct------agaaatcagagtcctgcttcttttcagactcgtgccaagagccctgctcgtcctcagaattctgaa------acaaaagaacaa---------aag---catgaaatgcaaaaaccacggtggaaaagacagcctaatgatgatttgacatctaatgttacacagtgttttggccccagagatccttaccacaactttggaagtgcaggtgttgtagctaatggtgtcaaagccaaaggctacccacaatttgctgaacttgtgccttctacagctgccatgctgtttgacagtcacattgactctaaggagtctggcaat---aatgttgttcttacttacacaactagggttacagtgcccaaggaccacccgcatttgggcaagttcttagaggagttaaatgcattcact---------------aag---------------------------cct---------------ctacaagga---gacatgcaacaa------------------------------------------------------caccct---ctt---------cttaaccctagtgcacaagaa---------ttacaa---act------------------------------tca---cct---gga------------actgctgaacca------------------------------gtctacgatgcagtttctattgaaact---gacataattgatgaagtcaac---------------------------------------taa
>MN611525_Bat_China_2018-03-
atggcc------------tccgtgagtttt---------gaagat---------------------------------aaacct------------------------cgcgggcgttct---------------ggacgtataccactctctttttattcacctgttatggtggatggaact---gttcctttctggaaggtgatgcctaaaaatgcagtacccacaggaaaaggaaac------agggaccagcaaattggctactggaatgaa---caaaagcgttggcgcatggttaaaggccagcgtaaggagcttgattccaaatggcatttctattaccttggcactggaccgcatgctgacgcaactttcaggactcgcctagatggtgtg------ttttgggttgcagtccaaggttctaaaactgaacctact---------ggccttggcaatcgtaaacgaaatgctgaccttataaaaccccagtttgctgttaaa------ctccctaattcagtttatgttgttgaagagagt---tcacgcccagct------tcacgtactcaaagtaacagcagagac------caa------------------------------------------------------------------agtgag---------------agtcgc---tct------------------------cagtctcgtaatagaggctct---------aatagtggcactcaa---------------------------------------aataat---------------tctcgttctcagagcaaaaatcgc---------aactcttcaggt---tcacctaaa------aat---------------------gaaccagttgacattgttgctgctgtcaaacaagcactccaagaacttggtgttgcccca---gctgagaac------aaccag---aaa---------gccaaaggcaagaaaaagtcgtcttctggcactagcactcct---aagcaaagt------gccacacctaaa---tcc------------------------------------------tctagt------cctcagatgcaa---------cgc---aaacaagttgaacggcctgtttggaaacgagttccaaacaaggaa------gaaaatgtgacagtctgctttggacccagagacgctttgcgtaactttggagacgcagaacttgttgctcaaggtgttcaagcacctcattaccctcaacttgctgagctgtgcccgtctacagcagcattgctgtttggcggtgaagtttcaactagggagtcaggtgaa---gatgtcgaaatcactttccattataaactgaaagtgagtaaaaatcataaagacttgcctgctttccttcaacaagtcagtgcctacgca---------------caa---------------------------cct---------------gccgaaatg---ccagtcatttcc---------acaacc------------------------------------------------------------cttaaccctactgctgcagatttcaaacct---atg------------------------------------------------------------------------------------------------------------------------gaagatgctgtg---gagataattgatcaagtt---tatgattcctttgaagcc---------------------taa
>MN611523_Bat_China_2018-03-
atggcctcaggtggcaacaatgttagcttt---------gctaac---------------------------------aagcct------------------------agaggtcggagt---------------ggcagagtccctctttctttttattctcctgtcatgattgacggagat---caacccttttggaaggtgatgcccaccaatgccgtaccaactggcatgggtgac------aaaaatcaacaaattggctattggaatgaa---caaccccgttggagaatggtcaaaggccagcgtaaagacttgccatctaagtggcacttctattaccttggtactggaccacaagctgatgcacgctatcgtcaaagaattgagggcgtg------ttttgggttgccgttcaaggttcaaagactgactctacc---------aacttgggaactcgtaagaagggccaggatttgatcccacctaaatttgctgttaaa------attccgtccaatgtggtaattgtagaggaaacc---tctcgcccatca------tcaagatcacaaagtaacagcaggcct------cag------------------------------------------------------------------agcagaaac---------aactctagg---cct------------------------caatctaaaaataactctcag---------aataat---tctcgt---------------------------------------gacaac---------------tcgagagcaccaagcagaccacgttcacgcgcaagttcaaacagc---tcatccaca------aat---------------------gatgctgttgacattgttgctgccgtgaaacaagcgcttaaagagcttggtgtaacatct---gagaagaaa------aatcaagaaaaa---------caaaagaaaagcaagaaaagcaattctggtagcaacactcca---aaagaagct------gccactccaaaactaaaa------------------------------------------tctagc------ccttcaactcca---------agg---aagcagctagaaagaccagagtggaaacgtgtgccaaacaaggag------gaaaatgttactgcttgttttggaccacgtgacactctgcacaacttcggtgatcaaaagcttattgctgaaggtgtgcaagctcctcattatccacaacttgctgaactcgtaccaacaccagctgcattgctgtttggtggcgaggtttcaacgagagaacgtggtgat---gaagttgaaattatgtatgtttacaaaatgaaggtccataaatcaaacaaagaccttcctgctttcttgcaacaagtcagtgcttatgct---------------caa---------------------------gctcctgatgctacaactacagaaagt---gcaacagctcaa---------ccactg------------------------------------------------------------ctgaacccaactgctccagacttcaaacca---gct---tca------acg---------------------------------------------------------------------------------------------------------gatgaagtcatt---gaaatgatcaacactgtg---tatgattcctttgatgcg---------------------taa
>JQ989266_Bat_HKong_2006-12-
atggcctcaggtggcaataatgttagcttt---------gctaac---------------------------------aaaccc------------------------agaggccggagt---------------ggcagagtccctctgtcttattattctcctgtcatgattgacggagat---caacccttttggaaggtgatgcccactaatgctgtaccaactggcatgggtgac------aaaaatcaacaaattggctattggaatgaa---caaccccgttggagaatggtcaaaggccagcgtaaggagttgcagtctaagtggcacttttattaccttggtactggaccacaagaagatgcacgctaccgtcaaagaattgaaggtgtg------ttttgggttgctgtacagggttcaaagactgatcctacc---------ggcttgggaactcgcaggaagggtcaggatttgatctcacctaaatttgctgttaaa------attccttccaatgtggtggttgtagaggaaacc---tctcgccctcct------tctagatcacaaagtaacagcaggcct------cag------------------------------------------------------------------agcagaaac---------aactctagg---cct------------------------caatctaaaaataactctcag---------aacaac---tctcgt---------------------------------------gacaac---------------tcgagagcaccaagcagacctcgctcacgcgcaaattcaactagc---tcatccgct------aat---------------------gatgctgttgacattgttgcagccgtgaaacaagcgcttaaagagcttggtgtaacacct---gagaagaaa------aaccaagaaaaa---------caa---------aagaaaagcaattctggtagcaatactcca---aaagaggct------gccacttcaagacaaaaa------------------------------------------tctagc------ccttcaacgcca---------agg---aagcagctagaaagaccagagtggaaacgtgtgccaaacaaggag------gaaaatgttattgcttgttttggaccacgagacactcttcacaacttcggtgatcaaaagcttattgcagaaggtgtgcaagctcctcattacccacaacttgctgaactcgtacctacaccagctgcactgctgtttggtggcgaggtttcaacgagagaacgtggtgat---gaagttgaaattatgtatgtttataaaatgaaggttcacaaatcaaacaaggaccttccttctttcttgcaacaagtcagtgcttatgct---------------caa---------------------------gctcctgatgctacaactacagaaaaa---gccactgtgcaa---------ccactg------------------------------------------------------------ctgaacccaactgctccagacttcaaacca---gct---aca------tcg---------------------------------------------------------------------------------------------------------gatgaagtcatt---gaaatgattaacactgtg---tatgattcttttgatgcg---------------------taa
>JQ989267_Bat_HKong_2006-12-
atggcctcaggtggcaataatgttagcttt---------gctaac---------------------------------aaaccc------------------------agaggccggagt---------------ggcagagtccctctgtcttattattctcctgtcatgattgacggagat---caacccttttggaaggtgatgcccactaatgctgtaccaactggcatgggtgac------aaaaatcaacaaattggctattggaatgaa---caaccccgttggagaatggtcaaaggccagcgtaaggagttgcagtctaagtggcacttttattaccttggtactggaccacaagaagatgcacgctaccgtcaaagaattgaaggtgtg------ttttgggttgctgtacagggttcaaagactgatcctacc---------ggcttgggaactcgcaggaagggtcagaatttgatctcacctaaatttgctgttaaa------attccttccaatgtggtggttgtagaggaaacc---tctcgccctcct------tctagatcacaaagtaacagcaggcct------cag------------------------------------------------------------------agcagaaac---------aactctagg---cct------------------------caatctaaaaataactctcag---------aacaac---tctcgt---------------------------------------gacaac---------------tcgagagcaccaagcagacctcgctcacgcgcaaattcaactagc---tcatccgct------aat---------------------gatgctgttgacattgttgcagccgtgaaacaagcgcttaaagagcttggtgtaacacct---gagaagaaa------aaccaagaaaaa---------caa---------aagaaaagcaattctggtagcaatactcca---aaagaggct------gccacttcaagacaaaaa------------------------------------------tctagc------ccttcaacgcca---------agg---aagcagctagaaagaccagagtggaaacgtgtgccaaacaaggag------gaaaatgttattgcttgttttggaccacgagacactcttcacaacttcggtgatcaaaagcttattgcagaaggtgtgcaagctcctcattacccacaacttgctgaactcgtacctacaccagctgcactgctgtttggtggcgaggtttcaacgagagaacgtggtgat---gaagttgaaattatgtatgtttataaaatgaaggttcacaaatcaaacaaggaccttccttctttcttgcaacaagtcagtgcttatgct---------------caa---------------------------gctcctgatgctacaactacagaaaaa---gccactgtgcaa---------ccactg------------------------------------------------------------ctgaacccaactgctccagacttcaaacca---gct---aca------tcg---------------------------------------------------------------------------------------------------------gatgaagtcatt---gaaatgattaacactgtg---tatgattcttttgatgcg---------------------taa
>JQ989268_Bat_HKong_2006-10-
atggcctcaggtggcaataatgttagcttt---------gctaac---------------------------------aaaccc------------------------agaggccggagt---------------ggcagagtccctctgtcttattattctcctgtcatgattgacggagat---caacccttttggaaggtgatgcccactaatgctgtaccaactggcatgggtgac------aaaaatcaacaaattggctattggaatgaa---caaccccgttggagaatggtcaaaggccagcgtaaggagttgcagtctaagtggcacttttattaccttggtactggaccacaagaagatgcacgctaccgtcaaagaattgaaggtgtg------ttttgggttgctgtacagggttcaaagactgatcctacc---------ggcttgggaactcgcaggaagggtcaggatttgatctcacctaaatttgctgttaaa------attccttccaatgtggtggttgtagaggaaacc---tctcgccctcct------tctagatcacaaagtaacagcaggcct------cag------------------------------------------------------------------agcagaaac---------aactctagg---cct------------------------caatctaaaaataactctcag---------aacaac---tctcgt---------------------------------------gacaac---------------tcgagagcaccaagcagacctcgctcacgcgcaaattcaactagc---tcatccgct------aat---------------------gatgctgttgacattgttgcagccgtgaaacaagcgcttaaagagcttggtgtaacacct---gagaagaaa------aaccaagaaaaa---------caa---------aagaaaagcaattctggtagcaatactcca---aaagaggct------gccacttcaagacaaaaa------------------------------------------tctagc------ccttcaacacca---------agg---aagcagctagaaagaccagagtggaaacgtgtgccaaacaaggag------gaaaatgttactgcttgttttggaccacgagacactcttcacaacttcggtgatcaaaagcttattgcagaaggtgtgcaagctcctcattacccacaacttgctgaactcgtacctacaccagctgcactgctgtttggtggcgaggtttcaacgagagaacgtggtgat---gaagttgaaattatgtatgtttataaaatgaaggttcacaaatcaaacaaggaccttccttctttcttgcaacaagtcagtgcttatgct---------------caa---------------------------gctcctgatgctacaactacagaaaaa---gccactgtgcaa---------ccactg------------------------------------------------------------ctgaacccaactgctccagacttcaaacca---gct---aca------tcg---------------------------------------------------------------------------------------------------------gatgaagtcatt---gaaatgattaacactgtg---tatgattcttttgatgcg---------------------taa
>JQ989269_Bat_HKong_2005-12-
atggcctcaggtggcaataatgttagcttt---------gctaac---------------------------------aaaccc------------------------agaggccggagt---------------ggcagagtccctctgtcttattattctcctgtcatgattgacggagat---caacccttttggaaggtgatgcccactaatgctgtaccaactggcatgggtgac------aaaaatcaacaaattggctattggaatgaa---caaccccgttggagaatggtcaaaggccagcgtaaggagttgcagtctaagtggcacttttattaccttggtactggaccacaagaagatgcacgctaccgtcaaagaattgaaggtgtg------ttttgggttgctgtacagggttcaaagactgatcctacc---------ggcttgggaactcgcaggaagggtcaggatttgatctcacctaaatttgctgttaaa------attccttccaatgtggtggttgtagaggaaacc---tctcgccctcct------tctagatcacaaagtaacagcaggcct------cag------------------------------------------------------------------agcagaaac---------aactctagg---cct------------------------caatctaaaaataactctcag---------aacaac---tctcgt---------------------------------------gacaac---------------tcgagagcaccaagcagacctcgctcacgcgcaaattcaactagc---tcatccgct------aat---------------------gatgctgttgacattgttgcagccgtgaaacaagcgcttaaagagcttggtgtaacacct---gagaagaaa------aaccaagaaaaa---------caaaagaaaagcaagaaaagcaattctggtagcaatactcca---aaagaggct------gccacttcaagacaaaaa------------------------------------------tctagc------ccttcaacacca---------agg---aagcagctagaaagaccagagtggaaacgtgtgccaaacaaggag------gaaaatgttactgcttgttttggaccacgagacactcttcacaacttcggtgatcaaaagcttattgcagaaggtgtgcaagctcctcattacccacaacttgctgaactcgtacctacaccagctgcactgctgtttggtggagaggtttcaacgagagaacgtggtgat---gaagttgaaattatgtatgtttataaaatgaaggttcacaaatcaaacaaggaccttccttctttcttgcaacaagtcagtgcttatgct---------------caa---------------------------gctcctgatgctacaactacagaaaaa---gccactgtgcaa---------ccactg------------------------------------------------------------ctgaacccaactgctccagacttcaaacca---gct---aca------tcg---------------------------------------------------------------------------------------------------------gatgaagtcatt---gaaatgattaacactgtg---tatgattcttttgatgcg---------------------taa
>JQ989270_Bat_China_2005-10-
atggcctcaggtggcaacaatgttagcttt---------gctaac---------------------------------aaaccc------------------------agaggtcggagt---------------ggcaaagtccctctatcttattattctcctgtcatgattgacggagat---caacccttttggaaggtgatgcccactaatgccgtaccaactggcatgggtgac------aaaaatcaacaaattggctattggaatgaa---caaccccgttggagaatggtcaaaggccagcgtaaggagttgccgtctaagtggcacttttattaccttggtactggaccacaagaagatgcacgctatcgtcaaagaattgaaggtgtg------ttttgggttgctgtacagggttcaaagactgatcctacc---------ggcttgggaactcgcaggaagggtcaggatctgatctcacctaaatttgctgttaaa------attccttccaatgtgatgattgtagaggaaacc---tctcgccctcct------tctagatcacaaagtaacagcaggcct------cag------------------------------------------------------------------agcagaaac---------aactctagg---cct------------------------caatctaaaaataactctcag---------aacaac---tctcgt---------------------------------------gacaac---------------tcgagagcaccaagcagacctcgttcacgcgcaaattcaactagc---tctaccact------aat---------------------gatgctgttgatattgttgctgccgtgaaacaagcgcttaaagagcttggtgtaacacct---gagaagaaa------aatcaagaaaaa---------caaaagaaaagcaagaaaagcaattctggtagcaacacccca---aaagaggct------gccactccaaaacaaaaa------------------------------------------tctagc------ccttcaacacca---------agg---aagcagctagaaagaccagagtggaaacgtgtgccaaacaaggag------gaaaatgttactgcttgttttggaccacgagacactcttcacaacttcggtgatcaaaagcttattgctgaaggtgtgcaagcttctcattatccccaactcgctgaactcgtacctacaccagctgcattgctgtttggtggcgaagtttcaacgagagaacgtggtgat---gaagttgaaattatgtatgtttacaaaatgaaggttcacaaatcaaacaaggaccttcctgctttcttgcaacaagtcagtgcttatgct---------------caa---------------------------gctcctgatgctacaactacagaaaaa---gctactgtgcaa---------ccactg------------------------------------------------------------ctgaatccaactgctccagacttccaacca---gct---aca------tcg---------------------------------------------------------------------------------------------------------gaagaagtcatt---gaaatgattaacactgtg---tatgattcttttgatgcg---------------------taa
>JQ989271_Bat_China_2005-10-
atggcctcaggtggcaacaatgttagcttt---------gctaac---------------------------------aaaccc------------------------agaggccggagt---------------ggcaaagtccctctatcttattattctcctgtcatgattgacggagat---caacccttttggaaggtgatgcccactaatgccgtaccaactggcatgggtgac------aaaaatcaacaaattggctattggaatgaa---caaccccgttggagaatggtcaaaggccagcgtaaggagttgccgtctaagtggcacttttattaccttggtactggaccacaagaagatgcacgctatcgtcaaagaattgaaggtgtg------ttttgggttgctgtacagggttcaaagactgatcctact---------ggcttgggaactcgcaggaagggtcaagacttgatctcacctaaatttgctgttaaa------attccttccaatgtggtgattgtagaggataca---tcacgccctcca------tcaagatcacaaagtaacagcaggcct------cag------------------------------------------------------------------agcagaaac---------aactctagg---cct------------------------caatctaaaaataactctcag---------aacaac---tctcgt---------------------------------------gacaac---------------tcgagagcaccaagtagacctcgctcgcgtgcaaactcaactagc---tctaccaca------aat---------------------gatgctgttgacattgttgctgccgtgaaacaagcgcttaaagagcttggtgtaacacct---gagaagaaa------aaccaagaaaaa---------caaaagaaaagcaagaaaagcaattctggtagcaatactcca---aaagatgct------gccactccaaaacaaaaa------------------------------------------tctagc------ccttcaacaata---------agg---aagcagctagaaagaccagagtggaaacgtgtgccaaacaaggag------gaaaatgttactgcttgttttggaccacgagacactcttcacaacttcggtgatcaaaagcttattgctgaaggtgtgcaagctcctcattatccccaactcgctgaactcgtacctacaccagctgcactgctgtttggtggcgaggtttcaacgagagaacgtggtgat---gaagttgaaattatgtatgtttataaaatgaaggttcacaaatcaaacaaggaccttcctgctttcttgcaacaagtcagtgcttatgct---------------caa---------------------------gctcctgatgctacaactacagaaaaa---gccactgtgcaa---------ccactg------------------------------------------------------------ctgaatccaactgctccagacttccaacca---gct---aca------tcg---------------------------------------------------------------------------------------------------------gaagaagtcatt---gaaatgattaacactgtg---tatgattcttttgacgcg---------------------taa
>JQ989272_Bat_HKong_2010-08-
atggcctcaggtggcagtaatgttagcttt---------gctaac---------------------------------aaaccc------------------------agaggccggagt---------------ggcagagtccctctgtcttattattctcctgtcatgattgacggagat---caacccttttggaaggtgatgcccactaatgccgtaccaactggcatgggtgac------aaaaatcaacaaattggctattggaatgaa---caaccccgttggagaatggtcaaaggccagcgtaaggagttgccgtctaagtggcacttttattaccttggtactggaccacaagaagatgcacgctatcgtcaaagaattgaaggtgtg------ttttgggttgctgtacagagttcaaagactgatcctacc---------ggcttgggaactcgcaggaagggtcaggatttgatctcacctaaatttgctgtcaaa------attccttccaatgtggtggttgtagaggaaacc---tctcgccctcct------tctagatcacaaagtaacagcaggcct------cag------------------------------------------------------------------agcagaaac---------aactctagg---cct------------------------caatctaaaaataactctcag---------aacaac---tctcgt---------------------------------------gacaac---------------tcgagagcaccaagcagacctcgctcacgcgcaaattcaactagc---tcatccgct------aat---------------------gatgctgttgacattgttgcagccgttaaacaagcgcttaaagagcttggtgtaacacct---gagaagaaa------aaccaagaaaaa---------caaaagaaaagcaagaaaagcaattctggtagcaacactcca---aaagaggct------gccactccaaaacaaaaa------------------------------------------tctagc------ccttcaacacca---------agg---aagcagctagaaagaccagagtggaaacgtgtgccaaacaaggag------gaaaatgttactgcttgttttggaccacgagacactcttcacaacttcggtgatcaaaagcttattgtagaaggtgtgcaagctcctcattacccacaacttgctgaactcgtacctacaccagctgcactgctgtttggtggcgaggtttcaacgagagaacgtggtgat---gaagttgaaattatgtatgtttataaaatgaaggttcacaaatcaaacaaggaccttccttctttcttgcaacaagtcagtgcttatgct---------------caa---------------------------gctcctgacgctacaactacagaaaaa---gccactgtgcaa---------ccactg------------------------------------------------------------ctgaatccaactgctccagacttcaaacca---gct---aca------tcg---------------------------------------------------------------------------------------------------------gatgaagtcatt---gaaatgattaacactgtg---tatgattcttttgatgcg---------------------taa
>JQ989273_Bat_HKong_2010-08-
atggcctcaggtggcagtaatgttagcttt---------gctaac---------------------------------aaaccc------------------------agaggccggagt---------------ggcagagtccctctgtcttattattctcctgtcatgattgacggagat---caacccttttggaaggtgatgcccactaatgccgtaccaactggcatgggtgac------aaaaatcaacaaattggctattggaatgaa---caaccccgttggagaatggtcaaaggccagcgtaaggagttgccgtctaagtggcacttttattaccttggtactggaccacaagaagatgcacgctatcgtcaaagaattgaaggtgtg------ttttgggttgctgtacagagttcaaagactgatcctacc---------ggcttgggaactcgcaggaagggtcaggatttgatctcacctaaatttgctgtcaaa------attccttccaatgtggtggttgtagaggaaacc---tctcgccctcct------tctagatcacaaagtaacagcaggcct------cag------------------------------------------------------------------agcagaaac---------aactctagg---cct------------------------caatctaaaaataactctcag---------aacaac---tctcgt---------------------------------------gacaac---------------tcgagagcaccaagcagacctcgctcacgcgcaaattcaactagc---tcatccgct------aat---------------------gatgctgttgacattgttgcagccgttaaacaagcgcttaaagagcttggtgtaacacct---gagaagaaa------aaccaagaaaaa---------caaaagaaaagcaagaaaagcaattctggtagcaacactcca---aaagaggct------gccactccaaaacaaaaa------------------------------------------tctagc------ccttcaacacca---------agg---aagcagctagaaagaccagagtggaaacgtgtgccaaacaaggag------gaaaatgttactgcttgttttggaccacgagacactcttcacaacttcggtgatcaaaagcttattgtagaaggtgtgcaagctcctcattacccacaacttgctgaactcgtacctacaccagctgcactgctgtttggtggcgaggtttcaacgagagaacgtggtgat---gaagttgaaattatgtatgtttataaaatgaaggttcacaaatcaaacaaggaccttccttctttcttgcaacaagtcagtgcttatgct---------------caa---------------------------gctcctgacgctacaactacagaaaaa---gccactgtgcaa---------ccactg------------------------------------------------------------ctgaatccaactgctccagacttcaaacca---gct---aca------tcg---------------------------------------------------------------------------------------------------------gatgaagtcatt---gaaatgattaacactgtg---tatgattcttttgatgcg---------------------taa
>NC_018871_Bat_China_2005-10-
atggcctcaggtggcaacaatgttagcttt---------gctaac---------------------------------aaaccc------------------------agaggtcggagt---------------ggcaaagtccctctatcttattattctcctgtcatgattgacggagat---caacccttttggaaggtgatgcccactaatgccgtaccaactggcatgggtgac------aaaaatcaacaaattggctattggaatgaa---caaccccgttggagaatggtcaaaggccagcgtaaggagttgccgtctaagtggcacttttattaccttggtactggaccacaagaagatgcacgctatcgtcaaagaattgaaggtgtg------ttttgggttgctgtacagggttcaaagactgatcctacc---------ggcttgggaactcgcaggaagggtcaggatctgatctcacctaaatttgctgttaaa------attccttccaatgtgatgattgtagaggaaacc---tctcgccctcct------tctagatcacaaagtaacagcaggcct------cag------------------------------------------------------------------agcagaaac---------aactctagg---cct------------------------caatctaaaaataactctcag---------aacaac---tctcgt---------------------------------------gacaac---------------tcgagagcaccaagcagacctcgttcacgcgcaaattcaactagc---tctaccact------aat---------------------gatgctgttgatattgttgctgccgtgaaacaagcgcttaaagagcttggtgtaacacct---gagaagaaa------aatcaagaaaaa---------caaaagaaaagcaagaaaagcaattctggtagcaacacccca---aaagaggct------gccactccaaaacaaaaa------------------------------------------tctagc------ccttcaacacca---------agg---aagcagctagaaagaccagagtggaaacgtgtgccaaacaaggag------gaaaatgttactgcttgttttggaccacgagacactcttcacaacttcggtgatcaaaagcttattgctgaaggtgtgcaagcttctcattatccccaactcgctgaactcgtacctacaccagctgcattgctgtttggtggcgaagtttcaacgagagaacgtggtgat---gaagttgaaattatgtatgtttacaaaatgaaggttcacaaatcaaacaaggaccttcctgctttcttgcaacaagtcagtgcttatgct---------------caa---------------------------gctcctgatgctacaactacagaaaaa---gctactgtgcaa---------ccactg------------------------------------------------------------ctgaatccaactgctccagacttccaacca---gct---aca------tcg---------------------------------------------------------------------------------------------------------gaagaagtcatt---gaaatgattaacactgtg---tatgattcttttgatgcg---------------------taa
>KY073745_Bat_Kenya_2010-06-21
atggca------------actgtcaattgg---------gccgac---------------------------------gaatccgataaaggcaatggaagaggtgggcgtggtaggaga---------------ggtcgcatcgacccctcttattactcccctatcattgtcgaaggaaat---gaaaagccctggaatgtcatccctaaaaactttgtcccaaaaggaaaaggtgga------aaggatgaacaaattggctattggaatgag---caaccacgctggcgcatgcgcaaaggcgaaaaggttgaacttccctcaaagtggcacttttactatcttggaactggtccccaaagcaaacttaaattcagagagcgcgctcaaggcgtt------gtctgggttgcagtcaatggggccaaaacagctgacacc---------gggcttggtactcgcaagagaaaccaacaacccattgttcccacttttgatgtcaaa------atcccttcaaacatcaccattgttgaggaccat---gatcggtctgcacccagctctcgtagccaaagccgtggtcgatct------caatcccgcaat------------------------------------------gacaaccgttccaacaatcagtct---------cgcaaccag---tcgcgtaac------------------aactcgcga------------------------------------------------------------------------------------------------tctaggtccaactcacgtggtcgatcc---------------------ggaaatccc------aca---------------------tccccggacgatcttgttgctgctgtgcgagctgctctggagggcatgggcttcgaaccc---atcaagaac------ggtcaa------------------agtggaaagaacactccaaagagtggtaatgccacaccc---aaaaagcagaaatcccgtgcttcatcacctgct------------------------------------------cctcgt------ccagcttctcca---------aag---aagcaaatggacaaaccaagatggaagcgcacaccaaatcaggaa------gaagatgtcgtgaagtgcttcggccctcgcgatttcgaccacaactttggtgactctgagattgttcgtctcggagttgaagcgccacactatccacagcttgccgaacttgtgccctcacaggctgctttgctgtttgatagtaacatttccaccaaggagctgaaagat---caggtgatgatcacttacacctatagtatgcttgtgcccaaagacaacaagcacctaggtcctttcctgcagcaagttaatgctttcgct---------------gat------ggcgacaaagttccagccctgccg---------------ccaaaagtg---aaacgccaaaag---------tccaagact---------gaaaag------aaagatgacgtcctggat------ggt---------ctgaatattgctgcccctgcttttgagcca---aaa---gaa------cagcgcgaatcgcgcccactc------------------------------aagttttctgaa------gttgccaaaaatgccgtcgac---------ccgctcaatgagctgaaggtc---gaaatggtagatgaggtt---aagtatgagtcttctgct---------------------taa
>KY073746_Bat_Kenya_2008-08-06
[truncated: 715,958 more chars]
