# Supplementary material for: Origins and Evolution of Seasonal Human Coronaviruses
Source: Viruses. 2022 Jul 15;14(7):1551. doi: 10.3390/v14071551 (PMC9320361; doi:10.3390/v14071551)
Supplement: Supplementary file 1 [file viruses-14-01551-s001.zip › alignments/Nucleo_betas_D5.fasta]

>KP113659_HumanHKU1_China_2010-09-
ATGTCTTATACTCCCGGTCAT---TATGCTGGAAGTAGAAGCTCCTCTGGAAATCGATCA------GGAATCCTCAAGAAAACTTCTTGGGCTGACCAATCTGAACGAAATTACCAAACCTTTAATAGAGGCAGAAAAACCCAACCTAAATTCACTGTGTCTACTCAA------CCACAAGGAAATACTATCCCACATTATTTCTGGTTCTCCGGGATCACTCAATTTCAAAAAGGTAGAGACTTTAAATTTTCAGATGGTCAAGGAGTTCCCATTGCTTTCGGAGTACCCCCTTCTGAAGCAAAAGGATATTGGTATAGACACAGCCGGCGTTCTTTTAAAACAGCTGATGGTCAACAAAAGCAGTTGTTACCGAGATGGTATTTCTACTATCTCGGTACCGGCCCATATGCCAATGCATCCTATGGTGAATCCCTCGAAGGGGTCTTCTGGGTTGCTAATCACCAAGCTGACACTTCTACTCCCTCCGATGTTTCGTCAAGGGATCCTACTACTCAAGAAGCTATCCCTACTAGGTTTCCGCCTGGTACGATTTTGCCTCAAGGCTATTATGTTGAAGGCTCAGGAAGGTCTGCTTCTAATAGTAGACCAGGTTCACGTTCTCAATCACGTGGACCCAAT---AATCGTTCATTAAGTAGAAGTAATTCTAATTTTAGACATTCAGATTCTATAGTAAAACCTGATATGGCTGATGAGATTGCTAATCTTGTTTTAGCCAAGCTTGGTAAAGAA---TCTAAACCTCAGCAAGTCACTAAGCAAAATGCCAAGGAAATTAGGCATAAAATTTTAACAAAACCTCGCCAAAAGCGAACTCCTAATAAACATTGTAATGTT---------------------------------------------------------------------------------------------------------------------------------------------------------------------------------------------------------------------------------------------------------------------------------------------------------------------------------------------------------------------------------------------------------------------------------------------------------------------------------------------------------------------------------------------------------------------
>KP113661_HumanHKU1_China_2010-09-
ATGTCTTATACTCCCGGTCAT---TATGCTGGAAGTAGAAGCTCCTCTGGAAATCGTTCA------GGAATCCTCAAGAAAACTTCTTGGGCTGACCAATCTGAACGAAATTACCAAACCTTTAATAGAGGCAGAAAAACCCAACCTAAATTCACTGTGTCTACTCAA------CCACAAGGAAATACTATCCCACATTATTCCTGGTTCTCCGGGATCACTCAATTTCAAAAAGGTAGAGACTTTAAATTTTCAGATGGTCAAGGAGTTCCCATTGCTTTCGGAGTACCCCCTTCTGAAGCAAAAGGATATTGGTATAGACACAGCCGGCGTTCTTTTAAAACAGCTGATGGTCAACAAAAGCAGTTGTTACCGAGATGGTATTTCTACTATCTCGGTACCGGCCCATATGCCAATGCATCCTATGGTGAATCCCTCGAAGGGGTCTTCTGGGTTGCTAATCACCAAGCTGACACTTCTACTCCCTCCGATGTTTCGTCAAGGGATCCTACTACTCAAGAAGCTATCCCTACTAGGTTTCCGCCTGGTACGATTTTGCCTCAAGGCTATTATGTTGAAGGCTCAGGAAGGTCTGCTTCTAATAGTCGACCAGGTTCACGTTCTCAATCACGTGGACCCAAT---AATCGTTCATTAAGTAGAAGTAATTCTAATTTTAGACATTCAGCTTCTATAGTAAAACCTGATATGGCTGATGAGATTGCTAATCTTGTTTTAGCCAAGCTTGGTAAAGAA---TCTAAACCTCAGCAAGTCACTAAGCAAAATGCCAAGGAAATTAGGCATAAAATTTTAACAAAACCTCGCCAAAAGCGAACTCCTAATAAACATTGTAATGTT---------------------------------------------------------------------------------------------------------------------------------------------------------------------------------------------------------------------------------------------------------------------------------------------------------------------------------------------------------------------------------------------------------------------------------------------------------------------------------------------------------------------------------------------------------------------
>KP113662_HumanHKU1_China_2010-09-
ATGTCTTATACTCCCGGTCAT---TATGCTGGAAGTAGAAGCTCCTCTGGAAATCGTTCG------GGAATCCTCAAGAAAACTTCTTGGGCTGACCAATCTGAACGAAATTACCAAACCTTTAATAGAGGCAGAAAAACCCAACCTAAATTCACTGTGTCTACTCAA------CCACAAGGAAATACTATCCCACATTATTCCTGGTTCTCCGGGATCACTCAATTTCAAAAAGGTAGAGACTTTAAATTTTCAGATGGTCAAGGAGTTCCCATTGCTTTCGGAGTACCCCCTTCTGAAGCAAAAGGATATTGGTATAGACACAGCCGGCGTTCTTTTAAAACAGCTGATGGTCAACAAAAGCAGTTGTTACCGAGATGGTATTTCTACTATCTCGGTACCGGCCCATATGCCAATGCATCCTATGGTGAATCCCTCGAAGGGGTCTTCTGGGTTGCTAATCACCAAGCTGACACTTCTACTCCCTCCGATGTTTCGTCAAGGGATCCTACTACTCAAGAAGCTATCCCTACTAGGTTTCCGCCTGGTACGATTTTGCCTCAAGGCTATTATGTTGAAGGCTCAGGAAGGTCTGCTTCTAATAGTCGACCAGGTTCACGTTCTCAATCACGTGGACCCAAT---AATCGTTCATTAAGTAGAAGTAATTCTAATTTTAGACATTCAGATTCTATAGTAAAACCTGATATGGCTGATGAGATTGCTAATCTTGTTTTAGCCAAGCTTGGTAAAGAA---TCTAAACCTCAGCAAGTCACTAAGCAAAATGCCAAGGAAATTAGGCATAAAATTTTAACAAAACCTCGCCAAAAGCGAACTCCTAATAAACATTGTAATGTT---------------------------------------------------------------------------------------------------------------------------------------------------------------------------------------------------------------------------------------------------------------------------------------------------------------------------------------------------------------------------------------------------------------------------------------------------------------------------------------------------------------------------------------------------------------------
>KR055546_HumanHKU1_Malaysia_2012--
ATGTCTTATACTCCCGGTCAT---TATGCTGGAAGTAGAAGCTCCTCTGGAAATCGTTCA------GGAATCCTCAAGAAAACTTCTTGGGCTGACCAATCTGAACGAAATTACCAAACCTTTAATAGAGGCAGAAAAACCCAACCTAAATTCACTGTGTCTACTCAA------CCACAAGGAAATACTATCCCACATTATTCCTGGTTCTCCGGGATCACTCAATTTCAAAAAGGTAGAGACTTTAAATTTTCAGATGGTCAAGGAGTTCCCATTGCTTTCGGAGTACCCCCTTCTGAAGCAAAAGGATATTGGTATAGACACAGCCGGCGTTCTTTTAAAACAGCTGATGGTCAACAAAAGCAGTTGTTACCGAGATGGTATTTCTACTATCTCGGTACCGGCCCATATGCCAATGCATCCTATGGTGAATCCCTCGAAGGGGTCTTCTGGGTTGCTAATCACCAAGCTGACACTTCTACTCCCTCCGATGTTTCGTCAAGGGATCCTACTACTCAAGAAGCTATCCCTACTAGGTTTCCGCCTGGTACGATTTTGCCTCAAGGCTATTATGTTGAAGGCTCAGGAAGGTCTGCTTCTAATAGTCGACCAGGTTCACGTTCTCAATCACGTGGACCCAAT---AATCGTTCATTAAGTAGAAGTAATTCTAATTTTAGACATTCAGATTCTATAGTAAAACCTGATATGGCTGATGAGATTGCTAATCTTGTTTTAGCCAAGCTTGGTAAAGAA---TCTAAACCTCAGCAAGTCACAAAGCAAAATGCCAAGGAAATTAGGCATAAAATTTTAACAAAACCTCGCCAAAAGCGAACTCCTAATAAACATTGTAATGTTCAACAGTGTTTTGGTAAAAGAGGACCTTCTCAAAATTTTGGTAATGCTGAAATGTTAAAGCTTGGTACTAATGATCCTCAGTTTCCTATTCTTGCAGAATTAGCTCCTACCCCAGGTGCTTTTTTCTTTGGTTCTAAATTAGACTTGGTTAAAAGAGAT------TCC---GAGGCTGACTCACCTGTTAAAGATGTTTTTGAACTTCATTATTCTGGTTCTATTAGGTTTGATAGTACTTTACCAGGCTTTGAGACAATTATGAAAGTTCTTGAAGAGAATTTAAATGCTTATGTT---AATTCTAATCAG------AACACTGAT------TCTGATTCGTTG------AGTTCTAAACCTCAGCGTAAAAGAGGTGTTAAACAATTACCAGAA---------------------------------------------------------------------------TTTACTCCTGAGGATCATAGTTTACTTGCTACTCTTGACGATCCTTATGTAGAAGACTCTGTTGCT------------
>KR055552_HumanHKU1_Malaysia_2013--
ATGTCTTATACTCCCGGTCAT---TATGCTGGAAGTAGAAGCTCCTCTGGAAATCGTTCA------GGAATCCTCAAGAAAACTTCTTGGGCTGACCAATCTGAACGAAATTACCAAACCTTTAATAGAGGCAGAAAAACCCAACCTAAATTTACTGTGTCTACTCAA------CCACAAGGAAATACTATCCCACATTATTCCTGGTTCTCCGGGATCACTCAATTTCAAAAAGGTAGAGACTTTAAATTTTCAGATGGTCAAGGAGTTCCCATTGCTTTCGGAGTACCCCCTTCTGAAGCAAAAGGATATTGGTATAGACACAGCCGGCGTTCTTTTAAAACAGCTGATGGTCAACAAAAGCAGTTGTTACCGAGATGGTATTTCTACTATCTCGGTACCGGCCCATATGCCAATGCATCCTATGGTGAATCCCTCGAAGGGGTCTTCTGGGTTGCTAATCACCAAGCTGACACTTCTACTCCCTCCGATGTTTCGTCAAGGGATCCTACTACTCAAGAAGCTATCCCTACTAGGTTTCCGCCTGGTACGATTTTGCCTCAAGGCTATTATGTTGAAGGCTCAGGAAGGTCTGCTTCTAATAGTCGACCAGGTTCACGTTCTCAATCACGTGGACCCAAT---AATCGTTCATTAAGTAGAAGTAATTCTAATTTTAGACATTCAGATTCTATAGTAAAACCTGATATGGCTGATGAGATTGCTAATCTTGTTTTAGCCAAGCTTGGTAAAGAA---TCTAAACCTCAGCAAGTCACAAAGCAAAATGCCAAGGAAATTAGGCATAAAATTTTAACAAAACCTCGCCAAAAGCGAACTCCTAATAAACATTGTAATGTTCAACAGTGTTTTGGTAAAAGAGGACCTTCTCAAAATTTTGGTAATGCTGAAATGTTAAAGCTTGGTACTAATGATCCTCAGTTTCCTATTCTTGCAGAATTAGCTCCTACACCAGGTGCTTTTTTCTTTGGTTCTAAATTAGACTTGGTTAAAAGAGAT------TCC---GAGGCTGACTCACCTGTTAAAGATGTTTTTGAACTTCATTATTCTGGTTCTATTAGGTTTGATAGTACTTTACCAGGCTTTGAGACAATTATGAAAGTTCTTGAAGAGAATTTAAATGCTTATGTT---AATTCTAATCAG------AACACTGAT------TCTGATTCGTTG------AGTTCTAAACCTCAGCGTAAAAGAGGTGTTAAACAATTACCAGAA---------------------------------------------------------------------------TTTACTCCTGAGGATCATAGTTTACTTGCTACTCTTGACGATCCTTATGTAGAAGACTCTGTTGCT------------
>KR055534_HumanHKU1_Malaysia_2012--
ATGTCTTATACTCCCGGTCAT---CATGCTGGAAGTAGAAGCTCCTCTGGAAATCGTTCA------GGAATCCTCAAGAAAACTTCTTGGGTTGACCAATCTGAGCGAAGCCATCAAACCTATAATAGAGGCAGAAAACCCCAACCCAAATTCACTGTGTCTACTCAA------CCACAAGGAAACCCTATCCCACATTATTCCTGGTTCTCTGGGATTACCCAATTTCAAAAAGGTAGAGACTTTAAATTTCCAGATGGTCAAGGAGTACCCATTGCTTACGGGATACCCCCTTCTGAAGCAAAAGGATATTGGTATAAACACAACCGGCGTTCTTTTAAAACAGCTGATGGTCAACAAAAGCAGTTGTTACCAAGATGGTATTTCTACTATCTCGGTACCGGTCCATATGCCAGTTCATCCTATGGTGATGCCCACGAAGGTATCTTCTGGGTCGCTAGTCACCAAGCTGACACTTCTATTCCCTCCGATGTTTCGGCAAGGGATCCTACTATTCAAGAAGCTATCCCTACTAGGTTTTCGCCTGGTACGATTTTGCCTCAAGGCTATTATGTTGAAGGCTCAGGAAGGTCTGCTTCTAATAGCCGGCCAGGTTCACGTTCTCAATCACGTGGACCCAAT---AATCGTTCATTAAGTAGAAGTAATTCTAATTTTAGACATTCTGATTCTATAGTGAAACCTGATATGGCTGATGAGATTGCTAGTCTTGTCTTGGCCAAGCTTGGTAAAGAT---TCTAAACCTCAGCAAGTTACCAAGCAAAATGCTAAGGAAATTAGGCATAAAATTTTAATGAAACCTCGCCAAAAGCGAACTCCTAATAAATTTTGTAATGTTCAACAGTGTTTTGGTAAAAGAGGACCGCTCCAAAACTTTGGTAATTCTGAAATGTTAAAGCTTGGTACTAATGATCCTCAATTTCCTATTCTTGCTGAATTAGCTCCTACCCCAGGTGCTTTTTTCTTTGGCTCTAAATTAGAGTTGTTTAAAAGAGAC------TCT---GATGCTGATTCACCTTCTAAAGACACTTTTGAACTTCGTTATTCTGGTTCTATTAGGTTTGATAGTACTTTACCTGGTTTTGAGACAATTATGAAAGTTCTTAAAGAGAATTTAGATGCTTATGTT---AATTCTAATCAG------AACACTGTT------TCTGGTTCGCTG------AGTCCTAAACCTCAGCGTAAAAGAGGTGTTAAACAATCACCTGAA---------------------------------------------------------------------------TTTACTCCTGAGGATCATAGTTTACTTGCTACTCTTGATGATCCTTATGTAGAAGACTCTGTTGCT------------
>KR055535_HumanHKU1_Malaysia_2012--
ATGTCTTATACTCCCGGTCAT---CATGCTGGAAGTAGAAGCTCCTCTGGAAATCGTTCA------GGAATCCTCAAGAAAACTTCTTGGGTTGACCAATCTGAGCGAAGCCATCAAACCTATAATAGAGGCAGAAAACCCCAACCCAAATTCACTGTGTCTACTCAA------CCACAAGGAAACCCTATCCCACATTATTCCTGGTTCTCTGGGATTACCCAATTTCAAAAAGGTAGAGACTTTAAATTTCCAGATGGTCAAGGAGTACCCATTGCTTACGGGATACCCCCTTCTGAAGCAAAAGGATATTGGTATAAACACAACCGGCGTTCTTTTAAAACAGCTGATGGTCAACAAAAGCAGTTGTTACCAAGATGGTATTTCTACGATCTTCTACTCCGTACATATGCCAGTTCATCCTATGGTGATGCCCACGAAGGTATCTTCTGGGTCGCTAGTCACCAAGCTGACACTTCTATTCCCTCCGATGTTTCGGCAAGGGATCCTACTATTCAAGAAGCTATCCCTACTAGGTTTTCGCCTGGTACGATTTTGCCTCAAGGCTATTATGTTGAAGGCTCAGGAAGGTCTGCTTCTAATAGCCGGCCAGGTTCACGTTCTCAATCACGTGGACCCAAT---AATCGTTCATTAAGTAGAAGTAATTCTAATTTTAGACATTCTGATTCTATAGTGAAACCTGATATGGCTGATGAGATTGCTAGTCTTGTCTTGGCCAAGCTTGGTAAAGAT---TCTAAACCTCAGCAAGTTACCAAGCAAAATGCTAAGGAAATTAGGCATAAAATTTTAATGAAACCTCGCCAAAAGCGAACTCCTAATAAATTTTGTAATGTTCAACAGTGTTTTGGTAAAAGAGGACCGCTCCAAAACTTTGGTAATTTTGAAATGTTAAAGCTTGGTACTAATGATCCTCAATTTCCTATTCTTGCTGAATTAGCTCCTACACCAGGTGCTTTTTTCTTTGGCTCTAAATTAGAGTTGTTTAAAAGAGAC------TCT---GATGCTGATTCACCTTCTAAAGACACTTTTGAACTTCGTTATTCTGGTTCTATTAGGTTTGATAGTACTTTACCTGGTTTTGAGACAATTATGAAAGTTCTTAAAGAGAATTTAGATGCTTATGTT---AATTCTAATCAG------AACACTGTT------TCTGGTTCGCTG------AGTCCTAAACCTCAGCGTAAAAGAGGTGTTAAACAATCACCTGAA---------------------------------------------------------------------------TTTACTCCTGAGGATCATAGTTTACTTGCTACTCTTGATGATCCTTATGTAGAAGACTCTGTTGCT------------
>KR055536_HumanHKU1_Malaysia_2012--
ATGTCTTATACTCCCGGTCAT---CATGCTGGAAGTAGAAGCTCCTCTGGAAATCGTTCA------GGAATCCTCAAGAAAACTTCTTGGGTTGACCAATCTGAGCGAAGCCATCAAACCTATAATAGAGGCAGAAAACCCCAACCCAAATTCACTGTGTCTACTCAA------CCACAAGGAAACCCTATCCCACATTATTCCTGGTTCTCTGGGATTACCCAATTTCAAAAAGGTAGAGACTTTAAATTTCCAGATGGTCAAGGAGTACCCATTGCTTACGGGATACCCCCTTCTGAAGCAAAAGGATATTGGTATAAACACAACCGGCGTTCTTTTAAAACAGCTGATGGTCAACAAAAGCAGTTGTTACCAAGATGGTATTTCTACTATCTCGGTACCGGTCCATATGCCAGTTCATCCTATGGTGATGCCCACGAAGGTATCTTCTGGGTCGCTAGTCACCAAGCTGACACTTCTATTCCCTCCGATGTTTCGGCAAGGGATCCTACTATTCAAGAAGCTATCCCTACTAGGTTTTCGCCTGGTACGATTTTGCCTCAAGGCTATTATGTTGAAGGCTCAGGAAGGTCTGCTTCTAATAGCCGGCCAGGTTCACGTTCTCAATCACGTGGACCCAAT---AATCGTTCATTAAGTAGAAGTAATTCTAATTTTAGACATTCTGATTCTATAGTCAAACCTGATATGGCTGATGAGATTGCTAGTCTTGTCTTGGCCAAGCTTGGTAAAGAT---TCTAAACCTCAGCAAGTTACCAAGCAAAATGCTAAGGAAATTAGGCATAAAATTTTAATGAAACCTCGCCAAAAGCGAACTCCTAATAAATTTTGTAATGTTCAACAGTGTTTTGGTAAAAGAGGACCGCTCCAAAACTTTGGTAATTCTGAAATGTTAAAGCTTGGTACTAATGATCCTCAATTTCCTATTCTTGCTGAATTAGCTCCTACACCAGGTGCTTTTTTCTTTGGCTCTAAATTAGAGTTGTTTAAAAGAGAC------TCT---GATGCTGATTCACCTTCTAAAGACACTTTTGAACTTCGTTATTCTGGTTCTATTAGGTTTGATAGTACTTTACCTGGTTTTGAGACAATTATGAAAGTTCTTAAAGAGAATTTAGATGCTTATGTT---AATTCTAATCAG------AACACTGTT------TCTGGTTCGCTG------AGTCCTAAACCTCAGCGTAAAAGAGGTGTTAAACAATCACCTGAA---------------------------------------------------------------------------TTTACTCCTGAGGATCATAGTTTACTTGCTACTCTTGATGATCCTTATGTAGAAGACTCTGTTGCT------------
>KR055542_HumanHKU1_Malaysia_2012--
ATGTCTTATACTCCCGGTCAT---CATGCTGGAAGTAGAAGCTCCTCTGGAAATCGTTCA------GGAATCCTCAAGAAAACTTCTTGGGTTGACCAATCTGAGCGAAGCCATCAAACCTATAATAGAGGCAGAAAACCCCAACCCAAATTCACTGTGTCTACTCAA------CCACAAGGAAACTCTATCCCACATTATTCCTGGTTCTCTGGGATTACCCAATTTCAAAAAGGTAGAGACTTTAAATTTCCAGATGGTCAAGGAGTACCCATTGCTTACGGGATACCCCTTTCTGAAGCAAAAGGATATTGGTATAAACACAACCGGCGTTCTTTTAAAACAGCTGATGGTCAACAAAAGCAGTTGTTACCAAGATGGTATTTCTACTATCTCGGTACCGGTCCATATGCCAGTTCATCCTATGGTGATGCCCACGAAGGTATCTTCTGGGTCGCTAGTCACCAAGCTGACACTTCTATTCCCTCCGATGTTTCGGCAAGGGATCCTACTATTCAAGAAGCTATCCCTACTAGGTTTTCGCCTGGTACGATTTTGCCTCAAGGCTATTATGTTGAAGGCTCAGGAAGGTCTGCTTCTAATAGCCGGCCAGGTTCACGTTCTCAATCACGTGGACCCAAT---AATCGTTCATTAAGTAGAAGTAATTCTAATTTTAGACATTCTGATTCTATAGTGAAACCTGATATGGCTGATGAGATTGCTAGTCTTGTCTTGGCCAAGCTTGGTAAAGAT---TCTAAACCTCAGCAAGTTACCAAGCAAAATGCTAAGGAAATTAGGCATAAAATTTTAATGAAACCTCGCCAAAAGCGAACTCCTAATAAATTTTGTAATGTTCAACAGTGTTTTGGTAAAAGAGGACCGCTCCAAAACTTTGGTAATTTTGAAATGTTAAAGCTTGGTACTAATGATCCTCAATTTCCTATTCTTGCTGAATTAGCTCCTACACCAGGTGCTTTTTTCTTTGGCTCTAAATTAGAGTTGTTTAAAAGAGAC------TCT---GATGCTGATTCACCTTCTAAAGACACTTTTGAACTTCGTTATTCTGGTTCTATTAGGTTTGATAGTACTTTACCTGGTTTTGAGACAATTATGAAAGTTCTTAAAGAGAATTTAGATGCTTATGTT---AATTCTAATCAG------AACACTGTT------TCTGGTTCGCTG------AGTCCTAAACCTCAGCGTAAAAGAGGTGTTAAACAATCACCTGAA---------------------------------------------------------------------------TTTACTCCTGAGGATCATAGTTTACTTGCTACTCTTGATGATCCTTATGTAGAAGACTCTGTTGCT------------
>KR055544_HumanHKU1_Malaysia_2012--
ATGTCTTATACTCCCGGTCAT---CATGCTGGAAGTAGAAGCTCCTCTGGAAATCGTTCA------GGAATCCTCAAGAAAACTTCTTGGGTTGACCAATCTGAGCGAAGCCATCAAACCTATAATAGAGGCAGAAAACCCCAACCCAAATTTACTGTGTCTACTCAA------CCACAAGGAAACCCTATCCCACATTATTCCTGGTTCTCTGGGATTACCCAATTTCAAAAAGGTAGAGACTTTAAATTTCCAGATGGTCAAGGAGTACCCATTGCTTACGGGATACCCCCTTCTGAAGCAAAAGGATATTGGTATAAACACAACCGGCGTTCTTTTAAAACAGCTGATGGTCAACAAAAGCAGTTGTTACCAAGATGGTATTTCTACTATCTCGGTACCGGTCCATATGCCAGTTCATCCTATGGTGATGCCCACGAAGGTATCTTCTGGGTCGCTAGTCACCAAGCTGACACTTCTATTCCCTCCGATGTTTCGGCAAGGGATCCTACTATTCAAGAAGCTATCCCTACTAGGTTTTCGCCTGGTACGATTTTGCCTCAAGGCTATTATGTTGAAGGCTCAGGAAGGTCTGCTTCTAATAGCCGGCCAGGTTCACGTTCTCAATCACGTGGACCCAAT---AATCGTTCATTAAGTAGAAGTAATTCTAATTTTAGACATTCTGATTCTATAGTGAAACCTGATATGGCTGATGAGATTGCTAGTCTTGTCTTGGCCAAGCTTGGTAAAGAT---TCTAAACCTCAGCAAGTTACCAAGCAAAATGCTAAGGAAATTAGGCATAAAATTTTAATGAAACCTCGCCAAAAGCGAACTCCTAATAAATTTTGTAATGTTCAACAGTGTTTTGGTAAAAGAGGACCGCTCCAAAACTTTGGTAATTTTGAAATGTTAAAGCTTGGTACTAATGATCCTCAATTTCCTATTCTTGCTGAATTAGCTCCTACACCAGGTGCTTTTTTCTTTGGCTCTAAATTAGAGTTGTTTAAAAGAGAC------TCT---GATGCTGATTCACCTTCTAAAGACACTTTTGAACTTCGTTATTCTGGTTCTATTAGGTTTGATAGTACTTTACCTGGTTTTGAGACAATTATGAAAGTTCTTAAAGAGAATTTAGATGCTTATGTT---AATTCTAATCAG------AACACTGTT------TCTGGTTCGCTG------AGTCCTAAACCTCAGCGTAAAAGAGGTGTTAAACAATCACCTGAA---------------------------------------------------------------------------TTTACTCCTGAGGATCATAGTTTACTTGCTACTCTTGATGATCCTTATGTAGAAGACTCTGTTGCT------------
>KR055545_HumanHKU1_Malaysia_2012--
ATGTCTTATACTCCCGGTCAT---CATGCTGGAAGTAGAAGCTCCTCTGGAAATCGTTCA------GGAATCCTCAAGAAAACTTCTTGGGTTGACCAATCTGAGCGAAGCCATCAAACCTATAATAGAGGCAGAAAACCCCAACCCAAATTCACTGTGTCTACTCAA------CCACAAGGAAACCCTATCCCACATTATTCCTGGTTCTCTGGGATTACCCAATTTCAAAAAGGTAGAGACTTTAAATTTCCAGATGGTCAAGGAGTACCCATTGCTTACGGGATACCCCCTTCTGAAGCAAAAGGATATTGGTATAAACACAACCGGCGTTCTTTTAAAACAGCTGATGGTCAACAAAAGCAGTTGTTACCAAGATGGTATTTCTACTATCTCGGTACCGGTCCATATGCCAGTTCATCCTATGGTGAAGCCCATGAAGGTATCTTCTGGGTCGCTAGTCACCAAGCTGACACTTCTATTCCCTCCGATGTTTCGGCAAGGGATCCTATTATTCAAGAAGCTATCCCTACTAGGTTTTCGCCTGGTACGATTTTGCCTCAAGGCTATTATGTTGAAGGCTCAGGAAGGTCTGCTTCTAATAGCCGGCCAGGTTCACGTTCTCAATCACGTGGACCCAAT---AATCGTTCATTAAGTAGAAGTAATTCTAATTTTAGACATTCTGATTCTATAGTGAAACCTGATATGGCTGATGAGATTGCTAGTCTTGTCTTGGCCAAGCTTGGTAAAGAT---TCTAAACCTCAGCAAGTTACCAAGCAAAATGCTAAGGAAATTAGGCATAAAATTTTAATGAAACCTCGCCAAAAGCGAACTCCTAATAAATTTTGTAATGTTCAACAGTGTTTTGGTAAAAGAGGACCGCTCCAAAACTTTGGTAATTTTGAAATGTTAAAGCTTGGTACTAATGATCCTCAATTTCCTATTCTTGCTGAATTAGCTCCTACCCCAGGTGCTTTTTTCTTTGGCTCTAAATTAGAGTTGTTTAAAAGAGAC------TCT---GATGCTGATTCACCTTCTAAAGACACTTTTGAACTTCGTTATTCTGGTTCTATTAGGTTTGATAGTACTTTACCTGGTTTTGAGACAATTATGAAAGTTCTTAAAGAGAATTTAGATGCTTATGTT---AATTCTAATCAG------AACACTGTT------TCTGGTTCGCTG------AGTCCTAAACCTCAGCGTAAAAGAGGTGTTAAACAATCACCTGAA---------------------------------------------------------------------------TTTACTCCTGAGGATCATAGTTTACTTGCTACTCTTGATGATCCTTATGTAGAAGACTCTGTTGCT------------
>KR055550_HumanHKU1_Malaysia_2012--
ATGTCTTATACTCCCGGTCAT---CATGCTGGAAGTAGAAGCTCCTCTGGAAATCGTTCA------GGAATCCTCAAGAAAACTTCTTGGGTTGACCAATCTGAGCGAAGCCATCAAACCTATAATAGAGGCAGAAAACCCCAACCCAAATTCACTGTGTCTACTCAA------CCACAAGGAAACCCTATCCCACATTATTCCTGGTTCTCTGGGATTACCCAATTTCAAAAAGGTAGAGACTTTAAATTTCCAGATGGTCAAGGAGTACCCATTGCTTACGGGATACCCCCTTCTGAAGCAAAAGGATATTGGTATAAACACAACCGGCGTTCTTTTAAAACAGCTGATGGTCAACAAAAGCAGTTGTTACCAAGATGGTATTTCTACTATCTCGGTACCGGTCCATATGCCAGTTCATCCTATGGTGAAGCCCATGAAGGTATCTTCTGGGTCGCTAGTCACCAAGCTGACACTTCTATTCCCTCCGATGTTTCGGCAAGGGATCCTACTATTCAAGAAGCTATCCCTACTAGGTTTTCGCCTGGTACGATTTTGCCTCAAGGCTATTATGTTGAAGGCTCAGGAAGGTCTGCTTCTAATAGCCGGCCAGGTTCACGTTCTCAATCACGTGGACCCAAT---AATCGCTCATTAAGTAGAAGTAATTCTAATTTTAGACATTCTGATTCTATAGTGAAACCTGATATGGCTGATGAGATTGCTAGTCTTGTCTTGGCCAAGCTTGGTAAAGAT---TCTAAACCTCAGCAAGTTACCAAGCAAAATGCTAAGGAAATTAGGCATAAAATTTTAATGAAACCTCGCCAAAAGCGAACTCCTAATAAATTTTGTAATGTTCAACAGTGTTTTGGTAAAAGAGGACCGCTCCAAAACTTTGGTAATTCTGAAATGTTAAAGCTTGGTACTAATGATCCTCAATTTCCTATTCTTGCTGAATTAGCTCCTACACCAGGTGCTTTTTTCTTTGGCTCTAAATTAGAGTTGTTTAAAAGAGAC------TCT---GATGCTGATTCACCTTCTAAAGACACTTTTGAACTTCGTTATTCTGGTTCTATTAGGTTTGATAGTACTTTACCTGGTTTTGAGACAATTATGAAAGTTCTTAAAGAGAATTTAGATGCTTATGTT---AATTCTAATCAG------AACACTGTT------TCTGGTTCGCTG------AGTCCTAAACCTCAGCGTAAAAGAGGTGTTAAACAATCACCTGAA---------------------------------------------------------------------------TTTACTCCTGAGGATCATAGTTTACTTGCTACTCTTGATGATCCTTATGTAGAAGACTCTGTTGCT------------
>KR055553_HumanHKU1_Malaysia_2013--
ATGTCTTATACTCCCGGTCAT---CATGCTGGAAGTAGAAGCTCCTCTGGAAATCGTTCA------GGAATCCTCAAGAAAACTTCTTGGGTTGACCAATCTGAGCGAAGCCATCAAACCTATAATAGAGGCAGAAAACCCCAACCCAAATTCACTGTGTCTACTCAA------CCACAAGGAAACCCTATCCCACATTATTCCTGGTTCTCTGGGATTACCCAATTTCAAAAAGGTAGAGACTTTAAATTTCCAGATGGTCAAGGAGTACCCATTGCTTACGGGATACCCCCTTCTGAAGCAAAAGGATATTGGTATAAACACAACCGGCGTTCTTTTAAAACAGCTGATGGTCAACAAAAGCAGTTGTTACCAAGATGGTATTTCTACTATCTCGGTACCGGTCCATATGCCAGTTCATCCTATGGTGATGCCCACGAAGGTATCTTCTGGGTCGCTAGTCACCAAGCTGACACTTCTATTCCCTCCGATGTTTCGGCAAGGGATCCTACTATTCAAGAAGCTATCCCTACTAGGTTTTCGCCTGGTACGATTTTGCCTCAAGGCTATTATGTTGAAGGCTCAGGAAGGTCTGCTTCTAATAGCCGGCCAGGTTCACGTTCTCAATCACGTGGACCCAAT---AATCGGTCATTAAGTAGAAGTAATTCTAATTTTAGACATTCTGATTCTATAGTGAAACCTGCTATGGCTGATGAGATTGCTAGTCTTGTCTTGGCCAAGCTTGGTAAAGAT---TCTAAACCTCAGCAAGTTACCAAGCAAAATGCTAAGGAAATTAGGCATAAAATTTTAATGAAACCTCGCCAAAAGCGAACTCCTAATAAATTTTGTAATGTTCAACAGTGTTTTGGTAAAAGGGGACCGCTCCAAAACTTTGGTAATTTTGAAATGTTAAAGCTTGGTACTAATGATCCTCAATTTCCTATTCTTGCTGAATTAGCTCCTACCCCAGGTGCTTTTTTCTTTGGCT-TAAATTAGAGTTGTTTAAAAGAGAC------T-T---GATGCTGATTCACCTTCTAAAGACACTTTTGAACTTCGTTATTCTGGTT-TATTAGGTTTGATAGTACTTTACCTGGTTTTGAGACAATTATGAAAGTT-TTAAAGAGAATTTAGATGCTTATGTT---AATTCTAATCAG------AACACTGTT------TCTGGTTCGCTG------AGTCCTAAACCTCAGCGTAAAAGAGGTGTTAAACAATCACCTGAA---------------------------------------------------------------------------TTTACTCCTGAGGATCATAGTTTACTTGCTACTCTTGATGATCCTTATGTAGAAGACTCTGTTGCT------------
>DQ415901_HumanHKU1_China_2005-01-
ATGTCTTATACTCCCGGTCAT---TATGCTGGAAGTAGAAGCTCCTCTGGAAATCGTTCA------GGAATCCTCAAGAAAACTTCTTGGGCTGACCAATCTGAACGAAATTACCAAACCTTTAATAGAGGCAGAAAAACCCAACCTAAATTCACTGTGTCTACTCAA------CCACAAGGAAATACTATCCCACATTATTCCTGGTTCTCCGGGATCACTCAATTTCAAAAAGGTAGAGACTTTAAATTTTCAGATGGTCAAGGAGTTCCCATTGCTTTCGGAGTACCCCTTTCTGAAGCAAAAGGATATTGGTATAGACACAGCCGGCGTTCTTTTAAAACAGCTGATGGTCAACAAAAGCAGTTGTTACCGAGATGGTATTTCTACTATCTCGGTACCGGCCCATATGCCAATGCATCCTATGGTGAATCCCTCGAAGGGGTCTTCTGGGTTGCTAATCACCAAGCTGACACTTCTACTCCCTCCGATGTTTCGTCAAGGGATCCTACTACTCAAGAAGCTATCCCTACTAGGTTTCCGCCTGGTACGATTTTGCCTCAAGGCTATTATGTTGAAGGCTCAGGAAGGTCTGCTTCTAATAGTCGACCAGGTTCACGTTCTCAATCACGTGGACCCAAT---AATCGTTCATTAAGTAGAAGTAATTCTAATTTTAGACATTCAGATTCTATAGTAAAACCTGATATGGCTGATGAGATTGCTAATCTTGTTTTAGCCAAGCTTGGTAAAGAA---TCTAAACCTCAGCAAGTCACTAAGCAAAATGCCAAGGAAATTAGGCATAAAATTTTAACAAAACCTCGCCAAAAGCGAACTCCTAATAAACATTGTAATGTTCAACAGTGTTTTGGTAAAAGAGGACCTTCTCAAAATTTTGGTAATGCTGAAATGTTAAAGCTTGGTACTAATGATCCTCAGTTTCCTATTCTTGCAGAATTAGCTCCTACACCAGGTGCTTTTTTCTTTGGTTCTAAATTAGACTTGGTTAAAAGAGAT------TCC---GAGGCTGACTCACCTGTTAAAGATGTTTTTGAACTTCATTATTCTGGTTCTATTAGGTTTGATAGTACTTTACCAGGCTTTGAGACAATTATGAAAGTTCTTGAAGAGAATTTAAATGCTTATGTT---AATTCTAATCAG------AACACTGAT------TCTGATTCGTTG------AGTTCTAAACCTCAGCGTAAAAGAGGTGTTAAACAATTACCAGAA---------------------------------------------------------------------------TTTACTCCTGAGGATCATAGTTTACTTGCTACTCTTGACGATCCTTATGTAGAAGACTCTGTTGCT---------TAA
>DQ415903_HumanHKU1_China_2003-04-
ATGTCTTATACTCCCGGTCAT---TATGCTGGAAGTAGAAGCTCCTCTGGAAATCGTTCA------GGAATCCTCAAGAAAACTTCTTGGGCTGACCAATCTGAGCGAAATTACCAAACCTTTAATAGAGGCAGAAAAACCCAACCTAAATTCACTGTGTCTACTCAA------CCACAAGGAAATACTATCCCACATTATTCCTGGTTCTCCGGGATCACTCAATTTCAAAAAGGTAGAGACTTTAAATTTTCAGATGGTCAAGGAGTTCCCATTGCTTTCGGAGTACCCCCTTCTGAAGCAAAAGGATATTGGTATAGACACAGCCGGCGTTCTTTTAAAACAGCTGATGGTCAACAAAAGCAGTTGTTACCGAGATGGTATTTCTACTATCTCGGTACCGGCCCATATGCCAATGCATCCTATGGTGAATCCCTCGAAGGGGTCTTCTGGGTTGCTAATCACCAAGCTGACACTTCTACTCCCTCCGATGTTTCGTCAAGGGATCCTACTACTCAAGAAGCTATCCCTACTAGGTTTCCGCCTGGTACGATTTTGCCTCAAGGCTATTATGTTGAAGGCTCAGGAAGGTCTGCTTCTAATAGTCGACCAGGTTCACGTTCTCAATCACGTGGACCCAAT---AATCGTTCATTAAGTAGAAGTAATTCTAATTTTAGACATTCAGATTCTATAGTAAAACCTGATATGGCTGATGAGATCGCTAATCTTGTTTTAGCCAAGCTTGGTAAAGAT---TCTAAACCTCAGCAAGTCACTAAGCAAAATGCCAAGGAAATCAGGCATAAAATTTTAACAAAACCTCGCCAAAAGCGAACTCCTAATAAACATTGTAATGTTCAACAGTGTTTTGGTAAAAGAGGACCTTCTCAAAATTTTGGTAATGCTGAAATGTTAAAGCTTGGTACTAATGATCCTCAGTTTCCTATTCTTGCAGAATTAGCTCCTACACCAGGTGCTTTTTTCTTTGGTTCTAAATTAGACTTGGTTAAAAGAGAT------TCC---GAGGCTGACTCACCTGTTAAAGATGTTTTTGAACTTCATTATTCTGGTTCTATTAGGTTTGATAGTACTTTACCAGGCTTTGAGACAATTATGAAAGTTCTTGAAGAGAATTTAAATGCTTACGTT---AATTCTAATCAG------AACACTGAT------TCTGATTCGTTG------AGTTCTAAACCTCAGCGTAAAAGAGGTGTTAAACAATTACCAGAA---------------------------------------------------------------------------TTTACTCCTGAGGATCATAGTTTACTTGCTACTCTTGATGATCCTTATGTAGAAGACTCTGTTGCT---------TAA
>DQ415906_HumanHKU1_China_2004-03-
ATGTCTTATACTCCCGGTCAT---TATGCTGGAAGTAGAAGCTCCTCTGGAAATCGTTCA------GGAATCCTCAAGAAAACTTCTTGGGCTGACCAATCTGAACGAAATTACCAAACCTTTAATAGAGGCAGAAAAACCCAACCTAAATTCACTGTGTCTACTCAA------CCACAAGGAAATACTATCCCACATTATTCCTGGTTCTCCGGGATCACTCAATTTCAAAAAGGTAGAGACTTTAAATTTTCAGATGGTCAAGGAGTTCCCATTGCTTTCGGAGTACCCCCTTCTGAAGCAAAAGGATATTGGTATAGACACAACCGGCGTTCTTTTAAAACAGCTGATGGTCAACAAAAGCAGTTGTTACCGAGATGGTATTTCTACTATCTCGGTACCGGCCCATATGCCAATGCATCCTATGGTGAATCCCTCGAAGGGGTCTTCTGGGTTGCTAATCACCAAGCTGACACTTCTACTCCCTCCGATGTTTCGTCAAGGGATCCTACTACTCAAGAAGCTATCCCTACTAGGTTTCCGCCTGGTACGATTTTGCCTCAAGGCTATTATGTTGAAGGCTCAGGAAGGTCTGCTTCTAATAGTCGACCAGGTTCACGTTCTCAATCACGTGGACCCAAT---AATCGTTCATTAAGTAGAAGTAATTCCAATTTTAGACATTCAGATTCTATAGTAAAACCTGATATGGCTGATGAGATTGCTAATCTTGTTTTAGCCAAGCTTGGTAAAGAA---TCTAAACCTCAGCAAGTCACTAAGCAAAATGCCAAGGAAATTAGGCATAAAATTTTAACAAAACCTCGCCAAAAGCGAACTCCTAATAAACATTGTAATGTTCAACAGTGTTTTGGTAAAAGAGGACCTTCTCAAAATTTTGGTAATGCTGAAATGTTAAAGCTTGGTACTAATGATCCTCAGTTTCCTATTCTTGCAGAATTAGCTCCTACACCAGGTGCTTTTTTCTTTGGTTCTAAATTAGACTTGGTTAAAAGAGAT------TCC---GAGGCTGACTCACCTGTTAAAGATGTTTTTGAACTTCATTATTCTGGTTCTATTAGGTTTGATAGTACTTTACCAGGCTTTGAGACAATTATGAAAGTTCTTGAAGAGAACTTAAATGCTTATGTT---AATTCTAATCAG------AACACTGAT------TCTGATTCGTTG------AGTTCTAAACCTCAGCGTAAAAGAGGTGTTAAACAATTACCAGAA---------------------------------------------------------------------------TTTACTCCTGAGGATCATAGTTTACTTGCTACTCTTGACGATCCTTATGTAGAAGACTCTGTTGCT---------TAA
>DQ415907_HumanHKU1_China_2004-03-
ATGTCTTATACTCCCGGTCAT---TATGCTGGAAGTAGAAGCTCCTCTGGAAATCGTTCA------GGAATCCTCAAGAAAACTTCTTGGGCTGACCAATCTGAACGAAATTACCAAACCTTTAATAGAGGCAGAAAAACCCAACCTAAATTCACTGTGTCTACTCAA------CCACAAGAAAATACTATCCCACATTATTCCTGGTTCTCCGGGATCACTCAATTTCAAAAAGGTAGAGACTTTAAATTTTCAGATGGTCAAGGAGTTCCCATTGCTTTCGGAGTACCCCCTTCTGAAGCAAAAGGATATTGGTATAGACACAGCCGGCGTTCTTTTAAAACAGCTGATGGTCAACAAAAGCAGTTGTTACCGAGATGGTATTTCTACTATCTCGGTACCGGCCCATATGCCAATGCATCCTATGGTGAATCCCTCGAAGGGGTCTTCTGGGTTGCTAATCACCAAGCTGACACTTCTACTCCCTCCGATGTTTCGTCAAGGGATCCTACTACTCAAGAAGCTATCCCTACTAGGTTTCCGCCTGGTACGATTTTGCCTCAAGGCTATTATGTTGAAGGCTCAGGAAGGTCTGCTTCTAATAGTCGACCAGGTTCACGTTCTCAATCACGTGGACCCAAT---AATCGTTCATTAAGTAGAAGTAATTCTAATTTTAGACATTCAGATTCTATAGTAAAACCTGATATGGCTGATGAGATTGCTAATCTTGTTTTAGCCAAGCTTGGTAAAGAA---TCTAAACCTCAGCAAGTCACTAAGCAAAATGCCAAGGAAATTAGGCATAAAATTTTAACAAAACCTCGCCAAAAGCGAACTCCTAATAAACATTGTAATGTTCAACAGTGTTTTGGTAAAAGAGGACCTTCTCAAAATTTTGGTAATGCTGAAATGTTAAAGCTTGGTACTAATGATCCTCAGTTTCCTATTCTTGCAGAATTAGCTCCTACACCAGGTGCTTTTTTCTTTGGTTCTAAATTAGACTTGGTTAAAAGAGAT------TCC---GAGGCTGACTCACCTGTTAAAGATGTTTTTGAACTTCATTATTCTGGTTCTATTAGGTTTGATAGTACTTTACCAGGCTTTGAGACAATTATGAAAGTTCTTGAAGAGAACTTAAATGCTTATGTT---AATTCTAATCAG------AACACTGAT------TCTGATTCGTTG------AGTTCTAAACCTCAGCGTAAAAGAGGTGTTAAACAATTACCAGAA---------------------------------------------------------------------------TTTACTCCTGAGGATCATAGTTTACTTGCTACTCTTGACGATCCTTATGTAGAAGACTCTGTTGCT---------TAA
>DQ415908_HumanHKU1_China_2004-04-
ATGTCTTATACTCCCGGTCAT---TATGCTGGAAGTAGAAGCTCCTCTGGAAATCGTTCA------GGAATCCTCAAGAAAACTTCTTGGGCTGACCAATCTGAACGAAATTACCAAACCTTTAATAGAGGCAGAAAAACCCAACCTAAATTCACTGTGTCTACTCAA------CCACAAGGAAATACTATCCCACATTATTCCTGGTTCTCCGGGATCACTCAATTTCAAAAAGGTAGAGACTTTAAATTTTCAGATGGTCAAGGAGTTCCCATTGCTTTCGGAGTACCCCCTTCTGAAGCAAAAGGATATTGGTATAGACACAGCCGGCGTTCTTTTAAAACAGCTGATGGTCAACAAAAGCATTTGTTACCGAGATGGTATTTCTACTATCTCGGTACCGGCCCATATGCCAATGCATCCTATGGTGAATCCCTCGAAGGGGTCTTCTGGGTTGCTAATCACCAAGCTGACACTTCTACTCCCTCCGATGTTTCGTCAAGGGATCCTACTACTCAAGAAGCTATCCCTACTAGGTTTCCGCCTGGTACGATTTTGCCTCAAGGCTATTATGTTGAAGGCTCAGGAAGGTCTGCTTCTAATAGTCGACCAGGTTCACGTTCTCAATCACGTGGACCCAAT---AATCGTTCATTAAGTAGAAGTAATTCTAATTTTAGACATTCAGATTCTATAGTAAAACCTGATATGGCTGATGAGATTGCTAATCTTGTTTTAGCCAAGCTTGGTAAAGAA---TCTAAACCTCAGCAAGTCACTAAGCAAAATGCCAAGGAAATTAGGCATAAAATTTTAACAAAACCTCGCCAAAAGCGAACTCCTAATAAACATTGTAATGTTCAACAGTGTTTTGGTAAAAGAGGACCTTCTCAAAATTTTGGTAATTCTGAAATGTTAAAGCTTGGTACTAATGATCCTCAGTTTCCTATTCTCGCAGAATTAGCTCCTACACCAGGTGCTTTTTTCTTTGGTTCTAAATTAGACTTGGTTAAAAGAGAT------TCC---GAGGCTGACTCACCTGTTAAAGATGTTTTTGAACTTCATTATTCTGGTTCTATTAGGTTTGATAGTACTTTACCAGGCTTTGAGACAATTATGAAAGTTCTTGAAGAGAACTTAAATGCTTATGTT---AATTCTAATCAG------AACACTGAT------TCTGATTCGTTG------AGTTCTAAACCTCAGCGTAAAAGAGGTGTTAAACAATTACCAGAA---------------------------------------------------------------------------TTTACTCCTGAGGATCATAGTTTACTTGCTACTCTTGACGATCCTTATGTAGAAGACTCTGTTGCT---------TAA
>KF686344_HumanHKU1_USA_2009-12-28
ATGTCTTATACTCCCGGTCAT---TATGCTGGAAGTAGAAGCTCCTCTGGAAATCGTTCA------GGAATCCTCAAGAAAACTTCTTGGGCTGACCAATCTGAACGAAATTACCAAACCTTTAATAGAGGCAGAAAAACCCAACCTAAATTCACTGTGTCTACTCAA------CCACAAGGAAATACTATCCCACATTATTCCTGGTTCTCCGGGATCACTCAATTTCAAAAAGGTAGAGACTTTAAATTTTCAGATGGTCAAGGAGTTCCCATTGCTTTCGGAGTACCCCCTTCTGAAGCAAAAGGATATTGGTATAGACACAGCCGGCGTTCTTTTAAAACAGCTGATGGTCAACAAAAGCAGTTGTTACCGAGATGGTATTTCTACTATCTCGGTACCGGCCCATATGCCAATGCCTCCTATGGTGAATCCCTCGAAGGGGTCTTCTGGGTTGCTAATCACCAAGCTGACACTTCTACTCCCTCCGATGTTTCGTCAAGGGATCCTACTACTCAAGAAGCTATCCCTACTAGGTTTCCGCCTGGTACGATTCTGCCTCAAGGCTATTATGTTGAAGGCTCAGGAAGGTCTGCTTCTAATAGTCGACCAGGTTCACGTTCTCAATCACGTGGACCCAAT---AATCGTTCATTAAGTAGAAGTAATTCTAATTTTAGACATTCAGATTCTATAGTAAAACCTGATATGGCTGATGAGATTGCTAATCTTGTTTTAGCCAAGCTTGGTAAAGAA---TCTAAACCTCAGCAAGTCACTAAGCAAAATGCCAAGGAAATTAGGCATAAAATTTTAACAAAACCTCGCCAAAAGCGAACTCCTAATAAACATTGTAATGTTCAACAGTGTTTTGGTAAAAGAGGACCTTCTCAAAATTTTGGTAATGCTGAAATGTTAAAGCTTGGTACTAATGATCCTCAGTTTCCTATTCTTGCAGAATTAGCTCCTACACCAGGTGCTTTTTTCTTTGGTTCTAAATTAGACTTGGTTAAAAGAGAT------TCC---GAGGCTGACTCACCTGTTAAAGATGTTTTTGAACTTCATTATTCTGGTTCTATTAGGTTTGATAGTACTTTACCAGGCTTTGAGACAATTATGAAAGTTCTTGAAGAGAATTTAAATGCTTATGTT---AATTCTAATCAG------AACACTGAT------TCTGATTCGTTG------AGTTCTAAACCTCAGCGTAAAAGAGGTGTTAAACAATTACCAGAA---------------------------------------------------------------------------TTTACTCCTGAGGATCATAGTTTACTTGCTACTCTTGACGATCCTTATGTAGAAGACTCTGTTGCT---------TAA
>DQ339101_HumanHKU1_HKong_2004-01-
ATGTCTTATACTCCCGGTCAT---CATGCTGGAAGTAGAAGCTCCTCTGGAAATCGTTCA------GGAATCCTCAAGAAAACTTCTTGGGTTGACCAATCTGAGCGAAGCCATCAAACCTATAATAGAGGCAGAAAACCCCAACCAAAATTCACTGTGTCTACTCAA------CCACAAGGAAACCCTATCCCACATTATTCCTGGTTCTCTGGGATTACCCAATTTCAAAAAGGTAGAGACTTTAAATTTCCAGATGGTCAAGGAGTACCCATTGCTTACGGGATACCCCCTTCTGAAGCAAAAGGATATTGGTATAAACACAACCGGCGTTCTTTTAAAACAGCTGATGGTCAACAAAAGCAGTTGTTACCAAGATGGTATTTCTACTATCTCGGTACCGGTCCATATGCCAGTTCATCCTATGGTGATGCCCACGAAGGTATCTTCTGGGTCGCTAGTCACCAAGCTGATACTTCTATTCCCTCCGATGTTTCGGCAAGGGATCCTACTATTCAAGAAGCTATCCCTACTAGGTTTTCGCCTGGTACGATTTTGCCTCAAGGCTATTATGTTGAAGGCTCAGGAAGGTCTGCTTCTAATAGCCGGCCAGGTTCACGTTCTCAATCACGTGGACCCAAT---AATCGTTCATTAAGTAGAAGTAATTCTAATTTTAGACATTCTGATTCTATAGTGAAACCTGATATGGCTGATGAGATTGCTAGTCTTGTCTTAGCCAAGCTTGGTAAAGAT---TCTAAACCTCAGCAAGTTACCAAGCAAAATGCTAAGGAAATTAGGCATAAAATTTTAATGAAACCTCGCCAAAAGCGAACTCCTAATAAATTTTGTAATGTTCAACAGTGTTTTGGTAAAAGAGGACCGCTCCAAAACTTTGGTAATTCTGAAATGTTAAAGCTTGGTACTAATGATCCTCAATTTCCTATTCTTGCTGAATTAGCTCCTACACCAGGTGCTTTTTTCTTTGGCTCTAAATTAGAGTTGTTTAAAAGAGAC------TCT---GATGCTGATTCACCTTCTAAAGACACTTTTGAACTTCGTTATTCTGGTTCTATTAGGTTTGATAGTACTTTACCTGGTTTTGAGACAATTATGAAAGTTCTTAAAGAGAATTTAGATGCTTATGTT---AATTCTAATCAG------AACACTGTT------TCTGGTTCGCTG------AGTCCTAAACCTCAGCGTAAAAGAGGTGTTAAACAATCACCTGAA---------------------------------------------------------------------------TTTACTCCTGAGGATCATAGTTTACTTGCTACTCTTGATGATCCTTATGTAGAAGACTCTGTTGCT---------TAA
>DQ415902_HumanHKU1_HKong_2005-02-
ATGTCTTATACTCCCGGTCAT---CATGCTGGAAGTAGAAGCTCCTCTGGAAATCGTTCA------GGAATCCTCAAGAAAACTTCTTGGGTTGACCAATCTGAGCGAAGCCATCAAACCTATAATAGAGGCAGAAAACCCCAACCCAAATTCACTGTGTCTACTCAA------CCACAAGGAAACCCTATCCCACATTATTCCTGGTTCTCTGGGATTACCCAATTTCAAAAAGGTAGAGACTTTAAATTTCCAGATGGTCAAGGAGTACCCATTGCTTACGGGATACCCCCTTCTGAAGCAAAAGGATATTGGTATAAACACAACCGGCGTTCTTTTAAAACAGCTGATGGTCAACAAAAGCAGTTGTTACCAAGATGGTATTTCTACTATCTCGGTACCGGTCCATATGCCAGTTCATCCTATGGTGATGCCCACGAAGGTATCTTCTGGGTCGCTAGTCACCAAGCTGACACTTCTATTCCCTCCGATGTTTCGGCAAGGGATCCTACTATTCAAGAAGCTATCCCTACTAGGTTTTCGCCTGGTACGATTTTGCCTCAAGGCTATTATGTTGAAGGCTCAGGAAGGTCTGCTTCTAATAGCCGGCCAGGTTCACGTTCTCAATCACGTGGACCCAAT---AATCGTTCATTAAGTAGAAGTAATTCTAATTTTAGACATTCTGATTCTATAGTGAAACCTGATATGGCTGATGAGATTGCTAGTCTTGTCTTGGCCAAGCTTGGTAAAGAT---TTTAAACCTCAGCAAGTTACCAAGCAAAATGCTAAGGAAATTAGGCATAAAATTTTAATGAAACCTCGCCAAAAGCGAACTCCTAATAAATTTTGTAATGTTCAACAGTGTTTTGGTAAAAGAGGACCGCTCCAAAACTTTGGTAATTCTGAAATGTTAAAGCTTGGTACTAATGATCCTCAATTTCCTATTCTTGCTGAATTAGCTCCTACACCAGGTGCTTTTTTCTTTGGCTCTAAATTAGAGTTGTTTAAAAGAGAC------TCT---GATGCTGATTCACCTTCTAAAGACACTTTTGAACTTCGTTATTCTGGTTCTATTAGGTTTGATAGTACTTTACCTGGTTTTGAGACAATTATGAAAGTTCTTAAAGAGAATTTAGATGCTTATGTT---AATTCTAATCAG------AACACTGTT------TCTGGTTCGCTG------AGTCCTAAACCTCAGCGTAAAAGAGGTGTTAAACAATCACCTGAA---------------------------------------------------------------------------TTTACTCCTGAGGATCATAGTTTACTTGCTACTCTTGATGATCCTTATGTAGAAGACTCTGTTGCT---------TAA
>KY674921_HumanHKU1_USA_2016--
ATGTCTTATACTCCCGGTCAT---CATGCTGGAAGTAGAAGCTCCTCTGGAAATCGTTCA------GGAATCCTCAAGAAAACTTCTTGGGTTGACCAATCTGAGCGAAGCCATCAAACCTATAATAGAGGCAGAAAACCCCAACCCAAATTCACTGTGTCTACTCAA------CCACAAGGAAACCCTATCCCACATTATTCCTGGTTCTCTGGGATTACCCAATTTCAAAAAGGTAGAGACTTTAAATTTCCAGATGGTCAAGGAGTACCCATTGCTTACGGGATACCCCCTTCTGAAGCAAAAGGATATTGGTATAAACACAACCGGCGTTCTTTTAAAACAGCTGATGGTCAACAAAAGCAGTTGTTACCAAGATGGTATTTCTACTATCTCGGTACCGGTCCATATGCCAGTTCATCCTATGGTGATGCCCACGAAGGTATCTTCTGGGTCGCTAGTCACCAAGCTGACACTTCTATTCCCTCCGATGTTTCGGCAAGGGATCCTACTATTCAAGAAGCTATCCCTACTAGGTTTTCGCCTGGTACGATTTTGCCTCAAGGCTATTATGTTGAAGGCTCAGGAAGGTCTGCTTCTAATAGCCGGCCAGGTTCACGTTCTCAATCACGTGGACCCAAT---AATCGGTCATTAAGTAGAAGTAATTCTAATTTTAGACATTCTGATTCTATAGTGAAACCTGATATGGCTGATGAGATTGCTAGTCTTGTCTTGGCCAAGCTTGGTAAAGAT---TCTAAACCTCAGCAAGTTACCAAGCAAAATGCTAAGGAAATTAGGCATAAAATTTTAATGAAACCTCGCCAAAAGCGAACTCCTAATAAATTTTGTAATGTTCAACAGTGTTTTGGTAAAAGAGGACCGCTCCAAAACTTTGGTAATTCTGAAATGTTAAAGCTTGGTACTAATGATCCTCAATTTCCTATTCTTGCTGAATTAGCTCCTACACCAGGTGCTTTTTTCTTTGGCTCTAAATTAGAGTTGTTTAAAAGAGAC------TCT---GATGCTGATTCACCTTCTAAAGACACTTTTGAACTTCGTTACTCTGGTTCTATTAGGTTTGATAGTACTTTACCTGGTTTTGAGACAATTATGAAAGTTCTTAAAGAGAATTTAGATGCTTATGTT---AATTCTAATCAG------AACACTGTT------TCTGGTTCGCTG------AGTCCTAAACCTCAGCGTAAAAGAGGTGTTAAACAATCACCTGAA---------------------------------------------------------------------------TTTACTCCTGAGGATCATAGTTTACTTGCTACTCTTGATGATCCTTATGTAGAAGACTCTGTTGCT---------TAA
>MH940245_HumanHKU1_Thailand_2017-06-04
ATGTCTTATACTCCCGGTCAT---CATGCTGGAAGTAGAAGCTCCTCTGGAAATCGTTCA------GGAATCCTCAAGAAAACTTCTTGGGTTGACCAATCTGAGCGAAGCCATCAAACCTATAATAGAGGCAGAAAACCCCAACCCAAATTCACTGTGTCTACTCAA------CCACAAGGAAACCCTATCCCACATTATTCCTGGTTCTCTGGGATTACCCAATTTCAAAAAGGTAGAGACTTTAAATTTCCAGATGGTCAAGGAGTACCCATTGCTTACGGGATACCCCCTTCTGAAGCAAAAGGATATTGGTATAAACACAACCGGCGTTCTTTTAAAACAGCTGATGGTCAACAAAAGCAGTTGTTACCAAGATGGTATTTCTACTATCTCGGTACCGGTCCATATGCCAGTTCATCCTATGGTGATGCCCACGAAGGTATCTTCTGGGTCGCTAGTCACCAAGCTGACACTTCTATTCCCTCCGATGTTTCGGCAAGGGATCCTACTATTCAAGAAGCTATCCCTACTAGGTTTTCGCCTGGTACGATTTTGCCTCAAGGCTATTATGTTGAAGGCTCAGGAAGGTCTGCTTCTAATAGCCGGCCAGGTTCACGTTCTCAATCACGTGGACCCAAT---AATCGTTCATTAAGTAGAAGTAATTCTAATTTTAGACATTCTGATTCTATAGTGAAACCTGATATGGCTGATGAGATTGCTAGTCTTGTCTTGGCCAAGCTTGGTAAAGAT---TCTAAACCTCAGCAAGTTACCAAGCAAAATGCTAAGGAAATTAGGCATAAAATTTTAATGAAACCTCGCCAAAAGCGAACTCCTAATAAATTTTGTAATGTTCAACAGTGTTTTGGTAAAAGAGGACCGCTCCAAAACTTTGGTAATTCTGAAATGTTAAAGCTTGGTACTAATGATCCTCAATTTCCTATTCTTGCTGAATTAGCCCCTACACCAGGTGCTTTTTTCTTTGGCTCTAAATTAGAGTTGTTTAAAAGAGAC------TCT---GATGCTGATTCACCTTCTAAAGACACTTTTGAACTTCGTTATTCTGGTTCTATTAGGTTTGATAGTACTTTACCTGGTTTTGAGACAATTATGAAAGTTCTTAAAGAGAATTTAGATGCTTATGTT---AATTCTAATCAG------AACACTGTT------TCTGGTTCGCTG------AGTCCTAAACCTCAGCGTAAAAGAGGTGTTAAACAATCACCTGAA---------------------------------------------------------------------------TTTACTCCTGAGGATCATAGTTTACTTGCTACTCTTGATGATCCTTATGTAGAAGACTCTGTTGCT---------TAA
>MK167038_HumanHKU1_USA_2017--
ATGTCTTATACTCCCGGTCAT---CATGCTGGAAGTAGAAGCTCCTCTGGAAATCGTTCA------GGAATCCTCAAGAAAACTTCTTGGGTTGACCAATTTGAGCGAAGCCATCAAACCTATAATAGAGGCAGAAAACCCCAACCCAAATTCACTGTGTCTACTCAA------CCACAAGGAAACCCTATCCCACATTATTCCTGGTTCTCTGGGATTACCCAATTTCAAAAAGGTAGAGACTTTAAATTTCCAGATGGTCAAGGAGTACCCATTGCTTACGGGATACCCCCTTCTGAAGCAAAAGGATATTGGTATAAACACAACCGGCGTTCTTTTAAAACAGCTGATGGTCAACAAAAGCAGTTGTTACCAAGATGGTATTTCTACTATCTCGGTACCGGTCCATATGCCAGTTCATCCTATGGTGATGCCCACGAAGGTATCTTCTGGGTCGCTAGTCACCAAGCTGACACTTCTATTCCCTCCGATGTTTCGGCAAGGGATCCTACTATTCAAGAAGCTATCCCTACTAGGTTTTCGCCTGGTACGATTTTGCCTCAAGGCTATTATGTTGAAGGCTCAGGAAGGTCTGCTTCTAATAGCCGGCCAGGTTCACGTTCTCAATCACGTGGACCCAAT---AATCGTTCATTAAGTAGAAGTAATTCTAATTTTAGACATTCTGATTCTATAGTGAAACCTGATATGGCTGATGAGATTGCTAGTCTTGTCTTGGCCAAGCTTGGTAAAGAT---TCTAAACCTCAGCAAGTTACCAAGCAAAATGCTAAGGAAATTAGGCATAAAATTTTAATGAAACCTCGCCAAAAGCGAACTCCTAATAAATTTTGTAATGTTCAACAGTGTTTTGGTAAAAGAGGACCGCTCCAAAACTTTGGTAATTCTGAAATGTTAAAGCTTGGTACTAGTGATCCTCAATTTCCTATTCTTGCTGAATTAGCTCCTACACCAGGTGCTTTTTTCTTTGGCTCTAAATTAGAGTTGTTTAAAAGAGAC------TCT---GATGCTGATTCACCTTCTAAAGACACTTTTGAACTTCGTTATTCTGGTTCTATTAGGTTTGATAGTACTTTACCTGGTTTTGAGACAATTATGAAAGTTCTTAAAGAGAATTTAGATGCTTATGTT---AATTCTAATCAG------AACACTGTT------TCTGGTTCGCTG------AGTCCTAAACCTCAGCGTAAAAGAGGTGTTAAACAATCACCTGAA---------------------------------------------------------------------------TTTACTCCTGAGGATCATAGTTTACTTGCTACTCTTGATGATCCTTATGTAGAAGACTCTGTTGCT---------TAA
>KF923888_HumanOC43_China_2010-07-
ATGTCTTTTACTCCTGGTAAGCAATCCAGT---AGTAGAGCGTCCTCTGGAAATCGGTCCGGTAATGGCATCCTCAAG---------TGGGCCGATCAGTCCGACCAGTTTAGAAATGTTCAAACCAGGGGTAGAAGAGCTCAACCCAAGCAAACTGCTACTTCTCAACAACCATCAGGAGGGAATGTTGTACCCTACTATTCTTGGTTCTCTGGAATTACTCAGTTTCAAAAGGGAAAGGCGTTTGAGTTTGCAGAAGGACAAGGTGTGCCTATTGCACCAGGAGTCCCAGCTACTGAAGCTAAGGGGTACTGGTACAGACACAACAGACGTTCTTTTAAAACAGCCGATGGCAACCAGCGTCAACTGCTGCCACGATGGTATTTTTACTATCTGGGAACAGGACCGCATGCTAAAGACCAGTATGGCACCGATATTGACGGAGTCTACTGGGTCGCTAGCAACCAGGCTGATGTCAATACCTCGGCTGACATTGTCGATCGGGACCCAAGTAGCGATGAGGCTATTCCGACTAGGTTTCCGCCTGGCACGGTACTCCCTCAGGGTTACTATATTGAAGGCTCAGGAAGGTCTGCTCCTAATTCCAGATCTACTTCGCGCACATCCAGCAGAGCCTCTAGT---GCAGGATCGCGTAGTAGAGCCAATTCTGGCAATAGAACCCCTACCTCTGGTGTAACACCTGACATGGCTGATCAAATTGCTAGTCTTGTTTTGGCAAAACTTGGCAAGGATGCCACTAAACCTCAGCAAGTAACTAAGCATACTGCCAAAGAAGTCAGACAGAAAATTTTGAATAAACCCCGCCAGAAGAGGAGCCCCAATAAACAATGCACTGTTCAGCAGTGTTTTGGTAAGAGAGGCCCTAATCAGAATTTTGGTGGTGGAGAAATGTTAAAACTTGGAACTAGTGACCCACAGTTCCCCATTCTTGCAGAACTCGCACCCACAGCTGGTGCGTTTTTCTTTGGATCAAGATTAGAGTTGGCCAAAGTGCAGAATTTATCTGGGAATCCTGACGAGCCTCAGAAGGATGTTTATGAATTGCGTTATAACGGCGCAATTAGGTTTGACAGTACACTTTCAGGCTTTGAGACCATAATGAAGGTGCTGAGTGAGAATTTGAATGCCTATCAACAACAA---------------GATGGT---------ATGATGAATATG------AGTCCAAAACCACAGCGTCAGCGTGGTCATAAGAATGGACAAGGA------------GAAAATGATAATATAAGTGTTGCAGTGCCCAAAAGCCGCGTGCAGCAAAATAAGAGTATAGAGTTGACTGCAGAGGACATCAGCCTTCTTAAGAAGATGGATGAGCCCTATACTGAAGACACCTCAGAAATA------TAA
>KF923918_HumanOC43_China_2010-05-
ATGTCTTTTACTCCTGGTAAGCAATCCAGT---AGTAGAGCGTCCTCTGGAAATCGGTCTGGTAATGGCATCCTCAAG---------TGGGCCGATCAGTCCGACCAGTTTAGAAGTGTTCAAACCAGGGGTAGAAGAGCTCAACCCAAGCAAACTGCTACTTCTCAGCAACCATCAGGAGGGAATGTTGTACCCTACTATTCTTGGTTCTCTGGAATTACTCAGTTTCAAAAGGGAAAGGAGTTTGAGTTTGCAGAAGGACAAGGTGTGCCTATTGCACCAGGAGTCCCAGCTACTGAAGCTAAGGGGTACTGGTACAGACACAACAGACGTTCTTTTAAAACAGCCGATGGCAACCAGCGTCAACTGCTGCCACGATGGTATTTTTACTATCTGGGAACAGGACCGCATGCTAAAGACCAGTACGGCACCGATATTAACGGAGTCTACTGGGTCGCTAGCAACCAGGCTGATGTCAATACCCCGGCTGACATTGTCGATCGGGACCCAAGTAGCGATGAGGCTATTTCGACTAGGTTTCCGCCTGGCACGGTACTCCCTCAGGGTTACTATATTGAAGGCTCAGGAAGGTCTGCTCCTAATTCCAGATCTACTTCGCGCACATCCAGCAGAGCCTCTAGT---GCAGGATCGCGTAGTAGAGCCAATTCTGGCAATAGAACCCCTACCTCTGGTGTAACACCTGACATGGCTGATCAAATTGCTAGTCTTGTTCTGGCAAAACTTGGCAAGGATGCCACCAAACCTCAGCAAGTAACTAAGCATACTGCCAAAGAAGTCAGACAGAAAATTTTGAATAAACCCCGCCAGAAGAGGAGCCCCAATAAACAATGCACTGTTCAGCAGTGTTTTGGTAAGAGAGGCCCTAATCAGAATTTTGGTGGTGGAGAAATGTTAAAACTTGGAACTAGTGACCCACAGTTCCCCATTCTTGCAGAACTCGCACCCACAGCTGGTGCGTTTTTCTTTGGATCAAAATTAGAGTTGGCCAAAGTGCAGAATTTATCTGGGAATCCTGACGAGCCTCAGAAGGATGTTTATGAATTGCGCTATAACGGCGCAATTAGGTTTGACAGTACGCTTTCAGGCTTTGAGACCATAATGAAGGTGCTGAGTGAGAATTTGAATGCCTATCAACAACAA---------------GATGGT---------ATGATGAATATG------AGTCCAAAACCACAGCGTCAGCGTGGTCATAAGAATGGACAAGGA------------GAAAATGATAATATAAGTGTTGCAGTGCCCAAAAGCCGCGTGCAGCAAAATAAGAGTATAGAGTTGACTGCAGAGGACATCAGCCTTCTTAAGAAGATGGATGAGCCCTTTACTGAAGACACCTCAGAAATA------TAA
>KF963197_HumanOC43_France_1967--
ATGTCTTTTACTCCTGGTAAGCAATCCAGT---AGTAGAGCGTCCTCTGGAAATCGTTCTGGTAATGGCATCCTCAAG---------TGGGCCGATCAGTCCGACCAGTTTAGAAATGTTCAAACCAGGGGTAGAAGAGCTCAACCCAAGCAAACTGCTACCTCTCAGCAACCATCAGGAGGGAATGTTGTACCCTACTATTCTTGGTTCTCTGGAATTACTCAGTTTCAAAAGGGAAAGGAGTTTGAGTTTGCAGAAGGACAAGGTGTGCCTATTGCACCAGGAGTCCCAGCTACTGAAGCTAAGGGGTACTGGTACAGACACAACAGACGTTCTTTTAAAACAGCCGATGGCAACCAGCGTCAACTGCTGCCACGATGGTATTTTTACTATCTGGGAACAGGACCGCATGCTAAAGACCAGTACGGCACCGATATTGACGGAGTCTACTGGGTCGCTAGCAACCAGGCTGATGTCAATACCCCGGCTGACATTGTCGATCGGGACCCAAGTAGCGATGAGGCTATTCCGACTAGGTTTCCGCCTGGCACGGTACTCCCTCAGGGTTACTATATTGAAGGCTCAGGAAGGTCTGCTCCTAATTCCAGATCTACTTCGCGCACATCCAGCAGAGCCTCTAGT---GCAGGATCGCGTAGTAGAGCCAATTCTGGCAATAGAACCCCTACCTCTGGTGTAACACCTGACATGGCTGATCAAATTGCTAGTCTTGTTCTGGCAAAACTTGGCAAGGATGCCACTAAACCTCAGCAAGTAACTAAGCATACTGCCAAAGAAGTCAGACAGAAAATTTTGAATAAGCCCCGCCAGAAGAGGAGCCCCAATAAACAATGCACTGTTCAGCAGTGTTTTGGTAAGAGAGGCCCTAATCAGAATTTTGGTGGTGGAGAAATGTTAAAACTTGGAACTAGTGACCCACAGTTCCCCATTCTTGCAGAACTCGCACCCACAGCTGGTGCGTTTTTCTTTGGATCAAGATTAGAGTTGGCCAAAGTGCAGAATTTATCTGGGAATCCTGACGAGCCCCATAAGGATGTTTATGAATTGCGCTATAACGGCGCAATTAGGTTTGACAGTACACTTTCAGGTTTTGAGACCATAATGAAGGTGCTGAATGAGAATTTGAATGCCTATCAACAACAA---------------GATGGT---------ATGATGAATATG------AGTCCAAAACCACAGCGTCAGCGTGGTCATAAGAATGGACAAGGA------------GAAAATGATAATATAAGTGTTGCAGTGCCCAAAAGCCGCGTGCAGCAAAATAAGAGTAGAGAGTTGACTGCAGAGGACATCAGCCTTCTTAAGAAGATGGATGAGCCCTATACTGAAGACACCTCAGAAATA------TAA
>KF963200_HumanOC43_France_2002-03-12
ATGTCTTTTACTCCTGGTAAGCAATCCAGT---AGTAGAGCGTCCTCTGGAAATCGGTCTGGTAATGGCATCCTCAAG---------TGGGCCGATCAGTCCGACCAGTTTAGAAATGTTCAAACCAGGGGTAGAAGAGCTCAACCCAAGCAAACTGCTACTTCTCAGCAACCATCAGGAGGGAATGTTGTACCCTACTATTCTTGGTTCTCTGGAATTACTCAGTTTCAAAAGGGAAAGGAGTTTGAGTTTGCAGAAGGACAAGGTGTGCCTATTGCACCAGGAGTCCCAGCTACTGAAGCTAAGGGGTACTGGTACAGACACAACAGACGTTCTTTTAAAACAGCCGATGGCAACCAGCGTCAACTGCTGCCACGATGGTATTTTTACTATCTGGGAACAGGACCGCATGCTAAAGACCAGTACGGCACCGATATTGACGGAGTCTACTGGGTCGCTAGCAACCAGGCTGATGTCAATACCCCGGCTGACATTGTCGATCGGGACCCAAGTAGCGATGAGGCTATTCCGACTAGGTTTCCGCCTGGCACGGTACTCCCTCAGGGTTACTATATTGAAGGCTCAGGAAGGTCTGCTCCTAATTCCAGATCTACTTCGCGCACATCCAGTAGAGCCTCTAGT---ACAGGATCGCGTAGTAGAGCCAATTCTGGCAATAGAACCCCTACCTCTGGTGTAACACCTGACATGGCTGATCAAATTGCTAGTCTTGTTCTGGCAAAACTTGGCAAGGATGCCACCAAACCTCAGCAAGTAACTAAGCATACTGCCAAAGAAGTCAGACAGAAAATTTTGAATAAACCCCGCCAGAAGAGGAGCCCCAATAAACAATGCACTGTTCAGCAGTGTTTTGGTAAGAGAGGCCCTAATCAGAATTTTGGTGGTGGAGAAATGTTAAAACTTGGAACTAGTGACCCACAATTCCCCATTCTTGCAGAACTCGCACCCACAGCTGGTGCGTTTTTCTTTGGATCAAGATTAGAGTTGGCCAAAGTGCAGAATTTATCTGGGAATCCTGACGAGCCTCAGAAGGATGTTTATGAATTGCGCTATAACGGCGCAATTAGGTTTGACAGTACACTTTCAGGCTTTGAGACCATAATGAAGGTGCTGAGTGAGAATTTGAATGCCTATCAACAACAA---------------GATGGT---------ATGATGAATATG------AGTCCAAAACCACAGCGTCAGCGTGGTCATAAGAATGGACAAGGA------------GAAAATGATAATATAAGTGTTGCAGTGCCCAAAAGCCGCGTGCAGCAAAATAAGAGTATAGAGTTGACTGCAGAGGACATCAGCCTTCTTAAGAAGATGGATGAGCCCTTTACTGTAGACACCTCAGAAATA------TAA
>KF963210_HumanOC43_France_2011-11-20
ATGTCTTTTACTCCTGGTAAGCAATCCAGT---AGTAGAGCGTCCTCTGGAAATCGGTCTGGTAATGGCATCCTCAAG---------TGGGCCGATCAGTCCGACCAGTTTAGAAATGTTCAAACCAGGGGTAGAAGAGCTCAACCCAAGCAAACTGCTACTTCTCAGCAACCATCAGGAGGGAATGTTGTACCCTACTATTCTTGGTTCTCTGGAATTACTCAGTTTCAAAAGGGAAAGGAGTTTGAGTTTGCAGAAGGACAAGGTGTGCCTATTGCACCAGGAGTCCCAGCTACTGAAGCTAAGGGGTACTGGTACAGACACAACAGACGTTCTTTTAAAACAGCCGATGGCAACCAGCGTCAACTGCTGCCACGATGGTATTTTTACTATCTGGGAACAGGACCGCATGCTAAAGACCAGTACGGCTCCGATATTAACGGAGTCTACTGGGTCGCTAGCAACCAGGCTGATGTCAATACCCCGGCTGACATTGTCGATCGGGACCCAAGTAGCGATGAGGCTATTCCAACTAGGTTTCCGCCTGGCACGGTACTCCCTCAGGGTTACTATATTGAAGGCTCAGGAAGGTCTGCTCCTAATTCCAGATCTACTTCGCGCACATCCAGCAGAGCCTCTAGT---GCAGGATCGCGTAGTAGAGCCAATTCTGGCAATAGAACCCCTACCTCTGGTGTAACACCTGACATGGCTGATCAAATTGCTAGTCTTGTTCTGGCAAAACTTGGCAAGGATGCCACCAAACCTCAGCAAGTAACTAAGCATACTGCCAAAGAAGTCAGACAGAAAATTTTGAATAAACCCCGCCAGAAGAGGAGCCCCAATAAACAATGCACTGTTCAGCAGTGTTTTGGTAAGAGAGGCCCTAATCAGAATTTTGGTGGTGGAGAAATGTTAAAACTTGGAACTAGTGACCCACAGTTCCCCATTCTTGCAGAACTCGCACCCACAGCTGGTGCGTTTTTCTTTGGATCAAAATTAGAGTTGGCCAAAGTGCAGAATTTATCTGGGAATCCTGATGAGCCTCAGAAGGATGTTTATGAATTGCGCTATAACGGCGCAATTAGGTTTGACAGTACACTTTCAGGCTTTGAGACCATAATGAAGGTGCTGAGTGAGAATTTGAATGCCTATCAACAACAA---------------GATGGT---------ATGATGAATATT------AGTCCAAAACCACAGCGTCAGCGTGGTCATAAGAATGGACAAGGA------------GAAAATGATAATATAAGTGTTGCAGTGCCCAAAAGCCGCGTGCAGCAAAATAAGAGTATAGAGTTGACTGCAGAGGACATCAGCCTTCTTAAGAAGATGGATGAGCCCTTTACTGAAGACACCTCAGAAATA------TAA
>KF963211_HumanOC43_France_2012-03-30
ATGTCTTTTACTCCTGGTAAGCAATCCAGT---AGTAGAGCGTCCTCTGGAAATCGGTCTGGTAATGGCATCCTCAAG---------TGGGCCGATCAGTCCGACCAGTTTAGAAATGTTCAAACCAGGGGTAGAAGAGCTCAACCCAAGCAAACTGCTACTTCTCAGCAACCATCAGGAGGGAATGTTGTACCCTACTATTCTTGGTTCTCTGGAATTACTCAGTTTCAAAAGGGAAAGGAGTTTGAGTTTGCAGAAGGACAAGGTGTGCCTATTGCACCAGGAGTCCCAGCTACTGAAGCTAAGGGGTACTGGTACAGACACAACAGACGTTCTTTTAAAACAGCCGATGGCAACCAGCGTCAACTGCTGCCACGATGGTATTTTTACTATCTGGGAACAGGACCGCATGCTAAAGACCAGTACGGCACCGATATTAACGGAGTCTACTGGGTCGCTAGCAACCAGGCTGATGTCAATACCCCGGCTGACATTGTCGATCGGGACCCAAGTAGCGATGAGGCTATTCCGACTAGGTTTCCGCCTGGCACGGTACTCCCTCAGGGTTACTATGTTGAAGGCTCAGGAAGGTCTGCTCCTAATTCCAGATCTACTTCGCGCACATCCAGCAGAGCCTCTAGT---GCAGGATCGCGTAGTAGAGCCAATTCTGGCAATAGAACCCCTACCTCTGGTGTAACACCTGACATGGCTGATCAAATTGCTAGTCTTGTTCTGGCAAAACTTGGCAAGGATGCCACCAAACCTCAGCAAGTAACTAAGCATACTGCCAAAGAAGTCAGACAGAAAATTTTGAATAAACCCCGCCAGAAGAGGAGCCCCAATAAACAATGCACTGTTCAGCAGTGTTTTGGTAAGAGAGGCCCCAATCAGAATTTTGGTGGTGGGGAAATGTTAAAACTTGGAACTAGTGACCCACAGTTCCCCATTCTTGCAGAACTCGCACCCACAGCTGGTGCGTTTTTCTTTGGATCAAGATTAGAGTTGGCCAAAGTGCAGAATTTATCTGGGAATCCTGACGAGCCCCAGAAGGATGTTTATGAATTGCGCTATAATGGCGCAATTAGGTTTGACAGTACACTTTCAGGTTTTGAGACCATAATGAAGGTGTTGAATGAGAATTTGAATGCCTATCAACAACAA---------------GATGGT---------ATGATGAATATG------AGTCCAAAACCACAGCGTCAGCGTGGTCTTAAGAATGGACAAGGA------------GAAAATGATAATATAAGTGTTGCATCGCCCAAAAGCCGTGTGCAGCAAAATAAGAGTAGAGAGTTGACTGCAGAGGACATCAGCCTTCTTAAGAAGATGGATGAGCCCTATACTGAAGACACCTCAGAAATA------TAA
>KR055613_HumanOC43_Malaysia_2012--
ATGTCTTTTACTCCTGGTAAGCAATCCAGT---AGTAGAGCGTCCTCTGGAAATCGGTCTGGTAATGGCATCCTCAAG---------TGGGCCGATCAGTCCGACCAGTTTAGAAATGTTCAAACCAGGGGTAGAAGAGCTCAACCCAAGCAAACTGCTACTTCTCAGCAACCATCAGGAGGGAATGTTGTACCCTACTATTCTTGGTTCTCTGGAATTACTCAGTTTCAAAAGGGAAAGGAGTTTGAGTTTGCAGAAGGACAAGGTGTGCCTATTGCACCAGGAGTCCCAGCTACTGAAGCTAAGGGGTACTGGTACAGACACAACAGACGTTCTTTTAAAACAGCCGATGGCAACCAGCGTCAACTGCTGCCACGATGGTATTTTTACTATCTGGGAACAGGACCGCATGCTAAAGACCAGTACGGCACCGATATTAACGGAGTCTACTGGGTCGCTAGCAACCAGGCTGATGTCAATACCCCGGCTGACATTGTCGATAGGGACCCAAGTAGCGATGAGGCTATTCCGACTAGGTTTCCGCCTGGCACGGTACTCCCTCAGGGTTACTATATTGAAGGCTCAGGAAGGTCTGCTCCTAATTCCAGATCTACTTCGCGCACATCCAGCAGAGCCTCTAGT---GCAGGATCGCGTAGTAGAGCCAATTCTGGCAATAGAACCCCTACCTCTGGTGTAACACCTGACATGGCTGATGAAATTGCTAGTCTTGTTCTGGCAAAACTTGGCAAGGATGCCACCAAACCTCAGCAAGTAACTAAGCATACTGCCAAAGAAGTCAGACAGAAAATTTTGAATAAACCCCGCCAGAAGAGGAGCCCCAATAAACAATGCACTGTTCAGCAGTGTTTTGGTAAGCGAGGCCCTAATCAGAATTTTGGTGGTGGAGAAATGTTAAAACTTGGAACTAGTGACCCACAGTTCCCCATTCTTGCAGAACTCGCACCCACAGCTGGTGCGTTTTTCTTTGGATCAAAATTAGAGTTGGCCAAAGTGCAGAATTTATCTGGGAATCCTGATGAGCCTCAGAAGGATGTTTATGAATTGCGCTATAACGGCGCAATTAGGTTTGACAGTACACTTTCAGGCTTTGAGACCATAATGAAGGTGCTGAGTGAGAATTTGAATGCCTATCAACAACAA---------------GATGGT---------ATGATGAATATG------AGTCCAAAACCACAGCGTCAGCGTGGTCATAAGAATGGACAAGGA------------GAAAATGATAATATAAGTGTTGCAGTGCCCAAAAGCCGCGTGCAGCAAAATAAGAGTATAGAGTTGACTGCAGAGGACATCAGCCTTCTTAAGAAGATGGATGAGCCCTTTACTGAAGACACCTCAGAAATA---------
>KU745572_HumanOC43_China_2015-04-
ATGTCTTTTACTCCTGGTAAGCAATCCAGT---AGTAGAGCGTCCTCTGGAAATCGGTCTGGTAATGGCATCCTCAAG---------TGGGCCGATCAGTCCGACCAGTTTAGAAATGTTCAAACCAGGGGTAGAAGAGCTCAACCCAAGCAAACTGCTACTTCTCAGCAACCATCAGGAGGGAATGTTGTACCCTACTATTCTTGGTTCTCTGGAATTACTCAGTTTCAAAAGGGAAAGGCGTTTGAGTTTGCAGAAGGACAAGGTGTGCCTATTGCACCAGGAGTCCCAGCTACTGAAGCTAAGGGGTACTGGTACAGACACAACAGACGTTCTTTTAAAACAGCCGATGGCAACCAGCGTCAACTGCTGCCACGATGGTATTTTTACTATCTGGGAACAGGACCGCATGCTAAAGACCAGTATGGCACCGATATTGACGGAGTCTACTGGGTCGCTAGCAGCCAGGCTGATGTCAATACCCCGGCTGACATTGTCGATCGGGACCCAAGTAGCGATGAGGCTATTCCGACTAGGTTTCCGCCTGGTACGATACTCCCTCAGGGTTACTATATTGAAGGCTCAGGAAGGTCTGCTCCTAATTCCAGATCTACTTCGCGCACATCCAGCAGAGCCTCTAGT---GCAGGATCGCGTAGTAGAGCCAATTCTGGCAATAGAACCCCTACCTCTGGTGTAACACCTGACATGGCTGATCAAATTGCTAGTCTTGTTTTGGCAAAACTTGGCAAGGATGCCACTAAACCTCAGCAAGTAACTAAGCATACTGCCAAAGAAGTCAGACAGAAAATTTTGAATAAACCCCGCCAGAAGAGGAGCCCCAATAAACAATGCACTGTTCAGCAGTGTTTTGGCAAGAGAGGCCCTAATCAGAATTTTGGTGGTGGAGAAATGTTAAAACTTGGAACTAGTGACCCACAGTTCCCCATTCTTGCAGAACTCGCACCCACAGCTGGTGCGTTTTTCTTTGGATCAAGATTAGAGTTGGCCAAAGTGCAGAATTTATCTGGGAATCCTGACGAGCCTCAGAAGGATGTTTATGAATTGCGTTATAACGGCGCTATTAGGTTTGACAGTACACTTTCAGGCTTTGAGACCATAATGAAGGTGCTGAGTGAGAATTTGAATGCCTATCAACAACAA---------------GATGGT------------ATGAATATG------AGTCCAAAACCACAGCGTCAGCGTGGTCATAAGAATGGACAAGGA------------GAAAATGATAATATAAGTGTTGCAGTGCCCAAAAGCCGCGTGCAGCAAAATAAGAGTATAGAGTTGACTGCAGAGGACATCAGCCTTCTTAAGAAGATGGATGAGCCCTATACTGAAGACACCTCAGAAATA------TAA
>KU745573_HumanOC43_China_2015-05-
ATGTCTTTTACTCCTGGTAAGCAATCCAGT---AGTAGAGCGTCCTCTGGAAATCGGTCTGGTAATGGCATCCTCAAG---------TGGGCCGATCAGTCCGACCAGTTTAGAAATGTTCAAACCAGGGGTAGAAGAGCTCAACCCAAGCAAACTGCTACTTCTCAGCAACCATCAGGAGGGAATGTTGTACCCTACTATTCTTGGTTCTCTGGAATTACTCAGTTTCAAAAGGGAAAGGCGTTTGAGTTTGCAGAAGGACAAGGTGTGCCTATTGCACCAGGAGTCCCAGCTACTGAAGCTAAGGGGTACTGGTACAGACACAACAGACGTTCTTTTAAAACAGCCGATGGCAACCAGCGTCAACTGCTGCCACGATGGTATTTTTACTATCTGGGAACAGGACCGCATTCTAAAGAACAGTATGGCACCGATATTGACGGAGTCTACTGGGTCGCTAGCAGCCAGGCTGATGTCAATACCCCGGCTGACATTGTCGATCGGGACCCAAGTAGCGATGAGGCTATTCCGACTAGGTTTCCGCCTGGCACGGTACTCCCTCAGGGTTACTATATTGAAGGCTCAGGAAGGTCTGCTCCTAATTCCAGATCTACTTCGCGCACATCCAGCAGAGCCTCTAGT---GCAGGATCGCGTAGTAGAGCCAATTCTGGCAATAGAACCCCTACCTCTGGTGTAACACCTGACATGGCTGATCAAATTGCTAGTCTTGTTTTGGCAAAACTTGGCAAGGATGCCACTAAACCTCAGCAAGTAACTAAGCATACTGCCAAAGAAGTCAGACAGAAAATTTTGAATAAACCCCGCCAGAAGAGGAGCCCCAATAAACAATGCACTGTTCAGCAGTGTTTTGGTAAGAGAGGCCCTAATCAGAATTTTGGTGGTGGAGAAATGTTAAAACTTGGAACTAGTGACCCACAGTTCCCCATTCTTGCAGAACTCGCACCCCCAGCTGGTGCGTTTTTCTTTGGATCAAGATTAGAGTTGGCCAAAGTGCAGAATTTATCTGGGAATCCTGACGAGCCTCAGAAGGATGTTTATGAATTGCGTTATAACGGCGCAATTAGGTTTGACAGTACACTTTCAGGCTTTGAGACCATAATGAAGGTGCTGAGTGAGAATTTGAATGCCTATCAACAACAA---------------GATGGT------------ATGAATATG------AGTCCAAAACCACAGCGTCAGCGTGGTCATAAGAATGGACAAGGA------------GAAAATGATAATATAAGTGTTGCAGTGCCCAAAAGCCGCGTGCAGCAAAATAAGAGTATAGAGTTGACTGCAGAGGACATCAGCCTTCTTAAGAAGATGGATGAGCCCTATACTGAAGACACCTCAGAAATA------TAA
>KX344031_HumanOC43_Mexico_2011-02-09
ATGTCTTTTACTCCTGGTAAGCAATCCAGT---AGTAGAGCGTCCTCTGGAAATCGGTCTGGTAATGGCATCCTCAAG---------TGGGCCGATCAGTCCGACCAATTTAGAAATGTTCAAACCAGGGGTAGAAGAGCTCAACCCAAGCAAACTGCTACTTCTCAGCAACCATCAGGAGGGAATGTTGTACCCTACTATTCTTGGTTCTCTGGAATTACTCAGTTTCAAAAGGGAAAGGAGTTTGAGTTTGCAGAAGGACAAGGTGTGCCTATTGCACCAGGAGTCCCAGCTACTGAAGCTAAGGGGTACTGGTACAGACACAACAGACGTTCTTTTAAAACAGCCGATGGCAACCAGCGTCAACTGCTGCCACGATGGTATTTTTACTATCTGGGAACAGGACCGCATGCTAAAGACCAGTACGGCACCGATATTAACGGAGTCTACTGGGTCGCTAGCAACCAGGCTGATGTCAATACCCCGGCTGACATTGTCGATCGGGACCCAAGTAGCGATGAGGCTATTCCGACTAGGTTTCCGCCTGGCACGATACTCCCTCAGGGTTACTATATTGAAGGCTCAGGAAGGTCTGCTCCTAATTCCAGATCTACTTCGCGCACATCCAGCAGAGCCTCTAGT---GCAGGATCGCGTAGTAGAGCCAATTCTGGCAATAGAACCCCTACCTCTGGTGTAACACCTGACATGGCTGATCAAATTGCTAGTCTTGTTCTGGCAAAACTTGGCAAGGATGCCATCAAACCTCAGCAAGTAACTAAGCATACTGCCAAAGAAGTCAGACAGAAAATTTTGAATAAACCCCGCCAGAAGAGGAGCCCCAATAAACAATGCACTGTTCAGCAGTGTTTTGGTAAGAGAGGCCCTAATCAGAATTTTGGTGGTGGAGAAATGTTAAAACTTGGAACTAGTGACCCACAGTTCCCCATTCTTGCAGAACTCGCACCCACAGCTGGTGCGTTTTTCTTTGGATCAAAATTAGAGTTGGCCAAAGTGCAGAATTTATCTGGGAATC--------------------------------------------------------------------------------------------------------------------------------------------------------------------------------------------------------GGTCATAAGAATGGACAAGGA------------GAAAATGATAATATAAGTGTTGCAGTGCCCAAAAGCCGCGTGCAGCAAAATAAGAGTATAGAGTTGACTGCAGAGGACATCAGCCTTCTTAAGAAGATGGATGAGCCCTTTACTGAAGACACCTCAGAAATA------TAA
>KY554972_HumanOC43_USA_2016--
ATGTCTTTTACTCCTGGTAAGCAATCCAGT---AGTAGAGCGTCCTCTGGAAATCGGTCTGGTAATGGCATCCTCAAG---------TGGGCCGATCAGTCCGACCAGTTTAGAAATGTTCAAATCAGGGGTAGAAGAGCTCAACCCAAGCAAACTGCTACTTCTCAGCAACCATCAGGAGGGAATGTTGTACCCTACTATTCTTGGTTCTCTGGAATTACTCAGTTTCAAAAGGGAAAGGAGTTTGAGTTTGCAGAAGGACAAGGTGTGCCTATTGCACCAGGAGTCCCAGCTACTGAAGCTAAGGGGTACTGGTACAGACACAACAGACGTTCTTTTAAAACAGCCGACGGCAACCAGCGTCAACTGCTGCCACGATGGTATTTTTACTATCTGGGAACAGGACCGCATGCTAAAGACCAGTACGGCACCGATATTAACGGAGTCTACTGGGTCGCTAGCAACCAGGCTGATGTCAATACCCCGGCTGACATTGTCGATCGGGACCCAAGTAGCGATGAGGCTATTCCGACTAGGTTTCCGCCTGGCACGGTACTCCCTCAGGGTTACTATATTGAAGGCTCAGGAAGGTCTGCTCCTAATTCCAGATCTACTTCGCGCACATCCAGTAGAGCCTCTAGT---GCAGGATCGCGTAGTAGAGCCAATTCTGGCAATAGAACCTCTACCTCTGGTGTAACACCTGACATGGCTGATCAAATTGCTAGTCTTGTTCTGGCAAAACTTGGCAAGGATGCCACCAAACCTCAGCAAGTAACTAAGCATACTGCCAAAGAAGTCAGACAGAAAATTTTGAATAAACCCCGCCAGAAGAGGAGCCCCAATAAACAATGCACTGTTCAGCAGTGTTTTGGTAAGAGAGGCCCTAATCAGAATTTTGGTGGTGGAGAAATGTTAAAACTTGGAACTAGTGACCCACAGTTCCCCATTCTTGCAGAACTCGCACCCACAGCTGGTGCGTTTTTCTTTGGATCAAAATTAGAGTTGGCCAAAGTGCAGAATTTATCTGGGAATCCTGACGAGCCTCAGAAGGATGTTTATGAATTGCGCTATAACGGCGCAATTAGGTTTGACAGTACACTTTCAGGCTTTGAGACCATAATGAAGGTGCTGAGTGAGAATTTGAATGCCTATCAACAACAA---------------GATGGT---------ATGATGAATATG------AGTCCAAAACCACAGCGTCAGCGTGGTCATAAGAATGGACAAGGA------------GAAAATGATAATATAAGTGTTGCAGTGCCCAAAAGCCGCGTGCAGCAAAATAAGAGTATAGAGTTGACTGCAGAGGACATCAGCCTTCTTAAGAAGATGGATGAGCCCTTTACTGAAGACACCTCAGAAATA------TAA
>KY967356_HumanOC43_USA_2015--
ATGTCTTTTACTCCTGGTAAGCAATCCAGT---AGTAGAGCGTCCTCTGGAAATCGGTCTGGTAATGGCATCCTCAAG---------TGGTCCGATCAGTCCGACCAGTTTAGAAATGTTCAAACCAGGGGTAGAAGAGCTCAACCCAAGCAAACTGCTACTTCTCAGCAACCATCAGGAGGGAATGTTGTACCCCACTATTCTTGGTTCTCTGGAATTACTCAGTTTCAAAAGGGAAAGGAGTTTGAGTTTGCAGAAGGACAAGGTGTGCCTATTGCACCAGGAGTCCCAGCTACTGAAGCTAAAGGGTACTGGTACAGACACAACAGACGTTCTTTTAAAACAGCCGATGGCAACCAGCGTCAACTGCTGCCACGATGGTATTTTTACTATCTGGGAACCGGACCGCATGCTAAAGACCAGTATGGCACCGATATTAACGGAGTCTACTGGGTCGCTAGCAACCAGGCTGATGTCAATACCCCGGCTGACATTGTCGATCGGGACCCAAGTAGCGATGAGGCTATTCCGACTAGGTTTCCGCCTGGCACGGTACTCCCTCAGGGTTACTATATTGAAGGCTCAAGAAGGTCTGCTCCTAATTCCAGATCTACTTCGCGCACATCCAGCAGAGCCTCTAGT---GCAGGATCGCGTAGTAGAGCCAATTCTGGCAATAGAACCCCTACCTCTGGTGTAACACCTGACATGGCTGATCAAATTGCTAGTCTTGTTCTGGCAAAACTTGGCAAGGATGCCACCAAACCTCAGCAAGTAACTAAGCATACTGCCAAAGAAGTCAGACAGAAAATTTTGAATAAACCCCGCCAGAAGAGGAGCCCCAATAAACAATGCACTGTTCAGCAGTGTTTTGGTAAGAGAGGCCCTAATCAGAATTTTGGTGGTGGAGAAATGTTAAAACTTGGAACTAGTGATCCACAGTTCCCCATTCTTGCAGAACTCGCACCCACAGCTGGTGCGTTTTTCTTTGGATCAAAATTAGAGTTGGCCAAAGTGCAGAATTTATCTGGGAATCCTGATGAGCCTCAGAAGGATGTTTATGAATTGCGCTATAACGGCGCAATTAGGTTTGACAGTACACTTTCAGGCTTTGAGACCATAATGAAGGTGCTGAGTGAGAATTTGAATGCCTATCAACAACAA---------------GATGGT---------ATGATGAATATG------AGTCCAAAACCACAGCGTCAGCGTGGTCATAAGAATGGACAAGGA------------GAAAATGATAATATAAGTGTTGCAGTGCCCAAAAGCCGCGTGCAGCAAAATAAGAGTATAGAGTTGACTGCAGAGGACATCAGCCTTCTTAAGAAGATGGATGAGCCCTTTACTGAAGACACCTCAGAAATA------TAA
>MH685718_HumanOC43_Uganda_2013--
ATGTCTTTTACTCCTGGTAAGCAATCCAGT---AGTAGAGCGTCCTCTGGAAATCGGTCTGGTAATGGCATCCTCAAG---------TGGGCCGATCAGTCCGACCAGTTTAGAAATGTTCAAACCAGGGGTAGAAGAGCTCAACCCAAGCAAACTGCTACTTCTCAGCAACCACCAGGAGGGAATGTTGTACCCTACTATTCTTGGTTCTCTGGAATTACTCAGTTTCAAAAGGGAAAGGAGTTTGAGTTTGCAGAAGGACAAGGTGTGCCTATTGCACCAGGAGTCCCAGCTACTGAAGCTAAGGGGTACTGGTACAGACACAACAGACGTTCTTTTAAAACAGCCGATGGCAACCAGCGTCAACTGCTGCCACGATGGTATTTTTACTATCTGGGAACAGGACCGCATGCTAAAGACCAGTACGGCACCGATATTAACGGAGTCTACTGGGTCGCTAGCAACCAGGCTGATGTCAATACCCCGGCTGACATTGTCGATCGGGACCCAAGTAGCGATGAGGCTATTCCGACTAGGTTTCCGCCTGGCACGGTACTCCCTCAGGGTTACTATATTGAAGGCTCAGGAAGGTCTGCTCCTAATTCCAGATCTACTTCGCGCACATCCAGCAGAGCCTCTAGT---GCAGGATCGCGTAGTAGAGCCAATTCTGGCAATAGAACCCCTACCTCTGGTGTAACACCTGACATGGCTGATCAAATTGCTAGTCTTGTTCTGGCAAAACTTGGCAAGGATGCCACCAAACCTCAGCAAGTAACTAAGCATACTGCCAAAGAAGTCAGACAGAAAATTTTGAACAAACCCCGCCAGAAGAGGAGCCCCAATAAACAATGCACTGTTCAGCAGTGTTTTGGTAAGAGAGGCCCTAATCAGAATTTTGGTGGTGGAGAAATGTTAAAACTTGGAACTAGTGACCCACAGTTCCCCATTCTTGCAGAACTCGCACCCACAGCTGGTGCGTTTTTCTTTGGATCAAAATTAGAGTTGGCCAAAGTGCAGAATTTATCTGGGAATCCTGACGAGCCTCAGAAGGATGTTTATGAATTGCGCTATAACGGCGCAATTAGGTTTGACAGTACACTTTCAGGCTTTGAGACCATAATGAAGGTGCTGAGTGAGAATTTGAATGCCTATCAACAACAA---------------GATGGT---------ATGATGAATATG------AGTCCAAAACCACAGCGTCAGCGCGGTCATAAGAATGGACAAGGA------------GAAAATGATAATATAAGTGTTGCAGTGCCCAAAAGCCGCGTGCAGCAAAATAAGAGTATAGAGTTGACTGCAGAGGACATCAGCCTTCTTAAGAAGATGGATGAGCCCTTTACTGAAGACACCTCAGAAATA------TAA
>MK303622_HumanOC43_France_2014-01-30
ATGTCTTTTACTCCTGGTAAGCAATCCAGT---AGTAGAGCGTCCTCTGGAAATCGGTCTGGTAATGGCATCCTCAAG---------TGGGCCGATCAGTCCGACCAGTTTAGAAATGTTCAAACCAGGGGTAGAAGAGCTCAACCCAAGCAAACTGCTACTTCTCAGCAACCATCAAGAGGGAATGTTGTACCCCACTATTCTTGGTTCTCTGGAATTACTCAGTTTCAAAAGGGAAAGGAGTTTGAGTTTGCAGAAGGACAAGGTGTGCCTATTGCACCAGGAGTCCCAGCTACTGAAGCTAAGGGGTACTGGTACAGACACAACAGACGTTCTTTTAAAACAGCCGATGGCAACCAGCGTCAACTGCTGCCACGATGGTATTTTTACTATCTGGGAACCGGACCGCATGCTAAAGACCAGTATGGCACCGATATTAACGGAGTCTACTGGGTCGCTAGCAACCAGGCTGATGTCAATACCCCGGCTGACATTGTCGATCGGGACCCAAGTAGCGATGAGGCTATTCCGACTAGGTTTCCGCCTGGCACGGTACTCCCTCAGGGTTACTATATTGAAGGCTCAGGAAGGTCTGCTCCTAATTCCAGATCTACTTCGCGCACATCCAGCAGAGCCTCTAGT---GCAGGATCGCGTAGTAGAGCCAATTCTGGCAATAGAACCCCTACCTCTGGTGTAACACCTGACATGGCTGATCAAATTGCTAGTCTTGTTCTGGCAAAACTTGGCAAGGATGCCACCAAACCTCAGCAAGTAACTAAGCATACTGCCAAAGAAGTCAGACAGAAAATTTTGAATAAACCCCGCCAGAAAAGGAGCCCCAATAAACAATGCACTGTTCAGCAGTGTTTTGGTAAGAGAGGCCCTAATCAGAATTTTGGTGGTGGAGAAATGTTAAAACTTGGAACTAGTGACCCACAGTTCCCCATTCTTGCAGAACTCGCACCCACAGCTGGTGCGTTTTTCTTTGGATCAAAATTAGAGTTGGCCAAAGTGCAGAATTTATCTGGGAATCCTGATGAGCCTCAGAAGGATGTTTATGAATTGCGCTATAACGGCGCAATTAGGTTTGACAGTACACTTTCAGGTTTTGAGACCATAATGAAGGTGCTGAGTGAGAATTTGAATGCCTATCAACAACAA---------------GATGGT---------ATGATGAATATG------AGTCCAAAACCACAGCGTCAGCGTGGTCATAAGAATGGACAAGGA------------GAAAATGATAATATAAGTGTTGCAGTGCCCAAAAGCCGCGTGCAGCAAAATAAGAGTATAGAGTTGACTGCAGAGGACATCAGCCTTCTTAAGAAGATGGATGAGCCCTTTACTGAAGACACCTCAGAAATA------TAA
>MK303624_HumanOC43_France_2013-01-08
ATGTCTTTTACTCCTGGTAAGCAATCCAGT---AGTAGAGCGTCCTCTGGAAATCGGTCTGGTAATGGCATCCTCAAG---------TGGGCCGATCAGTCCGACCAGTTTAGAAATGTTCAAACCAGGGGTAGAAGAGCTCAACCCAAGCAAACTGCTACTTCTCAGCAACCATCAGGAGGGAATGTTGTACCCTACTATTCTTGGTTCTCTGGAATTACTCAGTTTCAAAAGGGAAAGGAGTTTGAGTTTGCAGAAGGACAAGGTGTGCCTATTGCACCAGGAGTCCCAGCTACTGAAGCTAAGGGGTACTGGTACAGACACAACAGACGTTCTTTTAAAACAGCCGATGGCAACCAGCGTCAACTGCTGCCACGATGGTATTTTTACTATCTGGGAACAGGACCGCATGCTAAAGACCAGTACGGCACCGATATTAACGGAGTCTACTGGGTCGCTAGCAACCAGGCTGATGTCAATACCCCGGCTGACATTGTCGATCGGGACCCAAGTAGCGATGAGGCTATTCCGACTAGGTTTCCGCCTGGCACGGTACTCCCTCAGGGTTACTATGTTGAAGGCTCAGGAAGGTCTGCTCCTAATTCCAGATCTACTTCGCGCACATCCAGCAGAGCCTCTAGT---GCAGGATCGCGTAGTAGAGCCAATTCTGGCAATAGAACCCCTACCTCTGGTGTAACACCTGACATGGCTGATCAAATTGCTAGTCTTGTTCTGGCAAAACTTGGCAAGGATGCCACCAAACCGCAGCAAGTAACTAAGCATACTGCCAAAGAAGTCAGACAGAAAATTTTGAATAAACCCCGCCAGAAGAGGAGCCCCAATAAACAATGCACTGTTCAGCAGTGTTTTGGTAAGAGAGGCCCTAATCAGAATTTTGGTGGTGGAGAAATGTTAAAACTTGGAACTAGTGACCCACAGTTCCCCATTCTTGCAGAACTCGCACCCACAGCTGGTGCGTTTTTCTTTGGATCAAAATTAGAGTTGGCCAAAGTGCAGAATTTATCTGGGAATCCTGATGAGCCTCAGAAGGATGTTTATGAATTGCGCTATAACGGCGCAATTAGGTTTGACAGTACACTTTCAGGCTTTGAGACCATAATGAAGGTGCTGAGTGAGAATTTGAATGCCTATCAACAACAA---------------GATGGT---------ATGATGAATATG------AGTCCAAAACCACAGCGTCAGCGTGGTCACAAGAATGGACAAGGA------------GAAAATGATAATATAAGTGTTGCAGTGCCCAAAAGCCGCGTGCAGCAAAATAAGAGTATAGAGTTGACTGCAGAGGACATCAGCCTTCTTAAGAAGATGGATGAGCCCTTTACTGAAGACACCTCAGAAATA------TAA
>MK327281_HumanOC43_France_2014-02-11
ATGTCTTTTACTCCTGGTAAGCAATCCAGT---AGTAGAGCGTCCTTTGGAAATCGTTCTGGTAATGGCATCCTTAAG---------TGGGCCGATCAGTCCGACCAGTTTAGAAATGTTCAAACCAGGGGTAGAAGAGCTCAACCCAAGCAAACTTCTACTTCTCAGCAACCATCAGGAGGGAATGTTGTACCCTACTACTCTTGGTTCTCTGGAATTACTCAATTTCAAAAGGGAAAGGAGTTTGAGTTTGCAGAAGGACAAGGTGTGCCTATTGCACCAGGAGTCCCAGCTACTGAAGCTAAGGGGTACTGGTACAGACACAATAGACGTTCTTTTAAAACAGCCGATGGCAACCAGCGCCAACTGCTGCCACGATGGTATTTTTACTATCTGGGAACAGGACCGCATGCTAAAGACCAGTACGGCACCGATATTGACGGAGTCTTCTGGGTCGCTAGCAACCAGGCTGATGTCAATACCCCGGCTGACATTGTCGATAGGGACCCAAGTAGCGATGAGGCTATTCCGACTAGGTTTCCGCCTGGTACGGTACTTCCTCAGGGTTACTATATTGAAGGCTCAGGAAGGTCTGCTCCTAATTCCAGATCTACTTCGCGCACATCCAGCAGAGCCTCTAGT---GCAGGATCGCGTAGTAGAGCCAGTTCTGGCAATAGAGCCCCTACCTCTGGTGTAACACCTGACATGGCTGATCAAATTGCTAGTCTTGTTCTGGCAAAACTTGGCAAGGATGCCACTAAGCCTCAGCAAGTAACTAAGCATACTGCCAAAGAAGTCAGACAGAAAATTTTGAATAAGCCCCGCCAGAAGAGGAGCCCCAATAAACAATGCACTGTTCAGCAGTGTTTTGGTAAGAGAGGCCCCAATCAGAATTTTGGTGGTGGGGAAATGTTAAAACTTGGAACTAGTGATCCACAGTTCCCCATTCTTGCAGAACTCGCACCCACAGCTGGTGCGTTTTTCTTTGGATCAAGATTAGAGTTGGCCAAAGTGCAGAATTTATCTGGGAATCCTGACGAGCCCCAGAAGGATGTTTATGAATTGCGCTATAATGGCGCAATTAGATTTGACAGTACACTTTCAGGTTTTGAGACCATAATGAAGGTGTTGAATGAGAATTTGAATGCCTATCAACAACAA---------------GATGGT---------ATGATGAATATG------AGTCCAAAACCACAGCGTCAGCGTGGTCTTAAGAATGGACAAGGA------------GAAAATGATAATATAAGTGTTGCATCGCCCAAAAGCCGTGTGCAGCAAAATAAGAGTAGAGAGTTGACTGCAGAGGACATCAGCCTTCTTAAGAAGATGGATGAGCCCTATACTGAAGATACCTCAGAAATA------TAA
>MN026164_HumanOC43_Kenya_2018-01-18
ATGTCTTTTACTCCTGGTAAGCAATCCAGT---AGTAGAGCGTCCTCTGGAAATCGGTCTGGTAATGGCATCCTCAAG---------TGGGCCGATCAATCCGACCAGTTTAGAAATTTTCAAACCAGGGGTAGAAGAGCTCAACCCAAGCAAACTGCTACTTCTCAGCAACCATCAGGAGGGAATGTTGTACCCCACTATTCTTGGTTCTCTGGAATTACTCAGTTTCAAAAGGGAAAGGAGTTTGAGTTTGCAGAAGGACAAGGTGTGCCTATTGCACCAGGAGTCCCAGCTACTCAAGCTAAGGGGTACTGGTACAGACACAACAGACGTTCTTTTAAAACAGCCGATGGCAACCAGCGTCAACTGCTGCCACGATGGTATTTTTACTATCTGGGAACCGGACCGCATGCTAAAGACCAGTATGGCACCGATATTAACGGAGTCTACTGGGTCGCTAGCAACCAGGCTGATGTCAATACCCCGGCTGACATTGTCGATCGGGACCCAAGTAGCGATGAGGCTATTCCGACTAGGTTTCCGCCTGGCACGGTACTCCCTCAGGGTTACTATATTGAAGGCTCAGGAAGGTCTGCTCCTAATTCCAGATCTACTTCGCGCACATCCAGCAGAGCCTCTAGT---GCAGGATCGCGTAGTAGAGCCAATTCTGGCAATAGAACCCCCACCTCTGGTGTAACACCTGACATGGCTGATCAAATTGCTAGTCTTGTTCTGGCAAAACTTGGCAAGGATGCCACCAAACCTCAGCAAGTAACTAAGCATACTGCCAAAGAAGTCAGACAGAAAATTTTGAATAAACCCCGCCAGAAGAGGAGCCCCAATAAACAATGCACTGTTCAGCAGTGTTTTGGTAAGAGAGGCCCTAATCAGAATTTTGGTGGTGGAGAAATGTTAAAACTTGGAACTAGTGACCCACAGTTCCCCATTCTTGCAGAACTCGCACCCACAGCTGGTGCGTTTTTCTTTGGATCAAAATTAGAGTTGGCCAAAGTGCAGAATTTATCTGGGAATCCTGATGAGCCTCAGAAGGATGTTTATGAATTGCGCTATAACGGCGCAATTAGGTTTGACAGTACACTTTCAGGCTTTGAGACCATAATGAAGGTGCTGAGTGAGAATTTGAATGCCTATCAACAACAA---------------GATGGT---------ATGATGAATATG------AGTCCAAAACCACAGCGTCAGCGTGGTCATAAGAATGGACAAGGA------------GAAAATGATAATATAAGTGTTGCAGTGCCCAAAAGTCGCGTGCAGCAAAATAAGAGTATAGAGTTGACTGCAGAGGACATCAGCCTTCTTAAGAAGATGGATGAGCCCTTTACTGAAGACACCTCAGAAATA------TAA
>MN306043_HumanOC43_USA_2019--
ATGTCTTTTACTCCTGGTAAGCAATCCAGT---AGTAGAGCGTCCTCTGGAAATCGGTCTGGTAATGGCATCCTCAAG---------TGGGCCGATCAGTCCGACCAGTTTAGAAATGTTCAAACCAGGGGTAGAAGAGCTCAACCCAAGCAAACTGCTACTTCTCAGCAACCATCAGGAGGGAATGTTGTACCCTACTATTCTTGGTTCTCTGGAATTACTCAGTTTCAAAAGGGAAAGGCGTTTGAGTTTGCAGAAGGACAAGGTGTGCCTATTGCACCAGGAGTCCCAGCTACTGAAGCTAAGGGGTACTGGTACAGACACAACAGACGTTCTTTTAAAACAGCCGATGGCAACCTGCGTCAACTGCTGCCACGATGGTATTTTTACTATCTGGGAACAGGACCGCATGCTAAAGACCAGTATGGCACCGATATTGACGGAGTCTACTGGGTCGCTAGCAGCCAGGCTGATGTCAATACCCCGGCTGACATTGTCGATCGGGACCCAAGTAGCGATGAGGCTATTCCGACTAGGTTTCCGCCTGGCACGGTACTCCCTCAGGGTTACTATATTGAAGGCTCAGGAAGGTCTGCTCCTAATTCCAGATCTACTTCGCGCACATCCAGCAGAGCCTCTAGT---GCAGGATCGCGTAGTAGAGCCAATTCTGGCAATAGAACCCCTACCTCTGGTGTAACACCTGACATGGCTGACCAAATTGCTAGTCTTGTTTTGGCAAAACTTGGCAAGGATGCCACTAAACCTCAGCAAGTAACTAAGCATACTGCCAAAGAAGTCAGACAGAAAATTTTGAATAAACCCCGCCAGAAGAGGAGCCCCAATAAACAATGCACTGTTCAGCAGTGTTTTGGTAAGAGAGGCCCTAATCAGAATTTTGGTGGTGGAGAAATGTTAAAACTTGGAACTAGTGATCCACAGTTCCCCATTCTTGCAGAACTCGCACCCACAGCTGGTGCGTTTTTCTTTGGATCAAGATTAGAGTTGGCCAAAGTGCAGAATCTATCTGGGAATCCTGACGAGCCTCAGAAGGATGTTTATGAATTGCGTTATAACGGCGCAATTAGGTTTGACAGTACACTTTCAGGCTTTGAGACCATAATGAAGGTGCTGAGTGAGAATTTGAATGCCTATCAACAACAA---------------GATGGT------------ATGAATATG------AGTCCAAAACCACAGCGTCAGCGTGGTCATAAGAATGGACAAGGA------------GAAAATGATAATATAAGTGTTGCAGTGCCCAAAAGCCGCGTGCAGCAAAATAAGAGTATAGAGTTGACTGCAGAGGACATCAGCCTTCTTAAGAAGATGGATGAGCCCTATACTGAAGACACCTCAGAAATA------TAA
>MN310476_HumanOC43_USA_2019--
ATGTCTTTTACTCCTGGTAAGCAATCCAGT---AGTAGAGCGTCCTCTGGAAATCGGTCTGGTAATGGCATCCTCAAG---------TGGGCCGATCAGTCCGACCAGTTTAGAAATGTTCAAACCAGGGGTAGAAGAGCTCAACCCAAGCAAACTGCTACTTCTCAGCAACCATCAAGAGGGAATGTTGTACCCTACTATTCTTGGTTCTCTGGAATTACTCAGTTTCAAAAGGGAAAGGAGTTTGAGTTTGCAGAAGGACAAGGTGTGCCTATTGCACCAGGAGTCCCAGCTACTGAAGCTAAGGGGTACTGGTACAGACACAACAGACGTTCTTTTAAAACAGCCGATGGCAACCAGCGTCAACTGCTGCCACGATGGTATTTTTACTATCTGGGAACAGGACCGCATGCTAAAGACCAGTACGGCACCGATATTAACGGAGTCTACTGGGTCGCTAGCAACCAGGCTGATGTCAATACCCCGGCTGACATTGTCGATCGGGACCCAAGTAGCGATGAGGCTATTCCGACTAGGTTTCCGCCTGGCACGGTACTCCCTCAGGGTTACTATATTGAAGGCTCAGGAAGGTCTGCTCCTAATTCCAGATCTACTTCGCGCACATCCAGCAGAGCCTCTAGT---GCAGGATCGCGTAGTAGAGCCAATTCTGGCAATAGAACCCCTACCTCTGGTGTAACACCTGACATGGCTGATCAAATTGCTAGTCTTGTTCTGGCAAAACTTGGCAAGGATGCCACCAAACCTCAGCAAGTAACTAAGCATACTGCCAAAGAAGTCAGACAGAAAATTTTGAATAAACCCCGCCAAAAGAGGAGCCCCAATAAACAATGCACTGTTCAGCAGTGTTTTGGTAAGAGAGGCCCTAATCAGAATTTTGGTGGTGGAGAAATGTTAAAACTTGGAACTAGTGACCCACAGTTCCCCATTCTTGCAGAACTCGCACCCACAGCTGGTGCGTTTTTCTTTGGATCAAAATTAGAGTTGGCCAAAGTGCAGAATTTATCTGGGAATCCTGACGAGCCTCAGAAGGATGTTTATGAATTGCGCTATAACGGCGCAATTAGGTTTGACAGTACACTTTCAGGCTTTGAGACCATAATGAAGGTGCTGAGTGAGAATTTGAATGCCTATCAACAACAA---------------GATGGT---------ATGATGAATATG------AGTCCAAAACCACAGCGTCAGCGTGGTCCTAAGAATGGACAAGGA------------GAAAATGATAATATAAGTGTTGCAGTGCCCAAAAGCCGCGTGCAGCAAAATAAGAGTATAGAGTTGACTGCAGAGGACATCAGCCTTCTTAAGAAGATGGATGAGCCCTTTACTGAAGACACCTCAGAAATA------TAA
>NC006213_HumanOC43_USA_1960-01-01
ATGTCTTTTACTCCTGGTAAGCAATCCAGT---AGTAGAGCGTCCTCTGGAAATCGTTCTGGTAATGGCATCCTCAAG---------TGGGCCGATCAGTCCGACCAGTTTAGAAATGTTCAAACCAGGGGTAGAAGAGCTCAACCCAAGCAAACTGCTACCTCTCAGCAACCATCAGGAGGGAATGTTGTACCCTACTATTCTTGGTTCTCTGGAATTACTCAGTTTCAAAAGGGAAAGGAGTTTGAGTTTGTAGAAGGACAAGGTGTGCCTATTGCACCAGGAGTCCCAGCTACTGAAGCTAAGGGGTACTGGTACAGACACAACAGACGTTCTTTTAAAACAGCCGATGGCAACCAGCGTCAACTGCTGCCACGATGGTATTTTTACTATCTGGGAACAGGACCGCATGCTAAAGACCAGTACGGCACCGATATTGACGGAGTCTACTGGGTCGCTAGCAACCAGGCTGATGTCAATACCCCGGCTGACATTGTCGATCGGGACCCAAGTAGCGATGAGGCTATTCCGACTAGGTTTCCGCCTGGCACGGTACTCCCTCAGGGTTACTATATTGAAGGCTCAGGAAGGTCTGCTCCTAATTCCAGATCTACTTCGCGCACATCCAGCAGAGCCTCTAGT---GCAGGATCGCGTAGTAGAGCCAATTCTGGCAATAGAACCCCTACCTCTGGTGTAACACCTGACATGGCTGATCAAATTGCTAGTCTTGTTCTGGCAAAACTTGGCAAGGATGCCACTAAACCTCAGCAAGTAACTAAGCATACTGCCAAAGAAGTCAGACAGAAAATTTTGAATAAGCCCCGCCAGAAGAGGAGCCCCAATAAACAATGCACTGTTCAGCAGTGTTTTGGTAAGAGAGGCCCTAATCAGAATTTTGGTGGTGGAGAAATGTTAAAACTTGGAACTAGTGACCCACAGTTCCCCATTCTTGCAGAACTCGCACCCACAGCTGGTGCGTTTTTCTTTGGATCAAGATTAGAGTTGGCCAAAGTGCAGAATTTATCTGGGAATCCTGACGAGCCCCAGAAGGATGTTTATGAATTGCGCTATAACGGCGCAATTAGGTTTGACAGTACACTTTCAGGTTTTGAGACCATAATGAAGGTGCTGAATGAGAATTTGAATGCCTATCAACAACAA---------------GATGGT---------ATGATGAATATG------AGTCCAAAACCACAGCGTCAGCGTGGTCATAAGAATGGACAAGGA------------GAAAATGATAATATAAGTGTTGCAGTGCCCAAAAGCCGCGTGCAGCAAAATAAGAGTAGAGAGTTGACTGCAGAGGACATCAGCCTTCTTAAGAAGATGGATGAGCCCTATACTGAAGACACCTCAGAAATA------TAA
>AY391777_HumanOC43_UNKWN_1967--
ATGTCTTTTACTCCTGGTAAGCAATCCAGT---AGTAGAGCGTCCTCTGGAAATCGTTCTGGTAATGGCATCCTCAAG---------TGGGCCGATCAGTCCGACCAGTTTAGAAATGTTCAAACCAGGGGTAGAAGAGCTCAACCCAAGCAAACTGCTACCTCTCAGCAACCATCAGGAGGGAATGTTGTACCCTACTATTCTTGGTTCTCTGGAATTACTCAGTTTCAAAAGGGAAAGGAGTTTGAGTTTGTAGAAGGACAAGGTGTGCCTATTGCACCAGGAGTCCCAGCTACTGAAGCTAAGGGGTACTGGTACAGACACAACAGACGTTCTTTTAAAACAGCCGATGGCAACCAGCGTCAACTGCTGCCACGATGGTATTTTTACTATCTGGGAACAGGACCGCATGCTAAAGACCAGTACGGCACCGATATTGACGGAGTCTACTGGGTCGCTAGCAACCAGGCTGATGTCAATACCCCGGCTGACATTGTCGATCGGGACCCAAGTAGCGATGAGGCTATTCCGACTAGGTTTCCGCCTGGCACGGTACTCCCTCAGGGTTACTATATTGAAGGCTCAGGAAGGTCTGCTCCTAATTCCAGATCTACTTCGCGCACATCCAGCAGAGCCTCTAGT---GCAGGATCGCGTAGTAGAGCCAATTCTGGCAATAGAACCCCTACCTCTGGTGTAACACCTGACATGGCTGATCAAATTGCTAGTCTTGTTCTGGCAAAACTTGGCAAGGATGCCACTAAACCTCAGCAAGTAACTAAGCATACTGCCAAAGAAGTCAGACAGAAAATTTTGAATAAGCCCCGCCAGAAGAGGAGCCCCAATAAACAATGCACTGTTCAGCAGTGTTTTGGTAAGAGAGGCCCTAATCAGAATTTTGGTGGTGGAGAAATGTTAAAACTTGGAACTAGTGACCCACAGTTCCCCATTCTTGCAGAACTCGCACCCACAGCTGGTGCGTTTTTCTTTGGATCAAGATTAGAGTTGGCCAAAGTGCAGAATTTATCTGGGAATCCTGACGAGCCCCAGAAGGATGTTTATGAATTGCGCTATAACGGCGCAATTAGGTTTGACAGTACACTTTCAGGTTTTGAGACCATAATGAAGGTGCTGAATGAGAATTTGAATGCCTATCAACAACAA---------------GATGGT---------ATGATGAATATG------AGTCCAAAACCACAGCGTCAGCGTGGTCATAAGAATGGACAAGGA------------GAAAATGATAATATAAGTGTTGCAGTGCCCAAAAGCCGCGTGCAGCAAAATAAGAGTAGAGAGTTGACTGCAGAGGACATCAGCCTTCTTAAGAAGATGGATGAGCCCTATACTGAAGACACCTCAGAAATA------TAA
>AY903460_HumanOC43_Belgium_2004--
ATGTCTTTTACTCCTGGTAAGCAATCCAGT---AGTAGAGCGTCCTCTGGAAATCGGTCTGGTAATGGCATCCTCAAG---------TGGGCCGATCAGTCCGACCAGTTTAGAAATGTTCAAACCAGGGGTAGAAGAGCTCAACCCAAGCAAACTGCTACTTCTCAGCAACCATCAGGAGGGAATGTTGTACCCTACTATTCTTGGTTCTCTGGAATTACTCAGTTTCAAAAGGGAAAGGAGTTTGAGTTTGCAGAAGGACAAGGTGTGCCTATTGCACCAGGAGTCCCAGCTACTGAAGCTAAGGGGTACTGGTACAGACACAACAGACGTTCTTTTAAAACAGCCGATGGCAACCAGCGTCAACTGCTGCCACGATGGTATTTTTACTATCTGGGAACAGGACCGCATGCTAAAGACCAGTACGGCACCGATATTAACGGAGTCTACTGGGTCGCTAGCAACCAGGCTGATGTCAATACCCCGGCTGACATTGTCGATCGGGACCCAAGTAGCGATGAGGCTATTCCGACTAGGTTTCCGCCTGGCACGGTACTCCCTCAGGGTTACTATATTGAAGGCTCAGGAAGGTCTGCTCCTAATTCCAGATCTACTTCGCGCACATCCAGCAGAGCCTCTAGT---GCAGGATCGCGCAGTAGAGCCAATTCTGGCAATAGAACCCCCACCCCTGGTGTAACACCTGACATGGCTGATCAAATTGCTAGTCTTGTTCTGGCAAAACTTGGCAAGGATGCCACCAAACCTCAGCAAGTAACTAAGCATACTGCCAAAGAAGTCAGACAGAAAATTTTGAATAAACCCCGCCAGAAGAGGAGCCCCAATAAACAATGCACTGTTCAGCAGTGTTTTGGTAAGAGAGGCCCTAATCAGAATTTTGGTGGTGGAGAAATGTTAAAACTTGGAACTAGTGACCCACAGTTCCCCATTCTTGCAGAACTCGCACCCACAGCTGGTGCGTTTTTCTTTGGATCAAAATTAGAGTTGGCCAAAGTGCAGAATTTATCTGGGAATCCTGACGAGCCTCAGAAGGATGTTTATGAATTGCGCTATAACGGCGCAATTAGGTTTGACAGTACACTTTCAGGCTTTGAGACCATAATGAAGGTGCTGAGTGAGAATTTGAATGCCTATCAACAACAA---------------GATGGT---------ATGGTGAATATG------AGTCCAAAACCACAGCGTCAGCGTGGTCATAAGAATGGACAAGGA------------GAAAATGATAATATAAGTGTTGCAGTGCCCAAAAGCCGCGTGCAGCAAAATAAGAGTATAGAGTTGACTGCAGAGGACATCAGCCTTCTTAAGAAGATGGATGAGCCCTTTACTGAAGACACCTCAGAAATA------TAA
>KF530069_HumanOC43_USA_1998-02-05
ATGTCTTTTACTCCTGGTAAGCAATCCAGT---AGTAGAGCGTCCTCTGGAAATCGGTCTGTTAATGGCATCCTCAAG---------TGGGCCGATCAGTCCGACCAGTTTAGAAATTTTCAAACCAGGGGTAGAAGAGCTCAACCCAAGCAAACTGCTACTTCTCAGCAACCATCAGGAGGGAATGTTGTACCCTACTATTCTTGGTTCTCTGGAATTACTCAGTTTCAAAAGGGAAAGGAGTTTGAGTTTGCAGAAGGACAAGGTGTGCCTATTGCACCAGGAGTCCCAGCTACTGAAGCTAAGGGGTACTGGTACAGACACAACAGACGTTCTTTTAAAACAGCCGATGGCAACCAGCGTCAACTGCTGCCACGATGGTATTTTTACTATCTGGGAACAGGACCGCATGCTAAAGACCAGTACGGCACCGATATTGACGGAGTCTACTGGGTCGCTAGCAACCAGGCTGATGTCAATACCCCGGCTGACATTGTCGATCGGGACCCAAGTAGCGATGAGGCTATTCCGACTAGGTTTCCGCCTGGCACGGTACTCCCTCAGGGTTACTATATTGAAGGCTCAGGAAGGTCTGCTCCTAATTCCAGATCTACTTCGCGCACATCCAGCAGAGCCTCTAGT---GCAGGATCGCGTAGTAGAGCCAATTCTGGCAATAGAACCCCTACCTCTGGTGTAACACCTGACATGGCTGATCAAATTGCTAGTCTTGTTCTGGCAAAACTTGGCAAGGATGCCACTAAACCTAAGCAAGTAACCAAGCATACTGCCAAAGAAGTCAGACAGAAAATTTTGAATAAACCCCGCCAGAAGAGGAGCCCCAATAAACAATGCACTGTTCAGCAGTGTTTTGGTAAGAGAGGCCCTAATCAGAATTTTGGTGGTGGAGAAATGTTAAAACTTGGAACTAGTGACTCACAGTTCCCCATTCTTGCAGAACTCGCACCCACAGCTGGTGCGTTTTTCTTTGGATCAAGATTAGAGTTGGCCAAAGTGCAGAATTTATCTGGGAATCCTGACGAGCCTCAGAAGGATGTTTATGAATTGCGCTATAACGGCGCAATTAGGTTTGACAGTACACTTTCAGGCTTTGAGACCATAATGAAGGTGTTGAGTGAGAATTTGAATGCCTATCAACAACAA---------------GATGGT---------ATGATGAATATG------AGTCCAAAACCACAGCGTCAGCGTGGTCATAAGAATGGACAAGGA------------GAAAATGATAATATAAGTGTTGCAGTGCCCAAAAGCCGCGTGCAGCAAAATAAGAGTATAGAGTTGACTGCAGAGGACATCAGCCTTCTTAAGAAGATGGATGAGCCCTATACTGAAGACACCTCAGAAATA------TAA
>KF530086_HumanOC43_USA_1987-02-10
ATGTCTTTCACTCCTGGTAAGCAATCCAGT---AGTAGAGCGTCCTCTGGAAATCGTTCTGGTAATGGCATCCTTAAG---------TGGGCCGATCAGTCCGACCAGTTTAGAAATGTTCAAACCAGGGGTAGAAGAGCTCAACCCAAGCAAACTTCTACTTCTCAGCAACCATCAGGAGGGAATGTTGTACCCTACTACTCTTGGTTCTCTGGAATTACTCAGTTTCAAAAGGGAAAGGAGTTTGAGTTTGCAGAAGGACAAGGTGTGCCTATTGCACCAGGAGTCCCAGCTACTGAAGCTAAGGGATACTGGTACAGACACAACAGACGTTCTTTTAAAACAGCCGATGGCAATCAGCGTCAACTGCTGCCACGATGGTATTTTTACTATCTGGGAACAGGACCGCATGCTAAAGACCAGTACGGCACCGATATTGACGGAGTCTTCTGGGTCGCTAGCAACCAGGCTGATGTCAATACCCCGGCTGACATTGTCGATCGGGACCCAAGTAGCGATGAGGCTATTCCGACTAGGTTTCCGCCTGGTACGGTACTCCCTCAGGGTTACTATATTGAAGGCTCAGGAAGGTCTGCTCCTAATTCCAGATCTACTTCGCGCACATCCAGCAGAGCCTCTAGT---GCAGGATCGCGTAGTAGAGCCAATTCTGGCAATAGAGCCCCTACCTCTGGTGTAACACCTGACATGGCTGATCAAATTGCTAGTCTTGTTCTGGCAAAACTTGGCAGGGATGCCACTAAGCCTCAGCAAGTAACTAAGCATACTGCCAAAGAAGTCAGACAGAAAATTTTGAATAAGCCCCGCCAGAAGAGGAGCCCCAATAAACAATGCACTGTTCAGCAGTGTTTTGGTAAGAGAGGCCCCAATCAGAATTTTGGTGGTGGGGAAATGTTAAAACTTGGAACTAGTGACCCACAGTTCCCCATTCTTGCAGAACTCGCACCCACAGCTGGTGCGTTTTTCTTTGGATCAAGATTAGAGTTGGCCAAAGTGCAGAATTTATCTGGGAATCCTGACGAGCCCCAGAAGGATGTTTATGAATTGCGCTATAACGGCGCAATTAGGTTTGACAGTACACTTTCAGGTTTTGAGACCATAATGAAGGTGTTGAATGAGAATTTGAATGCCTATCAACAACAA---------------GATGGT---------ATGATGAATATG------AGTCCAAAACCACAGCGTCAGCGTGGTCATAAGAATGGACAAGGA------------GAAAATGATAATATAAGTGTTGCAGCGCCCAAAAGCCGTGTGCAGCAAAATAAGAGTAGAGAGTTGACTTCAGAGGACATCAGCCTTCTTAAGAAGATGGATGAGCCCTATACTGAAGACACCTCAGAAATA------TAA
>KF530095_HumanOC43_USA_1991-02-05
ATGTCTTTTACTCCTGGTAAGCAATCCAGT---AGTAGAGCGTCCTCTGGAAATCGTTCTGGTAATGGCATCCTTAAG---------TGGGCCGATCAGTCCGACCAGTTTAGAAATGTTCAAACCAGGGGTAGAAGAGCTCAACCCAAGCAAACTGCTACTTCTCAGCAACCATCAGGAGGGAATGTTGTACCCTACTATTCTTGGTTCTCTGGAATTACTCAGTTTCAAAAAGGAAAGGAGTTTGAGTTTGCAGAAGGACAAGGTGTGCCTATTGCACCAGGAGTCCCAGCTACTGAAGCTAAGGGGTACTGGTACAGACACAACAGACGTTCTTTTAAAACAGCCGATGGCAACCAGCGTCAACTGCTGCCACGATGGTATTTTTACTATCTGGGAACAGGACCGCATGCTAAAGACCAGTACGGCACCGATATTGATGGAATCTACTGGGTCGCTAGCAACCAGGCTGATGTCAATACCCCGGCTGACATTGTCGATCGGGACCCAAGTAGCGATGAGGCTATTCCGACTAGGTTTCCGCCTGGCACGGTACTCCCTCAGGGTTACTATATTGAAGGCTCAGGAAGGTCTGCTCCTAATTCCAGATCTACTTCGCGCACATCCAGTAGAGCCTCTAGT---GCAGGATCGCGTAGTAGAGCCAATTCTGGCAATAGAACCCCTACCTCTGGTGTAACACCTGACATGGCTGATCAAATTGCTAGTCTTGTTCTGGCAAAACTTGGCAAGGATGCCACTAAACCTCAGCAAGTAACTAAGCATACTGCCAAAGAAGTCAGACAGAAAATTTTGAATAAGCCCCGCCAGAAGAGGAGCCCCAATAAACAATGCACTGTTCAGCAGTGTTTTGGTAAGAGAGGCCCTAATCAGAATTTTGGTGGTGGAGAAATGTTAAAACTTGGAACTAGTGACTCACAGTTCCCCATTCTTGCAGAACTCGCACCCACAGCTGGTGCGTTTTTCTTTGGATCAAGATTAGAGTTGGCCAAAGTGCAGAATTTATCTGGGAATCCTGACGAGCCCCAGAAGGATGTTTATGAATTGCGCTATAACGGCGCAATTAGGTTTGACAGTACACTTTCAGGTTTTGAGACCATAATGAAGGTGCTGAATGAGAATTTGAATGCCTATCAACAACAA---------------GATGGT---------ATGATGAATATG------AGTCCAAAACCACAGCGTCAGCGTGGTCATAAGAATGGACAAGGA------------GAAAATGATAATATAAGTGTTGCAGTGCCCAAAAGCCGCGTGCAGCAAAATAAGAGTAGAGAGTTGACTGCAGAGGACATCAGCCTTCTTAAGAAGATGGATGAGCCCTATACTGAAGACACCTCAGAAATA------TAA
>KF530099_HumanOC43_USA_1997-01-02
ATGTCTTTTACTCCTGGTAAGCAATCCAGT---AGTAGAGCGTCCTCTGGAAATCGGTCTGTTAATGGCATCCTCAAG---------TGGGCCGATCAGTCCGATCAGTTTAGAAATGTTCAAACCAGGGGTAGAAGAGCTCAACCCAAGCAAACTGCTACTTCTCAGCAACCATCAGGAGGGAATGTTGTACCCTACTATTCTTGGTTCTCTGGAATTACTCAGTTTCAAAAGGGAAAGGAGTTTGAGTTTGCAGAAGGACAAGGTGTGCCTATTGCACCAGGAGTCCCAGCTACTGAAGCTAAGGGGTACTGGTACAGACACAACAGACGTTCTTTTAAAACAGCCGATGGCAACCAGCGTCAACTGCTGCCACGATGGTATTTTTACTATCTGGGAACAGGACCGCATGCTAAAGACCAGTACGGCACCGATATTGACGGAGTCTACTGGGTCGCTAGCAACCAGGCTGATGTCAATACCCCGGCTGACATTGTCGATCGGGACCCAAGTAGCGATGAGGCTATTCCGACTAGGTTTCCGCCTGGCACGGTACTCCCTCAGGGTTACTATATTGAAGGCTCAGGAAGGTCTGCTCCTAATTCCAGATCTACTTCGCGCACATCCAGTAGAGCCTCTAGT---GCAGGATCGCGTAGTAGAGCCAATTCTGGCAATAGAACCCCTACCTCTGGTGTAACACCTGACATGGCTGATCAAATTGCTAGTCTTGTTCTGGCAAAACTTGGCAAGGATGCCACTAAACCTAAGCAAGTAACTAAGCATACTGCCAAAGAAGTCAGACAGAAAATTTTGAATAAACCCCGCCAGAAGAGGAGCCCCAATAAACAATGCACTGTTCAGCAGTGTTTTGGTAAAAGAGGCCCTAATCAGAATTTTGGTGGTGGAGAAATGTTAAAACTTGGAACTAGTGACCCACAGTTCCCCATTCTTGCAGAACTCGCACCCACAGCTGGTGCGTTTTTCTTTGGATCAAGATTAGAGTTGGCCAAAGTGCAGAATTTATCTGGGAATCCTGACGAGCCTCAGAAGGATGTTTATGAATTGCGCTATAACGGCGCAATTAGGTTTGACAGTACACTTTCAGGCTTTGAGACTATAATGAAGGTGCTGAGTGAGAATTTGAATGCCTATCAACAACAA---------------GATGGT---------ATGATGAATATG------AGTCCAAAACCACAGCGTCAGCGTGGTCATAAGAATGGACAAGGA------------GAAAATGATAATATAAGTGTTGCAGTGCCCAAAAGCCGCGTGCAGCAAAATAAGAGTATAGAGTTGACTGCAGAGGACATCAGCCTTCTTAAGAAGATGGATGAGCCCTATACTGAAGACACCTCAGAAATA------TAA
>KF572739_HumanOC43_China_2010-01-
ATGTCTTTTACTCCTGGTAAGCAATCCAGT---AGTAGAGCGTCCTCTGGAAATCGTTCTGGTAATGGCATCCTTAAG---------TGGGCCGATCAGTCCGACCAGTTTAGAAATGTTCAAACCAGGGGTAGAAGAGCTCAACCCAAGCAAACTTCTACTTCTCAGCAACCATCAGGAGGGAATGTTGTACCCTACTACTCTTGGTTCTCTGGAATTACTCAATTTCAAAAGGGAAAGGAGTTTGAGTTTGCAGAAGGACAAGGTGTGCCTATTGCACCAGGAGTCCCAGCTACTGAAGCTAAGGGGTACTGGTACAGACACAATAGACGTTCTTTTAAAACAGCCGATGGCAACCAGCGCCAACTGCTGCCACGATGGTATTTTTACTATCTGGGAACAGGACCGCATGCTAAAGACCAGTACGGCACCGATATTGACGGAGTCTTCTGGGTCGCTAGCAACCAGGCTGATGTCAATACCCCGGCTGACATTGTCGATCGGGACCCAAGTAGCGATGAGGCTATTCCGACTAGGTTTCCGCCTGGTACGGTACTCCCTCAGGGTTACTATATTGAAGGCTCAGGAAGGTCTGCTCCTAATTCCAGATCTACTTCGCGCACATCCAGCAGAGCCTCTAGT---GCAGGATCGCGTAGTAGAGCCAATTCTGGCAATAGAGCCCCTACCTCTGGTGTAACACCTGACATGGCTGATCAAATTGCTAGTCTTGTTCTGGCAAAACTTGGCAAGGATGCCACCAAACCTCAGCAAGTAACTAAGCATACTGCCAAAGAAGTCAGACAGAAAATTTTGAATAAACCCCGCCAGAAGAGGAGCCCCAATAAACAATGCACTGTCCAGCAGTGTTTTGGTAAGAGAGGCCCTAATCAGAATTTTGGTGGTGGAGAAATGTTAAAACTTGGAACTAGTGACCCACAGTTCCCCATTCTTGCAGAACTCGCACCCACAGCTGGTGCGTTTTTCTTTGGATCAAAATTAGAGTTGGCCAAAGTGCAGAATTTATCTGGGAATCCTGACGAGCCTCAGAAGGATGTTTATGAATTGCGCTATAACGGCGCAATTAGGTTTGACAGTACACTTTCAGGCTTTGAGACCATAATGAAGGTGCTGAGTGAGAATTTGAATGCCTATCAACAACAA---------------GATGGT---------ATGATGAATATG------AGTCCAAAACCACAGCGTCAGCGTGGTCATAAGAATGGACAAGGA------------GAAAATGATAATATAAGTGTTGCAGTGCCCAAAAGCCGCGTGCAGCAAAATAAGAGTATAGAGTTGACTGCAGAGGACATCAGCCTTCTTAAGAAGATGGATGAGCCCTTTACTGAAGACACCTCAGAAATA------TAA
>KF572752_HumanOC43_China_2010-08-
ATGTCTTTTACTCCTGGTAAGCAATCCAGT---AGTAGAGCGTCCTCTGGAAATCGGTCTGGTAATGGCATCCTCAAG---------TGGGCCGATCAGTCCGACCAGTTTAGAAATGTTCAAACCAGGGGTAGAAGAGCTCAACCCAAGCAAACTGCTACTTCTCAGCAACCATCAGGAGGGAATGTTGTACCCTACTATTCTTGGTTCTCTGGAATTACTCAGTTTCAAAAGGGAAAGGAGTTTGAGTTTGCAGAAGGACAAGGTGTGCCTATTGCACCAGGAGTCCCAGCTACTGAAGCTAAGGGGTACTGGTACAGACACAACAGACGTTCTTTTAAAACAGCCGATGGCAACCAGCGTCAATTGCTGCCACGATGGTATTTTTACTATCTGGGAACAGGACCGCATGCTAAAGACCAGTACGGCACCGATATTAACGGAGTCTACTGGGTCGCTAGCAACCAGGCTGATGTCAATACCCCGGCTGACATTGTCGATCGGGACCCAAGTAGCGATGAGGCTATTCCGACTAGGTTTCCGCCTGGCACGGTACTCCCTCAGGGTTACTATATTGAAGGCTCAGGAAGGTCTGCTCCTAATTCCAGATCTACTTCGCGCACATCCAGCAGAGCCTCTAGT---GCAGGATCGCGTAGTAGAGCCAATTCTGGCAATAGAACCCCTACCTCTGGTGTAACACGTGACATGGCTGATCAAATTGCTAGTCTTGTTCTGGCAAAACTTGGCAAGGATGCCACCAAACCTCAGCAAGTAACTAAGCATACTGCCAAAGAAGTCAGACAGAAAATTTTGAATAAACCCCGCCAGAAGAGGAGCCCCAATAAACAATGCACTGTTCAGCAGTGTTTTGGTAAGAGAGGCCCTAATCAGAATTTTGGTGGTGGAGAAATGTTAAAACTTGGAACTAGTGACCCACAGTTCCCCATTCTTGCAGAACTCGCACCCACAGCCGGTGCGTTTTTCTTTGGATCAAAATTAGAGTTGGCCAAAGTGCAGAATTTATCTGGGAATCCTGACGAGCCTCAGAAGGATGTTTATGAATTGCGCTATAACGGCGCAATTAGGTTTGACAGTACACTTTCAGGCTTTGAGACCATAATGAAGGTGCTGAGTGAGAATTTGAATGCCTATCAACAACAA---------------GATGGT---------ATGATGAATATG------AGTCCAAAACCACAGCGTCAGCGTGGTCATAAGAATGGACAAGGA------------GAAAATGATAATATAAGTGTTGCAGTGCCCAAAAGCCGCGTGCAGCAAAATAAGAGTATAGAGTTGACTGCAGAGGACATCAGCCTTCTTAAGAAGATGGATGAGCCCTTTACTGAAGACACCTCAGAAATA------TAA
>KF572794_HumanOC43_China_2009-02-
ATGTCTTTTACTCCTGGTAAGCAATCCAGT---AGTAGAGCGTCCTCTGGAAATCGGTCTGGTAATGGCATCCTCAAG---------TGGGCCGATCAGTCCGACCAGTTTAGAAATGTTCAAACCAGGGGTAGAAGAGCTCAACCCAAGCAAACTGCTACTTCTCAGCAACCATCAGGAGGGAATGTTGTACCCTACTATTCTTGGTTCTCTGGAATTACTCAGTTTCAAAAGGGAAAGGAGTTTGAGTTTGCAGAAGGACAAGGTGTGCCTATTGCACCAGGAGTCCCAGCTACTGAAGCTAAGGGGTACTGGTACAGACACAACAGACGTTCTTTTAAAACAGCCGATGGCAACCAGCGTCAACTGCTGCCACGATGGTATTTTTACTATCTGGGAACAGGACCGCATGCTAAAGACCAGTACGGCACCGATATTAACGGAGTCTACTGGGTCGCTAGCAACCAGGCTGATGTCAATACCCCGGCTGACATTGTCGATCGGGACCCAAGTAGCGATGAGGCTATTCCGACTAGGTTTCCGCCTGGCACGGTACTCCCTCAGGGTTACTATATTGAAGGCTCAGGAAGGTCTGCTCCTAATTCCAGATCTACTTCGCGCACATCCAGCAGAGCCTCTAGT---GCAGGATCGCGTAGTAGAGCCAATTCTGGCAATAGAACCCCTACCTCTGGTGTAACACCTGACATGGCTGATCAAATTGCTAGTCTTGTTTTGGCAAAACTTGGCAAGGATGCCACTAAACCTCAGCAAGTAACTAAGCATACTGCCAAAGAAGTCAGACAGAAAATTTTGAATAAACCCCGCCAGAAGAGGAGCCCCAATAAACAATGCACTGTTCAGCAGTGTTTTGGTAAGAGAGGCCCTAATCAGAATTTTGGCGGTGGAGAAATGTTAAAACTTGGAACTAGTGACCCACAGTTCCCCATTCTTGCAGAACTCGCACCCACAGCTGGTGCTTTTTTCTTTGGATCAAGATTAGAGTTGGCCAAAGTGCAGAATTTATCTGGGAATCCTGACGAGCCTCAGAAGGATGTTTATGAATTGCGTTATAACGGCGCAATTAGGTTTGACAGTACACTTTCAGGCTTTGAGACCATAATGAAGGTGCTGAGTGAGAATTTGAATGCCTATCAACAACAA---------------GATGGT---------ATGATGAATATG------AGTCCAAAACCACAGCGTCAGCGTGGTCATAAGAATGGACAAGGA------------GAAAATGATAATATAAGTGTTGCAGTGCCCAAAAGCCGCGTGCAGCAAAATAAGAGTATAGAGTTGACTGCAGAGGACATCAGCCTTCTTAAGAAGATGGATGAGCCCTATACTGAAGACACCTCAGAAATA------TAA
>MF737175_Bovine_Thailand_2015-02-23
---------------------------------------------TCTGGAAATCGTTCTGGTAATGGCATCCTTAAG---------TGGGCCGATCAGTCCGACCAATCTAGAAATGTTCAAACCAGGGGTAGAAGAGCTCAACCCAAGCAAACTGCTACTTCTCAGCAACCATCAGGAGGGAATGTTGTACCCTACTATTCTTGGTTCTCTGGAATTACTCAGTTTCAAAAGGGAAAGGAGTTTGAATTTGCAGAGGGACAAGGTGTGCCTATTGCACCAGGAGTCCCAGCTACTGAAGCTAAAGGGTACTGGTACAGACACAACAGACGTTCCTTTAAAACAGCCGATGGCAACCAGCGTCAATTGCTGCCACGATGGTATTTTTACTATCTTGGAACAGGACCGCATGCCAAAGACCAGTATGGCACCGACATTGACGGAGTCTTCTGGGTCGCTAGTAACCAGGCTGATGTCAATACCCCGGCTGACATTCTCGATCGGGACCCAAGTAGCGATGAGGCTATTCCGACTAGGTTTTCGCCTGGCACGGTACTCCCTCAGGGTTACTATATTGAAGGCTCAGGAAGGTCTGCTCCTAATTCCAGATCTATTTCACGCGCATCCAGTAGAGCCTCTAGT---GCAGGATCGCGCAGTAGAGCCAATTCTGGCAATAGAACCCCTACCTCTGGTGTAACACCTGATATGGCTGATCAAATTGCTAGTCTTGTTCTGGCAAAACTTGGCAAGGATGCCACTAAGCCACAGCAAGTAACTAAGCAGACTGCCAAGGAAATCAGACAGAAAATTTTGAATAAGCCCCGCCAGAAGAGGAGCCCCAATAAACAATGCACTGTCCAGCAGTGTTTTGGGAAGAGAGGCCCCTATCAGAATTTTGGTGGTGGAGAAATGTTAAAACTTGGAACTAGTGATCCACAGTTCCCCATTCTTGCAGAACTCGCACCCACAGCTGGTGCGTTTTTCTTTGGATCAAGATTAGAGTTGGCCAAAGTGCAGAATTTGTCTGGGAATC--------------------------------------------------------------------------------------------------------------------------------------------------------------------------------------------------------GGTCAGAAGAACGGACAAGGA------------GAAAATGATAATATAAGTGTTGCAGCGCCCAAAAGCCGTGTGCAGCAAAATAAGATTA-----------------------------------------------------------------------------------
>MN514964_Camel_Nigeria_2015-11-20
ATGTCTTTTACTCCTGGTAAGCAATCCAGT---AGTAGAGCGTCCTCTGGAAATCGTTCTGGTAATGGCATCCTTAAG---------TGGGCCGATCAGTCCGACCAATCTAGAAATGTTCAAACCAGGGGTAGAAGAGCTCAACCCAAGCAAACTGCTACTTCTCAGCAATCATCAGGAGGGAATATTGTACCCTACTATTCTTGGTTCTCTGGAATTACTCAGTTTCAAAAAGGAAAGGAGTTTGAATTTGCAGAGGGACAAGGTGTGCCTATTGCACCAGGAGTCCCAGCTACTGAAGCTAAAGGGTACTGGTACAAACACAACCGACGTTCTTTTAAAACAGCCGATGGCAACCAGCGTCAACTGCTGCCACGATGGTATTTTTACTATCTTGGAACAGGACCGCACGCTAAAGACCAGTATGGCACCGACATTGACGGAGTCTTCTGGGTTGCTAGTAACCAGGCTGATGTCAATACCCCGGCTGACATTGTCGATCGGGACCCAAGTAGCGATGAGGCTATTCCGACTAGGTTTCCGCCTGGCACGGTACTCCCTCAGGGTTACTATATTGAAGGCTCAGGAAGGTCTGCTCCTAATTCCAGATCTACTTCACGTGCATCCAGTAGAGCCTCTAGT---GCAGGATCGCGTAGTAGAGCCAATTCTGGTAACAGAAACCCTACCTCTGGTGTAACACCTGATATGGCTGATCAAATTGCTAGTCTTGTTTTGGCCAAACTTGGCAAGGATGCCACTAAGCCACAGCAAGTAACTAAGCAGACTGCCAAAGAAATTAGACAGAAAATTTTGAATAAGCCCCGCCAGAAGAGGAGCCCCAATAAACAATGCACTGTTCAGCAGTGTTTTGGGAAGAGAGGCCCCAATCAGAATTTTGGTGGTGGAGAAATGTTAAAACTTGGAACTAGTGATCCACAGTTCCCCATTCTTGCAGAACTCGCACCCACAGCTGGTGCGTTTTTCTTTGGCTCAAGATTAGAGTTGGCCAAAGTGCAGAATTTGTCTGGGAATC--------------------------------------------------------------------------------------------------------------------------------------------------------------------------------------------------------GGCCAGAAGAATGGACAAGGA------------GAAAATGATAATATAAGTGTTGCAGCGCCCAAAAGTCGTGTGCAGCAAAATAAGAGTAGAGAGTTGACTGCAGAGGACATCAGCCTTCTTAAGAAGATGGATGAGCCCTATACTGAAGACACCTCAGAAATA------TAA
>MG757139_Bovine_France_2014--
ATGTCTTTTACTCCTGGTAAGCAATCCAGT---AGTAGAGCGTCCGCTGGTAATCGTTCTGGTAATGGCATCCTTAAG---------TGGGCCGATCAGTCCGACCAATCTAGAAATGTTCAAACCAGGGGTAGAAGAGCTCAACCCAAGCAAACTGTTACTTCTCAGCAACCATCAGGAGGGAATGTTGTACCCTACTATTCTTGGTTCTCTGGAATTACTCAGTTTCAAAAGGGAAAAGAGTTTGAATTTGCAGAGGGACAAGGTGTGCCTATTGCACCAGGAGTCCCAGCTACTGAAGCTAAGGGGTACTGGTACAGACACAACAGACGTTCTTTTAAAACAGCCGATGGCAACCAGCGTCAATTGCTGCCACGATGGTATTTTTACTATCTTGGAACAGGACCGCATGCCAAAGACCAGTATGGCACCGACATTGACGGAGTCTTCTGGGTCGCTAGTAACCAGGCTGATGTCAATACCCCGGCTGACATTCTCGATCGGGACCCAAGTAGCGATGAGGCTATTCCGACTAGGTTTCCGCCTGGCACGGTACTCCCTCAGGGTTACTATATTGAAGGCTCAGGAAGGTCTGCTCCTAATTCCAGATCTACTTCACGCGCATCCAGTAGAGCCTCTAGT---GCAGGATCGCGTAGCAGAGCCAATTCTGGCAATAGAACCCCTACCTCTGGTGTAACACCTGATATGGCTGATCAAATTGCTAGTCTTGTTTTGGCAAAACTTGGCAAGGATGCCACTAAGCCACAGCAAGTAACTAAGCAGACTGCCAAAGAAATCAGACAGAAAATTTTGAATAAGCCCCGCCAGAAGAGGAGCCCCAATAAACAATGCACTGTTCAGCAGTGTTTTGGGAAGAGAGGCCCCAATCAGAATTTTGGTGGTGGAGAAATGTTAAAACTTGGAACTAGTGATCCACAGTTCCCCATTCTTGCAGAACTCGCACCCACAGCTGGTGCGTTTTTCTTTGGATCAAGATTAGAGTTGGCCAAAGTGCAGAATTTGTCTGGGAATC--------------------------------------------------------------------------------------------------------------------------------------------------------------------------------------------------------GGTCAGAAGAATGGACAAGGA------------GAAAATGATAATATAAGTGTTGCAGCGCCCAAAAGTCGTGTGCAGCAAAATAAGAGTAGAGAGTTGACTGCAGAGGACATCAGCCTTCTTAGGAAGATGGATGAGCCCTTTACTGAAGATACCTCAGAAATA------TAA
>KM985634_Bovine_China_2014-05-18
ATGTCTTTTACTCCTGGTAAGCAATCCAGT---AGTAGAGCGTCCTCTGGAAATCGTTCTGGTAATGGCATCCTTAAG---------TGGGCCGATCAGTCCGACCAATCTAGAAATGTTCAAACCAGGGGTAGAAGAGCTCAACCCAAGCGAACTGCTACTTCTCAGCAACCAACAGGAGGGAATGTTGTACCCTACTATTCTTGGTTCTCTGGAATTACTCAGTTTCAAAAGGGAAAGGAGTTTGAATTTGCAGAGGGACAAGGTGTGCCTATTGCACCAGGAGTCCCAGCTACTGAAGCTAAGGGGTACTGGTACAGACACAACCGACGTTCCTTTAAAACAGCCGATGGCAACCAGCGTCAATTGCTGCCACGATGGTATTTTTACTATCTTGGAACAGGACCGCATGCCAAAGACCAGTATGGCACCGACATTGACGGAGTCTACTGGGTCGCTAGTAACCAGGCTGATGTCAATACCCCGGCTGACATTCTCGATCGGGACCCAAGTAGCGATGAGGCTATTCCGACTAGGTTTCCGCCTGGCACGGTACTCCCTCAGGGTTACTATATTGAAGGCTCAGGAAGGTCTGCTCCTAATTCCAGATCTATTTCACGCGCATCCAGTAGAGCTTCTAGT---GCAGGATCGCGCAGTAGAGCCAATTCTGGCAATAGAACCCCCACCTCTGGTGTAACACCTGATATGGCTGATCAAATTGCTAGTCTTGTTCTGGCAAAACTTGGCAAGGATGCCACTAAGCCACAGCAAGTAACTAAGCAGACTGCCAAAGAAATCAGACAGAAAATTTTGAATAAGCCCCGCCAGAAGAGGAGCCCCAATAAACAATGCACTGTTCAGCAGTGTTTTGGGAAGAGAGGCCCCAATCAGAATTTTGGTGGTGGAGAAATGTTAAAACTTGGAACTAGTGATCCACAGTTCCCCATTCTTGCAGAACTCGCACCCACAGCTGGTGCGTTTTTCTTTGGATCAAGATTAGAGTTGGCCAAAGTGCAGAATTTGTCTGGGAATC--------------------------------------------------------------------------------------------------------------------------------------------------------------------------------------------------------GGTCAGAAGAATGGACAAGTA------------GAATATGATAATATAAGTGTTGCAGCACCCAAAAGCCGTGTGCAGCAAAATAAGATTAGAGAGTTGACTGCAGAGGACATCAGCCTTCTTAAGAAGATGGATGAGCCCTTTACTGAAGACACCTCAGAAATA------TAA
>KT318083_Bovine_France_2005--
ATGTCTTTTACTCCTGGTAAGCAATCCAGT---AGTAGAGCGTCCTCTGGAAATCGTTCTGGTAATGGCATCCTTAAG---------TGGGCCGATCAGTCCGACCAATCTAGAAATGTTCAAACCAGGGGTAGAAGAGCTCAACCCAAGCAAACTGTTACTTCTCAGCAACCATCAGGAGGGAATGTTGTACCCTACTATTCTTGGTTCTCTGGAATTACTCAGTTTCAAAAGGGAAAAGAGTTTGAATTTGCAGAGGGACAAGGTGTGCCTATTGCACCAGGAGTCCCAGCTACTGAAGCTAAGGGGTACTGGTACAGACACAACAGACGTTCTTTTAAAACAGCCGATGGCAACCAGCGTCAATTGCTGCCACGATGGTATTTTTACTATCTTGGAACAGGACCGCATGCCAAAGACCAGTATGGCACCGACATTGACGGAGTCTTCTGGGTCGCTAGTAACCAGGCTGATGTCAATACCCCGGCTGACATTCTCGATCGGGACCCAAGTAGCGATGAGGCTATTCCGACTAGGTTTCCGCCTGGCACGGTACTCCCTCAGGGTTACTATATTGAAGGCTCAGGAAGGTCTGCTCCTAATTCCAGATCTACTTCACGCGCATCC---------AGTAGT---GCAGGATCGCGTAGCAGAGCCAATTCTGGCAATAGAACCCCTACCTCTGGTGTAACACCTGATATGGCTGATCAAATTGCTAGTCTTGTTCTGGCAAAACTTGGCAAGGATGCCACTAAGCCACAGCAAGTAACTAAGCAGACTGCCAAAGAAATTAGACAGAAAATTTTGAATAAGCCCCGCCAGAAGAGGAGCCCCAATAAACAATGCACTGTTCAGCAGTGTTTTGGGAAGAGAGGCCCCAATCAGAATTTTGGTGGTGGAGAAATGTTAAAACTTGGAACTAGTGACCCACAGTTCCCCATTCTTGCAGAACTCGCACCCACAGCTGGTGCGTTTTTCTTTGGATCAAGATTAGAGTTGGCCAAAGTGCAGAATTTGTCTGGGAATC--------------------------------------------------------------------------------------------------------------------------------------------------------------------------------------------------------GGCCAGAAGAATGGACAAGGA------------GAAAATGATAATATAAGTGTTGCAGCGCCCAAAAGCCGTGTGCAGCAAAATAAGATTAGAGAGTTGACTGCAGAGGACATCAGCCTTCTTAAGAAGATGGATGAGCCCTTTACTGAAGACATCTCAGAAATA------TAA
>KU558923_Buffalo_Bangladesh_2014-10-01
ATGTCTTTTACTCCTGGTAAGCAATCCAGT---AGTAGAGCTTCCTCTGGAAATCGTTCTGGTAATGGCATCCTTAAG---------TGGGCCGATCAGTCCGATCAATCTAGAAATGTTCAAAACAGGGGTAGAAGAGCTCAACCCAAGCAAACTGCTACTTCTCAGCAACCATCAGGAGGGAATGTTGTACCCTACTATTCTTGGTTCTCTGGAATTACTCAGTTTCAAAAGGGCAAGGAGTTTGAATTTGCTGAGGGACAAGGTGTGCCTCTTGCACCAGGAGTCCCAGCTACTGAAGCTAAGGGGTACTGGTACAGACACAACAGACGTTCCTTTAAAACAGCCGATGGCAATCAGCGTCAATTGCTGCCACGATGGTATTTTTACTATCTTGGAACAGGACCGCATGCCAAAGACCAGTATGGCACCGACATTGACGGAGTCTTCTGGGTCGCTAGTAACCAGGCTGATGTCAATACCCCGGCTGACATTCTCGATCGGGATCCAAGTAGCGATGAGGCTATTCCGACTAGGTTTCCGCCTGGTACGGTACTCCCTCAGGGTTACTATATTGAAGGCTCAGGAAGGTCTGCTCCTAATTCCAGATCTACTTCACGCGCATCCAGTAGAGCCTCTAGT---GCAGGATCGCGCAGTAGAGCCAATTCTGGCAATAGAACCCCTACCTCTGGTGTAACACCTGATATGGCTGATCAAATTGCTAGTCTTGTTCTGGCAAAACTTGGCAAGGATGCCACTAAGCCACAGCAAGTAACTAAGCAGACTGCCAAAGAAATCAGACAGAAAATTTTGAATAAGCCCCGCCAGAAGAGGAGCCCCAATAAACAATGCACTGTTCAGCAGTGTTTTGGGAAGAGAGGCCCCAATCAGAATTTTGGTGGTGGAGAAATGTTAAAACTTGGAACTAGTGATCCACAGTTCCCCATTCTTGCAGAACTCGCACCCACAGCTGGCGCGTTTTTCTTTGGATCAAGATTAGAGTTGGCCAAAGTGCAGAATTTGTCTGGGAATC--------------------------------------------------------------------------------------------------------------------------------------------------------------------------------------------------------GGTCAGAAGAATGGACAAGGA------------GAAAATGATAATATAAGTGTTGCAGCGCCCAAAAGCCGTGTGCAGCAAAATAAGATTAGAGAGTTGACTGCAGAGGACATCAGCCTTCTTAAGAAGATGGATGAGCCCTTTACTGAAGACACCTCAGAAATA------TAA
>KU886219_Bovine_China_2015-05-30
ATGTCTTTTACTCCTGGTAAGCAATCCAGT---AGTAGAGCGTCCTCTGGAAATCGTTCTGGTAATGGTATCCTTAAG---------TGGGCCGATCAGTCCGACCAATCTAGAAATGTTCAAACCAGGGGTAGAAGAGCTCAACCCAAGCAAACTGTCACTTCTCAGCAACCAGCAGGAGGGAATGTTGTACCCTACTATTCTTGGTTCTCTGGAATTACTCAGTTTCAAAAGGGAAAGGAGTTTGAATTTGCAGAGGGACAAGGTGTGCCTATTGCACCAGGAGTCCCAGCTACTGAAGCTAAGGGGTACTGGTACAGACACAACAGACGTTCTTTTAAAACAGCCGATGGCAACCAGCGTCAATTGCTCCCACGATGGTATTTTTACTATCTTGGAACTGGACCGCATGCCAAAGACCAGTATGGCACCGACATTGACGGAGTCTTCTGGGTCTCTAGTAACCAGGCTGATGTCAATACCCCGGCTGACATTCTCGATCGGGACCCAAGTAGCGATGAGGCTATTCCGACTAGGTTTCCGCCTGGCACGGTACTCCCTCAGGGTTACTATATTGAAGGCTCAGGAAGGTCTGCTCCTAATTCCAGATCTACTTCACGCGCTTCCAGTAGAGCCTCTAGT---GCAGGATCGCGTAGCAGAGCCAATTCTGGAAATAGAACCCCTACCTCTGGTGTAACACCTGATATGGCTGATCAAATTGCTAGTCTTGTTCTGGCAAAACTTGGCAAGGATGCCACTAAGCCACAGCAAGTAACTAAGCAGACTGCCAAAGAAATCAGACAGAAAATTTTGAATAAACCCCGCCAGAAGAGGAGCCCCAATAAACAATGCACTGTTCAGCAGTGTTTTGGGAAGAGAGGCCCCAATCAGAATTTTGGTGGCGGAGAAATGTTAAAACTTGGAACTAGTGACCCACAGTTCCCCATTCTTGCAGAACTCGCACCCACAGCTGGTGCGTTTTTCTTTGGATCAAGATTAGAGTTGGCCAAAGTGCAGAATTTGTCTGGGAATC--------------------------------------------------------------------------------------------------------------------------------------------------------------------------------------------------------GGTCAGAAGAATGGACAAGGA------------GAAAATGATAATATAAGTGTTGCAGCGCCCAAAAGCCGTGTGCAGCAAAATAAGAGTAGAGAGTTGACTGCAGAGGACATCAGCCTTCTTAAGAAGATGGATGAGCCCTTTACTGAAGACACCTCAGAAATA------TAA
>LC494128_Bovine_Japan_2012-05
ATGTCTTTTACTCCTGGTAAGCAATCCAGT---AGTAGAGCGTCCTCTGGAAATCGTTCTGGTAATGGCATCCTTAAG---------TGGGCCGATCAGTCCGACCAATCTAGAAATGTTCAAACCAGGGGTAGAAGAGCTCAACCCAAGCAAACTGCTACTTCTCAGCAACCATCGGGAGGGAATGTTGTACCCTACTATTCTTGGTTCTCTGGAATTACTCAGTTTCAAAAGGGAAAGGAGTTTGAATTTGCAGAGGGACAAGGTGTGCCTATTGCACCAGGAGTCCCAGCTACTGAAGCTAAAGGGTACTGGTACAGACACAACAGACGTTCCTTTAAAACAGCCGATGGCAACCAGCGTCAATTGCTGCCACGATGGTATTTTTACTATCTTGGAACAGGACCGCATGCCAAAGATCAGTATGGCACCGACATTGACGGAGTCTTCTGGGTCGCTGGTAACCAGGCTGATGTCAATACCCCGGCTGACATTCTCGATCGGGACCCAAGTAGCGATGAGGCTATTCCGACTAGGTTTCCGCCTGGCACGGTACTCCCTCAGGGTTACTATATTGAAGGCTCAGGAAGGTCTGCTCCTAATTCCAGATCTACTTCACGCGCATCCAGTAGAGCCTCTAGT---GCAGGGTCGCGCAGTAGAGCCAATTCTGGCAATAGAACCCCTACCTCTGGTGTAACACCTGATATGGCTGATCAAATTGCTAGTCTTGTTCTGGCAAAACTTGGCAAGGATGCCACTAAGCCACAGCAAGTAACTAAGCAGACTGCCAAAGAAATCAGACAGAAAATTTTGAATAAGCCCCGCCAGAAGAGGAGCCCTAATAAACAATGCACTGTTCAGCAGTGTTTTGGGAAGAGAGGCCCCAACCAGAATTTTGGTGGTGGAGAAATGTTAAAACTTGGAACTAGTGATCCACAGTTCCCCATTCTTGCAGAACTCGCACCCACAGCTGGTGCGTTTTTCTTTGGATCAAGATTAGAGTTGGCCAAAGTGCAGAATTTGTCTGGGAATC--------------------------------------------------------------------------------------------------------------------------------------------------------------------------------------------------------GGTCAGAAGAACGGACAAGGA------------GAAAATGATAATATAAGTGTTGCAGCGCCCAAAAGCCGTGTGCAGCAAAATAAGATTAGAGAGTTGACTGCAGAGGACATCAGCCTTCTTAAGAAGATGGATGAGCCCTTTACTGAAGACACCTCAGAAATA------TAA
>LC494135_Bovine_Japan_2012-01
ATGTCTTTTACTCCTGGTAAGCAATCCAGT---AGTAGAGCGTCCTCTGGAAATCGTTCTGGTAATGGCATCCTTAAG---------TGGGCCGATCAGTCCGACCAATCTAGAAATGTTCAAACCAGGGGTAGAAGAGCTCAACCCAAGCAAACTGTTACTTCTCAGCAACCATCAGGAGGGAATGTTGTACCCTACTATTCTTGGTTCTCTGGAATTACTCAGTTTCAAAAGGGAAAGGAGTTTGAATTTGCAGAGGGACAAGGTGTGCCTATTGCGCCAGGAGTCCCAGCTACTGAAGCTAAAGGGTATTGGTACAGACACAACAGACGTTCCTTTAAAACAGCCGATGGCAACCAGCGTCAATTGCTGCCACGATGGTATTTTTACTATCTTGGAACAGGACCACATGCCAAAGACCAGTATGGCACCGACATTGACGGAGTCTACTGGGTCGCTAGTAACCAGGCTGATGTTAATACCCCGGCTGACATTCTCGATCGGGACCCAAGTAGCGATGAGGCTATTCCGACTAGGTTTCCGCCTGGCACGGTACTCCCTCAGGGTTACTATATTGAAGGCTCAGGAAGGTCTGCTCCTAATTCCAGATCTACTTCACGCGCATCC---------AGTAGT---GCAGGATCGCGCAGTAGAGCCAATTCTGGCAATAGAACCCCTACCTCTGGTGTAACACCTGATATGGCTGATCAAATTGCTAGTCTTGTTCTGGCAAAACTTGGCAAGGATGCCACTAAGCCACAGCAAGTAACTAAGCAGACTGCCAAAGAAATCAGACAGAAAATTTTGAATAAGCCCCGCCAGAAGAGGAGCCCTAATAAACAATGCACTGTTCAGCAGTGTTTTGGGAAGAGAGGCCCCAATCAGAATTTTGGTGGTGGAGAAATGTTAAAACTTGGAACTAGTGATCCACAGTTCCCCATTCTTGCAGAACTCGCACCCACAGCTGGTGCGTTTTTCTTTGGATCAAGATTAGAGTTGGCCAAAGTGCAGAATTTGTCTGGGAATC--------------------------------------------------------------------------------------------------------------------------------------------------------------------------------------------------------GGTCAGAAGAACGGACAAGGA------------GAAAATGATAATATAAGTGTTGCAGCGCCCAAAAGCCGTGTGCAGCAAAATAAAATTAGAGAGTTGACTGCAGAGGACATCAGCCTTCTTAAGAAGATGGATGAGCCCTTTACTGAAGACACCTCAGAAATA------TAA
>LC494139_Bovine_Japan_2015-06-
ATGTCTTTTACTCCTGGTAAGCAATCCAGT---AGTAGAGCGTCCTCTGGAAATCGTTCTGGTAATGGCATCCTTAAG---------TGGGCCGATCAGTCCGACCAATCTAGAAATGTTCAAACCAGGGGTAGAAGAGCTCAACCCAAGCAAACTGTTACTTCTCAGCAACCATCAGGAGGGAATGTTGTACCCTACTATTCTTGGTTCTCTGGAATTACTCAGTTTCAAAAGGGAAAAGAGTTTGAATTTGCAGATGGACAAGGTGTGCCTATTGCACCAGGAGTCCCAGCTACTGAAGCTAAAGGGTACTGGTACAGACACAACCGACGTTCCTTTAAAACAGCCGATGGCAACCAGCGTCAATTGCTGCCACGATGGTATTTTTACTATCTTGGAACAGGACCGCATGCCAAAGACCAGTATGGCACCGACATTGACGGAGTCTACTGGGTCGCTAGTAACCAGGCTGATGTCAACACCCCGGCTGACATTCTCGATCGGGATCCAAGTAGCGATGAGGCTATTCCGACTAGGTTTCCGCCTGGCACGGTACTCCCTCAGGGTTATTACATTGAAGGCTCAGGAAGGTCTGCTTCTAATTCCAGATCTACTTCACGCGCATCCAGTAGAGCCTCTAGT---GCAGGATCGCGCAGTAGAGCCAATTCTGGCAATAGAACCCCTACCTCTGGTGTAACACCTGATATGGCTGATCAAATTGCTAGTCTTGTTCTGGCAAAACTTGGCAAGGATGCCACTAAGCCACAGCAAGTAACTAAGCAGACTGCCAAAGAAATCAGACAGAAAATTTTGAATAAGCCCCGCCAGAAGAGGAGCCCCAACAAACAATGCACTGTTCAGCAGTGTTTTGGGAAGAGAGGCCCCAATCAGAATTTTGGTGGTGGAGAAATGTTAAAACTTGGAACTAGTGATCCACAGTTCCCCATTCTTGCAGAACTCGCACCCACAGCTGGTGCGTTTTTCTTTGGCTCAAGATTAGAGTTGGCCAAAGTGCAGAATTTGTCTGGGAATC--------------------------------------------------------------------------------------------------------------------------------------------------------------------------------------------------------GGTCAGAAGAACGGACAAGGA------------GAAAATGATAATATAAGTGTTGCAGCGCCCAAAAGCCGTGTGCAGCAAAATAAGATTAGAGAGTTGACTGCAGAGGACATCAGCCTTCTTAAGAAGATGGATGAGCCCTTTACTGAAGACACCTCAGAAATA------TAA
>LC494142_Bovine_Japan_2016-12-
ATGTCTTTTACTCCTGGTAAGCAATCCAGT---AGTAGAGCGTCCTCTGGAAATCGTTCTGGTAATGGCATCCTTAAG---------TGGGCCGATCAGTCCGACCAATCTAGAAATGTTCAAACCAGGGGTAGAAGAGCTCAACCCAAGCAAACTGTTACTTCTCAGCAACCATCAGGAGGGAATGTTGTGCCCTACTATTCTTGGTTCTCTGGAATTACTCAGTTTCAAAAGGGAAAGGAGTTTGAATTTGCAGAGGGACAAGGTGTGCCTATTGCACCAGGAGTCCCAGCTACGGAAGCTAAAGGGTACTGGTACAGACACAACAGACGTTCCTTTAAAACAGCCGATGGCAACCAGCGTCAATTGCTGCCACGATGGTATTTTTACTATCTTGGAACAGGACCGCATGCCAAAGACCAGTATGGCACCGACATTGACGGTGTCTACTGGGTCGCTAGTAACCAGGCTAATGTTAACACCCCGGCTGACATTCTTGATCGGGACCCAAGTAGCGATGAGGCTATTCCGACTAGGTTTCCGCCTGGTACGGTACTCCCTCAGGGTTATTATATTGAAGGCTCAGGAAGGTCTGCTCCTAATTCCAGATCTACTTCACGCGCATCCAGTAGAGCCTCTAGT---GCAGGATCGCGCAGTAGAGCCAATTCTGGCAATAGAACCTCTACCTCTGGTGTAACACCTGATATGGCTGATCAAATTGCTAGTCTTGTTCTGGCAAAACTTGGCAAGGATGCCACTAAGCCACAGCAAGTAACTAAGCAGACTGCCAAAGAAATCAGACAGAAAATTTTGAATAAGCCCCGTCAGAAGAGGAGCCCTAATAAACAATGCACTGTTCAGCAGTGTTTTGGGAAGAGAGGCCCCAATCAGAATTTTGGTGGTGGAGAAATGTTAAAACTTGGAACTAGTGATCCACAGTTCCCCATTCTTGCAGAACTCGCACCCACAGCTGGTGCGTTTTTCTTTGGATCAAGATTAGAGTTGGCCAAAGTGCAGAATTTGTCTGGGAATC--------------------------------------------------------------------------------------------------------------------------------------------------------------------------------------------------------GGTCAGAAGAACGGACAAGGA------------GAAAATGATAATATAAGTGTTGCAGCGCCCAAAAGCCGTGTGCAGCAAAATAAAATTAGAGAGTTGACTGCAGAGGACATCAGCCTTCTTAAGAAGATGGATGAGCCCTTTACTGAAGACACCTCAGAAATA------TAA
>LC494156_Bovine_Japan_2014-12-
ATGTCTTTTACTCCTGGTAAGCATTCCAGT---AGTAGAGCGTCCTCTGGAAATCGTTCTGGTAATGGCATCCTTAAG---------TGGGCCGACCAGTCCGACCAATCTAGAAATGTTCAATCCAGGGGTAGAAGAGCTCAACCCAAGCAAACTGTTACTTCTCAGCAACCATCAGGAGGGAATGTTGTACCCTACTATTCTTGGTTCTCTGGAATTACTCAGTTTCAAAAGGGAAAGGAGTTTGAATTTGCTGAGGGACAAGGTGTGCCTATTGCACCAGGAGTCCCAGCTACTGAAGCTAAAGGGTACTGGTACAGACACAACAGACGTTCCTTTAAAACAGCCGATGGCAACCAGCGTCAATTGCTGCCACGATGGTATTTTTACTATCTTGGAACAGGACCGCATGCCAAAGACCAGTATGGCACCGACATTGACGGAGTCTACTGGGTCGCTAGTAACCAGGCTGATGTCAATACCCCGGCTGACATTCTCGATCGGGACCCAAGTAGCGATGAGGCTATTCCGACTAGGTTTCCGCCTGGCACGGTACTCCCTCATGGTTACTATATTGAAGGCTCAGGAAGGTCTGCTCCTAATTCCAGATCTACTTCACGCGCATCCAGTAGAGCCTCTAGT---GCAGGATCGCGCAGTAGAGCCAATTCTGGCAATAGAACCCCTACCTCTGGTGTAACACCTGATATGGCTGATCAAATTGCTAGCCTTGTTTTGGCAAAACTTGGCAAGGATGCCACTAAGCCACAGCAAGTAACTAAGCAGACTGCCAAAGAAATCAGACAGAAAATTTTGAATAAGCCCCGCCAGAAGAGGAGCCCTAATAAACAATGCACTGTTCAGCAGTGTTTTGGGAAGAGAGGCCCCAATCAGAATTTTGGTGGTGGAGAAATGTTAAAACTTGGAACTAGTGATCCACAGTTCCCCATTCTTGCAGAACTCGCACCCACATCTGGTGCGTTTTTCTTTGGATCAAGATTAGAGTTGGCCAAAGTGCAGAATTTGTCTGGGAATC--------------------------------------------------------------------------------------------------------------------------------------------------------------------------------------------------------GGTCAGAAGAACGGACAAGGA------------GAAAATGATAATATAAGTGTTGCAGCGCCCAAAAGCCGTGTGCAGCAAAATAAAATTAGAGAGTTGACTGCAGAGGACATCAGCCTTCTTAAGAAGATGGATGAGCCCTTTACTGAAGACACCTCAGAAATA------TAA
>LC494172_Bovine_Japan_2007-12
ATGTCTTTTACTCCTGGTAAGCAATCCAGT---AGTAGAGCGTCCTCTGCAAATCGTTCTGGTAATGGCATCCTTAAG---------TGGGCCGATCAGTCCGACCAATCTAGAAATGTTCAAACCAGGGGTAGAAGAGCTCAACCCAAGCAAACTGTTACTTCTCAGCAACCATCAGGAGGGAATGTTGTACCCTACTATTCTTGGTTCTCTGGAATTACTCAGTTTCAAAAGGGAAAGGAGTTTGAATTTGCAGAGGGACAAGGTGTGCCTATTGCACCAGGAGTCCCAGCTACTGAAGCTAAAGGGTACTGGTACAGACACAACCGACGTTCCTTTAAAACAGCCGATGGCAACCAACGTCAATTGCTGCCACGATGGTATTTTTACTATCTTGGAACAGGACCGCATGCCAAAGACCAGTATGGCACCGACATTGAGGGAGTCTACTGGGTCGCTAGTAACCAGGCTGATGTCAATACCCCGGCTGACATTCTCGATCGGGACCCAAGTAGCGATGAGGCTATTCCGACTAGGTTTCCGCCTGGCACGGTACTCCCTCAGGGTTACTATATTGAAGGCTCAGGAAGGTCTGCTCCTAATTCCAGATCTACTTCACGCGCATCCAGTAGAGCCTCTAGT---GCAGGATCGCGCAGTAGAGCCAATTCTGGCAATAGAAACCCTACCTCTGGTGTAACACCTGATATGGCTGATCAAATTGCTAGTCTTGTTCTGGCAAAACTTGGCAAGGATGCCACTAAGCCACAGCAAGTAACTAAGCAGACTGCCAAAGAAATCAGACAGAAAATTTTGAATAAGCCCCGCCAGAAGAGGAGTCCCAATAAACAATGCACTGTTCAGCAGTGTTTTGGGAAGAGAGGCCCTAATCAGAATTTTGGTGGTGGAGAAATGTTAAAACTTGGAACTAGTGATCCACAGTTCCCCATTCTTGCAGAACTCGCACCCACAGCTGGTGCGTTTTTCTTTGGGTCAAGATTAGAGTTGGCCAAAGTGCAGAATTTGTCTGGGAATC--------------------------------------------------------------------------------------------------------------------------------------------------------------------------------------------------------GGTCAGAAGAACGGACAAGGA------------GAAAATGATAATATAAGTGTTGCAGCGCCCAAAAGCCGTGTGCAGCAAAATAAGATTAGAGAGTTGACTGCAGAGGACATCAGCCTTCTTAAGAAGATGGATGAGCCCTTTACTGAAGACACCTCAGAAATA------TAA
>LC494183_Bovine_Japan_2017-12-
ATGTCTTTTACTCCTGGTAAGCAATCCAGT---AGTAGAGCGTCCTCTGGAAATCGTTCTGGTAATGGCATCCTTAAG---------TGGGCCGATCAGTCCGACCAATCTAGAAATGTTCAAACCAGGGGTAGAAGAGCTCAACCCAAGCAAACTGCTACTTCTCAGCAACCATCAGGAGGGAATGTTGTACCCTACTATTCTTGGTTCTCTGGAATTACTCAGTTTCAAAAGGGAAAGGAGTTTGAATTTGCAGAGGGACAAGGTGTGCCTATTGCACCAGGAGTCCCAGCTACTGAAGCTAAAGGGTACTGGTACAGACACAACAGACGTTCCTTTAAAACAGCCGATGGCAACCAGCGTCAATTGCTTCCACGATGGTATTTTTACTATCTTGGAACAGGACCGCATGCCAAAGACCAGTATGGCACCGACATTGACGGAGTCTTCTGGGTCGCTAGTAATCAGGCTGATGTCAATACCCCGGCTGACATTCTCGATCGGGACCCAAGTAGCGATGAGGCTATTCCGACTAGGTTTCCGCCTGGCACGGTACTCCCTCAGGGTTACTATATTGAAGGCTCAGGAAGGTCTGCTCCTAATTCCAGATCTACTTCACGCGCATCCAGTAGAGCCTCTAGT---GCAGGATCGCGCAGTAGAGCCAATTCTGGCAATAGAACCCCTACCTCTGGTGTAACACCTGATATGGCTGATCAAATTGCTAGTCTTGTTCTGGCAAAACTTGGCAAGGACGCCACTAAGCCACAGCAAGTAACTAAGCAGACTGCCAAGGAAATCAGACAGAAAATTTTGAATAAGCCCCGCCAAAAGAGGAGCCCCAATAAACAATGCACTGTTCAGCAGTGTTTTGGGAAGAGAGGCCCCAATCAGAATTTTGGTGGTGGAGAAATGTTAAAACTTGGAACTAGTGATCCACAGTTTCCGATTCTTGCAGAACTCGCACCCACAGCTGGTGCGTTTTTCTTTGGATCTAGATTAGAGTTGGCCAAAGTGCAGAATTTGTCTGGGAATC--------------------------------------------------------------------------------------------------------------------------------------------------------------------------------------------------------GGTCAGAAGAACGGACAAGGA------------GAAAATGATAATATAAGTGTTGCAGCGCCCAAAAGCCGTGTGCAGCAAAATAAGATTAGAGAGTTGACTGCAGAGGACATCAGCCTTCTTAAGAAGATGGATGAGCCCTTTACTGAAGACACCTCAGAAATA------TAA
>MF593476_Camel_UAE_2015--
ATGTCTTTTACTCCTGGTAAGCAATCCAGT---AGTAGAGCGTCCTCTGGAAATCGTTCTGGTAATGGCATCCTTAAG---------TGGGCCGATCAGTCCGACCAATCTAGAAATGTTCAAACCAGGGGTAGAAGAGCTCAACCCAAGCAAACTGTTACTTCTCAGCAACCATCAGGAGGGAATGTTGTACCCTACTATTCTTGGTTCTCTGGAATTACTCAGTTTCAAAAGGGAAAAGAGTTTGAATTTGCAGAGGGACAAGGTGTGCCTATTGCACCAGGAGTCCCAGCTACTGAAGCTAAGGGGTACTGGTACAGACACAACAGACGTTCTTTTAAAACAGCCGATGGCAACCAGCGTCAATTGCTGCCACGATGGTATTTTTACTATCTTGGAACAGGACCTCATGCCAAAGATCAGTATGGCACCGATATCGACGGAGTCTTCTGGGTCGCTAGTAACCAGGCTGATGTCAATACCCCGGCTGACATTCTCGATCGGGACCCAAGTAGCGATGAGGCTATTCCGACTAGGTTTCCGCCTGGCACGGTACTCCCTCAGGGTTACTATATTGAAGGCTCAGGAAGGTCTGCTCCTAATTCCAGATCTACTTCACGCGCATCCAGTAGAGCCTCTAGT---GCAGGATCGCGTAGTAGAGCCAATTCTGGTAACAGAGCCCCTACCTCTGGTGTAACACCTGATATGGCTGATCAAATTGCTAGTCTTGTTCTGGCTAAACTCGGCAAGGATGCTACTAAGCCACAGCAAGTAACTAAGCAAACCGCCAAAGAAATTAGACAGAAAATTTTGAATAAACCCCGCCAGAAGAGGAGCCCCAATAAACAATGCACTGTCCAACAGTGCTTTGGGAAGAGAGGCCCCAATCAGAATTTTGGTGGTGGAGAAATGTTAAAACTTGGAACTAGTGATCCACAGTTCCCCATTCTTGCAGAACTCGCACCCACAGCTGGTGCGTTTTTCTTTGGATCAAGATTAGAGTTGGCCAAAGTGCAGAATTTGTCTGGGAACC--------------------------------------------------------------------------------------------------------------------------------------------------------------------------------------------------------GGTCAGAAGAATGGACAAGGA------------GAAAATGATAATATAAGTGTTGCAGCGCCCAAAAGTCGTGTGCAGCAAAATAAGAGTAGAGAGTTGACCGCAGAGGACATCAGCCTTCTTAAGAAGATGGATGAGCCCTTTACTGAAAACACCTCAGAAATA------TAA
>MG518518_Deer_SKorea_2017-02-24
ATGTCTTTTACTCCTGGTAAGCAATCCAGT---AGTAGAGCGTCCTCTGGAAATCGTTCTGGTAATGGCATCCTTAAG---------TGGGCCGATCAGTCCGACCAATCTAGAAATGTTCAAACCAGGGGTAGAAGAGCTCAACCCAAGCAAACTGCTACTTCTCAGCAACCATCAGGAGGGAACGTTGTACCCTACTATTCTTGGTTCTCTGGAATTACTCAGTTTCAAAAGGGAAAGGAGTTTGAATTTGCAGAGGGACAAGGTGTGCCTATTGCACCAGGAGTCCCAGCTACTGAAGCTAAGGGGTACTGGTACAGACACAACAGACGTTCTTTTAAAACAGCCGATGGCAACCAGCGTCAATTGCTGCCACGATGGTATTTTTACTATCTTGGAACAGGACCGCATGCCAAAGACCAGTATGGCACCGACATTGACGGAGTCTTCTGGGTCGCTAGTAACCAGGCTGATGTCAATACCCCGGCTGACATTCTCGATCGGGACCCAAGTAGCGATGAGGCTATTCCGACTAGGTTTCCGCCTGGCACGGTACTCCCTCAGGGTTACTATATTGAAGGCTCAGGAAGGTCTGCTCCTAATTCCAGATCTACTTCACGCGCATCCAGTAGAGCCTCTAGT---GCAGGATCGCGCAGTAGAGCCAATTCTGGCAATAGAACCCCTACCTCTGGTGTAACACCTGATATGGCTGATCAAATTGCTAGTCTTGTTCTGGCTAAACTTGGCAAGGATGCCACTAAGCCACAGCAAGTAACTAAGCAGACTGCCAAAGAAATCAGACAGAAAATTTTGAATAAGCCCCGCCAGAAGAGGAGCCCCAATAAACAATGCACTGTTCAGCAGTGTTTTGGTAAGAGAGGCCCCAATCAGAATTTTGGTGGTGGAGAAATGTTAAAACTTGGAACTAGTGATCCACAGTTCCCCATTCTTGCAGAGCTCGCACCCACGGCTGGTGCGTTTTTCTTTGGATCAAGATTAGAGTTGGCCAAAGTGCAGAATTTGTCTGGGAATC--------------------------------------------------------------------------------------------------------------------------------------------------------------------------------------------------------GGTCAGAAGAATGGACAAGGA------------GAAAATGATAATATAAGTGTTGCAGCGCCCAAAAGCCGTGTGCAGCAAAATAAGATTAGAGAGTTGACTGCAGAGGACATCAGCCTTCTTAAGAAGATGGATGAGCCCTTTACTGAAGATACCTCAGAAATA------TAA
>MK903505_Bovine_China_2019--
ATGTCTTTTACTCCTGGTAAGCAATCCAGT---AGTAGAGCGTCCTCTGGAAATCGTTCTGGTAATGGCATCCTTAAG---------TGGGCCGATCAGTCCGACCAATCTAGAAATGTTCAAACCAGGGGTAGAAGAGCTCAACCCAAGCAAACTGCTACTTCTCAGCAACCATCAGGAGGGAATGTTGTACCCTACTATTCTTGGTTCTCTGGAATTACTCAGTTTCAAAAGGGAAAGGAGTTTGAATTTGCAGAGGGACAAGGTGTGCCTATTGCACCAGGAGTCCCAGCTACTGAAGCTAAAGGGTACTGGTACAGACACAACAGACGTTCCTTTAAAACAGCCGATGGCAACCAGCGTCAATTGCTGCCACGATGGTATTTTTACTATCTTGGAACAGGACCGCATGCCAAAGCCCAGTATGGCACCGACATTGACGGAGTCTTCTGGGTCGCTAGTAACCAGGCTGATGTCAATACCCCGGCTGACATTCTCGATCGGGACCCAAGTAGCGATGAGGCTATTCCGACTAGGTTTTCGCCTGGCACGGTACTCCCTCAGGGTTACTATATTGAAGGCTCAGGAAGGTCTGCTCCTAATTCCAGATCTACTTCACGCGCATCCAGTAGAGCCTCTAGT---GCAGGATCGCGCAGTAGAGCCAATTCTGGCAATAGAACCTCTACCTCTGGTGTAACACCTGATATGGCTGATCAAATTGCTAGTCTTGTTCTGGCAAAACTTGGCAAGGATGCCACTAAGCCACAGCAAGTAACTAAGCAGACTGCCAAGGAAATCAGACAGAAAATTTTGAATAAGCCCCGCCAGAAGAGGAGCCCCAATAAACAATGCACTGTTCAGCAGTGTTTTGGGAAGAGAGGCCCCAATCAGAATTTTGGTGGTGGAGAAATGTTAAAACTTGGAACTAGTGATCCACAGTTCCCCATTCTTGCAGAACTCGCACCCACAGCTGGTGCGTTTTTCTTTGGATCAAGATTAGAGTTGGCCAAAGTGCAGAATTTGTCTGGGAATC--------------------------------------------------------------------------------------------------------------------------------------------------------------------------------------------------------GGTCAGAAGAATGGACATGGA------------GAAAATGATAATATAAGTGTTGCAGCGCCCAAAAGCCGTGTGCAGCAAAATAAGATTAGAGAGTTGACTGCAGAGGACATCAGCCTTCTTAAGAAGATGGATGAGCCCTTTACTGAAGATACCTCAGAAATA------TAA
>MN514962_Camel_Ethiopia_2015-02-21
ATGTCTTTTACTCCTGGTAAGCAATCCAGT---AGTAGAGCGTCCTCTGGAAATCGTTCTGGTAATGGCATCCTTAAG---------TGGGCCGATCAGTCCGATCAATCTAGAAACGTTCAAACCAGGGGTAGAAGAGCTCAACCCAAGCAAACTGTTACTTCTCAGCAACCATCAGGAGGGAATGTTGTACCCTACTATTCTTGGTTCTCTGGAATTACTCAGTTTCAAAAGGGAAAGGAGTTTGAATTTGCAGAAGGACAAGGTGTGCCTATTGCACCAGGAGTCCCAGCTACTGAAGCTAAGGGGTACTGGTACAGACACAACAGACGTTCTTTTAAAACAGCCGATGGCAATCAGCGTCAATTGCTGCCACGATGGTATTTTTACTATCTTGGAACAGGACCGCATGCCAAAGACCAGTATGGCACCGACATTGACGGAGTCTTCTGGGTCGCTAGTAACCAGGCTGATGTCAATACCCCGGCTGACATTCTCGATCGGGACCCAAGTAGCGATGAGGCTATTCCGACTAGGTTTCCGCCTGGCACGGTACTCCCTCAGGGTTACTATATTGAAGGCTCAGGAAGGTCTGCTCCTAATTCCAGATCTACTTCACGCGCATCCAGTAGAGCCTCTAGT---GCAGGATCGCGTAGCAGAGCCAATTCTGGCAATAGAACCCCTACCTCTGGTGTAACACCTGATATGGCTGATCAAATTGCTAGTCTTGTTCTGGCAAAACTTGGCAAGGATGCCACTAAGCCACAGCAAGTAACTAAGCAGACTGCCAAAGAAATCAGACAGAAAATTTTGAACAAGCCCCGCCAGAAGAGGAGCCCCAATAAACAATGCACTGTTCAGCAGTGTTTTGGGAAGAGAGGCCCCAATCAGAATTTTGGTGGTGGAGAAATGTTAAAACTTGGAACTAGTGACCCACAGTTCCCCATTCTTGCAGAACTCGCACCCACAGCTGGTGCGTTTTTCTTTGGATCAAGATTAGAGTTGGCCAAAGTGCAGAATTTGTCTGGGAACC--------------------------------------------------------------------------------------------------------------------------------------------------------------------------------------------------------GGTCAGAAGAACGGACAAGGA------------GAAAATGATAATATAAGTGTTGCAGCGCCCAAAAGCCGTGTGCAGCAAAATAAGATTAGAGAGTTGACTGCAGAGGACATCAGCCTTCTTAAGAAGATGGATGAGCCCTTTACTGAAGATACCTCAGAAATA------TAA
>MN514963_Camel_Morocco_2016-03-05
ATGTCTTTTACTCCTGGTAAGCAATCCAGT---AGTAGAGCGTCCTCTGGAAATCGTTCTGGTAATGGCATCCTTAAG---------TGGGCCGATCAGTCCGACCAATCTAGAAATGTTCAAACCAGGGGTAGAAGAGCTCAACCCAAGCAAACTGCTACTTCTCAGCAACCATCAGGAGGGAATATTGTACCCTACTATTCTTGGTTCTCTGGAATTACTCAGTTTCAAAAAGGAAAGGAGTTTGAATTTGCAGAGGGACAAGGTGTGCCTATTGCACCAGGAGTCCCAGCTACTGAAGCTAAGGGGTATTGGTACAGACACAACCGACGTTCTTTTAAAACAGCCGATGGCAACCAGCGTCAACTGCTGCCACGATGGTATTTTTACTATCTTGGAACAGGACCGCACGCTAAAGACCAGTATGGCACCGACATTGACGGAGTCTTCTGGGTTGCTAGTAACCAGGCTGATGTCAATACCCCGGCTGACATTGTCGATCGGGACCCAAGTAGCGATGAGGCTATTCCGACTAGGTTTCCGCCTGGCACGGTACTCCCTCAGGGTTACTATATTGAAGGCTCAGGAAGGTCTGCTTCTAATTCCAGATCTACTTCACGTGCATCCAGTAGAGCCTCTAGT---GCAGGATCGCGTAGTAGAGCCAATTCTGGTAACAGAAACCCTACCTCTGGTGTAACACCTGATATGGCTGATCAAATTGCTAGTCTTGTTTTGGCCAAACTTGGCAAGGATGCCACTAAGCCACAGCAAGTAACTAAGCAGACTGCCAAAGAAATCAGACAGAAAATTTTGAATAAGCCCCGCCAGAAGAGGAGCCCCAATAAACAATGCACTGTTCAGCAGTGTTTTGGGAAGAGAGGCCCCAATCAGAATTTTGGTGGTGGAGAAATGTTAAAACTTGGAACTAGTGATCCACAGTTCCCCATTCTTGCAGAACTCGCACCCACAGCTGGTGCGTTTTTCTTTGGATCAAGATTAGAGTTGGCCAAAGTGCAGAATTTGTCTGGGAATC--------------------------------------------------------------------------------------------------------------------------------------------------------------------------------------------------------GGTCACAAGAATGGACAAGGA------------GAAAATGATAATATAAGTGTTGCAGCGCCCAAAAGCCGTGTGCAGCAAAATAAGAGTAGAGAGTTGACTGCAGAGGACATCAGCCTTCTTAAGAAGATGGATGAGCCTTATACTGAAGATACCTCAGAAATA------TAA
>MN514974_Camel_Ethiopia_2015-02-13
ATGTCTTTTACTCCTGGTAAGCAATCCAGT---AGTAGAGCGTCCTCTGGAAATCGTTCTGGTAATGGCATCCTTAAG---------TGGGCCGATCAGTCCGACCAATCTAGAAATGTTCAAACCAGGGGTAGAAGAGCTCAACCCAAGCAAACTGCTACTTCTCAACAACCATCAGCAGGGAATGTTGTACCCTACTATTCTTGGTTCTCTGGAATTACTCAGTTTCAAAAAGGAAAGGAGTTTGAATTTGCAGAGGGACAAGGTGTGCCTATTGCACCAGGAGTCCCAGCTACTGAAGCTAAGGGGTACTGGTACAGACACAACCGACGTTCTTTTAAAACAGCCGATGGCAACCAGCGTCAACTGCTGCCACGATGGTATTTTTACTATCTTGGAACAGGACCGCACGCTAAAGACCAGTATGGCACCGATATTGATGGAGTCTTCTGGGTTGCTAGTAACCAGGCTGATGTCAATACCCCGGCTGACATTGTCGATCGGGACCCAAGTAGCGATGAGGCTATTCCGACTAGGTTTCCGCCTGGTACGGTACTCCCTCAGGGTTACTATATTGAAGGCTCAGGAAGGTCTGCTCCTAATTCCAGATCTACTTCACGCGCATCCAGTAGAGCCTCTAGT---GCAGGATCGCGTAGTAGAGCCAACTCTGGTAACAGAAACCCTACCTCTGGTGTAACACCTGATATGGCTGATCAAATTGCTAGTCTTGTTTTGGCCAAACTTGGCAAGGACGCCACTAAGCCACAGCAAGTAACTAAGCATACTGCCAAAGAAATTAGACAGAAAATTTTGAATAAGCCCCGCCAGAAGAGGAGCCCCAATAAACAATGCACTGTTCAGCAGTGTTTTGGGAAGAGAGGCCCCAATCAGAATTTTGGTGGTGGAGAAATGTTAAAACTTGGAACTAGTGATCCACAGTTCCCCATTCTTGCAGAACTCGCACCCACAGCTGGTGCGTTTTTCTTTGCATCAAGATTAGAGTTGGCCAAAGTGCAGAATTTGTCTGGGAATC--------------------------------------------------------------------------------------------------------------------------------------------------------------------------------------------------------GGCCAGAAGAATGGACAAGGA------------GAAAATGATAATATAAGTGTTGCAGCGCCTAAAAGCCGTGTGCAGCAAAATAAGAGTAGAGAGTTGACTGCAGAGGACATCAGCCTTCTTAAGAAGATGGATGAGCCCTATACTGAAGACACCTCAGAAATA------TAA
>MN514975_Camel_Morocco_2016-03-02
ATGTCTTTTACTCCTGGTAAGCAATCCAGT---AGTAGAGCGTCCTCTGGAAATCGTTCTGGTAATGGCATCCTTAAG---------TGGGCCGATCAGTCCGACCAATCTAGAAATGTTCAAACCAGGGGTAGAAGAGCTCAACCCAAGCAAACTGTTACTTCTCAGCAACCATCAGGAGGGAATGTTGTACCCTACTATTCTTGGTTCTCTGGAATTACTCAGTTTCAAAAGGGAAAAGAGTTTGAATTTGCAGAGGGACAAGGTGTGCCTATTGCACCAGGAGTCCCAGCTACTGAAGCTAAGGGATACTGGTACAGACACAACAGACGTTCTTTTAAAACAGCCGATGGCAACCAGCGTCAATTGCTGCCACGATGGTATTTTTACTATCTTGGAACAGGACCGCATGCCAAAGATCAGTATGGCACCGACATCGACGGAGTCTTCTGGGTCGCTAGTAACCAGGCTGATGTCAATACCCCGGCTGACATTCTCGATCGGGACCCAAGTAGCGATGAGGCTATTCCGACTAGGTTTCCGCCTGGCACGGTACTCCCTCAGGGTTACTATATTGAAGGCTCAGGAAGGTCTGCTCCTAATTCCAGATCTACTTCACGCGCATCCAGTAGAGCCTCTAGT---GCAGGATCGCGTAGTAGAGCCAATTCTGGTAACAGAACCCCTACCTCGGGTGTAACACCTGATATGGCTGATCAAATTGCTAGTCTTGTTCTGGCTAAACTTGGCAAGGATGCCACTAAGCCACAGCAAGTAACTAAGCAGACTGCCAAAGAAATCAGACAGAAAATTTTGAATAAGCCCCGCCAGAAGAGGAGCCCCAATAAACAATGCACTGTTCAGCAGTGCTTTGGGAAGAGAGGCCCCAATCAGAATTTTGGTGGTGGAGAAATGTTAAAACTTGGAACTAGTGATCCACAGTTCCCCATTCTTGCAGAACTCGCACCCACAGCTGGTGCGTTTTTCTTTGGATCAAGATTAGAGTTGGCCAAAGTGCAGAATCTGTCTGGGAACC--------------------------------------------------------------------------------------------------------------------------------------------------------------------------------------------------------GGTCAGAATAATGGACAAGGA------------GAAAATGATAATATAAGTGTTGCAGCGCCCAAAAGTCGTGTGCAGCAAAATAAGATTAGAGAGTTGACTGCAGAGGACATCAGCCTTCTTAAGAAGATGGATGAGCCCTTTACTGAAGATACCTCAGAAATA------TAA
>AY316299_Human_Germany_1988--
ATGTCTTTTACTCCTGGTAAGCAATCCAGT---AGTAGAGCGTCCTCTGGAAATCGTTCTGGTAATGGCATCCTTAAG---------TGGGCCGATCAGTCCGACCAATCTAGAAATGTTCAAACCAGGGGTAGAAGAGCTCAACCCAAGCAAACTGCTACTTCTCAGCAACCATCAGGAGGGAATGTTGTACCCTACTATTCTTGGTTCTCTGGAATTACTCAGTTTCAAAAGGGAAAGGAGTTTGAATTTGCAGAGGGACAAGGTGTGCCTATTGCACCAGGAGTCCCAGCTACTGAAGCTAAGGGGTACTGGTACAGACACAACAGACGTTCTTTTAAAACAGCCGATGGCAACCAGCGTCAATTGCTGCCACGATGGTATTTTTACTATCTTGGAACAGGACCGCATGCCAAAGACCAGTATGGCACCGACATTGACGGAGTCTTCTGGGTCGCTAGTAACCAGGCTGATGTCAATACCCCGGCTGACATTCTCGATCGGGACCCAAGTAGCGACGAGGCTATTCCGACTAGGTTTTCGCCTGGCACGGTACTCCCTCAGGGTTACTATATTGAAGGCTCAGGAAGGTCTGCTCCTAATTCCAGATCTACTTCACGCGCATCCAGTAGAGCCTCTAGT---GCAGGATCGCGTAGCAGAGCCAATTCTGACAATAGAACCCCTACCTCTGGTGTAACACCTGATATGGCTGATCAAATTGCTAGTCTTGTTCTGGCAAAACTTGGCAAGGATGCCACTAAGCCACAGCAAGTAACTAAGCAGACTGCCAAAGAAATCAGACAGAAAATTTTGAATAAGCCCCGCCAGAAGAGGAGCCCCAATAAACAATGCACTGTTCAGCAGTGTTTTGGGAAGAGAGGCCCCAATCAGAATTTTGGTGGTGGAGAAATGTTAAAACTTGGAACTAGTGACTCACAGTTCCCCATTCTTGCAGAACTCGCACCCACAGCTGGTGCGTTTTTCTTTGGATCAAGATTAGAGTTGGCCAAAGTGCAGAATTTGTCTGGGAATC--------------------------------------------------------------------------------------------------------------------------------------------------------------------------------------------------------GGTCAGAAGAATGGACAAGGA------------GAAAATGATAATATAAGTGTTGCAGCGCCCAAAAGCCGTGTGCAGCAAAATAAGAGTAGAGAGTTGACTGCAGAGGACATCAGCCTTCTTAAGAAGATGGATGAGCCCTATACTGAAGATACCTCAGAAATA------TAA
>AB354579_Bovine_Japan_1976-12-
ATGTCTTTTACTCCTGGTAAGCAATCCAGT---AGTAGAGCGTCCTCTGGAAATCGTTCTGGTAATGGCATCCTTAAG---------TGGGCCGATCAGTCCGACCAATCTAGAAATGTTCAAACCAGGGGTAGAAGAGCTCAACCCAAGCAAACTGCTACTTCTCAGCAACCATCAGGAGGGAATGTTGTACCCTACTATTCTTGGTTCTCTGGAATTACTCAGTTTCAAAAAGGAAAGGATTTTGAATTTGCAGAGGGACAAGGTGTGCCTATTGCACCAGGAGTCCCGGCTACTGAAGCTAAGGGGTACTGGTACAGACACAACAGACGTTCTTTTAAAACAGCCGATGGCAACCAGCGTCAACTGCTGCCACGATGGTATTTTTACTATCTTGGAACAGGACCGCATGCCAAAGACCAGTATGGCACCGATATTGACGGAGTCTTCTGGGTCGCTAGTAACCAGGCTGATGTCAATACCCCGGCTGACATTCTCGATCGGGACCCAAGTAGCGATGAGGCTATTCCGACTAGGTTTCCGCCTGGCACGGTACTCCCTCAGGGTTACTATATTGAAGGCTCAGGAAGGTCTGCTCCTAATTCCAGATCTACTTCACGCGCATCCAGTAGAGCCTCTAGT---GCAGGATCGCGTAGTAGAGCCAATTCTGGCAACAGAACCCCTACCTCTGGTGTAACACCTGATATGGCTGATCAAATTGCTAGTCTTGTTCTGGCAAAACTTGGCAAGGATGCCACTAAGCCACAGCAAGTAACTAAGCAGACTGCCAAAGAAATCAGACAGAAAATTTTGAATAAGCCCCGCCAGAAGAGGAGCCCCAATAAACAATGCACTGTTCAGCAGTGTTTTGGGAAGAGAGGCCCCAATCAGAATTTTGGTGGTGGAGAAATGTTAAAACTTGGAACTAGTGACCCACAGTTCCCCATTCTTGCAGAACTCGCACCCACAGCTGGTGCGTTTTTCTTTGGATCAAGATTAGAGTTGGCCAAAGTGCAGAATTTGTCTGGGAATC--------------------------------------------------------------------------------------------------------------------------------------------------------------------------------------------------------GGTCAGAAGAATGGACAAGGG------------GAAAATGATAATATAAGTGTTGCAGCGCCTAAAAGCCGTGTGCAGCAAAATAAGAGTAGAGAGTTGACTGCAGAGGACATCAGCCTTCTTAAGAAGATGGATGAGCCCTATACTGAAGACACCTCAGAAATA------TAA
>AF391541_Bovine_USA_1998--
ATGTCTTTTACTCCTGGTAAGCAATCCAGT---AGTAGAGCGTCCTCTGGAAATCGTTCTGGTAATGGCATCCTTAAG---------TGGGCCGATCAGTCCGACCAATCTAGAAATGTTCAAACCAGGGGTAGAAGAGCTCAACCCAAGCAAACTGCTACTTCTCAGCAACCATCAGGAGGGAATGTTGTACCCTACTATTCTTGGTTCTCTGGAATTACTCAGTTTCAAAAGGGAAAGGAGTTTGAATTTGCAGAGGGACAAGGTGTGCCTATTGCACCAGGAGTCCCAGCTACTGAAGCTAAGGGGTACTGGTACAGACACAACCGACGTTCCTTTAAAACAGCCGATGGCAACCAGCGTCAATTGCTACCACGATGGTATTTTTACTATCTTGGAACAGGACCGCATGCCAAAGACCAGTATGGCACCGACATTGACGGAGTCTACTGGGTCGCTAGTAACCAGGCTGATGTCAATACCCCGGCTGACATTCTCGATCGGGACCCAAGTAGCGATGAGGCTATTCCGACTAGGTTTCCGCCTGGCACGGTACTCCCTCAGGGTTACTATATTGAAGGCTCAGGAAGGTCTGCTCCTAATTCCAGATCTACTTCACGCGCATCCAGTAGAGCCTCTAGT---GCAGGATCGCGCAGTAGAGCCAATTCTGGCAATAGAACCCCTACCTCTGGTGTAACACCTGATATGGCTGATCAAATTGCTAGTCTTGTTCTGGCTAAACTTGGCAAGGATGCCGCTAAGCCACAGCAAGTAACTAAGCAGACTGCCAAAGAAATCAGACAGAAAATTTTGAATAAACCCCGCCAGAAGAGGAGCCCCAATAAACAATGCACTGTTCAGCAGTGTTTTGGGAAGAGAGGCCCCAATCAGAATTTTGGTGGTGGAGAAATGTTAAAACTTGGAACTAGTGATCCACAGTTCCCCATTCTTGCAGAACTCGCACCCACAGCTGGTGCGTTTTTCTTTGGATCAAGATTAGAGTTGGCCAAAGTGCAGAATTTGTCTGGGAATC--------------------------------------------------------------------------------------------------------------------------------------------------------------------------------------------------------GGTCAGAAGAACGGACAAGGA------------GAAAATGATAATATAAGTGTTGCAGCGCCCAAAAGCCGTGTGCAGCAAAATAAGATTAGAGAGTTGACTGCAGAGGACATCAGCCTTCTTAAGAAGATGGATGAGCCCTTTACTGAAGACACCTCAGAAATA------TAA
>AF391542_Bovine_USA_1998--
ATGTCTTTTACTCCTGGTAAGCAATCCAGT---AGTAGAGCGTCCTCTGGAAATCGTTCTGGTAATGGCATCCTTAAG---------TGGGCCGATCAGTCCGATCAATCTAGAAATGTTCAAACCAGGGGTAGAAGAGCTCAATCCAAGCAAACTGCTACTTCTCAGCAACCATCAGGAGGGAATGTTGTACCCTACTATTCTTGGTTCTCTGGAATTACTCAGTTTCAAAAGGGAAAGGAGTTTGAATTTGCAGAGGGACAAGGTGTGCCTATTGCACCAGGAGTCCCAGCTACTGAAGCTAAGGGGTACTGGTACAGACACAACAGACGTTCCTTTAAAACAGCCGATGGCAACCAGCGTCAATTGCTGCCACGATGGTATTTTTACTATCTTGGAACAGGACCGCATGCCAAAGACCAGTATGGCACCGACATTGACGGAGTCTACTGGGTCGCTAGTAACCAGGCTGATGTCAATACCCCGGCTGACATTCTCGATCGGGACCCAAGTAGCGATGAGGCTATTCCGACTAGGTTTCCGCCTGGCACGGTACTCCCTCAGGGTTACTATATTGAAGGCTCAGGAAGGTCTGCTCCTAATTCCAGATCTACTTCACGCGCATCCAGTAGAGCCTCTAGT---GCAGGATCGCGCAGTAGAGCCAATTCTGGCAATAGAACCCCTACCTCTGGTGTAACACCTGATATGGCTGATCAAATTGCTAGTCTTGTTCTGGCAAAACTTGGCAAGGATGCCGCTAAGCCACAGCAAGTAACTAAGCAGACTGCCAAAGAAATCAGACAGAAAATTTTGAATAAGCCCCGCCAGAAGAGGAGCCCCAATAAACAATGCACTGTTCAGCAGTGTTTTGGGAAGAGAGGCCCCAATCAGAATTTTGGTGGTGGAGAAATGTTAAAACTTGGAACTAGTGATCCACAGTTCCCCATTCTTGCAGAACTCGCACCCACAGCTGGTGCGTTTTTCTTTGGATCAAGATTAGAGTTGGCCAAAGTGCAGAATTTGTCTGGGAATC--------------------------------------------------------------------------------------------------------------------------------------------------------------------------------------------------------GGTCAGAAGAACGGACAAGGA------------GAAAATGATAATATAAGTGTTGCAGCGCCCAAAAGCCGTGTGCAGCAAAATAAGATTAGAGAGTTGACTGCAGAGGACATCAGCCTTCTTAAGAAGATGGATGAGCCCTTTACTGAAGACACCTCAGAAATA------TAA
>DQ811784_Bovine_UNKWN_1983--
ATGTCTTTTACTCCTGGTAAGCAATCCAGT---AGTAGAGCGTCCTCTGGAAATCGTTCTGGTAATGGCATCCTTAAG---------TGGGCCGATCAGTCCGACCAATCTAGAAATGTTCAAACCAGGGGTAGAAGAGCTCAACCCAAGCAAACTGCTACTTCTCAGCAACCATCAGGAGGGAATGTTGTACCCTACTATTCTTGGTTCTCTGGAATTACTCAGTTTCAAAAGGGAAAGGAGTTTGAATTTGCAGAGGGACAAGGTGTGCCTATTGCACCAGGAGTCCCAGCTACTGAAGCTAAGGGGTACTGGTACAGACACAACAGACGTTCCTTTAAAACAGCCGATGGCAACCAGCGTCAATTGCTGCCACGATGGTATTTTTACTATCTTGGAACAGGACCGCATGCCAAAGACCAGTATGGCACCGACATTGACGGAGTCTTCTGGGTCGCTAGTAACCAGGCTGATGTCAATACCCCGGCTGACATTCTCGATCGGGACCCAAGTAGCGATGAGGCTATTCCGACTAGGTTTCCGCCTGGCACGGTACTCCCTCAGGGTTACTATATTGAAGGCTCAGGAAGGTCTGCTCCTAATTCCAGATCTACTTCACGCGCATCCAGTAGAGCCTCTAGT---GCAGGATCGCGCAGTAGAGCCAATTCTGGCAATAGAACCCCTACCTCTGGTGTAACACCTGATATGGCTGATCAAATTGCTAGTCTTGTTCTGGCAAAACTTGGCAAGGATGCCACTAAGCCACAGCAAGTAACTAAGCAGACTGCCAAAGAAATCAGACAGAAAATTTTGAATAAGCCCCGCCAGAAGAGGAGCCCCAATAAACAATGCACTGTTCAGCAGTGTTTTGGGAAGAGAGGCCCCAATCAGAATTTTGGTGGTGGAGAAATGTTAAAACTTGGAACTAGTGATCCACAGTTCCCCATTCTTGCAGAACTCGCACCCACAGCTGGTGCGTTTTTCTTTGGATCAAGATTAGAGTTGGCCAAAGTGCAGAATTTGTCTGGGAATC--------------------------------------------------------------------------------------------------------------------------------------------------------------------------------------------------------GGTCAGAAGAATGGACAAGGA------------GAAAATGATAATATAAGTGTTGCAGCGCCCAAAAGCCGTGTGCAGCAAAATAAGAGTAGAGAGTTGACTGCAGAGGACATCAGCCTTCTTAAGAAGATGGATGAGCCCTTTACTGAAGACACCTCAGAAATA------TAA
>DQ915164_Bovine_USA_1998--
ATGTCTTTTACTCCTGGTAAGCAATCCAGT---AGTAGAGCGTCCTCTGGAAATCGTTCTGGTAATGGCATCCTTAAG---------TGGGCCGATCAGTCCGACCAATCTAGAAATGTTCAAACCAGGGGTAGAAGAGCTCAACCCAAGCAAACTGCTACTTCTCAGCAACCATCAGGAGGGAATGTTGTACCCTACTATTCTTGGTTCTCTGGAATTACTCAGTTTCAAAAGGGAAAGGAGTTTGAATTTGCAGAGGGACAAGGTGTGCCTATTGCACCAGGAGTCCCAGCTACTGAAGCTAAGGGGTACTGGTACAGACACAACCGACGTTCCTTTAAAACAGCCGATGGCAACCAGCGTCAATTGCTGCCACGATGGTATTTTTACTATCTTGGAACAGGACCGCATGCCAAAGACCAGTATGGCACCGACATTGACGGAGTCTACTGGGTCGCTAGTAACCAGGCTGATGTCAATACCCCGGCTGACATTCTCGATCGGGACCCAAGTAGCGATGAGGCTATTCCGACTAGGTTTCCGCCTGGCACGGTGCTCCCTCAGGGTTACTATATTGAAGGCTCAGGAAGGTCTGCTCCTAATTCCAGATCTACTTCACGCGCATCCAGTAGAGCCTCTAGT---GCAGGATCGCGCAGTAGAGCCAATTCTGGCAATAGAACCCCTACCTCTGGTGTAACACCTGATATGGCTGATCAAATTGCTAGTCTTGTTCTGGCAAAACTTGGCAAGGATGCCACTAAGCCACAGCAAGTAACTAAGCAGACTGCCAAAGAAATCAGACAGAAAATTTTGAATAAGCCCCGCCAGAAGAGGAGCCCCAATAAACAATGCACTGTTCAGCAGTGTTTTGGGAAGAGAGGCCCCAATCAGAATTTTGGTGGTGGAGAAATGTTAAAACTTGGAACTAGTGATCCACAGTTCCCCATTCTTGCAGAACTCGCACCCACAGCTGGTGCGTTTTTCTTTGGATCAAGATTAGAGTTGGCCAAAGTGCAGAATTTGTCTGGGAATC--------------------------------------------------------------------------------------------------------------------------------------------------------------------------------------------------------GGTCAGAAGAACGGACAAGGA------------GAAAATGATAATATAAGTGTTGCAGCGCCCAAAAGCCGTGTGCAGCAAAATAAGATTAGAGAGTTGACTGCAGAGGACATCAGCCTTCTTAAGAAGATGGATGAGCCCTTTACTGAAGACACCTCAGAAATA------TAA
>EU999954_Canine_Italy_2005--
ATGTCTTTTACTCCTGGTAAGCAATCCAGT---AGTAGAGCGTCCTCTGGAAATCGTTCTGGTAATGGCATCCTTAAG---------TGGGCCGATCAGTCCGACCAATCTAGAAATGTTCAAACCAGGGGTAGAAGAGCTCAACCCAAGCAAACTGCTACTTCTCAACAACCATCAGGGGGAAATGTTGTACCCTACTATTCTTGGTTTTCCGGAATTACTCAGTTTCAAAAGGGAAAGGAGTTTGAATTTGCAGAGGGACAAGGTGTTCCTATTGCACCAGGAGTCCCAGCTACTGAAGCTAAGGGGTACTGGTACAGACACAACAGACGTTCTTTTAAAACAGCCGATGGCAACCAGCGTCAACTGCTGCCACGATGGTATTTTTACTATCTGGGAACAGGACCGCATGCCAAAGACCAGTATGGCACCGACATTGACGGAGTCTTCTGGGTCGCTAGTAACCAGGCTGATGTCAATACCCCGGCTGACATTCTCGATCGGGACCCAAGTAGCGATGAGGCTATTCCGACTAGGTTTCCGCCTGGCACGGTACTCCCTCAGGGTTACTATATTGAAGGCTCAGGAAGGTCTGCTCCTAATTCCAGATCTACTTCACGCGCATCCAGTAGAGCCTCTAGT---GCAGGATCGCGTAGTAGAGCCAATTCTGGCAACAGAACCCCTACCTCTGGTGTAACACCTGATATGGCTGATCAAATTGCTAGTCTTGTTTTGGCAAAACTTGGCAAGGATGCCACTAAGCCACAGCAAGTAACTAAGCAGACTGCCAAAGAAATTAGACAGAAAATTTTGAATAAGCCCCGCCAGAAGAGGAGCCCCAATAAACAATGCACTGTTCAGCAGTGTTTTGGGAAAAGAGGCCCCAATCAGAATTTTGGTGGTGGAGAAATGTTAAAACTTGGAACTAGTGACCCACAGTTCCCCATTCTTGCAGAACTCGCACCCACAGCTGGTGCGTTTTTCTTTGGATCAAGGTTAGAGTTGGCCAAAGTGCAGAATTTGTCTGGGAATC--------------------------------------------------------------------------------------------------------------------------------------------------------------------------------------------------------GGTCATAAGAATGGACAAGGA------------GAAAATGATAATATAAGTGTTGCAGCGCCCAAAAGCCGTGTGCAGCAAAATAAGAGTAGAGAGTTGACTGCAGAGGACATCAGTCTTCTTAAGAAGATGGATGAGCCCTATACAGAAGACACCTCAGAAATA------TAA
>FJ415324_Human_Germany_1988--
ATGTCTTTTACTCCTGGTAAGCAATCCAGT---AGTAGAGCGTCCTCTGGAAATCGTTCTGGTAATGGCATCCTTAAG---------TGGGCCGATCAGTCCGACCAATCTAGAAATGTTCAAACCAGGGGTAGAAGAGCTCAACCCAAGCAAACTGCTACTTCTCAGCAACCATCAGGAGGGAATGTTGTACCCTACTATTCTTGGTTCTCTGGAATTACTCAGTTTCAAAAGGGAAAGGAGTTTGAATTTGCAGAGGGACAAGGTGTGCCTATTGCACCAGGAGTCCCAGCTACTGAAGCTAAGGGGTACTGGTACAGACACAACAGACGTTCTTTTAAAACAGCCGATGGCAACCAGCGTCAATTGCTGCCACGATGGTATTTTTACTATCTTGGAACAGGACCGCATGCCAAAGACCAGTATGGCACCGACATTGACGGAGTCTTCTGGGTCGCTAGTAACCAGGCTGATGTCAATACCCCGGCTGACATTCTCGATCGGGACCCAAGTAGCGATGAGGCTATTCCGACTAGGTTTCCGCCTGGCACGGTACTCCCTCAGGGTTACTATATTGAAGGCTCAGGAAGGTCTGCTCCTAATTCCAGATCTACTTCACGCGCATCCAGTAGAGCCTCTAGT---GCAGGATCGCGTAGCAGAGCCAATTCTGACAATAGAACCCCTACCTCTGGTGTAACACCTGATATGGCTGATCAAATTGCTAGTCTTGTTCTGGCAAAACTTGGCAAGGATGCCACTAAGCCACAGCAAGTAACTAAGCAGACTGCCAAAGAAATCAGACAGAAAATTTTGAATAAGCCCCGCCAGAAGAGGAGCCCCAATAAACAATGCACTGTTCAGCAGTGTTTTGGGAAGAGAGGCCCCAATCAGAATTTTGGTGGTGGAGAAATGTTAAAACTTGGAACTAGTGACCCACAGTTCCCCATTCTTGCAGAACTCGCACCCACAGCTGGTGCGTTTTTCTTTGGATCAAGATTAGAGTTGGCCAAAGTGCAGAATTTGTCTGGGAATC--------------------------------------------------------------------------------------------------------------------------------------------------------------------------------------------------------GGTCAGAAGAATGGACAAGGA------------GAAAATGATAATATAAGTGTTGCAGCGCCCAAAAGCCGTGTGCAGCAAAATAAGAGTAGAGAGTTGACTGCAGAGGACATCAGCCTTCTTAAGAAGATGGATGAGCCCTATACTGAAGATACCTCAGAAATA------TAA
>FJ425184_Waterbuck_USA_1994-01-01
ATGTCTTTTACTCCTGGTAAGCAATCCAGT---AGTAGAGCGTCCTCTGGAAATCGTTCTGGTAATGGCATCCTTAAG---------TGGGCCGATCAGTCCGACCAATCTAGAAATGTTCAAACCAGGGGTAGAAGAGCTCAACCCAAGCAAACTGCTACTTCTCAGCAACCACCAGGAGGGAATGTTGTACCCTACTATTCTTGGTTCTCTGGAATTACTCAGTTTCAAAAGGGAAAGGAGTTTGAATTTGCAGAGGGACAAGGTGTGCCTATTGCACCAGGAGTCCCAGCTACTGAAGCTAAGGGGTACTGGTACAGACACAACAGACGTTCCTTTAAAACAGCCGATGGCAACCAGCGTCAATTGCTGCCACGATGGTATTTTTACTATCTTGGAACAGGACCGCATGCCAAAGACCAGTATGGCACCGACATTGACGGAGTCTTCTGGGTCGCTAGTAACCAGGCTGATGTCAATACCCCGGCTGACATTCTCGATCGGGACCCAAGTAGCGATGAGGCTATTCCGACTAGGTTTCCGCCTGGCACGGTACTCCCTCAGGGTTACTATATTGAAGGCTCAGGAAGGTCTGCTCCTAATTCCAGATCTACTTCACGCGCATCCAGTAGAGCCTCTAGT---GCAGGATCGCGCAGTAGAGCCAATTCTGGCAATAGAACCCCTACCTCTGGTGTAACACCTGATATGGCTGATCAAATTGCTAGTCTTGTTCTGGCAAAACTTGGCAAGGATGCCACTAAGCCACAGCAAGTAACTAAGCAGACTGCCAAAGAAATCAGACAGAAAATTTTGAATAAGCCCCGCCAGAAGAGGAGCCCCAATAAACAATGCACTGTTCAGCAGTGTTTTGGGAAGAGAGGCCCCAATCAGAATTTTGGTGGTGGAGAAATGTTAAAACTTGGAACTAGTGATCCACAGTTCCCCATTCTTGCAGAACTCGCACCCACAGCTGGTGCGTTTTTCTTTGGATCAAGATTAGAGTTGGCCAAAGTGCAGAATTTGTCTGGGAATC--------------------------------------------------------------------------------------------------------------------------------------------------------------------------------------------------------GGTCAGAAGAATGGACAAGGA------------GAAAATGATAATATAAGTGTTGCAGCGCCCAAAAGCCGTGTGCAGCAAAATAAGAGTAGAGAGTTGACTGCAGAGGACATCAGCCTTCTTAAGAAGATGGATGAGCCCTTTACTGAAGACACCTCAGAAATA------TAA
>FJ425185_Waterbuck_USA_1994-01-01
ATGTCTTTTACTCCTGGTAAGCAATCCAGT---AGTAGAGCGTCCTCTGGAAATCGTTCTGGTAATGGCATCCTTAAG---------TGGGCCGATCAGTCCGACCAATCTAGAAATGTTCAAACCAGGGGTAGAAGAGCTCAACCCAAGCAAACTGCTACTTCTCAGCAACCACCAGGAGGGAATGTTGTACCCTACTATTCTTGGTTCTCTGGAATTACTCAGTTTCAAAAGGGAAAGGAGTTTGAATTTGCAGAGGGACAAGGTGTGCCTATTGCACCAGGAGTCCCAGCTACTGAAGCTAAGGGGTACTGGTACAGACACAACAGACGTTCCTTTAAAACAGCCGATGGCAACCAGCGTCAATTGCTGCCACGATGGTATTTTTACTATCTTGGAACAGGACCGCATGCCAAAGACCAGTATGGCACCGACATTGACGGAGTCTTCTGGGTCGCTAGTAACCAGGCTGATGTCAATACCCCGGCTGACATTCTCGATCGGGACCCAAGTAGCGATGAGGCTATTCCGACTAGGTTTCCGCCTGGCACGGTACTCCCTCAGGGTTACTATATTGAAGGCTCAGGAAGGTCTGCTCCTAATTCCAGATCTACTTCACGCGCATCCAGTAGAGCCTCTAGT---GCAGGATCGCGCAGTAGAGCCAATTCTGGCAATAGAACCCCTACCTCTGGTGTAACACCTGATATGGCTGATCAAATTGCTAGTCTTGTTCTGGCAAAACTTGGCAAGGATGCCACTAAGCCACAGCAAGTAACTAAGCAGACTGCCAAAGAAATCAGACAGAAAATTTTGAATAAGCCCCGCCAGAAGAGGAGCCCCAATAAACAATGCACTGTTCAGCAGTGTTTTGGGAAGAGAGGCCCCAATCAGAATTTTGGTGGTGGAGAAATGTTAAAACTTGGAACTAGTGATCCACAGTTCCCCATTCTTGCAGAACTCGCACCCACAGCTGGTGCGTTTTTCTTTGGATCAAGATTAGAGTTGGCCAAAGTGCAGAATTTGTCTGGGAATC--------------------------------------------------------------------------------------------------------------------------------------------------------------------------------------------------------GGTCAGAAGAATGGACAAGGA------------GAAAATGATAATATAAGTGTTGCAGCGCCCAAAAGCCGTGTGCAGCAAAATAAGAGTAGAGAGTTGACTGCAGAGGACATCAGCCTTCTTAAGAAGATGGATGAGCCCTTTACTGAAGACACCTCAGAAATA------TAA
>FJ425186_Waterbuck_USA_1994-01-01
ATGTCTTTTACTCCTGGTAAGCAATCCAGT---AGTAGAGCGTCCTCTGGAAATCGTTCTGGTAATGGCATCCTTAAG---------TGGGCCGATCAGTCCGACCAATCTAGAAATGTTCAAACCAGGGGTAGAAGAGCTCAACCCAAGCAAACTGCTACTTCTCAGCAACCACCAGGAGGGAATGTTGTACCCTACTATTCTTGGTTCTCTGGAATTACTCAGTTTCAAAAGGGAAAGGAGTTTGAATTTGCAGAGGGACAAGGTGTGCCTATTGCACCAGGAGTCCCAGCTACTGAAGCTAAGGGGTACTGGTACAGACACAACAGACGTTCCTTTAAAACAGCCGATGGCAACCAGCGTCAATTGCTGCCACGATGGTATTTTTACTATCTTGGAACAGGACCGCATGCCAAAGACCAGTATGGCACCGACATTGACGGAGTCTTCTGGGTCGCTAGTAACCAGGCTGATGTCAATACCCCGGCTGACATTCTCGATCGGGACCCAAGTAGCGATGAGGCTATTCCGACTAGGTTTCCGCCTGGCACGGTACTCCCTCAGGGTTACTATATTGAAGGCTCAGGAAGGTCTGCTCCTAATTCCAGATCTACTTCACGCGCATCCAGTAGAGCCTCTAGT---GCAGGATCGCGCAGTAGAGCCAATTCTGGCAATAGAACCCCTACCTCTGGTGTAACACCTGATATGGCTGATCAAATTGCTAGTCTTGTTCTGGCAAAACTTGGCAAGGATGCCACTAAGCCACAGCAAGTAACTAAGCAGACTGCCAAAGAAATCAGACAGAAAATTTTGAATAAGCCCCGCCAGAAGAGGAGCCCCAATAAACAATGCACTGTTCAGCAGTGTTTTGGGAAGAGAGGCCCCAATCAGAATTTTGGTGGTGGAGAAATGTTAAAACTTGGAACTAGTGATCCACAGTTCCCCATTCTTGCAGAACTCGCACCCACAGCTGGTGCGTTTTTCTTTGGATCAAGATTAGAGTTGGCCAAAGTGCAGAATTTGTCTGGGAATC--------------------------------------------------------------------------------------------------------------------------------------------------------------------------------------------------------GGTCAGAAGAATGGACAAGGA------------GAAAATGATAATATAAGTGTTGCAGCGCCCAAAAGCCGTGTGCAGCAAAATAAGAGTAGAGAGTTGACTGCAGAGGACATCAGCCTTCTTAAGAAGATGGATGAGCCCTTTACTGAAGACACCTCAGAAATA------TAA
>FJ425187_Deer_USA_1994-01-01
ATGTCTTTTACTCCTGGTAAGCAATCCAGT---AGTAGAGCGTCCTCTGGAAATCGTTCTGGTAATGGCATCCTTAAG---------TGGGCCGATCAGTCCGACCAATCTAGAAATGTTCAAACCAGGGGTAGAAGAGCTCAACCCAAGCAAACTGCTACTTCTCAGCAACCATCAGGAGGGAATGTTGTACCCTACTATTCTTGGTTCTCTGGAATTACTCAGTTTCAAAAGGGAAAGGAGTTTGAATTTGCAGAGGGACAAGGTGTGCCTATTGCACCAGGAGTCCCAGCTACTGAAGCTAAGGGGTACTGGTACAGACACAACCGACGTTCCTTTAAAACAGCCGATGGCAACCAGCGTCAATTGCTGCCACGATGGTATTTTTACTATCTTGGAACAGGACCGCATGCCAAAGACCAGTATGGCACCGACATTGACGGAGTCTACTGGGTCGCTAGTAACCAGGCTGATGTCAATACCCCGGCTGACATTCTCGATCGGGACCCAAGTAGCGATGAGGCTATTCCGACTAGGTTTCCGCCTGGCACGGTACTCCCTCAGGGTTACTATATTGAAGGCTCAGGAAGGTCTGCTCCTAATTCCAGATCTACTTCACGCGCATCCAGTAGAGCCTCTAGT---GCAGGATCGCGCAGTAGAGCCAATTCTGGCAATAGAACCCCTACCTCTGGTGTAACACCTGATATGGCTGATCAAATTGCTAGTCTTGTTCTGGCAAAACTTGGCAAGGATGCCACTAAGCCACAGCAAGTAACTAAGCAGACTGCCAAAGAAATCAGACAGAAAATTTTGAATAAGCCCCGCCAGAAGAGGAGCCCCAATAAACAATGCACTGTTCAGCAGTGTTTTGGGAAGAGAGGCCCCAATCAGAATTTTGGTGGTGGAGAAATGTTAAAACTTGGAACTAGTGATCCACAGTTCCCCATTCTTGCAGAACTCGCACCCACAGCTGGTGCGTTTTTCTTTGGATCAAGATTAGAGTTGGCCAAAGTGCAGAATTTGTCTGGGAATC--------------------------------------------------------------------------------------------------------------------------------------------------------------------------------------------------------GGTCAGAAGAACGGACAAGGA------------GAAAATGATAATATAAGTGTTGCAGCGCCCAAAAGCCGTGTGCAGCAAAATAAGATTAGAGAGTTGACTGCAGAGGACATCAGCCTTCTTAAGAAGATGGATGAGCCCTTTACTGAAGACACCTCAGAAATA------TAA
>FJ425188_Deer_USA_1994-01-01
ATGTCTTTTACTCCTGGTAAGCAATCCAGT---AGTAGAGCGTCCTCTGGAAATCGTTCTGGTAATGGCATCCTTAAG---------TGGGCCGATCAGTCCGACCAATCTAGAAATGTTCAAACCAGGGGTAGAAGAGCTCAACCCAAGCAAACTGCTACTTCTCAGCAACCATCAGGAGGGAATGTTGTACCCTACTATTCTTGGTTCTCTGGAATTACTCAGTTTCAAAAGGGAAAGGAGTTTGAATTTGCAGAGGGACAAGGTGTGCCTATTGCACCAGGAGTCCCAGCTACTGAAGCTAAGGGGTACTGGTACAGACACAACAGACGTTCCTTTAAAACAGCCGATGGCAACCAGCGTCAATTGCTGCCACGATGGTATTTTTACTATCTTGGAACAGGACCGCATGCCAAAGACCAGTATGGCACCGACATTGACGGAGTCTTCTGGGTCGCTAGTAACCAGGCTGATGTCAATACCCCGGCTGACATTCTCGATCGGGACCCAAGTAGCGATGAGGCTATTCCGACTAGGTTTCCGCCTGGCACGGTACTCCCTCAGGGTTACTATATTGAAGGCTCAGGAAGGTCTGCTCCTAATTCCAGATCTACTTCACGCGCATCCAGTAGAGCCTCTAGT---GCAGGATCGCGCAGTAGAGCCAATTCTGGCAATAGAACCCCTACCTCTGGTGTAACACCTGATATGGCTGATCAAATTGCTAGTCTTGTTCTGGCAAAACTTGGCAAGGATGCCACTAAGCCACAGCAAGTAACTAAGCAGACTGCCAAAGAAATCAGACAGAAAATTTTGAATAAGCCCCGCCAGAAGAGGAGCCCCAATAAACAATGCACTGTTCAGCAGTGTTTTGGGAAGAGAGGCCCCAATCAGAATTTTGGTGGTGGAGAAATGTTAAAACTTGGAACTAGTGATCCACAGTTCCCCATTCTTGCAGAACTCGCACCCACAGCTGGTGCGTTTTTCTTTGGATCAAGATTAGAGTTGGCCAAAGTGCAGAATTTGTCTGGGAATC--------------------------------------------------------------------------------------------------------------------------------------------------------------------------------------------------------GGTCAGAAGAATGGACAAGGA------------GAAAATGATAATATAAGTGTTGCAGCGCCCAAAAGCCGTGTGCAGCAAAATAAGAGTAGAGAGTTGACTGCAGAGGACATCAGCCTTCTTAAGAAGATGGATGAGCCCTTTACTGAAGACACCTCAGAAATA------TAA
>FJ425189_Deer_USA_1994-01-01
ATGTCTTTTACTCCTGGTAAGCAATCCAGT---AGTAGAGCGTCCTCTGGAAATCGTTCTGGTAATGGCATCCTTAAG---------TGGGCCGATCAGTCCGACCAATCTAGAAATGTTCAAACCAGGGGTAGAAGAGCTCAACCCAAGCAAACTGCTACTTCTCAGCAACCATCAGGAGGGAATGTTGTACCCTACTATTCTTGGTTCTCTGGAATTACTCAGTTTCAAAAGGGAAAGGAGTTTGAATTTGCAGAGGGACAAGGTGTGCCTATTGCACCAGGAGTCCCAGCTACTGAAGCTAAGGGGTACTGGTACAGACACAACAGACGTTCCTTTAAAACAGCCGATGGCAACCAGCGTCAATTGCTGCCACGATGGTATTTTTACTATCTTGGAACAGGACCGCATGCCAAAGACCAGTATGGCACCGACATTGACGGAGTCTTCTGGGTCGCTAGTAACCAGGCTGATGTCAATACCCCGGCTGACATTCTCGATCGGGACCCAAGTAGCGATGAGGCTATTCCGACTAGGTTTCCGCCTGGCACGGTACTCCCTCAGGGTTACTATATTGAAGGCTCAGGAAGGTCTGCTCCTAATTCCAGATCTACTTCACGCGCATCCAGTAGAGCCTCTAGT---GCAGGATCGCGCAGTAGAGCCAATTCTGGCAATAGAACCCCTACCTCTGGTGTAACACCTGATATGGCTGATCAAATTGCTAGTCTTGTTCTGGCAAAACTTGGCAAGGATGCCACTAAGCCACAGCAAGTAACTAAGCAGACTGCCAAAGAAATCAGACAGAAAATTTTGAATAAGCCCCGCCAGAAGAGGAGCCCCAATAAACAATGCACTGTTCAGCAGTGTTTTGGGAAGAGAGGCCCCAATCAGAATTTTGGTGGTGGAGAAATGTTAAAACTTGGAACTAGTGATCCACAGTTCCCCATTCTTGCAGAACTCGCACCCACAGCTGGTGCGTTTTTCTTTGGATCAAGATTAGAGTTGGCCAAAGTGCAGAATTTGTCTGGGAATC--------------------------------------------------------------------------------------------------------------------------------------------------------------------------------------------------------GGTCAGAAGAATGGACAAGGA------------GAAAATGATAATATAAGTGTTGCAGCGCCCAAAAGCCGTGTGCAGCAAAATAAGAGTAGAGAGTTGACTGCAGAGGACATCAGCCTTCTTAAGAAGATGGATGAGCCCTTTACTGAAGACACCTCAGAAATA------TAA
>FJ425190_Deer_USA_1994-01-01
ATGTCTTTTACTCCTGGTAAGCAATCCAGT---AGTAGAGCGTCCTCTGGAAATCGTTCTGGTAATGGCATCCTTAAG---------TGGGCCGATCAGTCCGACCAATCTAGAAATGTTCAAACCAGGGGTAGAAGAGCTCAACCCAAGCAAACTGCTACTTCTCAGCAACCATCAGGAGGGAATGTTGTACCCTACTATTCTTGGTTCTCTGGAATTACTCAGTTTCAAAAGGGAAAGGAGTTTGAATTTGCAGAGGGACAAGGTGTGCCTATTGCACCAGGAGTCCCAGCTACTGAAGCTAAGGGGTACTGGTACAGACACAACAGACGTTCCTTTAAAACAGCCGATGGCAACCAGCGTCAATTGCTGCCACGATGGTATTTTTACTATCTTGGAACAGGACCGCATGCCAAAGACCAGTATGGCACCGACATTGACGGAGTCTTCTGGGTCGCTAGTAACCAGGCTGATGTCAATACCCCGGCTGACATTCTCGATCGGGACCCAAGTAGCGATGAGGCTATTCCGACTAGGTTTCCGCCTGGCACGGTACTCCCTCAGGGTTACTATATTGAAGGCTCAGGAAGGTCTGCTCCTAATTCCAGATCTACTTCACGCGCATCCAGTAGAGCCTCTAGT---GCAGGATCGCGCAGTAGAGCCAATTCTGGCAATAGAACCCCTACCTCTGGTGTAACACCTGATATGGCTGATCAAATTGCTAGTCTTGTTCTGGCAAAACTTGGCAAGGATGCCACTAAGCCACAGCAAGTAACTAAGCAGACTGCCAAAGAAATCAGACAGAAAATTTTGAATAAGCCCCGCCAGAAGAGGAGCCCCAATAAACAATGCACTGTTCAGCAGTGTTTTGGGAAGAGAGGCCCCAATCAGAATTTTGGTGGTGGAGAAATGTTAAAACTTGGAACTAGTGATCCACAGTTCCCCATTCTTGCAGAACTCGCACCCACAGCTGGTGCGTTTTTCTTTGGATCAAGATTAGAGTTGGCCAAAGTGCAGAATTTGTCTGGGAATC--------------------------------------------------------------------------------------------------------------------------------------------------------------------------------------------------------GGTCAGAAGAATGGACAAGGA------------GAAAATGATAATATAAGTGTTGCAGCGCCCAAAAGCCGTGTGCAGCAAAATAAGAGTAGAGAGTTGACTGCAGAGGACATCAGCCTTCTTAAGAAGATGGATGAGCCCTTTACTGAAGACACCTCAGAAATA------TAA
>FJ938063_Bovine_USA_1996-11-30
ATGTCTTTTACTCCTGGTAAGCAATCCAGT---AGTAGAGCGTCCTCTGGAAATCGTTCTGGTAATGGCATCCTTAAG---------TGGGCCGATCAGTCCGACCAATCTAGAAATGTTCAAACCAGGGGTAGAAGAGCTCAACCCAAGCAAACTGCTACTTCTCAGCAACCATCAGGAGGGAATGTTGTACCCTACTATTCTTGGTTCTCTGGAATTACTCAGTTTCAAAAGGGAAAGGAGTTTGAATTTGCAGAGGGACAAGGTGTGCCTATTGCACCAGGAGTCCCAGCTACTGAAGCTAA-GGGTACTGGTACAGACACAACAGACGTTCCTTTAAAACAGCCGATGGCAACCAGCGTCAATTGCTGCCACGATGGTATTTTTACTATCTTGGAACAGGACCGCATGCCAAAGACCAGTATGGCACCGACATTGACGGAGTCTTCTGGGTCGCTAGTAACCAGGCTGATGTCAATACCCCGGCTGACATTCTCGATCGGGACCCAAGTAGCGATGAGGCTATTCCGACTAGGTTTCCGCCTGGCACGGTACTCCCTCAGGGTTACTATATTGAAGGCTCAGGAAGGTCTGCTCCTAATTCCAGATCTACTTCACGCGCATCCAGTAGAGCCTCTAGT---GCAGGATCGCGCAGTAGAGCCAATTCTGGCAATAGAACCCCTACCTCTGGTGTAACACCTGATATGGCTGATCAAATTGCTAGTCTTGTTCTGGCAAAACTTGGCAAGGATGCCACTAAGCCACAGCAAGTAACTAAGCAGACTGCCAAAGAAATCAGACAGAAAATTTTGAATAAGCCCCGCCAGAAGAGGAGCCCCAATAAACAATGCACTGTTCAGCAGTGTTTTGGGAAGAGAGGCCCCAATCAGAATTTTGGTGGTGGAGAAATGTTAAAACTTGGAACTAGTGATCCACAGTTCCCCATTCTTGCAGAACTCGCACCCACAGCTGGTGCGTTTTTCTTTGGATCAAGATTAGAGTTGGCCAAAGTGCAGAATTTGTCTGGGAATC--------------------------------------------------------------------------------------------------------------------------------------------------------------------------------------------------------GGTCAGAAGAATGGACAAGGA------------GAAAATGATAATATAAGTGTTGCAGCGCCCAAAAGCCGTGTGCAGCAAAATAAGAGTAGAGAGTTGACTGCAGAGGACATCAGCCTTCTTAAGAAGATGGATGAGCCCTTTACTGAAGACACCTCAGAAATA------TAA
>FJ938066_Bovine_USA_1996-01-01
ATGTCTTTTACTCCTGGTAAGCAATCCAGT---AGTAGAGCGTCCTCTGGAAATCGTTCTGGTAATGGCATCCTTAAG---------TGGGCCGATCAGTCCGACCAATCTAGAAATGTTCAAACCAGGGGTAGAAGAGCTCAACCCAAGCAAACTGCTACTTCTCAGCAACCATCAGGAGGGAATGTTGTACCCTACTATTCTTGGTTCTCTGGAATTACTCAGTTTCAAAAGGGAAAGGAGTTTGAATTTGCAGAGGGACAAGGTGTGCCTATTGCACCAGGAGTCCCAGCTACTGAAGCTAAGGGGTACTGGTACAGACACAACCGACGTTCCTTTAAAACAGCCGATGGCAACCAGCGTCAATTGCTGCCACGATGGTATTTTTACTATCTTGGAACAGGACCGCATGCCAAAGACCAGTATGGCACCGACATTGACGGAGTCTACTGGGTCGCTAGTAACCAGGCTGATGTCAATACCCCGGCTGACATTCTCGATCGGGACCCAAGTAGCGATGAGGCTATTCCGACTAGGTTTCCGCCTGGCACGGTACTCCCTCAGGGTTACTATATTGAAGGCTCAGGAAGGTCTGCTCTTAATTCCAGATCTACTTCACGCGCATCCAGTAGAGCCTCTAGT---GCAGGATCGCGCAGTAGAGCCAATTCTGGCAATAGAACCCCTACCTCTGGTGTAACACCTGATATGGCTGATCAAATTGCTAGTCTTGTTCTGGCAAAACTTGGCAAGGATGCCACTAAGCCACAGCAAGTAACTAAGCAGACTGCCAAAGAAATCAGACAGAAAATTTTGAATAAGCCCCGCCAGAAGAGGAGCCCCAATAAACAATGCACTGTTCAGCAGTGTTTTGGGAAGAGAGGCCCCAATCAGAATTTTGGTGGTGGAGAAATGTTAAAACTTGGAACTAGTGATTCACAGTTCCCCATTCTTGCAGAACTCGCACCCACAGCTGGTGCGTTTTTCTTTGGATCAAGATTAGAGTTGGCCAAAGTGCAGAATTTGTCTGGGAATC--------------------------------------------------------------------------------------------------------------------------------------------------------------------------------------------------------GGTCAGAAGAACGGACAAGGA------------GAAAATGATAATATAAGTGTTGCAGCGCCCAAAAGCCGTGTGCAGCAAAATAAGATTAGAGAGTTGACTGCAGAGGACATCAGCCTTCTTAAGAAGATGGATGAGCCCTTTACTGAAGACACCTCAGAAATA------TAA
>GQ918143_Canine_SKorea_2008--
ATGTCTTTTACTCCTGGTAAGCAATCCAGT---AGTAGAGCGTCCTCTGGAAATCGTTCTGGTAATGGCATCCTTAAG---------TGGGCCGATCAGTCCGACCAATCTAGAAATGTTCAAACCAGGGGTAGAAGAGCTCAACCCAAGCAAACTGCTACTTCTCAGCAACCATCAGGGGGGAATGTTGTACCCTACTATTCTTGGTTCTCCGGAATTACTCAGTTTCAAAAAGGAAGGGATTTTGAATTTGCAGAGGGACAAGGTGTCCCTATTGCACCAGGAGTCCCAGCTACTGAAGCTAAGGGGTACTGGTACAGACACAACAGACGTTCTTTTAAAACAGCCGATGGCAACCAGCGTCAACTGCTGCCACGATGGTATTTTTACTATCTTGGAACAGGACCGCATGCCAAAGACCAGTATGGCACCGATATTGACGGTTTCTTCTGGGTCGCTAGTAACCAGGCTGATGTCAATACCCCGGCTGACATTCTCGATCGGGACCCAAGTAGCGATGAGGCTATTCCGACTAGGTTTCCGCCTGGCACGGTACTCCCTCAGGGTTACTATATTGAAGGCTCAGGAAGGTCTGCTCCTAATTCCAGATCTACTTCACGCGCATCCAGTAGAGCCTCTAGT---GCAGGATCGCGTAGTAGAGCCAATTCTGGCAACAGAACCCCTACCTCTGGTGTAACACCTGATATGGCTGATCAAATTGCTAGTCTTGTTCTGGCAAAACTTGGCAAGGATGCCACTAAGCCACAGCAAGTAACTAAGCAGACTGCCAAAGAAATCAGACAGAAAATTTTGAATAAGCCCCGCCAGAAGAGGAGCCCCAATAAACAATGCACTGTTCAGCAGTGTTTTGGGAAGAGAGGCCCCAATCAGAATTTTGGTGGTGGAGAAATGTTAAAACTTGGAACTAGTGACCCACAGTTCCCCATTCTTGCAGAACTCGCACCCACAGCTGGTGCGTTTTTCTTTGGATCAAGGTTAGAGTTGGCCAAAGTGCAGAATTTGTCTGGGAATC--------------------------------------------------------------------------------------------------------------------------------------------------------------------------------------------------------GGTCAGAAGAATGGACAAGGA------------GAGAATGATAATATAAGTGTTGCAGCGCCTAAAAGCCGTGTGCAGCAAAATAAGAGTAGAGAGTTGACTGCAGAGGACATCAGTCTTCTTAAGAAGATGGATGAGCCCTATACTGAAGACACCTCAGAAATA------TAA
>KY370052_Murine_China_2014-05-
ATGTCTCTTATTCCCGGTAGATCCAATACTGGTAGTAGAGCTTCCTCTGGTAATCGTTCTGGTAATGGA---GTCCGT---------TGGTCTGACCAGGATGACAGACCTAGAAATAATCAGAACAGAGGTAGAGGAGCTCAACCCAAGCAAACTGCGTCTTCCAGTCAGCAATCAGGAGGGAATGTTGTGCCATTCTACTCATGGTTCTCTGGAATCACTCAGTTTCAAAAGGGAAAGGAGTTCCAGTTTTCTAATGGTCAAGGTGTGCCAATTGCACCAGGGATACCTGCTTCTGAAGCAAAAGGTTACTGGTACAGACATAACAGAAGAGCCTTTAGAACAGCTGATGGTCAACAAAAGCAATTGTTACCAAGGTGGTATTTCTACTATCTTGGAACAGGACCACATGCTGACGCCAACTACGGCGAAATCATTGATGGAGTCGTCTGGGTTGCGAGCCAGCAAGCTGATACAAGTACCCCTTCTGACATTTCGGATCGGGACCCTAGTAGCCATGAAGCTATCCCAACTAGGTTTTCACCTGGCACGGTACTTCCTCAAGGCTACTATATTGAAGGCTCAGGAAGGTCTGCTCCTAATTCCAGATCTGGTAGCCGCTCGTCAAGCAGAGCTTCTATT---GTTGGATCAAGAAGCAGAGGGACTTCAGGCACAAGAACACCTACCTCTGGTGTGACACCTGACATGGCAGATCAGATTGCTAGTCTTGTTTTGGCTAAGCTAGGCAAGGATGCCACTAAGCCACAACAAGTTACTAAGCAGACTGCTAAAGAAGTCAGGCAGAAAATTCTTAATAAACCCCGCCAGAAAAGGAGCCCGAACAAACAATGCACTGTTCAGCAGTGCTTTGGTAAGCGTGGCCCCAATCAGAATTTTGGCGGACCTGAAATGCTTAAGCTTGGAACTAGTGATCCACAGTTCCCCATTCTTGCAGAGCTTGCTCCTACTGCAGGGGCATTTTTCTTTGGATCCAAATTGGAATTGGCCAAAGTTCAAAATTTGTCTGGAGGTTCAGATGAGCCTCAAAAAGATGTTTATGAGTTGCGCTATTCAGGCGCTATTAGGTTTGATAGTACACTTTCTGGGTTTGAAACCATCATGAAAGTGCTTAATGAAAATTTGAATGCATATCAG---TCT------CAG------GATGATAATGCAATTGGAAGTGTAATG------AGTCCAAAACCACAGCGGCAGCGTGGTAACAGAAGGACCCAG------------------ATGGATGATGAAAGTGTTGCAGCACCCAAGAGTCGCGTGCAACAAAATAGAAGTAGAGATCTCACTGCAGCGGATTTGAGTTTGCTTGAAAAGCTCGATGAAGCTCCAGGAGATAGTAATGTT------------TAA
>KY370044_Murine_China_2014-05-
ATGTCTCTTACTCCTGGCCAGTCTAATGCCAGCAGCAGAGCCTCCTCTAGGAATCGTTCTGGCAACGGAAATGTCCGC---------TGGGCCGACCAGACCGATGGACCTAGAAACAATCAATCTAGAGGTAGAGGAACTCAACCCAAGCAGACTGCTTCTTCCAGACAG------GGTGGGAATGTTGTGCCATTCTACTCATGGTTCTCTGGAATTACTCAGTTTCAAAAAGGGAAAGAGTTTGACTTTGCTGACGGCCAAGGTGTGCCAGTTGCAAATGGAATCCCACCCACAGAAGGTAAGGGATATTGGTACAGGCACAACAGGAGGGCCTTTAAAACAGCTGATGGCCAGCAAAAGCAATTGCTTCCCAGATGGTATTTCTACTATCTCGGGACTGGACCACACGCTAGCGAACAGTACGGCAAACAAATTGATGGTGTCGTCTGGGTCGCTAACAAGGAAGCTAATGTCAATACCCCTGCTGACATTCAAGACAGGGATCCTAGTAGCTTCGAAGCTATCCCTACTAGGTTTCCGCCTGGTACGGTGCTTCCTCAAGGCTACTATATTGAAGGCTCAGGAAGGTCTGCTCCTAATTCCAGATCTGGTTCTCGCGCGTCAAGCCGAGCTTCTAGT---GTCGGATCAAGAAGCAGAGGAAATTCTGGCTCTAGAACACCTACCTCTAGTGTAACCCCTGACATGGCAGATCAAATTGCTGCACTTGTTCTGGCTAAAATTGGGAAGAAT---GATAAGCCACAACAGGTGACAAAGCAAACAGCCAAACAGGTCAGGCAGAAAGTGCTTCAGAAACCTGTCCAGAAGAGGACTCCTAGCAAGCAATGCACTGTTAATCAGTGTTTTGGTAAGAGGGGACCCAAGAAAAATTTTGGCACAGGTGAAATGCTGAAGCTTGGAACTAGCGATCCGCAGTTCCCCATCCTTGCAGAACTTGCGCCAACACCTGGTGCATTTTTCTTTAACTCAGCCCTACAATTGGCTAAAGTTGAAAATGATTTTGCGTCCTCTGATGAGCCGCAAAAAGATGTGTATGAATTGCGCTACCAAGGCGCTATTAGATTTGACAGCACTTATCCTGGTTTTGAGACCATAATGAAAGTGCTAGAGGAAAATATTGATGCTTACACC---AAG------GAACAGAGGGATTCTGTTGATGGTGCATCAAGAATGATTGCGAGCCCAAAACCACAGCGT---------GTGCGTAAAGGAGCTCAG------------AAGAATGAGAATGTAAGTGTTGCACAACCAAAAAGTCGTGTGCAGCAAAATGTAAGCAGAGAAATTCCTAGC---------------TTGCTAGAACTTGGAGGACTGGCAAGTGAGGATACAGAAGACTCAGTAGTTTAA
>KM349742_Murine_China_2012-05-17
ATGTCTCATACGCCAGGCAAA------GCTGGTAGCAGATCATCCTCTGGTAACCGTAATGGC---GGCATTCTTAAG---------TGGGCCGACCAGACGGAACCT---AATAATGTTAATAGCAGAGGTAGAAGAGCCCAACCTAAGCAAACAGCTAATACCCAGGCT---TCAGGAGGAAATGTTGTACCATTTTACTCCTGGTTCTCTGGAATTACTCAGTTTCAAAAAGGGCAAGAATTTGGATTTGAACAAGGACAAGGTGTGCCCCTTACCAATGGAGTCCCTCCCTCAGAAGAAAAGGGATACTGGTATAGGCACAACAGAAAGTCCTATAGAACTGCAGATGGACAACAACGGCAGCTGCTACCCAGATGGTATTTTTACTATCTCGGAACAGGGCCGTATGCGAACAAACAATACGGGTCGGACATCGACGGTGTTGTTTGGGTTGCTAGTCCAAATGTTGATGTACGTTCCCCAGCGGACGTTCCAGATAGGGATCCTACTAGCCACCAAGCTGAGCCGACTAGGTTTGCGCCTGGCACGGTTCTGCCTAAAGGCTATTATGTTGAAGGCTCAGGAAGGTCTGCTCCTAGCTCGCGATCTAGCTCTCGTGCATCCAGCAGAGCATCTAGTGTCGGCGGAAGCAGAAGCAGAAACAACTCAGCTTCTAGAAATAATACCTCTGAAGTGACACCTGATATGGCTGATCAAATTGCTTCCCTTGTGCTGGCCAAGCTGAACAAAGAGTCCGGCAAACCAGTGCAAGTTACAAAGCAGACAGCCAAGGAAATAAAGCAGAAAATTCTCAACAAACCCCGCCAAAAGAGGACGCCCAACAAGCAGTGCACTGTTCAACAGTGTTTCGGCAAAAGGGGCCCCAGCCAGAATTTTGGTGGTGGTAGTATGCTCAAATTGGGAACTAGTGACCCACAGTTCCCCATCCTTGCTGAATTGGCCCCCACAGCGGGAGCCTTTTTCTTTGGATCCAAGCTGGAATTGGCCAAAGTCAACAACATGTCTGGGGCTGCTGATGAGCCGCAGAAGGATGTTTATGAGCTGCGCTATTCTGGTGCAATAAGATTTGATAGCACCCTACCCGGGTTTGAGACTATCATGAAAGTTATGAATGAAAATCTGGATGCGTACCAACATACA------GAA------GAGGGT---------GCGCAATTGTTG------AGCCCAAAATTTCAGCGCAAG------CAGAAGAAAGGGCAAGTT------------GAAAAGGATAATGTGAGTGCTGCAACGCCCAAGAGTCGTGTGCAGCAAAATGTAAGAAGAGAGCTAACGCCCCAGGACCTCAGCATTCTCGCGCAGATTGATGATGAT---ACCCAGGGAAGCTCAGAAATA------TAA
>KM349743_Murine_China_2012-05-17
ATGTCTCATACGCCAGGCAAA------GCTGGTAGCAGATCATCCTCTGGTAACCGTAATGGC---GGCATTCTTAAG---------TGGGCCGACCAGACGGAACCT---AATAATGTTAATAGCAGAGGTAGAAGAGCCCAACCTAAGCAAACAGCTAATACCCAGGCT---TCAGGAGGAAATGTTGTACCATTTTACTCCTGGTTCTCTGGAATTACTCAGTTTCAAAAAGGGCAAGAATTTGGATTTGAACAAGGACAAGGTGTGCCCCTTACCAATGGAGTCCCTCCCTCAGAAGAAAAGGGATACTGGTATAGGCACAACAGAAAGTCCTATAGAACTGCAGATGGACAACAACGGCAGCTGCTACCCAGATGGTATTTTTACTATCTCGGAACAGGGCCGTATGCGAACAAACAATACGGGTCGGACATCGACGGTGTTGTTTGGGTTGCTAGTCCAAATGTTGATGTACGTTCCCCAGCGGACGTTCCAGATAGGGATCCTACTAGCCACCAAGCTGAGCCGACTAGGTTTGCGCCTGGCACGGTTCTGCCTAAAGGCTATTATGTTGAAGGCTCAGGAAGGTCTGCTCCTAGCTCGCGATCTAGCTCTCGTGCATCCAGCAGAGCATCTAGTGTCGGCGGAAGCAGAAGCAGAAACAACTCAGCTTCTAGAAATAATACCTCTGAAGTGACACCTGATATGGCTGATCAAATTGCTTCCCTTGTGCTGGCCAAGCTGAACAAAGAGTCCGGCAAACCAGTGCAAGTTACAAAGCAGACAGCCAAGGAAATAAAGCAGAAAATTCTCAACAAACCCCGCCAAAAGAGGACGCCCAACAAGCAGTGCACTGTTCAACAGTGTTTCGGCAAAAGGGGCCCCAGCCAGAATTTTGGTGGTGGTAGTATGCTCAAATTGGGAACTAGTGACCCACAGTTCCCCATCCTTGCTGAATTGGCCCCCACAGCGGGAGCCTTTTTCTTTGGATCCAAGCTGGAATTGGCCAAAGTCAACAACATGTCTGGGGCTGCTGATGAGCCGCAGAAGGATGTTTATGAGCTGCGCTATTCTGGTGCAATAAGATTTGATAGCACCCTACCCGGGTTTGAGACTATCATGAAAGTTATGAATGAAAATCTGGATGCGTACCAACATACA------GAA------GAGGGT---------GCGCAATTGTTG------AGCCCAAAATTTCAGCGCAAG------CAGAAGAAAGGGCAAGTT------------GAAAAGGATAATGTGAGTGCTGCAACGCCCAAGAGTCGTGTGCAGCAAAATGTAAGAAGAGAGCTAACGCCCCAGGACCTCAGCATTCTCGCGCAGATTGATGATGAT---ACCCAGGGAAGCTCAGAAATA------TAA
>KM349744_Murine_China_2012-05-17
ATGTCTCATACGCCAGGCAAA------GCTGGTAGCAGATCATCCTCTGGTAACCGTAATGGC---GGCATTCTTAAG---------TGGGCCGACCAGACGGAACCT---AATAATGTTAATAGCAGAGGTAGAAGAGCCCAACCTAAGCAAACAGCTAATACCCAGGCT---TCAGGAGGAAATGTTGTACCATTTTACTCCTGGTTCTCTGGAATTACTCAGTTTCAAAAAGGGCAAGAATTTGGATTTGAACAAGGACAAGGTGTGCCCCTTACCAATGGAGTCCCTCCCTCAGAAGAAAAGGGATACTGGTATAGGCACAACAGAAAGTCCTATAGAACTGCAGATGGACAACAACGGCAGCTGCTACCCAGATGGTATTTTTACTATCTCGGAACAGGGCCGTATGCGAACAAACAATACGGGTCGGACATCGACGGTGTTGTTTGGGTTGCTAGTCCAAATGTTGATGTACGTTCCCCAGCGGACGTTCCAGATAGGGATCCTACTAGCCACCAAGCTGAGCCGACTAGGTTTGCGCCTGGCACGGTTCTGCCTAAAGGCTATTATGTTGAAGGCTCAGGAAGGTCTGCTCCTAGCTCGCGATCTAGCTCTCGTGCATCCAGCAGAGCATCTAGTGTCGGCGGAAGCAGAAGCAGAAACAACTCAGCTTCTAGAAATAATACCTCTGAAGTGACACCTGATATGGCTGATCAAATTGCTTCCCTTGTGCTGGCCAAGCTGAACAAAGAGTCCGGCAAACCAGTGCAAGTTACAAAGCAGACAGCCAAGGAAATAAAGCAGAAAATTCTCAACAAACCCCGCCAAAAGAGGACGCCCAACAAGCAGTGCACTGTTCAACAGTGTTTCGGCAAAAGGGGCCCCAGCCAGAATTTTGGTGGTGGTAGTATGCTCAAATTGGGAACTAGTGACCCACAGTTCCCCATCCTTGCTGAATTGGCCCCCACAGCGGGAGCCTTTTTCTTTGGATCCAAGCTGGAATTGGCCAAAGTCAACAACATGTCTGGGGCTGCTGATGAGCCGCAGAAGGATGTTTATGAGCTGCGCTATTCTGGTGCAATAAGATTTGATAGCACCCTACCCGGGTTTGAGACTATCATGAAAGTTATGAATGAAAATCTGGATGCGTACCAACATACA------GAA------GAGGGT---------GCGCAATTGTTG------AGCCCAAAATTTCAGCGCAAG------CAGAAGAAAGGGCAAGTT------------GAAAAGGATAATGTGAGTGCTGCAACGCCCAAGAGTCGTGTGCAGCAAAATGTAAGAAGAGAGCTAACGCCCCAGGACCTCAGCATTCTCGCGCAGATTGATGATGAT---ACCCAGGGAAGCTCAGAAATA------TAA
>NC026011_Murine_China_2012-05-17
ATGTCTCATACGCCAGGCAAA------GCTGGTAGCAGATCATCCTCTGGTAACCGTAATGGC---GGCATTCTTAAG---------TGGGCCGACCAGACGGAACCT---AATAATGTTAATAGCAGAGGTAGAAGAGCCCAACCTAAGCAAACAGCTAATACCCAGGCT---TCAGGAGGAAATGTTGTACCATTTTACTCCTGGTTCTCTGGAATTACTCAGTTTCAAAAAGGGCAAGAATTTGGATTTGAACAAGGACAAGGTGTGCCCCTTACCAATGGAGTCCCTCCCTCAGAAGAAAAGGGATACTGGTATAGGCACAACAGAAAGTCCTATAGAACTGCAGATGGACAACAACGGCAGCTGCTACCCAGATGGTATTTTTACTATCTCGGAACAGGGCCGTATGCGAACAAACAATACGGGTCGGACATCGACGGTGTTGTTTGGGTTGCTAGTCCAAATGTTGATGTACGTTCCCCAGCGGACGTTCCAGATAGGGATCCTACTAGCCACCAAGCTGAGCCGACTAGGTTTGCGCCTGGCACGGTTCTGCCTAAAGGCTATTATGTTGAAGGCTCAGGAAGGTCTGCTCCTAGCTCGCGATCTAGCTCTCGTGCATCCAGCAGAGCATCTAGTGTCGGCGGAAGCAGAAGCAGAAACAACTCAGCTTCTAGAAATAATACCTCTGAAGTGACACCTGATATGGCTGATCAAATTGCTTCCCTTGTGCTGGCCAAGCTGAACAAAGAGTCCGGCAAACCAGTGCAAGTTACAAAGCAGACAGCCAAGGAAATAAAGCAGAAAATTCTCAACAAACCCCGCCAAAAGAGGACGCCCAACAAGCAGTGCACTGTTCAACAGTGTTTCGGCAAAAGGGGCCCCAGCCAGAATTTTGGTGGTGGTAGTATGCTCAAATTGGGAACTAGTGACCCACAGTTCCCCATCCTTGCTGAATTGGCCCCCACAGCGGGAGCCTTTTTCTTTGGATCCAAGCTGGAATTGGCCAAAGTCAACAACATGTCTGGGGCTGCTGATGAGCCGCAGAAGGATGTTTATGAGCTGCGCTATTCTGGTGCAATAAGATTTGATAGCACCCTACCCGGGTTTGAGACTATCATGAAAGTTATGAATGAAAATCTGGATGCGTACCAACATACA------GAA------GAGGGT---------GCGCAATTGTTG------AGCCCAAAATTTCAGCGCAAG------CAGAAGAAAGGGCAAGTT------------GAAAAGGATAATGTGAGTGCTGCAACGCCCAAGAGTCGTGTGCAGCAAAATGTAAGAAGAGAGCTAACGCCCCAGGACCTCAGCATTCTCGCGCAGATTGATGATGAT---ACCCAGGGAAGCTCAGAAATA------TAA
>KY370046_Murine_China_2014-08-
ATGTCTCTCACACCTGGCAAACAAAATGCCGGCAGTAGAGCCTCCTCAGGAAATCGATCAGGTAATGGTATCCTTAAA---------TGGGCCGACCAGGTCGATCAGCCTAGAAACACTCAAACCAGAGGTAGAAGAACTCAACCCAAGCAAACTGCTACTTCCATGCAGCAATCAGGAGGGAATGTTGTTCCATACTACTCTTGGTTCTCTGGAATTACTCAGTTTCAAAAGGGCAAAGAGTTTGAATTTGCAGATGGTCAAGGTGTGCCAGTTGCACCAGGGATACCTGCCACTGAGGCAAAAGGTTACTGGTACCGGCACAACAGAAGATCTTTTAAAACAGCTGATGGTCAGCAGAAACAACTGCTTCCAAGATGGTACTTCTACTATCTCGGCACAGGACCTTATGCAACCGAACAATACGGAACCGACATTGACGGTGTCGTATGGGTCGCTAGCAAACAAGCTGATGTTAATACCCCGGCTGACGTTCTCGACCGGGATCCTAGTAGCCACGAAGCTATCCCGACTAGGTTTGCGCCTGGTACTGTGCTTCCTACGGGCTACTATATTGAAGGCTCAGGAAGGTCTGCTCCTAATTCCAGATCTAGTTCTCGCGCGTCAAGCAGAGCTTCTAGT---GTCGGATCGCGAAGCAGAAACAACTCGGGCTCTAGAACACCTACCTCTGGTGTGACACCTGACATGGCAGATCAAATTGCTAGTCTTGTTCTGGCTAAGCTGGGTAAAGATGCCAGTAAGCCTCAGCAGGTTACTAAGCAGACAGCCAAAGAAGTCAGACAGAAAATTTTGAACAAACCTCGCCAGAAGCGGAGCCCCAATAAGCAATGCACTGTTCAGCAGTGCTTTGGAAAAAGGGGCCCCAACCAAAATTTTGGTGGAGGTGACATGCTTAAATTGGGAACTAGTGACCCACAGTTCCCCATTCTTGCAGAACTCGCACCCACTGCTGGTGCGTTTTTCTTTGGATCCAAATTGGAATTGGCCAAAGTACAAAATCTTTCAGGAAGTGCTGATGAACCTCAGAAAGATGTTTATGAGTTGCGCTATTCAGGCGCTATTAGGTTTGATAGTACACTTTCTGGGTTTGAAACCATAATGAAAGTGTTGAATGAGAATTTGAATGCTTACCAG---GAC------CAA------GATTCTGGTAGTACTGGATTGAATATG------AGTCCTAAGCAGCAACGCAATAAGCGTAACACTGCTGGAACAGAA------------AGAATGGATAATGTAAGTGTTGCATCCCCAAAGAGCAGGGTGCAGCAAAATAAAAGCAGAGAACTGACTGCAGAGGATATTAGTTTGCTTAAGCAACTAGATGAGCCC---TCTGCTGACAGTAGTGAAATA------TAA
>NC046954_Murine_China_2014-08-
ATGTCTCTCACACCTGGCAAACAAAATGCCGGCAGTAGAGCCTCCTCAGGAAATCGATCAGGTAATGGTATCCTTAAA---------TGGGCCGACCAGGTCGATCAGCCTAGAAACACTCAAACCAGAGGTAGAAGAACTCAACCCAAGCAAACTGCTACTTCCATGCAGCAATCAGGAGGGAATGTTGTTCCATACTACTCTTGGTTCTCTGGAATTACTCAGTTTCAAAAGGGCAAAGAGTTTGAATTTGCAGATGGTCAAGGTGTGCCAGTTGCACCAGGGATACCTGCCACTGAGGCAAAAGGTTACTGGTACCGGCACAACAGAAGATCTTTTAAAACAGCTGATGGTCAGCAGAAACAACTGCTTCCAAGATGGTACTTCTACTATCTCGGCACAGGACCTTATGCAACCGAACAATACGGAACCGACATTGACGGTGTCGTATGGGTCGCTAGCAAACAAGCTGATGTTAATACCCCGGCTGACGTTCTCGACCGGGATCCTAGTAGCCACGAAGCTATCCCGACTAGGTTTGCGCCTGGTACTGTGCTTCCTACGGGCTACTATATTGAAGGCTCAGGAAGGTCTGCTCCTAATTCCAGATCTAGTTCTCGCGCGTCAAGCAGAGCTTCTAGT---GTCGGATCGCGAAGCAGAAACAACTCGGGCTCTAGAACACCTACCTCTGGTGTGACACCTGACATGGCAGATCAAATTGCTAGTCTTGTTCTGGCTAAGCTGGGTAAAGATGCCAGTAAGCCTCAGCAGGTTACTAAGCAGACAGCCAAAGAAGTCAGACAGAAAATTTTGAACAAACCTCGCCAGAAGCGGAGCCCCAATAAGCAATGCACTGTTCAGCAGTGCTTTGGAAAAAGGGGCCCCAACCAAAATTTTGGTGGAGGTGACATGCTTAAATTGGGAACTAGTGACCCACAGTTCCCCATTCTTGCAGAACTCGCACCCACTGCTGGTGCGTTTTTCTTTGGATCCAAATTGGAATTGGCCAAAGTACAAAATCTTTCAGGAAGTGCTGATGAACCTCAGAAAGATGTTTATGAGTTGCGCTATTCAGGCGCTATTAGGTTTGATAGTACACTTTCTGGGTTTGAAACCATAATGAAAGTGTTGAATGAGAATTTGAATGCTTACCAG---GAC------CAA------GATTCTGGTAGTACTGGATTGAATATG------AGTCCTAAGCAGCAACGCAATAAGCGTAACACTGCTGGAACAGAA------------AGAATGGATAATGTAAGTGTTGCATCCCCAAAGAGCAGGGTGCAGCAAAATAAAAGCAGAGAACTGACTGCAGAGGATATTAGTTTGCTTAAGCAACTAGATGAGCCC---TCTGCTGACAGTAGTGAAATA------TAA
>MH475348_Porcine_CRepublic_2016-04-
------------------------------------------------------------------------------------------------------------------------------------------------------------------------------------------------------------------------------------------------------------------------------------------------CCAGCTACTGAAGCTAAGGGGTACTGGTACAGACACAACAGACGTTCTTTTAAAACAGCCGATGGCAATCAGCGTCAACTGCTGCCACGATGGTACTTTTACTACCTGGGAACAGGACCGTATGCCAAAGACCAGTACGGCACCGACATTGACGGAGTTTTCTGGGTCGCTAGTAACCAGGCTGATGTTAATACCCCGGCTGACATTGTCGATCGGGATCCAAGTAGCGATGAGGCTATTCCGACTAGGTTTCCGCCTGGTACGGTACTCCCTCAAGGTTACTATATTGAAGGCTCAGGAAGGTCTGCTCCTAATTCCAGATCTAATTCCCGCGCACCCAATAGAACCCCTAGT---TCAGGATCGCGTAGTAGAGCCAATTCTGGCAACAGAACCTCTACATCTGGTGTAACACCTGATATGGCTGATCAAATTGCTAGTCTTGTTCTGGCAAAACTTGGCAAGGATGCCACTAAGCCTCAGCAAGTTACTAAGCAGACTGCTAAAGAGGTCAGACAGAAAATTTTGAATAAGCCCCGCCAGAAGAGGAGCCCCAATAAACAATGCACTGTTCAGCAGTGTTTTGGGAAGAGAGGCCCCAATCAGAATTTTGGTGGTGGAGAAATGTTAAAACTTGGAACTAGTGACCCACAGTTTCCCATTCTTGCAGAACTCGCACCCACAGCTGGTGCGTTTTTCTTTGGATCTAGATTAGAGTTGGCCAAAGTGCAGAATTTGTCTGGGAATCTTGACGAGCCCCAGAAGGATGTTTATGAATTGCGCTATAATGGCGCGATTAGATTTGACAGCACACTCTCAGGTTTTGAAACCATTATGAAGGTGCTTAATCAGAATTTGAATGCCTATCAACATCAG------GAT------GATGGG---------ATGATTAATATT------AGTCCTAAACCACAGCGTCAGCGTGGTCAGAAGAATGGACAAGTA------------GAAAATGATAATGTAAGTTTTGCAGCGCCTAAAAGCCGTGTGCAGCAAAATAATATTAGAGAGTTGACTGCAGAGGACATCAGCCTTCTTAAGAAGATGGATGAGCCCTATA-----------------------------
>MH475354_Porcine_CRepublic_2016-12-
ATGTCTTTCACTCCTGGCAAGCAGTCCAGC---AGTAGAGCGTCCTCTGGAAATCGTTCTGGTAATGGCATCCTTAAG---------TGGGCCGATCAGTCCGACCAGTCTAGAAATGTTCAAACCAGGGGTAGAAGAGTTCAATCCAAGCAAACTGCTACTTCTCAGCAATCATCAGGAGGAACTGTTGTACCCTACTATTCTTGGTTCTCTGGAATTACTCAGTTTCAAAAGGGAAAGGAGTTTGAATTTGCAGAGGGACAAGGTGTGCCTATTGCACCTGGAGTCCCAGCTACTGAAGCTAAGGGGTACTGGTACAGACACAACAGACGTTCTTTTAAAACAGCCGATGGCAATCAGCGTCAACTGCTGCCACGATGGTACTTTTACTACCTGGGAACAGGACCGTATGCCAAAGACCAGTACGGCACCGATATTGACGGAGTCTTCTGGGTCGCTAGTAACCAGGCTGATGTTAATACCCCGGCTGACATTGTCGATCGGGATCCAAGTAGTGATGAGGCTATTCCGACTAGGTTTTCGCCTGGCACGGTACTCCCTCAAGGTTACTATATTGAAGGCTCAGGAAGGTCTGCTCCTAATTCCAGATCTAATTCCCGCGCACCCAATAGAACCCCTAGT---GCAGGGTCACGTAGTAGAGCCAATTCTGGCAACACAACCTTTACCTCTGGTGTAACACCTGATATGGCTGATCAAATTGCTAGTCTTGTTCTGGCAAAACTTGGCAAGGATGCTACTAAGCCTCAGCAAGTTACTAAGCAGACTGCCAAAGAGGTCAGACAGAAAATTTTGAATAAGCCCCGTCAGAAGAGGAGCCCCAACAAACAATGCACTGTTCAGCAGTGTTTTGGGAAGAGAGGCCCCAATCAGAATTTTGGTGGTGGAGAAATGTTAAAACTCGGAACTAGTGACCCACAGTTCCCTATTCTAGCAGAACTCGCACCCACAGCTGGTGCGTTTTTCTTTGGATCAAGATTAGAGTTGGCCAAAGTGCAGAATTTGTCTGGGAATCTTGATGAACCCCAGAAGGATGTTTATGAATTGCGCTACAGTGGCGCGATTAGATTTGACAGCACACTCTCAGGTTTTGAAACCATTATGAAGGTGCTTAATCAGAATTTGAATGCCTATCAACATCAG------GAA------GATGGG---------ATGATTAATAGT------AGTCCTAAACCACAGCGTCAGCGTGGTCAGAATAATGGACAAGTA------------GAAAATGATAATGTAAGTGTTGCAGCGCCTAAAAGCCGTGTGCAGCAAAATAAGAGTAGAGAGTTGACTGCAGAGGACATCAGCCTTCTTAAGAAGATGGATGAGCCCTATACTGAA------------------------
>MH475355_Porcine_CRepublic_2016-12-
ATGTCTTTCACTCCTGGCAAGCAGTCCAGC---AGTAGAGCGTCCTCTGGAAATCGTTCTGGTAATGGCATCCTTAAG---------TGGGCCGATCAGTCCGACCAGTCTAGAAATGTTCAAACCAGGGGTAGAAGAGTTCAATCCAAGCAAACTGCTACTTCTCAGCAATCATCAGGAGGAACTGTTGTACCCTACTATTCTTGGTTCTCTGGAATTACTCAGTTTCAAAAGGGAAAGGAGTTTGAATTTGCAGAGGGACAAGGTGTGCCTATTGCACCTGAAGTCCCAGCTACTGAAGCTAAGGGGTACTGGTACAGACACAACAGACGTTCTTTTAAAACAGCCGATGGCAATCAGCGTCAACTGCTGCCACGATGGTACTTTTACTACCTGGGAACAGGACCGTATGCCAAAGACCAGTACGGCACCGATATTGACGGAGTCTTCTGGGTCGCTAGTAACCAGGCTGATGTTAATACCCCGGCTGACATTGTCGATCGGGATCCAAGTAGTGATGAGGCTATTCCGACTAGGTTTTCGCCTGGCACGGTACTCCCTCAAGGTTACTATATTGAAGGCTCAGGAAGGTCTGCTCCTAATTCCAGATCTAATTCCCGCGCACCCAATAGAACCCCTAGT---GCAGGGTCACGTAGTAGAGCCAATTCTGGCAACACAACCTTTACCTCTGGTGTAACACCTGATATGGCTGATCAAATTGCTAGTCTTGTTCTGGCAAAACTTGGCAAGGATGCTACTAAGCCTCAGCAAGTTACTAAGCAGACTGCCAAAGAGGTCAGACAGAAAATTTTGAATAAGCCCCGTCAGAAGAGGAGCCCCAACAAACAATGCACTGTTCAGCAGTGTTTTGGGAAGAGAGGCCCCAATCAGAATTTTGGTGGTGGAGAAATGTTAAAACTCGGAACTAGTGACCCACAGTTCCCTATTCTAGCAGAACTCGCACCCACAGCTGGTGCGTTTTTCTTTGGATCAAGATTAGAGTTGGCCAAAGTGCAGAATTTGTCTGGGAATCTTGATGAACCCCAGAAGGATGTTTATGAATTGCGCTACAGTGGCGCGATTAGATTTGACAGCACACTCTCAGGTTTTGAAACCATTATGAAGGTGCTTAATCAGAATTTGAATGCCTATCAACATCAG------GAA------GATGGG---------ATGATTAATAGT------AGTCCTAAACCACAGCGTCAGCGTGGTCAGAATAATGGACAAGTA------------GAAAATGATAATGTAAGTGTTGCAGCGCCTAAAAGCCGTGTGCAGCAAAATAAGAGTAGAGAGTTGACTGCAGAGGACATCAGCCTTCTTAAGAAGATGGATGAGCCCTATACTGAA------------------------
>MH475356_Porcine_CRepublic_2016-12-
ATGTCTTTCACTCCTGGCAAGCAGTCCAGC---AGTAGAGCGTCCTCTGGAAATCGTTCTGGTAATGGCATCCTTAAG---------TGGGCCGATCAGTCCGACCAGTCTAGAAATGTTCAAACCAGGGGTAGAAGAGTTCAATCCAAGCAAACTGCTACTTCTCAGCAATCATCAGGAGGAACTGTTGTACCCTACTATTCTTGGTTCTCTGGAATTACTCAGTTTCAAAAGGGAAAGGAGTTTGAATTTGCAGAGGGACAAGGTGTGCCTATTGCACCTGGAGTCCCAGCTACTGAAGCTAAGGGGTACTGGTACAGACACAACAGACGTTCTTTTAAAACAGCCGATGGCAATCAGCGTCAACTGCTGCCACGATGGTACTTTTACTACCTGGGAACAGGACCGTATGCCAAAGACCAGTACGGCACCGATATTGACGGAGTCTTCTGGGTCGCTAGTAACCAGGCTGATGTTAATACCCCGGCTGACATTGTCGATCGGGATCCAAGTAGTGATGAGGCTATTCCGACTAGGTTTTCGCCTGGCACGGTACTCCCTCAAGGTTACTATATTGAAGGCTCAGGAAGGTCTGCTCCTAATTCCAGATCTAATTCCCGCGCACCCAATAGAACCCCTAGT---GCAGGGTCACGTAGTAGAGCCAATTCTGGCAACACAACCTTTACCTCTGGTGTAACACCTGATATGGCTGATCAAATTGCTAGTCTTGTTCTGGCAAAACTTGGCAAGGATGCTACTAAGCCTCAGCAAGTTACTAAGCAGACTGCCAAAGAGGTCAGACAGAAAATTTTGAATAAGCCCCGTCAGAAGAGGAGCCCCAACAAACAATGCACTGTTCAGCAGTGTTTTGGGAAGAGAGGCCCCAATCAGAATTTTGGTGGTGGAGAAATGTTAAAACTCGGAACTAGTGACCCACAGTTCCCTATTCTAGCAGAACTCGCACCCACAGCTGGTGCGTTTTTCTTTGGATCAAGATTAGAGTTGGCCAAAGTGCAGAATTTGTCTGGGAATCTTGATGAACCCCAGAAGGATGTTTATGAATTGCGCTACAGTGGCGCGATTAGATTTGACAGCACACTCTCAGGTTTTGAAACCATTATGAAGGTGCTTAATCAGAATTTGAATGCCTATCAACATCAG------GAA------GATGGG---------ATGATTAATAGT------AGTCCTAAACCACAGCGTCAGCGTGGTCAGAATAATGGACAAGTA------------GAAAATGATAATGTAAGTGTTGCAGCGCCTAAAAGCCGTGTGCAGCAAAATAAGAGTAGAGAGTTGACTGCAGAGGACATCAGCCTTCTTAAGAAGATGGATGAGCCCTATACTGAACATCTCA-----------------
>LC054263_Equine_Japan_2012-04
ATGTCTTTCACTCCTGGCAAGCAGTCCAGT---AGTAGAGCATCCTCTGGAAATCGTTCTGGTAATGGAATCCTTAAG---------TGGGCCGACCAGTCCGACCAGTCTACAAATTTTCAAACCAGAGGTAGAAGAGCTCAACCCAAGCAAACTGCTACTTCT---CAACCAGCAGGAGGGAATGTTGTTCCCTACTACTCTTGGTTCTCTGGAATTACTCAGTTTCAAAAGGGAAAGGAGTTTCAATTTGCTGAAGGACAAGGTGTGCCTATTGCACCAGGAATCCCATCTACTGAAGCTAAGGGGTATTGGTACAGACACAACCGACGTTCTTTTAAGACAGCCGATGGCAATCAACGCCAATTGTTGCCACGCTGGTATTTTTACTACTTGGGAACAGGCCCGCATGCTAAAGTCCAGTATGGCACCAACATTGACGGAGTCTTCTGGGTCGCTAACAAGCAGGCTGATGTTAATACCCCAGCTGACGTTGTCGATCGGGACCCAAGCAGTGATGAGGCTATTCCGACTAGGTTTCCGCCTGGTACGGTACTCCCTCAAGGTTACTATATTGAAGGCTCGGGAAGGTCTGTTTCTAATTCCAGATCTACTTCCCGCGCATCCAGTAGAGCCTCTAGT---GCAGGATCAAGAAGTAGAGCCAATTCCGGCACTAGAACATCTACCTCTGGTGTGACACCTGATATGGCTGATCAGATTGCTAGTCTTGTGCTGGCTAAGCTTGGTAAGGATGCCACAAAGCCGCAGCAAGTTACTAAGCAGACTGCCAAAGAAGTCAGGCAGAAAATTTTGAATAAGCCTCGCCAAAAGAGGAGCCCAAATAAACAATGCACTGTTCAGCAGTGTTTTGGTAAAAGGGGTCCCAATCAAAATTTTGGCGGAGCAGAAATGTTAAAACTGGGAACTAGTGATCCACAGTTCCCCATTCTTGCAGAGCTTGCACCTACAGCAGGTGCATTTTTCTTTGGATCAAGACTAGAGTTGGCCAAAGTACAGAATTTGTCTGGGAGTTTTGATGAGCCCCAGAAGGATGTTTATGAATTGCGCTATAATGGCGCGATTAGATTTGACAGCACACTTCCAGGTTTTGAAACTATAATGAAGGTGCTGAACGAGAATTTGAATGCCTATCAACAACAG---------------GATGAT---------GGGACGAATATG------AGCCCAAAACCACAGCGACAGCGTGGTCAAAAGAAGGGT---GGA------------GAAAATGAAGATGTAAGTGTTGCAGCGCCTAAGAGTCGCGTGCAGCAAAATAAGAGTAGAGAGTTGACTGCAGAGGACATCAGCCTTCTTAAGCAGATGGATGATCCCCTCACCGAAGATAACTCTGAAATG------TAA
>LC054264_Equine_Japan_2012-04
ATGTCTTTCACTCCTGGCAAGCAATCCAGT---AGTAGAGCATCCTCTGGAAATCGTTCTGGTAATGGAATCCTTAAG---------TGGGCCGACCAGTCCGACCAGTCTACAAATTTTCAAACCAGAGGTAGAAGAGCTCAACCCAAGCAAACTGCTACTTCT---CAACCATCAGGAGGGAATGTTGTTCCCTACTACTCTTGGTTCTCTGGAATTACTCAGTTTCAAAAGGGAAAGGAGTTTCAATTTGCTGAAGGACAAGGTGTGCCTATTGCACCAGGAATCCCATCTACTGAAGCTAAGGGGTATTGGTACAGACATAACCGACGTTCTTTTAAAACAGCCGATGGCAATCAACGCCAATTGTTGCCACGCTGGTATTTTTACTACTTGGGAACAGGCCCGCATGCTAAAGCCCAGTATGGCACCGTCATTGACGGAGTCTTCTGGGTCGCTAACAAGCAGGCTGATGTTAATACCCCAGCTGACGTTGTCGATCGGGACCCAAGCAGTGATGAGGCTATTCCGACTAGGTTTCCGCCTGGTACGGTACTCCCTCAAGGTTACTATATTGAAGGCTCGGGAAGGTCTGTTTCTAATTCCAGATCTACTTCCCGCGCATCCAGTAGAGCCTCTAGT---GCAGGATCAAGAAGTAGAGCCAATTCCGGCACTAGAACATCTACCTCTGGTGTGACACCTGATATGGCTGATCAGATTGCTAGTCTTGTGCTGGCTAAGCTTGGTAAGGATGCCACAAAGCCTCAGCAAGTTACTAAGCAGACTGCCAAAGAAGTCAGGCAGAAAATTTTGAATAAGCCTCGCCAAAAGAGGAGCCCAAATAAACAATGCACTGTTCAGCAGTGTTTTGGTAAAAGGGGTCCCAATCAAAATTTTGGCGGAGCAGAAATGTTAAAACTGGGAACTAGTGATCCACAGTTCCCCATTCTTGCAGAGCTTGCACCTACAGCAGGTGCATTTTTCTTTGGATCAAGACTAGAGTTGGCCAAAGTACAGAATTTGTCTGGGAGTTTTGATGAGCCCCAGAAGGATGTTTATGAATTGCGCTATAATGGCGCGATTAGATTTGACAGCACACTTCCAGGTTTTGAAACTATAATGAAGGTGCTGAACGAGAATTTGAATGCCTATCAACAACAG---------------GATGAT---------GGGACGAATATG------AGCCCAAAACCACAGCCACAGCGTGGTCAAAAGAAGGGT---GGA------------GAAAATGAAGATGTAAGTGTTGCAGCGCCTAAGAGTCGCGTGCAGCAAAATAAGAGTAGAGAGTTGACTGCAGAGGACATCAGCCTTCTTAAGCAGATGGATGATCCCCTCACCGAACATAACTCTGAAATG------TAA
>LC061272_Equine_Japan_2009--
ATGTCTTTCACTCCTGGCAAGCAGTCCAGT---AGTAGAGCATCCTCTGGAAATCGTGCTGGTAATGGAATCCTTAAG---------TGGGCCGACCAGTCCGACCAGTCTACAAATTTTCAAACCAGAGGTAGAAGAGCTCAACCCAAGCAAACTGCTACTTCT---CAACCAGCAGGAGGGAATGTTGTTCCCTACTACTCTTGGTTCTCTGGAATTACCCAGTTTCAAAAGGGAAAGGAGTTTCAATTTGCTGAAGGACAAGGTGTGCCTATTGCACCAGGAATCCCATCTACTGAAGCTAAGGGGTATTGGTACAGACACAACCGACGTTCTTTTAAAACAGCCGATGGCAATCAACGCCAATTGTTGCCACGCTGGTATTTTTACTACTTGGGAACAGGCCCGCATGCTAAGGCCCAGTATGGCACCGTTATTGACGGAGTCTTCTGGGTCGCTAACAAGCAGGCTGATGTTAATACCCCAGCTGACGTTGTCGATCGGGACCCAAGCTGTGATGAGGCTATTCCGACTAGGTTTCCGCCTGGTACGGTACTCCCTCAAGGTTACTATATTGAAGGCTCGGGAAGGTCTGTTTCTAATTCCAGATCTACTTCCCGCGCATCCAGTAGAGCCTCTAGT---GCAGGATCAAGAAGTAGAGCCAATTCCGGCACTAGAACATCTACCTCTGGTGTGACACCTGATATGGCTGATCAGATTGCTAGTCTTGTGCTGGCTAAGCTTGGTAAGGATGCCACAAAGCCGCAGCAAGTTACTAAGCAGACTGCCAAAGAAGTCAGGCAGAAAATTTTGAATAAGCCTCGCCAAAAGAGGAGCCCAAATAAACAATGCACTGTTCAGCAGTGTTTTGGTAAAAGGGGTCCCAATCAAAATTTTGGCGGAGCAGAAATGTTAAAACTGGGAACTAGTGATCCACAGTTCCCCATTCTTGCAGAGCTTGCACCTACAGCAGGTGCATTTTTCTTTGGATCAAGACTAGAGTTGGCCAAAGTACAGAATTTGTCTGGGAGTGTTGATGAGCCCCAGAAGGATGTTTATGAATTGCGCTATAATGGCGCGATTAGATTTGACAGCACACTTCCAGGTTTTGAAACTATAATGAAGGTGCTGAACGAGAATTTGAATGCCTATCAACAACAG---------------GATGAT---------GGGACGAATATG------AGCCCAAAACCACAGCGACAGCGTGGTCAAAAGAAGGGT---GGA------------GAAAATGAAGATGTAAGTGTTGCAGCGCCTAAGAGTCGCGTGCAGCAAAATAAGAGTAGAGAGTTGACTGCAGAGGACATCAGCCTTCTTAAGCAGATGGATGATCCCCTCACCGAAGATAACTCTGAAATG------TAA
>LC061273_Equine_Japan_2012--
ATGTCTTTCACTCCTGGCAAGCAGTCCAGT---AGTAGAGCATCCTCTGGAAATCGTTCTGGTAATGGAATCCTTAAG---------TGGGCCGACCAGTCCGACCAGTCTACAAATTTTCAAACCAGAGGTAGAAGAGCTCAACCCAAGCAAACTGCTACTTCT---CAACCAGCAGGAGGGAATGTTGTTCCCTACTACTCTTGGTTCTCTGGAATTACTCAGTTTCAAAAGGGAAAGGAGTTTCAATTTGCTGAAGGACAAGGTGTGCCTATTGCACCAGGAATCCCATCTACTGAAGCTAAGGGGTATTGGTACAGACACAACCGACGTTCTTTTAAGACAGCCGATGGCAATCAACGCCAATTGTTGCCACGCTGGTATTTTTACTACTTGGGAACAGGCCCGCATGCTAAAGTCCAGTATGGCACCAACATTGACGGAGTCTTCTGGGTCGCTAACAAGCAGGCTGATGTTAATACCCCAGCTGACGTTGTCGATCGGGACCCAAGCAGTGATGAGGCTATTCCGACTAGGTTTCCGCCTGGTACGGTACTCCCTCAAGGTTACTATATTGAAGGCTCGGGAAGGTCTGTTTCTAATTCCAGATCTACTTCCCGCGCATCCAGTAGAGCCTCTAGT---GCAGGATCAAGAAGTAGAGCCAATTCCGGCACTAGAACATCTACCTCTGGTGTGACACCTGATATGGCTGATCAGATTGCTAGTCTTGTGCTGGCTAAGCTTGGTAAGGATGCCACAAAGCCGCAGCAAGTTACTAAGCAGACTGCCAAAGAAGTCAGGCAGAAAATTTTGAATAAGCCTCGCCAAAAGAGGAGCCCAAATAAACAATGCACTGTTCAGCAGTGTTTTGGTAAAAGGGGTCCCAATCAAAATTTTGGCGGAGCAGAAATGTTAAAACTGGGAACTAGTGATCCACAGTTCCCCATTCTTGCAGAGCTTGCACCTACAGCAGGTGCATTTTTCTTTGGATCAAGACTAGAGTTGGCCAAAGTACAGAATTTGTCTGGGAGTTTTGATGAGCCCCAGAAGGATGTTTATGAATTGCGCTATAATGGCGCGATTAGATTTGACAGCACACTTCCAGGTTTTGAAACTATAATGAAGGTGCTGAACGAGAATTTGAATGCCTATCAACAACAG---------------GATGAT---------GGGACGAATATG------AGCCCAAAACCACAGCGACAGCGTGGTCAAAAGAAGGGT---GGA------------GAAAATGAAGAGGTAAGTGTTGCAGCGCCTAAGAGTCGCGTGCAGCAAAATAAGAGCAGAGAGTTGACTGCAGAGGACATCAGCCTTCTTAAGCAGATGGATGATCCCCTCACCGAAGATAACTCTGAAATG------TAA
>LC061274_Equine_Japan_2012--
ATGTCTTTCACTCCTGGCAAGCAGTCCAGT---AGTAGAGCATCCTCTGGAAATCGTTCTGGTAATGGAATCCTTAAG---------TGGGCCGACCAGTCCGACCAGTCTACAAATTTTCAAACCAGAGGTAGAAGAGCTCAACCCAAGCAAACTGCTACTTCT---CAACCAGCAGGAGGGAATGTTGTTCCCTACTACTCTTGGTTCTCTGGAATTACTCAGTTTCAAAAGGGAAAGGAGTTTCAATTTGCTGAAGGACAAGGTGTGCCTATTGCACCAGGAATCCCATCTACTGAAGCTAAGGGGTATTGGTACAGACACAACCGACGTTCTTTTAAGACAGCCGATGGCAATCAACGCCAATTGTTGCCACGCTGGTATTTTTACTACTTGGGAACAGGCCCGCATGCTAAAGTCCAGTATGGCACCAACATTGACGGAGTCTTCTGGGTCGCTAACAAGCAGGCTGATGTTAATACCCCAGCTGACGTTGTCGATCGGGACCCAAGCAGTGATGAGGCTATTCCGACTAGGTTTCCGCCTGGTACGGTACTCCCTCAAGGTTACTATATTGAAGGCTCGGGAAGGTCTGTTTCTAATTCCAGATCTACTTCCCGCGCATCCAGTAGAGCCTCTAGT---GCAGGATCAAGAAGTAGAGCCAATTCCGGCACTAGAACATCTACCTCTGGTGTGACACCTGATATGGCTGATCAGATTGCTAGTCTTGTGCTGGCTAAGCTTGGTAAGGATGCCACAAAGCCGCAGCAAGTTACTAAGCAGACTGCCAAAGAAGTCAGGCAGAAAATTTTGAATAAGCCTCGCCAAAAGAGGAGCCCAAATAAACAATGCACTGTTCAGCAGTGTTTTGGTAAAAGGGGTCCCAATCAAAATTTTGGCGGAGCAGAAATGTTAAAACTGGGAACTAGTGATCCACAGTTCCCCATTCTTGCAGAGCTTGCACCTACAGCAGGTGCATTTTTCTTTGGATCAAGACTAGAGTTGGCCAAAGTACAGAATTTGTCTGGGAGTTTTGATGAGCCCCAGAAGGATGTTTATGAATTGCGCTATAATGGCGCGATTAGATTTGACAGCACACTTCCAGGTTTTGAAACTATAATGAAGGTGCTGAACGAGAATTTGAATGCCTATCAACAACAG---------------GATGAT---------GGGACGAATATG------AGCCCAAAACCACAGCGACAGCGTGGTCAAAAGAAGGGT---GGA------------GAAAATGAAGATGTAAGTGTTGCAGCGCCTAAGAGTCGCGTGCAGCAAAATAAGAGCAGAGAGTTGACTGCAGAGGACATCAGCCTTCTTAAGCAGATGGATGATCCCCTCACCGAAGATAACTCTGAAATG------TAA
>LC149485_Equine_Ireland_2011-11-
ATGTCTTTCACACCTGGCAAGCAGTCCAGT---AGTAGAGCATCCTCTGGAAATCGTTCTGGTAATGGAATCCTTAAG---------TGGGCCGACCAGTCCGACCAGTCTACAAATTTTCAAACCAGAGGTAGAAGAGCTCAACCCAAGCAAACTGCTACTTCT---CAACCAGCAGGAGGGAATGTTGTTCCCTACTACTCTTGGTTCTCTGGAATTACTCAGTTTCAAAAGGGAAAGGAGTTTCAATTTGCTGAAGGACAAGGTGTGCCTATTGCACCAGGAATCCCATCTACTGAAGCTAAGGGGTATTGGTACAGACACAACCGACGTTCTTTTAAAACAGCCGATGGCAATCAACGCCAATTGTTGCCACGCTGGTATTTTTACTACTTGGGAACAGGCCCGCATGCTAAAGCCCAGTATGGCACCGACATTGACGGAGTCTTCTGGGTCGCTAACAAGCAGGCTGATGTTAATACCCCAGCTGACGTTGTCGATCGGGACCCAAGCAGTGATGAGGCTATTCCGACTAGGTTTCCGCCTGGTACGGTACTCCCTCAAGGTTACTATGTTGAAGGCTCGGGAAGGTCTGTTTCTAATTCCAGATCTACTTCCCGCGCATCCAGTAGAGCCTCTAGT---GCAGGATCAAGAAGTAGAGCCAATTCCGGCACTAGAACATCTACCTCTGGTGTGACACCTGATATGGCTGATCAGATTGCTAGTCTTGTGCTGGCTAAGCTTGGTAAGGATGCCACAAAGCCGCAGCAAGTTACTAAGCAGACTGCCAAAGAAGTCAGGCAGAAAATTTTGAATAAGCCTCGCCAAAAGAGGAGCCCAAATAAACAATGCACTGTTCAGCAATGTTTTGGTAAAAGGGGTCCCAATCAAAATTTTGGCGGAGCAGAAATGTTAAAACTGGGAACTAGTGATCCACAGTTCCCCATTCTTGCAGAGCTTGCACCTACAGCAGGTGCATTTTTCTTTGGATCAAGACTAGAGTTGGCCAAAGTACAGAATTTGTCTGGGAGTTTTGATGAGCCCCAGAAGGATGTTTATGAATTGCGCTATAATGGCGCGATTAGATTTGACAGCACACTTCCAGGTTTTGAAACTATAATGAAGGTGCTGAACGAGAATTTGAATGCCTATCAACAACAG---------------GATGAT---------GGGACGAATATG------AGCCCAAAACCACAGCGACAGCGTGGTCAAAAGAAGGGT---GGA------------GAAAATGAAGATGTAAGTGTTGCAGCGCCTAAGAGTCGCGTGCAGCAAAATAAGAGTAGAGAGTTGACTGCAGAGGACATCAGCCTTCTTAAGCAGATGGATGAGCCCCTCACCGAAGATAACTCTGAAATG------TAA
>LC149486_Equine_Ireland_2013-04-
ATGTCTTTCACTCCTGGCAAGCAGTCCAGT---AGTAGAGCATCCTCTGGAAATCGTTCTGGTAATGGAATCCTTAAG---------TGGGCCGACCAGTCCGACCAGTCTACAAATTTTCAAACCAGAGGTAGAAGAGCTCAACCCAAGCAAACTGCTACTTCT---CAACCAGCAGGAGGGAATGTTGTTCCCTACTACTCTTGGTTCTCTGGAATTACTCAGTTTCAAAAGGGAAAGGAGTTTCAATTTGCTGAAGGACAAGGTGTGCCTATTGCACCAGGAATCCCATCTACTGAAGCTAAGGGGTATTGGTACAGACACAACCGACGTTCTTTTAAAACAGCCGATGGCAATCAACGCCAATTGTTGCCACGCTGGTATTTTTACTACTTGGGAACAGGCCCGCATGCTAAAGCCCAGTATGGCACCGACATTGACGGAGTCTTCTGGGTCGCTAACAAGCAGGCTGATGTTAATACCCCAGCTGACGTTGTCGATCGGGACCCAAGCAGTGATGAGGCTATTCCGACTAGGTTTCCGCCTGGTACGGTACTCCCTCAAGGTTACTATATTGAAGGCTCGGGAAGGTCTGTTTCTAATTCCAGATCTACTTCCCGCGCATCCAGTAGAGCCTCTAGT---GCAGGATCAAGAAGTAGAGCCAATTCCGGCACTAGAACATCTACCTCTGGTGTGACACCTGATATGGCTGATCAGATTGCTAGTCTTGTGCTGGCTAAGCTTGGTAAGGATGCCACAAAGCCGCAGCAAGTTACTAAGCAGACTGCCAAAGAAGTCAGGCAGAAAATTTTGAATAAGCCTCGCCAAAAGAGGAGCCCAAATAAACAATGCACTGTTCAGCAATGTTTTGGTAAAAGGGGTCCCAATCAAAATTTTGGCGGAGCAGAAATGTTAAAACTGGGAACTAGTGATCCACAGTTCCCCATTCTTGCAGAGCTTGCACCTACAGCAGGTGCATTTTTCTTTGGATCAAGACTAGAGTTGGCCAAAGTACAGAATTTGTCTGGGAGTTTTGATGAGCCCCAGAAGGATGTTTATGAATTGCGCTATAATGGCGCGATTAGATTTGACAGCACACTTCCAGGTTTTGAAACTATAATGAAGGTGCTGAACGAGAATTTGAATGCCTATCAACAACAG---------------GATGAT---------GGGACGAATATG------AGCCCAAAACCACAGCGACAGCGTGGTCAAAAGAAGGGT---GGA------------GAAAATGAAGATGTAAGTGTTGCAGCGCCTAAGAGTCGCGTGCAGCAAAATAAGAGTAGAGAGTTGACTGCAGAGGACATCAGCCTTCTTAAGCAGATGGATGATCCCCTCACCGAAGATAACTCTGAAATG------TAA
>MG977444_Chimp_ICoast_2017-01-04
ATGTCTTTTACTCCTGGTAAGCAATCCAGT---AGTAGAGCGTCCTCTGGAAATCGGTCTGGTAATGGCATCCTCAAG---------TGGGCCGATCAGTCCGACCAGTTTAGAAATTTTCAAACCAGGGGTAGAAGAGCTCAACCCAAGCAAACTGCTACTTCTCAGCAACCATCAGGAGGGAATGTTGTACCCCACTATTCTTGGTTCTCTGGAATTACTCAGTTTCAAAAGGGAAAGGAGTTTGAGTTTGCAGAAGGACAAGGTGTGCCTATTGCACCAGGAGTCCCAGCTACTCAAGCTAAGGGGTACTGGTACAGACACAACAGACGTTCTTTTAAAACAGCCGATGGCAACCAGCGTCAACTGCTGCCACGATGGTATTTTTACTATCTGGGAACCGGACCGCATGCTAAAGACCAGTATGGCACCGATATTAACGGAGTCTACTGGGTCGCTAGCAACCAGGCTGATGTCAATACCCCGGCTGACATTGTCGATCGGGACCCAAGTAGCGATGAGGCTATTCCGACTAGGTTTCCGCCTGGCACGGTACTCCCTCAGGGTTACTATATTGAAGGCTCAGGAAGGTCTGCTCCTAATTCCAGATCTACTTCGCGCACATCCAGCAGAGCCTCTAGT---GCAGGATCGCGTAGTAGAGCCAATTCTGGCAATAGAACCCCTACCTCTGGTGTAACACCTGACATGGCTGATCAAATTGCTAGTCTTGTTCTGGCAAAACTTGGCAAGGATGCCACCAAACCTCAGCAAGTAACTAAGCATACTGCCAAAGAAGTCAGACAGAAAATTTTGAATAAACCCCGCCAGAAGAGGAGCCCCAATAAACAATGCACTGTTCAGCAGTGTTTTGGTAAGAGAGGCCCTAATCAGAATTTTGGTGGTGGAGAAATGTTAAAACTTGGAACTAGTGACCCACAGTTCCCCATTCTTGCAGAACTCGCACCCACAGCTGGTGCGTTTTTCTTTGGATCAAAATTAGAGTTGGCCAAAGTGCAGAATTTATCTGGGAATCCTGATGAGCCTCAGAAGGATGTTTATGAATTGCGCTATAATGGCGCAATTAGGTTTGACAGTACACTTTCAGGCTTTGAGACCATAATGAAGGTGCTGAGTGAGAATTTGAATGCCTATCAACAACAA---------------GATGGT---------ATGATGAATATG------AGTCCAAAACCACAGCGTCAGCGTGGTCATAAGAATGGACAAGGA------------GAAAATGATAATATAAGTGTTGCAGTGCCCAAAAGCCGCGTGCAGCAAAATAAGAGTATAGAGTTGACTGCAGAGGACATCAGCCTTCTTAAGAAGATGGATGAGCCCTTTACTGAAGACACCTCAGAAATA------TAA
>MG977445_Chimp_ICoast_2016-12-31
ATGTCTTTTACTCCTGGTAAGCAATCCAGT---AGTAGAGCGTCCTCTGGAAATCGGTCTGGTAATGGCATCCTCAAG---------TGGGCCGATCAGTCCGACCAGTTTAGAAATTTTCAAACCAGGGGTAGAAGAGCTCAACCCAAGCAAACTGCTACTTCTCAGCAACCATCAGGAGGGAATGTTGTACCCCACTATTCTTGGTTCTCTGGAATTACTCAGTTTCAAAAGGGAAAGGAGTTTGAGTTTGCAGAAGGACAAGGTGTGCCTATTGCACCAGGAGTCCCAGCTACTCAAGCTAAGGGGTACTGGTACAGACACAACAGACGTTCTTTTAAAACAGCCGATGGCAACCAGCGTCAACTGCTGCCACGATGGTATTTTTACTATCTGGGAACCGGACCGCATGCTAAAGACCAGTATGGCACCGATATTAACGGAGTCTACTGGGTCGCTAGCAACCAGGCTGATGTCAATACCCCGGCTGACATTGTCGATCGGGACCCAAGTAGCGATGAGGCTATTCCGACTAGGTTTCCGCCTGGCACGGTACTCCCTCAGGGTTACTATATTGAAGGCTCAGGAAGGTCTGCTCCTAATTCCAGATCTACTTCGCGCACATCCAGCAGAGCCTCTAGT---GCAGGATCGCGTAGTAGAGCCAATTCTGGCAATAGAACCCCTACCTCTGGTGTAACACCTGACATGGCTGATCAAATTGCTAGTCTTGTTCTGGCAAAACTTGGCAAGGATGCCACCAAACCTCAGCAAGTAACTAAGCATACTGCCAAAGAAGTCAGACAGAAAATTTTGAATAAACCCCGCCAGAAGAGGAGCCCCAATAAACAATGCACTGTTCAGCAGTGTTTTGGTAAGAGAGGCCCTAATCAGAATTTTGGTGGTGGAGAAATGTTAAAACTTGGAACTAGTGACCCACAGTTCCCCATTCTTGCAGAACTCGCACCCACAGCTGGTGCGTTTTTCTTTGGATCAAAATTAGAGTTGGCCAAAGTGCAGAATTTATCTGGGAATCCTGATGAGCCTCAGAAGGATGTTTATGAATTGCGCTATAATGGCGCAATTAGGTTTGACAGTACACTTTCAGGCTTTGAGACCATAATGAAGGTGCTGAGTGAGAATTTGAATGCCTATCAACAACAA---------------GATGGT---------ATGATGAATATG------AGTCCAAAACCACAGCGTCAGCGTGGTCATAAGAATGGACAAGGA------------GAAAATGATAATATAAGTGTTGCAGTGCCCAAAAGCCGCGTGCAGCAAAATAAGAGTATAGAGTTGACTGCAGAGGACATCAGCCTTCTTAAGAAGATGGATGAGCCCTTTACTGAAGACACCTCAGAAATA------TAA
>MG977446_Chimp_ICoast_2016-01-01
ATGTCTTTTACTCCTGGTAAGCAATCCAGT---AGTAGAGCGTCCTCTGGAAATCGGTCTGGTAATGGCATCCTCAAG---------TGGGCCGATCAGTCCGACCAGTTTAGAAATTTTCAAACCAGGGGTAGAAGAGCTCAACCCAAGCAAACTGCTACTTCTCAGCAACCATCAGGAGGGAATGTTGTACCCCACTATTCTTGGTTCTCTGGAATTACTCAGTTTCAAAAGGGAAAGGAGTTTGAGTTTGCAGAAGGACAAGGTGTGCCTATTGCACCAGGAGTCCCAGCTACTCAAGCTAAGGGGTACTGGTACAGACACAACAGACGTTCTTTTAAAACAGCCGATGGCAACCAGCGTCAACTGCTGCCACGATGGTATTTTTACTATCTGGGAACCGGACCGCATGCTAAAGACCAGTATGGCACCGATATTAACGGAGTCTACTGGGTCGCTAGCAACCAGGCTGATGTCAATACCCCGGCTGACATTGTCGATCGGGACCCAAGTAGCGATGAGGCTATTCCGACTAGGTTTCCGCCTGGCACGGTACTCCCTCAGGGTTACTATATTGAAGGCTCAGGAAGGTCTGCTCCTAATTCCAGATCTACTTCGCGCACATCCAGCAGAGCCTCTAGT---GCAGGATCGCGTAGTAGAGCCAATTCTGGCAATAGAACCCCTACCTCTGGTGTAACACCTGACATGGCTGATCAAATTGCTAGTCTTGTTCTGGCAAAACTTGGCAAGGATGCCACCAAACCTCAGCAAGTAACTAAGCATACTGCCAAAGAAGTCAGACAGAAAATTTTGAATAAACCCCGCCAGAAGAGGAGCCCCAATAAACAATGCACTGTTCAGCAGTGTTTTGGTAAGAGAGGCCCTAATCAGAATTTTGGTGGTGGAGAAATGTTAAAACTTGGAACTAGTGACCCACAGTTCCCCATTCTTGCAGAACTCGCACCCACAGCTGGTGCGTTTTTCTTTGGATCAAAATTAGAGTTGGCCAAAGTGCAGAATTTATCTGGGAATCCTGATGAGCCTCAGAAGGATGTTTATGAATTGCGCTATAATGGCGCAATTAGGTTTGACAGTACACTTTCAGGCTTTGAGACCATAATGAAGGTGCTGAGTGAGAATTTGAATGCCTATCAACAACAA---------------GATGGT---------ATGATGAATATG------AGTCCAAAACCACAGCGTCAGCGTGGTCATAAGAATGGACAAGGA------------GAAAATGATAATATAAGTGTTGCAGTGCCCAAAAGCCGCGTGCAGCAAAATAAGAGTATAGAGTTGACTGCAGAGGACATCAGCCTTCTTAAGAAGATGGATGAGCCCTTTACTGAAGACACCTCAGAAATA------TAA
>MG977447_Chimp_ICoast_2016-12-26
ATGTCTTTTACTCCTGGTAAGCAATCCAGT---AGTAGAGCGTCCTCTGGAAATCGGTCTGGTAATGGCATCCTCAAG---------TGGGCCGATCAGTCCGACCAGTTTAGAAATTTTCAAACCAGGGGTAGAAGAGCTCAACCCAAGCAAACTGCTACTTCTCAGCAACCATCAGGAGGGAATGTTGTACCCCACTATTCTTGGTTCTCTGGAATTACTCAGTTTCAAAAGGGAAAGGAGTTTGAGTTTGCAGAAGGACAAGGTGTGCCTATTGCACCAGGAGTCCCAGCTACTCAAGCTAAGGGGTACTGGTACAGACACAACAGACGTTCTTTTAAAACAGCCGATGGCAACCAGCGTCAACTGCTGCCACGATGGTATTTTTACTATCTGGGAACCGGACCGCATGCTAAAGACCAGTATGGCACCGATATTAACGGAGTCTACTGGGTCGCTAGCAACCAGGCTGATGTCAATACCCCGGCTGACATTGTCGATCGGGACCCAAGTAGCGATGAGGCTATTCCGACTAGGTTTCCGCCTGGCACGGTACTCCCTCAGGGTTACTATATTGAAGGCTCAGGAAGGTCTGCTCCTAATTCCAGATCTACTTCGCGCACATCCAGCAGAGCCTCTAGT---GCAGGATCGCGTAGTAGAGCCAATTCTGGCAATAGAACCCCTACCTCTGGTGTAACACCTGACATGGCTGATCAAATTGCTAGTCTTGTTCTGGCAAAACTTGGCAAGGATGCCACCAAACCTCAGCAAGTAACTAAGCATACTGCCAAAGAAGTCAGACAGAAAATTTTGAATAAACCCCGCCAGAAGAGGAGCCCCAATAAACAATGCACTGTTCAGCAGTGTTTTGGTAAGAGAGGCCCTAATCAGAATTTTGGTGGTGGAGAAATGTTAAAACTTGGAACTAGTGACCCACAGTTCCCCATTCTTGCAGAACTCGCACCCACAGCTGGTGCGTTTTTCTTTGGATCAAAATTAGAGTTGGCCAAAGTGCAGAATTTATCTGGGAATCCTGATGAGCCTCAGAAGGATGTTTATGAATTGCGCTATAATGGCGCAATTAGGTTTGACAGTACACTTTCAGGCTTTGAGACCATAATGAAGGTGCTGAGTGAGAATTTGAATGCCTATCAACAACAA---------------GATGGT---------ATGATGAATATG------AGTCCAAAACCACAGCGTCAGCGTGGTCATAAGAATGGACAAGGA------------GAAAATGATAATATAAGTGTTGCAGTGCCCAAAAGCCGCGTGCAGCAAAATAAGAGTATAGAGTTGACTGCAGAGGACATCAGCCTTCTTAAGAAGATGGATGAGCCCTTTACTGAAGACACCTCAGAAATA------TAA
>MG977448_Chimp_ICoast_2016-12-27
ATGTCTTTTACTCCTGGTAAGCAATCCAGT---AGTAGAGCGTCCTCTGGAAATCGGTCTGGTAATGGCATCCTCAAG---------TGGGCCGATCAGTCCGACCAGTTTAGAAATTTTCAAACCAGGGGTAGAAGAGCTCAACCCAAGCAAACTGCTACTTCTCAGCAACCATCAGGAGGGAATGTTGTACCCCACTATTCTTGGTTCTCTGGAATTACTCAGTTTCAAAAGGGAAAGGAGTTTGAGTTTGCAGAAGGACAAGGTGTGCCTATTGCACCAGGAGTCCCAGCTACTCAAGCTAAGGGGTACTGGTACAGACACAACAGACGTTCTTTTAAAACAGCCGATGGCAACCAGCGTCAACTGCTGCCACGATGGTATTTTTACTATCTGGGAACCGGACCGCATGCTAAAGACCAGTATGGCACCGATATTAACGGAGTCTACTGGGTCGCTAGCAACCAGGCTGATGTCAATACCCCGGCTGACATTGTCGATCGGGACCCAAGTAGCGATGAGGCTATTCCGACTAGGTTTCCGCCTGGCACGGTACTCCCTCAGGGTTACTATATTGAAGGCTCAGGAAGGTCTGCTCCTAATTCCAGATCTACTTCGCGCACATCCAGCAGAGCCTCTAGT---GCAGGATCGCGTAGTAGAGCCAATTCTGGCAATAGAACCCCTACCTCTGGTGTAACACCTGACATGGCTGATCAAATTGCTAGTCTTGTTCTGGCAAAACTTGGCAAGGATGCCACCAAACCTCAGCAAGTAACTAAGCATACTGCCAAAGAAGTCAGACAGAAAATTTTGAATAAACCCCGCCAGAAGAGGAGCCCCAATAAACAATGCACTGTTCAGCAGTGTTTTGGTAAGAGAGGCCCTAATCAGAATTTTGGTGGTGGAGAAATGTTAAAACTTGGAACTAGTGACCCACAGTTCCCCATTCTTGCAGAACTCGCACCCACAGCTGGTGCGTTTTTCTTTGGATCAAAATTAGAGTTGGCCAAAGTGCAGAATTTATCTGGGAATCCTGATGAGCCTCAGAAGGATGTTTATGAATTGCGCTATAATGGCGCAATTAGGTTTGACAGTACACTTTCAGGCTTTGAGACCATAATGAAGGTGCTGAGTGAGAATTTGAATGCCTATCAACAACAA---------------GATGGT---------ATGATGAATATG------AGTCCAAAACCACAGCGTCAGCGTGGTCATAAGAATGGACAAGGA------------GAAAATGATAATATAAGTGTTGCAGTGCCCAAAAGCCGCGTGCAGCAAAATAAGAGTATAGAGTTGACTGCAGAGGACATCAGCCTTCTTAAGAAGATGGATGAGCCCTTTACTGAAGACACCTCAGAAATA------TAA
>MG977449_Chimp_ICoast_2016-12-28
ATGTCTTTTACTCCTGGTAAGCAATCCAGT---AGTAGAGCGTCCTCTGGAAATCGGTCTGGTAATGGCATCCTCAAG---------TGGGCCGATCAGTCCGACCAGTTTAGAAATTTTCAAACCAGGGGTAGAAGAGCTCAACCCAAGCAAACTGCTACTTCTCAGCAACCATCAGGAGGGAATGTTGTACCCCACTATTCTTGGTTCTCTGGAATTACTCAGTTTCAAAAGGGAAAGGAGTTTGAGTTTGCAGAAGGACAAGGTGTGCCTATTGCACCAGGAGTCCCAGCTACTCAAGCTAAGGGGTACTGGTACAGACACAACAGACGTTCTTTTAAAACAGCCGATGGCAACCAGCGTCAACTGCTGCCACGATGGTATTTTTACTATCTGGGAACCGGACCGCATGCTAAAGACCAGTATGGCACCGATATTAACGGAGTCTACTGGGTCGCTAGCAACCAGGCTGATGTCAATACCCCGGCTGACATTGTCGATCGGGACCCAAGTAGCGATGAGGCTATTCCGACTAGGTTTCCGCCTGGCACGGTACTCCCTCAGGGTTACTATATTGAAGGCTCAGGAAGGTCTGCTCCTAATTCCAGATCTACTTCGCGCACATCCAGCAGAGCCTCTAGT---GCAGGATCGCGTAGTAGAGCCAATTCTGGCAATAGAACCCCTACCTCTGGTGTAACACCTGACATGGCTGATCAAATTGCTAGTCTTGTTCTGGCAAAACTTGGCAAGGATGCCACCAAACCTCAGCAAGTAACTAAGCATACTGCCAAAGAAGTCAGACAGAAAATTTTGAATAAACCCCGCCAGAAGAGGAGCCCCAATAAACAATGCACTGTTCAGCAGTGTTTTGGTAAGAGAGGCCCTAATCAGAATTTTGGTGGTGGAGAAATGTTAAAACTTGGAACTAGTGACCCACAGTTCCCCATTCTTGCAGAACTCGCACCCACAGCTGGTGCGTTTTTCTTTGGATCAAAATTAGAGTTGGCCAAAGTGCAGAATTTATCTGGGAATCCTGATGAGCCTCAGAAGGATGTTTATGAATTGCGCTATAATGGCGCAATTAGGTTTGACAGTACACTTTCAGGCTTTGAGACCATAATGAAGGTGCTGAGTGAGAATTTGAATGCCTATCAACAACAA---------------GATGGT---------ATGATGAATATG------AGTCCAAAACCACAGCGTCAGCGTGGTCATAAGAATGGACAAGGA------------GAAAATGATAATATAAGTGTTGCAGTGCCCAAAAGCCGCGTGCAGCAAAATAAGAGTATAGAGTTGACTGCAGAGGACATCAGCCTTCTTAAGAAGATGGATGAGCCCTTTACTGAAGACACCTCAGAAATA------TAA
>MG977450_Chimp_ICoast_2016-12-30
ATGTCTTTTACTCCTGGTAAGCAATCCAGT---AGTAGAGCGTCCTCTGGAAATCGGTCTGGTAATGGCATCCTCAAG---------TGGGCCGATCAGTCCGACCAGTTTAGAAATTTTCAAACCAGGGGTAGAAGAGCTCAACCCAAGCAAACTGCTACTTCTCAGCAACCATCAGGAGGGAATGTTGTACCCCACTATTCTTGGTTCTCTGGAATTACTCAGTTTCAAAAGGGAAAGGAGTTTGAGTTTGCAGAAGGACAAGGTGTGCCTATTGCACCAGGAGTCCCAGCTACTCAAGCTAAGGGGTACTGGTACAGACACAACAGACGTTCTTTTAAAACAGCCGATGGCAACCAGCGTCAACTGCTGCCACGATGGTATTTTTACTATCTGGGAACCGGACCGCATGCTAAAGACCAGTATGGCACCGATATTAACGGAGTCTACTGGGTCGCTAGCAACCAGGCTGATGTCAATACCCCGGCTGACATTGTCGATCGGGACCCAAGTAGCGATGAGGCTATTCCGACTAGGTTTCCGCCTGGCACGGTACTCCCTCAGGGTTACTATATTGAAGGCTCAGGAAGGTCTGCTCCTAATTCCAGATCTACTTCGCGCACATCCAGCAGAGCCTCTAGT---GCAGGATCGCGTAGTAGAGCCAATTCTGGCAATAGAACCCCTACCTCTGGTGTAACACCTGACATGGCTGATCAAATTGCTAGTCTTGTTCTGGCAAAACTTGGCAAGGATGCCACCAAACCTCAGCAAGTAACTAAGCATACTGCCAAAGAAGTCAGACAGAAAATTTTGAATAAACCCCGCCAGAAGAGGAGCCCCAATAAACAATGCACTGTTCAGCAGTGTTTTGGTAAGAGAGGCCCTAATCAGAATTTTGGTGGTGGAGAAATGTTAAAACTTGGAACTAGTGACCCACAGTTCCCCATTCTTGCAGAACTCGCACCCACAGCTGGTGCGTTTTTCTTTGGATCAAAATTAGAGTTGGCCAAAGTGCAGAATTTATCTGGGAATCCTGATGAGCCTCAGAAGGATGTTTATGAATTGCGCTATAATGGCGCAATTAGGTTTGACAGTACACTTTCAGGCTTTGAGACCATAATGAAGGTGCTGAGTGAGAATTTGAATGCCTATCAACAACAA---------------GATGGT---------ATGATGAATATG------AGTCCAAAACCACAGCGTCAGCGTGGTCATAAGAATGGACAAGGA------------GAAAATGATAATATAAGTGTTGCAGTGCCCAAAAGCCGCGTGCAGCAAAATAAGAGTATAGAGTTGACTGCAGAGGACATCAGCCTTCTTAAGAAGATGGATGAGCCCTTTACTGAAGACACCTCAGAAATA------TAA
>MH475347_Porcine_CRepublic_2016-04-
ATGTCTTTCACTCCTGGCAAGCAGTCCAGC---AGTAGAGCGTCCTCTGGAAATCGTTCTGGTAATGGCATCCTTAAG---------TGGGCCGATCAGTCCGACCAGTTTAGAAATGTTCAAACCAGGGGTAGAAGAGTTCAATCCAAGCAAACTGCTACTTCTCAGCAACCATCAGGAGGAACTGTTGTACCCTACTATTCTTGGTTCTCTGGAATTACTCAGTTTCAAAAGGGAAAGGAGTTTGAATTTGCAGAGGGACAAGGTGTGCCTATTGCACCAGGAGTCCCAGCTACTGAAGCTAAGGGGTACTGGTACAGACACAACAGACGTTCTTTTAAAACAGCCGATGGCAATCAGCGTCAACTGCTGCCACGATGGTACTTTTACTACCTGGGAACAGGACCGTATGCCAAAGACCAGTACGGCACCGACATTGACGGAGTTTTCTGGGTCGCTAGTAACCAGGCTGATGTTAATACCCCGGCTGACATTGTCGATCGGGATCCAAGTAGCGATGAGGCTATTCCGACTAGGTTTCCGCCTGGTACGGTACTCCCTCAAGGTTACTATATTGAAGGCTCAGGAAGGTCTGCTCCTAATTCCAGATCTAATTCCCGCGCACCCAATAGAACCCCTAGT---TCAGGATCGCGTAGTAGAGCCAATTCTGGCAACAGAACCTCTACATCTGGTGTAACACCTGATATGGCTGATCAAATTGCTAGTCTTGTTCTGGCAAAACTTGGCAAGGATGCCACTAAGCCTCAGCAAGTTACTAAGCAGACTGCTAAAGAGGTCAGACAGAAAATTTTGAATAAGCCCCGCCAGAAGAGGAGCCCCAATAAACAATGCACTGTTCAGCAGTGTTTTGGGAAGAGAGGCCCCAATCAGAATTTTGGTGGTGGAGAAATGTTAAAACTTGGAACTAGTGACCCACAGTTTCCCATTCTTGCAGAACTCGCACCCACAGCTGGTGCGTTTTTCTTTGGATCTAGATTAGAGTTGGCCAAAGTGCAGAATTTGTCTGGGAATCTTGACGAGCCCCAGAAGGATGTTTATGAATTGCGCTATAATGGCGCGATTAGATTTGACAGCACACTCTCAGGTTTTGAAACCATTATGAAGGTGCTTAATCAGAATTTGAATGCCTATCAACATCAG------GAT------GATGGG---------ATGATTAATATT------AGTCCTAAACCACAGCGTCAGCGTGGTCAGAAGAATGGACAAGTA------------GAAAATGATAATGTAAGTTTTGCAGCGCCTAAAAGCCGTGTGCAGCAAAATAATATTAGAGAGTTGACTGCAGAGGACATCAGCCTTCTTAAGAAGATGGATGAGCCCTATAC----------------------------
>MH475349_Porcine_CRepublic_2016-04-
ATGTCTTTCACTCCTGGCAAGCAGTCCAGC---AGTAGAGCGTCCTCTGGAAATCGTTCTGGTAATGGCATCCTTAAG---------TGGGCCGATCAGTCCGACCAGTTTAGAAATGTTCAAACCAGGGGTAGAAGAGTTCAATCCAAGCAAACTGCTACTTCTCAGCAACCATCAGGAGGAACTGTTGTACCCTACTATTCTTGGTTCTCTGGAATTACTCAGTTTCAAAAGGGAAAGGAGTTTGAATTTGCAGAGGGACAAGGTGTGCCTATTGCACCAGGAGTCCCAGCTACTGAAGCTAAGGGGTACTGGTACAGACACAACAGACGTTCTTTTAAAACAGCCGATGGCAATCAGCGTCAACTGCTGCCACGATGGTACTTTTACTACCTGGGAACAGGACCGTATGCCAAAGACCAGTACGGCACCGACATTGACGGAGTTTTCTGGGTCGCTAGTAACCAGGCTGATGTTAATACCCCGGCTGACATTGTCGATCGGGATCCAAGTAGCGATGAGGCTATTCCGACTAGGTTTCCGCCTGGTACGGTACTCCCTCAAGGTTACTATATTGAAGGCTCAGGAAGGTCTGCTCCTAATTCCAGATCTAATTCCCGCGCACCCAATAGAACCCCTAGT---TCAGGATCGCGTAGTAGAGCCAATTCTGGCAACAGAACCTCTACATCTGGTGTAACACCTGATATGGCTGATCAAATTGCTAGTCTTGTTCTGGCAAAACTTGGCAAGGATGCCACTAAGCCTCAGCAAGTTACTAAGCAGACTGCTAAAGAGGTCAGACAGAAAATTTTGAATAAGCCCCGCCAGAAGAGGAGCCCCAATAAACAATGCACTGTTCAGCAGTGTTTTGGGAAGAGAGGCCCCAATCAGAATTTTGGTGGTGGAGAAATGTTAAAACTTGGAACTAGTGACCCACAGTTTCCCATTCTTGCAGAACTCGCACCCACAGCTGGTGCGTTTTTCTTTGGATCTAGATTAGAGTTGGCCAAAGTGCAGAATTTGTCTGGGAATCTTGACGAGCCCCAGAAGGATGTTTATGAATTGCGCTATAATGGCGCGATTAGATTTGACAGCACACTCTCAGGTTTTGAAACCATTATGAAGGTGCTTAATCAGAATTTGAATGCCTATCAACATCAG------GAT------GATGGG---------ATGATTAATATT------AGTCCTAAACCACAGCGTCAGCGTGGTCAGAAGAATGGACAAGTA------------GAAAATGATAATGTAAGTTTTGCAGCGCCTAAAAGCCGTGTGCAGCAAAATAATATTAGAGAGTTGACTGCAGAGGACATCAGCCTTCTTAAGAAGATGGATGAGCCCTATACTGAAGA----------------------
>MH475350_Porcine_CRepublic_2016-04-
ATGTCTTTCACTCCTGGCAAGCAGTCCAGC---AGTAGAGCGTCCTCTGGAAATCGTTCTGGTAATGGCATCCTTAAG---------TGGGCCGATCAGTCCGACCAGTTTAGAAATGTTCAAACCAGGGGTAGAAGAGTTCAATCCAAGCAAACTGCTACTTCTCAGCAACCATCAGGAGGAACTGTTGTACCCTACTATTCTTGGTTCTCTGGAATTACTCAGTTTCAAAAGGGAAAGGAGTTTGAATTTGCAGAGGGACAAGGTGTGCCTATTGCACCAGGAGTCCCAGCTACTGAAGCTAAGGGGTACTGGTACAGACACAACAGACGTTCTTTTAAAACAGCCGATGGCAATCAGCGTCAACTGCTGCCACGATGGTACTTTTACTACCTGGGAACAGGACCGTATGCCAAAGACCAGTACGGCACCGACATTGACGGAGTTTTCTGGGTCGCTAGTAACCAGGCTGATGTTAATACCCCGGCTGACATTGTCGATCGGGATCCAAGTAGCGATGAGGCTATTCCGACTAGGTTTCCGCCTGGTACGGTACTCCCTCAAGGTTACTATATTGAAGGCTCACGAAGGTCTGCTCCTAATTCCAGATCTAATTCCCGCGCACCCAATAGAACCCCTAGT---TCAGGATCGCGTAGTAGAGCCAATTCTGGCAACAGAACCTCTACATCTGGTGTAACACCTGATATGGCTGATCAAATTGCTAGTCTTGTTCTGGCAAAACTTGGCAAGGATGCCACTAAGCCTCAGCAAGTTACTAAGCAGACTGCTAAAGAGGTCAGACAGAAAATTTTGAATAAGCCCCGCCAGAAGAGGAGCCCCAATAAACAATGCACTGTTCAGCAGTGTTTTGGGAAGAGAGGCCCCAATCAGAATTTTGGTGGTGGAGAAATGTTAAAACTTGGAACTAGTGACCCACAGTTTCCCATTCTTGCAGAACTCGCACCCACAGCTGGTGCGTTTTTCTTTGGATCTAGATTAGAGTTGGCCAAAGTGCAGAATTTGTCTGGGAATCTTGACGAGCCCCAGAAGGATGTTTATGAATTGCGCTATAATGGCGCGATTAGATTTGACAGCACACTCTCAGGTTTTGAAACCATTATGAAGGTGCTTAATCAGAATTTGAATGCCTATCAACATCAG------GAT------GATGGG---------ATGATTAATATT------AGTCCTAAACCACAGCGTCAGCGTGGTCAGAAGAATGGACAAGTA------------GAAAATGATAATGTAAGTTTTGCAGCGCCTAAAAGCCGTGTGCAGCAAAATAATATTAGAGAGTTGACTGCAGAGGACATCAGCCTTCTTAAGAAGATGGATGAGCCCTATACTGAAGA----------------------
>MH475351_Porcine_CRepublic_2016-04-
ATGTCTTTCACTCCTGGCAAGCAGTCCAGC---AGTAGAGCGTCCTCTGGAAATCGTTCTGGTAATGGCATCCTTAAG---------TGGGCCGATCAGTCCGACCAGTTTAGAAATGTTCAAACCAGGGGTAGAAGAGTTCAATCCAAGCAAACTGCTACTTCTCAGCAACCATCAGGAGGAACTGTTGTACCCTACTATTCTTGGTTCTCTGGAATTACTCAGTTTCAAAAGGGAAAGGAGTTTGAATTTGCAGAGGGACAAGGTGTGCCTATTGCACCAGGAGTCCCAGCTACTGAAGCTAAGGGGTACTGGTACAGACACAACAGACGTTCTTTTAAAACAGCCGATGGCAATCAGCGTCAACTGCTGCCACGATGGTACTTTTACTACCTGGGAACAGGACCGTATGCCAAAGACCAGTACGGCACCGACATTGACGGAGTTTTCTGGGTCGCTAGTAACCAGGCTGATGTTAATACCCCGGCTGACATTGTCGATCGGGATCCAAGTAGCGATGAGGCTATTCCGACTAGGTTTCCGCCTGGTACGGTACTCCCTCAAGGTTACTATATTGAAGGCTCAGGAAGGTCTGCTCCTAATTCCAGATCTAATTCCCGCGCACCCAATAGAACCCCTAGT---TCAGGATCGCGTAGTAGAGCCAATTCTGGCAACAGAACCTCTACATCTGGTGTAACACCTGATATGGCTGATCAAATTGCTAGTCTTGTTCTGGCAAAACTTGGCAAGGATGCCACTAAGCCTCAGCAAGTTACTAAGCAGACTGCTAAAGAGGTCAGACAGAAAATTTTGAATAAGCCCCGCCAGAAGAGGAGCCCCAATAAACAATGCACTGTTCAGCAGTGTTTTGGGAAGAGAGGCCCCAATCAGAATTTTGGTGGTGGAGAAATGTTAAAACTTGGAACTAGTGACCCACAGTTTCCCATTCTTGCAGAACTCGCACCCACAGCTGGTGCGTTTTTCTTTGGATCTAGATTAGAGTTGGCCAAAGTGCAGAATTTGTCTGGGAATCTTGACGAGCCCCAGAAGGATGTTTATGAATTGCGCTATAATGGCGCGATTAGATTTGACAGCACACTCTCAGGTTTTGAAACCATTATGAAGGTGCTTAATCAGAATTTGAATGCCTATCAACATCAG------GAT------GATGGG---------ATGATTAATATT------AGTCCTAAACCACAGCGTCAGCGTGGTCAGAAGAATGGACAAGTA------------GAAAATGATAATGTAAGTTTTGCAGCGCCTAAAAGCCGTGTGCAGCAAAATAATATTAGAGAGTTGACTGCAGAGGACATCAGCCTTCTTAAGAAGATGGATGAGCCCTATACTGAAGATCTC------------------
>MH475352_Porcine_CRepublic_2016-11-
ATGTCTTTCACTCCTGGCAAGCAGTCCAGC---AGTAGAGCGTCCTCTGGAAATCGTTCTGGTAATGGCATCCTTAAG---------TGGGCCGATCAGTCCGACCAGTCTAGAAATCTTCAAACCAGGGGTAGAAGAGTTCAACCCAAGCAAACTGCTACTTCTCAGCAACCATCAGGAGGGACCGTTGTACCCTACTATTCTTGGTTCTCTGGAATTACTCAGTTTCAAAAGGGAAAGGATTTTGAATTTGCAGAGGGACAAGGTGTGCCTATTGCACCAGGAGTCCCAGCTACTGAAGCTAAGGGGTACTGGTACAGACACAACAGACGTTCTTTTAAAACAGCCGATGGCAATCAGCGTCAATTGCTGCCACGATGGTACTTTTACTACCTGGGAACAGGACCGTATGCTAAAGACCAGTACGGCACCGACATTGACGGAGTCTTCTGGGTCGCTAGTAACCAGGCTGATGTTAATACCCCGGCTGACATTGTCGATCGGGATCCAAGTAGCGATGAGGCTATTCCGACTAGGTTTCCGCCTGGCACGGTACTCCCTCAAGGTTATTATATTGAAGGCTCAGGAAGGTCTGCTCCTAATTCCAGATCTAATTCTCGCGTACCCAACAGAGCCCCTAGT---GCGGGATCCCGTAGCAGAGCCAATTCTGGCAATAGAACCTCTACCTCTGGTGTAACACCTGACATGGCTGACCAAATTGCTAGTCTTGTTCTGGCAAAACTTGGCAAGGATGCCACTAAGCCTCAGCAAGTTACTAAGCAGACTGCTAAAGAGGTCAGACAGAAAATTTTGAATAAGCCCCGCCAGAAGAGGAGCCCCAACAAACAATGCACTGTTCAGCAGTGTTTTGGGAAGAGAGGCCCCAATCAGAATTTTGGTGGCGGAGAAATGTTAAAACTCGGAACTAGTGATCCACAGTTCCCCATTCTTGCAGAACTCGCACCCACAGCTGGTGCGTTTTTCTTTGGATCTAGATTAGAGTTGGCCAAAGTGCAGAATCTGTCTGGGAACCTTGATGAGCCCCAGAAGGATGTTTATGAATTGCGCTATAATGGCGCGATTAGATTTGACAGCACACTCTCAGGTTTTGAAACCATTATGAAGGTGCTTAATCAGAATTTGAATGCCTATCAACATCAG------GAA------GATGGG---------ATGATTAATATT------AGTCCTAAACCACAGCGTCAGCGTGGTCAGAAGAATGGACAAGTA------------GAAAATGATAATGTAAGTGTTGCAGCGCCTAAAAGCCGTGTGCAGCAAAATAAGAGTAGAGAGTTGACTGCAGAGGACATCAGCCTTCTTAAGAAGATGGATGAGCCCTATACTGAAGACACCC-----------------
>MH475353_Porcine_CRepublic_2016-11-
ATGTCTTTCACTCCTGGCAAGCAGTCCAGC---AGTAGAGCGTCCTCTGGAAATCGTTCTGGTAATGGCATCCTTAAG---------TGGGCCGATCAGTCCGACCAGTCTAGAAATCTTCAAACCAGGGGTAGAAGAGTTCAACCCAAGCAAACTGCTACTTCTCAGCAACCATCAGGAGGGACCGTTGTACCCTACTATTCTTGGTTCTCTGGAATTACTCAGTTTCAAAAGGGAAAGGATTTTGAATTTGCAGAGGGACAAGGTGTGCCTATTGCACCAGGAGTCCCAGCTACTGAAGCTAAGGGGTACTGGTACAGACACAACAGACGTTCTTTTAAAACAGCCGATGGCAATCAGCGTCAATTGCTGCCACGATGGTACTTTTACTACCTGGGAACAGGACCGTATGCTAAAGACCAGTACGGCACCGACATTGACGGAGTCTTCTGGGTCGCTAGTAACCAGGCTGATGTTAATACCCCGGCTGACATTGTCGATCGGGATCCAAGTAGCGATGAGGCTATTCCGACTAGGTTTCCGCCTGGCACGGTACTCCCTCAAGGTTATTATATTGAAGGCTCAGGAAGGTCTGCTCCTAATTCCAGATCTAATTCTCGCGTACCCAACAGAGCCCCTAGT---GCGGGATCCCGTAGCAGAGCCAATTCTGGCAATAGAACCTCTACCTCTGGTGTAACACCTGACATGGCTGACCAAATTGCTAGTCTTGTTCTGGCAAAACTTGGCAAGGATGCCACTAAGCCTCAGCAAGTTACTAAGCAGACTGCTAAAGAGGTCAGACAGAAAATTTTGAATAAGCCCCGCCAGAAGAGGAGCCCCAACAAACAATGCACTGTTCAGCAGTGTTTTGGGAAGAGAGGCCCCAATCAGAATTTTGGTGGCGGAGAAATGTTAAAACTCGGAACTAGTGATCCACAGTTCCCCATTCTTGCAGAACTCGCACCCACAGCTGGTGCGTTTTTCTTTGGATCTAGATTAGAGTTGGCCAAAGTGCAGAATCTGTCTGGGAACCTTGATGAGCCCCAGAAGGATGTTTATGAATTGCGCTATAATGGCGCGATTAGATTTGACAGCACACTCTCAGGTTTTGAAACCATTATGAAGGTGCTTAATCAGAATTTGAATGCCTATCAACATCAG------GAA------GATGGG---------ATGATTAATATT------AGTCCTAAACCACAGCGTCAGCGTGGTCAGAAGAATGGACAAGTA------------GAAAATGATAATGTAAGTGTTGCAGCGCCTAAAAGCCGTGTGCAGCAAAATAAGAGTAGAGAGTTGACTGCAGAGGACATCAGCCTTCTTAAGAAGATGGATGAGCCCTATACTGAAGACACTC-----------------
>KU127229_Porcine_China_2014-02-
ATGTCTTTCACTCCTGGCAAGCAGTCCAGC---AGTAGAGCGTCCTCTGGAAATCGTTCTGGTAATGGCATCCTTAAG---------TGGGCCGATCAGTCCGACCAGTCTAGAAATGTTCAAACCAGGGGTAGAAGAGTTCAATCCAAGCAAACTGCTACTTCTCAGCAACCATCAGGAGGGACTGTTGTACCCTACTATTCTTGGTTCTCTGGAATTACTCAGTTTCAAAAGGGAAAGGAGTTTGAATTTGCAGAGGGACAAGGTGTGCCTATTGCACCAGGAGTCCCATCTACTGAAGCTAAGGGGTACTGGTACAGACACAACAGACGTTCTTTTAAAACAGCCGACGGCAATCAGCGTCAACTGCTGCCACGATGGTACTTTTACTACCTGGGAACAGGACCGCATGCCAAAGACCAGTACGGCACCGACATTGACGGTGTCTTCTGGGTCGCTAGTAACCAGGCTGATATTAATACCCCGGCTGACATTGTCGATCGGGATCCAAGTAGCGATGAGGCTATTCCGACTAGGTTTCCGCCAGGCACGGTACTCCCTCAAGGTTACTATATTGAAGGCTCAGGAAGGTCTGCTCCTAATTCCAGATCTACTTCGCGTGCACCCAATAGAGCCCCTAGT---GCAGGATCGCGTAGTAGAGCCAATTCTGGCAATAGAACCTCTACCCCTGGTGTAACACCTGACATGGCTGATCAAATTGCTAGTCTTGTTCTGGCAAAACTTGGCAAGGATGCCACTAAGCCTCAGCAAGTAACTAAGCAGACTGCCAAAGAGGTCAGACAGAAAATCTTGAATAAGCCCCGCCAGAAGAGGAGCCCCAACAAACAATGCACTGTTCAGCAGTGTTTTGGGAAGAGAGGCCCCAATCAGAATTTTGGTGGTGGAGAAATGTTAAAACTTGGAACTAGTGACCCACAGTTCCCCATTCTTGCAGAACTCGCACCTACAGCTGGTGCGTTTTTCTTTGGATCAAGATTAGAGTTGGCCAAAGTGCAGAATTTGTCTGGGAATCCTGACGAGCCCCAGAAGGATGTTTATGAATTGCGCTATAATGGCGCGATTAGATTTGACAGCACACTCTCAGGTTTTGAAACCATTATGAAGGTGCTTAACCAGAATTTGAATGCCTATCAACATCAG------GAA------GATGGG---------ATGATGAATATT------AGTCCTAAACCACAGCGGCAGCGTGGTCAGAAGAATGGACAAGTA------------GAAAATGATAATGTAAGTGTTGCAGCGCCTAAAAGCCGTGTGCAGCAAAATAAGAGTAGAGAGTTGACAGCAGAGGACATCAGCCTTCTTAAGAAGATGGATGAGCCCTATACTGAAGATACCTCAGAAATA------TAA
>KY419103_Porcine_USA_2015-09-15
ATGTCTTTCACTCCTGGCAAGCAGTCCAGC---AGTAGAGCGTCCTCTGGAAATCGTTCTGGTAATGGCATCCTTAAG---------TGGGCCGATCAGTCCGATCAGTCCAGAAATGTTCAAACCAGGGGTAGAAGAGTTCAATCCAAGCAAACTGCTACTTCTCAGCAACCATCAGGAGGGACTGTTGTACCCTACTATTCTTGGTTCTCTGGAATTACTCAGTTTCAAAAGGGAAAGGAGTTTGAATTTGCAGAGGGACAAGGTGTGCCTATTGCACCAGGAGTCCCAGCTACTGAAGCTAAGGGGTACTGGTATAGACACAACAGACGTTCTTTTAAAACAGCCGATGGCAATCAGCGTCAACTGCTGCCACGATGGTACTTTTACTACCTGGGAACAGGACCTCATGCCAAAGACCAATACGGCACCGACATTGACGGAGTCTTCTGGGTCGCTAGTAACCAGGCTGATATTAATACCCCGGCTGACATTGTCGATCGGGATCCAAGTAGCGATGAGGCTATTCCGACTAGGTTTCCGCCTGGCACGGTACTCCCTCAAGGTTACTATATTGAAGGCTCAGGAAGGTCTGCTCCTAATTCCAGATCTACTTCGCGCGCACCCATTAGAGCCCCTAGT---TCAGGATCGCGTAGTAGAGCCAATTCTGGCAATAGAACCTCCACCCCTGGTGTAACACCTGACATGGCTGATCAAATTGCTAGTCTTGTTCTGGCAAAACTTGGCAAGGATGCCACTAAGCCTCAGCAAGTAACTAAGCAGACTGCCAAAGAGGTCAGACAGAAAATTTTGAATAAGCCCCGCCAGAAGAGGAGCCCCAATAAACAATGCACTGTTCAGCAGTGTTTTGGGAAGAGAGGTCCTAATCAGAATTTTGGTGGTGGAGAAATGTTAAAACTTGGAACTAGTGACCCACAGTTTCCTATTATTGCAGAACTCGCACCCACAGCTGGTGCGTTTTTCTTTGGATCAAGATTGGAGTTGGCCAAAGTGCAGAATTTGTCTGGAAATCCTGACGAGCCCCAGAAGGATGTTTATGAATTGCGCTATAATGGCGCGATTAGATTTGACAGCACACTCTCAGGTTTTGAAACCATTATGAAGGTGCTTAATCAGAATTTGAATGCCTATCAACATCAG------GAA------GATGGG---------GTGATGAATAGT------AGTCCTAAACCACAGCGTCAGCGTGGTCAGAAGAATGGACAAGTA------------GAAAATGATAATATAAGTGTTGCAGCTCCTAAAAGCCGTGTGCAGCAAAATAAGAGTAGAGAGTTGACAGCAGAGGACATCAGCCTTCTTAAGAAGATGGATGAGCCCTATACTGAAGATACCTCAGAAATA------TAA
>KY419104_Porcine_USA_2015-08-15
ATGTCTTTCACTCCTGGCAAGCAGTCCAGC---AGTAGAGCGTCCTCTGGAAATCGTTCTGGTAATGGCATCCTTAAG---------TGGGCCGATCAGTCCGACCAGTCTAGAAATATTCAAACCAGGGGTAGAAGAGTTCAATCCAAGCAAACTGCTACTTCTCAGCAACCATCAGGAGGGACTGTTGTACCCTACTATTCTTGGTTCTCTGGAATTACTCAGTTTCAAAAGGGAAAGGAGTTTGAATTTGCAGAGGGACAAGGTGTGCCTATTGCACCAGGAGTCCCAGCTACTGAAGCTAAGGGGTACTGGTATAGACACAACAGACGTTCTTTTAAAACAGCCGATGGCAATCAGCGTCAACTGCTGCCACGATGGTACTTTTACTACCTTGGAACAGGACCTTATGCCAAAGACCAGTACGGCACCGACATTGACGGAGTCTTCTGGGTCGCTAGTAACCAGGCTGATATTAATACCCCGGCTGACATTGTCGATCGGGATCCAAGTAGCGATGAGGCTATTCCGACTAGGTTTCCGCCTGGCACGGTACTCCCTCAAGGTTACTATATTGAAGGCTCAGGAAGGTCTGCTCCTAATTCCAGATCTACTTCGCGCGCACCCAATAGAGCCTCTAGT---TCAGGATCGCGTAGTAGAGCCAATTCTGGCAATAGAACCTCCACCCCTGGTGTAACACCTGACATGGCTGATCAAATTGCTAGTCTTGTTCTGGCAAAACTTGGCAAGGATGCCACTAAGCCTCAGCAAGTAACTAAGCAGACTGCCAAAGAGGTCAGACAGAAAATCTTGAATAAGCCCCGCCAGAAGAGGAGCCCCAATAAACAATGCACTGTTCAGCAGTGTTTTGGGAAGAGAGGTCCTAATCAGAATTTTGGTGGTGGAGAAATGTTAAAACTTGGAACTAGTGACCCACAGTTTCCCATTCTTGCAGAACTCGCACCCACAGCTGGTGCGTTTTTCTTTGGATCAAGATTGGAGTTGGCCAAAGTGCAGAATTTGTCTGGAAATCCTGACGAGCCCCAGAAGGATGTTTATGAATTGCGCTATAATGGCGCGATTAGATTTGACAGCACACTCTCAGGTTTTGAAACCATTATGAAGGTGCTTAATCAGAATTTGAATGCCTATCAACATCAG------GAA------GATGGG---------ATGATGAATATT------AGTCCTAAACCACAGCGGCAGCGTGGTCAGAAGAATGGACAAGTA------------GAAAATGATAATATAAGTGTTGCAGCGCCTAAAAGCCGTGTGCAGCAAAATAAGAGTAGAGAGTTGACAGCAGAGGACATCAGCCTTCTTAAGAAGATGGATGAGCCCTATACTGAAGATACCTCAGAAATA------TAA
>KY419105_Porcine_USA_2015-08-20
ATGTCTTTCACTCCTGGCAAGCAGTCCAGC---AGTAGAGCGTCCTCTGGAAATCGTTCTGGTAATGGCATCCTTAAG---------TGGGCCGATCAGTCCGACCAGTCTAGAAATATTCAAACCAGGGGTAGAAGAGTTCAATCCAAGCAAACTGCTACTTCTCAGCAACCATCAGGAGGGACTGTTGTACCCTACTATTCTTGGTTCTCTGGAATTACTCAGTTTCAAAAGGGAAAGGAGTTTGAATTTGCAGAGGGACAAGGTGTGCCTATTGCACCAGGAGTCCCAGCTACTGAAGCTAAGGGGTACTGGTATAGACACAACAGACGTTCTTTTAAAACAGCCGATGGCAATCAGCGTCAACTGCTGCCACGATGGTACTTTTACTACCTTGGAACAGGACCTTATGCCAAAGACCAGTACGGCACCGACATTGACGGAGTCTTCTGGGTCGCTAGTAACCAGGCTGATATTAATACCCCGGCTGACATTGTCGATCGGGATCCAAGTAGCGATGAGGCTATTCCGACTAGGTTTCCGCCTGGTACGGTACTCCCTCAAGGTTACTATATTGAAGGCTCAGGAAGGTCTGCTCCTAATTCCAGATCTACTTCGCGCGCACCCAATAGAGCCTCTAGT---TCAGGATCGCGTAGTAGAGCCAATTCTGGCAATAGAACCTCCACCCCTGGTGTAACACCTGACATGGCTGATCAAATTGCTAGTCTTGTTCTGGCAAAACTTGGCAAGGATGCCACTAAGCCTCAGCAAGTAACTAAGCAGACTGCCAAAGAGGTCAGACAGAAAATCTTGAATAAGCCCCGCCAGAAGAGGAGCCCCAATAAACAATGCACTGTTCAGCAGTGTTTTGGGAAGAGAGGTCCTAATCAGAATTTTGGTGGTGGAGAAATGTTAAAACTTGGAACTAGTGACCCACAGTTTCCCATTCTTGCAGAACTCGCACCCACAGCTGGTGCGTTTTTCTTTGGATCAAGATTGGAGTTGGCCAAAGTGCAGAATTTGTCTGGAAATCCTGACGAGCCCCAGAAGGATGTTTATGAATTGCGCTATAATGGCGCGATTAGATTTGACAGCACACTCTCAGGTTTTGAAACCATTATGAAGGTGCTTAATCAGAATTTGAATGCCTATCAACATCAG------GAA------GATGGG---------ATGATGAATATT------AGTCCTAAACCACAGCGGCAGCGTGGTCAGAAGAATGGACAAGTA------------GAAAATGATAATATAAGTGTTGCAGCGCCTAAAAGCCGTGTGCAGCAAAATAAGAGTAGAGAGTTGACAGCAGAGGACATCAGCCTTCTTAAGAAGATGGATGAGCCCTATACTGAAGATACCTCAGAAATA------TAA
>KY419106_Porcine_USA_2015-08-15
ATGTCTTTCACTCCTGGCAAGCAGTCCAGT---AGTAGAGCGTCCTCTGGAAATCGTTCTGGTTATGGCATCCTTAAG---------TGGGCCGATCAGTCCGACCAGTCTAGAAATGTCCAAACCAGGGGTAGAAGAGTTCAATCTAAGCAAACTGCTACTTCTCAGCAACCATCAGGAGGGACTGTTGTACCCTACTATTCTTGGTTTTCTGGAATTACTCAGTTTCAAAAGGGAAAGGAGTTTGAATTTGCAGAGGGACAAGGTGTGCCTATTGCACCAGGAGTCCCAGCTACTGAAGCTAAGGGTTACTGGTACAGACACAACAGACGTTCTTTTAAAACAGCCGATGGCAATCAGCGTCAACTGCTGCCACGATGGTACTTTTACTACCTGGGAACAGGACCGCATGCCAAAGACCAGTACGGCACCGACATTGACGGAGTCTTCTGGGTCGCTAGTAACCAGGCTGATATTAATACCCCGGCTGACATTGTCGATCGGGATCCAAGTAGCGATGAGGCTATTCCGACTAGGTTTCCGCCTGGCACGGTACTCCCTCAAGGTTACTATATTGAAGGCTCAGGAAGGTCTGCTCCTAATTCCAGATCTACTTCGCGCGCACCCAACAGAGCCCCTAGT---TCAGGATCGCGTAGTAGAGCCAATTCTGGCAATAGAACCTCTACCCCTGGTGTAACTCCTGATATGGCTGATCAAATTGCTAGTCTTGTTCTGGCAAAACTTGGCAAGGATGCCACTAAGCCTCAGCAAGTAACTAAGCAGACTGCCAAAGAGGTCAGACAGAAAATTTTGAATAAGCCCCGCCAGAAGAGGAGCCCCAATAAACAATGCACTGTTCAGCAGTGTTTTGGGAAGAGAGGCCCTAATCAGAATTTTGGTGGTGGAGAAATGTTAAAACTTGGAACTAGTGACCCACAGTTTCCCATTCTTGCAGAACTCGCACCCACAGCTGGTGCGTTTTTCTTTGGATCAAGATTAGAGTTGGCCAAAGTGCAGAATTCTTCTGGGAATCCTGATGAGCCCCAGAAGGATGTTTATGAATTGCGCTATAATGGCGCGATTAGATTTGACAGCACACTCTCAGGTTTTGAAACCATTATGAAGGTGCTTAACCAGAATTTGAATGCCTATCAACATCAG------GAA------GATGGG---------ATGATGAATATT------AGTCCTAAACCACAGCGGCAGCGTGGTCAGAAGAATGGACAAGTA------------GAAAATGATAATATAAGTGTTGCAGCGCCTAAAAGCCGTGTGCAGCAAAATAAGAGCAGAGAGTTGACAGCAGAGGACATCAGCCTTCTTAAGAAGATGGATGAGCCCTATACTGAAGATACCTCAGAAATA------TAA
>KY419107_Porcine_USA_2015-07-25
ATGTCTTTTACTCCTGGCAAGCAGTCCAGT---AGTAGAGCGTCCTCTGGAAATCGTTCTGGTTATGGCATCCTTAAG---------TGGGCCGATCAGTCCGACCAGTCTAGAAATGTCCAAACCAGGGGTAGAAGAGTTCAATCTAAGCAAACTGCTACTTCTCAGCAACCATCAGGAGGGACTGTTGTACCCTACTATTCTTGGTTTTCTGGAATTACTCAGTTTCAAAAGGGAAAGGAGTTTGAATTTGCAGAGGGACAAGGTGTGCCTATTGCACCAGGAGTCCCAGCTACTGAAGCTAAGGGTTACTGGTACAGACACAACAGACGTTCTTTTAAAACAGCCGATGGCAATCAGCGTCAACTGCTGCCACGATGGTACTTTTACTACCTGGGAACAGGACCGCATGCCAAAGACCAGTACGGCACCGACATTGACGGAGTCTTCTGGGTCGCTAGTAACCAGGCTGATATTAATACCCCGGCTGACATTGTCGATCGGGATCCAAGTAGCGATGAGGCTATTCCGACTAGGTTTCCGCCTGGCACGGTACTCCCTCAAGGTTACTATATTGAAGGCTCAGGAAGGTCTGCTCCTAATTCCAGATCTACTTCGCGCGCACCCAACAGAGCCCCTAGT---TCAGGATCGCGTAGTAGAGCCAATTCTGGCAATAGAACCTCTACCCCTGGTGTAACTCCTGATATGGCTGATCAAATTGCTAGTCTTGTTCTGGCAAAACTTGGCAAGGATGCCACTAAGCCTCAGCAAGTAACTAAGCAGACTGCCAAAGAGGTCAGACAGAAAATTTTGAATAAGCCCCGCCAGAAGAGGAGCCCCAATAAACAATGCACTGTTCAGCAGTGTTTTGGGAAGAGAGGCCCTAATCAGAATTTTGGTGGTGGAGAAATGTTAAAACTTGGAACTAGTGACCCACAGTTTCCCATTCTTGCAGAACTCGCACCCACAGCTGGTGCGTTTTTCTTTGGATCAAGATTAGAGTTGGCCAAAGTGCAGAATTCTTCTGGGAATCCTGATGAGCCCCAGAAGGATGTTTATGAATTGCGCTATAATGGCGCGATTAGATTTGACAGCACACTCTCAGGTTTTGAAACCATTATGAAGGTGCTTAACCAGAATTTGAATGCCTATCAACATCAG------GAA------GATGGG---------ATGATGAATATT------AGTCCTAAACCACAGCGGCAGCGTGGTCAGAAGAATGGACAAGTA------------GAAAATGATAATATAAGTGTTGCAGCGCCTAAAAGCCGTGTGCAGCAAAATAAGAGCAGAGAGTTGACAGCAGAGGACATCAGCCTTCTTAAGAAGATGGATGAGCCCTATACTGAAGATACCTCAGAAATA------TAA
>KY419109_Porcine_USA_2015-08-01
ATGTCTTTTACTCCTGGCAAGCAGTCCAGT---AGTAGAGCGTCCTCTGGAAATCGTTCTGGTTATGGCATCCTTAAG---------TGGGCCGATCAGTCCGACCAGTCTAGAAATGTCCAAACCAGGGGTAGAAGAGTTCAATCTAAGCAAACTGCTACTTCTCAGCAACCATCAGGAGGGACTGTTGTACCCTACTATTCTTGGTTTTCTGGAATTACTCAGTTTCAAAAGGGAAAGGAGTTTGAATTTGCAGAGGGACAAGGTGTGCCTATTGCACCAGGAGTCCCAGCTACTGAAGCTAAGGGTTACTGGTACAGACACAACAGACGTTCTTTTAAAACAGCCGATGGCAATCAGCGTCAACTGCTGCCACGATGGTACTTTTACTACCTGGGAACAGGACCGCATGCCAAAGACCAGTACGGCACCGACATTGACGGAGTCTTCTGGGTCGCTAGTAACCAGGCTGATATTAATACCCCGGCTGACATTGTCGATCGGGATCCAAGTAGCGATGAGGCTATTCCGACTAGGTTTCCGCCTGGCACGGTACTCCCTCAAGGTTACTATATTGAAGGCTCAGGAAGGTCTGCTCCTAATTCCAGATCTACTTCGCGCGCACCCAACAGAGCCCCTAGT---TCAGGATCGCGTAGTAGAGCCAATTCTGGCAATAGAACCTCTACCCCTGGTGTAACTCCTGATATGGCTGATCAAATTGCTAGTCTTGTTCTGGCAAAACTTGGCAAGGATGCCACTAAGCCTCAGCAAGTAACTAAGCAGACTGCCAAAGAGGTCAGACAGAAAATTTTGAATAAGCCCCGCCAGAAGAGGAGCCCCAATAAACAATGCACTGTTCAGCAGTGTTTTGGGAAGAGAGGCCCTAATCAGAATTTTGGTGGTGGAGAAATGTTAAAACTTGGAACTAGTGACCCACAGTTTCCCATTCTTGCAGAACTCGCACCCACAGCTGGTGCGTTTTTCTTTGGATCAAGATTAGAGTTGGCCAAAGTGCAGAATTCTTCTGGGAATCCTGATGAGCCCCAGAAGGATGTTTATGAATTGCGCTATAATGGCGCGATTAGATTTGACAGCACACTCTCAGGTTTTGAAACCATTATGAAGGTGCTTAACCAGAATTTGAATGCCTATCAACATCAG------GAA------GATGGG---------ATGATGAATATT------AGTCCTAAACCACAGCGGCAGCGTGGTCAGAAGAATGGACAAGTA------------GAAAATGATAATATAAGTGTTGCAGCGCCTAAAAGCCGTGTGCAGCAAAATAAGAGCAGAGAGTTGACAGCAGAGGACATCAGCCTTCTTAAGAAGATGGATGAGCCCTATACTGAAGATACCTCAGAAATA------TAA
>KY419110_Porcine_USA_2015-08-12
ATGTCTTTCACTCCTGGCAAGCAGTCCAGC---AGTAGAGCGTCCTCTGGAAATCGTTCTGGTAATGGCATCCTTAAG---------TGGGCCGATCAGTCCGACCAGTCTAGAAATATTCAAACCAGGGGTAGAAGAGTTCAATCCAAGCAAACTGCTACTTCTCAGCAACCATCAGGAGGGACTGTTGTACCCTACTATTCTTGGTTCTCTGGAATTACTCAGTTTCAAAAGGGAAAGGAGTTTGAATTTGCAGAGGGACAAGGTGTGCCTATTGCACCAGGAGTCCCAGCTACTGAAGCTAAGGGGTACTGGTATAGACACAACAGACGTTCTTTTAAAACAGCCGATGGCAATCAGCGTCAACTGCTGCCACGATGGTACTTTTACTACCTTGGAACAGGACCTTATGCCAAAGACCAGTACGGCACCGACATTGACGGAGTCTTCTGGGTCGCTAGTAACCAGGCTGATATTAATACCCCGGCTGACATTGTCGATCGGGATCCAAGTAGCGATGAGGCTATTCCGACTAGGTTTCCGCCTGGCACGGTACTCCCTCAAGGTTACTATATTGAAGGCTCAGGAAGGTCTGCTCCTAATTCCAGATCTACTTCGCGCGCACCCAATAGAGCCTCTAGT---TCAGGATCGCGTAGTAGAGCCAATTCTGGCAATAGAACCTCCACCCCTGGTGTAACACCTGACATGGCTGATCAAATTGCTAGTCTTGTTCTGGCAAAACTTGGCAAGGATGCCACTAAGCCTCAGCAAGTAACTAAGCAGACTGCCAAAGAGGTCAGACAGAAAATCTTGAATAAGCCCCGCCAGAAGAGGAGCCCCAATAAACAATGCACTGTTCAGCAGTGTTTTGGGAAGAGAGGTCCTAATCAGAATTTTGGTGGTGGAGAAATGTTAAAACTTGGAACTAGTGACCCACAGTTTCCCATTCTTGCAGAACTCGCACCCACAGCTGGTGCGTTTTTCTTTGGATCAAGATTGGAGTTGGCCAAAGTGCAGAATTTGTCTGGAAATCCTGACGAGCCCCAGAAGGATGTTTATGAATTGCGCTATAATGGCGCGATTAGATTTGACAGCACACTCTCAGGTTTTGAAACCATTATGAAGGTGCTTAATCAGAATTTGAATGCCTATCAACATCAG------GAA------GATGGG---------ATGATGAATATT------AGTCCTAAACCACAGCGGCAGCGTGGTCAGAAGAATGGACAAGTA------------GAAAATGATAATATAAGTGTTGCAGCGCCTAAAAGCCGTGTGCAGCAAAATAAGAGTAGAGAGTTGACAGCAGAGGACATCAGCCTTCTTAAGAAGATGGATGAGCCCTATACTGAAGATACCTCAGAAATA------TAA
>KY419111_Porcine_USA_2015-08-08
ATGTCTTTTACTCCTGGCAAGCAGTCCAGT---AGTAGAGCGTCCTCTGGAAATCGTTCTGGTTATGGCATCCTTAAG---------TGGGCCGATCAGTCCGACCAGTCTAGAAATGTCCAAACCAGGGGTAGAAGAGTTCAATCTAAGCAAACTGCTACTTCTCAGCAACCATCAGGAGGGACTGTTGTACCCTACTATTCTTGGTTTTCTGGAATTACTCAGTTTCAAAAGGGAAAGGAGTTTGAATTTGCAGAGGGACAAGGTGTGCCTATTGCACCAGGAGTCCCAGCTACTGAAGCTAAGGGTTACTGGTACAGACACAACAGACGTTCTTTTAAAACAGCCGATGGCAATCAGCGTCAACTGCTGCCACGATGGTACTTTTACTACCTGGGAACAGGACCGCATGCCAAAGACCAGTACGGCACCGACATTGACGGAGTCTTCTGGGTCGCTAGTAACCAGGCTGATATTAATACCCCGGCTGACATTGTCGATCGGGATCCAAGTAGCGATGAGGCTATTCCGACTAGGTTTCCGCCTGGCACGGTACTCCCTCAAGGTTACTATATTGAAGGCTCAGGAAGGTCTGCTCCTAATTCCAGATCTACTTCGCGCGCACCCAACAGAGCCCCTAGT---TCAGGATCGCGTAGTAGAGCCAATTCTGGCAATAGAACCTCTACCCCTGGTGTAACTCCTGATATGGCTGATCAAATTGCTAGTCTTGTTCTGGCAAAACTTGGCAAGGATGCCACTAAGCCTCAGCAAGTAACTAAGCAGACTGCCAAAGAGGTCAGACAGAAAATTTTGAATAAGCCCCGCCAGAAGAGGAGCCCCAATAAACAATGCACTGTTCAGCAGTGTTTTGGGAAGAGAGGCCCTAATCAGAATTTTGGTGGTGGAGAAATGTTAAAACTTGGAACTAGTGACCCACAGTTTCCCATTCTTGCAGAACTCGCACCCACAGCTGGTGCGTTTTTCTTTGGATCAAGATTAGAGTTGGCCAAAGTGCAGAATTCTTCTGGGAATCCTGATGAGCCCCAGAAGGATGTTTATGAATTGCGCTATAATGGCGCGATTAGATTTGACAGCACACTCTCAGGTTTTGAAACCATTATGAAGGTGCTTAACCAGAATTTGAATGCCTATCAACATCAG------GAA------GATGGG---------ATGATGAATATT------AGTCCTAAACCACAGCGGCAGCGTGGTCAGAAGAATGGACAAGTA------------GAAAATGATAATATAAGTGTTGCAGCGCCTAAAAGCCGTGTGCAGCAAAATAAGAGCAGAGAGTTGACAGCAGAGGACATCAGCCTTCTTAAGAAGATGGATGAGCCCTATACTGAAGATACCTCAGAAATA------TAA
>KY419112_Porcine_USA_2015-08-01
ATGTCTTTCACTCCTGGCAAGCAGTCCAGC---AGTAGAGCGTCCTCTGGAAATCGTTCTGGTAATGGCATCCTTAAG---------TGGGCCGATCAGTCCGACCAGTCTAGAAATATTCAAACCAGGGGTAGAAGAGTTCAATCCAAGCAAACTGCTACTTCTCAGCAACCATCAGGAGGGACTGTTGTACCCTACTATTCTTGGTTCTCTGGAATTACTCAGTTTCAAAAGGGAAAGGAGTTTGAATTTGCAGAGGGACAAGGTGTGCCTATTGCACCAGGAGTCCCAGCTACTGAAGCTAAGGGGTACTGGTATAGACACAACAGACGTTCTTTTAAAACAGCCGATGGCAATCAGCGTCAACTGCTGCCACGATGGTACTTTTACTACCTTGGAACAGGACCTTATGCCAAAGACCAGTACGGCACCGACATTGACGGAGTCTTCTGGGTCGCTAGTAACCAGGCTGATATTAATACCCCGGCTGACATTGTCGATCGGGATCCAAGTAGCGATGAGGCTATTCCGACTAGGTTTCCGCCTGGCACGGTACTCCCTCAAGGTTACTATATTGAAGGCTCAGGAAGGTCTGCTCCTAATTCCAGATCTACTTCGCGCGCACCCAATAGAGCCTCTAGT---TCAGGATCGCGTAGTAGAGCCAATTCTGGCAATAGAACCTCCACCCCTGGTGTAACACCTGACATGGCTGATCAAATTGCTAGTCTTGTTCTGGCAAAACTTGGCAAGGATGCCACTAAGCCTCAGCAAGTAACTAAGCAGACTGCCAAAGAGGTCAGACAGAAAATCTTGAATAAGCCCCGCCAGAAGAGGAGCCCCAATAAACAATGCACTGTTCAGCAGTGTTTTGGGAAGAGAGGTCCTAATCAGAATTTTGGTGGTGGAGAAATGTTAAAACTTGGAACTAGTGACCCACAGTTTCCCATTCTTGCAGAACTCGCACCCACAGCTGGTGCGTTTTTCTTTGGATCAAGATTGGAGTTGGCCAAAGTGCAGAATTTGTCTGGAAATCCTGACGAGCCCCAGAAGGATGTTTATGAATTGCGCTATAATGGCGCGATTAGATTTGACAGCACACTCTCAGGTTTTGAAACCATTATGAAGGTGCTTAATCAGAATTTGAATGCCTATCAACATCAG------GAA------GATGGG---------ATGATGAATATT------AGTCCTAAACCACAGCGGCAGCGTGGTCAGAAGAATGGACAAGTA------------GAAAATGATAATATAAGTGTTGCAGCGCCTAAAAGCCGTGTGCAGCAAAATAAGAGTAGAGAGTTGACAGCAGAGGACATCAGCCTTCTTAAGAAGATGGATGAGCCCTATACTGAAGATACCTCAGAAATA------TAA
>KY419113_Porcine_USA_2015-07-25
ATGTCTTTTACTCCTGGCAAGCAGTCCAGT---AGTAGAGCGTCCTCTGGAAATCGTTCTGGTTATGGCATCCTTAAG---------TGGGCCGATCAGTCCGACCAGTCTAGAAATGTCCAAACCAGGGGTAGAAGAGTTCAATCTAAGCAAACTGCTACTTCTCAGCAACCATCAGGAGGGACTGTTGTACCCTACTATTCTTGGTTTTCTGGAATTACTCAGTTTCAAAAGGGAAAGGAGTTTGAATTTGCAGAGGGACAAGGTGTGCCTATTGCACCAGGAGTCCCAGCTACTGAAGCTAAGGGTTACTGGTACAGACACAACAGACGTTCTTTTAAAACAGCCGATGGCAATCAGCGTCAACTGCTGCCACGATGGTACTTTTACTACCTGGGAACAGGACCGCATGCCAAAGACCAGTACGGCACCGACATTGACGGAGTCTTCTGGGTCGCTAGTAACCAGGCTGATATTAATACCCCGGCTGACATTGTCGATCGGGATCCAAGTAGCGATGAGGCTATTCCGACTAGGTTTCCGCCTGGCACGGTACTCCCTCAAGGTTACTATATTGAAGGCTCAGGAAGGTCTGCTCCTAATTCCAGATCTACTTCGCGCGCACCCAACAGAGCCCCTAGT---TCAGGATCGCGTAGTAGAGCCAATTCTGGCAATAGAACCTCTACCCCTGGTGTAACTCCTGATATGGCTGATCAAATTGCTAGTCTTGTTCTGGCAAAACTTGGCAAGGATGCCACTAAGCCTCAGCAAGTAACTAAGCAGACTGCCAAAGAGGTCAGACAGAAAATTTTGAATAAGCCCCGCCAGAAGAGGAGCCCCAATAAACAATGCACTGTTCAGCAGTGTTTTGGGAAGAGAGGCCCTAATCAGAATTTTGGTGGTGGAGAAATGTTAAAACTTGGAACTAGTGACCCACAGTTTCCCATTCTTGCAGAACTCGCACCCACAGCTGGTGCGTTTTTCTTTGGATCAAGATTAGAGTTGGCCAAAGTGCAGAATTCTTCTGGGAATCCTGATGAGCCCCAGAAGGATGTTTATGAATTGCGCTATAATGGCGCGATTAGATTTGACAGCACACTCTCAGGTTTTGAAACCATTATGAAGGTGCTTAACCAGAATTTGAATGCCTATCAACATCAG------GAA------GATGGG---------ATGATGAATATT------AGTCCTAAACCACAGCGGCAGCGTGGTCAGAAGAATGGACAAGTA------------GAAAATGATAATATAAGTGTTGCAGCGCCTAAAAGCCGTGTGCAGCAAAATAAGAGCAGAGAGTTGACAGCAGAGGACATCAGCCTTCTTAAGAAGATGGATGAGCCCTATACTGAAGATACCTCAGAAATA------TAA
>KY994645_Porcine_China_2008-08-21
ATGTCTTTCACTCCTGGCAAGCAGTCCAGC---AGTAGAGCGTCCTCTGGAAATCGTTCTGGTAATGGCATCCTTAAG---------TGGGCCGATCAGTCCGACCAGTCTAGAAATGTTCAAACCAGGGGTAGAAGAGTTCAATCCAAGCAAACTGCTACTTCTCAGCAACCATCAGGAGGGACTGTTGTACCCTACTATTCTTGGTTCTCTGGAATTACTCAGTTTCAAAAGGGAAAGGAGTTTGAATTTGCAGAGGGACAAGGTGTGCCTATTGCACCAGGAGTCCCATCTACTGAAGCTAAGGGGTACTGGTACAGACACAACAGACGTTCTTTTAAAACAGCCGACGGCAATCAGCGTCAACTGCTGCCACGATGGTACTTTTACTACCTGGGAACAGGACCGCATGCCAAAGACCAGTACGGCACCGACATTGACGGTGTCTTCTGGGTCGCTAGTAACCAGGCTGATATTAATACCCCGGCTGACATTGTCGATCGGGATCCAAGTAGCGATGAGGCTATTCCGACTAGGTTTCCGCCAGGCACGGTACTCCCTCAAGGTTACTATATTGAAGGCTCAGGAAGGTCTGCTCCTAATTCCAGATCTACTTCGCGTGCACCCAATAGAGCCCCTAGT---GCAGGATCGCGTAGTAGAGCCAATTCTGGCAATAGAACCTCTACCCCTGGTGTAACACCTGACATGGCTGATCAAATTGCTAGTCTTGTTCTGGCAAAACTTGGCAAGGATGCCACTAAGCCTCAGCAAGTAACTAAGCAGACTGCCAAAGAGGTCAGACAGAAAATCTTGAATAAGCCCCGCCAGAAGAGGAGCCCCAACAAACAATGCACTGTTCAGCAGTGTTTTGGGAAGAGAGGCCCCAATCAGAATTTTGGTGGTGGAGAAATGTTAAAACTTGGAACTAGTGACCCACAGTTCCCCATTCTTGCAGAACTCGCACCTACAGCTGGTGCGTTTTTCTTTGGATCAAGATTAGAGTTGGCCAAAGTGCAGAATTTGTCTGGGAATCCTGACGAGCCCCAGAAGGATGTTTATGAATTGCGCTATAATGGCGCGATTAGATTTGACAGCACACTCTCAGGTTTTGAAACCATTATGAAGGTGCTTAACCAGAATTTGAATGCCTATCAACATCAG------GAA------GATGGG---------ATGATGAATATT------AGTCCTAAACCACAGCGGCAGCGTGGTCAGAAGAATGGACAAGTA------------GAAAATGATAATGTAAGTGTTGCAGCGCCTAAAAGCCGTGTGCAGCAAAATAAGAGTAGAGAGTTGACAGCAGAGGACATCAGCCTTCTTAAGAAGATGGATGAGCCCTATACTGAAGATACCTCAGAAATA------TAA
>MF083115_Porcine_China_2014-03-
ATGTCTTTCACTCCTGGCAAGCAGTCCAGC---AGTAGAGCGTCCTCTGGAAATCGTTCTGGTAATGGCATCCTTAAG---------TGGGCCGATCAGTCCGACCAGTCTAGAAATGTTCAAACCAGGGGTAGAAGAGTTCAATCCAAGCAAACTGCTACTTCTCAGCAACCATCAGGAGGGACTGTTGTACCCTACTATTCTTGGTTCTCTGGAATTACTCAGTTTCAAAAGGGAAAGGAGTTTGAATTTGCAGAGGGACAAGGTGTGCCTATTGCACCAGGAGTCCCATCTACTGAAGCTAAGGGGTACTGGTACAGACACAACAGACGTTCTTTTAAAACAGCCGACGGCAATCAGCGTCAACTGCTGCCACGATGGTACTTTTACTACCTGGGAACAGGACCGCATGCCAAAGACCAGTACGGCACCGACATTGACGGTGTCTTCTGGGTCGCTAGTAACCAGGCTGATATTAATACCCCGGCTGACATTGTCGATCGGGATCCAAGTAGCGATGAGGCTATTCCGACTAGGTTTCCGCCAGGCACGGTACTCCCTCAAGGTTACTATATTGAAGGCTCAGGAAGGTCTGCTCCTAATTCCAGATCTACTTCGCGTGCACCCAATAGAGCCCCTAGT---GCAGGATCGCGTAGTAGAGCCAATTCTGGCAATAGAACCTCTACCCCTGGTGTAACACCTGACATGGCTGATCAAATTGCTAGTCTTGTTCTGGCAAAACTTGGCAAGGATGCCACTAAGCCTCAGCAAGTAACTAAGCAGACTGCCAAAGAGGTCAGACAGAAAATCTTGAATAAGCCCCGCCAGAAGAGGAGCCCCAACAAACAATGCACTGTTCAGCAGTGTTTTGGGAAGAGAGGCCCCAATCAGAATTTTGGTGGTGGAGAAATGTTAAAACTTGGAACTAGTGACCCACAGTTCCCCATTCTTGCAGAACTCGCACCTACAGCTGGTGCGTTTTTCTTTGGATCAAGATTAGAGTTGGCCAAAGTGCAGAATTTGTCTGGGAATCCTGACGAGCCCCAGAAGGATGTTTATGAATTGCGCTATAATGGCGCGATTAGATTTGACAGCACACTCTCAGGTTTTGAAACCATTATGAAGGTGCTTAACCAGAATTTGAATGCCTATCAACATCAG------GAA------GATGGG---------ATGATGAATATT------AGTCCTAAACCACAGCGGCAGCGTGGTCAGAAGAATGGACAAGTA------------GAAAATGATAATGTAAGTGTTGCAGCGCCTAAAAGCCGTGTGCAGCAAAATAAGAGTAGAGAGTTGACAGCAGAGGACATCAGCCTTCTTAAGAAGATGGATGAGCCCTATACTGAAGATACCTCAGAAATA------TAA
>AF481863_Porcine_Canada_1998-12-
ATGTCTTTCACTCCTGGCAAGCAGTCCAGC---AGTAGAGCGTCCTCTGGAAATCGTTCTGGTAATGGCATCCTTAAG---------TGGGCCGATCAGTCCGACCAGTCTAGAAATGTTCAAACCAGGGGTAGAAGAGTTCAATCCAAGCAAACTGCTACTTCTCAGCAACCATCAGGAGGGACTGTTGTACCCTACTATTCTTGGTTCTCTGGAATTACTCAGTTTCAAAAAGGAAAGGAGTTTGAATTTGCAGAGGGACAAGGTGTGCCTATTGCACCAGGAGTCCCAGCTACTGAAGCTAAGGGGTACTGGTACAGACACAACAGACGTTCTTTTAAAACAGCCGATGGCAATCAGCGTCAACTGCTGCCACGATGGTACTTTTACTACCTGGGAACAGGACCGCATGCCAAACACCAGTACGGCACCGACATTGACGGAGTCTTCTGGGTCGCTAGTAACCAGGCTGATATTAATACCCCGGCTGACATTGTCGATCGGGATCCAAGTAGCGATGAGGCTATTCCGACTAGGTTTCCGCCTGGCACGGTACTCCCTCAAGGTTACTATATTGAAGGCTCAGGAAGGTCTGCTCCTAATTCCAGATCTACTTCGCGCGCACCCAATAGAGCCCCTAGT---GCAGGATCACGTAGTAGAGCCAATTCTGGCAATAGAACCTCCACCCCTGGTGTAACACCTGACATGGCTGATCAAATTGCTAGTCTCGTTCTGGCAAAACTTGGCAAGGATGCCACTAAGCCTCAGCAAGTTACTAAGCAGACTGCCAAAGAGGTCAGACAGAAAATTTTGAATAAGCCCCGCCAGAAGAGGAGCCCCAATAAACAATGCACTGTTCAGCAGTGTTTTGGGAAGAGAGGCCCTAATCAGAATTTTGGTGGTGGAGAAATGTTAAAACTTGGCACTAGTGACCCACAGTTTCCCATTCTTGCAGAACTCGCACCCACAGCTGGTGCGTTTTTCTTTGGATCAAGATTAGAGTTGGCCAAAGTGCAGAATTTGTCTGGGAATCCTGACGAGCCCCAGAAGGATGTTTATGAATTGCGCTATAATGGCGCGATTAGATTTGACAGCACACTCTCAGGTTTTGAAACCATTATGAAGGTGCTTAACCAGAATTTGAATGCCTATCAACATCAG------GAA------GATGGG---------ATGATGAATATT------AGTCCTAAACCACAGCGGCAGCGTGGTCAGAAGAATGGACAAGTA------------GAAAATGATAATATAAGTGTTGCAGCGCCTAAAAGCCGTGTGCAGCAAAATAAGAGTAGAGAGTTGACAGCAGAGGACATCAGCCTTCTTAAGAAGATGGATGAGCCCTATACTGAAGATACCTCAGAAATA------TAA
>KF294370_Murine_China_2013--
ATGTCTTTTATTCCCGGCCAACAAAATGCTGGAAGTAGAAGCTCCTCTGGAAACCGCTCTGGTAATGGAATCCTCAAGAAAACCTCTTGGGCTGACCAATCAGAGCGACCTCAAAATAATTCAACTAGAGGCAGAAGGACTCAGCCCAAACAAACTGCGTCCAGTCAG------CAATCAGGAAATGTGGTACCCCACTATTCCTGGTTCTCTGGAATTACTCAGTTCCAAAAGGGCAAAGAGTTCCACTTTAATGACGGCCAAGGTGTGCCTATTGCCACTGGAATCCCTGCTACTGAAGCAAAGGGATATTGGTATAGACACAACCGCAGGTCCTTTAAAACAGCTGATGGTCAACAGAAGCAATTGTTGCCCAGGTGGTATTTTTACTACCTTGGATCTGGACCCTATGCATCCGCAAACTATGGAGACGACATTGAAGGAGTCTTCTGGGTTGCGAGTGCTCAAGCTGATACAGGTACCCCTTCTGATGTTCCGGAAAGGGATCCTAGTAGTCATGAGGCTATCCCTACTCGGTTTTCGCCTGGTACGGTTTTGCCTCAGGGTTACTACATTGAAGGCTCAGGAAGGTCTGCTCCTAATAGTCAACCAGGCTCACGCTCTCAATCGCGTGGTCTCAAT------AGAAGTGCCAGTAGGAGCAACTCAAATCAAAGACAATCTGCCTCTGTAGTTAAACCTGACATGGCTGAAGAGATTGCTAGTCTTGTTTTGGCTAAGCTCGGCAAAGATCCTAGCAAGCCGCAGCAAGTTACTAAGCAGAATGCCAAAGAAGTTAGGCAAAAGATATTGAACAAACCTCGTCAAAAGAGGACCCCAAACAAGCAATGCAATGTGCAGCAATGTTTTGGGAAGAGAGGTCCCAATCAGAATTTTGGGAACTCTGAAATGTTAAAACTTGGAACTAGTGATCCACAGTTCCCCATTCTTGCAGAGTTGGCACCGACACCGGCTGCCTTCTTTTTTGGATCTAAATTGGAATTGGCCAAAAGAGAT------TCTGGTGAAGTGGATGAACCCACCAAGGATGTGTATGAATTGCGCTATTCAGGTGCAATAAGATTTGATAGTACTCTACCTGGTTTTGAGACTATCATGAAAGTTTTGAATGAAAATTTGAATGCCTACCAG---ATC---CATCAA------GCTGGTGGT------GTAGATGTTGTG------AGCCCAAAACCTCAACGTAAAAGAGGTACAAAACAAATGGCTCAA---------AGTGAAGCAGATAATGTAAGTGTTGCGAAGCCCAAGAGTGCAGTGCAGCGCAATGTAATTAGAGAATTGACTCCAGAGGATCACAGCTTGCTTGCCAGGCTTGATGAACCGTATGTGGAGGACTCTATAGCT---------TAA
>KF294371_Murine_China_2013--
ATGTCTTTTATTCCCGGCCAACAAAATGCTGGAAGTAGAAGCTCCTCTGGAAACCGCTCTGGTAATGGAATCCTCAAGAAAACCTCTTGGGCTGACCAATCAGAGCGACCTCAAAATAATTCAACTAGAGGCAGAAGGACTCAGCCCAAACAAACTGCGTCCAGTCAG------CAATCAGGAAATGTGGTACCCCACTATTCCTGGTTCTCTGGAATTACTCAGTTCCAAAAGGGCAAAGAGTTCCACTTTAATGACGGCCAAGGTGTGCCTATTGCCACTGGAATCCCTGCTACTGAAGCAAAGGGATATTGGTATAGACACAACCGCAGGTCCTTTAAAACAGCTGATGGTCAACAGAAGCAATTGTTGCCCAGGTGGTATTTTTACTACCTTGGATCTGGACCCTATGCATCCGCAAACTATGGAGACGACATTGAAGGAGTCTTCTGGGTTGCGAGTGCTCAAGCTGATACAGGTACCCCTTCTGATGTTCCGGAAAGGGATCCTAGTAGTCATGAGGCTATCCCTACTCGGTTTTCGCCTGGTACGGTTTTGCCTCAGGGTTACTACATTGAAGGCTCAGGAAGGTCTGCTCCTAATAGTCAACCAGGCTCACGCTCTCAATCGCGTGGTCCCAAT------AGAAGTGCCAGTAGGAGCAACTCAAATCAAAGACAATCTGCCTCTGTAGTTAAACCTGACATGGCTGAAGAGATTGCTAGTCTTGTTTTGGCTAAGCTCGGCAAAGATCCTAGCAAGCCGCAGCAAGTTACTAAGCAGAATGCCAAAGAAGTTAGGCAAAAGATATTGAACAAACCTCGTCAAAAGAGGACCCCAAACAAGCAATGCAATGTGCAGCAATGTTTTGGGAAGAGAGGTCCCAATCAGAATTTTGGGAACTCTGAAATGTTAAAACTTGGAACTAGTGATCCACAGTTCCCCATTCTTGCAGAGTTGGCACCGACACCGGCTGCCTTCTTTTTTGGATCTAAATTGGAATTGGCCAAAAGAGAT------TCTGGTGAAGTGGATGAACCCACCAAGGATGTGTATGAATTGCGCTATTCAGGTGCAATAAGATTTGATAGTACTCTACCTGGTTTTGAGACTATCATGAAAGTTTTGAATGAAAATTTGAATGCCTACCAG---ATC---CATCAA------GCTGGTGGT------GTAGATGTTGTG------AGCCCAAAACCTCAACGTAAAAGAGGTACAAAACAAATGGCTCAA---------AGTGAAGCAGATAATGTAAGTGTTGCGAAGCCCAAGAGTGCAGTGCAGCGCAATGTAATTAGAGAATTGACTCCAGAGGATCACAGCTTGCTTGCCAGGCTTGATGAACCGTATGTGGAGGACTCTATAGCT---------TAA
>KY370049_Murine_China_2015-06-
ATGTCTTTTATTCCCGGCCAACAGAACGCTGGAAGTAGAAGCTCCTCTGGAAATCGCTCTGGCAATGGAATCCTCAAGAAAACCTCTTGGGCTGACCAAACCGAGCGAAACCAGTCTAATTCAAATAGAGGCAGAAGAACTCAGCCTAAGCAGACTGCTTCCAGTCAA------CAGCAAGGAAGTGTGGTACCCCACTATTCCTGGTTTTCTGGAATCACTCAGTTCCAAAAAGGCAAAGAGTTCCATTTTAATGAAGGACAGGGTGTGCCTATTGCCAATGGAATTCCTGCTACTGAAGCAAAGGGATATTGGTATAGACACAACCGCAGGTCCTTTAAAACAGCTGATGGTCAACAGAAGCAATTGCTGCCCAGGTGGTATTTCTACTACCTTGGATCTGGACCATATGCATCAGCAAACTATGGAGACGACATTGAAGGAGTCTTCTGGGTTGCGAGCAATCAAGCTGATACAACTACCCCTTCTGATGTTGCGGAAAGGGATCCCAGTAGCCACGAAGCTTTCCCTACTCGGTTTGCGCCTGGTACGGTTTTGCCTCAGGGTTACTATGTTGAAGGCTCAGGAAGGTCTGCTCCTAATAGTCAACCAGGTTCACGCTCTCAATCGCGTGGTTCCAAT------AGAGCCAATAGTAGGAGCACCTCAAATCAAAGACAATCTGCCTCTGTAGTTAAACCTGACATGGCTGAAGAGATTGCTAGTCTTGTTCTGGCTAAGCTTGGCAAAGATCCTAGCAAGCCGCAGCAAGTTACTAAGCAGAATGCCAAGGAGGTCAGGCAGAAGATTTTGAATAAACCTCGTCAAAAGAGGACCCCAAACAAGCAATGCAATGTGCAGCAATGTTTTGGGAAGAGAGGTCCCAATCAAAATTTTGGGAACTCTGAAATGTTAAAACTTGGAACTAGTGATCCACAGTTCCCCATTCTTGCAGAGTTAGCCCCTACACCGGGTGCTTTCTTCTTTGGATCTAAATTGGAATTGGCCAAAAGAGAT------TCTGGTGAGGCGGATGAACCCACCAAGGATGTGTATGAATTGCGCTATTCAGGTGCAATAAGATTTGATAGTACTCTACCTGGTTTTGAGACTATCATGAAAGTTTTGAATGAGAATTTGAATGCCTACCAG---AAC---CATCAA------GCTGGTAGT------GTGGATGTTGTG------AGCCCAAAACCTCAGCGTAAACGAGGTACAAAACAAATGGCTCAACATGTTAATGATAATGTAGATAATGTAAGTGTTGCTAAGCCCAAGAGTGCAGTGCAGCGCAATGTAATTAGAGAATTAACCCCAGAGGATCACAGCTTGCTTGCCAAGCTGGACGAGCCTTATGTGGATGACTCTACAGTG---------TAA
>KY370051_Murine_China_2015-05-
ATGTCTTTTATTCCCGGCCAACAAAATGCTGGTAGTAGAAGCTCCTCTGGAAACCGCTCTGGAAATGGGATCCTCAAGAAAACTTCTTGGGCTGACCAATCTGAGCGACCACAAAATAATTCAACTAGAGGCAGAAGGACTCAGCCCAAACAAACTGTGTCCAGTCAG------CAATCAGGAAATGTGGTACCCCACTATTCCTGGTTCTCTGGAATTACTCAGTTCCAAAAGGGCAAAGAGTTCCATTTTAATGCCGGCCAAGGTGTGCCTATTGCCACTGGAATCCCTGCTACTGAAGCAAAGGGGTATTGGTATAGACACAACCGCAGGTCCTTTAAAACAGCTGATGGTCAACAGAAGCAATTGTTGCCCAGGTGGTATTTTTACTACCTTGGATCTGGACCCTACGCATCCGCAAACTATGGAGACGACATTGAAGGAGTCTTCTGGGTTGCGAGTGCTCAAGCTGATACAGGTACCCCTTCTGATGTTCCGGAAAGGGATCCCAGTAGTCATGAGGCTATCCCTACTCGGTTTTCGCCTGGTACGGTTTTGCCTCAGGGTTACTATATTGAAGGCTCAGGAAGGTCTGCTCCTAATAGTCAACCAGGCTCACGCTCTCAATCGCGTGGTCCCAAT------AGAAGTGCCAGTAGGAGCAACTCAAATCAAAGACAATCTGCCTCTGTAGTTAAACCTGACATGGCTGAAGAGATTGCTAGTCTTGTTCTGGCTAAGCTCGGCAAAGATCCTAGCAAGCCGCAGCAAGTTACTAAGCAGAATGCCAAAGAAGTTAGGCAAAAGATTTTGAACAAACCTCGTCAAAAGAGGACCCCAAACAAGCAATGCAATGTGCAGCAATGTTTTGGGAAGAGAGGTCCCAATCAGAATTTTGGGAACTCTGAAATGTTAAAACTTGGAACTAGTGATCCACAGTTCCCCATTCTTGCAGAGTTGGCACCGACACCGGCTGCCTTCTTTTTTGGATCTAAATTGGAATTGGCCAAAAGAGAT------TCTGGTGAAGCGGATGAACCCACCAAGGATGTGTATGAATTGCGCTATTCAGGTGCAATAAGATTTGATAGTACTCTACCTGGTTTTGAGACTATCATGAAAGTTTTGAATGAAAATTTGAATGCCTACCAG---ACC---CATCAA------GCTGGTGGT------GTAGATGTTGTG------AGCCCAAAACCTCAACGTAAAAGAGGTACAAAACAAATGGCTCAA---------AGTGAAGCAGATAATGTAAGTGTTGCGAAGCCCAAGAGTGCAGTGCAGCGCAATGTAATTAGAGAATTGACTCCAGAGGATCACAGCTTGCTTGCCAGGCTTGATGAACCGTATGTGGAGGACTCTATAGCT---------TAA
>MH687968_Murine_Vietnam_2014-11-14
ATGTCTTTTACTCCCGGCCAACAAAATGCTGGAAGCAGAAGCTCCTCTGGAAGCCGCTCTGGTAATGGCATTCTCAAGAAAACATCTTGGGCAGATCAAGCCGAGCGACCCCAAAATAATTCTACTAGAGGCAGAAGATCTCAGCCCAAACAAACTGCTAATACTCAG------CAGTCAGGAAACGTGGTCCCCCACTACTCCTGGTTTTCTGGAATTACACAATTCCAAAAGGGCAAAGAATTCCAATTTCAAGATGGCCAGGGTGTGCCTATTGCCGCTGGAATCCCTGCTACAGAAGCAAAGGGCTACTGGTATAGACACAACCGCCGGTCTTTCAAAACAGCTGATGGCCAGCAAAAGCAACTGCTACCCCGATGGTATTTCTACTACCTCGGGTCTGGCCCTCATGCGAACGCAGCCTATGGTGATGACATCGATGGTGTCTTCTGGGTTGCGAGTCCTCAAGCTGATACTAGCGCCCCTTCCGATGTTGCGGAAAGGGATCCTAGTAGCCATGAAGCTTTCCCTACTCGGTTTGCGCCTGGCACGGTTCTGCCTCAAGGCTACTATGTTGAAGGCTCAGGAAGGTCTGCTCCTAATAGTCAACCAGCTTCGCGTTCTCAGTCACGCGGGCCGAGT------AGATCTTCCAGTAGAAGCAACTCAAACCAAAGACAGTCTGCCTCTATAGTTAAACCTGACATGGCTGAAGAAATTGCTAGTCTTGTTTTGGCCAAGCTCGGTAAAGATCCTAGTAAGCCTCAGCAAGTTACTAAGCAGAATGCCAAAGAAATCAGGCAAAAGATTTTGAATAAACCTCGCCAAAAGAGGACCCCAAACAAGCAATGCAATGTGCAGCAGTGTTTTGGGAAGAGAGGTCCCAATCAAAATTTTGGGAACTCTGAGATGTTAAAACTTGGAACTAGTGATCCACAGTTCCCCATTCTTGCAGAGTTGGCACCAACACCAGCTGCCTTCTTCTTTGGATCTAAATTGGAATTGGCCAAAAGAGAT------TCTGGTGATGTGGATGAACCCACCAAGGATGTGTATGAATTGCGCTATTCAGGTGCAATAAGGTTTGATAGTACTCTACCTGGTTTTGAGACTATCATGAAAGTTTTGAATGAAAATTTGAATGCCTACCAG---AAC---CATCAA------GCTGGTGGT------GTAGATGTTGTG------AGCCCAAAACCTCAGCGTAAAAGAGGAACAAAACAAACGGCTCAA---------AGTGAAGTAGATAATGTAAGTGTTGCAAAGCCAAAGAGTGTAGTGCAGCGCAATGTAATTAGAGAACTCACACCAGAGGATCACAGCTTGCTTGCCAAGCTAGATGAACCGTATATTGAGGACTCTACAGTT---------TAA
>MH687970_Murine_Vietnam_2014-11-12
ATGTCTTTTACTCCCGGCCAACAAAATGCTGGAAGCAGAAGCTCCTCTGGAAGCCGCTCTGGTAATGGCATTCTCAAGAAAACATCTTGGGCAGATCAAGCCGAGCGACCCCAAAACAATTCTATTAGAGGCAGAAGATCTCAGCCCAAACAAACTGCTAATACTCAG------CAGTCAGGAAATGTGGTCCCCCACTACTCCTGGTTTTCTGGAATTACACAATTCCAAAAGGGCAAAGAATTTCAATTTCAAGATGGCCAGGGTGTGCCTATTGCCGCTGGAATCCCTGCTACAGAAGCAAAGGGTTACTGGTATAGACACAACCGCCGGTCTTTCAAAACAGCTGATGGCCAGCAAAAGCAACTGCTACCCCGATGGTATTTCTACTACCTCGGGTCTGGCCCCCATGCGAACGCAGCCTATGGTGATGACATCGATGGTGTCTTCTGGGTTGCGAGTCCTCAAGCTGATACTAGCGCCCCTTCCGATGTTGCGGAAAGGGATCCCAGTAGCCATGAAGCTTTCCCTACTCGGTTTGCGCCTGGCACGGTTCTGCCTCAAGGCTACTATGTTGAAGGCTCAGGAAGGTCTGCTCCTAATAGTCAACCAGCTTCGCGTTCTCAGTCACGCGGGCCGAGT------AGATCTTCCAGTAGAAGCAACTCAAACCAAAGACAGTCTGCCTCTATAGTTAAACCTGACATGGCTGAAGAAATTGCTAGTCTTGTTTTGGCCAAGCTCGGTAAAGATCCTAGTAAGCCTCAGCAAGTTACTAAGCAGAATGCCAAAGAAATCAGGCAAAAGATTTTGAATAAACCTCGTCAAAAGAGGACCCCAAACAAGCAATGCAATGTGCAGCAGTGTTTTGGGAAGAGAGGTCCCAATCAAAATTTTGGGAACTCTGACATGTTAAAACTTGGAACTAGTGACCCACAGTTCCCGATTCTTGCAGAGTTGGCACCAACACCAGCTGCCTTCTTTTTTGGATCTAAATTGGAATTGGCCAAAAGAGAT------TCTGGTGATG------------------------------------------------------------------------------------------------------------------------------------------------------------------------------------------------------------------------------------------AAGTAGATAATGTAAGTGTTGCAAAGCCTAAGAGTGCGGTGCAGCGCAATGTAATTAGAGAACTCACTCCAGAGGATCACAGCTTGCTTGCCAAGCTAGATGAACCTTATATTGAGGACTCTACAGTT---------TAA
>NC017083_Rabbit_China_2006--
ATGTCCTTTACTCCTGGTAAGCAACCCAGC---AGTAGAGCGTCCTCTGGAAATCGTGCTGGTAATGGCATCCTTAAG---------TGGGCCGATCAGTCCGAACAGTCTAGAAATATTCAAACCAGGGGTAGAAGAGCTCAACCCAAGCAAACTGTTACTTCTCAGCAACCAACGGGAGGGAACGTTGTACCCTACTATTCTTGGTTCTCTGGAATTACTCAGTTTCAAAAGGGAAAGGAGTTTGAATTTGCAGAAGGACAAGGTGTGCCTATTGCACCAGGAGTCCCAGCTACTGAAGCTAAGGGGTATTGGTACAGACACAGCAGACGTTCTTTTAAAACAGCCGACGGCAATCAGCGTCAATTGCTGCCACGATGGTATTTCTACTATCTGGGAACAGGACCGCATGCTAAAGACCAGTATGGCACCGACATTGACGGAGTCTTCTGGGTCGCTAGCAACCAGGCTGATGTTAATACCCCGGCTGACATTCTCGATCGGGACCCAAGTAGCGATGAGGCTATTCCGACTAGGTTTCCGCCTGGCACGGTACTCCCTCAAGGCTACTATATTGAAGGCTCAGGAAGGTCTGCTCCTAATTCCAGATCTACTTCTCGCGCATCCAGCAGAGCCTCTAGT---GCAGGATCGCGTAGTAGAGCCAATTCAGGTACTAGAACCCCTACCTCTGGTGTAACACCTGACATGGCTGATCAAATTGCTAGTCTTGTTCTGGCAAAGCTTGGCAAGGATGCCACAAAGCCTCAACAAGTAACTAAGCAGACAGCCAAAGAAGTCAGACAGAAAATTTTGAACAAACCCCGCCAAAAGAGGAGCCCCAATAAACAATGCACTGTTCAGCAGTGTTTTGGGAAGAGAGGCCCCAATCAGAATTTTGGTGGTGGAGAAATGTTAAAACTTGGAACTAGTGATCCACAGTTCCCCATTCTTGCAGAACTCGCACCCACAGCAGGTGCGTTTTTCTTTGGATCAAGATTAGAGTTGGCCAAAGTGCAGAATTTGTCTGGGAATGCTGATGAACCCCAGAAGGATGTTTATGAATTGCGCTATAGTGGCGCGATTAGATTTGATAGTACACTTTCAGGTTTTGAAACTATAATGAAGGTGTTAAATGAGAATTTGAATGCCTATCAGCAACAG---------------GATGAT---------------GGGATG------AGTCCTAAACCACAGCGTCAGCGTGGTCAAAGG------AAGGGA------------GAAAATGATAATATAAGTGTTGCAGTGCCCAAAAGCCGCGTGCAGCAAAATAAGAGCAGAGAGTTGACAGCAGAGGACATCAGCCTTCTTAAGAAGATGGATGAGCCTTATACTGAAGACACCTCAGAAATA------TAA
>AB555559_Equine_Japan_2009-06-
ATGTCTTTCACTCCTGGCAAGCAGTCCAGT---AGTAGAGCATCCTCTGGAAATCGTGCTGGTAATGGAATCCTTAAG---------TGGGCCGACCAGTCCGACCAGTCTACAAATTTTCAAACCAGAGGTAGAAGAGCTCAACCCAAGCAAACTGCTACTTCT---CAACCAGCAGGAGGGAATGTTGTTCCCTACTACTCTTGGTTCTCTGGAATTACCCAGTTTCAAAAGGGAAAGGAGTTTCAATTTGCTGAAGGACAAGGTGTGCCTATTGCACCAGGAATCCCATCTACTGAAGCTAAGGGGTATTGGTACAGACACAACCGACGTTCTTTTAAAACAGCCGATGGCAATCAACGCCAATTGTTGCCACGCTGGTATTTTTACTACTTGGGAACAGGCCCGCATGCTAAGGCCCAGTATGGCACCGTTATTGACGGAGTCTTCTGGGTCGCTAACAAGCAGGCTGATGTTAATACCCCAGCTGACGTTGTCGATCGGGACCCAAGCTGTGATGAGGCTATTCCGACTAGGTTTCCGCCTGGTACGGTACTCCCTCAAGGTTACTATATTGAAGGCTCGGGAAGGTCTGTTTCTAATTCCAGATCTACTTCCCGCGCATCCAGTAGAGCCTCTAGT---GCAGGATCAAGAAGTAGAGCCAATTCCGGCACTAGAACATCTACCTCTGGTGTGACACCTGATATGGCTGATCAGATTGCTAGTCTTGTGCTGGCTAAGCTTGGTAAGGATGCCACAAAGCCGCAGCAAGTTACTAAGCAGACTGCCAAAGAAGTCAGGCAGAAAATTTTGAATAAGCCTCGCCAAAAGAGGAGCCCAAATAAACAATGCACTGTTCAGCAGTGTTTTGGTAAAAGGGGTCCCAATCAAAATTTTGGCGGAGCAGAAATGTTAAAACTGGGAACTAGTGATCCACAGTTCCCCATTCTTGCAGAGCTTGCACCTACAGCAGGTGCATTTTTCTTTGGATCAAGACTAGAGTTGGCCAAAGTACAGAATTTGTCTGGGAGTGTTGATGAGCCCCAGAAGGATGTTTATGAATTGCGCTATAATGGCGCGATTAGATTTGACAGCACACTTCCAGGTTTTGAAACTATAATGAAGGTGCTGAACGAGAATTTGAATGCCTATCAACAACAG---------------GATGAT---------GGGACGAATATG------AGCCCAAAACCACAGCGACAGCGTGGTCAAAAGAAGGGT---GGA------------GAAAATGAAGATGTAAGTGTTGCAGCGCCTAAGAGTCGCGTGCAGCAAAATAAGAGTAGAGAGTTGACTGCAGAGGACATCAGCCTTCTTAAGCAGATGGATGATCCCCTCACCGAAGATAACTCTGAAATG------TAA
>AB671298_Equine_Japan_2004-12-
ATGTCTTTCACTCCTGGCAAGCAGTCCAGT---AGTAGAGCATCCTCTGGAAATCGTGCTGGTAATGGAATCCTTAAG---------TGGGCCGACCAGTCCGACCAGTCTACAAATTTTCAAACCAGAGGTAGAAGAGCTCAACCCAAGCAAACTGCTACTTCT---CAACCAGCAGGAGGGAATGTTGTTCCCTACTACTCTTGGTTCTCTGGAATTACTCAGTTTCAAAAGGGAAAGGAGTTTCAATTTGCCGAAGGACAAGGTGTGCCTATTGCACCAGGAATCCCAGCTACTGAAGCTAAGGGGTATTGGTACAGACACAACCGACGTTCTTTTAAAACAGCCGATGGCAATCAACGCCAATTGTTGCCACGCTGGTATTTTTACTACTTGGGAACAGGCCCGCATGCTAAAGCCCAGTATGGCACCGACATTGATGGAGTCTTCTGGGTCGCTAACAAGCAGGCTGATGTTAATACCCCAGCTGACATTGTCGATCGGGACCCAAGCAGTGATGAGGCTATTCCGACTAGGTTTCCGCCTGGTACGGTACTCCCTCAAGGTTACTATATTGAAGGCTCGGGAAGGTCTGTTTCTAATTCCAGATCTACTTCCCGCGCATCCAGTAGAGCCTCTAGT---GCAGGATCAAGAAGTAGAGCCAATTCCGGCACTAGAACACCTACCTCTGGTGTGACACCTGATATGGCTGATCAGATTGCTAGTCTTGTGCTGGCTAAGCTTGGTAAGGATGCCACAAAGCCGCAGCAAGTTACTAAGCAGACTGCCAAAGAAGTCAGGCAGAAAATTTTGAATAAGCCTCGCCAAAAGAGGAGCCCAAATAAACAATGCACTGTTCAGCAGTGTTTTGGAAAAAGGGGTCCCAATCAAAATTTTGGCGGAGCAGAAATGTTAAAACTCGGAACTAGTGATCCACAGTTCCCCATTCTTGCAGAGCTTGCACCTACAGCAGGTGCATTTTTCTTTGGATCAAGACTAGAGTTGGCCAAAGTACAGAATTTGTCTGGGAGTTTTGATGAGCCCCAGAAGGATGTTTATGAATTGCGCTATAATGGCGCGATTAGATTTGACAGCACACTTCCAGGTTTTGAAACTATAATGAAGGTGCTGAACGAGAATTTGAATGCCTATCAACAGCAG---------------GATGAT---------GGGACGAATATG------AGCCCAAAACCACAGCGACAGCGTGGTCAAAAGAAGGGT---GGA------------GATAATGAAGATGTAAGCGTTGCAGCGCCTAAGAGTCGCGTGCAGCAAAATAAGAGTAGAGAGTTGACTGCAGAGGATATCAGCCTTCTTAAGAAGATGGATGAGCCCTCCCCCGAAGATAACTCTGAAATG------TAA
>AB775893_Equine_Japan_2012-03-
ATGTCTTTCACTCCTGGCAAGCAGTCCAGT---AGTAGAGCATCCTCTGGAAATCGTTCTGGTAATGGAATCCTTAAG---------TGGGCCGACCAGTCCGACCAGTCTACAAATTTTCAAACCAGAGGTAGAAGAGCTCAACCCAAGCAAACTGCTACTTCT---CAACCAGCAGGAGGGAATGTTGTTCCCTACTACTCTTGGTTCTCTGGAATTACTCAGTTTCAAAAGGGAAAGGAGTTTCAATTTGCTGAAGGACAAGGTGTGCCTATTGCACCAGGAATCCCATCTACTGAAGCTAAGGGGTATTGGTACAGACACAACCGACGTTCTTTTAAGACAGCCGATGGCAATCAACGCCAATTGTTGCCACGCTGGTATTTTTACTACTTGGGAACAGGCCCGCATGCTAAAGTCCAGTATGGCACCAACATTGACGGAGTCTTCTGGGTCGCTAACAAGCAGGCTGATGTTAATACCCCAGCTGACGTTGTCGATCGGGACCCAAGCAGTGATGAGGCTATTCCGACTAGGTTTCCGCCTGGTACGGTACTCCCTCAAGGTTACTATATTGAAGGCTCGGGAAGGTCTGTTTCTAATTCCAGATCTACTTCCCGCGCATCCAGTAGAGCCTCTAGT---GCAGGATCAAGAAGTAGAGCCAATTCCGGCACTAGAACATCTACCTCTGGTGTGACACCTGATATGGCTGATCAGATTGCTAGTCTTGTGCTGGCTAAGCTTGGTAAGGATGCCACAAAGCCGCAGCAAGTTACTAAGCAGACTGCCAAAGAAGTCAGGCAGAAAATTTTGAATAAGCCTCGCCAAAAGAGGAGCCCAAATAAACAATGCACTGTTCAGCAGTGTTTTGGTAAAAGGGGTCCCAATCAAAATTTTGGCGGAGCAGAAATGTTAAAACTGGGAACTAGTGATCCACAGTTCCCCATTCTTGCAGAGCTTGCACCTACAGCAGGTGCATTTTTCTTTGGATCAAGACTAGAGTTGGCCAAAGTACAGAATTTGTCTGGGAGTTTTGATGAGCCCCAGAAGGATGTTTATGAATTGCGCTATAATGGCGCGATTAGATTTGACAGCACACTTCCAGGTTTTGAAACTATAATGAAGGTGCTGAACGAGAATTTGAATGCCTATCAACAACAG---------------GATGAT---------GGGACGAATATG------AGCCCAAAACCACAGCGACAGCGTGGTCAAAAGAAGGGT---GGA------------GAAAATGAAGATGTAAGTGTTGCAGCGCCTAAGAGTCGCGTGCAGCAAAATAAGAGCAGAGAGTTGACTGCAGAGGACATCAGCCTTCTTAAGCAGATGGATGATCCCCTCACCGAAGATAACTCTGAAATG------TAA
>AF251144_Equine_USA_1998-12-
ATGTCTTTCACTCCTGGCAAGCAGTCCAGT---AGTAGAGCATCCTCTGGAAATCGTGCTGGTAATGGAATCCTTAAG---------TGGGCCGACCAGTCCGACCAGTCTTCAAATTTTCAAACCAGAGGTAGGAGAGCTCAACCCAAGCAAACTGCTACTTCT---CAACCAGCAGGAGGGAATGTTGTTCCCTACTACTCTTGGTTCTCTGGAATTACTCAGTTTCAAAAGGGAAAGGAGTTTCAATTTGCTGAAGGACAAGGTGTGCCTATTGCACCAGGAATCCCAGCTACTGAAGCTAAGGGGTATTGGTACAGACACAACCGACGTTCTTTTAAAACAGCCGATGGCAATCAACGCCAATTGTTGCCACGCTGGTATTTTTACTACTTGGGAACAGGCCCGCATGCTAAAGCCCAGTATGGCACCAACATTGACGGAGTCTTCTGGGTCGCTAACAAGCAGGCTGATGTTAATACCCCAGCTGACGTTGTTGATCGGGACCCAAGCAGTGATGAGGCTATTCCGACTAGGTTTCCGCCTGGTACGGTACTCCCTCAAGGCTACTATATTGAAGGCTCGGGAAGGTCTGTTCCTAATTCCAGATCTACTTCCCGCGCATCCAGTAGAGCCTCTAGT---GCAGGATCAAGAAATAGATCCAATTCCGGCACTAGAACACCCACCTCTGGTGTGACATCTGATATGGCTGATCAGATTGCTAGTCTTGTGCTGGCTAAGCTTGGTAAGGATGCCACAAAGCCGCAGCAAGTTACTAAGCAGACTGCCAAAGAAGTCAGGCAGAAAATTTTGAATAAGCCTCGCCAAAAGAGGAGCCCAAATAAACAATGCACTGTTCAGCAGTGCTTTGGAAAAAGGGGTCCCAATCAAAATTTTGGCGGAGCGGAAATGTTAAAACTTGGAACTAGTGATCCGCAGTTCCCCATTCTTGCAGAGCTTGCACCTACAGCAGGTGCATTTTTCTTTGGATCAAGACTAGAGTTGGCCAAAGTACAGAATTTGTCTGGGAACTTTGATGAGCCCCAGAAGGATGTTTATGAATTGCGCTATAATGGCGCGATTAGATTTGACAGCACACTTCCAGGTTTTGAAACTATAATGAAGGTGCTGAACGAGAATTTGAATGCCTATCAACAACAG---------------GATGAT---------GGGACGAATATG------AGCCCAAAACCACAGCGCCAGCGTGGTCAACAGAAGGGT---GGA------------GAAAATGAAGATGTAAGTGTTGCAGCGCCTAAGAGTCGCGTGCAGCAAAATAAGAGTAGAGAGTTGACTGCAGAGGACATCAGCCTTGTTAAGCAGATGGATGATCCCCTCACCGAAGATAACTCTGAAATG------TAA
>DQ011855_Porcine_Belgium_1972--
ATGTCTTTCACTCCTGGCAAGCAGCCCAGC---AGTAGAGCGTCCTCTGGAAATCGTTCTGGTAATGGCATCCTTAAG---------TGGGCCGATCAGTCCGACCAGTCTAGAAATGTTCAAACCAGGGGTAGAAGAGTTCAATCCAAGCAAACTGCTACTTCTCAGCAACCATCAGGAGGGACTGTTGTACCCTACTATTCTTGGTTCTCTGGAATTACTCAGTTTCAAAAGGGAAAGGAGTTTGAATTTGCAGAGGGACAAGGTGTGCCTATTGCACCAGGAGTCCCAGCTACTGAAGCTAAGGGGTACTGGTACAGACACAACAGACGTTCTTTTAAAACAGCCGATGGCAATCAGCGTCAACTGCTGCCACGATGGTACTTTTACTACCTGGGAACAGGACCGTATGCCAAAGACCATTACGGCACCGACATTGACGGAGTCTTCTGGGTCGCTAGTAACCAGGCTGATGTTAATACCCCGGCTGACATTGTCGATCGGGATCCAAGTAGCGATGAGGCTATTCCGACTAGGTTTCCGCCTGGCACGGTACTCCCTCAAGGTTACTATATTGAAGGCTCAGGAAGGTCTGTTCCTAATTCCAGATCTACTTCACGCGCATCCAATAGAGCCCCTAGT---TCAGGATCGCGTAGTAGAGCCAATTCTGGCAATAGAACCTCTACCTCTGGTGTAACACCTGACATGGCTGATCAAATTGCTAGTCTTGTTCTGGCAAAACTTGGCAAGGATGCCACTAAGCCTCAGCAAGTAACTAAGCAGACTGCCAAAGAGGTCAGACAAAAAATTTTGAATAAGCCCCGCCAGAAGAGGAGCCCCAACAAACAATGCACTGTTCAGCAGTGTTTTGGGAAGAGAGGCCCCAATCAGAATTTTGGTGGTGGAGAAATGTTAAAACTTGGAACTAGTGACCCACAGTTCCCCATTCTTGCAGAACTCGCACCCACAGCTGGTGCGTTTTTCTTTGGATCAAGATTAGAGTTGGCCAAAGTGCAGAATTCGTCTGGGAATCTTGACGAGCCCCAGAAGGATGTTTATGAATTGCGCTATAATGGCGCGATTAGATTTGATAGCACACTCTCAGGTTTCGAAACCATTATGAAGGTGCTTAACCAGAATTTGAATGCCTATCAACATCAG------GAA------GATGGG---------ATGATTAATATT------AGTCCTAAACCACAGCGTCAGCGTGGTCAGAAGAATGGACAAGTA------------GAAAATGATAATGTAAGTGTTGCAGTGCCTAAAAGCCGTGTGCAGCAAAATAAGAGTAGAGAGTTGACTGCAGAGGACATCAGCCTTCTTAAGAAGATGGATGAGCCCTATACTGAAGATACCTCAGAAATA------TAA
>EF446615_Equine_USA_1998-12-
ATGTCTTTCACTCCTGGCAAGCAGTCCAGT---AGTAGAGCATCCTCTGGAAATCGTGCTGGTAATGGAATCCTTAAG---------TGGGCCGACCAGTCCGACCAGTCTTCAAATTTTCAAACCAGAGGTAGGAGAGCTCAACCCAAGCAAACTGCTACTTCT---CAACCAGCAGGAGGGAATGTTGTTCCCTACTACTCTTGGTTCTCTGGAATTACTCAGTTTCAAAAGGGAAAGGAGTTTCAATTTGCTGAAGGACAAGGTGTGCCTATTGCACCAGGAATCCCAGCTACTGAAGCTAAGGGGTATTGGTACAGACACAACCGACGTTCTTTTAAAACAGCCGATGGCAATCAACGCCAATTGTTGCCACGCTGGTATTTTTACTACTTGGGAACAGGCCCGCATGCTAAAGCCCAGTATGGCACCAACATTGACGGAGTCTTCTGGGTCGCTAACAAGCAGGCTGATGTTAATACCCCAGCTGACGTTGTTGATCGGGACCCAAGCAGTGATGAGGCTATTCCGACTAGGTTTCCGCCTGGTACGGTACTCCCTCAAGGCTACTATATTGAAGGCTCGGGAAGGTCTGTTCCTAATTCCAGATCTACTTCCCGCGCATCCAGTAGAGCCTCTAGT---GCAGGATCAAGAAATAGATCCAATTCCGGCACTAGAACACCCACCTCTGGTGTGACATCTGATATGGCTGATCAGATTGCTAGTCTTGTGCTGGCTAAGCTTGGTAAGGATGCCACAAAGCCGCAGCAAGTTACTAAGCAGACTGCCAAAGAAGTCAGGCAGAAAATTTTGAATAAGCCTCGCCAAAAGAGGAGCCCAAATAAACAATGCACTGTTCAGCAGTGCTTTGGAAAAAGGGGTCCCAATCAAAATTTTGGCGGAGCGGAAATGTTAAAACTTGGAACTAGTGATCCGCAGTTCCCCATTCTTGCAGAGCTTGCACCTACAGCAGGTGCATTTTTCTTTGGATCAAGACTAGAGTTGGCCAAAGTACAGAATTTGTCTGGGAACTTTGATGAGCCCCAGAAGGATGTTTATGAATTGCGCTATAATGGCGCGATTAGATTTGACAGCACACTTCCAGGTTTTGAAACTATAATGAAGGTGCTGAACGAGAATTTGAATGCCTATCAACAACAG---------------GATGAT---------GGGACGAATATG------AGCCCAAAACCACAGCGCCAGCGTGGTCAACAGAAGGGT---GGA------------GAAAATGAAGATGTAAGTGTTGCAGCGCCTAAGAGTCGCGTGCAGCAAAATAAGAGTAGAGAGTTGACTGCAGAGGACATCAGCCTTCTTAAGCAGATGGATGATCCCCTCACCGAAGATAACTCTGAAATG------TAA
>JN874559_Rabbit_China_2006--
ATGTCCTTTACTCCTGGTAAGCAACCCAGC---AGTAGAGCGTCCTCTGGAAATCGTGCTGGTAATGGCATCCTTAAG---------TGGGCCGATCAGTCCGAACAGTCTAGAAATATTCAAACCAGGGGTAGAAGAGCTCAACCCAAGCAAACTGTTACTTCTCAGCAACCAACGGGAGGGAACGTTGTACCCTACTATTCTTGGTTCTCTGGAATTACTCAGTTTCAAAAGGGAAAGGAGTTTGAATTTGCAGAAGGACAAGGTGTGCCTATTGCACCAGGAGTCCCAGCTACTGAAGCTAAGGGGTATTGGTACAGACACAGCAGACGTTCTTTTAAAACAGCCGACGGCAATCAGCGTCAATTGCTGCCACGATGGTATTTCTACTATCTGGGAACAGGACCGCATGCTAAAGACCAGTATGGCACCGACATTGACGGAGTCTTCTGGGTCGCTAGCAACCAGGCTGATGTTAATACCCCGGCTGACATTCTCGATCGGGACCCAAGTAGCGATGAGGCTATTCCGACTAGGTTTCCGCCTGGCACGGTACTCCCTCAAGGCTACTATATTGAAGGCTCAGGAAGGTCTGCTCCTAATTCCAGATCTACTTCTCGCGCATCCAGCAGAGCCTCTAGT---GCAGGATCGCGTAGTAGAGCCAATTCAGGTACTAGAACCCCTACCTCTGGTGTAACACCTGACATGGCTGATCAAATTGCTAGTCTTGTTCTGGCAAAGCTTGGCAAGGATGCCACAAAGCCTCAACAAGTAACTAAGCAGACAGCCAAAGAAGTCAGACAGAAAATTTTGAACAAACCCCGCCAAAAGAGGAGCCCCAATAAACAATGCACTGTTCAGCAGTGTTTTGGGAAGAGAGGCCCCAATCAGAATTTTGGTGGTGGAGAAATGTTAAAACTTGGAACTAGTGATCCACAGTTCCCCATTCTTGCAGAACTCGCACCCACAGCAGGTGCGTTTTTCTTTGGATCAAGATTAGAGTTGGCCAAAGTGCAGAATTTGTCTGGGAATGCTGATGAACCCCAGAAGGATGTTTATGAATTGCGCTATAGTGGCGCGATTAGATTTGATAGTACACTTTCAGGTTTTGAAACTATAATGAAGGTGTTAAATGAGAATTTGAATGCCTATCAGCAACAG---------------GATGAT---------------GGGATG------AGTCCTAAACCACAGCGTCAGCGTGGTCAAAGG------AAGGGA------------GAAAATGATAATATAAGTGTTGCAGTGCCCAAAAGCCGCGTGCAGCAAAATAAGAGCAGAGAGTTGACAGCAGAGGACATCAGCCTTCTTAAGAAGATGGATGAGCCTTATACTGAAGACACCTCAGAAATA------TAA
>JN874560_Rabbit_China_2007--
ATGTCCTTTACTCCTGGTAAGCAACCCAGC---AGTAGAGCGTCCTCTGGAAATCGTGCTGGTAATGGCATCCTTAAG---------TGGGCCGATCAGTCCGAACAGTCTAGAAACATTCAAACCAGGGGTAGAAGAGCTCAACCCAAGCAAACTGTTACTTCTCAGCAACCAACAGGAGGGAACGTTGTACCCTACTATTCTTGGTTCTCTGGAATTACTCAGTTTCAAAAGGGAAAGGAGTTTGAATTTGCAGAAGGACAAGGTGTGCCTATTGCACCAGGAGTCCCAGCTACTGAAGCTAAGGGGTATTGGTACAGACACAGCAGACGTTCTTTTAAAACAGCCGACGGCAATCAGCGTCAATTGCTGCCACGATGGTATTTCTACTATCTGGGAACAGGACCGCATGCTAAAGACCAGTATGGCACCGACATTGACGGAGTCTTCTGGGTCGCTAGCAACCAGGCTGATGTTAATACCCCGGCTGACATTCTCGATCGGGACCCAAGTAGCGATGAGGCTATTCCGACTAGGTTTCCGCCTGGCACGGTACTCCCTCAAGGCTACTATATTGAAGGCTCAGGAAGGTCTGCTCCTAATTCCAGATCTACTTCTCGCGCATCCAGCAGAGCCTCTAGT---GCAGGATCGCGTAGTAGAGCCAATTCAGGTACTAGAACCCCTACCTCTGGTGTAACACCTGACATGGCTGATCAAATTGCTAGTCTTGTTCTGGCAAAGCTTGGCAAGGATGCCACTAAGCCTCAACAAGTAACTAAGCAGACAGCCAAAGAAGTCAGACAGAAAATTTTGAACAAACCCCGCCAAAAGAGGAGCCCCAATAAACAATGCACTGTTCAGCAGTGTTTTGGGAAAAGAGGCCCCAATCAGAATTTTGGTGGTGGAGAAATGTTAAAACTTGGAACTAGTGATCCACAGTTCCCCATTCTTGCAGAACTCGCACCCACAGCAGGTGCGTTTTTCTTTGGATCAAGATTAGAGTTGGCCAAAGTGCAGAATTTGTCTGGGAATGCTGATGAACCCCAGAAGGATGTTTATGAATTGCGCTATAGTGGCGCGATTAGATTTGATAGTACACTTTCAGGTTTTGAAACTATAATGAAGGTGTTAAATGAGAATTTGAATGCCTATCAGCAACAG---------------GATGAT---------------GGGATG------AGTCCTAAACCACAGCGTCAGCGTGGTCAAAGG------AAGGCA------------GAAAATGATAATATAAGTGTTGCAGTGCCCAAAAGCCGCGTGCAGCAAAATAAGAGCAGAGAGTTGACAGCAGAGGACATCAGCCTTCTTAAGAAGATGGATGAGCCTTATACTGAAGACACCTCAGAAATA------TAA
>JN874561_Rabbit_China_2007--
ATGTCCTTTACTCCTGGTAAGCAACCCAGC---AGTAGAGCGTCCTCTGGAAATCGTGCTGGTAATGGCATCCTTAAG---------TGGGCCGATCAGTCCGAACAGTCTAGAAACATTCAAACCAGGGGTAGAAGAGCTCAACCCAAGCAAACTGTTACTTCTCAGCAACCAACAGGAGGGAACGTTGTACCCTACTATTCTTGGTTCTCTGGAATTACTCAGTTTCAAAAGGGAAAGGAGTTTGAATTTGCAGAAGGACAAGGTGTGCCTATTGCACCAGGAGTCCCAGCTACTGAAGCTAAGGGGTATTGGTACAGACACAGCAGACGTTCTTTTAAAACAGCCGACGGCAATCAGCGTCAATTGCTGCCACGATGGTATTTCTACTATCTGGGAACAGGACCGCATGCTAAAGACCAGTATGGCACCGACATTGACGGAGTCTTCTGGGTCGCTAGCAACCAGGCTGATGTTAATACCCCGGCTGACATTCTCGATCGGGACCCAAGTAGCGATGAGGCTATTCCGACTAGGTTTCCGCCTGGCACGGTACTCCCTCAAGGCTACTATATTGAAGGCTCAGGAAGGTCTGCTCCTAATTCCAGATCTACTTCTCGCGCATCCAGCAGAGCCTCTAGT---GCAGGATCGCGTAGTAGAGCCAATTCAGGTACTAGAACCCCTACCTCTGGTGTAACACCTGACATGGCTGATCAAATTGCTAGTCTTGTTCTGGCAAAGCTTGGCAAGGATGCCACTAAGCCTCAACAAGTAACTAAGCAGACAGCCAAAGAAGTCAGACAGAAAATTTTGAACAAACCCCGCCAAAAGAGGAGCCCCAATAAACAATGCACTGTTCAGCAGTGTTTTGGGAAAAGAGGCCCCAATCAGAATTTTGGTGGTGGAGAAATGTTAAAACTTGGAACTAGTGATCCACAGTTCCCCATTCTTGCAGAACTCGCACCCACAGCAGGTGCGTTTTTCTTTGGATCAAGATTAGAGTTGGCCAAAGTGCAGAATTTGTCTGGGAATGCTGATGAACCCCAGAAGGATGTTTATGAATTGCGCTATAGTGGCGCGATTAGATTTGATAGTACACTTTCAGGTTTTGAAACTATAATGAAGGTGTTAAATGAGAATTTGAATGCCTATCAGCAACAG---------------GATGAT---------------GGGATG------AGTCCTAAACCACAGCGTCAGCGTGGTCAAAGG------AAGGGA------------GAAAATGATAATATAAGTGTTGCAGTGCCTAAAAGCCGCGTGCAGCAAAATAAGAGCAGAGAGTTGACAGCAGAGGACATCAGCCTTCTTAAGAAGATGGATGAGCCTTATACTGAAGACACCTCAGAAATA------TAA
>JN874562_Rabbit_China_2007--
ATGTCCTTTACTCCTGGTAAGCAACCCAGC---AGTAGAGCGTCCTCTGGAAATCGTGCTGGTAATGGCATCCTTAAG---------TGGGCCGATCAGTCCGAACAGTCTAGAAACATTCAAACCAGGGGTAGAAGAGCTCAACCCAAGCAAACTGTTACTTCTCAGCAACCAACAGGAGGGAACGTTGTACCCTACTATTCTTGGTTCTCTGGAATTACTCAGTTTCAAAAGGGAAAGGAGTTTGAATTTGCAGAAGGACAAGGTGTGCCTATTGCACCAGGAGTCCCAGCTACTGAAGCTAAGGGGTATTGGTACAGACACAGCAGACGTTCTTTTAAAACAGCCGACGGCAATCAGCGTCAATTGCTGCCACGATGGTATTTCTACTATCTGGGAACAGGACCGCATGCTAAAGACCAGTATGGCACCGACATTGACGGAGTCTTCTGGGTCGCTAGCAACCAGGCTGATGTTAATACCCCGGCTGACATTCTCGATCGGGACCCAAGTAGCGATGAGGCTATTCCGACTAGGTTTTCGCCTGGCACGGTACTCCCTCAAGGCTACTATATTGAAGGCTCAGGAAGGTCTGCTCCTAATTCCAGATCTACTTCTCGCGCATCCAGCAGAGCCTCTAGT---GCAGGATCGCGT---AGAGCCAATTCAGGTACTAGAACCCCTACCTCTGGTGTAACACCTGACATGGCTGATCAAATTGCTAGTCTTGTTCTGGCAAAGCTTGGCAAGGATGCCACTAAGCCGCAACAAGTAACTAAGCAGACAGCCAAAGAAGTCAGACAGAAAATTTTGAACAAACCCCGCCAAAAGAGGAGCCCCAATAAACAATGCACTGTTCAGCAGTGTTTTGGGAAAAGAGGCCCCAATCAGAATTTTGGTGGTGGAGAAATGTTAAAACTTGGAACTAGTGATCCACAGTTCCCCATTCTTGCAGAACTCGCACCCACAGCAGGTGCGTTTTTCTTTGGATCAAGATTAGAGTTGGCCAAAGTGCAGAATTTGTCTGGGAATGCTGATGAACCCCAGAAGGATGTTTATGAATTGCGCTATAGTGGCGCGATTAGATTTGATAGTACACTTTCAGGTTTTGAAACTATAATGAAGGTGTTAAATGAGAATTTGAATGCCTATCAGCAACAG---------------GATGAT---------------GGGATG------AGTCCTAAACCACAGCGTCAGCGTGGTCAAAGG------AAGGGA------------GAAAATGATAATATAAGTGTTGCAGTGCCCAAAAGCCGCGTGCAGCAAAATAAGAGCAGAGAGTTGACAGCAGAGGACATCAGCCTTCTTAAGAAGATGGATGAGCCTTATACTGAAGACACCTCAGAAATA------TAA
