# Supplementary material for: Origins and Evolution of Seasonal Human Coronaviruses
Source: Viruses. 2022 Jul 15;14(7):1551. doi: 10.3390/v14071551 (PMC9320361; doi:10.3390/v14071551)
Supplement: Supplementary file 1 [file viruses-14-01551-s001.zip › alignments/Spike_betas_D4.fasta]

>MF996589_HumanHKU1_China_2014--
------------------------------------------------------------------------------------------------------------------------------------------------------------------------------------------------------------------------------------------------------------------------------------------------------------------------------------------------------------------------------------------------------------------------------------------TCTTATACTATTGTTGTTCAACCTCAT------------------------------------AATGGTGTTTTGGAGATTACAGCTTGTCAGTACACTATGTGTGAGTATCCTCATACTATTTGTAAATCTAAA------GGTAGTTTTCGTAATGAATCTTGGCATTTTGAT---AAATCTGAACCTTTGTGTCTGTTCAAGAAAAATTTTACTTATAATGTTTCTACAGATTGGTTGTATTTTCATTTTTATCAAGAACGTGGCACTTTTTATGCTTATTATGCTGATTCTGGCATGCCTACTACTTTTTTATTTAGTTTGTATCTTGGTACTCTTTTATCTCATTATTATGTTTTGCCTTTGACTTGTAATGCTATATCTTCTAATACTGATAATGAGACTTTACAATATTGGGTCACACCTTTGTCTAAACGCCAATATCTCCTTAAATTTGACAACCGTGGTGTTATTACTAATGCTGTTGATTGTTCTAGTAGTTTCTTTAGCGAGATTCAATGTAAAACTAAATCTTTATTACCTAATACTGGTGTTTATGACTTATCTGGTTTTACTGTTAAGCCTGTTGCAACTGTACATCGTCGTATTCCTGATTTACCTGATTGTGACATTGATAAATGGCTTAACAATTTTAATGTACCCTCACCTCTTAATTGGGAACGTAAAATTTTTTCTAATTGCAACTTTAATTTGAGTACTTTGCTTCGTTTAGTTCATACTGATTCTTTTTCTTGTAATAATTTTGATGAATCTAAGATATATGGTAGTTGTTTTAAGAGTATTGTTTTAGATAAATTTGCCATACCCAACTCCAGACGATCTGATTTGCAGTTGGGCAGTTCTGGTTTTCTGCAATCTTCTAATTATAAAATTGACACTACTTCTAGTTCTTGTCAATTGTATTATAGTTTGCCTGCAATTAATGTTACTATTAATAATTATAATCCTTCTTCTTGGAATAGAAGGTATGGTTTTAATAATTTTAATTTG------------------------------------AGC------TCTCATAGTGTTGTTTACTCACGTTATTGTTTTTCTGTTAATAATACTTTTTGTCCTTGTGCTAAACCTTCT------TTTGCTTCAAGTTGCAAGAGT---------------CATAAACCACCTTCTGCTTCCTGTCCTATTGGTACTAATTATCGTTCTTGTGAGAGTACT---ACTGTACTCGAC---------CGCACTGATTGGTGTAGGTGTTCTTGTTTACCTGACCCTATAACTGCTTATGACCCT------------------AGGTCTTGTTCTCAAAAAAAGTCTCTGGTTGGTGTTGGTGAACATTGTGCAGGGTTCGGTGTTGATGAAGAAAAGTGTGGTGTA---TTGGATGGATCATATAATGTTTCT---------TGTCTTTGTAGTACTGAT------------------------------------------GCCTTTCTAGGTTGGTCTTATGACACTTGCGTCAGTAACAATCGTTGTAATATTTTTTCTAATTTTATTTTAAATGGTATCAATAGTGGTACCACTTGTTCTAATGATTTATTGCAGCCCAATACTGAAGTTTTTACTGATGTTTGTGTTGATTACGACCTTTATGGTATTACAGGACAAGGTATTTTTAAAGAAGTTTCTGCTGTTTATTATAATAGTTGGCAATATCTTTTGTATGATTCTAATGGCAACATTATTGGTTTTAAAGATTTTGTTACTAATAAAACATATAATATTTTCCCTTGTTATGCAGGAAGAGTTTCTGCTGCTTTTCATCAAAATGCTTCCTCTTTGGCTTTACTTTATCGTAATTTAAAATGTAGCTATGTTTTGAATAAT---ATTTCTTTAGCTACTCAGCCA------TAT---TTTGATAGTTATCTTGGTTGCGTTTTTAATGCTGATAATTTAACTGATTATTCTGTTTCTTCTTGTGCTCTTCGCATGGGTAGTGGTTTTTGTGTTGATTATAACTCACCTTCTTCTTCCTCTTCGCGTCGTAAACGTAGAAGT------------ATTTCTGCTTCTTATCGTTTTGTTACTTTTGAACCCTTTAATGTCAGTTTTGTTAATGACAGTATTGAGTCTGTGGGTGGTCTTTATGAGATCAAAATTCCCACTAACTTTACTATAGTTGGTCAAGAGGAATTTATTCAAACTAATTCTCCTAAAGTTACTATTGATTGTTCTTTATTTGTCTGTTCTAATTATGCAGCTTGCCATGACTTATTGTCAGAGTATGGCACTTTTTGTGATAATATTAATAGTATTTTAGATGAAGTTAATGGTTTACTTGATACTACTCAATTGCATGTAGCTGATACTCTTATGCAAGGTGTCACACTTAGCTCCAATCTTAATACTAATTTGCATTTTGATGTTGATAATATTAATTTTAAATCCCTAGTTGGATGTTTAGGTCCACACTGCGGTTCT------------------------TCTTCTCGTTCTTTTTTTGAAGATTTATTGTTTGACAAAGTTAAACTTTCAGATGTTGGTTTTGTTGAAGCTTATAACAATTGTACTGGT------------------------------------------------------------------------------------------------------------------------------------------------------------------------------------------------------------------------------------------------------------------------------------------------------------------------------------------------------------------------------------------------------------------------------------------------------------------------------------------------------------------------------------------------------------------------------------------------------------------------------------------------------------------------------------------------------------------------------------------------------------------------------------------------------------------------------------------------------------------------------------------------------------------------------------------------------------------------------------------------------------------------------------------------------------------------------------------------------------------------------------------------------------------------------------------------------------------------------------------------------------------------------------------------------------------------------------------
>MF996590_HumanHKU1_China_2015--
------------------------------------------------------------------------------------------------------------------------------------------------------------------------------------------------------------------------------------------------------------------------------------------------------------------------------------------------------------------------------------------------------------------------------------------TCTTATACTATTGTTGTTCAACCTCAT------------------------------------AATGGTGTTTTGGAGATTACAGCTTGTCAGTACACTATGTGTGAGTATCCTCATACTATTTGTAAATCTAAA------GGTAGTTTTCGTAATGAATCTTGGCATTTTGAT---AAATCTGAACCTTTGTGTCTGTTCAAGAAAAATTTTACTTATAATGTTTCTACAGATTGGTTGTATTTTCATTTTTATCAAGAACGTGGCACTTTTTATGCTTATTATGCTGATTCTGGCATGCCTACTACTTTTTTATTTAGTTTGTATCTTGGTACTCTTTTATCTCATTATTATGTTTTGCCTTTGACTTGTAATGCTATATCTTCTAATACTGATAATGAGACTTTACAATATTGGGTCACACCTTTGTCTAAACGCCAATATCTCCTTAAATTTGACAACCGTGGTGTTATTACTAATGCTGTTGATTGTTCTAGTAGTTTCTTTAGCGAGATTCAATGTAAAACTAAATCTTTATTACCTAATACTGGTGTTTATGACTTATCTGGTTTTACTGTTAAGCCTGTTGCAACTGTACATCGTCGTATTCCTGATTTACCTGATTGTGACATTGATAAATGGCTTAACAATTTTAATGTACCCTCACCTCTTAATTGGGAACGTAAAATTTTTTCTAATTGCAACTTTAATTTGAGTACTTTGCTTCGTTTAGTTCATACTGATTCTTTTTCTTGTAATAATTTTGATGAATCTAAGATATATGGTAGTTGTTTTAAGAGTATTGTTTTAGATAAATTTGCCATACCCAACTCCAGACGATCTGATTTGCAGTTGGGCAGTTCTGGTTTTCTGCAATCTTCTAATTATAAAATTGACACTACTTCTAGTTCTTGTCAATTGTATTATAGTTTGCCTGCAATTAATGTTACTATTAATAATTATAATCCTTCTTCTTGGAATAGAAGGTATGGTTTTAATAATTTTAATTTG------------------------------------AGC------TCTCATAGTGTTGTTTACTCACGTTATTGTTTTTCTGTTAATAATACTTTTTGTCCTTGTGCTAAACCTTCT------TTTGCTTCAAGTTGCAAGAGT---------------CATAAACCACCTTCTGCTTCCTGTCCTATTGGTACTAATTATCGTTCTTGTGAGAGTACT---ACTGTACTCGAC---------CGCACTGATTGGTGTAGGTGTTCTTGTTTACCTGATCCTATAACTGCTTATGACCCT------------------AGGTCTTGTTCTCAAAAAAAGTCTCTGGTTGGTGTTGGTGAACATTGTGCGGGGTTCGGTGTTGATGAAGAAAAGTGTGGTGTA---TTGGATGGATCATATAATGTTTCT---------TGTCTTTGTAGTACTGAT------------------------------------------GCCTTTCTAGGTTGGTCTTATGACACTTGCGTCAGTAACAACCGTTGTAATATTTTTTCTAATTTTATTTTAAATGGTATCAATAGTGGTACCACTTGTTCTAATGATTTATTGCAGCCCAATACTGAAGTTTTTACTGATGTTTGTGTTGATTACGACCTTTATGGTATTACAGGACAAGGTATTTTTAAAGAAGTTTCTGCTGTTTATTATAATAGTTGGCAATATCTTTTGTATGATTCTAATGGCAACATTATTGGTTTTAAAGATTTTGTTACTAATAAAACATATAATATTTTCCCTTGTTATGCAGGAAGAGTTTCTGCTGCTTTTCATCAAAATGCTTCCTCTTTGGCTTTACTTTATCGTAATTTAAAATGTAGCTATGTTTTGAATAAT---ATTTCTTTAGCTACTCAGCCA------TAT---TTTGATAGTTATCTTGGTTGCGTTTTTAATGCTGATAATTTAACTGATTATTCTGTTTCTTCTTGTGCTCTTCGCATGGGTAGTGGTTTTTGTGTTGATTATAACTCACCTTCTTCTTCCTCTTCGCGTCGTAAACGTAGAAGT------------ATTTCTGCTTCTTATCGTTTTGTTACTTTTGAACCCTTTAATGTCAGTTTTGTTAATGACAGTATTGAGTCTGTGGGTGGTCTTTATGAGATCAAAATTCCCACTAACTTTACTATAGTTGGTCAAGAGGAATTTATTCAAACTAATTCTCCTAAAGTTACTATTGATTGTTCTTTATTTGTCTGTTCTAATTATGCAGCTTGCCATGACTTATTGTCAGAGTATGGCACTTTTTGTGATAATATTAATAGTATTTTAGATGAAGTTAATGGTTTACTTGATACTACTCAATTGCATGTAGCTGATACTCTTATGCAAGGTGTCACACTTAGCTCCAATCTTAATACTAATTTGCATTTTGATGTTGATAATATTAATTTTAAATCCCTAGTTGGATGTTTAGGTCCACACTGCGGTTCT------------------------TCTTCTCGTTCTTTTTTTGAAGATTTATTGTTTGACAAAGTTAAACTTTCAGAT------------------------------------------------------------------------------------------------------------------------------------------------------------------------------------------------------------------------------------------------------------------------------------------------------------------------------------------------------------------------------------------------------------------------------------------------------------------------------------------------------------------------------------------------------------------------------------------------------------------------------------------------------------------------------------------------------------------------------------------------------------------------------------------------------------------------------------------------------------------------------------------------------------------------------------------------------------------------------------------------------------------------------------------------------------------------------------------------------------------------------------------------------------------------------------------------------------------------------------------------------------------------------------------------------------------------------------------------------------------------------
>MF996591_HumanHKU1_China_2015--
------------------------------------------------------------------------------------------------------------------------------------------------------------------------------------------------------------------------------------------------------------------------------------------------------------------------------------------------------------------------------------------------------------------------------------------TCTTATACTATTGTTGTTCAACCTCAC------------------------------------AATGGTATTTTGGAGATTACAGCTTGTCAGTATACTATGTGTGAATATCCTCACACTGTTTGTAAGTCTAAG------GGTAGTATTCGTAATGAATCTTGGCACATTGAT---TCTTCGGAACCTTTATGCTTGTTTAAGAAAAATTTTACTTATAATGTTTCTGCAGATTGGCTGTATTTTCATTTTTATCAAGAACGTGGTGTTTTTTATGCATATTATGCAGATGTAGGTATGCCTACCACTTTTTTATTTAGTTTATATTTAGGTACTATTTTATCTCATTATTATGTTATGCCTTTGACTTGTAATGCTATATCTCCAAAGATTGACAATGAAACTTTAGAATATTGGGTTACACCGCTATCTAGACGTCAGTATCTTCTCAATTTTGATGAGCACGGTGTTATTACTAATGCCGTTGATTGTTCAAGTAGTTTTCTTAGTGAGATTCAATGTAAAACTCAATCTTTTGCACCTAATACTGGTGTTTATGATTTGTCTGGTTTTACTGTAAAGCCTGTTGCAACTGTTTATCGTCGGATTCCTAATTTACCTGATTGTGACATTGACAACTGGCTTAATAATGTTAGTGTACCTTCACCTCTTAATTGGGAACGTAGAATTTTTTCTAATTGTAACTTCAATTTAAGCACTTTACTTCGTCTAGTCCATGTTGATTCTTTTTCTTGTAATAATCTTGATAAATCTAAAATTTTTGGTAGTTGCTTTAATAGTATTACTGTTGACAAGTTTGCTATACCTAATCGTAGACGAGATGATTTGCAATTGGGCAGTTCTGGCTTTTTGCAATCATCTAATTACAAAATAGATATTTCTTCTAGTTCTTGTCAATTGTATTATAGTTTACCTTTACTTAATGTTACTATTAATAACTTTAATCCATCTTCTTGGAATAGGAGGTATGGTTTTGGTAGTTTTAATGTG------------------------------------TCT------TCTTATGATGTTGTTTATTCTGATCATTGTTTTTCTGTTAACAGCGACTTTTGCCCTTGTGCAGATCCGTCT------GTTGTTAATTCTTGTGTTAAA---------------TCTAAACCTCTTTCTGCCATTTGTCCTACTGGTACTAAATATCGTCATTGCGACTTGGAT---ACTACTCTTTAT---------GTTAAAAACTGGTGTAGATGTTCTTGTCTACCTGACCCCATTTCTACTTATTCTCCT------------------AACACATGTCCTCAAAAGAAGGTCGTTGTTGGTATAGGTGAACATTGTCCAGGTCTTGGTATTAATGAGGAAAAATGTGGTACACAATTAAATCATAGT---------TCC---------TGTTCTTGTAGTCCTGAT------------------------------------------GCCTTTTTGGGTTGGTCTTTTGATAGTTGTATTAGTAATAATCGTTGCAATATTTTTTCTAATTTTATTTTTAATGGAATTAATAGTGGTACCACTTGTTCTAATGATTTGTTATATTCTAACACTGAAGTTTCTACTGGTGTTTGTGTTAATTATGATCTTTATGGCATCACAGGCCAAGGTATTTTTAAAGAAGTTTCTGCGGCTTATTATAATGATTGGCAGAATCTTTTGTATGATTCTAATGGTAATATTATTGGTTTTAAAGATTTTTTGACTAATAAAACTTACACTATACTTCCTTGTTATTCTGGTAGAGTGTCTGCTGCATTTTATCAAAATTCTTCCTCACCAGCTTTGCTTTATCGTAATTTAAAGTGTAGTTATGTTTTGAATAAT---ATTTCTTTTATCTCACAACCATTT---TAT---TTTGATAGTTATCTTGGTTGTGTTTTGAATGCTGTTAATTTAACTAGCTATTCTGTATCCTCTTGTGATTTGCGTATGGGTAGTGGGTTTTGTATTGATTATGCTTTACCC---------TCTTCTCGGCGTAAGCGTAGAGGT------------ATTTCTTCTCCTTATCGCTTTGTAACTTTTGAACCCTTTAATGTTAGTTTTGTTAACGATAGTGTTGAAACTGTAGGTGGTTTATTTGAGATTCAGATTCCTACTAACTTTACCATAGCTGGTCATGAAGAATTTATTCAGACTAGTTCTCCTAAAGTTACTATTGATTGTTCAGCTTTTGTTTGCTCTAATTATGCTGCTTGTCATGATTTATTGTCGGAATATGGCACTTTTTGCGATAATATTAATAGTATTTTAAATGAAGTCAATGACTTACTTGATATTACTCAGTTGCAGGTTGCTAATGCTTTAATGCAAGGTGTTACACTTAGTTCTAATCTTAATACTAATCTACACTCTGATGTTGATAATATAGATTTTAAATCTCTTCTAGGTTGTTTAGGTTCACAATGTGGTTCT------------------------TCGTCTAGATCTTTGTTAGAGGATTTATTATTCAACAAGGTCAAA---------------------------------------------------------------------------------------------------------------------------------------------------------------------------------------------------------------------------------------------------------------------------------------------------------------------------------------------------------------------------------------------------------------------------------------------------------------------------------------------------------------------------------------------------------------------------------------------------------------------------------------------------------------------------------------------------------------------------------------------------------------------------------------------------------------------------------------------------------------------------------------------------------------------------------------------------------------------------------------------------------------------------------------------------------------------------------------------------------------------------------------------------------------------------------------------------------------------------------------------------------------------------------------------------------------------------------------------------------------------------------------
>MF996593_HumanHKU1_China_2015--
------------------------------------------------------------------------------------------------------------------------------------------------------------------------------------------------------------------------------------------------------------------------------------------------------------------------------------------------------------------------------------------------------------------------------------------TCTTATACTATTGTTGTTCAACCTCAT------------------------------------AATGGTGTTTTGGAGATTACAGCTTGTCAGTACACTATGTGTGAGTATCCTCATACTATTTGTAAATCTAAA------GGTAGTTTTCGTAATGAATCTTGGCATTTTGAT---AAATCTGAACCTTTGTGTCTGTTCAAGAAAAATTTTACTTATAATGTTTCTACAGATTGGTTGTATTTTCATTTTTATCAAGAACGTGGCACTTTTTATGCTTATTATGCTGATTCTGGCATGCCTACTACTTTTTTATTTAGTTTGTATCTTGGTACTCTTTTATCTCATTATTATGTTTTGCCTTTGACTTGTAATGCTATATCTTCTAATACTGATAATGAGACTTTACAATATTGGGTCACACCTTTGTCTAAACGCCAATATCTCCTTAAATTTGACAACCATGGTGTTATTACTAATGCTGTTGATTGTTCTAGTAGTTTCTTTAGCGAGATTCAATGTAAAACTAAATCTTTATTACCTAATACTGGTGTTTATGACTTATCTGGTTTTACTGTTAAGCCTGTTGCAACTGTACATCGTCGTATTCCTGATTTACCTGATTGTGACATTGATAAATGGCTTAACAATTTTAAAGTACCCTCACCTCTTAATTGGGAACGTAAAATTTTTTCTAATTGCAACTTTAATTTGAGTACTTTGCTTCGTTTAGTTCATACTGATTCTTTTTCTTGTAATAATTTTGATGAATCTAAGATATATGGTAGTTGTTTTAAGAGTATTGTTTTAGATAAATTTGCCATACCCAACTCCAGACGATCTGATTTGCAGTTGGGCAGTTCTGGTTTTCTGCAATCTTCTAATTATAAAATTGACACTACTTCTAGTTCTTGTCAATTGTATTATAGTTTGCCTGCAATTAATGTTACTATTAATAATTATAATCCTTCTTCTTGGAATAGAAGGTATGGTTTTAATAATTTTAATTTG------------------------------------AGC------TCTCATAGTGTTGTTTACTCACGTTATTGTTTTTCTGTTAATAATACTTTTTGTCCTTGTGCTAAACCTTCT------TTTGCTTCAAGTTGCAAGAGT---------------CATAAACCACCTTCTGCTTCCTGTCCTATTGGTACTAATTATCGTTCTTGTGAGAGTACT---ACTGTACTCGAC---------CGCACTGATTGGTGTAGGTGTTCTTGTTTACCTGATCCTATAACTGCTTATGACCCT------------------AGGTCTTGTTCTCAAAAAAAGTCTCTGGTTGGTGTTGGTGAACATTGTGCAGGGTTCGGTGTTGATGAAGAAAAGTGTGGTGTA---TTGGATGGATCATATAATGTTTCT---------TGTCTTTGTAGTACTGAT------------------------------------------GCCTTTCTAGGTTGGTCTTATGACACTTGCGTCAGTAACAACCGTTGTAATATTTTTTCTAATTTTATTTTAAATGGTATCAATAGTGGTACCACTTGTTCTAATGATTTATTGCAGCCCAATACTGAAGTTTTTACTGATGTTTGTGTTGATTACGACCTTTATGGTATTACAGGACAAGGTATTTTTAAAGAAGTTTCTGCTGTTTATTATAATAGTTGGCAATATCTTTTATATGATTCTAATGGCAACATTATTGGTTTTAAAGATTTTGTTACTAATAAAACATATAATATTTTCCCTTGTTATGCAGGAAGAGTTTCTGCTGCTTTTCATCAAAATGCTTCCTCTTTGGCTTTACTTTATCGTAATTTAAAATGTAGCTATGTTTTGAATAAT---ATTTCTTTAGCTACTCAGCCA------TAT---TTTGATAGTTATCTTGGTTGCGTTTTTAATGCTGATAATTTAACTGATTATTCTGTTTCTTCTTGTGCTCTTCGCATGGGTAGTGGTTTTTGTGTTGATTATAACTCACCTTCTTCTTCCTCTTCGCGTCGTAAACGTAGAAGT------------ATTTCTGCTTCTTATCGTTTTGTTACTTTTGAACCCTTTAATGTCAGTTTTGTTAATGACAGTATTGAGTCTGTGGGTGGTCTTTATGAGATCAAAATTCCCACTAACTTTACTATAGTTGGTCAAGAGGAATTTATTCAAACTAATTCTCCTAAAGTTACTATTGATTGTTCTTTATTTGTCTGTTCTAATTATGCAGCTTGCCATGACTTATTGTCAGAGTATGGCACTTTTTGTGATAATATTAATAGTATTTTAGATGAAGTTAATGGTTTACTTGATACTACTCAATTGCATGTAGCTGATACTCTTATGCAAGGTGTCACACTTAGCTCCAATCTTAATACTAATTTGCATTTTGATGTTGATAATATTAATTTTAAATCTCTAGTTGGATGTTTAGGTCCACACTGCGGTTCT------------------------TCTTCTCGTTCTTTTTTTGAAGATTTATTGTTTGACAAAGTTAAACTTTCAGATGTTGGTTTTGTTGAAGCT------------------------------------------------------------------------------------------------------------------------------------------------------------------------------------------------------------------------------------------------------------------------------------------------------------------------------------------------------------------------------------------------------------------------------------------------------------------------------------------------------------------------------------------------------------------------------------------------------------------------------------------------------------------------------------------------------------------------------------------------------------------------------------------------------------------------------------------------------------------------------------------------------------------------------------------------------------------------------------------------------------------------------------------------------------------------------------------------------------------------------------------------------------------------------------------------------------------------------------------------------------------------------------------------------------------------------------------------------------
>MF996594_HumanHKU1_China_2015--
------------------------------------------------------------------------------------------------------------------------------------------------------------------------------------------------------------------------------------------------------------------------------------------------------------------------------------------------------------------------------------------------------------------------------------------TCTTATACTATTGTTGTTCAACCTCAC------------------------------------AATGGTATTTTGGAGATTACAGCTTGTCAGTATACTATGTGTGAATATCCTCACACTGTTTGTAAGTCTAAG------GGTAGTATTCGTAATGAATCTTGGCACATTGAT---TCTTCGGAACCTTTATGCTTGTTTAAGAAAAATTTTACTTATAATGTTTCTGCAGATTGGCTGTATTTTCATTTTTATCAAGAACGTGGTGTTTTTTATGCATATTATGCAGATGTAGGTATGCCTACCACTTTTTTATTTAGTTTATATTTAGGTACTATTTTATCTCATTATTATGTTATGCCTTTGACTTGTAATGCTATATCTCCAAAGATTGACAATGAAACTTTAGAATATTGGGTTACACCGCTATCTAGACGTCAGTATCTTCTCAATTTTGATGAGCACGGTGTTATTACTAATGCCGTTGATTGTTCAAGTAGTTTTCTTAGTGAGATTCAATGTAAAACTCAATCTTTTGCACCTAATACTGGTGTTTATGATTTGTCTGGTTTTACTGTAAAGCCTGTTGCAACTGTTTATCGTCGGATTCCTAATTTACCTGATTGTGACATTGACAACTGGCTTAATAATGTTAGTGTACCTTCACCTCTTAATTGGGAACGTAGAATTTTTTCTAATTGTAACTTCAATTTAAGCACTTTACTTCGTCTAGTCCATGTTGATTCTTTTTCTTGTAATAATCTTGATAAATCTAAAATTTTTGGTAGTTGCTTTAATAGTATTACTGTTGACAAGTTTGCTATACCTAATCGTAGACGAGATGATTTGCAATTGGGCAGTTCTGGCTTTTTGCAATCATCTAATTACAAAATAGATATTTCTTCTAGTTCTTGTCAATTGTATTATAGTTTACCTTTACTTAATGTTACTATTAATAACTTTAATCCATCTTCTTGGAATAGGAGGTATGGTTTTGATAGTTTTAATGTG------------------------------------TCT------TCTTATGATGTTGTTTATTCTGATCATTGTTTTTCTGTTAACAGCGACTTTTGCCCTTGTGCAGATCCGTCT------GTTGTTAATTCTTGTGATAAA---------------TTTAAGCCTCTTTCTGCCATTTGTCCTGCTGGTACTAAATATCGTCATTGCGACTTGGAT---ACTACTCTTTAT---------GTTAAAAACTGGTGTAGATGTTCTTGTCTACCTGACCCCATTTCTACTTATTCTCCT------------------AACACATGTCCTCAAAAGAAGGTCGTTGTTGGTATAGGTGAACATTGTCCAGGTCTTGGTATTAATGAGGAAAAATGTGGTACACAATTAAATCATAGT---------TCC---------TGTTCTTGTAGTCCTGAT------------------------------------------GCCTTTTTGGGTTGGTCTTTTGATAGTTGTATTAGTAATAATCGTTGCAATATTTTTTCTAATTTTATTTTTAATGGAATTAATAGTGGTACCACTTGTTCTAATGATTTGTTATATTCTAACACTGAAGTTTCTACTGGTGTTTGTGTTAATTATGATCTTTATGGCATCACAGGCCAAGGTATTTTTAAAGAAGTTTCTGCGGCTTATTATAATAATTGGCAGAATCTTTTGTATGATTCTAATGGTAATATTATTGGTTTTAAAGATTTTTTGACTAATAAAACTTACACTATACTTCCTTGTTATTCTGGTAGAGTGTCTGCTGCATTTTATCAAAATTCTTCTTCACCAGCTTTGCTTTATCGTAATTTAAAGTGTAGTTATGTTTTGAATAAT---ATTTCTTTTATCTCACAACCATTT---TAT---TTTGATAGTTATCTTGGTTGTGTTTTGAATGCTGTTAATTTAACTAGCTATTCTGTATCCTCTTGTGATTTGCGTATGGGTAGTGGGTTTTGTATTGATTATGCTTTACCC---------TCTTCTCGGCGTAAGCGTAGAGGT------------ATTTCTTCTCCTTATCGCTTTGTAACTTTTGAACCCTTTAATGTTAGTTTTGTTAACGATAGTGTTGAAACTGTTGGTGGTTTATTTGAGATTCAGATTCCTACTAACTTTACCATAGCTGGTCATGAAGAATTTATTCAGACTAGTTCTCCTAAAGTTACTATTGATTGTTCAGCTTTTGTTTGCTCTAATTATGCTGCTTGTCATGATTTATTGTCGGAATATGGCACTTTTTGCGATAATATTAATAGTATTTTAAATGAAGTCAATGACTTACTTGATATTACTCAGTTGCAGGTTGCTAATGCTTTAATGCAAGGTGTTACACTTAGTTCTAATCTTAATACTAATCTACACTCTGATGTTGATAATATAGATTTTAAATCTCTTCTAGGTTGTTTAGGTTCACAATGTGGTTCT------------------------TCGTCTAGATCTTTGTTAGAGGATTTATTATTCAACAAGGTCAAACTT------------------------------------------------------------------------------------------------------------------------------------------------------------------------------------------------------------------------------------------------------------------------------------------------------------------------------------------------------------------------------------------------------------------------------------------------------------------------------------------------------------------------------------------------------------------------------------------------------------------------------------------------------------------------------------------------------------------------------------------------------------------------------------------------------------------------------------------------------------------------------------------------------------------------------------------------------------------------------------------------------------------------------------------------------------------------------------------------------------------------------------------------------------------------------------------------------------------------------------------------------------------------------------------------------------------------------------------------------------------------------------
>MF996596_HumanHKU1_China_2015--
---------------------------------------------------------------------------------------------------------------------------------------------------------------------------------------------------------------------------------------------------------------------------------------------------------------------------------------------------------------------------------------------------TTTAGTACTATAGTTATAGGTAGTGTTTTTATTAACAACTCTTATACTATTGTTGTTCAACCTCAT------------------------------------AATGGTGTTTTGGAGATTACAGCTTGTCAGTACACTATGTGTGAGTATCCTCATACTATTTGTAAATCTAAA------GGTAGTTTTCGTAATGAATCTTGGCATTTTGAT---AAATCTGAACCTTTGTGTCTGTTCAAGAAAAATTTTACTTATAATGTTTCTACAGATTGGTTGTATTTTCATTTTTATCAAGAACGTGGCACTTTTTATGCTTATTATGCTGATTCTGGCATGCCTACTACTTTTTTATTTAGTTTGTATCTTGGTACTCTTTTATCTCATTATTATGTTTTGCCTTTGACTTGTAATGCTATATCTTCTAATACTGATAATGAGACTTTACAATATTGGGTCACACCTTTGTCTAAACGCCAATATCTCCTTAAATTTGACAACCATGGTGTTATTACTAATGCTGTTGATTGTTCTAGTAGTTTCTTTAGCGAGATTCAATGTAAAACTAAATCTTTATTACCTAATACTGGTGTTTATGACTTATCTGGTTTTACTGTTAAGCCTGTTGCAACTGTACATCGTCGTATTCCTGATTTACCTGATTGTGACATTGATAAATGGCTTAACAATTTTAAAGTACCCTCACCTCTTAATTGGGAACGTAAAATTTTTTCTAATTGCAACTTTAATTTGAGTACTTTGCTTCGTTTAGTTCATACTGATTCTTTTTCTTGTAATAATTTTGATGAATCTAAGATATATGGTAGTTGTTTTAAGAGTATTGTTTTAGATAAATTTGCCATACCCAACTCCAGACGATCTGATTTGCAGTTGGGCAGTTCTGGTTTTCTGCAATCTTCTAATTATAAAATTGACACTACTTCTAGTTCTTGTCAATTGTATTATAGTTTGCCTGCAATTAATGTTACTATTAATAATTATAATCCTTCTTCTTGGAATAGAAGGTATGGTTTTAATAATTTTAATTTG------------------------------------AGC------TCTCATAGTGTTGTTTACTCACGTTATTGTTTTTCTGTTAATAATACTTTTTGTCCTTGTGCTAAACCTTCT------TTTGCTTCAAGTTGCAAGAGT---------------CATAAACCACCTTCTGCTTCCTGTCCTATTGGTACTAATTATCGTTCTTGTGAGAGTACT---ACTGTACTCGAC---------CGCACTGATTGGTGTAGGTGTTCTTGTTTACCTGATCCTATAACTGCTTATGACCCT------------------AGGTCTTGTTCTCAAAAAAAGTCTCTGGTTGGTGTTGGTGAACATTGTGCAGGGTTCGGTGTTGATGAAGAAAAGTGTGGTGTA---TTGGATGGATCATATAATGTTTCT---------TGTCTTTGTAGTACTGAT------------------------------------------GCCTTTCTAGGTTGGTCTTACGACACTTGCGTCAGTAACAACCGTTGTAATATTTTTTCTAATTTTATTTTAAATGGTATCAATAGTGGTACCACTTGCTCTAATGATTTATTGCAGCCCAATACTGAAGTTTTTACTGATGTTTGTGTTGATTACGACCTTTATGGTATTACAGGACAAGGTATTTTTAAAGAAGTTTCTGCTGTTTATTATAATAGTTGGCAATATCTTTTGTATGATTCTAATGGCAACATTATTGGTTTTAAAGATTTTGTTACTAATAAAACATATAATATTTTCCCTTGTTATGCAGGAAGAGTTTCTGCTGCTTTTCATCAAAATGCTTCCTCTTTGGCTTTACTTTATCGTAATTTAAAATGTAGCTATGTTTTGAATAAT---ATTTCTTTAGCTACTCAGCCA------TAT---TTTGATAGTTATCTTGGTTGCGTTTTTAATGCTGATAATTTAACTGATTATTCTGTTTCTTCTTGTGCTCTTCGCATGGGTAGTGGTTTTTGTGTTGATTATAACTCACCTTCTTCTTCCTCTTCGCGTCGTAAACGTAGAAGT------------ATTTCTGCTTCTTATCGTTTTGTTACTTTTGAACCCTTTAATGTCAGTTTTGTTAATGACAGTATTGAGTCTGTGGGTGGTCTTTATGAGATCAAAATTCCCACTAACTTTACTATAGTTGGTCAAGAGGAATTTATTCAAACTAATTCTCCTAAAGTTACTATTGATTGTTCTTTATTTGTCTGTTCTAATTATGCAGCTTGCCATGACTTATTGTCAGAGTATGGCACTTTTTGTGATAATATTAATAGTATTTTAGATGAAGTTAATGGTTTACTTGATACTACTCAATTGCATGTAGCTGATACTCTTATGCAAGGTGTCACACTTAGCTCCAATCTTAATACTAATTTGCATTTTGATGTTGATAATATTAATTTTAAATCTCTAGTTGGATGTTTAGGTCCACACTGCGGTTCT------------------------TCTTCTCGTTCTTTTTTTGAAGATTTATTGTTTGACAAAGTTAAACTTTCAGATGTTGGTTTTGTTGAAGCTTATA--------------------------------------------------------------------------------------------------------------------------------------------------------------------------------------------------------------------------------------------------------------------------------------------------------------------------------------------------------------------------------------------------------------------------------------------------------------------------------------------------------------------------------------------------------------------------------------------------------------------------------------------------------------------------------------------------------------------------------------------------------------------------------------------------------------------------------------------------------------------------------------------------------------------------------------------------------------------------------------------------------------------------------------------------------------------------------------------------------------------------------------------------------------------------------------------------------------------------------------------------------------------------------------------------------------------------------------------------------
>MF996597_HumanHKU1_China_2015--
---------------------------------------------------------------------------------------------------------------------------------------------------------------------------------------------------------------------------------------------------------------------------------------------------------------------------------------------------------------------------------------------------------ACTATAGTTATAGGTAGTGTTTTTATTAACAACTCTTATACTATTGTTGTTCAACCTCAT------------------------------------AATGGTGTTTTGGAGATTACAGCTTGTCAGTACACTATGTGTGAGTATCCTCATACTATTTGTAAATCTAAA------GGTAGTTTTCGTAATGAATCTTGGCATTTTGAT---AAATCTGAACCTTTGTGTCTGTTCAAGAAAAATTTTACTTATAATGTTTCTACAGATTGGTTGTATTTTCATTTTTATCAAGAACGTGGCACTTTTTATGCTTATTATGCTGATTCTGGCATGCCTACTACTTTTTTATTTAGTTTGTATCTTGGTACTCTTTTATCTCATTATTATGTTTTGCCTTTGACTTGTAATGCTATATCTTCTAATACTGATAATGAGACTTTACAATATTGGGTCACACCTTTGTCTAAACGCCAATATCTCCTTAAATTTGACAACCGTGGTGTTATTACTAATGCTGTTGATTGTTCTAGTAGTTTCTTTAGCGAGATTCAATGTAAAACTAAATCTTTATTACCTAATACTGGTGTTTATGACTTATCTGGTTTTACTGTTAAGCCTGTTGCAACTGTACATCGTCGTATTCCTGATTTACCTGATTGTGACATTGATAAATGGCTTAACAATTTTAATGTACCCTCACCTCTTAATTGGGAACGTAAAATTTTTTCTAATTGCAACTTTAATTTGAGTACTTTGCTTCGTTTAGTTCATACTGATTCTTTTTCTTGTAATAATTTTGATGAATCTAAGATATATGGTAGTTGTTTTAAGAGTATTGTTTTAGATAAATTTGCCATACCCAACTCCAGACGATCTGATTTGCAGTTGGGCAGTTCTGGTTTTCTGCAATCTTCTAATTATAAAATTGACACTACTTCTAGTTCTTGTCAATTGTATTATAGTTTGCCTGCAATTAATGTTACTATTAATAATTATAATCCTTCTTCTTGGAATAGAAGGTATGGTTTTAATAATTTTAATTTG------------------------------------AGC------TCTCATAGTGTTGTTTACTCACGTTATTGTTTTTCTGTTAATAATACTTTTTGTCCTTGTGCTAAACCTTCT------TTTGCTTCAAGTTGCAAGAGT---------------CATAAACCACCTTCTGCTTCCTGTCCTATTGGTACTAATTATCGTTCTTGTGAGAGTACT---ACTGTACTCGAC---------CGCACTGATTGGTGTAGGTGTTCTTGTTTACCTGATCCTATAACTGCTTATGACCCT------------------AGGTCTTGTTCTCAAAAAAAGTCTCTGGTTGGTGTTGGTGAACATTGTGCAGGGTTCGGTGTTGATGAAGAAAAGTGTGGTGTA---TTGGATGGATCATATAATGTTTCT---------TGTCTTTGTAGTACTGAT------------------------------------------GCCTTTTTAGGTTGGTCTTATGACACTTGCGTCAGCAACAACCGTTGTAATATTTTTTCTAATTTTATTTTAAATGGTATCAATAGTGGTACCACTTGTTCTAATGATTTATTGCAGCCCAATACTGAAGTTTTTACTGATGTTTGTGTTGATTACGACCTTTATGGTATTACAGGACAAGGTATTTTTAAAGAAGTTTCTGCTGTTTATTATAATAGTTGGCAATATCTTTTGTATGATTCTAATGGCAACATTATTGGTTTTAAAGATTTTGTTACTAATAAAACATATAATATCTTCCCTTGTTATGCAGGAAGAGTTTCTGCTGCTTTTCATCAAAATGCTTCCTCTTTGGCTTTACTTTATCGTAATTTAAAATGTAGCTATGTTTTGAATAAT---ATTTCTTTAGCTACTCAGCCA------TAT---TTTGATAGTTATCTTGGTTGCGTTTTTAATGCTGATAATTTAACTGATTATTCTGTTTCTTCTTGTGCTCTTCGCATGGGTAGTGGTTTTTGTGTTGATTATAACTCACCTTCTTCTTCCTCTTCGCGTCGTAAACGTAGAAGT------------ATTTCTGCTTCTTATCGTTTTGTTACTTTTGAACCCTTTAATGTCAGTTTTGTTAATGACAGTATTGAGTCTGTGGGTGGTCTTTATGAGATCAAAATTCCCACTAACTTTACTATAGTTGGTCAAGAGGAATTTATTCAAACTAATTCTCCTAAAGTTACTATTGATTGTTCTTTATTTGTCTGTTCTAATTATGCAGCTTGCCATGACTTATTGTCAGAGTATGGCACTTTTTGTGATAATATTAATAGTATTTTAGATGAAGTTAATGGTTTACTTGATACTACTCAATTGCATGTAGCTGATACTCTTATGCAAGGTGTCACACTTAGCTCCAATCTTAATACTAATTTGCATTTTGATGTTGATAATATTAATTTTAAATCCCTAGTTGGATGTTTAGGTCCACACTGCGGTTCT------------------------TCTTCTCGTTCTTTTTTTGAAGATTTATTGTTTGACAAAGTTAAACTTTCAGAT------------------------------------------------------------------------------------------------------------------------------------------------------------------------------------------------------------------------------------------------------------------------------------------------------------------------------------------------------------------------------------------------------------------------------------------------------------------------------------------------------------------------------------------------------------------------------------------------------------------------------------------------------------------------------------------------------------------------------------------------------------------------------------------------------------------------------------------------------------------------------------------------------------------------------------------------------------------------------------------------------------------------------------------------------------------------------------------------------------------------------------------------------------------------------------------------------------------------------------------------------------------------------------------------------------------------------------------------------------------------------
>MF996598_HumanHKU1_China_2015--
------------------------------------------------------------------------------------------------------------------------------------------------------------------------------------------------------------------------------------------------------------------------------------------------------------------------------------------------------------------------------------------------------------------------------------------TCTTATACTATTGTTGTTCAACCTCAT------------------------------------AATGGTGTTTTGGAGATTACAGCTTGTCAGTACACTATGTGTGAGTATCCTCATACTATTTGTAAATCTAAA------GGTAGTTTTCGTAATGAATCTTGGCATTTTGAT---AAATCTGAACCTTTGTGTCTGTTCAAGAAAAATTTTACTTATAATGTTTCTACAGATTGGTTGTATTTTCATTTTTATCAAGAACGTGGCACTTTTTATGCTTATTATGCTGATTCTGGCATGCCTACTACTTTTTTATTTAGTTTGTATCTTGGTACTCTTTTATCTCATTATTATGTTTTGCCTTTGACTTGTAATGCTATATCTTCTAATACTGATAATGAGACTTTACAATATTGGGTCACACCTTTGTCTAAACGCCAATATCTCCTTAAATTTGACAACCATGGTGTTATTACTAATGCTGTTGATTGTTCTAGTAGTTTCTTTAGCGAGATTCAATGCAAAACTAAATCTTTATTACCTAATACTGGTGTTTATGACTTATCTGGTTTTACTGTTAAGCCTGTTGCAACTGTACATCGTCGTATTCCTGATTTACCTGATTGTGACATTGATAAATGGCTTAACAATTTTAAAGTACCCTCACCTCTTAATTGGGAACGTAAAATTTTTTCTAATTGCAACTTTAATTTGAGTACTTTGCTTCGTTTAGTTCATACTGATTCTTTTTCTTGTAATAATTTTGATGAATCTAAGATATATGGTAGTTGTTTTAAGAGTATTGTTTTAGATAAATTTGCCATACCCAACTCCAGACGATCTGATTTGCAGTTGGGCAGTTCTGGTTTTCTGCAATCTTCTAATTATAAAATTGACACTACTTCTAGTTCTTGTCAATTGTATTATAGTTTGCCTGCAATTAATGTTACTATTAATAATTATAATCCTTCTTCTTGGAATAGAAGGTATGGTTTTAATAATTTTAATTTG------------------------------------AGC------TCTCATAGTGTTGTTTACTCACGTTATTGTTTTTCTGTTAATAATACTTTTTGTCCTTGTGCTAAACCTTCT------TTTGCTTCAAGTTGCAAGAGT---------------CATAAACCACCTTCTGCTTCCTGTCCTATTGGTACTAATTATCGTTCTTGTGAGAGTACT---ACTGTACTCGAC---------CGCACTGATTGGTGTAGGTGTTCTTGTTTACCTGATCCTATAACTGCTTATGACCCT------------------AGGTCTTGTTCTCAAAAAAAGTCTCTGGTTGGTGTTGGTGAACATTGTGCAGGGTTCGGTGTTGATGAAGAAAAGTGTGGTGTA---TTGGATGGATCATATAATGTTTCT---------TGTCTTTGTAGTACTGAT------------------------------------------GCCTTTCTAGGTTGGTCTTATGACACTTGCGTCAGTAACAACCGTTGTAATATTTTTTCTAATTTTATTTTAAATGGTATCAATAGTGGTACCACTTGTTCTAATGATTTATTGCAGCCCAATACTGAAGTTTTTACTGATGTTTGTGTTGATTACGACCTTTATGGTATTACAGGACAAGGTATTTTTAAAGAAGTTTCTGCTGTTTATTATAATAGTTGGCAATATCTTTTGTATGATTCTAATGGCAACATTATTGGTTTTAAAGATTTTGTTACTAATAAAACATATAATATTTTCCCTTGTTATGCAGGAAGAGTTTCTGCTGCTTTTCATCAAAATGCTTCCTCTTTGGCTTTACTTTATCGTAATTTAAAATGTAGCTATGTTTTGAATAAT---ATTTCTTTAGCTACTCAGCCA------TAT---TTTGATAGTTATCTTGGTTGCGTTTTTAATGCTGATAATTTAACTGATTATTCTGTTTCTTCTTGTGCTCTCCGCATGGGTAGTGGTTTTTGTGTTGATTATAACTCACCTTCTTCTTCCTCTTCGCGTCGTAAACGTAGAAGT------------ATTTCTGCTTCTTATCGTTTTGTTACTTTTGAACCCTTTAATGTCAGTTTTGTTAATGACAGTATTGAGTCTGTGGGTGGTCTTTATGAGATCAAAATTCCCACTAACTTTACTATAGTTGGTCAAGAGGAATTTATTCAAACTAATTCTCCTAAAGTTACTATTGATTGTTCTTTATTTGTCTGTTCTAATTATGCAGCTTGCCATGACTTATTGTCAGAGTATGGCACTTTTTGTGATAATATTAATAGTATTTTAGATGAAGTTAATGGTTTACTTGATACTACTCAATTGCATGTAGCTGATACTCTTATGCAAGGTGTCACACTTAGCTCCAATCTTAATACTAATTTGCATTTTGATGTTGATAATATTAATTTTAAATCTCTAGTTGGATGTTTAGGTCCACACTGCGGTTCT------------------------TCTTCTCGTTCTTTTTTTGAAGATTTATTGTTTGACAAAGTTAAACTTTCAGATGT----------------------------------------------------------------------------------------------------------------------------------------------------------------------------------------------------------------------------------------------------------------------------------------------------------------------------------------------------------------------------------------------------------------------------------------------------------------------------------------------------------------------------------------------------------------------------------------------------------------------------------------------------------------------------------------------------------------------------------------------------------------------------------------------------------------------------------------------------------------------------------------------------------------------------------------------------------------------------------------------------------------------------------------------------------------------------------------------------------------------------------------------------------------------------------------------------------------------------------------------------------------------------------------------------------------------------------------------------------------------------
>MF996602_HumanHKU1_China_2015--
------------------------------------------------------------------------------------------------------------------------------------------------------------------------------------------------------------------------------------------------------------------------------------------------------------------------------------------------------------------------------AATAATACTTTGTATAGTGAATTTAGTACTATAGTTATAGGTAGTGTTTTTGTTAATACGTCTTATACTATTGTTGTTCAACCTCAC------------------------------------AATGGTATCTTGGAGATTACAGCTTGTCAGTATACTATGTGTGAATATCCTCACACTGTTTGTAAGTCTAAG------GGTAGTATTCGTAATGAATCTTGGCACATTGAT---TATTCGGAACCTTTATGCTTGTTTAAGAAAAATTTTACTTATAATGTTTCTGCAGATTGGCTGTATTTTCATTTTTATCAAGAACGTGGTGTTTTTTATGCATATTATGCAGATGTAGGTATGCCTACCACTTTCTTATTTAGTTTATATTTAGGTACTATTTTATCTCATTATTATGTTATGCCTTTGACTTGTAATGCTATATCTCCAAAGACTGACAATGAAACTTTAGAATATTGGGTTACACCGCTATCTAGACGTCAGTATCTTCTTAATTTTGATGAGCACGGTGTTATTACTAATGCCGTTGATTGTTCAAGTAGTTTTCTTAGTGAGATTCAATGTAAAACTCAATCTTTTGCACCTAATACTGGTGTTTATGATTTGTCTGGTTTTACTGTAAAGCCTGTTGCAACTGTTTATCGTCGGATTCCTAATTTACCTGATTGTGACATTGACAACTGGCTTAATAATGTTAGTGTACCTTCACCTCTTAATTGGGAACGTAGAATTTTTTCTAATTGTAACTTCAATTTAAGCACTTTACTTCGTCTAGTCCATGTTGATTCTTTTTCTTGTAATAATCTTGATAAATCTAAAATTTTTGGTAGTTGCTTTAATAGTATTACTGTTGACAAGTTTGCTATACCTAATCGTAGACGAGATGATTTGCAATTGGGCAGTTCTGGCTTTTTGCAATCATCTAATTACAAAATAGATATTTCTTCTAGTTCTTGTCAATTGTATTATAGTTTACCTTTACTTAATGTTACTATTAATAACTTTAATCCATCTTCTTGGAATAGGAGGTATGGTTTTGGTAGTTTTAATGTG------------------------------------TCT------TCTTATGATGTTGTTTATTCTGATCATTGTTTTTCTGTTAACAGCGACTTTTGCCCTTGTGCAGATCCGTCT------GTTGTTAATTCTTGTGTTAAA---------------TCTAAGCCTCTTTCTGCCATTTGTCCTGCTGGTACTAAATATCGTCATTGCGACTTGGATACTACTACTCTTTAT---------GTTAAAAACTGGTGTAGATGTTCTTGTCTACCTGACCCCATTTCTACTTATTCTCCT------------------AACACATGTCCTCAAAAGAAGGTCGTTGTTGGTATAGGTGAACATTGTCCAGGTCTTGGTATTAATGAGGAAAAATGTGGTACACAATTAAATCATACT---------TCC---------TGTTCTTGTAGTCCTGAT------------------------------------------GCCTTTTTGGGTTGGTCTTTTGATAGTTGTATTAGTAATAATCGTTGCAATATTTTTTCTAATTTTATTTTTAATGGAATTAATAGTGGCACCACTTGTTCTAATGATTTGTTATATTCTAACACTGAAGTTTCTACTGGTGTTTGTGTTAATTATGATCTTTATGGCATCACAGGCCAAGGTATTTTTAAAGAAGTTTCTGCGGCTTATTATAATAATTGGCAGAATCTTTTGTATGATTCTAATGGTAATATTATTGGTTTTAAAGATTTTTTGACTAATAAAACTTACACTATACTTCCTTGTTATTCTGGTAGAGTGTCTGCTGCATTTTATCAAAATTCTTCCTCACCAGCTTTGCTTTATCGTAATTTAAAGTGTAGTTATGTTTTGAATAAT---ATTTCTTTTATCTCACAACCATTT---TAT---TTTGATAGTTATCTTGGTTGTGTTTTGAATGCTGTTAATTTAACTAGCTATTCTGTATCCTCTTGTGATTTGCGTATGGGTAGTGGGTTTTGTATTGATTATGCTTTACCC---------TCTTCTCGGCGTAAGCGTAGAGGT------------ATTTCTTCCCCTTATCGCTTTGTAACTTTTGAACCCTTTAATGTTAGTTTTGTTAACGATAGTGTTGAAACTGTTGGTGGTTTATTTGAGATTCAGATTCCTACTAACTTTACCATAGCTGGTCATGAAGAATTTATTCAGACTAGTTCTCCTAAAGTTACTATTGATTGTTCAGCTTTCGTTTGCTCTAATTATGCTGCTTGTCATGATTTATTGTCGGAATATGGCACTTTTTGCGATAATATTAATAGTATTTTAAATGAAGTCAATGACTTACTTGATATTACTCAGTTGCAGGTTGCTAATGCTTTAATGCAAGGTGTTACACTTAGTTCTAATCTTAATATTAATCTACACTCTGATGTTGATAATATAGATTTTAAATCTCTTCTAGGTTGTTTAGGTTCACAATGTGGTTCT------------------------TCGTCTAGATCTTTGTTAGAGGATTTATTATTCAACAAGGTCAAAC--------------------------------------------------------------------------------------------------------------------------------------------------------------------------------------------------------------------------------------------------------------------------------------------------------------------------------------------------------------------------------------------------------------------------------------------------------------------------------------------------------------------------------------------------------------------------------------------------------------------------------------------------------------------------------------------------------------------------------------------------------------------------------------------------------------------------------------------------------------------------------------------------------------------------------------------------------------------------------------------------------------------------------------------------------------------------------------------------------------------------------------------------------------------------------------------------------------------------------------------------------------------------------------------------------------------------------------------------------------------------------------
>AY884001_HumanHKU1_HKong_2003-03-
ATG---TTTTTAATTATTTTTATT---TTGCCTACAACACTAGCTGTTATAGGTGATTTTAATTGTACT---------------AACTCT---TTTATTAATGATTATAATAAAACCATTCCGCGTATAAGCGAGGATGTTGTTGATGTATCTCTTGGTTTGGGCACATATTATGTTCTTAACCGTGTTTATTTAAATACTACCTTGTTATTTACAGGTTATTTTCCTAAATCTGGTGCTAATTTTAGAGACTTGGCTTTAAAGGGTTCTAAATATTTGAGTACTCTCTGGTATAAACCACCTTTTCTGTCAGATTTTAATAATGGTATTTTTTCTAAGGTTAAGAATACTAAGTTATAT---GTTAATAATACTTTGTATAGTGAATTTAGTACTATAGTTATAGGTAGTGTTTTTGTTAATACTTCTTATACTATTGTTGTTCAACCTCAC------------------------------------AATGGTATTTTGGAGATTACAGCTTGTCAGTATACTATGTGTGAATATCCTCACACTGTTTGTAAGTCTAAG------GGTAGTATTCGTAATGAATCTTGGCACATTGAT---TCTTCGGAACCTTTATGCTTGTTTAAGAAAAATTTTACTTATAATGTTTCTGCAGATTGGCTGTATTTTCATTTTTATCAAGAACGTGGTGTTTTTTATGCATATTATGCAGATGTAGGTATGCCTACCACTTTCTTATTTAGTTTATATTTAGGTACTATTTTATCTCATTATTATGTTATGCCTTTGACTTGTAAGGCTATATCTTCAAATACTGACAATGAAACTTTAGAATATTGGGTTACACCGCTATCTAGACGTCAGTATCTTCTTAATTTTGATGAGCACGGTGTTATTACTAATGCCGTTGATTGTTCAAGTAGTTTTCTTAGTGAGATTCAATGTAAAACTCAATCTTTTGCACCTAATACTGGTGTTTATGATTTGTCTGGTTTTACTGTAAAGCCTGTTGCAACTGTTTATCGTCGGATTCCTAATTTACCTGATTGTGACATTGACAACTGGCTTAATAATGTTAGTGTACCTTCACCTCTTAATTGGGAACGTAGAATTTTTTCTAATTGTAACTTCAATTTAAGCACTTTACTTCGTCTAGTTCATGTTGATTCTTTTTCTTGTAATAATCTTGATAAATCTAAAATTTTTGGTAGTTGCTTTAATAGTATTACTGTTGACAAGTTTGCTATACCTAATCGCAGACGAGATGATTTGCAATTGGGCAGTTCTGGCTTTTTGCAATCATCTAATTACAAAATAGATATTTCTTCTAGTTCTTGTCAATTGTATTATAGTTTACCTTTAGTTAATGTTACTATTAATAACTTTAATCCATCTTCTTGGAATAGGAGGTATGGTTTTGGTAGTTTTAATGTG------------------------------------TCT------TCTTATGACGTTGTTTATTCTGATCATTGTTTTTCTGTTAACAGCGACTTTTGCCCTTGTGCAGATCCGTCT------GTTGTTAATTCTTGTGTTAAA---------------TCTAAGCCTCTTTCTGCCATTTGTCCTGCTGGTACTAAATATCGTCATTGCGACTTGGAT---ACTACTCTTTAT---------GTTAATAACTGGTGTAGATGTTCTTGTCTACCTGACCCCATTTCTACTTATTCTCCT------------------AACACATGTCCTCAAAAGAAGGTCGTTGTTGGTATAGGTGAACATTGTCCAGGTCTTGGTATTAATGAGGAAAAATGTGGTACACAATTAAATCATAGT---------TCC---------TGTTCTTGTAGTCCTGAT------------------------------------------GCCTTTTTGGGTTGGTCTTTTGATAGTTGTATTAGTAATAATCGTTGCAATATTTTTTCTAATTTTATTTTTAATGGAATTAATAGTGGCACCACTTGTTCTAATGATTTGTTATATTCTAACACTGAAGTTTCTACTGGTGTTTGTGTTAATTATGATCTTTATGGCATCACAGGCCAAGGTATTTTTAAAGAAGTTTCTGCGGCTTATTATAATAATTGGCAGAATCTTTTGTATGATTCTAATGGTAATATTATTGGTTTTAAAGATTTTTTGACTAATAAAACTTACACTATACTTCCTTGTTATTCTGGTAGAGTGTCTGCTGCATTTTATCAAAATTCTTCTTCACCAGCTTTGCTTTATCGTAATTTAAAGTGTAGTTATGTTTTGAATAAT---ATTTCTTTTATCTCACAACCATTT---TAT---TTTGATAGTTATCTTGGTTGTGTTTTGAATGCTGTTAATTTAACTAGCTATTCTGTATCCTCTTGTGATTTGCGTATGGGTAGTGGGTTTTGTATTGATTATGCTTTACCC---------TCTTCTCGGCGTAAGCGTAGAGGT------------ATTTCTTCTCCTTATCGCTTTGTAACTTTTGAACCCTTTAATGTTAGTTTTGTTAACGATAGTGTTGAAACTGTTGGTGGTTTATTTGAGATTCAGATTCCTACTAACTTTACCATAGCTGGTCATGAAGAATTTATTCAGACTAGTTCTCCTAAAGTTACTATTGATTGTTCAGCTTTTGTTTGCTCTAATTATGCTGCTTGTCATGATTTATTGTCGGAATATGGCACTTTTTGCGATAATATTAATAGTATTTTAAATGAAGTCAATGATTTACTTGATATTACTCAGTTGCAGGTTGCTAATGCTTTAATGCAAGGTGTTACACTTAGTTCTAATCTTAATACTAATCTACACTCTGATGTTGATAATATAGATTTTAAATCTCTTCTAGGTTGTTTAGGTTCACAATGTGGTTCT------------------------TCGTCTAGATCTTTGTTAGAGGATTTATTATTCAACAAGGTCAAACTTTCAGATGTAGGTTTTGTTGAAGCTTATAATAATTGCACTGGTGGTAGTGAAATTAGAGATCTTCTCTGTGTGCAATCTTTTAATGGTATTAAAGTATTACCTCCCATTTTATCTGAGACTCAAATTTCTGGCTATACTACAGCTGCTACTGTGGCGGCTATGTTTCCGCCATGGTCTGCTGCTGCTGGTGTACCATTTTCTCTTAATGTACAATATAGAATTAATGGTTTGGGTGTTACTATGGATGTTCTTAATAAGAATCAAAAGTTAATAGCTAATGCTTTTAATAAAGCTCTTCTTTCTATCCAGAATGGTTTTACTGCTACTAACTCTGCTCTTGCTAAAATTCAAAGTGTCGTTAATGCTAATGCTCAAGCACTTAATAGTTTGTTACAACAATTATTTAATAAATTTGGTGCTATTAGTTCTTCTTTACAAGAAATTTTGTCTCGCCTTGATAATTTAGAAGCTCAGGTTCAGATTGATAGGCTCATTAATGGTCGTTTGACTGCTTTAAATGCTTATGTTTCTCAACAGCTTAGTGATATTACACTTATTAAGGCTGGAGCTTCTCGTGCTATTGAGAAGGTTAATGAGTGTGTTAAAAGTCAATCCCCTCGTATAAATTTTTGTGGCAATGGTAACCACATTTTATCATTGGTTCAAAATGCTCCTTATGGTTTGCTTTTCATTCATTTTAGTTATAAACCTACTTCTTTTAAAACTGTCTTAGTAAGTCCAGGTTTATGTTTATCCGGTGATAGAGGTATTGCACCTAAGCAAGGTTATTTTATTAAACAAAATGATTCCTGGATGTTTACTGGTAGTTCCTATTATTACCCAGAACCAATTTCA---GATAAAAATGTTGTTTTCATGAATAGTTGCTCTGTTAATTTTACTAAAGCTCCATTTATTTATCTTAATAATTCTATACCAAATTTGTCTGATTTTGAAGCCGAGTTTTCTCTTTGGTTTAAAAATCATACTTCTATAGCACCTAATTTAACCTTTAATTCTCAT---ATTAATGCTACTTTTTTAGATCTGTATTATGAAATGAATGTTATTCAGGAATCTATTAAATCTTTGAACAGTAGTTTTATTAATCTTAAAGAAATAGGTACTTATGAAATGTATGTTAAATGGCCTTGGTACATTTGGTTGTTAATTGTCATTTTATTTATAATTTTTCTTATGATACTTTTCTTTATATGCTGCTGTACTGGTTGTGGTTCAGCATGTTTTAGTAAATGTCATAATTGTTGTGATGAGTATGGGGGTCACAATGATTTTGTTATT---------AAAGCATCTCATGATGATTAG
>DQ339101_HumanHKU1_HKong_2004-01-
ATG---TTTTTAATTATTTTTATT---TTGCCTACAACACTAGCTGTTATAGGTGATTTTAATTGTACT---------------AACTCT---TTTATTAATGATTATAATAAAACCATTCCGCGTATAAGCGAGGATGTTGTTGATGTATCTCTTGGTTTGGGCACATATTATGTTCTTAACCGTGTTTATTTAAATACTACCTTGTTATTTACGGGTTATTTTCCTAAATCTGGTGCTAACTTTAGAGACTTGGCTTTAAAGGGTTCTATATATTTGAGTACTCTCTGGTATAAACCACCTTTTCTGTCAGATTTTAATAATGGTATTTTTTCTAAGGTTAAGAATACTAAGTTATAT---GTTAATAATACTTTGTATAGTGAATTTAGTACTATAGTTATAGGTAGTGTTTTTGTTAATACTTCTTATACTATTGTTGTTCAACCTCAT------------------------------------AATGGTATTTTGGAGATTACAGCTTGTCAGTATACTATGTGTGAATATCCTCACACTGTTTGTAAGTCTAAG------GGTAGTATTCGTAATGAATCTTGGCACATTGAT---TCTTCGGAACCTTTATGCTTGTTTAAGAAAAATTTTACTTATAATGTTTCTGCAGATTGGCTGTATTTTCATTTTTATCAAGAACGTGGTGTTTTTTATGCATATTATGCAGATGTAGGTATGCCTACCACTTTCTTATTTAGTCTATATTTAGGTACTATTTTATCTCATTATTATGTTATGCCTTTGACTTGTAATGCTATATCTTCAAATACTGACAATGAAACTTTAGAATATTGGGTTACACCGCTATCTAGACGTCAGTATCTTCTTAATTTTGATGAGCACGGTGTTATTACTAATGCCGTTGATTGTTCAAGTAGTTTTCTTAGTGAGATTCAATGTAAAACTCAATCTTTTGCACCTAATACTGGTGTTTATGATTTGTCTGGTTTTACTGTAAAGCCTGTTGCAACTGTTTATCGTCGGATTCCTAATTTACCTGATTGTGACATTGACAACTGGCTTAATAATGTTAGTGTACCTTCACCTCTTAATTGGGAACGTAGAATTTTTTCTAATTGTAACTTTAACTTAAGCACTTTACTTCGTCTAGTTCATGTTGATTCTTTTTCTTGTAATAATCTTGATAAATCTAAAATTTTTGGTAGTTGCTTTAATAGTATTACTGTTGACAAGTTTGCTATACCTAATCGCAGACGAGATGATTTGCAATTGGGCAGTTCTGGCTTTTTGCAATCATCTAATTACAAAATAGATATTTCTTCTAGTTCTTGTCAATTGTATTATAGTTTACCTTTAGTTAATGTTACTATTAATAACTTTAATCCATCTTCTTGGAATAGGAGGTATGGTTTTGGTAGTTTTAATTTG------------------------------------TCT------TCTTATGACGTTGTTTATTCTGATCATTGTTTTTCTGTTAACAGCGACTTTTGCCCTTGTGCAGATCCGTCT------GTTGTTAATTCTTGTGCTAAA---------------TCTAAGCCTCCTTCTGCCATTTGTCCTGCTGGTACTAAATATCGTCATTGCGACTTGGAT---ACTACTCTTTAT---------GTTAAAAACTGGTGTAGATGTTCTTGTCTACCTGACCCCATTTCTACTTATTCTCCT------------------AACACATGTCCTCAAAAGAAGGTCGTTGTTGGTATAGGTGAACATTGTCCAGGTCTTGGTATTAATGAGGAAAAATGTGGTACACAATTAAATCATAGT---------TCC---------TGTTTTTGTAGTCCTGAT------------------------------------------GCCTTTTTGGGTTGGTCTTTTGATAGTTGTATTAGTAATAATCGTTGCAATATTTTTTCTAATTTTATTTTTAATGGAATTAATAGTGGCACCACTTGTTCTAATGATTTGTTATATTCTAACACTGAAATTTCTACTGGTGTTTGTGTTAATTATGATCTTTATGGCATCACAGGCCAAGGTATTTTTAAAGAAGTTTCTGCGGCTTATTATAATAATTGGCAGAATCTTTTGTATGATTCTAATGGTAATATTATTGGTTTTAAAGATTTTTTGACTAATAAAACTTACACTATACTTCCTTGTTATTCTGGTAGAGTGTCTGCTGCATTTTATCAAAATTCTTCCTCACCAGCTTTGCTTTATCGTAATTTAAAGTGTAGTTATGTTTTGAATAAT---ATTTCTTTTATCTCACAACCATTT---TAT---TTCGATAGTTATCTTGGTTGTGTTTTGAATGCTGTTAATTTAACTAGCTATTCTGTATCCTCTTGTGATTTGCGTATGGGTAGTGGATTTTGTATTGATTATGCTTTACCC---------TCTTCTCGGCGTAAGCGTAGAGGT------------ATTTCTTCTCCTTATCGCTTTGTAACTTTTGAACCCTTTAATGTTAGTTTTGTTAACGATAGTGTTGAAACTGTTGGTGGTTTATTTGAGATTCAGATTCCTACTAACTTTACCATAGCTGGTCATGAAGAATTTATTCAGACTAGTTCTCCTAAAGTTACTATTGATTGTTCAGCTTTTGTTTGCTCTAACTATGCTGCTTGTCATGATTTATTGTCGGAATATGGCACTTTTTGCGATAATATTAATAGTATTTTAAATGAAGTCAATGATTTACTTGATATTACTCAGTTGCAGGTTGCTAATGCTCTAATGCAAGGTGTTACACTTAGTTCTAATCTTAATACTAATCTACACTCTGATGTTGATAATATAGATTTTAAATCTCTTCTAGGTTGTTTAGGTTCACAATGTGGTTCT------------------------TCGTCTAGATCTTTGTTAGAGGATTTATTATTCAACAAAGTCAAACTTTCAGATGTAGGTTTTGTTGAAGCTTATAATAATTGCACTGGTGGTAGTGAAATTAGAGATCTTCTCTGTGTGCAATCTTTTAATGGTATTAAAGTATTACCTCCCATTTTATCTGAGACTCAAATTTCTGGCTATACTACAGCTGCTACTGTGGCGGCTATGTTTCCGCCATGGTCTGCTGCTGCTGGTGTACCATTTTCTCTTAATGTACAATATAGAATTAATGGTTTGGGTGTTACTATGGATGTTCTTAATAAGAATCAAAAGTTAATAGCTAATGCTTTTAATAAAGCTCTTCTTTCTATCCAGAATGGTTTTACTGCTACTAACTCTGCTCTTGCTAAAATTCAAAGTGTCGTTAATGCTAATGCTCAAGCACTTAATAGTTTGTTACAACAATTATTTAATAAATTTGGTGCTATTAGTTCTTCTTTACAAGAAATTTTGTCTCGCCTTGATAATTTAGAAGCTCAGGTTCAGATTGATAGGCTCATTAATGGTCGTTTGACTGCTTTAAATGCTTATGTTTCTCAACAGCTTAGTGATATTACACTTATTAAGGCTGGAGCTTCTCGTGCTATTGAGAAGGTTAATGAGTGTGTTAAAAGTCAATCCCCTCGTATAAATTTTTGTGGCAATGGTAACCACATTTTATCATTGGTTCAAAATGCTCCTTATGGTTTGCTTTTCATTCATTTTAGTTATAAACCTACTTCTTTTAAAACTGTCTTAGTAAGTCCAGGTTTATGTTTATCCGGTGATAGAGGTATTGCACCTAAGCAAGGTTATTTTATTAAACAAAATGATTCCTGGATGTTTACTGGTAGTTCCTATTATTATCCAGAACCAATTTCA---GATAAAAATGTTGTTTTCATGAATAGTTGCTCTGTTAATTTTACTAAAGCTCCATTTATTTATCTTAATAATTCTATACCAAATTTGTCTGATTTTGAAGCCGAGTTATCTCTTTGGTTTAAAAATCATACTTCTATAGCACCTAATTTAACCTTTAATTCTCAT---ATTAATGCTACTTTTTTAGATCTGTATTATGAAATGAATGTTATTCAGGAATCTATTAAATCTTTGAACAGTAGTTTTATTAATCTTAAAGAAATAGGTACTTATGAAATGTATGTTAAATGGCCTTGGTACATTTGGTTGTTAATTGTCATTTTATTTATAATTTTTCTTATGATACTTTTCTTTATATGCTGCTGTACTGGTTGTGGTTCAGCATGTTTTAGTAAATGTCATAATTGTTGTGATGAGTATGGGGGTCACAATGATTTTGTTATT---------AAAGCATCTCATGATGATTAG
>DQ415896_HumanHKU1_China_2004-12-
ATG---TTATTAATTATTTTTATT---TTGCCTACAACATTAGCTGTTATAGGTGATTTTAATTGTACT---------------AATTTT---GCTATTAATGATTTAAACACCACAGTTCCTCGCATAAGTGAGTATGTTGTGGATGTTTCTTATGGTTTGGGTACATATTATATACTTGATCGTGTTTATTTAAATACTACTATATTATTTACTGGTTATTTCCCTAAATCTGGTGCCAATTTTAGGGATCTATCTTTAAAAGGTACTACATATTTGAGTACTCTTTGGTATCAGAAACCCTTTTTATCTGATTTTAATAATGGTATTTTTTCTAGAGTTAAGAATACTAAGTTGTAT---GTTAATAAAACTTTGTATAGTGAGTTTAGTACTATAGTTATAGGTAGTGTTTTTATTAACAACTCTTATACTATTGTTGTTCAACCTCAT------------------------------------AATGGTGTTTTGGAGATTACAGCTTGTCAATACACTATGTGTGAGTATCCTCATACTATTTGTAAATCTAAA------GGTAGTTCTCGTAATGAATCTTGGCATTTTGAT---AAATCTGAACCTTTGTGTCTGTTCAAGAAAAATTTTACTTATAATGTTTCTACAGATTGGTTGTATTTTCATTTTTATCAAGAACGTGGCACTTTTTATGCTTATTATGCTGATTCTGGCATGCCTACTACTTTTTTATTTAGTTTGTACCTTGGTACTCTTTTATCTCATTATTATGTTTTGCCTTTGACTTGTAATGCTATATCTTCTAATACTGATAATGAGACTTTACAATATTGGGTCACACCTTTGTCTAAACGCCAATATCTTCTTAAATTTGACAACCGTGGTGTTATTACTAATGCTGTTGATTGTTCTAGTAGTTTCTTTAGCGAGATTCAATGTAAAACTAAATCTTTATTACCTAATACTGGTGTTTATGACTTATCTGGTTTTACTGTTAAGCCTGTTGCAACTGTACATCGTCGTATTCCTGATTTACCTGATTGTGACATTGATAAATGGCTTAACAATTTTAATGTACCCTCACCTCTTAATTGGGAACGTAAAATTTTTTCTAATTGCAACTTTAATTTGAGTACTTTGCTTCGTTTAGTTCATACTGATTCTTTTTCTTGTAATAATTTTGATGAATCTAAGATATATGGTAGTTGTTTTAAGAGTATTGTTTTAGATAAATTTGCCATACCCAACTCCAGACGATCTGATTTGCAGTTGGGCAGTTCTGGTTTTCTGCAATCTTCTAATTATAAAATTGACACTACTTCTAGTTCTTGTCAATTGTATTATAGTTTGCCTGCAATTAATGTTACTATTAATAATTATAATCCTTCTTCTTGGAATAGAAGGTATGGTTTTAATAATTTTAATTTG------------------------------------AGC------TCTCATAGTGTTGTTTACTCACGTTATTGTTTTTCTGTTAATAATACTTTTTGTCCTTGTGCTAAACCTTCT------TTTGCTTCAAGTTGTAAGAGT---------------CATAAACCACCTTCTGCTTCCTGTCCTATTGGTACTAATTATCGTTCTTGTGAGAGTACT---ACTGTACTCGAC---------CACACTGACTGGTGTAGGTGTTCTTGTTTACCTGATCCTATAACTGCTTATGACCCT------------------AGGTCTTGTTCTCAAAAAAAGTCTCTGGTTGGTGTTGGTGAACATTGTGCAGGGTTCGGTGTTGATGAAGAAAAGTGTGGTGTA---TTGGATGGATCATATAATGTTTCT---------TGTCTTTGTAGTACTGAT------------------------------------------GCCTTTCTAGGTTGGTCTTATGACACTTGCGTCAGTAACAACCGTTGTAATATTTTTTCTAATTTTATTTTAAATGGTATCAATAGTGGTACCACTTGTTCTAATGATTTATTGCAGCCTAATACTGAAGTTTTTACTGATGTTTGTGTTGATTACGACCTTTATGGTATTACAGGACAAGGTATTTTTAAAGAAGTTTCTGCTGTTTATTATAATAGTTGGCAAAATCTTTTGTATGATTCTAATGGCAACATTATTGGTTTTAAAGATTTTGTTACTAATAAAACATATAATATTTTCCCTTGTTATGCAGGAAGAGTTTCTGCTGCTTTTCATCAAAATGCTTCCTCTTTGGCTTTACTTTATCGTAATTTAAAATGTAGCTATGTTTTGAATAAT---ATTTCTTTAGCTACTCAGCCA------TAT---TTTGATAGTTATCTTGGTTGCGTTTTTAATGCTGATAATTTAACTGATTATTCTGTTTCTTCTTGTGCTCTTCGCATGGGTAGTGGTTTTTGTGTTGATTATAACTCACCTTCTTCTTCCTCTTCGCGTCGTAAACGTAGAAGT------------ATTTCTGCTTCTTATCGTTTTGTTACTTTTGAACCCTTTAATGTCAGTTTTGTTAATGACAGTATTGAGTCTGTGGGTGGTCTTTATGAGATCAAAATTCCCACTAACTTTACTATAGTTGGTCAAGAGGAATTTATTCAAACTAATTCTCCTAAAGTTACTATTGATTGTTCTTTATTTGTCTGTTCTAATTATGCAGCTTGCCATGACTTATTGTCAGAGTATGGCACTTTTTGTGATAATATTAATAGTATTTTAGATGAAGTTAATGGTTTACTTGATACTACTCAATTGCATGTAGCTGATACTCTTATGCAAGGTGTCACACTTAGCTCCAATCTTAATACTAATTTGCATTTTGATGTTGATAATATTAATTTTAAATCCCTAGTTGGATGTTTAGGTCCACACTGCGGTTCT------------------------TCTTCTCGTTCTTTTTTTGAAGATTTATTGTTTGACAAAGTTAAACTTTCAGATGTTGGTTTTGTTGAAGCTTATAACAATTGTACTGGTGGTAGTGAAATTAGAGATCTTCTTTGTGTACAATCCTTTAATGGTATTAAAGTTTTGCCTCCTATTTTGTCTGAATCTCAAATTTCTGGTTACACCACAGCCGCTACTGTTGCTGCTATGTTTCCACCATGGTCAGCAGCAGCTGGCATACCATTTTCTCTTAATGTACAATATAGAATTAATGGTTTGGGTGTTACTATGGATGTTCTTAATAAAAATCAAAAGTTGATAGCTACTGCTTTTAATAATGCTCTTCTTTCTATTCAGAATGGTTTTAGTGCTACCAACTCTGCACTTGCTAAAATACAAAGTGTTGTTAATTCTAATGCTCAAGCACTTAATAGTTTGTTACAGCAATTATTTAATAAATTTGGTGCAATTAGTTCTTCTTTACAAGAAATTTTATCTCGTCTCGATGCTTTAGAGGCTCAGGTTCAGATTGATAGGCTTATTAATGGTCGTTTAACTGCTTTAAATGCTTATGTCTCTCAACAGCTTAGTGATATTTCTCTTGTAAAATTTGGTGCTGCTTTAGCTATGGAGAAGGTTAATGAGTGTGTTAAAAGTCAATCTCCTCGTATTAATTTTTGTGGTAATGGTAATCATATTTTGTCATTAGTTCAAAATGCTCCTTATGGTTTGTTGTTTATGCATTTTAGTTATAAACCTATTTCTTTTAAAACTGTTTTAGTAAGTCCTGGTTTGTGTATATCAGGTGATGTAGGTATTGCACCTAAACAAGGGTATTTTATTAAACATAATGATCATTGGATGTTCACTGGTAGTTCTTACTATTATCCTGAACCAATTTCA---GATAAAAATGTTGTTTTTATGAATACTTGTTCTGTTAATTTTACTAAAGCGCCTCTTGTTTATTTGAATCATTCTGTACCAAAATTGTCTGATTTTGAATCTGAGTTATCTCATTGGTTTAAAAATCAAACATCCATTGCGCCTAATTTGACTTTAAATCTTCATACTATTAATGCTACTTTTTTAGATTTGTATTATGAGATGAATCTTATTCAAGAGTCTATTAAGTCTTTGAATAATAGTTATATCAATCTTAAAGATATAGGTACATATGAAATGTATGTAAAATGGCCTTGGTATGTTTGGCTACTAATTTCTTTTTCATTTATAATATTCCTTGTATTGCTCTTTTTTATATGTTGTTGTACTGGTTGTGGTTCTGCATGTTTTAGTAAATGTCATAATTGTTGTGATGAGTATGGTGGTCATCATGATTTTGTTATC---------AAAACATCTCATGATGATTAG
>DQ415898_HumanHKU1_China_2004-12-
ATG---TTTTTAATTATTTTTATT---TTGCCTACAACACTAGCTGTTATAGGTGATTTTAATTGTACT---------------AACTCT---TTTATTAATGATTATAATAAAACCATTCCGCGTATAAGCGAGGATGTTGTTGATGTATCTCTTGGTTTGGGCACATATTATGTTCTTAACCGTGTTTATTTAAATACTACCTTGTTATTTACGGGTTATTTTCCTAAATCTGGTGCTAATTTTAGAGACTTGGCTTTAAAGGGTTCTATATATTTGAGTACTCTCTGGTATAAACCACCTTTTCTGTCAGATTTTAATAATGGTATTTTTTCTAAGGTTAAGAATACTAAGTTATAT---GTTAATAATACTTTGTATAGTGAATTTAGTACTATAGTTATAGGTAGTGTTTTTGTTAATACTTCTTATACTATTGTTGTTCAACCTCAT------------------------------------AATGGTATTTTGGAGATTACAGCTTGTCAGTATACTATGTGTGAATATCCTCACACTGTTTGTAAGTCTAAG------GGTAGTATTCGTAATGAATCTTGGCACATTGAT---TCTTCGGAACCTTTATGCTTGTTTAAGAAAAATTTTACTTATAATGTTTCTGCAGATTGGCTGTATTTTCATTTTTATCAAGAACGTGGTGTTTTTTATGCATATTATGCAGATGTAGGTATGCCTACCACTTTCTTATTTAGTCTATATTTAGGTACTATTTTATCTCATTATTATGTTATGCCTTTGACTTGTAATGCTATATCTTCAAATACTGACAATGAAACTTTAGAATATTGGGTTACACCGCTATCTAGACGTCAGTATCTTCTTAATTTTGATGAGCACGGTGTTATTACTAATGCCGTTGATTGTTCAAGTAGTTTTCTTAGTGAGATTCAATGTAAAACTCAATCTTTTGCACCTAATACTGGTGTTTATGATTTGTCTGGTTTTACTGTAAAGCCTGTTGCAACTGTTTATCGTCGGATTCCTAATTTACCTGATTGTGACATTGACAACTGGCTTAATAATGTTAGTGTACCTTCACCTCTTAATTGGGAACGTAGAATTTTTTCTAATTGTAACTTTAACTTAAGCACTTTACTTCGTCTAGTTCATGTTGATTCTTTTTCTTGTAATAATCTTGATAAATCTAAAATTTTTGGTAGTTGCTTTAATAGTATTACTGTTGACAAGTTTGCTATACCTAATCGCAGACGAGATGATTTGCAATTGGGCAGTTCTGGCTTTTTGCAATCATCTAATTACAAAATAGATATTTCTTCTAGTTCTTGTCAATTGTATTATAGTTTACCTTTAGTTAATGTTACTATTAATAACTTTAATCCATCTTCTTGGAATAGGAGGTATGGTTTTGGTAGTTTTAATTTG------------------------------------TCT------TCTTATGACGTTGTTTATTCTGATCATTGTTTTTCTGTTAACAGCGACTTTTGCCCTTGTGCAGATCCGTCT------GTTGTTAATTCTTGTGTTAAA---------------TCTAAGCCTCCTTCTGCCATTTGTCCTGCTGGTACTAAATATCGTCATTGCGACTTGGAT---ACTACTCTTTAT---------GTTAAAAACTGGTGTAGATGTTCTTGTCTACCTGACCCCATTTCTACTTATTCTCCT------------------AACACATGTCCTCAAAAGAAGGTCGTTGTTGGTATAGGTGAACATTGTCCAGGTCTTGGTATTAATGAGGAAAAATGTGGTACACAATTAAATCATAGT---------TCC---------TGTTTTTGTAGTCCTGAT------------------------------------------GCCTTTTTGGGTTGGTCTTTTGATAGTTGTATTAGTAATAATCGTTGCAATATTTTTTCTAATTTTATTTTTAATGGAATTAATAGTGGCACCACTTGTTCTAATGATTTGTTATATTCTAACACTGAAATTTCTACTGGTGTTTGTGTTAATTATGATCTTTATGGCATCACAGGCCAAGGTATTTTTAAAGAAGTTTCTGCGGCTTATTATAATAATTGGCAGAATCTTTTGTATGATTCTAATGGTAATATTATTGGTTTTAAAGATTTTTTGACTAATAAAACTTACACTATACTTCCTTGTTATTCTGGTAGAGTGTCTGCTGCATTTTATCAAAATTCTTCCTCACCAGCTTTGCTTTATCGTAATTTAAAGTGTAGTTATGTTTTGAATAAT---ATTTCTTTTATCTCACAACCATTT---TAT---TTCGATAGTTATCTTGGTTGTGTTTTGAATGCTGTTAATTTAACTAGCTATTCTGTATCCTCTTGTGATTTGCGTATGGGTAGTGGATTTTGTATTGATTATGCTTTACCC---------TCTTCTCGGCGTAAGCGTAGAGGT------------ATTTCTTCTCCTTATCGCTTTGTAACTTTTGAACCCTTTAATGTTAGTTTTGTTAACGATAGTGTTGAAACTGTTGGTGGTTTATTTGAGATTCAGATTCCTACTAACTTTACCATAGCTGGTCATGAAGAATTTATTCAGACTAGTTCTCCTAAAGTTACTATTGATTGTTCAGCTTTTGTTTGCTCTAACTATGCTGCTTGTCATGATTTATTGTCGGAATATGGCACTTTTTGCGATAATATTAATAGTATTTTAAATGAAGTCAATGATTTACTTGATATTACTCAGTTGCAGGTTGCTAATGCTCTAATGCAAGGTGTTACACTTAGTTCTAATCTTAATACTAATCTACACTCTGATGTTGATAATATAGATTTTAAATCTCTTCTAGGTTGTTTAGGTTCACAATGTGGTTCT------------------------TCGTCTAGATCTTTGTTAGAGGATTTATTATTCAACAAAGTCAAACTTTCAGATGTAGGTTTTGTTGAAGCTTATAATAATTGCACTGGTGGTAGTGAAATTAGAGATCTTCTCTGTGTGCAATCTTTTAATGGTATTAAAGTATTACCTCCCATTTTATCTGAGACTCAAATTTCTGGCTATACTACAGCTGCTACTGTGGCGGCTATGTTTCCGCCATGGTCTGCTGCTGCTGGTGTACCATTTTCTCTTAATGTACAATATAGAATTAATGGTTTGGGTGTTACTATGGATGTTCTTAATAAGAATCAAAAGTTAATAGCTAATGCTTTTAATAAAGCTCTTCTTTCTATCCAGAATGGTTTTACTGCTACTAATTCTGCTCTTGCTAAAATTCAAAGTGTCGTTAATGCTAATGCTCAAGCACTTAATAGTTTGTTACAACAATTATTTAATAAATTTGGTGCTATTAGTTCTTCTTTACAAGAAATTTTGTCTCGCCTTGATAATTTAGAAGCTCAGGTTCAGATTGATAGGCTCATTAATGGTCGTTTGACTGCTTTAAATGCTTATGTTTCTCAACAGCTTAGTGATATTACACTTATTAAGGCTGGAGCTTCTCGTGCTATTGAGAAGGTTAATGAGTGTGTTAAAAGTCAATCCCCTCGTATAAATTTTTGTGGCAATGGTAACCACATTTTATCATTGGTTCAAAATGCTCCTTATGGTTTGCTTTTCATTCATTTTAGTTATAAACCTACTTCTTTTAAAACTGTCTTAGTAAGTCCAGGTTTATGTTTATCCGGTGATAGAGGTATTGCACCTAAGCAAGGTTATTTTATTAAACAAAATGATTCCTGGATGTTTACTGGTAGTTCCTATTATTATCCAGAACCAATTTCA---GATAAAAATGTTGTTTTCATGAATAGTTGCTCTGTTAATTTTACTAAAGCTCCATTTATTTATCTTAATAATTCTATACCAAATTTGTCTGATTTTGAAGCCGAGTTATCTCTTTGGTTTAAAAATCATACTTCTATAGCACCTAATTTAACCTTTAATTCTCAT---ATTAATGCTACTTTTTTAGATCTGTATTATGAAATGAATGTTATTCAGGAATCTATTAAATCTTTGAACAGTAGTTTTATTAATCTTAAAGAAATAGGTACTTATGAAATGTATGTTAAATGGCCTTGGTACATTTGGTTGTTAATTGTCATTTTATTTATAATTTTTCTTATGATACTTTTCTTTATATGCTGCTGTACTGGTTGTGGTTCAGCATGTTTTAGTAAATGTCATAATTGTTGTGATGAGTATGGGGGTCACAATGATTTTGTTATT---------AAAGCATCTCATGATGATTAG
>DQ415902_HumanHKU1_China_2005-02-
ATG---TTTTTAATTATTTTTATT---TTGCCTACAACACTAGCTGTTATAGGTGATTTTAATTGTACT---------------AACTCT---TTTATTAATGATTATAATAAAACCATTCCGCGTATAAGCGAGGATGTTGTTGATGTATCTCTTGGTTTGGGCACATATTATGTTCTTAACCGTGTTTATTTAAATACTACCTTGTTATTTACAGGTTATTTTCCTAAATCTGGTGCTAATTTTAGAGACTTGGCTTTAAAGGGTTCTATATATTTGAGTACTCTCTGGTATAAACCACCTTTTCTGTCAGATTTTAATAATGGTATTTTTTCTAAGGTTAAGAATACTAAGTTATAT---GTTAATAATACTTTGTATAGTGAATTTAGTACTATAGTTATAGGTAGTGTTTTTGTTAATACGTCTTATACTATTGTTGTTCAACCTCAC------------------------------------AATGGTATTTTGGAGATTACAGCTTGTCAGTATACTATGTGTGAATATCCTCACACTGTTTGTAAGTCTAAG------GGTAGTATTCGTAATGAATCTTGGCACATTGAT---TCTTCGGAACCTTTATGCTTGTTTAAGAAAAATTTTACTTATAATGTTTCTGCAGATTGGCTGTATTTTCATTTTTATCAAGAACGTGGTGTTTTTTATGCATATTATGCAGATGTAGGTATGCCTACCACTTTCTTATTTAGTTTATATTTAGGTACTATTTTATCTCATTATTATGTTATGCCTTTGACTTGTAATGCTATATCTTCAAATACTGACAATGAAACTTTAGAATATTGGGTTACACCGCTATCTAGACGTCAGTATCTTCTCAATTTTGATGAACACGGTGTTATTACTAATGCCGTTGATTGTTCAAGTAGTTTTCTTAGTGAGATTCAATGTAAAACTCAATCTTTTGCACCTAATACTGGTGTTTATGATTTGTCTGGTTTTACTGTAAAGCCTGTTGCAACTGTTTATCGTCGGATTCCTAATTTACCTGATTGTGACATTGACAACTGGCTTAATAATGTTAGTGTACCTTCACCTCTTAATTGGGAACGTAGAATTTTTTCTAATTGTAACTTCAATTTAAGCACTTTACTTCGTCTAGTTCATGTTGATTCTTTTTCTTGTAATAATCTTGATAAATCTAAAATTTTTGGTAGTTGCTTTAATAGTATTACTGTTGACAAGTTTGCTATACCTAATCGCAGACGAGATGATTTGCAATTGGGCAGTTCTGGCTTTTTGCAATCATCTAATTACAAAATAGATATTTCTTCTAGTTCTTGTCAATTGTATTATAGTTTACCTTTAGTTAATGTTACTATTAATAACTTTAATCCATCTTCTTGGAATAGGAGGTATGGTTTTGGTAGTTTTAATGTG------------------------------------TCT------TCTTATGACGTTGTTTATTCTGATCATTGTTTTTCTGTTAACAGCGACTTTTGCCCTTGTGCAGATCGGTCT------GTTGTTAATTCTTGTGTTAAA---------------TCTAAGCCTCCTTCTGCCATTTGTCCTGCTGGTACTAAATATCGTCATTGCGACTTGGAT---ACTACTCTTTAT---------GTTAAAAACTGGTGTAGATGTTCTTGTCTACCTGACCCCATTTCTACTTATTCTCCT------------------AACACATGTCCTCAAAAGAAGGTCGTTGTTGGTATAGGTGAACATTGTCCAGGTCTTGGTATTAATGAGGAAAAATGTGGTACACAATTAAATCATAGT---------TCC---------TGTTCTTGTAGTCCTGAT------------------------------------------GCCTTTTTGGGTTGGTCTTTTGATAGTTGTATTAGTAATAATCGTTGCAATATTTTTTCTAATTTTATTTTTAATGGAATTAATAGTGGCACCACTTGTTCTAATGATTTGTTATATTCTAACACTGAAGTTTCTACTGGTGTTTGTGTTAATTATGATCTTTATGGCATCACAGGCCAAGGTATTTTTAAAGAAGTTTCTGCGGCTTATTATAATAATTGGCAGAATCTTTTGTATGATTCTAATGGTAATATTATTGGTTTTAAAGATTTTTTGACTAATAAAACTTACACTATACTTCCTTGTTATTCTGGTAGAGTGTCTGCTGCATTTTATCAAAATTCTTCCTCACCAGCTTTGCTTTATCGTAATTTAAAGTGTAGTTATGTTTTGAATAAT---ATTTCTTTTATCTCACAACCATTT---TAT---TTTGATAGTTATCTTGGTTGTGTTTTGAATGCTGTTAATTTAACTAGCTATTCTGTATCCTCTTGTGATTTGCGTATGGGTAGTGGGTTTTGTATTGATTATGCTTTACCC---------TCTTCTCGGCGTAAGCGTAGAGGT------------ATTTCTTCTCCTTATCGCTTTGTAACTTTTGAACCCTTTAATGTTAGTTTTGTTAACGATAGTGTTGAAACTGTTGGTGGTTTATTTGAGATTCAGATTCCTACTAACTTTACCATAGCTGGTCATGAAGAATTTATTCAGACTAGTTCTCCTAAAGTTACTATTGATTGTTCAGCTTTTGTTTGCTCTAATTATGCTGCTTGTCATGATTTATTGTCGGAATATGGCACTTTTTGCGATAATATTAATAGTATTTTAAATGAAGTCAATGACTTACTTGATATTACTCAGTTGCAGGTTGCTAATGCTTTAATGCAAGGTGTTACACTTAGTTCTAATCTTAATACTAATCTACACTCTGATGTTGATAATATAGATTTTAAATCTCTTCTAGGTTGTTTAGGTTCACAATGTGGTTCT------------------------TCGTCTAGATCTTTGTTAGAGGATTTATTATTCAACAAGGTCAAACTTTCAGATGTAGGTTTTGTTGAAGCTTATAATAATTGCACTGGTGGTAGTGAAATTAGAGATCTTCTCTGTGTGCAATCTTTTAATGGTATTAAAGTATTACCTCCCATTTTATCTGAGACTCAAATTTCTGGCTATACTACAGCTGCTACTGTGGCGGCTATGTTTCCGCCATGGTCTGCTGCTGCTGGTGTACCATTTTCTCTTAATGTACAATATAGAATTAATGGTTTGGGTGTTACTATGGATGTTCTTAATAAGAATCAAAAGTTAATAGCTAATGCTTTTAATAAAGCTCTTCTTTCTATCCAGAATGGTTTTACTGCTACTAACTCTGCTCTTGCTAAAATTCAAAGTGTCGTTAATGCTAATGCTCAAGCACTTAATAGTTTGTTACAACAATTATTTAATAAATTTGGTGCTATTAGTTCTTCTTTACAAGAAATTTTGTCTCGCCTTGATAATTTAGAAGCTCAGGTTCAGATTGATAGGCTCATTAATGGTCGTTTGACTGCTTTAAATGCTTATGTTTCTCAACAGCTTAGTGATATTACACTTATTAAGGCTGGAGCTTCTCGTGCTATTGAGAAGGTTAATGAGTGTGTTAAAAGTCAATCCCCTCGTATAAATTTTTGTGGCAATGGTAACCACATTTTATCATTGGTTCAAAATGCTCCTTATGGTTTGCTTTTCATTCATTTTAGTTATAAACCTACTTCTTTTAAAACTGTCTTAGTAAGTCCAGGTTTATGTTTATCCGGTGATAGAGGTATTGCACCTAAGCAAGGTTATTTTATTAAACAAAATGATTCCTGGATGTTTACTGGTAGTTCCTATTATTACCCAGAACCAATTTCA---GATAAAAATGTTGTTTTCATGAATAGTTGCTCTGTTAATTTTACTAAAGCTCCATTTATTTATCTTAATAATTCTATACCAAATTTGTCTGATTTTGAAGCCGAGTTTTCTCTTTGGTTTAAAAATCATACTTCTATAGCACCTAATTTAACCTTCAATTCTCAT---ATTAATGCTACTTTTTTAGATCTGTATTATGAAATGAATGTTATTCAGGAATCTATTAAATCTTTGAACAGTAGTTTTATTAATCTTAAAGAAATAGGTACTTATGAAATGTATGTTAAATGGCCTTGGTACATTTGGTTGTTAATTGTCATTTTATTTATAATTTTTCTTATGATACTTTTCTTTATATGCTGCTGTACTGGTTGCGGTTCAGCATGTTTTAGTAAATGTCATAATTGTTGTGATGAGTATGGGGGTCACAATGATTTTGTTATT---------AAAGCATCTCATGATGATTAG
>DQ415903_HumanHKU1_China_2003-04-
ATG---TTATTAATTATTTTTATT---TTGCCTACAACATTAGCTGTTATAGGTGATTTTAATTGTACT---------------AATTTT---GCTATTAATGATTTAAACACCACAGTTCCTCGCATAAGTGAGTATGTTGTGGATGTTTCTTATGGTTTGGGTACATATTATATACTTGATCGTGTTTATTTAAATACTACTATATTATTTACTGGTTATTTCCCTAAATCTGGTGCCAATTTTAGGGATCTATCTTTAAAAGGTACTACATATTTGAGTACTCTTTGGTATCAGAAACCCTTTTTATCTGATTTTAATAATGGTATTTTTTCTAGAGTTAAGAATACTAAGTTGTAT---GTTAATAAAACTTTGTATAGTGAGTTTAGTACTATAGTTATAGGTAGTGTTTTTATTAACAACTCTTATACTATTGTTGTTCAACCTCAT------------------------------------AATGGTGTTTTGGAGATTACAGCTTGTCAATACACTATGTGTGAGTATCCTCATACTATTTGTAAATCTAAA------GGTAGTTCTCGTAATGAATCTTGGCATTTTGAT---AAATCTGAACCTTTGTGTCTGTTCAAGAAAAATTTTACTTATAATGTTTCTACAGATTGGTTGTATTTTCATTTTTATCAAGAACGTGGCACTTTTTATGCTTATTATGCTGATTCTGGCATGCCTACTACTTTTTTATTTAGTTTGTATCTTGGTACTCTTTTATCTCATTATTATGTTTTGCCTTTGACTTGTAATGCTATATCTTCTAATACTGATAATGAGACTTTACAATATTGGGTTACACCTTTGTCTAAACGCCAATATCTTCTTAAATTTGACAACCGTGGTGTTATTACTAATGCTGTTGATTGTTCTAGTAGTTTCTTTAGCGAGATTCAATGTAAAACTAAATCTTTATTACCTAATACTGGTGTTTATGACTTATCTGGTTTTACTGTTAAGCCTGTTGCAACTGTACATCGTCGTATTCCTGATTTACCTGATTGTGACATTGATAAATGGCTTAACAATTTTAATGTACCCTCACCTCTTAATTGGGAACGTAAAATTTTTTCTAATTGCAACTTTAATTTGAGTACTTTGCTTCGTTTAGTTCATACTGATTCTTTTTCTTGTAATAATTTTGATGAATCTAAGATATATGGTAGTTGTTTTAAGAGTATTGTTTTAGATAAATTTGCCATACCCAACTCCAGACGATCTGATTTGCAGTTGGGCAGTTCTGGTTTTCTGCAATCTTCTAATTATAAAATTGACACTACTTCTAGTTCTTGTCAATTGTATTATAGTTTGCCTGCAATTAATGTTACTATTAATAATTATAATCCTTCTTCTTGGAATAGAAGGTATGGTTTTAATAATTTTAATTTG------------------------------------AGC------TCTCATAGTGTTGTTTACTCACGTTATTGTTTTTCTGTTAATAATACTTTTTGTCCTTGTGCTAAACCTTCT------TTTGCTTCAAGTTGCAAGAGT---------------CATAAACCACCTTCTGCTTCCTGTCCTATTGGTACTAATTATCGTTCTTGTGAGAGTACT---ACTGTACTCGAC---------CACACTGACTGGTGTAGGTGTTCTTGTTTACCTGATCCTATAACTGCTTATGACCCT------------------AGGTCTTGTTCTCAAAAAAAGTCTCTGGTTGGTGTTGGTGAACATTGTGCAGGGTTCGGTGTTGATGAAGAAAAGTGTGGTGTA---TTGGATGGATCATATAATGTTTCT---------TGTCTTTGTAGTACTGAT------------------------------------------GCCTTTCTAGGTTGGTCTTATGACACTTGCGTCAGTAACAACCGTTGTAATATTTTTTCTAATTTTATTTTAAATGGTATCAATAGTGGTACCACTTGTTCTAATGATTTATTGCAGCCTAATACTGAAGTTTTTACTGATGTTTGTGTTGATTACGACCTTTATGGTATTACAGGACAAGGTATTTTTAAAGAAGTTTCTGCTGTTTATTATAATAGTTGGCAAAATCTTTTGTATGATTCTAATGGCAACATTATTGGTTTTAAAGATTTTGTTACTAATAAAACATATAATATTTTCCCTTGTTATGCAGGAAGAGTTTCTGCTGCTTTTCATCAAAATGCTTCCTCTTTGGCTTTACTTTATCGTAATTTAAAATGTAGCTATGTTTTGAATAAT---ATTTCTTTAGCTACTCAGCCA------TAT---TTTGATAGTTATCTTGGTTGCGTTTTTAATGCTGATAATTTAACTGATTATTCTGTTTCTTCTTGTGCTCTTCGCATGGGTAGTGGTTTTTGTGTTGATTATAACTCACCTTCTTCTTCCTCTTCGCGTCGTAAACGTAGAAGT------------ATTTCTGCTTCTTATCGTTTTGTTACTTTTGAACCCTTTAATGTCAGTTTTGTTAATGACAGTATTGAGTCTGTGGGTGGTCTTTATGAGATCAAAATTCCCACTAACTTTACTATAGTTGGTCAAGAGGAATTTATTCAAACTAATTCTCCTAAAGTTACTATTGATTGTTCTTTATTTGTCTGTTCTAATTATGCAGCTTGCCATGACTTATTGTCAGAGTATGGCACTTTTTGTGATAATATTAATAGTATTTTAGATGAAGTTAATGGTTTACTTGATACTACTCAATTGCATGTAGCTGATACTCTTATGCAAGGTGTCACACTTAGCTCCAATCTTAATACTAATTTGCATTTTGATGTTGATAATATTAATTTTAAATCCCTAGTTGGATGTTTAGGTCCACACTGCGGTTCT------------------------TCTTCTCGTTCTTTTTTTGAAGATTTATTGTTTGACAAAGTTAAACTTTCAGATGTTGGTTTTGTTGAAGCTTATAACAATTGTACTGGTGGTAGTGAAATTAGAGATCTTCTTTGTGTACAATCCTTTAATGGTATTAAAGTTTTGCCTCCTATTTTGTCTGAATCTCAAATTTCTGGTTACACCACAGCCGCTACTGTTGCTGCTATGTTTCCACCATGGTCAGCAGCAGCTGGCATACCATTTTCTCTTAATGTACAATATAGAATTAATGGTTTGGGTGTTACTATGGATGTTCTTAATAAAAATCAAAAGTTGATAGCTACTGCTTTTAATAATGCTCTTCTTTCTATTCAGAATGGTTTTAGTGCTACCAACTCTGCACTTGCTAAAATACAAAGTGTTGTTAATTCTAATGCTCAAGCACTTAATAGTTTGTTACAGCAATTATTTAATAAATTTGGTGCAATTAGTTCTTCTTTACAAGAAATTTTATCTCGTCTCGATGTTTTAGAGGCTCAGGTTCAGATTGATAGGCTTATTAATGGTCGTTTAACTGCTTTAAATGCTTATGTCTCTCAACAGCTTAGTGATATTTCTCTTGTAAAATTTGGTGCTGCTTTAGCTATGGAGAAGGTTAATGAGTGTGTTAAAAGTCAATCTCCTCGTATTAATTTTTGTGGTAATGGTAATCATATTTTGTCATTAGTTCAAAATGCTCCTTATGGTTTGTTGTTTATGCATTTTAGTTATAAACCTATTTCTTTTAAAACTGTTTTAGTAAGTCCTGGTTTGTGTATATCAGGTGATGTAGGTATTGCACCTAAACAAGGGTATTTTATTAAACATAATGATCATTGGATGTTCACTGGTAGTTCTTACTATTATCCTGAACCAATTTCA---GATAAAAATGTTGTTTTTATGAATACTTGTTCTGTTAATTTTACTAAAGCGCCTCTTGTTTATTTGAATCATTCTGTACCAAAATTGTCTGATTTTGAATCTGAGTTATCTCATTGGTTTAAAAATCAAACATCCATTGCGCCTAATTTGACTTTAAATCTTCATACTATTAATGCTACTTTTTTAGATTTGTATTATGAGATGAATCTTATTCAAGAGTCTATTAAGTCTTTGAATAATAGTTATATCAATCTTAAAGATATAGGTACATATGAAATGTATGTAAAATGGCCTTGGTATGTTTGGCTACTAATTTCTTTTTCATTTATAATATTCCTTGTATTGCTCTTTTTTATATGTTGTTGTACTGGTTGTGGTTCTGCATGTTTTAGTAAATGTCATAATTGTTGTGATGAGTATGGTGGTCATCATGATTTTGTTATC---------AAAACATCTCATGATGATTAG
>DQ415904_HumanHKU1_China_2004-01-
ATG---TTATTAATTATTTTTATT---TTGCCTACAACATTAGCTGTTATAGGTGATTTTAATTGTACT---------------AATTTT---GCTATTAATGATTTAAACACCACAGTTCCTCGCATAAGTGAGTATGTTGTGGATGTTTCTTATGGTTTGGGTACATATTATATACTTGATCGTGTTTATTTAAATACTACTATATTATTTACTGGTTATTTCCCTAAATCTGGTGCCAATTTTAGGGATCTATCTTTAAAAGGTACTACATATTTGAGTACTCTTTGGTATCAGAAACCCTTTTTATCTGATTTTAATAATGGTATTTTTTCTAGAGTTAAGAATACTAAGTTGTAT---GTTAATAAAACTTTGTATAGTGAGTTTAGTACTATAGTTATAGGTAGTGTTTTTATTAACAACTCTTATACTATTGTTGTTCAACCTCAT------------------------------------AATGGTGTTTTGGAGATTACAGCTTGTCAATACACTATGTGTGAGTATCCTCATACTATTTGTAAATCTAAA------GGTAGTTCTCGTAATGAATCTTGGCATTTTGAT---AAATCTGAACCTTTGTGTCTGTTCAAGAAAAATTTTACTTATAATGTTTCTACAGATTGGTTGTATTTTCATTTTTATCAAGAACGTGGCACTTTTTATGCTTATTATGCTGATTCTGGCATGCCTACTACTTTTTTATTTAGTTTGTATCTTGGTACTCTTTTATCTCATTATTATGTTTTGCCTTTGACTTGTAATGCTATATCTTCTAATACTGATAATGAGACTTTACAATATTGGGTCACACCTTTGTCTAAACGCCAATATCTTCTTAAATTTGACAACCGTGGTGTTATTACTAATGCTGTTGATTGTTCTAGTAGTTTCTTTAGCGAGATTCAATGTAAAACTAAATCTTTATTACCTAATACTGGTGTTTATGACTTATCTGGTTTTACTGTTAAGCCTGTTGCAACTGTACATCGTCGTATTCCTGATTTACCTGATTGTGACATTGATAAATGGCTTAACAATTTTAATGTACCCTCACCTCTTAATTGGGAACGTAAAATTTTTTCTAATTGCAACTTTAATTTGAGTACTTTGCTTCGTTTAGTTCATACTGATTCTTTTTCTTGTAATAATTTTGATGAATCTAAGATATATGGTAGTTGTTTTAAGAGTATTGTTTTAGATAAATTTGCTATACCCAACTCCAGACGATCTGATTTGCAGTTGGGCAGTTCTGGTTTTCTGCAATCTTCTAATTATAAAATTGACACTACTTCTAGTTCTTGTCAATTGTATTATAGTTTGCCTGCAATTAATGTTACTATTAATAATTATAATCCTTCTTCTTGGAATAGAAGGTATGGTTTTAATAATTTTAATTTG------------------------------------AGC------TCTCATAGTGTTGTTTACTCACGTTATTGTTTTTCTGTTAATAATACTTTTTGTCCTTGTGCTAAACCTTCT------TTTGCTTCAAGTTGCAAGAGT---------------CATAAACCACCTTCTGCTTCCTGTCCTATTGGTACTAATTATCGTTCTTGTGAGAGTACT---ACTGTACTCGAC---------CACACTGACTGGTGTAGGTGTTCTTGTTTACCTGATCCTATAACTGCTTATGACCCT------------------AGGTCTTGTTCTCAAAAAAAGTCTCTGGTTGGTGTTGGTGAACATTGTGCAGGGTTCGGTGTTGATGAAGAAAAGTGTGGTGTA---TTGGATGGATCATATAATGTTTCT---------TGTCTTTGTAGTACTGAT------------------------------------------GCCTTTCTAGGTTGGTCTTATGACACTTGCGTCAGTAACAACCGTTGTAATATTTTTTCTAATTTTATTTTAAATGGTATCAATAGTGGTACCACTTGTTCTAATGATTTATTGCAGCCTAATACTGAAGTTTTTACTGATGTTTGTGTTGATTACGACCTTTATGGTATTACAGGACAAGGTATTTTTAAAGAAGTTTCTGCTGTTTATTATAATAGTTGGCAAAATCTTTTGTATGATTCTAATGGCAACATTATTGGTTTTAAAGATTTTGTTACTAATAAAACATATAATATTTTCCCTTGTTATGCAGGAAGAGTTTCTGCTGCTTTTCATCAAAATGCTTCCTCTTTGGCTTTACTTTATCGTAATTTAAAATGTAGCTATGTTTTGAATAAT---ATTTCTTTAGCTACTCAGCCA------TAT---TTTGATAGTTATCTTGGTTGCGTTTTTAATGCTGATAATTTAACTGATTATTCTGTTTCTTCTTGTGCTCTTCGCATGGGTAGTGGTTTTTGTGTTGATTATAACTCACCTTCTTCTTCCTCTTCGCGTCGTAAACGTAGAAGT------------ATTTCTGCTTCTTATCGTTTTGTTACTTTTGAACCCTTTAATGTCAGTTTTGTTAATGACAGTATTGAGTCTGTGGGTGGTCTTTATGAGATCAAAATTCCCACTAACTTTACTATAGTTGGTCAAGAGGAATTTATTCAAACTAATTCTCCTAAAGTTACTATTGATTGTTCTTTATTTGTCTGTTCTAATTATGCAGCTTGCCATGACTTATTGTCAGAGTATGGCACTTTTTGTGATAATATTAATAGTATTTTAGATGAAGTTAATGGTTTACTTGATACTACTCAATTGCATGTAGCTGATACTCTTATGCAAGGTGTCACACTTAGCTCCAATCTTAATACTAATTTGCATTTTGATGTTGATAATATTAATTTTAAATCCCTAGTTGGATGTTTAGGTCCACACTGCGGTTCT------------------------TCTTCTCGTTCTTTTTTTGAAGATTTATTGTTTGACAAAGTTAAACTTTCAGATGTTGGTTTTGTTGAAGCTTATAACAATTGTACTGGTGGTAGTGAAATTAGAGATCTTCTTTGTGTACAATCCTTTAATGGTATTAAAGTTTTGCCTCCTATTTTGTCTGAATCTCAAATTTCTGGTTACACCACAGCCGCTACTGTTGCTGCTATGTTTCCACCATGGTCAGCAGCAGCTGGCATACCATTTTCTCTTAATGTACAATATAGAATTAATGGTTTGGGTGTTACTATGGATGTTCTTAATAAAAATCAAAAGTTGATAGCTACTGCTTTTAATAATGCTCTTCTTTCTATTCAGAATGGTTTTAGTGCTACCAACTCTGCACTTGCTAAAATACAAAGTGTTGTTAATTCTAATGCTCAAGCACTTAATAGTTTGTTACAGCAATTATTTAATAAATTTGGTGCAATTAGTTCTTCTTTACAAGAAATTTTATCTCGTCTCGATGCTTTAGAGGCTCAGGTTCAGATTGATAGGCTTATTAATGGTCGTTTAACTGCTTTAAATGCTTATGTCTCTCAACAGCTTAGTGATATTTCTCTTGTAAAATTTGGTGCTGCTTTAGCTATGGAGAAGGTTAATGAGTGTGTTAAAAGTCAATCTCCTCGTATTAATTTTTGTGGTAATGGTAATCATATTTTGTCATTAGTTCAAAATGCTCCTTATGGTTTGTTGTTTATGCATTTTAGTTATAAACCTATTTCTTTTAAAACTGTTTTAGTAAGTCCTGGTTTGTGTATATCAGGTGATGTAGGTATTGCACCTAAACAAGGGTATTTTATTAAACATAATGATCATTGGATGTTCACTGGTAGTTCTTACTATTATCCTGAACCAATTTCA---GATAAAAATGTTGTTTTTATGAATACTTGTTCTGTTAATTTTACTAAAGCGCCTCTTGTTTATTTGAATCATTCTGTACCAAAATTGTCTGATTTTGAATCTGAGTTATCTCATTGGTTTAAAAATCAAACATCCATTGCGCCTAATTTGACTTTAAATCTTCATACTATTAATGCTACTTTTTTAGATTTGTATTATGAGATGAATCTTATTCAAGAGTCTATTAAGTCTTTGAATAATAGTTATATCAATCTTAAAGATATAGGTACATATGAAATGTATGTAAAATGGCCTTGGTATGTTTGGCTACTAATTTCTTTTTCATTTATAATATTCCTTGTATTGCTCTTTTTTATATGTTGTTGTACTGGTTGTGGTTCTGCATGTTTTAGTAAATGTCATAATTGTTGTGATGAGTATGGTGGTCATCATGATTTTGTTATC---------AAAACATCTCATGATGATTAG
>DQ415906_HumanHKU1_China_2004-03-
ATG---TTATTAATTATTTTTATT---TTGCCTACAACATTAGCTGTTATAGGTGATTTTAATTGTACT---------------AATTTT---GCTATTAATGATTTAAACACCACAGTTCCTCGCATAAGTGAGTATGTTGTGGATGTTTCTTATGGTTTGGGTACATATTATATACTTGATCGTGTTTATTTAAATACTACTATATTATTTACTGGTTATTTCCCTAAATCTGGTGCCAATTTTAGGGATCTATCTTTAAAAGGTACTACATATTTGAGTACTCTTTGGTATCAGAAACCCTTTTTATCTGATTTTAATAATGGTATTTTTTCTAGAGTTAAGAATACTAAGTTGTAT---GTTAATAAAACTTTGTATAGTGAGTTTAGTACTATAGTTATAGGTAGTGTTTTTATTAACAACTCTTATACTATTGTTGTTCAACCTCAT------------------------------------AATGGTGTTTTGGAGATTACAGCTTGTCAATACACTATGTGTGAGTATCCTCATACTATTTGTAAATCTAAA------GGTAGTTCTCGTAATGAATCTTGGCATTTTGAT---AAATCTGAACCTTTGTGTCTGTTCAAGAAAAATTTTACTTATAATGTTTCTACAGATTGGTTGTATTTTCATTTTTATCAAGAACGTGGCACTTTTTATGCTTATTATGCTGATTCTGGCATGCCTACTACTTTTTTATTTAGTTTGTATCTTGGTACTCTTTTATCTCATTATTATGTTTTGCCTTTGACTTGTAATGCTATATCTTCTAATACTGATAATGAGACTTTACAATATTGGGTCACACCTTTGTCTAAACGCCAATATCTTCTTAAATTTGACAACCGTGGTGTTATTACTAATGCTGTTGATTGTTCTAGTAGTTTCTTTAGCGAGATTCAATGTAAAACTAAATCTTTATTACCTAATACTGGTGTTTATGACTTATCTGGTTTTACTGTTAAGCCTGTTGCAACTGTACATCGTCGTATTCCTGATTTACCTGATTGTGACATTGATAAATGGCTTAACAATTTTAATGTACCCTCACCTCTTAATTGGGAACGTAAAATTTTTTCTAATTGCAACTTTAATTTGAGTACTTTGCTTCGTTTAGTTCATACTGATTCTTTTTCTTGTAATAATTTTGATGAATCTAAGATATATGGTAGTTGTTTTAAGAGTATTGTTTTAGATAAATTTGCCATACCCAACTCCAGACGATCTGATTTGCAGTTGGGCAGTTCTGGTTTTCTGCAATCTTCTAATTATAAAATTGACACTACTTCTAGTTCTTGTCAATTGTATTATAGTTTGCCTGCAATTAATGTTACTATTAATAATTATAATCCTTCTTCTTGGAATAGAAGGTATGGTTTTAATAATTTTAATTTG------------------------------------AGC------TCTCATAGTGTTGTTTACTCACGTTATTGTTTTTCTGTTAATAATACTTTTTGTCCTTGTGCTAAACCTTCT------TTTGCTTCAAGTTGCAAGAGT---------------CATAAACCACCTTCTGCTTCCTGTCCTATTGGTACTAATTATCGTTCTTGTGAGAGTACT---ACTGTACTCGAC---------CACACTGACTGGTGTAGGTGTTCTTGTTTACCTGATCCTATAACTGCTTATGACCCT------------------AGGTCTTGTTCTCAAAAAAAGTCTCTGGTCGGTGTTGGTGAACATTGTGCAGGGTTCGGTGTTGATGAAGAAAAGTGTGGTGTA---TTGGATGGATCATATAATGTTTCT---------TGTCTTTGTAGTACTGAT------------------------------------------GCCTTTCTAGGTTGGTCTTATGACACTTGCGTCAGTAACAACCGTTGTAATATTTTTTCTAATTTTATTTTAAATGGTATCAATAGTGGTACCACTTGTTCTAATGATTTATTGCAGCCTAATACTGAAGTTTTTACTGATGTTTGTGTTGATTACGACCTTTATGGTATTACAGGACAAGGTATTTTTAAAGAAGTTTCTGCTGTTTATTATAATAGTTGGCAAAATCTTTTGTATGATTCTAATGGCAACATTATTGGTTTTAAAGATTTTGTTACTAATAAAACATATAATATTTTCCCTTGTTATGCAGGAAGAGTTTCTGCTGCTTTTCATCAAAATGCTTCCTCTTTGGCTTTACTTTATCGTAATTTAAAATGTAGCTATGTTTTGAATAAT---ATTTCTTTAGCTACTCAGCCA------TAT---TTTGATAGTTATCTTGGTTGCGTTTTTAATGCTGATAATTTAACTGATTATTCTGTTTCTTCTTGTGCTCTTCGCATGGGTAGTGGTTTTTGTGTTGATTATAACTCACCTTCTTCTTCCTCTTCGCGTCGTAAACGTAGAAGT------------ATTTCTGCTTCTTATCGTTTTGTTACTTTTGAACCCTTTAATGTCAGTTTTGTTAATGACAGTATTGAGTCTGTGGGTGGTCTTTATGAGATCAAAATTCCCACTAACTTTACTATAGTTGGTCAAGAGGAATTTATTCAAACTAATTCTCCTAAAGTTACTATTGATTGTTCTTTATTTGTCTGTTCTAATTATGCAGCTTGCCATGACTTATTGTCAGAGTATGGCACTTTTTGTGATAATATTAATAGTATTTTAGATGAAGTTAATGGTTTACTTGATACTACTCAATTGCATGTAGCTGATACTCTTATGCAAGGTGTCACACTTAGCTCCAATCTTAATACTAATTTGCATTTTGATGTTGATAATATTAATTTTAAATCCCTAGTTGGATGTTTAGGTCCACACTGCGGTTCT------------------------TCTTCTCGTTCTTTTTTTGAAGATTTATTGTTTGACAAAGTTAAACTTTCAGATGTTGGTTTTGTTGAAGCTTATAACAATTGTACTGGTGGTAGTGAAATTAGAGATCTTCTTTGTGTACAATCCTTTAATGGTATTAAAGTTTTGCCTCCTATTTTGTCTGAATCTCAAATTTCTGGTTACACCACAGCCGCTACTGTTGCTGCTATGTTTCCACCATGGTCAGCAGCAGCTGGCATACCATTTTCTCTTAATGTACAATATAGAATTAATGGTTTGGGTGTTACTATGGATGTTCTTAATAAAAATCAAAAGTTGATAGCTACTGCTTTTAATAATGCTCTTCTTTCTATTCAGAATGGTTTTAGTGCTACCAACTCTGCACTTGCTAAAATACAAAGTGTTGTTAATTCTAATGCTCAAGCACTTAATAGTTTGTTACAGCAATTATTTAATAAATTTGGTGCAATTAGTTCTTCTTTACAAGAAATTTTATCTCGTCTCGATGCTTTAGAGGCTCAGGTTCAGATTGATAGGCTTATTAATGGTCGTTTAACTGCTTTAAATGCTTATGTCTCTCAACAGCTTAGTGATATTTCTCTTGTAAAATTTGGTGCTGCTTTAGCTATGGAGAAGGTTAATGAGTGTGTTAAAAGTCAATCTCCTCGTATTAATTTTTGTGGTAATGGTAATCATATTTTGTCATTAGTTCAAAATGCTCCTTATGGTTTGTTGTTTATGCATTTTAGTTATAAACCTATTTCTTTTAAAACTGTTTTAGTAAGTCCTGGTTTGTGTATATCAGGTGATGTAGGTATTGCACCTAAACAAGGGTATTTTATTAAACATAATGATCATTGGATGTTCACTGGTAGTTCTTACTATTATCCTGAACCAATTTCA---GATAAAAATGTTGTTTTTATGAATACTTGTTCTGTTAATTTTACTAAAGCGCCTCTTGTTTATTTGAATCATTCTGTACCAAAATTGTCTGATTTTGAATCTGAGTTATCTCATTGGTTTAAAAATCAAACATCCATTGCGCCTAATTTGACTTTAAATCTTCATACTATTAATGCTACTTTTTTAGATTTGTATTATGAGATGAATCTTATTCAAGAGTCTATTAAGTCTTTGAATAATAGTTATATCAATCTTAAAGATATAGGTACATATGAAATGTATGTAAAATGGCCTTGGTATGTTTGGCTACTAATTTCTTTTTCATTTATAATATTCCTTGTATTGCTCTTTTTTATATGTTGTTGTACTGGTTGTGGTTCTGCATGTTTTAGTAAATGTCATAATTGTTGTGATGAGTATGGTGGTCATCATGATTTTGTTATC---------AAAACATCTCATGATGATTAG
>DQ415908_HumanHKU1_China_2004-04-
ATG---TTATTAATTATTTTTATT---TTGCCTACAACATTAGCTGTTATAGGTGATTTTAATTGTACT---------------AATTTT---GCTATTAATGATTTAAACACCACAGTTCCTCGCATAAGTGAGTATGTTGTGGATGTTTCTTATGGTTTGGGTACATATTATATACTTGATCGTGTTTATTTAAATACTACTATATTATTTACTGGTTATTTCCCTAAATCTGGTGCCAATTTTAGGGATCTATCTTTAAAAGGTACTACATATTTGAGTACTCTTTGGTATCAGAAACCCTTTTTATCTGATTTTAATAATGGTATTTTTTCTAGAGTTAAGAATACTAAGTTGTAT---GTTAATAAAACTTTGTATAGTGAGTTTAGTACTATAGTTATAGGTAGTGTTTTTATTAACAACTCTTATACTATTGTTGTTCAACCTCAT------------------------------------AATGGTGTTTTGGAGATTACAGCTTGTCAATACACTATGTGTGAGTATCCTCATACTATTTGTAAATCTAAA------GGTAGTTCTCGTAATGAATCTTGGCATTTTGAT---AAATCTGAACCTTTGTGTCTGTTCAAGAAAAATTTTACTTATAATGTTTCTACAGATTGGTTGTATTTTCATTTTTATCAAGAACGTGGCACTTTTTATGCTTATTATGCTGATTCTGGCATGCCTACTACTTTTTTATTTAGTTTGTATCTTGGTACTCTTTTATCTCATTATTATGTTTTGCCTTTGACTTGTAATGCTATATCTTCTAATACTGATAATGAGACTTTACAATATTGGGTCACACCTTTGTCTAAACGCCAATATCTTCTTAAATTTGACAACCGTGGTGTTATTACTAATGCTGTTGATTGTTCTAGTAGTTTCTTTAGCGAGATTCAATGTAAAACTAAATCTTTATTACCTAATACTGGTGTTTATGACTTATCTGGTTTTACTGTTAAGCCTGTTGCAACTGTATATCGTCGTATTCCTGATTTACCTGATTGTGACATTGATAAATGGCTTAACAATTTTAATGTACCCTCACCTCTTAATTGGGAACGTAAAATTTTTTCTAATTGCAACTTTAATTTGAGTACTTTGCTTCGTTTAGTTCATACTGATTCTTTTTCTTGTAATAATTTTGATGAATCTAAGATATATGGTAGTTGTTTTAAGAGTATTGTTTTAGATAAATTTGCCATACCCAACTCCAGACGATCTGATTTGCAGTTGGGCAGTTCTGGTTTTCTGCAATCTTCTAATTATAAAATTGACACTACTTCTAGTTCTTGTCAATTGTATTATAGTTTGCCTGCAATTAATGTTACTATTAATAATTATAATCCTTCTTCTTGGAATAGAAGGTATGGTTTTAATAATTTTAATTTG------------------------------------AGC------TCTCATAGTGTTGTTTACTCACGTTATTGTTTTTCTGTTAATAATACTTTTTGTCCTTGTGCTAAACCTTCT------TTTGCTTCAAGTTGCAAGAGT---------------CATAAACCACCTTCTGCTTCCTGTCCTATTGGTACTAATTATCGTTCTTGTGAGAGTACT---ACTGTACTCGAC---------CACACTGACTGGTGTAGGTGTTCTTGTTTACCTGATCCTATAACTGCTTATGACCCT------------------AGGTCTTGTTCTCAAAAAAAGTCTCTGGTTGGTGTTGGTGAACATTGTGCAGGGTTCGGTGTTGATGAAGAAAAGTGTGGTGTA---TTGGATGGATCATATAATGTTTCT---------TGTCTTTGTAGTACTGAT------------------------------------------GCCTTTCTAGGTTGGTCTTATGACACTTGCGTCAGTAACAACCGTTGTAATATTTTTTCTAATTTTATTTTAAATGGTATCAATAGTGGTACCACTTGTTCTAATGATTTATTGCAGCCTAATACTGAAGTTTTTACTGATGTTTGTGTTGATTACGACCTTTATGGTATTACAGGACAAGGTATTTTTAAAGAAGTTTCTGCTGTTTATTATAATAGTTGGCAAAATCTTTTGTATGATTCTAATGGCAACATTATTGGTTTTAAAGATTTTGTTACTAATAAAACATATAATATTTTTCCTTGTTATGCAGGAAGAGTTTCTGCTGCTTTTCATCAAAATGCTTCCTCTTTGGCTTTACTTTATCGTAATTTAAAATGTAGCTATGTTTTGAATAAT---ATTTCTTTAGCTACTCAGCCA------TAT---TTTGATAGTTATCTTGGTTGCGTTTTTAATGCTGATAATTTAACTGATTATTCTGTTTCTTCTTGTGCTCTTCGCATGGGTAGTGGTTTTTGTGTTGATTATAACTCACCTTCTTCTTCCTCTTCGCGTCGTAAACGTAGAAGT------------ATTTCTGCTTCTTATCGTTTTGTTACTTTTGAACCCTTTAATGTCAGTTTTGTTAATGACAGTATTGAGTCTGTGGGTGGTCTTTATGAGATCAAAATTCCCACTAACTTTACTATAGTTGGTCAAGAGGAATTTATTCAAACTAATTCTCCTAAAGTTACTATTGATTGTTCTTTATTTGTCTGTTCTAATTATGCAGCTTGCCATGACTTATTGTCAGAGTATGGCACTTTTTGTGATAATATTAATAGTATTTTAGATGAAGTTAATGGTTTACTTGATACTACTCAATTGCATGTAGCTGATACTCTTATGCAAGGTGTCACACTTAGCTCCAATCTTAATACTAATTTGCATTTTGATGTTGATAATATTAATTTTAAATCCCTAGTTGGATGTTTAGGTCCACACTGCGGTTCT------------------------TCTTCTCGTTCTTTTTTTGAAGATTTATTGTTTGACAAAGTTAAACTTTCAGATGTTGGTTTTGTTGAAGCTTATAACAATTGTACTGGTGGTAGTGAAATTAGAGATCTTCTTTGTGTACAATCCTTTAATGGTATTAAAGTTTTGCCTCCTATTTTGTCTGAATCTCAAATTTCTGGTTACACCACAGCCGCTACTGTTGCTGCTATGTTTCCACCATGGTCAGCAGCAGCTGGCATACCATTTTCTCTTAATGTACAATATAGAATTAATGGTTTGGGTGTTACTATGGATGTTCTTAATAAAAATCAAAAGTTGATAGCTACTGCTTTTAATAATGCTCTTCTTTCTATTCAGAATGGTTTTAGTGCTACCAACTCTGCACTTGCTAAAATACAAAGTGTTGTTAATTCTAATGCTCAAGCACTTAATAGTTTGTTACAGCAATTATTTAATAAATTTGGTGCAATTAGTTCTTCTTTACAAGAAATTTTATCTCGTCTCGATGCTTTAGAGGCTCAGGTTCAGATTGATAGGCTTATTAATGGTCGTTTAACTGCTTTAAATGCTTATGTCTCTCAACAGCTTAGTGATATTTCTCTTGTAAAATTTGGTGCTGCTTTAGCTATGGAGAAGGTTAATGAGTGTGTTAAAAGTCAATCTCCTCGTATTAATTTTTGTGGTAATGGTAATCATATTTTGTCATTAGTTCAAAATGCTCCTTATGGTTTGTTGTTTATGCATTTTAGTTATAAACCTATTTCTTTTAAAACTGTTTTAGTAAGTCCTGGTTTGTGTATATCAGGTGATGTAGGTATTGCACCTAAACAAGGGTATTTTATTAAACATAATGATCATTGGATGTTCACTGGTAGTTCTTACTATTATCCTGAACCAATTTCA---GATAAAAATGTTGTTTTTATGAATACTTGTTCTGTTAATTTTACTAAAGCGCCTCTTGTTTATTTGAATCATTCTGTACCAAAATTGTCTGATTTTGAATCTGAGTTATCTCATTGGTTTAAAAATCAAACATCCATTGCGCCTAATTTGACTTTAAATCTTCATACTATTAATGCTACTTTTTTAGATTTGTATTATGAGATGAATCTTATTCAAGAGTCTATTAAGTCTTTGAATAATAGTTATATCAATCTTAAAGATATAGGTACATATGAAATGTATGTAAAATGGCCTTGGTATGTTTGGCTACTAATTTCTTTTTCATTTATAATATTCCTTGTATTGCTCTTTTTTATATGTTGTTGTACTGGTTGTGGTTCTGCATGTTTTAGTAAATGTCATAATTGTTGTGATGAGTATGGTGGTCATCATGATTTTGTTATC---------AAAACATCTCATGATGATTAG
>DQ415909_HumanHKU1_China_2004-05-
ATG---TTATTAATTATTTTTATT---TTGCCTACAACATTAGCTGTTATAGGTGATTTTAATTGTACT---------------AATTTT---GCTATTAATGATTTAAACACCACAGTTCCTCGCATAAGTGAGTATGTTGTGGATGTTTCTTATGGTTTGGGTACATATTATATACTTGATCGTGTTTATTTAAATACTACTATATTATTTACTGGTTATTTCCCTAAATCTGGTGCCAATTTTAGGGATCTATCTTTAAAAGGTACTACATATTTGAGTACTCTTTGGTATCAGAAACCCTTTTTATCTGATTTTAATAATGGTATTTTTTCTAGAGTTAAGAATACTAAGTTGTAT---GTTAATAAAACTTTGTATAGTGAGTTTAGTACTATAGTTATAGGTAGTGTTTTTATTAACAACTCTTATACTATTGTTGTTCAACCTCAT------------------------------------AATGGTGTTTTGGAGATTACAGCTTGTCAATACACTATGTGTGAGTATCCTTATACTATTTGTAAATCTAAA------GGTAGTTCTCGTAATGAATCTTGGCATTTTGAT---AAATCTGAACCTTTGTGTCTGTTCAAGAAAAATTTTACTTATAATGTTTCTACAGATTGGTTGTATTTTCATTTTTATCAAGAACGTGGCACTTTTTATGCTTATTATGCTGATTCTGGCATGCCTACTACTTTTTTATTTAGTTTGTATCTTGGTACTCTTTTATCTCATTATTATGTTTTGCCTTTGACTTGTAATGCTATATCTTCTAATACTGATAATGAGACTTTACAATATTGGGTCACACCTTTGTCTAAACGCCAATATCTTCTTAAATTTGACAACCGTGGTGTTATTACTAATGCTGTTGATTGTTCTAGTAGTTTCTTTAGCGAGATTCAATGTAAAACTAAATCTTTATTACCTAATACTGGTGTTTATGACTTATCTGGTTTTACTGTTAAGCCTGTTGCAACTGTACATCGTCGTATTCCTGATTTACCTGATTGTGACATTGATAAATGGCTTAACAATTTTAATGTACCCTCACCTCTTAATTGGGAACGTAAAATTTTTTCTAATTGCAACTTTAATTTGAGTACTTTGCTTCGTTTAGTTCATACTGATTCTTTTTCTTGTAATAATTTTGATGAATCTAAGATATATGGTAGTTGTTTTAAGAGTATTGTTTTAGATAAATTTGCCATACCCAACTCCAGACGATCTGATTTGCAGTTGGGCAGTTCTGGTTTTCTGCAATCTTCTAATTATAAAATTGACACTACTTCTAGTTCTTGTCAATTGTATTATAGTTTGCCTGCAATTAATGTTACTATTAATAATTATAATCCTTCTTCTTGGAATAGAAGGTATGGTTTTAATAATTTTAATTTG------------------------------------AGC------TCTCATAGTGTTGTTTACTCACGTTATTGTTTTTCTGTTAATAATACTTTTTGTCCTTGTGCTAAACCTTCT------TTTGCTTCAAGTTGCAAGAGT---------------CATAAACCACCTTCTGCTTCCTGTCCTATTGGTACTAATTATCGTTCTTGTGAGAGTACT---ACTGTACTCGAC---------CACACTGACTGGTGTAGGTGTTCTTGTTTACCTGATCCTATAACTGCTTATGACCCT------------------AGGTCTTGTTCTCAAAAAAAGTCTCTGGTTGGTGTTGGTGAACATTGTGCAGGGTTCGGTGTTGATGAAGAAAAGTGTGGTGTA---TTGGATGGATCATATAATGTTTCT---------TGTCTTTGTAGTACTGAT------------------------------------------GCCTTTCTAGGTTGGTCTTATGACACTTGCGTCAGTAACAACCGTTGTAATATTTTTTCTAATTTTATTTTAAATGGTATCAATAGTGGTACCACTTGTTCTAATGATTTATTGCAGCCTAATACTGAAGTTTTTACTGATGTTTGTGTTGATTACGACCTTTATGGTATTACAGGACAAGGTATTTTTAAAGAAGTTTCTGCTGTTTATTATAATAGTTGGCAAAATCTTTTGTATGATTCTAATGGCAACATTATTGGTTTTAAAGATTTTGTTACTAATAAAACATATAATATTTTCCCTTGTTATGCAGGAAGAGTTTCTGCTGCTTTTCATCAAAATGCTTCCTCTTTGGCTTTACTTTATCGTAATTTAAAATGTAGCTATGTTTTGAATAAT---ATTTCTTTAGCTACTCAGCCA------TAT---TTTGATAGTTATCTTGGTTGCGTTTTTAATGCTGATAATTTAACTGATTATTCTGTTTCTTCTTGTGCTCTTCGCATGGGTAGTGGTTTTTGTGTTGATTATAACTCACCTTCTTCTTCCTCTTCGCGTCGTAAACGTAGAAGT------------ATTTCTGCTTCTTATCGTTTTGTTACTTTTGAACCCTTTAATGTCAGTTTTGTTAATGACAGTATTGAGTCTGTGGGTGGTCTTTATGAGATCAAAATTCCCACTAACTTTACTATAGTTGGTCAAGAGGAATTTATTCAAACTAATTCTCCTAAAGTTACTATTGATTGTTCTTTATTTGTCTGTTCTAATTATGCAGCTTGCCATGACTTATTGTCAGAGTATGGCACTTTTTGTGATAATATTAATAGTATTTTAGATGAAGTTAATGGTTTACTTGATACTACTCAATTGCATGTAGCTGATACTCTTATGCAAGGTGTCACACTTAGCTCCAATCTTAATACTAATTTGCATTTTGATGTTGATAATATTAATTTTAAATCCTTAGTTGGATGTTTAGGTCCACACTGCGGTTCT------------------------TCTTCTCGTTCTTTTTTTGAAGATTTATTGTTTGACAAAGTTAAACTTTCAGATGTTGGTTTTGTTGAAGCTTATAACAATTGTACTGGTGGTAGTGAAATTAGAGATCTTCTTTGTGTACAATCCTTTAATGGTATTAAAGTTTTGCCTCCTATTTTGTCTGAATCTCAAATTTCTGGTTACACCACAGCCGCTACTGTTGCTGCTATGTTTCCACCATGGTCAGCAGCAGCTGGCATACCATTTTCTCTTAATGTACAATATAGAATTAATGGTTTGGGTGTTACTATGGATGTTCTTAATAAAAATCAAAAGTTGATAGCTACTGCTTTTAATAATGCTCTTCTTTCTATTCAGAATGGTTTTAGTGCTACCAACTCTGCACTTGCTAAAATACAAAGTGTTGTTAATTCTAATGCTCAAGCACTTAATAGTTTGTTACAGCAATTATTTAATAAATTTGGTGCAATTAGTTCTTCTTTACAAGAAATTTTATCTCGTCTCGATGCTTTAGAGGCTCAGGTTCAGATTGATAGGCTTATTAATGGTCGTTTAACTGCTTTAAATGCTTATGTCTCTCAACAGCTTAGTGATATTTCTCTTGTAAAATTTGGTGCTGCTTTAGCTATGGAGAAGGTTAATGAGTGTGTTAAAAGTCAATCTCCTCGTATTAATTTTTGTGGTAATGGTAATCATATTTTGTCATTAGTTCAAAATGCTCCTTATGGTTTGTTGTTTATGCATTTTAGTTATAAACCTATTTCTTTTAAAACTGTTTTAGTAAGTCCTGGTTTGTGTATATCAGGTGATGTAGGTATTGCACCTAAACAAGGGTATTTTATTAAACATAATGATCATTGGATGTTCACTGGTAGTTCTTACTATTATCCTGAACCAATTTCA---GATAAAAATGTTGTTTTTATGAATACTTGTTCTGTTAATTTTACTAAAGCGCCTCTTGTTTATTTGAATCATTCTGTACCAAAATTGTCTGATTTTGAATCTGAGTTATCTCATTGGTTTAAAAATCAAACATCCATTGCGCCTAATTTGACTTTAAATCTTCATACTATTAATGCTACTTTTTTAGATTTGTATTATGAGATGAATCTTATTCAAGAGTCTATTAAGTCTTTGAATAATAGTTATATCAATCTTAAAGATATAGGTACATATGAAATGTATGTAAAATGGCCTTGGTATGTTTGGCTACTAATTTCTTTTTCATTTATAATATTCCTTGTATTGCTCTTTTTTATATGTTGTTGTACTGGTTGTGGTTCTGCATGTTTTAGTAAATGTCATAATTGTTGTGATGAGTATGGTGGTCATCATGATTTTGTTATC---------AAAACATCTCATGATGATTAG
>DQ415910_HumanHKU1_China_2004-07-
ATG---TTATTAATTATTTTTATT---TTGCCTACAACATTAGCTGTTATAGGTGATTTTAATTGTACT---------------AATTTT---GCTATTAATGATTTAAACACCACAGTTCCTCGCATAAGTGAGTATGTTGTGGATGTTTCTTATGGTTTGGGTACATATTATATACTTGATCGTGTTTATTTAAATACTACTATATTATTTACTGGTTATTTCCCTAAATCTGGTGCCAATTTTAGGGATCTATCTTTAAAAGGTACTACATATTTGAGTACTCTTTGGTATCAGAAACCCTTTTTATCTGATTTTAATAATGGTATTTTTTCTAGAGTTAAGAATACTAAGTTGTAT---GTTAATAAAACTTTGTATAGTGAGTTTAGTACTATAGTTATAGGTAGTGTTTTTATTAACAACTCTTATACTATTGTTGTTCAACCTCAT------------------------------------AATGGTGTTTTGGAGATTACAGCTTGTCAATACACTATGTGTGAGTATCCTCATACTATTTGTAAATCTAAA------GGTAGTTCTCGTAATGAATCTTGGCATTTTGAT---AAATCTGAACCTTTGTGTCTGTTCAAGAAAAATTTTACTTATAATGTTTCTACAGATTGGTTGTATTTTCATTTTTATCAAGAACGTGGCACTTTTTATGCTTATTATGCTGATTCTGGCATGCCTACTACTTTTTTATTTAGTTTGTATTTTGGTACTCTTTTATCTCATTATTATGTTTTGCCTTTGACTTGTAATGCTATATCTTCTAATACTGATAATGAGACTTTACAATATTGGGTCACACCTTTGTCTAAACGCCAATATCTTCTTAAATTTGACAACCGTGGTGTTATTACTAATGCTGTTGATTGTTCTAGTAGTTTCTTTAGCGAGATTCAATGTAAAACTAAATCTTTATTACCTAATACTGGTGTTTATGACTTATCTGGTTTTACTGTTAAGCCTGTTGCAACTGTACATCGTCGTATTCCTGATTTACCTGATTGTGACATTGATAAATGGCTTAACAATTTTAATGTACCCTCACCTCTTAATTGGGAACGTAAAATTTTTTCTAATTGCAACTTTAATTTGAGTACTTTGCTTCGTTTAGTTCATACTGATTCTTTTTCTTGTAATAATTTTGATGAATCTAAGATATATGGTAGTTGTTTTAAGAGTATTGTTTTAGATAAATTTGCCATACCCAACTCCAGACGATCTGATTTGCAGTTGGGCAGTTCTGGTTTTCTGCAATCTTCTAATTATAAAATTGACACTACTTCTAGTTCTTGTCAATTGTATTATAGTTTGCCTGCAATTAATGTTACTATTAATAATTATAATCCTTCTTTTTGGAATAGAAGGTATGGTTTTAATAATTTTAATTTG------------------------------------AGC------TCTCATAGTGTTGTTTACTCACGTTATTGTTTTTCTGTTAATAATACTTTTTGTCCTTGTGCTAAACCTTCT------TTTGCTTCAAGTTGCAAGAGT---------------CATAAACCACCTTCTGCTTCCTGTCCTATTGGTACTAATTATCGTTCTTGTGAGAGTACT---ACTGTACTCGAC---------CACACTGACTGGTGTAGGTGTTCTTGTTTACCTGATCCTATAACTGCTTATGACCCT------------------AGGTCTTGTTCTCAAAAAAAGTCTCTGGTTGGTGTTGGTGAACATTGTGCAGGGTTCGGTGTTGATGAAGAAAAGTGTGGTGTA---TTGGATGGATCATATAATGTTTCT---------TGTCTTTGTAGTACTGAT------------------------------------------GCCTTTCTAGGTTGGTCTTATGACACTTGCGTCAGTAACAACCTTTGTAATATTTTTTCTAATTTTATTTTAAATGGTATCAATAGTGGTACCACTTGTTCTAATGATTTATTGCAGCCTAATACTGAAGTTTTTACTGATGTTTGTGTTGATTACGACCTTTATGGTATTACAGGACAAGGTATTTTTAAAGAAGTTTCTGCTGTTTATTATAATAGTTGGCAAAATCTTTTGTATGATTCTAATGGCAACATTATTGGTTTTAAAGATTTTGTTACTAATAAAACATATAATATTTTCCCTTGTTATGCAGGAAGAGTTTCTGCTGCTTTTCATCAAAATGCTTCCTCTTTGGCTTTACTTTATCGTAATTTAAAATGTAGCTATGTTTTGAATAAT---ATTTCTTTAACTACTCAGCCA------TAT---TTTGATAGTTATCTTGGTTGCGTTTTTAATGCTGATAATTTAACTGATTATTCTGTTTCTTCTTGTGCTCTTCGCATGGGTAGTGGTTTTTGTGTTGATTATAACTCACCTTCTTCTTCCTCTTCGCGTCGTAAACGTAGAAGT------------ATTTCTGCTTCTTATCGTTTTGTTACTTTTGAACCCTTTAATGTCAGTTTTGTTAATGACAGTATTGAGTCTGTGGGTGGTCTTTATGAGATCAAAATTCCCACTAACTTTACTATAGTTGGTCAAGAGGAATTTATTCAAACTAATTCTCCTAAAGTTACTATTGATTGTTCTTTATTTGTCTGTTCTAATTATGCAGCTTGCCATGACTTATTGTCAGAGTATGGCACTTTTTGTGATAATATTAATAGTATTTTAGATGAAGTTAATGGTTTACTTGATACTACTCAATTGCATGTAGCTGATACTCTTATGCAAGGTGTCACACTTAGCTCCAATCTTAATACTAATTTGCATTTTGATGTTGATAATATTAATTTTAAATCCCTAGTTGGATGTTTAGGTCCACACTGCGGTTCT------------------------TCTTCTCGTTCTTTTTTTGAAGATTTATTGTTTGACAAAGTTAAACTTTCAGATGTTGGTTTTGTTGAAGCTTATAACAATTGTACTGGTGGTAGTGAAATTAGAGATCTTCTTTGTGTACAATCCTTTAATGGTATTAAAGTTTTGCCTCCTATTTTGTCTGAATCTCAAATTTCTGGTTACACCACAGCCGCTACTGTTGCTGCTATGTTTCCACCATGGTCAGCAGCAGCTGGCATACCATTTTCTCTTAATGTACAATATAGAATTAATGGTTTGGGTGTTACTATGGATGTTCTTAATAAAAATCAAAAGTTGATAGCTACTGCTTTTAATAATGCTCTTCTTTCTATTCAGAATGGTTTTAGTGCTACCAACTCTGCACTTGCTAAAATACAAAGTGTTGTTAATTCTAATGCTCAAGCACTTAATAGTTTGTTACAGCAATTATTTAATAAATTTGGTGCAATTAGTTCTTCTTTACAAGAAATTTTATCTCGTCTCGATGCTTTAGAGGCTCAGGTTCAGATTGATAGGCTTATTAATGGTCGTTTAACTGCTTTAAATGCTTATGTCTCTCAACAGCTTAGTGATATTTCTCTTGTAAAATTTGGTGCTGCTTTAGCTATGGAGAAGGTTAATGAGTGTGTTAAAAGTCAATCTCCTCGTATTAATTTTTGTGGTAATGGTAATCATATTTTGTCATTAGTTCAAAATGCTCCTTATGGTTTGTTGTTTATGCATTTTAGTTATAAACCTATTTCTTTTAAAACTGTTTTAGTAAGTCCTGGTTTGTGTATATCAGGTGATGTAGGTATTGCACCTAAACAAGGGTATTTTATTAAACATAATGATCATTGGATGTTCACTGGTAGTTCTTACTATTATCCTGAACCAATTTCA---GATAAAAATGTTGTTTTTATGAATACTTGTTCTGTTAATTTTACTAAAGCGCCTCTTGTTTATTTGAATCATTCTGTACCAAAATTGTCTGATTTTGAATCTGAGTTATCTCATTGGTTTAAAAATCAAACATCCATTGCGCCTAATTTGACTTTAAATCTTCATACTATTAATGCTACTTTTTTAGATTTGTATTATGAGATGAATCTTATTCAAGAGTCTATTAAGTCTTTGAATAATAGTTATATCAATCTTAAAGATATAGGTACATATGAAATGTATGTAAAATGGCCTTGGTATGTTTGGCTATTAATTTCTTTTTCATTTATAATATTCCTTGTATTGCTCTTTTTTATATGTTGTTGTACTGGTTGTGGTTCTGCATGTTTTAGTAAATGTCATAATTGTTGTGATGAGTATGGTGGTCATCATGATTTTGTTATC---------AAAACATCTCATGATGATTAG
>DQ415911_HumanHKU1_China_2004-11-
ATG---TTTTTAATTATTTTTATT---TTGCCTACAACACTAGCTGTTATAGGTGATTTTAATTGTACT---------------AACTCT---TTTATTAATGATTATAATAAAACCATTCCGCGTATAAGCGAGGATGTTGTTGATGTATCTCTTGGTTTGGGCACATATTATGTTCTTAACCGTGTTTATTTAAATACTACCTTGTTATTTACAGGTTATTTTCCTAAATCTGGTGCTAATTTTAGAGACTTGGCTTTAAAGGGTTCTATATATTTGAGTACTCTCTGGTATAAACCACCTTTTCTGTCAGATTTTAATAATGGTATTTTTTCTAAGGTTAAGAATACTAAGTTATAT---GTTAATAATACTTTGTATAGTGAATTTAGTACTATAGTTATAGGTAGTGTTTTTGTTAATACGTCTTATACTATTGTTGTTCAACCTCAC------------------------------------AATGGTATTTTGGAGATTACAGCTTGTCAGTATACTATGTGTGAATATCCTCACACTGTTTGTAAGTCTAAG------GGTAGTATTCGTAATGAATCTTGGCACATTGAT---TCTTCGGAACCTTTATGCTTGTTTAAGAAAAATTTTACTTATAATGTTTCTGCAGATTGGCTGTATTTTCATTTTTATCAAGAACGTGGTGTTTTTTATGCATATTATGCAGATGTAGGTATGCCTACCACTTTCTTATTTAGTTTATATTTAGGTACTATTTTATCTCATTATTATGTTATGCCTTTGACTTGTAATGCTATATCTTCAAATACTGACAATGAAACTTTAGAATATTGGGTTACACCGCTATCTAGACGTCAGTATCTTCTCAATTTTGATGAGCACGGTGTTATTACTAATGCTGTTGATTGTTCAAGTAGTTTTCTTAGTGAGATTCAATGTAAAACTCAATCTTTTGCACCTAATACTGGTGTTTATGATTTGTCTGGTTTTACTGTAAAGCCTGTTGCAACTGTTTATCGTCGGATTCCTAATTTACCTGATTGTGACATTGACAACTGGCTTAATAATGTTAGTGTACCTTCACCTCTTAATTGGGAACGTAGAATTTTTTCTAATTGTAACTTCAATTTAAGCACTTTACTTCGTCTAGTTCATGTTGATTCTTTTTCTTGTAATAATCTTGATAAATCTAAAATTTTTGGTAGTTGCTTTAATAGTATTACTGTTGACAAGTTTGCTATACCTAATCGCAGACGAGATGATTTGCAATTGGGCAGTTCTGGCTTTTTGCAATCATCTAATTACAAAATAGATATTTCTTCTAGTTCTTGTCAATTGTATTATAGTTTACCTTTACTTAATGTTACTATTAATAACTTTAATCCATCTTCTTGGAATAGGAGGTATGGTTTTGGTAGTTTTAATGTG------------------------------------TCT------TCTTATGATGTTGTTTATTCTGATCATTGTTTTTCTGTTAACAGCGACTTTTGCCCTTGTGCAGATCCGTCT------GTTGTTAATTCTTGTGTTAAA---------------TCTAAGCCTCTTTCTGCCATTTGTCCTGCTGGTACTAAATATCGTCATTGCGACTTGGAT---ACTACTCTTTAT---------GTTAAAAACTGGTGTAGATGTTCTTGTCTACCTGACCCCATTTCTACTTATTCTCCT------------------AACACATGTCCTCAAAAGAAGGTCGTTGTTGGTATAGGTGAACATTGTCCAGGTCTTGGTATTAATGAGGAAAAATGTGGTACACAATTAAATCATAGT---------TCC---------TGTTCTTGTAGTCCTCAT------------------------------------------GCCTTTTTGGGTTGGTCTTTTGATAGTTGTATTAGTAATAATCGTTGCAATATTTTTTCTAATTTTATTTTTAATGGAATTAATAGTGGCACCACTTGTTCTAATGATTTGTTATATTCTAACACTGAAGTTTCTACTGGTGTTTGTGTTAATTATGATCTTTATGGCATCACAGGCCAAGGTATTTTTAAAGAAGTTTCTGCGGCTTATTATAATAATTGGCAGAATCTTTTGTATGATTCTAATGGTAATATTATTGGTTTTAAAGATTTTTTGACTAATAAAACTTACACTATACTTCCTTGTTATTCTGGTAGAGTGTCTGCTGCATTTTATCAAAATTCTTCCTCACCAGCTTTGCTTTATCGTAATTTAAAGTGTAGTTATGTTTTGAATAAT---ATTTCTTTTATCTCACAACCATTT---TAT---TTTGATAGTTATCTTGGTTGTGTTTTGAATGCTGTTAATTTAACTAGCTATTCTGTATCCTCTTGTGATTTGCGTATGGGTAGTGGGTTTTGTATTGATTATGCTTTACCC---------TCTTCTCGGCGTAAGCGTAGAGGT------------ATTTCTTCTCCTTATCGCTTTGTAACTTTTGAACCCTTTAATGTTAGTTTTGTTAACGATAGTGTTGAAACTGTTGGTGGTTTATTTGAGATTCAGATTCCTACTAACTTTACCATAGCTGGTCATGAAGAATTTATTCAGACTAGTTCTCCTAAAGTTACTATTGATTGTTCAGCTTTTGTTTGCTCTAATTATGCTGCTTGTCATGATTTATTGTCGGAATATGGCACTTTTTGCGATAATATTAATAGTATTTTAAATGAAGTCAATGACTTACTTGATATTACTCAGTTGCAGGTTGCTAATGCTTTAATGCAAGGTGTTACACTTAGTTCTAATCTTAATACTAATCTACACTCTGATGTTGATAATATAGATTTTAAATCTCTTCTAGGTTGTTTAGGTTCACAATGTGGTTCT------------------------TCGTCTAGATCTTTGTTAGAGGATTTATTATTCAACAAGGTCAAACTTTCAGATGTAGGTTTTGTTGAAGCTTATAATAATTGCACTGGTGGTAGTGAAATTAGAGATCTTCTCTGTGTGCAATCTTTTAATGGTATTAAAGTATTACCTCCCATTTTATCTGAGACTCAAATTTCTGGCTATACTACAGCTGCTACTGTGGCGGCTATGTTTCCGCCATGGTCTGCTGCTGCTGGTGTACCATTTTCTCTTAATGTACAATATAGAATTAATGGTTTGGGTGTTACTATGGATGTTCTTAATAAGAATCAAAAGTTAATAGCTAATGCTTTTAATAAAGCTCTTCTTTCTATCCAGAATGGTTTTACTGCTACTAACTCTGCTCTTGCTAAAATTCAAAGTGTCGTTAATGCTAATGCTCAAGCACTTAATAGTTTGTTACAACAATTATTTAATAAATTTGGTGCTATTAGTTCTTCTTTACAAGAAATTTTGTCTCGCCTTGATAATTTAGAAGCTCAGGTTCAGATTGATAGGCTCATTAATGGTCGTTTGACTGCTTTAAATGCTTATGTTTCTCAACAGCTTAGTGATATTACACTTATTAAGGCTGGAGCTTCTCGTGCTATTGAGAAGGTTAATGAGTGTGTTAAAAGTCAATCCCCTCGTATAAATTTTTGTGGCAATGGTAACCACATTTTATCATTGGTTCAAAATGCTCCTTATGGTTTGCTTTTCATTCATTTTAGTTATAAACCTACTTCTTTTAAAACTGTCTTAGTAAGTCCAGGTTTATGTTTATCCGGTGATAGAGGTATTGCACCTAAGCAAGGTTATTTTATTAAACAAAATGATTCCTGGATGTTTACTGGTAGTTCCTATTATTACCCAGAACCAATTTCA---GATAAAAATGTTGTTTTCATGAATAGTTGCTCTGTTAATTTTACTAAAGCTCCATTTATTTATCTTAATAATTCTATACCAAATTTGTCTGATTTTGAAGCCGAGTTTTCTCTTTGGTTTAAAAATCATACTTCTATAGCACCTAATTTAACCTTTAATTCTCAT---ATTAATGCTACTTTTTTAGATCTGTATTATGAAATGAATGTTATTCAGGAATCTATTAAATCTTTGAACAGTAGTTTTATTAATCTTAAAGAAATAGGTACTTATGAAATGTATGTTAAATGGCCTTGGTACATTTGGTTGTTAATTGTCATTTTATTTATAATTTTTCTTATGATACTTTTCTTTATATGCTGCTGTACTGGTTGCGGTTCAGCATGTTTTAGTAAATGTCATAATTGTTGTGATGAGTATGGGGGTCACAATGATTTTGTTATT---------AAAGCATCTCATGATGATTAG
>DQ415912_HumanHKU1_China_2004-11-
ATG---TTTTTAATTATTTTTATT---TTGCCTACAACACTAGCTGTTATAGGTGATTTTAATTGTACT---------------AACTCT---TTTATTAATCATTATAATAAAACCATTCCGCGTATAAGCGAGGATGTTGTTGATGTATCTCTTGGTTTGGGCACATATTATGTTCTTAACCGTGTTTATTTAAATACTACCTTGTTATTTACGGGTTATTTTCCTAAATCTGGTGCTAACTTTAGAGACTTGGCTTTAAAGGGTTCTATATATTTGAGTACTCTCTGGTATAAACCACCTTTTCTGTCAGATTTTAATAATGGTATTTTTTCTAAGGTTAAGAATACTAAGTTATAT---GTTAATAATACTTTGTATAGTGAATTTAGTACTATAGTTATAGGTAGTGTTTTTGTTAATACTTCTTATACTATTGTTGTTCAACCTCAT------------------------------------AATGGTATTTTGGAGATTACAGCTTGTCAGTATACTATGTGTGAATATCCTCACACTGTTTGTAAGTCTAAG------GGTAGTATTCGTAATGAATCTTGGCACATTGAT---TCTTCGGAACCTTTATGCTTGTTTAAGAAAAATTTTACTTATAATGTTTCTGCAGATTGGCTGTATTTTCATTTTTATCAAGAACGTGGTGTTTTTTATGCATACTATGCAGATGTAGGTATGCCTACCACTTTCTTATTTAGTCTATATTTAGGTACTATTTTATCTCATTATTATGTTATGCCTTTGACTTGTAATGCTATATCTTCAAATACTGACAATGAAACTTTAGAATATTGGGTTACACCGCTATCTAGACGTCAGTATCTTCTTAATTTTGATGAGCACGGTGTTATTACTAATGCCGTTGATTGTTCAAGTAGTTTTCTTAGTGAGATTCAATGTAAAACTCAATCTTTTGCACCTAATACTGGTGTTTATGATTTGTCTGGTTTTACTGTAAAGCCTGTTGCAACTGTTTATCGTCGGATTCCTAATTTACCTGATTGTGACATTGACAACTGGCTTAATAATGTTAGTGTACCTTCACCTCTTAATTGGGAACGTAGAATTTTTTCTAATTGTAACTTTAACTTAAGCACTTTACTTCGTCTAGTTCATGTTGATTCTTTTTCTTGTAATAATCTTGATAAATCTAAAATTTTTGGTAGTTGCTTTAATAGTATTACTGTTGACAAGTTTGCTATACCTAATCGCAGACGAGATGATTTGCAATTGGGCAGTTCTGGCTTTTTGCAATCATCTAATTACAAAATAGATATTTCTTCTAGTTCTTGTCAATTGTATTATAGTTTACCTTTAGTTAATGTTACTATTAATAACTTTAATCCATCTTCTTGGAATAGGAGGTATGGTTTTGGTAGTTTTAATTTG------------------------------------TCT------TCTTATGACGTTGTTTATTCTGATCATTGTTTTTCTGTTAACAGCGACTTTTGCCCTTGTGCAGATCCGTCT------GTTGTTAATTCTTGTGTTAAA---------------TCTAAGCCTCCTTCTGCCATTTGTCCTGCTGGTACTAAATATCGTCATTGCGACTTGGAT---ACTACTCTTTAT---------GTTAAAAACTGGTGTAGATGTTCTTGTCTACCTGACCCCATTTCTACTTATTCTCCT------------------AACACATGTCCTCAAAAGAAGGTCGTTGTTGGTATAGGTGAACATTGTCCAGGTCTTGGTATTAATGAGGAAAAATGTGGTACACAATTAAATCATAGT---------TCC---------TGTTTTTGTAGTCCTGAT------------------------------------------GCCTTTTTGGGTTGGTCTTTTGATAGTTGTATTAGTAATAATCGTTGCAATATTTTTTCTAATTTTATTTTTAATGGAATTAATAGTGGCACCACTTGTTCTAATGATTTGTTATATTCTAACACTGAAATTTCTACTGGTGTTTGTGTTAATTATGATCTTTATGGCATCACAGGCCAAGGTATTTTTAAAGAAGTTTCTGCGGCTTATTATAATAATTGGCAGAATCTTTTGTATGATTCTAATGGTAATATTATTGGTTTTAAAGATTTTTTGACTAATAAAACTTACACTATACTTCCTTGTTATTCTGGTAGAGTGTCTGCTGCATTTTATCAAAATTCTTCCTCACCAGCTTTGCTTTATCGTAATTTAAAGTGTAGTTATGTTTTGAATAAT---ATTTCTTTTATCTCACAACCATTT---TAT---TTCGATAGTTATCTTGGTTGTGTTTTGAATGCTGTTAATTTAACTAGCTATTCTGTATCCTCTTGTGATTTGCGTATGGGTAGTGGATTTTGTATTGATTATGCTTTACCC---------TCTTCTCGGCGTAAGCGTAGAGGT------------ATTTCTTCTCCTTATCGCTTTGTAACTTTTGAACCCTTTAATGTTAGTTTTGTTAACGATAGTGTTGAAACTGTTGGTGGTTTATTTGAGATTCAGATTCCTACTAACTTTACCATAGCTGGTCATGAAGAATTTATTCAGACTAGTTCTCCTAAAGTTACTATTGATTGTGCAGCTTTTGTTTGCTCTAACTATGCTGCTTGTCATGATTTATTGTCGGAATATGGCACTTTTTGCGATAATATTAATAGTATTTTAAATGAAGTCAATGATTTACTTGATATTACTCAGTTGCAGGTTGCTAATGCTCTAATGCAAGGTGTTACACTTAGTTCTAATCTTAATACTAATCTACACTCTGATGTTGATAATATAGATTTTAAATCTCTTCTAGGTTGTTTAGGTTCACAATGTGGTTCT------------------------TCGTCTAGATCTTTGTTAGAGGATTTATTATTCAACAAAGTCAAACTTTCAGATGTAGGTTTTGTTGAAGCTTATAATAATTGCACTGGTGGTAGTGAAATTAGAGATCTTCTCTGTGTGCAATCTTTTAATGGTATTAAAGTATTACCTCCCATTTTATCTGAGACTCAAATTTCTGGCTATACTACAGCTGCTACTGTGGCGGCTATGTTTCCGCCATGGTCTGCTGCTGCTGGTGTACCATTTTCTCTTAATGTACAATATAGAATTAATGGTTTGGGTGTTACTATGGATGTTCTTAATAAGAATCAAAAGTTAATAGCTAATGCTTTTAATAAAGCTCTTCTTTCTATCCAGAATGGTTTTACTGCTACTAACTCTGCTCTTGCTAAAATTCAAAGTGTCGTTAATGCTAATGCTCAAGCACTTAATAGTTTGTTACAACAATTATTTAATAAATTTGGTGCTATTAGTTCTTCTTTACAAGAAATTTTGTCTCGCCTTGATAATTTAGAAGCTCAGGTTCAGATTGATAGGCTCATTAATGGTCGTTTGACTGCTTTAAATGCTTATGTTTCTCAACAGCTTAGTGATATTACACTTATTAAGGCTGGAGCTTCTCGTGCTATTGAGAAGGTTAATGAGTGTGTTAAAAGTCAATCCCCTCGTATAAATTTTTGTGGCAATGGTAACCACATTTTATCATTGGTTCAAAATGCTCCTTATGGTTTGCTTTTCATTCATTTTAGTTATAAACCTACTTCTTTTAAAACTGTCTTAGTAAGTCCAGGTTTATGTTTATCCGGTGATAGAGGTATTGCACCTAAGCAAGGTTATTTTATTAAACAAAATGATTCCTGGATGTTTACTGGTAGTTCCTATTATTACCCAGAACCAATTTCA---GATAAAAATGTTGTTTTCATGAATAGTTGCTCTGTTAATTTTACTAAAGCTCCATTTATTTATCTTAATAATTCTATACCAAATTTGTCTGATTTTGAAGCCGAGTTTTCTCTTTGGTTTAAAAATCATACTTCTATAGCACCTAATTTAACCTTTAATTCTCAT---ATTAATGCTACTTTTTTAGATCTGTATTATGAAATGAATGTTATTCAGGAATCTATTAAATCTTTGAACAGTAGTTTTATTAATCTTAAAGAAATAGGTACTTATGAAATGTATGTTAAATGGCCTTGGTACATTTGGTTGTTAATTGTCATTTTATTTATAATTTTTCTTATGATACTTTTCTTTATATGCTGCTGTACTGGTTGCGGTTCAGCATGTTTTAGTAAATGTCATAATTGTTGTGATGAGTATGGGGGTCACAATGATTTTGTTATT---------AAAGCATCTCATGATGATTAG
>HM034837_HumanHKU1_France_2005-03-04
ATG---TTATTAATTATTTTTATT---TTGCCTACAACATTAGCTGTTATAGGTGATTTTAATTGTACT---------------AATTTT---GCTATTAATGATTTAAACACCACAATTCCTCGCATAAGTGAGTATGTTGTGGATGTTTCTTATGGTTTGGGTACATATTATATACTTGATCGTGTTTATTTAAATACTACTATATTATTTACTGGTTATTTCCCTAAATCTGGTGCCAATTTTAGGGATCTATCTTTAAAAGGTACTACAAAATTGAGTACTCTTTGGTATCAGAAACCCTTTTTATCTGATTTTAATAATGGTATTTTTTCTAGAGTTAAGAATACTAAGTTGTAT---GTTAATAAAACTTTGTATAGTGAGTTTAGTACTATAGTTATAGGTAGTGTTTTTATTAACAACTCTTATACTATTGTTGTTCAACCTCAT------------------------------------AATGGTGTTTTGGAGATTACAGCTTGTCAATACACTATGTGTGAGTATCCTCATACTATTTGTAAATCTATA------GGTAGTTCTCGTAATGAATCTTGGCATTTTGAT---AAATCTGAACCTTTGTGTCTGTTCAAGAAAAATTTTACTTATAATGTTTCTACAGATTGGTTGTATTTTCATTTTTATCAAGAACGTGGCACTTTTTATGCTTATTATGCTGATTCTGGCATGCCTACTACTTTTTTATTTAGTTTGTATCTTGGTACTCTTTTATCTCATTATTATGTTTTGCCTTTGACTTGTAATGCTATATCTTCTAATACTGATAATGAGACTTTACAATATTGGGTCACACCTTTGTCTAAACGCCAATATCTTCTTAAATTTGACGACCGTGGTGTTATTACTAATGCTGTTGATTGTTCTAGTAGTTTCTTTAGCGAGATTCAATGTAAAACTAAATCTTTATTACCTAATACTGGTGTTTATGACTTATCTGGTTTTACTGTTAAGCCTGTTGCAACTGTACATCGTCGTATTCCTGATTTACCTGATTGTGACATTGATAAATGGCTTAACAATTTTAATGTACCCTCACCTCTTAATTGGGAACGTAAAATTTTTTCTAATTGCAACTTTAATTTGAGTACTTTGCTTCGTTTAGTTCATACTGATTCTTTTTCTTGTAATAATTTTGATGAATCTAAGATATATGGTAGTTGTTTTAAGAGTATTGTTTTAGATAAATTTGCCATACCCAACTCCAGACGATCTGATTTGCAGTTGGGCAGTTCTGGTTTTCTGCAATCTTCTAATTATAAAATTGACACTACTTCTAGTTCTTGTCAATTGTATTATAGTTTGCCTGCAATTAATGTTACTATTAATAATTATAATCCTTCTTCTTGGAATAGAAGGTATGGTTTTAATAATTTTAATTTG------------------------------------AGT------TCTCATAGTGTTGTTTACTCACGTTATTGTTTTTCTGTTAATAATACTTTTTGTCCTTGTGCTAAACCTTCT------TTTGCTTCAAGTTGCAAGAGT---------------CATAAACCACCTTCTGCTTCTTGTCCTATTGGTACTAATTATCGTTCTTGTGAGAGTACT---ACTGTACTCGAC---------CACACTGACTGGTGTAGGTGTTCTTGTTTACCTGATCCTATAACTGCTTATGACCCT------------------AGGTCTTGTTCTCAAAAAAAGTCTCTGGTTGGTGTTGGTGAACATTGTGCAGGGTTCGGTGTTGATGAAGAAAAGTGTGGTGTA---TTGGATGGATCATATAATGTTTCT---------TGTCTTTGTAGTACTGAT------------------------------------------GCCTTTCTAGGTTGGTCTTATGACACTTGCGTCAGTAACAACCGTTGTAATATTTTTTCTAATTTTATTTTAAATGGTATCAATAGTGGTACCACTTGTTCTAATGATTTATTGCAGCCTAATACTGAAGTTTTTACTGATGTTTGTGTTGATTACGACCTTTATGGTATTACAGGACAAGGTATTTTTAAAGAAGTTTCTGCTGTTTATTATAATAGTTGGCAAAATCTTTTGTATGATTTTAATGGCAACATTATTGGTTTTAAAGATTTTGTTACTAATAAAACATATAATATTTTCCCTTGTTATGCAGGAAGAGTTTCTGCTGCTTTTCATCAAAATGCTTCCTCTTTGGCTTTACTTTATCGTAATTTAAAATGTAGCTATGTTTTGAATAAT---ATTTCTTTAGCTACTCAGCCA------TAT---TTTGATAGTTATCTTGGTTGCGTTTTTAATGCTGATAATTTAACTGATTATTCTGTTTCTTCTTGTGCTCTTCGCATGGGTAGTGGTTTTTGTGTTGATTATAACTCACCTTCTTCTTCCTCTTCGCGTCGTAAACGTAGAAGT------------ATTTCTGCTTCTTATCGGTTTGTTACTTTTGAACCCTTTAATGTCAGTTTTGTTAATGACAGTATTGAGTCTGTGGGTGGTCTTTATGAGATCAAAATTCCCACTAACTTTACTATAGTTGGTCAAGAGGAATTTATTCAAACTAATTCTCCTAAAGTTACTATTGATTGTTCTTTATTTGTCTGTTCTAATTATGCAGCTTGCCATGACTTATTGTCAGAGTATGGCACTTTTTGTGATAATATTAATAGTATTTTAGATGAAGTTAATGGTTTACTTGATACTACTCAATTGCATGTAGCTGATACTCTTATGCAAGGTGTCACACTTAGCTCCAATCTTAATACTAATTTGCATTTTGATGTTGATAATATTAATTTTAAATCCCTAGTTGGATGTTTAGGTCCACACTGCGGTTCT------------------------TCTTCTCGTTCTTTTTTTGAAGATTTATTGTTTGACAAAGTTAAACTTTCAGATGTTGGTTTTGTTGAAGCTTATAACAATTGTACTGGTGGTAGTGAAATTAGAGATCTTCTTTGTGTACAATCCTTTAATGGTATTAAAGTTTTGCCTCCTATTTTGTCTGAATCTCAAATTTCTGGTTACACCACAGCCGCTACTGTTGCTGCTATGTTTCCACCATGGTCAGCAGCAGCTGGCATACCATTTTCTCTTAATGTACAATATAGAATTAATGGTTTGGGTGTTACTATGGATGTTCTTAATAAAAATCAAAAGTTGATAGCTACTGCTTTTAATAATGCTCTTCTTTCTATTCAGAATGGTTTTAGTGCTACCAACTCTGCACTTGCTAAAATACAAAGTGTTGTTAATTCTAATGCTCAAGCACTTAATAGTTTGTTACAGCAATTATTTAATAAATTTGGTGCAATTAGTTCTTCTTTACAAGAAATTTTATCTCGTCTCGATGCTTTAGAGGCTCAGGTTCAGATTGATAGGCTTATTAATGGTCGTTTAACTGCTTTAAATGCTTATGTTTCTCAACAGCTTAGTGATATTTCTCTTGTAAAACTTGGTGCTGCTTTAGCTATGGAGAAGGTTAATGAGTGTGTTAAAAGTCAATCTCCTCGTATTAATTTTTGTGGTAATGGTAATCATATTTTGTCATTAGTTCAAAATGCTCCTTATGGTTTGTTGTTTATGCATTTTAGTTATAAACCTATTTCTTTTAAAACTGTTTTAGTAAGTCCTGGTTTATGTATATCAGGTGATGTAGGTATTGCACCTAAACAAGGGTATTTTATTAAACATAATGATCATTGGATGTTTACTGGTAGTTCTTACTATTATCCTGAACCAATTTCA---GATAAAAATGTTGTTTTTATGAATACTTGTTCTGTTAATTTTACTAAAGCGCCTCTTGTTTATTTGAATCATTCTGTACCAAAATTGTCTGATTTTGAATCTGAGTTATCTCATTGGTTTAAAAATCAAACATCCATTGCGCCTAATTTGACTTTAAATCTTCATACTATTAATGCTACTTTTTTAGATTTGTATTATGAGATGAATCTTATTCAAGAGTCTATTAAGTCTTTGAATAATAGTTATATCAATCTTAAAGATATAGGTACATATGAAATGTATGTAAAATGGCCTTGGTATGTTTGGCTACTAATTTCTTTTTCATTTATAATATTCCTTGTATTGCTCTTTTTTATATGTTGTTGTACTGGTTGTGGTTCTGCATGTTTTAGTAAATGTCATAATTGTTGTGATGAGTATGGTGGTCATCATGATTTTGTTATC---------AAAACATCTCATGATGATTAG
>KF430197_HumanHKU1_Brazil_2007--
ATG---TTTTTAATTATTTTTATT---TTGCCTACAACACTAGCTGTTATAGGTGATTTTAATTGTACT---------------AACTCT---TTTATTAATGATTATAATAAAACCATTCCGCGTATAAGCGAGGATGTTGTTGATGTATCTCTTGGTTTGGGCACATATTATGTTCTTAACCGTGTTTATTTAAATACTACCTTGTTATTTACAGGTTATTTTCCTAAATCTGGTGCTAATTTTAGAGACTTGGCTTTAAAGGGTTCTAAATTTTTGAGTACTCTCTGGTATAAACCACCTTTTTTGTCAGATTTTAATAATGGTATTTTTTCTAAGGTTAAGAATACTAAGTTATAT---GTTAATAATACTTTGTATAGTGAATTTAGTACTATAGTTATAGGTAGTGTTTTTGTTAATACTTCTTATACTATTGTTGTTCAACCTCAC------------------------------------AATGGTATTTTGGAGATTACAGCTTGTCAGTATACTATGTGTGAATTTCCTCACACTGTTTGTAAGTCTAAG------GGTAGTATTCGTAATGAATCTTGGCACATTGAT---TCTTCGGAACCTTTATGCTTGTTTAAGAAAAATTTTACTTATAATGTTTATGCAGATTGGCTGTATTTTCATTTTTATCAAGAACGTGGTGTTTTTTATGCATATTATGCAGATGTAGGTATGCCTACCACTTTCTTATTTAGTTTATATTTAGGTACTATTTTATCTCATTATTATGTTATGCCTTTGACTTGTAATGCTATATCTTCAACTACTGACAATGAAACTTTAGAATATTGGGTTACACCGCTATCTAGACGTCAGTATCTTCTTAATTTTGATGAGCACGGTGTTATTACTAATGCCGTTGATTGTTCAAGTAGTTTTCTTAGTGAGATTCAATGTAAAACTCAATCTTTTGCACCTAATACTGGTGTTTATGATTTGTCTGGTTTTACTGTAAAGCCTGTTGCAACTGTTTATCGTCGGATTCCTAATTTACCTGATTGTGACATTGACAACTGGCTTAATAATGTTAGTGTACCTTCACCTCTTAATTGGGAACGTAGAATTTTTTCTAATTGTAACTTCAATTTAAGCACTTTACTTCGTCTAGTTCATGTTGATTCTTTTTCTTGTAATAATCTTGATAAATCTAAAATTTTTGGTAGTTGCTTTAATAGTATTACTGTTGACAAGTTTGCTATACCTAATCGCAGACGAGATGATTTGCAATTGGGCAGTTCTGGCTTTTTGCAATCATCTAATTACAAAATAGATATTTCTTCTAGTTCTTGTCAATTGTATTATAGTTTACCTTTAGTTAATGTTACTATTAATAACTTTAATCCATCTTCTTGGAATAGGAGGTATGGTTTTGGTAGTTTTAATGTG------------------------------------TCT------TCTTATGACGTTGTTTATTCTGATCACTGTTTTTCTGTTAACAGCGACTTTTGCCCTTGTGCAGATCCGTCT------GTTGTTAATTCTTGTGTTAAA---------------TCTAAGCCTCTTTCTGCCATTTGTCCTGCTGGTACTAAATATCGTCATTGCGACGTGGATACTACTACTCTTTAT---------GTTAATAACTGGTGTAGATGTTCTTGTCTACCTGACCCCATTTCTACTTATTCTCCT------------------AACACATGTCCTCAAAAGAAGGTCGTTGTTGGTATAGGTGAACATTGTCCAGGTCTTGGTATTAATGAGGAAAAATGTGGTACACAATTAAATCATAGT---------TCC---------TGTTCCTGTAGTCCTGAT------------------------------------------GCCTTTTTGGGTTGGTCTTTTGATAGTTGTATTAGTAATAATCGTTGCAATATTTTTTCTAATTTTATTTTTAATGGAATTAATAGTGGCACCACTTGTTCTAATGATTTGTTATATTCTAACACTGAAGTTTCTACTGGTGTTTGTGTTAATTATGATCTTTATGGCATCACAGGCCAAGGTATTTTTAAAGAAGTTTCTGCGGCTTATTATAATAATTGGCAGAATCTTTTGTATGATTCTAATGGTAATATTATTGGTTTTAAAGATTTTTTGACTAATAAAACTTACACTATACTTCCTTGTTATTCTGGTAGAGTGTCTGCTGCATTTTATCAAAATTCTTCCTCACCAGCTTTGCTTTATCGTAATTTAAAGTGTAGTTATGTTTTGAATAAT---ATTTCTTTTATCTCACAACCATTT---TAT---TTTGATAGTTATCTTGGTTGTGTTTTGAATGCTGTTAATTTAACTAGCTATTCTGTATCCTCTTGTGATTTGCGTATGGGTAGTGGGTTTTGTATTGATTATGCTTTACCC---------TCTTCTCGGCGTAAGCGTAGAGGT------------ATTTCTTCTCCTTATCGCTTTGTAACTTTTGAACCCTTTAATGTTAGTTTTGTTAACGATAGTGTTGAAACTGTTGGTGGTTTATTTGAGATTCAGATTCCTACTAACTTTACCATAGCTGGTCATGAAGAATTTATTCAGACTAGTTCTCCTAAAGTTACTATTGATTGTTCAGCTTTTGTTTGCTCTAATTATGCTGCTTGTCATGATTTATTGTCGGAATATGGCACTTTTTGCGATAATATTAATAGTATTTTAAATGAAGTCAATGATTTACTTGATATTACTCAGTTGCAGGTTGCTAATGCTTTAATGCAAGGTGTTACACTTAGTTCTAATCTTAATACTAATCTACACTCTGATGTTGATAATATAGATTTTAAATCTCTTCTAGGTTGTTTAGGTTCACAATGTGGTTCT------------------------TCGTCTAGATCTTTGTTAGAGGATTTATTATTCAACAAGGTCAAACTTTCAGATGTAGGTTTTGTTGAAGCTTATAATAATTGCACTGGTGGTAGTGAAATTAGAGATCTTCTCTGTGTGCAATCTTTTAATGGTATTAAAGTATTACCTCCCATTTTATCTGAGACTCAAATTTCTGGCTATACTACAGCTGCTACTGTGGCGGCTATGTTTCCGCCATGGTCTGCTGCTGCTGGTGTACCATTTTCTCTTAATGTACAATATAGAATTAATGGTTTGGGTGTTACTATGGATGTTCTTAATAAGAATCAAAAGTTAATAGCTAATGCTTTTAATAAAGCTCTTCTTTCTATCCAGAATGGTTTTACTGCTACTAACTCTGCTCTTGCTAAAATTCAAAGTGTCGTTAATGCTAATGCTCAAGCACTTAATAGTTTGTTACAACAATTATTTAATAAATTTGGTGCTATTAGTTCTTCTTTACAAGAAATTTTGTCTCGCCTTGATAATTTAGAAGCTCAGGTTCAGATTGATAGGCTCATTAATGGTCGTTTGACTGCTTTAAATGCTTATGTTTCTCAACAGCTTAGTGATATTACACTTATTAAGGCTGGAGCTTCTCGTGCTATTGAGAAGGTTAATGAGTGTGTTAAAAGTCAATCCCCTCGTATAAATTTTTGTGGCAATGGTAACCACATTTTATCATTGGTTCAAAATGCTCCTTATGGTTTGCTTTTCATTCATTTTAGTTATAAACCTACTTCTTTTAAAACTGTCTTAGTAAGTCCAGGTTTATGTTTATCCGGTGATAGAGGTATCGCACCTAAGCAAGGTTATTTTATTAAACAAAATGATTCCTGGATGTTTACTGGTAGTTCCTATTATTACCCAGAACCAATTTCA---GATAAAAATGTTGTTTTTATGAATAGTTGCTCTGTTAATTTTACTAAAGCTCCATTTATTTATCTTAATAATTCTATACCAAATTTGTCTGATTTTGAAGCCGAGTTTTCTCTTTGGTTTAAAAATCATACTTCTATGGCACCTAATTTAACCTTTAATTCTCAT---ATTAATGCTACTTTTTTAGATCTGTATTATGAAATGAATGTTATTCAGGAATCTATTAAATCTTTGAACAGTAGTTTTATTAATCTTAAAGAAATAGGTACTTATGAAATGTATGTTAAATGGCCTTGGTACATTTGGTTGTTAATTGTTATTTTATTTATAATTTTTCTTATGATACTTTTCTTTATATGCTGCTGTACTGGTTGTGGTTCAGCATGTTTTAGTAAATGTCATAATTGTTGTGATGAGTATGGGGGTCACAATGATTTTGTTATT---------AAAGCATCTCATGATGATTAG
>KF430201_HumanHKU1_USA_2010-01-22
ATG---TTATTAATTATTTTTATT---TTGCCTACAACATTAGCTGTTATAGGTGATTTTAATTGTACT---------------AATTTT---GCTATTAATGATAAAAACACCACAGTTCCTCGCATAAGTGAGTATGTTGTGGATGTTTCTTATGGTTTGGGTACATATTATATACTTGATCGTGTTTATTTAAATACTATTATATTATTTACTGGTTATTTCCCTAAATCTGGTGCCAATTTTAGGGATCTATCTTTAAAAGGTACTACATATTTGAGTACTCTTTGGTATCAGAAACCCTTTTTATCTGATTTTAATAATGGTATTTTTTCTAGAGTTAAGAATACTAAGTTGTAT---GTTAATAAAACTTTGTATAGTGAGTTTAGTACTATAGTTATAGGTAGTGTTTTTATTAACAACTCTTATACTATTGTTGTTCAACCTCAT------------------------------------AATGGTGTTTTGGAGATTACAGCTTGTCAATACACTATGTGTGAGTATCCTCATACTATTTGTAAATCTAAA------GGTAGTTCTCGTAATGAATCTTGGCATTTTGAT---AAATCTGAACCTTTGTGTCTGTTCAAGAAAAATTTTACTTATAATGTTTCTACAGATTTCTTGTATTTTCATTTTTATCAAGAACGTGGCACTTTTTATGCTTATTATGCTGACTCTGGCATGCCTACTACTTTTTTATTTAGTTTGTATCTTGGTACTCTTTTATCTCATTATTATGTTTTGCCTTTGACTTGTAATGCTATATCTTCTAATACTGATAATGAGACTTTACAATATTGGGTCACACCTTTGTCTAAACGCCAATATCTTCTTAAATTTGACAACCGTGGTGTTATTACTAATGCTGTTGATTGTTCTAGTAGTTTCTTTAGTGAGATTCAATGTAAAACTAAATCTTTATTACCTAATACTGGTGTTTATGACTTATCTGGTTTTACTGTTAAGCCTGTTGCAACTGTACATCGTCGTATTCCTGATTTACCTGATTGTGACATTGATAAATGGCTTAACAATTTTAATGTACCCTCACCTCTTAATTGGGAACGTAAAATTTTTTCTAATTGCAACTTTAATTTGAGTACTTTGCTTCGTTTAGTTCATACTGATTCTTTTTCTTGTAATAATTTTGATGAATCTAAGATATATGGTAGTTGTTTTAAGAGTATTGTTTTAGATAAATTTGCCATACCCAACTCCAGACGATCTGATTTGCAGTTGGGCAGTTCTGGTTTTCTGCAATCTTCTAATTATAAAATTGACACTACTTCTAGTTCTTGTCAATTGTATTATAGTTTGCCTGCAATTAATGTTACTATTAATAATTATAATCCTTCTTCTTGGAATAGAAGGTATGGTTTTAATAATTTTAATTTG------------------------------------AGC------TCTCATAGTGTTGTTTACTCACGTTATTGTTTTTCTGTTAATAATACTTTTTGTCCTTGTGCTAAATCTTCT------TTTGCTTCAAGTTGCAAGAGT---------------CATAAACCACCTTCTGCTTCCTGTCCTATTGGTACTAATTATCGTTCTTGTGAGAGTACT---ACTGTACTCGAC---------CACACTGACTGGTGTAGGTGTTCTTGTTTACCTGATCCTATAACTGCTTATGACCCT------------------AGGTCTTGTTCTCAAAAAAAGTCTCTGGTTGGTGTTGGTGAACATTGTGCAGGGTTCGGTGTTGATGAAGAAAAGTGTGGTGTA---TTGGATGGA---TATAATGTTTCT---------TGTCTTTGTAGTACTGAT------------------------------------------GCCTTTCTAGGTTGGTCTTATGACACTTGCGTCAGTAACAACCGTTGTAATATTTTTTCTAATTTTATTTTAAATGGTATCAATAGTGGTACCACTTGTTCTAATGATTTATTGCAGCCTAATACTGAAGTTTATACTGATGTTTGTGTTGATTACGACCTTTATGGTATTACAGGACAAGGTATTTTTAAAGAAGTTTCTGCTGTTTATTATAATAGTTGGCAAAATCTTTTGTATGATTCTAATGGCAACATTATTGGTTTTAAAGATTTTGTTACTAATAAAACATATAATATTTTCCCTTGTTATGCAGGAAGAGTTTCTGCTGCTTTTCATCAAAATGCTTCCTCTTTGGCTTTACTTTATCGTAATTTAAAATGTAGCTATGTTTTGAATAAT---ATTTCTTTAGCTACTCAGCCA------TAT---TTTGATAGTTATCTTGGTTGCGTTTTTAATGCTGATAATTTAACTGATTATTCTGTTTCTTCTTGTGCTCTTCGCATGGGTAGTGGTTTTTGTGTTGATTATAACTCACCTTCTTTTTCCTCTTCGCGTCGTAAACGTAGAAGT------------ATTTCTGCTTCTTATCGGTTTGTTACTTTTGAACCCTTTAATGTCAGTTTTGTTAATGACAGTATTGAGTCTGTGGGTGGTCTTTATGAGATCAAAATTCCCACTAACTTTACTATAGTTGGTCAAGAGGAATTTATTCAAACTAATTCTCCTAAAGTTACTATTGATTGTTCTTTATTTGTCTGTTCTAATTATGCAGCTTGCCATGACTTATTGTCAGAGTATGGCACTTTTTGTGATAATATTAATAGTATTTTAGATGAAGTTAATGGTTTACTTGATACTACTCAATTGCATGTAGCTGATACTCTTATGCAAGGTGTCACACTTAGCTCCAATCTTAATACTAATTTGCATTTTGATGTTGATAATATTAATTTTAAATCCCTAGTTGGATGTTTAGGTCCACACTGCGGTTCT------------------------TCTTCTCGTTCTTTTTTTGAAGATTTATTGTTTGACAAAGTTAAACTTTCAGATGTTGGTTTTGTTGAAGCTTATAACAATTGTACTGGTGGTAGTGAAATTAGAGATCTTCTTTGTGTACAATCCTTTAATGGTATTAAAGTTTTGCCTCCTATTTTGTCTGAATCTCAAATTTCTGGTTACACCACAGCCGCTACTGTTGCTGCTATGTTTCCACCATGGTCAGCAGCAGCTGGCATACCATTTTCTCTTAATGTACAATATAGAATTAATGGTTTGGGTGTTACTATGGATGTTCTTAATAAAAATCAAAAGTTGATAGCTACTGCTTTTAATAATGCTCTTCTTTCTATTCAGAATGGTTTTAGTGCTACCAACTCTGCACTTGCTAAAATACAAAGTGTTGTTAATTCTAATGCTCAAGCACTTAATAGTTTGTTACAGCAATTATTTAATAAATTTGGTGCAATTAGTTCTTCTTTACAAGAAATTTTATCTCGTCTCGATGCTTTAGAGGCTCAGGTTCAGATTGATAGGCTTATTAATGGTCGTTTAACTGCTTTAAATGCTTATGTCTCTCAACAACTTAGTGATATTTCTCTTGTAAAATTTGGTGCTGCTTTAGCTATGGAGAAGGTTAATGAGTGTGTTAAAAGTCAATCTCCTCGTATTAATTTTTGTGGTAATGGTAATCATATTTTGTCATTAGTTCAAAATGCTCCTTATGGTTTGTTGTTTATGCATTTTAGTTATAAACCTATTTCTTTTAAAACTGTTTTAGTAAGTCCTGGTTTGTGTATATCAGGTGATGTAGGTATTGCACCTAAACAAGGGTATTTTATTAAACACAATGATCATTGGATGTTCACTGGTAGTTCTTACTATTATCCTGAACCAATTTCA---GATAAAAATGTTGTTTTTATGAATACTTGTTCTGTTAATTTTACTAAAGCGCCTCTTGTTTATTTGAATCATTCTGTACCAAAATTGTCTGATTTTGAATCTGAGTTATCTCATTGGTTTAAAAATCAAACATCCATTGCGCCTAATTTGACTTTAAATCTTCATACTATTAATGCTACTTTTTTAGATTTGTATTATGAGATGAATCTTATTCAAGAGTCTATTAAGTCTTTGAATAATAGTTATATCAATCTTAAAGATATAGGTACATATGAAATGTATGTAAAATGGCCTTGGTATGTTTGGCTACTAATTTCTTTTTCATTTATAATATTCCTTGTATTGCTCTTTTTTATATGTTGTTGTACTGGTTGTGGTTCTGCATGTTTTAGTAAATGTCATAATTGTTGTGATGAGTATGGTGGTCATCATGATTTTGTTATC---------AAAACATCTCATGATGATTAG
>KF430203_HumanHKU1_Brazil_2006--
ATG---TTATTAATTATTTTTATT---TTGCCTACAACATTAGCTGTTATAGGTGATTTTAATTGTACT---------------AATTTT---GCTATTAATGATAAAAACACCACAGTTCCTCGCATAAGTGAGTATGTTGTGGATGTTTCTTATGGTTTGGGTACATATTATATACTTGATCGTGTTTATTTAAATACTACTATATTATTTACTGGTTATTTCCCTAAATCTGGTGCCAATTTTAGGGATCTATCTTTAAAAGGTACTACATATTTGAGTACTCTTTGGTATCAGAAACCCTTTTTATCTGATTTTAATAATGGTATTTTTTCTAGAGTTAAGAATACTAAGTTGTAT---GTTAATAAAACTTTGTATAGTGAGTTTAGTACTATAGTTATAGGTAGTGTTTTTATTAACAACTCTTATACTATTGTTGTTCAACCTCAT------------------------------------AATGGTGTTTTGGAGATTACAGCTTGTCAATACACTATGTGTGAGTATCCTCATACTATTTGTAAATCTAAA------GGTAGTTCTCGTAATGAATCTTGGCATTTTGAT---AAATCTGAACCTTTGTGTCTGTTCAAGAAAAATTTTACTTATAATGTTTCTACAGATTGGTTGTATTTTCATTTTTATCAAGAACGTGGCACTTTTTATGCTTATTATGCTGATTCTGGCATGCCTACTACTTTTTTATTTAGTCTGTATCTTGGTACTCTTTTATCTCATTATTATGTTTTGCCTTTGACTTGTAATGCTATATCTTCTAATACTGATAATGAGACTTTACAATATTGGGTCACACCTTTGTCTAAACGCCAATATCTTCTTAAATTTGACAACCGTGGTGTTATTACTAATGCTGTTGATTGTTCTAGTAGTTTCTTTAGCGAGATTCAATGTAAAACTAAATCTTTATTACCTAATACTGGTGTTTATGACTTATCTGGTTTTACTGTTAAGCCTGTTGCAACTGTACATCGTCGTATTCCTGATTTACCTGATTGTGACATTGATAAATGGCTTAACAATTTTAATGTACCCTCACCTCTTAATTGGGAACGTAAAATTTTTTCTAATTGCAACTTTAATTTGAGTACTTTGCTTCGTTTAGTTCATACTGATTCTTTTTCTTGTAATAATTTTGATGAATCTAAGATATATGGTAGTTGTTTTAAGAGTATTGTTTTAGATAAATTTGCCATACCCAACTCCAGACGATCTGATTTGCAGTTGGGCAGTTCTGGTTTTCTGCAATCTTCTAATTATAAAATTGACACTACTTCTAGTTCTTGTCAATTGTATTATAGTTTGCCTGCAATTAATGTTACTATTAATAATTATAATCCTTCTTCTTGGAATAGAAGGTATGGTTTTAATAATTTTAATTTG------------------------------------AGC------TCTCATAGTGTTGTTTACTCACGTTATTGTTTTTCTGTTAATAATACTTTTTGTCCTTGTGCTAAACCTTCT------TTTGCTTCAAGTTGCAAGAGT---------------CATAAACCACCTTCTGCTTCCTGTCCTATTGGTACTAATTATCGTTCTTGTGAGAGTACT---ACTGTACTCGAC---------CACACTGACTGGTGTAGGTGTTCTTGTTTACCTGATCCTATAACTGCTTATGACCCT------------------AGGTCTTGTTCTCAAAAAAAGTCTCTGGTTGGTGTTGGTGAACATTGTGCAGGGTTCGGTGTTGATGAAGAAAAGTGTGGTGTA---TTGGATGGATCATATAATGTTTCT---------TGTCTTTGTAGTACTGAT------------------------------------------GCCTTTCTAGGTTGGTCTTATGACACTTGCGTCAGTAACAACCGTTGTAATATTTTTTCTAATTTTATTTTAAATGGTATCAATAGTGGTACCACTTGTTCTAATGATTTATTGCAGCCCAATACTGAAGTTTTTACTGATGTTTGTGTTGATTACGACCTTTATGGTATTACAGGACAAGGTATTTTTAAAGAAGTTTCTGCTGTTTATTATAATAGTTGGCAAAATCTTTTGTATGATTCTAATGGCAACATTATTGGTTTTAAAGATTTTGTTACTAATAAAACATATAATATTTTCCCTTGTTATGCAGGAAGAGTTTCTGCTGCTTTTCATCAAAGTGCTTCCTCTTTGGCTTTACTTTATCGTAATTTAAAATGTAGCTATGTTTTGAATAAT---ATTTCTTTAGCTACTCAGCCA------TAT---TTTGATAGTTATCTTGGTTGCGTTTTTAATGCTGATAATTTAACTGATTATTCTGTTTCTTCTTGTGCTCTTCGCATGGGTAGTGGTTTTTGTGTTGATTATAACTCACCTTCTTCTTCCTCTTCGCGTCGTAAACGTAGAAGT------------ATTTCTGCTTCTTATCGTTTTGTTACTTTTGAACCCTTTAATGTCAGTTTTGTTAATGACAGTATTGAGTCTGTGGGTGGTCTTTATGAGATCAAAATTCCCACTAACTTTACTATAGTTGGTCAAGAGGAATTTATTCAAACTAATTCTCCTAAAGTTACTATTGATTGTTCTTTATTTGTCTGTTCTAATTATGCAGCTTGCCATGACTTATTGTCAGAGTATGGCACTTTTTGTGATAATATTAATAGTATTTTAGATGAAGTTAATGGTTTACTTGATACTACTCAATTGCATGTAGCTGATACTCTTATGCAAGGTGTCACACTTAGCTCCAATCTTAATACTAATTTGCATTTTGATGTTGATAATATTAATTTTAAATCCCTAGTTGGATGTTTAGGTCCACACTGCGGTTCT------------------------TCTTCTCGTTCTTTTTTTGAAGATTTATTGTTTGACAAAGTTAAACTTTCAGATGTTGGTTTTGTTGAAGCTTATAACAATTGTACTGGTGGTAGTGAAATTAGAGATCTTCTTTGTGTACAATCCTTTAATGGTATTAAAGTTTTGCCTCCTATTTTGTCTGAATCTCAAATTTCTGGTTACACCACAGCCGCTACTGTTGCTGCTATGTTTCCACCATGGTCAGCAGCAGCTGGCATACCATTTTCTCTTAATGTACAATATAGAATTAATGGTTTGGGTGTTACTATGGATGTTCTTAATAAAAATCAAAAGTTGATAGCTACTGCTTTTAATAATGCTCTTCTTTCTATTCAGAATGGTTTTAGTGCTACCAACTCTGCACTTGCTAAAATACAAAGTGTTGTTAATTCTAATGCTCAAGCACTTAATAGTTTGTTACAGCAATTATTTAATAAATTTGGTGCAATTAGTTCTTCTTTACAAGAAATTTTATCTCGTCTCGATGCTTTAGAGGCTCAGGTTCAGATTGATAGGCTTATTAATGGTCGTTTAACTGCTTTAAATGCTTATGTCTCTCAACAGCTTAGTGATATTTCTCTTGTAAAATTTGGTGCTGCTTTAGCCATGGAGAAGGTTAATGAGTGTGTTAAAAGTCAATCTCCTCGTATTAATTTTTGTGGTAATGGTAATCATATTTTGTCATTAGTTCAAAATGCTCCTTATGGTTTGTTGTTTATGCATTTTAGTTATAAACCTATTTCTTTTAAAACTGTTTTAGTAAGTCCTGGTTTGTGTATATCAGGTGATGTAGGTATTGCACCTAAACAAGGGTATTTTATTAAACATAATGATCATTGGATGTTCACTGGTAGTTCTTACTATTATCCTGAACCAATTTCA---GATAAAAATGTTGTTTTTATGAATACTTGTTCTGTTAATTTTACTAAAGCGCCTCTTGTTTATTTGAATCATTCTGTACCAAAATTGTCTGATTTTGAATCTGAGTTATCTCATTGGTTTAAAAATCAAACATCCATTGCGCCTAATTTGACTTTAAATCTTCATACTATTAATGCTACTTTTTTAGATTTGTATTATGAGATGAATCTTATTCAAGAGTCTATTAAGTCTTTGAATAATAGTTATATCAATCTTAAAGATATAGGTACATATGAAATGTATGTAAAATGGCCTTGGTATGTTTGGCTACTAATTTCTTTTTCATTTATAATATTCCTTGTATTGCTCTTTTTTATATGTTGTTGTACTGGTTGTGGTTCTGCATGTTTTAGTAAATGTCATAATTGTTGTGATGAGTATGGTGGTCATCATGATTTTGTTATC---------AAAACATCTCATGATGATTAG
>KF686340_HumanHKU1_USA_2009-11-28
ATG---TTATTAATTATTTTTATT---TTGCCTACAACATTAGCTGTTATAGGTGATTTTAATTGTACT---------------AATTTT---GCTATTAACGATAAAAACACCACAGTTCCTCGCATAAGTGAGTATGTTGTGGATGTTTCTTATGGTTTGGGTACATATTATATACTTGATCGTGTTTATTTAAATACTACTATATTATTTACTGGTTATTTCCCTAAATCTGGTGCCAATTTTAGGGATCTATCTTTAAAAGGTACTACATATTTGAGTACTCTTTGGTATCAGAAACCCTTTTTATCTGATTTTAATAATGGTATTTTTTCTAGAGTTAAGAATACTAAGTTGTAT---GTTAATAAAACTTTGTATAGTGAGTTTAGTACTATAGTTATAGGTAGTGTTTTTATTAACAACTCTTATACTATTGTTGTTCAACCTCAT------------------------------------AATGGTGTTTTGGAGATTACAGCTTGTCAATACACTATGTGTGAGTATCCTCATACTATTTGTAAATCTAAA------GGTAGTTCTCGTAATGAATCTTGGCATTTTGAT---AAATCTGAACCTTTGTGTCTGTTCAAGAAAAATTTTACTTATAATGTTTCTACAGATTTCTTGTATTTTCATTTTTATCAAGAACGTGGCACTTTTTATGCTTATTATGCTGACTCTGGCATGCCTACTACTTTTTTATTTAGTTTGTATCTTGGTACTCTTTTATCTCATTATTATGTTTTGCCTTTGACTTGTAATGCTATATCTTCTAATACTGATAATGAGACTTTACAATATTGGGTCACACCTTTGTCTAAACGCCAATATCTTCTTAAATTTGACAACCGTGGTGTTATTACTAATGCTGTTGATTGTTCTAGTAGTTTCTTTAGTGAGATTCAATGTAAAACTAAATCTTTATTACCTAATACTGGTGTTTATGACTTATCTGGTTTTACTGTTAAGCCTGTTGCAACTGTACATCGTCGTATTCCTGATTTACCTGATTGTGACATTGATAAATGGCTTAACAATTTTAATGTACCCTCACCTCTTAATTGGGAACGTAAAATTTTTTCTAATTGCAACTTTAATTTGAGTACTTTGCTTCGTTTAGTTCATACTGATTCTTTTTCTTGTAATAATTTTGATGAATCTAAGATATATGGTAGTTGTTTTAAGAGTATTGTTTTAGATAAATTTGCCATACCCAACTCCAGACGATCTGATTTGCAGTTGGGCAGTTCTGGTTTTCTGCAATCTTCTAATTATAAAATTGACACTACTTCTAGTTCTTGTCAATTGTATTATAGTTTGCCTGCAATTAATGTTACTATTAATAATTATAATCCTTCTTCTTGGAATAGAAGGTATGGTTTTAATAATTTTAATTTG------------------------------------AGC------TCTCATAGTGTTGTTTACTCACGTTATTGTTTTTCTGTTAATAATACTTTTTGTCCTTGTGCTAAACCTTCT------TTTGCTTCAAGTTGCAAGAGT---------------CATAAACCACCTTCTGCTTCCTGTCCTATTGGTACTAATTATCGTTCTTGTGAGAGTACT---ACTGTACTCGAC---------CACACTGACTGGTGTAGGTGTTCTTGTTTACCTGATCCTATAACTGCTTATGACCCT------------------AGGTCTTGTTCTCAAAAAAAGTCTCTGGTTGGTGTTGGTGAACATTGTGCAGGGTTCGGTGTTGATGAAGAAAAGTGTGGTGTA---TTGGATGGATCATATAATGTTTCT---------TGTCTTTGTAGTACTGAT------------------------------------------GCCTTTCTAGGTTGGTCTTATGACACTTGCGTCAGTAACAACCGTTGTAATATTTTTTCTAATTTTATTTTAAATGGTATCAATAGTGGTACCACTTGTTCCAATGATTTATTGCAGCCTAATACTGAAGTTTATACTGATGTTTGTGTTGATTACGACCTTTATGGTATTACAGGACAAGGTATTTTTAAAGAAGTTTCTGCTGTTTATTATAATAGTTGGCAAAATCTTTTGTATGATTCTAATGGCAACATTATTGGTTTTAAAGATTTTGTTACTAATAAAACATATAATATTTTCCCTTGTTATGCAGGAAGAGTTTCTGCTGCTTTTCATCAAAATGCTTCCTCTTTGGCTTTACTTTATCGTAATTTAAAATGTAGCTATGTTTTGAATAAT---ATTTCTTTAGCTACTCAGCCA------TAT---TTTGATAGTTATCTTGGTTGCGTTTTTAATGCTGATAATTTAACTGATTATTCTGTTTCTTCTTGTGCTCTTCGCATGGGTAGTGGTTTTTGTGTTGATTATAACTCACCTTCTTTTTCCTCTTCGCGTCGTAAACGTAGAAGT------------ATTTCTGCTTCTTATCGGTTTGTTACTTTTGAACCCTTTAATGTCAGTTTTGTTAATGACAGTATTGAGTCTGTGGGTGGTCTTTATGAGATCAAAATTCCCACTAACTTTACTATAGTTGGTCAAGAGGAATTTATTCAAACTAATTCTCCTAAAGTTACTATTGATTGTTCTTTATTTGTCTGTTCTAATTATGCAGCTTGCCATGACTTATTGTCAGAGTATGGCACTTTTTGTGATAATATTAATAGTATTTTAGATGAAGTTAATGGTTTACTTGATACTACTCAATTGCATGTAGCTGATACTCTTATGCAAGGTGTCACACTTAGCTCCAATCTTAATACTAATTTGCATTTTGATGTTGATAATATTAATTTTAAATCCCTAGTTGGATGTTTAGGTCCACACTGCGGTTCT------------------------TCTTCTCGTTCTTTTTTTGAAGATTTATTGTTTGACAAAGTTAAACTTTCAGATGTTGGTTTTGTTGAAGCTTATAACAATTGTACTGGTGGTAGTGAAATTAGAGATCTTCTTTGTGTACAATCCTTTAATGGTATTAAAGTTTTGCCTCCTATTTTGTCTGAATCTCAAATTTCTGGTTACACCACAGCCGCTACTGTTGCTGCTATGTTTCCACCATGGTCAGCAGCAGCTGGCATACCATTTTCTCTTAATGTACAATATAGAATTAATGGTTTGGGTGTTACTATGGATGTTCTTAATAAAAATCAAAAGTTGATAGCTACTGCTTTTAATAATGCTCTTCTTTCTATTCAGAATGGTTTTAGTGCTACCAACTCTGCACTTGCTAAAATACAAAGTGTTGTTAATTCTAATGCTCAAGCACTTAATAGTTTGTTACAGCAATTATTTAATAAATTTGGTGCAATTAGTTCTTCTTTACAAGAAATTTTATCTCGTCTCGATGCTTTAGAGGCTCAGGTTCAGATTGATAGGCTTATTAATGGTCGTTTAACTGCTTTAAATGCTTATGTCTCTCAACAACTTAGTGATATTTCTCTTGTAAAATTTGGTGCTGCTTTAGCTATGGAGAAGGTTAATGAGTGTGTTAAAAGTCAATCTCCTCGTATTAATTTTTGTGGTAATGGTAATCATATTTTGTCATTAGTTCAAAATGCTCCTTATGGTTTGTTGTTTATGCATTTTAGTTATAAACCTATTTCTTTTAAAACTGTTTTAGTAAGTCCTGGTTTGTGTATATCAGGTGATGTAGGTATTGCACCCAAACAAGGGTATTTTATTAAACACAATGATCATTGGATGTTCACTGGTAGTTCTTACTATTATCCTGAACCAATTTCA---GATAAAAATGTTGTTTTTATGAATACTTGTTCTGTTAATTTTACTAAAGCGCCTCTTGTTTATTTGAATCATTCTGTACCAAAATTGTCTGATTTTGAATCTGAGTTATCTCATTGGTTTAAAAATCAAACATCCATTGCGCCTAATTTGACTTTAAATCTTCATACTATTAATGCTACTTTTTTAGATTTGTATTATGAGATGAATCTTATTCAAGAGTCTATTAAGTCTTTGAATAATAGTTATATCAATCTTAAAGATATAGGTACATATGAAATGTATGTAAAATGGCCTTGGTATGTTTGGCTACTAATTTCTTTTTCATTTATAATATTCCTTGTATTGCTCTTTTTTATATGTTGTTGTACTGGTTGTGGTTCTGCATGTTTTAGTAAATGTCATAATTGTTGTGATGAGTATGGTGGTCATCATGATTTTGTTATC---------AAAACATCTCATGATGATTAG
>KF686343_HumanHKU1_USA_2010-01-08
ATG---TTATTAATTATTTTTATT---TTGCCTACAACATTAGCTGTTATAGGTGATTTTAATTGTACT---------------AATTTT---GCTATTAATGATAAAAACACCACAGTTCCTCGCATAAGTGAGTATGTTGTGGATGTTTCTTATGGTTTGGGTACATATTATATACTTGATCGTGTTTATTTAAATACTACTATATTATTTACTGGTTATTTCCCTAAATCTGGTGCCAATTTTAGGGATCTATCTTTAAAAGGTACTACATATTTGAGTACTCTTTGGTATCAGAAACCCTTTTTATCTGATTTTAATAATGGTATTTTTTCTAGAGTTAAGAATACTAAGTTGTAT---GTTAATAAAACTTTGTATAGTGAGTTTAGTACTATAGTTATAGGTAGTGTTTTTATTAACAACTCTTATACTATTGTTGTTCAACCTCAT------------------------------------AATGGTGTTTTGGAGATTACAGCTTGTCAATACACTATGTGTGAGTATCCTCATACTATTTGTAAATCTAAA------GGTAGTTCTCGTAATGAATCTTGGCATTTTGAT---AAATCTGAACCTTTGTGTCTGTTCAAGAAAAATTTTACTTATAATGTTTCTACAGATTTCTTGTATTTTCATTTTTATCAAGAACGTGGCACTTTTTATGCTTATTATGCTGACTCTGGCATGCCTACTACTTTTTTATTTAGTTTGTATCTTGGTACTCTTTTATCTCATTATTATGTTTTGCCTTTGACTTGTAATGCTATATCTTCTAATACTGATAATGAGACTTTACAATATTGGGTCACACCTTTGTCTAAACGCCAATATCTTCTTAAATTTGACAACCGTGGTGTTATTACTAATGCTGTTGATTGTTCTAGTAGTTTCTTTAGTGAGATTCAATGTAAAACTAAATCTTTATTACCTAATACTGGTGTTTATGACTTATCTGGTTTTACTGTTAAGCCTGTTGCAACTGTACATCGTCGTATTCCTGATTTACCTGATTGTGACATTGATAAATGGCTTAACAATTTTAATGTACCCTCACCTCTTAATTGGGAACGTAAAATTTTTTCTAATTGCAACTTTAATTTGAGTACTTTGCTTCGTTTAGTTCATACTGATTCTTTTTCTTGTAATAATTTTGATGAATCTAAGATATATGGTAGTTGTTTTAAGAGTATTGTTTTAGATAAATTTGCCATACCCAACTCCAGACGATCTGATTTGCAGTTGGGCAGTTCTGGTTTTCTGCAATCTTCTAATTATAAAATTGACACTACTTCTAGTTCTTGTCAATTGTATTATAGTTTGCCTGCAATTAATGTTACTATTAATAATTATAATCCTTCTTCTTGGAATAGAAGGTATGGTTTTAATAATTTTAATTTG------------------------------------AGC------TCTCATAGTGTTGTTTACTCACGTTATTGTTTTTCTGTTAATAATACTTTTTGTCCTTGTGCTAAACCTTCT------TTTGCTTCAAGTTGCAAGAGT---------------CATAAACCACCTTCTGCTTCCTGTCCTATTGGTACTAATTATCGTTCTTGTGAGAGTACT---ACTGTACTCGAC---------CACACTGACTGGTGTAGGTGTTCTTGTTTACCTGATCCTATAACTGCTTATGACCCT------------------AGGTCTTGTTCTCAAAAAAAGTCTTTGGTTGGTGTTGGTGAACATTGTGCAGGGTTCGGTGTTGATGAAGAAAAGTGTGGTGTA---TTGGATGGATCATATAATGTTTCT---------TGTCTTTGTAGTACTGAT------------------------------------------GCCTTTCTAGGTTGGTCTTATGACACTTGCGTCAGTAACAACCGTTGTAATATTTTTTCTAATTTTATTTTAAATGGTATCAATAGTGGTACCACTTGTTCTAATGATTTATTGCAGCCTAATACTGAAGTTTATACTGATGTTTGTGTTGATTACGACCTTTATGGTATTACAGGACAAGGTATTTTTAAAGAAGTTTCTGCTGTTTATTATAATAGTTGGCAAAATCTTTTGTATGATTCTAATGGCAACATTATTGGTTTTAAAGATTTTGTTACTAATAAAACATATAATATTTTCCCTTGTTATGCAGGAAGAGTTTCTGCTGCTTTTCATCAAAATGCTTCCTCTTTGGCTTTACTTTATCGTAATTTAAAATGTAGCTATGTTTTGAATAAT---ATTTCTTCAGCTACTCAGCCA------TAT---TTTGATAGTTATCTTGGTTGCGTTTTTAATGCTGATAATTTAACTGATTATTCTGTTTCTTCTTGTGCTCTTCGCATGGGTAGTGGTTTTTGTGTTGATTATAACTCACCTTCTTTTTCCTCTTCGCGTCGTAAACGTAGAAGT------------ATTTCTGCTTCTTATCGGTTTGTTACTTTTGAACCCTTTAATGTCAGTTTTGTTAATGACAGTATTGAGTCTGTGGGTGGTCTTTATGAGATCAAAATTCCCACTAACTTTACTATAGTTGGTCAAGAGGAATTTATTCAAACTAATTCTCCTAAAGTTACTATTGATTGTTCTTTATTTGTCTGTTCTAATTATGCAGCTTGCCATGACTTATTGTCAGAGTATGGCACTTTTTGTGATAATATTAATAGTATTTTAGATGAAGTTAATGGTTTACTTGATACTACTCAATTGCATGTAGCTGATACTCTTATGCAAGGTGTCACACTTAGCTCCAATCTTAATACTAATTTGCATTTTGATGTTGATAATATTAATTTTAAATCCCTAGTTGGATGTTTAGGTCCACACTGCGGTTCT------------------------TCTTCTCGTTCTTTTTTTGAAGATTTATTGTTTGACAAAGTTAAACTTTCAGATGTTGGTTTTGTTGAAGCTTATAACAATTGTACTGGTGGTAGTGAAATTAGAGATCTTCTTTGTGTACAATCCTTTAATGGTATTAAAGTTTTGCCTCCTATTTTGTCTGAATCTCAAATTTCTGGTTACACCACAGCCGCTACTGTTGCTGCTATGTTTCCACCATGGTCAGCAGCAGCTGGCATACCATTTTCTCTTAATGTACAATATAGAATTAATGGTTTGGGTGTTACTATGGATGTTCTTAATAAAAATCAAAAGTTGATAGCTACTGCTTTTAATAATGCTCTTCTTTCTATTCAGAATGGTTTTAGTGCTACCAACTCTGCACTTGCTAAAATACAAAGTGTTGTTAATTCTAATGCTCAAGCACTTAATAGTTTGTTACAGCAATTATTTAATAAATTTGGTGCAATTAGTTCTTCTTTACAAGAAATTTTATCTCGTCTCGATGCTTTAGAGGCTCAGGTTCAGATTGATAGGCTTATTAATGGTCGTTTAACTGCTTTAAATGCTTATGTCTCTCAACAACTTAGTGATATTTCTCTTGTAAAATTTGGTGCTGCTTTAGCTATGGAGAAGGTTAATGAGTGTGTTAAAAGTCAATCTCCTCGTATTAATTTTTGTGGTAATGGTAATCATATTTTGTCATTAGTTCAAAATGCTCCTTATGGTTTGTTGTTTATGCATTTTAGTTATAAACCTATTTCTTTTAAAACTGTTTTAGTAAGTCCTGGTTTGTGTATATCAGGTGATGTAGGTATTGCACCTAAACAAGGGTATTTTATTAAACACAATGATCATTGGATGTTCACTGGTAGTTCTTACTATTATCCTGAACCAATTTCA---GATAAAAATGTTGTTTTTATGAATACTTGTTCTGTTAATTTTACTAAAGCGCCTCTTGTTTATTTGAATCATTCTGTACCAAAATTGTCTGATTTTGAATCTGAGTTATCTCATTGGTTTAAAAATCAAACATCCATTGCTCCTAATTTGACTTTAAATCTTCATACTATTAATGCTACTTTTTTAGATTTGTATTATGAGATGAATCTTATTCAAGAGTCTATTAAGTCTTTGAATAATAGTTATATCAATCTTAAAGATATAGGTACATATGAAATGTATGTAAAATGGCCTTGGTATGTTTGGCTACTAATTTCTTTTTCATTTATAATATTCCTTGTATTGCTCTTTTTTATATGTTGTTGTACTGGTTGTGGTTCTGCATGTTTTAGTAAATGTCATAATTGTTGTGATGAGTATGGTGGTCATCATGATTTTGTTATC---------AAAACATCTCATGATGATTAG
>KF686344_HumanHKU1_USA_2009-12-28
ATG---TTATTAATTATTTTTATT---TTGCCTACAACATTAGCTGTTATAGGTGATTTTAATTGTACT---------------AATTTT---GCTATTAATGATAAAAACACCACAGTTCCTCGCATAAGTGAGTATGTTGTGGATGTTTCTTATGGTTTGGGTACATATTATATACTTGATCGTGTTTATTTAAATACTACTATATTATTTACTGGTTATTTCCCTAAAGCTGGTGCTAATTTTAGGGATCTATCTTTAAAAGGTACTACATATTTGAGTACTCTTTGGTATCAGAAACCCTTTTTATCTGATTTTAATAATGGTATTTTTTCTAGAGTTAAGAATACTAAGTTGTAT---GTTAATAAAACTTTGTATAGTGAGTTTAGTACTATAGTTATAGGTAGTGTTTTTATTAACAACTCTTATACTATTGTTGTTCAACCTCAT------------------------------------AATGGTGTTTTGGATATTACAGCTTGTCAATACACTATGTGTGAGTATCCTCATACTATTTGTAAATCTAAA------GGTAGTTCTCGTAATGAATCTTGGCATTTTGAT---AAATCTGAACCTTTGTGTCTGTTCAAGAAAAATTTTACTTATAATGTTTCTACAGATTGGTTGTATTTTCATTTTTATCAAGAACGTGGCACTTTTTATGCTTATTATGCTGATTCTGGCATGCCTACTACTTTTTTATTTAGTTTGTATCTTGGTACTCTTTTATCTCATTATTATGTTTTGCCTTTGACTTGTAATGCTATATCTTCTAATACTGATAATGAGACTTTACAATATTGGGTCACACCTTTGTCTAAACGCCAATATCTTCTTAAATTTGACAACCGTGGTGTTATTACTAATGCTGTTGATTGTTCTAGTAGTTTCTTTAGCGAGATTCAATGTAAAACTAAATCTTTATTACCTAATACTGGTGTTTATGACTTATCTGGTTTTACTGTTAAGCCTGTTGCAACTGTACATCGTCGTATTCCTGATTTACCTGATTGTGACATTGATAAATGGCTTAACAATTTTAATGTACCCTCACCTCTTAATTGGGAACGTAAAATTTTTTCTAATTGCAACTTTAATTTGAGTACTTTGCTTCGTTTAGTTCATACTGATTCTTTTTCTTGTAATAATTTTGATGAATCTAAGATATATGGTAGTTGTTTTAAGAGTATTATTTTAGATAAATTTGCCATACCCAACTCCAGACGATCTGATTTGCAGTTGGGCAGTTCTGGTTTTCTGCAATCTTCTAATTATAAAATTGACACTACTTCTAGTTCTTGTCAATTGTATTATAGTTTGCCTGCAATTAATGTTACTATTAATAATTATAATCCTTCTTCTTGGAATAGAAGGTATGGTTTTAATAATTTTAATTTG------------------------------------AGC------TCTCATAGTGTTGTTTACTCACGTTATTGTTTTTCTGTTAATAATACTTTTTGTCCTTGTGCTAAACCTTCT------TTTGCTTCAAGTTGCAAGAGT---------------CATAAACCACCTTCTGCTTCCTGTCCTATTGGTACTAATTATCGTTCTTGTGAGAGTACT---ACTGTACTCGAC---------CGCACTGACTGGTGTAGGTGTTCTTGTTTACCTGATCCTATAACTGCTTATGACCCT------------------AGGTCTTGTTCTCAAAAAAAGTCTCTGGTTGGTGTTGGTGAACATTGTGCAGGGTTCGGTGTTGATGAAGAAAAGTGTGGTGTA---TTGGATGGATCATATAATGCTTCT---------TGTCTTTGTAGTACTGAT------------------------------------------GCCTTTCTAGGTTGGTCTTATGACACTTGCGTCAGTAACAACCGTTGTAATATTTTTTCTAATTTTATTTTAAATGGTATCAATAGTGGTACCACTTGTTCTAATGATTTATTGCAGCCCAATACTGAAGTTTTTACTGATGTTTGTGTTGATTACGACCTTTATGGTATTACAGGACAAGGTATTTTTAAAGAAGTTTCTGCTGTTTATTATAATAGTTGGCAAAATCTTTTGTATGATTCTAATGGCAACATTATTGGTTTTAAAGATTTTGTTACTAATAAAACATATAATATTTTCCCTTGTTATGCAGGAAGAGTTTCTGCTGCTTTTCATCAAAATGCTTCCTCTTTGGCTTTACTTTATCGTAATTTAAAATGTAGCTATGTTTTGAATAAT---ATTTCTTTAGCTACTCAGCCA------TAT---TTTGATAGTTATCTTGGTTGCGTTTTTAATGCTGATAATTTAACTGATTATTCTGTTTCTTCTTGTGCTCTTCGCATGGGTAGTGGTTTTTGTGTTGATTATAACTCACCTTCTTCTTCCTCTTCGCGTCGTAAACGTAGAAGT------------ATTTCTGCTTCTTATCGTTTTGTTACTTTTGAACCCTTTAATGTCAGTTTTGTTAATGACAGTATTGAGTCTGTGGGTGGTCTTTATGAGATCAAAATTCCCACTAACTTTACTATAGTTGGTCAAGAGGAATTTATTCAAACTAATTCTCCTAAAGTTACTATTGATTGTTCTTTATTTGTCTGTTCTAATTATGCAGCTTGCCATGACTTATTGTCAGAGTATGGCACTTTTTGTGATAATATTAATAGTATTTTAGATGAAGTTAATGGTTTACTTGATACTACTCAATTGCATGTAGCTGATACTCTTATGCAAGGTGTCACACTTAGCTCCAATCTTAATACTAATTTGCATTTTGATGTTGATAATATTAATTTTAAATCCCTAGTTGGATGTTTAGGTCCACACTGCGGTTCC------------------------TCTTCTCGTTCCTTTTTTGAAGATTTATTGTTTGACAAAGTTAAACTTTCAGATGTTGGTTTTGTTGAAGCTTATAACAATTGTACTGGTGGTAGTGAAATTAGAGATCTTCTTTGTGTACAATCCTTTAATGGTATTAAAGTTTTGCCTCCTATTTTGTCTGAATCTCAAATTTCCGGTTACACCACAGCCGCTACTGTTGCTGCTATGTTTCCACCATGGTCAGCAGCAGCTGGCATACCATTTTCTCTTAATGTACAATATAGAATTAATGGTTTGGGTGTTACTATGGATGTTCTTAATAAAAATCAAAAGTTGATAGCTACTGCTTTTAATAATGCTCTTCTTTCTATTCAGAATGGTTTTAGTGCTACCAACTCTGCACTTGCTAAAATACAAAGTGTTGTTAATTCTAATGCTCAAGCACTTAATAGTTTGTTACAGCAATTATTTAATAAATTTGGTGCAATTAGTTCTTCTTTACAAGAAATTTTATCTCGTCTCGATGCTTTAGAGGCTCAGGTTCAGATTGATAGGCTTATTAATGGTCGTTTAACTGCTTTAAATGCTTATGTCTCTCAACAGCTTAGTGATATTTCTCTTGTAAAATTTGGTGCTGCTTTAGCCATGGAGAAGGTTAATGAGTGTGTTAAAAGTCAATCTCCTCGTATTAATTTTTGTGGTAATGGTAATCATATTTTGTCATTAGTTCAAAATGCTCCTTATGGTTTGTTGTTTATGCATTTTAGTTATAAACCTATTTCTTTTAAAACTGTTTTAGTAAGTCCTGGTTTGTGTATATCAGGTGATGTAGGTATTGCACCTAAACAAGGGTATTTTATTAAACATAATGATCATTGGATGTTCACTGGTAGTTCTTACTATTATCCTGAACCAATTTCA---GATAAAAATGTTGTTTTTATGAATACTTGTTCTGTTAATTTTACTAAAGCGCCTCTTGTTTATTTGAATCATTCTGTACCAAAATTGTCTGATTTTGAATCTGAGTTATCTCATTGGTTTAAAAATCAAACATCCATTGCGCCTAATTTGACTTTAAATCTTCATACTATTAATGCTACTTTTTTAGATTTGTATTATGAGATGAATCTTATTCAAGAGTCTATTAAGTCTTTGAATAATAGTTATATCAATCTTAAAGATATAGGTACATATGAAATGTATGTAAAATGGCCTTGGTATGTTTGGCTACTAATTTCTTTTTCATTTATAATATTCCTTGTATTGCTCTTTTTTATATGTTGTTGTACTGGTTGTGGTTCTGCATGTTTTAGTAAATGTCATAATTGTTGTGATGAGTATGGTGGTCATCATGATTTTGTTATC---------AAAACATCTCATGATGATTAG
>KT779556_HumanHKU1_China_2009-04-23
ATG---TTATTAATTATTTTTATT---TTGCCTACAACATTAGCTGTTATAGGTGATTTTAATTGTACT---------------AATTTT---GCTATTAATGATAAAAACACCACAGTTCCTCGCATAAGTGAGTATGTTGTGGATGTTTCTTATGGTTTGGGTACATATTATATACTTGATCGTGTTTATTTAAATACTAGTATATTATTTACTGGTTATTTCCCTAAATCTGGTGCCAATTTTAGGGATCTATCTTTAAAAGGTACTACATATTTGAGTACTCTTTGGTATCAGAAACCCTTTTTATCTGATTTTAATAATGGTATTTTTTCTATAGTTAAGAATACTAAGTTGTAT---GTTAATAAAACTTTGTATAGTGAGTTTAGTACTATAGTTATAGGTAGTGTTTTTATTAACAACTCTTATACTATTGTTGTTCAACCTCAT------------------------------------AATGGTGTTTTGGAGATTACAGCTTGTCAGTACACTATGTGTGAGTATCCTCATACTATTTGTAAATCTAAA------GGTAGTTTTCGTAATGAATCTTGGCATTTTGAT---AAATCTGAACCTTTGTGTCTGTTCAAGAAAAATTTTACTTATAATGTTTCTACAGATTGGTTGTATTTTCATTTTTATCAAGAACGTGGCACTTTTTATGCTTATTATGCTGATTCTGGCATGCCTACTACTTTTTTATTTAGTTTGTATCTTGGTACTCTTTTATCTCATTATTATGTTTTGCCTTTGACTTGTAACGCTATATCTTCTAATACTGATAATGAGACTTTACAATATTGGGTCACACCTTTGTCTAAACGCCAATATCTCCTTAAATTTGACAACCGTGGTGTTATTACTAATGCTGTTGATTGTTCTAGTAGTTTCTTTAGCGAGATTCAATGTAAAACTAAATCTTTATTACCTAATACTGGTGTTTATGACTTATCTGGTTTTACTGTTAAGCCTGTTGCAACTGTACATCGTCGTATTCCTGATTTACCTGATTGTGACATTGATAAATGGCTTAACAATTTTAATGTACCCTCACCTCTTAATTGGGAACGTAAAATTTTTTCTAATTGCAACTTTAATTTGAGTACTTTGCTTCGTTTAGTTCATACTGATTCTTTTTCTTGTAATAATTTTGATGAATCTAAGATATATGGTAGTTGTTTTAAGAGTATTGTTTTAGATAAATTTGCCATACCCAACTCCAGACGATCTGATTTGCAGTTGGGCAGTTCTGGTTTTCTGCAATCTTCTAATTATAAAATTGACACTACTTCTAGTTCTTGTCAATTGTATTATAGTTTGCCTGCAATTAATGTTACTATTAATAATTATAATCCTTCTTCTTGGAATAGAAGGTATGGTTTTAATAATTTTAATTTG------------------------------------AGC------TCTCATAGTGTTGTTTACTCACGTTATTGTTTTTCTGTTAATAATACTTTTTGTCCTTGTGCTAAACCTTCT------TTTGCTTCAAGTTGCAAGAGT---------------CATAAACCACCTTCTGCTTCCTGTCCTATTGGTACTAATTATCGTTCTTGTGAGAGTACT---ACTGTACTCGAC---------CACACTGATTGGTGTAGGTGTTCTTGTTTACCTGATCCTATAACTGCTTATGACCCT------------------AGGTCTTGTTCTCAAAAAAAGTCTCTGGTTGGTGTTGGTGAACATTGTGCAGGGTTCGGTGTTGATGAAGAAAAGTGTGGTGTA---TTGGATGGATCATATAATGTTTCT---------TGTCTTTGTAGTACTGAT------------------------------------------GCCTTTCTAGGTTGGTCTTATGACACTTGCGTCAGTAACAACCGTTGTAATATTTTTTCTAATTTTATTTTAAATGGTATCAATAGTGGTACCACTTGTTCTAATGATTTATTGCAGCCCAATACTGAAGTTTTTACTGATGTTTGTGTTGATTACGACCTTTATGGTATTACAGGACAAGGTATTTTTAAAGAAGTTTCTGCTGTTTATTATAATAGTTGGCAAAATCTTTTGTATGATTCTAATGGCAACATTATTGGTTTTAAAGATTTTGTTACTAATAAAACATATAATATTTTCCCTTGTTATGCAGGAAGAGTTTCTGCTGCTTTTCATCAAAATGCTTCCTCTTTGGCTTTACTTTATCGTAATTTAAAATGTAGCTATGTTTTGAATAAT---ATTTCTTTAGCTACTCAGCCA------TAT---TTTGATAGTTATCTTGGTTGCGTTTTTAATGCTGATAATTTAACTGATTATTCTGTTTCTTCTTGTGCTCTTCGCATGGGTAGTGGTTTTTGTGTTGATTATAACTCACCTTCTTCTTCCTCTTCGCGTCGTAAACGTAGAAGT------------ATTTCTGCTTCTTATCGTTTTGTTACTTTTGAACCCTTTAATGTCAGTTTTGTTAATGACAGTATTGAGTCTGTGGGTGGTCTTTATGAGATCAAAATTCCCACTAACTTTACTATAGTTGGTCAAGAGGAATTTATTCAAACTAATTCTCCTAAAGTTACTATTGATTGTTCTTTATTTGTCTGTTCTAATTATGCAGCTTGCCATGACTTATTGTCAGAGTATGGCACTTTTTGTGATAATATTAATAGTATTTTAGATGAAGTTAATGGTTTACTTGATACTACTCAATTGCATGTAGCTGATACTCTTATGCAAGGTGTCACACTTAGCTCCAATCTTAATACTAATTTGCATTTTGATGTTGATAATATTAATTTTAAATCCCTAGTTGGATGTTTAGGTCCACACTGCGGTTCT------------------------TCTTCTCGTTCTTTTTTTGAAGATTTATTGTTTGACAAAGTTAAACTTTCAGATGTTGGTTTTGTTGAAGCTTATAACAATTGTACTGGTGGTAGTGAAATTAGAGATCTTCTTTGTGTACAATCCTTTAATGGTATTAAAGTTTTGCCTCCTATTTTGTCTGAATCTCAAATTTCTGGTTACACCACAGCCGCTACTGTTGCTGCTATGTTTCCACCATGGTCAGCAGCAGCTGGCATACCATTTTCTCTTAATGTACAATATAGAATTAATGGTTTGGGTGTTACTATGGATGTTCTTAATAAAAATCAAAAGTTGATAGCTACTGCTTTTAATAATGCTCTTCTTTCTATTCAGAATGGTTTTAGTGCTACCAACTCTGCACTTGCTAAAATACAAAGTGTTGTTAATTCTAATGCTCAAGCACTTAATAGTTTGTTACAGCAATTATTTAATAAATTTGGTGCAATTAGTTCTTCTTTACAAGAAATTTTATCTCGTCTCGATGCTTTAGAGGCTCAGGTTCAGATTGATAGGCTTATTAATGGTCGTTTAACTGCTTTAAATGCTTATGTCTCTCAACAGCTTAGTGATATTTCTCTTGTAAAATTTGGTGCTGCTTTAGCCATGGAGAAGGTTAATGAGTGTGTTAAAAGTCAATCTCCTCGTATTAATTTTTGTGGTAATGGTAATCATATTTTGTCATTAGTTCAAAATGCTCCTTATGGTTTGTTGTTTATGCATTTTAGTTATAAACCTATTTCTTTTAAAACTGTTTTAGTAAGTCCTGGTTTGTGTATATCAGGTGATGTAGGTATTGCACCTAAACAAGGGTATTTTATTAAACATAATGATCATTGGATGTTCACTGGTAGTTCTTACTATTATCCTGAACCAATTTCA---GATAAAAATGTTGTTTTTATGAATACTTGTTCTGTTAATTTTACTAAAGCGCCTCTTGTTTATTTGAATCATTCTGTACCAAAATTGTCTGATTTTGAATCTGAGTTATCTCATTGGTTTAAAAATCAAACATCCATTGCGCCTAATTTGACTTTAAATTTTCATACTATTAATGCTACTTTTTTAGATTTGTATTATGAGATGAATCTTATTCAAGAGTCTATTAAGTCTTTGAATAATAGTTATATCAATCTTAAAGATATAGGTACATATGAAATGTATGTAAAATGGCCTTGGTATGTTTGGCTACTAATTTCTTTTTCATTTATAATATTCCTTGTATTGCTCTTTTTTATATGTTGTTGTACTGGTTGTGGTTCTGCATGTTTTAGTAAATGTCATAATTGTTGTGATGAGTATGGTGGTCATCATGATTTTGTTATC---------AAAACATCTCATGATGATTAG
>KY674921_HumanHKU1_USA_2016--
ATG---TTTTTAATTATTTTTATT---TTGCCTACAACACTAGCTGTTATAGGTGATTTTAATTGTACT---------------AACTCT---TTTATTAATGATTATAATAAAACCATTCCGCGTATAAGCGAGGATGTTGTTGATGTATCTCTTGGTTTGGGCACATATTATGTTCTTAACCGTGTTTATTTAAATACTACCTTGTTATTTACAGGTTATTTTCCTAAATCTGGTGCTAATTTTAGAGACTTGGCTTTAAAGGGTTCTAAATTTTTGAGTACTCTCTGGTATAAACCACCTTTTTTGTCAGATTTTAATAATGGTATTTTTTCTAAGGTTAAGAATACTAAGTTATAT---GTTAATAATACTTTGTATAGTGAATTTAGTACTATAGTTATAGGTAGTGTTTTTGTTAATACTTCTTATACTATTGTTGTTCAACCTCAC------------------------------------AATGGTATTTTGGAGATTACAGCTTGTCAGTATACTATGTGTGAATTTCCTCACACTGTTTGTAAGTCTAAG------GGTAGTATTCGTAATGAATCTTGGCATATTGAT---TCTTCGGAACCTTTATGCTTGTTTAAGAAAAATTTTACTTATAATGTTTATGCAGATTGGCTGTATTTTCATTTTTATCAAGAACGTGGTGTTTTTTATGCATATTATGCAGATGTAGGTATGCCTACCACTTTCTTATTTAGTTTATATTTAGGTACTATTTTATCTCATTATTATGTTATGCCTTTGACTTGTAATGCTATATCTTCAACTACTGACAATGAAACTTTAGAATATTGGGTTACACCGCTATCTAGACGTCAGTATCTTCTTAATTTTGATGAGCACGGTGTTATTACTAATGCCGTTGATTGTTCAAGTAGTTTTCTTAGTGAGATTCAATGTAAAACTCAATCTTTTGCACCTAATACTGGTGTTTATGATTTGTCTGGTTTTACTGTAAAGCCTGTTGCAACTGTTTATCGTCGGATTCCTAATTTACCTGATTGTGACATTGACAACTGGCTTAATAATGTTAGTGTACCTTCACCTCTTAATTGGGAACGTAGAATTTTTTCTAATTGTAACTTCAATTTAAGCACTTTACTTCGTCTAGTTCATGTTGATTCTTTTTCTTGTAATAATCTTGATAAATCTAAAATTTTTGGTAGTTGCTTTAATAGTATTACTGTTGACAAGTTTGCTATACCTAATCGCAGACGAGATGATTTGCAATTGGGCAGTTCTGGCTTTTTGCAATCATCTAATTACAAAATAGATATTTCTTCTAGTTCTTGTCAATTGTATTATAGTTTACCTTTAGTTAATGTTACTATTAATAACTTTAATCCATCTTCTTGGAATAGGAGGTATGGTTTTGGTAGTTTTAATGTG------------------------------------TCT------TCTTATGACGTTGTTTATTCTGATCATTGTTTTTCTGTTAACAGCGACTTTTGCCCTTGTGCAGATCCGTCT------GTTGTTAATTCTTGTGCTAAA---------------TCTAAGCCTCTTTCTGCCATTTGTCCTGCTGGTACTAAATATCGTCATTGCGACGTGGATTCTACTACTCTTTAT---------GTTAATAACTGGTGTAGATGTTCTTGTCTACCTGACCCCATTTCTACTTATTCTCCT------------------AACACATGTCCTCAAAAGAAGGTCGTTGTTGGTATAGGTGAACATTGTCCAGGTCTTGGTATTAATGAGGAAAAATGTGGTACACAATTAAATCATAGT---------TCC---------TGTTCCTGTAGTCCTGAT------------------------------------------GCCTTTTTGGGTTGGTCTTTTGATAGTTGTATTAGTAATAATCGTTGCAATATTTTTTCTAATTTTATTTTTAATGGAATTAATAGTGGCACCACTTGTTCTAATGATTTGTTATATTCTAACACTGAAGTTTCTACTGGTGTTTGTGTTAATTATGATCTTTATGGCATCACAGGCCAAGGTATTTTTAAAGAAGTTTCTGCGGCTTATTATAATAATTGGCAGAATCTTTTGTATGATTCTAATGGTAATATTATTGGTTTTAAAGATTTTTTGACTAATAAAACTTACACTATACTTCCTTGTTATTCTGGTAGAGTGTCTGCTGCATTTTATCAAAATTCTTCCTCACCAGCTTTGCTTTATCGTAATTTAAAGTGTAGTTATGTTTTGAATAAT---ATTTCTTTTATCTCACAACCATTT---TAT---TTTGATAGTTATCTTGGTTGTGTTTTGAATGCTGTTAATTTAACTAGCTATTCTGTATCCTCTTGTGATTTGCGTATGGGTAGTGGGTTTTGTATTGATTATGCTTTACCC---------TCTTCTCGGCGTAAGCGTAGAGGT------------ATTTCTTCTCCTTATCGCTTTGTAACTTTTGAACCCTTTAATGTTAGTTTTGTTAACGATAGTGTTGAAACTGTTGGTGGTTTATTTGAGATTCAGATTCCTACTAACTTTACCATAGCTGGTCATGAAGAATTTATTCAGACTAGTTCTCCTAAAGTTACTATTGATTGTTCAGCTTTTGTTTGCTCTAATTATGCTGCTTGTCATGATTTATTGTCGGAATATGGCACTTTTTGCGATAATATTAATAGTATTTTAAATGAAGTCAATGATTTACTTGATATTACTCAGTTGCAGGTTGCTAATGCTTTAATGCAAGGTGTTACACTTAGTTCTAATCTTAATACTAATCTACACTCTGATGTTGATAATATAGATTTTAAATCTCTTCTAGGTTGTTTAGGTTCACAATGTGGTTCT------------------------TCGTCTAGATCTTTGTTAGAGGATTTATTATTCAACAAGGTCAAACTTTCAGATGTAGGTTTTGTTGAAGCTTATAATAATTGCACTGGTGGTAGTGAAATTAGAGATCTTCTCTGTGTGCAATCTTTTAATGGTATTAAAGTATTACCTCCCATTTTATCTGAGACTCAAATTTCTGGCTATACTACAGCTGCTACTGTGGCGGCTATGTTTCCGCCATGGTCTGCTGCTGCTGGTGTACCATTTTCTCTTAATGTACAATATAGAATTAATGGTTTGGGTGTTACTATGGATGTTCTTAATAAGAATCAAAAGTTAATAGCTAATGCTTTTAATAAAGCTCTTCTTTCTATCCAGAATGGTTTTACTGCTACTAACTCTGCTCTTGCTAAAATTCAAAGTGTTGTTAATGCTAATGCTCAAGCACTTAATAGTTTGTTACAACAATTATTTAATAAATTTGGTGCTATTAGTTCTTCTTTACAAGAAATTTTGTCTCGCCTTGATAATTTAGAAGCTCAGGTTCAGATTGATAGGCTCATTAATGGTCGTTTGACTGCTTTAAATGCTTATGTTTCTCAACAGCTTAGTGATATTACACTTATTAAGGCTGGAGCTTCTCGTGCTATTGAGAAGGTTAATGAGTGTGTTAAAAGTCAATCCCCTCGTATAAATTTTTGTGGCAATGGTAACCACATTTTATCATTGGTTCAAAATGCTCCTTATGGTTTGCTTTTCATTCATTTTAGTTATAAACCTACTTCTTTTAAAACTGTCTTAGTAAGTCCAGGTTTATGTTTATCCGGTGATAGAGGTATTGCACCTAAGCAAGGTTATTTTATTAAACAAAATGATTCCTGGATGTTTACTGGTAGTTCCTATTATTACCCAGAACCAATTTCA---GATAAAAATGTTGTTTTTATGAATAGTTGCTCTGTTAATTTTACTAAAGCTCCATTTATTTATTTTAATAATTCTATACCAAATTTGTCTGATTTTGAAGCCGAGTTTTCTCTTTGGTTTAAAAATCATACTTCTATGGCACCTAATTTAACCTTTAATTCTCAT---ATTAATGCTACTTTTTTAGATCTGTATTATGAAATGAATGTTATTCAGGAATCTATTAAATCTTTGAACAGTAGTTTTATTAATCTTAAAGAAATAGGTACTTATGAAATGTATGTTAAATGGCCTTGGTACATTTGGTTGTTAATTGTTATTTTATTTATAATTTTTCTTATGATACTTTTCTTTATATGCTGCTGTACTGGTTGTGGTTCAGCATGTTTTAGTAAATGTCATAATTGTTGTGATGAGTATGGGGGTCACAATGATTTTGTTATT---------AAAGCATCTCATGATGATTAG
>KY674941_HumanHKU1_USA_2016--
ATG---TTATTAATTATTTTTATT---TTGCCTACAACATTAGCTGTTATAGGTGATTTTAATTGTACT---------------AATTTT---GCTATTAATGATAAAAACACCACAGTTCCTCGCATAAGTGAGTATGTTGTGGATGTTTCTTATGGTTTGGGTACATATTATATACTTGATCGTGTTTATTTAAATACTACTATATTATTTACTGGTTATTTCCCTAAATCTGGTGCCAATTTTAGGGATCTATCTTTAAAAGGTACTACATATTTGAGTACTCTTTGGTATCAGAAACCCTTTTTATCTGATTTTAATAATGGTATTTTTTCTAGAGTTAAGAATACTAAGTTGTAT---GTTAATAAAACTTTGTATAGTGAGTTTAGTACTATAGTTATAGGTAGTGTTTTTATTAACAACTCTTATACTATTGTTGTTCAACCTCAT------------------------------------AATGGTGTTTTGGAGATTACAGCTTGTCAATACACTATGTGTGAGTATCCTCATACTATTTGTAAATCTAAA------GGTAGTTCTCGTAATGAATCTTGGCATTTTGAT---AAATCTGAACCTTTGTGTCTGTTCAAGAAAAATTTTACTTATAATGTTTCTACAGATTTCTTGTATTTTCATTTTTATCAAGAACGTGGCACTTTTTATGCTTATTATGCTGACTCTGGCATGCCTACTACTTTTTTATTTAGTTTGTATCTTGGTACTCTTTTATCTCATTATTATGTTTTGCCTTTGACTTGTAATGCTATATCTTCTAATACTGATAATGAGACTTTACAATATTGGGTCACACCTTTGTCTAAACGCCAATATCTTCTTAAATTTGACAACCGTGGTGTTATTACTAATGCTGTTGATTGTTCTAGTAGTTTCTTTAGTGAGATTCAATGTAAAACTAAATCTTTATTACCTAATACTGGTGTTTATGACTTATCTGGTTTTACTGTTAAGCCTGTTGCAACTGTACATCGTCGTATTCCTGATTTACCTGATTGTGACATTGATAAATGGCTTAACAATTTTAATGTACCCTCACCTCTTAATTGGGAACGTAAAATTTTTTCTAATTGCAACTTTAATTTGAGTACTTTGCTTCGTTTAGTTCATACTGATTCTTTTTCTTGTAATAATTTTGATGAATCTAAGATATATGGTAGTTGTTTTAAGAGTATTGTTTTAGATAAATTTGCCATACCCAACTCCAGACGATCTGATTTGCAGTTGGGCAGTTCTGGTTTTCTGCAATCTTCTAATTATAAAATTGACACTACTTCTAGTTCTTGTCAATTGTATTATAGTTTGCCTGCAATTAATGTTACTATTAATAATTATAATCCTTCTTCTTGGAATAGAAGGTATGGTTTTAATAATTTTAATTTG------------------------------------AGC------TCTCATAGTGTTGTTTACTCACGTTATTGTTTTTCTGTTAATAATACTTTTTGTCCTTGTGCTAAACCTTCT------TTTGCTTCAAGTTGCAAGAGT---------------CATAAACCACCTTCTGCTTCCTGTCCTATTGGTACTAATTATCGTTCTTGTGAGAGTACT---ACTGTACTCGAC---------CACACTGACTGGTGTAGGTGTTCTTGTTTACCTGATCCTATAACTGCTTATGACCCT------------------AGGTCTTGTTCTCAAAAAAAGTCTCTGGTTGGTGTTGGTGAACATTGTGCAGGGTTCGGTGTTGATGAAGAAAAGTGTGGTGTA---TTGGATGGATCATATAATGTTTCT---------TGTCTTTGTAGTACTGAT------------------------------------------GCCTTTCTAGGTTGGTCTTATGACACTTGCGTCAGTAACAACCGTTGTAATATTTTTTCTAATTTTATTTTAAATGGTATCAATAGTGGTACCACTTGTTCTAATGATTTATTGCAGCCTAATACTGAAGTTTATACTGATGTTTGTGTTGATTACGACCTTTATGGTATTACAGGACAAGGTATTTTTAAAGAAGTTTCTGCTGTTTATTATAATAGTTGGCAAAATCTTTTGTATGATTCTAATGGCAACATTATTGGTTTTAAAGATTTTGTTACTAATAAAACATATAATATTTTCCCTTGTTATGCAGGAAGAGTTTCTGCTGCTTTTCATCAAAATGCTTCCTCTTTGGCTTTACTTTATCGTAATTTAAAATGTAGCTATGTTTTGAATAAT---ATTTCTTTAGCTACTCAGCCA------TAT---TTTGATAGTTATCTTGGTTGCGTTTTTAATGCTGATAATTTAACTGATTATTCTGTTTCTTCTTGTGCTCTTCGCATGGGTAGTGGTTTTTGTGTTGATTATAACTCACCTTCTTTTTCCTCTTCGCGTCGTAAACGTAGAAGT------------ATTTCTGCTTCTTATCGGTTTGTTACTTTTGAACCCTTTAATGTCAGTTTTGTTAATGACAGTATTGAGTCTGTGGGTGGTCTTTATGAGATCAAAATTCCCACTAACTTTACTATAGTTGGTCAAGAGGAATTTATTCAAACTAATTCTCCTAAAGTTACTATTGATTGTTCTTTATTTGTCTGTTCTAATTATGCAGCTTGCCATGACTTATTGTCAGAGTATGGCACTTTTTGTGATAATATTAATAGTATTTTAGATGAAGTTAATGGTTTACTTGATACTACTCAATTGCATGTAGCTGATACTCTTATGCAAGGTGTCACACTTAGCTCCAATCTTAATACTAATTTGCATTTTGATGTTGATAATATTAATTTTAAATCCCTAGTTGGATGTTTAGGTCCACACTGCGGTTCT------------------------TCTTCTCGTTCTTTTTTTGAAGATTTATTGTTTGACAAAGTTAAACTTTCAGATGTTGGTTTTGTTGAAGCTTATAACAATTGTACTGGTGGTAGTGAAATTAGAGATCTTCTTTGTGTACAATCCTTTAATGGTATTAAAGTTTTGCCTCCTATTTTGTCTGAATCTCAAATTTCTGGTTACACCACAGCTGCTACTGTTGCTGCTATGTTTCCACCATGGTCAGCAGCAGCTGGCATACCATTTTCTCTTAATGTACAATATAGAATTAATGGTTTGGGTGTTACTATGGATGTTCTTAATAAAAATCAAAAGTTGATAGCTACTGCTTTTAATAATGCTCTTCTTTCTATTCAGAATGGTTTTAGTGCTACCAACTCTGCACTTGCTAAAATACAAAGTGTTGTTAATTCTAATGCTCAAGCACTTAATAGTTTGTTACAGCAATTATTTAATAAATTTGGTGCAATTAGTTCTTCTTTACAAGAAATTTTATCTCGTCTCGATGCTTTAGAGGCTCAGGTTCAGATTGATAGGCTTATTAATGGTCGTTTAACTGCTTTAAATGCTTATGTCTCTCAACAACTTAGTGATATTTCTCTTGTAAAATTTGGTGCTGCTTTAGCTATGGAGAAGGTTAATGAGTGTGTTAAAAGTCAATCTCCTCGTATTAATTTTTGTGGTAATGGTAATCATATTTTGTCATTAGTTCAAAATGCTCCTTATGGTTTGTTGTTTATGCATTTTAGTTATAAACCTATTTCTTTTAAAACTGTTTTAGTAAGTCCTGGTTTGTGTATATCAGGTGATGTAGGTATTGCACCTAAACAAGGGTATTTTATTAAACACAATGATCATTGGATGTTCACTGGTAGTTCTTACTATTATCCTGAACCAATTTCA---GATAAAAATGTTGTTTTTATGAATACTTGTTCTGTTAATTTTACTAAAGCGCCTCTTGTTTATTTGAATCATTCTGTACCAAAATTGTCTGATTTTGAATCTGAGTTATCTCATTGGTTTAAAAATCAAACATCCATTGCGCCTAATTTGACTTTAAATCTTCATACTATTAATGCTACTTTTTTAGATTTGTATTATGAGATGAATCTTATTCAAGAGTCTATTAAGTCTTTGAATAATAGTTATATCAATCTTAAAGATATAGGTACATATGAAATGTATGTAAAATGGCCTTGGTATGTTTGGCTACTAATTTCTTTTTCATTTATAATATTCCTTGTATTGCTCTTTTTTATATGTTGTTGTACTGGTTGTGGTTCTGCATGTTTTAGTAAATGTCATAATTGTTGTGATGAGTATGGTGGTCATCATGATTTTGTTATC---------AAAACATCTCATGATGATTAG
>KY983584_HumanHKU1_USA_2015--
ATG---TTATTAATTATTTTTATT---TTGCCTACAACATTAGCTGTTATAGGTGATTTTAATTGTACT---------------AATTTT---GCTATTAATGATAAAAACACCACAGTTCCTCGCATAAGTGAGTATGTTGTGGATGTTTCTCATGGTTTGGGTACATATTATATACTTGATCGTGTTTATTTAAATACTACTATATTATTTACTGGTTATTTCCCTAAAGCTGGTGCCAATTTTAGGGATCTATCTTTAAAAGGTACTACATATTTGAGTACTCTTTGGTATCAGAAACCCTTTTTATCTGATTTTAATAATGGTATTTTTTCTAGAGTTAAGAATACTAAGTTGTAT---GTTAATAAAACTTTGTATAGTGAGTTTAGTACTATAGTTATAGGTAGTGTTTTTATTAACAACTCTTATACTATTGTTGTTCAACCTCAT------------------------------------AATGGTGTTTTGGAGATTACAGCTTGTCAATACACTATGTGTGAGTATCCTCATACTATTTGTAAATCTAAA------GGTAGTTCTCGTAATGAATCTTGGCATTTTGAT---AAATCTGAACCTTTGTGTCTGTTCAAGAAAAATTTTACTTATAATGTTTCCACAGATTGGTTGTATTTTCATTTTTATCAAGAACGTGGCACTTTTTATGCTTATTATGCTGATTCTGGCATGCCTACTACTTTTTTATTTAGTTTGTATCTTGGTACTCTTTTATCTCATTATTATGTTCTGCCTTTGACTTGTAATGCTATATCTTCTAATACTGATAATGAGACTTTACAATATTGGGTCACACCTTTGTCTAAACGCCAATATCTTCTTAAATTTGACAACCGTGGTGTTATTACTAATGCTGTTGATTGTTCTAGTAGTTTCTTTAGCGAGATTCAATGTAAAACTAAATCTTTATTACCTAATACTGGTGTTTATGACTTATCTGGTTTTACTGTTAAGCCTGTTGCAACTGTACATCGTCGTATTCCTGATTTACCTGATTGTGACATTGATAAATGGCTTAACAATTTTAATGTACCCTCACCTCTTAATTGGGAACGTAAAATTTTTTCTAATTGCAACTTTAATTTGAGTACTTTGCTTCGTTTAGTTCATACTGATTCTTTTTCTTGTAATAATTTTGATGAATCTAAGATATATGGTAGTTGTTTTAAGAGTATTATTTTAGATAAATTTGCCATACCCAACTCCAGACGATCTGATTTGCAGTTGGGCAGTTCTGGTTTTCTGCAATCTTCTAATTATAAAATTGACACTACTTCTAGTTCTTGTCAATTGTATTATAGTTTGCCTGCAATTAATGTTACTATTAATAATTATAATCCTTCTTCTTGGAATAGAAGGTATGGTTTTAATAATTTTATTTTG------------------------------------AGC------TCTCATAGTGTTGTTTACTCACGTTATTGTTTTTCTGTTAATAATACTTTTTGTCCTTGTGCTAAACCTTCT------TTTGCTTCAAGTTGCAAGAGT---------------CATAAACCACCTTCTGCTTCCTGTCCTATTGGTACTAATTATCGTTCTTGTGAGAGTACT---ACTGTACTCGAC---------CGCACTGACTGGTGTAGGTGTTCTTGTTTACCTGATCCTATAACTGCTTATGACCCT------------------AGGTCTTGTTCTCAAAAAAAGTCTCTGGTTGGTGTTGGTGAACATTGTGCAGGGTTCGGTGTTGATGAAGAAAAGTGTGGTGTA---TTGGATGGATCATATAATGCTTCT---------TGTCTTTGTAGTACTGAT------------------------------------------GCCTTTCTAGGTTGGTCTTATGACACTTGCGTCAGTAACAACCGTTGTAATATTTTTTCTAATTTTATTTTAAATGGTATCAATAGTGGTACCACTTGTTCTAATGATTTATTGCAGCCCAATACTGAAGTTTTTACTGATGTTTGTGTTGATTACGACCTTTATGGTATTACAGGACAAGGTATTTTTAAAGAAGTTTCTGCTGTTTATTATAATAGTTGGCAAAATCTTTTGTATGATTCTAATGGCAACATTATTGGTTTTAAAGATTTTGTTACTAATAAAACATATAATATTTTCCCTTGTTATGCAGGAAGAGTTTCTGCTGCTTTTCATCAAAATGCTTCCTCTTTGGCTTTACTTTATCGTAATTTAAAATGTAGCTATGTTTTGAATAAT---ATTTCTTTAGCTACTCAGCCA------TAT---TTTGATAGTTATCTTGGTTGCGTTTTTAATGCTGATAATTTAACTGATTATTCTGTTTCTTCTTGTGCTCTTCGCATTGGTAGTGGTTTTTGTGTTGATTATAACTCACCTTCTTCTTCCTCTTCGCGTCGTAAACGTAGAAGT------------ATTTCTGCTTCTTATCGTTTTGTTACTTTTGAACCCTTTAATGTCAGTTTTGTTAATGACAGTATTGAGTCTGTGGGTGGTCTTTATGAGATCAAAATTCCCACTAACTTTACTATAGTTGGTCAAGAGGAATTTATTCAAACTAATTCTCCTAAAGTTACTATTGATTGTTCTTTATTTGTCTGTTCTAATTATGCAGCTTGCCATGACTTATTGTCAGAGTATGGCACTTTTTGTGATAATATTAATAGTATTTTAGATGAAGTTAATGGTTTACTTGATACTACTCAATTGCATGTAGCTGATACTCTTATGCAAGGTGTCACACTTAGCTCCAATCTTAATACTAATTTGCATTTTGATGTTGATAATATTAATTTTAAATCCCTAGTTGGATGTTTAGGTCCACACTGCGGTTCC------------------------TCTTCTCGTTCCTTTATTGAAGATTTATTGTTTGACAAAGTTAAACTTTCAGATGTTGGTTTTGTTGAAGCTTATAACAATTGTACTGGTGGTAGTGAAATTAGAGATCTTCTTTGTGTACAATCCTTTAATGGTATTAAAGTTTTGCCTCCTATTTTGTCTGAATCTCAAATTTCCGGTTACACCACAGCCGCTACTGTTGCTGCTATGTTTCCACCATGGTCAGCAGCAGCTGGCATACCATTTTCTCTTAATGTACAATATAGAATTAATGGTTTGGGTGTTACTATGGATGTTCTTAATAAAAATCAAAAGTTGATAGCTACTGCTTTTAATAATGCTCTTCTTTCTATTCAGAATGGTTTTAGTGCTACCAACTCTGCACTTGCTAAAATACAAAGTGTTGTTAATTCTAATGCTCAAGCACTTAATAGTTTATTACAGCAATTATTTAATAAATTTGGTGCAATTAGTTCTTCTTTACAAGAAATTTTATCTCGTCTCGATGCTTTAGAGGCTCAGGTTCAGATTGATAGGCTTATTAATGGTCGTTTAACTGCTTTAAATGCTTATGTCTCTCAACAGCTTAGTGATATTTCTCTTGTAAAATTTGGTGCTGCTTTAGCCATGGAGAAGGTTAATGAGTGTGTTAAAAGTCAATCTCCTCGTATTAATTTTTGTGGTAATGGTAATCATATTTTGTCATTAGTTCAAAATGCTCCTTATGGTTTGTTGTTTATGCATTTTAGTTATAAACCTATTTCTTTTAAAACTGTTTTAGTAAGTCCTGGTTTGTGTATATCAGGTGATGTAGGTATTGCACCTAAACAAGGGTATTTTATTAAACATAATGATCATTGGATGTTCACTGGTAGTTCTTACTATTATCCTGAACCAATTTCA---GATAAAAATGTTGTTTTTATGAATACTTGTTCTGTTAATTTTACTAAAGCGCCTCTTGTTTATTTGAATCATTCTGTACCAAAATTGTCTGATTTTGAATCTGAGTTATCTCATTGGTTTAAAAATCAAACATCCATTGCGCCTAATTTGACTTTAAATCTTCATACTATTAATGCTACTTTTTTAGATTTGTATTATGAGATGAATCTTATTCAAGAGTCTATTAAGTCTTTGAATAATAGTTATATCAATCTTAAAGATATAGGTACATATGAAATGTATGTAAAATGGCCTTGGTATGTTTGGCTACTAATTTCTTTTTCATTTATAATATTCCTTGTATTGCTCTTTTTTATATGTTGTTGTACTGGTTGTGGTTCTGCATGTTTTAGTAAATGTCATAATTGTTGTGATGAGTATGGTGGTCATCATGATTTTGTTATC---------AAAACATCTCATGATGATTAG
>LC315650_HumanHKU1_Japan_2014--
ATG---TTATTAATTATTTTTATT---TTGCCTACAACATTAGCTGTTATAGGTGATTTTAATTGTACT---------------AATTTT---GCTATTAATGATAAAAACACCACAGTTCCTCGCATAAGTGAGTATGTTGTGGATGTTTCTTATGGTTTGGGTACATATTATATACTTGATCGTGTTTATTTAAATACTACTATATTATTTACTGGTTATTTCCCTAAAGCTGGTGCCAATTTTAGGGATCTATCTTTAAAAGGTACTACATATTTGAGTACTCTTTGGTATCAGAAACCCTTTTTATCTGATTTTAATAATGGTATTTTTTCTAGAGTTAAGAATACTAAGTTGTAT---GTTAATAAAACTTTGTATAGTGAGTTTAGTACTATAGTTATAGGTAGTGTTTTTATTAACAACTCTTATACTATTGTTGTTCAACCTCAT------------------------------------AATGGTGTTTTGGAGATTACAGCTTGTCAATACACTATGTGTGAGTATCCTCATACCATTTGTAAATCTAAA------GGTAGTTCTCGTAATGAATCTTGGCATTTTGAT---AAATCTGAACCTTTGTGTCTGTTCAAGAAAAATTTTACTTATAATGTTTCTACAGATTGGTTGTATTTTCATTTTTATCAAGAACGTGGCACTTTTTATGCTTATTATGCTGATTCTGGCATGCCTACTACTTTTTTATTTAGTTTGTATCTTGGTACTCTTTTATCTCATTATTATGTTTTGCCTTTGACTTGTAATGCTATATCTTCTAATACTGATAATGAGACTTTACAATATTGGGTCACACCTTTGTCTAAACGCCAATATCTTCTTAAATTTGACAACCGTGGTGTTATTACTAATGCTGTTGATTGTTCTAGTAGTTTCTTTAGCGAGATTCAATGTAAAACTAAATCTTTATTACCTAATACTGGTGTTTATGACTTATCTGGTTTTACTGTTAAGCCTGTTGCAACTGTACATCGTCGTATTCCTGATTTACCTGATTGTGACATTGATAAATGGCTTAACAATTTTAATGTACCCTCACCTCTTAATTGGGAACGTAAAATTTTTTCTAATTGCAACTTTAATTTGAGTACTTTGCTTCGTTTAGTTCATACTGATTCTTTTTCTTGTAATAATTTTGATGAATCTAAGATATATGGTAGTTGTTTTAAGAGTATTATTTTAGATAAATTTGCCATACCCAACTCCAGACGATCTGATTTGCAGTTGGGCAGTTCTGGTTTTCTGCAATCTTCTAATTATAAAATTGACACTACTTCTAGTTCTTGTCAATTGTATTATAGTTTGCCTGCAATTAATGTTACTATTAATAATTATAATCCTTCTTCTTGGAATAGAAGGTATGGTTTTAATAATTTTAATTTG------------------------------------AGC------TCTCATAGTGTTGTTTACTCACGTTATTGTTTTTCTGTTAATAATACTTTTTGTCCTTGTGCTAAACCTTCT------TTTGCTTCAAGTTGCAAGAGT---------------CATAAACCACCTTCTGCTTCCTGTCCTATCGGTACTAATTATCGTTCTTGTGAGAGTACT---ACTGTACTCGAC---------CGCACTGACTGGTGTAGGTGTTCTTGTTTACCTGATCCTATAACTGCTTATGACCCT------------------AGGTCTTGTTCTCAAAAAAAGTCTCTGGTTGGTGTTGGTGAACATTGTGCAGGGTTCGGTGTTGATGAAGAAAAGTGTGGTGTA---TTGGATGGATCATATAATGCTTCT---------TGTCTTTGTAGTACTGAT------------------------------------------GCCTTTCTAGGTTGGTCTTATGACACTTGCGTCAGTAACAACCGTTGTAATATTTTTTCTAATTTTATTTTAAATGGTATCAATAGTGGTACCACTTGTTCTAATGATTTATTGCAGCCCAATACTGAAGTTTTTACTGATGTTTGTGTTGATTACGACCTTTATGGTATTACAGGACAAGGTATTTTTAAAGAAGTTTCTGCTGTTTATTATAATAGTTGGCAAAATCTTTTGTATGATTCTAATGGCAACATTATTGGTTTTAAAGATTTTGTTACTAATAAAACATATAATATTTTCCCTTGTTATGCAGGAAGAGTTTCTGCTGCTTTTCATCAAAATGCTTCCTCTTTGGCTTTACTTTATCGTAATTTAAAATGTAGCTATGTTTTGAATAAT---ATTTCTTTAGCTACTCAGCCA------TAT---TTTGATAGTTATCTTGGTTGCGTTTTTAATGCTGATAATTTAACTGATTATTCTGTTTCTTCTTGTGCTCTTCGCATGGGTAGTGGTTTTTGTGTTGATTATAACTCACCTTCTTCTTCCTCTTCGCGTCGTAAACGTAGAAGT------------ATTTCTGCTTCTTATCGTTTTGTCACTTTTGAACCCTTTAATGTCAGTTTTGTTAATGACAGTATTGAGTCTGTGGGTGGTCTTTATGAGATCAAAATTCCCACTAACTTTACTATAGTTGGTCAAGAGGAATTTATTCAAACTAATTCTCCTAAAGTTACTATTGATTGTTCTTTATTTGTCTGTTCTAATTATGCAGCTTGCCATGACTTATTGTCAGAGTATGGCACTTTTTGTGATAATATTAATAGTATTTTAGATGAAGTTAATGGTTTACTTGATACTACTCAATTGCATGTAGCTGATACTCTTATGCAAGGTGTCACACTTAGCTCCAATCTTAATACTAATTTGCATTTTGATGTTGATAATATTAATTTTAAATCCCTAGTTGGATGTTTAGGTCCACACTGCGGTTCC------------------------TCTTCTCGTTCCTTTTTTGAAGATTTATTGTTTGACAAAGTTAAACTTTCAGATGTTGGTTTTGTTGAAGCTTATAACAATTGTACTGGTGGTAGTGAAATTAGAGATCTTCTTTGTGTACAATCCTTTAATGGTATTAAAGTTTTGCCTCCTATTTTGTCTGAATCTCAAATTTCCGGTTACACCACAGCCGCCACTGTTGCTGCTATGTTTCCACCATGGTCAGCAGCAGCTGGCATACCATTTTCTCTTAATGTACAATATAGAATTAATGGTTTGGGTGTTACTATGGATGTTCTTAATAAAAATCAAAAGTTGATAGCTACTGCTTTTAATAATGCTCTTCTTTCTATTCAGAATGGTTTTAGTGCTACCAACTCTGCACTTGCTAAAATACAAAGTGTTGTTAATTCTAATGCTCAAGCACTTAATAGTTTGTTACAGCAATTATTTAATAAATTTGGTGCAATTAGTTCTTCTTTACAAGAAATTTTATCTCGTCTCGATGCTTTAGAGGCTCAGGTTCAGATTGATAGGCTTATTAATGGTCGTTTAACTGCTTTAAATGCTTATGTCTCTCAACAGCTTAGTGATATTTCTCTTGTAAAATTTGGTGCTGCTTTAGCCATGGAGAAGGTTAATGAGTGTGTTAAAAGTCAATCTCCTCGTATTAATTTTTGTGGTAATGGTAATCATATTTTGTCATTAGTTCAAAATGCTCCTTATGGTTTGTTGTTTATGCATTTTAGTTATAAACCTATTTCTTTTAAAACTGTTTTAGTAAGTCCTGGTTTGTGTATATCAGGTGATGTAGGTATTGCACCTAAACAAGGGTATTTTATTAAACATAATGATCATTGGATGTTCACTGGTAGTTCTTACTATTATCCTGAACCAATTTCA---GATAAAAATGTTGTTTTTATGAATACTTGTTCTGTTAATTTTACTAAAGCGCCTCTTGTTTATTTGAATCATTCTGTACCAAAATTGTCTGATTTTGAATCTGAGTTATCTCATTGGTTTAAAAATCAAACATCCATTGCGCCTAATTTGACTTTAAATCTTCATACTATTAATGCTACTTTTTTAGATTTGTATTATGAGATGAATCTTATTCAAGAGTCTATTAAGTCTTTGAATAATAGTTATATCAATCTTAAAGATATAGGTACATATGAAATGTATGTAAAATGGCCTTGGTATGTTTGGCTACTAATTTCTTTTTCATTTATAATATTCCTTGTATTGCTCTTTTTTATATGTTGTTGTACTGGTTGTGGTTCTGCATGTTTTAGTAAATGTCATAATTGTTGTGATGAGTATGGTGGTCATCATGATTTTGTTATC---------AAAACATCTCATGATGATTAG
>MK167038_HumanHKU1_USA_2017--
ATG---TTATTAATTATTTTTATT---TTGCCTACAACATTAGCTGTTATAGGTGATTTTAATTGTACT---------------AACTCT---TTTATTAATCATTATAATAAAACCATTCCGCGTATAAGCGAGGATGGTGTTGATGTATCTCTTGGTTTGGGCACATATTATGTTCTTAATCGTGTTTATTTAAATACTACCTTGTTATTTACAGGTTATTTTCCTAAATCTGGTGCTAATTTTACAGACTTGGCTTTAAAGGGTTCTACATATTTGAGTACTCTCTGGTATAAACCACCTTTTCTGTCAGATTTTAATAATGGTATTTTTTCTAAGGTTAAGAATACTAAGTTATAT---GTTAATAATATTTTGTATAGTGAATTTAGTACTATAGTTATAGGTAGTGTTTTTGTTAATACGTCTTATACTATTGTTGTTCAACCTCAC------------------------------------AATGGTATTTTGGAGATTACAGCTTGTCAGTATACTATGTGTGAATATCCTCACACTGTTTGTAAGTCTAAG------GGTAGTATTCGTAATGAATCTTGGCACATTGAT---TCTTCGGAACCTTTATGCTTGTTTAAGAAAAATTTTACTTATAATGTTTCTGCAGATTGGCTGTATTTTCATTTTTATCAAGAACGTGGTGTTTTTTATGCATATTATGCAGATGTAGGTATGCCTACCACTTTTTTATTTAGTTTATATTTAGGTACTATTTTATCTCATTATTATGTTATGCCTTTGACTTGTAATGCTATATCTCCAAAGACTGACAAAGAAACTTTAGAATATTGGGTTACACCGCTATCTAGACGTCAGTATCTTCTCAATTTTGATGAGCACGGTGTTATTACTAAAGCCGTTGATTGTTCAAGTAGTTTTCTTAGTGAGATTCAATGTAAAACTCAATCTTTTGCACCTAATACTGGTGTTTATGATTTGTCTGGTTTTACTGTAAAGCCTGTTGCAACTGTTTATCGTCGGATTCCTAATTTACCTGATTGTGACATTGACAACTGGCTTAATAATGTTAGTGTACCTTCACCTCTTAATTGGGAACGTAGAATTTTTTCTAATTGTAACTTCAATTTAAGCACTTTACTTCGTCTAGTCCATGTTGATTCTTTTTCTTGTAATAATCTTGATAAATCTAAAATTTTTGGTAGTTGCTTTAATAGTATTACTGTTGACAAGTTTGCTATACCTAATCGTAGACGAGATGATTTGCAATTGGGCAGTTCTGGCTTTTTGCAATCATCTAATTACAAAATAGATACTACTTCTAGTTCTTGTCAATTGTATTATAGTTTGCCTGCAATTAATGTTACTATTAATAATTATAATCCTTCTTCTTGGAATAGAAGGTATGGTTTTAATAATTTTAATTTG------------------------------------AGC------TCTCATAGTGTTGTTTACTCACGTTATTGTTTTTCTGTTAATAATACTTTTTGTCCTTGTGCTAAACCTTCT------TTTGCTTCAAGTTGCAAGAGT---------------CATAAACCACCTTCTGCTTCCTGTCCTATTGGTACTAAATATCGTCATTGCGACTTGGAT---ACTACTCTTTAT---------GTTAAAAACTGGTGTAGATGTTCTTGTCTACCTGACCCCATTTCTACTTATTCTCCT------------------AACACATGTCCTCAAAAGAAGGTCGTTGTTGGTATAGGTGAACATTGTCCAGGTCTTGGTATTAATGAGGAAAAATGTGGTACACAATTAAATCATAGT---------TCC---------TGTTCTTGTAGTCCTGAT------------------------------------------GCCTTTTTGGGTTGGTCTTTTGATAGTTGTATTAGTAATAATCGTTGCAATATTTTTTCTAATTTTATTTTTAATGGAATTAATAGTGGTACCACTTGTTCTAATGATTTGTTATATTCTAACACTGACGTTTCTACTGGTGTTTGTGTTAATTATGATCTTTATGGCATCACAGGCCAAGGTATTTTTAAAGAAGTTTCTGCGGCTTATTATAATGATTGGCAGAATCTTTTGTATGATTCTAATGGTAATATTATTGGTTTTAAAGATTTTTTGACTAATAAAACTTACACTATACTTCCTTGTTATTCTGGTAGAGTGTCTGCTGCATTTTATAAAAATTCTTCCTCACCAGCTTTGCTTTATCGTAATTTAAAGTGTAGTTATGTTTTGAATAAT---ATTTCTTTTATCTCACAACCATTT---TAT---TTTGATAGTTATCTTGGTTGTGTTTTGAATGCTGTTAATTTAACTAGCTATTCTGTATCCTCTTGTGATTTGCGTATGGGTAGTGGGTTTTGTATTGATTATGCTTTACCC---------TCTTCTCGGCGTAAGCGTAGAGGT------------ATTTCTTCTCCTTATCGCTTTGTAACTTTTGAACCCTTTAATGTTAGTTTTGTTAACGATAGTGTTGAAACTGTAGGTGGTTTATTTGAGATTCAGATTCCTACTAACTTTACCATAGCTGGTCATGAAGAATTTATTCAGACTAGTTCTCCTAAAGTTACTATTGATTGTTCAGCTTTTGTTTGCTCTAATTATGCTGCTTGTCATGATTTATTGTCGGAATATGGCACTTTTTGCGATAATATTAATAGTATTTTAAATGAAGTCAATGACTTACTTGATATTACTCAGTTGCAGGTTGCTAATGCTTTAATGCAAGGTGTTACACTTAGTTCTAATCTTAATACTAATCTACACTCTGATGTTGATAATATAGATTTTAAATCTCTTCTAGGTTGTTTAGGTTCACAATGTGGTTCT------------------------TCGTCTAGATCTTTGTTAGAGGATTTATTATTCAACAAGGTCAAACTTTCAGATGTAGGTTTTGTTGAAGCTTATAATAATTGCACTGGTGGTAGTGAAATTAGAGATCTTCTCTGTGTGCAATCTTTTAATGGTATTAAAGTATTACCTCCCATTTTATCAGAGACTCAAATTTCTGGTTATACTACAGCTGCTACTGTGGCGGCTATGTTTCCGCCATGGTCTGCTGCTGCTGGTGTACCATTTTCTCTTAATGTACAATATAGAATTAATGGTTTGGGTGTTACTATGGATGTTCTTAATAAGAATCAAAAGTTAATAGCTAATGCTTTTAATAAAGCTCTTCTTTCTATCCAGAATGGTTTTACTGCTACTAACTCTGCTCTTGCTAAAATTCAAAGTGTCGTTAATGCTAATGCTCAAGCACTTAATAGTTTGTTACAACAATTATTTAATAAATTTGGTGCTATTAGTTCTTCTTTACAAGAAATTTTGTCTCGCCTTGATAATTTAGAAGCTCAGGTTCAGATTGATAGGCTCATTAATGGTCGTTTGACTGCTTTAAATGCTTATGTTTCTCAACAGCTTAGTGATATTACACTTATTAAGGCTGGAGCTTCTCGTGCTATTGAGAAGGTTAATGAGTGTGTTAAAAGTCAATCCCCTCGTATAAATTTTTGTGGCAATGGTAACCACATTTTATCATTGGTTCAAAATGCTCCTTATGGTTTGCTTTTCATTCATTTTAGTTATAAACCTACTTCTTTTAAAACTGTCTTAGTAAGTCCAGGTTTATGTTTATCCGGTGATATAGGTATTGCACCTAAGCAAGGTTATTTTATTAAACAAAATGATTCCTGGATGTTTACTGGTAGTTCCTATTATTACCCAGAACCAATTTCA---GATAAAAATGTTGTTTTCATGAATAGTTGCTCTGTTAATTTTACTAAAGCTCCATTTATTTATCTTAATAATTCTATACCAAATTTGTCTGATTTTGAAGCCGAGTTTTCTCTTTGGTTTAAAAATCATACTTCTATAGCACCTAATTTAACCTTTAATTCTCAT---ATTAATGCTACTTTTTTAGATCTGTATTATGAAATGAATGTTATTCAGGAATCTATTAAATCTTTGAACAGTAGTTTTATTAATCTTAAAGAAATAGGTACTTATGAAATGTATGTTAAATGGCCTTGGTACATTTGGTTGTTAATTGTCATTTCATTTATAATTTTTCTTATGATACTTTTCTTTATATGCTGCTGTACTGGTTGCGGTTCAGCATGTTTTAGTAAATGTCATAATTGTTGTGATGAGTATGGGGGTCACAATGATTTTGTTATT---------AAAGCATCTCATGATGATTAG
>KX447776_HumanOC43_China_2013-01-
---------------------------------------------------------------------------------------------------------------------------------------------------------------------------------------------------------------------------------------------------------------------------------------------------------------------------------------------------------------------------------------------------------------------------------------------------------------------------------------------------------------------------------------------------------------------------------------------------------------------------------------------------------------------------------------------------------------------------------------------------------------------------------------------------------------------------------------------------------------------------------------------------------------------------------------------------------------------------------------------------------------------------------------------------------------------------------------------------------------------------------------------------------------------------------------------------------------------------------------------------------------------------------------------------CCCAATGGCAGGAAGGTTGACCTACAATTGGGCAATTTGGGCTATTTGCAGTCATCCAACTATAGAATTGATACTACTGCAACAAGTTGTCAGTTGTATTATAATTTACCTGCTGCTAATGTCTCTGTTAGCAGGTTTAATCCTTCTACTTGGAATAAGAGATTTGGTTTTATAGAAGATTCTGTTTTTGTGCCTCAACCTACA---------GACGTTTTTACT------AATCACAGTGTAGTTTATGCACAACACTGTTTTAAAGCCCCTAAAAATTTCTGTCCGTGTAGT------------------------TCCTGTCCTGGT---------------AAAAATAATGGTATAGGCACTTGTCCTGCAGGTACTAATTCTTTAACTTGTGAT------------------------------AAT------------------TTATGTACTCTTGATCCTATTACACTTAAAGCTCCA---GATACTTAT---------AAGTGCCCCCAATCTAAATCTTTAGTTGGTATAGGTGAGCACTGTTCGGGTCTTGCTGTTAAAAGTGATTATTGTGGAAACAAT---------------------TCT---------TGTACTTGCCAACCACAA------------------------------------------GCATTTTTGGGTTGGTCTGCAGACTCTTGTTTACAAGGAGACAAGTGTAATATTTTTGCTAATTTCATTTTGCATGATGTTAATAATGGTCTTACTTGTTCTACTGATTTACAAAAAGCTAACACAGAAATAGAACTTGGTGTTTGTGTTAATTATGACCTCTATGGTATTTCAGGCCAAGGCATTTTTGTTGAGGTTAATGCGACTTATTATAATAGTTGGCAGAACCTTTTATATGATTCTAACGGTAACCTCTACGGTTTTAGAGACTACATAACAAACAGAACTTTTATGATTCATAGTTGCTATAGCGGTCGTGTTTCTGCGGCCTATCATGCCAACTCTTCCGAACCAGCATTGCTATTTCGGAATATTAAATGCAACTACGTTTTTAATAATAGTCTTACACGACAGCTGCAACCCATTAACTATTCGTTTGATAGTTATCTTGGTTGTGTTGTCAATGCTTATAATAGTACTGCTATTTCTGTCCAAACATGTGATCTCACAGTAGGTAGTGGTTACTGTGTGGATTAC---------------TCTAAAAACAGACGAAGTCGTAGAGCG------------ATCACCACTGGTTATCGGTTTACTAATTTTGAGCCATTTACTGTTAATTCAGTAAATGATAGTTTGGAACCTGTAGGTGGTTTGTATGAAATTCAAATACCTTCAGAGTTTACTATAGGTAATATGGAGGAGTTTATTCAAACAAGCTCTCCCAAAGTTACTATTGATTGTGCTGCATTTGTCTGTGGTGATTATGCAGCATGTAAATTACAGTTGGTTGAATATGGTAGTTTCTGTGATAACATTAATGCCATACTCACAGAAGTAAATGAACTACTTGATACTACACAGTTGCAAGTAGCTAATAGTTTAATGAATGGTGTTACTCTTAGCACTAAGCTTAAAGATGGTGTTAATTTCAATATAGACGACATCAATTTTTCCCCTGTATTAGGTTGTCTAGGCAGCGAATGTAGTAAG---------------------GCTTCCAGTAGATCTGCTATAGAGGATTTACTTTTTGATAAAGTAAAGTTATCTGATGTCGGTTTCGTTGAGGCTTATAATAATTGTACAGGAGGTGCCGAAATTAGGGACCTCATTTGTGTGCAAAGTTATAAAGGCATCAAAGTGTTGCCTCCACTGCTCTCAGAAAATCAGATCAGTGGATATACTTTGGCTGCCACCTCTGCTAGTCTATTTCCTCCTTGGACAGCAGCAGCAGGTGTACCATTTTATTTAAATGTTCAGTATCGCATTAATGGGCTTGGTGTCACCATGGATGTGCTAAGTCAAAATCAAAAGCTTATTGCCAATGCATTTAACAATGCCCTTCATGCTATTCAGCAAGGGTTCGATGCAACTAATTCTGCTTTAGTTAAAATTCAAGCTGTTGTTAATGCAAATGCTGAAGCTCTTAATAACTTATTGCAACAACTCTCTAATAGATTTGGTGCTATAAGTGCTTCTTTACAAGAAATTCTATCTAGACTTGATGCTCTTGAAGCTGAAGCTCAGATAGATAGACTTATTAATGGTCGTCTCACCGCTCTTAATGCTTATGTTTCTCAACAGCTTAGTGATTCTACACTGGTAAAATTTAGTGCAGCACAAGCTATGGAGAAGGTTAATGAATGTGTCAAAAGCCAATCATCTAGGATAAATTTCTGTGGTAATGGTAATCATATTATATCATTAGTGCAGAATGCTCCATATGGTTTGTATTTTATCCACTTTAATTATGTCCCTACTAAGTATGTCACAGCGAAGGTTAGTCCTGGTCTGTGCATTGCTGGTAATAGAGGTATAGCTCCTAAGAGTGGTTATTTTGTTAATGTAAATAATACTTGGATGTACACTGGTAGTGGTTACTACTACCCTGAACCTATAACT---GAAAATAATGTTGTTGTTATGAGTACCTGCGCTGTTAATTATACTAAAGCGCCGTATGTAATGCTGA-----------------------------------------------------------------------------------------------------------------------------------------------------------------------------------------------------------------------------------------------------------------------------------------------------------------------------------------------------------------------------------------------------------------------
>KX447778_HumanOC43_China_2014-03-
---------------------------------------------------------------------------------------------------------------------------------------------------------------------------------------------------------------------------------------------------------------------------------------------------------------------------------------------------------------------------------------------------------------------------------------------------------------------------------------------------------------------------------------------------------------------------------------------------------------------------------------------------------------------------------------------------------------------------------------------------------------------------------------------------------------------------------------------------------------------------------------------------------------------------------------------------------------------------------------------------------------------------------------------------------------------------------------------------------------------------------------------------------------------------------------------------------------------------------------------------------------------------------------------------CCCAATGGCAGGAAGGTTGACCTACAATTGGGTAATTTGGGCTATTTGCAGTCATTTAACTATAGAATTGATACTACTGCAACAAGTTGTCAGTTGTATTATAATTTACCTGCTGCTAATGTTTCTGTTAGCAGGTTTAATCCTTCTACTTGGAATAAGAGATTTGGTTTTATAGAAGATTCTGTTTTTAAACCTCAACCTGCA---------GGTGTTCTTACC------AATCATGATGTAGTTTATGCCCAACATTGTTTTAAAGCTCCCAAAAATTTTTGTCCGTGTAAATCGAACAGTTCTTTGTGTGTAGGTAGTGGTCCTGGT---------------AAAAATAATGGTATAGGCACTTGTCCTGCAGGTACTAATTATTTAACTTGTCAC------------------------------AAT------------------TTGTGCAATCCTGATCCTATTACATTTACAGGTCCT---------TAT---------AAGTGCCCCCAATCTAAATCTTTAGTTGGTATAGGTGAGCACTGTTCAGGTCTTGCTGTTAAAAGTGATTATTGTGGAGGCAAT---------------------CCT---------TGCACTTGCCAACCACAA------------------------------------------GCATTTTTGGGTTGGTCTGCAGACTCTTGTTTACAAGGGGACAAGTGTAATATTTTTGCTAATTTAATTTTGCATGATGTTAATAGTGGTCTTACTTGTTCTACTGATTTACAAAAAGCTAACACAGACATAAAACTTGGTGTTTGTGTTAATTATGACCTTTATGGTATTTCAGGCCAAGGCATTTTTGTTGAGGTTAATGCGACTTATTATAATAGTTGGCAGAACCTTTTATATGATCCTAATGGTAATCTCTATGGTTTTAGAGACTACATAACAAACAGAACTTTTATGATTCGTAGTTGCTATAGCGGTCGTGTTTCTGCGGCCTTTCATGCTAACTCTTCCGAACCAGCATTGCTATTTCGGAATATCAAATGCAACTACGTTTTTAATAATAGTCTTACACGACAGCTGCAACCCATTAACTAT---TTTGATAGTTATCTTGGTTGTGTTGTCAATGCTTATAATAGTACTGCTATTTCTGTTCAAACATGTGATCTCACAGTAGGTAGTGGTTACTGTGTGGATTAC---------------TCTAAAAACAGACGAAGTCGTAGAGCG------------ATTACCACTGGTTATCGGTTTACTAATTTTGAGCCATTTACTGTTAATTCAGTAAATGATAGTTTAGAACCTGTAGGTGGTTTGTACGAAATTCAAATACCTTCAGATTTTACTATAGGTAATATGGGGGAGTTTATTCAAACAAGCTCTCCTAAAGTTACTATTGATTGTGCTGCATTTGACTGTGGTGATTATGCAGCATGTAAATCACAGTTGGTTGAATATGGTAGTTTCTGTGATAACATTAATGCCATACTCACAGAAGTAAATGAGCTACTTGACACTACACAGTTGCAAGTAGCTAATAGTTTAATGAATGGTGTCACTCTTAGCACTAAGCTTAAAGATGGCGTTAATTTCAATGTAGACGACATCAATTTTTCCTCTGTATTAGGTTGTCTAGGCAGCGAATGTAGTAAA---------------------GCTTCCAGTAGATCTGCTATAGAGGATTTACTTTTTGATAAAGTAAAGTTATCTGATGTCGGTTTCGTTGAGGCTTATAATAATTGTACTGGAGGTGCCGAAATTAGGGACCTCATTTGTGTGCAAAGTTATAAAGGTATCAAAGTGTTGCCTCCACTGCTCTCAGAAAATCAGATCAGTGGATACACTTTGGCTGCCACTTCTGCTAGTCTGTTTCCTCCTTGGACAGCAGCAGCAGGTGTACCATTTTATTTAAATGTTCAGTATCGCATTAATGGGCTTGGTGTCACCATGGATGTGCTAAGTCAAAATCAAAAGCTTATTGCTAATGCATTTAACAATGCCCTTGATGCTATTCAGGAAGGGTTCGATGCAACTAATTCTGCTTTAGTTAAAATTCAAGCTGTTGTTAATGCAAATGCTGAAGCTCTTAATAACTTACTGCAACAACTCTCTAATAGATTTGGTGCTATAAGTTCTTCTTTACAAGAAATTCTATCTAGACTTGATGCTCTTGAAGCGGAAGCTCAGATAGATAGACTTATTAATGGTCGTCTTACCGCTCTTAATGCTTATGTTTCTCAACAGCTTAGTGATTCTACACTGGTAAAATTTAGTGCAGCACAAGCTATGGAGAAGGTTAATGAATGTGTCAAAAGCCAATCATCTAGGATAAATTTCTGTGGTAATGGTAACCATATTATATCATTAGTGCAGAATGCTCCATATGGTTTGTATTTTATCCACTTTAGTTATGTCCCTACTAAGTATGTCACAGCGAAGGTTAGTCCTGGTCTGTGCATTGCTGGTGATAGAGGTATAGCTCCTAAGAGTGGTTATTTTGTTAATGTAAATAATACTTGGATGTACACTGGTAGTGGTTACTACTACCCTGAACCTATAACT---GAAAATAATGTTGTTGTTATGAGTACATGCGCTGTTAATTATACTAAAGCGCCGTATGTAATGCTGA-----------------------------------------------------------------------------------------------------------------------------------------------------------------------------------------------------------------------------------------------------------------------------------------------------------------------------------------------------------------------------------------------------------------------
>KX447786_HumanOC43_China_2013-11-
---------------------------------------------------------------------------------------------------------------------------------------------------------------------------------------------------------------------------------------------------------------------------------------------------------------------------------------------------------------------------------------------------------------------------------------------------------------------------------------------------------------------------------------------------------------------------------------------------------------------------------------------------------------------------------------------------------------------------------------------------------------------------------------------------------------------------------------------------------------------------------------------------------------------------------------------------------------------------------------------------------------------------------------------------------------------------------------------------------------------------------------------------------------------------------------------------------------------------------------------------------------------------------------------------CCCAATGGCAGGAAGGTTGACCTACAATTGGGTAATTTGGGCTATTTGCAGTCATCCAACTATAGAATTGATACTACTGCAACAAGTTGTCAGTTGTATTATAATTTACCTGCTGCTAATGTCTCTGTTAGCAGGTTTAATCCTTCTACTTGGAATAAGAGATTTGGTTTTATAGAAGATTCTGTTTTTGTGCCTCAACCTACA---------GGTGTTTTTACT------AATCACAGTGTAGTTTATGCACAACACTGTTTTAAAGCCCCTAAAAATTTCTGTCCGTGTAGT------------------------TCCTGTCATGGT---------------AAAAATAATGGTATAGGCACTTGTCCTGCAGGTACTAATTCTTTAACTTGTGAT------------------------------AAT------------------TTATGTACTCTTGATCCTATTACACTTAAAGCTCCA---GATACTTAT---------AAGTGCCCCCAATCTAAATCTTTAGTTGGTATAGGTGAGCACTGTTCGGGTCTTGCTGTTAAAAGTGATTATTGTGGAAACAAT---------------------TCT---------TGTACTTGCCAACCACAA------------------------------------------GCATTTTTGGGTTGGTCTGCAGACTCTTGTTTACAAGGAGACAAGTGTAATATTTTTGCTAATTTCATTTTGCATGATGTTAATAATGGTCTTACTTGTTCTACTGATTTACAAAAAGCTAACACAGAAATAGAACTTGGTGTTTGTGTTAATTATGACCTCTATGGTATTTCAGGCCAAGGCATCTTTGTTGAGGTTAATGCGACTTATTATAATAGTTGGCAGAACCTTTTATATGATTCTAATGGTAACCTCTACGGTTTTAGAGACTACATAACAAACAGAACTTTTATGATTCATAGTTGCTATAGCGGTCGTGTTTCTGCGGCCTATCATGCCAACTCTTCCGAACCAGCATTGCTATTTCGGAATATTAAATGCAACTACGTTTTTAATAATAGTCTTACACGACAGCTGCAACCCATTAACTATTCGTTTGATAGTTATCTTGGTTGTGTTGTCAATGCTTATAATAGTACTGCTATTTCTGTCCAAACATGTGATCTCACAGTAGGTAGTGGTTACTGTGTGGATTAC---------------TTTAAAAACAGACGAAGTCGTAGAGCG------------ATCACCACTGGTTATCGGTTTACTAATTTTGAGCCATTTACTGTTAATTCAGTAAGTGATAGTTTGGAACCTGTAGGTGGTTTGTATGAAATTCAAATACCTTCAGAGTTTACTATAGGTAATATGGAGGAGTTTATTCAAACAAGCTCTCCCAAAGTTACTATTGATTGTGCTGCATTTGTCTGTGGTGATTATGCAGCATGTAAATTACAGTTGGTTGAATATGGTAGTTTCTGTGATAACATTAATGCCATACTCACAGAAGTAAATGAACTACTTGATACTACACAGTTGCAAGTAGCTAATAGTTTAATGAATGGTGTTACTCTTAGCACTAAGCTTAAAGATGGTGTTAATTTCAATGTAGACGACATCAATTTTTCCCCTGTATTAGGTTGTCTAGGCAGCGAATGTAGTAAA---------------------GCTTCCAGTAGATCTGCTATAGAGGATTTACTTTTTGATAAAGTAAAGTTATCTGATGTCGGTTTCGTTGAGGCTTATAATAATTGTACAGGAGGTGCCGAAATTAGGGACCTCATTTGTGTGCAAAGTTATAAAGGCATCAAAGTGTTGCCTCCACTGCTCTCAGAAAATCAGATCAGTGGATATACTTTGGCTGCCACCTCTGCTAGTCTATTTCCTCCTTGGACAGCAGCAGCAGGTGTACCATTTTATTTAAATGTTCAGTATCGCATTAATGGGCTTGGTGTCACCATGGATGTGCTAAGTCAAAATCAAAAGCTTATTGCTAATGCATTTAACAATGCCCTTCATGCTATTCAGCAAGGGTTCGATGCAACTAATTCTGCTTTAGTTAAAATTCAAGCTGTTGTTAATGCAAATGCTGAAGCTCTTAATAACTTATTGCAACAACTCTCTAATAGATTTGGTGCTATAAGTGCTTCTTTACAAGAAATTCTATCTAGACTTGATGCTCTTGAAGCGGAAGCTCAGATAGATAGACTTATTAATGGTCGTCTCACCGCTCTTAATGCTTATGTTTCTCAACAGCTTAGTGATTCTACACTGGTAAAATTTAGTGCAGCACAAGCTATGGAGAAGGTTAATGAATGTGTCAAAAGCCAATCATCTAGGATAAATTTCTGTGGTAATGGTAATCATATTATATCATTAGTGCAGAATGCTCCATATGGTTTGTATTTTATCCACTTTAATTATGTCCCTACTAAGTATGTCACAGCGAAGGTTAGTCCTGGTCTGTGCATTGCTGGTAATAGAGGTATAGCTCCTAAGAGTGGTTATTTTGTTAATGTAAATAATACTTGGATGCACACTGGTAGTGGTTACTACTACCCTGAACCTATAACT---GAAAATAATGTTGTTGTTATGAGTACCTGCGCTGTTAATTATACTAAAGCGCCGTATGTAATGCTGA-----------------------------------------------------------------------------------------------------------------------------------------------------------------------------------------------------------------------------------------------------------------------------------------------------------------------------------------------------------------------------------------------------------------------
>KX447789_HumanOC43_China_2013-14-
---------------------------------------------------------------------------------------------------------------------------------------------------------------------------------------------------------------------------------------------------------------------------------------------------------------------------------------------------------------------------------------------------------------------------------------------------------------------------------------------------------------------------------------------------------------------------------------------------------------------------------------------------------------------------------------------------------------------------------------------------------------------------------------------------------------------------------------------------------------------------------------------------------------------------------------------------------------------------------------------------------------------------------------------------------------------------------------------------------------------------------------------------------------------------------------------------------------------------------------------------------------------------------------------------CCCAATGGCAGGAAGGTTGACCTACAATTGGGTAATTTGGCCTATTTGCAGTCATCCAACTATAGAATTGATACTACTGCAACAAGTTGTCAGTTGTATTATAGTTTACCTGCTGCTAATGTCTCTGTTAGCAGGTTTAATCCTTCTACTTGGAATAAGAAATTTGGTTTTATAGAAGATTCTGTTTTTGTGCCTCAACCTACA---------GGTGTTTTTACT------AATCACAGTGTAGTTTATGCACAACACTGTTTTAAAGCCCCTAAAAATTTCTGTCCGTGTAGT------------------------TCCTGTCCTGGT---------------AAAAATAATGGTATAGGCACTTGTCCTGCAGGTACTAATTCTTTAACTTGTGAT------------------------------AAT------------------TTATGTACTCTTGATCCTATTACACTTAAAGCTCCA---GATACTTAT---------AAGTGCCCCCAATCTAAATCTTTAGTTGGTATAGGTGAGCACTGTTCGGGTCTTGCTGTTAAAAGTGATTATTGTGGAAACAAT---------------------TCT---------TGTACTTGCCAACCACAA------------------------------------------GCATTTTTGGGTTGGTCTGCAGACTCTTGTTTACAAGGAGACAAGTGTAATATTTTTGCTAATTTCATTTTGCATGATGTTAATAATGGTCTTACTTGTTCTACTGATTTACAAAAAGCTAACACAGAAATAGAACTTGGTGTTTGTGTTAATTATGACCTCTATGGTATTTCAGGCCAAGGCATTTTTGTTGAGGTTAATGCGACTTATTATAATAGTTGGCAGAACCTTTTATATGATTCTAATGGTAACCTCTACGGTTTTAGAGACTACATAACAAACAGAACTTTTATGATTCATAGTTGCTATAGCGGTCGTGTTTCTGCGGCCTATCATGCCAACTCTTCCGAACCAGCATTGCTATTTCGGAATATTAAATGCAACTACGTTTTTAATAATAGTCTTACACGACAGCTGCAACCCATTAACTATTCGTTTGATAGTTATCTTGGTTGTGTTGTCAATGCTTATAATAGTACTGCTATTTCTGTCCAAACATGTGATCTCACAGTAGGTAGTGGTTACTGTGTGGATTAC---------------TCTAAAAACAGACGAAGTCGTAGAGCG------------ATCACCACTGGTTATCGGTTTACTAATTTTGAGCCATTTACTGTTAATTCAGTAAATGATAGTTTGGAACCTGTAGGTGGTTTGTATGAAATTCAAATACCTTCAGAGTTTACTATAGGTAATATGGAGGAGTTTATTCAAACAAGCTCTCCCAAAGTTACTATTGATTGTGCTGCATTTGTCTGTGGTGATTATGCAGCATGTAAATTACAGTTGGTTGAATATGGTAGTTTCTGTGATAACATTAATGCCATACTCACAGAAGTAAATGAACTACTTGATACTACACAGTTGCAAGTAGCTAATAGTTTAATGAATGGTGTTACTCTTAGCACTAAGCTTAAAGATGGTGTTAATTTCAATGTAGACGACATCAATTTTTCCCCTGTATTAGGTTGTCTAGGCAGCGAATGTAGTAAA---------------------GCTTCCAGTAGATCTGCTATAGAGGATTTACTTTTTGATAAAGTAAAGTTATCTGATGTCGGTTTCGTTGAGGCTTATAATAATTGTACAGGAGGTGCCGAAATTAGGGATCTCATTTGTGTGCAAAGTTATAAAGGCATCAAAGTGTTGCCTCCACTGCTCTCAGAAAATCAGATCAGTGGATATACTTTGGCTGCCACCTCTGCTAGTCTATTTCCTCCTTGGACAGCAGCAGCAGGTGCACCATTTTATTTAAATGTTCAGTATCGCATTAATGGGCTTGGTGTCACCATGGATGTGCTAAGTCAAAATCAAAAGCTTATTGCTAATGCATTTAACAATGCCCTTCATGCTATTCAGCAAGGGTTCGATGCAACTAATTCTGCTTTAGTTAAAATTCAAGCTGTTGTTAATGCAAATGCTGAAGCTCTTAATAACTTATTGCAACAACTCTCTAATAGATTTGGTGCTATAAGTGCTTCTTTACAAGAAATTCTATCTAGACTTGATGCTCTTGAAGCGGAAGCTCAGATAGATAGACTTATTAATGGTCGTCTCACCGCTCTTAATGCTTATGTTTCTCAACAGCTTAGTGATTCTACACTGGTAAAATTTAGTGCAGCACAAGCTATGGAGAAGGTTAATGAATGTGTCAAAAGCCAATCATCTAGGATAAATTTCTGTGGTAATGGTAATCATATTATATCATTAGTGCAGAATGCTCCATATGGTTTGTATTTTATCCACTTTAATTATGTCCCTACTAAGTATGTCACAGCGAAGGTTAGTCCTGGTCTGTGCATTGCTGGTAATAGAGGTATAGCTCCTAAGAGTGGTTATTTTGTTAATGTAAATAATACTTGGATGTACACTGGTAGTGGTTACTACTACCCTGAACCTATAACT---GAAAATAATGTTGTTGTTACGAGTACCTGCGCTGTTAATTATACTAAAGCGCCGTATGTAATGCTGA-----------------------------------------------------------------------------------------------------------------------------------------------------------------------------------------------------------------------------------------------------------------------------------------------------------------------------------------------------------------------------------------------------------------------
>KF963229_HumanOC43_France_1967--
ATG---TTTTTGATACTTTTAATTTCCTTACCAACGGCTTTTGCTGTTATAGGAGATTTAAAGTGTACTTCAGAT------------------AATATTAATGATAAAGACACCGGTCCTCCTCCTATAAGTACTGATACTGTTGATGTTACTAATGGTTTGGGTACTTATTATGTTTTAGATCGTGTGTATTTAAATACTACGTTGTTTCTTAATGGTTATTACCCTACTTCAGGTTCCACATATCGTAATATGGCACTGAAGGGAAGTGTACTATTGAGCAGACTATGGTTTAAACCACCATTTCTTTCTGATTTTATTAATGGTATTTTTGCTAAGGTCAAAAATACCAAGGTTATT---AAAGATCGTGTAATGTATAGTGAGTTCCCTGCTATAACTATAGGTAGTACTTTTGTAAATACATCCTATAGTGTGGTAGTACAACCACGTACAATCAAGTCAACACAGGATGGTGATAATAAATTACAAGGTCTTTTAGAGGTCTCTGTTTGCCAGTATAATATGTGCGAGTACCCACAAACGATTTGTCATCCTAACCTG---GGTAATCATCGCAAAGAACTATGGCATTTGGAT---ACAGGTGTTGTTTCCTGTTTATATAAGCGTAATTTCACATATGATGTGAATGCTGATTATTTGTATTTTCATTTTTATCAAGAAGGTGGTACTTTTTATGCATATTTTACAGACACTGGTGTTGTTACTAAGTTTTTGTTTAATGTTTATTTAGGCATGGCGCTTTCACACTATTATGTCATGCCTCTGACTTGTAATAGTAAG------------------CTTACTTTAGAATATTGGGTTACACCTCTCACTTCTAGACAATATTTACTCGCTTTCAATCAAGATGGTATTATTTTTAATGCTGTTGATTGTATGAGTGATTTTATGAGTGAGATTAAGTGTAAAACACAATCTATAGCACCACCTACTGGTGTTTATGAATTAAACGGTTACACTGTTCAGCCAATCGCAGATGTTTACCGACGTAAACCTAATCTTCCCAATTGCAATATAGAAGCTTGGCTTAATGATAAGTCGGTGCCCTCTCCATTAAATTGGGAACGTAAGACATTTTCAAATTGTAATTTTAATATGAGCAGCCTGATGTCTTTTATTCAGGCAGACTCATTTACTTGTAATAATATTGATGCTGCTAAGATATATGGTATGTGTTTTTCCAGCATAACTATAGATAAGTTTGCTATACCCAATGGCAGGAAGGTTGACCTACAATTGGGTAATTTGGGCTATTTGCAGTCATTTAACTATAGAATTGATACTACTGCAACAAGTTGTCAGTTGTATTATAATTTACCTGCTGCTAATGTTTCTGTTAGCAGGTTTAATCCTTCTACTTGGAATAAGAGATTTGGTTTTATAGAAGATTCTGTTTTTAAGCCTCGACCTGCA---------GGTGTTCTTACT------AATCATGATGTAGTTTATGCACAACACTGTTTCAAAGCTCCTAAACATTTCTGTCCGTGTAAATTGAATGGTTCG---TGTGTAGGTAGTGGTCCTGGT---------------AAAAATAATGGTATAGGCACTTGTCCTGCAGGTACTAATTATTTAACTTGTGAT------------------------------AAT------------------TTGTGCACTCCTGATCCTATTACATTTACAGGT---------ACTTAT---------AAGTGCCCCCAAACTAAATCTTTAGTTGGCATAGGTGAGCACTGTTCGGGTCTTGCTGTTAAAAGTGATTATTGTGGAGGCAAT---------------------TCT---------TGTACTTGCCGACCACAA------------------------------------------GCATTTTTGGGTTGGTCTGCAGACTCTTGTTTACAAGGAGACAAGTGTAATATTTTTGCTAATTTTATTTTGCATGATGTTAATAGTGGTCTTACTTGTTCTACTGATTTACAAAAAGCTAACACAGACATAATTCTTGGTGTTTGTGTTAATTATGACCTCTATGGTATTTTAGGCCAAGGCATTTTTGTTGAGGTTAATGCGACTTATTATAATAGTTGGCAGAACCTTTTATATGATTCTAATGGTAATCTCTACGGTTTTAGAGACTACATAACAAACAGAACTTTTATGATTCGTAGTTGCTATAGCGGTCGTGTTTCTGCGGCCTTTCACGCTAACTCTTCCGAACCAGCATTGCTATTTCGGAATATTAAATGCAACTACGTTTTTAATAATAGTCTTACACGACAGCTGCAACCCATTAACTAT---TTTGATAGTTATCTTGGTTGTGTTGTCAATGCTTATAATAGTACTGCTATTTCTGTTCAAACATGTGATCTCACAGTAGGTAGTGGTTACTGTGTGGATTAC---------------TCTAAAAACAGACGAAGTCGTGGAGCG------------ATTACCACTGGTTATCGGTTTACTAATTTTGAGCCATTTACTGTTAATTCAGTAAACGATAGTTTAGAACCTGTAGGTGGTTTGTATGAAATTCAAATACCTTCAGAGTTTACTATAGGTAATATGGTGGAGTTTATTCAAACAAGCTCTCCTAAAGTTACTATTGATTGTGCTGCATTTGTCTGTGGTGATTATGCAGCATGTAAATCACAGTTGGTTGAATATGGTAGTTTCTGTGATAACATTAATGCCATACTCACAGAAGTAAATGAACTACTTGACACTACACAGTTGCAAGTAGCTAATAGTTTAATGAATGGTGTTACTCTTAGCACTAAGCTTAAAGATGGCGTTAATTTCAATGTAGACGACATCAATTTTTCCCCTGTATTAGGTTGTCTAGGCAGCGAATGTAGTAAA---------------------GCTTCCAGTAGATCTGCTATAGAGGATTTACTTTTTGATAAAGTAAAGTTATCTGATGTCGGTTTTGTTGAGGCTTATAATAATTGTACAGGAGGTGCCGAAATTAGGGACCTCATTTGTGTGCAAAGTTATAAAGGCATCAAAGTGTTGCCTCCACTGCTCTCAGAAAATCAGTTCAGTGGATACACTTTGGCTGCCACCTCTGCTAGTCTATTTCCTCCTTGGACAGCAGCAGCAGGTGTACCATTTTATTTAAATGTTCAGTATCGCATTAATGGGCTTGGTGTCACCATGGATGTGCTAAGTCAAAATCAAAAGCTTATTGCTAATGCATTTAACAATGCCCTTTATGCTATTCAGGAAGGGTTCGATGCAACTAATTCTGCTTTAGTTAAAATTCAAGCTGTTGTTAATGCAAATGCTGAAGCTCTTAATAACTTATTGCAACAACTCTCTAATAGATTTGGTGCTATAAGTGCTTCTTTACAAGAAATTCTATCTAGACTTGATGCTCTTGAAGCGGAAGCTCAGATAGATAGACTTATTAATGGTCGTCTTACCGCTCTTAATGCTTATGTTTCTCAACAGCTTAGTGATTCTACACTGGTAAAATTTAGTGCAGCACAAGCTATGGAGAAGGTTAATGAATGTGTCAAAAGCCAATCATCTAGGATAAATTTCTGTGGTAATGGTAATCATATTATATCATTAGTGCAGAATGCTCCATATGGTTTGTATTTTATCCACTTTAGTTATGTCCCTACTAAGTATGTCACAGCGAGGGTTAGTCCTGGTCTGTGCATTGCTGGTGATAGAGGTATAGCTCCTAAGAGTGGTTATTTTGTTAATGTAAATAATACTTGGATGTACACTGGTAGTGGTTACTACTACCCTGAACCTATAACT---GAAAATAATGTTGTTGTTATGAGTACCTGCGCTGTTAATTATACTAAAGCGCCGTATGTAATGCTGAACACTTCAATACCCAACCTTCCTGATTTTAAGGAAGAGTTGGATCAATGGTTTAAAAATCAAACATCAGTGGCACCAGATTTGTCACTTGATTAT------ATAAATGTTACATTCTTGGACCTACAAGTTGAAATGAATAGGTTACAGGAGGCAATAAAAGTCTTAAATCAGAGCTACATCAATCTCAAGGACATTGGTACATATGAATATTATGTAAAATGGCCTTGGTATGTATGGCTTTTAATCTGCCTTGCTGGTGTAGCTATGCTTGTTTTACTATTCTTCATATGCTGTTGTACAGGATGTGGGACTAGTTGTTTTAAGAAATGTGGTGGTTGTTGTGATGATTATACTGGATACCAGGAGTTAGTAATC---------AAAACTTCACATGACGACTAA
>KF963236_HumanOC43_France_2005-02-07
ATG---TTTTTGATACTTTTAATTTCCTTACCAATGGCTTTTGCTGTTATAGGAGATTTAAAGTGTACTTCAGAT---------ACGAGT---TATATTAATGATGTTGACACCGGTGTTCCTCCTATAAGTACTGATACTGTTGATGTTACTAATGGTTTGGGTACTTATTATGTTTTAGATCGTGTGTATTTAAATACTACTTTGTTTCTTAATGGTTACTATCCTACTTCAGGTTCCACATATCGTAATATGGCACTGAAGGGAAGTGTATTGTTGAGCACACTATGGTTTAAACCACCATTTCTTTCTGATTTTATTAATGGTATTTTTGCTAAGGTCAAAAATACCAAGGTTATT---AAAGATGATGTATTGTACAGTGAGTTCCCTGCTATAACTATAGGTAGTACTTTTGTAAATACATCCTATAGTGTGGTAGTACAACCACGTACAATTAATTTAGAT------------AATAAATTACAAGGTCTTTTAGAGATCTCTGTTTGCCAGTATAATATGTGCGAGTACCCACATACGATTTGTCATCCTAATTTG---GGTAATCATCGCACAGAACTATGGCATTTGGAT---ACAGGTGTTGTTTCCTGTTTATATAAGCGTAATTTCACATATGATGTGAATGCTGATTATTTGTATTTTCATTTTTATCAAGAAGGTGGTACTTTTTATGCATATTTTACAGACACTGGTGTTGTTACTAAGTTTTTGTTTAATGTTTATTTAGGCATGGCGCTTTCACACTATTATGTCATGCCTCTGACTTGTAATAGTAAGCGTAAG------GATGGTTTTACTTTAGAATATTGGGTTACACCTCTCACTTCTAGACAATATTTACTCGCTTTCAATCAAGATGGTATTATCTTTAATGCTGTTGATTGCATGAGTGATTTTATGAGTGAGATTAAGTGTAAAACACAATCTATAGCACCACCTACTGGTGTTTATGAATTAAACGGTTACACTGTTCAGCCAATTGCAGATGTTTACCGACGTAAACCTAATCTTCCCAATTGTAATATAGAAGCTTGGCTTAATGATAAGTCGGTACCATCTCCATTAAATTGGGAACGTAAGACATTTTCAAATTGTAATTTTAATATGAGCAGCCTGATGTCCTTTATTCAGGCAGACTCATTTACTTGTAATAATATTGATGCTGCTAAGATATATGGTATGTGTTTTTCCAGCATAACTATAGATAAGTTTGCTATACCCAATGGCAGGAAGGTTGACCTACAATTGGGTAATTTGGGCTATTTGCAGTCATTTAACTATAGAATTGATACTACTGCAACAAGTTGTCAGTTGTATTATAATTTACCTGCTGCTAATGTTTCTGTTAGCAGGTTTAATCCTTCTACTTGGAATAAGAGATTTGGTTTTATAGAAAATTCTGTTTTTAAGCCTCAACCTGCA---------GGTGTTTTTACC------AATCATGATGTAGTTTATGCCCAACATTGTTATAAAGCTCCCAAAAATTTCTGTCCGTGTAAATTGAATGGTTCTTTGTGTGTAGGTAGTGGTCCTGGT---------------AAAAATAATGGTATAGGCACTTGTCCTGCAGGTACTAATTATTTAACTTGTCAT------------------------------AAT------------------TTGTGTAATCCTGATCCTATTACATTTGCAGGTCCT---------TAT---------AAGTGCCCCCAAACTAAATCTTTAGTTGGTATAGGTGAGCACTGTTCAGGTCTTGCTGTTAAAAGTGATTATTGTGGAGGCAAT---------------------CCT---------TGTACTTGCCAACCACAA------------------------------------------GCATTTTTGGGTTGGTCTGCAGACTCTTGTTTACAAGGGGACAAGTGTAATATTTTTGCTAATTTAATTTTGCATGATGTTAATAGTGGTCTTACTTGTTCTACTGATTTACAAAAAGCTAACACAGACATAATTCTTGGTGTTTGTGTTAATTATGACCTTTATGGTATTTCAGGCCAAGGCATTTTTGTTGAGGTTAATGCGACTTATTATAATAGTTGGCAGAACCTTTTATATGATTCTAATGGTAATCTCTATGGTTTTAGAGACTACATAACAAATAGAACTTTTATGATTCGTAGTTGCTATAGCGGTCGTGTTTCTGCGGCCTTTCACGCTAACTCTTCCGAACCAGCATTGCTATTTCGGAATATTAAATGCAACTACGTTTTTAATAATAGTCTTACACGACAGCTGCAACCCATTAACTAT---TTTGATAGTTATCTTGGTTGTGTTGTCAATGCTTATAATAGTACTGCTATTTCTGTTCAAACATGTGATCTCACAGTAGGTAGTGGTTACTGTGTGGATTAC---------------TCTAAAAACAGACGAAGTCGTAGAGCG------------ATTACCACTGGTTATCGGTTTACTAATTTTGAGCCATTTACTGTTAATTCAGTAAATGATAGTTTAGAACCTGTAGGTGGTTTGTACGAAATTCAAATACCTTCAGAGTTTACTATAGGTAATATGGAGGAGTTTATTCAAACAAGCTCTCCTAAAGTTACTATTGATTGTGCTGCATTTGTCTGTGGTGATTATGCAGCATGTAAATCACAGTTGGTTGAATATGGTAGTTTCTGTGATAACATTAATGCCATACTCATAGAAGTAAATGAACTACTTGACACTACACAGTTGCAAGTAGCTAATAGTTTAATGAATGGTGTTACTCTTAGCACTAAGCTTAAAGATGGCGTTAATTTCAATGTAGACGACATCAATTTTTCCTCTGTATTAGGTTGTCTAGGCAGCGAATGTAGTAAA---------------------GCTTCCAGTAGATCTGCTATAGAGGATTTACTTTTTGATAAAGTAAAGTTATCTGATGTCGGTTTCGTTGAGGCTTATAATAATTGTACTGGAGGTGCCGAAATTAGGGACCTCATTTGTGTGCAAAGTTATAAAGGTATCAAAGTGTTGCCTCCACTGCTCTCAGAAAATCAGATCAGTGGATACACTTTGGCTGCCACTTCTGCTAGTCTGTTTCCTCCCTGGACAGCAGCAGCAGGTGTACCATTTTATTTAAATGTTCAGTATCGCATTAATGGGCTTGGTGTCACCATGGATGTGCTAAGTCAAAATCAAAAGCTTATTGCTAATGCATTTAACAATGCCCTTGATGCTATTCAGGAAGGGTTCGATGCAACTAATTCTGCTTTAGTTAAAATTCAAGCTGTTGTTAATGCAAATGCTGAAGCTCTTAATAACTTATTGCAACAACTCTCTAATAGATTTGGTGCTATAAGTTCTTCTCTACAAGAAATTCTATCTAGACTTGATGCTCTTGAAGCGGAAGCTCAGATAGATAGACTTATTAATGGTCGTCTTACCGCTCTTAATGCTTATGTTTCTCAACAGCTTAGTGATTCTACACTGGTAAAATTTAGTGCAGCACAAGCCATGGAGAAGGTTAATGAATGTGTCAAAAGCCAATCATCTAGGATAAATTTCTGTGGTAATGGTAACCATATTATATCATTAGTGCAGAATGCTCCATATGGTTTGTATTTTATCCACTTTAGTTATGTCCCTACTAAGTATGTCACAGCGAAGGTTAGTCCTGGTCTGTGCATTGCTGGTGATAGAGGTATAGCTCCTAAGAGTGGTTATTTTGTTAATGTAAATAATACTTGGATGTACACTGGTAGTGGTTACTATTACCCTGAACCTATAACT---GAAAATAATGTTGTTGTTATGAGTACCTGCGCTGTTAATTATACTAAAGCGCCGTATGTAATGCTGAACACTTCAACACCCAACCTTCCTGATTTTAGGGAAGAGTTGGATCAATGGTTTAAAAATCAAACATCAGTGGCACCAGATCTGTCACTTGATTAT------ATAAATGTTACATTCTTGGACCTACAAGTTGAAATGAATAGGTTACAGGAGGCAATAAAAGTTTTAAATCAGAGCTACATCAATCTCAAGGACATTGGTACATATGAATATTATGTAAAATGGCCTTGGTATGTATGGCTTTTAATCGGCCTTGCTGGTGTAGCTATGCTTGTTTTACTATTCTTCATATGCTGTTGTACAGGATGTGGGACTAGTTGTTTTAAGAAATGTGGTGGTTGTTGTGATGATTATACTGGATACCAGGAGTTTGTAATC---------AAAACTTCACATGACGACTAA
>LC331070_HumanOC43_Japan_2015-01-
ATG---TTTTTGATACTTTTAATTTCCTTACCAACGGCTTTTGCTGTTATAGGAGATTTAAATTGTACTTTAGATCCTAGGCTTAGAGGT---AGCTTTAATAATAGAGACACCGGTCCTCCTTCTATAAGTACTGATACTGTTGATGTTACTAATGGTTTGGGTACTTATTATGTTTTAGATCGTGTGTATTTAAATACTACGTTGTTTCTTAATGGTTATTACCCCACTTCAGGTTCCACATATCGTAATATGGCACTGAAGGGAACTGACTTATTGAGCACATTATGGTTTAAACCACCATTTCTTTCTGATTTTATTAATGGTATTTTTGCTAAGGTCAAAAATACCAATGTTTTT---AAAGATGGTGTAATGTATAGTGAGTTTCCTGCTATAACTATAGGTAGTACTTTTGTAAATACATCCTATAGTGTGGTAGTACAACCACGTACAATTAATTCAACACAGGATGGTGTTAATAAATTACAAGGTCTTTTAGAGGTCTCTGTTTGCCAGTATAATATGTGTGAGTACCCACATACGACTTGTCATCCTAACTTG---GGTAACCATTTCAAAGAATTATGGCATTTGGAT---ACAGGTGTTGTTTCCTGTTTGTATAAGCGTAATTTCACATATGATGTGAATGCTACTTATTTGTATTTTCATTTTTATCAAGAAGGTGGTACTTTTTATGCATATTTTACAGACACTGGTTTTGTTACTAAGTTTTTGTTTAATGTTTATTTAGGCATGGCACTTTCACACTATTATGTCATGCCTCTGACTTGTATTAGTAGGCTTAAA------GACGGTTTTAGTTTAGAATATTGGGTTACACCCCTCACTCCTAGACAATATTTACTCGCTTTCGATCAAGATGGTATTATTTTTAATGCTGTTGATTGTATGAGCGATTTTATGAGTGAGATTAAGTGTAAAACACAATCTATAGCACCACCCACTGGTGTTTATGAATTAAACGGTTACACTGTTCAGCCAATTGCAGATGTTTACCGACGCAAACCTGATCTTCCCAATTGTAATATAGAAGCTTGGCTTAATGATAAGTCGGTGCCCTCCCCATTAAATTGGGAACGTAAGACATTTTCAAATTGTAATTTTAATATGAGCAGCCTGATGTCTTTTATTCAGGCAGACTCATTTACTTGTAATAATATTGATGCTGCTAAGATATATGGTATGTGTTTTTCCAGCATAACTATAGATAAGTTTGCTATACCCAATCGCAGGAAGGTTGACCTACAATTGGGTAATTTGGGCTATTTGCAGTCATCCAACTATAGAATTGATACTACTGCAACAAGTTGTCAGTTGTATTATAATTTACCTGCTGCTAATGTCTCTGTTAGCAGGTTTAATCCTTCTACTTGGAATAAGAGATTTGGTTTTATAGAAGATTCTGTTTTTGTGCCTCAACCTACA---------GGTGTTTTTACT------AATCACAGTGTAGTTTATGCACAGCACTGTTTTAAAGCCCCTAAAAATTTCTGTCCGTGTAGT------------------------TCCTGTCCTGGT---------------AAAAATAATGGTATAGGCACTTGTCCTGCAGGTACTAATTCTTTAACTTGTGAT------------------------------AAT------------------TTATGTACTCTTGATCCTATTACACTTAAAGCTCCA---GATACTTAT---------AAGTGCCCCCAATCTAAATCTTTAGTTGGTATAGGTGAGCATTGTTCGGGTCTTGCTGTTAAAAGTGATTATTGTGGAAACAAT---------------------TCT---------TGTACTTGCCAACCACAA------------------------------------------GCATTTGTGGGTTGGTCTGCAGACTCTTGTTTACAAGGAGACAAGTGTAATATTTTTGCTAATTTCATTTTGCATGATGTTAATAATGGTCTTACTTGTTCTACTGATTTACAAAAAGCTAACACAGAAATAGAACTTGGTGTTTGTGTTAATTATGACCTCTATGGTATTTCAGGCCAAGGCATTTTTGTTGAGGTTAATGCGACTTATTATAATAGTTGGCAGAACCTTTTATATGATTCTAATGGTAACCTCTACGGTTTTAGAGACTACATAACAAACAGAACTTTTATGATTCATAGTTGCTATAGCGGTCGTGTTTCTGCGGCCTATCATGCCAACTCTTCCGAACCAGCATTGCTATTTCGGAATATTAAATGCAACTACGTTTTTAATAATAGTCTTACACGACAGCTGCAACCCATTAACTATTCGTTTGATAGTTATCTTGGTTGTGTTGTCAATGCTTATAATAGTACTGCTATTTCTGTCCAAACATGTGATCTCACAGTAGGTAGTGGTTACTGTGTGGATTAC---------------TCTAAAAACAGACGAAGTCGTAGA---------------------------------------------------------------------------------------------------------------------------------------------------------------------------------------------------------------------------------------------------------------------------------------------------------------------------------------------------------------------------------------------------------------------------------------------------------------------------------------------------------------------------------------------------------------------------------------------------------------------------------------------------------------------------------------------------------------------------------------------------------------------------------------------------------------------------------------------------------------------------------------------------------------------------------------------------------------------------------------------------------------------------------------------------------------------------------------------------------------------------------------------------------------------------------------------------------------------------------------------------------------------------------------------------------------------------------------------------------------------------------------------------------------------------------------------------------------------------------------------------------------------------------------------------------------------------------------------------------------------------------------------------------------------------------------------------------------------------------------------------------------------------------------------------------------------------------------------------------------------------------------------------------------
>LC506804_HumanOC43_Japan_2012-02-
ATG---TTTTTGATACTTTTAATTTCCTTACCAACGGCTTTTGCTGTTATAGGAGATTTAAATTGTCCTTTAGATCCTAGGCTTAAAGGT---AGCTTTAATAATAGAGACACCGGTCCTCCTTCTATAAGTACTGATACTGTTGATGTTACTAATGGTTTGGGTACTTATTATGTTTTAGATCGTGTGTATTTAAATACTACGTTGTTTCTTAATGGTTATTACCCTACTTCAGGTTCCACATATCGTAATATGGCACTGAAGGGAACTGACCTATTGAGCACATTATGGTTTAAACCACCATTTCTTTCTGATTTTATTAATGGTATTTTTGCTAAGGTCAAAAATACCAAGGTTTTT---AAAGATGGTGTAATGTATAGTGAGTTCCCTGCTATAACTATAGGTAGTACTTTTGTAAATACATCCTATAGTGTGGTAATACAACCACGTACAATTAATTCAACACAGGATGGTGTTAATAAATTACAAGGTCTTTTAGAGGTCTCTGTTTGCCAGTATAATATGTGTGAGCACCCACATACGATTTGTCATCCTAATTTG---GGTAACCATTTCAAAGAACTATGGCATTCGGAT---ACAGGTGTTGTTTCCTGTTTGTATAAGCGTAATTTCACATATGATGTGAATGCTACTTATTTGTATTTTCATTTTTATCAAGAAGGTGGTACCTTTTATGCATATTTTACAGACACTGGTGTTGTTACTAAGTTTTTGTTTAATGTTTATTTAGGCATGGCACTTTCACACTATTATGTCATGCCTCTGACTTGTATTAGTAGGCGTAAT------ATTGGTTTTACTTTAGAATATTGGGTTACACCCCTCACTTCTAGACAATATTTACTCGCTTTCAATCAAGATGGTATTATTTTTAATGCTGTTGATTGTATGAGTGATTTTATGAGTGAGATTAAGTGTAAAACACAATCTATAGCACCACCTACTGGTGTTTATGAATTAAACGGTTACACTGTTCAGCCAATTGCAGATGTTTACCGACGCAAACCTGATCTTCCCAATTGCAATATAGAAGCTTGGCTTAATGATAAGTCGGTGCCCTCTCCATTAAATTGGGAACGTAAGACATTTTCAAATTGTAATTTTAATATGAGCAGCCTGATGTCTTTTATTCAGGCAGACTCATTTACTTGTAATAATATTGATGCTGCTAAGATATATGGTATGTGTTTTTCCAGCATAACTATAGATAAGTTTGCTATACCCAATCGCAGGAAGGTTGACCTACAATTGGGCAATTTGGGCTATTTGCAGTCATCCAACTATAGAATTGATACTACTGCAACAAGTTGCCAGTTGTATTATAATTTACCTGCTGCTAATGTCTCTGTTAGCAGGTTTAATCCTTCTACTTGGAATAAGAGATTTGGTTTTATAGAAGATTCTGTTTTTGTGCCTCAACCTACA---------GGTGTTTTTACT------AATCACAGTGTAGTTTATGCACAACACTGTTTTAAAGCCCCTAAAAATTTCTGTCCGTGTAGT------------------------TCCTGTCCTGGT---------------AAAAATAATGGTATAGGCACTTGTCCTGCAGGTACTAATTATTTAACTTGTGAT------------------------------AAT------------------TTATGTACTCTTGATCCTATTACATTTAAAGCTCCA---GATACTTAT---------AAGTGCCCCCAAACTAAATCTTTAGTTGGTATAGGTGAGCACTGTTCGGGTCTTGCTGTTAAAAGTGATTATTGTGGAAACAAT---------------------TCT---------TGTACTTGCCAACCACAA------------------------------------------GCATTTTTGGGTTGGTCTGCAGACTCTTGTTTACAAGGAGACAAGTGTAATATTTTTGCTAATTTCATTTTGCATGATGTTAATAATGGTCTTACTTGTTCTACTGATTTACAAAAAGCTAACACAGAAATAGAACTTGGTGTTTGTGTTAATTATGACCTCTATGGTATTTCAGGCCAAGGCATTTTTGTTGAGGTTAATGCGACTTATTATAATAGTTGGCAGAACCTTTTATATGATTCTAATGGTAACCTCTACGGTTTTAGAGACTACATAACAAACAGAACTTTTATGATTCATAGTTGCTATAGCGGTCGTGTTTCTGCGGCCTATCATGCCAACTCTTCCGAACCAGCATTGCTATTTCGGAATATTAAATGCAACTACGTTTTTAATAATAGTCTTACACGACAGCTGCAACCCATTAACTATTCGTTTGATAGTTATCTTGGTTGTGTTGTCAATGCTTATAATAGTACTGCTATTTCTGTTCAAACATGTGATCTCACAGTAGGTAGTGGTTACTGTGTGGATTAC---------------TCTAAAAACAGACGAAGTCGTAGA---------------------------------------------------------------------------------------------------------------------------------------------------------------------------------------------------------------------------------------------------------------------------------------------------------------------------------------------------------------------------------------------------------------------------------------------------------------------------------------------------------------------------------------------------------------------------------------------------------------------------------------------------------------------------------------------------------------------------------------------------------------------------------------------------------------------------------------------------------------------------------------------------------------------------------------------------------------------------------------------------------------------------------------------------------------------------------------------------------------------------------------------------------------------------------------------------------------------------------------------------------------------------------------------------------------------------------------------------------------------------------------------------------------------------------------------------------------------------------------------------------------------------------------------------------------------------------------------------------------------------------------------------------------------------------------------------------------------------------------------------------------------------------------------------------------------------------------------------------------------------------------------------------------
>LC506806_HumanOC43_Japan_2012-02-
ATG---TTTTTGATACTTTTAATTTCCTTACCAACGGCTTTTGCTGTTATAGGAGATTTAAATTGTACTTTAGATCCTAGGCTTAAAGGT---AGCTTTAATAATAGAGACACCGGTCCTCCTTCTATAAGTACTGATACTGTTGATGTTACTAATGGTTTGGGTACTTATTATGTTTTAGATCGTGTGTATTTAAATACTACGTTGTTTCTTAATGGTTATTACCCCACTTCAGGTTCCACATATCGTAATATGGCACTGAAGGGAACTGACTTATTGAGCACATTATGGTTTAAACCACCATTTCTTTCTGATTTTATTAATGGTATTTTTGCTAAGGTCAAAAATACCAAGGTTTTT---AAAGATGGTGTAATGTATAGTGAGTTCCCTGCTATAACTATAGGTAGTACTTTTGTAAATACATCCTATAGTGTGGTAGTACAACCACGTACAATTAATTCAACACAGGATGGTGTTAATAAATTACAAGGTCTTTTAGAGGTCTCTGTTTGCCAGTATAATATGTGTGAGTACCCACATACGATTTGTCATCCTAACTTG---GGTAATCATTTCAAAGAACTATGGCATTTGGAT---ACAGGTGTTGTTTCCTGTTTGTATAAGCGTAATTTCACATATGATGTGAATGCTACTTATTTGTATTTTCATTTTTATCAAGAAGGTGGTACTTTTTACGCATATTTTACAGACACTGGTTTTGTTACTAAGTTTTTGTTTAATGTTTATTTAGGCATGGCACTTTCACACTATTATGTCATGCCTCTGACTTGTATTAGTAGGCGTGAT------ATTGGTTTTACTTTAGAATATTGGGTTACACCCCTCACTCCTAGACAATATTTACTCGCTTTCAATCAAGATGGTATTATTTTTAATGCTGTTGATTGTATGAGTGATTTTATGAGTGAGATTAAGTGTAAAACACAATCTATAGCACCACCCACTGGTGTTTATGAATTAAACGGTTACACTGTTCAGCCAATTGCAGATGTTTACCGACGCAAACCTGACCTTCCCAATTGCAATATAGAAGCTTGGCTTAATGATAAGTCGGTGCCCTCTCCATTAAATTGGGAACGTAAGACATTTTCAAATTGTAATTTTAATATGAGCAGCCTGATGTCTTTTATTCAGGCAGACTCATTTACTTGTAATAATATTGATGCTGCTAAGATATATGGTATGTGTTTTTCCAGCATAACTATAGATAAGTTTGCTATACCCAATCGCAGGAAGGTTGACCTACAATTGGGTAATTTGGGCTATTTGCAGTCATCCAATTATAGAATTGATACTACTGCAACAAGTTGTCAGTTGTATTATAATTTACCTGCTGCTAATGTCTCTGTTAGCAGGTTTAATCCTTCTACTTGGAATAAGAGATTTGGTTTTATAGAAGATTCTGTTTTTGTGCCTCAACCTACA---------GGTGTTTTTACT------AATCACAGTGTAGTTTATGCACAACACTGTTTTAAAGCCCCTAAAAATTTCTGTCCGTGTAGT------------------------TCCTGTCCTGGT---------------AAAAATAATGGTATAGGCACTTGTCCTGCAGGTACTAATTCTTTAACTTGTGAT------------------------------AAT------------------TTATGTACTCTTGATCCTATTACATTTAAAGCTCCA---GATACTTAT---------AAGTGCCCCCAATCCAAATCTTTAGTTGGTATAGGTGAGCACTGTTCGGGTCTTGCTGTTAAAAGTGATTATTGTGGAAACAAT---------------------TCT---------TGTACTTGCCAACCACAA------------------------------------------GCATTTTTGGGTTGGTCTGCAGACTCTTGTTTACAAGGAGACAAGTGTAATATTTTTGCTAATTTCATTTTGCATGATGTTAATAATGGTCTTACTTGTTCTACTGATTTACAAAAAGCTAACACAGAAATAGAACTTGGTGTTTGTGTTAATTATGACCTCTATGGTATTTCAGGCCAAGGCATTTTTGTTGAGGTTAATGCGACTTATTATAATAGTTGGCAGAACCTTTTATATGATTCTAATGGTAACCTCTACGGTTTTAGAGACTACATAACAAACAGAACTTTTATGATTCATAGTTGCTATAGCGGTCGTGTTTCTGCGGCCTATCATGCCAACTCTTCCGAACCAGCATTGCTATTTCGGAATATTAAATGCAACTACGTTTTTAATAATAGTCTTACACGACAGCTGCAACCCATTAACTATTCGTTTGATAGTTATCTTGGTTGTGTTGTCAATGCTTATAATAGTACTGCTATTTCTGTTCAAACATGTGATCTCACAGTAGGTAGTGGTTACTGTGTGGATTAC---------------TCTAAAAACAGACGAAGTCGTAGA---------------------------------------------------------------------------------------------------------------------------------------------------------------------------------------------------------------------------------------------------------------------------------------------------------------------------------------------------------------------------------------------------------------------------------------------------------------------------------------------------------------------------------------------------------------------------------------------------------------------------------------------------------------------------------------------------------------------------------------------------------------------------------------------------------------------------------------------------------------------------------------------------------------------------------------------------------------------------------------------------------------------------------------------------------------------------------------------------------------------------------------------------------------------------------------------------------------------------------------------------------------------------------------------------------------------------------------------------------------------------------------------------------------------------------------------------------------------------------------------------------------------------------------------------------------------------------------------------------------------------------------------------------------------------------------------------------------------------------------------------------------------------------------------------------------------------------------------------------------------------------------------------------------
>LC506945_HumanOC43_Japan_2017-06-
ATG---TTTTTGATACTTTTAATTTCCTTACCAACGGCTTTTGCTGTTATAGGAGATTTAAATTGTACTTTAGATCCTAGGCTTAAAGGT---AGCTTTAATAATAGAGACACCGGTCCTCCTTCTATAAGTATTGATACTGTTGATGTTACTAATGGTTTGGGTACTTATTATGTTTTAGATCGTGTGTATTTAAATACCACGTTGTTTCTTAATGGTTATTACCCCACTTCAGGTTCCACATATCGTAATATGGCACTGAAGGGAACTGACTTATTGAGCACATTATGGTTTAAACCACCATTTCTTTCTGATTTTATTAATGGTATTTTTGCTAAGGTCAAAAATACCAAGGTTTTT---AAAGATGGTGTAATGTATAGTGAGTTCCCTGCTATAACTATAGGTAGTACTTTTGTAAATACATCCTATAGTGTGGTAGTACAACCACGTACAATTAATTCAACACAGGATGGTGTTAATAAATTACAAGGTCTTTTAGAGGTCTCTGTTTGCCAGTATAATATGTGTGAGTACCCACATACGATTTGTCATCCTAACTTG---GGTAACCATTTCAAAGAACTATGGCATTATGAT---ACAGGTGTTGTTTCCTGTTTGTATAAGCGTAATTTCACATATGATGTGAATGCTACTTATTTGTATTTTCATTTTTATCAAGAAGGTGGTACTTTTTATGCATATTTTACAGACACTGGTTTTGTTACTAAGTTTTTGTTTAATGTTTATTTAGGCATGGCACTTTCACACTATTATGTCATGCCTCTGACTTGTATTCGTAGGCTTAAA------GACGGTTTTAGTTTAGAATATTGGGTTACACCCCTCACTCCTAGACAATATTTACTCGCTTTCAATCAAGATGGTATTATTTTTAATGCTGTTGATTGTATGAGTGATTTTATGAGTGAGATTAAGTGTAAAACACAATCTATAGCACCACCCACAGGTGTTTATGAATTAAACGGTTACACTGTTCAGCCAGTTGCAGATGTTTACCGACGGAAACCTGATCTTCCCAATTGTAATATAGAAGCTTGGCTTAATGATAAGTCGGTGCCCTCCCCATTAAATTGGGAACGTAAGACATTTTCAAATTGTAATTTTAATATGAGCAGCCTGATGTCTTTTATTCAGGCAGACTCATTTACTTGTAATAATATTGATGCTGCTAAGATATATGGTATGTGTTTTTCCAGCATAACTATAGATAAGTTTGCTATACCCAATCGCAGGAAGGTTGACCTACAATTGGGTAATTTGGGCTATTTGCAGTCATCCAACTATAGAATTGATACTACTGCAACAAGTTGTCAGTTGTATTATAATTTACCTGCTGCTAATGTCTCTGTTAGCAGGTTTAATCCTTCTACTTGGAATAAGAGATTTGGTTTTATAGAAGATTCTGTTTTTGTGCCTCAACCTACA---------GGTGTTTTTACT------AATCACAGTGTAGTTTATGCACAACACTGTTTTAAAGCCCCTAAAAATTTCTGTCCGTGTAGT------------------------TCCTGTCCTGGT---------------AAAAATAATGGTATAGGCACTTGTCCTGCAGGTACTAATTCTTTAACTTGTGAT------------------------------AAT------------------TTATGTACTCTTGATCCTATTACACTTAAAGCTCCA---GATACTTAT---------AAGTGCCCCCAATCTAAATCTTTAGTTGGTATAGGTGAGCACTGTTCGGGTCTTGCTGTTAAAAGTGATTATTGTGGAAACAAT---------------------TCT---------TGTACTTGCCAACCACAA------------------------------------------GCATTTTTGGGTTGGTCTGCAGACTCTTGTTTACAAGGAGACAAGTGTAATATTTTTGCTAATTTCATTTTGCATGATGTTAATAATGGTCTTACTTGTTCTACTGATTTACAAAAAGCTAACACAGAAATAGAACTTGGTGTTTGTGTTAATTATGACCTCTATGGTATTTCTGGCCAAGGCATTTTTGTTGAGGTTAATGCGACTTATTATAATAGTTGGCAGAACCTTTTATATGATTCTAATGGTAACCTCTACGGTTTTAGAGACTACATAACAAACAGAACTTTTATGATTCATAGTTGCTATAGCGGTCGAGTTTCTGCGGCCTATCATGCCAACTCTTCCGAACCAGCATTGCTATTTCGGAATATTAAATGCAACTACGTTTTTAATAATAGTCTTACACGACAGCTGCAACCCATTAACTATTCGTTTGATAGTTATCTTGGTTGTGTTGTCAATGCTTATAATAGTACTGCTATTTCTGTCCAAACATGTGATCTCACAGTAGGTAGTGGTTACTGTGTGGATTAC---------------TCTAAAAACAGACGAAGTCGTAGA---------------------------------------------------------------------------------------------------------------------------------------------------------------------------------------------------------------------------------------------------------------------------------------------------------------------------------------------------------------------------------------------------------------------------------------------------------------------------------------------------------------------------------------------------------------------------------------------------------------------------------------------------------------------------------------------------------------------------------------------------------------------------------------------------------------------------------------------------------------------------------------------------------------------------------------------------------------------------------------------------------------------------------------------------------------------------------------------------------------------------------------------------------------------------------------------------------------------------------------------------------------------------------------------------------------------------------------------------------------------------------------------------------------------------------------------------------------------------------------------------------------------------------------------------------------------------------------------------------------------------------------------------------------------------------------------------------------------------------------------------------------------------------------------------------------------------------------------------------------------------------------------------------------
>MF996613_HumanOC43_China_2015--
ATG---TTTTTGATACTTTTAATTTCCTTACCAACGGCTTTTGCTGTTATAGGAGATTTAAATTGTACTTTAGATCCTAGGCTTAAAGGT---AGCTTTAATAATAGAAACACCGGTCTTCCTTCTATAAGTACTGATACTGTTGATGTTACTAATGGTTTGGGTACTTATTATGTTTTAGATCGTGTGTATTTAAATACTACGTTGTTTCTTAATGGTTATTACCCCACTTCAGGTTCCACATATCGTAATATGGCACTGAAGGGAACTGACTTATTGAGCACATTATGGTTTAAACCACCATTTCTTTCTGATTTTATTAATGGTATTTTTGCTAAGGTCAAAAATACCAAGGTTTTT---AAAGATGGTGTAATGTATAGTGAGTTTCCTGCTATAACTATAGGTAGTACTTTTGTAAATACATCCTATAGTGTGGTAGTACAACCACGTACAATTAATTCAACACAGGATGGTGTTAATAAATTACAAGGTCTTTTAGAGGTCTCTGTTTGCCAGTATAATATGTGTGAGTACCCACATACGATTTGTCATCCTAACTTG---GGTAACCATTTCAAAGAACTATGGCATTTGGAT---ACAGGTGCTGTTTCCTGTTTGTATAAGCGTAATTTCACATATGATGTGAATGCTACTTATTTGTATTTTCATTTTTACCAAGAAGGTGGTACTTTTTATGCATATTTTACAGACACTGGTTTTGTTACTAAGTTTTTGTTTAATGTTTATTTAGGCATGGCACTTTCACACTATTATGTCATGCCTCTGACTTGTATTAGAAGGCCTAAA------GACGGTTTTAGTTTAGAATATTGGGTTACACCCCTCACTCCTAGACAATATTTACTCGCTTTCAATCAAGATGGTATTATTTTTAATGCTGTTGATTGTATGAGTGATTTTATGAGTGAGATTAAGTGTAAAACACAATCTATAGCACCACCCACTGGTGTTTATGAATTAAACGGTTACACTGTTCAGCCAATTGCAGATGTTTACCGACGCAAACCTGATCTTCCCAATTGTAATATAGAAGCTTGGCTTAATGATAAGTCGGTGCCCTCCCCATTAAATTGGGAACGTAAGACATTTTCAAATTGTAATTTTAATATGAGCAGCCTGATGTCTTTTATTCAGGCAGACTCATTTACTTGTAATAATATTGATGCTGCTAAGATATATGGTATGTGTTTTTCCAGCATAACTATAGATAAGTTTGCTATACCCAATCGCAGGAAGGTTGACCTACAATTGGGTAATTTGGGCTATTTGCAGTCATCCAACTATAGAATTGATACTACTGCAACAAGTTGTCAGTTGTATTATAATTTACCTGCTGCTAATGTCTCTGTTAGCAGGTTTAATCCTTCTACTTGGAATAAGAGATTTGGTTTTATAGAAGATTCTGTTTTTGTGCCTCAACCTACA---------GGTGTTTTTACT------AATCACAGTGTAGTTTATGCACAACACTGTTTTAAAGCCCCTAAAAATTTCTGTCCGTGTAGT------------------------TCCTGTCCTGGT---------------AAAAATAATGGTATAGGCACTTGTCCTGCAGGTACTAATTCTTTAACTTGTGAT------------------------------AAT------------------TTATGTACTCTTGATCCTATTACACTTAAAGCTCCA---GATACTTAT---------AAGTGCCCCCAATCTAAATCTTTAGTTGGTATAGGTGAGCACTGTTCGGGTCTTGCTGTTAAAAGTGATTATTGTGGAAACAAT---------------------TCT---------TGTACTTGCCAACCACAA------------------------------------------GCATTTTTGGGTTGGTCTGCAGACTCTTGTTTACAAGGAGACAAGTGTAATATTTTTGCTAATTTCATTTTGCATGATGTTAATAATGGTCTTACTTGTTCTACTGATTTACAAAAAGCTAACACAGAAATAGAACTTGGTGTTTGTGTTAATTATGACCTCTATGGTATTTCAGGCCAAGGCATTTTTGTTGAGGTTAATGCGACTTATTATAATAGTTGGCAGAACCTTTTATATGATTCTAATGGTAACCTCTACGGTTTTAGAGACTACATAACAAACAGAACTTTTATGATTCATAGTTGCTATAGCGGTCGTGTTTCTGCGGCCTATCATGCCAACTCTTCCGAACCAGCATTGCTATTTCGGAATATTAA----------------------------------------------------------------------------------------------------------------------------------------------------------------------------------------------------------------------------------------------------------------------------------------------------------------------------------------------------------------------------------------------------------------------------------------------------------------------------------------------------------------------------------------------------------------------------------------------------------------------------------------------------------------------------------------------------------------------------------------------------------------------------------------------------------------------------------------------------------------------------------------------------------------------------------------------------------------------------------------------------------------------------------------------------------------------------------------------------------------------------------------------------------------------------------------------------------------------------------------------------------------------------------------------------------------------------------------------------------------------------------------------------------------------------------------------------------------------------------------------------------------------------------------------------------------------------------------------------------------------------------------------------------------------------------------------------------------------------------------------------------------------------------------------------------------------------------------------------------------------------------------------------------------------------------------------------------------------------------------------------------------------------------------------------------------------------------------------------------------------
>KF572840_HumanOC43_China_2012-02-
ATG---TTTTTGATACTTTTAATTTCCTTACCAACGGCTTTTGCTGTTATAGGAGATTTAAATTGTCCTTTAGATCCTAGGCTTAAAGGT---AGCTTTAATGATAGAGACACCGGTCCTCCTTCTATAAGTACTGATACTGTTGATGTTACTAATGGTTTGGGTACTTATTATGTTTTAGATCGTGTGTATTTAAATACTACGTTGTTTCTTAATGGTTATTACCCCACTTCAGGTTCCACATATCGTAATATGGCACTGAAGGGAACTGATCTATTGAGCACATTATGGTTTAAACCACCATTTCTTTCTGATTTTATTAATGGTATTTTTGCTAAGGTCAAAAATACCAAGGTTTTT---AAACATGGTGTAATGTATAGTGAGTTTCCTGCCATAACTATAGGTAGTACTTTTGTAAATACATCCTATAGTGTGGTAGTACAACCACGTACAATTAATTCAACACAGGATGGTGTTAATAAATTACAAGGTCTTTTAGAGGTCTCTGTTTGCCAGTATAATATGTGTGAGTACCCACATACGATTTGTCATCCTAATTTG---GGTAACCATTTCAAAGAACTATGGCATTCGGAT---ACAGGTGTTGTTTCCTGTTTGTATAAGCGTAATTTCACATATGATGTGAATGCTACTTATTTGTATTTTCATTTTTATCAAGAAGGTGGTACTTTTTATGCATATTTTACAGACACTGGTTTTGTTACTAAGTTTTTGTTTAATGTTTATTTAGGCATGGCACTTTCACACTATTATGTCATGCCTCTGACTTGTATTAGTAGGCGTGAT------ATTGGTTTTACTTTAGAATATTGGGTTACACCCCTCACTCCTAGACAATATTTACTCGCTTTCAATCAAGATGGTATTATTTTTAATGCTGTTGATTGTATGAGTGATTTTATGAGTGAGATTAAGTGTAAAACACAATCTATAGCACCACCCACTGGTGTTTATGAATTAAACGGTTACACTGTTCAGCCAATTGCAGATGTTTACCGACGCAAACCTGATCTTCCCAATTGCAATATAGAAGCTTGGCTTAATGATAAGTCGGTGCCCTCTCCATTAAATTGGGAACGTAAGACATTTTCAAATTGTAATTTTAATATGAGCAGCCTGATGTCTTTTATTCAGGCAGACTCATTTACTTGTAATAATATTGATGCTGCTAAGATATATGGTATGTGTTTTTCCAGCATAACTATAGATAAGTTTGCTATACCCAATCGCAGGAAGGTTGACCTACAATTGGGCAATTTGGGCTATTTGCAGTCATCCAACTATAGAATTGATACTACTGCAACAAGTTGTCAGTTGTATTATAATTTACCTGCTGCTAATGTCTCTGTTAGCAGGTTTAATCCTTCTACTTGGAATAAGAGATTTGGTTTTATAGAAGATTCTGTTTTTGTGCCTCAACCTACA---------GGTGTTTTTACT------AATCACAGTGTAGTTTATGCACAACACTGTTTCAAAGCCCCTAAAAATTTCTGTCCGTGTAAATCGAAT---------------GGTTCCTGTCCTGGT---------------AAAAATAATGGTATAGGCACTTGTCCTGCAGGTACTAATTATTTAAATTGTGAT------------------------------AAT------------------TTATGTACTCTTGATCCTATTACATTTAAAGCTCCA---GGTACTTAT---------AAGTGCCCCCAAACTAAATCTTTAGTTGGTATAGGTGAGCACTGTTCGGGTCTTGCTGTTAAAAGTGATTATTGTGGAAACAAT---------------------TCT---------TGTACTTGCCAACCACAA------------------------------------------GCATTTTTGGGTTGGTCTGCAGACTCTTGTTTACAAGGAGACAAGTGTAATATTTTTGCTAATTTCATTTTGCATGATGTTAATAATGGTCTTACTTGTTCTACTGATTTACAAAAAGCTAACACAGAAATAGAACTTGGTGTTTGTGTTAATTATGACCTCTATGGTATTTCAGGCCAAGGCATTTTTGTTGAGGTTAATGCGACTTATTATAATAGTTGGCAGAACCTTTTATATGATTCTAATGGTAACCTCTACGGTTTTAGAGACTACATAACAAACAGAACTTTTATGATTCGTAGTTGCTATAGCGGTCGTGTTTCTGCGGCCTATCATGCCAACTCTTCCGAACCAGCATTGCTATTTCGGAATATTAAATGCAACTACGTTTTTAATAATAGTCTTACACGACAGCTGCAACCCATTAACTATTCGTTTGATAGTTATCTTGGTTGTGTTGTCAATGCTTATAATAGTACCGCTATTTCTGTTCAAACATGTGATCTCACAGTAGGTAGTGGTTACTGTGTGGATTAC---------------TCTAAAAACAGACGAAGTCGTAGAGCG------------ATCACCACTGGTTATCGGTTTACTAATTTTGAGCCATTTACTGTTAATTCAGTAAATGATAGTTTGGAACCTGTAGGTGGTTTGTATGAAATTCAAATACCTTCAGAGTTTACTATAGGTAATATGGAGGAGTTTATTCAAACAAGCTCTCCCAAAGTTACTATTGATTGTGCTGCATTTGTCTGTGGTGATTATGCAGCATGTAAATTACAGTTGGTTGAATATGGTAGTTTCTGTGATAACATTAATGCCATACTCACAGAAGTAAATGAACTACTTGATACTACACAGTTGCAAGTAGCTAATAGTTTAATGAATGGTGTTACTCTTAGCACTAAGCTTAAAGATGGTGTTAATTTCAATGTAGACGACATCAATTTTTCCCCTGTATTAGGTTGTCTAGGCAGCGAATGTAGTAAA---------------------GCTTCCAGTAGATCTGCTATAGAGGATTTACTTTTTGATAAAGTAAAGTTATCTGATGTCGGTTTCGTTGAGGCTTATAATAATTGTACAGGAGGTGCCGAAATTAGGGACCTCATTTGTGTGCAAAGTTATAAAGGCATCAAAGTGTTGCCTCCACTGCTCTCAGAAAATCAGATCAGTGGATATACTTTGGCTGCCACCTCTGCTAGTCTATTTCCTCCTTGGACAGCAGCAGCAGGTGTACCATTTTATTTAAATGTTCAGTATCGCATTAATGGTCTTGGTGTCACCATGGATGTGCTAAGTCAAAATCAAAAGCTTATTGCTAATGCATTTAACAATGCCCTTCATGCTATTCAGCAAGGGTTCGATGCAACTAATTCTGCTTTAGTTAAAATTCAAGCTGTTGTTAATGCAAATGCTGAAGCTCTTAATAACTTATTGCAACAACTCTCTAATAGATTTGGTGCTATAAGTGCTTCTTTACAAGAAATTCTATCTAGACTTGATGCTCTTGAAGCGGAAGCTCAGATAGATAGACTTATTAATGGTCGTCTCACCGCTCTTAATGCTTATGTTTCTCAACAGCTTAGTGATTCTACACTGGTAAAATTTAGTGCAGCACAAGCTATGGAGAAGGTTAATGAATGTGTCAAAAGCCAATCATCTAGGATAAATTTCTGTGGTAATGGTAATCATATTATATCATTAGTGCAGAATGCTCCATATGGTTTGTATTTTATCCACTTTAATTATGTCCCTACTAAGTATGTCACAGCGAAGGTTAGTCCTGGTCTGTGCATTGCTGGTAATAGAGGTATATCTCCTAAGAGTGGTTATTTTGTTAATGTAAATAATACTTGGATGTACACTGGTAGTGGTTACTACTACCCTGAACCTATAACT---GAAAATAATGTTGTTGTTATGAGTACCTGCGCTGTTAATTATACTAAAGCGCCGTATGTAATGCTGAACACTTCAATACCCAACCTTCCTGATTTTAAGGAAGAGTTGGACCAATGGTTCAAAAATCAAACATCAGTGGCACCAGATTTGTCACTTGATTAT------ATAAATGTTACATTCTTAGACCTACAAGTTGAAATGAATAGGTTACAGGAGGCAATAAAAGTCTTAAATCATAGCTACATCAATCTCAAGGACATTGGTACATATGAATATTATGTAAAATGGCCTTGGTATGTATGGCTTTTAATCTGCCTTGCTGGTGTAGCTATGCTTGTTTTACTATTCTTCATATGCTGTTGTACAGGATGTGGGACTAGTTGTTTTAAGAAATGTGGTGGTTGTTGTGATGATTATACTGGATACCAGGAGTTAGTAATC---------AAAACTTCACATGACGACTAA
>KF572858_HumanOC43_China_2007-06-
ATG---TTTTTGATACTTTTAATTTCCTTACCAACGGCTTTTGCTGTTATAGGAGATTTAAATTGTCCTTTAGATCCTAGGCTTAAAGGT---AGCTTTAATAATAGAGACACCGGTCCTCCTTCTATAAGTACTGATACTGTTGATGTTACTAATGGTTTGGGTACTTATTATGTTTTAGATCGTGTGTATTTAAATACTACGTTGTTTCTTAATGGTTATTACCCCACTTCAAGTTCCACATATCGTAATATGGCACTGAAGGGAACTGACAAATTGAGTACATTATGGTTTAAACCACCATTTCTTTCTGATTTTATTAATGGTATTTTTGCTAAGGTCAAAAATACCAAGGTTTTT---AAAGATGGTGTAATGTATAGTGAGTTCCCTGCTATAACTATAGGTAGTACTTTTGTAAATACATCCTATAGTGTGGTAGTACAACCACGTACAATTAATTCAACACAGGATGGTGTTAATAAATTACAAGGTCTTTTAGAGGTCTCTGTTTGCCAGTATAATATGTGTGAGTACCCACATACGATTTGTCATCCTAAATTG---GGTAACCATTTCAAAGAACTATGGCATTTGGAT---ACAGGTGTTGTTTCCTGTTTGTATAAGCGTAATTTCACATATGATGTGAATGCTACTTATTTGTATTTTCATTTTTATCAAGAAGGTGGTACTTTTTATGCATATTTTACAGACACTGGTTTTGTTACTAAGTTTTTGTTTAATGTTTATTTAGGCATGGCACTTTCACACTATTATGTCATGCCTCTGACTTGTATTAGTAGGCTTGAT------ATTGGTTTTACTTTAGAATATTGGGTTACACCCCTCACTCCTAGACAATATTTACTCGCTTTCAATCAAGATGGTATTATTTTTAATGCTGTTGATTGTATGAGTGATTTTATGAGTGAGATTAAGTGTAAAACACAATCTATAGCACCACCCACTGGTGTTTATGAATTAAACGGTTACACTGTTCAGCCAATTGCAGATGTTTACCGACGCAAACCTGATCTTCCCAATTGCAATATAGAAGCTTGGCTTAATGATAAGTCGGTGCCCTCTCCATTAAATTGGGAACGTAAGACATTTTCAAATTGTAATTTTAATATGAGCAGCCTGATGTCTTTTATTCAGGCAGACTCATTTACTTGTAATAATATTGATGCTGCTAAGATATATGGTATGTGTTTTTCCAGCATAACTATAGATAAGTTTGCTATACCCAATCGCAGGAAGGTTGACCTACAATTGGGCAATTTGGGCTATTTGCAGTCATCCAACTATAGAATTGATACTACTGCAACAAGTTGTCAGTTGTATTATAATTTACCTGCTGCTAATGTCTCTGTTAGCAGGTTTAATCCTTCTACTTGGAATAAGAGATTTGGTTTTATAGAAGATTCTGTTTTTGTGCCTCAACCTACA---------GGTGTTTTTACT------AATCACAGTGTAGTTTATGCACAACACTGTTTTAAAGCCCCTAAAAATTTCTGTCCGTGTAGT------------------------TCCTGTCCTGGT---------------AAAAATAATGGTATAGGCACTTGTCCTGCAGGTACTAATTATTTAACTTGTGAT------------------------------AAT------------------TTATGTACTCTTGATCCTATTACATTTAAAGCTCCA---GATACTTAT---------AAGTGCCCCCAAACTAAATCTTTAGTTGGTATAGGTGAGCACTGTTCGGGTCTTGCTGTTAAAAGTGATTATTGTGGAAACAAT---------------------TCT---------TGTACTTGCCAACCACAA------------------------------------------GCATTTTTGGGTTGGTCTGCAGACTCTTGTTTACAAGGAGACAAGTGTAATATTTTTGCTAATTTCATTTTGCACGATGTTAATAATGGTCTTACTTGTTCTACTGATTTACAAAAAGCTAATACAGAAATAGAACTTGGTGTTTGTGTTAATTATGATCTCTATGGTATTTCAGGCCAAGGCATTTTTGTTGAGGTTAATGCGACTTATTATAATAGTTGGCAGAACCTTTTATATGATTCTAATGGTAACCTCTACGGTTTTAGAGACTACATAACAAACAGAACTTTTATGATTCATAGTTGCTATAGCGGTCGTGTTTCTGCGGCCTATCATGCCAACTCTTCCGAACCAGCATTGCTATTTCGGAATATTAAATGCAACTACGTTTTTAATAATAGTCTTACACGACAGCTGCAACCCATTAACTATTCGTTTGATAGTTATCTTGGTTGTGTTGTCAATGCTTATAATAATACTGCTATTTCTGTTCAAACATGTGATCTCACAGTAGGTAGTGGTTACTGTGTGGATTAC---------------TCTAAAAACAGACGAAGTCGTAAAGCG------------ATCACCACTGGTTATCGGTTTACTAATTTTGAGCCATTTACTGTTAATTCAAAAAATGATAATTTGGAACCTGTAAGTGGTTTGTATGAAATTCAAATACCTTCAAAGTTTACTATAGGTAATATGGAGGAGTTTATTCAAACAAGCTCTCCCAAAGTTACTATTGATTGTGCTGCATTTGTCTGTGGTGATTATGCAGCATGTAAATTACAGTTGGTTGAATATGGTAGTTTCTGTGATAACATTAATGCCATACTCACAGAAGTAAATGAACTACTTGATACTACACAGTTGCAAGTAGCTAATAGTTTAATGAATGGTGTTACTCTTAGCACTAAGCTTAAAGATGGTGTTAATTTCAATGTAGACGACATCAATTTTTCCCCTGTATTAGGTTGTCTAGGCAGCGAATGTAGTAAA---------------------GCTTCCAGTAGATCTGCTATAGAGGATTTACTTTTTGATAAAGTAAAGTTATCTGATGTCGGTTTCGTTGAGGCTTATAATAATTGTACAGGAGGTGCCGAAATTAGGGACCTCATTTGTGTGCAAAGTTATAAAGGCATCAAAGTGTTGCCTCCACTGCTCTCAGAAAATCAGATCAGTGGATATACTTTGGCTGCCACCTCTGCTAGTCTATTTCCTCCTTGGACAGCAGCAGCAGGTGTACCATTTTATTTAAATGTTCAGTATCGCATTAATGGGCTTGGTGTCACCATGGATGTGCTAAGTCAAAATCAAAAGCTTATTGCTAATGCATTTAACAATGCCCTTCATGCTATTCAGCAAGGGTTCGATGCAACTAATTCTGCTTTAGTTAAAATTCAAGCTGTTGTTAATGCAAATGCTGAAGCTCTTAATAACTTATTGCAACAACTCTCTAATAGATTTGGTGCTATAAGTGCTTCTTTACAAGAAATTCTATCTAGACTTGATGCTCTTGAAGCGGAAGCTCAGATAGATAGACTTATTAATGGTCGTCTCACCGCTCTTAATGCTTATGTTTCTCAACAGCTTAGTGATTCTACACTGGTAAAATTTAGTGCAGCACAAGCTATGGAGAAGGTTAATGAATGTGTCAAAAGCCAATCATCTAGGATAAATTTCTGTGGTAATGGTAATCATATTATATCATTAGTGCAGAATGCTCCATATGGTTTGTATTTTATCCACTTTAATTATGTCCCTACTAAGTATGTCACAGCGAAGGTTAGTCCTGGTCTGTGCATTGCTGGTAATAGAGGTATAGCTCCTAAGAGTGGTTATTTTGTTAATGTAAATAATACTTGGATGTACACTGGTAGTGGTTACTACTACCCTGAACCTATAACT---GAAAATAATGTTGTTGTTATGAGTACCTGCGCTGTTAATTATACTAAAGCGCCGTATGTAATGCTGAACACTTCAATACCCAACCTTCCTGATTTTAAGGAAGAGTTGGACCAATGGTTCAAAAATCAAACATCAGTGGCACCAGATTTGTCACTTGATTAT------ATAAATGTTACATTCTTGGACCTACAAGTTGAAATGAATAGGTTACAGGAGGCAATAAAAGTCTTAAATCATAGCTACATCAATCTCAAGGACATTGGTACATATGAATATTATGTAAAATGGCCTTGGTATGTATGGCTTTTAATCTGCCTTGCTGGTGTAGCTATGCTTGTTTTACTATTCTTCATATGCTGTTGTACAGGATGTGGGACTAGTTGTTTTAAGAAATGTGGTGGTTGTTGTGATGATTATACTGGATACCAGGAGTTAGTAATC---------AAAACTTCACATGACGACTAA
>KF923895_HumanOC43_China_2010-07-
ATG---TTTTTGATACTTTTAATTTCCTTACCAACGGCTTTTGCTGTTATAGGAGATTTAAATTGTCCTTTAGATCCTAGGCTTAAAGGT---AGCTTTAATAATAGAGACACCGGTCCTCCTTCTATAAGTACTGATACTGTTGATGTTACTAATGGTTTGGGTACTTATTATGTTTTAGATCGTGTGTATTTAAATACTACGTTGTTTCTTAATGGTTATTACCCCACTTCAGGTTCCACATATCGTAATATGGCACTGAAGGGAACTGACTTATTGAGCAAATTATGGTTTAAACCACCATTTCTTTCTGATTTTATTAATGGTATTTTTGCTAAGGTCAAAAATACCAAGGTTTTT---AAAGATGGTGTAATGTATAGTGAGTTCCCTGCTATAACTATAGGTAGTACTTTTGTAAATACATCCTATAGTGTGGTAGTACAACCACGTACAATTAATTCAACACAGGATGGTGTTAATAAATTACAAGGTCTTTTAGAGGTCTCTGTTTGCCAGTATAATATGTGTGAGTACCCACATACGATTTGTCATCCTAAATTG---GGTAACCATTTCAAAGAACTATGGCATTCGGAT---ACAGGTGTTGTTTCCTGTTTGTATAAGCGTAATTTCACATATGATGTGAATGCTACTTATTTGTATTTTCATTTTTATCAAGAAGGTGGTACTTTTTATGCATATTTTACAGACACTGGTTTTGTTACTAAGTTTTTGTTTAATGTTTATTTAGGCATGGCACTTTCACACTATTATGTCATGCCTCTGACTTGTATTAGTAGGCTTGAT------ATTGGTTTTACTTTAGAATATTGGGTTACACCCCTCACTCCTAGACAATATTTACTCGCTTTCAATCAAGATGGTATTATTTTTAATGCTGTTGATTGTATGAGTGATTTTATGAGCGAGATTAAGTGTGAAACACAATCTATAGCACCACCCACTGGTGTTTATGAATTAAACGGTTACACTGTTCAGCCAATTGCAGATGTTTACCGACGCAAACCTGATCTTCCCAATTGCAATATAGAAGCTTGGCTTAATGATAAATCGGTGCCCTCTCCATTAAATTGGGAACGTAAGACATTTTCAAATTGTAATTTTAATATGAGCAGCCTGATGTCTTTTATTCAGGCAGACTCATTTACTTGTAATAATATTGATGCTGCTAAGATATATGGTATGTGTTTTTCCAGCATAACTATAGATAAGTTTGCTATACCCAATCGCAGGAAGGTTGACCTACAATTGGGTAATTTGGGCTATTTGCAGTCATTTAACTATAGAATTGATACTACTGCAACAAGTTGTCAGTTGTATTATAATTTACCTGCTGCTAATGTTTCTGTTAGCAGGTTTGATCCTTCTACTTGGAATAAGAGATTTGGTTTTATAGAAAATTCTGTTTTTAAGCCTCAACCTGCA---------GGTGTTCTTACC------AATCATGATGTAGTTTATGCCCAACATTGTTTTAAAGCTCCCAAAAATTTTTGTCCGTGTAAATTGAACAGTTCTTTGTGTGTAGGTAGTGGTCCTGGT---------------AAAAATAATGGTATAGGCACTTGTCCTGCAGGTACTAATTATTTAACTTGTCAC------------------------------AAT------------------TTGTGCAATCCTGATCCTATTACATTTACAGGTCCT---------TAT---------AAGTGCCCCCAAACTAAATCTTTAGTTGGTATAGGTGAGCACTGTTCAGGTCTTGCTGTTAAAAGTGATTATTGTGGAGGCAAT---------------------CCT---------TGCACTTGCCAACCACAA------------------------------------------GCATTTTTGGGTTGGTCTGCAGACTCTTGTTTACAAGGGGACAAGTGTAATATTTTTGCTAATTTAATTTTGCATGATGTTAATAGTGGTCTTACTTGTTCTACTGATTTACAAAAAGCTAACACAGACATAAAACTTGGTGTTTGTGTTAATTATGACCTTTATGGTATTTCAGGCCAAGGCATTTTTGTTGAGGTTAATGCGACTTATTATAATAGTTGGCAGAACCTTTTATATGATTCTAATGGTAATCTCTATGGTTTTAGAGACTACATAACAAACAGAACTTTTATGATTCGTAGTTGCTATAGCGGTCGTGTTTCTGCGGCCTTTCACGCTAACTCTTCCGAACCAGCATTGCTATTTCGGAATATTAAATGCAACTACGTTTTTAATAATAGTCTTACACGACAGCTGCAACCCATTAACTATTCGTTTGATAGTTATCTTGGTTGTGTTGTCAATGCTTATAATAGTACCGCTATTTCTGTTCAAACATGTGATCTCACAGTAGGTAGTGGTTACTGTGTGGATTAC---------------TCTAAAAACAGACGAAGTCGTAGAGCG------------ATCACCACTGGTTATCGGTTTACTAATTTTGAGCCATTTACTGTTAATTCAGTAAATGATAGTTTGGAACCTGTAGGTGGTTTGTATGAAATTCAAATACCTTCAGAGTTTACTATAGGTAATATGGAGGAGTTTATTCAAACAAGCTCTCCCAAAGTTACTATTGATTGTGCTGCATTTGTCTGTGGTGATTATGCAGCATGTAAATTACAGTTGGTTGAATATGGTAGTTTCTGTGATAACATTAATGCCATACTCACAGAAGTAAATGAACTACTTGATACTACACAGTTGCAAGTAGCTAATAGTTTAATGAATGGTGTTACTCTTAGCACTAAGCTTAAAGATGGTGTTAATTTCAATGTAGACGACATCAATTTTTCCCCTGTATTAGGTTGTCTAGGCAGCGAATGTAGTAAA---------------------GCTTCCAGTAGATCTGCTATAGAGGATTTACTTTTTGATAAAGTAAAGTTATCTGATGTCGGTTTCGTTGAGGCTTATAATAATTGTACAGGAGGTGCCGAAATTAGGGACCTCATTTGTGTGCAAAGTTATAAAGGCATCAAAGTGTTGCCTCCACTGCTCTCAGAAAATCAGATCAGTGGATATACTTTGGCTGCCACCTCTGCTAGTCTATTTCCTCCTTGGACAGCAGCAGCAGGTGTACCATTTTATTTAAATGTTCAGTATCGCATTAATGGGCTTGGTGTCACCATGGATGTGCTAAGTCAAAATCAAAAGCTTATTGCTAATGCATTTAACAATGCCCTTCATGCTATTCAGCAAGGGTTCGATGCAACTAATTCTGCTTTAGTTAAAATTCAAGCTGTTGTTAATGCAAATGCTGAAGCTCTTAATAACTTATTGCAACAACTCTCTAATAGATTTGGTGCTATAAGTGCTTCTTTACAAGAAATTCTATCTAGACTTGATGCTCTTGAAGCGGAAGCTCAGATAGATAGACTTATTAATGGTCGTCTCACCGCTCTTAATGCTTATGTTTCTCAACAGCTTAGTGATTCTACACTGGTAAAATTTAGTGCAGCACAAGCTATGGAGAAGGTTAATGAATGTGTCAAAAGCCAATCATCTAGGATAAATTTCTGTGGTAATGGTAATCATATTATATCATTAGTGCAGAATGCTCCATATGGTTTGTATTTTATCCACTTTAATTATGTCCCTACTAAGTATGTCACAGCGAAGGTTAGTCCTGGTCTGTGCATTGCTGGTAATAGAGGTATAGCTCCTAAGAGTGGTTATTTTGTTAATGTAAATAATACTTGGATGTACACTGGTAGTGGTTACTACTACCCTGAACCTATAACT---GAAAATAATGTTGTTGTTATGAGTACCTGCGCTGTTAATTATACTAAAGCGCCGTATGTAATGCTGAACACTTCAATACCCAACCTTCCTGATTTTAAGGAAGAGTTGGACCAATGGTTCAAAAATCAAACATCAGTGGCACCAGATTTGTCACTTGATTAT------ATAAATGTTACATTCTTGGACCTACAAGTTGAAATGAATAGGTTACAGGAGGCAATAAAAGTCTTAAATCATAGCTACATCAATCTCAAGGACATTGGTACATATGAATATTATGTAAAATGGCCTTGGTATGTATGGCTTTTAATCTGCCTTGCTGGTGTAGCTATGCTTGTTTTACTATTCTTCATATGCTGTTGTACAGGATGTGGGACTAGTTGTTTTAAGAAATGTGGTGGTTGTTGTGATGATTATACTGGATACCAGGAGTTAGTAATC---------AAAACTTCACATGACGACTAA
>KF923902_HumanOC43_China_2012-05-
ATG---TTTTTGATACTTTTAATTTCCTTACCAACGGCTTTTGCTGTTATAGGAGATTTAAATTGTACTTTAGATCCTAGGCTTAAAGGT---AGCTTTAATAATAGAGACACCGGTCTTCCTTCTATAAGTACTGATACTGTTGATGTTACTAATGGTTTGGGTACTTATTATGTTTTAGATCGTGTGTATTTAAATACTACGTTGTTTCTTAATGGTTATTACCCCACTTCAGGTTCCACATATCGTAATATGGCACTGAAGGGAACTGACTTATTGAGCACATTATGGTTTAAACCACCATTTCTTTCTGATTTTATTAATGGTATTTTTGCTAAGGTCAAAAATACCAAGGTTTTT---AAAGATGGTGTAATGTATAGTGAGTTTCCTGCTATAACTATAGGTAGTACTTTTGTAAATACATCCTATAGTGTGGTAGTACAACCACGTACAATTAATTCAACACAGGATGGTGTTAATAAATTACAAGGTCTTTTAGAGGTCTCTGTTTGCCAGTATAATATGTGTGAGTACCCACATACGATTTGTCATCCTAACTTG---GGTAACCATTTCAAAGAACTATGGCATTTGGAT---ACAGGTGTTGTTTCCTGTTTGTATAAGCGTAATTTCACATATGATGTGAATGCTACTTATTTGTATTTTCATTTTTATCAAGAAGGTGGTACTTTTTATGCATATTTTACAGACACTGGTTTTGTTACTAAGTTTTTGTTTAATGTTTATTTAGGCATGGCACTTTCACACTATTATGTCATGCCTCTGACTTGTATTAGTAGGCTTAAA------GACGGTTTTAGTTTAGAATATTGGGTTACACCCCTCACTCCTAGACAATATTTACTCGCTTTCAATCAAGATGGTATTATTTTTAATGCTGTTGATTGTATGAGTGATTTTATGAGTGAGATTAAGTGTAAAACACAATCTATAGCACCACCCACTGGTGTTTATGAATTAAACGGTTACACTGTTCAGCCAATTGCAGATGTTTACCGACGCAAACCTGATCTTCCCAATTGTAATATAGAAGCTTGGCTTAATGATAAGTCGGTGCCCTCCCCATTAAATTGGGAACGTAAGACATTTTCAAATTGTAATTTTAATATGAGCAGCCTGATGTCTTTTATTCAGGCAGACTCATTTACTTGTAATAATATTGATGCTGCTAAGATATATGGTATGTGTTTTTCCAGCATAACTATAGATAAGTTTGCTATACCCAATCGCAGGAAGGTTGACCTACAATTGGGTAATTTGGGCTATTTGCAGTCATCCAACTATAGAATTGATACTACTGCAACAAGTTGTCAGTTGTATTATAATTTACCTGCTGTTAATGTCTCTGTTAGCAGGTTTAATCCTTCTACTTGGAATAAGAGATTTGGTTTTATAGAAGATTCTGTTTTTGTGCCTCAACCTACA---------GGTGTTTTTACT------AATCACAGTGTAGTTTATGCACAACACTGTTTTAAAGCCCCTAAAAATTTCTGTCCGTGTAGT------------------------TCCTGTCCTGGT---------------AAAAATAATGGTATAGGCACTTGTCCTGCAGGTACTAATTATTTAACTTGTGAT------------------------------AAT------------------TTATGTACTCTTGATCCTATTACATTTAAAGCTCCA---GATACTTAT---------AAGTGCCCCCAATCTAAATCTTTAGTTGGTATAGGTGAGCACTGTTCGGGTCTTGCTGTTAAAAGTGATTATTGTGGAAACAAT---------------------TCT---------TGTACTTGCCAACCACAA------------------------------------------GCATTTTTGGGTTGGTCTGCAGACTCTTGTTTACAAGGAGACAAGTGTAATATTTTTGCTAATTTCATTTTGCATGATGTTAATAATGGTCTTACTTGTTCTACTGATTTACAAAAAGCTAACACAGAAATAGAACTTGGTGTTTGTGTTAATTATGACCTCTATGGTATTTCAGGCCAAGGCATTTTTGTTGAGGTTAATGCGACTTATTATAATAGTTGGCAGAACCTTTTATATGATTCTAATGGTAACCTCTACGGTTTTAGAGACTACATAACAAACAGAACTTTTATGATTCATAGTTGCTATAGCGGTCGTGTTCTTCGGCCCTATCATGCCAATTCTTCCGAACCAGCAATGCTATTTCGGAATATTAAATGCAACTACGTTTTTAATAATAGTCTTACACGACAGCTGCAACCCATTAACTATTCGTTTGATAGTTATCTTGGTTGTGTTGTCAATGCTTATAATAGTACTGCTATTTCTGTCCAAACATGTGATCTCACAGTAGGTAGTGGTTACTGTGTGGATTAC---------------TCTAAAAACAGACGAAGTCGTAGAGCG------------ATCACCACTGGTTATCGGTTTACTAATTTTGAGCCATTTACTGTTAATTCAGTAAATGATAGTTTGGAACCTGTAGGTGGTTTGTATGAAATTCAAATACCTTCAGAGTTTACTATAGGTAATATGGAGGAGTTTATTCAAACAAGCTCTCCCAAAGTTACTATTGATTGTGCTGCATTTGTCTGTGGTGATTATGCAGCATGTAAATTACAGTTGGTTGAATATGGTAGTTTCTGTGATAACATTAATGCCATACTCACAGAAGTAAATGAACTACTTGATACTACACAGTTGCAAGTAGCTAATAGTTTAATGAATGGTGTTACTCTTAGCACTAAGCTTAAAGATGGTGTTAATTTCAATGTAGACGACATCAATTTTTCCCCTGTATTAGGTTGTCTAGGCAGCGAATGTAGTAAA---------------------GCTTCCAGTAGATCTGCTATAGAGGATTTACTTTTTGATAAAGTAAAGTTATCTGATGTCGGTTTCGTTGAGGCTTATAATAATTGTACAGGAGGTGCCGAAATTAGGGACCTCATTTGTGTGCAAAGTTATAAAGGCATCAAAGTGTTGCCTCCACTGCTCTCAGAAAATCAGATCAGTGGATATACTTTGGCTGCCACCTCTGCTAGTCTATTTCCTCCTTGGACAGCAGCAGCAGGTGTACCATTTTATTTAAATGTTCAGTATCGCATTAATGGGCTTGGTGTCACCATGGATGTGCTAAGTCAAAATCAAAAGCTTATTGCTAATGCATTTAACAATGCCCTTCATGCTATTCAGCAAGGGTTCGATGCAACTAATTCTGCTTTAGTTAAAATTCAAGCTGTTGTTAATGCAAATGCTGAAGCTCTTAATAACTTATTGCAACAACTCTCTAATAGATTTGGTGCTATAAGTGCTTCTTTACAAGAAATTCTATCTAGACTTGATGCTCTTGAAGCGGAAGCTCAGATAGATAGACTTATTAATGGTCGTCTCACCGCTCTTAATGCTTATGTTTCTCAACAGCTTAGTGATTCTACACTGGTAAAATTTAGTGCAGCACAAGCTATGGAGAAGGTTAATGAATGTGTCAAAAGCCAATCATCTAGGATAAATTTCTGTGGTAATGGTAATCATATTATATCATTAGTGCAGAATGCTCCATATGGTTTGTATTTTATCCACTTTAATTATGTCCCTACTAAGTATGTCACAGCGAAGGTTAGTCCTGGTCTGTGCATTGCTGGTAATAGAGGTATAGCTCCTAAGAGTGGTTATTTTGTTAATGTAAATAATACTTGGATGTACACTGGTAGTGGTTACTACTACCCTGAACCTATAACT---GAAAATAATGTTGTTGTTATGAGTACCTGCGCTGTTAATTATACTAAAGCGCCGTATGTAATGCTGAACACTTCAATACCCAACCTTCCTGATTTTAAGGAAGAGTTGGACCAATGGTTCAAAAATCAAACATCAGTGGCACCAGTTTTGTCACTTGATTAT------ATAAATGTTACATTCTTGGACCTACAAGTTGAAATGAATAGGTTACAGGAGGCAATAAAAGTTTTAAATCATAGCTACATCAATCTCAAGGACATTGGTACATATGAATATTATGTAAAATGGCCTTGGTATGTATGGCTTTTAATCTGCCTTGCTGGTGTAGCTATGCTTGTTTTACTATTCTTCATATGCTGTTGTACAGGATGTGGGACTAGTTGTTTTAAGAAATGTGGTGGTTGTTGTGATGATTATACTGGATACCAGGAGTTAGTAATC---------AAAACTTCACATGACGACTAA
>KF923908_HumanOC43_China_2007-06-
ATG---TTTTTGATACTTTTAATTTCCTTACCAACGGCTTTTGCTGTTATAGGAGATTTAAATTGTCCTTTAGATCCTAGGCTTAAAGGT---AGCTTTAATAATAGAGACACCGGTCCTCCTTCTATAAGTACTGATACTGTTGATGTTACTAATGGTTTGGGTACTTATTATGTTTTAGATCGTGTGTATTTAAATACTACGTTGTTTCTTAATGGTTATTACCCCACTTCAGGTTCCACATATCGTAATATGGCACTGAAGGGAACTGACAAATTGAGCACATTATGGTTTAAACCACCATTTCTTTCTGATTTTATTAATGGTATTTTTGCTAAGGTCAAAAATACCAAGGTTTTT---AAAGATGGTGTAATGTATAGTGAGTTCCCTGCTATAACTATAGGTAGTACTTTTGTAAATACATCCTATAGTGTGGTAGTACAACCACGTACAATTAATTCAACACAGGATGGTGTTAATAAATTACAAGGTCTTTTAGAGGTCTCTGTTTGCCAGTATAATATGTGTGAGTACCCACATACGATTTGTCATCCTAAATTG---GGTAACCATTTCAAAGAACTATGGCATTTGGAT---ACAGGTGTTGTTTCCTGTTTGTATAAGCGTAATTTCACATATGATGTGAATGCTACTTATTTGTATTTTCATTTTTATCAAGAAGGTGGTACTTTTTATGCATATTTTACAGACACTGGTTTTGTTACTAAGTTTTTGTTTAATGTTTATTTAGGCATGGCACTTTCACACTATTATGTCATGCCTCTGACTTGTATTAGTAGGCTTGAT------ATTGGTTTTACTTTAGAATATTGGGTTACACCCCTCACTCCTAGACAATATTTACTCGCTTTCAATCAAGATGGTATTATTTTTAATGCTGTTGATTGTATGAGTGATTTTATGAGTGAGATTAAGTGTAAAACACAATCTATAGCACCACCCACTGGTGTTTATGAATTAAACGGTTACACTGTTCAGCCAATTGCAGATGTTTACCGACGCAAACCTGATCTTCCCAATTGCAATATAGAAGCTTGGCTTAATGATAAGGCGGTGCCCTCTCCATTAAATTGGGAACGTAAGACCATTTTAAGTTGTAATTTTAATATGAGCAGCCTGATGTCTTTTATTCGGGCAGACTCATTTACTTGTAATATTATTGATGCTGCTACATCATATGGTATGTGTTTTTCCAGCATAACTATAGATAAGTTTGCTATACCCAATCGCAGGAAGGTTGACCTACAATTGGGCAATTTGGGCTATTTGCAGTCATCCAACTATAGAATTGATACTACTGCAACAAGTTGTCAGTTGTATTATAATTTACCTGCTGCTAATGTCTCTGTTAGCAGGTTTAATCCTTCTACTTGGAATAAGAGATTTGGTTTTATAGAAGATTCTGTTTTTGTGCCTCAACCTACA---------GGTGTTTTTACT------AATCACAGTGTAGTTTATGCACAACACTGTTTTAAAGCCCCTAAAAATTTCTGTCCGTGTAGT------------------------TCCTGTCCTGGT---------------AAAAATAATGGTATAGGCACTTGTCCTGCAGGTACTAATTATTTAACTTGTGAT------------------------------AAT------------------TTATGTACTCTTGATCCTATTACATTTAAAGCTCCA---GATACTTAT---------AAGTGCCCCCAAACTAAATCTTTAGTTGGTATAGGTGAGCACTGTTCGGGTCTTGCTGTTAAAAGTGATTATTGTGGAAACAAT---------------------TCT---------TGTACTTGCCAACCACAA------------------------------------------GCATTTTTGGGTTGGTCTGCAGACTCTTGTTTACAAGGAGACAAGTGTAATATTTTTGCTAATTTCATTTTGCATGATGTTAATAATGGTCTTACTTGTTCTACTGATTTACAAAAAGCTAACACAGAAATAGAACTTGGTGTTTGTGTTAATTATGACCTCTATGGTATTTCAGGCCAAGGCATTTTTGTTGAGGTTAATGCGACTTATTATAATAGTTGGCAGAACCTTTTATATGATTCTAATGGTAACCTCTACGGTTTTAGAGACTACATAACAAACAGAACTTTTATGATTCATAGTTGCTATAGCGGTCGTGTTTCTGCGGCCTATCATGCCAACTCTTCCGAACCAGCATTGCTATTTCGGAATATTAAATGCAACTACGTTTTTAATAATAGTCTTACACGACAGCTGCAACCCATTAACTATTCGTTTGATAGTTATCTTGGTTGTGTTGTCAATGCTTATAATAGTACTGCTATTTCTGTTCAAACATGTGATCTCACAGTAGGTAGTGGTTACTGTGTGGATTAC---------------TCTAAAAACAGACGAAGTCGTAGAGCG------------ATCACCACTGGTTATCGGTTTACTAATTTTGAGCCATTTACTGTTAATTCAGTAAATGATAGTTTGGAACCTGTAGGTGGTTTGTATGAAATTCAAATACCTTCAGAGTTTACTATAGGTAATATGGAGGAGTTTATTCAAACAAGCTCTCCCAAAGTTACTATTGATTGTGCTGCATTTGTCTGTGGTGATTATGCAGCATGTAAATTACAGTTGGTTGAATATGGTAGTTTCTGTGATAACATTAATGCCATACTCACAGAAGTAAATGAACTACTTGATACTACACAGTTGCAAGTAGCTAATAGTTTAATGAATGGTGTTACTCTTAGCACTAAGCTTAAAGATGGTGTTAATTTCAATGTAGACGACATCAATTTTTCCCCTGTATTAGGTTGTCTAGGCAGCGAATGTAGTAAA---------------------GCTTCCAGTAGATCTGCTATAGAGGATTTACTTTTTGATAAAGTAAAGTTATCTGATGTCGGTTTCGTTGAGGCTTATAATAATTGTACAGGAGGTGCCGAAATTAGGGACCTCATTTGTGTGCAAAGTTATAAAGGCATCAAAGTGTTGCCTCCACTGCTCTCAGAAAATCAGATCAGTGGATATACTTTGGCTGCCACCTCTGCTAGTCTATTTCCTCCTTGGACAGCAGCAGCAGGTGTACCATTTTATTTAAATGTTCAGTATCGCATTAATGGGCTTGGTGTCACCATGGATGTGCTAAGTCAAAATCAAAAGCTTATTGCTAATGCATTTAACAATGCCCTTCATGCTATTCAGCAAGGGTTCGATGCAACTAATTCTGCTTTAGTTAAAATTCAAGCTGTTGTTAATGCAAATGCTGAAGCTCTTAATAACTTATTGCAACAACTCTCTAATAGATTTGGTGCTATAAGTGCTTCTTTACAAGAAATTCTATCTAGACTTGATGCTCTTGAAGCGGAAGCTCAGATAGATAGACTTATTAATGGTCGTCTCACCGCTCTTAATGCTTATGTTTCTCAACAGCTTAGTGATTCTACACTGGTAAAATTTAGTGCAGCACAAGCTATGGAGAAGGTTAATGAATGTGTCAAAAGCCAATCATCTAGGATAAATTTCTGTGGTAATGGTAATCATATTATATCATTAGTGCAGAATGCTCCATATGGTTTGTATTTTATCCACTTTAATTATGTCCCTACTAAGTATGTCACAGCGAAGGTTAGTCCTGGTCTGTGCATTGCTGGTAATAGAGGTATAGCTCCTAAGAGTGGTTATTTTGTTAATGTAAATAATACTTGGATGTACACTGGTAGTGGTTACTACTACCCTGAACCTATAACT---GAAAATAATGTTGTTGTTATGAGTACCTGCGCTGTTAATTATACTAAAGCGCCGTATGTAATGCTGAACACTTCAATCCCCAACCTTCCTGATTTTAAGGAAGAGTTGGACCAATGGTTCAAAAATCAAACATCAGTGGCACCAGATTTGTCACTTGATTAT------ATAAATGTTACATTCTTGGACCTACAAGTTGAAATGAATAGGTTACAGGAGGCAATAAAAGTCTTAAATCATAGCTACATCAATCTCAAGGACATTGGTACATATGAATATTATGTAAAATGGCCTTGGTATGTATGGCTTTTAATCTGCCTTGCTGGTGTAGCTATGCTTGTTTTACTATTCTTCATATGCTGTTGTACAGGATGTGGGACTAGTTGTTTTAAGAAATGTGGTGGTTGTTGTGATGATTATACTGGATACCAGGAGTTTGTAATC---------AAAACTTCACATGACGACTAA
>KF963242_HumanOC43_France_2011-11-20
ATG---TTTTTGATACTTTTAATTTCCTTACCAACGGCTTTTGCTGTTATAGGAGATTTAAATTGTCCTTTAGATCCTAAGCTTAAAGGT---AGCTTTAATAATAGAGACACCGGTCCTCCTTCTATAAGTACTGATACTGTTGATGTTACTAATGGTTTGGGTACTTATTATGTTTTAGATCGTGTGTATTTAAATACTACGTTGTTTCTTAATGGTTATTACCCCACTTCAGGTTCCACATATCGTAATATGGCACTGAAGGGAACTGACTTATTGAGCAAATTATGGTTTAAACCACCATTTCTTTCTGATTTTATTAATGGTATTTTTGCTAAGGTCAAAAATACCAAGGTTTTT---AAAGATGGTGTAATGTATAGTGAGTTCCCTGCTATAACTATAGGTAGTACTTTTGTAAATACATCCTATAGTGTGGTAGTACAACCACGTACAATTAATTCAACACAGGATGGTGTTAATAAATTACAAGGTCTTTTAGAGGTCTCTGTTTGCCAGTATAATATGTGTGAGTACCCACATACGATTTGTCATCCTAAATTG---GGTAACCATTTCAAAGAACTATGGCATTTGGAT---ACAGGTGTTGTTTCCTGTTTGTATAAGCGTAATTTCACATATGATGTGAATGCTACTTATTTGTATTTTCATTTTTATCAAGAAGGTGGTACTTTTTATGCATATTTTACAGACACTGGTTTTGTTACTAAGTTTTTGTTTAATGTTTATTTAGGCATGGCACTTTCACACTATTATGTCATGCCTTTGACTTGTATTAGTAGGCTTGAT------ATTGGTTTTACTTTAGAATATTGGGTTACACCCCTCACTCCTAGACAATATTTACTCGCTTTCAATCAAGATGGTATTATTTTTAATGCTGTTGATTGTATGAGTGATTTTATGAGTGAGATTAAGTGTAAAACACAATCTATAGCACCACCCACTGGTGTTTATGAATTAAACGGTTACACTGTTCAGCCAATTGCAGATGTTTACCGACGCAAACCTGATCTTCCCAATTGCAATATAGAAGCTTGGCTTAATGATAAGTCGGTGCCCTCTCCATTAAATTGGGAACGTAAGACATTTTCAAATTGTAATTTTAATATGAGCAGCCTGATGTCGTTTATTCAGGCAGACTCATTTACTTGTAATAATATTGATGCTGCTAAGATATATGGTATGTGTTTTTCCAGCATAACTATAGATAAGTTTGCTATACCCAATCGCAGGAAGGTTGACCTACAATTGGGTAATTTGGGCTATTTGCAGTCATCCAACTATAGAATTGATACTACTGCAACAAGTTGTCAGTTGTATTATAATTTACCTGCTGCTAATGTCTCTGTTAGCAGGTTTAATCCTTCTACTTGGAATAAGAGATTTGGTTTTATAGAAGATTCTGTTTTTGTGCCTCAACCTACA---------GGTGTTTTTACT------AATCACAGTGTAGTTTATGCACAACACTGTTTTAAAGCCCCTAAAAATTTCTGTCCGTGTAGT------------------------TCCTGTCCTGGT---------------AAAAATAATGGTATAGGCACTTGTCCTGCAGGTACTAATTCTTTAACTTGTGAT------------------------------AAT------------------TTATGTACTCTTGATCCTATTACATTTAAAGCTCCA---GATACTTAT---------AAGTGCCCCCAATCCAAATCTTTAGTTGGTATAGGTGAGCACTGTTCGGGTCTTGCTGTTAAAAGTGATTATTGTGGAAACAAT---------------------TCT---------TGTACTTGCCAACCACAA------------------------------------------GCATTTTTGGGTTGGTCTGCAGACTCTTGTTTACAAGGAGACAAGTGTAATATTTTTGCTAATTTCATTTTGCATGATGTTAATAATGGTCTTACTTGTTCTACTGATTTACAAAAAGCTAACACAGAAATAGAACTTGGTGTTTGTGTTAATTATGACCTCTATGGTATTTCAGGCCAAGGCATTTTTGTTGAGGTTAATGCGACTTATTATAATAGTTGGCAGAACCTTTTATATGATTCTAATGGTAACCTCTACGGTTTTAGAGACTACATAACAAACAGAACTTTTATGATTCATAGTTGCTATAGCGGTCGTGTTTCTGCGGCCTATCATGCCAACTCTTCCGAACCAGCATTGCTATTTCGGAATATTAAATGCAACTACGTTTTTAATAATAGTCTTACACGACAGCTGCAACCCATTAACTATTCGTTTGATAGTTATCTTGGTTGTGTTGTCAATGCTTATAATAGTACTGCTATTTCTGTTCAAACATGTGATCTCACAGTAGGTAGTGGTTACTGTGTGGATTAC---------------TTTAAAAACAGACGAAGTCGTAGAGCG------------ATCACCACTGGTTATCGGTTTACTAATTTTGAGCCATTTACTGTTAATTCAGTAAATGATAGTTTGGAACCTGTAGGTGGTTTGTATGAAATTCAAATACCTTCAGAGTTTACTATAGGTAATATGGAGGAGTTTATTCAAACAAGCTCTCCTAAAGTTACTATTGATTGTGCTGCATTTGTCTGTGGTGATTATGCAGCATGTAAATTACAGTTGGTTGAATATGGTAGTTTCTGTGATAACATTAATGCCATACTCACAGAAGTAAATGAACTACTTGATACTACACAGTTGCAAGTAGCTAATAGTTTAATGAATGGTGTTACTCTTAGCACTAAGCTTAAAGATGGTGTTAATTTCAATGTAGACGACATCAATTTTTCCCCTGTATTAGGTTGTCTAGGCAGCGAATGTAGTAAA---------------------GCTTCCAGTAGATCTGCTATAGAGGATTTACTTTTTGATAAAGTAAAGTTATCTGATGTCGGTTTCGTTGAGGCTTATAATAATTGTACAGGAGGTGCCGAAATTAGGGACCTCATTTGTGTGCAAAGTTATAAAGGCATCAAAGTGTTGCCTCCACTGCTCTCAGAAAATCAGATCAGTGGATATACTTTGGCTGCCACCTCTGCTAGTCTATTTCCTCCTTGGACAGCAGCAGCAGGTGTACCATTTTATTTAAATGTTCAGTATCGCATTAATGGGCTTGGTGTCACCATGGATGTGCTAAGTCAAAATCAAAAGCTTATTGCTAATGCATTTAACAATGCCCTTCATGCTATTCAGCAAGGGTTCGATGCAACTAATTCTGCTTTAGTTAAAATTCAAGCTGTTGTTAATGCAAATGCTGAAGCTCTTAATAACTTATTGCAACAACTCTCTAATAGATTTGGTGCTATAAGTGCTTCTTTACAAGAAATTCTATCTAGACTTGATGCTCTTGAAGCGGAAGCTCAGATAGATAGACTTATTAATGGTCGTCTCACCGCTCTTAATGCTTATGTTTCTCAACAGCTTAGTGATTCTACACTGGTAAAATTTAGTGCAGCACAAGCTATGGAGAAGGTTAATGAATGTGTCAAAAGCCAATCATCTAGGATAAATTTCTGTGGTAATGGTAATCATATTATATCATTAGTGCAGAATGCTCCATATGGTTTGTATTTTATCCACTTTAATTATGTCCCTACTAAGTATGTCACAGCGAAGGTTAGTCCTGGTCTGTGCATTGCTGGTAATAGAGGTATAGCTCCTAAGAGTGGTTATTTTGTTAATGTAAATAATACTTGGATGTACACTGGTAGTGGTTACTACTACCCTGAACCTATAACT---GAAAATAATGTTGTTGTTATGAGTACCTGCGCTGTTAATTATACTAAAGCGCCGTATGTAATGCTGAACACTTCAATACCCAACCTTCCTGATTTTAAGGAAGAGTTGGACCAATGGTTCAAAAATCAAACATCAGTGGCACCAGATTTGTCACTTGATTAT------ATAAATGTTACATTCTTGGACCTACAAGTTGAAATGAATAGGTTACAGGAGGCAATAAAAGTTTTAAATCATAGCTACATCAATCTCAAGGACATTGGTACATATGAATATTATGTAAAATGGCCTTGGTATGTATGGCTTTTAATCTGCCTTGCTGGTGTAGCTATGCTTGTTTTACTATTCTTCATATGCTGCTGTACAGGATGTGGGACTAGTTGTTTTAAGAAATGTGGTGGTTGTTGTGATGATTATACTGGATACCAGGAGTTAGTAATC---------AAAACTTCACATGACGACTAA
>KF963244_HumanOC43_France_2013-03-18
ATG---TTTTTGATACTTTTAATTTCCTTACCAACGGCTTTTGCTGTTATAGGAGATTTAAATTGTCCTTTAGATCCTAAGCTTAAAGGT---AGCTTTAATAATAGAGACACCGGTTCTCCTTCTATAAGTACTGATACTGTTGATGTTACTAATGGTTTGGGTACTTATTATGTTTTAGATCGTGTTTATTTAAATACTACGTTGTTTCTTAATGGTTATTACCCCACTTCAGGTTCCACATATCGTAATATGGCACTGAAGGGAACTGACCTATTGAGCACATTATGGTTTAAACCACCATTTCTTTCTGATTTTATTAATGGTATTTTTGCTAAGGTCAAAAATACCAAAGTTTTT---AAAGATGGTGTAATGTATAGTGAGTTCCCTGCTATAACTATAGGTAGTACTTTTGTAAATACATCCTATAGTGTGGTAGTACAACCACGTACAATTAATTCAACACAGGATGGTGTTAATAAATTACAAGGTCTTTTAGAGGTCTCTGTTTGCCAGTATAATATGTGTGAACACCCACATACGATTTGTCATCCTAATTTG---GGTAACCATTTCAAAGAACTATGGCATTTGGAT---ACAGGTGTTGTTTCCTGTTTGTATAAGCGTAATTTCACATATGATGTGAATGCTACTTATTTGTATTTTCATTTTTATCAAGAAGGTGGTACTTTTTATGCATATTTTACAGACACTGGTTTTGTTACTAAGTTTTTGTTTAATGTTTATTTAGGCATGGCACTTTCACACTATTATGTCATGCCTCTGACTTGTATTAGTAGGCGTGAT------ATTGGTTTTACTTTAGAATATTGGGTTACACCCCTCACTCCTAGACAATATTTACTCGCTTTCAATCAAGATGGTATTATTTTTAATGCTGTTGATTGTATGAGTGATTTTATGAGTGAGATTAAGTGTAAAACACAATCTATAGCACCACCCACTGGTGTTTATGAATTAAACGGTTACACTGTTCAGCCAATTGCAGATGTTTACCGACGCAAACCTGATCTTCCCAATTGCAATATAGAAGCTTGGCTTAATGATAAGTCGGTGCCTTCTCCATTAAATTGGGAACGTAAGACATTTTCAAATTGTAATTTTAATATGAGCAGCCTGATGTCTTTTATTCAGGCAGACTCATTTACTTGTAATAATATTGATGCTGCTAAGATATATGGTATGTGTTTTTCCAGCATAACTATAGATAAGTTTGCTATACCCAATCGCAGGAAGGTCGACCTACAATTGGGTAATTTGGGCTATTTGCAGTCATCCAACTATAGAATTGATACTACTGCAACAAGTTGTCAGTTGTATTATAATTTACCTGCTGCTAATGTCTCTGTTAGCAGGTTTAATCCTTCTACTTGGAATAAGAGATTTGGTTTTATAGAAGATTCTGTTTTTGTGCCTCAACCTACA---------GGTGTTTTTACT------AATCACAGTGTAGTTTATGCACAACACTGTTTTAAAGCCCCTAAAAATTTCTGTCCGTGTAGT------------------------TCCTGTCCTGGT---------------AAAAATAATGGTATAGGCACTTGTCCTGCAGGTACTAATTCTTTAACTTGTGAT------------------------------AAT------------------TTATGTACTCTTGATCCTATTACATTTAAAGCTCCA---GATACTTAT---------AAGTGCCCCCAAACTAAATCTTTAGTTGGTATAGGTGAGCACTGTTCGGGTCTTGCTGTTAAAAGTGATTATTGTGGAAACAAT---------------------TCT---------TGTACTTGCCAACCACAA------------------------------------------GCATTTTTGGGTTGGTCTGCAGATTCTTGTTTACAAGGAGACAAGTGTAATATTTTTGCTAATTTTATTTTGCATGATGTTAATAATGGTCTTACTTGTTCTACTGATTTACAAAAAGCTAACACAGAAATAGAACTTGGTGTTTGTGTTAATTATGACCTCTATGGTATTTCAGGCCAAGGCATTTTTGTTGAGGTTAATGCGACTTATTATAATAGTTGGCAGAACCTTTTATATGATTCTAATGGTAACCTCTACGGTTTTAGAGACTACATAACAAACAGAACTTTTATGATTCATAGTTGCTATAGCGGTCGTGTTTCTGCGGCCTATCATGCCAACTCTCCCGAACCAGCATTGCTATTTCGGAATATTAAATGCAACTACGTTTTTAATAATAGTCTTACACGACAGCTGCAACCCATTAACTATTCTTTTGATAGTTATCTTGGTTGTGTTGTCAATGCTTATAATAGTACTGCTATTTCTGTTCAAACATGTGATCTCACAGTAGGTAGTGGTTACTGTGTGGATTAC---------------TCTAAAAACAGACGAAGTCGTAGAGCG------------ATCACCACTGGTTATCGGTTTACCAATTTTGAGCCATTTACTGTTAATTCAGTAAATGATAGTTTGGAACCTGTAGGTGGTTTGTATGAAATTCAAATACCTTCAGAGTTTACTATAGGTAATATGGAGGAGTTTATTCAAACAAGCTCTCCCAAAGTTACTATTGATTGTGCTGCATTTGTCTGTGGTGATTATGCAGCATGTAAATTACAGTTGGTTGAATATGGTAGTTTCTGTGATAACATTAATGCCATACTCACAGAAGTAAATGAACTACTTGATACTACACAGTTGCAAGTAGCTAATAGTTTAATGAATGGTGTTACTCTTAGCACTAAGCTTAAAGATGGTGTTAATTTCAATGTAGACGACATCAATTTTTCCCCTGTATTAGGTTGTCTAGGCAGCGAATGTAGTAAA---------------------GCTTCCAGTAGATCTGCTATAGAGGATTTACTTTTTGATAAAGTAAAGTTATCTGATGTCGGTTTCGTTGAGGCTTATAATAATTGTACAGGAGGTGCCGAAATTAGGGACCTCATTTGTGTGCAAAGTTATAAAGGCATCAAAGTTTTGCCTCCACTGCTCTCAGAAAATCAGATCAGTGGATATACTTTGGCTGCCACCTCTGCTAGTCTATTTCCTCCTTGGACAGCAGCAGCAGGTGTACCATTTTATTTAAATGTTCAGTATCGCATTAATGGGCTTGGTGTCACCATGGATGTGCTAAGTCAAAATCAAAAGCTTATTGCTAATGCATTTAACAATGCCCTTCATGCTATTCAGCAAGGGTTCGATGCAACTAATTCTGCTTTAGTTAAAATTCAAGCTGTTGTTAATGCAAATTCTGAAGCTCTTAATAACTTATTGCAACAACTCTCTAATAGATTTGGTGCTATAAGTGCTTCTTTACAAGAAATTCTATCTAGACTTGATGCTCTTGAAGCGGAAGCTCAGATAGATAGACTTATTAATGGTCGTCTCACCGCTCTTAATGCTTATGTTTCTCAACAGCTTAGTGATTCTACACTGGTAAAATTTAGTGCAGCACAAGCTATGGAGAAGGTTAATGAATGTGTCAAAAGCCAATCATCTAGGATAAATTTCTGTGGTAATGGTAATCATATTATATCATTAGTGCAGAATGCTCCATATGGTTTGTATTTTATCCACTTTAATTATGTCCCTACTAAGTATGTCACAGCGAAGGTTAGTCCTGGTCTGTGCATTGCTGGTAATAGAGGTATAGCTCCTAAGAGTGGTTATTTTGTTAATGTAAATAATACTTGGATGTACACTGGTAGTGGTTACTACTACCCTGAACCTATAACT---GAAAATAATGTTGTTGTTATGAGTACCTGCGCTGTTAACTATACTAAAGCGCCGTATGTAATGCTGAACACTTCAATACCCAACCTTCCTGATTTTAAGGAAGAGTTGGGCCAATGGTTCAAAAATCAAACATCAGTGGCACCAGATTTGTCACTTGATTAT------ATAAATGTTACATTCTTGGACCTACAAGTTGAAATGAATAGGTTACAGGAGGCAATAAAAGTCTTAAATCATAGCTACATCAATCTCAAGGACATTGGTACATATGAATATTATGTAAAATGGCCTTGGTATGTATGGCTTTTAATCTGCCTTGCTGGTGTAGCTATGCTTGTTTTACTATTCTTCATATGCTGTTGTACAGGATGTGGGACTAGTTGTTTTAAGAAATGTGGTGGTTGTTGTGATGATTATACTGGATACCAGGAGTTAGTAATC---------AAAACTTCACATGACGACTAA
>KU745542_HumanOC43_China_2015-06-
ATG---TTTTTGATACTTTTAATTTCCTTACCAACGGCTTTTGCTGTTATAGGAGATTTAAATTGTACTTTAGATCCTAGGCTTAAAGGT---AGCTTTAATAATAGAGACACCGGTCTTCCTTCTATAAGTACTGATACTGTTGATGTTACTAATGGTTTGGGTACTTATTATGTTTTAGATCGTGTGTATTTAAATACTACGTTGTTTCTTAATGGTTATTACCCCACTTCAGGTTCCACATATCGTAATATGGCACTGAAGGGAACTGACTTATTGAGCACATTATGGTTTAAACCACCATTTCTTTCTGATTTTATTAATGGTATTTTTGCTAAGGTCAAAAATACCAAGGTTTTT---AAAGATGGTGTAATGTATAGTGAGTTTCCTGCTATAACTATAGGTAGTACTTTTGTAAATACATCCTATAGTGTGGTAGTACAACCACGTACAATTAATTCAACACAGGATGGTGTTAATAAATTACAAGGTCTTTTAGAGGTCTCTGTTTGCCAGTATAATATGTGTGAGTACCCACATACGATTTGTCATCCTAATTTG---GGTAATCATTTCAAAGAACTATGGCATTTGGAT---ACAGGTGTTGTTTCCTGTTTATATAAGCGTAATTTCACATATGATGTGAATGCTACTTATTTGTATTTTCATTTTTATCAAGAAGGTGGTACCTTTTATGCATATTTTACAGACACTGGTGTTGTTACTAAGTTTTTGTTTAATGTTTATTTAGGCATGGCACTTTCACACTATTATGTCATGCCTCTGACTTGTATTAGTAGGCGTAAT------ATTGGTTTTACTTTAGAATATTGGGTTACACCCCTCACTTCTAGACAATATTTACTCGCTTTCAATCAAGATGGTATTATTTTTAATGCTGTTGATTGTATGAGTGATTTTATGAGTGAGATTAAGTGTAAAACACAATCTATAGCACCACCTACTGGTGTTTATGAATTAAACGGTTACACTGTTCAGCCAATTGCAGATGTTTACCGACGCAAACCTGATCTTCCCAATTGCAATATAGAAGCTTGGCTTAATGATAAGTCGGTGCCCTCTCCATTAAATTGGGAACGTAAGACATTTTCAAATTGTAATTTTAATATGAGCAGCCTGATGTCTTTTATTCAGGCAGACTCATTTACTTGTAATAATATTGATGCTGCTAAGATATATGGTATGTGTTTTTCCAGCATAACTATAGATAAGTTTGCTATACCCAATGGCAGGAAGGTTGACCTACAATTGGGTAATTTGGGCTATTTGCAGTCATTTAACTATAGAATTGATACTACTGCAACAAGTTGTCAGTTGTATTATAATTTACCTGCTGCTAATGTTTCTGTTAGCAGGTTTAATCCTTCTACTTGGAATAAGAGATTTGGTTTTATAGAAGATTCTGTTTTTAAACCTCAACCTGCA---------GGTGTTCTTACC------AATCATGATGTAGTTTATGCCCAACATTGTTTTAAAGCTCCCAAAAATTTTTGTCCGTGTAAATCGAACAGTTCTTTGTGTGTAGGTAGTGGTCCTGGT---------------AAAAATAATGGTATAGGCACTTGTCCTGCAGGTACTAATTATTTAACTTGTCAC------------------------------AAT------------------TTGTGCAATCCTGATCCTATTACATTTACAGGTCCT---------TAT---------AAGTGCCCCCAAACTAAATCTTTAGTTGGTATAGGTGAGCACTGTTCAGGTCTTGCTGTTAAAAGTGATTATTGTGGAGGCAAT---------------------CCT---------TGCACTTGCCAACCACAA------------------------------------------GCATTTTTGGGTTGGTCTGCAGACTCTTGTTTACAAGGGGACAAGTGTAATATTTTTGCTAATTTAATTTTGCATGATGTTAATAGTGGTCTTACTTGTTCTACTGATTTACAAAAAGCTAACACAGACATAAAACTTGGTGTTTGTGTTAATTATGACCTTTATGGTATTTCAGGCCAAGGCATTTTTGTTGAGGTTAATGCGACTTATTATAATAGTTGGCAGAACCTTTTATATGATTCTAATGGTAATCTCTATGGTTTTAGAGACTACATAACAAACAGAACTTTTATGATTCATAGTTGCTATAGCGGTCGTGTTTCTGCGGCCTATCATGCCAACTCTTCCGAACCAGCATTGCTATTTCGGAATATTAAATGCAACTACGTTTTTAATAATAGTCTTACACGACAGCTGCAACCCATTAACTATTCGTTTGATAGTTATCTTGGTTGTGTTGTCAATGCTTATAATAGTACTGCTATTTCTGTCCAAACATGTGATCTCACAGTAGGTAGTGGTTACTGTGTGGATTAC---------------TCTAAAAACAGACGAAGTCGTAGAGCG------------ATCACCACTGGTTATCGGTTTACTAATTTTGAGCCATTTACTGTTAATTCAGTAAATGATAGTTTGGAACCTGTAGGTGGTTTGTATGAAATTCAAATACCTTCAGAGTTTACTATAGGTAATATGGAGGAGTTTATTCAAACAAGCTCTCCCAAAGTTACTATTGATTGTGCTGCATTTGTCCGTGGTGATTATGCAGCATGTAAATTACAGTTGGTTGAATATGGTAGTTTCTGTGATAACATTAATGCCATACTCACAGAAGTAAATGAACTACTTGATACTACACAGTTGCAAGTAGCTAATAGTTTAATGAATGGTGTTACTCTTAGCACTAAGCTTAAAGATGGTGTTAATTTCAATGTAGACGACATCAATTTTTCCCCTGTATTAGGTTGTCTAGGCAGCGAATGTAGTAAA---------------------GCTTCCAGTAGATCTGCTATAGAGGATTTACTTTTTGATAAAGTAAAGTTATCTGATGTCGGTTTCGTTGAGGCTTATAATAATTGTACAGGAGGTGCCGAAATTAGGGACCTCATTTGTGTGCAAAGTTATAAAGGCATCAAAGTGTTGCCTCCACTGCTCTCAGAAAATCAGATCAGTGGATATACTTTGGCTGCCACCTCTGCTAGTCTATTTCCTCCTTGGACAGCAGCAGCAGGTGTACCATTTTATTTAAATGTTCAGTATCGCATTAATGGGCTTGGTGTCACCATGGATGTGCTAAGTCAAAATCAAAAGCTTATTGCTAATGCATTTAACAATGCCCTTCATGCTATTCAGCAAGGGTTCGATGCAACTAATTCTGCTTTAGTTAAAATTCAAGCTGTTGTTAATGCAAATGCTGAAGCTCTTAATAACTTATTGCAACAACTCTCTAATAGATTTGGTGCTATAAGTGCTTCTTTACAAGAAATTATATCTAGACTTGATGCTCTTGAAGCGGAAGCTCAGATAGATAGACTTATTAATGGTCGTCTCACCGCTCTTAATGCTTATGTTTCTCAACAGCTTAGTGATTCTACACTGGTAAAATTTAGTGCAGCACAAGCTATGGAGAAGGTTAATGAATGTGTCAAAAGCCAATCATCTAGGATAAATTTCTGTGGTAATGGTAATCATATTATATCATTAGTGCAGAATGCTCCATATGGTTTGTATTTTATCCACTTTAATTATGTCCCTACTAAGTATGTCACAGCGAAGGTTAGTCCTGGTCTGTGCATTGCTGGTAATAGAGGTATAGCTCCTAAGAGTGGTTATTTTGTTAATGTAAATAATACTTGGATGTACACTGGTAGTGGTTACTACTACCCTGAACCTATAACT---GAAAATAATGTTGTTGTTATGAGTACCTGCGCTGTTAATTATACTAAAGCGCCGTATGTAATGCTGAACACTTCAATACCCAACCTTCCTGATTTTAAGGAAGAGTTGGACCAATGGTTCAAAAATCAAACATCAGTGGCACCAGATTTGTCACTTGATTAT------ATAAATGTTACATTCTTGGACCTACAAGTTGAAATGAATAGGTTACAGGAGGCAATAAAAGTTTTAAATCATAGCTACATCAATCTCAAGGACATTGGTACATATGAATATTATGTAAAATGGCCTTGGTATGTATGGCTTTTAATCTGCCTTGCTGGTGTAGCTATGCTTGTTTTACTATTCTTCATATGCTGTTGTACAGGATGTGGGACTAGTTGTTTTAAGAAATGTGGTGGTTGTTGTGATGATTATACTGGATACCAGGAGTTAGTAATC---------AAAACTTCACATGACGACTAA
>KX538975_HumanOC43_Malaysia_2012-08-24
ATG---TTTTTGATACTTTTAATTTCCTTACCAACGGCTTTTGCTGTTATAGGAGATTTAAATTGTCCTTTAGATCCTAAGCTTAAAGGT---AGCTTTAATAATAGAGACACCGGTCTTCCTTCTATAAGTACTGATACTGTTGATGTCACTAATGGTTTGGGTACTTATTATGTTTTAGATCGTGTGTATTTAAATACTACGTTGTTTCTTAATGGTTATTACCCCACTTCAGGTTCCACATATCGTAATATGGCACTGAAGGGAACTGACTTATTGAGTAAATTATGGTTTAAACCACCATTTCTTTCTGATTTTATTAATGGTATTTTTGCTAAGGTCAAAAATACCAAGGTTTTTGGCAAAGATGGTGTAATGTATAGTGAGTTCCCTGCTATAACTATAGGTAGTACTTTTGTAAATACATCCTATAGTGTGGTAGTACAACCACGTACAATTAATTCAACACAGGATGGTGTTAATAAATTACAAGGTCTTTTAGAGGTCTCTGTTTGCCAGTATAATATGTGTGAGCACCCACATACGAGTTGTCATCCTAATTTG---GGTAACCATTTCAAAGAACTATGGCATTTGGAT---ACAGGTGTTGTTTCTTGTTTGTATAAGCGTAATTTCACATATGATGTGAATGCTACTTATTTGTATTTTCATTTTTATCAAGAAGGTGGTACTTTTTATGCATATTTTACAGACACTGGTTTTGTTACTAAGTTTTTGTTTAATGTTTATTTAGGCATGGCACTTTCACACTATTATGTCATGCCTCTGACTTGTATTAGTAGGCGTGAT------ATTGGTTTTACTTTAGAATATTGGGTTACACCCCTCACTCCTAGACAATATTTACTCGCTTTCAATCAAGATGGTATTATTTTTAATGCTGTTGATTGTATGAGTGATTTTATGAGTGAGATTAAGTGTAAAACACAATCTATAGCACCACCCACTGGTGTTTATGAATTAAACGGTTACACTGTTCAGCCAATTGCAGATGTTTACCGACGCAAACCTGACCTTCCCAATTGCAATATAGAAGCTTGGCTTAATGATAAGTCGGTGCCCTCTCCATTAAATTGGGAACGTAAGACATTTTCAAATTGTAATTTTAATATGAGCAGCCTGATGTCTTTTATTCAGGCAGACTCATTTACTTGTAATAATATTGATGCTGCTAAGATATATGGTATGTGTTTTTCCAGCATAACTATAGATAAGTTTGCTATACCCAATCGCAGGAAGGTTGACCTACAATTGGGCAATTTGGGCTATTTGCAGTCATCCAACTATAGAATTGATACTACTGCAACAAGTTGTCAGTTGTATTATAATTTACCTGCTGCTAATGTCTCTGTTAGCAGGTTTAATCCTTCTACTTGGAATAAGAGATTTGGTTTTATAGAAGATTCTGTTTTTGTGCCTCAACCTACA---------GGTGTTTTTACT------AATCACAGTGTAGTTTATGCACAACACTGTTTTAAAGCCCCTAAAAATTTCTGTCCGTGTAGT------------------------TCCTGTCCTGGT---------------AAAAATAATGGTATAGGCACTTGTCCTGCAGGTACTAATTATTTAACTTGTGAT------------------------------AAT------------------TTATGTACTCTTGATCCTATTACATTTAAAGCTCCA---GATACTTAT---------AAGTGCCCCCAAACTAAATCTTTAGTTGGTATAGGTGAGCACTGTTCGGGTCTTGCTGTTAAAAGTGATTATTGTGGAAACAAT---------------------TCT---------TGTACTTGCCAACCACAA------------------------------------------GCATTTTTGGGTTGGTCTGCAGACTCTTGTTTACAAGGAGACAAGTGTAATATTTTTGCTAATTTCATTTTGCATGATGTTAATAATGGTCTTACTTGTTCTACTGATTTACAAAAAGCTAACACAGAAATAGAACTTGGTGTTTGTGTTAATTATGACCTCTATGGTATTTCAGGCCAAGGCATTTTTGTTGAGGTTAATGCGACTTATTATAATAGTTGGCAGAACCTTTTATATGATTCTAATGGTAACCTCTACGGTTTTAGAGACTACATAACAAACAGAACTTTTATGATTCATAGTTGCTATAGCGGTCGTGTTTCTGCGGCCTATCATGCCAACTCTTCCGAACCAGCATTGCTATTTCGGAATATTAAATGCAACTACGTTTTTAATAATAGTCTTACACGACAGCTGCAACCCATTAACTATTCGTTTGATAGTTATCTTGGTTGTGTTGTCAATGCTTATAATAGTACTGCTATTTCTGTTCAAACATGTGATCTCACAGTAGGTAGTGGTTACTGTGTGGATTAC---------------TCTAAAAACAGACGAAGTCGTAGAGCG------------ATCACCACTGGTTATCGGTTTACTAATTTTGAGCCATTTACTGTTAATTCAGTAAATGATAGTTTGGAACCTGTAGGTGGTTTGTATGAAATTCAAATACCTTCAGAGTTTACTATAGGTAACATGGAGGAGTTTATTCAAACAAGCTCTCCCAAAGTTACTATTGATTGTGCTGCATTTGTCTGTGGTGATTATGCAGCATGTAAATTACAGTTGGTTGAATATGGTAGTTTCTGTGATAACATTAATGCCATACTCACAGAAGTAAATGAACTACTTGATACTACACAGTTGCAAGTAGCTAATAGTTTAATGAATGGTGTTACTCTTAGCACTAAGCTTAAAGATGGTGTTAATTTCAATGTAGACGACATCAATTTTTCCCCTGTATTAGGTTGTCTAGGCAGCGAATGTAGTAAA---------------------GCCTCCAGTAGATCTGCTATAGAGGATTTACTTTTTGATAAAGTAAAGTTATCTGATGTCGGTTTCGTTGAGGCTTATAATAATTGTACAGGAGGTGCCGAAATTAGGGACCTCATTTGTGTGCAAAGTTATAAAGGCATCAAAGTGTTGCCTCCACTGCTCTCAGAAAATCAGATCAGTGGATATACTTTGGCTGCCACCTCTGCTAGTCTATTTCCTCCTTGGACAGCAGCAGCAGGTGTACCATTTTATTTAAATGTTCAGTATCGCATTAATGGGCTTGGTGTCACCATGGATGTGCTAAGTCAAAATCAAAAGCTTATTGCTAATGCATTTAACAATGCCCTTCATGCTATTCAGCAAGGGTTCGATGCAACTAATTCTGCTTTAGTTAAAATTCAAGCTGTTGTTAATGCAAATGCTGAAGCTCTTAATAACTTATTGCAACAACTCTCTAATAGATTTGGTGCTATAAGTGCTTCTTTACAAGAAATTCTATCTAGACTTGATGCTCTTGAAGCTGAAGCTCAGATAGATAGACTTATTAATGGTCGTCTCACCGCTCTTAATGCTTATGTTTCTCAACAGCTTAGTGATTCTACACTGGTAAAATTTAGTGCAGCACAAGCTATGGAGAAGGTTAATGAATGTGTCAAAAGCCAATCATCTAGGATAAATTTCTGTGGTAATGGTAATCATATTATATCATTAGTGCAGAATGCTCCATATGGTTTGTATTTTATCCACTTTAATTATGTCCCTACTAAGTATGTCACAGCGAAGGTTAGTCCTGGTCTGTGCATTGCTGGTAATAGAGGTATAGCTCCTAAGAGTGGTTATTTTGTTAATGTAAATAATACTTGGATGTACACTGGTAGTGGTTACTACTACCCTGAACCTATAACT---GAAAATAATGTTGTTGTTATGAGTACCTGCGCTGTTAATTATACTAAAGCGCCGTATGTAATGCTGAACACTTCAATACCCAACCTTCCTGATTTTAAGGAAGAGTTGGACCAATGGTTCAAAAATCAAACATCAGTGGCACCACATTTGTCACTTGATTAT------ATAAATGTTACATTCTTGGACCTACAAGTTGAAATGAATAGGTTACAGGAGGCAATAAAAGTCTTAAATCATAGCTACATCAATCTCAAGGACATTGGTACATATGAATATTATGTAAAATGGCCTTGGTATGTATGGCTTTTAATCTCCCTTGCTGGTGTAGCTATGCTTGTTTTACTATTCTTCATATGCTGTTGTACAGGATGTGGGACTAGTTGTTTTAAGAAATGTGGTGGTTGTTGTGATGATTATACTGGATACCAGGAGTTAGTAATC---------AAAACTTCACATGACGACTAA
>MH685718_HumanOC43_Uganda_2013--
ATG---TTTTTGATACTTTTAATTTCCTTACCAACGGCTTTTGCTGTTATAGGAGATTTAAATTGTACTTTACATCCTAGGCTTAAAGGT---AGCTTTAATAATAGAGACACCGGTCCTCCTTCTATAAGTACTGATACTGTTGATGTTACTAATGGTTTGGGTACTTATTATGTTTTAGATCGTGTGTATTTAAATACTACGTTGTTTCTTAATGGTTATTACCCCACTTCAGGTTCCACATATCGTAATATGGCACTGAAGGGAACTGACTTATTGAGCACATTATGGTTTAAACCACCATTTCTTTCTGATTTTATTAATGGTATTTTTGCTAAGGTCAAAAATACCAAGGTTTTT---AAAGATGGTGTAATGTATAGTGAGTTCCCTGCTATAACTATAGGTAGTACTTTTGTAAATACATCTTATAGTGTGGTAGTACAACCACGTACAATTAATTCAACACAGGATGGTGTTAATAAATTACAAGGTCTTTTAGAGGTCTCTGTTTGCCAGTATAATATGTGTGAGTACCCACATACGATTTGTCATCCTAACTTG---GGTAACCATTTCAAAGAACTATGGCATTTGGAT---ACAGGTGTTGTTTCCTGTTTGTATAAGCGTAATTTCACATATGATGTGAATGCTACTTATTTGTATTTTCATTTTTATCAAGAAGGTGGTACTTTTTATGCATATTTTACAGACACTGGTTTTGTTACTAAGTTTTTGTTTAATGTTTATTTAGGCATGGCACTTTCACACTATTATGTCATGCCTCTGACTTGTATTAGTAGGCTTAAA------GACGGTTTTAGTTTAGAATATTGGGTTACACCCCTCACTCCTAGACAATATTTACTCGCTTTCAATCAAGATGGTATTATTTATAATGCTGTTGATTGTATGAGTGATTTTATGAGTGAGATTAAGTGTAAAACACAATCTATAGCACCACCCACTGGTGTTTATGAATTAAACGGTTACACTGTTCAGCCAATTGCAGATGTTTACCGACGCAAACCTAATCTTCCCAATTGCAATATAGAAGCTTGGCTTAATGATAAGTCGGTGCCCTCTCCATTAAATTGGGAACGTAAGACATTTTCAAATTGTAATTTTAATATGAGCAGCCTGATGTCTTTTATTCAGGCAGACTCATTTACTTGTAATAATATTGATGCTGCTAAGATATATGGTATGTGTTTTTCCAGCATAACTATAGATAAGTTTGCTATACCCAATCGCAGGAAGGTTGACCTACAATTGGGCAATTTGGGCTATTTGCAGTCATCCAACTATAGAATTGATACTACTGCAACAAGTTGTCAGTTGTATTATAATTTACCTGCTGCTAATGTTTCTGTTAGCAGGTTTAATCCTTCTACTTGGAATAAGAGATTTGGTTTTATAGAAGATTCTGTTTTTGTGCCTCAACCTACA---------GGTGTTTTTACT------AATCACAGTGTAGTTTATGCACAACACTGTTTCAAAGCCCCTAAAAATTTCTGTCCGTGTAGT------------------------TCCTGTCGTGGT---------------AAAAATAATGGTATAGGCACTTGTCCTGCAGGTACTAATTATTTAACTTGTGAT------------------------------AAT------------------TTATGTACTCTTGATCCTATTACATTTAAAGCCCCA---GATACTTAT---------AAGTGCCCCCAAACTAAATCTTTAGTTGGCATAGGTGAGCACTGTTCGGGTCTTGCTGTTAAAAGTGATTATTGTGGAAACAAT---------------------TCT---------TGTACTTGCCAACCACAA------------------------------------------GCATTTTTGGGTTGGTCTGCAGACTCTTGTTTACAAGGAGACAAGTGTAATATTTTTGCTAATTTCATTTTGCATGATGTTAATAATGGTCTCACTTGTTCTACTGATTTACAAAAAGCTAACACAGAAATAGAACTTGGTGTTTGTGTTAATTATGACCTCTATGGTATTTCAGGCCAAGGCATTTTTGTTGAGGTTAATGCGACTTATTATAATAGTTGGCAGAACCTTTTATATGATTCTAATGGTAACCTCTACGGTTTTAGAGACTACATAACAAACAGAACTTTTATGATTCATAGTTGCTATAGCGGTCGTGTTTCTGCGGCCTATCATGCCAACTCTTCCGAACCAGCATTGCTATTTCGGAATATTAAATGCAACTACGTTTTTAATAATAGTCTTACACGACAGCTGCAACCTATTAACTATTCGTTTGATAGTTATCTTGGTTGTGTTGTCAATGCTTATAATAGTACTGCTATTTCTGTTCAAACATGTGATCTCACAGTAGGTAGTGGTTACTGTGTGGATTAC---------------TCTAAAAACAGACGAAGTCGTAGAGCG------------ATCACCACTGGTTATCGGTTTACTAATTTTGAGCCATTTACTGTTAATTCAGTAAATGATAGTTTGGAACCTGTAGGTGGTTTGTATGAAATTCAAATACCTTCAGAGTTTACTATAGGTAATATGGAGGAGTTTATTCAAACAAGCTCTCCCAAAGTTACTATTGATTGTGCTGCATTTGTCTGTGGTGATTATGCAGCATGTAAATTACAGTTGGTTGAATATGGTAGTTTCTGTGATAACATTAATGCCATACTCACAGAAGTAAATGAACTACTTGATACTACACAGTTGCAAGTAGCTAATAGTTTAATGAATGGTGTTACTCTTAGCACTAAGCTTAAAGATGGTGTTAATTTCAATGTAGATGACATCAATTTTTCCCCTGTATTAGGTTGTCTAGGCAGCGAATGTAGTAAA---------------------GCTTCCAGTAGATCTGCTATAGAGGATTTACTTTTTGATAAAGTAAAGTTATCTGATGTCGGTTTCGTTGAGGCTTATAATAATTGTACAGGAGGTGCCGAAATTAGGGACCTCATTTGTGTGCAAAGTTATAAAGGCATCAAAGTGTTGCCTCCACTGCTCTCAGAAAATCAGATCAGTGGATATACTTTGGCTGCCACCTCTGCTAGTCTATTTCCTCCTTGGACAGCAGCAGCAGGTGTACCATTTTATTTAAATGTTCAGTATCGCATTAATGGGCTTGGTGTCACCATGGATGTGCTAAGTCAAAATCAAAAGCTTATTGCTAATGCATTTAACAACGCCCTTCATGCTATTCAGCAAGGGTTCGATGCAACTAATTCTGCTTTAGTTAAAATTCAAGCTGTTGTTAATGCAAATGCTGAAGCTCTTAATAACTTATTGCAACAACTCTCTAATAGATTTGGTGCTATAAGTGCTTCTTTACAAGAAATTCTATCTAGACTTGATGCTCTTGAAGCGGAAGCTCAGATAGATAGACTTATTAATGGTCGTCTCACCGCTCTTAATGCTTATGTTTCTCAACAGCTTAGTGATTCTACACTGGTAAAATTTAGTGCAGCACAAGCTATGGAGAAGGTTAATGAATGTGTCAAAAGCCAATCATCTAGGATAAATTTCTGTGGTAATGGTAATCATATTATATCATTAGTGCAGAATGCTCCATATGGTTTGTATTTTATCCACTTTAATTATGTCCCTACTAAGTATGTCACAGCGAAGGTTAGTCCTGGTCTGTGCATTGCTGGTAATAGAGGTATAGCTCCTAAGAGTGGTTATTTTGTTAATGTAAATAATACTTGGATGTACACTGGTAGTGGTTACTACTACCCTGAACCTATAACT---GAAAATAATGTTGTTGTTATGAGTACCTGCGCTGTTAATTATACTAAAGCGCCGTATGTAATGCTGAACACTTCAATACCCAACCTTCCTGATTTTAAGGAAGAGTTGGAACAATGGTTCAAAAATCAAACATCAGTGGCACCAGATTTGTCACTTGATTAT------ATAAATGTTACATTCTTGGACCTACAAGTTGAAATGAATAGGTTACAGGAGGCAATAAAAGTCTTAAATCATAGCTACATCAATCTCAAGGACATTGGTACATATGAATATTATGTAAAATGGCCTTGGTATGTATGGCTTTTAATCTGCCTTGCTGGTGTAGCTATGCTTGTTTTACTATTCTTCATATGCTGTTGTACAGGATGTGGGACTAGTTGTTTTAAGAAATGTGGTGGTTGTTGTGATGATTATACTGGATACCAGGAGTTAGTAATC---------AAAACTTCACATGACGACTAA
>MN306042_HumanOC43_USA_2019--
ATG---TTTTTGATACTTTTAATTTCCTTACCAACGGCTTTTGCTGTTATAGGAGATTTAAATTGTACTTTAGATCCTAGGCTTAGAGGT---AGCTTTAATAATAGAGACACCGGTCCTCCTTCTATAAGTATTGATACTGTTGATGTTACTAATGGTTTGGGTACTTATTATGTTTTAGATCGTGTGTATTTAAATACCACGTTGTTTCTTAATGGTTATTACCCCACTTCAGGTTCCACATATCGTAATATGGCACTGAAGGGAACTGACTTATTGAGCACATTATGGTTTAAACCACCATTTCTTTCTGATTTTATTAATGGTATTTTTGCTAAGGTCAAAAATACCAAGGTTTTT---AAAGATGGTGTAATGTATAGTGAGTTCCCTGCTATAACTATAGGTAGTACTTTTGTAAATACATCCTATAGTGTGGTAGTACAACCACGTACAATTAATTCAACACAGGATGGTGTTAATAAATTACAAGGTCTTTTAGAGGTCTCTGTTTGCCAGTATAATATGTGTGAGTACCCACATACGATTTGTCATCCTAACTTG---GGTAACCATTTCAAAGAACTATGGCATTATGAT---ACAGGTGTTGTTTCCTGTTTGTATAAGCGTAATTTCACATATGATGTGAATGCTACTTATTTGTATTTTCATTTTTATCAAGAAGGTGGTACTTTTTATGCATATTTTACAGACACTGGTTTTGTTACTAAGTTTTTGTTTAATGTTTATTTAGGCATGGCACTTTCACACTATTATGTCATGCCTCTGACTTGTATTCGTAGGGCTAAA------GACGGTTTTAGTCCAGAATATTGGGTTACACCCCTCACTCCTAGACAATATTTACTCGCTTTCAATCAAGATGGTATTATTTTTAATGCTGTTGATTGTATGAGTGATTTTATGAGTGAGATTAAGTGTAAAACACAATCTATAGCACCACCCACTGGTGTTTATGAATTAAACGGTTACACTGTTCAGCCAATTGCAGATGTTTACCGACGCAAACCTGATCTTCCCAATTGTAATATAGAAGCTTGGCTTAATGATAAGTCAGTGCCCTCCCCATTAAATTGGGAACGTAAGACATTTTCAAATTGTAATTTTAATATGAGCAGCCTGATGTCTTTTATTCAGGCAGACTCATTTACTTGTAATAATATTGATGCTGCTAAGATATATGGTATGTGTTTTTCCAGCATAACTATAGATAAGTTTGCTATACCCAATCGCAGGAAGGTTGACCTACAATTGGGTAATTTGGGCTATTTGCAGTCATCCAACTATAGAATTGATACTACTGCAACAAGTTGTCAGTTGTATTATAATTTACCTGCTGCTAATGTCTCTGTTAGCAGGTTTAATCCTTCTACTTGGAATAAGAGATTTGGTTTTATAGAAGATTCTGTTTTTAAACCTCAACCTGCA---------GGTGTTCTTACC------AATCATGATGTAGTTTATGCCCAACATTGTTTTAAAGCTCCTAAAAATTTCTGTCCGTGTAGT------------------------TCCTGTTCTGGT---------------AAAAATAATGGTATAGGCACTTGTCCTGCAGGTACTAATTCTTTAACTTGTGAT------------------------------AAT------------------TTATGTACTCTTGATCCTATTACACTTAAAGCTCCA---GATACTTAT---------AAGTGTCCCCAATCTAAATCTTTAGTTGGTATAGGTGAGCACTGTTCGGGTCTTGCTGTTAAAAGTGATTATTGTGGAAACAAT---------------------TCT---------TGTACTTGCCAACCACAA------------------------------------------GCATTTTTGGGTTGGTCTGCAGACTCTTGTTTACAAGGAGACAAGTGTAATATTTTTGCTAATTTCATTTTGCATGATGTTAATAATGGTCTTACTTGTTCCACTGATTTACAAAAAGCTAACACAGAAATAGAACTTGGTGTTTGTGTTAATTATGACCTCTATGGTATTTCAGGCCAAGGCATTTTTGTTGAGGTTAATGCGACTTATTATAATAGTTGGCAGAACCTTTTATATGATTCTAATGGTAACCTCTACGGTTTTAGAGACTACATAACAAACAGAACTTTTATGATTCATAGTTGCTATAGCGGTCGTGTTTCTGCGGCCTATCATGCCAATTCTTCCGAACCAGCATTGCTATTTCGGAATATTAAATGCAACTACGTTTTTAATAATAGTCTTACACGACAGCTGCAACCCATTAACTATTCGTTTGATAGTTATCTTGGTTGTGTTGTCAATGCTTATAATAGTACTGCTATTTCTGTCCAAACATGTGATCTCACAGTAGGTAGTGGTTACTGTGTGGATTAC---------------TTTAAAAACAGACGAAGTCGTAGAGCG------------ATCACCACTGGTTATCGGTTTACTAATTTTGAGCCATTTACTGTTAATTCAGTAAATGATAGTTTGGAACCTGTAGGTGGTTTGTATGAAATTCAAATACCTTCAGAGTTTACTATAGGTAATATGGAGGAGTTTATTCAAACAAGCTCTCCCAAAGTTACTATTGATTGTGCTGCATTTGTCTGTGGTGATTATGCAGCATGTAAATTACAGTTGGTTGAATATGGTAGTTTCTGTGATAACATTAATGCCATACTCACAGAAGTAAATGAACTACTTGATACTACACAGTTGCAAGTAGCTAATAGTTTAATGAATGGTGTTACTCTTAGCACTAAGCTTAAAGATGGTGTTAATTTCAATGTAGACGACATCAATTTTGCCCCTGTATTAGGTTGTCTAGGCAGCGAATGTAGTAAA---------------------GCTTCCAGTAGATCTGCTATAGAGGATTTACTTTTTGATAAAGTAAAGTTATCTGATGTCGGTTTCGTTGAGGCTTATAATAATTGTACAGGAGGTGCCGAAATTAGGGACCTCATTTGTGTGCAAAGTTATAAAGGCATCAAAGTGTTACCTCCACTGCTCTCAGAAAATCAGATCAGTGGATATACTTTGGCTGCCACCTCTGCTAGTCTATTTCCTCCTTGGACAGCAGCAGCAGGTGTACCATTTTATTTAAATGTTCAGTATCGCATTAATGGGCTTGGTGTCACCATGGATGTGCTAAGTCAAAATCAAAAGCTTATTGCTAATGCATTTAACAATGCCCTTCATGCTATTCAGCAAGGGTTCGATGCAACTAATTCTGCTTTAGTTAAAATTCAAGCTGTTGTTAATGCAAATTCTGAAGCTCTTAATAACTTATTGCAACAACTCTCTAATAGATTTGGTGCTATAAGTGCTTCTTTACAAGAAATTCTATCTAGACTTGATGCTCTTGAAGCGGAAGCTCAGATAGATAGACTTATTAATGGTCGTCTCACCGCTCTTAATGCTTATGTTTCTCAACAGCTTAGTGATTCTACACTGGTAAAATTTAGTGCAGCACAAGCTATGGAGAAGGTTAATGAATGTGTCAAAAGCCAATCATCTAGGATAAATTTCTGTGGTAATGGTAATCATATTATATCATTAGTGCAGAATGCTCCATATGGTTTGTATTTTATCCACTTTAATTATGTCCCTACTAAGTATGTCACAGCGAAGGTTAGTCCTGGTCTGTGCATTGCTGGTAATAGAGGTATAGCTCCTAAGAGTGGTTATTTTGTTAATGTAAATAATACTTGGATGTACACTGGTAGTGGTTATTACTACCCTGAACCTATAACT---GAAAATAATGTTGTTGTTATGAGTACCTGCGCTGTTAATTATACTAAAGCGCCGTATGTAATGCTGAACACTTCAATACCCAACCTTCCTGATTTTAAGGAAGAGTTGGACCAATGGTTCAAAAATCAAACATCAGTGGCACCAGATTTGTCACTTGATTAT------ATAAATGTTACATTCTTGGACCTACAAGTTGAAATGAATAGGTTACAGGAGGCAATAAAAGTTTTAAATCATAGCTACATCAATCTCAAGGACATTGGTACATATGAATATTATGTAAAATGGCCTTGGTATGTATGGCTTTTAATCTGCCTTGCTGGTGTAGCTATGCTTGTTTTACTATTCTTCATATGCTGTTGTACAGGATGTGGGACTAGTTGTTTTAAGAAATGTGGTGGTTGTTGTGATGATTATACTGGATACCAGGAGTTAGTAATC---------AAAACTTCACATGACGACTAA
>DQ355402_HumanOC43_France_2003--
ATG---TTTTTGATACTTTTAATTTCCTTACCAACGGCTTTTGCTGTTATAGGAGATTTAAAGTGTCCTTTAGATAGTCGT---ACAGGT---AGCTTTAATAATAGAGACACCGGTCCTCCTTCTATAAGTACTGCTACTGTTGATGTTACTAATGGTTTGGGTACTTATTATGTTTTAGATCGTGTGTATTTAAATACTACGTTGTTTCTTAATGGTTATTACCCTACTTCAGGTTCCACATATCGTAATATGGCACTGAAGGGAACTGACAAATTGAGTACACTATGGTTTAAACCACCATTTCTTTCTGATTTTATTAATGGTATTTTTGCTAAGGTCAAAAATACCAAGGTTTTT---AAAGATGGTGTAATGTATAGTGAGTTCCCTGCTATAACTATAGGTAGTACTTTTGTAAATACATCCTATAGTGTGGTAGTACAACCACGTACAATTAATTCAACACAGGATGGTGTTAATAAATTACAAGGTCTTTTAGAGGTCTCTGTTTGCCAGTATAATATGTGTGAGTACCCACATACGATTTGTCATCCTAAACTG---GGTAATCACTTCAAAGAACTATGGCATATGGAT---ACAGGTGTTGTTTCCTGTTTATATAAGCGTAATTTCACATATGATGTGAATGCTACTTATTTGTATTTTCATTTTTATCAAGAAGGTGGTACCTTTTATGCATATTTTACAGACACTGGTGTTGTTACTAAGTTTTTGTTTAATGTTTATTTAGGCATGGCACTTTCACACTATTATGTCATGCCTCTGACTTGTATTAGTAGGCGTGAT------ATTGGTTTTACTTTAGAATATTGGGTTACACCCCTCACTTCTAGACAATATTTACTCGCTTTCAATCAAGATGGTATTATTTTTAATGCTGTTGATTGTATGAGTGATTTTATGAGTGAGATTAAGTGTAAAACACAATCTATAGCACCACCTACTGGTGTTTATGAATTAAACGGTTACACTGTTCAGCCAATTGCAAATGTTTACCGACGCAAACCTGATCTTCCCAATTGCAATATAGAAGCTTGGCTTAATGATAAGTCGGTGCCCTCTCCATTAAATTGGGAACGTAAGACATTTTCAAATTGTAATTTTAATATGAGCAGCCTGATGTCTTTTATTCAGGCAGACTCATTTACTTGTAATAATATTGATGCTGCTAAGATATATGGTATGTGTTTTTCCAGCATAACTATAGATAAGTTTGCTATACCCAATGGCAGGAAGGTTGACCTACAATTGGGTAATTTGGGCTATTTGCAGTCATTTAACTATAGAATTGATACTACTGCAACAAGTTGTCAGTTGTATTATAATTTACCTGCTGCTAATGTTTCTGTTAGCAGGTTTAATCCTTCTACTTGGAATAAGAGATTCGGTTTTATAGAAAATTCTGTTTTTAAGCCTCAACCTGCA---------GGTGTTTTTACC------AATCATGATGTAGTTTATGCCCTACATTGTTTTAAAGCTCCCAAAAATTTTTGTCCGTGTAAATTGAATGGTTCTTTGTGTGTAGGTAGTGGTCCTGGT---------------AAAAATAATGGTATAGGCACTTGTCCTGCAGGTACTAATTATTTAACTTGTCAC------------------------------AAT------------------TTGTGCAATCCTGATCCTATTACATTTACAGGTCCT---------TAT---------AAGTGCCCCCAAACTAAATCTTTAGTTGGTATAGGTGAGCACTGTTCAGGTCTTGCTGTTAAAAGTGATTATTGTGGAGGCAAT---------------------CCT---------TGCACTTGCCAACCACAA------------------------------------------GCATTTTTGGGTTGGTCTGCAGACTCTTGTTTACAAGGGGACAAGTGTAATATTTTTGCTAATTTAATTTTGCATGATGTTAATAGTGGTCTTACTTGTTCTACTGATTTACAAAAAGCTAACACAGACATAATTCTTGGTGTTTGTGTTAATTATGACCTTTATGGTATTTCAGGCCAAGGCATTTTTGTTGAGGTTAATGCGACTTATTATAATAGTTGGCAGAACCTTTTATATGATTCTAATGGTAATCTCTATGGTTTTAGAGACTACATAACAAACAGAACTTTTATGATTCGTAGTTGCTATAGCGGTCGTGTTTCTGCGGCCTTTCACGCTAACTCTTCTGAACCAGCATTGCTATTTCGGAATATTAAATGCAACTACGTTTTTAATAATAGTCTTACACGACAGCTGCAACCCATTAACTAT---TTTGATAGTTATCTTGGTTGTGTTGTCAATGCTTATAATAGTACTGCTATTTCTGTTCAAACATGTGATCTCACAGTAGGTAGTGGTTACTGTGTGGATTAC---------------TCTAAAAATAGACGAAGTCGTAGAGCG------------ATTACCACTGGTTATCGGTTTACTAATTTTGAGCCATTTACTGTTAATTCAGTAAATGATAGCTTAGAACCTGTAGGTGGTTTGTACGAAATTCAAATACCTTCAGAGTTTACTATAGGTAATATGGAGGAGTTTATTCAAACAAGCTCTCCTAAAGTTACTATTGATTGTGCTGCATGTGTCTGTGGTGATTATGCAGCATGTAAATCACAGTTGGTTGAATATGGTAGTTTCTGTGATAACATTAATGCCATACTTACAGAAGTAAATGAACTACTTGACACTACACAGTTGCAAGTAGCTAATAGTTTAATGAATGGTGTCACTCTTAGCACTAAGCTTAAAGATG-----------------------------------------------------------------------------------------------------------------------------------------------------------------------------------------------------------------------------------------------------------------------------------------------------------------------------------------------------------------------------------------------------------------------------------------------------------------------------------------------------------------------------------------------------------------------------------------------------------------------------------------------------------------------------------------------------------------------------------------------------------------------------------------------------------------------------------------------------------------------------------------------------------------------------------------------------------------------------------------------------------------------------------------------------------------------------------------------------------------------------------------------------------------------------------------------------------------------------------------------------------------------------------------------------------------------------------------------------------------------------------------------------------------------------------------------------------------------------------------------------------------------------------
>LC506761_HumanOC43_Japan_2009-02-
ATG---TTTTTGATACTTTTAATTTCCTTACCAACGGCTTTTGCTGTTATAGGAGATTTAAAGTGTCCTTTAGATAGTCGT---ACAGGT---AGCTTTAATAATATAGACACCGGTCCTCCTTCTATAAGTACTGCTACTGTTGATGTTACTAATGGTTTGGGTACTTATTATGTTTTAGATCGTGTGTATTTAAATACTACGCTGTTTCTTAATGGTTATTACCCTACTTCAGGTTCCACATATCGTAATATGGCACTGAAGGGAACTGACAAATTGAGTACACTATGGTTTAAACCACCATTTCTTTCTGATTTTATTAATGGTATTTTTGCTAAGGTCAAAAATACCAAGGTTTTT---AAAGATGGTGTAATGTATAGTGAGTTCCCTGCTATAACTATAGGTAGTACTTTTGTAAATACATCCTATAGTGTGGTAGTACAACCACGTACAATTAATTCAACACAGGATGGTGTTAATAAATTACAAGGTGTTTTAGAGGTCTCTGTTTGCCAGTATAATATGTGTGAGTACCCACATACGATTTGTCATCCTAACCTG---GGTAATCACTTCAAAGAACTATGGCATATGGAT---ACAGGTGTTGTTTCCTGTTTATATAAGCGTAATTTCACATATGATGTGAATGCTACTTATTTGTATTTTCATTTTTATCAAGAAGGTGGTACCTTTTATGCATATTTTACAGACACTGGTGTTGTTACTAAGTTTTTGTTTAATGTTTATTTAGGCATGGCACTTTCACACTATTATGTCATGCCTCTGACTTGTATTGCTAGGCGTAAT------ATTGGTTTTACTTTAGAATATTGGGTTACACCCCTCACTTCTAGACAATATTTACTCGCTTTCAATCAAGATGGTATTATTTTTAATGCTGTTGATTGTATGAGTGATTTTATGAGTGAGATTAAGTGTAAAACACAATCTATAGCACCACCCACTGGTGTTTATGAATTAAACGGTTACACTGTTCAGCCAATTGCAGATGTTTACCGACGCAAACCTGATCTTCCCAATTGCAATATAGAAGCTTGGCTTAATGATAAGTCGGTGCCCTCTCCATTAAATTGGGAACGTAAGACATTTTCAAATTGTAATTTTAATATGAGCAGCCTGATGTCTTTTATTCAGGCAGACTCATTTACTTGTAATAATATTGATGCTGCTAAGATATATGGTATGTGTTTTTCCAGCATAACTATAGATAAGTTTGCTATACCCAATGGCAGGAAGGTTGACCTACAATTGGGTAATTTGGGCTATTTGCAGTCATTTAACTATAGAATTGATACTACTGCAACAAGTTGTCAGTTGTATTATAATTTACCTGCTGCTAATGTTTCTGTTAGCAGGTTTAATCCTTCTACTTGGAATAAGAGATTTGGTTTTATAGAAAATTCTGTTTTTAAGCCTCAACCTGCA---------GGTGTTTTTACC------AATCATGATGTAGTTTATGCCCAACATTGTTTTAAAGCTCCCAAAAATTTTTGTCCGTGTAAATTGAACAGTTCTTTGTGTGTAGGTAGTGGTCCTGGT---------------AAAAATAATGGTATAGGCACTTGTCCTGCAGGTACTAATTATTTAACTTGTCAC------------------------------AAT------------------TTGTGCAATCCTGATCCTATTACATTTACAGGTCCT---------TAT---------AAGTGCCCCCAAGCTAAATCTTTAGTTGGTATAGGTGAGCACTGTTCAGGTCTTGCTGTTAAAAGTGATTATTGTGGAGGCAAT---------------------CCT---------TGCACTTGCCAACCACAA------------------------------------------GCATTTTTGGGTTGGTCTGCAGACTCTTGTTTACAAGGGGACAAGTGTAATATTTTTGCTAATTTAATTTTGCATGATGTTAATAGTGGTCTTACTTGTTCTACTGATTTACAAAAAGCTAACACAGACATAAAACTTGGTGTTTGTGTTAATTATGACCTTTATGGTATTTCAGGCCAAGGCATTTTTGTTGAGGTTAATGCGACTTATTATAATAGTTGGCAGAACCTTTTATATGATTCTAATGGTAATCTCTATGGTTTTAGAGACTACATAACAAACAGAACTTTTATGATTCGTAGTTGCTATAGCGGTCGTGTTTCTGCGGCCTTTCACGCTAACTCTTCCGAACCAGCATTGCTATTTCGGAATATTAAATGCAACTACGTTTTTAATAACAGTCTTACACGACAGCTGCAACCCATTAACTAT---TTTGATAGTTATCTTGGTTGTGTTGTCAATGCTTATAATAGTACTGCTATTTCTGTTCAAACATGTGATCTCACAGTAGGTAGTGGTTACTGTGTGGATTAC---------------TCTAAAAACAGACGAAGTCGTAGA---------------------------------------------------------------------------------------------------------------------------------------------------------------------------------------------------------------------------------------------------------------------------------------------------------------------------------------------------------------------------------------------------------------------------------------------------------------------------------------------------------------------------------------------------------------------------------------------------------------------------------------------------------------------------------------------------------------------------------------------------------------------------------------------------------------------------------------------------------------------------------------------------------------------------------------------------------------------------------------------------------------------------------------------------------------------------------------------------------------------------------------------------------------------------------------------------------------------------------------------------------------------------------------------------------------------------------------------------------------------------------------------------------------------------------------------------------------------------------------------------------------------------------------------------------------------------------------------------------------------------------------------------------------------------------------------------------------------------------------------------------------------------------------------------------------------------------------------------------------------------------------------------------------
>LC506821_HumanOC43_Japan_2013-02-
ATG---TTTTTGATACTTTTAATTTCCTTACCAACGGCTTTTGCTGTTATAGGAGATTTAAAGTGTCCTTTAGATAGTCGT---ACAGGT---AGCCTTAATAATATAGACACCGGTCCTCCTTCTATAAGTACTGCTACTGTTGATGTTACTAATGGTTTGGGTACTTATTATGTTTTAGATCGTGTGTATTTAAATACTACGTTGTTTCTTAATGGTTATTACCCTACTTCAGGTTCCACATATCGTAATATGGCACTGAAGGGAACTGACAAATTGAGTACACTATGGTTTAAACCACCATTTCTTTCTGATTTTATTAATGGTATTTTTGCTAAGGTCAAAAATACCAAGGTTTTT---AAAGATGGTGTAATGTATAGTGAGTTCCCTGCTATAACTATAGGTAGTACTTTTGTAAATACATCCTATAGTGTGGTAGTACAACCACGTACAATTAATTCAACACAGGATGGTGTTAATAAATTACAAGGTCTTTTAGAGGTCTCTGTTTGCCAGTATAATATGTGTGAGTACCCACATACGATTTGTCATCCTAATCTG---GGTAATCACTTCAAAGAACTATGGCATATGGAT---ACAGGTGTTGTTTCCTGTTTATATAAGCGTAATTTCACATATGATGTGAATGCTACTTATTTGTATTTTCATTTTTATCAAGAAGGTGGTACTTTTTATGCATATTTTACAGACACTGGTTTTGTTACTAAGTTTTTGTTTAATGTTTATTTAGGCATGGCACTTTCACACTATTATGTCATGCCTCTGACTTGTATTAGTAGGCGTGAT------ATTGGTTTTACTTTAGAATATTGGGTTACACCCCTCACTCCTAGACAATATTTACTCGCTTTCAATCAAGATGGTATTATTTTTAATGCTGTTGATTGTATGAGTGATTTTATGAGTGAGATTAAGTGTAAAACACAATCTATAGCACCACCCACTGGTGTTTATGAATTAAACGGTTACACTGTTCAGCCAATTGCAGATGTTTACCGACGCAAACCTGACCTTCCCAATTGCAATATAGAAGCTTGGCTTAATGATAAGTCGGTGCCCTCTCCATTAAATTGGGAACGTAAGACATTTTCAAATTGTAATTTTAATATGAGCAGCCTGATGTCTTTTATTCAGGCAGACTCATTTACTTGTAATAATATTGATGCTGCTAAGATATATGGTATGTGTTTTTCCAGCATAACTATAGATAAGTTTGCTATACCCAATGGCAGGAAGGTTGACCTACAATTGGGTAATTTGGGCTATTTGCAGTCATTTAACTATAGAATTGATACTACTGCAACAAGTTGTCAGTTGTATTATAATTTACCTGCTGCTAATGTTTCTGTTAGCAGGTTTAATCCTTCTACTTGGAATAAGAGATTTGGTTTTATAGAAGATTCTGTTTTTAAACCTCAACCTGCA---------GGTGTTCTTACC------AATCATGATGTAGTTTATGCCCAACATTGTTTTAAAGCTCCCAAAAATTTTTGTCCGTGTAAATCGAACAGTTCTTTGTGTGTAGGTAGTGGTCCTGGT---------------AAAAATAATGGTATAGGCACTTGTCCTGCAGGTACTAATTATTTAACTTGTCAC------------------------------AAT------------------TTGTGCAATCCTGATCCTATTACATTTACAGGTCCT---------TAT---------AAGTGCCCCCAAACTAAATCTTTAGTTGGTATAGGTGAGCACTGTTCAGGTCTTGCTGTTAAAAGTGATTATTGTGGAGGCAAT---------------------CCT---------TGCACTTGCCAACCACAA------------------------------------------GCATTTTTGGGTTGGTCTGCAGACTCTTGTTTACAAGGGGACAAGTGTAATATTTTTGCTAATTTAATTTTGCATGATGTTAATAGTGGTCTTACTTGTTCTACTGATTTACAAAAAGCTAACACAGACATAAAACTTGGTGTTTGTGTTAATTATGACCTTTATGGTATTTCAGGCCAAGGCATTTTTGTTGAGGTTAATGCGACTTATTATAATAGTTGGCAGAACCTTTTATATGATTCTAATGGTAATCTCTATGGTTTTAGAGACTACATAACAAACAGAACTTTTATGATTCGTAGTTGCTATAGCGGTCGTGTTTCTGCGGCCTTTCACGCTAACTCTTCCGAACCAGCATTGCTATTTCGGAATATTAAATGCAACTACGTTTTTAATAATAGTCTTACACGACAGCTGCAACCCATTAACTAT---TTTGATAGTTATCTTGGTTGTGTTGTCAATGCTTATAATAGTACTGCTATTTCTGTTCAAACATGTGATCTCACAGTAGGTAGTGGTTACTGTGTGGATTAC---------------TCTAAAAACAGACGAAGTCGTAGA---------------------------------------------------------------------------------------------------------------------------------------------------------------------------------------------------------------------------------------------------------------------------------------------------------------------------------------------------------------------------------------------------------------------------------------------------------------------------------------------------------------------------------------------------------------------------------------------------------------------------------------------------------------------------------------------------------------------------------------------------------------------------------------------------------------------------------------------------------------------------------------------------------------------------------------------------------------------------------------------------------------------------------------------------------------------------------------------------------------------------------------------------------------------------------------------------------------------------------------------------------------------------------------------------------------------------------------------------------------------------------------------------------------------------------------------------------------------------------------------------------------------------------------------------------------------------------------------------------------------------------------------------------------------------------------------------------------------------------------------------------------------------------------------------------------------------------------------------------------------------------------------------------------
>MF996612_HumanOC43_China_2015--
ATG---TTTTTGATACTTTTAATTTCCTTACCAACGGCTTTTGCTGTTATAGGAGATTTAAAGTGTCCTTTAGATAGTCGT---ACAGGT---AGCCTTAATAATATAGACACCGGTCCTCCTTCTATAAGTACTGCTACTGTTGATGTTACTAATGGTTTGGGTACTTATTATGTTTTAGATCGTGTGTATTTAAATACTACGTTGTTTCTTAATGGTTATTACCCTACTTCAGGTTCCACATATCGTAATATGGCACTGAAGGGAACTGACAAATTGAGTACACTATGGTTTAAACCACCATTTCTTTCTGATTTTATTAATGGTATTTTTGCTAAGGTCAAAAATACCAAGGTTTTT---AAAGATGGTGTAATGTATAGTGAGTTCCCTGCTATAACTATAGGTAGTACTTTTGTAAATACATCCTATAGTGTGGTAGTACAACCACGTACAATTAATTCAACACAGGATGGTGTTAATAAATTACAAGGTCTTTTAGAGGTCTCTGTTTGCCAGTATAATATGTGTGAGTACCCACATACGATTTGTCATCCTAAACTG---GGTAATCACTTCAAAGAACTATGGCATATGGAT---ACAGGTGTTGTTTCCTGTTTATATAAGCGTAATTTCACATATGATGTGAATGCTACTTATTTGTATTTTCATTTTTATCAAGAAGGTGGTACTTTTTATGCATATTTTACAGACACTGGTGTTGTTACTAAGTTTTTGTTTAATGTTTATTTAGGCATGGCACTTTCACACTACTATGTCATGCCTCTGACTTGTATTAGTAGGCGTGAT------ATTGGTTTTACTTTAGAATATTGGGTTACACCCCTCACTTCTAGACAATATTTACTCGCTTTCAATCAAGATGGTATTATTTTTAATGCTGTTGATTGTATGAGTGATTTTATGAGTGAGATTAAGTGTAAAACACAATCTATAGCACCACCTACTGGTGTTTATGAATTAAACGGTTACACTGTTCAGCCAATTGCAGATGTTTACCGACGCAAACCTGATCTTCCCAATTGCAATATAGAAGCTTGGCTTAATGATAAGTCGGTGCCCTCTCCATTAAATTGGGAACGTAAGACATTTTCAAATTGTAATTTTAATATGAGCAGCCTGATGTCTTTTATTCAGGCAGACTCATTTACTTGTAATAATATTGATGCTGCTAAGATATATGGTATGTGTTTTTCCAGCATAACTATAGATAAGTTTGCTATACCCAATGGCAGGAAGGTTGACCTACAATTGGGTAATTTGGGCTATTTGCAGTCATTTAACTATAGAATTGATACTACTGCAACAAGTTGTCAGTTGTATTATAATTTACCTTCTGCTAATGTTTCTGTTAGCAGGTTTAATCCTTCTACTTGGAATAAGAGATTTGGTTTTATAGAAAATTCTGTTTTTAAGCCTCAACCTGCA---------GGTGTTCTTACC------AATCATGATGTAGTTTATGCCCAACACTGTTTTAAAGCTCCCAAAAATTTTTGTCCGTGTAAATTGAACAGTTCTTTGTGTGTAGGTAGTGGTCCTGGT---------------AAAAATAATGGTATAGGTACTTGTCCTGCAGGTACTAATTATTTAACTTGTCAC------------------------------AAT------------------TTGTGCAATCCTGATCCTATTATATTTACAGGTTCT---------TAT---------AAGTGCCCCCAAACTAAATCTTTAGTTGGTATAGGTGAGCACTGTTCAGGTCTTGCTGTCAAAAGTGATTATTGTGGAGGCAAT---------------------CCT---------TGCACTTGCCAACCACAA------------------------------------------GCATTTTTGGGTTGGTCTGCAGACTCTTGTTTACAAGGGGACAAGTGTAATATTTTTGCTAATTTAATTTTGCATGATGTTAATAGTGGTCTTACTTGTTCTACTGATTTACAAAAAGCTAACACAGACATAAAACTTGGTGTTTGTGTTAATTATGACCTTTATGGTATTTCAGGCCAAGGCATTTTTGTTGAGGTTAATGCGACTTATTATAATAGTTGGCAGAACCTTTTATATGATTCTAATGGTAATCTCTATGGTTTTAGAGACTACATAACAAACAGAACTTTTATGATTCGTAGTTGCTACAGCGGTCGTGTTTCTGCGGCCTTTCACGCTAACTCTTCCGAACCAGCATTGCTATTTCG-------------------------------------------------------------------------------------------------------------------------------------------------------------------------------------------------------------------------------------------------------------------------------------------------------------------------------------------------------------------------------------------------------------------------------------------------------------------------------------------------------------------------------------------------------------------------------------------------------------------------------------------------------------------------------------------------------------------------------------------------------------------------------------------------------------------------------------------------------------------------------------------------------------------------------------------------------------------------------------------------------------------------------------------------------------------------------------------------------------------------------------------------------------------------------------------------------------------------------------------------------------------------------------------------------------------------------------------------------------------------------------------------------------------------------------------------------------------------------------------------------------------------------------------------------------------------------------------------------------------------------------------------------------------------------------------------------------------------------------------------------------------------------------------------------------------------------------------------------------------------------------------------------------------------------------------------------------------------------------------------------------------------------------------------------------------------------------------------------------------------------
>KF572808_HumanOC43_China_2010-04-
ATG---TTTTTGATACTTTTAATTTCCTTACCAACGGCTTTTGCTGTTATAGGAGATTTAAAGTGTCCTTTAGATAGTCGT---ACAGGT---AGCTTTAATAATATAGACACCGGTCCTCCTTCTATAAGTACTGCTACTGTTGATGTTACTAATGGTTTGGGTACTTATTATGTTTTAGATCGTGTGTATTTAAATACTACGTTGTTTCTTAATGGTTATTACCCTACTTCAGGTTCCACATATCGTAATATGGCACTGAAGGGAACTGACAAATTGAGTACACTATGGTTTAAACCACCATTTCTTTCTGATTTTATTAATGGTATTTTTGCTAAGGTCAAAAATACCAAGGTTTTT---AAAGATGGTGTAATGTATAGTGAGTTCCCTGCTATAACTATAGGTAGTACTTTTGTAAATACATCCTATAGTGTGGTAGTACAACCACGTACAATTAATTCAACACAGGATGGTGTTAATAAATTACAAGGTGTTTTAGAGGTCTCTGTTTGCCAGTATAATATGTGTGAGTACCCACATACGATTTGTCATCCTAATCTG---GGTAATCACTTCAAAGAACTATGGCATATGGAT---ACAGGTGTTGTTTCCTGTTTATATAAGCGTAATTTCACATATGATGTGAATGCTACTTATTTGTATTTTCATTTTTATCAAGAAGGTGGTACCTTTTATGCATATTTTACAGACACTGGTGTTGTTACTAAGTTTTTGTTTAATGTTTATTTAGGCATGGCACTATCACACTATTATGTCATGCCTCTGACTTGTATTGCTAGGCGTAAT------ATTGGTTTTACTTTAGAATATTGGGTTACACCCCTCACTTCTAGACAATATTTACTCGCTTTCAATCAAGATGGTATTATTTTTAATGCTGTTGATTGTATGAGTGATTTTATGAGTGAGATTAAGTGTAAAACACAATCTATAGCACCACCTACTGGTGTTTATGAATTAAACGGTTACACTGTTCAGCCAATTGCAGATGTTTACCGACGCAAACCTGATCTTCCCAATTGCAATATAGAAGCTTGGCTTAATGATAAGTCGGTTCCCTCTCCATTAAATTGGGAACGTAAGACATTTTCAAATTGTAATTTTAATATGAGCAGCCTGATGTCTTTTATTCAGGCAGACTCATTTACTTGTAATAATATTGATGCTGCTAAGATATATGGTATGTGTTTTTCCAGCATAACTATAGATAAGTTTGCTATACCCAATGGCAGGAAGGTTGACCTACAATTGGGTAATTTGGGCTATTTGCAGTCATTTAACTATAGAATTGATACTACTGCAACAAGTTGTCAGTTGTATTATAATTTACCTGCTGCTAATGTTTCTGTTAGCAGGTTTAATCCTTCTACTTGGAATAAGAGATTTGGTTTTATAGAAAATTCTGTTTTTAAGCCTCAACCTGCA---------GGTGTTCTTACC------AATCATGATGTAGTTTATGCCCAACATTGTTTTAAAGCTCCCAAAAATTTTTGTCCGTGTAAATTGAACAGTTCTTTGTGTGTAGGTAGTGGTCCTGGT---------------AAAAATAATGGTATAGGCACTTGTCCTGCAGGTACTAATTATTTAACTTGTCAC------------------------------AAT------------------TTATGTACTCTTGATCCTATTACATTTACAGGTCCT---------TAT---------AAGTGCCCCCAAACTAAATCTTTAGTTGGTATAGGTGAGCACTGTTCAGGTCTTGCTGTTAAAAGTGATTATTGTGGAGGCAAT---------------------CCT---------TGCACTTGCCAACCACAA------------------------------------------GCATTTTTGGGTTGGTCTGCAGACTCTTGTTTACAAGGGGACAAGTGTAATATTTTTGCTAATTTAATTTTGCATGATGTTAATAGTGGTCTTACTTGTTCTACTGATTTACAAAAAGCTAACACAGACATAAAACTTGGTGTTTGTGTTAATTATGACCTTTATGGTATTTCAGGCCAAGGCATTTTTGTTGAGGTTAATGCGACTTATTATAATAGTTGGCAGAACCTTTTATATGATTCTAATGGTAATCTCTATGGTTTTAGAGACTACATAACAAACAGAACTTTTATGATTCGTAGTTGCTATAGCGGTCGTGTTTCTGCGGCCTATCATGCCAACTCTTCCGAACCAGCATTGCTATCTCGGAATATTAAATGCAACTACGTTTTTAATAATAGTCTTACACGACAGCTGCAACCCATTAACTAT---TTTGATAGTTATCTTGGTTGTGTTGTCAATGCTTATAATAGTACTGCTATTTCTGTTCAAACATGTGATCTCACAGTAGGTAGTGGTTACTGTGTGGATTAC---------------TCTAAAAACAGACGAAGTCGTAGAGCG------------ATTACCACTGGTTATCGGTTTACTAATTTTGAGCCATTTACTGTTAATTCAGTAAATGATAGTTTAGAACCTGTAGGTGGTTTGTACGAAATTCAAATACCTTCAGATTTTACTATAGGTAATATGGAGGAGTTTATTCAAACAAGCTCTCCTAAAGTTACTATTGATTGTGCTGCATTTGTCTGTGGTGATTATGCAGCATGTAAATCACAGTTGGTTGAATATGGTAGTTTCTGTGATAACATTAATGCCATACTCACAGAAGTAAATGAGCTACTTGACACTACACAGTTGCAAGTAGCTAATAGTTTAATGAATGGTGTCACTCTTAGCACTAAGCTTAAAGATGGCGTTAATTTCAATGTAGACGACATCAATTTTTCCTCTGTATTAGGTTGTCTAGGCAGCGAATGTAGTAAA---------------------GCTTCCAGTAGATCTGCTATAGAGGATTTACTTTTTGATAAAGTAAAGTTATCTGATGTCGGTTTCGTTTCGGCTTATAATAATTGTACTGGAGGTGCCGAAATTAGGGACCTCATTTGTGTGCAAAGTTATAAAGGTATCAAAGTGTTGCCTCCACTGCTCTCAGAAAATCAGATCAGTGGATACACTTTGGCTGCCACTTCTGCTAGTCTGTTTCCTCCTTGGACAGCAGCAGCAGGTGTACCATTTTATTTAAATGTTCAGTATCGCATTAATGGGCTTGGTGTCACCATGGATGTGCTAAGTCAAAATCAAAAGCTTATTGCTAATGCATTTAACAATGCCCTTGATGCTATTCAGGAAGGGTTCGATGCAACTAATTCTGCTTTAGTTAAAATTCAAGCTGTTGTTAATGCAAATGCTGAAGCTCTTAATAACTTATTGCAACAACTCTCTAATAGATTTGGTGCTATAAGTTCTTCTCTACAAGAAATTCTATCTAGACTTGATGCTCTTGAAGCGGAAGCTCAGATAGATAGACTTATTAATGGTCGTCTTACCGCTCTTAATGCTTATGTTTCTCAACAGCTTAGTGATTCTACACTGGTAAAATTTAGTGCAGCACAAGCTATGGAGAAGGTTAATGAATGTGTCAAAAGCCAATCATCTAGGATAAATTTCTGTGGTAATGGTAACCATATTATATCATTAGTGCAGAATGCTCCATATGGTTTGTATTTTATCCACTTTAGTTATGTCCCTACTAAGTATGTCACAGCGAAGGTTAGTCCTGGTCTGTGCATTGCTGGTGATAGAGGTATAGCTCCTAAGAGTGGTTATTTTGTTAATGTAAATAATACTTGGATGTATACTGGTAGTGGTTACTACTACCCTGAACCTATAACT---GAAAATAATGTTGTTGTTATGAGTACATGCGCTGTTAATTATACTAAAGCGCCGTATGTAATGCTGAACACTTCAATACCCAACCTTCCTGATTTTAGGGAAGAGTTGGATCAATGGTTTAAAAATCAAACATCAGTGGCACCAGATTTGTCACTTGGTTAT------ATAAATGTTACATTCTTGGACCTACAAGTTGAAATGAATAGGTTACAGGAGGCAATAAAAGTTTTAAATCAGAGCTACATCAATCTCAAGGACATTGGTACATATGAATATTATGTAAAATGGCCTTGGTATGTATGGCTTTTAATCTGCCTTGCTGGTGTAGCTATGCTTGTTTTACTATTCTTCATATGCTGTTGTACAGGATGTGGGACTAGTTGTTTTAAGAAATGTGGTGGTTGTTGTGATGATTATACTGGATACCAGGAGTTAGTAATC---------AAAACTTCACATGACGACTAA
>KF572809_HumanOC43_China_2010-06-
ATG---TTTTTGATACTTTTAATTTCCTTACCAACGGCTTTTGCTGTTATAGGAGATTTAAAGTGTCCTTTAGATAGTCGT---ACAGGT---AGCCTTAATAATATAGACACCGGTCCTCCTTCTATAAGTACTGCTACTGTTGATGTTACTAATGGTTTGGGTACTTATTATGTTTTAGATCGTGTGTATTTAAATACTACGTTGTTTCTTAATGGTTATTACCCTACTTCAGGTTCCACATATCGTAATATGGCACTGAAGGGAACTGACAAATTGAGTACACTATGGTTTAAACCACCATTTCTTTCTGATTTTATTAATGGTATTTTTGCTAAGGTCAAAAATACCAAGGTTTTT---AAAGATGGTGTAATGTATAGTGAGTTCCCTGCTATAACTATAGGTAGTACTTTTGTAAATACATCCTATAGTGTGGTAGTACAACCACGTACAATTAATTCAACACAGGATGGTGTTAATAAATTACAAGGTCTTTTAGAGGTCTCTGTTTGCCAGTATAATATGTGTGAGTACCCACATACGATTTGTCATCCTAAACTG---GGTAATCACTTCAAAGAACTATGGCATATGGAT---ACAGGTGTTGTTTCCTGTTTATATAAGCGTAATTTCACATATGATGTGAATGCTACTTATTTGTATTTTCATTTTTATCAAGAAGGTGGTACCTTTTATGCATATTTTACAGACACTGGTGTTGTTACTAAGTTTTTGTTTAATGTTTATTTAGGCATGGCACTTTCACACTACTATGTCATGCCTCTGACTTGTATTAGTAGGCGTGAT------ATTGGTTTTACTTTAGAATATTGGGTTACACCCCTCACTTCTAGACAATATTTACTCGCTTTCAATCAAGATGGTATTATTTTTAATGCTGTTGATTGTATGAGTGATTTTATGAGTGAGATTAAGTGTAAAACACAATCTATAGCACCACCTACTGGTGTTTATGAATTAAACGGTTACACTGTTCAGCCAATTGCAGATGTTTACCGACGCAAACCTGATCTTCCCAATTGCAATATAGAAGCTTGGCTTAATGATAAGTCGGTGCCCTCTCCATTAAATTGGGAACGTAAGACATTTTCAAATTGTAATTTTAATATGAGCAGCCTGATGTCTTTTATTCAGGCAGACTCATTTACTTGTAATAATATTGATGCTGCTAAGATATATGGTATGTGTTTTTCCAGCATAACTATAGATAAGTTTGCTATACCCAATGGCAGGAAGGTTGACCTACAATTGGGTAATTTGGGCTATTTGCAGTCATTTAACTATAGAATTGATACTACTGCAACAAGTTGTCAGTTGTATTATAATTTACCTGCTGCTAATGTTTCTGTTAGCAGGTTTAATCCTTCTACTTGGAATAAGAGATTTGGTTTTATAGAAAATTCTGTTTTTAAGCCTCAACCTGCA---------GGTGTTCTTACC------AATCATGATGTAGTTTATGCCCAACATTGTTTTAAAGCTCCCAAAAATTTTTGTCCGTGTAAATTGAACAGTTCTTTGTGTGTAGGTAGTGGTCCTGGT---------------AAAAATAATGGTATAGGCACTTGTCCTGCAGGTACTAATTATTTAACTTGTCAC------------------------------AAT------------------TTGTGCAATCCTGATCCTATTACATTTACAGGTCCT---------TAT---------AAGTGCCCCCAAACTAAATCTTTAGTTGGTATAGGTGAGCACTGTTCAGGTCTTGCTGTTAAAAGTGATTATTGTGGAGGCAAT---------------------CCT---------TGCACTTGCCAACCACAA------------------------------------------GCATTTTTGGGTTGGTCTGCAGACTCTTGTTTACAAGGGGACAAGTGTAATATTTTTGCTAATTTAATTTTGCATGATGTTAATAGTGGTCTTACTTGTTCTACTGATTTACAAAAAGCTAACACAGACATAAAACTTGGTGTTTGTGTTAATTATGACCTTTATGGTATTTCAGGCCAAGGCATTTTTGTTGAGGTTAATGCGACTTATTATAATAGTTGGCAGAACCTTTTATATGATTCTAATGGTAATCTCTATGGTTTTAGAGACTACATAACAAACAGAACTTTTATGATTCGTAGTTGCTATAGCGGTCATGTTTCTGCGGCCTATCATGCCAACTCTTCCGAACCAGCATTGCTATTTCGGAATATTAAATGCAACTACGTTTTTAATAATAGTCTTACACGACAGCTGCAACCCATTAACTAT---TTTGATAGTTATCTTGGTTGTGTTGTCAATGCTTATAATAGTACTGCTATTTCTGTTCAAACATGTGATCTCACAGTAGGTAGTGGTTACTGTGTGGATTAC---------------TCTAAAAACAGACGAAGTCGTAGAGCG------------ATCACCACTGGTTATCGGTTTACTAATTTTGAGCCATTTACTGTTAATTCAGTAAATGATAGTTTGGAACCTGTAGGTGGTTTGTATGAAATTCAAATACCTTCAGAGTTTACTATAGGTAATATGGAGGAGTTTATTCAAACAAGCTCTCCCAAAGTTACTATTGATTGTGCTGCATTTGTCTGTGGTGATTATGCAGCATGTAAATTACAGTTGGTTGAATATGGTAGTTTCTGTGATAACATTAATGCCATACTCACAGAAGTAAATGAACTACTTGATACTACACAGTTGCAAGTAGCTAATAGTTTAATGAATGGTGTTACTCTTAGCACTAAGCTTAAAGATGGTGTTAATTTCAATGTAGACGACATCAATTTTTCCCCTGTATTAGGTTGTCTAGGCAGCGAATGTAGTAAA---------------------GCTTCCAGTAGATCTGCTATAGAGGATTTACTTTTTGATAAAGTAAAGTTATCTGATGTCGGTTTCGTTGAGGCTTATAATAATTGTACAGGAGGTGCCGAAATTAGGGACCTCATTTGTGTGCAAAGTTATAAAGGCATCAAAGTGTTGCCTCCACTGCTCTCAGAAAATCAGATCAGTGGATATACTTTGGCTGCCACCTCTGCTAGTCTATTTCCTCCTTGGACAGCAGCAGCAGGTGTACCATTTTATTTAAATGTTCAGTATCGCATTAATGGGCTTGGTGTCACCATGGATGTGCTAAGTCAAAATCAAAAGCTTATTGCTAATGCATTTAACAATGCCCTTGATGCTATTCAGGAAGGTTTCGATGCAACTAATTCTGCTTTAGTTAAAATTCAAGCTGTTGTTAATGCAAATGCTGAAGCTCTTAATAACTTATTGCAACAACTCTCTAATAGATTTGGTGCTATAAGTTCTTCTCTACAAGAAATTCTATCTAGACTTGATGCTCTTGAAGCGGAAGCTCAGATAGATAGACTTATTAATGGTCGTCTTACCGCTCTTAATGCTTATGTTTCTCAACAGCTTAGTGATTCTACACTGGTAAAATTTAGTGCAGCACAAGCTATGGAGAAGGTTAATGAATGTGTCAAAAGCCAATCATCTAGGATAAATTTCTGTGGTAATGGTAACCATATTATATCATTAGTGCAGAATGCTCCATATGGTTTGTATTTTATCCACTTTAGTTATGTCCCTACTAAGTATGTCACAGCGAAGGTTAGTCCTGGTCTGTGCATTGCTGGTGATAGAGGTATAGCTCCTAAGAGTGGTTATTTTGTTAATGTAAATAATACTTGGATGTACACTGGTAGTGGTTACTACTACCCTGAACCTATAACT---GAAAATAATGTCGTTGTTATGAGTACATGCGCTGTTAATTATACTAAAGCGCCGTATGTAATGCTGAACACTTCAACACCCAACCTTCCTGATTTTAGGGAAGAGTTGGATCAATGGTTTAAAAATCAAACATCAGTGGCACCAGATCTGTCACTTGATTAT------ATAAATGTTACATTCTTGGACCTACAAGTTGAAATGAATAGGTTACAGGAGGCAATAAAAGTTTTAAATCAGAGCTACATCAATCTCAAGGACATTGGTACATATGAATATTATGTAAAATGGCCTTGGTATGTATGGCTTTTAATCGGCCTTGCTGGTGTAGCTATGCTTGTTTTACTATTCTTCATATGCTGTTGTACAGGATGTGGGACTAGTTGTTTTAAGAAATGTGGTGGTTGTTGTGATGATTATACTGGATACCAGGAGTTAGTAATC---------AAAACTTCACATGACGACTAA
>KU131570_HumanOC43_UK_2011-08-20
ATG---TTTTTGATACTTTTAATTTCCTTACCAACGGCTTTTGCTGTTATAGGAGATTTAAAGTGTCCTTTAGATAGTCGT---ACAGGT---AGCCTTAATAATGTAGACACCGGTCCTCCTTCTATAAGTACTGCTACTGTTGATGTTACTAATGGTTTGGGTACTTATTATGTTTTAGATCGTGTGTATTTAAATACTACGTTGTTTCTTAATGGTTATTACCCTACTTCAGGTTCCACATATCGTAATATGGCACTGAAGGGAACTGACAAATTGAGTACACTATGGTTTAAACCACCATTTCTTTCTGATTTTATTAATGGTATTTTTGCTAAGGTCAAAAATACCAAGGTTTTT---AAAGAAGGTGTAATGTATAGTGAGTTCCCTGCTATAACTATAGGTAGTACTTTTGTAAATACATCCTATAGTGTGGTAGTACAACCACGTACAATTAATTAT---------GGTGTTAATAAATTACAAGGTCTTTTAGAGGTCTCTGTTTGCCAGTATAATATGTGTGAGTACCCACAAACGATTTGTCATCCTAAACTG---GGTAATCACTTCAAAGAACTATGGCATATGGAT---ACAGGTGTTGTTTCCTGTTTATATAAGCGTAATTTCACATATGATGTGAATGCTACTTATTTGTATTTTCATTTTTATCAAGAAGGTGGTACTTTTTATGCATATTTTACAGACACTGGTGTTGTTACTAAGTTTTTGTTTAATGTTTATTTAGGCATGGCACTTTCACACTACTATGTCATGCCTCTGACTTGTATTAGTAGGCGTAAT------ATTGGTTTTACTTTAGAATATTGGGTTACACCCCTCACTTCTAGACAATATTTACTCGCTTTCAATCAAGATGGTATTATTTTTAATGCTGTTGATTGTATGAGTGATTTTATGAGTGAGATTAAGTGTAAAACACAATCTATAGCACCACCTACTGGTGTTTATGAATTAAACGGTTACACTGTTCAGCCAATTGCAGATGTTTACCGACGCAAACCTGATCTTCCCAATTGCAATATAGAAGCTTGGCTTAATGATAAGTCTGTGCCCTCTCCATTAAATTGGGAACGTAAGACATTTTCAAATTGTAATTTTAATATGAGCAGCCTGATGTCTTTTATTCAGGTAGACTCATTTACTTGTAATAATATTGATGCTGCTAAGATATATGGTATGTGTTTTTCCAGCATAACTATAGATAAGTTTGCTATACCCAATGGCAGGAAGGTTGACCTACAATTGGGTAATTTGGGCTATTTGCAGTCATTTAACTATAGAATTGATACTACTGCAACAAGTTGTCAGTTGTATTATAATTTACCTGCTGCTAATGTTTCTGTTAGCAGGTTTAATCCTTCTACTTGGAATAAGAGATTTGGTTTTATAGAAAATTCTGTTTTTAAGCCTCAACCTGCA---------GGTGTTTTTACC------AATCATGATGTAGTTTATGCCCAACATTGTTTTAAAGCTCCCAAAAATTTTTGTCCGTGTAAATTGAACAGTTCTTTGTGTGTAGGTAGTGGTCCTGGT---------------AAAAATAATGGTATAGGTACTTGTCCTGCAGGTACTAATTATTTAACTTGTCAC------------------------------AAT------------------TTGTGCAATCCTGATCCTATTACATTTACAGGTCCT---------TAT---------AAGTGCCCCCAAACTAAATCTTTAGTTGGTATAGGTGAGCACTGTTCAGGTCTTGCTGTTAAAAGTGATTATTGTGGAGGCAAT---------------------CCT---------TGCACTTGCCAACCACAA------------------------------------------GCATTTTTGGGTTGGTCTGCAGACTCTTGTTTACAAGGGGACAAGTGTAATATTTTTGCTAATTTAATTTTGCATGATGTTAATAGTGGTCTTACTTGTTCTACTGATTTACAAAAAGCTAACACAGACATAAAACTTGGTGTTTGTGTTAATTATGACCTTTATGGTATTTCAGGCCAAGGCATTTTTGTTGAGGTTAATGCGACTTATTATAATAGTTGGCAGAACCTTTTATATGATTCTAATGGTAATCTCTATGGTTTTAGAGACTACATAACAAACAGAACTTTTATGATTCGTAGTTGCTATAGCGGTCGTGTTTCTGCGGCCTTTCACGCTAACTCTTCCGAACCAGCATTGCTATTTCGGAATATTAAATGCAACTATGTTTTTAATAATAGTCTTATACGACAGCTGCAACCCATTAACTAT---TTTGATAGTTATCTTGGTTGTGTTGTCAATGCTTATAATAGTACTGCTATTTCTGTTCAAACATGTGATCTCACAGTAGGTAGTGGTTACTGTGTGGATTAC---------------TCTAAAACCAGACGAAGTCGTAGAGCG------------ATTACCACTGGTTATCGGTTTACTAATTTTGAGCCATTTACTGTTAATTCAGTAAATGATAGTTTAGAACCTGTAGGTGGTTTGTACGAAATTCAAATACCTTCAGAGTTTACTATAGGTAATATGGAGGAGTTTATTCAAACAAGCTCTCCTAAAGTTACTATTGATTGTGCTGCATTTGTCTGTGGTGATTATGCAGCATGTAAATCACAGTTGGTTGAATATGGTAGTTTCTGTGATAACATTAATGCCATACTCACAGAAGTAAATGAGCTACTTGACACTACACAGTTGCAAGTAGCTAATAGTTTAATGAATGGTGTCACTCTTAGCACTAAGCTTAAAGATGGCGTTAATTTCAATGTAGACGACATCAATTTTTCCTCTGTATTAGGTTGTCTAGGCAGCGAATGTAGTAAA---------------------GCTTCCAGTAGATCTGCTATAGAGGATTTACTTTTTGATAAAGTAAAGTTATCTGATGTCGGTTTCGTTGCGGCTTATAATAATTGTACTGGAGGTGCCGAAATTAGGGACCTCATTTGTGTGCAAAGTTATAAAGGTATCAAAGTGTTGCCTCCACTGCTCTCAGAAAATCAGATCAGTGGATACACTTTGGCTGCCACTTCTGCTAGCCTGTTTCCTCCTTGGACAGCAGCAGCAGGTGTACCATTTTATTTAAATGTTCAGTATCGCATTAATGGGCTTGGTGTCACCATGGATGTGCTAAGTCAAAATCAAAAGCTTATTGCTAATGCATTTAACAATGCCCTTGATGCTATTCAGGAAGGTTTCGATGCAACTAATTCTGCTTTAGTTAAAATTCAAGCTGTTGTTAATGCAAATGCTGAAGCTCTTAATAACTTATTGCAACAACTCTCTAATAGATTTGGTGCTATAAGTTCTTCTCTACAAGAAATTCTATCTAGACTTGATGCTCTTGAAGCGGAAGCTCAGATAGATAGACTTATTAATGGTCGTCTTACCGCTCTTAATGCTTATGTTTCTCAACAGCTTAGTGATTCTACACTGGTAAAATTTAGTGCAGCACAAGCTATGGAGAAGGTTAATGAATGTGTCAAAAGCCAATCATCTAGGATAAATTTCTGTGGTAATGGTAACCATATTATATCATTAGTGCAGAATGCTCCATATGGTTTGTATTTTATTCACTTTAGTTATGTCCCTACTAAGTATGTCACAGCGAAGGTTAGTACTGGTCTGTGCATTGCTGGTGATAGAGGTATAGCTCCTAAGAGTGGTTATTTTGTTAATGTAAATAATACTTGGATGTACACTGGTAGTGGTTACTACTACCCTGAACCTATAACT---GAAAATAATGTCGTTGTTATGAGTACATGCGCTGTTAATTATACTAAAGCGCCGTATGTAATGCTGAACACTTCAACATCCAACCTTCCTGATTTTAGGGAAGAGTTGGATCAATGGTTTAAAAATCAAACATCAGTGGCACCAGATCTGTCACTTGATTAT------ATAAATGTTACACTCTTGGACCTACAAGTTGAAATGAATAGGTTACAGGAGGCAATAAAAGTTTTAAATCAGAGCTACATCAATCTCAAGGACATTGGTACATATGAATATTATGTAAAATGGCCTTGGTATGTATGGCTTTTAATCGGCCTTGCTGGTGTAGCTATGCTTGTTTTACTATTCTTCATATGCTGTTGTACAGGATGTGGGACTAGTTGTTTTAAGAAATGTGGTGGTTGTTGTGATGATTATACTGGATACCAGGAGTTAGTAATC---------AAAACTTCACATGACGACTAA
>LC315649_HumanOC43_Japan_2016--
ATG---TTTTTGATACTTTTAATTTCCTTACCAACGGCTTTTGCTGTTATAGGAGATTTAAAGTGTCCTTTAGATAGTCGT---ACAGGT---AGCCTTAATAATATAGACACCGGTCCTCCTTCTATAAGTACTGCTACTGTTGATGTTACTAATGGTTTGGGTACTTATTATGTTTTAGATCGTGTGTATTTAAATACTACGTTGTTTCTTAATGGTTATTACCCTACTTCAGGTTCCACATATCTTAATATGGCACTGAAGGGAACTGACAAATTGAGTACACTATGGTTTAAACCACCATTTCTTTCTGATTTTATTAATGGTATTTTTGCTAAGGTCAAAAATACCAAGGTTTTT---AAAGATGGTGTAATGTATAGTGAGTTCCCTGCTATAACTATAGGTAGTACTTTTGTAAATACATCCTATAGTGTGGTAGTACAACCACGTACAATTAATTCAACACAGGATGGTGTTAATAAATTACAAGGTCTTTTAGAGGTCTCTGTCTGCCAGTATAATATGTGTGAGTACCCACATACGATTTGTCATCCTAAACTG---GGTAATCACTTCAAAGAACTATGGCATATGGAT---ACAGGTGTTGTTTCCTGTTTATATAAGCGTAATTTCACATATGATGTGAATGCTACTTATTTGTATTTTCATTTTTATCAAGAAGGTGGTACCTTTTATGCATATTTTACAGACACTGGTGTTGTTACTAAGTTTTTGTTTAATGTTTATTTAGGCATGGCACTTTCACACTACTATGTCATGCCTCTGACTTGTATTAGTAGGCGTGAT------ATTGGTTTTACTTTAGAATATTGGGTTACACCCCTCACTTCTAGACAATATTTACTCGCTTTCAATCAAGATGGTATTATTTTTAATGCTGTTGATTGTATGAGTGATTTTATGAGTGAGATTAAGTGTAAAACACAATCTATAGCACCACCTACTGGTGTTTATGAATTAAACGGTTACACTGTTCAGCCAATTGCAGATGTTTACCGACGTAAACCTGATCTTCCCAATTGCAATATAGAAGCTTGGCTTAATGATAAGTCGGTGCCCTCTCCATTAAATTGGGAACGTAAGACATTTTCAAATTGTAATTTTAATATGAGCAGCCTGATGTCTTTTATTCAGGCAGACTCATTTACTTGTAATAATATTGATGCTGCTAAGATATATGGTATGTGTTTTTCCAGCATAACTATAGATAAGTTTGCTATACCCAATGGTAGGAAGGTTGACCTACAATTGGGTAATTTGGGCTATTTGCAGTCATTTAACTATAGAATTGATACTACTGCAACAAGTTGTCAGTTGTATTATAATTTACCTGCTGCTAATGTTTCTGTTAGCAGGTTTAATCCTTCTACTTGGAATAAGAGATTTGGTTTTATAGAAAATTCTGTTTTTAAGCCTCAACCTGCA---------GGTGTTCTTACC------AATCATGATGTAGTTTATGCCCAACATTGTTTTAAAGCTCCCAAAAATTTTTGTCCGTGTAAATTGAACAGTTCTTTGTGTGTAGGTAGTGGTCCTGGT---------------AAAAATAATGGTATAGGCACTTGTCCTGCAGGTACTAATTATTTAACTTGTCAC------------------------------AAT------------------TTGTGCAATCCTGATCCTATTACATTTACAGGTCCT---------TAT---------AAGTGCCCCCAAACTAAATCTTTAGTTGGTATAGGTGAGCACTGTTCAGGTCTTGCTGTTAAAAGTGATTATTGTGGAGGCAAT---------------------CCT---------TGCACTTGCCAACCACAA------------------------------------------GCATTTTTGGGTTGGTCTGCAGACTCTTGTTTACAAGGGGACAAGTGTAATATTTTTGCTAATTTAATTTTGCATGATGTTAATAGTGGTCTTACTTGTTCTACTGATTTACAAAAAGCTAACACAGACATAAAACTTGGTGTTTGTGTTAATTATGACCTTTATGGTATTTCACGCCAAGGCATTTTTGTTGAGGTTAATGCTACTTATTATAATAGTTGGCAGAACCTTTTATATGATTCTAATGGTAATCTCTATGGTTTTAGAGACTACATAACAAACAGAACTTTTATGATTCGTAGTTGCTATAGCGGTCGTGTTTCTGCGGCCTTTCATGCTAACTCTTCCGAACCAGCATTGCTATTTCGGAATATTAAATGCAACTACGTTTTTAATAATAGTCTTATACGACAGCTGCAACCCATTAACTAT---TTTGATAGTTATCTTGGTTGTGTTGTCAATGCTTATAATAGTACTGCTATTTCTGTTCAAACATGTGATCTCACAGTAGGTAGTGGTTACTGTGTGGATTAC---------------TCTAAAAACAGACGAAGTCGTAGAGCG------------ATTACCACTGGTTATCGGTTTACTAATTTTGAGCCATTTACTGTTAATTCAGTAAATGATAGTTTAGAACCTGTAGGTGGTTTGTATGAAATTCAAATACCTTCAGAGTTTACTATAGGTAATATGGAGGAGTTTATTCAAACAAGCTCTCCTAAAGTTACTATTGATTGTGCTGCATTTGTCTGTGGTGATTATGCAGCATGTAAATCACAGTTGGTTGAATATGGTAGTTTCTGTGATAACATTAATGCCATACTCACAGAAGTAAATGAGCTACTTGACACTACACAGTTGCAAGTAGCTAATAGTTTAATGAATGGTGTCACTCTTAGCACTAAGCTTAAAGATGGCGTTAATTTCAATGTAGACGACATCAATTTTTCCTCTGTATTAGGTTGTCTAGGCAGCGGATGTGGTAAA---------------------GCTTCCAGTAGATCTGCTATAGAGGATTTACTTTTTGATAAAGTAAAGTTATCTGATGTCGGTTTCGTTGCGGCTTATAATAATTGTACTGGAGGTGCCGAAATTAGGGACCTCATTTGTGTGCAAAGTTATAAAGGTATCAAAGTATTGCCTCCACTGCTCTCAGAAAATCAGATCAGTGGATACACTTTGGCTGCCACTTCTGCTAGCCTGTTTCCTCCTTGGACAGCAGCAGCAGGTGTACCATTTTATTTAAATGTTCAGTATCGCATTAATGGGCTTGGTGTCACCATGGATGTGCTAAGTCAAAATCAAAAGCTTATTGCTAATGCATTTAACAATGCCCTTGATGCTATTCAGGAAGGTTTCGATGCAACTAATTCTGCTTTAGTTAAAATTCAAGCTGTTGTTAATGCAAATGCTGAAGCTCTTAATAACTTATTGCAACAACTCTCTAATAGATTTGGTGCTATAAGTTCTTCTCTACAAGAAATTCTATCTAGACTTGATGCTCTTGAAGCGGAAGCTCAGATAGATAGACTTATTAATGGTCGTCTTACCGCTCTTAATGCTTATGTTTCTCAACAGCTTAGTGATTCTACACTGGTAAAATTTAGTGCAGCACAAGCTATGGAGAAGGTTAATGAATGTGTCAAAAGCCAATCATCTAGGATAAATTTCTGTGGTAATGGTAACCATATTATATCATTAGTGCAGAATGCTCCATATGGTTTGTATTTTATCCACTTTAGTTATGTCCCTACTAAGTATGTCACAGCGAAGGTTAGTCCTGGTCTGTGCATTGCTGGTGATAGAGGTATAGCTCCTAAGAGTGGTTATTTTGTTAATGTAAATAATACTTGGATGTACACTGGTAGTGGTTACTACTACCCTGAACCTATAACT---GAAAATAATGTCGTTGTTATGAGTACATGCGCTGTTAATTATACTAAAGCGCCGTATGTAATGCTGAACACTTCAACACCCAACCTTCCTGATTTTAAGGAAGAGTTGGATCAATGGTTTAAAAATCAAACATCAGTGGCACCAGATCTGTCACTTGATTAT------ATAAATGTTACATTCTTGGACCTACAAGTTGAAATGAATAGGTTACAGGAGGCAATAAAAGTTTTAAATCAGAGCTACATCAATCTCAAGGACATTGGTACATATGAATATTATGTAAAATGGCCTTGGTATGTATGGCTTTTAATCGGCCTTGCTGGTGTAGCTATGCTTGTTTTACTATTCTTCATATGCTGTTGTACAGGATGTGGGACTAGTTGTTTTAAGAAATGTGGTGGTTGTTGTGATGATTATACTGGATACCAGGAGTTAGTAATC---------AAAACTTCACATGACGACTAA
>MN306043_HumanOC43_USA_2019--
ATG---TTTTTGATACTTTTAATTTCCTTACCAACGGCTTTTGCTGTTATAGGAGATTTAAAGTGTCCTTTAGATAGTCGT---ACAGGT---AGCCTTAATAATATAGACACCGGTCCTCCTTCTATAAGTACTGCTACTGTTGATGTTACTAATGGTTTGGGTACTTATTATGTTTTAGATCGTGTGTATTTAAATACTACGTTGTTTCTTAATGGTTATTACCCTACTTCAGGTTCCACATATCTTAATATGGCACTGAAGGGAACTGACAAATTGAGTACACTATGGTTTAAACCACCATTTCTTTCTGATTTTATTAATGGTATTTTTGCTAAGGTCAAAAATACCAAGGTTTTT---AAAGATGGTGTAATGTATAGTGAGTTCCCTGCTATAACTATAGGTAGTACTTTTGTAAATACATCCTACAGTGTGGTAGTACAACCACGTACAATTAATTCAACACAGGATGGTGTTAATAAATTACAAGGTCTTTTAGAGGTCTCTGTTTGCCAGTATAATATGTGTGAGTACCCACATACGATTTGTCATCCTAATCTG---GGTAATCACTTCAAAGAACTATGGCATATGGAT---ACAGGTGTTGTTTCCTGTTTATATAAGCGTAATTTCACATATGATGTGAATGCTACTTATTTGTATTTTCATTTTTATCAAGAAGGTGGTACCTTTTATGCATATTTTACAGACACTGGTGTTGTTACTAAGTTTTTGTTTAATGTTTATTTAGGCATGGCACTTTCACACTATTATGTCATGCCTTTGACTTGTATTAGTAGGCGTAAT------ATTGGTTTTACTTTAGAATATTGGGTTACACCCCTCACTTCTAGACAATATTTACTCGCTTTCAATCAAGATGGTATTATTTTTAATGCTGTTGATTGTATGAGTGATTTTATGAGTGAGATTAAGTGTAAAACACAATCTATAGCACCACCTACTGGTGTTTATGAATTAAACGGTTACACTGTTCAGCCAATTGCAGATGTTTACCGACGCAAACCTGATCTTCCCAATTGCAATATAGAAGCTTGGCTTAATGATAAGTCGGTGCCCTCTCCATTAAATTGGGAACGTAAGACATTTTCAAATTGTAATTTTAATATGAGCAGCCTGATGTCTTTTATTCAGGCAGACTCATTTACTTGTAATAATATTGATGCTGCTAAGATATATGGTATGTGTTTTTCCAGCATAACTATAGATAAGTTTGCTATACCCAATGGCAGGAAGGTTGACCTACAATTGGGTAATTTGGGCTATTTGCAGTCATTTAACTATAGAATTGATACTACTGCAACAAGCTGTCAGTTGTATTATAATTTACCTGCTGCTAATGTTTCTGTTAGCAGGTTTAATCCTTCTACTTGGAATAAGAGATTTGGTTTTATAGAAGATTCTGTTTTTAAACCTCAACCTGCA---------GGTGTTCTTACC------GATCATGATGTAGTTTATGCCCAACATTGTTTTAAAGCTCCCAAAAATTTTTGTCCGTGTAAATCGAACAGTTCTTTGTGTGTAGGTAGTGGTCCTGGT---------------AAAAATAATGGTATAGGCACTTGTCCTGCAGGTACTAATTATTTAACTTGTCAC------------------------------AAT------------------TTGTGCAATCCTGATCCTATTACATTTACAGGTCCT---------TAT---------AAGTGCCCCCAAACTAAATCTTTAGTTGGTATAGGTGAGCACTGTTCAGGTCTTGCTGTTAAAAGTGATTATTGTGGAGGCAAT---------------------CCT---------TGCACTTGCCAACCACAA------------------------------------------GCATTTTTGGGTTGGTCTGCAGACTCTTGTTTACAAGGGGACAAGTGTAATATTTTTGCTAATTTAATTTTGCATGATGTTAATAGTGGTCTTACCTGTTCTACTGATTTACAAAAAGCTAACACAGACATAAAACTTGGTGTTTGTGTTAATTATGACCTTTATGGTATTTCAGGCCAAGGCATTTTTGTTGAGGTTAATGCGACTTATTATAATAGTTGGCAGAACCTTTTATATGATTCTAATGGTAATCTCTATGGTTTTAGAGACTACATAACAAACAGAACTTTTATGATTCGTAGTTGCTATAGCGGTCGTGTTTCTGCGGCCTTTCACGCTAACTCTTCCGAACCAGCATTGCTATTTCGGAATATTAAATGCAACTACGTTTTTAATAATAGTCTTACACGACAGCTGCAACCCATTAACTAT---TTTGATAGTTATCTTGGTTGTGTTGTCAATGCTTATAATAGTACTGCTATTTCTGTTCAAACATGTGATCTCACAGTAGGTAGTGGTTACTGTGTGGATTAC---------------TCTAAAAACAGACGAAGTCGTAGAGCG------------ATTACCACTGGTTATCGGTTTACTAATTTTGAGCCATTTACTGTTAATTCAGTAAATGATAGTTTAGAACCTGTAGGTGGTTTGTACGAAATTCAAATACCTTCAGATTTTACTATAGGTAATATGGAGGAGTTTATTCAAACAAGCTCTCCTAAAGTTACTATTGATTGTGCTGCATTTGTCTGTGGTGATTATGCAGCATGTAAATCACAGTTGGTTGAATATGGTAGTTTCTGTGATAACATTAATGCCATACTCACAGAAGTAAATGAGCTACTTGACACTACACAGTTGCAAGTAGCTAATAGTTTAATGAATGGTGTCACTCTTAGCACTAAGCTTAAAGATGGCGTTAATTTCAATGTAGACGACATCAACTTTTCCTCTGTATTAGGTTGTCTAGGCAGCGAATGTAGTAAA---------------------GCTTCCAGTAGATCTGCTATAGAGGATTTACTTTTTGATAAAGTAAAGTTATCTGATGTCGGTTTTGTTGCGGCTTATAATAATTGTACTGGAGGTGCCGAAATTAGGGACCTCATTTGTGTGCAAAGTTATAAAGGTATCAAAGTGTTGCCTCCACTGCTCTCAGAAAATCAGATCAGTGGATACACTTTGGCTGCCACTTCTGCTAGTCTGTTTCCTCCTTGGACAGCAGCAGCAGGTGTACCATTTTATTTAAATGTTCAGTATCGCATTAATGGGCTTGGTGTCACCATGGATGTGCTAAGTCAAAATCAAAAGCTTATTGCTAATGCATTTAACAATGCCCTTGATGCTATTCAGGAAGGGTTCGATGCAACTAATTCTGCTTTAGTTAAAATTCAAGCTGTTGTTAATGCAAATGCTGAAGCTCTTAATAACTTATTGCAACAACTCTCTAATAGATTTGGTGCTATAAGTTCTTCTTTACAAGAAATTCTATCTAGACTTGATGCTCTTGAAGCGGAAGCTCAGATAGATAGACTTATTAATGGTCGTCTTACCGCTCTTAATGCTTATGTTTCTCAACAGCTTAGTGATTCTACACTGGTAAAATTTAGTGCAGCACAAGCTATGGAGAAGGTTAATGAATGTGTTAAAAGCCAATCATCTAGGATAAATTTCTGTGGTAATGGTAACCATATTATATCATTAGTGCAGAATGCTCCATATGGTTTGTATTTTATCCACTTTAGTTATGTCCCTACTAAGTATGTCACAGCGAAGGTTAGTCCTGGTCTGTGCATTGCTGGTGATAGAGGTATAGCTCCTAAGAGTGGTTATTTTGTTAATGTAAATAATACTTGGATGTACACTGGTAGTGGTTACTACTACCCTGAACCTATAACT---GAAAATAATGTTGTCGTTATGAGTACATGCGCTGTTAACTATACTAAAGCGCCGTATGTAATGCTGAACACTTCAATACCCAACCTTCCTGATTTTAGGGAAGAGTTGGATCAATGGTTTAAAAATCAAACATCAGTGGCACCAGATTTGTCACTTGATTAT------ATAAATGCTACATTCTTGGACCTACAAGTTGAAATGAATAGGTTACAGGATGCAATAAAAGTTTTAAATCAGAGCTACATCAATCTCAAGGACATTGGTACATATGAATATTATGTAAAATGGCCTTGGTATGTATGGCTTTTAATCTGCCTTGCTGGTGTAGCTATGCTTGTTTTACTATTCTTCATATGCTGTTGTACAGGATGTGGGACTAGTTGTTTTAAGAAATGTGGTGGTTGTTGTGATGATTATACTGGATACCAGGAGTTAGTAATC---------AAAACTTCACATGACGACTAA
>DQ355405_HumanOC43_France_2003--
ATG---TTTTTGATACTTTTAATTTCCTTACCAACGGCTTTTGCTGTTATAGGAGATTTAAAGTGTCCTTTAGATACTAGTCTTAAAGGT---AGCTTTAATAATAGAGACACCGGTTCTCCTCCTATAAGTACTGATACTGTTGATGTTACTAATGGTTTGGGTACTTATTATGTTTTAGATCGTGTGTATTTAAATACTACGTTGTTTCTTAATGGTTATTACCCCACTTCAGGTTCCACATATCGTAATATGGCACTGAAGGGAACTGACAAATTGAGCACACTATGGTTTAAACCACCATTTCTTTCTGATTTTATTAATGGTATTTTTGCTAAGGTCAAAAATACCAAGGTTTTT---AAAGATGGTGTAATGTATAGTGAGTTCCCTGCTATAACTATAGGTAGTACTTTTGTAAATACATCCTATAGTGTAGTAGTACAACCACGTACAATTAATTCAACACAGGATGGTGTTAATAAATTACAAGGCCTTTTAGAGGTCTCTGTTTGCCAGTATAATATGTGCGAGTACCCACATACGATTTGTCATCCTAAACTG---GGTAACCACTTCAAAGAACTATGGCATTTGGAT---ACAGGTGTTGTTTCCTGTTTATATAAGCGTAATTTCACATATGATGTGAATGCTACTTATTTGTATTTTCATTTTTATCAAGAAGGTGGTACTTTTTATGCATATTTCACGGACACTGGTTTTGTTACTAAGTTTTTGTTTAATGTTTATTTAGGCATGGCACTTTCACACTATTATGTCATGCCTCTGACTTGTATTAGTAGGCGTGAT------ATTGGTTTTACTTTAGAATATTGGGTTACACCCCTCACTTCTAGACAATATTTACTCGCTTTCAATCAAGATGGTATTATTTTTAATGCTGTTGATTGTATGAGTGATTTTATGAGTGAGATTAAGTGTAAAACACAATCTATAGCACCACCTACTGGTGTTTATGAATTAAACGGTTACACTGTTCAGCCAATTGCAGATGTTTACCGACGCAAACCTGATCTTCCCAATTGCAATATAGAAGCTTGGCTTAATGATAAGTCGGTGCCCTCTCCATTAAATTGGGAACGTAAGACATTTTCAAATTGTAATTTTAATATGAGCAGCCTGATGTCTTTTATTCAGGCAGACTCATTTACTTGTAATAATATTGATGCTGCTAAGATATATGGTATGTGTTTTTCCAGCATAACTATAGATAAGTTTGCTATACCCAATGGCAGGAAGGTTGACCTACAATTGGGTAATTTGGGCTATTTGCAGTCATTTAACTATAGAATTGATACTACTGCAACAAGTTGTCAGTTGTATTATAATTTACCTGCTGCTAATGTTTCTGTTAGCAGGTTTAATCCTTCTACTTGGAATAAGAGATTCGGTTTTATAGAAAATTCTGTTTTTAAGCCTCAACCTGCA---------GGTGTTTTTACC------AATCATGATGTAGTTTATGCCCAACATTGTTTTAAAGCTCCCAAAAATTTTTGTCCGTGTAAATTGAACGGTTCTTTGTGTGTAGGTAGTGGCCCTGGT---------------AAAAATAATGGTATAGGCACTTGTCCTGCAGGTACTAATTATTTAACTTGTCAC------------------------------AAT------------------TTGTGCAATCCTGATCCTATTACATTTACAGGTCCT---------TAT---------AAGTGCCCCCAAACTAAATCTTTAGTTGGTATAGGTGAGCACTGTTCAGGTCTTGCTGTTAAAAGTGATTATTGTGGAGGCAAT---------------------CCT---------TGCACTTGCCAACCACAA------------------------------------------GCATTTTTGGGTTGGTCTGCAGACTCTTGTTTACAAGGGGACAAGTGTAATATTTTTGCTAATTTAATTTTGCATGATGTTAATAGTGGTCTTACTTGTTCTACTGATTTACAAAAAGCTAACACAGACATAATTCTTGGTGTTTGTGTTAATTATGACCTTTATGGTATTTCAGGCCAAGGCATTTTTGTTGAGGTTAATGCGACTTATTATAATAGTTGGCAGAACCTTTTATATGATTCTAATGGTAATCTCTATGGTTTTAGAGACTACATAACAAACAGAACTTTTATGATTCGTAGTTGCTATAGCGGTCGTGTTTCTGCGGCCTTTCACGCTAACTCTTCCGAACCAGCATTGCTATTTCGGAATATTAAATGCAACTACGTTTTTAATAATAGTCTTACACGACAGCTGCAACCCATTAACTAT---TTTGATAGTTATCTTGGTTGTGTTGTCAATGCTTATAATAGTACTGCTATTTCTGTTCAAACATGTGATCTCACAGTAGGTAGTGGTTACTGTGTGGATTAC---------------TCTAAAAACAGACGAAGTCGTAGAGCG------------ATTACCACTGGTTATCGGTTTACTAATTTTGAGCCATTTACTGTTAATTCAGTAAATGATAGTTTAGAACCTGTAGGTGGTTTGTACGAAATTCAAATACCTTCAGAGTTTACTATAGGTAATATGGAGGAGTTTATTCAAACAAGCTCTCCCAAAGTTACTATTGATTGTGCTGCATTTGTCTGTGGTGATTATGCAGCATGTAAATCACAGTTGGTTGAATATGGTAGTTTCTGTGATAACATTAATGCCATACTCACAGAAGTAAATGAACTACTTGACACTACACAGTTGCAAGTAGCTAATAGTTTAATGAATGGTGTCACTCTTAGCACTAAGCTTAAAGATG-----------------------------------------------------------------------------------------------------------------------------------------------------------------------------------------------------------------------------------------------------------------------------------------------------------------------------------------------------------------------------------------------------------------------------------------------------------------------------------------------------------------------------------------------------------------------------------------------------------------------------------------------------------------------------------------------------------------------------------------------------------------------------------------------------------------------------------------------------------------------------------------------------------------------------------------------------------------------------------------------------------------------------------------------------------------------------------------------------------------------------------------------------------------------------------------------------------------------------------------------------------------------------------------------------------------------------------------------------------------------------------------------------------------------------------------------------------------------------------------------------------------------------------
>DQ355408_HumanOC43_France_2003--
ATG---TTTTTGATACTTTTAATTTCCTTACCAACGGCTTTTGCTGTTATAGGAGATTTAAAGTGTCCTTTAGATACTAGTCTTAAAGGT---AGCTTTAATAATAGAGACACCGGTCCTCCTTCTATAAGTACTGCTACTGTTGATGTTACTAATGGTTTGGGTACTTATTATGTTTTAGATCGTGTGTATTTAAATACTACCTTGTTTCTTAATGGTTATTACCCTACTTCAGGTTCCACATATCGTAATATGGCACTGAAGGGAACTGACAAATTGAGTACACTATGGTTTAAACCACCATTTCTTTCTGATTTTATTAATGGTATTTTTGCTAAGGTCAAAAATACCAAGGTTTTT---AAAGATGGTGTAATGTATAGTGAGTTCCCTGCTATAACTATAGGTAGTACTTTTGTAAATACATCCTATAGTGTGGTAGTACAACCACGTACAATTAATTCAACACAGGATGGTGTTAATAAATTACAAGGTCTTTTAGAGGTCTCTGTTTGCCAGTATAATATGTGCGAGTACCCACATACGATTTGTCATCCTAAACTG---GGTAATCACTTCAAAGAACTATGGCACTTGGAT---ACAGGTGTTGTTTCCTGTTTATATAAGCGTAATTTCACATATGATGTGAATGCTACTTATTTGTATTTTCATTTTTATCAAGAAGGTGGTACCTTTTATGCATATTTTACAGACACTGGTGTTGTTACTAAGTTTTTGTTTAACGTTTATTTAGGCATGGCACTTTCACACTATTATGTCATGCCTCTGACTTGTATTAGTAGGCGTGAT------ATTGGTTTTACTTTAGAATATTGGGTTACACCCCTCACTTCTAGACAATATTTACTCGCTTTCAATCAAGGTGGTATTATTTTTAATGCTGTTGATTGTATGAGTGATTTTATGAGTGAGATTAAGTGTAAAACACAATCTATAGCACCACCTACTGGTGTTTATGAATTAAACGGTTACACTGTTCAGCCAATCGCAGATGTTTACCGACGTAAACCTGATCTTCCCAATTGTAATATAGAAGCTTGGCTTAATGATAAGTCGGTGCCCTCTCCATTAAATTGGGAACGTAAGACATTTTCAAATTGTAATTTTAATATGAGCAGCCTGATGTCTTTTATTCAGGCAGACTCATTTACTTGTAATAATATTGATGCTGCTAAGATATATGGTATGTGTTTTTCCAGCATAACTATAGACAAGTTTGCTATACCCAATGGCAGGAAGGTTGACCTACAATTGGGCAATTTGGGCTATTTGCAGTCATCCAACTATAGAATTGATACTACTGCAACAAGTTGTCAGTTGTATTATAATTTACCTGCTGCTAATGTTTCTGTTAGCAGGTTTAATCCTTCTACTTGGAATAAGAGATTTGGTTTTATAGAAGATTCTGTTTTTGTGCCTCAACCTACA---------GGTGTTTTTACT------AATCACAGTGTAGTTTATGCACAACACTGTTTCAAAGCCCCTAAAAATTTCTGTCCGTGTAAATTGAAT---------------GGTTCGTGTCCTGAT---------------AAAAATAATGGTATAGGCATTTGTCCTGCAGGTACTAATTATTTAACTTGTGAT------------------------------AAT------------------TTGTGTACTCTTGATCCTATTACATTTAAAGCTCCA---GGTACTTAT---------AAGTGCCCCCAAACTAAATCTTTAGTTGGCATAGGTGAGCACTGTTCGGGTCTTGCTGTTAAAAGTGATTATTGTAGAGGCAAT---------------------TCT---------TGTATTTGCCAACCACAA------------------------------------------GCATTTTTGGGTTGGTCTGCAGACTCTTGTTTACAAGGAGACAAGTGTAATATTTTTGCTAATCTCATTTTGCATGATGTTAATAGTGGTCTTACTTGTTCTACTGATTTACAAAAAGCTAACACAGAAATAGAACTTGGTGTTTGTGTTAATTATGACCTCTATGGTATTTCAGGCCAAGGCATTTTTGTTGAGGTTAATGCGACTTATTATAATAGTTGGCAGAACCTTTTATATGATTCTAATGGTAATCTCTACGGTTTTAGAGACTACATAACAAACAGAACTTTTATGATTCGTAGTTGCTATAGCGGTCGTGTTTCTGCGGCCTATCATGCCAACTCTTCCGAACCAGCATTGCTATTTCGGAATATTAAATGCAACTACGTTTTTAATAATAGTCTTACACGACAGCTGCAACCCATTAACTATTCGTTTGATAGTTATCTTGGTTGTGTTGTCAATGCTTATAATAGTACTGCTATTTCTGTTCAAACATGTGATCTCACAGTAGGTAGTGGTTACTGTGTGGATTAC---------------TCTAAAAACAGACGAAGTCGTAGATCG------------ATCACCACTGGTTATCGGTTTACTAATTTTGAGCCATTTACTGTTAATTCAGTAAATGATAGTTTGGAACCTGTAGGTGGTTTGTATGAAATTCAAATACCTTCAGAGTTTACTATAGGTAATATGGAGGAGTTTATTCAAACAAGCTCTCCCAAAGTTACTATTGATTGTGCTGCATTTGTCTGTGGTGATTATGCAGCATGTAAATTACAGTTGGTTGAATATGGTAGTTTCTGTGATAACATTAATGCCATACTCACAGAAGTAAATGAACTACTTGATACTACACAGTTGCAAGTAGCTAATAGTTTAATGAATGGTGTTACTCTTAGCACTAAGCTTAAAGATG-----------------------------------------------------------------------------------------------------------------------------------------------------------------------------------------------------------------------------------------------------------------------------------------------------------------------------------------------------------------------------------------------------------------------------------------------------------------------------------------------------------------------------------------------------------------------------------------------------------------------------------------------------------------------------------------------------------------------------------------------------------------------------------------------------------------------------------------------------------------------------------------------------------------------------------------------------------------------------------------------------------------------------------------------------------------------------------------------------------------------------------------------------------------------------------------------------------------------------------------------------------------------------------------------------------------------------------------------------------------------------------------------------------------------------------------------------------------------------------------------------------------------------------
>KF530079_HumanOC43_USA_1991-03-14
ATG---TTTTTGATACTTTTAATTTCCTTACCAACGGCTTTTGCTGTTATAGGAGATTTAAAGTGTCCTTTAGATACTAGTTATAAAGGT---ACATTTAATAATAAAGACACCGGTCCTCCTTTTATAAGTACTGATACTGTTGATGTTACTAATGGTTTGGGTACTTATTATGTTTTAGATCGTGTGTATTTAAATACTACGTTGTTTCTTAATGGTTATTACCCTACTTCAGGTTCCACATATCGTAATATGGCACTGAAGGGAACTGACAAATTGAGCACACTATGGTTTAAACCACCATTTCTTTCTGATTTTATTAATGGTATTTTTGCTAAGGTCAAAAATACCAAGGTTTTT---AAAGATGGTGTAATGCATAGTGAGTTCCCTGCTATAACTATAGGTAGTACTTTTGTAAATACATCCTATAGTGTGGTAGTACAACCACGTACAATTAATTCAACACAGGACGGTGATAATAAATTACAAGGTCTTTTAGAGGTCTCTGTTTGCCAGTATAATATGTGCGAGTACCCACATACGAGTTGTCATCCTAAACTG---GGTAATCACTTCAAAGAACTATGGCATTTGGAT---ACAGGTGTTGTTTCCTGTTTATATAAGCGTAATTTCACATATGATGTGAATGCTAATTATTTGTATTTTCATTTTTATCAAGAAGGTGGTACTTTTTATGCATATTTTACAGACACTGGTGTTGTTACTAAGTTTTTGTTTAATGTTTATTTAGGCATGGCACTTTCACACTATTATGTCATGCCTCTGACTTGTATTAGTAGGCGTGAT------ATTGGTTTTACTTTAGAATATTGGGTTACACCCCTCACTTCTAGACAATATTTACTCGCTTTCAATCAAGATGGTATTATTTTTAATGCTGTTGATTGTATGAGTGATTTTATGAGTGAGATTAAGTGTAAAACACAATCTATAGCACCACCTACTGGTGTTTATGAATTAAACGGTTACACTGTTCAGCCAATCGCAGATGTTTACCGACGCAAACCTGATCTTCCCAATTGCAATATAGAAGCTTGGCTTAATGATAAGTCGGTGCCTTCTCCATTAAATTGGGAACGTAAGACATTTTCAAATTGTAATTTTAATATGAGCAGCCTGATGTCTTTTATTCAGGCAGACTCATTTACTTGTAATAATATTGATGCTGCTAAGATATATGGTATGTGTTTTTCCAGCATAACTATAGATAAGTTTGCTATACCCAATGGCAGGAGGGTTGACCTACAATTGGGTAATTTGGGCTATTTGCAGTCATCCAACTATAGAATTGATACTACTGCAACAAGTTGTCAGTTGTATTATAATTTACCTGCTGCTAATGTCTCTGTTAGCAGGTTTAATCCTTCTACTTGGAATAAGAGATTTGGTTTTATAGAAGATTCTGTTTTTGTGCCTCAACCTACA---------GGTGTTTTTACT------AATCACAGTGTAGTTTATGCACAACATTGTTTCAAAGCCCCTAAAAATTTCTGTCCGTGTAAATTGAAT---------------GGTTCGTGTCCTGGT---------------AAAAATAATGGTATAGGCACTTGTCCTGCAGGTACTAATTATTTAACTTGTGAT------------------------------AAT------------------TTGTGTACTCTTGATCCTATTACATTTAAAGCTCCA---GGTACTTAT---------AAGTGCCCCCAAACTAAATCTTTAGTTGGCATAGGTGAGCACTGTTCGGGTCTTGCTGTTAAAAGTGATTATTGTAGAGGCAAT---------------------TTT---------TGTACTTGCCAACCACAA------------------------------------------GCATTTTTGGGTTGGTCTGCAGACTCTTGTTTACAAGGAGATAAGTGTAATATTTTTGCTAATCTTATTTTGCATGATGTTAATAGTGGTCTTACTTGTTCTACTGATTTACAAAAAGCTAACACAGACATAATTCTTGGTGTTTGTGTTAATTATGACCTCTATGGTATTTCAGGCCAAGGCATTTTTGTTGAGGTTAATGCGACTTATTATAATAGTTGGCAGAACCTTTTATATGATTCTAATGGTAATCTCTACGGTTTTAGAGACTACATAACAAACAGAACTTTTATGATTCGTAGTTGCTATAGCGGTCGTGTTTCTGCGGCCTTTCATGCTAACTCTTCCGAACCAGCATTGCTATTTCGGAATATTAAATGCAACTACGTTTTTAATAATAGTCTTACACGACAGCTGCAACCCATTAACTATTCGTTTGATAGTTATCTTGGTTGTGTTGTCAATGCTTATAATAGTACTGCTATTTCTGTTCAAACATGTGATCTCACAGTAGGTAGTGGTTACTGTGTGGATTAC---------------TCTAAAAACAGACGAAGTCGTAGAGCG------------ATTACCACTGGTTATCGGTTTACTAATTTTGAGCCATTTACTGTTAATTCAGTAAATGATAGTTTGGAACCTGTAGGTGGTTTGTATGAAATTCAAATACCTTCAGAGTTTACTATAGGTAATATGGAGGAGTTTATTCAAACAAGCTCTCCCAAAGTTACTATTGATTGTGCTGCATTTGTTTGTGGTGATTATGCAGCATGTAAATTACAGTTGGTTGAATATGGTAGTTTCTGTGATAACATTAATGCCATACTCACAGAAGTAAATGAACTACTTGATACTACACAGTTGCAAGTAGCTAATAGTTTAATGAATGGTGTTACTCTTAGCACTAAGCTTAAAGATGGTGTTAATTTCAATGTAGACGACATCAATTTTTCCCCTGTATTAGGTTGTCTAGGCAGCGAATGTAGTAAA---------------------GCTTCCAGTAGATCTGCTATAGAGGATTTACTTTTTGATAAAGTAAAGTTATCTGATGTCGGTTTCGTTGAGGCTTATAATAATTGTACAGGAGGTGCCGAAATTAGGGACCTCATTTGTGTGCAAAGTTATAAAGGCATCAAAGTGTTGCCCCCACTGCTCTCAGAAAATCAGATCAGTGGATACACTTTGGCTGCCACCTCTGCTAGTCTATTTCCTCCTTGGACAGCAGCAGCAGGTGTACCATTTTATTTAAATGTTCAGTATCGCATTAATGGGCTTGGTGTCACTATGGATGTGCTAAGTCAAAATCAAAAGCTTATTGCTAATGCATTTAACAATGCCCTTTATGCTATTCAGCAAGGGTTCGATGCAACTAATTCTGCTTTAGTTAAAATTCAAGCTGTTGTTAATGCAAATGCTGAAGCTCTTAATAACTTATTGCAACAACTCTCTAATAGATTTGGTGCTATAAGTGCTTCTTTACAAGAAATTCTATCTAGACTTGATGCTCTTGAAGCGGAAGCTCAGATAGATAGACTTATTAATGGTCGTCTCACCGCTCTTAATGCTTATGTTTCTCAACAGCTTAGTGATTCTACACTGGTAAAATTTAGTGCAGCACAAGCTATGGAGAAGGTTAATGAATGTGTCAAAAGCCAATCATCTAGGATAAATTTCTGTGGTAATGGTAATCATATTATATCATTAGTGCAGAATGCTCCATATGGTTTGTATTTTATCCACTTTAATTATGTCCCTACTAAGTATGTCACAGCGAAGGTTAGTCCTGGTCTGTGCATTGCTGGTAATAGAGGTATAGCTCCTAAGAGTGGTTATTTTGTTAATGTAAATAATACTTGGATGTACACTGGTAGTGGTTACTACTACCCTGAACCTATAACT---GAAAATAATGTTGTTGTTATGAGTACCTGCGCTGTTAATTATACTAAAGCGCCGTATGTAATGCTGAACACTTCAATACCCAACCTTCCTGATTTTAAGGAAGAGTTGGATCAATGGTTTAAAAATCAAACATCAGTGGCACCAGATTTGTCACTTGATTAT------ATAAATGTTACATTCTTGGACCTACAAGTTGAAATGAATAGGTTACAGGAGGCAATAAAAGTCTTAAATCATAGCTACATCAATCTCAAGGACATTGGTACATATGAATATTATGTAAAATGGCCTTGGTATGTATGGCTCTTAATCTGCCTTGCTGGTGTAGCTATGCTTGTTTTACTATTCTTCATATGCTGTTGTACAGGATGTGGGACTAGTTGTTTTAAGAAATGTGGTGGTTGTTGTGATGATTATACTGGATACCAGGAGTTAGTAATC---------AAAACTTCACATGACGACTAA
>KF572816_HumanOC43_China_2005-06-
ATG---TTTTTGATACTTTTAATTTCCTTACCAACGGCTTTTGCTGTTATAGGAGATTTAAATTGTCCTTTAGATACTAGGCTTAAAGGT---AGCTTTAATAATAGAGACACCGGTCCTCCTTCTATAAGTACTGATACTGTTGATGTTACTAATGGTTTGGGTACTTATTATGTTTTAGATCGTGTGTATTTAAATACTACGTTGTTTCTTAATGGTTATTACCCCACTTCAGGTTCCACATATCGTAATATGGCACTGAAGGGAACTGACAAATTGAGCACATTATGGTTTAAACCACCATTTCTTTCTGATTTTATTAATGGTATTTTTGCTAAGGTCAAAAATACCAAGGTTTTT---AAAGATGGTGTAATGTATAGTGAGTTCCCTGCTATAACTATAGGTAGTACTTTTGTAAATACATCCTATAGTGTGGTAGTACAACCACGTACAATTAATTTAACACAGGATGGTGTTAATAAATTACAAGGTCTTTTAGAGGTCTCTGTTTGCCAGTATAATATGTGTGAGTACCCACATACGATTTGTCATCCTAAATTG---GGTAACCACTTCAAAGAACTATGGCATTTGGAT---ACAGGTGTTGTTTCCTGTTTATATAAGCGTAATTTCACATATGATGTGAATGCTACTTATTTGTATTTTCATTTTTATCAAGAAGGTGGTACTTTTTATGCATATTTTACAGACACTGGTTTTGTTACTAAGTTTTTGTTTAATGTTTATTTAGGCATGGCACTTTCACACTATTATGTCATGCCTCTGACTTGTATTAGTAGGCTTGAT------ATTGGTTTTACTTTAGAATATTGGGTTACACCCCTCACTTCTAGACAATATTTACTCGCTTTCAATCAAGATGGTATTATTTTTAATGCTGTTGATTGTATGAGTGATTTTATGAGTGAGATTAAGTGTAAAACACAATCTATAGCACCACCTACTGGTGTTTATGAATTAAACGGTTACACTGTTCAGCCAATCGCAGATGTTTACCGACGCAAACCTGATCTTCCCAATTGCAATATAGAAGCTTGGCTTAATGATAAGTCGGTGCCCTCTCCATTAAATTGGGAACGTAAGACATTTTCAAATTGTAATTTTAATATGAGCAGCCTGATGTCTTTTATTCAGGCAGACTCATTTACTTGTAATAATATTGATGCTGCTAAGATATATGGTATGTGTTTTTCCAGCATAACTATAGATAAGTTTGCTATACCCAATCGCAGGAAGGTTGACCTACAATTGGGCAATTTGGGCTATTTGCAGTCATCCAACTATAGAATTGATACTACTGCAACAAGTTGTCAGTTGTATTATAATTTACCTGCTGCTAATGTCTCTGTTAGCAGGTTTAATCCTTCTACTTGGAATAAGAGATTTGGTTTTATAGAAGATTCTGTTTTTGTGCCTCAACCTACA---------GGTGTTTTTACT------AATCACAGTGTAGTTTATGCACAACACTGTTTCAAAGCCCCTAAAAATTTCTGTCCGTGTAAATCGAAT---------------GATTCCTGTCCTGGT---------------AAAAATAATGGTATAGGCACTTGTCCTGCAGGTACTAATTATTTAACTTGTGAT------------------------------AAT------------------TTATGTACTCTTGATTCTATTACATTTAAAGCTCCA---GGTACTTAT---------AAGTGCCCCCAAACTAAATCTTTAGTTGGTATAGGTGAGCACTGTTCGGGTCTTGCTGTTAAAAGTGATTATTGTGGAAACAAT---------------------TCT---------TGTACTTGCCAACCACAA------------------------------------------GCATTTTTGGGTTGGTCTGCAGACTCTTGTTTACAAGGAGACAAGTGTAATATTTTTGCTAATTTCATTTTGCATGATGTTAATAATGGTCTTACTTGTTCTACTGATTTACAAAAAGCTAACACAGAAATAGAACTTGGTGTTTGTGTTAATTATGACCTCTATGGTATTTCAGGCCAAGGCATTTTTGTTGAGGTTAATGCGACTTATTATAATAGTTGGCAGAACCTTTTATATGATTCTAATGGTAACCTCTACGGTTTTAGAGACTACATAACAAACAGAACTTTTATGATTCGTAGTTGCTATAGCGGTCGTGTTTCTGCGGCCTTTCACGCTAACTCTTCCGAACCAGCATTGCTATTTCGGAATATTAAATGCAACTACGTTTTTAATAATAGTCTTACACGACAGCTGCAACCCATTAACTAT---TTTGATAGTTATCTTGGTTGTGTTGTCAATGCTTATAATAGTACTGCTATTTCTGTTCAAACATGTGATCTCACAGTAGGTAGTGGTTACTGTGTGGATTAC---------------TCTAAAAACAGACGAAGTCGTAGAGCG------------ATTACCACTGGTTATCGGTTTACTAATTTTGAGCCATTTACTGTTAATTCAGTAAATGATAGTTTAGAACCTGTAGGTGGTTTGTACGAAATTCAAATACCTTCAGAGTTTACTATAGGTAATATGGAGGAGTTTATTCAAACAAGCTCTCCTAAAGTTACTATTGATTGTGCTGCATTTGTCTGTGGTGATTATGCAGCATGTAAATCACAGTTGGTTGAATATGGTAGTTTCTGTGATAACATTAATGCCATACTCACAGAAGTAAATGAGCTACTTGACACTACACAGTTGCAAGTAGCTAATAGTTTAATGAATGGTGTCACTCTTAGCACTAAGCTTAAAGATGGCGTTAATTTCAATGTAGACGACATCAATTTTTCCTCTGTATTAGGTTGTCTAGGCAGCGAATGTAGTAAA---------------------GCTTCCAGTAGATCTGCTATAGAGGATTTACTTTTTGATAAAGTAAAGTTATCTGATGTCGGTTTCGTTGCGGCTTATAATAATTGTACTGGAGGTGCCGAAATTAGGGACCTCATTTGTGTGCAAAGTTATAAAGGTATCAAAGTGTTGCCTCCACTGCTCTCAGAAAATCAGATCAGTGGATACACTTTGGCTGCCACTTCTGCTAGCCTGTTTCCTCCTTGGACAGCAGCAGCAGGTGTACCATTTTATTTAAATGTTCAGTATCGCATTAATGGGCTTGGTGTCACCATGGATGTGCTAAGTCAAAATCAAAAGCTTATTGCTAATGCATTTAACAATGCCCTTCATGCTATTCAGCAAGGGTTCGATGCAACTAATTCTGCTTTAGTTAAAATTCAAGCTGTTGTTAATGCAAATGCTGAAGCTCTTAATAACTTATTGCAACAACTCTCTAATAGATTTGGTGCTATAAGTGCTTCTTTACAAGAAATTCTATCTAGACTTGATGCTCTTGAAGCGGAAGCTCAGATAGATAGACTTATTAATGGTCGTCTCACCGCTCTTAATGCTTATGTTTCTCAACAGCTTAGTGATTCTACACTGGTAAAATTTAGTGCAGCACAAGCTATGGAGAAGGTTAATGAATGTGTCAAAAGCCAATCATCTAGGATAAATTTCTGTGGTAATGGTAATCATATTATATCATTAGTGCAGAATGCTCCATATGGTTTGTATTTTATCCACTTTAATTATGTCCCTACTAAGTATGTCACAGCGAAGGTTAGTCCTGGTCTGTGCATTGCTGGTAATAGAGGTATAGCTCCTAAGAGTGGTTATTTTGTTAATGTAAATAATACTTGGATGTACACTGGTAGTGGTTACTACTACCCTGAACCTATAACT---GAAAATAATGTTGTTGTTATGAGTACCTGCGCTGTTAATTATACTAAAGCGCCGTATGTAATGCTGAACACTTCAATACCCAACCTTCCTGATTTTAAGGAAGAGTTGGACCAATGGTTCAAAAATCAAACATCAGTGGCACCAGATTTGTCACTTGATTAT------ATAAATGTTTCATTCTTGGACCTACAAGTTGAAATGAATAGGTTACAGGAGGCAATAAAAGTCTTAAATCATAGCTACATCAATCTCAAGGACATTGGTACATATGAATATTATGTAAAATGGCCTTGGTATGTATGGCTTTTAATCTGCCTTGCTGGTGTAGCTATGCTTGTTTTACTATTCTTCATATGCTGTTGTACAGGATGTGGGACTAGTTGTTTTAAGAAATGTGGTGGTTGTTGTGATGATTATACTGGATACCAGGAGTTAGTAATC---------AAAACTTCACATGACGACTAA
>KF963231_HumanOC43_France_2001-02-07
ATG---TTTTTGATACTTTTAATTTCCTTACCAACGGCTTTTGCTGTTATAGGAGATTTAAAGTGTCCTTTAGATACTAGTCTTAAAGGT---AGCTTTAATAATAGAGACACCGGTTCTCCTTCTATAAGTACTGATACTGTTGATGTCACTAATGGTTTGGGTACTTATTATGTTTTAGATCGTGTGTATTTAAATACTACGTTGTTTCTTAATGGTTATTACCCCACTTCAGGTTCCACATATCGTAATATGGCACTGAAGGGAACTGACAAATTGAGCACATTATGGTTTAAACCACCATTTCTTTCTGATTTTATTAATGGTATTTTTGCTAAGGTCAAAAATACCAAGGTTTTT---AAAGATGGTGTAATGTATAGTGAGTTCCCTGCTATAACTATAGGTAGTACTTTTGTAAATACATCCTATAGTGTGGTAGTACAACCACGTACAATTAATTCAACACAGGATGGTGTTAATAAATTACAAGGTCTTTTAGAGGTCTCTGTTTGCCAGTATAACATGTGCGAGTACCCACATACGATTTGTCATCCTAAACTG---GGTAACCACTTTAAAGAACTATGGCATTTGGAT---ACAGGTGTTGTTTCCTGTTTATATAAGCGTAATTTCACATATGATGTGAATGCTACTTATTTGTATTTTCATTTTTATCAAGAAGGTGGTACTTTTTATGCATATTTTACAGACACTGGTTTTGTTACTAAGTTTTTGTTTAATGTTTATTTAGGCATGGCACTTTCACACTATTATGTCATGCCTCTGACTTGTATTAGTAGGCGTGAT------ATTGGTTTTACTTTAGAATATTGGGTTACACCCCTCACTTCTAGACAATATTTACTCGCTTTCAATCAAGATGGTATTATTTTTAATGCTGTTGATTGTATGAGTGATTTTATGAGTGAGATTAAGTGTAAAACACAATCTATAGCACCACCTACTGGTGTTTATGAATTAAACGGTTACACTGTTCAGCCAATCGCAGATGTTTACCGACGCAAACCTGATCTTCCCAATTGCAATATAGAAGCTTGGCTTAATGATAAGTCGGTGCCCTCTCCATTAAATTGGGAACGTAAGACATTTTCAAATTGTAATTTTAATATGAGCAGCCTGATGTCTTTTATTCAGGCAGACTCATTTACTTGTAATAATATTGATGCTGCTAAGATATATGGTATGTGTTTTTCCAGCATAACTATAGATAAGTTTGCTATACCCAATGGCAGGAAGGTTGACCTACAATTGGGCAATTTGGGCTATTTGCAGTCATCCAACTATAGAATTGATACTACTGCAACAAGTTGTCAGTTGTATTATAATTTACCTGCTGCTAATGTCTCTGTTAGTAGGTTTAATCCTTCTACTTGGAATAAGAGATTTGGTTTTATAGAAGATTCTGTTTTTGTGCCTCAACCTACA---------GGTGTTTTTACT------AATCACAGTGTAGTTTATGCACAACACTGTTTCAAAGCCCCTAAAAATTTCTGTCCGTGTAAATTGAAT---------------GGTTCGTGTCCTGAT---------------AAAAATAATGGTATAGGCACTTGTCCTGCAGGTACTAATTATTTAACTTGTGAT------------------------------AAT------------------TTGTGTACTCTTGATCCTATTACATTTAAAGCTCCA---GGTACTTAT---------AAGTGCCCCCAAACTAAATCTTTAGTTGGCATAGGTGAGCACTGTTCGGGTCTTGCTGTTAAAAGTGATTATTGTAGAGGCAAT---------------------TCT---------TGTACTTGCCAACCACAA------------------------------------------GCATTTTTGGGTTGGTCTGCAGACTCTTGTTTACAAGGAGACAAGTGTAATATTTTTGCTAATCTTATTTTGCATGATGTTAATAGTGGTCTTACTTGTTCTACTGATTTACAAAAAGCTAACACAGACATAATTCTTGGTGTTTGTGTTAATTATGACCTCTATGGTATTTCAGGCCAAGGCATTTTTGTTGAGGTTAATGCGACTTATTATAATAGTTGGCAGAACCTTTTATATGATTCTAATGGTAATCTCTACGGTTTTAGAGACTACATAACAAACAGAACTTTTATGATTCGTAGTTGCTATAGCGGTCGTGTTTCTGCGGCCTTTCATGCTAACTCTTCCGAACCAGCATTGCTATTTCGGAATATTAAATGCAACTACGTTTTTAATAATAGTCTTACACGACAGCTGCAACCCATTAACTATTCGTTTGATAGTTATCTTGGTTGTGTTGTCAATGCTTATAATAGTACTGCTATTTCTGTTCAAACATGTGATCTCACAGTAGGTAGCGGTTACTGTGTGGAGTAC---------------TCTAAAAACAGACGAAGTCGTAGAGCG------------ATTACCACTGGTTATCGGTTTACTAATTTTGAGCCATTTACTGTTAATTCAGTAAATGATAGTTTGGAACCTGTAGGTGGTTTGTATGAAATTCAAATACCTTCAGAGTTTACTATAGGTAATATGGAGGAGTTTATTCAAACAAGCTCTCCCAAAGTTACTATTGATTGTGCTGCATTTGTCTGTGGTGATTATGCAGCATGTAAATTACAGTTGGTTGAATATGGTAGTTTCTGTGATAACATTAATGCCATACTCACAGAAGTAAATGAACTACTTGATACTACACAGTTGCAAGTAGCTAATAGTTTAATGAATGGTGTTACTCTTAGCACTAAGCTTAAAGATGGTGTTAATTTCAATGTAGACGACATCAATTTTTCCCCTGTATTAGGTTGTCTAGGCAGCGAATGTAGTAAA---------------------GCTTCCAGTAGATCTGCTATAGAGGATTTACTTTTTGATAAAGTAAAGTTATCTGATGTCGGTTTCGTTGAGGCTTATAATAATTGTACAGGAGGTGCCGAAATTAGGGACCTCATTTGTGTGCAAAGTTATAAAGGCATCAAAGTGTTGCCCCCACTGCTCTCAGAAAATCAGATCAGTGGATACACTTTGGCTGCCACCTCTGCTAGTCTATTTCCTCCTTGGACAGCAGCAGCAGGTGTACCATTTTATTTAAATGTTCAGTATCGCATTAATGGGCTTGGTGTCACCATGGATGTGCTAAGTCAAAATCAAAAGCTTATTGCTAATGCATTTAACAATGCCCTTTATGCTATTCAGCAAGGGTTCGATGCAACTAATTCTGCTTTAGTTAAAATTCAAGCTGTTGTTAATGCAAATGCTGAAGCTCTTAATAACTTATTGCAACAACTCTCTAATAGATTTGGTGCTATAAGTGCTTCTTTACAAGAAATTCTATCTAGACTTGATGCTCTTGAAGCGGAAGCTCAGATAGATAGACTTATTAATGGTCGTCTCACCGCTCTTAATGCTTATGTTTCTCAACAGCTTAGTGATTCTACACTGGTAAAATTTAGTGCAGCACAAGCTATGGAGAAGGTTAATGAATGTGTCAAAAGCCAATCATCTAGGATAAATTTCTGTGGTAATGGTAATCATATTATATCATTAGTGCAGAATGCTCCATATGGTTTGTATTTTATCCACTTTAATTATGTCCCTACTAAGTATGTCACAGCGAAGGTTAGTCCTGGTCTGTGCATTGCTGGTAATAGAGGTATAGCTCCTAAGAGTGGTTATTTTGTTAATGTAAATAATACTTGGATGTACACTGGTAGTGGTTACTACTACCCTGAACCTATAACT---GAAAATAATGTTGTTGTTATGAGTACCTGCGCTGTTAATTATACTAAAGCGCCGTATGTAATGCTGAACACTTCAATACCCAACCTTCCTGATTTTAAGGAAGAGTTGGATCAATGGTTTAAAAATCAAACTTCAGTGGCACGAGATTTGTCACTTGATTAT------ATAAATGTTACATTCTTGGACCTACAAGTTGAAATGAATAGGTTACAGGAGGCAATAAAAGTCTTAAATCATAGCTACATCAATCTCAAGGACATTGGTACATATGAATATTATGTAAAATGGCCTTGGTATGTATGGCTTTTAATCTGCCTTGCTGGTGTAGCTATGCTTGTTTTACTATTCTTCATATGCTGTTGTACAGGATGTGGGACTAGTTGTTTTAAGAAATGTGGTGGTTGTTGTGATGATTATACTGGATACCAGGAGTTAGTAATC---------AAAACTTCACATGACGACTAA
>KY419105_Porcine_USA_2015-08-20
atg---ttttttatacttttaacgaccctgccttctgcttttgcagttataggggatttaaagtgtaat---------------atttct---tcaattaatgacgttgacactggtgtgccatctattagctctgaagttgttgatgtcactaatggtttggggactttctatgttttagatcgtgtctatttaaataccacattgttgctcaatggttactacccaacctcaggtgctacatttcgtaatgtggctctgaaaggaactcgattattgagcaccttgtggtttaagccgccttttttatcaccttttaatgatggtatttttgccaaggttaaaaacagcaggttttct---aaagatggtgttatttatagtgagtttcctgctattactttaggtagtacttttgtgaatacttcctatagcatagtagtaaagcctcacacctcacttattaat------------ggtaatttacaaggttttttgcaaatttctgtttgtcaatatactatgtgtgaatacccacaaactatttgtcatcctaatttg---ggtaatcaacgcatagaattatggcattatgac---acagatgttgtttcttgtttatacaggcgtaatttcacatatgatgtgaatgctgattatttatattttcacttttatcaggaaggtggcactttttatgcatactttacagatactggttttgtgaccaagtttctgtttaagttgtatttaggtactgtgctgtcacactattatgttatgccattgacttgtgatagc------------------gctttatctttagaatattgggttacacctctcactactagacaatttcttttagcctttgaccaggatggtgttttataccatgctgttgattgtgctagtgattttatgagtgagattatgtgtaaaacctcctcaattacaccacctactggtgtttatgaactaaacggttactcagttcaacccgttgccactgtatatcgtagaatacctgatttacccaattgcgatatagaagtttggcttaattctaagaccgtttcttcgcctcttaattgggaacgtaaaactttttctaattgtaattttaacatgggcaggctgatgtcttttgttcaggctgactcttttgattgtaacaatattgatgcttcccgcttatatggtatgtgttttggtagcattactattgacaagtttgctatacccaatagtagaaaggttgatctgcaagtgggtaaatctggttatttacaatcttttaattataagattgacactgctgttagcagttgtcaactccattatagtttgcctgcagcaaacgtatctgttactcattataatccttcatcttggaatagaaggtatgggtttaataatcagagtttt---------------------------ggtttcagaggc------cttcatgatgctgtatattcacagcaatgttttaatacacctaacacatattgtccttgtagaaca------agtcaatgtataggtggt------------------------------gctggaactggaacttgtcctgtaggcaccactgtgcgcaagtgttttgctgca---gttaca---------------aacgctactaagtgtacttgctggtgtcaaccagatccttccacatataaaggtgta---aatgcctgg---------acttgtccgcaatctaaagtttctatacaaccaggtcagcattgccctggcttgggtcttgtggaggatgattgctctggcaat---------------------cct---------tgcacttgtaaaccacag------------------------------------------gcttttataggctggagttcagaaacttgtttgcaaaatggtaggtgtaatatttttgctaattttattttgaatgatgttaatagcggtactacctgttctactgatttacaacagggtaatactaatattactactgatgtttgtgttaattatgacctatatggcattacaggccagggcatacttatagaagttaatgccacgtattataatagttggcagaatcttctttatgattctagtggtaatctctatggctttagagattatttatcaaatagaacctttcttattcgtagctgctatagtggaagagtttcagcagtttttcatgctaactcttctgaaccagccttgatgtttcgtaatcttaaatgcagccacgtttttaattataccattttaagacaaacacagcttgttaattat---tttgatagttaccttggttgtgttgtcaatgcttataataatacagctagtgctgtaagtacttgtgatttaaccgtaggtagcggatattgtgttgattat---------------gttacagcacttagatcacgtagatct------------tttactacaggttatcgctttactaattttgaaccatttgccgctaatttggtaaatgatagtatagaacctgttggtggtttgtatgaaatacagataccttcagagtttaccattggtaatttagaagaattcattcaaacgagttcccctaaggttactatagattgtgctacatttgtttgtggtgactatgctgcatgtagacaacagttagctgagtatggtagtttttgtgagaacattaatgctatactcacagaagtaaatgaactacttgacactacactgttgcaagtagctaatagtttaatgaatggagtcacccttagtactaagattaaggatggcattaatttcaatgttgacgatatcaacttctcccctgtattaggttgtttaggaagcgaatgt---aga---------------------gcttccactagatctgctatagaggatttactttttgataaagtaaaattgtctgatgtcggctttgtacaggcctataataactgcactggaggtgccgaaattagggatctcgtttgtgtgcaaagttataatggtatcaaagtgttgcctccattgttatctgaaaatcagattagtggttacactttggcagccactgctgctaacttatttcctccttggacagctgcagcaggtgtaccattttatttaaatgttcagtatcgtataaatgggcttggcgtcaccatggatgtgctaagccaaaaccaaaagcttattgctagtgcatttaacaacgctctcgattctattcaggaagggttcgacgcaaccaattctgctttagttaaaattcaggctgttgttaatgcaaatgctgaagcacttaataacttattgcagcaactctctaatagatttggtgccataagtgcctctttacaagaaattttatccaggctcgatgctcttgaagctaaagctcagatagacagacttattaatgggcgtcttaccgctcttaatgcttatgtttctcagcagcttagtgactctacactattaaaatttagtgcagcacaagctattgagaaagttaatgaatgtgttaaaagccaatcatctaggataaatttctgtggtaatggtaatcatattatatcattagtacagaatgctccatatggtttgtattttatccattttagctatgtccctaccaagtatgttacagcaaaggttagtcctggtttgtgcattgctggcgatataggaatatcgcctaagagtggttattttattaatgtaaataattcttggatgtttactggtagtggttattactaccctgaacctataacc---caaaataatgttgttgtgatgagtacctgtgctgttaattatactaaagcaccggatctaatgctgaacacatcgacacccaaccttcctgatttcaaggaagaattgtatcaatggtttaaaaaccaatcttcagtggcaccagacttgtcacttgattat------attaatgttaccttcttggacctacaatatgaaatgaataggttacaagaggctataaaagttttaaatcagagctacatcaatctcaaggacattggtacatatgagtattatgtgaaatggccttggtatgtgtggcttttaataggccttgctggcgtagctatgcttgttttactattcttcatatgctgctgtacaggatgtgggactagttgttttaagaaatgtggcggttgttgtgatgattatactggacaccaggagtttgtaatc---------aaaacttcacatgacgattaa
>KY419107_Porcine_USA_2015-07-25
atg---ttttttatacttttaattaccctgccttctgcttttgcagttataggggatttaaagtgtaat---------------acttca---ttaattaatgacgttgacactggtgtgccatctattagctctgaagttgttgatgtcactaatggtttggggactttctatgttttagatcgtgtctatttaaataccacattgttgctcaatggttattacccaacttcaggtgctacatttcgtaatgtggctctgaaaggaactcgattattgagcaccttgtggtttaagccgccttttttatcaccttttaatgatggtatctttgccaaggttaaaaacagcagattttct---aaagatggtgttatttatagtgagtttcctgctattactataggtagtacttttgtaaatacttcctatagcatagtagtaaagcctcatacctcacttattaat------------ggtaatttacaaggttttttgcaaatttctgtttgtcaatatactatgtgtgaatacccacaaactatttgtcatcccaatttg---ggtaatcaacgcatagaattatggcattatgat---acagatgttgtttcttgtttatacaggcgtaattacacatatgatgtgaatgctgattatttgtattttcacttttatcaggaaggtggcactttttatgcatactttacagatactggttttgtgaccaagtttctgtttaagttgtatttaggcactgtgctgtcacactattacgttatgccattgacttgtgatagc------------------gctttatctttagaatattgggttacacctctcactactagagaatttctcctagcttttgaccaggatggtgttttataccatgctgttgattgtgctagtgattttatgagtgagattatttgtaaaacttcttcaattataccacctactggtgtttatgaactaaacggttatacagttcaacctgttgccactgtatatcgtagaatacctgacttacccaattgcgatatcgaagcttggcttaattctaagatcgtttcttcgcctcttaattgggaacgtaaaattttttctaattgtaattttaacatgggcaggctgatgtcttttattcaggctgactcttttggttgtaacaatattgatgcttctcgcttatatggtatgtgttttggtagcattactattgacaagtttgctatacccaatagtagaaaggttgatctgcaagtgggtaaatctggttatttacaatcttttaattataagattgacactgctgttagcagttgtcaactctattatagtttgcctgcagcaaacgtatctgtcacgcattataatccttcatcttggaatagaaggtatgggtttaataatcagagtttt---------------------------ggttccagaggc------cttcatgatgctgtatattcgcagcaatgttttaatacacctaatacatattgtccttgtagaaca------agtcaatgcataggtggt------------------------------gctggcacaggaacttgtcctgtaggcaccactgtgcgcaagtgttttgctgca---gttaca---------------aactttactaagtgtacttgctggtgccaaccagatccttcctcttataacggtgta---aatgcttgg---------acttgtccgcaatctaaagtttctatacaaccaggtcagcattgccctggcttgggtcttgtagaggatgattgctctggcaat---------------------cct---------tgcaattgtaaaccacag------------------------------------------gctttcataggctggagttcagaaacttgtttgcaaaatggtaggtgtaatatttttgctaattttattctgaatgatgttaatagcggtactacttgttctactgatttacaacagggtaatactaacattactactgatgtttgtgttaattatgacctatatggcattacaggccagggcatatttatagaagttaatgccacgtattataatagttggcagaatcttctttatgattctagtggtaatctctatggctttagagattatttatcaaatagaacctttcttattcgtagctgctatagtggaagagtttcagcagtttttcatgctaactcttctgaaccagctttgatctttcgtaatcttaaatgcagccacgtttttaattataccattttaagacaaatacagcttgttaattat---tttgacagttaccttggttgtgttgttaatgcttataataatacagctagtgctgtaagtacttgtgatttaaccgttggtagcggctattgtgttgattat---------------gttacatcacttagatcacgtagatct------------cttactacaggttatcgctttaccaattttgaaccatttgccgctaatttggtaaatgatagtatagaacctgttggtggtttgtatgaaatacagataccttcagagtttactattggtaatttagaagaattcattcaaacgagttctcctaaggttactatagattgtgctacatttgtttgtggtgactatgctgcatgtagacaacagttagctgagtatggtagtttttgtgagaacattaatgctatactcatagaagtaaatgaactacttgacactacacagttgcaagtagctaatagtttaatgaatggagtcacccttagtactaagattaaggatggcattaatttcaatgttgacgatatcaacttctcccctgtattaggttgtttaggaagcgaatgt---aga---------------------gcttccactagatctgctatagaggatttactttttgataaagtaaaattgtctgatgtcggttttgtacaggcctataataactgcactggaggtgccgaaattagggacctcatttgtgtgcaaagttataatggtatcaaagtgttgcctcctttgttatctgaaaatcagattagtggttacactatggcagccactgctgctagcttattccctccctggacagctgcagcaggtgtaccattttatttaaatgttcagtatcgtataaatgggcttggcgtcaccatggatgtgctaagccaaaatcaaaagcttatttctagtgcatttaacaacgctcttgattctatccaggaagggttcgacgcaaccaattctgctttagttaaaattcaggctgttgttaatgcaaatgctgaagcacttaataacttattgcagcaactctctaacagatttggtgccataagtgcctctttacaagaaatcttatctaggctcgatgcccttgaagctaaagctcagatagacagacttattaatgggcgtctgaccgctcttaatgcttatgtttctcagcagcttagtgattctacactagtaaaatttagtgcagcacaagctattgagaaagttaatgaatgtgttaaaagtcaatcatccaggataaatttctgtggtaatggtaatcatattatatcattagtacagaatgctccatatggtttgtattttatccattttagttatgtccccaccaagtatgttacagcaaaggttagtcctggtttgtgcattgctggcgatataggaatatcgcctaagagtggttattttattaatgtaaataattcttggatgttcactggtagtggctattactaccctgaacctataacc---caaaataatgttgttgtgatgagtacctgtgctgttaattatactaaagcaccggatctaatgctgaacacatcgacacccaaccttcctgatttcaaggaagaattgtaccaatggtttaaaaaccaatcttcagtggcaccagatttttcacttgattat------attaatgttacgttcttggacctacaagatgaaatgaataggttacaagatgctataaaagttttaaatcagagctacatcaatctcaaggacattggtacatatgagtattatgtgaaatggccttggtatgtatggcttttaattggccttgctggtgtagctatgcttgttttactattcttcatatgctgctgcacaggatgtgggactagttgttttaagaaatgtggcggttgttttgatgattatactggacaccatgagtttttaatc---------aaaacttcacatgacgattaa
>KY492680_Porcine_Netherlands_2015-04-
atg---ttttttatacttttaatctttctgccttctgcttttgcagttataggggatttaaagtgtaat---------------acttca---tcaattaatgacgttgacactggtgtaccatccattagttctgaagttgttgatgttactaatggtttgggtactttctatgttttagatcgtgtctatttaaataccacattgttgctcaatggttactacccaatttcaggtgctacattccgtaatatggctctgaaaggaactcgattattgagcaccttgtggtttaagtcgccttttttatcaccgtttaatgatggtatttttgccaaggttaaaaacagcagattttct---aaagatggtgttatttatagtgagtttcctgctattactataggtagtacttttgtaaattcttcccatagcatagtagtaaagcctcatacttcatttattaat------------ggtaatttacaaggtttgttgcaaatttctgtttgtcaatacactatgtgtgaatacccacatactatttgtcatcctaatttg---ggtaatcaacgcatagaattatggcattatgac---acagatgttgtttcttgtttatacaagcgtaatttcacatatgatgtgaatgctgattatttatattttcatttctatcaggaaggtggcactttttatgcatactttacagatactggttttgtgaccaagtttctgtttaagttgtatttaggcactgtgctgtcacattattatgttatgccattgacttgtgatagc------------------gctttatctttagaatattgggttacacctctcactactagacaatttcttctagcctttgaccaggatggcgttttataccatgctgttgattgtgctagtgattttatgagtgagattatgtgtaaaacttcttccattacaccacctactggtgtttatgaactaaacggttatacagttcaacctgttgccactgtatatcgtagaatacctgatttacctaattgcgatatcgaagcttggcttaattttaacatcgtttcttcgcctcttaattgggaacgtaaaattttttctaattgtaattttaacatgggcaggctgatgtcttttattcaggctgactcttttggttgtaacaatattgatgcttctcgcttatacggtatgtgttttggtagcattactattgataagtttgctatacccattagtagaaaggttgatctgcagttgggtaaatctggttatttacaatcttctaattataagattgacactgctgttagcagttgtcaactctattatagtctgcccgcagcaaacgtatctgttactcattataatccttcatcttggaatagaaggtatgggtttaataaccagagtttt---------------------------ggtttcagaagt------cttcatgatgctgtttattcacagcaatgttttaatacacctaacacatattgtccttgtagaaca------agtaaatgcataggtggt------------------------------gcaggtacaggaacttgtcctgtaggaaccactgtgcgtaagtgctttgctgca---gttact---------------aacgctactacgtgtacttgctggtgccaaccagatccttccatatataaaggtgta---aatgcttgg---------acttgtccgcaatccaaagtttctatacaaccaggtcagcattgccctggtttgggtcttgtggaggatgattgctctggcaac---------------------cct---------tgcacttgtaaaccacag------------------------------------------gcctttataggctggagctcagaaacttgtttgcaaaatggtaggtgtaatatttttgctaattttattcttaatgatgttaatagcggtacaacctgttctactgatttacaacagggtaatactaatattactactgatgtttgtgttaattatgacctttatggcattacaggccagggcatacttatagaagttaatgccacttattataatagttggcagaatcttctttatgattctagtggtaatctctatggttttagagattatttatcaaacagaacttttcttattcgtagctgctatagtggaagagtttcagcagtttttcatgctaaatcttctgaaccagctttgatgtttcgtaatcttaaatgcagccacgtttttaataatactattttaagacaaatacagcttgttaactat---tttgatagttaccttggttgtgttgttaatgcttataataatacagctagtgctgttagtacctgtgatttaaccgttggtagcggctattgtgttgattat---------------gttacagcacttagatcacgtagatct------------tttactacaggttatcgctttactaattttgaaccatttgccgctaatttggtaaatgatagtatagaacctgttggtggtttgtatgaaatacagataccttcagagtttaccattggtaatttagaagagttcattcaaacgagctcccctaaggttactatagactgtgctacatttgtttgtggtgactatgcagcatgtagacaacagttagccgagtatggtagtttttgtgagaacattaatgctatactcacagaagtaaatgaactacttgacactacacagttgcaagtagctaatagtttaatgagtggtgtcacccttagtactaagattaaggatggcattggtttcaatgttgacgatatcaacttttcccctgtattaggttgcttaggaagcgaatgt---aga---------------------gcttccaccagatctgctatagaggacttactttttgataaagtaaaattgtctgatgtcggcttcgtacaggcctataataactgcactggaggtgccgaaattagggatctcatttgtgtgcaaagttataatggtataaaagtgttgcctccattgttatctgaaaatcagatcagtgggtacacttcggcagccactgctgccagcttattccctccatggacagctgcagcaggtgtaccattttatttaaatgttcagtatcgtataaatgggcttggcgtcactatggatgtgctaagccaaaatcaaaagcttattgctagtgcatttaacaatgctcttgatgctattcaggaagggttcgacgcaaccaattctgctttagttaaaattcagtctgttgttaatgcaaatgctgaagcacttaataacttattgcagcaactctctaatagatttggtgccataagtgcttctttacaagaaattctatctaggctcgatgctcttgaagctaaagctcagatagatagacttattaatggtcgtcttaccgctcttaatgcctatgtttctcaacagcttagtgattctacacttgtaaaatttagtgcagcacaagctatggagaaagttaatgaatgtgttaaaagccaatcatccaggataaatttctgtggtaatggtaatcatattatttcattagtacagaatgctccatatggtttgtattttatccactttagctatgttcccaccaagtatgttacagcaaaggttagtcctggtttgtgtattgctggcgatacaggaatatcgcctaagagtggttattttattaatgtaaataactcttggatgttcactggtagtggttattactaccctgaacctataacc---caaaataatgttgttatgatgagtacctgtgctgttaattatactaaagcaccggatctaatgctgaacacatctacaccttaccttcctgactttaaggaagaattgtatcactggtttaaaaaccaatcttcagtggcaccagatttgtcattcgattat------ttaaatgttacgttcttgggcttacaagatgaaatgagtaggttacaagaggctataaaagtcttaaatcatagctacatcaatctgaaggacattggtacatatgagtattatgtgaaatggccttggtatgtatggctcttaattggccttgctggtgtagctatgcttgttttactattcttcatatgctgttgtacaggatgtgggactagttgttttaagaaatgtggcggttgttgtgatgattatactggacaccacgagtttgtaatc---------aaaacttcacatgacgattag
>DQ011855_Porcine_Belgium_1972--
atg---ttttttatacttttaatctccctgccttctgcttttgcagttttaggggatttaaagtgtaat---------------acttca---tcaattaatgacgttgacactggtgtgccatctattagctctgaagttgttgatgtcactaatggtttggggactttttatgttttagatcgtgtctatttaaataccacattgttgctcaatggttattacccaatttcaggtgctacatttcgtaatatggctctgaaaggaactcgattattgagcaccttgtggtttaagccgccttttttatcaccgtttaatgatggtatttttgccaaggttaaaaacagcagatttttc---aaagatggtgttatttatagtgagtttcctgctattactataggtagtacttttgtaaatacttcctatagcatagtagtagagcctcatactttacttattaat------------ggtaatttacaaggtttgttgcaaatctctgtttgtcaatacactatgtgtgaatacccacatactatttgtcatcctaatttg---ggtaaccaacgcatagaattatggcattatgac---acagatgttgtttcttgtttatacaggcgtaatttcacatatgatgtgaatgctgattatttatattttcatttttatcaggaaggtggcacgttttatgcatactttacagatactggttttgtgaccaagtttctgtttaagttgtatttaggcactgtgctgtcacattattatgttatgccattgacttgtgatagc------------------gctttatctttagaatattgggttacacctctcactactagacaatttcttctagcctttgaccaggatggtgttttataccatgctgttgattgtgctagtgattttatgagtgagattatgtgtaaaacttcttcaattacaccacctactggtgtttatgaactaaacggttacacagttcaacctgttgccactgtatatcgtagaatacctgatttacccaattgcgatatcgaagcttggcttaattctaagaccgtttcgtcgcctcttaattgggaacgtaaaattttttctaattgtaattttaacatgggcaggctgatgtctttcattcaggctgactcttttggttgtaacaatattgatgcttctcgcttatatggtatgtgttttggtagcattactattgataagtttgctatacccaatagtagaaaggttgatctgcaagtgggtaaatctggttatttacaatcttttaactataagattgacactgctgttagcagctgtcaactctattatagtttgcctgcagcaaatgtatctgtcactcattataatccttcatcttggaatagaaggtatgggtttaataatcagagtttt---------------------------ggttccagaggc------cttcatgatgctgtttattcacagcaatgttttaatacacctaacacatattgtccctgtagaaca------agtcaatgcataggtggt------------------------------gcaggtacaggaacttgtcctgtaggaaccactgtgcgtaagtgttttgctgca---gttact---------------aacgctactaagtgtacttgctggtgccaaccagatccttccacatataaaggtgta---aatgcttgg---------acttgtccgcaatccaaagtttctatacaaccaggtcagcattgccctggtttgggtcttgtggaggatgattgctctggcaac---------------------cct---------tgcacttgtaaaccacag------------------------------------------gccttcataggctggagctcagaaacttgtttgcaaaatggtaggtgtaatatttttgctaattttattttgaatgatgttaatagcggtacaacctgttctactgatttacaacagggtaatactaatattactactgatgtttgtgttaattatgacctatatggcattacaggccagggcatacttatagaagttaatgccacttattataatagttggcagaatcttctttatgattctagtggtaatctctatggctttagagattatttatcaaatagaacttttcttattcgtagctgctatagtggaagagtttcagcagtttttcatgctaactcttctgaaccagctttgatgtttcgtaatcttaaatgcagccacgtttttaataatactattttaagacaaatacagcttgttaactat---tttgatagttaccttggttgtgttgttaatgcttataataatacagctagtgctgtaagtacttgtgatttaaccgttggcagcggctattgtgttgattat---------------gttacagcacttagatcacgtagatct------------tttactacaggttatcgctttactaattttgaaccatttgccgttaatttggtaaatgatagtatagaacctgttggtggtttgtatgaaatacagataccttcagagtttaccattggtaatttagaagagttcattcaaacgagctcccctaaggttactatagactgtgctacatttgtttgtggtgactatgcagcatgtagacaacagttagccgagtatggtagtttttgtgagaacattaatgctatactcatagaagtaaatgaactacttgacactacacagttgcaagtagctaatagtttaatgaatggtgtcacccttagtactaagattaaggatggcattaatttcaatgttgacgatatcaacttctcccctgtattaggttgtttaggaagcgaatgtaataga---------------------gcttccactagatctgctatagaggacttactttttgataaagtaaaattgtctgatgtcggctttgtacaggcctataataactgcactggaggtgccgaaattagggatctcatttgtgtgcaaagttataatggtatcaaagtgttgcctccattgttatctgaaaatcagatcagtggttacactttggcagccaccgctgctagcttattccctccatggacagctgcagcaggtgtaccattttatttaaatgttcagtatcgtattaatgggcttggcgtcactatggatgtgctaagccaaaatcaaaagcttattgctagtgcatttaacaatgctcttgatgctattcaggaagggttcgacgcaaccaattctgctttagttaaaattcagtctgttgttaatgcaaatgctgaagcacttaataacttattgcagcaactctctaatagatttggtgccataagtgcgtctttacaagaaattctatctaggctcgatgctcttgaagctaaagctcagatagacagacttattaatgggcgtcttaccgctcttaatgcctatgtttctcagcagcttagtgattctacactagtaaaatttagtgcagcacaagctatggagaaagttaatgaatgtgttaaaagccaatcatccaggataaatttctgtggtaatggtaatcatattatatcattagtacagaatgctccatatggtttgtattttatccactttagctatgtccccaccaagtatgttacagcaaaggttagtcctggtttgtgtattgctggcgatataggaatatcgcctaagagtggttattttattaatgtaaataattcttggatgttcactggtagtggttattactaccctgaacctataacc---caaaataatgttgttatgatgagtacctgtgctgttaattatactaaagcaccggatctaatgctgaacacatcgacacctaaccttcctgacttcaaggaagaattgtatcaatggtttaaaaaccaatcttcagtggcaccagatttgtcacttgattat------ataaatgttacgttcttggacctacaagatgaaatgaataggttacaagaggctataaaagtcttaaatcatagctacatcaatctcaaggacattggtacatatgagtattatgtgaaatggccttggtatgtatggcttttaattggccttgctggtgtagctatgcttgttttactattcttcatatgctgttgtacaggatgtgggactagttgttttaagaaatgtggcggttgttgtgatgattatactggacaccaggagtttgtaatc---------aaaacttcacatgacgactaa
>KY419103_Porcine_USA_2015-09-15
atg---ttttttatacttttaatcaacctgccttctgcttttgcagttataggggatttaaagtgtaat---------------acttca---ttaattaatgacgttgacactggtgtgccatttattagctctgaagttgttgatgtcactaatggtttggggaccttctatgttttagatcgggtctatttaaataccacattgttgctcaaaggttactacccaatttcaggtgctacatttcgtaatgtggctctgaaaggaactcgattattgagcaccttgtggtttaagccgccttttttatcaccttttaatgatggtatttttgccaaggttaaaaacagcagattttct---aaagatggtgttatttatagtgagtttcctgctattactataggtagtacttttgtaaatacttcctatagcatagtagttaagcctcatacctcacttattaat------------ggtaatttacaaggttttttgcaaatttctgtttgtcaatatactatgtgtgaatacccacagactatttgtcatcctaatttg---ggtaatcaacgcatagaattatggcattatgac---acagatgttgtttcttgtttatacaggcgtaatttcacatatgatgtgaatgctgattatttatattttcacttttatcaggaaggtggcactttttatgcatactttacagatactggttttgtgaccaagtttctgtttaagttgtatttaggtactatgctgtcacactattatgttatgccattgacttgtgatagc------------------gctttatctttagaatattgggtcacatctctcactagtagacaatttcttctagcctttgaccaggatggtattttataccgtgctgtagattgtgctagtgattttatgagtgagattatgtgtaaaacttcttcaataacaccacctactggtgtttatgaactaaacggttacacagttcaacctgttgctactgtgtatcgtagaatacctgacttacccaattgcgatatcgaagcttggcttaattctaagaccgtttcttctcctcttaattgggaacgtaaaattttctctaattgtaattttaacatgggcagtctgatgtcttttattcaggctgactcttttggttgtaacaatattgatgcttctcgtttatatggtatgtgctttggtagcattactattgataagtttgctatacccaatagtagaaaggttgatctgcaattgggtaaatctggttatttacaatcttttaattataagattgacactgctgttagcagttgtcaactctattatagtttgtctgcagcaaacgtatctgttactcattacaatccttcatcttggaatagaaggtatgggtttaataatcagagtttt---------------------------ggttctagaggc------cttcatgatgctgtatattcacagcaatgttttaatacacctaacacatattgtccttgtagaaca------agtcaatgcataggtggt------------------------------gcaggtacaggaatttgtcctgtaggcaccactgtgcgtaagtgctttgctgca---gttaca---------------aacgctactaagtgtacttgctggtgtcaaccagaccctttaacatatagaggtgtg---aatgcctgg---------acttgtccgcaatctaaagtttctatacaaccaggtcagcattgccctggtttgggtcttgtggaggacgattgttctggcaat---------------------cct---------tgcacttgtaaaccacag------------------------------------------gctttcacaggctggcgttcagaaacttgtttgcaaaatggtaggtgtaatatttttgctaattttattttgaatgatgttaatagcggtactacctgttctactgatttacaacagggtaatactaatattactactgatgtttgtgttaattatgacctatatggcattacaggccagggcatacttatagaagttaatgccacgtattataatagttggcaaaaccttctttatgattctagtggtaatctctatggctttagagattatttatcaaatagaacctttcttattcgtagctgctatagtggaagagtttcagcagtttttcatgctaactcttctgaaccagctttgatgtttcgtaatcttaaatgcagccacgtttttaattataccattttaagacaaatacagcttgttaactat---tttgatagttaccttggttgtgttgttaatgcttataataatacagctagtgctgtaagtacttgtgatttaaccgttggtagcggctattgtgttgattat---------------gttacagcacttagatcacgtagatct------------tttactacaggttatcgctttactaattttgaaccatttgcctctaatttggtaaatgatagtatagaacctgttggtggtttgtatgaaatacagataccttcagagtttaccattggtaatttagaagaattcattcaaacgagttctcctaaggttactatagattgtgctacatttgtttgtggtgactatgctgcatgtagacaacagttagctgagtatggtagtttttgtgagaacattaatgctatactcacagaagtaaatgaactacttgacactacacagttgcaagtagctaatagtttaatgaatggtgtcacccttagtactaagattaaggatggcattaatttcaatgttgacgatatcaacttctcccctgttttaggttgtttgggaagcgaatgtaataga---------------------gcttccactagatctgctatagaggatttactttttgataaagtaaaattgtctgatgtcgggtttgtacaggcctataataactgcactggaggtgccgaaattagggatctcatttgtgtgcaaagttataatggtatcaaagtgttgcctccattgttatctgaaaatcagattagtggttacacttcggcagccaccgctgctagcttatttcctccttggacagctgcagcaggtgtaccattttatttaaatgttcagtatcgtataaatgggcttggcgtcaccatggatgtgctaagccaaaaccaaaagcttattgctagtgcatttaacaacgctcttgattctatccaggaagggttcgacgcaaccaattctgctttagttaaaattcaggctgttgttaatgcaaatgctgaagcacttaataacttattgcagcaactctctaatagatttggtgccataagtgcttctttacaagaaattctatccaggctcgatgttcttgaagctaaagctcagatagacagacttattaatgggcgtctcaccgctcttaatgcttatgtttctcagcagcttagtgattctacactagtaaaatttagtgcagcacaagctattgagaaagttaatgaatgtgttaaaagccaatcatctaggataaatttctgtggtaatggtaatcatattatatcattagtacagaatgctccatatggtttgtattttatccattttagttatgtccccaccaagtatgttacagcaaaggttagtcctggtttgtgcattgctggtgatataggaatattgcctaagagtggttattttattaatgtaaataattcttggatgttcactggtagtggctattactaccctgaacctataacc---caaaataatgttgttgtggtgagtacctgtgctgttaattacactaaagcaccggatctaatgctgaacacatcgacacctaaccttcctgatttcaaggaagaattgtaccaatggtttaaaaatcaatcttcagttgcacctgatttgtcacttgattat------attaatgttacgttcttggacctacaagatgaaatgaataggttacaagaggctataaaagttttaaatcaaagctacatcaatctcaaggacattggtacatatgagtattatgtgaaatggccttggtacgtatggcttttaattggccttgctggtgtagctatgcttgttttactatttttcatatgctgctgtacaggatgtgggactagttgttttaagaaatgtggcggttgttttgatgattatactggacaccaggagtttgtaatc---------aaaacttcacatgacgattaa
>LC494175_Bovine_Japan_2016--
atg---tttttgatacttttaatttccttaccaacggcttttgctgttataggagatttaaagtgtact---------------acagtt---tccattaatgatgttgacactggtgttccttctattagcactgatactgtcgatgttcctaatggtttaggtacttattatgttttagatcgtgtgtatttaaatactacgttgttgcttaatggttattaccctacttcaggttctacatatcgtaatatggcactgaagggaactttactattgagcacactgtggtttaaaccaccttttctttctgattttactaatggtatttttgctaaggtcaaaaataccaaggttatt---aaagatggtgtaatgtatagtgagtttcctgctataactataggtagtacttttgtaaatacatcctatagtgtggtagtacaaccacatactaccattttgggt------------aataaattacaaggtttcttagagatctctgtttgccagtatactatgtgtgagtacccaaatacgatttgtaatcctaatctg---ggtaatcaacgcgtagaactatggcattgggat---acaggtgttgtttcctgtttatataagcgtaatttcacatatgatgtgaacgctgactatttgtatttccatttttatcaagaaggtggtactttttatgcatattttacagacactggtgttgttactaagtttctgtttaatgtttatttaggcacggtgctttcacattattatgtcatgcctttgacttgtaatagt------------------gctctgactttagaatattgggttacacccctcacttctaaacaatatctactatcttttaatcaagatggtgttatttttaatgctgttgattgtaagagtgattttatgagtgagattaagtgtaaaacactatctataacaccatctactggtgtttatgaattaaacggttacactgttcagccaattgcagatgtttaccgacgtatacctaaccttcccgattgcaatattgaggcttggcttaatgataagtcagtgccctctccattaaattgggaacgtaagaccttttcaaattgtaattttaatatgagcagcctgatgtcttttattcaggcagactcatttacttgtaataatattgatgcagctaagatatatggtatgtgtttttccagcataactatagataagtttgctatacccaatggtaggaaggttgacctacaattgggtaatttgggctatttgcagtcttttaattatagaattgatactactgctacaagttgtcagttgtattataatttacctgctgctaatgtttctgttagcaggtttaatccttctacttggaataggagatttggttttacagaacaatctgtttttaagcctcaacctgca---------ggtgtttttact------gatcacgatgttgtttacgcacaacattgttttaaagctcccacaaatttctgtccttgcaaattggatgggtctttgtgtgtaggtagtggttctggtatagatgctggttataaaaatactggcataggcatttgtcctgcaggtactaattatttaacttgccat------------------------------aatgctgcccaatgtgattgtttgtgcactccagaccccatt------aaagctaca---gggcctcac---------aaatgcccccaagctaaatatttagttggcataggtgagcactgttcgggtcttgctattaaaagtgaccattgtggaggtaac---------------------cct---------tgtagttgccaaccacaa------------------------------------------gcatttttgggttggtctgttgactcttgtttacaaggggataggtgtaatatttttgctaattttattttgcatgatgttaatagtggtactacttgttctactgatttacaaaaatcaaacacagacataattcttggtgtttgtgttaattatgatctttatggtattactggccaagggatttttgttgaggtaaatgcgacttattataatagttggcagaaccttttatatgattctaatggtaatctctacggtttcagagattacttaacaaatagaacttttatgattcgtagttgctatagtggtcgtgtttcagcggcctttcatgctaactcttccgaaccagcattgctatttcggaatatcaaatgcaattacgtttttaataacactctttcacgacagctgcaacctattaactat---tttgatagctatcttggttgtgttgtcaatgctgataatagtacttctagtgttgttcaaacatgtgatctcacagtaggtagtggttactgtgtggattac---------------tctacaaaaagacgaagtcgtaggtcg------------attaccactggttatcggtttactaattttgagccatttactgttaattcagtaaacgatagcttagaacctgtaggtggtttgtatgaaattcaaataccttcagagtttactataggtaatatggaggagtttattcaaacaagctctcctaaagttactattgattgttctgcttttgtctgtggtgattatgcagcatgtaaatcgcagttggttgaatatggtagcttctgtgacaatattaatgctatactcacagaagtaaatgaactacttgacactacacagttgcaagtagctaatagtttaatgaatggtgtcactcttagcactaagcttaaagatggcgttaatttcaatgtagacgacatcaatttttcccctgtattaggttgtttaggaagcgattgtaataaa---------------------gtttccagtagatctgctatagaggacttacttttttctaaagtaaagttatctgatgtcggttttgttgaggcttataataattgtactggaggtgccgaaattagggacctcatttgtgtgcaaagttataatggtatcaaggtgttgcccccattgctctcagaaaatcagatcagtggttacactttggctgccacctctgctagcttgtttcctccatggtcagcagcagcaggtgtaccattctacttaaatgttcagtatcgtattaatggtattggtgttaccatggatgtgctaagtcaaaatcaaaagcttattgctaatgcatttaacaatgctcttggtgctatccaggaagggtttgatgctaccaattctgctttagttaaaattcaatctgttgttaatgcaaatgctgacgctcttaataacttattgcaacaactctctaatagatttggtgctataagttcttctttacaagaaattctatctagactggatgctcttgaagcgcaagctcagatagacagacttattaatgggcgtcttaccgctcttaatgcttatgtttctcaacagcttagtgactctacactagtaaagtttagtgcagcacaagctatggagaaggttaatgaatgtgtcaaaagccaatcatctaggataaatttttgtggtaatggtaatcatattatatcattagtgcagaatgctccgtatggtttgtattttatccactttagctatgtccctactaagtatgtcactgcgaaggtcagtcctggcctgtgcattgctggtgatagaggtatagcccctaagagtggttattttgttaatgtaaataatacttggatgttcactggtagtggttattactaccctgaacctataact---ggaaataatgttgttgttatgagtacctgtgctgttaattatactaaagcgccggatgtaatgctgaacatttcaacacccaacctccctgattttaaggaagagttggatcaatggtttaaaaatcaaacatcagtggcactagatttgtcacttgattat------ataaatgttacattcttggacctacaagatgaaatgaataggttacaggaggcaataaaagttttaaatcagagctacatcaatctcaaggacattggtacatatgagtattatgtaaaatggccttggtatgtatggcttttaattggctttgctggtgtagctatgcttgttttactattcttcatatgctgttgtacaggatgtgggactagttgttttaagaaatgtggtggttgttgtgatgattatactggacatcaggagttagtaatt---------aaaacatcacatgaagactaa
>AB354579_Bovine_Japan_1976-12-
atg---tttttgatacttttaatttccttaccaatggcttttgctgttataggagatttaaagtgtact---------------acggtt---tccattaatgatgttgacaccggtgctccttctattagcactgatactgtcgatgttactaatggtttaggtacttattatgttttagatcgtgtgtatttaaatactacgttgttgcttaatggttactaccctacttcaggttctacatatcgtaatatggcactgaagggaactttactattgagcagactatggtttaaaccaccttttctttctgattttattaatggtatttttgctaaggtcaaaaataccaaggttatt---aaaaagggtgtaatgtatagtgagtttcctgctataactataggtagtacttttgtaaatacatcctatagtgtggtagtacaaccacatactaccaatttggat------------aataaattacaaggtctcttagagatctctgtttgccagtatactatgtgcgagtacccacatacgatttgtcatcctaatctg---ggtaatcgacgcgtagaactatggcattgggat---acaggtgttgtttcctgtttatataagcgtaatttcacatatgatgtgaatgctgattacttgtatttccatttttatcaagaaggtggtactttttatgcatattttacagacactggtgttgttactaagtttctgtttaatgtttatttaggcacggtgctttcacattattatgtcctgcctttgacttgttatagt------------------gctatgactttagaatattgggttacacctctcacttctaaacaatatttactagctttcaatcaagatggtgttatttttaatgctgttgattgtaagagtgattttatgagtgagattaagtgtaaaacactatctatagcaccatctactggtgtttatgaattaaacggttacactgttcagccaattgcagatgtttaccgacgtatacctaatcttcccgattgtaatatagaggcttggcttaatgataagtcggtgccctctccattaaattgggaacgtaagaccttttcaaattgtaattttaatatgagcagcctgatgtcttttattcaggcagactcatttacttgtaataatattgatgctgctaagatatatggtatgtgtttttccagcataactatagataagtttgctatacccaatggtaggaaggttgacctacaattgggcaatttgggctatttgcagtcttttaactatagaattgatactactgctacaagttgtcagttgtattataatttacctgctgctaatgtttctgttagcaggtttaatccttctacttggaataggagatttggttttacagaacaatctgtttttaagcctcaacctgta---------ggtgtttttact------catcatgatgttgtttatgcacaacattgttttaaagctcccacaaatttctgtccgtgtaaattggatgggtctttgtgtgtaggtaatggtcctggtatagatgctggttataaaaatagtggtataggcacttgtcctgcaggtactaattatttaacttgccat------------------------------aatgctgcccaatgtgattgtttgtgcactcccgaccccattacatctaaatctaca---gggccttac---------aagtgcccccaaactaaatacttagttggcataggtgagcactgttcgggtcttgctattaaaagtgattattgtggaggtaat---------------------cct---------tgtacttgccaaccacaa------------------------------------------gcatttttgggttggtctgttgactcttgtttacaaggggataggtgtaatatttttgctaattttattttgcatgatgttaatagtggtactacttgttctactgatttacaaaaatcaaacacagacataattcttggtgtttgtgttaattatgatctttatggtattacaggccaaggtatttttgttgaggttaatgcgacttattataatagttggcagaaccttttatatgattctaatggtaatctctatggttttagagactacttaacaaacagaacttttatgattcgtagttgctatagcggtcgtgtttcagcggcctttcatgctaactcttccgaaccagcattgctatttcggaatattaaatgcaattacgtttttaataatactctttcacgacagctgcaacctattaactat---tttgatagttatcttggttgtgttgtcaatgctgataatagtacttctagtgttgttcaaacatgtgatctcacagtaggtagtggttactgtgtggattac---------------tctacaaaaagacgaagtcgtagagcg------------attaccactggttatcggtttactaattttgagccatttactgttaattcagtaaatgatagtttagaacctgtaggtggtttgtatgaaattcaaataccttcagagtttactataggtaatatggaggagtttattcaaacaagctctcctaaagttactattgattgttctgcttttgtctgtggtgattatgcagcatgtaaatcacagttggttgaatatggtagcttctgtgacaatattaatgctatactcacagaagtaaatgaactacttgacactacacagttgcaagtagctaatagtttaatgaatggtgtcactcttagcactaagcttaaagatggcgttaatttcaatgtagacgacatcaatttttcccctgtattaggttgtttaggaagcgcttgtagtaaa---------------------gtttccagcagatctgctatagaggatttacttttttctaaagtaaagttatctgatgtcggtttcgttgaggcttataataattgtactggaggtgccgaaattagggacctcatttgtgtgcaaagttataatggtatcaaagtgttgcctccactgctctcagtaaatcagatcagtggatacactttggctgccacctctgctagtctgtttcctccttggtcagcagcagcaggtgtaccattttatttaaatgttcagtatcgtattaatgggattggtgttaccatggatgtgttaagtcaaaatcaaaagcttattgctaatgcatttaacaatgctcttgatgatattcaggaagggtttgatgctaccaattctgctttagttaaaattcaagctgttgttaatgcaaatgctgaagctcttaataacttattgcaacaactctctaatagatttggtgctataagttcttctttacaagaaattctatctagactggatgctcttgaagcgcaagctcagatagacagacttattaatgggcgtcttaccgctcttaatgcttatgtttctcaacagcttagtgattctacactagtaaaatttagtgcagcacaagctatggagaaggttaatgaatgtgtcaaaagccaatcatctaggataaatttttgtggtaatggtaatcatattatatcattagtgcagaatgctccatatggtttgtattttatccactttagctatgtccctactaagtatgtcactgcgaaggttagtcccggtctgtgcattgctggtgatagaggtatagcccctaagagtggttattttgttaatgtaaataatacttggatgttcactggtagtggttattactaccctgaacccataact---ggaaataatgttgttgttatgagtacctgtgctgttaactatactaaagcgccggatgtaatgctgaacatttcaacacccaacctccatgattttaaggaagagttggatcaatggtttaaaaaccaaacatcagtggcaccagatttgtcacttgattat------ataaatgttacattcttggacctacaagatgaaatgaataggttacaggaggcaataaaagttttaaatcagagctacatcaatctcaaggacattggtacatatgagtattatgtaaaatggccttggtatgtatggcttttaattggctttgctggtgtagctatgcttgttttactattcttcatatgctgttgtacaggatgtgggactagttgttttaagatatgtggtggttgttgtgatgattatactggacaccaggagttagtaatt---------aaaacatcacatgacgactaa
>AB671299_Equine_Japan_2004-12-
atg---gtcttattacttttattcttcctacctaccgcttttgctgttgtaggagacgtaaaatgtact---------------actata---ggtgttaacgatgttaatactggtgcacctgttataagtactgagactgttgatgttactaacggtcttggcacttattatgtgcttgatcgtgtttatttaaataccacattgttgctcaatggctattatcccacttctggtgccaattatcgcaatttggcacttaaagcttctgaattattgagcaccttatggtataagccaccctttttgtccgagtttaatgatggtgttttcgctaaggtcaagaataccaaagtaact---aaaaatggcattgtctatagtgagttccccacaatggttattggtactacatttgttaatacctcttatactgttgttgtgcaacctaggactaccgttgttaat------------tctaaattacaaggtcttttggagattactatttgtcaatattctatgtgtgaataccctaatactgtttgcaacagtggtatt---gggtcaccacgcaaagagttgtggcattatgag---aaggctgtggcctcctgtttatatcggcgcaattttacgtacgatgttaattctgattggctttattttcatttttaccaacagggtggtactttttatgcttattatacagatagtggctttattaccactttcttgtttaatatttaccttggtacaagtttatcgcattactatgtgatgcctctatcttgtagtggt------------------aagttagaactgcaatattgggttacaccactcactattagacagtttttgttggcatttaatcaggatggcattatttataatgcagttgattgtgccagtgattacatgagtgagattaagtgtaatacccaaaatgtgaaacctagtacaggtgtttatgatttaactggttacactgttcaacctatagctgatgtgtaccggcgtattcctaatttaccagattgtaatatggaggattggcttagtgctcctactgttgcatctcctcttaattgggagcgtaggacgttctctaattgtaattttaatatgagcagcctgatgagttttattcaggctgactcgttttcttgttctaatattgatgctgctaaattgtatggtacgtgttttggcagtgttactattgataaatttgctatacctaatagcaggaaggttgacttgcaattaggtaatttgggttatttacaatcctttaattatagaatagataccacagctactagctgtcaattatattatagtttgggtgctgataatgtcactgtcactcgatctaatccttctgcctggaataggcggtatggtttt---aatgatacaatgtttaagcctcagcctgca---------ggtttttttact------aaccatgatgtggtttattcaaaacagtgctttaaggttcctaacacatattgcccttgtaagaatagtggtgcaacctgtgtaggtaatggtgtttctgctggagtcagtggtactaccactggctctggcacttgtcctgtaggcacatcttatcgcacttgtttt------------------------------aatcctatacaatgtgcatgcacttgtgatcctgagcctattaacgcaattttaacctctggccctcgt---------gcttgtcctcaagtcaagtctcttgttggtcttggagagcattgctcaggtttaggcatacatgaagacttttgcggaggctca---------------------cct---------tgttcttgtccagccaat------------------------------------------gcctttatggcttggtctgtagattcttgtttacaagatggacgctgcaatattttttccaatttaattttaaatggtgttaatagtggtgctacttgttctactgatttacaacggtccaatactgagatcgttgttggtgtttgtgttaaatatgacttgtacggtattacaggtcaaggcatttttattgaggttaatgccacttattataatagttggcagaacctcctttatgactctaatggtaacctctatggttttagggattaccttactaatagaacttttatgattcgtagttgttatagtggtagagtttcagccgcctaccattctgatgcatctgagccagctcttttgtatcgtaatttaaaatgcaactacgtttttaacaatactattgctagagagggcaaccctattaactat---tttgatagttatttaggttgcattgttaatgctgataatagcacttctagtgtagtggatacttgcgttttaaccatgggaagtggttattgtgttgattat---------------tccactgcacgtcgtcagcgtaggtta------------ccttctaccggataccgtctcaccaattttgagccattcaatgttagattggtgaatgatagtgtagaacctgttggtggtttgtatgaaattcagatcccttcagagtttactataggtaattttgaggagtttattcaaactaactcccctaaggttactattgattgtgcggcatttgtttgtggtgactatgctgcttgtagagaacagttggttgagtatggcagtttttgtgataacatcaatgctatactcacagaagtaaatgacctacttgatacaacccagtttcaggtagctaatagtttaatgaatggtgtcactctaagctctaggcttaagactggcataaattttaatgtagatgatattaatttttcttctgttttgggttgtgtaggcagtgattgcaatact---------------------gtctcaagtagatctgctatagaggacttacttttcaataaagtaaggttgtctgatgttggctttgtagaggcttataataattgtacaggaggtgccgaaattagggatctcctttgtgtacaaacttttaatggaattaaagttttaccacctgttttgtctgaaaatcagattagtggttacactttggctgcaacatctgctagtctatttccaccatggactgcggctgcaggtattcctttttatttaaatgtccagtatcgtataaatggactcggtgtaactatggatgtactgagccaaaatcagaaaatgattgctaatgcatttaacaatgcccttggtgctattcagaatgggtttgatgctaccaattctgctttagtcaagattcaggctgttgttaatgctaatgctgaagcattaaataacttattacagcaactttctaatagatttggtgccataagttcgtctttgcaagaaattctatctcgtcttgatgctcttgaagcgcaagctcagatagaccggttgattaatggcagattaactgcattaaatgcttatgtttctcagcagcttagtgacactactcttgttaagtttagtgcttcacaggcgattgagaaagttaatgaatgtgttaagagtcaatcccttagagtcaatttctgtggtaatggtaaccatattatatcattagtgcagaatgctccatatggtttgtattttatccactttaactatgtccctattaaatatgtcacagcgaaggtcagtcccggtctgtgcattgctggtgatagaggtattgctcctaagagcggctattttgttaatgtaaataatatgtggatgtttactggtagtggttattactaccctgaacctataact---gaaaataatgttgttgttatgagtacctgtgctgtcaattatactaaagcaccggatgtaatgttgaacatttctatacccaaccttcctgattttaaggaagagttggatcaatggtttaaaaatcaaacttcagtggcaccagatttgtcactcgattat------ataaatgttacattcttgaacctacaagctgaaatgaataggttacaggagtcaataaaagttttaaatcagagctacatcaatctcaaggacattggtacatatgaatattatgtaaagtggccttggtatgtatggcttttaatcggccttgcgggtgtagctatgcttgttttactattttttatttgctgttgtacaggatgtgggactagctgttttaagaaatgtggtggttgttgtgatgattatactggacatcaagagctagttatt---------aaaacttcacatgacgattaa
>AF391541_Bovine_USA_1998--
atg---tttttgatacttttaatttccttaccaacggcttttgctgttataggagatttaaagtgtact---------------acagtt---tccattaatgatgttgacactggtgttccttctattagcactgatactgtcgatgttactaatggtttaggtacttattatgttttagatcgtgtgtatttaaatactacgttgttgcttaatggttactaccctacttcaggttctacatatcgtaatatggcactgaagggaactttactattgagcacactgtggtttaaaccaccttttctttctgattttactaatggtatttttgctaaggtcaaaaataccaaggttatt---aaagatggtgtaatgtatagtgagtttcctgctataactataggtagtacttttgtaaatacatcttatagtgtggtagtacaaccacatactaccattttgggt------------aataaattacaaggtttcttagagatctctgtttgccagtatactatgtgcgagtacccaaatacgatttgtaatcctaatctg---ggtaatcaacgcgtagaactatggcattgggat---acaggtgttgtttcctgtttatataagcgtaatttcacatacgatgtgaatgctgattatttgtatttccatttttatcaagaaggtggtactttttatgcatattttacagacactggtgttgttactaagtttctgtttaatgtttatttaggcacggtgctctcacattattatgtcatgcctttgacttgtaatagt------------------gctctgactttagaatattgggttacacccctcacttctaaacaatatctactagctttcaatcaagatggtgttatttttaatgctgttgattgtaagagtgattttatgagtgagattaagtgtaaaacactatctatagcaccatctactggtgtttatgaattaaacggttacactgttcagccaattgcagatgtttaccgacgtatacctaatcttcccgattgcaatattgaggcttggcttaatgataagtcggtgccctctccattaaattgggaacgtaagaccttttcaaattgtaattttaatatgagcagcctgatgtcttttattcaggcatactcatttacttgtaataatattgatgctgctaagatatatggtatgtgtttttccagcataactatagataagtttgcaatacccaatggtaggaaggttgacctacaattgggtaatttgggctatttgcagtcttttaattatagaattgatactactgctacaagttgtcagttgtattataatttacctgctgctaatgtttctgttagcaggtttaatccttctacttggaataggagatttggttttacagaacaatctgtttttaagcctcaacctgca---------ggtgtttttact------gatcatgatgttgtttatgcacaacattgttttaaagcttccacaaatttctgtccgtgtaaattggatgggtctttgtgtgtaggtaatggtcctggtatagatgctggttataaaactagtggcataggcacttgtcctgcaggtactaattatttaacttgccat------------------------------aatgctgcccaatgtgattgtttgtgcaccccagaccccattacatctaaagctaca---gggccttac---------aagtgcccccaaactaaatatttagttggcataggtgagcactgttcgggtcttgctattaaaagtgatcattgtggaggtaat---------------------cct---------tgtacttgccaaccacaa------------------------------------------gcatttttgggttggtctgttgactcttgtttacaaggggataggtgtaatatttttgctaattttattttgcatgatgttaatagtggtactacttgttctactgatttacaaaaatcaaacacagacataattcttggtgtttgtgttaattatgatctttatggtattactggccaaggtatttttgttgaggttaatgcgacttattataatagttggcagaaccttttatatgattctaatggtaatctctatggttttagagactacttaacaaatagaacttttatgattcgtagttgctatagtggtcgtgtttcagcggcctttcatgctaactcttccgaaccagcattgctatttcggaatatcaaatgcaattacgtttttaataacactctttcacgacagctgcaacctattaactat---tttgatagctatcttggttgtgttgtcaatgctgataatagtacttctagtgttgttcaaacatgtgatctcacagtaggtagtggttactgtgtggattac---------------tctacaaaaagacgaagtcgtagatcg------------attaccactggttatcggtttactaattttgagccatttactgttaattcagtaaatgatagtttagaacctgtaggtggtttgtatgaaattcaaataccttcagagtttactataggtaatatggaggagtttattcaaacaagctctcctaaagttactattgattgttctgcttttgtctgtggtgattatgcagcatgtaaatcacagttggttgaatatggtagcttctgtgacaatattaatgctatactcacagaagtaaatgaactacttgacactacacagttgcaagtagctaatagtttaatgaatggtgtcactcttagcactaagcttaaagatggcgttaatttcaatgtagacgacatcaatttttcccctgtattaggttgtttaggaagcgattgcaataaa---------------------gtttccagtagatctgctatagaggacttacttttttctaaagtaaagttatctgatgtcggtttcgttgaggcttataataattgtactggaggtgccgaaattagggacctcatttgtgtgcaaagttataatggtatcaaggtgttgcctccactgctctcggaaaatcagatcagtggatacactttggctgccacttctgctagcctgtttcctccatggtcagcagcagcaggtgtaccattctatttaaacgttcagtatcgtattaatggtattggtgttaccatggatgtgttaagtcaaaatcaaaagcttattgctaatgcatttaacaatgctcttggtgctattcaggaagggtttgatgctaccaattctgctttagttaaaattcaagctgttgttaatgcaaatgctgaagctcttaataacttattgcaacaactctctaatagatttggtgctataagttcttctttacaagaaattctatctagactggatgctcttgaagcgcaagctcagatagacagacttattaatgggcgtcttaccgctcttaatgcttatgtttctcaacagcttagtgactctacactagtaaagtttagtgcagcacaagctatggagaaggttaatgaatgtgtcaaaagccaatcatctaggataaatttttgtggtaatggtaatcatattatatcattagtgcagaatgctccatatggtttgtattttatccactttagctatgtccctactaagtatgtcactgcgaaggttagtcccggcctgtgcattgctggtgatagaggtatagcccctaagagtggttattttgttaatgtaaataatacttggatgttcactggtagtggttattactaccctgaacctataact---ggaaataatgttgttgttatgagtacctgtgctgttaattatactaaagcgccggatgtaatgctgaacatttcaacacccaacctcccttattttaaggaagagttggatcaatggtttaaaaaccaaacatcagtggcaccagatttgtcacttgattat------ataaatgttacattcttggacctacaagatgaaatgaataggttacaggaggcaataaaagttttaaatcagagctacatcaatctcaaggacattggtacatatgagtattatgtaaaatggccttggtatgtatggcttttaattggctttgctggtgtagctatgcttgttttactattcttcatatgctgttgtacaggatgtgggactagttgttttaagaaatgtggtggttgttgtgatgattatactggacaccaggagttagtaatt---------aaaacatcacatgaagactaa
>AF391542_Bovine_USA_1998--
atg---tttttgatacttttaatttccttaccaacggcttttgctgttataggagatttaaagtgtact---------------acagtt---tccattaatgatgttgacactggtgttccttctattagcactgatactgtcgatgttactaaaggtttaggtacttattatgttttagatcgtgtgtatttaaatactacgttgttgcttaatggttattaccctacttcaggttctacatatcgtaatatggcactgaagggaactttactattgagcacactgtggtttaaaccaccttttctttctgattttactaatggtatttttgctaaggtcaaaaataccaaggttatt---aaagatggtgtaatgtatagtgagtttcctgctataactataggtagtacttttgtaaatacatcctatagtgtggtagtacaaccacatactaccattttgggt------------aataaattacaaggtttcttagagatctctgtttgccagtatactatgtgcgagtacccaaatacgatttgtaatcctaatctg---ggtaatcgacgcgtagaactatggcattgggat---acaggtgttgtttcctgtttatataagcgtaatttcacatatgatgtgaatgctgattatttgtatttccatttttatcaagaaggtggtactttttatgcatattttacagacactggtgtcgttactaagtttctgtttaatgtttatttaggcacggtgctctcacattattatgtcatgcctttgacttgtaatagt------------------gctctgactttagaatattgggttacacccctcacttctaaacaatatctactagctttcaatcaagatggtgttatttttaatgctgttgattgtaagagtgattttatgagtgagattaagtgtaaaacactatctatagcaccatctactggtgtttatgaattaaacggttacactgttcagccaattgcagatgtttaccgacgtatacctaatcttcccgattgcaatattgaggcttggcttaatgataagtcggtgccctctccattaaattgggaacgtaagactttttcaaattgtaattttaatatgagcagcctgatgtcttttattcaggcagactcatttacttgtaataatattgatgctgctaagatatatggtatgtgtttttccagcataactatagataagtttgcaatacccaatggtaggaaggttgacctacaattgggtaatttgggttatttgcagtcttttaactatagaattgatactactgctacaagttgtcagttgtattataatttacctgctgctaatgtttctgttagcaggtttaatccttctacttggaataggagatttggttttacagaacaatctgtttttaagcctcaacctgca---------ggtgtttttact------gatcatgatgttgtttatgcacaacattgttttaaagctcccacaaatttctgtccgtgtaaattggatgggtctttgtgtgtaggtaatggtcctggtatagatgctggttataaaactagtggcataggcacttgtcctgcaggtactaattatttaacttgccat------------------------------aatgctgcccaatgtgattgtttgtgcactccagaccccattacatctaaagctaca---gggccttac---------aagtgcccccaaactaaatatttagttggcataggtgagcactgttcgggtcttgctattaaaagtgatcattgtggaggtaac---------------------cct---------tgtacttgccaaccacaa------------------------------------------gcatttttggggtggtctgttgactcttgtttacaaggggataggtgtaatatttttgctaatttcattttgcatgatgttaatagtggtactacttgttctactgatttacaaaaatcaaacacagacataattcttggtgtttgtgttaattatgatctttatggtattactggccaaggtatctttgttgaggttaatgcgacttattataatagttggcagaaccttttatatgattctaatggtaatctctatggttttagagactacttaacaaatagaacttttatgattcgtagttgctatagtggtcgtgtttcagcggcctttcatgctaactcttccgaaccagcattgctatttcggaatattaaatgcaattacgtttttaataatactctttcacgacagctgcaacctattaactat---tttgatagctatcttggttgtgttgtcaatgctgataatagtacttctagtgttgttcaaacatgtgatctcacagtaggtagtggttactgtgtggattac---------------tctacaaaaagacgaagtcgtagatcg------------attaccactggttatcggtttactaattttgagccatttactgttaattcagtaaatgatagcttagaacctgtaggtggtttgtacgaaattcaaataccttcagagtttactataggtaatatggaggagtttattcaaacaagctctcctaaagttactattgattgttctgcttttgtctgtggtgattatgcagcatgtaaatcacagttggttgaatatggtagcttctgtgacaatattaatgctatactcacagaagtaaatgaactacttgacactacacagttgcaagtagctaatagtttaatgaatggtgtcactcttagcactaagcttaaagatggcgttaatttcaatgtagacgacatcaatttttcccctgtattaggttgtttaggaagcgattgtaataaa---------------------gtttccagtagatctgctatagaggacttacttttttctaaagtaaagttatctgatgtcggtttcgttgaggcttataataattgtactggaggtgccgaaattagggacctcatttgtgtgcaaagttataatggtatcaaggtgttgcctccactgctctcagaaaatcagatcagtggatacactttggctgccacctctgctagcctgtttcctccatggtcagcagcagcaggtgtaccattctatttaaatgttcagtatcgtattaatggtattggtgttaccatggatgtgctaagtcaaaatcaaaagcttattgctaatgcatttaacaatgctcttggtgctattcaggaagggtttgatgctaccaattctgctttagttaaaattcaagctgttgttaatgcaaatgctgaaactcttaataacttattgcaacaactctctaatagatttggtgctataagttcttctttacaagaaattctatctagactggatgctcttgaagcgcaagctcagatagacagacttattaatgggcgtcttaccgctcttaatgcttatgtttctcaacagcttagtgactctacactagtaaagtttagtgcagcacaagctatggagaaggttaatgaatgtgtcaaaagccaatcatctaggataaatttttgtggtaatggtaatcatattatatcattagtgcagaatgctccatatggtttgtattttatccactttagctatgtccctactaagtatgtcactgcgaaggttagtcccggtctgtgcattgctggtggtagaggtatagcccctaagagtggttattttgttaatgtaaataacacttggatgttcactggtagtggttattactaccctgaacctataact---ggaaataatgttgttgttatgagtacctgtgctgttaattatactaaagcgccggatgtaatgctgaacatttcaacacccaacctccctgattttaaggaagagttggatcaatggtttaaaaaccaaacttcagtggcaccagatttgtcacttgattat------ataaatgttacattcttggacctacaagatgaaatgaataggttacaggaggcaataaaagttttaaatcagagctacatcaatctcaaggacattggtacatatgagtattatgtaaaatggccttggtatgtatggcttttaattggctttgctggtgtagctatgcttgttttactattcttcatatgctgttgtacaggatgtgggactagttgttttaagaaatgtggtggttgttgtgatgattatactggacaccaggagttagtaatt---------aaaacatcacatgaagattaa
>AY316300_Equine_USA_1998-12-
atg---gttttattacttttatttttcctacctggtgcttttgctgttgtaggagatgtaaaatgtact---------------actaca---ggtgttaacaattttaattctggtgcacctgttataagtactgagactgttgatgttactaacggtcttggcacttattatgtgcttgatcgtgtttatttaaataccacattgttgctcaatggctattatcccacctctggtgccaattatcgcaatttggcacttaaagcttctggattattgagcaccttatggtataagccaccctttttgtccgagtttaatgatggtgtttttgctaaggtcaagaataccaaagtaact---aaaaatggcattgtctatagtgagttccccacaatggctattggtactacatttgttaatacctcttatactgttgttgtgcaacctaggactaccgttgttaat------------tctaaattacaaggtcttttggagattactatttgtcaatattctatgtgcgaataccctaacactgtttgcaacagtggtatt---gggtcaccacgcaaagagttgtggcattatgag---aaggctgtggcctcctgtttatatcggcgtaattttacgtacgatgttaattctgattggctttattttcatttttaccaacagggtggtactttttatgcttattatacagatagtggttttattaccactttcttgtttaatatttaccttggtacaagtttatcgcattactatgtgatgcctttatcttgtagtggt------------------aagttagacctgcaatattgggttacaccactcactaatagacagtttttgttggtatttaatcaggatggcattatttataatgcagttgattgtgccagtgattacatgagtgagattaagtgtaatacccaaaatgtgaaacctagtacaggtgtttatgatttaactggttacactgttcaacctatagctgatgtgtaccggcgtattcctaatttaccagattgtaatatggaggattggcttagtgctcctactgttgcatctcctcttaattgggagcgtaggacgttctctaattgtaattttaatatgagcagcctgatgagttttattcaggctgactcgttttcttgttccaatattgatgctgctaaattgtatggtatgtgttttggcagtgttactattgataaatttgctatacctaatagcaggaaggttgacttgcaattaggtaatttgggttatttacagtcctttaattatagaatagataccacagctactagctgtcaattatattatagtttgggtgctgataatgttactgttacccgatctaatccttctgcctggaataggcggtatggtttt---aatgatacaatgtttaagcctcagcctgca---------ggtttttttact------aaccatgatgtggtttattcaaaacagtgctttaaggttcctaacacatattgcccttgtaagaacaatggtgcaacctgtgtaggcaatggtatttctgctggagtcagtggtactaccactggctctggcacttgtcctgtaggtacatcttatcgcacttgtttt------------------------------aatcctatacaatgtgcatgcacttgtgatcctgagcctattaatgcaattttaacctctggccctcgt---------gcttgtcctcaagtcaagtctcttgttggtcttggagagcattgctcaggtttaggcatacatgaagatttttgcggaggctca---------------------cct---------tgttcttgtccagccaat------------------------------------------gcctttatggcttggtctgcagattcttgtttacaagatggacgctgcaatattttttccaatttaattttaaatggtgttaatagtggtgctacttgttctactgatttacaacggtccaatactgagatcgttgttggtgtttgtgttaaatatgacttgtacggtattacaggtcaaggcatttttattgaggttaatgccacttattataatagttggcagaacctcctttatgactctaatggtaatctctatggttttagggattaccttactaatagaacttttatgattcgtagttgttatagtggtagagtttcagccgcttaccactctgatgcatctgagccagctcttttgtatcgtaatttaaaatgcaactacgtttttaataatactattgctagagagggcaaccctattaactat---tttgatagttatttaggttgcattgttaatgctgataatagcacttctagtgtagtggatacttgcgttttaaccatgggaagtggttattgtgttgattat---------------tccactgcacgtcgtcagcgtaggtca------------ccttctactggataccgtctcaccaattttgagccattcaatgttagattggtgaatgatagtgtagaacctgttggtggtttgtatgaaattcagatcccttccgagtttactataggtaattttgaggagttcattcaaactaactcccctaaggttactattgattgtgcggcatttgttcgtggtgactatgctgcttgtagagaacagttggttgagtatggcagtttttgtgataacatcaatgctatactcacagaagtaaatgacctacttgatactacccagtttcaggtagctaatagtttaatgaatggtgtcactctaagctctaggcttaagactggcataaattttaatgtagatgatattaatttttcttctgttttgggttgtgtaggcagtgattgtaatact---------------------gtctcaagtagatccgctatagaggacttacttttcaataaagtaaggttgtctgatgttggctttgtagaggcttataataattgtacaggaggtgccgaaattagggatctcctttgtgtacaaacttttaatggaattaaagttttaccacctgttttgtctgaaaatcagattagtggttatactttggctgcaacgtctgctagtctctttccaccatggactgcggctgcaggtattcctttttatttaaatgttcagtatcgtataaatggactcggtgtaactatggatgtactgagccaaaaccagaaaatgattgctaatgcatttaacaatgcccttggtgctattcagaatgggtttgatgctaccaattctgctttagtcaagattcaggctgttgttaatgctaatgcagaagcattaaataacttattacagcaactttctaatagatttggtgccataagttcgtctttgcaagaaattctatctcgtcttgatgctcttgaagcgcaagctcagatagaccggttgattaatggcagattaactgcattaaatgcttatgtttcgcagcagcttagtgacactactcttgttaagtttagtgcttcacaggcgattgagaaagttaatgaatgtgttaagagtcaatcccttagagttaatttctgtggtaatggtaatcatattatatcattagtgcagaatgctccatatggtttgtattttatccactttaattatgttcctactaagtatgttacagcgaaggttagtcccggtttgtgcattgctggtgataaaggtatagctcctaagagcggctattttgttaatgtaaataatatttggatgtttactggtagtggttattactaccctgaacctataact---gaaaataatgttgttgttatgagtacctgcgctgttaattatactaaagcaccggatgtaatgttgaacatttctatacccaaccttcctgactttaaggaagagttggatcaatggtttaaaaatcaaacttcagtggcaccagatttgtcactcgattat------ataaatgttacattcttgaacctacaagatgaaatgaataggttacaggagtcaataaaagttttaaatcagagctacatcaatctcaaggacattggtacatatgaatattacgtaaagtggccttggtatgtatggcttttaatcggccttgctggtgtagctatgcttgttttactattttttatttgctgctgtacaggatgtgggactagctgttttaagaaatgtggtggttgttgtgatgattatactggacatcaagagctagttatt---------aaaacctcacatgacgattaa
>DQ811784_Bovine_UNKWN_1983--
atg---tttttgatacttttaatttccttaccaacggcttttgctgttataggagatttaaagtgtact---------------acagtt---tccattaatgatgttgacactggtgttccttctattagcactgatactgtcgatgttactaatggtttaggtacttattatgttttagatcgtgtgtatttaaatactacgttgttgcttaatggttactaccctacttcaggttctacatatcgtaatatggcactgaagggaactttactattgagcacactatggtttaaaccaccttttctttctgattttactaatggtatttttgctaaggtcaaaaataccaaggttatt---aaaaatggtgtaatgtatagtgagtttcctgctataactataggtagtacttttgtaaatacatcctatagtgtggtagtacaaccacatactaccaatttggat------------aataaattacaaggtctcttagagatctctgtttgccagtatactatgtgcgagtacccaaatacgatttgtcatcctactctg---ggtaatcaacgcgtagaactatggcattgggat---acaggtgttgtttcctgtttatataagcgtaatttcacatatgatgtgaatgctgattacttgtatttccatttttatcaagaaggtggtactttttatgcatattttacagacactggtgttgttactaagtttctgtttaatgtttatttaggcacggtgctttcacattattatgtcatgcctttgacttgtgatagt------------------gctatgactttagaatattgggttacacccctcacttctaaacaatatctactagctttcaatcaagatggtgttatttttaatgctgttgattgtaagagtgattttatgagtgagattaagtgtaaaacactatctatagcaccatctactggtgtttatgaattaaacggttacactgttcagccaattgcagatgtttaccgacgtatacctaatcttcccgattgtaatattgaggcttggcttaatgataagtcggtgccctctccattaaattgggaacgtaagaccttttcaaattgtaattttaatatgagcagcctgatgtcttttattcaggcagactcatttacttgtaataatattgatgctgctaagatatatggtatgtgtttttccagcataactatagataagtttgctatacccaatggtaggaaggttgacctacaattgggtaatttgggctatttgcagtcttttaattatagaattgatactactgctacaagttgtcagttgtattataatttacctgctgctaatgtttctgttagcaggtttaatccttctacttggaataggagatttggttttacagaacaatctgtttttaagcctcaacctgca---------ggtgtttttact------gctcatgatgttgtttatgcacaacattgttttaaagctcccacaaatttctgtccgtgtaaattggatgggtctttgtgtgtaggtaatggtcctggtatagatgctggttataaaactagtggcataggcacttgtcctgcaggtactaattatttaacttgccat------------------------------aatgctgcccaatgtgattgtttgtgcactccagaccccatttcatctaaagctaca---gggccttac---------aagtgcccccaaactaaatatttagttggcataggtgagcactgttcgggtcttgctattaaaagtgattattgtggaggtaat---------------------cct---------tgtacttgccaaccacaa------------------------------------------gcatttttgggttggtctgttgactcttgtttacaaggggataggtgtaatatttttgctaattttattttgcatgatgttaatagtggtactacttgttctactgatttacaaaaatcaaacacagacataattcttggtgtttgtgttaattatgatctttatggtattactggccaaggtatttttgttgaggttaatgcgacttattataatagttggcagaaccttttatatgattctaatggtaatctctatggttttagagactacttaacaaatagaacttttatgattcgtagttgctatagcggtcgtgtttcagcggcctttcatgctaactcttccgaaccagcattgctatttcggaatattaaatgcaattacgtttttaataatactctttcacgacagctgcaacctattaactat---tttgatagctatcttggttgtgttgtcaatgctgataatagtacttctagtgttgttcaaacatgtgatctcacagtaggtagtggttactgtgtggattac---------------tctacaaaaagacgaagtcgtagatcg------------attaccactggttatcggtttactaattttgagccatttactgttaattcagtaaatgatagtttacaacctgtaggtggtttgtatgaaattcaaataccttcagagtttactataggtaatatggaggagtttattcaaacaagctctcctaaagttactattgattgttctgcttttgtctgtggtgattatgcagcatgtaaatcacagttggttgaatatggtagcttctgtgacaatattaatgctatactcacagaagtaaatgaattacttgacactacacagttgcaagtagctaatagtttaatgaatggtgtcactcttagcactaagcttaaagatggcgttaatttcaatgtagacgacatcaatttttcccctgtattaggttgtttaggaagcgattgcaataaa---------------------gtttccagtagatctgctatagaggacttacttttttctaaagtaaagttatctgatgtcggtttcgttgaggcttataataattgtactggaggtgccgaaattagggacctcatttgtgtgcaaagttataatggtatcaaggtgttgcctccactgctctcagaaaatcagatcagtggatacactttggctgccacctctgctagtctgtttcctccttggtcagcagcagcaggtgtaccattttatttaaatgttcagtatcgtattaatgggattggtgttaccatggatgtgctaagtcaaaatcaaaagcttattgctaatgcatttaacaatgctcttggtgctattcaggaagggtttgatgctaccaattctgctttagttaaaattcaagctgttgttaatgcaaatgctgaagctcttaataacttattgcaacaactctctaataggtttggtgctataagctcttctttacaagaaattctatctagactggatgctcttgaagcgcaagctcagatagacagacttattaatgggcgtcttaccgctcttaatgcttatgtttctcaacagcttagtgattctacactagtaaaatttagtgcagcacaagctatggagaaggttaatgaatgtgtcaaaagccaatcatctaggataaatttttgtggtaatggtaatcatattatatcattagtgcagaatgctccatatggtttgtattttatccactttagctatgtccctactaagtatgtcactgcgaaggttagtcccggtctgtgcattgctggtgatagaggtatagcccctaagagtggttattttgttaatgtaaataatacttggatgttcactggtagtggttattactaccctgaacctataact---ggaaataatgttgttgttatgagtacctgtgctgttaactatactaaagcgccggatgtaatgctgaacatttcaacacccaacctccctgattttaaggaagagttggatcaatggtttaaaaaccaaacatcagtggcaccacatttgtcacttgattat------ataaatgttacattcttggacctacaagatgaaatgaataggttacaggaggcaataaaagttttaaatcagagctacatcaatctcaaggacattggtacttatgagtattatgtaaaatggccttggtatgtatggcttttaattggctttgctggtgtagctatgcttgttttactattcttcatatgctgttgtacaggatgtgggactagttgttttaagaaatgtggtggttgttgtgatgattatactggacaccaggagttagtaatt---------aaaacatcacatgacgactaa
>DQ915164_Bovine_USA_1998--
atg---tttttgatacttttaatttccttaccaactgcttttgctgttataggagatttaaagtgtact---------------acagtt---tccattaatgatgttgacactggtgttccttctattagcactgatactgtcgatgttactaatggtttaggtacttattatgttttagatcgtgtgtatttaaatactacgttgttgcttaatggttattaccctacttcaggttctacatatcgtaatatggcactgaagggaactttactattgagcacactgtggtttaaaccaccttttctttctgattttactaatggtatttttgctaaggtcaaaaataccaaggttatt---aaagatggtgtaatgtatagtgagtttcctgctataactataggtagtacttttgtaaatacatcctatagtgtggtagtacaaccacatactaccattttgggt------------aataaattacaaggtttcttagagatctctgtttgccagtatactatgtgcgagtacccaaatacgatttgtaattctaatctg---ggtaatcgacgcgtagaactatggcattgggat---acaggtgttgtttcctgtttatataagcgtaatttcacatatgatgtgaatgctgattatttgtatttccatttttatcaagaaggtggtactttttatgcatattttacagacactggtgttgttactaagtttctgtttaatgtttatttaggcacagtgctctcacattattatgtcatgcctttgacttgtaatagt------------------gctctgactttagaatattgggttacacccctcacttctaaacaatatctactagctttcaatcaagatggtgttatttttaatgctgttgattgtaagagtgattttatgagtgagattaagtgtaaaacactatctatagcaccatctactggtgtttatgaactaaacggttacactgttcagccaattgcagatgtttaccgacgtatacctaatcttcccgattgcaatattgaggcttggcttaatgataagtcggtgccctctccattaaattgggaacgtaagaccttttcaaattgtaattttaatatgagcagcctgatgtcttttattcaggcagactcatttacttgtaataatattgatgctgctaagatatatggtatgtgtttttccagcataactatagataagtttgcaatacccaatggtaggaaggttgacctacaattgggtaatttgggctatttgcagtcttttaattatagaattgatactactgctacaagttgtcagttgtattataatttacctgctgctaatgtttctgttagcaggtttaatccttctacttggaataggagatttggttttacagaacaatctgtttttaagcctcaacctgca---------ggtgtttttact------gatcatgatgttgtttatgcacaacattgttttaaagctcccacaaatttctgtccgtgtaaattggatgggtctttgtgtgtaggtaatggtcctggtatagatgctggttataaaactagtggcataggcacttgtcctgcaggtactaattatttaacttgccat------------------------------aatgctgcccaatgtaattgtttgtgcactccagaccccattacatctaaagctaca---gggccttac---------aagtgcccccaaactaaatatttagttggcataggtgagcactgttcgggtcctgctattaaaagtgattattgtggaggtaat---------------------cct---------tgtacttgccaaccacaa------------------------------------------gcatttttggggtggtctgttgactcttgtttacaaggggataggtgtaatatttttgctaatttcattttgcatgatgttaatagtggtactacttgttctactgatttacaaaaatcaaacacagacataattcttggtgtttgtgttaattatgatctttatggtattactggccaaggtatctttgttgaggttaatgcgacttattataatagttggcagaaccttttatatgattctaatggtaatctctatggttttagagactacttaacaaatagaacttttatgattcgtagttgctatagtggtcgtgtttcagcggcctttcatgctaactcttccgaaccagcatcgctatttcggaatattaaatgcaattacgtttttaataatactctttcacgacagctgcaacctattaactat---tttgatagctatcttggttgtgttgtcaatgctgataatagtacttctagtgttgttcaaacatgtgatctcacagtaggtagtggttactgtgtggattac---------------tctacaaaaagacgaagtcgtagatcg------------attaccactggttatcggtttactaattttgagccatttactgttaattcagtaaatgatagcttagaacctgtaggtggtttgtacgaaattcaaataccttcagagtttactataggtaatatggaggagtttattcaaacaagctctcctaaagttactattgattgttctgcttttgtctgtggtgattatgcagcatgtaaatcacagttggttgaatatggtagcttctgtgacaatattaatgctatactcacagaagtaaatgaactacttgacactacacagttgcaagtagctaatagtttaatgaatggtgtcactcttagcactaagcttaaagatggcgttaatttcaatgtagacgacatcaatttttcccctgtattaggttgtttaggaagcgattgcaataaa---------------------gtttccagtagatctgctatagaggacttacttttttctaaagtaaagttatctgatgtcggtttcgttgaggcctataataattgtactggaggtgccgaaattagggacctcatttgtgtgcaaagttataatggtatcaaggtgttgcctccactgctctcagataatcagatcagtggatacactttggctgccacctctgctagcctgtttcctccatggtcagcagcagcaggtgtaccattctatttaaatgttcagtatcgtattaatggtattggtgttaccatggatgtgctaagtcaaaatcaaaagcttattgctaatgcatttaacaatgctcttggtgctattcaggaagggtttgatgctaccaattctgctttagttaaaattcaagctgttgttaatgcaaatgctgaagctcttaataacttattgcaacaactctctaatagatttggtgctataagttcttctttacaagaaattctatctagactggatgctcttgacgcgcaagctcagatagatagacttattaatgggcgtcttaccgctcttaatgcttatgtttctcaacagcttagtgactctacactagtaaagtttagtgcagcacaagctatggagaaggttaatgaatgtgtcaaaagccaatcatctaggataaatttttgtggtaatggtaatcatattatatcattagtgcagaatgctccatatggtttgtattttatccactttagctatgtccctactaagtatgtcacagcgaaggttagtcccggtctgtgcattgctggtggtagaggtatagcccctaagagtggttattttgttaatgtaaataacacttggatgttcactggtagtggttattactaccctgaacctataact---ggaaataatgttgttgttatgagtacctgtgctgttaattatactaaagcgccggatgtaatgctgaacatttcaacacccaacctccctgattttaaggaagagttggatcaatggtttaaaaaccaaacatcagtggcaccagatttgtcacttgattat------ataaatgttacattcttggacctacaagatgaaatgaataggttacaggaggcaataaaagttttaaatcagagctacatcaatctcaaggacattggtacatatgagtattatgtaaaatggccttggtatgtatggcttttaattggctttgctggtgtagctatgcttgttttactattcttcatatgctgttgtacaggatgtgggactagttgttttaagaaatgtggtggttgttgtgatgattatactggacaccaggagttagtaatt---------aaaacatcacatgaagactaa
>EU983105_Canine_SKorea_2008-06-
atg---tttttgatacttttaatttccttaccaatggcttttgctgttataggagatttaaagtgtact---------------acggtt---tccatcaataatgttgacaccggtgctccttctattagcactgatgttgtcgatgttactaatggtttaggtacttattatgttttagatcgtgtgtatttaaatactacattgttgcttaatggttattatcctacttcaggttctacatatcgtaatatggcactgaagggaactttactattgagcacactatggtttaaaccaccatttctttctgattttattgatggtgtttttgctaaggtaaaaaataccaaggttatt---aaagatggtgtagtgtatagtgagtttcctgctataactataggtagtgcttttgtaaatacatcctacagtgtggtagtacaaccgcatactactaatttagat------------aataaattacaaggtctcttagagatctctgtttgccagtatactatgtgcgattacccacatacgatgtgtcatcctaatctg---ggtaataaacgcatagaactatggcattgggat---acaggtgttgtttcctgtttatataagcgtaatttcacatatgatgtgaatgctgattatttgtatttccatttttatcaagaaggtggtactttttatgcatattttacagacactggtgttgttactaagtttctgtttcatgtttatttaagcacggtgctttcacattattatgtcatgcctttgacttgtaatagt------------------gttatgactttagaatactgggttacacctctcacttttaaacaatatttactcgctttcaatcaagatggtgttatttttaatgctgttgattgtaagagtgattttatgagtgagattaagtgtaaaacactatctatagcaccatctactggtgtttatgaattaaacggttacactgttcagccaattgcagatgtttaccgacgtatacctaatcttcccgattgtaatatagaggcttggcttaatgataagtcggtgccttctccattaaattgggaacgtaagaccttttcaaattgtaattttaatatgagcagcctgatgtcttttattcaggctgactcgtttacttgtaataatattgatgctgctaacatatacggtatgtgtttttccagcctaactatagataagtttgctatacccaatggtaggaaggttgacctacaaatgggcaatttgggctatttgcagtcttttaactatagaattgatactactgctacaagttgtcagttgtattataatttacctgctggtaatgtttctattagcaggtttaatccttctatttggaataggagatttggttttacagaacaatctgtttttaagcctcaacctgca---------ggtgtttttact------gatcatgatgttgtttatgcacaacattgttttaaagctcccacaaatttctgtccgtgtaaattgaatgggtctttgtgtgtaggtagtggttctggtatagacgctggttataaaaatagtggtataggcacttgtcctgcaggtactaattatttaacttgttat------------------------------aatgctaaccaatgtgattgtttgtgcactccagaccccattttatctaaatctaca---gggccttat---------aagtgcccccaaactaaacacttagttggcataggtgagcactgttcgggtcttgctactaaaagtgattattgtggaggcagt---------------------cct---------tgtacttgccaaccaaaa------------------------------------------gcatttttgggttggtctgtggactcttgtttacaaggggataggtgtaatatttttgctaattttattttgcatggtgttaatagtggtactacttgttctactgatttacaaaaatcaaacacagacataattcttggtgtttgtgttaattatgatctttatggtatttcaggccaaggtatttttgttgaggttaatgcgacttattataatagttggcagaaccttttatatgattctaatggtaatctctatggttttagggactacttaacaaacagaacttttatgattcgtagttgctatagcggtcgtgtttcagcggcctttcactctaactcttccgaaccagcattgctatttcggaatattaaatgcaattacgtttttaataatactctttcacgacagctgcaacctattaactat---tttgatagttatcttggttgtgttgtcaatgctgataatagtacttctagttctgttcaaacatgtgatctcacagtaggtagtggttactgtgtggattac---------------tctacaaaaagacgaagtcgtagatcg------------attaccactggttatcggtttactaattttgagccatttactgttaattcagtaaatgatagtttacaacctgtaggtggtttgtatgaaattcaaataccttcagagtttactataggtaatatggaggagtttattcaaacaagttctcctaaagttactattgattgttctgtttttgtctgtggtgattatgcagcatgtaaatcacagttggttgaatatggtagtttctgtgacaatattaatgctatactcacagaagtaaatgaactacttgacactacacagttgcaagtagctaatagtttaatgaatggtgtcactcttagcactaagcttaaagatggctttaatttcaatgtagatgacatcaatttttcccctgtattaggttgtttaggaagcgaatgtaataaa---------------------gtttccagtagatctgctatagaggatttacttttttctaaagtaaagttatctgatgttggtttcgttgatgcttataataattgtactggaggtgccgaaattagggacctcatttgtgtgcaaagttataatggtatcaaagtgttgcctccactgctctcagaaagtcagatcagtggatacactgtggctgccacctttgctagtctgtttcctccttggtcagcagcagcaggcgtaccattttatttaaatgttcagtatcgtattaatggtattggtgttaccatggatgtgctaagtcaaaatcaaaagcttatttctaatgcatttaacaatgcccttgatgctattcaggatgggtttgatgctactaattctgctttagttaaaattcaagctgttgttaatgcaaatgctgaagctcttaataacttattgcaacaactctctaatagatttggtgctataagtgcttctttacaagaaattctatctagacttgatgctcttgaagcgcaagctcagatagatagacttatcaacgggcgtcttaccgctcttaatgcttatgtttctcaacagcttagtgattctacactagtaaaatttagtgcagcccaagctatggagaaggttaatgaatgtgtcaaaagccaatcatctaggataaatttttgtggtaatggtaatcatattatatcattagtgcagaatgctccatatggtttgtattttatccactttagctatgtccctactaagtatgttactgcgaaggttagtcccggtctgtgcattgcaggtgatagaggtatagctcctaagagtggttattttgttaatgtaaataacacttggatgttcactggtagtggttattactaccctgaacctataact---ggaaataatgttgttgttatgagtacctgtgctgttaactatactaaagcaccggatgtaatgctgaacatttcaacacccaacctccctgattttaaggaagagttggatcaacggtttaaaaaccaaacattaatggcaccagatttgtcacttgattat------ataaatgttacattcttggacctacaagatgaaatgaataggttacaggaggcaataaaagttttaaatcatagctacatcaatctcaaggacattggtacatatgaatattatgtaaaatggccttggtatgtatggcttttaattggccttgctggtgtagctatgcttgttttactattcttcatatgctgttgtacaggatgtgggactagttgttttaagaaatgcggtggttgttgtgatgattatactggacatcaggagttagtaatt---------aaaaccttacatgacgactaa
>FJ415324_Human_Germany_1988--
atg---tttttgatacttttaatttccttaccaatggctctcgctgttataggagatttaaagtgtact---------------acggtt---tccattaatgatgttgacactggtgttccttctattagcactgatactgtcgatgttactaatggtttaggtacttattatgttttagatcgtgtgtatttaaatactacgttgttgcttaatggttactatcctacttcaggttctacatatcgtaatatggcactgaagggaactttactattgagcacactatggtttaaaccaccttttctttctgattttactaatggtatttttgctaaggtcaaaaataccaaggttact---aaaaatggtttaatgtatagtgagtttcctgctataactataggtagtacttttgtaaatacatcttatagtgtggtagtacaaccacatactaccaatttggat------------aataaattacaaggtctcttagagatctctgtttgccagtatactatgtgcgagtacccaaatacgatttgtcatcctaatctg---ggtaatcgacgcgtagaactatggcattgggat---acaggtgttgtttcctgtttatataagcgtaatttcacatatgatgtgaatgctgattatttgtatttccatttttatcaagaaggtggtactttttatgcatattttacagacactggtgttgttactaagtttctgtttaatgtttatttaggcacggtgctttcacattattatgtcatgcctttgacttgtaatagt------------------gctatgtctttagaatattgggttacacctctcacttctaaacaatatctactagctttcaatcaagatggtgttatttttaatgctgttgattgtaagagtgattttatgagtgagattaagtgtaaaacactatctatagcaccatctactggtgtttatgaattaaacggttacactgttcagccaattgcagatgtttaccgacgtatacctaatcttcccgattgtaatatagaggcttggcttaatgataagtcggtgccctctccattaaattgggaacgtaagaccttttcaaattgtaattttaatatgagcagcctgatgtcttttattcaggcagactcatttacttgtaataatattgatgctgctaagatatatggtatgtgtttttccagcataactatagataagtttgctatacccaatagtaggaaggttgacctacaattgggcaatttgggctatttgcagtcttttaactatagaattgatactactgctacaagttgtcagttgtattataatttacctgctgctaatgtttctgttagcaggtttaatccttctacttggaacaggagatttggttttacagaacaatctgtttttaagcctcaacctgca---------ggtgtttttact------gatcatgatgttgtttatgcacaacattgttttaaagctcccacaaatttctgtccgtgtaaattggatgggtctttgtgtgtaggtaatggtcctggtatagatgctggttataaaaatagtggtataggcacttgtcctgcaggtactaattatttaacttgccat------------------------------aatgctgcccaatgtaattgtttgtgcactccagaccccattacatctaaatctaca---gggccttac---------aagtgcccccaaactaaatacttagttggcataggtgagcactgttcgggtcttgctattaaaagtgatcattgtggaggtaat---------------------cct---------tgtacttgccaaccacaa------------------------------------------gcatttttgggttggtctgttgagtcttgtttacaaggggataggtgtaatatttttgctaattttattttgcatggtgttaatagtggtactacttgttctactgatttacaaaaatcaaacacagacataattcttggtgtttgtgttaattatgatctttatggtattactggtcaaggtatttttgttgaggttaatgcgacttattataatagttggcagaaccttttatatgattctaatggtaatctctatggttttagagactacttaacaaacagaacttttatgattcgtagttgctatagcggtcgtgtttcagcggcctttcatgctaactcttccgaaccagcattgctatttcggaatattaaatgcaattacgtttttaataatactctttcacgacagctgcaacctattaactat---tttgatagctatcttggttgtgttgtcaatgctgataatagtacttctagtgttgttcaaacatgtgatctcacagtaggtagtggttactgtgtggattac---------------tctacaaaaagacgaagtcgtagagcg------------attaccactggttatcggtttactaattttgagccatttactgttaattcagtaaatgatagtttagaacctgtaggtggtttgtatgaaattcaaataccttcagagtttactataggtaacatggaggagtttattcaaacaagctctcctaaagttactattgattgttctgcttttgtctgtggtgattatgcagcatgtaaatcacagttggttgaatatggtagcttctgtgacaatattaatgctatactcacagaagtaaatgaactacttgacactacacagttgcaagtagctaatagtttaatgaatggtgtcactcttagcactaagcttaaagatggcgtcaatttcaatgtagatgacatcaatttttcccctgtattaggttgtctaggaagcgattgtaataga---------------------gtttccagtagatctgctatagaggatttacttttttctaaagtaaagttagctgatgtcggtttcgttgaggcttataataattgtactggaggtgccgaaattagggacctcatttgtgtgcaaagttataatggtatcaaggtgttgcctccactgctctcagaaaatcagatcagtggatacactttggctgcgacctctgctagtttgtttcctccttggtcagcagcagcaggtgtaccattttatttaaatgttcagtatcgtattaatgggattggtgttaccatggatgtgctaagtcaaaatcaaaagcttattgctaatgcatttaacaatgctcttggtgctattcaggaagggtttgatgctaccaattctgctttagttaaaattcaagctgttgttaatgcaaatgctgaagctcttaataacttattgcaacaactctctaatagatttggtgctataagttcttctttacaagaaattctatctagactggatgctcttgaagcgcaagctcagatagatagacttattaacgggcgtcttaccgctcttaatgcttatgtttctcaacagcttagtgactctacactagtaaaatttagtgcagcacaagctatggagaaggttaatgaatgtgtcaaaagccaatcatctaggataaatttttgtggtaatggtaatcatattatatcattagtgcagaatgctccatatggtttgtattttatccactttagctatgtccctactaagtatgtcactgcgaaggttagtcccggtctgtgcattgctggtgatagaggtatagcccctaagagtggttattttgttaatgtaaataatacttggatgttcactggtagtggttattactaccctgaacctataact---ggaaataatgttgttgttatgagtacctgtgctgttaactatactaaagcaccggatgtaatgctgaacatttcaacacccaacctccctgattttaaggaagagttggatcaatggtttaaaaaccaaacatcagtggcaccagatttgtcacttgattat------ataaatgttacattcttggacctacaagaagaaatgaataggttacaggaggcaataaaagttttaaatcatagctacatcaatctcaaggacattggtacatatgagtattatgtaaaatggccttggtatgtatggcttttaattggctttgctggtgtagctatgcttgttttactattcttcatatgctgttgtacaggatgtgggactagttgttctaagaaatgtggtggttgttgtgatgattatactggacaccaggagttagtaatt---------aaaacatcacatgacgactaa
>FJ425184_Waterbuck_USA_1994-01-01
atg---tttttgatacttttaatttccttaccaacggcttttgctgttataggagatttaaagtgtact---------------acagtt---tccattaatgatgttgacactggtgttccttctattagcactgatactgtcgatgttactaatggtttaggtacttattatgttttagatcgtgtgtatttaaatactacgttgttgcttaatggttactaccctacttcaggttctacatatcgtaatatggcactgaagggaactttactattgagcacactatggtttaaaccaccttttctttctgattttactaatggtatttttgctaaggtcaaaaataccaaggttatt---aaagatggtgtaatgtatagtgagtttcctgctataactataggtagtacttttgtaaatacatcctatagtgtggtagtacaaccacatactactaatttggat------------aataaattacaaggtttcttagagatctctgtttgccagtatactatgtgcgagtacccaaatacgatttgtaatcctaatctg---ggtaaccaacgcgtagaattatggcattgggat---acaggtgttgtttcctgtttatataagcgtaatttcacatatgatgtgaatgctgattatttgtattttcatttttatcaagaaggtggtactttttatgcatattttacagacactggtgttgttactaagtttctgtttaatgtttatttaggcacggtgctctcacattattatgtcatgcctttgacttgtaatagt------------------gctctgactttagaatattgggttacacccctcacttctaaacaatatctactagctttcaatcaagacggtgttatttttaatgctgttgattgtaagagtgattttatgagtgagattaagtgtaaaacactatctatagcaccatctactggtgtttatgaattaaacggttacactgttcagccaattgcagatgtttaccgacgtatacctaatcttcccgattgcaatattgaggcttggcttaatgataagtcggtgccctctccattaaattgggaacgtaagaccttttcaaattgtaattttaatatgagcagcctgatgtcttttattcaggcagactcatttacttgtaataatattgatgctgctaagatatatggtatgtgtttttccagcataactatagataagtttgcaatacccaatggtaggaaggttgacctacaattgggtaatttgggcgatttgcagtcttttaactatagaattgatactactgctacaagttgtcagttgtattataatttacctgctgttaatgtttctgttagcaggtttaatccttctacttggaataggagatttggttttacagaacaatctgtttttaagcctcaacctgca---------ggtgtttttact------gatcatgatgttgtttatgcacaacattgttttaaagctcccacaaatttctgtccgtgtaaattggatgggtctttgtgtgtaggtagtggttctggtatagatgctggttataaaaatactggtataggcacttgtcctgcaggtactaattatttaacttgtcat------------------------------aatgctgcccaatgtgattgtttgtgcactccagaccccattacatctaaagctaca---gggccttac---------aagtgcccccaaactaaatatttagttggtataggtgagcactgttcgggtcttgctattaaaagtgatcattgtggaggtaat---------------------cct---------tgtacttgccaaccacaa------------------------------------------gcatttttgggttggtctgttgactcttgtttacaaggggataggtgtaatatttttgctaattttattttgcatgatgttaatagtggtactacttgttctactgatttacaaaaatcaaacacagacataattcttggtgtttgtgttaattatgatctttatggtattactggccaaggtatttttgttgaggttaatgcgacttattataatagttggcagaaccttttatatgattctaatggtaatctctatggttttagagactacttaacaaatagaacttttatgattcgtagttgctatagcggtcgtgtttcagcggcctttcatgctaactcttccgaaccagcattgctatttcggaatattaaatgcaattacgtttttaataatactctttcacgacagctgcaacctattaactat---tttgatagctatcttggttgtgttgtcaatgctgataatagtacttctagtgttgttcaaacatgtgatctcacagtaggtagtggttactgtgtggattac---------------tctacaaaaagacgaagtcgtagatcg------------attaccactggttatcggtttactaattttgagccatttactgttaattcagtaaatgatagtttagaacctgtaggtggtttgtatgaaattcaaataccttcagagtttactataggtaatatggaggagtttattcaaacaagctctcctaaagttactattgattgttctgcttttgtctgtggtgattatgcagcatgtaaatcacagttggttgaatatggtagcttctgtgacaatattaatgctatactcacagaagtaaatgaactacttgacactacacagttgcaagtagctaatagtttaatgaatggtgtcactcttagcactaagcttaaagatggcgttaatttcaatgtagacgacatcaatttttcccctgtattaggttgtttaggaagcgattgtaataaa---------------------gtttccagtagatctgctatagaggatttacttttttctaaagtaaagttatctgatgtcggttttgttgaggcttataataattgtactggaggcgccgaaattagggacctcatttgtgtgcaaagttataatggtatcaaggtgttgcctccactgctctcagaaaatcagatcagtggatacactttggctgccacctctgctagtctgtttcctccttggtcagcagcagcaggtgtaccattttatttaaatgttcagtatcgtattaatgggattggtgttaccatggatgtgctaagtcaaaatcaaaagcttattgctaatgcatttaacaatgctcttggtgctattcaggaagggtttgatgctaccaattctgctttagttaaaattcaatctgttgttaatgcaaatgctgaagctcttaataacttattgcaacaactctctaatagatttggtgctataagttcttctttacaagaaattctatctagactggatgctcttgaagcgcaagctcagatagacagacttattaatgggcgtcttaccgctcttaatgcttatgtttctcaacagcttagtgactctacactagtaaagtttagtgcagcacaagctatggagaaggttaatgaatgtgtcaaaagccaatcatctaggataaatttttgtggtaatggtaatcatattatatcattagtgcagaatgctccatatggtttgtattttatccactttagctatgtccctaccaagtatgtcactgcgaaggttagtcccggtctgtgcattgctggtgatagaggtatagcccctaagagtggttattttgttaatgtaaataatacttggatgttcactggtagtggttattactaccctgaacctataact---ggaaataatgttgttgttatgagtacctgtgctgttaattatactaaagcgccggatgtaatgcttaacatttcaacacccaacctccctgattttaaggaagagttggatcaatggtttaaaaaccaaacatcagtggcaccagatttgtcacttgattat------ataaatgttacattcttggacctacaagatgaaatgaataggttacaggaggcaataaaagttttaaatcagagctacatcaatctcaaggacattggtacatatgagtattatgtaaaatggccttggtatgtatggcttttaattggctttgctggtgtagctatgcttgttttactattcttcatatgctgttgtacaggatgtgggactagttgttttaagaaatgtggtggttgttgtgatgattatactggacaccaggagttagtaatt---------aaaacatcacatgacgactaa
>FJ425185_Waterbuck_USA_1994-01-01
atg---tttttgatacttttaatttccttaccaacggcttttgctgttataggagatttaaagtgtact---------------acagtt---tccattaatgatgttgacactggtgttccttctattagcactgatactgtcgatgttactaatggtttaggtacttattatgttttagatcgtgtgtatttaaatactacgttgttgcttaatggttactaccctacttcaggttctacatatcgtaatatggcactgaagggaactttactattgagcacactatggtttaaaccaccttttctttctgattttactaatggtatttttgctaaggtcaaaaataccaaggttatt---aaagatggtgtaatgtatagtgagtttcctgctataactataggtagtacttttgtaaatacatcctatagtgtggtagtacaaccacatactactaatttggat------------aataaattacaaggtttcttagagatctctgtttgccagtatactatgtgcgagtacccaaatacgatttgtaatcctaatctg---ggtaaccaacgcgtagaattatggcattgggat---acaggtgttgtttcctgtttatataagcgtaatttcacatatgatgtgaatgctgattatttgtattttcatttttatcaagaaggtggtactttttatgcatattttacagacactggtgttgttactaagtttctgtttaatgtttatttaggcacggtgctctcacattattatgtcatgcctttgacttgtaatagt------------------gctctgactttagaatattgggttacacccctcacttctaaacaatatctactagctttcaatcaagacggtgttatttttaatgctgttgattgtaagagtgattttatgagtgagattaagtgtaaaacactatctatagcaccatctactggtgtttatgaattaaacggttacactgttcagccaattgcagatgtttaccgacgtatacctaatcttcccgattgcaatattgaggcttggcttaatgataagtcggtgccctctccattaaattgggaacgtaagaccttttcaaattgtaattttaatatgagcagcctgatgtcttttattcaggcagactcatttacttgtaataatattgatgctgctaagatatatggtatgtgtttttccagcataactatagataagtttgcaatacccaatggtaggaaggttgacctacaattgggtaatttgggctatttgcagtcttttaactatagaattgatactactgctacaagttgtcagttgtattataatttacctgctgctaatgtttctgttagcaggtttaatccttctacttggaataggagatttggttttacagaacaatctgtttttaagcctcaacctgca---------ggtgtttttact------gatcatgatgttgtttatgcacaacattgttttaaagctcccacaaatttctgtccgtgtaaattggatgggtctttgtgtgtaggtagtggttctggtatagatgctggttataaaaatactggtataggcacttgtcctgcaggtactaattatttaacttgtcat------------------------------aatgctgcccaatgtgattgtttgtgcactccagaccccattacatctaaagctaca---gggccttac---------aagtgcccccaaactaaatatttagttggtataggtgagcactgttcgggtcttgctattaaaagtgatcattgtggaggtaat---------------------cct---------tgtacttgccaaccacaa------------------------------------------gcatttttgggttggtctgttgactcttgtttacaaggggataggtgtaatatttttgctaattttattttgcatgatgttaatagtggtactacttgttctactgatttacaaaaatcaaacacagacataattcttggtgtttgtgttaattatgatctttatggtattactggccaaggtatttttgttgaggttaatgcgacttattataatagttggcagaaccttttatatgattctaatggtaatctctatggttttagagactacttaacaaatagaacttttatgattcgtagttgctatagcggtcgtgtttcagcggcctttcatgctaactcttccgaaccagcattgctatttcggaatattaaatgcaattacgtttttaataatactctttcacgacagctgcaacctattaactat---tttgatagctatcttggttgtgttgtcaatgctgataatagtacttctagtgttgttcaaacatgtgatctcacagtaggtagtggttactgtgtggattac---------------tctacaaaaagacgaagtcgtagatcg------------attaccactggttatcggtttactaattttgagccatttactgttaattcagtaaatgatagtttagaacctgtaggtggtttgtatgaaattcaaataccttcagagtttactataggtaatatggaggagtttattcaaacaagctctcctaaagttactattgattgttctgcttttgtctgtggtgattatgcagcatgtaaatcacagttggttgaatatggtagcttctgtgacaatattaatgctatactcacagaagtaaatgaactacttgacactacacagttgcaagtagctaatagtttaatgaatggtgtcactcttagcactaagcttaaagatggcgttaatttcaatgtagacgacatcaatttttcccctgtattaggttgtttaggaagcgattgtaataaa---------------------gtttccagtagatctgctatagaggatttacttttttctaaagtaaagttatctgatgtcggttttgttgaggcttataataattgtactggaggcgccgaaattagggacctcatttgtgtgcaaagttataatggtatcaaggtgttgcctccactgctctcagaaaatcagatcagtggatacactttggctgccacctctgctagtctgtttcctccttggtcagcagcagcaggtgtaccattttatttaaatgttcagtatcgtattaatgggattggtgttaccatggatgtgctaagtcaaaatcaaaagcttattgctaatgcatttaacaatgctcttggtgctattcaggaagggtttgatgctaccaattctgctttagttaaaattcaatctgttgttaatgcaaatgctgaagctcttaataacttattgcaacaactctctaatagatttggtgctataagttcttctttacaagaaattctatctagactggatgctcttgaagcgcaagctcagatagacagacttattaatgggcgtcttaccgctcttaatgcttatgtttctcaacagcttagtgactctacactagtaaagtttagtgcagcacaagctatggagaaggttaatgaatgtgtcaaaagccaatcatctaggataaatttttgtggtaatggtaatcatattatatcattagtgcagaatgctccatatggtttgtattttatccactttagctatgtccctaccaagtatgtcactgcgaaggttagtcccggtctgtgcattgctggtgatagaggtatagcccctaagagtggttattttgttaatgtaaataatacttggatgttcactggtagtggttattactaccctgaacctataact---ggaaataatgttgttgttatgagtacctgtgctgttaattatactaaagcgccggatgtaatgcttaacatttcaacacccaacctccctgattttaaggaagagttggatcaatggtttaaaaaccaaacatcagtggcaccagatttgtcacttgattat------ataaatgttacattcttggacctacaagatgaaatgaataggttacaggaggcaataaaagttttaaatcagagctacatcaatctcaaggacattggtacatatgagtattatgtaaaatggccttggtatgtatggcttttaattggctttgctggtgtagctatgcttgttttactattcttcatatgctgttgtacaggatgtgggactagttgttttaagaaatgtggtggttgttgtgatgattatactggacaccaggagttagtaatt---------aaaacatcacatgacgactaa
>FJ425186_Waterbuck_USA_1994-01-01
atg---tttttgatacttttaatttccttaccaacggcttttgctgttataggagatttaaagtgtact---------------acagtt---tccattaatgatgttgacactggtgttccttctattagcactgatactgtcgatgttactaatggtttaggtacttattatgttttagatcgtgtgtatttaaatactacgttgttgcttaatggttactaccctacttcaggttctacatatcgtaatatggcactgaagggaactttactattgagcacactatggtttaaaccaccttttctttctgattttactaatggtatttttgctaaggtcaaaaataccaaggttatt---aaagatggtgtaatgtatagtgagtttcctgctataactataggtagtacttttgtaaatacatcctatagtgtggtagtacaaccacatactactaatttggat------------aataaattacaaggtttcttagagatctctgtttgccagtatactatgtgcgagtacccaaatacgatttgtaatcctaatctg---ggtaaccaacgcgtagaattatggcattgggat---acaggtgttgtttcctgtttatataagcgtaatttcacatatgatgtgaatgctgattatttgtattttcatttttatcaagaaggtggtactttttatgcatattttacagacactggtgttgttactaagtttctgtttaatgtttatttaggcacggtgctctcacattattatgtcatgcctttgacttgtaatagt------------------gctctgactttagaatattgggttacacccctcacttctaaacaatatctactagctttcaatcaagacggtgttatttttaatgctgttgattgtaagagtgattttatgagtgagattaagtgtaaaacactatctatagcaccatctactggtgtttatgaattaaacggttacactgttcagccaattgcagatgtttaccgacgtatacctaatcttcccgattgcaatattgaggcttggcttaatgataagtcggtgccctctccattaaattgggaacgtaagaccttttcaaattgtaattttaatatgagcagcctgatgtcttttattcaggcagactcatttacttgtaataatattgatgctgctaagatatatggtatgtgtttttccagcataactatagataagtttgcaatacccaatggtaggaaggttgacctacaattgggtaatttgggctatttgcagtcttttaactatagaattgatactactgctacaagttgtcagttgtattataatttacctgctgctaatgtttctgttagcaggtttaatccttctacttggaataggagatttggttttacagaacaatctgtttttaagcctcaacctgca---------ggtgtttttact------gatcatgatgttgtttatgcacaacattgttttaaagctcccacaaatttctgtccgtgtaaattggatgggtctttgtgtgtaggtagtggttctggtatagatgctggttataaaaatactggtataggcacttgtcctgcaggtactaattatttaacttgtcat------------------------------aatgctgcccaatgtgattgtttgtgcactccagaccccattacatctaaagctaca---gggccttac---------aagtgcccccaaactaaatatttagttggtataggtgagcactgttcgggtcttgctattaaaagtgatcattgtggaggtaat---------------------cct---------tgtacttgccaaccacaa------------------------------------------gcatttttgggttggtctgttgactcttgtttacaaggggataggtgtaatatttttgctaattttattttgcatgatgttaatagtggtactacttgttctactgatttacaaaaatcaaacacagacataattcttggtgtttgtgttaattatgatctttatggtattactggccaaggtatttttgttgaggttaatgcgacttattataatagttggcagaaccttttatatgattctaatggtaatctctatggttttagagactacttaacaaatagaacttttatgattcgtagttgctatagcggtcgtgtttcagcggcctttcatgctaactcttccgaaccagcattgctatttcggaatattaaatgcaattacgtttttaataatactctttcacgacagctgcaacctattaactat---tttgatagctatcttggttgtgttgtcaatgctgataatagtacttctagtgttgttcaaacatgtgatctcacagtaggtagtggttactgtgtggattac---------------tctacaaaaagacgaagtcgtagatcg------------attaccactggttatcggtttactaattttgagccatttactgttaattcagtaaatgatagtttagaacctgtaggtggtttgtatgaaattcaaataccttcagagtttactataggtaatatggaggagtttattcaaacaagctctcctaaagttactattgattgttctgcttttgtctgtggtgattatgcagcatgtaaatcacagttggttgaatatggtagcttctgtgacaatattaatgctatactcacagaagtaaatgaactacttgacactacacagttgcaagtagctaatagtttaatgaatggtgtcactcttagcactaagcttaaagatggcgttaatttcaatgtagacgacatcaatttttcccctgtattaggttgtttaggaagcgattgtaataaa---------------------gtttccagtagatctgctatagaggatttacttttttctaaagtaaagttatctgatgtcggttttgttgaggcttataataattgtactggaggcgccgaaattagggacctcatttgtgtgcaaagttataatggtatcaaggtgttgcctccactgctctcagaaaatcagatcagtggatacactttggctgccacctctgctagtctgtttcctccttggtcagcagcagcaggtgtaccattttatttaaatgttcagtatcgtattaatgggattggtgttaccatggatgtgctaagtcaaaatcaaaagcttattgctaatgcatttaacaatgctcttggtgctattcaggaagggtttgatgctaccaattctgctttagttaaaattcaatctgttgttaatgcaaatgctgaagctcttaataacttattgcaacaactctctaatagatttggtgctataagttcttctttacaagaaattctatctagactggatgctcttgaagcgcaagctcagatagacagacttattaatgggcgtcttaccgctcttaatgcttatgtttctcaacagcttagtgactctacactagtaaagtttagtgcagcacaagctatggagaaggttaatgaatgtgtcaaaagccaatcatctaggataaatttttgtggtaatggtaatcatattatatcattagtgcagaatgctccatatggtttgtattttatccactttagctatgtccctaccaagtatgtcactgcgaaggttagtcccggtctgtgcattgctggtgatagaggtatagcccctaagagtggttattttgttaatgtaaataatacttggatgttcactggtagtggttattactaccctgaacctataact---ggaaataatgttgttgttatgagtacctgtgctgttaattatactaaagcgccggatgtaatgcttaacatttcaacacccaacctccctgattttaaggaagagttggatcaatggtttaaaaaccaaacatcagtggcaccagatttgtcacttgattat------ataaatgttacattcttggacctacaagatgaaatgaataggttacaggaggcaataaaagttttaaatcagagctacatcaatctcaaggacattggtacatatgagtattatgtaaaatggccttggtatgtatggcttttaattggctttgctggtgtagctatgcttgttttactattcttcatatgctgttgtacaggatgtgggactagttgttttaagaaatgtggtggttgttgtgatgattatactggacaccaggagttagtaatt---------aaaacatcacatgacgactaa
>FJ938063_Bovine_USA_1996-11-30
atg---tttttgatacttttaatttccttaccaacggcttttgctgttataggagatttaaagtgtact---------------acagtt---tccattaatgatgttgacactggtgttccttctattagcactgatactgtcgatgttactaatggtttaggtacttattatgttttagatcgtgtgtatttaaatactacgttgttgcttaatggttactaccctacttcaggttctacatatcgtaatatggcactgaagggaactttactattgagcacactatggtttaaaccaccttttctttctgattttactaatggtatttttgctaaggtcaaaaataccaaggttatt---aaaaatggtgtaatgtatagtgagtttcctgctataactataggtagtacttttgtaaatacatcctatagtgtggtagtacaaccacatactaccaatttggat------------aataaattacaaggtctcttagagatctctgtttgccagtatactatgtgcgagtacccaaatacgatttgtcattctaatctg---ggtaaccgacgcgtagaattatggcattgggat---acaggtgttgtttcctgtttatataagcgtaatttcacatatgatgtgaatgctgattacttgtatttccatttttatcaagaaggtggtactttttatgcatattttacagacactggtgttgttactaagtttctgtttaatgtttatttaggcacggtgctttcacattattatgtcatgcctttgacttgtaatagt------------------gctatgactttagaatattgggttacacctctcacttctaaacaatatctactagctttcaatcaagatggtgttatttttaatgctgttgattgtaagagtgattttatgagtgagattaagtgtaaaacactatctatagcaccatctactggtgtttatgaattaaacggttacactgttcagccaattgcagatgtttaccgacgtatacctaatcttcccgattgtaatatagaggcttggcttaatgataagtcggtgccctctccattaaattgggaacgtaagaccttttcaaattgtaattttaatatgagcagcctgatgtcttttattcaggcagactcatttacttgtaataatattgatgctgctaagatatatggtatgtgtttttccagcataactatagataagtttgctatacccaatggtaggaaggttgacctacaattgggtaatttgggctatttgcagtcttttaattatagaattgatactactgctacaagttgtcagttgtattataatttacctgctgctaatgtttctgttagcaggtttaatccttctacttggaataggagatttggttttacagaacaatctgtttttaagcctcaacctgca---------ggtgtttttact------gctcatgatgttgtttatgcacaacattgttttaaagctcccacaaatttctgtccgtgtaaattggatgggtctttgtgtgtaggtaatggtcctggtatagatgctggttataaaactagtggcataggcacttgtcctgcaggtactaattatttaacttgccat------------------------------aatgctgcccaatgtaattgtttgtgcactccagaccccatttcatctaaagctaca---gggccttac---------aagtgcccccaaactaaatatttagttggcataggtgagcactgttcgggtcttgctattaaaagtgattattgtggaggtaat---------------------cct---------tgtacttgccaaccacaa------------------------------------------gcatttttgggttggtctgttgactcttgtttacaaggggataggtgtaatatttttgctaattttattttgcatgatgttaatagtggtactacttgttctactgatttacaaaaatcaaacacagacataattcttggtgtttgtgttaattatgatctttatggtattactggccaaggtatttttgttgaggttaatgcgacttattataatagttggcagaaccttttatatgattctaatggtaatctctatggttttagagactacttaacaaatagaacttttatgattcgtagttgctatagcggtcgtgtttcagcggcctttcatgctaactcttccgaaccagcattgctatttcggaatattaaatgcaattacgtttttaataatactctttcacgacagctgcaacctattaactat---tttgatagctatcttggttgtgttgtcaatgctgataatagtacttctagtgttgttcaaacatgtgatctcacagtaggtagtggttactgtgtggattac---------------tctacaaaaagacgaagtcgtagatcg------------attaccactggttatcggtttactaattttgagccatttactgttaattcagtaaatgatagtttacaacctgtaggtggtttgtatgaaattcaaataccttcagagtttactataggtaatatggaggagtttattcaaacaagctctcctaaagttactattgattgttctgcttttgtctgtggtgattatgcagcatgtaaatcacagttggttgaatatggtagcttctgtgacaatattaatgctatactcacagaagtaaatgaattacttgacactacacagttgcaagtagctaatagtttaatgaatggtgtcactcttagcactaagcttaaagatggcgttaatttcaatgtagacgacatcaatttttcccctgtattaggttgtttaggaagcgattgcaataaa---------------------gtttccagtagatctgctatagaggacttacttttttctaaagtaaagttatctgatgtcggtttcgttgaggcttataataattgtactggaggtgccgaaattagggacctcatttgtgtgcaaagttataatggtatcaaggtgttgcctccactgctctcagaaaatcagatcagtggatacactttggctgccacctctgctagtctgtttcctccttggtcagcagcagcaggtgtaccattttatttaaatgttcagtatcgtattaatgggattggtgttaccatggatgtgctaagtcaaaatcaaaagcttattgctaatgcatttaacaatgctcttggtgctattcaggaagggtttgatgctaccaattctgctttagttaaaattcaagctgttgttaatgcaaatgctgaagctcttaataacttattgcaacaactctccaatagrtttggtgctataagctcttctttacaagaaattctatctagactggatgctcttgaagcgcaagctcagatagacagacttattaatgggcgtcttaccgctcttaatgcttatgtttctcaacagcttagtgattctacactagtaaaatttagtgcagcacaagctatggagaaggttaatgaatgtgtcaaaagccaatcatctaggataaatttttgtggtaatggtaatcatattatatcattagtgcagaatgctccatatggtttgtattttatccactttagctatgtccctactaagtatgtcactgcgaaggttagtcccggtctgtgcattgctggtgatagaggtatagcccctaagagtggttattttgttaatgtaaataatacttggatgttcactggtagtggttattactaccctgaacctataact---ggaaataatgttgttgttatgagtacctgtgctgttaaytatactaaagcgccggatgtaatgctgaacatttcaacacccaacctccctgattttaaggaagagttggatcaatggtttaaaaaccaaacatcagtggcaccagatttgtcacttgattat------ataaatgttacattcttggacctacaagatgaaatgaataggttacaggaggcaataaaagttttaaatcagagctacatcaatctcaaggacattggtacttatgagtattatgtaaaatggccttggtatgtatggcttttaattggctttgctggtgtagctatgcttgttttactattcttcatatgctgttgtacaggatgtgggactagttgttttaagaaatgtggtggttgttgtgatgattatactggacaccaggagttagtaatt---------aaaacatcacatgacgactaa
>FJ938066_Bovine_USA_1996-01-01
atg---tttttgatacttttaatttccttaccaacggcttttgctgttataggagatttaaagtgtact---------------acagtt---tccattaatgatgttgacactggtgttccttctattagcactgatactgtcgatgttactaatggtttaggtacttattatgttttagatcgtgtgtatttaaatactacgttgttgcttaatggttactaccctacttcaggttctacatatcgtaatatggcactgaagggaactttactattgagcacactatggtttaaaccaccttttctttctgattttactaatggtatttttgctaaggtcaaaaataccaaggttgtt---aaaaatggtgtaatgtatagtgagtttcctgctataactataggtagtacttttgtaaatacatcctatagtgtggtagtacaaccacatactactaattttgat------------agtaaattacaaggtctcttagagatctctgtttgccagtatactatgtgcgagtacccaaatacgatttgtaatcctaatctg---ggtaatcaacgcgtagaactatggcattgggat---acaggtgttgtttcctgtttatataagcgtaatttcacatatgatgtgaatgctgattatttgtatttccatttttatcaagaaggtggtactttttatgcatattttacagacactggtgttgttactaagtttctgtttaatgtttatttaggcacggtgctttcacattattatgtcatgcctttgacttgtaatagt------------------gctctgactttagaatattgggttacacctctcacttctaaacaatatctactagctttcaatcaagatggtgttatttttaatgctgttgattgtaagagtgattttatgagtgagattaagtgtaaaacactatctatagcaccatctactggtgtttatgaattaaacggttacactgttcagccaattgcagatgtttaccgacgtatacctaatcttcccgattgtaatattgaggcttggcttaatgataagtcggtgccctctccattaaattgggaacgtaagaccttttcaaattgtaattttaatatgagcagcctgatgtcttttattcaggcagactcatttacttgtaataatattgatgctgctaagatatatggtatgtgtttttccagcataactatagataagtttgcaatacccaatggtaggaaggttgacctacaattgggtaatttgggccatttgcagtcttttaactatagaattgatactactgctataagttgtcagttgtattataatttacctgctgctaatgtttctgttagcaggtttaatccttctacttggaataggagatttggttttacagaacaatctgtttttaagcctcaacctgca---------ggtgtttttact------gatcatgatgttgtttatgcacaacattgttttaaagctcccacaaatttctgtccgtgtaaattggatgggtctttgtgtgtaggtagtggttctggtatagatgctggttataaaaataatggtataggcacttgtcctgcaggtactaattatttaacttgtcat------------------------------aatgctgcccaatgtaattgtttgtgcactccagaccccattacatctaaagctaca---gggcctwac---------aagtgcccccaaactaaatatttagttggtataggtgagcactgttcgggtcttgctattaaaagtgattattgtggaggtaat---------------------cct---------tgtagttgccaaccacaa------------------------------------------gcatttttgggttggtctgttgactcttgtttacaaggggataggtgtaatatttttgctaattttattttgcatgatgttaatagtggtactacttgttctactgatttacaaaaatcaaacacagacataattcttggtgtttgtgttaattatgatctttatggtattaytggccaaggcatttttgttgaggttaatgcgacttattataatagttggcagaaccttttatatgattctaatggtaatctctatggttttagagactacttaacaaatagaacttttatgattcgtagttgctatagtggtcgtgtttcagcggcctttcatgttaactcttccgaaccagcattgctatttcggaatatcaaatgcaattacgtttttaataatactctttcacgacagctgcaacctattaactat---tttgatagctatcttggttgtgttgtcaatgctgataatagtacttctagtgttgttcaaacatgtgatctcacagtaggtagtggttactgtgtggattac---------------tctacaaaaagacgaagtcgtagatcg------------attaccactggttatcggtttactaattttgagccatttactgttaattcagtaaatgatagtttagaacctgtaggtggtttgtacgaaattcaaataccttcagagtttactataggtaatatggaggagtttattcaaacaagctctcctaaagttactattgattgttctgcttttgtctgtggtgattatgcagcatgtaaatcacagttggttgaatatggtagcttctgtgacaatattaatgctatactcacagaagtaaatgaactacttgatactacacagttgcaagtagctaatagtttaatgaatggtgtcactcttagcactaagcttaaagatggcgttaatttcaatgtagacgacatcaatttttcccctgtattaggttgtttaggaagcgattgcaataaa---------------------gtttccagtagatctgctatagaggacttacttttttctaaagtaaagttatctgatgtcggtttcgttgaggcttataataattgtactggaggtgccgaaattagggacctcatttgtgtgcaaagttataatggtatcaaggtgttgcctccactgctctcagaaaatcagatcagtggatacactttggctgccacctctgctagtctgtttcctccttggtcagcagcagcaggtgtaccattttatttaaatgttcagtatcgtattaatgggattggtgttaccatggatgtgctaagtcaaaatcaaaagcttattgctaatgcatttaacaatgctcttggtgctattcaggaagggtttgatgctaccaattctgctttagttaaaattcaagctgttgttaatgcaaatgctgaagctcttaataacttattgcaacaactctctaatagatttggtgctataagttcttctttacaagaaattctatctagactggatgctcttgaagcgcaagctcagatagacagacttattaatgggcgtcttaccgctcttaatgcttatgtttctcaacagcttagtgactctacactagtaaaatttagtgcagcacaagctatggagaaggttaatgaatgtgtcaaaagccaatcatctaggataaatttttgtggtaatggtaatcatattatatcattagtgcagaatgctccatatggtttgtattttatccactttagctatgtccctactaagtatgtcactgcgaaggttagtcccggtctgtgcattgctggtgatagaggtatagcccctaagagtggttattttgttaatgtaaataatacttggatgttcactggtagtggttattactaccctgaacctataact---ggaaataatgttgttgttatgagtacctgttctgttaattatactaaagcgccggatgtaatgctgaacatttcaacacccaacctccctgattttaaggaagagttggatcaatggtttaaaaaccaaacatcagtggcaccagatttgtcacttgattat------ataaatgttacattcttggacctacaagatgaaatgaataggttacaggaggcaataaaagttttaaatcagagctacatcaatctcaaggacattggtacatatgagtattatgtaaaatggccttggtatgtatggcttttaattggctttgctggtgtagctatgcttgttttactattcttcatatgctgttgcacaggatgtgggactagttgttttaagaaatgtggtggttgttgtgatgattatactggacaccaggagttagtaatt---------aaaacatcacatgacgactaa
>JN874560_Rabbit_China_2007--
[truncated: 267,403 more chars]
