# Supplementary material for: Origins and Evolution of Seasonal Human Coronaviruses
Source: Viruses. 2022 Jul 15;14(7):1551. doi: 10.3390/v14071551 (PMC9320361; doi:10.3390/v14071551)
Supplement: Supplementary file 1 [file viruses-14-01551-s001.zip › alignments/WGS_betas_D2.fasta]

>AY597011_HumanHKU1_HKong_2004-01-
------------------------------------------------------------------------------------------------------------------------------------------------gagtttga-gcg--------------------attg------------------------------------------acgtt----cgt--ac----------cgtcta------------tcagcttac--gatctcttgtcagat--ctca-----ttaa--atctaaacttttta--aaca--------agattccctgtt-atccatgcttgtgagtg-----tggtttaatcataatcttgt--attttactttccacacttttcatct---ctctgccagtgacgtgttggttgtcctca----g------------cgtccctcccataggtcgcaa---------------------tgattaaa---------------------accagcaaatac------ggtctcggcttca-agtgggcgccagaattt---------------cgttggctgcttccggatgcagcggaggagttggctagtcctatgaagtcagatgagggtgggttatg-------------------------------cccctctactggtcaagcgatggaaagtgttggattcgtttatgataat---catgtgaagatagattgtcgctgcattcttggacaagaatggcatgtgcagtcaaatcttatccgtgatatttttgttcatgaagatctacatgttgtagaagttctaactaaaacagccgtaaagtccggtacggcaattttaattaaatcacctttgca---------------------tagcttgggtggttttcctaaagggtatgttatgggcttgtt---------ccgttcatacaagactaaacgtt--------------------------------------------------------atgttgtacat------------------------------------------------catctttctatgacta-----------------------catctactactaatttt------ggtgaagattttttgggttg-------------gattgtaccttttggttttatgccatcttat-gttcacaaatggtttcaat-tctgt-aggttgtatat-----------tgaagagagtgatttaataatttcaaattttaa--------------------------------atttgatgattatgat------------tttagtgtagaagatgcttatgctgaggttcatgctgagcctaaaggtaaatattcacaaaaag---cttatgctttacttagacaatatcgtggtattaaacccgtacttt---ttgtagaccagtatggttgtgactattctggtaaattagcagattgtcttcaagcttatggtcattattctttgcaagatatgagacaaaagcagtctgtatggcttgccaattg-----------------tgactttgatattgtagtggcttggcatgtagttcgtgattcacgatttgttatgcgcctgcagactatagctactatttgtggtattaaatatgttgcacaac------------------------ctacagaagatgtagtagatggagatgtagttatacgtgaacctgtacattta---ttatctgctgatgcaatagttttaaagcttcctagtttgatgaaagttatgactcatatggatga---------ttttt---------ctattaaatctatatataatgttgatt---tgtgtgattgtggttttgttatgcagtatggttatgtagattgttttaatgataattgtgatttttatggttgggtttcaggtaatatgatggatggtttttcttgtccattgtgttgta---cagtttatgactctagcgaagttaaagccc-----aatcatctggtgttattcctgaaaatcctgtgttatttactaatagtac------------tgatactgttaaccatgattc----------------------------tttt------------------------------------------------------aatttgtatggttattctgtcacaccatttggttcttgtatatattggtcgccgcgtcctggattg------------tggattcctataattaaatcttcagtcaagtcttatgatgatttggtttattcaggtgtagtaggttgtaaatctattgtt-aaagaaactgctcttattactcatgcactttacttagattatgttcaatgtaagtgtggtaa------tcttgaacaaaatcatattcttggcgttaataatt-------cttggtgtaggcaactgttg-----------------cttaatagaggtgattataatatgcttctaaaaaatattgacttgtttgttaagcgtcgtgctgattttgcttgcaag------------------------------tttgcagtttgtggagatggttttgt-------------------------------------------------------accttttttactagat----ggtttaattccccgtagttatta------------------------------------------------tcta------------------------------------------------------------------------attcagagtggtattttctttacatctttgatgtctcaattttcacaagaagtttctgatatgtgtttaaaaatgtgtatt-------------ttgtttatggacagagtttcagttgctacattttatatagagcattatgttaataggttggttactcaatttaagtta------------------------------ttgggtactacacttgttaataaaatggttaattggtttaatacc---------atgttagatgctagtgcacctgctacaggctggcttctttaccaattattgaatggtctttttgtagtatctcaagccaactttaattttgtt---gctttaatacctgattatgctaaaattttagttaataaattttacactttttttaagttattattagagtgtgttacagttgatgttttaaaagatatgcctgttcttaaaactattaatggtttagtttgtattgtaggcaataagttttataacgttagtacagggttaattc------------------------------ctggttttgttttaccatgtaatgcacaggaa---------caacaaatttatttttttgaaggcgttgca---------------------------------gaatctgttatagtagaagatgatgttattgagaatgtcaaatcttc--------tttatcatcttatgagtattgtcaaccacctaaatctgtagaaaaaatttgta--ttatagataatatgtacatgggtaagtgtggtgataaa---------tttttccctattgtcatgaatgataaaaatatt-----tgtcttttagatcaggctt---ggcgtttt-ccatgtg----caggtagaaaagttaattttaacgagaaacctgttgttatg---------gagattccgtctttgatga---cagttaaggttatgtttgatttagattctacttttgatgatattttaggtaa---agtttgttcagaatttgaagtagaaaagggtgttactgtagatgattttgttgctgttgtttgtgatgctatagagaatgctttaaac------tcttgtaaagagcatccagtggttggttatcaagttcgtgcatttttaaataaacttaatgagaatgttgtttatttatttgatgaggctggtgatgaagcaatggcctctcgtatgtattgtacttttgctattgaggatgtt---------------------------------gaagacgttatcag---tagtgaagctgtcgaagatactattgatggtgtcgttgaagacactat------------------------------------taatgacgatgaagatgttgttactggtgacaatgacgatgaagatgttgttactggtgacaatgacgatgaagat------------------------------------gttgttactggtgacaatgacgatgaagatgttgtt---------------------------------------------------------------------a---------------------------------------------------------------------------------------------------------------------------------------------------------------------------ctggtgacaatgacg------------------------------atgaagatgttgttactggtgacaa------------------tgacgatgaagatgt-------------------------------------------------------------------------tgttactgg------------------------------------------------------------------------------------------tgacaatgacg--atgaagatgttgttactggt----gacaa----------------------------------------------------tgacgatgaagatgttgttactggtgaca---------atgacgatgaagatgt--------------------------------------------------------------------------------------------------tg------------------------------------------------------------------------------------------------ttact------------------------------------------------------------------------------------------------------------------------------------------------------ggtgacaatgacgatgaagatgttg---------------------------------------------------------------ttactggtgacaatgacgatgaagatgttgtt--------actggtgacaatgacgatgaagatgtt------------------------------------------------------------------------gtt-actggtgacaatg---------------------------------------------------------------------------------------------------------------acgatgaagatgttgttact-----------------------------------------------------------ggtgacaat--------------gacgatgaagatgttgttactg--------------------------------------------------------------------gtgacaataacgatgaagagattgttactggt---------------------------------------------------------------------------gacaatg---------------------------------------------------------------------------------------atgaccaaattgttgttactggtgatgatgtagatgatat-----------------------------tgaaagtatttatgactttgatactta---taaagctctttt----------------------------------------------------------------------------------------------------------agtttttaatgatgtctataatg----------------------------atgctttgtttgttagttatggttctagtgttgaaacagaaaca-------------------------------------------------------------------------------------------------------------------------------------------------------------------------------------------------------------------------------------------------------------------------------------------tattttaaagttaatggtttatggtcacctactattacacatactaattgttggttgcgttctgtgttacttgtaatgcagaaatta---------ccttttaagtttaagga------------tttagctattgaaaatatgtggttatcttataaggtgggttataatcaaagtt-------------------------------------------------------------------------------------------------ttgttgattatttactgaccactattcctaaagctattgttttgcctcaa-------------ggtggttttgtagctgattttgcttattggtttttaaaccagtttgatattaatgcgtatgctaattggtgttgtttaaaatgtggtttttctttt--------------------------------------------------gatttaaatggtttggatgctttgtttt---tttatggagatattgt-----gtctcatgtttgtaag---tgtggacataatatgactctaatagcagcggacttaccttgtacattacatttttcattatttgatgacaatttttgtgctttttgcacccctaaaaaaatttttattgctgcatgtgctgtggatgtaaacgtttgtcattctgtagctgttataggtgat---------gaacaaatagatggtaagtttgttactaaatttagtggtgataaatttgattttatagtaggttatggaatgtcatttagtatgtcttcttttgagttacctcaattgtatggtttgtgtataacacctaatgtatgttttgttaaaggtgatattataaatgttgctagacttgttaaagctgatgttattgttaatcctgctaatgggcatatgctccatggtggtggagttgcaaaagctatagctgtagctgcaggtaaaaaattttctaaagaaactgctgcta-tggttaaatctaaaggtgtttgccaagtaggagattgttatgtttctaccggtggtaaattatgtaaaac---aattcttaatattgtaggccctgatgctagacaagat---ggaagacaatcttatgttttgttagcacgtgcttataagcatcttaataattatgattgttgtttgtctactctcatatcggctggtatatttagtgttcctgctgatgtgtcattaacttaccttctaggtgttgttgataaacaagttatccttgttagtaataat------------aaagaagattttgatatt--------------------------------------------------------------------------------------------a---------------------ttcaaaaatgt--------------------------------------------------------------------caaat------------------------------------------------------------------------------------------------------------------------------------------------------------------------------------------------------------------------------------------------------------------------------------------tacttcagttgttggtactaaagcattggctgtt--------------------------------------------agatt---aactgctaatgtaggccgtgttattaaatttgagac---------------------------------------------------------------agatgcatacaaactttttttga---------------------------------------------------------------------------------------------------------------------------------------------------------------------------------------------------------------------------------------gtggtgatgatt------------------------------------gttttgtttcaaattcttctgttatacaaga------------------agttttattgcttcgtcatgatatacaattgaataatgacgttcg---------------------------------------------------------------------------------------------------------------------------------------------------tgattatttgttgtctaagatgactagtcttcctaaagattggcgtcttatcaataaatttgatgttattaacggtgttaaaactgttaagtattttgagtgtcctaattctatttatatatgtagtcagggtaa------agactttggttatgtatgtgatggtt---ctttttataaagcaactgttaatcaagtttgtgttt-------------------------tattagctaagaagatagatgttttgcttactgtagatggtgttaattttaaatctat--ttctcttactgtaggtgaagtttttggtaaaatacttggtaatgttttctgtgatggcattgatgttactaagttaaagtgtagtgatttttatgccgataaaattttatatcagtatgaaaatttgtctttagctgatatt------tctgctgtacaaagttcatttgggtttgatcagcaacaattgcttgcttattataat-------tttttaacagtatgtaaatggtctgtagttgttaacggtccatttt------tttcttttgaacagtctcataataattgttatgtgaatgtagcttgtcttatgttgca---gcatattaatcttaaatttaataaatggcagtggcaggaagcatggtatgaatttcgtgctggcagaccacataggttagttgctcttgttttagctaaaggtcattttaaatttgatgaaccatcagatgctactgattttattcgtgttgttttgaaacaagctgattta---tcaggtgcaatttgtgaattagaacttatttgtgat---tgtggtattaaacaagaaagtcgtgttggtgttgatgctgttatgcattttggtacattagcaaa---gactgatctttttaatggttataagattggctgtaattgtgcaggtagaattgtccattgt---actaaattgaatgtaccatttttgatttgttctaatactcctctgagtaagga------tt-----------ta------------cctgatgatgttgttgcagctaacatgtttatgggtgtaggtgt-----------aggccattatacacattt---gaaatgtggttcaccttaccaacattatgatgcttgtagtgttaaaaaatatacaggtgttagtggttgtttaactgactgcttgtatctt------------aaaaatttaacccagacttttacatctatgttgactaattattttttggatgatgttgaaatggttgcttataaccctgatctttcacaatattattgtgataatggtaagtattataca------aaacctattataaaggctcagtttaaaccatttgctaaagttgacggtgtttatactaactttaagttagttggacatg---------------------------atatttgtgctcaattgaatgataagttaggttttaatgtagatttgccgtttgttgagtacaaagtaac------agtctggcctgtagctactggtgatgttgttttggcatctgatgatttatatgtgaaacg-ttattttaaaggatgtgaaacttttggtaagcctgttatttggttttgtcatgatgaagcatcattgaattctcttacttattttaataaacctagt------------------------------tttaaatctgaaaatagatatagtgttttgtctgttgat------------------------------------------tctgtatctgaggagtcacaa-ggtaatg---------------------------------------------------tggttacttctg----------------------ttatggaatcgcag---------------------------------------attagtactaaag---aggttaagttaaagggtgttagaaaga------ctgttaaaatagaagat-------gctattattgttaatgatgaaaatagttctattaaggt---tgttaaaagtttatctttagttgatgtttgggatatgtatttgacaggttg---tgattatgttgtttgggttgctaatgaattgtcacgcctagttaaatcaccaacag---ttagggaatatatacgatatggtattaaacctatta---------------------------------ctatacctatagatttgttatgtttaagagatgataatcaaa---ctcttttagttccta------------------------------------------------------aaatttttaaagcaagagctatag-----------aattttatggttttttgaagtggttgttt---------------atttatgtttttagtttattacat------------------tttacaaatgataaaaccattttttatactacagaaatagcttctaagt---------ttacttttaatttgttttgtttggctcttaaaaatgc---------------------------ttttcagacatttagat---------------------------ggagtatatttataaaaggttttcttgttgtagccactgtgtttttgttttggtttaattttttgtatataaatgttatttttagtgacttttatcttcctaatattagtgtttttcc---tatttttgtgggaagaattgttatgtggataaaggctacttttggtttggttacaatttgtgatttttattctaag------------------------ttaggtgtaggttttacaagtcatttttgtaatggtagttttatatgtgaattgtgtcattctggttttgatatgttggatacatatgcagctatagattttgttcagtatgaagtagatagacgtgttttatttgattatgttagtttagtcaaattaattgttgaactcgttattggttattcattatacacagtatggttttatccattattttgtcttattggtttacaattatttactacatggttgcctgatttgtttatgttagaaactatgcattggttgattagatttattgtatttgtagctaatatgt-----tacctgcttttgtcttgttgcggttttatatagttgttactgctatgtataaagtagttggttttattaggcatattgtctatggttgtaataaagctggttgtttattttgttataaacgaaattgtagtgttcgtgttaagtgtagtactattgttggtggtgtaattcgttattatgatattactgctaatggtggtactggtttttgtgttaaacatcaatggaattgttttaattgccattcttttaaaccaggtaacacttttataactgtagaagctgctatagaactttctaaagagcttaaacgacctgtaaatccaactgatgcttcacattatgtagttactgatattaagcaagttggttgtatgatgcgtttgttctatgatagagatggacagcgtgtttacgatgatgttgatgctagtttatttgtagatattaataatctgttacattct-aaagttaaagttgttcc-----------------taatttgtatgtagttgtagtagagagtgatgctgatagagctaattttctgaatgctgttgtgttttatgcacaatcattgtataggcctatattacttgtagacaaaaagttaattactacagcttgtaatggtatctctgtaacccagactatgtttgatgtttatgttgatacttttatgtctcatttt---gatgttgatagaaagagttttaataattttgttaacattgctcatgcttctcttagagagggtgtgcaattagaaaaggttttagatacttttgtgggatgtgta---cgtaaatgttg---ttccattgattcagatgttgaaacaagatttattactaaatctatgatatctgcagtagctgctggtttggaatttactgatgaaaattataacaatttggtacctacatatttaaagagtgataatattgtagctgctgatttaggtgttcttatacagaatggtgctaagcatgtacagggtaatgttgctaaggcagctaatatttcttgtatatggtttattgatgcttttaatcaacttactgctgatttacagcataaattaaaaaaagcatgtgttaaaactggcttgaagttaaaattgac------ttttaataagcaagaggcaagtgtccctattcttacaacacccttttcacttaaaggaggtgttgtattgagtaattt---------------------------------------------------------------------------gtta----------------------tatatattattttttgttagtttaatctgttttatattattgtgggcttt----attgcctac-atatagtgtttataagtctgatattcatttgc-ctgcttatgctagttttaaagttattgataatggtgttgttagagatatttcagttaatgatttatgttttgctaataaatttttccaatttgatcaatggtatgagtccacttttgggtctgtttactatcataattc-------tatggattgccctattgtagtggcagttatggatgaagatatcggttctactatgtttaatgttcctactaaagttttgagacatggctttca------tgttttacattttttaacttatgcatttgctagtgatagtgttcagtgctatacaccacatattcagatttcttataatgatttttatgctagtggttgtgttttatcatctttgtgtactatgtttaaaagaggtgatggtacaccacatccttattgttattcagatggtgttatgaagaatgcttctttgtatacatctttggttccacatacacgttatagccttgctaattctaatggttttataagatttcctgatgttattagtgaaggtattgtacgtattgtaagaacgcgctctatgacttattgtagagtgggtgcatgtgaatacgccgaagagggtatatgttttaattttaatagttcctgggttttgaataatgattattatagaagtatgcctggaactttttgtggtagagatctttttgatttgttttatcaattttttagtagtttaattcgtcctatagatttcttttctcttactgctagttctatttttggagctatattggctatagttgttgtcttggttttttattatttaataaaacttaagcgtgcttttggagattatactag------tgttgtagttataaatgttgttgtttggtgtattaattttcttatgctttttgtttttcaagtttatcctatttgtgcatgtgtttatgcttgtttttatttttatgtaacattgtattttccttctgaaattagtgtaattatgcatttgcaatggattgttatgtatggtgctataatgcctttttggttttgtgtcacatatgtagctatggttattgcaaaccatgttttatggttattttcatattgtaggaaaattggtgttaatgtatgtagtgatagtacatttg------------aagaaacatctcttactacttttatgattactaaagattcttat-----tgtagattaaagaattctgtttctgatgttgc-ctacaatagatatttgagtttgtataataagtatcgttactatagtggtaaaatggatactgctgcctatagagaagcggcgtgttctcagttagctaaagctatggaaacatttaatcacaataatggtaatgatgtcttataccaacctcctacagcatctgtttctacatcttttttgcaatcaggtattgtaaagatggtatctcctacgtcaaaaattgaaccttgtattgttagtgttacttatggtagtatgactttgaatggtttatggttagatgacaaagtttattgtcctcgtcatgttatatgttcatcctctaatatgaacgaacctgattattctgccttattgtgtagagttactctaggtgattttactataatg---------tctggtcggatgagtttaacagttgtgtcttaccagatgcagggctgtcaacttgttttgacagtctctttacaaaatccttacactccaaaatatacttttggtaatgttaaacctggtgaaacttttactgttttagctgcgtataatggccgaccacaaggggcatttcatgttactatgcgtagtagttatac---------------------------------------------------------tattaaaggttcttttttgtgtgggtcatgtggatctgttggttatgtattaacaggtgatagtgttaagtttgtatatatgcatcaattagagctcagtactggttgtcacactggcactgattttactggtaatttttatggtccatatagagatgctcaagttgtacagttgccagttaaggactacgtccagactgttaatgttattgcttggctctatgcagctatacttaataattgtgcttggtttgtacaaaatgatgtttgttctactgaagattttaatgtttgggctatggcaaatggtt---------ttagccaagtaaaagc-agatcttgtcttagatgctttggcttcaatgacaggtgtttctattgaaactttattggctgctattaagcgtctat---atatgggatttcaaggtcgtcaaatactaggaagttgtacttttgaagatgaattggcaccttctgacgtttatcaacaattggctggtgttaaattgcaatctaaaacaaaaagatttattaaagaaacaatttattggattttgatatctacatttttgtttagttgtataatttctgcatttgttaaatggactatatttatgtatattaatacacatatgattggtgttacattatgtg---tactttgttttgttagttttatgatgttactagttaaacataagcatttttatttgactatgtatataattcctgtactctgtaccttgttttatgtaaattatttagttgt--ttataaggaaggttttaga-------ggttttacttatgtctggctctcatattttgttcctgctgtgaattttacttatgtttatgaagtattttatggttgtattttatgtgtttttgctatttttat------------aactatgcatagtattaatcatgacattttttctttgatgtttttggttggtagaatagttactttaatttctatgtggtattttgggt------cgaatttagaagaggatgttttgttatttattacagcctttttaggtacttatacatggaccactattttgtcattagctatagcaaaaattgttgcta-attggttgtctgttaatatat--tttattttacagatgtaccttatattaaattgattctcttgagttacttatttatagggtatattttatcttgttattggggatttttctctcttttaaacagtgtttttagaatgcctatgggtgtttataattataaaa---------------tttctgttcaagaattgcgttatatgaatgctaatggcttacgtccacctcgtaatagttttgaggctattttgttaaatttaaaactgcttggaataggtggcgtgccagttattgaagtctcccaaattcaatcaaaattgactgatgtgaaatgtgctaatgttgttttgttaaattgtttacagcatttgcatgttgcttctaattctaagttgtggcagtattgtagtgttttacataatgaaatactatctacttcagatttgagtgtagcttttgataagcttgctcaattattgattgttttattcgccaatcctgctgcagttgatactaagtgtcttgcaagtatagatgaagttagcgatgattatgttcaagatagtaccgttttgcaggctttgcaaagtgagtttgtaaatatggctagttttgttgaatatgaagtcgcaaagaaaaatttggctgatgctaaaaatagtggttctgttaatcaacaacagataaaacagttagaaaaagcatgtaatatagctaagtctgtgtatgaacgtgataaagctgtagctcgcaaacttgaacgtatggcagacctagcacttactaacatgtataaagaggctcggattaatgataagaagagtaaagttgtttccgctttgcagacaatgctttttagcatggttcgtaaattggataatcaggctttaaattctattctggataatgctgttaaaggttgtgtacctttgagtgctattccagcattggctgctaatactttaactatagtaataccagataaacaagtttttgataaagttgttgataatgtttatgttacatatgctggtagtgtatggcatatacagactgttcaagatgctgatggtattaataaacagttaactgatatt------------agtgttgattctaattggcctcttgttatcatt-gcgaacaggtataatgaagttgctaatgctgttatgcagaataatgagttgatgcctcataaattaa---aaatacaagttgttaatagtggttctgatatgaattgta---atattcctactcaatgttattataataatggtagtagtggtagaatagtttatgctgttcttagtgatgttgatggtcttaagtatactaagataatgaaa------gatgatggaaattgtgttgttt---tagagcttgatcctccttgtaaattttctatacaagatgttaagggacttaaaattaagtatctttattttattaaaggatgtaacactttagctagagggtgggttgttggtactttatcttcaacaattagattgcaggctggtgttgctactgagtatgcagctaattct-tctatactttcattatgtgcattttctgtagatcctaagaaaacttatttagattatatacaacaaggtggtgtacctataattaattgtgttaaaatgctctgtgatcatgctggtactggtatggccattactattaaacctgaggctactattaaccaagattcttatggtggtgcctcagtttgtatttattgccgtgcacgtgtagagcatccagatgtagatggtatatgtaaattacgtggtaaatttgtacaagtccc---tttgggtataaaagatcctattctttatgtgttaacacatgatgtttgtcaagtctgtggtttttggagagatggcagttgt------tcctgtgtaggttcaagtgtcgctgttcaatctaaagattt-aaattttttaaacgggttcggggtactagtgtgaatgcccggctagtaccctgtgctagtggtttatctactgatgtt-caattaagggc-atttgacatttgtaat------accaatagagctggtataggtttatattataaagtgaattgttgccgttttcagcgtatagatgacgacggtaataaattggataagttctttgttgtcaaaagaactaatttagaagtttataataaagagaaaacttattatgagttgactaaaagtt---------------gtggtgttgtggctgaacatgatttctttacatttgatattgatggtagtcgcgtgccacatatagttcgtaggaatctttcaaagtatactatgttagatctttgctatgcattgcgtcattttgatcgtaatgattgttcaatattgtgtgaaattctttgtgagtatgctgattgtaaagaatcctacttttctaagaaagattggtatgattttgttgaaaatcctgatattattaatatatataaaaaattaggccctatttttaatagagctttacttaatactgtcatttttgcagacaccttagttgaagtaggtttagttggtgttttaactttagataaccaagatttgtatggtcaatggtatgattttggtgattttatacaaacagccccagggtttggtgtggcagttgcagattcttactattcttatatgatgcctatgttgactatgtgtcatgtattagattgtgaattatttgttaatgatagttatagacaatt------------cgatcttgtacagtatgattttactgattacaagttagagttgtttaataagtattttaagtattggggtatgaagtatcatcctaatactgtggattgtgataatgataggtgtatta-ttcattgtgctaattttaatatactatttagtatggttttacctaatacttgttttggtccccttgttagacaaatttttgtagatggtgtaccgtttgttgtttctattggttaccattacaaagagttaggtgtagttatgaacttagatgttgacacacaccgttatcgtttgtctcttaaagatttacttctttatgcagcagatcctgctatgcacgttgcatctgctagtgctctgcttgatttacgaacttgttgttttagtgtagctgccattacaagtggtataaaatttcaaactgtaaaaccaggtaactttaaccaagacttttacgagtttgttaaaagtaaaggcttgtttaaagagggtagtacagttgatttgaaacattttttctttactcaagatggtaatgctgcaattactgattataattattataagtataatttacctactatggttgatattaagcagttattgtttgtattagaagttgtttataaatattttgaaatttatgatggtggttgtataccagcatcacaagttattgttaataattatgataaaagtgctggttatccatttaataaatttggtaaagccagactttattatgaggcattatcatttgaggaacagaatgaaatttatgcatatactaaacgtaatgttctgcccaccttaactcaaatgaatttaaaatatgctatcagtgctaagaatagagctcgcactgtagcaggtgtttctattcttagtactatgacaggccgaatgttccatcaaaaatgtttgaagagtatagcagctacccgaggtgttcctgttgttataggaaccactaaattttatggtggttgggacgatatgttacgtcatcttataaaggatgttgacaaccctgttcttatgggttgggattatcctaaatgtgatcgtgctatgccaaatattttgcgtattgttagtagtttagttttggcccgcaaacatgaattttgttgttcacatggtgatagattttatcgccttgcgaatgaatgtgctcaagttttgagtgaaatagttatgtgtggcggttgc---tattatgttaag---cctggtggtactagcagtggtgatgcaactactgcttttgctaattctgtttttaatatatgtcaggctgttactgctaatgtttgttctcttatggcctgtaatggccataagattgaagatttaagtatacgcaatttacaaaaacgcttatactctaatgtttatc-gtacagattatgttgattatacatttgttaatgagtattatgaatttttatgtaagcattttagtatgatgattttgagtgatgatggtgttgtctgttataactctgattatgctagtaagggttatatagctaatataagtgtttttcaacaagttttgtactatcagaataatgtctttatgtctgaatctaaatgttgggttgaaaatgatattactaatggtcctcatgaattttgttcccaacatactatgttagttaagatagatggtgattatgtttatttaccatatccagatccttctagaattttaggagctggttgttttgttgatgatttattgaagactgacagtgttcttttgatagagcgctttgtaagtctagctatagatgcttaccctttagtacatcatgaaaatgaagaataccaaaaagtctttcgtgtatatttagaatatataaaaaaactgtataatgatcttggtactcagatcttagatagttatagtgttattttaagtacttgtgatggtttaaagtttactgaagaatcattttacaagaatatgtatttaaaaagtgccgtgatgcagagt---gtaggtgcatgcgttgtttgttcatcacaaacttctttgcgttgtggcagttgtatacgtaagcctttgttatgttgtaaatgttgttatgaccatgttatggcaactaatcataaatatgttttgagtgtctcaccttacgtttgtaatgcacctaactgtgatgtgagtgatgtcaccaaattatatttgggcggtatgtcttactattgtgaaaaccataaaccccattattcatttaagttagttatgaatggtatggtctttggtttgtataaacaatcttgcacgggttcaccttatatagatgattttaataagatagctagttgtaaatggacagaagttgatgattatgttctggcaaatgagtgtattgaacgtttaaagttatttgctgcagaaactcaaaaggcaactgaagaggcttttaaacaaagctatgcttctgctaccattcaagagattgttagtgatagagaagttattttgtgttgggagacaggtaaagttaaaccaccacttaataaaaattatgttttcacaggctaccattttactagtactggtaagacagttttaggtgagtatgtttttgataaaagtgaattaactaacggtgtgtattaccgcgctacaactacttataaactttctataggtgatgtttttgttttaacatcacattctgtagctagtttaagtgcacctacacttgtcccacaagagaactatgctag----tataagattttctagtgtttatagtgttccattggtgtttcaaaataatgttgctaattatcagcacattggaatgaaacgttattgcactgttcaaggtccccctggtacgggaaagtctcatcttgctataggtctagctgtttattactacacagcacgtgtagtttatactgctgctagtcatgctgctgtagatgcattgtgtgaaaaagcttataagtttttaaatattaacgattgtacacgtattattcctgctaaagttcgtgtagattgttatgataagtttaaaattaatgataccacttgtaagtatgtttttaccacaataaatgcattaccagagttggttacagatattgttgttgttgatgaagttagtatgcttactaattatgaattgtctgttataaatgctcgtattaaagctaaacattatgtatatattggagatcctgctcaattacctgcaccacgtgtgctgttgagcaagggttctttagaacctaggcacttcaattctattactaaaataatgtgttgtttaggtcctgatatctttttgggaaattgttataggtgtcctaaagaaattgtagaaactgtttcagcattggtttatgataataaactcaaggctaaaaatgataatagttcattatgttttaaagtatattttaagggacagacaacacatgagagttcaagtgctgtaaatattcaacagatatatctaattagtaaatttttaaaagctaatccagtttggaatagtgctgtttttattagtccttataatagtcagaattatgttgctaagcgtgttttaggtgttcaaacacaaactgtagattctgctcaaggttcggaatatgattatgttatatattcacaaacagcagaaacagcccattctgttaatgttaatcgatttaatgttgccataactagagccaagaagggcattttttgtgttatgagtaatatgcaattatttgaatctcttaattttattactctacctttagataaaattcaaaatcaaactttacctcgtttgcattgcacaacta------atctttttaaagattgtagtaaaagttgcttaggttatcatccagcgcatgccccctcatttttagcagttgatgataaatataaggttaatgaaaatttggctgtaaat---ttaaatatttgtgaacctgttttaacatattctcgtttaatatctcttatgggttttaaattagatttgactcttgatggttattctaaattgtttattactaaagatgaagccattaaacgtgttagaggttgggttggttttgatgttgagggcgctcatgctactcgcgaaaacattggaacaaactttccactgcaaataggtttttcaactggtgtggattttgtagttgaagctactggcttatttgctgagagagattgttatacttttaaaaaaactgtagctaaagctcctcctggtgaaaaatttaaacatttaataccccttatgtcaaaaggtcaaaagtgggatattgttagaattagaattgttcaaatgttatctgattatcttttagacctttctgatagtgtagtatttattacttggtctgccagttttgaacttacttgtttaaggtattttgctaaattaggcagagagcttaattgtaatgtgtgttctaatcgtgctacatgctacaattctagaactggttattatggttgttggcgccatagtt---------atacttgtgattatgtgtataatccacttattgtagatatacaacagtggggttatacaggttctttaactagtaatcacgatataatttgtaatgtacataaaggtgcacatgttgcgtcagctgatgcaattatgactcgttgtttagcaatctatgattgtttttgtaaatctgttaattggaatttagagtatccaataatttctaatgaggtcagtataaatacatcttgtaggttattgcagcgtgtcatgcttaaagctgccatgctatgtaatagatacaacttatgttatgacataggcaatcctaaaggtttagcttgtgtcaaagattat------gaatttaaattttatgatgcttttcctgtagccaagtctg---------ttaaacagttattttatgtctatgatgtgcataaagataattttaaagatggtttatgtatgttttggaattgtaatgttgataaatatccatctaattcaattgtttgtagatttgacactcgagtgttaaataaattaaaccttcctggatgtaatggtggtagtttgtatgttaataaacatgcattccatactaatccttttactagaactgtttttgaaaatcttaagcctatgccttttttctattattcagatacgccttgtgtgtacgtagatggtttagaatctaaacaag----------ttgattacgttcctttaagaagcgccacttgtatcacacggtgtaatctaggtggagctgtttgttcaaagcatgctgaagaatattgtaactaccttgagtcttataatatagttactacagcaggctttactttttgggtttataagaattttgatttttataatttatggaacacttttactacgttacagagtttagaaaacgtaatatataacttggttaatgttggtcattatgatggacgtacaggtgaattaccttgtgctattatgaatgacaaagttgttgttaagattaataatgtagatactgttatttttaaaaataatacatcatttcctactaatatagctgttgaattgtttacaaaacgtagtatccggcaccaccctgaacttaagattcttagaaatttgaacattgatatttgttggaagcatgtcctgtgggattatgttaaagatagtttgttttgtagttccacttatggtgtttgtaaatacacagatttgaagttc---------------atcgaaaat------------ttgaatatactttttgatggtcgtgacactggcgctttagaagcttttagaaaagcaagaaatggtgtttttattagtactgaaaaattaagtaggttatcaatgattaaaggtccgcaacgagctgatttaaatggtgtgattgtg------------------------------gataaagttggagaactcaaag---------ttgagttttggttcgctatgagaaaagatggtgacgatgttatcttcagccgaacagacagcctatgctcaagccattactggagcccacaaggtaatctaggtggtaatt---------gcgcgggtaatgtcattggtaatgatgctctaacacgttttactatctttactcagagtcgtgtattgtcaagttttgaacctcgctcagatttagaacgggattttattgatatggatgataatctgtttattgctaaatatggtttagaagactatgcatttgatcatatagtttatggtagttttaaccataaagttataggaggtttgcatttgcttataggcttatttcgtaggaaaaaaaaatctaatttgttaattcaagagtttttacagtatgattctag----------tattcattcatattttattactgatcaggagtgtggtagtagtaagagtgtttgtacagttattgatttattattagatgattttgtttctattgttaagtcattaaatttgagttgtgttagtaaagttgttaatattaatgttgattttaaggattttcaatttatgttgtggtgtaatgataataaaattatgactttttatcctaaaatgcaa-gccactaatgattggaaacctggctattctatgcctgttttgtataagtatttgaatgttccattagagagagtctctttatggaattatggtaaacctattaatttgcctacaggctgtatgatgaatgttgctaagtacactcaattatgtcagtatttgaatactacaacattagctgttcctgttaatatgcgtgttttacatttaggtgcagggtctgataaagaagtagctccaggttctgctgttttaagacagtggttaccatctggtagtattcttgtagataatgatttaaacccatttgttagcgatagtttagttacttattttggagattgtatgactttaccatttgattgtcattgggatttgataatatctgatatgtatgatcctcttactaaaaat---attggtgattataatgtgagtaaggatgggttttttacttacatttgtcatttaattcgtgataaattatctttgggtggtagtgtagctataaaaattacagagttttcttggaatgctgatttatataaattaatgagttgttttgcattttggacagttttttgtact-aatgtaaatgcttcttctagtgaagggtttttaataggtataaattacctgggtaaatcttcttttgaaatagatggcaatgttatgcatgctaactatttgttttggagaaatagtacaacatggaatggcggtgcttatagtttatttgatatgactaaattttctttgaaattggctggcactgctgttgttaatttaagaccagatcaattaaatgatttagtttattctcttattgaaagaggtaaattattagttcgcgatacgcgtaaagagatttttgttggtgatagtcttgtaaatactt-gttag--atct----------------------------------------------------------------------------------------------------------------------------------------------------------------------------------------------------------------------------------------------------------------------------------------------------------------------------------cattaa-------a--------------------------------------------------------------------------------------------------------------------------------------------------------------------------------------------------------------------------------------------------------------------------tctaaactatgttaattatttttt------------------------------------------------------------------------------------------------------------------------------------------------------------------------------------------------------------------------------------------------------------------------------tatttttttattt---------------------------------------------------------------------------------------------------------------------ctgtta-----------tggttttaatgaacctc---ttaatgttgtgtctcatttaaaccatgactggtttttatttggt---------gatagtcgttctgattgtaaccatattaataatttaaaaattaaaaattttgatt--------atttggatattcaccctagtttgtgcaacaatggtaagatttcatctagtgccggtgat-----------------tctatttttaagagttttcatttcactcgattttataattacactggcgaaggtgatcaaattattttttatgagggtgttaattttaatccttatcatagatttaagtgttttcctaatggtagtaat---gatgtatggcttcttaacaaggtaagattttatcgtg-------------------------------ccttatattctaatatggccttttttcgtt---------------------------------------------------------------------------------------------------------------------------------------------------------------------------------atcttacttttgttgatattccttataa-----------------------------------------------------------------------------------------------------------------------------------------------------------tgtttctctttc------------------------------------------------------------------------------------------------------taagtttaattct---tgtaaa------------agtgatat---------tttatcacttaacaatcctatttttat--------------------------------taattattctaag---gaagtttattttactttattaggttgttctctttatttagtaccgctttgccttttt---------------------------------------------aaatctaactttagtca------------------------------------gtact--------------------attataacatagatact-ggctctgtttatggtttt---------------------------tctaatgttgtttatcctgatttagactgtatttatatttctcttaaaccaggttcttataaagtttccaccactgcaccttttttatccttacctactaaagctctctgttttgataaatctaaacaatttgtacctgtacaggttgttgattctagatggaacaacgagcgtgcctcagatatttctttatctgttgcatgtcaa---------------------ttgccatattgtta------------------------------------ttttcgcaattct---------------------------------------------------------------------------------------------------------------------------------------------------------------------------------------------------------------------------tctgctaat--tatgttggcaa------------------------------------------------gtatgatattaaccacggtgatagtggtttt-----------------------------------------atttctattttatctggtcttttatataatgtttcttgtatttc---------atattatggtgtatttttatatgataattttaca---------tccatttggccctattattcttttggtaggtgtcctacatcttctattattaaa---------------------------------------------catccaa------tttgtgtttatgattttttgcctattattt-----------------tacaaggtattttattat----------------gtttagctttactttttgttgtt------------------tttctattat---------------------------------------------------------------------------ttttgttatataacg-ataaatctcatta-----------------------------------aatctaaacatgttattaat---tatttttattttgcctacaac------attagctgttataggtgattttaattgtactaattttgc---------------tattaatgatttaaacaccacagttcctcgcataagtgagtatgttgtggatgtttcttatggtttgggtacatattatatacttg-atcgtgtttatttaaatactactatattatttactggttatttccctaaatctggtgccaattttagggatctatctttaaaaggtactacatatttgagtactctttggtatcagaaaccctttttatctgattttaataatggtattttttctagagttaagaatactaa---gttgtatgttaataaaactttgtatagtgagtttagtactatagttataggtagtgtttttattaacaactcttatactattgttgttcaacctcata------------------------------------atggtgttttggagattacagcttgtcaatacactatgtgtgagtatcctcatactatttgtaaatctaa------aggtagttctcgtaatgaatcttggc---attttgataaatctgaacctttgtgtctgttcaagaaaaattttacttataatgtttctaca--gattggttgtattttcatttttatcaagaacgtggcactttttatgcttattatgctgattctggcatgcctactacttttttatttagtttgtatcttggtactcttttatctcattattatgttttgcctttgacttgtaatgctatatcttctaatactgataatgagactttacaatattgggtcacacctttgtctaaacgccaatatcttcttaaatttgacaaccgtggtgttattactaatgctgttgattgttctagtagtttctttagcgagattcaatgtaaaactaaatctttattacctaatactggtgtttatgacttatctggttttactgttaagcctgttgcaactgtacatcgtcgtattcctgatttacctga------------------------ttgtgacattgataaatggcttaacaattt------taatgtaccctcacctcttaattgggaacgtaaaattttttctaattgcaactttaatttgagtactttgcttcgttta---gttcatactgattctttttcttgtaataattttgatgaatctaagatatatggtagttgttttaagagtattgttttagataaatttgccatacccaactccagacgatctgatttgcagttgggcagttctggttttctgcaatcttctaattataaaattgacactacttctagttcttgtcaattgtattatagtttgcctgc----------------------------------------------aattaatgttactattaataattataatccttcttcttggaatagaaggtatggttttaataa------------------------ttttaatttgagctct---------------catagtgttgtttactcacgttattgtttttctgttaataatactttt---------------------tgtccttgtg------------------ctaaaccttcttttgcttcaagttgcaagag---------------tcataaaccaccttctgcttcctgtcctattggtactaat------------------------tatcgttcttgtgagagtac------------------------------tactgtactcgaccacactgactggtgtaggtgttcttgtttacctgatcctataa-------------ctgcttatgaccct------------aggtcttgttctcaaaaaaagtctctggttggtgttggtgaacattgtgcagggttcggtgttgatgaagaaaagtgtggtgtattggatggatcatataatgtttcttgtctttg------------------------------------------------tagtactgatgcctttctaggttggtcttatgacacttgcgtcagtaacaaccgttgtaatattttttctaattttattttaaatggtatcaatagtggtaccacttgttctaatgat-----------ttattgcagcctaatactgaagtttttactgatgtttgtgttgattacgacctttatggtattacaggacaaggtatttt---taaagaagtttctgctgtttattataatagttggcaaaatcttttgtatgattctaatggcaacattattggttttaaag----------attttgttactaataaaacatataata----ttttcccttgttatgcaggaagagtttctgctgcttttcatcaaaatgcttcctctttggctttactttatcgtaatttaaaatgtagctatgttttgaataat---------------atttctttaactactcagcca------tat-------------------------------tttgatagttatcttggttgcgtttttaatgctgataatttaactgattattctgtttct---tcttgtgctcttcgcatgggtagtggtttttgtgttgatt--------------ataactcaccttcttcttcct------cttcgcgtcgtaaacgtagaagt------------atttctgcttcttatcgttttgttacttttgaaccctttaatgtcagttt----tgttaatgacagtattgagtctgtgggtgg--------tctttatgagatcaaaattcccactaactttactatagttggtcaagaggaatttattcaaactaattctcctaaagttactattgattgttctttatttgtctgttctaattatgcagcttgccatgacttattgtcagagtatggcactttttgtgataatattaatagtattttagatgaagttaatggtttacttgatactactcaatt---------gcatgtagctgatactcttatgcaaggtgtcacacttagctccaatcttaata---ctaatttgcattttgatgttgataatattaattttaa-atccctagttggatgtttaggtccacactgcgg------------------ttcttcttct---------cgttctttttttgaagatttattgtttgacaaagttaaactttcagatgttggttttgttgaagcttataacaattgtac---------tggtggtagtgaaattagagatcttctttgtgtacaatcctttaatggtattaaagttttgcctcctattttgtctgaatctcaaatttctggttacaccacagccgctactgttgctgctatgtttccaccatggtcag------------cagcagctggcataccattttctcttaatgtacaatatagaattaatggtttgggtgttactatggatgttcttaataaaaatcaaaagttgatagctactgcttttaataatgctcttctttctattcagaatggttttagtgctaccaactctgcacttgctaaaatacaaagtgttgttaattctaatgctcaagcacttaatagtttgttacagcaattatttaataaatttggtgcaattagttcttctttacaagaaattttatctcgtctcgatgctttagaggctcaggttcagattgataggcttattaatggtcgtttaactgctttaaatgcttatgtctctcaacagcttagtgatatttctcttgtaaaatttggtgctgctttagctatggagaaggttaatgagtgtgttaaaagtcaatctcctcgtattaatttttgtggtaatggtaatcatattttgtcattagttcaaaatgctccttatggtttgttgtttatgcattttagttataaacctatttcttttaaaactgttttagtaagtcctggtttgtgtatatcaggtgat------gtaggtattgcacctaaacaagggtattt-----------------------t----------attaaacataatgatcattggatgttcactggtagttcttactattatcctgaa-ccaatttc--agataaaaatgttgtttttatgaatacttgttctgttaattttactaaagcgcctcttgtttatttgaatcattctgtaccaaaattgtct---------------gattttgaatctgagttatctcattggtttaaaaat---------------caaacatccattgcgcctaatttgactttaaatcttcatactattaatgctacttttttagatttgtattatgagatgaatcttattcaagagtctattaagtctttgaataatagttatatcaatcttaaagatataggtacatatgaaatgtatgtaaaatggccttggtatgtttggc------tactaatttctttttcatttataatattccttgtattgctcttttttatatgttgttgtactggttgtggttctgcatgttttagtaaa------tgtcataattgttgtgatga---gtatggtggtcatcatg---attttgttatcaaaa------catctcatg-atgatt-------------------------------------------------------------------------------------------------------------------------------------------------------------------------------------------------------------------------------------------------------------------------------------------------------------------------------------------------------------------agaat---------------------------------------------------------------------------------------------------------------------------------------------------------------------------------------------------------------------------------------------------------------------------------------------------------------------------------------------------------------------------------------------------------------------------------------------------------------------------------------------------------------------------------------------------------------------------------------------------------------------------------------------------------------------------------------------------------------------------------------------------------------------------------------------------------------------------------------------------------------------------------------------------------------------------------------------------------------------------------------------------------------------------------------------------------------------------------------------------------------------------------------------------------------------------------------------------------------------------------------------------------------------------------------ctcttgtc-agatc------------------------------------------------------------------------------------------------------------------------------------------------------------------tcattaaatctaaactttattt-----------------------------------------------------------------------------------atggacgtttggagacctagctacacacat-------------------------------------tctcttgttattagagaatttggtgttacaaaccttgaagatttgtgtctaaagtataattactgtcaacct-----------------------------------------------------------attgttggttactgtattgt-------------------------------------------acctttaaatgtttggtgtcgcaagtttggcaaatttgct-----------------------------------tctcactttacattacgtagtcacgatatttcc-----------------------------------------catagtaa---------------------taattttggtgttgtaa---------------------------------------ctagttttactacttatggtaatactgtttctgaggctgtgtctagattagttg-aatcagcttctg--------aatttattgtttggcgtgcagaggcacttaataagtatggttgatt---tatttttcaatgatactgcttggtacataggacagattttagttttagttttattttgtcttatttctttaatctttgttgttgcttttttagcaactattaagctttgtatgcaactttgtggtttttgtaatttctttattatttcaccttcggcttacgtttataaaagaggtatgcagttg---------------------------------------------------------tataagtcttatagtgaacaagttataccacccacttca-------------gattatttaatctaa-atctaaacattatgaataaatcttttc----------------------------t-----------------tcctcaatttacttctgatcaagctgtt---acattcttaaaagaatggaatttctctttgggtgtaatactactttttattactatcatattgcagttcggttatacgagccgtagtatgtttgtttatcttatcaagatgattattctttggcttatgtggccattgactatcaccttgactatatttaattgtttttatgctttgaataatgcttttcttgcattttctatagtgtttactattatttctattgttatatggattctttattttgttaatagtattcggctttttattagaa------ctggcagttggtggagttttaatccagagaccaataatcttatgtgtattgatatgaaaggcaagatgtttgttaggccagttattgaggactatcacacattaactgctactgttattcgtggtcatcttta-tatac-agggtgtcaaacttggcactggttatactctttcagatttgcccgtatatgttactgtagctaagg--tgcaagtactttgtacctataaacgtgcctttttagataagttagat---gttaatagtggttttgctgtttttgttaagtctaaagttggtaactatcg------------------------------------------------------------tttaccgtcta---------------------------------------------------------------------------------------gtaaacctagtggta---------------------------------------------------------t---------------------------------------------------------------------------------------------------------------------------------------------------------------------------------------------------------------------------------------------------------------------------------------------------------------------------------------------------------------------------------------------------------------------------------------------------------------------------------------------------------------------------------------------------------------------------------------------------------------------------------------------ggata---------------------------------------------------------------------c--------------------------------------------------------------------------------------------------------tgccttgttaagag------------------------------------------------------------------------------------------------------------------------------------------------------------------cttaaatctaaactat--------------------------------------------------------------------------------------------------------------------------------------------------------------------taggatgtctt----------atac---tcccggtc--att----------------------------------------------------------------------atgctggaa----------------------------------------------gt------agaa----------------------------gct--------------------------------------------------------------------------------------------------------------------cctctggaaa-----------------------------------------------------------------tcgttc--------------------------------------------ag---------------------------------------------------------------gaatcctcaagaa----------------------aacttc---------------------ttgggctgacca---atctgagcgaaattaccaaacctttaa---------------tag---aggcagaaaaacccaacctaaattcactgtgtctactcaaccacaa------ggaaatactatcccacattattcctggttctccgggatcactcaatttcaaaaaggtagagactttaaattttcagatggtcaaggagttcccattgctttcggagtacccccttctgaagcaaaaggatattggtatagacacagccggcgttcttttaaaacagctgatggtcaacaaaagcagttgttaccgagatggtatttctactatctcggtaccggcccatatgccaatgcatcctatggtgaatccctcgaaggggtcttctgggttgctaatcaccaagctgacacttctactccctccgatgtttcgtcaagggatcctactactcaagaagctatccctactaggtttccgcctggtacgattttgcctcaaggctattatgttgaaggctcag------gaaggtctgcttctaatagtcgaccaggttcacgttctcaatcacgtggacccaataatcgttcat---taagtagaag------------taattctaattttagacat---------------------------------tcagattctatagtaa---aacctgatatggctgatga-----------gatcgc-----------------taatcttgttttagccaagcttggtaaagattct----------------------------------a---aacctcagcaagtcactaag---------caaaatgccaaggaaatcaggcataaaattttaacaaaacctcgccaaaagcgaactcctaataaacattgtaatgttcaacagtgttttggtaaaagaggaccttct---------caaaattttggtaatgctgaaatgttaaagcttggtactaatgatcctcagtttcctattcttgcagaattagctcctacaccaggtgcttttttctttggttctaaattagacttggttaaaagaga------ttc---cgaggctgactcacctgttaaagatgtttttgaacttcattattctggttctattaggtttgatagtactttaccaggctttgagacaattatgaaagttcttgaagagaatttaaatgctta-----------------------cgttaattct--aatcagaacactg------------------------------------------------------------------------------------------------------------------------------------------------attctgattcg------------ttgagttctaaacctcagcgtaaaaga---ggtgttaaacaattaccagaa------------------------------------------------------------------------------cagt--------------------------------------------------ttgactctcttaatttaagt-----------------------------------------------------------------------------------------------------------------------------------------------------------------------------------------------------------------------------------------------------------------------------------------------------------------------------------------------------------------------------------------------------------------------------------------------------------------------------------------------------------------------------------------------------------------------------------------------------------------------------------------------------------------------------------------------------------------------------------------------------------------------------gctggta----------------------------------------------------------------------------------------------------------------------------------------------------------------------------------------------------------------------------------------------------------------------------------------------------------------------------------------------------------------------------------------------------------------------------------------------------------------------------------------------------------------------------ctcag-------------------------------cacatttcaaat---gatt-----------------------------------------------------------------ttactcctgaggatc--------------------atagtt----------------------------------------------------------------------------------------------------------tacttgctact---cttgatga---------------------------------------------------------------tccttatgt----------------agaaga---------ctctgttgcttaat-----------------------------------------------------------------------------------------------------------gaga-------------------------------------------------------------------------------------------------------------------------------------------------------------------------------------------------------atgaatcctaattcgacacta---------------------ggtgg-taaccc-----------------------------------ctcgcta-ttattc---------------------------------------------------------------------------------------------------------------------------------ggaata---------ggacactctctatcagaatgaat-tcttgctgtaataacagatagagtaggttgttacagactatatattaattagtagaaattttatatttagacatttgattg-----ttagag-tag-ttataaggt-------ttagctgtagt-------------------------ata-------------------------------------------------------------------aacg-cc-tccgggaagagctatcaattgta--gtgtttaatatatatattagtatatgatt-------gaaattaattatagcctt-----------ttggaggaattac--------------------------------------------------------------------------------------------
>AY884001_HumanHKU1_HKong_2003-03-
------------------------------------------------------------------------------------------------------------------------------------------------------ga-gcg--------------------attg------------------------------------------acgtt----cgt--ac----------cgtcta------------tcagcttac--gatctcttgtcagat--ctca-----ttaa--atctaaacttttta--aaca--------agattccctgtt-atccatgcttgtgagtg-----tggtttaatcataatcttgt--attttactttccacacttttcatct---ctctgccagtgacgtgttggttgtcctca----g------------cgtccctcccataggtcgcaa---------------------tgattaaa---------------------accagcaaatac------ggtctcggcttca-agtgggcgccagaattt---------------cgttggctgcttccggatgcagcggaggagttggctagtcctatgaagtcagatgagggtgggttatg-------------------------------cccctctactggtcaagcgatggaaagtgttggatttgtttatgataat---catgtgaagatagattgtcgctgcattcttggacaagaatggcatgtgcagtcaaatcttatccgtgatatttttgttcatgaagatctacatgttgtagaagttctaactaaaacagccgtaaagtccggtacggcaattttaattaaatcacctttgca---------------------tagcttgggtggttttcctaaagggtatgttatgggcttgtt---------ccgttcatacaagactaaacgtt--------------------------------------------------------atgttgtacat------------------------------------------------catctttctatgacta-----------------------catctactactaatttt------ggtgaagattttttgggttg-------------gattgtaccttttggttttatgccatcttat-gttcacaaatggtttcaat-tctgt-aggttgtatat-----------tgaagagagtgatttaataatttcaaattttaa--------------------------------atttgatgattatgat------------tttagtgtagaagatgcttatgctgaggttcatgctgagcctaaaggtaaatattcacaaaaag---cttatgctttacttagacaatatcgtggtattaaacccgtactct---ttgtagaccagtatggttgtgactattctggtaaattagcagattgtcttcaagcttatggtcattattctttgcaagatatgagacaaaagcagtctgtatggcttgccaattg-----------------cgactttgatattgtagtggcttggcatgtagttcgtgattcacgatttgttatgcgcctgcagactatagctactatttgtggtattaaatatgttgcacaac------------------------ctacagaagatgtagtagatggagctgtagttatacgtgaacctgtacattta---ttatctgctgatgcaatagttttaaagcttcctagtttgatgaaagttatgactcatatggatga---------ttttt---------ctattaaatctatatacaatgttgatt---tgtgtgattgtggttttgttatgcagtatggttatgtagattgttttaatgataattgtgatttttatggttgggtttcaggtaatatgatggatggtttttcttgtccattgtgttgta---cagtttatgactctagtgaagttaaagccc-----aatcatctggtgttattcctgagaatcctgtgttatttactaatagtac------------tgatactgttaaccctgattc----------------------------tttt------------------------------------------------------aatttgtatggttattctgttacaccatttggttcttgtatatattggtcaccgcgtcctggattg------------tggattcctatcattaaatcttcagtcaagtcttatgatgatttggtttattcaggtgtagtaggttgtaaatctattgtt-aaagaaactgctcttattactcatgcactttacttagattatgttcaatgtaagtgtggtaa------tcttgaacaaaatcatattcttggtgttaataatt-------cttggtgtaggcaactgttg-----------------cttaatagaggtgattataatatgcttttaaaaaatattgacttgtttgttaagcgtcgtgctgattttgcttgcaag------------------------------tttgcagtttgtggagatggttttgt-------------------------------------------------------accttttttactagat----ggtttaattccccgtagttatta------------------------------------------------tcta------------------------------------------------------------------------attcagagtggtattttctttacatctttgatgtctcaattttcacaagaagtttctgatatgtgtttaaaaatgtgtatt-------------ttgtttatggacagagtttcagttgctacattttatatagagcattatgttaataggttggttactcaatttaagtta------------------------------ttgggtactacacttgttaataaaatggttaattggtttaatacc---------atgttagatgctagtgcacctgctacaggctggcttctttaccaattattgaatggtctttttgtagtatctcaagccaactttaattttgtt---gctttaatacctgattatgctaaaattttagttaataaattttacactttttttaagttattattagagtgtgttacagttgatgttttaaaagatatgcctgttcttaaaactattaatggtttagtttgtattgtaggcaataagttttataacgttagtacagggttaattc------------------------------ctggttttgttttaccatgtaatgcacaggaa---------caacaaatttatttttttgaaggcgttgca---------------------------------gaatctgttatagtagaagatgatgttattgagaatgtcaaatcttc--------tttatcatcttatgagtattgtcaaccacctaaatctgtagaaaaaatttgta--ttatagataatatgtacatgggtaagtgtggtgataaa---------tttttccctattgtcatgaatgataaaaatatt-----tgtcttttagatcaggctt---ggcgtttt-ccatgtg----caggtagaaaagttaattttaacgagaaacctgttgttatg---------gagattccgtctttgatga---cagttaaggttatgtttgatttagattctacttttgatgatattttaggtaa---agtttgttcagaatttgaagtagaaaagggtgttactgtagatgattttgtcgctgttgtttgtgatgctatagagaatgctttaaac------tcttgtaaagatcatccagtggttggttatcaagttcgtgcatttttaaataaacttaatgagaacgttgtttatttatttgatgaggctggtgatgaagcaatggcctctcgtatgtattgtacttttgctattgaggatgtt---------------------------------gaagacgttatcag---tagtgaagctgttgaagatactattgatggtgtcgttgaagacactat------------------------------------t------------------------------------------------------------aatgatgatgaagat------------------------------------gttgttactggtgacaatgacgatgaagatgttgtt---------------------------------------------------------------------a---------------------------------------------------------------------------------------------------------------------------------------------------------------------------ctggtgacaatgacg------------------------------atgaagatgttgttactggtgacaa------------------tgacgatgaagatgt-------------------------------------------------------------------------tgttactgg------------------------------------------------------------------------------------------tgacaatgacg--atgaagatgttgttactggt----gataa----------------------------------------------------tgacgatgaagatgttgttactggtgaca---------atgacgatgaagatgt--------------------------------------------------------------------------------------------------tg------------------------------------------------------------------------------------------------ttact------------------------------------------------------------------------------------------------------------------------------------------------------ggtgacaatgacgatgaagatgttg---------------------------------------------------------------ttactggtgacaatgacgatgaagatgtt--------------------------------------------------------------------------------------------------------------gtt-actggtgacaatg---------------------------------------------------------------------------------------------------------------acgatgaagatgttgttact-----------------------------------------------------------ggtgacaat--------------gacgatgaagatgttgttactg--------------------------------------------------------------------gtgacaatgacgatgaagagattgttactggt---------------------------------------------------------------------------gacaatg---------------------------------------------------------------------------------------atgaccaaattgttgttactggtgatgatgtagatgatat-----------------------------tgaaagtgtctatgattttgatactta---taaagctctttt----------------------------------------------------------------------------------------------------------agtttttaatgatgtctataatg----------------------------atgctttgtttgttagttatggttctagtgttgaaacagaaaca-------------------------------------------------------------------------------------------------------------------------------------------------------------------------------------------------------------------------------------------------------------------------------------------tattttaaagttaatggtttatggtcacctactattacacatactaactgttggttgcgttctgtgttacttgtaatgcagaaatta---------ccttttaagtttaagga------------tttagctattgaaaatatgtggttatcttataaggtgggttataatcaaagtt-------------------------------------------------------------------------------------------------ttgttgattatttactgaccactattcctaaagctattgttttgcctcaa-------------ggtggttatgtagctgactttgcttattggtttttaaaccagtttgatattaatgcgtatgctaattggtgttgtttaaaatgtggtttttctttt--------------------------------------------------gatttaaatggtttggatgctgtgtttt---tttatggagatattgt-----gtctcatgtttgtaag---tgtggacataatatgactctaatagcagcggacttaccttgtacattacatttttcattatttgatgacaatttttgtgctttttgcacccctaaaaaaatttttattgctgcatgtgctgtggatgtaaacgtttgtcattctgtagctgttataggtgat---------gaacaaatagatggtaagtttgttactaaatttagtggtgataaatttgattttatagtaggttatggaatgtcatttagtatgtcttcttttgagttagctcaattgtatggtttgtgtataacacctaatgtatgttttgttaaaggtgatattataaatgttgctagacttgttaaagctgatgttattgttaaccctgctaatgggcatatgctccatggtggtggagttgcaaaagctatagctgtagctgcaggtaaaaaattttctaaagaaactgctgcta-tggttaaatctaaaggtgtttgccaagtaggagattgttatgtttctaccggtggtaaattatgtaaaac---aattcttaatattgtaggtcctgatgctagacaagat---ggaagacaatcttatgttttgttagcacgtgcttataagcatcttaataattatgattgttgtttgtctactctcatatcggctggtatatttagtgttcctgctgatgtgtcattaacttaccttctaggtgttgttgataaacaagttatccttgttagtaataat------------aaagaagattttgatatt--------------------------------------------------------------------------------------------a---------------------ttcaaaaatgt--------------------------------------------------------------------caaat------------------------------------------------------------------------------------------------------------------------------------------------------------------------------------------------------------------------------------------------------------------------------------------tacttcagttgttggtactaaagcattggctgtt--------------------------------------------agatt---aactgctaatgtaggccgtgttattaaatttgagac---------------------------------------------------------------agatgcatacaaacttttcttga---------------------------------------------------------------------------------------------------------------------------------------------------------------------------------------------------------------------------------------gtggtgatgatt------------------------------------gttttgtttcaaattcttctgttatacaaga------------------agttttattgcttcgtcatgatatacaattgaataatgacgttcg---------------------------------------------------------------------------------------------------------------------------------------------------tgattatttgttgtctaagatgactagtcttcccaaagattggcgtcttatcaataaatttgatgttattaacggtgttaaaactgttaagtactttgagtgtcctaattctatttatatatgtagtcagggtaa------agactttggttatgtatgtgatggtt---ctttttataaagcaactgttaatcaagtttgtgtgt-------------------------tattagctaagaagatagatgttttgcttactgtagatggtgttaattttaaatctat--ttctcttactgtaggtgaagtttttggtaaaatacttggtaatgttttctgtgatggcattgatgttactaagttaaagtgtagtgatttttatgccgataaaattttatatcagtatgaaaatttgtctttagctgatatt------tctgctgtacaaagttcatttgggtttgatcagcaacaattgcttgcttactataat-------tttttaacagtatgtaaatggtctgtagttgttaacggtccatttt------tttcttttgaacagtctcataataattgttatgtgaatgtagcttgtcttatgttgca---gcatattaatcttaaatttaataaatggcagtggcaggaagcatggtatgaatttcgtgctggcagaccacataggttagttgctcttgttttagctaaaggtcattttaaatttgatgaaccatcagatgctactgattttattcgtgttgttttgaaacaagctgattta---tcaggtgcaatttgtgaattagaacttatttgtgat---tgtggtattaaacaagaaagtcgtgttggtgttgatgctgttatgcattttggtacattagcaaa---gactgatctttttaatggttataagattggctgtaattgtgcaggtagaattgtccattgt---actaaattgaatgtaccatttttgatttgttctaatactcctctgagtaagga------tt-----------ta------------cctgatgatgttgttgcagctaacatgtttatgggtgtaggtgt-----------aggccattatacacattt---gaaatgtggttcaccttaccaacattatgatgcttgtagtgttaaaaaatatacaggtgttagtggttgtttaactgactgcttgtatctt------------aaaaatttaacccagacttttacatctatgttgactaattattttttggatgatgttgaaatggttgcttataaccctgatctttcacaatattattgtgataatggtaagtattataca------aaacctattataaaggctcagtttaaaccatttgctaaagttgacggtgtttatactaactttaagttagttggacatg---------------------------atatttgtgctcaattgaatgataagttaggttttaatgtagatttgccgtttgttgagtacaaagtaac------agtctggcctgtagctactggtgatgttgttttggcatctgatgatttatatgttaaacg-ttattttaaaggatgtgaaacttttggtaagcctgttatttggctttgtcatgatgaagcatcattgaattctcttacttattttaataaacctagt------------------------------tttaaatctgaaaatagatatagtgttttgtctgttgat------------------------------------------tctgtatctgaggagtcacaa-ggtaatg---------------------------------------------------tggttacttctg----------------------ttatggaatcgcag---------------------------------------attagtactaaag---aggttaagttaaagggtgttagaaaga------ctgttaaaatagaagat-------gctattattgttaatgatgaaaatagttctattaaggt---tgttaaaagtttatctttagttgatgtttgggatatgtatttgacaggttg---tgattatgttgtttgggttgctaatgaattgtcacgcctagttaaatcaccaacag---ttagggaatatatacgatatggtattaaacctatta---------------------------------ctatacctatagatttgttatgtttaagagatgataatcaaa---ctcttttagttccta------------------------------------------------------aaatttttaaagcaagagctatag-----------aattttatggttttttgaagtggttgttt---------------atttatgtttttagtttattacat------------------tttacaaatgataaaaccattttttatactacagaaatagcttctaagt---------ttacttttaatttgttttgtttggctcttaaaaatgc---------------------------ttttcagacatttagat---------------------------ggagtatatttataaaaggttttcttgttgtagccactgtgtttttgttttggtttaattttttgtatataaatgttatttttagtgatttttatcttcctaatattagtgtttttcc---tatttttgtgggaagaattgttatgtggataaaggctacttttggtttggttacaatttgtgatttttattctaag------------------------ttaggtgtaggttttacaagtcatttttgtaatggtagttttatatgtgaattgtgttattctggttttgatatgttggatacatatgcagctatagattttgttcagtatgaagtagatagacgtgttttatttgattatgttagtttagtcaaattaattgttgaactcgttattggttattcattatatacagtatggttttatccattattttgtcttattggtttacaattatttactacatggttgcctgatttgtttatgttagaaactatgcattggttgattagatttattgtatttgtagctaatatgt-----tacctgcttttgtcttgttgcggttttatatagttgttactgctatgtataaagtagttggttttattaggcatattgtttatggttgtaataaagctggttgtttgttttgttataaacgaaattgtagtgttcgtgttaagtgtagtactattgttggtggtgtaattcgttattatgatattactgctaatggtggtactggtttttgtgttaaacatcaatggaattgttttaattgccattcttttaaaccaggtaacacttttataactgtagaagctgctatagaactttctaaagagcttaaacgacctgtaaacccaactgatgcttcacattatgtagttactgatattaagcaagttggttgtatgatgcgtttgttctatgatagagatggacagcgtgtttacgatgatgttgatgctagtttatttgtagatattaataatctgttacattct-aaagtcaaagttgttcc-----------------taatttgtatgtagttgtagtagagagtgatgctgatagagctaattttctgaatgctgttgtgttttatgcacaatcattgtataggcctatattacttgtagacaaaaagttaattactacagcttgtaatggtatctctgtaacccagactatgtttgatgtttatgttgatacttttatgtctcatttt---gatgttgatagaaagagttttaataattttgttaacattgctcatgcttctcttagagagggtgtgcaattagaaaaggttttagatacttttgtgggatgtgta---cgtaaatgttg---ttccattgattcagatgttgaaacaagatttattactaaatctatgatatctgcagtagctgctggtttggaatttactgatgaaaattataacaatttggtacctacatatttaaagagtgataatattgtagctgcagatttaggtgttcttatacagaatggtgctaagcatgtacagggtaatgttgctaaggcagctaatatttcttgtatatggtttattgacacttttaatcaacttactgctgatttacagcataaattaaaaaaagcatgtgttaaaactggcttgaagttaaaattgac------ttttaataagcaagaggcaagtgttcctattcttacaacgcccttttcacttaaaggaggtgttgtattgagtaattt---------------------------------------------------------------------------gtta----------------------tatatattattttttattagtttaatctgttttatattattgtgggcttt----actgcctac-atatagtgtttataagtctgatattcatttgc-ctgcttatgctagttttaaagttattgataatggtgttgttagagatatttcagttaatgatttatgttttgctaataaatttttccaatttgatcaatggtatgagtccacttttgggtctttttactatcataattc-------tatggattgccctattgttgtggcagttatggatgaagatattggttctactatgtttaatgttcctactaaagttttgagacatggctttca------tgttttacattttctaacttatgcatttgctagtgatagtgttcagtgctatacaccacatattcagatttcttataatgatttttatgctagtggttgtgttttatcatctttgtgtactatgtttaaaagaggtgatggtacaccacatccttattgttattcagatggtgttatgaagaatgcttctttgtatacatctttggttccacatacacgttatagccttgctaattctaatggttttataagatttcctgatgttattagtgaaggtattgtacgtattgtaagaacgcgctctatgacttattgtagagtgggtgcatgtgaatatgccgaagagggtatatgttttaattttaatagttcctgggttttgaataatgattattatagaagtatgcctggaactttttgtggtagagatctttttgatttgttttatcaattttttagtagtttaattcgtcctatagatttcttttctcttactgctagttctatttttggagctatattggctatagtcgttgtcttggttttttattatttaataaaacttaagcgtgcttttggagattatactag------tgttgtagttataaatgttattgtttggtgtattaattttcttatgctttttgtttttcaagtttatcctatttgtgcatgtgtctatgcttgtttttatttttatgtaacattgtattttccttctgaaattagtgtaattatgcatttgcaatggattgttatgtatggtgctataatgcctttttggttttgtgtcacatatgtagctatggttattgcaaaccatgttttatggttattttcatattgtaggaaaattggtgttaatgtatgtaatgatagtacatttg------------aagaaacatctcttactacttttatgattactaaagattcttat-----tgtagattaaagaattctgtttctgatgttgc-ttacaatagatatttgagtttgtataataagtatcgttactatagtggtaaaatggatactgctgcctatagagaagcggcgtgttctcagttagctaaagctatggaaacatttaatcacaataatggtaatgatgtcttataccaacctcctacagcatctgtttctacatcttttttgcaatcaggtattgtaaagatggtatctcctacgtcaaaaattgaaccttgtattgttagtgttacttatggtagtatgactttgaatggtttatggttagatgacaaagtttattgtcctcgtcatgttatatgtttatcctctaatatgaatgaacctgattattctgccttattatgtagagttactctaggtgattttactataatg---------tctgggcggatgagtttaacagttgtgtcttaccagatgcagggctgtcaacttgttttgacagtctctttacaaaatccttacactccaaaatatacttttggtgttgttaaacctggtgaaacttttactgttttagctgcgtataatggccgaccacaaggggcatttcatgttactatgcgtagtagttatac---------------------------------------------------------tattaaaggttcttttttgtgtgggtcatgtggatctgttggttatgtattaacaggtgatagtgttaagtttgtatatatgcatcaattagagctcagtactggttgtcacactggcactgattttactggtaatttttatggtccatatagagatgctcaagttgtacagttgccagttaaggactacgtccaaactgttaatgttattgcttggctctatgcagctatacttaataattgtgcttggtttgtacaaaatgatgtttgttctattgaagattttaatgtttgggctatgacaaatggtt---------ttagccaagtaaaagc-agatcttgttttagatgctttggcttcaatgacaggtgtttctattgaaactttattggctgctattaagcgtctat---atatgggatttcaaggtcgtcaaatactaggaagttgtacttttgaagatgaattggcaccttctgacgtttatcaacaattggctggtgttaaattgcaatctaaaacaaaaagatttattaaagaaacaatttattggattttgatatctacatttttgtttagttgtataatttctgcatttgttaaatggactatatttatgtatattaatacacatatgattggtgttacattatgtg---tactttgttttgttagttttatgatgttactagttaaacataagcatttttatttgactatgtatataattcctgtactctgtaccttgttttatgtaaattatttagttgt--ctataaggaaggttttaga-------ggtcttacttatgtctggctctcatattttgttcctgctgtgaattttacttatgtttatgaagtattttatggttgtattttatgtgtttttgctatttttat------------aactatgcatagtattaatcatgacattttttctttgatgtttttggttggtagaatagttactttaatttctatgtggtattttgggt------cgaatttagaagaggatgttttgttatttattacagcctttttaggtacttatacatggaccactattttgtcattagctatagcaaaaattgttgcta-attggttgtctgttaatatat--tttattttacagatgtaccttatattaaattgattcttttgagttacttatttatagggtatattttatcttgttattggggatttttctctcttttaaacagtgtttttagaatgcctatgggtgtttataattataaaa---------------tttctgttcaagaattgcgttatatgaatgctaatggcttacgtccaccccgtaatagttttgaggctattttgttaaatttaaaactgcttggaataggtggcgtgccagttattgaagtttctcaaattcaatcaaaattgactgatgtgaaatgtgctaatgttgttttgttaaattgtttacagcatttgcatgttgcttctaattctaggttgtggcagtattgtagtattttacataatgaaatactatctacttcagatttaagtgtagcttttgataagcttgctcaattattgattgttttattcgccaatcctgctgcagttgatactaagtgtcttgcaagtatagatgaagttagcgatgattatgttcaagatagtactgttttgcaggctttgcaaagtgagtttgtaaatatggctagttttgttgaatatgaagtcgcaaagaaaaatttggctgatgctaaaaatagtggttctgttaatcaacaacagataaaacagttagaaaaggcatgtaatatagctaagtctgtgtatgaacgcgataaagctgtagctcgcaaactggaacgtatggcagacctagcacttactaacatgtataaagaggctcggattaatgataagaagagtaaagttgtttccgctttgcagacaatgctttttagcatggttcgtaaattggataatcaggctttaaattctattctggataatgctgttaaaggttgtgtacctttgaatgctattccagcgctggctgctaatactttaactataataataccagataaacaagtttttgataaagttgttgataatgtttatgttgcatatgctggtagtgtatggcatatacagactgttcaagatgctgatggtattaataaacagttaactgatatt------------agtgttgattctaattggcctcttgttattatt-gctaacaggtataatgaagttgctaatgctgttatgcagaataatgagttgatgcctcataaattaa---aaatacaagttgttaatagtggttctgatatgaattgta---acattcctactcaatgttattataataatggtagtagtggtagaatagtttatgctgttcttagtgatgttgatggtcttaagtatactaagataataaaa------gatgatggaaattgtgttgttt---tagagcttgatcctccttgtaaattttctatacaagatgttaagggacttaaaattaagtatctttattttattaaaggatgtaacactttagctagagggtgggttgttggtactttatcttcaacaattagattgcaggctggtgttgctactgagtatgcagctaattct-tctatactttcattatgtgcattttctgtagatcctaagaaaacttatttagattatatacaacaaggtggtgtacctataattaattgtgttaaaatgctctgtgatcatgctggtactggtatggctattactattaaacctgaggctactattaatcaagattcttatggtggtgcctcagtttgtatttactgccgtgcacgtgtagagcatccagatgtagatggtttgtgtaaattacgtggtaaatttgtacaagtccc---tttgggtataaaagatcctattctctatgtgttaacacatgatgtttgtcaagtttgtggattttggagagatggcagttgt------tcctgtgtaggttcaggtgtcgctgttcaatctaaagattt-aaattttttaaacgggttcggggtactagtgtgaatgcccgtctagtaccctgtgctagtggtttatctactgatgtt-caattaagggc-atttgatatttgtaat------actaatagagctggtataggtttatattataaagtgaattgttgccgttttcagcgtatagatgacgacggtaataaattggataagttctttgttgttaaaagaactaatctagaagtttataataaagagaaaacttattatgagttgactaaaagtt---------------gtggtgttgtggctgaacatgatttctttacatttgatattgatggtagtcgtgtgccacatatagttcgtaagaacctctcaaagtatactatgttagatctttgctatgcattgcgccattttgattgtaatgattgttcagtattgtgtgaaattctttgtgagtatgctgattgtaaagaatcctacttttctaagaaagattggtatgattttgttgaaaatcctgatattattaatatttataaaaaattaggccctatttttaatagagctttacttaatactgtcagttttgcagatactttagtaaaagtaggtttagttggtgttttaactttagataatcaagacttgtatggtcaatggtatgattttggtgattttatacaaacagctccaggttttggtgtggcagttgcagattcttactattcttatatgatgcctatgttgactatgtgtcatgtattagattgtgaattatttgttaatgatagttatagacaatt------------cgatcttgtacagtatgattttactgattataagttagaattgtttaataagtattttaagtattggggtatgaagtatcatcctaatactgtggattgtgataatgataggtgtatta-ttcattgtgctaattttaatatattatttagtatggtcttacctaatacttgttttggtcctcttgttagacaaatttttgtagatggtgttccgtttgttgtttcaattggttaccattataaagagttaggtgtagttatgaacttggatgttgatacacaccgctatcgtttgtctcttaaagacttacttctttatgcagcagatcctgctatgcatgttgcatctgctagtgctctgcttgatttacgaacttgttgttttagtgtagctgccattacaagtggtataaagtttcaaactgttaaaccaggtaattttaaccaagatttttatgagtttgtcaaaagtaaaggcttgtttaaagagggtagtacagttgatttgaaacactttttctttactcaagatggtaatgctgcaattactgattataattattataagtataatttacctactatggttgatattaagcagttattgtttgtattagaagttgtttataagtattttgaaatttatgatggtggttgtataccagcatcacaagttattgttaataattatgacaaaagtgctggttatccatttaataaatttggtaaagctagactttattatgaggcattatcatttgaggagcagaatgaaatttatgcatatactaaacgtaatgtgttgcccactttaactcaaatgaatttaaaatatgctattagtgctaagaatagagctcgtactgttgcaggtgtttccattcttagtactatgacaggtcgaatgtttcatcaaaaatgtttgaagagtatagcagctactcgtggtgttcctgttgttataggaactactaaattttatggtggctgggatgatatgttacgccatcttataaaggatgttgacaaccctgttcttatgggttgggattatcctaaatgtgatcgtgccatgccaaatattttgcgtattgttagtagtttagttttggctcgtaaacatgaattttgttgttcacatggtgatagattctatcgccttgcgaatgaatgtgctcaagttttgagtgaaatagttatgtgtggcggttgc---tattatgttaag---cctggtggtactagcagtggtgatgcaaccactgcttttgctaactctgtttttaatatatgtcaagctgttactgctaatgtttgttctcttatggcttgtaatggccataagattgaagatttaagtatacgcaatttacaaaaacgcttatactctaatgtttatc-gtacagattatgttgattatacatttgttaatgagtattatgaatttttatgtaagcattttagtatgatgattttgagtgatgatggtgttgtttgttataactctgattatgctagtaagggttatatagccaatataagtgtttttcaacaagttttgtactatcagaataacgtttttatgtctgaatctaaatgttgggttgaaaatgatattactaatggtcctcatgaattctgttcacaacatactatgttggttaagatagatggtgactatgtttatctaccctatccagacccttctagaattttaggagctggttgttttgttgatgatttattgaagactgacagtgttcttttgatagagcgctttgtaagtctagctatagatgcttaccctttagtacaccatgaaaatgaagaataccaaaaagtttttcgtgtatatttagaatatataaaaaaactatataatgatcttggtaatcagatcttagatagttatagtgttattttaagtacttgtgatggtttaaagttcactgatgaatcattttataagaatatgtatttaaaaagtgccgtgatgcagagt---gtaggtgcatgtgttgtttgttcatcacagacgtctttgcgttgtggcagttgtatacggaagcctttgttgtgttgtaaatgttgctatgatcatgttatggcaaccaatcataaatatgttttgagtgtttcaccttatgtgtgtaatgcacctaactgtgatgtgagtgatgtcaccaaattatatttgggtggtatgtcttattattgtgaaaaccataaacctcattattcatttaagttagttatgaatggtatggtctttggtttgtataaacaatcttgtacaggttcaccttatatagatgattttaataagatagctagttgtaaatggacagaagttgatgattatgttctggcaaatgagtgtattgaacgtttaaagttatttgctgcagaaactcaaaaggcaactgaagaagcttttaaacaaagctatgcttctgctactattcaagagattgttagtgatagagaaattattttgtgttgggagacaggtaaagttaaaccaccacttaataaaaattatgttttcactggctatcattttactagtactggtaagacagttttaggtgagtatgtttttgataaaagtgaattaactaatggtgtttattatcgcgctacaactacttacaaactttctataggtgatgtttttgtcttaacatcacattctgtagctaatctaagtgcacctacacttgttccacaagagaactatgctag----tataagattttctagtgtttatagcgttcctttgctgtttcaaactaatgttgctaactatcagcacattggaatgaaacgttattgcactgtgcaaggtcctcctggtacgggcaagtctcaccttgctataggtttagctgtttattactatacagcacgtgtagtttatactgctgctagtcatgctgctgtagatgcattgtgtgaaaaagcttataagtttttaaatattaatgactgtacacgcattatacctgctaaagttcgtgtagattgttatgataagtttaaaattaatgatactacttgtaagtatgtttttactacaataaatgcattaccagagttagtcacagatattgttgttgttgatgaagttagtatgcttactaattatgaattgtctgttataaatgctcgtgttaaagctaaacattatgtatatattggagatcctgctcagttacctgcaccacgtgtgctattgagtaagggttctttagaacctaggcattttaattctattactaaaataatgtgctgtttaggtcctgatatttttttgggaaattgttatagatgtcctaaagaaattgtagaaactgtttcagcattggtttatgataataaacttaaggctaagaatgataatagttcattatgctttaaagtatattttaagggacagacaacacatgagagttcaagtgctgtaaatattcaacaaatatatttaattagtaaatttttgaaagctaatccagtttggaatagtgctgtttttattagtccttataatagtcagaactatgttgctaagcgtattttaggtgttcaaacacaaactgttgattctgctcaaggttctgaatatgattatgttatatattcacaaacagcagaaacagctcattctattaatgttaatcgatttaatgttgccataactagagccaagaagggtattttctgtgttatgagtaatatgcaattatttgaatctcttaattttattactttacctttagataaaattcagaatcaaactttatctcgtttgcattgtactacta------atctttttaaagattgtagtaaaaattttttaggttaccacccagctcatgctccttcatttttatcagttgatgataaatataaggtcaacgaagatttggctgtttgt---ttaaacatttgtgaacctgttttaacatattctcgtttaatatctctcatggggtttaaattggatttgactcttgatggttattctaaattttttattactaaagacgaagctattaaacgtgttagaggttgggttggttttgatgtagaaggagcccatgctacgcgtgacaacattggaacaaactttccattgcaaataggtttttcaactggtgttgattttgtagttgaagctactggcttatttgctgagagagattgttatatatttaaaagaactgttgctaaagctcctcctggtgataactttaaacatttaataccccttatgtcgaaaggtcaaaagtgggatgttgttagaatcagaattgttcaaatgttgtctgattatcttttggatctttctgatagtgtagtatttattacttggtctgccagttttgaacttacgtgtttaaggtattttgctaaattaggtagagagctcaattgtgatgtgtgtcctaatcgtgcaacatgctataattctagaactggttattacggttgttggcgccatagtt---------atacttgtgattatgtgtataacccgcttattgtagatatacaacagtggggttacacaggttctttaactagtaatcatgatataatttgtaatgtacataaaggtgcacatgttgcatcatctgatgcaattatgactcggtgtttagcaatctatgattgtttttgtaaatctgttaattggaatttagagtatccaataatttccaatgaggttagtataaatacatcttgtaggttattgcagcgtgttatgcttaaagctgccatgctatgtaatagatacaatttatgttatgacattggcaatcctaaaggtattgcttgtgtcaaagattat------gaatttaaattctatgatgcttctcctgttgtcaagtctg---------ttaaacagttgttttatgtttatgatgttcataaagataattttaaggatggtttatgtatgttttggaattgtaatgttgataaatatccatctaattcaattgtttgtagatttgatactcgggtattaaataaattaaacctccctggatgtaatggtggtagtttgtatgttaataaacatgcatttcatactaatccttttaccagaacggtctttgaaaatcttaaacctatgccatttttttactattcagatactccttgtgtgtatgtagatggtttggaatccaaacaag----------ttgattatgtgcctttaagaagcgctacttgtatcacacgatgtaatttaggtggtgctgtttgttctaagcatgctgaagattattgtaaatatcttgagtcttataatgtagctactacagcaggctttactttttgggtttataagacttttgatttttataatttatggaatactttcactatgttgcagagcttagaaaatgtaatatataatttggttaatgctggtcattatgatggacgtataggtgaattgccttgtgctattatgaatgacaaagttgttgttaagattaataatgtagatactgttatttttaaaaataatacatcacttcctactaatatagctgttgaattatttacaaaacgtagtattcgccatcaccctgaacttaagattcttagaaatttgaatattgatatttgttggaagcatgtcctttgggattatgttaaagatagtttgttttgtagttctacctatggtgtctgcaaatacacagatttaaatttt---------------attgaaaat------------ttgaatgtactttttgatggtcgtgacaatggtgctttagaagcttttagaaaagcaagaaatggtgtttttattagtactggaaaattaagtagtttgtctatgattaaaggtccgcaacgagctgatttaaatggcgtaattgtg------------------------------gataaagttggagaactcaatg---------ttgagttttggtttgctatgagaaaagatggtgacgatgttatcttcagccgtgcagacagcctaagcccaagccattactggagcccacaaggtaatctaggtggtaatt---------gtgcaggtaatgccagcggtaatgatgctctagcgcgttttactatctttactcagagtcgtgtattgtcaacctttgaacctcgctcagatttagaacgggattttattgatatggaggatagtctgtttatagccaaatatggtttagaagattatgcatttgatcatatagtttatggtagttttaattataaagttataggaggtttgcacttgcttataggtttatttcgtagactaaaaaaatctaatttggtaattcaagagtttttgcagtatgattctag----------tattcattcatatttcattactgatcaagagtgtggtagtagtaagagtgtttgtacagttattgatttattattagatgactttgttgttattgttaagtcattaaatttgaattgtgttagtaaagttgttaatattaatgttgactttaaggactttcaatttatgttgtggtgtaatgataataaaattatgactttttatcctaaaatgcaa-gctactagtgactggaaacctggttattctatgcctgttttatataagtatttgaatgttccattagagagagtttctttatggaattatggtaaagctattaatttaccaacaggttgtatgatgaatgttgctaagtatactcaattatgtcagtatttaaatactacaacattagctgttcctgttaatatgcgtgtcttacacttaggtgcaggatctgataaagaagtagcccctggttctgctgttttaagacagtggttaccatctggtagtattcttgtagataatgatttaaatccttttgttagtgatagtttagtcacttattttggagattgtatgactttaccatttgattgtcattgggatctgataatatctgatatgtatgatcctcttactaagaat---attggtgattataatgtgagtaaggatggtttctttacttatatttgttatttaattcgtgataaattatctttgggtggtagtgttgctataaaaattacagaattttcttggaatgctgacttatataaattaatgagttattttgcattctggacagttttttgtact-aatgtaaatgcttcttctagtgaagggtttttaataggtataaattatttgggtaagtcctgctttgaaatagatggcaatgttatgcatgccaactatttgttttggagaaatagtacaacatggaatggtggtgcttatagtttatttgatatgtctaaattttctttgaaattggctggcactgctgtagtaaatttaagaccagatcaattaaatgatttagtttattctcttattgaaagaggtaagttattagtgcgtgatacgcgtaaagaaatttttgttggtgatagtcttgtaaacactt-gttag--atctt----------------------------------------------------------------------------------------------------------------------------------------------------------------------------------------------------------------------------------------------------------------------------------------------------------------tcagttt-----gttaatattaa-------a--------------------------------------------------------------------------------------------------------------------------------------------------------------------------------------------------------------------------------------------------------------------------tctaaactatgttaattatatttt------------------------------------------------------------------------------------------------------------------------------------------------------------------------------------------------------------------------------------------------------------------------------tattttttaattt---------------------------------------------------------------------------------------------------------------------ttgtta-----------tggttttaatgaacctt---tgaatgttgtgtctcatttaaaccatgactggtttttatttggt---------gatagtcgttctgattgtaaccatattaataatttaaaaattaaaaattatggtt--------atttggatattcaccctagtttgtgtaataatggtaaaatttcatctagtgctggtgat-----------------tctatttttaagagttatcattttacccggttttataattacactggcgagggtgatcaaattattttttatgagggtgttaatttcaatcctcatcataggtttaagtgcttctttaatggtagtaat---gatgtatggatttttaacaaggtgaggttttatcgtg-------------------------------ctttatattctaatatggctctttttcgct---------------------------------------------------------------------------------------------------------------------------------------------------------------------------------atcttacctttgttgatattctttacaa-----------------------------------------------------------------------------------------------------------------------------------------------------------tttttctttttcta---------------------------------------------------------------------------------------------------ttaaggctaatatt---tgtaat------------agtaatat---------tttatcacttaataatcctatttttatt--------------------------agtactaattattctaag---gacgtttatttcactttatcagggtgttctttgtatttagtacctctttgtcttttt---------------------------------------------aaatctaattttagtca------------------------------------gtact--------------------attataatatggatact-ggctttgcttatggttat---------------------------tctaattttgtttcttctgatttagattgtacatatatttctcttaaacctggttcttataaaattttttctactggttttgttttatccatacctactaaagctctttgctttaataaatctaaacaatttgtacccgtgcaggttgttgattctaggtggaacaatcttcgtgcatcggatacttcattatccgatgcatgtcag---------------------ttgccttattgtta------------------------------------ttttcgcaattct---------------------------------------------------------------------------------------------------------------------------------------------------------------------------------------------------------------------------tctggtaat--tatgttggcaa------------------------------------------------atatgatattaatcatggtgataatggtttt-----------------------------------------acttctattctatctggtcttttatataatgtctcttgtatttc---------ttattatggctcctttttgtatgacaattttaca---------tcaatttggcctcgtttttcttttggtaattgtcctacatctgcttatattaaa---------------------------------------------ttaaa---------ttgtttctatgatcctttgcctattattt-----------------tacaaggtattttattat----------------ttttagctttattgtttattgtg------------------tttttacttt---------------------------------------------------------------------------ttctagtttaccatg-gctaat---atta-----------------------------------aatctaaacatgtttttaat---tatttttattttgcctacaac------actagctgttataggtgattttaattgtactaactcttt---------------tattaatgattataataaaaccattccgcgtataagcgaggatgttgttgatgtatctcttggtttgggcacatattatgttctta-accgtgtttatttaaatactaccttgttatttacaggttattttcctaaatctggtgctaattttagagacttggctttaaagggttctaaatatttgagtactctctggtataaaccaccttttctgtcagattttaataatggtattttttctaaggttaagaatactaa---gttatatgttaataatactttgtatagtgaatttagtactatagttataggtagtgtttttgttaatacttcttatactattgttgttcaacctcaca------------------------------------atggtattttggagattacagcttgtcagtatactatgtgtgaatatcctcacactgtttgtaagtctaa------gggtagtattcgtaatgaatcttggc---acattgattcttcggaacctttatgcttgtttaagaaaaattttacttataatgtttctgca--gattggctgtattttcatttttatcaagaacgtggtgttttttatgcatattatgcagatgtaggtatgcctaccactttcttatttagtttatatttaggtactattttatctcattattatgttatgcctttgacttgtaaggctatatcttcaaatactgacaatgaaactttagaatattgggttacaccgctatctagacgtcagtatcttcttaattttgatgagcacggtgttattactaatgccgttgattgttcaagtagttttcttagtgagattcaatgtaaaactcaatcttttgcacctaatactggtgtttatgatttgtctggttttactgtaaagcctgttgcaactgtttatcgtcggattcctaatttacctga------------------------ttgtgacattgacaactggcttaataatgt------tagtgtaccttcacctcttaattgggaacgtagaattttttctaattgtaacttcaatttaagcactttacttcgtcta---gttcatgttgattctttttcttgtaataatcttgataaatctaaaatttttggtagttgctttaatagtattactgttgacaagtttgctatacctaatcgcagacgagatgatttgcaattgggcagttctggctttttgcaatcatctaattacaaaatagatatttcttctagttcttgtcaattgtattatagtttaccttt----------------------------------------------agttaatgttactattaataactttaatccatcttcttggaataggaggtatggttttggtag------------------------ttttaatgtgtcttct---------------tatgacgttgtttattctgatcattgtttttctgttaacagcgacttt---------------------tgcccttgtg------------------cagatccgtctgttgttaattcttgtgttaa---------------atctaagcctctttctgccatttgtcctgctggtactaaa------------------------tatcgtcattgcgacttgga------------------------------tactactctttatgttaataactggtgtagatgttcttgtctacctgaccccattt-------------ctacttattctcct------------aacacatgtcctcaaaagaaggtcgttgttggtataggtgaacattgtccaggtcttggtattaatgaggaaaaatgtggtacacaa------ttaaatcatagttcctgttcttg------------------------------------------------tagtcctgatgcctttttgggttggtcttttgatagttgtattagtaataatcgttgcaatattttttctaattttatttttaatggaattaatagtggcaccacttgttctaatgat-----------ttgttatattctaacactgaagtttctactggtgtttgtgttaattatgatctttatggcatcacaggccaaggtatttt---taaagaagtttctgcggcttattataataattggcagaatcttttgtatgattctaatggtaatattattggttttaaag----------attttttgactaataaaacttacacta----tacttccttgttattctggtagagtgtctgctgcattttatcaaaattcttcttcaccagctttgctttatcgtaatttaaagtgtagttatgttttgaataat---------------atttcttttatctcacaaccatt---ttat-------------------------------tttgatagttatcttggttgtgttttgaatgctgttaatttaactagctattctgtatcc---tcttgtgatttgcgtatgggtagtgggttttgtattgatt--------------atg---------ctttaccct------cttctcggcgtaagcgtagaggt------------atttcttctccttatcgctttgtaacttttgaaccctttaatgttagttt----tgttaacgatagtgttgaaactgttggtgg--------tttatttgagattcagattcctactaactttaccatagctggtcatgaagaatttattcagactagttctcctaaagttactattgattgttcagcttttgtttgctctaattatgctgcttgtcatgatttattgtcggaatatggcactttttgcgataatattaatagtattttaaatgaagtcaatgatttacttgatattactcagtt---------gcaggttgctaatgctttaatgcaaggtgttacacttagttctaatcttaata---ctaatctacactctgatgttgataatatagattttaa-atctcttctaggttgtttaggttcacaatgtgg------------------ttcttcgtct---------agatctttgttagaggatttattattcaacaaggtcaaactttcagatgtaggttttgttgaagcttataataattgcac---------tggtggtagtgaaattagagatcttctctgtgtgcaatcttttaatggtattaaagtattacctcccattttatctgagactcaaatttctggctatactacagctgctactgtggcggctatgtttccgccatggtctg------------ctgctgctggtgtaccattttctcttaatgtacaatatagaattaatggtttgggtgttactatggatgttcttaataagaatcaaaagttaatagctaatgcttttaataaagctcttctttctatccagaatggttttactgctactaactctgctcttgctaaaattcaaagtgtcgttaatgctaatgctcaagcacttaatagtttgttacaacaattatttaataaatttggtgctattagttcttctttacaagaaattttgtctcgccttgataatttagaagctcaggttcagattgataggctcattaatggtcgtttgactgctttaaatgcttatgtttctcaacagcttagtgatattacacttattaaggctggagcttctcgtgctattgagaaggttaatgagtgtgttaaaagtcaatcccctcgtataaatttttgtggcaatggtaaccacattttatcattggttcaaaatgctccttatggtttgcttttcattcattttagttataaacctacttcttttaaaactgtcttagtaagtccaggtttatgtttatccggtgat------agaggtattgcacctaagcaaggttattt-----------------------t----------attaaacaaaatgattcctggatgtttactggtagttcctattattacccagaa-ccaatttc--agataaaaatgttgttttcatgaatagttgctctgttaattttactaaagctccatttatttatcttaataattctataccaaatttgtct---------------gattttgaagccgagttttctctttggtttaaaaat---------------catacttctatagcacctaatttaacctttaattctca---tattaatgctacttttttagatctgtattatgaaatgaatgttattcaggaatctattaaatctttgaacagtagttttattaatcttaaagaaataggtacttatgaaatgtatgttaaatggccttggtacatttggt------tgttaattgtcattttatttataatttttcttatgatacttttctttatatgctgctgtactggttgtggttcagcatgttttagtaaa------tgtcataattgttgtgatga---gtatgggggtcacaatg---attttgttattaaag------catctcatg-atgatt-------------------------------------------------------------------------------------------------------------------------------------------------------------------------------------------------------------------------------------------------------------------------------------------------------------------------------------------------------------------agatt---------------------------------------------------------------------------------------------------------------------------------------------------------------------------------------------------------------------------------------------------------------------------------------------------------------------------------------------------------------------------------------------------------------------------------------------------------------------------------------------------------------------------------------------------------------------------------------------------------------------------------------------------------------------------------------------------------------------------------------------------------------------------------------------------------------------------------------------------------------------------------------------------------------------------------------------------------------------------------------------------------------------------------------------------------------------------------------------------------------------------------------------------------------------------------------------------------------------------------------------------------------------------------------tta-----------------------------------------------------------------------------------------------------------------------------------------------------------------------------------aatctaaactttatat-----------------------------------------------------------------------------------atggaagtttggaggcctagctataaatat-------------------------------------tctcttattactagagaatttggtgtcacagatcttgaggatttgtgttttaaatataattattgccaacct-----------------------------------------------------------tgtgttggttattgtattgt-------------------------------------------acctttaaacgtttggtgtcgtaagtttggtaaatttgct-----------------------------------tcttattttgttttacgtagtcatgacacctct-----------------------------------------cataagaa---------------------taattttggtgttataa---------------------------------------ctagttttactagttatggtaacactgtttctgaggctgtttctaaattagttg-aatcagcatctg--------attttatcgcttggcgagctgaagcacttaataagtatggttgatg---tatttttcactgatactgcttggtatgtaggtcagattttctttttagttttatcttgtgtcattttcttaatttttgttgttgcacttttagcaactattaaactttgtattcaaatttgtggtttttgtaatatttttattatttcaccttctgcctatgtttataatagaggtagacagttg---------------------------------------------------------tataagtcttatagtgaacatgtcataccttctacttta-------------gatgatttaatttaa-atctaaacatcatgaatgaatcaattt----------------------------t-----------------tcctcattggaattctgatcaagctatt---acattcttaaaagaatggaatttctctttgggtgtaatattacttctcattactatcatactgcagtttggttatacgagtcgtagtatgtttgtttatcttattaagatgattattctttggcttatgtggccattgaccattatcttgactatatttaattgcttttatgctttgaataatatctttcttgggctttctatactgtttactattatttctattgttatatggattttatattttgtcaacagtattcggctttttatcagaa------ctggcagttggtggagttttaacccagagactaataatcttatgtgtattgatatgaaaggtaagatgtatgttaggccagttattgaggactatcatacattaacggctactgttatccgtggtcatcttta-tatac-agggtgttaaacttggcactggttacacgcttgccgatttgcctgtttatgttactgtagctaagg--tgcaagtcctctgtacttataaacgtgcctttttagataagttagat---gttaatagtggttttgctgtttttgttaagtctaaagttggtaactatcg------------------------------------------------------------tttaccttcta---------------------------------------------------------------------------------------gtaaatctagtggta---------------------------------------------------------t---------------------------------------------------------------------------------------------------------------------------------------------------------------------------------------------------------------------------------------------------------------------------------------------------------------------------------------------------------------------------------------------------------------------------------------------------------------------------------------------------------------------------------------------------------------------------------------------------------------------------------------------ggata---------------------------------------------------------------------c--------------------------------------------------------------------------------------------------------tgccttgttgagag------------------------------------------------------------------------------------------------------------------------------------------------------------------cttaaatctaaactat--------------------------------------------------------------------------------------------------------------------------------------------------------------------taggatgtctt----------atac---tcccggtc--atc----------------------------------------------------------------------atgctggaa----------------------------------------------gt------agaa----------------------------gct--------------------------------------------------------------------------------------------------------------------cctctggaaa-----------------------------------------------------------------tcgttc--------------------------------------------ag---------------------------------------------------------------gaatcctcaagaa----------------------aacttc---------------------ttgggttgacca---atctgagcgaagccatcaaacctataa---------------tag---aggcagaaaaccccaacccaaattcactgtgtctactcaaccacaa------ggaaaccctatcccacattattcctggttctctgggattacccaatttcaaaaaggtagagactttaaatttccagatggtcaaggagtacccattgcttacgggatacccccttctgaagcaaaaggatattggtataaacacaaccggcgttcttttaaaacagctgatggtcaacaaaagcagttgttaccaagatggtatttctactatctcggtaccggtccatatgccagttcatcctatggtgatgcccacgaaggtatcttctgggtcgctagtcaccaagctgacacttctattccctccgatgtttcggcaagggatcctactattcaagaagctatccctactaggttttcgcctggtacgattttgcctcaaggctattatgttgaaggctcag------gaaggtctgcttctaatagccggccaggttcacgttctcaatcacgtggacccaataatcgttcat---taagtagaag------------taattctaattttagacat---------------------------------tctgattctatagtga---aacctgatatggctgatga-----------gattgc-----------------tagtcttgtcttggccaagcttggtaaagattct----------------------------------a---aacctcagcaagttaccaag---------caaaatgctaaggaaattaggcataaaattttaatgaaacctcgccaaaagcgaactcctaataaattttgtaatgttcaacagtgttttggtaaaagaggaccgctc---------caaaactttggtaattctgaaatgttaaagcttggtactaatgatcctcaatttcctattcttgctgaattagcccctacaccaggtgcttttttctttggctctaaattagagttgtttaaaagaga------ctc---tgatgctgattcaccttctaaagacacttttgaacttcgttattctggttctattaggtttgatagtactttacctggttttgagacaattatgaaagttcttaaagagaatttagatgctta-----------------------tgttaattct--aatcagaacactg------------------------------------------------------------------------------------------------------------------------------------------------tttctggttcg------------ctgagtcctaaacctcagcgtaaaaga---ggtgttaaacaatcacctgaa------------------------------------------------------------------------------tcgt--------------------------------------------------ttgactctcttaatttaagt-----------------------------------------------------------------------------------------------------------------------------------------------------------------------------------------------------------------------------------------------------------------------------------------------------------------------------------------------------------------------------------------------------------------------------------------------------------------------------------------------------------------------------------------------------------------------------------------------------------------------------------------------------------------------------------------------------------------------------------------------------------------------------gctgata----------------------------------------------------------------------------------------------------------------------------------------------------------------------------------------------------------------------------------------------------------------------------------------------------------------------------------------------------------------------------------------------------------------------------------------------------------------------------------------------------------------------------ctcag-------------------------------cacatttcaaat---gatt-----------------------------------------------------------------ttactcctgaggatc--------------------atagtt----------------------------------------------------------------------------------------------------------tacttgctact---cttgatga---------------------------------------------------------------tccttatgt----------------agaaga---------ctctgttgcttaat-----------------------------------------------------------------------------------------------------------gaga-------------------------------------------------------------------------------------------------------------------------------------------------------------------------------------------------------atgaatcctaattcgacacta---------------------ggtgg-taaccc-----------------------------------ctcgcta-ttagtc---------------------------------------------------------------------------------------------------------------------------------ggaata---------ggacactctctatcagaatgaat-tcttgctgttacaacagatagagtaggttgttgcagactatatattaattagtagaaactttatatttaaatatttgattg-----ttagag-tag-ttataaggt-------ttagctgtagt-------------------------ata-------------------------------------------------------------------aacg-cc-tccgggaagagctagcaattata--gtatttaatatatatattagtatatgatt-------gaaattaattatagcctt-----------ttggaggaattac--------------------------------------------------------------------------------------------
>DQ339101_HumanHKU1_HKong_2004-01-
------------------------------------------------------------------------------------------------------------------------------------------------------ga-gcg--------------------attg------------------------------------------acgtt----cgt--ac----------cgtcta------------tcagcttac--gatctcttgtcagat--ctca-----ttaa--atctaaacttttta--aaca--------agattccctgtt-atccatgcttgtgagtg-----tggtttaatcataatcttgt--attttactttccacacttttcatct---ctctgtcagtgacgtgttggttgtcctca----g------------cgtccctcccataggtcgcaa---------------------tgattaaa---------------------accagcaaatac------ggtctcggcttca-agtgggcgccagaattt---------------cgttggctgcttccggatgcagcggaggagttggctagtcctatgaagtcagatgagggtgggttatg-------------------------------cccctctactggtcaagcgatggaaagtgttggatttgtttatgataat---catgtgaagatagattgtcgctgcattcttggacaagaatggcatgtgcagtcaaatcttatccgtgatatttttgttcatgaagatctacatgttgtagaagttctaactaaaacagccgtaaagtccggtacggcaattttaattaaatcacctttgca---------------------tagcttgggtggttttcctaaagggtatgttatgggcttgtt---------ccgttcatacaagactaaacgtt--------------------------------------------------------atgttgtacat------------------------------------------------catctttctatgacta-----------------------catctactactaatttt------ggtgaagatttttttggttg-------------gattgtaccttttggttttatgccatcttat-gttcacaaatggtttcaat-tctgt-aggttgtatat-----------tgaagagagtgatttaataatttcaaattttaa--------------------------------atttgatgattatgat------------tttagtgtagaagctgcttatgctgaggttcatgctgagcctaaaggtaaatattcacaaaaag---cttatgctttacttagacaatatcgtggtattaaacccgtacttt---ttgtagaccagtatggttgtgactattctggtaaattagcagattgtcttcaagcttatggtcattattctttgcaagatatgagacaaaagcagtctgtatggcttgccaattg-----------------tgactttgatattgtagtggcttggcatgtagttcgtgattcacgatttgttatgcgcctgcagactatagctactatttgtggtattaaatatgttgcacaac------------------------ctacagaagatgtagtagatggagatgtagttatacgtgaacctgtacattta---ttatctgctgatgcaatagttttaaagcttcctagtttgatgaaagttatgactcatatggatga---------ttttt---------ctattaaatctatatataatgttgatt---tgtgtgattgtggttttgttatgcagtatggttatgtagattgttttaatgataattgtgatttttatggttgggtttcaggtaatatgatggatggtttttcttgtccattgtgttgta---cagtttatgactctagtgaagttaaagccc-----aatcatctggtgttattcctgagaatcctgtgttatttactaatagtac------------tgatactgttaaccctgattc----------------------------tttt------------------------------------------------------aatttgtatggttattctgtcacaccatttggttcttgtatatattggtcgccacgtcctggattg------------tggattcctataattaaatcttcagtcaagtcttatgatgatttggtttattcaggtgtagtaggttgtaaatctattgtt-aaagaaactgctcttattactcatgcactttacttagattatgttcaatgtaagtgtggtaa------tcttgaacaaaatcatattcttggtgttaataatt-------cttggtgtaggcaactgttg-----------------cttaatagaggtgattataatatgcttctaaaaaatattgacttgtttgttaagcgtcgtgctgattttgcttgcaaa------------------------------tttgcagtttgtggagatggttttgt-------------------------------------------------------accttttttactagat----ggtttaattccccgtagttatta------------------------------------------------tcta------------------------------------------------------------------------attcagagtggtattttctttacatctttgatgtctcaattttcacaagaagtttctgatatgtgtttaaaaatgtgtatt-------------ttgtttatggacagagtttcagttgctacattttatatagagcattatgttaataggttggttactcaatttaagtta------------------------------ttgggtactacacttgttaataaaatggttaattggtttaatacc---------atgttagatgctagtgcacctgctacaggctggcttctttaccaattattgaatggtttttttgtagtatctcaagccaaccttaattttgtt---gctttaatacctgattatgctaaaattttagttaataaattttacactttttttaagttattattagagtgtgttacagttgatgttttaaaagatatgcctgttcttaaaactattaatggtttagtttgtattgtaggcaataagttttataacgttagtacagggttaattc------------------------------ctggttttgttttaccatgtaatgcacaggag---------caacaaatttatttttttgaaggcgttgca---------------------------------gaatctgttatagtagaagatgatgttattgagaatgtcaaatcttc--------tttatcatcttatgagtattgtcaaccacctaaatctgtagaaaaaatttgta--ttatagataatatgtacatgggtaagtgtggtgataaa---------tttttccctattgttatgaatgataaaaatatt-----tgtcttttagatcatgctt---ggcgtttt-ccatgtg----caggtagaaaagttaattttaacgagaaacctgttgttatg---------gagattccgtctttgatga---cagttaaggttatgtttgatttagattctacttttgatgatattttaggtaa---agtttgttcagaatttgaagtagaaaagggtgttactgtagatgattttgttgctgttgtttgtgatgctatagagaatgctttaaac------tcttgtaaagagcatccagtggttggttatcaagttcgtgcatttttaaataaacttaatgagaatgttgtttatttatttgatgaggctggtgatgaagcaatggcctctcgtatgtattgtacttttgctattgaggatgtt---------------------------------gaagacgttatcag---tagtgaagctgtcgaagatactattgatggtgtcgttgaagacactat------------------------------------c------------------------------------------------------------aatgacgatgaagat------------------------------------gttgttactggtgacaatgacgatgaagatgttgtt---------------------------------------------------------------------a---------------------------------------------------------------------------------------------------------------------------------------------------------------------------ctggtgacaatgacg------------------------------atgaagatgttgttactggtgacaa------------------tgacgatgaagatgt-------------------------------------------------------------------------tgttactgg------------------------------------------------------------------------------------------tgacaatgacg--atgaagatgttgttactggt----gacaa----------------------------------------------------tgacgatgaagatgttgttactggtgaca---------atgacgatgaagatgt--------------------------------------------------------------------------------------------------tg------------------------------------------------------------------------------------------------ttact------------------------------------------------------------------------------------------------------------------------------------------------------ggtgataatgacgatgaagatgttg---------------------------------------------------------------ttactggtgacaataacgatgaagatgtt--------------------------------------------------------------------------------------------------------------gtt-actggtgacaata------------------------------------------------------------------------------------------------------------------------------------------------------------------------------------------------------------------------------------------------------------------------------------------------------------------------acgatgaagagagtgttactggt---------------------------------------------------------------------------gacaatg---------------------------------------------------------------------------------------atgaccaaattgttgttactggtgatgatgtagatgatat-----------------------------cgaaagtatttatgactttgatactta---taaagctctttt----------------------------------------------------------------------------------------------------------agtttttaatgatgtctataatg----------------------------atgctttgtttgttagttatggttctagtgttgaaacagaaaca-------------------------------------------------------------------------------------------------------------------------------------------------------------------------------------------------------------------------------------------------------------------------------------------tattttaaagttaatggtttatggtcacctactattacacatactaactgttggttgcgttctgtgttacttgtaatgcagaaatta---------ccttttaagtttaagga------------tttagctattgaaaatatgtggttatcttataaggtgggttataatcaaagtt-------------------------------------------------------------------------------------------------ttgttgattatttactgaccactattcctaaagctattgttttgcctcaa-------------ggtggttatgtagctgattttgcttattggtttttaaaccagtttgatattaatgcgtatgctaattggtgttgtttaaaatgtggtttttctttt--------------------------------------------------gatttaaacggtttggatgctgtgtttt---tttatggagatattgt-----gtctcatgtttgtaag---tgtggacataatatgactctaatagcagcggacttaccttgtacattacatttttcattatttgatgacaatttttgtgctttttgcacccctaaaaaaatttttattgctgcatgtgctgtggatgtaaacgtttgtcattctgtagctgttataggtgat---------gaacaaatagatggtaagtttgttactaaatttagtggtgataaatttgattttatagtaggttatggaatgtcatttagtatgtcttcttttgagttagctcaattgtatggtttgtgtataacacctaatgtatgttttgttaaaggtgatattataaatgttgctagacttgttaaagctgatgttattgttaatcctgctaatgggcatatgctccatggtggtggagttgcaaaagctatagctgtagctgcaggtaaaaaattttctaaagaaactgctgcta-tggttaaatctaagggtgtttgccaagtaggagattgttatgtttctaccggtggtaaattatgtaaaac---aattcttaatattgtaggccctgatgctagacaagat---ggaagacaatcttatgttttgttagcacgtgcttataagcatcttaataattatgattgttgtttgtctactctcatatcggctggtatatttagtgttcctgctgatgtgtcattaacttaccttctaggtgttgttgataaacaagttatccttgttagtaataat------------aaagaagattttgatatt--------------------------------------------------------------------------------------------a---------------------ttcaaaaatgt--------------------------------------------------------------------caaat------------------------------------------------------------------------------------------------------------------------------------------------------------------------------------------------------------------------------------------------------------------------------------------tacttcagttgttggtactaaagcattggctgtt--------------------------------------------agatt---aactgctaatgtaggccgtgttattaaatttgagac---------------------------------------------------------------agatgcatacaaacttttcttga---------------------------------------------------------------------------------------------------------------------------------------------------------------------------------------------------------------------------------------gtggtgatgatt------------------------------------gttttgtttcaaattcttctgttatacaaga------------------agttttattacttcgtcatgatatacaattgaataatgacgttcg---------------------------------------------------------------------------------------------------------------------------------------------------tgattatttgttgtctaagatgactagtcttcctaaagattggcgtcttatcaataaatttgatgttattaacggtgttaaaactgttaaatattttgagtgtcctaattctatttatatatgtagtcagggtaa------agactttggttatgtatgtgatggtt---ctttttataaagcaactgttaatcaagtttgtgttt-------------------------tattagctaagaagatagatgttttgcttactgtagatggtgttaattttaaatctat--ttctcttactgtaggtgaagtttttggtaaaatacttggtaatgttttctgtgatggcattgatgttactaagttaaagtgtagtgatttttatgccgataaaattttatatcagtatgaaaatttgtctttagctgatatt------tctgctgtacaaagttcattcgggtttgatcagcaacaattgcttgcttactataat-------tttttaacagtatgtaaatggtctgtagttgttaacggtccatttt------tttcttttgaacagtctcataataattgttatgtgaatgtagcttgtcttatgttgca---gcatattaatcttaaatttaataaatggcagtggcaggaagcatggtatgaatttcgtgctggcagaccacataggttagttgctcttgttttagctaaaggtcattttaaatttgatgaaccatcagatgctactgattttatccgtgttgttttgaaacaagctgattta---tcaggtgcaatttgtgaattagaacttatttgtgat---tgtggtattaaacaagaaagtcgtgttggtgttgatgctgttatgcattttggtacattagcaaa---gactgatctttttaatggttataagattggctgtaattgtgcaggtagaattgtccattgt---actaaattgaatgtaccatttttgatttgttctaatactcctctgagtaagga------tt-----------ta------------cctgatgatgttgttgcagctaacatgtttatgggtgtaggtgt-----------aggccattatacacattt---gaaatgtggttcaccttaccaacattatgatgcttgtagtgttaaaaaatatacaggtgttagtggttgtttaactgactgcttgtatctt------------aaaaatttaacccagacttttacatctatgttgactaattattttttggatgatgttgaaatggttgcttataaccctgatctttcacaatattattgtgataatggtaagtattataca------aaacctattataaaggctcagtttaaaccatttgctaaagttgacggtgtttatactaactttaagttagttggacatg---------------------------atatttgtgctcaattgaatgataagttaggttttaatgtagatttgccgtttgttgagtacaaagtaac------agtctggcctgtagctactggtgatgttgttttggcatctgatgatttatatgtgaaacg-ttattttaaaggatgtgaaacttttggtaagcctgttatttggttttgtcatgatgaagcatcattgaattctcttacttattttaataaacctagt------------------------------tttaaatctgaaaatagatatagtgttttgtctgttgat------------------------------------------tctgtatctgaggagtcacaa-ggtaatg---------------------------------------------------tggttacttctg----------------------ttatggaatcgcag---------------------------------------attagtactaaag---aggttaagttaaagggtgttagaaaga------ctgttaaaatagaagat-------gctattattgttaatgatgaaaatagttctattaaggt---tgttaaaagtttatctttagttgatgtttgggatatgtatttgacaggttg---tgattatgttgtttgggttgctaatgaattgtcacgcctagttaaatcaccaacag---ttagggaatatatacgatatggtattaaacctatta---------------------------------ctatacctatagatttgttatgtttaagagatgataatcaaa---ctcttttagttccta------------------------------------------------------aaatttttaaagcaagagctatag-----------aattttatggttttttgaagtggttgttt---------------atttatgtttttagtttattacat------------------tttacaaatgataaaaccattttttatactacagaaatagcttctaagt---------ttacttttaatttgttttgtttggctcttaaaaatgc---------------------------ttttcagacatttagat---------------------------ggagtatatttataaaaggttttcttgttgtagccactgtgtttttgttttggtttaattttttgtatataaatgttatttttagtgatttttatcttcctaatattagtgtttttcc---tatttttgtgggaagaattgttatgtggataaaggctacttttggtttggttacaatttgtgatttttattctaag------------------------ttaggtgtaggttttacaagtcatttttgtaatggtagttttatatgtgaattgtgtcattctggttttgatatgttggatacatatgcagctatagattttgttcagtatgaagtagatagacgtgttttatttgattatgttagtttagtcaaattaattgttgaactcgttattggttattcattatatacagtatggttttatccattattttgtcttattggtttacaattatttactacatggttgcctgatttgtttatgttagaaactatgcattggttgattagatttattgtatttgtagctaatatgt-----tacctgcttttgttttgttgcggttttatatagttgttactgctatgtataaagtagttggttttattaggcatattgtttatggttgtaataaagctggttgtttattttgttataaacgaaattgtagtgttcgtgttaagtgtagtactattgttggtggtgtaattcgttattatgatattactgctaatggtggtactggtttttgtgttaaacatcaatggaattgttttaattgccattcttttaaaccaggtaacacttttataactgtagaagctgctatagaactttctaaagagcttaaacgacctgtaaacccaactgatgcttcacattatgtagttactgatattaagcaagttggttgtatgatgcgtttgttctatgatagagatggacagcgtgtttacgatgatgttgatgctagtttatttgtagatattaataatctgttacattct-aaagttaaagttgttcc-----------------taatttgtatgtagttgtagtagagagtgatgctgatagagctaattttctgaatgctgttgtgttttatgcacaatcattgtataggcctatattacttgtagacaaaaagttaattactacagcttgtaatggtatctctgtaacccagattatgtttgatgtttatgttgatacttttatgtctcatttt---gatgttgatagaaagagttttaataattttgttaacattgctcatgcttctcttagagagggtgtgcaattagaaaaggttttagatacttttgtgggatgtgta---cgtaaatgttg---ttccattgattcagatgttgaaacaagatttattactaaatctatgatatctgcagtagctgctggtttggaatttactgatgaaaattataataatttggtacctacatatttaaagagtgataatattgtagctgctgatttaggtgttcttatacagaatggtgctaagcatgtacagggtaatgttgctaaggtagctaatatttcttgtatatggtttattgacgcttttaatcaacttactgctgatttacagcataaattaaaaaaagcatgtgttaaaactggcttgaagttaaaattgac------ttttaataagcaagaggcaagtgttcctattcttacaacacccttttcacttaaaggaggtgttgtattgagtaattt---------------------------------------------------------------------------gtta----------------------tatatattattttttattagtttaatttgttttatattattgtgggcttt----actgcctac-atatagtgtttataagtctgatattcatttgc-ctgcttatgctagttttaaagttattgataatggtgttgttagagatatttcagttaatgatttatgttttgctaataaatttttccaatttgatcaatggtatgagtccacttttgggtctgtttattatcataattc-------tatggattgccctattgtagtggcagttatggatgaagatatcggttctactatgtttaatgttcctactaaagttttgagatatggctttca------tgttttacattttctaacttatgcatttgctagtgatagtgttcagtgttatacaccacatattcagatttcttataatgatttttatgctagtggttgtgttttatcatctttgtgtactatgtttaaaagaggtgatggtacaccacatccttattgttatacagatggtgttatgaagaatgcttctttgtatacatctttagttccacatacacgttatagccttgctaattctaatggttttataagatttcctgatgttattagtgaaggtattgtacgtattgtaagaacgcgctctatgacttattgtagagtgggtgcatgtgaatacgccgaagagggtatatgtttcaattttaatagttcctgggttttgaataacgattattatagaagtatgcctggaactttttgtggtagagatttttttgatttgttttatcaattttttagtagtttaattcgtcctatagatttcttttctcttactgctagttctatttttggagctatattggctatagttgtcgttttggttttttattatttaataaaactcaagcgtgcttttggagattatactag------tgttgtagttataaatgttattgtttggtgtattaattttcttatgctctttgtctttcaagtttatcctatttgtgcatgcgtttatgcttgtttttatttttatgtaacattgtattttccttctgaaattagtgtaattatgcatttgcaatggattgttatgtatggtgctataatgcctttttggttttgtgtcacatatgtagctatggttattgcaaaccatgttttatggttattttcatattgtaggaaaattggtgttaatgtatgtagtgatagtacatttg------------aagaaacatctcttactacttttatgattactaaagattcttat-----tgtagattaaagaattctgtttctgatgttgc-ctacaatagatatttgagtttgtataataagtatcgttactatagtggtaaaatggatactgctgcctatagagaagcggcgtgttctcagttagctaaagctatggaaacatttaatcacaataatggtaatgatgtcttataccaacctcctacagcatctgtttctacatcttttttgcaatcaggtattgtaaagatggtatcgcctacgtcaaaaattgaaccttgtttagttagtgttacttatggtagtatgactttgaatggtttatggttagatgacaaagtttattgtcctcgtcatgttatatgtttatcctctaatatgaatgaacctgattattctgccttattgtgtagagttactttaggtgattttactataatg---------tctggtcggatgagtttaacagttgtgtcttaccagatgcagggctgtcaacttgttttgacagtctctttacaaaatccttatactccaaaatatacttttggtgttgttaaacctggtgaaacttttactgttttagctgcatataatggccgaccacaaggagcatttcatgttactatgcgtagtagttatac---------------------------------------------------------tattaaaggttcttttttgtgtgggtcatgtggatctgttggttatgtattaacaggtgatagtgttaagtttgtatatatgcaccaattagagctcagtactggttgtcacactggtactgattttaatggtaatttttatggtccatatagagatgctcaagttgtacagttgccagttaaggactatgtccaaactgttaatgttattgcttggctctatgcagctatacttaataattgtgcttggtttgtacaaaatgatgtttgttctattgaagattttaatgtttgggctatgacaaatggtt---------ttagccaagtaaaagc-agatcttgttttagatgctttggcttcaatgacaggtgtttctattgaaactttattggctgctattaagcgtctat---atatgggatttcaaggtcgtcaaatactaggaagttgtacttttgaagatgaattggcaccttctgatgtttatcaacaattggctggtgttaaattgcaatctaaaacaaaaagatttattaaagaaacaatttattggattttgatatccacatttttgtttagttgtataatttctgcatttgttaaatggactatatttatgtatattaatacacatatgattggtgttacattatgtg---tactttgttttgttagttttatgatgttactagttaaacataagcatttttatttgactatgtatataattcctgtactctgtactttgttttatgtaaattatttagttgt--ttataaggaaggttttaga-------ggttttacttatgtctggctttcacactttgttcctgctgtgaattttacttatgtgtatgaagtattttatggttgtattttatgtgtttttgctatttttat------------aactatgcatagtattaatcatgacattttttctttgatgtttttagttggtagaatagttactttaatttctatgtggtattttggtt------cgaatttagaagaggatgttttgttatttattacagcctttttaggtacttatacatggaccactattttgtcgttagctatagcaaaaattgttgcta-attggttgtctgttaatatat--tttattttacagatgtaccctatattaagttgattctcttgagttatttatttatagggtatattttatcttgttattggggatttttctctcttttaaacagtgtttttagaatgcctatgggtgtttataattataaaa---------------tttctgttcaagaattgcgttatatgaatgctaatggcttacgtccacctcgtaatagttttgaggctattttgttaaatttaaaattgcttggaataggtggcgtgccagttattgaagtctcccaaattcaatcaaaattgactgatgtgaaatgtgctaatgttgttttgttaaattgtttacagcatttgcatgttgcttctaattctaagttgtggcagtattgtagtgttttacataatgaaatactatctacttcagatttgagtgtagcttttgataagcttgctcaattattgattgttttattctccaatcctgctgcagttgatactaagtgtcttgcaagtatagatgaagttagcgatgattatgttcaagatagtaccgttttgcaggctttgcaaagtgagtttgtaaatatggctagttttgttgaatatgaagtcgcaaagaaaaatttggctgatgctaaaaatagtggttctgttaatcaacaacagataaaacagttagaaaaagcatgtaatatagctaagtctgtgtatgaacgcgataaagctgtagctcgcaaacttgaacgtatggcagacctagcacttactaacatgtacaaagaggctcggattaatgataagaagagtaaagttgtttccgctttgcagacaatgctttttagcatggttcgtaaattggataatcaggctttaaattctattctggataatgctgttaaaggttgtgtacctttgagtgctattccagcattggctgctaatactttaactataataataccagataaacaagtttttgataaagttgttgataatgtttatgttacatatgctggtagtgtatggcatatacagactgttcaagatgctgatggtattaataaacagttaactgatatt------------agtgttgattctaattggcctcttgttattatt-gcgaacaggtataatgaagttgctaatgctgttatgcagaataatgagttgatgcctcataaattaa---aaatacaagttgttaatagtggttctgatattaattgta---atattcctactcaatgttattataataatgttagtagtggtagaatagtttatgctgttcttagtgatgttgatggtcttaagtatactaagataatgaaa------gatgatggcaattgtgttgttt---tagagcttgatcctccttgtaaattttctatacaagatgttaagggacttaaaattaagtatctctattttattaaaggatgtaacactttagctagagggtgggttgttggtactttatcttcaacaattagattgcaggctggtgttgctactgagtatgcagctaattct-tctatactttcattatgtgcattttctgtagatcctaagaaaacttatttagattatatacaacaaggtggtgtacctataattaattgtgttaaaatgctctgtgatcatgctggtactggtatggccattactattaaacctgaggctactattaaccaagattcttatggtggtgcctcagtttgtatttattgccgtgcacgtgtagagcatccagatgtagatggtatatgtaaattacgtggtaaatttgtacaagtccc---tttgggtataaaagatcctattctttatgtgttaacacatgatgtttgtcaagtctgtggtttttggagagatggcagttgt------tcctgtgtaggttcaagtgtcgctgttcaatctaaagattt-aaattttttaaacgggttaggggtactagtgtgaatgcccggctagtaccctgtgctagtggtttatctactgatgtt-caattaagggc-atttgacatttgtaat------accaatagagctggtataggtttatattataaagtgaattgttgccgttttcagcgtatagatgacgacggtaataaattggataagttctttgttgtcaaaagaactaatttagaagtttataataaagagaaaacttattatgagttgactaaaagtt---------------gtggtgttgtggctgaacatgatttctttacatttgatattgatggtagtcgcgtgccacatatagttcgtaggaatctttcaaagtatactatgttagatctttgctatgcattgcgtcattttgatcgtaatgattgttcaatattgtgtgaaattctttgtgagtatgctgattgtaaagaatcctacttttctaagaaagattggtatgattttgttgaaaatcctgatattattaatatatataaaaaattaggtcctatttttaatagagctttacttaatactgtcatttttgcagacaccttagttgaagtaggtttagttggtgttttaactttagataaccaagatttgtatggtcaatggtatgattttggtgattttatacaaacagccccaggatttggtgtggcagtcgcagattcttactattcttatatgatgcctatgttaactatgtgtcatgtattagattgtgaattatttgttaatgatagttatagacaatt------------cgatcttgtacagtatgattttactgattacaagttagagttgtttaataagtattttaagtattggggtatgaagtatcatcctaatactgtggattgtgataatgataggtgtatta-ttcattgtgctaattttaatatactatttagtatggttttacctaatacttgttttggtccccttgttagacaaatttttgtagatggtgtaccgtttgttgtttctattggttaccattacaaagagttaggtgtagttatgaacttagatgttgacacacaccgttatcgcttgtctcttaaagatttacttctttatgcagcagatcctgctatgcatgttgcatctgctagtgctctgcttgatttacgaacttgttgttttagtgtagctgccattacaagtggtataaaatttcaaactgttaaaccaggtaactttaaccaagacttttacgagtttgttaaaagtaaaggcttgtttaaagagggtagtacagttgatttgaaacattttttctttactcaagatggtaatgctgcaattactgattataattattataagtataatttacctactatggttgatattaagcagttattgtttgtattagaagttgtttataaatattttgaaatttatgatggtggttgtataccagcatcacaagttattgttaataattatgataaaagtgctggttatccatttaataaatttggtaaagccagactttattatgaggcattatcatttgaggaacagaatgaaatttatgcatatactaaacgtaatgttctgcccaccttaactcaaatgaatttaaaatatgctatcagtgctaagaatagagctcgcactgtagcaggtgtttctattcttagtactatgacaggccgaatgttccatcaaaaatgtttgaagagtatagcagccacccgaggtgttcctgttgttataggaaccactaaattttatggtggttgggacgatatgttacgtcatcttataaaggatgttgacaaccctgttcttatgggttgggattatcctaaatgtgatcgtgctatgccaaatattttgcgtattgttagtagtttagttttggcccgcaaacatgaattttgttgttcacatggtgatagattctatcgccttgcgaatgaatgtgcacaagttttgagtgaaatagttatgtgtggcggttgc---tattatgttaag---cctggtggtactagcagtggtgatgcaactactgcttttgctaattctgtttttaatatatgtcaggctgttactgctaatgtttgttctcttatggcctgtaatggccataagattgaagatttaagtatacgcaatttacaaaaacgcttatactctaatgtttatc-gtacagattatgttgattatacatttgttaatgagtattatgaatttttatgtaagcattttagtatgatgattttgagtgatgatggtgttgtctgttataactctgattatgctaataagggttatatagctaatataagtgcttttcaacaagttttgtactatcagaataatgtctttatgtctgaatctaaatgttgggttgaaaatgatattactaatggtcctcatgaattttgttcccaacatactatgttggttaagatagatggtgattatgtttatttaccatatccagatccttctagaatcttaggagctggttgttttgttgatgatttattgaagactgacagtgttcttttgatagagcgctttgtaagtctagctatagatgcttaccctttagtatatcatgaaaatgaagaataccaaaaagtctttcgcgtatatttagaatatataaaaaaactgtataatgatcttggtactcagatcttagatagttatagtgttattttaagtacttgtgatggtttaaagtttactgaagaatcattttacaagaatatgtatttaaaaagtgccgtgatgcagagt---gtaggtgcatgtgttgtttgttcatcacaaacttctttgcgttgtggcagttgtatacgtaagcctttgttatgttgtaaatgttgttatgaccatgttatggcaactaatcataaatatgttttgagtgtctcaccttatgtttgtaatgcacctaactgtgatgtgagtgatgtcaccaaattatatttgggtggtatgtcttactattgtgaaaaccataaaccccattattcatttaagttagttatgaatggtatggtctttggtttgtataaacaatcttgtacgggttcaccttatatagatgattttaataagatagctagttgtaaatggacagaagttgatgattacgttctggcaaatgagtgtattgaacgtttaaagttatttgctgcagaaactcaaaaggcaactgaagaggcttttaaacaaagctatgcttctgctaccattcaagagattgttagtgatagagaagttattttgtgttgggagacaggtaaagttaaaccaccacttaataaaaattatgttttcacaggctatcattttactagtactggtaagacagttttaggtgagtatgtttttgataaaagtgaattaactaacggtgtgtattaccgcgctacaactacttataaactttctataggtgatgtttttgttttaacatcacattctgtagctagtttaagtgcacctacacttgttccacaagagaactatgctag----tataagattttctagtgtttatagtgttccattggtgtttcaaaataatgttgctaattatcaacacattggaatgaaacgttattgcactgttcaaggtccccctggtacgggaaagtctcatcttgctataggtctagctgtttattactacacagcacgtgtagtttatactgctgctagtcatgctgctgtagatgcattgtgtgaaaaagcttataagtttttaaatattaacgattgtacacgtattattcctgctaaagttcgtgtagattgttatgataagtttaaaattaatgataccacttgtaagtatgtttttaccacaataaatgcattaccagagttggttacagatattgttgttgttgatgaagttagtatgcttactaattatgaattgtctgttataaatgctcgtattaaagctaaacattatgtatatattggagatcctgctcaattacctgcaccacgtgtgctgttgagcaagggttctttagaacctaggcacttcaattctattactaaaataatgtgttgtttaggtcctgatatctttttgggaaattgttataggtgtcctaaagaaattgtagaaactgtttcagcattggtttatgataataaactcaaggctaaaaatgataatagttcattatgttttaaagtatattttaagggacagacaacacatgagagttcaagtgctgtaaatattcaacagatatatttaattagtaaatttttaaaagctaatccagtttggaatagtgctgtttttattagtccttataatagtcagaattatgttgctaagcgtgttttaggtgttcaaacacaaactgtagattctgctcaaggttcggaatatgactatgttatatattcacaaacagcagaaacagcccattctgttaatgttaatcgatttaatgttgccataactagagccaagaagggcattttttgtgttatgagtaatatgcaattatttgaatctcttaattttattactctacctttagataaaattcaaaatcaaactttacctcgtttgcattgcacaacta------atctttttaaagattgtagtaaaagttgcttaggttatcatccagcgcatgccccttcatttttagcagttgatgataaatataaggttaatgaaaatttggctgtaaat---ttaaatatttgtgaacctgttttaacatattctcgtttaatatctcttatgggttttaaattagatttgactcttgatggttattctaaattgtttattactaaagatgaagccattaaacgtgttagaggttgggttggttttgatgttgaaggcgctcatgctactcgcgaaaacattggaacaaactttccactgcaaataggtttttcaactggtgtggattttgtagttgaagctactggcttatttgctgagagagattgttatacttttaaaaaaactgtagctaaagctcctcctggtgaaaaatttaaacatttaataccccttatgtcaaaaggtcaaaagtgggatattgttagaattagaattgttcaaatgttatctgattatcttttagacctttctgatagtgtagtatttattacttggtctgccagttttgaacttacttgtttaaggtattttgctaaattaggcagagagcttaattgtaatgtgtgttctaatcgtgctacatgctacaattctagaactggttattatggttgttggcgccatagtt---------atacttgtgattatgtgtataatccacttattgtagatatacaacagtggggttatacaggttctttaactagtaatcacgatataatttgtaatgtacataaaggtgcacatgttgcgtcagctgatgcaattatgactcgttgtttagcaatctatgattgtttttgtaaatctgttaattggaatttagagtatccaataatttctaatgaggtcagtataaatacatcttgtaggttattgcagcgtgtcatgcttaaagctgccatgctatgtaatagatacaacttatgttatgacataggcaatcctaaaggtttagcttgtgtcaaagattat------gaatttaaattttatgatgcttttcctgtagccaagtctg---------ttaaacagttattttatgtctatgatgtgcataaagataattttaaagatggtttatgtatgttttggaattgtaatgttgataaatatccatctaattcaattgtttgtagatttgacactcgagtgttaaataaattaaaccttcctggatgtaatggtggtagtttgtatgttaataaacatgcattccatactaatccttttactagaactgtttttgaaaatcttaagcctatgccttttttctattattcagatacgccttgtgtgtacgtagatggtttagaatctaaacaag----------ttgattacgttcctttaagaagcgccacttgtatcacacggtgtaatctaggtggagctgtttgttcaaagcatgctgaagaatattgtaactaccttgagtcttataatatagttactacagcaggctttactttttgggtttataagacttttgatttttataatttatggaacacttttactacgttacagagtttagaaaacgtaatatataacttggttaatgttggtcattatgatggacgtacaggtgaattaccttgtgctattatgaatgacaaagttgttgttaagattaataatgtagatactgttatttttaaaaataatacatcatttcctactaatatagctgttgaattgtttacaaaacgtagtattcggcaccaccctgaacttaagattcttagaaatttgaacattgatatttgttggaagcatgtcctgtgggattatgttaaagatagtttgttttgtagttccacttatggtgtttgtaaatacactgatttgaagttc---------------atcgaaaat------------ttgaatatactttttgatggtcgtgacactggcgctttagaagcttttagaaaagcaagaaatggtgtttttattagtactgaaaaattaagtaggttatcaatgattaaaggtccgcaacgagctgatttaaatggtgtgattgtg------------------------------gataaagttggagaactcaaag---------ttgagttttggttcgctatgagaaaagatggtgacgatgttatcttcagccgaacagacagcctatgctcaagccattactggagcccacaaggtaatctaggtggtaatt---------gcgcgggtaatgtcattggtaatgatgctctaacacgttttactatctttactcagagtcgtgtattgtcaagttttgaacctcgctcagatttagaacgggattttattgatatggatgataatctgtttattgctaaatatggtttagaagactatgcatttgatcatatagtttatggtagttttaaccataaagttataggaggtttgcatttgcttataggcttatttcgtaggctaaaaaaatctaatttgttaattcaagagtttttacagtatgattctag----------tattcattcatattttattactgatcaggagtgtggtagtagtaagagtgtttgtacagttattgatttattattagatgattttgtttctattgttaagtcattaaatttgagttgtgttagtaaagttgttaatattaatgttgattttaaggattttcaatttatgttgtggtgtaatgataataaaattatgactttttatcctaaaatgcaa-gccactaatgattggaaacctggctattctatgcctgttttgtataagtatttgaatgttccattagagagagtctctttatggaattatggtaaacctattaatttgcctacaggctgtatgatgaatgttgctaagtatactcaattatgtcagtatttgaatactacaacattagctgttcctgttaatatgcgtgttttacatttaggtgcagggtctgataaagaagtagctccaggttctgctgttttaagacagtggttaccatctggtagtattcttgtagataatgatttaaacccatttgttagtgatagtttagttacttattttggagattgtatgactttaccatttgattgtcattgggatttgataatatctgatatgtatgatcctcttactaaaaat---attggtgattataatgtgagtaaggatggtttttttacttacatttgtcatttaattcgtgataaattatctttgggtggtagtgtagctataaaaattacagagttttcttggaatgctgatttatataaattaatgagttgttttgcattttggacagttttttgtact-aatgtaaatgcttcttctagtgaagggtttttaataggtataaattacctgggtaaatcttcttttgaaatagatggcaatgttatgcatgccaactatttgttttggagaaatagtacaacatggaatggtggtgcttatagtttatttgatatgactaaattttctttgaaattggctggcactgctgtagtaaatttaagaccagatcaattaaacgatttagtttactctcttattgaaagaggtaagttattagtgcgtgatacgcgtaaagaaatttttgttggtgatagtcttgtaaacactt-gttag--atctt----------------------------------------------------------------------------------------------------------------------------------------------------------------------------------------------------------------------------------------------------------------------------------------------------------------tcagttt-----gttaatattaa-------a--------------------------------------------------------------------------------------------------------------------------------------------------------------------------------------------------------------------------------------------------------------------------tctaaactatgttaattatatttt------------------------------------------------------------------------------------------------------------------------------------------------------------------------------------------------------------------------------------------------------------------------------tattttttaattt---------------------------------------------------------------------------------------------------------------------ttgtta-----------tggttttaatgaacctt---tgaatgttgtgtctcatttaaaccatgactggtttttatttggt---------gatagtcgttctgattgtaaccatattaataatttaaaaattaaaaattatggtt--------atttggatattcatcctagtttgtgtaataatggtaaaatttcatctagtgctggtgat-----------------tctatttttaagagttatcatttcacccggttttataattacactggcgagggtgatcaaattattttttatgagggtgttaatttcagtcctcatcataggtttaagtgcttctttaatggtagtaat---gatgtatggatttttaacaaggtgaggttttatcgtg-------------------------------cgttatattctaatatggctctttttcgct---------------------------------------------------------------------------------------------------------------------------------------------------------------------------------atcttacctttgttgatattctttacaa-----------------------------------------------------------------------------------------------------------------------------------------------------------tttttctttttcta---------------------------------------------------------------------------------------------------ttaaggctaatatt---tgtaat------------agtaatat---------tttatcacttaataatcctatttttatt--------------------------agtactaattattctaag---gatgtttatttcactttatcagggtgttctctgtatttagtacctctttgtcttttt---------------------------------------------aaatctaattttagtca------------------------------------gtact--------------------attataatatggatact-ggctttgcttatggttat---------------------------tctaattttgtttcttctgatttagattgtacatatatttctcttaaatctggttcttataaaattttttctactggttttgttttatccatacctactaaagctctttgctttaataaatctaaacaatttgtacccgtgcaggttgttgattctaggtggaacaatcttcgtgcatcggatacttcattatccgatgcatgtcag---------------------ttgccttattgtta------------------------------------ttttcgcaattct---------------------------------------------------------------------------------------------------------------------------------------------------------------------------------------------------------------------------tctggtaat--tatgttggcaa------------------------------------------------atatgatattaatcatggtgataatggtttt-----------------------------------------acttctattctatctggtcttttatataatgtctcttgtatttc---------ttattatggctcctttttgtatgacaattttaca---------tcaatttggcctcgtttttcttttggtaattgtcctacatctgcttatattaaa---------------------------------------------ttaaa---------ttgtttctatgatcctttgcctattattt-----------------tacaaggtattttattat----------------ttttagctttattgtttattgtg------------------tttttacttt---------------------------------------------------------------------------ttctagtttaccatg-gctaat---atta-----------------------------------aatctaaacatgtttttaat---tatttttattttgcctacaac------actagctgttataggtgattttaattgtactaactcttt---------------tattaatgattataataaaaccattccgcgtataagcgaggatgttgttgatgtatctcttggtttgggcacatattatgttctta-accgtgtttatttaaatactaccttgttatttacgggttattttcctaaatctggtgctaactttagagacttggctttaaagggttctatatatttgagtactctctggtataaaccaccttttctgtcagattttaataatggtattttttctaaggttaagaatactaa---gttatatgttaataatactttgtatagtgaatttagtactatagttataggtagtgtttttgttaatacttcttatactattgttgttcaacctcata------------------------------------atggtattttggagattacagcttgtcagtatactatgtgtgaatatcctcacactgtttgtaagtctaa------gggtagtattcgtaatgaatcttggc---acattgattcttcggaacctttatgcttgtttaagaaaaattttacttataatgtttctgca--gattggctgtattttcatttttatcaagaacgtggtgttttttatgcatattatgcagatgtaggtatgcctaccactttcttatttagtctatatttaggtactattttatctcattattatgttatgcctttgacttgtaatgctatatcttcaaatactgacaatgaaactttagaatattgggttacaccgctatctagacgtcagtatcttcttaattttgatgagcacggtgttattactaatgccgttgattgttcaagtagttttcttagtgagattcaatgtaaaactcaatcttttgcacctaatactggtgtttatgatttgtctggttttactgtaaagcctgttgcaactgtttatcgtcggattcctaatttacctga------------------------ttgtgacattgacaactggcttaataatgt------tagtgtaccttcacctcttaattgggaacgtagaattttttctaattgtaactttaacttaagcactttacttcgtcta---gttcatgttgattctttttcttgtaataatcttgataaatctaaaatttttggtagttgctttaatagtattactgttgacaagtttgctatacctaatcgcagacgagatgatttgcaattgggcagttctggctttttgcaatcatctaattacaaaatagatatttcttctagttcttgtcaattgtattatagtttaccttt----------------------------------------------agttaatgttactattaataactttaatccatcttcttggaataggaggtatggttttggtag------------------------ttttaatttgtcttct---------------tatgacgttgtttattctgatcattgtttttctgttaacagcgacttt---------------------tgcccttgtg------------------cagatccgtctgttgttaattcttgtgctaa---------------atctaagcctccttctgccatttgtcctgctggtactaaa------------------------tatcgtcattgcgacttgga------------------------------tactactctttatgttaaaaactggtgtagatgttcttgtctacctgaccccattt-------------ctacttattctcct------------aacacatgtcctcaaaagaaggtcgttgttggtataggtgaacattgtccaggtcttggtattaatgaggaaaaatgtggtacacaa------ttaaatcatagttcctgtttttg------------------------------------------------tagtcctgatgcctttttgggttggtcttttgatagttgtattagtaataatcgttgcaatattttttctaattttatttttaatggaattaatagtggcaccacttgttctaatgat-----------ttgttatattctaacactgaaatttctactggtgtttgtgttaattatgatctttatggcatcacaggccaaggtatttt---taaagaagtttctgcggcttattataataattggcagaatcttttgtatgattctaatggtaatattattggttttaaag----------attttttgactaataaaacttacacta----tacttccttgttattctggtagagtgtctgctgcattttatcaaaattcttcctcaccagctttgctttatcgtaatttaaagtgtagttatgttttgaataat---------------atttcttttatctcacaaccatt---ttat-------------------------------ttcgatagttatcttggttgtgttttgaatgctgttaatttaactagctattctgtatcc---tcttgtgatttgcgtatgggtagtggattttgtattgatt--------------atg---------ctttaccct------cttctcggcgtaagcgtagaggt------------atttcttctccttatcgctttgtaacttttgaaccctttaatgttagttt----tgttaacgatagtgttgaaactgttggtgg--------tttatttgagattcagattcctactaactttaccatagctggtcatgaagaatttattcagactagttctcctaaagttactattgattgttcagcttttgtttgctctaactatgctgcttgtcatgatttattgtcggaatatggcactttttgcgataatattaatagtattttaaatgaagtcaatgatttacttgatattactcagtt---------gcaggttgctaatgctctaatgcaaggtgttacacttagttctaatcttaata---ctaatctacactctgatgttgataatatagattttaa-atctcttctaggttgtttaggttcacaatgtgg------------------ttcttcgtct---------agatctttgttagaggatttattattcaacaaagtcaaactttcagatgtaggttttgttgaagcttataataattgcac---------tggtggtagtgaaattagagatcttctctgtgtgcaatcttttaatggtattaaagtattacctcccattttatctgagactcaaatttctggctatactacagctgctactgtggcggctatgtttccgccatggtctg------------ctgctgctggtgtaccattttctcttaatgtacaatatagaattaatggtttgggtgttactatggatgttcttaataagaatcaaaagttaatagctaatgcttttaataaagctcttctttctatccagaatggttttactgctactaactctgctcttgctaaaattcaaagtgtcgttaatgctaatgctcaagcacttaatagtttgttacaacaattatttaataaatttggtgctattagttcttctttacaagaaattttgtctcgccttgataatttagaagctcaggttcagattgataggctcattaatggtcgtttgactgctttaaatgcttatgtttctcaacagcttagtgatattacacttattaaggctggagcttctcgtgctattgagaaggttaatgagtgtgttaaaagtcaatcccctcgtataaatttttgtggcaatggtaaccacattttatcattggttcaaaatgctccttatggtttgcttttcattcattttagttataaacctacttcttttaaaactgtcttagtaagtccaggtttatgtttatccggtgat------agaggtattgcacctaagcaaggttattt-----------------------t----------attaaacaaaatgattcctggatgtttactggtagttcctattattatccagaa-ccaatttc--agataaaaatgttgttttcatgaatagttgctctgttaattttactaaagctccatttatttatcttaataattctataccaaatttgtct---------------gattttgaagccgagttatctctttggtttaaaaat---------------catacttctatagcacctaatttaacctttaattctca---tattaatgctacttttttagatctgtattatgaaatgaatgttattcaggaatctattaaatctttgaacagtagttttattaatcttaaagaaataggtacttatgaaatgtatgttaaatggccttggtacatttggt------tgttaattgtcattttatttataatttttcttatgatacttttctttatatgctgctgtactggttgtggttcagcatgttttagtaaa------tgtcataattgttgtgatga---gtatgggggtcacaatg---attttgttattaaag------catctcatg-atgatt-------------------------------------------------------------------------------------------------------------------------------------------------------------------------------------------------------------------------------------------------------------------------------------------------------------------------------------------------------------------agatt---------------------------------------------------------------------------------------------------------------------------------------------------------------------------------------------------------------------------------------------------------------------------------------------------------------------------------------------------------------------------------------------------------------------------------------------------------------------------------------------------------------------------------------------------------------------------------------------------------------------------------------------------------------------------------------------------------------------------------------------------------------------------------------------------------------------------------------------------------------------------------------------------------------------------------------------------------------------------------------------------------------------------------------------------------------------------------------------------------------------------------------------------------------------------------------------------------------------------------------------------------------------------------------tta-----------------------------------------------------------------------------------------------------------------------------------------------------------------------------------aatctaaactttatat-----------------------------------------------------------------------------------atggaagtttggaggcctagctataaatat-------------------------------------tctcttattactagagaatttggtgtcacagatcttgaggatttgtgttttaaatataattattgccaacct-----------------------------------------------------------tgtgttggttattgtattgt-------------------------------------------acctttaaacgtttggtgtcgtaagtttggtaaatttgct-----------------------------------tcttattttgttttacgtagtcatgacacctct-----------------------------------------cataagaa---------------------taattttggtgttataa---------------------------------------ctagttttactagttatggtaacactgtttctgaggctgtttctaaattagttg-aatcagcatctg--------attttatcgcttggcgagctgaagcacttaataagtatggttgatg---tatttttcactgatactgcttggtatgtaggtcagattttctttttagttttatcttgtgttattttcttaatttttgttgttgctcttttagcaactattaaactttgtattcaaatttgtggtttttgtaatatttttattatttcaccttctgcctatgtttataatagaggtagacagttg---------------------------------------------------------tataagtcttatagtgaacatgtcataccttctacttta-------------gatgatttaatttaa-atctaaacatcatgaatgaatcaattt----------------------------t-----------------tcctcattggaattctgatcaagctatt---acattcttaaaagaatggaatttttctttgggtgtaatattacttcttattactatcatactgcagtttggttatacgagccgtagtatgtttgtttatcttattaagatgattattctttggcttatgtggccattgaccattatcttgactatatttaattgcttttatgctttgaataatgtctttcttgggctttctatactgtttactattatttctattgttatatggattttatattttgtcaacagtattcggctttttatcagaa------ctggaagttggtggagttttaatccagagactaataatcttatgtgtattgatatgaaaggtaagatgtatgttaggccagttattgaggactatcatacattaacggctactgttatccgtggtcatcttta-tatac-agggtgtcaaacttggcactggttacacgcttgccgatttgcctgtttatgttactgtagctaagg--tgcaagtcctctgtacatataaacgtgcctttttagataagttagat---gttaatagtggcttcgctgtttttgttaagtctaaagttggtaactatcg------------------------------------------------------------tttaccttcta---------------------------------------------------------------------------------------gtaaatctagtggta---------------------------------------------------------t---------------------------------------------------------------------------------------------------------------------------------------------------------------------------------------------------------------------------------------------------------------------------------------------------------------------------------------------------------------------------------------------------------------------------------------------------------------------------------------------------------------------------------------------------------------------------------------------------------------------------------------------ggata---------------------------------------------------------------------c--------------------------------------------------------------------------------------------------------tgccttgttgagag------------------------------------------------------------------------------------------------------------------------------------------------------------------cttaaatctaaactat--------------------------------------------------------------------------------------------------------------------------------------------------------------------taggatgtctt----------atac---tcccggtc--atc----------------------------------------------------------------------atgctggaa----------------------------------------------gt------agaa----------------------------gct--------------------------------------------------------------------------------------------------------------------cctctggaaa-----------------------------------------------------------------tcgttc--------------------------------------------ag---------------------------------------------------------------gaatcctcaagaa----------------------aacttc---------------------ttgggttgacca---atctgagcgaagccatcaaacctataa---------------tag---aggcagaaaaccccaaccaaaattcactgtgtctactcaaccacaa------ggaaaccctatcccacattattcctggttctctgggattacccaatttcaaaaaggtagagactttaaatttccagatggtcaaggagtacccattgcttacgggatacccccttctgaagcaaaaggatattggtataaacacaaccggcgttcttttaaaacagctgatggtcaacaaaagcagttgttaccaagatggtatttctactatctcggtaccggtccatatgccagttcatcctatggtgatgcccacgaaggtatcttctgggtcgctagtcaccaagctgatacttctattccctccgatgtttcggcaagggatcctactattcaagaagctatccctactaggttttcgcctggtacgattttgcctcaaggctattatgttgaaggctcag------gaaggtctgcttctaatagccggccaggttcacgttctcaatcacgtggacccaataatcgttcat---taagtagaag------------taattctaattttagacat---------------------------------tctgattctatagtga---aacctgatatggctgatga-----------gattgc-----------------tagtcttgtcttagccaagcttggtaaagattct----------------------------------a---aacctcagcaagttaccaag---------caaaatgctaaggaaattaggcataaaattttaatgaaacctcgccaaaagcgaactcctaataaattttgtaatgttcaacagtgttttggtaaaagaggaccgctc---------caaaactttggtaattctgaaatgttaaagcttggtactaatgatcctcaatttcctattcttgctgaattagctcctacaccaggtgcttttttctttggctctaaattagagttgtttaaaagaga------ctc---tgatgctgattcaccttctaaagacacttttgaacttcgttattctggttctattaggtttgatagtactttacctggttttgagacaattatgaaagttcttaaagagaatttagatgctta-----------------------tgttaattct--aatcagaacactg------------------------------------------------------------------------------------------------------------------------------------------------tttctggttcg------------ctgagtcctaaacctcagcgtaaaaga---ggtgttaaacaatcacctgaa------------------------------------------------------------------------------tcgt--------------------------------------------------ttgactctcttaatttaagt-----------------------------------------------------------------------------------------------------------------------------------------------------------------------------------------------------------------------------------------------------------------------------------------------------------------------------------------------------------------------------------------------------------------------------------------------------------------------------------------------------------------------------------------------------------------------------------------------------------------------------------------------------------------------------------------------------------------------------------------------------------------------------gctgata----------------------------------------------------------------------------------------------------------------------------------------------------------------------------------------------------------------------------------------------------------------------------------------------------------------------------------------------------------------------------------------------------------------------------------------------------------------------------------------------------------------------------ctcag-------------------------------cacatttcaaat---gatt-----------------------------------------------------------------ttactcctgaggatc--------------------atagtt----------------------------------------------------------------------------------------------------------tacttgctact---cttgatga---------------------------------------------------------------tccttatgt----------------agaaga---------ctctgttgcttaat-----------------------------------------------------------------------------------------------------------gaga-------------------------------------------------------------------------------------------------------------------------------------------------------------------------------------------------------atgaatcctaattcgacacta---------------------ggtgg-taaccc-----------------------------------ctcgcta-ttagtc---------------------------------------------------------------------------------------------------------------------------------ggaata---------ggacactctctatcagaatgaat-tcttgctgttacaacagatagagtaggttgttgcagactatatattaattagtagaaactttatatttaaatatttgattg-----ttagag-tag-ttataaggt-------ttagctgtagt-------------------------ata-------------------------------------------------------------------aacg-cc-tccgggaagagctagcaattata--gtatttaatatatctattagtatatgatt-------gaaattaattatagcctt-----------ttggaggaattac--------------------------------------------------------------------------------------------
>DQ415896_HumanHKU1_China_2004-12-
------------------------------------------------------------------------------------------------------------------------------------------------------ga-gcg--------------------attg------------------------------------------acgtt----cgt--ac----------cgtcta------------tcagcttac--gatctcttgtcagat--ctca-----ttaa--atctaaacttttta--aaca--------agattccctgtt-atccatgcttgtgagtg-----tggtttaatcataatcttgt--attttactttccacacttttcatct---ctctgccagtgacgtgttggttgtcctca----g------------cgtccctcccataggtcgcaa---------------------tgattaaa---------------------accagcaaatac------ggtctcggcttca-agtgggcgccagaattt---------------cgttggctgcttccggatgcagcggaggagttggctagtcctatgaagtcagatgagggtgggttatg-------------------------------cccctctactggtcaagcgatggaaagtgttggattcgtttatgataat---catgtgaagatagattgtcgctgcattcttggacaagaatggcatgtgcagtcaaatcttatccgtgatatttttgttcatgaagatctacatgttgtagaagttctaactaaaacagccgtaaagtccggtacggcaattttaattaaatcacctttgca---------------------tagcttgggtggttttcctaaagggtatgttatgggcttgtt---------ccgttcatacaagactaaacgtt--------------------------------------------------------atgttgtacat------------------------------------------------catctttctatgacta-----------------------catctactactaatttt------ggtgaagattttttgggttg-------------gattgtaccttttggttttatgccatcttat-gttcacaaatggtttcaat-tctgt-aggttgtatat-----------tgaagagagtgatttaataatttcaaattttaa--------------------------------atttgatgattatgat------------tttagtgtagaagatgcttatgctgaggttcatgctgagcctaaaggtaaatattcacaaaaag---cttatgctttacttagacaatatcgtggtattaaacccgtacttt---ttgtagaccagtatggttgtgactattctggtaaattagcagattgtcttcaagcttatggtcattattctttgcaagatatgagacaaaagcagtctgtatggcttgccaattg-----------------tgactttgatattgtagtggcttggcatgtagttcgtgattcacgatttgttatgcgcctgcagactatagctactatttgtggtattaaatatgttgcacaac------------------------ctacagaagatgtagtagatggagatgtagttatacgtgaacctgtacattta---ttatctgctgatgcaatagttttaaagcttcctagtttgatgaaagttatgactcatatggatga---------ttttt---------ctattaaatctatatataatgttgatt---tgtgtgattgtggttttgttatgcagtatggttatgtagattgttttaatgataattgtgatttttatggttgggtttcaggtaatatgatggatggtttttcttgtccattgtgttgta---cagtttatgactctagcgaagttaaagccc-----aatcatctggtgttattcctgaaaatcctgtgttatttactaatagtac------------tgatactgttaaccatgattc----------------------------tttt------------------------------------------------------aatttgtatggttattctgtcacaccatttggttcttgtatatattggtcgccgcgtcctggattg------------tggattcctataattaaatcttcagtcaagtcttatgatgatttggtttattcaggtgtagtaggttgtaaatctattgtt-aaagaaactgctcttattactcatgcactttacttagattatgttcaatgtaagtgtggtaa------tcttgaacaaaatcatattcttggcgttaataatt-------cttggtgtaggcaactgttg-----------------cttaatagaggtgattataatatgcttctaaaaaatattgacttgtttgttaagcgtcgtgctgattttgcttgcaag------------------------------tttgcagtttgtggagatggttttgt-------------------------------------------------------accttttttactagat----ggtttaattccccgtagttatta------------------------------------------------tcta------------------------------------------------------------------------attcagagtggtattttctttacatctttgatgtctcaattttcacaagaagtttctgatatgtgtttaaaaatgtgtatt-------------ttgtttatggacagagtttcagttgctacattttatatagagcattatgttaataggttggttactcaatttaagtta------------------------------ttgggtactacacttgttaataaaatggttaattggtttaatacc---------atgttagatgctagtgcacctgctacaggctggcttctttaccaattattgaatggtctttttgtagtatctcaagccaactttaattttgtt---gctttaatacctgattatgctaaaattttagttaataaattttacactttttttaagttattattagagtgtgttacagttgatgttttaaaagatatgcctgttcttaaaactattaatggtttagtttgtattgtaggcaataagttttataacgttagtacagggttaattc------------------------------ctggttttgttttaccatgtaatgcacaggaa---------caacaaatttatttttttgaaggcgttgca---------------------------------gaatctgttatagtagaagatgatgttattgagaatgtcaaatcttc--------tttatcatcttatgagtattgtcaaccacctaaatctgtagaaaaaatttgta--ttatagataatatgtacatgggtaagtgtggtgataaa---------tttttccctattgtcatgaatgataaaaatatt-----tgtcttttagatcaggctt---ggcgtttt-ccatgtg----caggtagaaaagttaattttaacgagaaacctgttgttatg---------gagattccgtctttgatga---cagttaaggttatgtttgatttagattctacttttgatgatattttaggtaa---agtttgttcagaatttgaagtagaaaagggtgttactgtagatgattttgttgctgttgtttgtgatgctatagagaatgctttaaac------tcttgtaaagagcatccagtggttggttatcaagttcgtgcatttttaaataaacttaatgagaatgttgtttatttatttgatgaggctggtgatgaagcaatggcctctcgtatgtattgtacttttgctattgaggatgtt---------------------------------gaagacgttatcag---tagtgaagccgtcgaagatactattgatggtgtcgttgaagacactat------------------------------------t------------------------------------------------------------aatgacgatgaagat------------------------------------gttgttactggtgacaatgacgatgaagatgttgtt---------------------------------------------------------------------a---------------------------------------------------------------------------------------------------------------------------------------------------------------------------ctggtgacaatgacg------------------------------atgaagatgttgttactggtgacaa------------------tgacgatgaagatgt-------------------------------------------------------------------------tgttactgg------------------------------------------------------------------------------------------tgacaatgacg--atgaagatgttgttactggt----gacaa----------------------------------------------------tgacgatgaagatgttgttactggtgaca---------atgacgatgaagatgt--------------------------------------------------------------------------------------------------tg------------------------------------------------------------------------------------------------ttact------------------------------------------------------------------------------------------------------------------------------------------------------ggtgacaatgacgatgaagatgttg---------------------------------------------------------------ttactggtgacaatgacgatgaagatgttgtt--------actggtgacaatgacgatgaagatgtt------------------------------------------------------------------------gtt-actggtgacaata---------------------------------------------------------------------------------------------------------------acgatgaagagattgttact-----------------------------------------------------------ggtgacaat--------------gacgatgaagatgttgttactg--------------------------------------------------------------------gtgacaataacgatgaagagattgttactggt---------------------------------------------------------------------------gacaatg---------------------------------------------------------------------------------------atgatcaaattgttgttactggtgatgatgtagatgatat-----------------------------tgaaagtatttatgactttgatactta---taaagctctttt----------------------------------------------------------------------------------------------------------agtttttaatgatgtctataatg----------------------------atgctttgtttgttagttatggttctagtgttgaaacagaaaca-------------------------------------------------------------------------------------------------------------------------------------------------------------------------------------------------------------------------------------------------------------------------------------------tattttaaagttaatggtttatggtcacctactattacacatactaactgttggttgcgttctgtgttacttgtaatgcagaaatta---------ccttttaagtttaagga------------tttagctattgaaaatatgtggttatcttataaggtgggttataatcaaagtt-------------------------------------------------------------------------------------------------ttgttgattatttactgaccactattcctaaagctattgttttgcctcaa-------------ggtggttttgtagctgattttgcttattggtttttaaaccagtttgatattaatgcgtatgctaattggtgttgtttaaaatgtggtttttctttt--------------------------------------------------gatttaaatggtttggatgctgtgtttt---tttatggagatattgt-----gtctcatgtttgtaag---tgtggacataatatgactctaatagcagcggacttaccttgtacattacatttttcattatttgatgacaatttttgtgctttttgcacccctaaaaaaatttttattgctgcatgtgctgtggatgtaaacgtttgtcattctgtagctgttataggtgat---------gaacaaatagatggtaagtttgttactaaatttagtggtgataaatttgattttatagtaggttatggaatgtcatttagtatgtcttcttttgagttagctcaattgtatggtttgtgtataacacctaatgtatgttttgttaaaggtgatattataaatgttgctagacttgttaaagctgatgttattgttaatcctgctaatgggcatatgctccatggtggtggagttgcaaaagctatagctgtagctgcaggtaaaaaattttctaaagaaactgctgcta-tggttaaatctaaaggtgtttgccaagtaggagattgttatgtttctaccggtggtaaattatgtaaaac---aattcttaatattgtaggccctgatgctagacaagat---ggaagacaatcttatgttttgttagcacgtgcttataagcatcttaataagtatgattgttgtttgtctactctcatatcggctggtatatttagtgttcctgctgatgtgtcattaacttaccttctaggtgttgttgataaacaagttatccttgttagtaataat------------aaagaagattttgatatt--------------------------------------------------------------------------------------------a---------------------ttcaaaaatgt--------------------------------------------------------------------caaat------------------------------------------------------------------------------------------------------------------------------------------------------------------------------------------------------------------------------------------------------------------------------------------tacttcagttgttggtactaaagcattggctgtt--------------------------------------------agatt---aactgctaatgtaggccgtgttattaaatttgagac---------------------------------------------------------------agatgcatacaaacttttcttga---------------------------------------------------------------------------------------------------------------------------------------------------------------------------------------------------------------------------------------gtggtgatgatt------------------------------------gttttgtttcaaattcttctgttatacaaga------------------agttttattgcttcgtcatgatatacaattgaataatgacgttcg---------------------------------------------------------------------------------------------------------------------------------------------------tgattatttgttgtctaagatgactagtcttcctaaagattggcgtcttatcaataaatttgatgttattaatggtgttaaaactgttaagtattttgagtgtcctaattctatttatatatgtagtcagggtaa------agactttggttatgtatgtgatggtt---ctttttataaagcaactgttaatcaagtttgtgttt-------------------------tattagctaagaagatagatgttttgcttactgtagatggtgttaattttaaatctat--ttctcttactgtaggtgaagtttttggtaaaatacttggtaatgttttctgtgatggcattgatgttactaagttaaagtgtagtgatttttatgccgataaaattttatatcagtatgaaaatttgtctttagctgatatt------tctgctgtacaaagttcatttggttttgatcagcaacaattgctcgcttactataat-------tttttaacagtatgtaaatggtctgtagttgttaacggtccatttt------tttcttttgaacagtctcataataattgttatgtgaatgtagcttgtcttatgttgca---gcatattaatcttaaatttaataaatggcagtggcaggaagcatggtatgaatttcgtgctggcagaccacataggttagttgctcttgttttagctaaaggtcattttaaatttgatgaaccatcagatgctactgattttattcgtgttgttttgaaacaagctgattta---tcaggtgcaatttgtgaattagaacttatttgtgat---tgtggtattaaacaagaaagtcgtgttggtgttgatgctgttatgcattttggtacattagcaaa---gactgatctttttaatggttataagattggctgtaattgtgcaggtagaattgtccattgt---actaaattgaatgtaccatttttgatttgttctaatactcctctgagtaagga------tt-----------ta------------cctgatgatgttgttgcagctaacatgtttatgggtgtaggtgt-----------aggccattatacacattt---gaaatgtggttcaccttaccaacattatgatgcttgtagtgttaaaaaatatacaggtgttagtggttgtttaactgactgcttgtatctt------------aaaaatttaacccagacttttacatctatgttgactaattattttttggatgatgttgaaatggttgcttataaccctgatctttcacaatattattgtgataatggtaagtattataca------aaacctattataaaggctcaatttaaaccatttgctaaagttaacggtgtttatactaactttaagttagttggacatg---------------------------atatttgtgctcaattgaatgataagttaggttttaatgtagatttgccgtttgttgagtacaaagtaac------agtctggcctgtagctactggtgatgttgttttggcatctgatgatttatatgtgaaacg-ttattttaaaggatgtgaaacttttggtaagcctgttatttggttttgtcatgatgaagcatcattgaattctcttacttattttaataaacctagt------------------------------tttaaatctgaaaatagatatagtgttttgtctgttgat------------------------------------------tctgtatctgaggagtcacaa-ggtaatg---------------------------------------------------tggttacttctg----------------------ttatggaatcgcag---------------------------------------attagtactaaag---aggttaagttaaagggtgttagaaaga------ctgttaaaatagaagat-------gctattattgttaatgatgaaaatagttctattaaggt---tgttaaaagtttatctttagttgatgtttgggatatgtatttgacaggttg---tgattatgttgtttgggttgctaatgaattgtcacgcctagttaaatcaccaacag---ttagggaatatatacgatatggtattaaacctatta---------------------------------ctatacctatagatttgttatgtttaagagatgataatcaaa---ctcttttagttccta------------------------------------------------------aaatttttaaagcaagagctatag-----------aattttatggttttttgaagtggttgttt---------------atttatgtttttagtttattacat------------------tttacaaatgataaaaccattttttatactacagaaatagcttctaagt---------ttacttttaatttgttttgtttggctcttaaaaatgc---------------------------ttttcagacatttagat---------------------------ggagtatatttataaaaggttttcttgttgtagccactgtgtttttgttttggtttaattttttgtatataaatgttatttttagtgatttttatcttcctaatattagtgtttttcc---tatttttgtgggaagaattgttatgtggataaaggctacttttggtttggttacaatttgtgatttttattctaag------------------------ttaggtgtaggttttacaagtcatttttgtaatggtagttttatatgtgaattgtgttattctggttttgatatgttggatacatatgcagctatagattttgttcagtatgaagtagatagacgtgttttatttgattatgttagtttagtcaaattaattgttgaactcgttattggttattcattatatacagtatggttttatccattattttgtcttattggtttacaattatttactacatggttgcctgatttgtttatgttagaaactatgcattggttgattagatttattgtatttgtagctaatatgt-----tacctgcttttgtcttgttgcggttttatatagttgttactgctatgtataaagtagttggttttattaggcatattgtttatggttgtaataaagctggttgtttattttgttataaacgaaattgtagtgttcgtgttaagtgtagtactattgttggtggtgtaattcgttattatgatattactgctaatggtggtactggtttttgtgttaaacatcaatggaattgttttaattgccattcttttaaaccaggtaacacttttataactgtagaagctgctatagaactttctaaagagcttaaacgacctgtaaatccaactgatgcttcacattatgtagttactgatattaagcaagttggttgtatgatgcgtttgttctatgatagagatggacagcgtgtttacgatgatgttgatgctagtttatttgtagatattaataatctgttacattct-aaagttaaagttgttcc-----------------taatttgtatgtagttgtagtagagagtgatgctgatagagctaattttctgaatgctgttgtgttttatgcacaatcattgtataggcctatattactcgtagacaaaaagttaattactacagcttgtaatggtatctctgtaacccagactatgtttgatgtttatgttgatacttttatgtctcatttt---gatgttgatagaaagagttttaataattttgttaacattgctcatgcttctcttagagagggtgtgcaattagaaaaggttttagatacttttgtgggatgtgta---cgtaaatgttg---ttccattgattcagatgttgaaacaagatttattactaaatctatgatatctgcagtagctgctggtttggaatttactgatgaaaattataacaatttggtacctacatatttaaagagtgataatattgtagctgctgatttaggtgttcttatacagaatggtgctaagcatgtacagggtaatgttgctaaggcagctaatatttcttgtatatggtttattgatgcttttaatcaacttactgctgatttacagcataaattaaaaaaagcatgtgttaaaactggcttgaagttaaaattgac------ttttaataagcaagaggcaagtgtccctattcttacaacacccttttcacttaaaggaggtgttgtattgagtaattt---------------------------------------------------------------------------gtta----------------------tatatattattttttgttagtttaatctgttttatattattgtgggcttt----attgcctac-atatagtgtttataagtctgatattcatttgc-ctgcttatgctagttttaaagttattgataatggtgttgttagagatatttcagttaatgatttatgttttgctaataaatttttccaatttgatcaatggtatgagtccacttttgggtctgtttactatcataattc-------tatggattgccctattgtagtggcagttatggatgaagatatcggttctactatgtttaatgttcctactaaagttttgagacatggctttca------tgttttacattttttaacttatgcatttgctagtgatagtgttcagtgctatacaccacatattcagatttcttataatgatttttatgctagtggttgtgttttatcatctttgtgtactatgtttaaaagaggtgatggtacaccacatccttattgttattcagatggtgttatgaagaatgcttctttgtatacatctttggttccacatacacgttatagccttgctaattctaatggttttataagatttcctgatgttattagtgaaggtattgtacgtattgtaagaacgcgctctatgacttattgtagagtgggtgcatgtgaatacgccgaagagggtatatgttttaattttaatagttcctgggttttgaataatgattattatagaagtatgcctggaactttttgtggtagagatctttttgatttattttatcaattttttagtagtttaattcgtcctatagatttcttttctcttactgctagttctatttttggagctatattggctatagttgttgtcttggttttttattatttaataaaacttaagcgtgcttttggagattatactag------tgttgtagttataaatgttgttgtttggtgtattaattttcttatgctttttgtttttcaagtttatcctatttgtgcatgtgtttatgcttgtttttatttttatgtaacattgtattttccttctgaaattagtgtaattatgcatttgcaatggattgttatgtatggtgctataatgcctttttggttttgtgtcacatatgtagctatggttattgcaaaccatgttttatggttattttcatattgtaggaaaattggtgttaatgtatgtagtgatagtacatttg------------aagaaacatctcttactacttttatgattactaaagattcttat-----tgtagattaaagaattctgtttctgatgttgc-ctacaatagatatttgagtttgtataataagtatcgttactatagtggtaaaatggatactgctgcctatagagaagcggcgtgttctcagttagctaaggctatggaaacatttaatcacaataatggtaatgatgtcttatatcaacctcctacagcatctgtttctacatcttttttgcaatcaggtattgtaaagatggtatctcctacgtcaaaaattgaaccttgtattgttagtgttacttatggtagtatgactttgaatggtttatggttagatgacaaagtttattgtcctcgtcatgttatatgttcatcctctaatatgaacgaacctgattattctgccttattgtgtagagttactctaggtgattttactataatg---------tctggtcggatgagtttaacagttgtgtcttaccagatgcagggctgtcaacttgttttgacagtctctttacaaaatccttacactccaaaatatacttttggtaatgttaaacctggtgaaacttttactgttttagctgcgtataatggccgaccacaaggggcatttcatgttactatgcgtagtagttatac---------------------------------------------------------tattaaaggttcttttttgtgtgggtcatgtggatctgttggttatgtattaacaggtgatagtgttaagtttgtatatatgcatcaattagagctcagtactggttgtcacactggcactgattttactggtaatttttatggtccatatagagatgctcaagttgtacagttgccagttaaggactacgtccagactgttaatgttattgcttggctctatgcagctatacttaataattgtgcttggtttgtacaaaatgatgtttgttctactgaagattttaatgtttgggctatggcaaatggtt---------ttagccaagtaaaagc-agatcttgttttagatgctttggcttcaatgacaggtgtttctattgaaactttattggctgctattaagcgtctat---atatgggatttcaaggtcgtcaaatactaggaagttgtacttttgaagatgaattggcaccttctgacgtttatcaacaattggctggtgttaaattgcaatctaaaacaaaaagatttattaaagaaacaatttattggattttgatatctacatttttgtttagttgtataatttctgcatttgttaaatggactatatttatgtatattaatacacatatgattggtgttacattatgtg---tactttgttttgttagttttatgatgttactagttaaacataagcatttttatttgactatgtatataattcctgtactctgtaccttgttttatgtaaattatttagttgt--ttataaggaaggttttaga-------ggttttacttatgtctggctctcatattttgttcctgctgtgaattttacttatgtttatgaagtattttatggttgtattttatgtgtttttgctatttttat------------aactatgcatagtattaatcatgacattttttctttgatgtttttggttggtagaatagttactttaatttctatgtggtattttgggt------cgaatttagaagaggatgttttgttatttattacagcctttttaggtacttatacatggaccactattttgtcattagctatagcaaaaattgttgcta-attggttgtctgttaatatat--tttattttacagatgtaccttatattaaattgattctcttgagttacttatttatagggtatattttatcttgttattggggatttttctctcttttaaacagtgtttttagaatgcctatgggtgtttataattataaaa---------------tttctgttcaagaattgcgttatatgaatgctaatggcttacgtccacctcgtaatagttttgaggctattttgttaaatttaaaactgcttggaataggtggcgtgccagttattgaagtctcccaaattcaatcaaaattgactgatgtgaaatgtgctaatgttgttttgttaaattgtttacagcatttgcatgttgcttctaattctaagttgtggcagtattgtagtgttttacataatgaaatactatctacttcagatttgagtgtagcttttgataagcttgctcaattattgattgttttattcgccaatcctgctgcagttgatactaagtgtcttgcaagtatagatgaagttagcgatgattatgttcaagatagtaccgttttgcaggctttgcaaagtgagtttgtaaatatggctagttttgttgaatatgaagtcgcaaagaaaaatttggctgatgctaaaaatagtggttctgttaatcaacaacagataaaacagttagaaaaagcatgtaatatagctaagtctgtgtatgaacgcgataaagctgtagctcgcaaacttgaacgtatggcagacctagcacttactaacatgtataaagaggctcggattaatgataagaagagtaaagttgtttccgctttgcagacaatgctttttagcatggttcgtaaattggataatcaggctttaaattctattctggataatgctgttaaaggttgtgtacctttgagtgctattccagcattggctgctaatactttaactataataataccagataaacaagtttttgataaagttgttgataatgtttatgttacatatgctggtagtgtatggcatatacagactgttcaagatgctgatggtattaataaacagttaactgatatt------------agtgttgattctaattggcctcttgttatcatt-gctaacaggtataatgaagttgctaatgctgttatgcagaataatgagttgatgcctcataaattaa---aaatacaagttgttaatagtggttctgatatgaattgta---atattcctactcaatgttattataataatggtagtagtggtagaatagtttatgctgttcttagtgatgttgatggtcttaagtatactaagataatgaaa------gatgatggaaattgtgttgttt---tagagcttgatcctccttgtaaattttctatacaagatgttaagggacttaaaattaagtatctttattttattaaaggatgtaacactttagctagagggtgggttgttggtactttatcttcaacaattagattgcaggctggtgttgctactgagtatgcagctaattct-tctatactttcattatgtgcattttctgtagatcctaagaaaacttatttagattatatacaacaaggtggtgtacctataattaattgtgttaaaatgctctgtgatcatgctggtactggtatggccattactattaaacctgaggctactattaaccaagattcttatggtggtgcctctgtttgtatttattgccgtgcacgtgtagagcatccagatgtagatggtatatgtaaattacgtggtaaatttgtacaagtccc---tttgggtataaaagaccctattctttatgtgttaacacatgatgtttgtcaagtctgtggtttttggagagatggcagttgt------tcctgtgtaggttcaagtgtcgctgttcaatctaaagattt-aaattttttaaacgggttcggggtactagtgtgaatgcccggctagtaccctgtgctagtggtttatctactgatgtt-caattaagggc-atttgacatttgtaat------accaatagagctggtataggtttatattataaagtgaattgttgccgttttcagcgtatagatgacgacggtaataaattggataagttctttgttgtcaaaagaactaatttagaagtttataataaagagaaaacttattatgagttgactaaaagtt---------------gtggtgttgtggctgaacatgatttctttacatttgatattgatggtagtcgcgtgccacatatagttcgtaggaatctttcaaagtatactatgttagatctttgctatgcattgcgtcattttgatcgtaatgattgttcaatattgtgtgaaattctttgtgagtatgctgattgtaaagaatcctacttttctaagaaagattggtatgattttgttgaaaatcctgatattattaatatatataaaaaattaggccctatttttaatagagctttacttaatactgtcatttttgcagacaccttagttgaagtaggtttagttggtgttttaactttagataaccaagatttgtatggtcaatggtatgattttggtgattttatacaaacagccccaggatttggtgtggcagtcgcagattcttactattcttatatgatgcctatgttgactatgtgtcatgtattagattgtgaattatttgttaatgatagttatagacaatt------------cgatcttgtgcagtatgattttactgattacaagttagagttgtttaataagtattttaagtattggggtatgaagtatcatcctaatactgtggattgtgataatgataggtgtatta-ttcattgtgctaattttaatatactatttagtatggttttacctaatacttgttttggtccccttgttagacaaatttttgtagatggtgtaccgtttgttgtttctattggttaccattacaaagagttaggtgtagttatgaacttagatgttgacacacaccgttatcgtttgtctcttaaagatttacttctttatgcagcagatcctgctatgcatgttgcatctgctagtgctctgcttgatttacgaacttgttgttttagtgtagctgccattacaagtggtataaaatttcaaactgtaaaaccaggtaactttaaccaagacttttacgagtttgttaaaagtaaaggcttgtttaaagagggtagtacagttgatttgaaacattttttctttactcaagatggtaatgctgcaattactgattataattattataagtataatttacctactatggttgatattaagcagttattgtttgtattagaagttgtttataaatattttgaaatttatgatggtggttgtataccagcatcacaagttattgttaataattatgataaaagtgctggttatccatttaataaatttggtaaagccagactttattatgaggcattatcatttgaagaacagaatgaaatttatgcatatactaaacgtaatgttctgcccaccttaactcaaatgaatttaaaatatgctatcagtgctaagaatagagctcgcactgtagcaggtgtttctattcttagtactatgacaggccgaatgttccatcaaaaatgtttgaagagtatagcagctacccgaggtgttcctgttgttataggaaccactaaattttatggtggttgggacgatatgttacgtcatcttataaaggatgttgacaaccctgttcttatgggttgggattatcctaaatgtgatcgtgctatgccaaatattttgcgtattgttagtagtttagttttggcccgcaaacatgaattttgttgttcacatggtgatagattttatcgccttgcgaatgaatgtgctcaagttttgagtgaaatagttatgtgtggcggttgc---tattatgttaag---cctggtggtactagcagtggtgatgcaactactgcttttgctaattctgtttttaatatatgtcaggctgttactgctaacgtttgttctcttatggcctgtaatggccataagattgaagatttaagtatacgcaatttacaaaaacgcttatactctaatgtttatc-gtacagattatgttgattatacatttgttaatgagtattatgaatttttatgtaagcattttagtatgatgattttgagtgatgatggtgttgtctgttataactctgattatgctagtaagggttatatagctaatataagtgtttttcaacaagttttgtactatcagaataatgtttttatgtctgaatctaaatgttgggttgaaaatgatattactaatggtcctcatgaattttgttcccaacatactatgttggttaagatagatggtgattatgtttatttaccatatccagatccttctagaattctaggagctggttgttttgttgatgatttattgaagactgacagtgttcttttgatagagcgctttgtaagtctagctatagatgcttaccctttagtatatcatgaaaatgaagaataccaaaaagtctttcgtgtatatttagaatatataaaaaaactgtataatgatcttggtactcagatcttagatagttatagtgttattttaagtacttgtgatggtttaaagtttactgaagaatcattttacaagaatatgtatttaaaaagtgccgtgatgcagagt---gtaggtgcatgtgttgtttgttcatcacaaacttctttgcgttgtggcagttgtatacgtaagcctttgttatgttgtaaatgttgttatgaccatgttatggcaactaatcataaatatgttttgagtgtctcaccttacgtttgtaatgcacctaactgtgatgtgagtgatgtcaccaaattatatttgggtggtatgtcttactattgtgaaaaccataaaccccattattcatttaagttagttatgaatggtatggtctttggtttgtataaacaatcttgtacgggttcaccttatatagatgattttaataagatagctagttgtaaatggacagaagttgatgattatgttctggcaaatgagtgtattgaacgtttaaagttatttgctgcagaaactcaaaaggcaactgaagaggcttttaaacaaagctatgcttctgctaccattcaagagattgttagtgatagagaagttattttgtgttgggagacaggtaaagttaaaccaccacttaataaaaattatgttttcacaggctaccattttactagtactggtaagacagttttaggtgagtatgtttttgataaaagtgaattaactaacggtgtgtattaccgcgctacaactacttataaactttctataggtgatgtttttgttttaacatcacattctgtagctagtttaagtgcacctacacttgtcccacaagagaactatgctag----tataagattttctagtgtttatagtgttccattggtgtttcaaaataatgttgctaattatcagcacattggaatgaaacgttattgcactgttcaaggtccccctggtacgggaaagtctcatcttgctataggtctagctgtttattactacacagcacgtgtagtttatactgctgctagtcatgctgctgtagatgcattgtgtgaaaaagcttataagtttttaaatattaacgattgtacacgtattattcctgctaaagttcgtgtagattgttatgataagtttaaaattaatgataccacttgtaagtatgtttttaccacaataaatgcattaccagagttggttacagatattgttgttgttgatgaagttagtatgcttactaattatgaattgtctgttataaatgctcgtattaaagctaaacattatgtatatattggagatcctgctcaattacctgcaccacgtgtgctgttgagcaagggttctttagaacctaggcacttcaattctattactaaaataatgtgttgtttaggtcctgatatctttttgggaaattgttataggtgtcctaaagaaattgtagaaactgtttcagcattggtttatgataataaactcaaggctaaaaatgataatagttcattatgttttaaagtatattttaagggacagacaacacatgagagttcaagtgctgtaaatattcaacagatatatctaattagtaaatttttaaaagctaatccagtttggaatagtgctgtttttattagtccttataatagtcagaattatgttgctaagcgtgttttaggtgttcaaacacaaactgtagattctgctcaaggttcggaatatgattacgttatatattcacaaacagcagaaacagcccattctgttaatgttaatcgatttaatgttgccataactagagccaagaagggcattttttgtgttatgagtaatatgcaattatttgaatctcttaattttattactctacctttagataaaattcaaaatcaaactttacctcgtttgcattgcacaacta------atctttttaaagattgtagtaaaagttgcttaggttatcatccagcgcatgccccctcatttttagcagttgatgataaatataaggttaatgaaaatttggctgtaaat---ttaaatatttgtgaacctgttttaacatattctcgtttaatatctcttatgggttttaaattagatttgactcttgatggttattctaaattgtttattactaaagatgaagccattaaacgtgttagaggttgggttggttttgatgttgaaggcgctcatgctactcgcgaaaacattggaacaaactttccactgcaaataggtttttcaactggtgtggattttgtagttgaagctactggcttatttgctgagagagattgttatacttttaaaaaaactgtagctaaagctcctcctggtgaaaaatttaaacatttaataccccttatgtcaaaaggtcaaaagtgggatattgttagaattagaattgttcaaatgttatctgattatcttttagacctttctgatagtgtagtatttattacttggtctgccagttttgaacttacttgtttaaggtattttgctaaattaggcagagagcttaattgtaatgtgtgttctaatcgtgctacatgctacaattctagaactggttattatggttgttggcgccatagtt---------atacttgtgattatgtgtataatccacttattgtagatatacaacagtggggttatacaggttctttaactagtaatcacgatataatttgtaatgtacataaaggtgcacatgttgcgtcagctgatgcaattatgactcgttgtttagcaatctatgattgtttttgtaaatctgttaattggaatttagagtatccaataatttctaatgaggtcagtataaatacatcttgtaggttattgcagcgtgtcatgcttaaagctgccatgctatgtaatagatacaacttatgttatgacataggcaatcctaaaggtttaacttgtgtcaaagattat------gaatttaaattttatgatgcttttcctgtagccaagtctg---------ttaaacagttattttatgtctatgatgtgcataaagataattttaaagatggtttatgtatgttttggaattgtaatgttgataaatatccatctaattcaattgtttgtagatttgacactcgagtgttaaataaattaaaccttcctggatgtaatggtggtagtttgtatgttaataaacatgcattccatactaatccttttactagaactgtttttgaaaatcttaagcctatgccttttttctattattcagatacgccttgtgtgtacgtagatggtttagaatctaaacaag----------ttgattacgttcctttaagaagcgccacttgtatcacacggtgtaatctaggtggagctgtttgttcaaagcatgctgaagaatattgtaactaccttgagtcttataatatagttactacagcaggctttactttttgggtttataagaattttgatttttataatttatggaacacttttactacgttacagagtttagaaaacgtaatatataacttggttaatgttggtcattatgatggacgtacaggtgaattaccttgtgctattatgaatgacaaagttgttgttaagattaataatgtagatactgttatttttaaaaataatacatcatttcctactaatatagctgttgaattgtttacaaaacgtagtatccggcaccaccctgaacttaagattcttagaaatttgaacattgatatttgttggaagcatgtcctgtgggattatgttaaagatagtttgttttgtagttccacttatggtgtttgtaaatacacagatttgaagttc---------------atcgaaaat------------ttgaatatactttttgatggtcgtgacactggcgctttagaagcttttagaaaagcaagaaatggtgtttttattagtactgaaaaattaagtaggttatcaatgattaaaggtccgcaacgagctgatttaaatggtgtgattgtg------------------------------gataaagttggagaactcaaag---------ttgagttttggttcgctatgagaaaagatggtgacgatgttatcttcagccgaacagacagcctatgctcaagccattactggagcccacaaggtaatctaggtggtaatt---------gcgcgggtaatgtcattggtaatgatgctctaacacgttttactatctttactcagagtcgtgtattgtcaagttttgaacctcgctcagatttagaacgggattttattgatatggatgataatctgtttattgctaaatatggtttagaagactatgcatttgatcatatagtttatggtagttttaaccataaagttataggaggtttgcatttgcttataggcttatttcgtaggctaaaaaaatctaatttgttaattcaagagtttttacagtatgattctag----------tattcattcatattttattactgatcaggagtgtggtagtagtaagagtgtttgtacagttattgatttattattagatgattttgtttctattgttaagtcattaaatttgagttgtgttagtaaagttgttaatattaatgttgattttaaggattttcaatttatgttgtggtgtaatgataataaaattatgactttttatcctaaaatgcaa-gccactaatgattggaaacctggctattctatgcctgttttgtacaagtatttgaatgttccattagagagagtctctttatggaattatggtaaacctattaatttgcctacaggctgtatgatgaatgttgctaagtacactcaattatgtcagtatttgaatactacaacattagctgttcctgttaatatgcgtgttttacatttaggtgcagggtctgataaagaagtagctccaggttctgctgttttaagacagtggttaccatctggtagtattcttgtagataatgatttaaacccatttgttagcgatagtttagttacttattttggagattgtatgactttaccatttgattgtcattgggatttgataatatctgatatgtatgatcctcttactaaaaat---attggtgattataatgtgagtaaggatgggttttttacttacatttgtcatttaattcgtgataaattatctttgggtggtagtgtagctataaaaattacagagttttcttggaatgctgatttatataaattaatgagttgttttgcattttggacagttttttgtact-aatgtaaatgcttcttctagtgaagggtttttaataggtataaattacctgggtaaatcttcttttgaaatagatggcaatgttatgcatgctaactatttgttttggagaaatagtacaacatggaatggcggtgcttatagtttatttgatatgactaaattttctttgaaattggctggcactgctgttgttaatttaagaccagatcaattaaatgatttagtttattctcttattgaaagaggtaaattattagttcgcgatacgcgtaaagagatttttgttggtgatagtcttgtaaatactt-gttag--atct----------------------------------------------------------------------------------------------------------------------------------------------------------------------------------------------------------------------------------------------------------------------------------------------------------------------------------cattaa-------a--------------------------------------------------------------------------------------------------------------------------------------------------------------------------------------------------------------------------------------------------------------------------tctaaactatgttaattatttttt------------------------------------------------------------------------------------------------------------------------------------------------------------------------------------------------------------------------------------------------------------------------------tatttttttattt---------------------------------------------------------------------------------------------------------------------ctgtta-----------tggttttaatgaacctc---ttaatgttgtgtctcatttaaaccatgactggtttttatttggt---------gatagtcgttctgattgtaaccatattaataatttaaaaattaaaaattttgatt--------atttggatattcaccctagtttgtgcaacaatggtaagatttcatctagtgccggtgat-----------------tctatttttaagagttttcatttcactcgattttataattacactggcgaaggtgatcaaattattttttatgagggtgttaattttaatccttatcatagatttaagtgttttcctaatggtagtaat---gatgtatggcttcttaacaaggtaagattttatcgtg-------------------------------ccttatattctaatatggccttttttcgtt---------------------------------------------------------------------------------------------------------------------------------------------------------------------------------atcttacttttgttgatattccttataa-----------------------------------------------------------------------------------------------------------------------------------------------------------tgtttctctttt------------------------------------------------------------------------------------------------------taagtttaattct---tgtaaa------------agtgatat---------tttatcacttaacaatcctatttttat--------------------------------taattattctaag---gaagtttattttactttattaggttgttctctttatttagtaccgctttgccttttt---------------------------------------------aaatctaactttagtca------------------------------------gtact--------------------attataacatagatact-ggctctgtttatggtttt---------------------------tctaatgttgtttatcctgatttagactgtatttatatttctcttaaaccaggttcttataaagtttccaccactgcaccttttttatccttacctactaaagctctctgttttgataaatctaaacaatttgtacctgtacaggttgttgattctagatggaacaacgagcgtgcctcagatatttctttatctgttgcatgtcaa---------------------ttgccatattgtta------------------------------------ttttcgcaattct---------------------------------------------------------------------------------------------------------------------------------------------------------------------------------------------------------------------------tctgctaat--tatgttggcaa------------------------------------------------gtatgatattaaccacggtgatagtggtttt-----------------------------------------atttctattttatctggtcttttatataatgtttcttgtatttc---------atattatggtgtatttttatatgataattttaca---------tccatttggccctattattcttttggtaggtgtcctacatcttctattattaaa---------------------------------------------catccaa------tttgtgtttatgattttttgcctattattt-----------------tacaaggtattttattat----------------gtttagctttactttttgttgtt------------------tttctattat---------------------------------------------------------------------------tcttgttatataacg-ataaatctcatta-----------------------------------aatctaaacatgttattaat---tatttttattttgcctacaac------attagctgttataggtgattttaattgtactaattttgc---------------tattaatgatttaaacaccacagttcctcgcataagtgagtatgttgtggatgtttcttatggtttgggtacatattatatacttg-atcgtgtttatttaaatactactatattatttactggttatttccctaaatctggtgccaattttagggatctatctttaaaaggtactacatatttgagtactctttggtatcagaaaccctttttatctgattttaataatggtattttttctagagttaagaatactaa---gttgtatgttaataaaactttgtatagtgagtttagtactatagttataggtagtgtttttattaacaactcttatactattgttgttcaacctcata------------------------------------atggtgttttggagattacagcttgtcaatacactatgtgtgagtatcctcatactatttgtaaatctaa------aggtagttctcgtaatgaatcttggc---attttgataaatctgaacctttgtgtctgttcaagaaaaattttacttataatgtttctaca--gattggttgtattttcatttttatcaagaacgtggcactttttatgcttattatgctgattctggcatgcctactacttttttatttagtttgtaccttggtactcttttatctcattattatgttttgcctttgacttgtaatgctatatcttctaatactgataatgagactttacaatattgggtcacacctttgtctaaacgccaatatcttcttaaatttgacaaccgtggtgttattactaatgctgttgattgttctagtagtttctttagcgagattcaatgtaaaactaaatctttattacctaatactggtgtttatgacttatctggttttactgttaagcctgttgcaactgtacatcgtcgtattcctgatttacctga------------------------ttgtgacattgataaatggcttaacaattt------taatgtaccctcacctcttaattgggaacgtaaaattttttctaattgcaactttaatttgagtactttgcttcgttta---gttcatactgattctttttcttgtaataattttgatgaatctaagatatatggtagttgttttaagagtattgttttagataaatttgccatacccaactccagacgatctgatttgcagttgggcagttctggttttctgcaatcttctaattataaaattgacactacttctagttcttgtcaattgtattatagtttgcctgc----------------------------------------------aattaatgttactattaataattataatccttcttcttggaatagaaggtatggttttaataa------------------------ttttaatttgagctct---------------catagtgttgtttactcacgttattgtttttctgttaataatactttt---------------------tgtccttgtg------------------ctaaaccttcttttgcttcaagttgtaagag---------------tcataaaccaccttctgcttcctgtcctattggtactaat------------------------tatcgttcttgtgagagtac------------------------------tactgtactcgaccacactgactggtgtaggtgttcttgtttacctgatcctataa-------------ctgcttatgaccct------------aggtcttgttctcaaaaaaagtctctggttggtgttggtgaacattgtgcagggttcggtgttgatgaagaaaagtgtggtgtattggatggatcatataatgtttcttgtctttg------------------------------------------------tagtactgatgcctttctaggttggtcttatgacacttgcgtcagtaacaaccgttgtaatattttttctaattttattttaaatggtatcaatagtggtaccacttgttctaatgat-----------ttattgcagcctaatactgaagtttttactgatgtttgtgttgattacgacctttatggtattacaggacaaggtatttt---taaagaagtttctgctgtttattataatagttggcaaaatcttttgtatgattctaatggcaacattattggttttaaag----------attttgttactaataaaacatataata----ttttcccttgttatgcaggaagagtttctgctgcttttcatcaaaatgcttcctctttggctttactttatcgtaatttaaaatgtagctatgttttgaataat---------------atttctttagctactcagcca------tat-------------------------------tttgatagttatcttggttgcgtttttaatgctgataatttaactgattattctgtttct---tcttgtgctcttcgcatgggtagtggtttttgtgttgatt--------------ataactcaccttcttcttcct------cttcgcgtcgtaaacgtagaagt------------atttctgcttcttatcgttttgttacttttgaaccctttaatgtcagttt----tgttaatgacagtattgagtctgtgggtgg--------tctttatgagatcaaaattcccactaactttactatagttggtcaagaggaatttattcaaactaattctcctaaagttactattgattgttctttatttgtctgttctaattatgcagcttgccatgacttattgtcagagtatggcactttttgtgataatattaatagtattttagatgaagttaatggtttacttgatactactcaatt---------gcatgtagctgatactcttatgcaaggtgtcacacttagctccaatcttaata---ctaatttgcattttgatgttgataatattaattttaa-atccctagttggatgtttaggtccacactgcgg------------------ttcttcttct---------cgttctttttttgaagatttattgtttgacaaagttaaactttcagatgttggttttgttgaagcttataacaattgtac---------tggtggtagtgaaattagagatcttctttgtgtacaatcctttaatggtattaaagttttgcctcctattttgtctgaatctcaaatttctggttacaccacagccgctactgttgctgctatgtttccaccatggtcag------------cagcagctggcataccattttctcttaatgtacaatatagaattaatggtttgggtgttactatggatgttcttaataaaaatcaaaagttgatagctactgcttttaataatgctcttctttctattcagaatggttttagtgctaccaactctgcacttgctaaaatacaaagtgttgttaattctaatgctcaagcacttaatagtttgttacagcaattatttaataaatttggtgcaattagttcttctttacaagaaattttatctcgtctcgatgctttagaggctcaggttcagattgataggcttattaatggtcgtttaactgctttaaatgcttatgtctctcaacagcttagtgatatttctcttgtaaaatttggtgctgctttagctatggagaaggttaatgagtgtgttaaaagtcaatctcctcgtattaatttttgtggtaatggtaatcatattttgtcattagttcaaaatgctccttatggtttgttgtttatgcattttagttataaacctatttcttttaaaactgttttagtaagtcctggtttgtgtatatcaggtgat------gtaggtattgcacctaaacaagggtattt-----------------------t----------attaaacataatgatcattggatgttcactggtagttcttactattatcctgaa-ccaatttc--agataaaaatgttgtttttatgaatacttgttctgttaattttactaaagcgcctcttgtttatttgaatcattctgtaccaaaattgtct---------------gattttgaatctgagttatctcattggtttaaaaat---------------caaacatccattgcgcctaatttgactttaaatcttcatactattaatgctacttttttagatttgtattatgagatgaatcttattcaagagtctattaagtctttgaataatagttatatcaatcttaaagatataggtacatatgaaatgtatgtaaaatggccttggtatgtttggc------tactaatttctttttcatttataatattccttgtattgctcttttttatatgttgttgtactggttgtggttctgcatgttttagtaaa------tgtcataattgttgtgatga---gtatggtggtcatcatg---attttgttatcaaaa------catctcatg-atgatt-------------------------------------------------------------------------------------------------------------------------------------------------------------------------------------------------------------------------------------------------------------------------------------------------------------------------------------------------------------------agaat---------------------------------------------------------------------------------------------------------------------------------------------------------------------------------------------------------------------------------------------------------------------------------------------------------------------------------------------------------------------------------------------------------------------------------------------------------------------------------------------------------------------------------------------------------------------------------------------------------------------------------------------------------------------------------------------------------------------------------------------------------------------------------------------------------------------------------------------------------------------------------------------------------------------------------------------------------------------------------------------------------------------------------------------------------------------------------------------------------------------------------------------------------------------------------------------------------------------------------------------------------------------------------------ctcttgtc-agatc------------------------------------------------------------------------------------------------------------------------------------------------------------------tcattaaatctaaactttattt-----------------------------------------------------------------------------------atggacgtttggagacctagctacacacat-------------------------------------tctcttgttattagagaatttggtgttacaaatcttgaagatttgtgtctaaagtataattactgtcaacct-----------------------------------------------------------attgttggttactgtattgt-------------------------------------------acctttaaatgtttggtgtcgcaagtttggcaaatttgct-----------------------------------tctcactttacattacgtagtcacgatatttcc-----------------------------------------catagtaa---------------------taattttggtgttgtaa---------------------------------------ctagttttactacttatggtaatactgtttctgaggctgtgtctagattagttg-aatcagcttctg--------aatttattgtttggcgtgcagaggcacttaataagtatggttgatt---tatttttcaatgatactgcttggtacataggacagattttagttttagttttattttgtcttatttctttaatctttgttgttgcttttttagcaactattaagctttgtatgcaactttgtggtttttgtaatttctttattatttcaccttcggcttacgtttataaaagaggtatgcagttg---------------------------------------------------------tataagtcttatagtgaacaagttataccacccacttca-------------gattatttaatctaa-atctaaacattatgaataaatcttttt----------------------------t-----------------tccccaattcacttctgatcaagctgtt---acattcttaaaagaatggaatttctctttgggtgtaatactactttttattactatcatattgcagttcggttatacgagccgtagtatgtttgtttatcttatcaagatgattattctttggcttatgtggccattgactatcaccttgactatatttaattgtttttatgctttgaataatgcttttcttgcattttctatagtgtttactattatttctattgttatatggattctttattttgttaatagtattcggctttttattagaa------ctggcagttggtggagttttaatccagagaccaataatcttatgtgtattgatatgaaaggcaagatgtttgttaggccagttattgaggactatcacacattaactgctactgttattcgtggtcatcttta-tatac-agggtgtcaaacttggcactggttatactctttcagatttgcccgtatatgttactgtagctaagg--tgcaagtactttgtacatataaacgtgcctttttagataagttagat---gttaatagtggttttgctgtttttgttaagtctaaagttggtaactatcg------------------------------------------------------------tttaccgtcta---------------------------------------------------------------------------------------gtaaacctagtggta---------------------------------------------------------t---------------------------------------------------------------------------------------------------------------------------------------------------------------------------------------------------------------------------------------------------------------------------------------------------------------------------------------------------------------------------------------------------------------------------------------------------------------------------------------------------------------------------------------------------------------------------------------------------------------------------------------------ggata---------------------------------------------------------------------c--------------------------------------------------------------------------------------------------------tgccttgttaagag------------------------------------------------------------------------------------------------------------------------------------------------------------------cttaaatctaaactat--------------------------------------------------------------------------------------------------------------------------------------------------------------------taggatgtctt----------atac---tcccggtc--att----------------------------------------------------------------------atgctggaa----------------------------------------------gt------agaa----------------------------gct--------------------------------------------------------------------------------------------------------------------cctctggaaa-----------------------------------------------------------------tcgttc--------------------------------------------ag---------------------------------------------------------------gaatcctcaagaa----------------------aacttc---------------------ttgggctgacca---atctgaacgaaattaccaaacctttaa---------------tag---aggcagaaaaacccaacctaaattcactgtgtctactcaaccacaa------ggaaatactatcccacattattcctggttctccgggatcactcaatttcaaaaaggtagagactttaaattttcagatggtcaaggagttcccattgctttcggagtacccccttctgaagcaaaaggatattggtatagacacagccggcgttcttttaaaacagctgatggtcaacaaaagcagttgttaccgagatggtatttctactatctcggtaccggcccatatgccaatgcatcctatggtgaatccctcgaaggggtcttctgggttgctaatcaccaagctgacacttctactccctccgatgtttcgtcaagggatcctactactcaagaagctatccctactaggtttccgcctggtacgattttgcctcaaggctattatgttgaaggctcag------gaaggtctgcttctaatagtcgaccaggttcacgttctcaatcacgtggacccaataatcgttcat---taagtagaag------------taattctaattttagacat---------------------------------tcagattctatagtaa---aacctgatatggctgatga-----------gattgc-----------------taatcttgttttagccaagcttggtaaagaatct----------------------------------a---aacctcagcaagtcactaag---------caaaatgccaaggaaattaggcataaaattttaacaaaacctcgccaaaagcgaactcctaataaacattgtaatgttcaacagtgttttggtaaaagaggaccttct---------caaaattttggtaatgctgaaatgttaaagcttggtactaatgatcctcagtttcctattcttgcagaattagctcctacaccaggtgcttttttctttggttctaaattagacttggttaaaagaga------ttc---cgaggctgactcacctgttaaagatgtttttgaacttcattattctggttctattaggtttgatagtactttaccaggctttgagacaattatgaaagttcttgaagagaatttaaatgctta-----------------------tgttaattct--aatcagaacactg------------------------------------------------------------------------------------------------------------------------------------------------attctgattcg------------ttgagttctaaacctcagcgtaaaaga---ggtgttaaacaattaccagaa------------------------------------------------------------------------------cagt--------------------------------------------------ttgactctcttaatttaagt-----------------------------------------------------------------------------------------------------------------------------------------------------------------------------------------------------------------------------------------------------------------------------------------------------------------------------------------------------------------------------------------------------------------------------------------------------------------------------------------------------------------------------------------------------------------------------------------------------------------------------------------------------------------------------------------------------------------------------------------------------------------------------gctggta----------------------------------------------------------------------------------------------------------------------------------------------------------------------------------------------------------------------------------------------------------------------------------------------------------------------------------------------------------------------------------------------------------------------------------------------------------------------------------------------------------------------------ctcag-------------------------------cacatttcaaat---gatt-----------------------------------------------------------------ttactcctgaggatc--------------------atagtt----------------------------------------------------------------------------------------------------------tacttgctact---cttgatga---------------------------------------------------------------tccttatgt----------------agaaga---------ctctgttgcttaat-----------------------------------------------------------------------------------------------------------gaga-------------------------------------------------------------------------------------------------------------------------------------------------------------------------------------------------------atgaatcctaattcgacacta---------------------ggtgg-taaccc-----------------------------------ctcgcta-ttagtc---------------------------------------------------------------------------------------------------------------------------------ggaata---------ggacactctctatcagaatgaat-tcttgctgtaataacagatagagtaggttgttacagactatatattaattagtagaaattttatatttagacatttgattg-----ttagag-tag-ttataaggt-------ttagctgtagt-------------------------ata-------------------------------------------------------------------aacg-cc-tccgggaagagctatcaattgta--gtgtttaatatatatattagtatatgatt-------gaaattaattatagcctt-----------ttggaggaattac--------------------------------------------------------------------------------------------
>DQ415897_HumanHKU1_China_2004-12-
------------------------------------------------------------------------------------------------------------------------------------------------------ga-gcg--------------------attg------------------------------------------acgtt----cgt--ac----------cgtcta------------tcagcttac--gatctcttgtcagat--ctca-----ttaa--atctaaacttttta--aaca--------agattccctgtt-atccatgcttgtgagtg-----tggtttaatcataatcttgt--attttactttccacacttttcatct---ctctgtcagtgacgtgttggttgtcctca----g------------cgtccctcccataggtcgcaa---------------------tgattaaa---------------------accagcaaatac------ggtctcggcttca-agtgggcgccagaattt---------------cgttggctgcttccggatgcagcggaggagttggctagtcctatgaagtcagatgagggtgggttatg-------------------------------cccctctactggtcaagcgatggaaagtgttggatttgtttatgataat---catgtgaagatagattgtcgctgcattcttggacaagaatggcatgtgcagtcaaatcttatccgtgatatttttgttcatgaagatctacatgttgtagaagttctaactaaaacagccgtaaagtccggtacggcaattttaattaaatcacctttgca---------------------tagcttgggtggttttcctaaagggtatgttatgggcttgtt---------ccgttcatacaagactaaacgtt--------------------------------------------------------atgttgtacat------------------------------------------------catctttctatgacta-----------------------catctactactaatttt------ggtgaagatttttttggttg-------------gattgtaccttttggttttatgccatcttat-gttcacaaatggtttcaat-tctgt-aggttgtatat-----------tgaagagagtgatttaataatttcaaattttaa--------------------------------atttgatgattatgat------------tttagtgtagaagctgcttatgctgaggttcatgctgagcctaaaggtaaatattcacaaaaag---cttatgctttacttagacaatatcgtggtattaaacccgtacttt---ttgtagaccagtatggttgtgactattctggtaaattagcagattgtcttcaagcttatggtcattattctttgcaagatatgagacaaaagcagtctgtatggcttgccaattg-----------------tgactttgatattgtagtggcttggcatgtagttcgtgattcacgatttgttatgcgcctgcagactatagctactatttgtggtattaaatatgttgcacaac------------------------ctacagaagatgtagtagatggagatgtagttatacgtgaacctgtacattta---ttatctgctgatgcaatagttttaaagcttcctagtttgatgaaagttatgactcatatggatga---------ttttt---------ctattaaatctatatataatgttgatt---tgtgtgattgtggttttgttatgcagtatggttatgtagattgttttaatgataattgtgatttttatggttgggtttcaggtaatatgatggatggtttttcttgtccattgtgttgta---cagtttatgactctagtgaagttaaagccc-----aatcatctggtgttattcctgagaatcctgtgttatttactaatagtac------------tgatactgttaaccctgattc----------------------------tttt------------------------------------------------------aatttgtatggttattctgtcacaccatttggttcttgtatatattggtcgccacgtcctggattg------------tggattcctataattaaatcttcagtcaagtcttatgatgatttggtttattcaggtgtagtaggttgtaaatctattgtt-aaagaaactgctcttattactcatgcactttacttagattatgttcaatgtaagtgtggtaa------tcttgaacaaaatcatattcttggtgttaataatt-------cttggtgtaggcaactgttg-----------------cttaatagaggtgattataatatgcttctaaaaaatattgacttgtttgttaagcgtcgtgctgattttgcttgcaaa------------------------------tttgcagtttgtggagatggttttgt-------------------------------------------------------accttttttactagat----ggtttaattccccgtagttatta------------------------------------------------tcta------------------------------------------------------------------------attcagagtggtattttctttacatctttgatgtctcaattttcacaagaagtttctgatatgtgtttaaaaatgtgtatt-------------ttgtttatggacagagtttcagttgctacattttatatagagcattatgttaataggttggttactcaatttaagtta------------------------------ttgggtactacacttgttaataaaatggttaattggtttaatacc---------atgttagatgctagtgcacctgctacaggctggcttctttaccaattattgaatggtttttttgtagtatctcaagccaaccttaattttgtt---gctttaatacctgattatgctaaaattttagttaataaattttacactttttttaagttattattagagtgtgttacagttgatgttttaaaagatatgcctgttcttaaaactattaatggtttagtttgtattgtaggcaataagttttataacgttagtacagggttaattc------------------------------ctggttttgttttaccatgtaatgcacaggag---------caacaaatttatttttttgaaggcgttgca---------------------------------gaatctgttatagtagaagatgatgttattgagaatgtcaaatcttc--------tttatcatcttatgagtattgtcaaccacctaaatctgtagaaaaaatttgta--ttatagataatatgtacatgggtaagtgtggtgataaa---------tttttccctattgttatgaatgataaaaatatt-----tgtcttttagatcaggctt---ggcgtttt-ccatgtg----caggtagaaaagttaattttaacgagaaacctgttgttatg---------gagattccgtctttgatga---cagttaaggttatgtttgatttagattctacttttgatgatattttaggtaa---agtttgttcagaatttgaagtagaaaagggtgttactgtagatgattttgttgctgttgtttgtgatgctatagagaatgctttaaac------tcttgtaaagagcatccagtggttggttatcaagttcgtgcatttttaaataaacttaatgagaatgttgtttatttatttgatgaggctggtgatgaagcaatggcctctcgtatgtattgtacttttgctattgaggatgtt---------------------------------gaagacgttatcag---tagtgaagatgtcgaagatactattgatggtgtcgttgaagacactat------------------------------------t------------------------------------------------------------aatgacgatgaagat------------------------------------gttgttactggtgacaatgacgatgaagatgttgtt---------------------------------------------------------------------a---------------------------------------------------------------------------------------------------------------------------------------------------------------------------ctggtgacaatgacg------------------------------atgaagatgttgttactggtgacaa------------------tgacgatgaagatgt-------------------------------------------------------------------------tgttactgg------------------------------------------------------------------------------------------tgacaatgacg--atgaagatgttgttactggt----gacaa----------------------------------------------------tgacgatgaagatgttgttactggtgaca---------atgatgatgaagatgt--------------------------------------------------------------------------------------------------tg------------------------------------------------------------------------------------------------ttact------------------------------------------------------------------------------------------------------------------------------------------------------ggtgacaatgacgatgaagatgttg---------------------------------------------------------------ttactggtgacaatgacgatgaagatgtt--------------------------------------------------------------------------------------------------------------gtt-actggtgacaatg------------------------------------------------------------acgatgaagatgttgtt---------------------actggtgacaataacgatgaagatgttgttact-----------------------------------------------------------ggtgacaat--------------aacggtgaagatgttgttactg--------------------------------------------------------------------gtgacaataacgatgaagagagtgttactggt---------------------------------------------------------------------------gacaatg---------------------------------------------------------------------------------------atgaccaaattgttgttactggtgatgatgtagatgatat-----------------------------cgaaagtatttatgactttgatactta---taaagctctttt----------------------------------------------------------------------------------------------------------agtttttaatgatgtctataatg----------------------------atgctttgtttgttagttatggttctagtgttgaaacagaaaca-------------------------------------------------------------------------------------------------------------------------------------------------------------------------------------------------------------------------------------------------------------------------------------------tattttaaagttaatggtttatggtcacctactattacacatactaactgttggttgcgttctgtgttacttgtaatgcagaaatta---------ccttttaagtttaagga------------tttagctattgaaaatatgtggttatcttataaggtgggttataatcaaagtt-------------------------------------------------------------------------------------------------ttgttgattatttactgaccactattcctaaagctattgttttgcctcaa-------------ggtggttatgtagctgattttgcttattggtttttaaaccagtttgatattaatgcgtatgctaattggtgttgtttaaaatgtggtttttctttt--------------------------------------------------gatttaaacggtttggatgctgtgtttt---tttatggagatattgt-----gtctcatgtttgtaag---tgtggacataatatgactctaatagcagcggacttaccttgtacattacatttttcattatttgatgacaatttttgtgctttttgcacccctaaaaaaatttttattgctgcatgtgctgtggatgtaaacgtttgtcattctgtagctgttataggtgat---------gaacaaatagatggtaagtttgttactaaatttagtggtgataaatttgattttatagtaggttatggaatgtcatttagtatgtcttcttttgagttagctcaattgtatggtttgtgtataacacctaatgtatgttttgttaaaggtgatattataaatgttgctagacttgttaaagctgatgttattgttaatcctgctaatgggcatatgctccatggtggtggagttgcaaaagctatagctgtagctgcaggtaaaaaattttctaaagaaactgctgcta-tggttaaatctaagggtgtttgccaagtaggagattgttatgtttctaccggtggtaaattatgtaaaac---aattcttaatattgtaggccctgatgctagacaagat---ggaagacaatcttatgttttgttagcacgtgcttataagcatcttaataattatgattgttgtttgtctactctcatatcggctggtatatttagtgttcctgctgatgtgtcattaacttaccttctaggtgttgttgataaacaagttatccttgttagtaataat------------aaagaagattttgatatt--------------------------------------------------------------------------------------------a---------------------ttcaaaaatgt--------------------------------------------------------------------caaat------------------------------------------------------------------------------------------------------------------------------------------------------------------------------------------------------------------------------------------------------------------------------------------tacttcagttgttggtactaaagcattggctgtt--------------------------------------------agatt---aactgctaatgtaggccgtgttattaaatttgagac---------------------------------------------------------------agatgcatacaaacttttcttga---------------------------------------------------------------------------------------------------------------------------------------------------------------------------------------------------------------------------------------gtggtgatgatt------------------------------------gttttgtttcaaattcttctgttatacaaga------------------agttttattacttcgtcatgatatacaattgaataatgacgttcg---------------------------------------------------------------------------------------------------------------------------------------------------tgattatttgttgtctaagatgactagtcttcctaaagattggcgtcttatcaataaatttgatgttattaacggtgttaaaactgttaaatattttgagtgtcctaattctatttatatatgtagtcagggtaa------agactttggttatgtatgtgatggtt---ctttttataaagcaactgttaatcaagtttgtgttt-------------------------tattagctaagaagatagatgttttgcttactgtagatggtgttaattttaaatctat--ttctcttactgtaggtgaagtttttggtaaaatacttggtaatgttttctgtgatggcattgatgttactaagttaaagtgtagtgatttttatgccgataaaattttatatcagtatgaaaatttgtctttagctgatatt------tctgctgtacaaagttcattcgggtttgatcagcaacaattgcttgcttactataat-------tttttaacagtatgtaaatggtctgtagttgttaacggtccatttt------tttcttttgaacagtctcataataattgttatgtgaatgtagcttgtcttatgttgca---gcatattaatcttaaatttaataaatggcagtggcaggaagcatggtatgaatttcgtgctggcagaccacataggttagttgctcttgttttagctaaaggtcattttaaatttgatgaaccatcagatgctactgattttatccgtgttgttttgaaacaagctgattta---tcaggtgcaatttgtgaattagaacttatttgtgat---tgtggtattaaacaagaaagtcgtgttggtgttgatgctgttatgcattttggtacattagcaaa---gactgatctttttaatggttataagattggctgtaattgtgcaggtagaattgtccattgt---actaaattgaatgtaccatttttgatttgttctaatactcctctgagtaagga------tt-----------ta------------cctgatgatgttgttgcagctaacatgtttatgggtgtaggtgt-----------aggccattatacacattt---gaaatgtggttcaccttaccaacattatgatgcttgtagtgttaaaaaatatacaggtgttagtggttgtttaactgactgcttgtatctt------------aaaaatttaacccagacttttacatctatgttgactaattattttttggatgatgttgaaatggttgcttataaccctgatctttcacaatattattgtgataatggtaagtattataca------aaacctattataaaggctcagtttaaaccatttgctaaagttgacggtgtttatactaactttaagttagttggacatg---------------------------atatttgtgctcaattgaatgataagttaggttttaatgtagatttgccgtttgttgagtacaaagtaac------agtctggcctgtagctactggtgatgttgttttggcatctgatgatttatatgtgaaacg-ttattttaaaggatgtgaaacttttggtaagcctgttatttggttttgtcatgatgaagcatcattgaattctcttacttattttaataaacctagt------------------------------tttaaatctgaaaatagatatagtgttttgtctgttgat------------------------------------------tctgtatctgaggagtcacaa-ggtaatg---------------------------------------------------tggttacttctg----------------------ttatggaatcgcag---------------------------------------attagtactaaag---aggttaagttaaagggtgttagaaaga------ctgttaaaatagaagat-------gctattattgttaatgatgaaaatagttctattaaggt---tgttaaaagtttatctttagttgatgtttgggatatgtatttgacaggttg---tgattatgttgtttgggttgctaatgaattgtcacgcctagttaaatcaccaacag---ttagggaatatatacgatatggtattaaacctatta---------------------------------ctatacctatagatttgttatgtttaagagatgataatcaaa---ctcttttagttccta------------------------------------------------------aaatttttaaagcaagagctatag-----------aattttatggttttttgaagtggttgttt---------------atttatgtttttagtttattacat------------------tttacaaatgataaaaccattttttatactacagaaatagcttctaagt---------ttacttttaatttgttttgtttggctcttaaaaatgc---------------------------ttttcagacatttagat---------------------------ggagtatatttataaaaggttttcttgttgtagccactgtgtttttgttttggtttaattttttgtatataaatgttatttttagtgatttttatcttcctaatattagtgtttttcc---tatttttgtgggaagaattgttatgtggataaaggctacttttggtttggttacaatttgtgatttttattctaag------------------------ttaggtgtaggttttacaagtcatttttgtaatggtagttttatatgtgaattgtgtcattctggttttgatatgttggatacatatgcagctatagattttgttcagtatgaagtagatagacgtgttttatttgattatgttagtttagtcaaattaattgttgaacttgttattggttattcattatatacagtatggttttatccattattttgtcttattggtttacaattatttactacatggttgcctgatttgtttatgttagaaactatgcattggttgattagatttattgtatttgtagctaatatgt-----tacctgcttttgttttgttgcggttttatatagttgttactgctatgtataaagtagttggttttattaggcatattgtttatggttgtaataaagctggttgtttattttgttataaacgaaattgtagtgttcgtgttaagtgtagtactattgttggtggtgtaattcgttattatgatattactgctaatggtggtactggtttttgtgttaaacatcaatggaattgttttaattgccattcttttaaaccaggtaacacttttataactgtagaagctgctatagaactttctaaagagcttaaacgacctgtaaacccaactgatgcttcacattatgtagttactgatattaagcaagttggttgtatgatgcgtttgttctatgatagagatggacagcgtgtttacgatgatgttgatgctagtttatttgtagatattaataatctgttacattct-aaagttaaagttgttcc-----------------taatttgtatgtagttgtagtagagagtgatgctgatagagctaattttctgaatgctgttgtgttttatgcacaatcattgtataggcctatattacttgtagacaaaaagttaattactacagcttgtaatggtatctctgtaacccagactatgtttgatgtttatgttgatacttttatgtctcatttt---gatgttgatagaaagagttttaataattttgttaacattgctcatgcttctcttagagagggtgtgcaattagaaaaggttttagatacttttgtgggatgtgta---cgtaaatgttg---ttccattgattcagatgttgaaacaagatttattactaaatctatgatatctgcagtagctgctggtttggaatttactgatgaaaattataataatttggtacctacatatttaaagagtgataatattgtagctgctgatttaggtgttcttatacagaatggtgctaagcatgtacagggtaatgttgctaaggcagctaatatttcttgtatatggtttattgacgcttttaatcaacttactgctgatttacagcataaattaaaaaaagcatgtgttaaaactggcttgaagttaaaattgac------ttttaataagcaagaggcaagtgttcctattcttacaacacccttttcacttaaaggaggtgttgtattgagtaattt---------------------------------------------------------------------------gtta----------------------tatatattattttttattagtttaatttgttttatattattgtgggcttt----actgcctac-atatagtgtttataagtctgatattcatttgc-ctgcttatgctagttttaaagttattgataatggtgttgttagagatatttcagttaatgatttatgttttgctaataaatttttccaatttgatcaatggtatgagtccacttttgggtctgtttattatcataattc-------tatggattgccctattgtagtggcagttatggatgaagatatcggttctactatgtttaatgttcctactaaagttttgagatatggctttca------tgttttacattttctaacttatgcatttgctagtgatagtgttcagtgttatacaccacatattcagatttcttataatgatttttatgctagtggttgtgttttatcatctttgtgtactatgtttaaaagaggtgatggtacaccacatccttattgttatacagatggtgttatgaagaatgcttctttgtatacatctttagttccacatacacgttatagccttgctaattctaatggttttataagatttcctgatgttattagtgaaggtattgtacgtattgtaagaacgcgctctatgacttattgtagagtgggtgcatgtgaatacgccgaagagggtatatgtttcaattttaatagttcctgggttttgaataacgattattatagaagtatgcctggaactttttgtggtagagatttttttgatttgttttatcaattttttagtagtttaattcgtcctatagatttcttttctcttactgctagttctatttttggagctatattggctatagttgtcgttttggttttttattatttaataaaactcaagcgtgcttttggagattatactag------tgttgtagttataaatgttattgtttggtgtattaattttcttatgctctttgtctttcaagtttatcctatttgtgcatgcgtttatgcttgtttttatttttatgtaacattgtattttccttctgaaattagtgtaattatgcatttgcaatggattgttatgtatggtgctataatgcctttttggttttgtgtcacatatgtagctatggttattgcaaaccatgttttatggttattttcatattgtaggaaaattggtgttaatgtatgtagtgatagtacatttg------------aagaaacatctcttactacttttatgattactaaagattcttat-----tgtagattaaagaattctgtttctgatgttgc-ctacaatagatatttgagtttgtataataagtatcgttactatagtggtaaaatggatactgctgcctatagagaagcggcgtgttctcagttagctaaagctatggaaacatttaatcacaataatggtaatgatgtcttataccaacctcctacagcatctgtttctacatcttttttgcaatcaggtattgtaaagatggtatcgcctacgtcaaaaattgaaccttgtttagttagtgttacttatggtagtatgactttgaatggtttatggttagatgacaaagtttattgtcctcgtcatgttatatgtttatcctctaatatgaatgaacctgattattctgccttattgtgtagagttactttaggtgattttactataatg---------tctggtcggatgagtttaacagttgtgtcttaccagatgcagggctgtcaacttgttttgacagtctctttacaaaatccttatactccaaaatatacttttggtgttgttaaacctggtgaaacttttactgttttagctgcatataatggccgaccacaaggagcatttcatgttactatgcgtagtagttatac---------------------------------------------------------tattaaaggttcttttttgtgtgggtcatgtggatctgttggttatgtattaacaggtgatagtgttaagtttgtatatatgcaccaattagagctcagtactggttgtcacactggtactgattttaatggtaatttttatggtccatatagagatgctcaagttgtacagttgccagttaaggactatgtccaaactgttaatgttattgcttggctctatgcagctatacttaataattgtgcttggtttgtacaaaatgatgtttgttctattgaagattttaatgtttgggctatgacaaatggtt---------ttagccaagtaaaagc-agatcttgttttagatgctttggcttcaatgacaggtgtttctattgaaactttattggctgctattaagcgtctat---atatgggatttcaaggtcgtcaaatactaggaagttgtacttttgaagatgaattggcaccttctgatgtttatcaacaattggctggtgttaaattgcaatctaaaacaaaaagatttattaaagaaacaatttattggattttgatatccacatttttgtttagttgtataatttctgcatttgttaaatggactatatttatgtatattaatacacatatgattggtgttacattatgtg---tactttgttttgttagttttatgatgttactagttaaacataagcatttttatttgactatgtatataattcctgtactctgtactttgttttatgtaaattatttagttgt--ttataaggaaggttttaga-------ggttttacttatgtctggctttcatactttgtccctgctgtgaattttacttatgtgtatgaagtattttatggttgtattttatgtgtttttgctatttttat------------aactatgcatagtattaatcatgacattttttctctgatgtttttagttggtagaatagttactttaatttctatgtggtattttggtt------cgaatttagaagaggatgttttgttatttattacagcctttttaggtacttatacatggaccactattttgtcgttagctatagcaaaaattgttgcta-attggttgtctgttaatatat--tttattttacagatgtaccctatattaagttgattctcttgagttatttatttatagggtatattttatcttgttattggggatttttctctcttttaaacagtgtttttagaatgcctatgggtgtttataattataaaa---------------tttctgttcaagaattgcgttatatgaatgctaatggcttacgtccacctcgtaatagttttgaggctattttgttaaatttaaaattgcttggaataggtggcgtgccagttattgaagtctcccaaattcaatcaaaattgactgatgtgaaatgtgctaatgttgttttgttaaattgtttacagcatttgcatgttgcttctaattctaagttgtggcagtattgtagtgttttacataatgaaatactatctacttcagatttgagtgtagcttttgataagcttgctcaattattgattgttttattctccaatcctgctgcagttgatactaagtgtcttgcaagtatagatgaagttagcgatgattatgttcaagatagtaccgttttgcaggctttgcaaagtgagtttgtaaatatggctagttttgttgaatatgaagtcgcaaagaaaaatttggctgatgctaaaaatagtggttctgttaatcaacaacagataaaacagttagaaaaagcatgtaatatagctaagtctgtgtatgaacgcgataaagctgtagctcgcaaacttgaacgtatggcagacctagcacttactaacatgtacaaagaggctcggattaatgataagaagagtaaagttgtttccgctttgcagacaatgctttttagcatggttcgtaaattggataatcaggctttaaattctattctggataatgctgttaaaggttgtgtacctttgagtgctattccagcattggctgctaatactttaactataataataccagataaacaagtttttgataaagttgttgataatgtttatgttacatatgctggtagtgtatggcatatacagactgttcaagatgctgatggtattaataaacagttaactgatatt------------agtgttgattctaattggcctcttgttattatt-gcgaacaggtataatgaagttgctaatgctgttatgcagaataatgagttgatgcctcataaattaa---aaatacaagttgttaatagtggttctgatatgaattgta---atattcctactcaatgttattataataatgttagtagtggtagaatagtttatgctgttcttagtgatgttgatggtcttaagtatactaagataatgaaa------gatgatggcaattgtgttgttt---tagagcttgatcctccttgtaaattttctatacaagatgttaagggacttaaaattaagtatctctattttattaaaggatgtaacactttagctagagggtgggttgttggtactttatcttcaacaattagattgcaggctggtgttgctactgagtatgcagctaattct-tctatactttcattatgtgcattttctgtagatcctaagaaaacttatttagattatatacaacaaggtggtgtacctataattaattgtgttaaaatgctctgtgatcatgctggtactggtatggccattactattaaacctgaggctactattaaccaagattcttatggtggtgcctcagtttgtatttattgccgtgcacgtgtagagcatccagatgtagatggtatatgtaaattacgtggtaaatttgtacaagtccc---tttgggtataaaagatcctattctttatgtgttaacacatgatgtttgtcaagtctgtggtttttggagagatggcagttgt------tcctgtgtaggttcaagtgtcgctgttcaatctaaagattt-aaattttttaaacgggttaggggtactagtgtgaatgcccggctagtaccctgtgctagtggtttatctactgatgtt-caattaagggc-atttgacatttgtaat------accaatagagctggtataggtttatattataaagtgaattgttgccgttttcagcgtatagatgacgacggtaataaattggataagttctttgttgtcaaaagaactaatttagaagtttataataaagagaaaacttattatgagttgactaaaagtt---------------gtggtgttgtggctgaacatgatttctttacatttgatattgatggtagtcgcgtgccacatatagttcgtaggaatctttcaaagtatactatgttagatctttgctatgcattgcgtcattttgatcgtaatgattgttcaatattgtgtgaaattctttgtgagtatgctgattgtaaagaatcctacttttctaagaaagattggtatgattttgttgaaaatcctgatattattaatatatataaaaaattaggtcctatttttaatagagctttacttaatactgtcatttttgcagacaccttagttgaagtaggtttagttggtgttttaactttagataaccaagatttgtatggtcaatggtatgattttggtgattttatacaaacagccccaggatttggtgtggcagtcgcagattcttactattcttatatgatgcctatgttaactatgtgtcatgtattagattgtgaattatttgttaatgatagttatagacaatt------------cgatcttgtacagtatgattttactgattacaagttagagttgtttaataagtattttaagtattggggtatgaagtatcatcctaatactgtggattgtgataatgataggtgtatta-ttcattgtgctaattttaatatactatttagtatggttttacctaatacttgttttggtccccttgttagacaaatttttgtagatggtgtaccgtttgttgtttctattggttaccattacaaagagttaggtgtagttatgaacttagatgttgacacacaccgttatcgcttgtctcttaaagatttacttctttatgcagcagatcctgctatgcatgttgcatctgctagtgctctgcttgatttacgaacttgttgttttagtgtagctgccattacaagtggtataaaatttcaaactgttaaaccaggtaactttaaccaagacttttacgagtttgttaaaagtaaaggcttgtttaaagagggtagtacagttgatttgaaacattttttctttactcaagatggtaatgctgcaattactgattataattattataagtataatttacctactatggttgatattaagcagttattgtttgtattagaagttgtttataaatattttgaaatttatgatggtggttgtataccagcatcacaagttattgttaataattatgataaaagtgctggttatccatttaacaaatttggtaaagccagactttattatgaggcattatcatttgaggaacagaatgaaatttatgcatatactaaacgtaatgttctgcccaccttaactcaaatgaatttaaaatatgctatcagtgctaagaatagagctcgcactgtagcaggtgtttctattcttagtactatgacaggccgaatgttccatcaaaaatgtttgaagagtatagcagccacccgaggtgttcctgttgttataggaaccactaaattttatggtggttgggacgatatgttacgtcatcttataaaggatgttgacaaccctgttcttatgggttgggattatcctaaatgtgatcgtgctatgccaaatattttgcgtattgttagtagtttagttttggcccgcaaacatgaattttgttgttcacatggtgatagattctatcgccttgcgaatgaatgtgcacaagttttgagtgaaatagttatgtgtggcggttgc---tattatgttaag---cctggtggtactagcagtggtgatgcaactactgcttttgctaattctgtttttaatatatgtcaggctgttactgctaatgtttgttctcttatggcctgtaatggccataagattgaagatttaagtatacgcaatttacaaaaacgcttatactctaatgtttatc-gtacagattatgttgattatacatttgttaatgagtattatgaatttttatgtaagcattttagtatgatgattttgagtgatgatggtgttgtctgttataactctgattatgctaataagggttatatagctaatataagtgcttttcaacaagttttgtactatcagaataatgtctttatgtctgaatctaaatgttgggttgaaaatgatattactaatggtcctcatgaattttgttcccaacatactatgttggttaagatagatggtgattatgtttatttaccatatccagatccttctagaatcttaggagctggttgttttgttgatgatttattgaagactgacagtgttcttttgatagagcgctttgtaagtctagctatagatgcttaccctttagtatatcatgaaaatgaagaataccaaaaagtctttcgcgtatatttagaatatataaaaaaactgtataatgatcttggtactcagatcttagatagttatagtgttattttaagtacttgtgatggtttaaagtttactgaagaatcattttacaagaatatgtatttaaaaagtgccgtgatgcagagt---gtaggtgcatgtgttgtttgttcatcacaaacttctttgcgttgtggcagttgtatacgtaagcctttgttatgttgtaaatgttgttatgaccatgttatggcaactaatcataaatatgttttgagtgtctcaccttatgtttgtaatgcacctaactgtgatgtgagtgatgtcaccaaattatatttgggtggtatgtcttactattgtgaaaaccataaaccccattattcatttaagttagttatgaatggtatggtctttggtttgtataaacaatcttgtacgggttcaccttatatagatgattttaataagatagctagttgtaaatggacagaagttgatgattacgttctggcaaatgagtgtattgaacgtttaaagttatttgctgcagaaactcaaaaggcaactgaagaggcttttaaacaaagctatgcttctgctaccattcaagagattgttagtgatagagaagttattttgtgttgggagacaggtaaagttaaaccaccacttaataaaaattatgttttcacaggctatcattttactagtactggtaagacagttttaggtgagtatgtttttgataaaagtgaattaactaacggtgtgtattaccgcgctacaactacttataaactttctataggtgatgtttttgttttaacatcacattctgtagctagtttaagtgcacctacacttgttccacaagagaactatgctag----tataagattttctagtgtttatagtgttccattggtgtttcaaaataatgttgctaattatcaacacattggaatgaaacgttattgcactgttcaaggtccccctggtacgggaaagtctcatcttgctataggtctagctgtttattactacacagcacgtgtagtttatactgctgctagtcatgctgctgtagatgcattgtgtgaaaaagcttataagtttttaaatattaacgattgtacacgtattattcctgctaaagttcgtgtagattgttatgataagtttaaaattaatgataccacttgtaagtatgtttttaccacaataaatgcattaccagagttggttacagatattgttgttgttgatgaagttagtatgcttactaattatgaattgtctgttataaatgctcgtattaaagctaaacattatgtatatattggagatcctgctcaattacctgcaccacgtgtgctgttgagcaagggttctttagaacctaggcacttcaattctattactaaaataatgtgttgtttaggtcctgatatctttttgggaaattgttataggtgtcctaaagaaattgtagaaactgtttcagcattggtttatgataataaactcaaggctaaaaatgataatagttcattatgttttaaagtatattttaagggacagacaacacatgagagttcaagtgctgtaaatattcaacagatatatttaattagtaaatttttaaaagctaatccagtttggaatagtgctgtttttattagtccttataatagtcagaattatgttgctaagcgtgttttaggtgttcaaacacaaactgtagattctgctcaaggttcggaatatgactatgttatatattcacaaacagcagaaacagcccattctgttaatgttaatcgatttaatgttgccataactagagccaagaagggcattttttgtgttatgagtaatatgcaattatttgaatctcttaattttattactctacctttagataaaattcaaaatcaaactttacctcgtttgcattgcacaacta------atctttttaaagattgtagtaaaagttgcttaggttatcacccagcgcatgccccttcatttttagcagttgatgataaatataaggttaatgaaaatttggctgtaaat---ttaaatatttgtgaacctgttttaacatattctcgtttaatatctcttatgggttttaaattagatttgactcttgatggttattctaaattgtttattactaaagatgaagccattaaacgtgttagaggttgggttggttttgatgttgaaggcgctcatgctactcgcgaaaacattggaacaaactttccactgcaaataggtttttcaactggtgtggattttgtagttgaagctactggcttatttgctgagagagattgttatacttttaaaaaaactgtagctaaagctcctcctggtgaaaaatttaaacatttaataccccttatgtcaaaaggtcaaaagtgggatattgttagaattagaattgttcaaatgttatctgattatcttttagacctttctgatagtgtagtatttattacttggtctgccagttttgaacttacttgtttaaggtattttgctaaattaggcagagagcttaattgtaatgtgtgttctaatcgtgctacatgctacaattctagaactggttattatggttgttggcgccatagtt---------atacttgtgattatgtgtataatccacttattgtagatatacaacagtggggttatacaggttctttaactagtaatcacgatataatttgtaatgtacataaaggtgcacatgttgcgtcagctgatgcaattatgactcgttgtttagcaatctatgattgtttttgtaaatctgttaattggaatttagagtatccaataatttctaatgaggtcagtataaatacatcttgtaggttattgcagcgtgtcatgcttaaagctgccatgctatgtaatagatacaacttatgttatgacataggcaatcctaaaggtttagcttgtgtcaaagattat------gaatttaaattttatgatgcttttcctgtagccaagtctg---------ttaaacagttattttatgtctatgatgtgcataaagataattttaaagatggtttatgtatgttttggaattgtaatgttgataaatatccatctaattcaattgtttgtagatttgacactcgagtgttaaataaattaaaccttcctggatgtaatggtggtagtttgtatgttaataaacatgcattccatactaatccttttactagaactgtttttgaaaatcttaagcctatgccttttttctattattcagatacgccttgtgtgtacgtagatggtttagaatctaaacaag----------ttgattacgttcctttaagaagcgccacttgtatcacacggtgtaatctaggtggagctgtttgttcaaagcatgctgaagaatattgtaactaccttgagtcttataatatagttactacagcaggctttactttttgggtttataagacttttgatttttataatttatggaacacttttactacgttacagagtttagaaaacgtaatatataacttggttaatgttggtcattatgatggacgtacaggtgaattaccttgtgctattatgaatgacaaagttgttgttaagattaataatgtagatactgttatttttaaaaataatacatcatttcctactaatatagctgttgaattgtttacaaaacgtagtattcggcaccaccctgaacttaagattcttagaaatttgaacattgatatttgttggaagcatgtcctgtgggattatgttaaagatagtttgttttgtagttccacttatggtgtttgtaaatacactgatttgaagttc---------------atcgaaaat------------ttgaatatactttttgatggtcgtgacactggcgctttagaagcttttagaaaagcaagaaatggtgtttttattagtactgaaaaattaagtaggttatcaatgattaaaggtccgcaacgagctgatttaaatggtgtgattgtg------------------------------gataaagttggagaactcaaag---------ttgagttttggttcgctatgagaaaagatggtgacgatgttatcttcagccgaacagacagcctatgctcaagccattactggagcccacaaggtaatctaggtggtaatt---------gcgcgggtaatgtcattggtaatgatgctctaacacgttttactatctttactcagagtcgtgtattgtcaagttttgaacctcgctcagatttagaacgggattttattgatatggatgataatctgtttattgctaaatatggtttagaagactatgcatttgatcatatagtttatggtagttttaaccataaagttataggaggtttgcatttgcttataggcttatttcgtaggctaaaaaaatctaatttgttaattcaagagtttttacagtatgattctag----------tattcattcatattttattactgatcaggagtgtggtagtagtaagagtgtttgtacagttattgatttattattagatgattttgtttctattgttaagtcattaaatttgagttgtgttagtaaagttgttaatattaatgttgattttaaggattttcaatttatgttgtggtgtaatgatcataaaattatgactttttatcctaaaatgcaa-gccactaatgattggaaacctggctattctatgcctgttttgtataagtatttgaatgttccattagagagagtctctttatggaattatggtaaacctattaatttgcctacaggctgtatgatgaatgttgctaagtatactcaattatgtcagtatttgaatactacaacattagctgttcctgttaatatgcgtgttttacatttaggtgcagggtctgataaagaagtagctccaggttctgctgttttaagacagtggttaccatctggtagtattcttgtagataatgatttaaacccatttgttagtgatagtttagttacttattttggagattgtatgactttaccatttgattgtcattgggatttgataatatctgatatgtatgatcctcttactaaaaat---attggtgattataatgtgagtaaggatggtttttttacttacatttgtcatttaattcgtgataaattatctttgggtggtagtgtagctataaaaattacagagttttcttggaatgctgatttatataaattaatgagttgttttgcattttggacagttttttgtact-aatgtaaatgcttcttctagtgaagggtttttaataggtataaattacctgggtaaatcttcttttgaaatagatggcaatgttatgcatgccaactatttgttttggagaaatagtacaacatggaatggtggtgcttatagtttatttgatatgactaaattttctttgaaattggctggcactgctgtagtaaatttaagaccagatcaattaaacgatttagtttactctcttattgaaagaggtaagttattagtgcgtgatacgcgtaaagaaatttttgttggtgatagtcttgtaaacactt-gttag--atctt----------------------------------------------------------------------------------------------------------------------------------------------------------------------------------------------------------------------------------------------------------------------------------------------------------------tcagttt-----gttaatattaa-------a--------------------------------------------------------------------------------------------------------------------------------------------------------------------------------------------------------------------------------------------------------------------------tctaaactatgttaattatatttt------------------------------------------------------------------------------------------------------------------------------------------------------------------------------------------------------------------------------------------------------------------------------tattttttaattt---------------------------------------------------------------------------------------------------------------------ttgtta-----------tggttttaatgaacctt---tgaatgttgtgtctcatttaaaccatgactggtttttatttggt---------gatagtcgttctgattgtaaccatattaataatttaaaaattaaaaattatggtt--------atttggatattcatcctagtttgtgtaataatggtaaaatttcatctagtgctggtgat-----------------tctatttttaagagttatcatttcacccggttttataattacactggcgagggtgatcaaattattttttatgagggtgttaatttcagtcctcatcataggtttaagtgcttctttaatggtagtaat---gatgtatggatttttaacaaggtgaggttttatcgtg-------------------------------cgttatattctaatatggctctttttcgct---------------------------------------------------------------------------------------------------------------------------------------------------------------------------------atcttacctttgttgatattctttacaa-----------------------------------------------------------------------------------------------------------------------------------------------------------tttttctttttcta---------------------------------------------------------------------------------------------------ttaaggctaatatt---tgtaat------------agtaatat---------tttatcacttaataatcctatttttatt--------------------------agtactaattattctaag---gatgtttatttcactttatcagggtgttctttgtatttagtacctctttgtcttttt---------------------------------------------aaatctaattttagtca------------------------------------gtact--------------------attataatatggatact-ggctttgcttatggttat---------------------------tctaattttgtttcttctgatttagattgtacatatatttctcttaaatctggttcttataaaattttttctactggttttgttttatccatacctactaaagctctttgctttaataaatctaaacaatttgtacccgtgcaggttgttgattctaggtggaacaatcttcgtgcatcggatacttcattatccgatgcatgtcag---------------------ttgccttattgtta------------------------------------ttttcgcaattct---------------------------------------------------------------------------------------------------------------------------------------------------------------------------------------------------------------------------tctggtaat--tatgttggcaa------------------------------------------------atatgatattaatcatggtgataatggtttt-----------------------------------------acttctattctatctggtcttttatataatgtctcttgtatttc---------ttattatggctcctttttgtatgacaattttaca---------tcaatttggcctcgtttttcttttggtaattgtcctacatctgcttatattaaa---------------------------------------------ttaaa---------ttgtttctatgatcctttgcctattattt-----------------tacaaggtattttattat----------------ttttagctttattgtttattgtg------------------tttttacttt---------------------------------------------------------------------------ttctagtttaccatg-gctaat---atta-----------------------------------aatctaaacatgtttttaat---tatttttattttgcctacaac------actagctgttataggtgattttaattgtactaactcttt---------------tattaatcattataataaaaccattccgcgtataagcgaggatgttgttgatgtatctcttggtttgggcacatattatgttctta-accgtgtttatttaaatactaccttgttatttacgggttattttcctaaatctggtgctaactttagagacttggctttaaagggttctatatatttgagtactctctggtataaaccaccttttctgtcagattttaataatggtattttttctaaggttaagaatactaa---gttatatgttaataatactttgtatagtgaatttagtactatagttataggtagtgtttttgttaatacttcttatactattgttgttcaacctcata------------------------------------atggtattttggagattacagcttgtcagtatactatgtgtgaatatcctcacactgtttgtaagtctaa------gggtagtattcgtaatgaatcttggc---acattgattcttcggaacctttatgcttgtttaagaaaaattttacttataatgtttctgca--gattggctgtattttcatttttatcaagaacgtggtgttttttatgcatactatgcagatgtaggtatgcctaccactttcttatttagtctatatttaggtactattttatctcattattatgttatgcctttgacttgtaatgctatatcttcaaatactgacaatgaaactttagaatattgggttacaccgctatctagacgtcagtatcttcttaattttgatgagcacggtgttattactaatgccgttgattgttcaagtagttttcttagtgagattcaatgtaaaactcaatcttttgcacctaatactggtgtttatgatttgtctggttttactgtaaagcctgttgcaactgtttatcgtcggattcctaatttacctga------------------------ttgtgacattgacaactggcttaataatgt------tagtgtaccttcacctcttaattgggaacgtagaattttttctaattgtaactttaacttaagcactttacttcgtcta---gttcatgttgattctttttcttgtaataatcttgataaatctaaaatttttggtagttgctttaatagtattactgttgacaagtttgctatacctaatcgcagacgagatgatttgcaattgggcagttctggctttttgcaatcatctaattacaaaatagatatttcttctagttcttgtcaattgtattatagtttaccttt----------------------------------------------agttaatgttactattaataactttaatccatcttcttggaataggaggtatggttttggtag------------------------ttttaatttgtcttct---------------tatgacgttgtttattctgatcattgtttttctgttaacagcgacttt---------------------tgcccttgtg------------------cagatccgtctgttgttaattcttgtgttaa---------------atctaagcctccttctgccatttgtcctgctggtactaaa------------------------tatcgtcattgcgacttgga------------------------------tactactctttatgttaaaaactggtgtagatgttcttgtctacctgaccccattt-------------ctacttattctcct------------aacacatgtcctcaaaagaaggtcgttgttggtataggtgaacattgtccaggtcttggtattaatgaggaaaaatgtggtacacaa------ttaaatcatagttcctgtttttg------------------------------------------------tagtcctgatgcctttttgggttggtcttttgatagttgtattagtaataatcgttgcaatattttttctaattttatttttaatggaattaatagtggcaccacttgttctaatgat-----------ttgttatattctaacactgaaatttctactggtgtttgtgttaattatgatctttatggcatcacaggccaaggtatttt---taaagaagtttctgcggcttattataataattggcagaatcttttgtatgattctaatggtaatattattggttttaaag----------attttttgactaataaaacttacacta----tacttccttgttattctggtagagtgtctgctgcattttatcaaaattcttcctcaccagctttgctttatcgtaatttaaagtgtagttatgttttgaataat---------------atttcttttatctcacaaccatt---ttat-------------------------------ttcgatagttatcttggttgtgttttgaatgctgttaatttaactagctattctgtatcc---tcttgtgatttgcgtatgggtagtggattttgtattgatt--------------atg---------ctttaccct------cttctcggcgtaagcgtagaggt------------atttcttctccttatcgctttgtaacttttgaaccctttaatgttagttt----tgttaacgatagtgttgaaactgttggtgg--------tttatttgagattcagattcctactaactttaccatagctggtcatgaagaatttattcagactagttctcctaaagttactattgattgtgcagcttttgtttgctctaactatgctgcttgtcatgatttattgtcggaatatggcactttttgcgataatattaatagtattttaaatgaagtcaatgatttacttgatattactcagtt---------gcaggttgctaatgctctaatgcaaggtgttacacttagttctaatcttaata---ctaatctacactctgatgttgataatatagattttaa-atctcttctaggttgtttaggttcacaatgtgg------------------ttcttcgtct---------agatctttgttagaggatttattattcaacaaagtcaaactttcagatgtaggttttgttgaagcttataataattgcac---------tggtggtagtgaaattagagatcttctctgtgtgcaatcttttaatggtattaaagtattacctcccattttatctgagactcaaatttctggctatactacagctgctactgtggcggctatgtttccgccatggtctg------------ctgctgctggtgtaccattttctcttaatgtacaatatagaattaatggtttgggtgttactatggatgttcttaataagaatcaaaagttaatagctaatgcttttaataaagctcttctttctatccagaatggttttactgctactaactctgctcttgctaaaattcaaagtgtcgttaatgctaatgctcaagcacttaatagtttgttacaacaattatttaataaatttggtgctattagttcttctttacaagaaattttgtctcgccttgataatttagaagctcaggttcagattgataggctcattaatggtcgtttgactgctttaaatgcttatgtttctcaacagcttagtgatattacacttattaaggctggagcttctcgtgctattgagaaggttaatgagtgtgttaaaagtcaatcccctcgtataaatttttgtggcaatggtaaccacattttatcattggttcaaaatgctccttatggtttgcttttcattcattttagttataaacctacttcttttaaaactgtcttagtaagtccaggtttatgtttatccggtgat------agaggtattgcacctaagcaaggttattt-----------------------t----------attaaacaaaatgattcctggatgtttactggtagttcctattattatccagaa-ccaatttc--agataaaaatgttgttttcatgaatagttgctctgttaattttactaaagctccatttatttatcttaataattctataccaaatttgtct---------------gattttgaagccgagttatctctttggtttaaaaat---------------catacttctatagcacctaatttaacctttaattctca---tattaatgctacttttttagatctgtattatgaaatgaatgttattcaggaatctattaaatctttgaacagtagttttattaatcttaaagaaataggtacttatgaaatgtatgttaaatggccttggtacatttggt------tgttaattgtcattttatttataatttttcttatgatacttttctttatatgctgctgtactggttgtggttcagcatgttttagtaaa------tgtcataattgttgtgatga---gtatgggggtcacaatg---attttgttattaaag------catctcatg-atgatt-------------------------------------------------------------------------------------------------------------------------------------------------------------------------------------------------------------------------------------------------------------------------------------------------------------------------------------------------------------------agatt---------------------------------------------------------------------------------------------------------------------------------------------------------------------------------------------------------------------------------------------------------------------------------------------------------------------------------------------------------------------------------------------------------------------------------------------------------------------------------------------------------------------------------------------------------------------------------------------------------------------------------------------------------------------------------------------------------------------------------------------------------------------------------------------------------------------------------------------------------------------------------------------------------------------------------------------------------------------------------------------------------------------------------------------------------------------------------------------------------------------------------------------------------------------------------------------------------------------------------------------------------------------------------------tta-----------------------------------------------------------------------------------------------------------------------------------------------------------------------------------aatctaaactttatat-----------------------------------------------------------------------------------atggaagtttggaggcctagctataaatat-------------------------------------tctcttattactagagaatttggtgtcacagatcttgaggatttgtgttttaaatataattattgccaacct-----------------------------------------------------------tgtgttggttattgtattgt-------------------------------------------acctttaaacgtttggtgtcgtaagtttggtaaatttgct-----------------------------------tcttattttgttttacgtagtcatgacacctct-----------------------------------------cataagaa---------------------taattttggtgttataa---------------------------------------ctagttttactagttatggtaacactgtttctgaggctgtttctaaattagttg-aatcagcatctg--------attttatcgcttggcgagctgaagcacttaataagtatggttgatg---tatttttcactgatactgcttggtatgtaggtcagattttctttttagttttatcttgtgttattttcttaatttttgttgttgctcttttagcaactattaaactttgtattcaaatttgtggtttttgtaatatttttattatttcaccttctgcctatgtttataatagaggtagacagttg---------------------------------------------------------tataagtcttatagtgaacatgtcataccttctacttta-------------gatgatttaatttaa-atctaaacatcatgaatgaatcaattt----------------------------t-----------------tcctcattggaattctgatcaagctatt---acattcttaaaagaatggaatttttctttgggtgtaatattacttcttattactatcatactgcagtttggttatacgagccgtagtatgtttgtttatcttattaagatgattattctttggcttatgtggccattgaccattatcttgactatatttaattgcttttatgctttgaataatgtctttcttgggctttctatactgtttactattatttctattgttatatggattttatattttgtcaacagtattcggctttttatcagaa------ctggaagttggtggagttttaatccagagactaataatcttatgtgtattgatatgaaaggtaagatgtatgttaggccagttattgaggactatcatacattaacggctactgttatccgtggtcatcttta-tatac-agggtgtcaaacttggcactggttacacgcttgccgatttgcctgtttatgttactgtagctaagg--tgcaagtcctctgtacctataaacgtgcctttttagataagttagat---gttaatagtggcttcgctgtttttgttaagtctaaagttggtaactatcg------------------------------------------------------------tttaccttcta---------------------------------------------------------------------------------------gtaaatctagtggta---------------------------------------------------------t---------------------------------------------------------------------------------------------------------------------------------------------------------------------------------------------------------------------------------------------------------------------------------------------------------------------------------------------------------------------------------------------------------------------------------------------------------------------------------------------------------------------------------------------------------------------------------------------------------------------------------------------ggata---------------------------------------------------------------------c--------------------------------------------------------------------------------------------------------tgccttgttgagag------------------------------------------------------------------------------------------------------------------------------------------------------------------cttaaatctaaactat--------------------------------------------------------------------------------------------------------------------------------------------------------------------taggatgtctt----------atac---tcccggtc--atc----------------------------------------------------------------------atgctggaa----------------------------------------------gt------agaa----------------------------gct--------------------------------------------------------------------------------------------------------------------cctctggaaa-----------------------------------------------------------------tcgttc--------------------------------------------ag---------------------------------------------------------------gaatcctcaagaa----------------------aacttc---------------------ttgggttgacca---atctgagcgaagccatcaaacctataa---------------tag---aggcagaaaaccccaaccaaaattcactgtgtctactcaaccacaa------ggaaaccctatcccacattattcctggttctctgggattacccaatttcaaaaaggtagagactttaaatttccagatggtcaaggagtacccattgcttacgggatacccccttctgaagcaaaaggatattggtataaacacaaccggcgttcttttaaaacagctgatggtcaacaaaagcagttgttaccaagatggtatttctactatctcggtaccggtccatatgccagttcatcctatggtgatgcccacgaaggtatcttctgggtcgctagtcaccaagctgatacttctattccctccgatgtttcggcaagggatcctactattcaagaagctatccctactaggttttcgcctggtacgattttgcctcaaggctattatgttgaaggctcag------gaaggtctgcttctaatagccggccaggttcacgttctcaatcacgtggacccaataatcgttcat---taagtagaag------------taattctaattttagacat---------------------------------tctgattctatagtga---aacctgatatggctgatga-----------gattgc-----------------tagtcttgtcttagccaagcttggtaaagattct----------------------------------a---aacctcagcaagttaccaag---------caaaatgctaaggaaattaggcataaaattttaatgaaacctcgccaaaagcgaactcctaataaattttgtaatgttcaacagtgttttggtaaaagaggaccgctc---------caaaactttggtaattctgaaatgttaaagcttggtactaatgatcctcaatttcctattcttgctgaattagctcctacaccaggtgcttttttctttggctctaaattagagttgtttaaaagaga------ctc---tgatgctgattcaccttctaaagacacttttgaacttcgttattctggttctattaggtttgatagtactttacctggttttgagacaattatgaaagttcttaaagagaatttagatgctta-----------------------tgttaattct--aatcagaacactg------------------------------------------------------------------------------------------------------------------------------------------------tttctggttcg------------ctgagtcctaaacctcagcgtaaaaga---ggtgttaaacaatcacctgaa------------------------------------------------------------------------------tcgt--------------------------------------------------ttgactctcttaatttaagt-----------------------------------------------------------------------------------------------------------------------------------------------------------------------------------------------------------------------------------------------------------------------------------------------------------------------------------------------------------------------------------------------------------------------------------------------------------------------------------------------------------------------------------------------------------------------------------------------------------------------------------------------------------------------------------------------------------------------------------------------------------------------------gctgata----------------------------------------------------------------------------------------------------------------------------------------------------------------------------------------------------------------------------------------------------------------------------------------------------------------------------------------------------------------------------------------------------------------------------------------------------------------------------------------------------------------------------ctcag-------------------------------cacatttcaaat---gatt-----------------------------------------------------------------ttactcctgaggatc--------------------atagtt----------------------------------------------------------------------------------------------------------tacttgctact---cttgatga---------------------------------------------------------------tccttatgt----------------agaaga---------ctctgttgcttaat-----------------------------------------------------------------------------------------------------------gaga-------------------------------------------------------------------------------------------------------------------------------------------------------------------------------------------------------atgaatcctaattcgacacta---------------------ggtgg-taaccc-----------------------------------ctcgcta-ttagtc---------------------------------------------------------------------------------------------------------------------------------ggaata---------ggacactctctatcagaatgaat-tcttgctgttacaacagatagagtaggttgttgcagactatatattaattagtagaaactttatatttaaatatttgattg-----ttagag-tag-ttataaggt-------ttagctgtagt-------------------------ata-------------------------------------------------------------------aacg-cc-tccgggaagagctagcaattata--gtatttaatatatctattagtatatgatt-------gaaattaattatagcctt-----------ttggaggaattac--------------------------------------------------------------------------------------------
>DQ415898_HumanHKU1_China_2004-12-
------------------------------------------------------------------------------------------------------------------------------------------------------ga-gcg--------------------attg------------------------------------------acgtt----cgt--ac----------cgtcta------------tcagcttac--gatctcttgtcagat--ctca-----ttaa--atctaaacttttta--aaca--------agattccctgtt-atccatgcttgtgagtg-----tggtttaatcataatcttgt--attttactttccacacttttcatct---ctctgtcagtgacgtgttggttgtcctca----g------------cgtccctcccataggtcgcaa---------------------tgattaaa---------------------accagcaaatac------ggtctcggcttca-agtgggcgccagaattt---------------cgttggctgcttccggatgcagcggaggagttggctagtcctatgaagtcagatgagggtgggttatg-------------------------------cccctctactggtcaagcgatggaaagtgttggatttgtttatgataat---catgtgaagatagattgtcgctgcattcttggacaagaatggcatgtgcagtcaaatcttatccgtgatatttttgttcatgaagatctacatgttgtagaagttctaactaaaacagccgtaaagtccggtacggcaattttaattaaatcacctttgca---------------------tagcttgggtggttttcctaaagggtatgttatgggcttgtt---------ccgttcatacaagactaaacgtt--------------------------------------------------------atgttgtacat------------------------------------------------catctttctatgacta-----------------------catctactactaatttt------ggtgaagatttttttggttg-------------gattgtaccttttggttttatgccatcttat-gttcacaaatggtttcaat-tctgt-aggttgtatat-----------tgaagagagtgatttaataatttcaaattttaa--------------------------------atttgatgattatgat------------tttagtgtagaagctgcttatgctgaggttcatgctgagcctaaaggtaaatattcacaaaaag---cttatgctttacttagacaatatcgtggtattaaacccgtacttt---ttgtagaccagtatggttgtgactattctggtaaattagcagattgtcttcaagcttatggtcattattctttgcaagatatgagacaaaagcagtctgtatggcttgccaattg-----------------tgactttgatattgtagtggcttggcatgtagttcgtgattcacgatttgttatgcgcctgcagactatagctactatttgtggtattaaatatgttgcacaac------------------------ctacagaagatgtagtagatggagatgtagttatacgtgaacctgtacattta---ttatctgctgatgcaatagttttaaagcttcctagtttgatgaaagttatgactcatatggatga---------ttttt---------ctattaaatctatatataatgttgatt---tgtgtgattgtggttttgttatgcagtatggttatgtagattgttttaatgataattgtgatttttatggttgggtttcaggtaatatgatggatggtttttcttgtccattgtgttgta---cagtttatgactctagtgaagttaaagccc-----aatcatctggtgttattcctgagaatcctgtgttatttactaatagtac------------tgatactgttaaccctgattc----------------------------tttt------------------------------------------------------aatttgtatggttattctgtcacaccatttggttcttgtatatattggtcgccacgtcctggattg------------tggattcctataattaaatcttcagtcaagtcttatgatgatttggtttattcaggtgtagtaggttgtaaatctattgtt-aaagaaactgctcttattactcatgcactttacttagattatgttcaatgtaagtgtggtaa------tcttgaacaaaatcatattcttggtgttaataatt-------cttggtgtaggcaactgttg-----------------cttaatagaggtgattataatatgcttctaaaaaatattgacttgtttgttaagcgtcgtgctgattttgcttgcaaa------------------------------tttgcagtttgtggagatggttttgt-------------------------------------------------------accttttttactagat----ggtttaattcctcgtagttatta------------------------------------------------tcta------------------------------------------------------------------------attcagagtggtattttctttacatctttgatgtctcaattttcacaagaagtttctgatatgtgtttaaaaatgtgtatt-------------ttgtttatggacagagtttcagttgctacattttatatagagcattatgttaataggttggttactcaatttaagtta------------------------------ttgggtactacacttgttaataaaatggttaattggtttaatacc---------atgttagatgctagtgcacctgctacaggctggcttctttaccaattattgaatggtttttttgtagtatctcaagccaaccttaattttgtt---gctttaatacctgattatgctaaaattttagttaataaattttacactttttttaagttattattagagtgtgttacagttgatgttttaaaagatatgcctgttcttaaaactattaatggtttagtttgtattgtaggcaataagttttataacgttagtacagggttaattc------------------------------ctggttttgttttaccatgtaatgcacagaaa---------caacaaatttatttttttgaaggcgttgca---------------------------------gaatctgttatagtagaagatgatgttattgagaatgtcaaatcttc--------tttatcatcttatgagtattgtcaaccacctaaatctgtggaaaaaatttgta--ttatagataatatgtacatgggtaagtgtggtgataaa---------tttttccctattgttatgaatgataaaaatatt-----tgtcttttagatcatgctt---ggcgtttt-ccatgtg----caggtagaaaagttaattttaacgagaaacctgttgttatg---------gagattccgtctttgatga---cagttaaggttatgtttgatttagattctacttttgatgatattttaggtaa---agtttgttcagaatttgaagtagaaaagggtgttactgtagatgattttgttgctgttgtttgtgatgctatagagaatgctttaaac------tcttgtaaagagcatccagtggttggttatcaagttcgtgcatttttaaataaacttaatgagaatgttgtttatttatttgatgaagctggtgatgaagcaatggcctctcgtatgtattgtacttttgctattgaggatgtt---------------------------------gaagacgttatcag---tagtgaagctgtcgaagatactattgatggtgtcgttgaagacactat------------------------------------t------------------------------------------------------------aatgacgatgaagat------------------------------------gttgttactggtgacaatgacgatgaagatgttgtt---------------------------------------------------------------------a---------------------------------------------------------------------------------------------------------------------------------------------------------------------------ctggtgacaatgacg------------------------------atgaagatgttgttactggtgacaa------------------tgacgatgaagatgt-------------------------------------------------------------------------tgttactgg------------------------------------------------------------------------------------------tgacaatgacg--atgaagatgttgttactggt----gacaa----------------------------------------------------tgacgatgaagatgttgttactggtgaca---------atgacgatgaagatgt--------------------------------------------------------------------------------------------------tg------------------------------------------------------------------------------------------------ttact------------------------------------------------------------------------------------------------------------------------------------------------------ggtgacaatgacgatgaagatgttg---------------------------------------------------------------ttactggtgacaatgacgatgaagatgtt--------------------------------------------------------------------------------------------------------------gtt-actggtgacaatg---------------------------------------------------------------------------------------------------------------acgatgaagatgttgttact-----------------------------------------------------------ggtgacaat--------------aacgatgaagatgttgttactg--------------------------------------------------------------------gtgacaataacgatgaagagagtgttactggt---------------------------------------------------------------------------gacaatg---------------------------------------------------------------------------------------atgaccaaattgttgttactggtgatgatgtagatgatat-----------------------------cgaaagtatttatgactttgatactta---taaagctctttt----------------------------------------------------------------------------------------------------------agtttttaatgatgtctataatg----------------------------atgctttgtttgttagttatggttctagtgttgaaacagaaaca-------------------------------------------------------------------------------------------------------------------------------------------------------------------------------------------------------------------------------------------------------------------------------------------tattttaaagttaatggtttatggtcacctactattacacatactaactgttggttgcgttctgtgttacttgtaatgcagaaatta---------ccttttaagtttaagga------------tttagctattgaaaatatgtggttatcttataaggtgggttataatcaaagtt-------------------------------------------------------------------------------------------------ttgttgattatttactgaccactattcctaaagctattgttttgcctcaa-------------ggtggttatgtagctgattttgcttattggtttttaaaccagtttgatattaatgcgtatgctaattggtgttgtttaaaatgtggtttttctttt--------------------------------------------------gatttaaacggtttggatgctgtgtttt---tttatggagatattgt-----gtctcatgtttgtaag---tgtggacataatatgactctaatagcagcggacttaccttgtacattacatttttcattatttgatgacaatttttgtgctttttgcacccctaaaaaaatttttattgctgcatgtgctgtggatgtaaacgtttgtcattctgtagctgttataggtgat---------gaacaaatagatggtaagtttgttactaaatttagtggtgataaatttgattttatagtaggttatggaatgtcatttagtatgtcttcttttgagttagctcaattgtatggtttgtgtataacacctaatgtatgttttgttaaaggtgatattataaatgttgctagacttgttaaagctgatgttattgttaatcctgctaatgggcatatgctccatggtggtggagttgcaaaagctatagctgtagctgcaggtaaaaaattttctaaagaaactgctgcta-tggttaaatctaagggtgtttgccaagtaggagattgttatgtttctaccggtggtaaattatgtaaaac---aattcttaatattgtaggccctgatgctagacaagat---ggaagacaatcttatgttttgttagcacgtgcttataagcatcttaataattatgattgttgtttgtctactctcatatcggctggtatatttagtgttcctgctgatgtgtcattaacttaccttctaggtgttgttgataaacaagttatccttgttagtaataat------------aaagaagattttgatatt--------------------------------------------------------------------------------------------a---------------------ttcaaaaatgt--------------------------------------------------------------------caaat------------------------------------------------------------------------------------------------------------------------------------------------------------------------------------------------------------------------------------------------------------------------------------------tacttcagttgttggtactaaagcattggctgtt--------------------------------------------agatt---aactgctaatgtaggccgtgttattaaatttgagac---------------------------------------------------------------agatgcatacaaacttttcttga---------------------------------------------------------------------------------------------------------------------------------------------------------------------------------------------------------------------------------------gtggtgatgatt------------------------------------gttttgtttcaaattcttctgttatacaaga------------------agttttattacttcgtcatgatatacaattgaataatgacgttcg---------------------------------------------------------------------------------------------------------------------------------------------------tgattatttgttgtctaagatgactagtcttcctaaagattggcgtcttatcaataaatttgatgttattaacggtgttaaaactgttaaatattttgagtgtcctaattctatttatatatgtagtcagggtaa------agactttggttatgtatgtgatggtt---ctttttataaagcaactgttaatcaagtttgtgttt-------------------------tattagctaagaagatagatgttttgcttactgtagatggtgttaattttaaatctat--ttctcttactgtaggtgaagtttttggtaaaatacttggtaatgttttctgtgatggcattgatgttactaagttaaagtgtagtgatttttatgccgataaaattttatatcagtatgaaaatttgtctttagctgatatt------tctgctgtacaaagttcattcgggtttgatcagcaacaattgcttgcttactataat-------tttttaacagtatgtaaatggtctgtagttgttaacggtccatttt------tttcttttgaacagtctcataataattgttatgtgaatgtagcttgtcttatgttgca---gcatattaatcttaaatttaataaatggcagtggcaggaagcatggtatgaatttcgtgctggcagaccacataggttagttgctcttgttttagctaaaggtcattttaaatttgatgaaccatcagatgctactgattttatccgtgttgttttgaaacaagctgattta---tcaggtgcaatttgtgaattagaacttatttgtgat---tgtggtattaaacaagaaagtcgtgttggtgttgatgctgttatgcattttggtacattagcaaa---gactgatctttttaatggttataagattggctgtaattgtgcaggtagaattgtccattgt---actaaattgaatgtaccatttttgatttgttctaatactcctctgagtaagga------tt-----------ta------------cctgatgatgttgttgcagctaacatgtttatgggtgtaggtgt-----------aggccattatacacattt---gaaatgtggttcaccttaccaacattatgatgcttgtagtgttaaaaaatatacaggtgttagtggttgtttaactgactgcttgtatctt------------aaaaatttaacccagacttttacatctatgttgactaattattttttggatgatgttgaaatggttgcttataaccctgatctttcacaatattattgtgataatggtaagtattataca------aaacctattataaaggctcagtttaaaccatttgctaaagttgacggtgtttatactaactttaagttagttggacatg---------------------------atatttgtgctcaattgaatgctaagttaggttttaatgtagatttgccgtttgttgagtacaaagtaac------agtctggcctgtagctactggtgatgttgttttggcatctgatgatttatatgtgaaacg-ttattttaaaggatgtgaaacttttggtaagcctgttatttggttttgtcatgatgaagcatcattgaattctcttacttattttaataaacctagt------------------------------tttaaatctgaaaatagatatagtgttttgtctgttgat------------------------------------------tctgtatctgaggagtcacaa-ggtaatg---------------------------------------------------tggttacttctg----------------------ttatggaatcgcag---------------------------------------attagtactaaag---aggttaagttaaagggtgttagaaaga------ctgttaaaatagaagat-------gctattattgttaatgatgaaaatagttctattaaggt---tgttaaaagtttatctttagttgatgtttgggatatgtatttgacaggttg---tgattatgttgtttgggttgctaatgaattgtcacgcctagttaaatcaccaacag---ttagggaatatatacgatatggtattaaacctatta---------------------------------ctatacctatagatttgttatgtttaagagatgataatcaaa---ctcttttagttccta------------------------------------------------------aaatttttaaagcaagagctatag-----------aattttatggttttttgaagtggttgttt---------------atttatgtttttagtttattacat------------------tttacaaatgataaaaccattttttatactacagaaatagcttctaagt---------ttacttttaatttgttttgtttggctcttaaaaatgc---------------------------ttttcagacatttagat---------------------------ggagtatatttataaaaggttttcttgttgtagccactgtgtttttgttttggtttaattttttgtatataaatgttatttttagtgatttttatcttcctaatattagtgtttttcc---tatttttgtgggaagaattgttatgtggataaaggctacttttggtttggttacaatttgtgatttttattctaag------------------------ttaggtgtaggttttacaagtcatttttgtaatggtagttttatatgtgaattgtgtcattctggttttgatatgttggatacatatgcagctatagattttgttcagtatgaagtagatagacgtgttttatttgattatgttagtttagtcaaattaattgttgaactcgttattggttattcattatatacagtatggttttatccattattttgtcttattggtttacaattatttactacatggttgcctgatttgtttatgttagaaactatgcattggttgattagatttattgtatttgtagctaatatgt-----tacctgcttttgttttgttgcggttttatatagttgttactgctatgtataaagtagttggttttattaggcatattgtttatggttgtaataaagctggttgtttattttgttataaacgaaattgtagtgttcgtgttaagtgtagtactattgttggtggtgtaattcgttattatgatattactgctaatggtggtactggtttttgtgttaaacatcaatggaattgttttaattgccattcttttaaaccaggtaacacttttataactgtagaagctgctatagaactttctaaagagcttaaacgacctgtaaacccaactgatgcttcacattatgtagttactgatattaagcaagttggttgtatgatgcgtttgttctatgatagagatggacagcgtgtttacgatgatgttgatgctagtttatttgtagatattaataatctgttacattct-aaagttaaagttgttcc-----------------taatttgtatgtagttgtagtagagagtgatgctgatagagctaattttctgaatgctgttgtgttttatgcacaatcattgtataggcctatattacttgtagacaaaaagttaattactacagcttgtaatggtatctctgtaacccagactatgtttgatgtttatgttgatacttttatgtctcatttt---gatgttgatagaaagagttttaataattttgttaacattgctcatgcttctcttagagagggtgtgcaattagaaaaggttttagatacttttgtgggatgtgta---cgtaaatgttg---ttccattgattcagatgttgaaacaagatttattactaaatctatgatatctgcagtagctgctggtttggaatttactgatgaaaattataataatttggtacctacatatttaaagagtgataatattgtagctgctgatttaggtgttcttatacagaatggtgctaagcatgtacagggtaatgttgctaaggcagctaatatttcttgtatatggtttattgacgcttttaatcaacttactgctgatttacagcataaattaaaaaaagcatgtgttaaaactggcttgaagttaaaattgac------ttttaataagcaagaggcaagtgttcctattcttacaacacccttttcacttaaaggaggtgttgtattgagtaattt---------------------------------------------------------------------------gtta----------------------tatatattattttttattagtttaatttgttttatattattgtgggcttt----actgcctac-atatagtgtttataagtctgatattcatttgc-ctgcttatgctagttttaaagttattgataatggtgttgttagagatatttcagttaatgatttatgttttgctaataaatttttccaatttgatcaatggtatgagtccacttttgggtctgtttattatcataattc-------tatggattgccctattgtagtggcagttatggatgaagatatcggttctactatgtttaatgttcctactaaagttttgagatatggctttca------tgttttacattttctaacttatgcatttgctagtgatagtgttcagtgttatacaccacatattcagatttcttataatgatttttatgctagtggttgtgttttatcatctttgtgtactatgtttaaaagaggtgatggtacaccacatccttattgttatacagatggtgttatgaagaatgcttctttgtatacatctttagttccacatacacgttatagccttgctaattctaatggttttataagatttcctgatgttattagtgaaggtattgtacgtattgtaagaacgcgctctatgacttattgtagagtgggtgcatgtgaatacgccgaagagggtatatgtttcaattttaatagttcctgggttttgaataacgattattatagaagtatgcctggaactttttgtggtagagatttttttgatttgttttatcaattttttagtagtttaattcgtcctatagatttcttttctcttactgctagttctatttttggagctatattggctatagttgtcgttttggttttttattatttaataaaactcaagcgtgcttttggagattatactag------tgttgtagttataaatgttattgtttggtgtattaattttcttatgctctttgtctttcaagtttatcctatttgtgcatgcgtttatgcttgtttttatttttatgtaacattgtattttccttctgaaattagtgtaattatgcatttgcaatggattgttatgtatggtgctataatgcctttttggttttgtgtcacatatgtagctatggttattgcaaaccatgttttatggttattttcatattgtaggaaaattggtgttaatgtatgtagtgatagtacatttg------------aagaaacatctcttactacttttatgattactaaagattcttat-----tgtagattaaagaattctgtttctgatgttgc-ctacaatagatatttgagtttgtataataagtatcgttactatagtggtaaaatggatactgctgcctatagagaagcggcgtgttctcagttagctaaagctatggaaacatttaatcacaataatggtaatgatgtcttataccaacctcctacagcatctgtttctacatcttttttgcaatcaggtattgtaaagatggtatcgcctacgtcaaaaattgaaccttgtttagttagtgttacttatggtagtatgactttgaatggtttatggttagatgacaaagtttattgtcctcgtcatgttatatgtttatcctctaatatgaatgaacctgattattctgccttattgtgtagagttactttaggtgattttactataatg---------tctggtcggatgagtttaacagttgtgtcttaccagatgcagggctgtcaacttgttttgacagtctctttacaaaatccttatactccaaaatatacttttggtgttgttaaacctggtgaaacttttactgttttagctgcatataatggccgaccacaaggagcatttcatgttactatgcgtagtagttatac---------------------------------------------------------tattaaaggttcttttttgtgtgggtcatgtggatctgttggttatgtattaacaggtgatagtgttaagtttgtatatatgcaccaattagagctcagtactggttgtcacactggtactgattttaatggtaatttttatggtccatatagagatgctcaagttgtacagttgccagttaaggactatgtccaaactgttaatgttattgcttggctctatgcagctatacttaataattgtgcttggtttgtacaaaatgatgtttgttctattgaagattttaatgtttgggctatgacaaatggtt---------ttagccaagtaaaagc-agatcttgttttagatgctttggcttcaatgacaggtgtttctattgaaactttattggctgctattaagcgtctat---atatgggatttcaaggtcgtcaaatactaggaagttgtacttttgaagatgaattggcaccttctgatgtttatcaacaattggctggtgttaaattgcaatctaaaacaaaaagatttattaaagaaacaatttattggattttgatatccacatttttgtttagttgtataatttctgcatttgttaaatggactatatttatgtatattaatacacatatgattggtgttacattatgtg---tactttgttttgttagttttatgatgttactagttaaacataagcatttttatttgactatgtatataattcctgtactctgtactttgttttatgtaaattatttagttgt--ttataaggaaggttttaga-------ggttttacttatgtctggctttcatactttgttcctgctgtgaattttacttatgtgtatgaagtattttatggttgtattttatgtgtttttgctatttttat------------aactatgcatagtattaatcatgacattttttctttgatgtttttagttggtagaatagttactttaatttctatgtggtattttggtt------cgaatttagaagaggatgttttgttatttattacagcctttttaggtacttatacatggaccactattttgtcgttagctatagcaaaaattgttgcta-attggttgtctgttaatatat--tttattttacagatgtaccctatattaagttgattctcttgagttatttatttatagggtatattttatcttgttattggggatttttctctcttttaaacagtgtttttagaatgcctatgggtgtttataattataaaa---------------tttctgttcaagaattgcgttatatgaatgctaatggcttacgtccacctcgtaatagttttgaggctattttgttaaatttaaaattgcttggaataggtggcgtgccagttattgaagtctcccaaattcaatcaaaattgactgatgtgaaatgtgctaatgttgttttgttaaattgtttacagcatttgcatgttgcttctaattctaagttgtggcagtattgtagtgttttacataatgaaatactatctacttcagatttgagtgtagcttttgataagcttgctcaattattgattgttttattctccaatcctgctgcagttgatactaagtgtcttgcaagtatagatgaagttagcgatgattatgttcaagatagtaccgttttgcaggctttgcaaagtgagtttgtaaatatggctagttttgttgaatatgaagtcgcaaagaaaaatttggctgatgctaaaaatagtggttctgttaatcaacaacagataaaacagttagaaaaagcatgtaatatagctaagtctgtgtatgaacgcgataaagctgtagctcgcaaacttgaacgtatggcagacctagcacttactaacatgtacaaagaggctcggattaatgataagaagagtaaagttgtttccgctttgcagacaatgctttttagcatggttcgtaaattggataatcaggctttaaattctattctggataatgctgttaaaggttgtgtacctttgagtgctattccagcattggctgctaatactttaactataataataccagataaacaagtttttgataaagttgttgataatgtttatgttacatatgctggtagtgtatggcatatacagactgttcaagatgctgatggtattaataaacagttaactgatatt------------agtgttgattctaattggcctcttgttattatt-gcgaacaggtataatgaagttgctaatgctgttatgcagaataatgagttgatgcctcataaattaa---aaatacaagttgttaatagtggttctgatatgaattgta---atattcctactcaatgttattataataatgttagtagtggtagaatagtttatgctgttcttagtgatgttgatggtcttaagtatactaagataatgaaa------gatgatggcaattgtgttgttt---tagagcttgatcctccttgtaaattttctatacaagatgttaagggacttaaaattaagtatctctattttattaaaggatgtaacactttagctagagggtgggttgttggtactttatcttcaacaattagattgcaggctggtgttgctactgagtatgcagctaattct-tctatactttcattatgtgcattttctgtagatcctaagaaaacttatttagattatatacaacaaggtggtgtacctataattaattgtgttaaaatgctctgtgatcatgctggtactggtatggccattactattaaacctgaggctactattaaccaagattcttatggtggtgcctcagtttgtatttattgccgtgcacgtgtagagcatccagatgtagatggtatatgtaaattacgtggtaaatttgtacaagtccc---tttgggtataaaagatcctattctttatgtgttaacacatgatgtttgtcaagtctgtggtttttggagagatggcagttgt------tcctgtgtaggttcaagtgtcgctgttcaatctaaagattt-aaattttttaaacgggttaggggtactagtgtgaatgcccggctagtaccctgtgctagtggtttatctactgatgtt-caattaagggc-atttgacatttgtaat------accaatagagctggtataggtttatattataaagtgaattgttgccgttttcagcgtatagatgacgacggtaataaattggataagttctttgttgtcaaaagaactaatttagaagtttataataaagagaaaacttattatgagttgactaaaagtt---------------gtggtgttgtggctgaacatgatttctttacatttgatattgatggtagtcgcgtgccacatatagttcgtaggaatctttcaaagtatactatgttagatctttgctatgcattgcgtcattttgatcgtaatgattgttcaatattgtgtgaaattctttgtgagtatgctgattgtaaagaatcctacttttctaagaaagattggtatgattttgttgaaaatcctgatattattaatatatataaaaaattaggtcctatttttaatagagctttacttaatactgtcatttttgcagacaccttagttgaagtaggtttagttggtgttttaactttagataaccaagatttgtatggtcaatggtatgattttggtgattttatacaaacagccccaggatttggtgtggcagtcgcagattcttactattcttatatgatgcctatgttaactatgtgtcatgtattagattgtgaattatttgttaatgatagttatagacaatt------------cgatcttgtacagtatgattttactgattacaagttagagttgtttaataagtattttaagtattggggtatgaagtatcatcctaatactgtggattgtgataatgataggtgtatta-ttcattgtgctaattttaatatactatttagtatggttttacctaatacttgttttggtccccttgttagacaaatttttgtagatggtgtaccgtttgttgtttctattggttaccattacaaagagttaggtgtagttatgaacttagatgttgacacacaccgttatcgcttgtctcttaaagatttacttctttatgcagcagatcctgctatgcatgttgcatctgctagtgctctgcttgatttacgaacttgttgttttagtgtagctgccattacaagtggtataaaatttcaaactgttaaaccaggtaactttaaccaagacttttacgagtttgttaaaagtaaaggcttgtttaaagagggtagtacagttgatttgaaacattttttctttactcaagatggtaatgctgcaattactgattataattattataagtataatttacctactatggttgatattaagcagttattgtttgtattagaagttgtttataaatattttgaaatttatgatggtggttgtataccagcatcacaagttattgttaataattatgataaaagtgctggttatccatttaataaatttggtaaagccagactttattatgaggcattatcatttgaggaacagaatgaaatttatgcatatactaaacgtaatgttctgcccaccttaactcaaatgaatttaaaatatgctatcagtgctaagaatagagctcgcactgtagcaggtgtttctattcttagtactatgacaggccgaatcttccatcaaaaatgtttgaagagtatagcagccacccgaggtgttcctgttgttataggaaccactaaattttatggtggttgggacgatatgttacgtcatcttataaaggatgttgacaaccctgttcttatgggttgggattatcctaaatgtgatcgtgctatgccaaatattttgcgtattgttagtagtttagttttggcccgcaaacatgaattttgttgttcacatggtgatagattctatcgccttgcgaatgaatgtgcacaagttttgagtgaaatagttatgtgtggcggttgc---tattatgttaag---cctggtggtactagcagtggtgatgcaactactgcttttgctaattctgtttttaatatatgtcaggctgttactgctaatgtttgttctcttatggcctgtaatggccataagattgaagatttaagtatacgcaatttacaaaaacgcttatactctaatgtttatc-gtacagattatgttgattatacatttgttaatgagtattatgaatttttatgtaagcattttagtatgatgattttgagtgatgatggtgttgtctgttataactctgattatgctaataagggttatatagctaatataagtgcttttcaacaagttttgtactatcagaataatgtctttatgtctgaatctaaatgttgggttgaaaatgatattactaatggtcctcatgaattttgttcccaacatactatgttggttaagatagatggtgattatgtttatttaccatatccagatccttctagaatcttaggagctggttgttttgttgatgatttattgaagactgacagtgttcttttgatagagcgctttgtaagtctagctatagatgcttaccctttagtatatcatgaaaatgaagaataccaaaaagtctttcgcgtatatttagaatatataaaaaaactgtataatgatcttggtactcagatcttagatagttatagtgttattttaagtacttgtgatggtttaaagtttactgaagaatcattttacaagaatatgtatttaaaaagtgccgtgatgcagagt---gtaggtgcatgtgttgtttgttcatcacaaacttctttgcgttgtggcagttgtatacgtaagcctttgttatgttgtaaatgttgttatgaccatgttatggcaactaatcataaatatgttttgagtgtctcaccttatgtttgtaatgcacctaactgtgatgtgagtgatgtcaccaaattatatttgggtggtatgtcttactattgtgaaaaccataaaccccattattcatttaagttagttatgaatggtatggtctttggtttgtataaacaatcttgtacgggttcaccttatatagatgattttaataagatagctagttgtaaatggacagaagttgatgattacgttctggcaaatgagtgtattgaacgtttaaagttatttgctgcagaaactcaaaaggcaactgaagaggcttttaaacaaagctatgcttctgctaccattcaagagattgttagtgatagagaagttattttgtgttgggagacaggtaaagttaaaccaccacttaataaaaattatgttttcacaggctatcattttactagtactggtaagacagttttaggtgagtatgtttttgataaaagtgaattaactaacggtgtgtattaccgcgctacaactacttataaactttctataggtgatgtttttgttttaacatcacattctgtagctagtttaagtgcacctacacttgttccacaagagaactatgctag----tataagattttctagtgtttatagtgttccattggtgtttcaaaataatgttgctaattatcaacacattggaatgaaacgttattgcactgttcaaggtccccctggtacgggaaagtctcatcttgctataggtctagctgtttattactacacagcacgtgtagtttatactgctgctagtcatgctgctgtagatgcattgtgtgaaaaagcttataagtttttaaatattaacgattgtacacgtattattcctgctaaagttcgtgtagattgttatgataagtttaaaattaatgataccacttgtaagtatgtttttaccacaataaatgcattaccagagttggttacagatattgttgttgttgatgaagttagtatgcttactaattatgaattgtctgttataaatgctcgtattaaagctaaacattatgtatatattggagatcctgctcaattacctgcaccacgtgtgctgttgagcaagggttctttagaacctaggcacttcaattctattactaaaataatgtgttgtttaggtcctgatatctttttgggaaattgttataggtgtcctaaagaaattgtagaaactgtttcagcattggtttatgataataaactcaaggctaaaaatgataatagttcattatgttttaaagtatattttaagggacagacaacacatgagagttcaagtgctgtaaatattcaacagatatatttaattagtaaatttttaaaagctaatccagtttggaatagtgctgtttttattagtccttataatagtcagaattatgttgctaagcgtgttttaggtgttcaaacacaaactgtagattctgctcaaggttcggaatatgactatgttatatattcacaaacagcagaaacagcccattctgttaatgttaatcgatttaatgttgccataactagagccaagaagggcattttttgtgttatgagtaatatgcaattatttgaatctcttaattttattactctacctttagataaaattcaaaatcaaactttacctcgtttgcattgcacaacta------atctttttaaagattgtagtaaaagttgcttaggttatcatccagcgcatgccccttcatttttagcagttgatgataaatataaggttaatgaaaatttggctgtaaat---ttaaatatttgtgaacctgttttaacatattctcgtttaatatctcttatgggttttaaattagatttgactcttgatggttattctaaattgtttattactaaagatgaagccattaaacgtgttaaaggttgggttggttttgatgttgaaggcgctcatgctactcgcgaaaacattggaacaaactttccactgcaaataggtttttcaactggtgtggattttgtagttgaagctactggcttatttgctgagagagattgttatacttttaaaaaaactgtagctaaagctcctcctggtgaaaaatttaaacatttaataccccttatgtcaaaaggtcaaaagtgggatattgttagaattagaattgttcaaatgttatctgattatcttttagacctttctgatagtgtagtatttattacttggtctgccagttttgaacttacttgtttaaggtattttgctaaattaggcagagagcttaattgtaatgtgtgttctaatcgtgctacatgctacaattctagaactggttattatggttgttggcgccatagtt---------atacttgtgattatgtgtataatccacttattgtagatatacaacagtggggttatacaggttctttaactagtaatcacgatataatttgtaatgtacataaaggtgcacatgttgcgtcagctgatgcaattatgactcgttgtttagcaatctatgattgtttttgtaaatctgttaattggaatttagagtatccaataatttctaatgaggtcagtataaatacatcttgtaggttattgcagcgtgtcatgcttaaagctgccatgctatgtaatagatacaacttatgttatgacataggcaatcctaaaggtttagcttgtgtcaaagattat------gaatttaaattttatgatgcttttcctgtagccaagtctg---------ttaaacagttattttatgtctatgatgtgcataaagataattttaaagatggtttatgtatgttttggaattgtaatgttgataaatatccatctaattcaattgtttgtagatttgacactcgagtgttaaataaattaaaccttcctggatgtaatggtggtagtttgtatgttaataaacatgcattccatactaatccttttactagaactgtttttgaaaatcttaagcctatgccttttttctattattcagatacgccttgtgtgtacgtagatggtttagaatctaaacaag----------ttgattacgttcctttaagaagcgccacttgtatcacacggtgtaatctaggtggagctgtttgttcaaagcatgctgaagaatattgtaactaccttgagtcttataatatagttactacagcaggctttactttttgggtttataagacttttgatttttataatttatggaacacttttactacgttacagagtttagaaaacgtaatatataacttggttaatgttggtcattatgatggacgtacaggtgaattaccttgtgctattatgaatgacaaagttgttgttaagattaataatgtagatactgttatttttaaaaataatacatcatttcctactaatatagctgttgaattgtttacaaaacgtagtattcggcaccaccctgaacttaagattcttagaaatttgaacattgatatttgttggaagcatgtcctgtgggattatgttaaagatagtttgttttgtagttccacttatggtgtttgtaaatacactgatttgaagttc---------------atcgaaaat------------ttgaatatactttttgatggtcgtgacactggcgctttagaagcttttagaaaagcaagaaatggtgtttttattagtactgaaaaattaagtaggttatcaatgattaaaggtccgcaacgagctgatttaaatggtgtgattgtg------------------------------gataaagttggagaactcaaag---------ttgagttttggttcgctatgagaaaagatggtgacgatgttatcttcagccgaacagacagcctatgctcaagccattactggagcccacaaggtaatctaggtggtaatt---------gcgcgggtaatgtcattggtaatgatgctctaacacgttttactatctttactcagagtcgtgtattgtcaagttttgaacctcgctcagatttagaacgggattttattgatatggatgataatctgtttattgctaaatatggtttagaagactatgcatttgatcatatagtttatggtagttttaaccataaagttataggaggtttgcatttgcttataggcttatttcgtaggctaaaaaaatctaatttgttaattcaagagtttttacagtatgattctag----------tattcattcatattttattactgatcaggagtgtggtagtagtaagagtgtttgtacagttattgatttattattagatgattttgtttctattgttaagtcattaaatttgagttgtgttagtaaagttgttaatattaatgttgattttaaggattttcaatttatgttgtggtgtaatgataataaaattatgactttttatcctaaaatgcaa-gccactaatgattggaaacctggctattctatgcctgttttgtataagtatttgaatgttccattagagagagtctctttatggaattatggtaaacctattaatttgcctacaggctgtatgatgaatgttgctaagtatactcaattatgtcagtatttgaatactacaacattagctgttcctgttaatatgcgtgttttacatttaggtgcagggtctgataaagaagtagctccaggttctgctgttttaagacagtggttaccatctggtagtattcttgtagataatgatttaaacccatttgttagtgatagtttagttacttattttggagattgtatgactttaccatttgattgtcattgggatttgataatatctgatatgtatgatcctcttactaaaaat---attggtgattataatgtgagtaaggatggtttttttacttacatttgtcatttaattcgtgataaattatctttgggtggtagtgtagctataaaaattacagagttttcttggaatgctgatttatataaattaatgagttgttttgcattttggacagttttttgtact-aatgtaaatgcttcttctagtgaagggtttttaataggtataaattacctgggtaaatcttcttttgaaatagatggcaatgttatgcatgccaactatttgttttggagaaatagtacaacatggaatggtggtgcttatagtttatttgatatgactaaattttctttgaaattggctggcactgctgtagtaaatttaagaccagatcaattaaacgatttagtttactctcttattgaaagaggtaagttattagtgcgtgatacgcgtaaagaaatttttgttggtgatagtcttgtaaacactt-gttag--atctt----------------------------------------------------------------------------------------------------------------------------------------------------------------------------------------------------------------------------------------------------------------------------------------------------------------tcagttt-----gttaatattaa-------a--------------------------------------------------------------------------------------------------------------------------------------------------------------------------------------------------------------------------------------------------------------------------tctaaactatgttaattatatttt------------------------------------------------------------------------------------------------------------------------------------------------------------------------------------------------------------------------------------------------------------------------------tattttttaattt---------------------------------------------------------------------------------------------------------------------ttgtta-----------tggttttaatgaacctt---tgaatgttgtgtctcatttaaaccatgactggtttttatttggt---------gatagtcgttctgattgtaaccatattaataatttaaaaattaaaaattatggtt--------atttggatattcatcctagtttgtgtaataatggtaaaatttcatctagtgctggtgat-----------------tctatttttaagagttatcatttcacccggttttataattacactggcgagggtgatcaaattattttttatgagggtgttaatttcagtcctcatcataggtttaagtgcttctttaatggtagtaat---gatgtatggatttttaacaaggtgaggttttatcgtg-------------------------------cgttatattctaatatggctcgttttcgct---------------------------------------------------------------------------------------------------------------------------------------------------------------------------------atcttacctttgttgatattctttacaa-----------------------------------------------------------------------------------------------------------------------------------------------------------tttttctttttcta---------------------------------------------------------------------------------------------------ttaaggctaatatt---tgtaat------------agtaatat---------tttatcacttaataatcctatttttatt--------------------------agtactaattattctaag---gatgtttatttcactttatcagggtgttctttgtatttagtacctctttgtcttttt---------------------------------------------aaatctaattttagtca------------------------------------gtact--------------------attataatatggatact-ggctttgcttatggttat---------------------------tctaattttgtttcttctgatttagattgtacatatatttctcttaaatctggttcttataaaattttttctactggttttgttttatccatacctactaaagctctttgctttaataaacctaaacaatttgtacccgtgcaggttgttgattctaggtggaacaatcttcgtgcatcggatacttcattatccgatgcatgtcag---------------------ttgccttattgtta------------------------------------ttttcgcaattct---------------------------------------------------------------------------------------------------------------------------------------------------------------------------------------------------------------------------tctggtaat--tatgttggcaa------------------------------------------------atatgatattaatcatggtgataatggtttt-----------------------------------------acttctattctatctggtcttttatataatgtctcttgtatttc---------ttattatggctcctttttgtatgacaattttaca---------tcaatttggcctcgtttttcttttggtaattgtcctacatctgcttatattaaa---------------------------------------------ttaaa---------ttgtttctatgatcctttgcctattattt-----------------tacaaggtattttattat----------------ttttagctttattgtttattgtg------------------tttttacttt---------------------------------------------------------------------------ttctagtttaccatg-gctaat---atta-----------------------------------aatctaaacatgtttttaat---tatttttattttgcctacaac------actagctgttataggtgattttaattgtactaactcttt---------------tattaatgattataataaaaccattccgcgtataagcgaggatgttgttgatgtatctcttggtttgggcacatattatgttctta-accgtgtttatttaaatactaccttgttatttacgggttattttcctaaatctggtgctaattttagagacttggctttaaagggttctatatatttgagtactctctggtataaaccaccttttctgtcagattttaataatggtattttttctaaggttaagaatactaa---gttatatgttaataatactttgtatagtgaatttagtactatagttataggtagtgtttttgttaatacttcttatactattgttgttcaacctcata------------------------------------atggtattttggagattacagcttgtcagtatactatgtgtgaatatcctcacactgtttgtaagtctaa------gggtagtattcgtaatgaatcttggc---acattgattcttcggaacctttatgcttgtttaagaaaaattttacttataatgtttctgca--gattggctgtattttcatttttatcaagaacgtggtgttttttatgcatattatgcagatgtaggtatgcctaccactttcttatttagtctatatttaggtactattttatctcattattatgttatgcctttgacttgtaatgctatatcttcaaatactgacaatgaaactttagaatattgggttacaccgctatctagacgtcagtatcttcttaattttgatgagcacggtgttattactaatgccgttgattgttcaagtagttttcttagtgagattcaatgtaaaactcaatcttttgcacctaatactggtgtttatgatttgtctggttttactgtaaagcctgttgcaactgtttatcgtcggattcctaatttacctga------------------------ttgtgacattgacaactggcttaataatgt------tagtgtaccttcacctcttaattgggaacgtagaattttttctaattgtaactttaacttaagcactttacttcgtcta---gttcatgttgattctttttcttgtaataatcttgataaatctaaaatttttggtagttgctttaatagtattactgttgacaagtttgctatacctaatcgcagacgagatgatttgcaattgggcagttctggctttttgcaatcatctaattacaaaatagatatttcttctagttcttgtcaattgtattatagtttaccttt----------------------------------------------agttaatgttactattaataactttaatccatcttcttggaataggaggtatggttttggtag------------------------ttttaatttgtcttct---------------tatgacgttgtttattctgatcattgtttttctgttaacagcgacttt---------------------tgcccttgtg------------------cagatccgtctgttgttaattcttgtgttaa---------------atctaagcctccttctgccatttgtcctgctggtactaaa------------------------tatcgtcattgcgacttgga------------------------------tactactctttatgttaaaaactggtgtagatgttcttgtctacctgaccccattt-------------ctacttattctcct------------aacacatgtcctcaaaagaaggtcgttgttggtataggtgaacattgtccaggtcttggtattaatgaggaaaaatgtggtacacaa------ttaaatcatagttcctgtttttg------------------------------------------------tagtcctgatgcctttttgggttggtcttttgatagttgtattagtaataatcgttgcaatattttttctaattttatttttaatggaattaatagtggcaccacttgttctaatgat-----------ttgttatattctaacactgaaatttctactggtgtttgtgttaattatgatctttatggcatcacaggccaaggtatttt---taaagaagtttctgcggcttattataataattggcagaatcttttgtatgattctaatggtaatattattggttttaaag----------attttttgactaataaaacttacacta----tacttccttgttattctggtagagtgtctgctgcattttatcaaaattcttcctcaccagctttgctttatcgtaatttaaagtgtagttatgttttgaataat---------------atttcttttatctcacaaccatt---ttat-------------------------------ttcgatagttatcttggttgtgttttgaatgctgttaatttaactagctattctgtatcc---tcttgtgatttgcgtatgggtagtggattttgtattgatt--------------atg---------ctttaccct------cttctcggcgtaagcgtagaggt------------atttcttctccttatcgctttgtaacttttgaaccctttaatgttagttt----tgttaacgatagtgttgaaactgttggtgg--------tttatttgagattcagattcctactaactttaccatagctggtcatgaagaatttattcagactagttctcctaaagttactattgattgttcagcttttgtttgctctaactatgctgcttgtcatgatttattgtcggaatatggcactttttgcgataatattaatagtattttaaatgaagtcaatgatttacttgatattactcagtt---------gcaggttgctaatgctctaatgcaaggtgttacacttagttctaatcttaata---ctaatctacactctgatgttgataatatagattttaa-atctcttctaggttgtttaggttcacaatgtgg------------------ttcttcgtct---------agatctttgttagaggatttattattcaacaaagtcaaactttcagatgtaggttttgttgaagcttataataattgcac---------tggtggtagtgaaattagagatcttctctgtgtgcaatcttttaatggtattaaagtattacctcccattttatctgagactcaaatttctggctatactacagctgctactgtggcggctatgtttccgccatggtctg------------ctgctgctggtgtaccattttctcttaatgtacaatatagaattaatggtttgggtgttactatggatgttcttaataagaatcaaaagttaatagctaatgcttttaataaagctcttctttctatccagaatggttttactgctactaattctgctcttgctaaaattcaaagtgtcgttaatgctaatgctcaagcacttaatagtttgttacaacaattatttaataaatttggtgctattagttcttctttacaagaaattttgtctcgccttgataatttagaagctcaggttcagattgataggctcattaatggtcgtttgactgctttaaatgcttatgtttctcaacagcttagtgatattacacttattaaggctggagcttctcgtgctattgagaaggttaatgagtgtgttaaaagtcaatcccctcgtataaatttttgtggcaatggtaaccacattttatcattggttcaaaatgctccttatggtttgcttttcattcattttagttataaacctacttcttttaaaactgtcttagtaagtccaggtttatgtttatccggtgat------agaggtattgcacctaagcaaggttattt-----------------------t----------attaaacaaaatgattcctggatgtttactggtagttcctattattatccagaa-ccaatttc--agataaaaatgttgttttcatgaatagttgctctgttaattttactaaagctccatttatttatcttaataattctataccaaatttgtct---------------gattttgaagccgagttatctctttggtttaaaaat---------------catacttctatagcacctaatttaacctttaattctca---tattaatgctacttttttagatctgtattatgaaatgaatgttattcaggaatctattaaatctttgaacagtagttttattaatcttaaagaaataggtacttatgaaatgtatgttaaatggccttggtacatttggt------tgttaattgtcattttatttataatttttcttatgatacttttctttatatgctgctgtactggttgtggttcagcatgttttagtaaa------tgtcataattgttgtgatga---gtatgggggtcacaatg---attttgttattaaag------catctcatg-atgatt-------------------------------------------------------------------------------------------------------------------------------------------------------------------------------------------------------------------------------------------------------------------------------------------------------------------------------------------------------------------agatt---------------------------------------------------------------------------------------------------------------------------------------------------------------------------------------------------------------------------------------------------------------------------------------------------------------------------------------------------------------------------------------------------------------------------------------------------------------------------------------------------------------------------------------------------------------------------------------------------------------------------------------------------------------------------------------------------------------------------------------------------------------------------------------------------------------------------------------------------------------------------------------------------------------------------------------------------------------------------------------------------------------------------------------------------------------------------------------------------------------------------------------------------------------------------------------------------------------------------------------------------------------------------------------tta-----------------------------------------------------------------------------------------------------------------------------------------------------------------------------------aatctaaactttatat-----------------------------------------------------------------------------------atggaagtttggaggcctagctataaatat-------------------------------------tctcttattactagagaatttggtgtcacagatcttgaggatttgtgttttaaatataattattgccaacct-----------------------------------------------------------tgtgttggttattgtattgt-------------------------------------------acctttaaacgtttggtgtcgtaagtttggtaaatttgct-----------------------------------tcttattttgttttacgtagtcatgacacctct-----------------------------------------cataagaa---------------------taattttggtgttataa---------------------------------------ctagttttactagttatggtaacactgtttctgaggctgtttctaaattagttg-aatcagcatctg--------attttatcgcttggcgagctgaagcacttaataagtatggttgatg---tatttttcactgatactgcttggtatgtaggtcagattttctttttagttttatcttgtgttattttcttaatttttgttgttgctcttttagcaactattaaactttgtattcaaatttgtggtttttgtaatatttttattatttcaccttctgcctatgtttataatagaggtagacagttg---------------------------------------------------------tataagtcttatagtgaacatgtcataccttctacttta-------------gatgatttaatttaa-atctaaacatcatgaatgaatcaattt----------------------------t-----------------tcctcattggaattctgatcaagctatt---acattcttaaaagaatggaatttttctttgggtgtaatattacttcttattactatcatactgcagtttggttatacgagccgtagtatgtttgtttatcttattaagatgattattctttggcttatgtggccattgaccattatcttgactatatttaattgcttttatgctttgaataatgtctttcttgggctttctatactgtttactattatttctattgttatatggattttatattttgtcaacagtattcggctttttatcagaa------ctggaagttggtggagttttaatccagagactaataatcttatgtgtattgatatgaaaggtaagatgtatgttaggccagttattgaggactatcatacattaacggctactgttatccgtggtcatcttta-tatac-agggtgtcaaacttggcactggttacacgcttgccgatttgcctgtttatgttactgtagctaagg--tgcaagtcctctgtacctataaacgtgcctttttagataagttagat---gttaatagtggcttcgctgtttttgttaagtctaaagttggtaactatcg------------------------------------------------------------tttaccttcta---------------------------------------------------------------------------------------gtaaatctagtggta---------------------------------------------------------t---------------------------------------------------------------------------------------------------------------------------------------------------------------------------------------------------------------------------------------------------------------------------------------------------------------------------------------------------------------------------------------------------------------------------------------------------------------------------------------------------------------------------------------------------------------------------------------------------------------------------------------------ggata---------------------------------------------------------------------c--------------------------------------------------------------------------------------------------------tgccttgttgagag------------------------------------------------------------------------------------------------------------------------------------------------------------------cttaaatctaaactat--------------------------------------------------------------------------------------------------------------------------------------------------------------------taggatgtctt----------atac---tcccggtc--atc----------------------------------------------------------------------atgctggaa----------------------------------------------gt------agaa----------------------------gct--------------------------------------------------------------------------------------------------------------------cctctggaaa-----------------------------------------------------------------tcgttc--------------------------------------------ag---------------------------------------------------------------gaatcctcaagaa----------------------aacttc---------------------ttgggttgacca---atctgagcgaagccatcaaacctataa---------------tag---aggcagaaaaccccaaccaaaattcactgtgtctactcaaccacaa------ggaaaccctatcccacattattcctggttctctgggattacccaatttcaaaaaggtagagactttaaatttccagatggtcaaggagtacccattgcttacgggatacccccttctgaagcaaaaggatattggtataaacacaaccggcgttcttttaaaacagctgatggtcaacaaaagcagttgttaccaagatggtatttctactatctcggtaccggtccatatgccagttcatcctatggtgatgcccacgaaggtatcttctgggtcgctagtcaccaagctgatacttctattccctccgatgtttcggcaagggatcctactattcaagaagctatccctactaggttttcgcctggtacgattttgcctcaaggctattatgttgaaggctcag------gaaggtctgcttctaatagccggccaggttcacgttctcaatcacgtggacccaataatcgttcat---taagtagaag------------taattctaattttagacat---------------------------------tctgattctatagtga---aacctgatatggctgatga-----------gattgc-----------------tagtcttgtcttagccaagcttggtaaagattct----------------------------------a---aacctcagcaagttaccaag---------caaaatgctaaggaaattaggcataaaattttaatgaaacctcgccaaaagcgaactcctaataaattttgtaatgttcaacagtgttttggtaaaagaggaccgctc---------caaaactttggtaattctgaaatgttaaagcttggtactaatgatcctcaatttcctattcttgctgaattagctcctacaccaggtgcttttttctttggctctaaattagagttgtttaaaagaga------ctc---tgatgctgattcaccttctaaagacacttttgaacttcgttattctggttctattaggtttgatagtactttacctggttttgagacaattatgaaagttcttaaagagaatttagatgctta-----------------------tgttaattct--aatcagaacactg------------------------------------------------------------------------------------------------------------------------------------------------tttctggttcg------------ctgagtcctaaacctcagcgtaaaaga---ggtgttaaacaatcacctgaa------------------------------------------------------------------------------tcgt--------------------------------------------------ttgactctcttaatttaagt-----------------------------------------------------------------------------------------------------------------------------------------------------------------------------------------------------------------------------------------------------------------------------------------------------------------------------------------------------------------------------------------------------------------------------------------------------------------------------------------------------------------------------------------------------------------------------------------------------------------------------------------------------------------------------------------------------------------------------------------------------------------------------gctgata----------------------------------------------------------------------------------------------------------------------------------------------------------------------------------------------------------------------------------------------------------------------------------------------------------------------------------------------------------------------------------------------------------------------------------------------------------------------------------------------------------------------------ctcag-------------------------------cacatttcaaat---gatt-----------------------------------------------------------------ttactcctgaggatc--------------------atagtt----------------------------------------------------------------------------------------------------------tacttgctact---cttgatga---------------------------------------------------------------tccttatgt----------------agaaga---------ctctgttgcttaat-----------------------------------------------------------------------------------------------------------gaga-------------------------------------------------------------------------------------------------------------------------------------------------------------------------------------------------------acgaatcctaattcgacacta---------------------ggtgg-taaccc-----------------------------------ctcgcta-ttagtc---------------------------------------------------------------------------------------------------------------------------------ggaata---------ggacactctctatcagaatgaat-tcttgctgttacaacagatagagtaggttgttgcagactatatattaattagtagaaactttatatttaaatatttgattg-----ttagag-tag-ttataaggt-------ttagctgtagt-------------------------ata-------------------------------------------------------------------aacg-cc-tccgggaagagctagcaattata--gtatttaatatatctattagtatatgatt-------gaaattaattatagcctt-----------ttggaggaattac--------------------------------------------------------------------------------------------
>DQ415899_HumanHKU1_China_2005-01-
------------------------------------------------------------------------------------------------------------------------------------------------------ga-gcg--------------------attg------------------------------------------acgtt----cgt--ac----------cgtcta------------tcagcttac--gatctcttgtcagat--ctca-----ttaa--atctaaacttttta--aaca--------agattccctgtt-atccatgcttgtgagtg-----tggtttaatcataatcttgt--attttactttccacacttttcatct---ctctgtcagtgacgtgttggttgtcctca----g------------cgtccctcccataggtcgcaa---------------------tgattaaa---------------------accagcaaatac------ggtctcggcttca-agtgggcgccagaattt---------------cgttggctgcttccggatgcagcggaggagttggctagtcctatgaagtcagatgagggtgggttatg-------------------------------cccctctactggtcaagcgatggaaagtgttggatttgtttatgataat---catgtgaagatagattgtcgctgcattcttggacaagaatggcatgtgcagtcaaatcttatccgtgatatttttgttcatgaagatctacatgttgtagaagttctaactaaaacagccgtaaagtccggtacggcaattttaattaaatcacctttgca---------------------tagcttgggtggttttcctaaagggtatgttatgggcttgtt---------ccgttcatacaagactaaacgtt--------------------------------------------------------atgttgtacat------------------------------------------------catctttctatgacta-----------------------catctactactaatttt------ggtgaagatttttttggttg-------------gattgtaccttttggttttatgccatcttat-gttcacaaatggtttcaat-tctgt-aggttgtatat-----------tgaagagagtgatttaataatttcaaattttaa--------------------------------atttgatgattatgat------------tttagtgtagaagctgcttatgctgaggttcatgctgagcctaaaggtaaatattcacaaaaag---cttatgctttacttagacaatatcgtggtattaaacccgtacttt---ttgtagaccagtatggttgtgactattctggtaaattagcagattgtcttcaagcttatggtcattattctttgcaagatatgagacaaaagcagtctgtatggcttgccaattg-----------------tgactttgatattgtagtggcttggcatgtagttcgtgattcacgatttgttatgcgcctgcagactatagctactatttgtggtattaaatacgttgcacaac------------------------ctacagaagatgtagtagatggagatgtagttatacgtgaacctgtacattta---ttatctgctgatgcaatagttttaaagcttcctagtttgatgaaagttatgactcatatggatga---------ttttt---------ctattaaatctatatataatgttgatt---tgtgtgattgtggttttgttatgcagtatggttatgtagattgttttaatgataattgtgatttttatggttgggtttcaggtaatatgatggatggtttttcttgtccattgtgttgta---cagtttatgactctagtgaagttaaagccc-----aatcatctggtgttattcctgagaatcctgtgttatttactaatagtac------------tgatactgttaaccctgattc----------------------------tttt------------------------------------------------------aatttgtatggttattctgtcacaccatttggttcttgtatatattggtcgccacgtcctggattg------------tggattcctataattaaatcttcagtcaagtcttatgatgatttggtttattcaggtgtagtaggttgtaaatctattgtt-aaagaaactgctcttattactcatgcactttacttagattatgttcaatgtaagtgtggtaa------tcttgaacaaaatcatattcttggtgttaataatt-------cttggtgtaggcaactgttg-----------------cttaatagaggtgattataatatgcttctaaaaaatattgacttgtttgttaagcgtcgtgctgattttgcttgcaaa------------------------------tttgcagtttgtggagatggttttgt-------------------------------------------------------accttttttactagat----ggtttaattccccgtagttatta------------------------------------------------tcta------------------------------------------------------------------------attcagagtggtattttctttacatctttgatgtctcaattttcacaagaagtttctgatatgtgtttaaaaatgtgtatt-------------ttgtttatggacagagtttcagttgctacattttatatagagcattatgttaataggttggttactcaatttaagtta------------------------------ttgggtactacacttgttaataaaatggttaattggtttaatacc---------atgttagatgctagtgcacctgctacaggctggcttctttaccaattattgaatggtttttttgtagtatctcaagccaaccttaattttgtt---gctttaatacctgattatgctaaaattttagttaataaattttacactttttttaagttattattagagtgtgttacagttgatgttttaaaagatatgcctgttcttaaaactattaatggtttagtttgtattgtaggcaataagttttataacgttagtacagggttaattc------------------------------ctggttttgttttaccatgtaatgcacaggag---------caacaaatttatttttttgaaggcgttgca---------------------------------gaatctgttatagtagaagatgatgttattgagaatgtcaaatcttc--------tttatcatcttatgagtattgtcaaccacctaaatctgtagaaaaaatttgta--ttatagataatatgtacatgggtaagtgtggtgataaa---------tttttccctattgttatgaatgataaaaatatt-----tgtcttttagatcatgctt---ggcgtttt-ccatgtg----caggtagaaaagttaattttaacgagaaacctgttgttatg---------gagattccgtctttgatga---cagttaaggttatgtttgatttagattctacttttgatgatattttaggtaa---agtttgttcagaatttgaagtagaaaagggtgttactgtagatgattttgttgctgttgtttgtgatgctatagagaatgctttaaac------tcttgtaaagagcatccagtggttggttatcaagttcgtgcatttttaaataaacttaatgagaatgttgtttatttatttgatgaggctggtgatgaagcaatggcctctcgtatgtattgtacttttgctattgaggatgtt---------------------------------gaagacgttatcag---tagtgaagatgtcgaagatactattgatggtgtcgttgaagacactat------------------------------------t------------------------------------------------------------aatgacgatgaagat------------------------------------gttgttactggtgacaatgacgatgaagatgttgtt---------------------------------------------------------------------a---------------------------------------------------------------------------------------------------------------------------------------------------------------------------ctggtgacaatgacg------------------------------atgaagatgttgttactggtgacaa------------------tgacgatgaagatgt-------------------------------------------------------------------------tgttactgg------------------------------------------------------------------------------------------tgacaatgacg--atgaagatgttgttactggt----gacaa----------------------------------------------------tgacgatgaagatgttgttactggtgaca---------atgacgatgaagatgt--------------------------------------------------------------------------------------------------tg------------------------------------------------------------------------------------------------ttact------------------------------------------------------------------------------------------------------------------------------------------------------ggtgacaatgacgatgaagatgttg---------------------------------------------------------------ttactggtgacaatgacgatgaagatgtt--------------------------------------------------------------------------------------------------------------gtt-actggtgacaatgacgatgaagatgttgttactggtgacaatgacgatgaagatgttgttactggtgacaatgacgatgaagatgttgtt---------------------actggtgacaatgacgatgaagatgttgttact-----------------------------------------------------------ggtgacaat--------------aacgatgaagatgttgttactg--------------------------------------------------------------------gtgacaataacgatgaagagagtgttactggt---------------------------------------------------------------------------gacaatg---------------------------------------------------------------------------------------atgaccaaattgttgttactggtgatgatgtagatgatat-----------------------------cgaaagtatttatgactttgatactta---taaagctctttt----------------------------------------------------------------------------------------------------------agtttttaatgatgtctataatg----------------------------atgctttgtttgttagttatggttctagtgttgaaacagaaaca-------------------------------------------------------------------------------------------------------------------------------------------------------------------------------------------------------------------------------------------------------------------------------------------tattttaaagttaatggtttatggtcacctactattacacatactaactgttggttgcgttctgtgttacttgtaatgcagaaatta---------ccttttaagtttaagga------------tttagctattgaaaatatgtggttatcttataaggtgggttataatcaaagtt-------------------------------------------------------------------------------------------------ttgttgattatttactgaccactattcctaaagctattgttttgcctcaa-------------ggtggttatgtagctgattttgcttattggtttttaaaccagtttgatattaatgcgtatgctaattggtgttgtttaaaatgtggtttttctttt--------------------------------------------------gatttaaacggtttggatgctgtgtttt---tttatggagatattgt-----gtctcatgtttgtaag---tgtggacataatatgactctaatagcagcggacttaccttgtacattacatttttcattatttgatgacaatttttgtgctttttgcacccctaaaaaaatttttattgctgcatgtgctgtggatgtaaacgtttgtcattctgtagctgttataggtgat---------gaacaaatagatggtaagtttgttactaaatttagtggtgataaatttgattttatagtaggttatggaatgtcatttagtatgtcttcttttgagttagctcaattgtatggtttgtgtataacacctaatgtatgttttgttaaaggtgatattataaatgttgctagacttgttaaagctgatgttattgttaatcctgctaatgggcatatgctccatggtggtggagttgcaaaagctatagctgtagctgcaggtaaaaaattttctaaagaaactgctgcta-tggttaaatctaagggtgtttgccaagtaggagattgttatgtttctaccggtggtaaattatgtaaaac---aattcttaatattgtaggccctgatgctagacaagat---ggaagacaatcttatgttttgttagcacgtgcttataagcatcttaataattatgattgttgtttgtctactctcatatcggctggtatatttagtgttcctgctgatgtgtcattaacttaccttctaggtgttgttgataaacaagttatccttgttagtaataat------------aaagaagattttgatatt--------------------------------------------------------------------------------------------a---------------------ttcaaaaatgt--------------------------------------------------------------------caaat------------------------------------------------------------------------------------------------------------------------------------------------------------------------------------------------------------------------------------------------------------------------------------------tacttcagttgttggtactaaagcattggctgtt--------------------------------------------agatt---aactgctaatgtaggccgtgttattaaatttgagac---------------------------------------------------------------agatgcatacaaacttttcttga---------------------------------------------------------------------------------------------------------------------------------------------------------------------------------------------------------------------------------------gtggtgatgatt------------------------------------gttttgtttcaaattcttctgttatacaaga------------------agttttattacttcgtcatgatatacaattgaataatgacgttcg---------------------------------------------------------------------------------------------------------------------------------------------------tgattatttgttgtctaagatgactagtcttcctaaagattggcgtcttatcaataaatttgatgttattaacggtgttaaaactgttaaatattttgagtgtcctaattctatttatatatgtagtcagggtaa------agactttggttatgtatgtgatggtt---ctttttataaagcaactgttaatcaagtttgtgttt-------------------------tattagctaagaagatagatgttttgcttactgtagatggtgttaattttaaatctat--ttctcttactgtaggtgaagtttttggtaaaatacttggtaatgttttctgtgatggcattgatgttactaagttaaagtgtagtgatttttatgccgataaaattttatatcagtatgaaaatttgtctttagctgatatt------tctgctgtacaaagttcattcgggtttgatcagcaacaattgcttgcttactataat-------tttttaacagtatgtaaatggtctgtagttgttaacggtccatttt------tttcttttgaacagtctcataataattgttatgtgaatgtagcttgtcttatgttgca---gcatattaatcttaaatttaataaatggcagtggcaggaagcatggtatgaatttcgtgctggcagaccacataggttagttgctcttgttttagctaaaggtcattttaaatttgatgaaccatcagatgctactgattttatccgtgttgttttgaaacaagctgattta---tcaggtgcaatttgtgaattagaacttatttgtgat---tgtggtattaaacaagaaagtcgtgttggtgttgatgctgttatgcattttggtacattagcaaa---gactgatctttttaatggttataagattggctgtaattgtgcaggtagaattgtccattgt---actaaattgaatgtaccatttttgatttgttctaatactcctctgagtaagga------tt-----------ta------------cctgatgatgttgttgcagctaacatgtttatgggtgtaggtgt-----------aggccattatacacattt---gaaatgtggttcaccttaccaacattatgatgcttgtagtgttaaaaaatatacaggtgttagtggttgtttaactgactgcttgtatctt------------aaaaatttaacccagacttttacatctatgttgactaattattttttggatgatgttgaaatggttgcttataaccctgatctttcacaatattattgtgataatggtaagtattataca------aaacctattataaaggctcagtttaaaccatttgctaaagttgacggtgtttatactaactttaagttagttggacatg---------------------------atatttgtgctcaattgaatgataagttaggttttaatgtagatttgccgtttgttgagtacaaagtaac------agtctggcctgtagctactggtgatgttgttttggcatctgatgatttatatgtgaaacg-ttattttaaaggatgtgaaacttttggtaagcctgttatttggttttgtcatgatgaagcatcattgaattctcttacttattttaataaacctagt------------------------------tttaaatctgaaaatagatatagtgttttgtctgttgat------------------------------------------tctgtatctgaggagtcacaa-ggtaatg---------------------------------------------------tggttacttctg----------------------ttatggaatcgcag---------------------------------------attagtactaaag---aggttaagttaaagggtgttagaaaga------ctgttaaaatagaagat-------gctattattgttaatgatgaaaatagttctattaaggt---tgttaaaagtttatctttagttgatgtttgggatatgtatttgacaggttg---tgattatgttgtttgggttgctaatgaattgtcacgcctagttaaatcaccaacag---ttagggaatatatacgatatggtattaaacctatta---------------------------------ctatacctatagatttgttatgtttaagagatgataatcaaa---ctcttttagttccta------------------------------------------------------aaatttttaaagcaagagctatag-----------aattttatggttttttgaagtggttgttt---------------atttatgtttttagtttattacat------------------tttacaaatgataaaaccattttttatactacagaaatagcttctaagt---------ttacttttaatttgttttgtttggctcttaaaaatgc---------------------------ttttcagacatttagat---------------------------ggagtatatttataaaaggttttcttgttgtagccactgtgtttttgttttggtttaattttttgtatataaatgttatttttagtgatttttatcttcctaatattagtgtttttcc---tatttttgtgggaagaattgttatgtggataaaggctacttttggtttggttacaatttgtgatttttattctaag------------------------ttaggtgtaggttttacaagtcatttttgtaatggtagttttatatgtgaattgtgtcattctggttttgatatgttggatacatatgcagctatagattttgttcagtatgaagtagatagacgtgttttatttgattatgttagtttagtcaaattaattgttgaactcgttattggttattcattatatacagtatggttttatccattattttgtcttattggtttacaattatttactacatggttgcctgatttgtttatgttagaaactatgcattggttgattagatttattgtatttgtagctaatatgt-----tacctgcttttgttttgttgcggttttatatagttgttactgctatgtataaagtagttggttttattaggcatattgtttatggttgtaataaagctggttgtttattttgttataaacgaaattgtagtgttcgtgttaagtgtagtactattgttggtggtgtaattcgttattatgatattactgctaatggtggtactggtttttgtgttaaacatcaatggaattgttttaattgccattcttttaaaccaggtaacacttttataactgtagaagctgctatagaactttctaaagagcttaaacgacctgtaaacccaactgatgcttcacattatgtagttactgatattaagcaagttggttgtatgatgcgtttgttctatgatagagatggacagcgtgtttacgatgatgttgatgctagtttatttgtagatattaataatctgttacattct-aaagttaaagttgttcc-----------------taatttgtatgtagttgtagtagagagtgatgctgatagagctaattttctgaatgctgttgtgttttatgcacaatcattgtataggcctatattacttgtagacaaaaagttaattactacagcttgtaatggtatctctgtaacccagactatgtttgatgtttatgttgatacttttatgtctcatttt---gatgttgatagaaagagttttaataattttgttaacattgctcatgcttctcttagagagggtgtgcaattagaaaaggttttagatacttttgtgggatgtgta---cgtaaatgttg---ttccattgattcagatgttgaaacaagatttattactaaatctatgatatctgcagtagctgctggtttggaatttactgatgaaaattataataatttggtacctacatatttaaagagtgataatattgtagctgctgatttaggtgttcttatacagaatggtgctaagcatgtacagggtaatgttgctaaggcagctaatatttcttgtatatggtttattgacgcttttaatcaacttactgctgatttacagcataaattaaaaaaagcatgtgttaaaactggcttgaagttaaaattgac------ttttaataagcaagaggcaagtgttcctattcttacaacacccttttcacttaaaggaggtgttgtattgagtaattt---------------------------------------------------------------------------gtta----------------------tatatattattttttattagtttaatttgttttatattattgtgggcttt----actgcctac-atatagtgtttataagtctgatattcatttgc-ctgcttatgctagttttaaagttattgataatggtgttgttagagatatttcagttaatgatttatgttttgctaataaatttttccaatttgatcaatggtatgagtccacttttgggtctgtttattatcataattc-------tatggattgccctattgtagtggcagttatggatgaagatatcggttctactatgtttaatgttcctactaaagttttgagatatggctttca------tgttttacattttctaacttatgcatttgctagtgatagtgttcagtgttatacaccacatattcagatttcttataatgatttttatgctagtggttgtgttttatcatctttgtgtactatgtttaaaagaggtgatggtacaccacatccttattgttatacagatggtgttatgaagaatgcttctttgtatacatctttagttccacatacacgttatagccttgctaattctaatggttttataagatttcctgatgttattagtgaaggtattgtacgtattgtaagaacgcgctctatgacttattgtagagtgggtgcatgtgaatacgccgaagagggtatatgtttcaattttaatagttcctgggttttgaataacgattattatagaagtatgcctggaactttttgtggtagagatttttttgatttgttttatcaattttttagtagtttaattcgtcctatagatttcttttctcttactgctagttctatttttggagctatattggctatagttgtcgttttggttttttattatttaataaaactcaagcgtgcttttggagattatactag------tgttgtagttataaatgttattgtttggtgtattaattttcttatgctctttgtctttcaagtttatcctatttgtgcatgcgtttatgcttgtttttatttttatgtaacattgtattttccttctgaaattagtgtaattatgcatttgcaatggattgttatgtatggtgctataatgcctttttggttttgtgtcacatatgtagctatggttattgcaaaccatgttttatggttattttcatattgtaggaaaattggtgttaatgtatgtagtgatagtacatttg------------aagaaacatctcttactacttttatgattactaaagattcttat-----tgtagattaaagaattctgtttctgatgttgc-ctacaatagatatttgagtttgtataataagtatcgttactatagtggtaaaatggatactgctgcctatagagaagcggcgtgttctcagttagctaaagctatggaaacatttaatcacaataatggtaatgatgtcttataccaacctcctacagcatctgtttctacatcttttttgcaatcaggtattgtaaagatggtatcgcctacgtcaaaaattgaaccttgtttagttagtgttacttatggtagtatgactttgaatggtttatggttagatgacaaagtttattgtcctcgtcatgttatatgtttatcctctaatatgaatgaacctgattattctgccttattgtgtagagttactttaggtgattttactataatg---------tctggtcggatgagtttaacagttgtgtcttaccagatgcagggctgtcaacttgttttgacagtctctttacaaaatccttatactccaaaatatacttttggtgttgttaaacctggtgaaacttttactgttttagctgcatataatggccgaccacaaggagcatttcatgttactatgcgtagtagttatac---------------------------------------------------------tattaaaggttcttttttgtgtgggtcatgtggatctgttggttatgtattaacaggtgatagtgttaagtttgtatatatgcaccaattagagctcagtactggttgtcacactggtactgattttaatggtaatttttatggtccatatagagatgctcaagttgtacagttgccagttaaggattatgtccaaactgttaatgttattgcttggctctatgcagctatacttaataattgtgcttggtttgtacaaaatgatgtttgttctattgaagattttaatgtttgggctatgacaaatggtt---------ttagccaagtaaaagc-agatcttgttttagatgctttggcttcaatgacaggtgtttctattgaaactttattggctgctattaagcgtctat---atatgggatttcaaggtcgtcaaatactaggaagttgtacttttgaagatgaattggcaccttctgatgtttatcaacaattggctggtgttaaattgcaatctaaaacaaaaagatttattaaagaaacaatttattggattttgatatccacatttttgtttagttgtataatttctgcatttgttaaatggactatatttatgtatattaatacacatatgattggtgttacattatgtg---tactttgttttgttagttttatgatgttactagttaaacataagcatttttatttgactatgtatataattcctgtactctgtactttgttttatgtaaattatttagttgt--ttataaggaaggttttaga-------ggttttacttatgtctggctttcatactttgttcctgctgtgaattttacttatgtgtatgaagtattttatggttgtattttatgtgtttttgctatttttat------------aactatgcatagtattaatcatgacattttttctctgatgtttttagttggtagaatagttactttaatttctatgtggtattttggtt------cgaatttagaagaggatgttttgttatttattacagcctttttaggtacttatacatggaccactattttgtcgttagctatagcaaaaattgttgcta-attggttgtctgttaatatat--tttattttacagatgtaccctatattaagttgattctcttgagttatttatttatagggtatattttatcttgttattggggatttttctctcttttaaacagtgtttttagaatgcctatgggtgtttataattataaaa---------------tttctgttcaagaattgcgttatatgaatgctaatggcttacgtccacctcgtaatagttttgaggctattttgttaaatttaaaattgcttggaataggtggcgtgccagttattgaagtctcccaaattcaatcaaaattgactgatgtgaaatgtgctaatgttgttttgttaaattgtttacagcatttgcatgttgcttctaattctaagttgtggcagtattgtagtgttttacataatgaaatactatctacttcagatttgagtgtagcttttgataagcttgctcaattattgattgttttattctccaatcctgctgcagttgatactaagtgtcttgcaagtatagatgaagttagcgatgattatgttcaagatagtaccgttttgcaggctttgcaaagtgagtttgtaaatatggctagttttgttgaatatgaagtcgcaaagaaaaatttggctgatgctaaaaatagtggttctgttaatcaacaacagataaaacagttagaaaaagcatgtaatatagctaagtctgtgtatgaacgcgataaagctgtagctcgcaaacttgaacgtatggcagacctagcacttactaacatgtacaaagaggctcggattaatgataagaagagtaaagttgtttccgctttgcagacaatgctttttagcatggttcgtaaattggataatcaggctttaaattctattctggataatgctgttaaaggttgtgtacctttgagtgctattccagcattggctgctaatactttaactataataataccagataaacaagtttttgataaagttgttgataatgtttatgttacatatgctggtagtgtatggcatatacagactgttcaagatgctgatggtattaataaacagttaactgatatt------------agtgttgattctaattggcctcttgttattatt-gcgaacaggtataatgaagttgctaatgctgttatgcagaataatgagttgatgcctcataaattaa---aaatacaagttgttaatagtggttctgatatgaattgta---atattcctactcaatgttattataataatgttagtagtggtagaatagtttatgctgttcttagtgatgttgatggtcttaagtatactaagataatgaaa------gatgatggcaattgtgttgttt---tagagcttgatcctccttgtaaattttctatacaagatgttaagggacttaaaattaagtatctctattttattaaaggatgtaacactttagctagagggtgggttgttggtactttatcttcaacaattagattgcaggctggtgttgctactgagtatgcagctaattct-tctatactttcattatgtgcattttctgtagatcctaagaaaacttatttagattatatacaacaaggtggtgtacctataattaattgtgttaaaatgctctgtgatcatgctggtactggtatggccattactattaaacctgaggctactattaaccaagattcttatggtggtgcctcagtttgtatttattgccgtgcacgtgtagagcatccagatgtagatggtatatgtaaattacgtggtaaatttgtacaagtccc---tttgggtataaaagatcctattctttatgtgttaacacatgatgtttgtcaagtctgtggtttttggagagatggcagttgt------tcctgtgtaggttcaagtgtcgctgttcaatctaaagattt-aaattttttaaacgggttaggggtactagtgtgaatgcccggctagtaccctgtgctagtggtttatctactgatgtt-caattaagggc-atttgacatttgtaat------accaatagagctggtataggtttatattataaagtgaattgttgccgttttcagcgtatagatgacgacggtaataaattggataagttctttgttgtcaaaagaactaatttagaagtttataataaagagaaaacttattatgagttgactaaaagtt---------------gtggtgttgtggctgaacatgatttctttacatttgatattgatggtagtcgcgtgccacatatagttcgtaggaatctttcaaagtatactatgttagatctttgctatgcattgcgtcattttgatcgtaatgattgttcaatattgtgtgaaattctttgtgagtatgctgattgtaaagaatcctacttttctaagaaagattggtatgattttgttgaaaatcctgatattattaatatatataaaaaattaggtcctatttttaatagagctttacttaatactgtcatttttgcagacaccttagttgaagtaggtttagttggtgttttaactttagataaccaagatttgtatggtcaatggtatgattttggtgattttatacaaacagccccaggatttggtgtggcagtcgcagattcttactattcttatatgatgcctatgttaactatgtgtcatgtattagattgtgaattatttgttaatgatagttatagacaatt------------cgatcttgtacagtatgattttactgattacaagttagagttgtttaataagtattttaagtattggggtatgaagtatcatcctaatactgtggattgtgataatgataggtgtatta-ttcattgtgctaattttaatatactatttagtatggttttacctaatacttgttttggtccccttgttagacaaatttttgtagatggtgtaccgtttgttgtttctattggttaccattacaaagagttaggtgtagttatgaacttagatattgacacacaccgttatcgcttgtctcttaaagatttacttctttatgcagcagatcctgctatgcatgttgcatctgctagtgctctgcttgatttacgaacttgttgttttagtgtagctgccattacaagtggtataaaatttcaaactgttaaaccaggtaactttaaccaagacttttacgagtttgttaaaagtaaaggcttgtttaaagagggtagtacagttgatttgaaacattttttctttactcaagatggtaatgctgcaattactgattataattattataagtataatttacctactatggttgatattaagcagttattgtttgtattagaagttgtttataaatattttgaaatttatgatggtggttgtataccagcatcacaagttattgttaataattatgataaaagtgctggttatccatttaataaatttggtaaagccagactttattatgaggcattatcatttgaggaacagaatgaaatttatgcatatactaaacgtaatgttctgcccaccttaactcaaatgaatttaaaatatgctatcagtgctaagaatagagctcgcactgtagcaggtgtttctattcttagtactatgacaggccgaatgttccatcaaaaatgtttgaagagtatagcagccacccgaggtgttcctgttgttataggaaccactaaattttatggtggttgggacgatatgttacgtcatcttataaaggatgttgacaaccctgttcttatgggttgggattatcctaaatgtgatcgtgctatgccaaatattttgcgtattgttagtagtttagttttggcccgcaaacatgaattttgttgttcacatggtgatagattctatcgccttgcgaatgaatgtgcacaagttttgagtgaaatagttatgtgtggcggttgc---tattatgttaag---cctggtggtactagcagtggtgatgcaactactgcttttgctaattctgtttttaatatatgtcaggctgttactgctaatgtttgttctcttatggcctgtaatggccataagattgaagatttaagtatacgcaatttacaaaaacgcttatactttaatgtttatc-gtacagattatgttgattatacatttgttaatgagtattatgaatttttatgtaagcattttagtatgatgattttgagtgatgatggtgttgtctgttataactctgattatgctaataagggttatatagctaatataagtgcttttcaacaagttttgtactatcagaataatgtctttatgtctgaatctaaatgttgggttgaaaatgatattactaatggtcctcatgaattttgttcccaacatactatgttggttaagatagatggtgattatgtttatttaccatatccagatccttctagaatcttaggagctggttgttttgttgatgatttattgaagactgacagtgttcttttgatagagcgctttgtaagtctagctatagatgcttaccctttagtatatcatgaaaatgaagaataccaaaaagtctttcgcgtatatttagaatatataaaaaaactgtataatgatcttggtactcagatcttagatagttatagtgttattttaagtacttgtgatggtttaaagtttactgaagaatcattttacaagaatatgtatttaaaaagtgccgtgatgcagagt---gtaggtgcatgtgttgtttgttcatcacaaacttctttgcgttgtggcagttgtatacgtaagcctttgttatgttgtaaatgttgttatgaccatgttatggcaactaatcataaatatgttttgagtgtctcaccttatgtttgtaatgcacctaactgtgatgtgagtgatgtcaccaaattatatttgggtggtatgtcttactattgtgaaaaccataaaccccattattcatttaagttagttatgaatggtatggtctttggtttgtataaacaatcttgtacgggttcaccttatatagatgattttaataagatagctagttgtaaatggacagaagttgatgattacgttctggcaaatgagtgtattgaacgtttaaagttatttgctgcagaaactcaaaaggcaactgaagaggcttttaaacaaagctatgcttctgctaccattcaagagattgttagtgatagagaagttattttgtgttgggagacaggtaaagttaaaccaccacttaataaaaattatgttttcacaggctatcattttactagtactggtaagacagttttaggtgagtatgtttttgataaaagtgaattaactaacggtgtgtattaccgcgctacaactacttataaactttctataggtgatgtttttgttttaacatcacattctgtagctagtttaagtgcacctacacttgttccacaagagaactatgctag----tataagattttctagtgtttatagtgttccattggtgtttcaaaataatgttgctaattatcaacacattggaatgaaacgttattgcactgttcaaggtccccctggtacgggaaagtctcatcttgctataggtctagctgtttattactacacagcacgtgtagtttatactgctgctagtcatgctgctgtagatgcattgtgtgaaaaagcttataagtttttaaatattaacgattgtacacgtattattcctgctaaagttcgtgtagattgttatgataagtttaaaattaatgataccacttgtaagtatgtttttaccacaataaatgcattaccagagttggttacagatattgttgttgttgatgaagttagtatgcttactaattatgaattgtctgttataaatgctcgtattaaagctaaacattatgtatatattggagatcctgctcaattacctgcaccacgtgtgctgttgagcaagggttctttagaacctaggcacttcaattctattactaaaataatgtgttgtttaggtcctgatatctttttgggaaattgttataggtgtcctaaagaaattgtagaaactgtttcagcattggtttatgataataaactcaaggctaaaaatgataatagttcattatgttttaaagtatattttaagggacagacaacacatgagagttcaagtgctgtaaatattcaacagatatatttaattagtaaatttttaaaagctaatccagtttggaatagtgctgtttttattagtccttataatagtcagaattatgttgctaagcgtgttttaggtgttcaaacacaaactgtagattctgctcaaggttcggaatatgactatgttatatattcacaaacagcagaaacagcccattctgttaatgttaatcgatttaatgttgccataactagagccaagaagggcattttttgtgttatgagtaatatgcaattatttgaatctcttaattttattactctacctttagataaaattcaaaatcaaactttacctcgtttgcattgcacaacta------atctttttaaagattgtagtaaaagttgcttaggttatcacccagcgcatgccccttcatttttagcagttgatgataaatataaggttaatgaaaatttggctgtaaat---ttaaatatttgtgaacctgttttaacatattctcgtttaatatctcttatgggttttaaattagatttgactcttgatggttattctaaattgtttattactaaagatgaagccattaaacgtgttagaggttgggttggttttgatgttgaaggcgctcatgctactcgcgaaaacattggaacaaactttccactgcaaataggtttttcaactggtgtggattttgtagttgaagctactggcttatttgctgagagagattgttatacttttaaaaaaactgtagctaaagctcctcctggtgaaaaatttaaacatttaataccccttatgtcaaaaggtcaaaagtgggatattgttagaattagaattgttcaaatgttatctgattatcttttagacctttctgatagtgtagtatttattacttggtctgccagttttgaacttacttgtttaaggtattttgctaaattaggcagagagcttaattgtaatgtgtgttctaatcgtgctacatgctacaattctagaactggttattatggttgttggcgccatagtt---------atacttgtgattatgtgtataatccacttattgtagatatacaacagtggggttatacaggttctttaactagtaatcacgatataatttgtaatgtacataaaggtgcacatgttgcgtcagctgatgcaattatgactcgttgtttagcaatctatgattgtttttgtaaatctgttaattggaatttagagtatccaataatttctaatgaggtcagtataaatacatcttgtaggttattgcagcgtgtcatgcttaaagctgccatgctatgtaatagatacaacttatgttatgacataggcaatcctaaaggtttagcttgtgtcaaagattat------gaatttaaattttatgatgcttttcctgtagccaagtctg---------ttaaacagttattttatgtctatgatgtgcataaagataattttaaagatggtttatgtatgttttggaattgtaatgttgataaatatccatctaattcaattgtttgtagatttgacactcgagtgttaaataaattaaaccttcctggatgtaatggtggtagtttgtatgttaataaacatgcattccatactaatccttttactagaactgtttttgaaaatcttaagcctatgccttttttctattattcagatacgccttgtgtgtacgtagatggtttagaatctaaacaag----------ttgattacgttcctttaagaagcgccacttgtatcacacggtgtaatctaggtggagctgtttgttcaaagcatgctgaagaatattgtaactaccttgagtcttataatatagttactacagcaggctttactttttgggtttataagacttttgatttttataatttatggaacacttttactacgttacagagtttagaaaacgtaatatataacttggttaatgttggtcattatgatggacgtacaggtgaattaccttgtgctattatgaatgacaaagttgttgttaagattaataatgtagatactgttatttttaaaaataatacatcatttcctactaatatagctgttgaattgtttacaaaacgtagtattcggcaccaccctgaacttaagattcttagaaatttgaacattgatatttgttggaagcatgtcctgtgggattatgttaaagatagtttgttttgtagttccacttatggtgtttgtaaatacactgatttgaagttc---------------atcgaaaat------------ttgaatatactttttgatggtcgtgacactggcgctttagaagcttttagaaaagcaagaaatggtgtttttattagtactgaaaaattaagtaggttatcaatgattaaaggtccgcaacgagctgatttaaatggtgtgattgtg------------------------------gataaagttggagaactcaaag---------ttgagttttggttcgctatgagaaaagatggtgacgatgttatcttcagccgaacagacagcctatgctcaagccattactggagcccacaaggtaatctaggtggtaatt---------gcgcgggtaatgtcattggtaatgatgctctaacacgttttactatctttactcagagtcgtgtattgtcaagttttgaacctcgctcagatttagaacgggattttattgatatggatgataatctgtttattgctaaatatggtttagaagactatgcatttgatcatatagtttatggtagttttaaccataaagttataggaggtttgcatttgcttataggcttatttcgtaggctaaaaaaatctaatttgttaattcaagagtttttacagtatgattctag----------tattcattcatattttattactgatcaggagtgtggtagtagtaagagtgtttgtacagttattgatttattattagatgattttgtttctattgttaagtcattaaatttgagttgtgttagtaaagttgttaatattaatgttgattttaaggattttcaatttatgttgtggtgtaatgataataaaattatgactttttatcctaaaatgcaa-gccactaatgattggaaacctggctattctatgcctgttttgtataagtatttgaatgttccattagagagagtctctttatggaattatggtaaacctattaatttgcctacaggctgtatgatgaatgttgctaagtatactcaattatgtcagtatttgaatactacaacattagctgttcctgttaatatgcgtgttttacatttaggtgcagggtctgataaagaagtagctccaggttctgctgttttaagacagtggttaccatctggtagtattcttgtagataatgatttaaacccatttgttagtgatagtttagttacttattttggagattgtatgactttaccatttgattgtcattgggatttgataatatctgatatgtatgatcctcttactaaaaat---attggtgattataatgtgagtaaggatggtttttttacttacatttgtcatttaattcgtgataaattatctttgggtggtagtgtagctataaaaattacagagttttcttggaatgctgatttatataaattaatgagttgttttgcattttggacagttttttgtact-aatgtaaatgcttcttctagtgaagggtttttaataggtataaattacctgggtaaatcttcttttgaaatagatggcaatgttatgcatgccaactatttgttttggagaaatagtacaacatggaatggtggtgcttatagtttatttgatatgactaaattttctttgaaattggctggcactgctgtagtaaatttaagaccagatcaattaaacgatttagtttactctcttattgaaagaggtaagttattagtgcgtgatacgcgtaaagaaatttttgttggtgatagtcttgtaaacactt-gttag--atctt----------------------------------------------------------------------------------------------------------------------------------------------------------------------------------------------------------------------------------------------------------------------------------------------------------------tcagttt-----gttaatattaa-------a--------------------------------------------------------------------------------------------------------------------------------------------------------------------------------------------------------------------------------------------------------------------------tctaaactatgttaattatatttt------------------------------------------------------------------------------------------------------------------------------------------------------------------------------------------------------------------------------------------------------------------------------tattttttaattt---------------------------------------------------------------------------------------------------------------------ttgtta-----------tggttttaatgaacctt---tgaatgttgtgtctcatttaaaccatgactggtttttatttggt---------gatagtcgttctgattgtaaccatattaataatttaaaaattaaaaattatggtt--------atttggatattcatcctagtttgtgtaataatggtaaaatttcatctagtgctggtgat-----------------tctatttttaagagttatcatttcacccggttttataattacactggcgagggtgatcaaattattttttatgagggtgttaatttcagtcctcatcataggtttaagtgcttctttaatggtagtaat---gatgtatggatttttaacaaggtgaggttttatcgtg-------------------------------cgttatattctaatatggctctttttcgct---------------------------------------------------------------------------------------------------------------------------------------------------------------------------------atcttacctttgttgatattctttacaa-----------------------------------------------------------------------------------------------------------------------------------------------------------tttttctttttcta---------------------------------------------------------------------------------------------------ttaaggctaatatt---tgtaat------------agtaatat---------tttatcacttaataatcctatttttatt--------------------------agtactaattattctaag---gatgtttatttcactttatcagggtgttctttgtatttagtacctctttgtcttttt---------------------------------------------aaatctaattttagtca------------------------------------gtact--------------------attataatatggatact-ggctttgcttatggttat---------------------------tctaattttgtttcttctgatttagattgtacatatatttctcttaaatctggttcttataaaattttttctactggttttgttttatccatacctactaaagctctttgctttaataaatctaaacaatttgtacccgtgcaggttgttgattctaggtggaacaatcttcgtgcatcggatacttcattatccgatgcatgtcag---------------------ttgccttattgtta------------------------------------ttttcgcaattct---------------------------------------------------------------------------------------------------------------------------------------------------------------------------------------------------------------------------tctggtaat--tatgttggcaa------------------------------------------------atatgatattaatcatggtgataatggtttt-----------------------------------------acttctattctatctggtcttttatataatgtctcttgtatttc---------ttattatggctcctttttgtatgacaattttaca---------tcaatttggcctcgtttttcttttggtaattgtcctacatctgcttatattaaa---------------------------------------------ttaaa---------ttgtttctatgatcctttgcctattattt-----------------tacaaggtattttattat----------------ttttagctttattgtttattgtg------------------tttttacttt---------------------------------------------------------------------------ttctagtttaccatg-gctaat---atta-----------------------------------aatctaaacatgtttttaat---tatttttattttgcctacaac------actagctgttataggtgattttaattgtactaactcttt---------------tattaatcattataataaaaccattccgcgtataagcgaggatgttgttgatgtatctcttggtttgggcacatattatgttctta-accgtgtttatttaaatactaccttgttatttacgggttattttcctaaatctggtgctaactttagagacttggctttaaagggttctatatatttgagtactctctggtataaaccaccttttctgtcagattttaataatggtattttttctaaggttaagaatactaa---gttatatgttaataatactttgtatagtgaatttagtactatagttataggtagtgtttttgttaatacttcttatactattgttgttcaacctcata------------------------------------atggtattttggagattacagcttgtcagtatactatgtgtgaatatcctcacactgtttgtaagtctaa------gggtagtattcgtaatgaatcttggc---acattgattcttcggaacctttatgcttgtttaagaaaaattttacttataatgtttctgca--gattggctgtattttcatttttatcaagaacgtggtgttttttatgcatattatgcagatgtaggtatgcctaccactttcttatttagtctatatttaggtactattttatctcattattatgttatgcctttgacttgtaatgctatatcttcaaatactgacaatgaaactttagaatattgggttacaccgctatctagacgtcagtatcttcttaattttgatgagcacggtgttattactaatgccgttgattgttcaagtagttttcttagtgagattcaatgtaaaactcaatcttttgcacctaatactggtgtttatgatttgtctggttttactgtaaagcctgttgcaactgtttatcgtcggattcctaatttacctga------------------------ttgtgacattgacaactggcttaataatgt------tagtgtaccttcacctcttaattgggaacgtagaattttttctaattgtaactttaacttaagcactttacttcgtcta---gttcatgttgattctttttcttgtaataatcttgataaatctaaaatttttggtagttgctttaatagtattactgttgacaagtttgctatacctaatcgcagacgagatgatttgcaattgggcagttctggctttttgcaatcatctaattacaaaatagatatttcttctagttcttgtcaattgtattatagtttaccttt----------------------------------------------agttaatgttactattaataactttaatccatcttcttggaataggaggtatggttttggtag------------------------ttttaatttgtcttct---------------tatgacgttgtttattctgatcattgtttttctgttaacagcgacttt---------------------tgcccttgtg------------------cagatccgtctgttgttaattcttgtgttaa---------------atctaagcctccttctgccatttgtcctgctggtactaaa------------------------tatcgtcattgcgacttgga------------------------------tactactctttatgttaaaaactggtgtagatgttcttgtctacctgaccccattt-------------ctacttattctcct------------aacacatgtcctcaaaagaaggtcgttgttggtataggtgaacattgtccaggtcttggtattaatgaggaaaaatgtggtacacaa------ttaaatcatagttcctgtttttg------------------------------------------------tagtcctgatgcctttttgggttggtcttttgatagttgtattagtaataatcgttgcaatattttttctaattttatttttaatggaattaatagtggcaccacttgttctaatgat-----------ttgttatattctaacactgaaatttctactggtgtttgtgttaattatgatctttatggcatcacaggccaaggtatttt---taaagaagtttctgcggcttattataataattggcagaatcttttgtatgattctaatggtaatattattggttttaaag----------attttttgactaataaaacttacacta----tacttccttgttattctggtagagtgtctgctgcattttatcaaaattcttcctcaccagctttgctttatcgtaatttaaagtgtagttatgttttgaataat---------------atttcttttatctcacaaccatt---ttat-------------------------------ttcgatagttatcttggttgtgttttgaatgctgttaatttaactagctattctgtatcc---tcttgtgatttgcgtatgggtagtggattttgtattgatt--------------atg---------ctttaccct------cttctcggcgtaagcgtagaggt------------atttcttctccttatcgctttgtaacttttgaaccctttaatgttagttt----tgttaacgatagtgttgaaactgttggtgg--------tttatttgagattcagattcctactaactttaccatagctggtcatgaagaatttattcagactagttctcctaaagttactattgattgtgcagcttttgtttgctctaactatgctgcttgtcatgatttattgtcggaatatggcactttttgcgataatattaatagtattttaaatgaagtcaatgatttacttgatattactcagtt---------gcaggttgctaatgctctaatgcaaggtgttacacttagttctaatcttaata---ctaatctacactctgatgttgataatatagattttaa-atctcttctaggttgtttaggttcacaatgtgg------------------ttcttcgtct---------agatctttgttagaggatttattattcaacaaagtcaaactttcagatgtaggttttgttgaagcttataataattgcac---------tggtggtagtgaaattagagatcttctctgtgtgcaatcttttaatggtattaaagtattacctcccattttatctgagactcaaatttctggctatactacagctgctactgtggcggctatgtttccgccatggtctg------------ctgctgctggtgtaccattttctcttaatgtacaatatagaattaatggtttgggtgttactatggatgttcttaataagaatcaaaagttaatagctaatgcttttaataaagctcttctttctatccagaatggttttactgctactaactctgctcttgctaaaattcaaagtgtcgttaatgctaatgctcaagcacttaatagtttgttacaacaattatttaataaatttggtgctattagttcttctttacaagaaattttgtctcgccttgataatttagaagctcaggttcagattgataggctcattaatggtcgtttgactgctttaaatgcttatgtttctcaacagcttagtgatattacacttattaaggctggagcttctcgtgctattgagaaggttaatgagtgtgttaaaagtcaatcccctcgtataaatttttgtggcaatggtaaccacattttatcattggttcaaaatgctccttatggtttgcttttcattcattttagttataaacctacttcttttaaaactgtcttagtaagtccaggtttatgtttatccggtgat------agaggtattgcacctaagcaaggttattt-----------------------t----------attaaacaaaatgattcctggatgtttactggtagttcctattattatccagaa-ccaatttc--agataaaaatgttgttttcatgaatagttgctctgttaattttactaaagctccatttatttatcttaataattctataccaaatttgtct---------------gattttgaagccgagttatctctttggtttaaaaat---------------catacttctatagcacctaatttaacctttaattctca---tattaatgctacttttttagatctgtattatgaaatgaatgttattcaggaatctattaaatctttgaacagtagttttattaatcttaaagaaataggtacttatgaaatgtatgttaaatggccttggtacatttggt------tgttaattgtcattttatttataatttttcttatgatacttttctttatatgctgctgtactggttgtggttcagcatgttttagtaaa------tgtcataattgttgtgatga---gtatgggggtcacaatg---attttgttattaaag------catctcatg-atgatt-------------------------------------------------------------------------------------------------------------------------------------------------------------------------------------------------------------------------------------------------------------------------------------------------------------------------------------------------------------------agatt---------------------------------------------------------------------------------------------------------------------------------------------------------------------------------------------------------------------------------------------------------------------------------------------------------------------------------------------------------------------------------------------------------------------------------------------------------------------------------------------------------------------------------------------------------------------------------------------------------------------------------------------------------------------------------------------------------------------------------------------------------------------------------------------------------------------------------------------------------------------------------------------------------------------------------------------------------------------------------------------------------------------------------------------------------------------------------------------------------------------------------------------------------------------------------------------------------------------------------------------------------------------------------------tta-----------------------------------------------------------------------------------------------------------------------------------------------------------------------------------aatctaaactttatat-----------------------------------------------------------------------------------atggaagtttggaggcctagctataaatat-------------------------------------tctcttattactagagaatttggtgtcacagatcttgaggatttgtgttttaaatataattattgccaacct-----------------------------------------------------------tgtgttggttattgtattgt-------------------------------------------acctttaaacgtttggtgtcgtaagtttggtaaatttgct-----------------------------------tcttattttgttttacgtagtcatgacacctct-----------------------------------------cataagaa---------------------taattttggtgttataa---------------------------------------ctagttttactagttatggtaacactgtttctgaggctgtttctaaattagttg-aatcagcatctg--------attttatcgcttggcgagctgaagcacttaataagtatggttgatg---tatttttcactgatactgcttggtatgtaggtcagattttctttttagttttatcttgtgttattttcttaatttttgttgttgctcttttagcaactattaaactttgtattcaaatttgtggtttttgtaatatttttattatttcaccttctgcctatgtttataatagaggtagacagttg---------------------------------------------------------tataagtcttatagtgaacatgtcataccttctacttta-------------gatgatttaatttaa-atctaaacatcatgaatgaatcaattt----------------------------t-----------------tcctcattggaattctgatcaagctatt---acattcttaaaagaatggaatttttctttgggtgtaatattacttcttattactatcatactgcagtttggttatacgagccgtagtatgtttgtttatcttattaagatgattattctttggcttatgtggccattgaccattatcttgactatatttaattgcttttatgctttgaataatgtctttcttgggctttctatactgtttactattatttctattgttatatggattttatattttgtcaacagtattcggctttttatcagaa------ctggaagttggtggagttttaatccagagactaataatcttatgtgtattgatatgaaaggtaagatgtatgttaggccagttattgaggactatcatacattaacggctactgttatccgtggtcatcttta-tatac-agggtgtcaaacttggcactggttacacgcttgccgatttgcctgtttatgttactgtagctaagg--tgcaagtcctctgtacctataaacgtgcctttttagataagttagat---gttaatagtggcttcgctgtttttgttaagtctaaagttggtaactatcg------------------------------------------------------------tttaccttcta---------------------------------------------------------------------------------------gtaaatctagtggta---------------------------------------------------------t---------------------------------------------------------------------------------------------------------------------------------------------------------------------------------------------------------------------------------------------------------------------------------------------------------------------------------------------------------------------------------------------------------------------------------------------------------------------------------------------------------------------------------------------------------------------------------------------------------------------------------------------ggata---------------------------------------------------------------------c--------------------------------------------------------------------------------------------------------tgccttgttgagag------------------------------------------------------------------------------------------------------------------------------------------------------------------cttaaatctaaactat--------------------------------------------------------------------------------------------------------------------------------------------------------------------taggatgtctt----------atac---tcccggtc--atc----------------------------------------------------------------------atgctggaa----------------------------------------------gt------agaa----------------------------gct--------------------------------------------------------------------------------------------------------------------cctctggaaa-----------------------------------------------------------------tcgttc--------------------------------------------ag---------------------------------------------------------------gaatcctcaagaa----------------------aacttc---------------------ttgggttgacca---atctgagcgaagccatcaaacctataa---------------tag---aggcagaaaaccccaaccaaaattcactgtgtctactcaaccacaa------ggaaaccctatcccacattattcctggttctctgggattacccaatttcaaaaaggtagagactttaaatttccagatggtcaaggagtacccattgcttacgggatacccccttctgaagcaaaaggatattggtataaacacaaccggcgttcttttaaaacagctgatggtcaacaaaagcagttgttaccaagatggtatttctactatctcggtaccggtccatatgccagttcatcctatggtgatgcccacgaaggtatcttctgggtcgctagtcaccaagctgatacttctattccctccgatgtttcggcaagggatcctactattcaagaagctatccctactaggttttcgcctggtacgattttgcctcaaggctattatgttgaaggctcag------gaaggtctgcttctaatagccggccaggttcacgttctcaatcacgtggacccaataatcgttcat---taagtagaag------------taattctaattttagacat---------------------------------tctgattctatagtga---aacctgatatggctgatga-----------gattgc-----------------tagtcttgtcttagccaagcttggtaaagattct----------------------------------a---aacctcagcaagttaccaag---------caaaatgctaaggaaattaggcataaaattttaatgaaacctcgccaaaagcgaactcctaataaattttgtaatgttcaacagtgttttggtaaaagaggaccgctc---------caaaactttggtaattctgaaatgttaaagcttggtactaatgatcctcaatttcctattcttgctgaattagctcctacaccaggtgcttttttctttggctctaaattagagttgtttaaaagaga------ctc---tgatgctgattcaccttctaaagacacttttgaacttcgttattctggttctattaggtttgatagtactttacctggttttgagacaattatgaaagttcttaaagagaatttagatgctta-----------------------tgttaattct--aatcagaacactg------------------------------------------------------------------------------------------------------------------------------------------------tttctggttcg------------ctgagtcctaaacctcagcgtaaaaga---ggtgttaaacaatcacctgaa------------------------------------------------------------------------------tcgt--------------------------------------------------ttgactctcttaatttaagt-----------------------------------------------------------------------------------------------------------------------------------------------------------------------------------------------------------------------------------------------------------------------------------------------------------------------------------------------------------------------------------------------------------------------------------------------------------------------------------------------------------------------------------------------------------------------------------------------------------------------------------------------------------------------------------------------------------------------------------------------------------------------------gctgata----------------------------------------------------------------------------------------------------------------------------------------------------------------------------------------------------------------------------------------------------------------------------------------------------------------------------------------------------------------------------------------------------------------------------------------------------------------------------------------------------------------------------ctcag-------------------------------cacatttcaaat---gatt-----------------------------------------------------------------ttactcctgaggatc--------------------atagtt----------------------------------------------------------------------------------------------------------tacttgctact---cttgatga---------------------------------------------------------------tccttatgt----------------agaaga---------ctctgttgcttaat-----------------------------------------------------------------------------------------------------------gaga-------------------------------------------------------------------------------------------------------------------------------------------------------------------------------------------------------atgaatcctaattcgacacta---------------------ggtgg-taaccc-----------------------------------ctcgcta-ttagtc---------------------------------------------------------------------------------------------------------------------------------ggaata---------ggacactctctatcagaatgaat-tcttgctgttacaacagatagagtaggttgttgcagactatatattaattagtagaaactttatatttaaatatttgattg-----ttagag-tag-ttataaggt-------ttagctgtagt-------------------------ata-------------------------------------------------------------------aacg-cc-tccgggaagagctagcaattata--gtatttaatatatctattagtatatgatt-------gaaattaattatagcctt-----------ttggaggaattac--------------------------------------------------------------------------------------------
>DQ415900_HumanHKU1_China_2005-02-
------------------------------------------------------------------------------------------------------------------------------------------------------ga-gcg--------------------attg------------------------------------------acgtt----cgt--ac----------cgtcta------------tcagcttac--gatctcttgtcagat--ctca-----ttaa--atctaaacttttta--aaca--------agattccctgtt-atccatgcttgtgagtg-----tggtttaatcataatcttgt--attttactttccacacttttcatct---ctctgccagtgacgtgttggttgtcctca----g------------cgtccctcccataggtcgcaa---------------------tgattaaa---------------------accagcaaatac------ggtctcggcttca-agtgggcgccagaattt---------------cgttggctgcttccggatgcagcggaggagttggctagtcctatgaagtcagatgagggtgggttatg-------------------------------cccctctactggtcaagcgatggaaagtgttggattcgtttatgataat---catgtgaagatagattgtcgctgcattcttggacaagaatggcatgtgcagtcaaatcttatccgtgatatttttgttcatgaagatctacatgttgtagaagttctaactaaaacagccgtaaagtccggtacggcaattttaattaaatcacctttgca---------------------tagcttgggtggttttcctaaagggtatgttatgggcttgtt---------ccgttcatacaagactaaacgtt--------------------------------------------------------atgttgtacat------------------------------------------------catctttctatgacta-----------------------catctactactaatttt------ggtgaagattttttgggttg-------------gattgtaccttttggttttatgccatcttat-gttcacaaatggtttcaat-tctgt-aggttgtatat-----------tgaagagagtgatttaataatttcaaattttaa--------------------------------atttgatgattatgat------------tttagtgtagaagatgcttatgctgaggttcatgctgagcctaaaggtaaatattcacaaaaag---cttatgctttacttagacaatatcgtggtattaaacccgtacttt---ttgtagaccagtatggttgtgactattctggtaaattagcagattgtcttcaagcttatggtcattattctttgcaagatatgagacaaaagcagtctgtatggcttgccaattg-----------------tgactttgatattgtagtggcttggcatgtagttcgtgattcacgatttgttatgcgcctgcagactatagctactatttgtggtattaaatatgttgcacaac------------------------ctacagaagatgtagtagatggagatgtagttatacgtgaacctgtacattta---ttatctgctgatgcaatagttttaaagcttcctagtttgatgaaagttatgactcatatggatga---------ttttt---------ctattaaatctatatataatgttgatt---tgtgtgattgtggttttgttatgcagtatggttatgtagattgttttaatgataattgtgatttttatggttgggtttcaggtaatatgatggatggtttttcttgtccattgtgttgta---cagtttatgactctagcgaagttaaagccc-----aatcatctggtgttattcctgaaaatcctgtgttatttactaatagtac------------tgatactgttaaccatgattc----------------------------tttt------------------------------------------------------aatttgtatggttattctgtcacaccatttggttcttgtatatattggtcgccgcgtcctggattg------------tggattcctataattaaatcttcagtcaagtcttatgatgatttggtttattcaggtgtagtaggttgtaaatctattgtt-aaagaaactgctcttattactcatgcactttacttagattatgttcaatgtaagtgtggtaa------tcttgaacaaaatcatattcttggcgttaataatt-------cttggtgtaggcaactgttg-----------------cttaatagaggtgattataatatgcttctaaaaaatattgacttgtttgttaagcgtcgtgctgattttgcttgcaag------------------------------tttgcagtttgtggagatggttttgt-------------------------------------------------------accttttttactagat----ggtttaattccccgtagttatta------------------------------------------------tcta------------------------------------------------------------------------attcagagtggtattttctttacatctttgatgtctcaattttcacaagaagtttctgatatgtgtttaaaaatgtgtatt-------------ttgtttatggacagagtttcagttgctacattttatatagagcattatgttaataggttggttactcaatttaagtta------------------------------ttgggtactacacttgttaataaaatggttaattggtttaatacc---------atgttagatgctagtgcacctgctacaggctggcttctttaccaattattgaatggtctttttgtagtatctcaagccaactttaattttgtt---gctttaatacctgattatgctaaaattttagttaataaattttacactttttttaagttattattagagtgtgttacagttgatgttttaaaagatatgcctgttcttaaaactattaatggtttagtttgtattgtaggcaataagttttataacgttagtacagggttaattc------------------------------ctggttttgttttaccatgtaatgcacaggaa---------caacaaatttatttttttgaaggcgttgca---------------------------------gaatctgttatagtagaagatgatgttattgagaatgtcaaatcttc--------tttatcatcttatgagtattgtcaaccacctaaatctgtagaaaaaatttgta--ttatagataatatgtacatgggtaagtgtggtgataaa---------tttttccctattgtcatgaatgataaaaatatt-----tgtcttttagatcaggctt---ggcgtttt-ccatgtg----caggtagaaaagttaattttaacgagaaacctgttgttatg---------gagattccgtctttgatga---cagttaaggttatgtttgatttagattctacttttgatgatattttaggtaa---agtttgttcagaatttgaagtagaaaagggtgttactgtagatgattttgttgctgttgtttgtgatgctatagagaatgctttaaac------tcttgtaaagagcatccagtggttggttatcaagttcgtgcatttttaaataaacttaatgagaatgttgtttatttatttgatgaggctggtgatgaagcaatggcctctcgtatgtattgtacttttgctattgaggatgtt---------------------------------gaagacgttatcag---tagtgaagttgtcgaagatactattgatggtgttgttgaagacactat------------------------------------t------------------------------------------------------------aatgacgatgaagat------------------------------------gttgttactggtg------------------------------------------------------------------------------------------------------------------------------------------------------------------------------------------------------------------------------------------------------------------------------acaatgacg------------------------------atgaagatgttgttactggtgacaa------------------tgacgatgaagatgt-------------------------------------------------------------------------tgttactgg------------------------------------------------------------------------------------------tgacaatgacg--atgaagatgttgttactggt----gacaa----------------------------------------------------tgacgatgaagatgttgttactggtgaca---------atgacgatgaagatgt--------------------------------------------------------------------------------------------------tg------------------------------------------------------------------------------------------------ttact------------------------------------------------------------------------------------------------------------------------------------------------------ggtgacaatgacgatgaagatgttg---------------------------------------------------------------ttactggtgacaatgacgatgaagatgttgtt--------actggtgacaatgacgatgaagatgtt------------------------------------------------------------------------gtt-actggtgacaatg---------------------------------------------------------------------------------------------------------------acgatgaagatgttgttact-----------------------------------------------------------ggtgacaat--------------gacgatgaagatgttgttactg--------------------------------------------------------------------gtgacaatga------------------tgat---------------------------------------------------------------------------gacaatg---------------------------------------------------------------------------------------atgaccaaattgttgttattggtgatgatgtagatgatat-----------------------------tgaaagtatttatgaatttgatactta---taaagctctttt----------------------------------------------------------------------------------------------------------agtttttaatgatgtttataatg----------------------------atgctttgtttgttagttatggttctagtgttgaaacagaaaca-------------------------------------------------------------------------------------------------------------------------------------------------------------------------------------------------------------------------------------------------------------------------------------------tattttaaagttaagggtttatggtcacctactattacacatactaactgttggttgcgttctgtgttacttgtaatgcagaaatta---------ccttttaagtttaagga------------tttagctattgaaaatatgtggttatcttataaggtgggttataatcaaagtt-------------------------------------------------------------------------------------------------ttgttgattatttactgaccactattcctaaagctattgttttgcctcaa-------------ggtggttttgtagctgattttgcttattggtttttaaaccagtttgatattaatgcgtatgctaattggtgttgtttaaaatgtggtttttctttt--------------------------------------------------gatttaaatggtttggatgctgtgtttt---tttatggagatattgt-----gtctcatgtttgtaag---tgtggatataatatgactctaatagcagcggacttaccttgtacattacatttttcattatttgatgacaatttttgtgctttttgcacccctaaaaaaaattttattgctgcttgtgctgtggatgtaaacgtttgtcattctgtagctgttataggtgat---------gaacaaatagatggtaagtttgttactaaatttagtggtgataaatttgattttatagtaggttatggaatgtcatttagtatgtcttcttttgagttagctcaattgtatggtttgtgtataacacctaatgtatgttttgttaaaggtgatattataaatgttgctagacttgttaaagctgatgttattgttaatcctgctaatgggcatatgctccatggtggtggagttgcaaaagctatagctgtagctgcaggtaaaaaattttctaaagaaactgctgcta-tggttaaatctaaaggtgtttgccaagtaggagattgttatgtttctaccggtggtaaattatgtaaaac---aattcttaatattgtaggccctgatgctagacaagat---ggaagacaatcttatgttttgttagcacgtgcttataagcatcttaataagtatgattgttgtttgtctactctcatatcggctggtatatttagtgttcctgctgatgtgtcattaacttaccttctaggtgttgttgataaacaagttatccttgttagtaataat------------aaagaagattttgatatt--------------------------------------------------------------------------------------------a---------------------ttcaaaaatgt--------------------------------------------------------------------caaat------------------------------------------------------------------------------------------------------------------------------------------------------------------------------------------------------------------------------------------------------------------------------------------tacttcagttgttggtactaaagcattggctgtt--------------------------------------------agatt---aactgctaatgtaggccgtgttattaaatttgagac---------------------------------------------------------------agatgcatacaaacttttcttga---------------------------------------------------------------------------------------------------------------------------------------------------------------------------------------------------------------------------------------gtggtgatgatt------------------------------------gttttgtttcaaattcttctgttatacaaga------------------agttttattgcttcgtcatgatatacaattgaataatgacgttcg---------------------------------------------------------------------------------------------------------------------------------------------------tgattatttgttgtctaagatgactagtcttcctaaagattggcgtcttatcaataaatttgatgttattaatggtgttaaaactgttaagtattttgagtgtcctaattctatttatatatgtagtcagggtaa------agactttggttatgtatgtgatggtt---ctttttataaagcaactgttaatcaagtttgtgttt-------------------------tattagctaagaagatagatgttttgcttactgtagatggtgttaattttaaatctat--ttctcttactgtaggtgaagtttttggtaaaatacttggtaatgttttctgtgatggcattgatgttactaagttaaagtgtagtgatttttatgccgataaaattttatatcagtatgaaaatttgtctttagctgatatt------tctgctgtacaaagttcatttggttttgatcagcaacaattgctcgcttactataat-------tttttaacagtatgtaaatggtctgtagttgttaacggtccatttt------tttcttttgaacagtctcataataattgttatgtgaatgtagcttgtcttatgttgca---gcatattaatcttaaatttaataaatggcagtggcaggaagcatggtatgaatttcgtgctggcagaccacatagattagttgctcttgttttagctaaaggtcattttaaatttgatgaaccatcagatgctactgattttattcgtgttgttttgaaacaagctgattta---tcaggtgcaatctgtgaattagaacttatttgtgat---tgtggtattaaacaagaaagtcgtgttggtgttgatgctgttatgcattttggtacattagcaaa---gactgatctttttaatggttataagattggctgtaattgtgcaggtagaattgtccattgt---actaaattgaatgtaccatttttgatttgttctaatactcctctgagtaagga------tt-----------ta------------cctgatgatgttgttgcagctaacatgtttatgggtgtaggtgt-----------aggccattatacacattt---gaaatgtggttcaccttaccaacattatgatgcttgtagtgttaaaaaatatacaggtgttagtggttgtttaactgactgcttgtatctt------------aaaaatttaacccagacttttacatctatgttgactaattattttttggatgatgttgaaatggttgcttataaccctgatctttcacaatattattgtgataatggtaagtattataca------aaacctattataaaggctcaatttaaaccatttgctaaagttaacggtgtttatactaactttaagttagttggacatg---------------------------atatttgtgctcaactgaatgataagttaggttttaatgtagatttgccgtttgttgagtacaaagtaac------agtctggcctgtagctactggtgatgttgttttggcatctgatgatttatatgtgaaacg-ttattttaaaggatgtgaaactttcggtaagcctgttatttggttttgtcatgatgaagcatcattgaattctcttacttattttaataaacctagt------------------------------tttaaatctgaaaatagatatagtgttttgtctgttgat------------------------------------------tctgtatctgaggagtcacaa-ggtaatg---------------------------------------------------tggttacttctg----------------------ttatggaatcgcag---------------------------------------attagtactaaag---aggttaagttaaagggtgttagaaaga------ctgttaaaatagaagat-------gctattattgttaatgatgaaaatagttctattaaggt---tgttaaaagtttatctttagttgatgtttgggatatgtatttgacaggttg---tgattatgttgtttgggttgctaatgaattgtcacgcctagttaaatcaccaacag---ttagggaatatatacgatatggtattaaacctatta---------------------------------ctatacctatagatttgttatgtttaagagatgataatcaaa---ctcttttagttccta------------------------------------------------------aaatttttaaagcaagagctatag-----------aattttatggttttttgaagtggttgttt---------------atttatgtttttagtttattacat------------------tttacaaatgataaaaccattttttatactacagaaatagcttctaagt---------ttacttttaatttgttttgtttggctcttaaaaatgc---------------------------ttttcagacatttagat---------------------------ggagtatatttataaaaggttttcttgttgtagccactgtgtttttgttttggtttaattttttgtatataaatgttatttttagtgatttttatcttcctaatattagtgtttttcc---tatttttgtgggaagaattgttatgtggataaaggctacttttggtttggttacaatttgtgatttttattctaag------------------------ttaggtgtaggttttacaagtcatttttgtaatggtagttttatatgtgaattgtgttattctggttttgatatgttggatacatatgcagctatagattttgttcagtatgaagtagatagacgtgttttatttgattatgttagtttagtcaaattaattgttgaactcgttattggttattcattatatacagtatggttttatccattattttgtcttattggtttacaattatttactacatggttgcctgatttgtttatgttagaaactatgcattggttgattagatttattgtatttgtagctaatatgt-----tacctgcttttgtcttgttgcggttttatatagttgttactgctatgtataaagtagttggttttattaggcatattgtttatggttgtaataaagctggttgtttattttgttataaacgaaattgtagtgttcgtgttaagtgtagtactattgttggtggtgtaattcgttattatgatattactgctaatggtggtactggtttttgtgttaaacatcaatggaattgttttaattgccattcttttaaaccaggtaacacttttataactgtagaaactgctatagaactttctaaagagcttaaacgacctgtaaacccaactgatgcttcacattatgtagttactgatattaagcaagttggttgtatgatgcgtttgttctatgatagagatggacagcgtgtttacgatgatgttgatgctagtttatttgtagatattaataatctgttacattct-aaagttaaagttgttcc-----------------taatttgtatgtagttgtagtagagagtgatgctgatagagctaattttctgaatgctgttgtgttttatgcacaatcattgtataggcctatattacttgtagataaaaagttaattactacagcttgtaatggtatctctgtaacccagactatgtttgatgtttatgttgatacttttatgtctcatttt---gatgttgatagaaagagttttaataattttgttaacattgctcatgcttctcttagagagggtgtgcaattagaaaaggttttagatacttttgtgggatgtgta---cgtaaatgttg---ttccattgattcagatgttgaaacaagatttattactaaatctatgatatctgcagtagctgctggtttggaatttactgatgaaaattataacaatttggtacctacatatttaaagagtgataatattgtagctgctgatttaggtgttcttatacagaatggtgctaagcatgtacagggtaatgttgctaaggcagctaatatttcttgtatatggtttattgatgcttttaatcaacttactgctgatttacagcataaattaaaaaaagcatgtgttaaaactggcttgaagttaaaattgac------ttttaataagcaagaggcaagtgtccctattcttacaacacccttttcacttaaaggaggtgttgtattgagtaattt---------------------------------------------------------------------------gtta----------------------tatatattattttttattagtttaatctgttttatattattgtgggcttt----actgcctac-atatagtgtttataagtctgatattcatttgc-ctgcttatgctagttttaaagttattgataatggtgttgttagagatatttcagttaatgatttatgttttgctaataaatttttccaatttgatcaatggtatgagtccacttttgggtctgtttactatcataattc-------tatggattgccctattgtagtggcagttatggatgaagatatcggttctactatgtttaatgttcctactaaagttttgagacatggctttca------tgttttacattttttaacttatgcatttgctagtgatagtgttcagtgctatacaccacatattcagatttcttataatgatttttatgctagtggttgtgttttatcatctttgtgtactatgtttaaaagaggtgatggtacaccacatccttattgttattcagatggtgttatgaagaatgcttctttgtatacatctttggttccacatacacgttatagccttgctaattctaatggttttataagatttcctgatgttattagtgaaggtattgtacgtattgtaagaacgcgctctatgacttattgtagagtgggtgcatgtgaatacgccgaagagggtatatgttttaattttaatagttcctgggttttgaataatgattattatagaagtatgcctggaactttttgtggtagagatctttttgatttattttatcaattttttagtagtttaattcgtcctatagatttcttttctcttactgctagttctatttttggagctatattggctatagttgttgtcttggttttttattatttaataaaacttaagcgtgcttttggagattatactag------tgttgtagttataaatgttgttgtttggtgtattaattttcttatgctttttgtttttcaagtttatcctatttgtgcatgtgtttatgcttgtttttatttttatgtaacattgtattttccttctgaaattagtgtaattatgcatttgcaatggattgttatgtatggtgctataatgcctttttggttttgtgtcacatatgtagctatggttattgcaaaccatgttttatggttattttcatattgtaggaaaattggtgttaatgtatgtagtgatagtacatttg------------aagaaacatctcttactacttttatgattactaaagattcttat-----tgtagattaaagaattctgtttctgatgttgc-ctacaatagatatttgagtttgtataataagtatcgttactatagtggtaaaatggatactgctgcctatagagaagcggcgtgttctcagttagctaaggctatggaaacatttaatcacaataatggtaatgatgtcttatatcaacctcctacagcatctgtttctacatcttttttgcaatcaggtattgtaaagatggtatctcctacgtcaaaaattgaaccttgtattgttagtgttacttatggtagtatgactttgaatggtttatggttagatgacaaagtttattgtcctcgtcatgttatatgttcatcctctaatatgaacgaacctgattattctgccttattgtgtagagttactctaggtgattttactataatg---------tctggtcggatgagtttaacagttgtgtcttaccagatgcagggctgtcaacttgttttgacagtctctttacaaaatccttacactccaaaatatacttttggtaatgttaaacctggtgaaacttttactgttttagctgcgtataatggccgaccacaaggggcatttcatgttactatgcgtagtagttatac---------------------------------------------------------tattaaaggttcttttttgtgtgggtcatgtggatctgttggttatgtattaacaggtgatagtgttaagtttgtatatatgcatcaattagagctcagtactggttgtcacactggcactgattttactggtaatttttatggtccatatagagatgctcaagttgtacagttgccagttaaggactatgtccagactgttaatgttattgcttggctctatgcagctatacttaataattgtgcttggtttgtacaaaatgatgtttgttctactgaagattttaatgtttgggctatggcaaatggtt---------ttagccaagtaaaagc-agatcttgttttagatgctttggcttcaatgacaggtgtttctattgaaactttattggctgctattaagcgtctat---atatgggatttcaaggtcgtcaaatactaggaagttgtacttttgaagatgaattggcaccttctgacgtttatcaacaattggctggtgttaaattgcaatctaaaacaaaaagatttattaaagaaacaatttattggattttgatatctacatttttgtttagttgtataatttctgcatttgttaaatggactatatttatgtatattaatacacatatgattggtgttacattatgtg---tactttgttttgttagttttatgatgttactagttaaacataagcatttttatttgactatgtatataattcctgtactctgtaccttgttttatgtaaattatttagttgt--ttataaagaaggttttaga-------ggttttacttatgtctggctctcatattttgttcctgctgtgaattttacttatgtttatgaagtattttatggttgtattttatgtgtttttgctatttttat------------aactatgcatagtattaatcatgacattttttctttgatgtttttggttggtagaatagttactttaatttctatgtggtattttgggt------cgaatttagaagaggatgttttgttatttattacagcctttttaggtacttatacatggaccactattttgtcattagctatagcaaaaattgttgcta-attggttgtctgttaatatat--tttattttacagatgtaccttatattaaattgattcttttgagttacttatttatagggtatattttatcttgttattggggatttttctctcttttaaacagtgtttttagaatgcctatgggtgtttataattataaaa---------------tttctgttcaagaattgcgttatatgaatgctaatggcttacgtccacctcgtaatagttttgaggctattttgttaaatttaaaactgcttggaataggtggcgtgccagttattgaagtctcccaaattcaatcaaaattgactgatgtgaaatgtgctaatgttgttttgttaaattgtttacagcatttgcatgttgcttctaattctaagttgtggcagtattgtagtgttttacataatgaaatactatctacttcagatttgagtgtagcttttgataagcttgctcaactattgattgttttattcgccaatcctgctgcagttgatactaagtgtcttgcaagtatagatgaagttagcgatgattatgttcaagatagtaccgttttgcaggctttgcaaagtgagtttgtaaatatggctagttttgttgaatatgaagtcgcaaagaaaaatttggctgatgctaaaaatagtggttctgttaatcaacaacagataaaacagttagaaaaagcatgtaatatagctaagtctgtgtatgaacgcgataaagctgtagctcgcaaacttgaacgtatggcagacctagcacttactaacatgtataaagaggctcggattaatgataagaagagtaaagttgtttccgctttgcagacaatgctttttagcatggttcgtaaattggataatcaggctttaaattctattctggataatgctgttaaaggttgtgtacctttgagtgctattccagcattggctgctaatactttaactataataataccagataaacaagtttttgataaagttgttgataatgtttatgttacatatgctggtagtgtatggcatatacagactgttcaagatgctgatggtattaataaacagttaactgatatt------------agtgttgattctaattggcctcttgttatcatt-gctaacaggtataatgaagttgctaatgctgttatgcagaataatgagttgatgcctcataaattaa---aaatacaagttgttaatagtggttctgatatgaattgta---atattcctactcaatgttattataataatggtagtagtggtagaatagtttatgctgttcttagtgatgttgatggtcttaagtatactaagataatgaaa------gatgatggaaattgtgttgttt---tagagcttgatcctccttgtaaattttctatacaagatgttaagggacttaaaattaagtatctttattttattaaaggatgtaacactttagctagagggtgggttgttggtactttatcttcaacaattagattgcaggctggtgttgctactgagtatgcagctaattct-tctatactttcattatgtgcattttctgtagatcctaagaaaacttatttagattatatacaacaaggtggtgtacctataattaattgtgttaaaatgctctgtgatcatgctggtactggtatggccattactattaaacctgaggctactattaaccaagattcgtatggtggtgcctctgtttgtatttattgccgtgcacgtgtagagcatccagatgtagatggtatatgtaaattacgtggtaaatttgtacaagtccc---tttgggtataaaagaccctattctttatgtgttaacacatgatgtttgtcaagtctgtggtttttggagagatggcagttgt------tcctgtgtaggttcaagtgtcgctgttcaatctaaagattt-aaattttttaaacgggttcggggtactagtgtgaatgcccggctagtaccctgtgctagtggtttatctactgatgtt-caattaagggc-atttgacatttgtaat------accaatagagctggtataggtttatattataaagtgaattgttgccgttttcagcgtatagatgacgacggtaataaattggataagttctttgttgtcaaaagaactaatttagaagtttataataaagagaaaacttattatgagttgactaaaagtt---------------gtggtgttgtggctgaacatgatttctttacatttgatattgatggtagtcgcgtgccacatatagttcgtaggaatctttcaaagtatactatgttagatctttgctatgcattgcgtcattttgatcgtaatgattgttcaatattgtgtgaaattctttgtgagtatgctgattgtaaagaatcctacttttctaagaaagattggtatgattttgttgaaaatcctgatattattaatatatataaaaaattaggccctatttttaatagagctttacttaatactgtcatttttgcagacaccttagttgaagtaggtttagttggtgttttaactttagataaccaagatttgtatggtcaatggtatgattttggtgattttatacaaacagccccaggatttggtgtggcagtcgcagattcttactattcttatatgatgcctatgttgactatgtgtcatgtattagattgtgaattatttgttaatgatagttatagacaatt------------cgatcttgtgcagtatgattttactgattacaagttagagttgtttaataagtattttaagtattggggtatgaagtatcatcctaatactgtggattgtgataatgataggtgtatta-ttcattgtgctaattttaatatactatttagtatggttttacctaatacttgttttggtccccttgttagacaaatttttgtagatggtgtaccgtttgttgtttctattggttaccattacaaagagttaggtgtagttatgaacttagatgttgacacacaccgttatcgtttgtctcttaaagatttacttctttatgcagcagatcctgctatgcatgttgcatctgctagtgctctgcttgatttacgaacttgttgttttagtgtagctgccattacaagtggtataaaatttcaaactgtaaaaccaggtaactttaaccaagacttttacgagtttgttaaaagtaaaggcttgtttaaagagggtagtacagttgatttgaaacattttttctttactcaagatggtaatgctgcaattactgattataattattataagtataatttacctactatggttgatattaagcagttattgtttgtattagaagttgtttataaatattttgaaatttatgatggtggttgtataccagcatcacaagttattgttaataattatgataaaagtgctggttatccatttaataaatttggtaaagccagactttattatgaggcattatcatttgaagaacagaatgaaatttatgcatatactaaacgtaatgttctgcccaccttaactcaaatgaatttaaaatatgctatcagtgctaagaatagagctcgcactgtagcaggtgtttctattcttagtactatgacaggccgaatgttccatcaaaaatgtttgaagagtatagcagctacccgaggtgttcctgttgttataggaaccactaaattttatggtggttgggacgatatgttacgtcatcttataaaggatgttgacaaccctgttcttatgggttgggattatcctaaatgtgatcgtgctatgccaaatattttgcgtattgttagtagtttagttttggcccgcaaacatgaattttgttgttcacatggtgatagattttatcgccttgcgaatgaatgtgctcaagttttgagtgaaatagttatgtgtggcggttgc---tattatgttaag---cctggtggtactagcagtggtgatgcaactactgcttttgctaattctgtttttaatatatgtcaggctgttactgctaacgtttgttctcttatggcctgtaatggccataagattgaagatttaagtatacgcaatttacaaaaacgcttatactctaatgtttatc-gtacagattatgttgattatacatttgttaatgagtattatgaatttttatgtaagcattttagtatgatgattttgagtgatgatggtgttgtctgttataactctgattatgctagtaagggttatatagctaatataagtgtttttcaacaagttttgtactatcagaataatgtttttatgtctgaatctaaatgttgggttgaaaatgatattactaatggtcctcatgaattttgttcccaacatactatgttggttaagatagatggtgattatgtttatttaccatatccagatccttctagaattctaggagctggttgttttgttgatgatttattgaagactgacagtgttcttttgatagagcgctttgtaagtctagctatagatgcttaccctttagtatatcatgaaaatgaagaataccaaaaagtctttcgtgtatatttagaatatataaaaaaactgtataatgatcttggtactcagatcttagatagttatagtgttattttaagtacttgtgatggtttaaagtttactgaagaatcattttacaagaatatgtatttaaaaagtgccgtgatgcagagt---gtaggtgcatgtgttgtttgttcatcacaaacttctttgcgttgtggcagttgtatacgtaagcctttgttatgttgtaaatgttgttatgaccatgttatggcaactaatcataaatatgttttgagtgtctcaccttacgtttgtaatgcacctaactgtgatgtgagtgatgtcaccaaattatatttgggtggtatgtcttactattgtgaaaaccataaaccccattattcatttaagttagttatgaatggtatggtctttggtttgtataaacaatcttgtacgggttcaccttatatagatgattttaataagatagctagttgtaaatggacagaagttgatgattatgttctggcaaatgagtgtattgaacgtttaaagttatttgctgcagaaactcaaaaggcaactgaagaggcttttaaacaaagctatgcttctgctaccattcaagagattgttagtgatagagaagttattttgtgttgggagacaggtaaagttaaaccaccacttaataaaaattatgttttcacaggctaccattttactagtactggtaagacagttttaggtgagtatgtttttgataaaagtgaattaactaacggtgtgtattaccgcgctacaactacttataaactttctataggtgatgtttttgttttaacatcacattctgtagctagtttaagtgcacctacacttgtcccacaagagaactatgctag----tataagattttctagtgtttatagtgttccattggtgtttcaaaataatgttgctaattatcagcacattggaatgaaacgttattgcactgttcaaggtccccctggtacgggaaagtctcatcttgctataggtctagctgtttattactacacagcacgtgtagtttatactgctgctagtcatgctgctgtagatgcattgtgtgaaaaagcttataagtttttaaatattaacgattgtacacgtattattcctgctaaagttcgtgtagattgttatgataagtttaaaattaatgataccacttgtaagtatgtttttaccacaataaatgcattaccagagttggttacagatattgttgttgttgatgaagttagtatgcttactaattatgaattgtctgttataaatgctcgtattaaagctaaacattatgtatatattggagatcctgctcaattacctgcaccacgtgtgctgttgagcaagggttctttagaacctaggcacttcaattctattactaaaataatgtgttgtttaggtcctgatatctttttgggaaattgttataggtgtcctaaagaaattgtagaaactgtttcagcattggtttatgataataaactcaaggctaaaaatgataatagttcattatgttttaaagtatattttaagggacagacaacacatgagagttcaagtgctgtaaatattcaacagatatatctaattagtaaatttttaaaagctaatccagtttggaatagtgctgtttttattagtccttataatagtcagaattatgttgctaagcgtgttttaggtgttcaaacacaaactgtagattctgctcaaggttcggaatatgattacgttatatattcacaaacagcagaaacagcccattctgttaatgttaatcgatttaatgttgccataactagagccaagaagggcattttttgtgttatgagtaatatgcaattatttgaatctcttaattttattactctacctttagataaaattcaaaatcaaactttacctcgtttgcattgcacaacta------atctttttaaagattgtagtaaaagttgcttaggttatcatccagcgcatgccccctcatttttagcagttgatgataaatataaggttaatgaaaatttggctgtaaat---ttaaatatttgtgaacctgttttaacatattctcgtttaatatctcttatgggttttaaattagatttgactcttgatggttattctaaattgtttattactaaagatgaagccattaaacgtgttagaggttgggttggttttgatgttgaaggcgctcatgctactcgcgaaaacattggaacaaactttccactgcaaataggtttttcaactggtgtggattttgtagttgaagctactggcttatttgctgagagagattgttatacttttaaaaaaactgtagctaaagctcctcctggtgaaaaatttaaacatttaataccccttatgtcaaaaggtcaaaagtgggatattgttagaattagaattgttcaaatgttatctgattatcttttagacctttctgatagtgtagtatttattacttggtctgccagttttgaacttacttgtttaaggtattttgctaaattaggcagagagcttaattgtaatgtgtgttctaatcgtgctacatgctacaattctagaactggttattatggttgttggcgccatagtt---------atacttgtgattatgtgtataatccacttattgtagatatacaacagtggggttatacaggttctttaactagtaatcacgatataatttgtaatgtacataaaggtgcacatgttgcgtcagctgatgcaattatgactcgttgtttagcaatctatgattgtttttgtaaatctgttaattggaatttagagtatccaataatttctaatgaggtcagtataaatacatcttgtaggttattgcagcgtgtcatgcttaaagctgccatgctatgtaatagatacaacttatgttatgacataggcaatcctaaaggtttagcttgtgtcaaagattat------gaatttaaattttatgatgcttttcctgtagccaagtctg---------ttaaacagttattttatgtctatgatgtgcataaagataattttaaagatggtttatgtatgttttggaattgtaatgttgataaatatccatctaattcaattgtttgtagatttgacactcgagttttaaataaattaaaccttcctggatgtaatggtggtagtttgtatgttaataaacatgcattccatactaatccttttactagaactgtttttgaaaatcttaagcctatgccttttttctattattcagatacgccttgtgtgtacgtagatggtttagaatctaaacaag----------ttgattacgttcctttaagaagcgccacttgtatcacacggtgtaatctaggtggagctgtttgttcaaagcatgctgaagaatattgtaactaccttgagtcttataatatagttactacagcaggctttactttttgggtttataagaattttgatttttataatttatggaacacttttactacgttacagagtttagaaaacgtaatatataacttggttaatgttggtcattatgatggacgtacaggtgaattaccttgtgctattatgaatgacaaagttgttgttaagattaataatgtagatactgttatttttaaaaataatacatcatttcctactaatatagctgttgaattgtttacaaaacgtagtatccggcaccaccctgaacttaagattcttagaaatttgaacattgatatttgttggaagcatgtcctgtgggattatgttaaagatagtttgttttgtagttccacttatggtgtttgtaaatacacagatttgaagttc---------------atcgaaaat------------ttgaatatactttttgatggtcgtgacactggcgctttagaagcttttagaaaagcaagaaatggtgtttttattagtactgaaaaattaagtaggttatcaatgattaaaggtccgcaacgagctgatttaaatggtgtgattgtg------------------------------gataaagttggagaactcaaag---------ttgagttttggttcgctatgagaaaagatggtgacgatgttatcttcagccgaacagacagcctatgctcaagccattactggagcccacaaggtaatctaggtggtaatt---------gcgcgggtaatgtcattggtaatgatgctctaacacgttttactatctttactcagagtcgtgtattgtcaagttttgaacctcgctcagatttagaacgggattttattgatatggatgataatctgtttattgctaaatatggtttagaagactatgcatttgatcatatagtttatggtagttttaaccataaagttataggaggtttgcatttgcttataggcttatttcgtaggctaaaaaaatctaatttgttaattcaagagtttttacagtatgattctag----------tattcattcatattttattactgatcaggagtgtggtagtagtaagagtgtttgtacagttattgatttattattagatgattttgtttctattgttaagtcattaaatttgagttgtgttagtaaagttgttaatattaatgttgattttaaggattttcaatttatgttgtggtgtaatgataataaaattatgactttttatcctaaaatgcaa-gccactaatgattggaaacctggctattctatgcctgttttgtataagtatttgaatgttccattagagagagtctctttatggaattatggtaaacctattaatttgcctacaggctgtatgatgaatgttgctaagtacactcaattatgtcagtatttgaatactacaacattagctgttcctgttaatatgcgtgttttacatttaggtgcagggtctgataaagaagtagctccaggttctgctgttttaagacagtggttaccatctggtagtattcttgtagataatgatttaaacccatttgttagcgatagtttagttacttattttggagattgtatgactttaccatttgattgtcattgggatttgataatatctgatatgtatgatcctcttactaaaaat---attggtgattataatgtgagtaaggatggtttttttacttacatttgtcatttaattcgtgataaattatctttgggtggtagtgtagctataaaaattacagagttttcttggaatgctgatttatataaattaatgagttgttttgcattttggacagttttttgtact-aatgtaaatgcttcttctagtgaagggtttttaataggtataaattacctgggtaaatcttcttttgaaatagatggcaatgttatgcatgctaactatttgttttggagaaatagtacaacatggaatggcggtgcttatagtttatttgatatgactaaattttctttgaaattggctggcactgctgttgttaatttaagaccagatcaattaaatgatttagtttattctcttattgaaagaggtaaattattagttcgcgatacgcgtaaagagatttttgttggtgatagtcttgtaaatactt-gttag--atct----------------------------------------------------------------------------------------------------------------------------------------------------------------------------------------------------------------------------------------------------------------------------------------------------------------------------------cattaa-------a--------------------------------------------------------------------------------------------------------------------------------------------------------------------------------------------------------------------------------------------------------------------------tctaaactatgttaattatttttt------------------------------------------------------------------------------------------------------------------------------------------------------------------------------------------------------------------------------------------------------------------------------tatttttttattt---------------------------------------------------------------------------------------------------------------------ctgtta-----------tggttttaatgaacctc---ttaatgttgtgtctcatttaaaccatgactggtttttatttggt---------gatagtcgttctgattgtaaccatattaataatttaaaaattaaaaattttgatt--------atttggatattcaccctagtttgtgcaacaatggtaagatttcatctagtgccggtgat-----------------tctatttttaagagttttcatttcactcgattttataattacactggcgaaggtgatcaaattattttttatgagggtgttaattttaatccttatcatagatttaagtgttttcctaatggtagtaat---gatgtatggcttcttaacaaggtaagattttatcgtg-------------------------------ccttatattctaatatggccttttttcgtt---------------------------------------------------------------------------------------------------------------------------------------------------------------------------------atcttacttttgttgatattccttataa-----------------------------------------------------------------------------------------------------------------------------------------------------------tgtttctctttc------------------------------------------------------------------------------------------------------taagtttaattct---tgtaaa------------agtgatat---------tttatcacttaacaatcctatttttat--------------------------------taattattctaag---gaagtttattttactttattaggttgttctctttatttagtaccgctttgccttttt---------------------------------------------aaatctaactttagtca------------------------------------gtact--------------------attataacatagatact-ggctctgtttatggtttt---------------------------tctaatgttgtttatcctgatttagactgtatttatatttctcttaaaccaggttcttataaagtttccaccactgcaccttttttatccttacctactaaagctctctgttttgataaatctaaacaatttgtacctgtacaggttgttgattctagatggaacaacgagcgtgcctcagatatttctttatctgttgcatgtcaa---------------------ttgccatattgtta------------------------------------ttttcgcaattct---------------------------------------------------------------------------------------------------------------------------------------------------------------------------------------------------------------------------tctgctaat--tatgttggcaa------------------------------------------------gtatgatattaaccacggtgatagtggtttt-----------------------------------------atttctattttatctggtcttttatataatgtttcttgtatttc---------atattatggtgtatttttatatgataattttaca---------tccatttggccctattattcttttggtaggtgtcctacatcttctattattaaa---------------------------------------------catccaa------tttgtgtttatgattttttgcctattattt-----------------tacaaggtattttattat----------------gtttagctttactttttgttgtt------------------tttctattat---------------------------------------------------------------------------tcttgttatataacg-ataaatctcatta-----------------------------------aatctaaacatgttattaat---tatttttattttgcctacaac------attagctgttataggtgattttaattgtactaattttgc---------------tattaatgataaaaacaccacagttcctcgcataagtgagtatgttgtggatgtttcttatggtttgggtacatattatatacttg-atcgtgtttatttaaatactactatattatttactggttatttccctaaatctggtgccaattttagggatctatctttaaaaggtactacatatttgagtactctttggtatcagaaaccctttttatctgattttaataatggtattttttctagagttaagaatactaa---gttgtatgttaataaaactttgtatagtgagtttagtactatagttataggtagtgtttttattaacaactcttatactattgttgttcaacctcata------------------------------------atggtgttttggagattacagcttgtcaatacactatgtgtgagtatcctcatactatttgtaaatctaa------aggtagttctcgtaatgaatcttggc---attttgataaatctgaacctttgtgtctgttcaagaaaaattttacttataatgtttctaca--gattggttgtattttcatttttatcaagaacgtggcactttttatgcttattatgctgattctggcatgcctactacttttttatttagtttgtatcttggtactcttttatctcattattatgttttgcctttgacttgtaatgctatatcttctaatactgataatgagactttacaatattgggtcacacctttgtctaaacgccaatatcttcttaaatttgacaaccgtggtgttattactaatgctgttgattgttctagtagtttctttagcgagattcaatgtaaaactaaatctttattacctaatactggtgtttatgacttatctggttttactgttaagcctgttgcaactgtacatcgtcgtattcctgatttacctga------------------------ttgtgacattgataaatggcttaacaattt------taatgtaccctcacctcttaattgggaacgtaaaattttttctaattgcaactttaatttgagtactttgcttcgttta---gttcatactgattctttttcttgtaataattttgatgaatctaagatatatggtagttgttttaagagtattgttttagataaatttgccatacccaactccagacgatctgatttgcagttgggcagttctggttttctgcaatcttctaattataaaattgacactacttctagttcttgtcaattgtattatagtttgcctgc----------------------------------------------aattaatgttactattaataattataatccttcttcttggaatagaaggtatggttttaataa------------------------ttttaatttgagctct---------------catagtgttgtttactcacgttattgtttttctgttaataatactttt---------------------tgtccttgtg------------------ctaaaccttcttttgcttcaagttgcaagag---------------tcataaaccaccttctgcttcctgtcctattggtactaat------------------------tatcgttcttgtgagagtac------------------------------tactgtactcgaccacactgactggtgtaggtgttcttgtttacctgatcctataa-------------ctgcttatgaccct------------aggtcttgttctcaaaaaaagtctctggttggtgttggtgaacattgtgcagggttcggtgttgatgaagaaaagtgtggtgtattggatggatcatataatgtttcttgtctttg------------------------------------------------tagtactgatgcctttctaggttggtcttatgacacttgcgtcagtaacaaccgttgtaatattttttctaattttattttaaatggtatcaatagtggtaccacttgttctaatgat-----------ttattgcagcccaatactgaagtttttactgatgtttgtgttgattacgacctttatggtattacaggacaaggtatttt---taaagaagtttctgctgtttattataatagttggcaaaatcttttgtatgattctaatggcaacattattggttttaaag----------attttgttactaataaaacatataata----ttttcccttgttatgcaggaagagtttctgctgcttttcatcaaaatgcttcctctttggctttactttatcgtaatttaaaatgtagctatgttttgaataat---------------atttctttagctactcagcca------tat-------------------------------tttgatagttatcttggttgcgtttttaatgctgataatttaactgattattctgtttct---tcttgtgctcttcgcatgggtagtggtttttgtgttgatt--------------ataactcaccttcttcttcct------cttcgcgtcgtaaacgtagaagt------------atttctgcttcttatcgttttgttacttttgaaccctttaatgtcagttt----tgttaatgacagtattgagtctgtgggtgg--------tctttatgagatcaaaattcccactaactttactatagttggtcaagaggaatttattcaaactaattctcctaaagttactattgattgttctttatttgtctgttctaattatgcagcttgccatgacttattgtcagagtatggcactttttgtgataatattaatagtattttagatgaagttaatggtttacttgatactactcaatt---------gcatgtagctgatactcttatgcaaggtgtcacacttagctccaatcttaata---ctaatttgcattttgatgttgataatattaattttaa-atccctagttggatgtttaggtccacactgcgg------------------ttcttcttct---------cgttctttttttgaagatttattgtttgacaaagttaaactttcagatgttggttttgttgaagcttataacaattgtac---------tggtggtagtgaaattagagatcttctttgtgtacaatcctttaatggtattaaagttttgcctcctattttgtctgaatctcaaatttctggttacaccacagccgctactgttgctgctatgtttccaccatggtcag------------cagcagctggcataccattttctcttaatgtacaatatagaattaatggtttgggtgttactatggatgttcttaataaaaatcaaaagttgatagctactgcttttaataatgctcttctttctattcagaatggttttagtgctaccaactctgcacttgctaaaatacaaagtgttgttaattctaatgctcaagcacttaatagtttgttacagcaattatttaataaatttggtgcaattagttcttctttacaagaaattttatctcgtctcgatgctttagaggctcaggttcagattgataggcttattaatggtcgtttaactgctttaaatgcttatgtctctcaacagcttagtgatatttctcttgtaaaatttggtgctgctttagccatggagaaggttaatgagtgtgttaaaagtcaatctcctcgtattaatttttgtggtaatggtaatcatattttgtcattagttcaaaatgctccttatggtttgttgtttatgcattttagttataaacctatttcttttaaaactgttttagtaagtcctggtttgtgtatatcaggtgat------gtaggtattgcacctaaacaagggtattt-----------------------t----------attaaacataatgatcattggatgttcactggtagttcttactattatcctgaa-ccaatttc--agataaaaatgttgtttttatgaatacttgttctgttaattttactaaagcgcctcttgtttatttgaatcattctgtaccaaaattgtct---------------gattttgaatctgagttatctcattggtttaaaaat---------------caaacatccattgcgcctaatttgactttaaatcttcatactattaatgctacttttttagatttgtattatgagatgaatcttattcaagagtctattaagtctttgaataatagttatatcaatcttaaagatataggtacatatgaaatgtatgtaaaatggccttggtatgtttggc------tactaatttctttttcatttataatattccttgtattgctcttttttatatgttgttgtactggttgtggttctgcatgttttagtaaa------tgtcataattgttgtgatga---gtatggtggtcatcatg---attttgttatcaaaa------catctcatg-atgatt-------------------------------------------------------------------------------------------------------------------------------------------------------------------------------------------------------------------------------------------------------------------------------------------------------------------------------------------------------------------agaat---------------------------------------------------------------------------------------------------------------------------------------------------------------------------------------------------------------------------------------------------------------------------------------------------------------------------------------------------------------------------------------------------------------------------------------------------------------------------------------------------------------------------------------------------------------------------------------------------------------------------------------------------------------------------------------------------------------------------------------------------------------------------------------------------------------------------------------------------------------------------------------------------------------------------------------------------------------------------------------------------------------------------------------------------------------------------------------------------------------------------------------------------------------------------------------------------------------------------------------------------------------------------------------ctcttgtc-agatc------------------------------------------------------------------------------------------------------------------------------------------------------------------tcattaaatctaaactttattt-----------------------------------------------------------------------------------atggacgtttggagacctagctacacacat-------------------------------------tctcttgttattagagaatttggtgttacaaaccttgaagatttgtgtctaaagtataattactgtcaacct-----------------------------------------------------------attgttggttactgtattgt-------------------------------------------acctttaaatgtttggtgtcgcaagtttggcaaatttgct-----------------------------------tctcactttacattacgtagtcacgatatttcc-----------------------------------------catagtaa---------------------taattttggtgttgtaa---------------------------------------ctagttttactacttatggtaatactgtttctgaggctgtgtctagattagttg-aatcagcttctg--------aatttattgtttggcgtgcagaggcacttaataagtatggttgatt---tatttttcaatgatactgcttggtacataggacagattttagttttagttttattttgtcttatttctttaatctttgttgttgcttttttagcaactattaagctttgtatgcaactttgtggtttttgtaatttctttattatttcaccttcggcttacgtttataaaagaggtatgcagttg---------------------------------------------------------tataagtcttatagtgaacaagttataccacccacttca-------------gattatttaatctaa-atctaaacattatgaataaatcttttt----------------------------t-----------------tcctcaatttacttctgatcaagctgtt---acattcttaaaagaatggaatttctctttgggtgtaatactactttttattactatcatattgcagttcggttatacgagccgtagtatgtttgtttattttatcaagatgattattctttggcttatgtggccattgactatcaccttgactatatttaattgtttttatgctttgaataatgcttttcttgcattttctatagtgtttactattatttctattgttatatggattctttattttgttaatagtattcggctttttattagaa------ctggcagttggtggagttttaatccagagaccaataatcttatgtgtattgatatgaaaggcaagatgtttgttaggccagttattgaggactatcacacattaactgctactgttattcgtggtcatcttta-tatac-agggtgtcaaacttggcactggttatactctttcagatttgcccgtatatgttactgtagctaagg--tgcaagtactttgtacatataaacgtgcctttttagataagttagat---gttaatagtggttttgctgtttttgttaagtctaaagttggtaactatcg------------------------------------------------------------tttaccgtcta---------------------------------------------------------------------------------------gtaaacctagtggta---------------------------------------------------------t---------------------------------------------------------------------------------------------------------------------------------------------------------------------------------------------------------------------------------------------------------------------------------------------------------------------------------------------------------------------------------------------------------------------------------------------------------------------------------------------------------------------------------------------------------------------------------------------------------------------------------------------ggata---------------------------------------------------------------------c--------------------------------------------------------------------------------------------------------tgccttgttaagag------------------------------------------------------------------------------------------------------------------------------------------------------------------cttaaatctaaactat--------------------------------------------------------------------------------------------------------------------------------------------------------------------taggatgtctt----------atac---tcccggtc--att----------------------------------------------------------------------atgctggaa----------------------------------------------gt------agaa----------------------------gct--------------------------------------------------------------------------------------------------------------------cctctggaaa-----------------------------------------------------------------tcgttc--------------------------------------------ag---------------------------------------------------------------gaatcctcaagaa----------------------aacttc---------------------ttgggctgacca---atctgaacgaaattaccaaacctttaa---------------tag---aggcagaaaaacccaacctaaattcactgtgtctactcaaccacaa------ggaaatactatcccacattattcctggttctccgggatcactcaatttcaaaaaggtagagactttaaattttcagatggtcaaggagttcccattgctttcggagtacccccttctgaagcaaaaggatattggtatagacacagccggcgttcttttaaaacagctgatggtcaacaaaagcagttgttaccgagatggtatttctactatctcggtaccggcccatatgccaatgcatcctatggtgaatccctcgaaggggtcttctgggttgctaatcaccaagctgacacttctactccctccgatgtttcgtcaagggatcctactactcaagaagctatccctactaggtttccgcctggtacgattttgcctcaaggctattatgttgaaggctcag------gaaggtctgcttctaatagtcgaccaggttcacgttctcaatcacgtggacccaataatcgttcat---taagtagaag------------taattctaattttagacat---------------------------------tcagattctatagtaa---aacctgatatggctgatga-----------gatcgc-----------------taatcttgttttagccaagcttggtaaagattct----------------------------------a---aacctcagcaagtcactaag---------caaaatgccaaggaaatcaggcataaaattttaacaaaacctcgccaaaagcgaactcctaataaacattgtaatgttcaacagtgttttggtaaaagaggaccttct---------caaaattttggtaatgctgaaatgttaaagcttggtactaatgatcctcagtttcctattcttgcagaattagctcctacaccaggtgcttttttctttggttctaaattagacttggttaaaagaga------ttc---cgaggctgactcacctgttaaagatgtttttgaacttcattattctggttctattaggtttgatagtactttaccaggctttgagacaattatgaaagttcttgaagagaatttaaatgctta-----------------------tgttaattct--aatcagaacactg------------------------------------------------------------------------------------------------------------------------------------------------attctgattcg------------ttgagttctaaacctcagcgtaaaaga---ggtgttaaacaattaccagaa------------------------------------------------------------------------------cagt--------------------------------------------------ttgactctcttaatttaagt-----------------------------------------------------------------------------------------------------------------------------------------------------------------------------------------------------------------------------------------------------------------------------------------------------------------------------------------------------------------------------------------------------------------------------------------------------------------------------------------------------------------------------------------------------------------------------------------------------------------------------------------------------------------------------------------------------------------------------------------------------------------------------gctggta----------------------------------------------------------------------------------------------------------------------------------------------------------------------------------------------------------------------------------------------------------------------------------------------------------------------------------------------------------------------------------------------------------------------------------------------------------------------------------------------------------------------------ctcag-------------------------------cacatttcaaat---gatt-----------------------------------------------------------------ttactcctgaggatc--------------------atagtt----------------------------------------------------------------------------------------------------------tacttgctact---cttgacga---------------------------------------------------------------tccttatgt----------------agaaga---------ctctgttgcttaat-----------------------------------------------------------------------------------------------------------gaga-------------------------------------------------------------------------------------------------------------------------------------------------------------------------------------------------------atgaatcctaattcgaaacta---------------------ggtgg-taaccc-----------------------------------ctcgcta-ttattc---------------------------------------------------------------------------------------------------------------------------------ggaata---------ggacactctctatcagaatgaat-tcttgctgtaataacagatagagtaggttgttacagactatatattaattagtagaaattttatatttagacatttgattg-----ttagag-tag-ttataaggt-------ttagctgtagt-------------------------ata-------------------------------------------------------------------aacg-cc-tccgggaagagctatcaattgta--gtgtttaatatatatattagtatatgatt-------gaaattaattatagcctt-----------ttggaggaattac--------------------------------------------------------------------------------------------
>DQ415901_HumanHKU1_China_2005-01-
[truncated: 22,296,256 more chars]
