# Supplementary material for: Origins and Evolution of Seasonal Human Coronaviruses
Source: Viruses. 2022 Jul 15;14(7):1551. doi: 10.3390/v14071551 (PMC9320361; doi:10.3390/v14071551)
Supplement: Supplementary file 1 [file viruses-14-01551-s001.zip › alignments/Spike_alphas_D4.fasta]

>AB691763_Human229E_USA_1962-01-19
ATG------------------------------TTTGTTTTGCTTGTTGCA------------------------------------------------------------------------------------------------------------------------------------------------------------------------------------------------------------------------------------------------------------------------------------------------------------------------------------------------------------------------------------------------------------------------------------------------------------------------------------------------------------------------------------------------------------------------------------------------------------------------------------------------------------------------------------------------------------------------------------------------------------------------------------------------------------------------------------------------------------------------------------------------------------------------------------------------------------------------------------------------------------------------------------------------------------------------------------------------------TATGCCTTGTTGCAT------------------------------------------------------------------------------------------------------------------------------------------------------------------------------------------------------------------------------------------------------------------------------------------------------------------------------------ATTGCTGGTTGTCAA---------------------------------------ACT---ACAAATGGGCTGAACACTAGTTACTCTGTTTGCAACGGCTGTGTTGGTTATTCAGAAAATGTATTTGCTGTTGAGAGTGGTGGTTATATACCCTCCGACTTTGCATTCAATAATTGGTTCCTTCTAACTAATACCTCATCTGTTGTAGATGGTGTTGTGAGGAGTTTTCAGCCTTTGTTGCTTAATTGCTTATGGTCTGTTTCTGGCTTGCGGTTTACT---ACTGGTTTTGTCTATTTTAATGGTACTGGG---------------------------AGAGGT---GATTGTAAAGGTTTTTCCTCA------GATGTTTTG---TCTGATGTCATACGTTACAACCTCAATTTT------------GAAGAAAACCTTAGACGTGGAACCATTTTGTTTAAAACA---------TCTTATGGTGTTGTTGTGTTTTATTGTACCAACAACACTTTA------GTT------------TCA------GGTGATGCTCACATACCATTTGGTACAGTTTTGGGCAATTTTTATTGCTTTGTAAATACT---------ACTATTGGCAATGAA---ACTACGTCTGCTTTTGTGGGTGCACTACCTAAGACA---GTTCGTGAGTTTGTTATTTCACGCACAGGACATTTTTATATTAATGGCTATCGCTATTTCACTTTAGGTAATGTAGAAGCCGTTAATTTCAATGTCACTACTGCAGAAACCACTGATTTTTTTACTGTTGCGTTAGCTTCTTATGCTGACGTTTTGGTTAATGTGTCACAAACCTCTATTGCTAATATAATTTATTGCAACTCTGTTATTAACAGACTGAGATGTGACCAGTTGTCCTTTGATGTACCAGATGGTTTTTATTCTACAAGCCCTATTCAATCCGTTGAGCTACCTGTGTCTATTGTGTCGCTACCTGTTTATCATAAACATACGTTTATTGTGTTGTACGTTGACTTCAAACCT---------------------------------------CAG---------------AGTGGCGGTGGCAAG---------------------TGCTTTAACTGTTATCCTGCTGGTGTT------------AAT---------ATTACACTGGCCAATTTTAATGAA------------------------------ACTAAAGGGCCTTTGTGTGTTGACACATCACACTTCACTACCAAATACGTTGCT------------------------------------------GTTTATGCC---AAT---GTT---------------GGTAGGTGGAGTGCTAGTATTAACACGGGAAATTGCCCT---TTTTCTTTTGGCAAAGTTAATAACTTTGTTAAATTTGGCAGTGTATGTTTTTCGCTAAAG---GATATACCCGGTGGTTGCGCAATGCCTATAGTGGCTAATTGG------GCTTATAGTAAGTACTATACTATAGGCTCATTGTATGTTTCTTGGAGTGATGGTGATGGAATTACTGGCGTCCCACAA---------CCTGTTGAGGGTGTTAGTTCCTTTATGAATGTTACATTGGACAAATGTACTAAATATAATATTTATGATGTATCTGGTGTGGGTGTTATTCGCGTTAGCAATGACACCTTTCTTAATGGAATTACGTACACATCAACTTCAGGTAACCTTCTGGGTTTTAAAGATGTTACTAAGGGCACCATCTACTCTATCACTCCTTGTAACCCACCAGATCAGCTTGTTGTTTATCAGCAAGCTGTTGTTGGTGCTATGTTGTCTGAAAATTTTACT------AGTTACGGCTTT------TCTAATGTTGTAGAACTGCCGAAATTTTTCTATGCGTCCAATGGCACT---------TAT------AATTGCACAGACGCTGTTTTAACTTATTCTAGTTTTGGCGTTTGTGCAGATGGTTCTATAATTGCTGTTCAACCACGTAATGTTTCATATGATAGTGTTTCAGCTATCGTCACAGCTAATTTGTCTATACCTTCCAATTGGACCACTTCGGTCCAGGTTGAGTATTTACAAATTACAAGTACACCTATCGTAGTTGATTGCTCCACTTATGTTTGCAATGGTAATGTGCGCTGTGTTGAATTGCTTAAGCAGTATACTTCTGCTTGTAAAACTATTGAAGACGCCTTAAGAAATAGCGCCAGGCTGGAGTCTGCAGATGTTAGTGAGATGCTCACTTTTGAC------------AAGAAAGCGTTTACACTTGCT---------AATGTTAGTAGTTTT---GGTGACTACAACCTTAGCAGCGTCATACCTAGC------TTGCCCACAAGTGGTAGTAGAGTGGCTGGTCGC---AGTGCCATAGAAGACATACTTTTTAGCAAAATTGTTACTTCTGGACTTGGCACTGTGGACGCAGACTACAAAAATTGCACTAAGGGTCTT------------TCCATT---GCTGACTTGGCTTGTGCTCAATATTATAATGGCATTATGGTTTTGCCTGGCGTCGCTGATGCTGAACGAATGGCCATGTATACAGGTTCTTTAATTGGTGGAATT---------------------GCTTTAGGAGGTCTAACA---TCAGCCGTTTCAATACCATTTTCATTAGCAATTCAGGCACGTTTAAATTATGTTGCATTGCAGACTGATGTTTTACAAGAAAATCAGAAAATTCTTGCTGCATCTTTTAACAAAGCAATGACCAACATAGTAGATGCCTTTACTGGTGTTAATGATGCTATTACACAAACTTCACAAGCCCTACAAACAGTTGCTACTGCACTTAACAAGATCCAGGATGTTGTTAATCAACAAGGCAACTTATTGAACCATTTAAATTCTCAGTTGAGGCAGAATTTTCAAGCTATCTCTAGCTCTATTCAGGCTATCTATGACAGACTTGACACTATTCAGGCTGATCAACAAGTAGATAGGCTGATTACTGGTAGATTGGCTGCTTTGAATGTATTCGTTTCTCATACATTGACTAAGTACACTGAAGTTCGTGCTTCCAGACAGCTTGCACAACAAAAAGTGAATGAGTGTGTCAAATCCCAGTCTAAGCGTTATGGCTTCTGTGGAAATGGCACTCACATTTTCTCAATTGTTAATGCTGCTCCTGAGGGGCTTGTTTTTCTCCACACTGTCTTGTTGCCGACACAATATAAGGATGTTGAAGCGTGGTCTGGGTTGTGCGTTGATGGTACAAACGGTTATGTGTTGCGACAACCTAATCTTGCTCTTTACAAA---GAA------GGCAATTATTATAGAATCACATCTCGCATAATGTTTGAACCACGTATTCCTACCATGGCAGATTTTGTTCAAATTGAAAATTGCAATGTCACATTTGTTAACATTTCTCGCTCTGAGTTGCAAACCATTGTGCCAGAGTATATTGATGTTAATAAGACGCTGCAAGAATTAAGTTACAAATTG------CCA------AATTAC---------ACTGTTCCAGACCTAGTTGTCGAACAGTACAACCAGACTATTTTGAATTTGACCAGTGAAATTAGCACCCTTGAAAATAAATCTGCGGAGCTTAATTACACTGTTCAAAAATTGCAAACTCTGATTGACAACATAAATAGCACATTAGTCGACTTAAAGTGGCTCAACCGGGTTGAGACTTACATCAAGTGGCCGTGGTGGGTGTGGTTGTGCATTTCAGTCGTGCTCATCTTTGTGGTGAGTATGTTGCTATTATGTTGTTGTTCTACTGGTTGCTGTGGCTTCTTTAGTTGTTTTGCATCTTCTATTAGAGGTTGTTGTGAA------TCAACTAAACTTCCTTATTACGAC---GTTGAAAAGATCCACATACAG------------------------------TAA
>AB691764_Human229E_Japan_2004--
ATG------------------------------TTTGTTTTACTTGTTGCA------------------------------------------------------------------------------------------------------------------------------------------------------------------------------------------------------------------------------------------------------------------------------------------------------------------------------------------------------------------------------------------------------------------------------------------------------------------------------------------------------------------------------------------------------------------------------------------------------------------------------------------------------------------------------------------------------------------------------------------------------------------------------------------------------------------------------------------------------------------------------------------------------------------------------------------------------------------------------------------------------------------------------------------------------------------------------------------------------TATGCCTTGTTGCAT------------------------------------------------------------------------------------------------------------------------------------------------------------------------------------------------------------------------------------------------------------------------------------------------------------------------------------ATTGCTGGTTGTCAA---------------------------------------ACT---ACAAATGGGATGAACACTAGTCACTCTGTTTGCAACGGCTGTGTTGGTCATTCGGAAAATGTATTTGCTGTTGAGAGTGGTGGTTATATACCATCCAACTTTGCATTTAATAATTGGTTCCTCTTAACTAATACCTCATCTGTTGTAGATGGTGTTGTGAGGAGTTTTCAGCCTTTGTTGCTTAATTGCTTATGGTCTGTTTCTGGCTCGCGGCTTACT---ACTGGTTTTGTCTATTTTAATGGTACTGGG---------------------------AGAGGT---GATTGTAAAGGTTTTTATTCA------AATGCTTCG---TCTGATGTCATACGTTACAACATCAATTTT------------GAAGAAAACCTTAGACGTGGAACCATTTTGTTTAAAACA---------TCTTATGGTGCTGTTGTGTTTTATTGTACCAACAACACTTTG------GTT------------TCA------GGTGATGCTCACATACCATCTGGTACAGTTTTGGGCAATTTTTATTGCTTTGTAAATACT---------ACTATTGGCAATGAA---ACTACATCTGCTTTTGTGGGTGCACTACCTAAGACA---GTTCGTGAGTTTGTTATTTCACGCACAGGACATTTCTATATTAATGGCTATCGCTATTTCTCTTTAGGTAATGTAGAAGCCGTTAATTTCAATGTCACTAATGCTGCAACCACT---GTCTGTACTGTTGCGTTAGCTTCTTATGCTGACGTTTTGGTTAATGTGTCACAAACTGCTATTGCTAATATAATTTATTGCAATTCTGTTATTAACAGACTGAGATGTGACCAGTTGTCCTTTGATGTACCAGATGGTTTTTATTCCACAAGCCCTATTCAATCCGTTGAGCTACCTGTGTCTATTGTGTCGCTACCTGTTTATCACAAACACACGTTTATTGTGTTGTATGTTAACTTCGAACTT---------------------------------------CGG---------------CGTGGCCCTGGCACG---------------------TGCTATAACTGTCGTCCTGCTGTTGTT------------AAT---------ATTACACTGGCCAATTTTAATGAA------------------------------ACTAAAGGGCCCTTGTGTGTTGACACATCACACTTCACTACCCAATTCGTTGGT------------------------------------------------GTC---AAG---TTT---------------GATAGGTGGAGTGCTAGTATTAACACGGGAAATTGCCCT---TTTTCTTTTGGCAAAGTTAATAACTTTGTTAAATTTGGCAGTGTATGTTTTTCGCTAAAG---GATATACCCGGTGGTTGCGCAATGCCTATAATGGCTAATTTG------GCTAATCTTAATTCTCATAATATAGGCTCATTGTATGTTTCTTGGAGTGATGGTGATGTAATTACTGGCGTCCCGAAA---------CCTGTTGAGGGTGTTAGTTCCTTTATGAATGTTACATTGAATAAATGTACTAAATATAACATTTATGATGTAGTTGGTGTGGGTGTTATTCGCATTAGCAATGAAACCTTTCTTAATGGAATTACGTACACATCAACTTCAGGTAACCTTCTGGGTTTTAAAGATGTTACTAATGGCACCATCTACTCTATCACTCCTTGTAACCCACCAGATCAGCTTGTTGTTTATCAGCAAGCTGTTGTTGGTGCTATGTTGTCTGAAAACTTTACT------AGTTACGGCTTT------TCTAATGTTGTAGAAATGCCGAAATTTTTCTATGCGTCCAATGGCACT---------TAT------AATTGCACAGACGCTGTTTTAACTTATTCTAGTTTTGGCGTTTGTGCAGATGGTTCTATAATTGCTGTTCAACCACGTAATGTTTCATATGATAGTGTTTCAGCTATTGTCACAGCTAATTTGTCTATACCCTCCAATTGGACCACTTCGGTCCAGGTTGAGTATTTACAAATTACAAGTACACCTATCGTAGTTGATTGCTCCACTTATGTTTGCAATGGTAATGTGCGCTGTGTTGAATTGCTTAAGCAGTATACTTCTGCTTGTAAAACTATTGAAGACGCCTTAAGAAATAGCGCCATGCTGGAGTCTGCAGATGTTAGTGAGATGCTCACTTTTGAC------------AAGAAAGCGTTTACACTTGCT---------AATGTTAGTAGTTTT---GGTGACTACAACCTTAGCAGTGTTATACCTAGC------TTGCCCAGAAGTGGTAGTAGAGTGGCTGGTCGC---AGTGCCATAGAAGACATACTTTTTAGCAAACTTGTTACGTCTGGACTTGGCACTGTGGACGCAGACTACAAAAAGTGTACTAAGGGTCTT------------TCCATT---GCTGACTTGGCTTGTGCCCAATATTATAATGGCATTATGGTTTTGCCTGGCGTCGCTGATGCTGAACGTATGGCCATGTATACAGGTTCTTTAATTGGTGGAATT---------------------GCTTTAGGAGGTCTTACA---TCAGCCGCTTCAATACCATTTTCATTAGCAATTCAGTCACGTTTAAATTATGTTGCATTGCAGACTGATGTTTTACAAGAAAATCAGAAAATTCTTGCTGCATCTTTTAATAAAGCAATGACCAACATAGTAGATGCCTTTACTGGTGTTAATGATGCTATTACACAAACTTCACAAGCTCTACAAACAGTTGCTACTGCACTTAATAAGATCCAGGATGTTGTTAATCAACAAGGCAACTCATTGAACCATTTAACTTCTCAGTTGAGGCAGAATTTTCAAGCCATTTCTAGCTCTATTCAGGCTATCTATGACAGACTTGATATTATTCAGGCTGATCAACAAGTAGATAGGCTGATTACTGGTAGATTGGCTGCTCTGAATGTATTCGTTTCTCATACATTGACTAAGTACACTGAAGTTCGTGCTTCCAGACAGCTTGCACAACAAAAAGTGAATGAGTGTGTCAAATCCCAGTCTAAGCGGTATGGCTTCTGTGGAAATGGCACGCACATTTTCTCACTTGTTAATGCTGCTCCTGAGGGGCTTGTTTTTCTCCATACTGTCTTGTTGCCGACACAATATAAGGATGTTGAAGCGTGGTCTGGGTTGTGCGTTGATGGTAGAAACGGTTATGTGTTGAGACAACCTAATCTTGCTCTTTACAAA---GAA------GGCAATTATTATAGAATTACATCTCGCATAATGTTTGAACCACGTATTCCTACCATAGCAGATTTTGTCCAAATTGAAAATTGCAATGTCACATTTGTTAACATTTCTCGCTCTGAGTTGCAAACTATTGTGCCAGAGTATATTGATGTTAATAAGACGCTGCAAGAATTAAGTTACAAATTG------CCA------AATTAC---------ACTGTTCCAGACCTAGTTGTCGAACAGTACAACCAGACTATTTTGAATTTGACCAGTGAAATTAGCACCCTTGAAAATAAATCTGCGGAGCTTAATTACACTGTTCAAAAACTGCAAACTTTGATCGACAACATAAATAGCACATTAGTTGACTTAAAGTGGCTCAACCGTGTTGAGACTTATATCAAGTGGCCGTGGTGGGTGTGGTTGTGCATTTCAGTCGTGCTCATCTTTGTGGTGAGTATGTTGCTATTATGTTGTTGTTCTACTGGTTGCTGCGGCTTCTTTAGTTGTTTTGCATCTTCTATTAGAGGTTGTTGTGAA------TCAACTAAACTTCCTTATTACGAC---GTTGAAAAGATCCACATACAG------------------------------TAA
>AB691765_Human229E_Japan_2004--
ATG------------------------------TTTGTTTTACTTGTTGCA------------------------------------------------------------------------------------------------------------------------------------------------------------------------------------------------------------------------------------------------------------------------------------------------------------------------------------------------------------------------------------------------------------------------------------------------------------------------------------------------------------------------------------------------------------------------------------------------------------------------------------------------------------------------------------------------------------------------------------------------------------------------------------------------------------------------------------------------------------------------------------------------------------------------------------------------------------------------------------------------------------------------------------------------------------------------------------------------------TATGCCTTGTTGCAT------------------------------------------------------------------------------------------------------------------------------------------------------------------------------------------------------------------------------------------------------------------------------------------------------------------------------------ATTGCTGGTTGTCAA---------------------------------------ACT---ACAAATGGGATGAACACTAGTCACTCTGTTTGCAACGGCTGTGTTGGTCATTCGGAAAATGTATTTGCTGTTGAGAGTGGTGGTTATATACCATCCAACTTTGCATTTAATAATTGGTTCCTCTTAACTAATACCTCATCTGTTGTAGATGGTGTTGTGAGGAGTTTTCAGCCTTTGTTGCTTAATTGCTTATGGTCTGTTTCTGGCTCACGGCTTACT---ACTGGTTTTGTCTATTTTAATGGTACTGGG---------------------------AGAGGT---GATTGTCAAGGTTTTTATTCA------AATGCTTCG---TCTGATGTCATACATTACAACATCAATTTT------------GAAGAAAACCTTAGACGTGGAACCATTTTGTTTAAAACA---------TCTTATGGTGCTGTTGTGTTTTATTGTACCAACAACACTTTG------GTT------------TCA------GGTGATGCTCACATACCATCTGGTACAGTTTTGGGCAATTTTTATTGCTTTGTAAATACT---------ACTATTGGCAATGAA---ACTACGTCTGCTTTTGTGGGTGCACTACCTAAGACA---GTTCGTGAGTTTGTTATTTCACGCACAGGACATTTCTATATTAATGGCTATCGCTATTTCTCTTTAGGTAATGTAGAAGCCGTTAATTTCAATGTCACTAATGCTGCAACCACT---GTTTGTACTGTTGCGTTAGCTTCTTATGCTGACGTTTTGGTTAATGTGTCACAAACTGCTATTGCTAATATAATTTATTGCAATTCTGTTATTAACAGACTGAGATGTGACCAGTTGTCCTTTGATGTACCAGATGGTTTTTATTCCACAAGCCCTATTCAATCCGTTGAGCTACCTGTGTCTATTGTGTCGCTACCTGTTTATCACAAACACACGTTTATTGTGTTGTATGTTAACTTCGAACTT---------------------------------------CGG---------------CGTGGCCCTGGCAGG---------------------TGCTATAACTGTCGTCCTGCTGTTGTT------------AAT---------ATTACACTGGCCAATTTTAATGAA------------------------------ACTAAAGGGCCCTTGTGTGTTGACACATCACACTTCACTACCCAATTCGTTGGT------------------------------------------------GTC---AAG---TTT---------------GATAGGTGGAGTGCTAGTATTAACACGGGAAATTGCCCT---TTTTCTTTTGGCAAAGTTAATAACTTTGTTAAATTTGGCAGTGTATGTTTTTCGCTAAAG---GATATACCCGGTGGTTGCGCAATGCCTATAATGGCTAATTTG------GCTAATCTTAATTCTCATAATATAGGCTCATTGTATGTTTCTTGGAGTGATGGTGATGTAATTACTGGCGTCCCGAAA---------CCTGTTGAGGGTGTTAGTTCCTTTATGAATGTTACATTGAATAAATGTACTAAATATAACATTTATGATGGATCTGGTGTGGGTGTTATTCGCATTAGCAATGAAACCTTTCTTAATGGAATTACGTACACATCAACTTCAGGTAACCTTCTGGGTTTTAAAGATGTTACTAATGGCACCATCTACTCTATCACTCCTTGTAACCCACCAGATCAGCTTGTTGTTTATCAGCAAGCTGTTGTTGGTGCTATGTTGTCTGAAAACTTTACT------AGTTACGGCTTT------TCTAATGTTGTAGAAATGCCGAAATTTTTCTATGCGTCCAATGGCACT---------TAT------AATTGCACAGACGCTGTTTTAACTTATTCTAGTTTTGGCGTTTGTGCAGATGGTTCTATAATTGCTGTTCAACCACGTAATGTTTCATATGATAGTGTTTCAGCTATTGTCACAGCTAATTTGTCTATACCCTCCAATTGGACCACTTCGGTCCAGGTTGAGTATTTACAAATTACAAGTACACCTATCGTAGTTGATTGCTCCACTTATGTTTGCAATGGTAATGTGCGCTGTGTTGAATTGCTTAAGCAGTATACTTCTGCTTGTAAAACTATTGAAGACGCCTTAAGAAATAGCGCCATGCTGGAGTCTGCAGATGTTAGTGAGATGCTCACTTTTGAC------------AAGAAAGCGTTTACACTTGCT---------AATGTTAGTAGTTTT---GGTGACTACAACCTTAGCAGTGTTATACCTAGC------TTGCCCAGAAGTGGTAGTAGAGTGGCTGGTCGC---AGTGCCATAGAAGACATACTTTTTAGCAAACTTGTTACGTCTGGACTTGGCACTGTGGACGCAGACTACAAAAAGTGTACTAAGGGTCTT------------TCCATT---GCTGACTTGGCTTGTGCCCAATATTATAATGGCATTATGGTTGTGCCTGGGGTCGCTGATGCTGAACGTATGGCCATGTATACAGGTTCTTTAATTGGTGGAATT---------------------GCTTTAGGAGGTCTTACA---TCAGCCGCTTCAATACCATTTTCATTAGCAATTCAGTCACGTTTAAATTATGTTGCATTGCAGACTGATGTTTTACAAGAAGATCAGAAAATTCTTGCTGCATCTTTTAATAAAGCAATGACCAACATAGTAGATGCCTTTACTGGTGTTAATGATGCTATTACACAAACTTCACAAGCTCTACAAACAGTTGCTACTGCACTTAATAAGATCCAGGATGTTGTTAATCAACAAGGCAACTCATTGAACCATTTAACTTCTCAGTTGAGGCAGAATTTTCAAGCCATTTCTAGCTCTATTCAGGCTATCTATGACAGACTTGATATTATTCAGGCTGATCAACAAGTAGATAGGCTGATTACTGGTAGATTGGCTGCTCTGAATGTATTCGTTTCTCATACATTGACTAAGTACACTGAAGTTCGTGCTTCCAGACAGCTTGCACAACAAAAAGTGAATGAGTGTGTCAAATCCCAGTCTAAGCGGTATGGCTTCTGTGGAAATGGCACGCACATTTTCTCACTTGTTAATGCTGCTCCTGAGGGGCTTGTTTTTCTCCATACTGTCTTGTTGCCGACACAATATAAGGATGTTGAAGCGTGGTCTGGGTTGTGCGTTGATGGTAGAAACGGTTATGTGTTGAGACAACCTAATCTTGCTCTTTACAAA---GAA------GGCAATTATTATAGAATTACATCTCGCATAATGTTTGAACCACGTATTCCTACCATAGCAGATTTTGTCCAAATTGAAAATTGCAATGTCACATTTGTTAACATTTCTCGCTCTGAGTTGCAAACTATTGTGCCAGAGTATATTGATGTTAATAAGACGCTGCAAGAATTAAGTTACAAATTG------CCA------AATTAC---------ACTGTTCCAGACCTAGTTGTCGAACAGTACAACCAGACTATTTTGAATTTGACCAGTGAAATTAGCACCCTTGAAAATAAATCTGCGGAGCTTAATTACACTGTTCAAAAACTGCAAACTTTGATTGACAACATAAATAGCACATTAGTTGACTTAAAGTGGCTCAACCGTGTTGAGACTTATATCAAGTGGCCGTGGTGGGTGTGGTTGTGCATTTCAGTCGTGCTCATCTTTGTGGTGAGTATGGTGCTATTATGTTGTTGTTCTACTGGTTGCTGCGGCTTCTTTAGTTGTTTTGCATCTTCTATTAGAGGTTGTTGTGAA------TCAACTAAACTTCCTTATTACGAC---GTTGAAAAGATCCACATACAG------------------------------TAA
>AB691766_Human229E_Japan_2004--
ATG------------------------------TTTGTTTTACTTGTTGCA------------------------------------------------------------------------------------------------------------------------------------------------------------------------------------------------------------------------------------------------------------------------------------------------------------------------------------------------------------------------------------------------------------------------------------------------------------------------------------------------------------------------------------------------------------------------------------------------------------------------------------------------------------------------------------------------------------------------------------------------------------------------------------------------------------------------------------------------------------------------------------------------------------------------------------------------------------------------------------------------------------------------------------------------------------------------------------------------------TATGCCTTGTTGCAT------------------------------------------------------------------------------------------------------------------------------------------------------------------------------------------------------------------------------------------------------------------------------------------------------------------------------------ATTGCTGGTTGTCAA---------------------------------------ACT---ACAAATGGGATGAACACTAGTCACTCTGTTTGCAACGGCTGTGTTGGTCATTCGGAAAATGTATTTGCTGTTGAGAGTGGTGGTTATATACCATCCAACTTTGCATTTAATAATTGGTTCCTCTTAACTAATACCTCATCTGTTGTAGATGGTGTTGTGAGGAGTTTTCAGCCTTTGTTGCTTAATTGCTTATGGTCTGTTTCTGGCTCACGGCTTACT---ACTGGTTTTGTCTATTTTAATGGTACTGGG---------------------------AGAGGT---GATTGTAAAGGTTTTTATTCA------AATGCTTCG---TCTGATGTCATACGTTACAACATCAATTTT------------GAAGAAAACCTTAGACGTGGAACCATTTTGTTTAAAACA---------TCTTATGGTGCTGTTGTGTTTTATTGTACCAACACCACTTTG------GTT------------TCA------GGTGATGCTCACATACCATCTGGTACAGTTTTGGGCAATTTTTATTGCTTTGTAAATACT---------ACTATTGGCAATGAA---ACTACGTCTGCTTTTGTGGGTGCACTACCTAAGACA---GTTCGTGAGTTTGTTATTTCACGCACAGGACATTTCTATATTAATGGCTATCGCTATTTCTCTTTAGGTAATGTAGAAGCCGTTAATTTCAATGTCACTAATGCTGCAACCACT---GTTTGTACTGTTGCGTTAGCTTCTTATGCTGACGTTTTGGTTAATGTGTCACAAACTGCTATTGCTAATATAATTTATTGCAATTCTGTTATTAACAGACTGAGATGTGACCAGTTGTCCTTTGATGTACCAGATGGTTTTTATTCCACAAGCCCTATTCAATCCGTTGAGCTACCTGTGTCTATTGTGTCGCTACCTGTTTATCACAAACACACGTTTATTGTGTTGTATGTTAACTTCGAACTT---------------------------------------CGG---------------CGTGGCCCTGGCAGG---------------------TGCTATAACTGTCGTCCTGCTGTTGTT------------AAT---------ATTACACTGGCCAATTTTAATGAA------------------------------ACTAAAGGGCCCTTGTGTGTTGACACATCACACTTCACTACCCAATTCGTTGGT------------------------------------------------GTC---AAG---TTT---------------GATAGGTGGAGTGCTAGTATTAACACGGGAAATTGCCCT---TTTTCTTTTGGCACAGTTAATAACTTTGTTAAATTTGGCAGTGTATGTTTTTCGCTAAAG---GATATACCCGGTGGTTGCGCAATGCCTATAATGGCTAATTTG------GCTAATCTTAATTCTCATAATATAGGCTCATTGTATGTTTCTTGGAGTGATGGTGATGTAATTACTGGCGTCCCGAAA---------CCTGTTGAGGGTGTTAGTTCCTTTATGAATGTTACATTGAATAAATGTACTAAATATAACATTTATGATGTATCTGGTGTGGGTGTTATTCGCATTAGCAATGAAACCTTTCTTAATGGAATTACGTACACATCAACTTCAGGTAACCTTCTGGGTTTTAAAGATGTTACTAATGGCACCATCTACTCTATCACTCCTTGTAACCCACCAGATCAGCTTGTTGTTTATCAGCAAGCTGTTGTTGGTGCTATGTTGTCTGAAAACTTTACT------AGTTACGGCTTT------TCTAATGTTGTAGAAATGCCGAAATTTTTCTATGCGTCCAATGGCACT---------TAT------AATTGCACAGACGCTGTTTTAACTTATTCTAGTTTTGGCGTTTGTGCAGATGGTTCTATAATTGCTGTTCAACCACGTAATGTTTTATATGATAGTGTTTCAGCTATTGTCACAGCTAATTTGTCTATACCCTCCAATTGGACCACTTCGGTCCAGGTTGAGTATTTACAAATTACAAGTACACCTATCGTAGTTGATTGCTCCACTTATGTTTGCAATGGTAATGTGCGCTGTGTTGAATTGCTTAAGCAGTATACTTCTGCTTGTAAAACTATTGAAGACGCCTTAAGAAATAGCGCCATGCTGGAGTCTGCAGATGTTAGTGAGATGCTCACTTTTGAC------------AAGAAAGCGTTTACACTTGCT---------AATGTTAGTAGTTTT---GGTGACTACAACCTTAGCAGTGTTATACCTAGC------TTGCCCAGAAGTGGTAGTAGAGTGGCTGGTCGC---AGTGCCATAGAAGACATACTTTTTAGCAAACTTGTTACGTCTGGACTTGGCACTGTGGACGCAGACTACAAAAAGTGTACTAAGGGTCTT------------TCCATT---GCTGACTTGGCTTGTGCCCAATATTATAATGGCATTATGGTTTTGCCTGGCGTCGCTGATGCTGAACGTATGGCCATGTATACAGGTTCTTTAATTGGTGGAATT---------------------GCTTTAGGAGGTCTTACA---TCAGCCGCTTCAATACCATTTTCATTAGCAATTCAGTCACGTTTAAATTATGTTGCATTGCAGACTGATGTTTTACAAGAAAATCAGAAAATTCTTGCTGCATCTTTTAATAAAGCAATGACCAACATAGTAGATGCCTTTACTGGTGTTAATGATGCTATTACACAAACTTCACAAGCTCTACAAACAGTTGCTACTGCACTTAATAAGATCCAGGATGTTGTTAATCAACAAGGCAACTCATTGAACCATTTAACTTCTCAGTTGAGGCAGAATTTTCAAGCCATTTCTAGCTCTATTCAGGCTATCTATGACAGACTTGATATTATTCAGGCTGATCAACAAGTAGATAGGCTGATTACTGGTAGATTGGCTGCTCTGAATGTATTCGTTTCTCATACATTGACTAAGTACACTGAAGTTCGTGCTTCCAGACAGCTTGCACAACAAAAAGTGAATGAGTGTGTCAAATCCCAGTCTAAGCGGTATGGCTTCTGTGGAAATGGCACGCACATTTTCTCACTTGTTAATGCTGCTCCTGAGGGGCTTGTTTTTCTCCATACTGTCTTGTTGCCGACACAATATAAGGATGTTGAAGCGTGGTCTGGGTTGTGCGTTGATGGTAGAAACGGTTATGTGTTGAGACAACCTAATCTTGCTCTTTACAAA---GAA------GGCAATTATTATAGAATTACATCTCGCGTAATGTTTGAACCACGTATTCCTACCATAGCAGATTTTGTCCAAATTGAAAATTGCGATGTCACATTTGTTAACATTTCTCGCTCTGAGTTGCAAACTATTGTGCCAGAGTATATTGATGTTAATAAGACGCTGCAAGAATTAAGTTACAAATTG------CCA------AATTAC---------ACTGTTCCAGACCTAGTTGTCGAACAGTACAACCAGACTATTTTGAATTTGACCAGTGAAATTAGCACCCGTGAGAATAAATCTGCGGAGCTTAATTACACTGTTCAAAAACTGCAAAGTTTGATTGACAACATAAATAGCACATTAGTTGACTTAAAGTGGCTCAACCGTGTTGAGACTTATATCAAGTGGCCGTGGTGGGTGTGGTTGTGCATTTCAGTCGTGCTCATCTTTGTGGTGAGTATGTTGCTATTATGTTGTTGTTCTACTGGTTGCTGCGGCTTCTTTAGTTGTTTTGCATCTTCTATTAGAGGTTGTTGTGAA------TCAACTAAACTTCCTTATTACGAC---GTTAAAAAGATCCACATACAG------------------------------TAA
>DQ243963_Human229E_USA_1962-01-19
ATG------------------------------TTTGTTTTGCTTGTTGCA------------------------------------------------------------------------------------------------------------------------------------------------------------------------------------------------------------------------------------------------------------------------------------------------------------------------------------------------------------------------------------------------------------------------------------------------------------------------------------------------------------------------------------------------------------------------------------------------------------------------------------------------------------------------------------------------------------------------------------------------------------------------------------------------------------------------------------------------------------------------------------------------------------------------------------------------------------------------------------------------------------------------------------------------------------------------------------------------------TATGCCTTGTTGCAT------------------------------------------------------------------------------------------------------------------------------------------------------------------------------------------------------------------------------------------------------------------------------------------------------------------------------------ATTGCTGGTTGTCAA---------------------------------------ACT---ACAAATGGGCTGAACACTAGTTACTCTGTTTGCAACGGCTGTGTTGGTTATTCAGAAAATGTATTTGCTGTTGAGAGTGGTGGTTATATACCCTCCGACTTTGCATTCAATAATTGGTTCCTTCTAACTAATACCTCATCTGTTGTAGATGGTGTTGTGAGGAGTTTTCAGCCTTTGTTGCTTAATTGCTTATGGTCTGTTTCTGGCTTGCGGTTTACT---ACTGGTTTTGTCTATTTTAATGGTACTGGG---------------------------AGAGGT---GATTGTAAAGGTTTTTCCTCA------GATGTTTTG---TCTGATGTCATACGTTACAACCTCAATTTT------------GAAGAAAACCTTAGACGTGGAACCATTTTGTTTAAAACA---------TCTTATGGTGTTGTTGTGTTTTATTGTACCAACAACACTTTA------GTT------------TCA------GGTGATGCTCACATACCATTTGGTACAGTTTTGGGCAATTTTTATTGCTTTGTAAATACT---------ACTATTGGCAATGAA---ACTACGTCTGCTTTTGTGGGTGCACTACCTAAGACA---GTTCGTGAGTTTGTTATTTCACGCACAGGACATTTTTATATTAATGGCTATCGCTATTTCACTTTAGGTAATGTAGAAGCCGTTAATTTCAATGTCACTACTGCAGAAACCACTGATTTTTGTACTGTTGCGTTAGCTTCTTATGCTGACGTTTTGGTTAATGTGTCACAAACCTCTATTGCTAATATAATTTATTGCAACTCTGTTATTAACAGACTGAGATGTGACCAGTTGTCCTTTGATGTACCAGATGGTTTTTATTCTACAAGCCCTATTCAATCCGTTGAGCTACCTGTGTCTATTGTGTCGCTACCTGTTTATCATAAACATACGTTTATTGTGTTGTACGTTGACTTCAAACCT---------------------------------------CAG---------------AGTGGCGGTGGCAAG---------------------TGCTTTAACTGTTATCCTGCTGGTGTT------------AAT---------ATTACACTGGCCAATTTTAATGAA------------------------------ACTAAAGGGCCTTTGTGTGTTGACACATCACACTTCACTACCAAATACGTTGCT------------------------------------------GTTTATGCC---AAT---GTT---------------GGTAGGTGGAGTGCTAGTATTAACACGGGAAATTGCCCT---TTTTCTTTTGGCAAAGTTAATAACTTTGTTAAATTTGGCAGTGTATGTTTTTCGCTAAAG---GATATACCCGGTGGTTGCGCAATGCCTATAGTGGCTAATTGG------GCTTATAGTAAGTACTATACTATAGGCTCATTGTATGTTTCTTGGAGTGATGGTGATGGAATTACTGGCGTCCCACAA---------CCTGTTGAGGGTGTTAGTTCCTTTATGAATGTTACATTGGACAAATGTACTAAATATAATATTTATGATGTATCTGGTGTGGGTGTTATTCGCGTTAGCAATGACACCTTTCTTAATGGAATTACGTACACATCAACTTCAGGTAACCTTCTGGGTTTTAAAGATGTTACTAAGGGCACCATCTACTCTATCACTCCTTGTAACCCACCAGATCAGCTTGTTGTTTATCAGCAAGCTGTTGTTGGTGCTATGTTGTCTGAAAATTTTACT------AGTTACGGCTTT------TCTAATGTTGTAGAACTGCCGAAATTTTTCTATGCGTCCAATGGCACT---------TAT------AATTGCACAGACGCTGTTTTAACTTATTCTAGTTTTGGCGTTTGTGCAGATGGTTCTATAATTGCTGTTCAACCACGTAATGTTTCATATGATAGTGTTTCAGCTATCGTCACAGCTAATTTGTCTATACCTTCCAATTGGACCACTTCGGTCCAGGTTGAGTATTTACAAATTACAAGTACACCTATCGTAGTTGATTGCTCCACTTATGTTTGCAATGGTAATGTGCGCTGTGTTGAATTGCTTAAGCAGTATACTTCTGCTTGTAAAACTATTGAAGACGCCTTAAGAAATAGCGCCAGGCTGGAGTCTGCAGATGTTAGTGAGATGCTCACTTTTGAC------------AAGAAAGCGTTTACACTTGCT---------AATGTTAGTAGTTTT---GGTGACTACAACCTTAGCAGCGTCATACCTAGC------TTGCCCACAAGTGGTAGTAGAGTGGCTGGTCGC---AGTGCCATAGAAGACATACTTTTTAGCAAACTTGTTACTTCTGGACTTGGCACTGTGGACGCAGACTACAAAAACTGCACTAAGGGTCTT------------TCCATT---GCTGACTTGGCTTGTGCTCAATATTATAATGGCATTATGGTTTTGCCTGGCGTCGCTGATGCTGAACGAATGGCCATGTATACAGGTTCTTTAATTGGTGGAATT---------------------GCTTTAGGAGGTCTAACA---TCAGCCGTTTCAATACCATTTTCATTAGCAATTCAGGCACGTTTAAATTATGTTGCATTGCAGACTGATGTTTTACAAGAAAATCAGAAAATTCTTGCTGCATCTTTTAACAAAGCAATGACCAACATAGTAGATGCCTTTACTGGTGTTAATGATGCTATTACACAAACTTCACAAGCCCTACAAACAGTTGCTACTGCACTTAACAAGATCCAGGATGTTGTTAATCAACAAGGCAACTCATTGAACCATTTAACTTCTCAGTTGAGGCAGAATTTTCAAGCTATCTCTAGCTCTATTCAGGCTATCTATGACAGACTTGACACTATTCAGGCTGATCAACAAGTAGATAGGCTGATTACTGGTAGATTGGCTGCTTTGAATGTATTCGTTTCTCATACATTGACTAAGTACACTGAAGTTCGTGCTTCCAGACAGCTTGCACAACAAAAAGTGAATGAGTGTGTCAAATCCCAGTCTAAGCGTTATGGCTTCTGTGGAAATGGCACTCACATTTTCTCAATTGTTAATGCTGCTCCTGAGGGGCTTGTTTTTCTCCACACTGTCTTGTTGCCGACACAATATAAGGATGTTGAAGCGTGGTCTGGGTTGTGCGTTGATGGTACAAACGGTTATGTGTTGCGACAACCTAATCTTGCTCTTTACAAA---GAA------GGCAATTATTATAGAATCACATCTCGCATAATGTTTGAACCACGTATTCCTACCATGGCAGATTTTGTTCAAATTGAAAATTGCAATGTCACATTTGTTAACATTTCTCGCTCTGAGTTGCAAACCATTGTGCCAGAGTATATTGATGTTAATAAGACGCTGCAAGAATTAAGTTACAAATTG------CCA------AATTAC---------ACTGTTCCAGACCTAGTTGTCGAACAGTACAACCAGACTATTTTGAATTTGACCAGTGAAATTAGCACCCTTGAAAATAAATCTGCGGAGCTTAATTACACTGTTCAAAAATTGCAAACTCTGATTGACAACATAAATAGCACATTAGTCGACTTAAAGTGGCTCAACCGGGTTGAGACTTACATCAAGTGGCCGTGGTGGGTGTGGTTGTGCATTTCAGTCGTGCTCATCTTTGTGGTGAGTATGTTGCTATTATGTTGTTGTTCTACTGGTTGCTGTGGCTTCTTTAGTTGTTTTGCATCTTCTATTAGAGGTTGTTGTGAA------TCAACTAAACTTCCTTATTACGAC---GTTGAAAAGATCCACATACAG------------------------------TAA
>DQ243964_Human229E_Australia_1979-06-11
ATG------------------------------TTTGTTTTACTTGTTGCA------------------------------------------------------------------------------------------------------------------------------------------------------------------------------------------------------------------------------------------------------------------------------------------------------------------------------------------------------------------------------------------------------------------------------------------------------------------------------------------------------------------------------------------------------------------------------------------------------------------------------------------------------------------------------------------------------------------------------------------------------------------------------------------------------------------------------------------------------------------------------------------------------------------------------------------------------------------------------------------------------------------------------------------------------------------------------------------------------TATGCCTTGTTGCAT------------------------------------------------------------------------------------------------------------------------------------------------------------------------------------------------------------------------------------------------------------------------------------------------------------------------------------ATTGCTGGTTGTCAA---------------------------------------ACT---ACAAATGGGCTGAACACTAGTCACTCTGTTTGCAACGGCTGTGTTGGTTATTCAGAAAATGTATTTGCTGTTGAGAGTGGTGGTTATATACCCTCCGACTTTGCATTTAATAATTGGTTCCTTCTAACTAATACCTCATCTGTTGTAGACGGTGTTGTGAGGAGTTTTCAGCCTTTGTTGCTTAATTGCTTATGGTCTGTTTCTGGCTCGCGGTTTACT---ACTGGTTTTGTCTATTTTAATGGTACTGGG---------------------------AGAGGT---GATTGTAAAGGTTTTTCTTCA------AACGTTTCG---TCTGATGTCATACGTTACAACATCAATTTT------------GAAGAAAACCTTAGACGTGGAACCATTTTGTTTAAAACA---------TCTTATGGTGTTGTTGTGTTTTATTGTACCAACAACACTTTA------GTT------------TCA------GGTGATGCTCACATACCATTTGGTACAGTTTTGGGCAATTTTTATTGCTTTGTAAATACT---------ACTATTGGCAATGAA---ACTACGTCTTCTTTTGTGGGTGCACTACCTAAGACA---GTTCGTGAGTTTGTTATTTCACGCACAGGACATTTCTATATTAATGGCTATCGCTATTTCACTTTAGGTAATGTAGAAGCCGTTAATTTCAATGTCACTAATGCAGAAACCACT---GTTTGTACTGTTGCGTTAGCTTCTTATGCTGACGTTTTGGTTAATGTGTCACAAACCGCTATTGCTAATATAATTTATTGCAACTCTGTTATTAACAGACTGAGATGTGACCAGTTGTCCTTTGATGTACCAGATGGTTTTTATTCCACAAGCCCTATTCAATCCGTTGAGCTACCTGTGTCTATTGTGTCGCTACCTGTTTATCACAAACATACGTTTATTGTGTTGTACGTTGACTTCAAACCT---------------------------------------CAG---------------AGTGGCGGTGGCAAG---------------------TGCTATAACTGTCGTCCTGCTGTTGTT------------AAT---------ATTACACTTGCCAATTTTAATGAA------------------------------ACTAAAGGGCCTTTGTGTGTTGAAACATCACACTTCACTACCAAATACGTTGCT------------------------------------------------GCC---AAT---GTT---------------GGTAGGTGGAGTGCTAGTATTAACACGGGAAATTGCCCT---TTTTCTTTTGGCAAAGTTAATAACTTTGTTAAATTTGGCAGTGTATGTTTTTCGCTAAAG---GATATACCCGGTGGTTGCGCAATGCCTATAGTGGCTAATTTG------GCTTATATTAATTCTTATACTATAGGCTCATTGTATGTTTCTTGGAGTGATGGTGATGGAATTACTGGCGTCCCAAAA---------CCTGTTGAGGGTGTTAGTTCCTTTATGAATGTTACATTGAACAAATGTACTAAATATAACATTTATGATGTATCTGGTGTGGGTGTTATTCGCATTAGCAATGACACCTTTCTTAATGGAATTACGTACACATCAACTTCAGGTAACCTTCTGGGTTTTAAAGATGTTACTAATGGCACCATCTACTCTATCACTCCTTGTAACCCACCAGATCAGCTTGTTGTTTATCAGCAAGCTGTTGTTGGTGCTATGTTGTCTGAAAATTTTACT------AGTTACGGCTTT------TCTAATGTTGTAGAACTGCCGAAATTTTTCTATGCGTCCAATGGCACT---------TAT------AATTGCACAGACGCTGTTTTAACTTATTCTAGTTTTGGCGTTTGTGCAGATGGTTCTATAATTGCTGTTCAACCACGTAATGTTTCATATGATAGTGTTTCAGCTATCGTCACAGCTAATTTGTCTATACCTTCCAATTGGACCACTTCGGTCCAGGTTGAGTATTTACAAATTACAAGTACACCTATCGTTGTTGATTGCTCCACTTATGTTTGCAATGGTAATGTGCGCTGTGTTGAATTGCTTAAGCAGTATACTTCTGCTTGTAAAACTATTGAAGACGCCTTAAGAAATAGCGCCATGCTGGAGTCTGCAGATGTTAGTGAGATGCTCACTTTTGAC------------AAGAAAGCGTTTACACTTGCT---------AATGTTAGTAGTTTT---GGTGACTACAACCTTAGCAGCGTTATACCTAGC------TTGCCCACAAGTGGTAGTAGAGTGGCTGGTCGC---AGTGCCATAGAAGACATACTTTTTAGCAAACTTGTTACGTCTGGACTTGGCACTGTGGACGCAGACTACAAAAAGTGCACTAAGGGTCTT------------TCCATT---GCTGACTTGGCTTGTGCCCAATATTATAATGGCATTATGGTTTTGCCTGGCGTCGCTGATGCTGAACGAATGGCCATGTATACAGGTTCTTTAATTGGTGGAATT---------------------GCTTTAGGAGGTCTTACA---TCAGCCGCTTCAATACCATTTTCATTAGCAATTCAGGCACGTTTAAATTATGTTGCATTGCAGACTGATGTTTTACAAGAAAATCAGAAAATTCTTGCTGCATCTTTTAATAAAGCAATGACCAACATAGTAGATGCCTTTACTGGTGTTAATGATGCTATTACACAAACTTCACAAGCTCTACAAACAGTTGCTACTGCACTTAACAAGATCCAGGATGTTGTTAATCAACAAGGCAACTCATTGAACCATTTAACTTCTCAGTTGAGGCAGAATTTTCAAGCCATCTCTAGCTCTATTCAGGCTATCTATGACAGACTTGATATTATTCAGGCTGATCAACAAGTAGATAGGCTGATTACTGGTAGATTGGCTGCTTTGAATGTATTCGTTTCTCATACATTGACTAAGTACACTGAAGTTCGTGCTTCCAGACAGCTTGCACAACAAAAAGTGAATGAGTGTGTCAAATCCCAGTCTAAGCGCTATGGCTTCTGTGGAAATGGCACGCACATTTTCTCACTTGTTAATGCTGCTCCTGAGGGGCTTGTTTTTCTCCATACTGTCTTGTTGCCGACACAATATAAGGATGTTGAAGCGTGGTCTGGGTTGTGCGTTGATGGTAGAAACGGTTATGTGTTGCGACAACCTAATCTTGCTCTTTACAAA---GAA------GGCAATTATTATAGAATTACATCTCGCATAATGTTTGAACCACGTATTCCTACTATGGCAGATTTTGTCCAAATTGAAAATTGCAATGTCACATTTGTTAACATTTCTCGCTCTGAGTTGCAAACCATTGTGCCAGAGTATATTGATGTTAATAAGACGCTGCAAGAATTAAGTTACAAATTG------CCA------AATTAC---------ACTGTTCCAGACCTAGTTGTCGAACAGTACAACCAGACTATTTTGAATTTGACCAGTGAAATTAGCACCCTTGAAAATAAATCTGCGGAGCTTAATTACACTGTTCAAAAACTGCAAACTCTGATTGACAACATAAATAGCACATTAGTTGACTTAAAGTGGCTCAACCGGGTTGAGACTTATATCAAGTGGCCGTGGTGGGTGTGGTTGTGCATTTCAGTCGTGCTCATCTTTGTGGTGAGTATGTTGCTATTATGTTGTTGTTCTACTGGTTGCTGTGGCTTCTTTAGTTGTTTTGCATCTTCTATTAGAGGTTGTTGTGAA------TCAACTAAACTTCCTTATTACGAC---GTTGAAAAGATCCACATACAG------------------------------TAA
>DQ243966_Human229E_Australia_1982-09-22
ATG------------------------------TTTGTTTTACTTGTTGCA------------------------------------------------------------------------------------------------------------------------------------------------------------------------------------------------------------------------------------------------------------------------------------------------------------------------------------------------------------------------------------------------------------------------------------------------------------------------------------------------------------------------------------------------------------------------------------------------------------------------------------------------------------------------------------------------------------------------------------------------------------------------------------------------------------------------------------------------------------------------------------------------------------------------------------------------------------------------------------------------------------------------------------------------------------------------------------------------------TATGCCTTGTTGCAT------------------------------------------------------------------------------------------------------------------------------------------------------------------------------------------------------------------------------------------------------------------------------------------------------------------------------------ATTGCTGATTGTCAA---------------------------------------ACT---ACAAATGGGCTGAACACTAGTCACTCTGTTTGCAACGGCTGTGTTGGTCATTCAGAAAATGTATTTGCTGTTGAGAGTGGTGGTTATATACCCTCCGACTTTGCATTTAATAATTGGTTCCTTTTAACTAATACCTCATCTGTTGTAGACGGTGTTGTGAGGAGTTTTCAGCCTTTGTTGCTTAATTGCTTATGGTCTGTTTCTGGCTCGCGGTTTACT---ACTGGTTTTGTCTATTTTAATGGTACTGGG---------------------------AGAGGT---GATTGTAAAGGTTTTTCTTCA------AACGTTTCG---TCTGATGTCATACGTTACAACATCAATTTT------------GAAGAAAACCTTAGACGTGGAACCATTTTGTTTAAAACA---------TCTTATGGTGTTGTTGTGTTTTATTGTACCAACAACACTTTA------GTT------------TCA------GGTGATGCTCACATACCATTTGGTACAGTTTTGGGCAATTTTTATTGCTTTGTAAATACT---------ACTATTGGCAATGAA---ACTACGTCTTCTTTTGTTGGTGCACTACCTAAGACA---GTTCGTGAGTTTGTTATTTCACGCACAGGACATTTTTATATTAATGGCTATCGCTATTTCACTTTAGGTAATGTAGAAGCCGTTAATTTCAATGTCACTAATGCAGAAACCACT---GTTTGTACTGTTGCGTTAGCTTCTTATGCTGACGTTTTGGTTAATGTGTCACAAACCGCTATTGCTAATATAATTTATTGCAACTCTGTTATTAACAGACTGAGATGTGACCAGTTGTCCTTTGATGTACCAGATGGTTTTTATTCCACAAGCCCTATTCAATCCGTTGAGCTACCTGTGTCTATTGTGTCGCTACCTGTTTATCACAAACATACGTTTATTGTGTTGTACGTTGACTTCAAACCT---------------------------------------CAG---------------AGTGGCGGTGGCAAG---------------------TGCTATAACTGTCGTCCTGCTGTTGTT------------AAT---------ATTACACTGGCCAATTTTAATGAA------------------------------ACTAAAGGGCCTTTGTGTGTTGAAACATCACACTTCACTACCAAATACGTTGCT------------------------------------------------GCC---AAT---GTT---------------GGTAGGTGGAGTGCTAGTATTAACACGGGAAATTGCCCT---TTTTCTTTTGGCAAAGTTAATAACTTTGTTAAATTTGGCAGTGTATGTTTTTCGCTAAAG---GATATACCCGGTGGTTGCGCAATGCCTATAGTGGCTAATTTG------GCTTATATTAATTCTTATACTATAGGCTCATTGTATGTTTCTTGGAGTGATGGTGATGGAATTACTGGCGTCCCAAAA---------CCTGTTGAGGGTGTTAGTTCCTTTATGAATGTTACATTGAACAAATGTACTAAATATAACATTTATGATGTATCTGGTGTGGGTGTTATTCGCATTAGCAATGACACCTTTCTTAATGGAATTACGTACACATCAACTTCAGGTAACCTTCTGGGTTTTAAAGATGTTACTAATGGCACCATCTACTCTATCACTCCTTGTAACCCACCAGATCAGCTTGTTGTTTATCAGCAAGCTATTGTTGGTGCTATGTTGTCTGAAAATTTTACT------AGTTACGGCTTT------TCTAATGTTGTAGAACTGCCGAAATTTTTCTATGCGTCCAATGGCACT---------TAT------AATTGCACAGACGCTGTTTTAACTTATTCTAGTTTTGGCGTTTGTGCAGATGGTTCTATAATTGCTGTTCAACCACGTAATGTTTCATATGATAGTGTTTCAGCTATCGTCACAGCTAATTTGTCTATACCTTCCAATTGGACCACTTCGGTCCAGGTTGAGTATTTACAAATTACAAGTACACCTATCGTAGTTGATTGCTCCACTTATGTTTGCAATGGTAATGTGCGCTGTGTTGAATTGCTTAAGCAGTATACTTCTGCTTGTAAAACTATTGAAGACGCCTTAAGAAATAGCGCCATGCTGGAGTCTGCAGATGTTAGTGAGATGCTCACTTTTGAC------------AAGAAAGCGTTTACACTTGCT---------AATGTTAGTAGTTTT---GGTGACTACAACCTTAGCAGCGTTATACCTAGC------TTGCCCACAAGTGGTAGTAGAGTGGCTGGTCGC---AGTGCCATAGAAGACATACTTTTTAGCAAACTTGTTACGTCTGGACTTGGCACTGTGGACGCAGACTACAAAAAGTGCACTAAGGGTCTT------------TCCATT---GCTGACTTGGCTTGTGCCCAATATTATAATGGCATTATGGTTTTGCCTGGCGTCGCTGATGCTGAACGAATGGCCATGTATACAGGTTCTTTAATTGGTGGAATT---------------------GCTTTAGGAGGTCTTACA---TCAGCCGCTTCAATACCATTTTCATTAGCAATTCAGGCACGTTTAAATTATGTTGCATTGCAGACTGATGTTTTACAAGAAAATCAGAAAATTCTTGCTGCATCTTTTAATAAAGCAATGACCAACATAGTAGATGCCTTTACTGGTGTTAATGATGCTATTACACAAACTTCACAAGCTCTACAAACAGTTGCTACTGCACTTAACAAGATCCAGGATGTTGTTAATCAACAAGGCAACTCATTGAACCATTTAACTTCTCAGTTGAGGCAGAATTTTCAAGCCATCTCTAGCTCTATTCAGGCTATTTATGACAGACTTGATATTATTCAGGCTGATCAACAAGTAGATAGGCTGATTACTGGTAGATTGGCTGCTTTGAATGTATTCGTTTCTCATACATTGACTAAGTACACTGAAGTTCGTGCTTCCAGACAGCTTGCACAACAAAAAGTGAATGAGTGTGTCAAATCCCAGTCTAAGCGCTATGGCTTCTGTGGAAATGGCACGCACATTTTCTCACTTGTTAATGCTGCTCCTGAGGGGCTTGTTTTTCTCCATACTGTCTTGTTGCCGACACAATATAAGGATGTTGAAGCGTGGTCTGGGTTGTGCGTTGATGGTAGAAACGGTTATGTGTTGCGACAACCTAATCTTGCTCTTTACAAA---GAA------GGCAATTATTATAGAATTACATCTCGCATAATGTTTGAACCACGTATTCCTACCATGGCAGATTTTGTCCAAATTGAAAATTGCAATGTCACATTTGTTAACATTTCTCGCTCTGAGTTGCAAACCATTGTGCCAGAGTATATTGATGTTAATAAGACGCTGCAAGAATTAAGTTACAAATTG------CCA------AATTAC---------ACTGTTCCAGACCTAGTTGTCGAACAGTACAACCAGACTATTTTGAATTTGACCAGTGAAATTAGCACCCTTGAAAATAAATCTGCGGAGCTTAATTACACTGTTCAAAAACTGCAAACTCTGATTGACAACATAAATAGCACATTAGTTGACTTAAAGTGGCTCAACCGGGTTGAGACTTATATCAAGTGGCCGTGGTGGGTGTGGTTGTGCATTTCAGTCGTGCTCATCTTTGTGGTGAGTATGTTGCTATTATGTTGTTGTTCTACTGGTTGCTGTGGCTTCTTTAGTTGTTTTGCATCTTCTATTAGAGGTTGTTGTGAA------TCAACTAAACTTCCTTATTACGAC---GTTGAAAAGATCCACATACAG------------------------------TAA
>DQ243970_Human229E_Australia_1982-11-08
ATG------------------------------TTTGTTTTACTTGTTGCA------------------------------------------------------------------------------------------------------------------------------------------------------------------------------------------------------------------------------------------------------------------------------------------------------------------------------------------------------------------------------------------------------------------------------------------------------------------------------------------------------------------------------------------------------------------------------------------------------------------------------------------------------------------------------------------------------------------------------------------------------------------------------------------------------------------------------------------------------------------------------------------------------------------------------------------------------------------------------------------------------------------------------------------------------------------------------------------------------TATGCCTTGTTGCAT------------------------------------------------------------------------------------------------------------------------------------------------------------------------------------------------------------------------------------------------------------------------------------------------------------------------------------ATTGCTGGTTGTCAA---------------------------------------ACT---ACAAATGGGCTGAACACTAGTCACTCTGTTTGCAACGGCTGTGTTGGTCATTCAGAAAATGTATTTGCTGTTGAGAGTGGTGGTTATATACCCTCCGACTTTGCATTTAATAATTGGTTCCTTCTAACTAATACCTCATCTGTTGTAGACGGTGTTGTGAGGAGTTTTCAGCCTTTGTTGCTTAATTGCTTATGGTCTGTTTCTGGCTCGCGGTTTACT---ACTGGTTTTGTCTATTTTAATGGTACTGGG---------------------------AGAGGT---GATTGTAAAGGTTTTTCTTCA------AACGTTTCG---TCTGATGTCATACGTTACAACATCAATTTT------------GAAGAAAACCTTAGACGTGGAACCATTTTGTTTAAAACA---------TCTTATGGTGTTGTTGTGTTTTATTGTACCAACAACACTTTA------GTT------------TCA------GGTGATGCTCACATACCATTTGGTACAGTTTTGGGCAATTTTTATTGCTTTGTAAATACT---------ACTATTGGCAATGAA---ACTACGTCTTCTTTTGTGGGTGCACTACCTAAGACA---GTTCGTGAGTTTGTTATTGCACGCACAGGACATTTCTATATTAATGGCTATCGTTATTTCACTTTAGGTAATGTAGAAGCCGTTAATTTCAATGTCACTAATGCAGAAACCACT---GTTTGTACTGTTGCGTTAGCTTCTTATGCTGACGTTTTGGTTAATGTGTCACAAACTGCTATTGCTAATATAATTTATTGCAACTCTGTTATTAACAGACTGAGATGTGACCAGTTGTCCTTTGATGTACCAGATGGTTTTTATTCCACAAGCCCTATTCAATCCGTTGAGCTACCTGTGTCTATTGTGTCGCTACCTGTTTATCATAAACATACGTTTATTGTGTTGTACGTTGACTTCAAACCT---------------------------------------CAG---------------AGTGGCGGTGGCAAG---------------------TGCTATAACTGTCGTCCTGCTGTTGTT------------AAT---------ATTACACTGGCCAATTTTAATGAA------------------------------ACTAAAGGGCCTTTGTGTGTTGAAACATCACACTTCACTACCAAATACGTTGCT------------------------------------------------GCC---AAT---GTT---------------GGTAGGTGGAGTGCTAGTATTAACACTGGAAATTGCCCT---TTTTCTTTTGGCAAAGTTAATAACTTTGTTAAATTTGGCAGTGTATGTTTTTCTCTAAAG---GATATACCCGGTGGTTGCGCAATGCCTATAGTGGCTAATTTG------GCTTATATTAATTCTTATACTATAGGCTCATTGTATGTTTCTTGGAGTGATGGTGATGGAATTACTGGCGTCCCAAAA---------CCTGTTGAGGGTGTTAGTTCCTTTATGAATGTTACATTGAACAAATGTACTAAATATAACATTTATGATGTATCTGGTGTGGGTGTTATTCGCATTAGCAATGACACCTTTCTTAATGGAATTACGTACACATCAACTTCAGGTAACCTTCTGGGTTTTAAAGATGTTACTAATGGCACCATCTACTCTATCACTCCTTGTAACCCACCAGATCAGCTTGTTGTTTATCAGCAAGCTGTTGTTGGTGCTATGTTGTCTGAAAATTTTACT------AGTTACGGCTTT------TCTAATGTTGTAGAACTGCCGAAATTTTTCTATGCGTCCAATGGCACT---------TAT------AATTGCACAGACGCTGTTTTAACTTATTCTAGTTTTGGCGTTTGTGCAGATGGTTCTATAATTGCTGTTCAACCACGTAATGTTTCATATGATAGTGTTTCAGCTATCGTCACAGCTAATTTGTCTATACCTTCCAATTGGACCACTTCGGTCCAGGTTGAGTATTTACAAATTACAAGTACACCTATCGTAGTTGATTGCTCCACTTATGTTTGCAATGGTAATGTGCGCTGTGTTGAATTGCTTAAGCAGTATACTTCTGCTTGTAAAACTATTGAAGACGCCTTAAGAAATAGCGCCATGCTGGAGTCTGCAGATGTTAGTGAGATGCTCACTTTTGAC------------AAGAAAGCGTTTACACTTGCT---------AATGTTAGTAGTTTT---GGTGAATACAACCTTAGCAGTGTTGTACCTAGC------TTGCCCACAAGTGGTAGTAGAGTGGCTGGTCGC---AGTGCCATAGAAGACATACTTTTTAGCAAACTTGTTACGTCTGGACTTGGCACTGTGGATGCAGACTACAAAAAGTGCACTAAGGGTCTT------------TCCATT---GCTGACTTGGCTTGTGCTCAATATTATAATGGCATTATGGTTTTGCCTGGCGTCGCTGATGCTGAACGAATGGCCATGTATACAGGTTCTTTAATTGGTGGAATT---------------------GCTTTAGGAGGTCTTACA---TCAGCCGCTTCAATACCATTTTCATTAGCAATTCAGGCACGTTTAAATTATGTTGCATTGCAGACTGATGTTTTACAAGAAAATCAGAAAATTCTTGCTGCATCTTTTAATAAAGCAATGACCAACATAGTAGATGCCTTTACTGGTGTTAATGATGCTATTACACAAACTTCACAAGCTCTACAAACAGTTGCTACTGCACTTAACAAGATCCAGGATGTTGTTAATCAACAAGGCAACTCATTGAACCATTTAACTTCTCAGTTGAGGCAGAATTTTCAAGCCATCTCTAGCTCTATTCAGGCTATCTATGACAGACTTGATATTATTCAGGCTGATCAACAAGTAGATAGGCTGATTACTGGTAGATTGGCTGCTTTGAATGTATTCGTTTCTCATACATTGACTAAGTACACTGAAGTTCGTGCTTCCAGACAGCTTGCACAACAAAAAGTGAATGAGTGTGTCAAATCCCAGTCTAAGCGCTATGGCTTCTGTGGAAATGGCACGCACATTTTCTCACTTGTTAATGCTGCTCCTGAGGGGCTTGTTTTCCTCCATACTGTCTTGTTGCCGACACAATATAAGGATGTTGAAGCGTGGTCTGGGTTGTGCGTTGATGGTAGAAACGGTTATGTGTTGCGACAACCTAATCTTGCTCTTTACAAA---GAA------GGCAATTATTATAGAATTACATCTCGCATAATGTTTGAACCACGTGTTCCTACCATGGCAGATTTTGTCCAAATTGAAAATTGCAATGTCACATTTGTTAACATTTCTCGCTCTGAGTTGCAAACCATTGTGCCAGAGTATATTGATGTTAATAAGACGCTGCAAGAATTAAGTTACAAATTG------CCA------AATTAC---------ACTGTTCCAGACCTAGTTGTCGAACAGTACAATCAGACTATTTTGAATTTGACCAGTGAAATTAGCACCCTTGAAAATAAATCTGCGGAGCTTAATTACACTGTTCAAAAACTGCAAACTCTGATTGACAACATAAATAGCACATTAGTTGACTTAAAGTGGCTCAACCGGGTTGAGACTTATATCAAGTGGCCGTGGTGGGTGTGGTTGTGCATTTCAGTCGTGCTCATCTTTGTGGTGAGTATGTTGCTATTATGTTGTTGTTCTACTGGTTGCTGTGGCTTCTTTAGTTGTTTTGCATCTTCTATTAGAGGTTGTTGTGAA------TCAACTAAACTTCCTTATTACGAC---GTTGAAAAGATCCACATACAG------------------------------TAA
>DQ243971_Human229E_Australia_1984-07-29
ATG------------------------------TTTGTTTTACTTGTTGCA------------------------------------------------------------------------------------------------------------------------------------------------------------------------------------------------------------------------------------------------------------------------------------------------------------------------------------------------------------------------------------------------------------------------------------------------------------------------------------------------------------------------------------------------------------------------------------------------------------------------------------------------------------------------------------------------------------------------------------------------------------------------------------------------------------------------------------------------------------------------------------------------------------------------------------------------------------------------------------------------------------------------------------------------------------------------------------------------------TATGCCTTGTTGCAT------------------------------------------------------------------------------------------------------------------------------------------------------------------------------------------------------------------------------------------------------------------------------------------------------------------------------------ATTGCTGGTTGTCAA---------------------------------------ACT---ACAAATGGGATGAACACTAGTCACTCTGTTTGCAACGGCTGTGTTGGTCATTCAGAAAATGTATTTGCTGTTGAGAGTGGTGGTTATATACCCTCCGACTTTGCATTTAATAATTGGTTCCTCTTAACTAATACCTCATCTGTTGTAGATGGTGTTGTGAGGAGTTTTCAGCCTTTGTTGCTTAATTGCTTATGGTCTGTTTCTGGCTCGCGGTTTACT---ACTGGTTTTGTCTATTTTAATGGTACTGGG---------------------------AGAGGT---GATTGTAAAGGTTTTTATTCA------AATGCTTCG---TCTGATGTCATACGTTACAACATCAATTTT------------GAAGAAAACCTTAGACGTGGAACCATTTTGTTTAAAACA---------TCTTATGGTGTTGTTGTGTTTTATTGTACCAACAACACTTTA------GTT------------TCA------GGTGATGCTCACATACCATTTGGTACAGTTTTGGGCAATTTTTATTGCTTTGTAAATACT---------ACTATTGGCAATGAA---ACTACGTTTGCTTTTGTGGGTGCACTACCTAAGACA---GTTCGTGAGTTTGTTATTTCACGCACAGGACATTTCTATATTAATGGCTATCGCTATTTCACTTTAGGTAATGTAGAAGCCGTTAATTTCAATGTCACTAATGCAGAAACCACT---GTTTGTACTGTTGCGTTAGCTTCTTATGCTGACGTTTTGGTTAATGTGTCACAAACCGCTATTGCTAATATAATTTATTGCAACTCTGTTATTAACAGACTGAGATGTGACCAGTTGTCCTTTGATGTACCAGATGGTTTTTATTCCACAAGCCCTATTCAATCCGTTGAGCTACCTGTGTCTATTGTGTCGCTACCTGTTTATCACAAACACACGTTTATTGTGTTGTATGTTGACTTCAAACTT---------------------------------------CAG---------------AGTGGCGTTGGCAGG---------------------TGCTTTAACTGTCGTCCTGCTGTTGTT------------AAT---------ATTACACTGGCCAATTTTAATGAA------------------------------ACTAAAGGGCCTTTGTGTGTTGACACATCACACTTCACTACCAAATTCGTTGGT------------------------------------------------GCC---AAT---TTT---------------GGTAGGTGGAGTGCTAGTATTAACACGGGAAATTGCCCT---TTTTCTTTTGGCAAAGTTAATAACTTTGTTAAATTTGGCAGTGTATGTTTTTCGCTAAAG---GATATACCCGGTGGTTGCGCAATGCCTATAGTGGCTAATTTG------GCTTATCTTAATTCTTATACTATAGGCTCATTGTATGTTTCTTGGAGTGATGGTGATGTAATTACTGGCGTCCCAAAA---------CCTGTTGAGGGTGTTAGTTCCTTTATGAATGTTACATTGAACAAATGTACTAAATATAACATTTATGATGTATCTGGTGTGGGTGTTATTCGCATTAGCAATGACACCTTTCTTAATGGAATTACGTACACATCAACTTCAGGTAACCTTCTGGGTTTTAAAGATGTTACTAATGGCACCATCTACTCTATCACTCCTTGTAACCCACCAGACCAGCTTGTTGTTTATCAGCAAGCTGTTGTTGGTGCTATGTTGTCTGAAAACTTTACT------AGTTACGGCTTT------TCTAATGTTGTAGAAATGCCGAAATTTTTCTATGCGTCCAATGGCACT---------TAT------AATTGCACAGACGCTGTTTTAACTTATTCTAGTTTTGGCGTTTGTGCAGATGGTTCTATAATTGCTGTTCAACCACGTAATGTTTCATATGATAGTGTTTCAGCTATCGTCACAGCTAATTTGTCTATACCTTCCAATTGGACCACTTCGGTCCAGGTTGAGTATTTACAAATTACAAGTACACCTATCGTAGTTGATTGCTCCACTTATGTTTGCAATGGTAATGTGCGCTGTGTTGAATTGCTTAAGCAGTATACTTCTGCTTGTAAAACTATTGAAGACGCCTTAAGAAATAGCGCCATGCTGGAGTCTGCAGATGTTAGTGAGATGCTCACTTTTGAC------------AAGAAAGCGTTTACACTTGCT---------AATGTTAGTAGTTTT---GGTGACTACAACCTTAGCAGTGTTATACCTAGC------TTGCCCACAAGTGGTAGTAGAGTGGCTGGTCGC---AGTGCCATAGAAGACATACTTTTTAGCAAACTTGTTACGTCTGGACTTGGCACTGTGGACGCAGACTACAAAAAGTGCACTAAGGGTCTT------------TCCATT---GCTGACTTGGCTTGTGCCCAATATTATAATGGCATTATGGTTTTGCCTGGCGTCGCTGATGCTGAACGAATGGCCATGTATACAGGTTCTTTAATTGGTGGAATT---------------------GCTTTAGGAGGTCTTACA---TCAGCCGCTTCAATACCATTTTCATTAGCAATTCAGTCACGTTTAAATTATGTTGCATTGCAGACTGATGTTTTACAAGAAAATCAGAAAATTCTTGCTGCATCTTTTAATAAAGCAATGACCAACATAGTAGATGCCTTTACTGGTGTTAATGATGCTATTACACAAACTTCACAAGCTCTACAAACAGTTGCTACTGCACTTAATAAGATCCAGGATGTTGTTAATCAACAAGGCAACTCATTGAACCATTTAACTTCTCAGTTGAGGCAGAATTTTCAAGCCATCTCTAGCTCTATTCAGGCTATCTATGACAGACTTGATATTATTCAGGCTGATCAACAAGTAGATAGGCTGATTACTGGTAGATTGGCTGCTTTGAATGTATTCGTTTCTCATACATTGACTAAGTACACTGAAGTTCGTGCTTCCAGACAGCTTGCACAACAAAAAGTGAATGAGTGTGTCAAATCCCAGTCTAAGCGCTATGGCTTCTGTGGAAATGGCACGCACATTTTCTCACTTGTTAATGCTGCTCCTGAGGGGCTTGTTTTTCTCCATACTGTCTTGTTGCCGACACAATATAAGGATGTTGAAGCGTGGTCTGGGTTGTGCGTTGATGGTAGAAACGGTTATGTGTTGCGACAACCTAATCTTGCTCTTTACAAA---GAA------GGCAATTATTATAGAATTACATCTCGCATAATGTTTGAACCACGTATTCCTACCATGGCAGATTTTGTCCAAATTGAAAATTGCAATGTCACATTTGTTAACATTTCTCGCTCTGAGTTGCAAACCATTGTGCCAGAGTATATTGATGTTAATAAGACGCTGCAAGAATTAAGTTACAAATTG------CCA------AATTAC---------ACTGTTCCAGACCTAGTTGTCGAACAGTACAACCAGATTATTTTGAATTTGACCAGTGAAATTAGTACCCTTGAAAATAAATCTGCGGAGCTTAATTACACTGTTCAAAAACTGCAAACTCTGATTGACAACATAAATAGCACATTAGTTGACTTAAAGTGGCTCAACCGGGTTGAAACTTATATCAAGTGGCCGTGGTGGGTGTGGTTGTGCATTTCAGTCGTGCTCATCTTTGTGGTGAGTATGTTGCTATTATGTTGTTGTTCTACTGGTTGCTGTGGCTTCTTTAGTTGTTTTGCATCTTCTATTAGAGGTTGTTGTGAA------TCAACTAAACTTCCTTATTACGAC---GTTGAAAAGATCCACATACAG------------------------------TAA
>DQ243972_Human229E_Australia_1984-09-05
ATG------------------------------TTTGTTTTACTTGTTGCA------------------------------------------------------------------------------------------------------------------------------------------------------------------------------------------------------------------------------------------------------------------------------------------------------------------------------------------------------------------------------------------------------------------------------------------------------------------------------------------------------------------------------------------------------------------------------------------------------------------------------------------------------------------------------------------------------------------------------------------------------------------------------------------------------------------------------------------------------------------------------------------------------------------------------------------------------------------------------------------------------------------------------------------------------------------------------------------------------TATGCCTTGTTGCAT------------------------------------------------------------------------------------------------------------------------------------------------------------------------------------------------------------------------------------------------------------------------------------------------------------------------------------ATTGCTGGTTGTCAA---------------------------------------ACT---ACAAATGGGCTGAACACTAGTCACTCTGTTTGCAACGGCTGTGTTGGTCATTCAGAAAATGTATTTGCTGTTGAGAGTGGTGGTTATATACCCTCCGACTTTGCATTTAATAATTGGTTCCTCTTAACTAATACCTCATCTGTTGTAGATGGTGTTGTGAGGAGTTTTCAGCCTTTGTTGCTTAATTGCTTATGGTCTGTTTCTGGCTCGCGGTTTACT---ACTGGTTTTGTCTATTTTAATGGTACTGGG---------------------------AGAGGT---GATTGTAAAGGTTTTTATTCA------AATGCTTCG---TCTGATGTCATACGTTACAACATCAATTTT------------GAACGAAACCTTAGACGTGGAACCATTTTGTTCAAAACA---------TCTTATGGTGTTGTTGTGTTTTATTGTACCAACAACACTTTA------GTT------------TCA------GGTGATGCTCACATACCATTTGGTACAGTTTTGGGCAATTTTTATTGCTTTGTAAATACT---------ACTATTGGCAATGAA---ACTACGTCTGCTTTTGTGGGTGCACTACCTAAGACA---GTTCGTGAGTTTGTTATTTCACGCACAGGACATTTCTATATTAATGGCTATCGCTATTTCACTTTAGGTAATGTAGAAGCCGTTAATTTCAATGTCACTAATGCAGAAACCACT---GTTTGTACTGTTGCGTTAGCTTCTTATGCTGACGTTTTGGTTAATGTGTCACAAACCGCTATTGCTAATATAATTTATTGCAACTCTGTTATTAACAGACTGAGATGTGACCAGTTGTCCTTTGATGTACCAGATGGTTTTTATTCCACAAGCCCTATTCAATCCGTTGAGCTACCTGTGTCTATTGTGTCGCTACCTGTTTATCACAAACACACGTTTATTGTGTTGTATGTTGACTTCAAACTT---------------------------------------CAG---------------AGTGGCGTTGGCAGG---------------------TGCTTTAACTGTCGTCCTGCTGTTGTT------------AAT---------ATTACACTGGCCAATTTTAATGAA------------------------------ACTAAAGGGCCTTTGTGTGTTGACACATCACACTTCACTACCAAATTCGTTGGT------------------------------------------------GCC---AAT---TTT---------------GGTAGGTGGAGTGCTAGTATTAACACGGGAAATTGCCCT---TTTTCTTTTGGCAAAGTTAATAACTTTGTTAAATTTGGCAGTGTATGTTTTTCGCTAAAG---GATATACCCGGTGGTTGCGCAATGCCTATAGTGGCTAATTTG------GCTTATCTTAATTCTTATACTATAGGCTCATTGTATGTTTCTTGGAGTGATGGTGATGTAATTACTGGCGTCCCAAAA---------CCTGTTGAGGGTGTTAGTTCCTTTATGAATGTTACATTGAACAAATGTACTAAATATAACATTTATGATGTATCTGGTGTGGGTGTTATTCGCATTAGCAATGACACCTTTCTTAATGGAATTACGTACACATCAACTTCAGGTAACCTTCTGGGTTTTAAAGATGTTACTAATGGCACCATCTACTCTATCACTCCTTGTAACCCACCAGATCAGCTTGTTGTTTATCAGCAAGCTGTTGTTGGTGCTATGTTGTCTGAAAACTTTACT------AGTTACGGCTTT------TCTAATGTTGTAGAAATGCCGAAATTTTTCTATGCGTCCAATGGCACT---------TAT------AATTGCACAGACGCTGTTTTAACTTATTCTAGTTTTGGCGTTTGTGCAGATGGTTCTATAATTGCTGTTCAACCACGTAATGTTTCATATGATAGTGTTTCAGCTATCGTCACAGCTAATTTGTCTATACCTTCCAATTGGACCACTTCGGTCCAGGTTGAGTATTTACAAATTACAAGTACACCTATCGTAGTTGATTGCTCCACTTATGTTTGCAATGGTAATGTGCGCTGTGTTGAATTGCTTAAGCAGTATACTTCTGCTTGTAAAACTATTGAAGACGCCTTAAGAAATAGCGCCATGCTGGAGTCTGCAGATGTTAGTGAGATGCTCACTTTTGAC------------AAGAAAGCGTTTACACTTGCT---------AATGTTAGTAGTTTT---GGTGACTACAACCTTAGCAGTGTTATACCTAGC------TTGCCCACAAGTGGTAGTAGAGTGGCTGGTCGC---AGTGCCATAGAAGACATACTTTTTAGCAAACTTGTTACGTCTGGACTTGGCACTGTGGACGCAGACTACAAAAAGTGCACTAAGGGTCTT------------TCCATT---GCTGACTTGGCTTGTGCCCAATATTATAATGGCATTATGGTTTTGCCTGGCGTCGCTGATGCTGAACGAATGGCCATGTATACAGGTTCTTTAATTGGTGGAATT---------------------GCTTTAGGAGGTCTTACA---TCAGCCGCTTCAATACCATTTTCATTAGCAATTCAGTCACGTTTAAATTATGTTGCATTGCAGACTGATGTTTTACAAGAAAATCAGAAAATTCTTGCTGCATCTTTTAATAAAGCAATGACCAACATAGTAGATGCCTTTACTGGTGTTAATGATGCTATTACACAAACTTCACAAGCTCTACAAACAGTTGCTACTGCACTTAATAAGATCCAGGATGTTGTTAATCAACAAGGCAACTCATTGAACCATTTAACTTCTCAGTTGAGGCAGAATTTTCAAGCCATCTCTAGCTCTATTCAGGCTATCTATGACAGACTTGATATTATTCAGGCTGATCAACAAGTAGATAGGCTGATTACTGGTAGATTGGCTGCTTTGAATGTATTCGTTTCTCATACATTGACTAAGTACACTGAAGTTCGTGCTTCCAGACAGCTTGCACAACAAAAAGTGAATGAGTGTGTCAAATCCCAGTCTAAGCGCTATGGCTTCTGTGGAAATGGCACGCACATTTTCTCAATTGTTAATGCTGCTCCTGAGGGGCTTGTTTTTCTCCATACTGTCTTGTTGCCGACACAATATAAGGATGTTGAAGCGTGGTCTGGGTTGTGCGTTGATGGTAGAAACGGTTATGTGTTGCGACAACCTAATCTTGCTCTTTACAAA---GAA------GGCAATTATTATAGAATTACATCTCGCATAATGTTTGAACCACGTATTCCTACCATGGCAGATTTTGTCCAAATTGAAAATTGCAATGTCACGTTTGTTAACATTTCTCGCTCTGAGTTGCAAACCATTGTGCCAGAGTATATTGATGTTAATAAGACGCTGCAAGAATTAAGTTACAAATTG------CCA------AATTAC---------ACTGTTCCAGACCTAGTTGTCGAACAGTACAACCAGACTATTTTGAATTTGACCAGTGAAATTAGCACCCTTGAAAATAAATCTGCGGAGCTTAATTACACTGTTCAAAAACTGCAAACTCTGATTGACAACATAAATAGCACATTAGTTGACTTAAAGTGGCTCAACCGTGTTGAGACTTATATCAAGTGGCCGTGGTGGGTGTGGTTGTGCATTTCAGTCGTGCTCATCTTTGTGGTGAGTATGTTGCTATTATGTTGTTGTTCTACTGGTTGCTGTGGCTTCTTTAGTTGTTTTGCATCTTCTATTAGAGGTTGTTGTGAA------TCAACTAAACTTCCTTATTACGAC---GTTGAAAAGATCCACATACAG------------------------------TAA
>DQ243980_Human229E_Australia_2003-06-01
ATG------------------------------TTTGTTTTACTTGTTGCA------------------------------------------------------------------------------------------------------------------------------------------------------------------------------------------------------------------------------------------------------------------------------------------------------------------------------------------------------------------------------------------------------------------------------------------------------------------------------------------------------------------------------------------------------------------------------------------------------------------------------------------------------------------------------------------------------------------------------------------------------------------------------------------------------------------------------------------------------------------------------------------------------------------------------------------------------------------------------------------------------------------------------------------------------------------------------------------------------TATGCCTTGTTGCAT------------------------------------------------------------------------------------------------------------------------------------------------------------------------------------------------------------------------------------------------------------------------------------------------------------------------------------ATTGCTGGTTGTCAA---------------------------------------ACT---ACAAATGGGATGAACACTAGTCACTCTGTTTGCAACGGCTGTGTTGGTCATTCGGAAAATGTATTTGCTGTTGAGAGTGGTGGTTATATACCCTCCAACTTTGCATTTAATAATTGGTTCCTCTTAACTAATACCTCATCTGTTGTGGATGGTGTTGTGAGGAGTTTTCAGCCTTTGTTGCTTAATTGCTTATGGTCTGTTTCTGGCTCGCGGCTTACT---ACTGGTTTTGTCTATTTTAATGGTACTGGG---------------------------AGAGGT---GATTGTAAAGGTTTTTATTCA------AATGCTTCG---TCTGATGTCATACGTTACAACATCAATTTT------------GAAGAAAACCTTAGACGTGGAACCATTTTGTTTAAAACA---------TCTTATGGTGCTGTTGTGTTTTATTGTACCAACAACACTTTG------GTT------------TCA------GGTGATGCTCACATACCATCTGGTACAGTTTTGGGCAATTTTTATTGCTTTGTAAATACT---------ACTATTGGCAATGAA---ACTACGTCTGCTTTTGTGGGTGCACTACCTAAGACA---GTTCGTGAGTTTGTTATTTCACGCACAGGACATTTCTATATTAATGGCTATCGCTATTTCTCTTTAGGTAATGTAGAAGCCGTTAATTTCAATGTCACTAATGCTGCAACCACT---GTTTGTACTGTTGCGTTAGCTTCTTATGCTGACGTTTTGGTTAATGTGTCACAAACTGCTATTGCTAATATAATTTATTGCAATTCTGTTATTAACAGACTGAGATGTGACCAGTTGTCCTTTGATGTACCAGATGGTTTTTATTCCACAAGCCCTATTCAATCCGTTGAGCTACCTGTGTCTATTGTGTCGCTACCTGTTTATCACAAACACACGTTTATTGTGTTGTATGTTAACTTCGAACTT---------------------------------------CGG---------------CGTGGCCCTGGCAGG---------------------TGCTATAACTGTCGTCCTGCTGTTGTT------------AAT---------ATTACACTGGCCAATTTTAATGAA------------------------------ACTAAAGGGCCCTTGTGTGTTGACACATCACACTTCACTACCCAATTTGTTGGT------------------------------------------------GTC---AAG---TTT---------------GATAGGTGGAGTGCTAGTATTAACACGGGAAATTGCCCT---TTTTCTTTTGGCAAAGTTAATAACTTTGTTAAATTTGGCAGTGTATGTTTTTCGCTAAAG---GATATACCCGGTGGTTGCGCAATGCCTATAATGGCTAATTTG------GCTAATCTTAATTCTCATAATATAGGCTCATTGTATGTTTCTTGGAGTGATGGTGATGTAATTACTGGCGTCCCGAAA---------CCTGTTGAGGGTGTTAGTTCCTTTATGAATGTTACATTGAATAAATGTACTAAATATAACATTTATGATGTATCTGGTGTGGGTGTTATTCGCATTAGCAATGACACCTTTCTTAATGGAATTACGTACACATCAACTTCAGGTAACCTTCTGGGTTTTAAAGATGTTACTAATGGCACCATCTACTCTATCACTCCTTGTAACCCACCAGATCAGCTTGTTGTTTATCAGCAAGCTGTTGTTGGTGCTATGTTGTCTGAAAACTTTACT------AGTTACGGCTTT------TCTAATGTTGTAGAAATGCCGAAATTTTTCTATGCGTCCAATGGCACT---------TAT------AATTGCACAGACGCTGTTTTAACTTATTCTAGTTTTGGCGTTTGTGCAGATGGTTCTATAATTGCTGTTCAACCACGTAATGTTTCATATGATAGTGTTTCAGCTATTGTCACAGCTAATTTGTCTATACCCTCCAATTGGACCACTTCGGTCCAGGTTGAGTATTTACAAATTACAAGTACACCTATCGTAGTTGATTGCTCCACTTATGTTTGCAATGGTAATGTGCGCTGTGTTGAATTGCTTAAGCAGTATACTTCTGCTTGTAAAACTATTGAAGACGCCTTAAGAAATAGCGCCATGCTGGAGTCTGCAGATGTTAGTGAGATGCTCACTTTTGAC------------AAGAAAGCGTTTACACTTGCT---------AATGTTAGTAGTTTT---GGTGACTACAACCTTAGCAGTGTTATACCTAGC------TTGCCCAGAAGTGGTAGTAGAGTGGCTGGTCGC---AGTGCCATAGAAGACATACTTTTTAGCAAACTTGTTACGTCTGGGCTTGGCACTGTGGACGCAGACTACAAAAAGTGTACTAAGGGTCTT------------TCCATT---GCTGACTTGGCTTGTGCCCAATATTATAATGGCATTATGGTTTTGCCTGGCGTCGCTGATGCTGAACGTATGGCCATGTATACAGGTTCTTTAATTGGTGGAATT---------------------GCTTTAGGAGGTCTTACA---TCAGCCGCTTCAATACCATTTTCATTAGCAATTCAGTCACGTTTAAATTATGTTGCATTGCAGACTGATGTTTTACAAGAAAATCAGAAAATTCTTGCTGCATCTTTTAATAAAGCAATGACCAACATAGTAGATGCCTTTACTGGTGTTAATGATGCTATTACACAAACTTCACAAGCTCTACAAACAGTTGCTACTGCACTTAATAAGATCCAGGATGTTGTTAATCAACAAGGCAACTCATTGAACCATTTAACTTCTCAGTTGAGGCAGAATTTTCAAGCCATTTCTAGCTCTATTCAGGCTATCTATGACAGACTTGATATTATTCAGGCTGATCAACAAGTAGATAGGCTGATTACTGGTAGATTGGCTGCTCTGAATGTATTCGTTTCTCATACATTGACTAAGTACACTGAAGTTCGTGCTTCCAGACAGCTTGCACAACAAAAAGTGAATGAGTGTGTCAAATCCCAGTCTGAGCGGTATGGCTTCTGTGGAAATGGCACGCACATTTTCTCACTTGTTAATGCTGCTCCTGAGGGGCTTGTTTTTCTCCATACTGTCTTGTTGCCGACACAATATAAGGATGTTGAAGCGTGGTCTGGGTTGTGCGTTGATGGTAGAAACGGTTATGTGTTGAGACAACCTAATCTTGCTCTTTACAAA---GAA------GGCAATTATTATAGAATTACATCTCGCATAATGTTTGAACCACGTATTCCTACCATAGCAGATTTTGTCCAAATTGAAAATTGCAATGTCACATTTGTTAACATTTCTCGCTCTGAGTTGCAAACTATTGTGCCAGAGTATATTGATGTTAATAAGACGCTGCAAGAATTAAGTTACAAATTG------CCA------AATTAT---------ACTGTTCCAGACCTAGTTGTCGAACAGTACAACCAGACTATTTTGAATTTGACCAGTGAAATTAGCACCCTTGAAAATAAATCTGCGGAGCTTAATTACACTGTTCAAAAACTGCAAACTTTGATCGACAACATAAATAGCACATTAGTTGACTTAAAGTGGCTCAACCGTGTTGAGACTTATATCAAGTGGCCGTGGTGGGTGTGGTTGTGCATTTCAGTCGTGCTCATCTTTGTGGTGAGTATGTTGCTATTATGTTGTTGTTCTACTGGTTGCTGCGGCTTCTTTAGTTGTTTTGCATCTTCTATTAGAGGTTGTTGTGAA------TCAACTAAACTTCCTTATTACGAC---GTTGAAAAGATCCACATACAG------------------------------TAA
>DQ243983_Human229E_Australia_2003-07-30
ATG------------------------------TTTGTTTTACTTGTTGCA------------------------------------------------------------------------------------------------------------------------------------------------------------------------------------------------------------------------------------------------------------------------------------------------------------------------------------------------------------------------------------------------------------------------------------------------------------------------------------------------------------------------------------------------------------------------------------------------------------------------------------------------------------------------------------------------------------------------------------------------------------------------------------------------------------------------------------------------------------------------------------------------------------------------------------------------------------------------------------------------------------------------------------------------------------------------------------------------------TATGCCTTGTTGCAT------------------------------------------------------------------------------------------------------------------------------------------------------------------------------------------------------------------------------------------------------------------------------------------------------------------------------------ATTGCTGGTTGTCAA---------------------------------------ACT---ACAAATGGGATGAACACTAGTCACTCTGTTTGCAACGGCTGTGTTGGTCATTCGGAAAATGTATTTGCTGTTGAGAGTGGTGGTTATATACCCTCCAACTTTGCATTTAATAATTGGTTCCTCTTAACTAATACCTCATCTGTTGTAGATGGTGTTGTGAGGAGTTTTCAGCCTTTGTTGCTTAATTGCTTATGGTCTGTTTCTGGCTCGCGGCTTACT---ACTGGTTTTGTCTATTTTAATGGTACTGGG---------------------------AGAGGT---GATTGTAAAGGTTTTTATTCA------AATGCTTCG---TCTGATGTCATACGTTACAACATCAATTTT------------GAAGAAAACCTTAGACGTGGAACCATTTTGTTTAAAACA---------TCTTATGGTGCTGTTGTGTTTTATTGTACCAACAACACTTTG------GTT------------TCA------GGTGATGCTCACATACCATCTGGTACAGTTTTGGGCAATTTTTATTGCTTTGTAAATACT---------ACTATTGGCAATGAA---ACTACGTCTGCTTTTGTTGGTGCACTACCTAAGACA---GTTCGTGAGTTTGTTATTTCACGCACAGGACATTTTTATATTAATGGCTATCGCTATTTCTCTTTAGGTAATGTAGAAGCCGTTAATTTCAATGTCACTAATGCTGCAACCACT---GTTTGTACTGTTGCGTTAGCTTCTTATGCTGACGTTTTGGTTAATGTGTCACAAACTGCTATTGCTAATATAATTTATTGCAATTCTGTTATTAACAGACTGAGATGTGACCAGTTGTCCTTTGATGTACCAGATGGTTTTTATTCCACAAGCCCTATTCAATCCGTTGAGCTACCTGTGTCTATTGTGTCGCTACCTGTTTATCACAAACACACGTTTATTGTGTTGTATGTTAACTTCGAACTT---------------------------------------CGG---------------CGTGGCCCTGGCAGG---------------------TGCTATAACTGTCGTCCTGCTGTTGTT------------AAT---------ATTACACTGGCCAATTTTAATGAA------------------------------ACTAAAGGGCCCTTGTGTGTTGACACATCACACTTCACTACCCAATTCGTTGGT------------------------------------------------GTC---AAG---TTT---------------GATAGGTGGAGTGCTAGTATTAACACGGGAAATTGCCCT---TTTTCTTTTGGCAAAGTTAATAACTTTGTTAAATTTGGCAGTGTATGTTTTTCGCTAAAG---GACATACCCGGTGGTTGCGCAATGCCTATAATGGCTAATTTG------GCTAATCTTAATTCTCATAATATAGGCTCATTGTATGTTTCTTGGAGTGATGGTGATGTAATTACTGGCGTCCCGAAA---------CCTGTTGAGGGTGTTAGTTCCTTTATGAATGTTACATTGAATAAATGTACTAAATATAACATTTATGATGTATCTGGTGTGGGTGTTATTCGCATTAGCAATGACACCTTTCTTAATGGAATTACGTACACATCAACTTCAGGTAACCTTCTGGGTTTTAAAGATGTTACTAATGGCACCATCTACTCTATCACTCCTTGTAACCCACCAGATCAGCTTGTTGTTTATCAGCAAGCTGTTGTTGGTGCTATGTTGTCTGAAAACTTTACT------AGTTACGGCTTT------TCTAATGTTGTAGAAATGCCGAAATTTTTCTATGCGTCCAATGGCACT---------TAT------AATTGCACAGACGCTGTTTTAACTTATTCTAGTTTTGGCGTTTGTGCAGATGGTTCTATAATTGCTGTTCAACCACGTAATGTTTCATATGATAGTGTTTCAGCTATTGTCACAGCTAATTTGTCTATACCCTCCAATTGGACCACTTCGGTCCAGGTTGAGTATTTACAAATTACAAGTACACCTATCGTAGTTGATTGCTCCACTTATGTTTGCAATGGTAATGTGCGCTGTGTTGAATTGCTTAAGCAGTATACTTCTGCTTGTAAAACTATTGAAGACGCCTTAAGAAATAGCGCCATGCTGGAGTCTGCAGATGTTAGTGAGATGCTCACTTTTGAC------------AAGAAAGCGTTTACACTTGCT---------AATGTTAGTAGTTTT---GGTGACTACAACCTTAGCAGTGTTATACCTAGC------TTGCCCAGAAGTGGTAGTAGAGTGGCTGGTCGC---AGTGCCATAGAAGACATACTTTTTAGCAAACTTGTTACGTCTGGACTTGGCACTGTGGACGCAGACTACAAAAAGTGTACTAAGGGTCTT------------TCCATT---GCTGACTTGGCTTGTGCCCAATATTATAATGGCATTATGGTTTTGCCTGGCGTCGCTGATGCTGAACGTATGGCCATGTATACAGGTTCTTTAATTGGTGGAATT---------------------GCTTTAGGAGGTCTTACA---TCAGCCGCTTCAATACCATTTTCATTAGCAATTCAGTCACGTTTAAATTATGTTGCATTGCAGACTGATGTTTTACAAGAAAATCAGAAAATTCTTGCTGCATCTTTTAATAAAGCAATGACCAACATAGTAGATGCCTTTACTGGTGTTAATGATGCTATTACACAAACTTCACAAGCTCTACAAACAGTTGCTACTGCACTTAATAAGATCCATGATGTTGTTAATCAACAAGGCAACTCATTGAACCATTTAACTTCTCAGTTGAGGCAGAATTTCCAAGCCATTTCTAGCTCTATTCAGGCTATCTATGACAGACTTGATATTATTCAGGCTGATCAACAAGTAGATAGGCTGATTACTGGTAGATTGGCTGCTCTGAATGTATTCGTTTCTCATACATTGACTAAGTACACTGAAGTTCGTGCTTCCAGACAGCTTGCACAACAAAAAGTGAATGAGTGTGTCAAGTCCCAGTCTAAGCGGTATGGCTTCTGTGGAAATGGCACGCACATTTTCTCACTTGTTAATGCTGCTCCTGAGGGGCTTGTTTTTCTCCATACTGTCTTGTTGCCGACACAATATAAGGATGTTGAAGCGTGGTCTGGGTTGTGCGTTGATGGTAGAAACGGTTATGTGTTGAGACAACCTAATCTTGCTCTTTACAAA---GAA------GGCAATTATTATAGAATTACATCTCGCATAATGTTTGAACCACGTATTCCTACCATAGCAGATTTTGTCCAAATTGAAAATTGCAATGTCACATTTGTTAACATTTCTCGCTCTGAGTTGCAAACTATTGTGCCAGAGTATATTGATGTTAATAAGACGCTGCAAGAATTAAGTTACAAATTG------CCA------AATTAC---------ACTGTTCCAGACCTAGTTGTCGAACAGTACAACCAGACTATTTTGAATTTGACCAGTGAAATTAGCACCCTTGAAAATAAATCTGCGGAGCTTAATTACACTGTTCAAAAACTGCAAACTTTGATCGACAACATAAATAGCACATTAGTTGACTTAAAGTGGCTCAACCGTGTTGAGACTTATATCAAGTGGCCGTGGTGGGTGTGGTTGTGCATTTCAGTCGTGCTCATCTTTGTGGTGAGTATGTTGCTATTATGTTGTTGTTCTACTGGTTGCTGCGGCTTCTTTAGTTGTTTTGCATCTTCTATTAGAGGTTGTTGTGAA------TCAACTAAACTTCCTTATTACGAC---GTTGAAAAGATCCACATACAG------------------------------TAA
>DQ243985_Human229E_Australia_2003-08-19
ATG------------------------------TTTGTTTTACTTGTTGCA------------------------------------------------------------------------------------------------------------------------------------------------------------------------------------------------------------------------------------------------------------------------------------------------------------------------------------------------------------------------------------------------------------------------------------------------------------------------------------------------------------------------------------------------------------------------------------------------------------------------------------------------------------------------------------------------------------------------------------------------------------------------------------------------------------------------------------------------------------------------------------------------------------------------------------------------------------------------------------------------------------------------------------------------------------------------------------------------------TATGCCTTGTTGCAT------------------------------------------------------------------------------------------------------------------------------------------------------------------------------------------------------------------------------------------------------------------------------------------------------------------------------------ATTGCTGGTTGTCAA---------------------------------------ACT---ACAAATGGGATGAACACTAGTCACTCTGTTTGCAACGGCTGTGTTGGTCATTCGGAAAATGTATTTGCTGTTGAGAGTGGTGGTTATATACCCTCCAACTTTGCATTTAATAATTGGTTCCTCTTAACTAATACCTCATCTGTTGTAGATGGTGTTGTGAGGAGTTTTCAGCCTTTGTTGCTTAATTGCTTATGGTCTGTTTCTGGCTCGCGGCTTACT---ACTGGTTTTGTCTATTTTAATGGTACTGGG---------------------------AGAGGT---GCTTGTAAAGGTTTTTATTCA------AATGCTTCG---TCTGATGTCATACGTTACAACATCAATTTT------------GAAGAAAACCTTAGACGTGGAACCATTTTGTTTAAAACA---------TCTTATGGTGCTGTTGTGTTTTATTGTACCAACAACACTTTG------GTT------------TCA------GGTGATGCTCATATACCATCTGGTACAGTTTTGGGCAATTTTTATTGCTTTGTAAATACT---------ACTATTGGCAATGAA---ACTACGTCTGCTTTTGTGGGTGCACTACCTAAGACA---GTTCGTGAGTTTGTTATTTCACGCACAGGACATTTCTATATTAATGGCTATCGCTATTTCTCTTTAGGTAATGTAGAAGCCGTTAATTTCAATGTCACTAATGCTGCAACCACT---GTTTGTACTGTTGCGTTAGCTTCTTATGCTGACGTTTTGGTTAATGTGTCACAAACTGCTATTGCTAATATAATTTATTGCAATTCTGTTATTAACAGACTGAGATGTGACCAGTTGTCCTTTGATGTACCAGATGGTTTTTATTCCACAAGCCCTATTCAATCCGTTGAGCTACCTGTGTCTATTGTGTCGCTACCTGTTTATCATAAACACACGTTTATTGTGTTGTATGTTAACTTCGAACTT---------------------------------------CGG---------------CGTGGCCCTGGCAGG---------------------TGCTATAACTGTCGTCCTGCTGTTGTT------------AAT---------ATTACACTGGCCAATTTTAATGAA------------------------------ACTAAAGGGCCCTTGTGTGTTGACACATCACACTTCACTACCCAATTTGTTGGT------------------------------------------------GTC---AAG---TTT---------------GATAGGTGGAGTGCTAGTATTAACACGGGAAATTGCCCT---TTTTCTTTTGGCAAAGTTAATAACTTTGTTAAATTTGGCAGTGTATGTTTTTCGCTAAAG---GATATACCCGGTGGTTGCGCAATGCCTATAATGGCTAATTTG------GCTAATCTTAATTCTCATAATATAGGCTCATTGTATGTTTCTTGGAGTGATGGTGATGTAATTACTGGCGTCCCGAAA---------CCTGTTGAGGGTGTTAGTTCCTTTATGAATGTTACATTGAATAAATGTACTAAATATAACATTTATGATGTATCTGGTGTGGGTGTTATTCGCATTAGCAATGACACCTTTCTTAATGGAATTACGTACACATCAACTTCAGGTAACCTTCTGGGTTTTAAAGATGTTACTAATGGCACCATCTACTCTATCACTCCTTGTAACCCACCAGATCAGCTTGTTGTTTATCAGCAAGCTGTTGTTGGTGCTATGTTGTCTGAAAACTTTACT------AGTTACGGCTTT------TCTAATGTTGTAGAAATGCCGAAATTTTTCTATGCGTCCAATGGCACT---------TAT------AATTGCACAGACGCTGTCTTAACTTATTCTAGTTTTGGCGTTTGTGCAGATGGTTCTATAATTGCTGTTCAACCACGTAATGTTTCATATGATAGTGTTTCAGCTATTGTCACAGCTAATTTGTCTATACCCTCCAATTGGACCACTTCGGTCCAGGTTGAGTATTTACAAATTACAAGTACACCTATCGTAGTTGATTGCTCCACTTATGTTTGCAATGGTAATGTGCGCTGTGTTGAATTGCTTAAGCAGTATACTTCTGCTTGTAAAACTATTGAAGACGCCTTAAGAAATAGCGCCATGCTGGAGTCTGCAGATGTTAGTGAGATGCTCACTTTTGAC------------AAGAAAGCGTTTACACTTGCT---------AATGTTAGTAGTTTT---GGTGACTACAACCTTAGCAGTGTTATACCTAGC------TTGCCCAGAAGTGGTAGTAGAGTGGCTGGTCGC---AGTGCCATAGAAGACATACTTTTTAGCAAACTTGTTACGTCTGGACTTGGCACTGTGGACGCAGACTACAAAAAGTGTACTAAGGGTCTT------------TCCATT---GCTGACTTGGCTTGTGCCCAATATTATAATGGCATTATGGTTTTGCCTGGCGTCGCTGATGCTGAACGTATGGCCATGTATACAGGTTCTTTAATTGGTGGAATT---------------------GCTTTAGGAGGTCTTACA---TCAGCCGCTTCAATACCATTTTCATTAGCAATTCAGTCACGTTTAAATTATGTTGCATTGCAGACTGATGTTTTACAAGAAAATCAGAAAATTCTTGCTGCATCTTTTAATAAAGCAATGACCAACATAGTAGATGCCTTTACTGGTGTTAATGATGCTATTACACAAACTTCACAAGCTCTACAAACAGTTGCTACTGCACTTAATAAGATCCAGGATGTTGTTAATCAACAAGGCAACTCATTGAACCATTTAACTTCTCAGTTGAGGCAGAATTTTCAAGCCATTTCTAGCTCTATTCAGGCTATCTATGACAGACTTGATATTATTCAGGCTGATCAACAAGTAGATAGGCTGATTACTGGTAGATTGGCTGCTCTGAATGTATTCGTTTCTCATACATTGACTAAGTACACTGAAGTTCGTGCTTCCAGACAGCTTGCACAACAAAAAGTGAATGAGTGTGTCGAATCCCAGTCTAAGCGGTATGGCTTCGGTGGAAATGGCACGCACATTTTCTCACTTGTTAATGCTGCTCCTGAGGGGCTTGTTTTTCTTCATACTGTCTTGTTGCCGACACAATATAAGGATGTTGAAGCGTGGTCTGGGTTGTGCGTTGATGGTAGAAACGGTTATGTGTTGAGACAACCTAATCTTGCTCTTTACAAA---GAA------GGCAATTATTATAGAATTACATCTCGCATAATGTTTGAACCACGTATTCCTACCATAGCAGATTTTGTCCAAATTGAAAATTGCAATGTCACATTTGTTAACATTTCTCGCTCTGAGTTGCAAACTATTGTGCCAGAGTATATTGATGTTAATAAGACGCTGCAAGAATTAAGTTACAAATTG------CCA------AATTAC---------ACTGTTCCAGACCTAGTTGTCGAACAGTACAACCAGACTATTTTGAATTTGACCAGTGAAATTAGCACCCTTGAAAATAAATCTGCGGAGCTTAATTACACTGTTCAAAAACTGCAAACTTTGATCGACAACATAAATAGCACATTAGTTGACTTAAAGTGGCTCAACCGTGTTGAGACTTATATTAAGTGGCCGTGGTGGGTGTGGTTGTGCATTTCAGTCGTGCTCATCTTTGTGGTGAGTATGTTGCTATTATGTTGTTGTTCTACTGGTTGCTGCGGCTTCTTTAGTTGTTTTGCATCTTCTATTAGAGGTTGTTGTGAA------TCAACTAAACTTCCTTATTACGAC---GTTGAAAAGATCCACATACAG------------------------------TAA
>JX503061_Human229E_Italy_2009--
ATG------------------------------TTTGTTTTACTTGTTGCA------------------------------------------------------------------------------------------------------------------------------------------------------------------------------------------------------------------------------------------------------------------------------------------------------------------------------------------------------------------------------------------------------------------------------------------------------------------------------------------------------------------------------------------------------------------------------------------------------------------------------------------------------------------------------------------------------------------------------------------------------------------------------------------------------------------------------------------------------------------------------------------------------------------------------------------------------------------------------------------------------------------------------------------------------------------------------------------------------TATGCCTTGTTGCAT------------------------------------------------------------------------------------------------------------------------------------------------------------------------------------------------------------------------------------------------------------------------------------------------------------------------------------ATTGCTGGTTGTCAA---------------------------------------ACT---ACAAATGGGATGAACACTAGTCACTCTGTTTGCAACGGCTGTGTTGGTCATTCGGAAAATGTATTTGCTGTTGAGAGTGGTGGTTATATACCCTCCAACTTTGCATTTAATAATTGGTTCCTCTTAACTAATACCTCATCTGTTGTAGATGGTTTTGTGAGGAGTTTTCAGCCTTTGTTGCTTAATTGCTTATGGTCTGTTTCTGGCTCGCGGCTTACT---ACTGGTTTTGTCTATTTTAATGGTACTGGG---------------------------AGAGGT---GATTGTAAAGGTTTTTATTCA------AATGCTTCG---TCTGATGTCATACGTTACAACATCAATTTT------------GAAGAAAACCTTAGACGTGGAACCATTTTGTTTAAAACA---------TCTTATGGTGCTGTTGTGTTTTATTGTACCAACAACACTTTG------GTT------------TCA------GGTGATGCTCACATACCATCTGGTACAGTTTTGGGCAATTTTTATTGCTTTGTAAATACT---------ACTATTGGCAATGAA---ACTACGTCTGCTTTTGTGGGTGCACTACCTAAGACA---GTTCGTGAGTTTGTTATTTCACGCACAGGACATTTCTATATTAATGGCTATCGCTATTTCTCTTTAGGTAATGTAGAAGCCGTTAATTTCAATGTCACTAATGCTGCAACCACT---GTTTGTACTGTTGCGTTAGCTTCTTATGCTGACGTTTTGGTTAATGTGTCACAAACTGCTATTGCTAATATAATTTATTGCAATTCTGTTATTAACAGACTGAGATGTGACCAGTTGGCCTTTGATGTACCAGATGGTTTTTATTCCACAAGCCCTATTCAATCCGTTGAGCTACCTGTGTCTATTGTGTCGCTACCTGTTTATCACAAACACACGTTTATTGTGTTGTATGTTAACTTCGAACTT---------------------------------------CGG---------------CGTGGCCCTGGCAGG---------------------TGCTATAACTGTCGTCCTGCTGTTGTT------------AAT---------ATTACACTGGCCAATTTTAATGAA------------------------------ACTAAAGGGCCCTTGTGTGTTGACACATCACACTTCACTACCCAATTCGTTGGT------------------------------------------------GTC---AAG---TTT---------------GATAGGTGGAGTGCTAGTATTAACACGGGAAATTGCCCT---TTTTCTTTTGGCAAAGTTAATAACTTTGTTAAATTTGGCAGTGTATGTTTTTCGCTAAAG---GATATACCCGGTGGTTGCGCAATGCCTATAATGGCTAATTTG------GCTAATCTTAATTCTCATAATATAGGCTCATTGTATGTTTCTTGGAGTGATGGTGATGTAATTACTGGCGTCCCGAAA---------CCTGTTGAGGGTGTTAGTTCCTTTATGAATGTTACATTGAATAAATGTACTAAATATAACATTTATGATGTATCTGGTGTGGGTGTTATTCGCATTAGCAATGACACCTTTCTTAACGGAATTACGTACACATCAACTTCAGGTAACCTTCTGGGTTTTAAAGATGTTACTAATGGCACCATCTACTCTATCACTCCTTGTAACCCACCAGATCAGCTTGTTGTTTATCAGCAAGCTGTTGTTGGTGCTATGTTGTCTGAAAACTTTACT------AGTTACGGCTTT------TCTAATGTTGTAGAAATGCCGAAATTTTTCTATGCGTCCAATGGCACT---------TAT------AATTGCACAGACGCTGTTTTAACTTATTCTAGTTTTGGCGTTTGTGCAGATGGTTCTATAATTGCTGTTCAACCACGTAATGTTTCATATGATAGTGTTTCAGCTATTGTCACAGCTAATTTGTCTATACCCTCCAATTGGACCACTTCGGTCCAGGTTGAGTATTTACAAATTACAAGTACACCTATCGTAGTTGATTGCTCCACTTATGTTTGCAATGGTAATGTGCGTTGTGTTGAATTGCTTAAGCAGTATACTTCTGCTTGTAAAACTATTGAAGATGCCTTAAGAAATAGCGCCATGCTGGAGTCTGCAGATGTTAGTGAGATGCTCACTTTTGAC------------AAGAAAGCGTTTACACTTGCT---------AATGTTAGTAGTTTT---GGTGACTACAACCTTAGCAGTGTTATACCTAGC------TTGCCCAGAAGTGGTAGTAGAGTGGCTGGTCGC---AGTGCCATAGAAGACATACTTTTTAGTAAACTTGTTACGTCTGGACTTGGCACTGTGGACGCAGACTACAAAAAGTGTACTAAGGGTCTT------------TCTATT---GCTGACTTGGCTTGTGCCCAATATTATAATGGCATTATGGTTTTGCCTGGCGTCGCTGATGCTGAACGTATGGCCATGTATACAGGTTCTTTAATTGGTGGAATT---------------------GCTTTAGGAGGTCTTACA---TCAGCCGCTTCAATACCATTTTCATTAGCAATCCAGTCACGTTTAAATTATGTTGCATTGCAGACTGATGTTTTACAAGAAAATCAGAAAATTCTTGCTGCATCTTTTAATAAAGCAATGACCAACATAGTAGATGCCTTTACTGGTGTTAATGATGCTATTACACAAACTTCACAAGCTCTACAAACAGTTGCTACTGCACTTAATAAGATCCAGGATGTTGTTAATCAACAAGGCAACTCATTGAACCATTTAACTTCTCAGTTGAGGCAGAATTTTCAAGCCATTTCTAGCTCTATTCAGGCTATCTATGACAGACTTGATATTATTCAGGCTGATCAACAAGTAGATAGGCTGATTACTGGTAGATTGGCTGCTTTGAATGTATTCGTTTCTCATACATTGACTAAGTACACTGAAGTTCGTGCTTCCAGACAGCTTGCACAACAAAAAGTGAATGAGTGTGTCAAATCCCAGTCTAAGCGGTATGGCTTCTGTGGAAATGGCACGCACATTTTCTCACTTGTTAATGCTGCTCCTGAGGGGCTTGTTTTTCTCCATACTGTCTTGTTGCCGACACAATATAAGGATGTTGAAGCGTGGTCTGGGTTGTGCGTTGATGGTAGAAACGGTTATGTGTTGAGACAACCTAATCTTGCTCTTTACAAA---GAA------GGCAATTATTATAGAATTACATCTCGCATAATGTTTGAACCACGTATTCCTACCATAGCAGATTTTGTCCAAATTGAAAATTGCAATGTCACATTTGTTAACATTTCTCGCTCTGAGTTGCAAACTATTGTGCCAGAGTATATTGATGTTAATAAGACGCTGCAAGAATTAAGTTACAAATTG------CCA------AATTAC---------ACTGTTCCAGACCTAGTTGTCGAACAGTACAACCAGACTATTTTGAATTTGACCAGTGAAATTAGCACCCTTGAAAATAAATCTGCGGAGCTTAATTACACTGTTCAAAAACTGCAAACTTTGATCGACAACATAAATAGCACATTAGTTGACTTAAAGTGGCTCAACCGTGTTGAGACTTACATCAAGTGGCCGTGGTGGGTGTGGTTGTGCATTTCAGTCGTGCTCATCTTTGTGGTGAGTATGTTGCTATTATGTTGTTGTTCTACTGGTTGCTGCGGTTTCTTTAGTTGTTTTGCATCTTCTATTAGAGGTTGTTGTGAA------TCAACTAAACTTCCTTATTACGAC---GTTGAAAAGATCCACATACAG------------------------------TAA
>KF514430_Human229E_USA_1993-03-18
ATG------------------------------TTTGTTTTACTTGTTGCA------------------------------------------------------------------------------------------------------------------------------------------------------------------------------------------------------------------------------------------------------------------------------------------------------------------------------------------------------------------------------------------------------------------------------------------------------------------------------------------------------------------------------------------------------------------------------------------------------------------------------------------------------------------------------------------------------------------------------------------------------------------------------------------------------------------------------------------------------------------------------------------------------------------------------------------------------------------------------------------------------------------------------------------------------------------------------------------------------TATGCCTTGTTGCAT------------------------------------------------------------------------------------------------------------------------------------------------------------------------------------------------------------------------------------------------------------------------------------------------------------------------------------ATTGCTGGTTGTCAA---------------------------------------ACT---ACAAATGGGATGAACACTAGTCACTCTGTTTGCAACGGCTGTGTTGGTCATTCAGAAAATGTATTTGCTGTTGAGAGTGGTGGTTATATACCCTCCGACTTTGCATTTAATAATTGGTTCCTCTTAACTAATACCTCATCTGTTGTAGATGGTGTTGTGAGGAGTTTTCAGCCTTTGTTGCTTAATTGCTTATGGTCTGTTTCTGGCTCGCAGTTTACT---ACTGGTTTTGTCTATTTTAATGGTACTGGG---------------------------AGAGGT---GATTGTAAAGGTTTTTATTCA------AATGCTTCG---TCTGATGTCATACGTTACAACATCAATTTT------------GAAGAAAACCTTAGACGTGGAACCATTTTGTTTAAAACA---------TCTTATGGTGCTGTTGTGTTTTATTGTACCAACAACACTTTG------GTT------------TCA------GGTGATGCTCACATACCATCTGGTACAGTTTTGGGCAATTTTTATTGCTTTGTAAATACT---------ACTATTGGCAATGAA---ACTACGTCTGCTTTTGTGGGTGCACTACCTAAGACA---GTTCGTGAGTTTGTTATTTCACGCACAGGACATTTCTATATTAATGGCTATCGCTATTTTACTTTAGGTAATGTAGAAGCCGTTAATTTCAATGTCACTAATGCAGAAACCACT---GTTTGTACTGTTGCGTTAGCTTCTTATGCTGACGTTTTGGTTAATGTGTCACAAACTGCTATTGCTAATATAATTTATTGCAACTCTGTTATTAACAGACTGAGATGTGACCAGTTGTCCTTTGATGTACCAGATGGTTTTTATTCCACAAGCCCTATTCAATCCGTTGAGCTACCTGTGTCTATTGTGTCGCTACCTGTTTATCACAAACACACGTTTATTGTGTTGTATGTTAACTTCAAACTT---------------------------------------CGG---------------AGTGGCGTTGGCAGG---------------------TGCTATAACTGTCGTCCTGCTGTTGTT------------AAT---------ATTACACTGGCCAATTTTAATGAA------------------------------ACTAAAGGGCCTTTGTGTGTTGACACATCACACTTCACTACCCAATTCGTTGGT------------------------------------------------GCC---AAG---TTT---------------GATAGGTGGAGTGCTAGTATTAACACGGGAAATTGCCCT---TTTTCTTTTGGCAAAGTTAATAACTTTGTTAAATTTGGCAGTGTATGTTTTTCGCTAAAG---GATATACCCGGTGGTTGCGCAATGCCTATAATGGCTAATTTG------GCTAATCTTAATTCTCATAATATAGGCTCATTGTATGTTTCTTGGAGTGATGGTGATGTAATTACTGGCGTCCCAAAA---------CCTGTTGAGGGTGTTAGTTCCTTTATGAATGTTACATTGAATAAATGTACTAAATATAACATTTATGATGTATCTGGTGTGGGTGTTATTCGCATTAGCAATGACACCTTTCTTAATGGAATTACGTACACATCAACTTCAGGTAACCTTCTGGGTTTTAAAGATGTTACTAATGGCACCATCTACTCTATCACTCCTTGTAACCCACCAGATCAGCTTGTTGTTTATCAGCAAGCTGTTGTTGGTGCTATGTTGTCTGAAAACTTTACT------AGTTACGGCTTT------TCTAATGTTGTAGAAATGCCGAAATTTTTCTATGCGTCCAATGGCACT---------TAT------AATTGCACAGACGCTGTTTTAACTTATTCTAGTTTTGGCGTTTGTGCAGATGGTTCTATAATTGCTGTTCAACCACGTAATGTTTCATATGATAGTGTTTCAGCTATCGTCACAGCTAATTTGTCTATACCCTCCAATTGGACCACTTCGGTCCAGGTTGAGTATTTACAAATTACAAGTACACCTATCGTAGTTGATTGCTCCACTTATGTTTGCAATGGTAATGTGCGCTGTGTTGAATTGCTTAAGCAGTATACTTCTGCTTGTAAAACTATTGAAGACGCCTTAAGAAATAGCGCCATGCTGGAGTCTGCAGATGTTAGTGAGATGCTCACTTTTGAC------------AAGAAAGCGTTTACACTTGCT---------AATGTTAGTAGTTTT---GGTGACTACAACCTTAGCAGTGTTATACCTAGC------TTGCCCAGAAGTGGTAGTAGAGTGGCTGGTCGC---AGTGCCATAGAAGACATACTTTTTAGCAAACTTGTTACGTCTGGACTTGGCACTGTGGACGCAGACTACAAAAAGTGCACTAAGGGTCTT------------TCCATT---GCTGACTTGGCTTGTGCCCAATATTATAATGGCATTATGGTTTTGCCTGGCGTCGCTGATGCTGAACGAATGGCCATGTATACAGGTTCTTTAATTGGTGGAATT---------------------GCGTTAGGAGGTCTTACA---TCAGCCGCTTCAATACCATTCTCATTAGCAATTCAGTCACGTTTAAATTATGTTGCATTGCAGACTGATGTTTTACAAGAAAATCAGAAAATTCTTGCTGCATCTTTTAATAAAGCAATGACCAACATAGTAGATGCCTTTACTGGTGTTAATGATGCTATTACACAAACTTCACAAGCTCTACAAACAGTTGCTACTGCACTTAATAAGATCCAGGATGTTGTTAATCAACAAGGCAACTCATTGAACCATTTAACTTCTCAGTTGAGGCAGAATTTTCAAGCCATCTCTAGCTCTATTCAGGCTATCTATGACAGACTTGATATTATTCAGGCTGATCAACAAGTAGATAGGCTGATTACTGGTAGATTGGCTGCTCTGAATGTATTCGTTTCTCATACATTGACTAAGTACACTGAAGTTCGTGCTTCCAGACAGCTTGCACAACAAAAAGTGAATGAGTGTGTCAAATCCCAGTCTAAGCGGTATGGCTTCTGTGGAAATGGCACGCACATTTTCTCACTTGTTAATGCTGCTCCTGAGGGGCTTGTTTTTCTCCATACTGTCTTGTTGCCGACACAATATAAGGATGTTGAAGCGTGGTCTGGGTTGTGCGTTGATGGTAGAAACGGTTATGTGTTGAGACAACCTAATCTTGCTCTTTACAAA---GAA------GGCAATTATTATAGAATTACATCTCGCATAATGTTTGAACCACGTATTCCTACCATAGCAGATTTTGTCCAAATTGAAAATTGCAATGTCACATTTGTTAACATTTCTCGCTCTGAGTTGCAAACTATTGTGCCAGAGTATATTGATGTTAATAAGACGCTGCAAGAATTAAGTTACAAATTG------CCA------AATTAC---------ACTGTTCCAGACCTAGTTGTCGAACAGTACAACCAGACTATTTTGAATTTGACCAGTGAAATTAGCACCCTTGAAAATAAATCTGCGGAGCTTAATTACACTGTTCAAAAACTGCAAACTTTGATTGACAACATAAATAGCACATTAGTTGACTTAAAGTGGCTCAACCGTGTTGAGACTTATATCAAGTGGCCGTGGTGGGTGTGGTTGTGCATTTCAGTCGTGCTCATCTTTGTGGTGAGTATGTTGCTATTATGTTGTTGTTCTACTGGTTGCTGTGGCTTCTTTAGTTGTTTTGCATCTTCTATTAGAGGTTGTTGTGAA------TCAACTAAACTTCCTTATTACGAC---GTTGAAAAGATCCACATACAG------------------------------TAA
>KF514431_Human229E_USA_1995-03-23
ATG------------------------------TTTGTTTTACTTGTTGCA------------------------------------------------------------------------------------------------------------------------------------------------------------------------------------------------------------------------------------------------------------------------------------------------------------------------------------------------------------------------------------------------------------------------------------------------------------------------------------------------------------------------------------------------------------------------------------------------------------------------------------------------------------------------------------------------------------------------------------------------------------------------------------------------------------------------------------------------------------------------------------------------------------------------------------------------------------------------------------------------------------------------------------------------------------------------------------------------------TATGCCTTGTTGCAT------------------------------------------------------------------------------------------------------------------------------------------------------------------------------------------------------------------------------------------------------------------------------------------------------------------------------------ATTGCTGGTTGTCAA---------------------------------------ACT---ACAAATGGGATGAACACTAGTCACTCTGTTTGCAACGGCTGTGTTGGTCATTCGGAAAATGTATTTGTTGTTGAGAGTGGTGGTTATATACCCTCCAACTTTGCATTTAATAATTGGTTCCTCTTAACTAATACCTCATCTGTTGTAGATGGTGTTGTGAGGAGTTTTCAGCCTTTGTTGCTTAATTGCTTATGGTCTGTTTCTGGCTCGCGGTTTACT---ACTGGTTTTGTCTATTTTAATGGTACTGGG---------------------------AGAGGT---GATTGTAAAGGTTTTTATTCA------AATGCTTCG---TCTGATGTCATACGTTACAACATCAATTTT------------GAAGAAAACCTTAGACATGGAACCATTTTGTTTAAAACA---------TCTTATGGTGCTGTTGTGTTTTATTGTACCAACAACACTTTG------GTT------------TCA------GGTGATGCTCACATACCATCTGGTACAGTTTTGGGCAATTTTTATTGCTTTGTAAATACT---------ACTATTGGCAATGAA---ACTACGTCTGCTTTTGTGGGTGCACTACCTAAGACA---GTTCGTGAGTTTGTTATTTCACGCACAGGACATTTCTATATTAATGGCTATCGCTATTTCTCTTTAGGTAATGTAGAAGCCGTTAATTTCAATGTCACTAATGCAGAAACCACT---GTTTGTACTGTTGCGTTAGCTTCTTATGCTGACGTTTTGGTTAATGTGTCACAAACTGCTATTGCTAATATAATTTATTGCAACTCTGTTATTAACAGACTGAGATGTGACCAGTTGTCCTTTGATGTACCAGATGGTTTTTATTCCACAAGCCCTATTCAATCCGCTGAGCTACCTGTGTCTATTGTGTCGCTACCTGTTTATCACAAACACACGTTTATTGTGTTGTATGTTAACTTCAAACTT---------------------------------------CGG---------------AGTGGCGTTGGCAGG---------------------TGCTATAACTGTCGTCCTGCTGTTGTT------------AAT---------ATTACACTGGCCAATTTTAATGAA------------------------------ACTAAAGGGCCTTTGTGTGTTGACACATCACACTTCACTACCCAATTCGTTGGT------------------------------------------------GTC---AAG---TTT---------------GATAGGTGGAGTGCTAGTATTAACACGGGAAATTGCCCT---TTTTCTTTTGGCAAAGTTAATAACTTTGTTAAATTTGGCAGTGTATGTTTTTCGCTAAAG---GATATACCCGGTGGTTGCGCAATGCCTATAATGGCTAATTTG------GCTAATCTTAATTCTCATAATATAGGCTCATTGTATGTTTCTTGGAGTGATGGTGATGTAATTACTGGCGTCCCAAAA---------CCTGTTGAGGGTGTTAGTTCCTTTATGAATGTTACATTGAATAAATGTACTAAATATAACATTTATGATGTATCTGGTGTGGGTGTTATTCGCATTAGCAATGACACCTTTCTTAATGGAATTACGTACACATCAACTTCAGGTAACCTTCTGGGTTTTAAAGATGTTACTAATGGCACCATCTACTCTATCACTCCTTGTAACCCACCAGATCAGCTTGTTGTTTATCAGCAAGCTGTTGTTGGTGCTATGTTGTCTGAAAACTTTACT------AGTTACGGCTTT------TCTAATGTTGTAGAAATGCCGAAATTTTTCTATGCGTCCAATGGCACT---------TAT------AATTGCACAGACGCTGTTTTAACTTATTCTAGTTTTGGCGTTTGTGCAGATGGTTCTATAATTGCTGTTCAACCACGTAATGTTTCATATGATAGTGTTTCAGCTATCGTCACAGCTAATTTGTCTATACCCTCCAATTGGACCACTTCGGTCCAGGTTGAGTATTTACAAATTACAAGTACACCTATCGTAGTTGATTGCTCCACTTATGTTTGCAATGGTAATGTGCGCTGTGTTGAATTGCTTAAGCAGTATACTTCTGCTTGTAAAACTATTGAAGACGCCTTAAGAAATAGCGCCATGCTGGAGTCTGCAGATGTTAGTGAGATGCTCACTTTTGAC------------AAGAAAGCGTTTACACTTGCT---------AATGTTAGTAGTTTT---GGTGACTACAACCTTAGCAGTGTTATACCTAGC------TTGCCCAGAAGTGGTAGTAGAGTGGCTGGTCGC---AGTGCCATAGAAGACATACTTTTTAGCAAACTTGTTACGTCTGGACTTGGCACTGTGGACGCAGACTACAAAAAGTGCACTAAGGGTCTT------------TCCATT---GCTGACTTGGCTTGTGCCCAATATTATAATGGCATTATGGTTTTGCCTGGCGTCGCTGATGCTGAACGAATGGCCATGTATACAGGTTCTTTAATTGGTGGAATT---------------------GCTTTAGGAGGTCTTACA---TCAGCCGCTTCAATACCATTTTCATTAGCAATTCAGTCACGTTTAAATTATGTTGCATTGCAGACTGATGTTTTACAAGAAAATCAGAAAATTCTTGCTGCATCTTTTAATAAAGCAATGACCAACATAGTAGATGCCTTTACTGGTGTTAATGATGCTATTACACAAACTTCACAAGCTCTACAAACAGTTGCTACTGCACTTAATAAGATCCAGGATGTTGTTAATCAACAAGGCAACTCATTGAACCATTTAACTTCTCAGTTGAGGCAGAATTTTCAAGCCATTTCTAGCTCTATTCAGGCTATCTATGACAGACTTGATATTATTCAGGCTGATCAACAAGTAGATAGGCTGATTACTGGTAGATTGGCTGCTCTGAATGTATTCGTTTCTCATACATTGACTAAGTACACTGAAGTTCGTGCTTCTAGACAGCTTGCACAACAAAAAGTGAATGAGTGTGTCAAATCCCAGTCTAAGCGGTATGGCTTCTGTGGAAATGGCACGCACATTTTCTCACTTGTTAATGCTGCTCCTGAGGGGCTTGTTTTTCTCCATACTGTCTTGTTGCCGACACAATATAAGGATGTTGAAGCGTGGTCTGGGTTGTGCGTTGATGGTAGAAACGGTTATGTGTTGAGACAACCTAATCTTGCTCTTTACAAA---GAA------GGCAATTATTATAGAATTACATCTCGCATAATGTTTGAACCACGTATTCCTACCATAGCAGATTTTGTCCAAATTGAAAATTGCAATGTCACATTTGTTAACATTTCTCGCTCTGAGTTGCAAACTATTGTGCCAGAGTATATTGATGTTAATAAGACGCTGCAAGAATTAAGTTACAAATTG------CCA------AATTAC---------ACTGTTCCAGACCTAGTTGTCGAACAGTACAACCAGACTATTTTGAATTTGACCAGTGAAATTAGCACCCTTGAAAATAAATCTGCGGAGCTTAATTACACTGTTCAAAAACTGCAAACTTTGATCGACAACATAAATAGCACATTAGTTGACTTAAATTGGCTCAACCGTGTTGAGACTTATATCAAGTGGCCGTGGTGGGTGTGGTTGTGCATTTCAGTCGTGCTCATCTTTGTGGTGAGTATGTTGCTATTATGTTGTTGTTCTACTGGTTGCTGTGGCTTCTTTAGTTGTTTTGCATCTTCTATTAGAGGTTGTTGTGAA------TCAACTAAACTTCCTTATTACGAC---GTTGAAAAGATCCACATACAG------------------------------TAA
>KF514432_Human229E_USA_1993-02-22
ATG------------------------------TTTGTTTTACTTGTTGCA------------------------------------------------------------------------------------------------------------------------------------------------------------------------------------------------------------------------------------------------------------------------------------------------------------------------------------------------------------------------------------------------------------------------------------------------------------------------------------------------------------------------------------------------------------------------------------------------------------------------------------------------------------------------------------------------------------------------------------------------------------------------------------------------------------------------------------------------------------------------------------------------------------------------------------------------------------------------------------------------------------------------------------------------------------------------------------------------------TATGCCTTGTTGCAT------------------------------------------------------------------------------------------------------------------------------------------------------------------------------------------------------------------------------------------------------------------------------------------------------------------------------------ATTGCTGGTTGTCAA---------------------------------------ACT---ACAAATGGGATGAACACTAGTCACTCTGTTTGCAACGGCTGTGTTGGTCATTCAGAAAATGTATTTGCTGTTGAGAGTGGTGGTTATATACCCTCCGACTTTGCATTTAATAATTGGTTCCTCTTAACTAATACCTCATCTGTTGTAGATGGTGTTGTGAGGAGTTTTCAGCCTTTGTTGCTTAATTGCTTATGGTCTGTTTCTGGCTCGCGGTTTACT---ACTGGTTTTGTCTATTTTAATGGTACTGGG---------------------------AGAGGT---GATTGTAAAGGTTTTTATTCA------AATGCTTCG---TCTGATGTCATACGTTACAACATCAATTTT------------GAAGAAAACCTTAGACGTGGAACCATTTTGTTTAAAACA---------TCTTATGGTGCTGTTGTGTTTTATTGTACCAACAACACTTTG------GTT------------TCA------GGTGATGCTCACATACCATCTGGTACAGTTTTGGGCAATTTTTATTGCTTTGTAAATACT---------ACTATTGGCAATGAA---ACTACGTCTGCTTTTGTGGGTGCACTACCTAAGACA---GTTCGTGAGTTTGTTATTTCACGCACAGGACATTTCTATATTAATGGCTATCGCTATTTCACTTTAGGTAATGTAGAAGCCGTTAATTTCAATGTCACTAATGCAGAAACCACT---GTTTGTACTGTTGCGTTAGCTTCTTATGCTGACGTTTTGGTTAATGTGTCACAAACTGCTATTGCTAATATAATTTATTGCAACTCTGTTATTAACAGACTGAGATGTGACCAGTTGTCCTTTGATGTACCAGATGGTTTTTATTCCACAAGCCCTATTCAATCCGTTGAGCTACCTGTGTCTATTGTGTCACTACCTGTTTATCACAAACACACGTTTATTGTGTTGTATGTTAACTTCAAACTT---------------------------------------CGG---------------AGTGGCGTTGGCAGG---------------------TGCTATAACTGTCGTCCTGCTGTTGTT------------AAT---------ATTACACTGGCCAATTTTAATGAA------------------------------ACTAAAGGGCCTTTGTGTGTTGACACATCACACTTCACTACCCAATTCGTTGGT------------------------------------------------GCC---AAG---TTT---------------GATAGGTGGAGTGCTAGTATTAACACGGGAAATTGCCCT---TTTTCTTTTGGCAAAGTTAATAACTTTGTTAAATTTGGCAGTGTATGTTTTTCGCTAAAG---GATATACCCGGTGGTTGCGCAATGCCTATAATGGCTAATTTG------GCTAATCTTAATTCTCATACTATAGGCTCATTGTATGTTTCTTGGAGTGATGGTGATGTAATTACTGGCGTCCCAAAA---------CCTGTTGAGGGTGTTAGTTCCTTTATGAATGTTACATTGAATAAATGTACTAAATATAACATTTATGATGTATCTGGTGTGGGTGTTATTCGCATTAGCAATGACACCTTTCTTAATGGAATTACGTACACATCAACTTCAGGTAACCTTCTGGGTTTTAAAGATGTTACTAATGGCACCATCTACTCTATCACTCCTTGTAACCCACCAGATCAGCTTGTTGTTTATCAGCAAGCTGTTGTTGGTGCTATGTTGTCTGAAAACTTTACT------AGTTACGGCTTT------TCTAATGTTGTAGAAATGCCGAAATTTTTCTATGCGTCCAATGGCACT---------TAT------AATTGCACAGACGCTGTTTTAACTTATTCTAGTTTTGGCGTTTGTGCAGATGGTTCTATAATTGCTGTTCAACCACGTAATGTTTCATATGATAGTGTTTCAGCTATCGTCACAGCTAATTTGTCTATACCCTCCAATTGGACCACTTCGGTCCAGGTTGAGTATTTACAAATTACAAGTACACCTATCGTAGTTGATTGCTCCACTTATGTTTGCAATGGTAATGTGCGCTGTGTTGAATTGCTTAAGCAGTATACTTCTGCTTGTAAAACTATTGAAGATGCCTTAAGAAATAGCGCCATGCTGGAGTCTGCAGATGTTAGTGAGATGCTCACTTTTGAC------------AAGAAAGCGTTTACACTTGCT---------AATGTTAGTAGTTTT---GGTGACTACAACCTTAGCAGTGTTATACCTAGC------TTGCCCAGAAGTGGTAGTAGAGTGGCTGGTCGC---AGTGCCATAGAAGACATACTTTTTAGCAAACTTGTTACGTCTGGACTTGGCACTGTGGACGCAGACTACAAAAAGTGCACTAAGGGTCTT------------TCCATT---GCTGACTTGGCTTGTGCCCAATATTATAATGGCATTATGGTTTTGCCTGGCGTCGCTGATGCTGAACGAATGGCCATGTATACAGGTTCTTTAATTGGTGGAATT---------------------GCTTTAGGAGGTCTTACA---TCAGCCGCTTCAATACCATTTTCATTAGCAATTCAGTCACGTTTAAATTATGTTGCATTGCAGACTGATGTTTTACAAGAAAATCAGAAAATTCTTGCTGCATCTTTTAATAAAGCAATGACCAACATAGTAGATGCCTTTACTGGTGTTAATGATGCTATTACACAAACTTCACAAGCTCTACAAACAGTTGCTACTGCACTTAATAAGATCCAGGATGTTGTTAATCAACAAGGCAACTCATTGAACCATTTAACTTCTCAGTTGAGGCAGAATTTTCAAGCCATTTCTAGCTCTATTCAGGCTATCTATGACAGACTTGATATTATTCAGGCTGATCAACAAGTAGATAGGCTGATTACTGGTAGATTGGCTGCTCTGAATGTATTCGTTTCTCATACATTGACTAAGTACACTGAAGTTCGTGCTTCCAGACAGCTTGCACAACAAAAAGTGAATGAGTGTGTCAAATCCCAGTCTAAGCGGTATGGCTTCTGTGGAAATGGCACGCACATTTTCTCACTTGTTAATGCTGCTCCTGAGGGGCTTGTTTTTCTCCATACTGTCTTGTTGCCGACACAATATAAGGATGTTGAAGCGTGGTCTGGGTTGTGCGTTGATGGTAGAAACGGTTATGTGTTGAGACAACCTAATCTTGCTCTTTATAAA---GAA------GGCAATTATTATAGAATTACATCTCGCATAATGTTTGAACCACGTATTCCTACCATAGCAGATTTTGTCCAAATTGAAAATTGCAATGTCACATTTGTTAACATTTCTCGCTCTGAGTTGCAAACTATTGTGCCAGAGTATATTGATGTTAATAAGACGCTGCAAGAATTAAGTTACAAATTG------CCA------AATTAC---------ACTGTTCCAGACCTAGTTGTCGAACAGTACAACCAGACTATTTTGAATTTGACCAGTGAAATTAGCACCCTTGAAAATAAATCTGCGGAGCTTAATTACACTGTTCAAAAACTGCAAACTTTGATTGACAACATAAATAGCACATTAGTTGACTTAAAGTGGCTCAACCGGGTTGAGACTTATATCAAGTGGCCGTGGTGGGTGTGGTTGTGCATTTCAGTCGTGCTCATCTTTGTGGTGAGTATGTTGCTATTATGTTGTTGTTCTACTGGTTGCTGTGGCTTCTTTAGTTGTTTTGCATCTTCTATTAGAGGTTGTTGTGAA------TCAACTAAACTTCCTTATTACGAC---GTTGAAAAGATCCACATACAG------------------------------TAA
>KM055538_Human229E_China_2010--
ATG------------------------------TTTGTTTTACTTGTTGCA------------------------------------------------------------------------------------------------------------------------------------------------------------------------------------------------------------------------------------------------------------------------------------------------------------------------------------------------------------------------------------------------------------------------------------------------------------------------------------------------------------------------------------------------------------------------------------------------------------------------------------------------------------------------------------------------------------------------------------------------------------------------------------------------------------------------------------------------------------------------------------------------------------------------------------------------------------------------------------------------------------------------------------------------------------------------------------------------------TATGCCTTGTTGCAT------------------------------------------------------------------------------------------------------------------------------------------------------------------------------------------------------------------------------------------------------------------------------------------------------------------------------------ATTGCTGGTTCTCAA---------------------------------------ACT---ACAAATGGGACGAACACTAATCACTCTGTTTGCAACGGCTGTGTTGGTCATTCGGAAAATGTATTTGCTGTTGAGAGTGGTGGTTATATACCCTCCAACTTTGCATTTAATAATTGGTTCCTCTTAACTAATACCTCATCTGTTGTAGATGGTGTTGTGAGGAGTTTTCAGCCTTTGTTGCTTAATTGCTTATGGTCTGTTTCTGGCTCGCGGTTTACT---ACTGGTTTTGTCTATTTTAATGGTACTGGG---------------------------AGAGGT---GATTGTAAAGGTTTTTATTCA------AATGCTTCG---TCTGATGTCATACGTTACAACATCAATTTT------------GAAGAAAACCTTAGACGTGGAACCATTTTGTTTAAAACA---------TCTTATGGTGCTGTTGTGTTTTATTGTACCAACAACACTTTG------GTT------------TCA------GGTGATGCTCACATACCATCTGGTACAGTTTTGGGCAATTTTTATTGCTTTGTAAATACT---------ACTATTGACAATGAA---ACTACGTCTGCTTTTGTGGGTGCACTACCTAAGACA---GTTCGTGAGTTTGTTATTTCACGCACAGGACATTTTTATATTAATGGCTATCGCTATTTCTCTTTAGGTAATGTAGAAGCCGTTAATTTCAATGTCACTAATGCTGCAACCACT---GTTTGTACTGTTGCGTTAGCTTCTTATGCTGACGTTTTGGTTAATGTGTCACAAACTGCTATTGCTAATATAATTTATTGCAATTCTGTTATTAACAGACTGAGATGTGACCAGTTGTCCTTTGATGTACCAGATGGCTTTTATTCCACAAGCCCTATTCAATCCGTTGAGCTACCTGTGTCTATTGTGTCGCTACCTGTTTATCACAAACACACGTTTATTGTGTTGTATGTCAACTTCGAACTT---------------------------------------CGG---------------CGTGGCCCTGGCAGG---------------------TGCTATAACTGTCGTCCTGCTGTTGTT------------AAT---------ATTACACTGGCCAATTTTAATGAA------------------------------ACTAAAGGGCCCTTGTGTGTTGACACATCACACTTCACTACCCAATTCGTTGGT---------------------------------------------AATGTC---AAG---CTT---------------GATAGGTGGAGTGCTAGTATTAACACGGGAAATTGCCCT---TTTTCTTTTGGCAAAGTTAATAACTTTGTTAAATTTGGCAGTGTATGTTTTTCGCTAAAG---GATATACCCGGTGGTTGCGCAATGCCTATAATGGCTAATTTG------GTTAATCATAAATCTCATAATATAGGCTCATTGTATGTTTCTTGGAGTGATGGTGATGTAATTACTGGCGTCCCGAAA---------CCTGTTGAGGGTGTTAGTTCCTTTATGAATGTTACATTGAATAAATGTACTAAATATAACATTTATGATGTATCTGGTGTGGGTGTTATTCGTATTAGCAATGACACCTTTCTTAATGGAATTACGTACACATCAACTTCAGGTAACCTTCTGGGTTTTAAAGATGTTACTAATGGCACCATCTACTCTATCACTCCTTGTAACCCACCAGATCAGCTTGTTGTTTATCAGCAAGCTGTTGTTGGTGCTATGTTGTCTGAAAACTTTACT------AGTTACGGCTTT------TCTAATGTTGTAGAAATGCCGAAATTTTTCTATGCGTCCAATGGCACT---------TAT------AATTGCACAGACGCTGTTTTAACTTATTCTAGTTTTGGCGTTTGTGCAGATGGTTCTATAATTGCTGTTCAACCACGTAATGTTTCATATGATAGCGTTTCAGCTATTGTCACAGCTAATTTGTCTATACCCTCCAATTGGACCACTTCGGTCCAGGTTGAGTATTTACAAATTACAAGTACACCTATCGTAGTTGATTGCTCCACTTATGTTTGCAATGGTAATGTGCGCTGTGTTGAATTGCTTAAGCAGTATACTTCTGCTTGTAAAACTATTGAAGACGCCTTAAGAAATAGCGCCATGCTGGAGTCTGCAGATGTTAGTGAGATGCTCACTTTTGAC------------AAGAAAGCGTTTACACTTGCT---------AATGTTAGTAGTTTT---GGTGACTACAACCTTAGCAGTGTTATACCTAGC------TTGCCCAGAAGTGGTAGTAGAGTGGCTGGTCGC---AGTGCCATAGAAGACATACTTTTTAGCAAACTTGTTACGTCTGGACTTGGCACTGTGGACGCAGACTACAAAAAGTGTACTAAGGGTCTT------------TCCATT---GCTGACTTGGCTTGTGCCCAATATTATAATGGCATTATGGTTTTGCCTGGCGTCGCTGATGCTGAACGTATGGCCATGTATACAGGTTCTTTAATTGGTGGAATT---------------------GCTTTAGGAGGTCTTACA---TCAGCCGCTTCAATACCATTTTCATTAGCAATTCAGTCACGTTTAAATTATGTTGCATTGCAGACTGATGTTTTACAAGAAAATCAGAAAATTCTTGCTGCATCTTTTAATAAAGCAATGACCAACATAGTAGATGCCTTTACTGGTGTTAATGATGCTATTACACAAACTTCACAAGCTCTACAAACAGTTGCTACTGCACTTAATAAGATCCAGGATGTTGTTAATCAACAAGGCAACTCATTGAACCATTTAACTTCTCAGTTGAGGCAGAATTTTCAAGCCATTTCTAGCTCTATTCAGGCTATCTATGACAGACTTGATATTATTCAGGCTGATCAACAAGTAGATAGACTGATTACTGGTAGATTGGCTGCTCTGAATGTATTCGTTTCTCATACATTGACTAAGTACACTGAAGTTCGTGCTTCCAGACAGCTTGCACAACAAAAAGTGAATGAGTGTGTCAAATCCCAGTCTAAGCGGTATGGCTTCTGTGGAAATGGCACGCACATTTTCTCACTTGTTAATGCTGCTCCTGAGGGGCTTGTTTTTCTCCATACTGTCTTGTTGCCGACACAATATAAGGATGTTGAAGCGTGGTCTGGGTTGTGCGTTGATGGTATAAACGGTTATGTGTTGAGACAACCTAATCTTGCTCTTTACAAA---GAA------GGCAATTATTATAGAATTACATCTCGCATAATGTTTGAACCACGTATTCCTACCATAGCAGATTTTGTCCAAATTGAAAATTGCAATGTCACATTTGTTAACATTTCTCGCTCTGAGTTGCAAACTATTGTGCCAGAGTATATTGATGTTAATAAGACGCTGCAAGAATTAAGTTACAAATTG------CCA------AATTAC---------ACTGTTCCAGACCTAGTTGTCGAACAGTACAACCAGACTATTTTGAATTTGACCAGTGAAATTAGCACCCTTGAAAATAAATCTGCGGAGCTTAATTACACTGTTCAAAAACTGCAAACTTTGATCGACAACATAAATAGCACATTAGTTGACTTAAAGTGGCTCAACCGTGTTGAGACTTATATCAAGTGGCCTTGGTGGGTGTGGTTGTGCATTTCAGTCGTGCTCATCTTTGTGGTGAGTATGTTGCTATTATGTTGTTGTTCTACTGGTTGCTGCGGCTTCTTTAGTTGTTTTGCATCTTCTATTAGAGGTTGTTGTGAA------TCAACTAAACTTCCTTATTACGAC---GTTGAAAAGATCCACATACAG------------------------------TAA
>KM055544_Human229E_China_2011--
ATG------------------------------TTTGTTTTACTTGTTGCA------------------------------------------------------------------------------------------------------------------------------------------------------------------------------------------------------------------------------------------------------------------------------------------------------------------------------------------------------------------------------------------------------------------------------------------------------------------------------------------------------------------------------------------------------------------------------------------------------------------------------------------------------------------------------------------------------------------------------------------------------------------------------------------------------------------------------------------------------------------------------------------------------------------------------------------------------------------------------------------------------------------------------------------------------------------------------------------------------TATGCCTTGTTGCAT------------------------------------------------------------------------------------------------------------------------------------------------------------------------------------------------------------------------------------------------------------------------------------------------------------------------------------ATTGCTGGTTGTCAA---------------------------------------ACT---ACAAATGGGACGAACACTATTCACTCTGTTTGCAACGGCTGTGTTGGTCATTCGAAAAATGTATTTGCTGTTGAGAGTGGTGGTTATATACCCTCCAACTTTGCATTTAATAATTGGTTCCTCTTAACTAATACCTCATCTGTTGTAGATGGTGTTGTGAGGAGTTTTCAGCCTTTGTTGCTTAATTGCTTATGGTCTGTTTCTGGCTCGCAGTTTACT---ACTGGTTTTGTCTATTTTAATGGTACTGGG---------------------------AGAGGT---GCTTGTAAAGGTTTTTATTCA------AATGCTTCG---TCTGATGTCATACGTTACAACATCAATTTT------------GAAGAAAACCTTAGACGTGGAACCATTTTGTTTAAAACA---------TCTTATGGTGCTGTTGTGTTTTATTGTACCAACAACACTTTG------GTT------------TCA------GGTGATGCTCACATACCATCTGGTACAGTTTTGGGCAATTTTTATTGCTTTGTAAATACT---------ACTATTGGCAATGAA---ACTACGTCTGCTTTTGTGGGTGCACTACCTAAGACA---GTTCGTGAGTTTGTTATTTCACGCACAGGACATTTTTATATTAATGGCTATCGCTATTTCTCTTTAGGTAATGTAGAAGCCGTTAATTTCAATGTCACTAATGCTGCAACCACT---GTTTGTACTGTTGCGTTAGCTTCTTATGCTGACGTTTTGGTTAATGTGTCACAAACTGCTATTGCTAATATAATTTATTGCAATTCTGTTATTAACAGACTGAGATGTGACCAGTTGTCCTTTGATGTACCAGATGGTTTTTATTCCACAAGCCCTACTCAACCCGTTGAGCTACCTGTGTCTATTGTGTCGCTACCTGTTTATCACAAACACACCTTTATTGTGTTGTATGTCAACTTCGAACTT---------------------------------------CGG---------------CGTGGCCCTGGCAGG---------------------TGCTATAACTGTCGTCCTGCTGTTGTT------------AAT---------ATTACACTGGCCAATTTTAATGAA------------------------------ACTAAAGGGCCCTTGTGTGTTGACACATCACACTTCACTACCCAATTCGTTAGT---------------------------------------------AATGTC---AAG---CTT---------------GATAGGTGGAGTGCTAGTATTAACACGGGAAATTGCCCT---TTTTCTTTTGGCAAAGTTAATAACTTTGTTAAATTTGGCAGTGTATGTTTTTCGCTAAAG---GATATACCCGGTGGTTGCGCAATGCCTATAATGGCTAATTTG------GTTAATCATAAATCTCATAATATAGGCTCATTGTATGTTTCTTGGAGTGATGGTGATGTAATTACTGGCGTCCCGAAA---------CCTGTTGAGGGTGTTAGTTCCTTTATGAATGTTACATTGAATAAATGTACTAAATATAACATTTATGATGTAGCTGGTGTGGGTGTTATTCGTATTAGCAATGACACCTTTCTTAATGGAATTACGTACACATCAACTTCAGGTAACCTTCTGGGTTTTAAAGATGTTACTAATGGCACCATCTACTCTATCACTCCTTGTAACCCACCAGATCAGCTTGTTGTTTATCAGCAAGCTGTTGTTGGTGCTATGTTGTCTGAAAACTTTACT------AGTTACGGCTTT------TCTAATGTTGTAGAAATGCCGAAATTTTTCTATGCGTCCAATGGCACT---------TAT------AATTGCACAGACGCTGTTTTAACTTATTCTAGTTTTGGCGTTTGTGCAGATGGTTCTATAATTGCTGTTCAACCACGTAATGTTTCATATGATAGTGTTTCAGCTATTGTCACAGCTAATTTGTCTATACCCTCCAATTGGACCACTTCGGTCCAGGTTGAGTATTTACAAATTACAAGTACACCTATCGTAGTTGATTGCTCCACTTATGTTTGCAATGGTAATGTGCGCTGTGTTGAATTGCTTAAGCAGTATACTTCTGCTTGTAAAACTATTGAAGACGCCTTAAGAAATAGCGCCATGCTGGAGTCTGCAGATGTTAGTGAGATGCTCACTTTTGAC------------AAGAAAGCGTTTACACTTGCT---------AATGTTAGTAGTTTT---GGTGACTACAACCTTAGCAGTGTTATACCTAGC------TTGCCCAGAAGTGGTAGTAGAGTGGCTGGTCGC---AGTGCCATAGAAGACATACTTTTTAGCAAACTTGTTACGTCTGGACTTGGCACTGTGGACGCAGACTACAAAAAGTGTACTAAGGGTCTT------------TCCATT---GCTGACTTGGCTTGTGCCCAATATTATAATGGCATTATGGTTTTGCCTGGCGTCGCTGATGCTGAACGTATGGCCATGTATACAGGTTCTTTAATTGGTGGAATT---------------------GCTTTAGGAGGTCTTACA---TCAGCCGCTTCAATACCATTTTCATTAGCAATTCAGTCACGTTTAAATTATGTTGCATTGCAGACTGATGTTTTACAAGAAAATCAGAAAATTCTTGCTGCATCTTTTAATAAAGCAATGACCAACATAGTAGATGCCTTTACTGGTGTTAATGATGCTATTACACAAACTTCACAAGCTCTACAAACAGTTGCTACTGCACTTAATAAGATCCAGGATGTTGTTAATCAACAAGGCAACTCATTGAACCATTTAACTTCTCAGTTGAGGCAGAATTTTCAAGCCATTTCTAGCTCTATTCAGGCTATCTATGACAGACTTGATATTATTCAGGCTGATCAACAAGTAGATAGGCTGATTACTGGTAGATTGGCTGCTCTGAATGTATTCGTTTCTCATACATTGACTAAGTACACTGAAGTTCGTGCTTCCAGACAGCTTGCACAACAAAAAGTGAATGAGTGTGTCAAATCCCAGTCTAAGCGGTATGGCTTCTGTGGAAATGGCACGCACATTTTCTCACTTGTTAATGCTGCTCCTGAGGGGCTTGTTTTTCTCCACACTGTCTTGTTGCCGACACAATATAAGGATGTTGAAGCGTGGTCTGGGTTGTGCGTTGATGGTATAAACGGTTATGTGTTGAGACAACCTAATCTTGCTCTTTACAAA---GAA------GGCAATTATTATAGAATTACATCTCGCATAATGTTTGAACCACGTATTCCTACCATAGCAGATTTTGTCCAAATTGAAAATTGCAATGTCACATTTGTTAACATTTCTCGCTCTGAGTTGCAAACTATTGTGCCAGAGTATATTGATGTTAATAAGACGCTGCAAGAATTAAGTTACAAATTG------CCA------AATTAC---------ACTGTTCCAGACCTAGTTGTCGAACAGTACAACCAAACTATTTTGAATTTGACCAGTGAAATTAGCACCCTTGAAAATAAATCTGCGGAGCTTAATTACACTGTTCAAAAACTGCAAACTTTGATCGACAACATAAATAGCACATTAGTTGACTTAAAGTGGCTCAACCGTGTTGAGACTTATATCAAGTGGCCTTGGTGGGTGTGGTTGTGCATTTCAGTCGTGCTCATCTTTGTGGTGAGTATGTTGCTATTATGTTGTTGTTCTACTGGTTGCTGCGGCTTCTTTAGTTGTTTTGCATCTTCTATTAGAGGTTGTTGTGAA------TCAACTAAACTTCCTTATTACGAC---GTTGAAAAGATCCACATACAG------------------------------TAA
>KM055551_Human229E_China_2007--
ATG------------------------------TTTGTTTTACTTGTTGCA------------------------------------------------------------------------------------------------------------------------------------------------------------------------------------------------------------------------------------------------------------------------------------------------------------------------------------------------------------------------------------------------------------------------------------------------------------------------------------------------------------------------------------------------------------------------------------------------------------------------------------------------------------------------------------------------------------------------------------------------------------------------------------------------------------------------------------------------------------------------------------------------------------------------------------------------------------------------------------------------------------------------------------------------------------------------------------------------------TATGCCTTGTTGCAT------------------------------------------------------------------------------------------------------------------------------------------------------------------------------------------------------------------------------------------------------------------------------------------------------------------------------------ATTGCTGGTTGTCAA---------------------------------------ACT---ACAAATGGGACGAACACTAGTCACTCTGTTTGCAACGGCTGTGTTGGTCATTCGGAAAATGTATTTGCTGTTGAGAGTGGTGGTTATATACCCTCCAACTTTGCATTTAATAATTGGTTCCTCTTAACTAATACCTCATCTGTTGTAGATGGTGTTGTGAGGAGTTTTCAGCCTTTGTTGCTTAATTGCTTATGGTCTGTTTCTGGCTCGCGGTTTACT---ACTGGTTTTGTCTATTTTAATGGTACTGGG---------------------------AGAGGT---GATTGTAAAGGTTTTTATTCA------AATGCTTCG---TCTGATGTCATACGTTACAACATCAATTTT------------GAAGAAAACCTTAGACGTGGAACCATTTTGTTTAAAACA---------TCTTATGGTGCTGTTGTGTTTTATTGTACCAACAACACTTTG------GTT------------TCA------GGTGATGATCACATACCATCTGGTACAGTTTTGGGCAATTTTTATTGCTTTGTAAATACT---------ACTATTGACAATGAA---ACTACGTCTGCTTTTGTGGGTGCACTACCTAAGACA---GTTCGTGAGTTTGTTATTTCACGCACAGGACATTTTTATATTAATGGCTATCGCTATTTCTCTTTAGGTAATGTAGAAGCCGTTAATTTCAATGTCACTAATGCTGCAACCACT---GTTTGTACTGTTGCGTTAGCTTCTTATGCTGACGTTTTGGTTAATGTGTCACAAACTGCTATTGCTAATATAATTTATTGCAATTCTGTTATTAACAGACTGAGATGTGACCAGTTGTCCTTTGATGTACCAGATGGTTTTTATTCCACAAGCCCTATTCAATCCGTTGAGCTACCTGTGTCTATTGTGTCGCTACCTGTTTATCACAAACACACGTTTATTGTGTTGTATGTTAACTTCGAACTT---------------------------------------CGG---------------CGTGGCCCTGGCAGG---------------------TGCTATAACTGTCGTCCTGCTGTTGTT------------AAT---------ATTACACTGGCCAATTTTAATGAA------------------------------ACTAAAGGGCCCTTGTGTGTTGACACATCACACTTCACTACCCAATTCGTTGGT------------------------------------------------GTC---AAG---TTT---------------GATAGGTGGAGTGCTAGTATTAACACGGGAAATTGCCCT---TTTTCTTTTGGCAAAGTTAATAACTTTGTTAAATTTGGCAGTGTATGTTTTTCGCTAAAG---GATATACCCGGTGGTTGCGCAATGCCTATAATGGCTAATTTG------GTTAATCATAAATCTCATAATATAGGCTCATTGTATGTTTCTTGGAGTGATGGTGATGTAATTACTGGCGTCCCGAAA---------CCTGTTGAGGGTGTTAGTTCCTTTATGAATGTTACATTGAATAAATGTACTAAATATAACATTTATGATGTATCTGGTGTGGGTGTTATTCGCATTAGCAATGACACCTTTCTTAATGGAATTACGTACACATCAACTTCAGGTAACCTTCTGGGTTTTAAAGATGTTACTAATGGCACCATCTACTCTATCACTCCTTGTAACCCACCAGATCAGCTTGTTGTTTATCAGCAAGCTGTTGTTGGTGCTATGTTGTCTGAAAACTTTACT------AGTTACGGCTTT------TCTAATGTTGTAGAAATGCCGAAATTTTTCTATGCGTCCAATGGCACT---------TAT------AATTGCACAGACGCTGTTTTAACTTATTCTAATTTTGGCGTTTGTGCAGATGGTTCTATAATTGCTGTTCAACCACGTAATGTTTCATATGATAGTGTTTCAGCTATTGTCACAGCTAATTTGTCTATACCCTCCAATTGGACCACTTCGGTCCAGGTTGAGTATTTACAAATTACAAGTAGACCTATCGTAGTTGATTGCTCCACTTATGTTTGCAATGGTAATGTGCGCTGTGTTGAATTGCTTAAGCAGTATACTTCTGCTTGTAAAACTATTGAAGACGCCTTAAGAAATAGCGCCATGCTGGAGTCTGCAGATGTTAGTGAGATGCTCACTTTTGAC------------AAGAAAGCGTTTACACTTGCT---------AATGTTAGTAGTTTT---GGTGACTACAACCTTAGCAGTGTTATACCTAGC------TTGCCCAGAAGTGGTAGTAGAGTGGCTGGTCGC---AGTGCCATAGAAGACATACTTTTTAGCAAACTTGTTACGTCTGGACTTGGCACTGTGGACGCAGACTACAAAAAGTGTACTAAGGGTCTT------------TCCATT---GCTGACTTGGCTTGTGCCCAATATTATAATGGCATTATGGTTTTGCCTGGCGTCGCTGATGCTGAACGTATGGCCATGTATACAGGTTCTTTAATTGGTGGAATT---------------------GCTTTAGGAGGTCTTACA---TCAGCCGCTTCAATACCATTTTCATTAGCAATTCAGTCACGTTTAAATTATGTTGCATTGCAGACTGATGTTTTACAAGAAAATCAGAAAATTCTTGCTGCATCTTTTAATAAAGCAATGACCAACATAGTAGATGCCTTTACTGGTGTTAATGATGCTATTACACAAACTTCACAAGCTCTACAAACAGTTGCTACTGCACTTAATAAGATCCAGGATGTTGTTAATCAACAAGGCAACTCATTGAACCATTTAACTTCTCAGTTGAGGCAGAATTTTCAAGCCATTTCTAGCTCTATTCAGGCTATCTATGACAGACTTGATATTATTCAGGCTGATCAACAAGTAGATAGGCTGATTACTGGTAGATTGGCTGCTCTGAATGTATTCGTTTCTCATACATTGACTAAGTACACTGAAGTTCGTGCTTCCAGACAGCTTGCACAACAAAAGGTGAATGAGTGTGTCAAATCCCAGTCTAAGCGGTATGGCTTCTGTGGAAATGGCACGCACATTTTCTCACTTGTTAATGCTGCTCCTGAGGGGCTTGTTTTTCTCCATACTGTCTTGTTGCCGACACAATATAAGGATGTTGAAGCGTGGTCTGGGTTGTGCGTTGATGGTATAAACGGTTATGTGTTGAGACAACCTAATCTTGCTCTTTACAAA---GAA------GGCAATTATTATAGAATTACATCTCGCATAATGTTTGAACCACGTATTCCTACCATAGCAGATTTTGTCCAAATTGAAAATTGCAATGTCACATTTGTTAACATTTCTCGCTCTGAGTTGCAAACTATTGTGCCAGAGTATATTGATGTTAATAAGACGCTGCAAGAATTAAGTTACAAATTG------CCA------AATTAC---------ACTGTTCCAGACCTAGTTGTCGAACAGTACAACCAGACTATTTTGAATTTGACCAGTGAAATTAGCACCCTTGAAAATAAATCTGCGGAGCTTAATTACACTGTTCAAAAACTGCAAACTTTGATCGACAACATAAATAGCACATTAGTTGACTTAAAGTGGCTCAACCGTGTTGAGACTTATATCAAGTGGCCGTGGTGGGTGTGGTTGTGCATTTCAGTCGTGCTCATCTTTGTGGTGAGTATGTTGCTATTATGTTGTTGTTCTACTGGTTGCTGCGGCTTCTTTAGTTGTTTTGCATCTTCTATTAGAGGTTGTTGTGAA------TCAACTAAACTTCCTTATTACGAC---GTTGAAAAGATCCACATACAG------------------------------TAA
>KM055555_Human229E_China_2008--
ATG------------------------------TTTGTTTTACTTGTTGCA------------------------------------------------------------------------------------------------------------------------------------------------------------------------------------------------------------------------------------------------------------------------------------------------------------------------------------------------------------------------------------------------------------------------------------------------------------------------------------------------------------------------------------------------------------------------------------------------------------------------------------------------------------------------------------------------------------------------------------------------------------------------------------------------------------------------------------------------------------------------------------------------------------------------------------------------------------------------------------------------------------------------------------------------------------------------------------------------------TATGCCTTGTTGCAT------------------------------------------------------------------------------------------------------------------------------------------------------------------------------------------------------------------------------------------------------------------------------------------------------------------------------------ATTGCTGGTTGTCAA---------------------------------------ACT---ACAAATGGGACGAACACTAGTCACTCTGTTTGCAAAGGCTGTGTTGGTCATTCGGAAAATGTATTTGCTGTTGAGAGTGGTGGTTATATACCCTCCAACTTTGCATTTAATAATTGGTTCCTCTTAACTAATACCTCATCTGTTGTAGATGGTGTTGTGAGGAGTTTTCAGCCTTTGTTGCTTAATTGCTTATGGTCTGTTTCTGGCTCGCGGTTTACT---ACTGGTTTTGTCTATTTTAATGGTACTGGG---------------------------AGAGGT---GATTGTAAAGGTTTTTATTCA------AATGCTTCG---TCTGATGTCATACGTTACAACATCAATTTT------------GAAGAAAACCTTAGACGTGGAACCATTTTGTTTAAAACA---------TCTTATGGTGCTGTTGTGTTTTATTGTACCAACAACACTTTG------GTT------------TCA------GGTGATGCTCACATACCATCTGGTACAGTTTTGGGCAATTTTTATTGCTTTGTAAATACT---------ACTATTGACAATGAA---ACTACGTCTGCTTTTGTGGGTGCACTACCTAAGACA---GTTCGTGAGTTTGTTATTTCACGCACAGGACATTTTTATATTAATGGCTATCGCTATTTCTCTTTAGGTAATGTAGAAGCCGTTAATTTCAATGTCACTAATGCTGCAACCACT---GTTTGTACTGTTGCGTTAGCTTCTTATGCTGACGTTTTGGTTAATGTGTCACAAACTGCTATTGCTAATATAATTTATTGCAATTCTGTTATCAACAGACTGAGATGTGACCAGTTGTCCTTTGATGTACCAGATGGTTTTTATTCCACAAGCCCTATTCAATCCGTTGAGCTACCTGTGTCTATTGTGTCGCTACCTGTTTATCACAAACACACGTTTATTGTGTTGTATGTTAATTTCGAACTT---------------------------------------CGG---------------CGTGGCCCTGGCAGG---------------------TGCTATAACTGTCGTCCTGCTGTCATT------------AAT---------ATTACACTGGCCAATTTTAATGAA------------------------------ACTAAAGGGCCCTTGTGTGTTGACACATCACACTTCACTACCCAATTCGTTGGT------------------------------------------------GTC---AAG---TTT---------------GATAGGTGGAGTGCTAGTATTAACACGGGAAATTGCCCT---TTTTCTTTTGGCAAAGTTAATAACTTTGTTAAATTTGGCAGTGTATGTTTTTCGCTAAAG---GATATACCCGGTGGTTGCGCAATGCCTATAATGGCTAATTTG------GTTAATCATAAATCTCATAATATAGGCTCATTGTATGTTTCTTGGAGTGATGGTGATGTAATTACTGGCGTCCCGAAA---------CCTGTTGAGGGTGTTAGTTCCTTTATGAATGTTACATTGAATAAATGTACTAAATATAACATTTATGATGTATCTGGTGTGGGTGTTATTCGCATTAGCAATGACACCTTTCTTAATGGAATTACGTACACATCAACTTCAGGTAACCTTCTGGGTTTTAAAGATGTTACTAATGGCACCATCTACTCTATCACTCCTTGTAACCCACCAGATCAGCTTGTTGTTTATCAGCAAGCTGTTGTTGGTGCTATGTTGTCTGAAAACTTTACT------AGTTACGGCTTT------TCTAATGTTGTAGAAATGCCGAAATTTTTCTATGCGTCCAATGGCACT---------TAT------AATTGCACAGACGCTGTTTTAACTTATTCTAGTTTTGGCGTTTGTGCAGATGGTTCTATAATTGCTGTTCAACCACGTAATGTTTCATATGATAGTGTTTCAGCTATTGTCACAGCTAATTTGTCTATACCCTCCAATTGGACCACTTCGGTCCAGGTTGAGTATTTACAAATTACAAGTACACCTATCGTAGTTGATTGCTCCACTTATGTTTGCAATGGTAATGTGCGCTGTGTTGAATTGCTTAAGCAGTATACTTCTGCTTGTAAAACTATTGAAGACGCCTTAAGAAATAGCGCCATGCTGGAGTCTGCAGATGTTAGTGAGATGCTCACTTTTGAC------------AAGAAAGCGTTTACACTTGCT---------AATGTTAGTAGTTTT---GGTGACTACAACCTTAGCAGTGTTATACCTAGC------TTGCCCAGAAGTGGTAGTAGAGTGGCTGGTCGC---AGTGCCATAGAAGACATACTTTTTAGCAAACTTGTTACGTCTGGACTTGGCACTGTGGACGCAGACTACAAAAAGTGTACTAAGGGTCTT------------TCCATT---GCTGACTTGGCTTGTGCCCAATATTATAATGGCATTATGGTTTTGCCTGGCGTCGCTGATGCTGAACGTATGGCCATGTATACAGGTTCTTTAATTGGTGGAATT---------------------GCTTTAGGAGGTCTTACA---TCAGCCGCTTCAATACCATTTTCATTAGCAATTCAGTCACGTTTAAATTATGTTGCATTGCAGACTGATGTTTTACAAGAAAATCAGAAAATTCTTGCTGCATCTTTTAATAAAGCAATGACCAACATAGTAGATGCCTTTACTGGTGTTAATGATGCTATTACACAAACTTCACAAGCTCTACAAACAGTTGCTACTGCACTTAATAAGATCCAGGATGTTGTTAATCAACAAGGCAACTCATTGAACCATTTAACTTCTCAGTTGAGGCAGAATTTTCAAGCCATTTCTAGCTCTATTCAGGCTATCTATGACAGACTTGATATTATTCAGGCTGATCAACAAGTAGATAGGCTGATTACTGGTAGATTGGCTGCTCTGAATGTATTCGTTTCTCATACATTGACTAAGTACACTGAAGTTCGTGCTTCCAGACAGCTTGCACAACAAAAAGTGAATGAGTGTGTCAAATCCCAGTCTAAGCGGTATGGCTTCTGTGGAAATGGCACGCACATTTTCTCACTTGTTAATGCTGCTCCTGAGGGGCTTGTTTTTCTCCATACTGTCTTGTTGCCGACACAATATAAGGATGTTGAAGCGTGGTCTGGGTTGTGCGTTGATGGTATAAACGGTTATGTGTTGAGACAACCTAATCTTGCTCTTTACAAA---GAA------GGCAATTATTATAGAATTACATCTCGCATAATGTTTGAACCACGTATTCCTACCATAGCAGATTTTGTCCAAATTGAAAATTGCAATGTCACATTTGTTAACATTTCTCGCTCTGAGTTGCAAACTATTGTGCCAGAGTATATTGATGTTAATAAGACGCTGCAAGAATTAAGTTACAAATTG------CCA------AATTAC---------ACTGTTCCAGACCTAGTTGTCGAACAGTACAACCAGACTATTTTGAATTTGACCAGTGAAATTAGCACCCTTGAAAATAAATCTGCGGAGCTTAATTACACTGTTCAAAAACTGCAAACTTTGATCGACAACATAAATAGCACATTAGTTGACTTAAAGTGGCTCAACCGTGTTGAGACTTATATCAAGTGGCCGTGGTGGGTGTGGTTGTGCATTTCAGTCGTGCTCATCTTTGTGGTGAGTATGTTGCTATTATGTTGTTGTTCTACTGGTTGCTGCGGCTTCTTTAGTTGTTTTGCATCTTCTATTAGAGGTTGTTGTGAA------TCAACTAAACTTCCTTATTACGAC---GTTGAAAAGATCCACATACAG------------------------------TAA
>KM055556_Human229E_China_2008--
ATG------------------------------TTTGTTTTACTTGTTGCA------------------------------------------------------------------------------------------------------------------------------------------------------------------------------------------------------------------------------------------------------------------------------------------------------------------------------------------------------------------------------------------------------------------------------------------------------------------------------------------------------------------------------------------------------------------------------------------------------------------------------------------------------------------------------------------------------------------------------------------------------------------------------------------------------------------------------------------------------------------------------------------------------------------------------------------------------------------------------------------------------------------------------------------------------------------------------------------------------TATGCCTTGTTGCAT------------------------------------------------------------------------------------------------------------------------------------------------------------------------------------------------------------------------------------------------------------------------------------------------------------------------------------ATTGCTGGTTGTCAA---------------------------------------ACT---ACAAATGGGACGAACACTAGTCACTCTGTTTGCAACGGCTGTGTTGGTCATTCGGAAAATGTATTTGCTGTTGAGAGTGGTGGTTATATACCCTCCAACTTTGCATTTAATAATTGGTTCCTCTTAACTAATACCTCATCTGTTGTAGATGGTGTTGTGAGGAGTTTTCAGCCTTTGTTGCTTAATTGCTTATGGTCTGTTTCTGGCTCGCAGTTTACT---ACTGGTTTTGTCTATTTTAATGGTACTGGG---------------------------AGAGGT---GATTGTAAAGGTTTTTATTCA------AATGCTTCG---TCTGATGTCATACGTTACAACATCAATTTT------------GAAGAAAACCTTAGACGTGGAACCATTTTGTTTAAAACA---------TCTTATGGTGCTGTTGTGTTTTATTGTACCAACAACACTTTG------GTT------------TCA------GGTGATGCTCACATACCATCTGGTACAGTTTTGGGCAATTTTTATTGCTTTGTAAATACT---------ACTATTGGCAATGAA---ACTACGTCTGCTTTTGTGGGTGCACTACCTAAGACA---GTTCGTGAGTTTGTTATTTCACGCACAGGACATTTTTATATTAATGGCTATCGCTATTTCTCTTTAGGTAATGTAGAAGCCGTTAATTTCAATGTCACTAATGCTGCAACCACT---GTTTGTACTGTTGCGTTAGCTTCTTATGCTGACGTTTTGGTTAATGTGTCACAAACTGCTATTGCTAATATAATTTATTGCAATTCTGTTATTAACAGACTGAGATGTGACCAGTTGTCCTTTGATGTACCAGATGGTTTTTATTCCACAAGCCCTATTCAACCCGTTGAGCTACCTGTGTCTATTGTGTCGCTACCTGTTTATCACAAACACACGTTTATTGTGTTGTATGTTAACTTCGAACTT---------------------------------------CGG---------------CGTGGCCCTGGCAGG---------------------TGCTATAACTGTCGTCCTGCTGTTATT------------AAT---------ATTACACTGGCCAATTTTAATGAA------------------------------ACTAAAGGGCCCTTGTGTGTTGACACATCACACTTCACTACCCAATTCGTTGGT------------------------------------------------GTC---AAG---TTT---------------GATAGGTGGAGTGCTAGTATTAACACGGGAAATTGCCCT---TTTTCTTTTGGCAAAGTTAATAACTTTGTTAAATTTGGCAGTGTATGTTTTTCGCTAAAG---GATATACCCGGTGGTTGCGCAATGCCTATAATGGCTAATTTG------GTTAATCATAAATCTCATAATATAGGCTCATTGTATGTTTCTTGGAGTGATGGTGATGTAATTACTGGCGTCCCGCAA---------CCTGTTGAGGGTGTTAGTTCCTTTATGAATGTTACATTGAATAAATGTACTAAATATAACATTTATGATGTATCTGGTGTGGGTGTTATTCGCATTAGCAATGACACCTTTCTTAATGGAATTACGTACACATCAACTTCAGGTAACCTTCTGGGTTTTAAAGATGTTACTAATGGCACCATCTACTCTATCACTCCTTGTAACCCACCAGATCAGCTTGTTGTTTATCAGCAAGCTGTTGTTGGTGCTATGTTGTCTGAAAACTTTACT------AGTTACGGCTTT------TCTAATGTTGTAGAAATGCCGAAATTTTTCTATGCGTCCAATGGCACT---------TAT------AATTGCACAGACGCTGTTTTAACTTATTCTAGTTTTGGCGTTTGTGCAGATGGTTCTATAATTGCTGTTCAACCACGTAATGTTTCATATGATAGTGTTTCAGCTATTGTCACAGCTAATTTATCTATACCCTCCAATTGGACCACTTCGGTCCAGGTTGAGTATTTACAAATTACAAGTACACCTATCGTAGTTGATTGCTCCACTTATGTTTGCAATGGTAATGTGCGCTGTGTTGAATTGCTTAAGCAGTATACTTCTGCTTGTAAAACTATTGAAGACGCCTTAAGAAATAGCGCCATGCTGGAGTCTGCAGATGTTAGTGAGATGCTCACTTTTGAC------------AAGAAAGCGTTTACACTTGCT---------AATGTTAGTAGTTTT---GGTGACTACAACCTTAGCAGTGTTATACCTAGC------TTGCCCAGAAGTGGTAGTAGAGTGGCTGGTCGC---AGTGCCATAGAAGACATACTTTTTAGCAAACTTGTTACGTCTGGACTTGGCACTGTGGACGCAGACTACAAAAAGTGTACTAAGGGTCTT------------TCCATT---GCTGACTTGGCTTGTGCCCAATATTATAATGGCATTATGGTTTTGCCTGGCGTCGCTGATGCTGAACGTATGGCCATGTATACAGGTTCTTTAATTGGTGGAATT---------------------GCTTTAGGAGGTCTTACA---TCAGCCGCTTCAATACCATTTTCATTAGCAATTCAGTCACGTTTAAATTATGTTGCATTGCAGACTGATGTTTTACAAGAAAATCAGAAAATTCTTGCTGCATCTTTTAATAAAGCAATGACCAACATAGTAGATGCCTTTACTGGTGTTAATGATGCTATTACACAAACTTCACAAGCTCTACAAACAGTTGCTACTGCACTTAATAAGATCCAGGATGTTGTTAATCAACAAGGCAACTCATTGAACCATTTAACTTCTCAGTTGAGGCAGAATTTTCAAGCCATTTCTAGCTCTATTCAGGCTATCTATGACAGACTTGATATTATTCAGGCTGATCAACAAGTAGATAGGCTGATTACTGGTAGATTGGCTGCTCTGAATGTATTCGTTTCTCATACATTGACTAAGTACACTGAAGTTCGTGCTTCCAGACAGCTTGCACAACAAAAAGTGAATGAGTGTGTCAAATCCCAGTCTAAGCGGTATGGCTTCTGTGGAAATGGCACGCACATTTTCTCACTTGTTAATGCTGCTCCTGAGGGGCTTGTTTTTTTTCATACTGTCTTGTTGCCGACACAATATAAGGATGTTGAAGCGTGGTCTGGGTTGTGCGTTGATGGTATAAACGGTTATGTGTTGAGACAACCTAATCTTGCTCTTTACAAA---GAA------GGCAATTATTATAGAATTACATCTCGCATAATGTTTGAACCACGTATTCCCACCATAGCAGATTTTGTCCAAATTGAAAATTGCAATGTCACATTTGTTAACATTTCTCGCTCTGAGTTGCAAACTATTGTGCCAGAGTATATTGATGTTAATAAGACGCTGCAAGAATTAAGTTACAAATTG------CCA------AATTAC---------ACTGTTCCAGACCTAGTTGTCGAACAGTACAACCAGACTATTTTGAATTTGACCAGTGAAATTAGCACCCTTGAAAATAAATCTGCGGAGCTTAATTACACTGTTCAAAAACTGCAAACTTTGATCGACAACATAAATAGCACATTAGTTGACTTAAAGTGGCTCAACCGTGTTGAGACTTATATCAAGTGGCCGTGGTGGGTGTGGTTGTGCATTTCAGTCGTGCTCATCTTTGTGGTGAGTATGTTGCTATTATGTTGTTGTTCTACTGGTTGCTGCGGCTTCTTTAGTTGTTTTGCATCTTCTATTAGAGGTTGTTGTGAA------TCAACTAAACTTCCTTATTACGAC---GTTGAAAAGATCCACATACAG------------------------------TAA
>KM055559_Human229E_China_2005--
ATG------------------------------TTTGTTTTACTTGTTGCA------------------------------------------------------------------------------------------------------------------------------------------------------------------------------------------------------------------------------------------------------------------------------------------------------------------------------------------------------------------------------------------------------------------------------------------------------------------------------------------------------------------------------------------------------------------------------------------------------------------------------------------------------------------------------------------------------------------------------------------------------------------------------------------------------------------------------------------------------------------------------------------------------------------------------------------------------------------------------------------------------------------------------------------------------------------------------------------------------TATGCCTTGTTGCAT------------------------------------------------------------------------------------------------------------------------------------------------------------------------------------------------------------------------------------------------------------------------------------------------------------------------------------ATTGCTGGTTGTCAA---------------------------------------ACT---ACAAATGGGATGAACACTAGTCACTCTGTTTGCAACGGCTGTGTTGGTCATTCGGAAAATGTATTTGCTGTTGAGAGTGGTGGTTATATACCCTCCAACTTTGCATTTAATAATTGGTTCCTCTTAACTAATACCTCATCTGTTGTAGATGGTGTTGTGAGGAGTTTTCAGCCTTTGTTGCTTAATTGCTTATGGTCTGTTTCTGGCTCGCGGCTTACT---ACTGGTTTTGTCTATTTTAATGGTACTGGG---------------------------AGAGGT---GATTGTAAAGGTTTTTATTCA------AATGCTTCG---TCTGATGTCATACGTTACAACATCAATTTT------------GAAGAAAACCTTAGACGTGGAACCATTTTGTTTAAAACA---------TCTTATGGTGCTGTTGTGTTTTATTGTACCAACAACACTTTG------GTT------------TCA------GGTGATGCTCACATACCATCTGGTACAGTTTTGGGCAATTTTTATTGCTTTGTAAATACT---------ACTATTGGCAATGAA---ACTACGTCTGCTTTTGTGGGTGCACTACCTAAGACA---GTTCGTGAGTTTGTTATTTCACGCACAGGACATTTTTATATTAATGGCTATCGCTATTTCTCTTTAGGTAATGTAGAAGCCGTTAATTTCAATGTCACTAATGCTGCAACCACT---GTTTGTACTGTTGCGTTAGCTTCTTATGCTGACGTTTTGGTTAATGTGTCACAAACTGCTATTGCTAATATAATTTATTGCAATTCTGTTATTAACAGACTGAGATGTGACCAGTTGTCCTTTGATGTACCAGATGGTTTTTATTCCACAAGCCCTATTCAATCCGTTGAGCTACCTGTGTCTATTGTGTCGCTACCTGTTTATCACAAACACACGTTTATTGTGTTGTATGTTAACTTCGAACTT---------------------------------------CGG---------------CGTGGCCCTGGCAGG---------------------TGCTATAACTGTCGTCCTGCTGTTGTT------------AAT---------ATTACACTGGCCAATTTTAATGAA------------------------------ACTAAAGGGCCCTTGTGTGTTGACACATCACACTTCACTACCCAATTCGTTGGT------------------------------------------------GTC---AAG---TTT---------------GATAGGTGGAGTGCTAGTATTAACACGGGAAATTGCCCT---TTTTCTTTTGGCAAAGTTAATAACTTTGTTAAATTTGGCAGTGTATGTTTTTCGCTAAAG---GATATACCCGGTGGTTGCGCAATGCCTATAATGGCTAATTTG------GTTAATCTTAATTCTCATAATATAGGCTCATTGTATGTTTCTTGGAGTGATGGTGATGTAATTACTGGCGTCCCGAAA---------CCTGTTGAGGGTGTTAGTTCCTTTATGAATGTTACATTGAATAAATGTACTAAATATAACATTTATGATGTATCTGGTGTGGGTGTTATTCGCATTAGCAATGACACCTTTCTTAATGGAATTACGTACACATCAACTTCAGGTAACCTTCTGGGTTTTAAAGATGTTACTAATGGCACCATCTACTCTATCACTCCTTGTAACCCACCAGATCAGCTTGTTGTTTACCAGCAAGCTGTTGTTGGTGCTATGTTGTCTGAAAACTTTACT------AGTTACGGCTTT------TCTAATGTTGTAGAAATGCCGAAATTTTTCTATGCGTCCAATGGCACT---------TAT------AATTGCACAGACGCTGTTTTAACTTATTCTAGTTTTGGCGTTTGTGCAGATGGTTCTATAATTGCTGTTCAACCACGTAATGTTTCATATGATAGTGTTTCAGCTATTGTCACAGCTAATTTGTCTATACCCTCCAATTGGACCACTTCGGTCCAGGTTGAGTATTTACAAATTACAAGTACACCTATCGTAGTTGATTGCTCCACTTATGTTTGCAATGGTAATGTGCGCTGTGTTGAATTGCTTAAGCAGTATACTTCTGCTTGTAAAACTATTGAAGACGCCTTAAGAAATAGCGCCATGCTGGAGTCTGCAGATGTTAGTGAGATGCTCACTTTTGAC------------AAGAAAGCGTTTACACTTGCT---------AATGTTAGTAGTTTT---GGTGACTACAACCTTAGCAGTGTTATACCTAGC------TTGCCCAGAAGTGGTAGTAGAGTGGCTGGTCGC---AGTGCCATAGAAGACATACTTTTTAGCAAACTTGTTACGTCTGGACTTGGCACTGTGGACGCAGACTACAAAAAGTGTACTAAGGGTCTT------------TCCATT---GCTGACCTGGCTTGTGCCCAATATTATAATGGCATTATGGTTTTGCCTGGCGTCGCTGATGCTGAACGTATGGCCATGTATACAGGTTCTTTAATTGGTGGAATT---------------------GCTTTAGGAGGTCTTACA---TCAGCCGCTTCAATACCATTTTCATTAGCAATTCAGTCACGTTTAAATTATGTTGCATTGCAGACTGATGTTTTACAAGAAAATCAGAAAATTCTTGCTGCATCTTTTAATAAAGCAATGACCAACATAGTAGATGCCTTTACTGGTGTTAATGATGCTATTACACAAACTTCACAAGCTCTACAAACAGTTGCTACTGCACTTAATAAGATCCAGGATGTTGTTAATCAACAAGGCAACTCATTGAACCATTTAACTTCTCAGCTGAGGCAGAATTTTCAAGCCATTTCTAGCTCTATTCAGGCTATCTATGACAGACTTGATATTATTCAGGCTGATCAACAAGTAGATAGGCTGATTACTGGTAGATTGGCTGCTCTGAATGTATTCGTTTCTCACACATTGACTAAGTACACTGAAGTTCGTGCTTCCAGACAGCTTGCACAACAAAAAGTGAATGAGTGTGTCAAATCCCAGTCTAAGCGGTATGGCTTCTGTGGAAATGGCACGCACATTTTCTCACTTGTTAATGCTGCTCCTGAGGGGCTTGTTTTTCTCCATACTGTCTTGTTGCCGACACAATATAAGGATGTTGAAGCGTGGTCTGGGTTGTGCGTTGATGGTAGAAACGGTTATGTGTTGAGACAACCTAATCTTGCTCTTTACAAA---GAA------GGCAATTATTATAGAATTACATCTCGCATAATGTTTGAACCACGTATTCCTACCATAGCAGATTTTGTCCAAATTGAAAATTGCAATGTCACATTTGTTAACATTTCTCGCTCTGAGTTGCAAACTATTGTGCCAGAGTATATTGATGTTAATAAGACGCTGCAAGAATTAAGTTACAAATTG------CCA------AATTAC---------ACTGTTCCAGACCTAGTTGTCGAACAGTACAACCAGACTATTTTGAATTTGACCAGTGAAATTAGCACCCTTGAAAATAAATCTGCGGAGCTTAATTACACTGTTCAAAAACTGCAAACTTTGATTGACAACATAAATAGCACATTAGTTGACTTAAAGTGGCTCAACCGTGTTGAGACTTATATCAAGTGGCCGTGGTGGGTGTGGTTGTGCATTTCAGTCGTGCTCATCTTTGTGGTGAGTATGTTGCTATTATGTTGTTGTTCTACTGGTTGCTGCGGCTTCTTTAGTTGTTTTGCATCTTCTATTAGAGGTTGTTGTGAA------TCAACTAAACTTCCTTATTACGAC---GTTGAAAAGATCCACATACAG------------------------------TAA
>KU291448_Human229E_Germany_2015--
ATG------------------------------TTTGTTTTACTTGTTGCA------------------------------------------------------------------------------------------------------------------------------------------------------------------------------------------------------------------------------------------------------------------------------------------------------------------------------------------------------------------------------------------------------------------------------------------------------------------------------------------------------------------------------------------------------------------------------------------------------------------------------------------------------------------------------------------------------------------------------------------------------------------------------------------------------------------------------------------------------------------------------------------------------------------------------------------------------------------------------------------------------------------------------------------------------------------------------------------------------TATGCCTTGTTGCAT------------------------------------------------------------------------------------------------------------------------------------------------------------------------------------------------------------------------------------------------------------------------------------------------------------------------------------ATTGCTGGTTGTCAA---------------------------------------ACT---ACAAATGGGACGAACACTAGTCACTCTGTTTGCAACGGCTGTGTTGGTCATTCGGAAAATGTATTTGCTGTTGAGAGTGGTGGTTATATACCCTCCAACTTTGCATTTAATAATTGGTTCCTCTTAACTAATACCTCATCTGTTGTAGATGGTGTTGTGAGGAGTTTTCAGCCTTTGTTGCTTAATTGCTTATGGTCTGTTTCTGGCTCGCAGTTTACT---ACTGGTTTTGTCTATTTTAATGGTACTGGC---------------------------AGAGGT---GCTTGTAAAGGTTTTTATTCA------AATGCTTCG---TCTGATGTCATACGTTACAACATCAATTTT------------GAAGAAAACCTTAGACGTGGAACCATTTTGTTTAAAACA---------TCTTATGGTGCTGTTGTGTTTTATTGTACCAACAACACTTTG------GTT------------TCA------GGTGATGCTCACATACCATCTGGTACAGTTTTGGGCAATTTTTATTGCTTTGTAAATACT---------ACTATTGGCAATGAA---ACTACGTCTGCTTTTGTGGGTGCACTACCTAAGACA---GTTCGTGAGTTTGTTATTTCACGCACAGGACATTTTTATATTAATGGCTATCGCTATTTCTCTTTAGGTGATGTAGAAGCCGTTAATTTCAATGTCACTAATGCTGCAACCACT---GTTTGTACTGTTGCGTTAGCTTCTTATGCTGACGTTTTGGTTAATGTGTCACAAACTGCTATTGCTAATATAATTTATTGCAATTCTGTTATTAACAGACTGAGATGTGACCAGCTGTCCTTTGATGTACCAGATGGTTTTTATTCCACAAGCCCTATTCAACCCGTTGAGCTACCTGTGTCTATTGTGTCGCTACCTGTTTATCACAAACACACGTTTATTGTGTTGTATGTTAACTTCGAACAT---------------------------------------CGG---------------CGTGGCCCTGGCAAG---------------------TGCTATAACTGTCGTCCTGCTGTTATT------------AAT---------ATTACACTGGCCAATTTTAATGAA------------------------------ACTAAAGGGCCCTTGTGTGTTGACACATCACACTTCACTACCCAATTCGTTGAT---------------------------------------------AATGTC---AAG---CTT---------------GCTAGGTGGAGTGCTAGTATTAACACGGGAAATTGCCCT---TTTTCTTTTGGCAAAGTTAACAACTTTGTTAAATTTGGCAGTGTATGTTTTTCGCTAAAG---GATATACCCGGTGGTTGCGCAATGCCTATAATGGCTAATTTG------GTTAATTCTAAATCTCATAATATAGGCTCATTGTATGTTTCTTGGAGTGATGGTGATGTAATTACTGGCGTCCCGAAA---------CCTGTTGAGGGTGTTAGTTCCTTTATGAATGTTACATTGAATAAATGTACTAAATATAACATTTATGATGTATCTGGTGTGGGTGTTATTCGCATTAGCAATGACACCTTTCTTAATGGAATTACGTACACATCAACTTCAGGTAACCTTCTGGGTTTTAAAGATGTTACTAATGGCACCATCTACTCTATCACTCCTTGTAACCCACCAGATCAGCTTGTTGTTTATCAGCAAGCTGTTGTTGGTGCTATGTTGTCTGAAAACTTTACT------AGTTACGGCTTT------TCTAATGTTGTAGAAATGCCGAAATTTTTCTATGCGTCCAATGGCACT---------TAT------AATTGCACAGACGCTGTTTTAACGTATTCTAGTTTTGGCGTTTGTGCAGATGGTTCTATAATTGCTGTTCAACCACGTAATGTTTCATATGATAGTGTTTCAGCTATTGTCACAGCTAATTTGTCTATACCCTTCAATTGGACCACTTCGGTCCAGGTTGAGTATTTACAAATTACAAGTACACCTATCGTAGTTGATTGCTCCACTTATGTTTGCAATGGTAATGTGCGCTGTGTTGAATTGCTTAAGCAGTACACTTCTGCTTGTAAAACTATTGAAGACGCCTTAAGAAATAGCGCCATGCTGGAGTCTGCAGATGTTAGTGAGATGCTCACTTTTGAC------------AAGAAAGCGTTTACACTTGCT---------AATGTTAGTAGTTTT---GGTGACTACAACCTTAGCAGTGTTATACCTAGC------TTGCCTAGAAGTGGTAGTAGAGTGGCTGGTCGC---AGTGCCATAGAAGACATACTTTTTAGCAAACTTGTTACGTCTGGACTTGGCACTGTGGACGCAGACTACAAAAAGTGTACTAAGGGTCTT------------TCCATT---GCTGACTTGGCTTGTGCCCAATATTATAATGGCATTATGGTTTTGCCTGGCGTCGCTGATGCTGAACGTATGGCCATGTATACAGGTTCTTTAATTGGTGGAATT---------------------GCTTTAGGAGGTCTTACA---TCAGCCGCTTCAATACCATTTTCATTAGCAATTCAGTCACGTTTAAATTATGTTGCATTGCAGACTGATGTTTTACAAGAAAATCAGAGAATTCTTGCTGCATCTTTTAATAAAGCAATGACCAACATAGTAGATGCCTTTACTGGTGTTAATGATGCTATTACACAAACTTCACAAGCTCTACAAACAGTTGCTACTGCACTTAATAAGATCCAGGATGTTGTTAATCAACAAGGCAACTCATTGAACCATTTAACTTCTCAGTTGAGGCAGAATTTTCAAGCCATTTCTAGCTCTATTCAGGCTATCTATGACAGACTTGATATTATTCAGGCTGATCAACAAGTAGATAGGCTGATTACTGGTAGATTGGCTGCTCTGAATGTATTCGTTTCTCATACATTGACTAAGTACACTGAAGTTCGTGCTTCCAGACAGCTTGCACAACAAAAAGTGAATGAGTGTGTCAAATCCCAGTCTAAGCGGTATGGCTTCTGTGGAAATGGCACGCACATTTTCTCACTTGTTAATGCTGCTCCTGAGGGGCTTGTTTTTCTCCATACTGTCTTGCTGCCGACACAATATAAGGATGTTGAAGCGTGGTCTGGGTTGTGCGTTGATGGTATAAACGGTTATGTGTTGAGACAACCTAATCTTGCTCTTTACAAA---GAA------GGCAATTATTATAGAATTACATCTCGCATAATGTTTGAACCACGTATTCCTACCATAGCAGATTTTGTCCAAATTGAAAATTGCAATGTCACATTTGTTAACATTTCTCGCTCTGAGTTGCAAACTATTGTGCCAGAGTATATTGATGTTAATAAGACGCTGCAAGAATTAAGTTACAAATTG------CCA------AATTAC---------ACTGTTCCAGACCTAGTTGTTGAACAGTACAACCAGACTATTTTGAATTTGACCAGTGAAATTAGCACCCTTGAAAATAAATCTGCGGAGCTTAATTACACTGTTCAAAAACTGCAAACTTTGATCGACAACATAAATAGCACATTAGTTGACTTAAAGTGGCTCAACCGTGTTGAGACTTATATCAAGTGGCCTTGGTGGGTGTGGTTGTGCATTTCAGTCGTGCTCATCTTTGTGGTGAGTATGTTGCTATTATGTTGTTGTTCTACTGGTTGCTGCGGCTTCTTTAGTTGTTTTGCATCTTCTATTAGAGGTTGTTGTGAA------TCAACTAAACTTCCTTATTACGAC---GTTGAAAAGATCCACATACAG------------------------------TAA
>KY369909_Human229E_USA_2016--
ATG------------------------------TTTGTTTTACTTGTTGCA------------------------------------------------------------------------------------------------------------------------------------------------------------------------------------------------------------------------------------------------------------------------------------------------------------------------------------------------------------------------------------------------------------------------------------------------------------------------------------------------------------------------------------------------------------------------------------------------------------------------------------------------------------------------------------------------------------------------------------------------------------------------------------------------------------------------------------------------------------------------------------------------------------------------------------------------------------------------------------------------------------------------------------------------------------------------------------------------------TATGCCTTGTTGCAT------------------------------------------------------------------------------------------------------------------------------------------------------------------------------------------------------------------------------------------------------------------------------------------------------------------------------------ATTGCTGGTTGTCAA---------------------------------------ACT---ACAAATGGGACGAACACTAGTCACTCTGTTTGCAACGGCTGTGTTGGTCATTCGGAAAATGTATTTGCTGTTGAGAGTGGTGGTTATATACCCTCCAACTTCTCATTTAATAATTGGTTCCTCTTAACTAATACCTCATCTGTTGTAGATGGTGTTGTTAGGAGTTTTCAGCCTTTGTTGCTTAATTGCTTATGGTCTGTTTCTGGCTCGCAGTTTACT---ACTGGTTTTGTCTATTTTAATGGTACTGGC---------------------------AGCGGT---GCTTGTAAAGGTTTTTATTCA------AATGCTTCG---TCTGATGTCATACGTTACAACATCAATTTT------------GAAGAAAACCTTAGACGTGGAACCATTTTGTTTAAAACA---------TCTTATGGTGCTGTTGTGTTTTATTGTACCAACAACACTTTG------GTT------------TCA------GGTGATGCTCACATACCATCTGGTACAGTTTTGGGCAATTTTTATTGCTTTGTAAATACT---------ACTATTGGCAATGAA---ACTACGTCTGCTTTTGTGGGTGCACTACCTAAGACA---GTTCGTGAGTTTGTTATTTCACGCACAGGACATTTTTATATTAATGGCTATCGCTATTTCTCTTTAGGTGATGTAGAAGCCGTTAATTTCAATGTCACTAATGCTGCAACCATT---GTTTGTACTGTTGCGTTAGCTTCTTATGCTGACGTTTTGGTTAATGTGTCACAAACTGCTATTGCTAATATAATTTATTGCAATTCTGTTATTAACAGACTGAGATGTGACCAGCTGTCCTTTGATGTACCAGATGGTTTTTATTCCACAAGCCCTATTCAACCCGTTGAGTTACCTATGTCTATTGTGTCGCTACCTGTTTATCACAAACACACGTTTATTGTGTTGCATGTTAAATTCGAACAT---------------------------------------CAG---------------CGTGGCCCTGGCAAG---------------------TGCTATAACTGTCGTCCTTCTGTTATT------------AAT---------ATTACACTGGCCAATTTTAATGAA------------------------------ACTAAAGGGCCCTTGTGTGTTGACACATCACACTTCACTACCCAATTCGTTGAT---------------------------------------------AATGTC---AAG---CTT---------------GCTAGGTGGAGTGCTAGTATTAACACGGGAAATTGCCCT---TTTTCTTTTGGCAAAGTTAATAACTTTGTTAAATTTGGCAGTGTATGTTTTTCGCTAAAG---GACATACCCGGTGGTTGCGCAATGCCTATAATGGCTAATTTG------GTTAATCATAAATCTCATAATATAGGCTCATTGTATGTTTCTTGGAGTGATGGTGATGTAATTACTGGCGTCCCGAAA---------CCTGTTGAGGGTGTTAGTTCCTTTATGAATGTTACATTGAATAAATGTACTAAATATAACATTTATGATGTATCTGGTGTGGGTGTTATTCGCATTAGCAATGACACCTTTCTTAATGGAATTACGTACACATCAACTTCAGGTAACCTTCTGGGTTTTAAAGATGTTACTAATGGCACCATCTACTCTATCACTCCTTGTAACCCACCAGATCAGCTTGTTGTTTATCAGCAAGCTGTTGTTGGTGCTATGTTGTCTGAAAACTTTACT------AGTTACGGCTTT------TCTAATGTTGTAGAAATGCCGAAATTTTTCTATGCGTCCAATGGCACT---------TAT------AATTGCACAGACGCTGTTTTAACTTATTCTAGTTTTGGCGTTTGTGCAGATGGTTCTATAATTGCTGTTCAACCACGTAATGTTTCATATGATAGTGTTTCAGCTATTGTCACAGCTAATTTGTCTATACCCTCCAATTGGACCACTTCGGTCCAGGTTGAGTATTTACAAATTACAAGTACACCTATCGTAGTTGATTGCTCCACTTATGTTTGCAATGGTAATGTGCGCTGTGTTGAATTGCTTAAGCAGTATACTTCTGCTTGTAAAACTATTGAAGACGCCTTAAGAAATAGCGCCATGCTGGAGTCTGCAGATGTTAGTGAGATGCTCACTTTTGAC------------AAGAAAGCGTTTACACTTGCT---------AATGTTAGTAGTTTT---GGTGACTACAACCTTAGCAGTGTTATACCTAGC------TTGCCCAGAAGTGGTAGTAGAGTGGCTGGTCGC---AGTGCCATAGAAGACATACTTTTTAGCAAACTTGTTACGTCTGGACTTGGCACTGTGGACGCAGACTACAAAAAGTGTACTAAGGGTCTT------------TCCATT---GCTGACTTGGCTTGTGCCCAATATTATAATGGCATTATGGTTTTGCCTGGCGTCGCTGATGCTGAACGTATGGCCATGTATACAGGTTCTTTAATTGGTGGAATT---------------------GCTTTAGGAGGTCTTACA---TCAGCCGCTTCAATACCATTTTCATTAGCAATTCAGTCACGTTTAAATTATGTTGCATTGCAGACTGATGTTTTACAAGAAAATCAGAAAATTCTTGCTGCATCTTTTAATAAAGCAATGACCAACATAGTAGATGCCTTTACTGGTGTTAATGATGCTATTACACAAACTTCACAAGCTTTACAAACAGTTGCTACTGCACTTAATAAGATCCAGGATGTTGTTAATCAACAAGGCAACTCATTGAACCATTTAACTTCTCAGTTGAGGCAGAATTTTCAAGCCATTTCTAGCTCTATTCAGGCTATCTATGACAGACTTGATATTATTCAGGCTGATCAACAAGTAGATAGGCTGATTACTGGTAGATTGGCTGCTCTGAATGTATTCGTTTCTCATACATTGACTAAGCACACTGAAGTTCGTGCTTCCAGACAGCTTGCACAACAAAAAGTGAATGAGTGTGTCAAATCCCAGTCTAAGCGGTATGGCTTCTGTGGAAATGGCACGCACATTTTCTCACTTGTTAATGCTGCTCCTGAGGGGCTTGTTTTTCTCCATACTGTCTTGCTGCCGACACAATATAAGGATGTTGAAGCGTGGTCTGGGTTGTGCGTTGATGGTACAAACGGTTATGTGTTGAGACAACCTAATCTTGCTCTTTACAAA---GAA------GGCAATTATTATAGAATTACATCTCGCATAATGTTTGAACCACGTATTCCTACCATAGCAGATTTTGTCCAAATTGAAAATTGCAATGTCACATTTGTTAACATTTCTCGCTCTGAGTTGCAAACTATTGTGCCAGAGTATATTGATGTTAATAAGACGCTGCAAGAATTAAGTTACAAATTG------CCA------AATTAC---------ACTGTTCCAGACCTAGTTGTTGAACAGTACAACCAGACTATTTTGAATTTGACCAGTGAAATTAGCACCCTTGAAAATAAATCTGCGGAGCTTAATTACACTGTTCAAAAACTGCAAACTTTGATCGACAACATAAATAGCACATTAGTTGACTTAAAGTGGCTCAACCGTGTTGAGACTTATATCAAGTGGCCTTGGTGGGTGTGGTTGTGCATTTCAGTCGTGCTCATCTTTGTGGTGAGTATGTTGCTATTATGTTGTTGTTCTACTGGTTGCTGCGGCTTCTTTAGTTGTTTTGCATCTTCTATTAAAGGTTGTTGTGAA------TCAACTAAACTTCCTTATTACGAC---GTTGAAAAGATCCACATACAG------------------------------TAA
>KY369910_Human229E_USA_2016--
ATG------------------------------TTTGTTTTACTTGTTGCA------------------------------------------------------------------------------------------------------------------------------------------------------------------------------------------------------------------------------------------------------------------------------------------------------------------------------------------------------------------------------------------------------------------------------------------------------------------------------------------------------------------------------------------------------------------------------------------------------------------------------------------------------------------------------------------------------------------------------------------------------------------------------------------------------------------------------------------------------------------------------------------------------------------------------------------------------------------------------------------------------------------------------------------------------------------------------------------------------TATGCCTTGTTGCAT------------------------------------------------------------------------------------------------------------------------------------------------------------------------------------------------------------------------------------------------------------------------------------------------------------------------------------ATTGCTGGTTGTCAA---------------------------------------ACT---ACAAATGGGACGAACACTAGTCACTCTGTTTGCAACGGCTGTGTTGGTCATTCGGAAAATGTATTTGCTGTTGAGAGTGGTGGTTATATACCCTCCAACTTTTCATTTAATAATTGGTTCCTCTTAACTAATACCTCATCTGTTGTAGATGGTGTTGTGAGGAGTTTTCAGCCTTTGTTGCTTAATTGCTTATGGTCTGTTTCTGGCTCGCAGCTTACT---ACTGGTTTTGTCTATTTTAATGGTACTGGG---------------------------AGAGGT---GCTTGTAAAGGTTTTTATTCA------AATGCTTCG---TCTGATGTCATACGTTACAACATCAATTTT------------GAAGAAAACCTTAGACGTGGAACCATTTTGTTTAAAACA---------TCTTATGGTGCTGTTGTGTTTTATTGTACCAACAACACTTTG------GTT------------TCA------GGTGATGCTCATATACCATCTGGTACAGTTTTGGGCAATTTTTATTGCTTTGTAAATACT---------ACTATTGGCAATGAA---ACTACGTCTGCTTTTGTGGGTGCACTACCTAAGACA---GTTCGTGAGTTTGTTATTTCACGCACAGGACATTTTTATATTAATGGCTATCGCTATTTCTCTTTAGGTAATGTAGAAGCCGTTAATTTCAATGTCACTAATGCTGCAACCACT---GTTTGTACTGTTGCGTTAGCTTCTTATGCTGACGTTTTGGTTAATGTGTCACAAACTGTTATTGCTAATATAATTTATTGCAATTCTGTTATTAACAGACTGAGATGTGACCAGCTGTCCTTTGATGTACCAGATGGTTTTTATTCCACAAGCCCTATTCAACCCGTTGAGTTACCTGCGTCTATTGTGTCGCTACCTGTTTATCACAAACACACGTTTATTGTGTTGCATGTTAAATTCGAACAT---------------------------------------CAG---------------CGTGGCCCTGGCAAG---------------------TGCTATAACTGTCGTCCTTCTGTTATT------------AAT---------ATTACACTGGCCAATTTTAATGAA------------------------------ACTAAAGGGCCCTTGTGTGTTGACACATCACACTTCACTACCCAATTCGTTGAT---------------------------------------------AATGTC---AAG---CTT---------------GCTAGGTGGAGTGCTAGTATTAACACGGGAAATTGCCCT---TTTTCTTTTGGCAAAGTTAATAACTTTGTTAAATTTGGCAGTGTATGTTTTTCGCTAAAG---GACATACCCGGTGGTTGCGCAATGCCTATAATGGCTAATTTG------GTTAATCATAAATCTCATAATATAGGCTCATTGTATGTTTCTTGGAGTGATGGTGATGTAATTACTGGCGTCCCGAAA---------CCTGTTGAGGGTGTTAGTTCCTTTATGAATGTTACATTGAATAAATGTACTAAATATAACATTTATGGTGTATCTGGTGTGGGTGTTATTCGCATTAGCAATGACACCTTTCTTAATGGAATTACGTACACATCAACTTCAGGTAACCTTCTGGGTTTTAAAGATGTTACTAATGGCACCATCTACTCTATCACTCCTTGTAACCCACCAGATCAGCTTGTTGTTTATCAGCAAGCTGTTGTTGGTGCTATGTTGTCTGAAAACTTTACT------AGTTACGGCTTT------TCTAATGTTGTAGAAATGCCGAAATTTTTCTATGCGTCCAATGGCACT---------TAT------AATTGCACAGACGCTGTTTTAACTTATTCTAGTTTTGGCGTTTGTGCAGATGGTTCTATAATTGCTGTTCAACCACGTAATGTTTCATATGATAGTGTTTCAGCTATTGTCACAGCTAATTTGTCTATACCCTCCAATTGGACCACTTCGGTCCAGGTTGAGTATTTACAAATTACAAGTACACCTATCGTAGTTGATTGCTCCACTTATGTTTGCAATGGTAATGTGCGCTGTGTTGAATTGCTTAAGCAGTATACTTCTGCTTGTAAAACTATTGAAGACGCCTTAAGAAATAGCGCCATGCTGGAGTCTGCAGATGTTAGTGAGATGCTCACTTTTGAC------------AAGAAAGCGTTTACACTTGCT---------AATGTTAGTAGTTTT---GGTGACTACAACCTTAGCAGTGTTATACCTAGC------TTGCCCAGAAGTGGTAGTAGAGTGGCTGGTCGC---AGTGCCATAGAAGACATACTTTTTAGCAAACTTGTTACGTCTGGACTTGGCACTGTGGACGCAGACTACAAAAAGTGTACTAAGGGTCTT------------TCCATT---GCTGACTTGGCTTGTGCCCAATATTATAATGGCATTATGGTTTTGCCTGGCGCCGCTGATGCTGAACGTATGGCCATGTATACAGGTTCTTTAATTGGTGGAATT---------------------GCTTTAGGAGGTCTTACA---TCAGCCGCTTCAATACCATTTTCATTAGCAATTCAGTCACGTTTAAATTATGTTGCATTGCAGACTGATGTTTTACAAGAAAATCAGAAAATTCTTGCTGCATCTTTTAATAAAGCAATGACCAACATAGTAGATGCCTTTACTGGTGTTAATGATGCTATTACACAAACTTCACAAGCTCTACAAACAGTTGCTACTGCACTTAATAAGATCCAGGATGTTGTTAATCAACAAGGCAACTCATTGAACCATTTAACTTCTCAGTTGAGGCAGAATTTTCAAGCCATTTCTAGCTCTATTCAGGCTATCTATGACAGACTTGATATTATTCAGGCTGATCAACAAGTAGATAGGCTGATTACTGGTAGATTGGCTGCTCTGAATGTATTCGTTTCTCATACATTGACTAAGTACACTGAAGTTCGTGCTTCCAGACAGCTTGCACAACAAAAAGTGAATGAGTGTGTCAAATCCCAGTCTAAGCGGTATGGCTTCTGTGGAAATGGCACGCACATTTTCTCACTTGTTAATGCTGCTCCTGAGGGGCTTGTTTTTCTCCATACTGTCTTGCTGCCGACACAATATAAGGATGTTGAAGCGTGGTCTGGGTTGTGCGTTGATGGTATAAACGGTTATGTGTTGAGACAACCTAATCTTGCTCTTTACAAA---GAA------GGCAATTATTATAGAATTACATCTCGCATAATGTTTGAACCACGTATTCCTACCATAGCAGATTTTGTCCAAATTGAAAATTGCAATGTTACATTTGTTAACATTTCTCGCTCTGAGTTGCAAACTATTGTGCCAGAGTATATTGATGTTAATAAGACGCTGCAAGAATTAAGTTACAAATTG------CCA------AATTAC---------ACTGTTCCAGACCTAGTTGTTGAACAGTACAACCAGACTATTTTGAATTTGACCAGTGAAATTAGCACCCTTGAAAATAAATCTGCGGAGCTTAATTACACTGTTCAAAAACTGCAAACTTTGATCGACAACATAAATAGCACATTAGTTGACTTAAAGTGGCTCAACCGTGTTGAGACTTATATCAAGTGGCCTTGGTGGGTGTGGTTGTGCATTTCAGTCGTGCTCATCTTTGTGGTGAGTATGTTGCTATTATGTTGTTGTTCTACTGGTTGCTGCGGCTTCTTTAGTTGTTTTGCATCTTCTATTAAAGGTTGTTGTGAA------TCAACTAAACTTCCTTATTACGAC---GTTGAAAAGATCCACATACAG------------------------------TAA
>KY369914_Human229E_USA_2016--
ATG------------------------------TTTGTTTTACTTGTTGCA------------------------------------------------------------------------------------------------------------------------------------------------------------------------------------------------------------------------------------------------------------------------------------------------------------------------------------------------------------------------------------------------------------------------------------------------------------------------------------------------------------------------------------------------------------------------------------------------------------------------------------------------------------------------------------------------------------------------------------------------------------------------------------------------------------------------------------------------------------------------------------------------------------------------------------------------------------------------------------------------------------------------------------------------------------------------------------------------------TATGCCTTGTTGCAT------------------------------------------------------------------------------------------------------------------------------------------------------------------------------------------------------------------------------------------------------------------------------------------------------------------------------------ATTGCTGGTTGTCAA---------------------------------------ACT---ACAAATGGGACGAACACTAGTCACTCTGTTTGCAACGGCTGTGTTGGTCATTCGGAAAATGTATTTGCTGTTGAGAGTGGTGGTTATATACCCTCCAACTTTGCATTTAATAATTGGTTCCTCTTAACTAATACCTCATCTGTTGTAGATGGTGTTGTGAGGAGTTTTCAGCCTTTGTTGCTTAATTGCTTATGGTCTGTTTATGGCTCGGAGTTTACT---ACTGGTTTTGTCTATTTTAATGGTAATGGG---------------------------AGAGGT---GCTTGTAAAGGTTTTTATTCA------AATGCTTCG---TCTGATGTCATACGTTACAACATCAATTTT------------GAAGAAAACCTTAGACGTGGAACCATTTTGTTTAAAACA---------TCTTATGGTGCTGTTGTGTTTTATTGTACCAACAACACTTTG------GTT------------TCA------GGTGATGCTCACATACCATCTGGTACAGTTTTGGGCAATTTTTATTGCTTTGTAAATACT---------ACTATTGGCAATGAA---ACTACGTCTGCTTTTGTGGGTGCACTACCTAAGACA---GTTCGTGAGTTTGTTATTTCACGCACAGGACATTTTTATATTAATGGCTATCGCTATTTCTCTTTAGGTAATGTAGAAGCCGTTAATTTCAATGTCACTAATGCTGCAACCACT---GTTTGTACTGTTGCGTTAGCTTCTTATGCTGACGTTTTGGTTAATGTGTCACAAACTGCTATTGCTAATATAATTTATTGCAATTCTGTTATTAACAGACTGAGATGTGACCAGCTGTCCTTTGATGTACCAGATGGTTTTTATTCCACAAGCCCTATTCAACCCGTTGAGCTACCTGTGTCTATTGTGTCGCTACCTGTTTATCACAAACACACGTTTATTGTGTTGTATGTTAACTTCGAACAT---------------------------------------CAG---------------CGTGGCCCTGGCAAG---------------------TGCTATAACTGTCGTCCTGCTGTTATT------------AAT---------ATTACACTGGCCAATTTTAATGAA------------------------------ACTAAAGGGCCCTTGTGTGTTGACACATCACACTTCACTACCCAATTTGTCGAT---------------------------------------------AATGTC---AAG---CTT---------------GCTAGGTGGAGTGCTAGTATTAACACGGGAAATTGCCCT---TTTTCTTTTGGCAAAGTTATTAACTTTGTTAAATTTGGCAGTGTATGTTTTTCGTTAAAG---TATATACCCGGTGGTTGCGCAATGCCTATAATGGCTAATTTG------GTTAATCATAAATCTCATAATATAGGCTCATTGTATGTTTCTTGGAGTGATGGTGATGTAATTACTGGCGTCCCGAAA---------CCTGTTGAGGGTGTTAGTTCCTTTATGAATGTTACATTGAATAAATGTACTAAATATAACATTTATGATGTATCTGGTGTGGGTGTTATTCGCATTAGCAATGACACCTTTCTTAATGGAATTACGTACACATCAACTTCAGGTAACCTTCTGGGTTTTAAAGATGTTACTAATGGCACCATCTACTCTATTACTCCCTGTAACCCACCAGATCAGCTTGTTGTTTATCAGCAAGCTGTTGTTGGTGCTATGTTGTCTGAAAACTTTACT------AGTTACGGCTTT------TCTAATGTTGTAGAAATGCCGAAATTTTTCTATGCGTCCAATGGCACT---------TAT------AATTGCACAGACGCTGTTTTAACTTATTCTAGTTTTGGCGTTTGTGCAGATGGTTCTATAATTGCTGTTCAACCACGTAATGTTTCATATGATAGTGTTTCAGCTATTGTCACAGCTAATTTGTCTATACCCTCCAATTGGACCACTTCGGTCCAGGTTGAGTATTTACAAATTACAAGTACACCTATCGTAGTTGATTGCTCCACTTATGTTTGCAATGGTAATGTGCGCTGTGTTGAATTGCTTAAGCAGTACACTTCTGCTTGTAAAACTATTGAAGACGCCTTAAGAAATAGCGCCATGCTGGAGTCTGCAGATGTTAGTGAGATGCTCACTTTTGAC------------AAGAAAGCGTTTACACTTGCT---------AATGTTAGTAGTTTT---GGTGACTACAACCTTAGCAGTGTTATACCTAGC------TTGCCCAGAAGTGGTAGTAGAGTGGCTGGTCGC---AGTGCCATAGAAGACATACTTTTTAGCAAACTTGTTACGTCTGGACTTGGCACTGTAGACGCAGACTACAAAAAGTGTACTAAGGGTCTT------------TCCATT---GCTGACTTGGCTTGTGCCCAATATTATAATGGCATTATGGTTTTGCCTGGCGTCGCTGATGCTGAACGTATGGCCATGTATACAGGTTCTTTAATTGGTGGAATT---------------------GCTTTAGGAGGTCTTACA---TCAGCCGCTTCAATACCATTTTCATTAGCAATTCAGTCACGTTTAAATTATGTTGCATTGCAGACTGATGTTTTACAAGAAAATCAGAGAATTCTTGCTGCATCTTTTAATAAAGCAATGACCAACATAGTAGATGCCTTTACTGGTGTTAATGATGCTATTACACAAACTTCACAAGCTCTACAAACAGTTGCTACTGCACTTAATAAGATCCAGGATGTTGTTAATCAACAAGGCAACTCATTGAACCATTTAACTTCTCAGTTGAGGCAGAATTTTCAAGCCATTTCTAGCTCTATTCAGGCTATCTATGACAGACTTGATATTATTCAGGCTGATCAACAAGTAGATAGGCTGATTACTGGTAGATTGGCTGCTCTGAATGTATTCGTTTCTCATACATTGACTAAGTACACTGAAGTTCGTGCTTCTAGACAGCTTGCACAACAAAAAGTGAATGAGTGTGTCAAATCCCAGTCTAAGCGGTATGGCTTCTGTGGAAATGGCACGCACATTTTCTCACTTGTTAATGCTGCTCCTGAGGGGCTTGTTTTTCTCCATACTGTCTTGCTGCCGACACAATATAAGGATGTTGAAGCGTGGTCTGGGTTGTGCGTTGATGGTATAAACGGTTATGTGTTGAGACAACCTAATCTTGCTCTTTACAAA---GAA------GGCAATTATTATAGAATTACATCTCGCATAATGTTTGAACCACGTATTCCTACCATAGCAGATTTTGTCCAAATTGAAAATTGCAATGTCACATTTGTTAACATTTCTCGCTCTGAGTTGCAAACTATTGTGCCAGAGTATATTGATGTTAATAAGACGCTGCAAGAATTAAGTTACAAATTG------CCA------AATTAC---------ACTGTTCCAGACCTAGTTGTTGAACAGTACAACCAGACTATTTTGAATTTGACCAGTGAAATTAGCACCCTTGAAAATAAATCTGCGGAGCTTAATTACACTGTTCAAAAACTGCAAACTTTGATCGACAACATAAATAGCACATTAGTTGACTTAAAGTGGCTCAACCGTGTTGAGACTTATATCAAGTGGCCTTGGTGGGTGTGGTTGTGCATTTCAGTCGTGCTCATCTTTGTGGTGAGTATGTTGCTATTATGTTGTTGTTCTACTGGTTGCTGCGGCTTCTTTAGTTGTTTTGCATCTTCTATTAGAGGTTGTTGTGAA------TCAACTAAACTTCCTTATTACGAC---GTTGAAAAGATCCACATACAG------------------------------TAA
>KY674919_Human229E_USA_2016--
ATG------------------------------TTTGTTTTACTTGTTGCA------------------------------------------------------------------------------------------------------------------------------------------------------------------------------------------------------------------------------------------------------------------------------------------------------------------------------------------------------------------------------------------------------------------------------------------------------------------------------------------------------------------------------------------------------------------------------------------------------------------------------------------------------------------------------------------------------------------------------------------------------------------------------------------------------------------------------------------------------------------------------------------------------------------------------------------------------------------------------------------------------------------------------------------------------------------------------------------------------TATGCCTTGTTGCAT------------------------------------------------------------------------------------------------------------------------------------------------------------------------------------------------------------------------------------------------------------------------------------------------------------------------------------ATTGCTGGTTGTCAA---------------------------------------ACT---ACAAATGGGATGAACACTAGTCACTCTGTTTGCAACGGCTGTGTTGGTCATTCGGAAAATGTATTTGCTGTTGAGAGTGGTGGTTATATACCCTCCAACTTTGCATTTAATAATTGGTTCCTCTTAACTAATACCTCATCTGTTGTAGATGGTGTTGTGAGGAGTTTTCAGCCTTTGTTGCTTAATTGCTTATGGTCTGTTTCTGGCTCGCGGCTTACT---ACTGGTTTTGTCTATTTTAATGGTACTGGG---------------------------AGAGGT---GATTGTAAAGGTTTTTATTCA------AATGCTTCG---TCTGATGTCATACGTTACAACATCAATTTT------------GAAGAAAACCTTAGACGTGGAACCATTTTGTTTAAAACA---------TCTTATGGTGCTGTTGTGTTTTATTGTACCAACAACACTTTG------GTT------------TCA------GGTGATGCTCACATACCATCTGGTACAGTTTTGGGCAATTTTTATTGCTTTGTAAATACT---------ACTATTGGCAATGAA---ACTACGTCTGCTTTTGTGGGTGCACTACCTAAGACA---GTTCGTGAGTTTGTTATTTCACGCACAGGACATTTTTATATTAATGGCTATCGCTATTTCTCTTTAGGTAATGTAGAAGCCGTTAATTTCAATGTCACTAATGCTGCAACCACT---GTTTGTACTGTTGCGTTAGCTTCTTATGCTGACGTTTTGGTTAATGTGTCACAAACTGCTATTGCTAATATAATTTATTGCAATTCTGTTATTAACAGACTGAGATGTGACCAGTTGTCCTTTGATGTACCAGATGGTTTTTATTCCACAAGCCCTATTCAATCCGTTGAGCTACCTGTGTCTACTGTGTCGCTACCTGTTTATCACAAACACACGTTTATTGTGTTGTATGTTAACTTTGAACTT---------------------------------------CGG---------------CGTGGCCCTGGCAGG---------------------TGCTATAACTGTCGTCCTGCTGTTGTT------------AAT---------ATTACACTGGCCAATTTTAATGAA------------------------------ACTAAAGGGCCCTTGTGTGTTGACACATCACACTTCACTACCCAATTCGTTGGT------------------------------------------------GTC---AAG---TTT---------------GATAGGTGGAGTGCTAGTATTAACACGGGAAATTGCCCT---TTTTCTTTTGGCAAAGTTAATAACTTTGTTAAATTTGGCAGTGTATGTTTTTCGCTAAAG---GATATACCCGGTGGTTGCGCAATGCCTATAATGGCTAATTTG------GCTAATCTTAATTCTCATAATATAGGCTCATTGTATGTTTCTTGGAGTGATGGTGATGTAATTACTGGCGTCCCGAAA---------CCTGTTGAGGGTGTTAGTTCCTTTATGAATGTTACATTGAATAAATGTACTAAATATAACATTTATGATGTATCTGGTGTGGGTGTTATTCGCATTAGCAATGACACCTTTCTTAATGGAATTACGTACACATCAACTTCAGGTAACCTTCTGGGTTTTAAAGATGTTACTAATGGCACCATCTACTCTATCACTCCTTGTAACCCACCAGATCAGCTTGTTGTTTATCAGCAAGCTGTTGTTGGTGCTATGTTGTCAGAAAACTTTACT------AGTTACGGCTTT------TCTAATGTTGTAGAAATGCCGAAATTTTTCTATGCGTCCAATGGCACT---------TAT------AATTGCACAGACGCTGTTTTAACTTATTCTAGTTTTGGCGTTTGTGCAGATGGTTCTATAATTGCTGTTCAACCACGTAATGTTTCATATGATAGTGTTTCAGCTATTGTCACAGCTAATTTGTCTATACCCTCCAATTGGACCACTTCGGTCCAGGTTGAGTATTTACAAATTACAAGTACACCTATCGTAGTTGATTGCTCCACTTATGTTTGCAATGGTAATGTGCGCTGTGTTGAATTGCTTAAGCAGTATACTTCTGCTTGTAAAACTATTGAAGACGCCTTAAGAAATAGCGCCATGCTGGAGTCTGCAGATGTTAGTGAGATGCTCACTTTTGAC------------AAGAAAGCGTTTACACTTGCT---------AATGTTAGTAGCTTT---GGTGACTACAACCTTAGCAGTGTTATACCTAGC------TTGCCCAGAAGTGGTAGTAGAGTGGCTGGTCGC---AGTGCCATAGAAGACATACTTTTCAGCAAACTTGTTACGTCTGGACTTGGCACTGTGGACGCAGACTACAAAAAGTGTACTAAGGGTCTT------------TCCATT---GCTGACCTGGCTTGTGCCCAATATTATAATGGCATTATGGTTTTGCCTGGCGTCGCTGATGCTGAACGTATGGCCATGTATACAGGTTCTTTAATTGGTGGAATT---------------------GCTTTAGGAGGTCTTACA---TCAGCCGCTTCAATACCATTTTCATTAGCAATTCAGTCACGTTTAAATTATGTTGCATTGCAGACTGATGTTTTACAAGAAAATCAGAAAATTCTTGCTGCATCTTTTAATAAAGCAATGACCAACATAGTAGATGCCTTTACTGGTGTTAATGATGCTATTACACAAACTTCACAAGCTCTACAAACAGTTGCTACTGCACTTAATAAGATCCAGGATGTTGTTAATCAACAAGGCAACTCATTGAACCATTTAACTTCTCAGTTGAGGCAGAATTTTCAAGCCATTTCTAGCTCTATTCAGGCTATCTATGACAGACTTGATATTATTCAGGCTGATCAACAAGTAGATAGGCTGATTACTGGTAGATTGGCTGCTCTGAATGTATTCGTTTCTCATACATTGACTAAGTACACTGAAGTTCGTGCTTCCAGACAGCTTGCACAACAAAAAGTGAATGAGTGTGTCAAATCCCAGTCTAAGCGGTATGGCTTCTGTGGAAATGGCACGCACATTTTCTCACTTGTTAATGCTGCTCCTGAGGGGCTTGTTTTTCTCCATACTGTCTTGTTGCCGACACAATATAAGGATGTTGAAGCGTGGTCTGGGTTGTGCGTTGATGGTAGAAACGGTTATGTGTTGAGACAACCTAATCTTGCTCTTTACAAA---GAA------GGCAATTATTATAGAATTACATCTCGCATAATGTTTGAACCACGTATTCCTACCATAGCAGATTTTGTCCAAATTGAAAATTGCAATGTCACATTTGTTAACATTTCTCGCTCTGAGTTGCAAACTATTGTGCCAGAGTATATTGATGTTAATAAGACGCTGCAAGAATTAAGTTACAAATTG------CCA------AATTAC---------ACTGTTCCAGACCTAGTTGTCGAACAGTACAACCAGACTATTTTGAATTTGACCAGTGAAATTAGCACCCTTGAAAATAAATCTGCGGAGCTTAATTACACTGTTCAAAAACTGCAAATTTTGATCGACAACATAAATAGCACATTAGTTGACTTAAAGTGGCTCAACCGTGTTGAGACTTATATCAAGTGGCCGTGGTGGGTGTGGTTGTGCATTTCAGTCGTGCTCATCTTTGTGGTGAGTATGTTGCTATTATGTTGTTGTTCTACTGGTTGCTGCGGCTTCTTTAGTTGTTTTGCATCTTCTATTAGAGGTTGTTGTGAA------TCAACTAAACTTCCTTATTACGAC---GTTGAAAAGATTCACATACAG------------------------------TAA
>KY684760_Human229E_USA_2016--
ATG------------------------------TTTGTTTTACTTGTTGCA------------------------------------------------------------------------------------------------------------------------------------------------------------------------------------------------------------------------------------------------------------------------------------------------------------------------------------------------------------------------------------------------------------------------------------------------------------------------------------------------------------------------------------------------------------------------------------------------------------------------------------------------------------------------------------------------------------------------------------------------------------------------------------------------------------------------------------------------------------------------------------------------------------------------------------------------------------------------------------------------------------------------------------------------------------------------------------------------------TATGCCTTGTTGCAT------------------------------------------------------------------------------------------------------------------------------------------------------------------------------------------------------------------------------------------------------------------------------------------------------------------------------------ATTGCTGGTTGTCAA---------------------------------------ACT---ACAAATGGGACGAACACTAGTCACTCTGTTTGCAACGGCTGTGTTGGTCATTCGGAAAATGTATTTGATGTTGAGAGTGGTGGTTATATACCCTCCAACTTTGCATTTAATAATTGGTTCCTCTTAACTAATACCTCATCTGTTGTAGATGGTGTTGTGAGGAGTTTTCAGCCTTTGTTGCTTAATTGCTTATGGTCTGTTTCTGGCTCGCAGTTTACT---ACTGGTTTTGTCTATTTTAATGGTACTGGC---------------------------AGAGGT---GCTTGTAAAGGTTTTTATTCA------AATGCTTCG---TCTGATGTCATACGTTACAACATCAATTTT------------GAAGAAAACCTTAGACGTGGAACCATTTTGTTTAAAACA---------TCTTATGGTGCTGTTGTGTTTTATTGTACCAACAACACTTTG------GTT------------TCA------GGTGATGCTCACATACCATCTGGTACAGTTTTGGGCAATTTTTATTGCTTTGTAAATACT---------ACTATTGGCAATGAA---ACTACGTCTGCTTTTGTGGGTGCACTACCTAAGACA---GTTCGTGAGTTTGTTATTTCACGCACAGGACATTTTTATATTAATGGCTATCGCTATTTCTCTTTAGGTGATGTAGAAGCCGTTAATTTCAATGTCACTAATGCTGCAACCACT---GTTTGTACTGTTGCGTTAGCTTCTTATGCTGACGTTTTGGTTAATGTGTCACAAACTGCTATTGCTAATATAATTTATTGCAATTCTGTTATTAACAGACTGAGATGTGACCAGCTGTCCTTTGATGTACCAGATGGTTTTTATTCCACAAGCCCTATTCAACCCGTTGAGCTACCTGAGTCTATTGTGTCGCTACCTGTTTATCACAAACACACGTTTATTGTGTTGCATGTTAAATTCGAACAT---------------------------------------GGG---------------CGTGGCCCTGGCAAG---------------------TGTTATAACTGTCGTCCTGCTGTTATT------------AAT---------ATTACACTGGCCAATTTTAATGAA------------------------------ACTAAAGGGCCCTTGTGTGTTGACACATCACACTTCACTACCCAATTCGTTGAT---------------------------------------------AATGTC---AAG---CTT---------------GCTAGGTGGAGTGCTAGTATTAACACGGGAAATTGCCCT---TTTTCTTTTGGCAAAGTTAATAACTTTGTTAAATTTGGCAGTGTATGTTTTTCGCTAAAG---GATATACCCGGTGGTTGCGCAATGCCTATAATGGCTAATTTG------GTTAATCATAAATCTCATAATATAGGCTCATTGTATGTTTCTTGGAGTGATGGTGATGTAATTACTGGTGTCCCGAAA---------CCTGTTGAGGGTGTTAGTTCCTTTATGAATGTTACATTGAATAAATGTACTAAATATAACATTTATGATGTATCTGGTGTGGGTGTTATTCGCATTAGCAATGACACCTTTCTTAATGGAATTACGTACACATCAACTTCAGGTAACCTTCTGGGTTTTAAAGATGTTACTAATGGCACCATCTACTCTATCACTCCTTGTAACCCACCAGATCAGCTTGTTGTCTATCAGCAAGCTGTTGTTGGTGCTATGTTGTCTGAAAACTTTACT------AGTTACGGCTTT------TCTAATGTTGTAGAAATGCCGAAATTTTTCTATGCGTCCAATGGCACT---------TAT------AATTGCACAGACGCTGTTTTAACGTATTCTAGTTTTGGCGTTTGTGCAGATGGTTCTATAATTGCTGTTCAACCACGTAATGTTTCATATGATAGTGTTTCAGCTATTGTCACAGCTAATTTGTCTATACCCTCCAATTGGACCACTTCGGTCCAGGTTGAGTATTTACAAATTACAAGTACACCTATCGTAGTTGATTGCTCCACTTATGTTTGCAATGGTAATGTGCGCTGTGTTGAATTGCTTAAGCAGTACACTTCTGCTTGTAAAACTATTGAAGACGCCTTAAGAAATAGCGCCATGCTGGAGTCTGCAGATGTTAGTGAGATGCTCACTTTTGAC------------AAGAAAGCGTTTACACTTGCT---------AATGTTAGTAGTTTT---GGTGACTACAACCTTAGCAGTGTTATACCTAGC------TTGCCCAGAAGTGGTAGTAGAGTGGCTGGTCGC---AGTGCCATAGAAGACATACTTTTTAGCAAACTTGTTACGTCTGGACTTGGCACTGTGGACGCAGACTACAAAAAGTGTACTAAGGGTCTT------------TCCATT---GCTGACTTGGCTTGTGCCCAATATTATAATGGCATTATGGTTTTGCCTGGCGTCGCTGATGCTGAACGTATGGCCATGTATACTGGTTCTTTAATTGGTGGAATT---------------------GCTTTAGGAGGTCTTACA---TCAGCCGCTTCAATACCATTTTCATTAGCAATTCAGTCACGTTTAAATTATGTTGCATTGCAGACTGATGTTTTACAAGAAAATCAGAGAATTCTTGCTGCATCTTTTAATAAAGCAATGACCAACATAGTAGATGCCTTTACTGGTGTTAATGATGCTATTACACAAACTTCACAAGCTCTACAAACAGTTGCTACTGCACTTAATAAGATCCAGGATGTTGTTAATCAACAAGGCAACTCATTGAGCCATTTAACTTCTCAGTTGAGGCAGAATTTTCAAGCCATTTCTAGCTCTATTCAGGCTATCTATGACAGACTTGATATTATTCAGGCTGATCAACAAGTAGATAGGCTGATTACTGGTAGATTGGCTGCTCTGAATGTATTCGTTTCTCATACATTGACTAAGTACACTGAAGTTCGTGCTTCCAGACAGCTTGCACAACAAAAAGTTAATGAGTGTGTCAAATCCCAGTCTAAGCGGTATGGCTTCTGTGGAAATGGCACGCACATTTTCTCACTTGTTAATGCTGCTCCTGAGGGGCTTGTTTTTCTCCATACTGTCTTGCTGCCGACACAATATAAGGATGTTGAGGCGTGGTCTGGGTTGTGCGTTGATGGTATAAACGGTTATGTGTTGAGACAACCTAATCTTGCTCTTTACAAA---GAA------GGCAATTATTATAGAATTACATCTCGCATAATGTTTGAACCACGTATTCCTACCATAGCAGATTTTGTCCAAATTGAAAATTGCAATGTCACATTTGTTAACATTTCTCGCTCTGAGTTGCAAACTATTGTGCCAGAGTATATTGATGTTAATAAGACGCTGCAAGAATTAAGTTACAAATTG------CCA------AATTAC---------ACTGTTCCAGACCTAGTTGTTGAACAGTACAACCAGACTATTTTGAATTTGACCAGTGAAATTAGCACCCTTGAAAATAAATCTGCGGAGCTTAATTACACTGTTCAAAAACTGCAAACTTTGATCGACAACATAAATAGCACATTAGTTGACTTAAAGTGGCTCAACCGTGTTGAGACTTATATCAAGTGGCCTTGGTGGGTGTGGTTGTGCATTTCAGTCGTGCTCATCTTTGTGGTGAGTATGTTGCTATTATGTTGTTGTTCTACTGGTTGCTGCGGCTTCTTTAGTTGTTTTGCATCTTCTATTAGAGGTTGTTGTGAA------TCAACTAAACTTCCTTATTACGAC---GTTGAAAAGATCCACATACAG------------------------------TAA
>MF542265_Human229E_Haiti_2016-03-
ATG------------------------------TTTGTTTTACTTGTTGCA------------------------------------------------------------------------------------------------------------------------------------------------------------------------------------------------------------------------------------------------------------------------------------------------------------------------------------------------------------------------------------------------------------------------------------------------------------------------------------------------------------------------------------------------------------------------------------------------------------------------------------------------------------------------------------------------------------------------------------------------------------------------------------------------------------------------------------------------------------------------------------------------------------------------------------------------------------------------------------------------------------------------------------------------------------------------------------------------------TATGCCTTGTTGCAT------------------------------------------------------------------------------------------------------------------------------------------------------------------------------------------------------------------------------------------------------------------------------------------------------------------------------------ATTGCTGGTTGTCAA---------------------------------------ACT---ACAAATGGGACGAACACTAGTAACTCTGTTTGCAACGGCTGTGTTGGTCATTCGGAAATTGTATTTGATGTTGAGAGTGGTGGTTATATAACCTCCAACGTTGCATTTAATAATTGGTTCCTCTTAACTAATACCTCATCTGTTGTAGATGGTGTTGTGAGGAGTTTTCAGCCTTTGTTGCTTAATTGCTTATGGTCTGTTTCTGGCTCGCAGTTTACT---ACTGGTTTTGTCTATTTTAATGGTACTGGC---------------------------AGAGGT---GCTTGTAAAGGTTTTTATTCA------AATGCTTCG---TCTGATGTCATACGTTACAACATCAATTTT------------GAAGAAAACCTTAGACGTGGAACCATTTTGTTTAAAACA---------TCTTATGGTGCTGTTGTGTTTTATTGTACCAACAACACTTTG------GTT------------TCA------GGTGATGCTCACATACCATCTGGTACAGTTTTGGGCAATTTTTATTGCTTTGTAAATACT---------ACTATTGGCAATGAA---ACTACGTCTGCTTTTGTGGGTGCACTACCTAAGACA---GTTCGTGAGTTTGTTATTTCACGCACAGGACATTTTTATATTAATGGCTATCGCTATTTCTCTTTAGGTGATGTAGAAGCCGTTAATTTCAATGTCACTAATGCTGCAACCACT---GTTTGTACTGTTGCGTTAGCTTCTTATGCTGACGTTTTGGTTAATGTGTCACAAACTGCTATTGCTAATATAATTTATTGCAATTCTGTTATTAACAGACTGAGATGTGACCAGCTGTCCTTTGATGTACCAGATGGTTTTTATTCCACAAGCCCTATTCAACCCGTTGAGTTACCTATGTCTATTGTGTCGCTACCTGTTTATCACAAACACACGTTTATTGTGTTGCATGTTAAATTCGAACAT---------------------------------------CAG---------------CGTGGCCCTGGCAAG---------------------TGCTATAACTGTCGTCCTTCTGTTATT------------AAT---------ATTACACTGGCCAATTTTAATGAA------------------------------ACTAAAGGGCCCTTGTGTGTTGACACATCACACTTCACTACCCAATTCGTTGAT---------------------------------------------AATGTC---AAG---CTT---------------GCTAGGTGGAGTGCTAGTATTAACACGGGAAATTGCCCT---TTTTCTTTTGGCAAAGTTAATAACTTTGTTAAATTTGGCAGTGTATGTTTTTCGCTAAAG---GATATACCCGGTGGTTGCGCAATGCCTATAATGGCTAATTTG------GTTAATCATAAATCTCATAATATAGGCTCATTGTATGTTTCTTGGAGTGATGGTGATGTAATTACTGGCGTCCCGAAA---------CCTGTTGAGGGTGTTAGTTCCTTTATGAATGTTACATTGAATAAATGTACTAAATATAACATTTATGATGTATCTGGTGTGGGTGTTATTCGCATTAGCAATGACACCTTTCTTAATGGAATTACGTACACATCAACTTCAGGTAACCTTCTGGGTTTTAAAGATGTTACTAATGGCACCATCTACTCTATCACTCCTTGTAACCCACCGGATCAGCTTGTTGTCTATCAGCAAGCTGTTGTTGGTGCTATGTTGTCTGAAAACTTTACT------AGTTACGGCTTT------TCTAATGTTGTAGAAATGCCGAAATTTTTCTATGCGTCCAATGGCACT---------TAT------AATTGCACAGACGCTGTTTTAACGTATTCTAGTTTTGGCGTTTGTGCAGATGGTTCTATAATTGCTGTTCAACCACGTAATGTTTCATATGATAGTGTTTCAGCTATTGTCACAGCTAATTTGTCTATACCCTCCAATTGGACCACTTCGGTCCAGGTTGAGTATTTACAAATTACAAGTACACCTATCGTAGTTGATTGCTCCACTTATGTTTGCAATGGTAATGTGCGCTGTGTTGAATTGCTTAAGCAGTATACTTCTGCTTGTAAAACTATTGAAGACGCCTTAAGAAATAGCGCCATGCTGGAGTCTGCAGATGTTAGTGAGATGCTCACTTTTGAC------------AAGAAAGCGTTTACACTTGCT---------AATGTTAGTAGTTTT---GGTGACTACAACCTTAGCAGTGTTATACCTAGC------TTGCCCAGAAGTGGTAGTAGAGTGGCTGGTCGT---AGTGCCATAGAAGACATACTTTTTAGCAAACTTGTTACGTCTGGACTTGGCACTGTGGACGCAGACTACAAAAAGTGTACTAAGGGTCTT------------TCCATT---GCTGACTTGGCTTGTGCCCAATATTATAATGGCATTATGGTTTTGCCTGGCGTCGCTGATGCTGAACGTATGGCCATGTATACAGGTTCTTTAATTGGTGGAATT---------------------GCTTTAGGAGGTCTTACA---TCAGCCGCTTCAATACCATTTTCATTAGCAATTCAGTCACGTTTAAATTATGTTGCATTGCAGACTGATGTTTTACAAGAAAATCAGAGAATTCTTGCTGCATCTTTTAATAAAGCAATGACCAACATAGTAGATGCCTTTACTGGTGTTAATGATGCTATTACACAAACTTCACAAGCTCTACAAACAGTTGCTACTGCACTTAATAAGATCCAGGATGTTGTTAATCAACAAGGCAACTCATTGAACCATTTAACTTCTCAGTTGAGGCAGAATTTTCAAGCCATTTCTAGCTCTATTCAGGCTATCTATGACAGACTTGATATTATTCAGGCTGATCAACAAGTAGATAGGCTGATTACTGGTAGATTGGCTGCTCTGAATGTATTCGTTTCTCATACATTGACTAAGTACACTGAAGTTCGTGCTTCCAGACAGCTTGCACAACAAAAAGTGAATGAGTGTGTCAAATCCCAGTCTAAGCGGTATGGCTTCTGTGGAAATGGCACGCACATTTTCTCACTTGTTAATGCTGCTCCTGAGGGGCTTGTTTTTCTCCATACTGTCTTGCTGCCGACACAATATAAGGATGTTGAGGCGTGGTCTGGGTTGTGCGTTGATGGTATAAACGGTTATGTGTTGAGACAACCTAATCTTGCTCTTTACAAA---GAA------GGCAATTATTATAGAATTACATCTCGCATAATGTTTGAACCACGTATTCCTACCATAGCAGATTTTGTCCAAATTGAAAATTGCAATGTCACATTTGTTAACATTTCTCGCTCTGAGTTGCAAACTATTGTGCCAGAGTATATTGATGTTAATAAGACGCTGCAAGAATTAAGTTACAAATTG------CCA------AATTAC---------ACTGTTCCAGACCTAGTTGTTGAACAGTACAACCAGACTATTTTGAATTTGACCAGTGAAATTAGCACCCTTGAAAATAAATCTGCGGAGCTTAATTACACTGTTCAAAAACTGCAAACTTTGATCGACAACATAAATAGCACATTAGTTGACTTAAAGTGGCTCAACCGTGTTGAGACTTATATCAAGTGGCCTTGGTGGGTGTGGTTGTGCATTTCAGTCGTGCTCATCTTTGTGGTGAGTATGTTGCTATTATGTTGTTGTTCTACTGGTTGCTGCGGCTTCTTTAGTTGTTTTGCATCTTCTATTAGAGGTTGTTGTGAA------TCAACTAAACTTCCTTATTACGAC---GTTGAAAAGATCCACATACAG------------------------------TAA
>MN306046_Human229E_USA_2019--
ATG------------------------------TTTGTTTTACTTGTTGCA------------------------------------------------------------------------------------------------------------------------------------------------------------------------------------------------------------------------------------------------------------------------------------------------------------------------------------------------------------------------------------------------------------------------------------------------------------------------------------------------------------------------------------------------------------------------------------------------------------------------------------------------------------------------------------------------------------------------------------------------------------------------------------------------------------------------------------------------------------------------------------------------------------------------------------------------------------------------------------------------------------------------------------------------------------------------------------------------------TATGCCTTGTTGCAT------------------------------------------------------------------------------------------------------------------------------------------------------------------------------------------------------------------------------------------------------------------------------------------------------------------------------------ATTGCTGGTTGTCAA---------------------------------------ACT---ACAAATGGGACGAACACTAGTCACGCTGTTTGCAACGGCTGTGTTGGTCATTCGGAAAATGTATTTGCTGTTGAGAGTGGTGGTTATATACCCTCCAACTTTGCATTTAATAATTGGTTCCTCTTAACTAATACCTCATCTGTTGTAGATGGTGTTGTGAGGAGTTTTCAGCCTTTGTTGCTTAATTGCTTATGGTCTGTTTCTGGCTCGCAGGTTATT---ACTGGTTTTGTCTATTTTAATGGTACTGGG---------------------------AGAGGT---GCTTGTAAAGGTTTTTATTCA------AATGCTTCG---TCTGATGTCATACGTTACAACATCAATTTT------------GAAGAAAACCTTAGACGTGGAACCATTTTGTTTAAAACA---------TCTTATGGTGCTGTTGTGTTTTATTGTACCAACAACACTTTG------GTT------------TCA------GGTGATGCTCACATACCATCTGGTACAGTTTTGGGCAATTTTTATTGCTTTGTAAATACT---------ACTATTGGCAATGAA---ACTACGTCTGCTTTTGTGGGTGCACTACCTAAGACA---GTTCGTGAGTTTGTTATTTCACGCACAGGACATTTTTATATTAATGGCTATCGCTATTTCTCTTTAGGTAATGTAGAAGCCGTTAATTTCAATGTCACTAATGCTGCAACCACT---GTTTGTACTGTTGCGTTGGCTTCTTATGCTGACGTTTTGGTTAATGTGTCACAAACTGCTATTGCTAATATAATTTATTGCAATTCTGTTATTAACAGACTGAGATGTGACCAGCTGTCCTTTGATGTACCAGATGGTTTTTATTCCACAAGCCCTATTCAACCCGTTGAGCTACCTGTGTCTATTGTGTCGCTACCTGTTTATCACAAACACACGTTTATTGTGTTGTATGTTAACTTCGAACAT---------------------------------------CAG---------------CGTGGCCCTGGCAAG---------------------TGCTATAACTGTCGTCCTGCTGTTATT------------AAT---------ATTACACTGGCCAATTTTAATGAA------------------------------ACTAAAGGGCCCTTGTGTGTTGACACATCACACTTCACTACCCAATTCGTCGAC---------------------------------------------AATGTC---AAG---CTT---------------CCTAGGTGGAGTGCTAGTATTGACACGGGAAATTGCCCT---TTTTCTTTTGGCAAAGTTATTAACTTTGTTAAATTTGGCAGTGTATGTTTTTCGCTAAAG---TATATACCCGGTGGTTGCGCAATGCCTATAATGGCTAATTTG------GTTAATTATAAATCTCATAATATAGGCTCATTGTATGTTTCTTGGAGTGATGGTGATGTAATTACTGGCGTCCCGAAA---------CCTGTTGAGGGTGTTAGTTCCTTTATGAATGTTACATTGAATAAATGTACTAAATATAACATTTATGATGTATCTGGTGTGGGTGTTATTCGCATTAGCAATGACACCTTTCTTAATGGAATTACGTACACATCAACTTCAGGTAACCTTCTGGGTTTTAAAGATGTTACTAATGGCACCATCTACTCTATCACTCCCTGTAACCCACCAGATCAGCTTGTTGTTTATCAGCAAGCTGTTGTTGGTGCTATGTTGTCTGAAAACTTTACT------AGTTACGGCTTT------TCTAATGTTGTAGAAATGCCAAAATTTTTCTATGCGTCCAATGGCACT---------TAT------AATTGCACAGACGCTGTTTTAACTTATTCTAGTTTTGGCGTTTGTGCAGATGGTTCTATAATTGCTGTTCAACCACGTAATGTTTCATATGATAGTGTTTCAGCTATTGTCACAGCTAATTTGTCTATACCCTCCAATTGGACCACTTCTGTCCAGGTTGAGTATTTACAAATTACAAGTACACCTATCGTAGTTGATTGCTCCACTTATGTTTGCAATGGTAATGTGCGCTGTGTTGAATTGCTTAAGCAGTACACTTCTGCTTGTAAAACTATTGAAGACGCCTTAAGAAATAGCGCCATGCTGGAGTCTGCAGATGTTAGTGAGATGCTCACTTTTGAC------------AAGAAAGCGTTTACACTTGCT---------AATGTTAGTAGTTTT---GGTGACTACAACCTTAGCAGTGTTATACCTAGC------TTGCCCAGAAGTGGTAGTAGAGTGGCTGGTCGC---AGTGCCATAGAAGACATACTTTTTAGCAAACTTGTTACGTCTGGACTTGGCACTGTAGACGCAGACTACAAAAAGTGTACTAAGGGTCTT------------TCCATT---GCTGACTTGGCTTGTGCCCAATATTATAATGGCATTATGGTTTTGCCTGGCGCCGCTGATGCTGAACGTATGGCCATGTATACAGGTTCTTTAATTGGTGGAATT---------------------GCTTTAGGAGGTCTTACA---TCAGCCGCTTCAATACCATTTTCATTAGCAATTCAGTCACGTTTAAATTATGTTGCATTGCAGACTGATGTTTTACAAGAAAATCAGAGAATTCTTGCTGCATCTTTTAATAAAGCAATGACCAACATAGTAGATGCCTTTACTGGTGTTAATGATGCTATTACACAAACTTCACAAGCTCTACAAACAGTTGCTACTGCACTTAATAAGATCCAGGATGTTGTTAATCAACAAGGCAACTCATTGAACCATTTAACTTCTCAGTTGAGGCAGAATTTTCAAGCCATTTCTAGCTCTATTCAGGCTATCTATGACAGACTTGATATTATTCAGGCTGATCAACAAGTAGATAGGCTGATTACTGGTAGATTGGCTGCTCTGAATGTATTCGTTTCTCATACATTGACTAAGTACACTGAAGTTCGTGCTTCCAGACAGCTTGCACAACAAAAAGTGAATGAGTGTGTCAAATCCCAGTCTAAGCGGTATGGCTTCTGTGGAAATGGCACGCACATTTTCTCACTTGTTAATGCTGCTCCTGAGGGGCTTGTTTTTCTCCATACTGTCTTGCTGCCGACACAATATAAGGATGTTGAAGCGTGGTCTGGGTTGTGCGTTGATGGTATAAACGGTTATGTGTTGAGACAACCTAATCTTGCTCTTTACAAA---GAA------GGCAATTATTATAGAATTACATCTCGCATAATGTTTGAACCACGTATTCCTACCATAGCAGATTTTGTCCAAATTGAAAATTGCAATGTCACATTTGTTAACATTTCTCGCTCTGAGTTGCAAACTATTGTGCCAGAGTATATTGATGTTAATAAGACGCTGCAAGAATTAAGTTACAAATTG------CCA------AATTAC---------ACTGTTCCAGACCTAGTTGTTGAACAGTACAACCAGACTATTTTGAATTTGACCAGTGAAATTAGCACCCTTGAAAATAAATCTGCGGAGCTTAATTACACTGTTCAAAAACTGCAAACTTTGATCGACAACATAAATAGCACATTAGTTGACTTAAAGTGGCTCAACCGTGTTGAGACTTATATCAAGTGGCCTTGGTGGGTGTGGTTGTGCATTTCAGTCGTGCTCATCTTTGTGGTGAGTATGTTGCTATTATGTTGTTGTTCTACTGGTTGCTGCGGCTTCTTTAGTTGTTTTGCATCTTCTATTAGAGGTTGTTGTGAA------TCAACTAAACTTCCTTATTACGAC---GTTGAAAAGATCCACATACAG------------------------------TAA
>MN369046_Human229E_USA_2018--
ATG------------------------------TTTGTTTTACTTGTTGCA------------------------------------------------------------------------------------------------------------------------------------------------------------------------------------------------------------------------------------------------------------------------------------------------------------------------------------------------------------------------------------------------------------------------------------------------------------------------------------------------------------------------------------------------------------------------------------------------------------------------------------------------------------------------------------------------------------------------------------------------------------------------------------------------------------------------------------------------------------------------------------------------------------------------------------------------------------------------------------------------------------------------------------------------------------------------------------------------------TATGCCTTGTTGCAT------------------------------------------------------------------------------------------------------------------------------------------------------------------------------------------------------------------------------------------------------------------------------------------------------------------------------------ATTGCTGGTTGTCAA---------------------------------------ACT---ACAAATGGGACGAACACTAGTCACTCTGTTTGCAACGGCTGTGTTGGTCATTCGGAAAATGTATTTGCTGTTGAGAGTGGTGGTTATATACCCTCCAACTTTGCATTTAATAATTGGTTCCTCTTAACTAATACCTCATCTGTTGTAGATGGTGTTGTGAGGAGTTTTCAGCCTTTGTTGCTTAATTGCTTATGGTCTGTTTCTGGCTCGCAGGTTATT---ACTGGTTTTGTCTATTTTAATGGTACTGGG---------------------------AGAGGT---GCTTGTAAAGGTTTTTATTCA------AATGCTTCG---TCTGATGTCATACGTTACAACATCAATTTT------------GAAGAAAACCTTAGACGTGGAACCATTTTGTTTAAAACA---------TCTTATGGTGCTGTTGTGTTTTATTGTACCAACAACACTTTG------GTT------------TCA------GGTGATGCGCACATACCATCTGGTACAGTTTTGGGCAATTTTTATTGCTTTGTAAATACT---------ACTATTGGCAATGAA---ACTACGTCTGCTTTTGTGGGTGCACTACCTAAGACA---GTTCGTGAGTTTGTTATTTCACGCACAGGACATTTTTATATTAATGGCTATCGCTATTTCTCTTTAGGTAATGTAGAAGCCGTTAATTTCAATGTCACTAATGCTGCAACCACT---GTTTGTACTGTTGCGTTAGCTTCTTATGCTGACGTTTTGGTTAATGTTTCACAAACTGCTATTGCTAATATAATTTATTGCAATTCTGTTATTAACAGACTGAGATGTGACCAGCTGTCCTTTGATGTACCAGATGGTTTTTATTCCACAAGCCCTACTCAACCCGTTGAGCTACCTGTGTCTATTGTGTCGCTACCTGTTTATCACAAACACACGTTTATTGTGTTGTATGTTAACTTTGAACAT---------------------------------------CAG---------------CGTGGCCCTGGCAAG---------------------TGCTATAACTGTCGTCCTGCTGTTATT------------AAT---------ATTACACTGGCCAATTTTAATGAA------------------------------ACTAAAGGGCCCTTGTGTGTTGACACATCACACTTCACTACCCAATTCGTCGAC---------------------------------------------AATGTC---AAG---CTT---------------GCTAGGTGGAGTGCTAGTATTGACACGGGAAATTGCCCT---TTTTCTTTTGGCAAAGTTATTAACTTTGTTAAATTTGGCAGTGTATGTTTTTCGCTAAAG---TATATACCCGGTGGTTGCGCAATGCCTATAATGGCTAATTTG------GTTAATTATAAATCTCATAATATAGGCTCATTGTATGTTTCTTGGAGTGATGGTGATGTAATTACTGGCGTCCCGAAA---------CCTGTTGAGGGTGTTAGTTCCTTTATGAATGTTACATTGAATAAATGTACTAAATATAACATTTATGATGTATCTGGTGTGGGTGTTATTCGCATTAGCAATGACACCTTTCTTAATGGAATTACGTACACATCAACTTCAGGTAACCTTCTGGGTTTTAAAGATGTTACTAATGGCACCATCTACTCTATCACTCCCTGTAACCCACCAGATCAGCTTGTTGTTTATCAGCAAGCTGTTGTTGGTGCTATGTTGTCTGAAAACTTTACT------AGTTACGGCTTT------TCTAATGTTGTAGAAATGCCGAAATTTTTCTATGCGTCCAATGGCACT---------TAT------AATTGCACAGACGCTGTTTTAACTTATTCTAGTTTTGGCGTTTGTGCAGATGGTTCTATAATTGCTGTTCAACCACGTAATGTTTCATATGATAGTGTTTCAGCTATTGTCACAGCTAATTTGTCTATACCCTCCAATTGGACCACTTCGGTCCAGGTTGAGTATTTACAAATTACAAGTACACCTATCGTAGTTGATTGCTCCACTTATGTTTGCAATGGTAATGTGCGCTGTGTTGAATTGCTTAAGCAGTACACTTCTGCTTGTAAAACTATTGAAGACGCCTTAAGAAATAGCGCCATGCTGGAGTCTGCAGATGTTAGTGAGATGCTCACTTTTGAC------------AAGAAAGCGTTTACACTTGCT---------AATGTTAGTAGTTTT---GGTGACTACAACCTTAGCAGTGTTATACCTAGC------TTGCCCAGAAGTGGTAGTAGAGTGGCTGGTCGC---AGTGCCATAGAAGACATACTTTTTAGCAAACTTGTTACGTCTGGACTTGGCACTGTAGACGCAGACTACAAAAAGTGTACTAAGGGTCTT------------TCCATT---GCTGACTTGGCTTGTGCCCAATATTATAATGGCATTATGGTTTTGCCTGGCGCCGCTGATGCTGAACGTATGGCCATGTATACAGGTTCTTTAATTGGTGGAATT---------------------GCTTTAGGAGGTCTTACA---TCAGCCGCTTCAATACCATTTTCATTAGCAATTCAGTCACGTTTAAATTATGTTGCATTGCAGACTGATGTTTTACAAGAAAATCAGAGAATTCTTGCTGCATCTTTTAATAAAGCAATGACCAACATAGTAGATGCCTTTACTGGTGTTAATGATGCTATTACACAAACTTCACAAGCTCTACAAACAGTTGCTACTGCACTTAATAAGATCCAGGATGTTGTTAATCAACAAGGCAACTCATTGAACCATTTAACTTCTCAGTTGAGGCAGAATTTTCAAGCCATTTCTAGCTCTATTCAGGCTATCTATGACAGACTTGATATTATTCAGGCTGATCAACAAGTAGATAGGCTGATTACTGGTAGACTGGCTGCTCTGAATGTATTCGTTTCTCATACATTGACTAAGTACACTGAAGTTCGTGCTTCCAGACAGCTTGCACAACAAAAAGTGAATGAGTGTGTCAAATCCCAGTCTAAGCGGTATGGCTTCTGTGGAAATGGCACGCACATTTTCTCACTTGTTAATGCTGCTCCTGAGGGGCTTGTTTTTCTCCATACTGTCTTGCTGCCGACACAATATAAGGATGTTGAAGCGTGGTCTGGGTTGTGCGTTGATGGTATAAACGGTTATGTGTTGAGACAACCTAATCTTGCTCTTTACAAA---GAA------GGCAATTATTATAGAATTACATCTCGCATAATGTTTGAACCACGTATTCCTACCATAGCAGATTTTGTCCAAATTGAAAATTGCAATGTCACATTTGTTAACATTTCTCGCTCTGAGTTGCAAACTATTGTGCCAGAGTATATTGATGTTAATAAGACGCTGCAAGAATTAAGTTACAAATTG------CCA------AATTAC---------ACTGTTCCAGACCTAGTTGTTGAACAGTACAACCAGACTATTTTGAATTTGACCAGTGAAATTAGCACCCTTGAAAATAAATCTGCGGAGCTTAATTACACTGTTCAAAAACTGCAAACTTTGATCGACAACATAAATAGCACATTAGTTGACTTAAAGTGGCTCAACCGTGTTGAGACTTATATCAAGTGGCCTTGGTGGGTGTGGTTGTGCATTTCAGTCGTGCTCATCTTTGTGGTGAGTATGTTGCTATTATGTTGTTGTTCTACTGGTTGCTGCGGCTTCTTTAGTTGTTTTGCATCTTCTATTAGAGGTTGTTGTGAA------TCAACTAAACTTCCTTATTACGAC---GTTGAAAAGATCCACATACAG------------------------------TAA
>AY518894_HumanNL63_Netherlands_1988--
ATG------------------------------AAACTTTTCTTGATTTTG------------------------------------------------------------------------------------------------------------------------------------------------------------------------------------------------------------------------------------------------------------------------------------------------------------------------------------------------------------------------------------------------------------------------------------------------------------------------------------------------------------------------------------------------------------------------------------------------------------------------------------------------------------------------------CTTATTTTGCCC------------------------------------------------------CTGGTTTCT------------------TGCTTTTCTACATGTAACAGTAATGCTAGTATTTCTATGTTACAATTAGGTGTTCCTGATAACTCTTCA---ACTATTGTCACAGGTTTGTTGCCAGTC------------------CATTGGATTTGTGCTAAT---CAGAGTACATCT------------------AGTTAC------------CCAGCC---AACGGCTTTTTCTATATTGATGTTGGT---AAACACCGTAGTGCCTTTGCACTC---CATAGTGGTTATTAT------GATGCT---------AACCAG---------------------TATTATATTTATCTCACT------AAT---AAAATACATTTA------------------AATGCTCCTGTCACTCTGAAGATTTGTAAGTTT---GGA---AACACTTCTTTTGAT---TTTTTAAGTAAT---GTTTCTACTTCTCATGATTGTATAGTTAAT------TTG---TCATTC---------------ACAGAACAGTTA------GGTGTGCCTTTGGGCATAACTATATCGGGTGAAACTGTACGTTTGCATTTATATAATGCAACTCGTACTTTTTATGTGCCGGCCGCTTATAAACTTACTAAACTTAGTGTTAAATGTTACTTTAGTGAATCCTGTGTTTTTAGTGTTGTCAATGCCACCATTACTGTTAATGTCACCACA---CTTAATGGCCGTATAGTTAACTACACTGTTTGTGATGATTGTAATGGTTATACTGATAACATATTTTCTGTTCAACAGGATGGCCGCATTCCTAATGGTTTCCCTTTTAATAATTGGTTTTTGTTAACTAATGGTTCCACATTAGTGGACGGGGTCTCTAGACTTTATCAACCACTCCGTTTAACTTGTTTATGGCCTGTACCTGGTCTTAAATCTTCA---ACTGGTTTTGTTTATTTTAATGCCACTGGT---------------------------TCTGATGTTAATTGTAACGGCTATCAACAT------AATTCTGTT---GCTGATGTTATGCGTTACAATCTTAACCTCAGTGCTAATTCTGTGGACAATCTTAAGAGTGGTGTTATAGTTTTTAAAACT---------TTACAGTACGATGTTTTGTTTTATTGTAGTAATTCTTCTTCA------GGT------------GTT------CTTGACACCACAATACCTTTTGGCCCTTCCTCTCAACCTTATTACTGTTTTATAAACAGT---------ACTATCAACACTACT---CATGTTAGCACTTTTGTGGGTATTTTACCACCCACT---GTGCGTGAAATTGTTGTTGCTAGAACTGGTCAGTTTTATATTAATGGTTTTAAGTATTTCGATTTGGGTTTCATAGAAGCTGTCAATTTTAATGTCACGACTGCTAGTGCCACAGATTTTTGGACGGTTGCATTTGCTACTTTTGTTGATGTTTTGGTTAATGTTAGTGCAACTAACATTCAAAACTTACTTTATTGCGATTCTCCATTTGAAAAGTTGCAGTGTGAGCACTTGCAGTTTGGATTGCAAGATGGTTTTTATTCTGCAAATTTTCTTGATGATAATGTTTTGCCTGAGACTTATGTTGCACTCCCCATTTATTATCAACATACGGACATAAATTTTACTGCAACT------------------------------------------------GCA---------------TCTTTTGGTGGTTCT---------------------TGTTATGTTTGTAAACCACGCCAGGTT------------AAT---------ATATCTCTTAATGGT---AACACT------------------------------TCA---------GTGTGTGTTAGAACATCTCATTTTTCAATTAGGTATATTTATAACCGC------------------------------GTTAAGAGTGGTTCACCAGGT---GAC---------------TCTTCATGGCATATTTATTTAAAGAGTGGCACTTGTCCA---TTTTCTTTTTCTAAGTTAAATAATTTTCAAAAGTTTAAGACTATTTGTTTCTCAACCGTC---GAAGTGCCTGGTAGTTGTAATTTTCCACTTGAAGCCACCTGG------CATTACACTTCTTATACTATTGTTGGTGCTTTGTATGTTACTTGGTCTGAAGGTAATTCCATTACTGGTGTACCTTAT---------CCTGTCTCTGGTATTCGTGAGTTTAGTAATTTAGTTTTAAATAATTGTACCAAATATAATATTTATGATTATGTTGGTACTGGAATTATACGTTCTTCAAACCAGTCACTTGCTGGTGGTATTACATATGTTTCTAACTCTGGTAATTTACTTGGTTTTAAAAATGTTTCCACTGGTAACATTTTTATTGTGACACCATGTAACCAACCAGATCAAGTAGCTGTTTATCAACAAAGCATTATTGGTGCCATGACCGCTGTTAATGAGTCT------AGATATGGCTTG------CAAAACTTACTACAGTTACCTAACTTTTATTATGTTAGTAATGGTGGT---------AAC------AATTGCACTACGGCTGTTATGATTTATTCTAATTTTGGTATTTGTGCTGATGGTTCTTTAATTCCTGTTCGTCCGCGTAATTCTAGTGATAATGGTATTTCAGCCATAATCACTGCTAATTTATCCATTCCCTCTAACTGGACTACTTCAGTTCAAGTTGAGTACCTCCAAATTACTAGTACTCCAATAGTTGTTGATTGTGCTACTTATGTGTGTAATGGTAACCCTCGTTGTAAGAATCTACTTAAGCAGTATACTTCTGCTTGTAAAACTATTGAAGATGCCTTACGACTTAGTGCTCATTTGGAAACTAATGATGTTAGTAGTATGCTAACTTTCGAT------------AGCAATGCTTTTAGTTTGGCT---------AATGTTACTAGTTTT---GGAGATTATAACCTTTCTAGTGTTTTACCTCAG------AGAAACATTCATTCAAGCCGTATAGCAGGACGT---AGTGCTTTGGAAGATTTGTTGTTTAGCAAAGTTGTTACATCTGGTTTGGGTACTGTTGATGTTGACTATAAGTCTTGTACTAAAGGTCTT------------TCTATT---GCTGACCTTGCTTGTGCTCAGTACTACAATGGCATAATGGTTTTGCCAGGTGTTGCTGATGCTGAACGTATGGCCATGTACACAGGTTCTCTTATAGGTGGCATG---------------------GTGCTCGGAGGTCTTACA---TCAGCAGCCGCCATACCTTTTTCTTTGGCACTGCAAGCACGACTTAACTATGTTGCTTTACAAACTGATGTGCTTCAAGAAAATCAGAAAATTTTGGCTGCATCATTTAATAAGGCTATTAATAATATTGTTGCTTCTTTTAGTAGCGTTAATGATGCTATTACACATACTGCAGAGGCTATACATACTGTTACTATTGCACTTAATAAGATTCAGGATGTTGTTAATCAACAGGGTAGTGCTCTTAACCATCTCACTTCACAATTGAGACATAATTTTCAGGCCATTTCTAATTCAATTCATGCTATTTATGACCGGCTTGATTCAATTCAAGCCGATCAACAAGTTGACAGATTAATTACTGGACGGCTTGCAGCTTTGAATGCATTTGTTTCCCAAGTTTTGAATAAATATACTGAAGTTCGTGGTTCCAGACGCTTAGCACAGCAGAAGATTAATGAATGTGTCAAGTCACAATCTAATAGATATGGTTTTTGTGGCAATGGCACTCACATCTTTTCAATCGTCAACTCAGCTCCAGATGGTTTGCTTTTTCTTCATACTGTTTTGCTGCCAACTGATTACAAGAATGTAAAGGCGTGGTCTGGTATCTGTGTTGATGGCATTTATGGCTATGTTCTGCGTCAACCTAACTTGGTTCTTTATTCT---GAT------AATGGTGTCTTTCGTGTAACTTCCAGGGTCATGTTTCAACCTCGTTTACCTGTTTTGTCTGATTTTGTGCAAATATATAATTGTAATGTTACTTTTGTTAACATATCTCGTGTCGAGTTACATACTGTCATACCTGACTACGTTGATGTTAATAAAACATTACAAGAGTTTGCACAAAACTTA------CCA------AAGTAT---------GTTAAGCCTAATTTTGACTTGACTCCTTTTAATTTAACATATCTTAATTTGAGTTCTGAGTTGAAGCAACTCGAAGCTAAAACTGCTAGTCTTTTCCAAACTACTGTTGAATTACAAGGTCTTATTGATCAGATTAACAGTACATATGTTGATTTGAAGTTGCTTAATAGGTTTGAAAATTATATCAAATGGCCTTGGTGGGTTTGGCTCATTATTTCTGTTGTTTTTGTTGTATTGTTGAGTCTTCTTGTGTTTTGTTGTCTTTCTACAGGTTGTTGTGGTTGTTGCAATTGTTTAACTTCATCAATGCGAGGCTGTTGTGATTGTGGTTCAACTAAACTTCCTTATTATGAA---TTTGAAAAGGTCCACGTTCAA------------------------------TAA
>DQ445911_HumanNL63_Netherlands_2004-01-08
ATG------------------------------AAACTTTTCTTGATTTTG------------------------------------------------------------------------------------------------------------------------------------------------------------------------------------------------------------------------------------------------------------------------------------------------------------------------------------------------------------------------------------------------------------------------------------------------------------------------------------------------------------------------------------------------------------------------------------------------------------------------------------------------------------------------------CTTATTTTGCCC------------------------------------------------------CTGGTTTCT------------------TGCTTTTCTACATGTAACAGTAATGCTAGTATTTCTATGTTACAATTAGGTGTTCCTGATAACTCTTCA---ACTATTGTCACAGGTTTGTTGCCAGTC------------------CATTGGATTTGTGCTAAC---CAGAGCACATCT------------------AGTTAC------------CCAGCC---AATGGCTTTTTCTATATTGATGTCGGT---AAACACCGTAGTGCTTTTGCACTC---CATAGTGGTTATTAT------GATGCT---------AACCAG---------------------TATTATATTTATCTCACT------AAT---AAAATACATTTA------------------AATGCCTCTGTCACTCTGAAGATTTGTAAGTTT---GGA---AACACTTCTTTTGAT---TTTTTAAGTAAT---GTTTCTACTTCTCATCATTGTATAGTTAAT------TCG---TCATTC---------------ACAGAACAGTTA------GGTGTGCCTTTGGGCATAACTATATCGGGTGAAACTGTACGTTTGCATTTATATAATGCAACTCGCACTTTTTATGTGCCGGCCGCTTATAAACTTACTAAACTTAGTGTTAAATGTTATTTTAGTGAATCCTGTGTTTTTAGTGTTGTCAATGCTACCGTTACTGTTAATGTCACCACA---CTTAATGGCCGTATAGTTAATTACACTGTTTGTGATGATTGTAATGGTTACACTGATAACATATTTTCTGTTCAAGAGGATGGCCGTATTCCTAATGATTTTTCTTTTAATAATTGGTTTTTGTTAACTAATGGTTCTACACTAGTAGACGGTGTCTCTAGACTTTACCAACCACTTCGTTTAACTTGTTTATGGCCTGTACCTGGTCTTAAATCTTCG---ACTGGTTTTGTTTATTTTAACGCCACTGGT---------------------------TCTGATGTTAATTGTAATGGTTATCAACAT------CATTCTTTT---GCTGATGTTATGCGTTACAATCTTAACTTCAGTTCTAATTCTGTGGATAATCTCAAGAGTGGTGTTATAGTTTTTAAAACT---------CTACAGTACGATGTTTTGTTTTACTGTAGTAATTCCTCTTCG------GGC------------GTT------CTAGACACCACAATACCTTTTGGCCCTTCCTCTCAACCTTATTACTGTTTTATAAATAGT---------ACCATCAACACCACT---CATGTTAGCACTTTTGTGGGTGTCCTACCACCCACT---GTGCGTGAGATTGTTGTTGCTAGAACTGGTCAGTTTTATATTAATGGTTTTAAGTATTTTGATTTGGGTTTTATCGAAGCTGTCAATTTTAATGTCACAACTGCTAGTGCCACAGATTTTTGGACGGTTGCATTTGCTACTTTTGTTGATGTTTTGGTTAATGTTAGTGCAACTAAGATTCAAAACTTACTTTATTGCGATTCTCCATTTGAAAAGTTGCAGTGTGAGCACTTGCAGTTTGGATTGCAAGATGGTTTTTATTCTGCAAATTTTCTTGATGATAATGTTTTGCCTGAGACTTATGTTGCACTCCCCATTTATTATCAACACACGGACATAAATTTTACTGCAACT------------------------------------------------GCA---------------TCTTTTGGTGGTTCT---------------------TGTTATGTTTGTAAACCACACCAGGTT------------AAT---------ATATCTCTTAATGGT---AACACT------------------------------TCA---------GTGTGTGTTAGAACATCTCATTTTTCAATTAGGTATATTTATAACCGC------------------------------GTTAAGAGTGTTTCACCAGGT---GAC---------------TCTTCATGGCACATTTATTTAAAGAGTGGCACTTGTCCA---TTTTCTTTTTCTAAGTTAAATAATTTTCAAAAGTTCAAGACTATTTGTTTCTCAACCGTC---GAAGTGCCTGGTAGTTGTAATTTTCCACTTGAAGCCACCTGG------CATTACACTTCTTATACTATTGTTGGTGCTTTGTATGTTACTTGGTCTGAAGGTAATTCCATTACTGGTGTACCTTAT---------CCTGTCTCTGGTATTCGTGAGTTTAGTAATTTAGTTTTAAATAATTGTACCAAATATAATATTTATGATTATGTTGGTACTGGAATTATACGTTCTTCAAACCAGTCACTTGCTGGTGGTATTACATATGTTTCTAACTCTGGTAATTTACTTGGTTTTAAAAATGTTTCCACTGGTAACATTTTTATTGTGACACCATGTAACCAACCAGATCAAGTAGCTGTTTATCAACAAAGCATTATTGGTGCCATGACCGCTGTTAATGAGTCT------AGATATGGCTTG------CAAAACTTACTACAGTTACCTAACTTTTATTACGTTAGTAATGGTGGT---------AAC------AATTGCACTACGGCTGTTATGACTTATTCTAATTTTGGTATTTGTGCTGATGGTTCTTTAATTCCTGTTCGTCCGCGTAATTCTAGTGATAATGGTATTTCAGCCATAATCACTGCCAATTTATCCATTCCCTCTAACTGGACTACTTCAGTTCAAGTTGAGTACCTCCAAATTACTAGTACTCCAATAGTTGTTGATTGTGCTACTTATGTGTGTAATGGTAACCCTCGCTGTAAGAATTTACTTAAGCAGTATACTTCTGCTTGTAAAACTATTGAAGATGCCTTACGACTTAGTGCTCATTTGGAAACTAATGATGTTAGTAGTATGCTAACTTTCGAT------------AGCAATGCTTTTAGTTTGGCT---------AATGTTACTAGTTTT---GGAGATTATAACCTTTCTAGTGTTTTACCTCAG------AGAAACATTCGTTCAAGCCGTATAGCAGGACGT---AGTGCTTTAGAAGATTTGTTGTTTAGCAAAGTTGTTACATCTGGTTTGGGTACTGTTGATGTTGACTATAAGTCTTGTACTAAAGGTCTT------------TCTATT---GCTGACCTTGCTTGTGCTCAGTACTACAATGGCATAATGGTTTTGCCAGGTGTTGCTGATGCTGAACGTATGGCCATGTACACAGGTTCTCTTATAGGTGGCATG---------------------GTGCTCGGAGGTCTTACA---TCAGCAGCCGCCATACCTTTTTCTTTGGCACTGCAAGCACGACTTAACTATGTTGCTTTACAAACTGATGTGCTTCAAGAAAATCAGAAAATTTTGGCTGCATCATTTAATAAGGCTATTAATAATATTGTTGCTTCTTTTAGTAGCGTTAATGATGCTATTACACAAACTGCAGAGGCTATACATACTGTTACTATTGCACTTAATAAGATTCAGGATGTTGTTAATCAACAGGGTAGTGCTCTTAACCATCTCACTTCACAATTGAGACATAATTTTCAGGCCATTTCTAATTCAATTCAGGCTATTTATGACCGGCTTGATTCAATTCAAGCCGATCAACAAGTTGACAGATTAATTACTGGACGGCTTGCAGCTTTGAATGCATTTGTTTCCCAAGTTTTGAATAAATATACTGAAGTTCGTGGTTCCAGACGCTTAGCACAGCAGAAGATTAATGAATGTGTCAAGTCACAATCTAATAGATATGGTTTTTGTGGCAATGGCACTCACATCTTTTCAATCGTCAACTCAGCTCCAGATGGTTTGCTTTTTCTTCATACTGTTTTGCTGCCAACTGATTACAAGAATGTAAAGGCGTGGTCTGGTATCTGTGTTGATGGCATTTACGGCTATGTTCTGCGTCAACCTAACTTGGTTCTTTATTCT---GAT------AATGGTGTCTTTCGTGTAACTTCCAGGGTCATGTTTCAACCTCGCCTACCTGTTTTGTCTGATTTTGTGCAAATATATAATTGTAATGTTACTTTTGTTAACATATCTCGTGTCGAGTTACATACTGTCATACCTGACTACGTTGATGTTAATAAAACATTACAAGAGTTTGCACAAAACTTA------CCA------AAGTAT---------GTTAAGCCTAATTTTGACTTGACTCCTTTTAATTTAACATATCTTAATTTGAGTTCTGAGTTGAAGCAACTCGAAGCTAAAACTGCTAGTCTTTTTCAAACTACTGTTGAATTACAAGGTCTTATTGATCAGATTAACAGTACATATGTTGATTTGAAGTTGCTTAATAGGTTTGAAAATTATATCAAATGGCCTTGGTGGGTTTGGCTCATTATTTCTGTTGTTTTTGTTGTATTGTTGAGTCTTCTTGTGTTTTGTTGTCTTTCTACAGGTTGTTGTGGTTGTTGCAATTGTTTAACTTCATCAATGCGAGGCTGTTGTGATTGTGGTTCAACTAAACTTCCTTATTACGAA---TTTGAAAAGGTCCACGTTCAA------------------------------TAA
>JQ765563_HumanNL63_USA_2009-03-16
ATG------------------------------AAACTTTTCTTGATTTTG------------------------------------------------------------------------------------------------------------------------------------------------------------------------------------------------------------------------------------------------------------------------------------------------------------------------------------------------------------------------------------------------------------------------------------------------------------------------------------------------------------------------------------------------------------------------------------------------------------------------------------------------------------------------------CTTATTTTGCCC------------------------------------------------------CTGGTTTCT------------------TGCTTTTCTACATGTAACAGTAATGCTAGTATTTCTATGTTACAATTAGGTGTTCCTGATAACTCTTCA---ACTATTGTCACAGGTTTGTTGCCAGTC------------------CATTGGATTTGTGCTAAT---CAGAGCACATCT------------------AGTTAC------------CCAGCC---AATGGCTTTTTCTATATTGATGTCGGT---AAACACCGTAGTGCTTTTGCACTC---CATAGTGGTTATTAT------GATGCT---------AACCAG---------------------TATTATATTTATCTCACT------AAT---AAAATACATTTA------------------AATGCTCCTGTCACTCTGAAGATTTGTAAGTTT---GGA---AACACTTCTTTTGAT---TTTTTAAGTAAT---GTTTCTACTTCTCATCATTGTATAGTTAAT------TCG---TCATTC---------------ACAGAACAGTTA------GGTGTGCCTTTGGGCATAACTATATCGGGTGAAACTGTACGTTTGCATTTATATAATGCAACTCGCACCTTTTATGTGCCTGCCGCTTATAAACTTACTAAACTTAGTGTTAAATGTTACTTTAGTGAATCCTGTGTTTTTAGTGTTGTCAATGCTACCGTTACTGTTAATGTCACCACA---CTTAATGGCCGTATAGTTAATTACACTGTTTGTGATGATTGTAATGGTTACACTGATAACATATTTTCTGTTCAACAGGATGGCCGCATTCCTAATGGTTTTTCTTTTAATAATTGGTTTTTGTTAACTAATGGTTCTACACTAGTGGACGGTGTCTCTAGACTTTACCAACCACTTCGTTTAACTTGTTTATGGCCTGTACCTGGTCTTAAATCTTCG---ACTGGTTTTGTTTATTTTAACGCCACTGGT---------------------------TCTGATGTTAATTGTAATGGTTATCAACAT------CATTCTGTT---GCTGATGTTATGCGTTACAATCTTAACTTCAGTTCTAATTCTGTGGATAATCTCAAGAGTGGTGTTATAGTTTTTAAAACT---------CTACAGTACGATGTTTTGTTTTACTGTAGTAATTCTTCTTCG------GGC------------GTT------CTAGACACCACAATACCTTTTGGCCCTTCCTCTCAACCTTATTACTGTTTTATAAATAGT---------ACCATCAACACCACT---CATGTTAGCACTTTTGTGGGTGTCCTACCACCCATT---GTGCGTGAGATTGTTGTTGCTAGAACTGGTCAGTTTTATATTAATGGTTTTAAGTATTTTGATTTGGGTTTTATCGAAGCTGTTAATTTTAATGTCACGACAGCTAGTGCTACAGATTTTTGGACGGTTGCATTTGCTACTTTTGTTGATGTTTTGGTTAATGTTAGTGCAACTAACATTCAAAACTTACTTTATTGCGATTCTCCATTTGAAAAGTTGCAGTGTGAGCACTTGCAGTTTGGATTGCAAGATGGTTTTTATTCTGCAAATTTTCTTGATGATAATGTTTTGCCTGATACTTATGTTGCACTTCCTATTTATTATCAACATACTGATATAAATTTTACTGCGACT------------------------------------------------GCA---------------TCTTTTGGTGGTTCT---------------------TGTTATGTTTGCAAACCACATCAGGTT------------AAT---------ATATCTCTTAATGGT---AATACT------------------------------TCA---------GTGTGTGTTAGAACATCTCATTTTTCAATTAGGTATATTTATAACCGC------------------------------GTTAAGAGTGGTTCACCAGGT---GAC---------------TCTTCATGGCACATTTATTTAAAGAGTGGCACTTGTCCA---TTTTCTTTTTCTAAGTTAAATAATTTTCAAAAGTTTAAGACTATTTGTTTCTCAACCGTC---GTAGTGCCTGGTAGTTGTAATTTTCCACTTGAAGCCACCTGG------CATTACACTTCTTATACTATTGTTGGTGCTTTGTATGTTACTTGGTCTGAAGGTAATTCCATTACTGGTGTACCTTAT---------CCTGTCTCTGGTATTCGTGAGTTTAGTAATTTAGTTTTAAATAATTGTACCAAATATAATATTTATGATTATGTTGGTACTGGAATTATACGTTCTTCAAACCAGTCACTTGCTGGTGGTATTACATATGTTTCTAACTCTGGTAATTTACTTGGTTTTAAAAATGTTTCCACTGGTAACATTTTTATTGTGACACCATGTAACCAACCAGACCAAGTAGCTGTTTATCAACAAAGCATTATTGGTGCCATGACTGCTGTTAATGAGTCT------AGATATGGCTTG------CAAAACTTACTACAGTTACCTAACTTTTATTATGTTAGTAATGGTGGT---------AAC------AATTGCACTACGGCCGTTATGACTTATTCTAATTTTGGTATTTGTGCTGATGGTTCTTTAATTCCTGTTCGTCCGCGTAATTCTAGTGATAATGGTATTTCAGCCATAGTCACTGCTAATTTATCCATTCCCTCTAACTGGACTACTTCAGTTCAAGTTGAGTACCTCCAAATTACTAGTACTCCAATAGTTGTTGATTGTGCTACTTATGTGTGTAATGGTAACCCTCGCTGTAAGAATCTACTTAAGCAGTATACTTCTGCTTGTAAAACTATTGAAGATGCCTTACGACTTAGTGCTCATTTGGAAACTAATGATGTTAGTAGTATGCTAACTTTTGAT------------AGCAATGCTTTTAGTTTGGCT---------AATGTTACTAGTTTT---GGAGATTATAACCTTTCTAGTGTTTTACCTCAG------AGAAACATTCATTCAAGCCGTATAGCAGGACGT---AGTGCTTTGGAAGATTTGTTGTTTAGCAAAGTTGTTACATCTGGTTTGGGTACTGTTGATGTTGACTATAAGTCTTGTACTAAAGGTCTT------------TCTATT---GCTGACCTTGCTTGTGCTCAGTACTACAATGGCATAATGGTTTTGCCAGGTGTTGCTGATGCTGAACGTATGGCCATGTACACAGGTTCTCTTATAGGTGGCATG---------------------GTGCTCGGAGGTCTTACA---TCAGCAGCCGCCATACCTTTTTCTTTGGCACTGCAAGCACGACTTAACTATGTTGCTTTACAAACTGATGTGCTTCAAGAAAATCAGAAAATTTTGGCTGCATCATTTAATAAGGCTATTAATAACATTGTTGCTTCTTTTAGTAGCGTTAATGATGCTATTACACAAACTGCAGAGGCTATACATACTGTTACTATTGCACTTAATAAGATTCAGGATGTTGTTAATCAACAGGGTAGTGCTCTTAACCATCTCACTTCACAATTGAGACATAATTTTCAGGCCATTTCTAATTCAATTCAAGCTATTTATGACCGGCTTGATTCAATTCAAGCCGATCAACAAGTTGACAGATTAATTACTGGACGGCTTGCAGCTTTGAATGCATTTGTTTCCCAAGTTTTGAATAAATATACTGAAGTTCGTAGTTCCAGACGCTTAGCACAGCAGAAGATTAATGAATGTGTCAAATCACAATCTAATAGATATGGTTTTTGTGGCAATGGCACCCATATCTTTTCAATCGTCAACTCAGCTCCAGATGGTTTGCTTTTTCTTCATACTGTTTTGCTGCCAACCGACTACAAGAATGTAAAGGCGTGGTCGGGTATCTGTGTTGATGGCATTTACGGCTATGTTCTGCGTCAACCTAACTTGGTTCTTTATTCT---GAT------AACGGTGTCTTTCGTGTAACTTCCAGGGTCATGTTTCAACCTCGTTTACCTGTTTTGTCTGATTTTGTGCAAATATATAATTGTAATGTTACTTTTGTTAACATATCTCGTGTCGAGTTACATACTGTCATACCTGACTACGTTGATGTTAATAAAACATTACAAGAGTTTGCACAAAACTTA------CCA------AAGTAT---------GTTAAGCCTAATTTTGACTTGACTCCTTTTAATTTAACATATCTTAATTTGAGTTCTGAGTTGAAGCAACTCGAAGCTAAAACTGCTAGTCTTTTCCAAACTACTGTTGAATTACAAGGTCTTATTGATCAGATTAACAGTACATATGTTGATTTGAAGTTGCTTAATAGGTTTGAAAATTATATTAAATGGCCTTGGTGGGTTTGGCTCATTATTTCTGTTGTTTTTGTTGTATTGTTGAGTCTTCTTGTGTTTTGTTGTCTTTCTACAGGTTGTTGTGGTTGTTGCAATTGTTTAACTTCATCAATGCGAGGTTGTTGTGATTGTGGTTCAACTAAACTTCCTTATTACGAA---TTTGAAAAGGTCCACGTTCAA------------------------------TAA
>JQ765566_HumanNL63_USA_2008-01-08
ATG------------------------------AAACTTTTCTTGATTTTG------------------------------------------------------------------------------------------------------------------------------------------------------------------------------------------------------------------------------------------------------------------------------------------------------------------------------------------------------------------------------------------------------------------------------------------------------------------------------------------------------------------------------------------------------------------------------------------------------------------------------------------------------------------------------CTTGTTTTGCCC------------------------------------------------------TTGGCCTCT------------------TGCTTTTTCACATGTAATAGTAATGCTAATCTCTCTATGTTACAATTAGGTGTTCCTGACAATTCTTCA---ACTATTGTCACGGGTTTATTGCCAACT------------------CATTGGATTTGTGCTAAT---CAGAGTACATCT------------------GTTTAC------------TCAGCC---AATGGTTTCTTTTATATTGATGTTGGT---AATCACCGTAGTGCTTTTGCGCTC---CATACTGGTTATTAT------GATGTT---------AATCAG---------------------TATTATATTTATGTTACT------AAT---GAAATAGGCTTA------------------AATGCTTCTGTTACTCTTAAGATTTGTAAGTTT---GGTATAAACACTACTTTTGAT---TTTTTAAGTAAT---TCTTCTAGTTCTTTTGACTGTATAGTTAAT------TTG---TTATTT---------------ACAGAACAGTTA------GGTGCGCCTTTGGGCATAACTATATCTGGTGAAACTGTGCGTCTGCATTTATATAATGTAACTCGTACTTTTTATGTGCCAGCAGCTTATAAACTTACTAAACTTAGTGTTAAATGTTACTTTAACTATTCCTGTGTTTTTAGTGTTGTCAACGCCACCGTTACTGTGAATGTCACCACA---CATAATGGCCGTGTAGTTAACTACACTGTTTGTGATGATTGTAATGGTTATACTGATAACATATTTTCTGTTCAACAGGATGGCCGCATTCCTAATGGTTTCCCTTTTAATAATTGGTTTTTGCTAACTAATGGTTCCACACTAGTGGACGGGGTCTCTAGACTTTATCAACCACTCCGTTTAACTTGTTTATGGCCTGTACCTGGTCTTAAATCTTCA---ACTGGTTTTGTTTATTTTAATGCCACTGGT---------------------------TCTGATGTTAATTGTAACGGCTATCAACAT------AATTCTGTT---GCTGATGTTATGCGTTACAATCTTAACTTCAGTGCTAATTCTGTGGATAATCTCAAGAGTGGTGTTATAGTTTTTAAAACT---------CTACAGTACGATGTTTTGTTTTACTGTAGTAATTCCTCTTCG------GGC------------GTT------CTAGATACCACAATACCTTTTGGCCCTTCCTCTCAACCTTATTACTGTTTTATAAATAGT---------ACCATCAACACCACT---CATGTTAGCACTTTTGTGGGTGTCCTACCACCCACT---GTGCGTGAGATTGTTGTTGCTAGAACTGGTCAGTTTTATATTAATGGTTTTAAGTATTTTGATTTGGGTTTTATCGAAGCTGTCAATTTTAATGTCACAACTGCTAGTGCCACAGATTTTTGGACGGTTGCATTTGCTACTTTTGTCGATGTTTTGGTTAATGTTAGTGCAACTAAGATTCAAAACTTACTTTATTGCGATTCTCCATTTGAAAAGTTGCAGTGTGAGCACTTGCAGTTTGGATTGCAAGATGGTTTTTATTCTGCAAATTTTCTTGATGATAATGTTTTGCCTGAGACTTATGTTGCACTCCCCATTTATTATCAACACACGGACATAAATTTTACTGCAACT------------------------------------------------GCA---------------TCTTTTGGTGGTTCT---------------------TGTTATGTTTGTAAACCACACCAGGTT------------AAT---------ATATCTCTTAATGGT---AACACT------------------------------TCA---------GTGTGTGTTAGAACATCTCATTTTTCAATTAGGTATATTTATAACCGC------------------------------GTTAAGAGTGGTTCACCAGGT---GAC---------------TCTTCATGGCACATTTATTTAAAGAGTGGCACTTGTCCA---TTTTCTTTTTCTAAGTTAAATAATTTTCAAAAGTTTAAGACTATTTGTTTTTCAACCGTC---GCAGTGCCTGGTAGTTGTAATTTTCCACTTGAAGCCACCTGG------CATTACACTTCTTATACTATTGTTGGTGCTTTGTATGTTACTTGGTCTGAAGGTAATTCCATTACTGGTGTACCTTAT---------CCTGTCTCTGGTATTCGTGAGTTTAGTAATTTAGTTTTAAATAATTGTACCAAATATAATATTTATGATTATGTTGGTACTGGAATTATACGTTCTTCAAACCAGTCACTTGCTGGTGGTATTACATATGTTTCTAACTCTGGTAATTTACTTGGTTTTAAAAATGTTTCCACTGGTAACATTTTTATTGTGACACCATGTAACCAACCAGACCAAGTAGCTGTTTATCAACAAAGCATTATTGGTGCCATGACTGCTGTTAATGAGTCT------AGATATGGCTTG------CAAAACTTACTACAGTTACCTAACTTTTATTATGTTAGTAATGGTAGT---------AAC------AATTGCACTACGGCCGTTATGACTTATTCTAATTTTGGTATTTGTGCTGATGGTTCTTTAATTCCTGTTCGTCTGCGTAATTCTAGTGATAATGGTATTTCAGCCATAATCACTGCTAATTTATCCATTCCCTCTAACTGGACTACTTCAGTTCAAGTTGAGTACCTCCAAATTACTAGTACTCCAATAGTTGTTGATTGTGCTACTTATGTGTGTAATGGTAACCCTCGCTGTAAGAATCTACTTAAGCAGTATACTTCTGCTTGTAAAACTATTGAAGATGCCTTACGACTTAGTGCTCATTTGGAAACTAATGATGTTAGTAGTATGCTAACTTTCGAT------------AGCAATGCTTTTAGTTTGGCT---------AATGTTACTAGTTTT---GGAGATTATAACCTTTCTAGTGTTTTACCTCAG------AGAAACATTCATTCAAGCCGTATAGCAGGACGT---AGTGCTTTGGAAGATTTGTTGTTTAGCAAAGTTGTTACATCTGGTTTGGGTACTGTTGATGTTGACTATAAGTCTTGTACTAAAGGTCTT------------TCTATT---GCTGACCTTGCTTGTGCTCAGTACTACAATGGCATAATGGTTTTGCCAGGTGTTGCTGATGCTGAACGTATGGCCATGTACACAGGTTCTCTTATAGGTGGCATG---------------------GTGCTCGGAGGTCTTACA---TCAGCAGCCGCCATACCTTTTTCTTTGGCACTGCAAGCACGACTTAACTATGTTGCTTTACAAACTGATGTGCTTCAAGAAAATCAGAAAATTTTGGCTGCATCATTTAATAAGGCTATTAATAACATTGTTGCTTCTTTTAGTAGCGTTAATGATGCTATTACACAAACTGCAGAGGCTATACATACTGTTACTATTGCACTTAATAAGATTCAGGATGTTGTTAATCAACAGGGTAGTGCTCTTAACCATCTCACTTCACAATTGAGACATAATTTTCAGGCCATTTCTAATTCAATTCAAGCTATTTATGACCGGCTTGATTCAATTCAAGCCGATCAACAAGTTGACAGATTAATTACTGGACGGCTTGCAGCTTTGAATGCATTTGTTTCCCAAGTTTTGAATAAATATACTGAAGTTCGTAGTTCCAGACGCTTAGCACAGCAGAAGATTAATGAATGTGTCAAATCACAATCTAATAGATATGGTTTTTGTGGCAATGGCACCCATATCTTTTCAATCGTCAACTCAGCTCCAGATGGTTTGCTTTTTCTTCATACTGTTTTGCTGCCAACCGACTACAAGAATGTAAAGGCGTGGTCGGGTATCTGTGTTGATGGCATTTACGGCTATGTTCTGCGTCAATCTAACTTGGTTCTTTATTCT---GAT------AATGGTGTTTTTCGTGTAACTTCCAGGGTCATGTTTCAACCTCGTTTACCTGTTTTGTCTGATTTTGTGCAAATATATAATTGTAATGTTACTTTTGTTAACATATCTCGTGTCGAGTTACATACTGTCATACCTGACTACGTTGATGTTAATAAAACATTACAAGAGTTTGCACAAAACTTA------CCA------AAGTAT---------GTTAAGCCTAATTTTGACTTGACTCCTTTTAATTTAACATATCTTAATTTGAGTTCTGAGTTGAAGCAACTCGAAGTTAAAACTGCTAGTCTTTTCCAAACTACTGTTGAATTACAAGGTCTTATTGATCAGATTAACAGTACATATGTTGATTTGAAGTTGCTTAATAGGTTTGAAAATTATATTAAATGGCCTTGGTGGGTTTGGCTCATTATTTCTGTTGTTTTTGTTGTATTGTTGAGTCTTCTTGTGTTTTGTTGTCTTTCTACAGGTTGTTGTGGTTGTTGCAATTGTTTAACTTCATCAATGCGAGGTTGTTGTGATTGTGGTTCAACTAAACTTCCTTATTACGAA---TTTGAAAAGGTCCACGTTCAA------------------------------TAA
>JQ765571_HumanNL63_USA_2005-01-23
ATG------------------------------AAACTTTTCTTGATTTTG------------------------------------------------------------------------------------------------------------------------------------------------------------------------------------------------------------------------------------------------------------------------------------------------------------------------------------------------------------------------------------------------------------------------------------------------------------------------------------------------------------------------------------------------------------------------------------------------------------------------------------------------------------------------------CTTGTTTTGCCC------------------------------------------------------CTGGCCTCT------------------TGCTTTTTCACATGTAATAGTAATGCTAATCTCTCTATGTTACAATTAGGTGTTCCTGACAATTCTTCA---ACTATTGTTACGGGTTTATTGCCAACT------------------CATTGGTTTTGTGCTAAT---CAGAGTACATCT------------------GTTTAC------------TCAGCC---AATGGTTTCTTTTATATTGATGTTGGT---AATCACCGTAGTGCTTTTGCGCTC---CATACTGGTTATTAT------GATGCT---------AATCAG---------------------TATTATATTTATGTTACT------AAT---GAAATAGGCTTA------------------AATGCTTCTGTTACTCTTAAGATTTGTAAGTTT---AGTAGAAACACTACTTTTGAT---TTTTTAAGTAAT---GCTTCTAGTTCTTTTGACTGTATAGTTAAT------TTG---TTATTT---------------ACAGAACAGTTA------GGTGCGCCTTTGGGCATAACTATATCTGGTGAAACTGTGCGTCTGCATTTATATAATGTAACTCGTACTTTTTATGTGCCAGCAGCTTATAAACTTACTAAACTTAGTGTTAAATGTTACTTTAACTATTCCTGTGTTTTTAGTGTTGTCAACGCCACCGTTACTGTGAATGTCACCACA---CATAATGGCCGTGTAGTTAACTACACTGTTTGTGATGATTGTAATGGTTATACTGATAACATATTTTCTGTTCAACAGGATGGTCGCATTCCTAATGGTTTCCCTTTTAATAATTGGTTTTTGTTAACTAATGGTTCCACACTAGTGGACGGGGTCTCTAGACTTTATCAACCACTCCGTTTAACTTGTTTATGGCCTGTACCTGGTCTTAAATCTTCA---ACTGGTTTTGTTTATTTTAATGCCACTGGT---------------------------TCTGATGTTAATTGTAACGGCTATCAACAT------AATTCTGTT---GCTGATGTTATGCGTTACAATCTTAACTTCAGTGCTAATTCTGTGGACAATCTCAAGAGTGGTGTTATAGTTTTTAAAACT---------TTACAGTACGATGTTTTGTTTTATTGTAGTAATTCTTCTTCA------GGT------------GTT------CTTGACACCACAATACCTTTTGGCCCTTCCTCTCAACCTTATTACTGTTTTATAAACAGC---------ACTATCAACACTACT---CATGTTAGCACTTTTGTGGGTATTTTACCACCCACT---GTGCGTGAAATTGTTGTTGCTAGAACTGGTCAGTTTTATATTAATGGTTTTAAGTATTTCGATTTGGGTTTCATAGAAGCTGTCAATTTTAATGTCACGACTGCTAGTGCCACAGATTTTTGGACGGTTGCATTTGCTACTTTTGTTGATGTTTTGGTTAATGTTAGTGCAACTAACATTCAAAACTTACTTTATTGCGATTCTCCATTTGAAAAGTTGCAGTGTGAGCACTTGCAGTTTGGATTGCAGGATGGTTTTTATTCTGCAAATTTTCTTGATGATAATGTTTTGCCTGAGACTTATGTTGCACTCCCCATTTATTATCAACACACGGACATAAATTTTACTGCAACT------------------------------------------------GCA---------------TCTTTTGGTGGTTCT---------------------TGTTATGTTTGTAAACCACACCAGGTT------------AAT---------ATATCTCTTAATGGT---AACACT------------------------------TCA---------GTGTGTGTTAGAACATCTCATTTTTCAATTAGGTATATTTATAACCGC------------------------------GTTAAGAGTGGTTCACCAGGT---GAC---------------TCTTCTTGGCACATTTATTTAAAGAGTGGCACTTGTCCA---TTTTCTTTTTCTAAGTTAAATAATTTTCAAAAGTTCAAGACTATTTGTTTCTCAACCGTC---GAAGTGCCTGGTAGTTGTAATTTTCCACTTGAAGCCACCTGG------CATTACACTTCTTATACTATTGTTGGTGCTTTGTATGTTACTTGGTCTGAAGGTAATTCTATTACTGGTGTACCTTAT---------CCTGTCTCTGGTATTCGTGAGTTTAGTAATTTAGTTTTAAATAATTGTACCAAATATAATATTTATGATTATGTTGGTACTGGAATTATACGTTCTTCAAACCAGTCACTTGCTGGTGGTATTACATATGTTTCTAACTCTGGTAATTTACTTGGTTTTAAAAATGTTTCCACTGGTAACATTTTTATTGTGACACCATGTAACCAACCAGACCAAGTAGCTGTTTATCAACAAAGCATTATTGGTGCCATGACCGCTGTTAATGAGTCT------AGATATGGCTTG------CAAAACTTACTACAGTTACCTAACTTTTATTATGTTAGTAATGGTGGT---------AAC------AATTGCACTACGGCCGTTATGACTTATTCTAATTTTGGTATTTGTGCTGATGGTTCTTTGATTCCTGTTCGTCCGCGTAATTCTAGTGATAATGGTATTTCAGCCATAATCACTGCTAATTTATCCATTCCCTCTAACTGGACTACTTCAGTTCAAGTTGAGTACCTCCAAATTACTAGTACTCCAATAGTTGTTGATTGTGCCACTTATGTGTGTAATGGTAACCCTCGCTGTAAGAATCTACTTAAGCAGTATACTTCTGCTTGTAAAACTATTGAAGATGCCTTACGACTTAGTGCTCATTTGGAAACTAATGATGTTAGTAGTATGCTAACTTTCGAT------------AGCAATGCTTTTAGTTTGGCT---------AATGTTACTAGTTTT---GGAGATTATAACCTTTCTAGTGTTTTACCTCAG------AGAAACATTCGTTCAAGCCGTATAGCAGGACGT---AGTGCTTTGGAAGATTTGTTGTTTAGCAAAGTTGTTACATCTGGTTTGGGTACTGTTGATGTTGACTATAAGTCTTGTACTAAAGGTCTT------------TCTATT---GCTGACCTTGCTTGTGCTCAGTACTACAATGGCATAATGGTTTTGCCAGGTGTTGCTGATGCTGAACGTATGGCCATGTACACAGGTTCTCTTATAGGTGGCATG---------------------GTGCTCGGAGGTCTTACA---TCAGCAGCCGCCATACCTTTTTCTTTGGCACTGCAAGCACGACTTAACTATGTTGCTTTACAAACTGATGTGCTTCAAGAAAATCAGAAAATTTTGGCTGCATCATTTAATAAGGCTATTAATAATATTGTTGCTTCTTTTAGTAGCGTTAATGATGCTATTACACAAACTGCAGAGGCTATACATACTGTTACTATTGCACTTAATAAGATTCAGGATGTTGTTAATCAACAGGGTAGTGCTCTTAACCATCTCACTTCACAATTGAGACATAATTTTCAGGCCATTTCTAATTCAATTCAGGCTATTTATGACCGGCTTGATTCAATTCAAGCCGATCAACAAGTTGACAGATTAATTACTGGACGGCTTGCAGCTTTGAATGCATTTGTTTCTCAAGTTTTGAATAAATATACTGAAGTTCGTGGTTCCAGACGCTTAGCACAGCAGAAGATTAATGAATGTGTCAAGTCACAATCTAATAGATATGGTTTTTGTGGCAATGGCACTCACATCTTTTCAATCGTCAACTCAGCTCCAGATGGTTTGCTTTTTCTTCATACTGTTTTGCTGCCAACTGATTACAAGAATGTAAAGGCGTGGTCTGGTATCTGTGTTGATGGTATTTATGGCTATGTTCTGCGTCAACCTAACTTGGTTCTTTATTCT---GAT------AATGGTGTCTTTCGTGTAACTTCCAGGGTCATGTTTCAACCTCGCTTACCTGTTTTGTCTGATTTTGTGCAAATATATAATTGTAATGTTACTTTTGTTAACATATCTCGTGTCGAGTTACATACTGTCATACCTGACTACGTTGATGTTAATAAAACATTACAAGAGTTTGCACAAAACTTA------CCA------AAGTAT---------GTTAAGCCTAATTTTGACTTGACTCCTTTTAATTTAACATATCTTAATTTGAGTTCTGAGTTGAAGCAACTCGAAGCTAAAACTGCTAGTCTTTTTCAAACTACTGTTGAATTACAAGGTCTTATTGATCAGATTAACAGTACATATGTTGATTTGAAGTTGCTTAATAGGTTTGAAAATTATATCAAATGGCCTTGGTGGGTTTGGCTCATTATTTCTGTTGTTTTTGTTGTATTGTTGAGTCTTCTTGTGTTTTGTTGTCTTTCTACAGGTTGTTGTGGTTGTTGCAATTGTTTAACTTCATCAATGCGAGGCTGTTGTGATTGTGGTTCAACTAAACTTCCTTATTACGAA---TTTGAAAAGGTCCACGTTCAA------------------------------TAA
>JQ765574_HumanNL63_USA_2005-11-
ATG------------------------------AAACTTTTCTTGATTTTG------------------------------------------------------------------------------------------------------------------------------------------------------------------------------------------------------------------------------------------------------------------------------------------------------------------------------------------------------------------------------------------------------------------------------------------------------------------------------------------------------------------------------------------------------------------------------------------------------------------------------------------------------------------------------CTTGTTTTGCCC------------------------------------------------------TTGGCCTCT------------------TGCTTTTTCACATGTAATAGTAATGCTAATCTCTCTATGTTACAATTAGGTGTTCCTGACAATTCTTCA---ACTATTGTCACGGGTTTATTGCCAACT------------------CATTGGATTTGTGCTAAT---CAGAGTACATCT------------------GTTTAC------------TCAGCC---AATGGTTTCTTTTATATTGATGTTGGT---AATCACCGTAGTGCTTTTGCGCTC---CATACTGGTTATTAT------GATGTT---------AATCAG---------------------TATTATATTTATGTTACT------AAT---GAAATAGGCTTA------------------AATGCTTCTGTTACTCTTAAGATTTGTAAGTTT---GGTACAAACACTACTTTTGAT---TTTTTAAGTAAT---TCTTCTAGTTCTTTTGACTGTATAGTTAAT------TTG---TTATTT---------------ACAGAACAGTTA------GGTGCGCCTTTGGGCATAACTATATCTGGTGAAACTGTGCGTCTGCATTTATATAATGTAACTCGTACTTTTTATGTGCCAGCAGCTTATAAACTTACTAAACTTAGTGTTAAATGTTACTTTAACTATTCCTGTGTTTTTAGTGTTGTCAACGCCACCGTTACTGTGAATGTCACCACA---CATAATGGCCGTGTAGTTAACTACACTGTTTGTGATGATTGTAATGGTTATACTGATAACATATTTTCTGTTCAACAGGATGGCCGCATTCCTAATGGTTTCCCTTTTAATAATTGGTTTTTGCTAACTAATGGTTCCACACTAGTGGACGGGGTCTCTAGACTTTATCAACCACTCCGTTTAACTTGTTTATGGCCTGTACCTGGTCTTAAATCTTCA---ACTGGTTTTGTTTATTTTAATGCCACTGGT---------------------------TCTGATGTTAATTGTAACGGCTATCAACAT------AATTCTGTT---GCTGATGTTATGCGTTACAATCTTAACTTCAGTGCTAATTCTGTGGACAATCTCAAGAGTGGTGTTATAGTTTTTAAAACT---------TTACAGTACGATGTTTTGTTTTATTGTAGTAATTCTTCCTCA------GGT------------GTT------CTTGACACCACAATACCTTTTGGCCCTTCCTCTCAACCTTATTACTGTTTTATAAACAGC---------ACTATCAACACTACT---CATGTTAGCACTTTTGTGGGTATCTTACCACCCACT---GTGCGTGAAATTGTTGTTGCTAGAACTGGTCAGTTTTATATTAATGGTTTTAAGTATTTCGATTTGGGTTTCATAGAAGCTGTCAATTTTAATGTCACGACTGCTAGTGCCACAGATTTTTGGACGGTTGCATTTGCTACTTTTGTTGATGTTTTGGTTAATGTTAGTGCAACTAACATTCAAAACTTACTTTATTGCGATTCTCCATTTGAAAAGTTGCAGTGTGAGCACTTGCAGTTTGGATTGCAAGATGGTTTTTATTCTGCAAATTTTCTTGATGATAATGTTTTGCCTGAGACTTATGTTGCACTCCCCATTTATTATCAACACACAGACATAAATTTTACTGCAACT------------------------------------------------GCA---------------TCTTTTGGTGGTTCT---------------------TGTTATGTTTGTAAACCACGTCAGGTT------------AAT---------ATATCTCTTAATGGT---AACACT------------------------------TCA---------GTGTGTGTTAGAACATCTCATTTTTCAATTAGGTATATTTATAACCGC------------------------------GTCAAGAGTGGTTCACCAGGT---GAC---------------TCTTCATGGCACATTTATTTAAAGAGTGGCACTTGTCCA---TTTTCTTTTTCTAAGTTAAATAATTTTCAAAAGTTCAAGACTATTTGTTTCTCAACCGTC---GAAGTGCCTGGTAGTTGTAATTTTCCACTTGAAGCCACCTGG------CATTACACTTCTTATACTATTGTTGGTGCTTTGTATGTTACTTGGTCTGAAGGTAATTCCATTACTGGTGTACCTTAT---------CCTGTCTCTGGTATTCGTGAGTTTAGTAATTTAGTTTTAAATAATTGTACCAAATATAATATTTATGATTATGTTGGTACTGGAATTATACGTTCTTCAAACCAGTCACTTGCTGGTGGTATTACATATGTTTCTAACTCTGGTAATTTACTTGGTTTTAAAAATGTTTCCACTGGTAACATTTTTATTGTGACACCATGTAACCAACCAGACCAAGTAGCTGTTTATCAACAAAGCATTATTGGTGCCATGACCGCTGTTAATGAGTCT------AGATATGGCTTG------CAAAACTTACTACAGTTACCTAACTTTTATTATGTTAGTAATGGTGGT---------AAC------AATTGCACTACGGCTGTTATGACTTATTCTAATTTTGGTATTTGTGCTGATGGTTCTTTAATTCCTGTTCGTCCGCGTAATTCTAGTGATAATGGTATTTCAGCCATAATCACTGCTAATTTATCCATTCCCTCTAACTGGACTACTTCAGTTCAAGTTGAGTACCTCCAAATTACTAGTACTCCAATAGTTGTTGATTGTGCTACTTACGTGTGTAATGGTAACCCTCGCTGTAAGAATCTACTTAAGCAGTATACTTCTGCTTGTAAAACTATTGAAGATGCCTTACGACTTAGTGCTCATTTGGAAACTAATGATGTTAGTAGTATGCTAACTTTCGAT------------AGCAATGCTTTTAGTTTGGCT---------AATGTTACTAGTTTT---GGAGATTATAACCTTTCTAGTGTTTTACCTCAG------AGAAACATTCGTTCAAGCCGTATAGCAGGACGT---AGTGCTTTGGAAGATTTGTTGTTTAGCAAAGTTGTTACATCTGGTTTGGGTACTGTTGATGTTGACTATAAGTCTTGTACTAAAGGTCTT------------TCTATT---GCTGACCTTGCTTGTGCTCAGTATTATAATGGCATAATGGTTTTGCCAGGTGTTGCTGATGCTGAACGTATGGCCATGTACACAGGTTCTCTTATAGGTGGCATG---------------------GTGCTCGGAGGTCTTACA---TCAGCAGCCGCCATACCTTTTTCTTTGGCACTGCAAGCACGACTTAACTATGTTGCTTTACAAACTGATGTGCTTCAAGAAAATCAGAAAATTTTGGCTGCATCATTTAATAAGGCTATTAATAATATTGTTGCTTCTTTTAGTAGCGTTAATGATGCTATTACACAAACTGCAGAGGCTATACATACTGTTACTATTGCACTTAATAAGATTCAGGATGTTGTTAATCAACAGGGTAGTGCTCTTAACCATCTCACTTCACAATTGAGACATAATTTTCAGGCCATTTCTAATTCAATTCAGGCTATTTATGACCGGCTTGATTCAATTCAAGCCGATCAACAAGTTGACAGATTAATTACTGGACGGCTTGCAGCTTTGAATGCATTTGTTTCCCAAGTTTTGAATAAATATACTGAAGTTCGTGGTTCCAGACGCTTAGCACAGCAGAAGATTAATGAATGTGTCAAGTCACAATCTAATAGATATGGTTTTTGTGGCAATGGCACTCACATCTTTTCAATCGTCAACTCAGCTCCAGATGGTTTGCTTTTTCTTCATACTGTTCTGCTGCCAACTGATTACAAGAATGTAAAGGCGTGGTCTGGTATCTGTGTTGATGGCATTTATGGCTATGTTCTGCGTCAACCTAACTTGGTTCTTTATTCT---GAT------AATGGTGTCTTTCGTGTAACTTCCAGGGTCATGTTTCAACCTCGCTTACCTGTTTTGTCTGATTTTGTGCAAATATATAATTGTAATGTTACTTTTGTTAACATATCTCGTGTCGAGTTACATACTGTCATACCTGACTACGTTGATGTTAATAAAACATTACAAGAGTTTGCACAAAACTTA------CCA------AAGTAT---------GTTAAGCCTAATTTTGACTTGACTCCTTTTAATTTAACATATCTTAATTTGAGTTCTGAGTTGAAGCAACTCGAAGCTAAAACTGCTAGTCTTTTTCAAACTACTGTTGAATTACAAGGTCTTATTGATCAGATTAACAGTACATATGTTGATTTGAAGTTGCTTAATAGGTTTGAAAATTATATTAAATGGCCTTGGTGGGTTTGGCTCATTATTTCTGCTGTTTTTGTTGTATTGTTGAGTCTTCTTGTGTTTTGTTGTCTTTCTACAGGCTGTTGTGGTTGTTGCAATTGTTTAACTTCATCAATGCGAGGCTGTTGTGATTGTGGTTCAACTAAACTTCCTTATTACGAA---TTTGAAAAGGTCCACGTTCAA------------------------------TAA
>JQ765575_HumanNL63_USA_2005-11-21
ATG------------------------------AAACTTTTCTTGATTTTG------------------------------------------------------------------------------------------------------------------------------------------------------------------------------------------------------------------------------------------------------------------------------------------------------------------------------------------------------------------------------------------------------------------------------------------------------------------------------------------------------------------------------------------------------------------------------------------------------------------------------------------------------------------------------CTTGTTTTGCCC------------------------------------------------------CTGGCCTCT------------------TGCTTTTTCACATGTAATAGTAATGCTAATCTCTCTATGTTACAATTAGGTGTTCCTGACAATTCTTCA---ACTATTGTTACGGGTTTATTGCCAACT------------------CATTGGTTTTGTGCTAAT---CAGAGTACATCT------------------GTTTAC------------TCAGCC---AATGGTTTCTTTTATATTGATGTTGGT---AATCACCGTAGTGCTTTTGCGCTC---CATACTGGTTATTAT------GATGCT---------AATCAG---------------------TATTATATTTATGTTACT------AAT---GAAATAGGCTTA------------------AATGCTTCTGTTACTCTTAAGATTTGTAAGTTT---AGTAGAAACACTACTTTTGAT---TTTTTAAGTAAT---GCTTCTAGTTCTTTTGACTGTATAGTTAAT------TTG---TTATTT---------------ACAGAACAGTTA------GGTGCGCCTTTGGGCATAACTATATCTGGTGAAACTGTGCGTCTGCATTTATATAATGTAACTCGTACTTTTTATGTGCCAGCAGCTTATAAACTTACTAAACTTAGTGTTAAATGTTACTTTAACTATTCCTGTGTTTTTAGTGTTGTCAACGCCACCGTTACTGTGAATGTCACCACA---CATAATGGCCGTGTAGTTAACTACACTGTTTGTGATGATTGTAATGGTTATACTGATAACATATTTTCTGTTCAACAGGATGGCCGCATTCCTAATGGTTTCCCTTTTAATAATTGGTTTTTGTTAACTAATGGTTCCACACTAGTAGACGGGGTCTCTAGACTTTACCAACCACTCCGTCTAACTTGTTTATGGCCTGTACCTGGTCTTAAATCTTCA---ACTGGTTTTGTTTATTTTAATGCCACTGGT---------------------------TCTGATGTTAATTGTAACGGCTATCAACAT------AATTCTGTT---GCTGATGTTATGCGTTACAATCTTAACTTCAGTGCTAATTCTGTGGACAATCTCAAGAGTGGTGTTATAGTTTTTAAAACT---------TTACAGTACGATGTTTTGTTTTATTGTAGTAACTCTTCCTCA------GGT------------GTT------CTTGACACCACAATACCTTTTGGCCCTTCCTCTCAACCTTATTACTGTTTTATAAACAGC---------ACTATCAACACTACT---CATGTTAGCACTTTTGTGGGTATTTTACCACCCACT---GTGCGTGAAATTGTTGTTGCTAGAACTGGTCAGTTTTATATTAATGGTTTTAAGTATTTCGATTTGGGTTTCATAGAAGCTGTCAATTTTAATGTCACGACTGCTAGTGCCACAGATTTTTGGACGGTTGCATTTGCTACTTTTGTTGATGTTTTGGTTAATGTTAGTGCAACTAACATTCAAAACTTACTTTATTGCGATTCTCCATTTGAAAAGTTGCAGTGTGAGCACTTGCAGTTTGGATTGCAGGATGGTTTTTATTCTGCAAATTTTCTTGATGATAATGTTTTGCCTGAGACTTATGTTGCACTCCCCATTTATTATCAACACACGGACATAAATTTTACTGCAACT------------------------------------------------GCA---------------TCTTTTGGTGGTTCT---------------------TGTTATGTTTGTAAACCACACCAGGTT------------AAT---------ATATCTCTTAATGGT---AACACT------------------------------TCA---------GTGTGTGTTAGAACATCTCATTTTTCAATTAGGTATATTTATAACCGC------------------------------GTTAAGAGTGGTTCACCAGGT---GAC---------------TCTTCATGGCACATTTATTTAAAGAGTGGCACTTGTCCA---TTTTCTTTTTCTAAGTTAAATAATTTTCAAAAGTTCAAGACTATTTGTTTCTCAACCGTC---GAAGTGCCTGGTAGTTGTAATTTTCCGCTTGAAGCCACCTGG------CATTATACTTCTTATACTATTGTTGGTGCTTTGTATGTTACTTGGTCTGAAGGTAATTCTATTACTGGTGTACCTTAT---------CCTGTCTCTGGTATTCGTGAGTTTAGTAATTTAGTTTTAAATAATTGTACCAAATATAATATTTATGATTATGTTGGTACTGGAATTATACGTTCTTCAAACCAGTCACTTGCTGGTGGTATTACATATGTTTCTAACTCTGGTAATTTACTTGGTTTTAAAAATGTTTCCACTGGTAACATTTTTATTGTGACACCATGTAACCAACCAGACCAAGTAGCTGTTTATCAACAAAGCATTATTGGTGCCATGACCGCTGTTAATGAGTCT------AGATATGGCTTG------CAAAACTTACTACAGTTACCTAACTTTTATTATGTTAGTAATGGTGGT---------AAC------AATTGCACTACGGCCGTTATGACTTATTCTAATTTTGGTATTTGTGCTGATGGTTCTTTGATTCCTGTTCGTCCGCGTAATTCTAGTGATAATGGTATTTCAGCCATAATCACTGCTAATTTATCCATTCCCTCTAACTGGACTACTTCAGTTCAAGTTGAGTACCTCCAAATTACTAGTACTCCAATTGTTGTTGATTGTGCTACTTATGTGTGTAATGGTAACCCTCGCTGTAAGAATCTACTTAAGCAGTATACTTCTGCTTGTAAAACTATTGAAGATGCCTTACGACTTAGTGCTCATTTGGAAACTAATGATGTTAGTAGTATGCTAACTTTCGAT------------AGCAATGCTTTTAGTTTGGCT---------AATGTTACTAGTTTT---GGAGACTATAACCTTTCTAGTGTTTTACCTCAG------AGAAACATTCGTTCAAGCCGTATAGCAGGACGT---AGTGCTTTGGAAGATTTGTTGTTTAGCAAAGTTGTTACATCTGGTTTGGGTACTGTTGATGTTGACTATAAGTCTTGTACTAAAGGTCTT------------TCTATT---GCTGACCTTGCTTGTGCTCAGTACTACAATGGCATAATGGTTTTGCCAGGTGTTGCTGATGCTGAACGTATGGCCATGTACACAGGTTCTCTTATAGGTGGCATG---------------------GTGCTCGGAGGTCTTACA---TCAGCAGCCGCCATACCTTTTTCTTTGGCACTGCAAGCACGACTTAACTATGTTGCTTTACAAACTGATGTGCTTCAAGAAAATCAGAAAATTTTGGCTGCATCATTTAATAAGGCTATTAATAATATTGTTGCTTCTTTTAGTAGCGTTAATGATGCTATTACACAAACTGCAGAGGCTATACATACTGTTACTATTGCACTTAATAAGATTCAGGATGTTGTTAATCAACAGGGTAGTGCTCTTAACCATCTCACTTCACAATTGAGACATAATTTTCAGGCCATTTCTAATTCAATTCAGGCTATTTATGACCGGCTTGATTCAATTCAAGCCGATCAACAAGTTGACAGATTAATTACTGGACGGCTTGCAGCTTTGAATGCATTTGTTTCCCAAGTTTTGAATAAATATACTGAAGTTCGTGGTTCAAGACGCTTAGCACAGCAGAAGATTAATGAATGTGTCAAGTCACAATCTAATAGATATGGTTTTTGTGGCAATGGCACTCACATCTTTTCAATCGTCAACTCAGCTCCAGATGGTTTGCTTTTTCTTCATACTGTTTTGCTGCCAACTGATTACAAGAATGTAAAGGCGTGGTCTGGTATCTGTGTTGATGGCATTTATGGCTATGTTCTGCGTCAACCTAACTTGGTTCTTTATTCT---GAT------AATGGTGTCTTTCGTGTAACTTCCAGGGTCATGTTTCAACCTCGCTTACCTGTTTTGTCTGATTTTGTGCAAATATATAATTGTAATGTTACTTTTGTTAACATATCTCGTGTTGAGTTACATACTGTCATACCTGACTACGTTGATGTTAATAAAACATTACAAGAGTTTGCACAAAACTTA------CCA------AAGTAT---------GTTAAGCCTAATTTTGACTTGACTCCTTTTAATTTAACATATCTTAATTTGAGTTCTGAGTTGAAGCAACTCGAAGCTAAAACTGCTAGTCTTTTTCAAACTACTGTTGAATTACAAGGTCTTATTGATCAGATTAACAGTACATATGTTGATTTGAAGTTGCTTAATAGGTTTGAAAATTATATCAAATGGCCTTGGTGGGTTTGGCTCATTATTTCTGTTGTTTTTGTTGTATTGTTGAGTCTTCTTGTGTTTTGTTGTCTTTCTACAGGTTGTTGTGGTTGTTGCAATTGTTTAACTTCTTCAATGCGAGGCTGTTGTGATTGTGGTTCAACTAAACTTCCTTATTACGAA---TTTGAAAAGGTCCACATTCAA------------------------------TAA
>JQ771059_HumanNL63_USA_2010-12-14
ATG------------------------------AAACTTTTCTTGATTTTG------------------------------------------------------------------------------------------------------------------------------------------------------------------------------------------------------------------------------------------------------------------------------------------------------------------------------------------------------------------------------------------------------------------------------------------------------------------------------------------------------------------------------------------------------------------------------------------------------------------------------------------------------------------------------CTTGTTTTGCCC------------------------------------------------------TTGGCCTCT------------------TGCTTTTTCACATGTAATAGTAATGCTAATCTTTCTATGTTACAATTAGGTGTTCCTGACAATTCTTCA---ACTATTGTCACGGGTTTATTGCCAACT------------------CATTGGATTTGTGCTAAT---CAGAGTACATCT------------------GTTTAC------------TCAGCC---AATGGTTTCTTTTATATTGATGTTGGT---AATCACCGTAGTGCTTTTGCGCTC---CATACTGGTTATTAT------GATGTT---------AATCAG---------------------TATTATATTTATGTTACT------AAT---GAAATAGGCTTA------------------AATGCTTCTGTTACTCTTAAGATTTGTAAGTTT---GGTATAAACACTACTTTTGAT---TTTTTAAGTAAT---TCTTCTAGTTCTTTTGACTGTATAGTTAAT------TTG---TTATTT---------------ACAGAACAGTTA------GGTGCGCCTTTGGGCATAACTATATCTGGTGAAACTGTGCGTCTGCATTTATATAATGTAACTCGTACTTTTTATGTGCCAGCAGCTTATAAACTTACTAAACTTAGTGTTAAATGTTACTTTAACTATTCCTGTGTTTTTAGTGTTGTCAACGCCACCGTTACTGTGAATGTCACCACA---CATAATGGCCGTGTAGTTAACTACACTGTTTGTGATGATTGTAATGGTTATACTGATAACATATTTTCTGTTCAACAGGATGGCCGCATTCCTAATGGTTTCCCTTTTAATAATTGGTTTTTGCTAACTAATGGTTCCACACTAGTGGACGGGGTCTCTAGACTTTATCAACCACTCCGTTTAACTTGTTTATGGCCTGTACCTGGTCTTAAATCTTCA---ACTGGTTTTGTTTATTTTAATGCCACTGGT---------------------------TCTGATGTTAATTGTAACGGCTATCAACAT------AATTCTTTT---GCTGATGTTATGCGTTACAATCTTAACTTCAGTGCTAATTCTGTGGATAATCTCAAGAGTGGTGTTATAGTTTTTAAAACT---------CTACAGTACGATGTTCTGTTTTACTGTAGTAATTCCTCTTCG------GGC------------GTT------CTAGACACCACAATACCTTTTGGCCCTTCCTCTCAACCTTATTACTGTTTTATAAATAGT---------ACCATCAACACCACT---CATGTTAGCACTTTTGTGGGTGTCCTACCACCCACT---GTGCGTGAGATTGTTGTTGCTAGAACTGGTCAGTTTTATATTAATGGTTTTAAGTATTTTGATTTGGGTTTTATCGAAGCTGTCAATTTTAATGTCACAACTGCTAGTGCCACAGATTTTTGGACGGTTGCATTTGCTACTTTTGTTGATGTTTTGGTTAATGTTAGTGCAACTAAGATTCAAAACTTACTTTATTGCGATTCTCCATTTGAAAAGTTGCAGTGTGAGCACTTGCAGTTTGGATTGCAAGATGGTTTTTATTCTGCAAATTTTCTTGATGATAATGTTTTGCCTGAGACTTATGTTGCACTCCCCATTTATTATCAACACACGGACATAAATTTTACTGCAACT------------------------------------------------GCA---------------TCTTTTGGTGGTTCT---------------------TGTTATGTTTGTAAACCACACCAGGTT------------AAT---------ATATCTCTTAATGGT---AACACT------------------------------TCA---------GTGTGTGTTAGAACATCTCATTTTTCAATTAGGTATATTTATAACCGC------------------------------GTTAAGAGTGGTTCACCAGGT---GAC---------------TCTTCATGGCACATTTATTTAAAGAGTGGCACTTGTCCA---TTTTCTTTTTCTAAGTTAAATAATTTTCAAAAGTTTAAGACTATTTGTTTCTCAACCGTC---GCAGTGCCTGGTAGTTGTAATTTTCCACTTGAAGCCACCTGG------CATTACACTTCTTATACTATTGTTGGTGCTTTGTATGTTACTTGGTCTGAAGGTAATTCCATTACTGGTGTACCTTAT---------CCTGTCTCTGGTATTCGTGAGTTTAGTAATTTAGTTTTAAATAATTGTACCAAATATAATATTTATGATTATGTTGGTACTGGAATTATACGTTCTTCAAACCAGTCACTTGCTGGTGGTATTACATATGTTTCTAACTCTGGTAATTTACTTGGTTTTAAAAATGTTTCCACTGGTAACATTTTTATTGTGACACCATGTAACCAACCAGACCAAGTAGCTGTTTATCAACAAAGCATTATTGGTGCCATGACTGCTGTTAATGAGTCT------AGATATGGCTTG------CAAAACTTACTACAGTTACCTAACTTTTATTATGTTAGTAATGGTGGT---------AAC------AATTGCACTACGGCCGTTATGACTTATTCTAATTTTGGTATTTGTGCTGATGGTTCTTTAATTCCTGTTCGTCTGCGTAATTCTAGTGATAATGGTATTTCAGCCATAATCACTGCTAATTTATCCATTCCCTCTAACTGGACCACTTCAGTTCAAGTTGAGTACCTCCAAATTACTAGTACTCCAATAGTTGTTGATTGTGCTACTTATGTGTGTAATGGTAACCCTCGCTGTAAGAATCTACTTAAGCAGTATACTTCTGCTTGTAAAACTATTGAAGATGCTTTACGACTTAGTGCTCATTTGGAAACTAATGATGTTAGTAGTATGCTAACTTTCGAT------------AGCAATGCTTTTAGTTTGGCT---------AATGTTATTAGTTTT---GGAGATTATAACCTTTCTAGTGTTTTACCTCAG------AGAAACATTCATTCAAGCCGTATAGCAGGACGT---AGTGCTTTGGAAGATTTGTTGTTTAGCAAAGTTGTTACATCTGGTTTGGGTACTGTTGATGTTGACTATAAGTCTTGTACTAAAGGTCTT------------TCTATT---GCTGACCTTGCTTGTGCTCAGTACTACAATGGCATAATGGTTTTGCCAGGTGTTGCTGATGCTGAACGTATGGCCATGTATACAGGTTCTCTTATAGGTGGCATG---------------------GTGCTCGGAGGTCTTACA---TCAGCAGCCGCCATACCTTTTTCTTTGGCACTGCAAGCACGACTTAACTATGTTGCTTTACAAACTGATGTGCTTCAAGAAAATCAGAAAATTTTGGCTGCATCATTTAATAAGGCTATTAATAACATTGTTGCTTCTTTTAGTAGCGTTAATGATGCTATTACACAAACTGCAGAGGCTATACATACTGTTACTATTGCACTTAATAAGATTCAGGATGTTGTTAATCAACAGGGTAGTGCTCTTAACCATCTCACTTCACAATTGAGACATAATTTTCAGGCCATTTCTAATTCAATTCAAGCTATTTATGACCGGCTTGATTCAATTCAAGCCGATCAACAAGTTGACAGATTAATTACTGGACGGCTTGCAGCTTTGAATGCATTTGTTTCCCAAGTTTTGAATAAATATACTGAAGTTCGTAGTTCCAGACGCTTAGCACAGCAGAAGATTAATGAATGTGTCAAATCACAATCTAATAGATATGGTTTTTGTGGCAATGGCACCCATATCTTTTCAATCGTCAACTCAGCTCCAGATGGTTTGCTTTTTCTTCATACTGTTTTGCTGCCAACCGACTACAAGAATGTAAAGGCGTGGTCGGGTATCTGTGTTGATGGCATTTACGGCTATGTTTTGCGTCAACCTAACTTGGTTCTTTATTCT---GAT------AATGGTGTTTTTCGTGTAACTTCCAGGGTCATGTTTCAACCTCGTTTACCTGTTTTGTCTGATTTTGTGCAAATATATAATTGTAATGTTACTTTTGTTAACATATCTCGTGTCGAGTTACATACTGTCATACCTGACTACGTTGATGTTAATAAAACATTACAAGAGTTTGCACAAAACTTA------CCA------AAGTAT---------GTTAAGCCTAATTTTGACTTGACTCCTTTTAATTTAACATACCTTAATTTGAGTTCTGAGTTGAAGCAACTCGAAGCTAAAACTGCTAGTCTTTTCCAAACTACTGTTGAATTACAAGGTCTTATTGATCAGATTAACAGTACATATGTTGATTTGAAGTTGCTTAATAGGTTTGAAAATTATATTAAATGGCCTTGGTGGGTTTGGCTCATTATTTCTGTTGTTTTTGTTGTATTGTTGAGTCTTCTTGTGTTTTGTTGTCTTTCTACAGGTTGTTGTGGTTGTTGCAATTGTTTAACTTCATCAATGCGAGGTTGTTGTGATTGTGGTTCAACTAAACTTCCTTATTACGAA---TTTGAAAAGGTCCACGTTCAA------------------------------TAA
>JX504050_HumanNL63_USA_2004--
ATG------------------------------AAACTTTTCTTGATTTTG------------------------------------------------------------------------------------------------------------------------------------------------------------------------------------------------------------------------------------------------------------------------------------------------------------------------------------------------------------------------------------------------------------------------------------------------------------------------------------------------------------------------------------------------------------------------------------------------------------------------------------------------------------------------------CTTGTTTTGCCC------------------------------------------------------CTGGCCTCT------------------TGCTTTTTCACATGTAATAGTAATGCTAATCTCTCTATGTTACAATTAGGTGTTCCTGACAATTCTTCA---ACTATTGTTACGGGTTTATTGCCAACT------------------CATTGGTTTTGTGCTAAT---CAGAGTACATCT------------------GTTTAC------------TCAGCC---AATGGTTTCTTTTATATTGATGTTGGT---AATCACCGTAGTGCTTTTGCGCTC---CATACTGGTTATTAT------GATGCT---------AATCAG---------------------TATTATATTTATGTTACT------AAT---GAAATAGGCTTA------------------AATGCTTCTGTTACTCTTAAGATTTGTAAGTTT---AGTAGAAACACTACTTTTGAT---TTTTTAAGTAAT---GCTTCTAGTTCTTTTGACTGTATAGTTAAT------TTG---TTATTT---------------ACAGAACAGTTA------GGTGCGCCTTTGGGCATAACTATATCTGGTGAAACTGTGCGTCTGCATTTATATAATGTAACTCGTACTTTTTATGTGCCAGCAGCTTATAAACTTACTAAACTTAGTGTTAAATGTTACTTTAACTATTCCTGTGTTTTTAGTGTTGTCAACGCCACCGTTACTGTGAATGTCACCACA---CATAATGGCCGTGTAGTTAACTACACTGTTTGTGATGATTGTAATGGTTATACTGATAACATATTTTCTGTTCAACAGGATGGCCGCATTCCTAATGGTTTCCCTTTTAATAATTGGTTTTTGTTAACTAATGGTTCCACACTAGTAGACGGGGTCTCTAGACTTTATCAACCACTCCGTTTAACTTGTTTATGGCCTGTACCTGGTCTTAAATCTTCA---ACTGGTTTTGTTTATTTTAATGCCACTGGT---------------------------TCTGATGTTAATTGTAACGGCTATCAACAT------AATTCTGTT---GTTGATGTTATGCGTTACAATCTTAACTTCAGTGCTAATTCTTTGGACAATCTCAAGAGTGGTGTTATAGTTTTTAAAACT---------TTACAGTACGATGTTTTGTTTTATTGTAGTAATTCTTCCTCA------GGT------------GTT------CTTGACACCACAATACCTTTTGGCCCGTCCTCTCAACCTTATTACTGTTTTATAAACAGC---------ACTATCAACACTACT---CATGTTAGCACTTTTGTGGGTATTTTACCACCCACT---GTGCGTGAAATTGTTGTTGCTAGAACTGGTCAGTTTTATATTAATGGTTTTAAGTATTTCGATTTGGGTTTCATAGAAGCTGTCAATTTTAATGTCACGACTGCTAGTGCCACAGATTTTTGGACGGTTGCATTTGCTACTTTTGTTGATGTTTTGGTTAATGTTAGTGCAACTAACATTCAAAACTTACTTTATTGCGATTCTCCATTTGAAAAGTTGCAGTGTGAGCACTTGCAGTTTGGATTGCAGGATGGTTTTTATTCTGCAAATTTTCTTGATGATAATGTTTTGCCTGAGACTTATGTTGCACTCCCCATTTATTATCAACACACGGACATAAATTTTACTGCAACT------------------------------------------------GCA---------------TCTTTTGGTGGTTCT---------------------TGTTATGTTTGTAAACCACACCAGGTT------------AAT---------ATATCTCTTAATGGT---AACACT------------------------------TCA---------GTGTGTGTTAGAACATCTCATTTTTCAATTAGGTATATTTATAACCGC------------------------------GTTAAGAGTGGTTCACCAGGT---GAC---------------TCTTCATGGCACATTTATTTAAAGAGTGGCACTTGTCCA---TTTTCTTTTTCTAAGTTAAATAATTTTCAAAAGTTCAAGACTATTTGTTTCTCAACCGTC---GAAGTGCCTGGTAGTTGTAATTTTCCGCTTGAAGCCACCTGG------CATTACACTTCTTATACTATTGTTGGTGCTTTGTATGTTACTTGGTCTGAAGGTAATTCTATTACTGGTGTACCTTAT---------CCTGTCTCTGGTATTCGTGAGTTTAGTAATTTAGTTTTAAATAATTGTACCAAATATAATATTTATGATTATGTTGGTACTGGAATTATACGTTCTTCAAACCAGTCACTTGCTGGTGGTATTACATATGTTTCTAACTCTGGTAATTTACTTGGTTTTAAAAATGTTTCCACTGGTAACATTTTTATTGTGACACCATGTAACCAACCAGACCAAGTAGCTGTTTATCAACAAAGCATTATTGGTGCCATGACCGCTGTTAATGAGTCT------AGATATGGCTTG------CAAAACTTACTACAGTTACCTAACTTTTATTATGTTAGTAATGGTGGT---------AAC------AATTGCACTACGGCCGTTATGACTTATTCTAATTTTGGTATTTGTGCTGATGGTTCTTTGATTCCTGTTCGTCCGCGTAATTCTAGTGATAATGGTATTTCAGCCATAATCACTGCTAATTTATCCATTCCTTCTAACTGGACTACTTCAGTTCAAGTTGAGTACCTCCAAATTACTAGTACTCCAATAGTTGTTGATTGTGCTACTTATGTGTGTAATGGTAACCCTCGCTGTAAGAATCTACTTAAGCAGTATACTTCTGCTTGTAAAACTATTGAAGATGCCTTACGACTTAGTGCTCATTTGGAAACTAATGATGTTAGTAGTATGCTAACTTTCGAT------------AGCAATGCTTTTAGTTTGGCT---------AATGTTACTAGTTTT---GGAGATTATAACCTTTCTAGTGTTTTACCTCAG------AGAAACATTCGTTCAAGCCGTATAGCAGGACGT---AGTGCTTTGGAAGATTTGTTGTTTAGCAAAGTTGTTACATCTGGTTTGGGTACTGTTGATGTTGACTATAAGTCTTGTACTAAAGGTCTT------------TCTATT---GCTGACCTTGCTTGTGCTCAGTACTACAATGGCATAATGGTTTTGCCAGGTGTTGCTGATGCTGAACGTATGGCCATGTACACAGGTTCTCTTATAGGTGGCATG---------------------GTGCTCGGAGGTCTTACA---TCAGCAGCCGCCATACCTTTTTCTTTGGCACTGCAAGCACGACTTAACTATGTTGCTTTACAAACTGATGTGCTTCAAGAAAATCAGAAAATTTTGGCTGCATCATTTAATAAGGCTATTAATAATATTGTTGCTTCTTTTAGTAGCGTTAATGATGCTATTACACAAACTGCAGAGGCTATACATACTGTTACTATTGCACTTAATAAGATTCAGGATGTTGTTAATCAACAGGGTAGTGCTCTTAACCATCTCACTTCACAATTGAGACATAATTTTCAGGCCATTTCTAATTCAATTCAGGCTATTTATGACCGGCTTGATTCAATTCAAGCCGATCAACAAGTTGACAGATTAATTACTGGACGGCTTGCAGCTTTGAATGCATTTGTTTCCCAAGTTTTGAATAAATATACTGAAGTTCGTGGTTCAAGACGCTTAGCACAGCAGAAGATTAATGAATGTGTCAAGTCACAATCTAATAGATATGGTTTTTGTGGCAATGGCACTCACATCTTTTCAATCGTCAACTCAGCTCCAGATGGTTTGCTTTTTCTTCATACTGTTTTGCTGCCAACTGATTACAAGAATGTAAAGGCGTGGTCTGGTATCTGTGTTGATGGCATTTATGGCTATGTTCTGCGTCAACCTAACTTGGTTCTTTATTCT---GAT------AATGGTGTCTTTCGTGTAACTTCCAGGATCATGTTTCAACCTCGCTTACCTGTTTTGTCTGATTTTGTGCAAATATATAATTGTAATGTTACTTTTGTTAACATATCTCGTGTTGAGTTACATACTGTCATACCTGACTACGTTGATGTTAATAAAACATTACAAGAGTTTGCACAAAACTTA------CCA------AAGTAT---------GTTAAGCCTAATTTTGACTTGACTCCTTTTAATTTAACATATCTTAATTTGAGTTCTGAGTTGAAGCAACTCGAAGCTAAAACTGCTAGTCTTTTTCAAACTACTGTTGAATTACAAGGTCTTATTGATCAGATTAACAGTACATATGTTGATTTGAAGTTGCTTAATAGGTTTGAAAATTATATCAAATGGCCTTGGTGGGTTTGGCTCATTATTTCTGTTGTTTTTGTTGTATTGTTGAGTCTTCTTGTGTTTTGTTGTCTTTCTACAGGTTGTTGTGGTTGTTGCAATTGTTTAACTTCATCAATGCGAGGCTGTTGTGATTGTGGTTCAACTAAACTTCCTTATTACGAA---TTTGAAAAGGTCCACGTTCAA------------------------------TAA
>KF530106_HumanNL63_USA_1987-12-16
ATG------------------------------AAACTTTTCTTGATTTTG------------------------------------------------------------------------------------------------------------------------------------------------------------------------------------------------------------------------------------------------------------------------------------------------------------------------------------------------------------------------------------------------------------------------------------------------------------------------------------------------------------------------------------------------------------------------------------------------------------------------------------------------------------------------------CTTGTTTTGCCC------------------------------------------------------CTGGCCTCT------------------TGCTTTTCCACATGTAATAGTAATGCTAATATCTCTATGTTACAATTAGGTGTTCCTGACAATTCTTCA---ACTATTGTTACGGGTTTATTGCCAACT------------------CATTGGATTTGTGCTAAT---CAGAGTACATCT------------------GTTTAC------------TCAGCC---AAAGGTTTCTTTTATATTGATGTTGGT---AATCACCGTAGTGCTTTTGCGCTC---CATACTGGTTATTAT------GATGCT---------AATCAG---------------------TATTATATTTATGTTACT------AAT---GAAATAGGCTTA------------------AATGCTTCTGTTACTCTTAAGATTTGTAAGTTT---AGA---AACACTACTTTTGAT---TTTTTAAGTAAT---GCTTCTAGTTCTTTTGACTGTATAGTTAAT------TTG---TTATTT---------------ACAGAACAGTTA------GGTGCGCCTTTGGGTATAACTATATCTGGTGAAACTGTACGTCTACATTTATATAATGTAACTCGTACTTTTTATGTGCCAGCAGCTTATAAACTTACTAAACTTAGTGTTAAATGTTACTTCAATTATTCCTGTGTTTTTAGTGTTGTCAACGCCACCGTTACTGTGAATGTCACCACA---CATAATGGCCGTGTAGTTAACTACACTGTTTGTGATGATTGTAATGGTTATACTGATAACATATTTTCTGTTCAACAGGATGGCCGCATTCCTAATGGTTTCCCTTTTAATAATTGGTTTTTGTTAACTAATGGTTCCACATTAGTGGACGGGGTCTCTAGACTTTATCAACCACTCCGTTTAACTTGTTTATGGCCTGTACCTGGTCTTAAATCTTCA---ACTGGTTTTGTTTATTTTAATGCCACTGGT---------------------------TCTGATGTTAATTGTAACGGCTATCAACAT------AATTCTGTT---GCTGATGTTATGCGTTACAATCTTAACTTCAGTGCTAATTCTGTGGACAATCTCAAGAGTGGTGTTATAGTTTTTAAAACT---------TTACAGTACGATGTTTTGTTTTATTGTAGTAATTCTTCTTCA------GGT------------GTT------CTTGACACCACAATACCTTTTGGCCCTTCCTCTCAACCTTATTACTGTTTTATAAACAGT---------ACTATCAACACTACT---CATGTTAGCACTTTTGTGGGTATTTTACCACCCACT---GTGCGTGAAATTGTTGTTGCTAGAACTGGTCAGTTTTATATTAATGGTTTTAAGTATTTCGATTTGGGTTTCATAGAAGCTGTCAATTTTAATGTCACGACTGCTAGTGCCACAGATTTTTGGACGGTTGCATTTGCTACTTTTGTTGATGTTTTGGTTAATGTTAGTGCAACTAACATTCAAAACTTACTTTATTGCGATTCTCCATTTGAAAAGTTGCAGTGTGAGCACTTGCAGTTTGGATTGCAAGATGGTTTTTATTCTGCAAATTTTCTTGATGATAATGTTTTGCCTGAGACTTATGTTGCACTCCCCATTTATTATCAACATACGGACATAAATTTTACTGCAACT------------------------------------------------GCA---------------TCTTTTGGTGGTTCT---------------------TGTTATGTTTGTAAACCACGCCAGGTT------------AAT---------ATATCTCTTAATGGT---AACACT------------------------------TCA---------GTGTGTGTTAGAACATCTCATTTTTCAATTAGGTATATTTATAACCGC------------------------------GTTAAGAGTGGTTCACCAGGT---GAC---------------TCTTCATGGCATATTTATTTAAAGAGTGGCACTTGTCCA---TTTTCTTTTTCTAAGTTAAATAATTTTCAAAAGTTTAAGACTATTTGTTTCTCAACCGTC---GAAGTGCCTGGTAGTTGTAATTTTCCACTTGAAGCTACCTGG------CATTACACTTCTTATACTATTGTTGGTGCTTTGTATGTTACTTGGTCTGAAGGTAATTCCATTACTGGTGTACCTTAT---------CCTGTCTCTGGTATTCGTGAGTTTAGTAATTTAGTTTTAAATAATTGTACCAAATATAATATTTATGATTATGTTGGTACTGGAATTATACGTTCTTCAAACCAGTCACTTGCTGGTGGTATTACATATGTTTCTAACTCTGGTAATTTACTTGGTTTTAAAAATGTTTCCACTGGTAACATTTTTATTGTGACACCATGTAACCAACCAGATCAAGTAGCTGTTTATCAACAAAGCATTATTGGTGCCATGACCGCTGTTAATGAGTCT------AGATATGGCTTG------CAAAACTTACTACAGTTACCTAACTTTTATTATGTTAGTAATGGTGGT---------AAC------AATTGCACTACGGCTGTTATGACTTATTCTAATTTTGGTATTTGTGCTGATGGTTCTTTAATTCCTGTTCGTCCGCGTAATTCTAGTGATAATGGTATTTCAGCCATAATCACTGCTAATTTATCCATTCCCTCTAACTGGACTACTTCAGTTCAAGTTGAGTACCTCCAAATTACTAGTACTCCAATAGTTGTTGATTGTGCTACTTATGTGTGTAATGGTAACCCTCGCTGTAAGAATCTACTTAAGCAGTATACTTCTGCTTGTAAAACTATTGAAGATGCCTTACGACTTAGTGCTCATTTGGAAACTAATGATGTTAGTAGTATGCTAACTTTCGAT------------AGCAATGCTTTTAGTTTGGCT---------AATGTTACTAGTTTT---GGAGATTATAACCTTTCTAGTGTTTTACCTCAG------AGAAACATTCATTCAAGCCGTATAGCAGGACGT---AGTGCTTTGGAAGATTTGTTGTTTAGCAAAGTTGTTACATCTGGTTTGGGTACTGTTGATGTTGACTATAAGTCTTGTACTAAAGGTCTT------------TCTATT---GCTGACCTTGCTTGTGCTCAGTACTACAATGGCATAATGGTTTTGCCAGGTGTTGCTGATGCTGAACGTATGGCCATGTACACAGGTTCTCTTATAGGTGGCATG---------------------GTGCTCGGAGGTCTTACA---TCAGCAGCCGCCATACCTTTTTCTTTGGCACTGCAAGCACGACTTAACTATGTTGCTTTACAAACTGATGTGCTTCAAGAAAATCAGAAAATTTTGGCTGCATCATTTAATAAGGCTATTAATAATATTGTTGCTTCTTTTAGTAGCGTTAATGATGCTATTACACAAACTGCAGAGGCTATACATACTGTTACTATTGCACTTAATAAGATTCAGGATGTTGTTAATCAACAGGGTAGTGCTCTTAACCATCTCACTTCACAATTGAGACATAATTTTCAGGCCATTTCTAATTCAATTCAGGCTATTTATGACCGGCTTGATTCAATTCAAGCCGATCAACAAGTTGACAGATTAATTACTGGACGGCTTGCAGCTTTGAATGCATTTGTTTCCCAAGTTTTGAATAAATATACTGAAGTTCGTGGTTCCAGACGCTTAGCACAGCAGAAGATTAATGAATGTGTCAAGTCACAATCTAATAGATATGGTTTTTGTGGCAATGGCACTCACATCTTTTCAATCGTCAACTCAGCTCCAGATGGTTTGCTTTTTCTTCATACTGTTTTGCTGCCAACTGATTACAAGAATGTAAAGGCGTGGTCTGGTATCTGTGTTGATGGCATTTATGGCTATGTTCTGCGTCAACCTAACTTGGTTCTTTATTCT---GAT------AATGGTGTCTTTCGTGTAACTTCCAGGGTCATGTTTCAACCTCGTTTACCTGTTTTGTCTGATTTTGTGCAAATATATAATTGTAATGTTACTTTTGTTAACATATCTCGTGTCGAGTTACATACTGTCATACCTGACTACGTTGATGTTAATAAAACATTACAAGAGTTTGCACAAAACTTA------CCA------AAGTAT---------GTTAAGCCTAATTTTGACTTGACTCCTTTTAATTTAACATATCTTAATTTGAGTTCTGAGTTGAAGCAACTCGAAGCTAAAACTGCTAGTCTTTTCCAAACTACTGTTGAATTACAAGGTCTTATTGATCAGATTAACAGTACATATGTTGATTTGAAGTTGCTTAATAGGTTTGAAAATTATATCAAATGGCCTTGGTGGGTTTGGCTCATTATTTCTGTTGTTTTTGTTGTATTGTTGAGTCTTCTTGTCTTTTGTTGTCTTTCTACAGGTTGTTGTGGTTGTTGCAATTGTTTAACTTCATCAATGCGAGGCTGTTGTGATTGTGGTTCAACTAAACTTCCTTATTACGAA---TTTGAAAAGGTCCACGTTCAA------------------------------TAA
>KF530108_HumanNL63_USA_1989-01-05
ATG------------------------------AAACTTTTCTTGATTTTG------------------------------------------------------------------------------------------------------------------------------------------------------------------------------------------------------------------------------------------------------------------------------------------------------------------------------------------------------------------------------------------------------------------------------------------------------------------------------------------------------------------------------------------------------------------------------------------------------------------------------------------------------------------------------CTTGTTTTGCCC------------------------------------------------------CTGGCCTCT------------------TGCTTTTCCACATGTAATAGTAATGCTAATATCTCTATGTTACAATTAGGTGTTCCTGACAATTCTTCA---ACTATTGTTACGGGTTTATTGCCAACT------------------CATTGGATTTGTGCTAAT---CAGAGTACATCT------------------GTTTAC------------TCAGCC---AAAGGTTTCTTTTATATTGATGTTGGT---AATCACCGTAGTGCTTTTGCGCTC---CATACTGGTTATTAT------GATGCT---------AATCAG---------------------TATTATATTTATGTTACT------AAT---GAAATAGGCTTA------------------AATGCTTCTGTTACTCTTAAGATTTGTAAGTTT---AGA---AACACTACTTTTGAT---TTTTTAAGTAAT---GCTTCTAGTTCTTTTGACTGTATAGTTAAT------TTG---TTATTT---------------ACAGAACAGTTA------GGTGCGCCTTTGGGCATAACTATATCTGGTGAAACTGTACGTCTGCATTTATATAATGTAACTCGTACTTTTTATGTGCCAGCAGCTTATAAACTTACTAAACTTAGTGTTAAATGTTACTTTAATTATTCCTGTGTTTTTAGTGTTGTCAACGCCACCGTTACTGTCAATGTCACCACA---CATAATGGCCGTGTAGTTAACTACACTGTTTGTGATGATTGTAATGGTTATACTGATAACATATTTTCTGTTCAACAGGATGGCCGCATTCCTAATGGTTTCCCTTTTAATAATTGGTTTTTGTTAACTAATGGTTCCACACTAGTGGATGGAGTCTCTAGACTTTATCAACCACTCCGTTTAACTTGTTTATGGCCTGTACCTGGTCTTAAATCTTCA---ACTGGTTTTGTTTATTTTAATGCCACTGGT---------------------------TCTGATGTTAATTGTAACGGCTACCAACAT------AATTCTGTT---GCTGATGTTATGCGTTACAATCTTAACTTCAGTGCTAATTCTGTGGACAATCTCAAGAGTGGTGTTATAGTTTTTAAAACT---------TTACAGTACGATGTTTTGTTTTATTGTAGTAATTCTTCTTCA------GGT------------GTT------CTTGACACCACAATACCTTTTGGCCCTTCCTCTCAACCTTATTACTGTTTTATAAACAGT---------ACTATCAACACTACT---CATGTTAGCACTTTTGTGGGTATTTTACCACCCACT---GTGCGTGAAATTGTTGTTGCTAGAACTGGTCAGTTTTATATTAATGGTTTTAAGTATTTCGATTTGGGTTTCATAGAAGCTGTCAATTTTAATGTCACGACTGCTAGTGCCACAGATTTTTGGACGGTTGCATTTGCTACTTTTGTTGATGTTTTGGTTAATGTTAGTGCAACTAACATTCAAAACTTACTTTATTGTGATTCTCCATTTGAAAAGTTGCAGTGTGAGCACTTGCAGTTTGGGTTGCAAGATGGTTTTTATTCTGCAAATTTTCTTGATGATAATGTTTTGCCTGAGACTTATGTTGCACTCCCCATTTATTATCAACATACGGACATAAATTTTACTGCAACT------------------------------------------------GCA---------------TCTTTTGGTGGTTCT---------------------TGTTATGTTTGTAAACCACGCCAGGTT------------AAT---------ATATCTCTTAATGGT---AACACT------------------------------TCA---------GTGTGTGTTAGAACATCTCATTTTTCAATTAGGTATATTTATAACCGC------------------------------GTTAAGAGTGGTTCACCAGGT---GAC---------------TCTTCATGGCACATTTATTTAAAGAGTGGCACTTGTCCA---TTTTCTTTTTCTAAGTTAAATAATTTTCAAAAGTTTAAGACTATTTGTTTCTCAACCGTC---GAAGTGCCTGGTAGTTGTAATTTTCCACTTGAAGCCACCTGG------CATTACACTTCTTATACTATTGTTGGTGCTTTGTATGTTACTTGGTCTGAAGGTAATTCTATTACTGGTGTACCTTAT---------CCTGTCTCTGGTATTCGTGAGTTTAGTAATTTAGTTTTAAATAATTGTACCAAATATAATATTTATGATTATGTTGGTACTGGAATTATACGTTCTTCAAACCAGTCACTTGCTGGTGGTATTACATATGTTTCTAACTCTGGTAATTTACTTGGTTTTAAAAATGTTTCCACTGGTAACATTTTTATTGTGACACCATGTAACCAACCAGATCAAGTAGCTGTTTATCAACAAAGCATTATTGGTGCCATGACCGCTGTTAATGAGTCT------AGATATGGCTTG------CAAAACTTACTACAGTTACCTAACTTTTATTATGTTAGTAATGGTGGT---------AAC------AATTGCACTACAGCTGTTATGACTTATTCTAATTTTGGTATTTGTGCTGATGGTTCTTTAATTCCTGTTCGTCCACGTAATTCTAGTGATAATGGTATTTCAGCCATAATCACTGCTAATTTATCTATTCCCTCTAACTGGACTACTTCAGTTCAAGTTGAGTATCTCCAAATTACTAGTACTCCAATAGTTGTTGATTGTGCTACTTATGTGTGTAATGGTAACCCTCGCTGTAAGAATCTACTTAAGCAGTATACTTCTGCTTGTAAAACTATTGAAGATGCCTTACGACTTAGTGCTCATTTGGAAACTAATGATGTTAGTAGTATGCTAACTTTCGAT------------AGCAATGCTTTTAGTTTGGCT---------AATGTTACTAGTTTT---GGAGATTATAACCTTTCTAGTGTTTTACCTCAG------AGAAACATTCATTCAAGCCGTATAGCAGGACGT---AGTGCTTTGGAAGATTTGTTGTTTAGCAAAGTTGTTACATCTGGTTTGGGTACTGTTGATGTTGACTATAAGTCTTGTACTAAAGGTCTT------------TCTATT---GCTGACCTTGCTTGTGCTCAGTACTACAATGGTATAATGGTTTTGCCAGGTGTTGCTGATGCTGAACGTATGGCCATGTACACAGGTTCTCTTATAGGTGGCATG---------------------GTGCTCGGAGGTCTTACA---TCAGCAGCCGCCATACCTTTTTCTTTGGCACTGCAAGCACGACTTAACTATGTTGCTTTACAAACTGATGTGCTTCAAGAAAATCAGAAAATTTTGGCTGCATCATTTAATAAGGCTATTAATAATATTGTTGCTTCTTTTAGTAGCGTTAATGATGCTATTACACAAACTGCAGAGGCTATACATACTGTTACTATTGCACTTAATAAGATTCAGGATGTTGTTAATCAACAGGGTAGTGCTCTTAACCATCTCACTTCACAATTGAGACATAATTTTCAGGCCATTTCTAATTCAATTCAGGCTATTTATGACCGGCTTGATTCAATTCAAGCCGATCAACAAGTTGACAGATTAATTACTGGACGGCTTGCAGCTTTGAATGCATTTGTTTCCCAAGTTTTGAATAAATATACTGAAGTTCGTGGTTCCAGACGCTTAGCACAGCAGAAGATTAATGAATGTGTCAAGTCACAATCTAATAGATATGGTTTTTGTGGCAATGGCACTCACATCTTTTCAATCGTCAACTCAGCTCCAGATGGTTTGCTTTTTCTTCATACTGTTTTGCTGCCAACTGATTACAAGAATGTAAAGGCGTGGTCTGGTATCTGTGTTGATGGCATTTATGGCTATGTTCTGCGTCAACCTAACTTGGTTCTTTATTCT---GAT------AATGGTGTCTTTCGTGTAACTTCCAGGGTCATGTTTCAACCTCGCTTACCTGTTTTGTCTGATTTTGTGCAAATATATAATTGTAATGTTACTTTTGTTAACATATCTCGTGTCGAGTTACATACTGTCATACCTGACTACGTTGATGTTAATAAAACATTACAAGAGTTTGCACAAAACTTA------CCA------AAGTAT---------GTTAAGCCTAATTTTGACTTGACTCCTTTTAATTTAACATATCTTAATTTGAGTTCTGAGTTGAAGCAACTCGAAGCTAAAACTGCTAGTCTTTTTCAAACTACTGTTGAATTACAAGGTCTTATTGATCAGATTAACAGTACATATGTTGATTTGAAGTTGCTTAATAGGTTTGAAAATTATATCAAATGGCCTTGGTGGGTTTGGCTCATTATTTCTGTTGTTTTTGTTGTATTGTTGAGTCTTCTTGTGTTTTGTTGTCTTTCTACAGGTTGTTGTGGTTGTTGCAATTGTTTAACTTCATCAATGCGAGGCTGTTGTGATTGTGGTTCAACTAAACTTCCTTATTACGAA---TTTGAAAAGGTCCACGTTCAA------------------------------TAA
>KF530110_HumanNL63_USA_1983-08-16
ATG------------------------------AAACTTTTCTTGATTTTG------------------------------------------------------------------------------------------------------------------------------------------------------------------------------------------------------------------------------------------------------------------------------------------------------------------------------------------------------------------------------------------------------------------------------------------------------------------------------------------------------------------------------------------------------------------------------------------------------------------------------------------------------------------------------CTTGTTTTGCCC------------------------------------------------------CTGGCCTCT------------------TGCTTTTTCACATGTAATAGTAATGCTAATATCTCTATGTTACAATTAGGTGTTCCTGACAATTCTTCA---ACTATTGTCACGGGTTTATTGCCAACT------------------CATTGGATTTGTGCTAAT---CAGAGTACATCT------------------GTTTAC------------TCAGCC---AATGGTTTCTTTTATATTGATGTTGGT---AATCACCGTAGTGCTTTTGCGCTC---CATACTGGTTATTAT------GATGCT---------AATCAG---------------------TATTATATTTATGTTACT------AAT---GAAATAGGCTTA------------------AATGCTTCTGTTACTCTTAAGATTTGTAAGTTT---AGTAGAAACACTACTTTTGAT---TTTTTAAGTAAT---GCTTCTAGTTCTTTTGACTGTATAGTTAAT------TTG---TTATTT---------------ACAGAACAGTTA------GGTGCGCCTTTGGGCATAACTATATCTGGTGAAACTGTACGTCTACATTTATATAATGTAACTCGTACTTTTTATGTGCCAGCAGCTTATAAACTTACTAAACTTAGTGTTAAATGTTACTTCAATTATTCCTGTGTTTTTAGTGTTGTCAACGCCACCGTTACTGTGAATGTCACCACA---CATAATGGCCGTGTAGTTAACTACACTGTTTGTGATGATTGTAATGGTTATACTGATAACATATTTTCTGTTCAACAGGATGGCCGCATTCCTAATGGTTTCCCTTTTAATAATTGGTTTTTGTTAACTAATGGTTCCACATTAGTGGACGGGGTCTCTAGACTTTATCAACCACTCCGTTTAACTTGTTTATGGCCTGTACCTGGTCTTAAATCTTCA---ACTGGTTTTGTTTATTTTAATGCCACTGGT---------------------------TCTGATGTTAATTGTAACGGCTATCAACAT------AATTCTGTT---GCTGATGTTATGCGTTACAATCTTAACTTCAGTGCTAATTCTGTGGACAATCTCAAGAGTGGTGTTATAGTTTTTAAAACT---------TTACAGTACGATGTTTTGTTTTATTGTAGTAATTCTTCTTCA------GGT------------GTT------CTTGACACCACAATACCTTTTGGTCCTTCCTCTCAACCTTATTACTGTTTTATAAACAGT---------ACTATCAACACTACT---CATGTTAGCACTTTTGTGGGTATTTTACCACCCACT---GTGCGTGAAATTGTTGTTGCTAGAACTGGTCAGTTTTATATTAATGGTTTTAAGTATTTCGATTTGGGTTTCATAGAAGCTGTCAATTTTAATGTCACGACTGCTAGTGCCACAGATTTTTGGACGGTTGCATTTGCTACTTTTGTTGATGTTTTGGTTAATGTTAGTGCAACTAACATTCAAAACTTACTTTATTGCGATTCTCCATTTGAAAAGTTGCAGTGTGAGCACTTGCAGTTTGGATTGCAAGATGGTTTTTATTCTGCAAATTTTCTTGATGATAATGTTTTGCCTGAGACTTATGTTGCACTCCCCATTTATTATCAACATACGGACATAAATTTTACTGCAACT------------------------------------------------GCA---------------TCTTTTGGTGGTTCT---------------------TGTTATGTTTGTAAACCACGCCAGGTT------------AAT---------ATATCTCTTAATGGT---AACACT------------------------------TCA---------GTGTGTGTTAGAACATCTCATTTTTCAATTAGGTATATTTATAACCGC------------------------------GTTAAGAGTGGTTCACCAGGT---GAC---------------TCTTCATGGCATATTTATTTAAAGAGTGGCACTTGTCCA---TTTTCTTTTTCTAAGTTAAATAATTTTCAAAAGTTTAAGACTATTTGTTTCTCAACCGTC---GAAGTGCCTGGTAGTTGTAATTTTCCACTTGAAGCCACCTGG------CATTACACTTCTTATACTATTGTTGGTGCTTTGTATGTTACTTGGTCTGAAGGTAATTCCATTACTGGTGTACCTTAT---------CCTGTCTCTGGTATTCGTGAGTTTAGTAATTTAGTTTTAAATAATTGTACCAAATATAATATTTATGATTATGTTGGTACTGGAATTATACGTTCTTCAAACCAGTCACTTGCTGGTGGTATTACATATGTTTCTAACTCTGGTAATTTACTTGGTTTTAAAAATGTTTCCACTGGTAACATTTTTATTGTGACACCATGTAACCAACCAGATCAAGTAGCTGTTTATCAACAAAGCATTATTGGTGCCATGACCGCTGTTAATGAGTCT------AGATATGGCTTG------CAAAACTTACTACAGTTACCTAACTTTTATTATGTTAGTAATGGTGGT---------AAC------AATTGCACTACGGCTGTTATGACTTATTCTAATTTTGGTATTTGTGCTGATGGTTCTTTAATTCCTGTTCGTCCGCGTAATTCTAGTGATAATGGTATTTCAGCCATAATCACTGCTAATTTATCCATTCCCTCTAACTGGACTACTTCAGTTCAAGTTGAGTACCTCCAAATTACTAGTATTCCAATAGTTGTTGATTGTGCTACTTATGTGTGTAATGGTAACCCTCGCTGTAAGAATCTACTTAAGCAGTATACTTCTGCTTGTAAAACTATTGAAGATGCCTTACGACTTAGTGCTCATTTGGAAACTAATGATGTTAGTAGTATGCTAACTTTCGAT------------AGCAATGCTTTTAGTTTGGCT---------AATGTTACTAGTTTT---GGAGATTATAACCTTTCTAGTGTTTTACCTCAG------AGAAACATTCATTCAAGCCGTATAGCAGGACGT---AGTGCTTTGGAAGATTTGTTGTTTAGCAAAGTTGTTACATCTGGTTTGGGTACTGTTGATGTTGACTATAAGTCTTGTACTAAAGGTCTT------------TCTATT---GCTGACCTTGCTTGTGCTCAGTACTACAATGGCATAATGGTTTTGCCAGGTGTTGCTGATGCTGAACGTATGGCCATGTACACAGGTTCTCTTATAGGTGGCATG---------------------GTGCTCGGAGGTCTTACA---TCAGCAGCCGCCATACCTTTTTCTTTGGCACTGCAAGCACGACTTAACTATGTTGCTTTACAAACTGATGTGCTTCAAGAAAATCAGAAAATTTTGGCTGCATCATTTAATAAGGCTATTAATAATATTGTTGCTTCTTTTAGTAGCGTTAATGATGCTATTACACAAACTGCAGAGGCTATACATACTGTTACTATTGCACTTAATAAGATTCAGGATGTTGTTAATCAACAGGGTAGTGCTCTTAACCATCTCACTTCACAATTGAGACATAATTTTCAGGCCATTTCTAATTCAATTCAGGCTATTTATGACCGGCTTGATTCAATTCAAGCCGATCAACAAGTTGACAGATTAATTACTGGACGGCTTGCAGCTTTGAATGCATTTGTTTCCCAAGTTTTGAATAAATATACTGAAGTTCGTGGTTCCAGACGCTTAGCACAGCAGAAGATTAATGAATGTGTCAAGTCACAATCTAATAGATATGGTTTTTGTGGCAATGGCACTCACATCTTTTCAATCGTCAACTCAGCTCCAGATGGTTTGCTTTTTCTTCATACTGTTTTGCTGCCAACTGATTACAAGAATGTAAAGGCGTGGTCTGGTATCTGTGTTGATGGCATTTATGGCTATGTTCTGCGTCAACCTAACTTGGTTCTTTATTCT---GAT------AATGGTGTCTTTCGTGTAACTTCCAGGGTCATGTTTCAACCTCGTTTACCTGTTTTGTCTGATTTTGTGCAAATATATAATTGTAATGTTACTTTTGTTAACATATCTCGTGTCGAGTTACATACTGTCATACCTGACTACGTTGATGTTAATAAAACATTACAAGAGTTTGCACAAAACTTA------CCA------AAGTAT---------GTTAAGCCTAATTTTGACTTGACTCCTTTTAATTTAACATATCTTAATTTGAGTTCTGAGTTGAAGCAACTCGAAGTTAAAACTGCTAGTCTTTTCCAAACTACTGTTGAATTACAAGGTCTTATTGATCAGATTAACAGTACATATGTTGATTTGAAGTTGCTTAATAGGTTTGAAAATTATATCAAATGGCCTTGGTGGGTTTGGCTCATTATTTCTGTTGTTTTTGTTGTATTGTTGAGTCTTCTTGTGTTTTGTTGTCTTTCTACAGGTTGTTGTGGTTGTTGCAATTGTTTAACTTCATCAATGCGAGGCTGTTGTGATTGTGGTTCAACTAAACTTCCTTATTACGAA---TTTGAAAAGGTCCACGTTCAA------------------------------TAA
>KF530114_HumanNL63_USA_1989-01-03
ATG------------------------------AAACTTTTCTTGATTTTG------------------------------------------------------------------------------------------------------------------------------------------------------------------------------------------------------------------------------------------------------------------------------------------------------------------------------------------------------------------------------------------------------------------------------------------------------------------------------------------------------------------------------------------------------------------------------------------------------------------------------------------------------------------------------CTTGTTTTGCCC------------------------------------------------------CTGGCCTCT------------------TGCTTTTCCACATGTAATAGTAATGCTAATATCTCTATGTTACAATTAGGTGTTCCTGACAATTCTTCA---ACTATTGTTACGGGTTTATTGCCAACT------------------CATTGGATTTGTGCTAAT---CAGAGTACATCT------------------GTTTAC------------TCAGCC---AAAGGTTTCTTTTATATTGATGTTGGT---AATCACCGTAGTGCTTTTGCGCTC---CATACTGGTTATTAT------GATGCT---------AATCAG---------------------TATTATATTTATGTTACT------AAT---GAAATAGGCTTA------------------AATGCTTCTGTTACTCTTAAGATTTGTAAGTTT---AGA---AACACTACTTTTGAT---TTTTTAAGTAAT---GCTTCTAGTTCTTTTGACTGTATAGTTAAT------TTG---TTATTT---------------ACAGAACAGTTA------GGTGCGCCTTTGGGCATAACTATATCTGGTGAAACTGTACGTCTGCATTTATATAATGTAACTCGTACTTTTTATGTGCCAGCAGCTTATAAACTTACTAAACTTAGTGTTAAATGTTACTTTAATTATTCCTGTGTTTTTAGTGTTGTCAACGCCACCGTTACTGTCAATGTCACCACA---CATAATGGCCGTGTAGTTAACTACACTGTTTGTGATGATTGTAATGGTTATACTGATAACATATTTTCTGTTCAACAGGATGGCCGCATTCCTAATGGTTTCCCTTTTAATAATTGGTTTTTGTTAACTAATGGTTCCACACTAGTGGATGGAGTCTCTAGACTTTATCAACCACTCCGTTTAACTTGTTTATGGCCTGTACCTGGTCTTAAATCTTCA---ACTGGTTTTGTTTATTTTAATGCCACTGGT---------------------------TCTGATGTTAATTGTAACGGCTACCAACAT------AATTCTGTT---GCTGATGTTATGCGTTACAATCTTAACTTCAGTGCTAATTCTGTGGACAATCTCAAGAGTGGTGTTATAGTTTTTAAAACT---------TTACAGTACGATGTTTTGTTTTATTGTAGTAATTCTTCTTCA------GGT------------GTT------CTTGACACCACAATACCTTTTGGCCCTTCCTCTCAACCTTATTACTGTTTTATAAACAGT---------ACTATCAACACTACT---CATGTTAGCACTTTTGTGGGTATTTTACCACCCACT---GTGCGTGAAATTGTTGTTGCTAGAACTGGTCAGTTTTATATTAATGGTTTTAAGTATTTCGATTTGGGTTTCATAGAAGCTGTCAATTTTAATGTCACGACTGCTAGTGCCACAGATTTTTGGACGGTTGCATTTGCTACTTTTGTTGATGTTTTGGTTAATGTTAGTGCAACTAACATTCAAAACTTACTTTATTGTGATTCTCCATTTGAAAAGTTGCAGTGTGAGCACTTGCAGTTTGGGTTGCAAGATGGTTTTTATTCTGCAAATTTTCTTGATGATAATGTTTTGCCTGAGACTTATGTTGCACTCCCCATTTATTATCAACATACGGACATAAATTTTACTGCAACT------------------------------------------------GCA---------------TCTTTTGGTGGTTCT---------------------TGTTATGTTTGTAAACCACGCCAGGTT------------AAT---------ATATCTCTTAATGGT---AACACT------------------------------TCA---------GTGTGTGTTAGAACATCTCATTTTTCAATTAGGTATATTTATAACCGC------------------------------GTTAAGAGTGGTTCACCAGGT---GAC---------------TCTTCATGGCACATTTATTTAAAGAGTGGCACTTGTCCA---TTTTCTTTTTCTAAGTTAAATAATTTTCAAAAGTTTAAGACTATTTGTTTCTCAACCGTC---GAAGTGCCTGGTAGTTGTAATTTTCCACTTGAAGCCACCTGG------CATTACACTTCTTATACTATTGTTGGTGCTTTGTATGTTACTTGGTCTGAAGGTAATTCTATTACTGGTGTACCTTAT---------CCTGTCTCTGGTATTCGTGAGTTTAGTAATTTAGTTTTAAATAATTGTACCAAATATAATATTTATGATTATGTTGGTACTGGAATTATACGTTCTTCAAACCAGTCACTTGCTGGTGGTATTACATATGTTTCTAACTCTGGTAATTTACTTGGTTTTAAAAATGTTTCCACTGGTAACATTTTTATTGTGACACCATGTAACCAACCAGATCAAGTAGCTGTTTATCAACAAAGCATTATTGGTGCCATGACCGCTGTTAATGAGTCT------AGATATGGCTTG------CAAAACTTACTACAGTTACCTAACTTTTATTATGTTAGTAATGGTGGT---------AAC------AATTGCACTACAGCTGTTATGACTTATTCTAATTTTGGTATTTGTGCTGATGGTTCTTTAATTCCTGTTCGTCCACGTAATTCTAGTGATAATGGTATTTCAGCCATAATCACTGCTAATTTATCTATTCCCTCTAACTGGACTACTTCAGTTCAAGTTGAGTATCTCCAAATTACTAGTACTCCAATAGTTGTTGATTGTGCTACTTATGTGTGTAATGGTAACCCTCGCTGTAAGAATCTACTTAAGCAGTATACTTCTGCTTGTAAAACTATTGAAGATGCCTTACGACTTAGTGCTCATTTGGAAACTAATGATGTTAGTAGTATGCTAACTTTCGAT------------AGCAATGCTTTTAGTTTGGCT---------AATGTTACTAGTTTT---GGAGATTATAACCTTTCTAGTGTTTTACCTCAG------AGAAACATTCATTCAAGCCGTATAGCAGGACGT---AGTGCTTTGGAAGATTTGTTGTTTAGCAAAGTTGTTACATCTGGTTTGGGTACTGTTGATGTTGACTATAAGTCTTGTACTAAAGGTCTT------------TCTATT---GCTGACCTTGCTTGTGCTCAGTACTACAATGGTATAATGGTTTTGCCAGGTGTTGCTGATGCTGAACGTATGGCCATGTACACAGGTTCTCTTATAGGTGGCATG---------------------GTGCTCGGAGGTCTTACA---TCAGCAGCCGCCATACCTTTTTCTTTGGCACTGCAAGCACGACTTAACTATGTTGCTTTACAAACTGATGTGCTTCAAGAAAATCAGAAAATTTTGGCTGCATCATTTAATAAGGCTATTAATAATATTGTTGCTTCTTTTAGTAGCGTTAATGATGCTATTACACAAACTGCAGAGGCTATACATACTGTTACTATTGCACTTAATAAGATTCAGGATGTTGTTAATCAACAGGGTAGTGCTCTTAACCATCTCACTTCACAATTGAGACATAATTTTCAGGCCATTTCTAATTCAATTCAGGCTATTTATGACCGGCTTGATTCAATTCAAGCCGATCAACAAGTTGACAGATTAATTACTGGACGGCTTGCAGCTTTGAATGCATTTGTTTCCCAAGTTTTGAATAAATATACTGAAGTTCGTGGTTCCAGACGCTTAGCACAGCAGAAGATTAATGAATGTGTCAAGTCACAATCTAATAGATATGGTTTTTGTGGCAATGGCACTCACATCTTTTCAATCGTCAACTCAGCTCCAGATGGTTTGCTTTTTCTTCATACTGTTTTGCTGCCAACTGATTACAAGAATGTAAAGGCGTGGTCTGGTATCTGTGTTGATGGCATTTATGGCTATGTTCTGCGTCAACCTAACTTGGTTCTTTATTCT---GAT------AATGGTGTCTTTCGTGTAACTTCCAGGGTCATGTTTCAACCTCGCTTACCTGTTTTGTCTGATTTTGTGCAAATATATAATTGTAATGTTACTTTTGTTAACATATCTCGTGTCGAGTTACATACTGTCATACCTGACTACGTTGATGTTAATAAAACATTACAAGAGTTTGCACAAAACTTA------CCA------AAGTAT---------GTTAAGCCTAATTTTGACTTGACTCCTTTTAATTTAACATATCTTAATTTGAGTTCTGAGTTGAAGCAACTCGAAGCTAAAACTGCTAGTCTTTTTCAAACTACTGTTGAATTACAAGGTCTTATTGATCAGATTAACAGTACATATGTTGATTTGAAGTTGCTTAATAGGTTTGAAAATTATATCAAATGGCCTTGGTGGGTTTGGCTCATTATTTCTGTTGTTTTTGTTGTATTGTTGAGTCTTCTTGTGTTTTGTTGTCTTTCTACAGGTTGTTGTGGTTGTTGCAATTGTTTAACTTCATCAATGCGAGGCTGTTGTGATTGTGGTTCAACTAAACTTCCTTATTACGAA---TTTGAAAAGGTCCACGTTCAA------------------------------TAA
>KM055643_HumanNL63_China_2008--
ATG------------------------------AAACTTTTCTTGATTTTG------------------------------------------------------------------------------------------------------------------------------------------------------------------------------------------------------------------------------------------------------------------------------------------------------------------------------------------------------------------------------------------------------------------------------------------------------------------------------------------------------------------------------------------------------------------------------------------------------------------------------------------------------------------------------CTTGTTTTGCCC------------------------------------------------------CTGGCCTCT------------------TGCTTTTTCACATGTAATAGTAATGCTAATCTCTCTATGTTACAATTAGGTGTTCCTGACAATTCTTCA---ACTATTGTCACGGGTTTATTGCCAACT------------------CATTGGATTTGTGCTAAT---CAGAGTACATCT------------------GTTTAC------------TCAGCC---AATGGTTTCTTTTATATTGATGTTGGT---AATCACCGTAGTGCTTTTGCTCTC---CATACTGGTTATTAT------GATGTT---------AATCAG---------------------TATTATATTTATGTTACT------AAT---GAAATAGGCTTA------------------AATGCTTCTGTTACTCTTAAGATTTGTAAGTTT---GGTATAAACACTACTTTTGAT---TTTTTAAGTAAT---TCTTCTAGTTCTTTTGACTGTATAGTTAAT------TTG---TTATTT---------------ACAGAACAGTTA------GGTGCGCCTTTGGGCATAACTATATCTGGTGAAACTGTGCGTCTGCATTTATATAATGTAACTCGTACTTTTTATGTGCCAGCAGCTTATAAACTTACTAAACTTAGTGTTAAATGTTACTTTAGTGAATCCTGTGTTTTTAGTGTTGTCAATGCTACCGTTACTGTTAATGTCACCACA---CTTAATGGCCGTATAGTTAATTACACTGTTTGTGATGATTGTAATGGTTACACTGATAACATATTTTCTGTTCAACAGGATGGCCGCATTCCTAATGGTTTTTCTTTTAATAATTGGTTTTTGTTAACTAATGGTTCTACACTAGTGGATGGTGTCTCTAGACTTTACCAACCACTTCGTTTAACTTGTTTATGGCCTGTACCTGGTCTTAAATCTTCG---ACTGGTTTTGTTTATTTTAACGCCACTGGT---------------------------TCTGATGTTAATTGTAATGGTTATCAACAT------CATTCTGTT---GCTGATGTTATGCGTTACAATCTTAACTTCAGTTCTAATTCTGTGGATAATCTCAAGAGTGGTGTTATAGTTTTTAAAACT---------CTACAGTACGATGTTTTGTTTTACTGTAGTAATTCCTCTTCG------GGC------------GTT------CTAGACACCACAATACCTTTTGGCCCTTCCTCTCAACCTTATTACTGTTTTATAAATAGT---------ACCATCAACACCACT---CATGTTAGCACTTTTGTGGGTGTCTTACCACCCACT---GTGCGTGAGATTGTTGTTGCTAGAACTGGTCAGTTTTATATTAATGGTTTTAAGTATTTTGATTTGGGTTTTATCGAAGCTGTCAATTTTAATGTCACAACTGCTAGTGCCACAGATTTTTGGACGGTTGCATTTGCTACTTTTGTTGATGTTTTGGTTAATGTTAGTGCAACTAAGATTCAAAACTTACTTTATTGCGATTCTCCATTTGAAAAGTTGCAGTGTGAGCACTTGCAGTTTGGATTGCAAGATGGTTTTTATTCTGCAAATTTTCTTGATGATAATGTTTTGCCTGAGACTTATGTTGCACTCCCCATTTATTATCAACACACGGACATAAATTTTACTGCAACT------------------------------------------------GCA---------------TCTTTTGGTGGTTCT---------------------TGTTATGTTTGTAAACCACACCAGGTT------------AAT---------ATATCTCTTAATGGT---AACACT------------------------------TCA---------GTGTGTGTTAGAACATCTCATTTTTCAATTAGGTATATTTATAACCGC------------------------------GTTAAGAGTGGTTCACCAGGT---GAC---------------TCTTCATGGCACATTTATTTAAAGAGTGGCACTTGTCCA---TTTTCTTTTTCTAAGTTAAATAATTTTCAAAAGTTTAAGACTATTTGTTTCTCAACCGTC---GCAGTGCCTGGTAGTTGTAATTTTCCACTTGAAGCCACCTGG------CATTACACTTCTTATACTATTGTTGGTGCTTTGTATGTTACTTGGTCTGAAGGTAATTCCATTACTGGTGTACCTTAT---------CCTGTCTCTGGTATTCGTGAGTTTAGTAATTTAGTTTTAAATAATTGTACCAAATATAATATTTATGATTATGTTGGTACTGGAATTATACGTTCTTCAAACCAGTCACTTGCTGGTGGTATTACATATGTTTCTAATTCTGGTAATTTACTTGGTTTTAAAAATGTTTCCACTGGTAACATTTTTATTGTGACACCATGTAACCAACCAGACCAAGTAGCTGTTTATCAACAAAGCATTATTGGTGCCATGACTGCTGTTAATGAGTCT------AGATATGGCTTG------CAAAACTTACTACAGTTACCTAACTTTTATTATGTTAGTAATGGTAGT---------AAC------AATTGCACTACGGCCGTTATGACTTATTCTAATTTTGGTATTTGTGCTGATGGTTCTTTAATTCCTGTTCGTCTGCGTAATTCTAGTGATAATGGTATTTCAGCCATAATCACTGCTAATTTATCCATTCCCTCTAACTGGACTACTTCAGTTCAAGTTGAGTACCTCCAAATTACTAGTACTCCAATAGTTGTTGATTGTGCTACTTATGTGTGTAATGGTAACCCTCGCTGTAAGAATCTACTTAAGCAGTATACTTCTGCTTGTAAAACTATTGAAGATGCCTTACGACTTAGTGCTCATTTGGAAACTAATGATGTTAGTAGTATGCTAACTTTCGAT------------AGCAATGCTTTTAGTTTGGCT---------AATGTTACTAGTTTT---GGAGATTATAACCTTTCTAGTGTTTTACCTCAG------AGAAACATTCATTCAAGCCGTATAGCAGGACGT---AGTGCTTTGGAAGATTTGTTGTTTAGCAAAGTTGTTACATCTGGTTTGGGTACTGTTGATGTTGACTATAAGTCTTGTACTAAAGGTCTT------------TCTATT---GCTGACCTTGCTTGTGCTCAGTACTACAATGGCATAATGGTTTTGCCAGGTGTTGCTGATGCTGAACGTATGGCCATGTACACAGGTTCTCTTATAGGTGGCATG---------------------GTGCTCGGAGGTCTTACA---TCAGCAGCCGCCATACCTTTTTCTTTGGCACTGCAAGCACGACTTAACTATGTTGCTTTACAAACTGATGTGCTTCAAGAAAATCAGAAAATTTTGGCTGCATCATTTAATAAGGCTATTAATAACATTGTTGCTTCTTTTAGTAGCGTTAATGATGCTATTACACAAACTGCAGAGGCTATACATACTGTTACTATTGCACTTAATAAGATTCAGGATGTTGTTAATCAACAGGGTAGTGCTCTTAACCATCTCACTTCACAATTGAGACATAATTTTCAGGCCATTTCTAATTCAATTCAAGCTATTTATGACCGGCTTGATTCAATTCAAGCCGATCAACAAGTTGACAGATTAATTACTGGACGGCTTGCAGCTTTGAATGCATTTGTTTCCCAAGTTTTGAATAAATATACTGAAGTTCGTAGTTCCAGACGCTTAGCACAGCAGAAGGTTAATGAATGTGTCAAATCACAATCTAATAGATATGGTTTTTGTGGCAATGGCACCCATATCTTTTCAATCGTCAACTCAGCTCCAGATGGTTTGCTTTTTCTTCATACTGTTTTGCTGCCAACTGATTACAAGAATGTAAAGGCATGGTCGGGTATCTGTGTTGATGGCATTTATGGCTATGTTCTGCGTCAACCTAACTTGGTTCTTTATTCT---GAT------AATGGTGTCTTTCGTGTAACTTCCAGGGTCATGTTTCAACCTCGTTTACCTGTTTTGTCTGATTTTGTGCAAATATATAATTGTAATGTTACTTTTGTTAACATATCTCGTGTCGAGTTACATACTGTCATACCTGACTACGTTGATGTTAATAAAACATTACAAGAGTTTGCACAAAATTTA------CCA------AAGTAT---------GTTAAGCCTAATTTTGACTTGACTCCTTTTAATTTAACATATCTTAATTTGAGTTCTGAGTTGAAGCAACTCGAAGCTAAAACTGCTAGTCTTTTCCAAACTACTGTTGAATTACAAGGTCTTATTGATCAGATTAACAGTACATATGTTGACTTGAAGTTGCTTAATAGGTTTGAAAATTATATTAAATGGCCTTGGTGGGTTTGGCTCATTATTTCTGTTGTTTTTGTCGTATTGTTGAGTCTTCTTGTGTTTTGTTGTCTTTCTACAGGTTGTTGTGGTTGTTGCAATTGTTTAACTTCATCAATGCGAGGTTGTTGTGATTGTGGTTCAACTAAACTTCCTTATTACGAA---TTTGAAAAGGTTCACGTTCAA------------------------------TAA
>KT266906_HumanNL63_Haiti_2015-01-16
ATG------------------------------AAACTTTTCTTGATTTTG------------------------------------------------------------------------------------------------------------------------------------------------------------------------------------------------------------------------------------------------------------------------------------------------------------------------------------------------------------------------------------------------------------------------------------------------------------------------------------------------------------------------------------------------------------------------------------------------------------------------------------------------------------------------------CTTGTTTTGCCC------------------------------------------------------CTGGCCTCT------------------TGCTTTTTCACATGTAATAGTAATGCTAATCTCTCTATGTTACAATTAGGTGTTCCTGACAATTCTTCA---ACTATTGTTACGGGTTTATTGCCAACT------------------CATTGGTTTTGTGCTAAT---CAGAGTACATCT------------------GTTTAC------------TCAGCC---AATGGTTTCTTTTATATTGATGTTGGT---AATCACCGTAGTGCTTTTGCTCTC---CATACTGGTTATTAT------GATGTT---------AATCAG---------------------TATTATATTTATGTTACT------AAT---GAAATAGGCTTA------------------AATGCTTCTGTTACTCTTAAGATTTGTAAGTTT---GGTATAAACACTACTTTTGAT---TTTTTAAGTAAT---TCTTCTAGTTCTTTTGACTGTATAGTTAAT------TTG---TTATTT---------------ACAGAACAGTTA------GGTGCGCCTTTGGGCATAACTATATCTGGTGAAACTGTGCGTCTGCATTTATATAATGTAACTCGTACTTTTTATGTGCCAGCAGCTTATAAACTTACTAAACTTAGTGTTAAATGTTACTTTAACTATTCCTGTGTTTTTAGTGTTGTCAACGCCACCGTTACTGTGAATGTCACCACA---CATAATGGCCGTGTAGTTAACTACACTGTTTGTGATGATTGTAATGGTTATACTGATAACATATTTTCTGTTCAACAGGATGGCCGCATTCCTAATGGTTTCCCTTTTAATAATTGGTTTTTGCTAACTAATGGTTCCACACTAGTAGACGGGGTCTCTAGACTTTATCAACCACTCCGTTTAACTTGTTTATGGCCTGTACCTGGTCTTAAATCTTCA---ACTGGTTTTGTTTATTTTAATGCCACTGGT---------------------------TCTGATGTTAATTGTAACGGCTATCAACAT------AATTCTGTT---GCTGATGTTATGCGTTACAATCTTAACTTCAGTGCTAATTCTGTGGACAATCTCAAGAGTGGTGTTATAGTTTTTAAAACT---------TTACAGTACGATGTTTTGTTTTATTGTAGTAATTCTTCCTCA------GGT------------GTT------CTTGACACCACAATACCTTTTGGCCCTTCCTCTCAACCTTATTACTGTTTTATAAACAGC---------ACTATCAACACTACT---CATGTTAGCACTTTTGTGGGTATTTTACCACCCACT---GTGCGTGAGATTGTTGTTGCTAGAACTGGTCAGTTTTATATTAATGGTTTTAAGTATTTTGATTTGGGTTTCATAGAAGCTGTCAATTTTAATGTCACGACTGCTAGTGCCACAGATTTTTGGACGGTTGCATTTGCTACTTTTGTTGATGTTTTGGTTAATGTTAGTGCAACTAAGATTCAAAACTTACTTTATTGCGATTCTCCATTTGAAAAGTTGCAGTGTGAGCACTTGCAGTTTGGATTGCAAGATGGTTTTTATTCTGCAAATTTTCTTGATGATAATGTTTTGCCTGAGACTTATGTTGCACTCCCCATTTATTATCAACACACGGACATAAATTTTACTGCAACT------------------------------------------------GCA---------------TCTTTTGGTGGTTCT---------------------TGTTATGTTTGTAAACCACACCAGGTT------------AAT---------ATATCTCTTAATGGT---AACACT------------------------------TCA---------GTGTGTGTTAGAACATCTCATTTTTCAATTAGGTATATTTATAACCGC------------------------------GTTAAGAGTGGTTCACCAGGT---GAC---------------TCTTCATGGCACATTTATTTAAAGAGTGGCACTTGTCCA---TTTTCTTTTTCTAAGTTAAATAATTTTCAAAAGTTTAAGACTATTTGTTTCTCAACCGTC---GAAGTGCCTGGTAGTTGTAATTTTCCGCTTGAAGCCACCTGG------CATTACACTTCTTATACTATTGTTGGTGCTTTGTATGTTACTTGGTCTGAAGGTAATTCCATTACTGGTGTACCTTAT---------CCTGTCTCTGGTATTCGTGAGTTTAGTAATTTAGTTTTAAATAATTGTACCAAATATAATATTTATGATTATGTTGGTACTGGAATTATACGTTCTTCAAACCAGTCACTTGCTGGTGGTATTACATATGTTTCTAACTCTGGTAATTTACTTGGTTTTAAAAATGTTTCCACTGGTAACATTTTTATTGTGACACCATGTAACCAACCAGACCAAGTAGCTGTTTATCAACAAAGCATTATTGGTGCCATGACTGCTGTTAATGAGTCT------AGATATGGCTTG------CAAAACTTACTACAGTTACCTAACTTTTATTATGTTAGTAATGGTGGT---------AAC------AATTGCACTACGGCCGTTATGACTTATTCTAATTTTGGTATTTGTGCTGATGGTTCTTTGATTCCTGTTCGTCCGCGTAATTCTAGTGATAATGGTATTTCAGCCATAATCACTGCTAATTTATCCATTCCCTCTAACTGGACTACTTCAGTTCAAGTTGAGTACCTCCAAATTACTAGTACTCCAATAGTTGTTGATTGTGCTACTTATGTGTGTAATGGTAACCCTCGCTGTAAGAATCTACTTAAGCAGTATACTTCTGCTTGTAAAACTATTGAAGATGCCTTACGACTTAGTGCTCATTTGGAAACTAATGATGTTAGTAGTATGCTAACTTTCGAT------------AGCAATGCTTTTAGTTTGGCT---------AATGTTACTAGTTTT---GGAGATTATAACCTTTCTAGTGTTTTACCTCAG------AGAAACATTCGTTCAAGCCGTATAGCAGGACGT---AGTGCTTTGGAAGATTTGTTGTTTAGCAAAGTTGTTACATCTGGTTTGGGTACTGTTGATGTTGACTATAAGTCTTGTACTAAAGGTCTT------------TCTATT---GCTGACCTTGCTTGTGCTCAGTATTACAATGGCATAATGGTTTTGCCAGGTGTTGCTGATGCTGAACGTATGGCCATGTACACAGGTTCTCTTATAGGTGGCATG---------------------GTGCTCGGAGGTCTTACA---TCAGCAGCCGCCATACCTTTTTCTTTGGCACTGCAAGCACGACTTAACTATGTTGCTTTACAAACTGATGTGCTTCAAGAAAATCAGAAAATTTTGGCTGCATCATTTAATAAGGCTATTAATAATATTGTTGCTTCTTTTAGTAGCGTTAATGATGCTATTACACAAACTGCAGAGGCTATACATACTGTTACTATTGCACTTAATAAGATTCAGGATGTTGTTAATCAACAGGGTAGTGCTCTTAACCATCTCACTTCACAATTGAGACATAATTTTCAGGCCATTTCTAATTCAATTCAAGCTATTTATGACCGGCTTGATTCAATTCAAGCCGATCAACAAGTTGACAGATTAATTACTGGACGGCTTGCAGCTTTGAATGCATTTGTTTCCCAAGTTTTGAATAAATATACTGAAGTTCGTAGTTCCAGACGCTTAGCACAGCAGAAGGTTAATGAATGTGTCAAATCACAATCTAATAGATATGGTTTTTGTGGCAATGGCACCCACATCTTTTCAATCGTCAACTCAGCTCCAGATGGTTTGCTTTTTCTTCATACTGTTTTGCTGCCAACTGATTACAAGAATGTAAAGGCGTGGTCTGGTATCTGTGTTGATGGCATTTATGGCTATGTTCTGCGTCAACCTAACTTGGTTCTTTATTCT---GAT------AATGGTGTCTTTCGTGTAACTTCCAGGATCATGTTTCAACCTCGCTTACCTGTTTTGTCTGATTTTGTGCAAATATATAATTGTAATGTTACTTTTGTTAACATATCTCGTGTCGAGTTACATACTGTCATACCTGACTACGTTGATGTTAATAAAACATTACAAGAGTTTGCACAAAACTTA------CCA------AAGTAT---------GTTAAGCCTAATTTTGACTTGACTCCTTTTAATTTAACATATCTTAATTTGAGTTCTGAGTTGAAGCAACTCGAAGCTAAAACTGCTAGTCTTTTTCAAACTACTGTTGAATTACAAGGTCTTATTGATCAGATTAACAGTACATATGTTGATTTGAAGTTGCTTAATAGGTTTGAAAATTATATCAAATGGCCTTGGTGGGTTTGGCTCATTATTTCTGTTGTTTTTGTTGTATTGTTGAGTCTTCTTGTGTTTTGTTGTCTTTCTACAGGTTGTTGTGGTTGTTGCAATTGTTTAACTTCATCAATGCGAGGCTGTTGTGATTGTGGTTCAACTAAACTTCCTTATTACGAA---TTTGAAAAGGTTCACGTTCAA------------------------------TAA
>KY554970_HumanNL63_USAN_2016--
ATG------------------------------AAACTTTTCTTGATTTTG------------------------------------------------------------------------------------------------------------------------------------------------------------------------------------------------------------------------------------------------------------------------------------------------------------------------------------------------------------------------------------------------------------------------------------------------------------------------------------------------------------------------------------------------------------------------------------------------------------------------------------------------------------------------------CTTGTTTTGCCC------------------------------------------------------TTGGCCTCT------------------TGCTTTTTCACATGTAATAGTAATGCTAATCTCTCTATGTTACAATTAGGTGTTCCTGACAATTCTTCA---ACTATTGTCACGGGTTTATTGCCAACT------------------CATTGGATTTGTGCTAAT---CAGAGTACATCT------------------GTTTAC------------TCAGCC---AATGGTTTCTTTTATATTGATGTTGGT---AATCACCGTAGTGCTTTTGCGCTC---CATACTGGTTATTAT------GATGTT---------AATCAG---------------------TATTATATTTATGTTACT------AAT---GAAATAGGCTTA------------------AATGCTTCTGTTACTCTTAAGATTTGTAAGTTT---GGTATAAACACTACTTTTGAT---TTTTTAAGTAAT---TCTTCTAGTTCTTTTGACTGTATAGTTAAT------TTG---TTATTT---------------ACAGAACAGTTA------GGTGCGCCTTTGGGCATAACTATATCTGGTGAAACTGTGCGTCTGCATTTATATAATGTAACTCGTACTTTTTATGTGCCAGCAGCTTATAAACTTACTAAACTTAGTGTTAAATGTTACTTTAACTATTCCTGTGTTTTTAGTGTTGTCAACGCCACCGTTACTGTGAATGTCACCACA---CATAATGGCCGTGTAGTTAACTACACTGTTTGTGATGATTGTAATGGTTATACTGATAACATATTTTCTGTTCAACAGGATGGCCGCATTCCTAATGGTTTCCCTTTTAATAATTGGTTTTTGCTAACTAATGATTCCACACTAGTGGACGGGGTTTCTAGACTTTATCAACCACTCCGTTTAACTTGTTTATGGCCTGTACCTGGTCTTAAATCTTCA---ACTGGTTTTGTTTATTTTAATGCCACTGGT---------------------------TCTGATGTTAATTGTAACGGCTATCAACAT------AATTCTGTT---GCTGATGTTATGCGTTACAATCTTAACTTCAGTGCTAATTCTGTGGATAATCTCAAGAGTGGTGTTATAGTTTTTAAAACT---------CTACAGTACGATGTTTTGTTTTACTGTAGTAATTCCTCTTCG------GGC------------GTT------CTAGACACCACAATACCTTTTGGCCCTTCCTCTCAACCTTATTACTGTTTTATAAATAGT---------ACCATCAACACCACT---CATGTTAGCACTTTTGTGGGTATCCTACCACCCACT---GTGCGTGAGATTGTTGTTGCTAGAACTGGTCAGTTTTATATTAATGGTTTTAAGTATTTTGATTTGGGTTTTATCGAAGCTGTCAATTTTAATGTCACAACTGCTAGTGCCACAGATTTTTGGACGGTTGCATTTGCTACTTTTGTTGATGTTTTGGTTAATGTTAGTGCAACTAAGATTCAAAACTTACTTTATTGCGATTCTCCATTTGAAAAGTTGCAGTGTGAGCACTTGCAGTTTGGATTGCAAGATGGTTTTTATTCTGCAAATTTTCTTGATGATAATGTTTTGCCTGAGACTTATGTTGCACTCCCCATTTATTATCAACACACGGACATAAATTTTACTGCAACT------------------------------------------------GCA---------------TCTTTTGGTGGTTCT---------------------TGTTATGTTTGTAAACCACACCAGGTT------------AAT---------ATATCTCTTAATGGT---AACACT------------------------------TCA---------GTGTGTGTTAGAACATCTCATTTTTCAATTAGGTATATTTATAACCGC------------------------------GTTAAGAGTGGTTCACCAGGT---GAC---------------TCTTCATGGCACATTTATTTAAAGAGTGGCACTTGTCCA---TTTTCTTTTTCTAAGTTAAATAATTTTCAAAAGTTTAAGACTATTTGTTTCTCAACCGTC---GCAGTGCCTGGTAGTTGTAATTTTCCACTTGAAGCCACCTGG------CATTACACTTCTTATACTATTGTTGGTGCTTTGTATGTTACTTGGTCTGAAGGTAATTCCATTACTGGTGTACCTTAT---------CCTGTCTCTGGTATTCGTGAGTTTAGTAATTTAGTTTTAAATAATTGTACCAAATATAATATTTATGATTATGTTGGTACTGGAATTATACGTTCTTCAAACCAGTCACTTGCTGGTGGTATTACATATGTTTCTAACTCTGGTAATTTACTTGGTTTTAAAAATGTTTCCACTGGTAACATTTTTATTGTGACACCATGTAACCAACCAGACCAAGTAGCTGTTTATCAACAAAGCATTATTGGTGCCATGACTGCTGTTAATGAGTCT------AGATATGGCTTG------CAAAACTTACTACAGTTACCTAACTTTTATTATGTTAGTAATGGTGGT---------AAC------AATTGCACTACGGCCGTTATGACTTATTCTAATTTTGGTATTTGTGCTGATGGTTCTTTAATTCCTGTTCGTCCGCGTAATTCTAGTGATAATGGTATTTCAGCCATAATCACTGCTAATTTATCCATTCCCTCTAACTGGACTACTTCAGTTCAAGTTGAGTACCTCCAAATTACTAGTACTCCAATAGTTGTTGATTGTGCTACTTATGTGTGTAATGGTAACCCTCGCTGTAAGAATCTACTTAAGCAGTATACTTCTGCTTGTAAAACTATTGAAGATGCCTTACGACTTAGTGCTCATTTGGAAACTAATGATGTTAGTAGTATGCTAACTTTCGAT------------AGCAATGCTTTTAGTTTGGCT---------AATGTTACTAGTTTT---GGAGATTATAACCTTTCTAGTGTTTTACCTCAG------AGAAACATTCATTCAAGCCGTATAGCAGGACGT---AGTGCTTTGGAAGATTTGTTGTTTAGCAAAGTTGTTACATCTGGTTTGGGTACTGTTGATGTTGACTATAAGTCTTGTACTAAAGGTCTT------------TCTATT---GCTGACCTTGCTTGTGCTCAGTACTACAATGGCATAATGGTTTTGCCAGGTGTTGCTGATGCTGAACGTATGGCCATGTACACAGGTTCTCTTATAGGTGGCATG---------------------GTGCTCGGAGGTCTTACA---TCAGCAGCCGCCATACCTTTTTCTTTGGCACTGCAAGCACGACTTAACTATGTTGCTTTACAAACTGATGTGCTTCAAGAAAATCAGAAAATTTTGGCTGCATCATTTAATAAGGCTATTAATAACATTGTTGCTTCTTTTAGTAGCGTTAATGATGCTATTACACAAACTGCAGAGGCTATACATACTGTTACTATTGCACTTAATAAGATTCAGGATGTTGTTAATCAACAGGGTAGTGCTCTTAACCATCTCACTTCACAATTGAGACATAATTTTCAGGCCATTTCTAATTCAATTCAAGCTATTTATGACCGGCTTGATTCAATTCAAGCCGATCAACAAGTTGACAGATTAATTACTGGACGGCTTGCAGCTTTGAATGCATTTGTTTCCCAAGTTTTGAATAAATATACTGAAGTTCGTAGTTCCAGACGCTTAGCACAGCAGAAGATTAATGAATGTGTCAAATCACAATCTAATAGATATGGTTTTTGTGGCAATGGCACCCATATCTTTTCAATCGTCAACTCAGCTCCAGATGGTTTGCTTTTTCTTCATACTGTTTTGCTGCCAACCGACTACAAGAATGTAAAGGCGTGGTCGGGTATTTGTGTTGATGACATTTACGGCTATGTTCTGCGTCAACCTAACTTGGTTCTTTATTCT---GAT------AATGGTGTTTTTCGTGTAACTTCCAGGGTCATGTTTCAACCTCGTTTACCTGTTTTGTCTGATTTTGTGCAAATATATAATTGTAATGTTACTTTTGTTAACATATCTCGTGTCGAGTTACATACTGTCATACCTGACTACGTTGATGTTAATAAAACATTACAAGAGTTTGCACAAAACTTA------CCA------AAGTAT---------GTTAAGCCTAATTTTGACTTGACTCCTTTTAATTTAACATATCTTAATTTGAGTTCTGAGTTGAAGCAACTCGAAGCTAAAACTGCTAGTCTTTTCCAAACTACTGTTGAATTACAAGGTCTTATTGATCAGATTAACAGTACATATGTTGATTTGAAGTTGCTTAATAGGTTTGAAAATTATATTAAATGGCCTTGGTGGGTTTGGCTCATTATTTCTGTTGTTTTTGTTGTATTGTTGAGTCTTCTTGTGTTTTGTTGTCTTTCTACAGGTTGTTGTGGTTGTTGCAATTGTTTAACTTCATCAATGCGAGGTTGTTGTGATTGTGGTTCAACTAAACTTCCTTATTACGAA---TTTGAAAAGGTCCACGTTCAA------------------------------TAA
>KY862050_HumanNL63_France_2008-02-15
ATG------------------------------AAACTTTTCTTGATTTTG------------------------------------------------------------------------------------------------------------------------------------------------------------------------------------------------------------------------------------------------------------------------------------------------------------------------------------------------------------------------------------------------------------------------------------------------------------------------------------------------------------------------------------------------------------------------------------------------------------------------------------------------------------------------------CTTATTTTGCCC------------------------------------------------------CTGGTTTCT------------------TGCTTTTCTACATGTAACAGTAATGCTAGTATTTCTATGTTACAATTAGGTGTTCCTGATAACTCTTCA---ACTATTGTCACAGGTTTGTTGCCAGTC------------------CATTGGATTTGTGCTAAT---CAGAGCACATCT------------------AGTTAC------------CCAGCC---AATGGCTTTTTCTACATTGATGTCGGT---AAACACCGTAGTGCTTTTGCACTC---CATAGTGGTTATTAT------GATGCT---------AACCAG---------------------TATTATATTTATCTCACT------AAT---AAAATACATTTA------------------AATGCTCCTGTCACTCTGAAGATTTGTAAGTTT---GGA---AACACTTCTTTTGAT---TTTTTAAGTAAT---GTTTCTACTTCTCATCATTGTATAGTTAAT------TCG---TCATTC---------------ACAGAACAGTTA------GGTGTGCCTTTGGGCATAACTATATCGGGTGAAACTGTACGTTTGCATTTATATAATGCAACTCGCACCTTTTATGTGCCAGCCGCTTATAAACTTACTAAACTTAGTGTTAAATGTTACTTTAGTGAATCCTGTGTTTTTAGTGTTGTCAATGCTACCGTTACTGTTAATGTCACTACA---CTTAATGGCCGTATAGTTAATTACACTGTTTGTGATGATTGTAATGGTTACACTGATAACATATTTTCTGTTCAACAGGATGGCCGCATTCCTAATGGTTTTTCTTTTAATAATTGGTTTTTGTTAACTAATGGTTCTACACTAGTGGACGGTGTCTCTAGACTTTACCAACCACTTCGTTTAACTTGTTTATGGCCTGTACCTGGTCTTAAATCTTCG---ACTGGTTTTGTTTATTTTAACGCCACTGGT---------------------------TCTGATGTTAATTGTAATGGTTATCAACAT------CATTCTATT---GCTGATGTTATGCGTTACAATCTTAACTTCAGTTCTAATTCTGTGGATAATCTCAAGAGTGGTGTTATAGTTTTTAAAACT---------CTACAGTACGATGTTTTGTTTTACTGTAGTAATTCTTCTTCG------GGC------------GTT------CTAGACACCACAATACCTTTTGGCCCTTCCTCTCAACCTTATTACTGTTTTATAAATAGT---------ACCATCAACACCACT---CATGTTAGCACTTTTGTGGGTGTCCTACCACCCATT---GTGCGTGAGATTGTTGTTGCTAGAACTGGTCAGTTTTATATTAATGGTTTTAAGTATTTTGATTTGGGTTTTATCGAAGCTGTCAATTTTAATGTCACGACAGCTAGTGCTACAGATTTTTGGACGGTTGCATTTGCTACTTTTGTTGATGTTTTGGTTAATGTTAGTGCAACTAACATTCAAAACTTACTTTATTGCGATTCTCCATTTGAAAAGTTGCAGTGTGAGCACTTGCAGTTTGGATTGCAAGATGGTTTTTATTCTGCAAATTTTCTTGATGATAATGTTTTGCCTGATACTTATGTTGCACTTCCTATTTATTATCAACATACTGATATAAATTTTACTGCGACT------------------------------------------------GCA---------------TCTTTTGGTGGTTCT---------------------TGTTATGTTTGCAAACCACATCAGGTT------------AAT---------ATATCTCTTAATGGT---AATACT------------------------------TCA---------GTGTGTGTTAGAACATCTCATTTTTCAATTAGGTATATTTATAACCGC------------------------------GTTAAGAGTGGTTCACCAGGT---GAC---------------TCTTCATGGCACATTTATTTAAAGAGTGGCACTTGTCCA---TTTTCTTTTTCTAAGTTAAATAATTTTCAAAAGTTTAAGACTATTTGTTTCTCAACCGTC---GCAGTGCCTGGTAGTTGTAATTTTCCACTTGAAGCCACCTGG------CATTACACTTCTTATACTATTGTTGGTGCTTTGTATGTTACTTGGTCTGAAGGTAATTCCATTACTGGTGTACCTTAT---------CCTGTCTCTGGTATTCGTGAGTTTAGTAATTTAGTTTTAAATAATTGTACCAAATATAATATTTATGATTATGTTGGTACTGGAATTATACGTTCTTCAAACCAGTCACTTGCTGGTGGTATTACATATGTTTCTAACTCTGGTAATTTACTTGGTTTTAAAAATGTTTCCACTGGTAACATTTTTATTGTGACACCATGTAACCAACCAGACCAAGTAGCTGTTTATCAACAAAGCATTATTGGTGCCATGACTGCTGTTAATGAGTCT------AGATATGGCTTG------CAAAACTTACTACAGTTACCTAACTTTTATTATGTTAGTAATGGTGGT---------AAC------AATTGCACTACGGCCGTTATGACTTATTCTAATTTTGGTATTTGTGCTGATGGTTCTTTAATTCCTGTTCGTCCGCGTAATTCTAGTGATAATGGTATTTCAGCCATAATCACTGCTAATTTATCCATTCCTTCTAACTGGACTACTTCAGTTCAAGTTGAGTACCTCCAAATTACTAGTACTCCAATAGTTGTTGATTGTGCTACTTATGTGTGTAATGGTAACCCTCGCTGTAAGAATCTACTTAAGCAGTATACTTCTGCTTGTAAAACTATTGAAGATGCCTTACGACTTAGTGCTCATTTGGAAACTAATGATGTTAGTAGTATGCTAACTTTCGAT------------AGCAATGCTTTTAGTT--------------------------------------------------------------------------------------------------------------------------------------------------------------------------------------------------------------------------------------------------------------------------------------------------------------------------------------------------------------------------------------------------------------------------------------------------------------------------------------------------------------------------------------------------------------------------------------------------------------------------------------------------------------------------------------------------------------------------------------------------------------------------------------------------------------------------------------------------------------------------------------------------------------------------------------------------------------------------------------------------------------------------------------------------------------------------------------------------------------------------------------------------------------------------------------------------------------------------------------------------------------------------------------------------------------------------------------------------------------------------------------------------------------------------------------------------------------------------------------------------------------------------------------------------------------------------------------------------------------------------------------------------------------------------------------------------------------------------------------
>KY862051_HumanNL63_France_2005-02-23
ATG------------------------------AAACTTTTCTTGATTTTG------------------------------------------------------------------------------------------------------------------------------------------------------------------------------------------------------------------------------------------------------------------------------------------------------------------------------------------------------------------------------------------------------------------------------------------------------------------------------------------------------------------------------------------------------------------------------------------------------------------------------------------------------------------------------CTTATTTTGCCC------------------------------------------------------CTGGTTTCT------------------TGCTTTTCTACATGTAACAGTAATGCTAGTATTTCTATGTTACAATTAGGTGTTCCTGATAACTCTTCA---ACTATTGTCACAGGTTTGTTGCCAGTC------------------CATTGGATTTGTGCTAAC---CAGAGCACATCT------------------AGTTAC------------CCAGCC---AATGGCTTTTTCTATATTGATGTCGGT---AAACACCGTAGTGCTTTTGCACTC---CATAGTGGTTATTAT------GATGCT---------AACCAG---------------------TATTATATTTATCTCACT------AAT---AAAATACATTTA------------------AATGCTCCTGTCACTCTGAAGATTTGTAAGTTT---GGA---AACACTTCTTTTGAT---TTTTTAAGTAAT---GTTTCTACTTCTCATCATTGTATAGTTAAT------TCG---TCATTC---------------ACAGAACAGTTA------GGTGTGCCTTTGGGCATAACTATATCGGGTGAAACTGTACGTTTGCATTTATATAATGCAACTCGCACCTTTTATGTGCCAGCYGCTTATAAACTTACTAAACTTAGTGTTAAATGTTACTTTAGTGAATCCTGTGTTTTTAGTGTTGTCAATGCTACCGTTACTGTTAATGTCACCACA---CTTAATGGCCGTATAGTTAATTACACTGTTTGTGATGATTGTAATGGTTACACTGATAACATATTTTCTGTTCAACAGGATGGCCGCATTCCTAATGGTTTTTCTTTTAATAATTGGTTTTTGTTAACTAATGGTTCTACACTAGTGGACGGTGTCTCTAGACTTTACCAACCACTTCGTTTAACTTGTTTATGGCCTGTACCTGGTCTTAAATCTTCG---ACTGGTTTTGTTTATTTTAACGCCACTGGT---------------------------TCTGATGTTAATTGTAATGGTTATCAACAT------CATTCTGTT---GCTGATGTTATGCGTTACAATCTTAACTTCAGTTCTAATTCTGTGGATAATCTCAAGAGTGGTGTTATAGTTTTTAAAACT---------CTACAGTACGATGTTTTGTTTTACTGTAGTAATTCTTCTTCG------GGY------------GTT------CTAGACACCACAATACCTTTTGGCCCTTCCTCTCAACCTTATTACTGTTTTATAAATAGT---------ACCATCAACACCACT---CATGTTAGCACTTTTGTGGGTGTCCTACCACCCATT---GTGCGTGAGATTGTTGTTGCTAGAACTGGTCAGTTTTATATTAATGGTTTTAAGTATTTTGATTTGGGTTTTATCGAAGCTGTCAATTTTAATGTCACGACAGCTAGTGCTACAGATTTTTGGACGGTTGCATTTGCTACTTTTGTTGATGTTTTGGTTAATGTTAGTGCAACTAACATTCAAAACTTACTTTATTGCGATTCTCCATTTGAAAAGTTGCAGTGTGAGCACTTGCAGTTTGGATTGCAAGATGGTTTTTATTCTGCAAATTTTCTTGATGATAATGTTTTGCCTGATACTTATGTTGCACTTCCTATTTATTATCAACATACTGATATAAATTTTACTGCGACT------------------------------------------------GCA---------------TCTTTTGGTGGTTCT---------------------TGTTATGTTTGCAAACCACATCAGGTT------------AAT---------ATATCTCTTAATGGT---AATACT------------------------------TCA---------GTGTGTGTTAGAACATCTCATTTTTCAATTAGGTATATTTATAACCGC------------------------------GTTAAGAGTGGTTCACCAGGT---GAC---------------TCTTCATGGCACATTTATTTAAAAAGTGGCACTTGTCCA---TTTTCTTTTTCTAAGTTAAATAATTTTCAAAAGTTTAAGACTATTTGTTTCTCAACCGTC---GCAGTGCCTGGTAGTTGTAATTTTCCACTTGAAGCCACCTGG------CATTACACTTCTTATACTATTGTTGGTGCTTTGTATGTTACTTGGTCTGAAGGTAATTCCATTACTGGTGTACCTTAT---------CCTGTCTCTGGTATTCGTGAGTTTAGTAATTTAGTTTTAAATAATTGTACCAAATATAATATTTATGATTATGTTGGTACTGGAATTATACGTTCTTCAAACCAGTCACTTGCTGGTGGTATTACATATGTTTCTAACTCTGGTAATTTACTTGGTTTTAAAAATGTTTCCACTGGTAACATTTTTATTGTGACACCATGTAACCAACCAGACCAAGTAGCTGTTTATCAACAAAGCATTATTGGTGCCATGACTGCTGTTAATGAGTCT------AGATATGGCTTG------CAAAACTTACTACAGTTACCTAACTTTTATTATGTTAGTAATGGTGGT---------AAC------AATTGCACTACGGCCGTTATGACTTATTCTAATTTTGGTATTTGTGCTGATGGTTCTTTAATTCCTGTTCGTCCGCGTAATTCTAGTGATAATGGTATTTCAGCCATAATCACTGCTAATTTATCCATTCCCTCTAACTGGACTACTTCAGTTCAAGTTGAGTACCTCCAAATTACTAGTACTCCAATAGTTGTTGATTGTGCTACTTATGTGTGTAATGGTAACCCCCGCTGTAAGAATCTACTTAAGCAGTACACTTCTGCTTGTAAAACTATTGAAGATGCCTTACGACTTAGTGCTCATTTGGAAACTAATGATGTTAGTAGTATGCTAACTTTCGAT------------AGCAATGCTTTTAGTT--------------------------------------------------------------------------------------------------------------------------------------------------------------------------------------------------------------------------------------------------------------------------------------------------------------------------------------------------------------------------------------------------------------------------------------------------------------------------------------------------------------------------------------------------------------------------------------------------------------------------------------------------------------------------------------------------------------------------------------------------------------------------------------------------------------------------------------------------------------------------------------------------------------------------------------------------------------------------------------------------------------------------------------------------------------------------------------------------------------------------------------------------------------------------------------------------------------------------------------------------------------------------------------------------------------------------------------------------------------------------------------------------------------------------------------------------------------------------------------------------------------------------------------------------------------------------------------------------------------------------------------------------------------------------------------------------------------------------------------
>KY983586_HumanNL63_USA_2015--
ATG------------------------------AAACTTTTCTTGATTTTG------------------------------------------------------------------------------------------------------------------------------------------------------------------------------------------------------------------------------------------------------------------------------------------------------------------------------------------------------------------------------------------------------------------------------------------------------------------------------------------------------------------------------------------------------------------------------------------------------------------------------------------------------------------------------CTTATTTTGCCC------------------------------------------------------CTGGTTTCT------------------TGCTTTTCTACATGTAACAGTAATGCTAGTATTTCTATGTTACAATTAGGTGTTCCTGATAACTCTTCA---ACTATTGTCACAGGTTTGTTGCCAGTC------------------CATTGGATTTGTGCTAAT---CAGAGCACATCT------------------ACTTAC------------CCAGCC---AATGGCTTTTTCTATATTGATGTCGGT---AAACACCGTAGTGCTTTTGCACTC---CATAGTGGTTATTAT------GATGCT---------AACCAG---------------------TATTATATTTATCTCACT------AAT---AAAATAAGTTTA------------------AATGCTCCTGTCACTCTTAAGATTTGTAAGTTT---GGA---AACACTTCTTTTGAT---TTTTTAAGTAAT---GTTTCTACTTCTCATCATTGTATAGTTAAT------TCG---TCATTC---------------ACAGAACAGTTA------GGTGTGCCTTTGGGCATAACTATATCGGGTGAAACTGTACGTTTGCATTTATATAATGCAACTCGCACCTTTTATGTGCCAGCCGCTTATAAACTTACTAAACTTAGTGTTAAATGTTACTTTAGTGAATCCTGTGTTTTTAGTGTTGTCAATGCTACCGTTACTGTTAATGTCACCACA---CTTAATGGCCGTATAGTTAATTACACTGTTTGTGATGATTGTAATGGTTACACTGATAACATATTTTCTGTTCAACAGGATGGCCGCATTCCTAATGGTTTTTCTTTTAATAATTGGTTTTTGTTAACTAATGGTTCTACACTAGTGGACGGTGTCTCTAGACTTTACCAACCACTTCGTTTAACTTGTTTATGGCCTGTACCTGGTCTTAAATCTTCG---ACTGGTTTTGTTTATTTTAACGCCACTGGT---------------------------TCTGATGTTAATTGTAATGGTTATCAACAT------CATTCTGTT---GCTGATGTTATGCGTTACAATCTTAACTTCAGTTCTAATTCTGTGGATAATCTCAAGAGTGGTGTTATAGTTTTTAAAACT---------CTACAGTACGATGTTTTGTTTTACTGTAGTAATTCTTCTTCT------GGC------------GTT------CTAGATACCACAATACCTTTTGGCCCTTCCTCTCAACCTTATTACTGTTTTATAAATAGT---------ACCATCAACACCACT---CATGTTAGCACTTTTGTGGGTGTCCTACCACCCATT---GTGCGTGAGATTGTTGTTGCTAGAACTGGTCAGTTTTATATTAATGGTTTTAAGTATTTTGATTTGGGTTTTATCGAAGCTGTCAATTTTAATGTCACGACAGCTAGTGCTACAGATTTTTGGACGGTTGCATTTGCTACTTTTGTTGATGTTTTGGTTAATGTTAGTGCAACTAACATTCAAAACTTACTTTATTGCGATTCTCCATTTGAAAAGTTGCAGTGTGAGCACTTGCAGTTTGGATTGCAAGATGGTTTTTATTCTGCAAATTTTCTTGATGATAATGTTTTGCCTGACACTTATGTTGCACTTCCTATTTATTATCAACATACTGATATAAATTTTACTGCGACT------------------------------------------------GCT---------------TCTTTTGGTGGTTCT---------------------TGTTATGTTTGCAAACCACATCAGGTT------------AAT---------ATATCTCTTAATGGT---AACACT------------------------------TCA---------GTGTGTGTTAGAACATCTCATTTTTCAATNNNNNNNATTTATAACCGC------------------------------GTTAAGAGTGGTTCACCAGGT---GAC---------------TCTTCATGGCACATTTATTTAAAGAGTGGCACTTGTCCA---TTTTCTTTTTCTAAGTTAAATAATTTTCAAAAGTTTAAGACTATTTGTTTCTCAACCGTC---GCAGTGCCTGGTAGTTGTAATTTTCCACTTGAAGCCACCTGG------CATTACACTTCTTATACTATTGTTGGTGCTTTGTATGTTACTTGGTCTGAAGGTAATTCCATTACTGGTGTACCTTAT---------CCTGTCTCTGGTATTCGTGAGTTTAGTAATTTAGTTTTAAATAATTGTACCAAATATAATATTTATGATTATGTTGGTACTGGAATTATACGTTCTTCAAACCAGTCACTTGCTGGTGGTATTACATATGTTTCTAACTCTGGTAATTTACTTGGTTTTAAAAATGTTTCCACTGGTAACATTTTTATTGTGACACCATGTAACCAACCAGACCAAGTAGCTGTTTATCAACAAAGCATTATTGGTGCCATGACTGCTGTTAATGAGTCT------AGATATGGCTTG------CATAACTTACTACAGTTACCTAACTTTTATTATGTTAGTAATGGTGGT---------AAC------AATTGCACTACGGCCGTTATGACTTATTCTAATTTTGGTATTTGTGCTGATGGTTCTTTAATTCCTGTTCGTCCGCGTAATTCTAGTGATAATGGTATTTCAGCCATAATTACTGCTAATTTGTCCATTCCCTCTAACTGGACTACTTCAGTTCAAGTTGAGTACCTCCAAATTACTAGTACTCCAATAGTTGTTGATTGTGCTACTTATGTGTGTAATGGTAACCCTCGCTGTAAGAATCTACTTAAGCAGTATACTTCTGCTTGTAAAACTATTGAAGATGCCTTACGACTTAGTGCTCATTTGGAAACTAATGATGTTAGTAGTATGCTAACTTTCGAT------------AGCAATGCTTTTAGTTTGGCT---------AATGTTACTAGTTTT---GGAGATTATAACCTTTCTAGTGTTTTACCTCAG------AGAAACATTCATTCAAGCCGTATAGCAGGACGT---AGTGCTTTGGAAGATCTGTTGTTTAGCAAAGTTGTTACATCTGGTTTGGGTACTGTTGATGTTGACTATAAGTCTTGTACTAAAGGTCTT------------TCTATT---GCTGACCTTGCTTGTGCTCAGTACTACAATGGCATAATGGTTTTGCCAGGTGTTGCTGATGCTGAACGTATGGCCATGTACACAGGTTCTCTTATAGGTGGCATG---------------------GTGCTCGGAGGTCTCACA---TCAGCAGCCGCCATACCTTTTTCTTTGGCACTGCAAGCACGACTTAACTATGTTGCTTTACAAACTGATGTGCTTCAAGAAAATCAGAAAATTTTGGCTGCATCATTTAATAAGGCTATTAATAACATTGTTGCTTCTTTTAGTAGCGTTAATGATGCTATTACACAAACTGCAGAGGCTATACATACTGTTACTATTGCACTTAATAAGATTCAGGATGTTGTTAATCAACAGGGTAGTGCTCTTAACCATCTCACTTCACAATTGAGACATAATTTTCAGGCCATTTCTAATTCAATTCAAGCTATTTATGACCGGCTTGATTCAATTCAAGCCGATCAACAAGTTGACAGATTAATTACTGGACGGCTTGCAGCTTTGAATGCATTTGTTTCCCAAGTTTTGAATAAATATACTGAAGTTCGTAGTTCCAGACGCTTAGCACAGCAGAAGATTAATGAATGTGTCAAATCACAATCTAATAGATATGGTTTTTGTGGCAATGGCACCCATATCTTTTCAATCGTCAACTCAGCTCCAGATGGTTTGCTTTTTCTTCATACTGTTTTGCTGCCAACCGACTACAAGAATGTAAAGGCGTGGTCGGGTATTTGTGTTGATGGCATTTATGGCTATGTTCTGCGTCAACCTAACTTGGTTCTTTATTCT---GAT------AATGGTGTCTTTCGTGTAACTTCCAGGGCCATGTTTCAACCTCGTTTACCTGTTTTGTCTGATTTTGTGCAAATATATAATTGTAATGTTACTTTTGTTAACATATCTCGTGTCGAGTTACACACTGTCATACCTGACTACGTTGATGTTAATAAAACATTACAAGAGTTTGCACAAAACTTA------CCA------AAGTAT---------GTTAAGCCTAATTTTGACTTGACTCCTTTTAATTTAACATATCTTAATTTGAGTTCTGAGTTGAAGCAACTCGAGGCTAAAACTGCTAGTCTTTTCAAAACTACTGTTGAATTACAAGGTCTTATTGATCAGATTAACAGTACATATGTTGATTTGAAGTTGCTTAATAGGTTTGAAAATTATATTAAATGGCCTTGGTGGGTTTGGCTCATTATTTCTGTTGTTTTTGTTGTATTGTTGAGTCTTCTTGTGTTTTGTTGTCTTTCTACAGGTTGTTGTGGTTGTTGCAATTGTTTAACTTCATCAATGCGAGGTTGTTGTGATTGTGGTTCAACTAAACTTCCTTATTACGAA---TTTGAAAAGGTCCACGTTCAA------------------------------TAA
>MG356421_HumanNL63_Kenya_2010-05-20
ATG------------------------------AAACTTTTTTTGATTTTG------------------------------------------------------------------------------------------------------------------------------------------------------------------------------------------------------------------------------------------------------------------------------------------------------------------------------------------------------------------------------------------------------------------------------------------------------------------------------------------------------------------------------------------------------------------------------------------------------------------------------------------------------------------------------CTTGTTTTGCCC------------------------------------------------------CTGGCCTCT------------------TGCTTTTTCACATGTAATAGTAATGCTAATCTCTCTATGTTACAATTAGGTGTTCCTGACAATTCTTCA---ACTATTGTCACGGGTTTATTGCCAACT------------------CATTGGATTTGTGCTAAT---CAGAGTACATCT------------------GTTTAC------------TCAGCC---AATGGTTTCTTTTATATTGATGTTGGT---AATCACCGTAGTGCTTTTGCTCTC---CATACTGGTTATTAT------GATGTT---------AATCAG---------------------TATTATATTTATGTTACT------AAT---GAAATAGGCTTA------------------AATGCTTCTGTTACTCTTAAGATTTGTAAGTTT---GGTATAAACACTACTTTTGAT---TTTTTAAGTAAT---TCTTCTAGTTCTTTTGACTGTATAGTTAAT------TTG---TTATTT---------------ACAGAACAGTTA------GGTGCGCCTTTGGGCATAACTATATCTGGTGAAACTGTGCGTCTGCATTTATATAATGTAACTCGTACTTTTTATGTGCCAGCAGCTTATAAACTTACTAAACTTAGTGTTAAATGTTACTTTAACTATTCCTGTGTTTTTAGTGTTGTCAACGCCACCGTTACTGTGAATGTCACCACA---CATAATGGCCGTGTAGTTAACTACACTGTTTGTGATGATTGTAATGGTTATACTGATAACATATTTTCTGTTCAACAGGATGGCCGCATTCCTAATGGTTTCCCTTTTAATAATTGGTTTTTGCTAACTAATGGTTCCACACTAGTGGACGGGGTCTCTAGACTTTATCAACCACTCCGTTTAACTTGTTTATGGCCTGTACCTGGTCTTAAATCTTCA---ACTGGTTTTGTTTATTTTAATGCCACTGGT---------------------------TCTGATGTTAATTGTAACGGCTATCAACAT------AATTCTGTT---GCTGATGTTATGCGTTACAATCTTAACTTCAGTGCTAATTCTGTGGATAATCTCAAGAGTGGTGTTATAGTTTTTAAAACT---------CTACAGTACGATGTTTTGTTTTACTGTAGTAATTCCTCTTCG------GGC------------GTT------CTAGACACCACAATACCTTTTGGCCCTTCCTCTCAACCTTATTACTGTTTTATAAATAGT---------ACCATCAACACCACT---CATGTTAGCACTTTTGTGGGTGTCCTACCACCCACT---GTGCGTGAGATTGTTGTTGCTAGAACTGGTCAGTTTTATATTAATGGTTTTAAGTATTTTGATTTGGGTTTTATCGAAGCTGTCAATTTTAATGTCACAACTGCTAGTGCCACAGATTTTTGGACGGTTGCATTTGCTACTTTTGTTGATGTTTTGGTTAATGTTAGTGCAACTAAGATTCAAAACTTACTTTATTGCGATTCTTCATTTGAAAAGTTGCACTGTGAGCACTTGCAGTTTGGATTGCAAGATGGTTTTTATTCTGCAAATTTTCTTGATGATAATGTTTTGCCTGAGACTTATGTTGCACTCCCCATTTATTATCAACACACGGACATAAATTTTACTGCAACT------------------------------------------------GCA---------------TCTTTTGGTGGTTCT---------------------TGTTATGTTTGTAAACCACACCAGGTT------------AAT---------ATATCTCTTAATGGT---AACACT------------------------------TCA---------GTGTGTGTTAGAACATCTCATTTTTCAATTAGGTATATTTATAACCGC------------------------------GTTAAGAGTGGTTCACCAGGT---GAC---------------TCTTCATGGCACATTTATTTAAAGAGTGGCACTTGTCCA---TTTTCTTTTTCTAAGTTAAATAATTTTCAAAAGTTTAAGACTATTTGTTTCTCAACCGTC---GCAGTGCCTGGTAGTTGTAATTTTCCACTTGAAGCTACCTGG------CATTACACTTCTTATACTATTGTTGGTGCTTTGTATGTTACTTGGTCTGAAGGTAATTCCATTACTGGTGTACCTTAT---------CCTGTCTCTGGTATTCGTGAGTTTAGTAATTTAGTTTTAAATAATTGTACCAAATATAATATTTATGATTATGTTGGTACTGGAATTATACGTTCTTCAAACCAGTCACTTGCTGGTGGTATTACATATGTTTCTAACTCTGGTAATTTACTTGGTTTTAAAAATGTTTCCACTGGTAACATTTTTATTGTGACACCGTGTAACCAACCAGACCAAGTAGCTGTTTATCAACAAAGCATTATTGGTGCCATGACTGCTGTTAATGAGTCT------AGATATGGCTTG------CAAAACTTACTACAGTTACCTAACTTTTATTATGTTAGTAATGGTAGT---------AAC------AATTGCACTACGGCCGTTATGACTTATTC-------------------------------------------------------------------------------------------------------------------------------------------------------------------------------------------------------------------------------------------------------------------------------------------------------------------------------------------------------------------------------------------------------------------------------------------------------------------------------------------------------------------------------------------------------------------------------------------------------------------------------------------------------------------------------------------------------------------------------------------------------------------------------------------------------------------------------------------------------------------------------------------------------------------------------------------------------------------------------------------------------------------------------------------------------------------------------------------------------------------------------------------------------------------------------------------------------------------------------------------------------------------------------------------------------------------------------------------------------------------------------------------------------------------------------------------------------------------------------------------------------------------------------------------------------------------------------------------------------------------------------------------------------------------------------------------------------------------------------------------------------------------------------------------------------------------------------------------------------------------------------------------------------------------------------------------------------------------------------------------------------------------------------------------------------------------------------------------
>MG356434_HumanNL63_Kenya_2011-07-26
ATG------------------------------AAACTTTTCTTGATTTTG------------------------------------------------------------------------------------------------------------------------------------------------------------------------------------------------------------------------------------------------------------------------------------------------------------------------------------------------------------------------------------------------------------------------------------------------------------------------------------------------------------------------------------------------------------------------------------------------------------------------------------------------------------------------------CTTGTTTTGCCC------------------------------------------------------TTGGCCTCT------------------TGCTTTTTCACATGTAATAGTAATGCTAATCTCTCTATGTTACAATTAGGTGTTCCTGACAATTCTTCA---ACTATTGTCACGGGTTTATTGCCAACT------------------CATTGGATTTGTGCTAAT---CAGAGTACATCT------------------GTTTAC------------TCAGCC---AATGGTTTCTTTTATATTGATGTTGGT---AATCACCGTAGTGCTTTTGCGCTC---CATACTGGTTATTAT------GATGTT---------AATCAG---------------------TATTATATTTATGTTACT------AAT---GAAATAGGCTTA------------------AATGCTTCTGTTACTCTTAAGATTTGTAAGTTT---GGTATAAACACTACTTTTGAT---TTTTTAAGTAAT---TCTTCTAGTTCTTTTGACTGTATAGTTAAT------TTG---TTATTT---------------ACAGAACAGTTA------GGTGCGCCTTTGGGCATAACTATATCTGGTGAAACTGTGCGTCTGCATTTATATAATGTAACTCGTACTTTTTATGTGCCAGCAGCTTATAAACTTACTAAACTTAGTGTTAAATGTTACTTTAACTATTCCTGTGTTTTTAGTGTTGTCAACGCCACCGTTACTGTGAATGTCACCACA---CATAATGGCCGTGTAGTTAACTACACTGTTTGTGATGATTGTAATGGTTATACTGATAACATATTTTCTGTTCAACAGGATGGCCGCATTCCTAATGGTTTCCCTTTTAATAATTGGTTTTTGCTAACTAATGGTTCCACACTAGTGGACGGGGTCTCTAGACTTTATCAACCACTCCGTTTAACTTGTTTATGGCCTGTACCTGGTCTTAAATCTTCA---ACTGGTTTTGTTTATTTTAATGCCACTGGT---------------------------TCTGATGTTAATTGTAACGGCTATCAACAT------AATTCTGTT---GCTGATGTTATGCGTTACAATCTTAACTTCAGTGCTAACTCTGTGGATAATCTCAAGAGTGGTGTTATAGTTTTTAAAACT---------CTACAGTACGATGTTTTGTTTTACTGTAGTAATTCCTCTTCG------GGC------------GTT------CTAGACACCACAATACCTTTTGGCCCTTCCTCTCAACCTTATTACTGTTTTATAAATAGT---------ACCATCAACACCACT---CATGTTAGCACTTTTGTGGGTGTTCTACCACCCACT---GTGCGTGAGATTGTTGTTGCTAGAACTGGTCAGTTTTATATTAATGGTTTTAAGTATTTTGATTTGGGTTTTATCGAAGCTGTCAATTTTAATGTCACAACTGCTAGTGCCACAGATTTTTGGACGGTTGCATTTGCTACTTTTGTTGATGTTTTGGTTAATGTTAGTGCAACTAAGATTCAAAACTTACTTTATTGCGATTCTTCATTTGAAAAGTTGCAGTGTGAGCACTTGCAGTTTGGATTGCAAGATGGTTTTTATTCTGCAAATTTTCAACATGATAATGTTTTGCCTGAGACTTATGTTGCACTCCCCATTTATTATCAACACACGGACATAAATTTTACTGCAACT------------------------------------------------GCA---------------TCTTTTGGTGGTTCT---------------------TGTTATGTTTGTAAACCACACCAGGTT------------AAT---------ATATCTCTTAATGGT---AACACT------------------------------TCA---------GTGTGTGTTAGAACATCTCATTTTTCAATTAGGTATATTTATAACCGC------------------------------GTTAAGAGTGGTTCACCAGGT---GAC---------------TCTTCATGGCACATTTATTTAAAGAGTGGCACTTGTCCA---TTTTCTTTTTCTAAGTTAAATAATTTTCAAAAGTTTAAGACTATTTGTTTCTCAACCGTC---GCAGTGCCTGGTAGTTGTAATTTTCCACTTGAAGCCACCTGG------CATTACACTTCTTATACTATTGTTGGTGCTTTGTATGTTACTTGGTCTGAAGGTAATTCCATTACTGGTGTACCTTAT---------CCTGTCTCTGGTATTCGTGAGTTTAGTAATTTAGTTTTAAATAATTGTACCAAATATAATATTTATGATTATGTTGGTACTGGAATTATACGTTCTTCAAACCAGTCACTTGCTGGTGGTATTACATATGTTTCTAACTCTGGTAATTTACTTGGTTTTAAAAATGTTTCCACTGGTAACATTTTTATTGTGACACCATGTAACCAACCAGACCAAGTAGCTGTTTATCAACAAAGCATTATTGGTGCCATGACTGCTGTTAATGAGTCT------AGATATGGCTTG------CAAAACTTACTACAGTTACCTAACTTTTATTATGTTAGTAATGGTAGT---------AAC------AATTGCACTACGGCCGTTATGACTTATTC-------------------------------------------------------------------------------------------------------------------------------------------------------------------------------------------------------------------------------------------------------------------------------------------------------------------------------------------------------------------------------------------------------------------------------------------------------------------------------------------------------------------------------------------------------------------------------------------------------------------------------------------------------------------------------------------------------------------------------------------------------------------------------------------------------------------------------------------------------------------------------------------------------------------------------------------------------------------------------------------------------------------------------------------------------------------------------------------------------------------------------------------------------------------------------------------------------------------------------------------------------------------------------------------------------------------------------------------------------------------------------------------------------------------------------------------------------------------------------------------------------------------------------------------------------------------------------------------------------------------------------------------------------------------------------------------------------------------------------------------------------------------------------------------------------------------------------------------------------------------------------------------------------------------------------------------------------------------------------------------------------------------------------------------------------------------------------------------
>MG356437_HumanNL63_Kenya_2012-08-21
ATG------------------------------AAACTTTTCTTGATTTTG------------------------------------------------------------------------------------------------------------------------------------------------------------------------------------------------------------------------------------------------------------------------------------------------------------------------------------------------------------------------------------------------------------------------------------------------------------------------------------------------------------------------------------------------------------------------------------------------------------------------------------------------------------------------------CTTGTTTTGCCC------------------------------------------------------TTGGCCTCT------------------TGCTTTTTCACATGTAATAGTAATGCTAATCTCTCTATGTTACAATTAGGTGTTCCTGACAATTCTTCA---ACTATTGTCACGGGTTTATTGCCAACT------------------CATTGGATTTGTGCTAAT---CAGAGTACATCT------------------GTTTAC------------TCAGCC---AATGGTTTCTTTTATATTGATGTTGGT---AATCACCGTAGTGCTTTTGCGCTC---CATACTGGTTATTAT------GATGTT---------AATCAG---------------------TATTATATTTATGTTACT------AAT---GAAATAGGCTTA------------------AATGCTTCTGTTACTCTTAAGATTTGTAAGTTT---GGTATAAACACTACTTTTGAT---TTTTTAAGTAAT---TCTTCTAGTTCTTTTGACTGTATAGTTAAT------TTG---TTATTT---------------ACAGAACAGTTA------GGTGCGCCTTTGGGCATAACTATATCTGGTGAAACTGTGCGTCTGCATTTATATAATGTAACTCGTACTTTTTATGTGCCAGCAGCTTATAAACTTACTAAACTTAGTGTTAAATGTTACTTTAACTATTCCTGTGTTTTTAGTGTTGTCAACGCCACCGTTACTGTGAATGTCACCACA---CATAATGGCCGTGTGGTTAACTACACTGTTTGTGATGATTGTAATGGTTATACTGATAACATATTTTCTGTTCAACAGGATGGCCGCATTCCTAATGGTTTCCCTTTTAATAATTGGTTTTTGCTAACTAATGGTTCCACACTAGTGGACGGGGTCTCTAGACTTTATCAACCACTCCGTTTAACTTGTTTATGGCCTGTACCTGGTCTTAAATCTTCA---ACTGGTTTTGTTTATTTTAATGCCACTGGT---------------------------TCTGATGTTAATTGTAACGGCTATCAACAT------AATTCTGTT---GCTGATGTTATGCGTTACAATCTTAACTTCAGTGCTAACTCTGTGGATAATCTCAAGAGTGGTGTTATAGTTTTTAAAACT---------CTACAGTACGATGTTTTGTTTTACTGTAGTAATTCCTCTTCG------GGC------------GTT------CTAGACACCACAATACCTTTTGGCCACTCCTCTCAACCTTATTACTGTTTTATAAATAGT---------ACCATCAACACCACT---CATGTTAGCACTTTTGTGGGTGTTCTACCACCCACT---GTGCGTGAGATTGTTGTTGCTAGAACTGGTCAGTTTTATATTAATGGTTTTAAGTATTTTGATTTGGGTTTTATCGAAGCTGTCAATTTTAATGTCACAACTGCTAGTGCCACAGATTTTTGGACGGTTGCATTTGCTACTTTTGTTGATGTTTTGGTTAATGTTAGTGCAACTAAGATTCAAAACTTACTTTATTGCGATTCTTCATTTGAAAAGTTGCAGTGTGAGCACTTGCAGTTTGGATTGCAAGATGGTTTTTATTCTGCAAATTTTCTTGATGATAATGTTTTGCCTGAGACTTATGTTGCACTCCCCATTTATTATCAACACACGGACATAAATTTTACTGCAACT------------------------------------------------GCA---------------TCTTTTGGTGGTTCT---------------------TGTTATGTTTGTAAACCACACCAGGTT------------AAT---------ATATCTCTTAATGGT---AACACT------------------------------TCA---------GTGTGTGTTAGAACATCTCATTTTTCAATTAGGTATATTTATAACCGC------------------------------GTTAAGAGTGGTTCACCAGGT---GAC---------------TCTTCATGGCACATTTATTTAAAGAGTGGCACTTGTCCA---TTTTCTTTTTCTAAGTTAAATAATTTTCAAAAGTTTAAGACTATTTGTTTCTCAACCGTC---GCAGTGCCTGGTAGTTGTAATTTTCCACTTGAAGCCACCTGG------CATTACACTTCTTATACTATTGTTGGTGCTTTGTATGTTACTTGGTCTGAAGGTAATTCCATTACTGGTGTACCTTAT---------CCTGTCTCTGGTATTCGTGAGTTTAGTAATTTAGTTTTAAATAATTGTACCAAATATAATATTTATGATTATGTTGGTACTGGAATTATACGTTCTTCAAACCAGTCACTTGCTGGTGGTATTACATATGTTTCTAACTCTGGTAATTTACTTGGTTTTAAAAATGTTTCCACTGGTAACATTTTTATTGTGACACCATGTAACCAACCAGACCAAGTAGCTGTTTATCAACAAAGCATTATTGGTGCCATGACTGCTGTTAATGAGTCT------AGATATGGCTTG------CAAAACTTACTACAGTTACCTAACTTTTATTATGTTAGTAATGGTAGT---------AAC------AATTGCACTACGGCCGTTATGACTTATTC-------------------------------------------------------------------------------------------------------------------------------------------------------------------------------------------------------------------------------------------------------------------------------------------------------------------------------------------------------------------------------------------------------------------------------------------------------------------------------------------------------------------------------------------------------------------------------------------------------------------------------------------------------------------------------------------------------------------------------------------------------------------------------------------------------------------------------------------------------------------------------------------------------------------------------------------------------------------------------------------------------------------------------------------------------------------------------------------------------------------------------------------------------------------------------------------------------------------------------------------------------------------------------------------------------------------------------------------------------------------------------------------------------------------------------------------------------------------------------------------------------------------------------------------------------------------------------------------------------------------------------------------------------------------------------------------------------------------------------------------------------------------------------------------------------------------------------------------------------------------------------------------------------------------------------------------------------------------------------------------------------------------------------------------------------------------------------------------
>MG356440_HumanNL63_Kenya_2013-04-12
ATG------------------------------AAACTTTTCTTGATTTTG------------------------------------------------------------------------------------------------------------------------------------------------------------------------------------------------------------------------------------------------------------------------------------------------------------------------------------------------------------------------------------------------------------------------------------------------------------------------------------------------------------------------------------------------------------------------------------------------------------------------------------------------------------------------------CTTATTTTGCCC------------------------------------------------------CTGGTTTCT------------------TGCTTTTCTACATGTAACAGTAATGCTAGTATTTCTATGTTACAATTAGGTGTTCCTGATAACTCTTCA---ACTATTGTCACAGGTTTGTTGCCAGTC------------------CATTGGATTTGTGCTAAT---CAGAGCACATCT------------------AGTTAC------------CCAGCC---AATGGCTTTTTCTATATTGATGTCGGT---AAACACCGTAGTGCTTTTGCACTC---CATAGTGGTTATTAT------GATGCT---------AACCAG---------------------TATTATATTTATCTCACT------AAT---AAAATACATTTA------------------AATGCTCCTGTCACTCTGAAGATTTGTAAGTTT---GGA---AACACTTCTTTTGAT---TTTTTAAGTAAT---GTTTCTACTTCTCATCATTGTATAGTTAAT------TCG---TCATTC---------------ACAGAACAGTTA------GGTGTGCCTTTGGGCATAACTATATCGGGTGAAACTGTACGTTTGCATTTATATAATGCAACTCGCACCTTTTATGTGCCAGCCGCTTATAAACTTACTAAACTTAGTGTTAAATGTTACTTTAGTGAATCCTGTGTTTTTAGTGTTGTCAATGCTACCGTTACTGTTAATGTCACCACA---CTTAATGGCCGTATAGTTAATTACACTGTTTGTGATGATTGTAATGGTTACACTGATAACATATTTTCTGTTCAACAGGATGGCCGCATTCCTAATGGTTTTTCTTTTAATAATTGGTTTTTGTTAACTAATGGTTCTACACTAGTGGACGGTGTCTCTAGACTTTACCAACCACTTCGTTTAACTTGTTTATGGCCTGTACCTGGTCTTAAATCTTCG---ACCGGTTTTGTTTATTTTAACGCCACTGGT---------------------------TCTGATGTTAATTGTAATGGTTATCAACAT------CATTCTGTT---GCTGATGTTATGCGTTACAATCTTAACTTCAGTTCTAATTCTGTGGATAATCTCAAGAGTGGTGTTATAGTTTTTAAAACT---------CTACAGTACGATGTTTTGTTTTACTGTAGTAATTCTTCTTCG------GGC------------GTT------CTAGACACCACAATACCTTTTGGCCCTTCCTCTCAACCTTATTACTGTTTTATAAATAGT---------ACCATCAACACCACT---CATGTTAGCACTTTTGTGGGTGTCCTACCACCCATT---GTGCGTGAGATTGTTGTTGCTAGAACTGGTCAGTTTTATATTAATGGTTTTAAGTATTTTGATTTGGGTTTTATTGAAGCTGTCAATTTTAATGTCACGACAGCTAGTGCTACAGATTTTTGGACGGTTGCATTTGCTACTTTTGTTGATGTTTTGGTTAATGTTAGTGCAACTAACATTCAAAACTTACTTTATTGCGATTCTCCATTTGAAAAGTTGCAGTGTGAGCACTTGCAGTTTGGATTGCAAGATGGTTTTTATTCTGCAAATTTTCTTGATGATAATGTTTTGCCTGACACTTATGTTGCACTTCCTATTTATTATCAACATACTGATATAAATTTTACTGCGACT------------------------------------------------GCT---------------TCTTTTGGTGGTTCT---------------------TGTTATGTTTGCAAACCACATCAGGTT------------AAC---------ATATCTCTTAATGGT---AACACT------------------------------TCA---------GTGTGTGTTAGAACATCTCATTTTTCAATTAGGTATATTTATAACCGC------------------------------GTTAAGAGTGGTTCACCAGGT---GAC---------------TCTTCATGGCACATTTATTTAAAGAGTGGCACTTGTCCA---TTTTCTTTTTCTAAGTTAAATAATTTTCAAAAGTTTAAGACTATTTGTTTCTCAACCGTC---GCAGTGCCTGGTGGTTGCAATTTTCCACTTGAAGCCACCTGG------CATTACACTTCTTATACTATTGTTGGTGCTTTGTATGTTACTTGGTCTGAAGGTAATTCCATTACTGGTGTACCTTAT---------CCTGTCTCTGGTATTCGTGAGTTTAGTAATTTAGTTTTAAATAATTGTACCAAATATAATATTTATGATTATGTTGGTACTGGAATTATACGTTCTTCAAACCAGTCACTTGCTGGTGGTATTACATATGTTTCTAACTCTGGTAATTTACTTGGTTTTAAAAATGTTTCCACTGGTAACATTTTTATTGTGACACCATGTAACCAACCAGACCAAGTAGCTGTTTATCAACAAAGCATTATTGGTGCCATGACTGCTGTTAATGAGTCT------AGATATGGCTTG------CAAAACTTACTACAGTTACCTAACTTTTATTATGTTAGTAATGGTGGT---------AAC------AATTGCACTACGGCCGTTATGACTTATTC-------------------------------------------------------------------------------------------------------------------------------------------------------------------------------------------------------------------------------------------------------------------------------------------------------------------------------------------------------------------------------------------------------------------------------------------------------------------------------------------------------------------------------------------------------------------------------------------------------------------------------------------------------------------------------------------------------------------------------------------------------------------------------------------------------------------------------------------------------------------------------------------------------------------------------------------------------------------------------------------------------------------------------------------------------------------------------------------------------------------------------------------------------------------------------------------------------------------------------------------------------------------------------------------------------------------------------------------------------------------------------------------------------------------------------------------------------------------------------------------------------------------------------------------------------------------------------------------------------------------------------------------------------------------------------------------------------------------------------------------------------------------------------------------------------------------------------------------------------------------------------------------------------------------------------------------------------------------------------------------------------------------------------------------------------------------------------------------
>MG356445_HumanNL63_Kenya_2013-06-17
ATG------------------------------AAACTTTTCTTGATTTTG------------------------------------------------------------------------------------------------------------------------------------------------------------------------------------------------------------------------------------------------------------------------------------------------------------------------------------------------------------------------------------------------------------------------------------------------------------------------------------------------------------------------------------------------------------------------------------------------------------------------------------------------------------------------------CTTATTTTGCCC------------------------------------------------------CTGGTTTCT------------------TGCTTTTCTACATGTAACAGTAATGCTAGTATTTCTATGTTACAATTAGGTGTTCCTGATAACTTTTCA---ACTATTGTCACAGGTTTGTTGCCAGTC------------------CATTGGATTTGTGCTAAT---CAGAGCACATCT------------------ACTTAC------------TCAGCC---AATGGTTTTTTCTACATTGATGTCGGT---AAACACCGTAGTGCTTTTGCACTC---CATAGTGGTTATTAT------GATGCT---------AACCAG---------------------TATTATATTTATCTCACT------AAT---AAAATACATTTA------------------AACGCTTCTGTCACTCTGAGGATTTGTAAGTTT---GGA---AACACTTCTTTTGAT---TTTTTAAGTAAT---GTTTCTACTTCTCATCATTGTATAGTTAAT------TCG---TCATTC---------------ACAGAACAGTTA------GGTGTGCCTTTGGGCATAACTATATCGGGTGAAACTGTACGTTTGCATTTATATAATGCAACTCGCACCTTTTATGTGCCGGCTGCTTATAAACTTACTAAACTTAGTGTTAAATGTTACTTTAGTGAATCCTGTGTTTTTAGTGTTGTCAATGCTACCGTTACTGTTAATGTCACCACA---CTTAATGGTCGTATAGTTAATTACACTGTTTGTGATGATTGTAATGGTTACACTGATAACATATTTTCTGTTCAACAGGATGGCCGCATTCCTAATGGTTTTTCTTTTAATAATTGGTTTTTGTTAACTAATGGTTCTACACTAGTGGATGGTGTCTCTAGACTTTACCAACCACTTCGTTTAACTTGTTTATGGCCTGTACCTGGTCTTAAATCTTCG---ACTGGTTTTGTTTATTTTAACGCCACTGGT---------------------------TCTGATGTTAATTGTAATGGTTATCAACAT------CATTCTGTT---GCTGATGTTATGCGTTACAATCTTAACTTCAGTTCTAATTCTGTGGATAATCTCAAGAGTGGTGTTATAGTTTTTAAAACT---------CTACAGTACGATGTTTTGTTTTACTGTAGTAATTCCTCTTCG------GGC------------GTT------CTAGACACCACAATACCTTTTGGCCCTTCCTCTCAACCTTATTACTGTTTTATAAATAGT---------ACCATCAACACCACT---CATGTTAGCACTTTTGTGGGTGTCTTACCACCCACT---GTGCGTGAGATTGTTGTTGCTAGAACTGGTCAGTTTTATATTAATGGTTTTAAGTATTTTGATTTGGGTTTTATCGAAGCTGTCAATTTTAATGTCACGACAGCTAGTGCTACAGATTTTTGGACGGTTGCATTTGCTACTTTTGTTGATGTTTTGGTTAATGTTAGTGCAACTAACATTCAAAACTTACTTTATTGCGATTCTCCATTTGAAAAGTTGCAGTGTGAGCACTTGCAGTTTGGATTGCAAGATGGTTTTTATTCTGCAAATTTTCTTGATGATAATGTTTTGCCTGATACTTATGTTGCACTTCCTGTTTATTATCAACATACTGATATAAATTTTACTGCGACT------------------------------------------------GCA---------------TCTTTTGGTGGTTCT---------------------TGTTATGTTTGCAAACCACATCAGGTT------------AAT---------ATATCTCTTAATGGT---AATACT------------------------------TCA---------GTGTGTGTTAGAACATCTCATTTTTCAATTAGGTATATTTATAATCGC------------------------------GTTAAGAGTGTTTCAGCAGGT---GAC---------------TCTTCATGGCACATTTATTTAAAGAGTGGCACTTGTCCA---TTTTCTTTTTCTAAGTTAAATAATTTTCAAAAGTTTAAGACTATTTGTTTCTCAACCGTC---GAAGTGCCTGGTAGTTGTAATTTTCCACTTGAAGCCACCTGG------CATTACACTTCTTATACTATTGTTGGTGCTTTGTATGTTACTTGGTCTGAAGGTAATTCCATTACTGGTGTACCTTAT---------CCTGTCTCTGGTATTCGTGAGTTTAGTAATTTAGTTTTAAATAATTGTACCAAATATAATATTTATGATTATGTTGGTACTGGAATTATACGTTCTTCAAACCAATCACTTGCTGGTGGTATTACATATGTTTCTAACTCTGGTAATTTACTTGGTTTTAAAAATGTTTCCACTGGTAACATTTTTATTGTGACACCATGTAACCAACCAGACCAAGTAGCTGTTTATCAACAAAGCATTATTGGTGCCATGACCGCTGTCAATGAGTCT------AGATATGGCTTG------CAAAACTTACTACAGTTACCTAACTTTTATTATGTTAGTAATGGTGGT---------AAC------AATTGCACTACGGCCGTTATGACTTATTC-------------------------------------------------------------------------------------------------------------------------------------------------------------------------------------------------------------------------------------------------------------------------------------------------------------------------------------------------------------------------------------------------------------------------------------------------------------------------------------------------------------------------------------------------------------------------------------------------------------------------------------------------------------------------------------------------------------------------------------------------------------------------------------------------------------------------------------------------------------------------------------------------------------------------------------------------------------------------------------------------------------------------------------------------------------------------------------------------------------------------------------------------------------------------------------------------------------------------------------------------------------------------------------------------------------------------------------------------------------------------------------------------------------------------------------------------------------------------------------------------------------------------------------------------------------------------------------------------------------------------------------------------------------------------------------------------------------------------------------------------------------------------------------------------------------------------------------------------------------------------------------------------------------------------------------------------------------------------------------------------------------------------------------------------------------------------------------------
>MG356452_HumanNL63_Kenya_2014-05-27
ATG------------------------------AAACTTTTCTTGATTTTG------------------------------------------------------------------------------------------------------------------------------------------------------------------------------------------------------------------------------------------------------------------------------------------------------------------------------------------------------------------------------------------------------------------------------------------------------------------------------------------------------------------------------------------------------------------------------------------------------------------------------------------------------------------------------CTTGTTTTGCCC------------------------------------------------------CTGGCCTCT------------------TGCTTTTTCACATGTAATAGTAATGCTAATCTCTCTATGTTACAATTAGGTGTTCCTGACAATTCTTCA---ACTATTGTCACGGGTTTATTGCCAACT------------------CATTGGATTTGTGCTAAT---CAGAGTACATCT------------------GTTTAC------------TCAGCC---AATGGTTTCTTTTATATTGATGTTGGT---AATCACCGTAGTGCTTTTGCTCTC---CATACTGGTTATTAT------GATGTT---------AATCAG---------------------TATTATATTTATGTTACT------AAT---GAAATAGGCTTA------------------AATGCTTCTGTTACTCTTAAGATTTGTAAGTTT---GGT---AACACTACTTTTGAT---TTTTTAAGTAAT---TCTTCTAGTTCTTTTGACTGTATAGTTAAT------TTG---TTATTT---------------ACAGAACAGTTA------GGTGCGCCTTTGGGCATAACTATATCTGGTGAAACTGTGCGTCTGCATTTATATAATGTAACTCGTACTTTTTATGTGCCAGCAGCTTATAAACTTACTAAACTTAGTGTTAAATGTTACTTTAACTATTCCTGTGTTTTTAGTGTTGTCAACGCCACCGTTACTGTGAATGTCACCACA---CATAATGGCCGTGTAGTTAACTACACTGTTTGTGATGATTGTAATGGTTATACTGATAACATATTTTCTGTTCAACAGGATGGCCGCATTCCTAATGGTTTCCCTTTTAATAATTGGTTTTTGCTAACTAATGGTTCCACACTAGTGGACGGGGTCTCTAGACTTTATCAACCACTCCGTTTAACTTGTTTATGGCCTGTACCTGGTCTTAAATCTTCA---ACTGGTTTTGTTTATTTTAATGCCACTGGT---------------------------TCTGATGTTAATTGTAACGGCTATCAACAT------AATTCTGTT---GCTGATGTTATGCGTTACAATCTTAACTTCAGTGCTAATTCTGTGGATAATCTCAAGAGTGGTGTTATAGTTTTTAAAACT---------CTACAGTACGATGTTTTGTTTTACTGTAGTAATTCCTCTTCG------GGC------------GTT------CTAGACACCACAATACCTTTTGGCCCTTCTTCTCAACCTTATTACTGTTTTATAAATAGT---------ACCATCAACACCACT---CATGTTAGCACTTTTGTGGGTGTCCTACCACCCACT---GTGCGTGAGATTGTTGTTGCTAGAACTGGTCAGTTTTATATTAATGGTTTTAAGTATTTTGATTTGGGTTTTATCGAAGCTGTTAATTTTAATGTCACAACTGCTAGTGCCACAGATTTTTGGACGGTTGCATTTGCTACTTTTGTTGATGTTTTGGTTAATGTTAGTGCAACTAAGATTCAAAACTTACTTTATTGCGATTCTTCATTTGAAAAGTTGCAGTGTGAGCACTTGCAGTTTGGATTGCAAGATGGTTTTTATTCTGCAAATTTTCTTGATGATAATGTTTTGCCTGAGACTTATGTTGCACTCCCCATTTATTATCAACACACGGACATAAATTTTACCGCAACT------------------------------------------------GCA---------------TCTTTTGGTGGTTCT---------------------TGTTATGTTTGTAAACCACACCAGGTT------------AAT---------TTATCTCTTAATGGT---AACACT------------------------------TCA---------GTGTGTGTTAGAACATCTCATTTCTCAATTAGGTATATTTATAACCGC------------------------------GTTAAGAGTGGTTCACCAGGT---GAC---------------TCTTCATGGCACATTTATTTAAAGAGTGGCACTTGTCCA---TTTTCTTTTTCTAAGTTAAATAATTTTCAAAAGTTTAAGACTATTTGTTTCTCAACCGTC---GCAGTGCCTGGTAGTTGTAATTTTCCACTTGAAGCCACCTGG------CATTACACTTCTTATACTATTGTTGGTGCTTTGTATGTTACTTGGTCTGAAGGTAATTCTATTACTGGTGTACCTTAT---------CCTGTCTCTGGTATTCGTGAGTTTAGTAATTTAGTTTTAAATAATTGTACCAAATATAATATTTATGATTATGTTGGTACTGGAATTATACGTTCTTCAAACCAGTCACTTGCTGGTGGTATTACATATGTTTCTAACTCTGGTAATTTACTTGGTTTTAAAAATGTTTCCACTGGTAACATTTTTATTGTGACACCATGTAACCAACCAGACCAAGTAGCTGTTTATCAACAAAGCATTATTGGTGCCATGACTGCTGTTAATGAGTCT------AGATATGGCTTG------CAAAACTTACTACAGTTACCTAACTTTTATTATGTTAGTAATGGTAGT---------AAC------AATTGCACTACGGCCGTTATGACTTATTC-------------------------------------------------------------------------------------------------------------------------------------------------------------------------------------------------------------------------------------------------------------------------------------------------------------------------------------------------------------------------------------------------------------------------------------------------------------------------------------------------------------------------------------------------------------------------------------------------------------------------------------------------------------------------------------------------------------------------------------------------------------------------------------------------------------------------------------------------------------------------------------------------------------------------------------------------------------------------------------------------------------------------------------------------------------------------------------------------------------------------------------------------------------------------------------------------------------------------------------------------------------------------------------------------------------------------------------------------------------------------------------------------------------------------------------------------------------------------------------------------------------------------------------------------------------------------------------------------------------------------------------------------------------------------------------------------------------------------------------------------------------------------------------------------------------------------------------------------------------------------------------------------------------------------------------------------------------------------------------------------------------------------------------------------------------------------------------------
>MG428707_HumanNL63_Kenya_2010-05-20
ATG------------------------------AAACTTTTCTTGATTTTG------------------------------------------------------------------------------------------------------------------------------------------------------------------------------------------------------------------------------------------------------------------------------------------------------------------------------------------------------------------------------------------------------------------------------------------------------------------------------------------------------------------------------------------------------------------------------------------------------------------------------------------------------------------------------CTTGTTTTGCCC------------------------------------------------------CTGGCCTCT------------------TGCTTTTTCACATGTAATAGTNNNNNNNNNNNNNNNNNNNNNNNNNNNNNNNNNNNNNNNNNNNNNNNN---NNNNNNNNNNNNNNNNNNNNNNNNNNN------------------NNNNNNNNNNGTGCTAAT---CAGAGTACATCT------------------GTTTAC------------TCAGCC---AATGGTTTCTTTTATATTGATGTTGGT---AATCACCGTAGTGCTTTTGCTCTC---CATACTGGTTATTAT------GATGTT---------AATCAG---------------------TATTATATTTATGTTACT------AAT---GAAATAGGCTTA------------------AATGCTTCTGTTACTCTTAAGATTTGTAAGTTT---GGTATAAACACTACTTTTGAT---TTTTTAAGTAAT---TCTTCTAGTTCTTTTGACTGTATAGTTAAT------TTG---TTATTT---------------ACAGAACAGTTA------GGTGCGCCTTTGGGCATAACTATATCTGGTGAAACTGTGCGTCTGCATTTATATAATGTAACTCGTACTTTTTATGTGCCAGCAGCTTATAAACTTACTAAACTTAGTGTTAAATGTTACTTTAACTATTCCTGTGTTTTTAGTGTTGTCAACGCCACCGTTACTGTGAATGTCACCACA---CATAATGGCCGTGTAGTTAACTACACTGTTTGTGATGATTGTAATGGTTATACTGATAACATATTTTCTGTTCAACAGGATGGCCGCATTCCTAATGGTTTCCCTTTTAATAATTGGTTTTTGCTAACTAATGGTTCCACACTAGTGGACGGGGTCTCTAGACTTTATCAACCACTCCGTTTAACTTGTTTATGGCCTGTACCTGGTCTTAAATCTTCA---ACTGGTTTTGTTTATTTTAATGCCACTGGT---------------------------TCTGATGTTAATTGTAACGGCTATCAACAT------AATTCTGTT---GCTGATGTTATGCGTTACAATCTTAACTTCAGTGCTAATTCTGTGGATAATCTCAAGAGTGGTGTTATAGTTTTTAAAACT---------CTACAGTACGATGTTTTGTTTTACTGTAGTAATTCCTCTTCG------GGC------------GTT------CTAGACACCACAATACCTTTTGGCCCTTCCTCTCAACCTTATTACTGTTTTATAAATAGT---------ACCATCAACACCACT---CATGTTAGCACTTTTGTGGGTGTCCTACCACCCACT---GTGCGTGAGATTGTTGTTGCTAGAACTGGCCAGTTTTATATTAATGGTTTTAAGTATTTTGATTTGGGTTTTATCGAAGCTGTCAATTTTAATGTCACAACTGCTAGTGCCACAGATTTTTGGACGGTTGCATTTGCTACTTTTGTTGATGTTTTGGTTAATGTTAGTGCAACTAAGATTCAAAACTTACTTTATTGCGATTCTCCATTTGAAAAGTTGCAGTGTGAGCACTTGCAGTTTGGATTGCAAGATGGTTTTTATTCTGCAAATTTTCTTGATGATAATGTTTTGCCTGAGACTTATGTTGCACTCCCCATTTATTATCAACACACGGACATAAATTTTACTGCAACT------------------------------------------------GCA---------------TCTTTTGGTGGTTCT---------------------TGTTATGTTTGTAAACCACACCAGGTT------------AAT---------ATATCTCTTAATGGT---AACACT------------------------------TCA---------GTGTGTGTTAGAACATCTCATTTTTCAATTAGGTATATTTATAACCGC------------------------------GTTAAGAGTGGTTCACCAGGT---GAC---------------TCTTCATGGCACATTTATTTAAAGAGTGGCACTTGTCCA---TTTTCTTTTTCTAAGTTAAATAATTTTCAAAAGTTTAAGACTATTTGTTTCTCAACCGTC---GCAGTGCCTGGTAGTTGTAATTTTCCACTTGAAGCTACCTGG------CATTACACTTCTTATACTATTGTTGGTGCTTTGTATGTTACTTGGTCTGAAGGTAATTCCATTACTGGTGTACCTTAT---------CCTGTCTCTGGTATTCGTGAGTTTAGTAATTTAGTTTTAAATAATTGTACCAAATATAATATTTATGATTATGTTGGTACTGGAATTATACGTTCTTCAAACCAGTCACTTGCTGGTGGTATTACATATGTTTCTAACTCTGGTAATTTACTTGGTTTTAAAAATGTTTCCACTGGTAACATTTTTATTGTGACACCATGTAACCAACCAGACCAAGTAGCTGTTTATCAACAAAGCATTATTGGTGCCATGACTGCTGTTAATGAGTCT------AGATATGGCTTG------CAAAACTTACTACAGTTACCTAACTTTTATTATGTTAGTAATGGTAGT---------AAC------AATTGCACTACGGCCGTTATGACTTATTCTAATTTTGGTATTTGTGCTGATGGTTCTTTAATTCCTGTTCGTCTGCGTAATTCTAGTGATAATGGTATTTCAGCCATAATCACTGCTAATTTATCCATTCCCTCTAACTGGACTACTTCAGTTCAAGTTGAGTACCTCCAAATTACTAGTACTCCAATAGTTGTTGATTGTGCTACTTATGTGTGTAATGGTAACCCTCGCTGTAAGAATCTACTTAAGCAGTATACTTCTGCTTGTAAAACTATTGAAGATGCCTTACGACTTAGTGCTCATTTGGAAACTAATGATGTTAGTAGTATGCTAACTTTCGAT------------AGCAATGCTTTTAGTTTGGCT---------AATGTTACTAGTTTT---GGAGATTATAACCTTTCTAGTGTTTTACCTCAG------AGAAACATTCATTCAAGCCGTATAGCAGGACGT---AGTGCTTTGGAAGATTTGTTGTTTAGCAAAGTTGTTACATCTGGTTTGGGTACTGTTGATGTTGACTATAAGTCTTGTACTAAAGGTCTT------------TCTATT---GCTGACCTTGCTTGTGCTCAGTACTACAATGGCATAATGGTTTTGCCAGGTGTTGCTGATGCTGAACGTATGGCCATGTACACAGGTTCTCTTATAGGTGGCATG---------------------GTGCTCGGAGGTCTTACA---TCAGCAGCCGCCATACCTTTTTCTTTGGCACTGCAAGCACGACTTAACTATGTTGCTTTACAAACTGATGTGCTTCAAGAAAATCAGAAAATTTTGGCTGCATCATTTAATAAGGCTATTAATAACATTGTTGCTTCTTTTAGTAGCGTTAATGATGCTATTACACAAACTGCAGAGGCTATACATACTGTTACTATTGCACTTAATAAGATTCAGGATGTTGTTAATCAACAGGGTAGTGCTCTTAACCATCTCACTTCACAATTGAGACATAATTTTCAGGCCATTTCTAATTCAATTCAAGCTATTTATGACCGGCTTGATTCAATTCAAGCCGATCAACAAGTTGACAGATTAATTACTGGACGGCTTGCAGCTTTGAATGCATTTGTTTCCCAAGTTTTGAATAAATATACTGAAGTTCGTAGTTCCAGACGCTTAGCACAGCAGAAGGTTAATGAATGTGTCAAATCACAATCTAATAGATATGGTTTTTGTGGCAATGGCACCCATATCTTTTCAATCGTCAACTCAGCTCCAGATGGTTTGCTTTTTCTTCATACTGTTTTGCTGCCAACTGATTACAAGAATGTAAAGGCATGGTCGGGTATCTGTGTTGATGGCATTTATGGCTATGTTCTGCGTCAACCTAACTTGGTTCTTTATTCT---GAT------AATGGTGTCTTTCGTGTAACTTCCAGGGTCATGTTTCAACCTCGTTTACCTGTTTTGTCTGATTTTGTGCAAATATATAATTGTAATGTTACTTTTGTTAACATATCTCGTGTCGAGTTACATACTGTCTACCCTGACTACGTTGATGTTAATAAAACATTACAAGAGTTTGCAAAAAATTTA------CCA------AAGTAT---------GTTAAGCCTAATTTTGACTTGACTCCTTTTAATTTAACATATCTTAATTTGAGTTCTGAGTTGAAGCAACTCGAAGCTAAAACTGCTAGTCTTTTCCAAACTACTGTTGAATTACAAGGTCTTATTGATCAGATTAACAGTACATATGTTGACTTGAAGTTGCTTAATAGGTTTGAAAATTATATTAAATGGCCTTGGTGGGTTTGGCTCATTATTTCTGTTGTTTTTGTCGTATTGTTGAGTCTTCTTGTGTTTTGTTGTCTTTCTACAGGTTGTTGTGGTTGTTGCAATTGTTTAACTTCATCAATGCGAGGTTGTTGTGATTGTGGTTCAACTAAACTTCCTTATTACGAA---TTTGAAAAGGTTCACGTTCAA------------------------------TAA
>MK334043_HumanNL63_China_2018-08-15
ATG------------------------------AAACTTTTCTTGATTTTG------------------------------------------------------------------------------------------------------------------------------------------------------------------------------------------------------------------------------------------------------------------------------------------------------------------------------------------------------------------------------------------------------------------------------------------------------------------------------------------------------------------------------------------------------------------------------------------------------------------------------------------------------------------------------TTTGTTTTGCCC------------------------------------------------------CTGGCCTCT------------------TGCTTTTCCACATGTAATAGTAATGCTAATCTCTCTATGTTACAATTAGGTGTTCCTGACAATTCTTCA---ACTATTGTCACGGGTTTATTGCCAACT------------------CATTGGATTTGTGCTAAC---CAGAGTACATCT------------------GTTTAC------------TCAGCC---AATGGTTTCTTTTATATTGATGTTGGT---AATCACCGTAGTGCTTTTGCTCTC---CATACTGGTTATTAT------GATGTT---------AATCAG---------------------TATTATATTTATGTTACT------AAT---GAAATAGGCTTA------------------AATGCTTCTGTTACTCTTAAGATTTGTAAGTTT---GGT---AACACTACTTTTGAT---TTTTTAAGTAAT---TCTTCTAGTTCTTTTGACTGTATAGTTAAT------TTG---TTATTT---------------ACAGAACAGTTA------GGTGCGCCTTTGGGCATAACTATATCTGGTGAAACTGTGCGTCTGCATTTATATAATGTAACTCGTACCTTTTATGTGCCAGCAGCTTATAAACTTACTAAACTTAGTGTTAAATGTTACTTTAACTATTCCTGTGTTTTTAGTGTTGTCAACGCCACCGTTACTGTGAATGTCACCACA---CATAATGGCCGTGTAGTTAACTACACTGTTTGTGATGATTGTAATGGTTATACTGATAACATATTTTCTGTTCAACAGGATGGCCGCATTCCTAATGGTTTCCCTTTTAATAATTGGTTTTTGCTAACTAATGGTTCCACACTAGTGGACGGGGTCTCTAGACTTTATCAACCACTCCGTTTAACTTGTTTATGGCCTGTACCTGGTCTTAAATCTTCA---ACTGGTTTTGTTTATTTTAATGCCACTGGT---------------------------TCTGATGTTAATTGTAACGGCTATCAACAT------AATTCTGTT---GCTGATGTTATGCGTTACAATCTTAACTTCAGTGCTAATTCTGTGGATAATCTTAAGAGTGGTGTTATAGTTTTCAAAACT---------CTACAGTACGATGTTTTGTTTTACTGTAGTAATTCCTCTTCG------GGC------------GTT------CTAGACACCACAATACCTTTTGGCCCTTCCTCTCAACCTTATTACTGTTTTATAAATAGT---------ACCATCAACACCACT---CATGTTAGCACTTTTGTGGGTGTCTTACCACCCACT---GTGCGTGAGATTGTTGTTGCTAGAACTGGTCAGTTTTATATTAATGGTTTTAAGTATTTTGATTTGGGTTTTATCGAAGCTGTTAATTTTAATGTCACAACTGCTAGTGCCACAGATTTTTGGACGGTTGCATTTGCTACTTTTGTTGATGTTTTGGTTAATGTTAGTGCAACTAAGATTCAAAACTTACTTTATTGCGATTCTCCATTTGAAAAGTTGCAGTGTGAACACTTGCAGTTTGGATTGCAAGATGGTTTTTATTCTGCAAATTTTCTTGATGATAATGTTTTGCCTGAGACTTATGTTGCACTCCCCATTTATTATCAACACACGGACATAAATTTTACTGCAACT------------------------------------------------GCA---------------TCTTTTGGTGGTTCT---------------------TGTTATGTTTGTAAACCACACCAGGTT------------AAT---------TTATCTCTTAATGGT---AACACT------------------------------TCA---------GTGTGTGTTAGAACATCTCATTTCTCAATTAGGTATATTTATAACCGC------------------------------GTTAAGAGTGGTTCACCAGGT---GAC---------------TCTTCATGGCACATTTATTTAAAGAGTGGCACTTGTCCA---TTTTCTTTTTCTAAGTTAAATAATTTTCAAAAGTTTAAGACTATTTGTTTTTCAACCGTC---GCAGTGCCTGGTAGTTGTAATTTTCCACTTGAAGCCACCTGG------CATTACACTTCTTATACTATTGTTGGTGCTTTGTATGTTACTTGGTCTGAAGGTAATTCTATTACTGGTGTACCTTAT---------CCTGTCTCTGGTATTCGTGAGTTTAGTAATTTAGTTTTAAATAATTGTACCAAATATAATATTTATGATTATGTTGGTACTGGAATTATACGTTCTTCAAACCAGTCACTTGCTGGTGGTATTACATATGTTTCTAACTCTGGTAATTTACTTGGTTTTAAAAATGTTTCCACTGGTAACATTTTTATTGTGACACCATGTAACCAACCAGACCAAGTAGCTGTTTATCAACAAAGCATTATTGGTGCCATGACTGCTGTTAATGAGTCT------AGATATGGCTTG------CAAAACTTACTACAGTTACCTAACTTTTATTATGTTAGTAATGGTAGT---------AAC------AATTGCACTACGGCCGTTATGACTTATTCTAATTTTGGTATTTGTGCTGATGGTTCTTTAATTCCTGTTCGTCTGCGCAATTCTAGTGATAATGGTATTTCAGCCATAATCACTGCTAATTTATCCATTCCCTCTAACTGGACTACTTCAGTTCAAGTTGAGTACCTCCAAATTACTAGTACTCCAATAGTTGTTGATTGTGCTACTTATGTGTGTAATGGTAACCCTCGCTGTAAGAATCTACTTAAGCAGTATACTTCTGCTTGTAAAACTATTGAAGATGCCTTACGACTTAGTGCTCATTTGGAAACTAATGATGTTAGTAGTATGCTAACTTTCGAT------------AGCAATGCTTTTAGTTTGGCT---------AATGTTACTAGTTTT---GGAGATTATAACCTTTCTAGTGTTTTACCTCAG------AGAAACATTCATTCAAGCCGTATAGCAGGACGT---AGTGCTTTGGAAGATTTGTTGTTTAGCAAAGTTGTTACATCTGGTTTGGGTACTGTTGATGTTGACTATAAGTCTTGTACTAAAGGTCTT------------TCTATT---GCTGACCTTGCTTGTGCTCAGTACTACAATGGCATAATGGTTTTGCCAGGTGTTGCTGATGCTGAACGTATGGCCATGTACACAGGTTCTCTTATAGGTGGCATG---------------------GTGCTCGGAGGTCTTACA---TCAGCAGCCGCCATACCTTTTTCTTTGGCACTGCAAGCACGACTTAACTATGTTGCTTTACAAACTGATGTGCTTCAAGAAAATCAGAAAATTTTGGCTGCATCATTTAATAAGGCTATTAATAACATTGTTGCTTCTTTTAGTAGCGTTAATGATGCTATTACACAAACTGCAGAGGCTATACATACTGTTACTATTGCACTTAATAAGATTCAGGATGTTGTTAATCAACAGGGTAGTGCTCTTAACCATCTCACTTCACAATTGAGACATAATTTTCAGGCCATTTCTAATTCAATTCAAGCTATTTATGACCGGCTTGATTCAATTCAAGCCGATCAACAAGTTGACAGATTAATTACTGGACGGCTTGCAGCTTTGAATGCATTTGTTTCCCAAGTTTTGAATAAATATACTGAAGTTCGTAGTTCCAGACGCTTAGCACAGCAGAAGATTAATGAATGTGTCAAATCACAATCTAATAGATATGGTTTTTGTGGCAATGGCACCCATATCTTTTCAATCGTCAACTCAGCTCCAGATGGTTTGCTTTTTCTTCATACTGTTTTGCTGCCAACTGATTACAAGAATGTAAAGGCGTGGTCTGGTATCTGTGTTGATGGTATTTATGGCTATGTTCTGCGTCAACCTAACTTGGTTCTTTATTCT---GAT------AATGGTGTCTTTCGTGTAACTTCCAGGGTCATGTTTCAACCTCGCTTACCTGTTTTGTCTGATTTTGTGCAAATATATAATTGTAATGTTACTTTTGTTAACATATCTCGTGTCGAGTTACATACTGTCATACCTGACTACGTTGATGTTAATAAAACATTACAAGAGTTTGCACAAAACTTA------CCA------AAGTAT---------GTTAAGCCTAATTTTGACTTGACTCCTTTTAATTTAACATATCTTAATTTGAGTTCTGAGTTGAAGCAACTCGAAGCTAAAACTGCTAGTCTTTTCCAAACTACTGTTGAATTACAAGGTCTTATTGATCAGATTAACAGTACATATGTTGACTTGAAGTTGCTTAATAGGTTTGAAAATTATATTAAATGGCCTTGGTGGGTTTGGCTCATTATTTCTGTTGTTTTTGTCGTATTGTTGAGTCTTCTTGTGTTTTGTTGTCTTTCTACAGGTTGTTGTGGTTGTTGCAATTGTTTAACTTCATCAATGCGAGGTTGTTGTGATTGTGGTTCAACTAAACTTCCTTATTACGAA---TTTGAAAAGGTTCACGTTCAA------------------------------TAA
>MK334045_HumanNL63_China_2018-08-14
ATG------------------------------AAACTTTTCTTGATTTTG------------------------------------------------------------------------------------------------------------------------------------------------------------------------------------------------------------------------------------------------------------------------------------------------------------------------------------------------------------------------------------------------------------------------------------------------------------------------------------------------------------------------------------------------------------------------------------------------------------------------------------------------------------------------------CTTGTTTTGCCC------------------------------------------------------CTGGCCTCT------------------TGCTTTTCCACATGTAATAGTAATGCTAATCTCTCTATGTTACAATTAGGTGTTCCTGACAATTCTTCA---ACTATTGTCACGGGTTTATTGCCAACT------------------CATTGGATTTGTGCTAAC---CAGAGTACATCT------------------GTTTAC------------TCAGCC---AATGGTTTCTTTTATATTGATGTTGGT---AATCACCGTAGTGCTTTTGCTCTC---CATACTGGTTATTAT------GATGTT---------AATCAG---------------------TATTATATTTATGTTACT------AAT---GAAATAGGCTTA------------------AATGCTTCTGTTACTCTTAAGATTTGTAAGTTT---GGTATAAACACTACTTTTGAT---TTTTTAAGTAAT---TCTTCTAGTTCTTTTGACTGTATAGTTAAT------TTG---TTATTT---------------ACAGAACAGTTA------GGTGCGCCTTTGGGCATAACTATATCTGGTGAAACTGCGCGTCTGCATTTATATAATGTAACTCGTACTTTTTATGTGCCAGCAGCTTATAAACTTACTAAACTTAGTGTTAAATGTTACTTTAACTATTCCTGTGTTTTTAGTGTTGTCAACGCCACCGTTACTGTGAATGTCACCACA---CATAATGGCCGTGTAGTTAACTACACTGTTTGTGATGATTGTAATGGTTATACTGATAACATATTTTCTGTTCAACAGGATGGCCGCATTCCTAATGGTTTCCCTTTTAATAATTGGTTTTTGCTAACTAATGGTTCCACATTAGTGGACGGGGTCTCTCGACGATATCAACCACTCCGTTTAACTTGTTTATGGCCTGTATCTGGTCTTAAATCTTCA---ACTGGTTTTGTTTATTTTAATGCCACTGGT---------------------------TCTGATGTTAATTGTAACGGCTATCAACAT------AATTCTGTT---GCTGATGTTATGCGTTACAATCTTAACTTCAGTGCTAATTCTGTGGACAATCTAAAGAGTGGTGTTATAGTTTTCAAAAAT---------CTACAGTACGATGTTTTGTTTTACTGTAGTAATTCCTCTTCG------GGC------------GTT------CTAGACACCACAATACCTTTTGGCCCTTCCTCTCAACCTTATTACTGTTTTATAAATAGT---------ACCATCAACACCACT---CATGTTAGCACTTTTGTGGGTGTCTTACCACCCACT---GTGCGTGAGATTGTTGTTGCTAGAACTGGTCAGTTTTATATTAATGGTTTTAAGTATTTTGATTTGGGTTTTATCGAAGCTGTTAATTTTAATGTCACACCTGCTAGTGCCACAGATTTTTGGACGGTTGCATTTGCTACTTTTGTTGATGTTTTGGTTAATGTTAGTGCAACTAAGATTCAAAACTTACTGTATTGCGATTCTCCATTTGAAAAGTTGCAGTGTGAGCACTTGCAGTTTGGATTGCAAGATGGTTTTTATTCTGCAAATTTTCTTGATGATAATGTTTTGCCTGAGACTTATGTTGCACTCCCCATTTATTATCAACACACGGACATAAATTTTACTGCAACT------------------------------------------------GCA---------------TCTTTTGGTGGTTCT---------------------TGTTATGTTTGTAAACCACACCAGGTT------------AAT---------TTATCTCTTAATGGT---AACACT------------------------------TCA---------GTGTGTGTTAGAACATCTCATTTCTCAATTAGGTATATTTATAACCGT------------------------------GTTAAGAGTGGTTCACCAGGT---GAC---------------TCTTCATGGCACATTTATTTAAAGAGTGGCACTTGTCCA---TTTTCTTTTTCTAAGTTAAATAATTTTCAAAAGTTCAAGACTATTTGTTTCTCAACCGTC---GAAGTGCCTGGTAGTTGTAATTTTCCGCTTGAAGCCACCTGG------CATTACACTTCTTATACTATTGTTGGTGCTTTGTATGTTACTTGGTCTGAAGGTAATTCTATTACTGGTGTACCTTAT---------CCTGTCTCTGGTATTCGTGAGTTTAGTAATTTAGTTTTAAATRATTGTACCAAATATAATATTTATGATTATGTTGGTACTGGAATTATACGTTCTTCAAACCAGTCACTTGCTGGTGGTATTACATATGTTTCTAACTCTGGTAATTTACTTGGTTTTAAAAATGTTTCCACTGGTAACATTTTTATTGTGACACCATGTAACCAACCAGACCAAGTAGCTGTTTATCAACAAAGCATTATTGGTGCCATGACCGCTGTTAATGAGTCT------AGATATGGCTTG------CAAAACTTACTACAGTTACCTAACTTTTATTATGTTAGTAATGGTGGT---------AAC------AATTGCACTACGGCCGTTATGACTTATTCTAATTTTGGTATTTGTGCTGATGGTTCTTTAATTCCTGTTCGTCCGCGTAATTCTAGTGATAATGGTATTTCAGCCATAATCACTGCTAATTTATCTATTCCCTCTAACTGGACTACTTCAGTTCAAGTTGAGTACCTCCAAATTACTAGTACTCCAATAGTTGTTGATTGTGCTACTTATGTGTGTAATGGTAACCCTCGCTGTAAGAATCTACTTAAGCAGTATACTTCTGCTTGTAAAACTATTGAAGATGCCTTACGACTTAGTGCTCATTTGGAAACTAATGATGTTAGTAGTATGCTAACTTTCGAT------------AGCAATGCTTTTAGTTTGGCT---------AATGTTACTAGTTTT---GGAGATTATAACCTTTCTAGTGTTTTACCTCAG------AGAAACATTCATTCAAGCCGTATAGCAGGACGT---AGTGCTTTGGAAGATTTGTTGTTTAGCAAAGTTGTTACATCTGGTTTGGGTACTGTTGATGTTGACTATAAGTCTTGTACTAAAGGTCTT------------TCTATT---GCTGACCTTGCTTGTGCTCAGTACTACAATGGCATAATGGTTTTGCCAGGTGTTGCTGATGCTGAACGTATGGCCATGTACACAGGTTCTCTTATAGGTGGCATG---------------------GTGCTCGGAGGTCTTACA---TCAGCAGCCGCCATACCTTTTTCTTTGGCACTGCAAGCACGACTTAACTATGTTGCTTTACAAACTGATGTGCTTCAAGAAAATCAGAAAATTTTGGCTGCATCATTTAATAAGGCTATTAATAACATTGTTGCTTCTTTTAGTAGCGTTAATGATGCTATTACACGAACTGCAGAGGCTATACATACTGTTACTATTGCACTTAATAAGATTCAGGATGTTGTTAATCAACAGGGTAGTGCTCTTAACCATCTCACTTCACAATTGAGACATAATTTTCAGGCCATTTCTAATTCAATTCAAGCTATTTATGACCGGCTTGATTCAATTCAAGCCGATCAACAAGTTGACAGATTAATTACTGGACGGCTTGCAGCTTTGAATGCATTTGTTTCCCAAGTTTTGAATAAATATACTGAAGTTCGTAGTTCCAGACGCTTAGCACAGCAGAAGATTAATGAATGTGTCAAATCACAATCTAATAGATATGGTTTTTGTGGCAATGGCACCCATATCTTTTCAATCGTCAACTCAGCTCCAGATGGTTTGCTTTTTCTTCATACTGTTTTGCTGCCAACCGACTACAAGAATGTAAAGGCGTGGTCGGGTATCTGTGTTGATGGCATTTACGGCTATGTTCTGCGTCAACCTAACTTGGTTCTTTATTCT---GAT------AATGGTGTTTTTCGTGTAACTTCCAGGGTCATGTTTCAACCTCGCTTACCTGTTTTGTCTGATTTTGTGCAAATATATAATTGTAATGTTACTTTTGTTAACATATCTCGTGTTGAGTTACATACTGTCATACCTGACTACGTTGATGTTAATAAAACATTACAAGAGTTTGCACAAAACTTA------CCA------AAGTAT---------GTTAAGCCTAATTTTGACTTGACTCCTTTTAATTTAACATATCTTAATTTGAGTTCTGAGTTGAAGCAACTCGAAGCTAAAACTGCTAGTCTTTTTCAAACTACTGTTGAATTACAAGGTCTTATTGATCAGATTAACAGTACATATGTTGATTTGAAGTTGCTTAATAGGTTTGAAAATTATATCAAATGGCCTTGGTGGGTTTGGCTCATTATTTCTGTTGTTTTTGTTGTATTGTTGAGTCTTCTTGTCTTTTGTTGTCTTTCTACAGGTTGTTGTGGTTGTTGCAATTGTTTAACTTCATCAATGCGAGGCTGTTGTGATTGTGGTTCAACTAAACTTCCTTATTACGAA---TTTGAAAAGGTCCACGTTCAA------------------------------TAA
>MK334047_HumanNL63_China_2018-07-25
ATG------------------------------AAACTTTTCTTGATTTTG------------------------------------------------------------------------------------------------------------------------------------------------------------------------------------------------------------------------------------------------------------------------------------------------------------------------------------------------------------------------------------------------------------------------------------------------------------------------------------------------------------------------------------------------------------------------------------------------------------------------------------------------------------------------------CTTATTTTGCCC------------------------------------------------------CTGGTTTCT------------------TGCTTTTCTACATGTAACAGTAATGCTAGTATTTCTATGTTACAATTAGGTGTTCCTGATAACTCTTCA---ACTATTGTCACAGGTTTGTTGCCAGTC------------------CATTGGATTTGTGCTAAT---CAGAGCACATCT------------------ACTTAC------------CCAGCC---AATGGCTTTTTCTATATTGATGTCGGT---AAACACCGTAGTGCTTTTGCACTC---CATAGTGGTTATTAT------GATGCT---------AACCAG---------------------TATTATATTTATCTCACT------AAT---AATATAAGTTTA------------------AATGCTCCTGTCACTCTGAAGATTTGTAAGTTT---GGA---AACACTTCTTTTGCT---TGTTTAAGTAAT---GTTTCTACTTCTCATCATTGTATAGTTAAC------TCG---TCATTC---------------ACAGAACAGTTA------GGTGTGCCTTTGGGCATAACTATATCGGGTGAAACTGTACGTTTGCATTTATATAATGCAACTCGCACCTTTTATGTGCCAGCCGCTTATAAACTTACTAAACTTAGTGTTAAATGTTACTTTAGTGAATCCTGTGTTTTTAGTGTTGTCAATGCTACCGTTACTGTTAATGTCACCACA---CTTAATGGCCGTATAGTTAATTACACTGTTTGTGATGATTGTAATGGTTACACTGATAACATATTTTCTGTTCAACAGGATGGCCGCATTCCTAATGGTTTTTCTTTTAATAATTGGTTTTTGTTAACTAATGGTTCTACATTAGTGGACGGTGTCTCTAGACTTTACCAACCACTTCGTTTAACTTGTTTATGGCCTGTACCTGGTCTTAAATCTTCG---ACTGGTTTTGTTTATTTTAACGCCACTGGT---------------------------TCTGATGTTAATTGTAATGGTTATCAACAT------CATTCTGTT---GCTGATGTTATGCGTTACAATCTTAACTTCAGTTCTAATTCTGTGGATAATCTCAAGAGTGGTGTTATAGTTTTTAAAACT---------CTACAGTACGATGTTTTGTTTTACTGTAGTAATTCTTCCTCG------GGC------------GTT------CTAGACACCACAATACCTTTTGGCCCTTCCTCTCAACCTTATTACTGTTTTATAAATAGT---------ACCATCAACACCACT---CATGTTAGCACTTTTGTGGGTGTCCTACCACCCATT---GTGCGTGAGATTGTTGTTGCTAGAACTGGTCAGTTTTATATTAATGGTTTTAAGTATTTTGATTTGGGTTTTATCGAAGCTGTCAATTTTAATGTCACGACAGCTAGTGCTACAGATTTTTGGACGGTTGCATTTGCTACTTTTGTTGATGTTTTGGTTAATGTTAGTGCAACTAACATTCAAAACTTACTTTATTGCGATTCTCCATTTGAAAAGTTGCAGTGTGAGCACTTGCAGTTTGGATTGCAAGATGGTTTTTATTCTGCAAATTTTCTTGATGATAATGTTTTGCCTGACACTTATGTTGCACTTCCTATTTATTATCAACATACTGATATAAATTTTACTGCGACT------------------------------------------------GCT---------------TCTTTTGGTGGTTCT---------------------TGTTATGTTTGCAAACCACATCAGGTT------------AAT---------ATATCTCTTAATGGT---AACACT------------------------------TCA---------GTGTGTGTTAGAACATCTCATTTTTCAATTAGGTATATTTATAACCGC------------------------------GTTAAGAGTGGTTCACCAGGT---GAC---------------TCTTCATGGCACATTTATTTAAAGAGTGGCACTTGTCCA---TTTTCTTTTTCTAAGTTAAATAATTTTCAAAAGTTTAAGACTATTTGTTTCTCAACCGTC---GCAGTGCCTGGTAGTTGTAATTTTCCACTTGAAGCCACCTGG------CATTACACTTCTTATACTATTGTTGGTGCTTTGTATGTTACTTGGTCTGAAGGTAATTCCATTACTGGTGTACCTTAT---------CCTGTCTCTGGTATTCGTGAGTTTAGTAATTTAGTTTTAAATAATTGTACCAAATATAATATTTATGATTATGTTGGTACTGGAATTATACGTTCTTCAAACCAGTCACTTGCTGGTGGTATTACATATGTTTCTAACTCTGGTAATTTACTTGGTTTTAAAAATGTTTCCACTGGTAACATTTTTATTGTGACACCATGTAACCAACCAGACCAAGTAGCTGTTTATCAACAAAGCATTATTGGTGCCATGACTGCTGTTAATGAGTCT------AGATATGGCTTG------CAAAACTTACTACAGTTACCTAACTTTTATTATGTTAGTAATGGTGGT---------AAC------AATTGCACTACGGCCGTTATGACTTATTCTAATTTTGGTATTTGTGCTGATGGTTCTTTAATTCCTGTTCGTCCGCGTAATTCTAGTGATAATGGTATTTCAGCCATAATTACTGCTAATTTGTCCATTCCCTCTAACTGGACTACTTCAGTTCAAGTTGAGTACCTCCAAATTACTAGTACTCCAATAGTTGTTGATTGTGCTACTTATGTGTGTAATGGTAACCCCCGTTGTAAGAATTTACTTAAGCAGTATACTTCTGCTTGTAAAACTATTGAAGATGCCTTACGACTTAGTGCTCATTTGGAAACTAATGATGTTAGTAGTATGCTAACTTTTGAT------------AGCAATGCTTTTAGTTTGGCT---------AATGTTACTAGTTTT---GGAGATTATAATCTTTCTAGTGTTTTACCTCAG------AGAAACATTCGTTCAAGCCGTATAGCAGGACGT---AGTGCTTTGGAAGATTTGTTGTTTAGCAAAGTTGTTACATCTGGTTTGGGTACTGTTGATGTTGACTATAAGTCTTGTACTAAAGGTCTT------------TCTATT---GCTGACCTTGCTTGTGCTCAGTACTATAATGGCATAATGGTTTTGCCAGGTGTTGCTGATGCTGAACGTATGGCCATGTACACAGGTTCTCTTATAGGTGGCATG---------------------GTGCTTGGAGGTCTTACA---TCAGCAGCCGCCATACCTTTTTCTTTGGCACTGCAAGCACGACTTAACTATGTTGCTTTACAAACTGATGTGCTTCAAGAAAATCAGAAAATTTTGGCTGCATCATTTAATAAGGCTATTAATAATATTGTTGCTTCTTTTAGTAGCGTTAATGATGCTATTACACAAACTGCAGAGGCTATACATACTGTTACTATTGCACTTAATAAGATTCAGGATGTTGTTAATCAACAGGGTAGTGCTCTTAACCATCTCACTTCACAATTGAGACATAATTTTCAGGCCATTTCTAATTCAATTCAAGCTATTTATGACCGGCTTGATTCAATTCAAGCCGATCAACAAGTTGACAGATTAATTACTGGACGGCTTGCAGCTTTGAATGCATTTGTTTCCCAAGTTTTGAATAAATATACTGAAGTTCGTAGTTCCAGACGCTTAGCACAGCAGAAGATTAATGAATGTGTCAAATCACAATCTAATAGATATGGTTTTTGTGGCAATGGCACCCATATCTTTTCAATTGTCAATTCAGCTCCAGATGGTTTGCTTTTTCTTCATACTGTTTTGCTGCCAACTGATTACAAGAATGTAAAGGCATGGTCGGGTATCTGTGTTGATGGCATTTATGGCTATGTTCTGCGTCAACCTAACTTGGTTCTTTATTCT---GAT------AATGGTGTCTTTCGTGTAACTTCCAGGGTCATGTTTCAACCTCGTTTACCTGTTTTGTCTGATTTTGTGCAAATATATAATTGTAATGTTACTTTTGTTAACATATCTCGTGTCAAGTTACATACTGTCATACCTGACTACGTTGATGTTAATAAAACATTACAAGAGTTTGCACAAAATTTA------CCA------AAGTAT---------GTTAAGCCTAATTTTGACTTGACTCCTTTTAATTTAACATATCTTAATTTTAGCTTCGAGTTGCTTCAACTCAGAACTCAAACTGCTAGTCTTTTCCAAACTACTGTTGAATTACAAGGTCTTATTGATCAGATTAACAGTACATATGTTGACTTGAAGTTGCTTAATAGGTTTGAAAATTATATTAAATGGCCTTGGTGGGTTTGGCTCATTATTTCTGTTGTTTTTGTCGTATTGTTGAGTCTTCTTGTGTTTTGTTGTCTTTCTACAGGTTGTTGTGGTTGTTGCAATTGTTTAACTTCATCAATGCGAGGTTGTTGTGATTGTGGTTCAACTAAACTTCCTTATTACGAA---TTTGAAAAGGTTCACGTTCAA------------------------------TAA
>MN026166_HumanNL63_Kenya_2018-01-29
ATG------------------------------AAACTTTTCTTGATTTTG------------------------------------------------------------------------------------------------------------------------------------------------------------------------------------------------------------------------------------------------------------------------------------------------------------------------------------------------------------------------------------------------------------------------------------------------------------------------------------------------------------------------------------------------------------------------------------------------------------------------------------------------------------------------------CTTATTTTGCCC------------------------------------------------------CTGGTTTCT------------------TGCTTTTCTACATGTAACAGTAATGCTAGTATTTCTATGTTACAATTAGGTGTTCCTGATAACTCTTCA---ACTATTGTCACAGGTTTGTTGCCAGTC------------------CATTGGATTTGTGCTAAT---CAGAGCACATCT------------------ACTTAC------------CCAGCC---AATGGCTTTTTCTATATTGATGTCGGT---AAACACCGTAGTGCTTTTGCACTC---CATAGTGGTTATTAT------GATGCT---------AACCAG---------------------TATTATATTTATCTCACT------AAT---CAAATACGTTTA------------------AACGCTTCTGTCACTTTGAGGATTTGTAAGTTT---GGA---AACACTTCTTTTGAT---TTTTTAAGTAAT---GTTTCTACTTCTCATCATTGTATAGTTAAT------TCG---TCATTC---------------ACAGAACAGTTA------GGTGTGCCTTTGGGCATAACTATATCGGGTGAAACTGTACGTTTGCATTTATATAATGCAACTCGCACCTTTTATGTGCCGGCTGCTTATAAACTTACTAAACTTAGTGTTAAATGTTACTTTAGTGAATCCTGTGTTTTTAGTGTTGTCAATGCTACCGTTACTGTTAATGTCACCACA---CTTAATGGCCGTATAGTTAATTACACTGTTTGTGATGATTGTAATGGTTACACTGATAACATATTTTCTGTTCAACAGGATGGCCGCATTCCTAATGGTTTTTCTTTTAATAATTGGTTTTTGTTAACTAATGGGTCTACACTAGTGGATGGTGTCTCTAGACTTTACCAACCACTTCGTTTAACTTGTTTATGGCCTGTACCTGGTCTTAAATCTTCG---ACTGGTTTTGTTTATTTTAACGCCACTGGT---------------------------TCTGATGTTAATTGTAATGGTTATCAACAT------CATTCTGTT---GCTGATGTTATGCGTTACAATCTTAACTTCAGTTCTAATTCTGTGGATAATCTCAAGAGTGGTGTTATAGTTTTTAAAACT---------CTACAGTACGATGTTTTGTTTTACTGTAGTAATTCCTCTTCG------GGC------------GTT------CTAGACACCACAATACCTTTTGGCCCTTCCTCTCAACCTTATTACTGTTTTATAAATAGT---------ACCATCAACACCACT---CATGTTAGCACTTTTGTGGGTGTCCTACCACCCACT---GTGCGTGAGATTGTTGTTGCTAGAACTGGTCAGTTTTATATTAATGGTTTTAAGTATTTTGATTTGGGTTTTATCGAAGCTGTCAATTTTAATGTCACGACAGCTAGTGCTACAGATTTTTGGACGGTTGCATTTGCTACTTTTGTTGATGTTTTGGTTAATGTTAGTGCAACTAACATTCAAAACTTACTTTATTGCGATTCTCCATTTGAAAAGTTGCAGTGTGAGCACTTGCAGTTTGGATTGCAAGATGGTTTTTATTCTGCAAATTTTCTTGATGATAATGTTTTGCCTGATACTTATGTTGCACTTCCTGTTTATTATCAACATACTGATATAAATTTTACTGCGACT------------------------------------------------GCA---------------TCTTTTGGTGGTTCT---------------------TGTTATGTTTGCAAACCACATCAGGTT------------AAT---------ATATCTCTTAATGGT---AATACT------------------------------TCA---------GTGTGTGTTAGAACATCTCATTTTTCAATTAGGTATATTTATAACCGC------------------------------GTTAAGAGTGTTTCACCAGGT---GAC---------------TCTTCATGGCACATTTATTTAAAGAGTGGCACTTGTCCA---TTTTCTTTTTCTAAGTTAAATAATTTTCAAAAGTTTAAGACTATTTGTTTCTCAACCGTC---GAAGTGCCTGGTAGTTGTAATTTTCCACTTGAAGCCACCTGG------CATTACACTTCTTATACTATTGTTGGTGCTTTGTATGTTACTTGGTCTGAAGGTAATTCCATTACTGGTGTACCTTAT---------CCTGTCTCTGGTATTCGTGAGTTTAGTAATTTAGTTTTAAATAATTGTACCAAATATAATATTTATGATTATGTTGGTACTGGAATTATACGTTCTTCAAACCAGTCACTTGCTGGTGGTATTACATATGTTTCTAACTCTGGTAATTTACTTGGTTTTAAAAATGTTTCCACTGGTAACATTTTTATTGTGACACCATGTAACCAACCAGACCAAGTAGCTGTTTATCAACAAAGCATTATTGGTGCCATGACCGCTGTTAATGAGTCT------AGATATGGCTTG------CAAAACTTACTACAGTTACCTAACTTTTATTATGTTAGTAATGGTGGT---------AAC------AATTGCACTACGGCCGTTATGACTTATTCTAATTTTGGTATTTGTGCTGATGGTTCTTTAATTCCTGTTCGTCCGCGTAATTCTAGTGATAATGGTATTTCAGCCATAATCACTGCTAATTTATCCATTCCCTCTAATTGGACTACTTCAGTTCAAGTTGAGTATCTCCAAATTACTAGTACTCCAATAGTTGTTGATTGTGCTACTTATGTGTGTAATGGTAACCCCCGCTGTAAGAATCTACTTAAGCAGTATACTTCTGCTTGTAAAACTATTGAAGATGCCTTACGACTTAGTGCTCATTTGGAAACTAATGATGTTAGTAGTATGCTAACTTTCGAT------------AGCAATGCTTTTAGTTTGGCT---------AATGTTACTAGTTTT---GGAGATTATAACCTTTCTAGTGTTTTACCTCAG------AGAAACATTCGTTCAAGCCGTATAGCAGGACGT---AGTGCTTTGGAAGATTTGTTGTTTAGCAAAGTTGTTACATCTGGTTTGGGTACTGTTGATGTTGACTATAAGTCTTGTACTAAAGGTCTT------------TCTATT---GCTGACCTTGCTTGTGCTCAGTACTACAATGGCATAATGGTTTTGCCAGGTGTTGCTGATGCTGAACGTATGGCCATGTACACAGGTTCTCTTATAGGTGGCATG---------------------GTGCTCGGAGGTCTTACA---TCAGCAGCCGCCATACCTTTTTCTTTGGCACTGCAAGCACGACTTAATTATGTTGCTTTACAAACTGATGTGCTTCAAGAAAATCAGAAAATTTTGGCTGCATCATTTAATAAGGCTATTAATAACATTGTTGCTTCTTTTAGTAGCGTTAATGATGCTATTACACAAACTGCAGAGGCTATACATACTGTTACTATTGCACTTAATAAGATTCAGGATGTTGTTAATCAACAGGGTAGTGCTCTTAACCATCTCACTTCACAATTGAGACATAATTTTCAGGCCATTTCTAATTCAATTCAAGCTATTTATGACCGGCTTGATTCAATTCAAGCCGATCAACAAGTTGACAGATTAATTACTGGACGGCTTGCAGCTTTGAATGCATTTGTTTCCCAAGTTTTGAATAAATATACTGAAGTTCGTAGTTCTAGACGCTTAGCACAGCAGAAGATTAATGAATGTGTCAAATCACAATCTAATAGATATGGTTTTTGTGGCAATGGCACCCATATCTTTTCAATTGTCAACTCAGCTCCAGATGGTTTGCTTTTTCTTCATACTGTTTTGTTGCCAACTGATTACAAGAATGTAAAGGCGTGGTCGGGTATCTGTGTTGATGGCATTTACGGCTATGTGCTGCGTCAACCTAACTTGGTTCTTTATTCT---GAT------AATGGTGTCTTTCGTGTAACTTCCAGGGTCATGTTTCAACCTCGTTTACCTGTTTTGTCTGATTTTGTGCAAATATATAATTGTAATGTTACTTTTGTTAACATATCTCGTGTCGAGTTACATACTGTCATACCTGACTACGTTGATGTTAATAAAACATTACAAGAGTTTGCACAAAACTTA------CCA------AAGTAT---------GTTAAGCCTAATTTTGACTTGACTCCTTTTAATTTAACATATCTTAATTTGAGTTCTGAGTTGAAGCAACTTGAAGCTAAAACTGCTAGTCTTTTTCAAACTACTGTTAAATTACAAGGTCTTATTGATCAGATTAACAGTACATATGTTGATTTGAAGTTGCTTAATAGGTTTGAAAATTATATTAAATGGCCTTGGTGGGTTTGGCTCATTATTTCTGTTGTTTTTGTTGTATTGTTGAGTCTTCTTGTGTTTTGTTGTCTTTCTACAGGTTGTTGTGGTTGTTGCAATTGTTTAACTTCATCAATGCGAGGTTGTTGTGATTGTGGTTCAACTAAACTTCCTTATTACGAA---TTTGAAAAGGTCCACGTTCAA------------------------------TAA
>MN306018_HumanNL63_USA_2018--
ATG------------------------------AAACTTTTCTTGATTTTG------------------------------------------------------------------------------------------------------------------------------------------------------------------------------------------------------------------------------------------------------------------------------------------------------------------------------------------------------------------------------------------------------------------------------------------------------------------------------------------------------------------------------------------------------------------------------------------------------------------------------------------------------------------------------CTTGTTTTGCCC------------------------------------------------------CTGGCCTCT------------------TGCTTTTCCACATGTAATAGTAATGCTAATCTCTCTATGTTACAATTAGGTGTTCCTGACAATTCTTCA---ACTATTGTCACGGGTTTATTGCCAACT------------------CATTGGATTTGTGCTAAC---CAGAGTACATCT------------------GTTTAC------------TCAGCC---AATGGTTTCTTTTATATTGATGTTGGT---AATCACCGTAGTGCTTTTGCTCTC---CATACTGGTTATTAT------GATGTT---------AATCAG---------------------TATTATATTTATGTTACT------AAT---GAAATAGGCTTA------------------AATGCTTCTGTTACTCTTAAGATTTGTAAGTTT---GGT---AACACTACTTTTGAT---TTTTTAAGTAAT---TCTTCTAGTTCTTTTGACTGTATAGTTAAT------TTG---TTATTT---------------ACAGAACAGTTA------GGTGCGCCTTTGGGCATAACTATATCTGGTGAAACTGTGCGTCTGCATTTATATAATGTAACTCGTACTTTTTATGTGCCAGCAGCTTATAAACTTACTAAACTTAGTGTTAAATGTTACTTTAACTATTCCTGTGTTTTTAGTGTTGTCAACGCCACCGTTACTGTGAATGTCACCACA---CATAATGGCCGTGTAGTTAACTACACTGTTTGTGATGATTGTAATGGTTATACTGATAACATATTTTCTGTTCAACAGGATGGCCGCATTCCTAATGGTTTCCCTTTTAATAATTGGTTTTTGCTAACTAATGGTTCCACATTAGTGGACGGGGTCTCTAGACTTTATCAACCACTCCGTTTAACTTGTTTATGGCCTGTACCTGGTCTTAAATCTTCA---ACTGGTTTTGTTTATTTTAATGCCACTGGT---------------------------TCTGATGTTAATTGTAACGGCTATCAACAT------AATTCTGTT---GCTGATGTTATGCGTTACAATCTTAACTTCAGTGCTAATTCTGTGGATAATCTCAAGAGTGGTGTTATAGTTTTCAAAACT---------CTACAGTACGATGTTTTGTTTTACTGTAGTAATTCCTCTTCG------GGC------------GTT------CTAGACACCACAATACCTTTTGGCCCTTCCTCTCAACCTTATTACTGTTTTATAAATAGA---------ACNATNAACACCACT---CATGTTAGCACTTTTGTGGGTGTCTTACCACCCACT---GTGCGTGAGATTGTTGTTGCTAGAACTGGTCAGTTTTATATTAATGGTTTTAAGTATTTTGATTTGGGTTTTATCGAAGCTGTTAATTTTAATGTCACAACTGCTAGTGCCACAGATTTTTGGACGGTTGCATTTGCTACTTTTGTTGATGTTTTGGTTAATGTTAGTGCAACTAAGATTCAAAACTTACTTTATTGCGATTCTCCATTTGAAAAGTTGCAGTGTGAGCACTTGCAGTTTGGATTGCAAGATGGTTTTTATTCTGCAAATTTTCTTGATGATAATGTTTTGCCTGAGACTTATGTTGCACTCCCCATTTATTATCAACACACGGACATAAATTTTACTGCAACT------------------------------------------------GCA---------------TCTTTTGGTGGTTCT---------------------TGTTATGTTTGTAAACCACACCAGGTT------------AAT---------TTATCTCTTAATGGT---AACACT------------------------------TCA---------GTGTGTGTTAGAACATCTCATTTCTCAATTAGGTATATTTATAACCGC------------------------------GTTAAGAGTGGTTCACCAGGT---GAC---------------TCTTCATGGCACATTTATTTAAAGAGTGGCACTTGTCCA---TTTTCTTTTTCTAAGTTAAATAATTTTCAAAAGTTTAAGACTATTTGTTTTTCAACCGTC---GCAGTGCCTGGTAGTTGTAATTTTCCACTTGAAGCCACCTGG------CATTACACTTCTTATACTATTGTTGGTGCTTTGTATGTTACTTGGTCTGAAGGTAATTCTATTACTGGTGTACCTTAT---------CCTGTCTNNNNNNNNNNNNNNNNNNNNNNNNNNNNNNNNNNNNNNNNNNNNNNNNNNNNNNNNNNNNNNNNNNNNNNNNNNNNNATTATACGTTCTTCAAACCAGTCACTTGCTGGTGGTATTACATATGTTTCTAACTCTGGTAATTTACTTGGTTTTAAAAATGTTTCCACTGGTAACATTTTTATTGTGACACCATGTAACCAACCAGACCAAGTAGCTGTTTATCAACAAAGCATTATTGGTGCCATGACTGCTGTTAATGAGTCT------AGATATGGCTTG------CAAAACTTACTACAGTTACCTAACTTTTATTATGTTAGTAATGGTAGT---------AAC------AATTGCACTACGGCCGTTATGACTTATTCTAATTTTGGTATTTGTGCTGATGGTTCTTTAATTCCTGTTCGTCTGCGCAATTCTAGTGATAATGGTATTTCAGCCATAATCACTGCTAATTTATCTATTCCCTCTAACTGGACTACTTCAGTTCAAGTTGAGTACCTCCAAATTACTAGTACTCCAATAGTTGTTGATTGTGCTACTTATGTGTGTAATGGTAACCCTCGCTGTAAGAATCTACTTAAGCAGTATACTTCTGCTTGTAAAACTATTGAAGATGCCTTACGACTTAGTGCTCATTTGGAAACTAATGATGTTAGTAGTATGCTAACTTTCGAT------------AGCAATGCTTTTAGTTTGGCT---------AATGTTACTAGTTTT---GGAGATTATAACCTTTCTAGTGTTTTACCTCAG------AGAAACATTCATTCAAGCCGTATAGCAGGACGT---AGTGCTTTGGAAGATTTGTTGTTTAGCAAAGTTGTTACATCTGGTTTGGGTACTGTTGATGTTGACTATAAGTCTTGTACTAAAGGTCTT------------TCTATT---GCTGACCTTGCTTGTGCTCAGTACTACAATGGCATAATGGTTTTGCCAGGTGTTGCTGATGCTGAACGTATGGCCATGTACACAGGTTCTCTTATAGGTGGCATG---------------------GTGCTCGGAGGTCTTACA---TCAGCAGCCGCCATACCTTTTTCTTTGGCACTGCAAGCACGACTTAATTATGTTGCTTTACAAACTGATGTGCTTCAAGAAAATCAGAAAATTTTGGCTGCATCATTTAATAAGGCTATTAATAACATTGTTGCTTCTTTTAGTAGCGTTAATGATGCTATTACACAAACTGCAGAGGCTATACATACTGTTACTATTGCACTTAATAAGATTCAGGATGTTGTTAATCAACAGGGTAGTGCTCTTAACCATCTCACTTCACAATTGAGACATAATTTTCAGGCCATTTCTAATTCAATTCAAGCTATTTATGACCGGCTTGATTCAATTCAAGCCGATCAACAAGTTGACAGATTAATTACTGGACGGCTTGCAGCTTTGAATGCATTTGTTTCCCAAGTTTTGAATAAATATACTGAAGTTCGTAGTTCCAGACGCTTAGCACAGCAGAAGATTAATGAATGTGTCAAATCACAATCTAATAGATATGGTTTTTGTGGCAATGGCACCCATATCTTTTCAATCGTCAACTCAGCTCCAGACGGTTTGCTTTTTCTTCATACTGTTTTGCTGCCAACCGACTACAAGAATGTAAAGGCGTGGTCGGGTATCTGTGTTGATGGCATTTACGGCTATGTTCTGCGTCAACCTAACTTGGTTCTTTATTCT---GAT------AATGGTGTTTTTCGTGTAACTTCCAGGGTCATGTTTCAACCTCGTTTACCTGTTTTGTCTGATTTTGTGCAAATATATAATTGTAATGTTACTTTTGTTAACATATCTCGTGTCAAGTTACATACTGTCATACCTGACTACGTTGATGTTAATAAAACATTACAAGAGTTTGCACAAAATTTA------CCA------AAGTAT---------GTTAAGCCTAATTTTGACTTGACTCCTTTTAATTTAACATATCTTAATTTGAGTTCTGAGTTGAAGCAACTCGAAGCTAAAACTGCTAGTCTTTTCCAAACTACTGTTGAATTACAAGGTCTTATTGATCAGATTAACAGTACATATGTTGACTTGAAGTTGCTTAATAGGTTTGAAAATTATATTAAATGGCCTTGGTGGGTTTGGCTCATTATTTCTGTTGTTTTTGTCGTATTGTTGAGTCTTCTTGTGTTTTGTTGTCTTTCTACAGGTTGTTGTGGTTGTTGCAATTGTTTAACTTCATCAATGCGAGGTTGTTGTGATTGTGGTTCAACTAAACTTCCTTATTACGAA---TTTGAAAAGGTTCACGTTCAA------------------------------TAA
>MN306040_HumanNL63_USA_2019--
ATG------------------------------AAACTTTTCTTGATTTTG------------------------------------------------------------------------------------------------------------------------------------------------------------------------------------------------------------------------------------------------------------------------------------------------------------------------------------------------------------------------------------------------------------------------------------------------------------------------------------------------------------------------------------------------------------------------------------------------------------------------------------------------------------------------------CTTGTTTTGCCC------------------------------------------------------CTGGCCTCT------------------TGCTTTTTCACATGTAATAGTAATGCTAATCTCTCTATGTTACAATTAGGTGTTCCTGACAATTCTTCA---ACTATTGTCACGGGTTTATTGCCAACT------------------CATTGGATTTGTGCTAAT---CAGAGTACATCT------------------GTTTAC------------TCAGCC---AATGGTTTCTTTTTTATTGATGTTGGT---AATCACCGTAGTGCTTTTGCTCTC---CATACTGGTTATTAT------GATGTT---------AATCAG---------------------TATTATATTTATGTTACT------AAT---GAAATAGGCTTA------------------AATGCTTCTGTTACTCTTAAGATTTGTAAGTTT---GGT---AACACTACTTTTGAT---TTTTTAAGTAAT---TCTTCTAGTTCTTTTGACTGTATAGTTAAT------TTG---TTATTT---------------ACAGAACAGTTA------GGTGCGCCTTTGGGCATAACTATATCTGGTGAAACTGTGCGTCTGCATTTATATAATGTAACTCGTACTTTTTATGTTCCAGCAGCTTATAAACTTACTAAACTTAGTGTTAAATGTTACTTTAACTATTCCTGTGTTTTTAGTGTTGTCAACGCCACCGTTACTGTGAATGTCACCACA---CATAATGGCCGTGTAGTTAACTACACTGTTTGTGATGATTGTAATGGTTATACTGATAACATATTTTCTGTTCAACAGGATGGCCGCATTCCTAATGGTTTCCCTTTTAATAATTGGTTTTTGCTAACTAATGGTTCCACACTAGTGGACGGGGTCTCTAGACTTTATCAACCACTCCGTTTAACTTGTTTATGGCCTGTACCTGGTCTTAAATCTTCA---ACTGGTTTTGTTTATTTTAATGCCACTGGT---------------------------TCTGATGTTAATTGTAACGGCTATCAACAT------AATTCTGTT---GCTGATGTTATGCGTTACAATCTTAACTTCAGTGCTAATTCTGTGGATAATCTCAAGAGTGGTGTTATAGTTTTTAAAACT---------CTACAGTACGATGTTTTGTTTTACTGTAGTAATTCCTCTTCG------GGC------------GTT------CTAGACACCACAATACCTTTTGGCCCTTCCTCTCAACCTTATTACTGTTTTATAAATAGT---------ACCATCAACACCACT---CATGTTAGCACTTTTGTGGGTGTCCTACCACCCACT---GTGCGTGAGATTGTTGTTGCTAGAACTGGTCAGTTTTATATTAATGGTTTTAAGTATTTTGATTTGGGTTTTATCGAAGCTGTTAATTTTAATGTCACAACTGCTAGTGCCACAGATTTTTGGACGGTTGCATTTGCTACTTTTGTTGATGTTTTGGTTAATGTTAGTGCAACTAAGATTCAAAACTTACTTTATTGTGATTCTCCATTTGAAAAGTTGCAGTGTGAGCACTTGCAGTTTGGATTGCAAGATGGTTTTTATTCTGCAAATTTTCTTGATGATAATGTTTTGCCTGAGACTTATGTTGCACTCCCCATTTATTATCAACACACGGACATAAATTTTACTGCAACT------------------------------------------------GCA---------------TCTTTTGGTGGTTCT---------------------TGTTATGTTTGTAAACCACACCAGGTT------------AAT---------TTATCTCTTAATGGT---AACACT------------------------------TCA---------GTGTGTGTTAGAACATCTCATTTCTCAATTAGGTATATTTATAACCGC------------------------------GTTAAGAGTGGTTCTCCAGGT---GAC---------------TCTTCATGGCACATTTATTTAAAGAGTGGCACTTGTCCA---TTTTCTTTTTCTAAGTTAAATAATTTTCAAAAGTTTAAGACTATTTGTTTCTCAACCGTC---GCAGTGCCTGGTAGTTGTAATTTTCCACTTGAAGCCACCTGG------CATTACACTTCTTATACTATTGTTGGTGCTTTGTATGTTACTTGGTCTGAAGGTAATTCTATTACTGGTGTACCTTAT---------CCTGTCTCTGGTATTCGTGAGTTTAGTAATTTAGTTTTAAATAATTGTACCAAATATAATATTTACGATTATGTTGGTACTNNAATTATACGTTCTTCAAACCAGTCACTTGCTGGTGGTATTACATATGTTTCTAACTCTGGTAATTTACTTGGTTTTAAAAATGTTTCCACTGGTAACATTTTTATTGTGACACCATGTAACCAACCAGACCAAGTAGCTGTTTATCAACAAAGCATTATTGGTGCCATGACTGCTGTTAATGAGTCT------AGATATGGCTTG------CAAAACTTACTACAGTTACCTAACTTTTATTATGTTAGTAATGGTAGT---------AAC------AATTGCACTACGGCCGTTATGACTTATTCTAATTTTGGTATTTGTGCTGATGGTTCTTTAATTCCTGTTCGTCTGCGTAATTCTAGTGATAATGGTATTTCAGCCATAATCACTGCTAATTTATCCATTCCCTCTAACTGGACTACTTCAGTTCAAGTTGAGTACCTCCAAATTACTAGTACTCCAATAGTTGTTGATTGTGCTACTTATGTGTGTAATGGTAACCCTCGCTGTAAGAATCTACTTAAGCAGTATACTTCTGCTTGTAAAACTATTGAAGATGCCTTACGACTTAGTGCTCATTTGGAAACTAATGATGTTAGTAGTATGCTAACTTTCGAT------------AGCAATGCTTTTAGTTTGGCT---------AATGTTACTAGTTTT---GGAGATTATAACCTTTCTAGTGTTTTACCTCAG------AGAAACATTCATTCAAGCCGTATAGCAGGACGT---AGTGCTTTGGAAGATTTGTTGTTTAGCAAAGTTGTTACATCTGGTTTGGGTACTGTTGATGTTGACTATAAGTCTTGTACTAAAGGTCTT------------TCTATT---GCTGACCTTGCTTGTGCTCAGTACTACAATGGCATAATGGTTTTGCCAGGTGTTGCTGATGCTGAACGTATGGCCATGTACACAGGTTCTCTTATAGGTGGCATG---------------------GTGCTCGGAGGTCTTACA---TCAGCAGCCGCCATACCTTTTTCTTTGGCACTGCAAGCACGACTTAACTATGTTGCTTTACAAACTGATGTGCTTCAAGAAAATCAGAAAATTTTGGCTGCATCATTTAATAAGGCTATTAATAACATTGTTGCTTCTTTTAGTAGCGTTAATGATGCTATTACACAAACTGCAGAGGCTATACATACTGTTACTATTGCACTTAATAAGATTCAGGATGTTGTTAATCAACAGGGTAGTGCTCTTAACCATCTCACTTCACAATTGAGACATAATTTTCAGGCCATTTCTAATTCAATTCAAGCTATTTATGACCGGCTTGATTCAATTCAAGCCGATCAACAAGTTGACAGATTAATTACTGGACGGCTTGCAGCTTTGAATGCATTTGTTTCCCAAGTTTTGAATAAATATACTGAAGTTCGTAGTTCCAGACGCTTAGCACAGCAGAAGATTAATGAATGTGTCAAATCACAATCTAATAGATATGGTTTTTGTGGCAATGGCACCCATATCTTTTCAATCGTCAACTCAGCTCCAGACGGTTTGCTTTTTCTTCATACTGTTTTGCTGCCAACCGATTACAAGAATGTAAAGGCATGGTCGGGTATCTGTGTTGATGGCATCTATGGCTATGTTCTGCGTCAACCTAACTTGGTTCTTTATTCT---GAT------AATGGTGTCTTTCGTGTAACTTCCAGGGTCATGTTTCAACCTCGTTTACCTGTTTTGTCTGATTTTGTGCAAATATATAATTGTAATGTTACTTTTGTTAACATATCTCGTGTCGAGTTACATACTGTCATACCTGACTACGTTGATGTTAATAAAACATTACAAGAGTTTGCACAAAATTTA------CCA------AAGTAT---------GTTAAGCCTAATTTTGACTTGACTCCTTTTAATTTAACATATCTTAATTTGAGTTCTGAGTTGAAGCAACTCGAAGCTAAAACTGCTAGTCTTTTCCAAACTACTGTTGAATTACAAGGTCTTATTGATCAGATTAACAGTACATATGTTGACTTGAAGTTGCTTAATAGGTTTGAAAATTATATTAAATGGCCTTGGTGGGTTTGGCTCATTATTTCTGTTGTTTTTGTCGTATTGTTGAGTCTTCTTGTGTTTTGTTGTCTTTCTACAGGTTGTTGTGGTTGTTGCAATTGTTTAACTTCATCAATGCGAGGTTGTTGTGATTGTGGTTCAACTAAACTTCCTTATTACGAA---TTTGAAAAGGTTCACGTTCAA------------------------------TAA
>KT253259_Bat_Ghana_2010--
ATG---------------------------AAATACGTTTTTGCCTTTGCTTTTATTTGTTTTGGCAATTGTACGCAGATTTGTAACATCACCACCAACGGTGGTTTGTTTTTAGACTATTCTTCTTTGCGCATGGGCGTTGCCGCCAATACTAATGTTGTGTTGGCTGGTAAGTACCCTCAGTTTTGGACTTGCAGATTGGCTACTACAAGTCAGCAAGCTGTTTATTATCCTGCCACAGGGTTTTTCACAGCTGATGTGCGTTATAGAAGAGGGTTTGGGTTTTCAATGTTTAAGAATTCTACTTTAGGTGGTTATAGCCTTTATTATGGTGAGGGTTGTCAGCGTAAACAGCGGGCCTGTGAATTGGGTGAACGTGTCGTGTTAAAGATCTGTAGGTTCAACCGTTCATCGCCCTTAGATTTTGCACAGGTTGGTTTCAAT---GACACTGACTGCCTCCTTAACTTTGTTGGGTCGGACAAATGGGGTTCTATTGTCGGTGTAACTACCTATGGTGATGTTGTGCACATACATTGGACAGACGGTGTTCGCTACATCCGTGTGCCTGGTGCTTCCGAATGGAATACGGTGGGCGTTAAGTGTTACTATAGTGCATCTTGCGTGCATAGCTTAGTGTCTAGCGTGCTGCGCGTTAATGTGACCACAGATAGTGTGGCAAACACTACTTCTTACATACCGCTGTCCAATGTAACT------------------------------------------------------CACCCTACTGTTGGTATGTAT------TGTGTCGATGGTTGGTATAATGCAACGTCCATCTCGTCCTTGCAGTTGGGATTGCCGCTTAATAGCACA---GCACTTGTCACAGGTTTGTTACCACAG------------------TTTTGGCATTGTGCTAGT---AGGCAGCACAGTGCCAGT---ATTATCAGGTCATAT------------AATGGC---CGTGGTGTTTTCATACTTGACACCAAG---CCGGGTGCACATGCTGTGTCAATCATGTCTAATACTAGTGAC------TGTGTT---------AGTAAG---------------------TATTGTCTTTACTATGGT------AAT------GCTGCTTCT------------------GGTTCTTTCACACTTGTAAAAATTTGCAAGTGG---CCAGCGCGTCCTGCCTTGAAT---GCACCTAGT------GTCACCACGGGTGAACAATGCTTGTTGAAG------CGT---GCTGGT---------------GTGGACCAGTTT------AACCAAGTCATTGGCTTTACCACTTCCGGTAATACAGTTCGTATTCACTGGCAAGATGGTGTGCATTCACTTTATGTACCTGGTGCCGAGGAGTGGAACCTGGTTAATGTCAAGTGTGCTGACATAGCTAGTTGTTACTTCAGCATAGTAGATCAACCCATCACAGTTAATGTTACTACT---GTTCAGGGTCGTATAGTTGAATATGACGTTTGTCCCACTTGCACGGGGTTTGCAGATAACATATTCTCCGTTGATGATGGTGGTTACATTCCCAGTGGCTTTTCGTTTAACAATTGGTTCCTTCTTACCAACTCTTCTTCTATAGTGGAAGGTGTGGTTAGAACTACGCAACCTTTATTGCTAAACTGTCTTTGGCCTGTACCTGGTTTGCAATCGACC---ACAGGATATGTTTATTTTAATGGTACAGGG---------------------------CGTGGT---GATTGTAATGGTTTCAGTTCC------AATGCGCTT---TCTGATTTTATGCGCTTCAATCTGAATTTCTCAGATAGTTCGGATCAGAATTTAAGAACTGGTACCATAATTTTTAAAGCT---------GTGTATGGTGATGCTATATTTTATTGCAGTAACACCACTCTT------CAA------------GCC------TCAAAGCCTTTTGTTCCCTTTGGTCTGGTTGAAGAAACATATTATTGCTTCATCAATTCC---------ACCATAGGAAACACA---ACAACTACTAGTTTTATTGGTGCTATGCCTAGAACT---GTGCGCGAGTTTGTTGTGTCACGAGAGGGCCATTTTTATATTAATGGCTATCGTTACTTTTCATTAGGCAATCTTGAGGCTGTTAACTTTAATATCACAGCGGCTACATCTACTGACTTCTGGACTGTTGCATTTGCTAACTACACTGATGTGCTTGTAAATGTCAGTGCTACTGACATTAACAATGTGTTGTACTGCAACAATGATGTAAACAAGCTACGCTGTGATCAGCTTACATTTGATTTAAAGGACGGATTTTATTCCTCCGAGGCCATTTACAATCCTGTTTTACCTCAAACGTTGGTTTCGTTACCTGCATATTACAGACACTCGAACGTGTCTCTCTATGTTGGTTTCACACCA---------------------------------------CAA---------------TCAGGTTCTGGTTCT---------------------TGTTGGAATTGTTACCCGCAATCTACT------------AAT---------GTTACACTGGCCGGCTATAATGAC------------------------------AGTACCAATATGATGTGTGTTGAAACTACACATTACACCACGCAGTACTTTTCC------------------------------------------ACTGTTAGT---GAT---GTC---------------GGTACGTGGTATAGCCGTATAGATGCTGGTGACTGTCCT---TTTTCTTTTGACAAGCTCAATAACTTTCTTAAGTTTGGCAGTATATGCTTTTCTACAAGG---GCTATTGCTGGTGGTTGCAGCATGCCTATTATAGCATCATGG------TCTGGCATCAATGACTATACTATTGGTTCATTGTATGTTTCCTGGACAGATGGAGATAGAGTTTCCGGTGTACCGAGG---------CCTATACAGGGCGTTCAGTCTTTTGTTGATATTAAGATTGACGAATGCACTAGGTACTCTATCTATGGTAAGTCAGGAACTGGTGTTATACGGCAAACTAGCGATAACTTCATTGCAGGCATTTATTACACTTCTTTGTCTGGCGATTTGCTTGGCTTTAAAGATGTTGTTAACGGCACCATATATTCTATCACGCCTTGTCACCCACCAGATCAAGTGGTTGTATACCAGCAAAACATTGTGGGTGCTATGATGTCTGAAAATGTTACT------CGCTATGGACTT------TCTGATGTTAGAGAGCTGCCTAACTTTTACTACAGGTCGAACGGCGCC---------TAC------AATTGTACTAAGCCAGTCCTAACATATTCTAATTTTGGTATTTGTGCTGATGGTTCCATCATCACGGTACCACCTAAGAATGTTAGCACTAATGGTGTGTCTGCTATTGTCACAGCTAATTTGTCCATACCCACCAACTGGTCTAGTTCGGTACAGGTTGAGTATCTTCAAATTACCAATACACCTGTTGTGGTTGATTGCACTACCTATGTCTGCAATGGCAATCATAGGTGCAATGAACTTTTGAAGCAATACACATCGGCTTGCTCTACGATTGAACAGGCGCTGCATTTGAGTGCTAGGCTTGAGTCAGCTGAGGTCAGCAGTATGCTTACGTATGAT------------GACAATGCATTCATGTTAGCC---------AACATCTCTAGCTTC---GGCGAATACAACCTTTCTAGTGTCCTACCTAGC------CTACCGTCTGGTTCCGGGAGA---ACTGGTCGT---AGTGTCGTGGAGGACTTACTTTTTAACAAGGTTGTAACATCTGGTCTTGGCACTGTTGATGCAGATTATAAGAGTTGCAGTAAGGGTTTG------------TCTATA---GCAGACCTAGCCTGTGCGCAATATTATAATGGCATCATGGTTTTGCCTGGTGTTGCTGATGCAGAGCGTATGGCTATGTATACTGGGTCCCTCATAGGTGGTATG---------------------GCCTTAGGTGGCATTACA---GGCGCTGCTGCCATTCCATTTTCGCTAGCAGTTCAAGCACGTCTCAATTACGTTGCGTTGCAAACTGATGTTTTGCAGCGCAATCAGCAGATGATCGCCGATTCATTTAACAAAGCTATGTTAAACGTTGTGGATGCTTTCACCAACGTAAATGACGCTTTGTCACAGACATCCCAGGCTGTGCAAACTGTTGCTAGTGCTCTTAATAAAGTGCAAGAGGTTGTCAACCACCAAGGCAGAGCGCTTAACCAACTTACATTGCAGTTGCGCCAGAACTTTCAAGCTATTTCTAGCTCTATCCAGGCTATTTATGATCGCCTTGATGATATTCAGGCTGATCAACAAGTTGATAGACTTATTAATGGTAGGCTTGCTGCATTGAATGCGTTTGTTGCGCAGACACTTACTAAATATACAGAGGTGCGCGCATTACGTCAGCTTGCAACTGAAAAGGTCAATGAGTGTGTCAAATCACAGTCCAGCCGTTATGGTTTTTGTGGTAATGGGACGCATTTGTTTTCTATAGTTAATGCTGCGCCTGAAGGTTTACTTTTTATGCACACAGTTTTGATCCCAACAGCACATGTCAGCGTGGAGGCGTATTCTGGTTTATGCGTTGATGGTGTTAAAGGTTTTGTGCTAAGACAACCTAATCTGGCTCTTTATAAA---GAT------GATGCTGGTTTTAAAATTACATCTCGCATCATGTTTGAGCCACGCATACCTACGATAGCTGACTTTGCCCGTATTGCAGACTGCAATGTTACATTTGTCAATGCGACTTCAGAGACTTTGCCCACTATTATACCTGATTATGTAGATGTCAATCAAACTCTTGAGGAGTTTCTGGAGCGTTTA------CCTAACGTAAATTCC---------TCCGCACCTGATTTGCCTCTTGATATTTATAACCAGACCATTTTGAATCTTACCGCTGAGATAACTGACTTAGAAAATAAGTCTGCTGTTCTCAACGAGACAGTTCAAAATCTTAACAAACTAATCGATAATATCAACAACACACTGGTCAATCTTGAGTGGCTCAACCGTGTTGAGACTTACATTAAGTGGCCTTGGTGGGTGTGGTTGTGTATAGTCATTGTCCTAATTTTTACTGTGGGCTTGCTCTTACTGTGCTGCTGTGCCACCGGTTGTTGTGGCTGCTGTAGTTGTTTGTCGTCGTCTTGTAGGGGTTGTTGTGAA------TCAACTAAACTTCCTTATTACGAC---GTTGAAAAAATCCATATTCAG------------------------------TAA
>KT253260_Bat_Ghana_2010--
ATG---------------------------AAATACGTTTTTGCCTTTGCTTTTATTTGTTTTGGCAATTGTACGCAGATTTGTAACATCACCACCAACGGTGGTTTGTTTTTAGACTATTCTTCTTTGCGCATGGGCGTTGCCGCCAATACTAATGTTGTGTTGGCTGGTAAGTACCCTCAGTTTTGGACTTGCCGCTTGGCTACTACAAGTCAGCAAGCTGTTTATTATCCTGCCACAGGGTTTTTCACAGCTGATGTGCGTTATAGAAGAGGGTTTGGGTTTTCAATGTTTAAGAATTCTACTTTAGGTGGTTATAGCCTTTATTATGGTGAGGGTTGTCAGCGTAACCAGCGGGCCTGTGAATTGGGTGAACGTGTCGTGTTAAAGATCTGTAGTTTCAACCGTTCATCGCCCTTAGATTTTGCACAGGTTGGTTTCAAT---GACACTGACTGCCTCCTTAACTTTGTTGGGTCGGACAAATGGGGTTCTATTGTCGGTGTAACTACCTATGGTGATGTTGTGCACATACATTGGACAGACGGTGTTCGCTACATCCGTGTGCCTGGTGCTTCCGAATGGAATACGGTGGGCGTTAAGTGTTACTATAGTGCATCTTGCGTGCATAGCTTAGTGTCTAGCGTGCTGCGCGTTAATGTGACCACAGATAGTGTGGCAAACACTACTTCTTACATACCGCTGTCCAATGTAACT------------------------------------------------------CACCCTACTGTTGGTATGTAT------TGTGTCGATGGTTGGTATAATGCAACGTCCATCTCGTCTTTGCAGTTGGGATTGCCGCTTAATAGCACA---GCACTTGTCACAGGTTTGTTACCACAG------------------TTTTGGCATTGTGCTAGT---AGGCAGCACAGTGACAGT---ATTATCAGGTCATAT------------AATGGC---CGTGGTGTTTTCATACTTGACACCAAG---CCGGGTGCACATGCTGTGTCAATCATGTCTAATACTAGTGAC------TGTGTT---------AGTAAG---------------------TATTGTCTTTACTATGGT------AAT------GCTGCTTCT------------------GGTTCTTTCACACTTGTAAAAATTTGCAAGTGG---CCAGCGCGTCCTGCCTTGAAT---GCACCTAGT------GTCACCACGGGTGAACAATGCTTGTTGAAG------CGT---GCTAGT---------------GTGGACCAGTTT------AACCAAGTCATTGGCTTTACCACTTCCGGTAATACAGTTCGTATTCACTGGCAAGATGGTGTGCATTCACTTTATGTACCTGGTGCCGAGGAGTGGAACCTGGTTAATGTCAAGTGTGCTGACATAGCTAGTTGTTACTTCAGCATAGTAGATCAACCCATCACAGTTAATGTTACTACT---GTTCAGGGTCGTATAGTTGAATATGACGTTTGTCCCACTTGCACGGGGTTTGCAGATAACATATTCTCCGTTGATGATGGTGGTTACATTCCCAGTGGCTTTTCGTTTAACAATTGGTTCCTTCTTACCAACTCTTCTTCTATAGTGGAAGGTGTGGTTAGAACTACGCAACCTTTATTGCTAAACTGTCTTTGGCCTGTACCTGGTTTGCAATCGACC---ACAGGATATGTTTATTTTAATGGTACAGGG---------------------------CGTGGT---GATTGTAATGGTTTCAGTTCC------AATGCGCTT---TCTGATTTTATGCGCTTCAATCTGAATTTCTCAGATAGTTCGGATCAGAATTTAAGAACTGGTACCATAATTTTTAAAGCT---------GTGTATGGTGATGCTATATTTTATTGCAGTAACACCACTCTC------CAA------------GCC------TCAAAGCCTTTTGTTCCCTTTGGTCTGGTTGAAGAAACATATTATTGCTTCATCAATTCC---------ACCATAGGAAACACA---ACAACTACTAGTTTTATTGGTGCTATGCCTAGAACT---GTGCGCGAGTTTGTTGTGTCACGAGAGGGCCATTTTTATATTAATGGCTATCGTTATTTTTCATTAGGCAATCTTGAGGCTGTTAACTTTAATATCACAGCGGCTACATCTACTGACTTCTGGACTGTTGCATTTGCTAACTACACTGATGTGCTTGTAAATGTCAGTGCTACTGACATTAACAATGTGTTGTACTGCAACAATGATGTAAACAAGCTACGCTGTGATCAGCTTACATTTGATTTAAAGGACGGATTTTATTCCTCCGAGGCCATTTACAATCCTGTTTTACCTCAAACGTTGGTTTCGTTACCTGCATATTACAGACACTCGAACGTGTCTCTCTATGTTGGTTTCACACCA---------------------------------------CAA---------------TCAGGTTCTGGTTCT---------------------TGTTGGAATTGTTACCCGCAATCTACT------------AAT---------GTTACACTGGCCGGCTATAATGAC------------------------------AGTACCAATATGATGTGTGTTGAAACTACACATTACACCACGCAGTACTTTTCC------------------------------------------ACTGTTAGT---GAT---GTC---------------GGTACGTGGTACAGCCGTATAGATGCTGGTGACTGTCCT---TTTTCTTTTGACAAGCTCAACAACTTTCTTAAGTTTGGCAGTATATGCTTTTCTACAAGG---GCTATTGCTGGTGGTTGTAGCATGCCTATTATAGCATCATGG------TCTGGCATCAATGACTATACTATTGGTTCATTGTATGTTTCCTGGACAGATGGAGATAGAGTTTCCGGTGTACCGAGG---------CCTATACAGGGCGTTCAGTCTTTTGTTGATATTAAGATTGACGAATGCACTAGGTACTCTATCTATGGTAAGTCAGGAACTGGTGTTATACGGCAAACTAGCGATAACTTCATTGCAGGCATTTATTACACTTCTTTGTCTGGCGATTTGCTTGGCTTTAAAGATGTTGTTAACGGCACCATATATTCTATCACGCCTTGTCACCCACCAGATCAAGTGGTTGTATACCAGCAAAACATTGTGGGTGCTATGATGTCTGAAAATGTTACT------CGCTATGGACTT------TCTGATGTTAGAGAGCTGCCTAACTTTTACTACAGGTCGAACGGCGCC---------TAC------AATTGTACTAAGCCAGTCCTAACATATTCTAATTTTGGTATTTGTGCTGATGGTTCCATCATCACGGTACCACCTAAGAATGTTAGCACTAATGGTGTGTCTGCTATTGTCACAGCTAATTTGTCCATACCCACCAACTGGTCTAGTTCGGTACAGGTTGAGTATCTTCAAATTACCAATACACCTGTTGTGGTTGATTGCACTACCTATGTCTGCAATGGCAATCATAGGTGCAATGAACTTTTGAAGCAATACACATCGGCTTGCTCTACGATTGAACAGGCGCTGCATTTGAGTGCTAGGCTTGAGTCAGCTGAGGTCAGCAGTATGCTTACGTATGAT------------GACAATGCATTCATGTTAGCC---------AACATCTCTAGCTTC---GGCGAATACAACCTTTCTAGTGTCCTACCTAGC------CTACCGTCTGGTTCCGGGAGA---ACTGGTCGT---AGTGTCGTGGAGGACTTACTTTTTAACAAGGTTGTAACATCTGGTCTTGGCACTGTTGATGCAGATTATAAGAGTTGCAGTAAGGGTTTG------------TCTATA---GCAGACCTAGCCTGTGCGCAATATTATAATGGCATCATGGTTTTGCCTGGTGTTGCTGATGCAGAGCGTATGGCTATGTATACTGGGTCCCTCATAGGTGGTATG---------------------GCCTTAGGTGGCATTACA---GGCGCTGCTGCCATTCCATTTTCGCTAGCAGTTCAAGCACGTCTCAATTACGTTGCGTTGCAAACTGATGTTTTGCAGCGCAATCAGCAGATGATCGCCGATTCATTTAACAAAGCTATGTTAAACGTTGTGGATGCTTTCACCAACGTAAATGACGCTTTGTCACAGACATCCCAGGCTGTGCAAACTGTTGCTAGTGCTCTTAATAAAGTGCAAGAGGTTGTCAACCACCAAGGCAGAGCGCTTAACCAACTTACATTGCAGTTGCGCCAGAACTTTCAAGCTATTTCTAGCTCTATCCAGGCTATTTATGATCGCCTTGATGATATTCAGGCTGATCAACAAGTTGATAGACTTATTAATGGTAGGCTTGCTGCATTGAATGCGTTTGTTGCGCAGACACTTACTAAATATACAGAGGTGCGCGCATTACGTCAGCTTGCAACTGAAAAGGTCAATGAGTGTGTCAAATCACAGTCCAGCCGTTATGGTTTTTGTGGTAATGGGACGCATTTGTTTTCTATAGTTAATGCTGCGCCTGAAGGTTTACTTTTTATGCACACAGTTTTGATCCCAACAGCACATGTCAGCGTGGAGGCGTATTCTGGTTTATGCGTTGATGGTGTTAAAGGTTTTGTGCTAAGACAACCTAATCTGGCTCTTTATAAA---GAT------GATGCTGGTTTTAAAATTACATCTCGCATCATGTTTGAGCCACGCATACCTACGATAGCTGACTTTGCCCGTATTGTAGACTGCAATGTTACATTTGTCAATGCGACTTCAGAGACTTTGCCCACTATTATACCTGATTATGTAGATGTCAATCAAACTCTTGAGGAGTTTCTGGAGCGTTTA------CCTAACGTAAATTCC---------TCCGCACCTGATTTGCCTCTTGATATTTATAACCAGACCATTTTGAATCTTACCGCTGAGATAACTGACTTAGAAAATAAGTCTGCTGTTCTCAACGAGACAGTTCAAAATCTTAACAAACTAATCGATAATATCAACAACACACTGGTCAATCTTGAGTGGCTCAACCGTGTTGAGACTTACATTAAGTGGCCTTGGTGGGTGTGGTTGTGTATAGTCATTGTCCTAATTTTTACTGTGGGCTTGCTCTTACTGTGCTGCTGTGCCACCGGTTGTTGTGGCTGCTGTAGTTGTTTGTCGTCGTCTTGTAGGGGTTGTTGTGAA------TCAACTAAACTTCCTTATTACGAC---GTTGAAAAAATCCATATTCAG------------------------------TAA
>KT253271_Bat_Ghana_2011--
ATG---------------------------AAATTTATTATTGGTTTTGTTATACCAGTTGTTGCCTATGCCACTACATTTTGTAATATT------AATGGTGGT------CTTGAGTACAACACACTTAAGTTAGGGTTACCACCAAGCACGTCTGTTGTTGTTTCTGGTAATTATCCGCAAGTGTGGCGATGTGAC---TCTACTGGTCCTTGGGGTCCAACTTATCATGAGGCACGTGGGTTCTTCACTGACGATGTTGGTTGGGGGCGAGGCTTTGGGTTTTCAATGTATGCCAATAATAGCTTTGGTGGTTACAGTCTTTATTATGGTGAGGGTAAGCAAGGTGAGGCG------------CTGGCCAAAGTTGTAGTGTTAAAAATTTGTCGGTTTAACACTTCTACTAATGTTGGCACAGCGATACCAGGTGCTAATGCCGGTGCAGACTGTTTGATAGAGTTTAAGGGTGCAGACAAGTATAACCAGATAGTAGGTGTTGCCACGTATGGTGACATTGTGCATATACACTGGTCAGACGGTGTACGCTATCTTCGTGTACCTGGTGCACGTGATTGGAATATGGTTGGTGTACAGTGTTACTTTACGTATTCCTGTATTTACAGTTTGGTTCGCTCCACTGTCAGTGTTAATGTTACCACT---AGTGGTGGTAATCTCATTAATTACCAGCCTATTAGTAATGTCACA------------------------------------------------------TATGCTACTGTTGGTATGTAC------TGTGTTGATGGTTGGTACAATTTGACTTCCATCAGTTCACTGCAACTTGGTTTGCCTGCAAATGCAACT---GCTTTGGTCACTGGTTTATTGCCCACT------------------GTGTGGCATTGTTCTAGT------ATGCACAATGACGCC---ACAGTTCGCAGTTAT------------CCTGGT---AGAGGTGTTTTCGTACTTGATTCTGCT---TATGGTGCTAGTGCATTTTCACTAACACCAAATGGCAGTGAC------TGTGTA---------AATACT---------------------TATTGCCTCTATTATGGT------AAC------TTCGATAAA------------------AAAGGCATTACAGTGTTTAAGATTTGCAAGTGG---CCTAGCACACCACCATTGAAC---ACGCCATCT------TTTACTAGTGGTGAAACTTGTTTGCTTAAG------ACC---AGTGGT---------------AGCGACAATCTT------AATCAGGTTGTCGGTGTCACTGCATCTGGTGACACAGTTCGTATACATTGGTCTAAGGGTGTGCACTCGCTGTATGTGCCTGGTGCTAGTTTGTGGAATGTTGTTAACGTGAAGTGTGCTAATATACAATCTTGCTATTTTAGCATTGTAGATAATGCCACAACAGTTAATGTCACCACT---TTAAATGGCCGTATAGTACAGTATGATGTGTGCCCTGATTGCGTGGGCTTTTCTGATAACATCTTCTCCGTTGAGGAAGGTGGTTACATTCCCAGTGGTTTCTCGTTTAATAATTGGTTTTTGCTTACTAACTCGTCCTCTGTTGTTGATGGTGTTGTTAGAACTAAGCAGCCGTTACTTTTGAACTGCTTATGGCCTGTACCTGGATTGCAGTCGACC---ACTGGCTTTGTGTACTTTAATGGAACGGGC---------------------------CGTGGT---GACTGTAATGGCTTCAGTGAC------AGTTCTGTT---TCCGACTTTATGCGGTTCAATTTGAACTTTTCTTCTAGTTCGGAGCAAAACTTGAGAAGCGGTACAATCATTTTTAAGTCG---------GCTGATGGTGAGTCTGTTTTCTTTTGCAGTAATAATACTTTG------GAA------------GCT------TCACGACCCTATGTGCCTCTTGGTTTAGTGGCGGATACTTACTTTTGCTTCATTAACTCT---------ACCATAGCTAACACG---ACTGTCACTAGCTTCATTGGTGCTATGCCAAAGACT---GTTCGTGAGTTTGTCGTGTCTCGTGATGGTCATTTTTATATTAATGGCTACCGCTATTTTTCCTTAGGCTCTTTAGAAGCTGTCAATTTTAACATTACAGCAGCTACATCTACTGATTTTTGGACTGTTGCTTTCGCCAATTACACTGATGTGCTTGTTAATGTTAGTGCTACTGATATTAATAATGTTTTGTATTGTAATAATGATGTTAACAAGTTGCGCTGTGACCAGCTTACTTTTGATTTGAAGGACGGTTTTTACTCTTCTGAAGCAATTTATAAACCGTCATTGCCGTACACACTGGTCTCACTACCGGCGTACTATAGACATACCACAGTGGATTTGTATGTGGACTTTGAACCA---------------------------------------CAA---------------AGTGGGGCTGGGTCT---------------------TGCTGGAATTGTTATCCTGCTAGTGTC------------AAT---------GTCACTCTGGCTGGTTTTAATGAC------------------------------AGTAGTAGTATGATGTGTATTGAAACTACGCATTTCACTACTAAATATTATGCC------------------------------------------ATGGAAGAA---GAT---GTT---------------GGCGCGTGGTATAGTCGTATTGTGGCTGGAGATTGTCCA---TTTTCATTTGATAAGTTGAATAACTTTATCAAATTTGGAAGCATTTGCTTCTCCACAAAA---CCTATTGCCGGCGGTTGTTCCATGCCAATTATTGCTTCTTAT------GCAGGCATTAACGACTACACCATTGGCTCGCTGTTTGTGTCTTGGACTGACGGTGATAGAGTGTCTGGCGTGCCTAAA---------GTAGTAGAGGGTGTGCAATCTTTCGTCGACATTAAATTGGACGAATGCACTAGATACTCAATCTATGGTAAGTCGGGCACTGGTGTTATAAGAACAACAATTGACAGCTTCATCGCTGGCATTTACTATACATCACTGTCAGGTGATTTGTTAGGCTTTAAGGATGTCGTCAATGGCACGATTTACTCCATTACACCTTGTCACCCGCCAGATCAAGTGGCTGTTTACCAACAGAATATTGTTGGTGCCATGATGTCTGAAAATGTCACG------CGTTATGGTTTG------AATGATGTAAGAGAGCTGCCTAATTTTTATTACAGGTCTAACGGTGGT---------TAT------AACTGCACGGAACCAGTTTTAACGTATTCCAATTTTGGCATATGTGAAGATGGATCAATCATTACAGTGCTACCTAAAAGTGTTAGCGATAATGGTGTTTCAGCCATTGTTACTGCTAACCTATCTATACCTACAAACTGGTCCAGTTCTGTGCAGGTTGAATATTTGCAAATTACAAACACGCCCGTGCTGGTTGATTGCACTACTTATGTTTGTAATGGTAATCACAGGTGCATTGAGTTGCTCAAACAATACACATCCGCCTGTACTACCATTGAACAAGCATTGCAATTGAGCGCTCGCCTGGAGTCTGCTGAAGTTAGTAGCATGTTGACATATGAC------------GCCAACGCCTTTACTTTGGCT---------AATGTTTCTAGCTTT---GGTGAGTATAACCTTTCTAGTGTTTTACCCCAA------CTGCCAACAGGTGGCGCACGA---GCGGGCCGT---AGTTTTGTAGAAGACCTGTTATTCAATAAGGTGGTTACATCTGGTCTTGGCACTGTTGATGCGGATTACAAGAGTTGCAGTAAGGGCTTG------------TCAATT---GCAGATTTGGCTTGTGCGCAGTATTATAACGGCATCATGGTTCTCCCTGGTGTTGCGGATGCTGAGCGCATGGCTATGTACACTGGTTCACTGATCGGTGGTATG---------------------GCGCTAGGCGGTATTACA---GGTGCCGCTGCCATTCCTTTTTCACTTGCTGTACAAGCTCGTCTTAATTATGTTGCTTTGCAAACTGATGTCTTGCAGCGTAATCAGCAAATGTTGGCTGATTCATTCAACAAAGCTATGGCTAATGTTGTTGATGCATTTACTAATGTAAACGACGCCATTGCGCAGACATCCCAAGCTGTGCATACAGTTGCGAGCGCGCTTAATAAAGTGCAAGAGGTTGTTAACCACCAAGGAAGGGCTCTTAACCAGTTAACATTGCAGCTGCGTCAAAACTTCCAGGCCATTTCTAGCTCTATACAATCCATTTACGACCGCTTAGATGATATCCAGGCGGACCAACAGGTTGACAGGCTGATTAATGGCAGGCTGGCTGCTTTGAATGCATTTGTAGCGCAGACCCTTACCAAATACACAGAAGTGCGTGCATCGCGGCAGTTGGCTACACAGAAAGTTAACGAATGTGTGAAGTCTCAATCTAGTCGTTATGGGTTCTGTGGCAATGGTACACATTTGTTCTCCATTGTCAATGCTGCACCCGAAGGCATGCTATTCATGCATACTGTGCTTGTTCCTACAGCCCATGTTAGCGTTGAAGCGTATTCAGGTTTGTGCGTGGATGGTGTTAAAGGCTTCGTGCTTAGACAACCTAATCTTGCGTTGTACAAG---GAT------GGAGAGGATTTTAGAATAACATCACGCGTTATGTTTGAGCCAAGGATACCTACTATCGCTGACTTTGCTCGTATTGCAGATTGCAACGTAACATTTGTCAATGCCACCTCTGAAACGCTACCACAGATTATACCTGATTATGTTGACGTCAACAAGACAATTGAGGATTTGCTTGAGCGTTTA------CCTGCTGGTAACACT---------AGTATCCCCGATTTGCCTCTTGACATTTATAATCAGACTATTCTGAACCTTACAGCTGAGATTACTGACTTAGAGAGTAAGTCTGCGGCTCTCAATGATACGGTTCAAAATTTGAACAAGCTAATAGAGAACATTAACAACACATTGGTCAACCTTGAGTGGCTTAACCGTGTAGAAAACTACATTAAGTGGCCATGGTGGGTTTGGTTGTGTATTGTGATTGTGTTGATTTTTGTGGTGGGCTTGCTGATGCTGTGTTGTTGCGCTACAGGTTGTTGTGGCTGTTGTAGTTGTTTATCGTCGTCTTGTAGAGGTTGTTGTGAG------TCAACTAAACTTCCTTATTACGAC---GTTGAAAAAATTCATATTCAG------------------------------TAA
>KT253272_Bat_Ghana_2010--
ATG---------------------------AAATACGTTTTTGCCTTTGCTTTTATTTGTTTTGGCAATTGTACGCAGATTTGTAACATCACCACCAACGGTGGTTTGTTTTTAGACTATTCTTCTTTGCGCATGGGCGTTGCCGCCAATACTAATGTTGTGTTGGCTGGTAAGTACCCTCAGTTTTGGACTTGCAGATTGGCTACTACAAGTCAGCAAGCTGTTTATTATCCTGCCACAGGGTTTTTCACAGCTGATGTGCGTTATAGAAGAGGGTTTGGGTTTTCAATGTTTAAGAATTCTACTTTAGGTGGTTATAGCCTTTATTATGGTGAGGGTTGTCAGCGTAAACAGCGGGCCTGTGAATTGGGTGAACGTGTCGTGTTAAAGATCTGTAGGTTCAACCGTTCATCGCCCTTAGATTTTGCACAGGTTGGTTTCAAT---GACACTGACTGCCTCCTTAACTTTGTTGGGTCGGACAAATGGGGTTCTATTGTCGGTGTAACTACCTATGGTGATGTTGTGCACATACATTGGACAGACGGTGTTCGCTACATCCGTGTGCCTGGTGCTTCCGAATGGAATACGGTGGGCGTTAAGTGTTACTATAGTGCATCTTGCGTGCATAGCTTAGTGTCTAGCGTGCTGCGCGTTAATGTGACCACAGATAGTGTGGCAAACACTACTTCTTACATACCGCTGTCCAATGTAACT------------------------------------------------------CACCCTACTGTTGGTAGGTAT------TGTGTCGATGGTTGGTATAATGCAACGTCCATCTCGTCCTTGCAGTTGGGATTGCCGCTTAATAGCACA---GCACTTGTCACAGGTTTGTTACCACAG------------------TTTTGGCATTGTGCTAGT---AGGCAGCACAGTGCCAGT---ATTATCAGGTCATAT------------AATGGC---CGTGGTGTTTTCATACTTGACACCAAG---CCGGGTGCACATGCTGTGTCAATCATGTCTAATACTAGTGAC------TGTGTT---------AGTAAG---------------------TATTGTCTTTACTATGGT------AAT------GCTGCTTCT------------------GGTTCTTTCACACTTGTAAAAATTTGCAAGTGG---CCAGCGCGTCCTGCCTTGAAT---GCACCTAGT------GTCACCACGGGTGAACAATGCTTGTTGAAG------CGT---GCTGGT---------------GTGGACCAGTTT------AACCAAGTCATTGGCTTTACCACTTCCGGTAATACAGTTCGTATTCACTGGCAAGATGGTGTGCATTCACTTTATGTACCTGGTGCCGAGGAGTGGAACCTGGTTAATGTCAAGTGTGCTGACATAGCTAGTTGTTACTTCAGCATAGTAGATCAACCCATCACAGTTAATGTTACTACT---GTTCAGGGTCGTATAGTTGAATATGACGTTTGTCCCACTTGCACGGGGTTTGCAGATAACATATTCTCCGTTGATGATGGTGGTTACATTCCCAGTGGCTTTTCGTTTAACAATTGGTTCCTTCTTACCAACTCTTCTTCTATAGTGGAAGGTGTGGTTAGAACTACGCAACCTTTATTGCTAAACTGTCTTTGGCCTGTACCTGGTTTGCAATCGACC---ACAGGATATGTTTATTTTAATGGTACAGGG---------------------------CGTGGT---GATTGTAATGGTTTCAGTTCC------AATGCGCTT---TCTGATTTTATGCGCTTCAATCTGAATTTCTCAGATAGTTCGGATCAGAATTTAAGAACTGGTACCATAATTTTTAAAGCT---------GTGTATGGTGATGCTATATTTTATTGCAGTAACACCACTCTT------CAA------------GCC------TCAAAGCCTTTTGTTCCCTTTGGTCTGGTTGAAGAAACATATTATTGCTTCATCAATTCC---------ACCATAGGAAACACA---ACAACTACTAGTTTTATTGGTGCTATGCCTAGAACT---GTGCGCGAGTTTGTTGTGTCACGAGAGGGCCATTTTTATATTAATGGCTATCGTTACTTTTCATTAGGCAATCTTGAGGCTGTTAACTTTAATATCACAGCGGCTACATCTACTGACTTCTGGACTGTTGCATTTGCTAACTACACTGATGTGCTTGTAAATGTCAGTGCTACTGACATTAACAATGTGTTGTACTGCAACAATGATGTAAACAAGCTACGCTGTGATCAGCTTACATTTGATTTAAAGGACGGATTTTATTCCTCCGAGGCCATTTACAATCCTGTTTTACCTCAAACGTTGGTTTCGTTACCTGCATATTACAGACACTCGAACGTGTCTCTCTATGTTGGTTTCACACCA---------------------------------------CAA---------------TCAGGTTCTGGTTCT---------------------TGTTGGAATTGTTACCCGCAATCTACT------------AAT---------GTTACACTGGCCGGCTATAATGAC------------------------------AGTACCAATATGATGTGTGTTGAAACTACACATTACACCACGCAGTACTTTTCC------------------------------------------ACTGTTAGT---GAT---GTC---------------GGTACGTGGTATAGCCGTATAGATGCTGGTGACTGTCCT---TTTTCTTTTGACAAGCTCAATAACTTTCTTAAGTTTGGCAGTATATGCTTTTCTACAAGG---GCTATTGCTGGTGGTTGCAGCATGCCTATTATAGCATCATGG------TCTGGCATCAATGACTATACTATTGGTTCATTGTATGTTTCCTGGACAGATGGAGATAGAGTTTCCGGTGTACCGAGG---------CCTATACAGGGCGTTCAGTCTTTTGTTGATATTAAGATTGACGAATGCACTAGGTACTCTATCTATGGTAAGTCAGGAACTGGTGTTATACGGCAAACTAGCGATAACTTCATTGCAGGCATTTATTACACTTCTTTGTCTGGCGATTTGCTTGGCTTTAAAGATGTTGTTAACGGCACCATATATTCTATCACGCCTTGTCACCCACCAGATCAAGTGGTTGTATACCAGCAAAACATTGTGGGTGCTATGATGTCTGAAAATGTTACT------CGCTATGGACTT------TCTGATGTTAGAGAGCTGCCTAACTTTTACTACAGGTCGAACGGCGCC---------TAC------AATTGTACTAAGCCAGTCCTAACATATTCTAATTTTGGTATTTGTGCTGATGGTTCCATCATCACGGTACCACCTAAGAATGTTAGCACTAATGGTGTGTCTGCTATTGTCACAGCTAATTTGTCCATACCCACCAACTGGTCTAGTTCGGTACAGGTTGAGTATCTTCAAATTACCAATACACCTGTTGTGGTTGATTGCACTACCTATGTCTGCAATGGCAATCATAGGTGCAATGAACTTTTGAAGCAATACACATCGGCTTGCTCTACGATTGAACAGGCGCTGCATTTGAGTGCTAGGCTTGAGTCAGCTGAGGTCAGCAGTATGCTTACGTATGAT------------GACAATGCATTCATGTTAGCC---------AACATCTCTAGCTTC---GGCGAATACAACCTTTCTAGTGTCCTACCTAGC------CTACCGTCTGGTTCCGGGAGA---ACTGGTCGT---AGTGTCGTGGAGGACTTACTTTTTAACAAGGTTGTAACATCTGGTCTTGGCACTGTTGATGCAGATTATAAGAGTTGCAGTAAGGGTTTG------------TCTATA---GCAGACCTAGCCTGTGCGCAATATTATAATGGCATCATGGTTTTGCCTGGTGTTGCTGATGCAGAGCGTATGGCTATGTATACTGGGTCCCTCATAGGTGGTATG---------------------GCCTTAGGTGGCATTACA---GGCGCTGCTGCCATTCCATTTTCGCTAGCAGTTCAAGCACGTCTCAATTACGTTGCGTTGCAAACTGATGTTTTGCAGCGCAATCAGCAGATGATCGCCGATTCATTTAACAAAGCTATGTTAAACGTTGTGGATGCTTTCACCAACGTAAATGACGCTTTGTCACAGACATCCCAGGCTGTGCAAACTGTTGCTAGTGCTCTTAATAAAGTGCAAGAGGTTGTCAACCACCAAGGCAGAGCGCTTAACCAACTTACATTGCAGTTGCGCCAGAACTTTCAAGCTATTTCTAGCTCTATCCAGGCTATTTATGATCGCCTTGATGATATTCAGGCTGATCAACAAGTTGATAGACTTATTAATGGTAGGCTTGCTGCATTGAATGCGTTTGTTGCGCAGACACTTACTAAATATACAGAGGTGCGCGCATTACGTCAGCTTGCAACTGAAAAGGTCAATGAGTGTGTCAAATCACAGTCCAGCCGTTATGGTTTTTGTGGTAATGGGACGCATTTGTTTTCTATAGTTAATGCTGCGCCTGAAGGTTTACTTTTTATGCACACAGTTTTGATCCCAACAGCACATGTCAGCGTGGAGGCGTATTCTGGTTTATGCGTTGATGGTGTTAAAGGTTTTGTGCTAAGACAACCTAATCTGGCTCTTTATAAA---GAT------GATGCTGGTTTTAAAATTACATCTCGCATCATGTTTGAGCCACGCATACCTACGATAGCTGACTTTGCCCGTATTGCAGACTGCAATGTTACATTTGTCAATGCGACTTCAGAGACTTTGCCCACTATTATACCTGATTATGTAGATGTCAATCAAACTCTTGAGGAGTTTCTGGAGCGTTTA------CCTAACGTAAATTCC---------TCCGCACCTGATTTGCCTCTTGATATTTATAACCAGACCATTTTGAATCTTACCGCTGAGATAACTGACTTAGAAAATAAGTCTGCTGTTCTCAACGAGACAGTTCAAAATCTTAACAAACTAATCGATAATATCAACAACACACTGGTCAATCTTGAGTGGCTCAACCGTGTTGAGACTTACATTAAGTGGCCTTGGTGGGTGTGGTTGTGTATAGTCATTGTCCTAATTTTTACTGTGGGCTTGCTCTTACTGTGCTGCTGTGCCACCGGTTGTTGTGGCTGCTGTAGTTGTTTGTCGTCGTCTTGTAGGGGTTGTTGTGAA------TCAACTAAACTTCCTTATTACGAC---GTTGAAAAAATCCATATTCAG------------------------------TAA
>EF434381_Bat_China_2006--
ATG---------------TTAAGTTTTGCCGTTTATTTGGCTGTTTTATTG------------------------------------------------------------------------------------------------------------------------------------------------------------------------------------------------------------------------------------------------------------------------------------------------------------------------------------------------------------------------------------------------------------------------------------------------------------------------------------------------------------------------------------------------------------------------------------------------------------------------------------------------------------------------------TCCAGTTTAAAGTTTGTT------GTTACAGCAGGTCAT------------------------------GCTACA---GGTAAAGAA------TGT---GGTGGA------GACCCTGGTTTATTGCCTAACTTGAATCTTGGTTTACCAGCTAATAGTACA---GTTTTGGTTAGTGGTTACTTGCCAGAACCAGTTAGTGTTAGTAATAATTGGATATGTCCTGTAAAACCATTAGACCAATTTGGT------GTTGATTACTTT---------ACTAACCTT---AAAGGTATTTGGTGGTCGTATTATAGTGGTAACACTGGTGTCGAATTTGGTATT---GCAGATTCCAATTATGAACAAAACCCT---------AATCAG---------------------TGGGCTTTGTACATGTAC------CAG------AATAATAATGTCACTTTCAATGGTTCGCAAGGTGTTTTGTACTTTCGTATCTGTAAATAC---AGTGGTAAGTACACACCTGTAGGTGATCCTGATAAAGACAATGTTCACAAAGTT---TGTCTTATTGATAAAAAGGTC---AATTTCAAATTT---------GTTGAACAAGCT------AATCAAGTCATAGGTGTTACGTGGTCTGGTAATTACGTGACTTTCTATGGCATTGACAAGTCTTTTAGAATTTACTTACCT------AATAAATGGAACATTGTTGCTGTTAAGTGTCTTGTTAAAGAAACTTGTGCATTCTTTGCAGCTCACAAAATGGTCACTCTGAACATTACTACAAATGGTCAAGGTTTGATTAAAAATTATAGTGTTTGCAAAGAATGCAATGGCTTTCCAGCACATGTTTTTCCAGTTCTAGATGGTGGCAAAATTCCTGGTGATTTTAGTTTCGACAATTGGTTTCTTCTCACTAATAGTTCTACTATAGTGAATGGAAAAATAGTCGACATACAACCTCTTAAATTGCTTTGTCTATGGCCTGTTCCAGCACTGAGTTCAGAT---GATGATAAAATTTATTTTAACATC---------------------------------ACTGGTGCAAATTGTAATGGCTTTAAAGAT------GAGAATGCTTATGCAGATGTGCTTCGTTTTTCACTGAATTTCACAAATAGCCAA---GTTTTTAATGGTATCCATAGTGTTACTGTTAATGTA---------GTTGGCGGTAATTTAAAATTTAGTTGTTCTAATACGAGCACT------TAT------------ACTGCT---TCAGATGAAGTTTTACCATTTGGACCTCTAAGTAGTGTTTATTACTGTTTTGTTTCTGGA---------CAGCTCGGCAATGAA---ACTTTCAGCAGATTTGTTGGCATATTGCCCCCTGTT---GTTAAAGAAATTGTCATTAGCCGCTATGGTTCCTTTTACATGAACGGTGTTAAGCTTTTTGAGGTTCCTTATGTGGAAAGTGTCATTTTTAATGTCACTAGTAGTGTTGGTTCTGACTTCTGGACAGTAGCTTATGCCCAAAACACAGAAGTTCTGCTAGAAGTAAATTCGACTGACATTAAAGACATATTGTATTGCGACACACCTTCGAACAAATTAAAGTGTCAACAACTCAGTTTTAGCTTGGAAGATGGTTTTTACCCTGCCGCTGTTGTAGCTGGTGTTGACGTACCGCGCACATATGTTGCTTTGCCTTACCATGCTACCCATTCATTTGTTAATTTGACAGTGCATTTGGGT------------------------------------------CAA---------------GGTGTTGACAGTGCT---------------------------GCT------------------------------TAT---------GCGCAGATTAATGGTGTTAACGAT---------------------------------------TCATATTGTGTCAATACTACACAGTTTACTACCAACTTTCAA------------------------------------------------CAGTTG---GATGTTAAT---------------AACAATGTGAAAGCAGTGATGCAAAATGGTGATTGCCCT---TTTAATTTTGATAGTTTAAACAACTTCCTCAGCTTCGATAGTATTTGTTTCAATCTACAA---CCTGTTGGTTCTAGCTGTACAATTTCTATTATG---AGAAGC------TGGATGGGTTTTAATACACCCTGGAGAAGTATTTATGTCAGTTTTAAAAGAGGCAATCGTATTACAGGTGTTAAAACT---------GCTAGTACTGGCATTTTTGATCCCAGTGTCATGGAATTAGATAATTGTACAGATTGCACTATTTATGGTGTTTCTGGTAGAGGCATCATTCGTAAGGCAAATTCGTCTTACATTAGTGGGTTGTACTACACATCTATTGCAGGTCAGATCATTGGTTTCAAAAATGCAACTACTGGTGAAGTGTTTTCAGTTACACCATGTCAGCTTACTATGCAAGCTGCTGTTGTTAATGACGACATTGTTGGTGTAATTTCCTCTACTAACGCTTCT------AGTATACCTTTT------TCACACACCATTACTACGAAAACATTTTATTACCACACCAATGTGCAA---------CAA------AATTGTTCTGAACCAGTACTTACTAATGCTAATATTGGTGTGTGTTCAGATGGTTCAATTACTGAAGTCACTATAAGAAAAACTGAACCAGAGCCTGTTGCACCAATCACTACTGGAAATGTTAGTATACCTTCCAACTTTACAGTTTCTGTACAAGTTGAGTACTTACAAATGTACAACAAACCAGTTAGTGTTGATTGTTCCACTTATGTTTGCAATGGTAATCCTCGTTGTTTAAAATTATTAACTCAATATGCCACAGCCTGCAGAACAATTGAAGAATCTTTGCAGCTTAGTGCTCGTTTAGAGTCAGTTGAAGTTGCTAACATGATCTCTGTTTCT------------GAAGAAGCTATTCAGTTGGCA---------AACGTTAGTTATTTT---GACACATATAACATTAGTGCACTTTTACCAAGAGGT---------------------------CAGAGTCGCGGTAGTGTTATAGAAGACCTATTGTTTAACAAAGTTATTACAAGTGGTCTTGGAACTGTGGATGAGGATTACAAAGCTTGCACAGGTGAA---GGATTTGGT---GCTGCACTGGCAGATGTCTTTTGTGCTCAGTATTACAATGGTATTATGGTGTTACCAGGTGTTGTAGATGAAGCAAAAATGGGATTATACACTGCATCACTTACTGGTGCTATG---------------------GTAATGGGTGGTATTACA---GCTGCTGCAGCTATTCCATTTTCATTGGCCGTACAATCCAGACTTAATTACGTTGCTTTGCAAACTGATGTTTTGCAAGAAAACCAAAAGATACTTGCTTCAGCTTTCAACAGTGCCATGAGTAACATCACTTATGCTTTCACAGAAGTTAAAAATGCCATTAAGGATACGTCCGTGGCTATTAACACAGTTGCTCAAGCGCTTGGAAAGATTCAGAATGTTGTGAATGATCAAGGTCAAGCCTTGTCACAGCTTACTAGACAATTAGCCTCAAACTTTCAAGCTATCTCGTCTTCTATCCAGGATATCTATAATAGATTGAACGGTTTAGAGGCAGATGCACAAGTTGATAGGCTTATTACTGGTAGGCTTGCTGCACTTAATGCTTTTGTGACTCAGACTTTGACTAAGTACACAGAAGTTCGTGCTTCACGACAGCTGGCTCAACAAAAGATTAATGAGTGTGTAAAATCGCAGTCATCTCGTTATGGATTTTGCGGTAATGGCACTCATTTGTTCTCAATTTCTAATGCTGCACCACAAGGAATCATCTTTTTTCACACAGTTTTGCTTCCTACAGAATATGAAACTGTTGAAGCTTGGTCTGGTGTCTGCGTCAATAGTCAATACGGTCTAGTTTTAAGAAATGTTCATGATGCGCTGTATAAG---CGT------AATGACAGTTATTACATTACTAGTCGTGACATGTATGAACCTAGAGTTCCACAAGAGTCCGATTTTGTTAGAATAACTGGCTGCAGTGTTGTGTATCTCAATATAACTCACACTCAAATTGGTGAGATTATACCTGAGTACATTGATGTTAATAAAACTCTTGAGGAGTTTCTTAGCAGCTAT------CCT------AATTAC---------ACTGTCCCAGATTTGAACTTAGATCTTTATAACCAGACTGTTTTGAATTTGACTGAAGACATCAGTAAGCTGTATGAAAAAGCTGAAAGTCTCCACAATAAGACCATTATACTACAACAGTTGATTGATAATCTCAACAACACATATGTTGATTTAGAATGGTTGAATCGTGTGGAAACTTACATTAAGTGGCCTTGGTATGTGTGGTTAGTCATCTTTTTGGCACTTGCAGCTTTTACGTTTTTAATGCTGTACTGTTGTATCGCAACAGGTTGCTGCGGTTGTTTGAGTTGTATTTTCAGCTCTTGTGCT---------GATTGTAGAGGCAGAAGATTACAACGTTACGAA---GTGGAAAAGATTCACATTCAA------------------------------TAA
>JQ989272_Bat_HKong_2010-08-
ATG---------------TTTACGCTAGCTGTGTGGCTTGCTGAAATCGTT------------------------------------------------------------------------------------------------------------------------------------------------------------------------------------------------------------------------------------------------------------------------------------------------------------------------------------------------------------------------------------------------------------------------------------------------------------------------------------------------------------------------------------------------------------------------------------------------------------------------------------------------------------------------------GTTATTTTAACCAGGCCT------GTT---------------------------------------------TCGTCTAGTAATGGT------TGT---ACTGGT------CAACCACACTTATTGCCCAATCTCAATTTGGGTTTGCCTGCAAATTCCACG---GTGTTTGTTAGTGGTTATTTACCCGTG------------GCGGACGGCTGGAAATGTACAACC------------------GGT------AATATGGTTTAC---------GAAAATGTA---AATGCTGTTTACTGGTCTTATTTTTCACATGCCACTCCTGTAGAAATTGCCATT---TCCAACCCTGACCAACTTACTAATTCT---------GATCAA---------------------TGGGCTTTGTACATTTAC------CAT------GGAAATAAC------------------CATGGTTTTATGTACTTTAAAATATGTAAATGG---CAAGGCAAGTATAGTTTTGTAAATAACCCTTAT------CCAAATAGAGGTGTT---TGCATGTATAATAGACAATTT---CGTTTTGTTTTT---------CCACATGCTAAA------AACATTGTTGTTGGTGCTTCATGGACAGGAGATTATGTTACATTATTTACCACTACTAGTGCCAGACGTTTTTATCTTAAA------AACAATTGGTCTAGAGTTAATGTTAAATGTGACCAGGCTCCGTCTTGCGCAATACAAACAGTGTCAAATGTCACCACACTAAACATCACCACAAATAGCCAAGGTCTTATACAGTCTTACAGTGTATGTACTGAGTGTGACGGTTTTCCTAAACATGTTTTTCCTGTCCTTGACGATGGGAAAATACCTGGTGATTTTGGTTTTGATAATTGGTTCGTTTTGACCAACTCTTCCACTGTTTTGCAGGGTCGAATTGTCACTGTACAACCTTTAAAATTGCTTTGTTTATGGCCTGTACCTTCTCTTAACGCAAAT---GATAAACCTGTCTATTTTAACCTATCACTT------------------------AACTCAGATGTTAGATGTAATGGTTATTCTAGT------GCTGGTTAT---GCTCAAGCGTTGAGGTTTTCGCTTAACTTTACAGCAAATCAA---GTCTTGAATGGTGTGCATAGTATTAAACTTTTCTCT---------TCCAATCAAAACTTTACATTCACATGTTCAACTAACGGTACT------CTA------------GAAAGA---------------ATACCTTTTGGTCGTGTTGAAAGTGTGTATAAATGTTTTGTTCGTATT---------GATGCAATTAATTCT---ACAAAAAATTTGTTTGTGGGTATTTTACCACCTGTC---ACAAAGGAGTTTGTTATTTCACGTTATGGTGCTGTTTATATAAATGGCGTACATATAATGTCTTTACCTCCTTTGGAAAGTGTCATTTTTAATGTCACTAGTAGTGTGGGTTCTGACTTTTGGACTGTTGCTTTTGCTGATGAAGCTGAAGTTTTGTTGGATTTGAATGCCACAAACATAGTAGACATTTTATATTGTGACACTTTGGTCAATAAAATAAAATGTCAAAATCTTGCATTTTCTTTGGAGGATGGTTTTTATGCTACATCCAATCTTATAGAACGTGACATACCTAGATCTTTCATAACTTTACCCTACCATGTAACTCATTCTGTAGTGGGTTTGGATGTTAGGATTTATTAT---------------------------------------GAA---------------AATGAAGCTGCAAGT------------------------------------------------------------------------AATCTCACTTTGTCTCCTTCAGAT---------------------------------------CCTGTGTGTGTTGATAGCTCACAGTTCTCAACTTATTTCAATGTC---------------------------------------------ACTGCT---GAC---GTT---------------ACTGGTTTCAATGCCAGAATTATTAATGTTGACTGTCCT---TTTACTTTTGATAAGCTTAACAATTACATTAGTTTTGAATCCATTTGTTTTTCTTTGGAA---CCTTTTGCTGGTGGTTGTTCTATGCGTATTGAA---AGTTTC------TTTTCTAGCTATGTTAGGACTGTGGGCAGTCTTTACATTCTTTTTAAGAATGGTAATAAGATTACTGGTGTTACAGAA---------AGTTCAGCTGGCGTTTATGATACTAGTTTTCTACACACAGACATTTGCACAGATTACACTATTTATGGCACTACTGGTAGAGGTGTTATAACCAAGCTTAATACTACTATTATAGCTGGTTTATATTACACCTCACAATCTGGTCAAATACTTGGTTTTAAAAATGCCACCAATGGTGACATTTATGCTGTTAGACCTTGTGACTTGTCCAGTCAAGCTGCTGTTGTTAGTAATCAAATTGTTGCTGTTATGTCTGCTTCTGAAAACATT------ACCTTTGGCTTT------AACAATTCTCTTGAATTGCCTAAATTTTACCTACATTCTAATGCTGAA---------AATGCTACTAATTGCACAGAACCAGCACTTATTTATGGTAAAATTGGCATTTGCGAAGATGGTAGCATTACTGAAGTTAAACCACGTATTGCAGAACCTGAACCTTACTCGCCTATTGTTACAGCTAATATTACAATCCCTAGTAATTTTAGCATTTCTGTGCAGGCTGAGTATGTTCAAATGTTTTTGACACCTGTTAGTGTTGACTGTAATATGTATGTTTGTAATGGTAATAGGCATTGTCTTCGCCTTTTAGGTGAATATGTTACTGCTTGTAAAAATATTGAAGCTGCACTTCAGCTTAGTGCTCGCTTGGAATCTATTGAAGTTAATAATTTCATTACTGTTTCT------------GAGAATGCTATATCTCTTGCC---------AACATCTCCAACTTT---GATAGCTACAACCTTTCAGTTTTACTACCTAAACAG---------------------------AATGGTAAG---AGTGTCATTGAAGACATTTTGTTTGATAAGGTTGTGACTAATGGTCTTGGTACCGTTGACCAGGATTATAAGGAGTGCATCAAGCGTAGTGGAGTTAAG---GATGTA---GCAGATGTGGCTTGTGCTCAGTATTACAATGGAATTATGGTGCTCCCTGGTGTTGTTGATGACGTAAAAATGGGTCTTTACACAGCTTCTTTAACTGGTGCTATG---------------------GTTATGGGCGGTTTAACT---GCCGCTGCTGCTATACCTTTTTCAATAGCTGTTCAATCACGACTCAATTATGTTGCACTTCAAACTGATGTTTTGCAGAAGAACCAGCAAATTTTAGCAGATTCATTTAACAATGCTATGAGTAATATTACTATGGCATTTGCTCAGTTGAATGATGCCATTAAAGAAACTTCTCAAGCCATCAGTACCGTAGCTCAAGCTTTGAGTAAGGTTCAGAGTGTTGTCAATGAACAGGGTGAAGCACTTTCACAGCTTACTAAACAATTGGCTTCCAATTTTCAGGCTATTTCGTCTTCCATAGAAGACATTTATAACCGCTTGGACATGCTTGCTGCTGATGCTCAAGTTGACAGACTTATCACGGGCAGAATTGGTGCTTTGAATGCTTTTGTCACACAAACACTTACAAAGTACACTGAAGTTCGTGCTAGTCGTCAACTTGCTTTGCAGAAAATTAATGAATGTGTCAAATCACAGTCTAGCCGATTTGGTTTTTGTGGAAATGGCACTCATTTATTTTCAATCGCTAACGCTGCTCCTAACGGTATAATGTTATTTCACACAGTCCTCATGCCTACTGAGTATGTTGTTGTACGTGCATGGGCTGGACTTTGTATTGAAGACAAA---GCTTTTGTGCTACGTGACGTTAAAACAACCCTTTTTAAG---ACT------GGTGAAACTTATTACATCACTACTAGAGACATGTATCAACCTAGACTTCCACAAGTTAGTGACTTCGTTCAAATTAAAGATTGTCAAGTTGATTATCTTAATTTGACATCAGATGAAGTTAATAATGTGATACCTGACTATATTGATGTAAATAAAACTTTGGAAGATTTTGGCCAAATACTT------GCT------AATAATACACGACCATCAATACCTGATTTTGGTTTAGATGTTTACAATAACACAATTCTCAACTTGACTGCTGAGATTGATGTATTGCAAAATAAATCTGAACAACTTTTGGCTTCAACTGAAAGACTTCAACAACTTATTGATAATCTCAATAAGACTTATGTTGATCTTGAGTGGCTCAACAGGTTCGAACAATACATTAAGTGGCCATGGTATGTGTGGCTAGCAATTTTTCTTGCCGTTATACTATTTTCTTTCTTAATGCTTTACTGTTGTTGTGCTACAGGTTGTTGTGGTTGTTTTAGCTGTCTTTCTAATTCTTGT------------GATTGTCGCGGCAAAAATTTACAACGTTACGAA---GTAGAAAAAGTGCACATTCAA------------------------------TAA
>JQ989273_Bat_HKong_2010-08-
ATG---------------TTTACGCTAGCTGTGTGGCTTGCTGAAATCGTT------------------------------------------------------------------------------------------------------------------------------------------------------------------------------------------------------------------------------------------------------------------------------------------------------------------------------------------------------------------------------------------------------------------------------------------------------------------------------------------------------------------------------------------------------------------------------------------------------------------------------------------------------------------------------GTTATTTTAACCAGGCCT------GTT---------------------------------------------TCGTCTAGTAATGGT------TGT---ACTGGT------CAACCACACTTATTGCCCAATCTCAATTTGGGTTTGCCTGCAAATTCCACG---GTGTTTGTTAGTGGTTATTTACCCGTG------------GCGGACGGCTGGAAATGTACAACC------------------GGT------AATATGGTTTAC---------GAAAATGTA---AATGCTGTTTACTGGTCTTATTTTTCACATGCCACTCCTGTAGAAATTGCCATT---TCCAACCCTGACCAACTTACTAATTCT---------GATCAA---------------------TGGGCTTTGTACATTTAC------CAT------GGAAATAAC------------------CATGGTTTTATGTACTTTAAAATATGTAAATGG---CAAGGCAAGTATAGTTTTGTAAATAACCCTTAT------CCAAATAGAGGTGTT---TGCATGTATAATAGACAATTT---CGTTTTGTTTTT---------CCACATGCTAAA------AACATTGTTGTTGGTGCTTCATGGACAGGAGATTATGTTACATTATTTACCACTACTAGTGCCAGACGTTTTTATCTTAAA------AACAATTGGTCTAGAGTTAATGTTAAATGTGACCAGGCTCCGTCTTGCGCAATACAAACAGTGTCAAATGTCACCACACTAAACATCACCACAAATAGCCAAGGTCTTATACAGTCTTACAGTGTATGTACTGAGTGTGACGGTTTTCCTAAACATGTTTTTCCTGTCCTTGACGATGGGAAAATACCTGGTGATTTTGGTTTTGATAATTGGTTCGTTTTGACCAACTCTTCCACTGTTTTGCAGGGTCGAATTGTCACTGTACAACCTTTAAAATTGCTTTGTTTATGGCCTGTACCTTCTCTTAACGCAAAT---GATAAACCTGTCTATTTTAACCTATCACTT------------------------AACTCAGATGTTAGATGTAATGGTTATTCTAGT------GCTGGTTAT---GCTCAAGCGTTGAGGTTTTCGCTTAACTTTACAGCAAATCAA---GTCTTGAATGGTGTGCATAGTATTAAACTTTTCTCT---------TCCAATCAAAACTTTACATTCACATGTTCAACTAACGGTACT------CTA------------GAAAGA---------------ATACCTTTTGGTCGTGTTGAAAGTGTGTATAAATGTTTTGTTCGTATT---------GATGCAATTAATTCT---ACAAAAAATTTGTTTGTGGGTATTTTACCACCTGTC---ACAAAGGAGTTTGTTATTTCACGTTATGGTGCTGTTTATATAAATGGCGTACATATAATGTCTTTACCTCCTTTGGAAAGTGTCATTTTTAATGTCACTAGTAGTGTGGGTTCTGACTTTTGGACTGTTGCTTTTGCTGATGAAGCTGAAGTTTTGTTGGATTTGAATGCCACAAACATAGTAGACATTTTATATTGTGACACTTTGGTCAATAAAATAAAATGTCAAAATCTTGCATTTTCTTTGGAGGATGGTTTTTATGCTACATCCAATCTTATAGAACGTGACATACCTAGATCTTTCATAACTTTACCCTACCATGTAACTCATTCTGTAGTGGGTTTGGATGTTAGGATTTATTAT---------------------------------------GAA---------------AATGAAGCTGCAAGT------------------------------------------------------------------------AATCTCACTTTGTCTCCTTCAGAT---------------------------------------CCTGTGTGTGTTGATAGCTCACAGTTCTCAACTTATTTCAATGTC---------------------------------------------ACTGCT---GAC---GTT---------------ACTGGTTTCAATGCCAGAATTATTAATGTTGACTGTCCT---TTTACTTTTGATAAGCTTAACAATTACATTAGTTTTGAATCCATTTGTTTTTCTTTGGAA---CCTTTTGCTGGTGGTTGTTCTATGCGTATTGAA---AGTTTC------TTTTCTAGCTATGTTAGGACTGTGGGCAGTCTTTACATTCTTTTTAAGAATGGTAATAAGATTACTGGTGTTACAGAA---------AGTTCAGCTGGCGTTTATGATACTAGTTTTCTACACACAGACATTTGCACAGATTACACTATTTATGGCACTACTGGTAGAGGTGTTATAACCAAGCTTAATACTACTATTATAGCTGGTTTATATTACACCTCACAATCTGGTCAAATACTTGGTTTTAAAAATGCCACCAATGGTGACATTTATGCTGTTAGACCTTGTGACTTGTCCAGTCAAGCTGCTGTTGTTAGTAATCAAATTGTTGCTGTTATGTCTGCTTCTGAAAACATT------ACTTTTGGCTTT------AACAATTCTCTTGAATTGCCTAAATTTTACCTACATTCTAATGCTGAA---------AATGCTACTAATTGCACAGAACCAGCACTTATTTATGGTAAAATTGGCATTTGCGAAGATGGTAGCATTACTGAAGTTAAACCACGTATTGCAGAACCTGAACCTTACTCGCCTATTGTTACAGCTAATATTACAATCCCTAGTAATTTTAGCATTTCTGTGCAGGCTGAGTATGTTCAAATGTTTTTGACACCTGTTAGTGTTGACTGTAATATGTATGTTTGTAATGGTAATAGGCATTGTCTTCGCCTTTTAGGTGAATATGTTACTGCTTGTAAAAATATTGAAGCTGCACTTCAGCTTAGTGCTCGCTTGGAATCTATTGAAGTTAATAATTTCATTACTGTTTCT------------GAGAATGCTATATCTCTTGCC---------AACATCTCCAACTTT---GATAGCTACAACCTTTCAGTTTTACTACCTAAACAG---------------------------AATGGTAAG---AGTGTCATTGAAGACATTTTGTTTGATAAGGTTGTGACTAATGGTCTTGGTACCGTTGACCAGGATTATAAGGAGTGCATCAAGCGTAGTGGAGTTAAG---GATGTA---GCAGATGTGGCTTGTGCTCAGTATTACAATGGAATTATGGTGCTCCCTGGTGTTGTTGATGACGTAAAAATGGGTCTTTACACAGCTTCTTTAACTGGTGCTATG---------------------GTTATGGGCGGTTTAACT---GCCGCTGCTGCTATACCTTTTTCAATAGCTGTTCAATCACGACTCAATTATGTTGCACTTCAAACTGATGTTTTGCAGAAGAACCAGCAAATTTTAGCAGATTCATTTAACAATGCTATGAGTAATATTACTATGGCATTTGCTCAGGTGAATGATGCCATTAAAGAAACTTCTCAAGCCATCAGTACCGTAGCTCAAGCTTTGAGTAAGGTTCAGAGTGTTGTCAATGAACAGGGTGAAGCACTTTCACAGCTTACTAAACAATTGGCTTCCAATTTTCAGGCTATTTCGTCTTCCATAGAAGACATTTATAACCGCTTGGACATGCTTGCTGCTGATGCTCAAGTTGACAGACTTATCACGGGCAGAATTGGTGCTTTGAATGCTTTTGTCACACAAACACTTACAAAGTACACTGAAGTTCGTGCTAGTCGTCAACTTGCTTTGCAGAAAATTAATGAATGTGTCAAATCACAGTCTAGCCGATTTGGTTTTTGTGGAAATGGCACTCATTTATTTTCAATCGCTAACGCTGCTCCTAACGGTATAATGTTATTTCACACAGTCCTCATGCCTACTGAGTATGTTGTTGTACGTGCATGGGCTGGACTTTGTATTGAAGACAAA---GCTTTTGTGCTACGTGACGTTAAAACAACCCTTTTTAAG---ACT------GGTGAAACTTATTACATCACTACTAGAGACATGTATCAACCTAGACTTCCACAAGTTAGTGACTTCGTTCAAATTAAAGATTGTCAAGTTGATTATCTTAATTTGACATCAGATGAAGTTAATAATGTGATACCTGACTATATTGATGTAAATAAAACTTTGGAAGATTTTGGCCAAATACTT------GCT------AATAATACACGACCATCAATACCTGATTTTGGTTTAGATGTTTACAATAACACAATTCTCAACTTGACTGCTGAGATTGATGTATTGCAAAATAAATCTGAACAACTTTTGGCTTCAACTGAAAGACTTCAACAACTTATTGATAATCTCAATAAGACTTATGTTGATCTTGAGTGGCTCAACAGGTTCGAACAATACATTAAGTGGCCATGGTATGTGTGGCTAGCAATTTTTCTTGCCGTTATACTATTTTCTTTCTTAATGCTTTACTGTTGTTGTGCTACAGGTTGTTGTGGTTGTTTTAGCTGTCTTTCTAATTCTTGT------------GATTGTCGCGGCAAAAATTTACAACGTTACGAA---GTAGAAAAAGTGCACATTCAA------------------------------TAA
>KJ473798_Bat_China_2013--
ATGAAATCTTTACTTGTCTTAAGCCTTTTGGCCTTATTGGCCACAGTTTCT------------------------------------------------------------------------------------------------------------------------------------------------------------------------------------------------------------------------------------------------------------------------------------------------------------------------------------------------------------------------------------------------------------------------------------------------------------------------------------------------------------------------------------------------------------------------------------------------------------------------------------------------------------------------------GTCAATGCGCAGGTTACTGGTGAAGGCGGTGTGGCAGAAGGTAAT------------------------TATTGGGTTAATGCCTCT------TGT---GCTGGT---------TGGAGCTATTTTTATGCTCTTAAGCTTGGTCTACCACCCAATGCCTCT---GCCATAGTCACTGGTTACCTACCCAAA------------CCTAAGGGTTGGATATGTCCTAGA------TTTAATGGTGCCGGT------GTTTATACACGT---------AACAATGCC---AATGCTGTTTTTGTTATGTACAGAACCAAAGCCCTTGCCTTTGAGATCGGTGTT---AGTTCTTCT---------GCTGGTGGT---------GAGCAT---------------------TATAGTGCTTACATGGCT------CAG------CAGAATGGC---------------------AAATACCTTGTGCTTCGTATATGCAAGTGGCAAAATGGCACTCTTGCTGCTCCTACTTTGCAG---------TCCACTTCTGGGAAGGATTGTATTGTCAATGTTAAAGTTGACAATCATATGTTT---------TATCATGCAGCT------CATGATATAGTTGGTATGTCCTGGTCTGGTGATGCTGTACGTTTATACACCCAGACTGACACAAAAACTTATTATATCCCT------AATTCTTGGGACAGGGTTTCCATTAGATGCCCTGATAAGTTTTCTTGTTCATCCCAGATTGTGACTAAGGCCATTACTGTAAATGTTACCACTTTTCCTAATGGTACTATTGACCAATATTTAGTGTGTGATAATTGTAATGGCTATCCAGCACATATCTTTCCTGTATCTGAAGGTGGGTTTATTCCTGCTGATTTTAATTTTTCTAATTGGTTCTTGCTTACTAATAGCTCTACCATTGTTGATGGCCGTGTTGTTTCTGAGCAGCCTGTTTTGTTGATGTGCCTGTGGGCTGTGCCTGGACTTATTTCCACT---AATAGCTTTGTTTATTTTAATGGCACAGCA---------------------------GCTAATAAGCGTTGTAATGGCTATGCCACT------GATAGTCCT---TTTGAGGCCTTGAGGTTTTCACTCAATTTTACTGATGAAAGA---GTGTTTGCTGGCACTGGCAGTGTTGTGCTTCTTGTT---------TCTGATCTGCTTTACAAGTTCAGTTGCACTAATGACACTACT------GCT------------GTGCTG------GATGCTGGAATACCTTTTGGTAATGTTGTAGAGCCATTCTATTGCTTTGTTTCCATT------------------AATGGT---ACG---TCAATTTTTGTAGGCATGCTTCCTGCTGTG---TTACGTGAGATTGTCATCACTCGTTATGGCAATATTTACCTTAATGGGTTTTCAATTTTTCAGGGACCACCTATCCAAGGTGTTTTGTTTAATGTGACTAATAGAGGTGCCACAGACCTTTGGACTGTTGCATTTTCTAATTTTACAGAAGTCCTTGCTGAGGTTGAAAACACTGCTATTAAGGCTTTGCTTTATTGTGATGACCCACTTTCACAGCTTAAGTGTCAACAGCTGCAGTTTGCATTGCCTGATGGCTTTTACGCAACTGCTTCACTTTTTCAGCATGAGTTGCCACGAACTTTTGTCACTTTGCCACGCCACTTTACGCATTCTTGGATTAATTTGCGTATAAAGTGGAAG------------------------------------------AAT---------------GGTTTTTGTTATAAT------------------------------TGCCCTCCAGAATTTTCATGGATTGATTTTGTT---------ACATTTGTTAATGGGACGGAGAAA------------GTT------------CTTTCAGAACGTTCTATCTGTGTTAATACCACACAGTTCACTACTAATCTGACTTTGATT---------------------------------------GAGGAGGCA---TCA---AGT---------------TATTCCACTCCTGTTGTTGTGCGTGCTGATGATTGTCCT---TTTGACTTTCAGTCGTTGAACAATTACCTAACCTTTGGTTCCATTTGTCTTTCTTTAAATGGTACCATTGGTAAAGGCTGTACGCTTGGAATATAC---AAACAG------GCTTCTTCACAGTACATTCCTATTTGGAATGTTTGGGTCGCTTACACCAATGGTGATAATATCCTTGGTGTTAGGGAG---------CCCAACACAGGAGTCAGAGATCAAAGTGTCGTCTATCAGAATGTCTGCACATCCTATACAATTTTTGGCCATTCAGGGCGTGGCATTATCAGACCTGCCAATACATCTTATATTGCAGGTGTGTATTATACTGCTGCCTCTGGCCAATTGTTGGGTTTTAAGAATACCACTACAGGCGAAGTGTTTTCTGTAACACCATGCAATCCGTCACAGCAGGCCGTTGTTGTTAAGGATCGTCTTGTCGGTGTTATGTCTTCGACCAGCACTGTT------TCGATTCCTTTT------AACAACACCATTCCTACACCTAGTTTTTACTATCATAGTAATGCTACT---------AGT------AATTGTGATGATCCTACTGTTGTTTACTCATCTATCGGTATTTGTGACGATGGCGGTATTACGTTTGTTAATAGCACTAGGGTCCGTGGTGAACCTGATCCTGCTATTTCAATGGGTAACATTTCTGTGCCATCGAATTTCACTGTTTCCATTCAAGTTGAGTACTTGCAGATGTCTATTAGGCCTGTCTCCATAGATTGTGCTATGTATGTCTGTAATGGTAATCCTCATTGTTCTAGGTTATTGCAGCAATATATTTCTGCTTGCCGAACTATTGAAGAAGCCTTACAGCTTAGCGCACGCCTTGAGAGTTTTGAAGTTAATAGCATGCTGACTGTTTCT------------GAAACAGCGCTTGACCTAGTC---------AACATCAGCACATTTGGTGGCGAATACAACCTCACTGCTTTGTTGCCACAAGGT---------------------------GGTGGTAAACGTAGTGTTATAGAAGATATCTTGTTTGACAAGGTAGTCACCAGTGGGCTGGGCACTGTTGATGAGGATTATAAGCGTTGTACCAATGGTATTGGTATT---------------GCTGATGTCCCATGTGCGCAGTATTATAATGGTATTATGGTACTGCCAGGTGTTGTTGACGAGGAGAAGATGTCCATCTATACTGCTTCCCTTCTTGGTGGTATG---------------------ACTATGGGTGGTTTCACA---TCTGTTGCTGCTTTGCCTTTTGCTTTGTCGGTACAGTCACGCCTCAATTATGTTGCACTTCAAACTGACGTTTTGCAGAAAAACCAACAGATCTTGGCAAATGCCTTTAATTCTGCAATTGGTAATATTACTGTTGCGTTTGATCAGGTAACAACTGCAGTGCAACAAACTTCTGATGCTATTAAAACTGTTGCTAGCGCTCTTAATAAGGTTCAGAGCGTTGTTAATTCTCAAGGTCAGGCCTTGCACCAACTTACTAAGCAGCTTGCTTCTAATTTTCAGGCTATTTCTGCTTCTATTGAAGACATTTATAATAGGCTTGATGGGCTTGCTGCTGATGCTAATGTTGATCGTTTGATCACAGGACGCCTTGCTGCTTTGAATGCTTTTGTTACTCAGACTCTTACTAAGTATACAGAAGTTCGTGCTAGCAGGCTGTTGGCACAGGAGAAGATTAATGAGTGTGTTAAGTCACAATCCACTCGTTATGGATTTTGTGGAAATGGCACTCATTTGTTCTCCATCCCTAATGCTGCACCTGAGGGTATTATGCTGTTTCACACAGTTCTTGTACCCACTGAGTATGTCTCGGTTACTGCTTGGTCTGGCTATTGTCATAACGGTGTT---GGTTACGCTGTTAAAGATGTTGGTAACTCTTTGTTTCAG---TTG------AGTGACAAGTTTTATATTACACCCCGAAATATGTATCAGCCACGTTCTCCTACGTCTGCTGATTTTGTTCGTATTTCAGGTTGTAATGTTGTTTATGTCAACATTACTGATGACCAGTTGCCACAAGTTCAGCCCGACTACATTGATGTCAACAAGACTCTTGAAGAGTTGATGTCAAGGTTG------CCA------AATAAT---------ACAGGTCCGAACTTGCCTCTTGACATCTTTAACCAGACATATCTTAATATCAGTGCTGAGATTGATGCTCTTGAGAATAAGTCTCTGGAGCTGCAGTTTACTGCTGAGAGATTACAGCTAACCATTGAACAGCTTAATGCCACTCTCGTTGATCTTGAATGGCTTAATCGCTTTGAACAGTATGTTAAATGGCCCTGGTGGGTATGGCTCATCATGATTATTGCCCTTGTCTTGTTGACTGGGCTTATGTTATGGTGTTGCCTTGCTACTGGGTGCTGTGGTTGCTGTAGTTGTATGGCTAGTACTCTT------------GATTTTAGAGGCAGTAGGTTACAACAATACGAA---GTTGAAAAAGTGCACATCCAG------------------------------TAA
>KJ473807_Bat_China_2013--
[truncated: 532,654 more chars]
