# Supplementary material for: Origins and Evolution of Seasonal Human Coronaviruses
Source: Viruses. 2022 Jul 15;14(7):1551. doi: 10.3390/v14071551 (PMC9320361; doi:10.3390/v14071551)
Supplement: Supplementary file 1 [file viruses-14-01551-s001.zip › alignments/Memb_alphas_D4.fasta]

>AY518894_HumanNL63_Netherlands_1988--
atgtct---------------------------------------------------------------------------------------------------aatagtagtgtgcctctt---------------------tcagaggtttatgtccatttacgtaactggaactttagttggaatttaattctaacagtttttatagttgtgttgcagtatgggcattataagtatagcagacttctttatggtttaaagatgtctgttttatggtgtttatggccacttgttctagctttgtctatttttgactgttttgtcaattttaatgtggactgggtcttttttggttttagtattcttatgtctattattacactttgtttatgggttatgtattttgttaatagtttcagactttggcgccgtgttaaaactttttgggcttttaatcctgaaactaatgcaatcatctctctccaggtttatggacataattattacttaccggtgatggctgcacctacaggtgttacattaacacttcttagtggtgtacttcttgttgatggccataagattgctactcgtgttcaagtgggtcagttgcctaaatatgtaatagttgctacacctagtaccacaattgtttgtgaccgtgttggtcgctctgttaatgaaacaagccagactggttgggcattctacgtccgtgctaaacatggtgatttttctggtgttgcctctcaggagggtgttttgtcagaaagagagaagttgcttcatttaatctaa
>AY567487_HumanNL63_Netherlands_2003-01-
atgtct---------------------------------------------------------------------------------------------------aatagtagtgtgcctctt---------------------ttagaggtttatgtccatttacgtaactggaactttagttggaatttaattctaacgctttttatagttgtgttgcagtatgggcattataagtatagcagacttctttatggtttaaagatgtctgttttatggtgtttatggccacttgttctagctttgtctatttttgactgttttgtcaattttaatgtggactgggtcttttttggttttagtattcttatgtctattattacactttgtttatgggttatgtattttgttaatagtttcagactttggcgccgtgttaaaactttttgggcttttaatcctgaaactaatgcaatcatctctctccaggtttacggacataattattacttaccggtgatggctgcacctacaggtgttacattaacacttcttagtggtgtacttcttgttgatggccataagattgctactcgtgttcaagtgggtcagttgcctaaatatgtaatagttgctacgcctagtaccacaattgtttgtgaccgtgttggtcgctctgttaatgaaacaagccagactggttgggcattctacgtccgtgctaaacatggtgatttttctggtgttgcctctcaggagggtgttttgtcagaaagagagaagttgcttcatttaatctaa
>DQ445911_HumanNL63_Netherlands_2004-01-08
atgtct---------------------------------------------------------------------------------------------------aatagtagtgtgcctctt---------------------tcagaggtttatgtccatttacgtaactggaactttagttggaatttaattctaacgctttttatagttgtgttgcagtatgggcattataagtatagcagacttctttatggtttaaagatgtctgttttatggtgtttatggccacttgttctagctttgtctatttttgactgttttgtcaattttaatgtggactgggtcttttttggttttagtattcttatgtctattattacactttgtttatgggttatgtattttgttaatagtttcagactttggcgccgtgttaaaactttttgggcttttaatcctgaaactaatgcaatcatctctctccaggtttacggacataattattacttaccggtgatggctgcacctacaggtgttacattaacacttcttagtggtgtacttcttgttgatggccataagattgctactcgtgttcaagtgggtcagttgcctaaatatgtaatagttgctacacctagtaccacaattgtttgtgaccgtgttggtcgttctgttaatgaaacaagccagactggttgggcattctacgtccgtgctaaacatggtgatttttctggtgttgcctctcaggagggtgttttgtcagaaagagagaagttgcttcatttaatctaa
>DQ445912_HumanNL63_Netherlands_2003-02-25
atgtct---------------------------------------------------------------------------------------------------aatagtagtgtgcctctt---------------------tcagaggtttatgtccatttacgtaactggaactttagttggaatttaattctaacgctttttatagttgtgttgcagtatgggcattataagtatagcagacttctttatggtttaaagatgtctgttttatggtgtttatggccacttgttctagctttgtctatttttgactgttttgtcaattttaatgtggactgggtcttttttggttttagtattcttatgtctattattacactttgtttatgggttatgtattttgttaatagtttcagactttggcgccgtgttaaaactttttgggcttttaatcctgaaactaatgcaatcatctctctccaggtttacggacataattattacttaccggtgatggctgcacctacaggtgttacattaacacttctcagtggtgtacttcttgttgatggccataagattgctactcgtgttcaagtgggtcagttgcctaaatatgtaatagttgctacacctagtaccacaattgtttgtgaccgtgttggtcgctctgttaatgaaacaagccagactggttgggcattctacgtccgtgctaaacatggtgatttttctggtgttgcctctcaggagggtgttttgtcagaaagagagaagttgcttcatttaatctaa
>JQ765563_HumanNL63_USA_2009-03-16
atgtct---------------------------------------------------------------------------------------------------aatagtagtgtgcctctt---------------------tcagaggtttatgtccatttacgtaactggaactttagttggaatttaattctaacgctttttatagttgtgttgcagtatgggcattataagtatagcagacttctttatggtttaaagatgtctgttttatggtgtttatggccacttgttctagctttgtctatttttgactgttttgtcaattttaatgtggactgggtcttttttggttttagtattcttatgtctattattacactttgtttgtgggttatgtattttgttaatagtttcagactttggcgccgtgttaaaactttttgggcttttaatcctgaaactaatgcaatcatctctctccaggtttacggacataattattacttaccggtgatggctgcacctacaggtgttacattaacacttctcagtggtgtacttcttgttgatggccataagattgctactcgtgttcaagtgggtcagttgcctaaatatgtaatagttgctacacctagtaccacaattgtttgtgaccgtgttggtcgctctgttaatgaaacaagccagactggttgggcattctacgtccgtgctaaacatggtgatttttctggtgttgcctctcaggagggtgttttgtcagaaagagagaagttgcttcatttaatctaa
>JQ765564_HumanNL63_USA_2009-03-01
atgtct---------------------------------------------------------------------------------------------------aatagtagtgtgcctctt---------------------tcagaggtttatgtccatttacgtaactggaactttagttggaatttaattctaacgctttttatagttgtgttgcagtatgggcattataagtatagcagacttctttatggtttaaagatgtctgttttatggtgtttatggccacttgttctagctttgtctatttttgactgttttgtcaattttaatgtggactgggtcttttttggttttagtattcttatgtctattattacactttgtttatgggttatgtattttgttaatagtttcagactttggcgccgtgttaaaactttttgggcttttaatcctgaaactaatgcaatcatctctctccaggtttacggacataattattacttaccggtgatggctgcacctacaggtgttacattaacacttctcagtggtgtacttcttgttgatggccataagattgctactcgtgttcaagtgggtcagttgcctaaatatgtaatagttgctacacctagtaccacaattgtttgtgaccgtgttggtcgctctgttaatgaaacaagccagactggttgggcattctacgtccgtgctaaacatggtgatttttctggtgttgcctctcaggagggtgttttgtcagaaagagagaagttgcttcatttaatctaa
>JQ765565_HumanNL63_USA_2009-02-13
atgtct---------------------------------------------------------------------------------------------------aatagtagtgtgcctctt---------------------tcagaggtttatgtccatttacgtaactggaactttagttggaatttaattctaacgctttttatagttgtgttgcagtatgggcattataagtatagcagacttctttatggtttaaagatgtctgttttatggtgtttatggccacttgttctagctttgtctatttttgactgttttgtcaattttaatgtggactgggtcttttttggttttagtattcttatgtctattattacactttgtttatgggttatgtattttgttaatagtttcagactttggcgccgtgttaaaactttttgggcttttaatcctgaaactaatgcaatcatctctctccaggtttacggacataattattacttaccggtgatggctgcacctacaggtgttacattaacacttctcagtggtgtacttcttgttgatggccataagattgctactcgtgttcaagtgggtcagttgcctaaatatgtaatagttgctacacctagtaccacaattgtttgtgaccgtgttggtcgctctgttaatgaaacaagccagactggttgggcattctacgtccgtgctaaacatggtgatttttctggtgttgcctctcaggagggtgttttgtcagaaagagagaagttgcttcatttaatctaa
>JQ765566_HumanNL63_USA_2008-01-08
atgtct---------------------------------------------------------------------------------------------------aatagtagtgtgcctctt---------------------tcagaggtttatgtccatttacgtaactggaactttagttggaatttaattctaacgctttttatagttgtgttgcagtatgggcattataagtatagcagacttctttatggtttaaagatgtctgttttatggtgtttatggccacttgttctagctttgtctatttttgactgttttgtcaattttaatgtggactgggtcttttttggttttagtattcttatgtctattattacactttgtttatgggttatgtattttgttaatagtttcagactttggcgccgtgttaaaactttttgggcttttaatcctgaaactaatgcaatcatctctctccaggtttacggacataattattacttaccggtgatggctgcacctacaggtgttacattaacacttctcagtggtgtacttcttgttgatggccataagattgctactcgtgttcaagtgggtcagttgcctaaatatgtaatagttgctacacctagtaccacaattgtttgtgaccgtgttggtcgctctgttaatgaaacaagccagactggttgggcattctacgtccgtgctaaacatggtgatttttctggtgttgcctctcaggagggtgttttgtcagaaagagagaagttgcttcatttaatctaa
>JQ765567_HumanNL63_USA_2009-03-12
atgtct---------------------------------------------------------------------------------------------------aatagtagtgtgcctctt---------------------tcagaggtttatgtccatttacgtaactggaactttagttggaatttaattctaacgctttttatagttgtgttgcagtatgggcattataagtatagcagacttctttatggtttaaagatgtctgttttatggtgtttatggccacttgttctagctttgtctatttttgactgttttgtcaattttaatgtggactgggtcttttttggttttagtattcttatgtctattattacactttgtttatgggttatgtattttgttaatagtttcagactttggcgccgtgttaaaactttttgggcttttaatcctgaaactaatgcaatcatctctctccaggtttacggacataattattacttaccggtgatggctgcacctacaggtgttacattaacacttctcagtggtgtacttcttgttgatggccataagattgctactcgtgttcaagtgggtcagttgcctaaatatgtaatagttgctacacctagtaccacaattgtttgtgaccgtgttggtcgctctgttaatgaaacaagccagactggttgggcattctacgtccgtgctaaacatggtgatttttctggtgttgcctctcaggagggtgttttgtcagaaagagagaagttgcttcatttaatctaa
>JQ765568_HumanNL63_USA_2005-01-11
atgtct---------------------------------------------------------------------------------------------------aatagtagtgtgcctctt---------------------tcagaggtttatgtccatttacgtaactggaactttagttggaatttaattctaacgctttttatagttgtgttgcagtatgggcattataagtatagcagacttctttatggtttaaagatgtctgttttatggtgtttatggccacttgttctagctttgtctatttttgactgttttgtcaattttaatgtggactgggtcttttttggttttagtattcttatgtctattattacactttgtttatgggttatgtattttgttaatagtttcagactttggcgccgtgttaaaactttttgggcttttaatcctgaaactaatgcaatcatctctctccaggtttacggacataattattacttaccggtgatggctgcacctacaggtgttacattaacacttcttagtggtgtacttcttgttgatggccataagattgctactcgtgttcaagtgggtcagttgcctaaatatgtaatagttgctacgcctagtaccacaattgtttgtgaccgtgttggtcgctctgttaatgaaacaagccagactggttgggcattctacgtccgtgctaaacatggtgatttttctggtgttgcctctcaggagggtgttttgtcagaaagagagaagttgcttcatttaatctaa
>JQ765569_HumanNL63_USA_2005-01-18
atgtct---------------------------------------------------------------------------------------------------aatagtagtgtgcctctt---------------------tcagaggtttatgtccatttacgtaactggaactttagttggaatttaattctaacgctttttatagttgtgttgcagtatgggcattataagtatagcagacttctttatggtttaaagatgtctgttttatggtgtttatggccacttgttctagctttgtctatttttgactgttttgtcaattttaatgtggactgggtcttttttggttttagtattcttatgtctattattacactttgtttatgggttatgtattttgttaatagtttcagactttggcgccgtgttaaaactttttgggcttttaatcctgaaactaatgcaatcatctctctccaggtttacggacataattattacttaccggtgatggctgcacctacaggtgttacattaacacttctcagtggtgtacttcttgttgatggccataagattgctactcgtgttcaagtgggtcagttgcctaaatatgtaatagttgctacacctagtaccacaattgtttgtgaccgtgttggtcgctctgttaatgaaacaagccagactggttgggcattctacgtccgtgctaaacatggtgatttttctggtgttgcctctcaggagggtgttttgtcagaaagagagaagttgcttcatttaatctaa
>JQ765570_HumanNL63_USA_2005-01-19
atgtct---------------------------------------------------------------------------------------------------aatagtagtgtgcctctt---------------------tcagaggtttatgtccatttacgtaactggaactttagttggaatttaattctaacgctttttatagttgtgttgcagtatgggcattataagtatagcagacttctttatggtttaaagatgtctgttttatggtgtttatggccacttgttctagctttgtctatttttgactgttttgtcaattttaatgtggactgggtcttttttggttttagtattcttatgtctattattacactttgtttatgggttatgtattttgttaatagtttcagactttggcgccgtgttaaaactttttgggcttttaatcctgaaactaatgcaatcatctctctccaggtttacggacataattattacttaccggtgatggctgcacctacaggtgttacattaacacttctcagtggtgtacttcttgttgatggccataagattgctactcgtgttcaagtgggtcagttgcctaaatatgtaatagttgctacacctagtaccacaattgtttgtgaccgtgttggtcgctctgttaatgaaacaagccagactggttgggcattctacgtccgtgctaaacatggtgatttttctggtgttgcctctcaggagggtgttttgtcagaaagagagaagttgcttcatttaatctaa
>JQ765571_HumanNL63_USA_2005-01-23
atgtct---------------------------------------------------------------------------------------------------aatagtagtgtgcctctt---------------------tcagaggtttatgtccatttacgtaactggaactttagttggaatttaattctaacgctttttatagttgtgttgcagtatgggcattataagtatagcagacttctttatggtttaaagatgtctgttttatggtgtttatggccacttgttctagctttgtctatttttgactgttttgtcaattttaatgtggactgggtcttttttggttttagtattcttatgtctattattacactttgtttatgggttatgtattttgttaatagtttcagactttggcgccgtgttaaaactttttgggcttttaatcctgaaactaatgcaatcatctctctccaggtttacggacataattattacttaccggtgatggctgcacctacaggtgttacattaacacttcttagtggtgtacttcttgttgatggccataagattgctactcgtgttcaagtgggtcagttgcctaaatatgtaatagttgctacgcctagtaccacaattgtttgtgaccgtgttggtcgctctgttaatgaaacaagccagactggttgggcattctacgtccgtgctaaacatggtgatttttctggtgttgcctctcaggagggtgttttgtcagaaagagagaagttgcttcatttaatctaa
>JQ765572_HumanNL63_USA_2005-02-01
atgtct---------------------------------------------------------------------------------------------------aatagtagtgtgcctctt---------------------tcagaggtttatgtccatttacgtaactggaactttagttggaatttaattctaacgctttttatagttgtgttgcagtatgggcattataagtatagcagacttctttatggtttaaagatgtctgttttatggtgtttatggccacttgttctagctttgtctatttttgactgttttgtcaattttaatgtggactgggtcttttttggttttagtattcttatgtctattattacactttgtttatgggttatgtattttgttaatagtttcagactttggcgccgtgttaaaactttttgggcttttaatcctgaaactaatgcaatcatctctctccaggtttacggacataattattacttaccggtgatggctgcacctacaggtgttacattaacacttcttagtggtgtacttcttgttgatggccataagattgctactcgtgttcaagtgggtcagttgcctaaatatgtaatagttgctacgcctagtaccacaattgtttgtgaccgtgttggtcgctctgttaatgaaacaagccagactggttgggcattctacgtccgtgctaaacatggtgatttttctggtgttgcctctcaggagggtgttttgtcagaaagagagaagttgcttcatttaatctaa
>JQ765573_HumanNL63_USA_2005-04-12
atgtct---------------------------------------------------------------------------------------------------aatagtagtgtgcctctt---------------------tcagaggtttatgtccatttacgtaactggaactttagttggaatttaattctaacgctttttatagttgtgttgcagtatgggcattataagtatagcagacttctttatggtttaaagatgtctgttttatggtgtttatggccacttgttctagctttgtctatttttgactgttttgtcaattttaatgtggactgggtcttttttggttttagtattcttatgtctattattacactttgtttatgggttatgtattttgttaatagtttcagactttggcgccgtgttaaaactttttgggcttttaatcctgaaactaatgcaatcatctctctccaggtttacggacataattattacttaccggtgatggctgcacctacaggtgttacattaacacttcttagtggtgtacttcttgttgatggccataagattgctactcgtgttcaagtgggtcagttgcctaaatatgtaatagttgctacgcctagtaccacaattgtttgtgaccgtgttggtcgctctgttaatgaaacaagccagactggttgggcattctacgtccgtgctaaacatggtgatttttctggtgttgcctctcaggagggtgttttgtcagaaagagagaagttgcttcatttaatctaa
>JQ765575_HumanNL63_USA_2005-11-21
atgtct---------------------------------------------------------------------------------------------------aatagtagtgtgcctctt---------------------tcagaggtttatgtccatttacgtaactggaactttagttggaatttaattctaacgctttttatagttgtgttgcagtatgggcattataagtatagcagacttctttatggtttaaagatgtctgttttatggtgtttatggccacttgttctagctttgtctatttttgactgttttgtcaattttaatgtggactgggtcttttttggttttagtattcttatgtctattattacactttgtttgtgggttatgtattttgttaatagtttcagactttggcgccgtgttaaaactttttgggcttttaatcctgaaactaatgcaatcatctctctccaggtttacggacataattattacttaccggtgatggctgcacctacaggtgttacattaacacttcttagtggtgtacttcttgttgatggccataagattgctactcgtgttcaagtgggtcagttgcctaaatatgtaatagttgctacgcctagtaccacaattgtttgtgaccgtgttggtcgctctgttaatgaaacaagccagactggttgggcattctacgtccgtgctaaacatggtgatttttctggtgttgcctctcaggagggtgttttgtcagaaagagagaagttgcttcatttaatctaa
>JX104161_HumanNL63_China_2008-11-04
atgtct---------------------------------------------------------------------------------------------------aatagtagtgtgcctctt---------------------tcagaggtttatgtccatttacgtaactggaactttagttggaatttaattctaacagtttttatagttgtgttgcagtatgggcattataagtatagcagatttctttatggtttaaagatgtctgttttatggtgtttatggccacttgttctagctttgtctatttttgactgttttgtcaattttaatgtggactggatcttttttggttttagtattcttatgtctattattacactttgtttatgggttatgtattttgttaatagtttcagactttggcgccgtgtcaaaactttttgggcttttaatcctgaaactaatgcaatcatctctatccaggtttatggacataattactacttaccggtgatggctgcacctacaggtgttacattaacacttcttagtggtgtacttcttgttgatggccacaagattgctactcgtgttcaagtgggtcagttgcctaaatatgtaatagttgctacacctagtaccacaattgtttgtgaccgtgttggtcgctctgttaatgaaacaagccagactggttgggcactctacgtccgtgctaaacatggtgatttttctggtgttgcctctcaggagggtgttttgtcagaaagagagaagttgcttcatttaatctaa
>JX504050_HumanNL63_USA_2004--
atgtct---------------------------------------------------------------------------------------------------aatagtagtgtgcctctt---------------------ttagaggtttatgtccatttacgtaactggaactttagttggaatttaattctaacgctttttatagttgtgttgcagtatgggcattataagtatagcagacttctttatggtttaaagatgtctgttttatggtgtttatggccacttgttctagctttgtctatttttgactgttttgtcaattttaatgtggactgggtcttttttggttttagtattcttatgtctattattacactttgtttatgggttatgtattttgttaatagtttcagactttggcgccgtgttaaaactttttgggcttttaatcctgaaactaatgcaatcatctctctccaggtttacggacataattattacttaccggtgatggctgcacctacaggtgttacattaacacttcttagtggtgtacttcttgttgatggccataagattgctactcgtgttcaagtgggtcagttgcctaaatatgtaatagttgctacgcctagtaccacaattgtttgtgaccgtgttggtcgctctgttaatgaaacaagccagactggttgggcattctacgtccgtgctaaacatggtgatttttctggtgttgcctctcaggagggtgttttgtcagaaagagagaagttgcttcatttaatctaa
>KF530106_HumanNL63_USA_1987-12-16
atgtct---------------------------------------------------------------------------------------------------aatagtagtgtgcctctt---------------------tcagaggtttatgtccatttacgtaactggaactttagttggaatttaattctaacagtttttatagttgtgttgcagtatgggcattataagtatagcagacttctttatggtttaaagatgtctgttttatggtgtttatggccacttgttctagctttgtctatttttgactgttttgtcaattttaatgtggactgggtcttttttggttttagtattcttatgtctattattacactttgtttatgggttatgtattttgttaatagtttcagactttggcgccgtgttaaaactttttgggcttttaatcctgaaactaatgcaatcatctctctccaggtttatggacataattattacttaccggtgatggctgcacctacaggtgttacattaacacttcttagtggtgtacttcttgttgatggccataagattgctactcgtgttcaagtgggtcagttgcctaaatatgtaatagttgctacacctagtaccacaattgtttgtgaccgtgttggtcgctctgttaatgaaacaagccagactggttgggcattctacgtccgtgctaaacatggtgatttttctggtgttgcctctcaggagggtgttttgtcagaaagagagaagttgcttcatttaatctaa
>KF530108_HumanNL63_USA_1989-01-05
atgtct---------------------------------------------------------------------------------------------------aatagtagtgtgcctctt---------------------tcagaggtttatgtccatttacgtaactggaactttagttggaatttaattctaacgctttttatagttgtgttgcagtatgggcattataagtatagcagacttctttatggtttaaagatgtctgttttatggtgtttatggccacttgttctagctttgtctatttttgactgttttgtcaattttaatgtggactgggtcttttttggttttagtattcttatgtctattattacactttgtttatgggttatgtattttgttaatagtttcagactttggcgccgtgttaaaactttttgggcttttaatcctgaaactaatgcaatcatctctctccaggtttacggacataattattacttaccggtgatggctgcacctacaggtgttacattaacacttcttagtggtgtacttcttgttgatggccataagattgctactcgtgttcaagtgggtcagttgcctaaatatgtaatagttgctacacctagtaccacaattgtttgtgaccgtgttggtcgctctgttaatgaaacaagccagactggttgggcattctacgtccgtgctaaacatggtgatttttctggtgttgcctctcaggagggtgttttgtcagaaagagagaagttgcttcatttaatctaa
>KF530109_HumanNL63_USA_1990-03-21
atgtct---------------------------------------------------------------------------------------------------aatagtagtgtgcctctt---------------------tcagaggtttatgtccatttacgtaactggaactttagttggaatttaattctaacgctttttatagttgtgttgcagtatgggcattataagtatagcagacttctttatggtttaaagatgtctgttttatggtgtttatggccacttgttttagctttgtctatttttgactgttttgtcaattttaatgtggactgggtcttttttggttttagtattcttatgtctattattacactttgtttatgggttatgtattttgttaatagtttcagactttggcgccgtgttaaaactttttgggcttttaatcctgaaactaatgcaatcatctctctccaggtttacggacataattattacttaccggtgatggctgcacctacaggtgttacattaacacttcttagtggtgtacttcttgttgatggccataagattgctactcgtgttcaagtgggtcagttgcctaaatatgtaatagttgctacacctagtaccacaattgtttgtgaccgtgttggtcgctctgttaatgaaacaagccagactggttgggcattctacgtccgtgctaaacatggtgatttttctggtgttgcctctcaggagggtgttttgtcagaaagagagaagttgcttcatttaatctaa
>KF530110_HumanNL63_USA_1983-08-16
atgtct---------------------------------------------------------------------------------------------------aatagtagtgtgcctctt---------------------tcagaggtttatgtccatttacgtaactggaactttagttggaatttaattctaacagtttttatagttgtgttgcagtatgggcattataagtatagcagacttctttatggtttaaagatgtctgttttatggtgtttatggccacttgttctagctttgtctatttttgactgttttgtcaattttaatgtggactgggtcttttttggttttagtattcttatgtctattattacactttgtttatgggttatgtattttgttaatagtttcagactttggcgccgtgttaaaactttttgggcttttaatcctgaaactaatgcaatcatctctctccaggtttatggacataattattacttaccggtgatggctgcacctacaggtgttacattaacacttcttagtggtgtacttcttgttgatggccataagattgctactcgtgttcaagtgggtcagttgcctaaatatgtaatagttgctacacctagtaccacaattgtttgtgaccgtgttggtcgctctgttaatgaaacaagccagactggttgggcattctacgtccgtgctaaacatggtgatttttctggtgttgcctctcaggagggtattttgtcagaaagagagaagttgcttcatttaatctaa
>KF530111_HumanNL63_USA_1990-01-05
atgtct---------------------------------------------------------------------------------------------------aatagtagtgtgcctctt---------------------tcagaggtttatgtccatttacgtaactggaactttagttggaatttaattctaacgctttttatagttgtgttgcagtatgggcattataagtatagcagacttctttatggtttaaagatgtctgttttatggtgtttatggccacttgttctagctttgtctatttttgactgttttgtcaattttaatgtggactgggtcttttttggttttagtattcttatgtctattattacactttgtttatgggttatgtattttgttaatagtttcagactttggcgccgtgttaaaactttttgggcttttaatcctgaaactaatgcaatcatctctctccaggtttacggacataattattacttaccggtgatggctgcacctacaggtgttacattaacacttcttagtggtgtacttcttgttgatggccataagattgctactcgtgttcaagtgggtcagttgcctaaatatgtaatagttgctacacctagtaccacaattgtttgtgaccgtgttggtcgctctgttaatgaaacaagccagactggttgggcattctacgtccgtgctaaacatggtgatttttctggtgttgcctctcaggagggtgttttgtcagaaagagagaagttgcttcatttaatctaa
>KF530112_HumanNL63_USA_2001-11-21
atgtct---------------------------------------------------------------------------------------------------aatagtagtgtgcctctt---------------------tcagaggtttatgtccatttacgtaactggaactttagttggaatttaattctaacgctttttatagttgtgttgcagtatgggcattataagtatagcagacttctttatggtttaaagatgtctgttttatggtgtttatggccacttgttctagctttgtctatttttgactgttttgtcaattttaatgtggactgggtcttttttggttttagtattcttatgtctattattacactttgtttatgggttatgtattttgttaatagtttcagactttggcgccgtgttaaaactttttgggcttttaatcctgaaactaatgcaatcatctctctccaggtttacggacataattattacttaccggtgatggctgcacctacaggtgttacattaacacttctcagtggtgtacttcttgttgatggccataagattgctactcgtgttcaagtgggtcagttgcctaaatatgtaatagttgctacacctagtaccacaattgtttgtgaccgtgttggtcgctctgttaatgaaacaagccagactggttgggcattctacgtccgtgctaaacatggtgatttttctggtgttgcctctcaggagggtgttttgtcagaaagagagaagttgcttcatttaatctaa
>KF530113_HumanNL63_USA_1990-05-29
atgtct---------------------------------------------------------------------------------------------------aatagtagtgtgcctctt---------------------tcagaggtttatgtccatttacgtaactggaactttagttggaatttaattctaacgctttttatagttgtgttgcagtatgggcattataagtatagcagacttctttatggtttaaagatgtctgttttatggtgtttatggccacttgttctagctttgtctatttttgactgttttgtcaattttaatgtggactgggtcttttttggttttagtattcttatgtctattattacactttgtttatgggttatgtattttgttaatagtttcagactttggcgccgtgttaaaactttttgggcttttaatcctgaaactaatgcaatcatctctctccaggtttacggacataattattacttaccggtgatggctgcacctacaggtgttacattaacacttcttagtggtgtacttcttgttgatggccataagattgctactcgtgttcaagtgggtcagttgcctaaatatgtaatagttgctacacctagtaccacaattgtttgtgaccgtgttggtcgctctgttaatgaaacaagccagactggttgggcattctacgtccgtgctaaacatggtgatttttctggtgttgcctctcaggagggtgttttgtcagaaagagagaagttgcttcatttaatctaa
>KF530114_HumanNL63_USA_1989-01-03
atgtct---------------------------------------------------------------------------------------------------aatagtagtgtgcctctt---------------------tcagaggtttatgtccatttacgtaactggaactttagttggaatttaattctaacgctttttatagttgtgttgcagtatgggcattataagtatagcagacttctttatggtttaaagatgtctgttttatggtgtttatggccacttgttctagctttgtctatttttgactgttttgtcaattttaatgtggactgggtcttttttggttttagtattcttatgtctattattacactttgtttatgggttatgtattttgttaatagtttcagactttggcgccgtgttaaaactttttgggcttttaatcctgaaactaatgcaatcatctctctccaggtttacggacataattattacttaccggtgatggctgcacctacaggtgttacattaacacttcttagtggtgtacttcttgttgatggccataagattgctactcgtgttcaagtgggtcagttgcctaaatatgtaatagttgctacacctagtaccacaattgtttgtgaccgtgttggtcgctctgttaatgaaacaagccagactggttgggcattctacgtccgtgctaaacatggtgatttttctggtgttgcctctcaggagggtgttttgtcagaaagagagaagttgcttcatttaatctaa
>KY554968_HumanNL63_USA_2016--
atgtct---------------------------------------------------------------------------------------------------aatagtagtgtgcctctt---------------------tcagaggtttatgtccatttacgtaactggaactttagttggaatttaattctaacgctttttatagttgtgttgcagtatgggcattataagtatagcagacttctttatggtttaaagatgtctgttttatggtgtttatggccacttgttctagctttgtctatttttgactgttttgtcaattttaatgtggactgggtcttttttggttttagtattcttatgtctattattacactttgtttatgggttatgtattttgttaatagtttcagactttggcgccgtgttaaaactatttgggcttttaatcctgaaactaatgcaatcatctctctccaggtttacggacataattattacttaccggtgatggctgcacctacaggtgttacattaacacttctcagtggtgtacttcttgttgatggccataagattgctactcgtgttcaagtgggtcagttgcctaaatatgtaatagttgctacacctagtaccacaattgtttgtgaccgtgttggtcgctctgttaatgaaacaagccagactggttgggcattctacgtccgtgctaaacatggtgatttttctggtgttgcctctcaggagggtgttttgtcagaaagagagaagttgcttcatttaatctaa
>KY983586_HumanNL63_USA_2015--
atgtct---------------------------------------------------------------------------------------------------aatagtagtgtgcctctt---------------------tcagaggtttatgtccatttacgtaactggaattttagttggaatttaattctaacgctttttatagttgtgttgcagtatgggcattataagtatagcagacttctttatggtttaaagatgtctgttttatggtgtttatggccacttgttctagctttgtctatttttgactgttttgtcaattttaatgtggactgggtcttttttggttttagtattcttatgtctattattacactttgtttatgggttatgtattttgttaatagtttcagactttggcgccgtgttaaaactttttgggcttttaatcctgaaactaatgcaatcatctctctccaggtttacggacataattattacttaccggtgatggctgcacctacaggtgttacattaacacttctcagtggtgtacttcttgttgatggccataagattgctactcgtgttcaagtgggtcagttgcctaaatatgtaatagttgctacacctagtaccacaattgtttgtgaccgtgttggtcgctctgttaatgaaacaagccagactggttgggcattctacgtccgtgctaaacatggtgatttttctggtgttgcctctcaggagggtgttttgtcagaaagagagaagttgcttcatttaatctaa
>MG428699_HumanNL63_Kenya_2010-05-19
atgtct---------------------------------------------------------------------------------------------------aatagtagtgtgcctctt---------------------tcagaggtttatgtccatttacgtaactggaactttagttggaatttaattctaacagtttttatagttgtgttgcagtatgggcattatatgtatagcagatttctttatggtttaaagatgtctgttttatggtgtttatggccacttgttctagctttgtctatttttgactgttttgtcaattttaatgtggactggatcttttttggttttagtattcttatgtctattattacactttgtttatgggttatgtattttgttaatagtttcagactttggcgccgtgtcaaaactttttgggcttttaatcctgaaactaatgcaatcatctctatccaggtttatggacataattactacttaccggtgatggctgcacctacaggtgttacattaacacttcttagtggtgtacttcttgttgatggccacaagattgctactcgtgttcaagtgggtcagttgcctaaatatgtaatagttgctacacctagtaccacaattgtttgtgaccgtgttggtcgctctgttaatgaaacaagccagactggttgggcattctacgtccgtgctaaacatggtgatttttctggtgttgcctctcaggagggtgttttgtcagaaagagagaagttgcttcatttaatctaa
>MG772808_HumanNL63_SKorea_2014-11-25
atgtct---------------------------------------------------------------------------------------------------aatagtagtgtgcctctt---------------------tcagaggtttatgtccatttacgtaactggaactttagttggaatttaattctaacgctttttatagttgtgttgcagtatgggcattataagtatagcagacttctttatggtttaaagatgtctgttttatggtgtttatggccacttgttctagctttgtctatttttgactgttttgtcaattttaatgtggactgggtcttttttggttttagtattcttatgtctattattacactttgtttatggattatgtattttgttaatagtttcagactttggcgccgtgttaaaactttttgggcttttaatcctgaaactaatgcaatcatctctctccaggtttatggacataattattacttaccggtgatggctgcacctacaggtattacattaacacttcttagtggtgtacttcttgttgatggccataagattgctactcgtgttcaagtgggtcagttgcctaaatatgtaatagttgctacacctagtaccacaattgtttgtgaccgtgttggtcgctctgttaatgaaacaagccagactggttgggcattctacgtccgtgctaaacatggtgatttttctggtgttgcctctcaggagggtgttttgtcagaaagagagaagttgcttcatttaatctaa
>MK334047_HumanNL63_China_2018-07-25
atgtct---------------------------------------------------------------------------------------------------aatagtagtgtgcctctt---------------------tcagaggtttatgtccagttacgtaactggaactttagttggaatttaattctaacagtttttatagttgtgttgcaggatgggcattataagtatagcagatttctttatggtttaaagatgtctgttttatggtgtttatggccacttgttctagctttgtctatttttgactgttttgtcaattttaatgtggactggatcttttttggttttagtattcttatgtctattattacactttgtttatgggttatgtattttgttaatagtttcagactttggcgccgtgtcaaaactttttgggcttttaatcctgaaactaatgcaatcatctctatccaggtttatggacataattactacttaccggtgatggctgcacctacaggtgttacattaacacttcttagtggtgtacttcttgttgatggccataagattgctactcgtgttcaagtgggtcagttgcctaaatatgtaatagttgctacacctagtaccacaattgtttgtgaccgtgttggtcgctctgttaatgaaacaagccagactggttgggcattctacgtccgtgctaaacatggtgatttttctggtgttgcctctcaggagggtgttttgtcagaaagagagaagttgcttcatttaatctaa
>MN026166_HumanNL63_Kenya_2018-01-29
atgtct---------------------------------------------------------------------------------------------------aatagtagtgtgcctctt---------------------tcagaggtttatgtccatttacgtaactggaactttagttggaatttaattctaacgctttttatagttgtgttgcagtatgggcattataagtttagcaaacttctttatggtttaaagatgtctattttatggtgtttatggccacttgtcctagctttgtctatttttgactgttttgtcaattttaatgtggactgggtcttttttggttttagtattcttatgtctattattacactttgtttatgggttatgtattttgttaatagtttcagactttggcgccgtgttaaaactttttgggcttttaatcctgaaactaatgcaatcatctctctccaggtttacggacataattattacttaccggtgatggctgcacctacaggtgttacattaacacttctcagtggtgtacttcttgttgatggccataagattgctactcgtgttcaagtggggcagttgcctaaatatgtaatagttgctacacctagtaccacaattgtttgtgaccgtgttggtcgctctgttaatgaaacaagccagactggttgggcattctacgtccgtgctaaacatggtgatttttctggtgttgcctctcaggagggtgttttgtcagaaagagagaagttgcttcatttaatctaa
>NC005831_HumanNL63_Netherlands_2003-01-
atgtct---------------------------------------------------------------------------------------------------aatagtagtgtgcctctt---------------------ttagaggtttatgtccatttacgtaactggaactttagttggaatttaattctaacgctttttatagttgtgttgcagtatgggcattataagtatagcagacttctttatggtttaaagatgtctgttttatggtgtttatggccacttgttctagctttgtctatttttgactgttttgtcaattttaatgtggactgggtcttttttggttttagtattcttatgtctattattacactttgtttatgggttatgtattttgttaatagtttcagactttggcgccgtgttaaaactttttgggcttttaatcctgaaactaatgcaatcatctctctccaggtttacggacataattattacttaccggtgatggctgcacctacaggtgttacattaacacttcttagtggtgtacttcttgttgatggccataagattgctactcgtgttcaagtgggtcagttgcctaaatatgtaatagttgctacgcctagtaccacaattgtttgtgaccgtgttggtcgctctgttaatgaaacaagccagactggttgggcattctacgtccgtgctaaacatggtgatttttctggtgttgcctctcaggagggtgttttgtcagaaagagagaagttgcttcatttaatctaa
>KY073745_Bat_Kenya_2010-06-21
atgtct---------------------------------------------------------------------------------------------------aacgacaccatttccaaa---------------------gaggaggtgtatcaccatcttctcaattggaattttgcgtggaacattgttctaacggttatcatcattgttctacaatatggtcattggcagtacagtcgtgtgctgtacggttttaaaatggctgtgttgtggctgctttggccgcttgtgtttgcgctctcaatctttgattgtgtcgtgaatttcaactctaattgggtctttttcgcattcagcctccttatgtccttcatcaccggtgtggtttggctaatgtatttcattaatagtttcaggttgtatcgtagggtacgctctttttgggctttcaaccctgaaactaatgctgtgatctcagttcatgtccttggcttccagtacgtgcaacctgttttggctgtacccactggcatcacactgaccttgcttaatggcaatctccttattgatggatttaaggtggcctcaggtgttcagataagcaatttaccgcaatatctgaccgtcgctaaacctaacactaccatcatctatgagagagccggaaggtcactcaatgccacgtacaactctggctgggttttctacgtgaagtctaagtttggcgactattcggctgctattggtacacatagcaacatgtcggatgctgagaaagttttacatttagtctaa
>KY073744_Bat_Kenya_2010-06-21
atgtcgacaacg---------------------------------------------------------------------------------------atgtcaaatgagagtatacctctc---------------------acagaagtttatgaacatttacgcaattggaatttcagttggaacctagttttgactgtctttctagttgtgcttcagtatggtcatttccaatatagcaagctgctctatgcactgaaaatgctagtactttggcttttatggccaatggtgcttgcgctttcaatctttgactgctgggccaattttggaaaggattgggttttcttcgcattcagcctccttatgactatcatcacactttgtttatggattatgtattttgtaaatagtttcaagttgtaccgccgggtgaagaccttttgggctttcaatcctgaaactaacgcaatcatctcgctccaagtctacgggcataactatgttcaacccgtcatgacggcaccaacaggtgtgacgctgactcttctcagcggtgtacttctcattgagggccataaggtggctattcgtgttcaggtgggtcaactgcctaaatacttaatagttgctacgccgagaaccactatcatttatgatcgtgtgggccgctccgtcaatgagtcaagtcagaccggctgggctttttatgtccgttcgaagcatggtgacttttctggtattgcgtctcaagagaatgttttatcagaaagagagaaattgctacatttagtctaa
>KY073746_Bat_Kenya_2008-08-06
atgtctaaacta------------------------------------------------------------------------------aacaaaatgtctgatggtaaaaattttactagt---------------------gaagaggtgtataatcacctcgtaaactggaactttgcctggaatattttcttgacagtagtcatcgtgatcttgcagtatgggcactggaaatacagtcgtgtgctgtatgctcttaaaatgctcgtactgtggctgttgtggccttgtgtgcttgcactatcaatttttgacactgtaatcaactttggccgtaactggggtatgttcgttgttagcctccttatgtctatcatcactgcagtgttgtggctaatgtattttgtgaatagtttcaggctctaccgtagagctcgctctttttgggctttcaaccctgaaactaatgcactaatctcagtccaaatttttggttttcagtatgtccaaccagtcatggctgttcctacgggaatcacattgacactgctcaatggcaatctccttattgatggatttaaggtggcctcaggggttcagataagcaatttaccgcaatatctgaccgtcgccaaacctaatacgaccatcatttatgagagggccggcaggtcactgaatgtcacgcacaattctggctgggtgttttatgtgaaatctaaatttggcgactattcgacgactttggatccccatagtcgcatgtcggatgctgagagagctttacatttagtctaa
>KT253269_Bat_Ghana_2011--
atgact---------------------------------------------------------------------------------------------------gatgctaatattactcag---------------------gaggagttggtaactcacctgaagaattggaattttagttggaatattattctaactattttcattgtcattcttcagtttggccattataaatactcaagaatcttttatgggctgaaaatgctagttttgtggcttctttggccacttgtacttgcactttcaatctttgacacttgggcaaactggggatccaactgggcctttgttgcattcagcctttttatggccgtatcaacactcattatgtgggtgatgtacttcgtaaacagtttcagacttttccgacgtgctcgaactttttgggcatggaatcctgaagtgaatgcaatcacagtcacaaccgtgctgggacagacgtactaccaacccattcaacaagctcctacaggcatcacggtgaccttgctgagcggcgtgctttacgtggacggacatagattggcttcaggtgttcaggttcataatttacctgagtacatgacagttgccgtgccgagcactactataatttatagtagggtcggaagatccgtaaattcacgaaacagcactggctgggttttctacgtacgagtaaagcacggtgacttttctgcagtgagctcacctacgagcaacatgacagaaaatgaaagattgcttcatttgatctaa
>KT253270_Bat_Ghana_2010--
atgact---------------------------------------------------------------------------------------------------gaagctaatattactcag---------------------gaggagttggtaactcacctgaaaaattggaattttagttggaatattattctaactattttcattgtcattcttcagtttggccattataaatactcaagaatcttttatgggctgaaaatgctagttttgtggcttttgtggccacttgtacttgcactttcaatctttgacacttgggcaaactggggatccaactgggcctttgttgcactcagcctttttatggccgtatcaacactcattatgtgggtgatgtacttcgtaaacagtttcagacttttccgacgtgctcgaactttttgggcatggaacccggaagtgaatgcaatcacagtcacgaccgtgctgggacagacgtactaccaacccattcaacaagctcctacaggcatcacggtgaccttgctgagcggcgtgctttacgtggacggacatagattggcttcaggtgttcaggttcaaaatttacctgagtacatgacagttgccgtgccgagcactactataatttatagtagggtcggaagatccgtaaattcacgaaacagcactggctgggttttctacgtacgagtaaagcacggtgacttttctgcagtgagctcaccgacgagcaacatgacagaaaatgaaagattgcttcatttgatctaa
>KY073747_Bat_Kenya_2009-06-20
atgtcg---------------------------------------------------------------------------------------------------aacaattcaattccgcag---------------------gaggagttggtaactcacctgaaaaattggaactttagttggaatataattctgactattttcattgtcattttacagtttggccattataaatactcaagagtcttctatggtttgaaaatgttagtactttggttattatggccacttgtacttgcactttcaatctttgacacttgggctaattggggaaccaattgggcctttgttgcattcagcctttttatggccgtatcaacactcattatgtgggtgatgtacttcgtaaacagtttcagacttttccgccgtgctcgaactttttgggcatggaatccggaagtgaatgcaatcacagtcacaaccgtgctgggacagacgtactaccaacccacacaacaagctcctacaggcattacggtgaccttgctgagcggtgtgctttacgtggacggacatagattggcttcaggtattcaggttcataacctacctgaatacatgtcagttgccgtgccgagtactactataatttatagtagagtcggaaggtccgtaaattcacgaaacagcacaggctgggttttctacgtacgagtaaaacacggtgacttttctgcagtcagctcacctacgagcaacatgtcagaaaatgaaagattgcttcatttaatctaa
>KY073748_Bat_Kenya_2010-06-
atgacc---------------------------------------------------------------------------------------------------gaagctaatattactcag---------------------gaggagttggtaactcacctgaagaattggaattttagttggaatattattctgactatattcatcgtcattttacagtttggccattataaatattcaagaatcttctatggattgaagatgctgattttgtggcttttatggccacttgtgcttgcactttctattttcgattcttgggcaaattggggatccaattgggcctttgttgcattcagcctttttatggccgtatcaacactcatcatgtgggtgatgtacttcgtaaacagtttcagacttttccgacgtgctcgaactttttgggcatggaatccggaagtgaatgcaatcacagtcacaaccgtgctgggacagacgtactaccaacccattcaacaagctcctacaggcattacggtgaccttgctgagcggcgtgctttacgtggacggacatagattggcttcaggtgttcaggttcataacttacctgaatacatgacagttgccgtgccgagcactactataatttatagtagggttggaaggtccgtaaattcacgaaacagcacaggctgggttttctacgttcgagtaaaacacggtgacttttctgcagtgagctctccacagagcaatatgtcagaaaatgaaagattgcttcatttgatctaa
>KT253272_Bat_Ghana_2010--
atgggt---------------------------------------------------------------------------------------------------gacaaaggtgtgttgtacaacaacaatgcctcgtgtaacgacaatatcgttacacacttgaaaaattggaattttggttggaatgttatcctaaccatattcattctaattttgcagtttggacattacaaatattccagaatcttttatggcatcaaaatgctcgtgttgtggctgttatggccacttgtactcgcattgtctatttttgacacctatgctaactggaatgagaattgggcctttgttgcattaagcctttttatggccatagccacacttattatgtgggttatgtatttcgtaaatagtttcagacttttccgtcgtgctcgaactttttgggcatggaacccggaagtgaatgcaatcacagtcacaaccgtgctgggacagacttactaccaacctactctacaagcccccacagggattacagtaaccctgttgagcggtgttctttacgtggacggccatagaatcgcttcaggtattcaggttcataatttacctgagtacatgtcggttgccgtgccgagcactactattatttatagtagggtcgggaggtctgtcaattcacgtaacaacacaggttggatgttttatgtcagagtaaagcacggtgacttttctgcagtgagctctccacagagcaatatgacagaaaatgagcgattgcttcatttagtctaa
>KT253271_Bat_Ghana_2011--
atgggt---------------------------------------------------------------------------------------------------gacaacgat---------------------acgtgtaatgacactatcgtcacacacttgaaaaattggaattttggttggaatgttattctaaccatttttattctaattttgcagtttggacattacaagtattccagaattttctatggtgtcaaaatgcttgtgttgtggcttttatggccacttgtgcttgctttgtcaatttttgacacatacgctaactggaatgagaactgggcctttgttgctttaagcctttttatggctatagccacatttgttatgtgggttatgtattttgtaaacagtttcagacttttccgacgtgctcgcactttttgggcatggaatccggaggtgaatgcaatcacagtcacaaccgtgctgggacagacttactaccaacctactcaacaagcgcctacagggatcacagtaaccctgttgagcggtgttctttacgtggacggccatagaatcgcttcaggtattcaggttcataatttacctgagtacatgtcggttgccgtgccgagcactactattatttatagtagggtcgggaggtctgtcaattcacgtaacaacacaggttggatgttttatgtcagagtaaagcacggtgacttttctgcagtgagctctccacagagcaatatgacagaaaatgagagattgcttcatttagtctaa
>KJ857398_Porcine_SKorea_2013--
atgact---------------------------------------------------------------------------------------------------aacggttctattcctgtt---------------------gatgaggtgattcaacaccttagaaactggaatttcacatggaatatcatactgacgatactacttgtagtgcttcagtatggccattacaagtactctgcgttcttgtatggtgtcaagatggctattctatggatactttggcctcttgtgttagcactgtcactttttgatgcatgggctagctttcaggtcaattgggtcttttttgctttcagcatccttatggcttgcatcactcttatgctggggataatgtactttgtcaatagcattcggctgtggcgcaggacacattcttggtggtctttcaaccctgaaacagacgcgcttctcactacttctgtgatgggccgacaggtctggattccagtgcttggagcaccaactgggggaacgctaacactccttagtggtacattgcttgtagagggctataaggttgctactggcgtacaggtaagtcaattacctaatttcgtcacagtcgccaaggccactacaacaattgtctacggacgtgttggtcgttcagtcaatgcttcatctggcactggttgggctttctatgtccggtccaaacacggcgactactcagctgtgagtaatccgagttcggttctcacagatagtgagaaagtgcttcatttagtctaa
>KT027418_Porcine_Italy_2008-02-04
------------------------------------------------------------------------------------------------------------------------------------------------------------------------------------acatggaatatcatactgacgatactacttgtagtgcttcagtatggccattacaagtactctgtgttcttgtatggtgtcaagatggctattctatggatactttggcctcttgtgttggcactgtcactttttgatgcatgggctagctttcaggtcaactgggtctttttttctttcagcatccttatggcttgcatcactcttatgctgtggataatgtactttgtcaatagcattcggttgtggcgcaggacacattcttggtggtctttcaatcctgaaacagattcgcttctcactacttctgtgatgggccgacaagtctgcattccagtgcttggagcaccaactggtgtaacgctaacactccttagtggtacattgcttgtagagggctataaggttgctactggcgtacaggtaagtcaattacctaatttcgtcacagtcgccaaggccactacaacaatcgtctacggacgtgttggtcgttcagtcaatgcctcatctggc---------------------------------------------------------------------------------------------------------
>KT803840_Porcine_China_2013-11-05
---------------------------------------------------------------------------------------------------------------------------------------------------------------------------------------------------------------------------------------------------------------------------gctattctatggatactttggcctcttgtgttagcactgtcactttttgatgcatgggctagctttcaggtcaattgggtcttttttgctttcagcatccttatggcttgcatcactcttatgctgtggataatgtactttgtcaatagcattcggttgtggcgcaggacacattcttggtggtctttcaatcctgaaacagacgcgcttctcactacttctgtgatgggccgacaggtctgcattccagtgcttggagcaccaactggtgtaacgctaacactccttagtggtacattgcttgtagagggctataaggttgctactggcgtacaggtaagtcaattacctaatttcgtcacagtcgccaaggccactacaacaattgtctacggacgtgttggtcgttcagtcaatgcttcatctggcactggttgggctttctatgtccggtccaaacacggcgggtgctcagctgtgagtaatccgggttcggttctcacagatagtgagaaagtg---------------
>MH052684_Porcine_SKorea_2017-12-
atgtct---------------------------------------------------------------------------------------------------aacggtactattcccgtt---------------------gatgaggtgattcaacaccttagaaactggaatttcacatggaatatcatactgacgatactacttgtagtgcttcagtatggccattacaaatactctgcgttcttgtatggtgtcaagatggctattctatggatactttggcctcttgtgttagcactgtcactttttgatgcatgggctagctttcaggtcaattgggtcttttttgctttctgcatccttatggcttgcatcactcttatgctgtggataatgtactttgtcaatagcattcggttgtggcgcagaacccattcttggtggtctttcaatcctgaaacaaacacgcttctcactacttctgtgatgggccgacaggtctgcattccagtgcttggagcaccaactggtgtaacgctaacactccttagtggtacattgcttgtagagggctataaggttgctactggcgtacaggtaagtcaattacctaatttcgtcacagtcgccaaggccactacaacaattgtctacggacgtgttggtcgttcagtcaatgcttcatctggcactggttgggctttctatgtccggtccaaacacggcgactactcagctgtgagtaatccgagttcggttctcacagatagtgagaaagtgcttcatttagtctaa
>FJ196168_Porcine_Thailand_2008-01-
atgtct---------------------------------------------------------------------------------------------------aacggttctattcccgtt---------------------gatgaggtgattcaacaccttagaaactggaatttcacatggaatatcatactgacgatactacttgtagtgcttcagtatggccattacaagtactctgcgttcttgtatggtgtcaagatggctattctatggatactttggcctcttgtgttagcactgtcactttttgatgcatgggctagctttcaggtcaattgggtcttttttgctttcagcatccttatggcttgcatcactcttatgctgtggataatgtactttgtcaatagcattcggttgtggcgcaggacacattcttggtggtctttcaatcctgaaacagacgcgcttctcactacttctgtgatgggccgacaggtctgcattccagtgcttggagcaccaactggtgtaacgctaacactccttagtggtacattgcttgtagagggctataaggttgctactggcgtacaggtaagtcaattacctaatttcgtcacagtcgccaaggccactacaacaattgtctacggacgtgttggtcgttcagtcaatgcttcatctggcactggttgggctttctatgtccggtccaaacaccgcgactactcaactgtaaataatctcaatttcgttctcacaaatagtgagaaagtggaaaa----------
>AF019893_Porcine_Korea_1997--
atgtct---------------------------------------------------------------------------------------------------aacggttctattcccgtt---------------------gatgaggtgattcaacaccttagaaactggaatttcacatggaatatcatactgacgatactacttgtagtgctacagtatggccattacaagtactctgcgttcttgtatggtgtcaagatggctattctatggatactttggcctcttgtgttggcactgtcactttttgacgcatgggctagcttccaggtcaactgggtctttttcgctttcagcatccttatggcttgcatcactcttatgctgtggataatgtattttgtcaatagcattcggttgtggcgcaggacacattcttggtggtctttcaatcctgaaactgacgcgcttctcactacttctgtgatgggccgacaggtctgcattccagtgcttggagacccaactggtgtaacgctaacactccttagtggtacattgcttgtagagggctataaggttgctactggcgtacaggtaagtcaattacctaatttcgtgacagtccgcaaggccactacaacaattgtctacggacgtgttggtcgttcagtcaatgcttcatctggcactggttgggcattctatgtccggtcaaaacacggcgactactcagctgtgagtaatccgagtgcggttctcacggatagtgagaaagtgcttcatttagtctaa
>FJ196178_Porcine_Thailand_2008-03-
atgtct---------------------------------------------------------------------------------------------------aacggttctattcccgtt---------------------gatgaggtgattcaacaccttagaaactggaatttcacatggaatatcatactgacgatactacttgtagtgcttcagtatggccattacaagtactctgcgttcttgtatggtgtcaagatggctattctatggatactttggcctcttgtgttagcactgtcactttttgatgcatgggctagctttcaggtcaattgggtcttttttgctttcagcatccttatggcttgcatcactcttatgctgtggataatgtactttgtcaatagcattcggttgtggcgcaggacacattcttggtggtctttcaatcctgaaacagacgcgcttctcactacttctgtgatgggccgacaggtctgcattccagtgcttggagcaccaactggtgtaacgctaacactccttagtggtacattgcttgtagagggctataaggttgctactggcgtacaggtaagtcaattacctaatttcgtcacagtcgccaaggccactacaacaattgtctacggacgtgttggtcgttcagtcaatgcttcatctggcactggttgggctttctatgtccggtccaaacacggcgactactcaactgtgagtaatccgagttcggttctcacagatagtggagaga-----------------
>FJ687453_Porcine_SKorea_2003-11-
atgtct---------------------------------------------------------------------------------------------------aacggttccattcccatt---------------------gatgaggtgattgaacaccttagaaactggaatttcacatggaatatcatactgacgatactacttgtagtgcttcagtatggccattacaagtactctgtgttcttgtatggcgtcaagatggctattctatggatactttggcctcttgtgttggcactatcactttttgatgcatgggctagcttccaggtcaactgggtctttttcgctttcagcatccttatggcttgcatcacccttatgctgtggataatgtattttgtcaatagcattcggttgtggcgcaggacacattcttggtggtctttcaatcctgaaactgacgcgcttctcactacgtctgtgatgggccgacaggtctgcattccagtgcttggagcaccaactggtgtaacgctaacactccttagtggtacattgcttgtagagggctataaggttgctactggcgtacaggtaagtcaattacctaatttcgtcacagtcgccaaggccactacaacaattgtctatgtacgtgttggtcgttcagttaatgcttcatctggcactggttgggctttctatgtccggtcaaaacacggcgactactcagctgtgagtaatccgagtgcggttctcacagatagtgagaaagtgcttcatttagtctaa
>JN083784_Porcine_China_2011-02-
atgtct---------------------------------------------------------------------------------------------------aacggttttattcccgtt---------------------gatgaggtgattgaacaccttagaaactggaatttcacatggaatatcatactgacgatactacttgtagtgcttcagtatggccattacaagtactctgtgttcttgtatggtgtcaagatggctattctatggatactttggcctcttgtgttagcactgtcactttttgatgcatgggctagctttcaggtcaactgggtctttttcgctttcagcatccttatggcttgcatcactcttatgctgtggataatgtattttgttaatagcattcggttgtggcgcaggacacattcttggtggtctttcaatcctgaaacagacgcgcttctcactacttctgtgatgggccgacaggtctgcattccagtgcttggagcaccaactggtgtaacgctaacactccttagtggtacattgcttgtagagggctataaggttgctactggcgtacaggtaagtcaattacctgatttcgtcacagtcgccaaggccactacaacaattgtctacggacgtgttggtcgttcagtcaatgcttcatctagcactggttgggctttctatgtccggtccaaacacggcgactactcagctgtgagtaatccgagttcggttctcacagatagtgagaaagtgcttcatttagtctaa
>JN089743_Porcine_China_2011-03-
atgtct---------------------------------------------------------------------------------------------------aacggttctattcccgtt---------------------gatgaggtgattgaacaccttagaaactggaatttcacatggaacatcatactgacgatactacttgtagtgcttcagtatggccattacaagtactctgtgttcttgtatggtgtcaagatggctattctatggatactttggcctcttgtgttagcactgtcactttttgatgcatgggctagctttcaggtcaactgggtcttttttgctttcagcatccttatggcttgcatcactcttatgctgtggataatgtactttgtctatagcattcggttgtggcgcaggacacattcttggtggtctttcaatcctgaaactgacgcgcttctcactacttctgtgatgggccgacaggtctgcattccagtgcttggagcaccaactggtgtaacgctaacactccttagtggtacattgcttgtagagggctataaggttgctactggcgtacaggtaagtcaattacctaatttcgtcacagtcgccaaggccactacaacaattgtctatggacgtgttggtcgttcagtcaatgcttcatctagcactggttgggctttctatgtccggtccaaacacggcgactactcagctgtgagtaacccgagtgcggttctcacagatagtgagaaagtgcttcatttagtctaa
>JN547228_Porcine_China_1986--
atgtct---------------------------------------------------------------------------------------------------aacggttctattcccgtt---------------------gatgaggtgattgaacaccttagaaactggaatttcacatggaatatcatactgacgatactacttgtagtgcttcagtatggccattacaagtactctgtgttcttgtatggtgtcaagatggctattctatggatactttggcctcttgtgttggcactgtcactttttgatgcatgggctagcttccaggtcaactgggtctttttcgctttcagcatccttatggcttgcatcacccttatgctgtggataatgtattttgtcaatagcattcggttgtggcgcaggacacattcttggtggtctttcaatcctgaaactgacgcgcttctcactacttctgtgatgggccgacaggtctgcattccagtgcttggagcaccaactggtgtaacgctaacactccttagtggtacattgcttgtagagggctataaggttgctactggcgtacaggtaagtcaattacctaatttcgtcacagtcgccaaggccactacaacaattgtctatggacgtgttggtcgttcagtcaatgcttcatctggcactggttgggctttctatgtccggtcaaaacacggcgactattcagctgtgagtaatccgagttcggttctcacagatagtgaggaagtgcttcatttagtctaa
>JQ390541_Porcine_China_2011-11-
atgtct---------------------------------------------------------------------------------------------------aacggttctattcccgtt---------------------gatgaggtgattcaacaccttagaaactggaatttcacatggaacatcatactgacgatactacttgtagtgcttcagtatggccattacaagtactctgcgttcttgtatggtgtcaagatggctattctatggatactttggcctcttgtgttggcactttcactttttgatgcatgggctagctttcaggtcaactgggtcttttttgctttcagcatccttatggcttgcatcactcttatgctgtggataatgtactttgtcaatagcatccggttgtggcgcaggacacattcttggtggtctttcaatcctgaaacagacgcgcttctcactacttctgtgatgggccgacaggtctgtattccagtgcttggagcaccaactggtgtaacgctaacactccttagtggtacattgcttgtagagggctataaggttgctactggcgtacaggtaagtcaattacctaatttcgtcacagtcgccaaggccactacaacaattgtctatggacgtgttggtcgttcagtcaatgcttcatctagcactggttgggctttctatgtccggtcaaaacacggcgactactcagctgtgagtaatccgagtgcggttctcacagatagtgagaaagtgcttcattaagttcta
>KJ857382_Porcine_SKorea_2005--
atgtct---------------------------------------------------------------------------------------------------aacggttctattccagtt---------------------gatgaggtgattcaacaccttagaaactggaatttcacatggaatatcatactgacgatactacttgtagtgcttcagtatggccattacaagtattctgtgctcttgtatggtgtcaagatggctattctatggatactctggcctcttgtgttggcactgtcactctttgacgcatgggctagctttcaggtcaactgggtctttttcgctttcagcatccttatggcttgcatcactcttatgctgtggataatgtactttgtcaatagcattcggttgtggcgcaggacacattcttggtggtctttcaatcctgaaacagacgcgcttctcactacttctgtgatgggccgacaggtctgcattccagtgcttggagcaccaactggtgtaacgctaacactccttagtggtacattgcttatagagggctataaggttgctactggcgtacaggtaagtcaattacctaatttcgtcacagtcgccaaggccactacaacaattgtctacggacgtgttggtcgttcagtcaatgcttcatctggcactggttgggctttctatgtacggtcaaagcacggcgactactcagctgtgagtaatccgagtgcggttctcacagatagtgagaaagtgcttcatttagtctaa
>KJ857386_Porcine_SKorea_2010--
atgtct---------------------------------------------------------------------------------------------------aacggttctattcccgtt---------------------gatgaggtgattcaacaccttagaaattggaatttcacatggaatatcatactgacgatactacttgtagtgcttcagtatggccattacaagtactctgcgttcttgtatggtgtcaagatggctattctatggatactttggcctcttgtgttagcactgtcactttttgatgcatgggctagctttcaggtcaattgggtcttttttgcttttagcatccttatggcttgcatcactcttatgctgtggataatgtactttgtcaatagcattcggctgtggcgcaggacacattcttggtggtctttcaatcctgaaacagacgcgcttctcactacttctgtgatgggccgacaggtctgcattccagtgcttggagcaccaactggtgtaacgctaacactccttagtggtacattgcttgtagagggctataaggttgctactggcgtacaggtaagtcaattacctaatttcgtcacagtcaccaaggccactacaacaattgtctacggacgtgttggtcgttcagtcaatgcttcatctggcactggttgggctttctatgttcggtccaaacacggcgactactcagctgtgagtaatccgagttcggttctcacagatagtgagaaagtgcttcatttagtctaa
>KP768390_Porcine_Taiwan_2007-02-25
atgtct---------------------------------------------------------------------------------------------------aacggttctattcccgtt---------------------gatgaggtgattgaacaccttagaaactggaatttcacatggaatatcatactgacgatactacttgtagtgcttcagtatggccattacaagtactctgtgctcttgtatggtgtcaagatggctattctatggatactttggcctcttgtgttggcactatcactttttgatgcatgggctagctttcaggtcaactgggtctttttcgctttcagcatccttatggcttgcatcacccttatgctgtggataatgtattttgtcaatagcattcggttgtggcgcaggacacactcttggtggtctttcaatcctgaaactgacgcgcttctcactacctctgtgatgggccgacaggtctgcattccagtgcttggagcaccaactggtgtaacgctaacactccttagtggtacattgcttgtagagggctataaggttgctactggcgtacaggtaagtcaattacctaatttcgtcacagtcgccaaggccactacaacaattgtctatgcacgtgttggtcgttcagtcaatgcttcatctggcactggttgggctttctatgtccggtcaaaaaacggcgactactcagctgtgagtaatccgagttcggttctcacagatagtgagaaagtgcttcatttagtctaa
>KR095279_Porcine_China_2015-01-27
atgtct---------------------------------------------------------------------------------------------------aacggttctattcccgtt---------------------gatgaggtgattcaacaccttacaaactggaatttcacatggaatatcatactgacgatactacttgtagtgcttcagtatggccattacaagtactctgtgttcttgtatggtgtcaagatggctattctatggatactttggcctcttgtgttagcactgtcactttttgacgcatgggctagctttcaggtcaattgggtcttttttgctttcagcatccttatggcttgcatcactcttatgctgtggataatgtattttgtcaatagcattcggttgtggcgcaggacacattcttggtggtctttcaatcctgaaactgacgcgcttctcactacttctgtgatgggccgacaggtctgcattccagtgcttggagcaccaactggtgtaacgctaacactccttagtggtacattgcttgtagagagctataaggttgctactggcgtacaggtaagtcaattacctagtttcgtcacagtcgccaaggccactacaacaattgtctacggacgtgttggtcgttcagtcaatgcttcatctggcactggttgggctttctatgtccggtccaaacacggcgactattcagctgtgagtaatccgagttcggttctcacagatagtgagaaagtgcttcatttagtctaa
>KT323979_Porcine_China_1998--
atgtct---------------------------------------------------------------------------------------------------aacggttttattcccgtt---------------------gatgaggtgattgaacaccttagaaactggaatttcacatggaatatcatactgacgatactacttgtagtgcttcagtatggccattacaagtactctgtgttcttgtatggtgtcaagatggctattctatggatactttggcctcttgtgttggcactgtcactttttgatgcatgggctagcttccaggtcaactgggtctttttcgctttcagcatccttatggcttgcatcactcttatgctgtggataatgtattttgtcaatagcattcggttgtggcgcaggacacattcttggtggtctttcaatcctgaaactgacgcgcttctcactacttctgtgatgggccgacaggtctgcattccagtgcttggagcaccaactggtgtaacgctaacactccttagtggtacattgtttgtagagggctataaggttgctactggcgtacaggtaagtcaattgcctgatttcgtcacagtcgccaaggccactacaacaattgtctatggacgtgttggtcgttcagtcaatgcttcatctggcactggttgggctttctatgtccggtcaaaacacggcgactactcagctgtgagtaatccgagtgcggttctcacagatagtgagaaagtgcttcatttagtctaa
>KY619828_Porcine_Japan_2014--
atgtct---------------------------------------------------------------------------------------------------aacggttttattcccgtt---------------------gatgaggtggttcaacaccttagaaactggaattttacatggaatatcatactgacgatactacttgtagtgcttcagtatggccattacaagtactctgcgttcttgtatggtgtcaagatggctattctatggatactctggcctcttgtgttggcactgtcactttttgatgcatgggctagcttccaggtcaattgggtcttttttgctttcagcatccttatggcttgcatcactcttatgctgtggataatgtattttgtcaatagcattcggttgtggcgcaggacacattcttggtggtctttcaatcctgaaactgacgcgcttctcactacttctgtgatgggccgacaggtctgcattcctgtgcttggggcaccaactggtgtaacgctaacactccttagtggtacattgtttgtagagggctataaggttgctactggcgtacaggtaagtcaattacctaatttcgtcacagtcgccaaggccactacaacaattgtctatggacgtgttggtcgttcagtcaatgcttcatctggcactggttgggctttctatgtccggtctaaacacggcgactactcagctgtgagtaatccgagtgcggtcctcacagatagtgagaaagtgcttcatttagtctaa
>LT906581_Porcine_Belgium_1978--
atgtct---------------------------------------------------------------------------------------------------aacggttctattcccgtt---------------------gatgaggcgattgaacaccttagaaactggaatttcacatggaatatcatactgacgatactacttgtagtgcttcagtatggccattacaagtactctgtgttcttgtatggtgtcaagatggctattctatggatactttggcctcttgtgttggcactgtcactttttgacgcatgggctagcttccaggtcaactgggtctttttcgctttcagcatccttatggcttgcatcactcttatgctgtggataatgtattttgtcaatagcattcggttgtggcgcaggacacattcttggtggtctttcaatcctgaaactgacgcgcttctcactacttctgtgatgggccgacaggtctgcattccagtgcttggagcaccaactggtgtaacgctaacactccttagtggtacattgcttgtagagggctataaggttgctactggcgtacaggtaattcaattacctaatttcgtcacagtcgccaaggccactacaacaattgtctacggacgtgttggtcgttcagtcaatgcttcatctggcactggttgggctttctatgtccggtcaaaacacggcgactattcagctgtgagtaatccgagtgcggttctcacagatagtgagaaagtgcttcatttagtctaa
>LT906582_Porcine_UK_1987--
atgtct---------------------------------------------------------------------------------------------------aacggttctattcccgtt---------------------gatgaggtgattgaacaccttagaaactggaatttcacatggaatatcatactgacgatactacttgtagtgcttcagtatggccattacaagtactctgtgttcttgtatggtgtcaagatggctattctatggatactttggcctcttgtgttggcactgtcactttttgacgcatgggctagcttccaggtcaactgggtctttttcgctttcagcatccttatggcttgcatcactcttatgctgtggataatgtattttgtcaatagcattcggttgtggcgcaggacacattcttggtggtctttcaatcctgaaactgacgcgcttctcactacttctgtgatgggccgacaggtctgcattccagtgcttggagcaccaactggtgtaacgctaacactccttagtggtacattgcttgtagagggctataaggttgctactggcgtacaggtaagtcaattacctaatttcgtcacagtcgccaaggccactacaacaattgtctacggacgtgttggtcgttcagtcaatgcttcatctggcactggttgggctttctatgtccggtcaaaacacggcgactattcagctgtgagtaatccgagtgcggttctcacagatagtgagaaagtgcttcatttagtctaa
>LT906620_Porcine_Belgium_1980--
atgtct---------------------------------------------------------------------------------------------------aacggttctattcccgtt---------------------gatgaggtgattgaacaccttagaaactggaatttcacatggaatatcatactgacgatactacttgtagtgcttcagtatggccattacaagtactctgtgttcttgtatggtgtcaagatggctattctatggatactttggcctcttgtgttggcactgtcactttttgacgcatgggctagcttccaggtcaactgggtctttttcgctttcagcatccttatggcttgcatcactcttatgctgtggataatgtattttgtcaatagcattcggttgtggcgcaggacacattcttggtggtctttcaatcctgaaactgacgcgcttctcactacttctgtgatgggccgacaggtctgcattccagtgcttggagcaccaactggtgtaacgctaacactccttagtggtacattgcttgtagagggctataaggttgctactggcgtacaggtaagtcaattacctaatttcgtcacagtcgccaaggccactacaacaattgtctacggacgtgttggtcgttcagtcaatgcttcatctggcactggttgggctttctatgtccggtcaaaacacggcgactattcagctgtgagtaatccgagtgcggttctcacagatagtgagaaagtgcttcatttagtctaa
>MF577027_Porcine_Russia_2008--
atgtct---------------------------------------------------------------------------------------------------aacgattctattcccgtt---------------------gaagaggtgattcaacaccttagaaactggaatttcacatggaatatcatactgacgatactactcttagtgcttcagtatggccattacaagtactccgtgttcttgtatggtgtcaaaatggctattctatggatactttggcctcttgtgttggcactgtcactttttgacgcatgggccagcttccaggtcaactgggtctttttcgctttcagcatccttatggcctgcatcactcttatgctgtggataatgtattttgtcaatagcattcgcttgtggcgcaggacacattcctggtggtcttttaatcctgaaactgatgcgcttctcactacttctgtgatgggccgacaggtatgcattccagtgcttggagcaccaactggtgtaacgctaacactccttagtggtacattgcttgtagagggctataaggttgctactggcgtacaggtaagtcaattacctaatttcgtcacagtcgccaaggccactacaacaattgtctacggacgtgttggtcgttcagtcaatgcttcgtctggcactggttgggctttctatgtacggtcaaaacacggcgactactcagctgtgagtaatccgagtgcggttctcacagatagtgagaaagtgcttcatttagtctaa
>MH052689_Porcine_SKorea_2017-04-
atgtct---------------------------------------------------------------------------------------------------aacggttccattcccgtt---------------------gatgaggtgattcaacaccttagaaactggaatttcacatggaatatcatactgacgatactacttgtagtgcttcagtatggccattacaagtactctgtgttcttgtatggtgtcaagatggctattctatggatactttggcctcttgtgttagctctgtcactttttgatgcatgggctagctttcaggtcacttgggtcttttttgctttcagcatccttatggcttgcatcactcttatgctgtggataatgtactttgtcaatagccttcgattgtggcgcaggacacattcttggtggtctttcaatcctgaaacagacgcggctctcactacttctttgatgggccgacaggtttgcattccagtgcttggagcaccaactggtgtaacgctaacactccttagtggtacattgcttgtagagggctataaggttgctactggcgtacaggtaagtcaattacctaatttcgtcacagtcgccaaggccactacaacaattgtctacggacgtgttggtcgttcagtcaatgcttcatctggcactggttgggctttctatgtccggtccaaacacggcgactactcagctgtgagtaatccgagtgcggttctcacagatagtgagaaagtgcttcatttagtctaa
>MH061338_Porcine_China_2017-09-09
atgtct---------------------------------------------------------------------------------------------------aacggttctattcccgtt---------------------gatgaggtgattcaacaccttagaaactggaatttcacatggaatatcatactgacgatactacttgtagtgcttcagtatggccactacaagtactctgtgttcttgtatggtgtcaagatggctattctatggatactttggcctcttgtgttagcactgtcactttttgatgcatgggctagctttcaggtcaattgggtcttttttgctttcagcatccttatggcttgcatcactcttatgctgtggataatgtactttgtcaacagcattcggttgtggcgcaggacacattcttggtggtctttcaatcctgaaacagacgcgcttctcactacttctgtgatgggccgacagatctgcattccagtgcttggagcaccaactggtgtaacgctaacactccttagtggtacattgcttgtagagggctataaggttgctactggcgtacaggtaagtcaattacctaatttcgtcacagtcgccaaggccactacaacaattgtctacggacgtgttggtcgttcagtcaatgcttcttctggcactggttgggctttctatgtccggtcgaaacacggcgactactcagctgtgagtaatccgagttcggttctcacagatagtgagaaagtgcttcatttagtctaa
>MH726407_Porcine_China_2017-02-25
atgtct---------------------------------------------------------------------------------------------------aacggttctattcccgtt---------------------gatgaggtgattcaacaccttagaaactggaatttcacatggaatatcatactgacgatactacttgtagtgcttcagtatggccattacaagtactctgtgctcttgtatggtgtcaagatggctattctatggatactttggccccttgtgttagcactgtcactttttgatgcatgggctagctttcaggtcaattgggtctttttttctttcagcatccttatggcttgcatcactcttatgctgtggataatgtactttgtcaatagcattcggttgtggcgcaggacacattcttggtggtctttcaatcctgaaacagacgcgcttctcactacttctgtgatgggccgacaggtctgcattccagtgcttggagcaccaactggtgtaacgctaacactccttagtggtacattgcttgtagagggctataaggttgctactggcgtacaggtaagtcaattacctaatttcgtcacagtcgccaaggccactacaacaattgtctatggacgtgttggtcgttcagtcaatgcttcatctagcactggttgggctttctatgttcggtcaaaacacggcgactactcagctgtgagtaatccgagtgcggttctcacagatagtgagaaagtgcttcatttagtctaa
>MK032690_Porcine_SKorea_2018-04-
atgtct---------------------------------------------------------------------------------------------------aacggttctattcccgtt---------------------gatgaggtgattcaacaccttagaaactggaatttcacatggaacatcatactgacgatactacttgtagtgcttcagtatggccattacaagtactctgcgttcttgtatggtgtcaagatggttattctatggatactttggcctcttgtgttagcactgtcactttttgatgcatgggctagctttcaggtcaactgggtcttttttgctttcagcatccttatggcttgcatcactcttatgctgtggataatgtactttgtcaatagcattcggttgtggcgcaggacacattcttggtggtctttcaatcctgaaacagacgcgcttctcactacttctgtgatgggccgacagttctgcattccagtgcttggagcaccaactggtgtaacgctaacactccttagtggtacattgcttgtagagggctataaggttgctactggcgtacaggtaagtcaattacctaatttcgtcacagtcgccaaggccactacaacaattgtctacggacgtgttggtcgttctatcaatgcttcatctggcactggttgggctttctatgtccggtccaaacacggcgactactcagctgtgagtaatccgaattcggttctcacagatagtgagaaagtgcttcatttagtctaa
>MK032691_Porcine_SKorea_2018-04-
atgtct---------------------------------------------------------------------------------------------------aacggttctattcccgtt---------------------gatgaggtgattcaacaccttagaaactggaatttcacatggaatatcatactgacgatactacttgtagtgcttcagtatggccattacaagtactctgttttattgtatggtgtcaagatggctattctatggatactttggcctcttgtgttagcactgtcactttttgatgcatgggctagctttcaggtcaattgggttttttttgctttcagcatccttatggcttgcatcactcttatgctgtggataatgtactttgtcaatagcattcggttgtggcgcaggacacattcttggtggtctttcaatcctgaaacagatgcgcttctcactacttcagtgatgggccgacaggtctgcattccagtgcttggagcaccaactggtgtaacgctaacactccttagtggtacattgcttgtagagggctataaggttgctactggcgtacaggtaagtcaattacctaatttcgtcacagtcgccaaggccactacaacaattgtctatggacgtgttggtcgttcagtcaatgctgcatctggcactggttgggctttctatgtccggtccaaacacggcgactactcagctgtgagtaatccgagttcggttctcacagatagtgagaaagtgcttcatttagtctaa
>Z24733_Porcine_Belgium/UK_1977-01-01
atgtct---------------------------------------------------------------------------------------------------aacggttctattcccgtt---------------------gatgaggtgattgaacaccttagaaactggaatttcacatggaatatcatactgacgatactacttgtagtgcttcagtatggccattacaagtactctgtgttcttgtatggtgtcaagatggctattctatggatactttggcctcttgtgttggcactgtcactttttgacgcatgggctagcttccaggtcaactgggtctttttcgctttcagcatccttatggcttgcatcactcttatgctgtggataatgtattttgtcaatagcattcggttgtggcgcaggacacattcttggtggtctttcaatcctgaaactgacgcgcttctcactacttctgtgatgggccgacaggtctgcattccagtgcttggagcaccaactggtgtaacgctaacactccttagtggtacattgtttgtagagggctataaggttgctactggcgtacaggtaagtcaattacctaatttcgtcacagtcgccaaggccactacaacaattgtctacggacgtgttggtcgttcagtcaatgcttcatctggcactggttgggctttctatgtccggtcaaaacacggcgactattcagctgtgagtaatccgagtgcggttctcacagatagtgagaaagtgcttcatttagtctaa
>LT897799_Porcine_Germany_1978--
atgtct---------------------------------------------------------------------------------------------------aacggttctattcccgtt---------------------gatgaggtgattgaacaccttagaaactggaatttcacatggaatatcatactgacgatactacttgtagtgcttcagtatggccattacaagtactctgtgttcttgtatggtgtcaagatggctattctatggatactttggcctcttgtgttggcactgtcactttttgacgcatgggctagcttccaggtcaactgggtctttttcgctttcagcatccttatggcttgcatcactcttatgctgtggataatgtattttgtcaatagcattcggttgtggcacaggacacattcttggtggtctttcaatcctgaaactgacgcgcttctcactacttctgtgatgggccgacaggtctgcattccagtgcttggagcaccaactggtgtaacgctaacactccttagtggtacattgcttgtagagggctataaggttgctactggcgtacaggtaagtcaattacctaatttcgtcacagtcgccaaggccactacaacaattgtctacggacgtgttggtcgttcagtcaatgcttcatctggcactggttgggctttctatgtccggtcaaaacacggcgactattcagctgtgagtaatccgagtgcggttctcacagatagtgagaaagtgcttcatttagtctaa
>LT905450_Porcine_Belgium_1977--
atgtct---------------------------------------------------------------------------------------------------aacggttctattcccgtt---------------------gatgaggtgattgaacaccttagaaactggaatttcacatggaatatcatactgacgatactacttgtagtgcttcagtatggccattacaagtactctgtgttcttgtatggtgtcaagatggctattctatggatactttggcctcttgtgttggcactgtcactttttgacgcatgggctagcttccaggtcaactgggtctttttcgctttcagcatccttatggcttgcatcactcttatgctgtggataatgtattttgtcaatagcattcggttgtggcgcaggacacattcttggtggtctttcaatcctgaaactgacgcgcttctcactacttctgtgatgggccgacaggtctgcattccagtgcttggagcaccaactggtgtaacgctaacactccttagtggtacattgcttgtagagggctataaggttgctactggcgtacaggtaagtcaattacctaatttcgtcacagtcgccaaggccactacaacaattgtctacggacgtgttggtcgttcagtcaatgcttcatctggcactggttgggctttctatgtccggtcaaaacacggcgactattcagctgtgagtaatccgagtgcggttctcacagatagtgagaaagtgcttcatttagtctaa
>HQ728484_Bat_Kenya_2006-08-
atgattaagtttatttctttgttatgcgcttttgtaggcgttatagtagcggatgacaatggtaat------accaccgctattcctccaacaactaca------cctcagcaaataccgctg---------------------aaagaagttgttgagcatttacgaaactggaacttcagctggaacatagtgcttactatctttttgatagtaatgcagtatggacatttcaaatactcgaccatattgtatggtttgaaaatgcttgtgctttggctcttgtggcctctagtgttggcactctcaattttcgatgcatggtcgacatttgggcagaagtgggttatgtttgcttttagcatcgttatggcctgcacaacacttgtgctgtggttgatgtatttcatcaacagtttcaggctttatagaagaacacagtcattctgggcttttaacccagaaactgatgccataattacaatctctgttttcggaaagacaatcgctattccagtgctgacacctccgacaggcattacgttgacagttcttagtggaaagctccttgtggagggcataccggttgctaacggaatcacggtaggacaactacctgaattcgtaactgttgccaaagctaccactacaattatctatcgacgtgccggaaggtcactcaatgctaaaacccagactgggtgggcattttatgtacgtgctaagaatggcgactattctgctgttatgacaatggcagattcattttccgaaaatgaaagattgttacatttagtttaa
>EU420137_Bat_HKong_2006-03-
atgattaagtacattattctattttgcgccttcttaggcgttatgtatgcagaagaagctaatgct------actactgctacacctcccactactaca------ccacagcaaataccgctg---------------------caggaagtaatggaacatttaagaaactggaacttcagctggaacatagtgcttactgtctttttgatagtaatgcagtatggtcatttcaaatactcgaccattttgtatggtttgaaaatgcttgtactttggcttttgtggccacttgtgcttgcactctcaattttcgatgcatggtcgacatttgggcagaagtgggttatgtttgcttttagcatcgttatggcctgcacaacactagtgctgtggttgatgtatttcatcaacagtttcaggctttatagaagaacacaatcattctgggcttttaacccagaaactgatgccataattacaatctctgtttttggaaagacagtcgctattcctgtactgacacctccgactggcattacgttgacagttcttagtggaaagctccttgtggagggcataccggttgctaacggaatcacggtgggacaactacctgaattcgtaactgttgccaaagctaccactacaattatctatcgacgtgccggaaggtcacttaatgcgaaaacccagactgggtggtcgttttacgtgcgtgctaagaatggcgactattctgctgttatgacgatggcagattcattttccgaaaatgaaagattgttacatttagtttaa
>MN611524_Bat_China_2018-03-
atgattaactttattgttctttgttgcgcctttataggcgttatttatgcagaaaatggtgataac------accactgctgttactccaacactccca------cctcagcaaataccgctg---------------------aaagaggtgatggaacatttaagaaactggaacttcagctggaacatagtgcttactgtctttttgatagtaatgcagtatggccatttcaaatactcgaccattttgtatggtttgaaaatgcttgtgctttggctcctttggcctcttgtacttgcactctcaattttcgatgcatggtcgacatttgggcagaagtgggttatgtttgcttttagcatcgttatggcctgcacaacactagtgctgtggttgatgtatttcatcaacagtttcaggctttatagaagaacacagtcattctgggcatttaacccagaaactgatgccataattacaatctctgtttttggaaagacagtcgctattccagtactggtacctcctacaggcattacgttgacagttcttagtggaaagctccttgtggagggcataccggttgctaacggaatcacggtgggacaactacctgaattcgtaactgttgccaaagctaccactacaattatctatcgacgtgccggaaggtcactgaatgctaagactcaaactggatgggcattctatgtacgtgcaaagaatggcgactattctgctattatgacgatggcagattcattttccgaaaatgaaagattgttacatttagtttaa
>KJ473798_Bat_China_2013--
atgtttcatttaatacttttgtgt---------ttgggtatcgttttttgtgctgccaacagcact------tctactaccactgttgctgcttcaacaacaccgggtcaatctatacccgtt---------------------gaagaagttgttgagcatctcagaaactggaatttcagctggaacgtaatactgacagttttccttgttgtgctgcagtatggcaattttaagtattctaaattgctttatggccttaaaatggctatactctggctgttatggcctcttgtgcttgccctttccatctttgatgcatgggctagctttgatgtcaattggacctacttcgctttcagcatcgttatggcctgcatcacttttgtgctgtggataatgtattttatcaacagcttcaggctttatcgaagagctcagtctttctgggcttttaacccagaaacggatgccataataacaatctctgtttttggcaaagtagttgcgattcctgtgatcacaccgcctactggcatcacgttgacagttctaagtggaaagctccttgtggagggcataccgattgctaatggcgtctcggtaactcagttaccttcgtacgtcacagtcgccaaggccaataccactattatctatcaacgtgtcggtaaatcacttaatgcggccagccaaacaggctgggctttttatgtgaggtccaagaatggcgactactctgctgtgtcgaatccaagtgattcgtatactgaacaagagagattgcttcatttagtataa
>HQ728485_Bat_Kenya_2006-08-
atgaagagatttattctagcatttttcttggcccttagcggcgttttaggcaataacaccagtactacagcacctaccactgctgctgccaccggtactactgctggtaatggaattcccgta---------------------gaagaagttgttgaacaccttcgtaattggaatttcagctggaacgtcatactgacactatttttaatagtgcttcagtatggccaatttaagtactccaaggtgctgtatggcctcaaaatggctatactttggctcttatggccgttagtgcttgcactttcgatctttgatgcctgggcaaattttggagacaattgggtcatgttcgcttttagcatcgttatggcctgcacaacacttgtgatgtggttgatgtatttcatcaacagcttcaggctttatcgaaggactcagtctttctgggcttttaacccagaaacagatgccataataacagtctcagttctcgggcgaacagtcgccattcctgtgctgacaccgcctactggcattacgctgacagttcttagtggaaagctccttgtggagggcataccggttgctaacggagtcacggttcatagtttgccgaacttcgtgacagtcgccaaagccactaccactatcatctatcagcgtgccggaaggtcacttaatgctgccaaccagactggttgggtgttttacgtacgtgctaagaatggcgactattctgctgtgtcgaatccatcagattcgtattcagagaatgaaagattgctgcatttagtttaa
>JQ989270_Bat_China_2005-10-
atgtcaaacggt------------------------------------------------------------------------------------------gacaattcaacgatacccaca---------------------gatgtggttatccaacatctaagaaattggaatttcagttggaatgtaattcttacaatatttctagttgtccttcaatatggacactacaaatatagtgctgtgctttacatcctgaaaatgacaattctgtggctgctgtggcctcttgtacttgccctgtcaatttttgacagttggtcaagttttggcaacaactggaccatgtttgcttttagcatcttaatggcttgcattacgcttgtgctgtggataatgtactttgtcaacagtttcaggctgtaccgcagaaccaacactttctgggcctttaacccggaaactgatgccattatcacactgtccgtctttggtcgccaagtttcaattccagcccttgtggctccaactggcattacgctcactgtgttaagtggtacactcctagtggaaggcattaaggttgctactggtgtgcaggtaaaccaattacctacgtacatcactgttgccaagcctagcaccacaattgtgtatcaacgtgctggacgttcgctcaacacgcgctcaaacacaggttgggcgttttatgtcagatcgaaaaatggcgactactctgctgtaacgagttctgctgattcgcttacagaagacgagaaacttttacatttagtctaa
>NC018871_Bat_China_2005-10-
atgtcaaacggt------------------------------------------------------------------------------------------gacaattcaacgatacccaca---------------------gatgtggttatccaacatctaagaaattggaatttcagttggaatgtaattcttacaatatttctagttgtccttcaatatggacactacaaatatagtgctgtgctttacatcctgaaaatgacaattctgtggctgctgtggcctcttgtacttgccctgtcaatttttgacagttggtcaagttttggcaacaactggaccatgtttgcttttagcatcttaatggcttgcattacgcttgtgctgtggataatgtactttgtcaacagtttcaggctgtaccgcagaaccaacactttctgggcctttaacccggaaactgatgccattatcacactgtccgtctttggtcgccaagtttcaattccagcccttgtggctccaactggcattacgctcactgtgttaagtggtacactcctagtggaaggcattaaggttgctactggtgtgcaggtaaaccaattacctacgtacatcactgttgccaagcctagcaccacaattgtgtatcaacgtgctggacgttcgctcaacacgcgctcaaacacaggttgggcgttttatgtcagatcgaaaaatggcgactactctgctgtaacgagttctgctgattcgcttacagaagacgagaaacttttacatttagtctaa
>MG916901_Bat_China_2012-05-19
atgact------------------------------------------------------------------------------------------------gataacggtactatttctgtt---------------------gagcaagtggtagctcacttgcgaaactggaacttcagctggaatgtaattctcaccgtatttctcattgtcctgcaatatggacattataaatacagtgttgttctttacagtctgaagatgatgatactctggcttttgtggccactggtactagcattgtcaatctttgacagttgggccagttttggtgtcaattggacgttctttgcatttagcatcctaatgtgctgcataacgtttatactgtgggtgatgtatttcgtcaacagttttcgattgtatcgcagaacacagactttctgggctttcaacccagagactgatgccatcatgacgctttctgttctcggccgacaagtctcgattccagtaatagttgccccaactggcattacgctcactgttcttagtggtacactccttatggagggcattaaggttgctaccggtgtacaggtaaatcaattaccatcgtacatcacagtcgccaagccaactaccactatcatttaccagagagctggccgctcgttgaacacacgttcgcagacgggctgggcattttatgtcagatctaaaaatggcgactattctgctgtgacgagtcattctgattcggttacagatgaagagaaagtgcttcatttagtataa
>MK211373_Bat_China_2017-05-
atgact------------------------------------------------------------------------------------------------gataacggtactattcctgtt---------------------gagcaagtggtagctcacttgcgaaactggaacttcagctggaatgtaattctcaccgtatttctcattgtcctgcaatatggacattataaatacagtgttgttctttacagtctgaagatgatgatactctggcttttgtggccactggtactagcattgtcaatctttgacagttgggccagttttggtgtcaattggacgttctttgcatttagcatcctaatgtgctgcataacgtttatactgtgggtgatgtatttcgtcaacagttttcgattgtatcgcagaacacagactttctgggctttcaacccagagactgatgccatcatgacgctttctgttctcggccgacaagtctcgattccagtaatagttgccccaactggcattacgctcactgttcttagtggtacactccttatggagggcattaaggttgctaccggtgtacaggtaaatcaattaccatcgtacatcacagtcgccaagccaactaccactatcatttaccagagagctggccgctcgttgaacacacgttcgcagacgggctgggcattttatgtcagatctaaaaatggcgactattctgctgtgacgagtcattctgattcggttacagatgaagagaaagtgcttcatttagtataa
>KF430219_Bat_USA_2006-08-07
atggct---------------------------------------------------------------------------------------------------aatggtagtgtctccgag---------------------gaggagattatccatcatctcagaaattggaattttggctggaacattatactcactatctttatagtggtattgcaatatggccagtacaaatattctgcttttctgtatggcttgaaaatgctggtgctgtggctcttgtggccacttgtgcttgcactctcaatctttgatgcttatgccagctttaatgtgaactgggttttctttgcgtttagcatccttatggcttgcgtcacgggtgtgctgtgggtaatgtattttgtcaacagcattcgcctttggagacgtaccaaatctttctgggcttggagtcctgaaactgacaccattttggcaacaactgtgcttggtcgcactgtttaccttccactgccagccgcgccgacaggtgtcactctaactctgcttaacggtacgctgcttgtcgagggctttaaggttgctgtaggagtcacggtagaacttctacctgactatgtggtagttgctaagccgcatacgacaatcatataccagcgagttggacgttctgtcaatgtgagatctaacacaggttggtctttttacgtgaaggctaaatatggcgactatgctactactggacattcaaatgataaagttccagatagtgaagttgtgttacatttagtataa
>KY799179_Bat_Canada_2010-11-
atggct---------------------------------------------------------------------------------------------------aatgatagcgtctcccaa---------------------gaggagattattcagcatctcagaaattggaattttggctggaatattatactcactatttttatagtggtattgcaatatggccagtacaaatattctgcttttctgtatggcttgaaaatgctggtgctgtggctcttgtggccacttgtgcttgcactctcaatctttgatgcttatgccagctttaatgtgaactgggttttctttgcgtttagcatccttatggcttgcgtcacgggtgtgctgtgggtaatgtattttgtcaacagcattcgcctttggagacgtaccaaatctttctgggcttggagtcctgaaactgacaccattttggcaacaactgtgctcggtcgcactgtttaccttccactgccagccgcgccgacaggtgtcactctaactctgcttaacggtacgctgcttgtcgagggctttaaggttgctgtaggagtcacggtagaacttctacctgactatgtaacagttgccaagccgcatacgacaatcatataccagcgagttggacgttctgtcaatgcgagatccaacacaggttggtctttttacgtgaaggctaaatacggcgactatgctgctactggacattcaaatgataaagttccagatagtgaagttgtgttacatttagtataa
>MN611523_Bat_China_2018-03-
atgtcaacc---------------------------------------------------------------------------------------------gacaattcaacgatacccact---------------------gaggtggttatccaacatctaagaaattggaatttcagttggaatgtaattcttacaatatttctagttgttctgcaatatggacactacaagtatagtgctgtgctttacactctgaaaatgacaattctgtggctgttgtggcctcttgtacttgctctgtcaatttttgacagttggtcaagttttggcaacaactggaccatgtttgcttttagcatcttaatggcttgcattacgcttgtgctgtggataatgtattttgtcaacagtttcaggctgtaccgcagaaccaacactttctgggcttttaacccagaaactgatgccattatcacactgtccgtctttggtcgccaagtttcaattccagcccttgtggctccaactggcattacgctcactgtgttaagtggtacactcctagtggaaggcattaaggttgctactggtgtgcaggtaaatcaattacctacgtacatcactgttgccaagcctagcaccacaattgtgtaccaacgtgctggacgctcgctcaacacgcgctcaaatacaggttgggcgttttatgtcagatcgaaaaacggcgactactctgctgtaacgagttctgctgattcgcttacagaagacgagaaacttttacatttagtctaa
>NC022103_Bat_USA_2006-08-07
atggct---------------------------------------------------------------------------------------------------aatggtagtgtctccgag---------------------gaggagattatccatcatctcagaaattggaattttggctggaacattatactcactatctttatagtggtattgcaatatggccagtacaaatattctgcttttctgtatggcttgaaaatgctggtgctgtggctcttgtggccacttgtgcttgcactctcaatctttgatgcttatgccagctttaatgtgaactgggttttctttgcgtttagcatccttatggcttgcgtcacgggtgtgctgtgggtaatgtattttgtcaacagcattcgcctttggagacgtaccaaatctttctgggcttggagtcctgaaactgacaccattttggcaacaactgtgcttggtcgcactgtttaccttccactgccagccgcgccgacaggtgtcactctaactctgcttaacggtacgctgcttgtcgagggctttaaggttgctgtaggagtcacggtagaacttctacctgactatgtggtagttgctaagccgcatacgacaatcatataccagcgagttggacgttctgtcaatgtgagatctaacacaggttggtctttttacgtgaaggctaaatatggcgactatgctactactggacattcaaatgataaagttccagatagtgaagttgtgttacatttagtataa
>HQ728486_Bat_Kenya_2006-08-
atgtca------------------------------------------------------------------------------------------------gggaatgatagtattcccatt---------------------gaggaggttgttacacacctccgcaattggaatttcagttggaatattattctgactgtcttcctagtcgtccttcagtatggacactacaaatacagtaagtttctgtatggcctgaaaatggccatcctttggctgctgtggccgcttgtgctggcgctgtcaatctttgacgcgtgggccagcttcggcgtgaactgggtcttcttcgcattcagcatcttaatggcctgtatcacattgatactgtggataatgtattttgtcaacagtttcaggttgtaccgccgaacacagactttctgggctttcaatccagaaaccgatgccatcatttcgctctccgtctttggacgacccgttgcgatccctgttctgacagcccctactggcatcacgttgaccgttctaagtggaaacctccttgtggagggcattaaggttgctactggtgtgttggtaaatcaattaccttcatacgtcacagtcgccaaagccggcaccactatagtttaccagcgtgctggacggtcattgaatgccagatccaatactggttgggctttctatgtcagatcgaaaaacggtgactactcagctgtgacaagtccaagtgacgtgctcacagagagtgagagagtgcttcatttagtataa
>MK720945_Bat_HKong_2015-08-06
atgactgat---------------------------------------------------------------------------------------------gttaatagcactgttcctgta---------------------gaccaggtggttcaacacctgcgtaattggaacttcagctggaatattatcttgactatatttcttgttgtcctgcaatatgggcaatataaatatagtaagattttgtatggcctgaaaatggccattctctggctgctgtggcccctcgttgtcgcgttgtcaatttttgacagctgggcaaattggggtgtcaattggacgttctttgcattcagcatccttatgtcctgcatttcgctgatactgtggataatgtattttgtcaacagttttcggctgtatcgcagaacgcagacattctgggcctttaacccagaaactgatgccatcataacgctctctgtttttggccgccaagtgtcaattccgacaattgttgctccaactggcatcacgctcactgttttaagtggtacacttcttgtggagggtattaaggttgctacaggtgtgcaggtagatcaattacctgtttacatcacagtcgccaaacccaacacaactatcatttaccagcgagcgggtcgttcattgaacaagcgctccaacacaggttgggctttctatgtcagatcgaaaaacggcgactactctgctgtagcgagtcaaactgattcgcttacaagcgaagagagagtgcttcatttagtataa
>MK720946_Bat_HKong_2015-08-06
atgactgat---------------------------------------------------------------------------------------------gttaatagcactgttcctgta---------------------gaccaggtggttcaacacctgcgtaattggaacttcagctggaatattatcttgactatatttcttgttgtcctgcaatatgggcaatataaatatagtaagattttgtatggcctgaaaatggccattctctggctgctgtggcccctcgttgtcgcgttgtcaatttttgacagctgggcaaattggggtgtcaattggacgttctttgcattcagcatccttatgtcctgcatttcgctgatactgtggataatgtattttgtcaacagttttcggctgtatcgcagaacgcagacattctgggcctttaacccagaaactgatgccatcataacgctctctgtttttggccgccaagtgtcaattccgacaattgttgctccaactggcatcacgctcactgttttaagtggtacacttcttgtggagggtattaaggttgctacaggtgtgcaggtagatcaattacctgtttacatcacagtcgccaaacccaacacaactatcatttaccagcgagcgggtcgttcattgaacaagcgctccaacacaggttgggctttctatgtcagatcgaaaaacggcgactactctgctgtagcgagtcaaactgattcgcttacaagcgaagagagagtgcttcatttagtataa
>MH687935_Bat_Vietnam_2014-06-17
atgtct------------------------------------------------------------------------------------------------gctaatggatcagttcctatg---------------------gaggaggtgattcatcacctcagaaattggaacttctcctggaatataatactgacgctattacttatagtgttgcagtatggtcattacaagtattccagggtcctttatggccttaagatgatgatactttggatcttgtggccacttgtgctagctttgtccatttttgacgcatgggctagctttggcactaattgggttttcttcgcgtttagcatcctgatgacctgtatcacagctgtgctgtggattatgtactttgttaacagtattcgattgtggcgacgcaccaaatcttggtgggccttcaatcctgaaacagactccattctgtccgtatctgtgcttggtcggcatgtctgcctcccaatacttggtgcacccactggcgtaacactcacactgcttaatggtactttgcttgtagagggctatcaggttgctactggcgtgcaggtaagtaacttacctagctacgttacagtcgccaaagccgctacaacaatagtttaccagcgtgtgggacgttcaatgaatgccacatcaagtactggctgggctttctttgtgaagtccaaacatggtgactactatgctgctgcaaatcctacagaggttgttacagatagtgagaaaattctacatttagtctaa
>MH687936_Bat_Vietnam_2014-06-17
atgtct------------------------------------------------------------------------------------------------gctaatggatcagttcctatg---------------------gaggaggtgattcatcacctcagaaattggaacttctcctggaatataatactgacgctattacttatagtgttgcagtatggtcattacaagtattccaggttcctttatggccttaagatgatgatactttggatcttgtggccacttgtgctagctttgtccatttttgacggatgggctagctttggcactaattgggttttcttcgcgtttagcatcctgatggcctgtatcacagctgtgctgtggattatgtactttgttaacagtattcgattgtggcgacgcaccaaatcttggtgggccttcaatcctgaaacagactccattctgtccgtatctgtgcttggtcggcatgtctgcctcccaatacttggtgcacccactggcgtaacactcacactgcttaatggtactttgcttgtagagggctatcaggttgctactggcgtgcaggtaagtaatttacccagctacgttacagtcgccaaagccgctacaacaatagtttaccagcgtgtgggacgttcaatgaatgccacatcaagtactggctgggctttctttgtgaagtccaaacatggtgactactatgctgctgcaaatccgacagaggttgttacagatagtgagaaaattctacatttagtctaa
>MH687939_Bat_Vietnam_2014-06-17
atgtct------------------------------------------------------------------------------------------------gctaatggatcagttcctatg---------------------gaggaggtgattcatcacctcagaaattggaacttctcctggaatataatactgacgctattacttatagtgttgcagtatggtcattacaagtattccaggttcctttatggccttaagatgatgatactttggatcttgtggccacttgtgctagctttgtccatttttgacggatgggctagctttggcactaattgggttttcttcgcgtttagcatcctgatggcctgtatcacagctgtgctgtggattatgtactttgttaacagtattcgattgtggcgacgcaccaaatcttggtgggccttcaatcctgaaacagactccattctgtccgtatctgtgcttggtcggcatgtctgcctcccaatacttggtgcacccactggcgtaacactcacactgcttaatggtactttgcttgtagagggctatcaggttgctactggcgtgcaggtaagtaatttacccagctacgttacagtcgccaaagccgctacaacaatagtttaccagcgtgtgggacgttcaatgaatgccacatcaagtactggctgggctttctttgtgaagtccaaacatggtgactactatgctgctgcaaatccgacagaggttgttacagatagtgagaaaattctacatttagtctaa
>MH687940_Bat_Vietnam_2014-06-10
atgtct------------------------------------------------------------------------------------------------gctaatggatcagttcctatg---------------------gaggaggtgattcatcacctcagaaattggaacttctcctggaatataatactgacgctattacttatagtgttgcagtatggtcattacaagtattccagggtcctttatggccttaagatgatgatactttggatcttgtggccacttgtgctagctttgtccatttttgacgcatgggctagctttggcactaattgggttttcttcgcgtttagcatcctgatggcctgtatcacagctgtgctgtggattatgtactttgttaacagtattcgattgtggcgacgcaccaaatcttggtgggccttcaatcctgaaacagactccattctgtccgtatctgtgcttggtcggcatgtctgcctcccaatacttggtgcacccactggcgtaacactcacactgcttaatggtactttgcttgtagagggctatcaggttgctactggcgtgcaggtaagtaacttacctagctacgttacagtcgccaaagccgctacaacaatagtttaccagcgtgtgggacgttcaatgaatgccacatcaagtactggctgggctttctttgtgaagtccaaacatggtgactactatgctgctgcaaatcctacagaggttgttacagatagtgagaaaattctacatttagtctaa
>MH687949_Bat_Vietnam_2014-06-10
atgtct------------------------------------------------------------------------------------------------gctaatggatcagttcctatg---------------------gaggaggtgattcatcacctcagaaattggaacttctcctggaatataatactgacgctattacttatagtgttgcagtatggtcattacaagtattccagggtcctttatggccttaagatgatgatactttggatcttgtggccacttgtgctagctttgtccatttttgacgcatgggctagctttggcactaattgggttttcttcgcgtttagcatcctgatggcctgtatcacagctgtgctgtggattatgtactttgttaacagtattcgattgtggcgacgcaccaaatcttggtgggccttcaatcctgaaacagactccattctgtccgtatctgtgcttggtcggcatgtctgcctcccaatacttggtgcacccactggcgtaacactcacactgcttaatggtactttgcttgtagagggctatcaggttgctactggcgtgcaggtaagtaacttacctagctacgttacagtcgccaaagccgctacaacaatagtttaccagcgtgtgggacgttcaatgaatgccacatcaagtactggctgggctttctttgtgaagtccaaacatggtgactactatgctgctgcaaatcctacagaggttgttacagatagtgagaaaattctacatttagtctaa
>MH687950_Bat_Vietnam_2014-06-10
atgtct------------------------------------------------------------------------------------------------gctaatggatcagttcctatg---------------------gaggaggtgattcatcacctcagaaattggaacttctcctggaatataatactgacgctattacttatagtgttgcagtatggtcattacaagtattccagggtcctttatggccttaagatgatgatactttggatcttgtggccacttgtgctagctttgtccatttttgacgcatgggctagctttggcactaattgggttttcttcgcgtttagcatcctgatggcctgtatcacagctgtgctgtggattatgtactttgttaacagtattcgattgtggcgacgcaccaaatcttggtgggccttcaatcctgaaacagactccattctgtccgtatctgtgcttggtcggcatgtctgcctcccaatacttggtgcacccactggcgtaacactcacactgcttaatggtactttgcttgtagagggctatcaggttgctactggcgtgcaggtaagtaacttacctagctacgttacagtcgccaaagccgctacaacaatagtttaccagcgtgtgggacgttcaatgaatgccacatcaagtactggctgggctttctttgtgaagtccaaacatggtgactactatgctgctgcaaatcctacagaggttgttacagatagtgagaaaattctacatttagtctaa
>MH687951_Bat_Vietnam_2014-06-11
atgtct------------------------------------------------------------------------------------------------gctaatggatcagttcctatg---------------------gaggaggtgattcatcacctcagaaattggaacttctcctggaatataatactgacgctattacttatagtgttgcagtatggtcattacaagtattccagggtcctttatggccttaagatgatgatactttggatcttgtggccacttgtgctagctttgtccatttttgacgcatgggctagctttggcactaattgggttttcttcgcgtttagcatcctgatggcctgtatcacagctgtgctgtggattatgtactttgttaacagtattcgattgtggcgacgcaccaaatcttggtgggccttcaatcctgaaacagactccattctgtccgtatctgtgcttggtcggcatgtctgcctcccaatacttggtgcacccactggcgtaacactcacactgcttaatggtactttgcttgtagagggctatcaggttgctactggcgtgcaggtaagtaacttacctagctacgttacagtcgccaaagccgctacaacaatagtttaccagcgtgtgggacgttcaatgaatgccacatcaagtactggctgggctttctttgtgaagtccaaacatggtgactactatgctgctgcaaatcctacagaggttgttacagatagtgagaaaattctacatttagtctaa
>MH687952_Bat_Vietnam_2014-06-10
atgtct------------------------------------------------------------------------------------------------gctaatggatcagttcctatg---------------------gaggaggtgattcatcacctcagaaattggaacttctcctggaatataatactgacgctattacttatagtgttgcagtatggtcattacaagtattccaggttcctttatggccttaagatgatgatactttggatcttgtggccacttgtgctagctttgtccatttttgacggatgggctagctttggcactaattgggttttcttcgcgtttagcatcctgatggcctgtatcacagctgtgctgtggattatgtactttgttaacagtattcgattgtggcgacgcaccaaatcttggtgggccttcaatcctgaaacagactccattctgtccgtatctgtgcttggtcggcatgtctgcctcccaatacttggtgcacccactggcgtaacactcacactgcttaatggtactttgcttgtagagggctatcaggttgctactggcgtgcaggtaagtaatttacctagctacgttacagtcgccaaagccgctacaacaatagtttaccagcgtgtgggacgttcaatgaatgccacatcaagtactggctgggctttctttgtgaagtccaaacatggtgactactatgctgctgcaaatcctacagaggttgttacagatagtgagaaaattctacatttagtctaa
>MH687959_Bat_Vietnam_2014-11-12
atgtct------------------------------------------------------------------------------------------------gctaatggatcagttcctatg---------------------gaggaggtgattcatcacctcagaaattggaacttctcctggaatataatactgacgctattacttatagtgttgcagtatggtcattacaagtattccaggttcctttatggccttaagatgatgatactttggatcttgtggccacttgtgctagctttgtccatttttgacgcatgggctagctttggcactaattgggttttcttcgcgtttagcatcctgatggcctgtatcacagctgggctgtggattatgtactttgttaacagtattcgattgtggcgacgcaccaaatcttggtgggccttcaatcctgaaacagactccattctgtccgtatctgtgcttggtcggcatgtctgcctcccaatacttggtgcacccactggcgtaacactcacactgcttaatggtactttgcttgtagagggctatcaggttgctactggcgtgcaggtaagtaatttacctagctacgttacagtcgccaaagccgctacaacaatagtttaccagcgtgtgggacgttcaatgaatgccacatcaagtactggctgggctttctttgtgaagtccaaacatggtgactactatgctgctgcaaatcctacagaggttgttacagatagtgagaaaattctacatttagtctaa
>MH687962_Bat_Vietnam_2014-11-13
atgtct------------------------------------------------------------------------------------------------gctaatggatcagttcctatg---------------------gaggaggtgattcatcacctcagaaattggaacttctcctggaatataatactgacgctattacttatagtgttgcagtatggtcattacaagtattccagggtcctttatggccttaagatgatgatactttggatcttgtggccacttgtgctagctttgtccatttttgacgcatgggctagctttggcactaattgggttttcttcgcgtttagcatcctgatggcctgtatcacagctgtgctgtggattatgtactttgttaacagtattcgattgtggcgacgcaccaaatcttggtgggccttcaatcctgaaacagactccattctgtccgtatctgtgcttggtcggcatgtctgcctcccaatacttggtgcacccactggcgtaacactcacactgcttaatggtactttgcttgtagagggctatcaggttgctactggcgtgcaggtaagtaacttacctagctacgttacagtcgccaaagccgctacaacaatagtttaccagcgtgtgggacgttcaatgaatgccacatcaagtactggctgggctttctttgtgaagtccaaacatggtgactactatgctgctgcaaatcctacagaggttgttacagatagtgagaaaattctacatttagtctaa
>MH687966_Bat_Vietnam_2015-02-06
atgtca------------------------------------------------------------------------------------------------gttaatcaatctgttcctctt---------------------gatgaggtggtcaatcaccttagaaactggaacttttcctggaatatcgtactcacagtactcttagtagtgttgcagtatgggcaatataaatattccagggtgctctatggtctaaagatgtttatcctttggattttgtggccacttgtgttggcactttccatctttgacgcatgggccagctttggggttaattgggttttctttgcattcagcatcctaatggcctgcatcacagctgtgttgtggatcatgtatttcgttaacagtgtcaggttgtggcgacgcaccaattcttggtggtccttcaatcctgaaacagactccattctgtccgtgtccgtgttgggccggcaagtatgtctcccaatactaggtgcaccaactggcgtgaccctcacactgcttaacggcacattgcttgtagaaggctatcaggttgctactggcgtacaggtaactaatttacctggtttcgtcacagtcgccaagtcttcaacaacaattgtctaccagcgtgtcggacgctccatgaatgctgcttctagtacaggctgggctttctacgtgaagtccaaacacggcgactactatgctgctgcgaatccaacagaggttgtaacagatagtgagaaaattctacatttagtctaa
>MG916904_Bat_China_2013-06-01
atgaatatcttttgtttgttgtgtgtaatggcattagtaccatac---------------------------------------acatttgcagattctagtaccaacaattcgattcctgtg---------------------gatcaagttgttgaacatctcagaaactggaatttcagttggaacataatactgactgtgttcttggttgtacttcagtatggccagtacaagtacagtgttgtgctctatgtgctgaaaatgcttgtcctctggcttttgtggccacttgtgctagcgctgtcaatctttgacgctgtagttagcttcggggacaattggacgtattttgctttcagcatccttatggcttgcataaccttcgtgctgtggatcatgtactttgccaacagcttcaggttgtaccgtaggacgaacagtttctgggcttttaacccagagacagatgccatcataacactttctgttcttggacgacaagtttcgattccaatcattgtcgccccaactggcattacgctcacatgtttaaatggtacactactcgtggaaggcattaaggttgctacaggtgtgcaggtaagtcaattacctacatacatcacagtcgccaaacctaccactactattgtgtaccaacgagcagggcggtctttgaacgcacgttcaaacacaggctgggcgttttatgtcagatctaaaaatggcgactattctgctgtgacgagcggtgtcgaatctatcacagaagaagagaaagtgctgcatttagtttaa
>MG916902_Bat_China_2012-09-16
atgtctaat------------------------------------------------------------------------------------------tcaacaagcgggactattcccgta---------------------gaacaggtggtagaacacctgcgaaactggaatttcagctggaatgtcattctcactatatttcttattgtccttcagtatggacaatacaaatatagtgttgtgctttacgggctgaaaatgctgatcctatggctcttgtggccgcttgtcctggctttgtcaatttttgacagctgggctagtttcggcgtaaactggacgttctttgcatttagcatccttatgtcctgcttaacgcttatactgtggatgatgtatttcatcaacagttttcgcttgtaccgcagaactcagaccttctgggctttcaacccggaaactgatgccatcattacgctttctgtcttcggccgacaagtttcgatcccgacaatagttgccccaactggcatcacgctcactgttctaagtggtacacttcttgtggagggtattaaggttgctacaggtgtgcaggtaagtcaattacctacgtacatcacagtcgccaaacccagtaccacaattgtctaccaaagagcaggccgtagtttgaacactcgttccaacacaggctgggcgttctatgtcagatcgaaaaatggcgactactcagctgtcgcgagtcattctgattcgttgacagaagatgagaaagtgcttcatttagtataa
>MG916903_Bat_China_2013-04-17
atgtctaat------------------------------------------------------------------------------------------tcaacaagcgggactattcccgta---------------------gaacaggtggtagaacacctgcgaaactggaatttcagctggaatgtcattctcactatatttcttattgtccttcagtatggacaatacaaatatagtgttgtgctttacgggctgaaaatgctgatcctatggctcttgtggccgcttgtcctggctttgtcaatttttgacagctgggctagtttcggcgtaaactggacgttctttgcatttagcatccttatgtcctgcataacgcttatactgtggatgatgtatttcatcaacagttttcgcttgtaccgcagaactcagaccttctgggctttcaacccggaaactgatgccatcattacgctttctgtcttcggccgacaagtttcgatcccgacaatagttgccccaactggcatcacgctcactgttctaagtggtacacttcttgtggagggtattaaggttgctacaggtgtgcaggtaagtcaattacctacgtacatcacagtcgccaaacccagtaccacaattgtctaccaaagagcaggccgtagtttgaacactcgttccaacacaggctgggcgttctatgtcagatcgaaaaatggcgactactcagctgtcgcgagtcattctgattcgttgacagaagatgagaaagtgcttcatttagtataa
>MK472069_Bat_Australia_2018--
atgtctgat---------------------------------------------------------------------------------------------acaaattcgaccatcccagtg---------------------caggatgtcgttgaacatcttaggaattggaattttgcttggaatgtcatcttgaccacgcttttggtggtcatgcaatatggcaatttcaagtattccaagatcctttatgggcttaaaatgctgattctttgggtcctctggcccattgtgcttgcgctgtcaatttttgacgcctatgccaacttccagatcagctggggtaaatttgcttttagcataattatggcttgtgtcacgcttgtgctgtggatagcatattttgtcaacagcttcaaattgtaccgcagaacacagaccttctgggcttttaacccagaaactgatgccatcatcacgctcaacgttttcggaagaacagtggctgttcccgttatagtcgcccctactggaatcactctgaccgtgcttaatggacaacttctcgtcgaaggccataagattgctaacggtgtgcaggtaaatcaattaccttcatacgtttctgtcgccaagccctcaacgacaattgtctaccaacgtgtcagtcgttcaatcaacgtgaaatccaacacaggctgggctttctatgtccgggctaaaaatggcgacttttcggctatagcttctgataat------atgtccgaaaaagagcggcttttacatctagtctaa
>MK720944_Bat_China_2015-09-09
atgagttct---------------------------------------------------------------------------------------------aatgtcagtaccgtccctgtg---------------------gacgagattgtagaacatcttagaaattggaattttgcttggaatatcatactcacattgctcttgcttgtgatgcagtatggaaatttcaagtactccaaggtcctttatggactaaaaatgctgattctttggattctttggcctgttgtgcttgcactgtctgtgtttaatgcttatgccaattttaacatcagctggggaaaattcacagttagcataattatggcctgtgttactcttgtgctgtggatgttgtatttcgtcaacagcttcaagctttaccgcagaactcagactttttgggcttttaacccagaaactgatgccattatcacgctcaatgtattcggacgtaccgttgctgttccagtaataacagctcctacaggaatcacattgacagtgctcaacggtcaacttcttgttgaaggccataaggttgctaatggtgttcaggtaaatcaattacctggatacgtttcagtcgccaaggcctcaacaactatagtttaccagcgtgtgagccggtctatcaatgtgaagtccaacacaggctgggcattttatgtccgtgctaaaaatggcgacttttcggcagttgctacagataatggaacgatgtccgaaaaagagcggcttttacatttagtctaa
>KT253324_Camel_SArabia_2014--
atgact---------------------------------------------------------------------------------------------------gaagctaatattactcag---------------------gaggagttggtaactcacctgaaaaattggaattttagttggaatattattctaactattttcattgtcattcttcagtttggccattataaatactcaagaatcttttatggtctgaagatgctagttttgtggcttttgtggccacttgtacttgcactttcaatctttgacacttgggcaaactggggatccaactgggcctttgtcgcattcagcctttttatggccgtatcaacactcattatgtgggtgatgtatttcgtaaatagtttcagacttttccgacgtgctcgaactttttgggcatggaacccggaagtgaatgcaatcacagtcacaaccgtgctgggacagacgtactaccaacccattcaacaagctccaacaggcattacggtgaccttgttgagcggcgtgctttacgtggacggacatagattggcttcaggtgttcaggttcataacctacctgaacacatgacagttgccgtgccgagcactactataatttatagtagagtcggaaggtccgtaaattcacgaaacagcacaggctgggttttctacgtacgagtaaaacacggtgacttttctgcagtgagctctcctacgagcaatatgacagaaaacgaaagattgcttcatttgatctaa
>KT253325_Camel_SArabia_2014--
atgact---------------------------------------------------------------------------------------------------gaagctaatattactcag---------------------gaggagttggtaactcacctgaaaaattggaattttagttggaatattattctaactattttcattgtcattcttcagtttggccattataaatactcaagaatcttttatggtctgaagatgctagttttgtggcttttgtggccacttgtacttgcactttcaatctttgacacttgggcaaactggggatccaactgggcctttgtcgcattcagcctttttatggccgtatcaacactcattatgtgggtgatgtatttcgtaaatagtttcagacttttccgacgtgctcgaactttttgggcatggaacccggaagtgaatgcaatcacagtcacaaccgtgctgggacagacgtactaccaacccattcaacaagctccaacaggcattacggtgaccttgttgagcggcgtgctttacgtggacggacatagattggcttcaggtgttcaggttcataacctacctgaacacatgacagttgccgtgccgagcactactataatttatagtagagtcggaaggtccgtaaattcacgaaacagcacaggctgggttttctacgtacgagtaaaacacggtgacttttctgcagtgagctctcctacgagcaatatgacagaaaacgaaagattgcttcatttgatctaa
>KT253326_Camel_SArabia_2014--
atgact---------------------------------------------------------------------------------------------------gaagctaatattactcag---------------------gaggagttggtaactcacctgaaaaattggaattttagttggaatattattctaactattttcattgtcattcttcagtttggccattataaatactcaagaatcttttatggtctgaagatgctagttttgtggcttttgtggccacttgtacttgcactttcaatctttgacacttgggcaaactggggatccaactgggcctttgtcgcattcagcctttttatggccgtatcaacactcattatgtgggtgatgtatttcgtaaatagtttcagacttttccgacgtgctcgaactttttgggcatggaacccggaagtgaatgcaatcacagtcacaaccgtgctgggacagacgtactaccaacccattcaacaagctccaacaggcattacggtgaccttgttgagcggcgtgctttacgtggacggacatagattggcttcaggtgttcaggttcataacctacctgaacacatgacagttgccgtgccgagcactactataatttatagtagagtcggaaggtccgtaaattcacgaaacagcacaggctgggttttctacgtacgagtaaaacacggtgacttttctgcagtgagctctcctacgagcaatatgacagaaaacgaaagattgcttcatttgatctaa
>KT253327_Camel_SArabia_2014--
atgact---------------------------------------------------------------------------------------------------gaagctaatattactcag---------------------gaggagttggtaactcacctgaaaaattggaattttagttggaatattattctaactattttcattgtcattcttcagtttggccattataaatactcaagaatcttttatggtctgaagatgctagttttgtggcttttgtggccacttgtacttgcactttcaatttttgacacttgggcaaactggggatccaactgggcctttgtcgcattcagcctttttatggccgtatcaacactcattatgtgggtgatgtatttcgtaaatagtttcagacttttccgacgtgctcgaactttttgggcatggaacccggaagtgaatgcaatcacagtcacaaccgtgctgggacagacgtactaccaacccattcaacaagctccaacaggcattacggtgaccttgttgagcggcgtgctttacgtggacggacatagattggcttcaggtgttcaggttcataacctacctgaacacatgacagttgccgtgccgagcactactataatttatagtagagtcggaaggtccgtaaattcacgaaacagcacaggctgggttttctacgtacgagtaaaacacggtgacttttctgcagtgagctctcctacgagcaatatgacagaaaacgaaagattgcttcatttgatctaa
>KT253328_Camel_SArabia_2014--
atgact---------------------------------------------------------------------------------------------------gaagctaatattactcag---------------------gaggagttggtaactcacctgaaaaattggaattttagttggaatattattctaactattttcattgtcattcttcagtttggccattataaatactcaagaatcttttatggtctgaagatgctagttttgtggcttttgtggccacttgtacttgcactttcaatctttgacacttgggcaaactggggatccaactgggcctttgtcgcattcagcctttttatggccgtatcaacactcattatgtgggtgatgtatttcgtaaatagtttcagacttttccgacgtgctcgaactttttgggcatggaacccggaagtgaatgcaatcacagtcacaaccgtgctgggacagacgtactaccaacccattcaacaagctccaacaggcattacggtgaccttgttgagcggcgtgctttacgtggacggacatagattggcttcaggtgttcaggttcataacctacctgaacacatgacagttgccgtgccgagcactactataatttatagtagagtcggaaggtccgtaaattcacgaaacagcacaggctgggttttctacgtacgagtaaaacacggtgacttttctgcagtgagctctcctacgagcaatatgacagaaaacgaaagattgcttcatttgatctaa
>KT368892_Camel_SArabia_2014-06-
atgact---------------------------------------------------------------------------------------------------gaagctaatattactcag---------------------gaggagttggtaactcacctgaaaaattggaattttagttggaatattattctaactattttcattgtcattcttcagtttggccattataaatactcaagaatcttttatggtctgaagatgctagttttgtggcttttgtggccacttgtacttgcactttcaatctttgacacttgggcaaactggggatccaactgggcctttgtcgcattcagcctttttatggccgtatcaacactcattatgtgggtgatgtatttcgtaaatagtttcagacttttccgacgtgctcgaactttttgggcatggaacccggaagtgaatgcaatcacagtcacaaccgtgctgggacagacgtactaccaacccattcaacaagctccaacaggcattacggtgaccttgttgagcggcgtgctttacgtggacggacatagattggcttcaggtgttcaggttcataacctacctgaacacatgacagttgccgtgccgagcactactataatttatagtagagtcggaaggtccgtaaattcacgaaacagcacaggctgggttttctacgtacgagtaaaacacggtgacttttctgcagtgagctctcctacgagcaatatgacagaaaacgaaagattgcttcatttgatctaa
>KT368893_Camel_SArabia_2014-06-
atgact---------------------------------------------------------------------------------------------------gaagctaatattactcag---------------------gaggagttggtaactcacctgaaaaattggaattttagttggaatattattctaactattttcattgtcattcttcagtttggccattataaatactcaagaatcttttatggtctgaagatgctagttttgtggcttttgtggccacttgtacttgcactttcaatctttgacacttgggcaaactggggatccaactgggcctttgtcgcattcagcctttttatggccgtatcaacactcattatgtgggtgatgtatttcgtaaatagtttcagacttttccgacgtgctcgaactttttgggcatggaacccggaagtgaatgcaatcacagtcacaaccgtgctgggacagacgtactaccaacccattcaacaagctccaacaggcattacggtgaccttgttgagcggcgtgctttacgtggacggacatagattggcttcaggtgttcaggttcataacctacctgaacacatgacagttgccgtgccgagcactactataatttatagtagagtcggaaggtccgtaaattcacgaaacagcacaggctgggttttctacgtacgagtaaaacacggtgacttttctgcagtgagctctcctacgagcaatatgacagaaaacgaaagattgcttcatttgatctaa
>KT368894_Camel_SArabia_2014-06-
atgact---------------------------------------------------------------------------------------------------gaagctaatattactcag---------------------gaggagttggtaactcacmtgaaaaattggaattttagttggaatattattctaactattttcattgtcattcttcagtttggccattataaatactcaagaatcttttatggtctgaagatgctagttttgtggcttttgtggccacttgtacttgcactttcaatctttgacacttgggcaaactggggatccaactgggcctttgtcgcattcagcctttttatggccgtatcaacactcattatgtgggtgatgtatttcgtaaatagtttcagacttttccgacgtgctcgaactttttgggcatggaacccggaagtgaatgcaatcacagtcacaaccgtgctgggacagacgtactaccaacccattcaacaagctccaacaggcattacggtgaccttgttgagcggcgtgctttacgtggacggacatagattggcttcaggtgttcaggttcataacctacctgaacacatgacagttgccgtgccgagcactactataatttatagtagagtcggaaggtccgtaaattcacgaaacagcacaggctgggttttctacgtacgagtaaaacacggtgacttttctgcagtgagctctcctacgagcaatatgacagaaaacgaaagattgcttcatttgatctaa
>KT368895_Camel_SArabia_2014-10-
atgact---------------------------------------------------------------------------------------------------gaagctaatattactcag---------------------gaggagttggtaactcacctgaaaaattggaattttagttggaatattattctaactattttcattgtcattcttcagtttggccattataaatactcaagaatcttttatggtctgaagatgctagttttgtggcttttgtggccacttgtacttgcactttcaatctttgacacttgggcaaactggggatccaactgggcctttgtcgcattcagcctttttatggccgtatcaacactcattatgtgggtgatgtatttcgtaaatagtttcagacttttccgacgtgctcgaactttttgggcatggaacccggaagtgaatgcaatcacagtcacaaccgtgctgggacagacgtactaccaacccattcaacaagctccaacaggcattacggtgaccttgttgagcggcgtgctttacgtggacggacatagattggcttcaggtgttcaggttcataacctacctgaacacatgacagttgccgtgccgagcactactataatttatagtagagtcggaaggtccgtaaattcacgaaacagcacaggctgggttttctacgtacgagtaaaacacggtgacttttctgcagtgagctctcctacgagcaatatgacagaaaacgaaagattgcttcatttgatctaa
>KT368896_Camel_SArabia_2014-10-
atgact---------------------------------------------------------------------------------------------------gaagctaatattactcag---------------------gaggagttggtaactcacctgaaaaattggaattttagttggaatattattctaactattttcattgtcattcttcagtttggccattataaatactcaagaatcttttatggtctgaagatgctagttttgtggcttttgtggccacttgtacttgcactttcaatctttgacacttgggcaaactggggatccaactgggcctttgtcgcattcagcctttttatggccgtatcaacactcattatgtgggtgatgtatttcgtaaatagtttcagacttttccgacgtgctcgaactttttgggcatggaacccggaagtgaatgcaatcacagtcacaaccgtgctgggacagacgtactaccaacccattcaacaagctccaacaggcattacggtgaccttgttgagcggcgtgctttacgtggacggacatagattggcttcaggtgttcaggttcataacctacctgaacacatgacagttgccgtgccgagcactactataatttatagtagagtcggaaggtccgtaaattcacgaaacagcacaggctgggttttctacgtacgagtaaaacacggtgacttttctgcagtgagctctcctacgagcaatatgacagaaaacgaaagattgcttcatttgatctaa
>KT368897_Camel_SArabia_2014-10-
atgact---------------------------------------------------------------------------------------------------gaagctaatattactcag---------------------gaggagttggtaactcacctgaaaaattggaattttagttggaatattattctaactattttcattgtcattcttcagtttggccattataaatactcaagaatcttttatggtctgaagatgctagttttgtggcttttgtggccacttgtacttgcactttcaatctttgacacttgggcaaactggggatccaactgggcctttgtcgcattcagcctttttatggccgtatcaacactcattatgtgggtgatgtatttcgtaaatagtttcagacttttccgacgtgctcgaactttttgggcatggaacccggaagtgaatgcaatcacagtcacaaccgtgctgggacagacgtactaccaacccattcaacaagctccaacaggcattacggtgaccttgttgagcggcgtgctttacgtggacggacatagattggcttcaggtgttcaggttcataacctacctgaacacatgacagttgccgtgccgagcactactataatttatagtagagtcggaaggtccgtaaattcacgaaacagcacaggctgggttttctacgtacgagtaaaacacggtgacttttctgcagtgagctctcctacgagcaatatgacagaaaacgaaagattgcttcatttgatctaa
>KT368898_Camel_SArabia_2014-11-
atgact---------------------------------------------------------------------------------------------------gaagctaatattactcag---------------------gaggagttggtaactcacctgaaaaattggaattttagttggaatattattctaactattttcattgtcattcttcagtttggccattataaatactcaagaatcttttatggtctgaagatgctagttttgtggcttttgtggccacttgtacttgcactttcaatctttgacacttgggcaaactggggatccaactgggcctttgtcgcattcagcctttttatggccgtatcaacactcattatgtgggtgatgtatttcgtaaatagtttcagacttttccgacgtgctcgaactttttgggcatggaacccggaagtgaatgcaatcacagtcacaaccgtgctgggacagacgtactaccaacccattcaacaagctccaacaggcattacggtgaccttgttgagcggcgtgctttacgtggacggacatagattggcttcaggtgttcaggttcataacctacctgaacacatgacagttgccgtgccgagcactactataatttatagtagagtcggaaggtccgtaaattcacgaaacagcacaggctgggttttctacgtacgagtaaaacacggtgacttttctgcagtgagctctcctacgagcaatatgacagaaaacgaaagattgcttcatttgatctaa
>KT368899_Camel_SArabia_2014-11-
atgact---------------------------------------------------------------------------------------------------gaagctaatattactcag---------------------gaggagttggtaactcacctgaaaaattggaattttagttggaatattattctaactattttcattgtcattcttcagtttggccattataaatactcaagaatcttttatggtctgaagatgctagttttgtggcttttgtggccacttgtacttgcactttcaatctttgacacttgggcaaactggggatccaactgggcctttgtcgcattcagcctttttatggccgtatcaacactcattatgtgggtgatgtatttcgtaaatagtttcagacttttccgacgtgctcgaactttttgggcatggaacccggaagtgaatgcaatcacagtcacaaccgtgctgggacagacgtactaccaacccattcaacaagctccaacaggcattacggtgaccttgttgagcggcgtgctttacgtggacggacatagattggcttcaggtgttcaggttcataacctacctgaacacatgacagttgccgtgccgagcactactataatttatagtagagtcggaaggtccgtaaattcacgaaacagcacaggctgggttttctacgtacgagtaaaacacggtgacttttctgcagtgagctctcctacgagcaatatgacagaaaacgaaagattgcttcatttgatctaa
>KT368900_Camel_SArabia_2014-11-
atgact---------------------------------------------------------------------------------------------------gaagctaatattactcag---------------------gaggagttggtaactcacctgaaaaattggaattttagttggaatattattctaactattttcattgtcattcttcagtttggccattataaatactcaagaatcttttatggtctgaagatgctagttttgtggcttttgtggccacttgtacttgcactttcaatctttgacacttgggcaaactggggatccaactgggcctttgtcgcattcagcctttttatggccgtatcaacactcattatgtgggtgatgtatttcgtaaatagtttcagacttttccgacgtgctcgaactttttgggcatggaacccggaagtgaatgcaatcacagtcacaaccgtgctgggacagacgtactaccaacccattcaacaagctccaacaggcattacggtgaccttgttgagcggcgtgctttacgtggacggacatagattggcttcaggtgttcaggttcataacctacctgaacacatgacagttgccgtgccgagcactactataatttatagtagagtcggaaggtccgtaaattcacgaaacagcacaggctgggttttctacgtacgagtaaaacacggtgacttttctgcagtgagctctcctacgagcaatatgacagaaaacgaaagattgcttcatttgatctaa
>KT368901_Camel_SArabia_2014-11-
atgact---------------------------------------------------------------------------------------------------gaagctaatattactcag---------------------gaggagttggtaactcacctgaaaaattggaattttagttggaatattattctaactattttcattgtcattcttcagttttgccattataaatactcaagaatcttttatggtctgaagatgctagttttgtggcttttgtggccacttgtacttgcactttcaatctttgacacttgggcaaactggggatccaactgggcctttgtcgcattcagcctttttatggccgtatcaacactcattatgtgggtgatgtatttcgtaaatagtttcagacttttccgacgtgctcgaactttttgggcatggaacccggaagtgaatgcaatcacagtcacaaccgtgctgggacagacgtactaccaacccattcaacaagctccaacaggcattacggtgaccttgttgagcggcgtgctttacgtggacggacatagattggcttcaggtgttcaggttcataacctacctgaacacatgacagttgccgtgccgagcactactataatttatagtagagtcggaaggtccgtaaattcacgaaacagcacaggctgggttttctacgtacgagtaaaacacggtgacttttctgcagtgagctctcctacgagcaatatgacagaaaacgaaagattgcttcatttgatctaa
>KT368902_Camel_SArabia_2014-12-
atgact---------------------------------------------------------------------------------------------------gaagctaatattactcag---------------------gaggagttggtaactcacctgaaaaattggaattttagttggaatattattctaactattttcattgtcattcttcagtttggccattataaatactcaagaatcttttatggtctgaagatgctagttttgtggcttttgtggccacttgtacttgcactttcaatctttgacacttgggcaaactggggatccaactgggcctttgtcgcattcagcctttttatggccgtatcaacactcattatgtgggtgatgtatttcgtaaatagtttcagacttttccgacgtgctcgaactttttgggcatggaacccggaagtgaatgcaatcacagtcacaaccgtgctgggacagacgtactaccaacccattcaacaagctccaacaggcattacggtgaccttgttgagcggcgtgctttacgtggacggacatagattggcttcaggtgttcaggttcataacctacctgaacacatgacagttgccgtgccgagcactactataatttatagtagagtcggaaggtccgtaaattcacgaaacagcacaggctgggttttctacgtacgagtaaaacacggtgacttttctgcagtgagctctcctacgagcaatatgacagaaaacgaaagattgcttcatttgatctaa
>KT368903_Camel_SArabia_2014-12-
atgact---------------------------------------------------------------------------------------------------gaagctaatattactcag---------------------gaggagttggtaactcacctgaaaaattggaattttagttggaatattattctaactattttcattgtcattcttcagtttggccattataaatactcaagaatcttttatggtctgaagatgctagttttgtggcttttgtggccacttgtacttgcactttcaatctttgacacttgggcaaactggggatccaactgggcctttgtcgcattcagcctttttatggccgtatcaacactcattatgtgggtgatgtatttcgtaaatagtttcagacttttccgacgtgctcgaactttttgggcatggaatccggaagtgaatgcaatcacagtcacaaccgtgctgggacagacgtactaccaacccattcaacaagctccaacaggcattacggtgaccttgttgagcggcgtgctttacgtggacggacatagattggcttcaggtgttcaggttcataacctacctgaacacatgacagttgccgtgccgagcactactataatttatagtagagtcggaaggtccgtaaattcacgaaacagcacaggctgggttttctacgtacgagtaaaacacggtgacttttctgcagtgagctctcctacgagcaatatgacagaaaacgaaagattgcttcatttgatctaa
>KT368904_Camel_SArabia_2014-12-
atgact---------------------------------------------------------------------------------------------------gaagctaatattactcag---------------------gaggagttggtaactcacctgaaaaattggaattttagttggaatattattctaactattttcattgtcattcttcagtttggccattataaatactcaagaatcttttatggtctgaagatgctagttttgtggcttttgtggccacttgtacttgcactttcaatctttgacacttgggcaaactggggatccaactgggcctttgtcgcattcagcctttttatggccgtatcaacactcattatgtgggtgatgtatttcgtaaatagtttcagacttttccgacgtgctcgaactttttgggcatggaacccggaagtgaatgcaatcacagtcacaaccgtgctgggacagacgtactaccaacccattcaacaagctccaacaggcattacggtgaccttgttgagcggcgtgctttacgtggacggacatagattggcttcaggtgttcaggttcataacctacctgaacacatgacagttgccgtgccgagcactactataatttatagtagagtcggaaggtccgtaaattcacgaaacagcacaggctgggttttctacgtacgagtaaaacacggtgacttttctgcagtgagctctcctacgagcaatatgacagaaaacgaaagattgcttcatttgatctaa
>KT368905_Camel_SArabia_2014-12-
atgact---------------------------------------------------------------------------------------------------gaagctaatattactcag---------------------gaggagttggtaactcacctgaaaaattggaattttagttggaatattattctaactattttcattgtcattcttcagtttggccattataaatactcaagaatcttttatggtctgaagatgctagttttgtggcttttgtggccacttgtacttgcactttcaatctttgacacttgggcaaactggggatccaactgggcctttgtcgcattcagcctttttatggccgtatcaacactcattatgtgggtgatgtatttcgtaaatagtttcagacttttccgacgtgctcgaactttttgggcatggaacccggaagtgaatgcaatcacagtcacaaccgtgctgggacagacgtactaccaacccattcaacaagctccaacaggcattacggtgaccttgttgagcggcgtgctttacgtggacggacatagattggcttcaggtgttcaggttcataacctacctgaacacatgacagttgccgtgccgagcactactataatttatagtagagtcggaaggtccgtaaattcacgaaacagcacaggctgggttttctacgtacgagtaaaacacggtgacttttctgcagtgagctctcctacgagcaatatgacagaaaacgaaagattgcttcatttgatctaa
>KT368906_Camel_SArabia_2014-12-
atgact---------------------------------------------------------------------------------------------------gaagctaatattactcag---------------------gaggagttggtaactcacctgaaaaattggaattttagttggaatattattctaactattttcattgtcattcttcagtttggccattataaatactcaagaatcttttatggtctgaagatgctagttttgtggcttttgtggccacttgtacttgcactttcaatctttgacacttgggcaaactggggatccaactgggcctttgtcgcattcagcctttttatggccgtatcaacactcattatgtgggtgatgtatttcgtaaatagtttcagacttttccgacgtgctcgaactttttgggcatggaacccggaagtgaatgcaatcacagttacaaccgtgctgggacagacgtactaccaacccatccaacaagctccaacaggcattacggtgaccttgttgagcggcgtgctttacgtggacggacatagattggcttcaggtgttcaggttcataacctacctgaacacatgacagttgccgtgccgagcactactataatttatagtagagtcggaaggtccgtaaattcacgaaacagcacaggctgggttttctacgtacgagtaaaacacggtgacttttctgcagtgagctctcctacgagcaatatgacagaaaacgaaagattgcttcatttgatctaa
>KT368907_Camel_SArabia_2015-03-
atgact---------------------------------------------------------------------------------------------------gaagctaatattactcag---------------------gaggagttggtaactcacctgaaaaattggaattttagttggaatattattctaactattttcattgtcattcttcagtttggccattataaatactcaagaatcttttatggtctgaagatgctagttttgtggcttttgtggccacttgtacttgcactttcaatctttgacacttgggcaaactggggatccaactgggcctttgtcgcattcagcctttttatggccgtatcaacactcattatgtgggtgatgtatttcgtaaatagtttcagacttttccgacgtgctcgaactttttgggcatggaatccggaagtgaatgcaatcacagtcacaaccgtgctgggacagacgtactaccaacccattcaacaagctccaacaggcattacggtgaccttgttgagcggcgtgctttacgtggacggacatagattggcttcaggtgttcaggttcataacctacctgaacacatgacagttgccgtgccgagcactactataatttatagtagagtcggaaggtccgtaaattcacgaaacagcacaggctgggttttctacgtacgagtaaaacacggtgacttttctgcagtgagctctcctacgagcaatatgacagaaaacgaaagattgcttcatttgatctaa
>KT368908_Camel_SArabia_2015-03-
atgact---------------------------------------------------------------------------------------------------gaagctaatattactcag---------------------gaggagttggtaactcacctgaaaaattggaattttagttggaatattattctaactattttcattgtcattcttcagtttggccattataaatactcaagaatcttttatggtctgaagatgctagttttgtggcttttgtggccacttgtacttgcactttcaatctttgacacttgggcaaactggggatccaactgggcctttgtcgcattcagcctttttatggccgtatcaacactcattatgtgggtgatgtatttcgtaaatagtttcagacttttccgacgtgctcgaactttttgggcatggaatccggaagtgaatgcaatcacagtcacaaccgtgctgggacagacgtactaccaacccattcaacaagctccaacaggcattacggtgaccttgttgagcggcgtgctttacgtggacggacatagattggcttcaggtgttcaggttcataacctacctgaacacatgacagttgccgtgccgagcactactataatttatagtagagtcggaaggtccgtaaattcacgaaacagcacaggctgggttttctacgtacgagtaaaacacggtgacttttctgcagtgagctctcctacgagcaatatgacagaaaacgaaagattgcttcatttgatctaa
>KT368909_Camel_SArabia_2015-01-
atgact---------------------------------------------------------------------------------------------------gaagctaatattactcag---------------------gaggagttggtaactcacctgaaaaattggaattttagttggaatattattctaactattttcattgtcattcttcagtttggccattataaatactcaagaatcttttatggtctgaagatgctagttttgtggcttttgtggccacttgtacttgcactttcaatctttgacacttgggcaaactggggatccaactgggcctttgtcgcattcagcctttttatggccgtatcaacactcattatgtgggtgatgtatttcgtaaatagtttcagacttttccgacgtgctcgaactttttgggcatggaacccggaagtgaatgcaatcacagtcacaaccgtgctgggacagacgtactaccaacccattcaacaagctccaacaggcattacggtgaccttgttgagcggcgtgctttacgtggacggacatagattggcttcaggtgttcaggttcataacctacctgaacacatgacagttgccgtgccgagcactactataatttatagtagagtcggaaggtccgtaaattcacgaaacagcacaggctgggttttctacgtacgagtaaaacacggtgacttttctgcagtgagctctcctacgagcaatatgacagaaaacgaaagattgcttcatttgatctaa
>KT368910_Camel_SArabia_2015-01-
atgact---------------------------------------------------------------------------------------------------gaagctaatattactcag---------------------gaggagttggtaactcacctgaaaaattggaattttagttggaatattattctaactattttcattgtcattcttcagtttggccattataaatactcaagaatcttttatggtctgaagatgctagttttgtggcttttgtggccacttgtacttgcactttcaatctttgacacttgggcaaactggggatccaactgggcctttgtcgcattcagcctttttatggccgtatcaacactcattatgtgggtgatgtatttcgtaaatagtttcagacttttccgacgtgctcgaactttttgggcatggaacccggaagtgaatgcaatcacagtcacaaccgtgctgggacagacgtactaccaacccattcaacaagctccaacaggcattacggtgaccttgttgagcggcgtgctttacgtggacggacatagattggcttcaggtgttcaggttcataacctacctgaacacatgacagttgccgtgccgagcactactataatttatagtagagtcggaaggtccgtaaattcacgaaacagcacaggctgggttttctacgtacgagtaaaacacggtgacttttctgcagtgagctctcctacgagcaatatgacagaaaacgaaagattgcttcatttgatctaa
>KT368911_Camel_SArabia_2015-01-
atgact---------------------------------------------------------------------------------------------------gaagctaatattactcag---------------------gaggagttggtaactcacctgaaaaattggaattttagttggaatattattctaactattttcattgtcattcttcagtttggccattataaatactcaagaatcttttatggtctgaagatgctagttttgtggcttttgtggccacttgtacttgcactttcaatctttgacacttgggcaaactggggatccaactgggcctttgtcgcattcagcctttttatggccgtatcaacactcattatgtgggtgatgtatttcgtaaatagtttcagacttttccgacgtgctcgaactttttgggcatggaacccggaagtgaatgcaatcacagtcacaaccgtgctgggacagacgtactaccaacccattcaacaagctccaacaggcattacggtgaccttgttgagcggcgtgctttacgtggacggacatagattggcttcaggtgttcaggttcataacctacctgaacacatgacagttgccgtgccgagcactactataatttatagtagagtcggaaggtccgtaaattcacgaaacagcacaggctgggttttctacgtacgagtaaaacacggtgacttttctgcagtgagctctcctacgagcaatatgacagaaaacgaaagattgcttcatttgatctaa
>KT368912_Camel_SArabia_2015-01-
atgact---------------------------------------------------------------------------------------------------gaagctaatattactcag---------------------gaggagttggtaactcacctgaaaaattggaattttagttggaatattattctaactattttcattgtcattcttcagtttggccattataaatactcaagaatcttttatggtctgaagatgctagttttgtggcttttgtggccacttgtacttgcactttcaatctttgacacttgggcaaactggggatccaactgggcctttgtcgcattcagcctttttatggccgtatcaacactcattatgtgggtgatgtatttcgtaaatagtttcagacttttccgacgtgctcgaactttttgggcatggaacccggaagtgaatgcaatcacagtcacaaccgtgctgggacagacgtactaccaacccattcaacaagctccaacaggcattacggtgaccttgttgagcggcgtgctttacgtggacggacatagattggcttcaggtgttcaggttcataacctacctgaacacatgacagttgccgtgccgagcactactataatttatagtagagtcggaaggtccgtaaattcacgaaacagcacaggctgggttttctacgtacgagtaaaacacggtgacttttctgcagtgagctctcctacgagcaatatgacagaaaacgaaagattgcttcatttgatctaa
>KT368913_Camel_SArabia_2015-04-
atgact---------------------------------------------------------------------------------------------------gaagctaatattactcag---------------------gaggagttggtaactcacctgaaaaattggaattttagttggaatattattctaactattttcattgtcattcttcagtttggccattataaatactcaagaatcttttatggtctgaagatgctagttttgtggcttttgtggccacttgtacttgcactttcaatctttgacacttgggcaaactggggatccaactgggcctttgtcgcattcagcctttttatggccgtatcaacactcattatgtgggtgatgtatttcgtaaatagtttcagacttttccgacgtgctcgaactttttgggcatggaacccggaagtgaatgcaatcacagtcacaaccgtgctgggacagacgtactaccaacccattcaacaagctccaacaggcattacggtgaccttgttgagcggcgtgctttacgtggacggacatagattggcttcaggtgttcaggttcataacctacctgaacacatgacagttgccgtgccgagcactactataatttatagtagagtcggaaggtccgtaaattcacgaaacagcacaggctgggttttctacgtacgagtaaaacacggtgacttttctgcagtgagctctcctacgagcaatatgacagaaaacgaaagattgcttcatttgatctaa
>KT368914_Camel_SArabia_2015-04-
atgact---------------------------------------------------------------------------------------------------gaagctaatattactcag---------------------gaggagttggtaactcacctgaaaaattggaattttagttggaatattattctaactattttcattgtcattcttcagtttggccattataaatactcaagaatcttttatggtctgaagatgctagttttgtggcttttgtggccacttgtacttgcactttcaatctttgacacttgggcaaactggggatccaactgggcctttgtcgcattcagcctttttatggccgtatcaacactcattatgtgggtgatgtatttcgtaaatagtttcagacttttccgacgtgctcgaactttttgggcatggaacccggaagtgaatgcaatcacagtcacaaccgtgctgggacagacgtactaccaacccattcaacaagctccaacaggcattacggtgaccttgttgagcggcgtgctttacgtggacggacatagattggcttcaggtgttcaggttcataacctacctgaacacatgacagttgccgtgccgagcactactataatttatagtagagtcggaaggtccgtaaattcacgaaacagcacaggctgggttttctacgtacgagtaaaacacggtgacttttctgcagtgagctctcctacgagcaatatgacagaaaacgaaagattgcttcatttgatctaa
>KT368915_Camel_SArabia_2015-03-
atgact---------------------------------------------------------------------------------------------------gaagctaatattactcag---------------------gaggagttggtaactcacctgaaaaattggaattttagttggaatattattctaactattttcattgtcattcttcagtttggccattataaatactcaagaatcttttatggtctgaagatgctagttttgtggcttttgtggccacttgtacttgcactttcaatctttgacacttgggcaaactggggatccaactgggcctttgtcgcattcagcctttttatggccgtatcaacactcattatgtgggtgatgtatttcgtaaatagtttcagacttttccgacgtgctcgaactttttgggcatggaacccggaagtgaatgcaatcacagtcacaaccgtgctgggacagacgtactaccaacccattcaacaagctccaacaggcattacggtgaccttgttgagcggcgtgctttacgtggacggacatagattggcttcaggtgttcaggttcataacctacctgaacacatgacagttgccgtgccgagcactactataatttatagtagagtcggaaggtccgtaaattcacgaaacagcacaggctgggttttctacgtacgagtaaaacacggtgacttttctgcagtgagctctcctacgagcaatatgacagaaaacgaaagattgcttcatttgatctaa
>KT368916_Camel_SArabia_2015-03-
atgact---------------------------------------------------------------------------------------------------gaagctaatattactcag---------------------gaggagttggtaactcacctgaaaaattggaattttagttggaatattattctaactattttcattgtcattcttcagtttggccattataaatactcaagaatcttttatggtctgaagatgctagttttgtggcttttgtggccacttgtacttgcactttcaatctttgacacttgggcaaactggggatccaactgggcctttgtcgcattcagcctttttatggccgtatcaacactcattatgtgggtgatgtatttcgtaaatagtttcagacttttccgacgtgctcgaactttttgggcatggaatccggaagtgaatgcaatcacagtcacaaccgtgctgggacagacgtactaccaacccattcaacaagctccaacaggcattacggtgaccttgttgagcggcgtgctttacgtggacggacatagattggcttcaggtgttcaggttcataacctacctgaacacatgacagttgccgtgccgagcactactataatttatagtagagtcggaaggtccgtaaattcacgaaacagcacaggctgggttttctacgtacgagtaaaacacggtgacttttctgcagtgagctctcctacgagcaatatgacagaaaacgaaagattgcttcatttgatctaa
>KU291449_Camel_Kenya_2015--
atgact---------------------------------------------------------------------------------------------------gaagctaatattactcag---------------------gaggagttggtaactcacctgaaaaattggaattttagttggaatattattctaactattttcattgtcattcttcagtttggccattataaatactcaagaatcttttatggtctgaagatgctagttttgtggcttttgtggccacttgtacttgcactttcaatctttgacacttgggcaaactggggatccaactgggcctttgtcgcattcagcctttttatggccgtatcaacactcattatgtgggtgatgtatttcgtaaatagtttcagacttttccgacgtgctcgaactttttgggcatggaacccggaagtgaatgcaatcacagtcacaaccgtgctgggacagacgtactaccaacccattcaacaagctccaacaggcattacggtgactttgctgagcggtgtgctttacgtggacggacatagattggcttcaggtgttcaggttcataacctacctgaatacatgacagttgccgtgccgagcactactataatttatagtagagtcggaaggtccgtaaattcacgaaacagcacaggctgggttttctacgtacgagtaaaacacggtgacttttctgcagtgagctctcctacgagcaatatgacagaaaacgaaagattgcttcatttgatctaa
>MF593473_Camel_UAE_2015--
atgact---------------------------------------------------------------------------------------------------gaagctaatattactcag---------------------gaggagttggtaactcacctgaaaaattggaattttagttggaatattattctaactattttcattgtcattcttcagtttggccattataaatactcaagaatcttttatggtctgaagatgctagttttgtggcttttgtggccacttgtacttgcactttcaatctttgacacttgggcaaactggggatccaactgggcctttgtcgcattcagcctttttatggccgtatcaacactcattatgtgggtgatgtatttcgtaaatagtttcagacttttccgacgtgctcgaactttttgggcatggaacccggaagtgaatgcaatcacagtcacaaccgtgctgggacagacgtactaccaacccattcaacaagctccaacaggcattacggtgaccttgttgagcggcgtgctttacgtggacggacatagattggcttcaggtgttcaggttcataacctacctgaacacatgacagttgccgtgccgagcactactataatttatagtagagtcggaaggtccgtaaattcacgaaacagcacaggctgggttttctacgtacgagtaaaacacggtgacttttctgcagtgagctctcctacgagcaatatgacagaaaacgaaagattgcttcatttgatctaa
>NC028752_Camel_SArabia_2015-03-
atgact---------------------------------------------------------------------------------------------------gaagctaatattactcag---------------------gaggagttggtaactcacctgaaaaattggaattttagttggaatattattctaactattttcattgtcattcttcagtttggccattataaatactcaagaatcttttatggtctgaagatgctagttttgtggcttttgtggccacttgtacttgcactttcaatctttgacacttgggcaaactggggatccaactgggcctttgtcgcattcagcctttttatggccgtatcaacactcattatgtgggtgatgtatttcgtaaatagtttcagacttttccgacgtgctcgaactttttgggcatggaatccggaagtgaatgcaatcacagtcacaaccgtgctgggacagacgtactaccaacccattcaacaagctccaacaggcattacggtgaccttgttgagcggcgtgctttacgtggacggacatagattggcttcaggtgttcaggttcataacctacctgaacacatgacagttgccgtgccgagcactactataatttatagtagagtcggaaggtccgtaaattcacgaaacagcacaggctgggttttctacgtacgagtaaaacacggtgacttttctgcagtgagctctcctacgagcaatatgacagaaaacgaaagattgcttcatttgatctaa
>KT346372_Bat_Taiwan_2013-09-14
atgtct------------------------------------------------------------------------------------------------acgaaccaatccgttcctgtt---------------------gaggaggtgattaaacacctcagaaactggaacttttcctggaatatcatacttacaatactcttagtagtattgcagtatggacattacaaatattccagagtgctctatggcttaaagatggccattctttggcttctttggccacttgttctggccctgtccctctttgatgcgtgggccagttttggcactaattgggttttcttcgcgttcagcatcctaatggcctgcatcacagctgtgctgtggattatgtactttgttaacagtatcaggttgtggcgacgcactcattcttggtggtcctacaatcctgaaacagactccattctgtctgtctctgtactgggtcggcatgtctgcctaccaatacttggtgcacccacgggcgtaacgctcacactgcttaatggcacattgcttgtagaaggctatcaggttgctactggcgtacaggtaaacaatttacctggttacgtaacagtcgccaaagcttcaacaacaattgtctaccagcgtgtgggacgttccctgaatgcaaattcaagtactggctgggctttcttcgtgaaggccaagcatggcgactactatgctgctgcaaatccaacagaggttgtaacagatagtgagagaattctacatttagtctaa
>MH687934_Bat_Vietnam_2014-06-11
atgtcttct---------------------------------------------------------------------------------------------aataatcaatctgttcctatt---------------------gaagaggtggttaaacaccttagaaactggaacttttcctggaatatcgtacttacagtactcttagtagtgttgcagtatgggcaatataaatattccagggtgctctatggtctaaagatgtttatcctttggattctgtggccacttgtgttggcactttccatctttgacgcatgggccagttttaatgttaattgggttttcttcgcattcagcatcctaatggcctgcatcacagctgtgttgtggatcatgtattttgttaacagtatcaggttgtggcgacgcacccattcttggtggtcctacaatcctgaaacggactctattctgtctgtctctttgctgggtcggcatgtctgcctaccaatacttggtgcacccacgggcgtaacgctcacactgcttaatggcacattgcttgtagaaggctatcaggttgctactggcgtacaggtaaacaatttacctggttacgtaacagtcgccaaagcttcaacaacaattgtctaccagcgtgtgggacgttccatgaatgcaaattcaagtactggctgggctttcttcgtgaagtccaagcatggcgactactatgctgctgcgaatccaacggaggttgtaacagatagtgagaaaattctacatttagtctaa
>MH687941_Bat_Vietnam_2014-06-17
atgtcttcg---------------------------------------------------------------------------------------------agtaatcaatctgttcccgtt---------------------gacgaggtgattaaacacctcagaaattggaacttttcatggaatatcatacttacaatactcttagtagtgttgcagtatggacattacaaatattccagggttctctatggcttgaagatggccattctttggcttctttggccacttgttctggccctttccatttttgatgcctgggccagttttaatgttaattgggttttcttcgcattcagcatcctaatggcctgcgtcacagctgtgctgtggattatgtactttgttaacagtatcaggttgtggcgacgcacccattcttggtggtcctacaatcctgaaacggactctattctgtctgtctctgtgctgggtcggcatgtctgcctaccaatacttggtgcacccacgggcgtaacgctcacactgcttaatggcacattgcttgtagaaggctatcaggttgctactggcgtacaggtaaataatttacctggttacgtaacagtcgccaaagcttcaacaacaattgtctaccagcgtgtgggacgttccatgaatgcaaattcaagtactggctgggctttcttcgtgaagtccaagcatggcgactactatgctgctgcgaatccaacggaggttgtaacagatagtgagaaaattctacatttagtctaa
>MH687943_Bat_Vietnam_2014-06-10
atgtcttcg---------------------------------------------------------------------------------------------agtaatcaatctgttcccgtt---------------------gacgaggtgattaaacacctcagaaattggaacttttcatggaatatcatacttacagtactcttagtagtgttgcagtatggacattacaaatattccagggttctctatggcttgaagatggccattctttggcttctttggccacttgttctggccctttccatttttgatgcctgggccagttttaatgttaattgggttttcttcgcattcagcatcctaatggcctgcgtcacagctgtgctgtggattatgtactttgttaacagtatcaggttgtggcgacgcacccattcttggtggtcctacaatcctgaaacggactctattctgtctgtctctgtgctgggtcggcatgtctgcctaccaatacttggtgcacccacgggcgtaacgctcacactgcttaatggcacattgcttgtagaaggctatcaggttgctactggcgtacaggtaaataatttacctggttacgtaacagtcgccaaagcttcaacaacaattgtctaccagcgtgtgggacgttccatgaatgcaaattcaagtactggctgggctttcttcgtgaagtccaagcatggcgactactatgctgctgcgaatccaacggaggttgtaacagatagtgagaaaattctacatttagtctaa
>MH687944_Bat_Vietnam_2014-06-10
atgtcttct---------------------------------------------------------------------------------------------aataataattctgttcctatt---------------------gaagaggtggtgaatcaccttagaaactggaacttttcctggaatatcgtacttacagtactcttagtagtgttgcagtatgggcaatataaatattccagggtgctctatggtctaaagatgtttatcctttggattctgtggccacttgtgttggcactttccatctttgacgcatgggccagctttggggttaattgggtgttctttgcattcagcatcctaatggcctgcatcacagctgtgttgtggatcatgtatttcgttaacagtgtcaggttgtggcgacgcacccattcatggtggtccttcaatcctgaaacagactccattctgtccgtgtccgtgttgggccggcatgtatgtctcccaatactaggtgcaccaactggcgtgaccctcacactgcttaacggcacattgcttgtagaaggctatcaggttgctactggcgtacaggtaaataatttacctggtttcgtcacagtcgccaagtcctcaacaacaattgtctaccagcgtgtcggacgctccatgaatgttgcttctagtacaggctgggccttctacgtgaagtccaagcatggcgactactatgctgctgcgaatccaacagaggttgtaacagatagtgagaaaattctacatttagtctaa
>MH687945_Bat_Vietnam_2014-09-16
atgtcttcg---------------------------------------------------------------------------------------------agtaatcaatctgttcccgtt---------------------gacgaggtgattaaacacctcagaaattggaacttttcatggaatatcatacttacagtactcttagtagtgttgcagtatggacattacaaatattccagggttctctatggcttgaagatggccattctttggcttctttggccacttgttctggccctttccatttttgatgcctgggccagttttaatgttaattgggttttcttcgcattcagcatcctaatggcctgcgtcacagctgtgctgtggattatgtactttgttaacagtatcaggttgtggcgacgcacccattcttggtggtcctacaatcctgaaacggactctattctgtctgtctctgtgctgggtcggcatgtctgcctaccaatacttggtgcacccacgggcgtaacgctcacactgcttaatggcacattgcttgtagaaggctatcaggttgctactggcgtacaggtaaataatttacctggttacgtaacagtcgccaaagcttcaacaacaattgtctaccagcgtgtgggacgttccatgaatgcaaattcaagtactggctgggctttcttcgtgaagtccaagcatggcgactactatgctgctgcgaatccaacggaggttgtaacagatagtgagaaaattctacatttagtctaa
>MH687946_Bat_Vietnam_2014-06-10
atgtcttcg---------------------------------------------------------------------------------------------agtaatcaatctgttcccgtt---------------------gacgaggtgattaaacacctcagaaattggaacttttcatggaatatcatacttacagtactcttagtagtgttgcagtatggacattacaaatattccagggttctctatggcttgaagatggccattctttggcttctttggccacttgttctggccctttccatttttgatgcctgggccagttttaatgttaattgggttttcttcgcattcagcatcctaatggcctgcgtcacagctgtgctgtggattatgtactttgttaacagtatcaggttgtggcgacgcacccactcttggtggtcctacaatcctgaaacggactctattctgtctgtctctgtgctgggtcggcatgtctgcctaccaatacttggtgcacccacgggcgtaacgctcacactgcttaatggcacattgcttgtagaaggctatcaggttgctactggcgtacaggtaaataatttacctggttacgtaacggtcgccaaagcttcaacaacaattgtctaccagcgtgtgggacgttccatgaatgcaaattcaagtactggctgggctttcttcgtgaagtccaagcatggcgactactatgctgctgcgaatccaacggaggttgtaacagatagtgagaaaattctacatttagtctaa
>MH687948_Bat_Vietnam_2014-06-11
atgtcttcg---------------------------------------------------------------------------------------------agtaatcaatctgttcccgtt---------------------gacgaggtgattaaacacctcagaaattggaacttttcatggaatatcatacttacagtactcttagtagtgttgcagtatggacattacaaatattccagggttctctatggcttgaagatggccattctttggcttctttggccacttgttctggccctttccatttttgatgcctgggccagttttaatgttaattgggttttcttcgcattcagcatcctaatggcctgcgtcacagctgtgctgtggattatgtactttgttaacagtatcaggttgtggcgacgcacccattcttggtggtcctacaatcctgaaacggactctattctgtctgtctctgtgctgggtcggcatgtctgcctaccaatacttggtgcacccacgggcgtaacgctcacactgcttaatggcacattgcttgtagaaggctatcaggttgctactggcgtacaggtaaataatttacctggttacgtaacagtcgccaaagcttcaacaacaattgtctaccagcgtgtgggacgttccatgaatgcaaattcaagtactggctgggctttcttcgtgaagtccaagcatggcgactactatgctgctgcgaatccaacggaggttgtaacagatagtgagaaaattctacatttagtctaa
>MH687954_Bat_Vietnam_2014-09-18
atgtcttcg---------------------------------------------------------------------------------------------agtaatcaatctgttcccgtt---------------------gacgaggtgattaaacacctcagaaattggaacttttcatggaatatcatacttacagtactcttagtagtgttgcagtatggacattacaaatattccagggttctctatggcttgaagatggccattctttggcttctttggccacttgttctggccctttccatttttgatgcctgggccagttttaatgttaattgggttttcttcgcattcagcatcctaatggcctgcgtcacagctgtgctgtggattatgtactttgttaacagtatcaggttgtggcgacgcacccattcttggtggtcctacaatcctgaaacggactctattctgtctgtctctgtgctgggtcggcatgtctgcctaccaatacttggtgcacccacgggcgtaacgctcacactgcttaatggcacattgcttgtagaaggctatcaggttgctactggcgtacaggtaaacaatttacctggttacgtaacagtcgccaaagcttcaacaacaattgtctaccagcgtgtgggacgttccatgaatgcaaattcaagtactggctgggctttcttcgtgaagtccaagcatggcgactactatgctgctgcgaatccaacggaggttgtaacagatagtgagaaaattctacatttagtctaa
>MH687956_Bat_Vietnam_2014-09-16
atgtcttcg---------------------------------------------------------------------------------------------agtaatcaatctgttcccgtt---------------------gacgaggtgattaaacacctcagaaattggaacttttcatggaatatcatacttacagtactcttagtagtgttgcagtatggacattacaaatattccagggttctctatggcttgaagatggccattctttggcttctttggccacttgttctggccctttccatttttgatgcctgggccagttttaatgttaattgggttttcttcgcattcagcatcctaatggcctgcgtcacagctgtgctgtggattatgtactttgttaacagtatcaggttgtggcgacgcacccattcttggtggtcctacaatcctgaaacggactctattctgtctgtctctgtgctgggtcggcatgtctgcctaccaatacttggtgcacccacgggcgtaacgctcacactgcttaatggcacattgcttgtagaaggctatcaggttgctactggcgtacaggtaaataatttacctggttacgtaacagtcgccaaagcttcaacaacaattgtctaccagcgtgtgggacgttccatgaatgcaaattcaagtactggctgggctttcttcgtgaagtccaagcatggcgactactatgctgctgcgaatccaacggaggttgtaacagatagtgagaaaattctacatttagtctaa
>MH687957_Bat_Vietnam_2014-09-18
atgtcttct---------------------------------------------------------------------------------------------aataataattctgttcctatt---------------------gaagaggtggtgaatcaccttagaaactggaacttttcctggaatatcgtacttacagtactcttagtagtgttgcagtatgggcaatataaatattccagggtgctctatggtctaaagatgtttatcctttggattctgtggccacttgtgttggcactttccatctttgacgcatgggccagctttggggttaattgggtgttctttgcattcagcatcctaatggcctgcatcacagctgtgttgtggatcatgtatttcgttaacagtgtcaggttgtggcgacgcacccattcatggtggtccttcaatcctgaaacagactccattctgtccgtgtccgtgttgggccagcatgtatgtctcccaatactaggtgcaccaactggcgtgaccctcacactgcttaacggcacattgcttgtagaaggctatcaggttgctactggcgtacaggtaaataatttacctggtttcgtcacagtcgccaagtcctcaacaacaattgtctaccagcgtgtcggacgctccatgaatgttgcttctagtacaggctgggccttctacgtgaagtccaagcatggcgactactatgctgctgcgaatccaacagaggttgtaacagatagtgagaaaattctacatttagtctaa
>MH687958_Bat_Vietnam_2014-09-18
atgtcttcg---------------------------------------------------------------------------------------------agtaatcaatctgttcccgtt---------------------gacgaggtgattaaacacctcagaaattggaacttttcatggaatatcatacttacagtactcttagtagtgttgcagtatggacattacaaatattccagggttctctatggcttgaagatggccattctttggcttctttggccacttgttctggccctttccatttttgatgcctgggccagttttaatgttaattgggttttcttcgcattcagcatcctaatggcctgcgtcacagctgtgctgtggattatgtactttgttaacagtatcaggttgtggcgacgcacccattcttggtggtcctacaatcctgaaacggactctattctgtctgtctctgtgctgggtcggcatgtctgcctaccaatacttggtgcacccacgggcgtaacgctcacactgcttaatggcacattgcttgtagaaggctatcaggttgctactggcgtacaggtaaataatttacctggttacgtaacagtcgccaaagcttcaacaacaattgtctaccagcgtgtgggacgttccatgaatgcaaattcaagtactggctgggctttcttcgtgaagtccaagcatggcgactactatgctgctgcgaatccaacggaggttgtaacagatagtgagaaaattctacatttagtctaa
>MH687963_Bat_Vietnam_2015-02-06
atgtcttcg---------------------------------------------------------------------------------------------agtaatcaatctgttcccgtt---------------------gacgaggtgattaaacacctcagaaattggaacttttcatggaatatcatacttacagtactcttagtagtgttgcagtatggacattacaaatattccaggtttctctatggcttgaagatggccattctttggcttctttggccacttgttctggccctttccatttttgatgcctgggccagttttaatgttaattgggttttcttcgcattcagcatcctaatggcctgcgtcacagctgtgctgtggattatgtactttgttaacagtatcaggttgtggcgacgcacccattcttggtggtcctacaatcctgaaacggactctattctgtctgtctctgtgctgggtcggcatgtctgcctaccaatacttggtgcacccacgggcgtaacgctcacactgcttaatggcacattgcttgtagaaggctatcaggttgctactggcgtacaggtaaataatttacctggttacgtaacagtcgccaaagcttcaacaacaatagtctaccagcgtgtgggacgttccatgaatgcaaattcaagtactggctgggctttcttcgtgaagtccaagcatggcgactactatgctgctgcgaatccaacggaggttgtaacagatagtgagaaaattctacatttagtctaa
>MH687964_Bat_Vietnam_2015-02-06
atgtcttcg---------------------------------------------------------------------------------------------agtaatcaatctgttcccgtt---------------------gacgaggtgattaaacacctcagaaattggaacttttcatggaatatcatacttacagtactcttagtagtgttgcagtatggacattacaaatattccaggtttctctatggcttgaagatggccattctttggcttctttggccacttgttctggccctttccatttttgatgcctgggccagttttaatgttaattgggttttcttcgcattcagcatcctaatggcctgcgtcacagctgtgctgtggattatgtactttgttaacagtatcaggttgtggcgacgcacccattcttggtggtcctacaatcctgaaacggactctattctgtctgtctctgtgctgggtcggcatgtctgcctaccaatacttggtgcacccacgggcgtaacgctcacactgcttaatggcacattgcttgtagaaggctatcaggttgctactggcgtacaggtaaataatttacctggttacgtaacagtcgccaaagcttcaacaacaatagtctaccagcgtgtgggacgttccatgaatgcaaattcaagtactggctgggctttcttcgtgaagtccaagcatggcgactactatgctgctgcgaatccaacggaggttgtaacagatagtgagaaaattctacatttagtctaa
>MH687967_Bat_Vietnam_2015-02-06
atgtcttcg---------------------------------------------------------------------------------------------agtaatcaatctgttcctctt---------------------gaagaggtggttaatcaccttagaaactggaacttttcctggaatatcgtacttacagtactcttagtagtgttgcagtatggacattacaaatattccaggtttctctatggcttgaagatggccattctttggcttctttggccacttgttctggccctttccatttttgatgcctgggccagttttaatgttaattgggttttcttcgcattcagcatcctaatggcctgcgtcacagctgtgctgtggattatgtactttgttaacagtatcaggttgtggcgacgcacccattcttggtggtcctacaatcctgaaacggactctattctgtctgtctctgtgctgggtcggcatgtctgcctaccaatacttggtgcacccacgggcgtaacgctcacactgcttaatggcacattgcttgtagaaggctatcaggttgctactggcgtacaggtaaataatttacctggttacgtaacagtcgccaaagcttcaacaacaatagtctaccagcgtgtgggacgttccatgaatgcaaattcaagtactggctgggctttcttcgtgaagtccaagcatggcgactactatgctgctgcgaatccaacggaggttgtaacagatagtgagaaaattctacatttagtctaa
>MK211369_Bat_China_2017-05-
atgtcttcg---------------------------------------------------------------------------------------------agtaatcaatctgttcccgtt---------------------gaggaggtgattaaacacctcagaaattggaacttttcatggaatatcatacttacaatactcttagtggtgttgcagtatggacattacaaatattccagggttctctatggcttaaagatggccattctttggcttctttggccacttgttctggccctttccatctttgatgcctgggccagttttaatgttaattgggttttcttcgcattcagcatcctaatggcctgcgtcacagctgtgctgtggattatgtactttgttaacagtatcaggttgtggcgacgcacccattcttggtggtcctacattcccgaaacggactctattctgtctgtctctgtgctgggtcggcatgtctgcctaccaatacttggtgcacccacgggcgtaacgctcacactgcttaatggcacattgcttgtagaaggctatcaggttgctactggcgtacaggtaaataatttacctggttacgtaacagtcgccaaagcttcaacaacaattgtctaccagcgtgtgggacgttccatgaatgcaaattcaagtactggctgggctttcttcgtgaagtccaagcatggcgactactatgctgctgcgaatccaacagaggttgtaacagatagtgagaaaattctacatttagtctaa
>MK211370_Bat_China_2017-05-
atgtcttcg---------------------------------------------------------------------------------------------agtaatggctctgttcccgta---------------------gaggaggtgattcaacacctcagaaattggaacttttcatggaatatcatacttacaatactcttagtagtgttgcagtatggacattacaaatattccagggttctctacggcttaaaaatggccattctttggcttctttggccacttgtgctggcactgtccatctttgatgcatgggctagttttggcgttaactgggttttcttcgcattcagcatcctaatggcctgcatcacagctgtgctgtggattatgtactttgttaacagtatcaggttgtggcgacgcacccattcttggtggtcctacaatcctgaaacggactctattctgtctgtctctgtgctgggtcggcatgtctgcctaccaatacttggtgcacccacgggcgtaacgctcacactgcttaatggcacattgcttgtagaaggctatcaggttgctactggcgtacaggtaaataatttacctagctacgttacagtcgccaaagccgctacaacaattgtctaccagcgtgtgggacgttccatgaatgcaaattcaagtactggctgggctttcttcgtgaagtccaagcatggcgactactatgctgctgcgaatccaacagaggttgtaacagatagtgagaaaattctacatttagtctaa
>MK211371_Bat_China_2017-05-
atgtcttcg---------------------------------------------------------------------------------------------agtaatgactctgttcctgtt---------------------gacgaggtgattaaacaccttagaaactggaacttttcctggaatatcatacttacaatactcttagtagtattgcagtatggacattacaaatattccagggttctctatggcttaaagatggccattctttggcttctttggccacttgttctggccctttccatctttgatgcctgggccagttttaatgttaattgggttttcttcgcattcagcatcctaatggcctgcgtcacagctgtgctgtggattatgtactttgttaacagtatcaggttgtggcgacgcacccattcttggtggtcctacaatcctgaaacggactctattctgtctgtctctgtgctgggtcggcatgtctgcctaccaatacttggtgcacccacgggcgtaacgctcacactgcttaatggcacattgcttgtagaaggctatcaggttgctactggcgtacaggtaaataatttacctggttacgtaacagtcgccaaagcttcaacaacaattgtctaccagcgtgtgggacgttccctgaatgcaaattcaagtactggctgggctttctttgtgaaggccaagcatggcgactactatgctgctgcaaatccaacagaggttgtaacagatagtgagaaaattctacatttagtctaa
>MK211372_Bat_China_2017-05-
atgtctacg---------------------------------------------------------------------------------------------agtaatgactctgttcccgta---------------------gaggaggtgattaaacacctcagaaattggaacttttcatggaatatcatacttacaatactcttagtagtgttgcagtatggacattacaaatattccagggttctctatggcttaaaaatggccattctttggcttctttggccacttgtgctggcactgtccatctttgatgcatgggctagttttggcgttaactgggttttcttcgcattcagcatcctaatggcctgcatcacagctgtgctgtggattatgtactttgttaacagtatcaggttgtggcgacgcacccattcttggtggtcctacaatcctgaaacagactctattctgtctgtctctgtgctgggtcggcatgtctgcctaccaatacttggtgcacccacgggcgtaacgctcacactgcttaatggcacattgcttgtagaaggctatcaggttgctactggcgtacaggtaaataatttacctggttacgtaacagtcgccaaagcttcaacaacaattgtctaccagcgtgtgggacgttccatgaatgcaaattcaagtactggctgggctttcttcgtgaagtccaagcatggcgactactatgctgctgcgaatccaacagaggttgtaacagatagtgagaaaattctacatttagtctaa
>KJ473797_Bat_China_2012--
atgtttcaatatcttattttgtgc---------ttaggcatcgctctttgtgctgctaatggcagt------actactgctactccaaccacaccagca------ggtaattccatacccgtt---------------------gaggaggttgttgagcatcttcggaactggaatttcagctggaatgtaatactgacagttttcttagttgtgctgcagtatggcaattttaagtattctaaattgctttatggccttaaaatggctatactctggctgttatggcctcttgtgcttgctctttccatctttgatgcatgggctagctttgatgtcaattggacctatttcgctttcagcatcgttatggcctgcatcacctttgtgctgtggataatgtattttatcaacagcttcaggctttatcgaagaactcagtctttctgggcttttaacccagaaacggatgccataataacaatctctgtttttggcaaagtagttgcgattcctgtgatcacaccgcctactggcatcacgttgacagttctaagtggaaagctccttgtggagggcataccgattgctaatggcgtctcggtaactcagttaccttcgtacgtcacagtcgccaaggccaataccactattatctatcaacgtgtcggtaaatcacttaatgcggccagccaaacaggctgggctttttatgtgaggtccaagaatggcgactactctgctgtgtcgaatccaagtgattcgtatactgaacaagagagattgcttcatttagtataa
>KJ473799_Bat_China_2012--
atgtttcaatatcttattttgtgc---------ttaggcatcgctctttgtgctgctaatggcagt------actactgctactccaaccacaccaact------ggtaattctatacccgtt---------------------gaggaggttgttgagcatcttcggaactggaatttcagctggaatgtaatactgacagttttcttagttgtgctgcagtatggcaattttaagtattctaaattgctttatggccttaaaatggctatactctggctgttatggcctcttgtgcttgctctttccatctttgatgcatgggctagctttgatgtcaattggacctatttcgctttcagcatcgttatggcctgcatcacctttgtgctgtggataatgtattttatcaacagcttcaggctttatcgaagaactcagtctttctgggcttttaacccagaaacggatgccataataacaatctctgtttttggcaaagtagttgcgattcctgtgatcacaccgcctactggcatcacgttgacagttctaagtggaaagctccttgtggagggcataccgattgctaatggcgtctcggtaactcagttaccttcgtacgtcacagtcgccaaggccaataccactattatctatcaacgtgtcggtaaatcacttaatgcggccagccaaacaggctgggctttttatgtgaggtccaagaatggcgactactctgctgtgtcgaatccaagtgattcgtatactgaacaagagagattgcttcatttagtataa
>KJ473800_Bat_China_2013--
atgtttcaatatcttattttgtgc---------ttaggcatcgctctttgtgctgctaatggcagt------actactgcttctccaaccacaccaaca------ggtaattccatacctgtt---------------------gaggaggttgttgagcatctccggaactggaatttcagctggaatgtaatactgacagttttcttagttgtgctgcagtatggcaattttaagtattctaaattgctttatggccttaaaatggctatactctggctgttatggcctcttgtgcttgctctttccatctttgatgcatgggctagctttgatgtcaattggacctacttcgctttcagcatcgttatggcctgcatcacctttgtgctgtggataatgtattttatcaacagcttcaggctttatcgaagaactcagtctttctgggcttttaacccagaaacggatgccataataacaatctctgtttttggcaaagtagttgcgattcctgtgatcacaccgcctactggcatcacgttgacagttctaagtggaaagctccttgtggagggcataccgattgctaatggcgtctcggtaactcagttaccttcgtacgtcacagtcgccaaggccaataccactattatctatcaacgtgtcggtaaatcacttaatgcggccagccaaacaggctgggctttttatgtgaggtccaagaatggcgactactctgctgtgtcgaatccaagtgattcgtatactgaacaagagagattgcttcatttagtataa
>MN611518_Bat_China_2018-03-
atgtttcaatatcttattttgtgc---------ttaggcatcgctctttgtgctgctaatggcagt------accactgccaccccaaccacaccaaca------ggtaattctatacctgtt---------------------gaggaggttgttgagcatcttcgaaactggaatttcagctggaatgtaatactgacagtgttcttagttgtgctgcagtatggcaattttaagtattctaaattgctttatggccttaaaatggctatactctggctgttatggcctcttgtgcttgccctgtccatctttgatgcatgggcgagctttgatgtcaattggacctatttcgctttcagcatcgttatggcctgcatcacctttgtgctgtggataatgtattttatcaacagcttcaggctttatcgaagaactcagtctttctgggcctttaacccagaaacggatgccataataacaatctctgtttttggcaaagtagttgcgattcctgtgatcacaccgcctactggcatcacgttgacagttctaagtggaaagctccttgtggagggcataccgattgctaatggcgtctcggtaactcagttacctacgtacgtcacagtcgccaaggccaataccactattatctatcaacgtgtcggtaaatcacttaatgcggccagccaaacaggctgggctttttatgtgaggtccaagaatggcgactactctgctgtgtcgaatccaagtgattcgtatactgaacaagagagattgcttcatttagtataa
>KJ473795_Bat_China_2011--
atgattaagtttattattctgttttgcgcctttttaggcgttatgtatgcagaagaagttcaaaac------tctactgctacaccacccataactgac------------aaaattcctttg---------------------agtgaagttatggaacatttaagaaactggaacttcagctggaacatagtgcttactgtctttttgatagtaatgcagtatggtcatttcaaatactcgaccattttgtatggtttgaaaatgcttgtgctttggcttctttggcctcttgtgcttgcactctcaattttcgatgcatggtcgacatttgggcagaagtgggttatgtttgcttttagcatcgttatggcctgcacaacactagtgctgtggttgatgtatttcatcaacagtttcaggctttatagaagaacacagtcattctgggcatttaacccagaaactgatgccataattacaatctctgtttttggaaagacagtcgctattccagtactggtaccaccgacaggcattacgttgacagttcttagtggaaagctccttgtggagggcataccggttgctaacggaatcacggtaggacaactacctgagttcgtaactgttgccaaagctaccactacaattatctatcgacgtgccggaaggtcattgaatgctaaaacccagaccggatgggcattctatgtacgtgcaaagaatggcgactattctgctattatgacgatggcagattcattttccgaaaatgaaagattgttacatttagtttaa
>KJ473796_Bat_China_2012--
atgattaagtttattattctgttttgcgcctttttaggcgttatgtatgcagaagaagtt---gat------tctactgctacaccacccataactgac------------aaaattcctttg---------------------agtgaagttatggaacatttaagaaactggaacttcagctggaacatagtgcttactgtctttttgatagtaatgcagtatggtcatttcaaatactcgaccattttgtatggtttgaaaatgcttgtgctttggcttctttggcctcttgtgcttgcactctcaattttcgatgcatggtcgacatttgggcagaagtgggttatgtttgcttttagcatcgttatggcctgcacaacactagtgctgtggttgatgtatttcatcaacagtttcaggctttatagaagaacacagtcattctgggcatttaacccagaaactgatgccataattacaatctctgtttttggaaagacagtcgctattccagtactggtacctcctacaggcattacgttgacagttcttagtggaaagctccttgtggagggcataccggttgctaacggaatcacggtgggacaactacctgaattcgtaactgttgccaaagctaccactacaattatctatcgacgtgccggaaggtcactgaatgctaaaacccagaccggatgggcattctatgtacgtgcaaagaatggcgactattctgctattatgacgatggcagattcattttccgaaaatgaaagattgttacatttagtttaa
>MH687942_Bat_Vietnam_2014-06-17
------------------------------------------------------------------------------------------------------------------------------------------------------------------------------------------------------------------------------------------------------------------------atgtttatcctttggattctgtggccacttgtgttggcactttccatctttgacgcatgggccagctttggggttaattgggtgttctttgcattcagcatcctaatggcctgcatcacagctgtgttgtggatcatgtatttcgttaacagtatcaggttgtggcgacgcacccattcttggtggtccttcaatcctgaaacagactccattctgtccgtgtccgtgctgggccggcatgtatgtctcccaatactaggtgcaccaactggcgtgaccctcacactgcttaacggcacattgcttgtagaaggctatcaggttgctactggcgtacaggtaactaatttacctggtttcgtcacagtcgccaagtcctcaacaacaattgtctaccagcgtgtcggacgctccatgaatgttgcttctagtacaggctgggccttctacgtgaagtccaagcatggcgactactatgctgctgcgaatccaacagaggttgtaacagatagtgagaaaattctacatttagtctaa
>MK472068_Bat_Australia_2018--
atgtct------------------------------------------------------------------------------------------------gataactcgaccatcccagtt---------------------caggatgtcgttgaacatcttaggaattggaattttgcttggaatgtcattttgaccacgcttttggtggtcatgcaatatggcaatttcaagtattccaagatcctctatgggcttaaaatgctgattctttgggtcctctggcccattgtgcttgcgctgtcaatctttgacgcctatgccaacttccaaatcagctggggtaaatttgcttttagcataattatggcttgtgtcacgcttgtgctgtggataacatactttgtcaacagcttcaaattgtatcgcagaacacagaccttctgggctttcaacccagaaactgatgccatcatcacgctcaacgttttcggaagaacagtggctgttcccgttatagtcgcccctactggaatcactctgaccgtgcttaatggacaacttctcgtcgaaggccataagattgctaacggtgtgcaggtaaatcaattaccttcatacgtttctgtcgccaagccctcaacgacaattgtctaccaacgtgtcagtcgttcaatcaacgtgaaatccaacacaggctgggctttttatgtccgggctaagaatggcgacttttcggctatagcttctgataat------atgtccgaaaaagagcggcttttacatctagtctaa
>MK472071_Bat_Australia_2018--
atgtcg------------------------------------------------------------------------------------------------gataattcaacaattcctgtt---------------------gccgatgtcgttgaacatcttaggaactggaatttcgcctggaatgtcatactcaccacattacttgtggttatgcagtatggcaatttcaagtattccaagttactctatgggcttaaaatgctgatcctctggatcctttggcctacagtgctagcactgtccatctttgatgcatatgccaacttccagatcagctggggcaaattcgcctttagcataattatggcttgtgtcacattggtgctgtggataacttactttgtcaacagcttcaaattgtaccgcagaacgcagacgttctgggcatttaacccagaaactgatgccatcatcacgctcaatgttttcggaagaactgtggctgtcccagttatagtcgcccctactggaatcacactgaccgtgctcaatggaagacttctcgtcgaaggccataaggttgctaatggtgtgcaggtgaatcaattaccttcatacgtctcagtcgccaaaccttctacgacaatcgtctaccagagagtgagcaggtctgtaaatgtgagatccaatacaggctgggctttctatgtccgtgcaaaaaatggcgacttttcggcagttgctacagataac------atgtccgaaaaagacaagcttttacatctagtctaa
>HQ728480_Bat_Kenya_2006-08-
atggct------------------------------------------------------------------------------------------------gacaatagtagtgttcccgtg---------------------gaggttattgtccagcatcttcggaactggaacttcatgtggaacatcatactgacaatactacttgtagtgttgcagtatggtcattacaagtacagtgtaatactgtacggcattaagatgatgatcctttggatcttgtggccgcttgtgctggcgttgtcaatttttgacgcctatgctagctttggagttaattggacgttctttgcattcagcatccttatggcctgtattacgctcgtgctgtggataatgtattttgtcaacagcttccgcttgtatcgcagaacacagactttctgggcttttaacccagagactgatgccatcataacgctctccgtttttggacgacaggtttctattccaaccatcgtcgctccaactggcatcacgttgacagtgctcaacggtacacttctcgtagaaggcattaaggttgctacaggtgtgtcggtaaatcaattacccacatacttaacagtcgccaagccgaacactacgattgtgtaccagcgtgctggtcggtctgtgaacacacgttcaaacacgggctgggccttttatgtacgatctaaaaatggcgactactctgcctcagcgagtcataacgactcgatgacggaagatgagagagtgcttcatttagtataa
>KJ473807_Bat_China_2013--
atgtcg------------------------------------------------------------------------------------------------aataacagtactgtaccagtc---------------------gaagttgttgttgaacatcttcgtaactggaatttcagttggaatgttgtgttgactgtgtttttagttgtccttcaatatggacaatacaaatacagcaagctgctttacggactgaaaatgctgatactgtggcttttgtggccattggtgctagcgttgtcaatttttgacagctgggctagtttcggcgtaaattgggttttctttgcttttagcatccttatgtcctgcataacactagtgctgtggataatgtattttgtcaacagcttcagattgtatcgcagaactcagacattctgggcttttaatccagaaacagatgccattattacactctcagtctttggtcgacaagtttcgatcccgactattgttgtcccaacaggcatcacgttgacagttttaagtggtacacttcttgtggagggtattaaggttgctactggtgtgcaggtaagtcaattacctacgtacttaacagtcgccaagccctttaccactataatttatcaacgtgctggtcgttctgtgaatgctcgttcaaacacaggctgggctttctatgtcagatcgaaaaacggtgactattctgctgtttcgagtcattcagattcgatgacagaagatgagagagtgcttcatttagtttaa
>NC028814_Bat_China_2013--
atgtcg------------------------------------------------------------------------------------------------aataacagtactgtaccagtc---------------------gaagttgttgttgaacatcttcgtaactggaatttcagttggaatgttgtgttgactgtgtttttagttgtccttcaatatggacaatacaaatacagcaagctgctttacggactgaaaatgctgatactgtggcttttgtggccattggtgctagcgttgtcaatttttgacagctgggctagtttcggcgtaaattgggttttctttgcttttagcatccttatgtcctgcataacactagtgctgtggataatgtattttgtcaacagcttcagattgtatcgcagaactcagacattctgggcttttaatccagaaacagatgccattattacactctcagtctttggtcgacaagtttcgatcccgactattgttgtcccaacaggcatcacgttgacagttttaagtggtacacttcttgtggagggtattaaggttgctactggtgtgcaggtaagtcaattacctacgtacttaacagtcgccaagccctttaccactataatttatcaacgtgctggtcgttctgtgaatgctcgttcaaacacaggctgggctttctatgtcagatcgaaaaacggtgactattctgctgtttcgagtcattcagattcgatgacagaagatgagagagtgcttcatttagtttaa
>KJ473810_Bat_China_2013--
atgtcg------------------------------------------------------------------------------------------------aataacagttctgtaccagtc---------------------gaagttgttgttgaacatcttcgtaactggaatttcagttggaatgttgtcttgactgtgtttttagttgtccttcaatatggacaatataaatacagcaagctgctctatggactgaaaatgctgatactgtggctcttgtggccattggtgctagctttgtcaatttttgacagctgggctagtttcggcgtaaattgggttttctttgcttttagcatccttatgtcctgcataacactagtgctgtggataatgtactttgtcaacagcttcagattgtatcgcagaactcagacattctgggctttcaatccagaaacagatgccattattacactctcagtctttggtcgacaagtttcgatcccgactattgttgtcccaacaggcatcacgttgacagttttaagtggtacacttcttgtggagggtattaaggttgctactggtgtgcaggtaagtcaattacctacgtacttaacagtcgccaagccctttaccactataatttatcaacgtgctggtcgttctgtgaatgctcgttcaaacacaggctgggctttctatgtcagatcgaaaaacggcgactattctgctgtatcgagtcattcagattcgatgacagaagatgagagagtgcttcatttagtttaa
>MH938449_Bat_Italy_2015--
atgacaaataacact------------------------------------------------------------------------actggcagtatgacttccaacgagactattccagtt---------------------gctgatgtcatcgtgcatctccgtaattggaactttgcatggaatgtcattcttacagtttttcttgtagtttttcagtatgggcagttcaagtacagccgagttctttacggactcaaaatgcttgtgctgtggatactttggccaacagtctttgcactttcagtgtttgactgctacgtcaatttcaactacaattggggcatgttcgctgttagcataattatggcctgcgccacctttgtgctgtgggtaatgtattttgtcaacagcttcaagttgtaccgcagaactcagactttctgggctttcaacccggagactgatgccatcatcacgctcagtgttttcggccgtcaggtagctatccctgtgatcaccgcgccaactggcataacattgactgtgctcaacggacaactgcttgtcgagggctataaggttgctaacggcgtacaggtaggtcaactaccttcgtacgttacagttgccaagcccagcactacaattgtctaccaacgtgtgagcagatctatcaatgtcaaatccaacactggttgggcattctttgttcgtgccaagaatggtgacttttcggcaatagctaccgataatggaacgatgaccgaaaaagagcgacttttacatttagtctaa
>MH938450_Bat_Italy_2010--
atgacaaataacact------------------------------------------------------------------------actggcagtatgacttccaacgaaaccattccagtt---------------------gctgatgtcatcgtgcatctccgtaattggaactttgcatggaatgtcattcttacagtttttcttgtagtttttcagtatgggcagttcaagtacagccgagttctttatggactcaaaatgcttgtgctgtggatactttggccaacagtctttgcactttcagtgtttgactgctatgtcaatttcaactacaattggggcatgttcgctgttagcataattatggcctgcgccacctttgtgctgtgggtaatgtattttgtcaacagcttcaagttgtaccgcagaactcagactttctgggcttttaatccagaaactgatgccatcatcacgctcagtgttttcggccgtcaggtagctatccctgtgatcaccgcgccaactggcataacattgactgtgctcaacggacaactgcttgtcgagggctataaggttgctaacggcgtacaggtaggtcaactaccttcgtacgttacagttgccaagcccagcactacaattgtctaccaacgtgtgagcagatctattaatgtcaaatccaacactggttgggcattctttgttcgtgccaagaatggtgacttttcggcaatagctaccgataatggaacgatgaccgaaaaagagcgacttttacatttagtctaa
>JX503060_Human229E_Netherlands_2010--
atgtca---------------------------------------------------------------------------------------------------aacgacaattgtacgggt------------------------gacattgtcacccatttgaagaattggaattttggttggaatgttattctaaccatattcattgttattcttcagtttggacactataaatactccagattgttttatggtttgaagatgcttgtactgtggcttctttggccacttgtacttgctttgtcaatctttgacacctgggctaattgggactctaattgggcctttgttgcatttagcttccttatggccgtatcaacactcgttatgtgggtgatgtactttgcaaatagtttcagacttttccgacgtgctcgaactttttgggcatggaatcctgaggttaatgcaatcactgtcacaaccgtgttgggacagacatactatcaacccattcaacaagctccaacaggcattactgtgaccttgttgagcggcgtgctttacgttgacggacatagattggcttcaggtgttcaggttcataacctacctgaatacatgacagttgccgtgccgagcactactataatttatagtagagtcggaaggtccgtaaattctcaaaatagcacaggctgggttttctacgtacgagtaaaacacggtgatttttctgcagtgagctcccccatgagcaacatgacagaaaacgaaagattgcttcattttttctaa
>JX503061_Human229E_Italy_2009--
atgtca---------------------------------------------------------------------------------------------------aacgacaattgtacgggt------------------------gacattgtcacccatttgaagaattggaattttggttggaatgttattctaaccatattcattgttattcttcagtttggacactataaatactccagattgttttatggtttgaagatgcttgtactgtggcttctttggccacttgtacttgctttgtcaatctttgacacctgggctaattgggactctaattgggcctttgttgcatttagcttccttatggccgtatcaacactcgttatgtgggtgatgtactttgcaaatagtttcagacttttccgacgtgctcgaactttttgggcatggaatcctgaggttaatgcaatcactgtcacaaccgtgttgggacagacatactatcaacccattcaacaagctccaacaggcattactgtgaccttgttgagcggcgtgctttacgttgacggacatagattggcttcaggtgttcaggttcataacctacctgaatacatgacagttgccgtgccgagcactactataatttatagtagagtcggaaggtccgtaaattctcaaaatagcacaggctgggttttctacgtacgagtaaaacacggtgatttttctgcagtgagctcccccatgagcaacatgacagaaaacgaaagattgcttcattttttctaa
>KF514429_Human229E_USA_1989-02-07
atgtca---------------------------------------------------------------------------------------------------aacgacaattgtacgggt------------------------gacattgtcacccatttgaagaattggaattttggttggaatgttattctaaccatattcattgttattcttcagtttggacactataaatactccagattgttttatggtttgaagatgcttgtactgtggcttctttggccacttgtacttgctttgtcaatctttgacacctgggctaattgggattctaattgggcctttgttgcatttagctttcttatggccgtatcaacactcgttatgtgggtgatgtactttgcaaacagtttcagacttttccgacgtgctcgaactttttgggcatggaatcctgaggttaatgcaatcactgtcacaaccgtgttgggacagacatactatcaacccattcaacaagctccaacaggcattactgtgaccttgttgagcggcgtgctttacgttgacggacatagattggcttcaggtgttcaggttcataacctacctgaatacatgacagttgccgtgccgagcactactataatttatagtagagtcggaaggtccgtaaattctcaaaatagcacaggctgggttttctacgtacgagtaaaacacggtgatttttctgcagtgagctcccccatgagcaacatgacagaaaacgaaagattgcttcatttcttctaa
>KF514430_Human229E_USA_1993-03-18
atgtca---------------------------------------------------------------------------------------------------aacgacaattgtacgggt------------------------gacattgtcacccatttgaagaattggaattttggttggaatgttattctaaccatattcattgttattcttcagtttggacattataaatactccagattgttttatggtttgaagatgcttgtactgtggcttctttggccacttgtacttgctttgtcaatctttgacacctgggctaattgggactctaattgggcctttgttgcatttagctttcttatggccgtatcaacactcgttatgtgggtgatgtacttcgcaaacagtttcagacttttccgacgtgctcgaactttttgggcatggaatcctgaggttaatgcaatcactgtcacaaccgtgttgggacagacatactatcaacccattcaacaagctccaacaggcattactgtgaccttgttgagcggcgtgctttacgttgacggacatagattggcttcaggtgttcaggttcataacctacctgaatacatgacagttgccgtgccgagcactactataatttatagtagagtcggaaggtccgtaaattctcaaaatagcacaggctgggttttctacgtacgagtaaaacacggtgatttttctgcagtgagctcccccatgagcaacatgacagaaaacgaaagattgcttcattttttctaa
>KF514431_Human229E_USA_1995-03-23
atgtca---------------------------------------------------------------------------------------------------aacgacaattgtacgggt------------------------gacattgtcacccatttgaagaattggaattttggttggaatgttattctaaccatattcattgttattcttcagtttggacactataaatactccagattgttttatggtttgaagatgcttgtactgtggcttctttggccacttgtacttgctttgtcaatctttgacacctgggctaattgggactctaattgggcctttgttgcatttagctttcttatggccgtatcaacactcgttatgtgggtgatgtacttcgcaaatagtttcagacttttccgacgtgctcgaactttttgggcatggaatcctgaggttaatgcaatcactgtcacaaccgtgttgggacagacatactatcaacccattcaacaagctccaacaggcattactgtgaccttgttgagcggcgtgctttacgttgacggacatagattggcttcaggtgttcaggttcataacctacctgaatacatgacagttgccgtgccgagcactactataatttatagtagagtcggaaggtccgtaaattctcaaaatagcacaggctgggttttctacgtacgagtaaaacacggtgatttttctgcagtgagctcccccatgagcaacatgacagaaaacgaaagattgcttcattttttctaa
>KF514432_Human229E_USA_1993-02-22
atgtca---------------------------------------------------------------------------------------------------aacgacaattgtacgggt------------------------gacattgtcacccatttgaagaattggaattttggttggaatgttattctaaccatattcattgttattcttcagtttggacactataaatactccagattgttttatggtttgaagatgcttgtactgtggcttctttggccacttgtacttgctttgtcaatctttgacacctgggctaattgggactctaattgggcctttgttgcatttagctttcttatggccgtatcaacactcgttatgtgggtgatgtacttcgcaaacagtttcagacttttccgacgtgctcgaactttttgggcatggaatcctgaggttaatgcaatcactgtcacaaccgtgttgggacagacatactatcaacccattcaacaagctccaacaggcattactgtgaccttgttgagcggcgtgctttacgttgacggacatagattggcttcaggtgttcaggttcataacctacctgaatacatgacagttgccgtgccgagcactactataatttatagtagagtcggaaggtccgtaaattctcaaaatagcacaggctgggttttctacgtacgagtaaaacacggtgatttttctgcagtgagctcccccatgagcaacatgacagaaaacgaaagattgcttcattttttctaa
>KF514433_Human229E_USA_1993-03-11
atgtca---------------------------------------------------------------------------------------------------aacgacaattgtacgggt------------------------gacattgtcacccatttgaagaattggaattttggttggaatgttattctaaccatattcattgttattcttcagtttggacactataaatactccagattgttttatggtttgaagatgcttgtactgtggcttctttggccacttgtacttgctttgtcaatctttgacacctgggctaattgggactctaattgggcctttgttgcatttagctttcttatggccgtatcaacactcgttatgtgggtgatgtacttcgcaaatagtttcagacttttccgacgtgctcgaactttttgggcatggaatcctgaggttaatgcaatcactgtcacaaccgtgttgggacagacatactatcaacccattcaacaagctccaacaggcattactgtgaccttgttgagcggcgtgctttacgttgacggacatagattggcttcaggtgttcaggttcataacctacctgaatacatgacagttgccgtgccgagcactactataatttatagtagagtcggaaggtccgtaaattctcaaaatagcacaggctgggttttctacgtacgagtaaaacacggtgatttttctgcagtgagctcccccatgagcaacatgacagaaaacgaaagattgcttcattttttctaa
>KU291448_Human229E_Germany_2015--
atgtca---------------------------------------------------------------------------------------------------aacgacaattgtacgggt------------------------gacattgtcacccatttgaagaattggaattttggttggaatgttattctaaccatattcattgttattcttcagtttggacactataaatactccagattgttttatggtttgaagatgcttgtactgtggcttctttggccacttgtacttgctttgtcaatctttgacacctgggctaattgggactctaattgggcctttgttgcatttagcttccttatggccgtatcaacactcgttatgtgggtgatgtactttgcaaatagtttcagacttttccgacgtgctcgaactttttgggcatggaatcctgaggttaatgcaatcactgtcacaaccgtgttgggacagacatactatcaacccattcaacaagctccaacaggcattactgtgaccttgttgagcggcgtgctttacgttgacggacatagattggcttcaggtgttcaggttcataacctacctgaatacatgacagttgccgtgccgagcactactataatttatagtagagtcggaaggtccgtaaattctcaaaatagcacaggctgggttttctacgtacgagtaaaacacggtgatttttctgcagtgagctcccccatgagcaacatgacagaaaacgaaagattgcttcattttttctaa
>KY369908_Human229E_USA_2016--
atgtca---------------------------------------------------------------------------------------------------aacgacaattgtacgggt------------------------gacattgtcacccatttgaagaattggaattttggttggaatgttattctaaccatattcattgttattcttcagtttggacactataaatactccagattgttttatggtttgaagatgcttgtactgtggcttctttggccacttgtacttgctctgtcaatctttgacacctgggctaattgggactctaattgggcctttgttgcatttagcttccttatggccgtatcaacactcgttatgtgggtgatgtactttgcaaatagtttcagacttttcagacgtgctcgaactttttgggcatggaatcctgaggttaatgcaatcactgtcacaaccgtgttgggacagacatactatcaacccattcaacaagctccaacaggcattactgtgaccttgttgagcggcgtgctttacgttgacggacatagattggcttcaggtgttcaggttcataacctacctgaatacatgacagttgccgtgccgagcactactataatttatagtagagtcggaaggtccgtaaattctcaaaatagcacaggctgggttttctacgtacgagtaaaacacggtgatttttctgcagtgagctcccccatgagcaacatgacagaaaacgaaagattgcttcattttttctaa
>KY369909_Human229E_USA_2016--
atgtca---------------------------------------------------------------------------------------------------aacgacaattgtacgggt------------------------gacattgtcacccatttgaagaattggaattttggttggaatgttattctaaccatattcattgttattcttcagtttggacactataaatactccagattgttttatggtttgaagatgcttgtactgtggcttctttggccacttgtacttgctctgtcaatctttgacacctgggctaattgggactctaattgggcctttgttgcatttagcttccttatggccgtatcaacactcgttatgtgggtgatgtactttgcaaatagtttcagacttttcagacgtgctcgaactttttgggcatggaatcctgaggttaatgcaatcactgtcacaaccgtgttgggacagacatactatcaacccattcaacaagctccaacaggcattactgtgaccttgttgagcggcgtgctttacgttgacggacatagattggcttcaggtgttcaggttcataacctacctgaatacatgacagttgccgtgccgagtactactataatttatagtagagtcggaaggtccgtaaattctcaaaatagcacaggctgggttttctacgtacgagtaaaacacggtgatttttctgcagtgagctctcctatgagcaacatgacagaaaacgaaagattgcttcattttttctaa
>KY369910_Human229E_USA_2016--
atgtca---------------------------------------------------------------------------------------------------aacgacaattgtacgggt------------------------gacattgtcacccatttgaagaattggaattttggttggaatgttattctaaccatattcattgttattcttcagtttggacactataaatactccagattgttttatggtttgaagatgcttgtactgtggcttctttggccacttgtacttgctctgtcaatctttgacacctgggctaattgggactctaattgggcctttgttgcatttagcttccttatggccgtatcaacactcgttatgtgggttatgtactttgcaaatagtttcagacttttcagacgtgctcgaactttttgggcatggaatcctgaggttaatgcaatcactgtcacaaccgtgttgggacagacatactatcaacccattcaacaagctccaacaggcattactgtgaccttgttgagcggcgtgctttacgttgacggacatagattggcttcaggtgttcaggttcataacctacctgaatacatggcagttgccgtgccgagcactactataatttatagtagagtcggaaggtccgtaaattctcaaaatagcacaggctgggttttctacgtacgagtaaaacacggtgatttttctgcagtgagctcccccatgagcaacatgacagaaaacgaaagattgcttcattttttctaa
>KY369911_Human229E_USA_2016--
atgtca---------------------------------------------------------------------------------------------------aacgacaattgtacgggt------------------------gacattgtcacccatttgaagaattggaattttggttggaatgttattctaaccatattcattgttattcttcagtttggacactataaatactccagattgttttatggtttgaagatgcttgtactgtggcttctttggccacttgtacttgctctgtcaatctttgacacctgggctaattgggactctaattgggcctttgttgcatttagcttccttatggccgtatcaacactcgttatgtgggttatgtactttgcaaatagtttcagacttttcagacgtgctcgaactttttgggcatggaatcctgaggttaatgcaatcactgtcacaaccgtgttgggacagacatactatcaacccattcaacaagctccaacaggcattactgtgaccttgttgagcggcgtgctttacgttgacggacatagattggcttcaggtgttcaggttcataacctacctgaatacatggcagttgccgtgccgagcactactataatttatagtagagtcggaaggtccgtaaattctcaaaatagcacaggctgggttttctacgtacgagtaaaacacggtgatttttctgcagtgagctcccccatgagcaacatgacagaaaacgaaagattgcttcattttttctaa
>KY369912_Human229E_USA_2016--
atgtca---------------------------------------------------------------------------------------------------aacgacaattgtacgggt------------------------gacattgtcacccatttgaagaattggaattttggttggaatgttattctaaccatattcattgttattcttcagtttggacactataaatactccagattgttttatggtttgaagatgcttgtactgtggcttctttggccacttgtacttgctttgtcaatctttgacacctgggctaattgggactctaattgggcctttgttgcatttagcttccttatggccgtatcaacactcgttatgtgggtgatgtactttgcaaatagtttcagacttttccgacgtgctcgaactttttgggcatggaatcctgaggttaatgcaatcactgtcacaaccgtgttgggacagacatactatcaacccattcaacaagctccaacaggcattactgtgaccttgttgagcggcgtgctttacgttgacggacatagattggcttcaggtgttcaggttcataacctacctgaatacatgacagttgccgtgcctagcactactataatttatagtagagtcggaaggtccgtaaattctcaaaatagcacaggctgggttttctacgtacgagtaaaacacggtgatttttctgcagtgagctcccccatgagcaacatgacagaaaacgaaagattgcttcattttttctaa
>KY369913_Human229E_USA_2016--
atgtca---------------------------------------------------------------------------------------------------aacgacaattgtacgggt------------------------gacattgtcacccatttgaagaattggaattttggttggaatgttattctaaccatattcattgttattcttcagtttggacactataaatactccagattgttttatggtttgaagatgcttgtactgtggcttctttggccacttgtacttgctctgtcaatctttgacacctgggctaattgggactctaattgggcctttgttgcatttagcttccttatggccgtatcaacactcgttatgtgggtgatgtactttgcaaatagtttcagacttttcagacgtgctcgaactttttgggcatggaatcctgaggttaatgcaatcactgtcacaaccgtgttgggacagacatactatcaacccattcaacaagctccaacaggcattactgtgaccttgttgagcggcgtgctttacgttgacggacatagattggcttcaggtgttcaggttcataacctacctgaatacatgacagttgccgtgccgagcactactataatttatagtagagtcggaaggtccgtaaattctcaaaatagcacaggctgggttttctacgtacgagtaaaacacggtgatttttctgcagtgagctcccccatgagcaacatgacagaaaacgaaagattgcttcattttttctaa
>KY369914_Human229E_USA_2016--
atgtca---------------------------------------------------------------------------------------------------aacgacaattgtacgggt------------------------gacattgtcacccatttgaagaattggaattttggttggaatgttattctaaccatattcattgttattcttcagtttggacactataaatactccagattgttttatggtttgaagatgcttgtactgtggcttctttggccacttgtacttgctttgtcaatctttgacacctgggctaattgggactctaattgggcctttgttgcatttagcttccttatggccgtatcaacactcgttatgtgggtgatgtactttgcaaatagtttcagacttttccgacgtgctcgaactttttgggcatggaatcctgaggttaatgcaatcactgtcacaaccgtgttgggacagacatactatcaacccattcaacaagctccaacaggcattactgtgaccttgttgagcggcgtgctttacgttgacggacatagattggcttcaggtgttcaggttcataacctacctgaatacatgacagttgccgtgcctagcactactataatttatagtagagtcggaaggtccgtaaattctcaaaatagcacaggctgggttttctacgtacgagtaaaacacggtgatttttctgcagtgagctcccccatgagcaacatgacagaaaacgaaagattgcttcattttttctaa
>KY621348_Human229E_USA_2016--
atgtca---------------------------------------------------------------------------------------------------aacgacaattgtacgggt------------------------gacattgtcacccatttgaagaattggaattttggttggaatgttattctaaccatattcattgttattcttcagtttggacactataaatactccagattgttttatggtttgaagatgcttgtactgtggcttctttggccacttgtacttgctctgtcaatctttgacacctgggctaattgggactctaattgggcctttgttgcatttagcttccttatggccgtatcaacactcgttatgtgggtgatgtactttgcaaatagtttcagacttttcagacgtgctcgaactttttgggcatggaatcctgaggttaatgcaatcactgtcacaaccgtgttgggacagacatactatcaacccattcaacaagctccaacaggcattactgtgaccttgttgagcggcgtgctttacgttgacggacatagattggcttcaggtgttcaggttcataacctacctgaatacatgacagttgccgtgccgagtactactataatttatagtagagtcggaaggtccgtaaattctcaaaatagcacaggctgggttttctacgtacgagtaaaacacggtgatttttctgcagtgagctctcctatgagcaacatgacagaaaacgaaagattgcttcattttttctaa
>KY674914_Human229E_USA_2016--
atgtca---------------------------------------------------------------------------------------------------aacgacaattgtacgggt------------------------gacattgtcacccatttgaagaattggaattttggttggaatgttattctaaccatattcattgttattcttcagtttggacactataaatactccagattgttttatggtttgaagatgcttgtactgtggcttctttggccacttgtacttgctctgtcaatctttgacacctgggctaattgggactctaattgggcctttgttgcatttagcttccttatggccgtatcaacactcgttatgtgggtgatgtactttgcaaatagtttcagacttttcagacgtgctcgaactttttgggcatggaatcctgaggttaatgcaatcactgtcacaaccgtgttgggacagacatactatcaacccattcaacaagctccaacaggcattactgtgaccttgttgagcggcgtgctttacgttgacggacatagattggcttcaggtgttcaggttcataacctacctgaatacatgacagttgccgtgccgagtactactataatttatagtagagtcggaaggtccgtaaattctcaaaatagcacaggctgggttttctacgtacgagtaaaacacggtgatttttctgcagtgagctctcctatgagcaacatgacagaaaacgaaagattgcttcattttttctaa
>KY674919_Human229E_USA_2016--
atgtca---------------------------------------------------------------------------------------------------aacgacaattgtacgggt------------------------gacattgtcacccatttgaagaattggaattttggttggaatgttattctaaccatattcattgttattcttcagtttggacactataaatactccagattgttttatggtttgaagatgcttgtactgtggcttctttggccacttgtacttgctttgtcaatctttgacacctgggctaattgggactctaattgggcctttgttgcatttagcttccttatggccgtatcaacactcgttatgtgggtgatgtactttgcaaatagtttcagacttttccgacgtgctcgaactttttgggcatggaatcctgaggttaatgcaatcactgtcacaaccgtgttgggacagacatactatcaacccattcaacaagctccaacaggcattactgtgaccttgttgagcggcgtgctttacgttgacggacatagattggcttcaggtgttcaggttcataacctacctgaatacatgacagttgccgtgccgagcactactataatttatagtagagtcggaaggtccgtaaattctcaaaatagcacaggctgggttttctacgtacgagtaaaacacggtgatttttctgcagtgagctcccccatgagcaacatgacagaaaacgaaagattgcttcattttttctaa
>KY684760_Human229E_USA_2016--
atgtca---------------------------------------------------------------------------------------------------aacgacaattgtacgggt------------------------gacattgtcacccatttgaagaattggaattttggttggaatgttattctaaccatattcattgttattcttcagtttggacactataaatactccagattgttttatggtttgaagatgcttgtactgtggcttctttggccacttgtacttgctttgtcaatctttgacacctgggctaattgggactctaattgggcctttgttgcatttagcttccttatggccgtatcaacactcgttatgtgggtgatgtactttgcaaatagtttcagacttttccgacgtgctcgaactttttgggcatggaatcctgaggttaatgcaatcactgtcacaaccgtgttgggacagacatactaccaacccattcaacaagctccaacaggcattactgtgaccttgttgagcggcgtgctttacgttgacggacatagattggcttcaggtgttcaggttcataacctacctgaatacatgacagttgccgtgcctagcactactataatttatagtagagtcggaaggtccgtaaattctcaaaatagcacaggctgggttttctacgtacgagtaaaacacggtgatttttctgcagtgagctcccccatgagcaacatgacagaaaacgaaagattgcttcattttttctaa
>KY967357_Human229E_USA_2015--
atgtca---------------------------------------------------------------------------------------------------aacgacaattgtacgggt------------------------gacattgtcacccatttgaagaattggaattttggttggaatgttattctaaccatattcattgttattcttcagtttggacactataaatactccagattgttttatggtttgaagatgcttgtactgtggcttctttggccacttgtacttgctctgtcaatctttgacacctgggctaattgggactctaattgggcctttgttgcatttagcttccttatggccgtatcaacactcgttatgtgggtgatgtactttgcaaatagtttcagacttttcagacgtgctcgaactttttgggcatggaatcctgaggttaatgcaatcactgtcacaaccgtgttgggacagacatactatcaacccattcaacaagctccaacaggcattactgtgaccttgttgagcggcgtgctttacgttgacggacatagattggcttcaggtgttcaggttcataacctacctgaatacatgacagttgccgtgccgagcactactataatttatagtagagtcggaaggtccgtaaattctcaaaatagcacaggctgggttttctacgtacgagtaaaacacggtgatttttctgcagtgagctcccccatgagcaacatgacagaaaacgaaagattgcttcattttttctaa
>KY983587_Human229E_USA_2015--
atgtca---------------------------------------------------------------------------------------------------aacgacaattgtacgggt------------------------gacattgtcacccatttgaagaattggaattttggttggaatgttattctaaccatattcattgttattcttcagtttggacactataaatactccagattgttttatggtttgaagatgcttgtactgtggcttctttggccacttgtacttgctctgtcaatctttgacacctgggctaattgggactctaattgggcctttgttgcatttagcttccttatggccgtatcaacactcgttatgtgggtgatgtactttgcaaatagtttcagacttttcagacgtgctcgaactttttgggcatggaatcctgaggttaatgcaatcactgtcacaaccgtgttgggacagacatactatcaacccattcaacaagctccaacaggcattactgtgaccttgttgagcggcgtgctttacgttgacggacatagattggcttcaggtgttcaggttcataacctacctgaatacatgacagttgccgtaccgagcactactataatttatagtagagtcggaaggtccgtaaattctcaaaatagcacaggctgggttttctacgtacgagtaaaacacggtgatttttctgcagtgagctcccccatgagcaacatgacagaaaacgaaagattgcttcattttttctaa
>KY996417_Human229E_USA_2016-11-23
atgtca---------------------------------------------------------------------------------------------------aacgacaattgtacgggt------------------------gacattgtcacccatttgaagaattggaattttggttggaatgttattctaaccatattcattgttattcttcagtttggacactataaatactccagattgttttatggtttgaagatgcttgtactgtggcttctttggccacttgtacttgctttgtcaatctttgacacctgggctaattgggactctaattgggcctttgttgcatttagcttccttatggccgtatcaacactcgttatgtgggtgatgtactttgcaaatagtttcagacttttccgacgtgctcgaactttttgggcatggaatcctgaggttaatgcaatcactgtcacaaccgtgttgggacagacatactatcaacccattcaacaagctccaacaggcattactgtgaccttgttgagcggcgtgctttacgttgacggacatagattggcttcaggtgttcaggttcataacctacctgaatacatgacagttgccgtgccgagcactactataatttatagtagagtcggaaggtccgtaaattctcaaaatagcacaggctgggttttctacgtacgagtaaaacacggtgatttttctgcagtgagctcccccatgagcaacatgacagaaaacgaaagattgcttcattttttctaa
>MF542265_Human229E_Haiti_2016-03-
atgtca---------------------------------------------------------------------------------------------------aacgacaattgtacgggt------------------------gacattgtcacccatttgaagaattggaattttggttggaatgttattctaaccatattcattgttattcttcagtttggacactataaatactccagattgttttatggtttgaagatgcttgtactgtggcttctttggccacttgtacttgctttgtcaatctttgacacctgggctaattgggactctaattgggcctttgttgcatttagcttccttatggccgtatcaacactcgttatatgggtgatgtactttgcaaatagtttcagacttttccgacgtgctcgaactttttgggcatggaatcctgaggttaatgcaatcactgtcacaaccgtgttgggacagacatactaccaacccattcaacaagctccaacaggcattactgtgaccttgttgagcggcgtgctttacgttgacggacatagattggcttcaggtgttcaggttcataacctacctgaatacatgacagttgccgtgcctagcactactataatttatagtagagtcggaaggtccgtaaattctcaaaatagcacaggctgggttttctacgtacgagtaaaacacggtgatttttctgcagtgagctctcccatgagcaacatgacagaaaacgaaagattgcttcattttttctaa
>MN306046_Human229E_USA_2019--
atgtca---------------------------------------------------------------------------------------------------aacgacaattgtacgggt------------------------gacattgtcacccatttgaagaattggaattttggttggaatgttattctaaccatattcattgttattcttcagtttggacactataaatactccagattgttttatggtttgaagatgcttgtactgtggcttctttggccacttgtacttgctttgtcaatctttgacacctgggctaattgggactctaattgggcctttgttgcatttagcttccttatggccgtatcaacactcgttatgtgggtgatgtactttgcaaatagtttcagacttttccgacgtgctcgaactttttgggcatggaatcctgaggttaatgcaatcactgtcacaaccgtgttgggacagacatactatcaacccattcaacaagctccaacaggcattactgtgaccttgttgagcggcgtgctttacgttgacggacatagattggcttcaggtgttcaggttcataacctacctgaatacatgacagttgccgtgcctagcactactataatttatagtagagtcggaaggtccgtaaattctcaaaatagcacaggctgggttttctacgtacgagtaaaacacggtgatttttctgcagtgagctcccccatgagcaacatgacagaaaacgaaagattgcttcattttttctaa
>MN369046_Human229E_USA_2018--
atgtca---------------------------------------------------------------------------------------------------aacgacaattgtacgggt------------------------gacattgtcacccatttgaagaattggaattttggttggaatgttattctaaccatattcattgttattcttcagtttggacactataaatactccagattgttttatggtttgaagatgcttgtactgtggcttctttggccacttgtacttgctttgtcaatctttgacacctgggctaattgggactctaattgggcctttgttgcatttagcttccttatggccgtatcaacactcgttatgtgggtgatgtactttgcaaatagtttcagacttttccgacgtgctcgaactttttgggcatggaatcctgaggttaatgcaatcactgtcacaaccgtgttgggacagacatactatcaacccattcaacaagctccaacaggcattactgtgaccttgttgagcggcgtgctttacgttgacggacatagattggcttcaggtgttcaggttcataacctacctgaatacatgacagttgccgtgcctagtactactataatttatagtagagtcggaaggtccgtaaattctcaaaatagcacaggctgggttttctacgtacgagtaaaacacggtgatttttctgcagtgagctcccccatgagcaacatgacagaaaacgaaagattgcttcattttttctaa
>JQ989266_Bat_HKong_2006-12-
atgtct---------------------------------------------------------------------------------------------------aatgagacaattcctctc---------------------gaccaggtggtcgaacatctaagaaattggaatttcagttggaatgtaattcttacaatatttctagttgtcctgcaatatggacactacaaatatagtgctgtgctttacatcctgaaaatgacaattctgtggctgctgtggcctcttgtacttgccctgtcaatttttgacagttggtcaagttttggcaacaactggaccatgtttgcttttagcatcttaatgtcttgcattacgcttgtgctgtggataatgtattttgtcaacagtttcaggctgtaccgcagaaccaacactttctgggcctttaacccggaaactgatgccattatcacactgtccgtctttggtcgccaagtttcaattccagcccttgtggctccaactggcatcacgctcactgtgttaagtggtacactcctagtggaaggcattaaggttgctactggtgtgcaggtaaatcaattacctacgtacatcactgttgccaagcctagcaccacaattgtgtaccaacgtgctggacgttcgctcaacacgcgctcaaatacaggttgggcgttttatgtcagatcgaaaaatggcgactactctgctgtaacgagttctgctgattcgcttacagaagacgagaaacttttacatttagtctaa
>JQ989267_Bat_HKong_2006-12-
atgtct---------------------------------------------------------------------------------------------------aatgagacaattcctctc---------------------gaccaggtggtcgaacatctaagaaattggaatttcagttggaatgtaattcttacaatatttctagttgtcctgcaatatggacactacaaatatagtgctgtgctttacatcctgaaaatgacaattctgtggctgctgtggcctcttgtacttgccctgtcaatttttgacagttggtcaagttttggcaacaactggaccatgtttgcttttagcatcttaatgtcttgcattacgcttgtgctgtggataatgtattttgtcaacagtttcaggctgtaccgcagaaccaacactttctgggcctttaacccggaaactgatgccattatcacactgtccgtctttggtcgccaagtttcaattccagcccttgtggctccaactggcatcacgctcactgtgttaagtggtacactcctagtggaaggcattaaggttgctactggtgtgcaggtaaatcaattacctacgtacatcactgttgccaagcctagcaccacaattgtgtaccaacgtgctggacgttcgctcaacacgcgctcaaatacaggttgggcgttttatgtcagatcgaaaaatggcgactactctgctgtaacgagttctgctgattcgcttacagaagacgagaaacttttacatttagtctaa
>JQ989268_Bat_HKong_2006-10-
atgtct---------------------------------------------------------------------------------------------------aatgagacaattcctctc---------------------gaccaggtggtcgaacatctaagaaattggaatttcagttggaatgtaattcttacaatatttctagttgtcctgcaatatggacactacaaatatagtgctgtgctttacatcctgaaaatgacaattctgtggctgctgtggcctcttgtacttgccctgtcaatttttgacagttggtcaagttttggcaacaactggaccatgtttgcttttagcatcttaatgtcttgcattacgcttgtgctgtggataatgtattttgtcaacagtttcaggctgtaccgcagaaccaacactttctgggcctttaacccggaaactgatgccattatcacactgtccgtctttggtcgccaagtttcaattccagcccttgtggctccaactggcatcacgctcactgtgttaagtggtacactcctagtggaaggcattaaggttgctactggtgtgcaggtaaatcaattacctacgtacatcactgttgccaagcctagcaccacaattgtgtaccaacgtgctggacgttcgctcaacacgcgctcaaatacaggttgggcgttttatgtcagatcgaaaaatggcgactactctgctgtaacgagttctgctgattcgcttacagaagacgagaaacttttacatttagtctaa
>JQ989269_Bat_HKong_2005-12-
atgtct---------------------------------------------------------------------------------------------------aatgagacaattcctctc---------------------gaccaggtggtcgaacatctaagaaattggaatttcagttggaatgtaattcttacaatatttctagttgtcctgcaatatggacactacaaatatagtgctgtgctttacatcctgaaaatgacaattctgtggctgctgtggcctcttgtacttgccctgtcaatttttgacagttggtcaagttttggcaacaactggaccatgtttgcttttagcatcttaatgtcttgcattacgcttgtgctgtggataatgtattttgtcaacagtttcaggctgtaccgcagaaccaacactttctgggcctttaacccggaaactgatgccattatcacactgtccgtctttggtcgccaagtttcaattccagcccttgtggctccaactggcatcacgctcactgtgttaagtggtacactcctagtggaaggcattaaggttgctactggtgtgcaggtaaatcaattacctacgtacatcactgttgccaagcctagcaccacaattgtgtaccaacgtgctggacgttcgctcaacacgcgctcaaatacaggttgggcgttttatgtcagatcgaaaaatggcgactactctgctgtaacgagttctgctgattcgcttacagaagacgagaaacttttacatttagtctaa
>JQ989271_Bat_China_2005-10-
atgtct---------------------------------------------------------------------------------------------------aatgagacaattcctctc---------------------gaccaggtggtcgaacatctaagaaattggaatttcagttggaatgtaattcttacaatatttctagttgtccttcaatatggacactacaaatatagtgctgtgctttacatcctgaaaatgacaattctgtggctgttgtggcctcttgtacttgccctgtcaatttttgacagttggtcaagttttggcaacaactggaccatgtttgcttttagcatcttaatggcttgcattacgcttgtgctgtggataatgtactttgtcaacagtttcaggctgtaccgcagaaccaacactttctgggcctttaacccggaaactgatgccattatcacactgtccgtctttggtcgccaagtttcaattccagcccttgtggctccaactggcattacgctcactgtgttaagtggtacactcctagtggaaggcattaagattgctactggtgtgcaggtaaaccaattacctacgtacatcactgttgttaagcctagcaccacaattgtgtatcaacgtgctggacgttcgctcaacacgcgctcaaacacaggttgggcgttttatgtcagatcgaaaaatggcgactactctgctgtaacgagttctgctgattcgcttacagaagacgagaaacttttacatttagtctaa
>JQ989272_Bat_HKong_2010-08-
atgtct---------------------------------------------------------------------------------------------------aatgagacaattcctctc---------------------gaccaggtggtcgaacatctaagaaattggaatttcagttggaatgtaattcttacaatatttctagttgtcctgcaatatggacactacaaatatagtgctgtgctttacatcctgaaaatgacaattctgtggctgctgtggcctcttgtacttgccctgtcaatttttgacagttggtcaagttttggcaacaactggaccatgtttgcttttagcatcttaatggcttgcattacgcttgtgctgtggataatgtattttgtcaacagtttcaggctgtaccgcagaaccaacactttctgggcctttaacccggaaactgatgccattatcacactgtccgtctttggtcgccaagtttcaattccagcccttgtggctccaactggcatcacgctcactgtgttaagtggtacactcctagtggaaggcattaaggttgctactggtgtgcaggtaaatcaattacctacgtacatcactgttgccaagcctagtaccacaattgtgtaccaacgtgctggacgttcgctcaacacgcgctcaaatacaggttgggcgttttatgtcagatcgaaaaatggcgactactctgctgtaacgagttctgctgattcgcttacagaagacgagaaacttttacatttagtctaa
>JQ989273_Bat_HKong_2010-08-
atgtct---------------------------------------------------------------------------------------------------aatgagacaattcctctc---------------------gaccaggtggtcgaacatctaagaaattggaatttcagttggaatgtaattcttacaatatttctagttgtcctgcaatatggacactacaaatatagtgctgtgctttacatcctgaaaatgacaattctgtggctgctgtggcctcttgtacttgccctgtcaatttttgacagttggtcaagttttggcaacaactggaccatgtttgcttttagcatcttaatggcttgcattacgcttgtgctgtggataatgtattttgtcaacagtttcaggctgtaccgcagaaccaacactttctgggcctttaacccggaaactgatgccattatcacactgtccgtctttggtcgccaagtttcaattccagcccttgtggctccaactggcatcacgctcactgtgttaagtggtacactcctagtggaaggcattaaggttgctactggtgtgcaggtaaatcaattacctacgtacatcactgttgccaagcctagtaccacaattgtgtaccaacgtgctggacgttcgctcaacacgcgctcaaatacaggttgggcgttttatgtcagatcgaaaaatggcgactactctgctgtaacgagttctgctgattcgcttacagaagacgagaaacttttacatttagtctaa
>MN611525_Bat_China_2018-03-
atgtct---------------------------------------------------------------------------------------------------aacgattcgatccctgtg---------------------gaccaggtggttgaacatctacgaaattggaatttcagttggaatgtaattctgactgtgtttcttgttgtcctgcagtatggacaatacaaatacagcagactactctatggcatcaaaatgctaattctttggcttttgtggccatgtgttttggctttgtcaatttttgacagctgggccagtttcaacgtaaactggggtttctttgcttttagcatcttaatggcctgcatcacgctggtgctgtggataatgtattttgtcaacagtttcaggctgtatcgcagaactcaaactttctgggcttttaacccagaaacagatgccattctaacactgtccgtctttggtcgtcaagtttcgttcccaattattgtggctcccactgggatcacactcactgtgttaagtggtacacttctcgtggaaggcattaaggttgctacgggtgtgcaggttaatcaattacctacatacgtgacagttgccaaggctaacaccacgattgtctaccaacgtgctggacgttcattgaatgcacgttctaacacaggctgggccttctatgtaaggtcgaaaaatggcgactactctgctgttgcgagtcatgctgattcgcttacagatgacgagaaaattttacatttagtctaa
>KJ473809_Bat_China_2013--
atgagttca---------------------------------------------------------------------------------------------tctaatcagacaattcctgtc---------------------actgaggtggttgaacacctccgtaactggaatttcgcttggaacgttattttgactgttttactcgttgtccttcagtatggcaacttcaagtacagcaaggtcttgtatggccttaaaatgcttgtgctttgggtgctgtggcctactgtgttggcattgtccattttcaatgcctgggctgagtttaacgtcaattgggtcatgttctcctttagcataattatggcctgcgtaacttttgtgctgtggataatgtattttgtcaacagcttcaagttgtaccgcagaactcagactttctgggctttcaaccctgaaactgatgccatcatcacgctcaatgttttcggccggaccgtagctattcccgtaattacggcgccaactgggatcacattgactgtgctcaacggacaacttcttgtcgagggctataaggttgctaatggtgtacaggtaggacaactaccatcgtacgtcacagtcgccaaaccgagcaccacgataatttaccaacgtgtgagcaggtcaatcaatgtgcggtccaacactggttgggctttctttgttagatccaagaatggcgacttttcggcattagctacagataacgagacaatgaccgaaagagagcggcttttgcatttagtctaa
>NC028833_Bat_China_2013--
atgagttca---------------------------------------------------------------------------------------------tctaatcagacaattcctgtc---------------------actgaggtggttgaacacctccgtaactggaatttcgcttggaacgttattttgactgttttactcgttgtccttcagtatggcaacttcaagtacagcaaggtcttgtatggccttaaaatgcttgtgctttgggtgctgtggcctactgtgttggcattgtccattttcaatgcctgggctgagtttaacgtcaattgggtcatgttctcctttagcataattatggcctgcgtaacttttgtgctgtggataatgtattttgtcaacagcttcaagttgtaccgcagaactcagactttctgggctttcaaccctgaaactgatgccatcatcacgctcaatgttttcggccggaccgtagctattcccgtaattacggcgccaactgggatcacattgactgtgctcaacggacaacttcttgtcgagggctataaggttgctaatggtgtacaggtaggacaactaccatcgtacgtcacagtcgccaaaccgagcaccacgataatttaccaacgtgtgagcaggtcaatcaatgtgcggtccaacactggttgggctttctttgttagatccaagaatggcgacttttcggcattagctacagataacgagacaatgaccgaaagagagcggcttttgcatttagtctaa
>MG923574_Bat_Finland_2016-08-28
atgtctact---------------------------------------------------------------------------------------------tcaaatggaagtattcctacg---------------------gagcaggtgattcaacacctgcgtaattggaatttctcctggaatgtcatacttacagtactgcttatagtgctgcagtatggacactataaatactccagattcctttatggccttaaaatggccattttgtgggtactctggccgctggttcttgctttgtcaatttttgacgcttgggctagcttcaatgttaattggtggtttttcgcttttagcatcctgatggcctgcatcacacttgtgctgtggatcatgtatttcgtgaatagctttagactgtggcgtagaacgcactccttttgggcttggaatcctgaaactgactcaattctcactacctctgtaatgggcagacaggtctgcatgcctttgcttggcgctcctactggtatcacactcacgctgcttagcggcacattgcttgttgaaggcttccaggttgctactggcgtccaggtacaattgttacctgcgtatgtcacagtcgccaagcctcatacaacgctcatttaccaacgtgtgggcagatcagtgaacgcaaataacagcacaggctgggctttctatgtaaagtccaagaatggcgactactcagctttgagtaatccgaccgaggttattacagaaagtgagaaagttttacatttagtctaa
>MK472067_Bat_Australia_2018--
atgtca------------------------------------------------------------------------------------------------tctaatggtactgttcctgtt---------------------gaagaggttatccaacacctcagaaattggaacttttcgtggaatatcatactgacaatacttattatagtgttgcagtatggtcattataaatattctgctttattgtatggtgtcaaaatggctattttgtggcttttatggccacttgttttggcgctgtcaatttttgatgcatgggcaagcttccaggttaattgggtttatttcgcttttagcatccttatggcctgcatcactttgatgctttggattatgtactttgtcaacagcattaggctgtggcggaggacgcaatccttttgggctttcaatcctgaaacggactcgattctcacgacatctgtcatgggtcgacgtgtttgcatacccgttttgggcgctccaactggtgttacactaacattgcttagtggcacactccttgtggatggctataaggttgctactggggtacaggtaagtcaattgcctccctacgtaacagttgccaaggccaccacgaccatcatctaccaacgggttggacgctccatgaatgctgcttctggcacgggatgggctttctacgtgaaggccaaacacggcgactactctgctgtgactaaccctactagtgttgtcacagatagtgagagagttttacatttagtctaa
>MK472070_Bat_Australia_2018--
atgtcg---------------------------------------------------------------------------------------------------aacaataccattccagta---------------------gaagaggtggttcaccacctaagaaactggaatttcagttggaacgtcattttgacgatctttctgattgttttacagtatggccagtacaagtatagtaaagttctttatggccttaaaatgcttgtgctctggttgctgtggccactagtgctcgcattgtcaatttttgacagttgggcttcctttggcgtgaactggacgttctttgcattcagcatccttatgtcctgcataacactgctgctgtggataatgtattttgtcaacagcttcagattgtatcgcagaacacaaacgttctgggcatttaacccagaaactgatgccattatatcgctctctgtttttggccgaaatgtttcgatccctataattacagccccgacaggcatcacgttgaccgttcttagtggtactctccttgtggagggcattaaggttgctactggtgtgttggtaaatcaattaccatcatacgtaacagttgccaaacctgggaccacgatagtctatcaacgtgcaggcagatcgcttaatgcaaaatccaacactggttgggctttttatgtcagatcgaaaaacggcgactactctgctgtggctagtcctagtgacgtgcttacagaaggtgagagagtgttacatcttgtttaa
>MN065811_Bat_Finland_2016-08-15
atgtctacg---------------------------------------------------------------------------------------------tctaatgagactattccacta---------------------gatgaggtggttacacacctcagaaactggaatttctcttggaatgtcgtacttactgtactacttgttgtacttcagtacggacattacaattactccagagtcctctatgggcttaaaatgctcatattgtgggtgctctggcccttagttctagcgctgtcactttttgactcctgggctagcttcaatgtcaactggtggtttttcgcattcagcatcctgatggcctgcatcactcttgtgctgtggatcatgtatttcgtcaatagctttagattgtggcgcagaacgcgcaccttttgggcttggaatcctgaaacagattcaattctcactacttctgtaatgggcagacaggtatccatccctttgcttggtgcacccactggcgtaactctcacactgcttagcggcacattgcttgttgaaggctttcaggttgctacaggcgtacaggtaaatatgttgcctgcgtttgtaacagtcgccaagccttacaccacgattgtctatcagcgtgtgggacgctcagtgaatgcaacgtccagcactgggtgggctttctatgtcaaggccaagaatggcgattattcagccgtgaataatccgaccgaagttgttacagatggtgagaaaattttacatttaatctaa
>DQ648858_Bat_China_2005--
atgtct------------------------------------------------------------------------------------------------tcgaaccaatccgttcctgta---------------------gaggaggtgattaaacacctcagaaattggaacttttcatggaatatcatacttacaatactcttagtagtgttgcagtatggacattacaaatattccagggttctctatggcttaaagatggccattctttggcttctttggccacttgttctggccctttccatctttgatgcctgggccagttttaatgttaattgggttttcttcgcattcagcatcctaatggcctgcgtcacagctgtgctgtggattatgtactttgttaacagtatcaggttgtggcgacgcacccattcttggtggtcctacaatcctgaaacggactctattctgtctgtctctgtgctgggtcggcatgtctgcctaccaatacttggtgcacccacgggcgtaacgctcacactgcttaatggcacattgcttgtagaaggctatcaggttgctactggcgtacaggtaaataatttacctggttacgtaacagtcgccaaagcttcaacaacaattgtctaccagcgtgtgggacgttccatgaatgcaaattcaagtactggctgggctttcttcgtgaagtccaagcatggcgactactatgctgctgcgaatccaacagaggttgtaacagatagtgagaaaattctacatttagtctaa
>MH687937_Bat_Vietnam_2014-06-17
atgtct------------------------------------------------------------------------------------------------tcgaaccaatctgttcctgta---------------------gaggaggtgattcaacacctcagaaattggaacttttcatggaatatcatacttacaatactcttagtagtgttgcagtatggacattacaaatattccagggttctctacggcttaaaaatggccattctttggcttctttggccacttgtgctggcactgtccatctttgatgcgtgggccagttttggcgttaattgggttttcttcgcattcagcatcctaatggcctgcatcacaactgtgctgtggattatgtactttgttaacagtatcaggttgtggcgacgcacccattcttggtggtcctacaatcctgaaacggactctattctgtctgtctctgtgctgggtcggcatgtctgcctaccaatacttggtgcacccacgggcgtaacgctcacactgcttaatggcacattgcttgtagaaggctatcaggttgctactggcgtacaggtaaataatttacctagctacgttacggtcgccaaagccgccacaacaatagtctaccagcgtgtgggacgttccatgaatgcaaattcaagtactggctgggctttcttcgtgaagtccaagcatggcgactactatgctgctgcgaatccaacggaggttgtaacagatagtgagaaaattctacatttagtctaa
>MH687938_Bat_Vietnam_2014-06-17
atgtct------------------------------------------------------------------------------------------------tcgaaccaatctgttcctgta---------------------gaggaggtgattcaacacctcagaaattggaacttttcatggaatatcatacttacaatactcttagtagtgttgcagtatggacatttcaaatattccagggttctctacggcttaaaaatggccattctttggcttctttggccacttgtgctggcactgtccatctttgatgcgtgggccagttttggcgttaattgggttttcttcgcattcagcatcctaatggcctgcatcacaactgtgctgtggattatgtactttgttaacagtatcaggttgtggcgacgcacccattcttggtggtcctacaatcctgaaacggactctattctgtctgtctctgtgctgggtcggcatgtctgcctaccaatacttggtgcacccacgggcgtaacgctcacactgcttaatggcacattgcttgtagaaggctatcaggttgctactggcgtacaggtaaataatttacctagctacgttacggtcgccaaagccgccacaacaatagtctaccagcgtgtgggacgttccatgaatgcaaattcaagtactggctgggctttcttcgtgaagtccaagcatggcgactactatgctgctgcgaatccaacggaggttgtaacagatagtgagaaaattctacatttagtctaa
>MH687955_Bat_Vietnam_2014-09-17
atgtct------------------------------------------------------------------------------------------------tcgaaccaatctgttcctgta---------------------gaggaggtgattcaacacctcagaaattggaacttttcatggaatatcatacttacaatactcttagtagtgttgcagtatggacattacaaatattccagggttctctacggcttaaaaatggccattctttggcttctttggccacttgtgctggcactgtccatctttgatgcgtgggccagttttggcgttaattgggttttcttcgcattcagcatcctaatggcctgcatcacaactgtgctgtggattatgtactttgttaacagtatcaggttgtggcgacgcacccattcttggtggtcctacaatcctgaaacggactctattctgtctgtctctgtgctgggtcggcatgtctgcctaccaatacttggtgcacccacgggcgtaacgctcacactgcttaatggcacattgcttgtagaaggctatcaggttgctactggcgtacaggtaaataatttacctagctacgttacggtcgccaaagccgccacaacaatagtctaccagcgtgtgggacgttccatgaatgcaaattcaagtactggctgggctttcttcgtgaagtccaagcatggcgactactatgctgctgcgaatccaacggaggttgtaacagatagtgagaaaattctacatttagtctaa
>MH687960_Bat_Vietnam_2014-11-13
atgtct------------------------------------------------------------------------------------------------tcgaaccaatctgttcctgta---------------------gaggaggtgattcaacacctcagaaattggaacttttcatggaatatcatacttacaatactcttagtagtgttgcagtatggacattacaaatattccagggttctctacggcttaaaaatggccattctttggcttctttggccacttgtgctggcactgtccatctttgatgcgtgggccagttttggcgttaattgggttttcttcgcattcagcatcctaatggcctgcatcacaactgtgctgtggattatgtactttgttaacagtatcaggttgtggcgacgcacccattcttggtggtcctacaatcctgaaacggactctattctgtctgtctctgtgctgggtcggcatgtctgcctaccaatacttggtgcacccacgggcgtaacgctcacactgcttaatggcacattgcttgtagaaggctatcaggttgctactggcgtacaggtaaataatttacctagctacgttacggtcgccaaagccgccacaacaatagtctaccagcgtgtgggacgttccatgaatgcaaattcaagtactggctgggctttcttcgtgaagtccaagcatggcgactactatgctgctgcgaatccaacggaggttgtaacagatagtgagaaaattctacatttagtctaa
>MH687961_Bat_Vietnam_2014-11-13
atgtct------------------------------------------------------------------------------------------------tcgaaccaatctgttcctgta---------------------gaggaggtgattcaacacctcagaaattggaacttttcatggaatatcatacttacaatactcttagtagtgttgcagtatggacattacaaatattccagggttctctacggcttaaaaatggccattctttggcttctttggccacttgtgctggcactgtccatctttgatgcgtgggccagttttggcgttaattgggttttcttcgcattcagcatcctaatggcctgcatcacaactgtgctgtggattatgtactttgttaacagtatcaggttgtggcgacgcacccattcttggtggtcctacaatcctgaaacggactctattctgtctgtctctgtgctgggtcggcatgtctgcctaccaatacttggtgcacccacgggcgtaacgctcacactgcttaatggcacattgcttgtagaaggctatcaggttgctactggcgtacaggtaaataatttacctagctacgttacggtcgccaaagccgccacaacaatagtctaccagcgtgtgggacgttccatgaatgcaaattcaagtactggctgggctttcttcgtgaagtccaagcatggcgactactatgctgctgcgaatccaacggaggttgtaacagatagtgagaaaattctacatttagtctaa
>MH687965_Bat_Vietnam_2015-02-13
atgtct------------------------------------------------------------------------------------------------tcgaaccaatctgttcctgta---------------------gaggaggtgattcaacacctcagaaattggaacttttcatggaatatcatacttacaatactcttagtagtgttgcagtatggacattacaaatattccagggttctctacggcttaaaaatggccattctttggcttctttggccacttgtgctggcactgtccatctttgatgcgtgggccagttttggcgttaattgggttttcttcgcattcagcatcctaatggcctgcatcacaactgtgctgtggattatgtactttgttaacagtatcaggttgtggcgacgcacccattcttggtggtcctacaatcctgaaacggactctattctgtctgtctctgtgctgggtcggcatgtctgcctaccaatacttggtgcacccacgggcgtaacgctcacactgcttaatggcacattgcttgtagaaggctatcaggttgctactggcgtacaggtaaacaatttacctagctacgttacggtcgccaaagccgccacaacaatagtctaccagcgtgtgggacgttccatgaatgcaaattcaagtactggctgggctttcttcgtgaagtccaagcatggcgactactatgctgctgcgaatccaacggaggttgtaacagatagtgagaaaattctacatttagtctaa
