# Supplementary material for: Origins and Evolution of Seasonal Human Coronaviruses
Source: Viruses. 2022 Jul 15;14(7):1551. doi: 10.3390/v14071551 (PMC9320361; doi:10.3390/v14071551)
Supplement: Supplementary file 1 [file viruses-14-01551-s001.zip › alignments/Env_alphas_D2.fasta]

>KT253269_Bat_Ghana_2011--
atg---ttt---------ctgaagctagtggatgatcatgctttagttgtaaatgtaatactgtggtgcgtagtacttatagtactcttgctagtttgtattacaattattaaattaattaagttatgttttacatgccatatgttttgtaataaaacggtttatggtcccattaaaaatgtatatcacatttaccaatcatatatgcacatagaccct---ttccctacacaaattattgatgtc---taa
>KT253270_Bat_Ghana_2010--
atg---ttt---------ctgaagctagtggatgatcatgctttagttgtaaatgtaatactgtggtgcgtagtacttatagtacttttgctagtttgtattactattatcaaactaattaagttatgttttacatgccatatgttttgtaataaaacggtttatggtcctattaaaaatgtataccacatttaccaatcatatatgcacatagaccct---ttccctagacaaattattgatgtc---taa
>KY073747_Bat_Kenya_2009-06-20
atg---ttc---------ctgaagctagttgatgatcacgctttggttgttaatgtactactttggtgtgtggtgcttatagtactactactagtatgtattacaataataaaattaattaagctatgttttacttgccatatgttttgtaataaaacaatttatggtcctattaaaaatgtatatcacatttaccaatcatatatgcacatagaccct---ttccctaaacaagttataagtgtc---taa
>KY073748_Bat_Kenya_2010-06-
atg---ttt---------ctgaagctagtggatgatcatgctttggttgttaatgtattactctggtgtgtagttcttatagtggtactactagtgtgtattacaataataaaactaattaagctttgttttacctgccatatgttttgtaatagaacagtttatggcccaattaaaaatgtatatcacatttaccaatcatatatgcacatagaccct---ttccctaaacaaattattgatgtc---taa
>KT253272_Bat_Ghana_2010--
atg---ttc---------ctgaaattagtggatgatcatgctatcattgttaatgttatactgtggttaatagtacttcttgtagtgctgttgatatgcataacattaattaaactaatcaaactctgctttacgtgtcatatgttctgttctaggacagtttatgacccagttcgcaatgcttatcacatttaccaatcttatatgcacatagaccct---tttcccaa---atttcctgatgtc---taa
>KT253271_Bat_Ghana_2011--
atg---ttt---------ctgaaattagtggatgatcatgctatcatagttaatgttttactttggctgatagtgttgcttgtagtattgcttatatgtataacattaattaaattgattaaactatgctttacttgccatatgttttgttctagaacggtttataatccagttcgcaatgcatatcacatttaccagtcttatatgcacatagaccct---tttccta------cttttgatgtc---taa
>KY073745_Bat_Kenya_2010-06-21
atg---ttc---------ccacagttaattgacgaccatggtttgctcgccaatgccattgtgtggctccttcttttgtgctttttcctgttaatcagtattactcttattaagttgatacagctctgttttacatgtcatttgtttttcagcagaactttgtaccaacctgtttataaggtgtacatgatgtaccaggattttatgcgaattcaaccc---attcctgccgaagtcattgatgtc---taa
>MN611523_Bat_China_2018-03-
atgatg------------tttacattagtgaatgataatggtatgattgtgagtgcaatcctttggttgattgtgttgttgtttgttctactaattgctgttactgtaattaaactaattcaattatgctttacatgtcacaagcttatgagcaacacaatttatgtgcctgtttatagtgcttatgttatgtataaaaattttatgcaaatagatcct---tgccca------gttatagatgtc---taa
>MN611525_Bat_China_2018-03-
attatg------------ttaacccttgtcaacgacaatggtttaattgtcagtgctattttattgttgattttactgttgtttgttcttttaattgctgttactgtaattaaacttattcaattatgctttacttgtcacaagcttatgagacacacaatttatgtgcctgtccatagtgcctataaagcatataaaacttatatgcaaatagaaccc---cttcca------attttagatgtc---taa
>NC_018871_Bat_China_2005-10-
atgatg------------tttacattagtgaatgataatggtatgattgtaagtgcaatcctttggttagttgtgttgttgtttgttctactaattgctgttactgtaattaaattaattcaattatgctttacatgtcacaagcttatgagcaacacaatttatgtgcctgtttatagtgcttatgttatgtataaaaattttatgcaaatagatcct---tgccca------gttatagatgtc---taa
>JQ989266_Bat_HKong_2006-12-
atgatg------------tttacattagtgaatgataatggtatgattgtaagtgcaatcctttggttagttgtgttgttgtttgttctactaattgctgttactgtaattaaattaattcaattatgctttacatgtcacaagcttatgagcaacacaatttatgtgcctgtttatagtgcttatgttatgtataaaaattttatgcaaatagatcct---tgccca------gttatagatgtc---taa
>JQ989267_Bat_HKong_2006-12-
atgatg------------tttacattagtgaatgataatggtatgattgtaagtgcaatcctttggttagttgtgttgttgtttgttctactaattgctgttactgtaattaaattaattcaattatgctttacatgtcacaagcttatgagcaacacaatttatgtgcctgtttatagtgcttatgttatgtataaaaattttatgcaaatagatcct---tgccca------gttatagatgtc---taa
>JQ989268_Bat_HKong_2006-10-
atgatg------------tttacattagtgaatgataatggtatgattgtaagtgcaatcctttggttagttgtgttgttgtttgttctactaattgctgttactgtaattaaattaattcaattatgctttacatgtcacaagcttatgagcaacacaatttatgtgcctgtttatagtgcttatgttatgtataaaaattttatgcaaatagatcct---tgccca------gttatagatgtc---taa
>JQ989269_Bat_HKong_2005-12-
atgatg------------tttacattagtgaatgataatggtatgattgtaagtgcaatcctttggttagttgtgttgttgtttgttctactaattgctgttactgtaattaaattaattcaattatgctttacatgtcacaagcttatgagcaacacaatttatgtgcctgtttatagtgcttatgttatgtataaaaattttatgcaaatagatcct---tgccca------gttatagatgtc---taa
>JQ989270_Bat_China_2005-10-
atgatg------------tttacattagtgaatgataatggtatgattgtaagtgcaatcctttggttagttgtgttgttgtttgttctactaattgctgttactgtaattaaattaattcaattatgctttacatgtcacaagcttatgagcaacacaatttatgtgcctgtttatagtgcttatgttatgtataaaaattttatgcaaatagatcct---tgccca------gttatagatgtc---taa
>JQ989271_Bat_China_2005-10-
atgatg------------tttacattagtgaatgataatggtatgattgtaagtgcaatcctttggttagttgtgttgttgtttgttctactaattgctgttactgtaattaaattaattcaattatgctttacatgtcacaagcttatgagcaacacaatttatgtgcctgtttatagtgcttatgttatgtataaaaattttatgcaaatagatcct---tgccca------gttatagatgtc---taa
>JQ989272_Bat_HKong_2010-08-
atgatg------------tttacattagtgaatgataatggtatgattgtaagtgcaatcctttggttagttgtgttgttgtttgttctactaattgctgttactgtaattaaattaattcaattatgctttacatgtcacaagcttatgagcaacacaatttatgtgcctgtttatagtgcttatgttatgtataaaaattttatgcaaatagatcct---tgccca------gttatagatgtc---taa
>JQ989273_Bat_HKong_2010-08-
atgatg------------tttacattagtgaatgataatggtatgattgtaagtgcaatcctttggttagttgtgttgttgtttgttctactaattgctgttactgtaattaaattaattcaattatgctttacatgtcacaagcttatgagcaacacaatttatgtgcctgtttatagtgcttatgttatgtataaaaattttatgcaaatagatcct---tgccca------gttatagatgtc---taa
>MG916901_Bat_China_2012-05-19
atg---------------ttgacactagttgatgatcatggtatggtacttagtgcacttttgtggctactggttttgttgtttgtgttgcttatatctatcacgttaataaagcttgtacagctttgttttacgtgtcacaggcttatgtcccacactatttatgtgccggtgcataatgcctatcaaatgtataaaaattatatgcaaattgcgccc---tgtccc------gttttagacgtt---taa
>MG916902_Bat_China_2012-09-16
atg---------------ttaaccctagtggatgatcatggtatggtacttagtgcagtcttgtggcttttagtattgttgtttgtccttttaatctgtatcacgattataaagctaatacagctttgttttacgtgccacaaacttatgtccaacacggtttacgtgcctgtacataatgcgtacaaaatgtacaaagattatatgcaaattgcgccc---tgtccc------gtcttagatgtt---taa
>MG916903_Bat_China_2013-04-17
atg---------------ttaaccctagtggatgatcatggtatggtacttagtgcagtcttgtggcttttagtattgttgtttgtccttttaatctgtatcacgattataaagctaatacagctttgttttacgtgccacaaacttatgtccaacacggtttacgtgcctgtacataatgcgtacaaaatgtacaaagattatatgcaaattgcgccc---tgtccc------gtcttagatgtt---taa
>MK211373_Bat_China_2017-05-
atg---------------ttgacactagttgatgatcatggtatggtacttagtgcacttttgtggctactggttttgttgtttgtgttgcttatatctatcacgttaataaagcttgtacagctttgttttacgtgtcacaggcttatgtcccacactatttatgtgccggtgcataatgcctatcaaatgtacaaaaattatatgcaaattgcgccc---tgtccc------gttttagacgtt---taa
>EU420137_Bat_HKong_2006-03-
atg---------------ttgactctagttgatgatcatggattagttattaatgcaattttgtggcttttattctgtatatctgttattataatttgctgtgcattgatacaacttgtgcagttgtgttttatatgtcatagactttgttctaacacggtatacagacctgtatataaagcttacaaaatttatcaagattatatgcaaattgaacca---cttcca------gttttaaatgtc---taa
>KJ473795_Bat_China_2011--
atg---------------ttaactttggtagatgatcatggattagttattaatgcaattttgtggcttttgttttgtgtatctgttattataatttgctgtgcgttaatacaacttgtacagttgtgttttatatgtcatagactttgttctaacactgtatacaaacctgtttataaagcctacaaaatttatcaagattatatgcaaattgaaccg---cttcca------gttttaaatgtc---taa
>KJ473796_Bat_China_2012--
atg---------------ttaactttggtagatgatcatggattagttattaatgcaattttgtggcttttgttttgtgtatctgttattataatttgctgtgcgttaatacaacttgtacagttgtgttttatatgtcatagactttgttctaacactgtatacaaacctgtttacaaagcctacaaaatttatcaagattatatgcaaattgaaccg---cttcca------gttttaaatgtc---taa
>KJ473797_Bat_China_2012--
atg---------------ttaacgttgattgatgaccacgggttggttgtcaacattttactttggttaatagtgtgtatatgcgtcattattatttgcagttctattattcagtttgtgcagctgttgttttcttgtcacagactgtgctctaatactgtttataggcctgtttatggtgcatatcgcgcttaccaagattatatgcgaatagatcca---ctccca------gttattgatgtc---taa
>KJ473798_Bat_China_2013--
atg---------------ttaacattgattgatgaccacgggttggttgtcaacattttactctggttaatagtgtgtatatgcgtcatcattatttgcagttctattattcagtttgtgcagctgttgttttcttgccacagattgtgctctaatactgtttataggcctgtttatggtgcatatcgcgcttaccaagattatatgcgaatagatcca---cttcca------gttattgatgtc---taa
>KJ473799_Bat_China_2012--
atg---------------ttaacattgattgatgaccacgggttggttgtcaacattttactttggttaatagtgtgtatatgcgtcatcattatttgcagttctattattcagtttgtgcagctgttgttttcttgtcacagactgtgctctaatactgtttataggcctgtttatggtgcatatcgcgcttaccaagattatatgcgaatagatcca---ctccca------gttattgatgtc---taa
>KJ473800_Bat_China_2013--
atg---------------ttaacattgattgatgaccacgggttggttgtcaacattttactttggttaatagtgtgtatatgcgtcataatcatttgcagttctattattcagtttgtgcagctgttgttttcttgtcacagattgtgctctaatactgtttataggcctgtttatggtgcatatcgcgcttaccaagattatatgcgaatagatcca---ctccca------gttattgatgtc---taa
>MN611518_Bat_China_2018-03-
atg---------------ttaacattgattgatgaccacgggttggttgtcaacattttactttggttaatagtgtgtatatgcgtcattattatttgcagttctattattcagtttgtgcagctgttgttttcttgtcacagattgtgctctaatactgtttataggcctgtttatggtgcatatcgcgcttaccaagattatatgcgaatagatcca---ctccca------gttattgatgtc---taa
>MN611524_Bat_China_2018-03-
atg---------------ttaactttggtagatgatcatggattagttattaatgcaattttgtggcttttgttttgtgtatctgttattataatttgctgtgcgttaatacaacttgtacagttgtgttttatatgtcatagactttgttctaacactgtatacagacctgtttacaaagcctacaaaatttatcaagattatatgcaaattgaaccg---cttcca------gttttaaatgtc---taa
>EF612793_Porcine_SKorea_1999--
atg---------------ctacaattagtgaatgataatggtctagtagttaatgttatactttggcttttcgtacttttttttctgcttattataagcattaccttcgtccaattggttaatctgtgctttacttgtcaccggttgtgtaatagcgcagtttacatacctatagggcgcctgtatagagtttataagtcttacatgcgaattgacccc---ctccccagtactgttattgacgta---taa
>JN547228_Porcine_China_1986--
atg---------------ctacaattagtgaatgataatggtctagtagttaatgttatactttggcttttcgtactcttttttctgcttattataagcattaccttcatccaattggttaatctgtgcttcacttgtcaccggttgtgtaatagcgcagtttacacacctatagggcgcctgtatagagtttataagtcttacatgcgaattgacccc---ctccccagtactgttattgacgta---taa
>KF650375_Porcine_USA_2013-06-06
atg---------------ctacaattagtgaatgataatggtctagtagttaatgttatactttggcttttcgtactctttttcctgcttattataagcattactttcgtccaattggttaatctgtgcttcacttgtcaccggttgtgtaatagcgcagtttacacacctatagggcgtttttatagagtttataagtcttacatgcaaatagacccc---ctccctagtactgttattgacgta---taa
>KJ857352_Porcine_SKorea_1998--
atg---------------ctacaattagtgaatgataatggtctagtagttaatgttatactttggcttttcgtactctttttcctgcttattataagcattaccttcgtccaattgtttaatctgtgcttcacttgtcaccggttgtgtaatagcgcagtttatacacctatagggcgcctgtatagagtttataagtcttacatgcgaattgacccc---ctccccagtactgttattgacgta---taa
>KJ857353_Porcine_SKorea_1998--
atg---------------ctacaattagtgaatgataatggtctagtagttaatgttatactttggcttttcgtactcttttttgtgcttattataagcattacgttcgtccaattggttaatctgtgcttcacttgtcaccggttgtgtaatagcgcagtttacacacctatagggcgcctgtatagagtttataagtcttacatgcgaattgacccc---ctccccagtactgttattgacgta---taa
>KJ857357_Porcine_SKorea_2006--
atg---------------ctacaattagtgaatgataatggtctagtagttaatgttatactttggcttttcgtattcttttttttgcttattataagcattactttcgtccaattggttaatctgtgcttcacttgtcaccggttgtgtaatagcgcagtctacacacctatagggcgtttgtatagagtttataagtcttacatgcaaatagacccc---ctccccagtactgttattgacgta---taa
>KJ857359_Porcine_SKorea_2010--
atg---------------ctacaattagtgaatgataatggtctagtagttaatgttatactttggcttttcgtactctttttcttgcttattataagcattactttcgtccaattggtcaatctgtgcttcacttgtcaccggttgtgtaacagcgcagtttacacacctatagggcgtttgtatagagtttataagtcttatatgcaaatagacccc---ctccctagtactgttattgacata---taa
>KJ857365_Porcine_SKorea_2010--
atg---------------ctacaattagtgaatgataatggtctagtagttaatgttatactttggcttttcgtactctttttcctgcttattataagcattactttcgtccaattggttaatctgtgtttcacttgtcaccggttgtgtaatagcgcagtttacacacctatagggcgtttgtatagagtttataagtcttacatgcaaatagacccc---ctccctagtactgttattgacgta---taa
>KJ857370_Porcine_SKorea_2012--
atg---------------ctacaattagtgaatgataatggtctagtagttaatgttatactttggcttttcgtactctttttcttgcttattataagcattactttcgtccaattggttaatctgtgcttcacttgtcaccggttgtgtaacagcgcagtttacacacctataggacgtttgtatagagtttataagtcttacatgcaaatagacccc---ctccctagtactgttattgacaca---taa
>KM609207_Porcine_China_2011-04-
atg---------------ctacaattagtgaatgataatggtctagtagttaatgttatactttggctttttgtactctttttcctgcttattataagcattactttcgtccaattggttaatctgtgcttcacttgtcaccggttgtgtaatagcgcagtttacacacctatagggcgtttgtatagagtttataagtcttacatgcaaatagacccc---ctccccagtactgttattgacgta---taa
>KP768390_Porcine_Taiwan_2007-02-25
atg---------------ctacaattagtgaatgataatggtctagtagttaatgttatactttggctttttgtactcttttttttgcttattataagcataaccttcgtccagttggttaatctgtgcttcacttgtcaccggttgtgtaatagcgcagtttacacacctattgggcgcctgtatagagtttataagtcttacatgcgaattgacccc---ctccccagtactgttactgacgta---taa
>KR061458_Porcine_Italy_2009-01-14
atg---------------ctacaattagtgaatgataatggtctagtagttaatgttatactttggcttttcgtactcttttttctgcttattataagcattactttcgtccaattggttaatctgtgcttcacttgtcaccggttgtgtaatagcgcagtttacatacctatagggcgtttgtatagagtttataagtcttacatgcaaattgaccct---ctccccagtactgttattgacgta---taa
>KR265824_Porcine_USA_2014-12-04
atg---------------ctacaattagtgaatgataatggtctagtagttaatgttatactttggcttttcgtactctttttcctgcttattataagcattactttcgtccaattggttaatctgtgcttcacttgtcaccggttgtgtaatagcgcagtttacatacctatagggcgtttgtatagtgtttataagtcttacatgcaaatagacccc---atccctagtactgttattgacgta---taa
>KT323979_Porcine_China_1998--
atg---------------ctacaattagtgaatgataatggtctagcagttaatgtcatactttggcttttcgtactcttttttctgcttattataagcattactttcgtccaattggttaatctgtgcttcacttgtcaccggttgtgtaatagcgcagtttatacacctatagggcgcctgtatagagtttataagtcttacatgcgaattgacccc---ctccccagtactgttattgacata---taa
>KU836638_Porcine_UK_2000-10-
atg---------------ctacaattagtgaatgataatggtctagtagttaatgttatactttggcttttcgtactcttttttctgcttattataagcattactttcatccaattggttaatctgtgcttcacttgtcaccggttgtgtaatagcgcagtttataaacctgttgggcgactgtatggtgtttataagtcttatatgcgaattgaccca---cttcccagtactgttgttgacgta---taa
>KX532182_Porcine_China_2015--
atg---------------ctacaattagtgaatgataatggtctagtagttaatgttatactttggctcttcgtactctttatcctgcttattataagcattactatcgtccaattggttaatctgtgcttcacttgtcaccggttgtgtaatagcgcagtttacacacctatagggcgtttgtatagagtttataagtcttacatgcaaatagacccc---ctccccagtactgttattgacgta---taa
>KY929406_Porcine_Taiwan_2016-01-02
atg---------------ctacaattagtgaatgataatggtctagtagttaatgttatactttggcttttcgtactctgttttctgcttattataagcattactttcgtccaattggttaatctgtgcttcacttgtcaccggttgtgtaatagcgcagtttacacacctatagggcgtttgtatagagtttataagttttacatgcaaatagacccc---ctccctagtactgttattgacgta---taa
>LT897799_Porcine_Germany_1978--
atg---------------ctacaattagtgaatgataatggtctagtagttaatgttatactttggcttttcgtactctttttcctgcttattataagcattaccttcgtccaattggttaatctgtgcttcacttgtcaccggttgtgtaatagcgcagtttatacacctatagggcgcctgtatagagtttataagtcttacatgcgaattgacccc---ctccccagtactgttattgacgta---taa
>LT905450_Porcine_Belgium_1977--
atg---------------ctacaattagtgaatgataatggtctagtagttaatgttatactttggcttttcgtactctttttcctgcttattataagcattaccttcgtccaattggttaatctgtgcttcacttgtcaccggttgtgtaatagcgcagtttatacacctatagggcgcctgtatagagtttataagtcttacatgcgaattgacccc---ctccccagtactgttattgacgta---taa
>LT906581_Porcine_Belgium_1978--
atg---------------ctacaattagtgaatgataatggtctagtagttaatgttatactttggcttttcgtactctttttcctgcttattataagcattaccttcgtccaattggttaatctgtgcttcacttgtcaccggttgtgtaatagcgcagtttatacacctatagggcgcctgtatagagtttataagtcttacatgcgaattgacccc---ctccccagtactgttattgacgta---taa
>LT906582_Porcine_UK_1987--
atg---------------ctacaattagtgaatgataatggtctagtagttaatgttatactttggcttttcgtactctttttcctgcttattataagcattaccttcgtccaattggttaatctgtgcttcacttgtcaccggttgtgtaatagcgcagtttatacacctatagggcgcctgtatagagtttataagtcttacatgcgaattgacccc---ctccccagtactgttattgacgta---taa
>LT906620_Porcine_Belgium_1980--
atg---------------ctacaattagtgaatgataatggtctagtagttaatgttatactttggcttttcgtactctttttcctgcttattataagcattaccttcgtccaattggttaatctgtgcttcacttgtcaccggttgtgtaatagcgcagtttatacacctatagggcgcctgtatagagtttataagtcttacatgcgaattgacccc---ctccccagtactgttattgacgta---taa
>MF577027_Porcine_Russia_2008--
atg---------------ctacaattagtgaatgataatggtctagtagttaatgttatactttggcttttcgtactctttttcctggttattataagcattacctttgtccaattggttaatctgtgcttcacttgtcaccggttgtgtaatagcgcagtttatacacctatagggcgcctgtatagagtttataagtcttatatgcgaatagacccc---ctccccagtactgttattgacata---taa
>MF782687_Porcine_China_2015--
atg---------------ctacaattagtgaatgataatggtctattagttaatgttatactttggcttttcgtactctttttcctgcttattataagcattacttttgtccaattggttaatctgtgcttcacttgtcaccggttgtgtaatagcgcagtttacacacctatcgggcgtttgtatagagtttataagtcttacatgcaaatagacctc---ctccccagtactgttattgacgta---taa
>MG546687_Porcine_China_2015-09-
atg---------------ctacaattagtgaatgataatgggctagtagttaatgttatactttggcttttcgtactctttttcctgcttattataagcattactttcgtccaattggttaatctgtgcttcacttgtcaccggttgtgtaatagtgcagtttacacacctatagggcgtttgtatagagtttataagtcttacatgcaaatagacccc---ctccccagtactgttattgacgta---taa
>MH004413_Porcine_Mexico_2016-12-06
atg---------------ctacaattagtgaatgataatggtctagtagttaatgttatactttggcttttcgtactctttttcctgcttattataagcattactttcgtccaattggttaatctgtgcttcacttgtcaccggttgtgtaatagcatagtttacacacctatagggcgtttgtatggagtttataagtcttacatgcaaatagacccc---ctccctagtactgttattgacgta---taa
>MH052689_Porcine_SKorea_2017-04-
atg---------------ctacaattagtgaatgataatggtctagtagttaatgttatactttggcttttcgtactctttttcctgcttattataagcattactttcgtccaattggttaatctgtgcttcacttgtcaccggttgtgtaatagcgcagtttacacacctatagggcgtttgtatagagtttataagtcttacttgcaaatagacccc---ctccctagtactgttattgacgta---taa
>MH061338_Porcine_China_2017-09-09
atg---------------ctacaattagtgaatgataatggtctagtagttaatgttatactttggcttttcgtactcttcttcctacttatcataagcattactttcgtccaattggttaatctgtgcttcacttgtcaccggttgtgtaatagcgcagtttacacacctatagggcgtttgtatagagtttataagtcttacatgcaaatagacccc---ctccctagtactgttattgacgta---taa
>MK458295_Porcine_Japan_2016-02-
atg---------------ctacaattagtgaatgataatggtctagtagttaatgttatactttggcttttcgtactctttttcttgcttattataagcattactttcgtccaattggttaatctgtgcttcacttgtcaccggttgtgtaatagcgcggtttacacacctatagggcgtttgtatagagtttgcaagtcttacatgcaaatagacccc---ctccctagtactgttattgacgta---taa
>Z24733_Porcine_Belgium/UK_1977--/1987--
atg---------------ctacaattagtgaatgataatggtctagtagttaatgttatactttggcttttcgtactctttttcctgcttattataagcattaccttcgtccaattggttaatctgtgcttcacttgtcaccggttgtgtaatagcgcagtttatacacctatagggcgcctgtatagagtttataagtcttacatgcgaattgacccc---ctccccagtactgttattgacgta---taa
>DQ648858_Bat_China_2005--
atg---------------ctacaattagtgaatgataatggtgtagttgtaaatgcgattctctggctttttgtactcttttttgtgctagttattagcattactttcgtccaacttataaacctttgttttacttgccaccggttgtgtaataacgttgtttataagcctgttggaaaagtatacggagtatacaagtcttatatgcgaattcaaccc---ttgacatctgacattattcaagta---taa
>KF430219_Bat_USA_2006-08-07
atg---------------cttcagctagttgatgatcatggacttcttgtcaatggcattttatggcttattttactcttctttgtcctaatagtttctataacttttatacagcttataaacctctgcttcacttgtcacaggttttgtagcagagctgtttatactcctgtaggtaggatgtatggagtctataagtcttatatgcaaatagaaccc---cttcct------attattgatgtc---taa
>KT346372_Bat_Taiwan_2013-09-14
atg---------------ctacaattagtgaatgataatggtgtagttgtaaatgcgattctctggctttttgtactctttttcgtgctagttattagcatcactttcgtccaacttataaacctttgttttacttgccaccggttgtgtaataacgttgtttataagcctgttggaaaagtgtacggagtatataagtcttatatgcgaattcaaccc---ttgacatctgacattattcaagta---taa
>KU182966_Bat_China_2013-08-
atg---------------ctacaattagtgaatgataatggtcttgtagtcaatgttattctctggctttttgtactctttttcttgcttattataagcattactttcgtccaacttataaacctctgttttgcgtgccaccggttgtgcaataacgtcgtttataggccagttggtcgtgtttatggagtatataagtcatacatgcgaattgcaccc---ttacctgatacagtttgtcaggta---taa
>KY799179_Bat_Canada_2010-11-
atg---------------cttcagctagttgatgatcatggacttcttgtcaatggcattttatggcttattttactcttctttgtcctaatagtttctataacttttatacagcttataaacctctgcttcacttgtcacaggttttgtagcagagctgtttatactcctgtaggtaggatgtatggagtctataagtcttatatgcaaatagaaccc---cttcct------attattgatgtc---taa
>MG923574_Bat_Finland_2016-08-28
atg---------------ctacagttagtgaatgataatggtttagttgttaacgtacttctttggctctttgtagtcttctttgtacttatcattagcattacatgtgtccagcttattaatctttgcttcacctgtcaccggttgtgtagccacacagtttataagccaattgggcatatgtattcagtgtataagtcatttatgcgaatacaacca---ctacccagtgatatattggacata---taa
>MH687934_Bat_Vietnam_2014-06-11
atg---------------ctacaattagtgaatgataatggtgtagttgtaaatgcgattctctggctttttgtactctttttcgtgctagttattagcatcactttcgtccaacttataaacctttgttttacttgtcaccggttgtgtaataacgttgtttataaacctgttgggaaagtgtatggagtatacaagtcttatatgcaaattcaaccc---ttaccctctgatgtcatttcggtc---taa
>MH687935_Bat_Vietnam_2014-06-17
atg---------------ctacaattagtgaatgataatggtatcgttgtaaatgcgattctctggctttttgtactctttttcgtgctaattattagcattactttcgtccaacttgtaaacctttgttttacttgccaccggttgtgtaataacgtcgtttacaaacctgttgggaaagtgtatggagtatacaagtcttatatgcgaattcaaccc---ttgccctcagacattattcaagta---taa
>MH687936_Bat_Vietnam_2014-06-17
atg---------------ctacaattagtgaatgataatggtatagttgtaaatgcgattctctggctttttgtactctttttcgtgctaattattagcattaccttcgtccaacttgtaaacctttgttttacttgccaccggttgtgtaataacgtcgtttacaaacctgttgggaaagtgtatggagtatacaagtcttatatgcgaattcaaccc---ttgccctcagacattattcaagta---taa
>MH687937_Bat_Vietnam_2014-06-17
atg---------------ctacaattagtgaatgataatggtatcgttgtaaatgcgattctctggctttttgtactctttttcgtgctaattattagcattactttcgtccaacttataaacctttgttttacttgccaccggttgtgtaataacgttgtttataagcctgttggaaaagtgtacggagtatacaagtcttatatgcgaatccaaccc---ttgacatctgacattattcaagta---taa
>MH687938_Bat_Vietnam_2014-06-17
atg---------------ctacaattagtgaatgataatggtatcgttgtaaatgcgattctctggctttttgtactctttttcgtgctaattattagcattactttcgtccaacttataaacctttgttttacttgccaccggttgtgtaataacgttgtttataagcctgttggaaaagtgtacggagtatacaagtcttatatgcgaatccaaccc---ttgacatctgacattattcaagta---taa
>MH687939_Bat_Vietnam_2014-06-17
atg---------------ctacaattagtgaatgataatggtatcgttgtaaatgcgattctctggctttttgtactctttttcgtgctaattattagcattactttcgtccaacttgtaaacctttgttttacttgccaccggttgtgtaataacgtcgtttacaaacctgttgggaaagtgtatggagtatacaagtcttatatgcgaattcaaccc---ttgccctcagacattattcaagta---taa
>MH687940_Bat_Vietnam_2014-06-10
atg---------------ctacaattagtgaatgataatggtatagttgtaaatgcgattctctggctttttgtactctttttcgtgctaattattagcattaccttcgtccaacttgtaaacctttgttttacttgccaccggttgtgtaataacgtcgtttacaaacctgttgggaaagtgtatggagtatacaagtcttatatgcgaattcaaccc---ttgccctcagacattattcaagta---taa
>MH687941_Bat_Vietnam_2014-06-17
atg---------------ctacaattagtgaatgataatggtgtagttgtaaatgcgattctctggctttttgtactctttttcgtgctagttattagcatcactttcgtccaacttataaacctttgttttacttgccaccggttgtgtaataacgttgtttataagcctgttggaaaagtgtacggagtatataagtcttatatgcgaattcaaccc---ttgacatctgacattattcaagta---taa
>MH687942_Bat_Vietnam_2014-06-17
atg---------------ctacaattagtgaatgataatggtatcgttgtaaatgcgattctctggctttttgtactctttttcgtgctaattattagcattactttcgtccaacttgtaaacctttgttttacttgtcaccggttgtgtaataatgttgtttacaaacctgtcgggaaagtgtatggagtatacaagtcttatatgcaaattcaaccc---ttaccctctgatgtcatttcggtc---taa
>MH687943_Bat_Vietnam_2014-06-10
atg---------------ctacaattagtgaatgataatggtgtagttgtaaatgcaattctttggctttttgtactcttttttgtgctagttattagcatcactttcgtccaacttataaacctttgttttacttgccaccggttgtgtaataacgttgtttataagcctgttggaaaagtgtacggagtatataagtcttatatgcgaattcaaccc---ttgacatctgacattattcaagta---taa
>MH687944_Bat_Vietnam_2014-06-10
atg---------------ctacaattagtgaatgataatggtattgttgtaaatgcgattctctggctttttgtactctttttcgtgctaattattagcattactttcgtccaacttgtaaacctttgttttacttgtcaccggttgtgtaacaacgtcgtttacaaacctgttgggaaagtgtatggagtatacaagtcttacatgcaaattcgaccc---ttaccctctgatgtcatttcggtc---taa
>MH687945_Bat_Vietnam_2014-09-16
atg---------------ctacaattagtgaatgataatggtgtagttgtaaatgcgattctctggctttttgtactctttttcgtgctagttattagcatcactttcgtccaacttataaacctttgttttacttgccaccggttgtgtaataacgttgtttataagcctgttggaaaagtgtacggagtatataagtcttatatgcgaattcaaccc---ttgacatctgacattattcaagta---taa
>MH687946_Bat_Vietnam_2014-06-10
atg---------------ctacaattagtgaatgataatggtgtagttgtaaatgcgattctctggctttttgtactctttttcgtgctagttattagcatcactttcgtccaacttataaacctttgttttacttgccaccggttgtgtaataacgttgtttataagcctgttggaaaagtgtacggagtatataagtcttatatgcgaattcaaccc---ttgacatctgacattattcaagta---taa
>MH687948_Bat_Vietnam_2014-06-11
atg---------------ctacaattagtgaatgataatggtgtagttgtaaatgcgattctctggctttttgtactctttttcgtgctagttattagcatcactttcgtccaacttataaacctttgttttacttgccaccggttgtgtaataacgttgtttataagcctgttggaaaagtgtacggagtatataagtcttatatgcgaattcaaccc---ttgacatctgacattattcaagta---taa
>MH687949_Bat_Vietnam_2014-06-10
atg---------------ctacaattagtgaatgataatggtatagttgtaaatgcgattctctggctttttgtactctttttcgtgctaattattagcattaccttcgtccaacttgtaaacctttgttttacttgccaccggttgtgtaataacgtcgtttacaaacctgttgggaaagtgtatggagtatacaagtcttatatgcgaattcaaccc---ttgccctcagacattattcaagta---taa
>MH687950_Bat_Vietnam_2014-06-10
atg---------------ctacaattagtgaatgataatggtatagttgtaaatgcgattctctggctttttgtactctttttcgtgctaattattagcattaccttcgtccaacttgtaaacctttgttttacttgccaccggttgtgtaataacgtcgtttacaaacctgttgggaaagtgtatggagtatacaagtcttatatgcgaattcaaccc---ttgccctcagacattattcaagta---taa
>MH687951_Bat_Vietnam_2014-06-11
atg---------------ctacaattagtgaatgataatggtatagttgtaaatgcgattctctggctttttgtactctttttcgtgctaattattagcattaccttcgtccaacttgtaaacctttgttttacttgccaccggttgtgtaataacgtcgtttacaaacctgttgggaaagtgtatggagtatacaagtcttatatgcgaattcaaccc---ttgccctcagacattattcaagta---taa
>MH687952_Bat_Vietnam_2014-06-10
atg---------------ctacaattagtgaatgataatggtatagttgtaaatgcgattctctggctttttgtactctttttcgtgctaattattagcattaccttcgtccaacttgtaaacctttgttttacttgccaccggttgtgtaataacgtcgtttacaaacctgttgggaaagtgtatggagtatacaagtcttatatgcgaattcaaccc---ttgccctcagacattattcaagta---taa
>MH687954_Bat_Vietnam_2014-09-18
atg---------------ctacaattagtgaatgataatggtgtagttgtaaatgcgattctctggctttttgtactctttttcgtgctagttattagcatcactttcgtccaacttataaacctttgttttacttgccaccggttgtgtaataacgttgtttataagcctgttggaaaagtgtacggagtatataagtcttatatgcgaattcaaccc---ttgacatctgacattattcaagta---taa
>MH687955_Bat_Vietnam_2014-09-17
atg---------------ctacaattagtgaatgataatggtatcgttgtaaatgcgattctctggctttttgtactctttttcgtgctaattattagcattactttcgtccaacttataaacctttgttttacttgccaccggttgtgtaataacgttgtttataagcctgttggaaaagtgtacggagtatacaagtcttatatgcgaatccaaccc---ttgacatctgacattattcaagta---taa
>MH687956_Bat_Vietnam_2014-09-16
atg---------------ctacaattagtgaatgataatggtgtagttgtaaatgcaattctttggctttttgtactcttttttgtgctagttattagcattactttcgtccaacttataaacctttgttttacttgccaccggttgtgtaataacgttgtttataagcctgttggaaaagtgtacggagtatacaagtcttatatgcgaatccaaccc---ttgacatctgacattattcaagta---taa
>MH687957_Bat_Vietnam_2014-09-18
atg---------------ctacaattagtgaatgataatggtattgttgtaaatgcgattctctggctttttgtactcttttttgtgctaattattagcattactttcgtccaacttgtaaacctttgttttacttgtcaccggttgtgtaacaacgtcgtttacaaacctgttgggaaagtgtatggagtatacaagtcttatatgcaaattcgaccc---ttaccctctgatgtcatttcggtc---taa
>MH687958_Bat_Vietnam_2014-09-18
atg---------------ctacaattagtgaatgataatggtattgttgtaaatgcgattctctggctttttgtactctttttcgtgctaattattagcattactttcgtccaacttgtaaacctttgttttacttgtcaccggttgtgtaacaacgtcgtttacaaacctgttgggaaagtgtatggagtatacaagtcttatatgcaaattcaaccc---ttgacatctgacattattcaagta---taa
>MH687959_Bat_Vietnam_2014-11-12
atg---------------ctacaattagtgaatgataatggtatagttgtaaatgcgattctctggctttttgtactctttttcgtgctaattattagcattaccttcgtccaacttgtaaacctttgttttacttgccaccggttgtgtaataacgtcgtttacaaacctgttgggaaagtgtatggagtatacaaatcttacatgcgaattcaaccc---ttgccctcagacattattcaagta---taa
>MH687960_Bat_Vietnam_2014-11-13
atg---------------ctacaattagtgaatgataatggtatcgttgtaaatgcgattctctggctttttgtactctttttcgtgctaattattagcattactttcgtccaacttataaacctttgttttacttgccaccggttgtgtaataacgttgtttataagcctgttggaaaagtgtacggagtatacaagtcttatatgcgaatccaaccc---ttgacatctgacattattcaagta---taa
>MH687961_Bat_Vietnam_2014-11-13
atg---------------ctacaattagtgaatgataatggtatcgttgtaaatgcgattctctggctttttgtactctttttcgtgctaattattagcattactttcgtccaacttataaacctttgttttacttgccaccggttgtgtaataacgttgtttataagcctgttggaaaagtgtacggagtatacaagtcttatatgcgaatccaaccc---ttgacatctgacattattcaagta---taa
>MH687962_Bat_Vietnam_2014-11-13
atg---------------ctacagttagtgaatgataatggtatagttgtaaatgcgattctctggctttttgtactctttttcgtgctaattattagcattaccttcgtccaacttgtaaacctttgttttacttgccaccggttgtgtaataacgtcgtttacaaacctgttgggaaagtgtatggagtatacaagtcttatatgcgaattcaaccc---ttgccctcagacattattcaagta---taa
>MH687963_Bat_Vietnam_2015-02-06
atg---------------ctacaattagtgaatgataatggtgtagttgtaaatgcgattctctggctttttgtactctttttcgtgctagttattagcatcactttcgtccaacttataaacctttgttttacttgccaccggttgtgtaataacgttgtttataagcctgttggaaaagtgtacggagtatataagtcttatatgcgaattcaaccc---ttgacatctgacattattcaagta---taa
>MH687964_Bat_Vietnam_2015-02-06
atg---------------ctacaattagtgaatgataatggtgtagttgtaaatgcgattctctggctttttgtactctttttcgtgctagttattagcatcactttcgtccaacttataaacctttgttttacttgccaccggttgtgtaataacgttgtttataagcctgttggaaaagtgtacggagtatataagtcttatatgcgaattcaaccc---ttgacatctgacattattcaagta---taa
>MH687965_Bat_Vietnam_2015-02-13
atg---------------ctacaattagtgaatgataatggtatcgttgtaaatgcgattctctggctttttgtactctttttcgtgctaattattagcattactttcgtccaacttataaacctttgttttacttgccaccggttgtgtaataacgttgtttataagcctgttggaaaagtgtacggagtatacaagtcttatatgcgaatccaaccc---ttgacatctgacattattcaagta---taa
>MH687966_Bat_Vietnam_2015-02-06
atg---------------ctacaattagtgaatgataatggtatcgttgtaaatgcgattctctggctttttgtactctttttcgtgctaattattagcattactttcgtccaacttgtaaacctttgttttacttgtcaccggttgtgtaataatgtcgtttacaaacctgttgggaaagtgtatggagtatacaagtcctatatgcaaattcaaccc---ttaccctctgacgtgatttcggtc---taa
>MH687967_Bat_Vietnam_2015-02-06
atg---------------ctacaattagtgaatgataatggtgtagttgtaaatgcgattctctggctttttgtactctttttcgtgctagttattagcatcactttcgtccaacttataaacctttgttttacttgccaccggttgtgtaataacgttgtttataagcctgttggaaaagtgtacggagtatataagtcttatatgcgaattcaaccc---ttgacatctgacgttatttaggtc---taa
>MK211369_Bat_China_2017-05-
atg---------------ctacaattagtgaatgataatggtgtagttgtaaatgcgattctctggctttttgtactctttttcgtgctagttattagcatcactttcgtccaacttataaacctttgttttacttgccaccggttgtgtaataacgttgtttataagcctgttggaaaagtgtacggagtatacaagtcttatatgcgaattcaaccc---ttgacatctgacattattcaagta---taa
>MK211370_Bat_China_2017-05-
atg---------------ctacaattagtgaatgataatggtgtagttgtaaatgcgattctctggctttttgtactctttttcgtgctagttattagcatcactttcgtccaacttataaacctttgttttacttgccaccggttgtgtaataacgttgtttataagcctgttggaaaagtgtacggagtatacaagtcttatatgcgaattcaaccc---ttgacatctgacattattcaagta---taa
>MK211371_Bat_China_2017-05-
atg---------------ctacaattagtgaatgataatggtgtagttgtaaatgcaattctctggctttttgtactctttttcgtgctagttattagcatcactttcgtccaacttataaacctttgttttacttgccaccggttgtgtaataacgttgtttataagcctgttggaagagtgtacggggtatataagtcttatatgcgaattcaaccc---ttgacgtctgacattattcaagta---taa
>MK211372_Bat_China_2017-05-
atg---------------ctacaattagtgaatgataatggtgtagttgtaaatgcgattctctggctttttgtactctttttcgtgctagttattagcatcacttttgtccaacttataaacctttgttttacttgccaccggttgtgtaataacgttgtttataagcctgttggaaaagtgtacggagtatacaagtcttatatgcgaattcaaccc---ttgacatctgacattattcaagta---taa
>MK472067_Bat_Australia_2018--
atg---------------ctacaattagtgaatgataatggtcttgtagttaatgttattctttggctttttgtactctttttcctacttattattagcatcacgttcattcagcttataaacctctgctttacatgccaccggttttgtaatagcgcggtttatactcctattgggcgtgcttatagagtgtataagtcattcatgcgaattcaacct---atacctggtactatatttgaagtg---tga
>MN065811_Bat_Finland_2016-08-15
atg---------------ctacagttagtgaatgataatggcctagttgttaatgtacttctttggctctttgtagtcttctttctacttatcattagcattacttgcatccagcttataaacctttgcttcacctgtcaccggctgtgtagtcatgcagtttataagcctgttggacgcatatatggagtgtataagtcttttatgcgaattcaacct---ttacccagtgatattttagacgta---taa
>NC_022103_Bat_USA_2006-08-07
atg---------------cttcagctagttgatgatcatggacttcttgtcaatggcattttatggcttattttactcttctttgtcctaatagtttctataacttttatacagcttataaacctctgcttcacttgtcacaggttttgtagcagagctgtttatactcctgtaggtaggatgtatggagtctataagtcttatatgcaaatagaaccc---cttcct------attattgatgtc---taa
>MF167434_Porcine_China_2017-03-06
atg---ttt---------ctgaagattgttgaggatgatggtttgttcatcaacacagtcttgtggcttttagtgttgatacttgttctcttggtggctatcactgttattaagctcatacagctatgtttttcttgtcataggcttatgagtaataccatatacataccagtgtataatgcttaccttgtttacaagtcttatatggaagttgaacca---tgcccc------ataattaatgtc---taa
>MF769416_Porcine_China_2017--
atg---ttt---------ctgaagattgttgaggatgatggtttgttcatcaacacagtcttgtggcttttagtgttgatacttgttctcttggtggctatcactgttattaagctcatacagctatgtttttcttgtcataggcttatgagtaataccatatacataccagtgtataatgcttaccttgtttacaagtcttatatggaagttgaacca---tgcccc------ataattaatgtc---taa
>MF769417_Porcine_China_2017--
atg---ttt---------ctgaagattgttgaggatgatggtttgttcatcaacacagtcttgtggcttttagtgttgatacttgttctcttggtggctatcactgttattaagctcatacagctatgtttttcttgtcataggcttatgagtaataccatatacataccagtgtataatgcttaccttgtttacaagtcttatatggaagttgaacca---tgcccc------ataattaatgtc---taa
>MF769418_Porcine_China_2017--
atg---ttt---------ctgaagattgttgaggatgatggtttgttcatcaacacagtcttgtggcttttagtgttgatacttgttctcttggtggctatcactgttattaagctcatacagctatgtttttcttgtcataggcttatgagtaataccatatacataccagtgtataatgcttaccttgtttacaagtcttatatggaagttgaacca---tgcccc------ataattaatgtc---taa
>MF769419_Porcine_China_2017--
atg---ttt---------ctgaagattgttgaggatgatggtttgttcatcaacacagtcttgtggcttttagtgttgatacttgttctcttggtggctatcactgttattaagctcatacagctatgtttttcttgtcataggcttatgagtaataccatatacataccagtgtataatgcttaccttgtttacaagtcttatatggaagttgaacca---tgcccc------ataattaatgtc---taa
>MF769420_Porcine_China_2017--
atg---ttt---------ctgaagattgttgaggatgatggtttgttcatcaacacagtcttgtggcttttagtgttgatacttgttctcttggtggctatcactgttattaagctcatacagctatgtttttcttgtcataggcttatgagtaataccatatacataccagtgtataatgcttaccttgtttacaagtcttatatggaagttgaacca---tgcccc------ataattaatgtc---taa
>MF769421_Porcine_China_2017--
atg---ttt---------ctgaagattgttgaggatgatggtttgttcatcaacacagtcttgtggcttttagtgttgatacttgttctcttggtggctatcactgttattaagctcatacagctatgtttttcttgtcataggcttatgagtaataccatatacataccagtgtataatgcttaccttgtttacaagtcttatatggaagttgaacca---tgcccc------ataattaatgtc---taa
>MF769422_Porcine_China_2017--
atg---ttt---------ctgaagattgttgaggatgatggtttgttcatcaacacagtcttgtggcttttagtgttgatacttgttctcttggtggctatcactgttattaagctcatacagctatgtttttcttgtcataggcttatgagtaataccatatacataccagtgtataatgcttaccttgtttacaagtcttatatggaagttgaacca---tgcccc------ataattaatgtc---taa
>MF769423_Porcine_China_2017--
atg---ttt---------ctgaagattgttgaggatgatggtttgttcatcaacacagtcttgtggcttttagtgttgatacttgttctcttggtggctatcactgttattaagctcatacagctatgtttttcttgtcataggcttatgagtaataccatatacataccagtgtataatgcttaccttgtttacaagtcttatatggaagttgaacca---tgcccc------ataattaatgtc---taa
>MF769424_Porcine_China_2017--
atg---ttt---------ctgaagattgttgaggatgatggtttgttcatcaacacagtcttgtggcttttagtgttgatacttgttctcttggtggctatcactgttattaagctcatacagctatgtttttcttgtcataggcttatgagtaataccatatacataccagtgtataatgcttaccttgtttacaagtcttatatggaagttgaacca---tgcccc------ataattaatgtc---taa
>MF769425_Porcine_China_2017--
atg---ttt---------ctgaagattgttgaggatgatggtttgttcatcaacacagtcttgtggcttttagtgttgatacttgttctcttggtggctatcactgttattaagctcatacagctatgtttttcttgtcataggcttatgagtaataccatatacataccagtgtataatgcttaccttgtttacaagtcttatatggaagttgaacca---tgcccc------ataattaatgtc---taa
>MF769426_Porcine_China_2017--
atg---ttt---------ctgaagattgttgaggatgatggtttgttcatcaacacagtcttgtggcttttagtgttgatacttgttctcttggtggctatcactgttattaagctcatacagctatgtttttcttgtcataggcttatgagtaataccatatacataccagtgtataatgcttaccttgtttacaagtcttatatggaagttgaacca---tgcccc------ataattaatgtc---taa
>MF769427_Porcine_China_2017--
atg---ttt---------ctgaagattgttgaggatgatggtttgttcatcaacacagtcttgtggcttttagtgttgatacttgttctcttggtggctatcactgttattaagctcatacagctatgtttttcttgtcataggcttatgagtaataccatatacataccagtgtataatgcttaccttgtttacaagtcttatatggaagttgaacca---tgcccc------ataattaatgtc---taa
>MF769428_Porcine_China_2017--
atg---ttt---------ctgaagattgttgaggatgatggtttgttcatcaacacagtcttgtggcttttagtgttgatacttgttctcttggtggctatcactgttattaagctcatacagctatgtttttcttgtcataggcttatgagtaataccatatacataccagtgtataatgcttaccttgtttacaagtcttatatggaagttgaacca---tgcccc------ataattaatgtc---taa
>MF769429_Porcine_China_2017--
atg---ttt---------ctgaagattgttgaggatgatggtttgttcatcaacacagtcttgtggcttttagtgttgatacttgttctcttggtggctatcactgttattaagctcatacagctatgtttttcttgtcataggcttatgagtaataccatatacataccagtgtataatgcttaccttgtttacaagtcttatatggaagttgaacca---tgcccc------ataattaatgtc---taa
>MF769430_Porcine_China_2017--
atg---ttt---------ctgaagattgttgaggatgatggtttgttcatcaacacagtcttgtggcttttagtgttgatacttgttctcttggtggctatcactgttattaagctcatacagctatgtttttcttgtcataggcttatgagtaataccatatacataccagtgtataatgcttaccttgtttacaagtcttatatggaagttgaacca---tgcccc------ataattaatgtc---taa
>MF769431_Porcine_China_2017--
atg---ttt---------ctgaagattgttgaggatgatggtttgttcatcaacacagtcttgtggcttttagtgttgatacttgttctcttggtggctatcactgttattaagctcatacagctatgtttttcttgtcataggcttatgagtaataccatatacataccagtgtataatgcttaccttgtttacaagtcttatatggaagttgaacca---tgcccc------ataattaatgtc---taa
>MF769432_Porcine_China_2017--
atg---ttt---------ctgaagattgttgaggatgatggtttgttcatcaacacagtcttgtggcttttagtgttgatacttgttctcttggtggctatcactgttattaagctcatacagctatgtttttcttgtcataggcttatgagtaataccatatacataccagtgtataatgcttaccttgtttacaagtcttatatggaagttgaacca---tgcccc------ataattaatgtc---taa
>MF769433_Porcine_China_2017--
atg---ttt---------ctgaagattgttgaggatgatggtttgttcatcaacacagtcttgtggcttttagtgttgatacttgttctcttggtggctatcactgttattaagctcatacagctatgtttttcttgtcataggcttatgagtaataccatatacataccagtgtataatgcttaccttgtttacaagtcttatatggaagttgaacca---tgcccc------ataattaatgtc---taa
>MF769434_Porcine_China_2017--
atg---ttt---------ctgaagattgttgaggatgatggtttgttcatcaacacagtcttgtggcttttagtgttgatacttgttctcttggtggctatcactgttattaagctcatacagctatgtttttcttgtcataggcttatgagtaataccatatacataccagtgtataatgcttaccttgtttacaagtcttatatggaagttgaacca---tgcccc------ataattaatgtc---taa
>MF769435_Porcine_China_2017--
atg---ttt---------ctgaagattgttgaggatgatggtttgttcatcaacacagtcttgtggcttttagtgttgatacttgttctcttggtggctatcactgttattaagctcatacagctatgtttttcttgtcataggcttatgagtaataccatatacataccagtgtataatgcttaccttgtttacaagtcttatatggaagttgaacca---tgcccc------ataattaatgtc---taa
>MF769436_Porcine_China_2017--
atg---ttt---------ctgaagattgttgaggatgatggtttgttcatcaacacagtcttgtggcttttagtgttgatacttgttctcttggtggctatcactgttattaagctcatacagctatgtttttcttgtcataggcttatgagtaataccatatacataccagtgtataatgcttaccttgtttacaagtcttatatggaagttgaacca---tgcccc------ataattaatgtc---taa
>MF769437_Porcine_China_2017--
atg---ttt---------ctgaagattgttgaggatgatggtttgttcatcaacacagtcttgtggcttttagtgttgatacttgttctcttggtggctatcactgttattaagctcatacagctatgtttttcttgtcataggcttatgagtaataccatatacataccagtgtataatgcttaccttgtttacaagtcttatatggaagttgaacca---tgcccc------ataattaatgtc---taa
>MF769438_Porcine_China_2017--
atg---ttt---------ctgaagattgttgaggatgatggtttgttcatcaacacagtcttgtggcttttagtgttgatacttgttctcttggtggctatcactgttattaagctcatacagctatgtttttcttgtcataggcttatgagtaataccatatacataccagtgtataatgcttaccttgtttacaagtcttatatggaagttgaacca---tgcccc------ataattaatgtc---taa
>MG742313_Porcine_China_2017-03-14
atg---ttt---------ctgaagattgttgaggatgatagtttgttcatcaacacagtcttgtggcttttagtgttgatacttgttctcttggtggctatcactgttattaagctcatacagctatgtttttcttgtcataggcttatgagtaataccgtatacataccagtctataatgcttaccttgtttacaagtcttatatggaagttgaacca---tgcccc------ataattaatgtc---taa
>MK977618_Porcine_China_2018--
atg---ttt---------ctgaagattgttgaggatgatggtttgttcatcaacacagtcttgtggcttttagtgttgatacttgttctcttggtggctagcactgttattaagctcatacagctatgtttttcttgtcataggcttatgagtaataccatatacataccagtgtataatgcttaccttgtttacaagtcttatatggaagttgaacca---tgcccc------ataattaatgtc---taa
>MK994936_Porcine_China_2018-07-
atg---ttt---------ctgaagattgttgaggatgatggtttgttcatcaacacagtcttgtggcttttagtgttgatacttgttctcttggtggctatcactgttattaagctcatacagctatgtttttcttgtcatatgcttatgagtaataccatatacataccagtgtataatgcttaccttgtttacaagtcttatatggaagttgaacca---tgcccc------ataattaatgtc---taa
>MK994937_Porcine_China_2018-10-
atg---ttt---------ctgaagattgttgaggatgatggtttgttcatcaacacagtcttgtggcttttagtgttgatacttgttctcttggtggctatcactgttattaagctcatacagctatgtttttcttgtcatatgcttatgagtaataccatatacataccagtgtataatgcttaccttgtttacaagtcttatatggaagttgaacca---tgcccc------ataattaatgtc---taa
>AY697421_HumanNL63_Netherlands_2003-01-
atg---ttc---------cttcgattaattgatgacaatggtattgtcctcaattccattttatggctccttgttatgatatttttctttgtgttggcaatgacctttattaaactgattcaattgtgttttacttgtcattatttttttagtaggacattatatcaaccagtttataaaatttttcttgcttaccaagattatatgcaaata---------------------------------------
>NC_035191_Shrew_China_2015--
atg---ttg---------ccgttgatttataatgataatggacttgtagtttctgtgtttttgtggtttttaattttaattgtgtttttgttgtttttaattgtgtttataaagtgttgtaagtgtgtgtttttaacacaccgtgccttgaacgctactgtctataggccagtggctaaattttatagacagtatcaagagtttatgcatattgagcct---ttgtctgaagatattgtc---------taa
>KY967715_Shrew_China_2015--
atg---ttg---------ccgttgatttataatgataatggacttgtagtttctgtgtttttgtggtttttaattttaattgtgtttttgttgtttttaattgtgtttataaagtgttgtaagtgtgtgtttttaacacaccgtgccttgaacgctactgtctataggcctgtggctaaattttatagacagtatcaagagtttatgtatattgagcct---ttgcctgaagatattgtc---------taa
>KY967717_Shrew_China_2015--
atg---ttg---------ccgttgatttataatgataatggacttgtagtttctgtgtttttgtggtttttaattttaattgtgtttttgttgtttttaattgtgtttataaagtgttgtaagtgtgtgtttttaacacaccgtgccttgaacgctactgtctataggccagtggctaaattttatagacagtatcaagagtttatgcatattgagcct---ttgtctgaagatattgtc---------taa
>KY967723_Shrew_China_2014--
atg---ttg---------ccgttgatttataatgataatggattagttgtttctgtgtttttatggtttttaattttaattgtgtttttgttgtttttaattgtgtttataaagtgctgtaagtgtgtatttttaacacaccgtgctttgaatgctactgtttataggcctgtggtcaaattttatagacagtatcaagagtttatgtatattgagcct---cttcctgaagatattgtt---------taa
>KY967724_Shrew_China_2015--
atg---ttg---------ccgttgatttataatgataatggattagttgtttctgtgtttttatggtttttaattttaattgtgtttttgttgtttttaattgtgtttataaagtgttgtaagtgtgtatttttaacacaccgtgctttgaatgctactgtttatagacccgtggttaagttttatagacagtatcaagcgtttatgtatattgagcct---ttgcctgatgatattgtc---------taa
>KY967725_Shrew_China_2014--
atg---ttg---------ccgttgatttataatgataatggattgtttgtttctgtgtttttatggtttttaattttaatagtgtttttgttgtttttaatagtgtttataaagtgttgtaagtgtgtgtttttaacacaccgtgctttgaatgttactgtctatcggcctgtagccaaattttatagacagtatcaagaatttatgtatattgagcct---cttcctgaagatattgtc---------taa
>KY967726_Shrew_China_2014--
atg---ttg---------ccgttgatttataatgataatggattgtttgtttctgtgtttttatggtttttaattttaatagtgtttttgttgtttttaatagtgtttataaagtgttgtaagtgtgtgtttttaacacaccgtgctttgaatgttactgtctatcggcctgtagccaaattttatagacagtatcaagaatttatgtatattgagcct---cttcctgaagatattgtc---------taa
>KY967734_Shrew_China_2014--
atg---ttg---------ccgttgatttataatgataatggacttattgtgtctgttttcttgtggtttttaattttaatagtgtttttgttgtttttaattgtgtttttaaagtgttgtaagtgtgtgttgttaacacatcgagccttgaataccactgtttatacacctttggtaaaattttatagacagtatcaagaatttatgtatattgagcct---ttgcctgagaatattgtt---------taa
>AY518894_Human_Netherlands_1988--
atg---ttc---------cttcgattaattgatgacaatggcattgtcctcaattctattttatggctccttgttatgatatttttctttgtgttggcaatgacctttattaaactgattcaattgtgttttacttgtcattatttttttagtaggacattatatcaaccagtttataaaatttttcttgcttaccaagattatatgcaaatagcacct---gttccagctgaagtactaaatgtc---taa
>AY567487_HumanNL63_Netherlands_2003-01-
atg---ttc---------cttcgattaattgatgacaatggtattgtcctcaattccattttatggctccttgttatgatatttttctttgtgttggcaatgacctttattaaactgattcaattgtgttttacttgtcattatttttttagtaggacattatatcaaccagtttataaaatttttcttgcttaccaagattatatgcaaatagcacct---gttccagctgaagtactaaatgtc---taa
>DQ445911_HumanNL63_Netherlands_2004-01-08
atg---ttc---------cttcgattaattgatgacaatggcattgtcctcaattccattttatggctccttgttatgatatttttctttgtgttggcaatgacctttattaaactgattcaattgtgttttacttgtcattatttttttagtaggacattatatcaaccagtttataaaatttttcttgcttaccaagattatatgcaaatagcacct---gttccagctgaagtactaaatgtc---taa
>DQ445912_HumanNL63_Netherlands_2003-02-25
atg---ttc---------cttcgattaattgatgacaatggcattgtcctcaattccattttatggctccttgttatgatatttttctttgtgttggcaatgacctttattaaactgattcaattgtgttttacttgtcattatttttttagtaggacattatatcaaccagtttataaaatttttcttgcttaccaagattatatgcaaatagcacct---gttccagctgaagtactaaatgtc---taa
>EF203064_Bat_China_2006--
atg---ttt---------ctgaagattgttgaggatgacggtttgttcattaacacagtcttgtggcttttagtgttgatacttgttctcttggtggctatcactgttattaaacttatacagctatgtttttcttgtcataggcttatgagtaatactatttacataccagtgtataatgcttaccttgtttacaagtcttatatggaagttgaacca---tgcccc------ataattaatgtc---taa
>EF203065_Bat_HKong_2006--
atg---ttt---------ctgaagattgttgaggatgacggtttgtttattaacacattcttgtggcttttagtgttgatacttgttctcttggtggctatcactgttattaaacttatacagctatgtttttcttgtcataggcttatgagtaatactatctacataccagtgtacaatgcttaccttgtttacaagtcttatatggaagttgaacca---tgcccc------ataattaatgtc---taa
>EF203066_Bat_HKong_2006--
atg---ttt---------ctgaagattgttgaggatgacggtttgtttattaacacattcttgtggcttttagtgttgatacttgttctcttggtggctatcactgttattaaacttatacagctatgtttttcttgtcataggcttatgagtaatactatctacataccagtgtacaatgcttaccttgtttacaagtcttatatggaagttgaacca---tgcccc------ataattaatgtc---taa
>EF203067_Bat_HKong_2006--
atg---ttt---------ctgaagattgttgaggatgacggtttgtttattaacacattcttgtggcttttagtgttgatacttgttctcttggtggctatcactgttattaaacttatacagctatgtttttcttgtcataggcttatgagtaatactatctacataccagtgtacaatgcttaccttgtttacaagtcttatatggaagttgaacca---tgcccc------ataattaatgtc---taa
>JQ765563_HumanNL63_USA_2009-03-16
atg---ttc---------cttcgattaattgatgacaatggcattgtcctcaattccattttatggctccttgttatgatatttttctttgtgttggcaatgacttttattaaactgattcaattgtgttttacttgtcattatttttttagtaggacattatatcaaccagtttataaaatttttcttgcttaccaagattatatgcaaatagcacct---gttccagctgaagtactaaatgtc---taa
>JQ765564_HumanNL63_USA_2009-03-01
atg---ttc---------cttcgattaattgatgacaatggcattgtcctcaattccattttatggctccttgttatgatatttttctttgtgttggcaatgacctttattaaactgattcaattgtgttttacttgtcattatttttttagtaggacattatatcaaccagtttataaaatttttcttgcttaccaagattatatgcaaatagcacct---gttccagctgaagtactaaatgtc---taa
>JQ765565_HumanNL63_USA_2009-02-13
atg---ttc---------cttcgattaattgatgacaatggcattgtcctcaattccattttatggctccttgttatgatatttttctttgtgttggcaatgacctttattaaactgattcaattgtgttttacttgtcattatttttttagtaggacattatatcaaccagtttataaaatttttcttgcttaccaagattatatgcaaatagcacct---gttccagctgaagtactaaatgtc---taa
>JQ765566_HumanNL63_USA_2008-01-08
atg---ttc---------cttcgattaattgatgacaatggcattgtcctcaattccattttatggctccttgttatgatatttttctttgtgttggcaatgacttttattaaactgattcaattgtgttttacttgtcattatttttttagtaggacattatatcaaccagtttataaaatttttcttgcttaccaagattatatgcaaatagcacct---gttccagctgaagtactaaatgtc---taa
>JQ765567_HumanNL63_USA_2009-03-12
atg---ttc---------cttcgattaattgatgacaatggcattgtcctcaattccattttatggctccttgttatgatatttttctttgtgttggcaatgacttttattaaactgattcaattgtgttttacttgtcattatttttttagtaggacattatatcaaccagtttataaaatttttcttgcttaccaagattatatgcaaatagcacct---gttccagctgaagtactaaatgtc---taa
>JQ765568_HumanNL63_USA_2005-01-11
atg---ttc---------cttcgattaattgatgacaatggcattgtcctcaattccattttatggctccttgttatgatatttttctttgtgttggcaatgacctttattaaactgattcaattgtgttttacttgtcattatttttttagtaggacattatatcaaccagtttataaaatttttcttgcttaccaagattatatgcaaatagcacct---gttccagctgaagtactaaatgtc---taa
>JQ765569_HumanNL63_USA_2005-01-18
atg---ttc---------cttcgattaattgatgacaatggcattgtcctcaattccattttatggctccttgttatgatatttttctttgtgttggcaatgacttttattaaactgattcaattgtgttttacttgtcattatttttttagtaggacattatatcaaccagtttataaaatttttcttgcttaccaagattatatgcaaatagcacct---gttccagctgaagtactaaatgtc---taa
>JQ765570_HumanNL63_USA_2005-01-19
atg---ttc---------cttcgattaattgatgacaatggcattgtcctcaattccattttatggctccttgttatgatatttttctttgtgttggcaatgacctttattaaactgattcaattgtgttttacttgtcattatttttttagtaggacattatatcaaccagtttataaaatttttcttgcttaccaagattatatgcaaatagcacct---gttccagctgaagtactaaatgtc---taa
>JQ765571_HumanNL63_USA_2005-01-23
atg---ttc---------cttcgattaattgatgacaatggcattgtcctcaattccattttatggctccttgttatgatatttttctttgtgttggcaatgacctttattaaactgattcaattgtgttttacttgtcattatttttttagtaggacattatatcaaccagtttataaaatttttcttgcttaccaagattatatgcaaatagcacct---gttccagctgaagtactaaatgtc---taa
>JQ765572_HumanNL63_USA_2005-02-01
atg---ttc---------cttcgattaattgatgacaatggcattgtcctcaattccattttatggctccttgttatgatatttttctttgtgttggcaatgacctttattaaactgattcaattgtgttttacttgtcattatttttttagtaggacattatatcaaccagtttataaaatttttcttgcttaccaagattatatgcaaatagcacct---gttccagctgaagtactaaatgtc---taa
>JQ765573_HumanNL63_USA_2005-04-12
atg---ttc---------cttcgattaattgatgacaatggcattgtcctcaattccattttatggctccttgttatgatatttttctttgtgttggcaatgacctttattaaactgattcaattgtgttttacttgtcattatttttttagtaggacattatatcaaccagtttataaaatttttcttgcttaccaagattatatgcaaatagcacct---gttccagctgaagtattaaatgtc---taa
>JQ765574_HumanNL63_USA_2005-11-
atg---ttc---------cttcgattaattgatgacaatggcattgtcctcaattccattttatggctccttgttatgatatttttctttgtgttggcaatgacctttattaaactgattcaattgtgttttacttgtcattatttttttagtaggacattatatcaaccagtttataaaatttttcttgcttaccaagattatatgcaaatagcacct---gttccagctgaagtactaaatgtc---taa
>JQ765575_HumanNL63_USA_2005-11-21
atg---ttc---------cttcgattaattgatgacaatggcattgtcctcaattccattttatggctccttgttatgatatttttctttgtgttggcaatgacctttattaaactgattcaattgtgttttacttgtcattatttttttagtaggacattatatcaaccagtttataaaatttttcttgcttaccaagattatatgcaaatagcacct---gttccagctgaagtactaaatgtc---taa
>JX104161_HumanNL63_China_2008-11-04
atg---ttc---------cttcgattaattgatgacaatggcattgtcctcaattctattttatggctccttgttatgatatttttctttgtgttggcaatgacctttattaaactgattcaattgtgttttacttgtcattatttttttagtaggacattatatcaaccagtttataaaatttttcttgcttaccaagactatatgcaaatagcacct---gttccagctgaagtattaaatgtc---taa
>JX503060_Human229E_Netherlands_2010--
atg---ttc---------cttaagctagtggatgatcatgctttgattgttaatgtactactctggtgtgtggtgcttatagtgatactactagtgtgtattacaataattaaactaattaagctttgtttcacttgccatatgttttgtaatagaacagtttatggccccattaaaaatgtgtaccatatttaccaatcatatatgcacatagaccct---ttccctaaacgagttattgatttc---taa
>JX503061_Human229E_Italy_2009--
atg---ttc---------cttaagctagtggatgatcatgctttgattgttaatgtactactctggtgtgtggtgcttatagtgatactactagtgtgtattacaataattaaactaattaagctttgtttcacttgccatatgttttgtaatagaacagtttatggccccattaaaaatgtgtaccacatttaccaatcatatatgcacatagaccct---ttccctaaacgagttattgatttc---taa
>JX504050_HumanNL63_USA_2004--
atg---ttc---------cttcgattaattgatgacaatggtattgtcctcaattccattttatggctccttgttatgatatttttctttgtgttggcaatgacctttattaaactgattcaattgtgttttacttgtcattatttttttagtaggacattatatcaaccagtttataaaatttttcttgcttaccaagattatatgcaaatagcacct---gttccagctgaagtactaaatgtc---taa
>JX524171_HumanNL63_China_2009-01-24
atg---ttc---------cttcgattaattgatgacaatggcattgtcctcaattctattttatggctccttgttatgatatttttctttgtgttggcaatgacctttattaaactgattcaattgtgttttacttgtcattatttttttagtaggacattatatcaaccagtttataaaatttttcttgcttaccaagactatatgcaaatagcacct---gttccagctgaagtattaaatgtc---taa
>KF514429_Human229E_USA_1989-02-07
atg---ttc---------cttaagctagtggatgatcatgctttggttgttaatgtactactctggtgtgtggtgcttatagtgatactactagtgtgtattacaataattaaactaattaagctttgtttcacttgccatatgttttgtaatagaacagtttatggccccattaaaaatgtgtaccacatttaccaatcatatatgcacatagaccct---ttccctaaacgagttattgatttc---taa
>KF514430_Human229E_USA_1993-03-18
atg---ttc---------cttaagctagtggatgatcatgctttggttgttaatgtactactctggtgtgtggtgcttatagtgatactactagtgtgtattacaataattaaactaattaagctttgtttcacttgccatatgttttgtaatagaacagtttatggccccattaaaaatgtgtaccacatttaccaatcatatatgcacatagaccct---ttccctaaacgagttattgatttc---taa
>KF514431_Human229E_USA_1995-03-23
atg---ttc---------cttaagctagtggatgatcatgctttgattgttaatgtactactctggtgtgtggtgcttatagtgatactactagtgtgtattacaataattaaactaattaagctttgtttcacttgccatatgttttgtaatagaacagtttatggccccattaaaaatgtgtaccacatttaccaatcatatatgcacatagaccct---ttccctaaacgagttattgatttc---taa
>KF514432_Human229E_USA_1993-02-22
atg---ttc---------cttaagctagtggatgatcatgctttgattgttaatgtactactctggtgtgtggtgcttatagtgatactactagtgtgtattacaataattaaactaattaagctttgtttcacttgccatatgttttgtaatagaacagtttatggccccattaaaaatgtgtaccacatttaccaatcatatatgcacatagaccct---ttccctaaacgagttattgatttc---taa
>KF514433_Human229E_USA_1993-03-11
atg---ttc---------cttaagctagtggatgatcatgctttgattgttaatgtactactctggtgtgtggtgcttatagtgatactactagtgtgtattacaataattaaactaattaagctttgtttcacttgccatatgttttgtaatagaacagtttatggccccattaaaaatgtgtaccacatttaccaatcatatatgcacatagaccct---ttccctaaacgagttattgatttc---taa
>KF530104_HumanNL63_USA_1990-04-26
atg---ttc---------cttcgattaattgatgacaatggcattgtcctcaattccattttatggctccttgttatgatatttttctttgtgttggcaatgacctttattaaactgattcaattgtgttttacttgtcattatttttttagtaggacattatatcaaccagtttataaaatttttcttgcttaccaagattatatgcaaatagcacct---gttccagctgaagtactaaatgtc---taa
>KF530105_HumanNL63_USA_2001-02-23
atg---ttc---------cttcgattaattgatgacaatggcattgtcctcaattccattttatggctccttgttatgatatttttctttgtgttggcaatgacctttattaaactgattcaattgtgttttacttgtcattatttttttagtaggacattatatcaaccagtttataaaatttttcttgcttaccaagattatatgcaaatagcacct---gttccagctgaagtactaaatgtc---taa
>KF530106_HumanNL63_USA_1987-12-16
atg---ttc---------cttcgattaattgatgacaatggcattgtcctcaattctattttatggctccttgttatgatatttttctttgtgttggcaatgacctttattaaactgattcaattgtgttttacttgtcattatttttttagtaggacattatatcaaccagtttataaaatttttcttgcttaccaagattatatgcaaatagcacct---gttccagctgaagtactaaatgtc---taa
>KF530107_HumanNL63_USA_1991-01-24
atg---ttc---------cttcgattaattgatgacaatggcattgtcctcaattccattttatggctccttgttatgatatttttctttgtgttggcaatgacctttattaaactgattcaattgtgttttacttgtcattatttttttagtaggacattatatcaaccagtttataaaatttttcttgcttaccaagattatatgcaaatagcacct---gttccagctgaagtactaaatgtc---taa
>KF530108_HumanNL63_USA_1989-01-05
atg---ttc---------cttcgattaattgatgacaatggcattgtcctcaattccattttatggctccttgttatgatatttttctttgtgttggcaatgacctttattaaactgattcaattgtgttttacttgtcattatttttttagtaggacattatatcaaccagtttataaaatttttcttgcttaccaagattatatgcaaatagcacct---gttccagctgaagtactaaatgtc---taa
>KF530109_HumanNL63_USA_1990-03-21
atg---ttc---------cttcgattaattgatgacaatggcattgtcctcaattccattttatggctccttgttatgatatttttctttgtgttggcaatgacctttattaaactgattcaattgtgttttacttgtcattatttttttagtaggacattatatcaaccagtttataaaatttttcttgcttaccaagattatatgcaaatagcacct---gttccagctgaagtactaaatgtc---taa
>KF530110_HumanNL63_USA_1983-08-16
atg---ttc---------cttcgattaattgatgacaatggcattgtcctcaattctattttatggctccttgttatgatatttttctttgtgttggcaatgacctttattaaactgattcaattgtgttttacttgtcattatttttttagtaggacattatatcaaccagtttataaaatttttcttgcttaccaagattatatgcaaatagcacct---gttccagctgaagtactaaatgtc---taa
>KF530111_HumanNL63_USA_1990-01-05
atg---ttc---------cttcgattaattgatgacaatggcattgtcctcaattccattttatggctccttgttatgatatttttctttgtgttggcaatgacctttattaaactgattcaattgtgttttacttgtcattatttttttagtaggacattatatcaaccagtttataaaatttttcttgcttaccaagattatatgcaaatagcacct---gttccagctgaagtactaaatgtc---taa
>KF530112_HumanNL63_USA_2001-11-21
atg---ttc---------cttcgattaattgatgacaatggcattgtcctcaattccattttatggctccttgttatgatatttttctttgtgttggctatgacctttattaaactgattcaattgtgttttacttgtcattatttttttagtaggacattatatcaaccagtttataaaatttttcttgcttaccaagattatatgcaaatagcacct---gttccagctgaagtactaaatgtc---taa
>KF530113_HumanNL63_USA_1990-05-29
atg---ttc---------cttcgattaattgatgacaatggcattgtcctcaattccattttatggctccttgttatgatatttttctttgtgttggcaatgacctttattaaactgattcaattgtgttttacttgtcattatttttttagtaggacattatatcaaccagtttataaaatttttcttgcttaccaagattatatgcaaatagcacct---gttccagctgaagtactaaatgtc---taa
>KF530114_HumanNL63_USA_1989-01-03
atg---ttc---------cttcgattaattgatgacaatggcattgtcctcaattccattttatggctccttgttatgatatttttctttgtgttggcaatgacctttattaaactgattcaattgtgttttacttgtcattatttttttagtaggacattatatcaaccagtttataaaatttttcttgcttaccaagattatatgcaaatagcacct---gttccagctgaagtactaaatgtc---taa
>KJ473806_Bat_China_2011--
atg---ttg---------ctaaaacttattgaggacaatggtgtcattgttaatggcatcatttggctcttgatacttatatttgtactattaatttgtatcactatattaaagttgattcagctgtgcatagcttgtcaccagtttgctaatcgcacagtatattcacctatttatagtgcttaccaatggtacaaagattacatgcaaattgcgccc---ttacctcct---atctatcatgtt---taa
>KJ473808_Bat_China_2012--
atg---ttt---------ctgaagattgttgatgataatggtttatttatcaacacagtcttgtggcttttagtgttgatacttgttctcttggtcgctatcactgttattaagctcattcagctatgtttttcttgtcatagacttatgagtaatactgtttatataccagtgtataatgcttaccttgtttacaagtcttatatggaagttgaacca---tgcccc------attattaatgtc---taa
>KJ473809_Bat_China_2013--
atg---ttg---------tttacattgattaatgataatggctttgttcttaacgccattttgtgggtatttctacttatctttattattctactctgtatagcatttattaagcttgtgcaagtgtgctttgcttgtcaccagttgatgacaagcgctgtctacaagccagtgcacaatgcttatgctatttacagggatttcatgagaatagacccc---catcca------gttttagatgtc---taa
>KT253324_Camel_SArabia_2014--
atg---ttt---------ctgaagctagtggatgatcatgctttagttgtaaatgtaatactgtggtgcgtagtacttatagtacttttgctagtttgtattacaattattaaactaattaaattatgttttacatgccatatgttttgtaataaaacgatttatggtcccattaaaaatgtgtatcacatttaccaatcatacatgcacatagaccct---ttccctagacaaattattgatgtc---taa
>KT253325_Camel_SArabia_2014--
atg---ttt---------ctgaagctagtggatgatcatgctttagttgtaaatgtaatactgtggtgcgtagtacttatagtacttttgctagtttgtattacaattattaaactaattaaattatgttttacatgccatatgttttgtaataaaacgatttatggtcccattaaaaatgtgtatcacatttaccaatcatacatgcacatagaccct---ttccctagacaaattattgatgtc---taa
>KT253326_Camel_SArabia_2014--
atg---ttt---------ctgaagctagtggatgatcatgctttagttgtaaatgtaatactgtggtgcgtagtacttatagtacttttgctagtttgtattacaattattaaactaattaaattatgttttacatgccatatgttttgtaataaaacgatttatggtcccattaaaaatgtgtatcacatttaccaatcatacatgcacatagaccct---ttccctagacaaattattgatgtc---taa
>KT253327_Camel_SArabia_2014--
atg---ttt---------ctgaagctagtggatgatcatgctttagttgtaaatgtaatactgtggtgcgtagtacttatagtacttttgctagtttgtattacaattattaaactaattaaattatgttttacatgccatatgttttgtaataaaacgatttatggtcccattaaaaatgtgtatcacatttaccaatcatacatgcacatagaccct---ttccccagacaaattattgatgtc---taa
>KT253328_Camel_SArabia_2014--
atg---ttt---------ctgaagctagtggatgatcatgctttagttgtaaatgtaatactgtggtgcgtagtacttatagtacttttgctagtttgtattacaattattaaactaattaaattatgttttacatgccatatgttttgtaataaaacgatttatggtcccattaaaaatgtgtatcacatttaccaatcatacatgcacatagaccct---ttccctagacaaattattgatgtc---taa
>KT266906_HumanNL63_Haiti_2015-01-16
atg---ttc---------cttcgattaattgatgacaatggcattgtcctcaattctattttatggctccttgttatgatatttttctttgtgttggcaatgacctttattaaactgattcaattgtgttttacttgtcattatttttttagtaggacattatatcaaccagtttataaaatttttcttgcttaccaagactatatgcaaatagcacct---gttccagctgaagtattaaatgtc---taa
>KT368892_Camel_SArabia_2014-06-
atg---ttt---------ctgaagctagtggatgatcatgctttagttgtaaatgtaatactgtggtgcgtagtacttatagtacttttgctagtttgtattacaattattaaactaattaaattatgttttacatgccatatgttttgtaataaaacgatttatggtcccattaaaaatgtgtatcacatttaccaatcatacatgcacatagaccct---ttccctagacaaattattgatgtc---taa
>KT368893_Camel_SArabia_2014-06-
atg---ttt---------ctgaagctagtggatgatcatgctttagttgtaaatgtaatactgtggtgcgtagtacttatagtacttttgctagtttgtattacaattattaaactaattaaattatgttttacatgccatatgttttgtaataaaacgatttatggtcccattaaaaatgtgtatcacatttaccaatcatacatgcacatagactct---ttccctagacaaattattgatgtc---taa
>KT368894_Camel_SArabia_2014-06-
atg---ttt---------ctgaagctagtggatgatcatgctttagttgtaaatgtaatactgtggtgcgtagtacttatagtacttttgctagtttgtattacaattattaaactaattaaattatgttttacatgccatatgttttgtaataaaacgatttatggtcccattaaaaatgtgtatcacatttaccaatcatacatgcacatagaccct---ttccctagacaaattattgatgtc---taa
>KT368895_Camel_SArabia_2014-10-
atg---ttt---------ctgaagctagtggatgatcatgctttagttgtaaatgtaatactgtggtgcgtagtacttatagtacttttgctagtttgtattacaattattaaactaattaaattatgttttacatgccatatgttttgtaataaaacgatttatggtcccattaaaaatgtgtatcacatttaccaatcatacatgcacatagaccct---ttccctagacaaattattgatgtc---taa
>KT368896_Camel_SArabia_2014-10-
atg---ttt---------ctgaagctagtggatgatcatgctttagttgtaaatgtaatactgtggtgcgtagtacttatagtacttttgctagtttgtattacaattattaaactaattaaattatgttttacatgccatatgttttgtaataaaacgatttatggtcccattaaaaatgtgtatcacatttaccaatcatacatgcacatagaccct---ttccctagacaaattattgatgtc---taa
>KT368897_Camel_SArabia_2014-10-
atg---ttt---------ctgaagctagtggatgatcatgctttagttgtaaatgtaatactgtggtgcgtagtacttatagtacttttgctagtttgtattacaattattaaactaattaaattatgttttacatgccatatgttttgtaataaaacgatttatggtcccattaaaaatgtgtatcacatttaccaatcatacatgcacatagaccct---ttccctagacaaattattgatgtc---taa
>KT368898_Camel_SArabia_2014-11-
atg---ttt---------ctgaagctagtggatgatcatgctttagttgtaaatgtaatactgtggtgcgtagtacttatagtacttttgctagtttgtattacaattattaaactaattaaattatgttttacatgccatatgttttgtaataaaacgatttatggtcccattaaaaatgtgtatcacatttaccaatcatacatgcacatagaccct---ttccctagacaaattattgatgtc---taa
>KT368899_Camel_SArabia_2014-11-
atg---ttt---------ctgaagctagtggatgatcatgctttagttgtaaatgtaatactgtggtgcgtagtacttatagtacttttgctagtttgtattacaattattaaactaattaaattatgttttacatgccatatgttttgtaataaaacgatttatggtcccattaaaaatgtgtatcacatttaccaatcatacatgcacatagaccct---ttccctagacaaattattgatgtc---taa
>KT368900_Camel_SArabia_2014-11-
atg---ttt---------ctgaagctagtggatgatcatgctttagttgtaaatgtaatactgtggtgcgtagtacttatagtacttttgctagtttgtattacaattattaaactaattaaattatgttttacatgccatatgttttgtaataaaacgatttatggtcccattaaaaatgtgtatcacatttaccaatcatacatgcacatagaccct---ttccctagacaaattattgatgtc---taa
>KT368901_Camel_SArabia_2014-11-
atg---ttt---------ctgaagctagtggatgatcatgctttagttgtaaatgtaatactgtggtgcgtagtacttatagtacttttgctagtttgtattacaattattaaactaattaaattatgttttacatgccatatgttttgtaataaaacgatttatggtcccattaaaaatgtgtatcacatttaccaatcatacatgcacatagaccct---ctccctagacaaattattgatgtc---taa
>KT368902_Camel_SArabia_2014-12-
atg---ttt---------ctgaagctagtggatgatcatgctttagttgtaaatgtaatactgtggtgcgtagtacttatagtacttttgctagtttgtattacaattattaaactaattaaattatgttttacatgccatatgttttgtaataaaacgatttatggtcccattaaaaatgtgtatcacatttaccaatcatacatgcacatagaccct---ttccctagacaaattattgatgtc---taa
>KT368903_Camel_SArabia_2014-12-
atg---ttt---------ctgaagctagtggatgatcatgctttagttgtaaatgtaatactgtggtgcgtagtacttatagtacttttgctagtttgtattacaattattaaactaattaaattatgttttacatgccatatgttttgtaataaaacgatttatggtcccattaaaaatgtgtatcacatttaccaatcatacatgcacatagaccct---ttccctagacaaattattgatgtc---taa
>KT368904_Camel_SArabia_2014-12-
atg---ttt---------ctgaagctagtggatgatcatgctttagttgtaaatgtaatactgtggtgcgtagtacttatagtacttttgctagtttgtattacaattattaaactaattaaattatgttttacatgccatatgttttgtaataaaacgatttatggtcccattaaaaatgtgtatcacatttaccaatcatacatgcacatagaccct---ttccctagacaaattattgatgtc---taa
>KT368905_Camel_SArabia_2014-12-
atg---ttt---------ctgaagctagtggatgatcatgctttagttgtaaatgtaatactgtggtgcgtagtacttatagtacttttgctagtttgtattacaattattaaactaattaaattatgttttacatgccatatgttttgtaataaaacgatttatggtcccattaaaaatgtgtatcacatttaccaatcatacatgcacatagaccct---ttccctagacaaattattgatgtc---taa
>KT368906_Camel_SArabia_2014-12-
atg---ttt---------ctgaagctagtggatgatcatgctttagttgtaaatgtaatactgtggtgcgtagtacttatagtacttttgctagtttgtattacaattattaaactaattaaattatgttttacatgccatatgttttgtaataaaacgatttatggtcccattaaaaatgtgtatcacatttaccaatcatacatgcacatagaccct---ttccctagacaaattattgatgtc---taa
>KT368907_Camel_SArabia_2015-03-
atg---ttt---------ctgaagctagtggatgatcatgctttagttgtaaatgtaatactgtggtgcgtagtacttatagtacttttgctagtttgtattacaattattaaactaattaaattatgttttacatgccatatgttttgtaataaaacgatttatggtcccattaaaaatgtgtatcacatttaccaatcatacatgcacatagaccct---ttcccyagacaaattattgatgtc---taa
>KT368908_Camel_SArabia_2015-03-
atg---ttt---------ctgaagctagtggatgatcatgctttagttgtaaatgtaatactgtggtgcgtagtacttatagtacttttgctagtttgtattacaattattaaactaattaaattatgttttacatgccatatgttttgtaataaaacgatttatggtcccattaaaaatgtgtatcacatttaccaatcatacatgcacatagaccct---ttccccagacaaattattgatgtc---taa
>KT368909_Camel_SArabia_2015-01-
atg---ttt---------ctgaagctagtggatgatcatgctttagttgtaaatgtaatactgtggtgcgtagtacttatagtacttttgctagtttgtattacaattattaaactaattaaattatgttttacatgccatatgttttgtaataaaacgatttatggtcccattaaaaatgtgtatcacatttaccaatcatacatgcacatagaccct---ttccctagacaaattattgatgtc---taa
>KT368910_Camel_SArabia_2015-01-
atg---ttt---------ctgaagctagtggatgatcatgctttagttgtaaatgtaatactgtggtgcgtagtacttatagtacttttgctagtttgtattacaattattaaactaattaaattatgttttacatgccatatgttttgtaataaaacgatttatggtcccattaaaaatgtgtatcacatttaccaatcatacatgcacatagaccct---ttccctagacaaattattgatgtc---taa
>KT368911_Camel_SArabia_2015-01-
atg---ttt---------ctgaagctagtggatgatcatgctttagttgtaaatgtaatactgtggtgcgtagtacttatagtacttttgctagtttgtattacaattattaaactaattaaattatgttttacatgccatatgttttgtaataaaacgatttatggtcccattaaaaatgtgtatcacatttaccaatcatacatgcacatagaccct---ttccctagacaaattattgatgtc---taa
>KT368912_Camel_SArabia_2015-01-
atg---ttt---------ctgaagctagtggatgatcatgctttagttgtaaatgtaatactgtggtgcgtagtacttatagtacttttgctagtttgtattacaattattaaactaattaaattatgttttacatgccatatgttttgtaataaaacgatttatggtcccattaaaaatgtgtatcacatttaccaatcatacatgcacatagaccct---ttccctagacaaattattgatgtc---taa
>KT368913_Camel_SArabia_2015-04-
atg---ttt---------ctgaagctagtggatgatcatgctttagttgtaaatgtaatactgtggtgcgtagtacttatagtacttttgctagtttgtattacaattattaaactaattaaattatgttttacatgccatatgttttgtaataaaacgatttatggtcccattaaaaatgtgtatcacatttaccaatcatacatgcacatagaccct---ttccctagacaaattattgatgtc---taa
>KT368914_Camel_SArabia_2015-04-
atg---ttt---------ctgaagctagtggatgatcatgctttagttgtaaatgtaatactgtggtgcgtagtacttatagtacttttgctagtttgtattacaattattaaactaattaaattatgttttacatgccatatgttttgtaataaaacgatttatggtcccattaaaaatgtgtatcacatttaccaatcatacatgcacatagaccct---ttccctagacaaattattgatgtc---taa
>KT368915_Camel_SArabia_2015-03-
atg---ttt---------ctgaagctagtggatgatcatgctttagttgtaaatgtaatactgtggtgcgtagtacttatagtacttttgctagtttgtattacaattattaaactaattaaattatgttttacatgccatatgttttgtaataaaacgatttatggtcccattaaaaatgtgtatcacatttaccaatcatacatgcacatagaccct---ttccctagacaaattattgatgtc---taa
>KT368916_Camel_SArabia_2015-03-
atg---ttt---------ctgaagctagtggatgatcatgctttagttgtaaatgtaatactgtggtgcgtagtacttatagtacttttgctagtttgtattacaattattaaactaattaaattatgttttacatgccatatgttttgtaataaaacgatttatggtcccattaaaaatgtgtatcacatttaccaatcatacatgcacatagaccct---ttccccagacaaattattgatgtc---taa
>KT381875_HumanNL63_USA_2015--
atg---ttc---------cttcgattaattgatgacaatggcattgtcctcaattccattttatggctccttgttatgatatttttctttgtgttggcaatgacttttattaaactgattcaattgtgttttacttgtcattatttttttagtaggacattatatcaaccagtttataaaatttttcttgcttaccaagattatatgcaaatagcacct---gttccagctgaagtactaaatgtc---taa
>KU291448_Human229E_Germany_2015--
atg---ttc---------cttaagctagtggatgatcatgctttgattgttaatgtactaatctggtgtgtggtgcttatagtgatactactagtgtgtattacaataattaaactaattaagctttgtttcacttgccatatgttttgtaatagaacagtttatggccccattaaaaatgtgtaccatatttaccaatcatatatgcacatagaccct---ttccctaaacgagttattgatttc---taa
>KU291449_Camel_Kenya_2015--
atg---ttt---------ctgaagctagtggatgatcatgctttagttgtaaatgtaatactgtggtgcgtagtacttatagtacttttgctagtttgtattacaattattaaactaattaaattatgttttacatgccatatgttttgtaataaaacgttttatggtcccattaaaaatgtatatcatatttaccaatcatacatgcacatagaccct---ttccctagacaaattattgatgtt---taa
>KU521535_HumanNL63_USA_2015-09-01
atg---ttc---------cttcgattaattgatgacaatggcattgtcctcaattccattttatggctccttgttatgatatttttctttgtgttggcaatgacttttattaaactgattcaattgtgttttacttgtcattatttttttagtaggacattatatcaaccagtttataaaatttttcttgcttaccaagattatatgcaaatagcacct---gttccagctgaagtactaaatgtc---taa
>KX179500_HumanNL63_USA_2015-09-
atg---ttc---------cttcgattaattgatgacaatggcattgtcctcaattccattttatggctccttgttatgatatttttctttgtgttggcaatgacttttattaaactgattcaattgtgttttacttgtcattatttttttagtaggacattatatcaaccagtttataaaatttttcttgcttaccaagattatatgcaaatagcacct---gttccagctgaagtactaaatgtc---taa
>KY073744_Bat_Kenya_2010-06-21
atg---ttc---------ccgcggttaattgacgataatggtcttatcctcaatgccatcctttggctctttgtaatgatatttttcttggtactctctattacctttattaagcttgtacaattatgttttacttgtcattatttctttagtagaacgttgtaccaacctgtttataaagtgtatcttgcgtaccaagattatatgcgaattgcaccc---gtaccagctgatattataaatgtc---taa
>KY073746_Bat_Kenya_2008-08-06
atg---ttc---------ccacaattaattgacgatcatgggttgatcgccaatgccattttgtggctccttctgttgtgctttttcctgttaattagcattactattataaagttgatacaactctgcttcacatgtcacatgttctttagcagaaccatttatcaacctgtttataaagtgtatatgctttatcaggattttatgcgaatacaaccc---gttccttctgagatcatagatgtc---taa
>KY369908_Human229E_USA_2016--
atg---ttc---------cttaagctagtggatgatcatgctttgattgttaatgtactactctggtgtgtggtgcttatagtgatactactagtgtgtattacaataattaaactaattaagctttgtttcacttgccatatgttttgcaatagaacagtttatggccccattaaaaatgtgtaccatatttaccaatcatatatgcacatagaccct---ttccctaaacgagttattgatttc---taa
>KY369909_Human229E_USA_2016--
atg---ttc---------cttaagctagtggatgatcatgctttgattgttaatgtactactctggtgtgtggtgcttatagtgatactactagtgtgtattacaataattaaactaattaagctttgtttcacttgccatatgttttgtaatagaacagtttatggccccattaaaaatgtgtaccatatttaccaatcatatatgcacatagaccct---ttccctaaacgagttattgatttc---taa
>KY369910_Human229E_USA_2016--
atg---ttc---------cttaagctagtggatgatcatgctttgattgttaatgtactactctggtgtgtggtgcttatagtgatactactagtgtgtattacaataattaaactaattaagctttgtttcacttgccatatgttttgtaatagaacagtttatggccccattaaaaatgtgtaccatatttaccaatcatatatgcacatagaccct---ttccctaaacgagttattgatttc---taa
>KY369911_Human229E_USA_2016--
atg---ttc---------cttaagctagtggatgatcatgctttgattgttaatgtactactctggtgtgtggtgcttatagtgatactactagtgtgtattacaataattaaactaattaagctttgtttcacttgccatatgttttgtaatagaacagtttatggccccattaaaaatgtgtaccatatttaccaatcatatatgcacatagaccct---ttccctaaacgagttattgatttc---taa
>KY369912_Human229E_USA_2016--
atg---ttc---------cttaagctagtggatgatcatgctttgattgttaatgtactactctggtgtgtggtgcttatagtgatactactagtgtgtattacaataatcaaactaattaagctttgtttcacttgccatatgttttgtaatagaacagtttatggccccattaaaaatgtgtaccatatttaccaatcatatatgcacatagaccct---ttccctaaacgagttattgatttc---taa
>KY369913_Human229E_USA_2016--
atg---ttc---------cttaagctagtggatgatcatgctttgattgttaatgtactactctggtgtgtggtgcttatagtgatactactagtgtgtattacaataattaaactaattaagctttgtttcacttgccatatgttttgtaatagaacagtttatggccccattaaaaatgtgtaccatatttaccaatcatatatgcacatagaccct---ttccctaaacgagttattgatttc---taa
>KY369914_Human229E_USA_2016--
atg---ttc---------cttaagctagtggatgatcatgctttgattgttaatgtactactctggtgtgtggtgcttatagtgatactactagtgtgtattacaataattaaactaattaagctttgtttcacttgccatatgttttgtaatagaacagtttatggccccattaaaaatgtgtaccatatttaccaatcatatatgcacatagaccct---ttccctaaacgagttattgatttc---taa
>KY554967_HumanNL63_USA_2016--
atg---ttc---------cttcgattaattgatgacaatggcattgtcctcaattccattttatggctccttgttatgatatttttctttgtgttggcaatgacttttattaaactgattcaattgtgttttacttgtcattatttttttagtaggacattatatcaaccagtttataaaatttttcttgcttaccaagattatatgcaaatagcacct---gttccagctgaagtactaaatgtc---taa
>KY554968_HumanNL63_USA_2016--
atg---ttc---------cttcgattaattgatgacaatggcattgtcctcaattccattttatggctccttgttatgatatttttctttgtgttggcaatgacttttattaaactgattcaattgtgttttacttgtcattatttttttagtaggacattatatcaaccagtttataaaatttttcttgcttaccaagattatatgcaaatagcacct---gttccagctgaagtactaaatgtc---taa
>KY554969_HumanNL63_USA_2016--
atg---ttc---------cttcgattaattgatgacaatggcattgtcctcaattccattttatggctccttgttatgatatttttctttgtgttggcaatgacctttattaaactgattcaattgtgttttacttgtcattatttttttagtaggacattatatcaaccagtttataaaatttttcttgcttaccaagattatatgcaaatagcacct---gttccagctgaagtactaaatgtc---taa
>KY554970_HumanNL63_USA_2016--
atg---ttc---------cttcgattaattgatgacaatggcattgtcctcaattccattttatggctccttgttatgatatttttctttgtgttggcaatgacttttattaaactgattcaattgtgttttacttgtcattatttttttagtaggacattatatcaaccagtttataaaatttttcttgcttaccaagattatatgcaaatagcacct---gttccagctgaagtactaaatgtc---taa
>KY554971_HumanNL63_USA_2016--
atg---ttc---------cttcgattaattgatgacaatggcattgtcctcaattccattttatggctccttgttatgatatttttctttgtgttggcaatgacctttattaaactgattcaattgtgttttacttgtcattatttttttagtaggacattatatcaaccagtttataaaatttttcttgcttaccaagattatatgcaaatagcacct---gttccagctgaagtactaaatgtc---taa
>KY621348_Human229E_USA_2016--
atg---ttc---------cttaagctagtggatgatcatgctttgattgttaatgtactactctggtgtgtggtgcttatagtgatactactagtgtgtattacaataattaaactaattaagctttgtttcacttgccatatgttttgtaatagaacagtttatggccccattaaaaatgtgtaccatatttaccaatcatatatgcacatagaccct---ttccctaaacgagttattgatttc---taa
>KY674914_Human229E_USA_2016--
atg---ttc---------cttaagctagtggatgatcatgctttgattgttaatgtactactctggtgtgtggtgcttatagtgatactactagtgtgtattacaataattaaactaattaagctttgtttcacttgccatatgttttgtaatagaacagtttatggccccattaaaaatgtgtaccatatttaccaatcatatatgcacatagaccct---ttccctaaacgagttattgatttc---taa
>KY674915_HumanNL63_USA_2016--
atg---ttc---------cttcgattaattgatgacaatggcattgtcctcaattccattttatggctccttgttatgatatttttctttgtgttggcaatgacttttattaaactgattcaattgtgttttacttgtcattatttttttagtaggacattatatcaaccagtttataaaatttttcttgcttaccaagattatatgcaaatagcacct---gttccagctgaagtactaaatgtc---taa
>KY674916_HumanNL63_USA_2016--
atg---ttc---------cttcgattaattgatgacaatggcattgtcctcaattccattttatggctccttgttatgatatttttctttgtgttggcaatgacttttattaaactgattcaattgtgttttacttgtcattatttttttagtaggacattatatcaaccagtttataaaatttttcttgcttaccaagattatatgcaaatagcacct---gttccagctgaagtactaaatgtc---taa
>KY674919_Human229E_USA_2016--
atg---ttc---------cttaagctagtggatgatcatgctttgattgttaatgtactactctggtgtgtggtgcttatagtgatactactagtgtgtattacaataattaaactaattaagctttgtttcacttgccatatgttttgtaatagaacagtttatggccccattaaaaatgtgtaccatatttaccaatcatatatgcacatagaccct---ttccctaaacgagttattgatttc---taa
>KY684760_Human229E_USA_2016--
atg---ttc---------cttaagctagtggatgatcatgctttgattgttaatgtactactctggtgtgtggtgcttatagtgatactactagtgtgtattacaataattaaactaattaagctttgtttcacttgccatatgttttgtaatagaacagtttatggccccattaaaaatgtgtaccatatttaccaatcatatatgcacatagaccct---ttccctaaacgagttattgatttc---taa
>KY770850_Bat_China_2013--
atg---ttg---------ctgaaaatcatcgaggataatggtgtcattgttaatggcatcatttggctcttgatccttgtatttgtactacttatttgtatcactatattgaagctaatacagctctgtattgcctgtcaccagtttgcaaataggactgtgtatgcccctgtttatagtgtgtaccagtggtacaaggattacatgcgaattgcgccc---cttcctcca---gcttttgatgtt---taa
>KY770851_Bat_China_2013--
atg---ttg---------ctgaaaatcatcgaggataatggtgtcattgttaatggcatcatttggctcttgatccttgtatttgtactacttatttgtatcactatattgaagctaatacagctctgtattgcctgtcaccagtttgcaaataggactgtgtatgcccctgtctatagtgtgtaccagtggtacaaggattatatgcgaattgcgccc---cttcctcca---gcttttgatgtt---taa
>KY829118_HumanNL63_USA_2015--
atg---ttc---------cttcgattaattgatgacaatggcattgtcctcaattccattttatggctccttgttatgatatttttctttgtgttggcaatgacctttattaaactgattcaattgtgttttacttgtcattatttttttagtaggacattatatcaaccagtttataaaatttttcttgcttaccaagattatatgcaaatagcacct---gttccagctgaagtactaaatgtc---taa
>KY967357_Human229E_USA_2015--
atg---ttc---------cttaagctagtggatgatcatgctttgattgttaatgtactactctggtgtgtggtgcttatagtgatactactagtgtgtattacaataattaaactaattaagctttgtttcacttgccatatgttttgcaatagaacagtttatggccccattaaaaatgtgtaccatatttaccaatcatatatgcacatagaccct---ttccctaaacgagttattgatttc---taa
>KY983586_HumanNL63_USA_2015--
atg---ttc---------cttcgattaattgatgacaatggcattgtcctcaattccattttatggctccttgttatgatatttttctttgtgttggcaatgacctttattaaactgattcaattgtgttttacttgtcattatttttttagtaggacattatatcaaccagtttataaaatttttcttgcttaccaagattatatgcaaatagcacct---gttccagctgaagtactaaatgtc---taa
>KY983587_Human229E_USA_2015--
atg---ttc---------cttaagctagtggatgatcatgctttgattgttaatgtactactctggtgtgtggtgcttatagtgatactactagtgtgtattacaataattaaactaattaagctttgtttcacttgccatatgttttgcaatagaacagtttatggccccattaaaaatgtgtaccatatttaccaatcatatatgcacatagaccct---ttccctaaacgagttattgatttc---taa
>KY996417_Human229E_USA_2016-11-23
atg---ttc---------cttaagctagtggatgatcatgctttgattgttaatgtactactctggtgtgtggtgcttatagtgatactactagtgtgtattacaataattaaactaattaagctttgtttcacttgccatatgttttgtaatagaacagtttatggccccattaaaaatgtgtaccatatttaccaatcatatatgcacatagaccct---ttccctaaacgagttattgatttc---taa
>MF370205_Bat_China_2017--
atg---ttt---------ctgaagattgttgaggatgatggtttgttcatcaacacagtcttgtggcttttggtgttgatacttgttctcttggtggctatcactgttattaagctcatacagctatgtttttcttgtcataggcttatgagtaataccgtatacataccagtgtataatgcttaccttgtttacaagtcttatatggaagttgaacca---tgcccc------ataattaatgtc---taa
>MF542265_Human229E_Haiti_2016-03-
atg---ttc---------cttaagctagtggatgatcatgctttgattgttaatgtactactctggtgtgtggtgcttatagtgatactactagtgtgtattacaataattaaactaattaagctttgtttcacttgccatatgttttgtaatagaacagtttatggccccattaaaaatgtgtaccatatttaccaatcatatatgcacatagaccct---ttccctaaacgagttattgatttc---taa
>MF593473_Camel_UAE_2015--
atg---ttt---------ctgaagctagtggatgatcatgctttagttgtaaatgtaatactgtggtgcgtagtacttatagtacttttgctagtttgtattacaattattaaactaattaaattatgttttacatgccatatgttttgtaataaaacgatttatggtcccattaaaaatgtgtatcacatttaccaatcatacatgcacatagaccct---ttccctagacaaattattgatgtc---taa
>MG428699_HumanNL63_Kenya_2010-05-19
atg---ttc---------cttcgattaattgatgacaatggcattgtcctcaattctattttatggctccttgttatgatatttttctttgtgttggcaatgacctttattaaactgattcaattgtgttttacttgtcattatttttttagtaggacattatatcaaccagtttataaaatttttcttgcttaccaagactatatgcaaatagcacct---gttccagctgaagtattaaatgtc---taa
>MG428700_HumanNL63_Kenya_2010-06-01
atg---ttc---------cttcgattaattgatgacaatggcattgtcctcaattctattttatggctccttgttatgatatttttctttgtgttggcaatgacctttattaaactgattcaattgtgttttacttgtcattatttttttagtaggacattatatcaaccagtttataaaatttttcttgcttaccaagactatatgcaaatagcacct---gttccagctgaagtattaaatgtc---taa
>MG428701_HumanNL63_Kenya_2010-06-04
atg---ttc---------cttcgattaattgatgacaatggcattgtcctcaattctattttatggctccttgttatgatatttttctttgtgttggcaatgacctttattaaactgattcaattgtgttttacttgtcattatttttttagtaggacattatatcaaccagtttataaaatttttcttgcttaccaagactatatgcaaatagcacct---gttccagctgaagtattaaatgtc---taa
>MG428702_HumanNL63_Kenya_2010-05-11
atg---ttc---------cttcgattaattgatgacaatggcattgtcctcaattctattttatggctccttgttatgatatttttctttgtgttggcaatgacctttattaaactgattcaattgtgttttacttgtcattatttttttagtaggacattatatcaaccagtttataaaatttttcttgcttaccaagactatatgcaaatagcacct---gttccagctgaagtattaaatgtc---taa
>MG428703_HumanNL63_Kenya_2010-06-01
atg---ttc---------cttcgattaattgatgacaatggcattgtcctcaattctattttatggctccttgttatgatatttttctttgtgttggcaatgacctttattaaactgattcaattgtgttttacttgtcattatttttttagtaggacattatatcaaccagtttataaaatttttcttgcttaccaagactatatgcaaatagcacct---gttccagctgaagtattaaatgtc---taa
>MG428704_HumanNL63_Kenya_2010-05-20
atg---ttc---------cttcgattaattgatgacaatggcattgtcctcaattctattttatggctccttgttatgatatttttctttgtgttggcaatgacctttattaaactgattcaattgtgttttacttgtcattatttttttagtaggacattatatcaaccagtttataaaatttttcttgcttaccaagactatatgcaaatagcacct---gttccagctgaagtattaaatgtc---taa
>MG428705_HumanNL63_Kenya_2010-05-21
atg---ttc---------cttcgattaattgatgacaatggcattgtcctcaattctattttatggctccttgttatgatatttttctttgtgttggcaatgacctttattaaactgattcaattgtgttttacttgtcattatttttttagtaggacattatatcaaccagtttataaaatttttcttgcttaccaagactatatgcaaatagcacct---gttccagctgaagtattaaatgtc---taa
>MG428706_HumanNL63_Kenya_2010-05-24
atg---ttc---------cttcgattaattgatgacaatggcattgtcctcaattctattttatggctccttgttatgatatttttctttgtgttggcaatgacctttattaaactgattcaattgtgttttacttgtcattatttttttagtaggacattatatcaaccagtttataaaatttttcttgcttaccaagactatatgcaaatagcacct---gttccagctgaagtattaaatgtc---taa
>MG428707_HumanNL63_Kenya_2010-05-20
atg---ttc---------cttcgattaattgatgacaatggcattgtcctcaattctattttatggctccttgttatgatatttttctttgtgttggcaatgacctttattaaactgattcaattgtgttttacttgtcattatttttttagtaggacattatatcaaccagtttataaaatttttcttgcttaccaagactatatgcaaatagcacct---gttccagctgaagtattaaatgtc---taa
>MG772808_HumanNL63_SKorea_2014-11-25
atg---ttc---------cttcgattaattgatgacaatggcattgtcctcaattccattttatggctccttgttatgatatttttctttgtgttggcaatgacctttattaaactgattcaattgtgttttacttgtcattatttttttagtaggacattatatcaaccagtttataaaatttttcttgcttaccaagattatatgcaaatagcacct---gttccagctgaagtactaaatgtc---taa
>MH938448_Bat_Italy_2011--
atg---ttg---------tttacgttgattaatgacaatggttttgtcttgaatgccattttgtgggtttttcttctcttatttattattatactctgtattgcatttataaagctggtccaactatgtttcgcttgccaccaattgatgacaggcgctgtttatagaccagtttataatgcatatgcaatttacagagattttatgcgaatagacccc---gctcca------gtacttgatgtc---taa
>MH938449_Bat_Italy_2015--
atg---ttg---------ctgaagttggttgatgatagtgggttgttgattaacgctatcctatgggttttcttattaatctttgttctaatactttgtatcacttttatcaagctcgtacaactttgcttcacttgtcaccagttactttctggagcagtttaccaacctgtacatagagcttatgtgatgtacaaagattttatgcgaatagacccc---gcacct------gtgtttgatgtc---taa
>MH938450_Bat_Italy_2010--
atg---ttg---------ctgaagttggttgatgatagtgggttgttgattaacgctatcctatgggttttcttattaatctttgttttaatactttgtatcacttttattaagctcgtacaactttgcttcacttgtcaccagttactttctggagcagtttaccaacctgtacacagagcttatgtgatgtacaaagattttatgcgaatagacccc---gcacct------gtgtttgatgtc---taa
>MK334043_HumanNL63_China_2018-08-15
atg---ttc---------cttcgattaattgatgacaatggtattgtcctcaattctattttatggctccttgttatgatatttttctttgtgttggcaatgacctttattaaactgattcaattgtgttttacttgtcattatttttttagtaggacattatatcaaccagtttataaaatttttcttgcttaccaagactatatgcaaatagcacct---gttccagctgaagtattaaatgtc---taa
>MK334044_HumanNL63_China_2018-07-13
atg---ttc---------cttcgattaattgatgacaatggtattgtcctcaattctattttatggctccttgttatgatatttttctttgtgttggcaatgacctttattaaactgattcaattgtgttttacttgtcattatttttttagtaggacattatatcaaccagtttataaaatttttcttgcttaccaagactatatgcaaatagcacct---gttccagctgaagtattaaatgtc---taa
>MK334045_HumanNL63_China_2018-08-14
atg---ttc---------cttcgattaattgatgacaatggcattgtcctcaattctattttatggctccttgttatgatatttttctttgtgttggcaatgacctttattaaactgattcaattgtgttttacttgtcattatttttttagtaggacattatatcaaccagtttataaaatttttcttgcttaccaagactatatgcaaatagcacct---gttccagctgaagtattaaatgtc---taa
>MK334046_HumanNL63_China_2018-09-01
atg---ttc---------cttcgattaattgatgacaatggcattgtcctcaattctattttatggctccttgttatgatatttttctttgtgttggcaatgacctttattaaactgattcaattgtgttttacttgtcattatttttttagtaggacattatatcaaccagtttataaaatttttcttgcttaccaagactatatgcaaatagcacct---gttccagctgaagtattaaatgtc---taa
>MK334047_HumanNL63_China_2018-07-25
atg---ttc---------cttcgattaattgatgacaatggcattgtcctcaattctattttatggctccttgttatgatatttttctttgtgttggcaatgacctttattaaactgattcaattgtgttttacttgtcattatttttttagtaggacattatatcaaccagtttataaaatttttcttgcttaccaagactatatgcaaatagcacct---gttccagctgaagtattaaatgtc---taa
>MK720944_Bat_China_2015-09-09
atg---ttt---------cttcgtttggttaaagatgatggttttgtagtcaatgccattttatgggtttttcttctaatatttatattactcctttgtattacattcattaaacttgttcagatgtgtatggtttgccaccaccttatgtcaggtgctgtgtatagaccagtctatcgagtttatgaactttacaaagattttatgcgaattgacccc---gctcca------attttagatgtc---taa
>MN026166_HumanNL63_Kenya_2018-01-29
atg---ttc---------cttcgattaattgatgacaatggcattgtcctcaattccattttatggctccttgttatgatatttttctttgtgttggcaatgacttttattaaactgattcaattgtgttttacttgtcattatttttttagtaggacattatatcaaccagtttataaaatttttcttgcttaccaagattatatgcaaatagcacct---gttccagctgaagtactaaatgtc---taa
>MN306018_HumanNL63_USA_2018--
atg---ttc---------cttcgattaattgatgacaatggcattgtcctcaattctattttatggctccttgttatgatatttttctttgtgttggcaatgacctttattaaactgattcaattgtgttttacttgtcattatttttttagtaggacattatatcaaccagtttataaaatttttcttgcttaccaagactatatgcaaatagcacct---gttccagctgaagtattaaatgtc---taa
>MN306040_HumanNL63_USA_2019--
atg---ttc---------cttcgattaattgatgacaatggcattgtcctcaattctattttatggctccttgttatgatatttttctttgtgttggcaatgacctttattaaactgattcaattgtgttttacttgtcattatttttttagtaggacattatatcaaccagtttataaaatttttcttgcttaccaagactatatgcaaatagcacct---gttccagctgaagtattaaatgtc---taa
>MN306046_Human229E_USA_2019--
atg---ttc---------cttaagctagtggatgatcatgctttgattgttaatgtactactctggtgtgtggtgcttatagtgatactactagtgtgtattacaataattaaactaattaagctttgtttcacttgccatatgttttgtaatagaacagtttatggccccattaaaaatgtgtaccatatttaccaatcatatatgcacatagaccct---ttccctaaacgagttattgatttc---taa
>MN369046_Human229E_USA_2018--
atg---ttc---------cttaagctagtggatgatcatgctttgattgttaatgtactactctggtgtgtggtgcttatagtgatactactagtgtgtattacaataattaaactaattaagctttgtttcacttgccatatgttttgtaatagaacagtttatggccccattaaaaatgtgtaccatatttaccaatcatatatgcacatagaccct---ttccctaaacgagttattgatttc---taa
>MN611522_Bat_China_2018-03-
atg---ttt---------ttgaagattgttgatgataatggctttttcatcaatggtgttctatggttgctagtgcttatccttgttttacttgtagctattactgttatcaagctcatacaattgtgcttctcgtgccacaggcttatgagtagtactctgtatgtccctatgtataatgcttatatggtgtacaagtcttatatggaggtagaacct---tgtcct------attattaaagtc---taa
>NC_005831_HumanNL63_Netherlands_2003-01-
atg---ttc---------cttcgattaattgatgacaatggtattgtcctcaattccattttatggctccttgttatgatatttttctttgtgttggcaatgacctttattaaactgattcaattgtgttttacttgtcattatttttttagtaggacattatatcaaccagtttataaaatttttcttgcttaccaagattatatgcaaatagcacct---gttccagctgaagtactaaatgtc---taa
>NC_028752_Camel_SArabia_2015-03-
atg---ttt---------ctgaagctagtggatgatcatgctttagttgtaaatgtaatactgtggtgcgtagtacttatagtacttttgctagtttgtattacaattattaaactaattaaattatgttttacatgccatatgttttgtaataaaacgatttatggtcccattaaaaatgtgtatcacatttaccaatcatacatgcacatagaccct---ttcccyagacaaattattgatgtc---taa
>NC_028811_Bat_China_2011--
atg---ttg---------ctaaaacttattgaggacaatggtgtcattgttaatggcatcatttggctcttgatacttatatttgtactattaatttgtatcactatattaaagttgattcagctgtgcatagcttgtcaccagtttgctaatcgcacagtatattcacctatttatagtgcttaccaatggtacaaagattacatgcaaattgcgccc---ttacctcct---atctatcatgtt---taa
>NC_028824_Bat_China_2012--
atg---ttt---------ctgaagattgttgatgataatggtttatttatcaacacagtcttgtggcttttagtgttgatacttgttctcttggtcgctatcactgttattaagctcattcagctatgtttttcttgtcatagacttatgagtaatactgtttatataccagtgtataatgcttaccttgtttacaagtcttatatggaagttgaacca---tgcccc------attattaatgtc---taa
>NC_028833_Bat_China_2013--
atg---ttg---------tttacattgattaatgataatggctttgttcttaacgccattttgtgggtatttctacttatctttattattctactctgtatagcatttattaagcttgtgcaagtgtgctttgcttgtcaccagttgatgacaagcgctgtctacaagccagtgcacaatgcttatgctatttacagggatttcatgagaatagacccc---catcca------gttttagatgtc---taa
>NC_046964_Bat_Italy_2015--
atg---ttg---------ctgaagttggttgatgatagtgggttgttgattaacgctatcctatgggttttcttattaatctttgttctaatactttgtatcacttttatcaagctcgtacaactttgcttcacttgtcaccagttactttctggagcagtttaccaacctgtacatagagcttatgtgatgtacaaagattttatgcgaatagacccc---gcacct------gtgtttgatgtc---taa
>FJ917528_Feline_USA_2008-09-30
atgatgcttcctagggcatttactatcatagatgaccatggtatggttgttagcgtcttcttctggctcctgttgataattatattgatattgttttcaatagcattgctaaatgttattaaattgtgcatggtatgttgcaacttgggtaagactatcatagtattacctgtacgccatgcatatgatgcctataatacttttatgcagatcaaggcatataatcccgacgaagcatttttggtt---tga
>FJ938057_Feline_Netherlands_2007-07-13
atgatgtttyctagggcatttactatcatagatgaccacggcatggtcgttagtgtcttcttttggctcctgttgataattatattgatattgttttcaatagcattgctaaatgttattaaattgtgcatggtatgttgcaatttaggtaagactattatagtactaccggcgcgccatgcatatgatgcctacaasaattttatgcaaataaaggcatataatcccgacgaagcattcttagtt---tga
>FJ917527_Feline_USA_2008-02-18
atgatgtttcctagggcatttactatcatagatgaccatggcatggttgttagtgtcttcttctggctcctgttgataattatattgatattgttttcaatagcattgctaaatgttattaaattgtgcatggtatgttgcaacttaggtaaaaccattatagtattacctgcacgccatgcatatgatgcctataagaactttatgcaaataacggcatacaatcctgaggaagcatttgtggtt---tga
>KF530271_Feline_USA_2011-03-17
atgatgtttcctagggcatttactatcatagatgaccatggtatggttgttagcgtcttcttttggctcctgttgataattacattgatattgttttcaatagcattgctaaatgttattaagttgtgcatggtgtgttgcaatttaggtaagactattatagtaatacctgcacgccatgcttatgatgcctataagaattttatgcaaataaaggcatataaccccgatgaaggatttttggtt---tga
>FJ938052_Feline_Netherlands_2007-06-05
atgatgtttcctagggcatttactatcatagacgaccatggcatggttgtcagtggcttcttctggctcctgttgataattatattgatattgttttcaatagcattgctaaatgttattaaattatgcatggtttgttgcaatttgggtaagactattatagtactacctgcatgccatgcatatgatgcctataagacttttatgcaaatcaaggcatataatcccgacgaagcacttttggtt---tga
>KC175339_Canine_Germany_1971--
atgacgttccctagggcatttactatcatagatgaccatggcatggttgttagcgtcttcttctggctcctgttgataattatattgatattgttttcaatagcattgctaaatgttattaaattgtgcatggtatgttgcaatttgggtaagactattatagtactacctgcacgccatgcatatgatgcctataagacctttatgcaaaccaaggcatataatcccgacgaagcatttttggtt---tga
>KF530132_Feline_Netherlands_2010-06-08
atgatgtctcctagggcatttaccatcatagatgaccatggtatggttatcagtgtcttcttttggctcctgttgataattgtattgatattgttttcaatagcattgctaaatgttattaaactgtgcatggtctgttgcaatttaggtaagactattatagtactacctgcacgccatgcatatgatgcctataagacttttatgcaaatcaaggcatataaacctgatgaagcacttttggtt---tga
>MN165107_Feline_China_2018-04-
atgatgtttcctagggcatttactatcatagatgaccatggtatagttgttagtgtcttcttctggctcctgttgataattatattgatattgttttcaatagcattgctaaatgttattaaattgtgcatggtatgttgcaatttgggtaagactatcgtagtactacctgcgcgccatgcatatgatgcctataagaatttcatgcaaatcaaggcatacaaccccgatgaagcatttttggtt---tga
>AB535528_Feline_Japan_1994--
atgatgtttcctagggcatttactatcatagacgaccatggtatggttgttagcggcttcttttggctcctgctgataattatattgatattgttttcaatagcattgctaaatgttattaagttatgcatggtatgttgcactttgggtaagactattatagtgttacctgcacgccacgcatatgatgcctataagacttttacgcagattaaggcctataaccccgatgaagcattcttggtt---tga
>AB781789_Feline_Japan_1987--
atgacgttccctagggcattgactgtcatagatgacattggaatggtcattagtatcattttctggctcctgttgataattatattgatattattttcaatagcattgctaaatataattaagctatgcatggtatgttgcaatttaggaagaacagttattattgttccagcgcaacatgcttacgatgcctataagaatttcatgcgaattaaagcatacaaccccgacgaagcactccttgtt---tga
>AB907624_Feline_Japan_2013--
atgatgtttcctagggcatttactatcatagacgaccatggcatgatcgtcagcgtcttcttctggctcctgttgataattatattgatattgttttcaatagcattgctaaatgttattaagttatgcatggtatgctgcaatttgggtaagactatgatagtgttacctgcgcgccatgcatatgatgcctacaagacctttatgcaaattaaggcatataatcccgacgaagcatttttggtt---tga
>EU186072_Feline_USA_1970’s
atgatgtttcctagggcatttaccatcatagatgaccatggcatggttgtgagcgtcttcttctggctcctgttgataattatattgatattgttttcaatagcattgctaaatgttattaaactatgcatggtatgttgcaatttgggtaagactattatagtactacctgcacgccatgcatatgatgcctataagacctttatgcaaattaaggcctataatcccgatgaagcatttttggtt---tga
>FJ938055_Feline_Netherlands_2007-05-24
atgatgtttcctagggcatttactatcatagatgaccatggtatggtcgttagcgtcttcttctggctcctgttgataattatattgatattgttttcaatagcattgctaaatgttattaagttatgcatggtatgttgcaatctgggtaagactattatagtactacctgctcgccatgcgtatgatgcctataagacttttatgcagattaaggcatacaatcccgacgaagcatttttggtt---tga
>FJ938056_Feline_Netherlands_2007-03-07
atgatgtttcctagggcatttactatcatagatgaccatggtatggttgtgagtgtcttcttctggctcctgttgataattgtattgatattgttttcaatagcattgctaaatgttattaagttatgtatggtttgttgcaatttgggtaagactattatagtactacctgcgcgccatgcatatgatgcctacaggacttttatgcaaattaaggcatataaccccgacgaagcacttatggtt---tga
>FJ938060_Feline_USA_1993-03-30
atgatgtttcctagggcatttactatcatagatgaccatggtatggttgttagtgtcttcttctggctcctgttgataattatattgatattgttttcaatagcattgctaaatgttatcaaattgtgcatggtgtgttgcaatttaggtaagactattatagtactacctgcacgccatgcgtatgatgcctataagaactttatgcatattaaggcatatgatcccgatgaagcattcttggtt---tga
>FJ938061_Feline_USA_1998-03-10
atgatgtttcctagggcatttactatcatagatgaccatggtatggttgttagtgtcttcttctggctcctgttgataattatattgatattgttttcaatagcattgctaaatgttatcaaattgtgcatggtgtgttgcaatttaggtaagactattatagtactacctgcacgccatgcgtatgatgcctataagaactttatgcatattaaggcatatgatcccgatgaagcattcttggtt---tga
>FJ943762_Feline_USA_2007-05-11
atgatgttccctagggcatttactatcatagatgaccatggtatggtagttagcggcttcttttggctcctgttgataattatattgatattgttttcaatagcattgctaaatgttattaagttatgcatggtatgttgcaatttaggtaagactatcatagtactacctgcacgccatgcatatgatgcctataagacttttatgcagattaaggcatataatcccgatgaagcatttttggtt---tga
>FJ943771_Feline_USA_2008-05-05
atgatgtttcctagggcatttactgtcatagatgaccatggtatggtcgttagtggcttcttctggctcctgttgataattatattgatattgttttcaatagcattgctaaatgttattaaattgtgcatggtatgttgcaatttaggcaagactattatagtacttcctgctcgccatgcatatgatgcctataagaccttcatgcaaattaaggcttacaatcccgatgaagcatttttagtt---tga
>HQ012370_Feline_Netherlands_2008-01-03
atgatgtttcctagggcatttactatcatagatgaccatggtatggttgttagcgtcttcttctggctcctgttgataattgtattgatattgttttcaatagcattgctaaatgttattaagttatgcatggtatgttgcaatttgggtaagactattatagtactacctgtacgccatgcatatgatgcctataagacctttatgcagattaaggcatataattctgacgaagcactcttggtt---tga
>HQ392469_Feline_Netherlands_2008-01-22
atgatgtttcctagggcatttactatcatagacgaccatggtatggttgtaagcgtcttcttctggctcctgttgataattatattgatattgttttcaatagcattgctaaatgttattaaattatgtatggtttgttgcgatttaggtaaaactattatagtactacctgcacgccatgcgtatgatgcctataagacctttatgcagattaaggcatataatcccgatgaagcattcttggtt---tga
>KF530121_Feline_Netherlands_2007-08-13
atgatgtttcctagggcatttactatcatagatgaccatggtatggttgttagcgtcttcttttggctcctgttgataattgtattgatattgttttcaatagcattgctaaatgttattaagttgtgcatggtttgttgcaatttgggtaagactatcatagtactacctgcacgccatgcatatgatgcctataagaccttcatgaaaattaaggcctataatcccgacgaagcattcttggtt---tga
>KF530125_Feline_Netherlands_2010-06-22
atgatgtttcctagggcttttactatcatagacgaccatggtatggttgtcagcgtcttcttttggctcctgttgataattgtattgatattgttttcaatagcattgctaaatgttattaagttatgcatggtatgttgcaatttaggtaagaccattatagtaatacctgcgcgccatgcgtatgatgcctataagacctttatgcagattaaggcatataatcccgacgaagcacttttggtc---tga
>KF530127_Feline_Netherlands_2010-09-06
atgatgtttcctagggcatttactatcatagacgaccatggtatggttgttagcgtcttcttctggctcctgttgataattatattgatattgttttcaatagcattgctaaatgttattaagttatgcatggtttgttgcaatttaggtaagactattatagtactacctgtgcgccatgcttatgatgcctacaagaattttatgcagattaaggcatataaccccactgaagcatttttggtt---tga
>KJ879377_Feline_Brazil_2010--
atgatgtttcctagggcatttactatcatagacgaccatggtatggttgtcagtgtcttcttttggctcctgttgataattatattgatattgttttcaatagcattgctaaatgttattaaattgtgcatggtatgttgcaatctgggtaagactattatagtattacctgcacgccatgcgtatgatgcctataagacctttatgcatattaaggcatataatcccgacgaagcacctttggtt---tga
>KJ879389_Feline_Brazil_2011--
atgatgtttcctagggcatttactatcatagatgaccatggtatggttgtcagcgttttcttctggctcctgttgataattatattgatattgttttcaatagcattgataaatgttattaaactatgcatggtatgttgcaatttgggtaagactattatagtattacctgctcgccatgcatatgatgcctataagacatttatgcagattaaggcatataatcccgacgaagcatttttagtt---tga
>KJ879390_Feline_Brazil_2012--
atgatgtttcctagggcatttactatcatagatgaccatggtctggttgttagtgtcttcttttggctcctgttgataattatattgatattgttttcaatagcattgctaaatgttattaaactatgcatggtatgttgcaatttgggtaagactattatagtattacccgcacgccatgcatatgatgcctataagacctttatgcagattaaggcatatactcccgatgaagcatttttggtt---tga
>KP143507_Feline_UK_2013-01-01
atgatgtttcctagggcatttactatcatagacgaccatggtatggttgttagtgtcttcttctggctcctgttgataattgtattgatattgttttcaatagcattgctaaatgttattaaattgtgcatggtatgttgtaatttgggtaagactattatagtattacccgctcgccatgcatatgatgcctataagacctttatgcaaattaaggcatataatcccgacgaagcattcttagtt---tga
>KX722531_Feline_Denmark_2015-02-01
atgatgtttcctagggcatttactatcatagacgaccatggtatggttgttagcgttttcttttggctcctgttgataattatattgatattgttttcaatagcattgctaaatgttattaaattgtgcatggtatgttgcaatttaggtaagactattatagtacttcctgcacgccatgcatatgatgcctataagacttttatgcaaattaaggcatataatcccgacgaagcacttttggtt---tga
>KY292377_Feline_China_2016-10-
atgatgtttcctagggcatttactatcatagacgaccatggtatggttgtcagcgtattcttctggctcctgttgataattatattgatattgttttcaatagcattgctaaatgttattaagttatgcatggtatgttgcaatttgggtaagactatcatagtactacctgctcgccatgcatatgatgcctataagacatttatgcaaattaaggcatataatcctgatgaagcattcttggtt---tga
>MF457591_Feline_USA_2014-11-26
atgatatttcctagggcatttactatcatagatgaccatggtgtggttgtcagcgtcttcttttggctcctgttgataattatattgatgttgttttcaatagcattgctaaatgttattaagttatgtatggtatgttgcaatttgggtaagactattatagtgttacctgcacgccatgcatatgatgcctataagacctttatgcagattaaggcatataaccccgatgaagcaattttggtt---tga
>KF294380_Murine_China_2013--
atg---ttaccttcatttttgagagttttcaatgatgagggccttgttcttagcgttttattctggtttttgtttattattgtgttgttgttgttttcaatagccatgctaaaaacaattcaattagttggtgtttgttgctctcttacaaataaggttattgttcttcctgttaagggtgtttatcacctttatcaagattattacaaaatagagcca---ttgcct------atgtttgaagtt---tga
>KX964649_Murine_China_2011-10-
atg---ttaccctcgtttttaagagtttttaatgatgagggtgttgttcttagcgttctcttttggctactttttataataatacttctacttttttccatagccatgctgaaaacaatacaactagtaggtgtttgttgctctctcactaataaggtcattgtgcttcctgttaagggtgtttatcacctttaccaagattattccaaaatagaacca---ttgcct------gtttttgaagtt---tga
>KY370045_Murine_China_2014-08-
atg---ttaccttcattcttgagagttttcaatgatgagggccttgttcttagcattttattttggtttttgtttattattgtgttgctgttgttttcaatagctatgctaaagacaattcagttagttggtgtttgttgctctctcacaaataaggttattgttcttcctgttaagggtgtttaccacctttaccaagattattacaaaatagaacca---ttgcct------atgtttgaagtt---tga
>KY370050_Murine_China_2015-05-
atg---ttaccttcatttttgagagttttcaatgatgagggccttgttcttagcgttctcttttggtttttgtttattattgtgctgttgctgttttcaatagccatgctaaagacaattcagttagttggtgtttgttgctccctcacaaataaggttattgttcttcctgttaagggtgtctaccacctttatcaagattattacaaaatagaacca---ttgcct------atgtttgaagtt---tga
>KY370054_Murine_China_2015-12-
atg---ttaccttcattcttgagagttttcaatgatgagggccttgttcttagcgttctattttggtttatttttattattgtgttgctgttgttttcaatagccatgctaaaaacaattcagttagttggtgtttgttgctccctcacaaataaggttattgttcttcctgttaaaggtgtttatcacctttaccaagattattacaaaatagaacca---ttgcct------atgtttgaagtt---tga
>MK163627_Murine_UK_2014-06-23
atg---ttaccttcatttttgagagttttcaatgatgagggccttgttcttagcgttttattctggtttttgtttatcattgtgttgttgttgttttctatagccatgctaaaaacaattcaattagttggtgtttgttgctccctcacaaataaggttattgttcttcctgttaaaggtgtttaccacctttaccaagattattacaaaatagaacca---ttgcct------atgtttgaagtt---tga
>NC_032730_Murine_China_2013--
atg---ttaccttcatttttgagagttttcaatgatgagggccttgttcttagcgttttattctggtttttgtttattattgtgttgttgttgttttcaatagccatgctaaaaacaattcaattagttggtgtttgttgctctcttacaaataaggttattgttcttcctgttaagggtgtttatcacctttatcaagattattacaaaatagagcca---ttgcct------atgtttgaagtt---tga
>NC_034972_Murine_China_2011-10-
atg---ttaccctcgtttttaagagtttttaatgatgagggtgttgttcttagcgttctcttttggctactttttataataatacttctacttttttccatagccatgctgaaaacaatacaactagtaggtgtttgttgctctctcactaataaggtcattgtgcttcctgttaagggtgtttatcacctttaccaagattattccaaaatagaacca---ttgcct------gtttttgaagtt---tga
>GU338456_Ferret_USA_2007--
atgaagttcccgactttgttgacagtgatcgatgataacgggattgttgttaacttaatattttggctactgttgataattgtaattatattattttccattgcgctacttaatgttattaagttgtgccacacttgttgcaggctaactaacgttgttattgttttgcctgccaaacaagcctatactgcctataaagacttcatgcagataccgcga---gcgcccgatagtgtgtgtttggttgtgtaa
>GU338457_Ferret_USA_2001--
atgaagttcccgactttgttgacagtgattgatgataacgggattgtggttaactcaatattttggctactgttgataattgtaattatattattttccattgcactacttaatgttattaggttgtgccagacttgttgcaggctaactaatgttgttgttataatgcctgcgagacaagcctacaatgcctataaagacttcatgaatgtaccgcga---gcacctgatagtgtgtgtttggttgtttaa
>KM347965_Ferret_Netherlands_2010--
atgaaattcccgactctactgacagtgattgatgacaatggagtcgtggtcaactcaatattctggctactgttgataattgtaattatattattttctatagcactacttaatattattaggttgtgccagacttgttgcaggctaactaatgttgttgttataatgcctgcgcgacaagcctacaatgcctataaagacttcatgaatgtaccaaaa---gcaccggatagtgtttgctttgtggtgtga
>KX512809_Ferret_USA_2015--
atgaaattcccgactctactgactgtgattgatgacaatggagttgtggtcaactcaatagtctggctactgttgataatagtaagtatattatgttctatagcactacttaatgttattaagttgtgccagacttgttgcaggctaactaatgttgttgttataatgcctgctagacaagcctacaatgcctataaagacttcatgaatgtaccgcaa---gcacctgatagtgtttgctttgtggtgtga
>KX512810_Ferret_USA_2015--
atgaagttcccgactttgttgacagtgattgatgataatgggattgttgttaactcaatattttggctactgttgataattgtaattatattattttccattgcactacttaatgttattaggttgtgccagacttgttgcaggctaactaatgttgttgttgtaatgcctgcgagacaagcctacaatgcctataaagacttcatgcaaataccgcga---gcacctgatagtgtgtgtttggttgtttaa
>LC029419_Ferret_Japan_2012--
atgaagttcccgactttgttgacagtgattgatgataacgggattgttgttaactcaatattttggctactgttgataattgtaattatattattttccatcgcactacttaatgttattaagttgtgccagacttgttgcaggctaactaacgttgttattgttttgcctgctaaacaagcctacactgcctataaagacttcatgagtrtaccgcaa---gcgcctgatagtgtgtgtttggttgtttaa
>LC119077_Ferret_Japan_2013-05-22
atgaaattcccgactctactgacagtgattgatgacaatggagtcgtggttaactcaatagtctggctactgttgataattgtaattatattattttctatagcactacttaatgttattaggttgtgccagacttgttgcaggctaaccaatgttgttgttataatgcctgcgcgacaagcctacaatgcctataaagacttcatgaatataccaaaa---gcaccagatagtgtttgctttgtggtgtga
>LC215871_Ferret_Japan_2016-06-29
atgaagttcccgactttgttgacagtgattgatgataacgggattgttgttaactcaatattttggctactgttgataattgtaattatattattttccattgcactacttaatgttattaggttgtgccagacttgttgcaggctaactaatgttgtcgttgtaatgcctgcgagacaagcttacaatgcctataaagacttcatgcaaataccgcga---gcacctgatagtgtgtgtttggttgtttaa
>MF113046_Mink_China_2016--
atgaggttcccgaccgcattgactgtgattgatgataatggagttgtaatcaactctatattttggctactgttgataattgtaattatattattttctatagcactacttaacgttgttaagttgtgcatggtttgttgtagattaagtaatgttgttatcattgcgcctgctcgacaagcctataatgcctataaggatttcatgaacataccaaaa---gcaccggacagtgtttgtatagttgtttaa
>NC_030292_Ferret_Netherlands_2010--
atgaaattcccgactctactgacagtgattgatgacaatggagtcgtggtcaactcaatattctggctactgttgataattgtaattatattattttctatagcactacttaatattattaggttgtgccagacttgttgcaggctaactaatgttgttgttataatgcctgcgcgacaagcctacaatgcctataaagacttcatgaatgtaccaaaa---gcaccggatagtgtttgctttgtggtgtga
>MK472068_Bat_Australia_2018--
atg---tacccg------tttcacctggttgaccaggatagctttcttataaatgctattcttttggtgttccttcttatctttgtcttattgctctgtatcacctttattaaactggttcaattatgcctcatctgccaccatatgatgtcaggtgcggtatatcagccaatttataaggtgtacagagtatacaaagactttatgcgaattgaaccc---atgccc------actatagatgtc---taa
>MK472069_Bat_Australia_2018--
atg---tacccg------tttcacctggttgaccaggatagctttcttataaatgctattctgttggtgttccttcttatctttgtcttattgctctgtattacctttattaaactggtccaattatgcctcatctgccaccatatgatgtcaggtgcggtatatcagccaatttacaaggtttacagagtatacaaagactttatgcgaattgaaccc---atgccc------actatcgatgtc---taa
>HM245925_Mink_USA_1998-01-01
atgagattcccgaacgtcttgactgtgattgatgacaatggaattgtaatcaactccatattttggctactgttgataattgtaattatattattttctatagcactacttaacgttgttaagttgtgcatggtttgttgtagattaagcaatgttgttatcattgcgcctgctcgacaagcctataatgcctataaagatttcatgaacataccaaaa---gcaccagacagtgtttgtattgttgtttaa
>HM245926_Mink_USA_1998-01-01
atgaggttcccgaacgccttgactgtgattaatgataacggagttgtaataaactctatattttggctactgttgataattgtaattatattattttctatagcactacttaatgttgttaagttgtgcatggtttgttgtagattaagtaatgttgttatcattgcgcctgctcgacaagcctataatgcatataaagatttcatgaacataccaaaa---gcaccggacagtgtttgtatagttgtttaa
>NC_023760_Mink_USA_1998-01-01
atgagattcccgaacgtcttgactgtgattgatgacaatggaattgtaatcaactccatattttggctactgttgataattgtaattatattattttctatagcactacttaacgttgttaagttgtgcatggtttgttgtagattaagcaatgttgttatcattgcgcctgctcgacaagcctataatgcctataaagatttcatgaacataccaaaa---gcaccagacagtgtttgtattgttgtttaa
>DQ112226_Canine_Italy_2005-05-
atgacgttccctagggcattgactgtcatagatgacaatggaatggtcattagtatcattttctggttcctgttgataattatattgatattactttcaatagcattgctaaatataattaagctatgcatggtatgttgtaacttaggaagaacagttattattgttccagcgcaacatgcctatgatgcctataagaattttatgcgaattaaagcatataaccccgacgaagcactccttgtt---tga
>DQ811786_Porcine_USA_1987--
atgacgtttcctagggcattgactgtcatagatgacactggaatggtcattagcatcattttctggttcctgttgataattatattgatattactttcaatagcattgctaaatataattaagctatgcatggtgtgttgcaatttaggaaggacagttattattgttccagtgcaacatgcttacgatgcctataagaattttatgcgaattaaagcatacaaccccgatggagcactccttgtt---tga
>EU856361_Canine_Italy_2005-12-
atgacgttccctagggcattgactgtcatagatgacaatggaatggtcattagtatcattttctggttcctgttgataattatattgatattactttcaatagcattgctaaatataattaagctatgcatggtatgttgtaatttagggagaacagttattattgttccagcgcaacatgcctatgatgcctataagaattttatgcgaattaaagcatacaaccccgacgaagcactccttgtt---tga
>EU924790_Canine_Italy_2007-10-
atgacgttccctagggcattgactgtcatagat---------------------atcatcttctggttcctgttgataattatattgatattactttcaatagcattgctaaatataattaagctatgcatggtatgttgtaacttgggaagaacagttattattgttccagcgcaacatgcctatgatgcctataagaactttatgcgaattaaagcatacaaccctgacgaagcactccttgtt---tga
>EU924791_Canine_Italy_2008-03-
atgacgttccctagggcattgactgtcatagatgacaatggaatggtcattagtatcattttctggttcctgttgataattatattgatattactttcaatagcattgctaaatataattaagctatgcatggtatgttgtaatttagggagaacagttatcattgttccagcgcaacatgcctatgatgcctataagaattttatgcgaattaaagcatacaaccctgacgaagcactccttgtt---tga
>FJ755618_Porcine_China_1973--
atgacgtttcctagggcattgactgtcatagatgacactggaatggtcattagcatcattttctggttcctgttgataattatattgatattactttcaatagcattgctaaatataattaagctatgcatggtgtgttgcaatttaggaaggacagttattattgttccattgcaacatgcttacgatgcctataagaattttatgcgaattaaagcatacaaccccgatggagcactccttgtt---tga
>GU146061_Canine_Italy_2007-10-
atgacgttccctagggcattgactgtcatagatgacaatggaatggtcattagtatcattttctggttcctgttgataattatattgatattactttcaatagcattgctaaatataattaagctatgcatggtatgttgtaacttaggaagaacagttattattgttccagcgcaacatgcctatgatgcctataagaattttatgcgaattaaagcatataaccccgacgaagcactccttgtt---tga
>HQ450376_Canine_Greece_2009--
atgacgttccctagggcattgactgtcatagatgacaatggaatggtcattagtatcattttctggttcctgttgataattatattgatattactttcaatagcattgctaaatataattaagctatgcatggtatgttgtaatttagggagaacagttattattgttccagcgcaacatgcctatgatgcctataagaatttcatgcgaattaaagcatacaaccccgacgaagcactccttgtt---tga
>JF682842_Canine_Greece_2009--
atgacgttccctagggcattgactgtcatagatgacaatggaatggtcattagtatcattttctggttcctgttgataattatattgatattactttcaatagcattgctaaatataattaagctatgcatggtatgttgtaatttagggagaacagttatcattgttccagcgcaacatgcctatgatgcctataagaattttatgcgaattaaagcatacaaccctgacgaagcactccttgtt---tga
>JN856008_Canine_USA_1976--
atgacgttccctagggcattgactgtcatagatgacaatggaatggtcattagtatcattttctggttcctgttgataattatattgatattactttcaatagcattgctaaatatgattaagctatgcatggtatgttgcaatttaggaagaacagttattattgttccagcgcaacatgcttacgatgcctataagaattttatgcgaattaaagcatacaaccccgatgaagcacttcttgtt---tga
>KC175340_Canine_USA_1978--
atgacgttccctagggcattgactgtcatagatgacgatggaatggtcattagtatcattttctggttcctgttgataattatattgatattattttcaatagcattgctaaatataattaagctatgcatggtgtgttgtaatttaggaagaacagttattattgttccagcgcaacatgcctatgatgcctataagaattttatgcgaattaaagcatataaccctgatgaagcactccttgtt---tga
>KC175341_Canine_USA_1978--
atgacgttccctagggcattgactgtcatagatgacgatggaatggtcattagtatcattttctggttcctgttgataattatattgatattatttttaatagcattgctaaatataattaagctatgcatggtgtgttgtaatttaggaagaacagttattattgttccagcgcaacatgcctatgatgcctataagaattttatgcgaattaaagcatataaccctgatgaagcactccttgtt---tga
>KP849472_Canine_Italy_2003--
atgacgttcccgagggcattaactgtcatagatgaccatggaatggtcgtaagtgtctttttctggctcctgttgataattatattgatactattttcaatagcattgctaaatataattaagctatgcatggtgtgttgcaatttaggaagaacagttgttattattcctgcgcgacatgcctatgatgcctataagaatttcatgcgaattaatgcatataaccctaatgaagcactccttgtt---tga
>KP981644_Canine_Italy_2005--
atgacgttccctagggcattgactgtcatagatgacaatggaatggtcattagtatcattttctggttcctgttgataattatattgatattactttcaatagcattgctaaatataattaagctatgcatggtatgttgtaacttaggaagaacagttattattgttccagcgcaacatgcctatgatgcctataagaattttatgcgaattaaagcatataaccccgacgaagcactccttgtt---tga
>KR061459_Porcine_Italy_2009-09-04
atgacgtttcctagggcattgactgtcatagatgataatggtgtggtcattagcatcattttctggttcctgttgataattatattgatattactttcaatagcattgctaaatataattaagctatgcatggtgtgttgcaatttaggaaggacagttattattgtcccagtgcaacatgcttatgatgcctataagaattttatgcggattaaagcatacaaacacgatggagcactccttgtt---tga
>KT696544_Porcine_China_2012--
atgacgtttcctagggcattgactgtcatagatgacaatggaatggtcattagcatcattttctggttcctgttgataattatattgatattactttcaatagcattgctaaatataattaagctatgcatggtgtgttgcaatttaggaaggacagttattattgttccagtgcaacatgcttacgatgcctataagaattttatgcgaattaaagcatacaaccccgatggagcactccttgtt---tga
>KX689261_Porcine_UNKWN_2016--
atgacgtttcctagggcattgactgtcatagatgacaatggtatggtcattagcatcattttctggttcctgctgataattatatttatattactttcaatagcattgctaaatataattaagctatgcatggtgtgttgcaatttaggaaggacagttattattgtcccagtgcaacatgcttatgatgcctataagaattttatgcggattaaagcatacaaacacgatggagcactccttgtt---tga
>NC_028806_Porcine_Italy_2009-09-04
atgacgtttcctagggcattgactgtcatagatgataatggtgtggtcattagcatcattttctggttcctgttgataattatattgatattactttcaatagcattgctaaatataattaagctatgcatggtgtgttgcaatttaggaaggacagttattattgtcccagtgcaacatgcttatgatgcctataagaattttatgcggattaaagcatacaaacacgatggagcactccttgtt---tga
