# Supplementary material for: Origins and Evolution of Seasonal Human Coronaviruses
Source: Viruses. 2022 Jul 15;14(7):1551. doi: 10.3390/v14071551 (PMC9320361; doi:10.3390/v14071551)
Supplement: Supplementary file 1 [file viruses-14-01551-s001.zip › alignments/Spike_betas_D2.fasta]

>KY419105_Porcine_USA_2015-08-20
atg------------tttttt------atacttttaacgaccctgccttct------------gcttttgca---gtt------------------------------ataggggatttaaagtgtaat------------------------atttct---tcaattaatgacgttgacactggtgtgccatctattagctctgaagttgttgatgtcactaatggtttggggact---ttctatgttttagatcgtgtctatttaaataccacattgttgctcaatggttactacccaacctcaggtgctacatttcgtaatgtggctctgaaaggaactcga---------------------ttattgagcaccttgtggtttaagccgccttttttatca---------------------ccttttaatgatggtatttttgccaaggttaaaaacagcaggttttct------------------------------aaa---gatggtgtt---------atttatagtgagtttcctgctattactttaggtagtacttttgtgaatacttcc------------------------------tatagcatagtagtaaag---cctcacacctcacttattaat------------ggtaatttacaaggttttttgcaaatttctgtttgt---------------------------------------------------caatatactatgtgtgaatacccacaaactatttgtcatcctaatttg---ggtaatcaacgcatagaattatgg------------------cattatgac---acagatgttgtttcttgttta------tacaggcgtaat---ttcacatatgatgtgaatgctgattattta---------------------tattttcacttttatcaggaaggtggcactttttatgcatactttacagat------------------------------------------actggt------------tttgtg---------------accaagtttctgtttaagttgtatttaggtactgtgctgtcacactattatgttatgccattgacttgtgatagc---------------------------------------------------------------gctttatctttagaatattgggttacacctctcactactagacaatttcttttagcctttgaccaggatggtgttttataccatgctgttgattgtgctagtgattttatgagtgagattatgtgtaaaacctcctcaattacaccacctactggtgtttatgaactaaacggttactcagttcaacccgttgccactgtatatcgtagaatacctgatttacccaat---tgc------gatatagaagtttggcttaattctaagaccgtttcttcgcctcttaattgggaacgtaaaactttttctaattgtaattttaacatgggcaggctgatgtct---tttgttcaggctgactcttttgattgtaacaatattgatgcttcccgcttatatggtatgtgttttggtagcattactattgacaagtttgctatacccaatagtagaaaggttgatctgcaagtgggtaaatctggttatttacaatcttttaattataagattgacactgctgttagcagttgtcaactccattatagtttg---cctgcagcaaacgtatct---------gttactcattataatccttcatcttggaatagaaggtatgggttt---------aataatcagagtttt------------------------------------------------------------------------ggtttcagaggc------cttcatgatgctgtatattcacagcaatgttttaatacacctaacacatattgtccttgt---------------------agaaca------agtcaatgtataggtggt------------------------------gctggaactggaacttgtcctgtaggcaccactgtgcgcaagtgttttgctgca---gttaca---------------aacgctactaagtgtacttgctggtgtcaaccagatccttccaca------------------tataaaggtgta---aatgcctgg---------acttgtccgcaatctaaagtttctatacaaccaggtcag------cattgccctggcttgggtcttgtggaggatgattgctctggcaat---------------------cct---------tgcacttgtaaaccacag------------------------------------------gcttttataggctggagttcagaaacttgtttgcaaaatggtaggtgtaatatttttgctaattttattttgaatgatgttaatagcggtactacctgttctactgatttacaacagggt---aatactaatatt------actactgatgtttgtgttaattatgacctatatggcattacaggccagggcatacttatagaagttaatgccacgtattataatagttggcagaatcttctttatgattctagtggtaatctctatggctttagagattatttatcaaatagaacctttcttattcgtagctgctatagtggaagagtttcagca---------gtttttcatgctaactcttctgaaccagccttgatgtttcgtaatcttaaatgcagccacgtttttaattataccattttaagacaaacacagcttgtt------------------------------------------------aattat---tttgatagttaccttggttgtgttgtcaatgcttataataatacagctagtgctgtaagtact------tgtgatttaaccgtaggtagcggatattgtgttgattat---------------gtt---acagcacttaga------------tcacgt---agatct------------tttactacaggttatcgctttactaatttt---------gaaccatttgccgctaatttggtaaatgatagtatagaacctgttggtggtttgtatgaaatacagataccttcagagtttaccattggtaatttagaagaattcattcaaacgagttcccctaaggttactatagattgtgctacatttgtttgtggtgactatgctgcatgtagacaacagttagctgagtatggtagtttttgtgagaacattaatgctatactcacagaagtaaatgaactacttgacactacactgttgcaagtagctaatagtttaatgaatggagtcacccttagtactaag---attaaggatggcattaatttcaatgttgacgatatcaacttctcccctgtattaggttgtttaggaagcgaatgt------aga---------------------gcttccactagatctgctatagaggatttactttttgataaagtaaaattgtctgatgtcggctttgtacaggcctataataactgcact------ggaggtgcc---------gaaattagggatctcgtttgtgtgcaaagttataatggtatcaaagtgttgcctccattgttatctgaaaatcagattagtggttacactttggcagccactgctgctaacttatttcctccttggaca------------gctgcagcaggtgtaccattttatttaaatgttcagtatcgtataaatgggcttggcgtcaccatggatgtgctaagccaaaaccaaaagcttattgctagtgcatttaacaacgctctcgattctattcaggaagggttcgacgcaaccaattctgctttagttaaaattcaggctgttgttaatgcaaatgctgaagcacttaataacttattgcagcaactctctaatagatttggtgccataagtgcctctttacaagaaattttatccaggctcgatgctcttgaagctaaagctcagatagacagacttattaatgggcgtcttaccgctcttaatgcttatgtttctcagcagcttagtgactctacactattaaaatttagtgcagcacaagctattgagaaagttaatgaatgtgttaaaagccaatcatctaggataaatttctgtggtaatggtaatcatattatatcattagtacagaatgctccatatggtttgtattttatccattttagctatgtccctaccaagtatgttacagcaaaggttagtcctggtttgtgcattgctggcgat------ataggaatatcgcctaagagtggttattttattaatgtaaataat------------------------------tcttggatgtttactggtagtggttattactaccctgaacctataacc---caaaataatgttgttgtgatgagtacctgtgctgttaattatactaaagcaccggatctaatgctgaacacatcgaca------cccaaccttcctgatttcaaggaagaattgtatcaatggtttaaaaaccaatcttcagtggcaccagacttgtca------cttgattat------attaatgttaccttcttggacctacaatatgaaatgaataggttacaagaggctataaaagttttaaatcagagctacatcaatctcaaggacattggtacatatgagtattatgtgaaatggccttggtatgtgtggcttttaataggccttgctggcgtagctatgcttgttttactattcttcatatgctgctgtacaggatgtgggactagttgttttaag---------aaatgtggcggttgt------tgtgatgattatactgga---caccaggagtttgtaatc---------aaaacttcacatgacgat---------taa
>KY419107_Porcine_USA_2015-07-25
atg------------tttttt------atacttttaattaccctgccttct------------gcttttgca---gtt------------------------------ataggggatttaaagtgtaat------------------------acttca---ttaattaatgacgttgacactggtgtgccatctattagctctgaagttgttgatgtcactaatggtttggggact---ttctatgttttagatcgtgtctatttaaataccacattgttgctcaatggttattacccaacttcaggtgctacatttcgtaatgtggctctgaaaggaactcga---------------------ttattgagcaccttgtggtttaagccgccttttttatca---------------------ccttttaatgatggtatctttgccaaggttaaaaacagcagattttct------------------------------aaa---gatggtgtt---------atttatagtgagtttcctgctattactataggtagtacttttgtaaatacttcc------------------------------tatagcatagtagtaaag---cctcatacctcacttattaat------------ggtaatttacaaggttttttgcaaatttctgtttgt---------------------------------------------------caatatactatgtgtgaatacccacaaactatttgtcatcccaatttg---ggtaatcaacgcatagaattatgg------------------cattatgat---acagatgttgtttcttgttta------tacaggcgtaat---tacacatatgatgtgaatgctgattatttg---------------------tattttcacttttatcaggaaggtggcactttttatgcatactttacagat------------------------------------------actggt------------tttgtg---------------accaagtttctgtttaagttgtatttaggcactgtgctgtcacactattacgttatgccattgacttgtgatagc---------------------------------------------------------------gctttatctttagaatattgggttacacctctcactactagagaatttctcctagcttttgaccaggatggtgttttataccatgctgttgattgtgctagtgattttatgagtgagattatttgtaaaacttcttcaattataccacctactggtgtttatgaactaaacggttatacagttcaacctgttgccactgtatatcgtagaatacctgacttacccaat---tgc------gatatcgaagcttggcttaattctaagatcgtttcttcgcctcttaattgggaacgtaaaattttttctaattgtaattttaacatgggcaggctgatgtct---tttattcaggctgactcttttggttgtaacaatattgatgcttctcgcttatatggtatgtgttttggtagcattactattgacaagtttgctatacccaatagtagaaaggttgatctgcaagtgggtaaatctggttatttacaatcttttaattataagattgacactgctgttagcagttgtcaactctattatagtttg---cctgcagcaaacgtatct---------gtcacgcattataatccttcatcttggaatagaaggtatgggttt---------aataatcagagtttt------------------------------------------------------------------------ggttccagaggc------cttcatgatgctgtatattcgcagcaatgttttaatacacctaatacatattgtccttgt---------------------agaaca------agtcaatgcataggtggt------------------------------gctggcacaggaacttgtcctgtaggcaccactgtgcgcaagtgttttgctgca---gttaca---------------aactttactaagtgtacttgctggtgccaaccagatccttcctct------------------tataacggtgta---aatgcttgg---------acttgtccgcaatctaaagtttctatacaaccaggtcag------cattgccctggcttgggtcttgtagaggatgattgctctggcaat---------------------cct---------tgcaattgtaaaccacag------------------------------------------gctttcataggctggagttcagaaacttgtttgcaaaatggtaggtgtaatatttttgctaattttattctgaatgatgttaatagcggtactacttgttctactgatttacaacagggt---aatactaacatt------actactgatgtttgtgttaattatgacctatatggcattacaggccagggcatatttatagaagttaatgccacgtattataatagttggcagaatcttctttatgattctagtggtaatctctatggctttagagattatttatcaaatagaacctttcttattcgtagctgctatagtggaagagtttcagca---------gtttttcatgctaactcttctgaaccagctttgatctttcgtaatcttaaatgcagccacgtttttaattataccattttaagacaaatacagcttgtt------------------------------------------------aattat---tttgacagttaccttggttgtgttgttaatgcttataataatacagctagtgctgtaagtact------tgtgatttaaccgttggtagcggctattgtgttgattat---------------gtt---acatcacttaga------------tcacgt---agatct------------cttactacaggttatcgctttaccaatttt---------gaaccatttgccgctaatttggtaaatgatagtatagaacctgttggtggtttgtatgaaatacagataccttcagagtttactattggtaatttagaagaattcattcaaacgagttctcctaaggttactatagattgtgctacatttgtttgtggtgactatgctgcatgtagacaacagttagctgagtatggtagtttttgtgagaacattaatgctatactcatagaagtaaatgaactacttgacactacacagttgcaagtagctaatagtttaatgaatggagtcacccttagtactaag---attaaggatggcattaatttcaatgttgacgatatcaacttctcccctgtattaggttgtttaggaagcgaatgt------aga---------------------gcttccactagatctgctatagaggatttactttttgataaagtaaaattgtctgatgtcggttttgtacaggcctataataactgcact------ggaggtgcc---------gaaattagggacctcatttgtgtgcaaagttataatggtatcaaagtgttgcctcctttgttatctgaaaatcagattagtggttacactatggcagccactgctgctagcttattccctccctggaca------------gctgcagcaggtgtaccattttatttaaatgttcagtatcgtataaatgggcttggcgtcaccatggatgtgctaagccaaaatcaaaagcttatttctagtgcatttaacaacgctcttgattctatccaggaagggttcgacgcaaccaattctgctttagttaaaattcaggctgttgttaatgcaaatgctgaagcacttaataacttattgcagcaactctctaacagatttggtgccataagtgcctctttacaagaaatcttatctaggctcgatgcccttgaagctaaagctcagatagacagacttattaatgggcgtctgaccgctcttaatgcttatgtttctcagcagcttagtgattctacactagtaaaatttagtgcagcacaagctattgagaaagttaatgaatgtgttaaaagtcaatcatccaggataaatttctgtggtaatggtaatcatattatatcattagtacagaatgctccatatggtttgtattttatccattttagttatgtccccaccaagtatgttacagcaaaggttagtcctggtttgtgcattgctggcgat------ataggaatatcgcctaagagtggttattttattaatgtaaataat------------------------------tcttggatgttcactggtagtggctattactaccctgaacctataacc---caaaataatgttgttgtgatgagtacctgtgctgttaattatactaaagcaccggatctaatgctgaacacatcgaca------cccaaccttcctgatttcaaggaagaattgtaccaatggtttaaaaaccaatcttcagtggcaccagatttttca------cttgattat------attaatgttacgttcttggacctacaagatgaaatgaataggttacaagatgctataaaagttttaaatcagagctacatcaatctcaaggacattggtacatatgagtattatgtgaaatggccttggtatgtatggcttttaattggccttgctggtgtagctatgcttgttttactattcttcatatgctgctgcacaggatgtgggactagttgttttaag---------aaatgtggcggttgt------tttgatgattatactgga---caccatgagtttttaatc---------aaaacttcacatgacgat---------taa
>KY492680_Porcine_Netherlands_2015-04-
atg------------tttttt------atacttttaatctttctgccttct------------gcttttgca---gtt------------------------------ataggggatttaaagtgtaat------------------------acttca---tcaattaatgacgttgacactggtgtaccatccattagttctgaagttgttgatgttactaatggtttgggtact---ttctatgttttagatcgtgtctatttaaataccacattgttgctcaatggttactacccaatttcaggtgctacattccgtaatatggctctgaaaggaactcga---------------------ttattgagcaccttgtggtttaagtcgccttttttatca---------------------ccgtttaatgatggtatttttgccaaggttaaaaacagcagattttct------------------------------aaa---gatggtgtt---------atttatagtgagtttcctgctattactataggtagtacttttgtaaattcttcc------------------------------catagcatagtagtaaag---cctcatacttcatttattaat------------ggtaatttacaaggtttgttgcaaatttctgtttgt---------------------------------------------------caatacactatgtgtgaatacccacatactatttgtcatcctaatttg---ggtaatcaacgcatagaattatgg------------------cattatgac---acagatgttgtttcttgttta------tacaagcgtaat---ttcacatatgatgtgaatgctgattattta---------------------tattttcatttctatcaggaaggtggcactttttatgcatactttacagat------------------------------------------actggt------------tttgtg---------------accaagtttctgtttaagttgtatttaggcactgtgctgtcacattattatgttatgccattgacttgtgatagc---------------------------------------------------------------gctttatctttagaatattgggttacacctctcactactagacaatttcttctagcctttgaccaggatggcgttttataccatgctgttgattgtgctagtgattttatgagtgagattatgtgtaaaacttcttccattacaccacctactggtgtttatgaactaaacggttatacagttcaacctgttgccactgtatatcgtagaatacctgatttacctaat---tgc------gatatcgaagcttggcttaattttaacatcgtttcttcgcctcttaattgggaacgtaaaattttttctaattgtaattttaacatgggcaggctgatgtct---tttattcaggctgactcttttggttgtaacaatattgatgcttctcgcttatacggtatgtgttttggtagcattactattgataagtttgctatacccattagtagaaaggttgatctgcagttgggtaaatctggttatttacaatcttctaattataagattgacactgctgttagcagttgtcaactctattatagtctg---cccgcagcaaacgtatct---------gttactcattataatccttcatcttggaatagaaggtatgggttt---------aataaccagagtttt------------------------------------------------------------------------ggtttcagaagt------cttcatgatgctgtttattcacagcaatgttttaatacacctaacacatattgtccttgt---------------------agaaca------agtaaatgcataggtggt------------------------------gcaggtacaggaacttgtcctgtaggaaccactgtgcgtaagtgctttgctgca---gttact---------------aacgctactacgtgtacttgctggtgccaaccagatccttccata------------------tataaaggtgta---aatgcttgg---------acttgtccgcaatccaaagtttctatacaaccaggtcag------cattgccctggtttgggtcttgtggaggatgattgctctggcaac---------------------cct---------tgcacttgtaaaccacag------------------------------------------gcctttataggctggagctcagaaacttgtttgcaaaatggtaggtgtaatatttttgctaattttattcttaatgatgttaatagcggtacaacctgttctactgatttacaacagggt---aatactaatatt------actactgatgtttgtgttaattatgacctttatggcattacaggccagggcatacttatagaagttaatgccacttattataatagttggcagaatcttctttatgattctagtggtaatctctatggttttagagattatttatcaaacagaacttttcttattcgtagctgctatagtggaagagtttcagca---------gtttttcatgctaaatcttctgaaccagctttgatgtttcgtaatcttaaatgcagccacgtttttaataatactattttaagacaaatacagcttgtt------------------------------------------------aactat---tttgatagttaccttggttgtgttgttaatgcttataataatacagctagtgctgttagtacc------tgtgatttaaccgttggtagcggctattgtgttgattat---------------gtt---acagcacttaga------------tcacgt---agatct------------tttactacaggttatcgctttactaatttt---------gaaccatttgccgctaatttggtaaatgatagtatagaacctgttggtggtttgtatgaaatacagataccttcagagtttaccattggtaatttagaagagttcattcaaacgagctcccctaaggttactatagactgtgctacatttgtttgtggtgactatgcagcatgtagacaacagttagccgagtatggtagtttttgtgagaacattaatgctatactcacagaagtaaatgaactacttgacactacacagttgcaagtagctaatagtttaatgagtggtgtcacccttagtactaag---attaaggatggcattggtttcaatgttgacgatatcaacttttcccctgtattaggttgcttaggaagcgaatgt------aga---------------------gcttccaccagatctgctatagaggacttactttttgataaagtaaaattgtctgatgtcggcttcgtacaggcctataataactgcact------ggaggtgcc---------gaaattagggatctcatttgtgtgcaaagttataatggtataaaagtgttgcctccattgttatctgaaaatcagatcagtgggtacacttcggcagccactgctgccagcttattccctccatggaca------------gctgcagcaggtgtaccattttatttaaatgttcagtatcgtataaatgggcttggcgtcactatggatgtgctaagccaaaatcaaaagcttattgctagtgcatttaacaatgctcttgatgctattcaggaagggttcgacgcaaccaattctgctttagttaaaattcagtctgttgttaatgcaaatgctgaagcacttaataacttattgcagcaactctctaatagatttggtgccataagtgcttctttacaagaaattctatctaggctcgatgctcttgaagctaaagctcagatagatagacttattaatggtcgtcttaccgctcttaatgcctatgtttctcaacagcttagtgattctacacttgtaaaatttagtgcagcacaagctatggagaaagttaatgaatgtgttaaaagccaatcatccaggataaatttctgtggtaatggtaatcatattatttcattagtacagaatgctccatatggtttgtattttatccactttagctatgttcccaccaagtatgttacagcaaaggttagtcctggtttgtgtattgctggcgat------acaggaatatcgcctaagagtggttattttattaatgtaaataac------------------------------tcttggatgttcactggtagtggttattactaccctgaacctataacc---caaaataatgttgttatgatgagtacctgtgctgttaattatactaaagcaccggatctaatgctgaacacatctaca------ccttaccttcctgactttaaggaagaattgtatcactggtttaaaaaccaatcttcagtggcaccagatttgtca------ttcgattat------ttaaatgttacgttcttgggcttacaagatgaaatgagtaggttacaagaggctataaaagtcttaaatcatagctacatcaatctgaaggacattggtacatatgagtattatgtgaaatggccttggtatgtatggctcttaattggccttgctggtgtagctatgcttgttttactattcttcatatgctgttgtacaggatgtgggactagttgttttaag---------aaatgtggcggttgt------tgtgatgattatactgga---caccacgagtttgtaatc---------aaaacttcacatgacgat---------tag
>DQ011855_Porcine_Belgium_1972--
atg------------tttttt------atacttttaatctccctgccttct------------gcttttgca---gtt------------------------------ttaggggatttaaagtgtaat------------------------acttca---tcaattaatgacgttgacactggtgtgccatctattagctctgaagttgttgatgtcactaatggtttggggact---ttttatgttttagatcgtgtctatttaaataccacattgttgctcaatggttattacccaatttcaggtgctacatttcgtaatatggctctgaaaggaactcga---------------------ttattgagcaccttgtggtttaagccgccttttttatca---------------------ccgtttaatgatggtatttttgccaaggttaaaaacagcagatttttc------------------------------aaa---gatggtgtt---------atttatagtgagtttcctgctattactataggtagtacttttgtaaatacttcc------------------------------tatagcatagtagtagag---cctcatactttacttattaat------------ggtaatttacaaggtttgttgcaaatctctgtttgt---------------------------------------------------caatacactatgtgtgaatacccacatactatttgtcatcctaatttg---ggtaaccaacgcatagaattatgg------------------cattatgac---acagatgttgtttcttgttta------tacaggcgtaat---ttcacatatgatgtgaatgctgattattta---------------------tattttcatttttatcaggaaggtggcacgttttatgcatactttacagat------------------------------------------actggt------------tttgtg---------------accaagtttctgtttaagttgtatttaggcactgtgctgtcacattattatgttatgccattgacttgtgatagc---------------------------------------------------------------gctttatctttagaatattgggttacacctctcactactagacaatttcttctagcctttgaccaggatggtgttttataccatgctgttgattgtgctagtgattttatgagtgagattatgtgtaaaacttcttcaattacaccacctactggtgtttatgaactaaacggttacacagttcaacctgttgccactgtatatcgtagaatacctgatttacccaat---tgc------gatatcgaagcttggcttaattctaagaccgtttcgtcgcctcttaattgggaacgtaaaattttttctaattgtaattttaacatgggcaggctgatgtct---ttcattcaggctgactcttttggttgtaacaatattgatgcttctcgcttatatggtatgtgttttggtagcattactattgataagtttgctatacccaatagtagaaaggttgatctgcaagtgggtaaatctggttatttacaatcttttaactataagattgacactgctgttagcagctgtcaactctattatagtttg---cctgcagcaaatgtatct---------gtcactcattataatccttcatcttggaatagaaggtatgggttt---------aataatcagagtttt------------------------------------------------------------------------ggttccagaggc------cttcatgatgctgtttattcacagcaatgttttaatacacctaacacatattgtccctgt---------------------agaaca------agtcaatgcataggtggt------------------------------gcaggtacaggaacttgtcctgtaggaaccactgtgcgtaagtgttttgctgca---gttact---------------aacgctactaagtgtacttgctggtgccaaccagatccttccaca------------------tataaaggtgta---aatgcttgg---------acttgtccgcaatccaaagtttctatacaaccaggtcag------cattgccctggtttgggtcttgtggaggatgattgctctggcaac---------------------cct---------tgcacttgtaaaccacag------------------------------------------gccttcataggctggagctcagaaacttgtttgcaaaatggtaggtgtaatatttttgctaattttattttgaatgatgttaatagcggtacaacctgttctactgatttacaacagggt---aatactaatatt------actactgatgtttgtgttaattatgacctatatggcattacaggccagggcatacttatagaagttaatgccacttattataatagttggcagaatcttctttatgattctagtggtaatctctatggctttagagattatttatcaaatagaacttttcttattcgtagctgctatagtggaagagtttcagca---------gtttttcatgctaactcttctgaaccagctttgatgtttcgtaatcttaaatgcagccacgtttttaataatactattttaagacaaatacagcttgtt------------------------------------------------aactat---tttgatagttaccttggttgtgttgttaatgcttataataatacagctagtgctgtaagtact------tgtgatttaaccgttggcagcggctattgtgttgattat---------------gtt---acagcacttaga------------tcacgt---agatct------------tttactacaggttatcgctttactaatttt---------gaaccatttgccgttaatttggtaaatgatagtatagaacctgttggtggtttgtatgaaatacagataccttcagagtttaccattggtaatttagaagagttcattcaaacgagctcccctaaggttactatagactgtgctacatttgtttgtggtgactatgcagcatgtagacaacagttagccgagtatggtagtttttgtgagaacattaatgctatactcatagaagtaaatgaactacttgacactacacagttgcaagtagctaatagtttaatgaatggtgtcacccttagtactaag---attaaggatggcattaatttcaatgttgacgatatcaacttctcccctgtattaggttgtttaggaagcgaatgt---aataga---------------------gcttccactagatctgctatagaggacttactttttgataaagtaaaattgtctgatgtcggctttgtacaggcctataataactgcact------ggaggtgcc---------gaaattagggatctcatttgtgtgcaaagttataatggtatcaaagtgttgcctccattgttatctgaaaatcagatcagtggttacactttggcagccaccgctgctagcttattccctccatggaca------------gctgcagcaggtgtaccattttatttaaatgttcagtatcgtattaatgggcttggcgtcactatggatgtgctaagccaaaatcaaaagcttattgctagtgcatttaacaatgctcttgatgctattcaggaagggttcgacgcaaccaattctgctttagttaaaattcagtctgttgttaatgcaaatgctgaagcacttaataacttattgcagcaactctctaatagatttggtgccataagtgcgtctttacaagaaattctatctaggctcgatgctcttgaagctaaagctcagatagacagacttattaatgggcgtcttaccgctcttaatgcctatgtttctcagcagcttagtgattctacactagtaaaatttagtgcagcacaagctatggagaaagttaatgaatgtgttaaaagccaatcatccaggataaatttctgtggtaatggtaatcatattatatcattagtacagaatgctccatatggtttgtattttatccactttagctatgtccccaccaagtatgttacagcaaaggttagtcctggtttgtgtattgctggcgat------ataggaatatcgcctaagagtggttattttattaatgtaaataat------------------------------tcttggatgttcactggtagtggttattactaccctgaacctataacc---caaaataatgttgttatgatgagtacctgtgctgttaattatactaaagcaccggatctaatgctgaacacatcgaca------cctaaccttcctgacttcaaggaagaattgtatcaatggtttaaaaaccaatcttcagtggcaccagatttgtca------cttgattat------ataaatgttacgttcttggacctacaagatgaaatgaataggttacaagaggctataaaagtcttaaatcatagctacatcaatctcaaggacattggtacatatgagtattatgtgaaatggccttggtatgtatggcttttaattggccttgctggtgtagctatgcttgttttactattcttcatatgctgttgtacaggatgtgggactagttgttttaag---------aaatgtggcggttgt------tgtgatgattatactgga---caccaggagtttgtaatc---------aaaacttcacatgacgac---------taa
>KY419103_Porcine_USA_2015-09-15
atg------------tttttt------atacttttaatcaacctgccttct------------gcttttgca---gtt------------------------------ataggggatttaaagtgtaat------------------------acttca---ttaattaatgacgttgacactggtgtgccatttattagctctgaagttgttgatgtcactaatggtttggggacc---ttctatgttttagatcgggtctatttaaataccacattgttgctcaaaggttactacccaatttcaggtgctacatttcgtaatgtggctctgaaaggaactcga---------------------ttattgagcaccttgtggtttaagccgccttttttatca---------------------ccttttaatgatggtatttttgccaaggttaaaaacagcagattttct------------------------------aaa---gatggtgtt---------atttatagtgagtttcctgctattactataggtagtacttttgtaaatacttcc------------------------------tatagcatagtagttaag---cctcatacctcacttattaat------------ggtaatttacaaggttttttgcaaatttctgtttgt---------------------------------------------------caatatactatgtgtgaatacccacagactatttgtcatcctaatttg---ggtaatcaacgcatagaattatgg------------------cattatgac---acagatgttgtttcttgttta------tacaggcgtaat---ttcacatatgatgtgaatgctgattattta---------------------tattttcacttttatcaggaaggtggcactttttatgcatactttacagat------------------------------------------actggt------------tttgtg---------------accaagtttctgtttaagttgtatttaggtactatgctgtcacactattatgttatgccattgacttgtgatagc---------------------------------------------------------------gctttatctttagaatattgggtcacatctctcactagtagacaatttcttctagcctttgaccaggatggtattttataccgtgctgtagattgtgctagtgattttatgagtgagattatgtgtaaaacttcttcaataacaccacctactggtgtttatgaactaaacggttacacagttcaacctgttgctactgtgtatcgtagaatacctgacttacccaat---tgc------gatatcgaagcttggcttaattctaagaccgtttcttctcctcttaattgggaacgtaaaattttctctaattgtaattttaacatgggcagtctgatgtct---tttattcaggctgactcttttggttgtaacaatattgatgcttctcgtttatatggtatgtgctttggtagcattactattgataagtttgctatacccaatagtagaaaggttgatctgcaattgggtaaatctggttatttacaatcttttaattataagattgacactgctgttagcagttgtcaactctattatagtttg---tctgcagcaaacgtatct---------gttactcattacaatccttcatcttggaatagaaggtatgggttt---------aataatcagagtttt------------------------------------------------------------------------ggttctagaggc------cttcatgatgctgtatattcacagcaatgttttaatacacctaacacatattgtccttgt---------------------agaaca------agtcaatgcataggtggt------------------------------gcaggtacaggaatttgtcctgtaggcaccactgtgcgtaagtgctttgctgca---gttaca---------------aacgctactaagtgtacttgctggtgtcaaccagaccctttaaca------------------tatagaggtgtg---aatgcctgg---------acttgtccgcaatctaaagtttctatacaaccaggtcag------cattgccctggtttgggtcttgtggaggacgattgttctggcaat---------------------cct---------tgcacttgtaaaccacag------------------------------------------gctttcacaggctggcgttcagaaacttgtttgcaaaatggtaggtgtaatatttttgctaattttattttgaatgatgttaatagcggtactacctgttctactgatttacaacagggt---aatactaatatt------actactgatgtttgtgttaattatgacctatatggcattacaggccagggcatacttatagaagttaatgccacgtattataatagttggcaaaaccttctttatgattctagtggtaatctctatggctttagagattatttatcaaatagaacctttcttattcgtagctgctatagtggaagagtttcagca---------gtttttcatgctaactcttctgaaccagctttgatgtttcgtaatcttaaatgcagccacgtttttaattataccattttaagacaaatacagcttgtt------------------------------------------------aactat---tttgatagttaccttggttgtgttgttaatgcttataataatacagctagtgctgtaagtact------tgtgatttaaccgttggtagcggctattgtgttgattat---------------gtt---acagcacttaga------------tcacgt---agatct------------tttactacaggttatcgctttactaatttt---------gaaccatttgcctctaatttggtaaatgatagtatagaacctgttggtggtttgtatgaaatacagataccttcagagtttaccattggtaatttagaagaattcattcaaacgagttctcctaaggttactatagattgtgctacatttgtttgtggtgactatgctgcatgtagacaacagttagctgagtatggtagtttttgtgagaacattaatgctatactcacagaagtaaatgaactacttgacactacacagttgcaagtagctaatagtttaatgaatggtgtcacccttagtactaag---attaaggatggcattaatttcaatgttgacgatatcaacttctcccctgttttaggttgtttgggaagcgaatgt---aataga---------------------gcttccactagatctgctatagaggatttactttttgataaagtaaaattgtctgatgtcgggtttgtacaggcctataataactgcact------ggaggtgcc---------gaaattagggatctcatttgtgtgcaaagttataatggtatcaaagtgttgcctccattgttatctgaaaatcagattagtggttacacttcggcagccaccgctgctagcttatttcctccttggaca------------gctgcagcaggtgtaccattttatttaaatgttcagtatcgtataaatgggcttggcgtcaccatggatgtgctaagccaaaaccaaaagcttattgctagtgcatttaacaacgctcttgattctatccaggaagggttcgacgcaaccaattctgctttagttaaaattcaggctgttgttaatgcaaatgctgaagcacttaataacttattgcagcaactctctaatagatttggtgccataagtgcttctttacaagaaattctatccaggctcgatgttcttgaagctaaagctcagatagacagacttattaatgggcgtctcaccgctcttaatgcttatgtttctcagcagcttagtgattctacactagtaaaatttagtgcagcacaagctattgagaaagttaatgaatgtgttaaaagccaatcatctaggataaatttctgtggtaatggtaatcatattatatcattagtacagaatgctccatatggtttgtattttatccattttagttatgtccccaccaagtatgttacagcaaaggttagtcctggtttgtgcattgctggtgat------ataggaatattgcctaagagtggttattttattaatgtaaataat------------------------------tcttggatgttcactggtagtggctattactaccctgaacctataacc---caaaataatgttgttgtggtgagtacctgtgctgttaattacactaaagcaccggatctaatgctgaacacatcgaca------cctaaccttcctgatttcaaggaagaattgtaccaatggtttaaaaatcaatcttcagttgcacctgatttgtca------cttgattat------attaatgttacgttcttggacctacaagatgaaatgaataggttacaagaggctataaaagttttaaatcaaagctacatcaatctcaaggacattggtacatatgagtattatgtgaaatggccttggtacgtatggcttttaattggccttgctggtgtagctatgcttgttttactatttttcatatgctgctgtacaggatgtgggactagttgttttaag---------aaatgtggcggttgt------tttgatgattatactgga---caccaggagtttgtaatc---------aaaacttcacatgacgat---------taa
>LC494175_Bovine_Japan_2016--
atg------------tttttg------atacttttaatttccttaccaacg------------gcttttgct---gtt------------------------------ataggagatttaaagtgtact------------------------acagtt---tccattaatgatgttgacactggtgttccttctattagcactgatactgtcgatgttcctaatggtttaggtact---tattatgttttagatcgtgtgtatttaaatactacgttgttgcttaatggttattaccctacttcaggttctacatatcgtaatatggcactgaagggaacttta---------------------ctattgagcacactgtggtttaaaccaccttttctttct---------------------gattttactaatggtatttttgctaaggtcaaaaataccaaggttatt------------------------------aaa---gatggtgta---------atgtatagtgagtttcctgctataactataggtagtacttttgtaaatacatcc------------------------------tatagtgtggtagtacaa---ccacatactaccattttgggt------------aataaattacaaggtttcttagagatctctgtttgc---------------------------------------------------cagtatactatgtgtgagtacccaaatacgatttgtaatcctaatctg---ggtaatcaacgcgtagaactatgg------------------cattgggat---acaggtgttgtttcctgttta------tataagcgtaat---ttcacatatgatgtgaacgctgactatttg---------------------tatttccatttttatcaagaaggtggtactttttatgcatattttacagac------------------------------------------actggt------------gttgtt---------------actaagtttctgtttaatgtttatttaggcacggtgctttcacattattatgtcatgcctttgacttgtaatagt---------------------------------------------------------------gctctgactttagaatattgggttacacccctcacttctaaacaatatctactatcttttaatcaagatggtgttatttttaatgctgttgattgtaagagtgattttatgagtgagattaagtgtaaaacactatctataacaccatctactggtgtttatgaattaaacggttacactgttcagccaattgcagatgtttaccgacgtatacctaaccttcccgat---tgc------aatattgaggcttggcttaatgataagtcagtgccctctccattaaattgggaacgtaagaccttttcaaattgtaattttaatatgagcagcctgatgtct---tttattcaggcagactcatttacttgtaataatattgatgcagctaagatatatggtatgtgtttttccagcataactatagataagtttgctatacccaatggtaggaaggttgacctacaattgggtaatttgggctatttgcagtcttttaattatagaattgatactactgctacaagttgtcagttgtattataattta---cctgctgctaatgtttct---------gttagcaggtttaatccttctacttggaataggagatttggtttt---------acagaacaatctgtt---------------------------------------------tttaagcctcaacctgca---------ggtgtttttact------gatcacgatgttgtttacgcacaacattgttttaaagctcccacaaatttctgtccttgc---------------------aaattggatgggtctttgtgtgtaggtagtggttctggtatagatgctggttataaaaatactggcataggcatttgtcctgcaggtactaattatttaacttgccat------------------------------aatgctgcccaatgtgattgtttgtgcactccagaccccatt------------------------aaagctaca---gggcctcac---------aaatgcccccaagctaaatatttagttggcataggtgag------cactgttcgggtcttgctattaaaagtgaccattgtggaggtaac---------------------cct---------tgtagttgccaaccacaa------------------------------------------gcatttttgggttggtctgttgactcttgtttacaaggggataggtgtaatatttttgctaattttattttgcatgatgttaatagtggtactacttgttctactgatttacaaaaatca---aacacagacata------attcttggtgtttgtgttaattatgatctttatggtattactggccaagggatttttgttgaggtaaatgcgacttattataatagttggcagaaccttttatatgattctaatggtaatctctacggtttcagagattacttaacaaatagaacttttatgattcgtagttgctatagtggtcgtgtttcagcg---------gcctttcatgctaactcttccgaaccagcattgctatttcggaatatcaaatgcaattacgtttttaataacactctttcacgacagctgcaacctatt------------------------------------------------aactat---tttgatagctatcttggttgtgttgtcaatgctgataatagtacttctagtgttgttcaaaca------tgtgatctcacagtaggtagtggttactgtgtggattac---------------tct---acaaaaagacga------------agtcgt---aggtcg------------attaccactggttatcggtttactaatttt---------gagccatttactgttaattcagtaaacgatagcttagaacctgtaggtggtttgtatgaaattcaaataccttcagagtttactataggtaatatggaggagtttattcaaacaagctctcctaaagttactattgattgttctgcttttgtctgtggtgattatgcagcatgtaaatcgcagttggttgaatatggtagcttctgtgacaatattaatgctatactcacagaagtaaatgaactacttgacactacacagttgcaagtagctaatagtttaatgaatggtgtcactcttagcactaag---cttaaagatggcgttaatttcaatgtagacgacatcaatttttcccctgtattaggttgtttaggaagcgattgt---aataaa---------------------gtttccagtagatctgctatagaggacttacttttttctaaagtaaagttatctgatgtcggttttgttgaggcttataataattgtact------ggaggtgcc---------gaaattagggacctcatttgtgtgcaaagttataatggtatcaaggtgttgcccccattgctctcagaaaatcagatcagtggttacactttggctgccacctctgctagcttgtttcctccatggtca------------gcagcagcaggtgtaccattctacttaaatgttcagtatcgtattaatggtattggtgttaccatggatgtgctaagtcaaaatcaaaagcttattgctaatgcatttaacaatgctcttggtgctatccaggaagggtttgatgctaccaattctgctttagttaaaattcaatctgttgttaatgcaaatgctgacgctcttaataacttattgcaacaactctctaatagatttggtgctataagttcttctttacaagaaattctatctagactggatgctcttgaagcgcaagctcagatagacagacttattaatgggcgtcttaccgctcttaatgcttatgtttctcaacagcttagtgactctacactagtaaagtttagtgcagcacaagctatggagaaggttaatgaatgtgtcaaaagccaatcatctaggataaatttttgtggtaatggtaatcatattatatcattagtgcagaatgctccgtatggtttgtattttatccactttagctatgtccctactaagtatgtcactgcgaaggtcagtcctggcctgtgcattgctggtgat------agaggtatagcccctaagagtggttattttgttaatgtaaataat------------------------------acttggatgttcactggtagtggttattactaccctgaacctataact---ggaaataatgttgttgttatgagtacctgtgctgttaattatactaaagcgccggatgtaatgctgaacatttcaaca------cccaacctccctgattttaaggaagagttggatcaatggtttaaaaatcaaacatcagtggcactagatttgtca------cttgattat------ataaatgttacattcttggacctacaagatgaaatgaataggttacaggaggcaataaaagttttaaatcagagctacatcaatctcaaggacattggtacatatgagtattatgtaaaatggccttggtatgtatggcttttaattggctttgctggtgtagctatgcttgttttactattcttcatatgctgttgtacaggatgtgggactagttgttttaag---------aaatgtggtggttgt------tgtgatgattatactgga---catcaggagttagtaatt---------aaaacatcacatgaagac---------taa
>AB354579_Bovine_Japan_winter1976/1977
atg------------tttttg------atacttttaatttccttaccaatg------------gcttttgct---gtt------------------------------ataggagatttaaagtgtact------------------------acggtt---tccattaatgatgttgacaccggtgctccttctattagcactgatactgtcgatgttactaatggtttaggtact---tattatgttttagatcgtgtgtatttaaatactacgttgttgcttaatggttactaccctacttcaggttctacatatcgtaatatggcactgaagggaacttta---------------------ctattgagcagactatggtttaaaccaccttttctttct---------------------gattttattaatggtatttttgctaaggtcaaaaataccaaggttatt------------------------------aaa---aagggtgta---------atgtatagtgagtttcctgctataactataggtagtacttttgtaaatacatcc------------------------------tatagtgtggtagtacaa---ccacatactaccaatttggat------------aataaattacaaggtctcttagagatctctgtttgc---------------------------------------------------cagtatactatgtgcgagtacccacatacgatttgtcatcctaatctg---ggtaatcgacgcgtagaactatgg------------------cattgggat---acaggtgttgtttcctgttta------tataagcgtaat---ttcacatatgatgtgaatgctgattacttg---------------------tatttccatttttatcaagaaggtggtactttttatgcatattttacagac------------------------------------------actggt------------gttgtt---------------actaagtttctgtttaatgtttatttaggcacggtgctttcacattattatgtcctgcctttgacttgttatagt---------------------------------------------------------------gctatgactttagaatattgggttacacctctcacttctaaacaatatttactagctttcaatcaagatggtgttatttttaatgctgttgattgtaagagtgattttatgagtgagattaagtgtaaaacactatctatagcaccatctactggtgtttatgaattaaacggttacactgttcagccaattgcagatgtttaccgacgtatacctaatcttcccgat---tgt------aatatagaggcttggcttaatgataagtcggtgccctctccattaaattgggaacgtaagaccttttcaaattgtaattttaatatgagcagcctgatgtct---tttattcaggcagactcatttacttgtaataatattgatgctgctaagatatatggtatgtgtttttccagcataactatagataagtttgctatacccaatggtaggaaggttgacctacaattgggcaatttgggctatttgcagtcttttaactatagaattgatactactgctacaagttgtcagttgtattataattta---cctgctgctaatgtttct---------gttagcaggtttaatccttctacttggaataggagatttggtttt---------acagaacaatctgtt---------------------------------------------tttaagcctcaacctgta---------ggtgtttttact------catcatgatgttgtttatgcacaacattgttttaaagctcccacaaatttctgtccgtgt---------------------aaattggatgggtctttgtgtgtaggtaatggtcctggtatagatgctggttataaaaatagtggtataggcacttgtcctgcaggtactaattatttaacttgccat------------------------------aatgctgcccaatgtgattgtttgtgcactcccgaccccattaca------------------tctaaatctaca---gggccttac---------aagtgcccccaaactaaatacttagttggcataggtgag------cactgttcgggtcttgctattaaaagtgattattgtggaggtaat---------------------cct---------tgtacttgccaaccacaa------------------------------------------gcatttttgggttggtctgttgactcttgtttacaaggggataggtgtaatatttttgctaattttattttgcatgatgttaatagtggtactacttgttctactgatttacaaaaatca---aacacagacata------attcttggtgtttgtgttaattatgatctttatggtattacaggccaaggtatttttgttgaggttaatgcgacttattataatagttggcagaaccttttatatgattctaatggtaatctctatggttttagagactacttaacaaacagaacttttatgattcgtagttgctatagcggtcgtgtttcagcg---------gcctttcatgctaactcttccgaaccagcattgctatttcggaatattaaatgcaattacgtttttaataatactctttcacgacagctgcaacctatt------------------------------------------------aactat---tttgatagttatcttggttgtgttgtcaatgctgataatagtacttctagtgttgttcaaaca------tgtgatctcacagtaggtagtggttactgtgtggattac---------------tct---acaaaaagacga------------agtcgt---agagcg------------attaccactggttatcggtttactaatttt---------gagccatttactgttaattcagtaaatgatagtttagaacctgtaggtggtttgtatgaaattcaaataccttcagagtttactataggtaatatggaggagtttattcaaacaagctctcctaaagttactattgattgttctgcttttgtctgtggtgattatgcagcatgtaaatcacagttggttgaatatggtagcttctgtgacaatattaatgctatactcacagaagtaaatgaactacttgacactacacagttgcaagtagctaatagtttaatgaatggtgtcactcttagcactaag---cttaaagatggcgttaatttcaatgtagacgacatcaatttttcccctgtattaggttgtttaggaagcgcttgt---agtaaa---------------------gtttccagcagatctgctatagaggatttacttttttctaaagtaaagttatctgatgtcggtttcgttgaggcttataataattgtact------ggaggtgcc---------gaaattagggacctcatttgtgtgcaaagttataatggtatcaaagtgttgcctccactgctctcagtaaatcagatcagtggatacactttggctgccacctctgctagtctgtttcctccttggtca------------gcagcagcaggtgtaccattttatttaaatgttcagtatcgtattaatgggattggtgttaccatggatgtgttaagtcaaaatcaaaagcttattgctaatgcatttaacaatgctcttgatgatattcaggaagggtttgatgctaccaattctgctttagttaaaattcaagctgttgttaatgcaaatgctgaagctcttaataacttattgcaacaactctctaatagatttggtgctataagttcttctttacaagaaattctatctagactggatgctcttgaagcgcaagctcagatagacagacttattaatgggcgtcttaccgctcttaatgcttatgtttctcaacagcttagtgattctacactagtaaaatttagtgcagcacaagctatggagaaggttaatgaatgtgtcaaaagccaatcatctaggataaatttttgtggtaatggtaatcatattatatcattagtgcagaatgctccatatggtttgtattttatccactttagctatgtccctactaagtatgtcactgcgaaggttagtcccggtctgtgcattgctggtgat------agaggtatagcccctaagagtggttattttgttaatgtaaataat------------------------------acttggatgttcactggtagtggttattactaccctgaacccataact---ggaaataatgttgttgttatgagtacctgtgctgttaactatactaaagcgccggatgtaatgctgaacatttcaaca------cccaacctccatgattttaaggaagagttggatcaatggtttaaaaaccaaacatcagtggcaccagatttgtca------cttgattat------ataaatgttacattcttggacctacaagatgaaatgaataggttacaggaggcaataaaagttttaaatcagagctacatcaatctcaaggacattggtacatatgagtattatgtaaaatggccttggtatgtatggcttttaattggctttgctggtgtagctatgcttgttttactattcttcatatgctgttgtacaggatgtgggactagttgttttaag---------atatgtggtggttgt------tgtgatgattatactgga---caccaggagttagtaatt---------aaaacatcacatgacgac---------taa
>AB671299_Equine_Japan_2004-12-
atg------------gtctta------ttacttttattcttcctacctacc------------gcttttgct---gtt------------------------------gtaggagacgtaaaatgtact------------------------actata---ggtgttaacgatgttaatactggtgcacctgttataagtactgagactgttgatgttactaacggtcttggcact---tattatgtgcttgatcgtgtttatttaaataccacattgttgctcaatggctattatcccacttctggtgccaattatcgcaatttggcacttaaagcttctgaa---------------------ttattgagcaccttatggtataagccaccctttttgtcc---------------------gagtttaatgatggtgttttcgctaaggtcaagaataccaaagtaact------------------------------aaa---aatggcatt---------gtctatagtgagttccccacaatggttattggtactacatttgttaatacctct------------------------------tatactgttgttgtgcaa---cctaggactaccgttgttaat------------tctaaattacaaggtcttttggagattactatttgt---------------------------------------------------caatattctatgtgtgaataccctaatactgtttgcaacagtggtatt---gggtcaccacgcaaagagttgtgg------------------cattatgag---aaggctgtggcctcctgttta------tatcggcgcaat---tttacgtacgatgttaattctgattggctt---------------------tattttcatttttaccaacagggtggtactttttatgcttattatacagat------------------------------------------agtggc------------tttatt---------------accactttcttgtttaatatttaccttggtacaagtttatcgcattactatgtgatgcctctatcttgtagtggt---------------------------------------------------------------aagttagaactgcaatattgggttacaccactcactattagacagtttttgttggcatttaatcaggatggcattatttataatgcagttgattgtgccagtgattacatgagtgagattaagtgtaatacccaaaatgtgaaacctagtacaggtgtttatgatttaactggttacactgttcaacctatagctgatgtgtaccggcgtattcctaatttaccagat---tgt------aatatggaggattggcttagtgctcctactgttgcatctcctcttaattgggagcgtaggacgttctctaattgtaattttaatatgagcagcctgatgagt---tttattcaggctgactcgttttcttgttctaatattgatgctgctaaattgtatggtacgtgttttggcagtgttactattgataaatttgctatacctaatagcaggaaggttgacttgcaattaggtaatttgggttatttacaatcctttaattatagaatagataccacagctactagctgtcaattatattatagtttg---ggtgctgataatgtcact---------gtcactcgatctaatccttctgcctggaataggcggtatggtttt------------aatgatacaatg---------------------------------------------tttaagcctcagcctgca---------ggtttttttact------aaccatgatgtggtttattcaaaacagtgctttaaggttcctaacacatattgcccttgt---------------------aagaatagtggtgcaacctgtgtaggtaatggtgtttctgctggagtcagtggtactaccactggctctggcacttgtcctgtaggcacatcttatcgcacttgtttt------------------------------aatcctatacaatgtgcatgcacttgtgatcctgagcctattaac------------------gcaattttaacctctggccctcgt---------gcttgtcctcaagtcaagtctcttgttggtcttggagag------cattgctcaggtttaggcatacatgaagacttttgcggaggctca---------------------cct---------tgttcttgtccagccaat------------------------------------------gcctttatggcttggtctgtagattcttgtttacaagatggacgctgcaatattttttccaatttaattttaaatggtgttaatagtggtgctacttgttctactgatttacaacggtcc---aatactgagatc------gttgttggtgtttgtgttaaatatgacttgtacggtattacaggtcaaggcatttttattgaggttaatgccacttattataatagttggcagaacctcctttatgactctaatggtaacctctatggttttagggattaccttactaatagaacttttatgattcgtagttgttatagtggtagagtttcagcc---------gcctaccattctgatgcatctgagccagctcttttgtatcgtaatttaaaatgcaactacgtttttaacaatactattgctagagagggcaaccctatt------------------------------------------------aactat---tttgatagttatttaggttgcattgttaatgctgataatagcacttctagtgtagtggatact------tgcgttttaaccatgggaagtggttattgtgttgattat---------------tcc---actgcacgtcgt------------cagcgt---aggtta------------ccttctaccggataccgtctcaccaatttt---------gagccattcaatgttagattggtgaatgatagtgtagaacctgttggtggtttgtatgaaattcagatcccttcagagtttactataggtaattttgaggagtttattcaaactaactcccctaaggttactattgattgtgcggcatttgtttgtggtgactatgctgcttgtagagaacagttggttgagtatggcagtttttgtgataacatcaatgctatactcacagaagtaaatgacctacttgatacaacccagtttcaggtagctaatagtttaatgaatggtgtcactctaagctctagg---cttaagactggcataaattttaatgtagatgatattaatttttcttctgttttgggttgtgtaggcagtgattgc---aatact---------------------gtctcaagtagatctgctatagaggacttacttttcaataaagtaaggttgtctgatgttggctttgtagaggcttataataattgtaca------ggaggtgcc---------gaaattagggatctcctttgtgtacaaacttttaatggaattaaagttttaccacctgttttgtctgaaaatcagattagtggttacactttggctgcaacatctgctagtctatttccaccatggact------------gcggctgcaggtattcctttttatttaaatgtccagtatcgtataaatggactcggtgtaactatggatgtactgagccaaaatcagaaaatgattgctaatgcatttaacaatgcccttggtgctattcagaatgggtttgatgctaccaattctgctttagtcaagattcaggctgttgttaatgctaatgctgaagcattaaataacttattacagcaactttctaatagatttggtgccataagttcgtctttgcaagaaattctatctcgtcttgatgctcttgaagcgcaagctcagatagaccggttgattaatggcagattaactgcattaaatgcttatgtttctcagcagcttagtgacactactcttgttaagtttagtgcttcacaggcgattgagaaagttaatgaatgtgttaagagtcaatcccttagagtcaatttctgtggtaatggtaaccatattatatcattagtgcagaatgctccatatggtttgtattttatccactttaactatgtccctattaaatatgtcacagcgaaggtcagtcccggtctgtgcattgctggtgat------agaggtattgctcctaagagcggctattttgttaatgtaaataat------------------------------atgtggatgtttactggtagtggttattactaccctgaacctataact---gaaaataatgttgttgttatgagtacctgtgctgtcaattatactaaagcaccggatgtaatgttgaacatttctata------cccaaccttcctgattttaaggaagagttggatcaatggtttaaaaatcaaacttcagtggcaccagatttgtca------ctcgattat------ataaatgttacattcttgaacctacaagctgaaatgaataggttacaggagtcaataaaagttttaaatcagagctacatcaatctcaaggacattggtacatatgaatattatgtaaagtggccttggtatgtatggcttttaatcggccttgcgggtgtagctatgcttgttttactattttttatttgctgttgtacaggatgtgggactagctgttttaag---------aaatgtggtggttgt------tgtgatgattatactgga---catcaagagctagttatt---------aaaacttcacatgacgat---------taa
>AF391541_Bovine_USA_1998--
atg------------tttttg------atacttttaatttccttaccaacg------------gcttttgct---gtt------------------------------ataggagatttaaagtgtact------------------------acagtt---tccattaatgatgttgacactggtgttccttctattagcactgatactgtcgatgttactaatggtttaggtact---tattatgttttagatcgtgtgtatttaaatactacgttgttgcttaatggttactaccctacttcaggttctacatatcgtaatatggcactgaagggaacttta---------------------ctattgagcacactgtggtttaaaccaccttttctttct---------------------gattttactaatggtatttttgctaaggtcaaaaataccaaggttatt------------------------------aaa---gatggtgta---------atgtatagtgagtttcctgctataactataggtagtacttttgtaaatacatct------------------------------tatagtgtggtagtacaa---ccacatactaccattttgggt------------aataaattacaaggtttcttagagatctctgtttgc---------------------------------------------------cagtatactatgtgcgagtacccaaatacgatttgtaatcctaatctg---ggtaatcaacgcgtagaactatgg------------------cattgggat---acaggtgttgtttcctgttta------tataagcgtaat---ttcacatacgatgtgaatgctgattatttg---------------------tatttccatttttatcaagaaggtggtactttttatgcatattttacagac------------------------------------------actggt------------gttgtt---------------actaagtttctgtttaatgtttatttaggcacggtgctctcacattattatgtcatgcctttgacttgtaatagt---------------------------------------------------------------gctctgactttagaatattgggttacacccctcacttctaaacaatatctactagctttcaatcaagatggtgttatttttaatgctgttgattgtaagagtgattttatgagtgagattaagtgtaaaacactatctatagcaccatctactggtgtttatgaattaaacggttacactgttcagccaattgcagatgtttaccgacgtatacctaatcttcccgat---tgc------aatattgaggcttggcttaatgataagtcggtgccctctccattaaattgggaacgtaagaccttttcaaattgtaattttaatatgagcagcctgatgtct---tttattcaggcatactcatttacttgtaataatattgatgctgctaagatatatggtatgtgtttttccagcataactatagataagtttgcaatacccaatggtaggaaggttgacctacaattgggtaatttgggctatttgcagtcttttaattatagaattgatactactgctacaagttgtcagttgtattataattta---cctgctgctaatgtttct---------gttagcaggtttaatccttctacttggaataggagatttggtttt---------acagaacaatctgtt---------------------------------------------tttaagcctcaacctgca---------ggtgtttttact------gatcatgatgttgtttatgcacaacattgttttaaagcttccacaaatttctgtccgtgt---------------------aaattggatgggtctttgtgtgtaggtaatggtcctggtatagatgctggttataaaactagtggcataggcacttgtcctgcaggtactaattatttaacttgccat------------------------------aatgctgcccaatgtgattgtttgtgcaccccagaccccattaca------------------tctaaagctaca---gggccttac---------aagtgcccccaaactaaatatttagttggcataggtgag------cactgttcgggtcttgctattaaaagtgatcattgtggaggtaat---------------------cct---------tgtacttgccaaccacaa------------------------------------------gcatttttgggttggtctgttgactcttgtttacaaggggataggtgtaatatttttgctaattttattttgcatgatgttaatagtggtactacttgttctactgatttacaaaaatca---aacacagacata------attcttggtgtttgtgttaattatgatctttatggtattactggccaaggtatttttgttgaggttaatgcgacttattataatagttggcagaaccttttatatgattctaatggtaatctctatggttttagagactacttaacaaatagaacttttatgattcgtagttgctatagtggtcgtgtttcagcg---------gcctttcatgctaactcttccgaaccagcattgctatttcggaatatcaaatgcaattacgtttttaataacactctttcacgacagctgcaacctatt------------------------------------------------aactat---tttgatagctatcttggttgtgttgtcaatgctgataatagtacttctagtgttgttcaaaca------tgtgatctcacagtaggtagtggttactgtgtggattac---------------tct---acaaaaagacga------------agtcgt---agatcg------------attaccactggttatcggtttactaatttt---------gagccatttactgttaattcagtaaatgatagtttagaacctgtaggtggtttgtatgaaattcaaataccttcagagtttactataggtaatatggaggagtttattcaaacaagctctcctaaagttactattgattgttctgcttttgtctgtggtgattatgcagcatgtaaatcacagttggttgaatatggtagcttctgtgacaatattaatgctatactcacagaagtaaatgaactacttgacactacacagttgcaagtagctaatagtttaatgaatggtgtcactcttagcactaag---cttaaagatggcgttaatttcaatgtagacgacatcaatttttcccctgtattaggttgtttaggaagcgattgc---aataaa---------------------gtttccagtagatctgctatagaggacttacttttttctaaagtaaagttatctgatgtcggtttcgttgaggcttataataattgtact------ggaggtgcc---------gaaattagggacctcatttgtgtgcaaagttataatggtatcaaggtgttgcctccactgctctcggaaaatcagatcagtggatacactttggctgccacttctgctagcctgtttcctccatggtca------------gcagcagcaggtgtaccattctatttaaacgttcagtatcgtattaatggtattggtgttaccatggatgtgttaagtcaaaatcaaaagcttattgctaatgcatttaacaatgctcttggtgctattcaggaagggtttgatgctaccaattctgctttagttaaaattcaagctgttgttaatgcaaatgctgaagctcttaataacttattgcaacaactctctaatagatttggtgctataagttcttctttacaagaaattctatctagactggatgctcttgaagcgcaagctcagatagacagacttattaatgggcgtcttaccgctcttaatgcttatgtttctcaacagcttagtgactctacactagtaaagtttagtgcagcacaagctatggagaaggttaatgaatgtgtcaaaagccaatcatctaggataaatttttgtggtaatggtaatcatattatatcattagtgcagaatgctccatatggtttgtattttatccactttagctatgtccctactaagtatgtcactgcgaaggttagtcccggcctgtgcattgctggtgat------agaggtatagcccctaagagtggttattttgttaatgtaaataat------------------------------acttggatgttcactggtagtggttattactaccctgaacctataact---ggaaataatgttgttgttatgagtacctgtgctgttaattatactaaagcgccggatgtaatgctgaacatttcaaca------cccaacctcccttattttaaggaagagttggatcaatggtttaaaaaccaaacatcagtggcaccagatttgtca------cttgattat------ataaatgttacattcttggacctacaagatgaaatgaataggttacaggaggcaataaaagttttaaatcagagctacatcaatctcaaggacattggtacatatgagtattatgtaaaatggccttggtatgtatggcttttaattggctttgctggtgtagctatgcttgttttactattcttcatatgctgttgtacaggatgtgggactagttgttttaag---------aaatgtggtggttgt------tgtgatgattatactgga---caccaggagttagtaatt---------aaaacatcacatgaagac---------taa
>AF391542_Bovine_USA_1998--
atg------------tttttg------atacttttaatttccttaccaacg------------gcttttgct---gtt------------------------------ataggagatttaaagtgtact------------------------acagtt---tccattaatgatgttgacactggtgttccttctattagcactgatactgtcgatgttactaaaggtttaggtact---tattatgttttagatcgtgtgtatttaaatactacgttgttgcttaatggttattaccctacttcaggttctacatatcgtaatatggcactgaagggaacttta---------------------ctattgagcacactgtggtttaaaccaccttttctttct---------------------gattttactaatggtatttttgctaaggtcaaaaataccaaggttatt------------------------------aaa---gatggtgta---------atgtatagtgagtttcctgctataactataggtagtacttttgtaaatacatcc------------------------------tatagtgtggtagtacaa---ccacatactaccattttgggt------------aataaattacaaggtttcttagagatctctgtttgc---------------------------------------------------cagtatactatgtgcgagtacccaaatacgatttgtaatcctaatctg---ggtaatcgacgcgtagaactatgg------------------cattgggat---acaggtgttgtttcctgttta------tataagcgtaat---ttcacatatgatgtgaatgctgattatttg---------------------tatttccatttttatcaagaaggtggtactttttatgcatattttacagac------------------------------------------actggt------------gtcgtt---------------actaagtttctgtttaatgtttatttaggcacggtgctctcacattattatgtcatgcctttgacttgtaatagt---------------------------------------------------------------gctctgactttagaatattgggttacacccctcacttctaaacaatatctactagctttcaatcaagatggtgttatttttaatgctgttgattgtaagagtgattttatgagtgagattaagtgtaaaacactatctatagcaccatctactggtgtttatgaattaaacggttacactgttcagccaattgcagatgtttaccgacgtatacctaatcttcccgat---tgc------aatattgaggcttggcttaatgataagtcggtgccctctccattaaattgggaacgtaagactttttcaaattgtaattttaatatgagcagcctgatgtct---tttattcaggcagactcatttacttgtaataatattgatgctgctaagatatatggtatgtgtttttccagcataactatagataagtttgcaatacccaatggtaggaaggttgacctacaattgggtaatttgggttatttgcagtcttttaactatagaattgatactactgctacaagttgtcagttgtattataattta---cctgctgctaatgtttct---------gttagcaggtttaatccttctacttggaataggagatttggtttt---------acagaacaatctgtt---------------------------------------------tttaagcctcaacctgca---------ggtgtttttact------gatcatgatgttgtttatgcacaacattgttttaaagctcccacaaatttctgtccgtgt---------------------aaattggatgggtctttgtgtgtaggtaatggtcctggtatagatgctggttataaaactagtggcataggcacttgtcctgcaggtactaattatttaacttgccat------------------------------aatgctgcccaatgtgattgtttgtgcactccagaccccattaca------------------tctaaagctaca---gggccttac---------aagtgcccccaaactaaatatttagttggcataggtgag------cactgttcgggtcttgctattaaaagtgatcattgtggaggtaac---------------------cct---------tgtacttgccaaccacaa------------------------------------------gcatttttggggtggtctgttgactcttgtttacaaggggataggtgtaatatttttgctaatttcattttgcatgatgttaatagtggtactacttgttctactgatttacaaaaatca---aacacagacata------attcttggtgtttgtgttaattatgatctttatggtattactggccaaggtatctttgttgaggttaatgcgacttattataatagttggcagaaccttttatatgattctaatggtaatctctatggttttagagactacttaacaaatagaacttttatgattcgtagttgctatagtggtcgtgtttcagcg---------gcctttcatgctaactcttccgaaccagcattgctatttcggaatattaaatgcaattacgtttttaataatactctttcacgacagctgcaacctatt------------------------------------------------aactat---tttgatagctatcttggttgtgttgtcaatgctgataatagtacttctagtgttgttcaaaca------tgtgatctcacagtaggtagtggttactgtgtggattac---------------tct---acaaaaagacga------------agtcgt---agatcg------------attaccactggttatcggtttactaatttt---------gagccatttactgttaattcagtaaatgatagcttagaacctgtaggtggtttgtacgaaattcaaataccttcagagtttactataggtaatatggaggagtttattcaaacaagctctcctaaagttactattgattgttctgcttttgtctgtggtgattatgcagcatgtaaatcacagttggttgaatatggtagcttctgtgacaatattaatgctatactcacagaagtaaatgaactacttgacactacacagttgcaagtagctaatagtttaatgaatggtgtcactcttagcactaag---cttaaagatggcgttaatttcaatgtagacgacatcaatttttcccctgtattaggttgtttaggaagcgattgt---aataaa---------------------gtttccagtagatctgctatagaggacttacttttttctaaagtaaagttatctgatgtcggtttcgttgaggcttataataattgtact------ggaggtgcc---------gaaattagggacctcatttgtgtgcaaagttataatggtatcaaggtgttgcctccactgctctcagaaaatcagatcagtggatacactttggctgccacctctgctagcctgtttcctccatggtca------------gcagcagcaggtgtaccattctatttaaatgttcagtatcgtattaatggtattggtgttaccatggatgtgctaagtcaaaatcaaaagcttattgctaatgcatttaacaatgctcttggtgctattcaggaagggtttgatgctaccaattctgctttagttaaaattcaagctgttgttaatgcaaatgctgaaactcttaataacttattgcaacaactctctaatagatttggtgctataagttcttctttacaagaaattctatctagactggatgctcttgaagcgcaagctcagatagacagacttattaatgggcgtcttaccgctcttaatgcttatgtttctcaacagcttagtgactctacactagtaaagtttagtgcagcacaagctatggagaaggttaatgaatgtgtcaaaagccaatcatctaggataaatttttgtggtaatggtaatcatattatatcattagtgcagaatgctccatatggtttgtattttatccactttagctatgtccctactaagtatgtcactgcgaaggttagtcccggtctgtgcattgctggtggt------agaggtatagcccctaagagtggttattttgttaatgtaaataac------------------------------acttggatgttcactggtagtggttattactaccctgaacctataact---ggaaataatgttgttgttatgagtacctgtgctgttaattatactaaagcgccggatgtaatgctgaacatttcaaca------cccaacctccctgattttaaggaagagttggatcaatggtttaaaaaccaaacttcagtggcaccagatttgtca------cttgattat------ataaatgttacattcttggacctacaagatgaaatgaataggttacaggaggcaataaaagttttaaatcagagctacatcaatctcaaggacattggtacatatgagtattatgtaaaatggccttggtatgtatggcttttaattggctttgctggtgtagctatgcttgttttactattcttcatatgctgttgtacaggatgtgggactagttgttttaag---------aaatgtggtggttgt------tgtgatgattatactgga---caccaggagttagtaatt---------aaaacatcacatgaagat---------taa
>AY316300_Equine_USA_1998--/1999--
atg------------gtttta------ttacttttatttttcctacctggt------------gcttttgct---gtt------------------------------gtaggagatgtaaaatgtact------------------------actaca---ggtgttaacaattttaattctggtgcacctgttataagtactgagactgttgatgttactaacggtcttggcact---tattatgtgcttgatcgtgtttatttaaataccacattgttgctcaatggctattatcccacctctggtgccaattatcgcaatttggcacttaaagcttctgga---------------------ttattgagcaccttatggtataagccaccctttttgtcc---------------------gagtttaatgatggtgtttttgctaaggtcaagaataccaaagtaact------------------------------aaa---aatggcatt---------gtctatagtgagttccccacaatggctattggtactacatttgttaatacctct------------------------------tatactgttgttgtgcaa---cctaggactaccgttgttaat------------tctaaattacaaggtcttttggagattactatttgt---------------------------------------------------caatattctatgtgcgaataccctaacactgtttgcaacagtggtatt---gggtcaccacgcaaagagttgtgg------------------cattatgag---aaggctgtggcctcctgttta------tatcggcgtaat---tttacgtacgatgttaattctgattggctt---------------------tattttcatttttaccaacagggtggtactttttatgcttattatacagat------------------------------------------agtggt------------tttatt---------------accactttcttgtttaatatttaccttggtacaagtttatcgcattactatgtgatgcctttatcttgtagtggt---------------------------------------------------------------aagttagacctgcaatattgggttacaccactcactaatagacagtttttgttggtatttaatcaggatggcattatttataatgcagttgattgtgccagtgattacatgagtgagattaagtgtaatacccaaaatgtgaaacctagtacaggtgtttatgatttaactggttacactgttcaacctatagctgatgtgtaccggcgtattcctaatttaccagat---tgt------aatatggaggattggcttagtgctcctactgttgcatctcctcttaattgggagcgtaggacgttctctaattgtaattttaatatgagcagcctgatgagt---tttattcaggctgactcgttttcttgttccaatattgatgctgctaaattgtatggtatgtgttttggcagtgttactattgataaatttgctatacctaatagcaggaaggttgacttgcaattaggtaatttgggttatttacagtcctttaattatagaatagataccacagctactagctgtcaattatattatagtttg---ggtgctgataatgttact---------gttacccgatctaatccttctgcctggaataggcggtatggtttt------------aatgatacaatg---------------------------------------------tttaagcctcagcctgca---------ggtttttttact------aaccatgatgtggtttattcaaaacagtgctttaaggttcctaacacatattgcccttgt---------------------aagaacaatggtgcaacctgtgtaggcaatggtatttctgctggagtcagtggtactaccactggctctggcacttgtcctgtaggtacatcttatcgcacttgtttt------------------------------aatcctatacaatgtgcatgcacttgtgatcctgagcctattaat------------------gcaattttaacctctggccctcgt---------gcttgtcctcaagtcaagtctcttgttggtcttggagag------cattgctcaggtttaggcatacatgaagatttttgcggaggctca---------------------cct---------tgttcttgtccagccaat------------------------------------------gcctttatggcttggtctgcagattcttgtttacaagatggacgctgcaatattttttccaatttaattttaaatggtgttaatagtggtgctacttgttctactgatttacaacggtcc---aatactgagatc------gttgttggtgtttgtgttaaatatgacttgtacggtattacaggtcaaggcatttttattgaggttaatgccacttattataatagttggcagaacctcctttatgactctaatggtaatctctatggttttagggattaccttactaatagaacttttatgattcgtagttgttatagtggtagagtttcagcc---------gcttaccactctgatgcatctgagccagctcttttgtatcgtaatttaaaatgcaactacgtttttaataatactattgctagagagggcaaccctatt------------------------------------------------aactat---tttgatagttatttaggttgcattgttaatgctgataatagcacttctagtgtagtggatact------tgcgttttaaccatgggaagtggttattgtgttgattat---------------tcc---actgcacgtcgt------------cagcgt---aggtca------------ccttctactggataccgtctcaccaatttt---------gagccattcaatgttagattggtgaatgatagtgtagaacctgttggtggtttgtatgaaattcagatcccttccgagtttactataggtaattttgaggagttcattcaaactaactcccctaaggttactattgattgtgcggcatttgttcgtggtgactatgctgcttgtagagaacagttggttgagtatggcagtttttgtgataacatcaatgctatactcacagaagtaaatgacctacttgatactacccagtttcaggtagctaatagtttaatgaatggtgtcactctaagctctagg---cttaagactggcataaattttaatgtagatgatattaatttttcttctgttttgggttgtgtaggcagtgattgt---aatact---------------------gtctcaagtagatccgctatagaggacttacttttcaataaagtaaggttgtctgatgttggctttgtagaggcttataataattgtaca------ggaggtgcc---------gaaattagggatctcctttgtgtacaaacttttaatggaattaaagttttaccacctgttttgtctgaaaatcagattagtggttatactttggctgcaacgtctgctagtctctttccaccatggact------------gcggctgcaggtattcctttttatttaaatgttcagtatcgtataaatggactcggtgtaactatggatgtactgagccaaaaccagaaaatgattgctaatgcatttaacaatgcccttggtgctattcagaatgggtttgatgctaccaattctgctttagtcaagattcaggctgttgttaatgctaatgcagaagcattaaataacttattacagcaactttctaatagatttggtgccataagttcgtctttgcaagaaattctatctcgtcttgatgctcttgaagcgcaagctcagatagaccggttgattaatggcagattaactgcattaaatgcttatgtttcgcagcagcttagtgacactactcttgttaagtttagtgcttcacaggcgattgagaaagttaatgaatgtgttaagagtcaatcccttagagttaatttctgtggtaatggtaatcatattatatcattagtgcagaatgctccatatggtttgtattttatccactttaattatgttcctactaagtatgttacagcgaaggttagtcccggtttgtgcattgctggtgat------aaaggtatagctcctaagagcggctattttgttaatgtaaataat------------------------------atttggatgtttactggtagtggttattactaccctgaacctataact---gaaaataatgttgttgttatgagtacctgcgctgttaattatactaaagcaccggatgtaatgttgaacatttctata------cccaaccttcctgactttaaggaagagttggatcaatggtttaaaaatcaaacttcagtggcaccagatttgtca------ctcgattat------ataaatgttacattcttgaacctacaagatgaaatgaataggttacaggagtcaataaaagttttaaatcagagctacatcaatctcaaggacattggtacatatgaatattacgtaaagtggccttggtatgtatggcttttaatcggccttgctggtgtagctatgcttgttttactattttttatttgctgctgtacaggatgtgggactagctgttttaag---------aaatgtggtggttgt------tgtgatgattatactgga---catcaagagctagttatt---------aaaacctcacatgacgat---------taa
>DQ811784_Bovine_UNKWN_1983--
atg------------tttttg------atacttttaatttccttaccaacg------------gcttttgct---gtt------------------------------ataggagatttaaagtgtact------------------------acagtt---tccattaatgatgttgacactggtgttccttctattagcactgatactgtcgatgttactaatggtttaggtact---tattatgttttagatcgtgtgtatttaaatactacgttgttgcttaatggttactaccctacttcaggttctacatatcgtaatatggcactgaagggaacttta---------------------ctattgagcacactatggtttaaaccaccttttctttct---------------------gattttactaatggtatttttgctaaggtcaaaaataccaaggttatt------------------------------aaa---aatggtgta---------atgtatagtgagtttcctgctataactataggtagtacttttgtaaatacatcc------------------------------tatagtgtggtagtacaa---ccacatactaccaatttggat------------aataaattacaaggtctcttagagatctctgtttgc---------------------------------------------------cagtatactatgtgcgagtacccaaatacgatttgtcatcctactctg---ggtaatcaacgcgtagaactatgg------------------cattgggat---acaggtgttgtttcctgttta------tataagcgtaat---ttcacatatgatgtgaatgctgattacttg---------------------tatttccatttttatcaagaaggtggtactttttatgcatattttacagac------------------------------------------actggt------------gttgtt---------------actaagtttctgtttaatgtttatttaggcacggtgctttcacattattatgtcatgcctttgacttgtgatagt---------------------------------------------------------------gctatgactttagaatattgggttacacccctcacttctaaacaatatctactagctttcaatcaagatggtgttatttttaatgctgttgattgtaagagtgattttatgagtgagattaagtgtaaaacactatctatagcaccatctactggtgtttatgaattaaacggttacactgttcagccaattgcagatgtttaccgacgtatacctaatcttcccgat---tgt------aatattgaggcttggcttaatgataagtcggtgccctctccattaaattgggaacgtaagaccttttcaaattgtaattttaatatgagcagcctgatgtct---tttattcaggcagactcatttacttgtaataatattgatgctgctaagatatatggtatgtgtttttccagcataactatagataagtttgctatacccaatggtaggaaggttgacctacaattgggtaatttgggctatttgcagtcttttaattatagaattgatactactgctacaagttgtcagttgtattataattta---cctgctgctaatgtttct---------gttagcaggtttaatccttctacttggaataggagatttggtttt---------acagaacaatctgtt---------------------------------------------tttaagcctcaacctgca---------ggtgtttttact------gctcatgatgttgtttatgcacaacattgttttaaagctcccacaaatttctgtccgtgt---------------------aaattggatgggtctttgtgtgtaggtaatggtcctggtatagatgctggttataaaactagtggcataggcacttgtcctgcaggtactaattatttaacttgccat------------------------------aatgctgcccaatgtgattgtttgtgcactccagaccccatttca------------------tctaaagctaca---gggccttac---------aagtgcccccaaactaaatatttagttggcataggtgag------cactgttcgggtcttgctattaaaagtgattattgtggaggtaat---------------------cct---------tgtacttgccaaccacaa------------------------------------------gcatttttgggttggtctgttgactcttgtttacaaggggataggtgtaatatttttgctaattttattttgcatgatgttaatagtggtactacttgttctactgatttacaaaaatca---aacacagacata------attcttggtgtttgtgttaattatgatctttatggtattactggccaaggtatttttgttgaggttaatgcgacttattataatagttggcagaaccttttatatgattctaatggtaatctctatggttttagagactacttaacaaatagaacttttatgattcgtagttgctatagcggtcgtgtttcagcg---------gcctttcatgctaactcttccgaaccagcattgctatttcggaatattaaatgcaattacgtttttaataatactctttcacgacagctgcaacctatt------------------------------------------------aactat---tttgatagctatcttggttgtgttgtcaatgctgataatagtacttctagtgttgttcaaaca------tgtgatctcacagtaggtagtggttactgtgtggattac---------------tct---acaaaaagacga------------agtcgt---agatcg------------attaccactggttatcggtttactaatttt---------gagccatttactgttaattcagtaaatgatagtttacaacctgtaggtggtttgtatgaaattcaaataccttcagagtttactataggtaatatggaggagtttattcaaacaagctctcctaaagttactattgattgttctgcttttgtctgtggtgattatgcagcatgtaaatcacagttggttgaatatggtagcttctgtgacaatattaatgctatactcacagaagtaaatgaattacttgacactacacagttgcaagtagctaatagtttaatgaatggtgtcactcttagcactaag---cttaaagatggcgttaatttcaatgtagacgacatcaatttttcccctgtattaggttgtttaggaagcgattgc---aataaa---------------------gtttccagtagatctgctatagaggacttacttttttctaaagtaaagttatctgatgtcggtttcgttgaggcttataataattgtact------ggaggtgcc---------gaaattagggacctcatttgtgtgcaaagttataatggtatcaaggtgttgcctccactgctctcagaaaatcagatcagtggatacactttggctgccacctctgctagtctgtttcctccttggtca------------gcagcagcaggtgtaccattttatttaaatgttcagtatcgtattaatgggattggtgttaccatggatgtgctaagtcaaaatcaaaagcttattgctaatgcatttaacaatgctcttggtgctattcaggaagggtttgatgctaccaattctgctttagttaaaattcaagctgttgttaatgcaaatgctgaagctcttaataacttattgcaacaactctctaataggtttggtgctataagctcttctttacaagaaattctatctagactggatgctcttgaagcgcaagctcagatagacagacttattaatgggcgtcttaccgctcttaatgcttatgtttctcaacagcttagtgattctacactagtaaaatttagtgcagcacaagctatggagaaggttaatgaatgtgtcaaaagccaatcatctaggataaatttttgtggtaatggtaatcatattatatcattagtgcagaatgctccatatggtttgtattttatccactttagctatgtccctactaagtatgtcactgcgaaggttagtcccggtctgtgcattgctggtgat------agaggtatagcccctaagagtggttattttgttaatgtaaataat------------------------------acttggatgttcactggtagtggttattactaccctgaacctataact---ggaaataatgttgttgttatgagtacctgtgctgttaactatactaaagcgccggatgtaatgctgaacatttcaaca------cccaacctccctgattttaaggaagagttggatcaatggtttaaaaaccaaacatcagtggcaccacatttgtca------cttgattat------ataaatgttacattcttggacctacaagatgaaatgaataggttacaggaggcaataaaagttttaaatcagagctacatcaatctcaaggacattggtacttatgagtattatgtaaaatggccttggtatgtatggcttttaattggctttgctggtgtagctatgcttgttttactattcttcatatgctgttgtacaggatgtgggactagttgttttaag---------aaatgtggtggttgt------tgtgatgattatactgga---caccaggagttagtaatt---------aaaacatcacatgacgac---------taa
>DQ915164_Bovine_USA_1998--
atg------------tttttg------atacttttaatttccttaccaact------------gcttttgct---gtt------------------------------ataggagatttaaagtgtact------------------------acagtt---tccattaatgatgttgacactggtgttccttctattagcactgatactgtcgatgttactaatggtttaggtact---tattatgttttagatcgtgtgtatttaaatactacgttgttgcttaatggttattaccctacttcaggttctacatatcgtaatatggcactgaagggaacttta---------------------ctattgagcacactgtggtttaaaccaccttttctttct---------------------gattttactaatggtatttttgctaaggtcaaaaataccaaggttatt------------------------------aaa---gatggtgta---------atgtatagtgagtttcctgctataactataggtagtacttttgtaaatacatcc------------------------------tatagtgtggtagtacaa---ccacatactaccattttgggt------------aataaattacaaggtttcttagagatctctgtttgc---------------------------------------------------cagtatactatgtgcgagtacccaaatacgatttgtaattctaatctg---ggtaatcgacgcgtagaactatgg------------------cattgggat---acaggtgttgtttcctgttta------tataagcgtaat---ttcacatatgatgtgaatgctgattatttg---------------------tatttccatttttatcaagaaggtggtactttttatgcatattttacagac------------------------------------------actggt------------gttgtt---------------actaagtttctgtttaatgtttatttaggcacagtgctctcacattattatgtcatgcctttgacttgtaatagt---------------------------------------------------------------gctctgactttagaatattgggttacacccctcacttctaaacaatatctactagctttcaatcaagatggtgttatttttaatgctgttgattgtaagagtgattttatgagtgagattaagtgtaaaacactatctatagcaccatctactggtgtttatgaactaaacggttacactgttcagccaattgcagatgtttaccgacgtatacctaatcttcccgat---tgc------aatattgaggcttggcttaatgataagtcggtgccctctccattaaattgggaacgtaagaccttttcaaattgtaattttaatatgagcagcctgatgtct---tttattcaggcagactcatttacttgtaataatattgatgctgctaagatatatggtatgtgtttttccagcataactatagataagtttgcaatacccaatggtaggaaggttgacctacaattgggtaatttgggctatttgcagtcttttaattatagaattgatactactgctacaagttgtcagttgtattataattta---cctgctgctaatgtttct---------gttagcaggtttaatccttctacttggaataggagatttggtttt---------acagaacaatctgtt---------------------------------------------tttaagcctcaacctgca---------ggtgtttttact------gatcatgatgttgtttatgcacaacattgttttaaagctcccacaaatttctgtccgtgt---------------------aaattggatgggtctttgtgtgtaggtaatggtcctggtatagatgctggttataaaactagtggcataggcacttgtcctgcaggtactaattatttaacttgccat------------------------------aatgctgcccaatgtaattgtttgtgcactccagaccccattaca------------------tctaaagctaca---gggccttac---------aagtgcccccaaactaaatatttagttggcataggtgag------cactgttcgggtcctgctattaaaagtgattattgtggaggtaat---------------------cct---------tgtacttgccaaccacaa------------------------------------------gcatttttggggtggtctgttgactcttgtttacaaggggataggtgtaatatttttgctaatttcattttgcatgatgttaatagtggtactacttgttctactgatttacaaaaatca---aacacagacata------attcttggtgtttgtgttaattatgatctttatggtattactggccaaggtatctttgttgaggttaatgcgacttattataatagttggcagaaccttttatatgattctaatggtaatctctatggttttagagactacttaacaaatagaacttttatgattcgtagttgctatagtggtcgtgtttcagcg---------gcctttcatgctaactcttccgaaccagcatcgctatttcggaatattaaatgcaattacgtttttaataatactctttcacgacagctgcaacctatt------------------------------------------------aactat---tttgatagctatcttggttgtgttgtcaatgctgataatagtacttctagtgttgttcaaaca------tgtgatctcacagtaggtagtggttactgtgtggattac---------------tct---acaaaaagacga------------agtcgt---agatcg------------attaccactggttatcggtttactaatttt---------gagccatttactgttaattcagtaaatgatagcttagaacctgtaggtggtttgtacgaaattcaaataccttcagagtttactataggtaatatggaggagtttattcaaacaagctctcctaaagttactattgattgttctgcttttgtctgtggtgattatgcagcatgtaaatcacagttggttgaatatggtagcttctgtgacaatattaatgctatactcacagaagtaaatgaactacttgacactacacagttgcaagtagctaatagtttaatgaatggtgtcactcttagcactaag---cttaaagatggcgttaatttcaatgtagacgacatcaatttttcccctgtattaggttgtttaggaagcgattgc---aataaa---------------------gtttccagtagatctgctatagaggacttacttttttctaaagtaaagttatctgatgtcggtttcgttgaggcctataataattgtact------ggaggtgcc---------gaaattagggacctcatttgtgtgcaaagttataatggtatcaaggtgttgcctccactgctctcagataatcagatcagtggatacactttggctgccacctctgctagcctgtttcctccatggtca------------gcagcagcaggtgtaccattctatttaaatgttcagtatcgtattaatggtattggtgttaccatggatgtgctaagtcaaaatcaaaagcttattgctaatgcatttaacaatgctcttggtgctattcaggaagggtttgatgctaccaattctgctttagttaaaattcaagctgttgttaatgcaaatgctgaagctcttaataacttattgcaacaactctctaatagatttggtgctataagttcttctttacaagaaattctatctagactggatgctcttgacgcgcaagctcagatagatagacttattaatgggcgtcttaccgctcttaatgcttatgtttctcaacagcttagtgactctacactagtaaagtttagtgcagcacaagctatggagaaggttaatgaatgtgtcaaaagccaatcatctaggataaatttttgtggtaatggtaatcatattatatcattagtgcagaatgctccatatggtttgtattttatccactttagctatgtccctactaagtatgtcacagcgaaggttagtcccggtctgtgcattgctggtggt------agaggtatagcccctaagagtggttattttgttaatgtaaataac------------------------------acttggatgttcactggtagtggttattactaccctgaacctataact---ggaaataatgttgttgttatgagtacctgtgctgttaattatactaaagcgccggatgtaatgctgaacatttcaaca------cccaacctccctgattttaaggaagagttggatcaatggtttaaaaaccaaacatcagtggcaccagatttgtca------cttgattat------ataaatgttacattcttggacctacaagatgaaatgaataggttacaggaggcaataaaagttttaaatcagagctacatcaatctcaaggacattggtacatatgagtattatgtaaaatggccttggtatgtatggcttttaattggctttgctggtgtagctatgcttgttttactattcttcatatgctgttgtacaggatgtgggactagttgttttaag---------aaatgtggtggttgt------tgtgatgattatactgga---caccaggagttagtaatt---------aaaacatcacatgaagac---------taa
>EU983105_Canine_SKorea_2008-06-
atg------------tttttg------atacttttaatttccttaccaatg------------gcttttgct---gtt------------------------------ataggagatttaaagtgtact------------------------acggtt---tccatcaataatgttgacaccggtgctccttctattagcactgatgttgtcgatgttactaatggtttaggtact---tattatgttttagatcgtgtgtatttaaatactacattgttgcttaatggttattatcctacttcaggttctacatatcgtaatatggcactgaagggaacttta---------------------ctattgagcacactatggtttaaaccaccatttctttct---------------------gattttattgatggtgtttttgctaaggtaaaaaataccaaggttatt------------------------------aaa---gatggtgta---------gtgtatagtgagtttcctgctataactataggtagtgcttttgtaaatacatcc------------------------------tacagtgtggtagtacaa---ccgcatactactaatttagat------------aataaattacaaggtctcttagagatctctgtttgc---------------------------------------------------cagtatactatgtgcgattacccacatacgatgtgtcatcctaatctg---ggtaataaacgcatagaactatgg------------------cattgggat---acaggtgttgtttcctgttta------tataagcgtaat---ttcacatatgatgtgaatgctgattatttg---------------------tatttccatttttatcaagaaggtggtactttttatgcatattttacagac------------------------------------------actggt------------gttgtt---------------actaagtttctgtttcatgtttatttaagcacggtgctttcacattattatgtcatgcctttgacttgtaatagt---------------------------------------------------------------gttatgactttagaatactgggttacacctctcacttttaaacaatatttactcgctttcaatcaagatggtgttatttttaatgctgttgattgtaagagtgattttatgagtgagattaagtgtaaaacactatctatagcaccatctactggtgtttatgaattaaacggttacactgttcagccaattgcagatgtttaccgacgtatacctaatcttcccgat---tgt------aatatagaggcttggcttaatgataagtcggtgccttctccattaaattgggaacgtaagaccttttcaaattgtaattttaatatgagcagcctgatgtct---tttattcaggctgactcgtttacttgtaataatattgatgctgctaacatatacggtatgtgtttttccagcctaactatagataagtttgctatacccaatggtaggaaggttgacctacaaatgggcaatttgggctatttgcagtcttttaactatagaattgatactactgctacaagttgtcagttgtattataattta---cctgctggtaatgtttct---------attagcaggtttaatccttctatttggaataggagatttggtttt---------acagaacaatctgtt---------------------------------------------tttaagcctcaacctgca---------ggtgtttttact------gatcatgatgttgtttatgcacaacattgttttaaagctcccacaaatttctgtccgtgt---------------------aaattgaatgggtctttgtgtgtaggtagtggttctggtatagacgctggttataaaaatagtggtataggcacttgtcctgcaggtactaattatttaacttgttat------------------------------aatgctaaccaatgtgattgtttgtgcactccagaccccatttta------------------tctaaatctaca---gggccttat---------aagtgcccccaaactaaacacttagttggcataggtgag------cactgttcgggtcttgctactaaaagtgattattgtggaggcagt---------------------cct---------tgtacttgccaaccaaaa------------------------------------------gcatttttgggttggtctgtggactcttgtttacaaggggataggtgtaatatttttgctaattttattttgcatggtgttaatagtggtactacttgttctactgatttacaaaaatca---aacacagacata------attcttggtgtttgtgttaattatgatctttatggtatttcaggccaaggtatttttgttgaggttaatgcgacttattataatagttggcagaaccttttatatgattctaatggtaatctctatggttttagggactacttaacaaacagaacttttatgattcgtagttgctatagcggtcgtgtttcagcg---------gcctttcactctaactcttccgaaccagcattgctatttcggaatattaaatgcaattacgtttttaataatactctttcacgacagctgcaacctatt------------------------------------------------aactat---tttgatagttatcttggttgtgttgtcaatgctgataatagtacttctagttctgttcaaaca------tgtgatctcacagtaggtagtggttactgtgtggattac---------------tct---acaaaaagacga------------agtcgt---agatcg------------attaccactggttatcggtttactaatttt---------gagccatttactgttaattcagtaaatgatagtttacaacctgtaggtggtttgtatgaaattcaaataccttcagagtttactataggtaatatggaggagtttattcaaacaagttctcctaaagttactattgattgttctgtttttgtctgtggtgattatgcagcatgtaaatcacagttggttgaatatggtagtttctgtgacaatattaatgctatactcacagaagtaaatgaactacttgacactacacagttgcaagtagctaatagtttaatgaatggtgtcactcttagcactaag---cttaaagatggctttaatttcaatgtagatgacatcaatttttcccctgtattaggttgtttaggaagcgaatgt---aataaa---------------------gtttccagtagatctgctatagaggatttacttttttctaaagtaaagttatctgatgttggtttcgttgatgcttataataattgtact------ggaggtgcc---------gaaattagggacctcatttgtgtgcaaagttataatggtatcaaagtgttgcctccactgctctcagaaagtcagatcagtggatacactgtggctgccacctttgctagtctgtttcctccttggtca------------gcagcagcaggcgtaccattttatttaaatgttcagtatcgtattaatggtattggtgttaccatggatgtgctaagtcaaaatcaaaagcttatttctaatgcatttaacaatgcccttgatgctattcaggatgggtttgatgctactaattctgctttagttaaaattcaagctgttgttaatgcaaatgctgaagctcttaataacttattgcaacaactctctaatagatttggtgctataagtgcttctttacaagaaattctatctagacttgatgctcttgaagcgcaagctcagatagatagacttatcaacgggcgtcttaccgctcttaatgcttatgtttctcaacagcttagtgattctacactagtaaaatttagtgcagcccaagctatggagaaggttaatgaatgtgtcaaaagccaatcatctaggataaatttttgtggtaatggtaatcatattatatcattagtgcagaatgctccatatggtttgtattttatccactttagctatgtccctactaagtatgttactgcgaaggttagtcccggtctgtgcattgcaggtgat------agaggtatagctcctaagagtggttattttgttaatgtaaataac------------------------------acttggatgttcactggtagtggttattactaccctgaacctataact---ggaaataatgttgttgttatgagtacctgtgctgttaactatactaaagcaccggatgtaatgctgaacatttcaaca------cccaacctccctgattttaaggaagagttggatcaacggtttaaaaaccaaacattaatggcaccagatttgtca------cttgattat------ataaatgttacattcttggacctacaagatgaaatgaataggttacaggaggcaataaaagttttaaatcatagctacatcaatctcaaggacattggtacatatgaatattatgtaaaatggccttggtatgtatggcttttaattggccttgctggtgtagctatgcttgttttactattcttcatatgctgttgtacaggatgtgggactagttgttttaag---------aaatgcggtggttgt------tgtgatgattatactgga---catcaggagttagtaatt---------aaaaccttacatgacgac---------taa
>FJ415324_Human_Germany_1988--
atg------------tttttg------atacttttaatttccttaccaatg------------gctctcgct---gtt------------------------------ataggagatttaaagtgtact------------------------acggtt---tccattaatgatgttgacactggtgttccttctattagcactgatactgtcgatgttactaatggtttaggtact---tattatgttttagatcgtgtgtatttaaatactacgttgttgcttaatggttactatcctacttcaggttctacatatcgtaatatggcactgaagggaacttta---------------------ctattgagcacactatggtttaaaccaccttttctttct---------------------gattttactaatggtatttttgctaaggtcaaaaataccaaggttact------------------------------aaa---aatggttta---------atgtatagtgagtttcctgctataactataggtagtacttttgtaaatacatct------------------------------tatagtgtggtagtacaa---ccacatactaccaatttggat------------aataaattacaaggtctcttagagatctctgtttgc---------------------------------------------------cagtatactatgtgcgagtacccaaatacgatttgtcatcctaatctg---ggtaatcgacgcgtagaactatgg------------------cattgggat---acaggtgttgtttcctgttta------tataagcgtaat---ttcacatatgatgtgaatgctgattatttg---------------------tatttccatttttatcaagaaggtggtactttttatgcatattttacagac------------------------------------------actggt------------gttgtt---------------actaagtttctgtttaatgtttatttaggcacggtgctttcacattattatgtcatgcctttgacttgtaatagt---------------------------------------------------------------gctatgtctttagaatattgggttacacctctcacttctaaacaatatctactagctttcaatcaagatggtgttatttttaatgctgttgattgtaagagtgattttatgagtgagattaagtgtaaaacactatctatagcaccatctactggtgtttatgaattaaacggttacactgttcagccaattgcagatgtttaccgacgtatacctaatcttcccgat---tgt------aatatagaggcttggcttaatgataagtcggtgccctctccattaaattgggaacgtaagaccttttcaaattgtaattttaatatgagcagcctgatgtct---tttattcaggcagactcatttacttgtaataatattgatgctgctaagatatatggtatgtgtttttccagcataactatagataagtttgctatacccaatagtaggaaggttgacctacaattgggcaatttgggctatttgcagtcttttaactatagaattgatactactgctacaagttgtcagttgtattataattta---cctgctgctaatgtttct---------gttagcaggtttaatccttctacttggaacaggagatttggtttt---------acagaacaatctgtt---------------------------------------------tttaagcctcaacctgca---------ggtgtttttact------gatcatgatgttgtttatgcacaacattgttttaaagctcccacaaatttctgtccgtgt---------------------aaattggatgggtctttgtgtgtaggtaatggtcctggtatagatgctggttataaaaatagtggtataggcacttgtcctgcaggtactaattatttaacttgccat------------------------------aatgctgcccaatgtaattgtttgtgcactccagaccccattaca------------------tctaaatctaca---gggccttac---------aagtgcccccaaactaaatacttagttggcataggtgag------cactgttcgggtcttgctattaaaagtgatcattgtggaggtaat---------------------cct---------tgtacttgccaaccacaa------------------------------------------gcatttttgggttggtctgttgagtcttgtttacaaggggataggtgtaatatttttgctaattttattttgcatggtgttaatagtggtactacttgttctactgatttacaaaaatca---aacacagacata------attcttggtgtttgtgttaattatgatctttatggtattactggtcaaggtatttttgttgaggttaatgcgacttattataatagttggcagaaccttttatatgattctaatggtaatctctatggttttagagactacttaacaaacagaacttttatgattcgtagttgctatagcggtcgtgtttcagcg---------gcctttcatgctaactcttccgaaccagcattgctatttcggaatattaaatgcaattacgtttttaataatactctttcacgacagctgcaacctatt------------------------------------------------aactat---tttgatagctatcttggttgtgttgtcaatgctgataatagtacttctagtgttgttcaaaca------tgtgatctcacagtaggtagtggttactgtgtggattac---------------tct---acaaaaagacga------------agtcgt---agagcg------------attaccactggttatcggtttactaatttt---------gagccatttactgttaattcagtaaatgatagtttagaacctgtaggtggtttgtatgaaattcaaataccttcagagtttactataggtaacatggaggagtttattcaaacaagctctcctaaagttactattgattgttctgcttttgtctgtggtgattatgcagcatgtaaatcacagttggttgaatatggtagcttctgtgacaatattaatgctatactcacagaagtaaatgaactacttgacactacacagttgcaagtagctaatagtttaatgaatggtgtcactcttagcactaag---cttaaagatggcgtcaatttcaatgtagatgacatcaatttttcccctgtattaggttgtctaggaagcgattgt---aataga---------------------gtttccagtagatctgctatagaggatttacttttttctaaagtaaagttagctgatgtcggtttcgttgaggcttataataattgtact------ggaggtgcc---------gaaattagggacctcatttgtgtgcaaagttataatggtatcaaggtgttgcctccactgctctcagaaaatcagatcagtggatacactttggctgcgacctctgctagtttgtttcctccttggtca------------gcagcagcaggtgtaccattttatttaaatgttcagtatcgtattaatgggattggtgttaccatggatgtgctaagtcaaaatcaaaagcttattgctaatgcatttaacaatgctcttggtgctattcaggaagggtttgatgctaccaattctgctttagttaaaattcaagctgttgttaatgcaaatgctgaagctcttaataacttattgcaacaactctctaatagatttggtgctataagttcttctttacaagaaattctatctagactggatgctcttgaagcgcaagctcagatagatagacttattaacgggcgtcttaccgctcttaatgcttatgtttctcaacagcttagtgactctacactagtaaaatttagtgcagcacaagctatggagaaggttaatgaatgtgtcaaaagccaatcatctaggataaatttttgtggtaatggtaatcatattatatcattagtgcagaatgctccatatggtttgtattttatccactttagctatgtccctactaagtatgtcactgcgaaggttagtcccggtctgtgcattgctggtgat------agaggtatagcccctaagagtggttattttgttaatgtaaataat------------------------------acttggatgttcactggtagtggttattactaccctgaacctataact---ggaaataatgttgttgttatgagtacctgtgctgttaactatactaaagcaccggatgtaatgctgaacatttcaaca------cccaacctccctgattttaaggaagagttggatcaatggtttaaaaaccaaacatcagtggcaccagatttgtca------cttgattat------ataaatgttacattcttggacctacaagaagaaatgaataggttacaggaggcaataaaagttttaaatcatagctacatcaatctcaaggacattggtacatatgagtattatgtaaaatggccttggtatgtatggcttttaattggctttgctggtgtagctatgcttgttttactattcttcatatgctgttgtacaggatgtgggactagttgttctaag---------aaatgtggtggttgt------tgtgatgattatactgga---caccaggagttagtaatt---------aaaacatcacatgacgac---------taa
>FJ425184_Waterbuck_USA_1994-01-01
atg------------tttttg------atacttttaatttccttaccaacg------------gcttttgct---gtt------------------------------ataggagatttaaagtgtact------------------------acagtt---tccattaatgatgttgacactggtgttccttctattagcactgatactgtcgatgttactaatggtttaggtact---tattatgttttagatcgtgtgtatttaaatactacgttgttgcttaatggttactaccctacttcaggttctacatatcgtaatatggcactgaagggaacttta---------------------ctattgagcacactatggtttaaaccaccttttctttct---------------------gattttactaatggtatttttgctaaggtcaaaaataccaaggttatt------------------------------aaa---gatggtgta---------atgtatagtgagtttcctgctataactataggtagtacttttgtaaatacatcc------------------------------tatagtgtggtagtacaa---ccacatactactaatttggat------------aataaattacaaggtttcttagagatctctgtttgc---------------------------------------------------cagtatactatgtgcgagtacccaaatacgatttgtaatcctaatctg---ggtaaccaacgcgtagaattatgg------------------cattgggat---acaggtgttgtttcctgttta------tataagcgtaat---ttcacatatgatgtgaatgctgattatttg---------------------tattttcatttttatcaagaaggtggtactttttatgcatattttacagac------------------------------------------actggt------------gttgtt---------------actaagtttctgtttaatgtttatttaggcacggtgctctcacattattatgtcatgcctttgacttgtaatagt---------------------------------------------------------------gctctgactttagaatattgggttacacccctcacttctaaacaatatctactagctttcaatcaagacggtgttatttttaatgctgttgattgtaagagtgattttatgagtgagattaagtgtaaaacactatctatagcaccatctactggtgtttatgaattaaacggttacactgttcagccaattgcagatgtttaccgacgtatacctaatcttcccgat---tgc------aatattgaggcttggcttaatgataagtcggtgccctctccattaaattgggaacgtaagaccttttcaaattgtaattttaatatgagcagcctgatgtct---tttattcaggcagactcatttacttgtaataatattgatgctgctaagatatatggtatgtgtttttccagcataactatagataagtttgcaatacccaatggtaggaaggttgacctacaattgggtaatttgggcgatttgcagtcttttaactatagaattgatactactgctacaagttgtcagttgtattataattta---cctgctgttaatgtttct---------gttagcaggtttaatccttctacttggaataggagatttggtttt---------acagaacaatctgtt---------------------------------------------tttaagcctcaacctgca---------ggtgtttttact------gatcatgatgttgtttatgcacaacattgttttaaagctcccacaaatttctgtccgtgt---------------------aaattggatgggtctttgtgtgtaggtagtggttctggtatagatgctggttataaaaatactggtataggcacttgtcctgcaggtactaattatttaacttgtcat------------------------------aatgctgcccaatgtgattgtttgtgcactccagaccccattaca------------------tctaaagctaca---gggccttac---------aagtgcccccaaactaaatatttagttggtataggtgag------cactgttcgggtcttgctattaaaagtgatcattgtggaggtaat---------------------cct---------tgtacttgccaaccacaa------------------------------------------gcatttttgggttggtctgttgactcttgtttacaaggggataggtgtaatatttttgctaattttattttgcatgatgttaatagtggtactacttgttctactgatttacaaaaatca---aacacagacata------attcttggtgtttgtgttaattatgatctttatggtattactggccaaggtatttttgttgaggttaatgcgacttattataatagttggcagaaccttttatatgattctaatggtaatctctatggttttagagactacttaacaaatagaacttttatgattcgtagttgctatagcggtcgtgtttcagcg---------gcctttcatgctaactcttccgaaccagcattgctatttcggaatattaaatgcaattacgtttttaataatactctttcacgacagctgcaacctatt------------------------------------------------aactat---tttgatagctatcttggttgtgttgtcaatgctgataatagtacttctagtgttgttcaaaca------tgtgatctcacagtaggtagtggttactgtgtggattac---------------tct---acaaaaagacga------------agtcgt---agatcg------------attaccactggttatcggtttactaatttt---------gagccatttactgttaattcagtaaatgatagtttagaacctgtaggtggtttgtatgaaattcaaataccttcagagtttactataggtaatatggaggagtttattcaaacaagctctcctaaagttactattgattgttctgcttttgtctgtggtgattatgcagcatgtaaatcacagttggttgaatatggtagcttctgtgacaatattaatgctatactcacagaagtaaatgaactacttgacactacacagttgcaagtagctaatagtttaatgaatggtgtcactcttagcactaag---cttaaagatggcgttaatttcaatgtagacgacatcaatttttcccctgtattaggttgtttaggaagcgattgt---aataaa---------------------gtttccagtagatctgctatagaggatttacttttttctaaagtaaagttatctgatgtcggttttgttgaggcttataataattgtact------ggaggcgcc---------gaaattagggacctcatttgtgtgcaaagttataatggtatcaaggtgttgcctccactgctctcagaaaatcagatcagtggatacactttggctgccacctctgctagtctgtttcctccttggtca------------gcagcagcaggtgtaccattttatttaaatgttcagtatcgtattaatgggattggtgttaccatggatgtgctaagtcaaaatcaaaagcttattgctaatgcatttaacaatgctcttggtgctattcaggaagggtttgatgctaccaattctgctttagttaaaattcaatctgttgttaatgcaaatgctgaagctcttaataacttattgcaacaactctctaatagatttggtgctataagttcttctttacaagaaattctatctagactggatgctcttgaagcgcaagctcagatagacagacttattaatgggcgtcttaccgctcttaatgcttatgtttctcaacagcttagtgactctacactagtaaagtttagtgcagcacaagctatggagaaggttaatgaatgtgtcaaaagccaatcatctaggataaatttttgtggtaatggtaatcatattatatcattagtgcagaatgctccatatggtttgtattttatccactttagctatgtccctaccaagtatgtcactgcgaaggttagtcccggtctgtgcattgctggtgat------agaggtatagcccctaagagtggttattttgttaatgtaaataat------------------------------acttggatgttcactggtagtggttattactaccctgaacctataact---ggaaataatgttgttgttatgagtacctgtgctgttaattatactaaagcgccggatgtaatgcttaacatttcaaca------cccaacctccctgattttaaggaagagttggatcaatggtttaaaaaccaaacatcagtggcaccagatttgtca------cttgattat------ataaatgttacattcttggacctacaagatgaaatgaataggttacaggaggcaataaaagttttaaatcagagctacatcaatctcaaggacattggtacatatgagtattatgtaaaatggccttggtatgtatggcttttaattggctttgctggtgtagctatgcttgttttactattcttcatatgctgttgtacaggatgtgggactagttgttttaag---------aaatgtggtggttgt------tgtgatgattatactgga---caccaggagttagtaatt---------aaaacatcacatgacgac---------taa
>FJ425185_Waterbuck_USA_1994-01-01
atg------------tttttg------atacttttaatttccttaccaacg------------gcttttgct---gtt------------------------------ataggagatttaaagtgtact------------------------acagtt---tccattaatgatgttgacactggtgttccttctattagcactgatactgtcgatgttactaatggtttaggtact---tattatgttttagatcgtgtgtatttaaatactacgttgttgcttaatggttactaccctacttcaggttctacatatcgtaatatggcactgaagggaacttta---------------------ctattgagcacactatggtttaaaccaccttttctttct---------------------gattttactaatggtatttttgctaaggtcaaaaataccaaggttatt------------------------------aaa---gatggtgta---------atgtatagtgagtttcctgctataactataggtagtacttttgtaaatacatcc------------------------------tatagtgtggtagtacaa---ccacatactactaatttggat------------aataaattacaaggtttcttagagatctctgtttgc---------------------------------------------------cagtatactatgtgcgagtacccaaatacgatttgtaatcctaatctg---ggtaaccaacgcgtagaattatgg------------------cattgggat---acaggtgttgtttcctgttta------tataagcgtaat---ttcacatatgatgtgaatgctgattatttg---------------------tattttcatttttatcaagaaggtggtactttttatgcatattttacagac------------------------------------------actggt------------gttgtt---------------actaagtttctgtttaatgtttatttaggcacggtgctctcacattattatgtcatgcctttgacttgtaatagt---------------------------------------------------------------gctctgactttagaatattgggttacacccctcacttctaaacaatatctactagctttcaatcaagacggtgttatttttaatgctgttgattgtaagagtgattttatgagtgagattaagtgtaaaacactatctatagcaccatctactggtgtttatgaattaaacggttacactgttcagccaattgcagatgtttaccgacgtatacctaatcttcccgat---tgc------aatattgaggcttggcttaatgataagtcggtgccctctccattaaattgggaacgtaagaccttttcaaattgtaattttaatatgagcagcctgatgtct---tttattcaggcagactcatttacttgtaataatattgatgctgctaagatatatggtatgtgtttttccagcataactatagataagtttgcaatacccaatggtaggaaggttgacctacaattgggtaatttgggctatttgcagtcttttaactatagaattgatactactgctacaagttgtcagttgtattataattta---cctgctgctaatgtttct---------gttagcaggtttaatccttctacttggaataggagatttggtttt---------acagaacaatctgtt---------------------------------------------tttaagcctcaacctgca---------ggtgtttttact------gatcatgatgttgtttatgcacaacattgttttaaagctcccacaaatttctgtccgtgt---------------------aaattggatgggtctttgtgtgtaggtagtggttctggtatagatgctggttataaaaatactggtataggcacttgtcctgcaggtactaattatttaacttgtcat------------------------------aatgctgcccaatgtgattgtttgtgcactccagaccccattaca------------------tctaaagctaca---gggccttac---------aagtgcccccaaactaaatatttagttggtataggtgag------cactgttcgggtcttgctattaaaagtgatcattgtggaggtaat---------------------cct---------tgtacttgccaaccacaa------------------------------------------gcatttttgggttggtctgttgactcttgtttacaaggggataggtgtaatatttttgctaattttattttgcatgatgttaatagtggtactacttgttctactgatttacaaaaatca---aacacagacata------attcttggtgtttgtgttaattatgatctttatggtattactggccaaggtatttttgttgaggttaatgcgacttattataatagttggcagaaccttttatatgattctaatggtaatctctatggttttagagactacttaacaaatagaacttttatgattcgtagttgctatagcggtcgtgtttcagcg---------gcctttcatgctaactcttccgaaccagcattgctatttcggaatattaaatgcaattacgtttttaataatactctttcacgacagctgcaacctatt------------------------------------------------aactat---tttgatagctatcttggttgtgttgtcaatgctgataatagtacttctagtgttgttcaaaca------tgtgatctcacagtaggtagtggttactgtgtggattac---------------tct---acaaaaagacga------------agtcgt---agatcg------------attaccactggttatcggtttactaatttt---------gagccatttactgttaattcagtaaatgatagtttagaacctgtaggtggtttgtatgaaattcaaataccttcagagtttactataggtaatatggaggagtttattcaaacaagctctcctaaagttactattgattgttctgcttttgtctgtggtgattatgcagcatgtaaatcacagttggttgaatatggtagcttctgtgacaatattaatgctatactcacagaagtaaatgaactacttgacactacacagttgcaagtagctaatagtttaatgaatggtgtcactcttagcactaag---cttaaagatggcgttaatttcaatgtagacgacatcaatttttcccctgtattaggttgtttaggaagcgattgt---aataaa---------------------gtttccagtagatctgctatagaggatttacttttttctaaagtaaagttatctgatgtcggttttgttgaggcttataataattgtact------ggaggcgcc---------gaaattagggacctcatttgtgtgcaaagttataatggtatcaaggtgttgcctccactgctctcagaaaatcagatcagtggatacactttggctgccacctctgctagtctgtttcctccttggtca------------gcagcagcaggtgtaccattttatttaaatgttcagtatcgtattaatgggattggtgttaccatggatgtgctaagtcaaaatcaaaagcttattgctaatgcatttaacaatgctcttggtgctattcaggaagggtttgatgctaccaattctgctttagttaaaattcaatctgttgttaatgcaaatgctgaagctcttaataacttattgcaacaactctctaatagatttggtgctataagttcttctttacaagaaattctatctagactggatgctcttgaagcgcaagctcagatagacagacttattaatgggcgtcttaccgctcttaatgcttatgtttctcaacagcttagtgactctacactagtaaagtttagtgcagcacaagctatggagaaggttaatgaatgtgtcaaaagccaatcatctaggataaatttttgtggtaatggtaatcatattatatcattagtgcagaatgctccatatggtttgtattttatccactttagctatgtccctaccaagtatgtcactgcgaaggttagtcccggtctgtgcattgctggtgat------agaggtatagcccctaagagtggttattttgttaatgtaaataat------------------------------acttggatgttcactggtagtggttattactaccctgaacctataact---ggaaataatgttgttgttatgagtacctgtgctgttaattatactaaagcgccggatgtaatgcttaacatttcaaca------cccaacctccctgattttaaggaagagttggatcaatggtttaaaaaccaaacatcagtggcaccagatttgtca------cttgattat------ataaatgttacattcttggacctacaagatgaaatgaataggttacaggaggcaataaaagttttaaatcagagctacatcaatctcaaggacattggtacatatgagtattatgtaaaatggccttggtatgtatggcttttaattggctttgctggtgtagctatgcttgttttactattcttcatatgctgttgtacaggatgtgggactagttgttttaag---------aaatgtggtggttgt------tgtgatgattatactgga---caccaggagttagtaatt---------aaaacatcacatgacgac---------taa
>FJ425186_Waterbuck_USA_1994-01-01
atg------------tttttg------atacttttaatttccttaccaacg------------gcttttgct---gtt------------------------------ataggagatttaaagtgtact------------------------acagtt---tccattaatgatgttgacactggtgttccttctattagcactgatactgtcgatgttactaatggtttaggtact---tattatgttttagatcgtgtgtatttaaatactacgttgttgcttaatggttactaccctacttcaggttctacatatcgtaatatggcactgaagggaacttta---------------------ctattgagcacactatggtttaaaccaccttttctttct---------------------gattttactaatggtatttttgctaaggtcaaaaataccaaggttatt------------------------------aaa---gatggtgta---------atgtatagtgagtttcctgctataactataggtagtacttttgtaaatacatcc------------------------------tatagtgtggtagtacaa---ccacatactactaatttggat------------aataaattacaaggtttcttagagatctctgtttgc---------------------------------------------------cagtatactatgtgcgagtacccaaatacgatttgtaatcctaatctg---ggtaaccaacgcgtagaattatgg------------------cattgggat---acaggtgttgtttcctgttta------tataagcgtaat---ttcacatatgatgtgaatgctgattatttg---------------------tattttcatttttatcaagaaggtggtactttttatgcatattttacagac------------------------------------------actggt------------gttgtt---------------actaagtttctgtttaatgtttatttaggcacggtgctctcacattattatgtcatgcctttgacttgtaatagt---------------------------------------------------------------gctctgactttagaatattgggttacacccctcacttctaaacaatatctactagctttcaatcaagacggtgttatttttaatgctgttgattgtaagagtgattttatgagtgagattaagtgtaaaacactatctatagcaccatctactggtgtttatgaattaaacggttacactgttcagccaattgcagatgtttaccgacgtatacctaatcttcccgat---tgc------aatattgaggcttggcttaatgataagtcggtgccctctccattaaattgggaacgtaagaccttttcaaattgtaattttaatatgagcagcctgatgtct---tttattcaggcagactcatttacttgtaataatattgatgctgctaagatatatggtatgtgtttttccagcataactatagataagtttgcaatacccaatggtaggaaggttgacctacaattgggtaatttgggctatttgcagtcttttaactatagaattgatactactgctacaagttgtcagttgtattataattta---cctgctgctaatgtttct---------gttagcaggtttaatccttctacttggaataggagatttggtttt---------acagaacaatctgtt---------------------------------------------tttaagcctcaacctgca---------ggtgtttttact------gatcatgatgttgtttatgcacaacattgttttaaagctcccacaaatttctgtccgtgt---------------------aaattggatgggtctttgtgtgtaggtagtggttctggtatagatgctggttataaaaatactggtataggcacttgtcctgcaggtactaattatttaacttgtcat------------------------------aatgctgcccaatgtgattgtttgtgcactccagaccccattaca------------------tctaaagctaca---gggccttac---------aagtgcccccaaactaaatatttagttggtataggtgag------cactgttcgggtcttgctattaaaagtgatcattgtggaggtaat---------------------cct---------tgtacttgccaaccacaa------------------------------------------gcatttttgggttggtctgttgactcttgtttacaaggggataggtgtaatatttttgctaattttattttgcatgatgttaatagtggtactacttgttctactgatttacaaaaatca---aacacagacata------attcttggtgtttgtgttaattatgatctttatggtattactggccaaggtatttttgttgaggttaatgcgacttattataatagttggcagaaccttttatatgattctaatggtaatctctatggttttagagactacttaacaaatagaacttttatgattcgtagttgctatagcggtcgtgtttcagcg---------gcctttcatgctaactcttccgaaccagcattgctatttcggaatattaaatgcaattacgtttttaataatactctttcacgacagctgcaacctatt------------------------------------------------aactat---tttgatagctatcttggttgtgttgtcaatgctgataatagtacttctagtgttgttcaaaca------tgtgatctcacagtaggtagtggttactgtgtggattac---------------tct---acaaaaagacga------------agtcgt---agatcg------------attaccactggttatcggtttactaatttt---------gagccatttactgttaattcagtaaatgatagtttagaacctgtaggtggtttgtatgaaattcaaataccttcagagtttactataggtaatatggaggagtttattcaaacaagctctcctaaagttactattgattgttctgcttttgtctgtggtgattatgcagcatgtaaatcacagttggttgaatatggtagcttctgtgacaatattaatgctatactcacagaagtaaatgaactacttgacactacacagttgcaagtagctaatagtttaatgaatggtgtcactcttagcactaag---cttaaagatggcgttaatttcaatgtagacgacatcaatttttcccctgtattaggttgtttaggaagcgattgt---aataaa---------------------gtttccagtagatctgctatagaggatttacttttttctaaagtaaagttatctgatgtcggttttgttgaggcttataataattgtact------ggaggcgcc---------gaaattagggacctcatttgtgtgcaaagttataatggtatcaaggtgttgcctccactgctctcagaaaatcagatcagtggatacactttggctgccacctctgctagtctgtttcctccttggtca------------gcagcagcaggtgtaccattttatttaaatgttcagtatcgtattaatgggattggtgttaccatggatgtgctaagtcaaaatcaaaagcttattgctaatgcatttaacaatgctcttggtgctattcaggaagggtttgatgctaccaattctgctttagttaaaattcaatctgttgttaatgcaaatgctgaagctcttaataacttattgcaacaactctctaatagatttggtgctataagttcttctttacaagaaattctatctagactggatgctcttgaagcgcaagctcagatagacagacttattaatgggcgtcttaccgctcttaatgcttatgtttctcaacagcttagtgactctacactagtaaagtttagtgcagcacaagctatggagaaggttaatgaatgtgtcaaaagccaatcatctaggataaatttttgtggtaatggtaatcatattatatcattagtgcagaatgctccatatggtttgtattttatccactttagctatgtccctaccaagtatgtcactgcgaaggttagtcccggtctgtgcattgctggtgat------agaggtatagcccctaagagtggttattttgttaatgtaaataat------------------------------acttggatgttcactggtagtggttattactaccctgaacctataact---ggaaataatgttgttgttatgagtacctgtgctgttaattatactaaagcgccggatgtaatgcttaacatttcaaca------cccaacctccctgattttaaggaagagttggatcaatggtttaaaaaccaaacatcagtggcaccagatttgtca------cttgattat------ataaatgttacattcttggacctacaagatgaaatgaataggttacaggaggcaataaaagttttaaatcagagctacatcaatctcaaggacattggtacatatgagtattatgtaaaatggccttggtatgtatggcttttaattggctttgctggtgtagctatgcttgttttactattcttcatatgctgttgtacaggatgtgggactagttgttttaag---------aaatgtggtggttgt------tgtgatgattatactgga---caccaggagttagtaatt---------aaaacatcacatgacgac---------taa
>FJ938063_Bovine_USA_1996-11-30
atg------------tttttg------atacttttaatttccttaccaacg------------gcttttgct---gtt------------------------------ataggagatttaaagtgtact------------------------acagtt---tccattaatgatgttgacactggtgttccttctattagcactgatactgtcgatgttactaatggtttaggtact---tattatgttttagatcgtgtgtatttaaatactacgttgttgcttaatggttactaccctacttcaggttctacatatcgtaatatggcactgaagggaacttta---------------------ctattgagcacactatggtttaaaccaccttttctttct---------------------gattttactaatggtatttttgctaaggtcaaaaataccaaggttatt------------------------------aaa---aatggtgta---------atgtatagtgagtttcctgctataactataggtagtacttttgtaaatacatcc------------------------------tatagtgtggtagtacaa---ccacatactaccaatttggat------------aataaattacaaggtctcttagagatctctgtttgc---------------------------------------------------cagtatactatgtgcgagtacccaaatacgatttgtcattctaatctg---ggtaaccgacgcgtagaattatgg------------------cattgggat---acaggtgttgtttcctgttta------tataagcgtaat---ttcacatatgatgtgaatgctgattacttg---------------------tatttccatttttatcaagaaggtggtactttttatgcatattttacagac------------------------------------------actggt------------gttgtt---------------actaagtttctgtttaatgtttatttaggcacggtgctttcacattattatgtcatgcctttgacttgtaatagt---------------------------------------------------------------gctatgactttagaatattgggttacacctctcacttctaaacaatatctactagctttcaatcaagatggtgttatttttaatgctgttgattgtaagagtgattttatgagtgagattaagtgtaaaacactatctatagcaccatctactggtgtttatgaattaaacggttacactgttcagccaattgcagatgtttaccgacgtatacctaatcttcccgat---tgt------aatatagaggcttggcttaatgataagtcggtgccctctccattaaattgggaacgtaagaccttttcaaattgtaattttaatatgagcagcctgatgtct---tttattcaggcagactcatttacttgtaataatattgatgctgctaagatatatggtatgtgtttttccagcataactatagataagtttgctatacccaatggtaggaaggttgacctacaattgggtaatttgggctatttgcagtcttttaattatagaattgatactactgctacaagttgtcagttgtattataattta---cctgctgctaatgtttct---------gttagcaggtttaatccttctacttggaataggagatttggtttt---------acagaacaatctgtt---------------------------------------------tttaagcctcaacctgca---------ggtgtttttact------gctcatgatgttgtttatgcacaacattgttttaaagctcccacaaatttctgtccgtgt---------------------aaattggatgggtctttgtgtgtaggtaatggtcctggtatagatgctggttataaaactagtggcataggcacttgtcctgcaggtactaattatttaacttgccat------------------------------aatgctgcccaatgtaattgtttgtgcactccagaccccatttca------------------tctaaagctaca---gggccttac---------aagtgcccccaaactaaatatttagttggcataggtgag------cactgttcgggtcttgctattaaaagtgattattgtggaggtaat---------------------cct---------tgtacttgccaaccacaa------------------------------------------gcatttttgggttggtctgttgactcttgtttacaaggggataggtgtaatatttttgctaattttattttgcatgatgttaatagtggtactacttgttctactgatttacaaaaatca---aacacagacata------attcttggtgtttgtgttaattatgatctttatggtattactggccaaggtatttttgttgaggttaatgcgacttattataatagttggcagaaccttttatatgattctaatggtaatctctatggttttagagactacttaacaaatagaacttttatgattcgtagttgctatagcggtcgtgtttcagcg---------gcctttcatgctaactcttccgaaccagcattgctatttcggaatattaaatgcaattacgtttttaataatactctttcacgacagctgcaacctatt------------------------------------------------aactat---tttgatagctatcttggttgtgttgtcaatgctgataatagtacttctagtgttgttcaaaca------tgtgatctcacagtaggtagtggttactgtgtggattac---------------tct---acaaaaagacga------------agtcgt---agatcg------------attaccactggttatcggtttactaatttt---------gagccatttactgttaattcagtaaatgatagtttacaacctgtaggtggtttgtatgaaattcaaataccttcagagtttactataggtaatatggaggagtttattcaaacaagctctcctaaagttactattgattgttctgcttttgtctgtggtgattatgcagcatgtaaatcacagttggttgaatatggtagcttctgtgacaatattaatgctatactcacagaagtaaatgaattacttgacactacacagttgcaagtagctaatagtttaatgaatggtgtcactcttagcactaag---cttaaagatggcgttaatttcaatgtagacgacatcaatttttcccctgtattaggttgtttaggaagcgattgc---aataaa---------------------gtttccagtagatctgctatagaggacttacttttttctaaagtaaagttatctgatgtcggtttcgttgaggcttataataattgtact------ggaggtgcc---------gaaattagggacctcatttgtgtgcaaagttataatggtatcaaggtgttgcctccactgctctcagaaaatcagatcagtggatacactttggctgccacctctgctagtctgtttcctccttggtca------------gcagcagcaggtgtaccattttatttaaatgttcagtatcgtattaatgggattggtgttaccatggatgtgctaagtcaaaatcaaaagcttattgctaatgcatttaacaatgctcttggtgctattcaggaagggtttgatgctaccaattctgctttagttaaaattcaagctgttgttaatgcaaatgctgaagctcttaataacttattgcaacaactctccaatagrtttggtgctataagctcttctttacaagaaattctatctagactggatgctcttgaagcgcaagctcagatagacagacttattaatgggcgtcttaccgctcttaatgcttatgtttctcaacagcttagtgattctacactagtaaaatttagtgcagcacaagctatggagaaggttaatgaatgtgtcaaaagccaatcatctaggataaatttttgtggtaatggtaatcatattatatcattagtgcagaatgctccatatggtttgtattttatccactttagctatgtccctactaagtatgtcactgcgaaggttagtcccggtctgtgcattgctggtgat------agaggtatagcccctaagagtggttattttgttaatgtaaataat------------------------------acttggatgttcactggtagtggttattactaccctgaacctataact---ggaaataatgttgttgttatgagtacctgtgctgttaaytatactaaagcgccggatgtaatgctgaacatttcaaca------cccaacctccctgattttaaggaagagttggatcaatggtttaaaaaccaaacatcagtggcaccagatttgtca------cttgattat------ataaatgttacattcttggacctacaagatgaaatgaataggttacaggaggcaataaaagttttaaatcagagctacatcaatctcaaggacattggtacttatgagtattatgtaaaatggccttggtatgtatggcttttaattggctttgctggtgtagctatgcttgttttactattcttcatatgctgttgtacaggatgtgggactagttgttttaag---------aaatgtggtggttgt------tgtgatgattatactgga---caccaggagttagtaatt---------aaaacatcacatgacgac---------taa
>FJ938066_Bovine_USA_1996-01-01
atg------------tttttg------atacttttaatttccttaccaacg------------gcttttgct---gtt------------------------------ataggagatttaaagtgtact------------------------acagtt---tccattaatgatgttgacactggtgttccttctattagcactgatactgtcgatgttactaatggtttaggtact---tattatgttttagatcgtgtgtatttaaatactacgttgttgcttaatggttactaccctacttcaggttctacatatcgtaatatggcactgaagggaacttta---------------------ctattgagcacactatggtttaaaccaccttttctttct---------------------gattttactaatggtatttttgctaaggtcaaaaataccaaggttgtt------------------------------aaa---aatggtgta---------atgtatagtgagtttcctgctataactataggtagtacttttgtaaatacatcc------------------------------tatagtgtggtagtacaa---ccacatactactaattttgat------------agtaaattacaaggtctcttagagatctctgtttgc---------------------------------------------------cagtatactatgtgcgagtacccaaatacgatttgtaatcctaatctg---ggtaatcaacgcgtagaactatgg------------------cattgggat---acaggtgttgtttcctgttta------tataagcgtaat---ttcacatatgatgtgaatgctgattatttg---------------------tatttccatttttatcaagaaggtggtactttttatgcatattttacagac------------------------------------------actggt------------gttgtt---------------actaagtttctgtttaatgtttatttaggcacggtgctttcacattattatgtcatgcctttgacttgtaatagt---------------------------------------------------------------gctctgactttagaatattgggttacacctctcacttctaaacaatatctactagctttcaatcaagatggtgttatttttaatgctgttgattgtaagagtgattttatgagtgagattaagtgtaaaacactatctatagcaccatctactggtgtttatgaattaaacggttacactgttcagccaattgcagatgtttaccgacgtatacctaatcttcccgat---tgt------aatattgaggcttggcttaatgataagtcggtgccctctccattaaattgggaacgtaagaccttttcaaattgtaattttaatatgagcagcctgatgtct---tttattcaggcagactcatttacttgtaataatattgatgctgctaagatatatggtatgtgtttttccagcataactatagataagtttgcaatacccaatggtaggaaggttgacctacaattgggtaatttgggccatttgcagtcttttaactatagaattgatactactgctataagttgtcagttgtattataattta---cctgctgctaatgtttct---------gttagcaggtttaatccttctacttggaataggagatttggtttt---------acagaacaatctgtt---------------------------------------------tttaagcctcaacctgca---------ggtgtttttact------gatcatgatgttgtttatgcacaacattgttttaaagctcccacaaatttctgtccgtgt---------------------aaattggatgggtctttgtgtgtaggtagtggttctggtatagatgctggttataaaaataatggtataggcacttgtcctgcaggtactaattatttaacttgtcat------------------------------aatgctgcccaatgtaattgtttgtgcactccagaccccattaca------------------tctaaagctaca---gggcctwac---------aagtgcccccaaactaaatatttagttggtataggtgag------cactgttcgggtcttgctattaaaagtgattattgtggaggtaat---------------------cct---------tgtagttgccaaccacaa------------------------------------------gcatttttgggttggtctgttgactcttgtttacaaggggataggtgtaatatttttgctaattttattttgcatgatgttaatagtggtactacttgttctactgatttacaaaaatca---aacacagacata------attcttggtgtttgtgttaattatgatctttatggtattaytggccaaggcatttttgttgaggttaatgcgacttattataatagttggcagaaccttttatatgattctaatggtaatctctatggttttagagactacttaacaaatagaacttttatgattcgtagttgctatagtggtcgtgtttcagcg---------gcctttcatgttaactcttccgaaccagcattgctatttcggaatatcaaatgcaattacgtttttaataatactctttcacgacagctgcaacctatt------------------------------------------------aactat---tttgatagctatcttggttgtgttgtcaatgctgataatagtacttctagtgttgttcaaaca------tgtgatctcacagtaggtagtggttactgtgtggattac---------------tct---acaaaaagacga------------agtcgt---agatcg------------attaccactggttatcggtttactaatttt---------gagccatttactgttaattcagtaaatgatagtttagaacctgtaggtggtttgtacgaaattcaaataccttcagagtttactataggtaatatggaggagtttattcaaacaagctctcctaaagttactattgattgttctgcttttgtctgtggtgattatgcagcatgtaaatcacagttggttgaatatggtagcttctgtgacaatattaatgctatactcacagaagtaaatgaactacttgatactacacagttgcaagtagctaatagtttaatgaatggtgtcactcttagcactaag---cttaaagatggcgttaatttcaatgtagacgacatcaatttttcccctgtattaggttgtttaggaagcgattgc---aataaa---------------------gtttccagtagatctgctatagaggacttacttttttctaaagtaaagttatctgatgtcggtttcgttgaggcttataataattgtact------ggaggtgcc---------gaaattagggacctcatttgtgtgcaaagttataatggtatcaaggtgttgcctccactgctctcagaaaatcagatcagtggatacactttggctgccacctctgctagtctgtttcctccttggtca------------gcagcagcaggtgtaccattttatttaaatgttcagtatcgtattaatgggattggtgttaccatggatgtgctaagtcaaaatcaaaagcttattgctaatgcatttaacaatgctcttggtgctattcaggaagggtttgatgctaccaattctgctttagttaaaattcaagctgttgttaatgcaaatgctgaagctcttaataacttattgcaacaactctctaatagatttggtgctataagttcttctttacaagaaattctatctagactggatgctcttgaagcgcaagctcagatagacagacttattaatgggcgtcttaccgctcttaatgcttatgtttctcaacagcttagtgactctacactagtaaaatttagtgcagcacaagctatggagaaggttaatgaatgtgtcaaaagccaatcatctaggataaatttttgtggtaatggtaatcatattatatcattagtgcagaatgctccatatggtttgtattttatccactttagctatgtccctactaagtatgtcactgcgaaggttagtcccggtctgtgcattgctggtgat------agaggtatagcccctaagagtggttattttgttaatgtaaataat------------------------------acttggatgttcactggtagtggttattactaccctgaacctataact---ggaaataatgttgttgttatgagtacctgttctgttaattatactaaagcgccggatgtaatgctgaacatttcaaca------cccaacctccctgattttaaggaagagttggatcaatggtttaaaaaccaaacatcagtggcaccagatttgtca------cttgattat------ataaatgttacattcttggacctacaagatgaaatgaataggttacaggaggcaataaaagttttaaatcagagctacatcaatctcaaggacattggtacatatgagtattatgtaaaatggccttggtatgtatggcttttaattggctttgctggtgtagctatgcttgttttactattcttcatatgctgttgcacaggatgtgggactagttgttttaag---------aaatgtggtggttgt------tgtgatgattatactgga---caccaggagttagtaatt---------aaaacatcacatgacgac---------taa
>JN874560_Rabbit_China_2007--
atg------------tttttg------atacttttaatttccttaccaacg------------gcttttgct---gtt------------------------------ataggtgatttaaagtgtact------------------------acggct---tccattaatgatgttgacaccggtactccttctataagtactgatactgtcgatgttactaatggtttgggtact---tactatgttttagatcgtgtgtatttaaataccacgttgttgcttaatggttattatcctatttcaggttccacatttcgtaatatggcactgaaaggaactcta---------------------ctattgagcacactatggtttaaaccaccatttctctct---------------------gattttaataatggtatttttgctaaggtcaaaaataccaaggttatt------------------------------aaa---aatggtgta---------atgtatagtgagtttcctgctataactataggtagtacttttgtgaatacatcc------------------------------tatagtgtggtagtacaa---ccacatacaaccatttcagat------------aataaagtactaggtcttttagagatttctgtttgc---------------------------------------------------cagtatactatgtgcgagtacccacacacgatttgtcatcctaatctg---ggtaataagcgtatagaattatgg------------------cattttgat---acagatgttgtttcctgttta------tataaacgtaat---ttcacatacgatgtgaatgctgactttttg---------------------tattttcacttttatcaagaaggtggtactttttatgcatattttacagat------------------------------------------actggt------------tttgtt---------------actaagtttctgtttaatgtttatttaggcacggtgctttcacattattatgttatgcctttgacttgtgatagt---------------------------------------------------------------acactgtctttagaatattgggttacacctctcactcctaggcaatatttactcgcctttaatcaagatggtattatttttaatgctgctgattgtatgagcgattttatgagtgagattaagtgtaaaacacaatctatagcaccatctactggtgtttatgaattaaatggttacactgttcagccaattgcagatgtttaccgacgtatacctaatcttcccgat---tgt------aatatagaggcttggcttaatgataagtcggtgccctctccattaaattgggaacgtaagactttttcaaattgtaattttaacatgagcagcttgatgtct---tttattcaggcagactcatttacttgtaataatattgatgctgctaagatatatggtatgtgtttttccagcataactattgataagtttgctatacccaatggcaggaaggttgatctacaattgggtaatttaggttatttgcagtcgtataattataaaattgacactagtggcacaagttgtcaattgtattataattta---cctgctgctaatgtttct---------gttagcagattaaatccttctacctggaatagaaggtttggtttt---------acagagcaatctgtt---------------------------------------------tttaagcctcagcctgca---------ggtgtttttact------gctcatgatgttgtctatgcacaacattgttttaaagctcccaccactttctgtccatgc---------------------aaattggatggttcactttgtgttggtagtggctctggtgttgatgccggttttaaagatactggtataggcacttgccctgcaggtactaattatttaacatgttat------------------------------aattctgttcaatgtaactgtcaatgtacaccagatcctatttta------------------tctaaagctaca---ggcccctat---------aagtgcccccaaacgaagtatttagttggtgtaggtgag------cattgttcgggtcttgctattaaaagtgattattgtggaggcaat---------------------cct---------tgtacttgccaaccacaa------------------------------------------gcttttttgggttggtctgtggattcttgtttacaaggagacaggtgtaatatttttgctaatttaattttgcatggtgttaatagtggtactacttgttctactgatttacaaaaagct---aacacagatata------attgttggtgtttgtgttaattatgatctctatggcatctcaggccaaggcatttttgtcgaggttaatgcgacttattataatagttggcagaaccttttatatgattctaatggtaatctctatggttttagagactacttaacaaatagaacttttatgattcgtagttgctatagcggtcgtgtttcagcg---------gcctttcacgctaattcttccgaaccagcattgctatttcggaatattaaatgcaactacgtttttaataatacttttgcaagacagctgcaacccatt------------------------------------------------aactat---tttgatagttatctcggttgcatcgtcaatgctgataatagtaccgcttccactgttcaaaca------tgtgatctcacagtaggtagtggttactgtgtggattac---------------tct---acacaattacgg------------agtcgt---agagcg------------attaccactggttatcggtttactaatttt---------gagccatttactgttaatgcagtaaatgacagtttacaacctgtgggtggtttgtatgaaattcaaataccttcagagtttactataggtaatatggaggagtttattcaaacaagcgctcctaaagttactattgattgtgctgcatttgtctgtggtgattatgcagcatgtaaatcacagttagttgagtatggtagtttctgtgataacattaatgccatactcacagaagtaaatgaactacttgacactacacagttgcaagtagctaatagtttaatgaatggcgtcactcttagtactaag---ctcaaagatggcgttaatttcaatgtagacgacatcaatttttcccctgtattaggttgtctgggcagtgattgt---aataaa---------------------gcgtccagtagatctgctatagaggatttacttttcgataaagtaaaattagctgatgtcggttttgttgaggcctataataattgcact------ggaggtgcc---------gaaattagggatctcatttgtgtgcaaagttataatggtatcaaagttttgccgccactactctcagaaaatcagattagtggctacactttggctgccacctctgctagtttgttccctccttggaca------------gcagcagcaggtgtaccattttatttaaatgttcagtttcgtattaatgggcttggtgtcaccatggatgtgctaagtcaaaaccaaaagcttattgctaatgcatttaacaatgcccttgatgctattcaggaggggtttgatgcaaccaattctgctttagctaaaattcaggccgttgttaatgcaaatgctgaagctcttaataatttattgcaacaattatctaatagatttggtgccataagttcttctttacaagaaattctatctaggctcgatgctcttgaagcagctgcccagatagacagacttattaatgggcgtcttaccgctcttaatgcttatgtttcccaacagcttagtgattctacactagtgaaatttagtgcagcacaagctattgaaaaggttaatgaatgtgttaaaagccaatcatctaggataaatttctgtggtaatggtaatcatattatatcattagtgcagaatgctccatatggtttgtattttatccactttagctatgtccctactaaatatgtcacagcgaaggttagtcccggtctgtgcattgctggtgat------agaggtatagcgcctaagagtggctattttgttaatgtaaacaat------------------------------acttggatgttcactggtagtggttattactaccctgaacctataact---gaaaataatgttgctgttatgagtacctgcgctgtaaattacactaaagcgccggatgtaatgctgaacatttcaaca------cccaaccttcctgattttaaggaagagttggatcaatggtttaaaaatcaaacttcagtggcaccagatttgtca------cttgattat------ataaatgttacattcttggacctacaagatgaaatgaataggttacaggaggcaataaaagttttaaatcagagctacatcaatctcaaggacattggtacatatgaatattatgtaaaatggccttggtatgtatggcttttaatcggccttgctggtgtagctgtgcttgttttactattcttcatatgctgttgcacaggatgtgggactagttgttttaag---------aaatgtggtggttgt------tgtgatgattatactgga---caccaggagttagtaatc---------aaaacttcacatgacgac---------taa
>KF169917_Bovine_Denmark_2005--
atg------------tttttg------atacttttaatttccttaccaatg------------gcttttgct---gtt------------------------------ataggagatttaaagtgtact------------------------acagtc---tccattaatgatgttgacactggtgttccttctattagcactgatactgtcgatgttactaatggtttaggtact---tattatgtcttagatcgtgtttatttaaatactactttgttgcttaatggttactatcctacttcaggttctacatatcgtaatatggcactgaagggaacttta---------------------ctattgagcacactatggtttaaaccaccttttctttct---------------------cattttactaatggtatttttgctaaggtcaaaaataccaaggttact------------------------------aaa---gatggtgta---------atgtatagtgagtttcctgctataactataggtactacttttgtaaatacatct------------------------------tatagtgtggtagtacaa---ccacatactaccaatttggat------------aataaattacaaggtctcttagagatctctgtttgc---------------------------------------------------cagtatactatgtgcgagtacccaaatacgatttgtaatcctaatctg---ggtaataaacgcgtagaactatgg------------------cattgggat---acaggtgttgtttcctgttta------tataagcgtaat---ttcacatatgatgtgaatgctgattatttg---------------------tattttcatttttatcaaaaaggtggtactttttatgcatattttacagac------------------------------------------actggt------------gttgtt---------------actaagtttctgtttaatgtatatttaggcacggtgctttcacactattatgtcatgcctttgacttgtaatagt---------------------------------------------------------------gctttgaatttagaatattgggttacacctctcacttctaaacaatatttactcgctttcaatcaagatggtgttatttttaatgctgttgattgtaagagtgattttatgagtgagattaagtgtaaaacattatctatagcaccagctactggtgtttatgaattaaacggttacactgttcagccaattgcagatgtttaccgacgtatacctaatcttcccgat---tgt------aatatagaggcttggcttaatgacaaatcggtgccctctccattaaattgggaacgtaagaccttttcaaattgtaattttaatatgagcagcctgatgtct---tttattcaggcagactcatttacttgtaataatattgatgctgctaagatatatggtatgtgtttttccagcataactatagataagtttgctatacccaatggtaggaaggttgacctacaattgggcaatttgggctatttgcagtcttttaattatagaattgatactactgctacaagttgtcagttgtattataattta---cctgctgctaatgtttct---------gttagcaggtttaatccttctacttggaataggagatttggtttt---------atagaacaatctgtt---------------------------------------------tttaagcctcaacctgca---------ggtgtctttact------gatcatgatgttgtttttgcacaacactgtttcaaagctcccacaaatttctgtccgtgt---------------------aaactggatgggtctttgtgtgtaggtagtggttttggtatagatgctggttataaaaatagtggtataggcacttgtcctgcaggtactaattatttaacttgtcat------------------------------aatgctgcccaatgtgattgtttgtgcactccagaccccattaca------------------tctaaagctaca---gggccttac---------aagtgcccccaaactgaatatttagttggcataggtgag------cactgttcaggtcttgctattaaaagtgatcattgtggaggtaat---------------------cct---------tgtacttgccaaccacaa------------------------------------------gcatttttgggttggtctgttgagtcttgtttacaaggggataggtgtaatatttttgctaattttattttgcatggtgttaatagtggtactacttgttctactgatttacaaaaatca---aacacagacata------attcttggtgtttgtgttaattatgatctttatggtattactggccaaggtatttttgttgaggttaatgcgacttattataatagttggcagaaccttttatatgattctaatggtaatctctatggttttagagactacttaacaaatagaacttttatgattcgtagttgctatagcggtcgtgtttcagcg---------gcctttcatgctaactcttccgaaccagcattgctatttcggaatattaaatgcaattacgtttttaataatactcttttacgacagctgcaacctatt------------------------------------------------aactat---tttgatagctatcttggttgtgttgtcaatgctgataatagtacttctagtgttgttcaaaca------tgtgatctcacagtaggtagtggttactgtgtggattac---------------tct---acaaaaagacga------------agtcgt---agagcg------------attaccactggttatcggtttactaatttt---------gagccatttactgttaattcagtaaatgatagtttagaacctgtaggtggtttgtatgaaattcaaataccttcagagtttactataggtaacatggaggagtttattcaaacaagctctcctaaagttactattgattgttctgcttttgtctgtggtgattatgcagcatgtaaatcacagttggttgaatatggtagcttctgtgacaatattaatgctatactcacagaagtaaatgaactacttgacactacacagttgcaagtagctaatagtttaatgaatggtgtcactcttagcactaag---cttaaagatggcgttaatttcaatgtagacgacatcaatttttcccctgtattaggttgtttaggaagcgattgt---tataaa---------------------gtttccagtagatctgctatagaggatttacttttttctaaagtaaagttagctgatgtcggtttcgttgaggcttataataattgtact------ggaggtgcc---------gaaattagagacctcatttgtgtgcaaagttataatggtatcaaggtgttgcctccactgctctcagaaaatcagatcagtggatatactttggctgcgacctctgctagtctgtttcctccttggtca------------gcagcagcaggtgtaccattttatttaaatgttcagtatcgtattaatgggattggtgtaaccatggatgtgctaagtcaaaatcaaaagcttatcgctaatgcatttaacaatgcccttggtgctattcaggaagggtttgattctaccaattctgctttagttaaaattcaagctgttgttaatgcaaatgctgaagctcttaataacttattgcaacaactctctaataggtttggtgctataagttcttctttacaagaaattctatctagactggatgctcttgaagcgcaagctcagatagacagacttattaatgggcgtcttaccgctcttaatgcttatgtttctcaacagcttagtgactctacactagtaaaatttagtgcagcacaagctatggagaaggttaatgaatgtgttaaaagccaatcatctaggataaatttttgtggtaatggtaatcatattatatcattagtgcagaatgctccatatggtttgtattttatccactttagctatgtccctactaagtatgtcactgcgaaggttagtcctggtctgtgcattgctggtgat------agaggtatagcccctaagagtggttattttgttaatgtaaataat------------------------------acttggatgttcactggtagtggttattactaccctgaacctataact---ggaaataatgttgttgttatgagtacctgtgctgttaattacactaaagcaccggatgtaatgctgaacacttcaaca------cccaacctccctgattttaaggaagagttggatcaatggtttaaaaaccaaacatcagtggcaccaaatttgtca------cttgattat------ataaatgttacattcttggacctacaagacgaaatgaataggttacaggaggcaataaaagttttaaatcagagctacatcaatctcaaggacattggtacatatgagtattatgtaaaatggccttggtatgtatggcttttaattggctttgctggtgtagctatgcttgttttactattcttcatatgctgttgtacaggatgtgggactagttgttttaag---------aaatgtggtggttgt------tgtgatgattatactgga---caccaggagttagtaatt---------aaaacatcccatgacgac---------taa
>KF169924_Bovine_Sweden_2006-05-
atg------------tttttg------atacttttaatttccttaccaacg------------gcttttgct---gtt------------------------------ataggagatttaaagtgtact------------------------tcagtt---tccattaatgatgttgacactggtgttccttctattagcactgatactgtcgatgttactaatggtttaggtact---tattatgttttagatcgtgtgtatttaaatactactttgttgcttaatggttactatcctacttcaggttctacatatcgtaatatggcactgaagggaacttta---------------------ctattgagcacactatggtttaaaccacctttcctttct---------------------gattttactaatggtatttttgctaaggtcaaaaataccaaggttatt------------------------------aaa---aatggtgta---------atgtatagtgagtttcctgctataactataggtagtacttttgtaaatacatcc------------------------------tatagtgtggtagtacaa---ccatatactaccaattttgat------------aataaaatacaaggtctcttagaggtctctgtttgc---------------------------------------------------cagtatactatgtgtgagtacccaaacacgatttgtaattctaatctg---ggtaatcaacgcgtagaactatgg------------------cattgggat---acaggtgttgtttcctgttta------tataagcgtaat---ttcacatatgatgtgaatgctgattatttg---------------------tatttccatttttatcaagaaggtggtactttttatgcatattttacagac------------------------------------------actggt------------gttgtt---------------actaagtttctgtttaatgtatatttaggcacggtgctttcacactattatgtcatgcctttgacttgtaatagt---------------------------------------------------------------gctttgaatttagaatattgggttacacctctcacttctaaacaatatttactcgctttcaatcaagatggtgttatttttaatgctgttgattgtaagagtgattttatgagtgagattaagtgtaaaacattatctatagcaccatctactggtgtttatgaattaaacggttacactgttcagccaattgcagatgtttaccgacgtatacctaatcttcccgat---tgt------aatatagaggcttggcttaatgacaagtcggtgccctctccattaaattgggaacgtaagaccttttcaaattgtaattttaatatgagcagcctgatgtct---tttattcaggcagactcatttacttgtaataatattgatgctgctaagatatatggtatgtgtttttccagcataactatagataagtttgctatacccaatggtaggaaggttgacctacaattgggcaatttgggttatttgcagtcttttaattatagaattgatactactgctacaagttgtcagttgtattataattta---cctgctgctaatgtttct---------gttagcaggtttaatccttctacttggaataggagatttggtttt---------acagaacaatctgtt---------------------------------------------tttaagcctaaacctgca---------ggtgtctttact------gatcatgatgttgtttatgcacaacattgtttcaaagctcccacaaatttctgtccgtgt---------------------aaattggatgggtctgtgtgtgtaggtagtggttttggtttagatgctggttataaaaatagtggtataggcatttgtcctgcaggtactaattatttaacttgtcat------------------------------aatgctgcccaatgtgattgtttgtgcactccagaccccattaca------------------tctaaagctaca---gggccttac---------aagtgcccccaaactaaatatttagttggcataggtgag------cactgttcaggtcttgctattaaaagtgatcattgtggaggtaat---------------------tct---------tgtacttgccaaccacaa------------------------------------------gcatttttgggttggtctgttgagtcttgtttacaaggggataggtgtaatatttttgctaattttattttgcatggtgttaatagtggtactacttgttctactgatttacaaaaatca---aacacagacata------attcttggtgtttgtgttaattatgatctttatggtattactggccaaggtgtttttgttgaggttaatgcgacttattataatagttggcagaaccttttatatgattctaatggtaatctctatggttttagagactacttaacaaatagaacttttatgattcgtagttgctatagcggtcgtgtttcagca---------gcctttcatgctaactcttccgaaccagcattgctatttcggaatattaaatgcaattacgtttttaataatactctttcacgacagctgcgacctatt------------------------------------------------aactat---tttgatagctatcttggttgtgttgtcaatgctgataatagtacttctagtgttgttcaaaca------tgtgatctcacagtaggtagtggttactgtgtggattac---------------tct---acaaaaagacga------------agtcgt---agagcg------------attaccactggttatcggtttactaatttt---------gagccatttactgttaattcagtaaatgatagtttagaacctgtaggtggtttgtatgaaattcaaataccttcagagtttactataggtaacatggaggagtttattcaaacaagctctcctaaagttactattgattgttctgcttttgtctgtggtgattatgcagcatgtaaatcacagttggttgaatatggtagcttctgtgacaatattaatgctatactcacagaagtaaatgaactacttgacactacacagttgcaagtagctaatagtttaatgaatggtgtcactcttagcactaag---cttaaagatggcgttaaattcaatgtagacgacatcaatttttcccctgtattaggttgtttaggaagcgattgt---aataga---------------------gtttccagtagatctgctatagaggatttacttttttctaaagtaaagttagctgatgtcggttttgttgaggcttataataattgtact------ggaggtgcc---------gaaattagggacctcatttgtgtgcaaagttataatggtatcaaggtgttgcctccactgctctcagaaaatcagatcagtggatatactttggctgcgacctctgctagtctgtttcctccatggtca------------gcagcagcaggtgtaccattttatttaaatgttcagtatcgtattaatgggattggtgttaccatggatgtgctaagtcaaaatcaaaagcttattgctaatgcatttaacaatgcccttggtgctattcaggaagggtttgatgctaccaattctgctttagttaaaattcaagctgttgttaatgcaaattctgaagctcttaataacttattgcaacaactctctaataggtttggtgctataagttcttctttacaagaaattctatctagactggatgctcttgaagcgcaagctcagatagacagacttattaatgggcgtcttaccgctcttaatgcttatgtttctcaacagcttagtgattctacactagtaaaatttagtgcagcacaagctatggagaaggttaatgaatgtgtcaaaagccaatcatctaggataaatttttgtggtaatggtaatcatattatatcattagtgcagaatgctccatatggtttgtattttatccactttagctatgtccctactaagtatgtcactgcgaaggttagtcctggtctgtgcattgctggtgat------agaggtatagcccccaagagtggttattttgttaatgtaaataat------------------------------acttggatgttcactggtagtggttactactaccctgaacctataact---gtaaataatgttgttgttatgagtacctgtgctgttaattacactaaagcaccggatgtaatgttgaacatttcaaca------cccaaactccctgattttaaggaagagttggatcaatggtttaaaaaccaaacatcagtggcaccaaatttgtca------cttgattat------ataaatgttacattcttggacctacaagacgaaatgaataggttacaggaggcaataaaagttttaaatcatagctacatcaatctcaaggacattggtacatatgagtattatgtaaaatggccttggtatgtatggcttttaattggctttgctggtgtagctatgcttgttttactattcttcatatgctgttgtacaggatgtggaactagttgttttaag---------aaatgtggtggttgt------tgtgatgattatactgga---catcaggagttagtaatt---------aaaacatcacatgacgac---------taa
>KF169935_Bovine_Sweden_2009--
atg------------tttttg------atacttttaatttccttaccaacg------------acttttgct---gtt------------------------------ataggagatttaaagtgtact------------------------acagtt---tccattaatgatgttgacactggtgttccttttattagcactgatactgtcgatgttactaatggtttaggtact---tattatgttttagatcgtgtgtatttaaatactaccttgttgcttaatggttattaccctacttcaggttctacatatcgtaatatggcactgaagggaacttta---------------------ctattgagcacactatggtttaaaccacctttcctttct---------------------gattttactaatggtatttttgctaaggtcaaaaataccaagtttatt------------------------------aaa---aatggtgta---------atgtatagtgagtttcctgctataactataggtagtacttttgtaaatacatcc------------------------------tatagtgtggtagtacaa---ccacatactaccaattttgac------------aataaaatacaaggtctcttagaggtctctgtttgc---------------------------------------------------cagtatactatgtgtgagtacccaaatacgatttgtaatcctaatctg---ggtaatcaacgcatagaactatgg------------------cattgggat---acaggtgttgtttcctgttta------tataagcgtaat---ttcacatatgatgtgaatgctgattatttg---------------------tattttcatttttatcaagaaggtggtactttttatgcatattttacagac------------------------------------------actggt------------gttgtt---------------actaagtttctgtttaatgtatatttaggtacggttctttcacactattatgtcatgcctttgacttgtaatagt---------------------------------------------------------------gctttgaagttagaatattgggttacacctctcacttctaaacaatatttactcgctttcaatcaagatggtgttatttttaatgctgttgattgtaagagtgattttatgagtgagattaagtgtaaaacattatctatagcaccatctactggtgtttatgaattaaacggttacactgttcagccaattgcagatgtttaccgacgtatacctaatcttcccgat---tgt------aatatagaggcttggcttaatgacaagtcggtgccctctccattaaattgggaacgtaagaccttttcaaattgtaattttaatatgagcagcctgatgtct---tttattcaggcagactcatttacttgtaataatattgatgctgctaagatatatggtatgtgtttttccagcataactatagataagtttgctatacccaatggtaggaaggttgacctacaattgggcaatttgggctatttgcagtcttttaactatagaattgatactactgctacaagttgtcagttgtattataattta---cctgctgctaatgtttct---------gttagcaggtttaatccttctatttggaataggagatttggtttt---------acagaacaatctttt---------------------------------------------cttaagcctcaacctgca---------ggtgtttttact------gatcatgatgttgtctatgcacaacattgtttcaaagctcccacaaatttctgtccgtgt---------------------aaattggatgggtctttgtgtgtaggtagtggttttggtatagatgctggttataaaaatagtggtataggcacttgtcctgcaggtactaattatttaacttgtcat------------------------------aatgctgcccaatgtgattgtttgtgcactccagaccccattaca------------------tctaaagctaca---gggccttac---------aagtgcccccaaactaaatacttagttggcataggtgag------cactgttcaggtcttgctattaaaagtgatcattgtggaggtaat---------------------cct---------tgtatttgtcaaccacag------------------------------------------gcatttttgggttggtctgttgagtcttgtttacaaggggataggtgtaatatttttgctaattttattttgcatggtgttaatagtggtactacttgttctactgatttacaaaaatta---aatacagatata------attcttggtgtttgtgttaattatgatctttatggtattactggtcaaggtatttttgttgaggttaatgcgacttattataatagttggcagaaccttttatatgattctaatggtaatctctatggttttagagattacttaacaaatagaacttttatgattcgtagttgctatagcggtcgtgttttagcg---------gcctttcatgctaactcttccgaaccagcattgctatttcggaacattaaatgcaattacgtttttaataatactcttttacgacagctgcaacctatt------------------------------------------------aactat---tttgatagctatcttggttgtgttgtcaatgctgataatagtacttctagtgttgttcaaaca------tgtgatctcacagtaggtggtggttactgtgtggattac---------------tct---acaaaaagacga------------agtcgt---agagcg------------attacctctggttatcggtttaccaatttt---------gagccatttactgttaattcagtaaatgatagtttagaacctgtaggtggtttgtatgaaattcaaataccttcagagtttactataggtaacatggaggagtttattcaaacaagctctcctaaagttactattgattgttctgtttttgtctgtggtgattatgcagcatgtaaatcacagttggttgaatatggtagcttctgtgacaatattaatgctatactcacagaagtaaatgaactacttgacactacacagttgcaagtagctaatagtttaatgaatggtgtcactcttagcactaag---cttaaagatggcgttaatttcaatgtagacgacatcaatttttcccctgtattaggttgtttaggaagcgattgt---aataga---------------------gtttccagtagatctgctatagaggatttacttttttctaaagtaaagttagctgatgtcggttttgttgaggcttataataattgtact------ggaggtgcc---------gaaattagggacctcatttgtgtgcaaagttataatggtattaaggtgttgcctccactgctctcagaaaatcagatcagtggatatactttggctgcgacctctgctagtctgtttcctccatggtca------------gcagcagcaggtgtaccattttatttaaatgttcagtatcgtattaatgggattggtgttaccatggatgtgctaagtcaaaatcaaaagcttattgctaatgcatttaacaatgcccttggtgctattcaggaagggtttgatgccaccaattctgctttagttaaaattcaagctgttgttaatgcaaatgctgaagctcttaataacttattgcaacaactctctaataggtttggtgctataagttcttctttacaagaaattctatctagactggatgctcttgaagcgcaagctcagatagacagacttattaatgggcgtcttaccgctcttaatgcttatgtttctcaacagcttagtgactctacactagtaaaatttagtgcagcacaagctatggagaaggttaatgaatgtgtcaaaagccaatcatctaggataaatttttgtggtaatggcaatcatattatatcattagtgcagaatgctccatatggtttgtattttatccattttagctatgtccctactaagtatgtcacagcgaaggttagtcctggtctgtgcattgctggtgat------agaggtatagcccccaagagtggttattttgttaatgtaaataat------------------------------acttggatgttcactggtagtggttattactaccctgaacctataact---ggaaataatgttgtcgttatgagtacctgtgctgttaactacaccaaagcaccggatgtaatgctgaacatttcaaca------cccaacctccctgattttaaggaagagttggatcaatggtttaaaaatcaaacatcagtggcaccaaatttgtca------cttgattat------ataaatgttacattcttggacctacaagacgaaatgaataggttacaggaggcaataaaagttttaaatcagagctacatcaatctcaaggacattggtacatatgagtattatgtaaaatggccttggtatgtatggcttttaattggctttgctggtgtagctatgcttgttttactattcttcatatgctgttgtacaggatgtgggactagttgttttaag---------aaatgtggtggttgt------tgtgatgattatactgga---caccaggagttagtaatt---------aaaacatcacatgacgac---------taa
>KU558922_Buffalo_Bangladesh_2014-10-01
atg------------tttttg------atacttttaatttccttaccaatg------------gcttttgct---gtt------------------------------ataggagatttaaagtgtact------------------------actgta---tctattaatgacgttgacactggtgtaccatctataagcactgatactgtcgacgttactaatggtttgggtact---tattacgttttagatcgtgtttatttaaatactactttgttgcttaatggttattaccctacttcaggttccacatatcgtaatatggcactgaagggaacttta---------------------ctattgagtacactatggtttaaaccaccttttctttct---------------------gattttactaatggtatttttgctaaggtcaaaaacaccaagtttatt------------------------------aaa---gatggtgta---------aagtatagtgagtttcctgctataactataggtagtacttttgtaaatacatcc------------------------------tatagtgtggtagtacaa---ccacatacttttaatttgggt------------aacaaattacaaggtttcttagagatctctgtttgc---------------------------------------------------cagtatactatgtgtgagtacccaaatacgatttgtaatcctaatctg---ggtaatcaacgcgtagaattatgg------------------cattgggat---acaggtgttgtttcctgttta------tataagcgtaat---ttcacatatgatgtgaatgccgattatttg---------------------tatttccatttttatcaagaaggtggtactttttatgcatattttacagac------------------------------------------actggt------------gttgtt---------------actaagtttctgtttaatgtttatttaggcacggtgctttcacattattatgtcatgcctttgacttgtaatagt---------------------------------------------------------------gctctgactttagaatattgggttacacccctcacttctaaacaatatctactagctttcaatcaagatggtgttatttttaatgctgttgattgtaagagtgattttatgagtgagattaagtgtaaaacactatctatagcaccatccactggtgtttatgaattaaacggttacactgttcagccaattgcagatgtttaccgacgtatacctaatcttcccgat---tgt------aatattgaggcttggcttaatgataagtcggtgccctctccattaaattgggaacgtaagaccttttcaaattgtaattttaatatgagcagcctgatgtct---tttattcaggcagactcatttacttgtaataatattgatgctgctaagatatatggtatgtgtttttccagcataactatagataagtttgctatacccaatggtaggaaggttgacctacaattaggtaatttgggctatttgcagtcttttaattatagaattgatactactgctacaagttgccagttgtattataattta---cctgctgccaatgtttct---------gttagcaggtttaatccttctacttggaataggagatttggtttt---------acagaacaatttgtt---------------------------------------------tttaagcctcaaccttta---------ggtgtttttact------gatcatgatgttgtttttgcacaacattgttttaaagctcccacaaacttctgtccgtgt---------------------aaattggatgggtctttgtgtgtaggtactggttctggcatagatgctggttataaaaatactggtataggcacttgtcctgcaggtactaattatttaacttgtcat------------------------------aatgctgcccaatgtgattgtttgtgcaccccagaccccattaca------------------tctaaagctaca---gggccttac---------aagtgcccccaaactaaatatttagttggtataggtgag------cactgttcgggtcttgctattaaaagtgattattgtggaggtaat---------------------cct---------tgtagttgccaaccacaa------------------------------------------gcatttttgggttggtctgttgactcttgtttacaaggggataggtgtaatatttttgctaattttattttgcatgatgttaatagtggtactacttgttctactgatttacaaaaatca---aacacagacata------attcttggtgtttgtgttaattatgatctctatggtattacaggccaagggatttttgttgaggttaatgcgacttattataatagttggcagaaccttttatatgattctaatggtaatctctatggttttagagactacttaacaaatagaacttttatgattcgtagttgctatagtggtcgtgtttcagcg---------gcctttcatgctaactcttccgaaccagcattgctattttggaatattaaatgcaattacgtttttaataatactctttcacgacaactgcaacctatt------------------------------------------------aactat---tttgatagctatcttggttgtgttgtcaatgctgataatagtacttctagtgttgttcaaaca------tgtgatctcacagtaggtagtggttactgtgtggattac---------------tct---ataaaaagacga------------agtcgt---agatcg------------attaccactggttatcggtttactaatttt---------gagccatttactgttaaatcagtaaatgatagtttagaacctgtaggtggtttgtatgaaattcaaataccttcagagtttactataggtaatatggaggagtttattcaaacaagctctcctaaagttactattgattgttctgcttttgtctgtggtgattatgcagcatgtaaatcacagttggttgaatatggtagcttctgtgacaatattaatgctatactcacagaagtaaatgaattacttgacactacacagttgcaagtagctaatagtttaatgaatggtgtcactcttagcactaag---cttaaagatggcgttaatttcaatgtagatgacatcaatttttcccctgtattaggttgtttaggaagcgattgt---aataaa---------------------gtttccagtagatctgctatagaggacttacttttttctaaagtaaagttatctgatgtcggtttcgttgaggcttataataattgtact------ggaggtgcc---------gaaattagggacctcatttgtgtgcaaagttataatggtatcaaggtgttgcctccactgctctcagaaaatcagatcagtggatacactttggctgccacctctgctagtctgtttcctccttggtca------------gcagcagcaggtgtaccattttatttaaatgttcagtatcgtattaatgggattggtgttaccatggatgtgctaagccaaaatcaaaagcttattgctaatgcatttaacaacgctttgacagctattcagaatgggtttgatgcaaccaattctgctttagttaaaatccagtccgttgttaatgcaaatgctgaagctcttaataacttattgcaacaactctctaatagatttggtgctataagttcttctttacaagaaattctatctagactggatgctcttgaagcgcaagctcagatagacagacttattaatgggcgtcttaccgctcttaatgcttatgtttctcaacagcttagtgattctacactagtaaaatttagtgcagcacaagctatggagaaggttaatgaatgtgtcaaaagccaatcatctaggataaatttttgtggtaatggtaatcatattatatcattagtgcagaatgctccatatggtttgtattttatccactttagctatgtccctactaagtatgtcactgcgaaggttagtcccggtctgtgcattgctggtgat------agaggtatagcccctaagagtggttattttttaaatgtaaataat------------------------------acttggatgtttactggtagtggttattactaccctgaacctataact---ggaaataatgttgttgttatgagtacctgtgctgttaattatactaaagcgccggatgtaatgctgaatatttcaaca------cccaacctccctgattttaaggaagagttggatcaatggtttaaaaaccaaacatcagtggcaccagatttgtca------cttgattat------ataaatgttacattcttggacctacaagatgaaatgaataggttacaggaggcaataaaagttttaaatcagagctacatcaatctcaaggacattggtacatatgagtattatgtaaaatggccttggtatgtatggcttttaattggctttgctggtgtagctatgcttgttttactattcttcatatgctgttgtacaggatgtgggactagttgttttaag---------aaatgtggtggttgt------tgtgatgattatactgga---caccaggagttagtaatt---------aaaacatcacatgacgac---------taa
>KU886219_Bovine_China_2015-05-30
atg------------tttttg------atacttttaatttccttaccaacg------------gcttttgct---gtt------------------------------ataggagatttaaagtgtact------------------------acagtt---tccattaatgatgttgacactggtgttccttctattagcactgatactgtcgatgttactaatggtttaggcact---tattatgttttagatcgtgtgtatttaaatactacgttgttgcttaatggttattaccctacttcaggttctacatatcgtaatatggcactgaagggaacttta---------------------ctattgagcacactgtggttcaaaccaccttttctttct---------------------gactttactaatggtatttttgctaaggtcaaaaataccaaggttatt------------------------------aaa---gatggtgta---------aagtatagtgagtttcctgctataactataggtagtacttttgtaaatacatcc------------------------------tatagtgtggtagtacaa---ccacatactaccaatttggat------------aataaattacaaggtttcctagagatctctgtttgc---------------------------------------------------cagtatactatgtgcgagtacccaaatacgatttgtcatcctactctg---ggtaatcaacgcgtagaactatgg------------------cattgggat---acaggtgttgtttcctgttta------tataagcgtaat---ttcacatatgatgtgaatgctgattatttg---------------------tatttccatttttatcaagaaggtggtactttttatgcatattttacagac------------------------------------------actggt------------gttgtt---------------actaagtttctgtttaatgtttatttaggcacggtgctttcacattattatgtcatgcctttgacttgtaatagt---------------------------------------------------------------gctatgactttagaatattgggttacacctctcacttctaaacaatatttattagctttcaatcaagatggcgctatttttaatgctgttgattgtaagagcgattttatgagtgagattaagtgtaaaacactatctatagcaccatctactggtgtttatgaattaaacggttacactgttcagccaattgcagatgtttaccgacgtatacctaatctccccgat---tgt------aatattgaggcttggcttaatgataagtcggtgccctctccattaaattgggaacgtaagactttttcaaattgtaattttaatatgagcagcctgatgtct---tttattcatgcagactcttttacttgtaataatattgatgctgctaagatatatggtatgtgtttttccagcataactatagataagtttgcaatacccaatggtaggaaggttgacctacaattgggtaatttgggttatttgcagtcttttaactatagaattgatactactgctacaagttgtcagttgtattataattta---cctgctgctaatgtttct---------gttagcaggtttaatccttctacttggaataggagatttggtttt---------acagaacaatctgtt---------------------------------------------tttaagcctcaacctgca---------ggtgtttttact------gatcatgatgttgtttatgcacaacattgttttaaagctcccacaaatttctgtccgtgt---------------------aaattggatgggtctttgtgtgtaggtagtggttctggtatagatgctggttataaacatactggtataggtacttgtcctgcaggtactaattatttaacttgccat------------------------------aatgctgcccaatgtgattgtttgtgcactccagaccccattata------------------tctaaagctaca---gggtcttat---------aagtgcccccaaactaaatatttagttggcataggtgag------cactgttcgggtcttgctattaaaagtgatcattgtggaggtaac---------------------cct---------tgcagttgccaaccacaa------------------------------------------gcatttttgggttggtctgttgactcttgtttacaaggggataggtgtaatatttttgctaattttattttgcatgatgttaatagtggtactacttgttctactgatttacaaaaatca---aacacagacata------attcttggtgtttgtgttaattatgatctttatggtattactggccaagggatttttgttgaggttaatgcgacttattataatagttggcagaaccttttatatgattctaatggtaatctctacggttttagagattacttaacaaatagaacttttatgattcgtagttgctatagtggtcgtgtttcagcg---------gcctttcatgctaactcttccgaaccagcattgctatttcggaatatcaaatgcaattacgtttttaataacactcttttacgacagctgcaacctatt------------------------------------------------aactat---tttgatagctatcttggttgtgttgtcaatgctgataatagtacttctagtgttgttcaaaca------tgtgatctcacagtaggtagtggttactgtgtggattac---------------tct---acaaaaagacga------------agtcgt---agatcg------------attaccactggttatcggtttactaatttt---------gagccatttactgttaattcagtaaatgatagtttagaacctgtaggcggtttgtatgaaattcaaataccttcagagtttactataggtaatatggaggagtttattcaaacaagctctcctaaagttactattgattgttctgcttttgtctgtggtgattatgcagcatgtaaatcacagttggttgaatatggtagcttctgtgacaatattaatgctatactcacagaagtaaatgaattacttgacactacacagttgcaagtagctaatagtttaatgaatggtgtcactcttagcactaag---cttaaagatggcgttaatttcaatgtagacgacatcaatttttcccctgtattaggttgtttaggaagcgattgc---aataaa---------------------gtttccagtagatctgctatagaggacttacttttttctaaagtaaagttagctgatgtcggttttgttgaggcttataataattgtact------ggaggtgcc---------gaaattagggacctcatttgtgtgcaaagttataatggtatcaaggtgttgcctccactgctctcagaaaatcagatcagtggttacactttggctgccacctctgctagcctgtttcctccatggtca------------gcagcagcaggtgtaccattctatttaaatgttcagtatcgtattaatggtattggtgttaccatggatgtgctaagtcaaaatcaaaagcttattgctaatgcatttaacaatgctcttggtgctattcaggaagggtttgatgctaccaattctgctttagttaaaattcaagctgttgttaatgcaaatgctgaagctcttaataacttattgcaacaactctctaatagatttggtgctataagttcttctttacaagaaattctatctagactggacgctcttgaagcgcaagctcagatagacagacttattaatgggcgtcttaccgctcttaatgcttatgtttctcaacagcttagtgactctacactagtaaagtttagtgcagcacaagctatggagaaggttaatgaatgtgttaaaagccaatcatctaggataaatttttgtggtaatggtaatcatattatatcattagtgcagaatgctccatatggtttgtattttatccactttagctatgtccctactaagtatgtcactgcgaaggttagtcccggcctgtgcattgctggtgat------agaggtatagcccctaagagtggttattttgtttatgtaaataat------------------------------acttggatgttcactggtagtggttattactaccctgaacctataact---ggaaataatgttgttgttatgagtacctgtgctgttaattacactaaagcaccggatgtaatgctgaacacttcagta------cccaacctccctgattttaaggaagagttggatcaatggtttaaaaaccaaacatcagtggcaccagatctgtca------cttgattat------ataaatgttacattcttggacctacaagatgaaatgaataggttacaggaggcaataaaagttttaaatcagagctacatcaatctcaaggacattggtacatatgagtattatgtaaaatggccttggtatgtatggcttttaattggctttgctggtgtagctatgcttgttttactattcttcatatgctgttgtacaggatgtgggactagttgttttaag---------aaatgtggtggttgt------tgtgatgattatactgga---caccaggagttagtaatt---------aaaacatcacatgaagac---------taa
>LC494137_Bovine_Japan_2013-12-
atg------------tttttg------atacttttaatttccttaccaacg------------gcttttgct---gtt------------------------------ataggagatttaaagtgtact------------------------acagtt---tccattaatgatgttgacactggtgttccttctattagcactgacactgtcgatgttactaatggtttaggtact---tattatgttttagatcgtgtgtatttaaatactacgttgttgcttaatggttattaccctacttcaggttctacatatcgtaatatggcactgaagggaacttta---------------------ctattgagcacactgtggtttaaaccaccttttctttct---------------------gattttactaatggtatttttgctaaggtcaaaaataccaaggttatt------------------------------aaa---gatggtgta---------atgtatagtgagtttcctgctataactataggtagtacttttgtaaatacatcc------------------------------tatagtgtggtagtacaa---ccacatactaccattttgggt------------aataaattacaaggtttcttagagatctctgtttgc---------------------------------------------------cagtatactatgtgtgagtacccaaatacgatttgtaatcctaatctg---ggtaatcaacgcgtagaactatgg------------------cattgggat---acaggtgttgtttcctgttta------tataagcgtaat---ttcacatatgatgtgaacgctgactatttg---------------------tatttccatttttatcaagaaggtggtactttttatgcatattttacagac------------------------------------------actggt------------gttgtt---------------actaagtttctgtttaatgtttatttaggcacggtgctttcacattattatgtcatgcctttgacttgtaatagt---------------------------------------------------------------gctctgactttagaatattgggttacacccctcacttctaaacaatatttactagcttttaatcaagatggtgttatttttaatgctgttgattgtaagagtgattttatgagtgagattaagtgtaaaacactatctatagcaccatctactggtgtctatgaattaaacggttacactgttcagccaattgcagatgtttaccgacgtatacctaaccttcccgat---tgc------aatattgaggcttggcttaatgataagtcagtgccctctccattaaattgggaacgtaagaccttttcaaattgtaattttaatatgagcagcctgatgtct---tttattcaggcagactcatttacttgtaataatattgatgctgctaagatatatggtatgtgtttttccagcataactatagataagtttgcaatacccaatggtaggaaggttgacctacaattgggtaatttgggttatttgcagtcttttaactatagaattgatactactgctacaagttgtcagttgtattataattta---cctgctgctaatgtttct---------gttagcaggtttaatccttctacttggaataggagatttggtttt---------acagaacaatctgtt---------------------------------------------tttaagcctcaacctgca---------ggtgtttttact------gatcatgatgttgtttatgcacaacattgttttaaagctcccacaaatttctgtccgtgt---------------------aaattgggtgggtctttgtgtgtaggtaatggtcctggtatagatgctggttataaaactactggcataggcatttgtcctgcaggtactaattatttaacttgccat------------------------------aatgctgcccaatgtgattgtttgtgcactccagaccccattaca------------------tctaaagctaca---gggccttac---------aaatgccctcaaactaaatatttagttggcataggtgag------cactgttcgggtcttgctattaaaagtgatcattgtggaggtaac---------------------cct---------tgtagttgccaaccacaa------------------------------------------gcatttttgggttggtctgttgactcttgtttacaaggggataggtgtaatatttttgctaattttattttgcatgatgttaatagtggtactacttgttctactgatttacaaaaatca---aacacagacata------attcttggtgtttgtgttaattatgatctttatggtattactggccaagggatttttgttgaggttaatgcgacttattataatagttggcagaaccttttatatgattctaatggtaatctctacggtttcagagattacttaacaaatagaacttttatgattcgtagttgctatagtggtcgtgtttcagcg---------gcctttcatgctaactcttctgaaccagcattgctatttcggaatatcaaatgcaattacgtttttaataacactctttcacgacagctgcaacctatt------------------------------------------------aactat---tttgatagctatcttggttgtgttgtcaatgctgataatagtacttctagtgtagttcaaaca------tgtgacctcacagtaggtagtggttactgtgtggattac---------------tct---actaaaagacga------------agtcgt---agatcg------------attaccactggttatcggtttactaatttt---------gagccatttactgttaattcagtaaatgatagcttagaacctgtaggtggtttgtatgaaattcaaataccttcagagtttactataggtaatatggaggagtttattcaaacaagctctcctaaagttactattgattgttctgcttttgtctgtggtgattatgcagcatgtaaatcacagttggttgaatatggtagcttctgtgacaatattaatgctatactcacagaagtaaatgaactacttgacactacacagttgcaagtagctaatagtttaatgaatggtgtcactcttagcaccaag---cttaaagatggcgttaattttaatgtagatgacatcaatttttcccctgtattaggttgtttaggaagcgattgt---aataaa---------------------gtttccagtagatctgctatagaggacttacttttttctaaagtaaagttatctgatgtcggttttgttgaggcttataataattgtacc------ggaggtgcc---------gaaattagggacctcatttgtgtgcaaagttataatggtatcaaggtgttgcccccactgctctcagaaaaccagatcagtggttacactttggctgccacctctgctagcctgtttcctccatggtca------------gcagcagcaggtgtaccattctatttaaatgttcagtatcgtattaatggtattggtgttaccatggatgtgctaagtcaaaatcaaaagcttattgctaatgcatttaacaatgctcttggtgctatccaggaagggtttgatgctaccaattctgctttagttaaaattcaagctgttgttaatgcaaatgctgaagctcttaataacttattgcaacaactctctaacagatttggtgctataagttcttctttacaagaaattctatctagactggatgctcttgaagcgcaagctcagatagacagacttattaatgggcgtcttaccgctcttaatgcttatgtttctcaacagcttagtgactctacactagtaaagtttagtgcagcacaagctatggagaaggttaatgaatgtgtcaaaagccaatcatctaggataaatttttgtggtaatggtaatcatattatatcattagtgcagaatgctccgtatggtttgtattttatccactttagctatgtccctactaagtatgtcactgcgaaggttagtcccggcctgtgcattgctggtgat------agaggtatagcccctaagagtggttattttgttaatgtaaataat------------------------------acttggatgttcactggtagtggttattactaccctgaacctataact---ggaaataatgttgttgttatgagtacctgtgctgttaattatactaaagcgccggatgtaatgctgaacatttcaaca------cccaacctccctgattttaaggaagagttggatcaatggtttaaaaatcaaacatcagtggcaccagatttgtca------cttgattat------ataaatgttacattcttggacctacaagatgaaatgaataggttacaggaggcaataaaagttttaaatcagagctacatcaatctcaaggacattggtacatatgagtattatgtaaaatggccttggtatgtatggcttttaattggctttgctggtgtagctatgcttgttttactattcttcatatgctgttgtacaggatgtgggactagttgttttaag---------aaatgtggtggttgt------tgtgatgattatactgga---catcaggagttagtaatt---------aaaacatcacatgaagac---------taa
>MH043953_Bovine_USA_2017-04-
atg------------tttttg------atacttttaatttccataccaact------------gcttttgct---gtt------------------------------ataggagatttaaagtgtact------------------------acagtt---tccattaatgatgttgacaccggtgctccttctattagcactgatattgtcgatgttactaatggtttaggtact---tattatgttttagatcgtgtgtatttaaatactacgttgttgcttaatggttactaccctacttcaggttctacatatcgtaatatggcactgaagggaacttta---------------------ctattgagcacactgtggtttaaaccaccttttctttct---------------------gattttactaatggtatttttgctaaggtcaaaaataccaaggttatt------------------------------aaa---gatggtgta---------atgtatagtgagtttcctgctataactataggtagtacttttgtaaatacatcc------------------------------tatagtgtggtagtacaa---ccacatactaccatttcgggt------------aataaagtacaaggtttcttagagatctctgtttgc---------------------------------------------------cagtatactatgtgcgagtacccacatacgatttgtcatcctaatctg---ggtaataaacgcgtagaactatgg------------------cattgggat---acaggtgttgtttcctgttta------tataagcgtaat---ttcacatacgatgtgaatgctgattatttg---------------------tattttcatttttatcaagaaggtggtactttttatgcatattttacagac------------------------------------------actggt------------gttgtt---------------actaagtttctgtttaatgtttatttaggcacggtgctttcacattattatgtcatgcctttgacttgtaatagt---------------------------------------------------------------gctttgactttagaatattgggttacacccctcacttctaaacaatatctactagctttcaatcaagacggtgttatttttaatgctgttgattgtaggagtgattttatgagtgagattaagtgtaaaacactatctatagcaccatctactggtgtttatgaattaaacggttacactgttcagccaatcgcagatgtttaccgacgtatacctaatcttcccgat---tgt------aatattgaggcttggcttaatgataagtcggtgccctctccattaaattgggaacgtaagaccttttcaaattgtaattttaatatgagcagcctgatgtct---tttattcaggcggactcatttacttgtaataatattgatgctgctaagatatatggtatgtgtttttccagcataactatagataagtttgcaatacccaatggtaggaaggttgacctacaattgggtaatttgggttatttgcagtcttttaactatagaatcgatactactgccacaagttgtcagttatattataattta---cctgctgctaatgtttct---------gttagcaggtttaatccttctacttggaataggagatttggtttt---------acagaacaatctgtt---------------------------------------------tttaagcctcaacctgca---------ggtgtttttact------gatcatgatgttgtttatgcacaacattgttttaaagctcccacaaatttctgtccgtgt---------------------aaattggatgggtctttgtgtgtaggtagtggttctggtatagatgctggttataaaactactggcataggcacttgtcctgcaggtactaattatttaacttgctat------------------------------aatgctgcccaatgtgattgtttgtgcactccagaccccattaca------------------tctaaagctaca---gggtcttat---------aagtgcccccaaactaaatatttagttggcataggtgag------cactgttcgggtcttgctattaaaagtgattattgtggaggtaac---------------------cct---------tgtagttgccaaccacaa------------------------------------------gcatttttgggttggtctgttgactcttgtttacaaggggataggtgtaatatttttgctaattttattttgcatgatgttaatagtggtactacttgttctactgatttacaaaaatca---aacacagacata------attcttggtgtttgtgttaattatgatctttatggtattactggccaagggatttttgttgaggttaatgcgacttattataatagttggcagaaccttttatatgattctaatggtaatctctatggttttagagactacttaacaaatagaacttttatgattcgtagttgctatagtggtcgtgtttcagcg---------gcctttcatgctaactcttccgaaccagcattgctatttcggaatatcaaatgcaactacgtttttaataacactctttcacgacagctgcaacctatt------------------------------------------------aactat---tttgatagctatcttggttgtgttgtcaatgctgataatagtacttctagtgttgttcaaaca------tgtgatctcacagtaggtagtggttactgtgtggattac---------------tct---acaaaaagacga------------agtcgt---agatcg------------attaccactggttatcggtttactaatttt---------gagccatttactgttaattcagtaaatgatagtttagaacctgtaggtggtttgtatgaaattcaaataccttcagagtttactataggtaatatggaggagtttattcaaacaagctctcctaaagttactattgattgttctgcttttgtctgtggtgattatgcagcatgtaaatcacagttggttgaatatggtagcttctgtgacaatattaatgctatactcacagaagtaaatgaattacttgacactacacagttgcaagtagctaatagtttaatgaatggtgtcactcttagcactaag---cttaaagatggcgttaatttcaatgtagatgacatcaatttttcccctgtattaggttgtttaggaagcgattgc---aataaa---------------------gtttccagtagatctgctatagaggacttacttttttctaaagtaaagttatctgatgtcggttttgttgaggcttataataattgtact------ggaggtgcc---------gaaattagggacctcatttgtgtgcaaagttataatggtatcaaggtgttgcctccactgctctctgaaaatcagatcagtggatacactttggctgccacctctgctagcctgtttcctccatggtca------------gcagcagcaggtgtaccattctatttaaatgttcagtatcgtattaatggtattggtgttaccatggatgtgctaagtcaaaaccaaaagcttattgctaatgcatttaacaatgctcttggtgctatccaggaagggtttgatgctaccaattctgctttagttaaaattcaagctgttgttaatgcaaacgctgaagctcttaataacttattgcaacaactctctaatagatttggtgctataagttcttctttacaagaaattctatctagactggatgctcttgaagcgcaagctcagatagacaggcttattaatgggcgtcttaccgctcttaatgcttatgtttctcaacagcttagtgactctacactagtaaagtttagtgcagcacaagctatggagaaggttaatgaatgtgtcaaaagccaatcatctaggataaatttttgtggtaatggtaatcatattatatcattagtgcagaatgctccatatggtttgtatttcatccactttagctatgtccctactaagtatgtcactgcgaaggttagtcccggtctgtgcattgctggtgat------agaggtatagcccctaagagtggttattttgttaatgtaaataat------------------------------acttggatgttcactggtagtggttattactaccctgaacctataact---ggaaataatgttgttgttatgagtacctgtgctgttaactatactaaagcgccggatgtaatgctgaacatttcaaca------cccaacctccctgattttaaggaagagttggatcaatggtttaaaaaccaaacatcagtggcaccagatttgtca------cttgattat------ataaatgttacattcttggacctacaagatgaaatgaataggttacaggaggcaataaaagttttaaatcagagctacatcaatctcaaggacattggtacatatgagtattatgtaaaatggccttggtatgtatggcttttaattggctttgctggtgtagctatgcttgttttactattcttcatatgctgttgtacaggatgtgggactagttgttttaag---------aaatgtggtggttgt------tgtgatgattatactgga---caccaggagttagtaatt---------aaaacatcacatgaagac---------taa
>MH810163_Yak_China_2017--
atg------------tttttg------atacttttaatttccttaccaatg------------gcttttgct---gtt------------------------------ataggagatttaaagtgtact------------------------acggtt---tccattaatgatgttgacaccggtgctgcttctattagcactgatattgtcgatgttactaatggtttaggtact---tattatgttttagatcgtgtgtatttaaatactacgttgttgcttaatggttactaccctacttcaggttctacatatcgtaatatggcactgaagggaacttta---------------------ctattgagcagactatggtttaaaccaccttttctttct---------------------gaatttattaatggtatttttgctaaggtcaaaaataccaaggttatt------------------------------aaa---aagggtgta---------atgtatagtgagtttcctgctataactataggtagtacttttgtaaatacatcc------------------------------tatagtgtggtagtacaa---ccacatactacgaatttggat------------aataaattacaaggtgtcttagagatctctgtttgc---------------------------------------------------cagtatactatgtgcgagtacccacatacgatttgtcatcctaatctg---ggtaataaacgcgtagaactatgg------------------cattgggat---acaggtgttgttacctgttta------tataagcgtaat---ttcacatatgatgtgaatgctgattacttg---------------------tatttccatttttatcaagaaggtggtactttttatgcatattttacagac------------------------------------------actggt------------gttgtt---------------actaagtttctgtttaatgtttatttagccacggtgctttcacattattatgtcctgcctttgacttgttctagt---------------------------------------------------------------gctatgactttagaatattgggttacacctctcacttctaaacaatatttactagctttcaatcaagatggtgttatttttaatgctgttgattgtaagagtgattttatgagtgagattaagtgtaaaacactatctatagcaccatctactggtgttaatgaattaaacggttacactgttcagccaattgcagatgtttaccgacgtatacctaatcttccggat---tgt------aatatagaggcttggcttaatgataagtcggtgccctctccattaaattgggaacgtaagaccttttcaaattgtaatttttatatgagcagcctgatgtct---tttattcaggcagactcatttacttgtaataatattgatgctactaagatatatcgtatgtgtttttccagcataactatagataagtttgctatacccaatcgtaggaaggttgacctacaattgggcaatttgggctatttgcagtcttttaactatagaattgatactactggtacaagttgtcagttgtattataattta---cctgctgctaatgtttct---------gttagcaggtttaatccttctacttggaataggagatttggtttt---------acagaacaatctgtt---------------------------------------------tttaagcctcaacctgca---------ggtgtttttact------gatcatgatgttgtttatgcacaacattgttttaaagctcccacaaatttctgtccgtgt---------------------aaattggatgggtctttgtgtgtaggtaatggtgctggtatagatgctggttataaacatactggcataggtacttgtcctgcagggactaattatttaacttgccat------------------------------aatgctgcccaatgtgattgtttgtgcactccagaccccattata------------------tctaaagccgca---gggccttac---------aaatgcccccaaactaaatacttagttggtataggtgag------cactgttcgggtcttgctattaaaagtgattattgtggaggtaag---------------------cct---------tgtagttgccaaccacaa------------------------------------------gcatttttgggctggtctgttgactcttgtttacaaggggataggtgtaatatttttgctaattttattttgcatgatgttaatagaggtactacttgttctactgatttacaaaaatca---aacacagacata------attcttggtgtttgtgttaattatgatctttatggtattacaggccaaggtatttttgttgaggttaatgcgacttattataatagttggcagaacgttttatatgattctaatggtaatctctatggttttagagactacttaacaaacagaacttttatgattcgtagttgctatagcggtcgtgtttcagcg---------gcctttcatgctaactcttccgaaccagcattgctatttcggaatattaaatgcaattacgtttttaataatactctttcacgacagctgcaacctatt------------------------------------------------aactat---tttgatagttatcttggttgtgttgtcaatgctgataatagtacttctagtgttgttcaaaca------tgtgatctcacagtaggtagtggttactgtgtggattac---------------tct---acaaaaagacga------------agtcgt---agagcg------------attagcactggttatcggtttactactttt---------gagccatttactgttaattcagtaaatgatagtttagaacctgtaggtggtttgtatgaaattgaaataccttcagagtttactataggtaatatggaggagtttattcaaacaagctctcctaaagttactattgattgttctgcttttgtctgtggtgattatgcagcatgtaaatcacagttggttgaatatggtagcttctgtgacaatattaatgctatactcacagaagtaaatgaactacttgacagtacacagttgcaagtagctaatagtttaatgaatggtgtcactcttagcactaag---cttaaagatggcgttaatttcaatgtagacgacatcaatttttcccctgtattaggttgtttaggaagcgattgt---aataaa---------------------gtttccagcagatctgctatagaggatttacttttttctaaagtaaagttatctgatgtcggtttcgttgaggcttataataattctact------ggaggtgcc---------gaaattagggacctcatttgtgtgcaaagttataatggaatcaaagtgttgcctccactgctctcagtaaatcagatcagtggatacactttggctgccacctctgctagtctgtttcctcctttgtca------------gcagctgtaggtgtaccattttatttaaatgttcagtatcgtattaatgggattggtgttaccatggatgtgttaagtcaaaatcaaaagcttattgctaatgcatttaacaatgctcttgatgctattcaggaagggattgatgctaccaattctgctttagttaaaattcaagctgttgttaatgcaaatgctgaagctcttaataacttattgcaacaactctctaatagatttggtgctataagttcttctttacaagaaattctatctagactggatgctcttgaagcgcaagctcagatagacagacttattaatgggcgtcttaccgctcttaatgattatgtttctcaacagcttagtgattctacactagtaaaatttagtgcagcacaagctatggagaaggttaatgaatgtgtcaaaagccaatcatctaggataaatttttgtggtaatggtaatcatattatatcattagtgcagaatgctccatatggtttgtattttatccactttagctatgtccctactaagtatgtcactgcgaaggttagtcccggtctgtgcattgctggtgat------agaggtatagcccctaagagtggttattttgttaatgtaaataat------------------------------acttggatgttcactggtagtggttattactaccctgaacccataact---ggaaataatgttgttgttatgagtacctgtgctgttaactatactaaagcgccggatgtaatgctgaacatttcaaca------cccaacctccatgattttatggaagagttggatcaatggtttaaaaaccaaacatcagtggcaccagatttgtca------cttgattat------ataaatgttacattcttggacctacaagatgaaatgaataggttacaggaggcaataaaagttttaaatcagaggtacatcaatctcaaggacattggtacatatgagtattatgtaaaatggccttggtatgtatggcatttaattggctttgctggtgtagctatgcttgttctactattcttcatatgctgttgtacaggatgtgggactagttgttttaag---------atatgtggtggttgt------tgtgatgattatactgga---caccaggacttagtaatt---------aaaacatcacatgacgac---------taa
>MK046008_Bovine_Vietnam_2018-05-
atg------------tttttg------atacttttaatttccttaccaacg------------gcttttgct---gtt------------------------------ataggagatttaaagtgtact------------------------acagtt---tccattaatgatgttgacactggtgttccttctattagcactgatactgtcgatgttactaatggtttaggtact---tattatgttttagatcgtgtctatttaaatactacgttgttgcttaatggttattaccctacttcaggttctacatatcgtaatatggcactgaagggaacttta---------------------ctattgagcacactgtggtttaaaccaccttttctttct---------------------gattttactaatggtatttttgctaaggtcaaaaataccaaggttatt------------------------------aaa---aatggtgta---------aagtatagtgagtttcctgctataactataggtagcacttttgtaaatacatcc------------------------------tatagtgtggtagtacaa---ccacatactacttatctggac------------aataaattacaaggtttcttagaagtctctgtttgc---------------------------------------------------cagtatactatgtgcgagtacccaaatacgatttgtaattctaatctg---ggtaaccaacgcgtagaactatgg------------------cattgggat---acaggtgttgtttcctgttta------tataagcgtaat---ttcacatacgatgtgaatgctgattatttg---------------------tattttcatttttatcaagaaggtggtactttttatgcatattttacagac------------------------------------------actggt------------gttgtt---------------actaagtttctgtttaatgtttatttaggcacggtgctttcacattattatgtcatgcctttgacttgtaatagt---------------------------------------------------------------gctttgactttagaatattgggttacacctctcacttctaaacaatatctactagctttcaatcaagatggtgttatttttaatgctgttgattgtaggagtgattttatgagtgagattaagtgtaagacactatctatagcaccatctactggtgtttatgaattaaacggttacactgttcagccaatcgcagatgtttaccgacgtatacctaatcttcccgat---tgt------aatattgaggcttggcttaatgataagtcggtgccctctccattaaattgggaacgtaagaccttttcaaattgtaattttaatatgagcagcctgatgtct---tttattcaggcagactcatttacttgtaataatattgatgctgctaagatatatggtatgtgtttttccagcataactatagataagtttgcaatacccaatggtaggaaggttgacctacaattgggtaatttgggctatttgcagtcttttaattatagaattgatactactgctacaagttgtcagttgtattataattta---cctgctgccaatgtttct---------gttaacaggtttaatccttctacttggaataggagatttggtttt---------acagaacagtttgtt---------------------------------------------tttaagcctcaacctgca---------ggtgtttttact------gatcatgatgttgtttatgcacaacattgttttaaagctcccacaaatttctgtccgtgt---------------------aaattggatgggtctttgtgtgtaggtagtggttttggtgtagatgctggttataaaaatactggtataggcacttgtcctgcaggtaccaattatttaacttgttat------------------------------aatgctgcccaatgtgattgtttgtgcactccagaccccattaca------------------tctaaagctaca---gggtcttac---------aagtgtccccaaactaaatatttagttggcataggtgag------cactgttcgggtcttgctattaaaagtgatcattgtggaggtaac---------------------cct---------tgtagttgcaaaccacaa------------------------------------------gcatttttgggttggtctgttgattcttgtttacaaggggataggtgtaatatttttgctaattttatttttcatgatgttaatagtggtactacttgttctactgatttacaaaaatca---aacacagacata------attcttggtgtttgtgttaattatgatctttatggtattactggccaaggtatttttgttgaggttaatgcgacttattataatagttggcagaaccttttatatgattctaatggtaatctctatggttttagagactacttaacaaatagaacttttatgattcgtagttgctatagtggtcgtgtttcagcg---------gcctttcatgctaactcttccgaaccagcattgctatttcggaatattaaatgcaattacgtttttaataatactcttttacgacagctgcaacctatt------------------------------------------------aactat---tttgatagctatcttggttgtgttgtcaatgctgataatagtacttctagttttgttcaaaca------tgtgatctcacagtaggtagtggttactgtgtggattac---------------tct---acaaaaagacga------------agtcgt---agatcg------------attaccactggttatcagtttactaattgt---------gagccatttactgttaattcagtaaatgatagtttagaacctgtaggtggtttgtatgaaattcaaataccttcagagtttactataggtaatatggaggagtttattcaaacaagctctcctaaagttactattgattgttttgcttttgtttgtggtgattatgcagcatgtaaatcacagttggtcgaatatggtagcttctgtgacaatattaatgctatactcacagaagtaaatgaactacttgacactacacagttgcaagtagctaatagtttaatgaatggtgtcactcttagcactaag---cttaaagatggcgttaatttcaatgtagacgacatcaatttttcccctgtattaggttgtttaggaagcgattgt---aataaa---------------------gtttccagtagatctgctatagaggacttacttttttctaaagtaaagttagctgatgtcggttttgttgaggcttataataattgtact------ggaggtgcc---------gaaattagggacctcatctgtgtgcaaagttataatggtatcaaggtgttgcccccactgctctcagaaaatcagatcagtggatacactttggctgccacctctgctagcctgtttcctccatggtca------------gcagcagcaggtgtaccattctatttaaatgttcagtatcgtattaatggtattggtgttaccatggatgttctaagtcaaaaccaaaagcttattgctaatgcatttaacaatgctcttggtgctatccaggaagggtttgatgctaccaattctgctttagttaaaattcaagctgttgttaatgcaaatgctgaagctcttaataacttattgcaacaactctctaatagatttggtgctataagttcttctttacaagaaattctatctagactggatgctcttgaagcgcaagctcagatagacagacttattaatgggcgtcttaccgctcttaatgcttatgtttctcaacagcttagtgactctacactagtaaagtttagtgctgcacaagctatggagaaggttaatgaatgtgtcaaaagccaatcatctaggataaatttttgtggtaatggtaatcatattatatcattagtgcagaacgctccatatggtttgtattttatccactttagctatgtccctactaagtatgtcactgcgaatgttagtcccggtctgtgcatcgctggtgat------agaggtatagcccctaagagtggctattttgtttatgtaaataat------------------------------acttggatgttcactggtagtggttattactaccctgaacctataact---ggaaataatgttgttgttatgagtacctgtgctgttaattatactaaagcgccggatgtaaagctgaacatttcaata------cccaacctccctgattttaaggaagagttggatcaatggtttaaaaaccaaacatcagtggcaccagatttgtca------cttgattat------ataaatattacattcttggacctacaagatgaaatgaataggttacaggaggcaataaaagttttaaatcagagctacatcaatctcaaggacattggtacatatgagtattatgtaaaatggccttggtatgtatggcttttaattggctttgctggtgtagctatgcttgttttactattcttcatatgctgttgtacaggatgtgggactagttgttttaag---------aaatgtggtggttgt------tgtgatgattatactgga---caccaggagttagtaatt---------aaaacatcacatgaagac---------taa
>MK095181_Bovine_China_2018-01-
atg------------tttttg------atacttttaatttccttaccaacg------------gcttttgct---gtt------------------------------ataggagatttaaagtgtact------------------------acagtt---tccattaatgatgttgacactggtgctccttccattagcactgatactgtcgatgttactaatggtttaggtact---tattatgttttagatcgtgtgtatttaaatactacgttgttgcttaatggttattaccctacttcaggctctacatatcgtaatatggcactgaagggaacttta---------------------ctattgagcacactgtggtttaaaccaccttttctttct---------------------gattttactaatggtatttttgctaaggtcaaaaataccaaggttatt------------------------------aaa---gatggtgta---------atgtatagtgagtttcctgctataactataggtagtacttttgtaaatacatcc------------------------------tatagtgtggtagtacaa---ccacatactaccattttgggt------------aataaattacaaggtttcttagagatctctgtttgc---------------------------------------------------cagtatactatgtgcgagtacccaaatactatttgtaattctaatctg---ggtaatcgacgcgtagaactatgg------------------cattgggat---acaggtgttgtttcctgttta------tataagcgtaat---ttcacatacgatgtgaatgctgattatttg---------------------tattttcatttttatcaagaaggtggtacttttttatcatattttacagac------------------------------------------actggt------------gttgtt---------------actaagtttctgtttaatgtttatttaggcacggtgctttcacattattatgtcatgcccttgacttgtaatagt---------------------------------------------------------------gctatgactttagaatattgggttacacctctcacttctaaacaatatttactagctttcaatcaagatggtgttatttttaatgctgttgattgtaagagtgattttatgagtgagattaagtgtaaaacactatctatagcaccatctactggtgtttatgaattaaacggttacactgttcagccaattgcagatgtttaccgacgtatacctaatcttcccgat---tgt------aatattgaggcttggcttaatgataagtctgtgccctctccattaaattgggaacgtaagaccttttcaaattgtaattttaatatgagcagcctgatgtct---tttattcaggcagactcatttacttgtaataatattgatgctgctaagatatatggtatgtgtttttccagcataactatagataagtttgcaatacccaatggtaggaaggttgacctacaattgggtaatttgggctatttgcagtcttttaactataaaattgatactactgctacaagttgtcagttgtattataatcta---cccgctgctaatgtttct---------gttagcaggtttaatccttctacttggaataggagatttggtttt---------atagaacaatctgtt---------------------------------------------tttaagccccaacctgca---------ggtgcttttact------gatcatgatgttgtttatgcacaacattgttttaaagctcccacaaatttctgtccgtgt---------------------aaattggatgggtctttgtgtgtaggtagtggtcctggtatagatgctggttataaaactagtggcataggcacttgtcctgcaggcactaattatttaacttgccat------------------------------aatgctgcccaatgtgattgtttgtgcaccccagaccccattaca------------------tctaaagctaca---gggccttac---------aaatgcccccaaactaaatatttagttggcataggtgag------cactgttcgggtcttgctattaaaagtgatcattgtggaggtaac---------------------cct---------tgcagttgccaaccacaa------------------------------------------gcatttttgggttggtctgttgactcttgtttacaaggggataggtgtaatatttttgctaattttatttttcatgatgttaatagtggtactacttgttctactgatttacaaaaatca---aacacagacata------attcttggtgtttgtgttaattatgatctttatggtattactggccaagggatttttgttgaggttaatgcgacttattataatagttggcagaaccttttatatgattctaatggtaatctctacggttttagagattacttaacaaatagaacttttatgattcgtagttgctatagtggtcgtgtttcagcg---------gcctttcatgctaactcttccgaaccagcattgctatttcggaatatcaaatgcaattacgtttttaataacactcttttacgacagctgcaacctatt------------------------------------------------aactat---tttgatagctatcttggttgtgttgtcaatgctgataatagtacttctagtgttgttcaaaca------tgtgatctcacagtaggtagtggttactgtgtggattac---------------tct---acaaaaagacga------------agtcgt---agatcg------------attaccactggttatcggtttactaatttt---------gagccatttactgttaattcagtaaatgatagtttagaacctgtaggcggtttgtatgaaattcaaataccttcagagtttactataggtaatatggaggagtttattcaaacaagctctcctaaagttactattgattgttctgcttttgtctgtggtgattatgcagcatgtaaatcacagttggttgaatatggtagcttctgtgacaatattaatgctatactcacagaagttaatgaattacttgacactacacagttgcaagtagctaatagtttaatgaatggtgtcactcttagcactaag---cttaaagatggcgttaatttcaatgtagacgacatcaatttttcccctgtattaggttgtttaggaagcgattgc---aataaa---------------------gtttccagtagatctgctatagaggacttacttttttctaaagtaaagttagctgatgtcggttttgttgaggcttataataattgtact------ggaggtgcc---------gaaattagggacctcatttgcgtgcaaagttataatggtatcaaggtgttgcctccactgctctcagaaaatcagatcagtggttacactttggctgccacctctgctagcctgtttcctccatggtca------------gcagcagcaggtgtaccattctatttaaatgttcagtatcgtattaatggtattggtgttaccatggatgtgctaagtcaaaatcaaaagcttattgctaatgcatttaacaatgctctcggtgctattcaggaagggtttgatgctaccaattctgctttagttaaaattcaagctgttgttaatgcaaatgctgaagctcttaataacttattgcaacaactttctaatagatttggtgctataagttcttctttacaagaaattctatctagactggacgctcttgaagcgcaagctcagatagacagacttattaatgggcgtcttaccgctcttaatgcttatgtttctcaacagcttagtgactctacactagtaaagtttagtgcagcacaagctatggagaaggttaatgaatgtgttaaaagccaatcatctaggataaatttttgtggtaatggtaatcatattatatcattagtgcagaatgctccatatggtttgtattttatccactttagctatgtccctactaagtatgtcactgcgaaggttagtcccggtctgtgcattgctggtgat------agaggtatagcccctaagagtggttattttgtttatgtaaataat------------------------------acttggatgttcactggtagtggttattactaccctgaacctataact---ggaaataatgttgttgttatgagtacctgtgctgttaattatactaaagcgccggatgtaatgctgaacatttcaaca------cccaacctccctgatttcaaggaagagttggatcaatggtttaaaaaccaaacatcagtggcaccagacttgtca------cttgattat------ataaatgttacattcttggacctacaagatgaaatgaataggttacaggaggcaataaaagttttaaatcagagctacatcaatctcaaggacattggtacatatgagtattatgtaaaatggccttggtatgtatggcttttaattggctttgctggtgtagctatgcttgttttactattcttcatatgctgttgtacaggatgtgggactagttgttttaag---------aaatgtggtggttgt------tgtgatgattatactgga---caccaggagttagtaatt---------aaaacatcacatgaagac---------taa
>MK989621_Bovine_Turkey_2016--
atg------------tttttg------atacttttaatttccttaccaacg------------gcttttgct---gtt------------------------------ataggagatttaaagtgtact------------------------acagtt---tccattaatgatgttgacactggtgttccttctattagcactgatactgttgatgttactaatggtttaggtact---tattatgttttagatcgtgtgtatttaaatactaccttgttgcttaatggttattatcccacttcaggttctacatatcgtaatatggcactgaagggaactcta---------------------ctattgagcacactatggtttaaaccaccttttctttct---------------------gattttactaatggtatttttgctaaggtcaaaaataccaaggttatt------------------------------aaa---aatggtgta---------atgtatagtgagtttcccgctataactataggtagtacttttgtaaatacatcc------------------------------tatagtgtggtagtacaa---ccacatactaccaattttgat------------aataaaatacaaggtcttttagaggtctctgtttgc---------------------------------------------------cagtatactatgtgtgagtacccaaacacgatttgtaatcctaatttg---ggtaatcaacgcgtagaactatgg------------------cattgggat---acaggtgttgtttcctgttta------tataagcgtaac---ttcacatatgatgtgaatgctgagtatttg---------------------tatttccatttttatcaagaaggtggtactttttatgcctattttacagac------------------------------------------actggt------------gttgtt---------------actaagtttctgtttaatgtttatttaggcacggtgctttcacattattacgtcatgcctttgacttgtaatagt---------------------------------------------------------------gctatgactttagaatattgggttacacctctcacttctaaacaatatctactagccttcaatcaagatggtgttatttttaatgctgttgattgtaatagtgattttatgagtgagattaagtgtaaaacactatctatagcaccatctactggtgtttatgaattaaacggttacactgttcagccaattgcagatgtttaccggcgtatacctaatcttcccgat---tgt------aatattgaggcttggcttaatgataagtcggtgccctctccattaaattgggaacgtaagaccttttcaaattgtaattttaatatgagcagcctgatgtct---cttattcaggcagactcatttacttgtaataatattgatgctgctaagatatatggtatgtgtttttccagcataactatagacaagtttgctatacccaatggtaggaaggttgacctacaattgggcaatttgggctatttgcagtcttttaactatagaattgatactactgctacaagttgtcagttgtattataattta---cctgctgctaatgtttct---------gttagcaggtttaatccttctacttggaataggagatttggtttt---------acagaacaatttgtt---------------------------------------------tttaagcctcaacctgca---------ggtgtctttact------gatcatgatgttgtttatgcacaacattgttttaaagctcccacaaatttctgtccgtgt---------------------aaattggatgggtctttgtgtgtaggtagtggttctggtatagatgctggttataaaactagtggtataggcacttgtcctgcaggtactaattatttaacttgttat------------------------------aatgctgcccaatgtgattgtttgtgcactccagaccccattaca------------------tctaaagctaca---gggccttat---------aagtgcccccaaactaaatatttggttggcataggtgag------cactgttcaggtcttgctattaaaagtgatcattgtggaggtaat---------------------cca---------tgtacttgccaaccacaa------------------------------------------gcatttttgggttggtctgttgactcttgtttacaaggggataggtgtaatatttttgctaattttattttgcatggtgttaatagtggtactacttgttctactgatttacaaaaatca---aacacagacata------attcttggtgtttgtgttaattatgatctttatggtattactggccaaggtatttttgttgaggttaatgcgacttattataatagttggcaaaaccttttatatgattctaatggtaatctctatggttttagagactacttaacaaacagaactttcatgattcgtagttgctatagcggtcgtgtttcagcg---------gcctttcacgctaactcttccgaaccagcattgctatttcggaatattaaatgcaactacgtttttaataatactctttcacgacagctgcaacctatt------------------------------------------------aactat---tttgatagctatcttggttgtgttgtcaatgctgataatagtacttctagtgttgttcaaaca------tgtgatctcacagtaggtagtggttactgtgtggattat---------------tct---acaaaaaaaaga------------agaagt---agagcg------------gtgatcaccggtggttgtttttttactttt---------ttgccacctactgttaattcagtaaatgatagtttagaacctgtaggtggttggtatgaaattaaaacaccttcagagtttactataggtaatatggaggagtttattcaaacaagctctcctaaagttactattgattgttctgcttttttttgtggtgattatgcagcatgtaaatcacagttggttgaatgtggtagcttctgtgacaatattaatgctatcctcacagaagtaaatgaactacttgccactccccagttgcaagtagctaatagtttaatgaatggtgtcactcttagcaataag---cataaagatggcgttaatttcaatgtagacgacatcaatttttcccctgtattaggttgtttaggaagcgattgt---aataaa---------------------gtttccagtagatctgctatagaggatttacttttttctaaagtaaagttagctgatgtcggttttgttgaggcttataataattgtact------ggaggtgcc---------gaaattagggacctcatttgtgtgcaaagttataatggtatcaaggtgttgcctccactgctctcagaaaatcagatcagtggatatactttggctgcgacctctgctagtctgtttcctccttggtca------------gcagcagcaggtgtaccattttatttaaatgttcagtatcgtattaatgggattggtgttaccatggatgtgctaagtcaaaatcaaaagcttattgctaatgcatttaacaatgcccttggtgctattcaggaagggtttgatgctaccaattctgctttagttaaaattcaagctgttgttaatgcaaatgctgaagctcttaataacttattgcaacaactctctaataggtttggtgctataagttcttctttacaagaaattctatctagactggatgctcttgaagcgcaagctcagatagatagacttattaatgggcgtcttaccgctcttaatgcttatgtttctcaacagcttagtgattctacactagtaaaatttagtgcagcacaagctatggagaaggttaatgaatgtgtcaaaagccaatcatctaggataaatttttgtggtaatggtaatcatattatatcattagtgcagaatgctccatatggtttgtattttatccactttagctatgtccctactaagtatgtcactgctaaggttagtcctggtctgtgcattgctggtgat------agaggtatagcccccaagagtggttattttgttaatgtaaataat------------------------------acttggatgttcactggtagtggttattactaccctgaacctataaca---ggaaataatgttgttgttttgagtacctgtgctgttaattatactaaagcaccggatgtaatgctgaacatttcaaca------cccaacctccctgattttaaggaagagttggatcaatggtttaaaaaccaaacatcagtggcaccaaatttgtca------cttgattat------ataaatgttacattcttggacctacaagatgaaatgaataggttacaggaggcaataaaagtcttaaatcagagctacatcaatctcaaggacattggtacatatgagtattatgtaaaatggccttggtatgtatggcttctaattggctttgctggtgtagctatgcttgttttactattcttcatatgctgttgtacaggatgtgggactagttgttttaag---------aaatgtggtggttgt------tgtgatgattatactgga---caccaggagttagtaatt---------aaaacatcacatgacgat---------taa
>MK989623_Bovine_Turkey_2018-10-31
atg------------tttttg------atacttttaatttccttaccaacg------------gcttttgct---gtt------------------------------ataggagatttaaagtgtact------------------------acagtt---tccattaatgatgttgacactggtgttccttctattagcactgatactgttgatgttactaatggtttaggtact---tattatgttttagatcgtgtgtatttaaatactaccttgttgcttaatggttattatcctacttcaggttctacatatcgtaatatggcactgaagggaactcta---------------------ctattgagcacactatggtttaaaccaccttttctttct---------------------gattttactaatggtatttttgctaaggtcaaaaacaccaaggttact------------------------------aaa---aatggtgta---------atgtatagtgagtttcctgctataactataggtagtacttttgtaaatacatcc------------------------------tatagtgtggtagtacaa---ccatatactaccaattttgat------------aataaaatacaaggtctcttagaggtctctgtttgc---------------------------------------------------cagtatactatgtgtgagtacccaaacacgatttgtaatcctaatctg---ggtaatcaacgcgtagaactatgg------------------cattgggat---acaggtgttgtttcctgttta------tataagcgtaat---ttcacatatgatgtgaatgctgattatttg---------------------tattttcatttttatcaagaaggtggtactttttatgcatattttacagac------------------------------------------actggt------------gttgtt---------------actaagtttctgtttaatgtatatttaggcacggtgctttcacactactatgtcatgcctttgacttgtaatagt---------------------------------------------------------------gctttgactttagaatattgggttacacctctcacttctaaacaatacttactcgctttcaatcaagatggtgttatttttaatgctgttgattgtaagagtgattttatgagtgagattaagtgtaaaacactatctatagcaccatctactggtgtttatgaattaaacggttacactgttcagccaattgcagatgtttaccgacgtatacctaatcttcccgat---tgt------aatatagaggcttggcttaatgataagtcggtgtcctctccattaaattgggaacgtaagaccttttcaaattgtaattttaatatgagcagcctgatgtct---tttattcaggcagactcatttacttgtaataatattgatgctgctaagatatatggtatgtgtttttccagcataactatagataagtttgctatacccaatggtaggaaggttgacctacaattgggcaatttgggctatttgcagtcttttaattatagaattgatactactgctacaagttgccagttgtattataattta---cctgctgctaatgtttct---------gttagcaggtttaatccttctacttggaataggagatttggtttt---------acagaacaatctgtt---------------------------------------------tttaagcctcaacctgca---------ggtgtttttact------gatcatgatgttgtttatgcacaacattgttttaaagctcccacaaatttctgtccgtgt---------------------aaattggatgggtctttgtgtgtaggtagtggttctggtatagatgctggttataaaactagtggtataggcacttgtcctgcaggtactaattatttaacttgttat------------------------------aatgctgcccaatgtgattgtttgtgcaccccagaccccattaca------------------tctaaagctaca---gggccttac---------aagtgcccccaaactaaatatttagttggcataggtgag------cactgttcaggtcttgctattaaaagtgatcattgtggaggtaat---------------------cca---------tgtacttgccaaccacaa------------------------------------------gcatttttgggttggtctgttgactcttgtttacaaggggataggtgtaatatttttgctaattttattttgcatggtgttaatagtggtactacttgttctactgatttacaaaaatca---aacacagacata------attcttggtgtttgtgttaattatgatctttatggtattactggccaaggtatttttgttgaggttaatgcgacttattataatagttggcaaaaccttttatatgatactaatggtaatctctatggttttagagactacttaacaaacagatctttcatgattcgtagttgctatagcggtcgtgtttcagcg---------gcctttcatgctaattcttccgaaccagcattgctatttcggattattaaatgcaattacgtttttaataatactctttcacgacagctgcaacctatt------------------------------------------------aactat---tttgatagttatgttggttgtgttgtcaatgctgataatagtacttctagtgttgttcaaaca------tgtgatctcacagtaggtagtggttactgtgtggattac---------------tct---acaaaaagacga------------agtcgt---agagcg------------attaccgctggttatcggtttactattttt---------gagtcatttactgttaattcagtaaatgatagtttacaacctgtaggtggtttgtatgaaattcaaataccttcagagtttactataggtaacatggaggagtttattcaaacaagctctcctaaagttactattgattgttctacttttgtcggtggtgattatgcagcatgtaaatcacagttggttgaatatggtagcttctgtgacattattaatgctatactcacagaagtaaatgaactacttgacactacacagttgcaagtagctaatagtttaatgaatggtgccactcttagcactaag---cttaaagatggcgttaatttcaatgtagacgacatcaatttttcccctgtattaggttgtttaggaagcgattgt---aataga---------------------gtttccagtagatctgctatagaggatttacttttttctaaagtaaagttagctgatgtcggtttcgttgaggcttataataattgtact------ggaggtgcc---------gaaattagggacctcatttgtgtgcaaagttataatggtattaaggttttgcctccactgctctcagaaaatcagatcagtggatatactttagctgcgacctctgctagtttgtttcctccttggtca------------gcagcagcaggtgtaccattttatttaaatgttcagtatcgtattaatgggattggtgttaccatggatgtgctaagtcaaaatcaaaagcttattgctaatgcatttaacaatgcccttggtgctatccaggaagggtttgatgctactaattctgctttagtcaaaattcaagctgttgttaatgcaaatgctgaagctcttaataacttattgcaacaactctctaataggtttggtgctataagttcttctttacaagaaattctatctagactggatgctcttgaagcgcaagctcagatagacagacttattaatgggcgtcttaccgctcttaatgcttatgtttctcaacagcttagtgactctacactagtaaaatttagtgcagcacaagctatggagaaggttaatgaatgtgtcaaaagccaatcatctaggataaatttttgtggtaatggtaatcatattatatcattagtgcagaatgctccatatggtttgtattttatccactttagctatgtccctactaagtatgtcactgcgaaggttagtcctggtctgtgcattgctggtgat------agaggtatagcccccaagagtggttattttgttaatgtaaataat------------------------------acttggatgttcactggtagtggttattactaccctgaacctataact---ggaaataatgttgttgttatgagtacctgtgctgttaattatactaaagcaccggatgtaatgctgaacatttcaaca------cccaacctccccgattttaaggaagagttggatcaatggtttaaaaaccacacatcagtggcaccaaatttgtca------cttgattat------ataaatgttacattcttggatctacaagatgaaatgaataggttacaggaggcaataaaagttttaaatcagagctacatcaatctcaaggacattggcacatatgagtattatgtaaaatggccttggtatgtatggcttttaattggctttgctggtgtagctatgcttgttttactattcttcatatgctgttgcacaggatgtgggactagttgttttaag---------aaatgtggtggttgt------tgtgatgattatactgga---caccaggagttagtaatt---------aaaacatcacatgacgac---------taa
>MK989624_Bovine_Turkey_2017-12-13
atg------------tttttg------atacttttaatttccttgccaacg------------gcttttgct---gtt------------------------------ataggagatttaaagtgtact------------------------acagtt---tccattaatgatgttgacactggtgttccttctattagcactgatactgttgatgttactaatggtttaggtact---tattatgttttagatcgtgtgtatttaaatactaccttgttgcttaatggttattatcctacttcaggttctacatatcgtaatatggcactgaagggaactcta---------------------ctattgagcacactatggtttaaaccaccttttctttct---------------------gattttactaatggtatttttgctaaggtcaaaaataccaaggttatt------------------------------aaa---aatggtgta---------atttatagtgagtttcctgctataactataggtagtacttttgtaaatacatct------------------------------tatagtgttgtagtacaa---ccacatactaccaattttgat------------aataaaatacaaggtcttttagaggtctctgtttgc---------------------------------------------------cagtatactatgtgtgagtacccaaacacgatttgtaatcctaatttg---ggtaataaacgcgtagaactatgg------------------cattgggat---acaggtgttgtttcctgtttg------tataagcgtaat---ttcacatatgacgtgaatgctgattatttg---------------------tatttccatttttatcaagaaggtggtactttttatgcatattttacagac------------------------------------------actggt------------gttgtt---------------actaagtttctgtttaatgtatatttaggcacggtgctttcacactattatgtcatgcctttgacttgtaatagt---------------------------------------------------------------gctttgactttagaatattgggttacacctctcacttctaaacaatatctactagccttcaatcaagatggtgttatttttaatgctgttgattgtaatagtgattttatgagtgagattaagtgtaaaacactatctatagcaccatctactggtgtttatgaattaaacggttacactgttcagccaattgcagatgtttaccgacgtatacctaatcttcccgat---tgt------aatattgaggcttggcttaatgataagtcggtgccctctccattaaattgggaacgtaagaccttttcaaattgtaattttaatatgagcagcctgatgtct---cttattcaggcagactcatttacttgtaataatattgatgctgctaagatatatggtatgtgtttttccagcataactatagataagtttgcaatacccaatggtaggaaggttgacctacaattgggtaatttgggctatttgcagtcttttaactatagaattgatactactgctacaagttgtcagttgtattataattta---cctgctgctaatgtttct---------gttagcaggtttaatccttctacttggaataggagatttggtttt---------acagaacaatttgtt---------------------------------------------tttaagcctcaacctgca---------ggtgtctttact------gattatgatgttgtttatgcacaacattgttttaaagctcccacaaatttctgtccgtgt---------------------aaattggatgggtctttgtgtgtaggtagtggttctggtatagatgctggttataaaaatagtggtataggcacttgtcctgcaggtactaattatttaacttgttat------------------------------aatgctgcccaatgtgattgtttgtgcactccagaccccattaca------------------tctaaagctaca---gggccttat---------aagtgcccccaaactaaatatttggttggcataggtgag------cactgttcaggtcttgctattaaaagtgatcattgtggaggtaat---------------------cca---------tgtacttgccaaccacaa------------------------------------------gcatttttgggttggtctgttgactcttgtttacaaggggataggtgtaatatttttgctaattttattttgcatggggttaatagtggtactacttgttctactgatttacaaaaatca---aacacagacata------attcttggtgtttgtgttaattatgatctttatggaattacaggccaaggtatttttgttgaggttaatgcaacttattataatagttggcaaaaccttttatatgattctaatggtaatctctatggttttaaagactacttaacaaacaaaactttcatgattcgaagttgctatagcggtcgtgtttcaccg---------gcctttcacgctaactcttccaaaccagcattgctatttcgaaatattaaatgcaactacttttttaataatactctttcacaacagctgcaacctatt------------------------------------------------aactat---tttgatagttatcttggttgtgttgtcaatgctgataatagtacttctagtgttgttcaaaca------tgtgatctcacagtaggtagtggttactgtgtagattac---------------tct---acaaaaagacga------------agtcgt---agagcg------------attaccgctggttatcggtttactactttt---------gagccatttactgttaattcagtaaatgatagtttagaacctgtaggtggtttgtatgaaattcaactaccttcagagtttactataggtaatatggaggagtttattcaaacaagctctcctaaagttactattgattgttctgcttttgttggtggtgattatgcagcatgtaaatcacagttggttgaatatggtagcttctgtgacattattaatgctatactcacagaagtaaatgaactacttgacactacacagttgcaagtagctaatagtttaatgagtggtgtcactcttagcactaag---attaaagatggtgttaatttcaatgtagacgacatcaatttttcccctgtattaggttgtttaggaagcgattgt---aataaa---------------------gtttccagcagatctgctatagaggatttacttttttctaaagtaaagttagctgatgtcggttttgttgaggcttataataattgtact------ggaggtgcc---------gaaattagggacctcatttgtgtgcaaagttataatggtatcaaggtgttgcctccactgctctcagaaaatcagatcagtggatatactttggctgcgacctctgctagtctgtttcctccttggtca------------gcagcagcaggtgtaccattttatttaaatgttcagtatcgtattaatgggattggtgttaccatggatgtgctaagtcaaaatcaaaagcttattgctaatgcatttaacaatgcccttggtgctattcaggaagggtttgatgctaccaattctgctttagttaaaattcaagctgttgttaatgcaaatgctgaagctcttaataacttattgcaacaactctctaataggtttggtgctataagttcttctttacaagaaattctatctagactggatgctcttgaagcgcaagctcagatagatagacttattaatgggcgtcttaccgctcttaatgcttatgtttctcaacagcttagtgattctacactagtaaaatttagtgcagcacaagctatggagaaggttaatgaatgtgtcaaaagccaatcatctaggataaatttttgtggtaatggtaatcatattatatcattagtgcagaatgctccatatggtttgtattttatccactttagctatgtccctactaagtatgtcactgctaaggttagtcctggtctgtgcattgctggtgat------agaggtatagcccccaagagtggttattttgttaatgtaaataat------------------------------acttggatgttcactggtagtggttattactaccctgaacctataact---ggaaataatgttgttgttatgagtacctgtgctgttaattatactaaagcaccggatgtaatgctgaacatttcaata------cccaacctccctgattttaaggaagagttggatcaatggtttaaaaaccaaacatcagtggcaccaaatttgtca------cttgattat------ataaatgttacattcttggacctacaagatgaaatgaataggttacaggaggcaataaaagtcttaaatcagagctacatcaatctcaaggacattggtacatatgagtattatgtaaaatggccttggtatgtatggcttctaattggctttgctggtgtagctatgcttgttttactattcttcatatgctgttgtacaggatgtgggactagttgttttaag---------aaatgtggtggttgt------tgtgatgattatactgga---caccaggagttagtaatt---------aaaacatcacatgacgat---------taa
>MN514970_Camel_Morocco_2016-04-04
atg------------tttttg------atacttttaatttccttaccaacg------------gcttttgct---gtt------------------------------ataggagatttaaagtgtact------------------------acagtt---tccattaatgatgttgacactggtgttccttctattagcacagatactgtcgatgttactaatggtttaggtact---tattatgttttagatcgtgtgtatttaaatactactttgttgcttaatggttattatcctacttcaggttctacatatcgtaatatggcactgaagggaacttta---------------------ctattgagcacactatggtttaaaccaccttttctttct---------------------gattttactaatggtatttttgctaaggtcaaaaataccaagtttaat------------------------------aaa---gatggtgta---------atttatagtgagtttcctgctataactataggtagtacttttgtaaatacatct------------------------------tatagtgtggtagtacaa---ccacatactaccaatttggat------------aataaattacaaggtctcttagagatctctgtttgc---------------------------------------------------cagtatactatgtgcgagtacccaaatacgatttgtaatcctaatctg---ggtaatcaacgcgtagaattatgg------------------cattgggat---acaggtgttgtttcctgttta------tataagcgtaat---tttacatatgatgtgaatgctgattatttg---------------------tattttcatttttatcaagaaggtggtactttttatgcatattttacagac------------------------------------------actggt------------gttgtt---------------actaagtttctgtttaatgtatatttaggcacggtgctttcacactattatgtcatgcctttgacttgtaatagt---------------------------------------------------------------gctttgactttagaatattgggttacacctctcacttctaaacaatatttactcgctttcaatcaagatggtgttatttttaatgctgttgattgtaatagtgattttatgagtgagatcaagtgtaaaacactatctatagcaccatctactggtgtttatgaattaaacggttacactgttcagccaattgcagatgtataccgacgtatacctaatcttcccgat---tgt------aatatagaggcttggcttaatgacaagtcggtgccctctccattaaattgggaacgtaagaccttttcaaattgtaattttaatatgagcagcctgatgtct---tttattcaggcagactcatttacttgtaataatattgatgctgctaagatatatggcatgtgtttttccagcataactatagataagtttgcaatacccaatggtaggaaggttgacctacaattgggtaatttgggctatttgcagtcttttaactatagaattgatactactgctacaagttgtcagttgtattataattta---cctgctgctaatgtttct---------gttagcaggtttaatccttctacttggaataggagatttggtttt---------acagaacaatttgtt---------------------------------------------tttaagcctcaacctgca---------ggtgtctttact------gattatgatgttgtctatgcacaacattgttttaaagcccccaccactttttgtccttgt---------------------aaattggatggttcactttgtgttggtagtggtcctggtatagatgctggttataaaaatactggtataggcacttgtcccgcaggtactaattatttaacatgttac------------------------------aatcacattcaatgtaactgtttatgtgcacctgaccccattaca------------------tccacaaccgcc---gatccctat---------aaatgcccccaaactaaatatttagttggtgtaggagag------cattgttctggtcttggtattaatagtgatcattgtggaggtaat---------------------cct---------tgtacttgccaaccacaa------------------------------------------gcatttttgggttggtctgttgattcttgtttacaaggggacaggtgtaatatttttgctaattttattttgcatggtgttaatagtggtactacctgttctactgatttacaaaaatca---aacacagacata------attcttggtgtttgtgttaattatgatctttatggtattactggccaaggtatttttgttgaggttaatgcgacttattataatagttggcagaaccttttatatgattctaatggtaatctctatggttttagagactacttaacaaacagaacttttatgattcgtagttgctatagcggtcgtgtttcagcg---------gcctttcatgctaattcttccgaaccagcattgctatttcggaatattaaatgcaactacgtttttaataatactttttcacgacagctgcaacctatt------------------------------------------------aactat---tttgatagctatcttggttgtgttgtcaatgctgataatagtacttctagtgttgttcaaaca------tgtgatctcacagtaggtagtggttactgtgtggattac---------------tct---acaaaaagacga------------agtcgt---agagcg------------atcaccactggttatcggtttactaatttt---------gagccatttactgttaattcagtaaatgatagtttagaacctgtaggtggtttgtatgaaattcaaataccttcagagtttaccataggtaacatggaggagtttattcaaacaagctctcctaaagttactattgattgttctgcttttgtctgtggtgattatgcagcatgtaaatcacagttggttgaatatggtagcttctgtgacaatattaatgctatactcacagaagtaaatgaactacttgacactacacagttgcaagtagctaatagtttaatgaatggtgtcactcttagcaccaag---ctcaaagatggcgttaatttcaacgtagacgacatcaatttttcccctgtattaggttgtttaggaagcgattgt---aataga---------------------gtttccagtagatctgctatagaggatttacttttttctaaagtaaagttagctgatgttggtttcgttgaggcttataataattgtact------ggaggtgcc---------gaaattagggacctcatttgtgtgcaaagttataatggtatcaaggtgttgcctccactgctctcagaaaatcagatcagtggatatactttggctgctacttctgccagtttgtttcctccttggtca------------gcagcagcaggtgtaccattttatttaaatgttcagtatcgtattaatgggattggtgttaccatggatgttctaagtcaaaatcaaaagcttattgctaatgcatttaacaatgctcttggtgctattcaggaagggtttgatgctaccaattctgctttagttaaaattcaagctgttgttaatgcaaatgctgaagctcttaataacttattgcaacaactctctaatagatttggtgctataagttcttctttacaagaaattctatctagactggatgctcttgaagcgcaagctcagatagacagacttattaatgggcgtcttaccgctcttaatgcttatgtttctcaacagcttagtgattctacactagtaaaatttagtgcagcacaagctatggagaaggttaatgaatgtgttaaaagccaatcatctaggataaatttttgtggtaatggtaatcatattatatcattagtgcagaatgctccatatggtttgtattttatccactttagctatgttcctactaagtatgtcactgcgaaggttagtcctggtctgtgcattgctggtgat------agaggtatagcccctaagagtggttattttgttaatgtaaataat------------------------------acttggatgtttactggtagtggttattactaccctgaacctataact---ggaaataatgttgttgttatgagtacctgtgctgttaattatactaaagcaccggatgtaatgctgaacatttcaata------cccaacctccctgattttaaggaagagttggaccaatggtttaaaaaccaaacatcagtggcaccaaatttgtca------cttgattat------ataaatgttacattcttggacctacaagatgaaatgaataggttacaggaggcaataaaagttttaaatcagagctacatcaatctcaaggacattggtacatatgagtattatgtaaaatggccttggtatgtatggcttttaattggctttgctggtgtagctatgcttgttttactattcttcatatgctgttgtacaggatgtgggactagttgttttaag---------aaatgtggtggttgt------tgtgatgattatactgga---caccaggagttagtaatt---------aaaacattacatgacgat---------tag
>MG518518_Deer_SKorea_2017-02-24
atg------------tttttg------atacttttaatttccttaccaacg------------gcttttgct---gtt------------------------------ataggagatttaaagtgtact------------------------acagtt---tccattaatgatgttgacactggtgttcctactattagcactgatactgtcgatgttactaatggtttaggtact---tattatgttttagatcgtgtgtatttaaatactactttgttgcttaatggttattaccctacttcaggttctacatatcgtaatatggcactgaagggaacttta---------------------ctattgagcacactatggtttaaaccaccttttctttct---------------------gattttactaatggcatttttgctaaggtcaaaaataccaaggttatt------------------------------aaa---gacggtgta---------atgtatagtgagtttcctgctataactataggtagtacttttgtaaatacatcc------------------------------tatagtgtggtagtacaa---ccacatactactaactttgat------------agtaaattacaaggtctcttagagatttctgtttgc---------------------------------------------------cagtatactatgtgcgagtacccaaatacgatttgtaatcctaatctg---ggtaatcaacgcgtagaactatgg------------------cattgggat---acaggtgttgtttcctgttta------tataagcgtaat---ttcacatatgatgtgaatgctgattatttg---------------------tatttccatttttatcaagaaggtggtactttttatgcatattttacagac------------------------------------------actggt------------gttgtc---------------actaagtttctgtttaatgtttatttaggcacggtgcttttacattattatgtcatgcctttgacttgtaatagt---------------------------------------------------------------gctctgactttagaatattgggttacacctctcacttctaaacaatatctactagctttcaatcaagatggtgttatttttaatgctgttgattgtaagagtgattttatgagtgagattaagtgtaaaacactatctatagcaccatctactggtgtttatgaattaaacggttacactgttcagccaattgcagatgtttaccggcgtatacctaatcttcccgat---tgt------aatattgaggcttggcttaatgataagtcggtgccctctccattaaattgggaacgtaagaccttttcaaattgtaattttaatatgagtagcctgatgtct---tttattcaggcagactcatttacttgtaataatattgatgctgctaagatatatggtatgtgtttttccagcataactatagataagtttgctatacccaatggtaggaaggttgacctacaattgggtaatttgggttatttgcagtcttttaactatagaattgatactactgctacaagttgtcagttgtattataattta---cctgccgctaatgtttct---------gtcagcaggtttaatccttctacttggaataggagatttggtttt---------acagaacaatctgtt---------------------------------------------tttaagcctcaacctgca---------ggtgtttttact------gatcatgatgttgtttatgcacaacattgttttaaagctcccacaaatttctgtccgtgt---------------------aaattggatgggtctttgtgtgtaggtactggttctggtatagatgctggttataaaaatactggtataggcacttgtcctgcaggtactaattatttaacttgccat------------------------------aatgctgcccaatgtgattgtttgtgcaccccagaccccattaca------------------tctaaagctaca---gggccttac---------aagtgcccccaaactaaatacttagttggtataggagag------cactgttcgggtcttgctattaaaagtgattattgtggaggtaat---------------------cct---------tgtagttgccaaccacaa------------------------------------------gcattcttgggttggtctgttgactcttgtttacaaggggataggtgtaatatttttgctaattttattttgcatgatgttaatagtggtactacttgttctactgatttacaaaaatca---aacacagacata------attcttggtgtttgtgttaattatgatctttatggtattactggccaaggtatttttgttgaggttaatgcgacttattataatagttggcagaaccttttatatgattctaatggtaatctctatggttttagagactacttaacaaatagaacttttatgattcgtagttgctacagcggtcgtgtatcagcg---------gccttccatgctaactcttccgaaccagcattgctatttcggaatattaaatgcaactacgtttttaataatactctttcacgacagctgcaacctatt------------------------------------------------aactat---tttgatagctatcttggttgtgttgtcaatgctgataatagtacttctagtgttgttcaaaca------tgcgatctcacagtaggtagtggttactgtgtggattac---------------tct---acaaaaagacga------------agtcgt---agatcg------------attaccactggttatcggtttactaatttt---------gagccatttactgttaattcagtaaatgatagtttagaacctgtaggtggtttgtatgaaattcaaataccttcagagtttactataggtaatatggaggagtttattcaaacaagctctcctaaagttactattgattgttctgcttttgtctgtggtgattatgcagcatgtaaatcacagttggttgaatatggtagtttctgtgacaatattaacgctatacttacagaagtaaatgaactacttgacactacacagttgcaagtagctaatagtttaatgaatggtgtcactcttagtactaag---cttaaagatggcgttaatttcaatgtagatgacatcaatttttcccctgtattaggttgcttaggaagcgactgt---aataaa---------------------gtttccagtagatctgctatagaggatttacttttttctaaagttaagttatctgatgtcggttttgttgaggcttataataattgtact------ggaggtgcc---------gaaattagggacctcatttgtgtgcaaagttataacggtataaaggtgttgcctccactgctctcagaaaatcagatcagtggatacactttggctgccacctctgctagtctgtttcctccttggtca------------gcagcagcaggtgtaccattttatttaaatgttcagtatcgcattaatgggattggtgttaccatggatgtgctaagtcaaaatcaaaagcttattgctaatgcatttaacaatgctcttggtgctattcaggatggttttgattctaccaattctgctttagttaaaattcaagctgttgttaatgcaaatgctgaagctcttaataacttattgcaacaactctctaataggtttggtgctataagttcttctttacaagaaattctatctagactggatgctcttgaagcgcaagctcagatagacagacttattaatgggcgtcttaccgctcttaatgcctatgtttctcaacagcttagtgactctacactagtaaaatttagtgcagcacaagctatggagaaggttaatgaatgtgtcaaaagccaatcatctaggataaatttttgtggtaatggtaatcatattatatcattagtgcagaatgctccatatggtttgtattttatccactttagctatgtccctactaagtatgtcacagcgaaggttagtcccggtctgtgcattgctggtgat------agaggtatagcccccaagagtggttattttgttaatgtaaataat------------------------------acttggatgttcactggtagtggttattactaccctgaaccctataactgtggaaataatgttgttgttatgagtacctgtgctgttaattatactaaagcaccggatgtaatgctgaacatttcaaca------cccaacctccctgattttaaggaagagttggatcaatggtttaaaaaccaaatatcagtggcaccagatttgtca------cttgattat------ataaatgttacattcttggacctacaagatgaaatgaataggttacaggaggcaataaaagttttaaatcagagctacatcaatctcaaggacattggtacatatgagtattatgtaaaatggccttggtatgtatggcttttaattggctttgctggtgtagctatgcttgttttactattcttcatatgctgttgtacaggatgtgggactagttgttttaag---------aaatgtggcggttgt------tgtgatgattatactgga---catcaggagttagtaatt---------aaaacatcacatgacgat---------taa
>MF593476_Camel_UAE_2015--
atg------------ttttcg------atacttttaatttccttaccaacg------------gcttttgct---gtt------------------------------ataggagatttaaagtgtact------------------------acagtt---tccattaatgatgttgacactggtgttccttctataagtactgatgttgtcgatgttactaatggtttgggtact---tattacgttttagatcgtgtgtatttaaataccacgttgttgctcaatggttattatcccacttcgggctccacttaccgtaatatggctttgaagggtacttta---------------------ttgttgagtacattgtggttcaaaccaccttttttgtct---------------------gattttactgcgggtatttttgcaaaggtaaaaaataccaaagttgtt------------------------------aag---agtggtgta---------acatatagtgagtttcctgctataactataggtagtacttttgtaaatacatct------------------------------tatagcgtggtagtacaa---ccacatactaccaatttggat------------aataaattacaaggtctcttagagatctctgtttgc---------------------------------------------------cagtatactatgtgcgaatacccaaatacaatttgtcatcctaatttg---ggtaatcaacgcgtagaactatgg------------------cattgggat---acaggcgttgtttcctgttta------tataagcgtaat---ttcacatatgatgtgaatgctgattacttg---------------------tatttccatttttatcaagaaggtggtactttttatgcatattttacagac------------------------------------------actggt------------gttgtt---------------actaagtttctgttcaatgtttatttaggcacggtgctttcacattattatgtcatgcctttgacttgtaatagt---------------------------------------------------------------gctatgactttagaatattgggttacacctctcacttctaaacaatatttactagctttcaatcaagatggtgttatttttaatgctgtcgattgtaagagtgattttatgagtgagattaaatgtaaaacattatctatatcaccatctactggtgtttatgaattaaacggttacactgttcagccaattgcagatgtttaccgacgtatacctaatcttcccgat---tgt------aatatagagtcttggcttaatgataagtcggtgccctctccattaaattgggaacgtaagaccttttcaaattgtaattttaatatgagcagcctgatgtct---tctattcaggcagactcatttacttgtwataatattgatgctgctaagatatatggtatgtgtttttccagcataactatagataagtttgctatacccaatggtaggaaggttgacctacaattgggtaatttgggctatttgcagtcttttaattatagaattgatactactgctacaagttgtcagttgtattataattta---cctgcttctaatgtttct---------gttagcaggtttaatccttctacttggaacagaagatttggtttt---------acagagcaagctgtt---------------------------------------------tttaagcctcaacctgca---------ggtgtttttact------aatcatgatgttgtctatgcacaacattgttttaaagcccctaccactttttgtccatgt---------------------aaattgaatggctctctttgtgttggtagtggtcctggtatagatgctggttataaatatagtggtataggtacttgccctgcaggtacttattatttaacatgctac------------------------------aattataatcaatgtacttgtttatgtgcacctgatcccatcaca------------------tccacagtcgca---ggttcttataatggtgttaaatgcccccaaactagatatttggttggtgtaggagag------cattgttctggtcttgctattaatagtgatcattgtggaggcaat---------------------ctt---------tgtacttgccaaccacaa------------------------------------------gcatttttgggttggtctgtggattcttgtttacaaggggacaggtgtaatattttttctaatttaattttgcatggtgttaatagtggtactacttgttctaccgatttacaaaaagct---aacacagacata------attcttggtgtttgtgttaattatgatctttatggtatttctggccaaggcatttttgtcgaggttaatgcgacttattataatagttggcagaacctcttatatgattctaatggtaatctctatggtttcagggattatttaacaaatagaacttttatgattcgtagttgttatagtggtcgtgtatctgcg---------gcctttcacgctaattcctctgaaccagcattgttattcaggaatgttaaatgcaactacgtttttaataatacccttgcacgacaggtgcaatctatt------------------------------------------------aattat---tttgatagttaccttggttgtgttgttaatgctgacaatagtacttctattgctgtccaaaca------tgtgatctcacagtaggtagtggttattgtttggattat---------------tct---atagatagacga------------agccgt---agagcg------------attaccactggttatcggtttactaatttt---------gagccatttactgttaaggcagtaaatgacagtttagaacctgtaggtggtttgtatgaaattcaaataccttcagagtttactataggtaatatggaggagtttattcaaactagttctcctaaagttactattgattgtgctgcttttgtttgtggcgattatgcagcatgtaaatctcagttggttgaatatggtagtttttgtgataacataaatgccatactcacagaagtaaatgagttatttgacactacacagctgcaagttgctaatagtttaatgaatggcgccactcttagcactaag---ctaaaagatggcgttaatttcaatgtagatgacatcaacttttcccctgtattaggttgtttaggaagtgattgt---aataaa---------------------gcttccactagatctgctatagaggatttgctttttgataaagtgaaattgtctgatgtcggttttgttgaggcttataataattgcact------ggaggtgct---------gaaattagggacctcctttgtgttcaaagttataatggcatcaaagtgttacctccactattatctgaaaatcagattagtggttacactttggctgccacctccgctagcttgtttccaccgtggaca------------gcagcggcaggtgttccattttatttaaatgttcagtatcgtattaatgggcttggtgtcactatggatgttctaagccaaaaccaaaagcttattgctaatgcatttaacaacgctttgacagccattcagaatgggtttgatgcaaccaattctgctttagttaaaatccagtctgttgttaatgcaaatgctgaagctcttaataagttattgcaacaactatctaatagatttggtgccataagtgcctctttacaagaaattctatctaggctcgatgctcttgaagcagaagcccagatagatagacttattaatggtcgtcttactgctcttaatgcttatgtttctcaacagcttagtgactctacactagtaaaatttagtgcagcacaagctatggagaaggttaatgagtgtgttaaaagccaatcatctaggataaatttctgcggtaacggtaatcatattatatcattagtgcagaatgctccttatggtttgtattttatccactttaactatgtccccaccaagtatgtcacagcaaaggttagtcccggtctgtgcattgctggtgat------agaggtatagctcctaagagtggttattttgttaatgtaaataat------------------------------acttggatgttcactggtagtggttattactaccctgaacctataact---gaaaataatgttgttgttatgagtacctgcgctgttaattatacaaaagcgccggatgtaatgctgaacacttcaata------cccaaccttcctgattttaaggaggaattggatcaatggtttaaaaaccaaacatcagtggcaccagatttgtca------cttgattat------ataaatgttacattcttggacctacaagatgaaatgaataggttacaggaggcaataaaagttttaaatcacagctacatcaatctcaaggatattggtacatatgagtattatgtaaaatggccttggtatgtatggcttttaattggctttgctggtgtagctatgcttgttttactattcttcatatgctgttgtacaggatgtgggactagttgctttaag---------aaatgtggtggttgt------tgtgatgattatactgga---caccctgagttagtaatt---------aaaacattacatgacgac---------taa
>MN514963_Camel_Morocco_2016-03-05
atg------------tttttg------atacttttaatttccttaccaatg------------gcctttgct---gtt------------------------------ataggagatttaaagtgtact------------------------acggtt---tccattaatgatgttgacaccggtgttccctctattagcactgatactgtcgatgttactaatggtttgggtact---tattacgttctagatcgtgtgtatttaaataccacgttgttgctcaatggttattatcctacttcgggttccacatatcgtaatatggctttgaagggtacttta---------------------ttattgagcacattgtggtttaaaccaccttttctatct---------------------gattttaatgcgggtatttttgcaaaggtaaaaaataccaaatttgtt------------------------------aag---agtggtgta---------acatatagtgagtttccggctattactataggtagtacatttttaaatacatcc------------------------------tatagtgtggtagtacaa---ccacatactaccaatctagat------------aataaattacaaggtctcttagagatctctgtttgc---------------------------------------------------cagtatactatgtgcgagtacccaaatacgatttgtcatcctaatttg---ggtaatcagcgcgtagaactatgg------------------cactgggac---acaggtattgtttcctgttta------tataagcgtaat---ttcacatatgatgtgaatgctgattatttg---------------------tattttcatttttatcaagaaggtggtactttttatgcatattttacagat------------------------------------------actggt------------tttgtt---------------actaagtttctatttaatgtttatttaggtactgttctttcacattattatgtcatgcctttgacttgtaatatt---------------------------------------------------------------gctatgactttagaatattgggttacacctctcacttctagacaatatttgctcgctttcaatcaagatggtgttatttataatgctgttgattgtattagcgattttatgagtgagattaagtgtaaaacacattctatatcaccatctacgggtgtttatgaattaaatggttacactgttcagccaatagcagatgtctaccgtcgtatacctaatcttcctgat---tgt------aatatagaggcttggcttaatgataagtcagtgccctctccattaaattgggaacgtaagacattttcaaattgtaattttaatatgagtagcctgatgtct---tttattcaggcagactcatttacttgtaataatattgatgctgctaagatatatggtatgtgtttttccagcataactatagataagtttgctatacccaatggtaggaaggttgatctacaattgggcaatttaggctatttacagtcctttaattatagaattgacactacagcaacaagttgtcaattgtattatacttta---cctgctgttaatgtttct---------gttagcagattaaatccttctacttggaatagaaggtttggtttc---------acagagcaagctgtt---------------------------------------------tttaagcctcaacctgca---------ggtgtttttacc------gatcatgatgttgtctatgcacaacattgttttaaagcccccgctactttttgcccgtgc---------------------aaatctaatggctcactttgtgttggtagtggtcctggtatagatgctggttataaacatagtggtataggtacttgccctgctggtacttattatttaacatgttat------------------------------aattataatcaatgtacttgtttatgtgcgcctgatcccattaca------------------tccacagccact---ggttcttataatggtgttaaatgcccccaaactagatatttggttggtgtaggagag------cattgttctggtcttgctattaatagtgatcattgtggaggcaat---------------------ctg---------tgtacttgccaaccacaa------------------------------------------gcatttttgggttggtctgtggattcttgtttacaaggagacaggtgtaatatttttgctaatttaattttgcacggtgtcaatagtggtactacttgttctaatgatttgcaaaaatct---aacacagacata------attcttggtgtttgtgttaattatgacctttatggcatttctggccaaggcgtttttgtcgaggttaatgcgacttattataatagttggcagaacctcttatatgattctaatggtaatctctatggttttagggattatttaacaaatagaacttttatgattcgtagttgttatagtggccgtgtatctgcg---------gcctttcatgctaattcctctgaaccagcattgttattcaggaatgttaaatgcaactacgtttttaataatactcttgcacgacaggctcaatttatt------------------------------------------------aattat---tttgatagttaccttggttgtgttgctaatgctgataatagtactgctattgctgtccaaaca------tgtgatcttacagtaggtagtggttattgtgtggattac---------------tct---acagatagacga------------agtcgt---agagcg------------gttaccactggttatcggtttactaatttt---------gagccatttactgttaatgcagtaaatgacagtttagaacctgtaggtggtttgtatgaaattcaaataccttcagagtttactataggtaacatggaggagtttattcaaacaagctctcctaaagttactattgattgtgctgcttttgtttgtggtgattatgcagcatgtaaatctcagttggttgaatatggtagtttttgcgataatataaacgccatactcacagaagtaaatgagttacttgacaccacacagttgcaagttgctaatagtttaatgaatggcgtcattcttagcactaag---cttaaagatggcgttaatttcaatgtagatgacatcaatttttcccctgtattaggttgtttaggaagtgactgt---aataaa---------------------gcttccactagatctgctatagaggatttactttttgataaagtgaaattgtctgatgtcggttttgttgaggcttataataattgcact------ggaggtgcc---------gaaattatggacctcatttgtgttcaaagttataatggcatcaaagtgttacctccattattatctgaaaaccagattagtggttatactttggctgccacctccgctagtctctttccaccatggaca------------gcagcggcgggtgtcccattttatttaaatgttcagtatcgtattaatggacttggcgtcactatggatgttctaagccaaaaccaaaagcttattgctaatgcatttaacaacgctttgacagctattcagaatgggtttgatgcaaccaattctgctttagtcaaaatccagtctgttgttaatgcaaatgctgaagctcttaataagttattgcaacaactatctaatagatttggtgccataagtgcttctttacaagaaattctatctaggctcgatgctcttgaagcagaagcccagatagatagacttattaatggtcgtcttaccgctcttaatgcttatgtctctcagcagcttagtgattctacactagtaaaatttagtgcagcacaagctatggagaaggttaatgagtgtgttaaaagccaatcatctaggataaatttctgcggtaatggtaatcatattatatcattagtgcagaatgctccttatggtttgtattttatccactttaattatgttccaaccaagtatgttacagctaaggttagtcccggtttgtgcattgctggtgat------agaggtatagctcctaagagtggttatttcatcaatgtaaataat------------------------------atttggatgtttactggtagtggttattactaccccgaacctataact---gaaaataatgttgttgttatgagtacctgcgctgttaattatacaaaagcgccggatgtagtgctgaacacttcaata------cccaaccttcctgattttaaggaggaattggaccaatggtttaaaaatcaaacatcggtggcaccagatttgtca------ctcgattat------attaatgttacattcttggacctacaagtagaaatgaataggttgcaggatgccataaaagttttaaatcagagctacatcaatcttaaggacattggtacatatgaatattatgtaaaatggccctggtatgtatggcttttaataggccttgccggtgtagctttgcttgtattactatttttcatatgctgttgtacaggatgtggaactagttgttttaag---------aaatgtggtggttgt------tgcgatgattatactgga---caccaggagttcataatc---------aaaacttcacatgacgac---------taa
>MN514964_Camel_Nigeria_2015-11-20
atg------------tttttg------atacttttaatttccttaccaatg------------gcttttgct---gtt------------------------------ataggagatttaaagtgtact------------------------acggtt---tccattaatgatgctgacaccggtgttccttctattagcactgatactgtcgatgttactaatggcttgggtact---tattatattttagatcgtgtgtatttaaataccacgttgttgctcaatggttattatcctacttctggttccacatatcgtaatatggctttgaagggtacttta---------------------ttattgagcacattgtggtttaaaccaccttttttatct---------------------gattttaatgcgggtatttttgcaaaggtaaaaaataccaaagttgtt------------------------------aag---agtggtgta---------acatatagtgagtttcctgctattactataggtagtacatttttaaatacatcc------------------------------tatagtgtggtagtacaa---ccacatactaccaatttagac------------aataaattacaaggtctcttagagatctctgtttgc---------------------------------------------------cagtatactatgtgcgagtacccaaatactatttgtcatcctaatttg---ggtaatcagcgcgtagaattatgg------------------cattgggac---acaggtattgtttcctgttta------tataagcgtaat---ttcacatatgatgtgaatgctgattatttg---------------------tattttcatttttatcaagaaggtggtactttttatgcatattttacagat------------------------------------------actggt------------tttgtt---------------actaagtttctatttaatgtttatttaggtacggttctttcacattattatgtcatccctttgacttgtaatagt---------------------------------------------------------------gctatgactttagaatattgggttacacctctcacttctagacaatatctgctcgctttcaatcaagatggtgttatttataatgctgttgattgtattagcgattttatgagtgagattaagtgtaaaacacattctatatcaccatctacgggtgtttatgaattaaatggttacactgttcagccaatagcagatgtttaccgtcgtatacctaatcttcctgat---tgt------aatatagaggcttggcttaatgataagtcagtgccctctccattaaattgggaacgtaagacattttcaaattgtaattttaatatgagtagcctgatgtct---tttattcaggcagactcatttacttgtaataacattgatgctgctaagatatatggtatgtgtttttccagcataactatagataagtttgctatacccaatggtaggaaggttgatctacaattgggtaatttaggctatttacagtcctttaattatagaattgacactacagcaacaagttgtcaattgtattatactcta---cctgctgttaatgtttct---------gttagcagattaaatccttccacttggaatagaaggtttggtttt---------acagagcaagctgtt---------------------------------------------tttaagcctcaacctgca---------ggtgtttttact------gatcatgatgttgtctatgcacaacattgttttaaagcccccactactttttgcccgtgc---------------------aaatttaatggctcactttgtgttggtagtggtcctggtatagatgctggttataaacatagtggtataggtacttgccctgctggtacttattatttaacatgttat------------------------------aattataatcaatgtacttgtttatgtgcgcctgatcccattaca------------------tccacagccact---ggttcttataatggtgttaaatgccctcaaactagatatttggttggtgtaggagag------cattgttctggtcttgctattaatagtgattattgtgggggcaac---------------------ctt---------tgtacttgccaaccacaa------------------------------------------gcatttttgggttggtctgtggattcttgtttacaaggagacaggtgtaatatttttgctaatttaattttgcacggtgtcaatagtggtactacttgttctaatgatttgcaaaaatct---aacacagacata------attcttggtgtttgtgttaattatgacctttatggcatttctggccaaggcgtttttgtcgaggttaatgcgacttattataatagttggcagaacctcttatatgattctaatggtaatctctatggttttagggattatttaacaaatagaacttttatgattcgtagttgttatagtggccgtgtatctgcg---------gcctttcatgctaattcctctgaaccagcattgttattcaggaatgttaaatgcaactacgtttttaataatactcttgcacgacaggttcaatttatt------------------------------------------------aattat---ttcgatagttatcttggttgtgttgttaacgctgataatagtactgctattgctgtccaaaca------tgtgatcttacagtaggtagtggttattgtgtggattac---------------tct---acagacagacga------------agtcgt---agagcg------------attaccactggttatcggtttactaatttt---------gagccatttactgttaatgcagtaaatgacagtttagaacctgtaggtggtttgtatgaaattcaaataccttcagagtttactataggtaacatggaggagtttattcaaacaagctctcctaaagtcactattgattgtgctgcttttgtttgtggtgattatgtatcatgtaaatctcagttggttgaatatggtagtttttgcgataacataaacgccatactcacagaagtaaatgagttacttgacaccacacagttgcaagttgctaatagtttaatgaatggcgtcactcttagcactaag---cttaaagatggcgttaatttcaatgtagatgacatcaatttttcccctgtattaggttgtttaggaagtgactgt---aataaa---------------------gcttccactagatctgctatagaggatttactttttgataaagtgaaattgtctgatgtcggttttgttgaggcttataataattgcact------ggaggtgcc---------gaaattagggacctcatttgtgttcaaagttataatggcatcaaagtgttacctccattattatctgaaaatcagatcagtggttatactttgtctgccaccttagccagtctctttccaccatggaca------------gcagcggcgggtgtcccattttatttaaatgttcagtatcgtattaatggacttggcgtcactatggatgttctaagccaaaaccaaaagcttattgctaatgcatttaacaacgctttgacagccattcagaatgggtttgatgcaaccaattctgctttagttaaaatccagtctgttgttaatgcaaatgctgaagctcttaataatttattgcaacaactatctaatagatttggtgccataagtgcttctttacaagaaattctatctaggcttgatgctcttgaagcagaagcccagatagatagacttattaatggtcgtcttaccgctcttaatgcttatgtctctcaacagcttagtgactctacactagtaaaatttagtgcagcacaagctatggagaaggttaatgagtgtgttaaaagccaatcatctaggataaatttctgcggtaatggtaatcatattatatcattagtgcagaatgctccttatggtttgtattttatccactttaactatgttccaaccaagtatgtcacagcaaaggttagtcctggtttgtgcattgctggtgat------agaggtatagctcctaagagtggttatttcgttagtgtaaataat------------------------------acttggatgttcactggtagtggttattactaccctgaacctataact---gaaaataatgttgttgttatgagtacctgcgctgttaattatacaaaagcgccggatgtagtgctgaacacttcaata------ccctatcttcctgattttaaggaggaattggaccaatggtttaaaaatcaaacatcggtggcaccagatttgtct------ctcgattat------attaatgttacattcttggacctacaagtagaaatgaataggttgcaggatgccataaaagttttaaatcagagctacatcaatcttaaggacattggtacatatgaatattatgtaaaatggccctggtatgtatggcttttaatatgccttgccggtgtagctttgcttgtattactatttttcatatgctgttgtacaggatgtggaactagttgttttaag---------aaatgtggtggttgt------tgcgatgattatactgga---caccaggagtttataatc---------aaaacttcacatgacgac---------taa
>MN514968_Camel_Ethiopia_2015-02-13
atg------------tttttg------atacttttaatttccttaccaacg------------gcttttgct---gtt------------------------------ataggagatttaaagtgtact------------------------acagtt---tccattaatgatgttgacactggtgttccttctattagcactgatactgttgatgttactaatggtttaggtact---tattatgttttagatcgtgtgtatttaaatactaccttgttgcttaatggttattaccctacttcaggttctacatatcgtaatatggcactgaagggaacttta---------------------ctattgagcacactatggtttaaaccaccttttctttct---------------------gattttactaatggtatttttgctaaggtcaaaaataccaaggttatt------------------------------aaa---aatggtgta---------atgtatagtgagtttcctgctataactataggtagtacttttgtaaatacatcc------------------------------tatagtgtggtagtacaa---ccatatactactaattttgat------------aataaaatacaaggtctcttagaggtctctgtttgc---------------------------------------------------cagtatactatgtgtgagtacccaaatacgatttgtaatcctaatttg---ggtaatcagcgcgtagaactatgg------------------cattgggat---acaggtgttgtttcctgttta------tataagcgtaac---ttcacatatgatgtgaatgctgattacttg---------------------tatttccatttttatcaagaaggtggtactttttatgcatattttacagat------------------------------------------actggt------------gttgtt---------------actaagtttctgtttaatgtttatctaggcactgtgctttcacattattatgtcattcctttgacttgtaatagt---------------------------------------------------------------gctatgactttagaatattgggttacacctctcacttctagacaatatttgctcgctttcaatcaagatggtgttatttataatgctgtagattgtattagcgactttatgagtgagattaagtgtaaaacacagtctatatcaccatctactggtgtttatgaattaaacggttacactgttcagccagtttcagatgtttaccgtcgtatacctaatcttcccgat---tgt------aatatagaggcttggcttaatgctaagtcggtgccctctccattaaattgggaacgtaagaccttttcaaattgtaactttaatatgagcagcctgatgtct---tttattcaggcagactcatttacttgtaataatattgatgctgctaagatttatggtatgtgtttttccagcataactatagataagtttgctatacccaatagtaggaaggttgatctacaattgggtaatttaggctatttgcagtcttttaattatagaattgacaccactgcaacaagttgtcaattgtattataatcta---cctgctgctaatgtttct---------gttagcaggcttaatccttctacctggaataggagatttggtttt---------acagaacaatccgtt---------------------------------------------tttaagcctcaacctgca---------ggtgtttttact------gatcatgatgttgtttatgcacaacattgttttaaagcccccactactttttgcccatgt---------------------aaattgaatggctctctttgtgttggtagtggtcctggtatagattttggttataaacatagtggtataggtacttgccctgcaggtacttattatttaacatgctac------------------------------aattataatcaatgtacttgtttatgtgcgcctgatcccattaca------------------tccacagccaca---ggttcttataatggtgttaaatgcccccaaactagatatttggtaggtgtaggagag------cattgttctggtcttgctattaataatgatcattgtggaggcaat---------------------ctc---------tgcacttgccaaccacaa------------------------------------------gcatttttgggttggtctgtggattcttgtttacaaggagacaggtgtaatattttttctaacttaattttgcatggtgtcaatagtggtactacttgttctaatgatttgcaaaaatct---aacacagatata------attcttggtgtttgtgttaattatgatctttatggcatttctggccaaggtgtttttgttgaggttaatgcgacttattataatagttggcagaaccttttatatgattctaatggtaatctctatggttttagggattatttaacaaatagaacttttatgattcgtagttgttatagtggtcgtgtgtctgcg---------gctttttatgccaattcttccgaaccagcattgctatttcggaatgttaaatgcaactacgtttttaataatactcttgcacgacatgttcaacccgtt------------------------------------------------aactac---tttgatagttatcttggttgtgtcgttaatgcggataatagtaccgctattgctgttcaaaca------tgtgatctcacagtaggtagtggttactgtgtggactac---------------tct---aaagaaagacga------------agtcgg---agagcg------------attaccactggttatcgctttactaacttt---------gagccatttaccgttaatgcagtaaatgacagtttagaacctgtaggtggtttgtatgaaattcaaataccttcagagtttactataggtaatatggaggagtttattcaaacaagctctcctaaagttactattgattgtgctgcttttgtttgtggtgattatgcagcatgtaaattacagctggttgaatatggtagtttttgtgataacataaatgccatactcacagaagtaaatgagttacttgacaccacacagttgcaagttgctaatagtttaatgaatggtgtcactcttagcactaag---ctaaaagatggcgttaatttcaatgtagatgacatcaacttttcccctgtattaggttgtttaggaagtgattgt---aataaa---------------------gcttccaccagatctgctatagaggatttgctttttgataaagtgaagttgtctgatgtcggttatgttgaggcttataataattgcact------ggaggtgcc---------gaaattagggacctcatttgcgttcaaagttataatggcatcaaagtgctacctccactattatctgaaaatcagattagtggttacactttggctgccacctccgctagcttgtttccaccatggaca------------gcagcggcaggtgttccattttatttaaatgttcagtatcgtattaatgggctcggcgtcactatggatgtactaagccaaaaccaaaagcttattgccaatgcatttaacaacgctttgacagctattcagaatgggtttgatgcaaccaattctgctttagttaaaattcaggctgttgttaatgcaaatgctgacgctcttaataatttattgcaacaactatctaatagatttggtgccataagtgcttctttacaagaaattctatctaggctcgatgctcttgaagcagaagcccagatagatagacttattaatggtcgtcttactgctcttaatgcctatgtctctcaacagcttagtgattctacacttgtaaaatttagtgcagcacaagctatggagaaagttaatgagtgtgttaaaagccaatcatctaggataaatttctgcggtagtggtaatcatattatatcattagtgcagaatgctccttatggtttgtattttattcattttaactatgtccccactaagtatgtcacagcaaagattagtcccggtctgtgcattgctggtgat------agaggtttagctcctaagagtggttattttgttaatgtaaataat------------------------------atttggatgttcactggtagtggttattactaccctgaacctataact---gaaaataatgtcgttgttatgagtacctgcgctgttaattatacaaaagcgccggatgtaatgctgaacaccttaata------cccaaccttcctgattttaaggaggaattggatcaatggtttaaaaatcaaacatcggtggcaccagatttgtca------cttgattat------attaatgtcacattcttggacctacaagtagaaatgaataggttgcaggatgccataaaagttttaaatcagagctacatcaatctcaaggacattggtacatatgaatattatgtaaaatggccctggtatgtatggcttttaataggccttgcctgtgtagctttgcttgtattactatttttcatatgctgttgcacaggatgtggaactagttgttttaag---------aaatgtggtggttgt------tgcgatgattatactgga---caccaggagttagtaatc---------aaaacttcacatgacgac---------taa
>KJ477102_Camel_Egypt_2013--
atg---------atacactcagtgtttctactgatgttcttgttaaca------------------------cctaca---gaaagttacgttgatgtagggctagattctgctaagtctgcttgtattgaggtt------------gatatacaacagactttctttgat---------------------aaaacttggcctaggccaattgatgtttctaaggctgacggtatt---atataccctcaaggccgtacatattctaacataactatcacttatcaaggtctttttccctatcagggagaccatggtgatatgtatgtttactctgcaggacatgctaca---ggcacaact---------------------ccacaaaagttgtttgtagctaactattctcaggacgtcaaacagtttgctaatgggtttgtcgtccgtataggagcagctgccaattccactggcactgttattattagc---ccatctacc---agcgctact---------atacgaaaaatttaccctgcttttatgctgggttcttcagttggtaatttctca---gatggtaaaatgggccgcttcttcaatcatactctagttcttttg---cccgat------------------------------ggatgtggcactttacttagagctttttattgtattctagagcctcgctctggaaattattgtcctgctggcaattcctatacttcttttgccacttatcacactcctgcaacagattgttct---gatggcaattacaatcgtaatgccagtctgaactcttttaaggag------tattttaat---------ttacgtaactgtacc------tttatgtacact---tataacattaccgaagatgagattttagag---------------------tggtttggcattacacaaactgctcaaggtgttcacctcttctcttctcgg------------------------------------------tatgttgat---------ttgtacggcggcaat------atgtttcaatttgccaccttgcctgtttatgatactattaagtattattctatcattcctcacagtattcgttctatc------------------------------------------------caaagtgatagaaaagcttgggctgccttctacgtatataaacttcaaccgttaactttcctgttggatttttctgttgatggttacatacgcagagctatagactgtggttttaatgatttgtcacaactccactgctcatatgaatccttcgatgttgaatctggagtttattcagtttcgtctttcgaagcaaaaccttctggctcagttgtg---gaacaggctgaaggtgttgaa---tgt------gatttttcacctcttctgtctggcacacct---cctcaggtttataatttcaagcgtttggtttttaccaattgcaattataatcttaccaaattgctttca---cttttttctgtgaatgatttcacttgtagtcaaatatctccagcagcaatttctagtaactgttattcttcactgattttggattatttttcatacccacttagtatgaaatccgatctcagtgttagttctgctggtccaatatcccagtttaattataaacagtccttttctaatcccacatgtttgattttagcgactgtt---cctcataaccttactact---------attactaag------------------cctcttaagtacagctat---------attaacaagtgctctcgtcttctttctgat---gatcgtact---gaagtacctcagttagtgaacgctaatcaatac---------------------------tca---------------------------------------------------ccctgtgta------------------------------------------------------------------------tccattgtcccatccactgtgtgggaagacggtgattattatagg------------------------------------------------------------------------aaacaactatctccacttgaaggtggtggctggcttgttgctagtggctcaactgtt---------------------------------gccatgactgag------caattacagatgggctttggtattacagttcaatatggtacagac---------------------------------------------------------------------------------------------------------------------------------------------------------------------------------accaatagtgtttgccccaagcttgaatttgctaat---gacacaaaaattgcctctcaattaggcaattgcgtggaatattccctctatggtgtttcgggccgtggtgtttttcagaattgcacagctgtaggtgttcgacag---cagcgctttgtttatgatgcgtaccagaatttagttggctattattctgatgatggcaac---tactactgtttgcgtgcttgtgttagtgttcctgtttctgtc---------atctatgacaaaaaaactaaaacccacgctactctatttggtagtgttgcatgtgaacacatttcttctaccatgtctcaatactcccgttctacgcgatcaacgcttaaacggcga------gattctacatat------------ggcccc---cttcagacacctgttggttgtgtcctaggacttgttaat---tcctctttgttcgtagaggac------tgcaagttgcctcttggtcaatctctctgtgctcttcct---------------gac---acacctagtactctcacacctcgcagtgtg---cgctct------------gttccaggtcaaatgcgcttggcatctattgcttttaatcatcctattcaggttgatcaacttaat------------------agtagttattttaaattaagtatacccactaatttttcctttggtgtgactcaggagtacattcagacaaccattcagaaagttactgttgattgtaaacagtacgtttgcaatggtttccagaagtgtgagcaattactgcgcgagtatggccagttttgttccaaaataaaccaggctctccatggtgccaatttacgccaggatgattctgtacgtaatttgtttgcgagcgtgaaaagctctcaatcatctcctatcata---ccaggttttggaggt---------------gactttaatttgaca---cttctagaacctgtttctatatctact---ggcagt---------------------cgtagttcacgtattgctattgaggatttgctatttgacaaagtcactatagctgatcctggttatatgcaaggttacgatgattgcatgcagcaaggtccatca---------tcagctcgtgatcttatttgtgctcaatatgtggctggttacaaagtattacctcctcttatggatgttaatatggaagccgcgtatacttcatctttgcttggcagcatagcaggtgttggctggactgctggcttatcctcctttgctgctattccatttgcacagagtatcttttataggttaaacggtgttggcattactcaacaggttctttcagagaaccaaaagcttattgccaataagtttaatcaggctctgggagctatgcaaacaggcttcactacaactaatgaagcttttcagaaggttcaggatgctgtgaacaacaatgcacaggctctatccaaattagctagcgagctatctaatacttttggtgctatttccgcctctattggagacatcatacaacgtcttgatgttctcgaacaggacgctcaaatagacagacttattaatggccgtttgacaacactaaatgcttttgttgcgcagcagcttgttcgttccgaatcagctgctctttcggctcaattggctaaagataaagtcaatgagtgtgtcaaggcacaatccaagcgttctggattttgcggtcaaggcacacatatagtgtcctttgttgtaaatgcccctaatggcctttacttcatgcatgttggttattaccctagcaaccacattgaggttgtttctgcttatggtctttgcgattcagctaaccctactaattgtatagcccctgttaatggctactttattaaaactaataacactaggatt---------------gttgatgagtggtcatatactggctcgtccttctatgcacctgagcccatcacc---tcccttaatactaagtatgttgcacca---caggtgacataccaaaatatttctactaacctccctcctcctcttctcggcaattccaccgggattgacttccaagatgagttggatgagtttttcaaaaatgttagcaccagtatacctaattttggt---tctctaacacag------attaatactacattactcgatcttacctacgagatgttgtctcttcaacaagttgttaaagcccttaatgagtcttacatagaccttaaagagcttggcaattatacttattac---aaatggccgtggtacatttggcttggtttcattgctgggcttgttgccttagctctatgcgtcttcttcatactgtgctgcactggttgtggcacaaactgtatggga---aaacttaagcgtaatcgttgt------tgtgatagatatgaggaatacgacctcgagccg---------------cataaggttcatgttcat---------taa
>KF600626_HumanMERS_SArabia_2013-05-01
atg---------atacactcagtgtttctactgatgttcttgttaaca------------------------cctaca---gaaagttacgttgatgtagggccagattctgttaagtctgcttgtattgaggtt------------gatatacaacagactttctttgat---------------------aaaacttggcctaggccaattgatgtttctaaggctgacggtatt---atataccctcaaggccgtacatattctaacataactatcacttatcaaggtctttttccctatcagggagaccatggtgatatgtatgtttactctgcaggacatgctaca---ggcacaact---------------------ccacaaaagttgtttgtagctaactattctcaggacgtcaaacagttcgctaatgggtttgtcgtccgtataggagcagctgccaattccactggcactgttattattagc---ccatctacc---agcgctact---------atacgaaaaatttaccctgcttttatgctgggttcttcagttggtaatttctca---gatggtaaaatgggccgcttcttcaatcatactctagtccttttg---cccgat------------------------------ggatgtggcactttacttagagctttttattgtattctagagcctcgctctggaaatcattgtcctgctggcaattcctatacttcttttgccacttatcacactcctgcaacagattgttct---gatggcaattacaatcgtaatgccagtctgaactcttttaaggag------tattttaat---------ttacgtaactgcacc------tttatgtacact---tataacattaccgaagatgagattttagag---------------------tggtttggcattacacaaactgctcaaggtgttcacctcttctcatctcgg------------------------------------------tatgttgat---------ttgtacggcggcaat------atgtttcaatttgccaccttgcctgtttatgatactattaagtattactctatcattcctcacagtattcgttctatc------------------------------------------------caaagtgatagaaaagcttgggctgccttctacgtatataaacttcaaccgttaactttcctgttggatttttctgttgatggttatatacgcagagctatagactgtggttttaatgatttgtcacaactccactgctcatatgaatccttcgatgttgaatctggagtttattcagtttcgtctttcgaagcaaaaccttctggctcagttgtg---gaacaggctgaaggtgttgaa---tgt------gatttttcacctcttctgtctggcacacct---cctcaggtttataatttcaagcgtttggtttttaccaattgcaattataatcttaccaaattgctttca---cttttttctgtgaatgattttacttgtagtcaaatatctccagcagcaattgctagcaactgttattcttcactgattttggattacttttcatacccacttagtatgaaatccgatctcagtgttagttctgctggtccaatatcccagtttaattataaacagtccttttctaatcccacatgtttgattttagcgactgtt---cctcataaccttactact---------attactaag------------------cctcttaagtacagctat---------attaacaagtgctctcgtcttctttctgat---gatcgtact---gaagtacctcagttagtgaacgctaatcaatac---------------------------tca---------------------------------------------------ccctgtgta------------------------------------------------------------------------tccattgtcccatccactgtgtgggaagacggtgattattatagg------------------------------------------------------------------------aaacaactatctccacttgaaggtggtggctggcttgttgctagtggctcaactgtt---------------------------------gccatgactgag------caattacagatgggctttggtattacagttcaatatggtacagac---------------------------------------------------------------------------------------------------------------------------------------------------------------------------------accattagtgtttgccccaagcttgaatttgctaat---gacacaaaaattgcctctcaattaggcaattgcgtggaatattccctctatggtgtttcgggccgtggtgtttttcagaattgcacagctgtaggtgttcgacag---cagcgctttgtttatgatgcataccagaatttagttggctattattctgatgatggcaac---tactactgtttgcgtgcttgtgttagtgttcctgtttctgtc---------atctatgataaagaaactaaaacccacgctactctatttggtagtgttgcatgtgaacacatttcttctaccatgtctcaatactcccgttctacgcgatcaatgcttaaacggcga------gattctacatat------------ggcccc---cttcagacacctgttggttgtgtcctaggacttgttaat---tcctctttgttcgtagaggac------tgcaagttgcctctcggtcaatctctctgtgctcttcct---------------gac---acacctagtactctcacacctcgcagtgtg---cgctct------------gttccaggtgaaatgcgcttggcatccattgcttttaatcatcccattcaggttgatcaacttaat------------------agtagttattttaaattaagtatacccactaatttttcctttggtgtgactcaggagtacattcagacaaccattcagaaagttactgttgattgtaaacagtacgtttgcaatggtttccagaagtgtgagcaattactgcgcgagtatggccagttttgttccaaaataaaccaggctctccatggtgccaatttacgccaggatgattctgtacgtaatttgtttgcgagcgtgaaaagctctcaatcatctcctatcata---ccaggttttggaggt---------------gactttaatttgaca---cttctagaacctgtttctatatctact---ggcagt---------------------cgtagtgcacgtagtgctattgaggatttgctatttgacaaagtcactatagctgatcctggttatatgcaaggttacgatgattgtatgcagcaaggtccagca---------tcagctcgtgatcttatttgtgctcaatatgtggctggttataaagtattacctcctcttatggatgttaatatggaagccgcgtatacttcatctttgcttggcagcatagcaggtgttggctggactgctggcttatcctcctttgctgctattccatttgcacagagtatcttttataggttaaacggtgttggcattactcaacaggttctttcagagaaccaaaagcttattgccaataagtttaatcaggctctgggagctatgcaaacaggcttcactacaactaatgaagcttttcggaaggttcaggatgctgtgaacaacaatgcacaggctctatccaaattagctagcgagctatctaatacttttggtgctatttccgcctctattgtagacatcatacaacgtcttgatgttctcgaacaggacgcccaaatagacagacttattaatggccgtttgacaacactaaatgcttttgttgcacagcagcttgttcgttccgaatcagctgctctttccgctcaattggctaaagataaagtcaatgagtgtgtcaaggcacaatccaagcgttctggattttgtggtcaaggcacacatatagtgtcctttgttgtaaatgcccctaatggcctttacttcatgcatgttggttattaccctagcaaccacattgaggttgtttctgcttatggtctttgcgatgcagctaaccctactaattgtatagcccctgttaatggctactttattaaaactaataacactaggatt---------------gttgatgagtggtcatatactggctcgtccttctatgcacctgagcccatcacc---taccttaatactaagtatgttgcacca---catgtgacataccaaaacatttctactaacctccctcctcctcttctcggcaattccaccgggattgacttccaagatgagttggatgagtttttcaaaaatgttagcaccagtatacctaattttggt---tctctaacacag------attaatactacattactcgatcttacctacgagatgttgtctcttcaacaagttgttaaagcccttaatgagtcttacatagaccttaaagagcttggcaattatacttattacaacaaatggccgtggtacatttggcttggtttcattgctgggcttgttgccttagctctatgcgtcttcttcatactgtgctgcactggttgtggcacaaactgtatggga---aaacttaagtgtaatcgttgt------tgtgatagatacgaggaatacgacctcgagccg---------------cataaggttcatgttcac---------taa
>KJ156916_HumanMERS_SArabia_2013-09-11
atg---------atacactcagtgtttctactgatgttcttgttaaca------------------------cctaca---gaaagttacgttgatgtagggccagattctgttaagtctgcttgtattgaggtt------------gatatacaacagaccytctttgat---------------------aaaacttggcctaggccaattgatgtttctaaggctgacggtatt---atataccctcaaggccgtacatattctaacataactatcacttatcaaggtctttttccctatcagggagaccatggtgatatgtatgtttactctgcaggacatgctaca---ggcacaact---------------------ccacaaaagttgtttgtagctaactattctcaggacgtcaaacagtttgctaatgggtttgtcgtccgtataggagcagctgccaattccactggcactgttattattagc---ccatctacc---agcgctact---------atacgaaaaatttaccctgcttttatgctgggttcttcagttggtaatttctca---tatggtaaaaygggccgcttcttcaatcatactctagttcttttg---cccgat------------------------------ggatgtggcactttacttagagctttttattgtattctagagcctcgctctggaaatcattgtcctgctggcaattcctatacttcttttgccacttatcacactcctgcaacagattgttct---gatggcaattacaatcgtaatgccagtctgaactcttttaaggag------tactttaat---------ttacgtaactgcacc------tttatgtacact---tataacattaccgaagatgagattttagag---------------------tggtttggcattacacaaactgctcaaggtgttcacctcttctcatctcgg------------------------------------------tatgttgat---------ttgtacggcggcaat------atgtttcaatttgccaccttgcctgtttatgatactattaagtattattctatcattcctcacagtattcgttctatc------------------------------------------------caaagtgatagaaaagcttgggctgccttctacgtatataaacttcaaccgttaactttcctgttggatttttctgttgatggttatatacgcagagctatagactgtggttttaatgatttgtcacaactccactgctcatatgaatccttcgatgttgaatctggagtttattcagtttcgtctttcgaagcaaaaccttctggctcagttgtg---gaacaggctgaaggtgttgaa---tgt------gatttttcacctcttctgtctggcacacct---cctcaggtttataatttcaagcgtttggtttttaccaattgcaattataatcttaccaaattgctttca---cttttttctgtgaatgattttacttgtagtcaaatatctccagcagcaattgctagcaactgttattcttcactgattttggattatttttcatacccacttagtatgaaatccgatctcagtgttagttctgctggtccaatatcccagtttaattataaacagtccttttctaatcccacatgtttgatcttagcgactgtt---cctcataaccttactact---------attactaag------------------cctcttaagtacagctat---------attaacaagtgctctcgtcttctttctgat---gatcgtact---gaagtacctcagttagtgaacgctaatcaatac---------------------------tca---------------------------------------------------ccctgtgta------------------------------------------------------------------------tccattgtcccatccactgtgtgggaagacggtgattattatagg------------------------------------------------------------------------aaacaactatctccacttgaaggtggtggctggcttgttgctagtggctcaactgtt---------------------------------gccatgactgag------caattacagatgggctttggtattacagttcaatatggtacagac---------------------------------------------------------------------------------------------------------------------------------------------------------------------------------accaatagtgtttgccccaagcttgaatttgctaat---gacacaaaaattgcctctcaattaggcaattgcgtggaatattccctctatggtgtttcgggccgtggtgtttttcagaattgcacagctgtaggtgttcgacag---cagcgctttgtttatgatgcgtaccagaatttagttggctattattctgatgatggcaac---tactactgtctgcgtgcttgtgttagtgttcctgtttctgtc---------atctatgataaagaaactaaaacccacgctactctatttggtagtgttgcatgtgaacacatttcttctaccatgtctcaatactcccgttctacgcgatcaatgcttaaacggcga------gattctacatat------------ggcccc---cttcagacacctgttggttgtgtcctaggacttgttaat---tcctctttgttcgtagaggac------tgcaagttgcctctcggtcaatctctctgtgctcttcct---------------gac---acacctagtactctcacacctcgcagtgtg---cgctct------------gtgccaggtgaaatgcgcttggcatccattgcttttaatcatcccattcaggttgatcaacttaat------------------agtagttattttaaattaagtatacccactaatttttcctttggtgtgactcaggagtacattcagacaaccattcagaaagttactgttgattgtaaacagtacgtttgcaatggtttccagaagtgtgagcaattactgcgcgagtatggccagttttgttccaaaataaaccaagctctccatggtgccaatttacgccaggatgattctgtacgtaatttgtttgcgagcgtgaaaagctctcaatcatctcctatcata---ccaggttttggaggt---------------gactttaatttgaca---cttctagaacctgtttctatatctact---ggcagt---------------------cgtagtgcacgtagtgctattgaggatttgctatttgacaaagtcactatagctgatcctggttatatgcaaggttacgatgattgtatgcagcaaggtccagca---------tcagctcgtgatcttatttgtgctcaatatgtggctggttataaagtattacctcctcttatggatgttaatatggaagccgcgtatacttcatctttgcttggcagcatagcaggtgttggctggactgctggcttatcctcctttgctgctattccatttgcacagagtatyttttataggttaaacggtgttggcattactcaacaggttctttcagagaaccaaaagcttattgccaataagtttaatcaggctctgggagctatgcaaacaggcttcactacaactaatgaagcttttcggaaggttcaggatgctgtgaacaacaatgcacaggctctatccaaattagctagcgagctatctaatacttttggtgctatttccgcctctattggagacatcatacaacgtcttgatgttctcgaacaggacgcccaaatagacagacttattaatggccgtttgacaacactaaatgcttttgttgcacagcagcttgttcgttccgaatcagctgctctttccgctcaattggctaaagataaagtcaatgagtgtgtcaaggcacaatccaagcgttctggattttgcggtcaaggcacacatatagtgtcctttgttgtaaatgcccctaatggcctttactttatgcatgttggttattaccctagcaaccacattgaggttgtttctgcttatggtctttgcgatgcagctaaccctactaattgtatagcccctgttaatggctactttattaaaactaataacactaggatt---------------gttgatgagtggtcatatactggctcgtccttctatgcacctgagcccatcacc---tctcttaatattaagtatgttgcacca---caggtgacataccaaaacatttctactaacctccctcctcctcttctcggcaattccaccgggattgacttccaagatgagttggatgagtttttcaaaaatgttagcaccagtatacctaattttggt---tctctaacacag------attaatactacattactcgatcttacctacgagatgttgtctcttcaacaagttgttaaagcccttaatgagtcttacatagaccttaaagagcttggcaattatacttattacaacaaatggccgtggtacatttggcttggtttcattgctgggcttgttgccttagctctatgcgtcttcttcatactgtgctgcactggttgtggcacaaactgtatggga---aaacttaagtgtaatcgttgt------tgtgatagatacgaggaatacgacctcgagccg---------------cataaggttcatgttcac---------taa
>KT805966_HumanMERS_SArabia_2015-02-20
atg---------atacactcagtgtttctactgatgttcttgttaaca------------------------cctaca---gaaagttacgttgatgtagggccagattctgttaagtctgcttgtattgaggtt------------gatatacaacagaccttctttgat---------------------aaaacttggcctaggccaattgatgtttctaaggctgacggtatt---atataccctcaaggccgtacatattctaacataactatcacttatcaaggtctttttccctatcagggagaccatggtgatatgtatgtttactctgcaggacatgctaca---ggcacaact---------------------ccacaaaagttgtttgtagctaactattctcaggacgtcaaacagtttgctaatgggtttgtcgtccgtataggagcagctgccaattccactggcactgttattattagc---ccatctacc---agcgctact---------atacgaaaaatttaccctgcttttatgctgggttcttcagttggtaatttctca---gatggtaaaatgggccgcttcttcaatcatactctagttcttttg---cccgat------------------------------ggatgtggcactttacttagagctttttattgtattctagagcctcgctctggaaatcattgtcctgctggcaatttctatacttcttttgccacttatcacactcctgcaacagattgttct---gatggcaattacaatcgtaatgccagtctgaactcttttaaggag------tattttaat---------ttacgtaactgcacc------tttatgtacact---tataacattaccgaagatgagattttagag---------------------tggtttggcattacacaaactgctcaaggtgttcacctcttctcatctcgg------------------------------------------tatgttgat---------ttgtacggcggcaat------atgtttcaatttgccaccttgcctgtttatgatactattaagtattattctatcattcctcacagtattcgttctatc------------------------------------------------caaagtgatagaaaagcttgggctgccttctacgtatataaacttcaaccgttaactttcctgttggatttttctgttgatggttatatacgcagagctatagactgtggttttaatgatttgtcacaactccactgctcatatgaatccttcgatgttgaatctggagtttattcagtttcgtctttcgaagcaaaaccttctggctcagttgtg---gaacaggctgaaggtgttgaa---tgt------gatttttcacctcttctgtctggcacacca---cctcaggtttataattttaagcgtttggtttttaccaattgcaattataatcttaccaaattgctttca---cttttttctgtgaatgattttatttgtagtcaaatatctccagcagcaattgctagcaactgttattcttcactgattttggattatttttcatacccacttagtatgaaatccgatctcagtgttagttctgctggtccaatatcccagtttaattataaacagtccttttctaatcccacatgtttgatcttagcgactgtt---cctcataaccttactact---------attactaag------------------cctcttaagtacagctat---------attaacaagtgctctcgtcttctttctgat---gatcgtact---gaagtacctcagttagtgaacgctaatcaatac---------------------------tca---------------------------------------------------ccctgtgta------------------------------------------------------------------------tccattgtcccatccactgtgtgggaagacggtgattattatagg------------------------------------------------------------------------aaacaactatctccacttgaaggtggtggctggcttgttgctagtggctcaactgtt---------------------------------gccatgactgag------caattacagatgggctttggtattacagttcaatatggtacagac---------------------------------------------------------------------------------------------------------------------------------------------------------------------------------accaatagtgtttgccccaagcttgaatttgctaat---gacacaaaaattgcctctcaattaggcaattgcgtggaatattccctctatggtgtttcgggccgtggtgtttttcagaattgcacagctgtaggtgttcgacag---cagcgctttgtttatgatgcgtaccagaatttagttggctattattctgatgatggcaac---tactactgtctgcgtgcttgtgttagtgttcctgtttctgtc---------atctatgataaagaaactaaaacccacgctactctatttggtagtgttgcatgtgaacacatttcttctaccatgtctcaatactcccgttctacgcgatcaatgcttaaacggcga------gattctacatat------------ggcccc---cttcagacacctgttggttgtgtcctaggacttgttaat---tcctctctgttcgtagaggac------tgcaagttgcctctcggtcaatctctctgtgctcttcct---------------gac---acacctagtactctcacacctcgcagtgtg---cgctct------------gtgccaggtgaaatgcgcttggcatccattgcttttaatcatcccattcaggttgatcaacttaat------------------agtagttattttaaattaagtatacccactaatttttcctttggtgtgactcaggagtacattcagacaaccattcagaaagttactgttgattgtaaacagtacgtttgcaatggtttccagaagtgtgagcaattactgcgcgagtatggccagttttgttccaaaataaaccaggctctccatggtgccaatttacgccaggatgattctgtacgtaatttgtttgcgagcgtgaaaagctctcaatcatctcctatcata---ccaggttttggaggt---------------gactttaatttgaca---cttctagaacctgtttctatatctact---ggcagt---------------------cgtagtgcacgtagtgctattgaggatttgctatttgacaaagtcactatagctgatcctggttatatgcaaggttacgatgattgtatgcagcaaggtccagca---------tcagctcgtgatcttatttgtgctcaatatgtggctggttataaagtattacctcctcttatggatgttaatatggaagccgcgtatacttcatctttgcttggcagcatagcaggtgttggctggactgctggcttatcctcctttgctgctattccatttgcacagagtattttttataggttaaacggtgttggcattactcaacaggttctttcagagaaccaaaagcttattgccaataagtttaatcaggctctgggagctatgcaaacaggcttcactacaactaatgaagcttttcggaaggttcaggatgctgtgaacaacaatgcacaggctctatccaaattagctagcgagctatctaatacttttggtgctatttccgcctctattggagacatcatacaacgtcttgatgttctcgaacaggacgcccaaatagacagacttattaatggccgtttgacaacactaaatgcttttgttgcacagcagcttgttcgttccgaatcagctgctctttccgctcaattggctaaagataaagtcaatgagtgtgtcaaggcacaatccaagcgttctggattttgcggtcaaggcacacatatagtgtcctttgttgtaaatgcccctaatggcctttactttatgcatgttggttattaccctagcaaccacattgaggttgtttctgcttatggtctttgcgatgcagctaaccctactaattgtatagcccctgttaatggctactttattaaaactaataacactaggatt---------------gttgatgagtggtcatatactggctcgtccttctatgcacctgagcccatcacc---tctcttaatactaagtatgttgcacca---caggtgacataccaaaacatttctactaacctccctcctcctcttctcggcaattccaccgggattgacttccaagatgagttggatgagtttttcaaaaatgttagcaccagtatacctaattttggt---tctctaacacag------attaatactacattactcgatcttacctacgagatgttgtctcttcaacaagttgttaaagcccttaatgagtcttacatagaccttaaagagcttggcaattatacttattacaacaaatggccgtggtacatttggcttggttttattgctgggcttgttgccttagctctatgcgtcttcttcatactgtgctgcactggttgtggcacaaactgtatggga---aaacttaagtgtaatcgttgt------tgtgatagatacgaggaatacgacctcgagcca---------------cataaggttcatgttcac---------taa
>KT806019_HumanMERS_SArabia_2015-05-09
atg---------atacactcagtgtttctactgatgttcttgttaaca------------------------cctaca---gaaagttacgttgatgtagggccagattctgttaagtctgcttgtattgaggtt------------gatatacaacagaccttctttgat---------------------aaaacttggcctaggccaattgatgtttctaaggctgacggtatt---atataccctcaaggccgtacatattctaacataactatcacttatcaaggtctttttccctatcagggagaccatggtgatatgtatgtttactctgcaggacatgctaca---ggcacaact---------------------ccacaaaagttgtttgtagctaactattctcaggacgtcaaacagtttgctaatgggtttgtcgtccgtataggagcagctgccaattccactggcactgttattattagc---ccatctacc---agcgctact---------atacgaaaaatttaccctgcttttatgctgggttcttcagttggtaatttctca---gatggtaaaatgggccgcttcttcaatcatactctagttcttttg---cccgat------------------------------ggatgtggcactttacttagagctttttattgtattctagagcctcgctctggaaatcattgtcctgctggcaattcctatacttcttttgccacttatcacactcctgcaacagattgttct---gatggcaattacaatcgtaatgccagtctgaactcttttaaggag------tattttaat---------ttacgtaactgcacc------tttatgtacact---tataacattaccgaagatgagattttagag---------------------tggtttggcattacacaaactgctcaaggtgttcacctcttctcatctcgg------------------------------------------tatgttgat---------ttgtacggcggcaat------atgtttcaatttgccaccttgcctgtttatgatactattaagtattattctatcattcctcacagtattcgttctatc------------------------------------------------caaagtgatagaaaagcttgggctgccttctacgtatataaacttcaaccgttaactttcctgttggatttttctgttgatggttatatacgcagagctatagactgtggttttaatgatttgtcacaactccactgctcatatgaatccttcgatgttgaatctggagtttattcagtttcgtctttcgaagcaaaaccttctggctcagttgtg---gaacaggctgaaggtgttgaa---tgt------gatttttcacctcttctgtctggcacacct---cctcaggtttataatttcaagcgtttggtttttaccaattgcaattataatcttaccaaattgctttca---cttttttctgtgaatgattttacttgtagtcaaatatctccagcagcaattgctagcaactgttattcttcactgattttggattatttttcatacccacttagtatgaaatccgatctcagtgttagttctgctggtccaatatcccagtttaattataaacagtccttttctaatcccacatgtttgatcttagcgactgtt---cctcataaccttactact---------attactaag------------------cctcttaagtacagctat---------attaacaagtgctctcgtcttctttctgat---gatcgtact---gaagtacctcagttagtgaacgctaatcaatac---------------------------tca---------------------------------------------------ccctgtgta------------------------------------------------------------------------tccattgtcccatccactgtgtgggaagacggtgattattatagg------------------------------------------------------------------------aaacaactatctccacttgaaggtggtggctggcttgttgctagtggctcaactgtt---------------------------------gccatgactgag------caattacagatgggctttggtattacagttcaatatggtacagac---------------------------------------------------------------------------------------------------------------------------------------------------------------------------------accaatagtgtttgccccaagcttgaatttgctaat---gacacaaaaattgcctctcaattaggcaattgcgtggaatattccctctatggtgtttcgggtcgtggtgtttttcagaattgcacagctgtaggtgttcgacag---cagcgctttgtttatgatgcgtaccagaatttagttggctattattctgatgatggcaac---tactactgtctgcgtgcttgtgttagtgttcctgtttctgtc---------atctatgataaagaaactaaaacccacgctactctatttggtagtgttgcatgtgaacacatttcttctaccatgtctcaatactcccgttctacgcgatcaatgcttaaacggcga------gattctacatat------------ggtccc---cttcagacacctgttggttgtgtcctaggacttgttaat---tcctctttgttcgtagaggac------tgcaagttgcctcttggtcaatctctctgtgctcttcct---------------gac---acacctagtactctcacacctcgcagtgtg---cgctct------------gttccaggtgaaatgcgcttggcatccattgcttttaatcatcctattcaggttgatcaacttaat------------------agtagttattttaaattaagtatacctactaatttttcctttggtgtgactcaggagtacattcagacaaccattcagaaagttactgttgattgtaaacagtacgtttgcaatggtttccagaagtgtgagcaattactgcgcgagtatggccagttttgttccaaaataaaccaggctctccatggtgccaatttacgccaggatgattctgtacgtaatttgtttgcgagcgtgaaaagctctcaatcatctcctatcata---ccaggttttggaggt---------------gactttaatttgaca---cttctagaacctgtttctatatctact---ggcagt---------------------cgtagtgcacgtagtgctattgaggatttgctatttgacaaagttactatagctgatcctggttatatgcaaggttacgatgattgtatgcagcaaggtccagca---------tcagctcgtgatcttatttgtgctcaatatgtggctggttataaagtattacctcctcttatggatgttaatatggaagccgcgtacacttcatctttgcttggcagcatagcaggtgttggctggactgctggcttatcctcctttgctgctattccatttgcacagagtattttttataggttaaacggtgttggcattactcaacaggttctttcagagaaccaaaagcttattgccaataagtttaatcaggctctgggagctatgcaaacaggcttcactacaactaatgaagcttttcggaaggttcaggatgctgtgaacaacaatgcacaggctctatccaaattagctagcgagctatctaatacttttggtgctatttccgcctctattggagacatcatacaacgtcttgatgttctcgaacaggacgcccaaatagacagacttattaatggccgtttgacaacactaaatgcttttgttgcacagcagcttgttcgttccgaatcagctgctctttccgctcaattggctaaagataaagtcaatgagtgtgtcaaggcacaatccaagcgttctggattttgcggtcaaggcacacatatagtgtcctttgttgtaaatgcccctaatggcctttactttatgcatgttggttattaccctagcaaccacattgaggttgtttctgcttatggtctttgcgatgcagctaaccctactaattgtatagcccctgttaatggctactttattaaaactaataacactaggatt---------------gttgatgagtggtcatatactggctcgtccttctatgcacctgagcccatcacc---tctcttaatactaagtatgttgcacca---caggtgacataccaaaacatttctactaacctccctcctcctcttctcggcaattccaccgggattgacttccaagatgagttggatgagtttttcaaaaatgttagcaccagtatacctaattttggt---tctctaacacag------attaatactacattactcgatcttacctacgagatgttgtctcttcaacaagttgttaaagcccttaatgagtcttacatagaccttaaagagcttggcaattatacttattacaacaaatggccgtggtacatttggcttggtttcattgctgggcttgttgccttagctctatgcgtcttcttcatactgtgctgcactggttgtggcacaaactgtatggga---aaacttaagtgtaatcgttgt------tgtgatagatacgaggaatacgacctcgagccg---------------cataaggttcatgttcac---------taa
>KX108942_Camel_UAE_2015-02-15
atg---------atacactcagtgtttctactgatgttcttgttaaca------------------------cctaca---gaaagttacgttgatgtagggccagattctgttaagtctgcttgtattgaggtt------------gatatacaacagactttctttgat---------------------aaaacttggcctaggccaattgatgtttctaaggctgacggtatt---atataccctcaaggccgtacatattctaacataactatcacttatcaaggtctttttccctatcagggagaccatggtgatatgtatgtttactctgcaggacatgctaca---ggcacaact---------------------ccacaaaagttgtttgtagctaactattctcaggacgtcaaacagtttgctaatgggtttgtcgtccgtataggagcagctgccaattccactggcactgttattattagc---ccatctacc---agcgctact---------atacgaaaaatttaccctgcttttatgctgggttcttcagttggtaatttctca---gatggtaaaatgggccgcttcttcaatcatactctagttcttttg---cccgat------------------------------ggatgtggcactttacttagagctttttattgtattctagagcctcgctctggaaatcattgtcctgctggcaattcctatacttcttttgccacttatcacactcctgcaacagattgttct---gatggcaattacaatcgtaatgccagtctgaactcttttaaggag------tattttaat---------ttacgtaactgcacc------tttatgtacact---tataacattaccgaagatgagattttagag---------------------tggtttggcattacacaaactgctcaaggtgttcacctcttctcatctcgg------------------------------------------tatgttgat---------ttgtacggcggcaat------atgtttcaatttgccaccttgcctgtttatgatactattaagtattactctatcattcctcacagtattcgttctatc------------------------------------------------caaagtgatagaaaagcttgggctgccttctacgtatataaacttcaaccgttaactttcctgttggatttttctgttgatggttatatacgcagagctatagactgtggttttaatgatttgtcacaactccactgctcatatgaatccttcgatgttgaatctggagtttattcagtttcgtctttcgaagcaaaaccttctggctcagttgtg---gaacaggctgaaggtgttgaa---tgt------gatttttcacctcttctgtctggcacacct---cctcaggtttataatttcaagcgtttggtttttaccaattgcaattataatcttaccaaattgctttca---cttttttttgtgaatgattttacttgtagtcaaatatctccagcagcaattgctagcaactgttattcttcactgattttggattatttttcatacccacttagtatgaaatccgatctcagtgttagttctgctggtccaatatttcagtttaattataaacagtccttttctaatcccacatgtttgattttagcgactgtt---cctcataaccttactact---------attactaag------------------cctcttaagtacagctat---------attaacaagtgctctcgtcttctttctgat---gatcgtact---gaagtacctcagttagtgaatgctaatcaatac---------------------------tca---------------------------------------------------ccctgtgta------------------------------------------------------------------------tccattgtcccatccactgtgtgggaagacggtgattattatagg------------------------------------------------------------------------aaacaactatctccacttgaaggtggtggctggcttgttgctagtggctcaactgtt---------------------------------gccatgactgag------caattacagatgggctttggtattacagttcaatatggtacagac---------------------------------------------------------------------------------------------------------------------------------------------------------------------------------accaatagtgtttgccccaagcttgaatttgctaat---gacacaaaaattgcctctcaattaggcaattgcgtggaatattccctctatggtgtttcgggccgtggtgtttttcagaattgcacagctgtaggtgttcgacag---cagcgctttgtttatgatgcgtaccagaatttagttggctattattctgatgatggcaac---tactactgtttgcgtgcttgtgttagtgttcctgtttctgtc---------atctatgataaagaaactaaaacccacgctactctatttggtagtgttgcatgtgaacacatttcttctaccatgtttcaatactcccgttctacgcgatcaatgcttaagcggcga------gattctacatat------------ggcccc---cttcagacacctgttggttgtgtcctaggacttgttaat---tcctctttgttcgtagaggac------tgcaagttgcctctcggtcaatctctctgtgctcttcct---------------gac---acacctagtactcttacacctcgcagtgtg---cgctct------------gttccaggtgaaatgcgcttggcatccattgcttttaatcatcccattcaggttgatcaacttaat------------------agtagttattttaaattaagtatacccactaatttttcctttggtgtgactcaggagtacattcagacaaccattcagaaagttactgttgattgtaaacagtacgtttgcaatggtttccagaagtgtgagcaattactgcgcgagtatggccagttttgttccaaaataaaccaggctctccatggtgccaatttacgccaggatgattctgtacgtaatttgtttgcgagcgtgaaaagctctcaatcatctcctatcata---ccaggttttggaggt---------------gactttaatttgaca---cttctagaacctgtttctatatctact---ggcagt---------------------cgtagtgcacgtagtgctattgaggatttgctatttgacaaagtcactatagctgatcctggttatatgcaaggttacgatgattgtatgcagcaaggtccagca---------tcagctcgtgatcttatttgtgctcaatatgtggctggttataaagtattacctcctcttatggatgttaatatggaagccgcgtatacttcatctttgcttggcagcatagcaggtgttggctggactgctggcttatcctcctttgctgctattccatttgcacagagtatcttttataggttaaacggtgttggcattactcaacaggttctttcagagaaccaaaagcttattgccaataagtttaatcaggctctgggagctatgcaaacaggcttcactacaactaatgaagcttttcggaaggttcaggatgctgtgaacaacaatgcacatgctctatccaaattagctagcgagctatctaatacttttggtgctatttccgcctctattggagacatcatacaacgtcttgatgttctcgaacaggacgcccaaatagacagacttattaatggccgtttgacaacattaaatgcttttgttgcacagcagcttgttcgttccgaatcagctgctctttccgctcaattggctaaagataaagtcaatgagtgtgtcaaggcacaatccaagcgttctggattttgcggtcaaggcacacatatagtgtcctttgttgtaaatgcccctaatggcctttacttcatgcatgttggttattaccctagcaaccacattgaggttgtttctgcttatggtctttgcgatgcagctaaccctactaattgtatagcccctgttaatggctactttattaaaactaataacactaggatt---------------gttgatgagtggtcatatactggctcgtccttctattcacctgagcccatcacc---tcccttaatactaagtatgttgcacca---caggtgacataccaaaacatttctactaacctccctcctcctcttctcggcaattccaccgggattgacttccaagatgagttggatgagtttttcaaaaatgttagcaccagtatacctaattttggt---tctctaacacag------attaatactacattactcgatcttacctacgagatgttgtctcttcaacaagttgttaaagcccttaatgagtcttacatagaccttaaagagcttggcaattatacttattacaacaaatggccgtggtacatttggcttggtttcattgctgggcttgttgccttagctctatgcgtcttcttcatactgtgctgcactggttgtggcacaaactgtatggga---aaacttaagtgtaatcgttgt------tgtgatagatacgaggaatacgacctcgagccg---------------cataaggttcatgttcac---------taa
>KX108943_Camel_UAE_2015-04-23
atg---------atacactcagtgtttctactgatgttcttgttaaca------------------------cctaca---gaaagttacgttgatgtagggccagattctgctaagtctgcttgtattgaggtt------------gatatacaacagactttctttgat---------------------aaaacttggcctaggccaattgatgtttctaaggctgacggtatt---atataccctcaaggccgtacatattctaacataactatcacttatcaaggtctttttccctatcagggagaccatggtgatatgtatgtttactctgcaggacatgctaca---ggtacaact---------------------ccacaaaagttgtttgtagctaactattctcaggacgtcaaacagtttgctaatgggtttgtcgtccgtataggagcagctgccaattccactggcactgttattattagc---ccatctacc---agcgctact---------atacgaaaaatttaccctgcttttatgctgggttcttcagttggtaatttctca---gatggtaaaatgggccgcttcttcaatcatactctagttcttttg---cccgat------------------------------ggatgtggcactttacttagagctttttattgtattctagagcctcgctctggaaattattgtcctgctggcaattcctatacttcttttgccacttatcacactcctgcaacagattgttct---gatggcaattacaatcgtaatgccagtctgaactcttttaaggag------tattttaat---------ttacgtaactgcacc------tttatgtacact---tataacattaccgaagatgagattttagag---------------------tggtttggcattacacaaactgctcaaggtgttcatctcttctcatctcgg------------------------------------------tatgttgat---------ttgtacggcggcaat------atgtttcaatttgccaccttgcctgtttatgatactattaagtattattctatcattcctcacagtattcgttctatc------------------------------------------------caaagtgatagaaaagcttgggctgccttctacgtatataaacttcaaccgttaactttcctgttggatttttctgttgatggttatatacgcagagctatagactgtggttttaatgatttgtcacaactctactgctcatatgaatccttcgatgttgaatctggagtttattcagtttcgtctttcgaagcaaaaccttctggctcagttgtg---gaacaggctgaaggtgttgaa---tgt------gatttttcacctcttctgtctggcacacct---cctcaggtttataatttcaagcgtttggtttttaccaattgcaattataatcttaccaaattgctttca---cttttttttgtgaatgattttacttgtagtcaaatatctccagcagcaattgctagcaactgttattcttcactgattgtggattacttttcatacccacttagtatgaaatccgatctcagtgttagttctgctggtccaatatctcagtttaattataaacagtccttttctaatcccacatgtttgattttagcgactgtt---cctcacaaccttactact---------attactaag------------------cctcttaagtacagctat---------attaacaagtgctctcgtcttctttctgat---gatcgtact---gaagtacctcagttagtgaacgctaatcaatac---------------------------tca---------------------------------------------------ccctgtgta------------------------------------------------------------------------tccatcgtcccatccactgtgtgggaagacggtgattattatagg------------------------------------------------------------------------aaacaactatctccacttgaaggtggtggctggcttgtggctagtggctcaactgtt---------------------------------gccatgactgag------caattacagatgggctttggtattacagttcaatatggtacagac---------------------------------------------------------------------------------------------------------------------------------------------------------------------------------accaatagtgtttgccccaagcttgaatttgctaat---gacacaaaaattgcctctcaattaggcaattgcgtggaatattccctctatggtgtctcgggccgtggtgtttttcagaattgcacagctgtaggtgttcgacag---cagcgctttgtttatgatgcgtaccagaatttagttggctattattctgatgatggcaac---tactactgtttgcgtgcttgtgttagtgttcctgtttctgtc---------atctatgataaagaaactaaaacccacgctactctatttggtagtgttgcatgtgaacacatttcttctaccatgtctcaatactcccgttctacgcgatcaatgctcaaacggcga------gattctacatat------------ggcccc---cttcagacacctgttggttgtgtcctaggacttgttaat---tcctctttgttggtagaggac------tgcaagttgcctcttggtcaatctctctgtgctcttcct---------------gac---acacctagtactctcacacttcggagtgtg---cgctct------------gttccaggtgaaatgcgcttggcatccattgcttttaatcatcctattcaggttgatcaacttaat------------------agtacttattttaaattaagtatacccactaatttttcctttggtgtgactcatgagtacattcagacaaccattcagaaagttactgttgattgtaaacagtacgtttgtaatggtttccagaagtgtgagcaattactgcgcgagtatggccagttttgttccaaaataaaccaggctctccatggtgccaatttacgccaggatgattctgtacgtaatttgtttgcgagcgtgaaaagctctcaatcatctcctatcata---ccaggttttggaggt---------------gactttaatttgaca---cttctagaacctgtttctatatctact---ggcagt---------------------cgtagtgcacgtagtgctattgaggatttgctatttgacaaagtcactatagctgaccctggttatatgcaaggttacgatgattgcatgcagcaaggtccagca---------tcagctcgtgatcttatttgtgctcaatatgtggctggttacaaagtattacctcctcttatggatgttaatatggaagccgcgtatacttcatctttgcttggcagcatagcaggtgttggctggactgctggcttatcctcctttgctgctattccatttgcacagagtatcttttataggttaaacggtgttggcattactcaacaggttctttcagagaaccaaaagcttattgccaataagtttaatcaggctcttggagctatgcaaacaggcttcactacaactaatgaagcttttcagaaggttcaggatgctgtgaacaacaatgcacaggctctatccaaattagctagcgagctatctaatacttttggtgctatttccgcctctattggagacatcatacaacgtcttgatgttctcgaacaggacgctcaaatagacagacttattaatggccgtttgacaacactaaatgcttttgttgcgcagcagcttgttcgttccgaatcagctgctctttcggctcaattggctaaagataaagtcaatgagtgtgtcaaggcacaatccaagcgttctggattttgcggtcaaggcacacatatagtgtcctttgttgtaaatgcccctaatggcctttacttcatgcatgttggttattaccctagcaaccacattgaggttgtttctgcttatggtctttgcgattcagctaaccctactaattgtatagcccctgttaatggctactttattaaaactaataacactaggatt---------------gttgatgagtggtcatatactggctcgtccttctatgcacctgaacccatcacc---tcccttaatactaagtatgttgcacca---caggtgacataccaaaacatttctttcaacctccctcctcctcttctcggcaattccaccgggattgacttccaagatgagttggatgagtttttcaaaaatgttagcaccagtatacctaattttggt---tctctaacacag------attaatactacattactcgatcttacctacgagatgttgtctcttcaacaagttgttaaagcccttaatgagtcttacatagaccttaaagagcttggcaattatacttattacaacaaatggccgtggtacatttggcttggtttcattgctgggcttgttgccttagctctatgcgtcttcttcatactgtgctgcactggttgtggcacaaactgtatggga---aaacttaagtgtaatcgttgt------tgtgatagatacgaggaatacgacctcgagccg---------------cataaggttcatgttcac---------taa
>MF598626_Camel_UAE_2015-03-
atg---------atacactcagtgtttctactgatgttcttgttaaca------------------------cctaca---gaaagttacgttgatgtagggccagattctgttaagcctgcttgtattgaggtt------------gatatacaacagactttctttgat---------------------aaaacttggcctaggccaattgatgtttctaaggctgacggtatt---atataccctcaaggccgtacatactctaacataactatcacttatcaaggtctttttccctatcagggagaccatggtgatatgtatgtttactctgcaggacatgctaca---ggcacaact---------------------ccacaaaagttgtttgtagctaactattctcaggacgtcaaacagtttgctaatgggtttgtcgtccgtataggagcagctgccaattccactggcactgttattattagc---ccatctacc---agcgctact---------atacgaaaaatttaccctgcttttatgctgggttcttcagttggtaatttctca---gatggtaaaatgggccgcttcttcaatcatactctagttcttttg---cccgat------------------------------ggatgtggcactttacttagagctttttattgtattctagagcctcgctctggaaatcattgtcctgctggcaattcctatacttcttttgccacttatcacactcctgcaacagattgttct---gatggcaattacaatcgtaatgccagtctgaactcttttaaggag------tattttaat---------ttacgtaactgcacc------tttatgtacact---tataacattaccgaagatgagattttagag---------------------tggtttggcattacacaaactgctcaaggtgttcacctcttctcatctcgg------------------------------------------tatgttgat---------ttgtacggcggcaat------atgtttcaatttgccaccttgcctgtttatgatactattaagtattactctatcattcctcacagtattcgttctatc------------------------------------------------caaagtgatagaaaagcttgggctgccttctacgtatataaacttcaaccgttaactttcctgttggatttttctgttgatggttatatacgcagagctatagactgtggttttaatgatttgtcacaactccactgctcatatgaatccttcgatgttgaatctggagtttattcagtttcgtctttcgaagcaaaaccttctggctcagttgtg---gaacaggctgaaggtgttgaa---tgt------gatttttcacctcttctgtctggcacacct---cctcaggtttataatttcaagcgtttggtttttaccaattgcaattataatcttaccaaattgctttca---cttttttctgtgaatgattttacttgtagtcaaatatctccagcagcaattgctagcaactgttattcttcactgattttggattacttttcatacccacttagtatgaaatccgatctcagtgttacttctgctggtccaatatcccagtttaattataaacagtccttttctaatcccacatgtttgattttagcgactgtt---cctcataaccttactact---------attactaag------------------cctcttaagtacagctat---------attaacaagtgctctcgtcttctttctgat---gatcgtact---gaagtacctcagttagtgaacgctaatcaatac---------------------------tca---------------------------------------------------ccctgtgta------------------------------------------------------------------------tccattgtcccatccactgtgtgggaagacggtgattattatagg------------------------------------------------------------------------aaacaactatctccacttgaaggtggtggctggcttgttgctagtggctcaactgtt---------------------------------gccatgactgag------caattacagatgggctttggtattacagttcaatatggtacagac---------------------------------------------------------------------------------------------------------------------------------------------------------------------------------accaatagtgtttgccccaagcttgaatttgctaat---gacacaaaaattgcatctcaattaggcaattgcgtggaatattccctctatggtgtttcgggccgtggtgtttttcagaattgcacagctgtaggtgttcgacag---cagcgctttgtttatgatgcgtaccagaatttagttggctattattctgatgatggcaac---tactactgtttgcgtgcttgtgttagtgttcctgtttctgtc---------atctatgataaagaaactaaaacccacgctactctatttggtagtgttgcatgtgaacacatttcttctaccatgtctcaatactcccgttctacgcgatcaatgcttaaacggcga------gattctacatat------------ggcccc---cttcagacatctgttggttgtgtcctaggacttgttaat---tcctctttgttcgtagaggac------tgcaagttgcctcttggtcaatctctctgtgctcttcct---------------gac---acacctagtactctcacacctcgcagtgtg---cgctct------------gttccaggtgaaatgcgcttggcatccattgcttttaatcatcctattcaggttgatcaacttaat------------------agtagttattttaaattaagtatacctactaatttttcctttggtgtgactcaggagtacattcagacaaccattcagaaagttactgttgattgtaaacagtacgtttgcaatggtttccagaagtgtgagcaattactgcgcgagtatggccagttttgttccaaaataaaccaggctctccatggtgccaatttacgccaggatgattctgtacgtaatttgtttgcgagcgtgaaaagctctcaatcatctcctatcata---ccaggttttggaggt---------------gactttaatttgaca---cttctagaacctgtttctatatctact---ggcagt---------------------cgtagtgcacgtagtgctattgaggatttgctatttgacaaagtcactatagctgatcctggttatatgcaaggttacgatgattgtatgcagcaaggtccagca---------tcagctcgtgatcttatttgtgctcaatatgtggctggttataaagtattacctcctcttatggatgttaatatggaagccgcgtatacttcatctttgcttggcagcatagcaggtgttggctggactgctggcttatcctcctttgctgctattccatttgcacagagtatcttttataggttaaacggtgttggcattactcaacaggttctttcagagaaccaaaagcttattgccaataagtttaatcaggctctgggagctatgcaaacaggcttcactacaactaatgaagcttttcggaaggttcaggatgctgtgaacaacaatgcacaggctctatccaaattagctagcgagctatctaatacttttggtgctatttccgcctctattggagacatcatacaacgtcttgatgttctcgaacaggacgcccaaatagacagacttattaatggccgtttgacaacactaaatgcttttgttgcacagcagcttgttcgttccgaatcagctgctctttccgctcaattggctaaagataaagtcaatgagtgtgtcaaggcacaatccaagcgttctggattttgcggtcaaggcacacatatagtgtcctttgttgtaaatgcccctaatggcctttacttcatgcatgttggttattaccctagcaaccacattgaggttgtttctgcttatggtctttgcgatgcagctaaccctactaattgtatagcccctgttaatggctactttattaaaactaataacactaggatt---------------gttgatgagtggtcatatactggctcgtccttctatgcacctgagcccatcacc---tctcttaatactaagtatgttgcacca---caggtgacataccaaaacatttctactaacctccctcctcctcttctcggcaattccaccgggattgacttccaagatgagttggatgagtttttcaaaaatgttagcaccagtatacctaattttggt---tctctaacacag------attaatactacattactcgatcttacctacgagatgttgtctcttcaacaagttgttaaagcccttaatgagtcttacatagaccttaaagagcttggcaattatacttattacaacaaatggccgtggtacatttggcttggtttcattgctgggcttgttgccttagctctatgcgtcttcttcatactgtgctgcactggttgtggcacaaactgtatggga---aaacttaagtgtaatcgttgt------tgtgatagatacgaggaatacgacctcgagccg---------------cataaggttcatgttcac---------taa
>MF598641_Camel_UAE_2015-03-
atg---------atacactcagtgtttctactgatgttcttgttaaca------------------------cctaca---gaaagttacgttgatgtagggccagattctgttaagtctgcttgtattgaggtt------------gatatacaacagactttctttgat---------------------aaaacttggcctaggccaattgatgtttctaaggctgacggtatt---atataccctcaaggccgtacatattctaacataactatcacttatcaaggtctttttccctatcagggagaccatggtgatatgtatgtctactctgcaggacatgctaca---ggcacaact---------------------ccacaaaagttgtttgtagctaactattctcaggacgtcaaacagtttgctaatgggtttgtcgtccgtataggagcagctgccaattccactggcactgttattattagc---ccatctacc---agcgctact---------atacgaaaaatttaccctgcttttatgctgggttcttcagttggtaatttctca---gatggtaaaatgggccgcttcttcaatcatactctagttcttttg---cccgat------------------------------ggatgtggcactttacttagagctttttattgtattctagagcctcgctctggaaatcattgtcctgctggcaattcctatacttcttttgccacttatcacactcctgcaacagattgttct---gatggcaattacaatcgtaatgccagtctgaactcttttaaggag------tattttaat---------ttacgtaactgcacc------tttatgtacact---tataacattaccgaagatgagattttagag---------------------tggtttggcattacacaaactgctcaaggtgttcacctcttctcatctcgg------------------------------------------tatgttgat---------ttgtacggcggcaat------atgtttcaatttgccaccttgcctgtttatgatactattaagtattattctatcattcctcacagtattcgttctatc------------------------------------------------caaagtgatagaaaagcttgggctgccttctacgtatataaacttcaaccgttaactttcctgttggatttttctgttgatggttatatacgcagagctatagactgtggttttaatgatttgtcacaactccactgctcatatgaatccttcgatgttgaatctggagtttattcagtttcgtctttcgaagcaaaaccttctggctcagttgtg---gaacaggctgaaggtgttgaa---tgt------gatttttcacctcttctgtctggcacacct---cctcaggtttataatttcaagcgtttggtttttaccaattgcaattataatcttaccaaattgctttca---cttttttctgtgaatgattttacttgtagtcaaatatctccagcagcaattgctagcaactgttattcttcactgattttggattatttttcatacccacttagtatgaaatccgatctcagtgttagttctgctggtccaatatcccagtttaattataaacagtccttttctaatcccacatgtttgattttagcgactgtt---cctcataaccttactact---------attactaag------------------cctcttaagtacagctat---------attaacaagtgctctcgtcttctttctgat---gatcgtact---gaagtacctcagttagtgaacgctaatcaatac---------------------------tca---------------------------------------------------ccctgtgta------------------------------------------------------------------------tccattgtcccatccactgtgtgggaagacggtgattattatagg------------------------------------------------------------------------aaacaactatctccacttgaaggtggtggctggcttgttgctagtggctcaactgtt---------------------------------gccatgactgag------caattacagatgggctttggtattacagttcaatatggtacagac---------------------------------------------------------------------------------------------------------------------------------------------------------------------------------accaatagtgtttgccccaagcttgaatttgctaat---gacacaaaaattgcctctcaattaggcaattgcgtggaatattccctctatggtgtttcgggccgtggtgtttttcagaattgcacagctgtaggtgttcgacag---cagcgctttgtttatgatgcgtaccagaatttagttggctattattctgatgatggcaac---tactactgtttgcgtgcttgtgttagtgttcctgtttctgtc---------atctatgataaagaaactaaaacccacgctactctatttggtagtgttgcatgtgaacacatttcctctaccatgtctcaatactcccgttctacgcgatcaatgcttaaacggcga------gattctacatat------------ggtccc---cttcagacacctgttggttgtgtcctaggacttgttaat---tcctctttgctcgtagaggac------tgcaagttgcctcttggtcaatctctctgtgctcttcct---------------gac---acacctagtactctcacacctcgcagtgtg---cgctct------------gttccaggtgaaatgcgcttggcatccattgcttttaatcatcctattcaggttgatcaacttaat------------------agtagttattttaaattaagtatacctactaatttttcctttggtgtgactcaggagtacattcagacaaccattcagaaagttactgttgattgtaaacagtacgtttgcaatggtttccagaagtgtgagcaattactgcgcgagtatggccagttttgttccaaaataaaccaggctctccatggtgccaatttacgccaggatgattctgtacgtaatttgtttgcgagcgtgaaaagctctcaatcatctcctatcata---ccaggttttggaggt---------------gactttaatttgaca---cttctagaacctgtttctatatctact---ggcagt---------------------cgtagtgcacgtagtgctattgaggatttgctatttgacaaagtcactatagctgatcctggttatatgcaaggttacgatgattgtatgcagcaaggtccagca---------tcagctcgtgatcttatttgtgctcaatatgtggctggttataaagtattacctcctcttatggatgttaatatggaagccgcgtacacttcatctttgcttggcagcatagcaggtgttggctggactgctggcttatcctcctttgctgctattccatttgcacagagtatcttttataggttaaacggtgttggcattactcaacaggttctttcagagaaccaaaagcttattgccaataagtttaatcaggctctgggagctatgcaaacaggcttcactacaactaatgaagcttttcggaaggttcaggatgctgtgaacaacaatgcacaggctctatccaaattagctagcgagctatctaatacttttggtgctatttccgcctctattggagacatcatacaacgtcttgatgttctcgaacaggacgcccaaatagacagacttattaatggccgtttgacaacattaaatgcttttgttgcacagcagcttgttcgttccgaatcagctgctctttccgctcaattggctaaagataaagtcaatgagtgtgtcaaggcacaatccaagcgttctggattttgcggtcaaggcacacatatagtgtcctttgttgtaaatgcccctaatggcctttacttcatgcatgttggttattaccctagcaaccacattgaggttgtttctgcttatggtctttgcgatgcagctaaccctactaattgtatagcccctgttaatggctactttattaaaactaataacactaggatt---------------gttgatgagtggtcatatactggctcgtccttctattcacctgagcccatcacc---tcccttaatactaagtatgttgcacca---caggtgacataccaaaacatttctactaacctccctcctcctcttctcggcaattccaccgggattgacttccaagatgagttggatgagtttttcaaaaatgttagcaccagtatacctaattttggt---tctctaacacag------attaatactacattactcgatcttacctacgagatgttgtctcttcaacaagttgttaaagcccttaatgagtcttacatagaccttaaagagcttggcaattatacttattacaacaaatggccgtggtacatttggcttggtttcattgctgggcttgttgccttagctctatgcgtcttcttcatactgtgctgcactggttgtggcacaaactgtatggga---aaacttaagtgtaatcgttgt------tgtgatagatacgaggaatacgacctcgagccg---------------cataaggttcatgttcac---------taa
>MF598669_Camel_UAE_2015-03-
atg---------atacactcagtgtttctactgatgttcttgttaaca------------------------cctaca---gaaagttacgttgatgtagggccagattctgttaagtctgcttgtattgaggtt------------gatatacaacagactttctttgat---------------------aaaacttggcctaggccaattgatgtttctaaggctgacggtatt---atataccctcaaggccgtacatattctaacataactatcacttatcaaggtctttttccctatcagggagaccatggtgatatgtatgtctactctgcaggacatgctaca---ggcacaact---------------------ccacaaaagttgtttgtagctaactattctcaggacgtcaaacagtttgctaatgggtttgtcgtccgtataggagcagctgccaattccactggcactgttattattagc---ccatctacc---agcgctact---------atacgaaaaatttaccctgcttttatgctgggttcttcagttggtaatttctca---gatggtaaaatgggccgcttcttcaatcatactctagttcttttg---cccgat------------------------------ggatgtggcactttacttagagctttttattgtattctagagcctcgctctggaaatcattgtcctgctggcaattcctatacttcttttgccacttatcacactcctgcaacagattgttct---gatggcaattacaatcgtaatgccagtctgaactcttttaaggag------tattttaat---------ttacgtaactgcacc------tttatgtacact---tataacattaccgaagatgagattttagag---------------------tggtttggcattacacaaactgctcaaggtgttcacctcttctcatctcgg------------------------------------------tatgttgat---------ttgtacggcggcaat------atgtttcaatttgccaccttgcctgtttatgatactattaagtattactctatcattcctcacagtattcgttctatc------------------------------------------------caaagtgatagaaaagcttgggctgccttctacgtatataaacttcaaccgttaactttcctgttggatttttctgttgatggttatatacgcagagctatagactgtggttttaatgatttgtcacaactccactgctcatatgaatccttcgatgttgaatctggagtttattcagtttcgtctttcgaagcaaaaccttctggctcagttgtg---gaacaggctgaaggtgttgaa---tgt------gatttttcacctcttctgtctggcacacct---cctcaggtttataatttcaagcgtttggtttttaccaattgcaattataatcttaccaaattgctttca---cttttttctgtgaatgattttacttgtagtcaaatatctccagcagcaattgctagcaactgttattcttcactgattttggattatttttcatacccacttagtatgaaatccgatctcagtgttagttctgctggtccaatattccagtttaattataaacagtccttttctaatcccacatgtttgattttagcgactgtt---cctcataaccttactact---------attactaag------------------cctcttaagtacagctat---------attaacaagtgctctcgtcttctttctgat---gatcgtact---gaagtacctcagttagtgaatgctaatcaatac---------------------------tca---------------------------------------------------ccctgtgta------------------------------------------------------------------------tccattgtcccatccactgtgtgggaagacggtgattattatagg------------------------------------------------------------------------aaacaactatctccacttgaaggtggtggctggcttgttgctagtggctcaactgtt---------------------------------gccatgactgag------caattacagatgggctttggtattacagttcaatatggtacagac---------------------------------------------------------------------------------------------------------------------------------------------------------------------------------accaatagtgtttgccccaagcttgaatttgctaat---gacacaaaaattgcctctcaattaggcaattgcgtggaatattccctctatggtgtttcgggccgtggtgtttttcagaattgcacagctgtaggtgttcgacag---cagcgctttgtttatgatgcgtaccagaatttagttggctattattctgatgatggcaac---tactactgtttgcgtgcttgtgttagtgttcctgtttctgtc---------atctatgataaagaaactaaaacccacgctactctatttggtagtgttgcatgtgaacacatttcttctaccatgtttcaatactcccgttctacgcgatcaatgcttaagcggcga------gattctacatat------------ggcccc---cttcagacacctgttggttgtgttctaggacttgttaat---tcctctttgttcgtagaggac------tgcaagttgcctctcggtcaatctctctgtgctcttcct---------------gac---acacctagtactcttacacctcgcagtgtg---cgctct------------gttccaggtgaaatgcgcttggcatccattgcttttaatcatcccattcaggttgatcaacttaat------------------agtagttattttaaattaagtatacccactaatttttcctttggtgtgactcaggagtacattcagacaaccattcagaaagttactgttgattgtaaacagtacgtttgcaatggtttccagaagtgtgagcaattactgcgcgagtatggccagttttgttccaaaataaaccaggctctccatggtgccaatttacgccaggatgattctgtacgtaatttgtttgcgagcgtgaaaagctctcaatcatctcctatcata---ccaggttttggaggt---------------gactttaatttgaca---cttctagaacctgtttctatatctact---ggcagt---------------------cgtagtgcacgtagtgctattgaggatttgctatttgacaaagtcactatagctgatcctggttatatgcaaggttacgatgattgcatgcagcaaggtccagca---------tcagctcgtgatcttatttgtgctcaatatgtggctggttacaaagtattacctcctcttatggatgttaatatggaagccgcgtatacctcatctttgcttggcagcatagcaggtgttggctggactgctggcttatcctcctttgctgctattccatttgcacagagtatcttttataggttaaacggtgttggcattactcaacaggttctttcagagaaccaaaagcttattgccaataagtttaatcaggctctgggagctatgcaaacaggcttcactacaactaatgaagcttttcggaaggttcaggatgctgtgaacaacaatgcacaggctctatccaaattagctagcgagctatctaatacttttggtgctatttccgcctctattggagacatcatacaacgtcttgatgttctcgaacaggacgcccaaatagacagacttattaatggccgtttgacaacactaaatgcttttgttgcacagcagcttgttcgttccgaatcagctgctctttccgctcaattggctaaagataaagtcaatgagtgtgtcaaggcacaatccaagcgttctggattttgcggtcaaggcacacatatagtgtcctttgttgtaaatgcccctaatggcctttacttcatgcatgttggttattaccctagcaaccacattgaggttgtttctgcttatggtctttgcgatgcagctaaccctactaattgtatagcccctgttaatggctactttattaaaactaataacactaggatt---------------gttgatgagtggtcatatactggctcgtccttctatgcacctgagcccatcacc---tctcttaatactaagtatgttgcacca---caggtgacataccaaaacatttctactaacctccctcctcctcttctcggcaattccaccgggattgacttccaagatgagttggatgagtttttcaaaaatgttagcaccagtatacctaattttggt---tctctaacacag------attaatactacattactcgatcttacctacgagatgttgtctcttcaacaagttgttaaagcccttaatgagtcttacatagaccttaaagagcttggcaattatacttattacaacaaatggccgtggtacatttggcttggtttcattgctgggcttgttgccttagctctatgcgtcttcttcatactgtgctgcactggttgtggcacaaactgtatggga---aaacttaagtgtaatcgttgt------tgtgatagatacgaggaatacgacctcgagccg---------------cataaggttcatgttcac---------taa
>MF598679_Camel_UAE_2015-03-
atg---------atacactcagtgtttctactgatgttcttgttaaca------------------------cctaca---gaaagttacgttgatgtagggccagattcttttaagtctgcttgtattgaggtt------------gatatacaacagactttctttgat---------------------aaaacttggcctaggccaattgatgtttctaaggctgacggtatt---atataccctcaaggccgtacatattctaacataactatcacttatcaaggtctttttccctatcagggagaccatggtgatatgtatgtttactctgcaggacatgctaca---ggcacaact---------------------ccacaaaagttgtttgtagctaactattctcaggacgtcaaacagtttgctaatgggtttgtcgtccgtataggagcagctgccaattccactggcactgttattattagc---ccatctacc---agcgctact---------atacgaaaaatttaccctgcttttatgctgggttcttcagttggtaatttctca---gatggtaaaatgggccgcttcttcaatcatactctagttcttttg---cccgat------------------------------ggatgtggcactttacttagagctttttattgtattctagagcctcgctctggaaatcattgtcctgctggcaattcctatacttcttttgccacttatcacactcctgcaacagattgttct---gatggcaattacaatcgtaatgccagtctgaactcttttaaggag------tattttaat---------ttacgtaactgcacc------tttatgtacact---tataacattaccgaagatgagattttagag---------------------tggtttggcattacacaaactgctcaaggtgttcacctcttctcatctcgg------------------------------------------tatgttgat---------ttgtacggcggcaat------atgtttcaatttgccaccttgcctgtttatgatactattaagtattactctatcattcctcacagtattcgttctatc------------------------------------------------caaagtgatagaaaagcttgggctgccttctacgtatataaacttcaaccgttaactttcctgttggatttttctgttgatggttatatacgcagagctatagactgtggttttaatgatttgtcacaactccactgctcatatgaatccttcgatgttgaatctggagtttattcagtttcgtctttcgaagcaaaaccttctggctcagttgtg---gaacaggctgaaggtgttgaa---tgt------gatttttcacctcttctgtctggcacacct---cctcaggtttataatttcaagcgtttggtttttaccaattgcaattataatcttaccaaattgctttca---cttttttctgtgaatgattttacttgtagtcaaatatctccagcagcaattgctagcaactgttattcttcactgattttggattatttttcatacccacttagtatgaaatccgatctcagtgttagttctgctggtccaatatcccagtttaattataaacagtccttttctaatcccacatgtttgattttagcgactgtt---cctcataaccttactact---------attactaag------------------cctcttaagtacagctat---------attaacaagtgctctcgtcttctttctgat---gatcgtact---gaagtacctcagttagtgaacgctaatcaatac---------------------------tca---------------------------------------------------ccctgtgta------------------------------------------------------------------------tccattgtcccatccactgtgtgggaagacggtgattattatagg------------------------------------------------------------------------aaacaactatctccacttgaaggtggtggctggcttgttgctagtggctcaactgtt---------------------------------gccatgactgag------caattacagatgggctttggtattacagttcaatatggtacagac---------------------------------------------------------------------------------------------------------------------------------------------------------------------------------accaatagtgtttgccccaagcttgaatttgctaat---gacacaaaaattgcctctcaattaggcaattgcgtggaatattccctctatggtgttttgggccgtggtgtttttcagaattgcacagctgtaggtgttcgacag---cagcgctttgtttatgatgcgtaccagaatttagttggctattattctgatgatggcaac---tactactgtttgcgtgcttgtgttagtgttcctgtttctgtc---------atctatgataaagaaactaaaacccacgctactctatttggtagtgttgcatgtgaacacatttcttctaccatgtctcaatactcccgttctacgcgatcaatgcttaaacggcga------gattctacatat------------ggtccc---cttcagacacctgttggttgtgtcctaggacttgttaat---tcctctttgctcgtagaggac------tgcaagttgcctcttggtcaatctctctgtgctcttcct---------------gac---acacctagtactctcacacctcgcagtgtg---cgctct------------gttccaggtgaaatgcgcttggcatccattgcttttaatcatcctattcaggttgatcaacttaat------------------agtagttattttaaattaagtatacctactaatttttcctttggtgtgactcaggagtacattcagacaaccattcagaaagttactgttgattgtaaacagtacgtttgcaatggtttccagaagtgtgagcaattactgcgcgagtatggccagttttgttccaaaataaaccaggctctccatggtgccaatttacgccaggatgattctgtacgtaatttgtttgcgagcgtgaaaagctctcaatcatctcctatcata---ccaggttttggaggt---------------gactttaatttgaca---cttctagaacctgtttctatatctact---ggcagt---------------------cgtagtgcacgtagtgctattgaggatttgctatttgacaaagtcactatagctgatcctggttatatgcaaggttacgatgattgtatgcagcaaggtccagca---------tcagctcgtgatcttatttgtgctcaatatgtggctggttataaagtattacctcctcttatggatgttaatatggaagccgcgtatacttcatctttgcttggcagcatagcaggtgttggctggactgctggcttatcctcctttgctgctattccatttgcacagagtatcttttataggttaaacggtgttggcattactcaacaggttctttcagagaaccaaaagcttattgccaataagtttaatcaggctctgggagctatgcaaacaggcttcactacaactaatgaagcttttcggaaggttcaggatgctgtgaacaacaatgcacaggctctatccaaattagctagcgagctatctaatacttttggtgctatttccgcctctattggagacatcatacaacgtcttgatgttctcgaacaggacgcccaaatagacagacttattaatggccgtttgacaacattaaatgcttttgttgcacagcagcttgttcgttccgaatcagctgctctttccgctcaattggctaaagataaagtcaatgagtgtgtcaaggcacaatccaagcgttctggattttgcggtcaaggcacacatatagtgtcctttgttgtaaatgcccctaatggcctttactttatgcatgttggttattaccctagcaaccacattgaggttgtttctgcttatggtctttgcgatgcagctaaccctactaattgtatagcccctgttaatggctactttattaaaactaataacactaggatt---------------gttgatgagtggtcatatactggctcgtccttctatgcacctgagcccatcacc---tctcttaatactaagtatgttgcacca---caggtgacataccaaaacatttctactaacctccctcctcctcttctcggcaattccaccgggattgacttccaagatgagttggatgagtttttcaaaaatgttagcaccagtatacctaattttggt---tctctaacacag------attaatactacattactcgatcttacctacgagatgttgtctcttcaacaagttgttaaagcccttaatgagtcttacatagaccttaaagagcttggcaattatacttattacaacaaatggccgtggtacatttggcttggtttcattgctgggcttgttgccttagctctatgcgtcttcttcatactgtgctgcactggttgtggcacaaactgtatggga---aaacttaagtgtaatcgttgt------tgtgatagatacgaggaatacgacctcgagccg---------------cataaggttcatgttcac---------taa
>MF598702_Camel_UAE_2015-04-
atg---------atacactcagtgtttctactgatgttcttgttaaca------------------------cctaca---gaaagttacgttgatgtaggtccagattctgttaagcctgcttgtattgaggtt------------gatatacaacagactttctttgat---------------------aaaacttggcctaggccaattgatgtttctaaggctgacggtatt---atataccctcaaggccgtacatactctaacataactatcacttatcaaggtctttttccctatcagggagaccatggtgatatgtatgtttactctgcaggacatgctaca---ggcacaact---------------------ccacaaaagttgtttgtagctaactattctcaggacgtcaaacagtttgctaatgggtttgtcgtccgtataggagcagctgccaattccactggcactgttattattagc---ccatctacc---agcgctact---------atacgaaaaatttaccctgcttttatgctgggttcttcagttggtaatttctca---gatggtaaaatgggccgcttcttcaatcatactctagttcttttg---cccgat------------------------------ggatgtggcactttacttagagctttttattgtattctagagcctcgctctggaaatcattgtcctgctggcaattcctatacttcttttgccacttatcacactcctgcaacagattgttct---gatggcaattacaatcgtaatgccagtctgaactcttttaaggag------tattttaat---------ttacgtaactgcacc------tttatgtacact---tataacattaccgaagatgagattttagag---------------------tggtttggcattacacaaactgctcaaggtgttcacctcttctcatctcgg------------------------------------------tatgttgat---------ttgtacggcggcaat------atgtttcaatttgccaccttgcctgtttatgatactattaagtattactctatcattcctcacagtattcgttctatc------------------------------------------------caaagtgatagaaaagcttgggctgccttctacgtatataaacttcaaccgttaactttcctgttggatttttctgttgatggttatatacgcagagctatagactgtggttttaatgatttgtcacaactccactgctcatatgaatccttcgatgttgaatctggagtttattcagtttcgtctttcgaagcaaaaccttctggctcagttgtg---gaacaggctgaaggtgttgaa---tgt------gatttttcacctcttctgtctggcacacct---cctcaggtttataatttcaagcgtttggtttttaccaattgcaattataatcttaccaaattgctttca---cttttttctgtgaatgattttacttgtagtcaaatatctccagcagcaattgctagcaactgttattcttcactgattttggattacttttcatacccacttagtatgaaatccgatctcagtgttacttctgctggtccaatatcccagtttaattataaacagtccttttctaatcccacatgtttgattttagcgactgtt---cctcataaccttactact---------attactaag------------------cctcttaagtacagctat---------attaacaagtgctctcgtcttctttctgat---gatcgtact---gaagtacctcagttagtgaacgctaatcaatac---------------------------tca---------------------------------------------------ccctgtgta------------------------------------------------------------------------tccattgtcccatccactgtgtgggaagacggtgattattatagg------------------------------------------------------------------------aaacaactatctccacttgaaggtggtggctggcttgttgctagtggctcaactgtt---------------------------------gccatgactgag------caattacagatgggctttggtattacagttcaatatggtacagac---------------------------------------------------------------------------------------------------------------------------------------------------------------------------------accaatagtgtttgccccaagcttgaatttgctaat---gacacaaaaattgcatctcaattaggcaattgcgtggaatattccctctatggtgtttcgggccgtggtgtttttcagaattgcacagctgtaggtgttcgacag---cagcgctttgtttatgatgcgtaccagaatttagttggctattattctgatgatggcaac---tactactgtttgcgtgcttgtgttagtgttcctgtttctgtc---------atctatgataaagaaactaaaacccacgctactctatttggtagtgttgcatgtgaacacatttcttctaccatgtctcaatactcccgttctacgcgatcaatgcttaaacggcga------gattctacatat------------ggcccc---cttcagacatctgttggttgtgtcctaggacttgttaat---tcctctttgttcgtagaggac------tgcaagttgcctctcggtcaatctctctgtgctcttcct---------------gac---acacctagtactctcacacctcgcagtgtg---cgctct------------gttccaggtgaaatgcgcttggcatccattgcttttaatcatcccattcaggttgatcaacttaat------------------agtagttattttaaattaagtatacccactaatttttcctttggtgtgactcaggagtacattcagacaaccattcagaaagttactgttgattgtaaacagtacgtttgcaatggtttccagaagtgtgagcaattactgcgcgagtatggccagttttgttccaaaataaaccaggctctccatggtgccaatttacgccaggatgattctgtacgtaatttgtttgcgagcgtgaaaagctctcaatcatctcctatcata---ccaggttttggaggt---------------gactttaatttgaca---cttctagaacctgtttctatatctact---ggcagt---------------------cgtagtgcacgtagtgctattgaggatttgctatttgacaaagtcactatagctgatcctggttatatgcaaggttacgatgattgtatgcagcaaggtccagca---------tcagctcgtgatcttatttgtgctcaatatgtggctggttataaagtattacctcctcttatggatgttaatatggaagccgcgtacacttcatctttgcttggcagcatagcaggtgttggctggactgctggcttatcctcctttgctgctattccatttgcacagagtattttttataggttaaacggtgttggcattactcaacaggttctttcagagaaccaaaagcttattgccaataagtttaatcaggctctgggagctatgcaaacaggcttcactacaactaatgaagcttttcggaaggttcaggatgctgtgaacaacaatgcacaggctctatccaaattagctagcgagctatctaatacttttggtgctatttccgcctctattggagacatcatacaacgtcttgatgttctcgaacaggacgcccaaatagacagacttattaatggccgtttgacaacactaaatgcttttgttgcacagcagcttgttcgttccgaatcagctgctctttccgctcaattggctaaagataaagtcaatgagtgtgtcaaggcacaatccaagcgttctggattttgcggtcaaggcacacatatagtgtcctttgttgtaaatgcccctaatggcctttacttcatgcatgttggttattaccctagcaaccacattgaggttgtttctgcttatggtctttgcgatgcagctaaccctactaattgtatagcccctgttaatggctactttattaaaactaataacactaggatt---------------gttgatgagtggtcatatactggctcgtccttctatgcacctgagcccatcacc---tctcttaatactaagtatgttgcacca---caggtgacataccaaaacatttctactaacctccctcctcctcttctcggcaattccaccgggattgacttccaagatgagttggatgagtttttcaaaaatgttagcaccagtatacctaattttggt---tctctaacacag------attaatactacattactcgatcttacctacgagatgttgtctcttcaacaagttgttaaagcccttaatgagtcttacatagaccttaaagagcttggcaattatacttattacaacaaatggccgtggtacatttggcttggtttcattgctgggcttgttgccttagctctatgcgtcttcttcatactgtgctgcactggttgtggcacaaactgtatggga---aaacttaagtgtaatcgttgt------tgtgatagatacgaggaatacgacctcgagccg---------------cataaggttcatgttcac---------taa
>MF679173_Camel_UAE_2015-04-
atg---------atacactcagtgtttctactgatgttcttgttrmca------------------------cctaca---gaaagttacgttgatgtagggccagattctgttaagtctgcttgtattgaggtt------------gatatacaacagactttctttgat---------------------aaaacttggcctaggccaattgatgtttctaaggctgacggtatt---atataccctcaaggccgtacatattctaacataactatcacttatcaaggtctttttccctatcagggagaccatggtgatatgtatgtctactctgcaggacatgctaca---ggcacaact---------------------ccacaaaagttgtttgtagctaactattctcaggacgtcaaacagtttgctaatgggtttgtcgtccgtataggagcagctgccaattccactggcactgttattattagc---ccatctacc---agcgctact---------atacgaaaaatttaccctgcttttatgctgggttcttcagttggtaatttctca---gatggtaaaatgggccgcttcttcaatcatactctagttcttttg---cccgat------------------------------ggatgtggcactttacttagagctttttattgtattctagagcctcgctctggaaatcattgtcctgctggcaattcctatacttcttttgccacttatcacactcctgcaacagattgttct---gatggcaattacaatcgtaatgccagtctgaactcttttaaggag------tattttaat---------ttacgtaactgcacc------tttatgtacact---tataacattaccgaagatgagattttagag---------------------tggtttggcattacacaaactgctcaaggtgttcacctcttctcatctcgg------------------------------------------tatgttgat---------ttgtacggcggcaat------atgtttcaatttgccaccttgcctgtttatgatactattaagtattactctatcattcctcacagtattcgttctatc------------------------------------------------caaagtgatagaaaagcttgggctgccttctacgtatataaacttcaaccgttaactttcctgttggatttttctgttgatggttatatacgcagagctatagactgtggttttaatgatttgtcacaactccactgctcatatgaatccttcgatgttgaatctggagtttattcagtttcgtctttcgaagcaaaaccttctggctcagttgtg---gaacaggctgaaggtgttgaa---tgt------gatttttcacctcttctgtctggcacacct---cctcaggtttataatttcaagcgtttggtttttaccaattgcaattataatcttaccaaattgctttca---cttttttctgtgaatgattttacttgtagtcaaatatctccagcagcaattgctagcaactgttattcttcactgattttggattacttttcatacccacttagtatgaaatccgatctcagtgttacttctgctggtccaatatcccagtttaattataaacagtccttttctaatcccacatgtttgattttagcgactgtt---cctcataaccttactact---------attactaag------------------cctcttaagtacagctat---------attaacaagtgctctcgtcttctttctgat---gatcgtact---gaagtacctcagttagtgaacgctaatcaatac---------------------------tca---------------------------------------------------ccctgtgta------------------------------------------------------------------------tccattgtcccatccactgtgtgggaagacggtgattattatagg------------------------------------------------------------------------aaacaactatctccacttgaaggtggtggctggcttgttgctagtggctcaactgtt---------------------------------gccatgactgag------caattacagatgggctttggtattacagttcaatatggtacagac---------------------------------------------------------------------------------------------------------------------------------------------------------------------------------accaatagtgtttgccccaagcttgaatttgctaat---gacacaaaaattgcatctcaattaggcaattgcgtggaatattccctctatggtgtttcgggccgtggtgtttttcagaattgcacagctgtaggtgttcgacag---cagcgctttgtttatgatgcgtaccagaatttagttggctattattctgatgatggcaac---tactactgtttgcgtgcttgtgttagtgttcctgtttctgtc---------atctatgataaagaaactaaaacccacgctactctatttggtagtgttgcatgtgaacacatttcttctaccatgtctcaatactcccgttctacgcgatcaatgcttaaacggcga------gattctacatat------------ggcccc---cttcagacayctgttggttgtgtcctaggacttgttaat---tcctctttgttcgtagaggac------tgcaagttgcctctcggtcaatctctctgtgctcttcct---------------gac---acacctagtactctcacacctcgcagtgtg---cgctct------------gttccaggtgaaatgcgcttggcatccattgcttttaatcatccyattcaggttgatcaacttaat------------------agtagttattttaaattaagtatacccactaatttttcctttggtgtgactcaggagtacattcagacaaccattcagaaagttactgttgattgtaaacagtacgtttgcaatggtttccagaagtgtgagcaattactgcgcgagtatggccagttttgttccaaaataaaccaggctctccatggtgccaatttacgccaggatgattctgtacgtaatttgtttgcgagcgtgaaaagctctcaatcatctcctatcata---ccaggttttggaggt---------------gactttaatttgaca---cttctagaacctgtttctatatctact---ggcagt---------------------cgtagtgcacgtagtgctattgaggatttgctatttgacaaagtcactatagctgatcctggttatatgcaaggttacgatgattgtatgcagcaaggtccagca---------tcagctcgtgatcttatttgtgctcaatatgtggctggttataaagtattacctcctcttatggatgttaatatggaagccgcgtacacttcatctttgcttggcagcatagcaggtgttggctggactgctggcttatcctcctttgctgctattccatttgcacagagtattttttataggttaaacggtgttggcattactcaacaggttctttcagagaaccaaaagcttattgccaataagtttaatcaggctctgggagctatgcaaacaggcttcactacaactaatgaagcttttcggaaggttcaggatgctgtgaacaacaatgcacaggctctatccaaattagctagcgagctatctaatacttttggtgctatttccgcctctattggagacatcatacaacgtcttgatgttctcgaacaggacgcccaaatagacagacttattaatggccgtttgacaacactaaatgcttttgttgcacagcagcttgttcgttccgaatcagctgctctttccgctcaattggctaaagataaagtcaatgagtgtgtcaaggcacaatccaagcgttctggattttgcggtcaaggcacacatatagtgtcctttgttgtaaatgcccctaatggcctttactttatgcatgttggttattaccctagcaaccacattgaggttgtttctgcttatggtctttgcgatgcagctaaccctactaattgtatagcccctgttaatggctactttattaaaactaataacactaggatt---------------gttgatgagtggtcatatactggctcgtccttctatgcacctgagcccatcacc---tctcttaatactaagtatgttgcacca---caggtgacataccaaaacatttctactaacctccctcctcctcttcttggcaattccaccgggattgacttccaagatgagttggatgagtttttcaaaaatgttagcaccagtatacctaattttggt---tctctaacacag------attaatactacattactcgatcttacctacgagatgttgtctcttcaacaagttgttaaagcccttaatgagtcttacatagaccttaaagagcttggcaattatacttattacaacaaatggccgtggtacatttggcttggtttcattgctgggcttgttgccttagctctatgcgtcttcttcatactgtgctgcactggttgtggcacaaactgtatggga---aaacttaagtgtaatcgttgt------tgtgatagatacgaggaatacgacctcgagccg---------------cataaggttcatgttcac---------taa
>MG011354_HumanMERS_SArabia_2016-06-16
atg---------atacactcagtgtttctactgatgttcttgttaaca------------------------cctaca---gaaagttacgttgatgtagggccagattctgttaagtctgcttgtattgaggtt------------gatatacaacagactttctttgat---------------------aaaacttggcctaggccaattgatgtttctaaggctgacggtatt---atataccctcaaggccgtacatattctaacataactatcacttatcaaggtctttttccctatcagggagaccatggtgatatgtatgtctactctgcaggacatgctaca---ggcacaact---------------------ccacaaaagttgtttgtagctaactattctcaggacgtaaaacagtttgctaatgggtttgtcgtccgtataggagcagctgccaattccactggcactgttattattagc---ccatctacc---agcgctact---------atacgaaaaatttaccctgcttttatgctgggttcttcagttggtaatttctca---gatggtaaaatgggccgcttcttcaatcatactctagttcttttg---cccgat------------------------------ggatgtggcactttacttagagctttttattgtattctagagcctcgctctggaaatcattgtcctgctggcaattcctatacttcttttgccacttatcacactcctgcaacagattgttct---gatggcaattacaatcgtaatgccagtctgaactcttttaaggag------tattttaat---------ttacgtaactgcacc------tttatgtacact---tataacattaccgaagatgagattttagag---------------------tggtttggcattacacaaactgctcaaggtgttcacctcttctcatctcgg------------------------------------------tatgttgat---------ttgtacggcggcaat------atgtttcaatttgccaccttgcctgtttatgatactattaagtattattctatcattcctcacagtattcgttctatc------------------------------------------------caaagtgatagaaaagcttgggctgccttctacgtatataaacttcaaccgttaactttcctgttggatttttctgttgatggttatatacgcagagctatagactgtggttttaatgatttgtcacaactccactgctcatatgaatccttcgatgttgaatctggagtttattcagtttcgtctttcgaagcaaaaccttctggctcagttgtg---gaacaggctgaaggtgttgaa---tgt------gatttttcacctcttctgtctggcacacct---cctcaggtttacaatttcaagcgtttggtttttaccaattgcaattataatcttaccaaattgctttca---cttttttctgtgaatgattttacttgtagtcaaatatccccagcagcaattgctagcaactgttattcttcactgattttggattatttttcatacccacttagtatgaaatccgatctcagtgttagttctgctggtccaatatcccagtttaattataaacagtccttttctaatcccacttgtttgattttagcgactgtt---cctcataaccttactact---------attactaag------------------cctcttaagtacagctat---------attaacaagtgctctcgtcttctttctgat---gatcgtact---gaagtacctcagttagtgaacgctaatcaatac---------------------------tca---------------------------------------------------ccctgtgta------------------------------------------------------------------------tccattgtcccatccactgtgtgggaagacggtgattattatagg------------------------------------------------------------------------aaacaactatctccacttgaaggtggtggctggcttgttgctagtggctcaactgtt---------------------------------gccatgactgag------caattacagatgggctttggtattacagttcaatatggtacagac---------------------------------------------------------------------------------------------------------------------------------------------------------------------------------accaatagtgtttgccccaagattgaatttgctaat---gacacaaaaattgcctctcaattaggcaattgcgtggaatattccctctatggtgtttcgggccgtggtgtttttcagaattgcacagctgtaggtgttcgacag---cagcgctttgtttatgatgcgtaccagaatttagttggctattattctgatgatggcaac---tactactgtttgcgtgcttgtgttagtgttcctgtttctgtc---------atctatgataaagaaactaaaacccacgctactctatttggtagtgttgcatgtgaacacatttcctctaccatgtctcaatactcccgttctacgcgatcaatgcttaaacggcga------gattctacatat------------ggtccc---cttcagacacctgttggttgtgtcctaggacttgttaat---tcctctttgttcgtagaggac------tgcaagttgcctcttggtcaatctctctgtgctcttcct---------------gac---acacctagtactctcacacctcgcagtgtg---cgctct------------gttccaggtgaaatgcgcttggcatccattgcttttaatcatcctattcaggttgatcaacttaat------------------agtagttattttaaattaagtatacctactaatttttcctttggtgtgactcaggagtatattcagacaaccattcagaaagttactgttgattgtaaacagtacgtttgcaatggtttccagaagtgtgagcaattactgcgcgagtatggccagttttgttccaaaataaaccaggctctccatggtgccaatttacgccaggatgattctgtacgtaatttgtttgcgagcgtgaaaagctctcaatcatctcctatcata---ccaggttttggaggt---------------gactttaatttgaca---cttctagaacctgtttctatatctact---ggcagt---------------------cgtagtgcacgtagtgctattgaggatttgctatttgacaaagtcactatagctgatcctggttatatgcaaggttacgatgattgtatgcagcaaggtccagca---------tcagctcgtgatcttatttgtgctcaatatgtggctggttataaagtattacctcctcttatggatgttaatatggaagccgcgtatacttcatctttgcttggcagcatagcaggtgttggctggactgctggcttatcctcctttgctgctattccatttgcacagagtattttttataggttaaacggtgttggcattactcaacaggttctttcagagaaccaaaagcttattgccaataagtttaatcaggctctgggagctatgcaaacaggcttcactacaactaatgaagcttttcggaaggttcaggatgctgtgaacaacaatgcacaggctctatccaaattagctagcgagctatctaatacttttggtgctatttccgcctctattggagacatcatacaacgtcttgatgttctcgaacaggacgcccaaatagacagacttattaatggccgtttgacaacactaaatgcttttgttgcacagcagcttgttcgttccgaatcagctgctctttccgctcaattggctaaagataaagtcaatgagtgtgtcaaggcacaatccaagcgttctggattttgcggtcaaggcacacatatagtgtcctttgttgtaaatgcccctaatggcctttactttatgcatgttggttattaccctagcaaccacattgaggttgtttctgcttacggtctttgcgatgcagctaaccctactaattgtatagcccctgttaatggctactttattaaaactaataacactaggatt---------------gttgatgagtggtcatatactggctcgtccttctatgcacctgagcccatcacc---tctcttaatactaagtatgttgcacca---caggtgacataccaaaacatttctactaacctccctcctcctcttctcggcaattccaccgggattgacttccaagatgagttggatgagtttttcaaaaatgttagcaccagtatacctaattttggt---tctctaacacag------attaatactacattactcgatcttacctacgagatgttgtctcttcaacaagttgttaaagcccttaatgagtcttacatagaccttaaagagcttggcaattatacttattacaacaaatggccgtggtacatttggcttggtttcattgctgggcttgttgccttagctctatgcgtcttcttcatactgtgctgcactggttgtggcacaaactgtatggga---aaacttaagtgtaatcgttgt------tgtgatagatacgaggaatacgacctcgagccg---------------cataaggttcatgttcac---------taa
>MG011357_HumanMERS_SArabia_2016-09-21
atg---------atacactcagtgtttctactgatgttcttgttaaca------------------------cctaca---gaaagttacgttgatgtagggccagattctgttaagtctgcttgtattgaggtt------------gatatacaacagactttctttgat---------------------aaaacttggcctaggccaattgatgtttctaaggctgacggtatt---atataccctcaaggccgtacatattctaacataactatcacttatcaaggtctttttccctatcagggagaccatggtgatatgtatgtctactctgcaggacatgctaca---ggcataact---------------------ccacaaaagttgtttgtagctaactattctcaggacgtcaaacagtttgctaatgggtttgtcgtccgtataggagcagctgccaattccactggcactgttattattagc---ccatctacc---agcgctact---------atacgaaaaatttaccctgcttttatgctgggttcttcagttggtaatttttca---gatggtaaaatgggccgcttcttcaatcatactctagttcttttg---cccgat------------------------------ggatgtggcactttacttagagctttttattgtattctagagcctcgctctggaaatcattgtcctgctggcaattcctatacttcttttgccatttatcacactcctgcaacagattgttct---gatggcaattacaatcgtaatgccagtctgaactcttttaaggag------tattttaat---------ttacgtaactgtacc------tttatgtacact---tataacattaccgaagatgagattttagag---------------------tggtttggcatcacacaaactgctcaaggtgttcacctcttctcatctcgg------------------------------------------tatgttgat---------ttgtacggcggcaat------atgtttcaatttgccaccttgcctgtttatgatactattaagtattattctatcattcctcacagtattcgttctatc------------------------------------------------caaagtgatagaaaagcttgggctgccttctacgtatataaacttcaaccgttaactttcctgttggatttttctgttgatggttatatacgcagagctatagactgtggttttaatgatttgtcacaactccactgctcatatgaatccttcgatgttgaatctggagtttattcagtttcgtctttcgaagcaaaaccttctggctcagttgtg---gaacaggctgaaggtgttgaa---tgt------gatttttcacctcttctgtctggcacacct---cctcaggtttataatttcaagcgtttggtttttaccaattgcaattataatcttaccaaattgctttca---cttttttctgtgaatgattttacttgtagtcaaatatctccagcagcaattgctagcaactgttattcttcactgattttggattatttttcatacccacttagtatgaaatccgatctcagtgttagttctgctggtccaatatcccagtttaattataaacagtccttttctaatcccacatgtttgattttagcgactgtt---cctcataaccttactact---------attactaag------------------cctcttaagtacagctat---------attaacaagtgctctcgtcttctttctgat---gatcgtact---gaagtacctcagttagtgaacgctaatcaatac---------------------------tca---------------------------------------------------ccctgtgta------------------------------------------------------------------------tccattgtcccatccactgtgtgggaagacggtgattattatagg------------------------------------------------------------------------aaacaactatctccacttgaaggtggtggctggcttgttgctagtggctcaactgtt---------------------------------gccatgactgag------caattacagatgggctttggtattacagttcaatatggtacagac---------------------------------------------------------------------------------------------------------------------------------------------------------------------------------accaatagtgtttgccccaagcttgaatttgctaat---gacacaaaaattgcctctcaattaggcaattgcgtggaatattccctctatggtgtttcgggccgtggtgtttttcagaattgcacagctgtaggtgttcgacag---cagcgctttgtttatgatgcgtaccagaatttagttggctattattctgatgatggcaac---tactactgtttgcgtgcttgtgttagtgttcctgtttctgtc---------atctatgataaagaaactaaaacccacgctactctatttggtagtgttgcatgtgaacacatttcctctaccatgtctcaatactcccgttctacgcgatcaatgcttaaacggcga------gattctacatat------------ggtccc---cttcagacacctgttggttgtgtcctaggacttgttaat---tcctctttgttcgtagaggac------tgcaagttgcctcttggtcaatctctctgtgctcttcct---------------gac---acacctagtactctcacacctcgcagtgtg---cgctct------------gttccaggtgaaatgcgcttggcatccattgcttttaatcatcctattcaggttgatcaacttaat------------------agtagttattttaaattaagtatacctactaatttttcctttggtgtgactcaggagtatattcagacaaccattcagaaagttactgttgattgtaaacagtacgtttgcaatggtttccagaagtgtgagcaattactgcgcgagtatggccagttttgttccaaaataaaccaggctctccatggtgccaatttacgccaggatgattctgtacgtaatttgtttgcgagcgtgaaaagctctcaatcatctcctatcata---ccaggttttggaggt---------------gactttaatttgaca---cttctagaacctgtttctatatctact---ggcagt---------------------cgtagtgcacgtagtgctattgaggatttgctatttgacaaagtcactatagctgatcctggttatatgcaaggttacgatgattgtatgcatcaaggtccagca---------tcagctcgtgatcttatttgtgctcaatatgtggctggttataaagtattacctcctcttatggatgttaatatggaagccgcgtacacttcatctttgcttggcagcatagcaggtgttggctggactgctggcttatcctcctttgctgctattccatttgcacagagtattttttataggttaaacggtgttggcattactcaacaggttctttcagagaaccaaaagcttattgccaataagtttaatcaggctctgggagctatgcaaacaggcttcactacaactaatgaagcttttcggaaggttcaggatgctgtgaacaacaatgcacaggctctatccaaattagctagcgagctatctaatacttttggtgctatttccgcctctattggagacatcatacaacgtcttgatgttctcgaacaggacgcccaaatagacagacttattaatggccgtttgacaacactaaatgcttttgttgcacagcagcttgttcgttccgaatcagctgctctttccgctcaattggctaaagataaagtcaatgagtgtgtcaaggcacaatccaagcgttctggattttgcggtcaaggcacacatatagtgtcctttgttgtaaatgcccctaatggcctttactttatgcatgttggttattaccctagcaaccacattgaggttgtttctgcttatggtctttgcgatgcagctaaccctactaattgtatagcccctgttaatggctactttattaaaactaataacactatgatt---------------gttgatgagtggtcatatactggctcgtccttctatgcacctgagcccatcacc---tctcttaatactaagtatgttgcacca---caggtgacataccaaaacatttctactaacctccctcctcctcttctcggcaattccaccgggattgacttccaagatgagttggatgagtttttcaaaaatgttagcaccagtatacctaattttggt---tctctaacacag------attaatactacattactcgatcttacctacgagatgttgtctcttcaacaagttgttaaagcccttaatgagtcttacatagaccttaaagagcttggcaattatacttattacaacaaatggccgtggtacatttggcttggtttcattgctgggcttgttgccttagctctatgcgtcttcttcacactgtgctgcactggttgtggcacaaactgtatggga---aaacttaagtgtaatcgttgt------tgtgatagatacgaggaatacgacctcgagccg---------------cataaggttcatgttcac---------taa
>MG011360_HumanMERS_SArabia_2017-01-23
atg---------atacactcagtgtttctactgatgttcttgttaaca------------------------cctaca---gaaagttacgttgatgtagggccagattctgttaagtctgcttgtattgaggtt------------gatatacaacagactttctttgat---------------------aaaacttggcctaggccaattgatgtttctaaggctgacggtatt---atataccctcaaggccgtacatattctaacataactatcacttatcaaggtctttttccctatcagggagaccatggtgatatgtatgtctactctgcaggacatgctaca---ggcacaact---------------------ccacaaaagttgtttgtagctaactattctcaggacgtcaaacagtttgctaatgggtttgtcgtccgtataggagcagctgccaattccactggcactgttattattagc---ccatctacc---agcgctact---------atacgaaagatttaccctgcttttatgctgggttcttcagttggtaatttctca---gatggtaaaatgggccgcttcttcaatcatactctagttcttttg---cccgat------------------------------ggatgtggcactttacttagagctttttattgtattctagagcctcgctctggaaatcattgtcctgctggcaattactatacttcttttgccacttatcacactcctgcaacagattgttct---gatggcaattacaatcgtaatgccagtctgaactcttttaaggag------tattttaat---------ttacgtaactgcacc------tttatgtacact---tataacattaccgaagatgagattttagag---------------------tggtttggcattacacaaactgctcaaggtgttcaccttttctcatctcgg------------------------------------------tatgttgat---------ttgtacggcggcaat------atgtttcaatttgccaccttgcctgtttatgatactattaagtattattctatcattcctcacagtactcgttctatc------------------------------------------------caaagtgatagaaaagcttgggctgccttctacgtatataaacttcaaccgttaactttcctgttggatttttctgttgatggttatatacgcagagctatagactgtggttttaatgatttgtcacaactccactgctcatatgaatccttcgatgttgaatctggagtttattcagtttcgtctttcgaagcaaaaccttctggctcagttgtg---gaacaggctgaaggtgttgaa---tgt------gatttttcacctcttctgtctggcacacct---cctcaggtttataatttcaagcgtttggtttttaccaattgcaattataatcttaccaaattgctttca---cttttttctgtgaatgattttacttgtagtcaaatatccccagcagcaattgctagcaactgttattcttcactgattttggattatttttcatacccacttagtatgaaatccgatctcagtgttagttctgctggtccaatatcccagtttaattataaacagtccttttctaatcccacttgtttgattttagcgactgtt---cctcataaccttactact---------attactaag------------------cctcttaagtacagctat---------attaacaagtgctctcgtcttctttctgat---gatcgtact---gaagtacctcagttagtgaacgctaatcaatac---------------------------tca---------------------------------------------------ccctgtgta------------------------------------------------------------------------tccattgtcccatccactgtgtgggaagacggtgattattatagg------------------------------------------------------------------------aaacaactatctccacttgaaggtggtggctggcttgttgctagtggctcaactgtt---------------------------------gccatgactgag------caattacagatgggctttggtattacagttcaatatggtacagac---------------------------------------------------------------------------------------------------------------------------------------------------------------------------------accaatagtgtttgccccaagcttgaatttgctaat---gacacaaaaattgcctctcaattaggcaattgcgtggaatattccctctatggtgtttcgggccgtggtgtttttcagaattgcacagctgtaggtgttcgacag---cagcgctttgtttatgatgcgtaccagaatttagttggctattattctgatgatggcaac---tactactgtttgcgtgcttgtgttagtgttcctgtttctgtc---------atctatgataaagaaactaaaacccacgctactctatttggtagtgttgcatgtgaacacatttcctctaccatgtctcaatactcccgttctacgcgatcaatgcttaaacggcga------gattctacatat------------ggtccc---cttcagacacctgttggttgtgtcctaggacttgttaat---tcctctttgttcgtagaggac------tgcaagttgcctcttggtcaatctctctgtgctcttcct---------------gac---acacctagtactctcacacctcgcagtgtg---cgctct------------gttccaggtgaaatgcgcttggcatccattgcttttaatcatcctattcaggttgatcaacttaat------------------agtagttattttaaattaagtatacctactaatttttcctttggtgtgactcaggagtacattcagacaaccattcagaaagttactgttgattgtaaacagtacgtttgcaatggtttccagaagtgtgagcaattactgcgcgagtatggccagttttgttccaaaataaaccaggctctccatggtgccaatttacgccaggatgattctgtacgtaatttgtttgcgagcgtgaaaagctctcaatcatctcctatcata---ccaggttttggaggt---------------gactttaatttgaca---cttctagaacctgtttctatatctact---ggcagt---------------------cgtagtgcacgtagtgctattgaggatttgctatttgacaaagtcactatagctgatcctggttatatgcaaggttacgatgattgtatgcagcaaggtccagca---------tcagctcgtgatcttatttgtgctcaatatgtggctggttataaagtattacctcctcttatggatgttaatatggaagccgcgtacacttcatctttgcttggcagcatagcaggtgttggctggactgctggcttatcctcctttgctgctattccatttgcacagagtattttttataggttaaacggtgttggcattactcaacaggttctttcagagaaccaaaagcttattgccaataagtttaatcaggctctgggagctatgcaaacaggcttcactacaactaatgaagcttttcggaaggttcaggatgctgtgaacaacaatgcacaggctctatccaaattagctagcgagctatctaatacttttggtgctatttccgcctctattggagacatcatacaacgtcttgatgttctcgaacaggacgcccaaatagacagacttattaatggccgtttgacaacactaaatgctttcgttgcacagcagcttgttcgttccgaatcagctgctctttccgctcaattggctaaagataaagtcaatgagtgtgtcaaggcacaatccaagcgttctggattttgcggtcaaggcacacatatagtgtcctttgttgtaaatgcccctaatggcctttactttatgcatgttggttattaccctagcaaccacattgaggttgtttctgcttatggtctttgcgatgcagctaaccctactaattgtatagcccctgttaatggctactttattaaaactaataacactaggatt---------------gttgatgagtggtcatatactggctcgtccttctatgcacctgagcccatcacc---tctcttaatactaagtatgttgcacca---caggtgacataccaaaacatttctactaacctccctcctcctcttctcggcaattccaccgggattgacttccaagatgagttggatgagtttttcaaaaatgttagcaccagtatacctaattttggt---tctctaacacag------attaatactacattactcgatcttacctacgagatgttgtctcttcaacaagttgttaaagcccttaatgagtcttacatagaccttaaagagcttggcaattatacttattacaacaaatggccgtggtacatttggcttggtttcattgctgggcttgttgccttagctctatgcgtcttcttcatactgtgctgcactggttgtggcacaaactgtatggga---aaacttaagtgtaatcgttgt------tgtgatagatacgaggaatacgacctcgagccg---------------cataaggttcatgttcac---------taa
>MG912609_HumanMERS_SArabia_2017-05-31
atg---------atacactcagtgtttctactgatgttcttgttaaca------------------------cctaca---gaaagttacgttgatgtagggccagattctgttaagtctgcttgtattgaggtt------------gacatacaacagactttctttgat---------------------aaaacttggcctaggccaattgatgtttctaaggctgacggtatt---atataccctcaaggccgtacatattctaacataactatcacttatcaaggtctttttccctatcagggagaccatggtgatatgtatgtttactctgcaggacatgctaca---ggcacaact---------------------ccacaaaagttgtttgtagctaactattctcaggacgtcaaacagtttgctaatgggtttgtcgtccgtataggagcagctgccaatgccactggcactgttattattagc---ccatctacc---agcgctact---------atacgaaaaatttaccctgcttttatgctgggttcttcagttggtaatttctca---gatggtaaaatgggccgcttcttcaatcatactctagttcttttg---cccgat------------------------------ggatgtggcactttacttagagctttttattgtattctagagcctcgctctggaaatcattgtcctgctggcaattcctatacttcttttgccacttatcacactcctgcaacagattgttct---gatggcaattacaatcgtaatgccagtctgaactctcttaaggag------tattttaat---------ttacgtaactgcacc------tttatgtacact---tataacattaccgaagatgagattttagag---------------------tggtttggcattacacaaactgctcaaggtgttcacctcttctcatctcgg------------------------------------------tatgttgat---------ttgtacggcggcaat------atgtttcaatttgccaccttgcctgtttatgatactattaagtattattctatcattcctcacagtattcgttctatc------------------------------------------------caaagtgatagaaaagcttgggctgccttctacgtatataaacttcaaccgttaactttcctgttggatttttctgttgatggttatatacgcagagctatagactgtggttttaatgatttgtcacaactccactgctcatatgaatccttcgatgttgaatctggagtttattcagtttcgtctttcgaagcaaaaccttctggctcagttgtg---gaacaggctgaaggtgttgaa---tgt------gatttttcacctcttctgtctggcacacct---cctcaggtttataatttcaagcgtttggtttttaccaattgcaattataatcttaccaaattgctttca---cttttttctgtgaatgattttacttgtagtcaaatatctccagcagcaattgctagcaactgttattcttcactgattttggattatttttcatacccacttagtatgaaatccgatctcagtgttagttctgctggtccaatatcccagtttaattataaacagtcctcttctaatcccacatgtttgattttagcgactgtt---cctcataaccttactact---------attactaag------------------cctcttaagtacagctat---------attaacaagtgctctcgtcttctttctgat---gatcgtact---gaagtacctcagttagtgaacgctaatcaatac---------------------------tca---------------------------------------------------ccctgtgta------------------------------------------------------------------------tccattgtcccatccactgtgtgggaagatggtgattattatagg------------------------------------------------------------------------aaacaactatctccacttgaaggtggtggctggcttgttgctagtggctcaactgtt---------------------------------gccatgactgag------caattacagatgggctttggtattacagttcaatatggtacagac---------------------------------------------------------------------------------------------------------------------------------------------------------------------------------accaatagtgtttgccccaagcttgaatttgctaat---gacacaaaaattgcctctcaattaggcaattgcgtggaatattccctctatggtgtttcgggccgtggtgtttttcagaattgcacagctgtaggtgttcgacag---cagcgctttgtttatgatgcgtaccagaatttagttggctattattctgatgatggcaac---tactactgtttgcgtgcttgtgttagtgttcctgtttctgtc---------atctatgataaagaaactaaaacccacgctactctatttggtagtgttgcatgtgaacacatttcctctaccatgtctcaatactcccgttctacgcgatcaatgcttaaacggcga------gattctacatat------------ggtccc---cttcagacacctgttggttgtgtcctaggacttgttaat---tcctctttgttcgtagaggac------tgcaagttgcctcttggtcaatctctctgtgctcttcct---------------gac---acacctagtactttcacacctcgcagtgtg---cgctct------------gttccaggtgaaatgcgcttggcatccattgcttttaatcatcctattcaggttgatcaacttaat------------------agtagttattttaaattaagtatacctactaatttttcctttggtgtgactcaggagtacattcagacaaccattcagaaagttactgttgattgtaaacagtacgtttgcaatggtttccagaagtgtgagcaattactgcgcgagtatggccagttttgttccaaaataaaccaggctctccatggtgccaatttacgccaggatgattctgtacgtaatttgtttgcgagcgtgaaaagctctcaatcatctcctatcata---ccaggttttggaggt---------------gactttaatttgaca---cttctagaacctgtttctatatctact---ggcagt---------------------cgtagtgcacgtagtgctattgaggatttgctatttgacaaagtcactatagctgatcctggttatatgcaaggttacgatgattgtatgcagcaaggtccagca---------tcagctcgtgatcttatttgtgctcaatatgtggctggttataaagtattacctcctcttatggatgttaatatggaagccgcgtatannnnnnnnnnnnnnnnnnnnnnnnnnnnnnnnnnnnnnnnnnnnnnnnnnnnnnnnnnnnnnnnnnnnnnnnnnnnnnnnnnnnnnnnnnnnnnnnnnnnnnnnnnnnnnnnnnnnnnnnnnnnnnnnnnnnnnnnnnnnnnnnnnnnnnnnnnnnnnnnnnnnnnnnnnnnnnnnnnnnnnnnnnnnnnnnnnnnnnnnnnnnnnnnnnnnnnnnnnnnnnnnnnnnnnnnnnnnnnnnnnnnnnnnnnnnnnnnnnnnnnnnnnnnnnnnnnnnnnnnnnnnnnnnnnnnnnnnnnnnnnnnnnnnnnnnnnnnnnnnnnnnnnnnnnnnnnnnnnnnnnnnnnnnnnnnnnnnnnnnnnnnnnnnnnnnnnnnnnnnnnnnnnnnnnnnnnnnnnnnnnnnnnnnnnnnnnnnnnnnnnnnnnnnnnnnnnnnnnnnnnnnnnnnnnnnnnnnnnnnnnnnnnnnnnnnnnnnnnnnnnncacaatccaagcgttctggattttgcggtcaaggcacacatatagtgtcctttgttgtaaatgcccctaatggcctttactttatgcatgttggttattaccctagcaaccacattgaggttgtttctgcttatggtctttgcgatgcagctaaccctactaattgtatagcccctgttaatggctactttattaaaactaataacactaggatt---------------gttgatgagtggtcatatactggctcgtccttctatgcacctgagcccatcacc---tctcttaatactaagtatgttgcacca---caggtgacataccaaaacatttctactaacctccctcctcctcttctcggcaattccaccgggattgacttccaagatgagttggatgagtttttcaaaaatgttagcaccagtatacctaattttggt---tctctaacacag------attaatactacattactcgatcttacctacgagatgttgtctcttcaacaagttgttaaagcccttaatgagtcttacatagaccttaaagagcttggcaattatacttattacaacaaatggccgtggtacatttggcttggtttcattgctgggcttgttgccttagctctatgcgtcttcttcatactgtgctgcactggttgtggcacaaactgtatggga---aaacttaagtgtaatcgttgt------tgtgatagatacgaggaatacgacctcgagccg---------------cataaggttcatgttcac---------taa
>MG923468_Camel_Ethiopia_2017-03-15
atg---------atacactcagtgtttctactgatgttcttgttaaca------------------------cctaca---gaaagttacgttgatgtagggccagattctgctaagtctgcttgtattgaggtt------------gatatacaacagactttctttgat---------------------aaaacttggcctaggccaattgatgtttctaaggctgacggtatt---atataccctcaaggccgtacatattctaacataactatcacttatcaaggtctttttccctatcagggagaccatggtgatatgtatgtttactctgcaggacatgctaca---ggcacaact---------------------ccacaaaagttgtttgtagctaactattctcaggacgtcaaacagtttgctaatggatttgtcgtccgtataggagcagctgccaattccactggcactgttattattagc---ccatctacc---agcgctact---------atacgaaaaatttaccctgcttttatgctgggttcttcagttggtaatttctca---tatggtaaaatgggccgcttcttcaatcatactctagttcttttg---cccgat------------------------------ggatgtggcactttacttagagctttttattgtattctagagcctcgctctggaaattattgtcctgctggcaattcctatacttcttttgccacttatcacactcctgcaacagattgttct---gatggcaattacaatcgtaatgccagtctgaactcttttaaggag------tattttaat---------ttacgtaactgcacc------tttatgtacact---tataacattaccgaagatgagattttagag---------------------tggtttggcattacacaaactgctcaaggtgttcacctcttctcatctcgg------------------------------------------tatgttgat---------ttgtacggcggcaat------atgtttcaatttgccaccttgcctgtttatgatactattaagtattattctatcattcctcacagtattcgttctatc------------------------------------------------caaagtgatagaaaagcttgggctgccttctacgtatataaacttcaaccgttaactttcctgttggatttttctgttgatggttatatacgcagagctatagactgtggttttaatgatttgtcacaactccactgctcatatgaatccttcgatgttgaatctggagtttattcagtttcgtctttcgaagcaaaaccttctggctcagttgtg---gaacaggctgaaggtgttgaa---tgt------gatttttcacctcttctgtttggcacacct---cctcaggtttataattttaagcgtttggtttttaccaattgcaattataatcttaccaaattgctttca---cttttttctgtgaatgattttacttgtagtcaaatatctccagcagcaattgctagcaactgttattcttcactgattttggattacttttcatacccatttagtatgaaatccgatctcagtgttagttctgctggtccaatatcccagtttaattataaacagtccttttctaatcccacatgtttgattttagcgactgtt---cctcataaccttactact---------attactaag------------------cctcttaagtacagctat---------attaacaagtgctctcgtcttctttctgat---gatcgtact---gaagtacctcagttagtgaatgccaatcaatac---------------------------tca---------------------------------------------------ccctgtgta------------------------------------------------------------------------tccattgtcccatccactgtgtgggaagacggtgattattatagg------------------------------------------------------------------------aaacaactatctccacttgaaggtggtggctggcttgttgctagtggctcaactgtc---------------------------------gccatgactgag------caattacagatgggctttggtattacagttcaatatggtacagac---------------------------------------------------------------------------------------------------------------------------------------------------------------------------------accaatagtgtttgccccaagcttgaatttgctaat---gacacaaaaattgtctctcaattaggcaattgcgtggaatattccctctatggtgtttcgggccgtggtgtttttcagaattgcacagctgtaggtgttccacag---cagcgctttgtttatgatgcgtaccagaatttagttggctattattctgatgatggcaac---tactactgtttgcgtgcttgtgttagtgttcctgtttctgtc---------atctatgataaagaaactaaaacccacgctactttatttggtagtgttgcatgtgaacacatttcttctaccatgtctcaatactcccgttctacgcgatcaatgcttaaacggcga------gattctacatat------------ggcccc---cttcagacacctgttggttgtgtcctaggacttgttaat---tcctctttgttcgtagaggac------tgcaagttgcctcttggtcaatctctctgtgctcttcct---------------gat---acacctagtactttcacacctcgcagtgtg---cgctct------------gttccaggtgaaatgtgcttggcatccatcgcttttaatcatcctattcaggttgatcaacttaat------------------agtagttattttaaattaagtatacccactaatttttcctttggtgtgacgcaggagtacattcagacaaccattcagaaagttactgttgattgtaaacagtacgtttgcaatggtttccagaagtgtgagcaattactacgcgagtatggccagttttgttccaaaataaaccaggctctccatggtgccaatttacgccaggatgattctgtacgtaatttgtttgcgagcgtgaaaagctctcaatcatctcctatcata---ccaggttttggaggt---------------gactttaatttgaca---cttctagaacctgtttctatatctact---ggcagt---------------------cgtagtgcacgtagtgctattgaggatttgctatttgacaaagtcactatagctgatcctggttatatgcaaggttacgatgattgcatgcagcaaggtccagca---------tcagctcgtgatcttatttgtgctcaatatgtggctggttacaaagtattacctcctcttatggatgttaatatggaagccgcgtatacttcatctttgcttggcagcatagcaggtgttggctggactgctggcttatcctcctttgctgctattccatttgcacagagtatcttttataggttaaacggtgttggcattactcaacaggttctttcagagaaccaaaagcttattgccaataagtttaatcaggctctgggcgctatgcaaacaggcttcactacaactaatgaagcttttcagaaggttcaggatgctgtgaacaacaatgcacaggctctatccaaattagctagcgagctatctaatacttttggtgctatttccgcctctattggagacatcatacaacgtcttgatgttctcgaacaggacgcccaaatagacagacttattaatggccgtttgacaacactaaatgcttttgttgcgcagcagcttgttcgctccgaatcagctgctctttcggctcaattggctaaagataaagtcaatgagtgtgtcaaggcacaatccaagcgttctggattttgcggtcaaggtacacatatagtgtcctttgttgtaaatgcccctaatggcctttacttcatgcatgttggttattaccctagcaaccacattgaggttgtttctgcttatggtctttgcgattcagctaaccctactaattgtatagcccctgttaatggctactttattaaaactaataacactaggatt---------------gttgatgagtggtcatatactggctcgtccttctatgcacctgagcccatcacc---tcccttaatactaagtatgttgcacca---caggtgacataccaaaacatttctactaacctccctcctcctcttctcggcaattccaccgggattgacttccaagatgagttggatgagtttttcaaaaatgttagcaccagtatacctaattttggt---tctctaacacag------attaatactacattactcgatcttacctacgagatgttgtctcttcaacaagttgttaaagcccttaatgagtcttacatagaccttaaagagcttggcaattatacttattacaacaaatggccgtggtacatttggcttggtttcattgctgggcttgttgccttagctctatgcgtcttcttcatactgtgctgcactggttgtggcacaaactgtatggga---aaacttaagtgtaatcgttgt------tgtgatagatatgaggaatacgacctcgagccg---------------cataaggttcatgttcac---------taa
>MG923469_Camel_Morocco_2015-03-03
atg---------atacactcagtgtttctactgatgttcttgttaaca------------------------cctaca---gaaagttacgttgatgtagggccagattctgctaagtctgcttgtattgaggtt------------gatatacaacagactttctttgat---------------------aaaacttggcctaggccaattgatgtttctaaggctgacggtatt---atataccctcaaggccgtacatattctaacataactatcacttatcaaggtctttttccctatcagggagaccatggtgatatgtatgtttactcttcaggacatgctaca---ggcacaact---------------------ccacaaaaattgtttgtagctaactattctcaggacgtcaaacagtttgctaatgggtttgtcgtccgtataggagcagctgccaattccactggcactgttattattagc---ccttctacc---agcgctact---------atacgaaaaatttaccctgcttttatgctgggttcttcagttggtaatttctca---gatggtaaaatgggccgcttcttcaatcatactctagttcttttg---cccgat------------------------------ggatgtggcactttacttagagctttttattgtattctagagcctcgctctggaaatcattgtcctgctggcaattcctacacttcttttgccacttatcacactcctgcaacagattgttct---gatggcaattacaatcgtaatgccagtctgaactcttttaaggag------tattttaat---------ttacgtaactgcacc------tttatgtacact---tataacattaccgaagatgagattttagag---------------------tggtttggcattacacaaactgctcaaggtgttcacctcttctcatctcgg------------------------------------------tatgttgat---------ttgtacggtggcaat------atgtttcaatttgccaccttgcctgtttatgatactattaagtattattctatcattcctcacagtattcgttctatc------------------------------------------------caaagtgatagaaaagcttgggctgccttctacgtatataaacttcaaccgttaactttcctgttggatttttctgttgatggttatatacgcagagctatagactgtggttttaatgatttgtcacaactccactgctcatatgaatccttcgatgttgaatctggagtttattcagtttcgtctttcgaagcaaaaccttctggctcagttgtg---gaacaggctgaaggtgttgaa---tgt------gatttttcacctcttctgtctggcacacct---cctcaggtttataatttcaagcgtctggtttttaccaattgcaattataatcttaccaaattgctttca---cttttttctgtgaatgatttcatttgtagtcaaatatctccagcagcaattgctagcaactgttattcttcactgattttggattacttttcatacccacttagtatgaaatccgatctcagtgttagttctgctggtccaatatcccagtttaattataaacagtccttttctaatcccacatgtttgattttagcgactgtt---cctcataaccttactact---------attactaag------------------cctcttaagtacagctat---------attaacaagtgctctcgtcttctttctgat---gatcgtact---gaagtacctcagttagtgaacgctaatcaatac---------------------------tca---------------------------------------------------ccctgtgta------------------------------------------------------------------------tccattgtcccatccactgtgtgggaagacggtgattattatagg------------------------------------------------------------------------aaacaactatctccacttgaaggcggtggctggcttgttgctagtggctcaactgtt---------------------------------gccatgactgag------caattacagatgggctttggtattacagttcaatatggtacagac---------------------------------------------------------------------------------------------------------------------------------------------------------------------------------accaatagtgtttgccccaagcttgaatttgctaat---gacacaaaaattgcctctcaattaggcaattgcgtggaatattccctctatggtgtttcgggccgtggtgtttttcagaattgcacagctgtaggtgttcgacag---cagcgctttgtttatgatgcgtaccagaatttagttggctattattctgatgatggcaac---tactactgtttgcgtgcttgtgttagtgttcctgtttctgtc---------atctatgataaagaaactaaaacccacgctactctatttggtagtgttgcatgtgaacacatttcttctactatgtctcaatactcccgttctacgcggtcaatgcttaaacggcga------gattctacatat------------ggcccc---cttcagacacctgttggttgtgtcctaggacttgttaat---tcctctttgttcgtagaggac------tgcaagttgcctcttggtcaatctctctgtgctcttcct---------------gac---acacctagtactctcacacctcgcagtgtg---cgctct------------gttccaggtgaaatgcgcttggcatccattgcttttaatcatcctattcaggttgatcaacttaat------------------agtagttattttaaattaagtatacccactaatttttcctttggtgtgactcaggagtacattcagacaaccattcagaaagttactgttgattgtaaacagtacgtttgcaatggtttccagaagtgtgagcaattactgcgcgagtatggccagttttgttccaaaataaaccaggctcttcatggtgccaatttacgccaggatgattctgtacgtaatttgtttgcgagcgtgaaaagctatcaatcatctcctatcata---ccaggttttggaggt---------------gactttaatttgaca---cttctagaacctgtttctatatctact---ggcagt---------------------cttagtgcacgtagtgctattgaggatttgctatttgacaaagtcactatagctgatcctggttatatgcaaggttacgatgattgcatgcagcaaggtccagca---------tcagctcgtgatcttatttgtgctcaatatgtggctggttacaaagtattacctcctcttatggatgttaatatggaagccgcgtatacttcatctttgcttggcagcatagcaggtgttggatggactgctgggttatcctcctttgctgctattccatttgcacagagtattttttataggttaaacggtgttggcattactcaacaggttctttcagagaaccaaaagcttattgccaataagtttaatcaggctctgggagctatgcaaacaggcttcactacaactaatgaagcttttcagaaggttcaggatgctgtgaacaacaatgcacaggctctatccaaattagctagcgagctatctaatacttttggtgctatttccgcctctattggagacatcatacaacgtcttgatgttctcgaacaggacgcccaaatagacagacttattaatggccgtttgacaacactaaatgcttttgttgcgcagcagcttgttcgttccgaatcagctgctctttcggctcaattggctaaagataaagtcaatgagtgtgtcaaggcacaatccaagcgttctggattttgcggtcaaggcacacatatagtgtcctttgttgtaaatgcccctaatggcctttacttcatgcatgttggttattaccctagcaaccacattgaggttgtttctgcttatggtctttgcgattcagctaaccctactaattgtatagcccctgttaatggctactttattaaaactaataatactaggatt---------------gttgatgagtggtcatatactggctcgtccttctatgcacctgagcccatcacc---tcccttaatactaagtatgttgcacca---cagttgacataccaaaacatttctactaacctccctcctcctcttctcggcaattccaccgggattgacttccaagatgagttggatgagtttttcaaaaatgttagcaccagtatacctaattttggt---tctctaacacag------attaatactacattactcgatcttacctacgagatgttgtctcttcaacaagttgttaaagcccttaatgagtcttacatagaccttaaagagcttggcaattatacttattacaacaaatggccgtggtacatttggcttggtttcattgctgggcttgttgccttagctttatgcgtcttcttcatactgtgctgcactggttgtggcacaaactgtatggga---aaacttaagtgtaatcgttgt------tgtgatagatacgaggaatacgacctcgagccg---------------cataaggttcatgttcac---------taa
>MG923473_Camel_BFaso_2015-03-16
atg---------atacactcagtgtttctactgatgttcttgttaaca------------------------cctaca---gaaagttacgttgatgtagggccagattctgctaagtctgcttgtattgaggtt------------gatatacaacagactttctttgat---------------------aaaacttggcctaggccaattgatgtttctaaggctgacggtatt---atataccctcaaggccgtacatattctaacataactatcacttatcaaggtctttttccctatcagggagaccatggtgatatgtatgtttactctgcaggacatgctaca---ggcacaact---------------------ccacaaaagttgtttgtagctaactattctcaggacgtcaaacagttcgctaatgggtttgtcgtccgtataggagcagctgccaattccactggcactgttattattagc---ccatctacc---agcgctact---------atacgaaaaatttaccctgcttttatgctgggttcttcagttggtaatttctca---gatggtaaaatgggccgcttcttcaatcatactctagttcttttg---cccgat------------------------------ggatgtggcactttacttagagctttttattgtattctagagcctcgctctggaaattattgtcctgctggcaattcctatacttcttttgccacttatcacactcctgcaacagattgttct---gatggcaattacaatcgtaatgccagtctgaactcttttaaggag------tattttaat---------ttacgtaactgcacc------tttatgtacact---tataacattaccgaagatgagattttagag---------------------tggtttggcattacacaaactgctcaaggtgttcacctcttctcatctcgg------------------------------------------tatgttgat---------ttgtacggcggcaat------atgtttcaatttgccaccttgcctgtttatgatactattaagtattattctatcattcctcacagtattcgttctatc------------------------------------------------caaagtgatagaaaagcttgggctgccttctacgtatataaacttcaaccgttaactttcctgttggatttttctgttgatggttatatacgcagagctatagactgtggttttaatgatttgtcacaactccactgctcatatgaatccttcgatgttgaatctggagtttattcagtttcgtctttcgaagcaaaaccttctggctcagttgtg---gaacaggctgaaggtgttgaa---tgt------gatttttcacctcttctgtttggcacacct---cctcaggtttataatttcaagcgtttggtttttaccaattgcaattataatcttaccaaattgctttca---cttttttctgtgaatgatttcacttgtagtcaaatatctccagcagcaattgctagcaattgttattcttcactgattttggattacttttcatacccacttagtatgaaatccgatctcagtgttagttctgctggtccaatatcccagtttaattataaacagtccttttctaatcccacatgtttgattttagcgactgtt---cctcataaccttactact---------attactaag------------------cctcttaagtacagctat---------attaacaagtgctctcgtcttctttctgat---gatcgtact---gaagtacctcagttagtgaacgctaatcaatat---------------------------tca---------------------------------------------------ccctgtgta------------------------------------------------------------------------tccattgtcccatccactgtgtgggaagacggtgattattatagg------------------------------------------------------------------------aaacaactatctccacttgaaggtggtggctggcttgttgctagtggctcaactgtt---------------------------------gccatgactgag------caattacagatgggctttggtattacagttcaatatggtacagac---------------------------------------------------------------------------------------------------------------------------------------------------------------------------------accaatagtgtttgccccaagcttgaatttgctaat---gacacaaaaattgcctctcaattaggcaattgcgtggaatattccctctatggtgtttcgggccgtggtgtttttcagaattgcacagctgtaggtgttcgacag---cagcgctttgtttatgatgcgtaccagaatttagttggctattattctgatgatggcaac---tactactgtttgcgtgcttgtgttagtgttcctgtttctgtc---------atctatgataaagaaactaaaacacacgctactctatttggtagtgttgcatgtgaacacatttcttctaccatgtctcaatactcccgttctacgcgatcaatgcttaaacagcga------gattctacatat------------ggcccc---cttcagacacctgttggttgtgtcctaggacttgttaat---tcctctttgttcgtagaggac------tgcaagttgcctcttggtcaatctctctgtgctcttcct---------------gac---acacctagtactctcacacctcgcagtgtg---cgctct------------gttccaggtgaaatgcgcttggcatccattgcttttaatcatcctattcaggttgatcaacttaat------------------agtagttattttaaattaagtatacccactaatttttcctttggtgtgactcaggagtacattcagacaaccattcagaaagttactgttgattgtaaacagtacgtttgtaatggtttccagaagtgtgagcaattactgcgcgagtatggccagttttgttccaaaataaaccaggctctccatggtgccaatttacgccaggatgattctgtacgtaatttgtttgcgagcgtgaaaagctatcaatcatctcctatcata---ccaggttttggaggt---------------gactttaatttgaca---cttctagaacctgtttctatatctact---ggcagt---------------------cgtagtgcacgtagtgctattgaggatttgctatttgacaaagtcactatagctgatcctggttatatgcaaggttacgatgattgcatgcagcaaggtccagca---------tcagctcgtgatcttatttgtgctcaatatgtggctggttacaaagtattacctcctcttatggatgttaatatggaagccgcgtatacttcatctttgcttggcagcatagcaggtgttggctggactgctggtttatcctcctttgctgctattccatttgcacagagtattttttataggttaaacggtgttggcattactcaacaggttctttcagagaaccaaaagcttattgccaataagtttaatcaggctctgggagctatgcaaacaggcttcactacaactaatgaagcttttcagaaggttcaggatgctgtgaacaacaatgcacaggctctatccaaattagctagcgagctatctaatacctttggtgctatttccgcctctattggagacatcatacaacgtcttgatgttctcgaacaggacgcccaaatagacagacttattaatggccgtttgacaacactaaatgcttttgttgcgcagcagcttgttcgttccgaatcagctgctatttcggctcaattggctaaagataaagtcaatgagtgtgtcaaggcacaatccaagcgttctggattttgcggtcaaggcacacatatagtgtcctttgttgtaaatgcccctaatggcctttacttcatgcatgttggttattaccctagcaaccacattgaggttgtttctgcttatggtctttgcgatttagctaaccctactaattgtatagcccctgttaatggctactttattaaaactaataacactaggatt---------------gttgatgagtggtcatatactggctcgtccttctatgcacctgagcccatcacc---tcctttaatactaagtatgttgcacca---caggtgacataccaaaacatttctactaacctccctcctcctcttctcggcaattccaccgggattgactttcaagatgagttggatgagtttttcaaaaatgttagcaccagtatacctaattttggt---tctctaacacag------attaatactacattactcgatcttacctacgagatgttgtctcttcaacaagttgttaaagcccttaatgagtcttacatagaccttaaagagcttggcaattatacttattacaacaaatggccgtggtacatttggcttggtttcattgctgggcttgttgccttagctctatgcgtcttcttcatactgtgctgcactggttgtggcacaaactgtatggga---aaacttaagtgtaatcgttgt------tgtgatagatacgaggaatacgacctcgagccg---------------cataaggttcatgttcac---------taa
>MG923474_Camel_Nigeria_2016-01-24
atg---------atacactcagtgtttctactgatgttcttgttaaca------------------------cctaca---gaaagttacgttgatgtagggccagattctgctaagtctgcttgtattgaggtt------------gatatacaacagactttctttgat---------------------aaaacttggcctaggccaattgatgtttctaaggctgacggtatt---atataccctcaaggccgtacatattctaacataactatcacttatcaaggtctttttccctatcagggagaccatggtgatatgtatgtttactctgcaggacatgctaca---ggcacaact---------------------ccacaaaagttgtttgtagctaactattctcaggacgtcaaacagtttgctaatgggtttgtcgtccgtataggagcagctgccaattccactggcactgttattattagc---ccatctacc---agcgctact---------atacgaaaaatttaccctgcttttatgctgggttcttcagttggtaatttctca---gatggtaaaatgggccgcttcttcaattatactctagttcttttg---cccgat------------------------------ggatgtggcactttacttagagctttttattgtattctagagcctcgctctggaaattattgtcctgctggcaattcctatacttcttttgccacttatcacactcctgcaacagattgttct---gatggcaattacaatcgtaatgccagtctgaactcttttaaggag------tattttaat---------ttacgtaactgcacc------tttatgtacact---tataacattaccgaagatgagattttagag---------------------tggtttggcattacacaaactgctcaaggtgttcacctcttctcatctcgg------------------------------------------tatgttgat---------ttgtacggcggcaat------atgtttcaatttgccaccttgcctgtttatgatactattaagtattattctatcattcctcacagtattcgttctatc------------------------------------------------caaagtgatagaaaagcttgggctgccttctacgtatataaacttcaaccgttaactttcctgttggatttttctgttgatggttatatacgcagagctatagactgtggttttaatgatttgtcacaactccactgctcatatgaatccttcgatgttgaatctggagtttattcagtttcgtctttcgaagcaaaaccttctggctcagttgtg---gaacaggctgaaggtgttgaa---tgt------gatttttcacctcttctgtctggcacacct---cctcaggtttataatttcaagcgtttggtttttaccaattgcaattataatcttaccaaattgctttca---cttttttctgtgaatgatttcacttgtagtcaaatatctccagcagcaattgctagcaactgttattcttcactgattttggattacttttcatacccacttagtatgaaatccgatctcagtgttagttctgctggtccaatatcccagtttaattataaacagtccttttctaatcccacatgtttgattttagcgactgtt---cctcataaccttactact---------attactaag------------------ccttttaagtacagctat---------attaacaagtgctctcgtcttctttctgat---gatcgtact---gaagtacctcagttagtgaacgctaatcaatac---------------------------tca---------------------------------------------------ccctgtgta------------------------------------------------------------------------tccattgtcccatccactgtgtgggaagacggtgattattatagg------------------------------------------------------------------------aaacaactatctccacttgaaggtggtggctggcttgttgctagtggctcaactgtt---------------------------------gccatgactgag------caattacagatgggctttggtattacagttcaatatggtacagac---------------------------------------------------------------------------------------------------------------------------------------------------------------------------------accaatagtgtttgccccaagtttgaatttgctaat---gacacaaaaattgcctctcaattaggcaattgcgtggaatattccctctatggtgtttcgggccgtggtgtttttcagaattgcacagctgtaggtgttcgacag---cagcgctttgtttatgatgcgtaccagaatttagttggctattattctgatgatggcaac---tactactgtttgcgtgcttgtgttagtgttcctgtttctgtc---------atctatgataaagaaactaaaacccacgctactctatttggtagtgttgcatgtgaacacatttcttctaccatgtctcaatactcccgttctacgcgatcaatgcttaaacggcgg------gattctacatat------------ggcccc---cttcagacacctgttggttgtgtcctaggacttgttaat---tcctctttgttcgtagaggac------tgcaagttgcctcttggtcaatctctctgtgctcttcct---------------gac---acacctagtactctcacacctcgcagtgtg---cgctct------------gttccaggtgaaatgcgcttggcatccattgcttttaatcatcctattcaggttgatcaacttaat------------------agtagttattttaaattaagtatacccactaatttttcctttggtgtgactcaggagtacattcagacaaccattcagaaagttactgttgattgtaaacagtacgtttgcaatggtttccagaagtgtgagcaattactgcgcgagtatggccagttttgttccaaaataaaccaggctctccatggtgccaatttacgccaggatgattctgtacgtaatttgtttgcgagcgtgaaaagctatcaatcatctcctatcata---ccaggttttggaggt---------------gactttaatttgaca---cttctagaacctgtttctatatctact---ggcagt---------------------cgtagtgcacgtagtgctattgaggatttgctatttgacaaagtcactatagctgatcctggttatatgcaaggttacgatgattgcatgcagcaaggtccagca---------tcagctcgtgatcttatttgtgctcaatatgtggctggttacaaagtattacctcctcttatggatgttaatatggaagccgcgtatacttcatctttgcttggcagcatagcaggtgttggctggactgctgggttatcctcctttgctgctattccatttgcacagagtatcttttataggttaaacggtgttggcattactcaacaggttctttcaaagaaccaaaagcttattgccaataagtttaatcaggctctgggagctatgcaaacaggcttcactacaactaatgaagcttttcagaaggttcaggatgctgtgaacaacaatgcacaggctctatccaaattagctagcgagctatctaatacctttggtgctatttccgcctctattggagacatcatacaacgtcttgatgttctcgaacaggacgcccaaatagacagacttattaatggccgtttgacaacactaaatgcttttgttgcgcagcagcttgttcgttccgaatcagctgctctttcggctcaattggctaaagataaagtcaatgagtgtgtcaaggcacaatccaagcgttctggattttgcggtcaaggcacacatatagtgtcctttgttgtaaatgcccccaatggcctttacttcatgcatgttggttattaccctagcaaccacattgaggttgtttctgcttatggtctttgcgatttagctaaccctactaattgtatagcccctgttaatggctactttattaaaactaataacactaggatt---------------gttgatgagtggtcatatactggctcgtccttctatgcacctgagcccatcacc---tcctttaatactaagtatgttgcacca---caggtgacataccaaaacatttctactaacctccctcctcctcttctcggcaattccaccgggattgacttccaagatgagttggatgagtttttcaaaaatgttagcaccagtatacctaattttggt---tctctaacacag------attaatactacattactcgatcttacctacgagatgttgtctcttcaacaagttgttaaagcccttaatgagtcttacatagaccttaaagagcttggcaattatacttattacaacaaatggccgtggtacatttggcttggtttcattgctgggcttgttgccttagctctatgcgtcttcttcatactgtgctgcactggttgtggcacaaactgtatggga---aaacttaagtgtaatcgttgt------tgtgatagatacgaggaatacgacctcgagccg---------------cataaggttcatgttcac---------taa
>MH310912_HumanMERS_SArabia_2017-05-15
atg---------atacactcagtgtttctactgatgttcttgttaaca------------------------cctaca---gaaagttacgttgatgtagggccagattctgttaagtctgcttgtattgaggtt------------gatatacaacagactttctttgat---------------------aaaacttggcctaggccaattgatgtttctaaggctgacggtatt---atataccctcaaggccgtacatattctaacataactatcacttatcaaggtctttttccctatcagggagaccatggtgatatgtatgtctactctgcaggacatgctaca---ggcacaact---------------------ccacaaaagttgtttgtagccaactattctcaggacgtcaaacagtttgctaatgggtttgtcgtccgtataggagcagctgccaattccactggcactgttattattagc---ccatctacc---agcgctact---------atacgaaaaatttaccctgcttttatgctgggttcttcagttggtaatttctca---gatggtaaaatgggccgcttcttcaatcatactctagttcttttg---cccgat------------------------------ggatgtggcactttacttagagctttttattgtattctagagcctcgctctggaaatcattgtcctgctggcaattcctatacttcttttgccacttatcacactcctgcaacagattgttct---gatggcaattacaatcgtaatgccagtctgaactcttttaaggag------tattttaat---------ttacgtaactgcacc------tttatgtacact---tataacattaccgaagatgagattttagag---------------------tggtttggcattacacaaactgctcaaggtgttcacctcttctcatctcgg------------------------------------------tatgttgat---------ttgtacggcggcaat------atgtttcaatttgccaccttgcctgtttatgatactattaagtattattctatcattcctcacagtattcgttctatc------------------------------------------------caaagtgatagaaaagcttgggctgccttctacgtatataaacttcaaccgttaactttcctgttggatttttctgttgatggttatatacgcacagctatagactgtggttttaatgatttgtcacaactccactgctcatatgaatccttcgatgttgaatctggagtttattcagtttcgtctttcgaagcaaaaccttctggctcagttgtg---gaacaggctgaaggtgttgaa---tgt------gatttttcacctcttctgtctggcacacct---cctcaggtttataatttcaagcgtttggtttttaccaattgcaattataatcttaccaaattgctttca---cttttttctgtgaatgattttacttgtagtcaaatatccccagcagcaattgctagcaactgttattcttcactgattttggattatttttcatacccacttagtatgaaatccgatctcagtgttagttctgctggtccaatatcccagtttaattataaacagtccttttctaatcccacttgtttgattttagcgactgtt---cctcataaccttactact---------attactaag------------------cctcttaagtacagctat---------attaacaagtgctctcgtcttctttctgat---gatcgtact---gaagtacctcagttagtgaacgctaatcaatac---------------------------tca---------------------------------------------------ccctgtgta------------------------------------------------------------------------tccattgtcccatccactgtgtgggaagacggtgattattatagg------------------------------------------------------------------------aaacaactatctccacttgaaggtggtggctggcttgttgctagtggctcaactgtt---------------------------------gccatgactgag------caattacagatgggctttggtattacagttcaatatggtacagac---------------------------------------------------------------------------------------------------------------------------------------------------------------------------------accaatagtgcttgccccaagcttgaatttgctaat---gacacaaaaattgcctctcaattaggcaattgcgtggaatattccctctatggtatttcaggccgtggtgtttttcagaattgcacagctgtaggtgttcgacag---cagcgctttgtttatgatgcgtaccagaatttagttggctattattctgatgatggcaac---tactactgtttgcgtgcttgtgttagtgttcctgtttctgtc---------atctatgataaagaaactaaaacccacgctactctatttggtagtgttgcatgtgaacacatttcctctaccatgtctcaatactcccgttctacgcgatcaatgcttaaacggcga------gattctacatat------------ggtccc---cttcagacacctgttggttgtgtcctaggacttgttaat---tcctctttgttcgtagaggac------tgcaagttgcctcttggtcaatctctctgtgctcttcct---------------gac---acacctagtactctcacacctcgcagtgtg---cgctct------------gttccaggtgaaatgcgcttggcatccattgcttttaatcatcctattcaggttgatcaacttaat------------------agtagttattttaaattaagtatacctactaatttttcctttggtgtgactcaggagtacattcagacaaccattcagaaagttactgttgattgtaaacagtacgtttgcaatggtttccagaagtgtgagcaattactgcgcgagtatggccagttttgttccaaaataaaccaggctctccatggtgccaatttacgccaggatgattctgtacgtaatttgtttgcgagcgtgaaaagctctcaatcatctcctatcata---ccaggttttggaggt---------------gactttaatttgaca---cttctagaacctgtttctatatctact---ggcagt---------------------cgtagtgcacgtagtgctattgaggatttgctatttgacaaagtcactatagctgatcctggttatatgcaaggttacgatgattgtatgcagcaaggtccagca---------tcagctcgtgatcttatttgtgctcaatatgtggctggttataaagtattacctcctcttatggatgttaatatggaagccgcgtacacttcatctttgcttggcagcatagcaggtgttggctggactgctggcttatcctcctttgctgctattccatttgcacagagtattttttataggttaaacggtgttggcattactcaacaggttctttcagagaaccaaaagcttattgccaataagtttaatcaggctctgggagctatgcaaacaggcttcactacaactaatgaagcttttcgtaaggttcaggatgctgtgaacaacaatgcacaggctctatccaaattagctagcgagctatctaatacttttggtgctatttccgcctctattggagacatcatacaacgtcttgattttctcgaacaggacgcccaaatagacagacttattaatggccgtttgacaacactaaatgcttttgttgcacagcagcttgttcgttccgaatcagctgctctttccgctcaattggctaaagataaagtcaatgagtgtgtcaaggcacaatccaagcgttctggattttgcggtcaaggcacacatatagtgtcctttgttgtaaatgcccctaatggcctttactttatgcatgttggttattaccctagcaaccacattgaggttgtttctgcttatggtctttgcgatgcagctaaccctactaattgtatagcccctgttaatggctactttattaaaactaataacactaggatt---------------gttgatgagtggtcatatactggctcgtccttctatgcacctgagcccatcacc---tctcttaatactaagtatgttgcacca---caggtgacataccaaaacatttctactaacctccctcctcctcttctcggcaattccaccgggattgacttccaagatgagttggatgagtttttcaaaaatgttagcaccagtatacctaattttggt---tctctaacacag------attaatactacattactcgatcttacctacgagatgttgtctcttcaacaagttgttaaagcccttaatgagtcttatatagaccttaaagagcttggcaattatacttattacaacaaatggccgtggtacatttggcttggtttcattgctgggcttgttgccttagctctatgcgtcttcttcatactgtgctgcactggttgtggcacaaactgtatggga---aaacttaagtgtaatcgttgt------tgtgatagatacgaggaatacgacctcgagccg---------------cataaggttcatgttcac---------taa
>MK357908_Camel_Kenya_2017-04-21
atg---------atacactcagtgtttctactgatgttcttgttaaca------------------------cctaca---gaaagttacgttgatgtagggccagattctgctaagtctgtttgtattgaggtt------------gatatacaacagactttctttgat---------------------aaaacttggcctaggccaattgatgtttctaaggctgacggtatt---atataccctcaaggccgtacatattctaacataactatcacttatcaaggtctttttccctatcagggagaccatggtgatatgtatgtttactctgcaggacatgctaca---ggcacaact---------------------ccacaaaagttgtttgtagctaactattctcaggacgtcaaacagtttgctaatggatttgtcgtccgtataggagcagctgccaattccactggcactgttattattagc---ccatctacc---agcgctact---------atacgaaaaatttaccctgcttttatgctgggttcttcagttggtaatttctca---tatggtaaaatgggccgtttcttcaatcatactctagttcttttg---cccgat------------------------------ggatgtggcactttacttagagctttttattgtattctagagcctcgctctggaaattattgtcctgctggcaattcctatacttcttttgccacttatcacactcctgcaacagattgttct---gatggcaattacaatcgtaatgccagtctgaactcttttaaggag------tattttaat---------ttacgtaactgcacc------tttatgtacact---tataacattaccgaagatgagattttagag---------------------tggtttggcattacacaaactgctcaaggtgttcacctcttctcatctcgg------------------------------------------tatgttgat---------ttgtacggcggcaat------atgtttcaatttgccaccttgcctgtttatgatactattaagtattattctatcattcctcacagtattcgttctatc------------------------------------------------caaagtgatagaaaagcttgggctgccttctacgtatataaacttcaaccgttaactttcctgttggatttttctgttgatggttatatacgcagagctatagactgtggttttaatgatttgtcacaactccactgctcatatgaatccttcgatgttgaatctggagtttattcagtttcgtctttcgaagcaaaaccttctggctcagttgtg---gaacaggctgaaggtgttgaa---tgt------gatttttcacctcttctgtttggcacacct---cctcaggtttataatttcaagcgtttggtttttaccaattgcaattataatcttaccaaattgctttca---cttttttctgtgaacgattttacttgtagtcaaatatctccagcagcaattgctagcaactgttattcttcactgattttggattatttttcatacccactcagtatgaaatccgatctcagtgttagttctgctggtccaatatcccagtttaattataaacagtccttttctaatcccacatgtttgattttagcgactgtt---cctcataaccttactact---------attactaag------------------cctcttaagtacagctat---------attaacaagtgctctcgtcttctttctgat---gatcgtact---gaagtacctcagttagtgaatgctaatcaatac---------------------------tca---------------------------------------------------ccctgtgta------------------------------------------------------------------------cccattgtcccatccactgtgtgggaagacggtgattattatagg------------------------------------------------------------------------aaacaactatctccacttgaaggtggtggctggcttgttgctagtggctcaactgtc---------------------------------gccatgactgag------caattacagatgggctttggtattacagttcaatatggtacagac---------------------------------------------------------------------------------------------------------------------------------------------------------------------------------accaatagtgtttgccccaagcttgaatttgctaat---gacacaaaaattgtctctcaattaggcaattgcgtggaatattccctctatggtgtttcgggccgtggtgtttttcagaattgcacagctgtaggtgttccacag---cagcgctttgtttatgatgcgtaccagaatttagttggctattattctgatgatggcaac---tactactgtttgcgtgcttgtgttagtgttcctgtttctgtc---------atctatgataaagaaactaaaacccacgctactttatttggtagtgttgcatgtgaacacatttcttctaccatgtctcaatactcccgttctacgcgatcaatgcttaaacggcga------gattctacatat------------ggaccc---cttcagacacctgttggttgtgtcttaggacttgttaat---tcctctttgttcgtagaggac------tgcaagttgcctcttggtcaatctctctgtgctcttcct---------------gac---acacctagtactctcacacctcgcagtgtg---cgctct------------gttccaggtgaaatgcgcttggcatccatcgcttttaatcatcctattcaggttgatcaacttaat------------------agtagttattttaaattaagtatacccactaatttttcctttggtgtgactcaggagtacattcagacaaccattcagaaagttactgttgattgtaaacagtacgtttgcaatggtttccagaagtgtgagcaattactactcgagtatggccagttttgttccaaaataaaccaggctctccatggtgccaatttacgccaggatgattctgtacgtaatttgtttgcgagcgtgaaaagctctcaatcatctcctatcata---ccaggttttggaggt---------------gactttaatttgaca---cttctagaacctgtttctatatctact---ggcagt---------------------cgtagtgcacgtagtgctattgaggatttgctatttgacaaagtcactatagctgatcctggttatatgcaaggttacgatgattgcatgcagcaaggtccagca---------tcagctcgtgatcttatttgtgctcaatatgtggctggttacaaagtattacctcctcttatggatgttaatatggaagccgcgtatacctcatctttgcttggcagcatagcaggtgttggctggactgctggcttatcctcctttgctgctattccatttgcacagagtatcttttataggttaaacggtgttggcattactcaacaggttctttcagagaaccaaaagcttattgccaataagtttaatcaggctctgggcgctatgcaaacaggcttcactacaactaatgaagcttttcagaaggttcaggatgctgtgaacaacaatgcacaggctctatccaaattagctagcgagctatctaatacttttggtgctatttccgcctctattggagacatcatacaacgtcttgatgttctcgaacaggacgcccaaatagacagacttattaatggccgtttgacaacactaaatgctttcgttgcgcagcagcttgttcgttccgaatcagctgctctttcggctcaattggctaaagataaagtcaatgagtgtgtcaaggcacaatccaagcgttctggattttgcggtcaaggcacacatatagtgtcctttgttgtaaatgcccctaatggcctttacttcatgcatgttggttattaccctagcaaccacattgaggttgtttctgcttatggtctttgcgattcagctaaccctactaattgtatagcccctgttaatggctactttattaaaactaataacactaggatt---------------gttgatgagtggtcatatactggctcgtccttctatgcacctgagcccatcacc---tcccttaatactaagtatgttgcacca---caggtgacataccaaaacatttctactaacctccctcctcctcttctcggcaattccaccgggattgacttccaagatgagttggatgagtttttcaaaaatgttagcaccagtatacctaattttggt---tctctaacacag------attaatactacattactcgatcttacctacgagatgttgtctcttcaacaagttgttaaagcccttaatgagtcttacatagaccttaaagagcttggcaattatacttattacaacaaatggccgtggtacatttggcttggtttcattgctgggcttgttgccttagctctatgcgtcttcttcatactgtgctgcactggttgtggcacaaactgtatggga---aaacttaagtgtaatcgttgt------tgtgatagatatgaggaatacgacctcgagccg---------------cataaggttcatgttcac---------taa
>MK462251_HumanMERS_SArabia_2018-07-18
atg---------atacactcagtgtttctactgatgttcttgttaaca------------------------cctaca---gaaagttacgttgatgtagggccagattctattaagtctgcttgtattgaggtt------------gatatacaacagactttctttgat---------------------aaaacttggcctaggccaattgatgtttctaaggctgacggtatt---atataccctcaaggccgtacatattctaacataactatcacttatcaaggtctttttccctatcagggagaccatggtgatatgtatgtctactctgcaggacatgctaca---ggcacaact---------------------ccacaaaagttgtttgtagccaactattctcaggacgtcaaacagtttgctaatgggtttgtcgtccgtataggagcagctgccaattccactggcactgttattattagc---ccatctacc---agcgctact---------atacgaaaaatttaccctgcttttatgctgggttcttcagttggtaatttctca---gatggtaaaatgggccgcttcttcaatcatactctagttcttttg---cccgat------------------------------ggatgtggcactttacttagagctttttattgtattctagagcctcgctctggaaatcattgtcctgctggcaattcctatacttcttttgccacttatcacactcctgctacagattgttct---gatggcaattacaatcgtaatgccagtctgaactcttttaaggag------tattttaat---------ttacgtaactgcacc------tttatgtacacc---tataacattaccgaagatgagattttagag---------------------tggtttggcattacacaaactgctcaaggtgttcacctcttctcatctcgg------------------------------------------tatgttgat---------ttgtacggcggcaat------atgtttcaatttgccaccttgcctgtttatgatactattaagtattattctatcattcctcacagtattcgttctatc------------------------------------------------caaagtggtagaaaagcttgggctgccttctacgtatataaacttcaaccgttaactttcctgttggatttttctgttgatggttatatacgcagagctatagactgtggttttaatgatttgtcacaactccactgctcatatgaatccttcgatgttgaatctggagtttattcagtttcgtctttcgaagcaaaaccttctggctcagttgtg---gaacaggctgaaggtgttgaa---tgt------gatttttcacctcttctgtctggcacacct---cctcaggtttataatttcaagcgtttggtttttaccaattgcaattataatcttaccaaattgctttca---cttttttctgtgaatgattttatttgtagtcaaatatccccagcagcaattgctagcaactgttattcttcactgattttggattatttttcatacccacttagtatgaaatccgatctcagtgttagttctgctggtccaatatcccagtttaattataaacagtctttttctaatcccacttgtttgattttagcgactgtt---cctcataaccttactact---------attactaag------------------cctcttaagtacagctat---------attaacaagtgctctcgtcttctttctgat---gatcgtact---gaagtacctcagttagtgaacgctaatcaatac---------------------------tca---------------------------------------------------ccctgtgta------------------------------------------------------------------------tccattgtcccatccactgtgtgggaagacggtgattattatagg------------------------------------------------------------------------aaacaactatctccacttgaaggtggtggctggcttgttgctagtggctcaactgtt---------------------------------gccatgactgag------caattacagatgggctttggtattacagttcaatatggtacagac---------------------------------------------------------------------------------------------------------------------------------------------------------------------------------accaatagtgtttgccccaagcttgaatttgctaat---gacacaaaaattgcctctcaattaggcaattgcgtggaatattccctctatggtgtttcgggccgtggtgtttttcagaattgcacagctgtaggtgttcgacag---cagcgctttgtttatgatgcgtaccagaatttagttggctattattctgatgatggcaac---tactactgtttgcgtgcttgtgttagtgttcctgtttctgtc---------atctatgataaagaaactaaaacccacgctactctatttggtagtgttgcatgtgaacacatttcctctaccatgtctcaatactcccgttctacgcgatcaatgcttaaacggcga------gattctacatat------------ggtccc---cttcagacacctgttggttgtgtcctaggacttgttaat---tcctctttgttcgtagaggac------tgcaagttgcctcttggtcaatctctctgtgctcttcct---------------gac---acacctagtactctcacacctcgcagtgtg---cgctct------------gttccaggtgaaatgcgcttggcatccattgcttttaatcatcctattcaggttgatcaacttaat------------------agtagttattttaaattaagtatacctactaatttttcctttggtgtgactcatgagtacattcagacaaccattcagaaagttactgttgattgtaaacagtacgtttgcaatggtttccagaagtgtgagcaattactgcgcgagtatggccagttttgttccaaaataaaccaggctctccatggtgccaatttacgccaggatgattctgtacgtaatttgtttgcgagcgtgaaaagctctcaatcatctcctatcata---ccaggttttggaggt---------------gactttaatttgaca---cttctagaacctgtttctatatctact---ggcagt---------------------cgtagtgcacgtagtgctattgaggatttgctatttgacaaagtcactatagctgatcctggttatatgcaaggttacgatgattgtatgcagcaaggtccagca---------tcagctcgtgatcttatttgtgctcaatatgtggctggttataaagtattacctcctcttatggatgttaatatggaagccgcgtacacttcatctttgcttggcagcatagcaggtgttggctggactgctggcttatcctcctttgctgctattccatttgcacagagtatcttttataggttaaacggtgttggcattactcaacaggttctttcagagaaccaaaagcttattgccaataagtttaatcaggctctgggagctatgcaaacaggcttcactacaactaatgaagcttttcggaaggttcaggatgctgtgaacaacaatgcacaggctctatccaaattagctagcgagttatctaatacttttggtgctatttccgcctctattggagacatcatacaacgtcttgatgttctcgaacaggacgcccaaatagacagacttattaatggccgtttgacaacactaaatgctttcgttgcacagcagcttgttcgttccgaatcagctgctctttccgctcaattggctaaagataaagtcaatgagtgtgtcaaggcacaatccaagcgttctggattttgcggtcaaggcacacatatagtgtcctttgttgtaaatgcccctaatggcctttactttatgcatgttggttattaccctagcaaccacattgaggttgtttctgcttatggtctttgcgatgcagctaaccctactaattgtatagcccctgttaatggctactttattaaaactaataacactaggatt---------------gttgatgagtggtcatatactggctcgtccttctatgcacctgagcccatcacc---tctcttaatactaagtatgttgcacca---caggtgacataccaaaacatttctactaacctccctcctcctcttctcggcaattccaccgggattgacttccaagatgagttggatgagtttttcaaaaatgttagcaccagtatacctaattttggt---tctctaacacag------attaatactacattactcgatcttacctacgagatgttgtctcttcaacaagttgttaaagcccttaatgagtcttacatagaccttaaagagcttggcaattatacttattacaacaaatggccgtggtacatttggcttggtttcattgctgggcttgttgccttagctctatgcgtcttcttcatactgtgctgcactggttgtggcacaaactgtatggga---aaacttaagtgtaatcgttgt------tgtgatagatacgaggaatacgacctcgagccg---------------cataaggttcatgttcac---------taa
>MK462256_HumanMERS_SArabia_2018-09-15
atg---------atacactcagtgtttctactgatgttcttgttaaca------------------------cctaca---gaaagttacgttgatgtagggccagattctgttaagtctgcttgtattgaggtt------------gatatacaacagactttctttgat---------------------aaaacttggcctaggccaattgatgtttctaaggctgacggtatt---atataccctcaaggccgtacatattctaacataactatcacttatcaaggtctttttccctatcagggagaccatggtgatatgtatgtttactctgcaggacatgctaca---ggcacaact---------------------ccacaaaagttgtttgtagctaactattctcaggacgtcaaacagtttgctaatgggtttgtcgtccgtataggagcagctgccaattccactggcactgttattattagc---ccatctacc---agcgctact---------atacgaaaaatttaccctgcttttatgctgggttcttcagttggtaatttctca---gatggtaaaatgggccgcttcttcaatcatactctagttcttttg---cccgat------------------------------ggatgtggcactttacttagagctttttattgtattctagagcctcgctctggaaatcattgtcctgctggcaattcctatacttcttttgccacttatcacactcctgcaacagattgttct---gatggcaattacaatcgtaatgccagtctgaactcttttaaggag------tattttaat---------ttacgtaactgcacc------tttatgtacact---tataacattaccgaagatgagattttagag---------------------tggtttggcattacacaaactgctcaaggtgttcacctcttctcatctcgg------------------------------------------tatgttgat---------ttgtacggcggcaat------atgtttcaatttgccaccttgcctgtttatgatactattaagtattattctatcattcctcacagtattcgttctatc------------------------------------------------caaagtgatagaaaagcttgggctgccttctacgtatataaacttcaaccgttaactttcctgttggatttttctgttgatggttatatacgcagagctatagactgtggttttaatgatttgtcacaactccactgctcatatgaatccttcgatgttgaatctggagtttattcagtttcgtctttcgaagcaaaaccttctggctcagttgtg---gaacaggctgaaggtgttgaa---tgt------gatttttcacctcttctgtctggcacacct---cctcaggtttataatttcaagcgtttggtttttaccaattgcaattataatcttaccaaattgctttca---cttttttctgtgaatgattttacttgtagtcaaatatccccagcagcaattgctagcaactgttattcttcactgattttggattatttttcatacccacttagtatgaaatccgatctcagtgttagttctgctggtccaatatcccagtttaattataagcagtctttttctaatcccacttgtttgattttagcgactgtt---cctcataaccttactact---------attactaag------------------cctcttaagtacagctat---------attaataagtgctctcgtcttctttctgat---gatcgtact---gaagtacctcagttagtgaacgctaatcaatac---------------------------tca---------------------------------------------------ccctgtgta------------------------------------------------------------------------tccattgtcccacccactgtgtgggaagatggtgattattatagg------------------------------------------------------------------------aaacaactatctccacttgaaggtggtggctggcttgttgctagtggctcaactgtt---------------------------------gccatgactgag------caattacagatgggctttggtattacagttcaatatggtacagac---------------------------------------------------------------------------------------------------------------------------------------------------------------------------------accaatagtgtttgccccaagcttgaatttgctaat---gacacaaaaattgcctctcaattaggcaattgcgtggaatattccctctatggtgtttcgggccgtggtgtttttcagaattgcacagctgtaggtgttcgacag---cagcgctttgtttatgatgcgtaccagaatttagttggctattattctgatgatggcaac---tactactgtttgcgtgcttgtgttagtgttcctgtttctgtc---------atctatgataaagaaactaaaacccacgctactctatttggtagtgttgcatgtgaacacatttcctctaccatgtctcaatactcccgttctacgcgatcaatgcttaaacggcga------gattctacatat------------ggtccc---cttcagacacctgttggttgtgtcctaggacttgttaat---tcctctttgttcgtagaggac------tgcaagttgcctcttggtcaatctctctgtgctcttcct---------------gac---acacctagtactttcacacctcgcagtgtg---cgctct------------gttccaggtgaaatgcgcttggcatccattgcttttaatcatcctattcaggttgatcaacttaat------------------agtagttattttaaattaagtatacctactaatttttcctttggtgtgactcaggagtacattcagacaaccattcagaaagttactgttgattgtaaacagtacgtttgcaatggtttccagaagtgtgagcaattactgcgcgagtatggccagttttgttccaaaataaaccaggctctccatggtgccaatttacgccaggatgattctgtacgtaatttgtttgcgagcgtgaaaaactctcaatcatctcctatcata---ccaggttttggaggt---------------gactttaatttgaca---cttctagaacctgtttctatatctact---ggcagt---------------------cgtagtgcacgtagtgctattgaggatttgctatttgacaaagtcactatagctgatcctggttatatgcaaggttacgatgattgtatgcagcaaggtccagca---------tcagctcgtgatcttatttgtgctcaatatgtggctggttataaagtattacctcctcttatggatgttaatatggaagccgcgtacacttcatctttgcttggcagcatagcaggtgttggctggactgctggcttatcctcctttgctgctattccatttgcacagagtatcttttataggttaaacggtgttggcattactcaacaggttctttcagagaaccaaaagcttattgccaataagtttaatcaggctctgggagctatgcaaacaggcttcactacaactaatgaagcttttcggaaggttcaggatgctgtgaacaacaatgcacaggctctatccaaattagctagcgagttatctaatacttttggtgctatttccgcctctattggagacatcatacaacgtcttgatgttctcgaacaggacgcccaaatagacagacttattaatggccgtttgacaacactaaatgctttcgttgcacagcagcttgttcgttccgaatcagctgctctttccgctcaattggctaaagataaagtcaatgagtgtgtcaaggcacaatccaagcgttctggattttgcggtcaaggcacacatatagtgtcctttgttgtaaatgcccctaatggcctttactttatgcatgttggttattaccctagcaaccacattgaggttgtttctgcttatggtctttgcgatgcagctaaccctactaattgtatagcccctgttaatggctactttattaaaactaataacactaggatt---------------gttgatgagtggtcatatactggctcgtccttctatgcacctgagcccatcacc---tctcttaatactaagtatgttgcacca---caggtgacataccaaaacatttctactaacctccctcctcctcttctcggcaattccaccgggattgacttccaagatgagttggatgagtttttcaaaaatgttagcaccagtatatctaattttggt---tctctaacacag------attaatactacattactcgatcttacctacgagatgttgtctcttcaacaagttgttaaagcccttaatgagtcttacatagaccttaaagagcttggcaattatacttattacaacaaatggccgtggtacatttggcttggtttcattgctgggcttgttgccttagctctatgcgtcttcttcatactgtgctgcactggttgtggcacaaactgtatggga---aaacttaagtgtaatcgttgt------tgtgatagatacgaggaatacgacctcgagccg---------------cataaggttcatgttcac---------taa
>MK483839_HumanMERS_SArabia_2018-08-16
atg---------atacactcagtgtttctactgatgttcttgttaaca------------------------cctaca---gaaagttacgttgatgtagggccagattctgttaagtctgcttgtattgaggtt------------gatatacaacagactttctttgat---------------------aaaacttggcctaggccaattgatgtttctaaggctgacggtatt---atataccctcaaggccgtacatattctaacataactatcacttatcaaggtctttttccctatcagggagaccatggtgatatgtatgtctactctgcaggacatgctaca---ggcacaact---------------------ccacaaaagttgtttgtagccaactattctcaggacgtcaaacagtttgctaatgggtttgtcgtccgtataggagcagctgccaattccactggcactgttattattagc---ccatctacc---agcgctact---------atacgaaaaatttaccctgcttttatgctgggttcttcagttggtaatttctca---gatggtaaaatgggccgcttcttcaatcatactctagttcttttg---cccgat------------------------------ggatgtggcactttacttagagctttttattgtattctagagcctcgctctggaaatcattgtcctgctggcaattcctatacttcttttgccacttatcacactcctgcaacagattgttct---gatggcaattacaatcgtaatgccagtctgaactcttttaaggag------tattttaat---------ttacgtaactgcacc------tttatgtacact---tataacattaccgaagatgagattttagag---------------------tggtttggcattacacaaactgctcaaggtgttcacctcttctcatctcgg------------------------------------------tatgttgat---------ttgtacggcggcaat------atgtttcaatttgccaccttgcctgtttatgatactattaagtattattctatcattccttacagtattcgttctatc------------------------------------------------caaagtgatagaaaagcttgggctgccttctacgtatataaacttcaaccgttaactttcctgttggatttttctgttgatggttatatacgcagagctatagactgtggttttaatgatttgtcacaactccactgctcatatgaatccttcgatgttgaatctggagtttattcagtttcgtctttcgaagcaaaaccttctggctcagttgtg---gaacaggctgaaggtgttgaa---tgt------gatttttcacctcttctgtctggcacacct---cctcaggtttataatttcaagcgtttggtttttaccaattgcaattataatcttaccaaattgctttca---cttttttctgtgaatgattttacttgtagtcaaatatccccagcagcaattgctagcaactgttattcttcactgattttggattatttttcatacccacttagtatgaaatccgatctcagtgttagttctgctggtccaatatcccagtttaattataaacagtctttttctaatcccacttgtttgattttagcgactgtt---cctcataacctcactact---------attactaag------------------cctcttaagtacagctat---------attaacaagtgctctcgtcttctttctgat---gatcgtact---gaagtacctcagttagtgaacgctaatcaatac---------------------------tca---------------------------------------------------ccctgtgta------------------------------------------------------------------------tccattgtcccatccactgtgtgggaagacggtgattattatagg------------------------------------------------------------------------aaacaactatctccacttgaaggtggtggctggcttgttgctagtggctcaactgtt---------------------------------gccatgactgag------caattacagatgggctttggtattacagttcaatatggtacagac---------------------------------------------------------------------------------------------------------------------------------------------------------------------------------accaatagtgtttgccccaagcttgaatttgctaat---gacacaaaaattgcctctcaattaggcaattgcgtggaatattccctctatggtgtttcgggccgtggtgtttttcagaattgcacagctgtaggtgttcgacag---cagcgctttgtttatgatgcgtaccagaatttagttggctattattctgatgatggcaac---tactactgtttgcgtgcttgtgttagtgttcctgtttctgtc---------atctatgataaagaaactaaaacccacgctactctatttggtagtgttgcatgtgaacacatttcctctaccatgtctcaatactcccgttctacgcgatcaatgcttaaacggcga------gattctacatat------------ggtccc---cttcagacacctgttggttgtgtcctaggacttgttaat---tcctctttgttcgtagaggac------tgcaagttgcctcttggtcaatctctctgtgctcttcct---------------gac---acacctagtactctcacacctcgcagtgtg---cgctct------------gttccaggtgaaatgcgcttggcatccattgcttttaatcatcctattcaggttgatcaacttaat------------------agtagttattttaaattaagtatacctactaatttttcctttggtgtgactcaggagtacattcagacaaccattcagaaagttactgttgattgtaaacagtacgtttgcaatggtttccagaagtgtgagcaattactgcgcgagtatggccagttttgttccaaaataaaccaggctctccatggtgccaatttacgccaggatgattctgtacgtgatttgtttgcgagcgtgaaaagctctcaatcatctcctatcata---ccaggttttggaggt---------------gactttaatttgaca---cttctagaacctgtttctatatctact---ggcagt---------------------cgtagtgcacgtagtgctattgaggatttgctatttgacaaagtcactatagctgatcctggttatatgcaaggttacgatgattgtatgcagcaaggtccagca---------tcagctcgtgatcttatttgtgctcaatatgtggctggttataaagtattacctcctcttatggatgttaatatggaagccgcgtacacttcatctttgcttggcagcatagcaggtgttggctggactgctggcttatcctcctttgctgctattccatttgcacagagtatcttttataggttaaacggtgttggcattactcaacaggttctttcagagaaccaaaagcttattgccaataagtttaatcaggctctgggagctatgcaaacaggcttcactacaactaatgaagcttttcgtaaggttcaggatgctgtgaacaacaatgcacaagctctatccaaattagctagcgagctatctaatacttttggtgctatttccgcctctattggagacatcatacaacgtcttgatgttctcgaacaggacgcccaaatagacagacttattaatggccgtttgacaacactaaatgctttcgttgcacagcagcttgttcgttccgaatcagctgctctttccgctcaattggctaaagataaagtcaatgagtgtgtcaaggcacaatccaagcgttctggattttgcggtcaaggcacacatatagtgtcctttgttgtaaatgcccctaatggcctttactttatgcatgttggttattaccctagcaaccacattgaggttgtttctgcttatggtctttgcgatgcagctaaccctactaattgtatagcccctgttaatggctactttattaaaactaataacactaggatt---------------gttgatgagtggtcatatactggctcgtccttctatgcacctgagcccatcacc---tctcttaatactaagtatgttgcacca---caggtgacataccaaaacatttctactaacctccctcctcctcttctcggcaattccaccgggattgatttccaagatgagttggatgagtttttcaaaaatgttagcaccagtatacctaattttggt---tctctaacacag------attaatactacattactcgatcttacctacgagatgttgtctcttcaacaagttgttaaagcccttaatgagtcttacatagaccttaaagagcttggcaattatacttattacaacaaatggccgtggtacatttggcttggtttcattgctgggcttgttgccttagctctatgcgtcttcttcatactgtgctgcactggttgtggcacaaactgtatggga---aaacttaagtgtaatcgttgt------tgtgatagatacgaggaatacgacctcgaaccg---------------cataaggttcatgttcac---------taa
>MK564475_Camel_Ethiopia_2017-08-24
atg---------atacactcagtgtttctactgatgttcttgttaaca------------------------cctaca---gaaagttacgttgatgtagggccagattctgctaagtctgcttgtattgaggtt------------gatatacaacagactttctttgat---------------------aaaacttggcctaggccaattgatgtttctaaggctgacggtatt---atataccctcaaggccgtacatattctaacataactatcacttatcaaggtctttttccctatcagggagaccatggtgatatgtatgtttactctgcaggacatgctaca---ggcacaact---------------------ccacaaaagttgtttgtagctaactattctcaggacgtcaaacagtttgctaatggatttgtcgtccgtataggagcagctgccaattccactggcactgttattattagc---ccatctacc---agcgctatt---------atacgaaaaatttatcctgcttttatgctgggttcttcagttggtaatttctca---tatggtaaaatgggccgcttcttcaatcatactctagttcttttg---cccgat------------------------------ggatgtggcactttacttagagctttttattgtattctagagcctcgctctggaaattattgtcctgctggcaattcctatacttcttttgccacttatcacactcctgcaacagattgttct---gatggcaattacaatcgtaatgccagtctgaactcttttaaggag------tattttaat---------ttacgtaactgcacc------tttatgtacact---tataacattaccgaagatgagattttagag---------------------tggtttggcattacacaaactgctcaaggtgttcacctcttctcatctcgg------------------------------------------tatgttgat---------ttgtacggcggcaat------atgtttcaatttgccaccttgcctgtttatgatactattaagtattattctatcattcctcacagtattcgttctatc------------------------------------------------caaagtgatagaaaagcttgggctgccttctacgtatataaacttcaaccgttaactttcctgttggatttttctgttgatggttatatacgcagagctatagactgtggttttaatgatttgtcacaactccactgctcatatgaatccttcgatgttgaatctggagtttattcagtttcgtctttcgaagcaaaaccttctggctcagttgtg---gaacaggctgaaggtgttgaa---tgt------gatttctcacctcttctgtttggcacacct---cctcaggtttataatttcaagcgtttggtttttaccaattgcaattataatcttaccaaattgctttca---cttttttctgtgaatgattttacttgtagtcaaatatctccagcagcaattgctagcaactgttattcttcactgattttggattatttttcatacccacttagtatgaaatccgatctcagtgttagttctgctggtccaatatcccagtttaattataaacagtccttttctaatcccacatgtttgattttagcgactgtt---cctcataaccttactact---------attactaag------------------cctcttaagtacagctat---------attaacaagtgctctcgtcttctttctgat---gatcgtact---gaagtacttcagttagtgaatgctaatcaatac---------------------------tca---------------------------------------------------ccctgtgta------------------------------------------------------------------------tccattgtcccatccactgtgtgggaagacggtgattattatagg------------------------------------------------------------------------aaacaactatctccacttgaaggtggtggctggcttgttgctagtggctcaactgtt---------------------------------gccatgactgag------caattacagatgggctttggtattacagttcaatatggtacagac---------------------------------------------------------------------------------------------------------------------------------------------------------------------------------accaatagtgtttgccccaagcttgaatttgctaat---gacacaaaaattgtctctcaattaggcaattgcgtggaatattccctctatggtgtttcgggccgtggtgtttttcagaattgcacagctgtaggtgttccacag---cagcgctttgtttatgatgcgtaccagaatttagttggctattattctgatgatggcaac---tactactgtttgcgtgcttgtgttagtgttcctgtttctgtc---------atctatgataaagaaactaaaacccacgctactttatttggtagtgttgcatgtgaacacatttcttctaccatgtctcaatactcccgttctacgcgatcaatgcttaaacggcga------gattctacatat------------ggcccc---cttcagacacctgttggttgtgtcctaggacttgttaat---tcctctttgttcgtagaggac------tgcaagttgcctcttggtcaatctctctgtgctcttcct---------------gac---acacctagtactctcacacctcgcagtgtg---cgctct------------gttccaggtgaaatgcgcttggcatccatcgcttttaatcatcctattcaggttgatcaacttaat------------------agtagttattttaaattaagtatacccactaatttttcttttggtgtgactcaggagtacattcagacaaccattcagaaagttactgttgattgtaaacagtacgtttgcaatggtttccagaagtgtgagcaattactacgcgagtatggccagttttgttccaaaataaaccaggctctccatggtgccaatttacgccaggatgattctgtacgtaatttgtttgagagcgtgaaaagctctcaatcatctcctatcata---ccaggttttggaggt---------------gactttaatttgaca---cttctagaacctgtttctatatctact---ggcagt---------------------cgtagtgcacgtagtgctattgaggatttgctatttgacaaagtcactatagctgatcctggttatatgcaaggttacgatgattgcatgcagcaaggtccagca---------tcagctcgtgatcttatttgtgctcaatatgtggctggttacaaagtattacctcctcttatggatgttaatatggaagccgcgtatacttcatctttgcttggcagcatagcaggtgttggctggactgctggcttatcctcctttgctgctattccatttgcacagagtatcttttataggttaaacggtgttggcattactcaacaggttctttcagagaaccaaaagcttattgccaataagtttaatcaggctctgggcgctatgcaaacaggcttcactacaactaatgaagcttttcagaaggttcaggatgctgtgaacaacaatgcacaggctctatccaaattagctagcgagctatctaatacttttggtgctatttccgcctctattggagacatcatacaacgtcttgatgttctcgaacaggacgcccaaatagacagacttattaatggccgtttgacaacactaaatgcttttgttgcgcagcagcttgttcgttccgaatcagctgctctttcggctcaattggctaaagataaagtcaatgagtgtgtcaaggcacaatccaagcgttctggattttgcggtcaaggcacacatatagtgtcctttgttgtaaatgcccctaatggcctttacttcatgcatgttggttattaccctagcaaccacattgaggttgtttctgcttatggtctttgcgattcagctaaccctactaattgtatagcccctgttaatggctactttattaaaactaataacactaggatt---------------gttgatgagtggtcatatactggctcgtccttctatgcacctgagcccatcacc---tcccttaatactaagtatgttgcacca---caggtgacataccaaaacatttctactaacctccctcctcctcttctcggcaattccaccgggattgacttccaagatgagttggatgagtttttcaaaaatgttagcaccagtatacctaattttggt---tctctaacacag------attaatactacattactcgatcttacctacgagatgttgtctcttcaacaagttgttaaagcccttaatgagtcttacatagaccttaaagagcttggcaattatacttattacaacaaatggccgtggtacatttggcttagtttcattgctgggcttgttgccttagctttatgcgtcttcttcatactgtgctgcactggttgtggcacaaactgtatggga---aaacttaagtgtaatcgttgt------tgtgatagatatgaggaatacgacctcgagccg---------------cataaggttcatgttcac---------taa
>MK796425_HumanMERS_SKorea_2015-05-20
atg---------atacactcagtgtttctactgatgttcttgttaaca------------------------cctaca---gaaagttacgttgatgtagggccagattctgttaagtctgcttgtattaaggtt------------gatatacaacagactttctttgat---------------------aaaacttggcctaggccaattgatgtttctaaggctgacggtatt---atataccctcaaggccgtacatattctaacataactatcacttatcaaggtctttttccctatcagggagaccatggtgatatgtatgtctactctgcaggacatgctaca---ggcacaact---------------------ccacaaaagttgtttgtagctaactattctcaggacgtcaaacagtttgctaatgggtttgtcgtccgtataggagcagctgccaattccactggcactgttattattagc---ccatctacc---cgcgctact---------atacgaaaaatttaccctgcttttatgctgggttcttcagttggtaatttctca---gatggtaaaatgggccgcttcttcaatcatactctagttcttttg---cccgat------------------------------ggatgtggcactttacttagagctttttattgtattctagagcctcgctctggaaatcattgtcctgctggcaattcctatacttcttttgccacttatcacactcctgcaacagattgttct---gatggcaattacaatcgtaatgccagtctgaactcttttaaggag------tattttaat---------ttacgtaactgcacc------tttatgtacact---tataacattaccgaagatgagattttagag---------------------tggtttggcattacacaaactgctcaaggtgttcacctcttctcatctcgg------------------------------------------tatgttgat---------ttgtacggcggcaat------atgtttcaatttgccaccttgcctgtttatgatactattaagtattattctatcattcctcacagtattcgttctatc------------------------------------------------caaagtgatagaaaagcttgggctgccttctacgtatataaacttcaaccgttaactttcctgttggatttttctgttgatggttatatacgcagagctatagactgtggttttaatgatttgtcacaactccactgctcatatgaatccttcgatgttgaatctggagtttattcagtttcgtctttcgaagcaaaaccttctggctcagttgtg---gaacaggctgaaggtgttgaa---tgt------gatttttcacctcttctgtctggcacacct---cctcaggtttataatttcaagcgtttggtttttaccaattgcaattataatcttaccaaattgctttca---cttttttctgtgaatgattttacttgtagtcaaatatctccagcagcaattgctagcaactgttattcttcactgattttggattatttttcatacccacttagtatgaaatccgatctcagtgttagttctgctggtccaatatcccagtttaattataaacagtccttttctaatcccacatgtttgattttagcgactgtt---cctcataaccttactact---------attactaag------------------cctcttaagtacagctat---------attaacaagtgctctcgtcttctttctgat---gatcgtact---gaagtacctcagttagtgaacgctaatcaatac---------------------------tca---------------------------------------------------ccctgtgta------------------------------------------------------------------------tccattctcccatccactgtgtgggaagacggtgattattatagg------------------------------------------------------------------------aaacaactatctccacttgaaggtggtggctggcttgttgctagtggctcaactgtt---------------------------------gccatgactgag------caattacagatgggctttggtattacagttcaatatggtacagac---------------------------------------------------------------------------------------------------------------------------------------------------------------------------------accaatagtgtttgccccaagcttgaatttgctaat---gacacaaaaattgcctytcaattaggcaattgcgtggaatattccctctatggtgtttcgggccgtggtgtctttcagaattgcacagctgtaggtgttcgacag---cagcgctttgtttatgatgcgtaccagaatttagttggctattattctgatgatggcaac---tactactgtttgcgtgcttgtgttagtgttcctgtttctgtc---------atctatgataaagaaactaaaacccacgctactctatttggtagtgttgcatgtgaacacatttcctctaccatgtctcaatactcccgttctacgcgatcaatgcttaaacggcga------gattctacatat------------ggtccc---cttcagacacctgttggttgtgtcctaggacttgttaat---tcctctttgttcgtagaggac------tgcaagttgcctcttggtcaatctctctgtgctcttcct---------------gac---acacctagtactctcacacctcgcagtgtg---cgctct------------gttccaggtgaaatgcgcttggcatccattgcttttaatcatcctattcaggttgatcaacttaat------------------agtagttattttaaattaagtatacctactaatttttcctttggtgtgactcaggagtacattcagacaaccattcagaaagttactgttgattgtaaacagtacgtttgcaatggtttccagaagtgtgagcaattactgcgcgagtatggccagttttgttccaaaataaaccaggctctccatggtgccaatttacgccaggatgattctgtacgtaatttgtttgcgagcgtgaaaagctctcaatcatctcctatcata---ccaggttttggaggt---------------gactttaatttgaca---cttctaaaacctgtttctatatctact---ggcagt---------------------cgtagtgcacgtagtgctattgaggatttgctatttgacaaagtcactatagctgatcctggttatatgcaaggttacgatgattgtatgcagcaaggtccagca---------tcagctcgtgatcttatttgtgctcaatatgtggctggttataaagtattacctcctcttatggatgttaatatggaagccgcgtacacttcatctttgcttggcagcatagcaggtgttggctggactgctggcttatcctcctttgctgctattccatttgcacagagtattttttataggttaaacggtgttggcattactcaacaggttctttcagagaaccaaaagcttattgccaataagtttaatcaggctctgggagctatgcaaacaggcttcactacaactaatgaagcttttcggaaggttcaggatgctgtgaacaacaatgcacaggctctatccaaattagctagcgagctatctaatacttttggtgctatttccgcctctattggagacatcatacaacgtcttgacgttctcgaacaggacgcccaaatagacagacttattaatggccgtttgacaacactaaatgcttttgttgcacagcagcttgttcgttctgaatcagctgctctttccgctcaattggctaaagataaagtcaatgagtgtgtcaaggcacaatccaagcgttctggattttgcggtcaaggcacacatatagtgtcctttgttgtaaatgcccctaatggcctttactttatgcatgttggttattaccctagcaaccacattgaggttgtttctgcttatggtctttgcgatgcagctaaccctactaattgtatagcccctgttaatggctactttattaaaactaataacactaggatt---------------gttgatgagtggtcatatactggctcgtccttctatgcacctgagcccatcacc---tctcttaatactaagtatgttgcacca---caggtgacataccaaaacatttctactaacctccctcctcctcttctcggcaattccaccgggattgacttccaagatgagttggatgagtttttcaaaaatgttagcaccagtatacctaattttggt---tctctaacacag------attaatactacattactcgatcttacctacgagatgttgtctcttcaacaagttgttaaagcccttaatgagtcttacatagaccttaaagagcttggcaattatacttattacaacaaatggccgtggtacatttggcttggtttcattgctgggcttgttgccttagctctatgcgtcttcttcatactgtgctgcactggttgtggcacaaactgtatggga---aaacttaagtgtaatcgttgt------tgtgatagatacgaggaatacgacctcgagccg---------------cataaggttcatgttcac---------taa
>MK967708_Camel_Egypt_2018--
atg---------atacactcagtgtttctactgatgttcttgttaaca------------------------cctaca---gaaagttacgttgatgtagggccagattctgctaagtctgcttgtattgaggtt------------gatatacaacagactttctttgat---------------------aaaacttggcctaggccaattgatgtttctaaggctgacggtatt---atataccctcaaggccgtacatattctaacataactatcacttatcaaggtctttttccctatcagggagaccatggtgatatgtatgtttactctgcaggacatgctaca---ggcacaact---------------------ccacaaaagttgtttgtagctaactattctcaggacgtcaaacagtttgctaatggttttgtcgtccgtataggagcagctgccaattccactggcactgttattattagc---ccatctacc---agcgctact---------atacgaaaaatttaccctgcttttatgctgggttcttcagttagtaatttctca---tatggtaaaatgggccgcttcttcaatcatactctagttcttttg---cccgat------------------------------ggatgtggcactttacttagagctttttattgtattctagagcctcgctctggaaattattgtcctgctggcaattcctatacttcttttgccacttatcacactcctgcaacagattgttct---gatggcaattacaatcgtaatgccagtctgaactcttttaaggag------tattttaat---------ttacgtaactgcacc------tttatgtacact---tataacattaccgaagatgagattttagag---------------------tggtttggcattacacaaactgctcaaggtgttcacctcttctcatctcgg------------------------------------------tatgttgat---------ttgtacggcggcaat------atgtttcaatttgccaccttgcctgtttatgatactattaagtattattctatcattcctcacagtattcgttctatc------------------------------------------------caaagtgatagaaaagcttgggctgccttctacgtatataaacttcaaccgttaactttcctgttggatttttctgttgatggttatatacgcagagctatagactgtggttttaatgatttgtcacaactccactgctcatatgaatccttcgatgttgaatctggagtttattcagtttcgtctttcgaagcaaaaccttctggctcagttgtg---gaacaggctgaaggtgttgaa---tgt------gatttttcacctcttctgtctggcacacct---cctcaggtttataatttcaagcgtttggtttttaccaattgcaattataatcttaccaaattgctttca---cttttttctgtgaatgatttcacttgtagtcaaatatctccaacagcaattgctagcaactgttattcttcactgattttggattacttttcatacccacttagtatgaaatccgatctcagtgttagttctgctggtccaatatcccagtttaattataaacagtccttttctaatcccacatgtttgattttagcgactgtt---cctcataaccttactact---------attactaag------------------cctcttaagtacagctat---------attaacaagtgctctcgtcttctttctgat---gatcgtact---gaagtacctcagttagtgaacgctaatcaatac---------------------------tca---------------------------------------------------ccctgtgta------------------------------------------------------------------------tccattgtcccatccactgtgtgggaagacggtgattattatagg------------------------------------------------------------------------aaacaactatctccacttgaaggtggtggctggcttgttgctagtggctcaactgtt---------------------------------gccatgactgag------caattacagatgggctttggtattacagttcaatatggtacagac---------------------------------------------------------------------------------------------------------------------------------------------------------------------------------accaatagtgtttgccccaagcttgaatttgctaat---gacacaaaaattgcctctcaattaggcaattgcgtggaatattccctctatggtgtttcgggccgtggtgtttttcagaattgcacagctgtaggtgttcgacag---cagcgctttgtttatgatgcgtaccagaatttagttggctattattctgatgacggcaac---tactactgtttgcgtgcttgtgttagtgttcctgtttctgtc---------atctatgataaagaaactaaaacccacgctactctatttggtagtcttgcatgtgaacacatttcttctaccatgtctcaatactcccgttctacgcgatcaatgcttaaacggcga------gattctacatat------------ggcccc---cttcagacacctgttggttgtgtcttaggacttgttaat---tcctctttgttcgtagaggac------tgcaagttgcctcttggtcaatctctctgtgctcttcct---------------gac---acacctagtactctcacacctcgcagtgtg---cgctct------------gttccaggtcaaatgcgcttggcatccattgcttttaatcatcctattcaggtagatcaacttaat------------------agtagttattttaaattaagtatacccactaatttttcctttggtgtgactcaggagtacattcagacaaccattcagaaagttactgttgattgtaaacagtacgtttgcaatggtttccagaagtgtgagcaattactgcgcgagtatggccagttttgttccaaaataaaccaggctctccatggtgccaatttacgccaggatgattctgtacgtaatttgtttgcgagcgtgaaaagctatcaatcatctcctatcata---ccaggttttggaggt---------------gactttaatttgaca---cttctagaacctgtttctatatctact---ggcagt---------------------cgtagtgcacgtagtgctattgaggatttgctatttgacaaagtcactatagctgatcctggttatatgcaaggttacgatgattgcatgcagcaaggtccagca---------tcagctcgtgatcttatttgtgctcaatatgtggctggttacaaagtattacctcctcttatggatgttaatatggaagccgcgtatacttcatctttgcttggcagcatagcaggtgttggctggactgctggcttatcctcctttgctgctattccatttgcacagagtatcttttataggttaaacggtgttggcattactcaacaggttctttcagagaaccaaaagcttattgccaataagtttaatcaggctctgggagctatgcaaacaggcttcactacaactaatgaagcttttcagaaggttcaggatgctgtgaacaacaatgcacaggctctatccaaattagctagcgagttatctaatacttttggtgctatttccgcctctattggagacatcatacaacgtcttgatgttctcgaacaggacgcccaaatagacagacttattaatggccgtttgacaacactaaatgcttttgttgcgcagcagcttgttcgttccgaatcagctgctctttcggctcaattggctaaagataaagtcaatgagtgtgtcaaggcacaatccaagcgttctggattttgcggtcaaggcacacatatagtgtcctttgttgtaaatgcccctaatggcctttacttcatgcatgttggttattaccctagcaaccacattgaggttgtttctgcttatggtctttgcgattcagctaaccctactaattgtatagcccctgttaatggctactttattaaaactaataatactaggatt---------------gttgatgagtggtcatatactggctcgtccttctatgcacctgagcccatcacc---tcccttaatactaagtatgttgcacca---caggtgacataccaaaacatttccactaacctccctcctcctcttctcggcaattccaccgggattgacttccaagatgagttggatgagtttttcaaaaatgttagcaccagtatacctaattttggt---tctctaacacag------attaatactacattactcgatcttacctacgagatgttgtctcttcaacaagttgttaaagcccttaatgagtcttacatagaccttaaagagcttggcaattatacttattacaacaaatggccgtggtacatttggcttggtttcattgctgggcttgttgccttagctctatgcgtcttcttcatactgtgctgcactggttgtggcacaaactgtatggga---aaacttaagtgtaatcgttgt------tgtgatagatacgaggaatacgacctcgagccg---------------cataaggttcatgttcac---------taa
>MN120513_HumanMERS_SArabia_2019-03-27
atg---------atacactcagtgtttctactgatgttcttgttaaca------------------------cctaca---gaaagttacgttgatgtagggccagattctcttaagtctgcttgtattgaggtt------------gatatacaacagactttctttgat---------------------aaaacttggcctaggccaattgatgtttctaaggctgacggtatt---atataccctcaaggccgtacatattctaacataactatcacttatcaaggtctttttccctatcagggagaccatggtgatatgtatgtctactctgcaggacatgctaca---ggcacaact---------------------ccacaaaagttgtttgtagctaactattctcaggacgtcaaacagtttgctaatgggtttgtcgtccgtataggagcagctgccaattccactggcactgttattattagc---ccatctacc---agcgctact---------atacgaaaaatttaccctgcttttatgctgggttcttcagttggtaatttctca---gatggtaaaatgggccgcttcttcaatcatactctagttcttttg---cccgat------------------------------ggatgtggcactttacttagagctttttattgtattctagagcctcgccctggaaatcattgtcctgctggcaattcctatacttcttttgccacttatcacactcctgcaacagattgttct---gatggcaattacaatcgtaatgccagtctgaactcttttaaggag------tattttaat---------ttacgtaactgcacc------tttatgtacact---tataacattaccgaagatgagattctagag---------------------tggtttggtattacacaaactgctcaaggtgttcacctcttctcatctcgg------------------------------------------tatgttgat---------ttgtacggcggcaat------atgtttcaatttgccaccttgcctgtttatgatactattaagtattattctatcattcctcacagtattcgttctatc------------------------------------------------caaagtgatagaaaagcttgggctgccttctacgtatataaacttcaaccgttaactttcctgttggatttttctgttgatggttatatacgcagagctatagactgtggttttaatgatttgtcacaactccactgctcatatgaatccttcgatgttgaatctggagtttattcagtttcgtctttcgaagcaaaaccttctggctcagttgtg---gaacaggctgaaggtgttgaa---tgt------gatttttcacctcttctgtctggcacacct---cctcaggtttataatttcaagcgtttggtttttaccaattgcaattataatcttaccaaattgctttca---cttttttctgtgaatgattttacttgtagtcaaatatccccagcagcaattgctagcaactgttattcttcactgattttggattatttttcatacccacttagtatgaaatccgatctcagtgttacttctgctggtccaatatcccagtttaattataaacagtctttttctaatcccacttgtttgattttagcgactgtt---cctcataaccttactact---------attactaag------------------cctcttaagtacagctat---------attaacaagtgctctcgtcttctttctgat---gatcgtact---gaagtacctcagttagtgaacgctaatcaatac---------------------------tca---------------------------------------------------ccctgtgta------------------------------------------------------------------------tccattgtcccatccactgtgtgggaagacggtgattattatagg------------------------------------------------------------------------aaacaactatctccacttgaaggtggtggctggcttgttgctagtggctcaactgtt---------------------------------gccatgactgag------caattacagatgggctttggtattacagttcaatatggtacagac---------------------------------------------------------------------------------------------------------------------------------------------------------------------------------accaatagtgtttgccccaagcttgaatttgctaat---gacacaaaaattgcctctcaattaggcaattgcgtggaatattccctctatggtgtttcgggccgtggtgtttttcagaattgcacagctgtaggtgttcgacag---cagcgctttgtttatgatgcgtaccagaatttagttggctattattctgatgatggcaac---tactactgtttgcgtgcttgtgttagtgttcctgtttctgtc---------atctatgataaagaaactaaaacccacgctactctatttggtagtgttgcatgtgaacacatttcctctaccatgtctcaatactcccgttctacgcgatcaatgcttaaacggcga------gattctacatat------------ggtccc---cttcagacacctgttggttgtgtcctaggacttgttaat---tcctctttgttcgtagaggac------tgcaagttgcctcttggtcaatctctctgtgctcttcct---------------gac---acacctagtactctcacacctcgcagtgtg---cgctct------------gttccaggtgaaatgcgcttggcatccattgcttttaatcatcctattcaggttgatcaacttaat------------------agtagttattttaaattaagtatacctactaatttttcctttggtgtgactcaggagtacattcagacaaccattcagaaagttactgttgattgtaaacagtacgtttgcaatggtttccagaagtgtgagcaattactgcgcgagtatggccagttttgttctaaaataaaccaggctctccatggtgccaatttacgccaggatgattctgtacgtaatttgtttgcgagcgtgaaaagctctcaatcatctcctatcata---ccaggttttggaggt---------------gactttaatttgaca---cttctagaacctgtttctatatctact---ggcagt---------------------cgtagtgcacgtagtgctattgaggatttgctatttgacaaagtcactatagctgatcctggttatatgcaaggttacgatgattgtatgcagcaaggtccagca---------tcagctcgtgatcttatttgtgctcaatatgtggctggttataaagtattacctcctcttatggatgttaatatggaagccgcgtatacttcatctttgcttggcagcatagcaggtgttggctggactgctggcttatcctcctttgctgctattccatttgcacagagtatcttttataggttaaacggtgttggcattactcaacaggttctttcagagaaccaaaagcttattgccaataagtttaatcaggctctgggagctatgcaaacaggcttcactacaactaatgaagcttttcggaaggttcaggatgctgtgaacaacaatgcacaggctctatccaaattagctagcgagttatctaatacttttggtgctatttccgcctctattggagacatcatacaacgtcttgatgttctcgaacaggacgcccaaatagacagacttattaatggccgtttgacaacactaaatgctttcgttgcacagcagcttgttcgttccgaatcagctgctctttccgctcaattggctaaagataaagtcaatgagtgtgtcaaggcacaatccaagcgttctggattttgcggtcaaggcacacatatagtgtcctttgttgtaaatgcccctaatggcctttactttatgcatgttggttattaccctagcaaccacattgaggttgtttctgcttatggtctttgcgatgcagctaaccctactaattgtatagcccctgttaatggctactttattaaaactaataacactaggatt---------------gttgatgagtggtcatatactggctcgtccttctatgcacctgagcccatcacc---tctcttaatactaagtatgttgcacca---caggttacataccaaaacatttctactaacctccctcctcctcttctcggcaattccaccgggattgacttccaagatgagttggatgagtttttcaaaaatgttagcaccagtatacctaattttggt---tctctaacacag------attaatactacattactcgatcttacctacgagatgttgtctcttcaacaagttgttaaagcccttaatgagtcttacatagaccttaaagagcttggcaattatacttattacaacaaatggccgtggtacatttggcttggtttcattgctgggcttgttgccttagctctatgcgtcttcttcatactgtgctgcactggttgtggcacaaactgtatggga---aaacttaagtgtaatcgttgt------tgtgatagatacgaggaatacgacctcgagccg---------------cataaggttcatgttcac---------taa
>AY278489_HumanSARS_China_2003--
ATG------------TTTATTTTC---TTATTATTTCTTACTCTCACTAGT------------GGTAGTGAC------------------------------------------CTTGACCGGTGCACC---------------------------------ACTTTTGATGATGTTCAAGCTCCTAATTACACTCAACAT---------------ACTTCATCTATGAGGGGGGTT---TACTATCCTGATGAAATTTTTAGATCAGACACTCTTTATTTAACTCAGGATTTATTTCTTCCATTTTATTCTAATGTTACAGGGTTTCATACTATTAATCATACG---------------------------------------TTTGACAACCCTGTCATA------------------------CCTTTTAAGGATGGTATTTATTTTGCTGCC------------------------------------------ACAGAGAAA---TCAAATGTT---------GTC------------CGTGGTTGGGTTTTTGGTTCTACCATGAACAACAAGTCA------------------------------CAGTCGGTGATTATTATT---------------------------------------AACAATTCTACTAATGTTGTTATACGAGCATGT---------------------------------------------------AACTTTGAATTGTGTGACAACCCTTTCTTTGCTGTTTCTAAACCCATG---GGTACACAG---ACACATACTATG------------------ATATTCGAT---AATGCATTTAATTGCACTTTCGAGTACATATCTGATGCC---TTTTCGCTTGATGTTTCAGAAAAGTCAGGT---AATTTTAAACACTTACGAGAGTTTGTGTTTAAAAATAAAGATGGGTTTCTCTATGTTTATAAGGGC------------TATCAACCTATAGATGTA---GTT---------CGTGAT------------CTACCTTCTGGTTTTAACACTTTGAAACCCATTTTTAAGTTGCCTCTTGGTATTAACATTACAAATTTTAGAGCCATTCTTACAGCCTTTTTA------------------------------CCTGCTCAAGAC---------------ACTTGGGGCACGTCAGCTGCAGCCTATTTTGTTGGCTATTTAAAGCCAACTACATTTATGCTCAAGTATGATGAAAATGGTACAATCACAGATGCTGTTGATTGTTCTCAAAATCCACTTGCTGAACTCAAATGCTCTGTTAAGAGCTTTGAGATTGACAAAGGAATTTACCAGACCTCTAATTTCAGGGTTGTTCCCTCAAGAGATGTTGTG---AGATTCCCTAATATTACAAACTTGTGT------CCTTTTGGAGAGGTTTTTAATGCTACTAAATTCCCTTCTGTCTATGCATGGGAGAGGAAAAGAATTTCTAATTGTGTTGCTGATTACTCTGTGCTCTACAAC---TCAACATTTTTTTCAACCTTTAAGTGCTATGGCGTTTCTGCCACTAAGTTGAATGATCTTTGCTTCTCCAATGTCTATGCAGATTCTTTTGTAGTCAAGGGAGATGATGTAAGACAAATAGCGCCAGGACAAACTGGTGTTATTGCTGATTATAATTATAAATTGCCAGATGATTTCATGGGTTGTGTCCTTGCTTGGAATACT---AGGAACATTGATGCTACT---------TCAACTGGT------------------AATTATAATTATAAATATAGGTAT---CTTAGACATGGCAAG---------------------------------------------CTTAGGCCCTTTGAGAGA---------GACATATCTAAT------GTGCCTTTCTCCCCTGATGGCAAA------------------------------CCTTGC------------------------------------------------------------------------------------------------------ACCCCA---CCTGCTCTTAATTGTTAT---------------------------------------------------------------TGGCCATTAAAT------------------GATTATGGTTTTTACACCACTACT------------------------------------GGCATTGGCTAC------CAACCTTACAGAGTTGTAGTACTTTCTTATGAACTTTTAAATGCA---------------------------------------------------------------------------------------------------------------------------------------------------------------------------------CCGGCCACGGTTTGTGGACCA---------AAATTA---TCCACTGACCTT------ATTAAGAACCAGTGTGTCAATTTTAATTTTAATGGACTCACTGGTACTGGTGTGTTAACTCCT---TCTTCAAAGAGATTTCAACCATTTCAACAATTTGGCCGTGATGTTTCTGATTTCACTGATTCCGTTCGAGATCCTAAAACATCTGAAATATTAGACATTTCACCTTGCTCTTTTGGGGGTGTAAGTGTAATTACACCTGGAACAAATGCT---TCATCTGAAGTTGCTGTTCTATATCAAGATGTTAACTGCACTGATGTTTCTACAGCAATTCATGCAGATCAACTCACACCAGCTTGGCGCATATATTCTACT------GGAAAC------------------AATGTA---TTCCAGACTCAAGCAGGCTGTCTTATAGGAGCTGAGCATGTCGACACTTCTTAT------GAG------TGCGACATTCCTATTGGAGCTGGCATTTGTGCTAGTTAC---------------CAT---ACAGTTTCTTTA---------------------TTACGT------------AGTACTAGCCAAAAATCTATTGTGGCTTAT---------ACTATGTCTTTAGGTGCT------------GATAGTTCAATTGCTTACTCTAATAACACCATTGCTATACCTACTAACTTTTCAATTAGCATTACTACAGAAGTAATGCCTGTTTCTATGGCTAAAACCTCCGTAGATTGTAATATGTACATCTGCGGAGATTCTACTGAATGTGCTAATTTGCTTCTCCAATATGGTAGCTTTTGCACACAACTAAATCGTGCACTCTCAGGTATTGCTGCTGAACAGGATCGCAACACACGTGAAGTGTTCGCTCAAGTCAAACAA---ATGTACAAAACCCCAACT---TTGAAAGATTTTGGT---------------GGTTTTAATTTTTCACAAATATTA------------CCTGACCCT---CTAAAG---------------------TCAACTAAGAGGTCTTTTATTGAGGACTTGCTCTTTAATAAGGTGACACTCGCTGATGCTGGCTTCATGAAGCAATATGGCGAATGCCTA------GGTGATATT---------AATGCTAGAGATCTCATTTGTGCGCAGAAGTTCAATGGACTTACAGTGTTGCCACCTCTGCTCACTGATGATATGATTGCTGCCTACACTGCTGCTCTAGTTAGTGGTACTGCCACTGCTGGATGGACATTTGGTGCTGGCGCTGCTCTTCAAATACCTTTTGCTATGCAAATGGCATATAGGTTCAATGGCATTGGAGTTACCCAAAATGTTCTCTATGAGAACCAAAAACAAATCGCCAACCAATTTAACAAGGCGATTAGTCAAATTCAAGAATCACTTACAACAACATCAACTGCATTGGGCAAGCTGCAAGACGTTGTTAACCAGAATGCTCAAGCATTAAACACACTTGTTAAACAACTTAGCTCTAATTTTGGTGCAATTTCAAGTGTGCTAAATGATATCCTTTCGCGACTTGATAAAGTCGAGGCGGAGGTACAAATTGACAGGTTAATTACAGGCAGACTTCAAAGCCTTCAAACCTATGTAACACAACAACTAATCAGGGCTGCTGAAATCAGGGCTTCTGCTAATCTTGCTGCTACTAAAATGTCTGAGTGTGTTCTTGGACAATCAAAAAGAGTTGACTTTTGCGGAAAGGGCTACCACCTTATGTCCTTCCCACAAGCAGCCCCGCATGGTGTTGTCTTCCTACATGTCACGTATGTGCCATCCCAGGAGAGGAACTTCACCACAGCGCCAGCAATTTGTCATGAAGGC---------AAAGCATACTTCCCTCGTGAAGGTGTTTTTGTGTTT------AAT------------------------GGCACTTCTTGGTTTATTACACAGAGGAACTTCTTTTCTCCACAAATAATTACT---ACAGACAATACATTTGTCTCAGGAAATTGTGATGTCGTTATTGGCATCATTAACAACACAGTTTATGATCCTCTGCAA------CCTGAGCTTGACTCATTCAAAGAAGAGCTGGACAAGTACTTCAAAAATCATACATCACCAGATGTTGATCTTGGC---GACATTTCAGGC------ATTAACGCTTCTGTCGTCAACATTCAAAAAGAAATTGACCGCCTCAATGAGGTCGCTAAAAATTTAAATGAATCACTCATTGACCTTCAAGAATTGGGAAAATATGAGCAATATATTAAATGGCCTTGGTATGTTTGGCTCGGCTTCATTGCTGGACTAATTGCCATCGTCATGGTTACAATCTTGCTTTGTTGCATGACTAGTTGT---TGCAGTTGCCTCAAGGGTGCATGCTCTTGTGGTTCTTGC------TGCAAGTTTGATGAGGAT---GACTCTGAGCCAGTTCTC---------AAGGGTGTCAAATTACATTACACA---TAA
>AY286320_HumanSARS_China_2003-04-21
ATG------------TTTATTTTC---TTATTATTTCTTACTCTCACTAGT------------GGTAGTGAC------------------------------------------CTTGACCGGTGCACC---------------------------------ACTTTTGATGATGTTCAAGCTCCTAATTACACTCAACAT---------------ACTTCATCTATGAGGGGGGTT---TACTATCCTGATGAAATTTTTAGATCAGACACTCTTTATTTAACTCAGGATTTATTTCTTCCATTTTATTCTAATGTTACAGGGTTTCATACTATTAATCATACG---------------------------------------TTTGGCAACCCTGTCATA------------------------CCTTTTAAGGATGGTATTTATTTTGCTGCC------------------------------------------ACAGAGAAA---TCAAATGTT---------GTC------------CGTGGTTGGGTTTTTGGTTCTACCATGAACAACAAGTCA------------------------------CAGTCGGTGATTATTATT---------------------------------------AACAATTCTACTAATGTTGTTATACGAGCATGT---------------------------------------------------AACTTTGAATTGTGTGACAACCCTTTCTTTGCTGTTTCTAAACCCATG---GGTACACAG---ACACATACTATG------------------ATATTCGAT---AATGCATTTAATTGCACTTTCGAGTACATATCTGATGCC---TTTTCGCTTGATGTTTCAGAAAAGTCAGGT---AATTTTAAACACTTACGAGAGTTTGTGTTTAAAAATAAAGATGGGTTTCTCTATGTTTATAAGGGC------------TATCAACCTATAGATGTA---GTT---------CGTGAT------------CTACCTTCTGGTTTTAACACTTTGAAACCTATTTTTAAGTTGCCTCTTGGTATTAACATTACAAATTTTAGAGCCATTCTTACAGCCTTTTCA------------------------------CCTGCTCAAGAC---------------ATTTGGGGCACGTCAGCTGCAGCCTATTTTGTTGGCTATTTAAAGCCAACTACATTTATGCTCAAGTATGATGAAAATGGTACAATCACAGATGCTGTTGATTGTTCTCAAAATCCACTTGCTGAACTCAAATGCTCTGTTAAGAGCTTTGAGATTGACAAAGGAATTTACCAGACCTCTAATTTCAGGGTTGTTCCCTCAGGAGATGTTGTG---AGATTCCCTAATATTACAAACTTGTGT------CCTTTTGGAGAGGTTTTTAATGCTACTAAATTCCCTTCTGTCTATGCATGGGAGAGAAAAAAAATTTCTAATTGTGTTGCTGATTACTCTGTGCTCTACAAC---TCAACATTTTTTTCAACCTTTAAGTGTTATGGCGTTTCTGCCACTAAGTTGAATGATCTTTGCTTCTCCAATGTCTATGCAGATTCTTTTGTAGTCAAGGGAGATGATGTAAGACAAATAGCGCCAGGACAAACTGGTGTTATTGCTGATTATAATTATAAATTGCCAGATGATTTCATGGGTTGTGTCCTTGCTTGGAATACT---AGGAACATTGATGCTACT---------TCAACTGGT------------------AATTATAATTATAAATATAGGTAT---CTTAGACATGGCAAG---------------------------------------------CTTAGGCCCTTTGAGAGA---------GACATATCTAAT------GTGCCTTTCTCCCCTGATGGCAAA------------------------------CCTTGC------------------------------------------------------------------------------------------------------ACCCCA---CCTGCTCTTAATTGTTAT---------------------------------------------------------------TGGCCATTAAAT------------------GATTATGGTTTTTACACCACTACT------------------------------------GGCATTGGCTAC------CAACCTTACAGAGTTGTAGTACTTTCTTTTGAACTTTTAAATGCA---------------------------------------------------------------------------------------------------------------------------------------------------------------------------------CCGGCCACGGTTTGTGGACCA---------AAATTA---TCCACTGACCTT------ATTAAGAACCAGTGTGTCAATTTTAATTTTAATGGACTCACTGGTACTGGTGTGTTAACTCCT---TCTTCAAAGAGATTTCAACCATTTCAACAATTTGGCCGTGATGTTTCTGATTTCACTGATTCCGTTCGAGATCCTAAAACATCTGAAATATTAGACATTTCACCTTGCTCTTTTGGGGGTGTAAGTGTAATTACACCTGGAACAAATGCT---TCATCTGAAGTTGCTGTTCTATATCAAGATGTTAACTGCACTGATGTTTCTACAGCAATTCATGCAGATCAACTCACACCAGCTTGGCGCATATATTCTACT------GGAAAC------------------AATGTA---TTCCAGACTCAAGCAGGCTGTCTTATAGGAGCTGAGCATGTCGACACTTCTTAT------GAG------TGCGACATTCCTATTGGAGCTGGCATTTGTGCTAGTTAC---------------CAT---ACAGTTTCTTTA---------------------TTACGT------------AGTACTAGCCAAAAATCTATTGTGGCTTAT---------ACTATGTCTTTAGGTGCT------------GATAGTTCAATTGCTTACTCTAATAACACCATTGCTATACCTACTAACTTTTCAATTAGCATTACTACAGAAGTAATGCCTGTTTCTATGGCTAAAACCTCCGTAGATTGTAATATGTACATCTGCGGAGATTCTACTGAATGTGCTAATTTGCTTCTCCAATATGGTAGCTTTTGCACACAACTAAATCGTGCACTCTCAGGTATTGCTGCTGAACAGGATCGCAACACACGTGAAGTGTTCGCTCAAGTCAAACAA---ATGTACAAAACCCCAACT---TTGAAATATTTTGGT---------------GGTTTTAATTTTTCACAAATATTA------------CCTGACCCT---CTAAAG---------------------CCAACTAAGAGGTCTTTTATTGAGGACTTGCTCTTTAATAAGGTGACACTCGCTGATGCTGGCTTCATGAAGCAATATGGCGAATGCCTA------GGTGATATT---------AATGCTAGAGATCTCATTTGTGCGCAGAAGTTCAATGGACTTACAGTGTTGCCACCTCTGCTCACTGATGATATGATTGCTGCCTACACTGCTGCTCTAGTTAGTGGTACTGCCACTGCTGGATGGACATTTGGTGCTGGCGCTGCTCTTCAAATACCTTTTGCTATGCAAATGGCATATAGGTTCAATGGCATTGGAGTTACCCAAAATGTTCTCTATGAGAACCAAAAACAAATCGCCAACCAATTTAACAAGGCGATTAGTCAAATTCAAGAATCACTTACAACAACATCAACTGCATTGGGCAAGCTGCAAGACGTTGTTAACCAGAATGCTCAAGCATTAAACACACTTGTTAAACAACTTAGCTCTAATTTTGGTGCAATTTCAAGTGTGCTAAATGATATCCTTTCGCGACTTGATAAAGTCGAGGCGGAGGTACAAATTGACAGGTTAATTACAGGCAGACTTCAAAGCCTTCAAACCTATGTAACACAACAACTAATCAGGGCTGCTGAAATCAGGGCTTCTGCTAATCTTGCTGCTACTAAAATGTCTGAGTGTGTTCTTGGACAATCAAAAAGAGTTGACTTTTGTGGAAAGGGCTACCACCTTATGTCCTTCCCACAAGCAGCCCCGCATGGTGTTGTCTTCCTACATGTCACGTATGTGCCATCCCAGGAGAGGAACTTCACCACAGCGCCAGCAATTTGTCATGAAGGC---------AAAGCATACTTCCCTCGTGAAGGTGTTTTTGTGTTT------AAT------------------------GGCACTTCTTGGTTTATTACACAGAGGAACTTCTTTTCTCCACAAATAATTACT---ACAGACAATACATTTGTCTCAGGAAATTGTGATGTCGTTATTGGCATCATTAACAACACAGTTTATGATCCTCTGCAA------CCTGAGCTTGACTCATTCAAAGAAGAGCTGGACAAGTACTTCAAAAATCATACATCACCAGATGTTGATCTTGGC---GACATTTCAGGC------ATTAACGCTTCTGTCGTCAACATTCAAAAAGAAATTGACCGCCTCAATGAGGTCGCTAAAAATTTAAATGAATCACTCATTGACCTTCAAGAATTGGGAAAATATGAGCAATATATTAAATGGCCTTGGTATGTTTGGCTCGGCTTCATTGCTGGACTAATTGCCATCGTCATGGTTACAATCTTGCTTTGTTGCATGACTAGTTGT---TGCAGTTGCCTCAAGGGTGCATGCTCTTGTGGTTCTTGC------TGCAAGTTTGATGAGGAT---GACTCTGAGCCAGTTCTC---------AAGGGTGTCAAATTACATTACACA---TAA
>AY291315_HumanSARS_Germany_2003-03-15
ATG------------TTTATTTTC---TTATTATTTCTTACTCTCACTAGT------------GGTAGTGAC------------------------------------------CTTGACCGGTGCACC---------------------------------ACTTTTGATGATGTTCAAGCTCCTAATTACACTCAACAT---------------ACTTCATCTATGAGGGGGGTT---TACTATCCTGATGAAATTTTTAGATCAGACACTCTTTATTTAACTCAGGATTTATTTCTTCCATTTTATTCTAATGTTACAGGGTTTCATACTATTAATCATACG---------------------------------------TTTGGCAACCCTGTCATA------------------------CCTTTTAAGGATGGTATTTATTTTGCTGCC------------------------------------------ACAGAGAAA---TCAAATGTT---------GTC------------CGTGGTTGGGTTTTTGGTTCTACCATGAACAACAAGTCA------------------------------CAGTCGGTGATTATTATT---------------------------------------AACAATTCTACTAATGTTGTTATACGAGCATGT---------------------------------------------------AACTTTGAATTGTGTGACAACCCTTTCTTTGCTGTTTCTAAACCCATG---GGTACACAG---ACACATACTATG------------------ATATTCGAT---AATGCATTTAATTGCACTTTCGAGTACATATCTGATGCC---TTTTCGCTTGATGTTTCAGAAAAGTCAGGT---AATTTTAAACACTTACGAGAGTTTGTGTTTAAAAATAAAGATGGGTTTCTCTATGTTTATAAGGGC------------TATCAACCTATAGATGTA---GTT---------CGTGAT------------CTACCTTCTGGTTTTAACACTTTGAAACCTATTTTTAAGTTGCCTCTTGGTATTAACATTACAAATTTTAGAGCCATTCTTACAGCCTTTTCA------------------------------CCTGCTCAAGAC---------------ATTTGGGGCACGTCAGCTGCAGCCTATTTTGTTGGCTATTTAAAGCCAACTACATTTATGCTCAAGTATGATGAAAATGGTACAATCACAGATGCTGTTGATTGTTCTCAAAATCCACTTGCTGAACTCAAATGCTCTGTTAAGAGCTTTGAGATTGACAAAGGAATTTACCAGACCTCTAATTTCAGGGTTGTTCCCTCAGGAGATGTTGTG---AGATTCCCTAATATTACAAACTTGTGT------CCTTTTGGAGAGGTTTTTAATGCTACTAAATTCCCTTCTGTCTATGCATGGGAGAGAAAAAAAATTTCTAATTGTGTTGCTGATTACTCTGTGCTCTACAAC---TCAACATTTTTTTCAACCTTTAAGTGCTATGGCGTTTCTGCCACTAAGTTGAATGATCTTTGCTTCTCCAATGTCTATGCAGATTCTTTTGTAGTCAAGGGAGATGATGTAAGACAAATAGCGCCAGGACAAACTGGTGTTATTGCTGATTATAATTATAAATTGCCAGATGATTTCATGGGTTGTGTCCTTGCTTGGAATACT---AGGAACATTGATGCTACT---------TCAACTGGT------------------AATTATAATTATAAATATAGGTAT---CTTAGACATGGCAAG---------------------------------------------CTTAGGCCCTTTGAGAGA---------GACATATCTAAT------GTGCCTTTCTCCCCTGATGGCAAA------------------------------CCTTGC------------------------------------------------------------------------------------------------------ACCCCA---CCTGCTCTTAATTGTTAT---------------------------------------------------------------TGGCCATTAAAT------------------GATTATGGTTTTTACACCACTACT------------------------------------GGCATTGGCTAC------CAACCTTACAGAGTTGTAGTACTTTCTTTTGAACTTTTAAATGCA---------------------------------------------------------------------------------------------------------------------------------------------------------------------------------CCGGCCACGGTTTGTGGACCA---------AAATTA---TCCACTGACCTT------ATTAAGAACCAGTGTGTCAATTTTAATTTTAATGGACTCACTGGTACTGGTGTGTTAACTCCT---TCTTCAAAGAGATTTCAACCATTTCAACAATTTGGCCGTGATGTTTCTGATTTCACTGATTCCGTTCGAGATCCTAAAACATCTGAAATATTAGACATTTCACCTTGCTCTTTTGGGGGTGTAAGTGTAATTACACCTGGAACAAATGCT---TCATCTGAAGTTGCTGTTCTATATCAAGATGTTAACTGCACTGATGTTTCTACAGCAATTCATGCAGATCAACTCACACCAGCTTGGCGCATATATTCTACT------GGAAAC------------------AATGTA---TTCCAGACTCAAGCAGGCTGTCTTATAGGAGCTGAGCATGTCGACACTTCTTAT------GAG------TGCGACATTCCTATTGGAGCTGGCATTTGTGCTAGTTAC---------------CAT---ACAGTTTCTTTA---------------------TTACGT------------AGTACTAGCCAAAAATCTATTGTGGCTTAT---------ACTATGTCTTTAGGTGCT------------GATAGTTCAATTGCTTACTCTAATAACACCATTGCTATACCTACTAACTTTTCAATTAGCATTACTACAGAAGTAATGCCTGTTTCTATGGCTAAAACCTCCGTAGATTGTAATATGTACATCTGCGGAGATTCTACTGAATGTGCTAATTTGCTTCTCCAATATGGTAGCTTTTGCACACAACTAAATCGTGCACTCTCAGGTATTGCTGCTGAACAGGATCGCAACACACGTGAAGTGTTCGCTCAAGTCAAACAA---ATGTACAAAACCCCAACT---TTGAAATATTTTGGT---------------GGTTTTAATTTTTCACAAATATTA------------CCTGACCCT---CTAAAG---------------------CCAACTAAGAGGTCTTTTATTGAGGACTTGCTCTTTAATAAGGTGACACTCGCTGATGCTGGCTTCATGAAGCAATATGGCGAATGCCTA------GGTGATATT---------AATGCTAGAGATCTCATTTGTGCGCAGAAGTTCAATGGACTTACAGTGTTGCCACCTCTGCTCACTGATGATATGATTGCTGCCTACACTGCTGCTCTAGTTAGTGGTACTGCCACTGCTGGATGGACATTTGGTGCTGGCGCTGCTCTTCAAATACCTTTTGCTATGCAAATGGCATATAGGTTCAATGGCATTGGAGTTACCCAAAATGTTCTCTATGAGAACCAAAAACAAATCGCCAACCAATTTAACAAGGCGATTAGTCAAATTCAAGAATCACTTACAACAACATCAACTGCATTGGGCAAGCTGCAAGACGTTGTTAACCAGAATGCTCAAGCATTAAACACACTTGTTAAACAACTTAGCTCTAATTTTGGTGCAATTTCAAGTGTGCTAAATGATATCCTTTCGCGACTTGATAAAGTCGAGGCGGAGGTACAAATTGACAGGTTAATTACAGGCAGACTTCAAAGCCTTCAAACCTATGTAACACAACAACTAATCAGGGCTGCTGAAATCAGGGCTTCTGCTAATCTTGCTGCTACTAAAATGTCTGAGTGTGTTCTTGGACAATCAAAAAGAGTTGACTTTTGTGGAAAGGGCTACCACCTTATGTCCTTCCCACAAGCAGCCCCGCATGGTGTTGTCTTCCTACATGTCACGTATGTGCCATCCCAGGAGAGGAACTTCACCACAGCGCCAGCAATTTGTCATGAAGGC---------AAAGCATACTTCCCTCGTGAAGGTGTTTTTGTGTTT------AAT------------------------GGCACTTCTTGGTTTATTACACAGAGGAACTTCTTTTCTCCACAAATAATTACT---ACAGACAATACATTTGTCTCAGGAAATTGTGATGTCGTTATTGGCATCATTAACAACACAGTTTATGATCCTCTGCAA------CCTGAGCTTGACTCATTCAAAGAAGAGCTGGACAAGTACTTCAAAAATCATACATCACCAGATGTTGATTTTGGC---GACATTTCAGGC------ATTAACGCTTCTGTCGTCAACATTCAAAAAGAAATTGACCGCCTCAATGAGGTCGCTAAAAATTTAAATGAATCACTCATTGACCTTCAAGAATTGGGAAAATATGAGCAATATATTAAATGGCCTTGGTATGTTTGGCTCGGCTTCATTGCTGGACTAATTGCCATCGTCATGGTTACAATCTTGCTTTGTTGCATGACTAGTTGT---TGCAGTTGCCTCAAGGGTGCATGCTCTTGTGGTTCTTGC------TGCAAGTTTGATGAGGAT---GACTCTGAGCCAGTTCTC---------AAGGGTGTCAAATTACATTACACA---TAA
>AY613953_SARS_China_2003--
ATG------------TTTATTTTC---TTATTATTTCTTACTCTCACTAGT------------GGTAGTGAC------------------------------------------CTTGACCGGTGCACC---------------------------------ACTTTTGATGATGTTCAAGCTCCTAATTACACTCAACAT---------------ACTTCATCTATGAGGGGGGTT---TACTATCCTGATGAAATTTTTAGATCAGACACTCTTTATTTAACTCAGGATTTATTTCTTCCATTTTATTCTAATGTTACAGGGTTTCATACTATTAATCATACG---------------------------------------TTTGACAACCCTGTCATA------------------------CCTTTTAAGGATGGTATTTATTTTGCTGCC------------------------------------------ACAGAGAAA---TCAAATGTT---------GTC------------CGTGGTTGGGTTTTTGGTTCTACCATGAACAACAAGTCA------------------------------CAGTCGGTGATTATTATT---------------------------------------AACAATTCTACTAATGTTGTTATACGAGCATGT---------------------------------------------------AACTTTGAATTGTGTGACAACCCTTTCTTTGTTGTTTCTAAACCCATG---GGTACACGG---ACACATACTATG------------------ATATTCGAT---AATGCATTTAATTGCACTTTCGAGTACATATCTGATGCC---TTTTCGCTTGATGTTTCAGAAAAGTCAGGT---AATTTTAAACACTTACGGGAGTTTGTGTTTAAAAATAAAGATGGGTTTCTCTATGTTTATAAGGGC------------TATCAACCTATAGATGTA---GTT---------CGTGAT------------CTACCTTCTGGTTTTAACACTTTGAAACCTATTTTTAAGTTGCCTCTTGGTATTAACATTACAAATTTTAGAGCCATTCTTACAGCCTTTTCA------------------------------CCTGCTCAAGAC---------------ACTTGGGGCACGTCAGCTGCAGCCTATTTTGTTGGCTATTTAAAGCCAACTACATTTATGCTCAAGTATGATGAAAATGGTACAATCACAGATGCTGTTGATTGTTCTCAAAATCCACTTGCTGAACTCAAATGCTCTGTTAAGAGCTTTGAGATTGACAAAGGAATTTACCAGACCTCTAATTTCAGGGTTGTTCCCTCAGGAGATGTTGTG---AGATTCCCTAATATTACAAACTTGTGT------CCTTTTGGAGAGGTTTTTAATGCTACTAAATTCCCTTCTGTCTATGCATGGGAGAGGAAAAGAATTTCTAATTGTGTTGCTGATTACTCTGTGCTCTACAAC---TCAACATCTTTTTCAACCCTTAAGTGCTATGGCGTTTCTGCCACTAAGTTGAATGATCTTTGCNNNNNNNNNNNNNNNNNNNNNNNNNNNNNNNNNNNNNNNNNNNNNNNNNNNNNNNNNNNNNNNNNNNNNNNNNNNNNNNNNNNNNNNNNNNNNNNNNNNNNNNNNNNNNNNNNNNNNNNNNNNNNNNNNNNNNNNNNNNNN---NNNNNNNNNNNNNNNNNN---------NNNNNNNNN------------------NNNNNNNNNNNNNNNNNNNNNNNN---NNNNNNNNNNNNNNN---------------------------------------------NNNNNNNNNNNNNNNNNN---------NNNNNNNNNNNN------NNNNNNNNNNNNNNNNNNNNNNNN------------------------------NNNNNN------------------------------------------------------------------------------------------------------NNNNNN---NNNNNNNNNNNNNNNNNN---------------------------------------------------------------NNNNNNNNNNNN------------------NNNNNNNNNNNNNNNNNNNNNNNN------------------------------------NGCATTGGCTAC------CAACCTTACAGAGTTGTAGTACTTTCTTTTGAACTTTTAAATGCA---------------------------------------------------------------------------------------------------------------------------------------------------------------------------------CCGGCCACGGTTTGTGGACCA---------AAATTA---TCCACTGACCTT------ATTAAGAACCAGTGTGTCAATTTTAATTTTAATGGACTCACTGGTACTGGTGTGTTAACTCCT---TCTTCAAAGAGATTTCAACCATTTCAACAATTTGGCCGTGATGTTTCTGATTTCACTGATTCCGTTCGGGATCCTAAAACATCTAAAATATTAGACATTTCACCTTGCTCTTTTGGGGGTGTAAGTGTAATTACACCTGGAACAAATGCT---TCATCTGAAGTTGCTGTTCTATATCAAGATGTTAACTGCACTGATGTTTCTACATTAATTCATGCAGAACAACTCACACCAGCTTGGCGCATATATTCTACT------GGAAAC------------------AATGTA---TTCCAGACTCAAGCAGGCTGTCTTATAGGAGCTGAGCATGTCGACACTTCTTAT------GAG------CGCGACATTCCTATTGGAGCTGGCATTTGTGCTAGTTAC---------------CAT---ACAGTTTCCTTA---------------------TTACGT------------AGTACTAGCCAAAAATCTATTGTGGCTTAT---------ACTATGTCTTTAGGTGCT------------GATAGTTCAATTGCATACTCTAATAACACCATTGCTATACCTACTAACTTTTCAATTAGCATTACTACAGAAGTAATGCCTGTTTCTATGGCTAAAACCTCCGTAGATTGTAATATGTACATCTGCGGAGATTCTACTGAATGTGCTAATTTGCTTCTCCAATATGGTAGCTTTTGCAGACAACTAAATCGTGCACTCTCAGGTATTGCTGCTGAACAGGATCGCAACACACGTGAAGTGTTCGTTCAAGTCAAACAA---ATGTACAAAACCCCAACT---TTGAAAGATTTTGGT---------------GGTTTTAATTTTTCACAAATATTA------------CCTGACCCT---CTAAAG---------------------CCAACTAAGAGGTCTTTTATTGAGGACTTGCTCTTTAATAAGGTGACACTCGCTGATGCTGGCTTCATGAAGCAATATGGCGAATGCCTA------GGTGATATT---------AATGCTAGAGATCTCATTTGTGCGCAGAAGTTCAATGGACTTACAGTGTTGCCACCTCTGCTCACTGATGATATGATTGCTGCCTACACTGCTGCTCTAGTTAGTGGTACTGCCACTGCTGGATGGACATTTGGTGCTGGCGCTGCTCTTCAAATACCTTTTGCTATGCAAATGGCATATAGGTTCAATGGCATTGGAGTTACCCAAAATGTTCTCTATGAGAACCAAAAACAAATCGCCAACCAATTTAACAAGGCGATTAGTCAGATTCAAGAATCACTTACAACAACATCAACTGCATTGGGCAAGCTGCAAGACGTTGTTAACCAGAATGCTCAAGCATTAAACACACTTGTTAAACAACTTAGCTCTAATTTTGGTGCAATTTCAAGTGTGCTAAATGATATCCTTTCGCGACTTGATAAAGTCGAGGCGGAGGTACAAATTGACAGGTTAATTACAGGCAGACTTCAAAGCCTTCAAACCTATGTAACACAACAACTAATCAGGGCTGCTGAAATCAGGGCTTCTGCTAATCTTGCTGCTACTAAAATGTCTGAGTGTGTTCTTGGACAATCAAAAAGAGTTGACTTTTGCGGAAAGGGCTACCACTTTATGTCCTTCCCACAAGCAGCCCCGCATGGTGTTGTCTTCCTACATGTCACGTATGTGCCATCCCAGGAGAGGAACTTCACCACAGCGCCAGCAATTTGTCATGAAGGC---------AAAGCATACTTCCCTCGTGAAGGTGTTTTTGTGTTT------AAT------------------------GGCACTTCTTGGTTTATTACACAGAGGAACTTCTTTTCTCCACAAATAATTACT---ACAGACAATACATTTGTCTCAGGAAATTGTGATGTCGTTATTGGCATCATTAACAACACAGTTTATGATCCTCTGCAA------CCTGAGCTTGACTCATTCAAAGAAGAGCTGGACAAGTACTTCAAAAATCATACATCACCAGATGTTGATCTTGGC---GACATTTCAGGC------ATTAACGCTTCTGTCGTCAACATTCAAGAAGAAATTGACCGCCTCAATGAGGTCGCTAAAAATTTAAATGAATCACTCATCGACCTTCAAGAATTGGGAAAATATGAGCAATATATTAAATGGCCTTGGTATGTTTGGCTCGGCTTCATTGCTGGACTAATTGCCATCGTCATGGTTACAATCTTGCTTTGTTGCATGACTAGTTGT---TGCAGTTGCCTCAAGGGTGCATGCTCTTGTGGTTCTTGC------TGCAAGTTTGATGAGGAT---GACTCTGAGCCAGTTCTC---------AAGGGTGTCAAATTACATTACACA---TAA
>AY654624_Porcine_China_LateSpring2003
ATG------------TTTATTTTC---TTATTATTTCTTACTCTCACTAGT------------GGTAGTGAC------------------------------------------CTTGACCGGTGCACC---------------------------------ACTTTTGATGATGTTCAAGCTCCTAATTACACTCAACAT---------------ACTTCATCTATGAGGGGGGTT---TACTATCCTGATGAAATTTTTAGATCAGACACTCTTTATTTAACTCAGGATTTATTTCTTCCATTTTATTCTAATGTTACAGGGTTTCATACTATTAATCATACG---------------------------------------TTTGGCAACCCTGTCATA------------------------CCTTTTAAGGATGGTATTTATTTTGCTGCC------------------------------------------ACAGAGAAA---TCAAATGTT---------GTC------------CGTGGTTGGGTTTTTGGTTCTACCATGAACAACAAGTCA------------------------------CAGTCGGTGATTATTATT---------------------------------------AACAATTCTACTAATGTTGTTATACGAGCATGT---------------------------------------------------AACTTTGAATTGTGTGACAACCCTTTCTTTGCTGTTTCTAAACCCATG---GGTACACAG---ACACATACTATG------------------ATATTCGAT---AATGCATTTAATTGCACTTTCGAGTACATATCTGATGCC---TTTTCGCTTGATGTTTCAGAAAAGTCAGGT---AATTTTAAACACTTACGAGAGTTTGTGTTTAAAAATAAAGATGGGTTTCTCTATGTTTATAAGGGC------------TATCAACCTATAGATGTA---GTT---------CGTGAT------------CTACCTTCTGGTTTTAACACTTTGAAACCTATTTTTAAGTTGCCTCTTGGTATTAACATTACAAATTTTAGAGCCATTCTTACAGCCTTTTCA------------------------------CCTGCTCAAGAC---------------ACTTGGGGCACGTCAGCTGCAGCCTATTTTGTTGGCTATTTAAAGCCAACTACATTTATGCTCAAGTATGATGAAAATGGTACAATCACAGATGCTGTTGATTGTTCTCAAAATCCACTTGCTGAACTCAAATGCTCTGTTAAGAGCTTTGAGATTGACAAAGGAATTTACCAGACCTCTAATTTCAGGGTTGTTCCCTCAGGAGATGTTGTG---AGATTCCCTAATATTACAAACTTGTGT------CCTTTTGGAGAGGTTTTTAATGCTACTAAATTCCCTTCTGTCTATGCATGGGAGAGAAAAAAAATTTCTAATTGTGTTGCTGATTACTCTGTGCTCTACAAC---TCAACATTTTTTTCAACCTTTAAGTGCTATGGCGTTTCTGCCACTAAGTTGAATGATCTTTGCTTCTCCAATGTCTATGCAGATTCTTTTGTAGTCAAGGGAGATGATGTAAGACAAATAGCGCCAGGACAAACTGGTGTTATTGCTGATTATAATTATAAATTGCCAGATGATTTCATGGGTTGTGTCCTTGCTTGGAATACT---AGGAACATTGATGCTACT---------TCAACTGGT------------------AATTATAATTATAAATATAGGTAT---CTTAGACATGGCAAG---------------------------------------------CTTAGGCCCTTTGAGAGA---------GACATATCTAAT------GTGCCTTTCTCCCCTGATGGCAAA------------------------------CCTTGC------------------------------------------------------------------------------------------------------ACCCCA---CCTGCTCTTAATTGTTAT---------------------------------------------------------------TGGCCATTAAAT------------------GATTATGGTTTTTACACCACTACT------------------------------------GGCATTGGCTAC------CAACCTTACAGAGTTGTAGTACTTTCTTTTGAACTTTTAAATGCA---------------------------------------------------------------------------------------------------------------------------------------------------------------------------------CCGGCCACGGTTTGTGGACCA---------AAATTA---TCCACTGACCTT------ATTAAGAACCAGTGTGTCAATTTTAATTTTAATGGACTCACTGGTACTGGTGTGTTAACTCCT---TCTTCAAAGAGATTTCAACCATTTCAACAATTTGGCCGTGATGTTTCTGATTTCACTGATTCCGTTCGAGATCCTAAAACATCTGAAATATTAGACATTTCACCTTGCTCTTTTGGGGGTGTAAGTGTAATTACACCTGGAACAAATGCT---TCATCTGAAGTTGCTGTTCTATATCAAGATGTTAACTGCACTGATGTTTCTACAGCAATTCATGCAGATCAACTCACACCAGCTTGGCGCATATATTCTACT------GGAAAC------------------AATGTA---TTCCAGACTCAAGCAGGCTGTCTTATAGGAGCTGAGCATGTCGACACTTCTTAT------GAG------TGCGACATTCCTATTGGAGCTGGCATTTGTGCTAGTTAC---------------CAT---ACAGTTTCTTTA---------------------TTACGT------------AATACTAGCCAAAAATCTATTGTGGCTTAT---------ACTATGTCTTTAGGTGCT------------GATAGTTCAATTGCTTACTCTAATAACACCATTGCTATACCTACTAACTTTTCAATTAGCATTACTACAGAAGTAATGCCTGTTTCTATGGCTAAAACCTCCGTAGATTGTAATATGTACATCTGCGGAGATTCTACTGAATGTGCTAATTTGCTTCTCCAATATGGTAGCTTTTGCACACAACTAAATCGTGCACTCTCAGGTATTGCTGCTGAACAGGATCGCAACACACGTGAAGTGTTCGCTCAAGTCAAACAA---ATGTACAAAACCCCAACT---TTGAAATATTTTGGT---------------GGTTTTAATTTTTCACAAATATTA------------CCTGACCCT---CTAAAG---------------------CCAACTAAGAGGTCTTTTATTGAGGACTTGCTCTTTAATAAGGTGACACTCGCTGATGCTGGCTTCATGAAGCAATATGGCGAATGCCTA------GGTGATATT---------AATGCTAGAGATCTCATTTGTGCGCAGAAGTTCAATGGACTTACAGTGTTGCCACCTCTGCTCACTGATGATATGATTGCTGCCTACACTGCTGCTCTAGTTAGTGGTACTGCCACTGCTGGATGGACATTTGGTGCTGGCGCTGCTCTTCAAATACCTTTTGCTATGCAAATGGCATATAGGTTCAATGGCATTGGAGTTACCCAAAATGTTCTCTATGAGAACCAAAAACAAATCGCCAACCAATTTAACAAGGCGATTAGTCAAATTCAAGAATCACTTACAACAACATCAACTGCATTGGGCAAGCTGCAAGACGTTGTTAACCAGAATGCTCAAGCATTAAACACACTTGTTAAACAACTTAGCTCTAATTTTGGTGCAATTTCAAGTGTGCTAAATGATATCCTTTCGCGACTTGATAAAGTCGAGGCGGAGGTACAAATTGACAGGTTAATTACAGGCAGACTTCAAAGCCTTCAAACCTATGTAACACAACAACTAATCAGGGCTGCTGAAATCAGGGCTTCTGCTAATCTTGCTGCTACTAAAATGTCTGAGTGTGTTCTTGGACAATCAAAAAGAGTTGACTTTTGTGGAAAGGGCTACCACCTTATGTCCTTCCCACAAGCAGCCCCGCATGGTGTTGTCTTCCTACATGTCACGTATGTGCCATCCCAGGAGAGGAACTTCACCACAGCGCCAGCAATTTGTCATGAAGGC---------AAAGCATACTTCCCTCGTGAAGGTGTTTTTGTGTTT------AAT------------------------GGCACTTCTTGGTTTATTACACAGAGGAACTTCTTTTCTCCACAAATAATTACT---ACAGACAATACATTTGTCTCAGGAAAATGTGATGTCGTTATTGGCATCATTAACAACACAGTTTATGATCCTCTGCAA------CCTGAGCTTGACTCATTCAAAGAAGAGCTGGACAAGTACTTCAAAAATCATACATCACCAGATGTTGATCTTGGC---GACATTTCAGGC------ATTAACGCTTCTGTCGTCAACATTCAAAAAGAAATTGACCGCCTCAATGAGGTCGCTAAAAATTTAAATGAATCACTCATTGACCTTCAAGAATTGGGAAAATATGAGCAATATATTAAATGGCCTTGGTATGTTTGGCTCGGCTTCATTGCTGGACTAATTGCCATCGTCATGGTTACAATCTTGCTTTGTTGCATGACTAGTTGT---TGCAGTTGCCTCAAGGGTGCATGCTCTTGTGGTTCTTGC------TGCAAGTTTGATGAGGAT---GACTCTGAGCCAGTTCTC---------AAGGGTGTCAAATTACATTACACA---TAA
>AY687355_Civet_China_2004-01-
ATG------------TTTATTTTC---TTATTATTTCTTACTCTCACTAGT------------GGTAGTGAC------------------------------------------CTTGACCGGTGCACC---------------------------------ACTTTTGATGATGTTCAAGCTCCTAATTACACTCAACAT---------------ACTTCATCTATGAGGGGGGTT---TACTATCCTGATGAAATTTTTAGATCAGACACTCTTTATTTAACTCAGGATTTATTTCTTCCATTTTATTCTAATGTTACAGGGTTTCATACTATTAATCATACG---------------------------------------TTTGACAACCCTGTCATA------------------------CCTTTTAAGGATGGTATTTATTTTGCTGCC------------------------------------------ACAGAGAAA---TCAAATGTT---------GTC------------CGTGGTTGGGTTTTTGGTTCTACCATGAACAACAAGTCA------------------------------CAGTCGGTGATTATTATT---------------------------------------AACAATTCTACTAATGTTGTTATACGAGCATGT---------------------------------------------------AACTTTGAATTGTGTGACAACCCTTTCTTTGTTGTTTCTAAACCCATG---GGTACACGG---ACACATACTATG------------------ATATTCGAT---AATGCATTTAATTGCACTTTCGAGTACATATCTGATGCC---TTTTCGCTTGATGTTTCAGAAAAGTCAGGT---AATTTTAAACACTTACGAGAGTTTGTGTTTAAAAATAAAGATGGGTTTCTCTATGTTTATAAGGGC------------TATCAACCTATAGATGTA---GTT---------CGTGAT------------CTACCTTCTGGTTTTAACACTTTGAAACCTATTTTTAAGTTGCCTCTTGGTATTAACATTACAAATTTTAGAGCCATTCTTACAGCCTTTTCA------------------------------CCTGCTCAAGAC---------------ACTTGGGGCACGTCAGCTGCAGCCTATTTTGTTGGCTATTTAAAGCCAACTACATTTATGCTCAAGTATGATGAAAATGGTACAATCACAGATGCTGTTGATTGTTCTCAAAATCCACTTGCTGAACTCAAATGCTCTGTTAAGAGCTTTGAGATTGACAAAGGAATTTACCAGACCTCTAATTTCAGGGTTGTTCCCTCAGGAGATGTTGTG---AGATTCCCTAATATTACAAACTTGTGT------CCTTTTGGAGAGGTTTTTAATGCTACTAAATTCCCTTCTGTCTATGCATGGGAGAGGAAAAGAATTTCTAATTGTGTTGCTGATTACTCTGTGCTCTACAAC---TCAACATCTTTTTCAACCTTTAAGTGCTATGGCGTTTCTGCCACTAAGTTGAATGATCTTTGCTTCTCCAATGTCTATGCAGATTCTTTTGTAGTCAAGGGAGATGATGTAAGACAAATAGCGCCAGGACAAACTGGTGTTATTGCTGATTATAATTATAAATTGCCAGATGATTTCATGGGTTGTGTCCTTGCTTGGAATACT---AGGAACATTGATGCTACT---------TCAACTGGT------------------AATTATAATTATAAATATAGGTAT---CTTAGACATGGCAAG---------------------------------------------CTTAGGCCCTTTGAGAGA---------GACATATCTAAT------GTGCCTTTCTCTCCTGATGGCAAA------------------------------CCTTGC------------------------------------------------------------------------------------------------------ACCCCA---CCTGCTCCTAATTGTTAT---------------------------------------------------------------TGGCCATTAAGA------------------GGTTATGGTTTTTACACCACTAGT------------------------------------GGCATTGGCTAC------CAACCTTACAGAGTTGTAGTACTTTCTTTTGAACTTTTAAATGCA---------------------------------------------------------------------------------------------------------------------------------------------------------------------------------CCGGCCACGGTTTGTGGACCA---------AAATTA---TCCACTGACCTT------ATTAAGAACCAGTGTGTCAATTTTAATTTTAATGGACTCACTGGTACTGGTGTGTTAACTCCT---TCTTCAAAGAGATTTCAACCATTTCAACAATTTGGCCGTGATGTTTCTGATTTCACTGATTCCGTTCGAGATCCTAAAACATCTGAAATATTAGACATTTCACCTTGCTCTTTTGGGGGTGTAAGTGTAATTACACCTGGAACAAATGCT---TCATCTGAAGTTGCTGTTCTATATCAAGATGTTAACTGCACTGATGTTTCTACATTAATTCATGCAGAACAACTCACACCAGCTTGGCGCATATATTCTACT------GGAAAC------------------AATGTA---TTCCAGACTCAAGCAGGCTGTCTTATAGGAGCTGAGCATGTCGACACTTCTTAT------GAG------TGCGACATTCCTATTGGAGCTGGCATTTGTGCTAGTTAC---------------CAT---ACAGTTTCTTCA---------------------TTACGT------------AGTACTAGCCAAAAATCTATTGTGGCTTAT---------ACTATGTCTTTAGGTGCT------------GATAGTTCAATTGCTTACTCTAATAACACCATTGCTATACCTACTAACTTTTCAATTAGCATTACTACAGAAGTAATGCCTGTTTCTATGGCTAAAACCTCCGTAGATTGTAATATGTACATCTGCGGAGATTCTACTGAATGTGCTAATTTGCTTCTCCAATATGGTAGCTTTTGCAGACAACTAAATCGTGCACTCTCAGGTATTGCTGCTGAACAGGATCGCAACACACGTGAAGTGTTCGTTCAAGTCAAACAA---ATGTACAAAACCCCAACT---TTGAAAGATTTTGGT---------------GGTTTTAATTTTTCACAAATATTA------------CCTGACCCT---CTAAAG---------------------CCAACTAAGAGGTCTTTTATTGAGGACTTGCTCTTTAATAAGGTGACACTCGCTGATGCTGGCTTCATGAAGCAATATGGCGAATGCCTA------GGTGATATT---------AATGCTAGAGATCTCATTTGTGCGCAGAAGTTCAATGGACTTACAGTGTTGCCACCTCTGCTCACTGATGATATGATTGCTGCCTACACTGCTGCTCTAGTTAGTGGTACTGCCACTGCTGGATGGACATTTGGTGCTGGCGCTGCTCTTCAAATACCTTTTGCTATGCAAATGGCATATAGGTTCAATGGCATTGGAGTTACCCAAAATGTTCTCTATGATAACCAAAAACAAATCGCCAACCAATTTAACAAGGCGATTAGTCAAATTCAAGAATCACTTACAACAACATCAACTGCATTGGGCAAGCTGCAAGACGTTGTTAACCAGAATGCTCAAGCATTAAACACACTTGTTAAACAACTTAGCTCTAATTTTGGTGCAATTTCAAGTGTGCTAAATGATATCCTTTCGCGACTTGATAAAGTCGAGGCGGAGGTACAAATTGACAGGTTAATTACAGGCAGACTTCAAAGCCTTCAAACCTATGTAACACAACAACTAATCAGGGCTGCTGAAATCAGGGCTTCTGCTAATCTTGCTGCTACTAAAATGTCTGAGTGTGTTCTTGGACAATCAAAAAGAGTTGACTTTTGCGGAAAGGGCTACCACCTTATGTCCTTCCCACAAGCAGCCCCGCATGGTGTTGTCTTCCTACATGTCACGTATGTGCCATCCCAGGAGAGGAACTTCACCACAGCGCCAGCAATTTGTCATGAAGGC---------AAAGCATACTTCCCTCGTGAAGGTGTTTTTGTGTTT------AAT------------------------GGCACTTCTTGGTTTATTACACAGAGGAACTTCTTTTCTCCACAAATAATTACT---ACAGACAATACATTTGTCTCAGGAAATTGTGATGTCGTTATTGGCATCATTAACAACACAGTTTATGATCCTCTGCAA------CCTGAGCTTGACTCATTCAAAGAAGAGCTGGACAAGTACTTCAAAAATCATACATCACCAGATGTTGATCTTGGC---GACATTTCAGGC------ATTAACGCTTCTGTCGTCAACATTCAAGAAGAAATTGACCGCCTCAATGAGGTCGCTAAAAATTTAAATGAATCACTCATCGACCTTCAAGAATTGGGAAAATATGAGCAATATATTAAATGGCCTTGGTATGTTTGGCTCGGCTTCATTGCTGGACTAATTGCCATCGTCATGGTTACAATCTTGCTTTGTTGCATGACTAGTTGT---TGCAGTTGCCTCAAGGGTGCATGCTCTTGTGGTTCTTGC------TGCAAGTTTGATGAGGAT---GACTCTGAGCCAGTTCTC---------AAGGGTGTCAAATTACATTACACA---TAA
>AY687359_Civet_China_2004-01-
ATG------------TTTATTTTC---TTATTATTTCTTACTCTCACTAGT------------GGTAGTGAC------------------------------------------CTTGACCGGTGCACC---------------------------------ACTTTTGATGATGTTCAAGCTCCTAATTACACTCAACAT---------------ACTTCATCTATGAGGGGGGTT---TACTATCCTGATGAAATTTTTAGATCAGACACTCTTTATTTAACTCAGGATTTATTTCTTCCATTTTATTCTAATGTTACAGGGTTTCATACTATTAATCATACG---------------------------------------TTTGACAACCCTGTCATA------------------------CCTTTTAAGGATGGTATTTATTTTGCTGCC------------------------------------------ACAGAGAAA---TCAAATGTT---------GTC------------CGTGGTTGGGTTTTTGGTTCTACCATGAACAACAAGTCA------------------------------CAGTCGGTGATTATTATT---------------------------------------AACAATTCTACTAATGTTGTTATACGAGCATGT---------------------------------------------------AACTTTGAATTGTGTGACAACCCTTTCTTTGTTGTTTCTAAACCCATG---GGTACACGG---ACACATACTATG------------------ATATTCGAT---AATGCATTTAATTGCACTTTCGAGTACATATCTGATGCC---TTTTCGCTTGATGTTTCAGAAAAGTCAGGT---AATTTTAAACACTTACGAGAGTTTGTGTTTAAAAATAAAGATGGGTTTCTCTATGTTTATAAGGGC------------TATCAACCTATAGATGTA---GTT---------CGTGAT------------CTACCTTCTGGTTTTAACACTTTGAAACCTATTTTTAAGTTGCCTCTTGGTATTAACATTACAAATTTTAGAGCCATTCTTACAGCCTTTTCA------------------------------CCTGCTCAAGAC---------------ACTTGGGGCACGTCAGCTGCAGCCTATTTTGTTGGCTATTTAAAGCCAACTACATTTATGCTCAAGTATGATGAAAATGGTACAATCACAGATGCTGTTGATTGTTCTCAAAATCCACTTGCTGAACTCAAATGCTCTGTTAAGAGCTTTGAGATTGACAAAGGAATTTACCAGACCTCTAATTTCAGGGTTGTTCCCTCAGGAGATGTTGTG---AGATTCCCTAATATTACAAACTTGTGT------CCTTTTGGAGAGGTTTTTAATGCTACTAAATTCCCTTCTGTCTATGCATGGGAGAGGAAAAGAATTTCTAATTGTGTTGCTGATTACTCTGTGCTCTACAAC---TCAACATCTTTTTCAACCTTTAAGTGCTATGGCGTTTCTGCCACTAAGTTGAATGATCTTTGCTTCTCCAATGTCTATGCAGATTCTTTTGTAGTCAAGGGAGATGATGTAAGACAAATAGCGCCAGGACAAACTGGTGTTATTGCTGATTATAATTATAAATTGCCAGATGATTTCATGGGTTGTGTCCTTGCTTGGAATACT---AGGAACATTGATGCTACT---------TCAACTGGT------------------AATTATAATTATAAATATAGGTAT---CTTAGACATGGCAAG---------------------------------------------CTTAGGCCCTTTGAGAGA---------GACATATCTAAT------GTGCCTTTCTCTCCTGATGGCAAA------------------------------CCTTGC------------------------------------------------------------------------------------------------------ACCCCA---CCTGCTCCTAATTGTTAT---------------------------------------------------------------TGGCCATTAAAT------------------GGTTATGGTTTTTACACCACTAGT------------------------------------GGCATTGGCTAC------CAACCTTACAGAGTTGTAGTACTTTCTTTTGAACTTTTAAATGCA---------------------------------------------------------------------------------------------------------------------------------------------------------------------------------CCGGCCACGGTTTGTGGACCA---------AAATTA---TCCACTGACCTT------ATTAAGAACCAGTGTGTCAATTTTAATTTTAATGGACTCACTGGTACTGGTGTGTTAACTCCT---TCTTCAAAGAGATTTCAACCATTTCAACAATTTGGCCGTGATGTTTCTGATTTCACTGATTCCGTTCGAGATCCTAAAACATCTGAAATATTAGACATTTCACCTTGCTCTTTTGGGGGTGTAAGTGTAATTACACCTGGAACAAATGCT---TCATCTGAAGTTGCTGTTCTATATCAAGATGTTAACTGCACTGATGTTTCTACATTAATTCATGCAGAACAACTCACACCAGCTTGGCGCATATATTCTACT------GGAAAC------------------AATGTA---TTCCAGACTCAAGCAGGCTGTCTTATAGGAGCTGAGCATGTCGACACTTCTTAT------GAG------TGCGACATTCCTATTGGAGCTGGCATTTGTGCTAGTTAC---------------CAT---ACAGTTTCTTCA---------------------TTACGT------------AGTACTAGCCAAAAATCTATTGTGGCTTAT---------ACTATGTCTTTAGGTGCT------------GATAGTTCAATTGCTTACTCTAATAACACCATTGCTATACCTACTAACTTTTCAATTAGCATTACTACAGAAGTAATGCCTGTTTCTATGGCTAAAACCTCCGTAGATTGTAATATGTACATCTGCGGAGATTCTACTGAATGTGCTAATTTGCTTCTCCAATATGGTAGCTTTTGCAGACAACTAAATCGTGCACTCTCAGGTATTGCTGCTGAACAGGATCGCAACACACGTGAAGTGTTCGTTCAAGTCAAACAA---ATGTACAAAACCCCAACT---TTGAAAGATTTTGGT---------------GGTTTTAATTTTTCACAAATATTA------------CCTGACCCT---CTAAAG---------------------CCAACTAAGAGGTCTTTTATTGAGGACTTGCTCTTTAATAAGGTGACACTCGCTGATGCTGGCTTCATGAAGCAATATGGCGAATGCCTA------GGTGATATT---------AATGCTAGAGATCTCATTTGTGCGCAGAAGTTCAATGCACTTACAGTGTTGACACCTCTGCTCACTGATGATATGATTGCTGCCTACACTGCTGCTCTAGTTAGTGGTACTGCCACTGCTGGATGGACATTTGGTGCTGGCGCTGCTCTTCAAATACCTTTTGCTATGCAAATGGCATATAGGTTCAATGGCATTGGAGTTACCCAAAATGTTCTCTATGAGAACCAAAAACAAATCGCCAACCAATTTAACAAGGCGATTAGTCAAATTCAAGAATCACTTACAACAACATCAACTGCATTGGGCAAGCTGCAAGACGTTGTTAACCAGAATGCTCAAGCATTAAACACACTTGTTAAACAACTTAGCTCTAATTTTGGTGCAATTTCAAGTGTGCTAAATGATATCCTTTCTCGACTTGATAAAGTCGAGGCGGAGGTACAAATTGACAGGTTAATTACAGGCAGACTTCAAAGCCTTCAAACCTATGTAACACAACAACTAATCAGGGCTGCTGAAATCAGGGCTTCTGCTAATCTTGCTGCTACTAAAATGTCTGAGTGTGTTCTTGGACAATCAAAAAGAGTTGACTTTTGCGGAAAGGGCTACCACCTTATGTCCTTCCCACAAGCAGCCCCGCATGGTGTTGTCTTCCTACATGTCACGTATGTGCCATCCCAGGAGAGGAACTTCACCACAGCGCCAGCAATTTGTCATGAAGGC---------AAAGCATACTTCCCTCGTGAAGGTGTTTTTGTGTTT------AAT------------------------GGCACTTCTTGGTTTATTACACAGAGGAACTTCTTTTCTCCACAAATAATTACT---ACAGACAATACATTTGTCTCAGGAAATTGTGATGTCGTTATTGGCATCATTAACAACACAGTTTATGATCCTCTGCAA------CCTGAGCTTGACTCATTCAAAGAAGAGCTGGACAAGTACTTCAAAAATCATACATCACCAGATGTTGATCTTGGC---GACATTTCAGGC------ATTAACGCTTCTGTCGTCAACATTCAAGAAGAAATTGACCGCCTCAATGAGGTCGCTAAAAATTTAAATGAATCACTCATCGACCTTCAAGAATTGGGAAAATATGAGCAATATATTAAATGGCCTTGGTATGTTTGGCTCGGCTTCATTGCTGGACTAATTGCCATCGTCATGGTTACAATCTTGCTTTGTTGCATGACTAGTTGT---TGCAGTTGCCTCAAGGGTGCATGCTCTTGTGGTTCTTGC------TGCAAGTTTGATGAGGAT---GACTCTGAGCCAGTTCTC---------AAGGGTGTCAAATTACATTACACA---TAA
>AY687365_Civet_China_2004-01-
ATG------------TTTATTTTC---TTATTATTTCTTACTCTCACTAGT------------GGTAGTGAC------------------------------------------CTTGACCGGTGCACC---------------------------------ACTTTTGATGATGTTCAAGCTCCTAATTACACTCAACAT---------------ACTTCATCTATGAGGGGGGTT---TACTATCCTGATGAAATTTTTAGATCAGACACTCTTTATTTAACTCAGGATTTATTTCTTCCATTTTATTCTAATGTTACAGGGTTTCATACTATTAATCATACG---------------------------------------TTTGACAACCCTGTCATA------------------------CCTTTTAAGGATGGTATTTATTTTGCTGCC------------------------------------------ACAGAGAAA---TCAAATGTT---------GTC------------CGTGGTTGGGTTTTTGGTTCTACCATGAACAACAAGTCA------------------------------CAGTCGGTGATTATTATT---------------------------------------AACAATTCTACTAATGTTGTTATACGAGCATGT---------------------------------------------------AACTTTGAATTGTGTGACAACCCTTTCTTTGTTGTTTCTAAACCCATG---GGTACACAG---ACACATACTATG------------------ATATTCGAT---AATGCATTTAATTGCACTTTCGAGTACATATCTGATGCC---TTTTCGCTTGATGTTTCAGAAAAGTCAGGT---AATTTTAAACACTTACGAGAGTTTGTGTTTAAAAATAAAGATGGGTTTCTCTATGTTTATAAGGGC------------TATCAACCTATAGATGTA---GTT---------CGTGAT------------CTACCTTCTGGTTTTAACACTTTGAAACCTATTTTTAAGTTGCCTCTTGGTATTAACATTACAAATTTTAGAGCCATTCTTACAGCCTTTTCA------------------------------CCTGCTCAAGAC---------------ACTTGGGGCACGTCAGCTGCAGCCTATTTTGTTGGCTATTTAAAGCCAACTACATTTATGCTCAAGTATGATGAAAATGGTACAATCACAGATGCTGTTGATTGTTCTCAAAATCCACTTGCTGAACTCAAATGCTCTGTTAAGAGCTTTGAGATTGACAAAGGAATTTACCAGACCTCTAATTTCAGGGTTGTTCCCTCAGGAGATGTTGTG---AGATTCCCTAATATTACAAACTTGTGT------CCTTTTGGAGAGGTTTTTAATGCTACTAAATTCCCTTCTGTCTATGCATGGGAGAGGAAAAGAATTTCTAATTGTGTTGCTGATTACTCTGTGCTCTACAAC---TCAACATCTTTTTCAACCTTTAAGTGCTATGGCGTTTCTGCCACTAAGTTGAATGATCTTTGCTTCTCCAATGTCTATGCAGATTCTTTTGTAGTCAAGGGAGATGATGTAAGACAAATAGCGCCAGGACAAACTGGTGTTATTGCTGATTATAATTATAAATTGCCAGATGATTTCATGGGTTGTGTCCTTGCTTGGAATACT---AGGAACATTGATGCTACT---------TCAACTGGT------------------AATTATAATTATAAATTTAGGTAT---CTTAGACATGGCAAG---------------------------------------------CTTAGGCCCTTTGAGAGA---------GACATATCTAAT------GTGCCTTTCTCTCCTGATGGCAAA------------------------------CCTTGC------------------------------------------------------------------------------------------------------ACCCCA---CCTGCTCCTAATTGTTAT---------------------------------------------------------------TGGCCATTAAGA------------------GGTTATGGTTTTTACACCACTAGT------------------------------------GGCATTGGCTAC------CAACCTTACAGAGTTGTAGTACTTTCTTTTGAACTTTTAAATGCA---------------------------------------------------------------------------------------------------------------------------------------------------------------------------------CCGGCCACGGTTTGTGGACCA---------AAATTA---TCCACTGACCTT------ATTAAGAACCAGTGTGTCAATTTTAATTTTAATGGACTCACTGGTACTGGTGTGTTAACTCCT---TCTTCAAAGAGATTTCAACCATTTCAACAATTTGGCCGTGATGTTTCTGATTTCACTGATTCCGTTCGAGATCCTAAAACATCTGAAATATTAGACATTTCACCTTGCTCTTTTGGGGGTGTAAGTGTAATTACACCTGGAACAAATGCT---TCATCTGAAGTTGCTGTTCTATATCAAGATGTTAACTGCACTGATGTTTCTACATTAATTCATGCAGAACAACTCACACCAGCTTGGCGCATATATTCTACT------GGAAAC------------------AATGTA---TTCCAGACTCAAGCAGGCTGTCTTATAGGAGCTGAGCATGTCGACACTTCTTAT------GAG------TGCGACATTCCTATTGGAGCTGGCATTTGTGCTAGTTAC---------------CAT---ACAGTTTCTTCA---------------------TTACGT------------AGTACTAGCCAAAAATCTATTGTGGCTTAT---------ACTATGTCTTTAGGTGCT------------GATAGTTCAATTGCTTACTCTAATAACACCATTGCTATACCTACTAACTTTTCAATTAGCATTACTACAGAAGTAATGCCTGTTTCTATGGCTAAAACCTCCGTAGATTGTAATATGTACATCTGCGGAGATTCTACTGAATGTGCTAATTTGCTTCTCCAATATGGTAGCTTTTGCAGACAACTAAATCGTGCACTCTCAGGTATTGCTGCTGAACAGGATCGCAACACACGTGAAGTGTTCGTTCAAGTCAAACAA---ATGTACAAAACCCCAACT---TTGAAAGATTTTGGT---------------GGTTTTAATTTTTCACAAATATTA------------CCTGACCCT---CTAAAG---------------------CCAACTAAGAGGTCTTTTATTGAGGACTTGCTCTTTAATAAGGTGACACTCGCTGATGCTGGCTTCATGAAGCAATATGGCGAATGCCTA------GGTGATATT---------AATGCTAGAGATCTCATTTGTGCGCAGAAGTTCAATGGACTTACAGTGTTGCCACCTCTGCTCACTGATGATATGATTGCTGCCTACACTGCTGCTCTAGTTAGTGGTACTGCCACTGCTGGATGGACATTTGGTGCTGGCGCTGCTCTTCAAATACCTTTTGCTATGCAAATGGCATATAGGTTCAATGGCATTGGAGTTACCCAAAATGTTCTCTATGAGAACCAAAAACAAATCGCCAACCAATTTAACAAGGCGATTAGTCAAATTCAAGAATCACTTACAACAACATCAACTGCATTGGGCAAGCTGCAAGACGTTGTTAACCAGAATGCTCAAGCATTAAACACACTTGTTAAACAACTTAGCTCTAATTTTGGTGCAATTTCAAGTGTGCTAAATGATATCCTTTCGCGACTTGATAAAGTCGAGGCGGAGGTACAAATTGACAGGTTAATTACAGGCAGACTTCAAAGCCTTCAAACCTATGTAACACAACAACTAATCAGGGCTGCTGAAATCAGGGCTTCTGCTAATCTTGCTGCTACTAAAATGTCTGAGTGTGTTCTTGGACAATCAAAAAGAGTTGACTTTTGCGGAAAGGGCTACCACCTTATGTCCTTCCCACAAGCAGCCCCGCATGGTGTTGTCTTCCTACATGTCACGTATGTGCCATCCCAGGAGAGGAACTTCACCACAGCGCCAGCAATTTGTCATGAAGGC---------AAAGCATACTTCCCTCGTGAAGGTGTTTTTGTGTTT------AAT------------------------GGCACTTCTTGGTTTATTACACAGAGGAACTTCTTTTCTCCACAAATAATTACT---ACAGACAATACATTTGTCTCAGGAAATTGTGATGTCGTTATTGGCATCATTAACAACACAGTTTATGATCCTCTGCAA------CCTGAGCTTGACTCATTCAAAGAAGAGCTGGACAAGTACTTCAAAAATCATACATCACCAGATGTTGATCTTGGC---GACATTTCAGGC------ATTAACGCTTCTGTCGTCAACATTCAAGAAGAAATTGACCGCCTCAATGAGGTCGCTAAAAATTTAAATGAATCACTCATCGACCTTCAAGAATTGGGAAAATATGAGCAATATATTAAATGGCCTTGGTATGTTTGGCTCGGCTTCATTGCTGGACTAATTGCCATCGTCATGGTTACAATCTTGCTTTGTTGCATGACTAGTTGT---TGCAGTTGCCTCAAGGGTGCATGCTCTTGTGGTTCTTGC------TGCAAGTTTGATGAGGAT---GACTCTGAGCCAGTTCTC---------AAGGGTGTCAAATTACATTACACA---TAA
>AY687370_Civet_China_2004-01-
[truncated: 4,019,815 more chars]
