# Supplementary material for: Origins and Evolution of Seasonal Human Coronaviruses
Source: Viruses. 2022 Jul 15;14(7):1551. doi: 10.3390/v14071551 (PMC9320361; doi:10.3390/v14071551)
Supplement: Supplementary file 1 [file viruses-14-01551-s001.zip › alignments/Nucleo_betas_D3.fasta]

>KR265205_Canine_China_2014--
------------------------------------------GTCCTCTGGAATCGTTCTGGTAATGGCATCCTTAAG------------TGGGCCGATCAGTCCGACCAATCTAGAAATTTCCAAACCAGGGGTAGAAGAGCTCAACCCAAGCAAACTGCTACTTCTCAGCAACCATCAGGAGGGAACGTTGTACCCTACTATTCTTGGTTCTCTGGAATTACTCAGTTTCAAAAGGGAAAGGAGTTTGAATTTGCAGAGGGACAAGGTGTGCCTATTGCACCAGGAGTCCCAGCTACTGAAGCTAAGGGGTATTGGTACAGACACAACAGACGTTCTTTTAAAACAGCCGATGGCAACCAGCGTCAATTGCTGCCACGATGGTATTTTTACTATCTTGGAACAGGACCGCATGCCAAAGACCAGTATGGCACCGACATTGACGGAGTCTTCTGGGTCGCTAGTAACCAGGCTGATGTCAATACCCCGGCTGACATTCTCGATCGGGACCCAAGTAGCGATGAGGCTATTCCGACTAGGTTTCCGCCTGGCACGGTACTCCCTCAGGGTTACTATATTGAAGGCTCAGGAAGGTCTGCTCCTAATTCCAGATCTACTTCACGCGCATCCAGTAGAGCCTCTAGT---GCAGGATCGCGCAGTAGAGCCAATTCTGGCAATAGAACCCCT------------ACCTCTGGTGTAACACCTGATATGGCTGATCAAATTGCTAGTCTTGTTCTGGCAAAACTTGGCAAGGATGCCACTAAGCCACAGCAAGTAACTAAGCAGACTGCCAAAGAAATCAGACAGAAAATTTTGAATAAACCCCGCCAGAAGAGGAGCCCCAATAAACAATGCACTGTTCAGCAGTGTTTTGGTAAAAGAGGCCCCAATCAGAATTTTGGTGGTGGAGAAATGTTAAAACTTGGAACTAGTGACCCACAGTTCCCCATTCTTGCAGAACTCGCACCCACAGCTGGTGCGTTTTTCTTTGGATCAAGGTTAGAGTTGGCCAAAGTGCAGAATTTGTCTGGGAATCTTGACGAGCCCCAGAAGGATGTTTATGAATTGCGCTATAATGGCGCAATTAGATTTGACAGTACACTTTCAGGTTTTGATACCATAATGAAGGTGTTGAATGATAATTTGAATGCATATCAACAACAA------------------------------GATGGTATGATGAATATGAGTCCAAAACCACAGCGTCAGCGTGGTCATAAGAATGGACAAGGA------------GAAAATGATAATATAAGTGTTGCAGCGCCCAAAAGCCGTGTGCAGCAAAATAAGAGTAGAGAGTTGACTGCAGAGGACATCAGTCTTCTAAGAAGA---TGG------------------------------------------------
>MF737175_Bovine_Thailand_2015-02-23
---------------------------------------------TCTGGAAATCGTTCTGGTAATGGCATCCTTAAG------------TGGGCCGATCAGTCCGACCAATCTAGAAATGTTCAAACCAGGGGTAGAAGAGCTCAACCCAAGCAAACTGCTACTTCTCAGCAACCATCAGGAGGGAATGTTGTACCCTACTATTCTTGGTTCTCTGGAATTACTCAGTTTCAAAAGGGAAAGGAGTTTGAATTTGCAGAGGGACAAGGTGTGCCTATTGCACCAGGAGTCCCAGCTACTGAAGCTAAAGGGTACTGGTACAGACACAACAGACGTTCCTTTAAAACAGCCGATGGCAACCAGCGTCAATTGCTGCCACGATGGTATTTTTACTATCTTGGAACAGGACCGCATGCCAAAGACCAGTATGGCACCGACATTGACGGAGTCTTCTGGGTCGCTAGTAACCAGGCTGATGTCAATACCCCGGCTGACATTCTCGATCGGGACCCAAGTAGCGATGAGGCTATTCCGACTAGGTTTTCGCCTGGCACGGTACTCCCTCAGGGTTACTATATTGAAGGCTCAGGAAGGTCTGCTCCTAATTCCAGATCTATTTCACGCGCATCCAGTAGAGCCTCTAGT---GCAGGATCGCGCAGTAGAGCCAATTCTGGCAATAGAACCCCT------------ACCTCTGGTGTAACACCTGATATGGCTGATCAAATTGCTAGTCTTGTTCTGGCAAAACTTGGCAAGGATGCCACTAAGCCACAGCAAGTAACTAAGCAGACTGCCAAGGAAATCAGACAGAAAATTTTGAATAAGCCCCGCCAGAAGAGGAGCCCCAATAAACAATGCACTGTCCAGCAGTGTTTTGGGAAGAGAGGCCCCTATCAGAATTTTGGTGGTGGAGAAATGTTAAAACTTGGAACTAGTGATCCACAGTTCCCCATTCTTGCAGAACTCGCACCCACAGCTGGTGCGTTTTTCTTTGGATCAAGATTAGAGTTGGCCAAAGTGCAGAATTTGTCTGGGAATCTTGAAGAGCCCCAGAAGGATGTTTATGAATTGCGCTATAATGGTGCAATTAGATTTGACAGAACACTTTCAGGTTTTGAGACCATAATGAAGGTGTTGAATGAGAATTTGAATGCATACCAACAACAG------------------------------GATGGTACGATGAATATGAGTCCAAAACCACAGCGTCAGCGTGGTCAGAAGAACGGACAAGGA------------GAAAATGATAATATAAGTGTTGCAGCGCCCAAAAGCCGTGTGCAGCAAAATAAGATTA--------------------------------------------------------------------------------------------
>MN514964_Camel_Nigeria_2015-11-20
ATGTCTTTTACTCCTGGTAAGCAATCCAGT---AGTAGAGCGTCCTCTGGAAATCGTTCTGGTAATGGCATCCTTAAG------------TGGGCCGATCAGTCCGACCAATCTAGAAATGTTCAAACCAGGGGTAGAAGAGCTCAACCCAAGCAAACTGCTACTTCTCAGCAATCATCAGGAGGGAATATTGTACCCTACTATTCTTGGTTCTCTGGAATTACTCAGTTTCAAAAAGGAAAGGAGTTTGAATTTGCAGAGGGACAAGGTGTGCCTATTGCACCAGGAGTCCCAGCTACTGAAGCTAAAGGGTACTGGTACAAACACAACCGACGTTCTTTTAAAACAGCCGATGGCAACCAGCGTCAACTGCTGCCACGATGGTATTTTTACTATCTTGGAACAGGACCGCACGCTAAAGACCAGTATGGCACCGACATTGACGGAGTCTTCTGGGTTGCTAGTAACCAGGCTGATGTCAATACCCCGGCTGACATTGTCGATCGGGACCCAAGTAGCGATGAGGCTATTCCGACTAGGTTTCCGCCTGGCACGGTACTCCCTCAGGGTTACTATATTGAAGGCTCAGGAAGGTCTGCTCCTAATTCCAGATCTACTTCACGTGCATCCAGTAGAGCCTCTAGT---GCAGGATCGCGTAGTAGAGCCAATTCTGGTAACAGAAACCCT------------ACCTCTGGTGTAACACCTGATATGGCTGATCAAATTGCTAGTCTTGTTTTGGCCAAACTTGGCAAGGATGCCACTAAGCCACAGCAAGTAACTAAGCAGACTGCCAAAGAAATTAGACAGAAAATTTTGAATAAGCCCCGCCAGAAGAGGAGCCCCAATAAACAATGCACTGTTCAGCAGTGTTTTGGGAAGAGAGGCCCCAATCAGAATTTTGGTGGTGGAGAAATGTTAAAACTTGGAACTAGTGATCCACAGTTCCCCATTCTTGCAGAACTCGCACCCACAGCTGGTGCGTTTTTCTTTGGCTCAAGATTAGAGTTGGCCAAAGTGCAGAATTTGTCTGGGAATCTTGACGAGCCCCAGAAGGATGTTTATGAATTGCGCTATAATGGTGCAATTAGATTTGACAGTACACTTTCAGGTTTTGAGACCATAATGAAGGTGTTGAATGAGAATTTGAATGCATACCAACAACAA------------------------------GATGGTATGATGAATATGAGTCCAAAACCACAGCGTCAGCGTGGCCAGAAGAATGGACAAGGA------------GAAAATGATAATATAAGTGTTGCAGCGCCCAAAAGTCGTGTGCAGCAAAATAAGAGTAGAGAGTTGACTGCAGAGGACATCAGCCTTCTTAAGAAG---ATGGATGAGCCCTATACTGAAGACACCTCAGAAATA------------TAA
>MG757139_Bovine_France_2014--
ATGTCTTTTACTCCTGGTAAGCAATCCAGT---AGTAGAGCGTCCGCTGGTAATCGTTCTGGTAATGGCATCCTTAAG------------TGGGCCGATCAGTCCGACCAATCTAGAAATGTTCAAACCAGGGGTAGAAGAGCTCAACCCAAGCAAACTGTTACTTCTCAGCAACCATCAGGAGGGAATGTTGTACCCTACTATTCTTGGTTCTCTGGAATTACTCAGTTTCAAAAGGGAAAAGAGTTTGAATTTGCAGAGGGACAAGGTGTGCCTATTGCACCAGGAGTCCCAGCTACTGAAGCTAAGGGGTACTGGTACAGACACAACAGACGTTCTTTTAAAACAGCCGATGGCAACCAGCGTCAATTGCTGCCACGATGGTATTTTTACTATCTTGGAACAGGACCGCATGCCAAAGACCAGTATGGCACCGACATTGACGGAGTCTTCTGGGTCGCTAGTAACCAGGCTGATGTCAATACCCCGGCTGACATTCTCGATCGGGACCCAAGTAGCGATGAGGCTATTCCGACTAGGTTTCCGCCTGGCACGGTACTCCCTCAGGGTTACTATATTGAAGGCTCAGGAAGGTCTGCTCCTAATTCCAGATCTACTTCACGCGCATCCAGTAGAGCCTCTAGT---GCAGGATCGCGTAGCAGAGCCAATTCTGGCAATAGAACCCCT------------ACCTCTGGTGTAACACCTGATATGGCTGATCAAATTGCTAGTCTTGTTTTGGCAAAACTTGGCAAGGATGCCACTAAGCCACAGCAAGTAACTAAGCAGACTGCCAAAGAAATCAGACAGAAAATTTTGAATAAGCCCCGCCAGAAGAGGAGCCCCAATAAACAATGCACTGTTCAGCAGTGTTTTGGGAAGAGAGGCCCCAATCAGAATTTTGGTGGTGGAGAAATGTTAAAACTTGGAACTAGTGATCCACAGTTCCCCATTCTTGCAGAACTCGCACCCACAGCTGGTGCGTTTTTCTTTGGATCAAGATTAGAGTTGGCCAAAGTGCAGAATTTGTCTGGGAATCTCGATGAGCCCCAGAAGGATGTTTATGAATTGCGCTATAGTGGTGCAATTAGATTTGACAGTACACTTTCAGGTTTTGAGACCATAATGAAGGTGTTGAATGAGAATTTGAATGCATACCAACAACAA------------------------------GATGGTATGATGAATATGAGTCCAAAACCACAGCGTCAGCGTGGTCAGAAGAATGGACAAGGA------------GAAAATGATAATATAAGTGTTGCAGCGCCCAAAAGTCGTGTGCAGCAAAATAAGAGTAGAGAGTTGACTGCAGAGGACATCAGCCTTCTTAGGAAG---ATGGATGAGCCCTTTACTGAAGATACCTCAGAAATA------------TAA
>KM985634_Bovine_China_2014-05-18
ATGTCTTTTACTCCTGGTAAGCAATCCAGT---AGTAGAGCGTCCTCTGGAAATCGTTCTGGTAATGGCATCCTTAAG------------TGGGCCGATCAGTCCGACCAATCTAGAAATGTTCAAACCAGGGGTAGAAGAGCTCAACCCAAGCGAACTGCTACTTCTCAGCAACCAACAGGAGGGAATGTTGTACCCTACTATTCTTGGTTCTCTGGAATTACTCAGTTTCAAAAGGGAAAGGAGTTTGAATTTGCAGAGGGACAAGGTGTGCCTATTGCACCAGGAGTCCCAGCTACTGAAGCTAAGGGGTACTGGTACAGACACAACCGACGTTCCTTTAAAACAGCCGATGGCAACCAGCGTCAATTGCTGCCACGATGGTATTTTTACTATCTTGGAACAGGACCGCATGCCAAAGACCAGTATGGCACCGACATTGACGGAGTCTACTGGGTCGCTAGTAACCAGGCTGATGTCAATACCCCGGCTGACATTCTCGATCGGGACCCAAGTAGCGATGAGGCTATTCCGACTAGGTTTCCGCCTGGCACGGTACTCCCTCAGGGTTACTATATTGAAGGCTCAGGAAGGTCTGCTCCTAATTCCAGATCTATTTCACGCGCATCCAGTAGAGCTTCTAGT---GCAGGATCGCGCAGTAGAGCCAATTCTGGCAATAGAACCCCC------------ACCTCTGGTGTAACACCTGATATGGCTGATCAAATTGCTAGTCTTGTTCTGGCAAAACTTGGCAAGGATGCCACTAAGCCACAGCAAGTAACTAAGCAGACTGCCAAAGAAATCAGACAGAAAATTTTGAATAAGCCCCGCCAGAAGAGGAGCCCCAATAAACAATGCACTGTTCAGCAGTGTTTTGGGAAGAGAGGCCCCAATCAGAATTTTGGTGGTGGAGAAATGTTAAAACTTGGAACTAGTGATCCACAGTTCCCCATTCTTGCAGAACTCGCACCCACAGCTGGTGCGTTTTTCTTTGGATCAAGATTAGAGTTGGCCAAAGTGCAGAATTTGTCTGGGAATCTTGACGAGCCCCAGAAGGATGTTTATGAATTGCGCTATAATGGCGCAATTAGATTTGATAGTACACTTTCTGGTTTTGAGACCATAATGAAGGTGTTGAATGAGAATTTGAATGCATACCAACAACAA------------------------------GATGGTATGATGAATATGAGTCCAAAACCACAGCGTCAGCGCGGTCAGAAGAATGGACAAGTA------------GAATATGATAATATAAGTGTTGCAGCACCCAAAAGCCGTGTGCAGCAAAATAAGATTAGAGAGTTGACTGCAGAGGACATCAGCCTTCTTAAGAAG---ATGGATGAGCCCTTTACTGAAGACACCTCAGAAATA------------TAA
>KT318083_Bovine_France_2005--
ATGTCTTTTACTCCTGGTAAGCAATCCAGT---AGTAGAGCGTCCTCTGGAAATCGTTCTGGTAATGGCATCCTTAAG------------TGGGCCGATCAGTCCGACCAATCTAGAAATGTTCAAACCAGGGGTAGAAGAGCTCAACCCAAGCAAACTGTTACTTCTCAGCAACCATCAGGAGGGAATGTTGTACCCTACTATTCTTGGTTCTCTGGAATTACTCAGTTTCAAAAGGGAAAAGAGTTTGAATTTGCAGAGGGACAAGGTGTGCCTATTGCACCAGGAGTCCCAGCTACTGAAGCTAAGGGGTACTGGTACAGACACAACAGACGTTCTTTTAAAACAGCCGATGGCAACCAGCGTCAATTGCTGCCACGATGGTATTTTTACTATCTTGGAACAGGACCGCATGCCAAAGACCAGTATGGCACCGACATTGACGGAGTCTTCTGGGTCGCTAGTAACCAGGCTGATGTCAATACCCCGGCTGACATTCTCGATCGGGACCCAAGTAGCGATGAGGCTATTCCGACTAGGTTTCCGCCTGGCACGGTACTCCCTCAGGGTTACTATATTGAAGGCTCAGGAAGGTCTGCTCCTAATTCCAGATCTACTTCACGCGCATCC---------AGTAGT---GCAGGATCGCGTAGCAGAGCCAATTCTGGCAATAGAACCCCT------------ACCTCTGGTGTAACACCTGATATGGCTGATCAAATTGCTAGTCTTGTTCTGGCAAAACTTGGCAAGGATGCCACTAAGCCACAGCAAGTAACTAAGCAGACTGCCAAAGAAATTAGACAGAAAATTTTGAATAAGCCCCGCCAGAAGAGGAGCCCCAATAAACAATGCACTGTTCAGCAGTGTTTTGGGAAGAGAGGCCCCAATCAGAATTTTGGTGGTGGAGAAATGTTAAAACTTGGAACTAGTGACCCACAGTTCCCCATTCTTGCAGAACTCGCACCCACAGCTGGTGCGTTTTTCTTTGGATCAAGATTAGAGTTGGCCAAAGTGCAGAATTTGTCTGGGAATCTTGACGAGCCCCAGAAGGATGTTTATGAATTGCGCTATAGTGGTGCAATTAGATTTGACAGTACACTTTCAGGTTTTGAGACCATAATGAAGGTGTTGAATGAGAATTTGAATGCATACCAACAACAA------------------------------GATGGTATGATGAATATGAGTCCAAAACCACAGCGTCAGCGTGGCCAGAAGAATGGACAAGGA------------GAAAATGATAATATAAGTGTTGCAGCGCCCAAAAGCCGTGTGCAGCAAAATAAGATTAGAGAGTTGACTGCAGAGGACATCAGCCTTCTTAAGAAG---ATGGATGAGCCCTTTACTGAAGACATCTCAGAAATA------------TAA
>KU558923_Buffalo_Bangladesh_2014-10-01
ATGTCTTTTACTCCTGGTAAGCAATCCAGT---AGTAGAGCTTCCTCTGGAAATCGTTCTGGTAATGGCATCCTTAAG------------TGGGCCGATCAGTCCGATCAATCTAGAAATGTTCAAAACAGGGGTAGAAGAGCTCAACCCAAGCAAACTGCTACTTCTCAGCAACCATCAGGAGGGAATGTTGTACCCTACTATTCTTGGTTCTCTGGAATTACTCAGTTTCAAAAGGGCAAGGAGTTTGAATTTGCTGAGGGACAAGGTGTGCCTCTTGCACCAGGAGTCCCAGCTACTGAAGCTAAGGGGTACTGGTACAGACACAACAGACGTTCCTTTAAAACAGCCGATGGCAATCAGCGTCAATTGCTGCCACGATGGTATTTTTACTATCTTGGAACAGGACCGCATGCCAAAGACCAGTATGGCACCGACATTGACGGAGTCTTCTGGGTCGCTAGTAACCAGGCTGATGTCAATACCCCGGCTGACATTCTCGATCGGGATCCAAGTAGCGATGAGGCTATTCCGACTAGGTTTCCGCCTGGTACGGTACTCCCTCAGGGTTACTATATTGAAGGCTCAGGAAGGTCTGCTCCTAATTCCAGATCTACTTCACGCGCATCCAGTAGAGCCTCTAGT---GCAGGATCGCGCAGTAGAGCCAATTCTGGCAATAGAACCCCT------------ACCTCTGGTGTAACACCTGATATGGCTGATCAAATTGCTAGTCTTGTTCTGGCAAAACTTGGCAAGGATGCCACTAAGCCACAGCAAGTAACTAAGCAGACTGCCAAAGAAATCAGACAGAAAATTTTGAATAAGCCCCGCCAGAAGAGGAGCCCCAATAAACAATGCACTGTTCAGCAGTGTTTTGGGAAGAGAGGCCCCAATCAGAATTTTGGTGGTGGAGAAATGTTAAAACTTGGAACTAGTGATCCACAGTTCCCCATTCTTGCAGAACTCGCACCCACAGCTGGCGCGTTTTTCTTTGGATCAAGATTAGAGTTGGCCAAAGTGCAGAATTTGTCTGGGAATCTCGACGAGCCCCAGAAGGATGTTTATGAATTGCGCTATAGTGGCGCAATTAGATTCGATAGTACACTTTCAGGTTTTGAGACCATAATGAAGGTGTTGAATGAGAATTTGAATGCATACCAACAACAA------------------------------GATGGTATGATGAATATGAGTCCTAAACCACAGCGTCAGCGTGGTCAGAAGAATGGACAAGGA------------GAAAATGATAATATAAGTGTTGCAGCGCCCAAAAGCCGTGTGCAGCAAAATAAGATTAGAGAGTTGACTGCAGAGGACATCAGCCTTCTTAAGAAG---ATGGATGAGCCCTTTACTGAAGACACCTCAGAAATA------------TAA
>KU886219_Bovine_China_2015-05-30
ATGTCTTTTACTCCTGGTAAGCAATCCAGT---AGTAGAGCGTCCTCTGGAAATCGTTCTGGTAATGGTATCCTTAAG------------TGGGCCGATCAGTCCGACCAATCTAGAAATGTTCAAACCAGGGGTAGAAGAGCTCAACCCAAGCAAACTGTCACTTCTCAGCAACCAGCAGGAGGGAATGTTGTACCCTACTATTCTTGGTTCTCTGGAATTACTCAGTTTCAAAAGGGAAAGGAGTTTGAATTTGCAGAGGGACAAGGTGTGCCTATTGCACCAGGAGTCCCAGCTACTGAAGCTAAGGGGTACTGGTACAGACACAACAGACGTTCTTTTAAAACAGCCGATGGCAACCAGCGTCAATTGCTCCCACGATGGTATTTTTACTATCTTGGAACTGGACCGCATGCCAAAGACCAGTATGGCACCGACATTGACGGAGTCTTCTGGGTCTCTAGTAACCAGGCTGATGTCAATACCCCGGCTGACATTCTCGATCGGGACCCAAGTAGCGATGAGGCTATTCCGACTAGGTTTCCGCCTGGCACGGTACTCCCTCAGGGTTACTATATTGAAGGCTCAGGAAGGTCTGCTCCTAATTCCAGATCTACTTCACGCGCTTCCAGTAGAGCCTCTAGT---GCAGGATCGCGTAGCAGAGCCAATTCTGGAAATAGAACCCCT------------ACCTCTGGTGTAACACCTGATATGGCTGATCAAATTGCTAGTCTTGTTCTGGCAAAACTTGGCAAGGATGCCACTAAGCCACAGCAAGTAACTAAGCAGACTGCCAAAGAAATCAGACAGAAAATTTTGAATAAACCCCGCCAGAAGAGGAGCCCCAATAAACAATGCACTGTTCAGCAGTGTTTTGGGAAGAGAGGCCCCAATCAGAATTTTGGTGGCGGAGAAATGTTAAAACTTGGAACTAGTGACCCACAGTTCCCCATTCTTGCAGAACTCGCACCCACAGCTGGTGCGTTTTTCTTTGGATCAAGATTAGAGTTGGCCAAAGTGCAGAATTTGTCTGGGAATCTTGATGAGCCCCAGAAGGATGTTTATGAATTGCGCTACAATGGCGCAATTCGATTTGATAGTACACTTTCAGGTTTTGAGACCATAATGAAGGTGTTGAATGAGAATTTGAATGCATATCAACAACAA------------------------------GATGGTATGATGAATATGAGTCCAAAACCACAGCGTCAGCGTGGTCAGAAGAATGGACAAGGA------------GAAAATGATAATATAAGTGTTGCAGCGCCCAAAAGCCGTGTGCAGCAAAATAAGAGTAGAGAGTTGACTGCAGAGGACATCAGCCTTCTTAAGAAG---ATGGATGAGCCCTTTACTGAAGACACCTCAGAAATA------------TAA
>LC494128_Bovine_Japan_2012-05
ATGTCTTTTACTCCTGGTAAGCAATCCAGT---AGTAGAGCGTCCTCTGGAAATCGTTCTGGTAATGGCATCCTTAAG------------TGGGCCGATCAGTCCGACCAATCTAGAAATGTTCAAACCAGGGGTAGAAGAGCTCAACCCAAGCAAACTGCTACTTCTCAGCAACCATCGGGAGGGAATGTTGTACCCTACTATTCTTGGTTCTCTGGAATTACTCAGTTTCAAAAGGGAAAGGAGTTTGAATTTGCAGAGGGACAAGGTGTGCCTATTGCACCAGGAGTCCCAGCTACTGAAGCTAAAGGGTACTGGTACAGACACAACAGACGTTCCTTTAAAACAGCCGATGGCAACCAGCGTCAATTGCTGCCACGATGGTATTTTTACTATCTTGGAACAGGACCGCATGCCAAAGATCAGTATGGCACCGACATTGACGGAGTCTTCTGGGTCGCTGGTAACCAGGCTGATGTCAATACCCCGGCTGACATTCTCGATCGGGACCCAAGTAGCGATGAGGCTATTCCGACTAGGTTTCCGCCTGGCACGGTACTCCCTCAGGGTTACTATATTGAAGGCTCAGGAAGGTCTGCTCCTAATTCCAGATCTACTTCACGCGCATCCAGTAGAGCCTCTAGT---GCAGGGTCGCGCAGTAGAGCCAATTCTGGCAATAGAACCCCT------------ACCTCTGGTGTAACACCTGATATGGCTGATCAAATTGCTAGTCTTGTTCTGGCAAAACTTGGCAAGGATGCCACTAAGCCACAGCAAGTAACTAAGCAGACTGCCAAAGAAATCAGACAGAAAATTTTGAATAAGCCCCGCCAGAAGAGGAGCCCTAATAAACAATGCACTGTTCAGCAGTGTTTTGGGAAGAGAGGCCCCAACCAGAATTTTGGTGGTGGAGAAATGTTAAAACTTGGAACTAGTGATCCACAGTTCCCCATTCTTGCAGAACTCGCACCCACAGCTGGTGCGTTTTTCTTTGGATCAAGATTAGAGTTGGCCAAAGTGCAGAATTTGTCTGGGAATCTCGACGAGCCCCAGAAGGATGTTTATGAATTGCGCTATAATGGCGCAATTAGATTTGATAGTACACTTTCAGGTTTTGAGACCATAATGAAGGTGTTGAATGAGAATTTGAATGCATACCAACAACAG------------------------------GATGGTACGATGAATATGAGTCCAAAACCACAGCGGCAGCGTGGTCAGAAGAACGGACAAGGA------------GAAAATGATAATATAAGTGTTGCAGCGCCCAAAAGCCGTGTGCAGCAAAATAAGATTAGAGAGTTGACTGCAGAGGACATCAGCCTTCTTAAGAAG---ATGGATGAGCCCTTTACTGAAGACACCTCAGAAATA------------TAA
>LC494135_Bovine_Japan_2012-01
ATGTCTTTTACTCCTGGTAAGCAATCCAGT---AGTAGAGCGTCCTCTGGAAATCGTTCTGGTAATGGCATCCTTAAG------------TGGGCCGATCAGTCCGACCAATCTAGAAATGTTCAAACCAGGGGTAGAAGAGCTCAACCCAAGCAAACTGTTACTTCTCAGCAACCATCAGGAGGGAATGTTGTACCCTACTATTCTTGGTTCTCTGGAATTACTCAGTTTCAAAAGGGAAAGGAGTTTGAATTTGCAGAGGGACAAGGTGTGCCTATTGCGCCAGGAGTCCCAGCTACTGAAGCTAAAGGGTATTGGTACAGACACAACAGACGTTCCTTTAAAACAGCCGATGGCAACCAGCGTCAATTGCTGCCACGATGGTATTTTTACTATCTTGGAACAGGACCACATGCCAAAGACCAGTATGGCACCGACATTGACGGAGTCTACTGGGTCGCTAGTAACCAGGCTGATGTTAATACCCCGGCTGACATTCTCGATCGGGACCCAAGTAGCGATGAGGCTATTCCGACTAGGTTTCCGCCTGGCACGGTACTCCCTCAGGGTTACTATATTGAAGGCTCAGGAAGGTCTGCTCCTAATTCCAGATCTACTTCACGCGCATCC---------AGTAGT---GCAGGATCGCGCAGTAGAGCCAATTCTGGCAATAGAACCCCT------------ACCTCTGGTGTAACACCTGATATGGCTGATCAAATTGCTAGTCTTGTTCTGGCAAAACTTGGCAAGGATGCCACTAAGCCACAGCAAGTAACTAAGCAGACTGCCAAAGAAATCAGACAGAAAATTTTGAATAAGCCCCGCCAGAAGAGGAGCCCTAATAAACAATGCACTGTTCAGCAGTGTTTTGGGAAGAGAGGCCCCAATCAGAATTTTGGTGGTGGAGAAATGTTAAAACTTGGAACTAGTGATCCACAGTTCCCCATTCTTGCAGAACTCGCACCCACAGCTGGTGCGTTTTTCTTTGGATCAAGATTAGAGTTGGCCAAAGTGCAGAATTTGTCTGGGAATCTTGACGAGCCTCAGAAGGATGTTTATGAATTGCGCTATAATGGCGCAATTAGATTTGATAGTACACTTTCAGGTTTTGAGACTATAATGAAGGTGTTGAATGAGAATTTGAATGCATACCAACAACAG------------------------------GATGGTACGATGAATATGAGTCCAAAACCACAGCGTCAGCGTGGTCAGAAGAACGGACAAGGA------------GAAAATGATAATATAAGTGTTGCAGCGCCCAAAAGCCGTGTGCAGCAAAATAAAATTAGAGAGTTGACTGCAGAGGACATCAGCCTTCTTAAGAAG---ATGGATGAGCCCTTTACTGAAGACACCTCAGAAATA------------TAA
>LC494139_Bovine_Japan_2015-06-
ATGTCTTTTACTCCTGGTAAGCAATCCAGT---AGTAGAGCGTCCTCTGGAAATCGTTCTGGTAATGGCATCCTTAAG------------TGGGCCGATCAGTCCGACCAATCTAGAAATGTTCAAACCAGGGGTAGAAGAGCTCAACCCAAGCAAACTGTTACTTCTCAGCAACCATCAGGAGGGAATGTTGTACCCTACTATTCTTGGTTCTCTGGAATTACTCAGTTTCAAAAGGGAAAAGAGTTTGAATTTGCAGATGGACAAGGTGTGCCTATTGCACCAGGAGTCCCAGCTACTGAAGCTAAAGGGTACTGGTACAGACACAACCGACGTTCCTTTAAAACAGCCGATGGCAACCAGCGTCAATTGCTGCCACGATGGTATTTTTACTATCTTGGAACAGGACCGCATGCCAAAGACCAGTATGGCACCGACATTGACGGAGTCTACTGGGTCGCTAGTAACCAGGCTGATGTCAACACCCCGGCTGACATTCTCGATCGGGATCCAAGTAGCGATGAGGCTATTCCGACTAGGTTTCCGCCTGGCACGGTACTCCCTCAGGGTTATTACATTGAAGGCTCAGGAAGGTCTGCTTCTAATTCCAGATCTACTTCACGCGCATCCAGTAGAGCCTCTAGT---GCAGGATCGCGCAGTAGAGCCAATTCTGGCAATAGAACCCCT------------ACCTCTGGTGTAACACCTGATATGGCTGATCAAATTGCTAGTCTTGTTCTGGCAAAACTTGGCAAGGATGCCACTAAGCCACAGCAAGTAACTAAGCAGACTGCCAAAGAAATCAGACAGAAAATTTTGAATAAGCCCCGCCAGAAGAGGAGCCCCAACAAACAATGCACTGTTCAGCAGTGTTTTGGGAAGAGAGGCCCCAATCAGAATTTTGGTGGTGGAGAAATGTTAAAACTTGGAACTAGTGATCCACAGTTCCCCATTCTTGCAGAACTCGCACCCACAGCTGGTGCGTTTTTCTTTGGCTCAAGATTAGAGTTGGCCAAAGTGCAGAATTTGTCTGGGAATCTTGACGAGCCCCAGAAGGATGTTTATGAATTGCGCTATAATGGCGCAATTAGATTTGATAGTACACTTTCAGGTTTTGAGACCATAATGAAGGTGTTGAATGAGAATTTGAATGCATACCAACAACAG------------------------------GATGGTACGATGAATATGAGTCCAAAACCACAGCGTCAGCGTGGTCAGAAGAACGGACAAGGA------------GAAAATGATAATATAAGTGTTGCAGCGCCCAAAAGCCGTGTGCAGCAAAATAAGATTAGAGAGTTGACTGCAGAGGACATCAGCCTTCTTAAGAAG---ATGGATGAGCCCTTTACTGAAGACACCTCAGAAATA------------TAA
>LC494142_Bovine_Japan_2016-12-
ATGTCTTTTACTCCTGGTAAGCAATCCAGT---AGTAGAGCGTCCTCTGGAAATCGTTCTGGTAATGGCATCCTTAAG------------TGGGCCGATCAGTCCGACCAATCTAGAAATGTTCAAACCAGGGGTAGAAGAGCTCAACCCAAGCAAACTGTTACTTCTCAGCAACCATCAGGAGGGAATGTTGTGCCCTACTATTCTTGGTTCTCTGGAATTACTCAGTTTCAAAAGGGAAAGGAGTTTGAATTTGCAGAGGGACAAGGTGTGCCTATTGCACCAGGAGTCCCAGCTACGGAAGCTAAAGGGTACTGGTACAGACACAACAGACGTTCCTTTAAAACAGCCGATGGCAACCAGCGTCAATTGCTGCCACGATGGTATTTTTACTATCTTGGAACAGGACCGCATGCCAAAGACCAGTATGGCACCGACATTGACGGTGTCTACTGGGTCGCTAGTAACCAGGCTAATGTTAACACCCCGGCTGACATTCTTGATCGGGACCCAAGTAGCGATGAGGCTATTCCGACTAGGTTTCCGCCTGGTACGGTACTCCCTCAGGGTTATTATATTGAAGGCTCAGGAAGGTCTGCTCCTAATTCCAGATCTACTTCACGCGCATCCAGTAGAGCCTCTAGT---GCAGGATCGCGCAGTAGAGCCAATTCTGGCAATAGAACCTCT------------ACCTCTGGTGTAACACCTGATATGGCTGATCAAATTGCTAGTCTTGTTCTGGCAAAACTTGGCAAGGATGCCACTAAGCCACAGCAAGTAACTAAGCAGACTGCCAAAGAAATCAGACAGAAAATTTTGAATAAGCCCCGTCAGAAGAGGAGCCCTAATAAACAATGCACTGTTCAGCAGTGTTTTGGGAAGAGAGGCCCCAATCAGAATTTTGGTGGTGGAGAAATGTTAAAACTTGGAACTAGTGATCCACAGTTCCCCATTCTTGCAGAACTCGCACCCACAGCTGGTGCGTTTTTCTTTGGATCAAGATTAGAGTTGGCCAAAGTGCAGAATTTGTCTGGGAATCTTGACGAGCCCCAGAAGGATGTTTATGAATTGCGCTATAATGGCGCAATTAGATTTGATAGTACACTTTCAGGTTTTGAGACCATAATGAAGGTGTTGAATGAGAATTTGAATGCATACCAACAACAG------------------------------GATGGTACGATGAATATGAGTCCAAAACCACAGCGTCAGCGTGGTCAGAAGAACGGACAAGGA------------GAAAATGATAATATAAGTGTTGCAGCGCCCAAAAGCCGTGTGCAGCAAAATAAAATTAGAGAGTTGACTGCAGAGGACATCAGCCTTCTTAAGAAG---ATGGATGAGCCCTTTACTGAAGACACCTCAGAAATA------------TAA
>LC494156_Bovine_Japan_2014-12-
ATGTCTTTTACTCCTGGTAAGCATTCCAGT---AGTAGAGCGTCCTCTGGAAATCGTTCTGGTAATGGCATCCTTAAG------------TGGGCCGACCAGTCCGACCAATCTAGAAATGTTCAATCCAGGGGTAGAAGAGCTCAACCCAAGCAAACTGTTACTTCTCAGCAACCATCAGGAGGGAATGTTGTACCCTACTATTCTTGGTTCTCTGGAATTACTCAGTTTCAAAAGGGAAAGGAGTTTGAATTTGCTGAGGGACAAGGTGTGCCTATTGCACCAGGAGTCCCAGCTACTGAAGCTAAAGGGTACTGGTACAGACACAACAGACGTTCCTTTAAAACAGCCGATGGCAACCAGCGTCAATTGCTGCCACGATGGTATTTTTACTATCTTGGAACAGGACCGCATGCCAAAGACCAGTATGGCACCGACATTGACGGAGTCTACTGGGTCGCTAGTAACCAGGCTGATGTCAATACCCCGGCTGACATTCTCGATCGGGACCCAAGTAGCGATGAGGCTATTCCGACTAGGTTTCCGCCTGGCACGGTACTCCCTCATGGTTACTATATTGAAGGCTCAGGAAGGTCTGCTCCTAATTCCAGATCTACTTCACGCGCATCCAGTAGAGCCTCTAGT---GCAGGATCGCGCAGTAGAGCCAATTCTGGCAATAGAACCCCT------------ACCTCTGGTGTAACACCTGATATGGCTGATCAAATTGCTAGCCTTGTTTTGGCAAAACTTGGCAAGGATGCCACTAAGCCACAGCAAGTAACTAAGCAGACTGCCAAAGAAATCAGACAGAAAATTTTGAATAAGCCCCGCCAGAAGAGGAGCCCTAATAAACAATGCACTGTTCAGCAGTGTTTTGGGAAGAGAGGCCCCAATCAGAATTTTGGTGGTGGAGAAATGTTAAAACTTGGAACTAGTGATCCACAGTTCCCCATTCTTGCAGAACTCGCACCCACATCTGGTGCGTTTTTCTTTGGATCAAGATTAGAGTTGGCCAAAGTGCAGAATTTGTCTGGGAATCTTGACGAGCCCCAGAAGGATGTTTATGAATTGCGCTATAATGGCGCAATTAGATTTGATAGTACACTTTCAGGTTTTGAGACTATAATGAAGGTGTTGAATGAGAATTTGAATGCATACCAACAACAG------------------------------GATGGTACGATGAATATGAGTCCAAAACCACAGCGTCAGCGTGGTCAGAAGAACGGACAAGGA------------GAAAATGATAATATAAGTGTTGCAGCGCCCAAAAGCCGTGTGCAGCAAAATAAAATTAGAGAGTTGACTGCAGAGGACATCAGCCTTCTTAAGAAG---ATGGATGAGCCCTTTACTGAAGACACCTCAGAAATA------------TAA
>LC494172_Bovine_Japan_2007-12
ATGTCTTTTACTCCTGGTAAGCAATCCAGT---AGTAGAGCGTCCTCTGCAAATCGTTCTGGTAATGGCATCCTTAAG------------TGGGCCGATCAGTCCGACCAATCTAGAAATGTTCAAACCAGGGGTAGAAGAGCTCAACCCAAGCAAACTGTTACTTCTCAGCAACCATCAGGAGGGAATGTTGTACCCTACTATTCTTGGTTCTCTGGAATTACTCAGTTTCAAAAGGGAAAGGAGTTTGAATTTGCAGAGGGACAAGGTGTGCCTATTGCACCAGGAGTCCCAGCTACTGAAGCTAAAGGGTACTGGTACAGACACAACCGACGTTCCTTTAAAACAGCCGATGGCAACCAACGTCAATTGCTGCCACGATGGTATTTTTACTATCTTGGAACAGGACCGCATGCCAAAGACCAGTATGGCACCGACATTGAGGGAGTCTACTGGGTCGCTAGTAACCAGGCTGATGTCAATACCCCGGCTGACATTCTCGATCGGGACCCAAGTAGCGATGAGGCTATTCCGACTAGGTTTCCGCCTGGCACGGTACTCCCTCAGGGTTACTATATTGAAGGCTCAGGAAGGTCTGCTCCTAATTCCAGATCTACTTCACGCGCATCCAGTAGAGCCTCTAGT---GCAGGATCGCGCAGTAGAGCCAATTCTGGCAATAGAAACCCT------------ACCTCTGGTGTAACACCTGATATGGCTGATCAAATTGCTAGTCTTGTTCTGGCAAAACTTGGCAAGGATGCCACTAAGCCACAGCAAGTAACTAAGCAGACTGCCAAAGAAATCAGACAGAAAATTTTGAATAAGCCCCGCCAGAAGAGGAGTCCCAATAAACAATGCACTGTTCAGCAGTGTTTTGGGAAGAGAGGCCCTAATCAGAATTTTGGTGGTGGAGAAATGTTAAAACTTGGAACTAGTGATCCACAGTTCCCCATTCTTGCAGAACTCGCACCCACAGCTGGTGCGTTTTTCTTTGGGTCAAGATTAGAGTTGGCCAAAGTGCAGAATTTGTCTGGGAATCTTGACGAGCCCCATAAGGATGTTTATGAATTGCGCTATAATGGCGCAATTAGATTTGATAGTACACTTTCAGGTTTTGAGACCATAATGAAGGTGTTGAATGAGAATTTGAATGCATACCAACAACAG------------------------------GATGGTACGATGAATATGAGTCCGAAACCACAGCGTCAGCGTGGTCAGAAGAACGGACAAGGA------------GAAAATGATAATATAAGTGTTGCAGCGCCCAAAAGCCGTGTGCAGCAAAATAAGATTAGAGAGTTGACTGCAGAGGACATCAGCCTTCTTAAGAAG---ATGGATGAGCCCTTTACTGAAGACACCTCAGAAATA------------TAA
>LC494183_Bovine_Japan_2017-12-
ATGTCTTTTACTCCTGGTAAGCAATCCAGT---AGTAGAGCGTCCTCTGGAAATCGTTCTGGTAATGGCATCCTTAAG------------TGGGCCGATCAGTCCGACCAATCTAGAAATGTTCAAACCAGGGGTAGAAGAGCTCAACCCAAGCAAACTGCTACTTCTCAGCAACCATCAGGAGGGAATGTTGTACCCTACTATTCTTGGTTCTCTGGAATTACTCAGTTTCAAAAGGGAAAGGAGTTTGAATTTGCAGAGGGACAAGGTGTGCCTATTGCACCAGGAGTCCCAGCTACTGAAGCTAAAGGGTACTGGTACAGACACAACAGACGTTCCTTTAAAACAGCCGATGGCAACCAGCGTCAATTGCTTCCACGATGGTATTTTTACTATCTTGGAACAGGACCGCATGCCAAAGACCAGTATGGCACCGACATTGACGGAGTCTTCTGGGTCGCTAGTAATCAGGCTGATGTCAATACCCCGGCTGACATTCTCGATCGGGACCCAAGTAGCGATGAGGCTATTCCGACTAGGTTTCCGCCTGGCACGGTACTCCCTCAGGGTTACTATATTGAAGGCTCAGGAAGGTCTGCTCCTAATTCCAGATCTACTTCACGCGCATCCAGTAGAGCCTCTAGT---GCAGGATCGCGCAGTAGAGCCAATTCTGGCAATAGAACCCCT------------ACCTCTGGTGTAACACCTGATATGGCTGATCAAATTGCTAGTCTTGTTCTGGCAAAACTTGGCAAGGACGCCACTAAGCCACAGCAAGTAACTAAGCAGACTGCCAAGGAAATCAGACAGAAAATTTTGAATAAGCCCCGCCAAAAGAGGAGCCCCAATAAACAATGCACTGTTCAGCAGTGTTTTGGGAAGAGAGGCCCCAATCAGAATTTTGGTGGTGGAGAAATGTTAAAACTTGGAACTAGTGATCCACAGTTTCCGATTCTTGCAGAACTCGCACCCACAGCTGGTGCGTTTTTCTTTGGATCTAGATTAGAGTTGGCCAAAGTGCAGAATTTGTCTGGGAATCTTGACGAGCCCCAGAAGGATGTTTATGAATTGCGCTATAATGGCGCAATTAGATTTGATAGTACACTTTCAGGTTTTGAGACCATAATGAAGGTGTTGAATGAGAATTTGAATGCATACCAACAACAG------------------------------GATGGTACGATGAATATGAGTCCAAAACCACAGCGTCAGCGTGGTCAGAAGAACGGACAAGGA------------GAAAATGATAATATAAGTGTTGCAGCGCCCAAAAGCCGTGTGCAGCAAAATAAGATTAGAGAGTTGACTGCAGAGGACATCAGCCTTCTTAAGAAG---ATGGATGAGCCCTTTACTGAAGACACCTCAGAAATA------------TAA
>MF593476_Camel_UAE_2015--
ATGTCTTTTACTCCTGGTAAGCAATCCAGT---AGTAGAGCGTCCTCTGGAAATCGTTCTGGTAATGGCATCCTTAAG------------TGGGCCGATCAGTCCGACCAATCTAGAAATGTTCAAACCAGGGGTAGAAGAGCTCAACCCAAGCAAACTGTTACTTCTCAGCAACCATCAGGAGGGAATGTTGTACCCTACTATTCTTGGTTCTCTGGAATTACTCAGTTTCAAAAGGGAAAAGAGTTTGAATTTGCAGAGGGACAAGGTGTGCCTATTGCACCAGGAGTCCCAGCTACTGAAGCTAAGGGGTACTGGTACAGACACAACAGACGTTCTTTTAAAACAGCCGATGGCAACCAGCGTCAATTGCTGCCACGATGGTATTTTTACTATCTTGGAACAGGACCTCATGCCAAAGATCAGTATGGCACCGATATCGACGGAGTCTTCTGGGTCGCTAGTAACCAGGCTGATGTCAATACCCCGGCTGACATTCTCGATCGGGACCCAAGTAGCGATGAGGCTATTCCGACTAGGTTTCCGCCTGGCACGGTACTCCCTCAGGGTTACTATATTGAAGGCTCAGGAAGGTCTGCTCCTAATTCCAGATCTACTTCACGCGCATCCAGTAGAGCCTCTAGT---GCAGGATCGCGTAGTAGAGCCAATTCTGGTAACAGAGCCCCT------------ACCTCTGGTGTAACACCTGATATGGCTGATCAAATTGCTAGTCTTGTTCTGGCTAAACTCGGCAAGGATGCTACTAAGCCACAGCAAGTAACTAAGCAAACCGCCAAAGAAATTAGACAGAAAATTTTGAATAAACCCCGCCAGAAGAGGAGCCCCAATAAACAATGCACTGTCCAACAGTGCTTTGGGAAGAGAGGCCCCAATCAGAATTTTGGTGGTGGAGAAATGTTAAAACTTGGAACTAGTGATCCACAGTTCCCCATTCTTGCAGAACTCGCACCCACAGCTGGTGCGTTTTTCTTTGGATCAAGATTAGAGTTGGCCAAAGTGCAGAATTTGTCTGGGAACCTTGATGAGCCCCAGAAGGATGTTTATGAATTGCGCTATAATGGTGCAATTAGATTTGACAGTACACTTTCAGGTTTTGAGACCATAATGAAGGTGTTGAATGACAATTTGAATGCATACCAACAACAA------------------------------GATGGTATGATGAATATGAGTCCAAAACCACAGCGTCAGCGTGGTCAGAAGAATGGACAAGGA------------GAAAATGATAATATAAGTGTTGCAGCGCCCAAAAGTCGTGTGCAGCAAAATAAGAGTAGAGAGTTGACCGCAGAGGACATCAGCCTTCTTAAGAAG---ATGGATGAGCCCTTTACTGAAAACACCTCAGAAATA------------TAA
>MG518518_Deer_SKorea_2017-02-24
ATGTCTTTTACTCCTGGTAAGCAATCCAGT---AGTAGAGCGTCCTCTGGAAATCGTTCTGGTAATGGCATCCTTAAG------------TGGGCCGATCAGTCCGACCAATCTAGAAATGTTCAAACCAGGGGTAGAAGAGCTCAACCCAAGCAAACTGCTACTTCTCAGCAACCATCAGGAGGGAACGTTGTACCCTACTATTCTTGGTTCTCTGGAATTACTCAGTTTCAAAAGGGAAAGGAGTTTGAATTTGCAGAGGGACAAGGTGTGCCTATTGCACCAGGAGTCCCAGCTACTGAAGCTAAGGGGTACTGGTACAGACACAACAGACGTTCTTTTAAAACAGCCGATGGCAACCAGCGTCAATTGCTGCCACGATGGTATTTTTACTATCTTGGAACAGGACCGCATGCCAAAGACCAGTATGGCACCGACATTGACGGAGTCTTCTGGGTCGCTAGTAACCAGGCTGATGTCAATACCCCGGCTGACATTCTCGATCGGGACCCAAGTAGCGATGAGGCTATTCCGACTAGGTTTCCGCCTGGCACGGTACTCCCTCAGGGTTACTATATTGAAGGCTCAGGAAGGTCTGCTCCTAATTCCAGATCTACTTCACGCGCATCCAGTAGAGCCTCTAGT---GCAGGATCGCGCAGTAGAGCCAATTCTGGCAATAGAACCCCT------------ACCTCTGGTGTAACACCTGATATGGCTGATCAAATTGCTAGTCTTGTTCTGGCTAAACTTGGCAAGGATGCCACTAAGCCACAGCAAGTAACTAAGCAGACTGCCAAAGAAATCAGACAGAAAATTTTGAATAAGCCCCGCCAGAAGAGGAGCCCCAATAAACAATGCACTGTTCAGCAGTGTTTTGGTAAGAGAGGCCCCAATCAGAATTTTGGTGGTGGAGAAATGTTAAAACTTGGAACTAGTGATCCACAGTTCCCCATTCTTGCAGAGCTCGCACCCACGGCTGGTGCGTTTTTCTTTGGATCAAGATTAGAGTTGGCCAAAGTGCAGAATTTGTCTGGGAATCTTGATGAGCCCCAGAAGGATGTTTATGAATTGCGCTATAATGGCGCAATTAGATTTGACAGTACACTTTCAGGTTTTGAGACCATAATGAAGGTGTTGAATGAGAATTTGAATGCATACCAACAACAA------------------------------GATGGTATGATGAATATGAGTCCAAAACCACAGCGTCAGCGTGGTCAGAAGAATGGACAAGGA------------GAAAATGATAATATAAGTGTTGCAGCGCCCAAAAGCCGTGTGCAGCAAAATAAGATTAGAGAGTTGACTGCAGAGGACATCAGCCTTCTTAAGAAG---ATGGATGAGCCCTTTACTGAAGATACCTCAGAAATA------------TAA
>MK903505_Bovine_China_2019--
ATGTCTTTTACTCCTGGTAAGCAATCCAGT---AGTAGAGCGTCCTCTGGAAATCGTTCTGGTAATGGCATCCTTAAG------------TGGGCCGATCAGTCCGACCAATCTAGAAATGTTCAAACCAGGGGTAGAAGAGCTCAACCCAAGCAAACTGCTACTTCTCAGCAACCATCAGGAGGGAATGTTGTACCCTACTATTCTTGGTTCTCTGGAATTACTCAGTTTCAAAAGGGAAAGGAGTTTGAATTTGCAGAGGGACAAGGTGTGCCTATTGCACCAGGAGTCCCAGCTACTGAAGCTAAAGGGTACTGGTACAGACACAACAGACGTTCCTTTAAAACAGCCGATGGCAACCAGCGTCAATTGCTGCCACGATGGTATTTTTACTATCTTGGAACAGGACCGCATGCCAAAGCCCAGTATGGCACCGACATTGACGGAGTCTTCTGGGTCGCTAGTAACCAGGCTGATGTCAATACCCCGGCTGACATTCTCGATCGGGACCCAAGTAGCGATGAGGCTATTCCGACTAGGTTTTCGCCTGGCACGGTACTCCCTCAGGGTTACTATATTGAAGGCTCAGGAAGGTCTGCTCCTAATTCCAGATCTACTTCACGCGCATCCAGTAGAGCCTCTAGT---GCAGGATCGCGCAGTAGAGCCAATTCTGGCAATAGAACCTCT------------ACCTCTGGTGTAACACCTGATATGGCTGATCAAATTGCTAGTCTTGTTCTGGCAAAACTTGGCAAGGATGCCACTAAGCCACAGCAAGTAACTAAGCAGACTGCCAAGGAAATCAGACAGAAAATTTTGAATAAGCCCCGCCAGAAGAGGAGCCCCAATAAACAATGCACTGTTCAGCAGTGTTTTGGGAAGAGAGGCCCCAATCAGAATTTTGGTGGTGGAGAAATGTTAAAACTTGGAACTAGTGATCCACAGTTCCCCATTCTTGCAGAACTCGCACCCACAGCTGGTGCGTTTTTCTTTGGATCAAGATTAGAGTTGGCCAAAGTGCAGAATTTGTCTGGGAATCTTGACGAGCCCCAGAAGGATGTTTATGAATTGCGCTATAGTGGCGCAATTAGATTTGATAGTACACTTTCAGGTTTTGAGACCATAATGAAGGTGTTGAATGAGAATTTGAATGCATACCAACAACAG------------------------------GATGGTACGATCAATATGAGTCCAAAACCACAGCGTCAGCGTGGTCAGAAGAATGGACATGGA------------GAAAATGATAATATAAGTGTTGCAGCGCCCAAAAGCCGTGTGCAGCAAAATAAGATTAGAGAGTTGACTGCAGAGGACATCAGCCTTCTTAAGAAG---ATGGATGAGCCCTTTACTGAAGATACCTCAGAAATA------------TAA
>MN514962_Camel_Ethiopia_2015-02-21
ATGTCTTTTACTCCTGGTAAGCAATCCAGT---AGTAGAGCGTCCTCTGGAAATCGTTCTGGTAATGGCATCCTTAAG------------TGGGCCGATCAGTCCGATCAATCTAGAAACGTTCAAACCAGGGGTAGAAGAGCTCAACCCAAGCAAACTGTTACTTCTCAGCAACCATCAGGAGGGAATGTTGTACCCTACTATTCTTGGTTCTCTGGAATTACTCAGTTTCAAAAGGGAAAGGAGTTTGAATTTGCAGAAGGACAAGGTGTGCCTATTGCACCAGGAGTCCCAGCTACTGAAGCTAAGGGGTACTGGTACAGACACAACAGACGTTCTTTTAAAACAGCCGATGGCAATCAGCGTCAATTGCTGCCACGATGGTATTTTTACTATCTTGGAACAGGACCGCATGCCAAAGACCAGTATGGCACCGACATTGACGGAGTCTTCTGGGTCGCTAGTAACCAGGCTGATGTCAATACCCCGGCTGACATTCTCGATCGGGACCCAAGTAGCGATGAGGCTATTCCGACTAGGTTTCCGCCTGGCACGGTACTCCCTCAGGGTTACTATATTGAAGGCTCAGGAAGGTCTGCTCCTAATTCCAGATCTACTTCACGCGCATCCAGTAGAGCCTCTAGT---GCAGGATCGCGTAGCAGAGCCAATTCTGGCAATAGAACCCCT------------ACCTCTGGTGTAACACCTGATATGGCTGATCAAATTGCTAGTCTTGTTCTGGCAAAACTTGGCAAGGATGCCACTAAGCCACAGCAAGTAACTAAGCAGACTGCCAAAGAAATCAGACAGAAAATTTTGAACAAGCCCCGCCAGAAGAGGAGCCCCAATAAACAATGCACTGTTCAGCAGTGTTTTGGGAAGAGAGGCCCCAATCAGAATTTTGGTGGTGGAGAAATGTTAAAACTTGGAACTAGTGACCCACAGTTCCCCATTCTTGCAGAACTCGCACCCACAGCTGGTGCGTTTTTCTTTGGATCAAGATTAGAGTTGGCCAAAGTGCAGAATTTGTCTGGGAACCTTGATGAGCCCCAGAAGGATGTTTATGAATTGCGCTACAATGGTGCAATTAGATTTGACAGTACACTTTCAGGTTTTGAGACCATAATGAAGGTGTTGAATGAGAATTTGAATGCATACCAACAACAA------------------------------GATGGTATGATGAATATGAGTCCAAAACCACAGCGTCAACGTGGTCAGAAGAACGGACAAGGA------------GAAAATGATAATATAAGTGTTGCAGCGCCCAAAAGCCGTGTGCAGCAAAATAAGATTAGAGAGTTGACTGCAGAGGACATCAGCCTTCTTAAGAAG---ATGGATGAGCCCTTTACTGAAGATACCTCAGAAATA------------TAA
>MN514963_Camel_Morocco_2016-03-05
ATGTCTTTTACTCCTGGTAAGCAATCCAGT---AGTAGAGCGTCCTCTGGAAATCGTTCTGGTAATGGCATCCTTAAG------------TGGGCCGATCAGTCCGACCAATCTAGAAATGTTCAAACCAGGGGTAGAAGAGCTCAACCCAAGCAAACTGCTACTTCTCAGCAACCATCAGGAGGGAATATTGTACCCTACTATTCTTGGTTCTCTGGAATTACTCAGTTTCAAAAAGGAAAGGAGTTTGAATTTGCAGAGGGACAAGGTGTGCCTATTGCACCAGGAGTCCCAGCTACTGAAGCTAAGGGGTATTGGTACAGACACAACCGACGTTCTTTTAAAACAGCCGATGGCAACCAGCGTCAACTGCTGCCACGATGGTATTTTTACTATCTTGGAACAGGACCGCACGCTAAAGACCAGTATGGCACCGACATTGACGGAGTCTTCTGGGTTGCTAGTAACCAGGCTGATGTCAATACCCCGGCTGACATTGTCGATCGGGACCCAAGTAGCGATGAGGCTATTCCGACTAGGTTTCCGCCTGGCACGGTACTCCCTCAGGGTTACTATATTGAAGGCTCAGGAAGGTCTGCTTCTAATTCCAGATCTACTTCACGTGCATCCAGTAGAGCCTCTAGT---GCAGGATCGCGTAGTAGAGCCAATTCTGGTAACAGAAACCCT------------ACCTCTGGTGTAACACCTGATATGGCTGATCAAATTGCTAGTCTTGTTTTGGCCAAACTTGGCAAGGATGCCACTAAGCCACAGCAAGTAACTAAGCAGACTGCCAAAGAAATCAGACAGAAAATTTTGAATAAGCCCCGCCAGAAGAGGAGCCCCAATAAACAATGCACTGTTCAGCAGTGTTTTGGGAAGAGAGGCCCCAATCAGAATTTTGGTGGTGGAGAAATGTTAAAACTTGGAACTAGTGATCCACAGTTCCCCATTCTTGCAGAACTCGCACCCACAGCTGGTGCGTTTTTCTTTGGATCAAGATTAGAGTTGGCCAAAGTGCAGAATTTGTCTGGGAATCTTGACGAGCCCCAGAAGGATGTTTATGAATTGCGCTATAATGGTGCAATTAGATTTGACAGTACACTTTCAGGTTTTGAGACCATAATGAAGGTGTTGAATGAGAATTTGAATGCATATCAACAACAA------------------------------GATGGTATGATGAATATGAGTCCAAAACCACAGCGCCAGCGTGGTCACAAGAATGGACAAGGA------------GAAAATGATAATATAAGTGTTGCAGCGCCCAAAAGCCGTGTGCAGCAAAATAAGAGTAGAGAGTTGACTGCAGAGGACATCAGCCTTCTTAAGAAG---ATGGATGAGCCTTATACTGAAGATACCTCAGAAATA------------TAA
>MN514974_Camel_Ethiopia_2015-02-13
ATGTCTTTTACTCCTGGTAAGCAATCCAGT---AGTAGAGCGTCCTCTGGAAATCGTTCTGGTAATGGCATCCTTAAG------------TGGGCCGATCAGTCCGACCAATCTAGAAATGTTCAAACCAGGGGTAGAAGAGCTCAACCCAAGCAAACTGCTACTTCTCAACAACCATCAGCAGGGAATGTTGTACCCTACTATTCTTGGTTCTCTGGAATTACTCAGTTTCAAAAAGGAAAGGAGTTTGAATTTGCAGAGGGACAAGGTGTGCCTATTGCACCAGGAGTCCCAGCTACTGAAGCTAAGGGGTACTGGTACAGACACAACCGACGTTCTTTTAAAACAGCCGATGGCAACCAGCGTCAACTGCTGCCACGATGGTATTTTTACTATCTTGGAACAGGACCGCACGCTAAAGACCAGTATGGCACCGATATTGATGGAGTCTTCTGGGTTGCTAGTAACCAGGCTGATGTCAATACCCCGGCTGACATTGTCGATCGGGACCCAAGTAGCGATGAGGCTATTCCGACTAGGTTTCCGCCTGGTACGGTACTCCCTCAGGGTTACTATATTGAAGGCTCAGGAAGGTCTGCTCCTAATTCCAGATCTACTTCACGCGCATCCAGTAGAGCCTCTAGT---GCAGGATCGCGTAGTAGAGCCAACTCTGGTAACAGAAACCCT------------ACCTCTGGTGTAACACCTGATATGGCTGATCAAATTGCTAGTCTTGTTTTGGCCAAACTTGGCAAGGACGCCACTAAGCCACAGCAAGTAACTAAGCATACTGCCAAAGAAATTAGACAGAAAATTTTGAATAAGCCCCGCCAGAAGAGGAGCCCCAATAAACAATGCACTGTTCAGCAGTGTTTTGGGAAGAGAGGCCCCAATCAGAATTTTGGTGGTGGAGAAATGTTAAAACTTGGAACTAGTGATCCACAGTTCCCCATTCTTGCAGAACTCGCACCCACAGCTGGTGCGTTTTTCTTTGCATCAAGATTAGAGTTGGCCAAAGTGCAGAATTTGTCTGGGAATCTTGGTGAACCCCAGAAGGATGTTTATGAATTGCGCTATAATGGTGCAATTAGATTTGACAGTACACTTTCAGGTTTTGAGACCATAATGAAGGTGTTGAATGAGAATTTGAATGCATACCAACAACAA------------------------------GATGGTATGATGAATATGAGTCCAAAACCACAGCGTCAGCGTGGCCAGAAGAATGGACAAGGA------------GAAAATGATAATATAAGTGTTGCAGCGCCTAAAAGCCGTGTGCAGCAAAATAAGAGTAGAGAGTTGACTGCAGAGGACATCAGCCTTCTTAAGAAG---ATGGATGAGCCCTATACTGAAGACACCTCAGAAATA------------TAA
>MN514975_Camel_Morocco_2016-03-02
ATGTCTTTTACTCCTGGTAAGCAATCCAGT---AGTAGAGCGTCCTCTGGAAATCGTTCTGGTAATGGCATCCTTAAG------------TGGGCCGATCAGTCCGACCAATCTAGAAATGTTCAAACCAGGGGTAGAAGAGCTCAACCCAAGCAAACTGTTACTTCTCAGCAACCATCAGGAGGGAATGTTGTACCCTACTATTCTTGGTTCTCTGGAATTACTCAGTTTCAAAAGGGAAAAGAGTTTGAATTTGCAGAGGGACAAGGTGTGCCTATTGCACCAGGAGTCCCAGCTACTGAAGCTAAGGGATACTGGTACAGACACAACAGACGTTCTTTTAAAACAGCCGATGGCAACCAGCGTCAATTGCTGCCACGATGGTATTTTTACTATCTTGGAACAGGACCGCATGCCAAAGATCAGTATGGCACCGACATCGACGGAGTCTTCTGGGTCGCTAGTAACCAGGCTGATGTCAATACCCCGGCTGACATTCTCGATCGGGACCCAAGTAGCGATGAGGCTATTCCGACTAGGTTTCCGCCTGGCACGGTACTCCCTCAGGGTTACTATATTGAAGGCTCAGGAAGGTCTGCTCCTAATTCCAGATCTACTTCACGCGCATCCAGTAGAGCCTCTAGT---GCAGGATCGCGTAGTAGAGCCAATTCTGGTAACAGAACCCCT------------ACCTCGGGTGTAACACCTGATATGGCTGATCAAATTGCTAGTCTTGTTCTGGCTAAACTTGGCAAGGATGCCACTAAGCCACAGCAAGTAACTAAGCAGACTGCCAAAGAAATCAGACAGAAAATTTTGAATAAGCCCCGCCAGAAGAGGAGCCCCAATAAACAATGCACTGTTCAGCAGTGCTTTGGGAAGAGAGGCCCCAATCAGAATTTTGGTGGTGGAGAAATGTTAAAACTTGGAACTAGTGATCCACAGTTCCCCATTCTTGCAGAACTCGCACCCACAGCTGGTGCGTTTTTCTTTGGATCAAGATTAGAGTTGGCCAAAGTGCAGAATCTGTCTGGGAACCTTGATGAGCCTCAGAAGGATGTTTATGAATTGCGCTACAATGGTGCAATTAGATTTGACAGTACACTTTCAGGTTTTGAGACCATAATGAAGGTGTTGAATGAGAATTTGAATGCATACCAACAACAA------------------------------GATGGTATGATGAATATGAGTCCAAAACCACAGCGTCAGCGTGGTCAGAATAATGGACAAGGA------------GAAAATGATAATATAAGTGTTGCAGCGCCCAAAAGTCGTGTGCAGCAAAATAAGATTAGAGAGTTGACTGCAGAGGACATCAGCCTTCTTAAGAAG---ATGGATGAGCCCTTTACTGAAGATACCTCAGAAATA------------TAA
>AY316299_Human_Germany_1988--
ATGTCTTTTACTCCTGGTAAGCAATCCAGT---AGTAGAGCGTCCTCTGGAAATCGTTCTGGTAATGGCATCCTTAAG------------TGGGCCGATCAGTCCGACCAATCTAGAAATGTTCAAACCAGGGGTAGAAGAGCTCAACCCAAGCAAACTGCTACTTCTCAGCAACCATCAGGAGGGAATGTTGTACCCTACTATTCTTGGTTCTCTGGAATTACTCAGTTTCAAAAGGGAAAGGAGTTTGAATTTGCAGAGGGACAAGGTGTGCCTATTGCACCAGGAGTCCCAGCTACTGAAGCTAAGGGGTACTGGTACAGACACAACAGACGTTCTTTTAAAACAGCCGATGGCAACCAGCGTCAATTGCTGCCACGATGGTATTTTTACTATCTTGGAACAGGACCGCATGCCAAAGACCAGTATGGCACCGACATTGACGGAGTCTTCTGGGTCGCTAGTAACCAGGCTGATGTCAATACCCCGGCTGACATTCTCGATCGGGACCCAAGTAGCGACGAGGCTATTCCGACTAGGTTTTCGCCTGGCACGGTACTCCCTCAGGGTTACTATATTGAAGGCTCAGGAAGGTCTGCTCCTAATTCCAGATCTACTTCACGCGCATCCAGTAGAGCCTCTAGT---GCAGGATCGCGTAGCAGAGCCAATTCTGACAATAGAACCCCT------------ACCTCTGGTGTAACACCTGATATGGCTGATCAAATTGCTAGTCTTGTTCTGGCAAAACTTGGCAAGGATGCCACTAAGCCACAGCAAGTAACTAAGCAGACTGCCAAAGAAATCAGACAGAAAATTTTGAATAAGCCCCGCCAGAAGAGGAGCCCCAATAAACAATGCACTGTTCAGCAGTGTTTTGGGAAGAGAGGCCCCAATCAGAATTTTGGTGGTGGAGAAATGTTAAAACTTGGAACTAGTGACTCACAGTTCCCCATTCTTGCAGAACTCGCACCCACAGCTGGTGCGTTTTTCTTTGGATCAAGATTAGAGTTGGCCAAAGTGCAGAATTTGTCTGGGAATCTTGATGAGCCCCAGAAGGATGTTTATGAATTGCGCTACAATGGCGCGATTAGATTTGATAGTACACTTTCAGGTTTTGAGACCATAATGAAGGTGTTGAATGAGAATTTGAATGCATATCAACAACAA------------------------------GATGGTATGATGAATATGAGTCCAAAACCACAGCGTCAGCGTGGTCAGAAGAATGGACAAGGA------------GAAAATGATAATATAAGTGTTGCAGCGCCCAAAAGCCGTGTGCAGCAAAATAAGAGTAGAGAGTTGACTGCAGAGGACATCAGCCTTCTTAAGAAG---ATGGATGAGCCCTATACTGAAGATACCTCAGAAATA------------TAA
>AB354579_Bovine_Japan_1976-12-
ATGTCTTTTACTCCTGGTAAGCAATCCAGT---AGTAGAGCGTCCTCTGGAAATCGTTCTGGTAATGGCATCCTTAAG------------TGGGCCGATCAGTCCGACCAATCTAGAAATGTTCAAACCAGGGGTAGAAGAGCTCAACCCAAGCAAACTGCTACTTCTCAGCAACCATCAGGAGGGAATGTTGTACCCTACTATTCTTGGTTCTCTGGAATTACTCAGTTTCAAAAAGGAAAGGATTTTGAATTTGCAGAGGGACAAGGTGTGCCTATTGCACCAGGAGTCCCGGCTACTGAAGCTAAGGGGTACTGGTACAGACACAACAGACGTTCTTTTAAAACAGCCGATGGCAACCAGCGTCAACTGCTGCCACGATGGTATTTTTACTATCTTGGAACAGGACCGCATGCCAAAGACCAGTATGGCACCGATATTGACGGAGTCTTCTGGGTCGCTAGTAACCAGGCTGATGTCAATACCCCGGCTGACATTCTCGATCGGGACCCAAGTAGCGATGAGGCTATTCCGACTAGGTTTCCGCCTGGCACGGTACTCCCTCAGGGTTACTATATTGAAGGCTCAGGAAGGTCTGCTCCTAATTCCAGATCTACTTCACGCGCATCCAGTAGAGCCTCTAGT---GCAGGATCGCGTAGTAGAGCCAATTCTGGCAACAGAACCCCT------------ACCTCTGGTGTAACACCTGATATGGCTGATCAAATTGCTAGTCTTGTTCTGGCAAAACTTGGCAAGGATGCCACTAAGCCACAGCAAGTAACTAAGCAGACTGCCAAAGAAATCAGACAGAAAATTTTGAATAAGCCCCGCCAGAAGAGGAGCCCCAATAAACAATGCACTGTTCAGCAGTGTTTTGGGAAGAGAGGCCCCAATCAGAATTTTGGTGGTGGAGAAATGTTAAAACTTGGAACTAGTGACCCACAGTTCCCCATTCTTGCAGAACTCGCACCCACAGCTGGTGCGTTTTTCTTTGGATCAAGATTAGAGTTGGCCAAAGTGCAGAATTTGTCTGGGAATCTTGACGAGCCCCAGAAGGATGTTTATGAATTGCGCTATAATGGTGCAATTAGATTTGACAGTACACTTTCAGGTTTTGAGACCATAATGAAGGTGTTGAATGAGAATTTGAATGCATATCAACAACAA------------------------------GATGGTATGATGAATATGAGTCCAAAACCACAGCGTCAGCGTGGTCAGAAGAATGGACAAGGG------------GAAAATGATAATATAAGTGTTGCAGCGCCTAAAAGCCGTGTGCAGCAAAATAAGAGTAGAGAGTTGACTGCAGAGGACATCAGCCTTCTTAAGAAG---ATGGATGAGCCCTATACTGAAGACACCTCAGAAATA------------TAA
>AF391541_Bovine_USA_1998--
ATGTCTTTTACTCCTGGTAAGCAATCCAGT---AGTAGAGCGTCCTCTGGAAATCGTTCTGGTAATGGCATCCTTAAG------------TGGGCCGATCAGTCCGACCAATCTAGAAATGTTCAAACCAGGGGTAGAAGAGCTCAACCCAAGCAAACTGCTACTTCTCAGCAACCATCAGGAGGGAATGTTGTACCCTACTATTCTTGGTTCTCTGGAATTACTCAGTTTCAAAAGGGAAAGGAGTTTGAATTTGCAGAGGGACAAGGTGTGCCTATTGCACCAGGAGTCCCAGCTACTGAAGCTAAGGGGTACTGGTACAGACACAACCGACGTTCCTTTAAAACAGCCGATGGCAACCAGCGTCAATTGCTACCACGATGGTATTTTTACTATCTTGGAACAGGACCGCATGCCAAAGACCAGTATGGCACCGACATTGACGGAGTCTACTGGGTCGCTAGTAACCAGGCTGATGTCAATACCCCGGCTGACATTCTCGATCGGGACCCAAGTAGCGATGAGGCTATTCCGACTAGGTTTCCGCCTGGCACGGTACTCCCTCAGGGTTACTATATTGAAGGCTCAGGAAGGTCTGCTCCTAATTCCAGATCTACTTCACGCGCATCCAGTAGAGCCTCTAGT---GCAGGATCGCGCAGTAGAGCCAATTCTGGCAATAGAACCCCT------------ACCTCTGGTGTAACACCTGATATGGCTGATCAAATTGCTAGTCTTGTTCTGGCTAAACTTGGCAAGGATGCCGCTAAGCCACAGCAAGTAACTAAGCAGACTGCCAAAGAAATCAGACAGAAAATTTTGAATAAACCCCGCCAGAAGAGGAGCCCCAATAAACAATGCACTGTTCAGCAGTGTTTTGGGAAGAGAGGCCCCAATCAGAATTTTGGTGGTGGAGAAATGTTAAAACTTGGAACTAGTGATCCACAGTTCCCCATTCTTGCAGAACTCGCACCCACAGCTGGTGCGTTTTTCTTTGGATCAAGATTAGAGTTGGCCAAAGTGCAGAATTTGTCTGGGAATCTTGACGAGCCCCAGAAGGATGTTTATGAATTGCGCTATAATGGCGCAATTAGATTTGATAGTACACTTTCAGGTTTTGAGACCATAATGAAGGTGTTGAATGAGAATTTGAATGCATACCAACAACAG------------------------------GATGGTACGATGAATATGAGTCCAAAACCACAGCGTCAGCGTGGTCAGAAGAACGGACAAGGA------------GAAAATGATAATATAAGTGTTGCAGCGCCCAAAAGCCGTGTGCAGCAAAATAAGATTAGAGAGTTGACTGCAGAGGACATCAGCCTTCTTAAGAAG---ATGGATGAGCCCTTTACTGAAGACACCTCAGAAATA------------TAA
>AF391542_Bovine_USA_1998--
ATGTCTTTTACTCCTGGTAAGCAATCCAGT---AGTAGAGCGTCCTCTGGAAATCGTTCTGGTAATGGCATCCTTAAG------------TGGGCCGATCAGTCCGATCAATCTAGAAATGTTCAAACCAGGGGTAGAAGAGCTCAATCCAAGCAAACTGCTACTTCTCAGCAACCATCAGGAGGGAATGTTGTACCCTACTATTCTTGGTTCTCTGGAATTACTCAGTTTCAAAAGGGAAAGGAGTTTGAATTTGCAGAGGGACAAGGTGTGCCTATTGCACCAGGAGTCCCAGCTACTGAAGCTAAGGGGTACTGGTACAGACACAACAGACGTTCCTTTAAAACAGCCGATGGCAACCAGCGTCAATTGCTGCCACGATGGTATTTTTACTATCTTGGAACAGGACCGCATGCCAAAGACCAGTATGGCACCGACATTGACGGAGTCTACTGGGTCGCTAGTAACCAGGCTGATGTCAATACCCCGGCTGACATTCTCGATCGGGACCCAAGTAGCGATGAGGCTATTCCGACTAGGTTTCCGCCTGGCACGGTACTCCCTCAGGGTTACTATATTGAAGGCTCAGGAAGGTCTGCTCCTAATTCCAGATCTACTTCACGCGCATCCAGTAGAGCCTCTAGT---GCAGGATCGCGCAGTAGAGCCAATTCTGGCAATAGAACCCCT------------ACCTCTGGTGTAACACCTGATATGGCTGATCAAATTGCTAGTCTTGTTCTGGCAAAACTTGGCAAGGATGCCGCTAAGCCACAGCAAGTAACTAAGCAGACTGCCAAAGAAATCAGACAGAAAATTTTGAATAAGCCCCGCCAGAAGAGGAGCCCCAATAAACAATGCACTGTTCAGCAGTGTTTTGGGAAGAGAGGCCCCAATCAGAATTTTGGTGGTGGAGAAATGTTAAAACTTGGAACTAGTGATCCACAGTTCCCCATTCTTGCAGAACTCGCACCCACAGCTGGTGCGTTTTTCTTTGGATCAAGATTAGAGTTGGCCAAAGTGCAGAATTTGTCTGGGAATCTTGACGAACCCCAGAAGGATGTTTATGAATTGCGCTATAATGGCGCAATTAGATTTGATAGTACACTTTCAGGTTTTGAGACCATAATGAAGGTGTTGAATGAGAATTTGAATGCATACCAACAACAG------------------------------GATGGTACGATGAATATGAGTCCAAAACCACAGCGTCAGCGTGGTCAGAAGAACGGACAAGGA------------GAAAATGATAATATAAGTGTTGCAGCGCCCAAAAGCCGTGTGCAGCAAAATAAGATTAGAGAGTTGACTGCAGAGGACATCAGCCTTCTTAAGAAG---ATGGATGAGCCCTTTACTGAAGACACCTCAGAAATA------------TAA
>DQ811784_Bovine_UNKWN_1983--
ATGTCTTTTACTCCTGGTAAGCAATCCAGT---AGTAGAGCGTCCTCTGGAAATCGTTCTGGTAATGGCATCCTTAAG------------TGGGCCGATCAGTCCGACCAATCTAGAAATGTTCAAACCAGGGGTAGAAGAGCTCAACCCAAGCAAACTGCTACTTCTCAGCAACCATCAGGAGGGAATGTTGTACCCTACTATTCTTGGTTCTCTGGAATTACTCAGTTTCAAAAGGGAAAGGAGTTTGAATTTGCAGAGGGACAAGGTGTGCCTATTGCACCAGGAGTCCCAGCTACTGAAGCTAAGGGGTACTGGTACAGACACAACAGACGTTCCTTTAAAACAGCCGATGGCAACCAGCGTCAATTGCTGCCACGATGGTATTTTTACTATCTTGGAACAGGACCGCATGCCAAAGACCAGTATGGCACCGACATTGACGGAGTCTTCTGGGTCGCTAGTAACCAGGCTGATGTCAATACCCCGGCTGACATTCTCGATCGGGACCCAAGTAGCGATGAGGCTATTCCGACTAGGTTTCCGCCTGGCACGGTACTCCCTCAGGGTTACTATATTGAAGGCTCAGGAAGGTCTGCTCCTAATTCCAGATCTACTTCACGCGCATCCAGTAGAGCCTCTAGT---GCAGGATCGCGCAGTAGAGCCAATTCTGGCAATAGAACCCCT------------ACCTCTGGTGTAACACCTGATATGGCTGATCAAATTGCTAGTCTTGTTCTGGCAAAACTTGGCAAGGATGCCACTAAGCCACAGCAAGTAACTAAGCAGACTGCCAAAGAAATCAGACAGAAAATTTTGAATAAGCCCCGCCAGAAGAGGAGCCCCAATAAACAATGCACTGTTCAGCAGTGTTTTGGGAAGAGAGGCCCCAATCAGAATTTTGGTGGTGGAGAAATGTTAAAACTTGGAACTAGTGATCCACAGTTCCCCATTCTTGCAGAACTCGCACCCACAGCTGGTGCGTTTTTCTTTGGATCAAGATTAGAGTTGGCCAAAGTGCAGAATTTGTCTGGGAATCTTGACGAGCCCCAGAAGGATGTTTATGAATTGCGCTATAATGGCGCAATTAGATTTGACAGTACACTTTCAGGTTTTGAGACCATAATGAAGGTGTTGAATGAGAATTTGAATGCATACCAACAACAA------------------------------GATGGTATGATGAATATGAGTCCAAAACCACAGCGTCAGCGTGGTCAGAAGAATGGACAAGGA------------GAAAATGATAATATAAGTGTTGCAGCGCCCAAAAGCCGTGTGCAGCAAAATAAGAGTAGAGAGTTGACTGCAGAGGACATCAGCCTTCTTAAGAAG---ATGGATGAGCCCTTTACTGAAGACACCTCAGAAATA------------TAA
>DQ915164_Bovine_USA_1998--
ATGTCTTTTACTCCTGGTAAGCAATCCAGT---AGTAGAGCGTCCTCTGGAAATCGTTCTGGTAATGGCATCCTTAAG------------TGGGCCGATCAGTCCGACCAATCTAGAAATGTTCAAACCAGGGGTAGAAGAGCTCAACCCAAGCAAACTGCTACTTCTCAGCAACCATCAGGAGGGAATGTTGTACCCTACTATTCTTGGTTCTCTGGAATTACTCAGTTTCAAAAGGGAAAGGAGTTTGAATTTGCAGAGGGACAAGGTGTGCCTATTGCACCAGGAGTCCCAGCTACTGAAGCTAAGGGGTACTGGTACAGACACAACCGACGTTCCTTTAAAACAGCCGATGGCAACCAGCGTCAATTGCTGCCACGATGGTATTTTTACTATCTTGGAACAGGACCGCATGCCAAAGACCAGTATGGCACCGACATTGACGGAGTCTACTGGGTCGCTAGTAACCAGGCTGATGTCAATACCCCGGCTGACATTCTCGATCGGGACCCAAGTAGCGATGAGGCTATTCCGACTAGGTTTCCGCCTGGCACGGTGCTCCCTCAGGGTTACTATATTGAAGGCTCAGGAAGGTCTGCTCCTAATTCCAGATCTACTTCACGCGCATCCAGTAGAGCCTCTAGT---GCAGGATCGCGCAGTAGAGCCAATTCTGGCAATAGAACCCCT------------ACCTCTGGTGTAACACCTGATATGGCTGATCAAATTGCTAGTCTTGTTCTGGCAAAACTTGGCAAGGATGCCACTAAGCCACAGCAAGTAACTAAGCAGACTGCCAAAGAAATCAGACAGAAAATTTTGAATAAGCCCCGCCAGAAGAGGAGCCCCAATAAACAATGCACTGTTCAGCAGTGTTTTGGGAAGAGAGGCCCCAATCAGAATTTTGGTGGTGGAGAAATGTTAAAACTTGGAACTAGTGATCCACAGTTCCCCATTCTTGCAGAACTCGCACCCACAGCTGGTGCGTTTTTCTTTGGATCAAGATTAGAGTTGGCCAAAGTGCAGAATTTGTCTGGGAATCTTGACGAGCCCCAGAAGGATGTTTATGAATTGCGCTATAATGGCGCAATTAGATTTGATAGTACACTTTCAGGTTTTGAGACCATAATGAAGGTGTTGAATGAGAATTTGAATGCATACCAACAACAG------------------------------GATGGTACGATGAATATGAGTCCAAAACCACAGCGTCAGCGTGGTCAGAAGAACGGACAAGGA------------GAAAATGATAATATAAGTGTTGCAGCGCCCAAAAGCCGTGTGCAGCAAAATAAGATTAGAGAGTTGACTGCAGAGGACATCAGCCTTCTTAAGAAG---ATGGATGAGCCCTTTACTGAAGACACCTCAGAAATA------------TAA
>EU999954_Canine_Italy_2005--
ATGTCTTTTACTCCTGGTAAGCAATCCAGT---AGTAGAGCGTCCTCTGGAAATCGTTCTGGTAATGGCATCCTTAAG------------TGGGCCGATCAGTCCGACCAATCTAGAAATGTTCAAACCAGGGGTAGAAGAGCTCAACCCAAGCAAACTGCTACTTCTCAACAACCATCAGGGGGAAATGTTGTACCCTACTATTCTTGGTTTTCCGGAATTACTCAGTTTCAAAAGGGAAAGGAGTTTGAATTTGCAGAGGGACAAGGTGTTCCTATTGCACCAGGAGTCCCAGCTACTGAAGCTAAGGGGTACTGGTACAGACACAACAGACGTTCTTTTAAAACAGCCGATGGCAACCAGCGTCAACTGCTGCCACGATGGTATTTTTACTATCTGGGAACAGGACCGCATGCCAAAGACCAGTATGGCACCGACATTGACGGAGTCTTCTGGGTCGCTAGTAACCAGGCTGATGTCAATACCCCGGCTGACATTCTCGATCGGGACCCAAGTAGCGATGAGGCTATTCCGACTAGGTTTCCGCCTGGCACGGTACTCCCTCAGGGTTACTATATTGAAGGCTCAGGAAGGTCTGCTCCTAATTCCAGATCTACTTCACGCGCATCCAGTAGAGCCTCTAGT---GCAGGATCGCGTAGTAGAGCCAATTCTGGCAACAGAACCCCT------------ACCTCTGGTGTAACACCTGATATGGCTGATCAAATTGCTAGTCTTGTTTTGGCAAAACTTGGCAAGGATGCCACTAAGCCACAGCAAGTAACTAAGCAGACTGCCAAAGAAATTAGACAGAAAATTTTGAATAAGCCCCGCCAGAAGAGGAGCCCCAATAAACAATGCACTGTTCAGCAGTGTTTTGGGAAAAGAGGCCCCAATCAGAATTTTGGTGGTGGAGAAATGTTAAAACTTGGAACTAGTGACCCACAGTTCCCCATTCTTGCAGAACTCGCACCCACAGCTGGTGCGTTTTTCTTTGGATCAAGGTTAGAGTTGGCCAAAGTGCAGAATTTGTCTGGGAATCTTGATGAGCCCCAGAAGGATGTTTATGAATTGCGCTATAATGGCGCAATTAGATTTGATAGTACACTTTCAGGTTTTGAGACCATAATGAAGGTGTTGAATGATAATTTGAATGCATATCAACAACAA------------------------------GATGGTATGATGAATATGAGTCCAAAACCACAGCGTCAGCGTGGTCATAAGAATGGACAAGGA------------GAAAATGATAATATAAGTGTTGCAGCGCCCAAAAGCCGTGTGCAGCAAAATAAGAGTAGAGAGTTGACTGCAGAGGACATCAGTCTTCTTAAGAAG---ATGGATGAGCCCTATACAGAAGACACCTCAGAAATA------------TAA
>FJ415324_Human_Germany_1988--
ATGTCTTTTACTCCTGGTAAGCAATCCAGT---AGTAGAGCGTCCTCTGGAAATCGTTCTGGTAATGGCATCCTTAAG------------TGGGCCGATCAGTCCGACCAATCTAGAAATGTTCAAACCAGGGGTAGAAGAGCTCAACCCAAGCAAACTGCTACTTCTCAGCAACCATCAGGAGGGAATGTTGTACCCTACTATTCTTGGTTCTCTGGAATTACTCAGTTTCAAAAGGGAAAGGAGTTTGAATTTGCAGAGGGACAAGGTGTGCCTATTGCACCAGGAGTCCCAGCTACTGAAGCTAAGGGGTACTGGTACAGACACAACAGACGTTCTTTTAAAACAGCCGATGGCAACCAGCGTCAATTGCTGCCACGATGGTATTTTTACTATCTTGGAACAGGACCGCATGCCAAAGACCAGTATGGCACCGACATTGACGGAGTCTTCTGGGTCGCTAGTAACCAGGCTGATGTCAATACCCCGGCTGACATTCTCGATCGGGACCCAAGTAGCGATGAGGCTATTCCGACTAGGTTTCCGCCTGGCACGGTACTCCCTCAGGGTTACTATATTGAAGGCTCAGGAAGGTCTGCTCCTAATTCCAGATCTACTTCACGCGCATCCAGTAGAGCCTCTAGT---GCAGGATCGCGTAGCAGAGCCAATTCTGACAATAGAACCCCT------------ACCTCTGGTGTAACACCTGATATGGCTGATCAAATTGCTAGTCTTGTTCTGGCAAAACTTGGCAAGGATGCCACTAAGCCACAGCAAGTAACTAAGCAGACTGCCAAAGAAATCAGACAGAAAATTTTGAATAAGCCCCGCCAGAAGAGGAGCCCCAATAAACAATGCACTGTTCAGCAGTGTTTTGGGAAGAGAGGCCCCAATCAGAATTTTGGTGGTGGAGAAATGTTAAAACTTGGAACTAGTGACCCACAGTTCCCCATTCTTGCAGAACTCGCACCCACAGCTGGTGCGTTTTTCTTTGGATCAAGATTAGAGTTGGCCAAAGTGCAGAATTTGTCTGGGAATCTTGATGAGCCCCAGAAGGATGTTTATGAATTGCGCTACAATGGCGCAATTAGATTTGATAGTACACTTTCAGGTTTTGAGACCATAATGAAGGTGTTGAATGAGAATTTGAATGCATATCAACAACAA------------------------------GATGGTATGATGAATATGAGTCCAAAACCACAGCGTCAGCGTGGTCAGAAGAATGGACAAGGA------------GAAAATGATAATATAAGTGTTGCAGCGCCCAAAAGCCGTGTGCAGCAAAATAAGAGTAGAGAGTTGACTGCAGAGGACATCAGCCTTCTTAAGAAG---ATGGATGAGCCCTATACTGAAGATACCTCAGAAATA------------TAA
>FJ425184_Waterbuck_USA_1994-01-01
ATGTCTTTTACTCCTGGTAAGCAATCCAGT---AGTAGAGCGTCCTCTGGAAATCGTTCTGGTAATGGCATCCTTAAG------------TGGGCCGATCAGTCCGACCAATCTAGAAATGTTCAAACCAGGGGTAGAAGAGCTCAACCCAAGCAAACTGCTACTTCTCAGCAACCACCAGGAGGGAATGTTGTACCCTACTATTCTTGGTTCTCTGGAATTACTCAGTTTCAAAAGGGAAAGGAGTTTGAATTTGCAGAGGGACAAGGTGTGCCTATTGCACCAGGAGTCCCAGCTACTGAAGCTAAGGGGTACTGGTACAGACACAACAGACGTTCCTTTAAAACAGCCGATGGCAACCAGCGTCAATTGCTGCCACGATGGTATTTTTACTATCTTGGAACAGGACCGCATGCCAAAGACCAGTATGGCACCGACATTGACGGAGTCTTCTGGGTCGCTAGTAACCAGGCTGATGTCAATACCCCGGCTGACATTCTCGATCGGGACCCAAGTAGCGATGAGGCTATTCCGACTAGGTTTCCGCCTGGCACGGTACTCCCTCAGGGTTACTATATTGAAGGCTCAGGAAGGTCTGCTCCTAATTCCAGATCTACTTCACGCGCATCCAGTAGAGCCTCTAGT---GCAGGATCGCGCAGTAGAGCCAATTCTGGCAATAGAACCCCT------------ACCTCTGGTGTAACACCTGATATGGCTGATCAAATTGCTAGTCTTGTTCTGGCAAAACTTGGCAAGGATGCCACTAAGCCACAGCAAGTAACTAAGCAGACTGCCAAAGAAATCAGACAGAAAATTTTGAATAAGCCCCGCCAGAAGAGGAGCCCCAATAAACAATGCACTGTTCAGCAGTGTTTTGGGAAGAGAGGCCCCAATCAGAATTTTGGTGGTGGAGAAATGTTAAAACTTGGAACTAGTGATCCACAGTTCCCCATTCTTGCAGAACTCGCACCCACAGCTGGTGCGTTTTTCTTTGGATCAAGATTAGAGTTGGCCAAAGTGCAGAATTTGTCTGGGAATCTTGACGAGCCCCAGAAGGATGTTTATGAATTGCGCTATAATGGTGCAATTAGATTTGACAGTACACTTTCAGGTTTTGAGACCATAATGAAGGTGTTGAATGAGAATTTGAATGCATACCAACAACAA------------------------------GATGGTATGATGAATATGAGTCCAAAACCACAGCGTCAGCGTGGTCAGAAGAATGGACAAGGA------------GAAAATGATAATATAAGTGTTGCAGCGCCCAAAAGCCGTGTGCAGCAAAATAAGAGTAGAGAGTTGACTGCAGAGGACATCAGCCTTCTTAAGAAG---ATGGATGAGCCCTTTACTGAAGACACCTCAGAAATA------------TAA
>FJ425185_Waterbuck_USA_1994-01-01
ATGTCTTTTACTCCTGGTAAGCAATCCAGT---AGTAGAGCGTCCTCTGGAAATCGTTCTGGTAATGGCATCCTTAAG------------TGGGCCGATCAGTCCGACCAATCTAGAAATGTTCAAACCAGGGGTAGAAGAGCTCAACCCAAGCAAACTGCTACTTCTCAGCAACCACCAGGAGGGAATGTTGTACCCTACTATTCTTGGTTCTCTGGAATTACTCAGTTTCAAAAGGGAAAGGAGTTTGAATTTGCAGAGGGACAAGGTGTGCCTATTGCACCAGGAGTCCCAGCTACTGAAGCTAAGGGGTACTGGTACAGACACAACAGACGTTCCTTTAAAACAGCCGATGGCAACCAGCGTCAATTGCTGCCACGATGGTATTTTTACTATCTTGGAACAGGACCGCATGCCAAAGACCAGTATGGCACCGACATTGACGGAGTCTTCTGGGTCGCTAGTAACCAGGCTGATGTCAATACCCCGGCTGACATTCTCGATCGGGACCCAAGTAGCGATGAGGCTATTCCGACTAGGTTTCCGCCTGGCACGGTACTCCCTCAGGGTTACTATATTGAAGGCTCAGGAAGGTCTGCTCCTAATTCCAGATCTACTTCACGCGCATCCAGTAGAGCCTCTAGT---GCAGGATCGCGCAGTAGAGCCAATTCTGGCAATAGAACCCCT------------ACCTCTGGTGTAACACCTGATATGGCTGATCAAATTGCTAGTCTTGTTCTGGCAAAACTTGGCAAGGATGCCACTAAGCCACAGCAAGTAACTAAGCAGACTGCCAAAGAAATCAGACAGAAAATTTTGAATAAGCCCCGCCAGAAGAGGAGCCCCAATAAACAATGCACTGTTCAGCAGTGTTTTGGGAAGAGAGGCCCCAATCAGAATTTTGGTGGTGGAGAAATGTTAAAACTTGGAACTAGTGATCCACAGTTCCCCATTCTTGCAGAACTCGCACCCACAGCTGGTGCGTTTTTCTTTGGATCAAGATTAGAGTTGGCCAAAGTGCAGAATTTGTCTGGGAATCTTGACGAGCCCCAGAAGGATGTTTATGAATTGCGCTATAATGGTGCAATTAGATTTGACAGTACACTTTCAGGTTTTGAGACCATAATGAAGGTGTTGAATGAGAATTTGAATGCATACCAACAACAA------------------------------GATGGTATGATGAATATGAGTCCAAAACCACAGCGTCAGCGTGGTCAGAAGAATGGACAAGGA------------GAAAATGATAATATAAGTGTTGCAGCGCCCAAAAGCCGTGTGCAGCAAAATAAGAGTAGAGAGTTGACTGCAGAGGACATCAGCCTTCTTAAGAAG---ATGGATGAGCCCTTTACTGAAGACACCTCAGAAATA------------TAA
>FJ425186_Waterbuck_USA_1994-01-01
ATGTCTTTTACTCCTGGTAAGCAATCCAGT---AGTAGAGCGTCCTCTGGAAATCGTTCTGGTAATGGCATCCTTAAG------------TGGGCCGATCAGTCCGACCAATCTAGAAATGTTCAAACCAGGGGTAGAAGAGCTCAACCCAAGCAAACTGCTACTTCTCAGCAACCACCAGGAGGGAATGTTGTACCCTACTATTCTTGGTTCTCTGGAATTACTCAGTTTCAAAAGGGAAAGGAGTTTGAATTTGCAGAGGGACAAGGTGTGCCTATTGCACCAGGAGTCCCAGCTACTGAAGCTAAGGGGTACTGGTACAGACACAACAGACGTTCCTTTAAAACAGCCGATGGCAACCAGCGTCAATTGCTGCCACGATGGTATTTTTACTATCTTGGAACAGGACCGCATGCCAAAGACCAGTATGGCACCGACATTGACGGAGTCTTCTGGGTCGCTAGTAACCAGGCTGATGTCAATACCCCGGCTGACATTCTCGATCGGGACCCAAGTAGCGATGAGGCTATTCCGACTAGGTTTCCGCCTGGCACGGTACTCCCTCAGGGTTACTATATTGAAGGCTCAGGAAGGTCTGCTCCTAATTCCAGATCTACTTCACGCGCATCCAGTAGAGCCTCTAGT---GCAGGATCGCGCAGTAGAGCCAATTCTGGCAATAGAACCCCT------------ACCTCTGGTGTAACACCTGATATGGCTGATCAAATTGCTAGTCTTGTTCTGGCAAAACTTGGCAAGGATGCCACTAAGCCACAGCAAGTAACTAAGCAGACTGCCAAAGAAATCAGACAGAAAATTTTGAATAAGCCCCGCCAGAAGAGGAGCCCCAATAAACAATGCACTGTTCAGCAGTGTTTTGGGAAGAGAGGCCCCAATCAGAATTTTGGTGGTGGAGAAATGTTAAAACTTGGAACTAGTGATCCACAGTTCCCCATTCTTGCAGAACTCGCACCCACAGCTGGTGCGTTTTTCTTTGGATCAAGATTAGAGTTGGCCAAAGTGCAGAATTTGTCTGGGAATCTTGACGAGCCCCAGAAGGATGTTTATGAATTGCGCTATAATGGTGCAATTAGATTTGACAGTACACTTTCAGGTTTTGAGACCATAATGAAGGTGTTGAATGAGAATTTGAATGCATACCAACAACAA------------------------------GATGGTATGATGAATATGAGTCCAAAACCACAGCGTCAGCGTGGTCAGAAGAATGGACAAGGA------------GAAAATGATAATATAAGTGTTGCAGCGCCCAAAAGCCGTGTGCAGCAAAATAAGAGTAGAGAGTTGACTGCAGAGGACATCAGCCTTCTTAAGAAG---ATGGATGAGCCCTTTACTGAAGACACCTCAGAAATA------------TAA
>FJ425187_Deer_USA_1994-01-01
ATGTCTTTTACTCCTGGTAAGCAATCCAGT---AGTAGAGCGTCCTCTGGAAATCGTTCTGGTAATGGCATCCTTAAG------------TGGGCCGATCAGTCCGACCAATCTAGAAATGTTCAAACCAGGGGTAGAAGAGCTCAACCCAAGCAAACTGCTACTTCTCAGCAACCATCAGGAGGGAATGTTGTACCCTACTATTCTTGGTTCTCTGGAATTACTCAGTTTCAAAAGGGAAAGGAGTTTGAATTTGCAGAGGGACAAGGTGTGCCTATTGCACCAGGAGTCCCAGCTACTGAAGCTAAGGGGTACTGGTACAGACACAACCGACGTTCCTTTAAAACAGCCGATGGCAACCAGCGTCAATTGCTGCCACGATGGTATTTTTACTATCTTGGAACAGGACCGCATGCCAAAGACCAGTATGGCACCGACATTGACGGAGTCTACTGGGTCGCTAGTAACCAGGCTGATGTCAATACCCCGGCTGACATTCTCGATCGGGACCCAAGTAGCGATGAGGCTATTCCGACTAGGTTTCCGCCTGGCACGGTACTCCCTCAGGGTTACTATATTGAAGGCTCAGGAAGGTCTGCTCCTAATTCCAGATCTACTTCACGCGCATCCAGTAGAGCCTCTAGT---GCAGGATCGCGCAGTAGAGCCAATTCTGGCAATAGAACCCCT------------ACCTCTGGTGTAACACCTGATATGGCTGATCAAATTGCTAGTCTTGTTCTGGCAAAACTTGGCAAGGATGCCACTAAGCCACAGCAAGTAACTAAGCAGACTGCCAAAGAAATCAGACAGAAAATTTTGAATAAGCCCCGCCAGAAGAGGAGCCCCAATAAACAATGCACTGTTCAGCAGTGTTTTGGGAAGAGAGGCCCCAATCAGAATTTTGGTGGTGGAGAAATGTTAAAACTTGGAACTAGTGATCCACAGTTCCCCATTCTTGCAGAACTCGCACCCACAGCTGGTGCGTTTTTCTTTGGATCAAGATTAGAGTTGGCCAAAGTGCAGAATTTGTCTGGGAATCTTGACGAGCCCCAGAAGGATGTTTATGAATTGCGCTATAATGGCGCAATTAGATTTGATAGTACACTTTCAGGTTTTGAGACCATAATGAAGGTGTTGAATGAGAATTTGAATGCATACCAACAACAG------------------------------GATGGTACGATGAATATGAGTCCAAAACCACAGCGTCAGCGTGGTCAGAAGAACGGACAAGGA------------GAAAATGATAATATAAGTGTTGCAGCGCCCAAAAGCCGTGTGCAGCAAAATAAGATTAGAGAGTTGACTGCAGAGGACATCAGCCTTCTTAAGAAG---ATGGATGAGCCCTTTACTGAAGACACCTCAGAAATA------------TAA
>FJ425188_Deer_USA_1994-01-01
ATGTCTTTTACTCCTGGTAAGCAATCCAGT---AGTAGAGCGTCCTCTGGAAATCGTTCTGGTAATGGCATCCTTAAG------------TGGGCCGATCAGTCCGACCAATCTAGAAATGTTCAAACCAGGGGTAGAAGAGCTCAACCCAAGCAAACTGCTACTTCTCAGCAACCATCAGGAGGGAATGTTGTACCCTACTATTCTTGGTTCTCTGGAATTACTCAGTTTCAAAAGGGAAAGGAGTTTGAATTTGCAGAGGGACAAGGTGTGCCTATTGCACCAGGAGTCCCAGCTACTGAAGCTAAGGGGTACTGGTACAGACACAACAGACGTTCCTTTAAAACAGCCGATGGCAACCAGCGTCAATTGCTGCCACGATGGTATTTTTACTATCTTGGAACAGGACCGCATGCCAAAGACCAGTATGGCACCGACATTGACGGAGTCTTCTGGGTCGCTAGTAACCAGGCTGATGTCAATACCCCGGCTGACATTCTCGATCGGGACCCAAGTAGCGATGAGGCTATTCCGACTAGGTTTCCGCCTGGCACGGTACTCCCTCAGGGTTACTATATTGAAGGCTCAGGAAGGTCTGCTCCTAATTCCAGATCTACTTCACGCGCATCCAGTAGAGCCTCTAGT---GCAGGATCGCGCAGTAGAGCCAATTCTGGCAATAGAACCCCT------------ACCTCTGGTGTAACACCTGATATGGCTGATCAAATTGCTAGTCTTGTTCTGGCAAAACTTGGCAAGGATGCCACTAAGCCACAGCAAGTAACTAAGCAGACTGCCAAAGAAATCAGACAGAAAATTTTGAATAAGCCCCGCCAGAAGAGGAGCCCCAATAAACAATGCACTGTTCAGCAGTGTTTTGGGAAGAGAGGCCCCAATCAGAATTTTGGTGGTGGAGAAATGTTAAAACTTGGAACTAGTGATCCACAGTTCCCCATTCTTGCAGAACTCGCACCCACAGCTGGTGCGTTTTTCTTTGGATCAAGATTAGAGTTGGCCAAAGTGCAGAATTTGTCTGGGAATCTTGACGAGCCCCAGAAGGATGTTTATGAATTGCGCTATAATGGTGCAATTAGATTTGACAGTACACTTTCAGGTTTTGAGACCATAATGAAGGTGTTGAATGAGAATTTGAATGCATACCAACAACAA------------------------------GATGGTATGATGAATATGAGTCCAAAACCACAGCGTCAGCGTGGTCAGAAGAATGGACAAGGA------------GAAAATGATAATATAAGTGTTGCAGCGCCCAAAAGCCGTGTGCAGCAAAATAAGAGTAGAGAGTTGACTGCAGAGGACATCAGCCTTCTTAAGAAG---ATGGATGAGCCCTTTACTGAAGACACCTCAGAAATA------------TAA
>FJ425189_Deer_USA_1994-01-01
ATGTCTTTTACTCCTGGTAAGCAATCCAGT---AGTAGAGCGTCCTCTGGAAATCGTTCTGGTAATGGCATCCTTAAG------------TGGGCCGATCAGTCCGACCAATCTAGAAATGTTCAAACCAGGGGTAGAAGAGCTCAACCCAAGCAAACTGCTACTTCTCAGCAACCATCAGGAGGGAATGTTGTACCCTACTATTCTTGGTTCTCTGGAATTACTCAGTTTCAAAAGGGAAAGGAGTTTGAATTTGCAGAGGGACAAGGTGTGCCTATTGCACCAGGAGTCCCAGCTACTGAAGCTAAGGGGTACTGGTACAGACACAACAGACGTTCCTTTAAAACAGCCGATGGCAACCAGCGTCAATTGCTGCCACGATGGTATTTTTACTATCTTGGAACAGGACCGCATGCCAAAGACCAGTATGGCACCGACATTGACGGAGTCTTCTGGGTCGCTAGTAACCAGGCTGATGTCAATACCCCGGCTGACATTCTCGATCGGGACCCAAGTAGCGATGAGGCTATTCCGACTAGGTTTCCGCCTGGCACGGTACTCCCTCAGGGTTACTATATTGAAGGCTCAGGAAGGTCTGCTCCTAATTCCAGATCTACTTCACGCGCATCCAGTAGAGCCTCTAGT---GCAGGATCGCGCAGTAGAGCCAATTCTGGCAATAGAACCCCT------------ACCTCTGGTGTAACACCTGATATGGCTGATCAAATTGCTAGTCTTGTTCTGGCAAAACTTGGCAAGGATGCCACTAAGCCACAGCAAGTAACTAAGCAGACTGCCAAAGAAATCAGACAGAAAATTTTGAATAAGCCCCGCCAGAAGAGGAGCCCCAATAAACAATGCACTGTTCAGCAGTGTTTTGGGAAGAGAGGCCCCAATCAGAATTTTGGTGGTGGAGAAATGTTAAAACTTGGAACTAGTGATCCACAGTTCCCCATTCTTGCAGAACTCGCACCCACAGCTGGTGCGTTTTTCTTTGGATCAAGATTAGAGTTGGCCAAAGTGCAGAATTTGTCTGGGAATCTTGACGAGCCCCAGAAGGATGTTTATGAATTGCGCTATAATGGTGCAATTAGATTTGACAGTACACTTTCAGGTTTTGAGACCATAATGAAGGTGTTGAATGAGAATTTGAATGCATACCAACAACAA------------------------------GATGGTATGATGAATATGAGTCCAAAACCACAGCGTCAGCGTGGTCAGAAGAATGGACAAGGA------------GAAAATGATAATATAAGTGTTGCAGCGCCCAAAAGCCGTGTGCAGCAAAATAAGAGTAGAGAGTTGACTGCAGAGGACATCAGCCTTCTTAAGAAG---ATGGATGAGCCCTTTACTGAAGACACCTCAGAAATA------------TAA
>FJ425190_Deer_USA_1994-01-01
ATGTCTTTTACTCCTGGTAAGCAATCCAGT---AGTAGAGCGTCCTCTGGAAATCGTTCTGGTAATGGCATCCTTAAG------------TGGGCCGATCAGTCCGACCAATCTAGAAATGTTCAAACCAGGGGTAGAAGAGCTCAACCCAAGCAAACTGCTACTTCTCAGCAACCATCAGGAGGGAATGTTGTACCCTACTATTCTTGGTTCTCTGGAATTACTCAGTTTCAAAAGGGAAAGGAGTTTGAATTTGCAGAGGGACAAGGTGTGCCTATTGCACCAGGAGTCCCAGCTACTGAAGCTAAGGGGTACTGGTACAGACACAACAGACGTTCCTTTAAAACAGCCGATGGCAACCAGCGTCAATTGCTGCCACGATGGTATTTTTACTATCTTGGAACAGGACCGCATGCCAAAGACCAGTATGGCACCGACATTGACGGAGTCTTCTGGGTCGCTAGTAACCAGGCTGATGTCAATACCCCGGCTGACATTCTCGATCGGGACCCAAGTAGCGATGAGGCTATTCCGACTAGGTTTCCGCCTGGCACGGTACTCCCTCAGGGTTACTATATTGAAGGCTCAGGAAGGTCTGCTCCTAATTCCAGATCTACTTCACGCGCATCCAGTAGAGCCTCTAGT---GCAGGATCGCGCAGTAGAGCCAATTCTGGCAATAGAACCCCT------------ACCTCTGGTGTAACACCTGATATGGCTGATCAAATTGCTAGTCTTGTTCTGGCAAAACTTGGCAAGGATGCCACTAAGCCACAGCAAGTAACTAAGCAGACTGCCAAAGAAATCAGACAGAAAATTTTGAATAAGCCCCGCCAGAAGAGGAGCCCCAATAAACAATGCACTGTTCAGCAGTGTTTTGGGAAGAGAGGCCCCAATCAGAATTTTGGTGGTGGAGAAATGTTAAAACTTGGAACTAGTGATCCACAGTTCCCCATTCTTGCAGAACTCGCACCCACAGCTGGTGCGTTTTTCTTTGGATCAAGATTAGAGTTGGCCAAAGTGCAGAATTTGTCTGGGAATCTTGACGAGCCCCAGAAGGATGTTTATGAATTGCGCTATAATGGTGCAATTAGATTTGACAGTACACTTTCAGGTTTTGAGACCATAATGAAGGTGTTGAATGAGAATTTGAATGCATACCAACAACAA------------------------------GATGGTATGATGAATATGAGTCCAAAACCACAGCGTCAGCGTGGTCAGAAGAATGGACAAGGA------------GAAAATGATAATATAAGTGTTGCAGCGCCCAAAAGCCGTGTGCAGCAAAATAAGAGTAGAGAGTTGACTGCAGAGGACATCAGCCTTCTTAAGAAG---ATGGATGAGCCCTTTACTGAAGACACCTCAGAAATA------------TAA
>FJ938063_Bovine_USA_1996-11-30
ATGTCTTTTACTCCTGGTAAGCAATCCAGT---AGTAGAGCGTCCTCTGGAAATCGTTCTGGTAATGGCATCCTTAAG------------TGGGCCGATCAGTCCGACCAATCTAGAAATGTTCAAACCAGGGGTAGAAGAGCTCAACCCAAGCAAACTGCTACTTCTCAGCAACCATCAGGAGGGAATGTTGTACCCTACTATTCTTGGTTCTCTGGAATTACTCAGTTTCAAAAGGGAAAGGAGTTTGAATTTGCAGAGGGACAAGGTGTGCCTATTGCACCAGGAGTCCCAGCTACTGAAGCTAARGGGTACTGGTACAGACACAACAGACGTTCCTTTAAAACAGCCGATGGCAACCAGCGTCAATTGCTGCCACGATGGTATTTTTACTATCTTGGAACAGGACCGCATGCCAAAGACCAGTATGGCACCGACATTGACGGAGTCTTCTGGGTCGCTAGTAACCAGGCTGATGTCAATACCCCGGCTGACATTCTCGATCGGGACCCAAGTAGCGATGAGGCTATTCCGACTAGGTTTCCGCCTGGCACGGTACTCCCTCAGGGTTACTATATTGAAGGCTCAGGAAGGTCTGCTCCTAATTCCAGATCTACTTCACGCGCATCCAGTAGAGCCTCTAGT---GCAGGATCGCGCAGTAGAGCCAATTCTGGCAATAGAACCCCT------------ACCTCTGGTGTAACACCTGATATGGCTGATCAAATTGCTAGTCTTGTTCTGGCAAAACTTGGCAAGGATGCCACTAAGCCACAGCAAGTAACTAAGCAGACTGCCAAAGAAATCAGACAGAAAATTTTGAATAAGCCCCGCCAGAAGAGGAGCCCCAATAAACAATGCACTGTTCAGCAGTGTTTTGGGAAGAGAGGCCCCAATCAGAATTTTGGTGGTGGAGAAATGTTAAAACTTGGAACTAGTGATCCACAGTTCCCCATTCTTGCAGAACTCGCACCCACAGCTGGTGCGTTTTTCTTTGGATCAAGATTAGAGTTGGCCAAAGTGCAGAATTTGTCTGGGAATCTTGACGAGCCCCAGAAGGATGTTTATGAATTGCGCTATAATGGCGCAATTAGATTTGACAGTACACTTTCAGGTTTTGAGACCATAATGAAGGTGTTGAATGAGAATTTGAATGCATACCAACAACAA------------------------------GATGGTATGATGAATATGAGTCCAAAACCACAGCGTCAGCGTGGTCAGAAGAATGGACAAGGA------------GAAAATGATAATATAAGTGTTGCAGCGCCCAAAAGCCGTGTGCAGCAAAATAAGAGTAGAGAGTTGACTGCAGAGGACATCAGCCTTCTTAAGAAG---ATGGATGAGCCCTTTACTGAAGACACCTCAGAAATA------------TAA
>FJ938066_Bovine_USA_1996-01-01
ATGTCTTTTACTCCTGGTAAGCAATCCAGT---AGTAGAGCGTCCTCTGGAAATCGTTCTGGTAATGGCATCCTTAAG------------TGGGCCGATCAGTCCGACCAATCTAGAAATGTTCAAACCAGGGGTAGAAGAGCTCAACCCAAGCAAACTGCTACTTCTCAGCAACCATCAGGAGGGAATGTTGTACCCTACTATTCTTGGTTCTCTGGAATTACTCAGTTTCAAAAGGGAAAGGAGTTTGAATTTGCAGAGGGACAAGGTGTGCCTATTGCACCAGGAGTCCCAGCTACTGAAGCTAAGGGGTACTGGTACAGACACAACCGACGTTCCTTTAAAACAGCCGATGGCAACCAGCGTCAATTGCTGCCACGATGGTATTTTTACTATCTTGGAACAGGACCGCATGCCAAAGACCAGTATGGCACCGACATTGACGGAGTCTACTGGGTCGCTAGTAACCAGGCTGATGTCAATACCCCGGCTGACATTCTCGATCGGGACCCAAGTAGCGATGAGGCTATTCCGACTAGGTTTCCGCCTGGCACGGTACTCCCTCAGGGTTACTATATTGAAGGCTCAGGAAGGTCTGCTCTTAATTCCAGATCTACTTCACGCGCATCCAGTAGAGCCTCTAGT---GCAGGATCGCGCAGTAGAGCCAATTCTGGCAATAGAACCCCT------------ACCTCTGGTGTAACACCTGATATGGCTGATCAAATTGCTAGTCTTGTTCTGGCAAAACTTGGCAAGGATGCCACTAAGCCACAGCAAGTAACTAAGCAGACTGCCAAAGAAATCAGACAGAAAATTTTGAATAAGCCCCGCCAGAAGAGGAGCCCCAATAAACAATGCACTGTTCAGCAGTGTTTTGGGAAGAGAGGCCCCAATCAGAATTTTGGTGGTGGAGAAATGTTAAAACTTGGAACTAGTGATTCACAGTTCCCCATTCTTGCAGAACTCGCACCCACAGCTGGTGCGTTTTTCTTTGGATCAAGATTAGAGTTGGCCAAAGTGCAGAATTTGTCTGGGAATCTTGACGAGCCCCAGAAGGATGTTTATGAATTGCGCTATAATGGTGCAATTAGATTTGATAGTACACTTTCAGGTTTTGAGACCATAATGAAGGTGTTGAATGAGAATTTGAATGCATACCAACAACAG------------------------------GATGGTACGATGAATATGAGTCCAAAACCACAGCGTCAGCGTGGTCAGAAGAACGGACAAGGA------------GAAAATGATAATATAAGTGTTGCAGCGCCCAAAAGCCGTGTGCAGCAAAATAAGATTAGAGAGTTGACTGCAGAGGACATCAGCCTTCTTAAGAAG---ATGGATGAGCCCTTTACTGAAGACACCTCAGAAATA------------TAA
>GQ918143_Canine_SKorea_2008--
ATGTCTTTTACTCCTGGTAAGCAATCCAGT---AGTAGAGCGTCCTCTGGAAATCGTTCTGGTAATGGCATCCTTAAG------------TGGGCCGATCAGTCCGACCAATCTAGAAATGTTCAAACCAGGGGTAGAAGAGCTCAACCCAAGCAAACTGCTACTTCTCAGCAACCATCAGGGGGGAATGTTGTACCCTACTATTCTTGGTTCTCCGGAATTACTCAGTTTCAAAAAGGAAGGGATTTTGAATTTGCAGAGGGACAAGGTGTCCCTATTGCACCAGGAGTCCCAGCTACTGAAGCTAAGGGGTACTGGTACAGACACAACAGACGTTCTTTTAAAACAGCCGATGGCAACCAGCGTCAACTGCTGCCACGATGGTATTTTTACTATCTTGGAACAGGACCGCATGCCAAAGACCAGTATGGCACCGATATTGACGGTTTCTTCTGGGTCGCTAGTAACCAGGCTGATGTCAATACCCCGGCTGACATTCTCGATCGGGACCCAAGTAGCGATGAGGCTATTCCGACTAGGTTTCCGCCTGGCACGGTACTCCCTCAGGGTTACTATATTGAAGGCTCAGGAAGGTCTGCTCCTAATTCCAGATCTACTTCACGCGCATCCAGTAGAGCCTCTAGT---GCAGGATCGCGTAGTAGAGCCAATTCTGGCAACAGAACCCCT------------ACCTCTGGTGTAACACCTGATATGGCTGATCAAATTGCTAGTCTTGTTCTGGCAAAACTTGGCAAGGATGCCACTAAGCCACAGCAAGTAACTAAGCAGACTGCCAAAGAAATCAGACAGAAAATTTTGAATAAGCCCCGCCAGAAGAGGAGCCCCAATAAACAATGCACTGTTCAGCAGTGTTTTGGGAAGAGAGGCCCCAATCAGAATTTTGGTGGTGGAGAAATGTTAAAACTTGGAACTAGTGACCCACAGTTCCCCATTCTTGCAGAACTCGCACCCACAGCTGGTGCGTTTTTCTTTGGATCAAGGTTAGAGTTGGCCAAAGTGCAGAATTTGTCTGGGAATCTTGATGAGCCCCAGAAGGATGTTTATGAATTGCGCTATAATGGTGCAATTAGATTTGACAGTACACTTTCAGGTTTTGAGACCATAATGAAGGTGTTGAATGAGAATTTGAATGCATATCAACAACAA------------------------------GATGGTATGATGAATATGAGTCCAAAACCACAGCGTCAGCGTGGTCAGAAGAATGGACAAGGA------------GAGAATGATAATATAAGTGTTGCAGCGCCTAAAAGCCGTGTGCAGCAAAATAAGAGTAGAGAGTTGACTGCAGAGGACATCAGTCTTCTTAAGAAG---ATGGATGAGCCCTATACTGAAGACACCTCAGAAATA------------TAA
>KY370052_Murine_China_2014-05-
ATGTCTCTTATTCCCGGTAGATCCAATACTGGTAGTAGAGCTTCCTCTGGTAATCGTTCTGGTAATGGA---GTCCGT------------TGGTCTGACCAGGATGACAGACCTAGAAATAATCAGAACAGAGGTAGAGGAGCTCAACCCAAGCAAACTGCGTCTTCCAGTCAGCAATCAGGAGGGAATGTTGTGCCATTCTACTCATGGTTCTCTGGAATCACTCAGTTTCAAAAGGGAAAGGAGTTCCAGTTTTCTAATGGTCAAGGTGTGCCAATTGCACCAGGGATACCTGCTTCTGAAGCAAAAGGTTACTGGTACAGACATAACAGAAGAGCCTTTAGAACAGCTGATGGTCAACAAAAGCAATTGTTACCAAGGTGGTATTTCTACTATCTTGGAACAGGACCACATGCTGACGCCAACTACGGCGAAATCATTGATGGAGTCGTCTGGGTTGCGAGCCAGCAAGCTGATACAAGTACCCCTTCTGACATTTCGGATCGGGACCCTAGTAGCCATGAAGCTATCCCAACTAGGTTTTCACCTGGCACGGTACTTCCTCAAGGCTACTATATTGAAGGCTCAGGAAGGTCTGCTCCTAATTCCAGATCTGGTAGCCGCTCGTCAAGCAGAGCTTCTATT---GTTGGATCAAGAAGCAGAGGGACTTCAGGCACAAGAACACCT------------ACCTCTGGTGTGACACCTGACATGGCAGATCAGATTGCTAGTCTTGTTTTGGCTAAGCTAGGCAAGGATGCCACTAAGCCACAACAAGTTACTAAGCAGACTGCTAAAGAAGTCAGGCAGAAAATTCTTAATAAACCCCGCCAGAAAAGGAGCCCGAACAAACAATGCACTGTTCAGCAGTGCTTTGGTAAGCGTGGCCCCAATCAGAATTTTGGCGGACCTGAAATGCTTAAGCTTGGAACTAGTGATCCACAGTTCCCCATTCTTGCAGAGCTTGCTCCTACTGCAGGGGCATTTTTCTTTGGATCCAAATTGGAATTGGCCAAAGTTCAAAATTTGTCTGGAGGTTCAGATGAGCCTCAAAAAGATGTTTATGAGTTGCGCTATTCAGGCGCTATTAGGTTTGATAGTACACTTTCTGGGTTTGAAACCATCATGAAAGTGCTTAATGAAAATTTGAATGCATATCAG---TCT------CAG------GATGATAATGCAATTGGAAGTGTAATG------AGTCCAAAACCACAGCGGCAGCGTGGTAACAGAAGGACCCAG------------------ATGGATGATGAAAGTGTTGCAGCACCCAAGAGTCGCGTGCAACAAAATAGAAGTAGAGATCTCACTGCAGCGGATTTGAGTTTGCTTGAAAAG---CTCGATGAAGCTCCAGGAGATAGTAATGTT------------------TAA
>KY370044_Murine_China_2014-05-
ATGTCTCTTACTCCTGGCCAGTCTAATGCCAGCAGCAGAGCCTCCTCTAGGAATCGTTCTGGCAACGGAAATGTCCGC------------TGGGCCGACCAGACCGATGGACCTAGAAACAATCAATCTAGAGGTAGAGGAACTCAACCCAAGCAGACTGCTTCTTCCAGACAG------GGTGGGAATGTTGTGCCATTCTACTCATGGTTCTCTGGAATTACTCAGTTTCAAAAAGGGAAAGAGTTTGACTTTGCTGACGGCCAAGGTGTGCCAGTTGCAAATGGAATCCCACCCACAGAAGGTAAGGGATATTGGTACAGGCACAACAGGAGGGCCTTTAAAACAGCTGATGGCCAGCAAAAGCAATTGCTTCCCAGATGGTATTTCTACTATCTCGGGACTGGACCACACGCTAGCGAACAGTACGGCAAACAAATTGATGGTGTCGTCTGGGTCGCTAACAAGGAAGCTAATGTCAATACCCCTGCTGACATTCAAGACAGGGATCCTAGTAGCTTCGAAGCTATCCCTACTAGGTTTCCGCCTGGTACGGTGCTTCCTCAAGGCTACTATATTGAAGGCTCAGGAAGGTCTGCTCCTAATTCCAGATCTGGTTCTCGCGCGTCAAGCCGAGCTTCTAGT---GTCGGATCAAGAAGCAGAGGAAATTCTGGCTCTAGAACACCT------------ACCTCTAGTGTAACCCCTGACATGGCAGATCAAATTGCTGCACTTGTTCTGGCTAAAATTGGGAAGAAT---GATAAGCCACAACAGGTGACAAAGCAAACAGCCAAACAGGTCAGGCAGAAAGTGCTTCAGAAACCTGTCCAGAAGAGGACTCCTAGCAAGCAATGCACTGTTAATCAGTGTTTTGGTAAGAGGGGACCCAAGAAAAATTTTGGCACAGGTGAAATGCTGAAGCTTGGAACTAGCGATCCGCAGTTCCCCATCCTTGCAGAACTTGCGCCAACACCTGGTGCATTTTTCTTTAACTCAGCCCTACAATTGGCTAAAGTTGAAAATGATTTTGCGTCCTCTGATGAGCCGCAAAAAGATGTGTATGAATTGCGCTACCAAGGCGCTATTAGATTTGACAGCACTTATCCTGGTTTTGAGACCATAATGAAAGTGCTAGAGGAAAATATTGATGCTTACACC---AAG------GAACAGAGGGATTCTGTTGATGGTGCATCAAGAATGATTGCGAGCCCAAAACCACAGCGT---------GTGCGTAAAGGAGCTCAG------------AAGAATGAGAATGTAAGTGTTGCACAACCAAAAAGTCGTGTGCAGCAAAATGTAAGCAGAGAAATTCCTAGC---------------TTGCTAGAA---CTTGGAGGACTGGCAAGTGAGGATACAGAAGACTCAGTAGTT------TAA
>KM349742_Murine_China_2012-05-17
ATGTCTCATACGCCAGGCAAA------GCTGGTAGCAGATCATCCTCTGGTAACCGTAATGGC---GGCATTCTTAAG------------TGGGCCGACCAGACGGAACCT---AATAATGTTAATAGCAGAGGTAGAAGAGCCCAACCTAAGCAAACAGCTAATACCCAGGCT---TCAGGAGGAAATGTTGTACCATTTTACTCCTGGTTCTCTGGAATTACTCAGTTTCAAAAAGGGCAAGAATTTGGATTTGAACAAGGACAAGGTGTGCCCCTTACCAATGGAGTCCCTCCCTCAGAAGAAAAGGGATACTGGTATAGGCACAACAGAAAGTCCTATAGAACTGCAGATGGACAACAACGGCAGCTGCTACCCAGATGGTATTTTTACTATCTCGGAACAGGGCCGTATGCGAACAAACAATACGGGTCGGACATCGACGGTGTTGTTTGGGTTGCTAGTCCAAATGTTGATGTACGTTCCCCAGCGGACGTTCCAGATAGGGATCCTACTAGCCACCAAGCTGAGCCGACTAGGTTTGCGCCTGGCACGGTTCTGCCTAAAGGCTATTATGTTGAAGGCTCAGGAAGGTCTGCTCCTAGCTCGCGATCTAGCTCTCGTGCATCCAGCAGAGCATCTAGTGTCGGCGGAAGCAGAAGCAGAAACAACTCAGCTTCTAGAAATAAT------------ACCTCTGAAGTGACACCTGATATGGCTGATCAAATTGCTTCCCTTGTGCTGGCCAAGCTGAACAAAGAGTCCGGCAAACCAGTGCAAGTTACAAAGCAGACAGCCAAGGAAATAAAGCAGAAAATTCTCAACAAACCCCGCCAAAAGAGGACGCCCAACAAGCAGTGCACTGTTCAACAGTGTTTCGGCAAAAGGGGCCCCAGCCAGAATTTTGGTGGTGGTAGTATGCTCAAATTGGGAACTAGTGACCCACAGTTCCCCATCCTTGCTGAATTGGCCCCCACAGCGGGAGCCTTTTTCTTTGGATCCAAGCTGGAATTGGCCAAAGTCAACAACATGTCTGGGGCTGCTGATGAGCCGCAGAAGGATGTTTATGAGCTGCGCTATTCTGGTGCAATAAGATTTGATAGCACCCTACCCGGGTTTGAGACTATCATGAAAGTTATGAATGAAAATCTGGATGCGTACCAACATACA------GAA------GAGGGT---------GCGCAATTGTTG------AGCCCAAAATTTCAGCGCAAG------CAGAAGAAAGGGCAAGTT------------GAAAAGGATAATGTGAGTGCTGCAACGCCCAAGAGTCGTGTGCAGCAAAATGTAAGAAGAGAGCTAACGCCCCAGGACCTCAGCATTCTCGCGCAG---ATTGATGATGAT---ACCCAGGGAAGCTCAGAAATA------------TAA
>KM349743_Murine_China_2012-05-17
ATGTCTCATACGCCAGGCAAA------GCTGGTAGCAGATCATCCTCTGGTAACCGTAATGGC---GGCATTCTTAAG------------TGGGCCGACCAGACGGAACCT---AATAATGTTAATAGCAGAGGTAGAAGAGCCCAACCTAAGCAAACAGCTAATACCCAGGCT---TCAGGAGGAAATGTTGTACCATTTTACTCCTGGTTCTCTGGAATTACTCAGTTTCAAAAAGGGCAAGAATTTGGATTTGAACAAGGACAAGGTGTGCCCCTTACCAATGGAGTCCCTCCCTCAGAAGAAAAGGGATACTGGTATAGGCACAACAGAAAGTCCTATAGAACTGCAGATGGACAACAACGGCAGCTGCTACCCAGATGGTATTTTTACTATCTCGGAACAGGGCCGTATGCGAACAAACAATACGGGTCGGACATCGACGGTGTTGTTTGGGTTGCTAGTCCAAATGTTGATGTACGTTCCCCAGCGGACGTTCCAGATAGGGATCCTACTAGCCACCAAGCTGAGCCGACTAGGTTTGCGCCTGGCACGGTTCTGCCTAAAGGCTATTATGTTGAAGGCTCAGGAAGGTCTGCTCCTAGCTCGCGATCTAGCTCTCGTGCATCCAGCAGAGCATCTAGTGTCGGCGGAAGCAGAAGCAGAAACAACTCAGCTTCTAGAAATAAT------------ACCTCTGAAGTGACACCTGATATGGCTGATCAAATTGCTTCCCTTGTGCTGGCCAAGCTGAACAAAGAGTCCGGCAAACCAGTGCAAGTTACAAAGCAGACAGCCAAGGAAATAAAGCAGAAAATTCTCAACAAACCCCGCCAAAAGAGGACGCCCAACAAGCAGTGCACTGTTCAACAGTGTTTCGGCAAAAGGGGCCCCAGCCAGAATTTTGGTGGTGGTAGTATGCTCAAATTGGGAACTAGTGACCCACAGTTCCCCATCCTTGCTGAATTGGCCCCCACAGCGGGAGCCTTTTTCTTTGGATCCAAGCTGGAATTGGCCAAAGTCAACAACATGTCTGGGGCTGCTGATGAGCCGCAGAAGGATGTTTATGAGCTGCGCTATTCTGGTGCAATAAGATTTGATAGCACCCTACCCGGGTTTGAGACTATCATGAAAGTTATGAATGAAAATCTGGATGCGTACCAACATACA------GAA------GAGGGT---------GCGCAATTGTTG------AGCCCAAAATTTCAGCGCAAG------CAGAAGAAAGGGCAAGTT------------GAAAAGGATAATGTGAGTGCTGCAACGCCCAAGAGTCGTGTGCAGCAAAATGTAAGAAGAGAGCTAACGCCCCAGGACCTCAGCATTCTCGCGCAG---ATTGATGATGAT---ACCCAGGGAAGCTCAGAAATA------------TAA
>KM349744_Murine_China_2012-05-17
ATGTCTCATACGCCAGGCAAA------GCTGGTAGCAGATCATCCTCTGGTAACCGTAATGGC---GGCATTCTTAAG------------TGGGCCGACCAGACGGAACCT---AATAATGTTAATAGCAGAGGTAGAAGAGCCCAACCTAAGCAAACAGCTAATACCCAGGCT---TCAGGAGGAAATGTTGTACCATTTTACTCCTGGTTCTCTGGAATTACTCAGTTTCAAAAAGGGCAAGAATTTGGATTTGAACAAGGACAAGGTGTGCCCCTTACCAATGGAGTCCCTCCCTCAGAAGAAAAGGGATACTGGTATAGGCACAACAGAAAGTCCTATAGAACTGCAGATGGACAACAACGGCAGCTGCTACCCAGATGGTATTTTTACTATCTCGGAACAGGGCCGTATGCGAACAAACAATACGGGTCGGACATCGACGGTGTTGTTTGGGTTGCTAGTCCAAATGTTGATGTACGTTCCCCAGCGGACGTTCCAGATAGGGATCCTACTAGCCACCAAGCTGAGCCGACTAGGTTTGCGCCTGGCACGGTTCTGCCTAAAGGCTATTATGTTGAAGGCTCAGGAAGGTCTGCTCCTAGCTCGCGATCTAGCTCTCGTGCATCCAGCAGAGCATCTAGTGTCGGCGGAAGCAGAAGCAGAAACAACTCAGCTTCTAGAAATAAT------------ACCTCTGAAGTGACACCTGATATGGCTGATCAAATTGCTTCCCTTGTGCTGGCCAAGCTGAACAAAGAGTCCGGCAAACCAGTGCAAGTTACAAAGCAGACAGCCAAGGAAATAAAGCAGAAAATTCTCAACAAACCCCGCCAAAAGAGGACGCCCAACAAGCAGTGCACTGTTCAACAGTGTTTCGGCAAAAGGGGCCCCAGCCAGAATTTTGGTGGTGGTAGTATGCTCAAATTGGGAACTAGTGACCCACAGTTCCCCATCCTTGCTGAATTGGCCCCCACAGCGGGAGCCTTTTTCTTTGGATCCAAGCTGGAATTGGCCAAAGTCAACAACATGTCTGGGGCTGCTGATGAGCCGCAGAAGGATGTTTATGAGCTGCGCTATTCTGGTGCAATAAGATTTGATAGCACCCTACCCGGGTTTGAGACTATCATGAAAGTTATGAATGAAAATCTGGATGCGTACCAACATACA------GAA------GAGGGT---------GCGCAATTGTTG------AGCCCAAAATTTCAGCGCAAG------CAGAAGAAAGGGCAAGTT------------GAAAAGGATAATGTGAGTGCTGCAACGCCCAAGAGTCGTGTGCAGCAAAATGTAAGAAGAGAGCTAACGCCCCAGGACCTCAGCATTCTCGCGCAG---ATTGATGATGAT---ACCCAGGGAAGCTCAGAAATA------------TAA
>NC026011_Murine_China_2012-05-17
ATGTCTCATACGCCAGGCAAA------GCTGGTAGCAGATCATCCTCTGGTAACCGTAATGGC---GGCATTCTTAAG------------TGGGCCGACCAGACGGAACCT---AATAATGTTAATAGCAGAGGTAGAAGAGCCCAACCTAAGCAAACAGCTAATACCCAGGCT---TCAGGAGGAAATGTTGTACCATTTTACTCCTGGTTCTCTGGAATTACTCAGTTTCAAAAAGGGCAAGAATTTGGATTTGAACAAGGACAAGGTGTGCCCCTTACCAATGGAGTCCCTCCCTCAGAAGAAAAGGGATACTGGTATAGGCACAACAGAAAGTCCTATAGAACTGCAGATGGACAACAACGGCAGCTGCTACCCAGATGGTATTTTTACTATCTCGGAACAGGGCCGTATGCGAACAAACAATACGGGTCGGACATCGACGGTGTTGTTTGGGTTGCTAGTCCAAATGTTGATGTACGTTCCCCAGCGGACGTTCCAGATAGGGATCCTACTAGCCACCAAGCTGAGCCGACTAGGTTTGCGCCTGGCACGGTTCTGCCTAAAGGCTATTATGTTGAAGGCTCAGGAAGGTCTGCTCCTAGCTCGCGATCTAGCTCTCGTGCATCCAGCAGAGCATCTAGTGTCGGCGGAAGCAGAAGCAGAAACAACTCAGCTTCTAGAAATAAT------------ACCTCTGAAGTGACACCTGATATGGCTGATCAAATTGCTTCCCTTGTGCTGGCCAAGCTGAACAAAGAGTCCGGCAAACCAGTGCAAGTTACAAAGCAGACAGCCAAGGAAATAAAGCAGAAAATTCTCAACAAACCCCGCCAAAAGAGGACGCCCAACAAGCAGTGCACTGTTCAACAGTGTTTCGGCAAAAGGGGCCCCAGCCAGAATTTTGGTGGTGGTAGTATGCTCAAATTGGGAACTAGTGACCCACAGTTCCCCATCCTTGCTGAATTGGCCCCCACAGCGGGAGCCTTTTTCTTTGGATCCAAGCTGGAATTGGCCAAAGTCAACAACATGTCTGGGGCTGCTGATGAGCCGCAGAAGGATGTTTATGAGCTGCGCTATTCTGGTGCAATAAGATTTGATAGCACCCTACCCGGGTTTGAGACTATCATGAAAGTTATGAATGAAAATCTGGATGCGTACCAACATACA------GAA------GAGGGT---------GCGCAATTGTTG------AGCCCAAAATTTCAGCGCAAG------CAGAAGAAAGGGCAAGTT------------GAAAAGGATAATGTGAGTGCTGCAACGCCCAAGAGTCGTGTGCAGCAAAATGTAAGAAGAGAGCTAACGCCCCAGGACCTCAGCATTCTCGCGCAG---ATTGATGATGAT---ACCCAGGGAAGCTCAGAAATA------------TAA
>KY370046_Murine_China_2014-08-
ATGTCTCTCACACCTGGCAAACAAAATGCCGGCAGTAGAGCCTCCTCAGGAAATCGATCAGGTAATGGTATCCTTAAA------------TGGGCCGACCAGGTCGATCAGCCTAGAAACACTCAAACCAGAGGTAGAAGAACTCAACCCAAGCAAACTGCTACTTCCATGCAGCAATCAGGAGGGAATGTTGTTCCATACTACTCTTGGTTCTCTGGAATTACTCAGTTTCAAAAGGGCAAAGAGTTTGAATTTGCAGATGGTCAAGGTGTGCCAGTTGCACCAGGGATACCTGCCACTGAGGCAAAAGGTTACTGGTACCGGCACAACAGAAGATCTTTTAAAACAGCTGATGGTCAGCAGAAACAACTGCTTCCAAGATGGTACTTCTACTATCTCGGCACAGGACCTTATGCAACCGAACAATACGGAACCGACATTGACGGTGTCGTATGGGTCGCTAGCAAACAAGCTGATGTTAATACCCCGGCTGACGTTCTCGACCGGGATCCTAGTAGCCACGAAGCTATCCCGACTAGGTTTGCGCCTGGTACTGTGCTTCCTACGGGCTACTATATTGAAGGCTCAGGAAGGTCTGCTCCTAATTCCAGATCTAGTTCTCGCGCGTCAAGCAGAGCTTCTAGT---GTCGGATCGCGAAGCAGAAACAACTCGGGCTCTAGAACACCT------------ACCTCTGGTGTGACACCTGACATGGCAGATCAAATTGCTAGTCTTGTTCTGGCTAAGCTGGGTAAAGATGCCAGTAAGCCTCAGCAGGTTACTAAGCAGACAGCCAAAGAAGTCAGACAGAAAATTTTGAACAAACCTCGCCAGAAGCGGAGCCCCAATAAGCAATGCACTGTTCAGCAGTGCTTTGGAAAAAGGGGCCCCAACCAAAATTTTGGTGGAGGTGACATGCTTAAATTGGGAACTAGTGACCCACAGTTCCCCATTCTTGCAGAACTCGCACCCACTGCTGGTGCGTTTTTCTTTGGATCCAAATTGGAATTGGCCAAAGTACAAAATCTTTCAGGAAGTGCTGATGAACCTCAGAAAGATGTTTATGAGTTGCGCTATTCAGGCGCTATTAGGTTTGATAGTACACTTTCTGGGTTTGAAACCATAATGAAAGTGTTGAATGAGAATTTGAATGCTTACCAG---GAC------CAA------GATTCTGGTAGTACTGGATTGAATATG------AGTCCTAAGCAGCAACGCAATAAGCGTAACACTGCTGGAACAGAA------------AGAATGGATAATGTAAGTGTTGCATCCCCAAAGAGCAGGGTGCAGCAAAATAAAAGCAGAGAACTGACTGCAGAGGATATTAGTTTGCTTAAGCAA---CTAGATGAGCCC---TCTGCTGACAGTAGTGAAATA------------TAA
>NC046954_Murine_China_2014-08-
ATGTCTCTCACACCTGGCAAACAAAATGCCGGCAGTAGAGCCTCCTCAGGAAATCGATCAGGTAATGGTATCCTTAAA------------TGGGCCGACCAGGTCGATCAGCCTAGAAACACTCAAACCAGAGGTAGAAGAACTCAACCCAAGCAAACTGCTACTTCCATGCAGCAATCAGGAGGGAATGTTGTTCCATACTACTCTTGGTTCTCTGGAATTACTCAGTTTCAAAAGGGCAAAGAGTTTGAATTTGCAGATGGTCAAGGTGTGCCAGTTGCACCAGGGATACCTGCCACTGAGGCAAAAGGTTACTGGTACCGGCACAACAGAAGATCTTTTAAAACAGCTGATGGTCAGCAGAAACAACTGCTTCCAAGATGGTACTTCTACTATCTCGGCACAGGACCTTATGCAACCGAACAATACGGAACCGACATTGACGGTGTCGTATGGGTCGCTAGCAAACAAGCTGATGTTAATACCCCGGCTGACGTTCTCGACCGGGATCCTAGTAGCCACGAAGCTATCCCGACTAGGTTTGCGCCTGGTACTGTGCTTCCTACGGGCTACTATATTGAAGGCTCAGGAAGGTCTGCTCCTAATTCCAGATCTAGTTCTCGCGCGTCAAGCAGAGCTTCTAGT---GTCGGATCGCGAAGCAGAAACAACTCGGGCTCTAGAACACCT------------ACCTCTGGTGTGACACCTGACATGGCAGATCAAATTGCTAGTCTTGTTCTGGCTAAGCTGGGTAAAGATGCCAGTAAGCCTCAGCAGGTTACTAAGCAGACAGCCAAAGAAGTCAGACAGAAAATTTTGAACAAACCTCGCCAGAAGCGGAGCCCCAATAAGCAATGCACTGTTCAGCAGTGCTTTGGAAAAAGGGGCCCCAACCAAAATTTTGGTGGAGGTGACATGCTTAAATTGGGAACTAGTGACCCACAGTTCCCCATTCTTGCAGAACTCGCACCCACTGCTGGTGCGTTTTTCTTTGGATCCAAATTGGAATTGGCCAAAGTACAAAATCTTTCAGGAAGTGCTGATGAACCTCAGAAAGATGTTTATGAGTTGCGCTATTCAGGCGCTATTAGGTTTGATAGTACACTTTCTGGGTTTGAAACCATAATGAAAGTGTTGAATGAGAATTTGAATGCTTACCAG---GAC------CAA------GATTCTGGTAGTACTGGATTGAATATG------AGTCCTAAGCAGCAACGCAATAAGCGTAACACTGCTGGAACAGAA------------AGAATGGATAATGTAAGTGTTGCATCCCCAAAGAGCAGGGTGCAGCAAAATAAAAGCAGAGAACTGACTGCAGAGGATATTAGTTTGCTTAAGCAA---CTAGATGAGCCC---TCTGCTGACAGTAGTGAAATA------------TAA
>MH475348_Porcine_CRepublic_2016-04-
---------------------------------------------------------------------------------------------------------------------------------------------------------------------------------------------------------------------------------------------------------------------------------------------------CCAGCTACTGAAGCTAAGGGGTACTGGTACAGACACAACAGACGTTCTTTTAAAACAGCCGATGGCAATCAGCGTCAACTGCTGCCACGATGGTACTTTTACTACCTGGGAACAGGACCGTATGCCAAAGACCAGTACGGCACCGACATTGACGGAGTTTTCTGGGTCGCTAGTAACCAGGCTGATGTTAATACCCCGGCTGACATTGTCGATCGGGATCCAAGTAGCGATGAGGCTATTCCGACTAGGTTTCCGCCTGGTACGGTACTCCCTCAAGGTTACTATATTGAAGGCTCAGGAAGGTCTGCTCCTAATTCCAGATCTAATTCCCGCGCACCCAATAGAACCCCTAGT---TCAGGATCGCGTAGTAGAGCCAATTCTGGCAACAGAACCTCT------------ACATCTGGTGTAACACCTGATATGGCTGATCAAATTGCTAGTCTTGTTCTGGCAAAACTTGGCAAGGATGCCACTAAGCCTCAGCAAGTTACTAAGCAGACTGCTAAAGAGGTCAGACAGAAAATTTTGAATAAGCCCCGCCAGAAGAGGAGCCCCAATAAACAATGCACTGTTCAGCAGTGTTTTGGGAAGAGAGGCCCCAATCAGAATTTTGGTGGTGGAGAAATGTTAAAACTTGGAACTAGTGACCCACAGTTTCCCATTCTTGCAGAACTCGCACCCACAGCTGGTGCGTTTTTCTTTGGATCTAGATTAGAGTTGGCCAAAGTGCAGAATTTGTCTGGGAATCTTGACGAGCCCCAGAAGGATGTTTATGAATTGCGCTATAATGGCGCGATTAGATTTGACAGCACACTCTCAGGTTTTGAAACCATTATGAAGGTGCTTAATCAGAATTTGAATGCCTATCAACATCAG------GAT------GATGGG---------ATGATTAATATT------AGTCCTAAACCACAGCGTCAGCGTGGTCAGAAGAATGGACAAGTA------------GAAAATGATAATGTAAGTTTTGCAGCGCCTAAAAGCCGTGTGCAGCAAAATAATATTAGAGAGTTGACTGCAGAGGACATCAGCCTTCTTAAGAAG---ATGGATGAGCCCTATA-----------------------------------
>KP113658_HumanHKU1_China_2010-09-
ATGTCTTATACTCCCGGTCAT---TATGCTGGAAGTAGAAGCTCCTCTGGAAATCGTTCA------GGAATCCTCAAGAAA---ACTTCTTGGGCTGACCAATCTGAACGAAATTACCAAACCTTTAATAGAGGCAGAAAAACCCAACCTAAATTCACTGTGTCTACTCAA------CCACAAGGAAATACTATCCCACATTATTCCTGGTTCTCCGGGATCACTCAATTTCAAAAAGGTAGAGACTTTAAATTTTCAGATGGTCAAGGAGTTCCCATTGCTTTCGGAGTACCCCCTTCTGAAGCAAAAGGATATTGGTATAGACACAGCCGGCGTTCTTTTAAAACAGCTGATGGTCAACAAAAGCAGTTGTTACCGAGATGGTATTTCTACTATCTCGGTACCGGCCCATATGCCAATGCATCCTATGGTGAATCCCTCGAAGGGGTCTTCTGGGTTGCTAATCACCAAGCTGACACTTCTACTCCCTCCGATGTTTCGTCAAGGGATCCTACTACTCAAGAAGCTATCCCTACTAGGTTTCCGCCTGGTACGATTTTGCCTCAAGGCTATTATGTTGAAGGCTCAGGAAGGTCTGCTTCTAATAGTAGACCAGGTTCACGTTCTCAATCACGTGGACCCAAT---AATCGTTCATTAAGTAGAAGTAATTCTAATTTTAGACATTCA------------GATTCTATAGTAAAACCTGATATGGCTGATGAGATTGCTAATCTTGTTTTAGCCAAGCTTGGTAAAGAA---TCTAAACCTCAGCAAGTCACTAAGCAAAATGCCAAGGAAATTAGGCATAAAATTTTAACAAAACCTCGCCAAAAGCGAACTCCTAATAAACATTGTAATGTT------------------------------------------------------------------------------------------------------------------------------------------------------------------------------------------------------------------------------------------------------------------------------------------------------------------------------------------------------------------------------------------------------------------------------------------------------------------------------------------------------------------------------------------------------------------------------
>KP113659_HumanHKU1_China_2010-09-
ATGTCTTATACTCCCGGTCAT---TATGCTGGAAGTAGAAGCTCCTCTGGAAATCGATCA------GGAATCCTCAAGAAA---ACTTCTTGGGCTGACCAATCTGAACGAAATTACCAAACCTTTAATAGAGGCAGAAAAACCCAACCTAAATTCACTGTGTCTACTCAA------CCACAAGGAAATACTATCCCACATTATTTCTGGTTCTCCGGGATCACTCAATTTCAAAAAGGTAGAGACTTTAAATTTTCAGATGGTCAAGGAGTTCCCATTGCTTTCGGAGTACCCCCTTCTGAAGCAAAAGGATATTGGTATAGACACAGCCGGCGTTCTTTTAAAACAGCTGATGGTCAACAAAAGCAGTTGTTACCGAGATGGTATTTCTACTATCTCGGTACCGGCCCATATGCCAATGCATCCTATGGTGAATCCCTCGAAGGGGTCTTCTGGGTTGCTAATCACCAAGCTGACACTTCTACTCCCTCCGATGTTTCGTCAAGGGATCCTACTACTCAAGAAGCTATCCCTACTAGGTTTCCGCCTGGTACGATTTTGCCTCAAGGCTATTATGTTGAAGGCTCAGGAAGGTCTGCTTCTAATAGTAGACCAGGTTCACGTTCTCAATCACGTGGACCCAAT---AATCGTTCATTAAGTAGAAGTAATTCTAATTTTAGACATTCA------------GATTCTATAGTAAAACCTGATATGGCTGATGAGATTGCTAATCTTGTTTTAGCCAAGCTTGGTAAAGAA---TCTAAACCTCAGCAAGTCACTAAGCAAAATGCCAAGGAAATTAGGCATAAAATTTTAACAAAACCTCGCCAAAAGCGAACTCCTAATAAACATTGTAATGTT------------------------------------------------------------------------------------------------------------------------------------------------------------------------------------------------------------------------------------------------------------------------------------------------------------------------------------------------------------------------------------------------------------------------------------------------------------------------------------------------------------------------------------------------------------------------------
>KP113660_HumanHKU1_China_2010-09-
ATGTCTTATACTCCCGGTCAT---TATGCTGGAAGTAGAAGCTCCTCTGGAAATCGTTCA------GGAATCCTCAAGAAA---ACTTCTTGGGCTGACCAATCTGAACGAAATTACCAAACCTTTAATAGAGGCAGAAAAACCCAACCTAAATTCACTGTGTCTACTCAA------CCACAAGGAAATACTATCCCACATTATTCCTGGTTCTCCGGGATCACTCAATTTCAAAAAGGTAGAGACTTTAAATTTTCAGATGGTCAAGGAGTTCCCATTGCTTTCGGAGTACCCCCTTCTGAAGCAAAAGGATATTGGTATAGACACAGCCGGCGTTCTTTTAAAACAGCTGATGGTCAACAAAAGCAGTTGTTACCGAGATGGTATTTCTACTATCTCGGTACCGGCCCATATGCCAATGCATCCTATGGTGAATCCCTCGAAGGGGTCTTCTGGGTTGCTAATCACCAAGCTGACACTTCTACTCCCTCCGATGTTTCGTCAAGGGATCCTACTACTCAAGAAGCTATCCCTACTAGGTTTCCGCCTGGTACGATTTTGCCTCAAGGCTATTATGTTGAAGGCTCAGGAAGGTCTGCTTCTAATAGTCGACCAGGTTCACGTTCTCAATCACGTGGACCCAAT---AATCGTTCATTAAGTAGAAGTAATTCTAATTTTAGACATTCA------------GATTCTATAGTAAAACCTGATATGGCTGATGAGATTGCTAATCTTGTTTTAGCCAAGCTTGGTAAAGAA---TCTAAACCTCAGCAAGTCACTAAGCAAAATGCCAAGGAAATTAGGCATAAAATTTTAACAAAACCTCGCCAAAAGCGAACTCCTAATAAACATTGTAATGTT------------------------------------------------------------------------------------------------------------------------------------------------------------------------------------------------------------------------------------------------------------------------------------------------------------------------------------------------------------------------------------------------------------------------------------------------------------------------------------------------------------------------------------------------------------------------------
>KP113661_HumanHKU1_China_2010-09-
ATGTCTTATACTCCCGGTCAT---TATGCTGGAAGTAGAAGCTCCTCTGGAAATCGTTCA------GGAATCCTCAAGAAA---ACTTCTTGGGCTGACCAATCTGAACGAAATTACCAAACCTTTAATAGAGGCAGAAAAACCCAACCTAAATTCACTGTGTCTACTCAA------CCACAAGGAAATACTATCCCACATTATTCCTGGTTCTCCGGGATCACTCAATTTCAAAAAGGTAGAGACTTTAAATTTTCAGATGGTCAAGGAGTTCCCATTGCTTTCGGAGTACCCCCTTCTGAAGCAAAAGGATATTGGTATAGACACAGCCGGCGTTCTTTTAAAACAGCTGATGGTCAACAAAAGCAGTTGTTACCGAGATGGTATTTCTACTATCTCGGTACCGGCCCATATGCCAATGCATCCTATGGTGAATCCCTCGAAGGGGTCTTCTGGGTTGCTAATCACCAAGCTGACACTTCTACTCCCTCCGATGTTTCGTCAAGGGATCCTACTACTCAAGAAGCTATCCCTACTAGGTTTCCGCCTGGTACGATTTTGCCTCAAGGCTATTATGTTGAAGGCTCAGGAAGGTCTGCTTCTAATAGTCGACCAGGTTCACGTTCTCAATCACGTGGACCCAAT---AATCGTTCATTAAGTAGAAGTAATTCTAATTTTAGACATTCA------------GCTTCTATAGTAAAACCTGATATGGCTGATGAGATTGCTAATCTTGTTTTAGCCAAGCTTGGTAAAGAA---TCTAAACCTCAGCAAGTCACTAAGCAAAATGCCAAGGAAATTAGGCATAAAATTTTAACAAAACCTCGCCAAAAGCGAACTCCTAATAAACATTGTAATGTT------------------------------------------------------------------------------------------------------------------------------------------------------------------------------------------------------------------------------------------------------------------------------------------------------------------------------------------------------------------------------------------------------------------------------------------------------------------------------------------------------------------------------------------------------------------------------
>KP113662_HumanHKU1_China_2010-09-
ATGTCTTATACTCCCGGTCAT---TATGCTGGAAGTAGAAGCTCCTCTGGAAATCGTTCG------GGAATCCTCAAGAAA---ACTTCTTGGGCTGACCAATCTGAACGAAATTACCAAACCTTTAATAGAGGCAGAAAAACCCAACCTAAATTCACTGTGTCTACTCAA------CCACAAGGAAATACTATCCCACATTATTCCTGGTTCTCCGGGATCACTCAATTTCAAAAAGGTAGAGACTTTAAATTTTCAGATGGTCAAGGAGTTCCCATTGCTTTCGGAGTACCCCCTTCTGAAGCAAAAGGATATTGGTATAGACACAGCCGGCGTTCTTTTAAAACAGCTGATGGTCAACAAAAGCAGTTGTTACCGAGATGGTATTTCTACTATCTCGGTACCGGCCCATATGCCAATGCATCCTATGGTGAATCCCTCGAAGGGGTCTTCTGGGTTGCTAATCACCAAGCTGACACTTCTACTCCCTCCGATGTTTCGTCAAGGGATCCTACTACTCAAGAAGCTATCCCTACTAGGTTTCCGCCTGGTACGATTTTGCCTCAAGGCTATTATGTTGAAGGCTCAGGAAGGTCTGCTTCTAATAGTCGACCAGGTTCACGTTCTCAATCACGTGGACCCAAT---AATCGTTCATTAAGTAGAAGTAATTCTAATTTTAGACATTCA------------GATTCTATAGTAAAACCTGATATGGCTGATGAGATTGCTAATCTTGTTTTAGCCAAGCTTGGTAAAGAA---TCTAAACCTCAGCAAGTCACTAAGCAAAATGCCAAGGAAATTAGGCATAAAATTTTAACAAAACCTCGCCAAAAGCGAACTCCTAATAAACATTGTAATGTT------------------------------------------------------------------------------------------------------------------------------------------------------------------------------------------------------------------------------------------------------------------------------------------------------------------------------------------------------------------------------------------------------------------------------------------------------------------------------------------------------------------------------------------------------------------------------
>KR055546_HumanHKU1_Malaysia_2012--
ATGTCTTATACTCCCGGTCAT---TATGCTGGAAGTAGAAGCTCCTCTGGAAATCGTTCA------GGAATCCTCAAGAAA---ACTTCTTGGGCTGACCAATCTGAACGAAATTACCAAACCTTTAATAGAGGCAGAAAAACCCAACCTAAATTCACTGTGTCTACTCAA------CCACAAGGAAATACTATCCCACATTATTCCTGGTTCTCCGGGATCACTCAATTTCAAAAAGGTAGAGACTTTAAATTTTCAGATGGTCAAGGAGTTCCCATTGCTTTCGGAGTACCCCCTTCTGAAGCAAAAGGATATTGGTATAGACACAGCCGGCGTTCTTTTAAAACAGCTGATGGTCAACAAAAGCAGTTGTTACCGAGATGGTATTTCTACTATCTCGGTACCGGCCCATATGCCAATGCATCCTATGGTGAATCCCTCGAAGGGGTCTTCTGGGTTGCTAATCACCAAGCTGACACTTCTACTCCCTCCGATGTTTCGTCAAGGGATCCTACTACTCAAGAAGCTATCCCTACTAGGTTTCCGCCTGGTACGATTTTGCCTCAAGGCTATTATGTTGAAGGCTCAGGAAGGTCTGCTTCTAATAGTCGACCAGGTTCACGTTCTCAATCACGTGGACCCAAT---AATCGTTCATTAAGTAGAAGTAATTCTAATTTTAGACATTCA------------GATTCTATAGTAAAACCTGATATGGCTGATGAGATTGCTAATCTTGTTTTAGCCAAGCTTGGTAAAGAA---TCTAAACCTCAGCAAGTCACAAAGCAAAATGCCAAGGAAATTAGGCATAAAATTTTAACAAAACCTCGCCAAAAGCGAACTCCTAATAAACATTGTAATGTTCAACAGTGTTTTGGTAAAAGAGGACCTTCTCAAAATTTTGGTAATGCTGAAATGTTAAAGCTTGGTACTAATGATCCTCAGTTTCCTATTCTTGCAGAATTAGCTCCTACCCCAGGTGCTTTTTTCTTTGGTTCTAAATTAGACTTGGTTAAAAGAGAT------TCC---GAGGCTGACTCACCTGTTAAAGATGTTTTTGAACTTCATTATTCTGGTTCTATTAGGTTTGATAGTACTTTACCAGGCTTTGAGACAATTATGAAAGTTCTTGAAGAGAATTTAAATGCTTATGTT---AATTCTAATCAG------AACACTGAT------TCTGATTCGTTG------AGTTCTAAACCTCAGCGTAAAAGAGGTGTTAAACAATTACCAGAA------------CAGTTTGACTCTCTTAATTTA------------AGTGCTGGTACTCAGCACATTTCAAATGATTTTACTCCTGAGGATCATAGTTTACTTGCTACT---CTTGACGATCCTTATGTAGAAGACTCTGTTGCT------------------
>KR055547_HumanHKU1_Malaysia_2012--
ATGTCTTATACTCCCGGTCAT---TATGCTGGAAGTAGAAGCTCCTCTGGAAATCGTTCA------GGAATCCTCAAGAAA---ACTTCTTGGGCTGACCAATCTGAACGAAATTACCAAACCTTTAATAGAGGCAGAAAAACCCAACCTAAATTCACTGTGTCTACTCAA------CCACAAGGAAATACTATCCCACATTATTCCTGGTTCTCCGGGATCACTCAATTTCAAAAAGGTAGAGACTTTAAATTTTCAGATGGTCAAGGAGTTCCCATTGCTTTCGGAGTACCCCCTTCTGAAGCAAAAGGATATTGGTATAGACACAGCCGGCGTTCTTTTAAAACAGCTGATGGTCAACAAAAGCAGTTGTTACCGAGATGGTATTTCTACTATCTCGGTACCGGCCCATATGCCAATGCATCCTATGGTGAATCCCTCGAAGGGGTCTTCTGGGTTGCTAATCACCAAGCTGACACTTCTACTCCCTCCGATGTTTCGTCAAGGGATCCTACTACTCAAGAAGCTATCCCTACTAGGTTTCCGCCTGGTACGATTTTGCCTCAAGGCTATTATGTTGAAGGCTCAGGAAGGTCTGCTTCTAATAGTCGACCAGGTTCACGTTCTCAATCACGTGGACCCAAT---AATCGTTCATTAAGTAGAAGTAATTCTAATTTTAGACATTCA------------GATTCTATAGTAAAACCTGATATGGCTGATGAGATTGCTAATCTTGTTTTAGCCAAGCTTGGTAAAGAA---TCTAAACCTCAGCAAGTCACAAAGCAAAATGCCAAGGAAATTAGGCATAAAATTTTAACAAAACCTCGCCAAAAGCGAACTCCTAATAAACATTGTAATGTTCAACAGTGTTTTGGTAAAAGAGGACCTTCTCAAAATTTTGGTAATGCTGAAATGTTAAAGCTTGGTACTAATGATCCTCAGTTTCCTATTCTTGCAGAATTAGCTCCTACCCCAGGTGCTTTTTTCTTTGGTTCTAAATTAGACTTGGTTAAAAGAGAT------TCC---GAGGCTGACTCACCTGTTAAAGATGTTTTTGAACTTCATTATTCTGGTTCTATTAGGTTTGATAGTACTTTACCAGGCTTTGAGACAATTATGAAAGTTCTTGAAGAGAATTTAAATGCTTATGTT---AATTCTAATCAG------AACACTGAT------TCTGATTCGTTG------AGTTCTAAACCTCAGCGTAAAAGAGGTGTTAAACAATTACCAGAA------------CAGTTTGACTCTCTTAATTTA------------AGTGCTGGTACTCAGCACATTTCAAATGATTTTACTCCTGAGGATCATAGTTTACTTGCTACT---CTTGACGATCCTTATGTAGAAGACTCTGTTGCT------------------
>KR055548_HumanHKU1_Malaysia_2012--
ATGTCTTATACTCCCGGTCAT---TATGCTGGAAGTAGAAGCTCCTCTGGAAATCGTTCA------GGAATCCTCAAGAAA---ACTTCTTGGGCTGACCAATCTGAACGAAATTACCAAACCTTTAATAGAGGCAGAAAAACCCAACCTAAATTCACTGTGTCTACTCAA------CCACAAGGAAATACTATCCCACATTATTCCTGGTTCTCCGGGATCACTCAATTTCAAAAAGGTAGAGACTTTAAATTTTCAGATGGTCAAGGAGTTCCCATTGCTTTCGGAGTACCCCCTTCTGAAGCAAAAGGATATTGGTATAGACACAGCCGGCGTTCTTTTAAAACAGCTGATGGTCAACAAAAGCAGTTGTTACCGAGATGGTATTTCTACTATCTCGGTACCGGCCCATATGCCAATGCATCCTATGGTGAATCCCTCGAAGGGGTCTTCTGGGTTGCTAATCACCAAGCTGACACTTCTACTCCCTCCGATGTTTCGTCAAGGGATCCTACTACTCAAGAAGCTATCCCTACTAGGTTTCCGCCTGGTACGATTTTGCCTCAAGGCTATTATGTTGAAGGCTCAGGAAGGTCTGCTTCTAATAGTCGACCAGGTTCACGTTCTCAATCACGTGGACCCAAT---AATCGTTCATTAAGTAGAAGTAATTCTAATTTTAGACATTCA------------GATTCTATAGTAAAACCTGATATGGCTGATGAGATTGCTAATCTTGTTTTAGCCAAGCTTGGTAAAGAA---TCTAAACCTCAGCAAGTCACAAAGCAAAATGCCAAGGAAATTAGGCATAAAATTTTAACAAAACCTCGCCAAAAGCGAACTCCTAATAAACATTGTAATGTTCAACAGTGTTTTGGTAAAAGAGGACCTTCTCAAAATTTTGGTAATGCTGAAATGTTAAAGCTTGGTACTAATGATCCTCAGTTTCCTATTCTTGCAGAATTAGCTCCTACACCAGGTGCTTTTTTCTTTGGTTCTAAATTAGACTTGGTTAAAAGAGAT------TCC---GAGGCTGACTCACCTGTTAAAGATGTTTTTGAACTTCATTATTCTGGTTCTATTAGGTTTGATAGTACTTTACCAGGCTTTGAGACAATTATGAAAGTTCTTGAAGAGAATTTAAATGCTTATGTT---AATTCTAATCAG------AACACTGAT------TCTGATTCGTTG------AGTTCTAAACCTCAGCGTAAAAGAGGTGTTAAACAATTACCAGAA------------CAGTTTGACTCTCTTAATTTA------------AGTGCTGGTACTCAGCACATTTCAAATGATTTTACTCCTGAGGATCATAGTTTACTTGCTACT---CTTGACGATCCTTATGTAGAAGACTCTGTTGCT------------------
>KR055549_HumanHKU1_Malaysia_2012--
ATGTCTTATACTCCCGGTCAT---TATGCTGGAAGTAGAAGCTCCTCTGGAAATCGTTCA------GGAATCCTCAAGAAA---ACTTCTTGGGCTGACCAATCTGAACGAAATTACCAAACCTTTAATAGAGGCAGAAAAACCCAACCTAAATTCACTGTGTCTACTCAA------CCACAAGGAAATACTATCCCACATTATTCCTGGTTCTCCGGGATCACTCAATTTCAAAAAGGTAGAGACTTTAAATTTTCAGATGGTCAAGGAGTTCCCATTGCTTTCGGAGTACCCCCTTCTGAAGCAAAAGGATATTGGTATAGACACAGCCGGCGTTCTTTTAAAACAGCTGATGGTCAACAAAAGCAGTTGTTACCGAGATGGTATTTCTACTATCTCGGTACCGGCCCATATGCCAATGCATCCTATGGTGAATCCCTCGAAGGGGTCTTCTGGGTTGCTAATCACCAAGCTGACACTTCTACTCCCTCCGATGTTTCGTCAAGGGATCCTACTACTCAAGAAGCTATCCCTACTAGGTTTCCGCCTGGTACGATTTTGCCTCAAGGCTATTATGTTGAAGGCTCAGGAAGGTCTGCTTCTAATAGTCGACCAGGTTCACGTTCTCAATCACGTGGACCCAAT---AATCGTTCATTAAGTAGAAGTAATTCTAATTTTAGACATTCA------------GATTCTATAGTAAAACCTGATATGGCTGATGAGATTGCTAATCTTGTTTTAGCCAAGCTTGGTAAAGAA---TCTAAACCTCAGCAAGTCACAAAGCAAAATGCCAAGGAAATTAGGCATAAAATTTTAACAAAACCTCGCCAAAAGCGAACTCCTAATAAACATTGTAATGTTCAACAGTGTTTTGGTAAAAGAGGACCTTCTCAAAATTTTGGTAATGCTGAAATGTTAAAGCTTGGTACTAATGATCCTCAGTTTCCTATTCTTGCAGAATTAGCTCCTACCCCAGGTGCTTTTTTCTTTGGTTCTAAATTAGACTTGGTTAAAAGAGAT------TCC---GAGGCTGACTCACCTGTTAAAGATGTTTTTGAACTTCATTATTCTGGTTCTATTAGGTTTGATAGTACTTTACCAGGCTTTGAGACAATTATGAAAGTTCTTGAAGAGAATTTAAATGCTTATGTT---AATTCTAATCAG------AACACTGAT------TCTGATTCGTTG------AGTTCTAAACCTCAGCGTAAAAGAGGTGTTAAACAATTACCAGAA------------CAGTTTGACTCTCTTAATTTA------------AGTGCTGGTACTCAGCACATTTCAAATGATTTTACTCCTGAGGATCATAGTTTACTTGCTACT---CTTGACGATCCTTATGTAGAAGACTCTGTTGCT------------------
>KR055551_HumanHKU1_Malaysia_2013--
ATGTCTTATACTCCCGGTCAT---TATGCTGGAAGTAGAAGCTCCTCTGGAAATCGTTCA------GGAATCCTCAAGAAA---ACTTCTTGGGCTGACCAATCTGAACGAAATTACCAAACCTTTAATAGAGGCAGAAAAACCCAACCTAAATTCACTGTGTCTACTCAA------CCACAAGGAAATACTATCCCACATTATTCCTGGTTCTCCGGGATCACTCAATTTCAAAAAGGTAGAGACTTTAAATTTTCAGATGGTCAAGGAGTTCCCATTGCTTTCGGAGTACCCCCTTCTGAAGCAAAAGGATATTGGTATAGACACAGCCGGCGTTCTTTTAAAACAGCTGATGGTCAACAAAAGCAGTTGTTACCGAGATGGTATTTCTACTATCTCGGTACCGGCCCATATGCCAATGCATCCTATGGTGAATCCCTCGAAGGGGTCTTCTGGGTTGCTAATCACCAAGCTGACACTTCTACTCCCTCCGATGTTTCGTCAAGGGATCCTACTACTCAAGAAGCTATCCCTACTAGGTTTCCGCCTGGTACGATTTTGCCTCAAGGCTATTATGTTGAAGGCTCAGGAAGGTCTGCTTCTAATAGTCGACCAGGTTCACGTTCTCAATCACGTGGACCCAAT---AATCGTTCATTAAGTAGAAGTAATTCTAATTTTAGACATTCA------------GATTCTATAGTAAAACCTGATATGGCTGATGAGATTGCTAATCTTGTTTTAGCCAAGCTTGGTAAAGAA---TCTAAACCTCAGCAAGTCACAAAGCAAAATGCCAAGGAAATTAGGCATAAAATTTTAACAAAACCTCGCCAAAAGCGAACTCCTAATAAACATTGTAATGTTCAACAGTGTTTTGGTAAAAGAGGACCTTCTCAAAATTTTGGTAATGCTGAAATGTTAAAGCTTGGTACTAATGATCCTCAGTTTCCTATTCTTGCAGAATTAGCTCCTACACCAGGTGCTTTTTTCTTTGGTTCTAAATTAGACTTGGTTAAAAGAGAT------TCC---GAGGCTGACTCACCTGTTAAAGATGTTTTTGAACTTCATTATTCTGGTTCTATTAGGTTTGATAGTACTTTACCAGGCTTTGAGACAATTATGAAAGTTCTTGAAGAGAATTTAAATGCTTATGTT---AATTCTAATCAG------AACACTGAT------TCTGATTCGTTG------AGTTCTAAACCTCAGCGTAAAAGAGGTGTTAAACAATTACCAGAA------------CAGTTTGACTCTCTTAATTTA------------AGTGCTGGTACTCAGCACATTTCAAATGATTTTACTCCTGAGGATCATAGTTTACTTGCTACT---CTTGACGATCCTTATGTAGAAGACTCTGTTGCT------------------
>KR055552_HumanHKU1_Malaysia_2013--
ATGTCTTATACTCCCGGTCAT---TATGCTGGAAGTAGAAGCTCCTCTGGAAATCGTTCA------GGAATCCTCAAGAAA---ACTTCTTGGGCTGACCAATCTGAACGAAATTACCAAACCTTTAATAGAGGCAGAAAAACCCAACCTAAATTTACTGTGTCTACTCAA------CCACAAGGAAATACTATCCCACATTATTCCTGGTTCTCCGGGATCACTCAATTTCAAAAAGGTAGAGACTTTAAATTTTCAGATGGTCAAGGAGTTCCCATTGCTTTCGGAGTACCCCCTTCTGAAGCAAAAGGATATTGGTATAGACACAGCCGGCGTTCTTTTAAAACAGCTGATGGTCAACAAAAGCAGTTGTTACCGAGATGGTATTTCTACTATCTCGGTACCGGCCCATATGCCAATGCATCCTATGGTGAATCCCTCGAAGGGGTCTTCTGGGTTGCTAATCACCAAGCTGACACTTCTACTCCCTCCGATGTTTCGTCAAGGGATCCTACTACTCAAGAAGCTATCCCTACTAGGTTTCCGCCTGGTACGATTTTGCCTCAAGGCTATTATGTTGAAGGCTCAGGAAGGTCTGCTTCTAATAGTCGACCAGGTTCACGTTCTCAATCACGTGGACCCAAT---AATCGTTCATTAAGTAGAAGTAATTCTAATTTTAGACATTCA------------GATTCTATAGTAAAACCTGATATGGCTGATGAGATTGCTAATCTTGTTTTAGCCAAGCTTGGTAAAGAA---TCTAAACCTCAGCAAGTCACAAAGCAAAATGCCAAGGAAATTAGGCATAAAATTTTAACAAAACCTCGCCAAAAGCGAACTCCTAATAAACATTGTAATGTTCAACAGTGTTTTGGTAAAAGAGGACCTTCTCAAAATTTTGGTAATGCTGAAATGTTAAAGCTTGGTACTAATGATCCTCAGTTTCCTATTCTTGCAGAATTAGCTCCTACACCAGGTGCTTTTTTCTTTGGTTCTAAATTAGACTTGGTTAAAAGAGAT------TCC---GAGGCTGACTCACCTGTTAAAGATGTTTTTGAACTTCATTATTCTGGTTCTATTAGGTTTGATAGTACTTTACCAGGCTTTGAGACAATTATGAAAGTTCTTGAAGAGAATTTAAATGCTTATGTT---AATTCTAATCAG------AACACTGAT------TCTGATTCGTTG------AGTTCTAAACCTCAGCGTAAAAGAGGTGTTAAACAATTACCAGAA------------CAGTTTGACTCTCTTAATTTA------------AGTGCTGGTACTCAGCACATTTCAAATGATTTTACTCCTGAGGATCATAGTTTACTTGCTACT---CTTGACGATCCTTATGTAGAAGACTCTGTTGCT------------------
>KR055532_HumanHKU1_Malaysia_2012--
ATGTCTTATACTCCCGGTCAT---CATGCTGGAAGTAGAAGCTCCTCTGGAAATCGTTCA------GGAATCCTCAAGAAA---ACTTCTTGGGTTGACCAATCTGAGCGAAGCCATCAAACCTATAATAGAGGCAGAAAACCCCAACCCAAATTCACTGTGTCTACTCAA------CCACAAGGAAACTCTATCCCACATTATTCCTGGTTCTCTGGGATTACCCAATTTCAAAAAGGTAGAGACTTTAAATTTCCAGATGGTCAAGGAGTACCCATTGCTTACGGGATACCCCCTTCTGAAGCAAAAGGATATTGGTATAAACACAACCGGCGTTCTTTTAAAACAGCTGATGGTCAACAAAAGCAGTTGTTACCAAGATGGTATTTCTACTATCTCGGTACCGGTCCATATGCCAGTTCATCCTATGGTGATGCCCACGAAGGTATCTTCTGGGTCGCTAGTCACCAAGCTGACACTTCTATTCCCTCCGATGTTTCGGCAAGGGATCCTACTATTCAAGAAGCTATCCCTACTAGGTTTTCGCCTGGTACGATTTTGCCTCAAGGCTATTATGTTGAAGGCTCAGGAAGGTCTGCTTCTAATAGCCGGCCAGGTTCACGTTCTCAATCACGTGGACCCAAT---AATCGTTCATTAAGTAGAAGTAATTCTAATTTTAGACATTCT------------GATTCTATAGTGAAACCTGATATGGCTGATGAGATTGCTAGTCTTGTCTTGGCCAAGCTTGGTAAAGAT---TCTAAACCTCAGCAAGTTACCAAGCAAAATGCTAAGGAAATTAGGCATAAAATTTTAATGAAACCTCGCCAAAAGCGAACTCCTAATAAATTTTGTAATGTTCAACAGTGTTTTGGTAAAAGAGGACCGCTCCAAAACTTTGGTAATTTTGAAATGTTAAAGCTTGGTACTAATGATCCTCAATTTCCTATTCTTGCTGAATTAGCTCCTACCCCAGGTGCTTTTTTCTTTGGCTCTAAATTAGAGTTGTTTAAAAGAGAC------TCT---GATGCTGATTCACCTTCTAAAGACACTTTTGAACTTCGTTATTCTGGTTCTATTAGGTTTGATAGTACTTTACCTGGTTTTGAGACAATTATGAAAGTTCTTAAAGAGAATTTAGATGCTTATGTT---AATTCTAATCAG------AACACTGTT------TCTGGTTCGCTG------AGTCCTAAACCTCAGCGTAAAAGAGGTGTTAAACAATCACCTGAA------------TCGTTTGACTCTCTTAATTTA------------AGTGCTGATACTCAGCACATTTCAAATGATTTTACTCCTGAGGATCATAGTTTACTTGCTACT---CTTGATGATCCTTATGTAGAAGACTCTGTTGCT------------------
>KR055533_HumanHKU1_Malaysia_2012--
ATGTCTTATACTCCCGGTCAT---CATGCTGGAAGTAGAAGCTCCTCTGGAAATCGTTCA------GGAATCCTCAAGAAA---ACTTCTTGGGTTGACCAATCTGAGCGAAGCCATCAAACCTATAATAGAGGCAGAAAACCCCAACCCAAATTCACTGTGTCTACTCAA------CCACAAGGAAACCCTATCCCACATTATTCCTGGTTCTCTGGGATTACCCAATTTCAAAAAGGTAGAGACTTTAAATTTCCAGATGGTCAAGGAGTACCCATTGCTTACGGGATACCCCCTTCTGAAGCAAAAGGATATTGGTATAAACACAACCGGCGTTCTTTTAAAACAGCTGATGGTCAACAAAAGCAGTTGTTACCAAGATGGTATTTCTACTATCTCGGTACCGGTCCATATGCCAGTTCATCCTATGGTGATGCCCACGAAGGTATCTTCTGGGTCGCTAGTCACCAAGCTGACACTTCTATTCCCTCCGATGTTTCGGCAAGGGATCCTACTATTCAAGAAGCTATCCCTACTAGGTTTTCGCCTGGTACGATTTTGCCTCAAGGCTATTATGTTGAAGGCTCAGGAAGGTCTGCTTCTAATAGCCGGCCAGGTTCACGTTCTCAATCACGTGGACCCAAT---AATCGTTCATTAAGTAGAAGTAATTCTAATTTTAGACATTCT------------GATTCTATAGTGAAACCTGATATGGCTGATGAGATTGCTAGTCTTGTCTTGGCCAAGCTTGGTAAAGAT---TCTAAACCTCAGCAAGTTACCAAGCAAAATGCTAAGGAAATTAGGCATAAAATTTTAATGAAACCTCGCCAAAAGCGAACTCCTAATAAATTTTGTAATGTTCAACAGTGTTTTGGTAAAAGAGGACCGCTCCAAAACTTTGGTAATTTTGAAATGTTAAAGCTTGGTACTAATGATCCTCAATTTCCTATTCTTGCTGAATTAGCTCCTACACCAGGTGCTTTTTTCTTTGGCTCTAAATTAGAGTTGTTTAAAAGAGAC------TCT---GATGCTGATTCACCTTCTAAAGACACTTTTGAACTTCGTTATTCTGGTTCTATTAGGTTTGATAGTACTTTACCTGGTTTTGAGACAATTATGAAAGTTCTTAAAGAGAATTTAGATGCTTATGTT---AATTCTAATCAG------AACACTGTT------TCTGGTTCGCTG------AGTCCTAAACCTCAGCGTAAAAGAGGTGTTAAACAATCACCTGAA------------TCGTTTGACTCTCTTAATTTA------------AGTGCTGATACTCAGCACATTTCAAATGATTTTACTCCTGAGGATCATAGTTTACTTGCTACT---CTTGATGATCCTTATGTAGAAGACTCTGTTGCT------------------
>KR055534_HumanHKU1_Malaysia_2012--
ATGTCTTATACTCCCGGTCAT---CATGCTGGAAGTAGAAGCTCCTCTGGAAATCGTTCA------GGAATCCTCAAGAAA---ACTTCTTGGGTTGACCAATCTGAGCGAAGCCATCAAACCTATAATAGAGGCAGAAAACCCCAACCCAAATTCACTGTGTCTACTCAA------CCACAAGGAAACCCTATCCCACATTATTCCTGGTTCTCTGGGATTACCCAATTTCAAAAAGGTAGAGACTTTAAATTTCCAGATGGTCAAGGAGTACCCATTGCTTACGGGATACCCCCTTCTGAAGCAAAAGGATATTGGTATAAACACAACCGGCGTTCTTTTAAAACAGCTGATGGTCAACAAAAGCAGTTGTTACCAAGATGGTATTTCTACTATCTCGGTACCGGTCCATATGCCAGTTCATCCTATGGTGATGCCCACGAAGGTATCTTCTGGGTCGCTAGTCACCAAGCTGACACTTCTATTCCCTCCGATGTTTCGGCAAGGGATCCTACTATTCAAGAAGCTATCCCTACTAGGTTTTCGCCTGGTACGATTTTGCCTCAAGGCTATTATGTTGAAGGCTCAGGAAGGTCTGCTTCTAATAGCCGGCCAGGTTCACGTTCTCAATCACGTGGACCCAAT---AATCGTTCATTAAGTAGAAGTAATTCTAATTTTAGACATTCT------------GATTCTATAGTGAAACCTGATATGGCTGATGAGATTGCTAGTCTTGTCTTGGCCAAGCTTGGTAAAGAT---TCTAAACCTCAGCAAGTTACCAAGCAAAATGCTAAGGAAATTAGGCATAAAATTTTAATGAAACCTCGCCAAAAGCGAACTCCTAATAAATTTTGTAATGTTCAACAGTGTTTTGGTAAAAGAGGACCGCTCCAAAACTTTGGTAATTCTGAAATGTTAAAGCTTGGTACTAATGATCCTCAATTTCCTATTCTTGCTGAATTAGCTCCTACCCCAGGTGCTTTTTTCTTTGGCTCTAAATTAGAGTTGTTTAAAAGAGAC------TCT---GATGCTGATTCACCTTCTAAAGACACTTTTGAACTTCGTTATTCTGGTTCTATTAGGTTTGATAGTACTTTACCTGGTTTTGAGACAATTATGAAAGTTCTTAAAGAGAATTTAGATGCTTATGTT---AATTCTAATCAG------AACACTGTT------TCTGGTTCGCTG------AGTCCTAAACCTCAGCGTAAAAGAGGTGTTAAACAATCACCTGAA------------TCGTTTGACTCTCTTAATTTA------------AGTGCTGATACTCAGCACATTTCAAATGATTTTACTCCTGAGGATCATAGTTTACTTGCTACT---CTTGATGATCCTTATGTAGAAGACTCTGTTGCT------------------
>KR055535_HumanHKU1_Malaysia_2012--
ATGTCTTATACTCCCGGTCAT---CATGCTGGAAGTAGAAGCTCCTCTGGAAATCGTTCA------GGAATCCTCAAGAAA---ACTTCTTGGGTTGACCAATCTGAGCGAAGCCATCAAACCTATAATAGAGGCAGAAAACCCCAACCCAAATTCACTGTGTCTACTCAA------CCACAAGGAAACCCTATCCCACATTATTCCTGGTTCTCTGGGATTACCCAATTTCAAAAAGGTAGAGACTTTAAATTTCCAGATGGTCAAGGAGTACCCATTGCTTACGGGATACCCCCTTCTGAAGCAAAAGGATATTGGTATAAACACAACCGGCGTTCTTTTAAAACAGCTGATGGTCAACAAAAGCAGTTGTTACCAAGATGGTATTTCTACGATCTTCTACTCCGTACATATGCCAGTTCATCCTATGGTGATGCCCACGAAGGTATCTTCTGGGTCGCTAGTCACCAAGCTGACACTTCTATTCCCTCCGATGTTTCGGCAAGGGATCCTACTATTCAAGAAGCTATCCCTACTAGGTTTTCGCCTGGTACGATTTTGCCTCAAGGCTATTATGTTGAAGGCTCAGGAAGGTCTGCTTCTAATAGCCGGCCAGGTTCACGTTCTCAATCACGTGGACCCAAT---AATCGTTCATTAAGTAGAAGTAATTCTAATTTTAGACATTCT------------GATTCTATAGTGAAACCTGATATGGCTGATGAGATTGCTAGTCTTGTCTTGGCCAAGCTTGGTAAAGAT---TCTAAACCTCAGCAAGTTACCAAGCAAAATGCTAAGGAAATTAGGCATAAAATTTTAATGAAACCTCGCCAAAAGCGAACTCCTAATAAATTTTGTAATGTTCAACAGTGTTTTGGTAAAAGAGGACCGCTCCAAAACTTTGGTAATTTTGAAATGTTAAAGCTTGGTACTAATGATCCTCAATTTCCTATTCTTGCTGAATTAGCTCCTACACCAGGTGCTTTTTTCTTTGGCTCTAAATTAGAGTTGTTTAAAAGAGAC------TCT---GATGCTGATTCACCTTCTAAAGACACTTTTGAACTTCGTTATTCTGGTTCTATTAGGTTTGATAGTACTTTACCTGGTTTTGAGACAATTATGAAAGTTCTTAAAGAGAATTTAGATGCTTATGTT---AATTCTAATCAG------AACACTGTT------TCTGGTTCGCTG------AGTCCTAAACCTCAGCGTAAAAGAGGTGTTAAACAATCACCTGAA------------TCGTTTGACTCTCTTAATTTA------------AGTGCTGATACTCAGCACATTTCAAATGATTTTACTCCTGAGGATCATAGTTTACTTGCTACT---CTTGATGATCCTTATGTAGAAGACTCTGTTGCT------------------
>KR055536_HumanHKU1_Malaysia_2012--
ATGTCTTATACTCCCGGTCAT---CATGCTGGAAGTAGAAGCTCCTCTGGAAATCGTTCA------GGAATCCTCAAGAAA---ACTTCTTGGGTTGACCAATCTGAGCGAAGCCATCAAACCTATAATAGAGGCAGAAAACCCCAACCCAAATTCACTGTGTCTACTCAA------CCACAAGGAAACCCTATCCCACATTATTCCTGGTTCTCTGGGATTACCCAATTTCAAAAAGGTAGAGACTTTAAATTTCCAGATGGTCAAGGAGTACCCATTGCTTACGGGATACCCCCTTCTGAAGCAAAAGGATATTGGTATAAACACAACCGGCGTTCTTTTAAAACAGCTGATGGTCAACAAAAGCAGTTGTTACCAAGATGGTATTTCTACTATCTCGGTACCGGTCCATATGCCAGTTCATCCTATGGTGATGCCCACGAAGGTATCTTCTGGGTCGCTAGTCACCAAGCTGACACTTCTATTCCCTCCGATGTTTCGGCAAGGGATCCTACTATTCAAGAAGCTATCCCTACTAGGTTTTCGCCTGGTACGATTTTGCCTCAAGGCTATTATGTTGAAGGCTCAGGAAGGTCTGCTTCTAATAGCCGGCCAGGTTCACGTTCTCAATCACGTGGACCCAAT---AATCGTTCATTAAGTAGAAGTAATTCTAATTTTAGACATTCT------------GATTCTATAGTCAAACCTGATATGGCTGATGAGATTGCTAGTCTTGTCTTGGCCAAGCTTGGTAAAGAT---TCTAAACCTCAGCAAGTTACCAAGCAAAATGCTAAGGAAATTAGGCATAAAATTTTAATGAAACCTCGCCAAAAGCGAACTCCTAATAAATTTTGTAATGTTCAACAGTGTTTTGGTAAAAGAGGACCGCTCCAAAACTTTGGTAATTCTGAAATGTTAAAGCTTGGTACTAATGATCCTCAATTTCCTATTCTTGCTGAATTAGCTCCTACACCAGGTGCTTTTTTCTTTGGCTCTAAATTAGAGTTGTTTAAAAGAGAC------TCT---GATGCTGATTCACCTTCTAAAGACACTTTTGAACTTCGTTATTCTGGTTCTATTAGGTTTGATAGTACTTTACCTGGTTTTGAGACAATTATGAAAGTTCTTAAAGAGAATTTAGATGCTTATGTT---AATTCTAATCAG------AACACTGTT------TCTGGTTCGCTG------AGTCCTAAACCTCAGCGTAAAAGAGGTGTTAAACAATCACCTGAA------------TCGTTTGACTCTCTTAATTTA------------AGTGCTGATACTCAGCACATTTCAAATGATTTTACTCCTGAGGATCATAGTTTACTTGCTACT---CTTGATGATCCTTATGTAGAAGACTCTGTTGCT------------------
>KR055537_HumanHKU1_Malaysia_2012--
ATGTCTTATACTCCCGGTCAT---CATGCTGGAAGTAGAAGCTCCTCTGGAAATCGTTCA------GGAATCCTCAAGAAA---ACTTCTTGGGTTGACCAATCTGAGCGAAGCCATCAAACCTATAATAGAGGCAGAAAACCCCAACCCAAATTCACTGTGTCTACTCAA------CCACAAGGAAACCCTATCCCACATTATTCCTGGTTCTCTGGGATTACCCAATTTCAAAAAGGTAGAGACTTTAAATTTCCAGATGGTCAAGGAGTACCCATTGCTTACGGGATACCCCCTTCTGAAGCAAAAGGATATTGGTATAAACACAACCGGCGTTCTTTTAAAACAGCTGATGGTCAACAAAAGCAGTTGTTACCAAGATGGTATTTCTACTATCTCGGTACCGGTCCATATGCCAGTTCATCCTATGGTGATGCCCACGAAGGTATCTTCTGGGTCGCTAGTCACCAAGCTGACACTTCTATTCCCTCCGATGTTTCGGCAAGGGATCCTACTATTCAAGAAGCTATCCCTACTAGGTTTTCGCCTGGTACGATTTTGCCTCAAGGCTATTATGTTGAAGGCTCAGGAAGGTCTGCTTCTAATAGCCGGCCAGGTTCACGTTCTCAATCACGTGGACCCAAT---AATCGTTCATTAAGTAGAAGTAATTCTAATTTTAGACATTCT------------GATTCTATAGTGAAACCTGATATGGCTGATGAGATTGCTAGTCTTGTCTTGGCCAAGCTTGGTAAAGAT---TCTAAACCTCAGCAAGTTACCAAGCAAAATGCTAAGGAAATTAGGCATAAAATTTTAATGAAACCTCGCCAAAAGCGAACTCCTAATAAATTTTGTAATGTTCAACAGTGTTTTGGTAAAAGAGGACCGCTCCAAAACTTTGGTAATTTTGAAATGTTAAAGCTTGGTACTAATGATCCTCAATTTCCTATTCTTGCTGAATTAGCTCCTACACCAGGTGCTTTTTTCTTTGGCTCTAAATTAGAGTTGTTTAAAAGAGAC------TCT---GATGCTGATTCACCTTCTAAAGACACTTTTGAACTTCGTTATTCTGGTTCTATTAGGTTTGATAGTACTTTACCTGGTTTTGAGACAATTATGAAAGTTCTTAAAGAGAATTTAGATGCTTATGTT---AATTCTAATCAG------AACACTGTT------TCTGGTTCGCTG------AGTCCTAAACCTCAGCGTAAAAGAGGTGTTAAACAATCACCTGAA------------TCGTTTGACTCTCTTAATTTA------------AGTGCTGATACTCAGCACATTTCAAATGATTTTACTCCTGAGGATCATAGTTTACTTGCTACT---CTTGATGATCCTTATGTAGAAGACTCTGTTGCT------------------
>KR055538_HumanHKU1_Malaysia_2012--
ATGTCTTATACTCCCGGTCAT---CATGCTGGAAGTAGAAGCTCCTCTGGAAATCGTTCA------GGAATCCTCAAGAAA---ACTTCTTGGGTTGACCAATCTGAGCGAAGCCATCAAACCTATAATAGAGGCAGAAAACCCCAACCCAAATTCACTGTGTCTACTCAA------CCACAAGGAAACCCTATCCCACATTATTCCTGGTTCTCTGGGATTACCCAATTTCAAAAAGGTAGAGACTTTAAATTTCCAGATGGTCAAGGAGTACCCATTGCTTACGGGATACCCCCTTCTGAAGCAAAAGGATATTGGTATAAACACAACCGGCGTTCTTTTAAAACAGCTGATGGTCAACAAAAGCAGTTGTTACCAAGATGGTATTTCTACTATCTCGGTACCGGTCCATATGCCAGTTCATCCTATGGTGATGCCCACGAAGGTATCTTCTGGGTCGCTAGTCACCAAGCTGACACTTCTATTCCCTCCGATGTTTCGGCAAGGGATCCTACTATTCAAGAAGCTATCCCTACTAGGTTTTCGCCTGGTACGATTTTGCCTCAAGGCTATTATGTTGAAGGCTCAGGAAGGTCTGCTTCTAATAGCCGGCCAGGTTCACGTTCTCAATCACGTGGACCCAAT---AATCGTTCATTAAGTAGAAGTAATTCTAATTTTAGACATTCT------------GATTCTATAGTGAAACCTGATATGGCTGATGAGATTGCTAGTCTTGTCTTGGCCAAGCTTGGTAAAGAT---TCTAAACCTCAGCAAGTTACCAAGCAAAATGCTAAGGAAATTAGGCATAAAATTTTAATGAAACCTCGCCAAAAGCGAACTCCTAATAAATTTTGTAATGTTCAACAGTGTTTTGGTAAAAGAGGACCGCTCCAAAACTTTGGTAATTCTGAAATGTTAAAGCTTGGTACTAATGATCCTCAATTTCCTATTCTTGCTGAATTAGCTCCTACACCAGGTGCTTTTTTCTTTGGCTCTAAATTAGAGTTGTTTAAAAGAGAC------TCT---GATGCTGATTCACCTTCTAAAGACACTTTTGAACTTCGTTATTCTGGTTCTATTAGGTTTGATAGTACTTTACCTGGTTTTGAGACAATTATGAAAGTTCTTAAAGAGAATTTAGATGCTTATGTT---AATTCTAATCAG------AACACTGTT------TCTGGTTCGCTG------AGTCCTAAACCTCAGCGTAAAAGAGGTGTTAAACAATCACCTGAA------------TCGTTTGACTCTCTTAATTTA------------AGTGCTGATACTCAGCACATTTCAAATGATTTTACTCCTGAGGATCATAGTTTACTTGCTACT---CTTGATGATCCTTATGTAGAAGACTCTGTTGCT------------------
>KR055539_HumanHKU1_Malaysia_2012--
ATGTCTTATACTCCCGGTCAT---CATGCTGGAAGTAGAAGCTCCTCTGGAAATCGTTCA------GGAATCCTCAAGAAA---ACTTCTTGGGTTGACCAATCTGAGCGAAGCCATCAAACCTATAATAGAGGCAGAAAACCCCAACCCAAATTCACTGTGTCTACTCAA------CCACAAGGAAACCCTATCCCACATTATTCCTGGTTCTCTGGGATTACCCAATTTCAAAAAGGTAGAGACTTTAAATTTCCAGATGGTCAAGGAGTACCCATTGCTTACGGGATACCCCCTTCTGAAGCAAAAGGATATTGGTATAAACACAACCGGCGTTCTTTTAAAACAGCTGATGGTCAACAAAAGCAGTTGTTACCAAGATGGTATTTCTACTATCTCGGTACCGGTCCATATGCCAGTTCATCCTATGGTGATGCCCACGAAGGTATCTTCTGGGTCGCTAGTCACCAAGCTGACACTTCTATTCCCTCCGATGTTTCGGCAAGGGATCCTACTATTCAAGAAGCTATCCCTACTAGGTTTTCGCCTGGTACGATTTTGCCTCAAGGCTATTATGTTGAAGGCTCAGGAAGGTCTGCTTCTAATAGCCGGCCAGGTTCACGTTCTCAATCACGTGGACCCAAT---AATCGTTCATTAAGTAGAAGTAATTCTAATTTTAGACATTCT------------GATTCTATAGTGAAACCTGATATGGCTGATGAGATTGCTAGTCTTGTCTTGGCCAAGCTTGGTAAAGAT---TCTAAACCTCAGCAAGTTACCAAGCAAAATGCTAAGGAAATTAGGCATAAAATTTTAATGAAACCTCGCCAAAAGCGAACTCCTAATAAATTTTGTAATGTTCAACAGTGTTTTGGTAAAAGAGGACCGCTCCAAAACTTTGGTAATTCTGAAATGTTAAAGCTTGGTACTAATGATCCTCAATTTCCTATTCTTGCTGAATTAGCTCCTACACCAGGTGCTTTTTTCTTTGGCTCTAAATTAGAGTTGTTTAAAAGAGAC------TCT---GATGCTGATTCACCTTCTAAAGACACTTTTGAACTTCGTTATTCTGGTTCTATTAGGTTTGATAGTACTTTACCTGGTTTTGAGACAATTATGAAAGTTCTTAAAGAGAATTTAGATGCTTATGTT---AATTCTAATCAG------AACACTGTT------TCTGGTTCGCTG------AGTCCTAAACCTCAGCGTAAAAGAGGTGTTAAACAATCACCTGAA------------TCGTTTGACTCTCTTAATTTA------------AGTGCTGATACTCAGCACATTTCAAATGATTTTACTCCTGAGGATCATAGTTTACTTGCTACT---CTTGATGATCCTTATGTAGAAGACTCTGTTGCT------------------
>KR055540_HumanHKU1_Malaysia_2012--
ATGTCTTATACTCCCGGTCAT---CATGCTGGAAGTAGAAGCTCCTCTGGAAATCGTTCA------GGAATCCTCAAGAAA---ACTTCTTGGGTTGACCAATCTGAGCGAAGCCATCAAACCTATAATAGAGGCAGAAAACCCCAACCCAAATTCACTGTGTCTACTCAA------CCACAAGGAAACCCTATCCCACATTATTCCTGGTTCTCTGGGATTACCCAATTTCAAAAAGGTAGAGACTTTAAATTTCCAGATGGTCAAGGAGTACCCATTGCTTACGGGATACCCCCTTCTGAAGCAAAAGGATATTGGTATAAACACAACCGGCGTTCTTTTAAAACAGCTGATGGTCAACAAAAGCAGTTGTTACCAAGATGGTATTTCTACTATCTCGGTACCGGTCCATATGCCAGTTCATCCTATGGTGATGCCCACGAAGGTATCTTCTGGGTCGCTAGTCACCAAGCTGACACTTCTATTCCCTCCGATGTTTCGGCAAGGGATCCTACTATTCAAGAAGCTATCCCTACTAGGTTTTCGCCTGGTACGATTTTGCCTCAAGGCTATTATGTTGAAGGCTCAGGAAGGTCTGCTTCTAATAGCCGGCCAGGTTCACGTTCTCAATCACGTGGACCCAAT---AATCGTTCATTAAGTAGAAGTAATTCTAATTTTAGACATTCT------------GATTCTATAGTGAAACCTGATATGGCTGATGAGATTGCTAGTCTTGTCTTGGCCAAGCTTGGTAAAGAT---TCTAAACCTCAGCAAGTTACCAAGCAAAATGCTAAGGAAATTAGGCATAAAATTTTAATGAAACCTCGCCAAAAGCGAACTCCTAATAAATTTTGTAATGTTCAACAGTGTTTTGGTAAAAGAGGACCGCTCCAAAACTTTGGTAATTTTGAAATGTTAAAGCTTGGTACTAATGATCCTCAATTTCCTATTCTTGCTGAATTAGCTCCTACACCAGGTGCTTTTTTCTTTGGCTCTAAATTAGAGTTGTTTAAAAGAGAC------TCT---GATGCTGATTCACCTTCTAAAGACACTTTTGAACTTCGTTATTCTGGTTCTATTAGGTTTGATAGTACTTTACCTGGTTTTGAGACAATTATGAAAGTTCTTAAAGAGAATTTAGATGCTTATGTT---AATTCTAATCAG------AACACTGTT------TCTGGTTCGCTG------AGTCCTAAACCTCAGCGTAAAAGAGGTGTTAAACAATCACCTGAA------------TCGTTTGACTCTCTTAATTTA------------AGTGCTGATACTCAGCACATTTCAAATGATTTTACTCCTGAGGATCATAGTTTACTTGCTACT---CTTGATGATCCTTATGTAGAAGACTCTGTTGCT------------------
>KR055541_HumanHKU1_Malaysia_2012--
ATGTCTTATACTCCCGGTCAT---CATGCTGGAAGTAGAAGCTCCTCTGGAAATCGTTCA------GGAATCCTCAAGAAA---ACTTCTTGGGTTGACCAATCTGAGCGAAGCCATCAAACCTATAATAGAGGCAGAAAACCCCAACCCAAATTCACTGTGTCTACTCAA------CCACAAGGAAACCCTATCCCACATTATTCCTGGTTCTCTGGGATTACCCAATTTCAAAAAGGTAGAGACTTTAAATTTCCAGATGGTCAAGGAGTACCCATTGCTTACGGGATACCCCCTTCTGAAGCAAAAGGATATTGGTATAAACACAACCGGCGTTCTTTTAAAACAGCTGATGGTCAACAAAAGCAGTTGTTACCAAGATGGTATTTCTACTATCTCGGTACCGGTCCATATGCCAGTTCATCCTATGGTGATGCCCACGAAGGTATCTTCTGGGTCGCTAGTCACCAAGCTGACACTTCTATTCCCTCCGATGTTTCGGCAAGGGATCCTACTATTCAAGAAGCTATCCCTACTAGGTTTTCGCCTGGTACGATTTTGCCTCAAGGCTATTATGTTGAAGGCTCAGGAAGGTCTGCTTCTAATAGCCGGCCAGGTTCACGTTCTCAATCACGTGGACCCAAT---AATCGTTCATTAAGTAGAAGTAATTCTAATTTTAGACATTCT------------GATTCTATAGTGAAACCTGATATGGCTGATGAGATTGCTAGTCTTGTCTTGGCCAAGCTTGGTAAAGAT---TCTAAACCTCAGCAAGTTACCAAGCAAAATGCTAAGGAAATTAGGCATAAAATTTTAATGAAACCTCGCCAAAAGCGAACTCCTAATAAATTTTGTAATGTTCAACAGTGTTTTGGTAAAAGAGGACCGCTCCAAAACTTTGGTAATTTTGAAATGTTAAAGCTTGGTACTAATGATCCTCAATTTCCTATTCTTGCTGAATTAGCTCCTACACCAGGTGCTTTTTTCTTTGGCTCTAAATTAGAGTTGTTTAAAAGAGAC------TCT---GATGCTGATTCACCTTCTAAAGACACTTTTGAACTTCGTTATTCTGGTTCTATTAGGTTTGATAGTACTTTACCTGGTTTTGAGACAATTATGAAAGTTCTTAAAGAGAATTTAGATGCTTATGTT---AATTCTAATCAG------AACACTGTT------TCTGGTTCGCTG------AGTCCTAAACCTCAGCGTAAAAGAGGTGTTAAACAATCACCTGAA------------TCGTTTGACTCTCTTAATTTA------------AGTGCTGATACTCAGCACATTTCAAATGATTTTACTCCTGAGGATCATAGTTTACTTGCTACT---CTTGATGATCCTTATGTAGAAGACTCTGTTGCT------------------
>KR055542_HumanHKU1_Malaysia_2012--
ATGTCTTATACTCCCGGTCAT---CATGCTGGAAGTAGAAGCTCCTCTGGAAATCGTTCA------GGAATCCTCAAGAAA---ACTTCTTGGGTTGACCAATCTGAGCGAAGCCATCAAACCTATAATAGAGGCAGAAAACCCCAACCCAAATTCACTGTGTCTACTCAA------CCACAAGGAAACTCTATCCCACATTATTCCTGGTTCTCTGGGATTACCCAATTTCAAAAAGGTAGAGACTTTAAATTTCCAGATGGTCAAGGAGTACCCATTGCTTACGGGATACCCCTTTCTGAAGCAAAAGGATATTGGTATAAACACAACCGGCGTTCTTTTAAAACAGCTGATGGTCAACAAAAGCAGTTGTTACCAAGATGGTATTTCTACTATCTCGGTACCGGTCCATATGCCAGTTCATCCTATGGTGATGCCCACGAAGGTATCTTCTGGGTCGCTAGTCACCAAGCTGACACTTCTATTCCCTCCGATGTTTCGGCAAGGGATCCTACTATTCAAGAAGCTATCCCTACTAGGTTTTCGCCTGGTACGATTTTGCCTCAAGGCTATTATGTTGAAGGCTCAGGAAGGTCTGCTTCTAATAGCCGGCCAGGTTCACGTTCTCAATCACGTGGACCCAAT---AATCGTTCATTAAGTAGAAGTAATTCTAATTTTAGACATTCT------------GATTCTATAGTGAAACCTGATATGGCTGATGAGATTGCTAGTCTTGTCTTGGCCAAGCTTGGTAAAGAT---TCTAAACCTCAGCAAGTTACCAAGCAAAATGCTAAGGAAATTAGGCATAAAATTTTAATGAAACCTCGCCAAAAGCGAACTCCTAATAAATTTTGTAATGTTCAACAGTGTTTTGGTAAAAGAGGACCGCTCCAAAACTTTGGTAATTTTGAAATGTTAAAGCTTGGTACTAATGATCCTCAATTTCCTATTCTTGCTGAATTAGCTCCTACACCAGGTGCTTTTTTCTTTGGCTCTAAATTAGAGTTGTTTAAAAGAGAC------TCT---GATGCTGATTCACCTTCTAAAGACACTTTTGAACTTCGTTATTCTGGTTCTATTAGGTTTGATAGTACTTTACCTGGTTTTGAGACAATTATGAAAGTTCTTAAAGAGAATTTAGATGCTTATGTT---AATTCTAATCAG------AACACTGTT------TCTGGTTCGCTG------AGTCCTAAACCTCAGCGTAAAAGAGGTGTTAAACAATCACCTGAA------------TCGTTTGACTCTCTTAATTTA------------AGTGCTGATACTCAGCACATTTCAAATGATTTTACTCCTGAGGATCATAGTTTACTTGCTACT---CTTGATGATCCTTATGTAGAAGACTCTGTTGCT------------------
>KR055543_HumanHKU1_Malaysia_2012--
ATGTCTTATACTCCCGGTCAT---CATGCTGGAAGTAGAAGCTCCTCTGGAAATCGTTCA------GGAATCCTCAAGAAA---ACTTCTTGGGTTGACCAATCTGAGCGAAGCCATCAAACCTATAATAGAGGCAGAAAACCCCAACCCAAATTCACTGTGTCTACTCAA------CCACAAGGAAACCCTATCCCACATTATTCCTGGTTCTCTGGGATTACCCAATTTCAAAAAGGTAGAGACTTTAAATTTCCAGATGGTCAAGGAGTACCCATTGCTTACGGGATACCCCCTTCTGAAGCAAAAGGATATTGGTATAAACACAACCGGCGTTCTTTTAAAACAGCTGATGGTCAACAAAAGCAGTTGTTACCAAGATGGTATTTCTACTATCTCGGTACCGGTCCATATGCCAGTTCATCCTATGGTGATGCCCACGAAGGTATCTTCTGGGTCGCTAGTCACCAAGCTGACACTTCTATTCCCTCCGATGTTTCGGCAAGGGATCCTACTATTCAAGAAGCTATCCCTACTAGGTTTTCGCCTGGTACGATTTTGCCTCAAGGCTATTATGTTGAAGGCTCAGGAAGGTCTGCTTCTAATAGCCGGCCAGGTTCACGTTCTCAATCACGTGGACCCAAT---AATCGTTCATTAAGTAGAAGTAATTCTAATTTTAGACATTCT------------GATTCTATAGTGAAACCTGATATGGCTGATGAGATTGCTAGTCTTGTCTTGGCCAAGCTTGGTAAAGAT---TCTAAACCTCAGCAAGTTACCAAGCAAAATGCTAAGGAAATTAGGCATAAAATTTTAATGAAACCTCGCCAAAAGCGAACTCCTAATAAATTTTGTAATGTTCAACAGTGTTTTGGTAAAAGAGGACCGCTCCAAAACTTTGGTAATTCTGAAATGTTAAAGCTTGGTACTAATGATCCTCAATTTCCTATTCTTGCTGAATTAGCTCCTACACCAGGTGCTTTTTTCTTTGGCTCTAAATTAGAGTTGTTTAAAAGAGAC------TCT---GATGCTGATTCACCTTCTAAAGACACTTTTGAACTTCGTTATTCTGGTTCTATTAGGTTTGATAGTACTTTACCTGGTTTTGAGACAATTATGAAAGTTCTTAAAGAGAATTTAGATGCTTATGTT---AATTCTAATCAG------AACACTGTT------TCTGGTTCGCTG------AGTCCTAAACCTCAGCGTAAAAGAGGTGTTAAACAATCACCTGAA------------TCGTTTGACTCTCTTAATTTA------------AGTGCTGATACTCAGCACATTTCAAATGATTTTACTCCTGAGGATCATAGTTTACTTGCTACT---CTTGATGATCCTTATGTAGAAGACTCTGTTGCT------------------
>KR055544_HumanHKU1_Malaysia_2012--
ATGTCTTATACTCCCGGTCAT---CATGCTGGAAGTAGAAGCTCCTCTGGAAATCGTTCA------GGAATCCTCAAGAAA---ACTTCTTGGGTTGACCAATCTGAGCGAAGCCATCAAACCTATAATAGAGGCAGAAAACCCCAACCCAAATTTACTGTGTCTACTCAA------CCACAAGGAAACCCTATCCCACATTATTCCTGGTTCTCTGGGATTACCCAATTTCAAAAAGGTAGAGACTTTAAATTTCCAGATGGTCAAGGAGTACCCATTGCTTACGGGATACCCCCTTCTGAAGCAAAAGGATATTGGTATAAACACAACCGGCGTTCTTTTAAAACAGCTGATGGTCAACAAAAGCAGTTGTTACCAAGATGGTATTTCTACTATCTCGGTACCGGTCCATATGCCAGTTCATCCTATGGTGATGCCCACGAAGGTATCTTCTGGGTCGCTAGTCACCAAGCTGACACTTCTATTCCCTCCGATGTTTCGGCAAGGGATCCTACTATTCAAGAAGCTATCCCTACTAGGTTTTCGCCTGGTACGATTTTGCCTCAAGGCTATTATGTTGAAGGCTCAGGAAGGTCTGCTTCTAATAGCCGGCCAGGTTCACGTTCTCAATCACGTGGACCCAAT---AATCGTTCATTAAGTAGAAGTAATTCTAATTTTAGACATTCT------------GATTCTATAGTGAAACCTGATATGGCTGATGAGATTGCTAGTCTTGTCTTGGCCAAGCTTGGTAAAGAT---TCTAAACCTCAGCAAGTTACCAAGCAAAATGCTAAGGAAATTAGGCATAAAATTTTAATGAAACCTCGCCAAAAGCGAACTCCTAATAAATTTTGTAATGTTCAACAGTGTTTTGGTAAAAGAGGACCGCTCCAAAACTTTGGTAATTTTGAAATGTTAAAGCTTGGTACTAATGATCCTCAATTTCCTATTCTTGCTGAATTAGCTCCTACACCAGGTGCTTTTTTCTTTGGCTCTAAATTAGAGTTGTTTAAAAGAGAC------TCT---GATGCTGATTCACCTTCTAAAGACACTTTTGAACTTCGTTATTCTGGTTCTATTAGGTTTGATAGTACTTTACCTGGTTTTGAGACAATTATGAAAGTTCTTAAAGAGAATTTAGATGCTTATGTT---AATTCTAATCAG------AACACTGTT------TCTGGTTCGCTG------AGTCCTAAACCTCAGCGTAAAAGAGGTGTTAAACAATCACCTGAA------------TCGTTTGACTCTCTTAATTTA------------AGTGCTGATACTCAGCACATTTCAAATGATTTTACTCCTGAGGATCATAGTTTACTTGCTACT---CTTGATGATCCTTATGTAGAAGACTCTGTTGCT------------------
>KR055545_HumanHKU1_Malaysia_2012--
ATGTCTTATACTCCCGGTCAT---CATGCTGGAAGTAGAAGCTCCTCTGGAAATCGTTCA------GGAATCCTCAAGAAA---ACTTCTTGGGTTGACCAATCTGAGCGAAGCCATCAAACCTATAATAGAGGCAGAAAACCCCAACCCAAATTCACTGTGTCTACTCAA------CCACAAGGAAACCCTATCCCACATTATTCCTGGTTCTCTGGGATTACCCAATTTCAAAAAGGTAGAGACTTTAAATTTCCAGATGGTCAAGGAGTACCCATTGCTTACGGGATACCCCCTTCTGAAGCAAAAGGATATTGGTATAAACACAACCGGCGTTCTTTTAAAACAGCTGATGGTCAACAAAAGCAGTTGTTACCAAGATGGTATTTCTACTATCTCGGTACCGGTCCATATGCCAGTTCATCCTATGGTGAAGCCCATGAAGGTATCTTCTGGGTCGCTAGTCACCAAGCTGACACTTCTATTCCCTCCGATGTTTCGGCAAGGGATCCTATTATTCAAGAAGCTATCCCTACTAGGTTTTCGCCTGGTACGATTTTGCCTCAAGGCTATTATGTTGAAGGCTCAGGAAGGTCTGCTTCTAATAGCCGGCCAGGTTCACGTTCTCAATCACGTGGACCCAAT---AATCGTTCATTAAGTAGAAGTAATTCTAATTTTAGACATTCT------------GATTCTATAGTGAAACCTGATATGGCTGATGAGATTGCTAGTCTTGTCTTGGCCAAGCTTGGTAAAGAT---TCTAAACCTCAGCAAGTTACCAAGCAAAATGCTAAGGAAATTAGGCATAAAATTTTAATGAAACCTCGCCAAAAGCGAACTCCTAATAAATTTTGTAATGTTCAACAGTGTTTTGGTAAAAGAGGACCGCTCCAAAACTTTGGTAATTTTGAAATGTTAAAGCTTGGTACTAATGATCCTCAATTTCCTATTCTTGCTGAATTAGCTCCTACCCCAGGTGCTTTTTTCTTTGGCTCTAAATTAGAGTTGTTTAAAAGAGAC------TCT---GATGCTGATTCACCTTCTAAAGACACTTTTGAACTTCGTTATTCTGGTTCTATTAGGTTTGATAGTACTTTACCTGGTTTTGAGACAATTATGAAAGTTCTTAAAGAGAATTTAGATGCTTATGTT---AATTCTAATCAG------AACACTGTT------TCTGGTTCGCTG------AGTCCTAAACCTCAGCGTAAAAGAGGTGTTAAACAATCACCTGAA------------TCGTTTGACTCTCTTAATTTA------------AGTGCTGATACTCAGCACATTTCAAATGATTTTACTCCTGAGGATCATAGTTTACTTGCTACT---CTTGATGATCCTTATGTAGAAGACTCTGTTGCT------------------
>KR055550_HumanHKU1_Malaysia_2012--
ATGTCTTATACTCCCGGTCAT---CATGCTGGAAGTAGAAGCTCCTCTGGAAATCGTTCA------GGAATCCTCAAGAAA---ACTTCTTGGGTTGACCAATCTGAGCGAAGCCATCAAACCTATAATAGAGGCAGAAAACCCCAACCCAAATTCACTGTGTCTACTCAA------CCACAAGGAAACCCTATCCCACATTATTCCTGGTTCTCTGGGATTACCCAATTTCAAAAAGGTAGAGACTTTAAATTTCCAGATGGTCAAGGAGTACCCATTGCTTACGGGATACCCCCTTCTGAAGCAAAAGGATATTGGTATAAACACAACCGGCGTTCTTTTAAAACAGCTGATGGTCAACAAAAGCAGTTGTTACCAAGATGGTATTTCTACTATCTCGGTACCGGTCCATATGCCAGTTCATCCTATGGTGAAGCCCATGAAGGTATCTTCTGGGTCGCTAGTCACCAAGCTGACACTTCTATTCCCTCCGATGTTTCGGCAAGGGATCCTACTATTCAAGAAGCTATCCCTACTAGGTTTTCGCCTGGTACGATTTTGCCTCAAGGCTATTATGTTGAAGGCTCAGGAAGGTCTGCTTCTAATAGCCGGCCAGGTTCACGTTCTCAATCACGTGGACCCAAT---AATCGCTCATTAAGTAGAAGTAATTCTAATTTTAGACATTCT------------GATTCTATAGTGAAACCTGATATGGCTGATGAGATTGCTAGTCTTGTCTTGGCCAAGCTTGGTAAAGAT---TCTAAACCTCAGCAAGTTACCAAGCAAAATGCTAAGGAAATTAGGCATAAAATTTTAATGAAACCTCGCCAAAAGCGAACTCCTAATAAATTTTGTAATGTTCAACAGTGTTTTGGTAAAAGAGGACCGCTCCAAAACTTTGGTAATTCTGAAATGTTAAAGCTTGGTACTAATGATCCTCAATTTCCTATTCTTGCTGAATTAGCTCCTACACCAGGTGCTTTTTTCTTTGGCTCTAAATTAGAGTTGTTTAAAAGAGAC------TCT---GATGCTGATTCACCTTCTAAAGACACTTTTGAACTTCGTTATTCTGGTTCTATTAGGTTTGATAGTACTTTACCTGGTTTTGAGACAATTATGAAAGTTCTTAAAGAGAATTTAGATGCTTATGTT---AATTCTAATCAG------AACACTGTT------TCTGGTTCGCTG------AGTCCTAAACCTCAGCGTAAAAGAGGTGTTAAACAATCACCTGAA------------TCGTTTGACTCTCTTAATTTA------------AGTGCTGATACTCAGCACATTTCAAATGATTTTACTCCTGAGGATCATAGTTTACTTGCTACT---CTTGATGATCCTTATGTAGAAGACTCTGTTGCT------------------
>KR055553_HumanHKU1_Malaysia_2013--
ATGTCTTATACTCCCGGTCAT---CATGCTGGAAGTAGAAGCTCCTCTGGAAATCGTTCA------GGAATCCTCAAGAAA---ACTTCTTGGGTTGACCAATCTGAGCGAAGCCATCAAACCTATAATAGAGGCAGAAAACCCCAACCCAAATTCACTGTGTCTACTCAA------CCACAAGGAAACCCTATCCCACATTATTCCTGGTTCTCTGGGATTACCCAATTTCAAAAAGGTAGAGACTTTAAATTTCCAGATGGTCAAGGAGTACCCATTGCTTACGGGATACCCCCTTCTGAAGCAAAAGGATATTGGTATAAACACAACCGGCGTTCTTTTAAAACAGCTGATGGTCAACAAAAGCAGTTGTTACCAAGATGGTATTTCTACTATCTCGGTACCGGTCCATATGCCAGTTCATCCTATGGTGATGCCCACGAAGGTATCTTCTGGGTCGCTAGTCACCAAGCTGACACTTCTATTCCCTCCGATGTTTCGGCAAGGGATCCTACTATTCAAGAAGCTATCCCTACTAGGTTTTCGCCTGGTACGATTTTGCCTCAAGGCTATTATGTTGAAGGCTCAGGAAGGTCTGCTTCTAATAGCCGGCCAGGTTCACGTTCTCAATCACGTGGACCCAAT---AATCGGTCATTAAGTAGAAGTAATTCTAATTTTAGACATTCT------------GATTCTATAGTGAAACCTGCTATGGCTGATGAGATTGCTAGTCTTGTCTTGGCCAAGCTTGGTAAAGAT---TCTAAACCTCAGCAAGTTACCAAGCAAAATGCTAAGGAAATTAGGCATAAAATTTTAATGAAACCTCGCCAAAAGCGAACTCCTAATAAATTTTGTAATGTTCAACAGTGTTTTGGTAAAAGGGGACCGCTCCAAAACTTTGGTAATTTTGAAATGTTAAAGCTTGGTACTAATGATCCTCAATTTCCTATTCTTGCTGAATTAGCTCCTACCCCAGGTGCTTTTTTCTTTGGCTYTAAATTAGAGTTGTTTAAAAGAGAC------TYT---GATGCTGATTCACCTTCTAAAGACACTTTTGAACTTCGTTATTCTGGTTYTATTAGGTTTGATAGTACTTTACCTGGTTTTGAGACAATTATGAAAGTTYTTAAAGAGAATTTAGATGCTTATGTT---AATTCTAATCAG------AACACTGTT------TCTGGTTCGCTG------AGTCCTAAACCTCAGCGTAAAAGAGGTGTTAAACAATCACCTGAA------------TCGTTTGACTCTCTTAATTTA------------AGTGCTGATACTCAGCACATTTCAAATGATTTTACTCCTGAGGATCATAGTTTACTTGCTACT---CTTGATGATCCTTATGTAGAAGACTCTGTTGCT------------------
>MH475354_Porcine_CRepublic_2016-12-
ATGTCTTTCACTCCTGGCAAGCAGTCCAGC---AGTAGAGCGTCCTCTGGAAATCGTTCTGGTAATGGCATCCTTAAG------------TGGGCCGATCAGTCCGACCAGTCTAGAAATGTTCAAACCAGGGGTAGAAGAGTTCAATCCAAGCAAACTGCTACTTCTCAGCAATCATCAGGAGGAACTGTTGTACCCTACTATTCTTGGTTCTCTGGAATTACTCAGTTTCAAAAGGGAAAGGAGTTTGAATTTGCAGAGGGACAAGGTGTGCCTATTGCACCTGGAGTCCCAGCTACTGAAGCTAAGGGGTACTGGTACAGACACAACAGACGTTCTTTTAAAACAGCCGATGGCAATCAGCGTCAACTGCTGCCACGATGGTACTTTTACTACCTGGGAACAGGACCGTATGCCAAAGACCAGTACGGCACCGATATTGACGGAGTCTTCTGGGTCGCTAGTAACCAGGCTGATGTTAATACCCCGGCTGACATTGTCGATCGGGATCCAAGTAGTGATGAGGCTATTCCGACTAGGTTTTCGCCTGGCACGGTACTCCCTCAAGGTTACTATATTGAAGGCTCAGGAAGGTCTGCTCCTAATTCCAGATCTAATTCCCGCGCACCCAATAGAACCCCTAGT---GCAGGGTCACGTAGTAGAGCCAATTCTGGCAACACAACCTTT------------ACCTCTGGTGTAACACCTGATATGGCTGATCAAATTGCTAGTCTTGTTCTGGCAAAACTTGGCAAGGATGCTACTAAGCCTCAGCAAGTTACTAAGCAGACTGCCAAAGAGGTCAGACAGAAAATTTTGAATAAGCCCCGTCAGAAGAGGAGCCCCAACAAACAATGCACTGTTCAGCAGTGTTTTGGGAAGAGAGGCCCCAATCAGAATTTTGGTGGTGGAGAAATGTTAAAACTCGGAACTAGTGACCCACAGTTCCCTATTCTAGCAGAACTCGCACCCACAGCTGGTGCGTTTTTCTTTGGATCAAGATTAGAGTTGGCCAAAGTGCAGAATTTGTCTGGGAATCTTGATGAACCCCAGAAGGATGTTTATGAATTGCGCTACAGTGGCGCGATTAGATTTGACAGCACACTCTCAGGTTTTGAAACCATTATGAAGGTGCTTAATCAGAATTTGAATGCCTATCAACATCAG------GAA------GATGGG---------ATGATTAATAGT------AGTCCTAAACCACAGCGTCAGCGTGGTCAGAATAATGGACAAGTA------------GAAAATGATAATGTAAGTGTTGCAGCGCCTAAAAGCCGTGTGCAGCAAAATAAGAGTAGAGAGTTGACTGCAGAGGACATCAGCCTTCTTAAGAAG---ATGGATGAGCCCTATACTGAA------------------------------
>MH475355_Porcine_CRepublic_2016-12-
ATGTCTTTCACTCCTGGCAAGCAGTCCAGC---AGTAGAGCGTCCTCTGGAAATCGTTCTGGTAATGGCATCCTTAAG------------TGGGCCGATCAGTCCGACCAGTCTAGAAATGTTCAAACCAGGGGTAGAAGAGTTCAATCCAAGCAAACTGCTACTTCTCAGCAATCATCAGGAGGAACTGTTGTACCCTACTATTCTTGGTTCTCTGGAATTACTCAGTTTCAAAAGGGAAAGGAGTTTGAATTTGCAGAGGGACAAGGTGTGCCTATTGCACCTGAAGTCCCAGCTACTGAAGCTAAGGGGTACTGGTACAGACACAACAGACGTTCTTTTAAAACAGCCGATGGCAATCAGCGTCAACTGCTGCCACGATGGTACTTTTACTACCTGGGAACAGGACCGTATGCCAAAGACCAGTACGGCACCGATATTGACGGAGTCTTCTGGGTCGCTAGTAACCAGGCTGATGTTAATACCCCGGCTGACATTGTCGATCGGGATCCAAGTAGTGATGAGGCTATTCCGACTAGGTTTTCGCCTGGCACGGTACTCCCTCAAGGTTACTATATTGAAGGCTCAGGAAGGTCTGCTCCTAATTCCAGATCTAATTCCCGCGCACCCAATAGAACCCCTAGT---GCAGGGTCACGTAGTAGAGCCAATTCTGGCAACACAACCTTT------------ACCTCTGGTGTAACACCTGATATGGCTGATCAAATTGCTAGTCTTGTTCTGGCAAAACTTGGCAAGGATGCTACTAAGCCTCAGCAAGTTACTAAGCAGACTGCCAAAGAGGTCAGACAGAAAATTTTGAATAAGCCCCGTCAGAAGAGGAGCCCCAACAAACAATGCACTGTTCAGCAGTGTTTTGGGAAGAGAGGCCCCAATCAGAATTTTGGTGGTGGAGAAATGTTAAAACTCGGAACTAGTGACCCACAGTTCCCTATTCTAGCAGAACTCGCACCCACAGCTGGTGCGTTTTTCTTTGGATCAAGATTAGAGTTGGCCAAAGTGCAGAATTTGTCTGGGAATCTTGATGAACCCCAGAAGGATGTTTATGAATTGCGCTACAGTGGCGCGATTAGATTTGACAGCACACTCTCAGGTTTTGAAACCATTATGAAGGTGCTTAATCAGAATTTGAATGCCTATCAACATCAG------GAA------GATGGG---------ATGATTAATAGT------AGTCCTAAACCACAGCGTCAGCGTGGTCAGAATAATGGACAAGTA------------GAAAATGATAATGTAAGTGTTGCAGCGCCTAAAAGCCGTGTGCAGCAAAATAAGAGTAGAGAGTTGACTGCAGAGGACATCAGCCTTCTTAAGAAG---ATGGATGAGCCCTATACTGAA------------------------------
>MH475356_Porcine_CRepublic_2016-12-
ATGTCTTTCACTCCTGGCAAGCAGTCCAGC---AGTAGAGCGTCCTCTGGAAATCGTTCTGGTAATGGCATCCTTAAG------------TGGGCCGATCAGTCCGACCAGTCTAGAAATGTTCAAACCAGGGGTAGAAGAGTTCAATCCAAGCAAACTGCTACTTCTCAGCAATCATCAGGAGGAACTGTTGTACCCTACTATTCTTGGTTCTCTGGAATTACTCAGTTTCAAAAGGGAAAGGAGTTTGAATTTGCAGAGGGACAAGGTGTGCCTATTGCACCTGGAGTCCCAGCTACTGAAGCTAAGGGGTACTGGTACAGACACAACAGACGTTCTTTTAAAACAGCCGATGGCAATCAGCGTCAACTGCTGCCACGATGGTACTTTTACTACCTGGGAACAGGACCGTATGCCAAAGACCAGTACGGCACCGATATTGACGGAGTCTTCTGGGTCGCTAGTAACCAGGCTGATGTTAATACCCCGGCTGACATTGTCGATCGGGATCCAAGTAGTGATGAGGCTATTCCGACTAGGTTTTCGCCTGGCACGGTACTCCCTCAAGGTTACTATATTGAAGGCTCAGGAAGGTCTGCTCCTAATTCCAGATCTAATTCCCGCGCACCCAATAGAACCCCTAGT---GCAGGGTCACGTAGTAGAGCCAATTCTGGCAACACAACCTTT------------ACCTCTGGTGTAACACCTGATATGGCTGATCAAATTGCTAGTCTTGTTCTGGCAAAACTTGGCAAGGATGCTACTAAGCCTCAGCAAGTTACTAAGCAGACTGCCAAAGAGGTCAGACAGAAAATTTTGAATAAGCCCCGTCAGAAGAGGAGCCCCAACAAACAATGCACTGTTCAGCAGTGTTTTGGGAAGAGAGGCCCCAATCAGAATTTTGGTGGTGGAGAAATGTTAAAACTCGGAACTAGTGACCCACAGTTCCCTATTCTAGCAGAACTCGCACCCACAGCTGGTGCGTTTTTCTTTGGATCAAGATTAGAGTTGGCCAAAGTGCAGAATTTGTCTGGGAATCTTGATGAACCCCAGAAGGATGTTTATGAATTGCGCTACAGTGGCGCGATTAGATTTGACAGCACACTCTCAGGTTTTGAAACCATTATGAAGGTGCTTAATCAGAATTTGAATGCCTATCAACATCAG------GAA------GATGGG---------ATGATTAATAGT------AGTCCTAAACCACAGCGTCAGCGTGGTCAGAATAATGGACAAGTA------------GAAAATGATAATGTAAGTGTTGCAGCGCCTAAAAGCCGTGTGCAGCAAAATAAGAGTAGAGAGTTGACTGCAGAGGACATCAGCCTTCTTAAGAAG---ATGGATGAGCCCTATACTGAACATCTCA-----------------------
>KF923886_HumanOC43_China_2010-03-
ATGTCTTTTACTCCTGGTAAGCAATCCAGT---AGTAGAGCGTCCTCTGGAAATCGGTCTGGTAATGGCATCCTTAAG------------TGGGCCGATCAGTCCGACCAGTTTAGAAATGTTCAAACCAGGGGTAGAAGAGCTCAACCCAAGCAAACTGCTACTTCTCAGCAACCATCAGGAGGGAATGTTGTACCCTACTATTCTTGGTTCTCTGGAATTACTCAGTTTCAAAAGGGAAAGGCGTTTGAGTTTGCAGAAGGACAAGGTGTGCCTATTGCACCAGGAGTCCCAGCTACTGAAGCTAAGGGGTACTGGTACAGACACAACAGACGTTCTTTTAAAACAGCCGATGGCAACCAGCGTCAACTGCTGCCACGATGGTATTTTTACTATCTGGGAACAGGACCGCATGCTAAAGACCAGTATGGCACCGATATTGACGGAGTCTACTGGGTCGCTAGCAACCAGGCTGATGTCAATACCCCGGCTGACATTGTCGATCGGGACCCAAGTAGCGATGAGGCTATTCCGACTAGGTTTCCGCCTGGCACGGTACTCCCTCAGGGTTACTATATTGAAGGCTCAGGAAGGTCTGCTCCTAATTCCAGATCTACTTCGCGCACATCCAGCAGAGCCTCTAGT---GCAGGATCGCGTAGTAGAGCCAATTCTGGCAATAGAACCCCT------------ACCTCTGGTGTAACACCTGACATGGCTGATCAAATTGCTAGTCTTGTTTTGGCAAAACTTGGCAAGGATGCCACTAAACCTCAGCAAGTAACTAAGCATACTGCCAAAGAAGTCAGACAGAAAATTTTGAATAAACCCCGCCAGAAGAGGAGCCCCAATAAACAATGCACTGTTCAGCAGTGTTTTGGTAAGAGAGGCCCTAATCAGAATTTTGGCGGTGGAGAAATGTTAAAACTTGGAACTAGTGACCCACAGTTCCCCATTCTTGCAGAACTCGCACCCACAGCTGGTGCTTTTTTCTTTGGATCAAGATTAGAGTTGGCCAAAGTGCAGAATTTATCTGGGAATCCTGACGAGCCTCAGAAGGATGTTTATGAATTGCGTTATAACGGCGCAATTAGGTTTGACAGTACACTTTCAGGCTTTGAGACCATAATGAAGGTGCTGAGTGAGAATTTGAATGCCTATCAACAACAA---------------GATGGT---------ATGATGAATATG------AGTCCAAAACCACAGCGTCAGCGTGGTCATAAGAATGGACAAGGA------------GAAAATGATAATATAAGTGTTGCAGTGCCCAAAAGCCGCGTGCAGCAAAATAAGAGTATAGAGTTGACTGCAGAGGACATCAGCCTTCTTAAGAAG---ATGGATGAGCCCTATACTGAAGACACCTCAGAAATA------------TAA
>KF923887_HumanOC43_China_2010-04-
ATGTCTTTTACTCCTGGTAAGCAATCCAGT---AGTAGAGCGTCCTCTGGAAATCGGTCCGGTAATGGCATCCTCAAG------------TGGGCCGATCAGTCCGACCAGTTTAGAAATGTTCAAACCAGGGGTAGAAGAGCTCAACCCAAGCAAACTGCTACTTCTCAACAACCATCAGGAGGGAATGTTGTACCCTACTATTCTTGGTTCTCTGGAATTACTCAGTTTCAAAAGGGAAAGGCGTTTGAGTTTGCAGAAGGACAAGGTGTGCCTATTGCACCAGGAGTCCCAGCTACTGAAGCTAAGGGGTACTGGTACAGACACAACAGACGTTCTTTTAAAACAGCCGATGGCAACCAGCGTCAACTGCTGCCACGATGGTATTTTTACTATCTGGGAACAGGACCGCATGCTAAAGACCAGTATGGCACCGATATTGACGGAGTCTACTGGGTCGCTAGCAACCAGGCTGATGTCAATACCCCGGCTGACATTGTCGATCGGGACCCAAGTAGCGATGAGGCTATTCCGACTAGGTTTCCGCCTGGCACGGTACTCCCTCAGGGTTACTATATTGAAGGCTCAGGAAGGTCTGCTCCTAATTCCAGATCTACTTCGCGCACATCCAGCAGAGCCTCTAGT---GCAGGATCGCGTAGTAGAGCCAATTCTGGCAATAGAACCCCT------------ACCTCTGGTGTAACACCTGACATGGCTGATCAAATTGCTAGTCTTGTTTTGGCAAAACTTGGCAAGGATGCCACTAAACCTCAGCAAGTAACTAAGCATACTGCCAAAGAAGTCAGACAGAAAATTTTGAATAAACCCCGCCAGAAGAGGAGCCCCAATAAACAATGCACTGTTCAGCAGTGTTTTGGTAAGAGAGGCCCTAATCAGAATTTTGGTGGTGGAGAAATGTTAAAACTTGGAACTAGTGACCCACAGTTCCCCATTCTTGCAGAACTCGCACCCACAGCTGGTGCGTTTTTCTTTGGATCAAGATTAGAGTTGGCCAAAGTGCAGAATTTATCTGGGAATCCTGACGAGCCTCAGAAGGATGTTTATGAATTGCGTTATAACGGCGCAATTAGGTTTGACAGTACACTTTCAGGCTTTGAGACCATAATGAAGGTGCTGAGTGAGAATTTGAATGCCTATCAACAACAA---------------GATGGT---------ATGATGAATATG------AGTCCAAAACCACAGCGTCAGCGTGGTCATAAGAATGGACAAGGA------------GAAAATGATAATATAAGTGTTGCAGTGCCCAAAAGCCGCGTGCAGCAAAATAAGAGTATAGAGTTGACTGCAGAGGACATCAGCCTTCTTAAGAAG---ATGGATGAGCCCTATACTGAAGACACCTCAGAAATA------------TAA
>KF923888_HumanOC43_China_2010-07-
ATGTCTTTTACTCCTGGTAAGCAATCCAGT---AGTAGAGCGTCCTCTGGAAATCGGTCCGGTAATGGCATCCTCAAG------------TGGGCCGATCAGTCCGACCAGTTTAGAAATGTTCAAACCAGGGGTAGAAGAGCTCAACCCAAGCAAACTGCTACTTCTCAACAACCATCAGGAGGGAATGTTGTACCCTACTATTCTTGGTTCTCTGGAATTACTCAGTTTCAAAAGGGAAAGGCGTTTGAGTTTGCAGAAGGACAAGGTGTGCCTATTGCACCAGGAGTCCCAGCTACTGAAGCTAAGGGGTACTGGTACAGACACAACAGACGTTCTTTTAAAACAGCCGATGGCAACCAGCGTCAACTGCTGCCACGATGGTATTTTTACTATCTGGGAACAGGACCGCATGCTAAAGACCAGTATGGCACCGATATTGACGGAGTCTACTGGGTCGCTAGCAACCAGGCTGATGTCAATACCTCGGCTGACATTGTCGATCGGGACCCAAGTAGCGATGAGGCTATTCCGACTAGGTTTCCGCCTGGCACGGTACTCCCTCAGGGTTACTATATTGAAGGCTCAGGAAGGTCTGCTCCTAATTCCAGATCTACTTCGCGCACATCCAGCAGAGCCTCTAGT---GCAGGATCGCGTAGTAGAGCCAATTCTGGCAATAGAACCCCT------------ACCTCTGGTGTAACACCTGACATGGCTGATCAAATTGCTAGTCTTGTTTTGGCAAAACTTGGCAAGGATGCCACTAAACCTCAGCAAGTAACTAAGCATACTGCCAAAGAAGTCAGACAGAAAATTTTGAATAAACCCCGCCAGAAGAGGAGCCCCAATAAACAATGCACTGTTCAGCAGTGTTTTGGTAAGAGAGGCCCTAATCAGAATTTTGGTGGTGGAGAAATGTTAAAACTTGGAACTAGTGACCCACAGTTCCCCATTCTTGCAGAACTCGCACCCACAGCTGGTGCGTTTTTCTTTGGATCAAGATTAGAGTTGGCCAAAGTGCAGAATTTATCTGGGAATCCTGACGAGCCTCAGAAGGATGTTTATGAATTGCGTTATAACGGCGCAATTAGGTTTGACAGTACACTTTCAGGCTTTGAGACCATAATGAAGGTGCTGAGTGAGAATTTGAATGCCTATCAACAACAA---------------GATGGT---------ATGATGAATATG------AGTCCAAAACCACAGCGTCAGCGTGGTCATAAGAATGGACAAGGA------------GAAAATGATAATATAAGTGTTGCAGTGCCCAAAAGCCGCGTGCAGCAAAATAAGAGTATAGAGTTGACTGCAGAGGACATCAGCCTTCTTAAGAAG---ATGGATGAGCCCTATACTGAAGACACCTCAGAAATA------------TAA
>KF923889_HumanOC43_China_2006-03-
ATGTCTTTTACTCCTGGTAAGCAATCCAGT---AGTAGAGCGTCCTCTGGAAATCGGTCTGGTAATGGCATCCTCAAG------------TGGGCCGATCAGTCCGACCAGTTTAGAAATGTTCAAACCAGGGGTAGAAGAGCTCAACCCAAGCAAACTGTTACTTCTCAGCAACCATCAGGAGGGAATGTTGTACCCTACTATTCTTGGTTCTCTGGAATTACTCAGTTTCAAAAGGGAAAGGCGTTTGAGTTTGCAGAAGGACAAGGTGTGCCTATTGCACCAGGAGTCCCAGCTACTGAAGCTAAGGGGTACTGGTACAGACACAACAGACGTTCTTTTAAAACAGCCGATGGCAACCAGCGTCAACTGCTGCCACGATGGTATTTTTACTATCTGGGAACAGGACCGCATGCTAAAGACCAGTATGGCACCGATATTGACGGAGTCTACTGGGTCGCTAGCAACCAGGCTGATGTCAATACCCCGGCTGACATTGTCGATCGGGACCCAAGTAGCGATGAGGCTATTCCGACTAGGTTTCCGCCTGGCACGGTACTCCCTCAGGGTTACTATATTGAAGGCTCAGGAAGGTCTGCTCCTAATTCCAGATCTACTTCGCGCACATCCAGCAGAGCCTCTAGT---GCAGGATCGCGTAGTAGAGCCAATTCTGGCAATAGAACCCCT------------ACCTCTGGTGTAACACCTGACATGGCTGATCAAATTGCTAGTCTTGTTTTGGCAAAACTTGGCAAGGATGCCACTAAACCTCAGCAAGTAACTAAGCATACTGCCAAAGAAGTCAGACAGAAAATTTTGAATAAACCCCGCCAGAAGAGGAGCCCTAATAAACAATGCACTGTTCAGCAGTGTTTTGGTAAGAGAGGCCCTAATCAGAATTTTGGTGGTGGAGAAATGTTAAAACTTGGAACTAGTGACCCACAGTTCCCCATTCTTGCAGAACTCGCACCCACAGCTGGTGCGTTTTTCTTTGGATCAAGATTAGAGTTGGCCAAAGTGCAGAATTTATCTGGGAATCCTGACGAGCCTCAGAAGGATGTTTATGAATTGCGTTATAACGGCGCAATTAGGTTTGACAGTACACTTTCAGGCTTTGAGACCATAATGAAGGTGCTGAGTGAGAATTTGAATGCCTATCAACAACAA---------------GATGGT---------ATGATGAATATG------AGTCCAAAACCACAGCGTCAGCGTGGTCATAAGAATGGACAAGGA------------GAAAATGATAATATAAGTGTTGCAGTGCCCAAAAGCCGCGTGCAGCAAAATAAGAGTATAGAGTTGACTGCAGAGGACATCAGCCTTCTTAAGAAG---ATGGATGAGCCCTATACTGAAGACACCTCAGAAATA------------TAA
>KF923890_HumanOC43_China_2007-04-
ATGTCTTTTACTCCTGGTAAGCAATCCAGT---AGTAGAGCGTCCTCTGGAAATCGGTCTGGTAATGGCATCCTCAAG------------TGGGCCGATCAGTCCGACCAGTTTAGAAATGTTCAAACCAGGGGTAGAAGAGCTCAACCCAAGCAAACTGCTACTTCTCAGCAACCATCAGGAGGGAATGTTGTACCCTACTATTCTTGGTTCTCTGGAATTACTCAGTTTCAAAAGGGAAAGGAGTTTGAGTTTGCAGAAGGACAAGGTGTGCCTATTGCACCAGGAGTCCCAGCTACTGAAGCTAAGGGGTACTGGTACAGACACAACAGACGTTCTTTTAAAACAGCCGATGGCAACCAGCGTCAACTGCTGCCACGATGGTATTTTTACTATCTGGGAACAGGACCGCATGCTAAAGACCAGTACGGCACCGATATTAACGGAGTCTACTGGGTCGCTAGCAACCAGGCTGATGTCAATACCCCGGCTGACATTGTCGATCGGGACCCAAGTAGCGATGAGGCTATTCCGACTAGGTTTCCGCCTGGCACGGTACTCCCTCAGGGTTACTATATTGAAGGCTCAGGAAGGTCTGCTCCTAATTCCAGATCTACTTCGCGCACATCCAGCAGAGCCTCTAGT---GCAGGATCGCGTAGTAGAGCCAATTCTGGCAATAGAACCCCT------------ACCTCTGGTGTAACACCTGACATGGCTGATCAAATTGCTAGTCTTGTTCTGGCAAAACTTGGCAAGGATGCCACCAAACCTCAGCAAGTAACTAAGCATACTGCCAAAGAAGTCAGACAGAAAATTTTGAATAAACCCCGCCAGAAGAGGAGCCCCAATAAACAATGCACTGTTCAGCAGTGTTTTGGTAAGAGAGGCCCTAATCAGAATTTTGGTGGTGGAGAAATGTTAAAACTTGGAACTAGTGACCCACAGTTCCCCATTCTTGCAGAACTCGCACCCACAGCTGGTGCGTTTTTCTTTGGATCAAAATTAGAGTTGGCCAAAGTGCAGAATTTATCTGGGAATCCTGACGAGCCTCAGAAGGATGTTTATGAATTGCGCTATAACGGCGCAATTAGGTTTGACAGTACACTTTCAGGCTTTGAGACCATAATGAAGGTGCTGAGTGAGAATTTGAATGCCTATCAACAACAA---------------GATGGT---------ATGATGAATATG------AGTCCAAAACCACAGCGTCAGCGTGGTCATAAGAATGGACAAGGA------------GAAAATGATAATATAAGTGTTGCAGTGCCCAAAAGCCGCGTGCAGCAAAATAAGAGTATAGAGTTGACTGCAGAGGACATCAGCCTTCTTAAGAAG---ATGGATGAGCCCTTTACTGAAGACACCTCAGAAATA------------TAA
>KF923891_HumanOC43_China_2007-05-
ATGTCTTTTACTCCTGGTAAGCAATCCAGT---AGTAGAGCGTCCTCTGGAAATCGGTCTGGTAATGGCATCCTCAAG------------TGGGCCGATCAGTCCGACCAGTTTAGAAATGTTCAAACCAGGGGTAGAAGAGCTCAACCCAAGCAAACTGCTACTTCTCAGCAACCATCAGGAGGGAATGTTGTACCCTACTATTCTTGGTTCTCTGGAATTACTCAGTTTCAAAAGGGAAAGGAGTTTGAGTTTGCAGAAGGACAAGGTGTGCCTATTGCACCAGGAGTCCCAGCTACTGAAGCTAAGGGGTACTGGTACAGACACAACAGACGTTCTTTTAAAACAGCCGATGGCAACCAGCGTCAACTGCTGCCACGATGGTATTTTTACTATCTGGGAACAGGACCGCATGCTAAAGACCAGTACGGCACCGATATTAACGGAGTCTACTGGGTCGCTAGCAACCAGGCTGATGTCAATACCCCGGCTGACATTGTCGATCGGGACCCAAGTAGCGATGAGGCTATTCCGACTAGGTTTCCGCCTGGCACGGTACTCCCTCAGGGTTACTATATTGAAGGCTCAGGAAGGTCTGCTCCTAATTCCAGATCTACTTCGCGCACATCCAGCAGAGCCTCTAGT---GCAGGATCGCGTAGTAGAGCCAATTCTGGCAATAGAACCCCT------------ACCTCTGGTGTAACACCTGACATGGCTGATCAAATTGCTAGTCTTGTTCTGGCAAAACTTGGCAAGGATGCCACCAAACCTCAGCAAGTAACTAAGCATACTGCCAAAGAAGTCAGACAGAAAATTTTGAATAAACCCCGCCAGAAGAGGAGCCCCAATAAACAATGCACTGTTCAGCAGTGTTTTGGTAAGAGAGGCCCTAATCAGAATTTTGGTGGTGGAGAAATGTTAAAACTTGGAACTAGTGACCCACAGTTCCCCATTCTTGCAGAACTCGCACCCACAGCTGGTGCGTTTTTCTTTGGATCAAAATTAGAGTTGGCCAAAGTGCAGAATTTATCTGGGAATCCTGACGAGCCTCAGAAGGATGTTTATGAATTGCGCTATAACGGCGCAATTAGGTTTGACAGTACACTTTCAGGCTTTGAGACCATAATGAAGGTGCTGAGTGAGAATTTGAATGCCTATCAACAACAA---------------GATGGT---------ATGATGAATATG------AGTCCAAAACCACAGCGTCAGCGTGGTCATAAGAATGGACAAGGA------------GAAAATGATAATATAAGTGTTGCAGTGCCCAAAAGCCGCGTGCAGCAAAATAAGAGTATAGAGTTGACTGCAGAGGACATCAGCCTTCTTAAGAAG---ATGGATGAGCCCTTTACTGAAGACACCTCAGAAATA------------TAA
>KF923892_HumanOC43_China_2007-05-
ATGTCTTTTACTCCTGGTAAGCAATCCAGT---AGTAGAGCGTCCTCTGGAAATCGGTCTGGTAATGGCATCCTCAAG------------TGGGCCGATCAGTCCGACCAGTTTAGAAATGTTCAAACCAGGGGTAGAAGAGCTCAACCCAAGCAAACTGCTACTTCTCAGCAACCATCAGGAGGGAATGTTGTACCCTACTATTCTTGGTTCTCTGGAATTACTCAGTTTCAAAAGGGAAAGGAGTTTGAGTTTGCAGAAGGACAAGGTGTGCCTATTGCACCAGGAGTCCCAGCTACTGAAGCTAAGGGGTACTGGTACAGACACAACAGACGTTCTTTTAAAACAGCCGATGGCAACCAGCGTCAACTGCTGCCACGATGGTATTTTTACTATCTGGGAACAGGACCGCATGCTAAAGACCAGTACGGCACCGATATTAACGGAGTCTACTGGGTCGCTAGCAACCAGGCTGATGTCAATACCCCGGCTGACATTGTCGATCGGGACCCAAGTAGCGATGAGGCTATTCCGACTAGGTTTCCGCCTGGCACGGTACTCCCTCAGGGTTACTATATTGAAGGCTCAGGAAGGTCTGCTCCTAATTCCAGATCTACTTCGCGCACATCCAGCAGAGCCTCTAGT---GCAGGATCGCGTAGTAGAGCCAATTCTGGCAATAGAACCCCT------------ACCTCTGGTGTAACACCTGACATGGCTGATCAAATTGCTAGTCTTGTTCTGGCAAAACTTGGCAAGGATGCCACCAAACCTCAGCAAGTAACTAAGCATACTGCCAAAGAAGTCAGACAGAAAATTTTGAATAAACCCCGCCAGAAGAGGAGCCCCAATAAACAATGCACTGTTCAGCAGTGTTTTGGTAAGAGAGGCCCTAATCAGAATTTTGGTGGTGGAGAAATGTTAAAACTTGGAACTAGTGACCCACAGTTCCCCATTCTTGCAGAACTCGCACCCACAGCTGGTGCGTTTTTCTTTGGATCAAAATTAGAGTTGGCCAAAGTGCAGAATTTATCTGGGAATCCTGACGAGCCTCAGAAGGATGTTTATGAATTGCGCTATAACGGCGCAATTAGGTTTGACAGTACACTTTCAGGCTTTGAGACCATAATGAAGGTGCTGAGTGAGAATTTGAATGCCTATCAACAACAA---------------GATGGT---------ATGATGAATATG------AGTCCAAAACCACAGCGTCAGCGTGGTCATAAGAATGGACAAGGA------------GAAAATGATAATATAAGTGTTGCAGTGCCCAAAAGCCGCGTGCAGCAAAATAAGAGTATAGAGTTGACTGCAGAGGACATCAGCCTTCTTAAGAAG---ATGGATGAGCCCTTTACTGAAGACACCTCAGAAATA------------TAA
>KF923893_HumanOC43_China_2010-07-
ATGTCTTTTACTCCTGGTAAGCAATCCAGT---AGTAGAGCGTCCTCTGGAAATCGGTCTGGTAATGGCATCCTCAAG------------TGGGCCGATCAGTCCGACCAGTTTAGAAATGTTCAAACCAGGGGTAGAAGAGCTCAACCCAAGCAAACTGCTACTTCTCAGCAACCATCAGGAGGGAATGTTGTACCCTACTATTCTTGGTTCTCTGGAATTACTCAGTTTCAAAAGGGAAAGGAGTTTGAGTTTGCAGAAGGACAAGGTGTGCCTATTGCACCAGGAGTCCCAGCTACTGAAGCTAAGGGGTACTGGTACAGACACAACAGACGTTCTTTTAAAACAGCCGATGGCAACCAGCGTCAACTGCTGCCACGATGGTATTTTTACTATCTGGGAACAGGACCGCATGCTAAAGACCAGTACGGCACCGATATTAACGGAGTCTACTGGGTCGCTAGCAACCAGGCTGATGTCAATACCCCGGCTGACATTGTCGATCGGGACCCAAGTAGCGATGAGGCTATTCCGACTAGGTTTCCGCCTGGCACGGTACTCCCTCAGGGTTACTATATTGAAGGCTCAGGAAGGTCTGCTCCTAATTCCAGATCTACTTCGCGCACATCCAGCAGAGCCTCTAGT---GCAGGATCGCGTAGTAGAGCCAATTCTGGCAATAGAACCCCT------------ACCTCTGGTGTAACACCTGACATGGCTGATCAAATTGCTAGTCTTGTTCTGGCAAAACTTGGCAAGGATGCCACCAAACCTCAGCAAGTAACTAAGCATACTGCCAAAGAAGTCAGACAGAAAATTTTGAATAAACCCCGCCAGAAGAGGAGCCCCAATAAACAATGCACTGTTCAGCAGTGTTTTGGTAAGAGAGGCCCTAATCAGAATTTTGGTGGTGGAGAAATGTTAAAACTTGGAACTAGTGACCCACAGTTCCCCATTCTTGCAGAACTCGCACCCACAGCTGGTGCGTTTTTCTTTGGATCAAAATTAGAGTTGGCCAAAGTGCAGAATTTATCTGGGAATCCTGACGAGCCTCAGAAGGATGTTTATGAATTGCGCTATAACGGCGCAATTAGGTTTGACAGTACACTTTCAGGCTTTGAGACCATAATGAAGGTGCTGAGTGAGAATTTGAATGCCTATCAACAACAA---------------GATGGT---------ATGATGAATATG------AGTCCAAAACCACAGCGTCAGCGTGGTCATAAGAATGGACAAGGA------------GAAAATGATAATATAAGTGTTGCAGTGCCCAAAAGCCGCGTGCAGCAAAATAAGAGTATAGAGTTGACTGCAGAGGACATCAGCCTTCTTAAGAAG---ATGGATGAGCCCTTTACTGAAGACACCTCAGAAATA------------TAA
>KF923894_HumanOC43_China_2007-05-
ATGTCTTTTACTCCTGGTAAGCAATCCAGT---AGTAGAGCGTCCTCTGGAAATCGGTCTGGTAATGGCATCCTCAAG------------TGGGCCGATCAGTCCGACCAGTTTAGAAATGTTCAAACCAGGGGTAGAAGAGCTCAACCCAAGCAAACTGCTACTTCTCAGCAACCATCAGGAGGGAATGTTGTACCCTACTATTCTTGGTTCTCTGGAATTACTCAGTTTCAAAAGGGAAAGGAGTTTGAGTTTGCAGAAGGACAAGGTGTGCCTATTGCACCAGGAGTCCCAGCTACTGAAGCTAAGGGGTACTGGTACAGACACAACAGACGTTCTTTTAAAACAGCCGATGGCAACCAGCGTCAACTGCTGCCACGATGGTATTTTTACTATCTGGGAACAGGACCGCATGCTAAAGACCAGTACGGCACCGATATTAACGGAGTCTACTGGGTCGCTAGCAACCAGGCTGATGTCAATACCCCGGCTGACATTGTCGATCGGGACCCAAGTAGCGATGAGGCTATTCCGACTAGGTTTCCGCCTGGCACGGTACTCCCTCAGGGTTACTATATTGAAGGCTCAGGAAGGTCTGCTCCTAATTCCAGATCTACTTCGCGCACATCCAGCAGAGCCTCTAGT---GCAGGATCGCGTAGTAGAGCCAATTCTGGCAATAGAACCCCT------------ACCTCTGGTGTAACACCTGACATGGCTGATCAAATTGCTAGTCTTGTTCTGGCAAAACTTGGCAAGGATGCCACCAAACCTCAGCAAGTAACTAAGCATACTGCCAAAGAAGTCAGACAGAAAATTTTGAATAAACCCCGCCAGAAGAGGAGCCCCAATAAACAATGCACTGTTCAGCAGTGTTTTGGTAAGAGAGGCCCTAATCAGAATTTTGGTGGTGGAGAAATGTTAAAACTTGGAACTAGTGACCCACAGTTCCCCATTCTTGCAGAACTCGCACCCACAGCTGGTGCGTTTTTCTTTGGATCAAAATTAGAGTTGGCCAAAGTGCAGAATTTATCTGGGAATCCTGACGAGCCTCAGAAGGATGTTTATGAATTGCGCTATAACGGCGCAATTAGGTTTGACAGTACACTTTCAGGCTTTGAGACCATAATGAAGGTGCTGAGTGAGAATTTGAATGCCTATCAACAACAA---------------GATGGT---------ATGATGAATATG------AGTCCAAAACCACAGCGTCAGCGTGGTCATAAGAATGGACAAGGA------------GAAAATGATAATATAAGTGTTGCAGTGCCCAAAAGCCGCGTGCAGCAAAATAAGAGTATAGAGTTGACTGCAGAGGACATCAGCCTTCTTAAGAAG---ATGGATGAGCCCTTTACTGAAGACACCTCAGAAATA------------TAA
>KF923895_HumanOC43_China_2010-07-
ATGTCTTTTACTCCTGGTAAGCAATCCAGT---AGTAGAGCGTCCTCTGGAAATCGGTCTGGTAATGGCATCCTCAAG------------TGGGCCGATCAGTCCGACCAGTTTAGAAATGTTCAAACCAGGGGTAGAAGAGCTCAACCCAAGCAAACTGCTACTTCTCAGCAACCATCAGGAGGGAATGTTGTACCCTACTATTCTTGGTTCTCTGGAATTACTCAGTTTCAAAAGGGAAAGGAGTTTGAGTTTGCAGAAGGACAAGGTGTGCCTATTGCACCAGGAGTCCCAGCTACTGAAGCTAAGGGGTACTGGTACAGACACAACAGACGTTCTTTTAAAACAGCCGATGGCAACCAGCGTCAACTGCTGCCACGATGGTATTTTTACTATCTGGGAACAGGACCGCATGCTAAAGACCAGTACGGCACCGATATTAACGGAGTCTACTGGGTCGCTAGCAACCAGGCTGATGTCAATACCCCGGCTGACATTGTCGATCGGGACCCAAGTAGCGATGAGGCTATTCCGACTAGGTTTCCGCCTGGCACGGTACTCCCTCAGGGTTACTATATTGAAGGCTCAGGAAGGTCTGCTCCTAATTCCAGATCTACTTCGCGCACATCCAGCAGAGCCTCTAGT---GCAGGATCGCGTAGTAGAGCCAATTCTGGCAATAGAACCCCT------------ACCTCTGGTGTAACACCTGACATGGCTGATCAAATTGCTAGTCTTGTTCTGGCAAAACTTGGCAAGGATGCCACCAAACCTCAGCAAGTAACTAAGCATACTGCCAAAGAAGTCAGACAGAAAATTTTGAATAAACCCCGCCAGAAGAGGAGCCCCAATAAACAATGCACTGTTCAGCAGTGTTTTGGTAAGAGAGGCCCTAATCAGAATTTTGGTGGTGGAGAAATGTTAAAACTTGGAACTAGTGACCCACAGTTCCCCATTCTTGCAGAACTCGCACCCACAGCTGGTGCGTTTTTCTTTGGATCAAAATTAGAGTTGGCCAAAGTGCAGAATTTATCTGGGAATCCTGACGAGCCTCAGAAGGATGTTTATGAATTGCGCTATAACGGCGCAATTAGGTTTGACAGTACACTTTCAGGCTTTGAGACCATAATGAAGGTGCTGAGTGAGAATTTGAATGCCTATCAACAACAA---------------GATGGT---------ATGATGAATATG------AGTCCAAAACCACAGCGTCAGCGTGGTCATAAGAATGGACAAGGA------------GAAAATGATAATATAAGTGTTGCAGTGCCCAAAAGCCGCGTGCAGCAAAATAAGAGTATAGAGTTGACTGCAGAGGACATCAGCCTTCTTAAGAAG---ATGGATGAGCCCTTTACTGAAGACACCTCAGAAATA------------TAA
>KF923896_HumanOC43_China_2012-02-
ATGTCTTTTACTCCTGGTAAGCAATCCAGT---AGTAGAGCGTCCTCTGGAAATCGTTCTGGTAATGGCATCCTTAAG------------TGGGCCGATCAGTCCGACCAGTTTAGAAATGTTCAAACCAGGGGTAGAAGAGCTCAACCCAAGCAAACTTCTACTTCTCAGCAACCATCAGGAGGGAATGTTGTACCCTACTACTCTTGGTTCTCTGGAATTACTCAATTTCAAAAGGGAAAGGAGTTTGAGTTTGCAGAAGGACAAGGTGTGCCTATTGCACCAGGAGTCCCAGCTACTGAAGCTAAGGGGTACTGGTACAGACACAATAGACGTTCTTTTAAAACAGCCGATGGCAACCAGCGCCAACTGCTGCCACGATGGTATTTTTACTATCTGGGAACAGGACCGCATGCTAAAGACCAGTACGGCACCGACATTGACGGAGTCTTCTGGGTCGCTAGCAACCAGGCTGATGTCAATACCCCGGCTGACATTGTCGATCGGGACCCAAGTAGCGATGAGGCTATTCCGACTAGGTTTCCGCCTGGTACGGTACTCCCTCAGGGTTACTATATTGAAGGCTCAGGAAGGTCTGCTCCTAATTCCAGATCTACTTCGCGCACATCCAGCAGAGCCTCTAGT---GCAGGATCGCGTAGTAGAGTCAGTTCTGGCAATAGAGCCCCT------------ACCTCTGGTGTAACACCTGACATGGCTGATCAAATTGCTAGTCTTGTTCTGGCAAAACTTGGCAAGGATGCCACTAAGCCTCAGCAAGTAACTAAGCATACTGCCAAAGAAGTCAGACAGAAAATTTTGAATAAGCCCCGCCAGAAGAGGAGCCCCAATAAACAATGCACTGTTCAGCAGTGTTTTGGTAAGAGAGGCCCCAATCAGAATTTTGGTGGTGGGGAAATGTTAAAACTTGGAACTAGTGACCCACAGTTCCCCATTCTTGCAGAACTCGCACCCACAGCTGGTGCGTTTTTCTTTGGATCAAGATTAGAGTTGGCCAAAGTGCAGAATTTATCTGGGAATCCTGACGAGCCCCAGAAGGATGTTTATGAATTGCGCTATAATGGCGCAATTAGGTTTGACAGTACACTTTCAGGTTTTGAGACCATAATGAAGGTGTTGAATGAGAATTTGAATGCCTATCAACAACAA---------------GATGGT---------ATGATGAATATG------AGTCCAAAACCACAGCGTCAGCGTGGTCTTAAGAATGGACAAGGA------------GAAAATGATAATATAAGTGTTGCATCGCCCAAAAGCCGTGTGCAGCAAAATAAGAGTAGAGAGTTGACTGCAGAGGACATCAGCCTTCTCAAGAAG---ATGGATGAGCCCTATACTGAAGACACCTCAGAAATA------------TAA
>KF923897_HumanOC43_China_2012-06-
ATGTCTTTTACTCCTGGTAAGCAATCCAGT---AGTAGAGCGTCCTCTGGAAATCGGTCTGGTAATGGCATCCTCAAG------------TGGGCCGATCAGTCCGACCAGTTTAGAAATGTTCAAACCAGGGGTAGAAGAGCTCAACCCAAGCAAACTGCTACTTCTCAGCAACCATCAGGAGGGAATGTTGTACCCTACTATTCTTGGTTCTCTGGAATTACTCAGTTTCAAAAGGGAAAGGAGTTTGAGTTTGCAGAAGGACAAGGTGTGCCTATTGCACCAGGAGTCCCAGCTACTGAAGCTAAGGGGTACTGGTACAGACACAACAGACGTTCTTTTAAAACAGCCGATGGCAACCAGCGTCAACTGCTGCCACGATGGTATTTTTACTATCTGGGAACAGGACCGCATGCTAAAGACCAGTACGGCACCGATATTAACGGAGTCTACTGGGTCGCTAGCAACCAGGCTGATGTCAATACCCCGGCTGACATTGTCGATCGGGACCCAAGTAGCGATGAGGCTATTCCGACTAGGTTTCCGCCTGGCACGGTACTCCCTCAGGGTTACTATATTGAAGGCTCAGGAAGGTCTGCTCCTAATTCCAGATCTACTTCGCGCACATCCAGCAGAGCCTCTAGT---GCAGGATCGCGTAGTAGAGCCAATTCTGGCAATAGAACCCCT------------ACCTCTGGTGTAACACCTGACATGGCTGATCAAATTGCTAGTCTTGTTCTGGCAAAACTTGGCAAGGATGCCACCAAACCTCAGCAAGTAACTAAGCATACTGCCAAAGAAGTCAGACAGAAAATTTTGAATAAACCCCGCCAGAAGAGGAGCCCCAATAAACAATGCACTGTTCAGCAGTGTTTTGGTAAGAGAGGCCCTAATCAGAATTTTGGTGGTGGAGAAATGTTAAAACTTGGAACTAGTGACCCACAGTTCCCCATTCTTGCAGAACTCGCACCCACAGCTGGTGCGTTTTTCTTTGGATCAAAATTAGAGTTGGCCAAAGTGCAGAATTTATCTGGGAATCCTGATGAGCCTCAGAAGGATGTTTATGAATTGCGCTATAACGGCGCAATTAGGTTTGACAGTACACTTTCAGGCTTTGAGACCATAATGAAGGTGCTGAGTGAGAATTTGAATGCCTATCAACAACAA---------------GATGGT---------ATGATGAATATG------AGTCCAAAACCACAGCGTCAGCGTGGTCATAAGAATGGACAAGGA------------GAAAATGATAATATAAGTGTTGCAGTGCCCAAAAGCCGCGTGCAGCAAAATAAGAGTATAGAGTTGACTGCAGAGGACATCAGCCTTCTTAAGAAG---ATGGATGAGCCCTTTACTGAAGACACCTCAGAAATA------------TAA
>KF923898_HumanOC43_China_2012-03-
ATGTCTTTTACTCCTGGTAAGCAATCCAGT---AGTAGAGCGTCCTCTGGATATCGGTCTGGTAATGGCATCCTCAAG------------TGGGCCGATCAGTCCGACCAGTTTAGAAATGTTCAAACCAGGGGTAGAAGAGCTCAACCCAAGCAAACTGCTACTTCTCAGCAACCATCAGGAGGGAATGTTGTACCCTACTATTCTTGGTTCTCTGGAATTACTCAGTTTCAAAAGGGAAAGGCGTTTGAGTTTGCAGAAGGACAAGGTGTGCCTATTGCACCAGGAGTCCCAGCTACTGAAGCTAAGGGGTACTGGTACAGACACAACAGACGTTCTTTTAAAACAGCCGATGGCAACCAGCGTCAACTGCTGCCACGATGGTATTTTTACTATCTGGGAACAGGACCGCATGCTAAAGACCAGTATGGCACCGATATTGACGGAGTCTACTGGGTCGCTAGCAACCAGGCTGATGTCAATACCCCGGCTGACATTGTCGATCGGGACCCAAGTAGCGATGAGGCTATTCCGACTAGGTTTCCGCCTGGCACGGTACTCCCTCAGGGTTACTATATTGAAGGCTCAGGAAGGTCTGCTCCTAATTCCAGATCTACTTCGCGCACATCCAGCAGAGCCTCTAGT---GCAGGATCGCGTAGTAGAGCCAATTCTGGCAATAGAACCCCT------------ACCTCTGGTGTAACACCTGACATGGCTGATCAAATTGCTAGTCTTGTTTTAGCAAAACTTGGCAAGGATGCCACTAAACCTCAGCAAGTAACTAAGCATACTGCCAAAGAAGTCAGACAGAAAATTTTGAATAAACCCCGCCAGAAGAGGAGCCCCAATAAACAATGCACTGTTCAGCAGTGTTTTGGTAAGAGAGGCCCTAATCAGAATTTTGGTGGTGGAGAAATGTTAAAACTTGGAACTAGTGACCCACAGTTCCCCATTCTTGCAGAACTCGCACCCACAGCTGGTGCGTTTTTCTTTGGATCAAGATTAGAGTTGGCCAAAGTGCAGAATTTATCTGGGAATCCTGACGAGCCTCAGAAGGATGTTTATGAATTGCGTTATAACGGCGCAATTAGGTTTGACAGTACACTTTCAGGCTTTGAGACCATAATGAAGGTGCTGAGTGAGAATTTGAATGCCTATCAACAACAA---------------GATGGT------------ATGAATATG------AGTCCAAAACCACAGCGTCAGCGTGGTCATAAGAATGGACAAGGA------------GAAAATGATAATATAAGTGTTGCAGTGCCCAAAAGCCGCGTGCAGCAAAATAAGAGTATAGAGTTGACTGCAGAGGACATCAGCCTTCTTAAGAAG---ATGGATGAGCCCTATACTGAAGACACCTCAGAAATA------------TAA
>KF923899_HumanOC43_China_2006-09-
ATGTCTTTTACTCCTGGTAAGCAATCCAGT---AGTAGAGCGTCCTCTGGAAATCGGTCTGGTAATGGCATCCTCAAG------------TGGGCCGATCAGTCCGACCAGTTTAGAAATGTTCAAACCAGGGGTAGAAGAGCTCAACCCAAGCAAACTGCTACTTCTCAGCAACCATCAGGAGGGAATGTTGTACCCTACTATTCTTGGTTCTCTGGAATTACTCAGTTTCAAAAGGGAAAGGAGTTTGAGTTTGCAGAAGGACAAGGTGTGCCTATTGCACCAGGAGTCCCAGCTACTGAAGCTAAGGGGTACTGGTACAGACACAACAGACGTTCTTTTAAAACAGCCGATGGCAACCAGCGTCAACTGCTGCCACGATGGTATTTTTACTATCTGGGAACAGGACCGCATGCTAAAGACCAGTACGGCACCGATATTAACGGAGTCTACTGGGTCGCTAGCAACCAGGCTGATGTCAATACCCCGGCTGACATTGTCGATCGGGACCCAAGTAGCGATGAGGCTATTCCGACTAGGTTTCCGCCTGGCACGGTACTCCCTCAGGGTTACTATATTGAAGGCTCAGGAAGGTCTGCTCCTAATTCCAGATCTACTTCGCGCACATCCAGCAGAGCCTCTAGT---GCAGGATCGCGTAGTAGAGCCAATTCTGGCAATAGAACCCCT------------ACCTCTGGTGTAACACCTGACATGGCTGATCAAATTGCTAGTCTTGTTCTGGCAAAACTTGGCAAGGATGCCACCAAACCTCAGCAAGTAACTAAGCATACTGCCAAAGAAGTCAGACAGAAAATTTTGAATAAACCCCGCCAGAAGAGGAGCCCCAATAAACAATGCACTGTTCAGCAGTGTTTTGGTAAGAGAGGCCCTAATCAGAATTTTGGTGGTGGAGAAATGTTAAAACTTGGAACTAGTGACCCACAGTTCCCCATTCTTGCAGAACTCGCACCCACAGCTGGTGCGTTTTTCTTTGGATCAAAATTAGAGTTGGCCAAAGTGCAGAATTTATCTGGGAATCCTGACGAGCCTCAGAAGGATGTTTATGAATTGCGCTATAACGGCGCAATTAGGTTTGACAGTACACTTTCAGGCTTTGAGACCATAATGAAGGTGCTGAGTGAGAATTTGAATGCCTATCAACAACAA---------------GATGGT---------ATGATGAATATG------AGTCCAAAACCACAGCGTCAGCGTGGTCATAAGAATGGACAAGGA------------GAAAATGATAATATAAGTGTTGCAGTGCCCAAAAGCCGCGTGCAGCAAAATAAGAGTATAGAGTTGACTGCAGAGGACATCAGCCTTCTTAAGAAG---ATGGATGAGCCCTTTACTGAAGACACCTCAGAAATA------------TAA
>KF923900_HumanOC43_China_2006-10-
ATGTCTTTTACTCCTGGTAAGCAATCCAGT---AGTAGAGCGTCCTCTGGAAATCGGTCTGGTAATGGCATCCTCAAG------------TGGGCCGATCAGTCCGACCAGTTTAGAAATGTTCAAACCAGGGGTAGAAGAGCTCAACCCAAGCAAACTGCTACTTCTCAGCAACCATCAGGAGGGAATGTTGTACCCTACTATTCTTGGTTCTCTGGAATTACTCAGTTTCAAAAGGGAAAGGAGTTTGAGTTTGCAGAAGGACAAGGTGTGCCTATTGCACCAGGAGTCCCAGCTACTGAAGCTAAGGGGTACTGGTACAGACACAACAGACGTTCTTTTAAAACAGCCGATGGCAACCAGCGTCAACTGCTGCCACGATGGTATTTTTACTATCTGGGAACAGGACCGCATGCTAAAGACCAGTACGGCACCGATATTAACGGAGTCTACTGGGTCGCTAGCAACCAGGCTGATGTCAATACCCCGGCTGACATTGTCGATCGGGACCCAAGTAGCGATGAGGCTATTCCGACTAGGTTTCCGCCTGGCACGGTACTCCCTCAGGGTTACTATATTGAAGGCTCAGGAAGGTCTGCTCCTAATTCCAGATCTACTTCGCGCACATCCAGCAGAGCCTCTAGT---GCAGGATCGCGTAGTAGAGCCAATTCTGGCAATAGAACCCCT------------ACCTCTGGTGTAACACCTGACATGGCTGATCAAATTGCTAGTCTTGTTCTGGCAAAACTTGGCAAGGATGCCACCAAACCTCAGCAAGTAACTAAGCATACTGCCAAAGAAGTCAGACAGAAAATTTTGAATAAACCCCGCCAGAAGAGGAGCCCCAATAAACAATGCACTGTTCAGCAGTGTTTTGGTAAGAGAGGCCCTAATCAGAATTTTGGTGGTGGAGAAATGTTAAAACTTGGAACTAGTGACCCACAGTTCCCCATTCTTGCAGAACTCGCACCCACAGCTGGTGCGTTTTTCTTTGGATCAAAATTAGAGTTGGCCAAAGTGCAGAATTTATCTGGGAATCCTGACGAGCCTCAGAAGGATGTTTATGAATTGCGCTATAACGGCGCAATTAGGTTTGACAGTACACTTTCAGGCTTTGAGACCATAATGAAGGTGCTGAGTGAGAATTTGAATGCCTATCAACAACAA---------------GATGGT---------ATGATGAATATG------AGTCCAAAACCACAGCGTCAGCGTGGTCATAAGAATGGACAAGGA------------GAAAATGATAATATAAGTGTTGCAGTGCCCAAAAGCCGCGTGCAGCAAAATAAGAGTATAGAGTTGACTGCAGAGGACATCAGCCTTCTTAAGAAG---ATGGATGAGCCCTTTACTGAAGACACCTCAGAAATA------------TAA
>KF923901_HumanOC43_China_2007-06-
ATGTCTTTTACTCCTGGTAAGCAATCCAGT---AGTAGAGCGTCCTCTGGAAATCGGTCTGGTAATGGCATCCTCAAG------------TGGGCCGATCAGTCCGACCAGTTTAGAAATGTTCAAACCAGGGGTAGAAGAGCTCAACCCAAGCAAACTGCTACTTCTCAGCAACCATCAGGAGGGAATGTTGTACCCTACTATTCTTGGTTCTCTGGAATTACTCAGTTTCAAAAGGGAAAGGAGTTTGAGTTTGCAGAAGGACAAGGTGTGCCTATTGCACCAGGAGTCCCAGCTACTGAAGCTAAGGGGTACTGGTACAGACACAACAGACGTTCTTTTAAAACAGCCGATGGCAACCAGCGTCAACTGCTGCCACGATGGTATTTTTACTATCTGGGAACAGGACCGCATGCTAAAGACCAGTACGGCACCGATATTAACGGAGTCTACTGGGTCGCTAGCAACCAGGCTGATGTCAATACCCCGGCTGACATTGTCGATCGGGACCCAAGTAGCGATGAGGCTATTCCGACTAGGTTTCCGCCTGGCACGGTACTCCCTCAGGGTTACTATATTGAAGGCTCAGGAAGGTCTGCTCCTAATTCCAGATCTACTTCGCGCACATCCAGCAGAGCCTCTAGT---GCAGGATCGCGTAGTAGAGCCAATTCTGGCAATAGAACCCCT------------ACCTCTGGTGTAACACCTGACATGGCTGATCAAATTGCTAGTCTTGTTCTGGCAAAACTTGGCAAGGATGCCACCAAACCTCAGCAAGTAACTAAGCATACTGCCAAAGAAGTCAGACAGAAAATTTTGAATAAACCCCGCCAGAAGAGGAGCCCCAATAAACAATGCACTGTTCAGCAGTGTTTTGGTAAGAGAGGCCCTAATCAGAATTTTGGTGGTGGAGAAATGTTAAAACTTGGAACTAGTGACCCACAGTTCCCCATTCTTGCAGAACTCGCACCCACAGCTGGTGCGTTTTTCTTTGGATCAAAATTAGAGTTGGCCAAAGTGCAGAATTTATCTGGGAATCCTGACGAGCCTCAGAAGGATGTTTATGAATTGCGCTATAACGGCGCAATTAGGTTTGACAGTACACTTTCAGGCTTTGAGACCATAATGAAGGTGCTGAGTGAGAATTTGAATGCCTATCAACAACAA---------------GATGGT---------ATGATGAATATG------AGTCCAAAACCACAGCGTCAGCGTGGTCATAAGAATGGACAAGGA------------GAAAATGATAATATAAGTGTTGCAGTGCCCAAAAGCCGCGTGCAGCAAAATAAGAGTATAGAGTTGACTGCAGAGGACATCAGCCTTCTTAAGAAG---ATGGATGAGCCCTTTACTGAAGACACCTCAGAAATA------------TAA
>KF923902_HumanOC43_China_2012-05-
ATGTCTTTTACTCCTGGTAAGCAATCCAGT---AGTAGAGCGTCCTCTGGAAATCGGTCTGGTAATGGCATCCTCAAG------------TGGGCCGATCAGTCCGACCAGTTTAGAAATGTTCAAACCAGGGGTAGAAGAGCTCAACCCAAGCAAACTGCTACTTCTCAGCAACCATCAGGAGGGAATGTTGTACCCCACTATTCTTGGTTCTCTGGAATTACTCAGTTTCAAAAGGGAAAGGAGTTTGAGTTTGCAGAAGGACAAGGTGTGCCTATTGCACCAGGAGTCCCAGCTACTGAAGCTAAGGGGTACTGGTACAGACACAACAGACGTTCTTTTAAAACAGCCGATGGCAACCAGCGTCAACTGCTGCCACGATGGTATTTTTACTATCTGGGAACCGGACCGCATGCTAAAGACCAGTATGGCACCGATATTAACGGAGTCTACTGGGTCGCTAGCAACCAGGCTGATGTCAATACCCCGGCTGACATTGTCGATCGGGACCCAAGTAGCGATGAGGCTATTCCGACTAGGTTTCCGCCTGGCACGGTACTCCCTCAGGGTTACTATATTGAAGGCTCAGGAAGGTCTGCTCCTAATTCCAGATCTACTTCGCGCACATCCAGCAGAGCCTCTAGT---GCAGGATCGCGTAGTAGAGCCAATTCTGGCAATAGAACCCCT------------ACCTCTGGTGTAACACCTGACATGGCTGATCAAATTGCTAGTCTTGTTCTGGCAAAACTTGGCAAGGATGCCACCAAACCTCAGCAAGTAACTAAGCATACTGCCAAAGAAGTCAGACAGAAAATTTTGAATAAACCCCGCCAGAAGAGGAGCCCCAATAAACAATGCACTGTTCAGCAGTGTTTTGGTAAGAGAGGCCCTAATCAGAATTTTGGTGGTGGAGAAATGTTAAAACTTGGAACTAGTGACCCACAGTTCCCCATTCTTGCAGAACTCGCACCCACAGCTGGTGCGTTTTTCTTTGGATCAAAATTAGAGTTGGCCAAAGTGCAGAATTTATCTGGGAATCCTGATGAGCCTCAGAAGGATGTTTATGAATTGCGCTATAATGGCGCAATTAGGTTTGACAGTACACTTTCAGGCTTTGAGACCATAATGAAGGTGCTGAGTGAGAATTTGAATGCCTATCAACAACAA---------------GATGGT---------ATGATGAATATG------AGTCCAAAACCACAGCGTCAGCGTGGTCATAAGAATGGACAAGGA------------GAAAATGATAATATAAGTGTTGCAGTGCCCAAAAGCCGCGTGCAGCAAAATAAGAGTATAGAGTTGACTGCAGAGGACATCAGCCTTCTTAAGAAG---ATGGATGAGCCCTTTACTGAAGACACCTCAGAAATA------------TAA
>KF923903_HumanOC43_China_2012-05-
ATGTCTTTTACTCCTGGTAAGCAATCCAGT---AGTAGAGCGTCCTCTGGAAATCGGTCTGGTAATGGCATCCTCAAG------------TGGGCCGATCAGTCCGACCAGTTTAGAAATGTTCAAACCAGGGGTAGAAGAGCTCAACCCAAGCAAACTGCTACTTCTCAGCAACCATCAGGAGGGAATGTTGTACCCTACTATTCTTGGTTCTCTGGAATTACTCAGTTTCAAAAGGGAAAGGAGTTTGAGTTTGCAGAAGGACAAGGTGTGCCTATTGCACCAGGAGTCCCAGCTACTGAAGCTAAGGGGTACTGGTACAGACACAACAGACGTTCTTTTAAAACAGCCGATGGCAACCAGCGTCAACTGCTGCCACGATGGTATTTTTACTATCTGGGAACAGGACCGCATGCTAAAGACCAGTACGGCACCGATATTAACGGAGTCTACTGGGTCGCTAGCAACCAGGCTGATGTCAATACCCCGGCTGACATTGTCGATCGGGACCCAAGTAGCGATGAGGCTATTCCGACTAGGTTTCCGCCTGGCACGGTACTCCCTCAGGGTTACTATATTGAAGGCTCAGGAAGGTCTGCTCCTAATTCCAGATCTACTTCGCGCACATCCAGCAGAGCCTCTAGT---GCAGGATCGCGTAGTAGAGCCAATTCTGGCAATAGAACCCCT------------ACCTCTGGTGTAACACCTGACATGGCTGATCAAATTGCTAGTCTTGTTCTGGCAAAACTTGGCAAGGATGCCACCAAACCTCAGCAAGTAACTAAGCATACTGCCAAAGAAGTCAGACAGAAAATTTTGAATAAACCCCGCCAGAAGAGGAGCCCCAATAAACAATGCACTGTTCAGCAGTGTTTTGGTAAGAGAGGCCCTAATCAGAATTTTGGTGGTGGAGAAATGTTAAAACTTGGAACTAGTGACCCACAGTTCCCCATTCTTGCAGAACTCGCACCCACAGCTGGTGCGTTTTTCTTTGGATCAAAATTAGAGTTGGCCAAAGTGCAGAATTTATCTGGGAATCCTGATGAGCCTCAGAAGGATGTTTATGAATTGCGCTATAACGGCGCAATTAGGTTTGACAGTACACTTTCAGGCTTTGAGACCATAATGAAGGTGCTGAGTGAGAATTTGAATGCCTATCAACAACAA---------------GATGGT---------ATGATGAATATG------AGTCCAAAACCACAGCGTCAGCGTGGTCATAAGAATGGACAAGGA------------GAAAATGATAATATAAGTGTTGCAGTGCCCAAAAGCCGCGTGCAGCAAAATAAGAGTATAGAGTTGACTGCAGAGGACATCAGCCTTCTTAAGAAG---ATGGATGAGCCCTTTACTGAAGACACCTCAGAAATA------------TAA
>KF923904_HumanOC43_China_2012-05-
ATGTCTTTTACTCCTGGTAAGCAATCCAGT---AGTAGAGCGTCCTCTGGAAATCGGTCTGGTAATGGCATCCTCAAG------------TGGGCCGATCAGTCCGACCAGTTTAGAAATGTTCAAACCAGGGGTAGAAGAGCTCAACCCAAGCAAACTGCTACTTCTCAGCAACCATCAGGAGGGAATGTTGTACCCCACTATTCTTGGTTCTCTGGAATTACTCAGTTTCAAAAGGGAAAGGAGTTTGAGTTTGCAGAAGGACAAGGTGTGCCTATTGCACCAGGAGTCCCAGCTACTGAAGCTAAGGGGTACTGGTACAGACACAACAGACGTTCTTTTAAAACAGCCGATGGCAACCAGCGTCAACTGCTGCCACGATGGTATTTTTACTATCTGGGAACCGGACCGCATGCTAAAGACCAGTATGGCACCGATATTAACGGAGTCTACTGGGTCGCTAGCAACCAGGCTGATGTCAATACCCCGGCTGACATTGTCGATCGGGACCCAAGTAGCGATGAGGCTATTCCGACTAGGTTTCCGCCTGGCACGGTACTCCCTCAGGGTTACTATATTGAAGGCTCAGGAAGGTCTGCTCCTAATTCCAGATCTACTTCGCGCACATCCAGCAGAGCCTCTAGT---GCAGGATCGCGTAGTAGAGCCAATTCTGGCAATAGAACCCCT------------ACCTCTGGTGTAACACCTGACATGGCTGATCAAATTGCTAGTCTTGTTCTGGCAAAACTTGGCAAGGATGCCACCAAACCTCAGCAAGTAACTAAGCATACTGCCAAAGAAGTCAGACAGAAAATTTTGAATAAACCCCGCCAGAAGAGGAGCCCCAATAAACAATGCACTGTTCAGCAGTGTTTTGGTAAGAGAGGCCCTAATCAGAATTTTGGTGGTGGAGAAATGTTAAAACTTGGAACTAGTGACCCACAGTTCCCCATTCTTGCAGAACTCGCACCCACAGCTGGTGCGTTTTTCTTTGGATCAAAATTAGAGTTGGCCAAAGTGCAGAATTTATCTGGGAATCCTGATGAGCCTCAGAAGGATGTTTATGAATTGCGCTATAACGGCGCAATTAGGTTTGACAGTACACTTTCAGGCTTTGAGACCATAATGAAGGTGCTGAGTGAGAATTTGAATGCCTATCAACAACAA---------------GATGGT---------ATGATGAATATG------AGTCCAAAACCACAGCGTCAGCGTGGTCATAAGAATGGACAAGGA------------GAAAATGATAATATAAGTGTTGCAGTGCCCAAAAGCCGCGTGCAGCAAAATAAGAGTATAGAGTTGACTGCAGAGGACATCAGCCTTCTTAAGAAG---ATGGATGAGCCCTTTACTGAAGACACCTCAGAAATA------------TAA
>KF923905_HumanOC43_China_2005-06-
ATGTCTTTTACTCCTGGTAAGCAATCCAGT---AGTAGAGCGTCCTCTGGAAATCGGTCTGGTAATGGCATCCTCAAG------------TGGGCCGATCAGTCCGACCAGTTTAGAAATGTTCAAACCAGGGGTAGAAGAGCTCAACCCAAGCAAACTGCTACTTCTCAGCAACCATCAGGAGGGAATGTTGTACCCTACTATTCTTGGTTCTCTGGAATTACTCAGTTTCAAAAGGGAAAGGAGTTTGAGTTTGCAGAAGGACAAGGTGTGCCTATTGCACCAGGAGTCCCAGCTACTGAAGCTAAGGGGTACTGGTACAGACACAACAGACGTTCTTTTAAAACAGCCGATGGCAACCAGCGTCAACTGCTGCCACGATGGTATTTTTACTATCTGGGAACAGGACCGCATGCTAAAGACCAGTACGGCACCGATATTAACGGAGTCTACTGGGTCGCTAGCAACCAGGCTGATGTCAATACCCCGGCTGACATTGTCGATCGGGACCCAAGTAGCGATGAGGCTATTCCGACTAGGTTTCCGCCTGGCACGGTACTCCCTCAGGGTTACTATATTGAAGGCTCAGGAAGGTCTGCTCCTAATTCCAGATCTACTTCGCGCACATCCAGCAGAGCCTCTAGT---GCAGGATCGCGTAGTAGAGCCAATTCTGGCAATAGAACCCCT------------ACCTCTGGTGTAACACCTGACATGGCTGATCAAATTGCTAGTCTTGTTCTGGCAAAACTTGGCAAGGATGCCACCAAACCTCAGCAAGTAACTAAGCATACTGCCAAAGAAGTCAGACAGAAAATTTTGAATAAACCCCGCCAGAAGAGGAGCCCCAATAAACAATGCACTGTTCAGCAGTGTTTTGGTAAGAGAGGCCCTAATCAGAATTTTGGTGGTGGAGAAATGTTAAAACTTGGAACTAGTGACCCACAGTTCCCCATTCTTGCAGAACTCGCACCCACAGCTGGTGCGTTTTTCTTTGGATCAAAATTAGAGTTGGCCAAAGTGCAGAATTTATCTGGGAATCCTGACGAGCCTCAGAAGGATGTTTATGAATTGCGCTATAACGGCGCAATTAGGTTTGACAGTACACTTTCAGGCTTTGAGACCATAATGAAGGTGCTGAGTGAGAATTTGAATGCCTATCAACAACAA---------------GATGGT---------ATGATGAATATG------AGTCCAAAACCACAGCGTCAGCGTGGTCATAAGAACGGACAAGGA------------GAAAATGATAATATAAGTGTTGCAGTGCCCAAAAGCCGCGTGCAGCAAAATAAGAGTATAGAGTTGACTGCAGAGGACATCAGCCTTCTTAAGAAG---ATGGATGAGCCCTTTACTGAAGACACCTCAGAAATA------------TAA
>KF923906_HumanOC43_China_2012-03-
ATGTCTTTTACTCCTGGTAAGCAATCCAGT---AGTAGAGCGTCCTCTGGAAATCGTTCTGGTAATGGCATCCTTAAG------------TGGGCCGATCAGTCCGACCAGTTTAGAAATGTTCAAACCAGGGGTAGAAGAGCTCAACCCAAGCAAACTTCTACTTCTCAGCAACCATCAGGAGGGAATGTTGTACCCTACTACTCTTGGTTCTCTGGAATTACTCAATTTCAAAAGGGAAAGGAGTTTGAGTTTGCAGAAGGACAAGGTGTGCCTATTGCACCAGGAGTCCCAGCTACTGAAGCTAAGGGGTACTGGTACAGACACAATAGACGTTCTTTTAAAACAGCCGATGGCAACCAGCGCCAACTGCTGCCACGATGGTATTTTTACTATCTGGGAACAGGACCGCATGCTAAAGACCAGTACGGCACCGATATTGACGGAGTCTTCTGGGTCGCTAGCAACCAGGCTGATGTCAATACCCCGGCTGACATTGTCGATCGGGACCCAAGTAGCGATGAGGCTATTCCGACTAGGTTTCCGCCTGGTACGGTACTCCCTCAGGGTTACTATATTGAAGGCTCAGGAAGGTCTGCTCCTAATTCCAGATCTACTTCGCGCACATCCAGCAGAGCCTCTAGT---GCAGGATCGCGTAGTAGAGCCAGTTCTGGCAATAGAGCCTCT------------ACCTCTGGTGTAACACCTGACATGGCTGATCAAATTGCTAGTCTTGTTCTGGCAAAACTTGGCAAGGATGCCACTAAGCCTCAGCAAGTAACTAAGCATACTGCCAAAGAAGTTAGACAGAAAATTTTGAATAAGCCCCGCCAGAAGAGGAGCCCCAATAAACAATGCACTGTTCAGCAGTGTTTTGGTAAGAGAGGCCCCAATCAGAATTTTGGTGGTGGGGAAATGTTAAAACTTGGAACTAGTGACCCACAGTTCCCCATTCTTGCAGAACTCGCACCCACAGCTGGTGCGTTTTTCTTTGGATCAAGATTAGAGTTGGCCAAAGTGCAGAATTTATCTGGGAATCCTGACGAGCCCCAGAAGGATGTTTATGAATTGCGCTATAATGGCGCAATTAGGTTTGACAGTACACTTTCAGGTTTTGAGACCATAATGAAGGTGTTGAATGAGAATTTGAATGCCTATCAACAACAA---------------GATGGT---------ATGATGAATATG------AGTCCAAAACCACAGCGTCAGCGTGGTCTTAAGAATGGACAAGGA------------GAAAATGATAATATAAGTGTTGCATCGCCCAAAAGCCGTGTGCAGCAAAATAAGAGTAGAGAGTTGACTGCAGAGGACATCAGCCTTCTTAAGAAG---ATGGATGAGCCCTATACTGAAGACACCTCAGAAATA------------TAA
>KF923907_HumanOC43_China_2007-05-
ATGTCTTTTACTCCTGGTAAGCAATCCAGT---AGTAGAGCGTCCTCTGGAAATCGGTCTGGTAATGGCATCCTCAAG------------TGGGCCGATCAGTCCGACCAGTTTAGAAATGTTCAAACCAGGGGTAGAAGAGCTCAACCCAAGCAAACTGCTACTTCTCAGCAACCATCAGGAGGGAATGTTGTACCCTACTATTCTTGGTTCTCTGGAATTACTCAGTTTCAAAAGGGAAAGGAGTTTGAGTTTGCAGAAGGACAAGGTGTGCCTATTGCACCAGGAGTCCCAGCTACTGAAGCTAAGGGGTACTGGTACAGACACAACAGACGTTCTTTTAAAACAGCCGATGGCAACCAGCGTCAACTGCTGCCACGATGGTATTTTTACTATCTGGGAACAGGACCGCATGCTAAAGACCAGTACGGCACCGATATTAACGGAGTCTACTGGGTCGCTAGCAACCAGGCTGATGTCAATACCCCGGCTGACATTGTCGATCGGGACCCAAGTAGCGATGAGGCTATTCCGACTAGGTTTCCGCCTGGCACGGTACTCCCTCAGGGTTACTATATTGAAGGCTCAGGAAGGTCTGCTCCTAATTCCAGATCTACTTCGCGCACATCCAGCAGAGCCTCTAGT---GCAGGATCGCGTAGTAGAGCCAATTCTGGCAATAGAACCCCT------------ACCTCTGGTGTAACACCTGACATGGCTGATCAAATTGCTAGTCTTGTTCTGGCAAAACTTGGCAAGGATGCCACCAAACCTCAGCAAGTAACTAAGCATACTGCCAAAGAAGTCAGACAGAAAATTTTGAATAAACCCCGCCAGAAGAGGAGCCCCAATAAACAATGCACTGTTCAGCAGTGTTTTGGTAAGAGAGGCCCTAATCAGAATTTTGGTGGTGGAGAAATGTTAAAACTTGGAACTAGTGACCCACAGTTCCCCATTCTTGCAGAACTCGCACCCACAGCTGGTGCGTTTTTCTTTGGATCAAAATTAGAGTTGGCCAAAGTGCAGAATTTATCTGGGAATCCTGACGAGCCTCAGAAGGATGTTTATGAATTGCGCTATAACGGCGCAATTAGGTTTGACAGTACACTTTCAGGCTTTGAGACCATAATGAAGGTGCTGAGTGAGAATTTGAATGCCTATCAACAACAA---------------GATGGT---------ATGATGAATATG------AGTCCAAAACCACAGCGTCAGCGTGGTCATAAGAATGGACAAGGA------------GAAAATGATAATATAAGTGTTGCAGTGCCCAAAAGCCGCGTGCAGCAAAATAAGAGTATAGAGTTGACTGCAGAGGACATCAGCCTTCTTAAGAAG---ATGGATGAGCCCTTTACTGAAGACACCTCAGAAATA------------TAA
>KF923908_HumanOC43_China_2007-06-
ATGTCTTTTACTCCTGGTAAGCAATCCAGT---AGTAGAGCGTCCTCTGGAAATCGGTCTGGTAATGGCATCCTCAAG------------TGGGCCGATCAGTCCGACCAGTTTAGAAATGTTCAAACCAGGGGTAGAAGAGCTCAACCCAAGCAAACTGCTACTTCTCAGCAACCATCAGGAGGGAATGTTGTACCCTACTATTCTTGGTTCTCTGGAATTACTCAGTTTCAAAAGGGAAAGGAGTTTGAGTTTGCAGAAGGACAAGGTGTGCCTATTGCACCAGGAGTCCCAGCTACTGAAGCTAAGGGGTACTGGTACAGACACAACAGACGTTCTTTTAAAACAGCCGATGGCAACCAGCGTCAACTGCTGCCACGATGGTATTTTTACTATCTGGGAACAGGACCGCATGCTAAAGACCAGTACGGCACCGATATTAACGGAGTCTACTGGGTCGCTAGCAACCAGGCTGATGTCAATACCCCGGCTGACATTGTCGATCGGGACCCAAGTAGCGATGAGGCTATTCCGACTAGGTTTCCGCCTGGCACGGTACTCCCTCAGGGTTACTATATTGAAGGCTCAGGAAGGTCTGCTCCTAATTCCAGATCTACTTCGCGCACATCCAGCAGAGCCTCTAGT---GCAGGATCGCGTAGTAGAGCCAATTCTGGCAATAGAACCCCT------------ACCTCTGGTGTAACACCTGACATGGCTGATCAAATTGCTAGTCTTGTTCTGGCAAAACTTGGCAAGGATGCCACCAAACCTCAGCAAGTAACTAAGCATACTGCCAAAGAAGTCAGACAGAAAATTTTGAATAAACCCCGCCAGAAGAGGAGCCCCAATAAACAATGCACTGTTCAGCAGTGTTTTGGTAAGAGAGGCCCTAATCAGAATTTTGGTGGTGGAGAAATGTTAAAACTTGGAACTAGTGACCCACAGTTCCCCATTCTTGCAGAACTCGCACCCACAGCTGGTGCGTTTTTCTTTGGATCAAAATTAGAGTTGGCCAAAGTGCAGAATTTATCTGGGAATCCTGACGAGCCTCAGAAGGATGTTTATGAATTGCGCTATAACGGCGCAATTAGGTTTGACAGTACACTTTCAGGCTTTGAGACCATAATGAAGGTGCTGAGTGAGAATTTGAATGCCTATCAACAACAA---------------GATGGT---------ATGATGAATATG------AGTCCAAAACCACAGCGTCAGCGTGGTCATAAGAATGGACAAGGA------------GAAAATGATAATATAAGTGTTGCAGTGCCCAAAAGCCGCGTGCAGCAAAATAAGAGTATAGAGTTGACTGCAGAGGACATCAGCCTTCTTAAGAAG---ATGGATGAGCCCTTTACTGAAGACACCTCAGAAATA------------TAA
>KF923909_HumanOC43_China_2007-06-
ATGTCTTTTACTCCTGGTAAGCAATCCAGT---AGTAGAGCGTCCTCTGGAAATCGGTCTGGTAATGGCATCCTCAAG------------TGGGCCGATCAGTCCGACCAGTTTAGAAATGTTCAAACCAGGGGTAGAAGAGCTCAACCCAAGCAAACTGCTACTTCTCAGCAACCATCAGGAGGGAATGTTGTACCCTACTATTCTTGGTTCTCTGGAATTACTCAGTTTCAAAAGGGAAAGGAGTTTGAGTTTGCAGAAGGACAAGGTGTGCCTATTGCACCAGGAGTCCCAGCTACTGAAGCTAAGGGGTACTGGTACAGACACAACAGACGTTCTTTTAAAACAGCCGATGGCAACCAGCGTCAACTGCTGCCACGATGGTATTTTTACTATCTGGGAACAGGACCGCATGCTAAAGACCAGTACGGCACCGATATTAACGGAGTCTACTGGGTCGCTAGCAACCAGGCTGATGTCAATACCCCGGCTGACATTGTCGATCGGGACCCAAGTAGCGATGAGGCTATTCCGACTAGGTTTCCGCCTGGCACGGTACTCCCTCAGGGTTACTATATTGAAGGCTCAGGAAGGTCTGCTCCTAATTCCAGATCTACTTCGCGCACATCCAGCAGAGCCTCTAGT---GCAGGATCGCGTAGTAGAGCCAATTCTGGCAATAGAACCCCT------------ACCTCTGGTGTAACACCTGACATGGCTGATCAAATTGCTAGTCTTGTTCTGGCAAAACTTGGCAAGGATGCCACCAAACCTCAGCAAGTAACTAAGCATACTGCCAAAGAAGTCAGACAGAAAATTTTGAATAAACCCCGCCAGAAGAGGAGCCCCAATAAACAATGCACTGTTCAGCAGTGTTTTGGTAAGAGAGGCCCTAATCAGAATTTTGGTGGTGGAGAAATGTTAAAACTTGGAACTAGTGACCCACAGTTCCCCATTCTTGCAGAACTCGCACCCACAGCTGGTGCGTTTTTCTTTGGATCAAAATTAGAGTTGGCCAAAGTGCAGAATTTATCTGGGAATCCTGACGAGCCTCAGAAGGATGTTTATGAATTGCGCTATAACGGCGCAATTAGGTTTGACAGTACACTTTCAGGCTTTGAGACCATAATGAAGGTGCTGAGTGAGAATTTGAATGCCTATCAACAACAA---------------GATGGT---------ATGATGAATATG------AGTCCAAAACCACAGCGTCAGCGTGGTCATAAGAATGGACAAGGA------------GAAAATGATAATATAAGTGTTGCAGTGCCCAAAAGCCGCGTGCAGCAAAATAAGAGTATAGAGTTGACTGCAGAGGACATCAGCCTTCTTAAGAAG---ATGGATGAGCCCTTTACTGAAGACACCTCAGAAATA------------TAA
>KF923910_HumanOC43_China_2007-06-
ATGTCTTTTACTCCTGGTAAGCAATCCAGT---AGTAGAGCGTCCTCTGGAAATCGGTCTGGTAATGGCATCCTCAAG------------TGGGCCGATCAGTCCGACCAGTTTAGAAATGTTCAAACCAGGGGTAGAAGAGCTCAACCCAAGCAAACTGCTACTTCTCAGCAACCATCAGGAGGGAATGTTGTACCCTACTATTCTTGGTTCTCTGGAATTACTCAGTTTCAAAAGGGAAAGGAGTTTGAGTTTGCAGAAGGACAAGGTGTGCCTATTGCACCAGGAGTCCCAGCTACTGAAGCTAAGGGGTACTGGTACAGACACAACAGACGTTCTTTTAAAACAGCCGATGGCAACCAGCGTCAACTGCTGCCACGATGGTATTTTTACTATCTGGGAACAGGACCGCATGCTAAAGACCAGTACGGCACCGATATTAACGGAGTCTACTGGGTCGCTAGCAACCAGGCTGATGTCAATACCCCGGCTGACATTGTCGATCGGGACCCAAGTAGCGATGAGGCTATTCCGACTAGGTTTCCGCCTGGCACGGTACTCCCTCAGGGTTACTATATTGAAGGCTCAGGAAGGTCTGCTCCTAATTCCAGATCTACTTCGCGCACATCCAGCAGAGCCTCTAGT---GCAGGATCGCGTAGTAGAGCCAATTCTGGCAATAGAACCCCT------------ACCTCTGGTGTAACACCTGACATGGCTGATCAAATTGCTAGTCTTGTTCTGGCAAAACTTGGCAAGGATGCCACCAAACCTCAGCAAGTAACTAAGCATACTGCCAAAGAAGTCAGACAGAAAATTTTGAATAAACCCCGCCAGAAGAGGAGCCCCAATAAACAATGCACTGTTCAGCAGTGTTTTGGTAAGAGAGGCCCTAATCAGAATTTTGGTGGTGGAGAAATGTTAAAACTTGGAACTAGTGACCCACAGTTCCCCATTCTTGCAGAACTCGCACCCACAGCTGGTGCGTTTTTCTTTGGATCAAAATTAGAGTTGGCCAAAGTGCAGAATTTATCTGGGAATCCTGACGAGCCTCAGAAGGATGTTTATGAATTGCGCTATAACGGCGCAATTAGGTTTGACAGTACACTTTCAGGCTTTGAGACCATAATGAAGGTGCTGAGTGAGAATTTGAATGCCTATCAACAACAA---------------GATGGT---------ATGATGAATATG------AGTCCAAAACCACAGCGTCAGCGTGGTCATAAGAATGGACAAGGA------------GAAAATGATAATATAAGTGTTGCAGTGCCCAAAAGCCGCGTGCAGCAAAATAAGAGTATAGAGTTGACTGCAGAGGACATCAGCCTTCTTAAGAAG---ATGGATGAGCCCTTTACTGAAGACACCTCAGAAATA------------TAA
>KF923911_HumanOC43_China_2007-06-
ATGTCTTTTACTCCTGGTAAGCAATCCAGT---AGTAGAGCGTCCTCTGGAAATCGGTCTGGTAATGGCATCCTCAAG------------TGGGCCGATCAGTCCGACCAGTTTAGAAATGTTCAAACCAGGGGTAGAAGAGCTCAACCCAAGCAAACTGCTACTTCTCAGCAACCATCAGGAGGGAATGTTGTACCCTACTATTCTTGGTTCTCTGGAATTACTCAGTTTCAAAAGGGAAAGGAGTTTGAGTTTGCAGAAGGACAAGGTGTGCCTATTGCACCAGGAGTCCCAGCTACTGAAGCTAAGGGGTACTGGTACAGACACAACAGACGTTCTTTTAAAACAGCCGATGGCAACCAGCGTCAACTGCTGCCACGATGGTATTTTTACTATCTGGGAACAGGACCGCATGCTAAAGACCAGTACGGCACCGATATTAACGGAGTCTACTGGGTCGCTAGCAACCAGGCTGATGTCAATACCCCGGCTGACATTGTCGATCGGGACCCAAGTAGCGATGAGGCTATTCCGACTAGGTTTCCGCCTGGCACGGTACTCCCTCAGGGTTACTATATTGAAGGCTCAGGAAGGTCTGCTCCTAATTCCAGATCTACTTCGCGCACATCCAGCAGAGCCTCTAGT---GCAGGATCGCGTAGTAGAGCCAATTCTGGCAATAGAACCCCT------------ACCTCTGGTGTAACACCTGACATGGCTGATCAAATTGCTAGTCTTGTTCTGGCAAAACTTGGCAAGGATGCCACCAAACCTCAGCAAGTAACTAAGCATACTGCCAAAGAAGTCAGACAGAAAATTTTGAATAAACCCCGCCAGAAGAGGAGCCCCAATAAACAATGCACTGTTCAGCAGTGTTTTGGTAAGAGAGGCCCTAATCAGAATTTTGGTGGTGGAGAAATGTTAAAACTTGGAACTAGTGACCCACAGTTCCCCATTCTTGCAGAACTCGCACCCACAGCTGGTGCGTTTTTCTTTGGATCAAAATTAGAGTTGGCCAAAGTGCAGAATTTATCTGGGAATCCTGACGAGCCTCAGAAGGATGTTTATGAATTGCGCTATAACGGCGCAATTAGGTTTGACAGTACACTTTCAGGCTTTGAGACCATAATGAAGGTGCTGAGTGAGAATTTGAATGCCTATCAACAACAA---------------GATGGT---------ATGATGAATATG------AGTCCAAAACCACAGCGTCAGCGTGGTCATAAGAATGGACAAGGA------------GAAAATGATAATATAAGTGTTGCAGTGCCCAAAAGCCGCGTGCAGCAAAATAAGAGTATAGAGTTGACTGCAGAGGACATCAGCCTTCTTAAGAAG---ATGGATGAGCCCTTTACTGAAGACACCTCAGAAATA------------TAA
>KF923912_HumanOC43_China_2007-06-
ATGTCTTTTACTCCTGGTAAGCAATCCAGT---AGTAGAGCGTCCTCTGGAAATCGGTCTGGTAATGGCATCCTCAAG------------TGGGCCGATCAGTCCGACCAGTTTAGAAATGTTCAAACCAGGGGTAGAAGAGCTCAACCCAAGCAAACTGCTACTTCTCAGCAACCATCAGGAGGGAATGTTGTACCCTACTATTCTTGGTTCTCTGGAATTACTCAGTTTCAAAAGGGAAAGGAGTTTGAGTTTGCAGAAGGACAAGGTGTGCCTATTGCACCAGGAGTCCCAGCTACTGAAGCTAAGGGGTACTGGTACAGACACAACAGACGTTCTTTTAAAACAGCCGATGGCAACCAGCGTCAACTGCTGCCACGATGGTATTTTTACTATCTGGGAACAGGACCGCATGCTAAAGACCAGTACGGCACCGATATTAACGGAGTCTACTGGGTCGCTAGCAACCAGGCTGATGTCAATACCCCGGCTGACATTGTCGATCGGGACCCAAGTAGCGATGAGGCTATTCCGACTAGGTTTCCGCCTGGCACGGTACTCCCTCAGGGTTACTATATTGAAGGCTCAGGAAGGTCTGCTCCTAATTCCAGATCTACTTCGCGCACATCCAGCAGAGCCTCTAGT---GCAGGATCGCGTAGTAGAGCCAATTCTGGCAATAGAACCCCT------------ACCTCTGGTGTAACACCTGACATGGCTGATCAAATTGCTAGTCTTGTTCTGGCAAAACTTGGCAAGGATGCCACCAAACCTCAGCAAGTAACTAAGCATACTGCCAAAGAAGTCAGACAGAAAATTTTGAATAAACCCCGCCAGAAGAGGAGCCCCAATAAACAATGCACTGTTCAGCAGTGTTTTGGTAAGAGAGGCCCTAATCAGAATTTTGGTGGTGGAGAAATGTTAAAACTTGGAACTAGTGACCCACAGTTCCCCATTCTTGCAGAACTCGCACCCACAGCTGGTGCGTTTTTCTTTGGATCAAAATTAGAGTTGGCCAAAGTGCAGAATTTATCTGGGAATCCTGACGAGCCTCAGAAGGATGTTTATGAATTGCGCTATAACGGCGCAATTAGGTTTGACAGTACACTTTCAGGCTTTGAGACCATAATGAAGGTGCTGAGTGAGAATTTGAATGCCTATCAACAACAA---------------GATGGT---------ATGATGAATATG------AGTCCAAAACCACAGCGTCAGCGTGGTCATAAGAATGGACAAGGA------------GAAAATGATAATATAAGTGTTGCAGTGCCCAAAAGCCGCGTGCAGCAAAATAAGAGTATAGAGTTGACTGCAGAGGACATCAGCCTTCTTAAGAAG---ATGGATGAGCCCTTTACTGAAGACACCTCAGAAATA------------TAA
>KF923913_HumanOC43_China_2007-06-
ATGTCTTTTACTCCTGGTAAGCAATCCAGT---AGTAGAGCGTCCTCTGGAAATCGGTCTGGTAATGGCATCCTCAAG------------TGGGCCGATCAGTCCGACCAGTTTAGAAATGTTCAAACCAGGGGTAGAAGAGCTCAACCCAAGCAAACTGCTACTTCTCAGCAACCATCAGGAGGGAATGTTGTACCCTACTATTCTTGGTTCTCTGGAATTACTCAGTTTCAAAAGGGAAAGGAGTTTGAGTTTGCAGAAGGACAAGGTGTGCCTATTGCACCAGGAGTCCCAGCTACTGAAGCTAAGGGGTACTGGTACAGACACAACAGACGTTCTTTTAAAACAGCCGATGGCAACCAGCGTCAACTGCTGCCACGATGGTATTTTTACTATCTGGGAACAGGACCGCATGCTAAAGACCAGTACGGCACCGATATTAACGGAGTCTACTGGGTCGCTAGCAACCAGGCTGATGTCAATACCCCGGCTGACATTGTCGATCGGGACCCAAGTAGCGATGAGGCTATTCCGACTAGGTTTCCGCCTGGCACGGTACTCCCTCAGGGTTACTATATTGAAGGCTCAGGAAGGTCTGCTCCTAATTCCAGATCTACTTCGCGCACATCCAGCAGAGCCTCTAGT---GCAGGATCGCGTAGTAGAGCCAATTCTGGCAATAGAACCCCT------------ACCTCTGGTGTAACACCTGACATGGCTGATCAAATTGCTAGTCTTGTTCTGGCAAAACTTGGCAAGGATGCCACCAAACCTCAGCAAGTAACTAAGCATACTGCCAAAGAAGTCAGACAGAAAATTTTGAATAAACCCCGCCAGAAGAGGAGCCCCAATAAACAATGCACTGTTCAGCAGTGTTTTGGTAAGAGAGGCCCTAATCAGAATTTTGGTGGTGGAGAAATGTTAAAACTTGGAACTAGTGACCCACAGTTCCCCATTCTTGCAGAACTCGCACCCACAGCTGGTGCGTTTTTCTTTGGATCAAAATTAGAGTTGGCCAAAGTGCAGAATTTATCTGGGAATCCTGACGAGCCTCAGAAGGATGTTTATGAATTGCGCTATAACGGCGCAATTAGGTTTGACAGTACACTTTCAGGCTTTGAGACCATAATGAAGGTGCTGAGTGAGAATTTGAATGCCTATCAACAACAA---------------GATGGT---------ATGATGAATATG------AGTCCAAAACCACAGCGTCAGCGTGGTCATAAGAATGGACAAGGA------------GAAAATGATAATATAAGTGTTGCAGTGCCCAAAAGCCGCGTGCAGCAAAATAAGAGTATAGAGTTGACTGCAGAGGACATCAGCCTTCTTAAGAAG---ATGGATGAGCCCTTTACTGAAGACACCTCAGAAATA------------TAA
>KF923914_HumanOC43_China_2007-06-
ATGTCTTTTACTCCTGGTAAGCAATCCAGT---AGTAGAGCGTCCTCTGGAAATCGGTCTGGTAATGGCATCCTCAAG------------TGGGCCGATCAGTCCGACCAGTTTAGAAATGTTCAAACCAGGGGTAGAAGAGCTCAACCCAAGCAAACTGCTACTTCTCAGCAACCATCAGGAGGGAATGTTGTACCCTACTATTCTTGGTTCTCTGGAATTACTCAGTTTCAAAAGGGAAAGGAGTTTGAGTTTGCAGAAGGACAAGGTGTGCCTATTGCACCAGGAGTCCCAGCTACTGAAGCTAAGGGGTACTGGTACAGACACAACAGACGTTCTTTTAAAACAGCCGATGGCAACCAGCGTCAACTGCTGCCACGATGGTATTTTTACTATCTGGGAACAGGACCGCATGCTAAAGACCAGTACGGCACCGATATTAACGGAGTCTACTGGGTCGCTAGCAACCAGGCTGATGTCAATACCCCGGCTGACATTGTCGATCGGGACCCAAGTAGCGATGAGGCTATTCCGACTAGGTTTCCGCCTGGCACGGTACTCCCTCAGGGTTACTATATTGAAGGCTCAGGAAGGTCTGCTCCTAATTCCAGATCTACTTCGCGCACATCCAGCAGAGCCTCTAGT---GCAGGATCGCGTAGTAGAGCCAATTCTGGCAATAGAACCCCT------------ACCTCTGGTGTAACACCTGACATGGCTGATCAAATTGCTAGTCTTGTTCTGGCAAAACTTGGCAAGGATGCCACCAAACCTCAGCAAGTAACTAAGCATACTGCCAAAGAAGTCAGACAGAAAATTTTGAATAAACCCCGCCAGAAGAGGAGCCCCAATAAACAATGCACTGTTCAGCAGTGTTTTGGTAAGAGAGGCCCTAATCAGAATTTTGGTGGTGGAGAAATGTTAAAACTTGGAACTAGTGACCCACAGTTCCCCATTCTTGCAGAACTCGCACCCACAGCTGGTGCGTTTTTCTTTGGATCAAAATTAGAGTTGGCCAAAGTGCAGAATCTATCTGGGAATCCTGACGAGCCTCAGAAGGATGTTTATGAATTGCGCTATAACGGCGCAATTAGGTTTGACAGTACACTTTCAGGCTTTGAGACCATAATGAAGGTGCTGAGTGAGAATTTGAATGCCTATCAACAACAA---------------GATGGT---------ATGATGAATATG------AGTCCAAAACCACAGCGTCAGCGTGGTCATAAGAATGGACAAGGA------------GAAAATGATAATATAAGTGTTGCAGTGCCCAAAAGCCGCGTGCAGCAAAATAAGAGTATAGAGTTGACTGCAGAGGACATCAGCCTTCTTAAGAAG---ATGGATGAGCCCTTTACTGAAGACACCTCAGAAATA------------TAA
>KF923915_HumanOC43_China_2007-06-
ATGTCTTTTACTCCTGGTAAGCAATCCAGT---AGTAGAGCGTCCTCTGGAAATCGGTCTGGTAATGGCATCCTCAAG------------TGGGCCGATCAGTCCGACCAGTTTAGAAATGTTCAAACCAGGGGTAGAAGAGCTCAACCCAAGCAAACTGCTACTTCTCAGCAACCATCAGGAGGGAATGTTGTACCCTACTATTCTTGGTTCTCTGGAATTACTCAGTTTCAAAAGGGAAAGGAGTTTGAGTTTGCAGAAGGACAAGGTGTGCCTATTGCACCAGGAGTCCCAGCTACTGAAGCTAAGGGGTACTGGTACAGACACAACAGACGTTCTTTTAAAACAGCCGATGGCAACCAGCGTCAACTGCTGCCACGATGGTATTTTTACTATCTGGGAACAGGACCGCATGCTAAAGACCAGTACGGCACCGATATTAACGGAGTCTACTGGGTCGCTAGCAACCAGGCTGATGTCAATACCCCGGCTGACATTGTCGATCGGGACCCAAGTAGCGATGAGGCTATTCCGACTAGGTTTCCGCCTGGCACGGTACTCCCTCAGGGTTACTATATTGAAGGCTCAGGAAGGTCTGCTCCTAATTCCAGATCTACTTCGCGCACATCCAGCAGAGCCTCTAGT---GCAGGATCGCGTAGTAGAGCCAATTCTGGCAATAGAACCCCT------------ACCTCTGGTGTAACACCTGACATGGCTGATCAAATTGCTAGTCTTGTTCTGGCAAAACTTGGCAAGGATGCCACCAAACCTCAGCAAGTAACTAAGCATACTGCCAAAGAAGTCAGACAGAAAATTTTGAATAAACCCCGCCAGAAGAGGAGCCCCAATAAACAATGCACTGTTCAGCAGTGTTTTGGTAAGAGAGGCCCTAATCAGAATTTTGGTGGTGGAGAAATGTTAAAACTTGGAACTAGTGACCCACAGTTCCCCATTCTTGCAGAACTCGCACCCACAGCTGGTGCGTTTTTCTTTGGATCAAAATTAGAGTTGGCCAAAGTGCAGAATTTATCTGGGAATCCTGACGAGCCTCAGAAGGATGTTTATGAATTGCGCTATAACGGCGCAATTAGGTTTGACAGTACACTTTCAGGCTTTGAGACCATAATGAAGGTGCTGAGTGAGAATTTGAATGCCTATCAACAACAA---------------GATGGT---------ATGATGAATATG------AGTCCAAAACCACAGCGTCAGCGTGGTCATAAGAATGGACAAGGA------------GAAAATGATAATATAAGTGTTGCAGTGCCCAAAAGCCGCGTGCAGCAAAATAAGAGTATAGAGTTGACTGCAGAGGACATCAGCCTTCTTAAGAAG---ATGGATGAGCCCTTTACTGAAGACACCTCAGAAATA------------TAA
>KF923916_HumanOC43_China_2007-06-
ATGTCTTTTACTCCTGGTAAGCAATCCAGT---AGTAGAGCGTCCTCTGGAAATCGGTCTGGTAATGGCATCCTCAAG------------TGGGCCGATCAGTCCGACCAGTTTAGAAATGTTCAAACCAGGGGTAGAAGAGCTCAACCCAAGCAAACTGCTACTTCTCAGCAACCATCAGGAGGGAATGTTGTACCCTACTATTCTTGGTTCTCTGGAATTACTCAGTTTCAAAAGGGAAAGGAGTTTGAGTTTGCAGAAGGACAAGGTGTGCCTATTGCACCAGGAGTCCCAGCTACTGAAGCTAAGGGGTACTGGTACAGACACAACAGACGTTCTTTTAAAACAGCCGATGGCAACCAGCGTCAACTGCTGCCACGATGGTATTTTTACTATCTGGGAACAGGACCGCATGCTAAAGACCAGTACGGCACCGATATTAACGGAGTCTACTGGGTCGCTAGCAACCAGGCTGATGTCAATACCCCGGCTGACATTGTCGATCGGGACCCAAGTAGCGATGAGGCTATTCCGACTAGGTTTCCGCCTGGCACGGTACTCCCTCAGGGTTACTATATTGAAGGCTCAGGAAGGTCTGCTCCTAATTCCAGATCTACTTCGCGCACATCCAGCAGAGCCTCTAGT---GCAGGATCGCGTAGTAGAGCCAATTCTGGCAATAGAACCCCT------------ACCTCTGGTGTAACACCTGACATGGCTGATCAAATTGCTAGTCTTGTTCTGGCAAAACTTGGCAAGGATGCCACCAAACCTCAGCAAGTAACTAAGCATACTGCCAAAGAAGTCAGACAGAAAATTTTGAATAAACCCCGCCAGAAGAGGAGCCCCAATAAACAATGCACTGTTCAGCAGTGTTTTGGTAAGAGAGGCCCTAATCAGAATTTTGGTGGTGGAGAAATGTTAAAACTTGGAACTAGTGATCCACAGTTCCCCATTCTTGCAGAACTCGCACCCACAGCTGGTGCGTTTTTCTTTGGATCAAAATTAGAGTTGGCCAAAGTGCAGAATTTATCTGGGAATCCTGACGAGCCTCAGAAGGATGTTTATGAATTGCGCTATAACGGCGCAATTAGGTTTGACAGTACACTTTCAGGCTTTGAGACCATAATGAAGGTGCTGAGTGAGAATTTGAATGCCTATCAACAACAA---------------GATGGT---------ATGATGAATATG------AGTCCAAAACCACAGCGTCAGCGTGGTCATAAGAATGGACAAGGA------------GAAAATGATAATATAAGTGTTGCAGTGCCCAAAAGCCGCGTGCAGCAAAATAAGAGTATAGAGTTGACTGCAGAGGACATCAGCCTTCTTAAGAAG---ATGGATGAGCCCTTTACTGAAGACACCTCAGAAATA------------TAA
>KF923917_HumanOC43_China_2007-06-
ATGTCTTTTACTCCTGGTAAGCAATCCAGT---AGTAGAGCGTCCTCTGGAAATCGGTCTGGTAATGGCATCCTCAAG------------TGGGCCGATCAGTCCGACCAGTTTAGAAATGTTCAAACCAGGGGTAGAAGAGCTCAACCCAAGCAAACTGCTACTTCTCAGCAACCATCAGGAGGGAATGTTGTACCCTACTATTCTTGGTTCTCTGGAATTACTCAGTTTCAAAAGGGAAAGGAGTTTGAGTTTGCAGAAGGACAAGGTGTGCCTATTGCACCAGGAGTCCCAGCTACTGAAGCTAAGGGGTACTGGTACAGACACAACAGACGTTCTTTTAAAACAGCCGATGGCAACCAGCGTCAACTGCTGCCACGATGGTATTTTTACTATCTGGGAACAGGACCGCATGCTAAAGACCAGTACGGCACCGATATTAACGGAGTCTACTGGGTCGCTAGCAACCAGGCTGATGTCAATACCCCGGCTGACATTGTCGATCGGGACCCAAGTAGCGATGAGGCTATTCCGACTAGGTTTCCGCCTGGCACGGTACTCCCTCAGGGTTACTATATTGAAGGCTCAGGAAGGTCTGCTCCTAATTCCAGATCTACTTCGCGCACATCCAGCAGAGCCTCTAGT---GCAGGATCGCGTAGTAGAGCCAATTCTGGCAATAGAACCCCT------------ACCTCTGGTGTAACACCTGACATGGCTGATCAAATTGCTAGTCTTGTTCTGGCAAAACTTGGCAAGGATGCCACCAAACCTCAGCAAGTAACTAAGCATACTGCCAAAGAAGTCAGACAGAAAATTTTGAATAAACCCCGCCAGAAGAGGAGCCCCAATAAACAATGCACTGTTCAGCAGTGTTTTGGTAAGAGAGGCCCTAATCAGAATTTTGGTGGTGGAGAAATGTTAAAACTTGGAACTAGTGACCCACAGTTCCCCATTCTTGCAGAACTCGCACCCACAGCTGGTGCGTTTTTCTTTGGATCAAAATTAGAGTTGGCCAAAGTGCAGAATTTATCTGGGAATCCTGACGAGCCTCAGAAGGATGTTTATGAATTGCGCTATAACGGCGCAATTAGGTTTGACAGTACACTTTCAGGCTTTGAGACCATAATGAAGGTGCTGAGTGAGAATTTGAATGCCTATCAACAACAA---------------GATGGT---------ATGATGAATATG------AGTCCAAAACCACAGCGTCAGCGTGGTCATAAGAATGGACAAGGA------------GAAAATGATAATATAAGTGTTGCAGTGCCCAAAAGCCGCGTGCAGCAAAATAAGAGTATAGAGTTGACTGCAGAGGACATCAGCCTTCTTAAGAAG---ATGGATGAGCCCTTTACTGAAGACACCTCAGAAATA------------TAA
>KF923918_HumanOC43_China_2010-05-
ATGTCTTTTACTCCTGGTAAGCAATCCAGT---AGTAGAGCGTCCTCTGGAAATCGGTCTGGTAATGGCATCCTCAAG------------TGGGCCGATCAGTCCGACCAGTTTAGAAGTGTTCAAACCAGGGGTAGAAGAGCTCAACCCAAGCAAACTGCTACTTCTCAGCAACCATCAGGAGGGAATGTTGTACCCTACTATTCTTGGTTCTCTGGAATTACTCAGTTTCAAAAGGGAAAGGAGTTTGAGTTTGCAGAAGGACAAGGTGTGCCTATTGCACCAGGAGTCCCAGCTACTGAAGCTAAGGGGTACTGGTACAGACACAACAGACGTTCTTTTAAAACAGCCGATGGCAACCAGCGTCAACTGCTGCCACGATGGTATTTTTACTATCTGGGAACAGGACCGCATGCTAAAGACCAGTACGGCACCGATATTAACGGAGTCTACTGGGTCGCTAGCAACCAGGCTGATGTCAATACCCCGGCTGACATTGTCGATCGGGACCCAAGTAGCGATGAGGCTATTTCGACTAGGTTTCCGCCTGGCACGGTACTCCCTCAGGGTTACTATATTGAAGGCTCAGGAAGGTCTGCTCCTAATTCCAGATCTACTTCGCGCACATCCAGCAGAGCCTCTAGT---GCAGGATCGCGTAGTAGAGCCAATTCTGGCAATAGAACCCCT------------ACCTCTGGTGTAACACCTGACATGGCTGATCAAATTGCTAGTCTTGTTCTGGCAAAACTTGGCAAGGATGCCACCAAACCTCAGCAAGTAACTAAGCATACTGCCAAAGAAGTCAGACAGAAAATTTTGAATAAACCCCGCCAGAAGAGGAGCCCCAATAAACAATGCACTGTTCAGCAGTGTTTTGGTAAGAGAGGCCCTAATCAGAATTTTGGTGGTGGAGAAATGTTAAAACTTGGAACTAGTGACCCACAGTTCCCCATTCTTGCAGAACTCGCACCCACAGCTGGTGCGTTTTTCTTTGGATCAAAATTAGAGTTGGCCAAAGTGCAGAATTTATCTGGGAATCCTGACGAGCCTCAGAAGGATGTTTATGAATTGCGCTATAACGGCGCAATTAGGTTTGACAGTACGCTTTCAGGCTTTGAGACCATAATGAAGGTGCTGAGTGAGAATTTGAATGCCTATCAACAACAA---------------GATGGT---------ATGATGAATATG------AGTCCAAAACCACAGCGTCAGCGTGGTCATAAGAATGGACAAGGA------------GAAAATGATAATATAAGTGTTGCAGTGCCCAAAAGCCGCGTGCAGCAAAATAAGAGTATAGAGTTGACTGCAGAGGACATCAGCCTTCTTAAGAAG---ATGGATGAGCCCTTTACTGAAGACACCTCAGAAATA------------TAA
>KF923919_HumanOC43_China_2007-07-
ATGTCTTTTACTCCTGGTAAGCAATCCAGT---AGTAGAGCGTCCTCTGGAAATCGGTCTGGTAATGGCATCCTCAAG------------TGGGCCGATCAGTCCGACCAGTTTAGAAATGTTCAAACCAGGGGTAGAAGAGCTCAACCCAAGCAAACTGCTACTTCTCAGCAACCATCAGGAGGGAATGTTGTACCCTACTATTCTTGGTTCTCTGGAATTACTCAGTTTCAAAAGGGAAAGGAGTTTGAGTTTGCAGAAGGACAAGGTGTGCCTATTGCACCAGGAGTCCCAGCTACTGAAGCTAAGGGGTACTGGTACAGACACAACAGACGTTCTTTTAAAACAGCCGATGGCAACCAGCGTCAACTGCTGCCACGATGGTATTTTTACTATCTGGGAACAGGACCGCATGCTAAAGACCAGTACGGCACCGATATTAACGGAGTCTACTGGGTCGCTAGCAACCAGGCTGATGTCAATACCCCGGCTGACATTGTCGATCGGGACCCAAGTAGCGATGAGGCTATTCCGACTAGGTTTCCGCCTGGCACGGTACTCCCTCAGGGTTACTATATTGAAGGCTCAGGAAGGTCTGCTCCTAATTCCAGATCTACTTCGCGCACATCCAGCAGAGCCTCTAGT---GCAGGATCGCGTAGTAGAGCCAATTCTGGCAATAGAACCCCT------------ACCTCTGGTGTAACACCTGACATGGCTGATCAAATTGCTAGTCTTGTTCTGGCAAAACTTGGCAAGGATGCCACCAAACCTCAGCAAGTAACTAAGCATACTGCCAAAGAAGTCAGACAGAAAATTTTGAATAAACCCCGCCAGAAGAGGAGCCCCAATAAACAATGCACTGTTCAGCAGTGTTTTGGTAAGAGAGGCCCTAATCAGAATTTTGGTGGTGGAGAAATGTTAAAACTTGGAACTAGTGACCCACAGTTCCCCATTCTTGCAGAACTCGCACCCACAGCTGGTGCGTTTTTCTTTGGATCAAAATTAGAGTTGGCCAAAGTGCAGAATTTATCTGGGAATCCTGACGAGCCTCAGAAGGATGTTTATGAATTGCGCTATAACGGCGCAATTAGGTTTGACAGTACACTTTCAGGCTTTGAGACCATAATGAAGGTGCTGAGTGAGAATTTGAATGCCTATCAACAACAA---------------GATGGT---------ATGATGAATATG------AGTCCAAAACCACAGCGTCAGCGTGGTCATAAGAATGGACAAGGA------------GAAAATGATAATATAAGTGTTGCAGTGCCCAAAAGCCGCGTGCAGCAAAATAAGAGTATAGAGTTGACTGCAGAGGACATCAGCCTTCTTAAGAAG---ATGGATGAGCCCTTTACTGAAGACACCTCAGAAATA------------TAA
>KF923920_HumanOC43_China_2007-07-
ATGTCTTTTACTCCTGGTAAGCAATCCAGT---AGTAGAGCGTCCTCTGGAAATCGGTCTGGTAATGGCATCCTCAAG------------TGGGCCGATCAGTCCGACCAGTTTAGAAATGTTCAAACCAGGGGTAGAAGAGCTCAACCCAAGCAAACTGCTACTTCTCAGCAACCATCAGGAGGGAATGTTGTACCCTACTATTCTTGGTTCTCTGGAATTACTCAGTTTCAAAAGGGAAAGGAGTTTGAGTTTGCAGAAGGACAAGGTGTGCCTATTGCACCAGGAGTCCCAGCTACTGAAGCTAAGGGGTACTGGTACAGACACAACAGACGTTCTTTTAAAACAGCCGATGGCAACCAGCGTCAACTGCTGCCACGATGGTATTTTTACTATCTGGGAACAGGACCGCATGCTAAAGACCAGTACGGCACCGATATTAACGGAGTCTACTGGGTCGCTAGCAACCAGGCTGATGTCAATACCCCGGCTGACATTGTCGATCGGGACCCAAGTAGCGATGAGGCTATTCCGACTAGGTTTCCGCCTGGCACGGTACTCCCTCAGGGTTACTATATTGAAGGCTCAGGAAGGTCTGCTCCTAATTCCAGATCTACTTCGCGCACATCCAGCAGAGCCTCTAGT---GCAGGATCGCGTAGTAGAGCCAATTCTGGCAATAGAACCCCT------------ACCTCTGGTGTAACACCTGACATGGCTGATCAAATTGCTAGTCTTGTTCTGGCAAAACTTGGCAAGGATGCCACCAAACCTCAGCAAGTAACTAAGCATACTGCCAAAGAAGTCAGACAGAAAATTTTGAATAAACCCCGCCAGAAGAGGAGCCCCAATAAACAATGCACTGTTCAGCAGTGTTTTGGTAAGAGAGGCCCTAATCAGAATTTTGGTGGTGGAGAAATGTTAAAACTTGGAACTAGTGACCCACAGTTCCCCATTCTTGCAGAACTCGCACCCACAGCTGGTGCGTTTTTCTTTGGATCAAAATTAGAGTTGGCCAAAGTGCAGAATTTATCTGGGAATCCTGACGAGCCTCAGAAGGATGTTTATGAATTGCGCTATAACGGCGCAATTAGGTTTGACAGTACACTTTCAGGCTTTGAGACCATAATGAAGGTGCTGAGTGAGAATTTGAATGCCTATCAACAACAA---------------GATGGT---------ATGATGAATATG------AGTCCAAAACCACAGCGTCAGCGTGGTCATAAGAATGGACAAGGA------------GAAAATGATAATATAAGTGTTGCAGTGCCCAAAAGCCGCGTGCAGCAAAATAAGAGTATAGAGTTGACTGCAGAGGACATCAGCCTTCTTAAGAAG---ATGGATGAGCCCTTTACTGAAGACACCTCAGAAATA------------TAA
>KF923921_HumanOC43_China_2007-05-
ATGTCTTTTACTCCTGGTAAGCAATCCAGT---AGTAGAGCGTCCTCTGGAAATCGGTCTGGTAATGGCATCCTCAAG------------TGGGCCGATCAGTCCGACCAGTTTAGAAATGTTCAAACCAGGGGTAGAAGAGCTCAACCCAAGCAAACTGCTACTTCTCAGCAACCATCAGGAGGGAATGTTGTACCCTACTATTCTTGGTTCTCTGGAATTACTCAGTTTCAAAAGGGAAAGGAGTTTGAGTTTGCAGAAGGACAAGGTGTGCCTATTGCACCAGGAGTCCCAGCTACTGAAGCTAAGGGGTACTGGTACAGACACAACAGACGTTCTTTTAAAACAGCCGATGGCAACCAGCGTCAACTGCTGCCACGATGGTATTTTTACTATCTGGGAACAGGACCGCATGCTAAAGACCAGTACGGCACCGATATTAACGGAGTCTACTGGGTCGCTAGCAACCAGGCTGATGTCAATACCCCGGCTGACATTGTCGATCGGGACCCAAGTAGCGATGAGGCTATTCCGACTAGGTTTCCGCCTGGCACGGTACTCCCTCAGGGTTACTATATTGAAGGCTCAGGAAGGTCTGCTCCTAATTCCAGATCTACTTCGCGCACATCCAGCAGAGCCTCTAGT---GCAGGATCGCGTAGTAGAGCCAATTCTGGCAATAGAACCCCT------------ACCTCTGGTGTAACACCTGACATGGCTGATCAAATTGCTAGTCTTGTTCTGGCAAAACTTGGCAAGGATGCCACCAAACCTCAGCAAGTAACTAAGCATACTGCCAAAGAAGTCAGACAGAAAATTTTGAATAAACCCCGCCAGAAGAGGAGCCCCAATAAACAATGCACTGTTCAGCAGTGTTTTGGTAAGAGAGGCCCTAATCAGAATTTTGGTGGTGGAGAAATGTTAAAACTTGGAACTAGTGACCCACAGTTCCCCATTCTTGCAGAACTCGCACCCACAGCTGGTGCGTTTTTCTTTGGATCAAAATTAGAGTTGGCCAAAGTGCAGAATTTATCTGGGAATCCTGACGAGCCTCAGAAGGATGTTTATGAATTGCGCTATAACGGCGCAATTAGGTTTGACAGTACACTTTCAGGCTTTGAGACCATAATGAAGGTGCTGAGTGAGAATTTGAATGCCTATCAACAACAA---------------GATGGT---------ATGATGAATATG------AGTCCAAAACCACAGCGTCAGCGTGGTCATAAGAATGGACAAGGA------------GAAAATGATAATATAAGTGTTGCAGTGCCCAAAAGCCGCGTGCAGCAAAATAAAAGTATAGAGTTGACTGCAGAGGACATCAGCCTTCTTAAGAAG---ATGGATGAGCCCTTTACTGAAGACACCTCAGAAATA------------TAA
>KF923922_HumanOC43_China_2009-03-
ATGTCTTTTACTCCTGGTAAGCAATCCAGT---AGTAGAGCGTCCTCTGGAAATCGGTCTGGTAATGGCATCCTCAAG------------TGGGCCGATCAGTCCGACCAGTTTAGAAATGTTCAAACCAGGGGTAGAAGAGCTCAACCCAAGCAAACTGCTACTTCTCAGCAACCATCAGGAGGGAATGTTGTACCCTACTATTCTTGGTTCTCTGGAATTACTCAGTTTCAAAAGGGAAAGGAGTTTGAGTTTGCAGAAGGACAAGGTGTGCCTATTGCACCAGGAGTCCCAGCTACTGAAGCTAAGGGGTACTGGTACAGACACAACAGACGTTCTTTTAAAACAGCCGATGGCAACCAGCGTCAACTGCTGCCACGATGGTATTTTTACTATCTGGGAACAGGACCGCATTCTAAAGACCAGTACGGCACCGATATTAACGGAGTCTACTGGGTCGCTAGCAACCAGGCTGATGTCAATACCCCGGCTGACATTGTCGATCGGGACCCAAGTAGCGATGAGGCTATTCCGACTAGGTTTCCGCCTGGCACGGTACTCCCTCAGGGTTACTATATTGAAGGCTCAGGAAGGTCTGCTCCTAATTCCAGATCTACTTCGCGCACATCCAGCAGAGCCTCTAGT---GCAGGATCGCGTAGTAGAGCCAATTCTGGCAATAGAACCCCT------------ACCTCTGGTGTAACACCTGACATGGCTGATCAAATTGCTAGTCTTGTTCTGGCAAAACTTGGCAAGGATGCCACCAAACCTCAGCAAGTAACTAAGCATACTGCCAAAGAAGTCAGACAGAAAATTTTGAATAAACCCCGCCAGAAGAGGAGCCCCAATAAACAATGCACTGTTCAGCAGTGTTTTGGTAAGAGAGGCCCTAATCAGAATTTTGGTGGTGGAGAAATGTTAAAACTTGGAACTAGTGACCCACAGTTCCCCATTCTTGCAGAACTCGCACCCACAGCTGGTGCGTTTTTCTTTGGATCAAAATTAGAGTTGGCCAAAGTGCAGAATTTATCTGGGAATCCTGACGAGCCTCAGAAGGATGTTTATGAATTGCGCTATAACGGCGCAATTAGGTTTGACAGTACACTTTCAGGCTTTGAGACCATAATGAAGGTGCTGAGTGAGAATTTGAATGCCTATCAACAACAA---------------GATGGT---------ATGATGAATATG------AGTCCAAAACCACAGCGTCAGCGTGGTCATAAGAATGGACAAGGA------------GAAAATGATAATATAAGTGTTGCAGTGCCCAAAAGCCGCGTGCAGCAAAATAAGAGTATAGAGTTGACTGCAGAGGACATCAGCCTTCTTAAGAAG---ATGGATGAGCCCTTTACTGAAGACACCTCAGAAATA------------TAA
>KF923923_HumanOC43_China_2008-10-
ATGTCTTTTACTCCTGGTAAGCAATCCAGT---AGTAGAGCGTCCTCTGGAAATCGGTCTGGTAATGGCATCCTCAAG------------TGGGCCGATCAGTCCGACCAGTTTAGAAATGTTCAAACCAGGGGTAGAAGAGCTCAACCCAAGCAAACTGCTACTTCTCAGCAACCATCAGGAGGGAATGTTGTACCCTACTATTCTTGGTTCTCTGGAATTACTCAGTTTCAAAAGGGAAAGGAGTTTGAGTTTGCAGAAGGACAAGGTGTGCCTATTGCACCAGGAGTCCCAGCTACTGAAGCTAAAGGGTACTGGTACAGACACAACAGACGTTCTTTTAAAACAGCCGATGGCAACCAGCGTCAACTGCTGCCACGATGGTATTTTTACTATCTGGGAACAGGACCGCATGCTAAAGACCAGTACGGCACCGATATTAATGGAGTCTACTGGGTCGCTAGCAACCAGGCTGATGTCAATACCCCGGCTGACATTGTCGATCGGGACCCAAGTAGCGATGAGGCTATTCCGACTAGGTTTCCGCCTGGCACGGTACTCCCTCAGGGTTACTATATTGAAGGCTCAGGAAGGTCTGCTCCTAATTCCAGATCTACTTCGCGCACATCCAGCAGAGCCTCTAGT---GCAGGATCGCGTAGTAGAGCCAATTCTGGCAATAGAACCCCT------------ACCTCTGGTGTAACACCTGACATGGCTGATCAAATTGCTAGTCTTGTTCTGGCAAAACTTGGCAAGGATGCCACCAAACCTCAGCAAGTAACTAAGCATACTGCCAAAGAAGTCAGACAGAAAATTTTGAATAAACCCCGCCAGAAGAGGAGCCCCAATAAACAATGCACTGTTCAGCAGTGTTTTGGTAAGAGAGGCCCTAATCAGAATTTTGGTGGTGGAGAAATGTTAAAACTTGGAACTAGTGACCCACAGTTCCCCATTCTTGCAGAACTCGCACCCACAGCTGGTGCGTTTTTCTTTGGATCAAAATTAGAGTTGGCCAAAGTGCAGAATTTATCTGGGAATCCTGACGAGCCTCAGAAGGATGTTTATGAATTGCGCTATAACGGCGCAATTAGGTTTGACAGTACACTTTCAGGCTTTGAGACCATAATGAAGGTGCTGAGTGAGAATTTGAATGCCTATCAACAACAA---------------GATGGT---------ATGATGAATATG------AGTCCAAAACCACAGCGTCAGCGTGGTCATAAGAATGGACAAGGA------------GAAAATGATAATATAAGTGTTGCAGTGCCCAAAAGCCGCGTGCAGCAAAATAAGAGTATAGAGTTGACTGCAGAGGACATCAGCCTTCTTAAGAAG---ATGGATGAGCCCTTTACTGAAGACACCTCAGAAATA------------TAA
>KF923924_HumanOC43_China_2010-07-
ATGTCTTTTACTCCTGGTAAGCAATCCAGT---AGTAGAGCGTCCTCTGGAAATCGGTCTGGTAATGGCATCCTCAAG------------TGGGCCGATCAGTCCGACCAGTTTAGAAATGTTCAAACCAGGGGTAGAAGAGCTCAACCCAAGCAAACTGCTACTTCTCAGCAACCATCAGGAGGGAATGTTGTACCCTACTATTCTTGGTTCTCTGGAATTACTCAGTTTCAAAAGGGAAAGGAGTTTGAGTTTGCAGAAGGACAAGGTGTGCCTATTGCACCAGGAGTCCCAGCTACTGAAGCTAAGGGGTACTGGTACAGACACAACAGACGTTCTTTTAAAACAGCCGATGGCAACCAGCGTCAACTGCTGCCACGATGGTATTTTTACTATCTGGGAACAGGACCGCATGCTAAAGACCAGTACGGCACCGATATTAACGGAGTCTACTGGGTCGCTAGCAACCAGGCTGATGTCAATACCCCGGCTGACATTGTCGATCGGGACCCAAGTAGCGATGAGGCTATTCCGACTAGGTTTCCGCCTGGCACGGTACTCCCTCAGGGTTACTATATTGAAGGCTCAGGAAGGTCTGCTCCTAATTCCAGATCTACTTCGCGCACATCCAGCAGAGCCTCTAGT---GCAGGATCGCGTAGTAGAGCCAATTCTGGCAATAGAACCCCT------------ACCTCTGGTGTAACACCTGACATGGCTGATCAAATTGCTAGTCTTGTTCTGGCAAAACTTGGCAAGGATGCCACCAAACCTCAGCAAGTAACTAAGCATACTGCCAAAGAAGTCAGACAGAAAATTTTGAATAAACCCCGCCAGAAGAGGAGCCCCAATAAACAATGCACTGTTCAGCAGTGTTTTGGTAAGAGAGGCCCTAATCAGAATTTTGGTGGTGGAGAAATGTTAAAACTTGGAACTAGTGACCCACAGTTCCCCATTCTTGCAGAACTCGCACCCACAGCTGGTGCGTTTTTCTTTGGATCAAAATTAGAGTTGGCCAAAGTGCAGAATTTATCTGGGAATCCTGACGAGCCTCAGAAGGATGTTTATGAATTGCGCTATAACGGCGCAATTAGGTTTGACAGTACACTTTCAGGCTTTGAGACCATAATGAAGGTGCTGAGTGAGAATTTGAATGCCTATCAACAACAA---------------GATGGT---------ATGATGAATATG------AGTCCAAAACCACAGCGTCAGCGTGGTCATAAGAATGGACAAGGA------------GAAAATGATAATATAAGTGTTGCAGTGCCCAAAAGCCGCGTGCAGCAAAATAAGAGTATAGAGTTGACTGCAGAGGACATCAGCCTTCTTAAGAAG---ATGGATGAGCCCTTTACTGAAGACACCTCAGAAATA------------TAA
>KF923925_HumanOC43_China_2010-09-
ATGTCTTTTACTCCTGGTAAGCAATCCAGT---AGTAGAGCGTCCTCTGGAAATCGGTCTGGTAATGGCATCCTCAAG------------TGGGCCGATCAGTCCGACCAGTTTAGAAATGTTCAAACCAGGGGTAGAAGAGCTCAACCCAAGCAAACTGCTACTTCTCAGCAACCATCAGGAGGGAATGTTGTACCCTACTATTCTTGGTTCTCTGGAATTACTCAGTTTCAAAAGGGAAAGGAGTTTGAGTTTGCAGAAGGACAAGGTGTGCCTATTGCACCAGGAGTCCCAGCTACTGAAGCTAAGGGGTACTGGTACAGACACAACAGACGTTCTTTTAAAACAGCCGATGGCAACCAGCGTCAACTGCTGCCACGATGGTATTTTTACTATCTGGGAACAGGACCGCATGCTAAAGACCAGTACGGCACCGATATTAACGGAGTCTACTGGGTCGCTAGCAACCAGGCTGATGTCAATACCCCGGCTGACATTGTCGATCGGGACCCAAGTAGCGATGAGGCTATTCCGACTAGGTTTCCGCCTGGCACGGTACTCCCTCAGGGTTACTATATTGAAGGCTCAGGAAGGTCTGCTCCTAATTCCAGATCTACTTCGCGCACATCCAGCAGAGCCTCTAGT---GCAGGATCGCGTAGTAGAGCCAATTCTGGCAATAGAACCCCT------------ACCTCTGGTGTAACACCTGACATGGCTGATCAAATTGCTAGTCTTGTTCTGGCAAAACTTGGCAAGGATGCCACCAAACCTCAGCAAGTAACTAAGCATACTGCCAAAGAAGTCAGACAGAAAATTTTGAATAAACCCCGCCAGAAGAGGAGCCCCAATAAACAATGCACTGTTCAGCAGTGTTTTGGTAAGAGAGGCCCTAATCAGAATTTTGGTGGTGGAGAAATGTTAAAACTTGGAACTAGTGACCCACAGTTCCCCATTCTTGCAGAACTCGCACCCACAGCTGGTGCGTTTTTCTTTGGATCAAAATTAGAGTTGGCCAAAGTGCAGAATTTATCTGGGAATCCTGACGAGCCTCAGAAGGATGTTTATGAATTGCGCTATAACGGCGCAATTAGGTTTGACAGTACACTTTCAGGCTTTGAGACCATAATGAAGGTGCTGACTGAGAATTTGAATGCCTATCAACAACAA---------------GATGGT---------ATGATGAATATG------AGTCCAAAACCACAGCGTCAGCGTGGTCATAAGAATGGACAAGGA------------GAAAATGATAATATAAGTGTTGCAGTGCCCAAAAGCCGCGTGCAGCAAAATAAGAGTATAGAGTTGACTGCAGAGGACATCAGCCTTCTTAAGAAG---ATGGATGAGCCCTTTACTGAAGACACCTCAGAAATA------------TAA
>KF963197_HumanOC43_France_1967--
ATGTCTTTTACTCCTGGTAAGCAATCCAGT---AGTAGAGCGTCCTCTGGAAATCGTTCTGGTAATGGCATCCTCAAG------------TGGGCCGATCAGTCCGACCAGTTTAGAAATGTTCAAACCAGGGGTAGAAGAGCTCAACCCAAGCAAACTGCTACCTCTCAGCAACCATCAGGAGGGAATGTTGTACCCTACTATTCTTGGTTCTCTGGAATTACTCAGTTTCAAAAGGGAAAGGAGTTTGAGTTTGCAGAAGGACAAGGTGTGCCTATTGCACCAGGAGTCCCAGCTACTGAAGCTAAGGGGTACTGGTACAGACACAACAGACGTTCTTTTAAAACAGCCGATGGCAACCAGCGTCAACTGCTGCCACGATGGTATTTTTACTATCTGGGAACAGGACCGCATGCTAAAGACCAGTACGGCACCGATATTGACGGAGTCTACTGGGTCGCTAGCAACCAGGCTGATGTCAATACCCCGGCTGACATTGTCGATCGGGACCCAAGTAGCGATGAGGCTATTCCGACTAGGTTTCCGCCTGGCACGGTACTCCCTCAGGGTTACTATATTGAAGGCTCAGGAAGGTCTGCTCCTAATTCCAGATCTACTTCGCGCACATCCAGCAGAGCCTCTAGT---GCAGGATCGCGTAGTAGAGCCAATTCTGGCAATAGAACCCCT------------ACCTCTGGTGTAACACCTGACATGGCTGATCAAATTGCTAGTCTTGTTCTGGCAAAACTTGGCAAGGATGCCACTAAACCTCAGCAAGTAACTAAGCATACTGCCAAAGAAGTCAGACAGAAAATTTTGAATAAGCCCCGCCAGAAGAGGAGCCCCAATAAACAATGCACTGTTCAGCAGTGTTTTGGTAAGAGAGGCCCTAATCAGAATTTTGGTGGTGGAGAAATGTTAAAACTTGGAACTAGTGACCCACAGTTCCCCATTCTTGCAGAACTCGCACCCACAGCTGGTGCGTTTTTCTTTGGATCAAGATTAGAGTTGGCCAAAGTGCAGAATTTATCTGGGAATCCTGACGAGCCCCATAAGGATGTTTATGAATTGCGCTATAACGGCGCAATTAGGTTTGACAGTACACTTTCAGGTTTTGAGACCATAATGAAGGTGCTGAATGAGAATTTGAATGCCTATCAACAACAA---------------GATGGT---------ATGATGAATATG------AGTCCAAAACCACAGCGTCAGCGTGGTCATAAGAATGGACAAGGA------------GAAAATGATAATATAAGTGTTGCAGTGCCCAAAAGCCGCGTGCAGCAAAATAAGAGTAGAGAGTTGACTGCAGAGGACATCAGCCTTCTTAAGAAG---ATGGATGAGCCCTATACTGAAGACACCTCAGAAATA------------TAA
>KF963198_HumanOC43_France_2001-02-20
ATGTCTTTTACTCCTGGTAAGCAATCCAGT---AGTAGAGCGTCCTCTGGAAATCGGTCTGGTAATGGCATCCTCAAG------------TGGGCCGATCAGTCCGACCAGTTTAGAAATGTTCAAACCAGGGGTAGAAGAGCTCAACCCAAGCAAACTGCTACTTCTCAGCAACCATCAGGAGGGAATGTTGTACCCTACTATTCTTGGTTCTCTGGAATTACTCAGTTTCAAAAGGGAAAGGCGTTTGAGTTTGCAGAAGGACAAGGTGTGCCTATTGCACCAGGAGTCCCAGCTACTGAAGCTAAGGGGTACTGGTACAGACACAACAGACGTTCTTTTAAAACAGCCGATGGCAACCAGCGTCAACTGCTGCCACGATGGTATTTTTACTATCTGGGAACAGGACCGCATGCTAAAGACCAGTACGGCACCGATATTGACGGAGTCTACTGGGTCGCTAGCAACCAGGCTGATGTCAATACCCCGGCTGACATTGTCGATCGGGACCCAAGTAGCGATGAGGCTATTCCGACTAGGTTTCCGCCTGGCACGGTACTCCCTCAGGGTTACTATATTGAAGGCTCAGGAAGGTCTGCTCCTAATTCCAGATCTACTTCGCGCACATCCAGCAGAGCCTCTAGT---GCAGGATCGCGTAGTAGAGCCAATTCTGGCAATAGAACCCCT------------ACCTCTGGTGTAACACCTGACATGGCTGATCAAATCGCTAGTCTTGTTCTGGCAAAACTTGGCAAGGATGCCACTAAACCTCAGCAAGTAACTAAGCATACTGCCAAAGAAGTCAGACAGAAAATTTTGAATAAACCCCGCCAGAAGAGGAGCCCCAATAAACAATGCACTGTTCAGCAGTGTTTTGGTAAGAGAGGCCCTAATCAGAATTTTGGTGGTGGAGAAATGTTAAAACTTGGAACTAGTGACCCACAGTTCCCCATTCTTGCAGAACTCGCACCCACAGCTGGTGCGTTTTTCTTTGGATCAAGATTAGAGTTGGCCAAAGTGCAGAATTTATCTGGGAATCCTGACGAGCCTCAGAAGGATGTTTATGAATTGCGCTATAACGGCGCAATTAGGTTTGACAGTACACTTTCAGGCTTTGAGACCATAATGAAGGTGCTGAGTGAGAATTTGAATGCCTATCAACAACAA---------------GATGGT---------ATGATGAATATG------AGTCCAAAACCACAGCGTCAGCGTGGTCATAAGAATGGACAAGGA------------GAAAATGATAATATAAGTGTTGCAGTGTCCAAAAGCCGCGTGCAGCAAAATAAGAGTATAGAGTTGACTGCAGAGGACATCAGCCTTCTTAAGAAG---ATGGATGAGCCCTATACTGAAGACACCTCAGAAATA------------TAA
>KF963199_HumanOC43_France_2001-02-07
ATGTCTTTTACTCCTGGTAAGCAATCCAGT---AGTAGAGCGTCCTCTGGAAATCGTTCTGGTAATGGCATCCTTAAG------------TGGGCCGATCAGTCCGACCAGTTTAGAAATGTTCAAACCAGGGGTAGAAGAGCTCAACCCAAGCAAACTTCTACTTCTCAGCAACCATCAGGAGGGAATGTTGTACCCTACTACTCTTGGTTCTCTGGAATTACTCAATTTCAAAAGGGAAAGGAGTTTGAGTTTGCAGAAGGACAAGGTGTGCCTATTGCACCAGGAGTCCCAGCTACTGAAGCTAAGGGGTACTGGTACAGACACAATAGACGTTCTTTTAAAACAGCCGATGGCAACCAGCGCCAACTGCTGCCACGATGGTATTTTTACTATCTGGGAACAGGACCGCATGCTAAAGACCAGTACGGCACCGATATTGACGGAGTCTTCTGGGTCGCTAGCAACCAGGCTGATGTCAATATCCCGGCTGACATTGTCGATCGGGACCCAAGTAGCGATGAGGCTATTCCGACTAGGTTTCCGCCTGGTACGGTACTCCCTCAGGGTTACTATATTGAAGGCTCAGGAAGGTCTGCTCCTAATTCCAGATCTACTTCGCGCACATCCAGCAGAGCCTCTAGT---GCAGGATCGCGTAGTAGAGCCAATTCTGGCAATAGAGCCCCT------------ACCTCTGGTGTAACACCTGACATGGCTGATCAAATTGCTAGTCTTGTTCTGGCAAAACTTGGCAAGGATGCCACTAAGCCTCAGCAAGTAACTAAGCATACTGCCAAAGAAGTCAGACAGAAAATTTTGAATAAGCCCCGTCAGAAGAGGAGCCCCAATAAACAATGCACTGTTCAGCAGTGTTTTGGTAAGAGAGGCCCCAATCAGAATTTTGGTGGTGGGGAAATGTTAAAACTTGGAACTAGTGACCCACAGTTCCCCATTCTTGCAGAACTCGCACCCACAGCTGGTGCGTTTTTCTTTGGATCAAGATTAGAGTTGGCCAAAGTGCAGAATTTATCTGGGAATCCTGACGAGCCCCAGAAGGATGTTTATGAATTGCGCTATAACGGCGCAATTAGGTTTGACAGTACACTTTCAGGTTTTGAGACCATAATGAAGGTGTTGAATGAGAATTTGAATGCCTATCAACAACAA---------------GATGGT---------ATGATGAATATG------AGTCCAAAACCACAGCGTCAGCGTGGTCTTAAGAATGGACAAGGA------------GAAAATGATAATATAAGTGTTGCAGCGCCCAAAAGCCGTGTGCAGCAAAATAAGAGTAGAGAGTTGACTGCAGAGGACATCAGCCTTCTTAAGAAG---ATGGATGAGCCCTATACTGAAGACACCTCAGAAATA------------TAA
>KF963200_HumanOC43_France_2002-03-12
ATGTCTTTTACTCCTGGTAAGCAATCCAGT---AGTAGAGCGTCCTCTGGAAATCGGTCTGGTAATGGCATCCTCAAG------------TGGGCCGATCAGTCCGACCAGTTTAGAAATGTTCAAACCAGGGGTAGAAGAGCTCAACCCAAGCAAACTGCTACTTCTCAGCAACCATCAGGAGGGAATGTTGTACCCTACTATTCTTGGTTCTCTGGAATTACTCAGTTTCAAAAGGGAAAGGAGTTTGAGTTTGCAGAAGGACAAGGTGTGCCTATTGCACCAGGAGTCCCAGCTACTGAAGCTAAGGGGTACTGGTACAGACACAACAGACGTTCTTTTAAAACAGCCGATGGCAACCAGCGTCAACTGCTGCCACGATGGTATTTTTACTATCTGGGAACAGGACCGCATGCTAAAGACCAGTACGGCACCGATATTGACGGAGTCTACTGGGTCGCTAGCAACCAGGCTGATGTCAATACCCCGGCTGACATTGTCGATCGGGACCCAAGTAGCGATGAGGCTATTCCGACTAGGTTTCCGCCTGGCACGGTACTCCCTCAGGGTTACTATATTGAAGGCTCAGGAAGGTCTGCTCCTAATTCCAGATCTACTTCGCGCACATCCAGTAGAGCCTCTAGT---ACAGGATCGCGTAGTAGAGCCAATTCTGGCAATAGAACCCCT------------ACCTCTGGTGTAACACCTGACATGGCTGATCAAATTGCTAGTCTTGTTCTGGCAAAACTTGGCAAGGATGCCACCAAACCTCAGCAAGTAACTAAGCATACTGCCAAAGAAGTCAGACAGAAAATTTTGAATAAACCCCGCCAGAAGAGGAGCCCCAATAAACAATGCACTGTTCAGCAGTGTTTTGGTAAGAGAGGCCCTAATCAGAATTTTGGTGGTGGAGAAATGTTAAAACTTGGAACTAGTGACCCACAATTCCCCATTCTTGCAGAACTCGCACCCACAGCTGGTGCGTTTTTCTTTGGATCAAGATTAGAGTTGGCCAAAGTGCAGAATTTATCTGGGAATCCTGACGAGCCTCAGAAGGATGTTTATGAATTGCGCTATAACGGCGCAATTAGGTTTGACAGTACACTTTCAGGCTTTGAGACCATAATGAAGGTGCTGAGTGAGAATTTGAATGCCTATCAACAACAA---------------GATGGT---------ATGATGAATATG------AGTCCAAAACCACAGCGTCAGCGTGGTCATAAGAATGGACAAGGA------------GAAAATGATAATATAAGTGTTGCAGTGCCCAAAAGCCGCGTGCAGCAAAATAAGAGTATAGAGTTGACTGCAGAGGACATCAGCCTTCTTAAGAAG---ATGGATGAGCCCTTTACTGTAGACACCTCAGAAATA------------TAA
>KF963201_HumanOC43_France_2002-02-21
ATGTCTTTTACTCCTGGTAAGCAATCCAGT---AGTAGAGCGTCCTCTGGAAATCGTTCTGGTAATGGCATCCTTAAG------------TGGGCCGATCAGTCCGACCAGTTTAGAAATGTTCAAACCAGGGGTAGAAGAGCTCAACCCAAGCAAACTTCTACTTCTCAGCAACCATCAGGAGGGAATGTTGTACCCTACTACTCTTGGTTCTCTGGAATTACTCAATTTCAAAAGGGAAAGGAGTTTGAGTTTGCAGAAGGACAAGGTGTGCCTATTGCACCAGGAGTCCCAGCTACTGAAGCTAAGGGGTACTGGTACAGACACAATAGACGTTCTTTTAAAACAGCCGATGGCAACCAGCGCCAACTGCTGCCACGATGGTATTTTTACTATCTGGGAACAGGACCGCATGCTAAAGACCAGTACGGCACCGATATTGACGGAGTCTTCTGGGTCGCTAGCAACCAGGCTGATGTCAATACCCCGGCTGACATTGTCGATCGGGACCCAAGTAGCGATGAGGCTATTCCGACTAGGTTTCCGCCTGGTACGGTACTCCCTCAGGGTTACTATATTGAAGGCTCAGGAAGGTCTGCTCCTAATTCCAGATCTACTTCGCGCACATCCAGCAGAGCCTCTAGT---GCAGGATCGCGTAGTAGAGCCAATTCTGGCAATAGAGCCCCT------------ACCTCTGGTGTAACACCTGACATGGCTGATCAAATTGCTAGTCTTGTTCTGGCAAAACTTGGCAAGGATGCCACTAAGCCTCAGCAAGTAACTAAGCATACTGCCAAAGAAGTCAGACAGAAAATTTTGAATAAGCCCCGCCAGAAGAGGAGCCCCAATAAACAATGCACTGTTCAGCAGTGTTTTGGTAAGAGAGGCCCCAATCAGAATTTTGGTGGTGGGGAAATGTTAAAACTTGGAACTAGTGACCCACAGTTCCCCATTCTTGCAGAACTCGCACCCACAGCTGGTGCGTTTTTCTTTGGATCAAGATTAGAGTTGGCCAAAGTGCAGAATTTATCTGGGAATCCTGACGAGCCCCAGAAGGATGTTTATGAATTGCGCTATAACGGCGCAATTAGGTTTGACAGTACACTTTCAGGTTTTGAGACCATAATGAAGGTGTTGAATGAGAATTTGAATGCCTATCAACAACAA---------------GATGGT---------ATGATGAATATG------AGTCCAAAACCACAGCGTCAGCGTGGTCTTAAGAATGGACAAGGA------------GAAAATGATAATATAAGTGTTGCAACGCCCAAAAGCCGTGTGCAGCAAAATAAGAGTAGAGAGTTGACTGCAGAGGACATCAGCCTTCTTAAGAAG---ATGGATGAGCCCTATACTGAAGACACCTCAGAAATA------------TAA
>KF963202_HumanOC43_France_2003-01-17
ATGTCTTTTACTCCTGGTAAGCAATCCAGT---AGTAGAGCGTCCTCTGGAAATCGGTCTGGTAATGGCATCCTCAAG------------TGGGCCGATCAGTCCGACCAGTTTAGAAATGTTCAAACCAGGGGTAGAAGAGCTCAACCCAATCAAACTGCTACTTCTCAGCAACCATCAGGAGGGAATGTTGTACCCTACTATTCTTGGTTCTCTGGAATTACTCAGTTTCAAAAGGGAAAGGCGTTTGAGTTTGCAGAAGGACAAGGTGTGCCTATTGCACCAGGAGTCCCAGCTACTGAAGCTAAGGGGTACTGGTACAGACACAACAGACGTTCTTTTAAAACAGCCGATGGCAACCAGCGTCAACTGCTGCCACGATGGTATTTTTACTATCTGGGAACAGGACCGCATGCTAAAGACCAGTACGGCACCGATATTGACGGAGTCTACTGGGTCGCTAGCAACCAGGCTGATGTCAATACCCCGGCTGACATTGTCGATCGGGACCCAAGTAGCGATGAGGCTATTCCGACTAGGTTTCCGCCTGGCACGGTACTCCCTCAGGGTTACTATATTGAAGGCTCAGGAAGGTCTGCTCCTAATTCCAGATCTACTTCGCGCACATCCAGCAGAGCCTCTAGT---GCAGGATCGCGTAGTAGAGCCAATTCTGGCAATAGAACCCCT------------ACCTCTGGTGTAACACCTGACATGGCTGATCAAATTGCTAGTCTTGTTCTGGCAAAACTTGGCAAGGATGCCACTAAACCTCAGCAAGTAACTAAGCATACTGCCAAAGAAGTCAGACAGAAAATTTTGAATAAACCCCGCCAGAAGAGGAGCCCCAATAAACAATGCACTGTTCAGCAGTGTTTTGGTAAGAGAGGCCCTAATCAGAATTTTGGTGGTGGAGAAATGTTAAAACTTGGAACTAGTGACCCACAGTTCCCCATTCTTGCAGAACTCGCACCCACAGCTGGTGCGTTTTTCTTTGGATCAAGATTAGAGTTGGCCAAAGTGCAGAATTTATCTGGGAATCCTGACGAGCCTCAGAAGGATGTTTATGAATTGCGCTATAACGGCGCAATTAGGTTTGACAGTACACTTTCAGGCTTTGAGACCATAATGAAGGTGCTGAGTGAGAATTTGAATGCCTATCAACAACAA---------------GATGGT---------ATGATGAATATG------AGTCCAAAACCACAGCGTCAGCGTGGTCATAAGTATGGACAAGGA------------GAAAATGATAATATAAGTGTTGCAGTGCCCAAAAGCCGCGTGCAGCAAAATAAGAGTATAGAGTTGACTGCAGAGGACATCAGCCTTCTTAAGAAG---ATGGATGAGCCCTATACTGAAGACACCTCAGAAATA------------TAA
>KF963203_HumanOC43_France_2004-02-20
ATGTCTTTTACTCCTGGTAAGCAATCCAGT---AGTAGAGCGTCCTCTGGAAATCGGTCTGGTAATGGCATCCTCAAG------------TGGGCCGATCAGTCCGACCAGTTTAGAAATGTTCAAACCAGGGGTAGAAGAGCTCAACCCAAGCAAACTGCTACTTCTCAGCAACCATCAGGAGGGAATGTTGTACCCTACTATTCTTGGTTCTCTGGAATTACTCAGTTTCAAAAGGGAAAGGAGTTTGAGTTTGCAGAAGGACAAGGTGTGCCTATTGCACCAGGAGTCCCAGCTACTGAAGCTAAGGGGTACTGGTACAGACACAACAGACGTTCTTTTAAAACAGCCGATGGCAACCAGCGTCAACTGCTGCCACGATGGTATTTTTACTATCTGGGAACAGGACCGCATGCTAAAGACCAGTACGGCACCGATATTAACGGAGTCTACTGGGTCGCTAGCAACCAGGCTGATGTCAATACCCCGGCTGACATTGTCGATCGGGACCCAAGTAGCGATGAGGCTATTCCGACTAGGTTTCCGCCTGGCACGGTACTCCCTCAGGGTTACTATATTGAAGGCTCAGGAAGGTCTGCTCCTAATTCCAGATCTACTTCGCGCACATCCAGCAGAGCCTCTAGT---GCAGGATCGCGTAGTAGAGCCAATTCTGGCAATAGAACCCCT------------ACCCCTGGTGTAACACCTGACATGGCTGATCAAATTGCTAGTCTTGTTCTGGCAAAACTTGGCAAGGATGCCACCAAACCTCAGCAAGTAACTAAGCATACTGCCAAAGAAGTCAGACAGAAAATTTTGAATAAACCCCGCCAGAAGAGGAGCCCCAATAAACAATGCACTGTTCAGCAGTGTTTTGGTAAGAGAGGCCCTAATCAGAATTTTGGTGGTGGAGAAATGTTAAAACTTGGAACTAGTGACCCACAGTTCCCCATTCTTGCAGAACTCGCACCCACAGCTGGTGCGTTTTTCTTTGGATCAAAATTAGAGTTGGCCAAAGTGCAGAATTTATCTGGGAATCCTGACGAGCCTCAGAAGGATGTTTATGAATTGCGCTATAACGGCGCAATTAGGTTTGACAGTACACTTTCAGGCTTTGAGACCATAATGAAGGTGCTGAGTGAGAATTTGAATGCCTATCAACAACAA---------------GATGGT---------ATGGTGAATATG------AGTCCAAAACCACAGCGTCAGCGTGGTCATAAGAATGTACAAGGA------------GAAAATGATAATATAAGTGTTGCAGTGCCCAAAAGCCGCGTGCAGCAAAATAAGAGTATAGAGTTGACTGCAGAGGACATCAGCCTTCTTAAGAAG---ATGGATGAGCCCTTTACTGAAGACACCTCAGAAATA------------TAA
>KF963204_HumanOC43_France_2005-02-07
ATGTCTTTTACTCCTGGTAAGCAATCCAGT---AGTAGAGCGTCCTCTGGAAATCGTTCTGGTAATGGCATCCTTAAG------------TGGGCCGATCAGTCCGACCAGTTTAGAAATGTTCAAACCAGGGGTAGAAGAGCTCAACCCAAGCAAACTTCTACTTCTCAGCAACCATCAGGAGGGAATGTTGTACCCTACTACTCTTGGTTCTCTGGAATTACTCAATTTCAAAAGGGAAAGGAGTTTGAGTTTGCAGAAGGACAAGGTGTGCCTATTGCACCAGGAGTCCCAGCTACTGAAGCTAAGGGGTACTGGTACAGACACAATAGACGTTCTTTTAAAACAGCCGATGGCAACCAGCGCCAACTGCTGCCACGATGGTATTTTTACTATCTGGGAACAGGACCGCATGCTAAAGACCAGTACGGCACCGATATTGACGGAGTCTTCTGGGTCGCTAGCAACCAGGCTGATGTCAATACCCCGGCTGACATTGTCGATCGGGACCCAAGTAGCGATGAGGCTATTCCGACTAGGTTTCCGCCTGGTACGGTACTCCCTCAGGGTTACTATATTGAAGGCTCAGGAAGGTCTGCTCCTAATTCCAGATCTACTTCGCGCACATCCAGCAGAGCCTCTAGT---GCAGGATCGCGTAGTAGAGCCAATTCTGGCAATAGAGCCCCT------------ACCTCTGGTGTAACACCTGACATGGCTGATCAAATTGCTAGTCTTGTTCTGGCAAAACTTGGCAAGGATGCCACTAAGCCTCAGCAAGTAACTAAGCATACTGCCAAAGAAGTCAGACAGAAAATTTTGAATAAGCCCCGCCAGAAGAGGAGCCCCAATAAACAATGCACTGTTCAGCAGTGTTTTGGTAAGAGAGGCCCCAATCAGAATTTTGGTGGTGGGGAAATGTTAAAACTTGGAACTAGTGACCCACAGTTCCCCATTCTTGCAGAACTCGCACCCACAGCTGGTGCGTTTTTCTTTGGATCAAGATTAGAGTTGGCCAAAGTGCAGAATTTATCTGGGAATCCTGACGAGCCCCAGAAGGATGTTTATGAATTGCGCTATAATGGCGCAATTAGGTTTGACAGTACACTTTCAGGTTTTGAGACCATAATGAAGGTGTTGAATGAGAATTTGAATGCCTATCAACAACAA---------------GATGGT---------ATGATGAATATG------AGTCCAAAACCACAGCGTCAGCGTGGTCTTAAGAATGGACAAGGA------------GAAAATGATAATATAAGTGTTGCATCGCCCAAAAGCCGTGTGCAGCAAAATAAGAGTAGAGAGTTGACTGCAGAGGACATCAGCCTTCTTAAGAAG---ATGGATGAGCCCTATACTGAAGACACCTCAGAAATA------------TAA
>KF963205_HumanOC43_France_2006-04-12
ATGTCTTTTACTCCTGGTAAGCAATCCAGT---AGTAGAGCGTCCTCTGGAAATCGGTCTGGTAATGGCATCCTCAAG------------TGGGCCGATCAGTCCGACCAGTTTAGAAATGTTCAAACCAGGGGTAGAAGAGCTCAACCCAAGCAAACTGTTACTTCTCAGCAACCATCAGGAGGGAATGTTGTACCCTACTATTCTTGGTTCTCTGGAATTACTCAGTTTCAAAAGGGAAAGGCGTTTGAGTTTGCAGAAGGACAAGGTGTGCCTATTGCACCAGGAGTCCCAGCTACTGAAGCTAAGGGGTACTGGTACAGACACAACAGACGTTCTTTTAAAACAGCCGATGGCAACCAGCGTCAACTGCTGCCACGATGGTATTTTTACTATCTGGGAACAGGACCGCATGCTAAAGACCAGTATGGCACCGATATTGACGGAGTCTACTGGGTCGCTAGCAACCAGGCTGATGTCAATACCCCGGCTGACATTGTCGATCGGGACCCAAGTAGCGATGAGGCTATTCCGACTAGGTTTCCGCCTGGCACGGTACTCCCTCAGGGTTACTATATTGAAGGCTCAGGAAGGTCTGCTCCTAATTCCAGATCTACTTCGCGCACATCCAGCAGAGCCTCTAGT---GCAGGATCGCGTAGTAGAGCCAATTCTGGCAATAGAACCCCT------------ACCTCTGGTGTAACACCTGACATGGCTGATCAAATTGCTAGTCTTGTTTTGGCAAAACTTGGCAAGGATGCCACTAAACCTCAGCAAGTAACTAAGCATACTGCCAAAGAAGTCAGACAGAAAATTTTGAATAAACCCCGCCAGAAGAGGAGCCCTAATAAACAATGCACTGTTCAGCAGTGTTTTGGTAAGAGAGGCCCTAATCAGAATTTTGGTGGTGGAGAAATGTTAAAACTTGGAACTAGTGACCCACAGTTCCCCATTCTTGCAGAACTCGCACCCACAGCTGGTGCGTTTTTCTTTGGATCAAGATTAGAGTTGGCCAAAGTGCAGAATTTATCTGGGAATCCTGACGAGCCTCAGAAGGATGTTTATGAATTGCGTTATAACGGCGCAATTAGGTTTGACAGTACACTTTCAGGCTTTGAGACCATAATGAAGGTGCTGAGTGAGAATTTGAATGCCTATCAACAACAA---------------GATGGT---------ATGATGAATATG------AGTCCAAAACCACAGCGTCAGCGTGGTCATAAGAATGGACAAGGA------------GAAAATGATAATATAAGTGTTGCAGTGCCCAAAAGCCGCGTGCAGCAAAATAAGAGTATAGAGTTGACTGCAGAGGACATCAGCCTTCTTAAGAAG---ATGGATGAGCCCTATACTGAAGACACCTCAGAAATA------------TAA
>KF963206_HumanOC43_France_2007-06-16
ATGTCTTTTACTCCTGGTAAGCAATCCAGT---AGTAGAGCGTCCTCTGGAAATCGTTCTGGTAATGGCATCCTTAAG------------TGGGCCGATCAGTCCGACCAGTTTAGAAATGTTCAAACCAGGGGTAGAAGAGCTCAACCCAAGCAAACTTCTACTTCTCAGCAACCATCAGGAGGGAATGTTGTACCCTACTACTCTTGGTTCTCTGGAATTACTCAATTTCAAAAGGGAAAGGAGTTTGAGTTTGCAGAAGGACAAGGTGTGCCTATTGCACCAGGAGTCCCAGCTACTGAAGCTAAGGGGTACTGGTACAGACACAATAGACGTTCTTTTAAAACAGCCGATGGCAACCAGCGCCAACTGCTGCCACGATGGTATTTTTACTATCTGGGAACAGGACCGCATGCTAAAGACCAGTACGGCACCGATATTGACGGAGTCTTCTGGGTCGCTAGCAACCAGGCTGATGTCAATACCCCGGCTGACATTGTCGATCGGGACCCAAGTAGCGATGAGGCTATTCCGACTAGGTTTCCGCCTGGTACGGTACTCCCTCAGGGTTACTATATTGAAGGCTCAGGAAGGTCTGCTCCTAATTCCAGATCTACTTCGCGCACATCCAGCAGAGCCTCTAGT---GCAGGATCGCGTAGTAGAGCCAGTTCTGGCAATAGAGCCCCT------------ACCTCTGGTGTAACACCTGACATGGCTGATCAAATTGCTAGTCTTGTTCTGGCAAAACTTGGCAAGGATGCCACTAAGCCTCAGCAAGTAACTAAGCATACTGCCAAAGAAGTCAGACAGAAAATTTTGAATAAGCCCCGCCAGAAGAGGAGCCCCAATAAACAATGCACTGTTCAGCAGTGTTTTGGTAAGAGAGGCCCCAATCAGAATTTTGGTGGTGGGGAAATGTTAAAACTTGGAACTAGTGACCCACAGTTCCCCATTCTTGCAGAACTCGCACCCACAGCTGGTGCGTTTTTCTTTGGATCAAGATTAGAGTTGGCCAAAGTGCAGAATTTATCTGGGAATCCTGACGAGCCCCAGAAGGATGTTTATGAATTGCGCTATAATGGCGCAATTAGGTTTGACAGTACACTTTCAGGTTTTGAGACCATAATGAAGGTGTTGAATGAGAATTTGAATGCCTATCAACAACAA---------------GATGGT---------ATGATGAATATG------AGTCCAAAACCACAGCGTCAGCGTGGTCTTAAGAATGGACAAGGA------------GAAAATGATAATATAAGTGTTGCATCGCCCAAAAGCCGTGTGCAGCAAAATAAGAGTAGAGAGTTGACTGCAGAGGACATCAGCCTTCTTAAGAAG---ATGGATGAGCCCTATACTGAAGACACCTCAGAAATA------------TAA
>KF963207_HumanOC43_France_2008-01-17
ATGTCTTTTACTCCTGGTAAGCAATCCAGT---AGTAGAGCGTCCTCTGGAAATCGTTCTGGTAATGGCATCCTTAAG------------TGGGCCGATCAGTCCGACCAGTTTAGAAATGTTCAAACCAGGGGTAGAAGAGCTCAACCCAAGCAAACTTCTACTTCTCAGCAACCATCAGGAGGGAATGTTGTACCCTACTACTCTTGGTTCTCTGGAATTACTCAATTTCAAAAGGGAAAGGAGTTTGAGTTTGCAGAAGGACAAGGTGTGCCTATTGCACCAGGAGTCCCAGCTACTGAAGCTAAGGGGTACTGGTACAGACACAATAGACGTTCTTTTAAAACAGCCGATGGCAACCAGCGCCAACTGCTGCCACGATGGTATTTTTACTATCTGGGAACAGGACCGCATGCTAAAGACCAGTACGGCACCGATATTGACGGAGTCTTCTGGGTCGCTAGCAACCAGGCTGATGTCAATACCCCGGCTGACATTGTCGATCGGGACCCAAGTAGCGATGAGGCTATTCCGACTAGGTTTCCGCCTGGTACGGTACTCCCTCAGGGTTACTATATTGAAGGCTCAGGAAGGTCTGCTCCTAATTCCAGATCTACTTCGCGCACATCCAGCAGAGCCTCTAGT---GCAGGATCGCGTAGTAGAGCCAGTTCTGGCAATAGAGCCCCT------------ACCTCTGGTGTAACACCTGACATGGCTGATCAAATTGCTAGTCTTGTTCTGGCAAAACTTGGCAAGGATGCCACTAAGCCTCAGCAAGTAACTAAGCATACTGCCAAAGAAGTCAGACAGAAAATTTTGAATAAGCCCCGCCAGAAGAGGAGCCCCAATAAACAATGCACTGTTCAGCAGTGTTTTGGTAAGAGAGGCCCCAATCAGAATTTTGGTGGTGGGGAAATGTTAAAACTTGGAACTAGTGACCCACAGTTCCCCATTCTTGCAGAACTCGCACCCACAGCTGGTGCGTTTTTCTTTGGATCAAGATTAGAGTTGGCCAAAGTGCAGAATTTATCTGGGAATCCTGACGAGCCCCAGAAGGATGTTTATGAATTGCGCTATAATGGCGCAATTAGGTTTGACAGTACACTTTCAGGTTTTGAGACCATAATGAAGGTGTTGAATGAGAATTTGAATGCCTATCAACAACAA---------------GATGGT---------ATGATGAATATG------AGTCCAAAACCACAGCGTCAGCGTGGTCTTAAGAATGGACAAGGA------------GAAAATGATAATATAAGTGTTGCATCGCCCAAAAGCCGTGTGCAGCAAAATAAGAGTAGAGAGTTGACTGCAGAGGACATCAGCCTTCTTAAGAAG---ATGGATGAGCCCTATACTGAAGACACCTCAGAAATA------------TAA
>KF963208_HumanOC43_France_2009-11-02
ATGTCTTTTACTCCTGGTAAGCAATCCAGT---AGTAGAGCGTCCTCTGGAAATCGGTCTGGTAATGGCATCCTCAAG------------TGGGCCGATCAGTCCGACCAGTTTAGAAATGTTCAAACCAGGGGTAGAAGAGCTCAACCCAAGCAAACTGCTACTTCTCAGCAACCATCAGGAGGGAATGTTGTACCCTACTATTCTTGGTTCTCTGGAATTACTCAGTTTCAAAAGGGAAAGGAGTTTGAGTTTGCAGAAGGACAAGGTGTGCCTATTGCACCAGGAGTCCCAGCTACTGAAGCTAAGGGGTACTGGTACAGACACAACAGACGTTCTTTTAAAACAGCCGATGGCAACCAGCGTCAACTGCTGCCACGATGGTATTTTTACTATCTGGGAACAGGACCGCATGCTAAAGACCAGTACGGCACCGATATTAACGGAGTCTACTGGGTCGCTAGCAACCAGGCTGATGTCAATACCCCGGCTGACATTGTCGATCGGGACCCAAGTAGCGATGAGGCTATTCCGACTAGGTTTCCGCCTGGCACGGTACTCCCTCAGGGTTACTATATTGAAGGCTCAGGAAGGTCTGCTCCTAATTCCAGATCTACTTCGCGCACATCCAGCAGAGCCTCTAGT---GCAGGATCGCGTAGTAGAGCCAATTCTGGCAATAGAACCCCT------------ACCTCTGGTGTAACACCTGACATGGCTGATCAAATTGCTAGTCTTGTTCTGGCAAAACTTGGCAAGGATGCCACCAAACCTCAGCAAGTAACTAAGCATACTGCCAAAGAAGTCAGACAGAAAATTTTGAATAAACCCCGCCAGAAGAGGAGCCCCAATAAACAATGCACTGTTCAGCAGTGTTTTGGTAAGAGAGGCCCTAATCAGAATTTTGGTGGTGGAGAAATGTTAAAACTTGGAACTAGTGACCCACAGTTCCCCATTCTTGCAGAACTCGCACCCACAGCTGGTGCGTTTTTCTTTGGATCAAAATTAGAGTTGGCCAAAGTGCAGAATTTATCTGGGAATCCTGACGAGCCTCAGAAGGATGTTTATGAATTGCGCTATAACGGCGCAATTAGGTTTGACAGTACACTTTCAGGCTTTGAGACCATAATGAAGGTGCTGAGTGAGAATTTGAATGCCTATCAACAACAA---------------GATGGT---------ATGATGAATATG------AGTCCAAAACCACAGCGTCAGCGTGGTCATAAGAATGGACAAGGA------------GAAAATGATAATATAAGTGTTGCAGTGCCCAAAAGCCGCGTGCAGCAAAATAAGAGTATAGAGTTGACTGCAGAGGACATCAGCCTTCTTAAGAAG---ATGGATGAGCCCTTTACTGAAGACACCTCAGAAATA------------TAA
>KF963209_HumanOC43_France_2010-12-17
ATGTCTTTTACTCCTGGTAAGCAATCCAGT---AGTAGAGCGTCCTCTGGAAATCGTTCTGGTAATGGCATCCTTAAG------------TGGGCCGATCAGTCCGACCAGTTTAGAAATGTTCAAACCAGGGGTAGAAGAGCTCAACCCAAGCAAACTTCTACTTCTCAGCAACCATCAGGAGGGAATGTTGTACCCTACTACTCTTGGTTCTCTGGAATTACTCAATTTCAAAAGGGAAAGGAGTTTGAGTTTGCAGAAGGACAAGGTGTGCCTATTGCACCAGGAGTCCCAGCTACTGAAGCTAAGGGGTACTGGTACAGACACAATAGACGTTCTTTTAAAACAGCCGATGGCAGCCAGCGCCAACTGCTGCCACGATGGTATTTTTACTATCTGGGAACAGGACCGCATGCTAAAGACCAGTACGGCACCGATATTGACGGAGTCTTCTGGGTCGCTAGCAACCAGGCTGATGTCAATACCCCGGCTGACATTGTCGATCGGGACCCAAGTAGCGATGAGGCTATTCCGACTAGGTTTCCGCCTGGTACGGTACTCCCTCAGGGTTACTATATTGAAGGCTCAGGAAGGTCTGCTCCTAATTCCAGATCTACTTCGCGCACATCCAGCAGAGCCTCTAGT---GCAGGATCGCGTAGTAGAGCCAGTTCTGGCAATAGAGCCCCT------------ACCTCTGGTGTAACACCTGACATGGCTGATCAAATTGCTAGTCTTGTTCTGGCAAAACTTGGCAAGGATGCCACTAAGCCTCAGCAAGTAACTAAGCATACTGCCAAAGAAGTCAGACAGAAAATTTTGAATAAGCCCCGCCAGAAGAGGAGCCCCAATAAACAATGCACTGTTCAGCAGTGTTTTGGTAAGAGAGGCCCCAATCAGAATTTTGGTGGTGGGGAAATGTTAAAACTTGGAACTAGTGACCCACAGTTCCCCATTCTTGCAGAACTCGCACCCACAGCTGGTGCGTTTTTCTTTGGATCAAGATTAGAGTTGGCCAAAGTGCAGAATTTATCTGGGAATCCTGACGAGCCCCAGAAGGATGTTTATGAATTGCGCTATAATGGCGCAATTAGGTTTGACAGTACACTTTCAGGTTTTGAGACCATAATGAAGGTGTTGAATGAGAATTTGAATGCCTATCAACAACAA---------------GATGGT---------ATGATGAATATG------AGTCCAAAACCACAGCGTCAGCGTGGTCTTAAGAATGGACAAGGA------------GAAAATGATAATATAAGTGTTGCATCGCCCAAAAGCCGTGTGCAGCAAAATAAGAGTAGAGAGTTGACTGCAGAGGACATCAGCCTTCTTAAGAAG---ATGGATGAGCCCTATACTGAAGACACCTCAGAAATA------------TAA
>KF963210_HumanOC43_France_2011-11-20
ATGTCTTTTACTCCTGGTAAGCAATCCAGT---AGTAGAGCGTCCTCTGGAAATCGGTCTGGTAATGGCATCCTCAAG------------TGGGCCGATCAGTCCGACCAGTTTAGAAATGTTCAAACCAGGGGTAGAAGAGCTCAACCCAAGCAAACTGCTACTTCTCAGCAACCATCAGGAGGGAATGTTGTACCCTACTATTCTTGGTTCTCTGGAATTACTCAGTTTCAAAAGGGAAAGGAGTTTGAGTTTGCAGAAGGACAAGGTGTGCCTATTGCACCAGGAGTCCCAGCTACTGAAGCTAAGGGGTACTGGTACAGACACAACAGACGTTCTTTTAAAACAGCCGATGGCAACCAGCGTCAACTGCTGCCACGATGGTATTTTTACTATCTGGGAACAGGACCGCATGCTAAAGACCAGTACGGCTCCGATATTAACGGAGTCTACTGGGTCGCTAGCAACCAGGCTGATGTCAATACCCCGGCTGACATTGTCGATCGGGACCCAAGTAGCGATGAGGCTATTCCAACTAGGTTTCCGCCTGGCACGGTACTCCCTCAGGGTTACTATATTGAAGGCTCAGGAAGGTCTGCTCCTAATTCCAGATCTACTTCGCGCACATCCAGCAGAGCCTCTAGT---GCAGGATCGCGTAGTAGAGCCAATTCTGGCAATAGAACCCCT------------ACCTCTGGTGTAACACCTGACATGGCTGATCAAATTGCTAGTCTTGTTCTGGCAAAACTTGGCAAGGATGCCACCAAACCTCAGCAAGTAACTAAGCATACTGCCAAAGAAGTCAGACAGAAAATTTTGAATAAACCCCGCCAGAAGAGGAGCCCCAATAAACAATGCACTGTTCAGCAGTGTTTTGGTAAGAGAGGCCCTAATCAGAATTTTGGTGGTGGAGAAATGTTAAAACTTGGAACTAGTGACCCACAGTTCCCCATTCTTGCAGAACTCGCACCCACAGCTGGTGCGTTTTTCTTTGGATCAAAATTAGAGTTGGCCAAAGTGCAGAATTTATCTGGGAATCCTGATGAGCCTCAGAAGGATGTTTATGAATTGCGCTATAACGGCGCAATTAGGTTTGACAGTACACTTTCAGGCTTTGAGACCATAATGAAGGTGCTGAGTGAGAATTTGAATGCCTATCAACAACAA---------------GATGGT---------ATGATGAATATT------AGTCCAAAACCACAGCGTCAGCGTGGTCATAAGAATGGACAAGGA------------GAAAATGATAATATAAGTGTTGCAGTGCCCAAAAGCCGCGTGCAGCAAAATAAGAGTATAGAGTTGACTGCAGAGGACATCAGCCTTCTTAAGAAG---ATGGATGAGCCCTTTACTGAAGACACCTCAGAAATA------------TAA
>KF963211_HumanOC43_France_2012-03-30
ATGTCTTTTACTCCTGGTAAGCAATCCAGT---AGTAGAGCGTCCTCTGGAAATCGGTCTGGTAATGGCATCCTCAAG------------TGGGCCGATCAGTCCGACCAGTTTAGAAATGTTCAAACCAGGGGTAGAAGAGCTCAACCCAAGCAAACTGCTACTTCTCAGCAACCATCAGGAGGGAATGTTGTACCCTACTATTCTTGGTTCTCTGGAATTACTCAGTTTCAAAAGGGAAAGGAGTTTGAGTTTGCAGAAGGACAAGGTGTGCCTATTGCACCAGGAGTCCCAGCTACTGAAGCTAAGGGGTACTGGTACAGACACAACAGACGTTCTTTTAAAACAGCCGATGGCAACCAGCGTCAACTGCTGCCACGATGGTATTTTTACTATCTGGGAACAGGACCGCATGCTAAAGACCAGTACGGCACCGATATTAACGGAGTCTACTGGGTCGCTAGCAACCAGGCTGATGTCAATACCCCGGCTGACATTGTCGATCGGGACCCAAGTAGCGATGAGGCTATTCCGACTAGGTTTCCGCCTGGCACGGTACTCCCTCAGGGTTACTATGTTGAAGGCTCAGGAAGGTCTGCTCCTAATTCCAGATCTACTTCGCGCACATCCAGCAGAGCCTCTAGT---GCAGGATCGCGTAGTAGAGCCAATTCTGGCAATAGAACCCCT------------ACCTCTGGTGTAACACCTGACATGGCTGATCAAATTGCTAGTCTTGTTCTGGCAAAACTTGGCAAGGATGCCACCAAACCTCAGCAAGTAACTAAGCATACTGCCAAAGAAGTCAGACAGAAAATTTTGAATAAACCCCGCCAGAAGAGGAGCCCCAATAAACAATGCACTGTTCAGCAGTGTTTTGGTAAGAGAGGCCCCAATCAGAATTTTGGTGGTGGGGAAATGTTAAAACTTGGAACTAGTGACCCACAGTTCCCCATTCTTGCAGAACTCGCACCCACAGCTGGTGCGTTTTTCTTTGGATCAAGATTAGAGTTGGCCAAAGTGCAGAATTTATCTGGGAATCCTGACGAGCCCCAGAAGGATGTTTATGAATTGCGCTATAATGGCGCAATTAGGTTTGACAGTACACTTTCAGGTTTTGAGACCATAATGAAGGTGTTGAATGAGAATTTGAATGCCTATCAACAACAA---------------GATGGT---------ATGATGAATATG------AGTCCAAAACCACAGCGTCAGCGTGGTCTTAAGAATGGACAAGGA------------GAAAATGATAATATAAGTGTTGCATCGCCCAAAAGCCGTGTGCAGCAAAATAAGAGTAGAGAGTTGACTGCAGAGGACATCAGCCTTCTTAAGAAG---ATGGATGAGCCCTATACTGAAGACACCTCAGAAATA------------TAA
>KF963212_HumanOC43_France_2013-03-18
ATGTCTTTTACTCCTGGTAAGCAATCCAGT---AGTAGAGCGTCCTCTGGAAATCGGTCTGGTAATGGCATCCTCAAG------------TGGGCCGATCAGTCCGACCAGTTTAGAAATGTTCAAACCAGGGGTAGAAGAGCTCAACCCAAGCAAACTGCTACTTCTCAGCAACCATCAGGAGGGAATGTTGTACCCTACTATTCTTGGTTCTCTGGAATTACTCAGTTTCAAAAGGGAAAGGAGTTTGAGTTTGCAGAAGGACAAGGTGTGCCTATTGCACCAGGAGTCCCAGCTACTGAAGCTAAGGGGTACTGGTACAGACACAACAGACGTTCTTTTAAAACAGCCGATGGCAACCAGCGTCAACTGCTGCCACGATGGTATTTTTACTATCTGGGAACAGGACCGCATGCTAAAGACCAGTACGGCACCGATATTAACGGAGTCTACTGGGTCGCTAGCAACCAGGCTGATGTCAATACCCCGGCTGACATTGTCGATCGGGACCCAAGTAGCGATGAGGCTATTCCGACTAGGTTTCCGCCTGGCACGGTACTCCCTCAGGGTTACTATGTTGAAGGCTCAGGAAGGTCTGCTCCTAATTCCAGATCTACTTCGCGCACATCCAGCAGAGCCTCTAGT---GCAGGATCGCGTAGTAGAGCCAATTCTGGCAATAGAACCCCT------------ACCTCTGGTGTAACACCTGACATGGCTGATCAAATTGCTAGTCTTGTTCTGGCAAAACTTGGCAAGGATGCCACCAAACCTCAGCAAGTAACTAAGCATACTGCCAAAGAAGTCAGACAGAAAATTTTGAATAAACCCCGCCAGAAGAGGAGCCCCAATAAACAATGCACTGTTCAGCAGTGTTTTGGTAAGAGAGGCCCTAATCAGAATTTTGGTGGTGGAGAAATGTTAAAACTTGGAACTAGTGACCCACAGTTCCCCATTCTTGCAGAACTCGCACCCACAGCTGGTGCGTTTTTCTTTGGATCAAAATTAGAGTTGGCCAAAGTGCAGAATTTATCTGGGAATCCTGATGAGCCTCAGAAGGATGTTTATGAATTGCGCTATAACGGCGCAATTAGGTTTGACAGTACACTTTCAGGCTTTGAGACCATAATGAAGGTGCTGAGTGAGAATTTGAATGCCTATCAACAACAA---------------GATGGT---------ATGATGAATATG------AGTCCAAAACCACAGCGTCAGCGTGGTCATAAGAATGGACAAGGA------------GAAAATGATAATATAAGTGTTGCAGTGCCCAAAAGCCGCGTGCAGCAAAATAAGAGTATAGAGTTGACTGCAGAGGACATCAGCCTTCTTAAGAAG---ATGGATGAGCCCTTTACTGAAGACACCTCAGAAATA------------TAA
>KJ958218_HumanOC43_China_2011-10-03
ATGTCTTTTACTCCTGGTAAGCAATCCAGT---AGTAGAGCGTCCTCTGGAAATCGGTCTGGTAATGGCATCCTCAAG------------TGGGCCGATCAGTCCGACCAGTTTAGAAATGTTCAAACCAGGGGTAGAAGAGCTCAACCCAAGCAAACTGCTACTTCTCAGCAACCATCAGGAGGGAATGTTGTACCCTACTATTCTTGGTTCTCTGGAATTACTCAGTTTCAAAAGGGAAAGGAGTTTGAGTTTGCAGAAGGACAAGGTGTGCCTATTGCACCAGGAGTCCCAGCTACTGAAGCTAAGGGGTACTGGTACAGACACAACAGACGTTCTTTTAAAACAGCCGATGGCAACCAGCGTCAACTGCTGCCACGATGGTATTTTTACTATCTGGGAACAGGACCGCATGCTAAAGACCAGTACGGCACCGATATTAACGGAGTCTACTGGGTCGCTAGCAACCAGGCTGATGTCAATACCCCGGCTGACATTGTCGATCGGGACCCAAGTAGCGATGAGGCTATTCCGACTAGGTTTCCGCCTGGCACGGTACTCCCTCAGGGTTACTATATTGAAGGCTCAGGAAGGTCTGCTCCTAATTCCAGATCTACTTCGCGCACATCCAGCAGAGCCTCTAGT---GCAGGATCGCGTAGTAGAGCCAATTCTGGCAATAGAACCCCT------------ACCTCTGGTGTAACACCTGACATGGCTGATCAAATTGCTAGTCTTGTTCTGGCAAAACTTGGCAAGGATGCCACCAAACCTCAGCAAGTAACTAAGCATACTGCCAAAGAAGTCAGACAGAAAATTTTGAATAAACCCCGCCAGAAGAGGAGCCCCAATAAACAATGCACTGTTCAGCAGTGTTTTGGTAAGAGAGGCCCTAATCAGAATTTTGGTGGTGGAGAAATGTTAAAACTTGGAACTAGTGACCCACAGTTCCCCATTCTTGCAGAACTCGCACCCACAGCTGGTGCGTTTTTCTTTGGATCAAAATTAGAGTTGGCCAAAGTGCAGAATTTATCTGGAAATCCTGACGAGCCTCAGAAGGATGTTTATGAATTGCGCTATAACGGCGCAATTAGGTTTGACAGTACACTTTCAGGCTTTGAGACCATAATGAAGGTGCTGAGTGAGAATTTGAATGCCTATCAACAACAA---------------GATGGT---------ATGGTGAATATG------AGTCCAAAACCACAGCGTCAGCGTGGTCATAAGAATGGACAAGGA------------GAAAATGATAATATAAGTGTTGCAGTGCCCAAAAGCCGCGTGCAGCAAAATAAGAGTATAGAGTTGACTGCAGAGGACATCAGCCTTCTTAAGAAG---ATGGATGAGCCCTTTACTGAAGACACCTCAGAAATA------------TAA
>KJ958219_HumanOC43_China_2011-10-04
ATGTCTTTTACTCCTGGTAAGCAATCCAGT---AGTAGAGCGTCCTCTGGAAATCGGTCTGGTAATGGCATCCTCAAG------------TGGGCCGATCAGTCCGACCAGTTTAGAAATGTTCAAACCAGGGGTAGAAGAGCTCAACCCAAGCAAACTGCTACTTCTCAGCAACCATCAGGAGGGAATGTTGTACCCTACTATTCTTGGTTCTCTGGAATTACTCAGTTTCAAAAGGGAAAGGAGTTTGAGTTTGCAGAAGGACAAGGTGTGCCTATTGCACCAGGAGTCCCAGCTACTGAATCTAAGGGGTACTGGTACAGACACAACAGACGTTCTTTTAAAACAGCCGATGGCAACCAGCGTCAACTGCTGCCACGATGGTATTTTTACTATCTGGGAACAGGACCGCATGCTAAAGACCAGTACGGCACCGATATTAACGGAGTCTACTGGGTCGCTAGCAACCAGGCTGATGTCAATACCCCGGCTGACATTGTCGATCGGGACCCAAGTAGCGATGAGGCTATTCCGACTAGGTTTCCGCCTGGCACGGTACTCCCTCAGGGTTACTATATTGAAGGCTCAGGAAGGTCTGCTCCTAATTCCAGATCTACTTCGCGCACATCCAGCAGAGCCTCTAGT---GCAGGATCGCGTAGTAGAGCCAATTCTGGCAATAGAACCCCT------------ACCTCTGGTGTAACACCTGACATGGCTGATCAAATTGCTAGTCTTGTTCTGGCAAAACTTGGCAAGGATGCCACCAAACCTCAGCAAGTAACTAAGCATACTGCCAAAGAAGTCAGACAGAAAATTTTGAATAAACCCCGCCAGAAGAGGAGCCCCAATAAACAATGCACTGTTCAGCAGTGTTTTGGTAAGAGAGGCCCTAATCAGAATTTTGGTGGTGGAGAAATGTTAAAACTTGGAACTAGTGACCCACAGTTCCCCATTCTTGCAGAACTCGCACCCACAGCTGGTGCGTTTTTCTTTGGATCAAAATTAGAGTTGGCCAAAGTGCAGAATTTATCTGGGAATCCTGACGAGCCTCAGAAGGATGTTTATGAATTGCGCTATAACGGCGCAATTAGGTTTGACAGTACACTTTCAGGCTTTGAGACCATAATGAAGGTGCTGAGTGAGAATTTGAATGCCTATCAACAACAA---------------GATGGT---------ATGGTGAATATG------AGTCCAAAACCACAGCGTCAGCGTGGTCATAAGAATGGACAAGGA------------GAAAATGATAATACAAGTGTTGCAGTGCCCAAAAGCCGCGTGCAGCAAAATAAGAGTATAGAGTTGACTGCAGAGGACATCAGCCTTCTTAAGAAG---ATGGATGAGCCCTTTACTGAAGACACCTCAGAAATA------------TAA
>KP198610_HumanOC43_China_2010-06-
ATGTCTTTTACTCCTGGTAAGCAATCCAGT---AGTAGAGCGTCCTCTGGAAATCGTTCTGGTAATGGCATCCTTAAG------------TGGGCCGATCAGTCCGACCAGTTTAGAAATGTTCAAACCAGGGGTAGAAGAGCTCAACCCAAGCAAACTTCTACTTCTCAGCAACCATCAGGAGGGAATGTTGTACCCTACTACTCTTGGTTCTCTGGAATTACTCAATTTCAAAAGGGAAAGGAGTTTGAGTTTGCAGAAGGACAAGGTGTGCCTATTGCACCAGGAGTCCCAGCTACTGAAGCTAAGGGGTACTGGTACAGACACAATAGACGTTCTTTTAAAACAGCCGATGGCAACCAGCGCCAACTGCTGCCACGATGGTATTTTTACTATCTGGGAACAGGACCGCATGCTAAAGACCAGTACGGCACCGATATTGACGGAGTCTTCTGGGTCGCTAGCAACCAGGCTGATGTCAATACCCCGGCTGACATTGTCGATCGGGACCCAAGTAGCGATGAGGCTATTCCGACTAGGTTTCCGCCTGGTACGGTACTCCCTCAGGGTTACTATATTGAAGGCTCAGGAAGGTCTGCTCCTAATTCCAGATCTACTTCGCGCACATCCAGCAGAGCCTCTAGT---GCAGGATCGCGTAGTAGAGCCAGTTCTGGCAATAGAGCCCCT------------ACCTCTGGTGTAACACCTGACATGGCTGATCAAATTGCTAGTCTTGTTCTGGCAAAACTTGGCAAGGATGCCACTAAGCCTCAGCAAGTAACTAAGCATACTGCCAAAGAAGTTAGACAGAAAATTTTGAATAAGCCCCGCCAGAAGAGGAGCCCCAATAAACAATGCACTGTTCAGCAGTGTTTTGGTAAGAGAGGCCCCAATCAGAATTTTGGTGGTGGGGAAATGTTAAAACTTGGAACTAGTGACCCACAGTTCCCCATTCTTGCAGAACTCGCACCCACAGCTGGTGCGTTTTTCTTTGGATCAAGATTAGAGTTGGCCAAAGTGCAGAATTTATCTGGGAATCCTGACGAGCCCCAGAAGGATGTTTATGAATTGCGCTATAATGGCGCAATTAGGTTTGACAGTACACTTTCAGGTTTTGAGACCATAATGAAGGTGTTGAATGAGAATTTGAATGCCTATCAACAACAA---------------GATGGT---------ATGATGAATATG------AGTCCAAAACCACAGCGTCAGCGTGGTCTTAAGAATGGACAAGGA------------GAAAATGATAATATAAGTGTTGCATCGCCCAAAAGCCGTGTGCAGCAAAATAAGAGTAGAGAGTTGACTGCAGAGGACATCAGCCTTCTTAAGAAG---ATGGATGAGCCCTATACTGAAGACACCTCAGAAATA------------TAA
>KP198611_HumanOC43_China_2010-01-
ATGTCTTTTACTCCTGGTAAGCAATCCAGT---AGTAGAGCGTCCTCTGGAAATCGTTCTGGTAATGGCATCCTTAAG------------TGGGCCGATCAGTCCGACCAGTTTAGAAATGTTCAAACCAGGGGTAGAAGAGCTCAACCCAAGCAAACTTCTACTTCTCAGCAACCATCAGGAGGGAATGTTGTACCCTACTACTCTTGGTTCTCTGGAATTACTCAATTTCAAAAGGGAAAGGAGTTTGAGTTTGCAGAAGGACAAGGTGTGCCTATTGCACCAGGAGTCCCAGCTACTGAAGCTAAGGGGTACTGGTACAGACACAATAGACGTTCTTTTAAAACAGCCGATGGCAACCAGCGCCAACTGCTGCCACGATGGTATTTTTACTATCTGGGAACAGGACCGCATGCTAAAGACCAGTACGGCACCGATATTGACGGAGTCTTCTGGGTCGCTAGCAACCAGGCTGATGTCAATACCCCGGCTGACATTGTCGATCGGGACCCAAGTAGCGATGAGGCTATTCCGACTAGGTTTCCGCCTGGTACGGTACTCCCTCAGGGTTACTATATTGAAGGCTCAGGAAGGTCTGCTCCTAATTCCAGATCTACTTCGCGCACATCCAGCAGAGCCTCTAGT---GCAGGATCGCGTAGTAGAGCCAATTCTGGCAATAGAACCCCT------------ACCTCTGGTGTAACACCTGACATGGCTGATCAAATTGCTAGTCTTGTTCTGGCAAAACTTGGCAAGGATGCCACCAAACCTCAGCAAGTAACTAAGCATACTGCCAAAGAAGTCAGACAGAAAATTTTGAATAAACCCCGCCAGAAGAGGAGCCCCAATAAACAATGCACTGTCCAGCAGTGTTTTGGTAAGAGAGGCCCTAATCAGAATTTTGGTGGTGGAGAAATGTTAAAACTTGGAACTAGTGACCCACAGTTCCCCATTCTTGCAGAACTCGCACCCACAGCTGGTGCGTTTTTCTTTGGATCAAAATTAGAGTTGGCCAAAGTGCAGAATTTATCTGGGAATCCTGACGAGCCTCAGAAGGATGTTTATGAATTGCGCTATAACGGCGCAATTAGGTTTGACAGTACACTTTCAGGCTTTGAGACCATAATGAAGGTGCTGAGTGAGAATTTGAATGCCTATCAACAACAA---------------GATGGT---------ATGATGAATATG------AGTCCAAAACCACAGCGTCAGCGTGGTCATAAGAATGGACAAGGA------------GAAAATGATAATATAAGTGTTGCAGTGCCCAAAAGCCGCGTGCAGCAAAATAAGAGTATAGAGTTGACTGCAGAGGACATCAGCCTTCTTAAGAAG---ATGGATGAGCCCTTTACTGAAGACACCTCAGAAATA------------TAA
>KR055599_HumanOC43_Malaysia_2012--
ATGTCTTTTACTCCTGGTAAGCAATCCAGT---AGTAGAGCGTCCTCTGGAAATCGGTCTGGTAATGGCATCCTCAAG------------TGGGCCGATCAGTCCGACCAGTTTAGAAATGTTCAAACCAGGGGTAGAAGAGCTCAACCCAAGCAAACTGCTACTTCTCAGCAACCATCAGGAGGGAATGTTGTACCCCACTATTCTTGGTTCTCTGGAATTACTCAGTTTCAAAAGGGAAAGGAGTTTGAGTTTGCAGAAGGACAAGGTGTGCCTATTGCACCAGGAGTCCCAGCTACTGAAGCTAAGGGGTACTGGTACAGACACAACAGACGTTCTTTTAAAACAGCCGATGGCAACCAGCGTCAACTGCTGCCACGATGGTATTTTTACTATCTGGGAACCGGACCGCATGCTAAAGACCAGTATGGCACCGATATTAACGGAGTCTACTGGGTCGCTAGCAACCAGGCTGATGTCAATACCCCGGCTGACATTGTCGATCGGGACCCAAGTAGCGATGAGGCTATTCCGACTAGGTTTCCGCCTGGCACGGTACTCCCTCAGGGTTACTATATTGAAGGCTCAGGAAGGTCTGCTCCTAATTCCAGATCTACTTCGCGCACATCCAGCAGAGCCTCTAGT---GCAGGATCGCGTAGTAGAGCCAATTCTGGCAATAGAACCCCT------------ACCTCTGGTGTAACACCTGACATGGCTGATCAAATTGCTAGTCTTGTTCTGGCAAAACTTGGCAAGGATGCCACCAAACCTCAGCAAGTAACTAAGCATACTGCCAAAGAAGTCAGACAGAAAATTTTGAATAAACCCCGCCAGAAGAGGAGCCCCAATAAACAATGCACTGTTCAGCAGTGTTTTGGTAAGAGAGGCCCTAATCAGAATTTTGGTGGTGGAGAAATGTTAAAACTTGGAACTAGTGACCCACAGTTCCCCATTCTTGCAGAACTCGCACCCACAGCTGGTGCGTTTTTCTTTGGATCAAAATTAGAGTTGGCCAAAGTGCAGAATTTATCTGGGAATCCTGATGAGCCTCAGAAGGATGTTTATGAATTGCGCTATAACGGCGCAATTAGGTTTGACAGTACACTTTCAGGCTTTGAGACCATAATGAAGGTGCTGAGTGAGAATTTGAATGCCTATCAACAACAA---------------GATGGT---------ATGATGAATATG------AGTCCAAAACCACAGCGTCAGCGTGGTCATAAGAATGGACAAGGA------------GAAAATGATAATATAAGTGTTGCAGTGCCCAAAAGCCGCGTGCAGCAAAATAAGAGTATAGAGTTGACTGCAGAGGACATCAGCCTTCTTAAGAAG---ATGGATGAGCCCTTTACTGAAGACACCTCAGAAATA---------------
>KR055600_HumanOC43_Malaysia_2012--
ATGTCTTTTACTCCTGGTAAGCAATCCAGT---AGTAGAGCGTCCTCTGGAAATCGGTCTGGTAATGGCATCCTCAAG------------TGGGCCGATCAGTCCGACCAGTTTAGAAATGTTCAAACCAGGGGTAGAAGAGCTCAACCCAAGCAAACTGCTACTTCTCAGCAACCATCAGGAGGGAATGTTGTACCCTACTATTCTTGGTTCTCTGGAATTACTCAGTTTCAAAAGGGAAAGGAGTTTGAGTTTGCAGAAGGACAAGGTGTGCCTATTGCACCAGGAGTCCCAGCTACTCAAGCTAAGGGGTACTGGTACAGACACAACAGACGTTCTTTTAAAACAGCCGATGGCAACCAGCGTCAACTGCTGCCACGATGGTATTTTTACTATCTGGGAACAGGACCGCATGCTAAAGACCAGTACGGCACCGATATTAACGGAGTCTACTGGGTCGCTAGCAACCAGGCTGATGTCAATACCCCGGCTGACATTGTCGATCGGGACCCAAGTAGCGATGAGGCTATTCCGACTAGGTTTCCGCCTGGCACGGTACTCCCTCAGGGTTACTATATTGAAGGCTCAGGAAGGTCTGCTCCTAATTCCAGATCTACTTCGCGCACATCCAGCAGAGCCTCTAGT---GCAGGATCGCGTAGTAGAGCCAATTCTGGCAATAGAACCCCT------------ACCTCTGGTGTAACACCTGACATGGCTGATCAAATTGCTAGTCTTGTTCTGGCAAAACTTGGCAAGGATGCCACCAAACCTCAGCAAGTAACTAAGCATACTGCCAAAGAAGTCAGACAGAAAATTTTGAATAAACCCCGCCAGAAGAGGAGCCCCAATAAACAATGCACTGTTCAGCAGTGTTTTGGTAAGAGAGGCCCTAATCAGAATTTTGGTGGTGGAGAAATGTTAAAACTTGGAACTAGTGACCCACAGTTCCCCATTCTTGCAGAACTCGCACCCACAGCTGGTGCGTTTTTCTTTGGATCAAAATTAGAGTTGGCCAAAGTGCAGAATTTATCTGGGAATCCTGATGAGCCTCAGAAGGATGTTTATGAATTGCGCTATAACGGCGCAATTAGGTTTGACAGTACACTTTCAGGCTTTGAGACCATAATGAAGGTGCTGAGTGAGAATTTGAATGCCTATCAACAACAA---------------GATGGT---------ATGATGAATATG------AGTCCAAAACCACAGCGTCAGCGTGGTCATAAGAATGGACAAGGA------------GAAAATGATAATATAAGTGTTGCAGTGCCCAAAAGCCGCGTGCAGCAAAATAAGAGTATAGAGTTGACTGCAGAGGACATCAGCCTTCTTAAGAAG---ATGGATGAGCCCTTTACTGAAGACACCTCAGAAATA---------------
>KR055601_HumanOC43_Malaysia_2012--
ATGTCTTTTACTCCTGGTAAGCAATCCAGT---AGTAGAGCGTCCTCTGGAAATCGGTCTGGTAATGGCATCCTCAAG------------TGGGCCGATCAGTCCGACCAGTTTAGAAATGTTCAAACCAGGGGTAGAAGAGCTCAACCCAAGCAAACTGCTACTTCTCAGCAACCATCAGGAGGGAATGTTGTACCCTACTATTCTTGGTTCTCTGGAATTACTCAGTTTCAAAAGGGAAAGGAGTTTGAGTTTGCAGAAGGACAAGGTGTGCCTATTGCACCAGGAGTCCCAGCTACTGAAGCTAAGGGGTACTGGTACAGACACAACAGACGTTCTTTTAAAACAGCCGATGGCAACCAGCGTCAACTGCTGCCACGATGGTATTTTTACTATCTGGGAACAGGACCGCATGCTAAAGACCAGTACGGCACCGATATTAACGGAGTCTACTGGGTCGCTAGCAACCAGGCTGATGTCAATACCCCGGCTGACATTGTCGATCGGGACCCAAGTAGCGATGAGGCTATTCCGACTAGGTTTCCGCCTGGCACGGTACTCCCTCAGGGTTACTATATTGAAGGCTCAGGAAGGTCTGCTCCTAATTCCAGATCTACTTCGCGCACATCCAGCAGAGCCTCTAGT---GCAGGATCGCGTAGTAGAGCCAATTCTGGCAATAGAACCCCT------------ACCTCTGGTGTAACACCTGACATGGCTGATCAAATTGCTAGTCTTGTTCTGGCAAAACTTGGCAAGGATGCCACCAAACCTCAGCAAGTAACTAAGCATACTGCCAAAGAAGTCAGACAGAAAATTTTGAATAAACCCCGCCAGAAGAGGAGCCCCAATAAACAATGCACTGTTCAGCAGTGTTTTGGTAAGAGAGGCCCTAATCAGAATTTTGGTGGTGGAGAAATGTTAAAACTTGGAACTAGTGACCCACAGTTCCCCATTCTTGCAGAACTCGCACCCACAGCTGGTGCGTTTTTCTTTGGATCAAAATTTGAGTTGGCCAAAGTGCAGAATTTATCTGGGAATCCTGATGAGCCTCAGAAGGATGTTTATGAATTGCGCTATAACGGCGCAATTAGGTTTGACAGTACACTTTCAGGCTTTGAGACCATAATGAAGGTGCTGAGTGAGAATTTGAATGCCTATCAACAACAA---------------GATGGT---------ATGATGAATATG------AGTCCAAAACCACAGCGTCAGCGTGGTCATAAGAATGGACAAGGA------------GAAAATGATAATATAAGTGTTGCAGTGCCCAAAAGCCGCGTGCAGCAAAATAAGAGTATAGAGTTGACTGCAGAGGACATCAGCCTTCTTAAGAAG---ATGGATGAGCCCTTTACTGAAGACACCTCAGAAATA---------------
>KR055602_HumanOC43_Malaysia_2012--
ATGTCTTTTACTCCTGGTAAGCAATCCAGT---AGTAGAGCGTCCTCTGGAAATCGGTCTGGTAATGGCATCCTCAAG------------TGGGCCGATCAGTCCGACCAGTTTAGAAATGTTCAAACCAGGGGTAGAAGAGCTCAACCCAAGCAAACTGCTACTTCTCAGCAACCATCAGGAGGGAATGTTGTACCCCACTATTCTTGGTTCTCTGGAATTACTCAGTTTCAAAAGGGAAAGGAGTTTGAGTTTGCAGAAGGACAAGGTGTGCCTATTGCACCAGGAGTCCCAGCTACTGAAGCTAAGGGGTACTGGTACAGACACAACAGACGTTCTTTTAAAACAGCCGATGGCAACCAGCGTCAACTGCTGCCACGATGGTATTTTTACTATCTGGGAACCGGACCGCATGCTAAAGACCAGTATGGCACCGATATTAACGGAGTCTACTGGGTCGCTAGCAACCAGGCTGATGTCAATACCCCGGCTGACATTGTCGATCGGGACCCAAGTAGCGATGAGGCTATTCCGACTAGGTTTCCGCCTGGCACGGTACTCCCTCAGGGTTACTATATTGAAGGCTCAGGAAGGTCTGCTCCTAATTCCAGATCTACTTCGCGCACATCCAGCAGAGCCTCTAGT---GCAGGATCGCGTAGTAGAGCCAATTCTGGCAATAGAACCCCT------------ACCTCTGGTGTAACACCTGACATGGCTGATCAAATTGCTAGTCTTGTTCTGGCAAAACTTGGCAAGGATGCCACCAAACCTCAGCAAGTAACTAAGCATACTGCCAAAGAAGTCAGACAGAAAATTTTGAATAAACCCCGCCAGAAGAGGAGCCCCAATAAACAATGCACTGTTCAGCAGTGTTTTGGTAAGAGAGGCCCTAATCAGAATTTTGGTGGTGGAGAAATGTTAAAACTTGGAACTAGTGACCCACAGTTCCCCATTCTTGCAGAACTCGCACCCACAGCTGGTGCGTTTTTCTTTGGATCAAAATTAGAGTTGGCCAAAGTGCAGAATTTATCTGGGAATCCTGATGAGCCTCAGAAGGATGTTTATGAATTGCGCTATAACGGCGCAATTAGGTTTGACAGTACACTTTCTGGCTTTGAGACCATAATGAAGGTGCTGAGTGAGAATTTGAATGCCTATCAACAACAA---------------GATGGT---------ATGATGAATATG------AGTCCAAAACCACAGCGTCAGCGTGGTCATAAGAATGGACAAGGA------------GAAAATGATAATATAAGTGTTGCAGTGCCCAAAAGCCGCGTGCAGCAAAATAAGAGTATAGAGTTGACTGCAGAGGACATCAGCCTTCTTAAGAAG---ATGGATGAGCCCTTTACTGAAGACACCTCAGAAATA---------------
>KR055603_HumanOC43_Malaysia_2012--
ATGTCTTTTACTCCTGGTAAGCAATCCAGT---AGTAGAGCGTCCTCTGGAAATCGGTCTGGTAATGGCATCCTCAAG------------TGGGCCGATCAGTCCGACCAGTTTAGAAATGTTCAAACCAGGGGTAGAAGAGCTCAACCCAAGCAAACTGCTACTTCTCAGCAACCATCAGGAGGGAATGTTGTACCCTACTATTCTTGGTTCTCTGGAATTACTCAGTTTCAAAAGGGAAAGGAGTTTGAGTTTGCAGAAGGACAAGGTGTGCCTATTGCACCAGGAGTCCCAGCTACTGAAGCTAAGGGGTACTGGTACAGACACAACAGACGTTCTTTTAAAACAGCCGATGGCAACCAGCGTCAACTGCTGCCACGATGGTATTTTTACTATCTGGGAACAGGACCGCATGCTAAAGACCAGTACGGCACCGATATTAACGGAGTCTACTGGGTCGCTAGCAACCAGGCTGATGTCAATACCCCGGCTGACATTGTCGATCGGGACCCAAGTAGCGATGAGGCTATTCCGACTAGGTTTCCGCCTGGCACGGTACTCCCTCAGGGTTACTATATTGAAGGCTCAGGAAGGTCTGCTCCTAATTCCAGATCTACTTCGCGCACATCCAGCAGAGCCTCTAGT---GCAGGATCGCGTAGTAGAGCCAATTCTGGCAATAGAACCCCT------------ACCTCTGGTGTAACACCTGACATGGCTGATCAAATTGCTAGTCTTGTTCTGGCAAAACTTGGCAAGGATGCCACCAAACCTCAGCAAGTTACTAAGCATACTGCCAAAGAAGTCAGACAGAAAATTTTGAATAAACCCCGCCAGAAGAGGAGCCCCAATAAACAATGCACTGTTCAGCAGTGTTTTGGTAAGAGAGGCCCTAATCAGAATTTTGGTGGTGGAGAAATGTTAAAACTTGGAACTAGTGACCCACAGTTCCCCATTCTTGCAGAACTCGCACCCACAGCTGGTGCGTTTTTCTTTGGATCAAAATTAGAGTTGGCCAAAGTGCAGAATTTATCTGGGAATCCTGATGAGCCTCAGAAGGATGTTTATGAATTGCGCTATAACGGCGCAATTAGGTTTGACAGTACACTTTCAGGCTTTGAGACCATAATGAAGGTGCTGAGTGAGAATTTGAATGCCTATCAACAACAA---------------GATGGT---------ATGATGAATATG------AGTCCAAAACCACAGCTTCAGCGTGGTCATAAGAATGGACAAGGA------------GAAAATGATAATATAAGTGTTGCAGTGCCCAAAAGCCGCGTGCAGCAAAATAAGAGTATAGAGTTGACTGCAGAGGACATCAGCCTTCTTAAGAAG---ATGGATGAGCCCTTTACTGAAGACACCTCAGAAATA---------------
>KR055604_HumanOC43_Malaysia_2012--
ATGTCTTTTACTCCTGGTAAGCAATCCAGT---AGTAGAGCGTCCTCTGGAAATCGGTCTGGTAATGGCATCCTCAAG------------TGGGCCGATCAGTCCGACCAGTTTAGAAATGTTCAAACCAGGGGTAGAAGAGCTCAACCCAAGCAAACTGCTACTTCTCAGCAACCATCAGGAGGGAATGTTGTACCCTACTATTCTTGGTTCTCTGGAATTACTCAGTTTCAAAAGGGAAAGGAGTTTGAGTTTGCAGAAGGACAAGGTGTGCCTATTGCACCAGGAGTCCCAGCTACTGAAGCTAAGGGGTACTGGTACAGACACAACAGACGTTCTTTTAAAACAGCCGATGGCAACCAGCGTCAACTGCTGCCACGATGGTATTTTTACTATCTGGGAACAGGACCGCATGCTAAAGACCAGTACGGCACCGATATTAACGGAGTCTACTGGGTCGCTAGCAACCAGGCTGATGTCAATACCCCGGCTGACATTGTCGATCGGGACCCAAGTAGCGATGAGGCTATTCCGACTAGGTTTCCGCCTGGCACGGTACTCCCTCAGGGTTACTATATTGAAGGCTCAGGAAGGTCTGCTCCTAATTCCAGATCTACTTCGCGCACATCCAGCAGAGCCTCTAGT---GCAGGATCGCGTAGTAGAGCCAATTCTGGCAATAGAACCCCT------------ACCTCTGGTGTAACACCTGACATGGCTGATCAAATTGCTAGTCTTGTTCTGGCAAAACTTGGCAAGGATGCCACCAAACCTCAGCAAGTAACTAAGCATACTGCCAAAGAAGTCAGACAGAAAATTTTGAATAAACCCCGCCAGAAGAGGAGCCCCAATAAACAATGCACTGTTCAGCAGTGTTTTGGTAAGAGAGGCCCTAATCAGAATTTTGGTGGTGGAGAAATGTTAAAACTTGGAACTAGTGACCCACAGTTCCCCATTCTTGCAGAACTCGCACCCACAGCTGGTGCGTTTTTCTTTGGATCAAAATTAGAGTTGGCCAAAGTGCAGAATTTATCTGGGAATCCTGATGAGCCTCAGAAGGATGTTTATGAATTGCGCTATAACGGCGCAATTAGGTTTGACAGTACACTTTCAGGCTTTGAGACCATAATGAAGGTGCTGAGTGAGAATTTGAATGCCTATCAACAACAA---------------GATGGT---------ATGATGAATATG------AGTCCAAAACCACAGCGTCAGCGTGGTCATAAGAATGGACAAGGA------------GAAAATGATAATATAAGTGTTGCAGTGCCCAAAAGCCGCGTGCAGCAAAATAAGAGTATAGAGTTGACTGCAGAGGACATCAGCCTTCTTAAGAAG---ATGGATGAGCCCTTTACTGAAGACACCTCAGAAATA---------------
>KR055605_HumanOC43_Malaysia_2012--
ATGTCTTTTACTCCTGGTAAGCAATCCAGT---AGTAGAGCGTCCTCTGGAAATCGGTCTGGTAATGGCATCCTCAAG------------TGGGCCGATCAGTCCGACCAGTTTAGAAATGTTCAAACCAGGGGTAGAAGAGCTCAACCCAAGCAAACTGCTACTTCTCAGCAACCATCAGGAGGGAATGTTGTACCCTACTATTCTTGGTTCTCTGGAATTACTCAGTTTCAAAAGGGAAAGGAGTTTGAGTTTGCAGAAGGACAAGGTGTGCCTATTGCACCAGGAGTCCCAGCTACTGAAGCTAAGGGGTACTGGTACAGACACAACAGACGTTCTTTTAAAACAGCCGATGGCAACCAGCGTCAACTGCTGCCACGATGGTATTTTTACTATCTGGGAACAGGACCGCATGCTAAAGACCAGTACGGCACCGATATTAACGGAGTCTACTGGGTCGCTAGCAACCAGGCTGATGTCAATACCCCGGCTGACATTGTCGATCGGGACCCAAGTAGCGATGAGGCTATTCCGACTAGGTTTCCGCCTGGCACGGTACTCCCTCAGGGTTACTATATTGAAGGCTCAGGAAGGTCTGCTCCTAATTCCAGATCTACTTCGCGCACATCCAGCAGAGCCTCTAGT---GCAGGATCGCGTAGTAGAGCCAATTCTGGCAATAGAACCCCT------------ACCTCTGGTGTAACACCTGACATGGCTGATCAAATTGCTAGTCTTGTTCTGGCAAAACTTGGCAAGGATGCCACCAAACCTCAGCAAGTAACTAAGCATACTGCCAAAGAAGTCAGACAGAAAATTTTGAATAAACCCCGCCAGAAGAGGAGCCCCAATAAACAATGCACTGTTCAGCAGTGTTTTGGTAAGAGAGGCCCTAATCAGAATTTTGGTGGTGGAGAAATGTTAAAACTTGGAACTAGTGACCCACAGTTCCCCATTCTTGCAGAACTCGCACCCACAGCTGGTGCGTTTTTCTTTGGATCAAAATTAGAGTTGGCCAAAGTGCAGAATTTATCTGGGAATCCTGATGAGCCTCAGAAGGATGTTTATGAATTGCGCTATAACGGCGCAATTAGGTTTGACAGTACACTTTCAGGCTTTGAGACCATAATGAAGGTGCTGAGTGAGAATTTGAATGCCTATCAACAACAA---------------GATGGT---------ATGATGAATATG------AGTCCAAAACCACAGCGTCAGCGTGGTCATAAGAATGGACAAGGA------------GAAAATGATAATATAAGTGTTGCAGTGCCCAAAAGCCGCGTGCAGCAAAATAAGAGTATAGAGTTGACTGCAGAGGACATCAGCCTTCTTAAGAAG---ATGGATGAGCCCTTTACTGAAGACACCTCAGAAATA---------------
>KR055606_HumanOC43_Malaysia_2012--
ATGTCTTTTACTCCTGGTAAGCAATCCAGT---AGTAGAGCGTCCTCTGGAAATCGGTCTGGTAATGGCATCCTCAAG------------TGGGCCGATCAGTCCGACCAGTTTAGAAATTTTCAAACCAGGGGTAGAAGAGCTCAACCCAAGCAAACTGCTACTTCTCAGCAACCATCAGGAGGGAATGTTGTACCCCACTATTCTTGGTTCTCTGGAATTACTCAGTTTCAAAAGGGAAAGGAGTTTGAGTTTGCAGAAGGACAAGGTGTGCCTATTGCACCAGGAGTCCCAGCTACTGAAGCTAAGGGGTACTGGTACAGACACAACAGACGTTCTTTTAAAACAGCCGATGGCAACCAGCGTCAACTGCTGCCACGATGGTATTTTTACTATCTGGGAACCGGACCGCATGCTAAAGACCAGTATGGCACCGATATTAACGGAGTCTACTGGGTCGCTAGCAACCAGGCTGATGTCAATACCCCGGCTGACATTGTCGATCGGGACCCAAGTAGCGATGAGGCTATTCCGACTAGGTTTCCGCCTGGCACGGTACTCCCTCAGGGTTACTATATTGAAGGCTCAGGAAGGTCTGCTCCTAATTCCAGATCTACTTCGCGCACATCCAGCAGAGCCTCTAGT---GCAGGATCGCGTAGTAGAGCCAATTCTGGCAATAGAACCCCT------------ACCTCTGGTGTAACACCTGACATGGCTGATCAAATTGCTAGTCTTGTTCTGGCAAAACTTGGCAAGGATGCCACCAAACCTCAGCAAGTAACTAAGCATACTGCCAAAGAAGTCAGACAGAAAATTTTGAATAAACCCCGCCAGAAGAGGAGCCCCAATAAACAATGCACTGTTCAGCAGTGTTTTGGTAAGAGAGGCCCTAATCAGAATTTTGGTGGTGGAGAAATGTTAAAACTTGGAACTAGTGACCCACAGTTCCCCATTCTTGCAGAACTCGCACCCACAGCTGGTGCGTTTTTCTTTGGATCAAAATTAGAGTTGGCCAAAGTGCAGAATTTATCTGGGAATCCTGATGAGCCTCAGAAGGATGTTTATGAATTGCGCTATAACGGCGCAATTAGGTTTGACAGTACACTTTCAGGCTTTGAGACCATAATGAAGGTGCTGAGTGAGAATTTGAATGCCTATCAACAACAA---------------GATGGT---------ATGATGAATATG------AGTCCAAAACCACAGCGTCAGCGTGGTCATAAGAATGGACAAGGA------------GAAAATGATAATATAAGTGTTGCAGTGCCCAAAAGCCGCGTGCAGCAAAATAAGAGTATAGAGTTGACTGCAGAGGACATCAGCCTTCTTAAGAAG---ATGGATGAGCCCTTTACTGAAGACACCTCAGAAATA---------------
>KR055607_HumanOC43_Malaysia_2012--
ATGTCTTTTACTCCTGGTAAGCAATCCAGT---AGTAGAGCGTCCTCTGGAAATCGGTCTGGTAATGGCATCCTCAAG------------TGGGCCGATCAGTCCGACCAGTTTAGAAATGTTCAAACCAGGGGTAGAAGAGCTCAACCCAAGCAAACTGCTACTTCTCAGCAACCATCAGGAGGGAATGTTGTACCCCACTATTCTTGGTTCTCTGGAATTACTCAGTTTCAAAAGGGAAAGGAGTTTGAGTTTGCAGAAGGACAAGGTGTGCCTATTGCACCAGGAGTCCCAGCTACTGAAGCTAAGGGGTACTGGTACAGACACAACAGACGTTCTTTTAAAACAGCCGATGGCAACCAGCGTCAACTGCTGCCACGATGGTATTTTTACTATCTGGGAACCGGACCGCATGCTAAAGACCAGTATGGCACCGATATTAACGGAGTCTACTGGGTCGCTAGCAACCAGGCTGATGTCAATACCCCGGCTGACATTGTCGATCGGGACCCAAGTAGCGATGAGGCTATTCCGACTAGGTTTCCGCCTGGCACGGTACTCCCTCAGGGTTACTATATTGAAGGCTCAGGAAGGTCTGCTCCTAATTCCAGATCTACTTCGCGCACATCCAGCAGAGCCTCTAGT---GCAGGATCGCGTAGTAGAGCCAATTCTGGCAATAGAACCCCT------------ACCTCTGGTGTAACACCTGACATGGCTGATCAAATTGCTAGTCTTGTTCTGGCAAAACTTGGCAAGGATGCCACCAAACCTCAGCAAGTAACTAAGCATACTGCCAAAGAAGTCAGACAGAAAATTTTGAATAAACCCCGCCAGAAGAGGAGCCCCAATAAACAATGCACTGTTCAGCAGTGTTTTGGTAAGAGAGGCCCTAATCAGAATTTTGGTGGTGGAGAAATGTTAAAACTTGGAACTAGTGACCCACAGTTCCCCATTCTTGCAGAACTCGCACCCACAGCTGGTGCGTTTTTCTTTGGATCAAAATTAGAGTTGGCCAAAGTGCAGAATTTATCTGGGAATCCTGATGAGCCTCAGAAGGATGTTTATGAATTGCGCTATAACGGCGCAATTAGGTTTGACAGTACACTTTCAGGCTTTGAGACCATAATGAAGGTGCTGAGTGAGAATTTGAATGCCTATCAACAACAA---------------GATGGT---------ATGATGAATATG------AGTCCAAAACCACAGCGTCAGCGTGGTCATAAGAATGGACAAGGA------------GAAAATGATAATATAAGTGTTGCAGTGCCCAAAAGCCGCGTGCAGCAAAATAAGAGTATAGAGTTGACTGCAGAGGACATCAGCCTTCTTAAGAAG---ATGGATGAGCCCTTTACTGAAGACACCTCAGAAATA---------------
>KR055608_HumanOC43_Malaysia_2012--
ATGTCTTTTACTCCTGGTAAGCAATCCAGT---AGTAGAGCGTCCTCTGGAAATCGGTCTGGTAATGGCATCCTCAAG------------TGGGCCGATCAGTCCGACCAGTTTAGAAATGTTCAAACCAGGGGTAGAAGAGCTCAACCCAAGCAAACTGCTACTTCTCAGCAACCATCAGGAGGGAATGTTGTACCCTACTATTCTTGGTTCTCTGGAATTACTCAGTTTCAAAAGGGAAAGGAGTTTGAGTTTGCAGAAGGACAAGGTGTGCCTATTGCACCAGGAGTCCCAGCTACTGAAGCTAAGGGGTACTGGTACAGACACAACAGACGTTCTTTTAAAACAGCCGATGGCAACCAGCGTCAACTGCTGCCACGATGGTATTTTTACTATCTGGGAACAGGACCGCATGCTAAAGACCAGTACGGCACCGATATTAACGGAGTCTACTGGGTCGCTAGCAACCAGGCTGATGTCAATACCCCGGCTGACATTGTCGATCGGGACCCAAGTAGCGATGAGGCTATTCCGACTAGGTTTCCGCCTGGCACGGTACTCCCTCAGGGTTACTATATTGAAGGCTCAGGAAGGTCTGCTCCTAATTCCAGATCTACTTCGCGCACATCCAGCAGAGCCTCTAGT---GCAGGATCGCGTAGTAGAGCCAATTCTGGCAATAGAACCCCT------------ACCTCTGGTGTAACACCTGACATGGCTGATCAAATTGCTAGTCTTGTTCTGGCAAAACTTGGCAAGGATGCCACCAAACCTCAGCAAGTAACTAAGCATACTGCCAAAGAAGTCAGACAGAAAATTTTGAATAAACCCCGCCAGAAGAGGAGCCCCAATAAACAATGCACTGTTCAGCAGTGTTTTGGTAAGAGAGGCCCTAATCAGAATTTTGGTGGTGGAGAAATGTTAAAACTTGGAACTAGTGACCCACAGTTCCCCATTCTTGCAGAACTCGCACCCACAGCTGGTGCGTTTTTCTTTGGATCAAAATTAGAGTTGGCCAAAGTGCAGAATTTATCTGGGAATCCTGATGAGCCTCAGAAGGATGTTTATGAATTGCGCTATAACGGCGCAATTAGGTTTGACAGTACACTTTCAGGCTTTGAGACCATAATGAAGGTGCTGAGTGAGAATTTGAATGCCTATCAACAACAA---------------GATGGT---------ATGATGAATATG------AGTCCAAAACCACAGCGTCAGCGTGGTCATAAGAATGGACAAGGA------------GAAAATGATAATATAAGTGTTGCAGTGCCCAAAAGCCGCGTGCAGCAAAATAAGAGTATAGAGTTGACTGCAGAGGACATCAGCCTTCTTAAGAAG---ATGGATGAGCCCTTTACTGAAGACACCTCAGAAATA---------------
>KR055609_HumanOC43_Malaysia_2012--
ATGTCTTTTACTCCTGGTAAGCAATCCAGT---AGTAGAGCGTCCTCTGGAAATCGGTCTGGTAATGGCATCCTCAAG------------TGGGCCGATCAGTCCGACCAGTTTAGAAATGTTCAAACCAGGGGTAGAAGAGCTCAACCCAAGCAAACTGCTACTTCTCAGCAACCATCAGGAGGGAATGTTGTACCCTACTATTCTTGGTTCTCTGGAATTACTCAGTTTCAAAAGGGAAAGGAGTTTGAGTTTGCAGAAGGACAAGGTGTGCCTATTGCACCAGGAGTCCCAGCTACTGAAGCTAAGGGGTACTGGTACAGACACAACAGACGTTCTTTTAAAACAGCCGATGGCAACCAGCGTCAACTGCTGCCACGATGGTATTTTTACTATCTGGGAACAGGACCGCATGCTAAAGACCAGTACGGCACCGATATTAACGGAGTCTACTGGGTCGCTAGCAACCAGGCTGATGTCAATACCCCGGCTGACATTGTCGATCGGGACCCAAGTAGCGATGAGGCTATTCCGACTAGGTTTCCGCCTGGCACGGTACTCCCTCAGGGTTACTATATTGAAGGCTCAGGAAGGTCTGCTCCTAATTCCAGATCTACTTCGCGCACATCCAGCAGAGCCTCTAGT---GCAGGATCGCGTAGTAGAGCCAATTCTGGCAATAGAACCCCT------------ACCTCTGGTGTAACACCTGACATGGCTGATCAAATTGCTAGTCTTGTTCTGGCAAAACTTGGCAAGGATGCCACCAAACCTCAGCAAGTAACTAAGCATACTGCCAAAGAAGTCAGACAGAAAATTTTGAATAAACCCCGCCAGAAGAGAAGCCCCAATAAACAATGCACTGTTCAGCAGTGTTTTGGTAAGAGAGGCCCTAATCAGAATTTTGGTGGTGGAGAAATGTTAAAACTTGGAACTAGTGACCCACAGTTCCCCATTCTTGCAGAACTCGCACCCACAGCTGGTGCGTTTTTCTTTGGATCAAAATTAGAGTTGGCCAAAGTGCAGAATTTATCTGGGAATCCTGATGAGCCTCAGAAGGATGTTTATGAATTGCGCTATAACGGCGCAATTAGGTTTGACAGTACACTTTCAGGCTTTGAGACCATAATGAAGGTGCTGAGTGAGAATTTGAATGCCTATCAACAACAA---------------GATGGT---------ATGATGAATATG------AGTCCAAAACCACAGCGTCAGCGTGGTCATAAGAATGGACAAGGA------------GAAAATGATAATATAAGTGTTGCAGTGCCCAAAAGCCGCGTGCAGCAAAATAAGAGTATAGAGTTGACTGCAGAGGACATCAGCCTTCTTAAGAAG---ATGGATGAGCCCTTTACTGAAGACACCTCAGAAATA---------------
>KR055610_HumanOC43_Malaysia_2012--
ATGTCTTTTACTCCTGGTAAGCAATCCAGT---AGTAGAGCGTCCTCTGGAAATCGGTCTGGTAATGGCATCCTCAAG------------TGGGCCGATCAGTCCGACCAGTTTAGAAATGTTCAAACCAGGGGTAGAAGAGCTCAACCCAAGCAAACTGCTACTTCTCAGCAACCATCAGGAGGGAATGTTGTACCCTACTATTCTTGGTTCTCTGGAATTACTCAGTTTCAAAAGGGAAAGGAGTTTGAGTTTGCAGAAGGACAAGGTGTGCCTATTGCACCAGGAGTCCCAGCTACTGAAGCTAAGGGGTACTGGTACAGACACAACAGACGTTCTTTTAAAACAGCCGATGGCAACCAGCGTCAACTGCTGCCACGATGGTATTTTTACTATCTGGGAACAGGACCGCATGCTAAAGACCAGTACGGCACCGATATTAACGGAGTCTACTGGGTCGCTAGCAACCAGGCTGATGTCAATACCCCGGCTGACATTGTCGATCGGGACCCAAGTAGCGATGAGGCTATTCCGACTAGGTTTCCGCCTGGCACGGTACTCCCTCAGGGTTACTATATTGAAGGCTCAGGAAGGTCTGCTCCTAATTCCAGATCTACTTCGCGCACATCCAGTAGAGCCTCTAGT---GCAGGATCGCGTAGTAGAGCCAATTCTGGCAATAGAACCCCT------------ACCTCTGGTGTAACACCTGACATGGCTGATCAAATTGCTAGTCTTGTTCTGGCAAAACTTGGCAAGGATGCCACCAAACCTCAGCAAGTAACTAAGCATACTGCCAAAGAAGTCAGACAGAAAATTTTGAATAAACCCCGCCAGAAGAGGAGCCCCAATAAACAATGCACTGTTCAGCAGTGTTTTGGTAAGAGAGGCCCTAATCAGAATTTTGGTGGTGGAGAAATGTTAAAACTTGGAACTAGTGACCCACAGTTCCCCATTCTTGCAGAACTCGCACCCACAGCTGGTGCGTTTTTCTTTGGATCAAAATTAGAGTTGGCCAAAGTGCAGAATTTATCTGGGAATCCTGATGAGCCTCAGAAGGATGTTTATGAATTGCGCTATAACGGCGCAATTAGGTTTGACAGTACACTTTCAGGCTTTGAGACCATAATGAAGGTGCTGAGTGAGAATTTGAATGCCTATCAACAACAA---------------GATGGT---------ATGATGAATATG------AGTCCAAAACCACAGCGTCAGCGTGGTCATAAGAATGGACAAGGA------------GAAAATGATAATATAAGTGTTGCAGTGCCCAAAAGCCGCGTGCAGCAAAATAAGAGTATAGAGTTGACTGCAGAGGACATCAGCCTTCTTAAGAAG---ATGGATGAGCCCTTTACTGAAGACACCTCAGAAATA---------------
>KR055611_HumanOC43_Malaysia_2012--
ATGTCTTTTACTCCTGGTAAGCAATCCAGT---AGTAGAGCGTCCTCTGGAAATCGGTCTGGTAATGGCATCCTCAAG------------TGGGCCGATCAGTCCGACCAGTTTAGAAATGTTCAAACCAGGGGTAGAAGAGCTCAACCCAAGCAAACTGCTACTTCTCAGCAACCATCAGGAGGGAATGTTGTACCCTACTATTCTTGGTTCTCTGGAATTACTCAGTTTCAAAAGGGAAAGGAGTTTGAGTTTGCAGAAGGACAAGGTGTGCCTATTGCACCAGGAGTCCCAGCTACTGAAGCTAAGGGGTACTGGTACAGACACAACAGACGTTCTTTTAAAACAGCCGATGGCAACCAGCGTCAACTGCTGCCACGATGGTATTTTTACTATCTGGGAACAGGACCGCATGCTAAAGACCAGTACGGCACCGATATTAACGGAGTCTACTGGGTCGCTAGCAACCAGGCTGATGTCAATACCCCGGCTGACATTGTCGATCGGGACCCAAGTAGCGATGAGGCTATTCCGACTAGGTTTCCGCCTGGCACGGTACTCCCTCAGGGTTACTATATTGAAGGCTCAGGAAGGTCTGCTCCTAATTCCAGATCTACTTCGCGCACATCCAGCAGAGCCTCTAGT---GCAGGATCGCGTAGTAGAGCCAATTCTGGCAATAGAACCCCT------------ACCTCTGGTGTAACACCTGACATGGCTGATCAAATTGCTAGTCTTGTTCTGGCAAAACTTGGCAAGGATGCCACCAAACCTCAGCAAGTAACTAAGCATACTGCCAAAGAAGTCAGACAGAAAATTTTGAATAAACCCCGCCAGAAGAGGAGCCCCAATAAACAATGCACTGTTCAGCAGTGTTTTGGTAAGAGAGGCCCTAATCAGAATTTTGGTGGTGGAGAAATGTTAAAACTTGGAACTAGTGACCCACAGTTCCCCATTCTTGCAGAACTCGCACCCACAGCTGGTGCGTTTTTCTTTGGATCAAAATTAGAGTTGGCCAAAGTGCAGAATTTATCTGGGAATCCTGATGAGCCTCAGAAGGATGTTTATGAATTGCGCTATAACGGCGCAATTAGGTTTGACAGTACACTTTCAGGCTTTGAGACCATAATGAAGGTGCTGAGTGAGAATTTGAATGCCTATCAACAACAA---------------GATGGT---------ATGATGAATATG------AGTCCAAAACCACAGCGTCAGCGTGGTCATAAGAATGGACAAGGA------------GAAAATGATAATATAAGTGTTGCAGTGCCCAAAAGCCGCGTGCAGCAAAATAAGAGTATAGAGTTGACTGCAGAGGACATCAGCCTTCTTAAGAAG---ATGGATGAGCCCTTTACTGAAGACACCTCAGAAATA---------------
>KR055612_HumanOC43_Malaysia_2012--
ATGTCTTTTACTCCTGGTAAGCAATCCAGT---AGTAGAGCGTCCTCTGGAAATCGGCCTGGTAATGGCATCCTCAAG------------TGGGCCGATCAGTCCGACCAGTTTAGAAATGTTCAAACCAGGGGTAGAAGAGCTCAACCCAAGCAAACTGCTACTTCTCAGCAACCATCAGGAGGGAATGTTGTACCCTACTATTCTTGGTTCTCTGGAATTACTCAGTTTCAAAAGGGAAAGGAGTTTGAGTTTGCAGAAGGACAAGGTGTGCCTATTGCACCAGGAGTCCCAGCTACTGAAGCTAAGGGGTACTGGTACAGACACAACAGACGTTCTTTTAAAACAGCCGATGGCAACCAGCGTCAACTGCTGCCACGATGGTATTTTTACTATCTGGGAACAGGACCGCATGCTAAAGACCAGTACGGCACCGATATTAACGGAGTCTACTGGGTCGCTAGCAACCAGGCTGATGTCAATACCCCGGCTGACATTGTCGATCGGGACCCAAGTAGCGATGAGGCTATTCCGACTAGGTTTCCGCCTGGCACGGTACTCCCTCAGGGTTACTATATTGAAGGCTCAGGAAGGTCTGCTCCTAATTCCAGATCTACTTCGCGCACATCCAGCAGAGCCTCTAGT---GCAGGATCGCGTAGTAGAGCCAATTCTGGCAATAGAACCCCT------------ACCTCTGGTGTAACACCTGACATGGCTGATCAAATTGCTAGTCTTGTTCTGGCAAAACTTGGCAAGGATGCCACCAAACCTCAGCAAGTAACTAAGCATACTGCCAAAGAAGTCAGACAGAAAATTTTGAATAAACCCCGCCAGAAGAGGAGCCCCAATAAACAATGCACTGTTCAGCAGTGTTTTGGTAAGAGAGGCCCTAATCAGAATTTTGGTGGTGGAGAAATGTTAAAACTTGGAACTAGTGACCCACAGTTCCCCATTCTTGCAGAACTCGCACCCACAGCTGGTGCGTTTTTCTTTGGATCAAAATTAGAGTTGGCCAAAGTGCAGAATTTATCTGGGAATCCTGATGAGCCTCAGAAGGATGTTTATGAATTGCGCTATAACGGCGCAATTAGGTTTGACAGTACACTTTCAGGCTTTGAGACCATAATGAAGGTGCTGAGTGAGAATTTGAATGCCTATCAACAACAA---------------GATGGT---------ATGATGAATATG------AGTCCAAAACCACAGCGTCAGCGTGGTCATAAGAATGGACAAGGA------------GAAAATGATAATATAAGTGTTGCAGTGCCCAAAAGCCGCGTGCAGCAAAATAAGAGTATAGAGTTGACTGCAGAGGACATCAGCCTTCTTAAGAAG---ATGGATGAGCCCTTTACTGAAGACACCTCAGAAATA---------------
>KR055613_HumanOC43_Malaysia_2012--
ATGTCTTTTACTCCTGGTAAGCAATCCAGT---AGTAGAGCGTCCTCTGGAAATCGGTCTGGTAATGGCATCCTCAAG------------TGGGCCGATCAGTCCGACCAGTTTAGAAATGTTCAAACCAGGGGTAGAAGAGCTCAACCCAAGCAAACTGCTACTTCTCAGCAACCATCAGGAGGGAATGTTGTACCCTACTATTCTTGGTTCTCTGGAATTACTCAGTTTCAAAAGGGAAAGGAGTTTGAGTTTGCAGAAGGACAAGGTGTGCCTATTGCACCAGGAGTCCCAGCTACTGAAGCTAAGGGGTACTGGTACAGACACAACAGACGTTCTTTTAAAACAGCCGATGGCAACCAGCGTCAACTGCTGCCACGATGGTATTTTTACTATCTGGGAACAGGACCGCATGCTAAAGACCAGTACGGCACCGATATTAACGGAGTCTACTGGGTCGCTAGCAACCAGGCTGATGTCAATACCCCGGCTGACATTGTCGATAGGGACCCAAGTAGCGATGAGGCTATTCCGACTAGGTTTCCGCCTGGCACGGTACTCCCTCAGGGTTACTATATTGAAGGCTCAGGAAGGTCTGCTCCTAATTCCAGATCTACTTCGCGCACATCCAGCAGAGCCTCTAGT---GCAGGATCGCGTAGTAGAGCCAATTCTGGCAATAGAACCCCT------------ACCTCTGGTGTAACACCTGACATGGCTGATGAAATTGCTAGTCTTGTTCTGGCAAAACTTGGCAAGGATGCCACCAAACCTCAGCAAGTAACTAAGCATACTGCCAAAGAAGTCAGACAGAAAATTTTGAATAAACCCCGCCAGAAGAGGAGCCCCAATAAACAATGCACTGTTCAGCAGTGTTTTGGTAAGCGAGGCCCTAATCAGAATTTTGGTGGTGGAGAAATGTTAAAACTTGGAACTAGTGACCCACAGTTCCCCATTCTTGCAGAACTCGCACCCACAGCTGGTGCGTTTTTCTTTGGATCAAAATTAGAGTTGGCCAAAGTGCAGAATTTATCTGGGAATCCTGATGAGCCTCAGAAGGATGTTTATGAATTGCGCTATAACGGCGCAATTAGGTTTGACAGTACACTTTCAGGCTTTGAGACCATAATGAAGGTGCTGAGTGAGAATTTGAATGCCTATCAACAACAA---------------GATGGT---------ATGATGAATATG------AGTCCAAAACCACAGCGTCAGCGTGGTCATAAGAATGGACAAGGA------------GAAAATGATAATATAAGTGTTGCAGTGCCCAAAAGCCGCGTGCAGCAAAATAAGAGTATAGAGTTGACTGCAGAGGACATCAGCCTTCTTAAGAAG---ATGGATGAGCCCTTTACTGAAGACACCTCAGAAATA---------------
>KR055614_HumanOC43_Malaysia_2012--
ATGTCTTTTACTCCTGGTAAGCAATCCAGT---AGTAGAGCGTCCTCTGGAAATCGGTCTGGTAATGGCATCCTCAAG------------TGGGCCGATCAGTCCGACCAGTTTAGAAATGTTCAAACCAGGGGTAGAAGAGCTCAACCCAAGCAAACTGCTACTTCTCAGCAACCATCAGGAGGGAATGTTGTACCCTACTATTCTTGGTTCTCTGGAATTACTCAGTTTCAAAAGGGAAAGGAGTTTGAGTTTGCAGAAGGACAAGGTGTGCCTATTGCACCAGGAGTCCCAGCTACTGAAGCTAAGGGGTACTGGTACAGACACAACAGACGTTCTTTTAAAACAGCCGATGGCAACCAGCGTCAATTGTTGCCACGATGGTATTTTTACTATCTGGGAACAGGACCGCATGCTAAAGACCAGTACGGCACCGATATTAACGGAGTCTACTGGGTCGCTAGCAACCAGGCTGATGTCAATACCCCGGCTGACATTGTCGATCGGGACCCAAGTAGCGATGAGGCTATTCCGACTAGGTTTCCGCCTGGCACGGTACTCCCTCAGGGTTACTATATTGAAGGCTCAGGAAGGTCTGCTCCTAATTCCAGATCTACTTCGCGCACATCCAGCAGAGCCTCTAGT---GCAGGATCGCGTAGTAGAGCCAATTCTGGCAATAGAACCCCT------------ACCTCTGGTGTAACACCTGACATGGCTGATCAAATTGCTAGTCTTGTTCTGGCAAAACTTGGCAAGGATGCCACCAAACCTCAGCAAGTAACTAAGCATACTGCCAAAGAAGTCAGACAGAAAATTTTGAATAAACCCCGCCAGAAGAGGAGCCCCAATAAACAATGCACTGTTCAGCAGTGTTTTGGTAAGAGAGGCCCTAATCAGAATTTTGGTGGTGGAGAAATGTTAAAACTTGGAACTAGTGACCCACAGTTCCCCATTCTTGCAGAACTCGCACCCACAGCTGGTGCGTTTTTCTTTGGATCAAAATTAGAGTTGGCCAAAGTGCAGAATTTATCTGGGAATCCTGATGAGCCTCAGAAGGATGTTTATGAATTGCGCTATAACGGCGCAATTAGGTTTGACAGTACACTTTCAGGCTTTGAGACCATAATGAAGGTGCTGAGTGAGAATTTGAATGCCTATCAACAACAA---------------GATGGT---------ATGATGAATATG------AGTCCAAAACCACAGCGTCAGCGTGGTCATAAGAATGGACAAGGA------------GAAAATGATAATATAAGTGTTGCAGTGCCCAAAAGCCGCGTGCAGCAAAATAAGAGTATAGAGTTGACTGCAGAGGACATCAGCCTTCTTAAGAAG---ATGGATGAGCCCTTTACTGAAGACACCTCAGAAATA---------------
>KR055615_HumanOC43_Malaysia_2012--
ATGTCTTTTACTCCTGGTAAGCAATCCAGT---AGTAGAGCGTCCTCTGGAAATCGGTCTGGTAATGGCATCCTCAAG------------TGGGCCGATCAGTCCGACCAGTTTAGAAATGTTCAAACCAGGGGTAGAAGAGCTCAACCCAAGCAAACTGCTACTTCTCAGCAACCATCAGGAGGGAATGTTGTACCCCACTATTCTTGGTTCTCTGGAATTACTCAGTTTCAAAAGGGAAAGGAGTTTGAGTTTGCAGAAGGACAAGGTGTGCCTATTGCACCAGGAGTCCCAGCTACTGAAGCTAAGGGGTACTGGTACAGACACAACAGACGTTCTTTTAAAACAGCCGATGGCAACCAGCGTCAACTGCTGCCACGATGGTATTTTTACTATCTGGGAACCGGACCGCATGCTAAAGACCAGTATGGCACCGATATTAACGGAGTCTACTGGGTCGCTAGCAACCAGGCTGATGTCAATACCCCGGCTGACATTGTCGATCGGGACCCAAGTAGCGATGAGGCTATTCCGACTAGGTTTCCGCCTGGCACGGTACTCCCTCAGGGTTACTATATTGAAGGCTCAGGAAGGTCTGCTCCTAATTCCAGATCTACTTCGCGCACATCCAGCAGAGCCTCTAGT---GCAGGATCGCGTAGTAGAGCCAATTCTGGCAATAGAACCCCT------------ACCTCTGGTGTAACACCTGACATGGCTGATCAAATTGCTAGTCTTGTTCTGGCAAAACTTGGCAAGGATGCCACCAAACCTCAGCAAGTAACTAAGCATACTGCCAAAGAAGTCAGACAGAAAATTTTGAATAAACCCCGCCAGAAGAGGAGCCCCAATAAACAATGCACTGTTCAGCAGTGTTTTGGTAAGAGAGGCCCTAATCAGAATTTTGGTGGTGGAGAAATGTTAAAACTTGGAACTAGTGACCCACAGTTCCCCATTCTTGCAGAACTCGCACCCACAGCTGGTGCGTTTTTCTTTGGATCAAAATTAGAGTTGGCCAAAGTGCAGAATTTATCTGGGAATCCTGATGAGCCTCAGAAGGATGTTTATGAATTGCGCTATAACGGCGCAATTAGGTTTGACAGTACACTTTCAGGCTTTGAGACCATAATGAAGGTGCTGAGTGAGAATTTGAATGCCTATCAACAACAA---------------GATGGT---------ATGATGAATATG------AGTCCAAAACCACAGCGTCAGCGTGGTCATAAGAATGGACAAGGA------------GAAAATGATAATATAAGTGTTGCAGTGCCCAAAAGCCGCGTGCAGCAAAATAAGAGTATAGAGTTGACTGCAGAGGACATCAGCCTTCTTAAGAAG---ATGGATGAGCCCTTTACTGAAGACACCTCAGAAATA---------------
>KR055616_HumanOC43_Malaysia_2012--
ATGTCTTTTACTCCTGGTAAGCAATCCAGT---AGTAGAGCGTCCTCTGGAAATCGGTCTGGTAATGGCATCCTCAAG------------TGGGCCGATCAGTCCGACCAGTTTAGAAATGTTCAAACCAGGGGTAGAAGAGCTCAACCCAAGCAAACTGCTACTTCTCAGCAACCATCAGGAGGGAATGTTGTACCCTACTATTCTTGGTTCTCTGGAATTACTCAGTTTCAAAAGGGAAAGGAGTTTGAGTTTGCAGAAGGACAAGGTGTGCCTATTGCACCAGGAGTCCCAGCTACTGAAGCTAAGGGGTACTGGTACAGACACAACAGACGTTCTTTTAAAACAGCCGATGGCAACCAGCGTCAACTGCTGCCACGATGGTATTTTTACTATCTGGGAACAGGACCGCATGCTAAAGACCAGTACGGCACCGATATTAACGGAGTCTACTGGGTCGCTAGCAACCAGGCTGATGTCAATACCCCGGCTGACATTGTCGATCGGGACCCAAGTAGCGATGAGGCTATTCCGACTAGGTTTCCGCCTGGCACGGTACTCCCTCAGGGTTACTATATTGAAGGCTCAGGAAGGTCTGCTCCTAATTCCAGATCTACTTCGCGCACATCCAGCAGAGCCTCTAGT---GCAGGATCGCGTAGTAGAGCCAATTCTGGCAATAGAACCCCT------------ACCTCTGGTGTAACACCTGACATGGCTGATCAAATTGCTAGTCTTGTTCTGGCAAAACTTGGCAAGGATGCCACCAAACCTCAGCAAGTAACTAAGCATACTGCCAAAGAAGTCAGACAGAAAATTTTGAATAAACCCCGCCAGAAGAGGAGCCCCAATAAACAATGCACTGTTCAGCAGTGTTTTGGTAAGAGAGGCCCTAATCAGAATTTTGGTGGTGGAGAAATGTTAAAACTTGGAACTAGTGACCCACAGTTCCCCATTCTTGCAGAACTCGCACCCACAGCTGGTGCGTTTTTCTTTGGATCAAAATTAGAGTTGGCCAAAGTGCAGAATTTATCTGGGAATCCTGATGAGCCTCAGAAGGATGTTTATGAATTGCGCTATAACGGCGCAATTAGGTTTGACAGTACACTTTCAGGCTTTGAGACCATAATGAAGGTGCTGAGTGAGAATTTGAATGCCTATCAACAACAA---------------GATGGT---------ATGATGAATATG------AGTCCAAAACCACAGCGTCAGCGTGGTCATAAGAATGGACAAGGA------------GAAAATGATAATATAAGTGTTGCAGTGCCCAAAAGCCGCGTGCAGCAAAATAAGAGTATAGAGTTGACTGCAGAGGACATCAGCCTTCTTAAGAAG---ATGGATGAGCCCTTTACTGAAGACACCTCAGAAATA---------------
>KR055617_HumanOC43_Malaysia_2012--
ATGTCTTTTACTCCTGGTAAGCAATCCAGT---AGTAGAGCGTCCTCTGGAAATCGGTCTGGTAATGGCATCCTCAAG------------TGGGCCGATCAGTCCGACCAGTTTAGAAATGTTCAAACCAGGGGTAGAAGAGCTCAACCCAAGCAAACTGCTACTTCTCAGCAACCATCAGGAGGGAATGTTGTACCCTACTATTCTTGGTTCTCTGGAATTACTCAGTTTCAAAAGGGAAAGGAGTTTGAGTTTGCAGAAGGACAAGGTGTGCCTATTGCACCAGGAGTCCCAGCTACTGAAGCTAAGGGGTACTGGTACAGACACAACAGACGTTCTTTTAAAACAGCCGATGGCAACCAGCGTCAACTGCTGCCACGATGGTATTTTTACTATCTGGGAACAGGACCGCATGCTAAAGACCAGTACGGCACCGATATTAACGGAGTCTACTGGGTCGCTAGCAACCAGGCTGATGTCAATACCCCGGCTGACATTGTCGATCGGGACCCAAGTAGCGATGAGGCTATTCCGACTAGGTTTCCGCCTGGCACGGTACTCCCTCAGGGTTACTATATTGAAGGCTCAGGAAGGTCTGCTCCTAATTCCAGATCTACTTCACGCACATCCAGCAGAGCCTCTAGT---GCAGGATCGCGTAGTAGAGCCAATTCTGGCAATAGAACCCCT------------ACCTCTGGTGTAACACCTGACATGGCTGATCAAATTGCTAGTCTTGTTCTGGCAAAACTTGGCAAGGATGCCACCAAACCTCAGCAAGTAACTAAGCATACTGCCAAAGAAGTCAGACAGAAAATTTTGAATAAACCCCGCCAGAAGAGGAGCCCCAATAAACAATGCACTGTTCAGCAGTGTTTTGGTAAGAGAGGCCCTAATCAGAATTTTGGTGGTGGAGAAATGTTAAAACTTGGAACTAGTGACCCACAGTTCCCCATTCTTGCAGAACTCGCACCCACAGCTGGTGCGTTTTTCTTTGGATCAAAATTAGAGTTGGCCAAAGTGCAGAATTTATCTGGGAATCCTGATGAGCCTCAGAAGGATGTTTATGAATTGCGCTATAACGGCGCAATTAGGTTTGACAGTACACTTTCAGGCTTTGAGACCATAATGAAGGTGCTGAGTGAGAATTTGAATGCCTATCAACAACAA---------------GATGGT---------ATGATGAATATG------AGTCCAAAACCACAGCGTCAGCGTGGTCATAAGAATGGACAAGGA------------GAAAATGATAATATAAGTGTTGCAGTGCCCAAAAGCCGCGTGCAGCAAAATAAGAGTATAGAGTTGACTGCAGAGGACATCAGCCTTCTTAAGAAG---ATGGATGAGCCCTTTACTGAAGACACCTCAGAAATA---------------
>KR055618_HumanOC43_Malaysia_2012--
ATGTCTTTTACTCCTGGTAAGCAATCCAGT---AGTAGAGCATCCTCTGGAAATCGGTCTGGTAATGGCATCCTCAAG------------TGGGCCGATCAGTCCGACCAGTTTAGAAATGTTCAAACCAGGGGTAGAAGAGCTCAACCCAAGCAAACTGCTACTTCTCAGCAACCATCAGGAGGGAATGTTGTACCCTACTATTCTTGGTTCTCTGGAATTACTCAGTTTCAAAAGGGAAAGGCGTTTGAGTTTGCAGAAGGACAAGGTGTGCCTATTGCACCAGGAGTCCCAGCTACTGAAGCTAAGGGGTACTGGTACAGACACAACAGACGTTCTTTTAAAACAGCCGATGGCAACCAGCGTCAACTGCTGCCACGATGGTATTTTTACTATCTGGGAACAGGACCGCATGCTAAAGACCAGTATGGCACCGATATTGACGGAGTCTACTGGGTCGCTAGCAACCAGGCTGATGTCAATACCCCGGCTGACATTGTCGATCGGGACCCAAGTAGCGATGAGGCTATTCCGACTAGGTTTCCGCCTGGCACGGTACTCCCTCAGGGTTACTATATTGAAGGCTCAGGAAGGTCTGCTCCTAATTCCAGATCTACTTCGCGCACATCCAGCAGAGCCTCTAGT---GCAGGATCGCGTAGTAGAGCCAATTCTGGCAATAGAACCCCT------------ACCTCTGGTGTAACACCTGACATGGCTGATCAAATTGCTAGTCTTGTTTTGGCAAAACTTGGCAAGGATGCCACTAAACCTCAGCAAGTAACTAAGCATACTGCCAAAGAAGTCAGACAGAAAATTTTGAATAAACCCCGCCAGAAGAGGAGCCCCAATAAACAATGCACTGTTCAGCAGTGTTTTGGTAAGAGAGGCCCTAATCAGAATTTTGGTGGTGGAGAAATGTTAAAACTTGGAACTAGTGACCCACAGTTCCCCATTCTTGCAGAACTCGCACCCACAGCTGGTGCGTTTTTCTTTGGATCAAGATTAGAGTTGGCCAAAGTGCAGAATTTATCTGGGAATCCTGACGAGCCTCAGAAGGATGTTTATGAATTGCGTTATAACGGCGCAATTAGGTTTGACAGTACACTTTCAGGCTTTGAGACCATAATGAAGGTGCTGAGTGAGAATTTGAATGCCTATCAACAACAA---------------GATGGT---------ATGATGAATATG------AGTCCAAAACCACAGCGTCAGCGTGGTCATAAGAATGGACAAGGA------------GAAAATGATAATATAAGTGTTGCAGTGCCCAAAAGCCGCGTGCAGCAAAATAAGAGTATAGAGTTGACAGCAGAGGACATCAGCCTTCTTAAGAAG---ATGGATGAGCCCTATACTGAAGACACCTCAGAAATA---------------
>KR055619_HumanOC43_Malaysia_2012--
ATGTCTTTTACTCCTGGTAAGCAATCCAGT---AGTAGAGCGTCCTCTGGAAATCGGTCTAGTAATGGCATCCTCAAG------------TGGGCCGATCAGTCCGACCAGTTTAGAAATGTTCAAACCAGGGGTAGAAGAGCTCAACCCAAGCAAACTGCTACTTCTCAGCAACCATCAGGAGGGAATGTTGTACCCTACTATTCTTGGTTCTCTGGAATTACTCAGTTTCAAAAGGGAAAGGAGTTTGAGTTTGCAGAAGGACAAGGTGTGCCTATTGCACCAGGAGTCCCAGCTACTCAAGCTAAGGGGTACTGGTACAGACACAACAGACGTTCTTTTAAAACAGCCGATGGCAACCAGCGTCAACTGCTGCCACGATGGTATTTTTACTATCTGGGAACAGGACCGCATGCTAAAGACCAGTACGGCACCGATATTAACGGAGTCTACTGGGTCGCTAGCAACCAGGCTGATGTCAATACCCCGGCTGACATTGTCGATCGGGACCCAAGTAGCGATGAGGCTATTCCGACTAGGTTTCCGCCTGGCACGGTACTCCCTCAGGGTTACTATATTGAAGGCTCAGGAAGGTCTGCTCCTAATTCCAGATCTACTTCGCGCACATCCAGCAGAGCCTCTAGT---GCAGGATCGCGTAGTAGAGCCAATTCTGGCAATAGAACCCCT------------ACCTCTGGTGTAACACCTGACATGGCTGATCAAATTGCTAGTCTTGTTCTGGCAAAACTTGGCAAGGATGCCACCAAACCTCAGCAAGTAACTAAGCATACTGCCAAAGAAGTCAGACAGAAAATTTTGAATAAACCCCGCCAGAAGAGGAGCCCCAATAAACAATGCACTGTTCAGCAGTGTTTTGGTAAGAGAGGCCCTAATCAGAATTTTGGTGGTGGAGAAATGTTAAAACTTGGAACTAGTGACCCACAGTTCCCCATTCTTGCAGAACTCGCACCCACAGCTGGTGCGTTTTTCTTTGGATCAAAATTAGAGTTGGCCAAAGTGCAGAATTTATCTGGGAATCCTGATGAGCCTCAGAAGGATGTTTATGAATTGCGCTATAACGGCGCAATTAGGTTTGACAGTACACTTTCAGGCTTTGAGACCATAATGAAGGTGCTGAGTGAGAATTTGAATGCCTATCAACAACAA---------------GATGGT---------ATGATGAATATG------AGTCCAAAACCACAGCGTCAGCGTGGTCATAAGAATGGACAAGGA------------GAAAATGATAATATAAGTGTTGCAGTGCCCAAAAGCCGCGTGCAGCAAAATAAGAGTATAGAGTTGACTGCAGAGGACATCAGCCTTCTTAAGAAG---ATGGATGAGCCCTTTACTGAAGACACCTCAGAAATA---------------
>KR055620_HumanOC43_Malaysia_2013--
ATGTCTTTTACTCCTGGTAAGCAATCCAGT---AGTAGAGCGTCCTCTGGAAATCGGTCTGGTAATGGCATCCTCAAG------------TGGGCCGATCAGTCCGACCAGTTTAGAAATGTTCAAACCAGGGGTAGAAGAGCTCAACCCAAGCAAACTGCTACTTCTCAGCAACCATCAGGAGGGAATGTTGTACCCCACTATTCTTGGTTCTCTGGAATTACTCAGTTTCAAAAGGGAAAGGAGTTTGAGTTTGCAGAAGGACAAGGTGTGCCTATTGCACCAGGAGTCCCAGCTACTGAAGCTAAGGGGTACTGGTACAGACACAACAGACGTTCTTTTAAAACAGCCGATGGCAACCAGCGTCAACTGCTGCCACGATGGTATTTTTACTATCTGGGAACCGGACCGCATGCTAAAGACCAGTATGGCACCGATATTAACGGAGTCTACTGGGTCGCTAGCAACCAGGCTGATGTCAATACCCCGGCTGACATTGTCGATCGGGACCCAAGTAGCGATGAGGCTATTCCGACTAGGTTTCCGCCTGGCACGGTACTCCCTCAGGGTTACTATATTGAAGGCTCAGGAAGGTCTGCTCCTAATTCCAGATCTACTTCGCGCACATCCAGCAGAGCCTCTAGT---GCAGGATCGCGTAGTAGAGCCAATTCTGGCAATAGAACCCCT------------ACCTCTGGTGTAACACCTGACATGGCTGATCAAATTGCTAGTCTTGTTCTGGCAAAACTTGGCAAGGATGCCACCAAACCTCAGCAAGTAACTAAGCATACTGCCAAAGAAGTCAGACAGAAAATTTTGAATAAACCCCGCCAGAAGAGGAGCCCCAATAAACAATGCACTGTTCAGCAGTGTTTTGGTAAGAGAGGCCCTAATCAGAATTTTGGTGGTGGAGAAATGTTAAAACTTGGAACTAGTGACCCACAGTTCCCCATTCTTGCAGAACTCGCACCCACAGCTGGTGCGTTTTTCTTTGGATCAAAATTAGAGTTGGCCAAAGTGCAGAATTTATCTGGGAATCCTGATGAGCCTCAGAAGGATGTTTATGAATTGCGCTATAACGGCGCAATTAGGTTTGACAGTACACTTTCAGGCTTTGAGACCATAATGAAGGTGCTGAGTGAGAATTTGAATGCCTATCAACAACAA---------------GATGGT---------ATGATGAATATG------AGTCCAAAACCACAGCGTCAGCGTGGTCATAAGAATGGACAAGGA------------GAAAATGATAATATAAGTGTTGCAGTGCCCAAAAGCCGCGTGCAGCAAAATAAGAGTATAGAGTTGACTGCAGAGGACATCAGCCTTCTTAAGAAG---ATGGATGAGCCCTTTACTGAAGACACCTCAGAAATA---------------
>KR055621_HumanOC43_Malaysia_2013--
ATGTCTTTTACTCCTGGTAAGCAATCCAGT---AGTAGAGCGTCCTCTGGAAATCGGTCTGGTAATGGCATCCTCAAG------------TGGGCCGATCAGTCCGACCAGTTTAGAAATGTTCAAACCAGGGGTAGAAGAGCTCAACCCAAGCAAACTGCTACTTCTCAGCAACCATCAGGAGGGAATGTTGTACCCCACTATTCTTGGTTCTCTGGAATTACTCAGTTTCAAAAGGGAAAGGAGTTTGAGTTTGCAGAAGGACAAGGTGTGCCTATTGCACCAGGAGTCCCAGCTACTGAAGCTAAGGGGTACTGGTACAGACACAACAGACGTTCTTTTAAAACAGCCGATGGCAACCAGCGTCAACTGCTGCCACGATGGTATTTTTACTATCTGGGAACCGGACCGCATGCTAAAGACCAGTATGGCACCGATATTAACGGAGTCTACTGGGTCGCTAGCAACCAGGCTGATGTCAATACCCCGGCTGACATTGTCGATCGGGACCCAAGTAGCGATGAGGCTATTCCGACTAGGTTTCCGCCTGGCACGGTACTCCCTCAGGGTTACTATATTGAAGGCTCAGGAAGGTCTGCTCCTAATTCCAGATCTACTTCGCGCACATCCAGCAGAGCCTCTAGT---GCAGGATCGCGTAGTAGAGCCAATTCTGGCAATAGAACCCCT------------ACCTCTGGTGTAACACCTGACATGGCTGATCAAATTGCTAGTCTTGTTCTGGCAAAACTTGGCAAGGATGCCACCAAACCTCAGCAAGTAACTAAGCATACTGCCAAAGAAGTCAGACAGAAAATTTTGAATAAACCCCGCCAGAAGAGGAGCCCCAATAAACAATGCACTGTTCAGCAGTGTTTTGGTAAGAGAGGCCCTAATCAGAATTTTGGTGGTGGAGAAATGTTAAAACTTGGAACTAGTGACCCACAGTTCCCCATTCTTGCAGAACTCGCACCCACAGCTGGTGCGTTTTTCTTTGGATCAAAATTAGAGTTGGCCAAAGTGCAGAATTTATCTGGGAATCCTGATGAGCCTCAGAAGGATGTTTATGAATTGCGCTATAACGGCGCAATTAGGTTTGACAGTACACTTTCAGGCTTTGAGACCATAATGAAGGTGCTGAGTGAGAATTTGAATGCCTATCAACAACAA---------------GATGGT---------ATGATGAATATG------AGTCCAAAACCACAGCGTCAGCGTGGTCATAAGAATGGACAAGGA------------GAAAATGATAATATAAGTGTTGCAGTGCCCAAAAGCCGCGTGCAGCAAAATAAGAGTATAGAGTTGACTGCAGAGGACATCAGCCTTCTTAAGAAG---ATGGATGAGCCCTTTACTGAAGACACCTCAGAAATA---------------
>KU131570_HumanOC43_UK_2011-08-20
ATGTCTTTTACTCCTGGTAAGCAATCCAGT---AGTAGAGCGTCCTCTGGAAATCGTTCTGGTAATGGCATCCTTAAG------------TGGGCCGATCAGTCCGACCAGTTTAGAAATGTTCAAACCAGGGGTAGAAGAGCTCAACCCAAGCAAACTTCTACTTCTCAGCAACCATTAGGAGGGAATGTTGTACCCTACTACTCTTGGTTCTCTGGAATTACTCAATTTCAAAAGGGAAAGGAGTTTGAGTTTGCAGAAGGACAAGGTGTGCCTATTGCACCAGGAGTCCCAGCTACTGAAGCTAAGGGGTACTGGTACAGACACAATAGACGTTCTTTTAAAACAGCCGATGGCAACCAGCGCCAACTGCTGCCACGATGGTATTTTTACTATCTGGGAACAGGACCGCATGCTAAAGACCAGTACGGCACCGATATTGACGGAGTCTTCTGGGTCGCTAGCAACCAGGCTGATGTCAATACCCCGGCTGACATTGTCGATCGGGACCCAAGTAGCGATGAGGCTATTCCGACTAGGTTTCCGCCTGGTACGGTACTCCCTCAGGGTTACTATATTGAAGGCTCAGGAAGGTCTGCTCCTAATTCCAGATCTACTTCGCGCACATCCAGCAGAGCCTTTAGT---GCAGGATCGCGTAGTAGAGCCAGTTCTGGCAATAGAGCCCCT------------ACCTCTGGTGTAATACCTGACATGGCTGATCAAATTGCTAGTCTTGTTCTGGCAAAACTTGGCAAGGATGCCACTAAGCCTCAGCAAGTAACTAAGCATACTGCCAAAGAAGTCAGACAGAAAATTTTGAATAAGCCCCGCCAGAAGAGGAGCCCCAATAAACAATGCACTGTTCAGCAGTGTTTTGGTAAGAGAGGCCCCAATCAGAATTTTGGTGGTGGGGAAATGTTAAAACTTGGAACTAGTGACCCACAGTTCCCCATTCTTGCAGAACTCGCACCCACAGCTGGTGCGTTTTTCTTTGGATCAAGATTAGAGTTGGCCAAAGTGCAGAATTTATCTGGGAATCCTGACGAGCCCCAGAAGGATGTTTATGAATTGCGCTATAATGGCGCAATTAGATTTGACAGTACACTTTCAGGTTTTGAGACCATAATGAAGGTGTTGAATGAGAATTTGAATGCCTATCAACAACAA---------------GATGGT---------ATGATGAATATG------AGTCCAAAACCACAGCGTCAGCGTGGTCTTAAGAATGGACAAGGA------------GAAAATGATAATATAAGTGTTGCATCGCCCAAAAGCCGTGTGCAGCAAAATAAGAGTAGAGAGTTGACTGCAGAGGACATCAGCCTTCTTAAGAAG---ATGGATGAGCCCTATACTGAAGACACCTCAGAAATA------------TAA
>KU745565_HumanOC43_China_2014-04-
ATGTCTTTTACTCCTGGTAAGCAATCCAGT---AGTAGAGCGTCCTCTGGAAATCGGTCTGGTAATGGCATCCTCAAG------------TGGGCCGATCAGTCCGACCAGTTTAGAAATGTTCAAACCAGGGGTAGAAGAGCTCAACCCAAGCAAACTGCTACTTCTCAGCAACCATCAGGAGGGAATGTTGTACCCCACTATTCTTGGTTCTCTGGAATTACTCAGTTTCAAAAGGGAAAGGAGTTTGAGTTTGCAGAAGGACAAGGTGTGCCTATTGCACCAGGAGTCCCAGCTACTGAAGCTAAGGGGTACTGGTACAGACACAACAGACGTTCTTTTAAAACAGCCGATGGCAACCAGCGTCAACTGCTGCCACGATGGTATTTTTACTATCTGGGAACCGGACCGCATGCTAAAGACCAGTATGGCACCGATATTAACGGAGTCTACTGGGTCGCTAGCAACCAGGCTGATGTCAATACCCCGGCTGACATTGTCGATCGGGACCCAAGTAGCGATGAGGCTATTCCGACTAGGTTTCCGCCTGGCACGATACTCCCTCAGGGTTACTATATTGAAGGCTCAGGAAGGTCTGCTCCTAATTCCAGATCTACTTCGCGCACATCCAGCAGAGCCTCTAGT---GCAGGATCGCGTAGTAGAGCCAATTCTGGCAATAGAACCCCT------------ACCTCTGGTGTAACACCTGACATGGCTGATCAAATTGCTAGTCTTGTTCTGGCAAAACTTGGCAAGGATGCCACCAAACCTCAGCAAGTAACTAAGCATACTGCCAAAGAAGTCAGACAGAAAATTTTGAATAAACCCCGCCAGAAGAGGAGCCCCAATAAACAATGCACTGTTCAGCAGTGTTTTGGTAAGAGAGGCCCTAATCAGAATTTTGGTGGTGGAGAAATGTTAAAACTTGGAACTAGTGACCCACAGTTCCCCATTCTTGCAGAACTCGCACCCACAGCTGGTGCGTTTTTCTTTGGATCAAAATTAGAGTTGGCCAAAGTGCAGAATTTATCTGGGAATCCTGATGAGCCTCAGAAGGATGTTTATGAATTGCGCTATAACGGCGCAATTAGGTTTGACAGTACACTTTCAGGCTTTGAGACCATAATGAAGGTGCTGAGTGAGAATTTGAATGCCTATCAACAACAA---------------GATGGT---------ATGATGAATATG------AGTCCAAAACCACAGCGTCAGCGTGGTCATAAGAATGGACAAGGA------------GAAAATGATAATATAAGTGTTGCAGTGCCCAAAAGCCGCGTGCAGCAAAATAAGAGTATAGAGTTGACTGCAGAGGACATCAGCCTTCTTAAGAAG---ATGGATGAGCCCTTTACTGAAGACACCTCAGAAATA------------TAA
>KU745566_HumanOC43_China_2014-04-
ATGTCTTTTACTCCTGGTAAGCAATCCAGT---AGTAGAGCGTCCTCTGGAAATCGGTCTGGTAATGGCATCCTCAAG------------TGGGCCGATCAGTCCGACCAGTTTAGAAATGTTCAAACCAGGGGTAGAAGAGCTCAACCCAAGCAAACTGCTACTTCTCAGCAACCATCAGGAGGGAATGTTGTACCCCACTATTCTTGGTTCTCTGGAATTACTCAGTTTCAAAAGGGAAAGGAGTTTGAGTTTGCAGAAGGACAAGGTGTGCCTATTGCACCAGGAGTCCCAGCTACTGAAGCTAAGGGGTACTGGTACAGACACAACAGACGTTCTTTTAAAACAGCCGATGGCAACCAGCGTCAACTGCTGCCACGATGGTATTTTTACTATCTGGGAACCGGACCGCATGCTAAAGACCAGTATGGCACCGATATTAACGGAGTCTACTGGGTCGCTAGCAACCAGGCTGATGTCAATACCCCGGCTGACATTGTCGATCGGGACCCAAGTAGCGATGAGGCTATTCCGACTAGGTTTCCGCCTGGCACGGTACTCCCTCAGGGTTACTATATTGAAGGCTCAGGAAGGTCTGCTCCTAATTCCAGATCTACTTCGCGCACATCCAGCAGAGCCTCTAGT---GCAGGATCGCGTAGTAGAGCCAATTCTGGCAATAGAACCCCT------------ACCTCTGGTGTAACACCTGACATGGCTGATCAAATTGCTAGTCTTGTTCTGGCAAAACTTGGCAAGGATGCCACCAAACCTCAGCAAGTAACTAAGCATACTGCCAAAGAAGTCAGACAGAAAATTTTGAATAAACCCCGCCAGAAGAGGAGCCCCAATAAACAATGCACTGTTCAGCAGTGTTTTGGTAAGAGAGGCCCTAATCAGAATTTTGGTGGTGGAGAAATGTTAAAACTTGGAACTAGTGACCCACAGTTCCCCATTCTTGCAGAACTCGCACCCACAGCTGGTGCGTTTTTCTTTGGATCAAAATTAGAGTTGGCCAAAGTGCAGAATTTATCTGGGAATCCTGATGAGCCTCAGAAGGATGTTTATGAATTGCGCTATAACGGCGCAATTAGGTTTGACAGTACACTTTCAGGCTTTGAGACCATAATGAAGGTGCTGAGTGAGAATTTGAATGCCTATCAACAACAA---------------GATGGT---------ATGATGAATATG------AGTCCAAAACCACAGCGTCAGCGTGGTCATAAGAATGGACAAGGA------------GAAAATGATAATATAAGTGTTGCAGTGCCCAAAAGCCGCGTGCAGCAAAATAAGAGTATAGAGTTGACTGCAGAGGACATCAGCCTTCTTAAGAAG---ATGGATGAGCCCTTTACTGAAGACACCTCAGAAATA------------TAA
>KU745567_HumanOC43_China_2014-05-
ATGTCTTTTACTCCTGGTAAGCAATCCAGT---AGTAGAGCGTCCTCTGGAAATCGGTCTGGTAATGGCATCCTCAAG------------TGGGCCGATCAGTCCGACCAGTTTAGAAATGTTCAAACCAGGGGTAGAAGAGCTCAACCCAAGCAAACTGCTACTTCTCAGCAACCATCAGGAGGGAATGTTGTACCCCACTATTCTTGGTTCTCTGGAATTACTCAGTTTCAAAAGGGAAAGGAGTTTGAGTTTGCAGAAGGACAAGGTGTGCCTATTGCACCAGGAGTCCCAGCTACTGAAGCTAAGGGGTACTGGTACAGACACAACAGACGTTCTTTTAAAACAGCCGATGGCAACCAGCGTCAACTGCTGCCACGATGGTATTTTTACTATCTGGGAACCGGACCGCATGCTAAAGACCAGTATGGCACCGATATTAACGGAGTCTACTGGGTCGCTAGCAACCAGGCTGATGTCAATACCCCGGCTGACATTGTCGATCGGGACCCAAGTAGCGATGAGGCTATTCCGACTAGGTTTCCGCCTGGCACGGTACTCCCTCAGGGTTACTATATTGAAGGCTCAGGAAGGTCTGCTCCTAATTCCAGATCTACTTCGCGCACATCCAGCAGAGCCTCTAGT---GCAGGATCGCGTAGTAGAGCCAATTCTGGCAATAGAACCCCT------------ACCTCTGGTGTAACACCTGACATGGCTGATCAAATTGCTAGTCTTGTTCTGGCAAAACTTGGCAAGGATGCCACCAAACCTCAGCAAGTAACTAAGCATACTGCCAAAGAAGTCAGACAGAAAATTTTGAATAAACCCCGCCAGAAGAGGAGCCCCAATAAACAATGCACTGTTCAGCAGTGTTTTGGTAAGAGAGGCCCTAATCAGAATTTTGGTGGTGGAGAAATGTTAAAACTTGGAACTAGTGACCCACAGTTCCCCATTCTTGCAGAACTCGCACCCACAGCTGGTGCGTTTTTCTTTGGATCAAAATTAGAGTTGGCCAAAGTGCAGAATTTATCTGGGAATCCTGATGAGCCTCAGAAGGATGTTTATGAATTGCGCTATAACGGCGCAATTAGGTTTGACAGTACACTTTCAGGCTTTGAGACCATAATGAAGGTGCTGAGTGAGAATTTGAATGCCTATCAACAACAA---------------GATGGT---------ATGATGAATATG------AGTCCAAAACCACAGCGTCAGCGTGGTCATAAGAATGGACAAGGA------------GAAAATGATAATATAAGTGTTGCAGTGCCCAAAAGCCGCGTGCAGCAAAATAAGAGTATAGAGTTGACTGCAGAGGACATCAGCCTTCTTAAGAAG---ATGGATGAGCCCTTTACTGAAGACACCTCAGAAATA------------TAA
>KU745568_HumanOC43_China_2014-05-
ATGTCTTTTACTCCTGGTAAGCAATCCAGT---AGTAGAGCGTCCTCTGGAAATCGGTCTGGTAATGGCATCCTCAAG------------TGGGCCGATCAGTCCGACCAGTTTAGAAATGTTCAAACCAGGGGTAGAAGAGCTCAACCCAAGCAAACTGCTACTTCTCAGCAACCATCAGGAGGGAATGTTGTACCCCACTATTCTTGGTTCTCTGGAATTACTCAGTTTCAAAAGGGAAAGGAGTTTGAGTTTGCAGAAGGACAAGGTGTGCCTATTGCACCAGGAGTCCCAGCTACTGAAGCTAAGGGGTACTGGTACAGACACAACAGACGTTCTTTTAAAACAGCCGATGGCAACCAGCGTCAACTGCTGCCACGATGGTATTTTTACTATCTGGGAACCGGACCGCATGCTAAAGACCAGTATGGCACCGATATTAACGGAGTCTACTGGGTCGCTAGCAACCAGGCTGATGTCAATACCCCGGCTGACATTGTCGATCGGGACCCAAGTAGCGATGAGGCTATTCCGACTAGGTTTCCGCCTGGCACGGTACTCCCTCAGGGTTACTATATTGAAGGCTCAGGAAGGTCTGCTCCTAATTCCAGATCTACTTCGCGCACATCCAGCAGAGCCTCTAGT---GCAGGATCGCGTAGTAGAGCCAATTCTGGCAATAGAACCCCT------------ACCTCTGGTGTAACACCTGACATGGCTGATCAAATTGCTAGTCTTGTTCTGGCAAAACTTGGCAAGGATGCCACCAAACCTCAGCAAGTAACTAAGCATACTGCCAAAGAAGTCAGACAGAAAATTTTGAATAAACCCCGCCAGAAGAGGAGCCCCAATAAACAATGCACTGTTCAGCAGTGTTTTGGTAAGAGAGGCCCTAATCAGAATTTTGGTGGTGGAGAAATGTTAAAACTTGGAACTAGTGACCCACAGTTCCCCATTCTTGCAGAACTCGCACCCACAGCTGGTGCGTTTTTCTTTGGATCAAAATTAGAGTTGGCCAAAGTGCAGAATTTATCTGGGAATCCTGATGAGCCTCAGAAGGATGTTTATGAATTGCGCTATAACGGCGCAATTAGGTTTGACAGTACACTTTCAGGCTTTGAGACCATAATGAAGGTGCTGAGTGAGAATTTGAATGCCTATCAACAACAA---------------GATGGT---------ATGATGAATATG------AGTCCAAAACCACAGCGTCAGCGTGGTCATAAGAATGGACAAGGA------------GAAAATGATAATATAAGTGTTGCAGTGCCCAAAAGCCGCGTGCAGCAAAATAAGAGTATAGAGTTGACTGCAGAGGACATCAGCCTTCTTAAGAAG---ATGGATGAGCCCTTTACTGAAGACACCTCAGAAATA------------TAA
>KU745569_HumanOC43_China_2013-08-
ATGTCTTTTACTCCTGGTAAGCAATCCAGT---AGTAGAGCGTCCTCTGGAAATCGGTCTGGTAATGGCATCCTCAAG------------TGGGCCGATCAGTCCGACCAGTTTAGAAATGTTCAAACCAGGGGTAGAAGAGCTCAACCCAAGCAAACTGCTACTTCTCAGCAACCATCAGGAGGGAATGTTGTACCCCACTATTCTTGGTTCTCTGGAATTACTCAGTTTCAAAAGGGAAAGGAGTTTGAGTTTGCAGAAGGACAAGGTGTGCCTATTGCACCAGGAGTCCCAGCTACTGAAGCTAAGGGGTACTGGTACAGACACAACAGACGTTCTTTTAAAACAGCCGATGGCAACCAGCGTCAACTGCTGCCACGATGGTATTTTTACTATCTGGGAACCGGACCGCATGCTAAAGACCAGTATGGCACCGATATTAACGGAGTCTACTGGGTCGCTAGCAACCAGGCTGATGTCAATACCCCGGCTGACATTGTCGATCGGGACCCAAGTAGCGATGAGGCTATTCCGACTAGGTTTCCGCCTGGCACGGTACTCCCTCAGGGTTACTATATTGAAGGCTCAAGAAGGTCTGCTCCTAATTCCAGATCTACTTCGCGCACATCCAGCAGAGCCTCTAGT---GCAGGATCGCGTAGTAGAGCCAATTCTGGCAATAGAACCCCT------------ACCTCTGGTGTAACACCTGACATGGCTGATCAAATTGCTAGTCTTGTTCTGGCAAAACTTGGCAAGGATGCCACCAAACCTCAGCAAGTAACTAAGCATACTGCCAAAGAAGTCAGACAGAAAATTTTGAATAAACCCCGCCAGAAGAGGAGCCCCAATAAACAATGCACTGTTCAGCAGTGTTTTGGTAAGAGAGGCCCTAATCAGAATTTTGGTGGTGGAGAAATGTTAAAACTTGGAACTAGTGACCCACAGTTCCCCATTCTTGCAGAACTCGCACCCACAGCTGGTGCGTTTTTCTTTGGATCAAAATTAGAGTTGGCCAAAGTGCAGAATTTATCTGGGAATCCTGATGAGCCTCAGAAGGATGTTTATGAATTGCGCTATAACGGCGCAATTAGGTTTGACAGTACACTTTCAGGCTTTGAGACCATAATGAAGGTGCTGAGTGAGAATTTGAATGCCTATCAACAACAA---------------GATGGT---------ATGATGAATATG------AGTCCAAAACCACAGCGTCAGCGTGGTCATAAGAATGGACAAGGA------------GAAAATGATAATATAAGTGTTGCAGTGCCCAAAAGCCGCGTGCAGCAAAATAAGAGTATAGAGTTGACTGCAGAGGACATCAGCCTTCTTAAGAAG---ATGGATGAGCCCTTTACTGAAGACACCTCAGAAATA------------TAA
>KU745570_HumanOC43_China_2014-04-
ATGTCTTTTACTCCTGGTAAGCAATCCAGT---AGTAGAGCGTCCTCTGGAAATCGGTCTGGTAATGGCATCCTCAAG------------TGGGCCGATCAGTCCGACCAGTTTAGAAATGTTCAAACCAGGGGTAGAAGAGCTCAACCCAAGCAAACTGCTACTTCTCAGCAACCATCAAGAGGGAATGTTGTACCCCACTATTCTTGGTTCTCTGGAATTACTCAGTTTCAAAAGGGAAAGGAGTTTGAGTTTGCAGAAGGACAAGGTGTGCCTATTGCACCAGGAGTCCCAGCTACTGAAGCTAAGGGGTACTGGTACAGACACAACAGACGTTCTTTTAAAACAGCCGATGGCAACCAGCGTCAACTGCTGCCACGATGGTATTTTTACTATCTGGGAACCGGACCGCATGCTAAAGACCAGTATGGCACCGATATTAACGGAGTCTACTGGGTCGCTAGCAACCAGGCTGATGTCAATACCCCGGCTGACATTGTCGATCGGGACCCAAGTAGCGATGAGGCTATTCCGACTAGGTTTCCGCCTGGCACGGTACTCCCTCAGGGTTACTATATTGAAGGCTCAGGAAGGTCTGCTCCTAATTCCAGATCTACTTCGCGCACATCCAGCAGAGCCTCTAGT---GCAGGATCGCGTAGTAGAGCCAATTCTGGCAATAGAACCCCT------------ACCTCTGGTGTAACACCTGACATGGCTGATCAAATTGCTAGTCTTGTTCTGGCAAAACTTGGCAAGGATGCCACCAAACCTCAGCAAGTAACTAAGCATACTGCCAAAGAAGTCAGACAGAAAATTTTGAATAAACCCCGCCAGAAGAGGAGCCCCAATAAACAATGCACTGTTCAGCAGTGTTTTGGTAAGAGAGGCCCTAATCAGAATTTTGGTGGTGGAGAAATGTTAAAACTTGGAACTAGTGACCCACAGTTCCCCATTCTTGCAGAACTCGCACCCACAGCTGGTGCGTTTTTCTTTGGATCAAAATTAGAGTTGGCCAAAGTGCAGAATTTATCTGGGAATCCTGATGAGCCTCAGAAGGATGTTTATGAATTGCGCTATAACGGCGCAATTAGGTTTGACAGTACACTTTCAGGCTTTGAGACCATAATGAAGGTGCTGAGTGAGAATTTGAATGCCTATCAACAACAA---------------GATGGT---------ATGATGAATATG------AGTCCAAAACCACAGCGTCAGCGTGGTCATAAGAATGGACAAGGA------------GAAAATGATAATATAAGTGTTGCAGTGCCCAAAAGCCGCGTGCAGCAAAATAAGAGTATAGAGTTGACTGCAGAGGACATCAGCCTTCTTAAGAAG---ATGGATGAGCCCTTTACTGAAGACACCTCAGAAATA------------TAA
>KU745571_HumanOC43_China_2014-04-
ATGTCTTTTACTCCTGGTAAGCAATCCAGT---AGTAGAGCGTCCTCTGGAAATCGGTCTGGTAATGGCATCCTCAAG------------TGGGCCGATCAGTCCGACCAGTTTAGAAATGTTCAAACCAGGGGTAGAAGAGCTCAACCCAAGCAAACTGCTACTTCTCAGCAACCATCAAGAGGGAATGTTGTACCCCACTATTCTTGGTTCTCTGGAATTACTCAGTTTCAAAAGGGAAAGGAGTTTGAGTTTGCAGAAGGACAAGGTGTGCCTATTGCACCAGGAGTCCCAGCTACTGAAGCTAAGGGGTACTGGTACAGACACAACAGACGTTCTTTTAAAACAGCCGATGGCAACCAGCGTCAACTGCTGCCACGATGGTATTTTTACTATCTGGGAACCGGACCGCATGCTAAAGACCAGTATGGCACCGATATTAACGGAGTCTACTGGGTCGCTAGCAACCAGGCTGATGTCAATACCCCGGCTGACATTGTCGATCGGGACCCAAGTAGCGATGAGGCTATTCCGACTAGGTTTCCGCCTGGCACGGTACTCCCTCAGGGTTACTATATTGAAGGCTCAGGAAGGTCTGCTCCTAATTCCAGATCTACTTCGCGCACATCCAGCAGAGCCTCTAGT---GCAGGATCGCGTAGTAGAGCCAATTCTGGCAATAGAACCCCT------------ACCTCTGGTGTAACACCTGACATGGCTGATCAAATTGCTAGTCTTGTTCTGGCAAAACTTGGCAAGGATGCCACCAAACCTCAGCAAGTAACTAAGCATACTGCCAAAGAAGTCAGACAGAAAATTTTGAATAAACCCCGCCAGAAGAGGAGCCCCAATAAACAATGCACTGTTCAGCAGTGTTTTGGTAAGAGAGGCCCTAATCAGAATTTTGGTGGTGGAGAAATGTTAAAACTTGGAACTAGTGACCCACAGTTCCCCATTCTTGCAGAACTCGCACCCACAGCTGGTGCGTTTTTCTTTGGATCAAAATTAGAGTTGGCCAAAGTGCAGAATTTATCTGGGAATCCTGATGAGCCTCAGAAGGATGTTTATGAATTGCGCTATAACGGCGCAATTAGGTTTGACAGTACACTTTCAGGCTTTGAGACCATAATGAAGGTGCTGAGTGAGAATTTGAATGCCTATCAACAACAA---------------GATGGT---------ATGATGAATATG------AGTCCAAAACCACAGCGTCAGCGTGGTCATAAGAATGGACAAGGA------------GAAAATGATAATATAAGTGTTGCAGTGCCCAAAAGCCGCGTGCAGCAAAATAAGAGTATAGAGTTGACTGCAGAGGACATCAGCCTTCTTAAGAAG---ATGGATGAGCCCTTTACTGAAGACACCTCAGAAATA------------TAA
>KU745572_HumanOC43_China_2015-04-
ATGTCTTTTACTCCTGGTAAGCAATCCAGT---AGTAGAGCGTCCTCTGGAAATCGGTCTGGTAATGGCATCCTCAAG------------TGGGCCGATCAGTCCGACCAGTTTAGAAATGTTCAAACCAGGGGTAGAAGAGCTCAACCCAAGCAAACTGCTACTTCTCAGCAACCATCAGGAGGGAATGTTGTACCCTACTATTCTTGGTTCTCTGGAATTACTCAGTTTCAAAAGGGAAAGGCGTTTGAGTTTGCAGAAGGACAAGGTGTGCCTATTGCACCAGGAGTCCCAGCTACTGAAGCTAAGGGGTACTGGTACAGACACAACAGACGTTCTTTTAAAACAGCCGATGGCAACCAGCGTCAACTGCTGCCACGATGGTATTTTTACTATCTGGGAACAGGACCGCATGCTAAAGACCAGTATGGCACCGATATTGACGGAGTCTACTGGGTCGCTAGCAGCCAGGCTGATGTCAATACCCCGGCTGACATTGTCGATCGGGACCCAAGTAGCGATGAGGCTATTCCGACTAGGTTTCCGCCTGGTACGATACTCCCTCAGGGTTACTATATTGAAGGCTCAGGAAGGTCTGCTCCTAATTCCAGATCTACTTCGCGCACATCCAGCAGAGCCTCTAGT---GCAGGATCGCGTAGTAGAGCCAATTCTGGCAATAGAACCCCT------------ACCTCTGGTGTAACACCTGACATGGCTGATCAAATTGCTAGTCTTGTTTTGGCAAAACTTGGCAAGGATGCCACTAAACCTCAGCAAGTAACTAAGCATACTGCCAAAGAAGTCAGACAGAAAATTTTGAATAAACCCCGCCAGAAGAGGAGCCCCAATAAACAATGCACTGTTCAGCAGTGTTTTGGCAAGAGAGGCCCTAATCAGAATTTTGGTGGTGGAGAAATGTTAAAACTTGGAACTAGTGACCCACAGTTCCCCATTCTTGCAGAACTCGCACCCACAGCTGGTGCGTTTTTCTTTGGATCAAGATTAGAGTTGGCCAAAGTGCAGAATTTATCTGGGAATCCTGACGAGCCTCAGAAGGATGTTTATGAATTGCGTTATAACGGCGCTATTAGGTTTGACAGTACACTTTCAGGCTTTGAGACCATAATGAAGGTGCTGAGTGAGAATTTGAATGCCTATCAACAACAA---------------GATGGT------------ATGAATATG------AGTCCAAAACCACAGCGTCAGCGTGGTCATAAGAATGGACAAGGA------------GAAAATGATAATATAAGTGTTGCAGTGCCCAAAAGCCGCGTGCAGCAAAATAAGAGTATAGAGTTGACTGCAGAGGACATCAGCCTTCTTAAGAAG---ATGGATGAGCCCTATACTGAAGACACCTCAGAAATA------------TAA
>KU745573_HumanOC43_China_2015-05-
ATGTCTTTTACTCCTGGTAAGCAATCCAGT---AGTAGAGCGTCCTCTGGAAATCGGTCTGGTAATGGCATCCTCAAG------------TGGGCCGATCAGTCCGACCAGTTTAGAAATGTTCAAACCAGGGGTAGAAGAGCTCAACCCAAGCAAACTGCTACTTCTCAGCAACCATCAGGAGGGAATGTTGTACCCTACTATTCTTGGTTCTCTGGAATTACTCAGTTTCAAAAGGGAAAGGCGTTTGAGTTTGCAGAAGGACAAGGTGTGCCTATTGCACCAGGAGTCCCAGCTACTGAAGCTAAGGGGTACTGGTACAGACACAACAGACGTTCTTTTAAAACAGCCGATGGCAACCAGCGTCAACTGCTGCCACGATGGTATTTTTACTATCTGGGAACAGGACCGCATTCTAAAGAACAGTATGGCACCGATATTGACGGAGTCTACTGGGTCGCTAGCAGCCAGGCTGATGTCAATACCCCGGCTGACATTGTCGATCGGGACCCAAGTAGCGATGAGGCTATTCCGACTAGGTTTCCGCCTGGCACGGTACTCCCTCAGGGTTACTATATTGAAGGCTCAGGAAGGTCTGCTCCTAATTCCAGATCTACTTCGCGCACATCCAGCAGAGCCTCTAGT---GCAGGATCGCGTAGTAGAGCCAATTCTGGCAATAGAACCCCT------------ACCTCTGGTGTAACACCTGACATGGCTGATCAAATTGCTAGTCTTGTTTTGGCAAAACTTGGCAAGGATGCCACTAAACCTCAGCAAGTAACTAAGCATACTGCCAAAGAAGTCAGACAGAAAATTTTGAATAAACCCCGCCAGAAGAGGAGCCCCAATAAACAATGCACTGTTCAGCAGTGTTTTGGTAAGAGAGGCCCTAATCAGAATTTTGGTGGTGGAGAAATGTTAAAACTTGGAACTAGTGACCCACAGTTCCCCATTCTTGCAGAACTCGCACCCCCAGCTGGTGCGTTTTTCTTTGGATCAAGATTAGAGTTGGCCAAAGTGCAGAATTTATCTGGGAATCCTGACGAGCCTCAGAAGGATGTTTATGAATTGCGTTATAACGGCGCAATTAGGTTTGACAGTACACTTTCAGGCTTTGAGACCATAATGAAGGTGCTGAGTGAGAATTTGAATGCCTATCAACAACAA---------------GATGGT------------ATGAATATG------AGTCCAAAACCACAGCGTCAGCGTGGTCATAAGAATGGACAAGGA------------GAAAATGATAATATAAGTGTTGCAGTGCCCAAAAGCCGCGTGCAGCAAAATAAGAGTATAGAGTTGACTGCAGAGGACATCAGCCTTCTTAAGAAG---ATGGATGAGCCCTATACTGAAGACACCTCAGAAATA------------TAA
>KU745574_HumanOC43_China_2015-06-
ATGTCTTTTACTCCTGGTAAGCAATCCAGT---AGTAGAGCGTCCTCTGGAAATCGGTCTGGTAATGGCATCCTCAAG------------TGGGCCGATCAGTCCGACCAGTTTAGAAATGTTCAAACCAGGGGTAGAAGAGCTCAACCCAAGCAAACTGCTACTTCTCAGCAACCATCAGGAGGGAATGTTGTACCCCACTATTCTTGGTTCTCTGGAATTACTCAGTTTCAAAAGGGAAAGGAGTTTGAGTTTGCAGAAGGACAAGGTGTGCCTATTGCACCAGGAGTCCCAGCTACTGAAGCTAAGGGGTACTGGTACAGACACAACAGACGTTCTTTTAAAACAGCCGATGGCAACCAGCGTCAACTGCTGCCACGATGGTATTTTTACTATCTGGGAACCGGACCGCATGCTAAAGACCAGTATGGCACCGATATTAACGGAGTCTACTGGGTCGCTAGCAACCAGGCTGATGTCAATACCCCGGCTGACATTGTCGATCGGGACCCAAGTAGCGATGAGGCTATTCCGACTAGGTTTCCGCCTGGCACGATACTCCCTCAGGGTTACTATATTGAAGGCTCAGGAAGGTCTGCTCCTAATTCCAGATCTACTTCGCGCACATCCAGCAGAGCCTCTAGT---GCAGGATCGCGTAGTAGAGCCAATTCTGGCAATAGAACCCCT------------ACCTCTGGTGTAACACCTGACATGGCTGATCAAATTGCTAGTCTTGTTCTGGCAAAACTTGGCAAGGATGCCACCAAACCTCAGCAAGTAACTAAGCATACTGCCAAAGAAGTCAGACAGAAAATTTTGAATAAACCCCGCCAGAAGAGGAGCCCCAATAAACAATGCACTGTTCAGCAGTGTTTTGGTAAGAGAGGCCCTAATCAGAATTTTGGTGGTGGAGAAATGTTAAAACTTGGAACTAGTGACCCACAGTTCCCCATTCTTGCAGAACTCGCACCCACAGCTGGTGCGTTTTTCTTTGGATCAAAATTAGAGTTGGCCAAAGTGCAGAATTTATCTGGGAATCCTGATGAGCCTCAGAAGGATGTTTATGAATTGCGCTATAACGGCGCAATTAGGTTTGACAGTACACTTTCAGGCTTTGAGACCATAATGAAGGTGCTGAGTGAGAATTTGAATGCCTATCAACAACAA---------------GATGGT---------ATGATGAATATG------AGTCCAAAACCACAGCGTCAGCGTGGTCATAGGAATGGACAAGGA------------GAAAATGATAATATAAGTGTTGCAGTGCCCAAAAGCCGCGTGCAGCAAAATAAGAGTATAGAGTTGACTGCAGAGGACATCAGCCTTCTTAAGAAG---ATGGATGAGCCCTTTACTGAAGACACCTCAGAAATA------------TAA
>KU745575_HumanOC43_China_2015-06-
ATGTCTTTTACTCCTGGTAAGCAATCCAGT---AGTAGAGCGTCCTCTGGAAATCGGTCTGGTAATGGCATCCTCAAG------------TGGGCCGATCAGTCCGACCAGTTTAGAAATGTTCAAACCAGGGGTAGAAGAGCTCAACCCAAGCAAACTGCTACTTCTCAGCAACCATCAGGAGGGAATGTTGTACCCCACTATTCTTGGTTCTCTGGAATTACTCAGTTTCAAAAGGGAAAGGAGTTTGAGTTTGCAGAAGGACAAGGTGTGCCTATTGCACCAGGAGTCCCAGCTACTGAAGCTAAGGGGTACTGGTACAGACACAACAGACGTTCTTTTAAAACAGCCGATGGCAACCAGCGTCAACTGCTGCCACGATGGTATTTTTACTATCTGGGAACCGGACCGCATGCTAAAGACCAGTATGGCACCGATATTAACGGAGTCTACTGGGTCGCTAGCAACCAGGCTGATGTCAATACCCCGGCTGACATTGTCGATCGGGACCCAAGTAGCGATGAGGCTATTCCGACTAGGTTTCCGCCTGGCACGATACTCCCTCAGGGTTACTATATTGAAGGCTCAGGAAGGTCTGCTCCTAATTCCAGATCTACTTCGCGCACATCCAGCAGAGCCTCTAGT---GCAGGATCGCGTAGTAGAGCCAATTCTGGCAATAGAACCCCT------------ACCTCTGGTGTAACACCTGACATGGCTGATCAAATTGCTAGTCTTGTTCTGGCAAAACTTGGCAAGGATGCCACCAAACCTCAGCAAGTAACTAAGCATACTGCCAAAGAAGTCAGACAGAAAATTTTGAATAAACCCCGCCAGAAGAGGAGCCCCAATAAACAATGCACTGTTCAGCAGTGTTTTGGTAAGAGAGGCCCTAATCAGAATTTTGGTGGTGGAGAAATGTTAAAACTTGGAACTAGTGACCCACAGTTCCCCATTCTTGCAGAACTCGCACCCACAGCTGGTGCGTTTTTCTTTGGATCAAAATTAGAGTTGGCCAAAGTGCAGAATTTATCTGGGAATCCTGATGAGCCTCAGAAGGATGTTTATGAATTGCGCTATAACGGCGCAATTAGGTTTGACAGTACACTTTCAGGCTTTGAGACCATAATGAAGGTGCTGAGTGAGAATTTGAATGCCTATCAACAACAA---------------GATGGT---------ATGATGAATATG------AGTCCAAAACCACAGCGTCAGCGTGGTCATAAGAATGGACAAGGA------------GAAAATGATAATATAAGTGTTGCAGTGCCCAAAAGCCGCGTGCAGCAAAATAAGAGTATAGAGTTGACTGCAGAGGACATCAGCCTTCTTAAGAAG---ATGGATGAGCCCTTTACTGAAGACACCTCAGAAATA------------TAA
>KU745576_HumanOC43_China_2015-06-
ATGTCTTTTACTCCTGGTAAGCAATCCAGT---AGTAGAGCGTCCTCTGGAAATCGGTCTGGTAATGGCATCCTCAAG------------TGGGCCGATCAGTCCGACCAGTTTAGAAATGTTCAAACCAGGGGTAGAAGAGCTCAACCCAAGCAAACTGCTACTTCTCAGCAACCATCAGGAGGGAATGTTGTACCCCACTATTCTTGGTTCTCTGGAATTACTCAGTTTCAAAAGGGAAAGGAGTTTGAGTTTGCAGAAGGACAAGGTGTGCCTATTGCACCAGGAGTCCCAGCTACTGAAGCTAAGGGGTACTGGTACAGACACAACAGACGTTCTTTTAAAACAGCCGATGGCAACCAGCGTCAACTGCTGCCACGATGGTATTTTTACTATCTGGGAACCGGACCGCATGCTAAAGACCAGTATGGCACCGATATTAACGGAGTCTACTGGGTCGCTAGCAACCAGGCTGATGTCAATACCCCGGCTGACATTGTCGATCGGGACCCAAGTAGCGATGAGGCTATTCCGACTAGGTTTCCGCCTGGCACGATACTCCCTCAGGGTTACTATATTGAAGGCTCAGGAAGGTCTGCTCCTAATTCCAGATCTACTTCGCGCACATCCAGCAGAGCCTCTAGT---GCAGGATCGCGTAGTAGAGCCAATTCTGGCAATAGAACCCCT------------ACCTCTGGTGTAACACCTGACATGGCTGATCAAATTGCTAGTCTTGTTCTGGCAAAACTTGGCAAGGATGCCACCAAACCTCAGCAAGTAACTAAGCATACTGCCAAAGAAGTCAGACAGAAAATTTTGAATAAACCCCGCCAGAAGAGGAGCCCCAATAAACAATGCACTGTTCAGCAGTGTTTTGGTAAGAGAGGCCCTAATCAGAATTTTGGTGGTGGAGAAATGTTAAAACTTGGAACTAGTGACCCACAGTTCCCCATTCTTGCAGAACTCGCACCCACAGCTGGTGCGTTTTTCTTTGGATCAAAATTAGAGTTGGCCAAAGTGCAGAATTTATCTGGGAATCCTGATGAGCCTCAGAAGGATGTTTATGAATTGCGCTATAACGGCGCAATTAGGTTTGACAGTACACTTTCAGGCTTTGAGACCATAATGAAGGTGCTGAGTGAGAATTTGAATGCCTATCAACAACAA---------------GATGGT---------ATGATGAATATG------AGTCCAAAACCACAGCGTCAGCGTGGTCATAAGAATGGACAAGGA------------GAAAATGATAATATAAGTGTTGCAGTGCCCAAAAGCCGCGTGCAGCAAAATAAGAGTATAGAGTTGACTGCAGAGGACATCAGCCTTCTTAAGAAG---ATGGATGAGCCCTTTACTGAAGACACCTCAGAAATA------------TAA
>KU745577_HumanOC43_China_2015-06-
ATGTCTTTTACTCCTGGTAAGCAATCCAGT---AGTAGAGCGTCCTCTGGAAATCGGTCTGGTAATGGCATCCTCAAG------------TGGGCCGATCAGTCCGACCAGTTTAGAAATGTTCAAACCAGGGGTAGAAGAGCTCAACCCAAGCAAACTGCTACTTCTCAGCAACCATCAGGAGGGAATGTTGTACCCCACTATTCTTGGTTCTCTGGAATTACTCAGTTTCAAAAGGGAAAGGAGTTTGAGTTTGCAGAAGGACAAGGTGTGCCTATTGCACCAGGAGTCCCAGCTACTGAAGCTAAGGGGTACTGGTACAGACACAACAGACGTTCTTTTAAAACAGCCGATGGCAACCAGCGTCAACTGCTGCCACGATGGTATTTTTACTATCTGGGAACCGGACCGCATGCTAAAGACCAGTATGGCACCGATATTAACGGAGTCTACTGGGTCGCTAGCAACCAGGCTGATGTCAATACCCCGGCTGACATTGTCGATCGGGACCCAAGTAGCGATGAGGCTATTCCGACTAGGTTTCCGCCTGGCACGATACTCCCTCAGGGTTACTATATTGAAGGCTCAGGAAGGTCTGCTCCTAATTCCAGATCTACTTCGCGCACATCCAGCAGAGCCTCTAGT---GCAGGATCGCGTAGTAGAGCCAATTCTGGCAATAGAACCCCT------------ACCTCTGGTGTAACACCTGACATGGCTGATCAAATTGCTAGTCTTGTTCTGGCAAAACTTGGCAAGGATGCCACCAAACCTCAGCAAGTAACTAAGCATACTGCCAAAGAAGTCAGACAGAAAATTTTGAATAAACCCCGCCAGAAGAGGAGCCCCAATAAACAATGCACTGTTCAGCAGTGTTTTGGTAAGAGAGGCCCTAATCAGAATTTTGGTGGTGGAGAAATGTTAAAACTTGGAACTAGTGACCCACAGTTCCCCATTCTTGCAGAACTCGCACCCACAGCTGGTGCGTTTTTCTTTGGATCAAAATTAGAGTTGGCCAAAGTGCAGAATTTATCTGGGAATCCTGATGAGCCTCAGAAGGATGTTTATGAATTGCGCTATAACGGCGCAATTAGGTTTGACAGTACACTTTCAGGCTTTGAGACCATAATGAAGGTGCTGAGTGAGAATTTGAATGCCTATCAACAACAA---------------GATGGT---------ATGATGAATATG------AGTCCAAAACCACAGCGTCAGCGTGGTCATAAGAATGGACAAGGA------------GAAAATGATAATATAAGTGTTGCAGTGCCCAAAAGCCGCGTGCAGCAAAATAAGAGTATAGAGTTGACTGCAGAGGACATCAGCCTTCTTAAGAAG---ATGGATGAGCCCTTTACTGAAGACACCTCAGAAATA------------TAA
>KU745578_HumanOC43_China_2015-07-
ATGTCTTTTACTCCTGGTAAGCAATCCAGT---AGTAGAGCGTCCTCTGGAAATCGGTCTGGTAATGGCATCCTCAAG------------TGGGCCGATCAGTCCGACCAGTTTAGAAATGTTCAAACCAGGGGTAGAAGAGCTCAACCCAAGCAAACTGCTACTTCTCAGCAACCATCAGGAGGGAATGTTGTACCCTACTATTCTTGGTTCTCTGGAATTACTCAGTTTCAAAAGGGAAAGGCGTTTGAGTTTGCAGAAGGACAAGGTGTGCCTATTGCACCAGGAGTCCCAGCTACTGAAGCTAAGGGGTACTGGTACAGACACAACAGACGTTCTTTTAAAACAGCCGATGGCAACCAGCGTCAACTGCTGCCACGATGGTATTTTTACTATCTGGGAACAGGACCGCATGCTAAAGACCAGTATGGCACCGATATTGACGGAGTCTACTGGGTCGCTAGCAGCCAGGCTGATGTCAATACCCCGGCTGACATTGTCGATCGGGACCAAAGTAGCGAAGAGGCTATTCCGACTAGGTTTCCGCCTGGCACGGTACTCCCTCAGGGTTACTATATTGAAGGCTCAGGAAGGTCTGCTCCTAATTCCAGATCTACTTCGCGCACATCCAGCAGAGCCTCTAGT---GCAGGATCGCGTAGTAGAGCCAATTCTGGCAATAGAACCCCT------------ACCTCTGGTGTAACACCTGACATGGCTGATCAAATTGCTAGTCTTGTTTTGGCAAAACTTGGCAAGGATGCCACTAAACCTCAGCAAGTAACTAAGCATACTGCCAAAGAAGTCAGACAGAAAATTTTGAATAAACCCCGCCAGAAGAGGAGCCCCAATAAACAATGCACTGTTCAGCAGTGTTTTGGTAAGAGAGGCCCTAATCAGAATTTTGGTGGTGGAGAAATGTTAAAACTTGGAACTAGTGACCCACAGTTCCCCATTCTTGCAGAACTCGCACCCACAGCTGGTGCGTTTTTCTTTGGATCAAGATTAGAGTTGGCCAAAGTGCAGAATTTATCTGGGAATCCTGACGAGCCTCAGAAGGATGTTTATGAATTGCGTTATAACGGCGCAATTAGGTTTGACAGTACACTTTCAGGCTTTGAGACCATAATGAAGGTGCTGAGTGAGAATTTGAATGCCTATCAACAACAA---------------GATGGT------------ATGAATATG------AGTCCAAAACCACAGCGTCAGCGTGGTCATAAGAATGGACAAGGA------------GAAAATGATAATATAAGTGTTGCAGTGCCCAAAAGCCGCGTGCAGCAAAATAAGAGTATAGAGTTGACTGCAGAGGACATCAGCCTTCTTAAGAAG---ATGGATGAGCCCTATACTGAAGACACCTCAGAAATA------------TAA
>KU745579_HumanOC43_China_2014--
ATGTCTTTTACTCCTGGTAAGCAATCCAGT---AGTAGAGCGTCCTCTGGAAATCGGTCTAGTAATGGCATCCTCAAG------------TGGGCCGATCAGTCCGACCAGTTTAGAAATGTTCAAACCAGGGGTAGAAGAGCTCAACCCAAGCAAACTGCTACTTCTCAGCAACCATCAGGAGGGAATGTTGTACCCCACTATTCTTGGTTCTCTGGAATTACTCAGTTTCAAAAGGGAAAGGAGTTTGAGTTTGCAGAAGGACAAGGTGTGCCTATTGCACCAGGAGTCCCAGCTACTGAAGCTAAGGGGTACTGGTACAGACACAACAGACGTTCTTTTAAAACAGCCGATGGCAACCAGCGTCAACTGCTGCCACGATGGTATTTTTACTATCTGGGAACCGGACCGCATGCTAAAGACCAGTATGGCACCGATATTAACGGAGTCTACTGGGTCGCTAGCAACCAGGCTGATGTCAATACCCCGGCTGACATTGTCGATCGGGACCCAAGTAGCGATGAGGCTATTCCGACTAGGTTTCCGCCTGGCACGGTACTCCCTCAGGGTTACTATATTGAAGGCTCAGGAAGGTCTGCTCCTAATTCCAGATCTACTTCGCGCACATCCAGCAGAGCCTCTAGT---GCAGGATCGCGTAGTAGAGCCAATTCTGGCAATAGAACCCCT------------ACCTCTGGTGTAACACCTGACATGGCTGATCAAATTGCTAGTCTTGTTCTGGCAAAACTTGGCAAGGATGCCACCAAACCTCAGCAAGTAACTAAGCATACTGCCAAAGAAGTCAGACAGAAAATTTTGAATAAACCCCGCCAGAAGAGGAGCCCCAATAAACAATGCACTGTTCAGCAGTGTTTTGGTAAGAGAGGCCCTAATCAGAATTTTGGTGGTGGAGAAATGTTAAAACTTGGAACTAGTGACCCACAGTTCCCCATTCTTGCAGAACTCGCACCCACAGCTGGTGCGTTTTTCTTTGGATCAAAATTAGAGTTGGCCAAAGTGCAGAATTTATCTGGGAATCCTGATGAGCCTCAGAAGGATGTTTATGAATTGCGCTATAACGGCGCAATTAGGTTTGACAGTACACTTTCAGGCTTTGAGACCATAATGAAGGTGCTGAGTGAGAATTTGAATGCCTATCAACAACAA---------------GATGGT---------ATGATGAATATG------AGTCCAAAACCACAGCGTCAGCGTGGTCATAAGAATGGACAAGGA------------GAAAATGATAATATAAGTGTTGCAGTGCCCAAAAGCCGCGTGCAGCAAAATAAGAGTATAGAGTTGACTGCAGAGGACATCAGCCTTCTTAAGAAG---ATGGATGAGCCCTTTACTGAAGACACCTCAGATATA------------TAA
>KU745580_HumanOC43_China_2014--
ATGTCTTTTACTCCTGGTAAGCAATCCAGT---AGTAGAGCGTCCTCTGGAAATCGGTCTGGTAATGGCATCCTCAAG------------TGGGCCGATCAGTCCGACCAGTTTAGAAATGTTCAAACCAGGGGTAGAAGAGCTCAACCCAAGCAAACTGCTACTTCTCAGCAACCATCAGGAGGGAATGTTGTACCCCACTATTCTTGGTTCTCTGGAATTACTCAGTTTCAAAAGGGAAAGGAGTTTGAGTTTGCAGAAGGACAAGGTGTGCCTATTGCACCAGGAGTCCCAGCTACTGAAGCTAAGGGGTACTGGTACAGACACAACAGACGTTCTTTTAAAACAGCCGATGGCAACCAGCGTCAACTGCTGCCACGATGGTATTTTTACTATCTGGGAACCGGACCGCATGCTAAAGACCAGTATGGCACCGATATTAACGGAGTCTACTGGGTCGCTAGCAACCAGGCTGATGTCAATACCCCGGCTGACATTGTCGATCGGGACCCAAGTAGCGATGAGGCTATTCCGACTAGGTTTCCGCCTGGCACGATACTCCCTCAGGGTTACTATATTGAAGGCTCAGGAAGGTCTGCTCCTAATTCCAGATCTACTTCGCGCACATCCAGCAGAGCCTCTAGT---GCAGGATCGCGTAGTAGAGCCAATTCTGGCAATAGAACCCCT------------ACCTCTGGTGTAACACCTGACATGGCTGATCAAATTGCTAGTCTTGTTCTGGCAAAACTTGGCAAGGATGCCACCAAACCTCAGCAAGTAACTAAGCATACTGCCAAAGAAGTCAGACAGAAAATTTTGAATAAACCCCGCCAGAAGAGGAGCCCCAATAAACAATGCACTGTTCAGCAGTGTTTTGGTAAGAGAGGCCCTAATCAGAATTTTGGTGGTGGAGAAATGTTAAAACTTGGAACTAGTGACCCACAGTTCCCCATTCTTGCAGAACTCGCACCCACAGCTGGTGCGTTTTTCTTTGGATCAAAATTAGAGTTGGCCAAAGTGCAGAATTTATCTGGGAATCCTGATGAGCCTCAGAAGGATGTTTATGAATTGCGCTATAACGGCGCAATTAGGTTTGACAGTACACTTTCAGGCTTTGAGACCATAATGAAGGTGCTGAGTGAGAATTTGAATGCCTATCAACAACAA---------------GATGGT---------ATGATGAATATG------AGTCCAAAACCACAGCGTCAGCGTGGTCATAAGAATGGACAAGGA------------GAAAATGATAATATAAGTGTTGCAGTGCCCAAAAGCCGCGTGCAGCAAAATAAGAGTATAGAGTTGACTGCAGAGGACATCAGCCTTCTTAAGAAG---ATGGATGAGCCCTTTACTGAAGACACCTCAGAAATA------------TAA
>KX344031_HumanOC43_Mexico_2011-02-09
ATGTCTTTTACTCCTGGTAAGCAATCCAGT---AGTAGAGCGTCCTCTGGAAATCGGTCTGGTAATGGCATCCTCAAG------------TGGGCCGATCAGTCCGACCAATTTAGAAATGTTCAAACCAGGGGTAGAAGAGCTCAACCCAAGCAAACTGCTACTTCTCAGCAACCATCAGGAGGGAATGTTGTACCCTACTATTCTTGGTTCTCTGGAATTACTCAGTTTCAAAAGGGAAAGGAGTTTGAGTTTGCAGAAGGACAAGGTGTGCCTATTGCACCAGGAGTCCCAGCTACTGAAGCTAAGGGGTACTGGTACAGACACAACAGACGTTCTTTTAAAACAGCCGATGGCAACCAGCGTCAACTGCTGCCACGATGGTATTTTTACTATCTGGGAACAGGACCGCATGCTAAAGACCAGTACGGCACCGATATTAACGGAGTCTACTGGGTCGCTAGCAACCAGGCTGATGTCAATACCCCGGCTGACATTGTCGATCGGGACCCAAGTAGCGATGAGGCTATTCCGACTAGGTTTCCGCCTGGCACGATACTCCCTCAGGGTTACTATATTGAAGGCTCAGGAAGGTCTGCTCCTAATTCCAGATCTACTTCGCGCACATCCAGCAGAGCCTCTAGT---GCAGGATCGCGTAGTAGAGCCAATTCTGGCAATAGAACCCCT------------ACCTCTGGTGTAACACCTGACATGGCTGATCAAATTGCTAGTCTTGTTCTGGCAAAACTTGGCAAGGATGCCATCAAACCTCAGCAAGTAACTAAGCATACTGCCAAAGAAGTCAGACAGAAAATTTTGAATAAACCCCGCCAGAAGAGGAGCCCCAATAAACAATGCACTGTTCAGCAGTGTTTTGGTAAGAGAGGCCCTAATCAGAATTTTGGTGGTGGAGAAATGTTAAAACTTGGAACTAGTGACCCACAGTTCCCCATTCTTGCAGAACTCGCACCCACAGCTGGTGCGTTTTTCTTTGGATCAAAATTAGAGTTGGCCAAAGTGCAGAATTTATCTGGGAATCTTGACGAGCCTCAGAAGGATGTTTATGAATTGCGCTATAACGGCGCAATTAGGTTTGACAGTACACTTTCAGGCTTTGAGACCATAATGAAGGTGCTGAGTGAGAATTTGAATGCCTATCAACAACAA---------------GATGGT---------ATGATGAATATG------AGTCCAAAACCACAGCGTCAGCGTGGTCATAAGAATGGACAAGGA------------GAAAATGATAATATAAGTGTTGCAGTGCCCAAAAGCCGCGTGCAGCAAAATAAGAGTATAGAGTTGACTGCAGAGGACATCAGCCTTCTTAAGAAG---ATGGATGAGCCCTTTACTGAAGACACCTCAGAAATA------------TAA
>KX538964_HumanOC43_Malaysia_2012-02-22
ATGTCTTTTACTCCTGGTAAGCAATCCAGT---AGTAGAGCGTCCTCTGGAAATCGGTCTGGTAATGGCATCCTCAAG------------TGGGCCGATCAGTCCGACCAGTTTAGAAATGTTCAAACCAGGGGTAGAAGAGCTCAACCCAAGCAAACTGCTACTTCTCAGCAACCATCAGGAGGGAATGTTGTACCCCACTATTCTTGGTTCTCTGGAATTACTCAGTTTCAAAAGGGAAAGGAGTTTGAGTTTGCAGAAGGACAAGGTGTGCCTATTGCACCAGGAGTCCCAGCTACTGAAGCTAAGGGGTACTGGTACAGACACAACAGACGTTCTTTTAAAACAGCCGATGGCAACCAGCGTCAACTGCTGCCACGATGGTATTTTTACTATCTGGGAACCGGACCGCATGCTAAAGACCAGTATGGCACCGATATTAACGGAGTCTACTGGGTCGCTAGCAACCAGGCTGATGTCAATACCCCGGCTGACATTGTCGATCGGGACCCAAGTAGCGATGAGGCTATTCCGACTAGGTTTCCGCCTGGCACGGTACTCCCTCAGGGTTACTATATTGAAGGCTCAGGAAGGTCTGCTCCTAATTCCAGATCTACTTCGCGCACATCCAGCAGAGCCTCTAGT---GCAGGATCGCGTAGTAGAGCCAATTCTGGCAATAGAACCCCT------------ACCTCTGGTGTAACACCTGACATGGCTGATCAAATTGCTAGTCTTGTTCTGGCAAAACTTGGCAAGGATGCCACCAAACCTCAGCAAGTAACTAAGCATACTGCCAAAGAAGTCAGACAGAAAATTTTGAATAAACCCCGCCAGAAGAGGAGCCCCAATAAACAATGCACTGTTCAGCAGTGTTTTGGTAAGAGAGGCCCTAATCAGAATTTTGGTGGTGGAGAAATGTTAAAACTTGGAACTAGTGACCCACAGTTCCCCATTCTTGCAGAACTCGCACCCACAGCTGGTGCGTTTTTCTTTGGATCAAAATTAGAGTTGGCCAAAGTGCAGAATTTATCTGGGAATCCTGATGAGCCTCAGAAGGATGTTTATGAATTGCGCTATAACGGCGCAATTAGGTTTGACAGTACACTTTCAGGCTTTGAGACCATAATGAAGGTGCTGAGTGAGAATTTGAATGCCTATCAACAACAA---------------GATGGT---------ATGATGAATATG------AGTCCAAAACCACAGCGTCAGCGTGGTCATAAGAATGGACAAGGA------------GAAAATGATAATATAAGTGTTGCAGTGCCCAAAAGCCGCGTGCAGCAAAATAAGAGTATAGAGTTGACTGCAGAGGACATCAGCCTTCTTAAGAAG---ATGGATGAGCCCTTTACTGAAGACACCTCAGAAATA------------TAA
>KX538965_HumanOC43_Malaysia_2012-03-28
ATGTCTTTTACTCCTGGTAAGCAATCCAGT---AGTAGAGCGTCCTCTGGAAATCGGTCTGGTAATGGCATCCTCAAG------------TGGGCCGATCAGTCCGACCAGTTTAGAAATGTTCAAACCAGGGGTAGAAGAGCTCAACCCAAGCAAACTGCTACTTCTCAGCAACCATCAGGAGGGAATGTTGTACCCTACTATTCTTGGTTCTCTGGAATTACTCAGTTTCAAAAGGGAAAGGAGTTTGAGTTTGCAGAAGGACAAGGTGTGCCTATTGCACCAGGAGTCCCAGCTACTGAAGCTAAGGGGTACTGGTACAGACACAACAGACGTTCTTTTAAAACAGCCGATGGCAACCAGCGTCAACTGCTGCCACGATGGTATTTTTACTATCTGGGAACAGGACCGCATGCTAAAGACCAGTACGGCACCGATATTAACGGAGTCTACTGGGTCGCTAGCAACCAGGCTGATGTCAATACCCCGGCTGACATTGTCGATCGGGACCCAAGTAGCGATGAGGCTATTCCGACTAGGTTTCCGCCTGGCACGGTACTCCCTCAGGGTTACTATATTGAAGGCTCAGGAAGGTCTGCTCCTAATTCCAGATCTACTTCGCGCACATCCAGCAGAGCCTCTAGT---GCAGGATCGCGTAGTAGAGCCAATTCTGGCAATAGAACCCCT------------ACCTCTGGTGTAACACCTGACATGGCTGATCAAATTGCTAGTCTTGTTCTGGCAAAACTTGGCAAGGATGCCACCAAACCTCAGCAAGTAACTAAGCATACTGCCAAAGAAGTCAGACAGAAAATTTTGAATAAACCCCGCCAGAAGAGGAGCCCCAATAAACAATGCACTGTTCAGCAGTGTTTTGGTAAGAGAGGCCCTAATCAGAATTTTGGTGGTGGAGAAATGTTAAAACTTGGAACTAGTGACCCACAGTTCCCCATTCTTGCAGAACTCGCACCCACAGCTGGTGCGTTTTTCTTTGGATCAAAATTTGAGTTGGCCAAAGTGCAGAATTTATCTGGGAATCCTGATGAGCCTCAGAAGGATGTTTATGAATTGCGCTATAACGGCGCAATTAGGTTTGACAGTACACTTTCAGGCTTTGAGACCATAATGAAGGTGCTGAGTGAGAATTTGAATGCCTATCAACAACAA---------------GATGGT---------ATGATGAATATG------AGTCCAAAACCACAGCGTCAGCGTGGTCATAAGAATGGACAAGGA------------GAAAATGATAATATAAGTGTTGCAGTGCCCAAAAGCCGCGTGCAGCAAAATAAGAGTATAGAGTTGACTGCAGAGGACATCAGCCTTCTTAAGAAG---ATGGATGAGCCCTTTACTGAAGACACCTCAGAAATA------------TAA
>KX538966_HumanOC43_Malaysia_2012-04-02
ATGTCTTTTACTCCTGGTAAGCAATCCAGT---AGTAGAGCGTCCTCTGGAAATCGGTCTGGTAATGGCATCCTCAAG------------TGGGCCGATCAGTCCGACCAGTTTAGAAATGTTCAAACCAGGGGTAGAAGAGCTCAACCCAAGCAAACTGCTACTTCTCAGCAACCATCAGGAGGGAATGTTGTACCCCACTATTCTTGGTTCTCTGGAATTACTCAGTTTCAAAAGGGAAAGGAGTTTGAGTTTGCAGAAGGACAAGGTGTGCCTATTGCACCAGGAGTCCCAGCTACTGAAGCTAAGGGGTACTGGTACAGACACAACAGACGTTCTTTTAAAACAGCCGATGGCAACCAGCGTCAACTGCTGCCACGATGGTATTTTTACTATCTGGGAACCGGACCGCATGCTAAAGACCAGTATGGCACCGATATTAACGGAGTCTACTGGGTCGCTAGCAACCAGGCTGATGTCAATACCCCGGCTGACATTGTCGATCGGGACCCAAGTAGCGATGAGGCTATTCCGACTAGGTTTCCGCCTGGCACGGTACTCCCTCAGGGTTACTATATTGAAGGCTCAGGAAGGTCTGCTCCTAATTCCAGATCTACTTCGCGCACATCCAGCAGAGCCTCTAGT---GCAGGATCGCGTAGTAGAGCCAATTCTGGCAATAGAACCCCT------------ACCTCTGGTGTAACACCTGACATGGCTGATCAAATTGCTAGTCTTGTTCTGGCAAAACTTGGCAAGGATGCCACCAAACCTCAGCAAGTAACTAAGCATACTGCCAAAGAAGTCAGACAGAAAATTTTGAATAAACCCCGCCAGAAGAGGAGCCCCAATAAACAATGCACTGTTCAGCAGTGTTTTGGTAAGAGAGGCCCTAATCAGAATTTTGGTGGTGGAGAAATGTTAAAACTTGGAACTAGTGACCCACAGTTCCCCATTCTTGCAGAACTCGCACCCACAGCTGGTGCGTTTTTCTTTGGATCAAAATTAGAGTTGGCCAAAGTGCAGAATTTATCTGGGAATCCTGATGAGCCTCAGAAGGATGTTTATGAATTGCGCTATAACGGCGCAATTAGGTTTGACAGTACACTTTCTGGCTTTGAGACCATAATGAAGGTGCTGAGTGAGAATTTGAATGCCTATCAACAACAA---------------GATGGT---------ATGATGAATATG------AGTCCAAAACCACAGCGTCAGCGTGGTCATAAGAATGGACAAGGA------------GAAAATGATAATATAAGTGTTGCAGTGCCCAAAAGCCGCGTGCAGCAAAATAAGAGTATAGAGTTGACTGCAGAGGACATCAGCCTTCTTAAGAAG---ATGGATGAGCCCTTTACTGAAGACACCTCAGAAATA------------TAA
>KX538967_HumanOC43_Malaysia_2012-05-02
ATGTCTTTTACTCCTGGTAAGCAATCCAGT---AGTAGAGCGTCCTCTGGAAATCGGTCTGGTAATGGCATCCTCAAG------------TGGGCCGATCAGTCCGACCAGTTTAGAAATGTTCAAACCAGGGGTAGAAGAGCTCAACCCAAGCAAACTGCTACTTCTCAGCAACCATCAGGAGGGAATGTTGTACCCTACTATTCTTGGTTCTCTGGAATTACTCAGTTTCAAAAGGGAAAGGAGTTTGAGTTTGCAGAAGGACAAGGTGTGCCTATTGCACCAGGAGTCCCAGCTACTGAAGCTAAGGGGTACTGGTACAGACACAACAGACGTTCTTTTAAAACAGCCGATGGCAACCAGCGTCAACTGCTGCCACGATGGTATTTTTACTATCTGGGAACAGGACCGCATGCTAAAGACCAGTACGGCACCGATATTAACGGAGTCTACTGGGTCGCTAGCAACCAGGCTGATGTCAATACCCCGGCTGACATTGTCGATCGGGACCCAAGTAGCGATGAGGCTATTCCGACTAGGTTTCCGCCTGGCACGGTACTCCCTCAGGGTTACTATATTGAAGGCTCAGGAAGGTCTGCTCCTAATTCCAGATCTACTTCGCGCACATCCAGCAGAGCCTCTAGT---GCAGGATCGCGTAGTAGAGCCAATTCTGGCAATAGAACCCCT------------ACCTCTGGTGTAACACCTGACATGGCTGATCAAATTGCTAGTCTTGTTCTGGCAAAACTTGGCAAGGATGCCACCAAACCTCAGCAAGTTACTAAGCATACTGCCAAAGAAGTCAGACAGAAAATTTTGAATAAACCCCGCCAGAAGAGGAGCCCCAATAAACAATGCACTGTTCAGCAGTGTTTTGGTAAGAGAGGCCCTAATCAGAATTTTGGTGGTGGAGAAATGTTAAAACTTGGAACTAGTGACCCACAGTTCCCCATTCTTGCAGAACTCGCACCCACAGCTGGTGCGTTTTTCTTTGGATCAAAATTAGAGTTGGCCAAAGTGCAGAATTTATCTGGGAATCCTGATGAGCCTCAGAAGGATGTTTATGAATTGCGCTATAACGGCGCAATTAGGTTTGACAGTACACTTTCAGGCTTTGAGACCATAATGAAGGTGCTGAGTGAGAATTTGAATGCCTATCAACAACAA---------------GATGGT---------ATGATGAATATG------AGTCCAAAACCACAGCKTCAGCGTGGTCATAAGAATGGACAAGGA------------GAAAATGATAATATAAGTGTTGCAGTGCCCAAAAGCCGCGTGCAGCAAAATAAGAGTATAGAGTTGACTGCAGAGGACATCAGCCTTCTTAAGAAG---ATGGATGAGCCCTTTACTGAAGACACCTCAGAAATA------------TAA
>KX538968_HumanOC43_Malaysia_2012-05-09
ATGTCTTTTACTCCTGGTAAGCAATCCAGT---AGTAGAGCGTCCTCTGGAAATCGGTCTGGTAATGGCATCCTCAAG------------TGGGCCGATCAGTCCGACCAGTTTAGAAATGTTCAAACCAGGGGTAGAAGAGCTCAACCCAAGCAAACTGCTACTTCTCAGCAACCATCAGGAGGGAATGTTGTACCCTACTATTCTTGGTTCTCTGGAATTACTCAGTTTCAAAAGGGAAAGGAGTTTGAGTTTGCAGAAGGACAAGGTGTGCCTATTGCACCAGGAGTCCCAGCTACTGAAGCTAAGGGGTACTGGTACAGACACAACAGACGTTCTTTTAAAACAGCCGATGGCAACCAGCGTCAACTGCTGCCACGATGGTATTTTTACTATCTGGGAACAGGACCGCATGCTAAAGACCAGTACGGCACCGATATTAACGGAGTCTACTGGGTCGCTAGCAACCAGGCTGATGTCAATACCCCGGCTGACATTGTCGATCGGGACCCAAGTAGCGATGAGGCTATTCCGACTAGGTTTCCGCCTGGCACGGTACTCCCTCAGGGTTACTATATTGAAGGCTCAGGAAGGTCTGCTCCTAATTCCAGATCTACTTCGCGCACATCCAGCAGAGCCTCTAGT---GCAGGATCGCGTAGTAGAGCCAATTCTGGCAATAGAACCCCT------------ACCTCTGGTGTAACACCTGACATGGCTGATCAAATTGCTAGTCTTGTTCTGGCAAAACTTGGCAAGGATGCCACCAAACCTCAGCAAGTAACTAAGCATACTGCCAAAGAAGTCAGACAGAAAATTTTGAATAAACCCCGCCAGAAGAGGAGCCCCAATAAACAATGCACTGTTCAGCAGTGTTTTGGTAAGAGAGGCCCTAATCAGAATTTTGGTGGTGGAGAAATGTTAAAACTTGGAACTAGTGACCCACAGTTCCCCATTCTTGCAGAACTCGCACCCACAGCTGGTGCGTTTTTCTTTGGATCAAAATTAGAGTTGGCCAAAGTGCAGAATTTATCTGGGAATCCTGATGAGCCTCAGAAGGATGTTTATGAATTGCGCTATAACGGCGCAATTAGGTTTGACAGTACACTTTCAGGCTTTGAGACCATAATGAAGGTGCTGAGTGAGAATTTGAATGCCTATCAACAACAA---------------GATGGT---------ATGATGAATATG------AGTCCAAAACCACAGCGTCAGCGTGGTCATAAGAATGGACAAGGA------------GAAAATGATAATATAAGTGTTGCAGTGCCCAAAAGCCGCGTGCAGCAAAATAAGAGTATAGAGTTGACTGCAGAGGACATCAGCCTTCTTAAGAAG---ATGGATGAGCCCTTTACTGAAGACACCTCAGAAATA------------TAA
>KX538969_HumanOC43_Malaysia_2012-05-18
ATGTCTTTTACTCCTGGTAAGCAATCCAGT---AGTAGAGCGTCCTCTGGAAATCGGTCTGGTAATGGCATCCTCAAG------------TGGGCCGATCAGTCCGACCAGTTTAGAAATGTTCAAACCAGGGGTAGAAGAGCTCAACCCAAGCAAACTGCTACTTCTCAGCAACCATCAGGAGGGAATGTTGTACCCTACTATTCTTGGTTCTCTGGAATTACTCAGTTTCAAAAGGGAAAGGAGTTTGAGTTTGCAGAAGGACAAGGTGTGCCTATTGCACCAGGAGTCCCAGCTACTGAAGCTAAGGGGTACTGGTACAGACACAACAGACGTTCTTTTAAAACAGCCGATGGCAACCAGCGTCAACTGCTGCCACGATGGTATTTTTACTATCTGGGAACAGGACCGCATGCTAAAGACCAGTACGGCACCGATATTAACGGAGTCTACTGGGTCGCTAGCAACCAGGCTGATGTCAATACCCCGGCTGACATTGTCGATCGGGACCCAAGTAGCGATGAGGCTATTCCGACTAGGTTTCCGCCTGGCACGGTACTCCCTCAGGGTTACTATATTGAAGGCTCAGGAAGGTCTGCTCCTAATTCCAGATCTACTTCGCGCACATCCAGCAGAGCCTCTAGT---GCAGGATCGCGTAGTAGAGCCAATTCTGGCAATAGAACCCCT------------ACCTCTGGTGTAACACCTGACATGGCTGATCAAATTGCTAGTCTTGTTCTGGCAAAACTTGGCAAGGATGCCACCAAACCTCAGCAAGTAACTAAGCATACTGCCAAAGAAGTCAGACAGAAAATTTTGAATAAACCCCGCCAGAAGAGGAGCCCCAATAAACAATGCACTGTTCAGCAGTGTTTTGGTAAGAGAGGCCCTAATCAGAATTTTGGTGGTGGAGAAATGTTAAAACTTGGAACTAGTGACCCACAGTTCCCCATTCTTGCAGAACTCGCACCCACAGCTGGTGCGTTTTTCTTTGGATCAAAATTAGAGTTGGCCAAAGTGCAGAATTTATCTGGGAATCCTGATGAGCCTCAGAAGGATGTTTATGAATTGCGCTATAACGGCGCAATTAGGTTTGACAGTACACTTTCAGGCTTTGAGACCATAATGAAGGTGCTGAGTGAGAATTTGAATGCCTATCAACAACAA---------------GATGGT---------ATGATGAATATG------AGTCCAAAACCACAGCGTCAGCGTGGTCATAAGAATGGACAAGGA------------GAAAATGATAATATAAGTGTTGCAGTGCCCAAAAGCCGCGTGCAGCAAAATAAGAGTATAGAGTTGACTGCAGAGGACATCAGCCTTCTTAAGAAG---ATGGATGAGCCCTTTACTGAAGACACCTCAGAAATA------------TAA
>KX538970_HumanOC43_Malaysia_2012-06-20
ATGTCTTTTACTCCTGGTAAGCAATCCAGT---AGTAGAGCGTCCTCTGGAAATCGGTCTGGTAATGGCATCCTCAAG------------TGGGCCGATCAGTCCGACCAGTTTAGAAATTTTCAAACCAGGGGTAGAAGAGCTCAACCCAAGCAAACTGCTACTTCTCAGCAACCATCAGGAGGGAATGTTGTACCCCACTATTCTTGGTTCTCTGGAATTACTCAGTTTCAAAAGGGAAAGGAGTTTGAGTTTGCAGAAGGACAAGGTGTGCCTATTGCACCAGGAGTCCCAGCTACTGAAGCTAAGGGGTACTGGTACAGACACAACAGACGTTCTTTTAAAACAGCCGATGGCAACCAGCGTCAACTGCTGCCACGATGGTATTTTTACTATCTGGGAACCGGACCGCATGCTAAAGACCAGTATGGCACCGATATTAACGGAGTCTACTGGGTCGCTAGCAACCAGGCTGATGTCAATACCCCGGCTGACATTGTCGATCGGGACCCAAGTAGCGATGAGGCTATTCCGACTAGGTTTCCGCCTGGCACGGTACTCCCTCAGGGTTACTATATTGAAGGCTCAGGAAGGTCTGCTCCTAATTCCAGATCTACTTCGCGCACATCCAGCAGAGCCTCTAGT---GCAGGATCGCGTAGTAGAGCCAATTCTGGCAATAGAACCCCT------------ACCTCTGGTGTAACACCTGACATGGCTGATCAAATTGCTAGTCTTGTTCTGGCAAAACTTGGCAAGGATGCCACCAAACCTCAGCAAGTAACTAAGCATACTGCCAAAGAAGTCAGACAGAAAATTTTGAATAAACCCCGCCAGAAGAGGAGCCCCAATAAACAATGCACTGTTCAGCAGTGTTTTGGTAAGAGAGGCCCTAATCAGAATTTTGGTGGTGGAGAAATGTTAAAACTTGGAACTAGTGACCCACAGTTCCCCATTCTTGCAGAACTCGCACCCACAGCTGGTGCGTTTTTCTTTGGATCAAAATTAGAGTTGGCCAAAGTGCAGAATTTATCTGGGAATCCTGATGAGCCTCAGAAGGATGTTTATGAATTGCGCTATAACGGCGCAATTAGGTTTGACAGTACACTTTCAGGCTTTGAGACCATAATGAAGGTGCTGAGTGAGAATTTGAATGCCTATCAACAACAA---------------GATGGT---------ATGATGAATATG------AGTCCAAAACCACAGCGTCAGCGTGGTCATAAGAATGGACAAGGA------------GAAAATGATAATATAAGTGTTGCAGTGCCCAAAAGCCGCGTGCAGCAAAATAAGAGTATAGAGTTGACTGCAGAGGACATCAGCCTTCTTAAGAAG---ATGGATGAGCCCTTTACTGAAGACACCTCAGAAATA------------TAA
>KX538971_HumanOC43_Malaysia_2012-06-25
ATGTCTTTTACTCCTGGTAAGCAATCCAGT---AGTAGAGCGTCCTCTGGAAATCGGTCTGGTAATGGCATCCTCAAG------------TGGGCCGATCAGTCCGACCAGTTTAGAAATGTTCAAACCAGGGGTAGAAGAGCTCAACCCAAGCAAACTGCTACTTCTCAGCAACCATCAGGAGGGAATGTTGTACCCTACTATTCTTGGTTCTCTGGAATTACTCAGTTTCAAAAGGGAAAGGAGTTTGAGTTTGCAGAAGGACAAGGTGTGCCTATTGCACCAGGAGTCCCAGCTACTGAAGCTAAGGGGTACTGGTACAGACACAACAGACGTTCTTTTAAAACAGCCGATGGCAACCAGCGTCAACTGCTGCCACGATGGTATTTTTACTATCTGGGAACAGGACCGCATGCTAAAGACCAGTACGGCACCGATATTAACGGAGTCTACTGGGTCGCTAGCAACCAGGCTGATGTCAATACCCCGGCTGACATTGTCGATCGGGACCCAAGTAGCGATGAGGCTATTCCGACTAGGTTTCCGCCTGGCACGGTACTCCCTCAGGGTTACTATATTGAAGGCTCAGGAAGGTCTGCTCCTAATTCCAGATCTACTTCGCGCACATCCAGCAGAGCCTCTAGT---GCAGGATCGCGTAGTAGAGCCAATTCTGGCAATAGAACCCCT------------ACCTCTGGTGTAACACCTGACATGGCTGATCAAATTGCTAGTCTTGTTCTGGCAAAACTTGGCAAGGATGCCACCAAACCTCAGCAAGTAACTAAGCATACTGCCAAAGAAGTCAGACAGAAAATTTTGAATAAACCCCGCCAGAAGAGGAGCCCCAATAAACAATGCACTGTTCAGCAGTGTTTTGGTAAGAGAGGCCCTAATCAGAATTTTGGTGGTGGAGAAATGTTAAAACTTGGAACTAGTGACCCACAGTTCCCCATTCTTGCAGAACTCGCACCCACAGCTGGTGCGTTTTTCTTTGGATCAAAATTAGAGTTGGCCAAAGTGCAGAATTTATCTGGGAATCCTGATGAGCCTCAGAAGGATGTTTATGAATTGCGCTATAACGGCGCAATTAGGTTTGACAGTACACTTTCAGGCTTTGAGACCATAATGAAGGTGCTGAGTGAGAATTTGAATGCCTATCAACAACAA---------------GATGGT---------ATGATGAATATG------AGTCCAAAACCACAGCGTCAGCGTGGTCATAAGAATGGACAAGGA------------GAAAATGATAATATAAGTGTTGCAGTGCCCAAAAGCCGCGTGCAGCAAAATAAGAGTATAGAGTTGACTGCAGAGGACATCAGCCTTCTTAAGAAG---ATGGATGAGCCCTTTACTGAAGACACCTCAGAAATA------------TAA
>KX538972_HumanOC43_Malaysia_2012-07-04
ATGTCTTTTACTCCTGGTAAGCAATCCAGT---AGTAGAGCGTCCTCTGGAAATCGGTCTGGTAATGGCATCCTCAAG------------TGGGCCGATCAGTCCGACCAGTTTAGAAATGTTCAAACCAGGGGTAGAAGAGCTCAACCCAAGCAAACTGCTACTTCTCAGCAACCATCAGGAGGGAATGTTGTACCCCACTATTCTTGGTTCTCTGGAATTACTCAGTTTCAAAAGGGAAAGGAGTTTGAGTTTGCAGAAGGACAAGGTGTGCCTATTGCACCAGGAGTCCCAGCTACTGAAGCTAAGGGGTACTGGTACAGACACAACAGACGTTCTTTTAAAACAGCCGATGGCAACCAGCGTCAACTGCTGCCACGATGGTATTTTTACTATCTGGGAACCGGACCGCATGCTAAAGACCAGTATGGCACCGATATTAACGGAGTCTACTGGGTCGCTAGCAACCAGGCTGATGTCAATACCCCGGCTGACATTGTCGATCGGGACCCAAGTAGCGATGAGGCTATTCCGACTAGGTTTCCGCCTGGCACGGTACTCCCTCAGGGTTACTATATTGAAGGCTCAGGAAGGTCTGCTCCTAATTCCAGATCTACTTCGCGCACATCCAGCAGAGCCTCTAGT---GCAGGATCGCGTAGTAGAGCCAATTCTGGCAATAGAACCCCT------------ACCTCTGGTGTAACACCTGACATGGCTGATCAAATTGCTAGTCTTGTTCTGGCAAAACTTGGCAAGGATGCCACCAAACCTCAGCAAGTAACTAAGCATACTGCCAAAGAAGTCAGACAGAAAATTTTGAATAAACCCCGCCAGAAGAGGAGCCCCAATAAACAATGCACTGTTCAGCAGTGTTTTGGTAAGAGAGGCCCTAATCAGAATTTTGGTGGTGGAGAAATGTTAAAACTTGGAACTAGTGACCCACAGTTCCCCATTCTTGCAGAACTCGCACCCACAGCTGGTGCGTTTTTCTTTGGATCAAAATTAGAGTTGGCCAAAGTGCAGAATTTATCTGGGAATCCTGATGAGCCTCAGAAGGATGTTTATGAATTGCGCTATAACGGCGCAATTAGGTTTGACAGTACACTTTCAGGCTTTGAGACCATAATGAAGGTGCTGAGTGAGAATTTGAATGCCTATCAACAACAA---------------GATGGT---------ATGATGAATATG------AGTCCAAAACCACAGCGTCAGCGTGGTCATAAGAATGGACAAGGA------------GAAAATGATAATATAAGTGTTGCAGTGCCCAAAAGCCGCGTGCAGCAAAATAAGAGTATAGAGTTGACTGCAGAGGACATCAGCCTTCTTAAGAAG---ATGGATGAGCCCTTTACTGAAGACACCTCAGAAATA------------TAA
>KX538973_HumanOC43_Malaysia_2012-07-16
ATGTCTTTTACTCCTGGTAAGCAATCCAGT---AGTAGAGCGTCCTCTGGAAATCGGTCTGGTAATGGCATCCTCAAG------------TGGGCCGATCAGTCCGACCAGTTTAGAAATGTTCAAACCAGGGGTAGAAGAGCTCAACCCAAGCAAACTGCTACTTCTCAGCAACCATCAGGAGGGAATGTTGTACCCTACTATTCTTGGTTCTCTGGAATTACTCAGTTTCAAAAGGGAAAGGAGTTTGAGTTTGCAGAAGGACAAGGTGTGCCTATTGCACCAGGAGTCCCAGCTACTGAAGCTAAGGGGTACTGGTACAGACACAACAGACGTTCTTTTAAAACAGCCGATGGCAACCAGCGTCAACTGCTGCCACGATGGTATTTTTACTATCTGGGAACAGGACCGCATGCTAAAGACCAGTACGGCACCGATATTAACGGAGTCTACTGGGTCGCTAGCAACCAGGCTGATGTCAATACCCCGGCTGACATTGTCGATCGGGACCCAAGTAGCGATGAGGCTATTCCGACTAGGTTTCCGCCTGGCACGGTACTCCCTCAGGGTTACTATATTGAAGGCTCAGGAAGGTCTGCTCCTAATTCCAGATCTACTTCGCGCACATCCAGCAGAGCCTCTAGT---GCAGGATCGCGTAGTAGAGCCAATTCTGGCAATAGAACCCCT------------ACCTCTGGTGTAACACCTGACATGGCTGATCAAATTGCTAGTCTTGTTCTGGCAAAACTTGGCAAGGATGCCACCAAACCTCAGCAAGTAACTAAGCATACTGCCAAAGAAGTCAGACAGAAAATTTTGAATAAACCCCGCCAGAAGAGGAGCCCCAATAAACAATGCACTGTTCAGCAGTGTTTTGGTAAGAGAGGCCCTAATCAGAATTTTGGTGGTGGAGAAATGTTAAAACTTGGAACTAGTGACCCACAGTTCCCCATTCTTGCAGAACTCGCACCCACAGCTGGTGCGTTTTTCTTTGGATCAAAATTAGAGTTGGCCAAAGTGCAGAATTTATCTGGGAATCCTGATGAGCCTCAGAAGGATGTTTATGAATTGCGCTATAACGGCGCAATTAGGTTTGACAGTACACTTTCAGGCTTTGAGACCATAATGAAGGTGCTGAGTGAGAATTTGAATGCCTATCAACAACAA---------------GATGGT---------ATGATGAATATG------AGTCCAAAACCACAGCGTCAGCGTGGTCATAAGAATGGACAAGGA------------GAAAATGATAATATAAGTGTTGCAGTGCCCAAAAGCCGCGTGCAGCAAAATAAGAGTATAGAGTTGACTGCAGAGGACATCAGCCTTCTTAAGAAG---ATGGATGAGCCCTTTACTGAAGACACCTCAGAAATA------------TAA
>KX538974_HumanOC43_Malaysia_2012-08-01
ATGTCTTTTACTCCTGGTAAGCAATCCAGT---AGTAGAGCGTCCTCTGGAAATCGGCCTGGTAATGGCATCCTCAAG------------TGGGCCGATCAGTCCGACCAGTTTAGAAATGTTCAAACCAGGGGTAGAAGAGCTCAACCCAAGCAAACTGCTACTTCTCAGCAACCATCAGGAGGGAATGTTGTACCCTACTATTCTTGGTTCTCTGGAATTACTCAGTTTCAAAAGGGAAAGGAGTTTGAGTTTGCAGAAGGACAAGGTGTGCCTATTGCACCAGGAGTCCCAGCTACTGAAGCTAAGGGGTACTGGTACAGACACAACAGACGTTCTTTTAAAACAGCCGATGGCAACCAGCGTCAACTGCTGCCACGATGGTATTTTTACTATCTGGGAACAGGACCGCATGCTAAAGACCAGTACGGCACCGATATTAACGGAGTCTACTGGGTCGCTAGCAACCAGGCTGATGTCAATACCCCGGCTGACATTGTCGATCGGGACCCAAGTAGCGATGAGGCTATTCCGACTAGGTTTCCGCCTGGCACGGTACTCCCTCAGGGTTACTATATTGAAGGCTCAGGAAGGTCTGCTCCTAATTCCAGATCTACTTCGCGCACATCCAGCAGAGCCTCTAGT---GCAGGATCGCGTAGTAGAGCCAATTCTGGCAATAGAACCCCT------------ACCTCTGGTGTAACACCTGACATGGCTGATCAAATTGCTAGTCTTGTTCTGGCAAAACTTGGCAAGGATGCCACCAAACCTCAGCAAGTAACTAAGCATACTGCCAAAGAAGTCAGACAGAAAATTTTGAATAAACCCCGCCAGAAGAGGAGCCCCAATAAACAATGCACTGTTCAGCAGTGTTTTGGTAAGAGAGGCCCTAATCAGAATTTTGGTGGTGGAGAAATGTTAAAACTTGGAACTAGTGACCCACAGTTCCCCATTCTTGCAGAACTCGCACCCACAGCTGGTGCGTTTTTCTTTGGATCAAAATTAGAGTTGGCCAAAGTGCAGAATTTATCTGGGAATCCTGATGAGCCTCAGAAGGATGTTTATGAATTGCGCTATAACGGCGCAATTAGGTTTGACAGTACACTTTCAGGCTTTGAGACCATAATGAAGGTGCTGAGTGAGAATTTGAATGCCTATCAACAACAA---------------GATGGT---------ATGATGAATATG------AGTCCAAAACCACAGCGTCAGCGTGGTCATAAGAATGGACAAGGA------------GAAAATGATAATATAAGTGTTGCAGTGCCCAAAAGCCGCGTGCAGCAAAATAAGAGTATAGAGTTGACTGCAGAGGACATCAGCCTTCTTAAGAAG---ATGGATGAGCCCTTTACTGAAGACACCTCAGAAATA------------TAA
>KX538975_HumanOC43_Malaysia_2012-08-24
ATGTCTTTTACTCCTGGTAAGCAATCCAGT---AGTAGAGCGTCCTCTGGAAATCGGTCTGGTAATGGCATCCTCAAG------------TGGGCCGATCAGTCCGACCAGTTTAGAAATGTTCAAACCAGGGGTAGAAGAGCTCAACCCAAGCAAACTGCTACTTCTCAGCAACCATCAGGAGGGAATGTTGTACCCTACTATTCTTGGTTCTCTGGAATTACTCAGTTTCAAAAGGGAAAGGAGTTTGAGTTTGCAGAAGGACAAGGTGTGCCTATTGCACCAGGAGTCCCAGCTACTGAAGCTAAGGGGTACTGGTACAGACACAACAGACGTTCTTTTAAAACAGCCGATGGCAACCAGCGTCAACTGCTGCCACGATGGTATTTTTACTATCTGGGAACAGGACCGCATGCTAAAGACCAGTACGGCACCGATATTAACGGAGTCTACTGGGTCGCTAGCAACCAGGCTGATGTCAATACCCCGGCTGACATTGTCGATAGGGACCCAAGTAGCGATGAGGCTATTCCGACTAGGTTTCCGCCTGGCACGGTACTCCCTCAGGGTTACTATATTGAAGGCTCAGGAAGGTCTGCTCCTAATTCCAGATCTACTTCGCGCACATCCAGCAGAGCCTCTAGT---GCAGGATCGCGTAGTAGAGCCAATTCTGGCAATAGAACCCCT------------ACCTCTGGTGTAACACCTGACATGGCTGATGAAATTGCTAGTCTTGTTCTGGCAAAACTTGGCAAGGATGCCACCAAACCTCAGCAAGTAACTAAGCATACTGCCAAAGAAGTCAGACAGAAAATTTTGAATAAACCCCGCCAGAAGAGGAGCCCCAATAAACAATGCACTGTTCAGCAGTGTTTTGGTAAGCGAGGCCCTAATCAGAATTTTGGTGGTGGAGAAATGTTAAAACTTGGAACTAGTGACCCACAGTTCCCCATTCTTGCAGAACTCGCACCCACAGCTGGTGCGTTTTTCTTTGGATCAAAATTAGAGTTGGCCAAAGTGCAGAATTTATCTGGGAATCCTGATGAGCCTCAGAAGGATGTTTATGAATTGCGCTATAACGGCGCAATTAGGTTTGACAGTACACTTTCAGGCTTTGAGACCATAATGAAGGTGCTGAGTGAGAATTTGAATGCCTATCAACAACAA---------------GATGGT---------ATGATGAATATG------AGTCCAAAACCACAGCGTCAGCGTGGTCATAAGAATGGACAAGGA------------GAAAATGATAATATAAGTGTTGCAGTGCCCAAAAGCCGCGTGCAGCAAAATAAGAGTATAGAGTTGACTGCAGAGGACATCAGCCTTCTTAAGAAG---ATGGATGAGCCCTTTACTGAAGACACCTCAGAAATA------------TAA
>KX538976_HumanOC43_Malaysia_2012-08-27
ATGTCTTTTACTCCTGGTAAGCAATCCAGT---AGTAGAGCGTCCTCTGGAAATCGGTCTGGTAATGGCATCCTCAAG------------TGGGCCGATCAGTCCGACCAGTTTAGAAATGTTCAAACCAGGGGTAGAAGAGCTCAACCCAAGCAAACTGCTACTTCTCAGCAACCATCAGGAGGGAATGTTGTACCCCACTATTCTTGGTTCTCTGGAATTACTCAGTTTCAAAAGGGAAAGGAGTTTGAGTTTGCAGAAGGACAAGGTGTGCCTATTGCACCAGGAGTCCCAGCTACTGAAGCTAAGGGGTACTGGTACAGACACAACAGACGTTCTTTTAAAACAGCCGATGGCAACCAGCGTCAACTGCTGCCACGATGGTATTTTTACTATCTGGGAACCGGACCGCATGCTAAAGACCAGTATGGCACCGATATTAACGGAGTCTACTGGGTCGCTAGCAACCAGGCTGATGTCAATACCCCGGCTGACATTGTCGATCGGGACCCAAGTAGCGATGAGGCTATTCCGACTAGGTTTCCGCCTGGCACGGTACTCCCTCAGGGTTACTATATTGAAGGCTCAGGAAGGTCTGCTCCTAATTCCAGATCTACTTCGCGCACATCCAGCAGAGCCTCTAGT---GCAGGATCGCGTAGTAGAGCCAATTCTGGCAATAGAACCCCT------------ACCTCTGGTGTAACACCTGACATGGCTGATCAAATTGCTAGTCTTGTTCTGGCAAAACTTGGCAAGGATGCCACCAAACCTCAGCAAGTAACTAAGCATACTGCCAAAGAAGTCAGACAGAAAATTTTGAATAAACCCCGCCAGAAGAGGAGCCCCAATAAACAATGCACTGTTCAGCAGTGTTTTGGTAAGAGAGGCCCTAATCAGAATTTTGGTGGTGGAGAAATGTTAAAACTTGGAACTAGTGACCCACAGTTCCCCATTCTTGCAGAACTCGCACCCACAGCTGGTGCGTTTTTCTTTGGATCAAAATTAGAGTTGGCCAAAGTGCAGAATTTATCTGGGAATCCTGATGAGCCTCAGAAGGATGTTTATGAATTGCGCTATAACGGCGCAATTAGGTTTGACAGTACACTTTCAGGCTTTGAGACCATAATGAAGGTGCTGAGTGAGAATTTGAATGCCTATCAACAACAA---------------GATGGT---------ATGATGAATATG------AGTCCAAAACCACAGCGTCAGCGTGGTCATAAGAATGGACAAGGA------------GAAAATGATAATATAAGTGTTGCAGTGCCCAAAAGCCGCGTGCAGCAAAATAAGAGTATAGAGTTGACTGCAGAGGACATCAGCCTTCTTAAGAAG---ATGGATGAGCCCTTTACTGAAGACACCTCAGAAATA------------TAA
>KX538977_HumanOC43_Malaysia_2012-09-10
ATGTCTTTTACTCCTGGTAAGCAATCCAGT---AGTAGAGCGTCCTCTGGAAATCGGTCTGGTAATGGCATCCTCAAG------------TGGGCCGATCAGTCCGACCAGTTTAGAAATGTTCAAACCAGGGGTAGAAGAGCTCAACCCAAGCAAACTGCTACTTCTCAGCAACCATCAGGAGGGAATGTTGTACCCTACTATTCTTGGTTCTCTGGAATTACTCAGTTTCAAAAGGGAAAGGAGTTTGAGTTTGCAGAAGGACAAGGTGTGCCTATTGCACCAGGAGTCCCAGCTACTGAAGCTAAGGGGTACTGGTACAGACACAACAGACGTTCTTTTAAAACAGCCGATGGCAACCAGCGTCAACTGCTGCCACGATGGTATTTTTACTATCTGGGAACAGGACCGCATGCTAAAGACCAGTACGGCACCGATATTAACGGAGTCTACTGGGTCGCTAGCAACCAGGCTGATGTCAATACCCCGGCTGACATTGTCGATCGGGACCCAAGTAGCGATGAGGCTATTCCGACTAGGTTTCCGCCTGGCACGGTACTCCCTCAGGGTTACTATATTGAAGGCTCAGGAAGGTCTGCTCCTAATTCCAGATCTACTTCGCGCACATCCAGCAGAGCCTCTAGT---GCAGGATCGCGTAGTAGAGCCAATTCTGGCAATAGAACCCCT------------ACCTCTGGTGTAACACCTGACATGGCTGATCAAATTGCTAGTCTTGTTCTGGCAAAACTTGGCAAGGATGCCACCAAACCTCAGCAAGTAACTAAGCATACTGCCAAAGAAGTCAGACAGAAAATTTTGAATAAACCCCGCCAGAAGAGGAGCCCCAATAAACAATGCACTGTTCAGCAGTGTTTTGGTAAGAGAGGCCCTAATCAGAATTTTGGTGGTGGAGAAATGTTAAAACTTGGAACTAGTGACCCACAGTTCCCCATTCTTGCAGAACTCGCACCCACAGCTGGTGCGTTTTTCTTTGGATCAAAATTAGAGTTGGCCAAAGTGCAGAATTTATCTGGGAATCCTGATGAGCCTCAGAAGGATGTTTATGAATTGCGCTATAACGGCGCAATTAGGTTTGACAGTACACTTTCAGGCTTTGAGACCATAATGAAGGTGCTGAGTGAGAATTTGAATGCCTATCAACAACAA---------------GATGGT---------ATGATGAATATG------AGTCCAAAACCACAGCGTCAGCGTGGTCATAAGAATGGACAAGGA------------GAAAATGATAATATAAGTGTTGCAGTGCCCAAAAGCCGCGTGCAGCAAAATAAGAGTATAGAGTTGACTGCAGAGGACATCAGCCTTCTTAAGAAG---ATGGATGAGCCCTTTACTGAAGACACCTCAGAAATA------------TAA
>KX538978_HumanOC43_Malaysia_2013-01-02
ATGTCTTTTACTCCTGGTAAGCAATCCAGT---AGTAGAGCGTCCTCTGGAAATCGGTCTGGTAATGGCATCCTCAAG------------TGGGCCGATCAGTCCGACCAGTTTAGAAATGTTCAAACCAGGGGTAGAAGAGCTCAACCCAAGCAAACTGCTACTTCTCAGCAACCATCAGGAGGGAATGTTGTACCCCACTATTCTTGGTTCTCTGGAATTACTCAGTTTCAAAAGGGAAAGGAGTTTGAGTTTGCAGAAGGACAAGGTGTGCCTATTGCACCAGGAGTCCCAGCTACTGAAGCTAAGGGGTACTGGTACAGACACAACAGACGTTCTTTTAAAACAGCCGATGGCAACCAGCGTCAACTGCTGCCACGATGGTATTTTTACTATCTGGGAACCGGACCGCATGCTAAAGACCAGTATGGCACCGATATTAACGGAGTCTACTGGGTCGCTAGCAACCAGGCTGATGTCAATACCCCGGCTGACATTGTCGATCGGGACCCAAGTAGCGATGAGGCTATTCCGACTAGGTTTCCGCCTGGCACGGTACTCCCTCAGGGTTACTATATTGAAGGCTCAGGAAGGTCTGCTCCTAATTCCAGATCTACTTCGCGCACATCCAGCAGAGCCTCTAGT---GCAGGATCGCGTAGTAGAGCCAATTCTGGCAATAGAACCCCT------------ACCTCTGGTGTAACACCTGACATGGCTGATCAAATTGCTAGTCTTGTTCTGGCAAAACTTGGCAAGGATGCCACCAAACCTCAGCAAGTAACTAAGCATACTGCCAAAGAAGTCAGACAGAAAATTTTGAATAAACCCCGCCAGAAGAGGAGCCCCAATAAACAATGCACTGTTCAGCAGTGTTTTGGTAAGAGAGGCCCTAATCAGAATTTTGGTGGTGGAGAAATGTTAAAACTTGGAACTAGTGACCCACAGTTCCCCATTCTTGCAGAACTCGCACCCACAGCTGGTGCGTTTTTCTTTGGATCAAAATTAGAGTTGGCCAAAGTGCAGAATTTATCTGGGAATCCTGATGAGCCTCAGAAGGATGTTTATGAATTGCGCTATAACGGCGCAATTAGGTTTGACAGTACACTTTCAGGCTTTGAGACCATAATGAAGGTGCTGAGTGAGAATTTGAATGCCTATCAACAACAA---------------GATGGT---------ATGATGAATATG------AGTCCAAAACCACAGCGTCAGCGTGGTCATAAGAATGGACAAGGA------------GAAAATGATAATATAAGTGTTGCAGTGCCCAAAAGCCGCGTGCAGCAAAATAAGAGTATAGAGTTGACTGCAGAGGACATCAGCCTTCTTAAGAAG---ATGGATGAGCCCTTTACTGAAGACACCTCAGAAATA------------TAA
>KX538979_HumanOC43_Malaysia_2013-02-15
ATGTCTTTTACTCCTGGTAAGCAATCCAGT---AGTAGAGCGTCCTCTGGAAATCGGTCTGGTAATGGCATCCTCAAG------------TGGGCCGATCAGTCCGACCAGTTTAGAAATGTTCAAACCAGGGGTAGAAGAGCTCAACCCAAGCAAACTGCTACTTCTCAGCAACCATCAGGAGGGAATGTTGTACCCCACTATTCTTGGTTCTCTGGAATTACTCAGTTTCAAAAGGGAAAGGAGTTTGAGTTTGCAGAAGGACAAGGTGTGCCTATTGCACCAGGAGTCCCAGCTACTGAAGCTAAGGGGTACTGGTACAGACACAACAGACGTTCTTTTAAAACAGCCGATGGCAACCAGCGTCAACTGCTGCCACGATGGTATTTTTACTATCTGGGAACCGGACCGCATGCTAAAGACCAGTATGGCACCGATATTAACGGAGTCTACTGGGTCGCTAGCAACCAGGCTGATGTCAATACCCCGGCTGACATTGTCGATCGGGACCCAAGTAGCGATGAGGCTATTCCGACTAGGTTTCCGCCTGGCACGGTACTCCCTCAGGGTTACTATATTGAAGGCTCAGGAAGGTCTGCTCCTAATTCCAGATCTACTTCGCGCACATCCAGCAGAGCCTCTAGT---GCAGGATCGCGTAGTAGAGCCAATTCTGGCAATAGAACCCCT------------ACCTCTGGTGTAACACCTGACATGGCTGATCAAATTGCTAGTCTTGTTCTGGCAAAACTTGGCAAGGATGCCACCAAACCTCAGCAAGTAACTAAGCATACTGCCAAAGAAGTCAGACAGAAAATTTTGAATAAACCCCGCCAGAAGAGGAGCCCCAATAAACAATGCACTGTTCAGCAGTGTTTTGGTAAGAGAGGCCCTAATCAGAATTTTGGTGGTGGAGAAATGTTAAAACTTGGAACTAGTGACCCACAGTTCCCCATTCTTGCAGAACTCGCACCCACAGCTGGTGCGTTTTTCTTTGGATCAAAATTAGAGTTGGCCAAAGTGCAGAATTTATCTGGGAATCCTGATGAGCCTCAGAAGGATGTTTATGAATTGCGCTATAACGGCGCAATTAGGTTTGACAGTACACTTTCAGGCTTTGAGACCATAATGAAGGTGCTGAGTGAGAATTTGAATGCCTATCAACAACAA---------------GATGGT---------ATGATGAATATG------AGTCCAAAACCACAGCGTCAGCGTGGTCATAAGAATGGACAAGGA------------GAAAATGATAATATAAGTGTTGCAGTGCCCAAAAGCCGCGTGCAGCAAAATAAGAGTATAGAGTTGACTGCAGAGGACATCAGCCTTCTTAAGAAG---ATGGATGAGCCCTTTACTGAAGACACCTCAGAAATA------------TAA
>KY014281_HumanOC43_France_2002--
ATGTCTTTTACTCCTGGTAAGCAATCCAGT---AGTAGAGCGTCCTCTGGAAATCGTTCTGGTAATGGCATCCTTAAG------------TGGGCCGATCAGTCCGACCAGTTTAGAAATGTTCAAACCAGGGGTAGAAGAGCTCAACCCAAGCAAACTTCTACTTCTCAGCAACCATCAGGAGGGAATGTTGTACCCTACTACTCTTGGTTCTCTGGAATTACTCAATTTCAAAAGGGAAAGGAGTTTGAGTTTGCAGAAGGACAAGGTGTGCCTATTGCACCAGGAGTCCCAGCTACTGAAGCTAAGGGGTACTGGTACAGACACAATAGACGTTCTTTTAAAACAGCCGATGGCAACCAGCGCCAACTGCTGCCACGATGGTATTTTTACTATCTGGGAACAGGACCGCATGCTAAAGACCAGTACGGCACCGATATTGACGGAGTCTTCTGGGTCGCTAGCAACCAGGCTGATGTCAATACCCCGGCTGACATTGTCGATCGGGACCCAAGTAGCGATGAGGCTATTCCGACTAGGTTTCCGCCTGGTACGGTACTCCCTCAGGGTTACTATATTGAAGGCTCAGGAAGGTCTGCTCCTAATTCCAGATCTACTTCGCGCACATCCAGCAGAGCCTCTAGT---GCAGGATCGCGTAGTAGAGCCAATTCTGGCAATAGAGCCCCT------------ACCTCTGGTGTAACACCTGACATGGCTGATCAAATTGCTAGTCTTGTTCTGGCAAAACTTGGCAAGGATGCCACTAAGCCTCAGCAAGTAACTAAGCATACTGCCAAAGAAGTCAGACAGAAAATTTTGAATAAGCCCCGCCAGAAGAGGAGCCCCAATAAACAATGCACTGTTCAGCAGTGTTTTGGTAAGAGAGGCCCCAATCAGAATTTTGGTGGTGGGGAAATGTTAAAACTTGGAACTAGTGACCCACAGTTCCCCATTCTTGCAGAACTCGCACCCACAGCTGGTGCGTTTTTCTTTGGATCAAGATTAGAGTTGGCCAAAGTGCAGAATTTATCTGGGAATCCTGACGAGCCCCAGAAGGATGTTTATGAATTGCGCTATAACGGCGCAATTAGGTTTGACAGTACACTTTCAGGTTTTGAGACCATAATGAAGGTGTTGAATGAGAATTTGAATGCCTATCAACAACAA---------------GATGGT---------ATGATGAATATG------AGTCCAAAACCACAGCGTCAGCGTGGTCTTAAGAATGGACAAGGA------------GAAAATGATAATATAAGTGTTGCAACGCCCAAAAGCCGTGTGCAGCAAAATAAGAGTAGAGAGTTGACTGCAGAGGACATCAGCCTTCTTAAGAAG---ATGGATGAGCCCTATACTGAAGACACCTCAGAAATA------------TAA
>KY014282_HumanOC43_France_2007--
ATGTCTTTTACTCCTGGTAAGCAATCCAGT---AGTAGAGCGTCCTCTGGAAATCGTTCTGGTAATGGCATCCTTAAG------------TGGGCCGATCAGTCCGACCAGTTTAGAAATGTTCAAACCAGGGGTAGAAGAGCTCAACCCAAGCAAACTTCTACTTCTCAGCAACCATCAGGAGGGAATGTTGTACCCTACTACTCTTGGTTCTCTGGAATTACTCAATTTCAAAAGGGAAAGGAGTTTGAGTTTGCAGAAGGACAAGGTGTGCCTATTGCACCAGGAGTCCCAGCTACTGAAGCTAAGGGGTACTGGTACAGACACAATAGACGTTCTTTTAAAACAGCCGATGGCAACCAGCGCCAACTGCTGCCACGATGGTATTTTTACTATCTGGGAACAGGACCGCATGCTAAAGACCAGTACGGCACCGATATTGACGGAGTCTTCTGGGTCGCTAGCAACCAGGCTGATGTCAATACCCCGGCTGACATTGTCGATCGGGACCCAAGTAGCGATGAGGCTATTCCGACTAGGTTTCCGCCTGGTACGGTACTCCCTCAGGGTTACTATATTGAAGGCTCAGGAAGGTCTGCTCCTAATTCCAGATCTACTTCGCGCACATCCAGCAGAGCCTCTAGT---GCAGGATCGCGTAGTAGAGCCAGTTCTGGCAATAGAGCCCCT------------ACCTCTGGTGTAACACCTGACATGGCTGATCAAATTGCTAGTCTTGTTCTGGCAAAACTTGGCAAGGATGCCACTAAGCCTCAGCAAGTAACTAAGCATACTGCCAAAGAAGTCAGACAGAAAATTTTGAATAAGCCCCGCCAGAAGAGGAGCCCCAATAAACAATGCACTGTTCAGCAGTGTTTTGGTAAGAGAGGCCCCAATCAGAATTTTGGTGGTGGGGAAATGTTAAAACTTGGAACTAGTGACCCACAGTTCCCCATTCTTGCAGAACTCGCACCCACAGCTGGTGCGTTTTTCTTTGGATCAAGATTAGAGTTGGCCAAAGTGCAGAATTTATCTGGGAATCCTGACGAGCCCCAGAAGGATGTTTATGAATTGCGCTATAATGGCGCAATTAGGTTTGACAGTACACTTTCAGGTTTTGAGACCATAATGAAGGTGTTGAATGAGAATTTGAATGCCTATCAACAACAA---------------GATGGT---------ATGATGAATATG------AGTCCAAAACCACAGCGTCAGCGTGGTCTTAAGAATGGACAAGGA------------GAAAATGATAATATAAGTGTTGCATCGCCCAAAAGCCGTGTGCAGCAAAATAAGAGTAGAGAGTTGACTGCAGAGGACATCASCCTTCTTAAGAAG---ATGGATGAGCCCTATACTGAAGACACCTCAGAAATA------------TAA
>KY369905_HumanOC43_USA_2016--
ATGTCTTTTACTCCTGGTAAGCAATCCAGT---AGTAGAGCGTCCTCTGGAAATCGGTCTGGTAATGGCATCCTCAAG------------TGGGCCGATCAGTCCGACCAGTTTAGAAATTTTCAAACCAGGGGTAGAAGAGCTCAACCCAAGCAAACTGCTACTTCTCAGCAACCATCAGGAGGGAATGTTGTACCCCACTATTCTTGGTTCTCTGGAATTACTCAGTTTCAAAAGGGAAAGGAGTTTGAGTTTGCAGAAGGACAAGGTGTGCCTATTGCACCAGGAGTCCCAGCTACTGAAGCTAAGGGGTACTGGTACAGACACAACAGACGTTCTTTTAAAACAGCCGATGGCAACCAGCGTCAACTGCTGCCACGATGGTATTTTTACTATCTGGGAACCGGACCGCATGCTAAAGACCAGTATGGCACCGATATTAACGGAGTCTACTGGGTCGCTAGCAACCAGGCTGATGTCAATACCCCGGCTGACATTGTCGATCGGGACCCAAGTAGCGATGAGGCTATTCCGACTAGGTTTCCGCCTGGCACGGTACTCCCTCAGGGTTACTATATTGAAGGCTCAGGAAGGTCTGCTCCTAATTCCAGATCTACTTCGCGCACATCCAGCAGAGCCTCTAGT---GCAGGATCGCGTAGTAGAGCCAATTCTGGCAATAGAACCCCT------------ACCTCTGGTGTAACACCTGACATGGCTGATCAAATTGCTAGTCTTGTTCTGGCAAAACTTGGCAAGGATGCCACCAAACCTCAGCAAGTAACTAAGCATACTGCCAAAGAAGTCAGACAGAAAATTTTGAATAAACCCCGCCAGAAGAGGAGCCCCAATAAACAATGCACTGTTCAGCAGTGTTTTGGTAAGAGAGGCCCTAATCAGAATTTTGGTGGTGGAGAAATGTTAAAACTTGGAACTAGTGACCCACAGTTCCCCATTCTTGCAGAACTCGCACCCACAGCTGGTGCGTTTTTCTTTGGATCAAAATTAGAGTTGGCCAAAGTGCAGAATTTATCTGGGAATCCTGATGAGCCTCAGAAGGATGTTTATGAATTGCGCTATAACGGCGCAATTAGGTTTGACAGTACACTTTCAGGCTTTGAGACCATAATGAAGGTGCTGAGTGAGAATTTGAATGCCTATCAACAACAA---------------GATGGT---------ATGATGAATATG------AGTCCAAAACCACAGCGTCAGCGTGGTCATAAGAATGGACAAGGA------------GAAAATGATAATATAAGTGTTGCAGTGCCCAAAAGCCGCGTGCAGCAAAATAAGAGTATAGAGTTGACTGCAGAGGACATCAGCCTTCTTAAGAAG---ATGGATGAGCCCTTTACTGAAGACACCTCAGAAATA------------TAA
>KY369906_HumanOC43_USA_2016--
ATGTCTTTTACTCCTGGTAAGCAATCCAGT---AGTAGAGCGTCCTCTGGAAATCGGTCTGGTAATGGCATCCTCAAG------------TGGGCCGATCAGTCCGACCAGTTTAGAAATTTTCAAACCAGGGGTAGAAGAGCTCAACCCAAGCAAACTGCTACTTCTCAGCAACCATCAGGAGGGAATGTTGTACCCCACTATTCTTGGTTCTCTGGAATTACTCAGTTTCAAAAGGGAAAGGAGTTTGAGTTTGCAGAAGGACAAGGTGTGCCTATTGCACCAGGAGTCCCAGCTACTGAAGCTAAGGGGTACTGGTACAGACACAACAGACGTTCTTTTAAAACAGCCGATGGCAACCAGCGTCAACTGCTGCCACGATGGTATTTTTACTATCTGGGAACCGGACCGCATGCTAAAGACCAGTATGGCACCGATATTAACGGAGTCTACTGGGTCGCTAGCAACCAGGCTGATGTCAATACCCCGGCTGACATTGTCGATCGGGACCCAAGTAGCGATGAGGCTATTCCGACTAGGTTTCCGCCTGGCACGGTACTCCCTCAGGGTTACTATATTGAAGGCTCAGGAAGGTCTGCTCCTAATTCCAGATCTACTTCGCGCACATCCAGCAGAGCCTCTAGT---GCAGGATCGCGTAGTAGAGCCAATTCTGGCAATAGAACCCCT------------ACCTCTGGTGTAACACCTGACATGGCTGATCAAATTGCTAGTCTTGTTCTGGCAAAACTTGGCAAGGATGCCACCAAACCTCAGCAAGTAACTAAGCATACTGCCAAAGAAGTCAGACAGAAAATTTTGAATAAACCCCGCCAGAAGAGGAGCCCCAATAAACAATGCACTGTTCAGCAGTGTTTTGGTAAGAGAGGCCCTAATCAGAATTTTGGTGGTGGAGAAATGTTAAAACTTGGAACTAGTGACCCACAGTTCCCTATTCTTGCAGAACTCGCACCCACAGCTGGTGCGTTTTTCTTTGGATCAAAATTAGAGTTGGCCAAAGTGCAGAATTTATCTGGGAATCCTGATGAGCCTCAGAAGGATGTTTATGAATTGCGCTATAACGGCGCAATTAGGTTTGACAGTACACTTTCAGGCTTTGAGACCATAATGAAGGTGCTGAGTGAGAATTTGAATGCCTATCAACAACAA---------------GATGGT---------ATGATGAATATG------AGTCCAAAACCACAGCGTCAGCGTGGTCATAAGAATGGACAAGGA------------GAAAATGATAATATAAGTGTTGCAGTGCCCAAAAGCCGCGTGCAGCAAAATAAGAGTATAGAGTTGACTGCAGAGGACATCAGCCTTCTTAAGAAG---ATGGATGAGCCCTTTACTGAAGACACCTCAGAAATA------------TAA
>KY369907_HumanOC43_USA_2016--
ATGTCTTTTACTCCTGGTAAGCAATCCAGT---AGTAGAGCGTCCTCTGGAAATCGGTCTGGTAATGGCATCCTCAAG------------TGGGCCGATCAGTCCGACCAGTTTAGAAATTTTCAAACCAGGGGTAGAAGAGCTCAACCCAAGCAAACTGCTACTTCTCAGCAACCATCAGGAGGGAATGTTGTACCCCACTATTCTTGGTTCTCTGGAATTACTCAGTTTCAAAAGGGAAAGGAGTTTGAGTTTGCAGAAGGACAAGGTGTGCCTATTGCACCAGGAGTCCCAGCTACTGAAGCTAAGGGGTACTGGTACAGACACAACAGACGTTCTTTTAAAACAGCCGATGGCAACCAGCGTCAACTGCTGCCACGATGGTATTTTTACTATCTGGGAACCGGACCGCATGCTAAAGACCAGTATGGCACCGATATTAACGGAGTCTACTGGGTCGCTAGCAACCAGGCTGATGTCAATACCCCGGCTGACATTGTCGATCGGGACCCAAGTAGCGATGAGGCTATTCCGACTAGGTTTCCGCCTGGCACGGTACTCCCTCAGGGTTACTATATTGAAGGCTCAGGAAGGTCTGCTCCTAATTCCAGATCTACTTCGCGCACATCCAGCAGAGCCTCTAGT---GCAGGATCGCGTAGTAGAGCCAATTCTGGCAATAGAACCCCT------------ACCTCTGGTGTAACACCTGACATGGCTGATCAAATTGCTAGTCTTGTTCTGGCAAAACTTGGCAAGGATGCCACCAAACCTCAGCAAGTAACTAAGCATACTGCCAAAGAAGTCAGACAGAAAATTTTGAATAAACCCCGCCAGAAGAGGAGCCCCAATAAACAATGCACTGTTCAGCAGTGTTTTGGTAAGAGAGGCCCTAATCAGAATTTTGGTGGTGGAGAAATGTTAAAACTTGGAACTAGTGACCCACAGTTCCCCATTCTTGCAGAACTCGCACCCACAGCTGGTGCGTTTTTCTTTGGATCAAAATTAGAGTTGGCCAAAGTGCAGAATTTATCTGGGAATCCTGATGAGCCTCAGAAGGATGTTTATGAATTGCGCTATAACGGCGCAATTAGGTTTGACAGTACACTTTCAGGCTTTGAGACCATAATGAAGGTGCTGAGTGAGAATTTGAATGCCTATCAACAACAA---------------GATGGT---------ATGATGAATATG------AGTCCAAAACCACAGCGTCAGCGTGGTCATAAGAATGGACAAGGA------------GAAAATGATAATATAAGTGTTGCAGTGCCCAAAAGCCGCGTGCAGCAAAATAAGAGTATAGAGTTGACTGCAGAGGACATCAGCCTTCTTAAGAAG---ATGGATGAGCCCTTTACTGAAGACACCTCAGAAATA------------TAA
>KY554972_HumanOC43_USA_2016--
ATGTCTTTTACTCCTGGTAAGCAATCCAGT---AGTAGAGCGTCCTCTGGAAATCGGTCTGGTAATGGCATCCTCAAG------------TGGGCCGATCAGTCCGACCAGTTTAGAAATGTTCAAATCAGGGGTAGAAGAGCTCAACCCAAGCAAACTGCTACTTCTCAGCAACCATCAGGAGGGAATGTTGTACCCTACTATTCTTGGTTCTCTGGAATTACTCAGTTTCAAAAGGGAAAGGAGTTTGAGTTTGCAGAAGGACAAGGTGTGCCTATTGCACCAGGAGTCCCAGCTACTGAAGCTAAGGGGTACTGGTACAGACACAACAGACGTTCTTTTAAAACAGCCGACGGCAACCAGCGTCAACTGCTGCCACGATGGTATTTTTACTATCTGGGAACAGGACCGCATGCTAAAGACCAGTACGGCACCGATATTAACGGAGTCTACTGGGTCGCTAGCAACCAGGCTGATGTCAATACCCCGGCTGACATTGTCGATCGGGACCCAAGTAGCGATGAGGCTATTCCGACTAGGTTTCCGCCTGGCACGGTACTCCCTCAGGGTTACTATATTGAAGGCTCAGGAAGGTCTGCTCCTAATTCCAGATCTACTTCGCGCACATCCAGTAGAGCCTCTAGT---GCAGGATCGCGTAGTAGAGCCAATTCTGGCAATAGAACCTCT------------ACCTCTGGTGTAACACCTGACATGGCTGATCAAATTGCTAGTCTTGTTCTGGCAAAACTTGGCAAGGATGCCACCAAACCTCAGCAAGTAACTAAGCATACTGCCAAAGAAGTCAGACAGAAAATTTTGAATAAACCCCGCCAGAAGAGGAGCCCCAATAAACAATGCACTGTTCAGCAGTGTTTTGGTAAGAGAGGCCCTAATCAGAATTTTGGTGGTGGAGAAATGTTAAAACTTGGAACTAGTGACCCACAGTTCCCCATTCTTGCAGAACTCGCACCCACAGCTGGTGCGTTTTTCTTTGGATCAAAATTAGAGTTGGCCAAAGTGCAGAATTTATCTGGGAATCCTGACGAGCCTCAGAAGGATGTTTATGAATTGCGCTATAACGGCGCAATTAGGTTTGACAGTACACTTTCAGGCTTTGAGACCATAATGAAGGTGCTGAGTGAGAATTTGAATGCCTATCAACAACAA---------------GATGGT---------ATGATGAATATG------AGTCCAAAACCACAGCGTCAGCGTGGTCATAAGAATGGACAAGGA------------GAAAATGATAATATAAGTGTTGCAGTGCCCAAAAGCCGCGTGCAGCAAAATAAGAGTATAGAGTTGACTGCAGAGGACATCAGCCTTCTTAAGAAG---ATGGATGAGCCCTTTACTGAAGACACCTCAGAAATA------------TAA
>KY554973_HumanOC43_USA_2016--
ATGTCTTTTACTCCTGGTAAGCAATCCAGT---AGTAGAGCGTCCTCTGGAAATCGGTCTGGTAATGGCATCCTCAAG------------TGGGCCGATCAGTCCGACCAGTTTAGAAATGTTCAAATCAGGGGTAGAAGAGCTCAACCCAAGCAAACTGCTACTTCTCAGCAACCATCAGGAGGGAATGTTGTACCCTACTATTCTTGGTTCTCTGGAATTACTCAGTTTCAAAAGGGAAAGGAGTTTGAGTTTGCAGAAGGACAAGGTGTGCCTATTGCACCAGGAGTCCCAGCTACTGAAGCTAAGGGGTACTGGTACAGACACAACAGACGTTCTTTTAAAACAGCCGACGGCAACCAGCGTCAACTGCTGCCACGATGGTATTTTTACTATCTGGGAACAGGACCGCATGCTAAAGACCAGTACGGCACCGATATTAACGGAGTCTACTGGGTCGCTAGCAACCAGGCTGATGTCAATACCCCGGCTGACATTGTCGATCGGGACCCAAGTAGCGATGAGGCTATTCCGACTAGGTTTCCGCCTGGCACGGTACTCCCTCAGGGTTACTATATTGAAGGCTCAGGAAGGTCTGCTCCTAATTCCAGATCTACTTCGCGCACATCCAGTAGAGCCTCTAGT---GCAGGATCGCGTAGTAGAGCCAATTCTGGCAATAGAACCTCT------------ACCTCTGGTGTAACACCTGACATGGCTGATCAAATTGCTAGTCTTGTTCTGGCAAAACTTGGCAAGGATGCCACCAAACCTCAGCAAGTAACTAAGCATACTGCCAAAGAAGTCAGACAGAAAATTTTGAATAAACCCCGCCAGAAGAGGAGCCCCAATAAACAATGCACTGTTCAGCAGTGTTTTGGTAAGAGAGGCCCTAATCAGAATTTTGGTGGTGGAGAAATGTTAAAACTTGGAACTAGTGACCCACAGTTCCCCATTCTTGCAGAACTCGCACCCACAGCTGGTGCGTTTTTCTTTGGATCAAAATTAGAGTTGGCCAAAGTGCAGAATTTATCTGGGAATCCTGACGAGCCTCAGAAGGATGTTTATGAATTGCGCTATAACGGCGCAATTAGGTTTGACAGTACACTTTCAGGCTTTGAGACCATAATGAAGGTGCTGAGTGAGAATTTGAATGCCTATCAACAACAA---------------GATGGT---------ATGATGAATATG------AGTCCAAAACCACAGCGTCAGCGTGGTCATAAGAATGGACAAGGA------------GAAAATGATAATATAAGTGTTGCAGTGCCCAAAAGCCGCGTGCAGCAAAATAAGAGTATAGAGTTGACTGCAGAGGACATCAGCCTTCTTAAGAAG---ATGGATGAGCCCTTTACTGAAGACACCTCAGAAATA------------TAA
>KY554974_HumanOC43_USA_2016--
ATGTCTTTTACTCCTGGTAAGCAATCCAGT---AGTAGAGCGTCCTCTGGAAATCGGTCTGGTAATGGCATCCTCAAG------------TGGGCCGATCAGTCCGACCAGTTTAGAAATGTTCAAACCAGGGGTAGAAGAGCTCAACCCAAGCAAACTGCTACTTCTCAGCAACCATCAGGAGGGAATGTTGTACCCTACTATTCTTGGTTCTCTGGAATTACTCAGTTTCAAAAGGGAAAGGAGTTTGAGTTTGCAGAAGGACAAGGTGTGCCTATTGCACCAGGAGTCCCAGCTACTGAAGCTAAGGGGTACTGGTACAGACACAACAGACGTTCTTTTAAAACAGCCGATGGCAACCAGCGTCAACTGCTGCCACGATGGTATTTTTACTATCTGGGAACAGGACCGCATGCTAAAGACCAGTACGGCACCGATATTAACGGAGTCTACTGGGTCGCTAGCAACCAGGCTGATGTCAATACCCCGGCTGACATTGTCGATCGGGACCCAAGTAGCGATGAGGCTATTCCGACTAGGTTTCCGCCTGGCACGGTACTCCCTCAGGGTTACTATATTGAAGGCTCAGGAAGGTCTGCTCCTAATTCCAGATCTACTTCGCGCACATCCAGCAGAGCCTCTAGT---GCAGGATCGCGTAGTAGAGCCAATTCTGGCAATAGAACCCCT------------ACCTCTGGTGTAACACCTGACATGGCTGATCAAATTGCTAGTCTTGTTCTGGCAAAACTTGGCAAGGATGCCACCAAACCTCAGCAAGTAACTAAGCATACTGCCAAAGAAGTCAGACAGAAAATTTTGAATAAACCCCGCCAGAAGAGGAGCCCCAATAAACAATGCACTGTTCAGCAGTGTTTTGGTAAGAGAGGCCCTAATCAGAATTTTGGTGGTGGAGAAATGTTAAAACTTGGAACTAGTGACCCACAGTTCCCCATTCTTGCAGAACTCGCACCCACAGCTGGTGCGTTTTTCTTTGGATCAAAATTAGAGTTGGCCAAAGTGCAGAATTTATCTGGGAATCCTGACGAGCCTCAGAAGGATGTTTATGAATTGCGCTATAACGGCGCAATTAGGTTTGACAGTACACTTTCAGGCTTTGAGACCATAATGAAGGTGCTGAGTGAGAATTTGAATGCCTATCAACAACAA---------------GATGGT---------ATGATGAATATG------AGTCCAAAACCACAGCGTCAGCGTGGTCATAAGAATGGACAAGGA------------GAAAATGATAATATAAGTGTTGCAGTGCCCAAAAGCCGCGTGCAGCAAAATAAGAGTATAGAGTTGACTGCAGAGGACATCAGCCTTCTTAAGAAG---ATGGATGAGCCCTTTACTGAAGACACCTCAGAAATA------------TAA
>KY554975_HumanOC43_USA_2016--
ATGTCTTTTACTCCTGGTAAGCAATCCAGT---AGTAGAGCGTCCTCTGGAAATCGGTCTGGTAATGGCATCCTCAAG------------TGGGCCGATCAGTCCGACCAGTTTAGAAATGTTCAAACCAGGGGTAGAAGAGCTCAACCCAAGCAAACTGCTACTTCTCAGCAACCATCAGGAGGGAATGTTGTACCCTACTATTCTTGGTTCTCTGGAATTACTCAGTTTCAAAAGGGAAAGGAGTTTGAGTTTGCAGAAGGACAAGGTGTGCCTATTGCACCAGGAGTCCCAGCTACTGAAGCTAAGGGGTACTGGTACAGACACAACAGACGTTCTTTTAAAACAGCCGATGGCAACCAGCGTCAACTGCTGCCACGATGGTATTTTTACTATCTGGGAACAGGACCGCATGCTAAAGACCAGTACGGCACCGATATTAACGGAGTCTACTGGGTCGCTAGCAACCAGGCTGATGTCAATACCCCGGCTGACATTGTCGATCGGGACCCAAGTAGCGATGAGGCTATTCCGACTAGGTTTCCGCCTGGCACGGTACTCCCTCAGGGTTACTATATTGAAGGCTCAGGAAGGTCTGCTCCTAATTCCAGATCTACTTCGCGCACATCCAGCAGAGCCTCTAGT---GCAGGATCGCGTAGTAGAGCCAATTCTGGCAATAGAACCCCT------------ACCTCTGGTGTAACACCTGACATGGCTGATCAAATTGCTAGTCTTGTTCTGGCAAAACTTGGCAAGGATGCCACCAAACCTCAGCAAGTAACTAAGCATACTGCCAAAGAAGTCAGACAGAAAATTTTGAATAAACCCCGCCAGAAGAGGAGCCCCAATAAACAATGCACTGTTCAGCAGTGTTTTGGTAAGAGAGGCCCTAATCAGAATTTTGGTGGTGGAGAAATGTTAAAACTTGGAACTAGTGACCCACAGTTCCCCATTCTTGCAGAACTCGCACCCACAGCTGGTGCGTTTTTCTTTGGATCAAAATTAGAGTTGGCCAAAGTGCAGAATTTATCTGGGAATCCTGACGAGCCTCAGAAGGATGTTTATGAATTGCGCTATAACGGCGCAATTAGGTTTGACAGTACACTTTCAGGCTTTGAGACCATAATGAAGGTGCTGAGTGAGAATTTGAATGCCTATCAACAACAA---------------GATGGT---------ATGATGAATATG------AGTCCAAAACCACAGCGTCAGCGTGGTCATAAGAATGGACAAGGA------------GAAAATGATAATATAAGTGTTGCAGTGCCCAAAAGCCGCGTGCAGCAAAATAAGAGTATAGAGTTGACTGCAGAGGACATCAGCCTTCTTAAGAAG---ATGGATGAGCCCTTTACTGAAGACACCTCAGAAATA------------TAA
>KY674917_HumanOC43_USA_2016--
ATGTCTTTTACTCCTGGTAAGCAATCCAGT---AGTAGAGCGTCCTCTGGAAATCGGTCTGGTAATGGCATCCTCAAG------------TGGGCCGATCAGTCCGACCAGTTTAGAAATGTTCAAATCAGGGGTAGAAGAGCTCAACCCAAGCAAACTGCTACTTCTCAGCAACCATCAGGAGGGAATGTTGTACCCTACTATTCTTGGTTCTCTGGAATTACTCAGTTTCAAAAGGGAAAGGAGTTTGAGTTTGCAGAAGGACAAGGTGTGCCTATTGCACCAGGAGTCCCAGCTACTGAAGCTAAGGGGTACTGGTACAGACACAACAGACGTTCTTTTAAAACAGCCGACGGCAACCAGCGTCAACTGCTGCCACGATGGTATTTTTACTATCTGGGAACAGGACCGCATGCTAAAGACCAGTACGGCACCGATATTAACGGAGTCTACTGGGTCGCTAGCAACCAGGCTGATGTCAATACCCCGGCTGACATTGTCGATCGGGACCCAAGTAGCGATGAGGCTATTCCGACTAGGTTTCCGCCTGGCACGGTACTCCCTCAGGGTTACTATATTGAAGGCTCAGGAAGGTCTGCTCCTAATTCCAGATCTACTTCGCGCACATCCAGTAGAGCCTCTAGT---GCAGGATCGCGTAGTAGAGCCAATTCTGGCAATAGAACCTCT------------ACCTCTGGTGTAACACCTGACATGGCTGATCAAATTGCTAGTCTTGTTCTGGCAAAACTTGGCAAGGATGCCACCAAACCTCAGCAAGTAACTAAGCATACTGCCAAAGAAGTCAGACAGAAAATTTTGAATAAACCCCGCCAGAAGAGGAGCCCCAATAAACAATGCACTGTTCAGCAGTGTTTTGGTAAGAGAGGCCCTAATCAGAATTTTGGTGGTGGAGAAATGTTAAAACTTGGAACTAGTGACCCACAGTTCCCCATTCTTGCAGAACTCGCACCCACAGCTGGTGCGTTTTTCTTTGGATCAAAATTAGAGTTGGCCAAAGTGCAGAATTTATCTGGGAATCCTGACGAGCCTCAGAAGGATGTTTATGAATTGCGCTATAACGGCGCAATTAGGTTTGACAGTACACTTTCAGGCTTTGAGACCATAATGAAGGTGCTGAGTGAGAATTTGAATGCCTATCAACAACAA---------------GATGGT---------ATGATGAATATG------AGTCCAAAACCACAGCGTCAGCGTGGTCATAAGAATGGACAAGGA------------GAAAATGATAATATAAGTGTTGCAGTGCCCAAAAGCCGCGTGCAGCAAAATAAGAGTATAGAGTTGACTGCAGAGGACATCAGCCTTCTTAAGAAG---ATGGATGAGCCCTTTACTGAAGACACCTCAGAAATA------------TAA
>KY674918_HumanOC43_USA_2016--
ATGTCTTTTACTCCTGGTAAGCAATCCAGT---AGTAGAGCGTCCTCTGGAAATCGGTCTGGTAATGGCATCCTCAAG------------TGGGCCGATCAGTCCGACCAGTTTAGAAATGTTCAAATCAGGGGTAGAAGAGCTCAACCCAAGCAAACTGCTACTTCTCAGCAACCATCAGGAGGGAATGTTGTACCCTACTATTCTTGGTTCTCTGGAATTACTCAGTTTCAAAAGGGAAAGGAGTTTGAGTTTGCAGAAGGACAAGGTGTGCCTATTGCACCAGGAGTCCCAGCTACTGAAGCTAAGGGGTACTGGTACAGACACAACAGACGTTCTTTTAAAACAGCCGACGGCAACCAGCGTCAACTGCTGCCACGATGGTATTTTTACTATCTGGGAACAGGACCGCATGCTAAAGACCAGTACGGCACCGATATTAACGGAGTCTACTGGGTCGCTAGCAACCAGGCTGATGTCAATACCCCGGCTGACATTGTCGATCGGGACCCAAGTAGCGATGAGGCTATTCCGACTAGGTTTCCGCCTGGCACGGTACTCCCTCAGGGTTACTATATTGAAGGCTCAGGAAGGTCTGCTCCTAATTCCAGATCTACTTCGCGCACATCCAGTAGAGCCTCTAGT---GCAGGATCGCGTAGTAGAGCCAATTCTGGCAATAGAACCTCT------------ACCTCTGGTGTAACACCTGACATGGCTGATCAAATTGCTAGTCTTGTTCTGGCAAAACTTGGCAAGGATGCCACCAAACCTCAGCAAGTAACTAAGCATACTGCCAAAGAAGTCAGACAGAAAATTTTGAATAAACCCCGCCAGAAGAGGAGCCCCAATAAACAATGCACTGTTCAGCAGTGTTTTGGTAAGAGAGGCCCTAATCAGAATTTTGGTGGTGGAGAAATGTTAAAACTTGGAACTAGTGACCCACAGTTCCCCATTCTTGCAGAACTCGCACCCACAGCTGGTGCGTTTTTCTTTGGATCAAAATTAGAGTTGGCCAAAGTGCAGAATTTATCTGGGAATCCTGACGAGCCTCAGAAGGATGTTTATGAATTGCGCTATAACGGCGCAATTAGGTTTGACAGTACACTTTCAGGCTTTGAGACCATAATGAAGGTGCTGAGTGAGAATTTGAATGCCTATCAACAACAA---------------GATGGT---------ATGATGAATATG------AGTCCAAAACCACAGCGTCAGCGTGGTCATAAGAATGGACAAGGA------------GAAAATGATAATATAAGTGTTGCAGTGCCCAAAAGCCGCGTGCAGCAAAATAAGAGTATAGAGTTGACTGCAGAGGACATCAGCCTTCTTAAGAAG---ATGGATGAGCCCTTTACTGAAGACACCTCAGAAATA------------TAA
>KY674920_HumanOC43_USA_2016--
ATGTCTTTTACTCCTGGTAAGCAATCCAGT---AGTAGAGCGTCCTCTGGAAATCGGTCTGGTAATGGCATCCTCAAG------------TGGGCCGATCAGTCCGACCAGTTTAGAAATGTTCAAACCAGGGGTAGAAGAGCTCAACCCAAGCAAACTGCTACTTCTCAGCAACCATCAGGAGGGAATGTTGTACCCTACTATTCTTGGTTCTCTGGAATTACTCAGTTTCAAAAGGGAAAGGAGTTTGAGTTTGCAGAAGGACAAGGTGTGCCTATTGCACCAGGAGTCCCAGCTACTGAAGCTAAGGGGTACTGGTACAGACACAACAGACGTTCTTTTAAAACAGCCGATGGCAACCAGCGTCAACTGCTGCCACGATGGTATTTTTACTATCTGGGAACAGGACCGCATGCTAAAGACCAGTACGGCACCGATATTAACGGAGTCTACTGGGTCGCTAGCAACCAGGCTGATGTCAATACCCCGGCTGACATTGTCGATCGGGACCCAAGTAGCGATGAGGCTATTCCGACTAGGTTTCCGCCTGGCACGGTACTCCCTCAGGGTTACTATATTGAAGGCTCAGGAAGGTCTGCTCCTAATTCCAGATCTACTTCGCGCACATCCAGCAGAGCCTCTAGT---GCAGGATCGCGTAGTAGAGCCAATTCTGGCAATAGAACCCCT------------ACCTCTGGTGTAACACCTGACATGGCTGATCAAATTGCTAGTCTTGTTCTGGCAAAACTTGGCAAGGATGCCACCAAACCTCAGCAAGTAACTAAGCATACTGCCAAAGAAGTCAGACAGAAAATTTTGAATAAACCCCGCCAGAAGAGGAGCCCCAATAAACAATGCACTGTTCAGCAGTGTTTTGGTAAGAGAGGCCCTAATCAGAATTTTGGTGGTGGAGAAATGTTAAAACTTGGAACTAGTGACCCACAGTTCCCCATTCTTGCAGAACTCGCACCCACAGCTGGTGCGTTTTTCTTTGGATCAAAATTAGAGTTGGCCAAAGTGCAGAATTTATCTGGGAATCCTGACGAGCCTCAGAAGGATGTTTATGAATTGCGCTATAACGGCGCAATTAGGTTTGACAGTACACTTTCAGGCTTTGAGACCATAATGAAGGTGCTGAGTGAGAATTTGAATGCCTATCAACAACAA---------------GATGGT---------ATGATGAATATG------AGTCCAAAACCACAGCGTCAGCGTGGTCATAAGAATGGACAAGGA------------GAAAATGATAATATAAGTGTTGCAGTGCCCAAAAGCCGCGTGCAGCAAAATAAGAGTATAGAGTTGACTGCAGAGGACATCAGCCTTCTTAAGAAG---ATGGATGAGCCCTTTACTGAAGACACCTCAGAAATA------------TAA
>KY684759_HumanOC43_USA_2016--
ATGTCTTTTACTCCTGGTAAGCAATCCAGT---AGTAGAGCGTCCTCTGGAAATCGGTCTGGTAATGGCATCCTCAAG------------TGGGCCGATCAGTCCGACCAGTTTAGAAATTTTCAAACCAGGGGTAGAAGAGCTCAACCCAAGCAAACTGCTACTTCTCAGCAACCATCAGGAGGGAATGTTGTACCCCACTATTCTTGGTTCTCTGGAATTACTCAGTTTCAAAAGGGAAAGGAGTTTAAGTTTGCAGAAGGACAAGGTGTGCCTATTGCACCAGGAGTCCCAGCTACTGAAGCTAAGGGGTACTGGTACAGACACAACAGACGTTCTTTTAAAACAGCCGATGGCAACCAGCGTCAACTGCTGCCACGATGGTATTTTTACTATCTGGGAACCGGACCGCATGCTAAAGACCAGTATGGCACCGATATTAACGGAGTCTACTGGGTCGCTAGCAACCAGGCTGATGTCAATACCCCGGCTGACATTGTCGATCGGGACCCAAGTAGCGATGAGGCTATTCCGACTAGGTTTCCGCCTGGCACGGTACTCCCTCAGGGTTACTATATTGAAGGCTCAGGAAGGTCTGCTCCTAATTCCAGATCTACTTCGCGCACATCCAGCAGAGCCTCTAGT---GCAGGATCGCGTAGTAGAGCCAATTCTGGCAATAGAACCCCT------------ACCTCTGGTGTAACACCTGACATGGCTGATCAAATTGCTAGTCTTGTTCTGGCAAAACTTGGCAAGGATGCCACCAAACCTCAGCAAGTAACTAAGCATACTGCCAAAGAAGTCAGACAGAAAATTTTGAATAAACCCCGCCAGAAGAGGAGCCCCAATAAACAATGCACTGTTCAGCAGTGTTTTGGTAAGAGAGGCCCTAATCAGAATTTTGGTGGTGGAGAAATGTTAAAACTTGGAACTAGTGACCCACAGTTCCCCATTCTTGCAGAACTCGCACCCACAGCTGGTGCGTTTTTCTTTGGATCAAAATTAGAGTTGGCCAAAGTGCAGAATTTATCTGGGAATCCTGATGAGCCTCAGAAGGATGTTTATGAATTGCGCTATAACGGCGCAATTAGGTTTGACAGTACACTTTCAGGCTTTGAGACCATAATGAAGGTGCTGAGTGAGAATTTGAATGCCTATCAACAACAA---------------GATGGT---------ATGATGAATATG------AGTCCAAAACCACAGCGTCAGCGTGGTCATAAGAATGGACAAGGA------------GAAAATGATAATATAAGTGTTGCAGTGCCCAAAAGCCGCGTGCAGCAAAATAAGAGTATAGAGTTGACTGCAGAGGACATCAGCCTTCTTAAGAAG---ATGGATGAGCCCTTTACTGAAGACACCTCAGAAATA------------TAA
>KY967356_HumanOC43_USA_2015--
ATGTCTTTTACTCCTGGTAAGCAATCCAGT---AGTAGAGCGTCCTCTGGAAATCGGTCTGGTAATGGCATCCTCAAG------------TGGTCCGATCAGTCCGACCAGTTTAGAAATGTTCAAACCAGGGGTAGAAGAGCTCAACCCAAGCAAACTGCTACTTCTCAGCAACCATCAGGAGGGAATGTTGTACCCCACTATTCTTGGTTCTCTGGAATTACTCAGTTTCAAAAGGGAAAGGAGTTTGAGTTTGCAGAAGGACAAGGTGTGCCTATTGCACCAGGAGTCCCAGCTACTGAAGCTAAAGGGTACTGGTACAGACACAACAGACGTTCTTTTAAAACAGCCGATGGCAACCAGCGTCAACTGCTGCCACGATGGTATTTTTACTATCTGGGAACCGGACCGCATGCTAAAGACCAGTATGGCACCGATATTAACGGAGTCTACTGGGTCGCTAGCAACCAGGCTGATGTCAATACCCCGGCTGACATTGTCGATCGGGACCCAAGTAGCGATGAGGCTATTCCGACTAGGTTTCCGCCTGGCACGGTACTCCCTCAGGGTTACTATATTGAAGGCTCAAGAAGGTCTGCTCCTAATTCCAGATCTACTTCGCGCACATCCAGCAGAGCCTCTAGT---GCAGGATCGCGTAGTAGAGCCAATTCTGGCAATAGAACCCCT------------ACCTCTGGTGTAACACCTGACATGGCTGATCAAATTGCTAGTCTTGTTCTGGCAAAACTTGGCAAGGATGCCACCAAACCTCAGCAAGTAACTAAGCATACTGCCAAAGAAGTCAGACAGAAAATTTTGAATAAACCCCGCCAGAAGAGGAGCCCCAATAAACAATGCACTGTTCAGCAGTGTTTTGGTAAGAGAGGCCCTAATCAGAATTTTGGTGGTGGAGAAATGTTAAAACTTGGAACTAGTGATCCACAGTTCCCCATTCTTGCAGAACTCGCACCCACAGCTGGTGCGTTTTTCTTTGGATCAAAATTAGAGTTGGCCAAAGTGCAGAATTTATCTGGGAATCCTGATGAGCCTCAGAAGGATGTTTATGAATTGCGCTATAACGGCGCAATTAGGTTTGACAGTACACTTTCAGGCTTTGAGACCATAATGAAGGTGCTGAGTGAGAATTTGAATGCCTATCAACAACAA---------------GATGGT---------ATGATGAATATG------AGTCCAAAACCACAGCGTCAGCGTGGTCATAAGAATGGACAAGGA------------GAAAATGATAATATAAGTGTTGCAGTGCCCAAAAGCCGCGTGCAGCAAAATAAGAGTATAGAGTTGACTGCAGAGGACATCAGCCTTCTTAAGAAG---ATGGATGAGCCCTTTACTGAAGACACCTCAGAAATA------------TAA
>KY967358_HumanOC43_USA_2015--
ATGTCTTTTACTCCTGGTAAGCAATCCAGT---AGTAGAGCGTCCTCTGGAAATCGGTCTGGTAATGGCATCCTCAAG------------TGGGCCGATCAGTCCGACCAGTTTAGAAATTTTCAAACCAGGGGTAGAAGAGCTCAACCCAAGCAAACTGCTACTTCTCAGCAACCATCAGGAGGGAATGTTGTACCCCACTATTCTTGGTTCTCTGGAATTACTCAGTTTCAAAAGGGAAAGGAGTTTGAGTTTGCAGAAGGACAAGGTGTGCCTATTGCACCAGGAGTCCCAGCTACTGAAGCTAAGGGGTACTGGTACAGACACAACAGACGTTCTTTTAAAACAGCCGATGGCAACCAGCGTCAACTGCTGCCACGATGGTATTTTTACTATCTGGGAACCGGACCGCATGCTAAAGACCAGTATGGCACCGATATTAACGGAGTCTACTGGGTCGCTAGCAACCAGGCTGATGTCAATACCCCGGCTGACATTGTCGATCGGGACCCAAGTAGCGATGAGGCTATTCCGACTAGGTTTCCGCCTGGCACGGTACTCCCTCAGGGTTACTATATTGAAGGCTCAGGAAGGTCTGCTCCTAATTCCAGATCTACTTCGCGCACATCCAGCAGAGCCTCTAGT---GCAGGATCGCGTAGTAGAGCCAATTCTGGCAATAGAACCCCT------------ACCTCTGGTGTAACACCTGACATGGCTGATCAAATTGCTAGTCTTGTTCTGGCAAAACTTGGCAAGGATGCCACCAAACCTCAGCAAGTAACTAAGCATACTGCCAAAGAAGTCAGACAGAAAATTTTGAATAAACCCCGCCAGAAGAGGAGCCCCAATAAACAATGCACTGTTCAGCAGTGTTTTGGTAAGAGAGGCCCTAATCAGAATTTTGGTGGTGGAGAAATGTTAAAACTTGGAACTAATGACCCACAGTTCCCCATTCTTGCAGAACTCGCACCCACAGCTGGTGCGTTTTTCTTTGGATCAAAATTAGAGTTGGCCAAAGTGCAGAATTTATCTGGGAATCCTGATGAGCCTCAGAAGGATGTTTATGAATTGCGCTATAACGGCGCAATTAGGTTTGACAGTACACTTTCAGGCTTTGAGACCATAATGAAGGTGCTGAGTGAGAATTTGAATGCCTATCAACAACAA---------------GATGGT---------ATGATGAATATG------AGTCCAAAACCACAGCGTCAGCGTGGTCATAAGAATGGACAAGGA------------GAAAATGATAATATAAGTGTTGCAGTGCCCAAAAGCCGCGTGCAGCAAAATAAGAGTATAGAGTTGACTGCAGAGGACATCAGCCTTCTTAAGAAG---ATGGATGAGCCCTTTACTGAAGACACCTCAGAAATA------------TAA
>KY967359_HumanOC43_USA_2015--
ATGTCTTTTACTCCTGGTAAGCAATCCAGT---AGTAGAGCGTCCTCTGGAAATCGGTCTGGTAATGGCATCCTCAAG------------TGGGCCGATCAGTCCGACCAGTTTAGAAATTTTCAAACCAGGGGTAGAAGAGCTCAACCCAAGCAAACTGCTACTTCTCAGCAACCATCAGGAGGGAATGTTGTACCCCACTATTCTTGGTTCTCTGGAATTACTCAGTTTCAAAAGGGAAAGGAGTTTGAGTTTGCAGAAGGACAAGGTGTGCCTATTGCACCAGGAGTCCCAGCTACTGAAGCTAAGGGGTACTGGTACAGACACAACAGACGTTCTTTTAAAACAGCCGATGGCAACCAGCGTCAACTGCTGCCACGATGGTATTTTTACTATCTGGGAACCGGACCGCATGCTAAAGACCAGTATGGCACCGATATTAACGGAGTCTACTGGGTCGCTAGCAACCAGGCTGATGTCAATACCCCGGCTGACATTGTCGATCGGGACCCAAGTAGCGATGAGGCTATTCCGACTAGGTTTCCGCCTGGCACGGTACTCCCTCAGGGTTACTATATTGAAGGCTCAGGAAGGTCTGCTCCTAATTCCAGATCTACTTCGCGCACATCCAGCAGAACCTCTAGT---GCAGGATCGCGTAGTAGAGCCAATTCTGGCAATAGAACCCCT------------ACCTCTGGTGTAACACCTGACATGGCTGATCAAATTGCTAGTCTTGTTCTGGCAAAACTTGGCAAGGATGCCACCAAACCTCAGCAAGTAACTAAGCATACTGCCAAAGAAGTCAGACAGAAAATTTTGAATAAACCCCGCCAGAAGAGGAGCCCCAATAAACAATGCACTGTTCAGCAGTGTTTTGGTAAGAGAGGCCCTAATCAGAATTTTGGTGGTGGAGAAATGTTAAAACTTGGAACTAGTGACCCACAGTTCCCCATTCTTGCAGAACTCGCACCCACAGCTGGTGCGTTTTTCTTTGGATCAAAATTAGAGTTGGCCAAAGTGCAGAATTTATCTGGGAATCCTGATGAGCCTCAGAAGGATGTTTATGAATTGCGCTATAACGGCGCAATTAGGTTTGACAGTACACTTTCAGGCTTTGAGACCATAATGAAGGTGCTGAGTGAGAATTTGAATGCCTATCAACAACAA---------------GATGGT---------ATGATGAATATG------AGTCCAAAACCACAGCGTCAGCGTGGTCATAAGAATGGACAAGGA------------GAAAATGATAATATAAGTGTTGCAGTGCCCAAAAGCCGCGTGCAGCAAAATAAGAGTATAGAGTTGACTGCAGAGGACATCAGCCTTCTTAAGAAG---ATGGATGAGCCCTTTACTGAAGACACCTCAGAAATA------------TAA
>KY967360_HumanOC43_USA_2015--
ATGTCTTTTACTCCTGGTAAGCAATCCAGT---AGTAGAGCGTCCTCTGGAAATCGTTCTGGTAATGGCATCCTTAAG------------TGGGCCGATCAGTCCGACCAGTTTAGAAATGTTCAAACCAGGGGTAGAAGAGCTCAACCCAAGCAAACTTCTACTTCTCAGCAACCATCAGGAGGGAATGTTGTACCCTACTACTCTTGGTTCTCTGGAATTACTCAATTTCAAAAGGGAAAGGAGTTTGAGTTTGCAGAAGGACAAGGTGTGCCTATTGCACCAGGAGTCCCAGCTACTGAAGCTAAGGGGTACTGGTACAGACACAATAGACGTTCTTTTAAAACAGCCGATGGCAACCAGCGCCAACTGCTGCCACGATGGTATTTTTACTATCTGGGAACAGGACCGCATGCTAAAGACCAGTACGGCACCGATATTGACGGAGTCTTCTGGGTCGCTAGCAACCAGGCTGATGTCAATACCTCGGCTGACATTGTCGATAGGGACCCAAGTAGCGATGAGGCTATTCCGACTAGGTTTCCGCCTGGTACGGTACTCCCTCAGGGTTACTATATTGAAGGCTCAGGAAGGTCTGCTCCTAATTCCAGATCTACTTCGCGCACATCCAGCAGAGCCTCTAGT---GCAGGATCGCGTAGTAGAGCCAGTTCTGGCAATAGAGCCCCT------------ACCTCTGGTGTAACACCTGACATGGCTGATCAAATTGCTAGTCTTGTTCTGGCAAAACTTGGCAAGGATGCCACTAAGCCTCAGCAAGTAACTAAGCATACTGCCAAAGAAGTCAGACAGAAAATTTTGAATAAGCCCCGCCAGAAGAGGAGCCCCAATAAACAATGCACTGTTCAGCAGTGTTTTGGTAAGAGAGGCCCCAATCAGAATTTTGGTGGTGGGGAAATGTTAAAACTTGGAACTAGTGATCCACAGTTCCCCATTCTTGCAGAACTCGCACCCACAGCTGGTGCGTTTTTCTTTGGATCAAGATTAGAGTTGGCCAAAGTGCAGAATTTATCTGGGAATCCTGACGAGCCCCAGAAGGATGTTTATGAATTGCGCTATAATGGCGCAATTAGATTTGACAGTACACTTTCAGGTTTTGAGACCATAATGAAGGTGTTGAATGAGAATTTGAATGCCTATCAACAACAA---------------GATGGT---------ATGATGAATATG------AGTCCAAAACCACAGCGTCAGCGTGGTCTTAAGAATGGACAAGGA------------GAAAATGATAATATAAGTGTTGCATCGCCCAAAAGCCGTGTGCAGCAAAATAAGAGTAGAGAGTTGACTGCAGAGGACATCAGCCTTCTTAAGAAG---ATGGATGAGCCCTATACTGAAGACACCTCAGAAATA------------TAA
>KY967361_HumanOC43_USA_2015--
ATGTCTTTTACTCCTGGTAAGCAATCCAGT---AGTAGAGCGTCCTCTGGAAATCGGTCTGGTAATGGCATCCTCAAG------------TGGGCCGATCAGTCCGACCAGTTTAGAAATTTTCAAACCAGGGGTAGAAGAGCTCAACCCAAGCAAACTGCTACTTCTCAGCAACCATCAGGAGGGAATGTTGTACCCCACTATTCTTGGTTCTCTGGAATTACTCAGTTTCAAAAGGGAAAGGAGTTTGAGTTTGCAGAAGGACAAGGTGTGCCTATTGCACCAGGAGTCCCAGCTACTGAAGCTAAGGGGTACTGGTACAGACACAACAGACGTTCTTTTAAAACAGCCGATGGCAACCAGCGTCAACTGCTGCCACGATGGTATTTTTACTATCTGGGAACCGGACCGCATGCTAAAGACCAGTATGGCACCGATATTAACGGAGTCTACTGGGTCGCTAGCAACCAGGCTGATGTCAATACCCCGGCTGACATTGTCGATCGGGACCCAAGTAGCGATGAGGCTATTCCGACTAGGTTTCCGCCTGGCACGGTACTCCCTCAGGGTTACTATATTGAAGGCTCAGGAAGGTCTGCTCCTAATTCCAGATCTACTTCGCGCACATCCAGCAGAGCCTCTAGT---GCAGGATCGCGTAGTAGAGCCAATTCTGGCAATAGAACCCCT------------ACCTCTGGTGTAACACCTGACATGGCTGATCAAATTGCTAGTCTTGTTCTGGCAAAACTTGGCAAGGATGCCACCAAACCTCAGCAAGTAACTAAGCATACTGCCAAAGAAGTCAGACAGAAAATTTTGAATAAACCCCGCCAGAAGAGGAGCCCCAATAAACAATGCACTGTTCAGCAGTGTTTTGGTAAGAGAGGCCCTAATCAGAATTTTGGTGGTGGAGAAATGTTAAAACTTGGAACTAGTGACCCACAGTTCCCCATTCTTGCAGAACTCGCACCCACAGCTGGTGCGTTTTTCTTTGGATCAAAATTAGAGTTGGCCAAAGTGCAGAATTTATCTGGGAATCCTGATGAGCCTCAGAAGGATGTTTATGAATTGCGCTATAACGGCGCAATTAGGTTTGACAGTACACTTTCAGGCTTTGAGACCATAATGAAGGTGCTGAGTGAGAATTTGAATGCCTATCAACAACAA---------------GATGGT---------ATGATGAATATG------AGTCCAAAACCACAGCGTCAGCGTGGTCATAAGAATGGACAAGGA------------GAAAATGATAATATAAGTGTTGCAGTGCCCAAAAGCCGCGTGCAGCAAAATAAGAGTATAGAGTTGACTGCAGAGGACATCAGCCTTCTTAAGAAG---ATGGATGAGCCCTTTACTGAAGACACCTCAGAAATA------------TAA
>KY983583_HumanOC43_USA_2015--
ATGTCTTTTACTCCTGGTAAGCAATCCAGT---AGTAGAGCGTCCTCTGGAAATCGGTCTGGTAATGGCATCCTCAAG------------TGGGCCGATCAGTCCGACCAGTTTAGAAATTTTCAAACCAGGGGTAGAAGAGCTCAACCCAAGCAAACTGCTACTTCTCAGCAACCATCAGGAGGGAATGTTGTACCCCACTATTCTTGGTTCTCTGGAATTACTCAGTTTCAAAAGGGAAAGGAGTTTAAGTTTGCAGAAGGACAAGGTGTGCCTATTGCACCAGGAGTCCCAGCTACTGAAGCTAAGGGGTACTGGTACAGACACAACAGACGTTCTTTTAAAACAGCCGATGGCAACCAGCGTCAACTGCTGCCACGATGGTATTTTTACTATCTGGGAACCGGACCGCATGCTAAAGACCAGTATGGCACCGATATTAACGGAGTCTACTGGGTCGCTAGCAACCAGGCTGATGTCAATACCCCGGCTGACATTGTCGATCGGGACCCAAGTAGCGATGAGGCTATTCCGACTAGGTTTCCGCCTGGCACGGTACTCCCTCAGGGTTACTATATTGAAGGCTCAGGAAGGTCTGCTCCTAATTCCAGATCTACTTCGCGCACATCCAGCAGAGCCTCTAGT---GCAGGATCGCGTAGTAGAGCCAATTCTGGCAATAGAACCCCT------------ACCTCTGGTGTAACACCTGACATGGCTGATCAAATTGCTAGTCTTGTTCTGGCAAAACTTGGCAAGGATGCCACCAAACCTCAGCAAGTAACTAAGCATACTGCCAAAGAAGTCAGACAGAAAATTTTGAATAAACCCCGCCAGAAGAGGAGCCCCAATAAACAATGCACTGTTCAGCAGTGTTTTGGTAAGAGAGGCCCTAATCAGAATTTTGGTGGTGGAGAAATGTTAAAACTTGGAACTAGTGACCCACAGTTCCCCATTCTTGCAGAACTCGCACCCACAGCTGGTGCGTTTTTCTTTGGATCAAAATTAGAGTTGGCCAAAGTGCAGAATTTATCTGGGAATCCTGATGAGCCTCAGAAGGATGTTTATGAATTGCGCTATAACGGCGCAATTAGGTTTGACAGTACACTTTCAGGCTTTGAGACCATAATGAAGGTGCTGAGTGAGAATTTGAATGCCTATCAACAACAA---------------GATGGT---------ATGATGAATATG------AGTCCAAAACCACAGCGTCAGCGTGGTCATAAGAATGGACAAGGA------------GAAAATGATAATATAAGTGTTGCAGTGCCCAAAAGCCGCGTGCAGCAAAATAAGAGTATAGAGTTGACTGCAGAGGACATCAGCCTTCTTAAGAAG---ATGGATGAGCCCTTTACTGAAGACACCTCAGAAATA------------TAA
>KY983585_HumanOC43_USA_2015--
ATGTCTTTTACTCCTGGTAAGCAATCCAGT---AGTAGAGCGTCCTCTGGAAATCGGTCTGGTAATGGCATCCTCAAG------------TGGGCCGATCAGTCCGACCAGTTTAGAAATTTTCAAACCAGGGGTAGAAGAGCTCAACCCAAGCAAACTGCTACTTCTCAGCAACCATCAGGAAGGAATGTTGTACCCCACTATTCTTGGTTCTCTGGAATTACTCAGTTTCAAAAGGGAAAGGAGTTTGAGTTTGCAGAAGGACAAGGTGTGCCTATTGCACCAGGAGTCCCAGCTACTGAAGCTAAGGGGTACTGGTACAGACACAACAGACGTTCTTTTAAAACAGCCGATGGCAACCAGCGTCAACTGCTGCCACGATGGTATTTTTACTATCTGGGAACCGGACCGCATGCTAAAGACCAGTATGGCACCGATATTAACGGAGTCTACTGGGTCGCTAGCAACCAGGCTGATGTCAATACCCCGGCTGACATTGTCGATCGGGACCCAAGTAGCGATGAGGCTATTCCGACTAGGTTTCCGCCTGGCACGGTACTCCCTCAGGGTTACTATATTGAAGGCTCAGGAAGGTCTGCTCCTAATTCCAGATCTACTTCGCGCACATCCAGCAGAGCCTCTAGT---GCAGGATCGCGTAGTAGAGCCAATTCTGGCAATAGAACCCCT------------ACCTCTGGTGTAACACCTGACATGGCTGATCAAATTGCTAGTCTTGTTCTGGCAAAACTTGGCAAGGATGCCACCAAACCTCAGCAAGTAACTAAGCATACTGCCAAAGAAGTCAGACAGAAAATTTTGAATAAACCCCGCCAGAAGAGGAGCCCCAATAAACAATGCACTGTTCAGCAGTGTTTTGGTAAGAGAGGCCCTAATCAGAATTTTGGTGGTGGAGAAATGTTAAAACTTGGAACTAGTGACCCACAGTTCCCCATTCTTGCAGAACTCGCACCCACAGCTGGTGCGTTTTTCTTTGGATCAAAATTAGAGTTGGCCAAAGTGCAGAATTTATCTGGGAATCCTGATGAGCCTCAGAAGGATGTTTATGAATTGCGCTATAACGGCGCAATTAGGTTTGACAGTACACTTTCAGGCTTTGAAACCATAATGAAGGTGCTGAGTGAGAATTTGAATGCCTATCAACAACAA---------------GATGGT---------ATGATGAATATG------AGTCCAAAACCACAGCGTCAGCGTGGTCATAAGAATGGACAAGGA------------GAAAATGATAATATAAGTGTTGCAGTGCCCAAAAGCCGCGTGCAGCAAAATAAGAGTATAGAGTTGACTGCAGAGGACATCAGCCTTCTTAAGAAG---ATGGATGAGCCCTTTACTGAAGACACCTCAGAAATA------------TAA
>KY983588_HumanOC43_USA_2015--
ATGTCTTTTACTCCTGGTAAGCAATCCAGT---AGTAGAGCGTCCTCTGGAAATCGGTCTGGTAATGGCATCCTCAAG------------TGGGCCGATCAGTCCGACCAGTTTAGAAATTTTCAAACCAGGGGTAGAAGAGCTCAACCCAAGCAAACTGCTACTTCTCAGCAACCATCAGGAGGGAATGTTGTACCCCACTATTCTTGGTTCTCTGGAATTACTCAGTTTCAAAAGGGAAAGGAGTTTGAGTTTGCAGAAGGACAAGGTGTGCCTATTGCACCAGGAGTCCCAGCTACTGAAGCTAAGGGGTACTGGTACAGACACAACAGACGTTCTTTTAAAACAGCCGATGGCAACCAGCGTCAACTGCTGCCACGATGGTATTTTTACTATCTGGGAACCGGACCGCATGCTAAAGACCAGTATGGCACCGATATTAACGGAGTCTACTGGGTCGCTAGCAACCAGGCTGATGTCAATACCCCGGCTGACATTGTCGATCGGGACCCAAGTAGCGATGAGGCTATTCCGACTAGGTTTCCGCCTGGCACGGTACTCCCTCAGGGTTACTATATTGAAGGCTCAGGAAGGTCTGCTCCTAATTCCAGATCTACTTCGCGCACATCCAGCAGAGCCTCTAGT---GCAGGATCGCGTAGTAGAGCCAATTCTGGCAATAGAACCCCT------------ACCTCTGGTGTAACACCTGACATGGCTGATCAAATTGCTAGTCTTGTTCTGGCAAAACTTGGCAAGGATGCCACCAAACCTCAGCAAGTAACTAAGCATACTGCCAAAGAAGTCAGACAGAAAATTTTGAATAAACCCCGCCAGAAGAGGAGCCCCAATAAACAATGCACTGTTCAGCAGTGTTTTGGTAAGAGAGGCCCTAATCAGAATTTTGGTGGTGGAGAAATGTTAAAACTTGGAACTAGTGACCCACAGTTCCCCATTCTTGCAGAACTCGCACCCACAGCTGGTGCGTTTTTCTTTGGATCAAAATTAGAGTTGGCCAAAGTGCAGAATTTATCTGGGAATCCTGATGAGCCTCAGAAGGATGTTTATGAATTGCGCTATAACGGCGCAATTAGGTTTGACAGTACACTTTCAGGCTTTGAGACCATAATGAAGGTGCTGAGTGAGAATTTGAATGCCTATCAACAACAA---------------GATGGT---------ATGATGAATATG------AGTCCAAAACCACAGCGTCAGCGTGGTCATAAGAATGGACAAGGA------------GAAAATGATAATATAAGTGTTGCAGTGCCCAAAAGCCGCGTGCAGCAAAATAAGAGTATAGAGTTGACTGCAGAGGACATCAGCCTTCTTAAGAAG---ATGGATGAGCCCTTTACTGAAGACACCTCAGAAATA------------TAA
>LC054263_Equine_Japan_2012-04
ATGTCTTTCACTCCTGGCAAGCAGTCCAGT---AGTAGAGCATCCTCTGGAAATCGTTCTGGTAATGGAATCCTTAAG------------TGGGCCGACCAGTCCGACCAGTCTACAAATTTTCAAACCAGAGGTAGAAGAGCTCAACCCAAGCAAACTGCTACTTCT---CAACCAGCAGGAGGGAATGTTGTTCCCTACTACTCTTGGTTCTCTGGAATTACTCAGTTTCAAAAGGGAAAGGAGTTTCAATTTGCTGAAGGACAAGGTGTGCCTATTGCACCAGGAATCCCATCTACTGAAGCTAAGGGGTATTGGTACAGACACAACCGACGTTCTTTTAAGACAGCCGATGGCAATCAACGCCAATTGTTGCCACGCTGGTATTTTTACTACTTGGGAACAGGCCCGCATGCTAAAGTCCAGTATGGCACCAACATTGACGGAGTCTTCTGGGTCGCTAACAAGCAGGCTGATGTTAATACCCCAGCTGACGTTGTCGATCGGGACCCAAGCAGTGATGAGGCTATTCCGACTAGGTTTCCGCCTGGTACGGTACTCCCTCAAGGTTACTATATTGAAGGCTCGGGAAGGTCTGTTTCTAATTCCAGATCTACTTCCCGCGCATCCAGTAGAGCCTCTAGT---GCAGGATCAAGAAGTAGAGCCAATTCCGGCACTAGAACATCT------------ACCTCTGGTGTGACACCTGATATGGCTGATCAGATTGCTAGTCTTGTGCTGGCTAAGCTTGGTAAGGATGCCACAAAGCCGCAGCAAGTTACTAAGCAGACTGCCAAAGAAGTCAGGCAGAAAATTTTGAATAAGCCTCGCCAAAAGAGGAGCCCAAATAAACAATGCACTGTTCAGCAGTGTTTTGGTAAAAGGGGTCCCAATCAAAATTTTGGCGGAGCAGAAATGTTAAAACTGGGAACTAGTGATCCACAGTTCCCCATTCTTGCAGAGCTTGCACCTACAGCAGGTGCATTTTTCTTTGGATCAAGACTAGAGTTGGCCAAAGTACAGAATTTGTCTGGGAGTTTTGATGAGCCCCAGAAGGATGTTTATGAATTGCGCTATAATGGCGCGATTAGATTTGACAGCACACTTCCAGGTTTTGAAACTATAATGAAGGTGCTGAACGAGAATTTGAATGCCTATCAACAACAG---------------GATGAT---------GGGACGAATATG------AGCCCAAAACCACAGCGACAGCGTGGTCAAAAGAAGGGT---GGA------------GAAAATGAAGATGTAAGTGTTGCAGCGCCTAAGAGTCGCGTGCAGCAAAATAAGAGTAGAGAGTTGACTGCAGAGGACATCAGCCTTCTTAAGCAG---ATGGATGATCCCCTCACCGAAGATAACTCTGAAATG------------TAA
>LC054264_Equine_Japan_2012-04
ATGTCTTTCACTCCTGGCAAGCAATCCAGT---AGTAGAGCATCCTCTGGAAATCGTTCTGGTAATGGAATCCTTAAG------------TGGGCCGACCAGTCCGACCAGTCTACAAATTTTCAAACCAGAGGTAGAAGAGCTCAACCCAAGCAAACTGCTACTTCT---CAACCATCAGGAGGGAATGTTGTTCCCTACTACTCTTGGTTCTCTGGAATTACTCAGTTTCAAAAGGGAAAGGAGTTTCAATTTGCTGAAGGACAAGGTGTGCCTATTGCACCAGGAATCCCATCTACTGAAGCTAAGGGGTATTGGTACAGACATAACCGACGTTCTTTTAAAACAGCCGATGGCAATCAACGCCAATTGTTGCCACGCTGGTATTTTTACTACTTGGGAACAGGCCCGCATGCTAAAGCCCAGTATGGCACCGTCATTGACGGAGTCTTCTGGGTCGCTAACAAGCAGGCTGATGTTAATACCCCAGCTGACGTTGTCGATCGGGACCCAAGCAGTGATGAGGCTATTCCGACTAGGTTTCCGCCTGGTACGGTACTCCCTCAAGGTTACTATATTGAAGGCTCGGGAAGGTCTGTTTCTAATTCCAGATCTACTTCCCGCGCATCCAGTAGAGCCTCTAGT---GCAGGATCAAGAAGTAGAGCCAATTCCGGCACTAGAACATCT------------ACCTCTGGTGTGACACCTGATATGGCTGATCAGATTGCTAGTCTTGTGCTGGCTAAGCTTGGTAAGGATGCCACAAAGCCTCAGCAAGTTACTAAGCAGACTGCCAAAGAAGTCAGGCAGAAAATTTTGAATAAGCCTCGCCAAAAGAGGAGCCCAAATAAACAATGCACTGTTCAGCAGTGTTTTGGTAAAAGGGGTCCCAATCAAAATTTTGGCGGAGCAGAAATGTTAAAACTGGGAACTAGTGATCCACAGTTCCCCATTCTTGCAGAGCTTGCACCTACAGCAGGTGCATTTTTCTTTGGATCAAGACTAGAGTTGGCCAAAGTACAGAATTTGTCTGGGAGTTTTGATGAGCCCCAGAAGGATGTTTATGAATTGCGCTATAATGGCGCGATTAGATTTGACAGCACACTTCCAGGTTTTGAAACTATAATGAAGGTGCTGAACGAGAATTTGAATGCCTATCAACAACAG---------------GATGAT---------GGGACGAATATG------AGCCCAAAACCACAGCCACAGCGTGGTCAAAAGAAGGGT---GGA------------GAAAATGAAGATGTAAGTGTTGCAGCGCCTAAGAGTCGCGTGCAGCAAAATAAGAGTAGAGAGTTGACTGCAGAGGACATCAGCCTTCTTAAGCAG---ATGGATGATCCCCTCACCGAACATAACTCTGAAATG------------TAA
>LC061272_Equine_Japan_2009--
ATGTCTTTCACTCCTGGCAAGCAGTCCAGT---AGTAGAGCATCCTCTGGAAATCGTGCTGGTAATGGAATCCTTAAG------------TGGGCCGACCAGTCCGACCAGTCTACAAATTTTCAAACCAGAGGTAGAAGAGCTCAACCCAAGCAAACTGCTACTTCT---CAACCAGCAGGAGGGAATGTTGTTCCCTACTACTCTTGGTTCTCTGGAATTACCCAGTTTCAAAAGGGAAAGGAGTTTCAATTTGCTGAAGGACAAGGTGTGCCTATTGCACCAGGAATCCCATCTACTGAAGCTAAGGGGTATTGGTACAGACACAACCGACGTTCTTTTAAAACAGCCGATGGCAATCAACGCCAATTGTTGCCACGCTGGTATTTTTACTACTTGGGAACAGGCCCGCATGCTAAGGCCCAGTATGGCACCGTTATTGACGGAGTCTTCTGGGTCGCTAACAAGCAGGCTGATGTTAATACCCCAGCTGACGTTGTCGATCGGGACCCAAGCTGTGATGAGGCTATTCCGACTAGGTTTCCGCCTGGTACGGTACTCCCTCAAGGTTACTATATTGAAGGCTCGGGAAGGTCTGTTTCTAATTCCAGATCTACTTCCCGCGCATCCAGTAGAGCCTCTAGT---GCAGGATCAAGAAGTAGAGCCAATTCCGGCACTAGAACATCT------------ACCTCTGGTGTGACACCTGATATGGCTGATCAGATTGCTAGTCTTGTGCTGGCTAAGCTTGGTAAGGATGCCACAAAGCCGCAGCAAGTTACTAAGCAGACTGCCAAAGAAGTCAGGCAGAAAATTTTGAATAAGCCTCGCCAAAAGAGGAGCCCAAATAAACAATGCACTGTTCAGCAGTGTTTTGGTAAAAGGGGTCCCAATCAAAATTTTGGCGGAGCAGAAATGTTAAAACTGGGAACTAGTGATCCACAGTTCCCCATTCTTGCAGAGCTTGCACCTACAGCAGGTGCATTTTTCTTTGGATCAAGACTAGAGTTGGCCAAAGTACAGAATTTGTCTGGGAGTGTTGATGAGCCCCAGAAGGATGTTTATGAATTGCGCTATAATGGCGCGATTAGATTTGACAGCACACTTCCAGGTTTTGAAACTATAATGAAGGTGCTGAACGAGAATTTGAATGCCTATCAACAACAG---------------GATGAT---------GGGACGAATATG------AGCCCAAAACCACAGCGACAGCGTGGTCAAAAGAAGGGT---GGA------------GAAAATGAAGATGTAAGTGTTGCAGCGCCTAAGAGTCGCGTGCAGCAAAATAAGAGTAGAGAGTTGACTGCAGAGGACATCAGCCTTCTTAAGCAG---ATGGATGATCCCCTCACCGAAGATAACTCTGAAATG------------TAA
>LC061273_Equine_Japan_2012--
ATGTCTTTCACTCCTGGCAAGCAGTCCAGT---AGTAGAGCATCCTCTGGAAATCGTTCTGGTAATGGAATCCTTAAG------------TGGGCCGACCAGTCCGACCAGTCTACAAATTTTCAAACCAGAGGTAGAAGAGCTCAACCCAAGCAAACTGCTACTTCT---CAACCAGCAGGAGGGAATGTTGTTCCCTACTACTCTTGGTTCTCTGGAATTACTCAGTTTCAAAAGGGAAAGGAGTTTCAATTTGCTGAAGGACAAGGTGTGCCTATTGCACCAGGAATCCCATCTACTGAAGCTAAGGGGTATTGGTACAGACACAACCGACGTTCTTTTAAGACAGCCGATGGCAATCAACGCCAATTGTTGCCACGCTGGTATTTTTACTACTTGGGAACAGGCCCGCATGCTAAAGTCCAGTATGGCACCAACATTGACGGAGTCTTCTGGGTCGCTAACAAGCAGGCTGATGTTAATACCCCAGCTGACGTTGTCGATCGGGACCCAAGCAGTGATGAGGCTATTCCGACTAGGTTTCCGCCTGGTACGGTACTCCCTCAAGGTTACTATATTGAAGGCTCGGGAAGGTCTGTTTCTAATTCCAGATCTACTTCCCGCGCATCCAGTAGAGCCTCTAGT---GCAGGATCAAGAAGTAGAGCCAATTCCGGCACTAGAACATCT------------ACCTCTGGTGTGACACCTGATATGGCTGATCAGATTGCTAGTCTTGTGCTGGCTAAGCTTGGTAAGGATGCCACAAAGCCGCAGCAAGTTACTAAGCAGACTGCCAAAGAAGTCAGGCAGAAAATTTTGAATAAGCCTCGCCAAAAGAGGAGCCCAAATAAACAATGCACTGTTCAGCAGTGTTTTGGTAAAAGGGGTCCCAATCAAAATTTTGGCGGAGCAGAAATGTTAAAACTGGGAACTAGTGATCCACAGTTCCCCATTCTTGCAGAGCTTGCACCTACAGCAGGTGCATTTTTCTTTGGATCAAGACTAGAGTTGGCCAAAGTACAGAATTTGTCTGGGAGTTTTGATGAGCCCCAGAAGGATGTTTATGAATTGCGCTATAATGGCGCGATTAGATTTGACAGCACACTTCCAGGTTTTGAAACTATAATGAAGGTGCTGAACGAGAATTTGAATGCCTATCAACAACAG---------------GATGAT---------GGGACGAATATG------AGCCCAAAACCACAGCGACAGCGTGGTCAAAAGAAGGGT---GGA------------GAAAATGAAGAGGTAAGTGTTGCAGCGCCTAAGAGTCGCGTGCAGCAAAATAAGAGCAGAGAGTTGACTGCAGAGGACATCAGCCTTCTTAAGCAG---ATGGATGATCCCCTCACCGAAGATAACTCTGAAATG------------TAA
>LC061274_Equine_Japan_2012--
ATGTCTTTCACTCCTGGCAAGCAGTCCAGT---AGTAGAGCATCCTCTGGAAATCGTTCTGGTAATGGAATCCTTAAG------------TGGGCCGACCAGTCCGACCAGTCTACAAATTTTCAAACCAGAGGTAGAAGAGCTCAACCCAAGCAAACTGCTACTTCT---CAACCAGCAGGAGGGAATGTTGTTCCCTACTACTCTTGGTTCTCTGGAATTACTCAGTTTCAAAAGGGAAAGGAGTTTCAATTTGCTGAAGGACAAGGTGTGCCTATTGCACCAGGAATCCCATCTACTGAAGCTAAGGGGTATTGGTACAGACACAACCGACGTTCTTTTAAGACAGCCGATGGCAATCAACGCCAATTGTTGCCACGCTGGTATTTTTACTACTTGGGAACAGGCCCGCATGCTAAAGTCCAGTATGGCACCAACATTGACGGAGTCTTCTGGGTCGCTAACAAGCAGGCTGATGTTAATACCCCAGCTGACGTTGTCGATCGGGACCCAAGCAGTGATGAGGCTATTCCGACTAGGTTTCCGCCTGGTACGGTACTCCCTCAAGGTTACTATATTGAAGGCTCGGGAAGGTCTGTTTCTAATTCCAGATCTACTTCCCGCGCATCCAGTAGAGCCTCTAGT---GCAGGATCAAGAAGTAGAGCCAATTCCGGCACTAGAACATCT------------ACCTCTGGTGTGACACCTGATATGGCTGATCAGATTGCTAGTCTTGTGCTGGCTAAGCTTGGTAAGGATGCCACAAAGCCGCAGCAAGTTACTAAGCAGACTGCCAAAGAAGTCAGGCAGAAAATTTTGAATAAGCCTCGCCAAAAGAGGAGCCCAAATAAACAATGCACTGTTCAGCAGTGTTTTGGTAAAAGGGGTCCCAATCAAAATTTTGGCGGAGCAGAAATGTTAAAACTGGGAACTAGTGATCCACAGTTCCCCATTCTTGCAGAGCTTGCACCTACAGCAGGTGCATTTTTCTTTGGATCAAGACTAGAGTTGGCCAAAGTACAGAATTTGTCTGGGAGTTTTGATGAGCCCCAGAAGGATGTTTATGAATTGCGCTATAATGGCGCGATTAGATTTGACAGCACACTTCCAGGTTTTGAAACTATAATGAAGGTGCTGAACGAGAATTTGAATGCCTATCAACAACAG---------------GATGAT---------GGGACGAATATG------AGCCCAAAACCACAGCGACAGCGTGGTCAAAAGAAGGGT---GGA------------GAAAATGAAGATGTAAGTGTTGCAGCGCCTAAGAGTCGCGTGCAGCAAAATAAGAGCAGAGAGTTGACTGCAGAGGACATCAGCCTTCTTAAGCAG---ATGGATGATCCCCTCACCGAAGATAACTCTGAAATG------------TAA
>LC149485_Equine_Ireland_2011-11-
ATGTCTTTCACACCTGGCAAGCAGTCCAGT---AGTAGAGCATCCTCTGGAAATCGTTCTGGTAATGGAATCCTTAAG------------TGGGCCGACCAGTCCGACCAGTCTACAAATTTTCAAACCAGAGGTAGAAGAGCTCAACCCAAGCAAACTGCTACTTCT---CAACCAGCAGGAGGGAATGTTGTTCCCTACTACTCTTGGTTCTCTGGAATTACTCAGTTTCAAAAGGGAAAGGAGTTTCAATTTGCTGAAGGACAAGGTGTGCCTATTGCACCAGGAATCCCATCTACTGAAGCTAAGGGGTATTGGTACAGACACAACCGACGTTCTTTTAAAACAGCCGATGGCAATCAACGCCAATTGTTGCCACGCTGGTATTTTTACTACTTGGGAACAGGCCCGCATGCTAAAGCCCAGTATGGCACCGACATTGACGGAGTCTTCTGGGTCGCTAACAAGCAGGCTGATGTTAATACCCCAGCTGACGTTGTCGATCGGGACCCAAGCAGTGATGAGGCTATTCCGACTAGGTTTCCGCCTGGTACGGTACTCCCTCAAGGTTACTATGTTGAAGGCTCGGGAAGGTCTGTTTCTAATTCCAGATCTACTTCCCGCGCATCCAGTAGAGCCTCTAGT---GCAGGATCAAGAAGTAGAGCCAATTCCGGCACTAGAACATCT------------ACCTCTGGTGTGACACCTGATATGGCTGATCAGATTGCTAGTCTTGTGCTGGCTAAGCTTGGTAAGGATGCCACAAAGCCGCAGCAAGTTACTAAGCAGACTGCCAAAGAAGTCAGGCAGAAAATTTTGAATAAGCCTCGCCAAAAGAGGAGCCCAAATAAACAATGCACTGTTCAGCAATGTTTTGGTAAAAGGGGTCCCAATCAAAATTTTGGCGGAGCAGAAATGTTAAAACTGGGAACTAGTGATCCACAGTTCCCCATTCTTGCAGAGCTTGCACCTACAGCAGGTGCATTTTTCTTTGGATCAAGACTAGAGTTGGCCAAAGTACAGAATTTGTCTGGGAGTTTTGATGAGCCCCAGAAGGATGTTTATGAATTGCGCTATAATGGCGCGATTAGATTTGACAGCACACTTCCAGGTTTTGAAACTATAATGAAGGTGCTGAACGAGAATTTGAATGCCTATCAACAACAG---------------GATGAT---------GGGACGAATATG------AGCCCAAAACCACAGCGACAGCGTGGTCAAAAGAAGGGT---GGA------------GAAAATGAAGATGTAAGTGTTGCAGCGCCTAAGAGTCGCGTGCAGCAAAATAAGAGTAGAGAGTTGACTGCAGAGGACATCAGCCTTCTTAAGCAG---ATGGATGAGCCCCTCACCGAAGATAACTCTGAAATG------------TAA
>LC149486_Equine_Ireland_2013-04-
ATGTCTTTCACTCCTGGCAAGCAGTCCAGT---AGTAGAGCATCCTCTGGAAATCGTTCTGGTAATGGAATCCTTAAG------------TGGGCCGACCAGTCCGACCAGTCTACAAATTTTCAAACCAGAGGTAGAAGAGCTCAACCCAAGCAAACTGCTACTTCT---CAACCAGCAGGAGGGAATGTTGTTCCCTACTACTCTTGGTTCTCTGGAATTACTCAGTTTCAAAAGGGAAAGGAGTTTCAATTTGCTGAAGGACAAGGTGTGCCTATTGCACCAGGAATCCCATCTACTGAAGCTAAGGGGTATTGGTACAGACACAACCGACGTTCTTTTAAAACAGCCGATGGCAATCAACGCCAATTGTTGCCACGCTGGTATTTTTACTACTTGGGAACAGGCCCGCATGCTAAAGCCCAGTATGGCACCGACATTGACGGAGTCTTCTGGGTCGCTAACAAGCAGGCTGATGTTAATACCCCAGCTGACGTTGTCGATCGGGACCCAAGCAGTGATGAGGCTATTCCGACTAGGTTTCCGCCTGGTACGGTACTCCCTCAAGGTTACTATATTGAAGGCTCGGGAAGGTCTGTTTCTAATTCCAGATCTACTTCCCGCGCATCCAGTAGAGCCTCTAGT---GCAGGATCAAGAAGTAGAGCCAATTCCGGCACTAGAACATCT------------ACCTCTGGTGTGACACCTGATATGGCTGATCAGATTGCTAGTCTTGTGCTGGCTAAGCTTGGTAAGGATGCCACAAAGCCGCAGCAAGTTACTAAGCAGACTGCCAAAGAAGTCAGGCAGAAAATTTTGAATAAGCCTCGCCAAAAGAGGAGCCCAAATAAACAATGCACTGTTCAGCAATGTTTTGGTAAAAGGGGTCCCAATCAAAATTTTGGCGGAGCAGAAATGTTAAAACTGGGAACTAGTGATCCACAGTTCCCCATTCTTGCAGAGCTTGCACCTACAGCAGGTGCATTTTTCTTTGGATCAAGACTAGAGTTGGCCAAAGTACAGAATTTGTCTGGGAGTTTTGATGAGCCCCAGAAGGATGTTTATGAATTGCGCTATAATGGCGCGATTAGATTTGACAGCACACTTCCAGGTTTTGAAACTATAATGAAGGTGCTGAACGAGAATTTGAATGCCTATCAACAACAG---------------GATGAT---------GGGACGAATATG------AGCCCAAAACCACAGCGACAGCGTGGTCAAAAGAAGGGT---GGA------------GAAAATGAAGATGTAAGTGTTGCAGCGCCTAAGAGTCGCGTGCAGCAAAATAAGAGTAGAGAGTTGACTGCAGAGGACATCAGCCTTCTTAAGCAG---ATGGATGATCCCCTCACCGAAGATAACTCTGAAATG------------TAA
>MF314143_HumanOC43_USA_2016-03-07
ATGTCTTTTACTCCTGGTAAGCAATCCAGT---AGTAGAGCGTCCTCTGGAAATCGTTCTGGTAATGGCATCCTTAAG------------TGGGCCGATCAGTCCGACCAGTTTAGAAATGTTCAAACCAGGGGTAGAAGAGCTCAACCCAAGCAAACTTCTACTTCTCAGCAACCATCAGGAGGGAATGTTGTACCCTACTACTCTTGGTTCTCTGGAATTACTCAATTTCAAAAGGGAAAGGAGTTTGAGTTTGCAGAAGGACAAGGTGTGCCTATTGCACCAGGAGTCCCAGCTACTGAAGCTAAGGGGTACTGGTACAGACACAATAGACGTTCTTTTAAAACAGCCGATGGCAACCAGCGCCAACTGCTGCCACGATGGTATTTTTACTATCTGGGAACAGGACCGCATGCTAAAGACCAGTACGGCACCGATATTGACGGAGTCTTCTGGGTCGCTAGCAACCAGGCTGATGTCAATACCCCGGCTGACATTGTCGATAGGGACCCAAGTAGCGATGAGGCTATTCCGACTAGGTTTCCGCCTGGTACGGTACTCCCTCAGGGTTACTATATTGAAGGCTCAGGAAGGTCTGCTCCTAATTCCAGATCTACTTCGCGCACATCCAGCAGAGCCTCTAGT---GCAGGATCGCGTAGTAGAGCCAGTTCTGGCAATAGAGCCCCT------------ACCTCTGGTGTAACACCTGACATGGCTGATCAAATTGCTAGTCTTGTTCTGGCAAAACTTGGCAAGGATGCCACTAAGCCTCAGCAAGTAACTAAGCATACTGCCAAAGAAGTCAGACAGAAAATTTTGAATAAGCCCCGCCAGAAGAGGAGCCCCAATAAACAATGCACTGTTCAGCAGTGTTTTGGTAAGAGAGGCCCCAATCAGAATTTTGGTGGTGGGGAAATGTTAAAACTTGGAACTAGTGATCCACAGTTCCCCATTCTTGCAGAACTCGCACCCACAGCTGGTGCGTTTTTCTTTGGATCAAGATTAGAGTTGGCCAAAGTGCAGAATTTATCTGGGAATCCTGACGAGCCCCAGAAGGATGTTTATGAATTGCGCTATAATGGCGCAATTAGATTTGACAGTACACTTTCAGGTTTTGAGACCATAATGAAGGTGTTGAATGAGAATTTGAATGCCTATCAACAACAA---------------GATGGT---------ATGATGAATATG------AGTCCAAAACCACAGCGTCAGCGTGGTCTTAAGAATGGACAAGGA------------GAAAATGATAATATAAGTGTTGCATCGCCCAAAAGCCGTGTGCAGCAAAATAAGAGTAGAGAGTTGACTGCAGAGGACATCAGCCTTCTTAAGAAG---ATGGATGAGCCCTATACTGAAGACACCTCAGAAATA------------TAA
>MF374983_HumanOC43_USA_2016-02-01
ATGTCTTTTACTCCTGGTAAGCAATCCAGT---AGTAGAGCGTCCTCTGGAAATCGGTCTGGTAATGGCATCCTCAAG------------TGGGCCGATCAGTCCGACCAGTTTAGAAATTTTCAAACCAGGGGTAGAAGAGCTCAACCCAAGCAAACTGCTACTTCTCAGCAACCATCAGGAGGGAATGTTGTACCCCACTATTCTTGGTTCTCTGGAATTACTCAGTTTCAAAAGGGAAAGGAGTTTGAGTTTGCAGAAGGACAAGGTGTGCCTATTGCACCAGGAGTCCCAGCTACTCAAGCTAAGGGGTACTGGTACAGACACAACAGACGTTCTTTTAAAACAGCCGATGGCAACCAGCGTCAACTGCTGCCACGATGGTATTTTTACTATCTGGGAACCGGACCGCATGCTAAAGACCAGTATGGCACCGATATTAACGGAGTCTACTGGGTCGCTAGCAACCAGGCTGATGTCAATACCCCGGCTGACATTGTCGATCGGGACCCAAGTAGCGATGAGGCTATTCCGACTAGGTTTCCGCCTGGCACGGTACTCCCTCAGGGTTACTATATTGAAGGCTCAGGAAGGTCTGCTCCTAATTCCAGATCTACTTCGCGCACATCCAGCAGAGCCTCTAGT---GCAGGATCGCGTAGTAGAGCCAATTCTGGCAATAGAACCCCT------------ACCTCTGGTGTAACACCTGACATGGCTGATCAAATTGCTAGTCTTGTTCTGGCAAAACTTGGCAAGGATGCCACCAAACCTCAGCAAGTAACTAAGCATACTGCCAAAGAAGTCAGACAGAAAATTTTGAATAAACCCCGCCAGAAGAGGAGCCCCAATAAACAATGCACTGTTCAGCAGTGTTTTGGTAAGAGAGGCCCTAATCAGAATTTTGGTGGTGGAGAAATGTTAAAACTTGGAACTAGTGACCCACAGTTCCCCATTCTTGCAGAACTCGCACCCACAGCCGGTGCGTTTTTCTTTGGATCAAAATTAGAGTTGGCCAAAGTGCAGAATTTATCTGGGAATCCTGATGAGCCTCAGAAGGATGTTTATGAATTGCGCTATAACGGCGCAATTAGGTTTGACAGTACACTTTCAGGTTTTGAGACCATAATGAAGGTGCTGAGTGAGAATTTGAATGCCTATCAACAACAA---------------GATGGT---------ATGATGAATATG------AGTCCAAAACCACAGCGTCAGCGTGGTCATAAGAATGGACAAGGA------------GAAAATGATAATATAAGTGTTGCAGTGCCCAAAAGCCGCGTGCAGCAAAATAAGAGTATAGAGTTGACTGCAGAGGACATCAGCCTTCTTAAGAAG---ATGGATGAGCCCTTTACTGAAGACACCTCAGAAATA------------TAA
>MF374984_HumanOC43_USA_2017-01-03
ATGTCTTTTACTCCTGGTAAGCAATCCAGT---AGTAGAGCGTCCTCTGGAAATCGGTCTGGTAATGGCATCCTCAAG------------TGGGCCGATCAGTCCGACCAGTTTAGAAATTTTCAAACCAGGGGTAGAAGAGCTCAACCCAAGCAAACTGCTACTTCTCAGCAACCATCAGGAGGGAATGTTGTACCCCACTATTCTTGGTTCTCTGGAATTACTCAGTTTCAAAAGGGAAAGGAGTTTGAGTTTGCAGAAGGACAAGGTGTGCCTATTGCACCAGGAGTCCCAGCTACTGAAGCTAAGGGGTACTGGTACAGACACAACAGACGTTCTTTTAAAACAGCCGATGGCAACCAGCGTCAACTGCTGCCACGATGGTATTTTTACTATCTGGGAACCGGACCGCATGCTAAAGACCAGTATGGCACCGATATTAACGGAGTCTACTGGGTCGCTAGCAACCAGGCTGATGTCAATACCCCGGCTGACATTGTCGATCGGGACCCAAGTAGCGATGAGGCTATTCCGACTAGGTTTCCGCCTGGCACGGTACTCCCTCAGGGTTACTATATTGAAGGCTCAGGAAGGTCTGCTCCTAATTCCAGATCTACTTCGCGCACATCCAGCAGAGCCTCTAGT---GCAGGATCGCGTAGTAGAGCCAATTCTGGCAATAGAACCCCT------------ACCTCTGGTGTAACACCTGACATGGCTGATCAAATTGCTAGTCTTGTTCTGGCAAAACTTGGCAAGGATGCCACCAAACCTCAGCAAGTAACTAAGCATACTGCCAAAGAAGTCAGACAGAAAATTTTGAATAAACCCCGCCAGAAGAGGAGCCCCAATAAACAATGCACTGTTCAGCAGTGTTTTGGTAAGAGAGGCCCTAATCAGAATTTTGGTGGTGGAGAAATGTTAAAACTTGGAACTAGTGACCCACAGTTCCCCATTCTTGCAGAACTCGCACCCACAGCTGGTGCGTTTTTCTTTGGATCAAAATTAGAGTTGGCCAAAGTGCAGAATTTATCTGGGAATCCTGATGAGCCTCAGAAGGATGTTTATGAATTGCGCTATAACGGCGCAATTAGGTTTGACAGTACACTTTCAGGCTTTGAGACCATAATGAAGGTGCTGAGTGAGAATTTGAATGCCTATCAACAACAA---------------GATGGT---------ATGATGAATATG------AGTCCAAAACCACAGCGTCAGCGTGGTCATAAGAATGGACAAGGA------------GAAAATGATAATATAAGTGTTGCAGTGCCCAAAAGCCGCGTGCAGCAAAATAAGAGTATAGAGTTGACTGCAGAGGACATCAGCCTTCTTAAGAAG---ATGGATGAGCCCTTTACTGAAGACACCTCAGAAATA------------TAA
>MF374985_HumanOC43_USA_2017-01-17
ATGTCTTTTACTCCTGGTAAGCAATCCAGT---AGTAGAGCGTCCTCTGGAAATCGGTCTGGTAATGGCATCCTCAAG------------TGGGCCGATCAGTCCGACCAGTTTAGAAATTTTCAAACCAGGGGTAGAAGAGCTCAACCCAAGCAAACTGCTACTTCTCAGCAACCATCAGGAGGGAATGTTGTACCCCACTATTCTTGGTTCTCTGGAATTACTCAGTTTCAAAAGGGAAAGGAGTTTGAGTTTGCAGAAGGACAAGGTGTGCCTATTGCACCAGGAGTCCCAGCTACTGAAGCTAAGGGGTACTGGTACAGACACAACAGACGTTCTTTTAAAACAGCCGATGGCAACCAGCGTCAACTGCTGCCACGATGGTATTTTTACTATCTGGGAACCGGACCGCATGCTAAAGACCAGTATGGCACCGATATTAACGGAGTCTACTGGGTCGCTAGCAACCAGGCTGATGTCAATACCCCAGCTGACATTGTCGATCGGGACCCAAGTAGCGATGAGGCTATTCCGACTAGGTTTCCGCCTGGCACGGTACTCCCTCAGGGTTACTATATTGAAGGCTCAGGAAGGTCTGCTCCTAATTCCAGATCTACTTCGCGCACATCCAGCAGAGCCTCTAGT---GCAGGATCGCGTAGTAGAGCCAATTCTGGCAATAGAACCCCT------------ACCTCTGGTGTAACACCTGACATGGCTGATCAAATTGCTAGTCTTGTTCTGGCAAAACTTGGCAAGGATGCCACCAAACCTCAGCAAGTAACTAAGCATACTGCCAAAGAAGTCAGACAGAAAATTTTGAATAAACCCCGCCAGAAGAGGAGCCCCAATAAACAATGCACTGTTCAGCAGTGTTTTGGTAAGAGAGGCCCTAATCAGAATTTTGGTGGTGGAGAAATGTTAAAACTTGGAACTAGTGACCCACAGTTCCCCATTCTTGCAGAACTCGCACCCACAGCTGGTGCGTTTTTCTTTGGATCAAAATTAGAGTTGGCCAAAGTGCAGAATTTATCTGGGAATCCTGATGAGCCTCAGAAGGATGTTTATGAATTGCGCTATAACGGCGCAATTAGGTTTGACAGTACACTTTCAGGCTTTGAGACCATAATGAAGGTGCTGAGTGAGAATTTGAATGCCTATCAACAACAA---------------GATGGT---------ATGATGAATATG------AGTCCAAAACCACAGCGTCAGCGTGGTCATAAGAATGGACAAGGA------------GAAAATGATAATATAAGTGTTGCAGTGCCCAAAAGCCGCGTGCAGCAAAATAAGAGTATAGAGTTGACTGCAGAGGACATCAGCCTTCTTAAGAAG---ATGGATGAGCCCTTTACTGAAGACACCTCAGAAATA------------TAA
>MG197709_HumanOC43_China_2015-04-22
ATGTCTTTTACTCCTGGTAAGCAATCCAGT---AGTAGAGCGTCCTCTGGAAATCGGTCTGGTAATGGCATCCTCAAG------------TGGGCCGATCAGTCCGACCAGTTTAGAAATGTTCAAACCAGGGGTAGAAGAGCTCAACCCAAGCAAACTGCTACTTCTCAGCAACCATCAGGAGGGAATGTTGTACCCTACTATTCTTGGTTCTCTGGAATTACTCAGTTTCAAAAGGGAAAGGCGTTTGAGTTTGCAGAAGGACAAGGTGTGCCTATTGCACCAGGAGTCCCAGCTACTGAAGCTAAGGGGTACTGGTACAGACACAACAGACGTTCTTTTAAAACAGCCGATGGCAACCAGCGTCAACTGCTGCCACGATGGTATTTTTACTATCTGGGAACAGGACCGCATGCTAAAGACCAGTATGGCACCGATATTGACGGAGTCTACTGGGTCGCTAGCAGCCAGGCTGATGTCAATACCCCGGCTGACATTGTCGATCGGGACCCAAGTAGCGATGAGGCTATTCCGACTAGGTTTCCGCCTGGTACGGTACTCCCTCAGGGTTACTATATTGAAGGCTCAGGAAGGTCTGCTCCTAATTCCAGATCTACTTCGCGCACATCCAGCAGAGCCTCTAGT---GCAGGATCGCGTAGTAGAGCCAATTCTGGCAATAGAACCCCT------------ACCTCTGGTGTAACACCTGACATGGCTGATCAAATTGCTAGTCTTGTTTTGGCAAAACTTGGCAAGGATGCCACTAAACCTCAGCAAGTAACTAAGCATACTGCCAAAGAAGTCAGACAGAAAATTTTGAATAAACCCCGCCAGAAGAGGAGCCCCAATAAACAATGCACTGTTCAGCAGTGTTTTGGTAAGAGAGGCCCTAATCAGAATTTTGGTGGTGGAGAAATGTTAAAACTTGGAACTAGTGACCCACAGTTCCCCATTCTTGCAGAACTCGCACCCACAGCTGGTGCGTTTTTCTTTGGATCAAGATTAGAGTTGGCCAAAGTGCAGAATTTATCTGGGAATCCTGACGAGCCTCAGAAGGATGTTTATGAATTGCGTTATAACGGCGCAATTAGGTTTGACAGTACACTTTCAGGCTTTGAGACCATAATGAAGGTGCTGAGTGAGAATTTGAATGCCTATCAACAACAA---------------GATGGT------------ATGAATATG------AGTCCAAAACCACAGCGTCAGCGTGGTCATAAGAATGGACAAGGA------------GAATATGATAATATAAGTGTTGCAGTGCCCAAAAGCCGCGTGCAGCAAAATAAGAGTATAGAGTTGACTGCAGAGGACATCAGCCTTCTTAAGAAG---ATGGATGAGCCCTATACTGAAGACACCTCAGAAATA------------TAA
>MG197710_HumanOC43_China_2015-05-06
ATGTCTTTTACTCCTGGTAAGCAATCCAGT---AGTAGAGCGTCCTCTGGAAATCGGTCTGGTAATGGCATCCTCAAG------------TGGGCCGATCAGTCCGACCAGTTTAGAAATGTTCAAACCAGGGGTAGAAGAGCTCAACCCAAGCAAACTGCTACTTCTCAGCAACCATCAGGAGGGAATGTTGTACCCCACTATTCTTGGTTCTCTGGAATTACTCAGTTTCAAAAGGGAAAGGAGTTTGAGTTTGCAGAAGGACAAGGTGTGCCTATTGCACCAGGAGTCCCAGCTACTGAAGCTAAGGGGTACTGGTACAGACACAACAGACGTTCTTTTAAAACAGCCGATGGCAACCAGCGTCAACTGCTGCCACGATGGTATTTTTACTATCTGGGAACCGGACCGCATGCTAAAGACCAGTATGGCACCGATATTAACGGAGTCTACTGGGTCGCTAGCAACCAGGCTGATGTCAATACCCCGGCTGACATTGTCGATCGGGACCCAAGTAGCGATGAGGCTATTCCGACTAGGTTTCCGCCTGGCACGATACTCCCTCAGGGTTACTATATTGAAGGCTCAGGAAGGTCTGCTCCTAATTCCAGATCTACTTCGCGCACATCCAGCAGAGCCTCTAGT---GCAGGATCGCGTAGTAGAGCCAATTCTGGCAATAGAACCCCT------------ACCTCTGGTGTAACACCTGACATGGCTGATCAAATTGCTAGTCTTGTTCTGGCAAAACTTGGCAAGGATGCCACCAAACCTCAGCAAGTAACTAAGCATACTGCCAAAGAAGTCAGACAGAAAATTTTGAATAAACCCCGCCAGAAGAGGAGCCCCAATAAACAATGCACTGTTCAGCAGTGTTTTGGTAAGAGAGGCCCTAATCAGAATTTTGGTGGTGGAGAAATGTTAAAACTTGGAACTAGTGACCCACAGTTCCCCATTCTTGCAGAACTCGCACCCACAGCTGGTGCGTTTTTCTTTGGATCAAAATTAGAGTTGGCCAAAGTGCAGAATTTATCTGGGAATCCTGATGAGCCTCAGAAGGATGTTTATGAATTGCGCTATAACGGCGCAATTAGGTTTGACAGTACACTTTCAGGCTTTGAGACCATAATGAAGGTGCTGAGTGAGAATTTGAATGCCTATCAACAACAA---------------GATGGT---------ATGATGAATATG------AGTCCAAAACCACAGCGTCAGCGTGGTCATAGGAATGGACAAGGA------------GAAAATGATAATATAAGTGTTGCAGTGCCCAAAAGCCGCGTGCAGCAAAATAAGAGTATAGAGTTGACTGCAGAGGACATCAGCCTTCTTAAGAAG---ATGGATGAGCCCTTTACTGAAGACACCTCAGAAATA------------TAA
>MG197711_HumanOC43_China_2015-06-09
ATGTCTTTTACTCCTGGTAAGCAATCCAGT---AGTAGAGCGTCCTCTGGAAATCGGTCTGGTAATGGCATCCTCAAG------------TGGGCCGATCAGTCCGACCAGTTTAGAAATGTTCAAACCAGGGGTAGAAGAGCTCAACCCAAGCAAACTGCTACTTCTCAGCAACCATCAGGAGGGAATGTTGTACCCTACTATTCTTGGTTCTCTGGAATTACTCAGTTTCAAAAGGGAAAGGCGTTTGAGTTTGCAGAAGGACAAGGTGTGCCTATTGCACCAGGAGTCCCAGCTACTGAAGCTAAGGGGTACTGGTACAGACACAACAGACGTTCTTTTAAAACAGCCGATGGCAACCAGCGTCAACTGCTGCCACGATGGTATTTTTACTATCTGGGAACAGGACCGCATGCTAAAGACCAGTATGGCACCGATATTGACGGAGTCTACTGGGTCGCTAGCAGCCAGGCTGATGTCAATACCCCGGCTGACATTGTCGATCGGGACCCAAGTAGCGATGAGGCTATTCCGACTAGGTTTCCGCCTGGCACGGTACTCCCTCAGGGTTACTATATTGAAGGCTCAGGAAGGTCTGCTCCTAATTCCAGATCTACTTCGCGCACATCCAGCAGAGCCTCTAGT---GCAGGATCGCGTAGTAGAGCCAATTCTGGC---AGAACCCCT------------ACCTCTGGTGTAACACCTGACATGGCTGATCAAATTGCTAGTCTTGTTTTGGCAAAACTTGGCAAGGATGCCACTAAACCTCAGCAAGTAACTAAGCATACTGCCAAAGAAGTCAGACAGAAAATTTTGAATAAACCCCGCCAGAAGAGGAGCCCCAATAAACAATGCACTGTTCAGCAGTGTTTTGGTAAGAGAGGCCCTAATCAGAATTTTGGTGGTGGAGAAATGTTAAAACTTGGAACTAGTGACCCACAGTTCCCCATTCTTGCAGAACTCGCACCCACAGCTGGTGCGTTTTTCTTTGGATCAAGATTAGAGTTGGCCAAAGTGCAGAATTTATCTGGGAATCCTGACGAGCCTCAGAAGGATGTTTATGAATTGCGTTATAACGGCGCAATTAGGTTTGACAGTACACTTTCAGGCTTTGAGACCATAATGAAGGTGCTGAGTGAGAATTTGAATGCCTATCAACAACAA---------------GATGGT------------ATGAATATG------AGTCCAAAACCACAGCGTCAGCGTGGTCATAAGAATGGACAAGGA------------GAAAATGATAATATAAGTGTTGCAGTGCCCAAAAGCCGCGTGCAGCAAAATAAGAGTATAGAGTTGACTGCAGAGGACATCAGCCTTCTTAAGAAG---ATGGATGAGCCCTATACTGAAGACACCTCAGAAATA------------TAA
>MG197712_HumanOC43_China_2015-06-09
ATGTCTTTTACTCCTGGTAAGCAATCCAGT---AGTAGAGCGTCCTCTGGAAATCGGTCTGGTAATGGCATCCTCAAG------------TGGGCCGATCAGTCCGACCAGTTTAGAAATGTTCAAACCAGGGGTAGAAGAGCTCAACCCAAGCAAACTGCTACTTCTCAGCAACCATCAGGAGGGAATGTTGTACCCCACTATTCTTGGTTCTCTGGAATTACTCAGTTTCAAAAGGGAAAGGAGTTTGAGTTTGCAGAAGGACAAGGTGTGCCTATTGCACCAGGAGTCCCAGCTACTGAAGCTAAGGGGTACTGGTACAGACACAACAGACGTTCTTTTAAAACAGCCGATGGCAACCAGCGTCAACTGCTGCCACGATGGTATTTTTACTATCTGGGAACCGGACCGCATGCTAAAGACCAGTATGGCACCGATATTAACGGAGTCTACTGGGTCGCTAGCAACCAGGCTGATGTCAATACCCCGGCTGACATTGTCGATCGGGACCCAAGTAGCGATGAGGCTATTCCGACTAGGTTTCCGCCTGGCACGATACTCCCTCAGGGTTACTATATTGAAGGCTCAGGAAGGTCTGCTCCTAATTCCAGATCTACTTCGCGCACATCCAGCAGAGCCTCTAGT---GCAGGATCGCGTAGTAGAGCCAATTCTGGCAATAGAACCCCT------------ACCTCTGGTGTAACACCTGACATGGCTGATCAAATTGCTAGTCTTGTTCTGGCAAAACTTGGCAAGGATGCCACCAAACCTCAGCAAGTAACTAAGCATACTGCCAAAGAAGTCAGACAGAAAATTTTGAATAAACCCCGCCAGAAGAGGAGCCCCAATAAACAATGCACTGTTCAGCAGTGTTTTGGTAAGAGAGGCCCTAATCAGAATTTTGGTGGTGGAGAAATGTTAAAACTTGGAACTAGTGACCCACAGTTCCCCATTCTTGCAGAACTCGCACCCACAGCTGGTGCGTTTTTCTTTGGATCAAAATTAGAGTTGGCCAAAGTGCAGAATTTATCTGGGAATCCTGATGAGCCTCAGAAGGATGTTTATGAATTGCGCTATAACGGCGCAATTAGGTTTGACAGTACACTTTCAGGCTTTGAGACCATAATGAAGGTGCTGAGTGAGAATTTGAATGCCTATCAACAACAA---------------GATGGT---------ATGATGAATATG------AGTCCAAAACCACAGCGTCAGCGTGGTCATAAGAATGGACAAGGA------------GAAAATGATAATATAAGTGTTGCAGTGCCCAAAAGCCGCGTGCAGCAAAATAAGAGTATAGAGTTGACTGCAGAGGACATCAGCCTTCTTAAGAAG---ATGGATGAGCCCTTTACTGAAGACACCTCAGAAATA------------TAA
>MG197713_HumanOC43_China_2015-08-14
ATGTCTTTTACTCCTGGTAAGCAATCCAGT---AGTAGAGCGTCCTCTGGAAATCGGTCTGGTAATGGCATCCTCAAG------------TGGGCCGATCAGTCCGACCAGTTTAGAAATGTTCAAACCAGGGGTAGAAGAGCTCAACCCAAGCAAACTGCTACTTCTCAGCAACCATCAGGAGGGAATGTTGTACCCCACTATTCTTGGTTCTCTGGAATTACTCAGTTTCAAAAGGGAAAGGAGTTTGAGTTTGCAGAAGGACAAGGTGTGCCTATTGCACCAGGAGTCCCAGCTACTGAAGCTAAGGGGTACTGGTACAGACACAACAGACGTTCTTTTAAAACAGCCGATGGCAACCAGCGTCAACTGCTGCCACGATGGTATTTTTACTATCTGGGAACCGGACCGCATGCTAAAGACCAGTATGGCACCGATATTAACGGAGTCTACTGGGTCGCTAGCAACCAGGCTGATGTCAATACCCCGGCTGACATTGTCGATCGGGACCCAAGTAGCGATGAGGCTATTCCGACTAGGTTTCCGCCTGGCACGGTACTCCCTCAGGGTTACTATATTGAAGGCTCAGGAAGGTCTGCTCCTAATTCCAGATCTACTTCGCGCACATCCAGCAGAGCCTCTAGT---GCAGGATCGCGTAGTAGAGCCAATTCTGGCAATAGAACCCCT------------ACCTCTGGTGTAACACCTGACATGGCTGATCAAATTGCTAGTCTTGTTCTGGCAAAACTTGGCAAGGATGCCACCAAACCTCAGCAAGTAACTAAGCATACTGCCAAAGAAGTCAGACAGAAAATTTTGAATAAACCCCGCCAGAAGAGGAGCCCCAATAAACAATGCACTGTTCAGCAGTGTTTTGGTAAGAGAGGCCCTAATCAGAATTTTGGTGGTGGAGAAATGTTAAAACTTGGAACTAGTGACCCACAGTTCCCCATTCTTGCAGAACTCGCACCCACAGCTGGTGCGTTTTTCTTTGGATCAAAATTAGAGTTGGCCAAAGTGCAGAATTTATCTGGGAATCCTGATGAGCCTCAGAAGGATGTTTATGAATTGCGCTATAACGGCGCAATTAGGTTTGACAGTACACTTTCAGGCTTTGAGACCATAATGAAGGTGCTGAGTGAGAATTTGAATGCCTATCAACAACAA---------------GATGGT---------ATGATGAATATG------AGTCCAAAACCACAGCGTCAGCGTGGTCATAAGAATGGACAAGGA------------GAAAATGATAATATAAGTGTTGCAGTGCCCAAAAGCCGCGTGCAGCAAAATAAGAGTATAGAGTTGACTGCAGAGGACATCAGCCTTCTTAAGAAG---ATGGATGAGCCCTTTACTGAAGACACCTCAGAAATA------------TAA
>MG197714_HumanOC43_China_2015-07-13
ATGTCTTTTACTCCTGGTAAGCAATCCAGT---AGTAGAGCGTCCTCTGGAAATCGGTCTGGTAATGGCATCCTCAAG------------TGGGCCGATCAGTCCGACCAGTTTAGAAATGTTCAAACCAGGGGTAGAAGAGCTCAACCCAAGCAAACTGCTACTTCTCAGCAACCATCAGGAGGGAATGTTGTACCCTACTATTCTTGGTTCTCTGGAATTACTCAGTTTCAAAAGGGAAAGGCGTTTGAGTTTGCAGAAGGACAAGGTGTGCCTATTGCACCAGGAGTCCCAGCTACTGAAGCTAAGGGGTACTGGTACAGACACAACAGACGTTCTTTTAAAACAGCCGATGGCAACCAGCGTCAACTGCTGCCACGATGGTATTTTTACTATCTGGGAACAGGACCGCATGCTAAAGACCAGTATGGCACCGATATTGACGGAGTCTACTGGGTCGCTAGCAGCCAGGCTGATGTCAATACCCCGGCTGACATTGTCGATCGGGACCCAAGTAGCGATGAGGCTATTCCGACTAGGTTTCCGCCTGGTACGATACTCCCTCAGGGTTACTATATTGAAGGCTCAGGAAGGTCTGCTCCTAATTCCAGATCTACTTCGCGCACATCCAGCAGAGCCTCTAGT---GCAGGATCGCGTAGTAGAGCCAATTCTGGCAATAGAACCCCT------------ACCTCTGGTGTAACACCTGACATGGCTGATCAAATTGCTAGTCTTGTTTTGGCAAAACTTGGCAAGGATGCCACTAAACCTCAGCAAGTAACTAAGCATACTGCCAAAGAAGTCAGACAGAAAATTTTGAATAAACCCCGCCAGAAGAGGAGCCCCAATAAACAATGCACTGTTCAGCAGTGTTTTGGCAAGAGAGGCCCTAATCAGAATTTTGGTGGTGGAGAAATGTTAAAACTTGGAACTAGTGACCCACAGTTCCCCATTCTTGCAGAACTCGCACCCACAGCTGGTGCGTTTTTCTTTGGATCAAGATTAGAGTTGGCCAAAGTGCAGAATTTATCTGGGAATCCTGACGAGCCTCAGAAGGATGTTTATGAATTGCGTTATAACGGCGCAATTAGGTTTGACAGTACACTTTCAGGCTTTGAGACCATAATGAAGGTGCTGAGTGAGAATTTGAATGCCTATCAACAACAA---------------GATGGT------------ATGAATATG------AGTCCAAAACCACAGCGTCAGCGTGGTCATAAGAATGGACAAGGA------------GAAAATGATAATATAAGTGTTGCAGTGCCCAAAAGCCGCGTGCAGCAAAATAAGAGTATAGAGTTGACTTCAGAGGACATCAGCCTTCTTAAGAAG---ATGGATGAGCCCTATACTGAAGACACCTCAGAAATA------------TAA
>MG197715_HumanOC43_China_2015-05-21
ATGTCTTTTACTCCTGGTAAGCAATCCAGT---AGTAGAGCGTCCTCTGGAAATCGGTCTGGTAATGGCATCCTCAAG------------TGGGCCGATCAGTCCGACCAGTTTAGAAATGTTCAAACCAGGGGTAGAAGAGCTCAACCCAAGCAAACTGCTACTTCTCAGCAACCATCAGGAGGGAATGTTGTACCCCACTATTCTTGGTTCTCTGGAATTACTCAGTTTCAAAAGGGAAAGGAGTTTGAGTTTGCAGAAGGACAAGGTGTGCCTATTGCACCAGGAGTCCCAGCTACTGAAGCTAAGGGGTACTGGTACAGACACAACAGACGTTCTTTTAAAACAGCCGATGGCAACCAGCGTCAACTGCTGCCACGATGGTATTTTTACTATCTGGGAACCGGACCGCATGCTAAAGACCAGTATGGCACCGATATTAACGGAGTCTACTGGGTCGCTAGCAACCAGGCTGATGTCAATACCCCGGCTGACATTGTCGATCGGGACCCAAGTAGCGATGAGGCTATTCCGACTAGGTTTCCGCCTGGCACGATACTCCCTCAGGGTTACTATATTGAAGGCTCAGGAAGGTCTGCTCCTAATTCCAGATCTACTTCGCGCACATCCAGCAGAGCCTCTAGT---GCAGGATCGCGTAGTAGAGCCAATTCTGGCAATAGAACCCCT------------ACCTCTGGTGTAACACCTGACATGGCTGATCAAATTGCTAGTCTTGTTCTGGCAAAACTTGGCAAGGATGCCACCAAACCTCAGCAAGTAACTAAGCATACTGCCAAAGAAGTCAGACAGAAAATTTTGAATAAACCCCGCCAGAAGAGGAGCCCCAATAAACAATGCACTGTTCAGCAGTGTTTTGGTAAGAGAGGCCCTAATCAGAATTTTGGTGGTGGAGAAATGTTAAAACTTGGAACTAGTGACCCACAGTTCCCCATTCTTGCAGAACTCGCACCCACAGCTGGTGCGTTTTTCTTTGGATCAAAATTAGAGTTGGCCAAAGTGCAGAATTTATCTGGGAATCCTGATGAGCCTCAGAAGGATGTTTATGAATTGCGCTATAACGGCGCAATTAGGTTTGACAGTACACTTTCAGGCTTTGAGACCATAATGAAGGTGCTGAGTGAGAATTTGAATGCCTATCAACAACAA---------------GATGGT---------ATGATGAATATG------AGTCCAAAACCACAGCGTCAGCGTGGTCATAAGAATGGACAAGGA------------GAAAATGATAATATAAGTGTTGCAGTGCCCAAAAGCCGCGTGCAGCAAAATAAGAGTATAGAGTTGACTGCAGAGGACATCAGCCTTCTTAAGAAG---ATGGATGAGCCCTTTACTGAAGACACCTCAGAAATA------------TAA
>MG197716_HumanOC43_China_2015-06-06
ATGTCTTTTACTCCTGGTAAGCAATCCAGT---AGTAGAGCGTCCTCTGGAAATCGGTCTGGTAATGGCATCCTCAAG------------TGGGCCGATCAGTCCGACCAGTTTAGAAATGTTCAAACCAGGGGTAGAAGAGCTCAACCCAAGCAAACTGCTACTTCTCAGCAACCATCAGGAGGGAATGTTGTACCCCACTATTCTTGGTTCTCTGGAATTACTCAGTTTCAAAAGGGAAAGGAGTTTGAGTTTGCAGAAGGACAAGGTGTGCCTATTGCACCAGGAGTCCCAGCTACTGAAGCTAAGGGGTACTGGTACAGACACAACAGACGTTCTTTTAAAACAGCCGATGGCAACCAGCGTCAACTGCTGCCACGATGGTATTTTTACTATCTGGGAACCGGACCGCATGCTAAAGACCAGTATGGCACCGATATTAACGGAGTCTACTGGGTCGCTAGCAACCAGGCTGATGTCAATACCCCGGCTGACATTGTCGATCGGGACCCAAGTAGCGATGAGGCTATTCCGACTAGGTTTCCGCCTGGCACGATACTCCCTCAGGGTTACTATATTGAAGGCTCAGGAAGGTCTGCTCCTAATTCCAGATCTACTTCGCGCACATCCAGCAGAGCCTCTAGT---GCAGGATCGCGTAGTAGAGCCAATTCTGGCAATAGAACCCCT------------ACCTCTGGTGTAACACCTGACATGGCTGATCAAATTGCTAGTCTTGTTCTGGCAAAACTTGGCAAGGATGCCACCAAACCTCAGCAAGTAACTAAGCATACTGCCAAAGAAGTCAGACAGAAAATTTTGAATAAACCCCGCCAGAAGAGGAGCCCCAATAAACAATGCACTGTTCAGCAGTGTTTTGGTAAGAGAGGCCCTAATCAGAATTTTGGTGGTGGAGAAATGTTAAAACTTGGAACTAGTGACCCACAGTTCCCCATTCTTGCAGAACTCGCACCCACAGCTGGTGCGTTTTTCTTTGGATCAAAATTAGAGTTGGCCAAAGTGCAGAATTTATCTGGGAATCCTGATGAGCCTCAGAAGGATGTTTATGAATTGCGCTATAACGGCGCAATTAGGTTTGACAGTACACTTTCAGGCTTTGAGACCATAATGAAGGTGCTGAGTGAGAATTTGAATGCCTATCAACAACAA---------------GATGGT---------ATGATGAATATG------AGTCCAAAACCACAGCGTCAGCGTGGTCATAAGAATGGACAAGGA------------GAAAATGATAATATAAGTGTTGCAGTGCCCAAAAGCCGCGTGCAGCAAAATAAGAGTATAGAGTTGACTGCAGAGGACATCAGCCTTCTTAAGAAG---ATGGATGAGCCCTTTACTGAAGACACCTCAGAAATA------------TAA
>MG197717_HumanOC43_China_2015-07-06
ATGTCTTTTACTCCTGGTAAGCAATCCAGT---AGTAGAGCGTCCTCTGGAAATCGGTCTGGTAATGGCATCCTCAAG------------TGGGCCGATCAGTCCGACCAGTTTAGAAATGTTCAAACCAGGGGTAGAAGAGCTCAACCCAAGCAAACTGCTACTTCTCAGCAACCATCAGGAGGGAATGTTGTACCCCACTATTCTTGGTTCTCTGGAATTACTCAGTTTCAAAAGGGAAAGGAGTTTGAGTTTGCAGAAGGACAAGGTGTGCCTATTGCACCAGGAGTCCCAGCTACTGAAGCTAAGGGGTACTGGTACAGACACAACAGACGTTCTTTTAAAACAGCCGATGGCAACCAGCGTCAACTGCTGCCACGATGGTATTTTTACTATCTGGGAACCGGACCGCATGCTAAAGACCAGTATGGCACCGATATTAACGGAGTCTACTGGGTCGCTAGCAACCAGGCTGATGTCAATACCCCGGCTGACATTGTCGATCGGGACCCAAGTAGCGATGAGGCTATTCCGACTAGGTTTCCGCCTGGCACGATACTCCCTCAGGGTTACTATATTGAAGGCTCAGGAAGGTCTGCTTCTAATTCCAGATCTACTTCGCGCACATCCAGCAGAGCCTCTAGT---GCAGGATCGCGTAGTAGAGCCAATTCTGGCAATAGAACCCCT------------ACCTCTGGTGTAACACCTGACATGGCTGATCAAATTGCTAGTCTTGTTCTGGCAAAACTTGGCAAGGATGCCACCAAACCTCAGCAAGTAACTAAGCATACTGCCAAAGAAGTCAGACAGAAAATTTTGAATAAACCCCGCCAGAAGAGGAGCCCCAATAAACAATGCACTGTTCAGCAGTGTTTTGGTAAGAGAGGCCCTAATCAGAATTTTGGTGGTGGAGAAATGTTAAAACTTGGAACTAGTGACCCACAGTTCCCCATTCTTGCAGAACTCGCACCCACAGCTGGTGCGTTTTTCTTTGGATCAAAATTAGAGTTGGCCAAAGTGCAGAATTTATCTGGGAATCCTGATGAGCCTCAGAAGGATGTTTATGAATTGCGCTATAACGGCGCAATTAGGTTTGACAGTACACTTTCAGGCTTTGAGACCATAATGAAGGTGCTGAGTGAGAATTTGAATGCCTATCAACAACAA---------------GATGGT---------ATGATGAATATG------AGTCCAAAACCACAGCGTCAGCGTGGTCATAAGAATGGACAAGGA------------GAAAATGATAATATAAGTGTTGCAGTGCCCAAAAGCCGCGTGCAGCAAAATAAGAGTATAGAGTTGACTGCAGAGGACATCAGCCTTCTTAAGAAG---ATGGATGAGCCCTTTACTGAAGACACCTCAGAAATA------------TAA
>MG197718_HumanOC43_China_2015-03-12
ATGTCTTTTACTCCTGGTAAGCAATCCAGT---AGTAGAGCGTCCTCTGGAAATCGGTCTGGTAATGGCATCCTCAAG------------TGGGCCGATCAGTCCGACCAGTTTAGAAATGTTCAAACCAGGGGTAGAAGAGCTCAACCCAAGCAAACTGCTACTTCTCAGCAACCATCAGGAGGGAATGTTGTACCCTACTATTCTTGGTTCTCTGGAATTACTCAGTTTCAAAAGGGAAAGGCGTTTGAGTTTGCAGAAGGACAAGGTGTGCCTATTGCACCAGGAGTCCCAGCTACTGAAGCTAAGGGGTACTGGTACAGACACAACAGACGTTCTTTTAAAACAGCCGATGGCAACCAGCGTCAACTGCTGCCACGATGGTATTTTTACTATCTGGGAACAGGACCGCATGCTAAAGACCAGTATGGCACCGATATTGACGGAGTCTACTGGGTCGCTAGCAGCCAGGCTGATGTCAATACCCCGGCTGACATTGTCGATCGGGACCCAAGTAGCGATGAGGCTATTCCGACTAGGTTTCCGCCTGGCACGGTACTCCCTCAGGGTTACTATATTGAAGGCTCAGGAAGGTCTGCTCCTAATTCCAGATCTACTTCGCGCACATCCAGCAGAGCCTCTAGT---GCAGGATCGCGTAGTAGAGCCAATTCTGGCAATAGAACCCCT------------ACCTCTGGTGTAACACCTGACATGGCTGATCAAATTGCTAGTCTTGTTTTGGCAAAACTTGGCAAGGATGCCACTAAACCTCAGCAAGTAACTAAGCATACTGCCAAAGAAGTCAGACAGAAAATTTTGAATAAACCCCGCCAGAAGAGGAGCCCCAATAAACAATGCACTGTTCAGCAGTGTTTTGGTAAGAGAGGCCCTAATCAGAATTTTGGTGGTGGAGAAATGTTAAAACTTGGAACTAGTGACCCACAGTTCCCCATTCTTGCAGAACTCGCACCCACAGCTGGTGCGTTTTTCTTTGGATCAAGATTAGAGTTGGCCAAAGTGCAGAATTTATCTGGGAATCCTGACGAGCCTCAGAAGGATGTTTATGAATTGCGTTATAACGGCGCAATTAGGTTTGACAGTACACTTTCAGGCTTTGAGACCATAATGAAGGTGCTGAGTGAGAATTTGAATGCCTATCAACAACAA---------------GATGGT------------ATGAATATG------AGTCCAAAACCACAGCGTCAGCGTGGTCATAAGAATGGACAAGGA------------GAAAATGATAATATAAGTGTTGCAGTGCCCAAAAGCCGCGTGCAGCAAAATAAGAGTATAGAGTTGACTGCAGAGGACATCAGCCTTCTTAAGAAG---ATGGATGAGCCCTATACTGAAGACACCTCAGAAATA------------TAA
>MG197719_HumanOC43_China_2015-06-04
ATGTCTTTTACTCCTGGTAAGCAATCCAGT---AGTAGAGCGTCCTCTGGAAATCGGTCTGGTAATGGCATCCTCAAG------------TGGGCCGATCAGTCCGACCAGTTTAGAAATGTTCAAACCAGGGGTAGAAGAGCTCAACCCAAGCAAACTGCTACTTCTCAGCAACCATCAGGAGGGAATGTTGTACCCTACTATTCTTGGTTCTCTGGAATTACTCAGTTTCAAAAGGGAAAGGCGTTTGAGTTTGCAGAAGGACAAGGTGTGCCTATTGCACCAGGAGTCCCAGCTACTGAAGCTAAGGGGTACTGGTACAGACACAACAGACGTTCTTTTAAAACAGCCGATGGCAACCAGCGTCAACTGCTGCCACGATGGTATTTTTACTATCTGGGAACAGGACCGCATGCTAAAGACCAGTATGGCACCGATATTGACGGAGTCTACTGGGTCGCTAGCAGCCAGGCTGATGTCAATACCCCGGCTGACATTGTCGATCGGGACCCAAGTAGCGATGAGGCTATTCCGACTAGGTTTCCGCCTGGTACGATACTCCCTCAGGGTTACTATATTGAAGGCTCAGGAAGGTCTGCTCCTAATTCCAGATCTACTTCGCGCACATCCAGCAGAGCCTCTAGT---GCAGGATCGCGTAGTAGAGCCAATTCTGGCAATAGAACCCCT------------ACCTCTGGTGTAACACCTGACATGGCTGATCAAATTGCTAGTCTTGTTTTGGCAAAACTTGGCAAGGATGCCACTAAACCTCAGCAAGTAACTAAGCATACTGCCAAAGAAGTCAGACAGAAAATTTTGAATAAACCCCGCCAGAAGAGGAGCCCCAATAAACAATGCACTGTTCAGCAGTGTTTTGGCAAGAGAGGCCCTAATCAGAATTTTGGTGGTGGAGAAATGTTAAAACTTGGAACTAGTGACCCACAGTTCCCCATTCTTGCAGAACTCGCACCCACAGCTGGTGCGTTTTTCTTTGGATCAAGATTAGAGTTGGCCAAAGTGCAGAATTTATCTGGGAATCCTGACGAGCCTCAGAAGGATGTTTATGAATTGCGTTATAACGGCGCAATTAGGTTTGACAGTACACTTTCAGGCTTTGAGACCATAATGAAGGTGCTGAGTGAGAATTTGAATGCCTATCAACAACAA---------------GATGGT------------ATGAATATG------AGTCCAAAACCACAGCGTCAGCGTGGTCATAAGAATGGACAAGGA------------GAAAATGATAATATAAGTGTTGCAGTGCCCAAAAGCCGCGTGCAGCAAAATAAGAGTATAGAGTTGACTGCAGAGGACATCAGCCTTCTTAAGAAG---ATGGATGAGCCCTATACTGAAGACACCTCAGAAATA------------TAA
>MG197720_HumanOC43_China_2015-06-05
ATGTCTTTTACTCCTGGTAAGCAATCCAGT---AGTAGAGCGTCCTCTGGAAATCGGTCTGGTAATGGCATCCTCAAG------------TGGGCCGATCAGTCCGACCAGTTTAGAAATGTTCAAACCAGGGGTAGAAGAGCTCAACCCAAGCAAACTGCTACTTCTCAGCAACCATCAGGAGGGAATGTTGTACCCTACTATTCTTGGTTCTCTGGAATTACTCAGTTTCAAAAGGGAAAGGCGTTTGAGTTTGCAGAAGGACAAGGTGTGCCTATTGCACCAGGAGTCCCAGCTACTGAAGCTAAGGGGTACTGGTACAGACACAACAGACGTTCTTTTAAAACAGCCGATGGCAACCAGCGTCAACTGCTGCCACGATGGTATTTTTACTATCTGGGAACAGGACCGCATGCTAAAGACCAGTATGGCACCGATATTGACGGAGTCTACTGGGTCGCTAGCAGCCAGGCTGATGTCAATACCCCGGCTGACATTGTCGATCGGGACCCAAGTAGCGATGAGGCTATTCCGACTAGGTTTCCGCCTGGCACGGTACTCCCTCAGGGTTACTATATTGAAGGCTCAGGAAGGTCTGCTCCTAATTCCAGATCTACTTCGCGCACATCCAGCAGAGCCTCTAGT---GCAGGATCGCGTAGTAGAGCCAATTCTGGCAATAGAACCCCT------------ACCTCTGGTGTAACACCTGACATGGCTGATCAAATTGCTAGTCTTGTTTTGGCAAAACTTGGCAAGGATGCCACTAAACCTCAGCAAGTAACTAAGCATACTGCCAAAGAAGTCAGACAGAAAATTTTGAATAAACCCCGCCAGAAGAGGAGCCCCAATAAACAATGCACTGTTCAGCAGTGTTTTGGTAAGAGAGGCCCTAATCAGAATTTTGGTGGTGGAGAAATGTTAAAACTTGGAACTAGTGACCCACAGTTCCCCATTCTTGCAGAACTCGCACCCACAGCTGGTGCGTTTTTCTTTGGATCAAGATTAGAGTTGGCCAAAGTGCAGAATTTATCTGGGAATCCTGACGAGCCTCAGAAGGATGTTTATGAATTGCGTTATAACGGCGCAATTAGGTTTGACAGTACACTTTCAGGCTTTGAGACCATAATGAAGGTGCTGAGTGAGAATTTGAATGCCTATCAACAACAA---------------GATGGT------------ATGAATATG------AGTCCAAAACCACAGCGTCAGCGTGGTCATAAGAATGGACAAGGA------------GAAAATGATAATATAAGTGTTGCAGTGCCCAAAAGCCGCGTGCAGCAAAATAAGAGTATAGAGTTGACTGCAGAGGACATCAGCCTTCTTAAGAAG---ATGGATGAGCCCTATACTGAAGACACCTCAGAAATA------------TAA
>MG197721_HumanOC43_China_2015-06-13
ATGTCTTTTACTCCTGGTAAGCAATCCAGT---AGTAGAGCGTCCTCTGGAAATCGGTCTGGTAATGGCATCCTCAAG------------TGGGCCGATCAGTCCGACCAGTTTAGAAATGTTCAAACCAGGGGTAGAAGAGCTCAACCCAAGCAAACTGCTACTTCTCAGCAACCATCAGGAGGGAATGTTGTACCCTACTATTCTTGGTTCTCTGGAATTACTCAGTTTCAAAAGGGAAAGGCGTTTGAGTTTGCAGAAGGACAAGGTGTGCCTATTGCACCAGGAGTCCCAGCTACTGAAGCTAAGGGGTACTGGTACAGACACAACAGACGTTCTTTTAAAACAGCCGATGGCAACCAGCGTCAACTGCTGCCACGATGGTATTTTTACTATCTGGGAACAGGACCGCATGCTAAAGACCAGTATGGCACCGATATTGACGGAGTCTACTGGGTCGCTAGCAGCCAGGCTGATGTCAATACCCCGGCTGACATTGTCGATCGGGACCCAAGTAGCGATGAGGCTATTCCGACTAGGTTTCCGCCTGGCACGGTACTCCCTCAGGGTTACTATATTGAAGGCTCAGGAAGGTCTGCTCCTAATTCCAGATCTACTTCGCGCACATCCAGCAGAGCCTCTAGT---GCAGGATCGCGTAGTAGAGCCAATTCTGGCAATAGAACCCCT------------ACCTCTGGTGTAACACCTGACATGGCTGATCAAATTGCTAGTCTTGTTTTGGCAAAACTTGGCAAGGATGCCACTAAACCTCAGCAAGTAACTAAGCATACTGCCAAAGAAGTCAGACAGAAAATTTTGAATAAACCCCGCCAGAAGAGGAGCCCCAATAAACAATGCACTGTTCAGCAGTGTTTTGGTAAGAGAGGCCCTAATCAGAATTTTGGTGGTGGAGAAATGTTAAAACTTGGAACTAGTGACCCACAGTTCCCCATTCTTGCAGAACTCGCACCCACAGCTGGTGCGTTTTTCTTTGGATCAAGATTAGAGTTGGCCAAAGTGCAGAATTTATCTGGGAATCCTGACGAGCCTCAGAAGGATGTTTATGAATTGCGTTATAACGGCGCAATTAGGTTTGACAGTACACTTTCAGGCTTTGAGACCATAATGAAGGTGCTGAGTGAGAATTTGAATGCCTATCAACAACAA---------------GATGGT------------ATGAATATG------AGTCCAAAACCACAGCGTCAGCGTGGTCATAAGAATGGACAAGGA------------GAAAATGATAATATAAGTGTTGCAGTGCCCAAAAGCCGCGTGCAGCAAAATAAGAGTATAGAGTTGACTGCAGAGGACATCAGCCTTCTTAAGAAG---ATGGATGAGCCCTATACTGAAGACACCTCAGAAATA------------TAA
>MG197722_HumanOC43_China_2015-12-02
ATGTCTTTTACTCCTGGTAAGCAATCCAGT---AGTAGAGCGTCCTCTGGAAATCGGTCTGGTAATGGCATCCTCAAG------------TGGGCCGATCAGTCCGACCAGTTTAGAAACGTTCAAACCAGGGGTAGAAGAGCTCAACCCAAGCAAACTGCTACTTCTCAGCAACCATCAGGAGGGAATGTTGTACCCCACTATTCTTGGTTCTCTGGAATTACTCAGTTTCAAAAGGGAAAGGAGTTTGAGTTTGCAGAAGGACAAGGTGTGCCTATTGCACCAGGAGTCCCAGCTACTGAAGCTAAGGGGTACTGGTACAGACACAACAGACGTTCTTTTAAAACAGCCGATGGCAACCAGCGTCAACTGCTGCCACGATGGTATTTTTACTATCTGGGAACCGGACCGCATGCTAAAGACCAGTATGGCACCGATATTAACGGAGTCTACTGGGTCGCTAGCAACCAGGCTGATGTCAATACCCCGGCTGACATTGTCGATCGGGACCCAAGTAGCGATGAGGCTATTCCGACTAGGTTTCCGCCTGGCACGATACTCCCTCAGGGTTACTATATTGAAGGCTCAGGAAGGTCTGCTCCTAATTCCAGATCTACTTCGCGCACATCCAGCAGAGCCTCTAGT---GCAGGATCGCGTAGTAGAGCCAATTCTGGCAATAGAACCCCT------------ACCTCTGGTGTAACACCTGACATGGCTGATCAAATTGCTAGTCTTGTTCTGGCAAAACTTGGCAAGGATGCCACCAAACCTCAGCAAGTAACTAAGCATACTGCCAAAGAAGTCAGACAGAAAATTTTGAATAAACCCCGCCAGAAGAGGAGCCCCAATAAACAATGCACTGTTCAGCAGTGTTTTGGTAAGAGAGGCCCTAATCAGAATTTTGGTGGTGGAGAAATGTTAAAACTTGGAACTAGTGACCCACAGTTCCCCATTCTTGCAGAACTCGCACCCACAGCTGGTGCGTTTTTCTTTGGATCAAAATTAGAGTTGGCCAAAGTGCAGAATTTATCTGGGAATCCTGATGAGCCTCAGAAGGATGTTTATGAATTGCGCTATAACGGCGCAATTAGGTTTGACAGTACACTTTCAGGCTTTGAGACCATAATGAAGGTGCTGAGTGAGAATTTGAATGCCTATCAACAACAA---------------GATGGT---------ATGATGAATATG------AGTCCAAAACCACAGCGTCAGCGTGGTCATAAGAATGGACAAGGA------------GAAAATGATAATATAAGTGTTGCAGTGCCCAAAAGCCGCGTGCAGCAAAATAAGAGTATAGAGTTGACTGCAGAGGACATCAGCCTTCTTAAGAAG---ATGGATGAGCCCTTTACTGAAGACACCTCAGAAATA------------TAA
>MG197723_HumanOC43_China_2016-06-20
ATGTCTTTTACTCCTGGTAAGCAATCCAGT---AGTAGAGCGTCCTCTGGAAATCGGTCTGGTAATGGCATCCTCAAG------------TGGGCCGATCAGTCCGACCAGTTTAGAAATTTTCAAACCAGGGGTAGAAGAGCTCAACCCAAGCAAACTGCTACTTCTCAGCAACCATCAGGAGGGAATGTTGTACCCCACTATTCTTGGTTCTCTGGAATTACTCAGTTTCAAAAGGGAAAGGAGTTTGAGTTTGCAGAAGGACAAGGTGTGCCTATTGCACCAGGAGTCCCAGCTACTGAAGCTAAGGGGTACTGGTACAGACACAACAGACGTTCTTTTAAAACAGCCGATGGCAACCAGCGTCAACTGCTGCCACGATGGTATTTTTACTATCTGGGAACCGGACCGCATGCTAAAGACCAGTATGGCACCGATATTAACGGAGTCTACTGGGTCGCTAGCAACCAGGCTGATGTCAATACCCCGGCTGACATTGTCGATCGGGACCCAAGTAGCGATGAGGCTATTCCGACTAGGTTTCCGCCTGGCACGGTACTCCCTCAGGGTTACTATATTGAAGGCTCAGGAAGGTCTGCTCCTAATTCCAGATCTACTTCGCGCACATCCAGCAGAGCCTCTAGT---GCAGGATCGCGTAGTAGAGCCAATTCTGGCAATAGAACCCCT------------ACCTCTGGTGTAACACCTGACATGGCTGATCAAATTGCTAGTCTTGTTCTGGCAAAACTTGGCAAGGATGCCACCAAACCTCAGCAAGTAACTAAGCATACTGCCAAAGAAGTCAGACAGAAAATTTTGAATAAACCCCGCCAGAAGAGGAGCCCCAATAAACAATGCACTGTTCAGCAGTGTTTTGGTAAGAGAGGCCCTAATCAGAATTTTGGTGGTGGAGAAATGTTAAAACTTGGAACTAGTGACCCACAGTTCCCCATTCTTGCAGAACTCGCACCCACAGCTGGTGCGTTTTTCTTTGGATCAAAATTAGAGTTGGCCAAAGTGCAGAATTTATCTGGGAATCCTGATGAGCCTCAGAAGGATGTTTATGAATTGCGCTATAACGGCGCAATTAGGTTTGACAGTACACTTTCAGGCTTTGAGACCATAATGAAGGTGCTGAGTGAGAATTTGAATGCCTATCAACAACAA---------------GATGGT---------ATGATGAATATG------AGTCCAAAACCACAGCGTCAGCGTGGTCATAAGAATGGACAAGGA------------GAAAATGATAATATAAGTGTTGCAGTGCCCAAAAGCCGCGTGCAGCAAAATAAGAGTATAGAGTTGACTGCAGAGGACATCAGCCTTCTTAAGAAG---ATGGATGAGCCCTTTACTGAAGACACCTCAGAAATA------------TAA
>MG977444_Chimp_ICoast_2017-01-04
ATGTCTTTTACTCCTGGTAAGCAATCCAGT---AGTAGAGCGTCCTCTGGAAATCGGTCTGGTAATGGCATCCTCAAG------------TGGGCCGATCAGTCCGACCAGTTTAGAAATTTTCAAACCAGGGGTAGAAGAGCTCAACCCAAGCAAACTGCTACTTCTCAGCAACCATCAGGAGGGAATGTTGTACCCCACTATTCTTGGTTCTCTGGAATTACTCAGTTTCAAAAGGGAAAGGAGTTTGAGTTTGCAGAAGGACAAGGTGTGCCTATTGCACCAGGAGTCCCAGCTACTCAAGCTAAGGGGTACTGGTACAGACACAACAGACGTTCTTTTAAAACAGCCGATGGCAACCAGCGTCAACTGCTGCCACGATGGTATTTTTACTATCTGGGAACCGGACCGCATGCTAAAGACCAGTATGGCACCGATATTAACGGAGTCTACTGGGTCGCTAGCAACCAGGCTGATGTCAATACCCCGGCTGACATTGTCGATCGGGACCCAAGTAGCGATGAGGCTATTCCGACTAGGTTTCCGCCTGGCACGGTACTCCCTCAGGGTTACTATATTGAAGGCTCAGGAAGGTCTGCTCCTAATTCCAGATCTACTTCGCGCACATCCAGCAGAGCCTCTAGT---GCAGGATCGCGTAGTAGAGCCAATTCTGGCAATAGAACCCCT------------ACCTCTGGTGTAACACCTGACATGGCTGATCAAATTGCTAGTCTTGTTCTGGCAAAACTTGGCAAGGATGCCACCAAACCTCAGCAAGTAACTAAGCATACTGCCAAAGAAGTCAGACAGAAAATTTTGAATAAACCCCGCCAGAAGAGGAGCCCCAATAAACAATGCACTGTTCAGCAGTGTTTTGGTAAGAGAGGCCCTAATCAGAATTTTGGTGGTGGAGAAATGTTAAAACTTGGAACTAGTGACCCACAGTTCCCCATTCTTGCAGAACTCGCACCCACAGCTGGTGCGTTTTTCTTTGGATCAAAATTAGAGTTGGCCAAAGTGCAGAATTTATCTGGGAATCCTGATGAGCCTCAGAAGGATGTTTATGAATTGCGCTATAATGGCGCAATTAGGTTTGACAGTACACTTTCAGGCTTTGAGACCATAATGAAGGTGCTGAGTGAGAATTTGAATGCCTATCAACAACAA---------------GATGGT---------ATGATGAATATG------AGTCCAAAACCACAGCGTCAGCGTGGTCATAAGAATGGACAAGGA------------GAAAATGATAATATAAGTGTTGCAGTGCCCAAAAGCCGCGTGCAGCAAAATAAGAGTATAGAGTTGACTGCAGAGGACATCAGCCTTCTTAAGAAG---ATGGATGAGCCCTTTACTGAAGACACCTCAGAAATA------------TAA
>MG977445_Chimp_ICoast_2016-12-31
ATGTCTTTTACTCCTGGTAAGCAATCCAGT---AGTAGAGCGTCCTCTGGAAATCGGTCTGGTAATGGCATCCTCAAG------------TGGGCCGATCAGTCCGACCAGTTTAGAAATTTTCAAACCAGGGGTAGAAGAGCTCAACCCAAGCAAACTGCTACTTCTCAGCAACCATCAGGAGGGAATGTTGTACCCCACTATTCTTGGTTCTCTGGAATTACTCAGTTTCAAAAGGGAAAGGAGTTTGAGTTTGCAGAAGGACAAGGTGTGCCTATTGCACCAGGAGTCCCAGCTACTCAAGCTAAGGGGTACTGGTACAGACACAACAGACGTTCTTTTAAAACAGCCGATGGCAACCAGCGTCAACTGCTGCCACGATGGTATTTTTACTATCTGGGAACCGGACCGCATGCTAAAGACCAGTATGGCACCGATATTAACGGAGTCTACTGGGTCGCTAGCAACCAGGCTGATGTCAATACCCCGGCTGACATTGTCGATCGGGACCCAAGTAGCGATGAGGCTATTCCGACTAGGTTTCCGCCTGGCACGGTACTCCCTCAGGGTTACTATATTGAAGGCTCAGGAAGGTCTGCTCCTAATTCCAGATCTACTTCGCGCACATCCAGCAGAGCCTCTAGT---GCAGGATCGCGTAGTAGAGCCAATTCTGGCAATAGAACCCCT------------ACCTCTGGTGTAACACCTGACATGGCTGATCAAATTGCTAGTCTTGTTCTGGCAAAACTTGGCAAGGATGCCACCAAACCTCAGCAAGTAACTAAGCATACTGCCAAAGAAGTCAGACAGAAAATTTTGAATAAACCCCGCCAGAAGAGGAGCCCCAATAAACAATGCACTGTTCAGCAGTGTTTTGGTAAGAGAGGCCCTAATCAGAATTTTGGTGGTGGAGAAATGTTAAAACTTGGAACTAGTGACCCACAGTTCCCCATTCTTGCAGAACTCGCACCCACAGCTGGTGCGTTTTTCTTTGGATCAAAATTAGAGTTGGCCAAAGTGCAGAATTTATCTGGGAATCCTGATGAGCCTCAGAAGGATGTTTATGAATTGCGCTATAATGGCGCAATTAGGTTTGACAGTACACTTTCAGGCTTTGAGACCATAATGAAGGTGCTGAGTGAGAATTTGAATGCCTATCAACAACAA---------------GATGGT---------ATGATGAATATG------AGTCCAAAACCACAGCGTCAGCGTGGTCATAAGAATGGACAAGGA------------GAAAATGATAATATAAGTGTTGCAGTGCCCAAAAGCCGCGTGCAGCAAAATAAGAGTATAGAGTTGACTGCAGAGGACATCAGCCTTCTTAAGAAG---ATGGATGAGCCCTTTACTGAAGACACCTCAGAAATA------------TAA
>MG977446_Chimp_ICoast_2016-01-01
ATGTCTTTTACTCCTGGTAAGCAATCCAGT---AGTAGAGCGTCCTCTGGAAATCGGTCTGGTAATGGCATCCTCAAG------------TGGGCCGATCAGTCCGACCAGTTTAGAAATTTTCAAACCAGGGGTAGAAGAGCTCAACCCAAGCAAACTGCTACTTCTCAGCAACCATCAGGAGGGAATGTTGTACCCCACTATTCTTGGTTCTCTGGAATTACTCAGTTTCAAAAGGGAAAGGAGTTTGAGTTTGCAGAAGGACAAGGTGTGCCTATTGCACCAGGAGTCCCAGCTACTCAAGCTAAGGGGTACTGGTACAGACACAACAGACGTTCTTTTAAAACAGCCGATGGCAACCAGCGTCAACTGCTGCCACGATGGTATTTTTACTATCTGGGAACCGGACCGCATGCTAAAGACCAGTATGGCACCGATATTAACGGAGTCTACTGGGTCGCTAGCAACCAGGCTGATGTCAATACCCCGGCTGACATTGTCGATCGGGACCCAAGTAGCGATGAGGCTATTCCGACTAGGTTTCCGCCTGGCACGGTACTCCCTCAGGGTTACTATATTGAAGGCTCAGGAAGGTCTGCTCCTAATTCCAGATCTACTTCGCGCACATCCAGCAGAGCCTCTAGT---GCAGGATCGCGTAGTAGAGCCAATTCTGGCAATAGAACCCCT------------ACCTCTGGTGTAACACCTGACATGGCTGATCAAATTGCTAGTCTTGTTCTGGCAAAACTTGGCAAGGATGCCACCAAACCTCAGCAAGTAACTAAGCATACTGCCAAAGAAGTCAGACAGAAAATTTTGAATAAACCCCGCCAGAAGAGGAGCCCCAATAAACAATGCACTGTTCAGCAGTGTTTTGGTAAGAGAGGCCCTAATCAGAATTTTGGTGGTGGAGAAATGTTAAAACTTGGAACTAGTGACCCACAGTTCCCCATTCTTGCAGAACTCGCACCCACAGCTGGTGCGTTTTTCTTTGGATCAAAATTAGAGTTGGCCAAAGTGCAGAATTTATCTGGGAATCCTGATGAGCCTCAGAAGGATGTTTATGAATTGCGCTATAATGGCGCAATTAGGTTTGACAGTACACTTTCAGGCTTTGAGACCATAATGAAGGTGCTGAGTGAGAATTTGAATGCCTATCAACAACAA---------------GATGGT---------ATGATGAATATG------AGTCCAAAACCACAGCGTCAGCGTGGTCATAAGAATGGACAAGGA------------GAAAATGATAATATAAGTGTTGCAGTGCCCAAAAGCCGCGTGCAGCAAAATAAGAGTATAGAGTTGACTGCAGAGGACATCAGCCTTCTTAAGAAG---ATGGATGAGCCCTTTACTGAAGACACCTCAGAAATA------------TAA
>MG977447_Chimp_ICoast_2016-12-26
ATGTCTTTTACTCCTGGTAAGCAATCCAGT---AGTAGAGCGTCCTCTGGAAATCGGTCTGGTAATGGCATCCTCAAG------------TGGGCCGATCAGTCCGACCAGTTTAGAAATTTTCAAACCAGGGGTAGAAGAGCTCAACCCAAGCAAACTGCTACTTCTCAGCAACCATCAGGAGGGAATGTTGTACCCCACTATTCTTGGTTCTCTGGAATTACTCAGTTTCAAAAGGGAAAGGAGTTTGAGTTTGCAGAAGGACAAGGTGTGCCTATTGCACCAGGAGTCCCAGCTACTCAAGCTAAGGGGTACTGGTACAGACACAACAGACGTTCTTTTAAAACAGCCGATGGCAACCAGCGTCAACTGCTGCCACGATGGTATTTTTACTATCTGGGAACCGGACCGCATGCTAAAGACCAGTATGGCACCGATATTAACGGAGTCTACTGGGTCGCTAGCAACCAGGCTGATGTCAATACCCCGGCTGACATTGTCGATCGGGACCCAAGTAGCGATGAGGCTATTCCGACTAGGTTTCCGCCTGGCACGGTACTCCCTCAGGGTTACTATATTGAAGGCTCAGGAAGGTCTGCTCCTAATTCCAGATCTACTTCGCGCACATCCAGCAGAGCCTCTAGT---GCAGGATCGCGTAGTAGAGCCAATTCTGGCAATAGAACCCCT------------ACCTCTGGTGTAACACCTGACATGGCTGATCAAATTGCTAGTCTTGTTCTGGCAAAACTTGGCAAGGATGCCACCAAACCTCAGCAAGTAACTAAGCATACTGCCAAAGAAGTCAGACAGAAAATTTTGAATAAACCCCGCCAGAAGAGGAGCCCCAATAAACAATGCACTGTTCAGCAGTGTTTTGGTAAGAGAGGCCCTAATCAGAATTTTGGTGGTGGAGAAATGTTAAAACTTGGAACTAGTGACCCACAGTTCCCCATTCTTGCAGAACTCGCACCCACAGCTGGTGCGTTTTTCTTTGGATCAAAATTAGAGTTGGCCAAAGTGCAGAATTTATCTGGGAATCCTGATGAGCCTCAGAAGGATGTTTATGAATTGCGCTATAATGGCGCAATTAGGTTTGACAGTACACTTTCAGGCTTTGAGACCATAATGAAGGTGCTGAGTGAGAATTTGAATGCCTATCAACAACAA---------------GATGGT---------ATGATGAATATG------AGTCCAAAACCACAGCGTCAGCGTGGTCATAAGAATGGACAAGGA------------GAAAATGATAATATAAGTGTTGCAGTGCCCAAAAGCCGCGTGCAGCAAAATAAGAGTATAGAGTTGACTGCAGAGGACATCAGCCTTCTTAAGAAG---ATGGATGAGCCCTTTACTGAAGACACCTCAGAAATA------------TAA
>MG977448_Chimp_ICoast_2016-12-27
ATGTCTTTTACTCCTGGTAAGCAATCCAGT---AGTAGAGCGTCCTCTGGAAATCGGTCTGGTAATGGCATCCTCAAG------------TGGGCCGATCAGTCCGACCAGTTTAGAAATTTTCAAACCAGGGGTAGAAGAGCTCAACCCAAGCAAACTGCTACTTCTCAGCAACCATCAGGAGGGAATGTTGTACCCCACTATTCTTGGTTCTCTGGAATTACTCAGTTTCAAAAGGGAAAGGAGTTTGAGTTTGCAGAAGGACAAGGTGTGCCTATTGCACCAGGAGTCCCAGCTACTCAAGCTAAGGGGTACTGGTACAGACACAACAGACGTTCTTTTAAAACAGCCGATGGCAACCAGCGTCAACTGCTGCCACGATGGTATTTTTACTATCTGGGAACCGGACCGCATGCTAAAGACCAGTATGGCACCGATATTAACGGAGTCTACTGGGTCGCTAGCAACCAGGCTGATGTCAATACCCCGGCTGACATTGTCGATCGGGACCCAAGTAGCGATGAGGCTATTCCGACTAGGTTTCCGCCTGGCACGGTACTCCCTCAGGGTTACTATATTGAAGGCTCAGGAAGGTCTGCTCCTAATTCCAGATCTACTTCGCGCACATCCAGCAGAGCCTCTAGT---GCAGGATCGCGTAGTAGAGCCAATTCTGGCAATAGAACCCCT------------ACCTCTGGTGTAACACCTGACATGGCTGATCAAATTGCTAGTCTTGTTCTGGCAAAACTTGGCAAGGATGCCACCAAACCTCAGCAAGTAACTAAGCATACTGCCAAAGAAGTCAGACAGAAAATTTTGAATAAACCCCGCCAGAAGAGGAGCCCCAATAAACAATGCACTGTTCAGCAGTGTTTTGGTAAGAGAGGCCCTAATCAGAATTTTGGTGGTGGAGAAATGTTAAAACTTGGAACTAGTGACCCACAGTTCCCCATTCTTGCAGAACTCGCACCCACAGCTGGTGCGTTTTTCTTTGGATCAAAATTAGAGTTGGCCAAAGTGCAGAATTTATCTGGGAATCCTGATGAGCCTCAGAAGGATGTTTATGAATTGCGCTATAATGGCGCAATTAGGTTTGACAGTACACTTTCAGGCTTTGAGACCATAATGAAGGTGCTGAGTGAGAATTTGAATGCCTATCAACAACAA---------------GATGGT---------ATGATGAATATG------AGTCCAAAACCACAGCGTCAGCGTGGTCATAAGAATGGACAAGGA------------GAAAATGATAATATAAGTGTTGCAGTGCCCAAAAGCCGCGTGCAGCAAAATAAGAGTATAGAGTTGACTGCAGAGGACATCAGCCTTCTTAAGAAG---ATGGATGAGCCCTTTACTGAAGACACCTCAGAAATA------------TAA
>MG977449_Chimp_ICoast_2016-12-28
ATGTCTTTTACTCCTGGTAAGCAATCCAGT---AGTAGAGCGTCCTCTGGAAATCGGTCTGGTAATGGCATCCTCAAG------------TGGGCCGATCAGTCCGACCAGTTTAGAAATTTTCAAACCAGGGGTAGAAGAGCTCAACCCAAGCAAACTGCTACTTCTCAGCAACCATCAGGAGGGAATGTTGTACCCCACTATTCTTGGTTCTCTGGAATTACTCAGTTTCAAAAGGGAAAGGAGTTTGAGTTTGCAGAAGGACAAGGTGTGCCTATTGCACCAGGAGTCCCAGCTACTCAAGCTAAGGGGTACTGGTACAGACACAACAGACGTTCTTTTAAAACAGCCGATGGCAACCAGCGTCAACTGCTGCCACGATGGTATTTTTACTATCTGGGAACCGGACCGCATGCTAAAGACCAGTATGGCACCGATATTAACGGAGTCTACTGGGTCGCTAGCAACCAGGCTGATGTCAATACCCCGGCTGACATTGTCGATCGGGACCCAAGTAGCGATGAGGCTATTCCGACTAGGTTTCCGCCTGGCACGGTACTCCCTCAGGGTTACTATATTGAAGGCTCAGGAAGGTCTGCTCCTAATTCCAGATCTACTTCGCGCACATCCAGCAGAGCCTCTAGT---GCAGGATCGCGTAGTAGAGCCAATTCTGGCAATAGAACCCCT------------ACCTCTGGTGTAACACCTGACATGGCTGATCAAATTGCTAGTCTTGTTCTGGCAAAACTTGGCAAGGATGCCACCAAACCTCAGCAAGTAACTAAGCATACTGCCAAAGAAGTCAGACAGAAAATTTTGAATAAACCCCGCCAGAAGAGGAGCCCCAATAAACAATGCACTGTTCAGCAGTGTTTTGGTAAGAGAGGCCCTAATCAGAATTTTGGTGGTGGAGAAATGTTAAAACTTGGAACTAGTGACCCACAGTTCCCCATTCTTGCAGAACTCGCACCCACAGCTGGTGCGTTTTTCTTTGGATCAAAATTAGAGTTGGCCAAAGTGCAGAATTTATCTGGGAATCCTGATGAGCCTCAGAAGGATGTTTATGAATTGCGCTATAATGGCGCAATTAGGTTTGACAGTACACTTTCAGGCTTTGAGACCATAATGAAGGTGCTGAGTGAGAATTTGAATGCCTATCAACAACAA---------------GATGGT---------ATGATGAATATG------AGTCCAAAACCACAGCGTCAGCGTGGTCATAAGAATGGACAAGGA------------GAAAATGATAATATAAGTGTTGCAGTGCCCAAAAGCCGCGTGCAGCAAAATAAGAGTATAGAGTTGACTGCAGAGGACATCAGCCTTCTTAAGAAG---ATGGATGAGCCCTTTACTGAAGACACCTCAGAAATA------------TAA
>MG977450_Chimp_ICoast_2016-12-30
ATGTCTTTTACTCCTGGTAAGCAATCCAGT---AGTAGAGCGTCCTCTGGAAATCGGTCTGGTAATGGCATCCTCAAG------------TGGGCCGATCAGTCCGACCAGTTTAGAAATTTTCAAACCAGGGGTAGAAGAGCTCAACCCAAGCAAACTGCTACTTCTCAGCAACCATCAGGAGGGAATGTTGTACCCCACTATTCTTGGTTCTCTGGAATTACTCAGTTTCAAAAGGGAAAGGAGTTTGAGTTTGCAGAAGGACAAGGTGTGCCTATTGCACCAGGAGTCCCAGCTACTCAAGCTAAGGGGTACTGGTACAGACACAACAGACGTTCTTTTAAAACAGCCGATGGCAACCAGCGTCAACTGCTGCCACGATGGTATTTTTACTATCTGGGAACCGGACCGCATGCTAAAGACCAGTATGGCACCGATATTAACGGAGTCTACTGGGTCGCTAGCAACCAGGCTGATGTCAATACCCCGGCTGACATTGTCGATCGGGACCCAAGTAGCGATGAGGCTATTCCGACTAGGTTTCCGCCTGGCACGGTACTCCCTCAGGGTTACTATATTGAAGGCTCAGGAAGGTCTGCTCCTAATTCCAGATCTACTTCGCGCACATCCAGCAGAGCCTCTAGT---GCAGGATCGCGTAGTAGAGCCAATTCTGGCAATAGAACCCCT------------ACCTCTGGTGTAACACCTGACATGGCTGATCAAATTGCTAGTCTTGTTCTGGCAAAACTTGGCAAGGATGCCACCAAACCTCAGCAAGTAACTAAGCATACTGCCAAAGAAGTCAGACAGAAAATTTTGAATAAACCCCGCCAGAAGAGGAGCCCCAATAAACAATGCACTGTTCAGCAGTGTTTTGGTAAGAGAGGCCCTAATCAGAATTTTGGTGGTGGAGAAATGTTAAAACTTGGAACTAGTGACCCACAGTTCCCCATTCTTGCAGAACTCGCACCCACAGCTGGTGCGTTTTTCTTTGGATCAAAATTAGAGTTGGCCAAAGTGCAGAATTTATCTGGGAATCCTGATGAGCCTCAGAAGGATGTTTATGAATTGCGCTATAATGGCGCAATTAGGTTTGACAGTACACTTTCAGGCTTTGAGACCATAATGAAGGTGCTGAGTGAGAATTTGAATGCCTATCAACAACAA---------------GATGGT---------ATGATGAATATG------AGTCCAAAACCACAGCGTCAGCGTGGTCATAAGAATGGACAAGGA------------GAAAATGATAATATAAGTGTTGCAGTGCCCAAAAGCCGCGTGCAGCAAAATAAGAGTATAGAGTTGACTGCAGAGGACATCAGCCTTCTTAAGAAG---ATGGATGAGCCCTTTACTGAAGACACCTCAGAAATA------------TAA
>MG977451_HumanOC43_ICoast_2016-12-10
ATGTCTTTTACTCCTGGTAAGCAATCCAGT---AGTAGAGCGTCCTCTGGAAATCGGTCTGGTAATGGCATCCTCAAG------------TGGGCCGATCAGTCCGACCAGTTTAGAAATTTTCAAACCAGGGGTAGAAGAGCTCAACCCAAGCAAACTGCTACTTCTCAGCAACCATCAGGAGGGAATGTTGTACCCCACTATTCTTGGTTCTCTGGAATTACTCAGTTTCAAAAGGGAAAGGAGTTTGAGTTTGCAGAAGGACAAGGTGTGCCTATTGCACCAGGAGTCCCAGCTACTSAAGCTAAGGGGTACTGGTACAGACACAACAGACGTTCTTTTAAAACAGCCGATGGCAACCAGCGTCAACTGCTGCCACGATGGTATTTTTACTATCTGGGAACCGGACCGCATGCTAAAGACCAGTATGGCACCGATATTAACGGAGTCTACTGGGTCGCTAGCAACCAGGCTGATGTCAATACCCCGGCTGACATTGTCGATCGGGACCCAAGTAGCGATGAGGCTATTCCGACTAGGTTTCCGCCTGGCACGGTACTCCCTCAGGGTTACTATATTGAAGGCTCAGGAAGGTCTGCTCCTAATTCCAGATCTACTTCGCGCACATCCAGCAGAGCCTCTAGT---GCAGGATCGCGTAGTAGAGCCAATTCTGGCAATAGAACCCCT------------ACCTCTGGTGTAACACCTGACATGGCTGATCAAATTGCTAGTCTTGTTCTGGCAAAACTTGGCAAGGATGCCACCAAACCTCAGCAAGTAACTAAGCATACTGCCAAAGAAGTCAGACAGAAAATTTTGAATAAACCCCGCCAGAAGAGGAGCCCCAATAAACAATGCACTGTTCAGCAGTGTTTTGGTAAGAGAGGCCCTAATCAGAATTTTGGTGGTGGAGAAATGTTAAAACTTGGAACTAGTGACCCACAGTTCCCCATTCTTGCAGAACTCGCACCCACAGCTGGTGCGTTTTTCTTTGGATCAAAATTAGAGTTGGCCAAAGTGCAGAATTTATCTGGGAATCCTGATGAGCCTCAGAAGGATGTTTATGAATTGCGCTATAACGGCGCAATTAGGTTTGACAGTACACTTTCAGGCTTTGAGACCATAATGAAGGTGCTGAGTGAGAATTTGAATGCCTATCAACAACAA---------------GATGGT---------ATGATGAATATG------AGTCCAAAACCACAGCGTCAGCGTGGTCATAAGAATGGACAAGGA------------GAAAATGATAATATAAGTGTTGCAGTGCCCAAAAGCCGCGTGCAGCAAAATAAGAGTATAGAGTTGACTGCAGAGGACATCAGCCTTCTTAAGAAG---ATGGATGAGCCCTTTACTGAAGACACCTCAGAAATA------------TAA
>MG977452_HumanOC43_ICoast_2016-12-10
ATGTCTTTTACTCCTGGTAAGCAATCCAGT---AGTAGAGCGTCCTCTGGAAATCGGTCTGGTAATGGCATCCTCAAG------------TGGGCCGATCAGTCCGACCAGTTTAGAAATTTTCAAACCAGGGGTAGAAGAGCTCAACCCAAGCAAACTGCTACTTCTCAGCAACCATCAGGAGGGAATGTTGTACCCCACTATTCTTGGTTCTCTGGAATTACTCAGTTTCAAAAGGGAAAGGAGTTTGAGTTTGCAGAAGGACAAGGTGTGCCTATTGCACCAGGAGTCCCAGCTACTCAAGCTAAGGGGTACTGGTACAGACACAACAGACGTTCTTTTAAAACAGCCGATGGCAACCAGCGTCAACTGCTGCCACGATGGTATTTTTACTATCTGGGAACCGGACCGCATGCTAAAGACCAGTATGGCACCGATATTAACGGAGTCTACTGGGTCGCTAGCAACCAGGCTGATGTCAATACCCCGGCTGACATTGTCGATCGGGACCCAAGTAGCGATGAGGCTATTCCGACTAGGTTTCCGCCTGGCACGGTACTCCCTCAGGGTTACTATATTGAAGGCTCAGGAAGGTCTGCTCCTAATTCCAGATCTACTTCGCGCACATCCAGCAGAGCCTCTAGT---GCAGGATCGCGTAGTAGAGCCAATTCTGGCAATAGAACCCCT------------ACCTCTGGTGTAACACCTGACATGGCTGATCAAATTGCTAGTCTTGTTCTGGCAAAACTTGGCAAGGATGCCACCAAACCTCAGCAAGTAACTAAGCATACTGCCAAAGAAGTCAGACAGAAAATTTTGAATAAACCCCGCCAGAAGAGGAGCCCCAATAAACAATGCACTGTTCAGCAGTGTTTTGGTAAGAGAGGCCCTAATCAGAATTTTGGTGGTGGAGAAATGTTAAAACTTGGAACTAGTGACCCACAGTTCCCCATTCTTGCAGAACTCGCACCCACAGCTGGTGCGTTTTTCTTTGGATCAAAATTAGAGTTGGCCAAAGTGCAGAATTTATCTGGGAATCCTGATGAGCCTCAGAAGGATGTTTATGAATTGCGCTATAATGGCGCAATTAGGTTTGACAGTACACTTTCAGGCTTTGAGACCATAATGAAGGTGCTGAGTGAGAATTTGAATGCCTATCAACAACAA---------------GATGGT---------ATGATGAATATG------AGTCCAAAACCACAGCGTCAGCGTGGTCATAAGAATGGACAAGGA------------GAAAATGATAATATAAGTGTTGCAGTGCCCAAAAGCCGCGTGCAGCAAAATAAGAGTATAGAGTTGACTGCAGAGGACATCAGCCTTCTTAAGAAG---ATGGATGAGCCCTTTACTGAAGACACCTCAGAAATA------------TAA
>MH121121_HumanOC43_USA_2016-12-19
ATGTCTTTTACTCCTGGTAAGCAATCCAGT---AGTAGAGCGTCCTCTGGAAATCGGTCTGGTAATGGCATCCTCAAG------------TGGGCCGATCAGTCCGACCAGTTTAGAAATTTTCAAACCAGGGGTAGAAGAGCTCAACCCAAGCAAACTGCTACTTCTCAGCAACCATCAGGAGGGAATGTTGTACCCCACTATTCTTGGTTCTCTGGAATTACTCAGTTTCAAAAGGGAAAGGAGTTTGAGTTTGCAGAAGGACAAGGTGTGCCTATTGCACCAGGAGTCCCAGCTACTGAAGCTAAGGGGTACTGGTACAGACACAACAGACGTTCTTTTAAAACAGCCGATGGCAACCAGCGTCAACTGCTGCCACGATGGTATTTTTACTATCTGGGAACCGGACCGCATGCTAAAGACCAGTATGGCACCGATATTAACGGAGTCTACTGGGTCGCTAGCAACCAGGCTGATGTCAATACCCCGGCTGACATTGTCGATCGGGACCCAAGTAGCGATGAGGCTATTCCGACTAGGTTTCCGCCTGGCACGGTACTCCCTCAGGGTTACTATATTGAAGGCTCAGGAAGGTCTGCTCCTAATTCCAGATCTACTTCGCGCACATCCAGCAGAGCCTCTAGT---GCAGGATCGCGTAGTAGAGCCAATTCTGGCAATAGAACCCCT------------ACCTCTGGTGTAACACCTGACATGGCTGATCAAATTGCTAGTCTTGTTCTGGCAAAACTTGGCAAGGATGCCACCAAACCTCAGCAAGTAACTAAGCATACTGCCAAAGAAGTCAGACAGAAAATTTTGAATAAACCCCGCCAGAAGAGGAGCCCCAATAAACAATGCACTGTTCAGCAGTGTTTTGGTAAGAGAGGCCCTAATCAGAATTTTGGTGGTGGAGAAATGTTAAAACTTGGAACTAGTGACCCACAGTTCCCCATTCTTGCAGAACTCGCACCCACAGCTGGTGCGTTTTTCTTTGGATCAAAATTAGAGTTGGCCAAAGTGCAGAATTTATCTGGGAATCCTGATGAGCCTCAGAAGGATGTTTATGAATTGCGCTATAACGGCGCAATTAGGTTTGACAGTACACTTTCAGGCTTTGAGACCATAATGAAGGTGCTGAGTGAGAATTTGAATGCCTATCAACAACAA---------------GATGGT---------ATGATGAATATG------AGCCCAAAACCACAGCGTCAGCGTGGTCATAAGAATGGACAAGGA------------GAAAATGATAATATAAGTGTTGCAGTGCCCAAAAGCCGCGTGCAGCAAAATAAGAGTATAGAGTTGACTGCAGAGGACATCAGCCTTCTTAAGAAG---ATGGATGAGCCCTTTACTGAAGACACCTCAGAAATA------------TAA
>MH475347_Porcine_CRepublic_2016-04-
ATGTCTTTCACTCCTGGCAAGCAGTCCAGC---AGTAGAGCGTCCTCTGGAAATCGTTCTGGTAATGGCATCCTTAAG------------TGGGCCGATCAGTCCGACCAGTTTAGAAATGTTCAAACCAGGGGTAGAAGAGTTCAATCCAAGCAAACTGCTACTTCTCAGCAACCATCAGGAGGAACTGTTGTACCCTACTATTCTTGGTTCTCTGGAATTACTCAGTTTCAAAAGGGAAAGGAGTTTGAATTTGCAGAGGGACAAGGTGTGCCTATTGCACCAGGAGTCCCAGCTACTGAAGCTAAGGGGTACTGGTACAGACACAACAGACGTTCTTTTAAAACAGCCGATGGCAATCAGCGTCAACTGCTGCCACGATGGTACTTTTACTACCTGGGAACAGGACCGTATGCCAAAGACCAGTACGGCACCGACATTGACGGAGTTTTCTGGGTCGCTAGTAACCAGGCTGATGTTAATACCCCGGCTGACATTGTCGATCGGGATCCAAGTAGCGATGAGGCTATTCCGACTAGGTTTCCGCCTGGTACGGTACTCCCTCAAGGTTACTATATTGAAGGCTCAGGAAGGTCTGCTCCTAATTCCAGATCTAATTCCCGCGCACCCAATAGAACCCCTAGT---TCAGGATCGCGTAGTAGAGCCAATTCTGGCAACAGAACCTCT------------ACATCTGGTGTAACACCTGATATGGCTGATCAAATTGCTAGTCTTGTTCTGGCAAAACTTGGCAAGGATGCCACTAAGCCTCAGCAAGTTACTAAGCAGACTGCTAAAGAGGTCAGACAGAAAATTTTGAATAAGCCCCGCCAGAAGAGGAGCCCCAATAAACAATGCACTGTTCAGCAGTGTTTTGGGAAGAGAGGCCCCAATCAGAATTTTGGTGGTGGAGAAATGTTAAAACTTGGAACTAGTGACCCACAGTTTCCCATTCTTGCAGAACTCGCACCCACAGCTGGTGCGTTTTTCTTTGGATCTAGATTAGAGTTGGCCAAAGTGCAGAATTTGTCTGGGAATCTTGACGAGCCCCAGAAGGATGTTTATGAATTGCGCTATAATGGCGCGATTAGATTTGACAGCACACTCTCAGGTTTTGAAACCATTATGAAGGTGCTTAATCAGAATTTGAATGCCTATCAACATCAG------GAT------GATGGG---------ATGATTAATATT------AGTCCTAAACCACAGCGTCAGCGTGGTCAGAAGAATGGACAAGTA------------GAAAATGATAATGTAAGTTTTGCAGCGCCTAAAAGCCGTGTGCAGCAAAATAATATTAGAGAGTTGACTGCAGAGGACATCAGCCTTCTTAAGAAG---ATGGATGAGCCCTATAC----------------------------------
>MH475349_Porcine_CRepublic_2016-04-
ATGTCTTTCACTCCTGGCAAGCAGTCCAGC---AGTAGAGCGTCCTCTGGAAATCGTTCTGGTAATGGCATCCTTAAG------------TGGGCCGATCAGTCCGACCAGTTTAGAAATGTTCAAACCAGGGGTAGAAGAGTTCAATCCAAGCAAACTGCTACTTCTCAGCAACCATCAGGAGGAACTGTTGTACCCTACTATTCTTGGTTCTCTGGAATTACTCAGTTTCAAAAGGGAAAGGAGTTTGAATTTGCAGAGGGACAAGGTGTGCCTATTGCACCAGGAGTCCCAGCTACTGAAGCTAAGGGGTACTGGTACAGACACAACAGACGTTCTTTTAAAACAGCCGATGGCAATCAGCGTCAACTGCTGCCACGATGGTACTTTTACTACCTGGGAACAGGACCGTATGCCAAAGACCAGTACGGCACCGACATTGACGGAGTTTTCTGGGTCGCTAGTAACCAGGCTGATGTTAATACCCCGGCTGACATTGTCGATCGGGATCCAAGTAGCGATGAGGCTATTCCGACTAGGTTTCCGCCTGGTACGGTACTCCCTCAAGGTTACTATATTGAAGGCTCAGGAAGGTCTGCTCCTAATTCCAGATCTAATTCCCGCGCACCCAATAGAACCCCTAGT---TCAGGATCGCGTAGTAGAGCCAATTCTGGCAACAGAACCTCT------------ACATCTGGTGTAACACCTGATATGGCTGATCAAATTGCTAGTCTTGTTCTGGCAAAACTTGGCAAGGATGCCACTAAGCCTCAGCAAGTTACTAAGCAGACTGCTAAAGAGGTCAGACAGAAAATTTTGAATAAGCCCCGCCAGAAGAGGAGCCCCAATAAACAATGCACTGTTCAGCAGTGTTTTGGGAAGAGAGGCCCCAATCAGAATTTTGGTGGTGGAGAAATGTTAAAACTTGGAACTAGTGACCCACAGTTTCCCATTCTTGCAGAACTCGCACCCACAGCTGGTGCGTTTTTCTTTGGATCTAGATTAGAGTTGGCCAAAGTGCAGAATTTGTCTGGGAATCTTGACGAGCCCCAGAAGGATGTTTATGAATTGCGCTATAATGGCGCGATTAGATTTGACAGCACACTCTCAGGTTTTGAAACCATTATGAAGGTGCTTAATCAGAATTTGAATGCCTATCAACATCAG------GAT------GATGGG---------ATGATTAATATT------AGTCCTAAACCACAGCGTCAGCGTGGTCAGAAGAATGGACAAGTA------------GAAAATGATAATGTAAGTTTTGCAGCGCCTAAAAGCCGTGTGCAGCAAAATAATATTAGAGAGTTGACTGCAGAGGACATCAGCCTTCTTAAGAAG---ATGGATGAGCCCTATACTGAAGA----------------------------
>MH475350_Porcine_CRepublic_2016-04-
ATGTCTTTCACTCCTGGCAAGCAGTCCAGC---AGTAGAGCGTCCTCTGGAAATCGTTCTGGTAATGGCATCCTTAAG------------TGGGCCGATCAGTCCGACCAGTTTAGAAATGTTCAAACCAGGGGTAGAAGAGTTCAATCCAAGCAAACTGCTACTTCTCAGCAACCATCAGGAGGAACTGTTGTACCCTACTATTCTTGGTTCTCTGGAATTACTCAGTTTCAAAAGGGAAAGGAGTTTGAATTTGCAGAGGGACAAGGTGTGCCTATTGCACCAGGAGTCCCAGCTACTGAAGCTAAGGGGTACTGGTACAGACACAACAGACGTTCTTTTAAAACAGCCGATGGCAATCAGCGTCAACTGCTGCCACGATGGTACTTTTACTACCTGGGAACAGGACCGTATGCCAAAGACCAGTACGGCACCGACATTGACGGAGTTTTCTGGGTCGCTAGTAACCAGGCTGATGTTAATACCCCGGCTGACATTGTCGATCGGGATCCAAGTAGCGATGAGGCTATTCCGACTAGGTTTCCGCCTGGTACGGTACTCCCTCAAGGTTACTATATTGAAGGCTCACGAAGGTCTGCTCCTAATTCCAGATCTAATTCCCGCGCACCCAATAGAACCCCTAGT---TCAGGATCGCGTAGTAGAGCCAATTCTGGCAACAGAACCTCT------------ACATCTGGTGTAACACCTGATATGGCTGATCAAATTGCTAGTCTTGTTCTGGCAAAACTTGGCAAGGATGCCACTAAGCCTCAGCAAGTTACTAAGCAGACTGCTAAAGAGGTCAGACAGAAAATTTTGAATAAGCCCCGCCAGAAGAGGAGCCCCAATAAACAATGCACTGTTCAGCAGTGTTTTGGGAAGAGAGGCCCCAATCAGAATTTTGGTGGTGGAGAAATGTTAAAACTTGGAACTAGTGACCCACAGTTTCCCATTCTTGCAGAACTCGCACCCACAGCTGGTGCGTTTTTCTTTGGATCTAGATTAGAGTTGGCCAAAGTGCAGAATTTGTCTGGGAATCTTGACGAGCCCCAGAAGGATGTTTATGAATTGCGCTATAATGGCGCGATTAGATTTGACAGCACACTCTCAGGTTTTGAAACCATTATGAAGGTGCTTAATCAGAATTTGAATGCCTATCAACATCAG------GAT------GATGGG---------ATGATTAATATT------AGTCCTAAACCACAGCGTCAGCGTGGTCAGAAGAATGGACAAGTA------------GAAAATGATAATGTAAGTTTTGCAGCGCCTAAAAGCCGTGTGCAGCAAAATAATATTAGAGAGTTGACTGCAGAGGACATCAGCCTTCTTAAGAAG---ATGGATGAGCCCTATACTGAAGA----------------------------
>MH475351_Porcine_CRepublic_2016-04-
ATGTCTTTCACTCCTGGCAAGCAGTCCAGC---AGTAGAGCGTCCTCTGGAAATCGTTCTGGTAATGGCATCCTTAAG------------TGGGCCGATCAGTCCGACCAGTTTAGAAATGTTCAAACCAGGGGTAGAAGAGTTCAATCCAAGCAAACTGCTACTTCTCAGCAACCATCAGGAGGAACTGTTGTACCCTACTATTCTTGGTTCTCTGGAATTACTCAGTTTCAAAAGGGAAAGGAGTTTGAATTTGCAGAGGGACAAGGTGTGCCTATTGCACCAGGAGTCCCAGCTACTGAAGCTAAGGGGTACTGGTACAGACACAACAGACGTTCTTTTAAAACAGCCGATGGCAATCAGCGTCAACTGCTGCCACGATGGTACTTTTACTACCTGGGAACAGGACCGTATGCCAAAGACCAGTACGGCACCGACATTGACGGAGTTTTCTGGGTCGCTAGTAACCAGGCTGATGTTAATACCCCGGCTGACATTGTCGATCGGGATCCAAGTAGCGATGAGGCTATTCCGACTAGGTTTCCGCCTGGTACGGTACTCCCTCAAGGTTACTATATTGAAGGCTCAGGAAGGTCTGCTCCTAATTCCAGATCTAATTCCCGCGCACCCAATAGAACCCCTAGT---TCAGGATCGCGTAGTAGAGCCAATTCTGGCAACAGAACCTCT------------ACATCTGGTGTAACACCTGATATGGCTGATCAAATTGCTAGTCTTGTTCTGGCAAAACTTGGCAAGGATGCCACTAAGCCTCAGCAAGTTACTAAGCAGACTGCTAAAGAGGTCAGACAGAAAATTTTGAATAAGCCCCGCCAGAAGAGGAGCCCCAATAAACAATGCACTGTTCAGCAGTGTTTTGGGAAGAGAGGCCCCAATCAGAATTTTGGTGGTGGAGAAATGTTAAAACTTGGAACTAGTGACCCACAGTTTCCCATTCTTGCAGAACTCGCACCCACAGCTGGTGCGTTTTTCTTTGGATCTAGATTAGAGTTGGCCAAAGTGCAGAATTTGTCTGGGAATCTTGACGAGCCCCAGAAGGATGTTTATGAATTGCGCTATAATGGCGCGATTAGATTTGACAGCACACTCTCAGGTTTTGAAACCATTATGAAGGTGCTTAATCAGAATTTGAATGCCTATCAACATCAG------GAT------GATGGG---------ATGATTAATATT------AGTCCTAAACCACAGCGTCAGCGTGGTCAGAAGAATGGACAAGTA------------GAAAATGATAATGTAAGTTTTGCAGCGCCTAAAAGCCGTGTGCAGCAAAATAATATTAGAGAGTTGACTGCAGAGGACATCAGCCTTCTTAAGAAG---ATGGATGAGCCCTATACTGAAGATCTC------------------------
>MH475352_Porcine_CRepublic_2016-11-
ATGTCTTTCACTCCTGGCAAGCAGTCCAGC---AGTAGAGCGTCCTCTGGAAATCGTTCTGGTAATGGCATCCTTAAG------------TGGGCCGATCAGTCCGACCAGTCTAGAAATCTTCAAACCAGGGGTAGAAGAGTTCAACCCAAGCAAACTGCTACTTCTCAGCAACCATCAGGAGGGACCGTTGTACCCTACTATTCTTGGTTCTCTGGAATTACTCAGTTTCAAAAGGGAAAGGATTTTGAATTTGCAGAGGGACAAGGTGTGCCTATTGCACCAGGAGTCCCAGCTACTGAAGCTAAGGGGTACTGGTACAGACACAACAGACGTTCTTTTAAAACAGCCGATGGCAATCAGCGTCAATTGCTGCCACGATGGTACTTTTACTACCTGGGAACAGGACCGTATGCTAAAGACCAGTACGGCACCGACATTGACGGAGTCTTCTGGGTCGCTAGTAACCAGGCTGATGTTAATACCCCGGCTGACATTGTCGATCGGGATCCAAGTAGCGATGAGGCTATTCCGACTAGGTTTCCGCCTGGCACGGTACTCCCTCAAGGTTATTATATTGAAGGCTCAGGAAGGTCTGCTCCTAATTCCAGATCTAATTCTCGCGTACCCAACAGAGCCCCTAGT---GCGGGATCCCGTAGCAGAGCCAATTCTGGCAATAGAACCTCT------------ACCTCTGGTGTAACACCTGACATGGCTGACCAAATTGCTAGTCTTGTTCTGGCAAAACTTGGCAAGGATGCCACTAAGCCTCAGCAAGTTACTAAGCAGACTGCTAAAGAGGTCAGACAGAAAATTTTGAATAAGCCCCGCCAGAAGAGGAGCCCCAACAAACAATGCACTGTTCAGCAGTGTTTTGGGAAGAGAGGCCCCAATCAGAATTTTGGTGGCGGAGAAATGTTAAAACTCGGAACTAGTGATCCACAGTTCCCCATTCTTGCAGAACTCGCACCCACAGCTGGTGCGTTTTTCTTTGGATCTAGATTAGAGTTGGCCAAAGTGCAGAATCTGTCTGGGAACCTTGATGAGCCCCAGAAGGATGTTTATGAATTGCGCTATAATGGCGCGATTAGATTTGACAGCACACTCTCAGGTTTTGAAACCATTATGAAGGTGCTTAATCAGAATTTGAATGCCTATCAACATCAG------GAA------GATGGG---------ATGATTAATATT------AGTCCTAAACCACAGCGTCAGCGTGGTCAGAAGAATGGACAAGTA------------GAAAATGATAATGTAAGTGTTGCAGCGCCTAAAAGCCGTGTGCAGCAAAATAAGAGTAGAGAGTTGACTGCAGAGGACATCAGCCTTCTTAAGAAG---ATGGATGAGCCCTATACTGAAGACACCC-----------------------
>MH475353_Porcine_CRepublic_2016-11-
ATGTCTTTCACTCCTGGCAAGCAGTCCAGC---AGTAGAGCGTCCTCTGGAAATCGTTCTGGTAATGGCATCCTTAAG------------TGGGCCGATCAGTCCGACCAGTCTAGAAATCTTCAAACCAGGGGTAGAAGAGTTCAACCCAAGCAAACTGCTACTTCTCAGCAACCATCAGGAGGGACCGTTGTACCCTACTATTCTTGGTTCTCTGGAATTACTCAGTTTCAAAAGGGAAAGGATTTTGAATTTGCAGAGGGACAAGGTGTGCCTATTGCACCAGGAGTCCCAGCTACTGAAGCTAAGGGGTACTGGTACAGACACAACAGACGTTCTTTTAAAACAGCCGATGGCAATCAGCGTCAATTGCTGCCACGATGGTACTTTTACTACCTGGGAACAGGACCGTATGCTAAAGACCAGTACGGCACCGACATTGACGGAGTCTTCTGGGTCGCTAGTAACCAGGCTGATGTTAATACCCCGGCTGACATTGTCGATCGGGATCCAAGTAGCGATGAGGCTATTCCGACTAGGTTTCCGCCTGGCACGGTACTCCCTCAAGGTTATTATATTGAAGGCTCAGGAAGGTCTGCTCCTAATTCCAGATCTAATTCTCGCGTACCCAACAGAGCCCCTAGT---GCGGGATCCCGTAGCAGAGCCAATTCTGGCAATAGAACCTCT------------ACCTCTGGTGTAACACCTGACATGGCTGACCAAATTGCTAGTCTTGTTCTGGCAAAACTTGGCAAGGATGCCACTAAGCCTCAGCAAGTTACTAAGCAGACTGCTAAAGAGGTCAGACAGAAAATTTTGAATAAGCCCCGCCAGAAGAGGAGCCCCAACAAACAATGCACTGTTCAGCAGTGTTTTGGGAAGAGAGGCCCCAATCAGAATTTTGGTGGCGGAGAAATGTTAAAACTCGGAACTAGTGATCCACAGTTCCCCATTCTTGCAGAACTCGCACCCACAGCTGGTGCGTTTTTCTTTGGATCTAGATTAGAGTTGGCCAAAGTGCAGAATCTGTCTGGGAACCTTGATGAGCCCCAGAAGGATGTTTATGAATTGCGCTATAATGGCGCGATTAGATTTGACAGCACACTCTCAGGTTTTGAAACCATTATGAAGGTGCTTAATCAGAATTTGAATGCCTATCAACATCAG------GAA------GATGGG---------ATGATTAATATT------AGTCCTAAACCACAGCGTCAGCGTGGTCAGAAGAATGGACAAGTA------------GAAAATGATAATGTAAGTGTTGCAGCGCCTAAAAGCCGTGTGCAGCAAAATAAGAGTAGAGAGTTGACTGCAGAGGACATCAGCCTTCTTAAGAAG---ATGGATGAGCCCTATACTGAAGACACTC-----------------------
>KF294372_Murine_China_2011--
ATGTCTTTTACTCCTGGCCAAGAAAATGCCGGTAGCAGAAGCTCCTCTGGAAACCGCTCTGGTAATGGGATCCTCAAGAAGTCAACAACTTGGGCTGACCAAACCGAGCGTGTTTCAAATAATCAATCTAGAGGTAGAAGAATTCAACCCAAGCAAACTGCTTCTACTCAGCAG---CAATCCGGATCAGTGGTGCCTCACTACTCCTGGTTCTCTGGTATTACCCAGTTTCAAAAGGGAAAAGCGTTCAAATTTTCTAATGGACAAGGAGTGCCTATTGCCGCAGGAATCCCTGCTACAGAGCAAAAGGGATATTGGTATAGACACAACCGACGTTCTTTTAAAACAGCTGATGGTCAACAAAAGCAGTTGCTGCCCAGGTGGTATTTTTACTATCTTGGAACAGGACCGTATGCCGACTCAACCTATGGAGACGACATTGAAGGTGTCTTCTGGGTTTCAAGTAATCAAGCTGATACAAGTACCTCTGCCGATATTACGGAGAGGGATCCAAGTAGCCATGAGGCTATCCCTACTAGGTTTGCGCCTGGCACGGTATTGCCTCAGGGCTTCTATGTTGAAGGCTCAGGAAGGTCTGCTCCTGGCAGTCGATCTGGTTCGCGGTCACAATCCCGTGGTCCAAAT---------AACAGATCTAGGAGTAATTCCAACCAACGCCAGCCCTCTCAGACTTCTGCCTCTAGTGTGAAACCTGACATGGCTGAAGAGATTGCTGCTCTTGTTTTGGCTAAGCTTGGCAAAGATGTCAGCAAGCCTCAGCAGGTGACTAAGCAAAATGCCAAAGAAGTCAGGCAGAAAATATTGAATAAGCCTCGTCAGAAGAGGACTCCAAACAAGCAGTGCAATGTGCAGCAGTGCTTTGGTAAAAGAGGCCCCAATCAAAATTTTGGTGGCCCCGAAATGTTGAAACTTGGAACTAGTGATCCACAGTTCCCCATTCTTGCAGAGTTGGCCCCTACTCCTGGAGCCTTCTTTTTTGGGTCTAAGCTAGAATTGGTCAATAAAAAC------GTTGGTGGTGCTGATGAGCCCACTAAGGATTTTTATGAATTGCAGTATTCAGGTGCAATTCGATTTGATAGTACTCTACCTGGTTTTGAGACTATCATGAAAGTGTTGAATGAGAATCTAAATGCCTACCAG---GAC---CAGCAA------TCTGGTGGC------GCAGATGTAGTG------AGCCCTAAGCCCCAAAGAAAAAGAGGGACAAGACAAACGGCTCAA------AAAGAAGAAATAGATGGTGGAAGTGTTGCAAAGCCTAAAAGTGCAGTGCAGCGCAATGTAGCTAGAGAATTAACTCCTGAGGATCGCAGCCTGCTTGCAGCAGTTCTGAATGAACCTCTTGGAGAAGACTCTACACTG---------------TAA
>MF416379_Murine_USA_2014-09-
ATGTCTTTTGTTCCTGGGCAAGAAAATGCCGGTAGCAGAAGCTCCTCTGGAAGCCGCTCTGGTAATGGAATCCTCAAGAAG---ACCACTTGGGCTGACCAAACCGAGCGCGCTGGAAATAATGGAAATAGAGGCAGAAGGAATCAGCCAAAGCAGACTGCAACTACTCAGTCC---AATCCCGGGAGTGTGGTTCCCCATTACTCTTGGTTTTCGGGCATTACCCAATTCCAGAAGGGAAAAGAGTTCCAGTTTGCAGATGGACAGGGAGTGCCTATTGCCAATGGAATCCCAGCTACTGAGCAAAAGGGATATTGGTACAGACATAACCGACGTTCCTTTAAAACACCTGATGGGCAGCAGAAGCAATTACTCCCCAGATGGTATTTTTACTATCTTGGCACAGGGCCCCATGCTGGAGCCAGTTATGGAGACAGCATTGAAGGAGTCTTCTGGGTTGCAAACAGCCAAGCGGATATCAACACCCGCTCTGATATTGTTGAAAGGGACCCAAGTAGTCATGAGGCTATTCCTACTAGGTTTGCGCCCGGCACGGTATTGCCTCAGGGCTTTTATGTTGAAGGCTCAGGAAGGTCTGCACYTGCTAGCCGATCTGGTTCGCGGTCACAATCCCGTGGGCCAAAT---------AATCGCGCTAGAAGCAGTTCCAACCCACGCCAGCCT------------GCCTCTACTGTAAAACCTGATATGGCCGAAGAAATTGCTGCTCTTGTTTTGGCTAAGCTCGGTAAAGATGCCGGCCAGCCTAAGCAGGTAACTAAGCAAAGTGCCAAAGAAGTCAGGCAGAAAATTTTAAACAAGCCTCGCCAAAAGAGGACTCCAAACAAGCAGTGCCCAGTGCAGCAGTGTTTTGGAAAGAGAGGCCCCAATCAGAATTTTGGAGGCTCTGAAATGCTAAAACTTGGAACTAGTGATCCACAGTTCCCCATTCTTGCAGAGTTGGCCCCAACAGCTGGTGCCTTCTTCTTTGGATCTAAATTAGAATTGGTCAAAAAGAAC------TCTGGTGGTGCTGATGAACCCACCAAAGATGTGTATGAGCTGCAATATTCAGGTGCAGTTAGATTTGATAGTACTCTCCCTGGGTTTGAGACTATCATGAAAGTGTTGAATGAGAATTTGAATGCCTACCAG---AAA------GAA------GCTGGCGGC------GTAGATGTAGTG------AGCCCAAAGCCCCAAAGAAAAGGGCGTAGACAGGCTCAGGAAAAG------AAAGATGAAGTAGATAATGTAAGCGTTGCAAAGCCCAAAAGCTCTGTGCAGCGAAATGTAAGTAGAGAATTAACCCCTGAGGATAGAAGTCTTTTGGCTCAGATCCTGGATGATGGCGTTGTGCCAGATGGGTTAGAAGATGACTCTAATGTGTAA
>AB551247_Murine_Australia_1994--
ATGTCTTTTGTTCCTGGACAAGAAAATGCCGGTAGCAGAAGCTCCTCTGGAAACCGCGCTGGTAATGGAATCCTCAAGAAG---ACCACTTGGGCTGACCAAACCGAGCGTGGACCAAATAATCAAAATAGAGGCAGAAGGAATCAGCCAAAGCAGACTGCAACTACTCAACTC---AATTCCGGGAGTGTGGTTCCCCATTACTCCTGGTTTTCTGGCATTACCCAATTCCAGAAGGGAAAGCAGTTCCAGTTTGCAGAAGGACAAGGAGTGCCTATTGCCAATGGAATCCCAGCTACTGAGCAAAAGGGATATTGGTATAGACACAACCGACGTTCTTTTAAAACACCTGATGGCCAGCAGAAGCAGCTACTGCCCAGATGGTATTTTTACTATCTTGGAACAGGGCCCCATGCTGGCGCAGAGTATGGCGACAATATCGAAGGAGTTGTCTGGGTCGCAAGCCATCAGGCCGACACTAAGACCTCTGCCGATATTGTTGAAAGGGACCCAAGTAGTCATGAGGCTATTCCTACTAGGTTTGCGCCCGGTACGGTTATTCCTCAAGGCTTCTATGTTGAAGGCTCTGGAAGGTCTGCACCTGCTAGTCGATCTGGCTCGCGGTCACAATCCCGTGGGCCAAAT---------AATCGCGCTAGAAGCAGTTCCAACCAGCGACAGCCT------------GCCTCTACTGTAAAACCTGACATGGCCGAAGAAATTGCTGCTCTTGTTCTTGCTAAGCTCGGTAAAGATGCCGGACAGCCGAAGCAAGTAACTAAGCAAAGTGCCAAAGAAGTCAGGCAGAAAATTTTAAACAAGCCTCGTCAAAAGAGGACTCCAAACAAGCAATGCCCAGTGCAGCAGTGTTTTGGAAAGAGAGGCCCCAATCAAAATTTTGGAGGCCCTGAGATGTTAAAACTTGGAACTAATGATCCGCAGTTCCCCATTCTTGCAGAGTTGGTCCCAACACCTGGTGCCTTCTTCTTTGGATCTAAATTAGAATTGGTCAAAAAGAAC------TCTGGTGGTGCTGATGAACCCACCAAAGATGTGTATGAGCTGCAATATTCAGGTGCAGTTAGATTTGATAGTACTCTACCTGGTTTTGAGACTATCATGAAAGTGTTGAATGAGAATTTGAATGCCTACCAG---AAG------GAA------TCTGGTGGT------GTAGATGTAGTG------AGCCCAAAGCCCCAAAGAAAAGGGCGCAGACAGGCTCAGGAAAAG------AAAGATGAAGTAGATAATGTAAGCGTTGCAAAGCCCAAAAGCAGTGTGCAGCGAAATGTAAGTAGAGAACTAACCCCAGAGGATAGAAGTCTGTTGGCTCAGATCCTTGATGATGGCGTTGTGCCAGATGGGTTAGAAGATGACTCTAAAGTGTAA
>FJ647218_Murine_USA_2006-01-01
ATGTCTTTTGTTCCTGGGCAAGAAAATGCCGGTGGCAGAAGCTCCTCTGTAAACCGCGCTGGTAATGGAATCCTCAAGAAG---ACCACTTGGGCTGACCAAACCGAGCGTGGACCAAATAATCAAAATAGAGGCAGAAGGAATCAGCCAAAGCAGACTGCAACTACTCAACCC---AACTCCGGGAGTGTGGTTCCCCATTACTCCTGGTTTTCTGGCATTACCCAGTTCCAAAAGGGAAAGGAGTTTCAGTTTGCAGAAGGACAAGGAGTGCCTATTGCCAATGGAATCCCCGCTTCAGAGCAAAAGGGATATTGGTATAGACACAACCGCCGTTCTTTTAAAACACCTGATGGGCAGCAGAAGCAATTACTGCCCAGATGGTATTTTTACTATCTTGGCACAGGGCCCCATGCTGGAGCCAGTTATGGAGACAGCATTGAAGGTGTCTTCTGGGTTGCAAACAGCCAAGCGGACACCAATACCCGCTCTGATATTGTCGAAAGGGACCCAAGCAGTCATGAGGCTATTCCTACTAGGTTTGCGCCCGGCACGGTATTGCCTCAGGGCTTTTATGTTGAAGGCTCTGGAAGGTCTGCACCTGCTAGCCGATCTGGTTCGCGGTCACAATCCCGTGGGCCAAAT---------AATCGCGCTAGAAGCAGTTCCAACCAGCGCCAGCCT------------GCCTCTACTGTAAAACCTGATATGGCCGAAGAAATTGCTGCTCTTGTTTTGGCTAAGCTCGGTAAAGATGCCGGCCAGCCCAAGCAAGTAACGAAGCAAAGTGCCAAAGAAGTCAGGCAGAAAATTTTAAACAAGCCTCGCCAAAAGAGGACTCCAAACAAGCAGTGCCCAGTGCAGCAGTGTTTTGGAAAGAGAGGCCCCAATCAGAATTTTGGAGGCTCTGAAATGTTAAAACTTGGAACTAGTGATCCACAGTTCCCCATTCTTGCAGAGTTGGCTCCAACAGTTGGTGCCTTCTTCTTTGGATCTAAATTAGAATTGGTCAAAAAGAAT------TCTGGTGGTGCTGATGAACCCACCAAAGATGTGTATGAGCTGCAATATTCAGGTGCAGTTAGATTTGATAGTACTCTACCTGGTTTTGAGACTATCATGAAAGTGTTGAATGAGAATTTGAATGCCTACCAG---AAG------GAT---------GGTGGT------GCAGATGTGGTG------AGCCCAAAGCCCCAAAGAAAAGGGCGTAGACAGGCTCAGGAAAAG------AAAGATGAAGTAGATAATGTAAGCGTTGCAAAGCCCAAAAGCTCTGTGCAGCGAAATGTAAGTAGAGAATTAACCCCAGAGGATAGAAGTCTGTTGGCTCAGATCCTTGATGATGGCGTAGTGCCAGATGGGTTAGAAGATGACTCTAATGTGTAA
>JX169866_Murine_USA_1947-08-14
ATGTCTTTTGTTCCTGGGCAAGAAAATGCCGGTAGCAGAAGCTCCTCTGGAAACCGCGCTGGTAATGGAATCCTCAAGAAG---ACCACTTGGGCTGACCAAACCGAGCGCGGGTTAAATAATCAAAATAGAGGCAGAAGGAATCAGCCCAAGCAGACTGCAACTACTCAACCC---AATTCCGGGAGTGTGGTTCCCCATTACTCTTGGTTTTCGGGCATTACCCAATTCCAGAAGGGAAAAGAGTTTCAGTTTGCACAAGGACAAGGAGTGCCTATTGCCAATGGAATCCCAGCTTCACAGCAAAAGGGATATTGGTACAGACACAACCGACGTTCCTTTAAAACACCTGATGGCCAGCAGAAGCAGCTACTGCCCAGATGGTATTTTTACTATCTTGGAACAGGGCCCTATGCTGGCGCAGAGTATGGCGACGATATCGAAGGAGTTGTCTGGGTCGCAAGCCAACAGGCCGACACTAGGACCTCTGCCGATATTGTTGAAAGGGACCCAAGTAGCCATGAGGCTATTCCTACTAGGTTTGCGCCCGGTACGGTATTGCCTCAAGGTTTTTATGTTGAAGGCTCAGGAAGGTCTGCACCTGCTAGTCGATCTGGTTCGCGGCCACAATCCCGTGGGCCAAAT---------AATCGCGCTAGAAGCAGTTCCAACCAGCGCCAGCCT------------GCCTCTACTGTAAAACCTGATATGGCCGAAGAAATTGCTGCTCTTGTTTTGGCTAAGCTCGGTAAAGATGCCGGCCAGCCTAAGCAAGTAACAAAGCAAAGTGCCAAAGAAGTCAGGCAGAAAATTTTAAACAAGCCTCGTCAAAAGAGGACTCCAAACAAGCAGTGCCCAGTGCAGCAGTGTTTTGGAAAGAGAGGCCCCAATCAGAATTTTGGAGGCCCTGAAATGTTAAAACTTGGAACTAGTGATCCACAGTTCCCCATTCTTGCAGAGTTGGCCCCAACAGCTGGTGCCTTCTTCTTTGGATCTAAATTAGAATTGGTCAAAAAGAAC------TCTGGTGGTGCTGATGGACCCACCAAAGATGTGTATGAGCTGCAATATTCAGGTGCAGTTAGATTTGATAGTACTCTACCTGGTTTTGAGACTATCATGAAAGTGTTGAATGAGAATTTGAATGCCTACCAG---AAT------CAA------GATGGTGGT------GCAGATGTAGTG------AGCCCTAAGCCTCAGAGAAAGAGAGGGACAAAGCAAAAGGCTCAG------AAAGATGAAGTAGATAATGTAAGCGTTGCAAAGCCCAAAAGCTCTGTGCAGCGAAATGTAAGTAGAGAATTAACCCCTGAGGATCGCAGCCTTCTGGCTCAGATCCTAGATGATGGCGTAGTGCCAGATGGGGTAGAAGATGACTCTAATGTGTAA
>JX169867_Murine_USA_1947-08-14
ATGTCTTTTGTTCCTGGGCAAGAAAATGCCGGTAGCAGAAGCTCCTCTGGAAACCGCGCTGGTAATGGAATCCTCAAGAAG---ACCACTTGGGCTGACCAAACCGAGCGCGGGTTAAATAATCAAAATAGAGGCAGAAGGAATCAGCCCAAGCAGACTGCAACTACTCAACCC---AATTCCGGGAGTGTGGTTCCCCATTACTCTTGGTTTTCGGGCATTACCCAATTCCAGAAGGGAAAAGAGTTTCAGTTTGCACAAGGACAAGGAGTGCCTATTGCCAATGGAATCCCAGCTTCACAGCAAAAGGGATATTGGTACAGACACAACCGACGTTCCTTTAAAACACCTGATGGCCAGCAGAAGCAGCTACTGCCCAGATGGTATTTTTACTATCTTGGAACAGGGCCCTATGCTGGCGCAGAGTATGGCGACGATATCGAAGGAGTTGTCTGGGTCGCAAGCCAACAGGCCGACACTAGGACCTCTGCCGATATTGTTGAAAGGGACCCAAGTAGCCATGAGGCTATTCCTACTAGGTTTGCGCCCGGTACGGTATTGCCTCAAGGTTTTTATGTTGAAGGCTCAGGAAGGTCTGCACCTGCTAGTCGATCTGGTTCGCGGCCACAATCCCGTGGGCCAAAT---------AATCGCGCTAGAAGCAGTTCCAACCAGCGCCAGCCT------------GCCTCTACTGTAAAACCTGATATGGCCGAAGAAATTGCTGCTCTTGTTTTGGCTAAGCTCGGTAAAGATGCCGGCCAGCCTAAGCAAGTAACAAAGCAAAGTGCCAAAGAAGTCAGGCAGAAAATTTTAAACAAGCCTCGTCAAAAGAGGACTCCAAACAAGCAGTGCCCAGTGCAGCAGTGTTTTGGAAAGAGAGGCCCCAATCAGAATTTTGGAGGCCCTGAAATGTTAAAACTTGGAACTAGTGATCCACAGTTCCCCATTCTTGCAGAGTTGGCCCCAACAGCTGGTGCCTTCTTCTTTGGATCTAAATTAGAATTGGTCAAAAAGAAC------TCTGGTGGTGCTGATGGACCCACCAAAGATGTGTATGAGCTGCAATATTCAGGTGCAGTTAGATTTGATAGTACTCTACCTGGTTTTGAGACTATCATGAAAGTGTTGAATGAGAATTTGAATGCCTACCAG---AAT------CAA------GATGGTGGT------GCAGATGTAGTG------AGCCCTAAGCCTCAGAGAAAGAGAGGGACAAAGCAAAAGGCTCAG------AAAGATGAAGTAGATAATGTAAGCGTTGCAAAGCCCAAAAGCTCTGTGCAGCGAAATGTAAGTAGAGAATTAACCCCTGAGGATCGCAGCCTTCTGGCTCAGATCCTAGATGATGGCGTAGTGCCAGATGGGTTAGAAGATGACTCTAATGTGTAA
>KF268336_Murine_USA_2012-10-25
ATGTCTTTTGTTCCTGGGCAAGAAAATGCCGGTGGCAGAAGCTCCTCTGTAAACCGCGCTGGTAATGGAATCCTCAAGAAG---ACCACTTGGGCTGACCAAACCGAGCGTGGACCAAATAATCAAAATAGAGGCAGAAGGAATCAGCCAAAGCAGACTGCAACTACTCAACCC---AACTCCGGGAGTGTGGTTCCCCATTACTCCTGGTTTTCTGGCATTACCCAGTTCCAAAAGGGAAAGGAGTTTCAGTTTGCAGAAGGACAAGGAGTGCCTATTGCCAATGGAATCCCCGCTTCAGAGCAAAAGGGATATTGGTATAGACACAACCGCCGTTCTTTTAAAACACCTGATGGGCAGCAGAAGCAATTACTGCCCAGATGGTATTTTTACTATCTTGGCACAGGGCCCCATGCTGGAGCCAGTTATGGAGACAGCATTGAAGGTGTCTTCTGGGTTGCAAACAGCCAAGCGGACACCAATACCCGCTCTGATATTGTCGAAAGGGACCCAAGCAGTCATGAGGCTATTCCTACTAGGTTTGCGCCCGGCACGGTATTGCCTCAGGGCTTTTATGTTGAAGGCTCTGGAAGGTCTGCACCTGCTAGCCGATCTGGTTCGCGGTCACAATCCCGTGGGCCAAAT---------AATCGCGCTAGAAGCAGTTCCAACCAGCGCCAGCCT------------GCCTCTACTGTAAAACCTGATATGGCCGAAGAAATTGCTGCTCTTGTTTTGGCTAAGCTCGGTAAAGATGCCGGCCAGCCCAAGCAAGTAACGAAGCAAAGTGCCAAAGAAGTCAGGCAGAAAATTTTAAACAAGCCTCGCCAAAAGAGGACTCCAAACAAGCAGTGCCCAGTGCAGCAGTGTTTTGGAAAGAGAGGCCCCAATCAGAATTTTGGAGGCTCTGAAATGTTAAAACTTGGAACTAGTGATCCACAGTTCCCCATTCTTGCAGAGTTGGCTCCAACAGTTGGTGCCTTCTTCTTTGGATCTAAATTAGAATTGGTCAAAAAGAAT------TCTGGTGGTGCTGATGAACCCACCAAAGATGTGTATGAGCTGCAATATTCAGGTGCAGTTAGATTTGATAGTACTCTACCTGGTTTTGAGACTATCATGAAAGTGTTGAATGAGAATTTGAATGCCTACCAG---AAG------GAT---------GGTGGT------GCAGATGTGGTG------AGCCCAAAGCCCCAAAGAAAAGGGCGTAGACAGGCTCAGGAAAAG------AAAGATGAAGTAGATAATGTAAGCGTTGCAAAGCCCAAAAGCTCTGTGCAGCGAAATGTAAGTAGAGAATTAACCCCAGAGGATAGAAGTCTGTTGGCTCAGATCCTTGATGATGGCGTAGTGCCAGATGGGTTAGAAGATGACTCTAATGTGTAA
>KF268337_Murine_USA_2012-10-25
ATGTCTTTTGTTCCTGGGCAAGAAAATGCCGGTGGCAGAAGCTCCTCTGTAAACCGCGCTGGTAATGGAATCCTCAAGAAG---ACCACTTGGGCTGACCAAACCGAGCGTGGACCAAATAATCAAAATAGAGGCAGAAGGAATCAGCCAAAGCAGACTGCAACTACTCAACCC---AACTCCGGGAGTGTGGTTCCCCATTACTCCTGGTTTTCTGGCATTACCCAGTTCCAAAAGGGAAAGGAGTTTCAGTTTGCAGAAGGACAAGGAGTGCCTATTGCCAATGGAATCCCCGCTTCAGAGCAAAAGGGATATTGGTATAGACACAACCGCCGTTCTTTTAAAACACCTGATGGGCAGCAGAAGCAATTACTGCCCAGATGGTATTTTTACTATCTTGGCACAGGGCCCCATGCTGGAGCCAGTTATGGAGACAGCATTGAAGGTGTCTTCTGGGTTGCAAACAGCCAAGCGGACACCAATACCCGCTCTGATATTGTCGAAAGGGACCCAAGCAGTCATGAGGCTATTCCTACTAGGTTTGCGCCCGGCACGGTATTGCCTCAGGGCTTTTATGTTGAAGGCTCTGGAAGGTCTGCACCTGCTAGCCGATCTGGTTCGCGGTCACAATCCCGTGGGCCAAAT---------AATCGCGCTAGAAGCAGTTCCAACCAGCGCCAGCCT------------GCCTCTACTGTAAAACCTGATATGGCCGAAGAAATTGCTGCTCTTGTTTTGGCTAAGCTCGGTAAAGATGCCGGCCAGCCCAAGCAAGTAACGAAGCAAAGTGCCAAAGAAGTCAGGCAGAAAATTTTAAACAAGCCTCGCCAAAAGAGGACTCCAAACAAGCAGTGCCCAGTGCAGCAGTGTTTTGGAAAGAGAGGCCCCAATCAGAATTTTGGAGGCTCTGAAATGTTAAAACTTGGAACTAGTGATCCACAGTTCCCCATTCTTGCAGAGTTGGCTCCAACAGTTGGTGCCTTCTTCTTTGGATCTAAATTAGAATTGGTCAAAAAGAAT------TCTGGTGGTGCTGATGAACCCACCAAAGATGTGTATGAGCTGCAATATTCAGGTGCAGTTAGATTTGATAGTACTCTACCTGGTTTTGAGACTATCATGAAAGTGTTGAATGAGAATTTGAATGCCTACCAG---AAG------GAT---------GGTGGT------GCAGATGTGGTG------AGCCCAAAGCCCCAAAGAAAAGGGCGTAGACAGGCTAAGGAAAAG------AAAGATGAAGTAGATAATGTAAGCGTTGCAAAGCCCAAAAGCTCTGTGCAGCGAAATGTAAGTAGAGAATTAACCCCAGAGGATAGAAGTCTGTTGGCTCAGATCCTTGATGATGGCGTAGTGCCAGATGGGTTAGAAGATGACTCTAATGTGTAA
>KF268338_Murine_USA_2012-10-25
ATGTCTTTTGTTCCTGGGCAAGAAAATGCCGGTGGCAGAAGCTCCTCTGTAAACCGCGCTGGTAATGGAATCCTCAAGAAG---ACCACTTGGGCTGACCAAACCGAGCGTGGACCAAATAATCAAAATAGAGGCAGAAGGAATCAGCCAAAGCAGACTGCAACTACTCAACCC---AACTCCGGGAGTGTGGTTCCCCATTACTCCTGGTTTTCTGGCATTACCCAGTTCCAAAAGGGAAAGGAGTTTCAGTTTGCAGAAGGACAAGGAGTGCCTATTGCCAATGGAATCCCCGCTTCAGAGCAAAAGGGATATTGGTATAGACACAACCGCCGTTCTTTTAAAACACCTGATGGGCAGCAGAAGCAATTACTGCCCAGATGGTATTTTTACTATCTTGGCACAGGGCCCCATGCTGGAGCCAGTTATGGAGACAGCATTGAAGGTGTCTTCTGGGTTGCAAACAGCCAAGCGGACACCAATACCCGCTCTGATATTGTCGAAAGGGACCCAAGCAGTCATGAGGCTATTCCTACTAGGTTTGCGCCCGGCACGGTATTGCCTCAGGGCTTTTATGTTGAAGGCTCTGGAAGGTCTGCACCTGCTAGCCGATCTGGTTCGCGGTCACAATCCCGTGGGCCAAAT---------AATCGCGCTAGAAGCAGTTCCAACCAGCGCCAGCCT------------GCCTCTACTGTAAAACCTGATATGGCCGAAGAAATTGCTGCTCTTGTTTTGGCTAAGCTCGGTAAAGATGCCGGCCAGCCCAAGCAAGTAACGAAGCAAAGTGCCAAAGAAGTCAGGCAGAAAATTTTAAACAAGCCTCGCCAAAAGAGGACTCCAAACAAGCAGTGCCCAGTGCAGCAGTGTTTTGGAAAGAGAGGCCCCAATCAGAATTTTGGAGGCTCTGAAATGTTAAAACTTGGAACTAGTGATCCACAGTTCCCCATTCTTGCAGAGTTGGCTCCAACAGTTGGTGCCTTCTTCTTTGGATCTAAATTAGAATTGGTCAAAAAGAAT------TCTGGTGGTGCTGATGAACCCACCAAAGATGTGTATGAGCTGCAATATTCAGGTGCAGTTAGATTTGATAGTACTCTACCTGGTTTTGAGACTATCATGAAAGTGTTGAATGAGAATTTGAATGCCTACCAG---AAG------GAT---------GGTGGT------GCAGATGTGGTG------AGCCCAAAGCCCCAAAGAAAAGGGCGTAGACAGGCTCAGGAAAAG------AAAGATGAAGTAGATAATGTAAGCGTTGCAAAGCCCAAAAGCTCTGTGCAGCGAAATGTAAGTAGAGAATTAACCCCAGAGGATAGAAGTCTGTTGGCTCAGATCCTTGATGATGGCGTAGTGCCAGATGGGTTAGAAGATGACTCTAATGTGTAA
>KF268339_Murine_USA_2012-10-25
ATGTCTTTTGTTCCTGGGCAAGAAAATGCCGGTGGCAGAAGCTCCTCTGTAAACCGCGCTGGTAATGGAATCCTCAAGAAG---ACCACTTGGGCTGACCAAACCGAGCGTGGACCAAATAATCAAAATAGAGGCAGAAGGAATCAGCCAAAGCAGACTGCAACTACTCAACCC---AACTCCGGGAGTGTGGTTCCCCATTACTCCTGGTTTTCTGGCATTACCCAGTTCCAAAAGGGAAAGGAGTTTCAGTTTGCAGAAGGACAAGGAGTGCCTATTGCCAATGGAATCCCCGCTTCAGAGCAAAAGGGATATTGGTATAGACACAACCGCCGTTCTTTTAAAACACCTGATGGGCAGCAGAAGCAATTACTGCCCAGATGGTATTTTTACTATCTTGGCACAGGGCCCCATGCTGGAGCCAGTTATGGAGACAGCATTGAAGGTGTCTTCTGGGTTGCAAACAGCCAAGCGGACACCAATACCCGCTCTGATATTGTCGAAAGGGACCCAAGCAGTCATGAGGCTATTCCTACTAGGTTTGCGCCCGGCACGGTATTGCCTCAGGGCTTTTATGTTGAAGGCTCTGGAAGGTCTGCACCTGCTAGCCGATCTGGTTCGCGGTCACAATCCCGTGGGCCAAAT---------AATCGCGCTAGAAGCAGTTCCAACCAGCGCCAGCCT------------GCCTCTACTGTAAAACCTGATATGGCCGAAGAAATTGCTGCTCTTGTTTTGGCTAAGCTCGGTAAAGATGCCGGCCAGCCCAAGCAAGTAACGAAGCAAAGTGCCAAAGAAGTCAGGCAGAAAATTTTAAACAAGCCTCGCCAAAAGAGGACTCCAAACAAGCAGTGCCCAGTGCAGCAGTGTTTTGGAAAGAGAGGCCCCAATCAGAATTTTGGAGGCTCTGAAATGTTAAAACTTGGAACTAGTGATCCACAGTTCCCCATTCTTGCAGAGTTGGCTCCAACAGTTGGTGCCTTCTTCTTTGGATCTAAATTAGAATTGGTCAAAAAGAAT------TCTGGTGGTGCTGATGAACCCACCAAAGATGTGTATGAGCTGCAATATTCAGGTGCAGTTAGATTTGATAGTACTCTACCTGGTTTTGAGACTATCATGAAAGTGTTGAATGAGAATTTGAATGCCTACCAG---AAG------GAT---------GGTGGT------GCAGATGTGGTG------AGCCCAAAGCCCCAAAGAAAAGGGCGTAGACAGGCTCAGGAAAAG------AAAGATGAAGTAGATAATGTAAGCGTTGCAAAGCCCAAAAGCTCTGTGCAGCGAAATGTAAGTAGAGAATTAACCCCAGAGGATAGAAGTCTGTTGGCTCAGATCCTTGATGATGGCGTAGTGCCAGATGGGTTAGAAGATGACTCTAATGTGTAA
>KF850449_Murine_USA_1996-12-09
ATGTCTTTTGTTCCCGGTCAAGAAAACGCCGGTAGCAGAAGCTCCTCTGGAAACCGTGCTGGTAATGGAATCCTCAAGAAG---ACCACTTGGGCTGACCAAACCGAGCGCGGACAAAATAATGGAAATAGAGGCAGAAGGAATCAGCCCAAGCAGACTGCAACTACTCAGCCC---AATACCGGGAGTGTGGTTCCCCATTACTCTTGGTTTTCGGGCATTACCCAATTTCAGAAGGGAAAAGAGTTCCAGTTTGCAGGTGGACAAGGAGTGCCTATTGCCAATGGAATCCCACCCTCTGAGCAAAAGGGATATTGGTATAGACACAACCGTCGCTCCTTTAAAACACCTGATGGGCAGCAGAAGCAATTACTCCCCAGATGGTATTTTTACTATCTTGGGACGGGCCCCCATGCTGATGCCAGTTTCGGAGACAGCATTGAGGGCGTCTTCTGGGTTGCAAATAGTCAGGCGGATACCAACACCTCTGCTGACATTGTTGAAAGGGACCCAAGTAGTCATGAGGCTATTCCTACTAGGTTTTCGGCCGGTACGGTATTGCCTCAGGGTTTCTATGTTGAAGGCTCGGGAAGGTCTGCACCTGCTAGCCGATCTGGTTCGCGGTCACAATCCCGTGGGCCAAGT---------AATCGCGCTAGAAGCAGTTCCAACCAGCGCCAGCCT------------GCCTCTATTGTAAAACCTGATATGGCCGAAGAAATTGCTGCTCTTGTTTTGGCTAAGCTAGGCAAAGATGCCGGACAGCCTAAGCAAGTAACTAAGCAAAGTGCCAAAGAAGTCAGGCAGAAAATCTTAAATAAGCCTCGCCAAAAGAGGACTCCAAACAAGCAGTGCCCAGTGCAGCAGTGTTTTGGAAAGAGAGGCCCCAATCAGAATTTTGGAGGCCCTGAAATGTTAAAACTTGGAACTAGTGATCCACAGTTCCCCATTCTTGCAGAGTTGGCCCCAACACCTGGTGCCTTCTTCTTTGGATCTAAATTAGAATTGGTCAAAAAGAAT------TCTGGTGGCGTTGATGAACCCACCAAAGATGTGTATGAGCTGCAATATTCAGGTGCAGTTAGATTTGATAGTACTCTACCTGGTTTTGAGACTATCATGAAAGTGTTGAATGAGAATTTGAACGCCTACCAG---AAT------CAA------GCTGGTGGT------GCAGATGTAGTG------AGCCCAAAGCCCCAAAGAAAGAGAGGGACGAAACAAACGGCTCAG------AAAGAAGAATTAGATAGTATAAGCGTTGCAAAGCCTAAAAGTGCCGTGCAGCGAAATGTAAGCAGAGAACTAACCCCAGAGGATAGAAGCCTGTTGGCGCAGATCCTAGATGATGGCGTTGTGCCTGATGGGTTA---GATGACTCTAATGTGTAA
>MF618252_Murine_USA_2014-01-16
ATGTCTTTTGTTCCTGGGCAAGAAAATGCCGGTGGCAGAAGCTCCTCTGTAAACCGCGCTGGTAATGGAATCCTCAAGAAG---ACCACTTGGGCTGACCAAACCGAGCGTGGACCAAATAATCAAAATAGAGGCAGAAGGAATCAGCCAAAGCAGACTGCAACTACTCAACCC---AACTCCGGGAGTGTGGTTCCCCATTACTCCTGGTTTTCTGGCATTACCCAGTTCCAAAAGGGAAAGGAGTTTCAGTTTGCAGAAGGACAAGGAGTGCCTATTGCCAATGGAATCCCCGCTTCAGAGCAAAAGGGATATTGGTATAGACACAACCGCCGTTCTTTTAAAACACCTGATGGGCAGCAGAAGCAATTACTGCCCAGATGGTATTTTTACTATCTTGGCACAGGGCCCCATGCTGGAGCCAGTTATGGAGACAGCATTGAAGGTGTCTTCTGGGTTGCAAACAGCCAAGCGGACACCAATACCCGCTCTGATATTGTCGAAAGGGACCCAAGCAGTCATGAGGCTATTCCTACTAGGTTTGCGCCCGGCACGGTATTGCCTCAGGGCTTTTATGTTGAAGGCTCTGGAAGGTCTGCACCTGCTAGCCGATCTGGTTCGCGGTCACAATCCCGTGGGCCAAAT---------AATCGCGCTAGAAGCAGTTCCAACCAGCGCCAGCCT------------GCCTCTACTGTAAAACCTGATATGGCCGAAGAAATTGCTGCTCTTGTTTTGGCTAAGCTCGGTAAAGATGCCGGCCAGCCCAAGCAAGTAACGAAGCAAAGTGCCAAAGAAGTCAGGCAGAAAATTTTAAACAAGCCTCGCCAAAAGAGGACTCCAAACAAGCAGTGCCCAGTGCAGCAGTGTTTTGGAAAGAGAGGCCCCAATCAGAATTTTGGAGGCTCTGAAATGTTAAAACTTGGAACTAGTGATCCACAGTTCCCCATTCTTGCAGAGTTGGCTCCAACAGTTGGTGCCTTCTTCTTTGGATCTAAATTAGAATTGGTCAAAAAGAAT------TCTGGTGGTGCTGATGAACCCACCAAAGATGTGTATGAGCTGCAATATTCAGGTGCAGTTAGATTTGATAGTACTCTACCTGGTTTTGAGACTATCATGAAAGTGTTGAATGAGAATTTGAATGCCTACCAG---AAG------GAT---------GGTGGT------GCAGATGTGGTG------AGCCCAAAGCCCCAAAGAAAAGGGCGTAGACAGGCTCAGGAAAAG------AAAGATGAAGTAGATAATGTAAGCGTTGCAAAGCCCAAAAGCTCTGTGCAGCGAAATGTAAGTAGAGAATTAACCCCAGAGGATAGAAGTCTGTTGGCTCAGATCCTTGATGATGGCGTAGTGCCAGATGGGTTAGAAGATGACTCTAATGTGTAA
>MF618253_Murine_USA_2014-01-16
ATGTCTTTTGTTCCTGGGCAAGAAAATGCCGGTGGCAGAAGCTCCTCTGTAAACCGCGCTGGTAATGGAATCCTCAAGAAG---ACCACTTGGGCTGACCAAACCGAGCGTGGACCAAATAATCAAAATAGAGGCAGAAGGAATCAGCCAAAGCAGACTGCAACTACTCAACCC---AACTCCGGGAGTGTGGTTCCCCATTACTCCTGGTTTTCTGGCATTACCCAGTTCCAAAAGGGAAAGGAGTTTCAGTTTGCAGAAGGACAAGGAGTGCCTATTGCCAATGGAATCCCCGCTTCAGAGCAAAAGGGATATTGGTATAGACACAACCGCCGTTCTTTTAAAACACCTGATGGGCAGCAGAAGCAATTACTGCCCAGATGGTATTTTTACTATCTTGGCACAGGGCCCCATGCTGGAGCCAGTTATGGAGACAGCATTGAAGGTGTCTTCTGGGTTGCAAACAGCCAAGCGGACACCAATACCCGCTCTGATATTGTCGAAAGGGACCCAAGCAGTCATGAGGCTATTCCTACTAGGTTTGCGCCCGGCACGGTATTGCCTCAGGGCTTTTATGTTGAAGGCTCTGGAAGGTCTGCACCTGCTAGCCGAACTGGTTCGCGGTCACAATCCCGTGGGCCAAAT---------AATCGCGCTAGAAGCAGTTCCTACCAGCGCCAGCCT------------GCCTCTACTGTAAAACCTGATATGGCCGAAGAAATTGCTGCTCTTGTTTTGGCTAAGCTCGGTAAAGATGCCGGCCAGCCCAAGCAAGTAACGAAGCAAAGTGCCAAAGAAGTCAGGCAGAAAATATTAAACAAGCCTCGCCAAAAGAGGACTCCAAACAAGCAGTGCCCAGTGCAGCAGTGTTTTGGAAAGAGAGGCCCCAATCAGAATTTTGGAGGCTCTGAAATGTTAAAACTTGGAACTAGTGATCCACAGTTCCCCATTCTTGCAGAGTTGGCTCCAACAGTTGGTGCCTTCTTCTTTGGATCTAAATTAGAATTGGTCAAAAAGAAT------TCTGGTGGTGCTGATGAACCCACCAAAGATGTGTATGAGCTGCAATATTCAGGTGCAGTTAGATTTGATAGTACTCTACCTGGTTTTGAGACTATCATGAAAGTGTTGAATGAGAATTTGAATGCCTACCAG---AAG------GAT---------GGTGGT------GCAGATGTGGTG------AGCCCAAAGCCCCAAAGAAAAGGGCGTAGACAGGCTCAGGAAAAG------AAAGATGAAGTAGATAATGTAAGCGTTGCAAAGCCCAAAAGCTCTGTGCAGCGAAATGTAAGTAGAGAATTAACCCCGGAGGATAGAAGTCTGTTGGCTCAGATCCTTGATGATGGCGTAGTGCCAGATGGGTTAGAAGATGACTCTAATGTGTAA
>MH687883_Murine_India_2017--
[truncated: 364,423 more chars]
