# Supplementary material for: Origins and Evolution of Seasonal Human Coronaviruses
Source: Viruses. 2022 Jul 15;14(7):1551. doi: 10.3390/v14071551 (PMC9320361; doi:10.3390/v14071551)
Supplement: Supplementary file 1 [file viruses-14-01551-s001.zip › alignments/Nucleo_alphas_D4.fasta]

>DQ243939_Human229E_UNKWN_1973--
atggct------------acagtcaaatgggctgatgcatctgaa------ccacaa------------------------cgtggtcgtcag---ggtagaataccttattctctttatagccctttgcttgttgatagtgaacaacct---tggaaggtgatacctcgtaatttggtacccatcaacaagaaagac------aaaaataagcttataggctattggaatgttcaaaaacgtttcagaactagaaagggcaaacgggtggatttgtcacccaagctgcatttttattatcttggcacaggaccccataaagatgcaaaatttagagagcgtgttgaaggtgtc------gtctgggttgctgttgatggtgctaaaactgaacctacaggttacggtgttaggcgcaagaattcagaaccagagataccacacttcaatcaaaagctcccaaatggtgttactgttgttgaagaa------------cctgac------tcccgtgctccttcccggtctcagtcg------agg------------------------------------------------------------------tcgcagagt---------cgcggtcgt---------------------------------------------------------------------------------------------------ggtgaa---tccaaacctcaa---------------tctcggaatccttcaagtgacagaaac---------------------------------cataac---------------------agtcaggatgacatcatgaaggcagttgctgcggctcttaaatctttaggttttgacaagcctcaggaa------aaagataaa------------------------------aagtcagcgaaaacgggtactcct---aagccttct------cgtaatcagagtcctgcttcttctcaaacttctgccaagagtcttgctcgttctcagagttctgaa------acaaaagaacaa---------aag---catgaaatgcaaaagccacggtggaaaagacagcctaatgatgatgtgacatctaatgtcacacaatgttttggccccagagaccttgaccacaactttggaagtgcaggtgttgtggccaatggtgttaaagctaaaggctatccacaatttgctgagcttgtgccgtcaacagctgctatgctgtttgatagtcacattgtttccaaagagtcaggcaacactgtggtcttgactttcactactagagtgactgtgcccaaagaccatccacacttgggtaagtttcttgaggagttaaatgcattcact---------------aga---------------------------------------------------------gaaatgcaacaa------------------------------------------------------catcct---ctt---------cttaaccctagtgcactagaattcaacccatctcaaact------------------------------tcacct---gca------------actgctgaacca------------------------------gtgcgtgatgaagtttctattgaaact---gacataattgatgaagtaaac---------------------------------------taa
>DQ243940_Human229E_Australia_1979-11-06
atggct------------acagtcaaatgggctgatgcatctgaa------ccacaa------------------------cgtggtcgtcag---ggtagaataccttattctctttatagccctttgcttgttgatagtgaacaacct---tggaaggtgatacctcgtaatttggtacccatcaacaagaaagac------aaaaataagcttataggctattggaatgttcaaaaacgtttcagaactagaaagggcaaacgggtggatttgtcacccaagttgcatttttattatcttggcacaggaccccataaagatgcaaaatttagagagcgtgttgaaggtgtt------gtctgggttgctgttgatggtgctaaaactgaacctacaggttacggtgttaggcgcaagaattcagaaccagagataccacacttcaatcaaaagctcccaaatggtgttactgttgttgaagaa------------cctgac------tcccgtgctccttcccggtctcagtca------agg------------------------------------------------------------------tcgcagagt---------cgcggtcgt---------------------------------------------------------------------------------------------------ggtgaa---tccaaatctcaa---------------tctcggaatccttcaagtgacagaaac---------------------------------cataac---------------------agtcaggatgacatcatgaaggcagttgctgcggctcttaaatctttaggttttgacaagcctcaggaa------aaagacaaa------------------------------aagtcagcgaaaacgggtactcct---aagccttct------cgtaatcagagtcctgcttcttctcaatcttctgccaagagtcttgctcgttctcagagttctgaa------acaaaagaacaa---------aag---catgaaatgcaaaagccacggtggaaaagacagcctaatgatgatgtgacatctaatgtcacacaatgttttggccccagagaccttgaccacaactttggaagtgcaggtgttgtggccaatggtgttaaagctaaaggctatccacaatttgctgagcttgtgccgtctacagctgctatgctttttgatagtcacattgtttccaaagagtcaggcaacactgtggtcttgactttcactactagagtgactgtgcccaaagaccatccacacttgggtaagtttcttgaggagttaaatgcattcact---------------aga---------------------------------------------------------gaaatgcaacaa------------------------------------------------------catcct---ctt---------cttaaccctagtgcactagaattcaacccatctcaaact------------------------------tcacct---gcc------------actgttgaacca------------------------------gtgcgtgatgaagtttctattgaaact---gacataattgatgaagtaaac---------------------------------------taa
>DQ243941_Human229E_Australia_1982-09-22
atggct------------acagtcaaatgggctgatgcatctgaa------ccacaa------------------------cgtggtcgtcag---ggtagaataccttattctctttatagccctttgcttgttgatagtgaacaacct---tggaaggtgatacctcgtaatttggtacccatcaacaagaaagac------aaaaataagcttataggctattggaatgttcaaaaacgtttcagaactagaaagggcaaacgggtggatttgtcacccaagttgcatttttattatcttggcacaggaccccataaagatgcaaaatttagagagcgtgttgaaggtgtc------gtctgggttgctgttgatggtgctaaaactgaacctacaggttacggtgttaggcgcaagaattcagaaccagagataccacacttcaatcaaaagctcccaaatggtgttactgttgttgaagaa------------cctgac------tcccgtgctccttcccggtctcagtca------agg------------------------------------------------------------------tcgcagagt---------cgcggtcgt------------------------------------------------------------------------------------------------------gaa---tccaaatctcaa---------------tctcggaatccttcaagtgacagaaac---------------------------------cataac---------------------agtcaggatgacatcatgaaggcagttgctgcggctcttaaatctttaggttttgataagcctcaggaa------aaagacaaa------------------------------aagtcagcgaaaacgggtactcct---aagccttct------cgtaatcagagtcctgcttcttctcaatcttctgccaagagtctttctcgttctcagagttctgaa------acaaaagaacaa---------aag---catgaaatgcaaaagccacggtggaaaagacagcctaatgatgatgtgacatctaatgtcacacaatgttttggccccagagaccttgaccacaactttggaagtgcaggcgttgtggccaatggtgttaaagctaaaggctatccacaatttgctgagcttgtgccgtctacagctgctatgctttctgatagtcacattgtttccaaagagtcaggcaacactgtggtcttgactttcactactagagtgactgtgtccaaagaccatccacacttgggtaagtttcttgaggagttaaatgcattcact---------------aga---------------------------------------------------------gaaatgcaacaa------------------------------------------------------catcct---ctt---------cttaaccctagtgcactagaattcaacccatctcaaact------------------------------tcacct---gca------------actgttgaacca------------------------------gtgcgtgatgaagtttctattgaaact---gacataattgatgaagtaaac---------------------------------------taa
>DQ243944_Human229E_Australia_1982-10-21
atggct------------acagtcaaatgggctgatgcatctgaa------ccacaa------------------------cgtggtcgtcag---ggtagaataccttattctctttatagccctttgcttgttgatagtgaacaacct---tggaaggtgatacctcgtaatttggtacccatcaacaagaaagac------aaaaataagcttataggctattggaatgttcaaaaacgtttcagaactagaaagggcaaacgggtggatttgtcacccaagttgcatttttattatcttggcacaggaccccataaagatgcaaaatttagagagcgtgttgaaggtgtc------gtctgggttgctgttgatggtgctaaaactgaacctacaggttacggtgttaggcgcaagaattcagaaccagagataccacacttcaatcaaaagctcccaaatggtgttactgttgttgaagaa------------cctgac------tcccgtgctccttcccggtctcagtca------agg------------------------------------------------------------------tcgcagagt---------cgcggtcgt---------------------------------------------------------------------------------------------------ggtgaa---tccaaatctcaa---------------tctcggaatccttcaagtgacagaaac---------------------------------cataac---------------------agtcaggatgacatcatgaaggcagttgctgcggctcttaaatctttaggttttgacaagcctcaggaa------aaagacaaa------------------------------aagtcagcgaaaacgggtactcct---aagccttct------cgtaatcagagtcctgcttcttctcaatcttctgccaagattcttgctcgttctcagagttctgaa------acaaaagaacaa---------aag---catgaaatgcaaaagccacggtggaaaagacagcctaacgatgatgtgacatctaatgtcacacaatgttttggccccagagaccttgaccacaactttggaagtgcaggtgttgtggccaatggtgtcaaagctaaaggctatccacaatttgctgagcttgtgccgtctacagctgctatgctttctgatagtcacattgtttccaaagagtcaggcaacactgtggtattgactttcaccactagagtgactgtgcctaaagaccatccacacttgggtaagtttcttgaggagttaaatgcattcact---------------aga---------------------------------------------------------gaaatgcaacaa------------------------------------------------------catcct---ctt---------cttaaccctagtgcactagaattcaacccatcccaaact------------------------------tcacct---gca------------actgttgaacca------------------------------gtgcgtgatgaagtttctactgaaact---gacataattgatgaagtaaac---------------------------------------taa
>DQ243945_Human229E_Australia_1982-11-08
atggct------------acagtcaaatgggctgatgcatctgaa------ccacaa------------------------cgtggtcgtcag---ggtagaataccttattctctttatagccctttgcttgttgatagtgaacaacct---tggaaggtgatacctcgtaatttggtacccatcaacaagaaagac------aaaaataagcttataggctattggaatgttcaaaaacgtttcagaactagaaagggcaaacgggtggatttgtcacccaagttgcatttttattatcttggcacaggaccccataaagatgcaaaatttagagagcgtgttgaaggtgtc------gtctgggttgctgttgatggtgctaaaactgaacctacaggttacggtgttaggcgcaagaattcagaaccagagataccacacttcaatcaaaagctcccaaatggtgttactgttgttgaagaa------------cctgac------tcccgtgctccttcccggtctcagtca------agg------------------------------------------------------------------tcgcagagt---------cgcggtcgt---------------------------------------------------------------------------------------------------ggtgaa---tccaaatctcaa---------------tctcggaatccttcaagtgacagaaac---------------------------------cataac---------------------agtcaggatgacatcatgaaggcagttgctgcggctcttaaatctttaggttttgacaagcctcaggaa------aaagacaaa------------------------------aagtcagcgaaaacgggtactcct---aagccttct------cgtaatcagagtcctgcttcttctcaatcttctgccaagagtcctgctcgttctcagagttctgaa------acaaaagaacaa---------aag---catgaaatgcaaaagccacggtggaaaagacagcctaatgatgatgtgacatctaatgtcacacaatgttttggccccagagaccttgaccacaactttggaagtgcaggtgttgtggccaatggtgttaaagctaaaggctatccacaatttgctgagcttgtgccgtctacagctgctatgctttttgatagtcacattgtttccaaagagtcaggcaacactgtggtcttgactttcactactagagtgactgttcccaaagaccatccacacttgggtaagtttcttgaggagttaaatgcattcact---------------aga---------------------------------------------------------gaaatgcaacaa------------------------------------------------------catcct---ctt---------cttaaccctagtgcactagaattcaacccatctcaaact------------------------------tcacct---gca------------actgttgaacca------------------------------gtgcgtgatgaagtttctattgaaact---gacataattgatgaagtaaac---------------------------------------taa
>DQ243947_Human229E_Australia_1984-05-09
atggct------------acagtcaaatgggctgatgcatctgaa------ccacaa------------------------cgtggtcgtcag---ggtagaataccttattctctttatagccctttgcttgttgatagtgaacaacct---tggaaggtgatacctcgtaatttggtacccatcaacaagaaagac------aaaaataagcttataggctattggaatgttcaaaaacgtttcagaactagaaagggcaaacgggtggatttgtcacccaagttgcatttttattatcttggcacaggaccccataaagatgcaaaatttagagagcgtgttgaaggtgtc------gtctgggttgctgttgatggtgctaaaactgaacctacaggttacggtgttaggcgcaagaattcagaaccagagataccacacttcaatcaaaagctcccaaatggtgttactgttgttgaagaa------------cctgac------tcccgtgctccctcccggtctcagtca------aga------------------------------------------------------------------tcgcagagt---------cgcggtcgt---------------------------------------------------------------------------------------------------ggtgaa---tccaaatctcaa---------------tctcggaatccttcaagtgacagaaac---------------------------------cataac---------------------agtcaggatgacatcatgaaggcagttgctgcggctcttaaatctttaggttttgacaagcctcaggaa------aaagacaaa------------------------------aagtcagcgaaaacgggtactcct---aagccttct------cgtaatcatagtcctgcttcttctcaatcttctgccaagagtcttgctcgttctcagagttctgaa------acaaaagaacaa---------aag---catgaaatgcaaaagccacggtggaaaagacagcctaatgatgatgtgacatctaatgtcacacaatgttttggccccagagaccttgaccacaactttggaagtgcaggtgttgtggccaatggtgttaaagctaaaggctatccacaatttgctgagcttgtgccgtctacagctgctatgctttttgatagtcacattgtttccaaagagtcaggcaacactgtggtcttgactttcactactaaagtgactgtgcccaaagaccatccacacttgggtaagtttcttgaggagttaaatgcattcact---------------aga---------------------------------------------------------gaaatgcaacaa------------------------------------------------------catcct---ctt---------cttaaccctagtgcactagaattcaacccatctcaaact------------------------------tcacct---gca------------actgttgaacca------------------------------gtgcgtgatgaagtttctattgaaact---gacataattgatgaagtaaac---------------------------------------taa
>DQ243948_Human229E_Australia_1984-07-29
atggct------------acagtcaaatgggctgatgaatctgaa------ccacaa------------------------cgtggtcgtcag---ggtagaataccttattctctttatagccctttgcttgttgatagtgaacaacct---tggaaggtgatacctcgtaatttggtacccatcaacaagaaagac------aaaaataagcttataggctattggaatgttcaaaaacgtttcagaactagaaagggcaaacgggtggatttgccacccaagttacatttttattatcttggcacaggaccccataaagatgcaaaatttagagagcgtgttgaaggtgtc------gtctgggttgctgttgatggtgctaaaactgaacctacaggttacggtgttaggcgcaagaattcagaaccagagataccacacttcaatcaaaagctcccaaatggtgttactgttgttgaagaa------------cctgac------tcccgtgctccttcccggtctcagtca------agg------------------------------------------------------------------tcgcagagt---------cgcggtcgt---------------------------------------------------------------------------------------------------ggtgaa---tccaaatctcaa---------------tctcggaatccttcaagtgacagaaac---------------------------------cataac---------------------agtcaggatgacatcatgaaggcagtcgctgcggctcttaaatctttaggttttgacaagcctcaggaa------aaagacaaa------------------------------aagtcagcgaaaacgggtactcct---aagccttct------cgtaatcagagtcctgtttcttctcaatctgctgccaagattcttgctcgttctcagagttctgaa------acaaaagaacaa---------aag---catgaaatgcaaaagccacggtggaaaagacagcctaacgatgatgtgacatctaatgtcacacaatgttttggccccagagaccttgaccacaactttggaagtgcaggtgttgtggccaatggtgttaaagctaaaggctatccacaatttgctgagcttgtgccgtctacagctgctatgctttttgatagtcacattgtttccaaagagtcaggcaacactgtggtcttgactttcaccactagagtgactgtgcccaaagaccatccacacttgggtaagtttcttgaggaattaaatgcattcact---------------aga---------------------------------------------------------gaaatgcaacaa------------------------------------------------------catcct---ctt---------cttaaccctagtgcactagaattcaacccatcccaaact------------------------------tcacct---gca------------actgttgaacca------------------------------gtgcgtgatgaagtttctattgaaact---gacataattgatgaagtaaac---------------------------------------taa
>DQ243949_Human229E_Australia_1990-06-24
atggct------------acagtcaaatgggctgatgcatctgaa------ccacaa------------------------cgtggtcgtcag---ggtagaataccttattctctttatagccctttgcttgttgatagtgaacaacct---tggaaggtgatacctcgtaatttggtacccatcaacaagaaagac------aaaaataagcttataggctattggaatgttcaaaaacgtttcagaactagaaagggcaaacgggtggatttgtcacccaagttacatttttattatcttggcacaggaccccataaagatgcaaaatttagagagcgtgttgaaggtgtc------gtctgggttgctgttgatggtgctaaaactgaacctacaggttacggtgttaggcgcaagaattcagaaccagagataccacacttcaatcaaaagctcccaaatggtgttactgttgttgaagaa------------cctgac------tcccgtgctccttcccgttctcagtca------agg------------------------------------------------------------------tcgcagagt---------cgcggtcgt---------------------------------------------------------------------------------------------------ggtgaa---tccaaatctcaa---------------tctcggaatccttcaagtgacagaaac---------------------------------cataac---------------------agtcaggatgacatcatgaaggcagtcgctgcggctcttaaatctttaggttttgataagcctcaggaa------aaagacaaa------------------------------aagtcagcgaaaacgggtactcct---aagccttct------cgtaatcagagtcctgcttcttctcaatctgctgccaagattcttgctcgttctcagagttctgaa------acaaaagaacaa---------aag---catgaaatgcaaaagccacggtggaaaagacagcctaacgatgatgtgacatctaatgtcacacaatgttttggccccagagaccttgaccacaactttggaagtgcaggtgttgtggccaatggtgttaaagctaaaggctatccacaatttgctgagcttgtgccgtctacagctgctatgctttttgatagtcacattgtttccaaagagtcaggcaacactgtggtcttgactttcaccactagagtgactgtgcccaaagaccatccacacttgggtaagtttcttgaggaattaaatgcattcact---------------aga---------------------------------------------------------gaaatgcaacaa------------------------------------------------------catcct---ctt---------cttaaccctagtgcactagaattcaacccatcccaaacc------------------------------tcacct---gca------------actgttgaacca------------------------------gtgcgtgatgaagtttctattgaaact---gacataattgatgaagtaaac---------------------------------------taa
>DQ243950_Human229E_Australia_1992-12-05
atggct------------acagtcaaatgggctgatgcatctgaa------ccacaa------------------------cgtggtcgtcag---ggtagaataccttattctctttatagccctttgcttgttgatagtgaacaacct---tggaaggtgatacctcgtaatttggtacccatcaacaagaaagac------aaaaataagcttataggctattggaatgttcaaaaacgtttcagaactagaaagggcaaacgggtggatttgtcacccaagttatatttttattatcttggcacaggaccccataaagatgcaaaatttagagagcgtgttgaaggtgtc------gtctgggttgctgttgatggtgctaaaactgaacctacaggttacggtgttaggcgcaagaattcagaaccagagataccacacttcaatcaaaagctcccaaatggtgttactgttgttgaagaa------------cctgac------tcccgtgctccttcccgttctcagtca------agg------------------------------------------------------------------tcgcagagt---------cgcggtcgt---------------------------------------------------------------------------------------------------ggtgaa---tccaaatctcaa---------------tctcggaatccttcaagtgacagaaac---------------------------------cataac---------------------agtcaggatgacatcatgaaggcagtcgctgcggctcttaaatctttaggttttgacaagcctcaggaa------aaagacaaa------------------------------aagtcagcgaaaacgggtactcct---aagccttct------cgtaatcagagtcctgcttcttctcaatctgctgccaagattcttgctcgttctcagagttctgaa------acaaaagaacaa---------aag---catgaaatgcaaaagccacggtggaaaagacagcctaacgatgatgtgacatctaatgtcacacaatgttttggccccagagaccttgaccacaactttggaagtgcaggtgttgtggccaatggtgtcaaagctaaaggctatccacaatttgctgagcttgtgccgtctacagctgctatgctttttgatagtcacattgtttccaaagagtcaggcaacactgtggtcttgactttcaccactagagtgactgtgcccaaagaccatccacacttgggtaagtttcttgaggaattaaatgcattcact---------------aga---------------------------------------------------------gaaatgcaacaa------------------------------------------------------cagcct---ctt---------cttaaccctagtgcactagaattcaacccatcccaaact------------------------------tcacct---gca------------actgttgaacca------------------------------gtgcgtgatgaagtttctattgaaact---gacataattgatgaagtcaac---------------------------------------taa
>DQ243952_Human229E_Australia_1992-06-25
atggct------------acagtcaaatgggctgatgcatctgaa------ccacaa------------------------cgtggtcgtcag---ggtagaataccttattctctttatagccctttgcttgttgatagtgaacaacct---tggaaggtgatacctcgtaatttggtacccatcaacaagaaagac------aaaaataagcttataggctattggaatgttcaaaaacgtttcagaactagaaagggcaaacgggtggatttgtcacccaagttacatttttattatcttggcacaggaccccataaagatgcaaaatttagagagcgtgttgaaggtgtc------gtctgggttgctgttgatggtgctaaaactgaacctacaggttacggtgttaggcgcaagaattcagaaccagagataccacacttcaatcaaaagctcccaaatggtgttactgttgttgaagaa------------cctgac------tcccgtgctccttcccgttctcagtca------agg------------------------------------------------------------------tcgcagagt---------cgcggtcgt---------------------------------------------------------------------------------------------------ggtgaa---tccaaatctcaa---------------tctcggaatccttcaagtgacagaaac---------------------------------cataac---------------------agtcaggatgacatcatgaaggcagtcgctgcggctcttaaatctttaggttttgacaagcctcaggaa------aaagacaaa------------------------------aagtcagcgaaaacgggtactcct---aagccttct------cgtaatcagagtcctgcttcttctcaatctgctgccaagattcttgctcgttctcagagttctgaa------acaaaagaacaa---------aag---catgaaatgcaaaagccacgttggaaaagacagcctaacgatgatgtgacatctaatgtcacacaatgttttggccccagagaccttgaccacaactttggaagtgcaggtgttgtggccaatggtgttacagctaaaggctatccacaatttgctgagcttgtgccgtctacagctgctatgctttttgatagtcacattgtttccaaagagtcaggcaacactgtggtcttgactttcaccactagagtgactgtgcccaaagaccatccacacttgggtaagtttcttgaggaattaaatgcattcact---------------aga---------------------------------------------------------gaaatgcaacaa------------------------------------------------------cagcct---ctt---------cttaaccctagtgcactagaattcaacccatcccaaact------------------------------tcacct---gca------------actgttgaacca------------------------------gtgcgtgatgaagtttctattgaaact---gacataattgatgaagtcaac---------------------------------------taa
>DQ243954_Human229E_Australia_2001-08-27
atggct------------acagtcaaatgggctgatgcatctgaa------ccacaa------------------------cgtggtcgtcag---ggtagaataccttattctctttatagccctttgcttgttgatagtgaacaacct---tggaaggtgatacctcgtaatttggtacccatcaacaagaaagac------aaaaataagcttataggctattggaatgttcaaaaacgtttcagaactagaaagggcaaacgggtggatttgtcacccaagttacatttttattatcttggcacaggaccccataaagatgcaaaatttagagagcgtgttgaaggtgtt------gtctgggttgctgttgatggtgctaaaactgagcctacaggttacggtgttaggcgcaagaattcagaaccagagataccacacttcaatcaaaagctcccaaatggtgttactgttgttgaagaa------------cctgac------tcccgtgctccttcccgctctcagtca------agg------------------------------------------------------------------tcgcagagt---------cgcggtcgt---------------------------------------------------------------------------------------------------ggtgaa---tccaaatctcaa---------------tctcggaatccttcaagtgacagaaac---------------------------------cataac---------------------agtcaagatgacatcatgaaggcagtcgctgcggctcttaaatctttaggttttgacaagcctcaggaa------aaagacaaa------------------------------aagtcagcgaaaacgggtactcct---aagccttct------cgtaatcagagtcctgcttcttctcaatctgctgccaagattcttgctcgttctcagagttctgaa------acaaaagaacaa---------aag---catgaaatgcaaaagccacggtggaaaagacagcctaacgatgatgtgacatctaatgtcacacaatgttttggccccagagaccttgaccacaactttggaagtgcaggtgttgtggccaatggtgttaaagctaaaggctatccacaatttgctgagcttgtgccgtctacagctgctatgctttttgatagtcacattgtttccaaagagtcaggcaacactgtggtcttgactttcaccactagagtgactgtgcccaaagaccatccacacttgggtaagtttcttgaggaattaaatgcattcact---------------aga---------------------------------------------------------gaaatgcaacaa------------------------------------------------------cagcct---ctt---------cttaaccctagtgcactagaattcaacccatcccaaact------------------------------tcacct---gca------------actgttgaacca------------------------------gtgcgtgatgaagtttctattgaaact---gacataattgatgaagtcaac---------------------------------------taa
>DQ243961_Human229E_Australia_2003-08-25
atggct------------acagtcaaatgggctgatgcatctgaa------ccacaa------------------------cgtggtcgtcag---ggtagaataccttattctctttatatccctttgcttgttgatagtgaacaacct---tggaaggtgatacctcgtaatttggtacccatcaacaagaaagac------aaaaataagcttataggctattggaatgttcaaaaacgtttcagaactagaaagggcaaacgggtggatttgtcacccaagttacatttttattatcttggcacaggaccccataaagatgcaaaatttagagagcgtgttgaaggtgtt------gtctgggttgctgttgatggtgctaaaactgaacctacaggttacggtgttaggcgcaagaattcagaaccagagataccacacttcaatcaaaagctcccaaatggtgttactgttgttgaagaa------------cctgac------tcccgtgctccttcccgttctcagtca------agg------------------------------------------------------------------tctcagagt---------cgcggtcgt---------------------------------------------------------------------------------------------------ggtgaa---tccaaatctcaa---------------tctcggaatccttcaagtgacagaaac---------------------------------cataac---------------------agtcaggatgacatcatgaaggcagtcgctgcggctcttaaatctttaggttttgacaagcctcaggaa------aaagacaaa------------------------------aagtcagcgaaaacgggtactcct---aagccttct------cgtaatcagagtcctgcttcttctcaatctgctgccaagattcttgctcgttctcagagttctgaa------acaaaagaacaa---------aag---catgaaatgcaaaagccacggtggaaaagacagcctaacgatgatgtgacatctaatgtcacacaatgttttggccccagagaccttgaccacaactttggaagtgcaggtgttgtggccaatggcgttaaagctaaaggctatccacaatttgctgagcttgtgccgtctacagctgctatgctttttgatagtcacattgtttccaaagagtcaggcaacactgtggtcttgactttcaccactagagtgactgtgcccaaagaccatccacacttgggtaagtttcttgaggaattaaatgcattcact---------------aga---------------------------------------------------------gaaatgcaacaa------------------------------------------------------cagcct---ctt---------cttaaccctagtgcactagaattcaacccatcccaaact------------------------------tcacct---gca------------actgttgaacca------------------------------gtgcgtgatgaagtttctattgaaact---gacataattgatgaagtcaac---------------------------------------taa
>DQ243962_Human229E_Australia_2004-01-20
atggct------------acagtcaaatgggctgatgcatctgaa------ccacaa------------------------cgtggtcgtcag---ggtagaataccttattctctttatagccctttgcttgttgatagtgaacaacct---tggaaggtgatacctcgtaatttggtacccatcaacaagaaagac------aaaaataagcttataggctattggaatgttcaaaaacgtttcagaactagaaagggcaaacgggtggatttgtcacccaagttacatttttattatcttggcacaggaccccataaagctgcaaaatttagagagcgtgttgaaggtgtt------gtctgggttgctgttgatggtgctaaaactgaacctacaggttacggtgttaggcgcaagaattcagaaccagagataccacacttcaatcaaaagctcccaaatggtgttactgttgttgaagaa------------cctgac------tcccgtgctccttcccgttctcagtca------agg------------------------------------------------------------------tctcagagt---------cgcggtcgt---------------------------------------------------------------------------------------------------ggtgaa---tccaaatctcaa---------------tctcggaatccttcaagtgacagaaac---------------------------------cataac---------------------agtcaggatgacatcatgaaggcagtcgctgcggctcttaaatctttaggttttgacaagcctcaggaa------aaagacaaa------------------------------aagtcagcgaaaacgggtactcct---aagccttct------cgtaatcagagtccttcttcttttcaatctgctgccaagattcttgctcgttctcagagttctgaa------acaaaagaacaa---------aag---catgaaatgcaaaagccacggtggaaaagacagcctaacgatgatgtgacatctaatgtcacacaatgttttggccccagagaccttgaccacaactttggaagtgcaggtgttgtggccaatggtgttaaagctaaaggctatccacaatttgctgagcttgtgccgtctacagctgctatgctttttgatagtcacattgtttccaaagagtcaggcaacactgtggtcttgactttcaccaccagagtgactgtgcccaaagaccatccacacttgggtaagtttcttgaggaattaaatgcattcact---------------aga---------------------------------------------------------gaaatgcaacaa------------------------------------------------------cagcct---ctt---------cttaaccctagtgcactagaattcaacccatcccaaact------------------------------tcacct---gca------------actgttgaacca------------------------------gtgcgtgatgaagtttctattgaaact---gacataattgatgaagtcaac---------------------------------------taa
>KF514429_Human229E_USA_1989-02-07
atggct------------acagtcaaatgggctgatgcatctgaa------ccacaa------------------------cgtggtcgtcag---ggtagaataccttattctctttatagccctttgcttgttgatagtgaacaacct---tggaaggtgatacctcgtaatttggtacccatcaacaagaaagac------aaaaataagcttataggctattggaatgttcaaaaacgtttcagaactagaaagggcaaacgggtggatttgtcacccaagttacatttttattatcttggcacaggaccccataaagatgcaaaatttagagagcgtgttgaaggtgtc------gtctgggttgctgttgatggtgctaaaactgaacctacaggttacggtgttaggcgcaagaattcagaaccagagataccacacttcaatcaaaagctcccaaatggtgttactgttgttgaagaa------------cctgat------tcccgtgctccttcccgttctcagtca------agg------------------------------------------------------------------tcgcagagt---------cgcggtcgt---------------------------------------------------------------------------------------------------ggtgaa---tccaaatctcaa---------------tctcggaatccttcaagtgacagaaac---------------------------------cataac---------------------agtcaggatgacatcatgaaggcagtcgctgcggctcttaaatctttaggttttgacaagcctcaggaa------aaagacaaa------------------------------aagtcagcgaaaacgggtactcct---aagccttct------cgtaatcagagtcctgcctcttctcaatctgctgccaagattcttgctcgttctcagagttctgaa------acaaaagaacaa---------aag---catgaaatgcaaaagccacggtggaaaagacagcctaacgatgatgtgacatctaatgtcacacaatgttttggccccagagaccttgaccacaactttggaagtgcaggtgttgtggccaatggtgttaaagctaaaggctatccacaatttgctgagcttgtgccgtctacagctgctatgctttttgatagtcacattgtttccaaagagtcaggcaacactgtggtcttgactttcaccactagagtgactgtgcccaaagaccatccacacttgggtaagtttcttgaggaattaaatgcattcact---------------aga---------------------------------------------------------gaaatgcaacaa------------------------------------------------------catcct---ctt---------cttaaccctggtgcactagaattcaacccatcccaaact------------------------------tcacct---gca------------actgttgaacca------------------------------gtgcgtgatgaagtttctattgaaact---gacataattgatgaagtaaac---------------------------------------taa
>KM055507_Human229E_China_2010--
atggct------------acagtcaaatgggctgatgcatctgaa------ccacaa------------------------cgtggtcgtcag---ggtagaataccttactctctttatagccctttgcttgttgatagtgaacaacct---tggaaggtgatacctcgtaatttggtacccatcaacaagaaagaa------aaaaataagcttataggctattggaatgttcaaaaacgtttcagaactagaaagggcaaacgggtggatttgtcacccaagttacatttttattatcttggcacaggacctcataaagatgcaaaatttagagagcgtgttgaaggtgtt------gtctgggttgctgttgatggtgctaaaactgaacctacaggttacggtgttaggcgcaagaattcagaaccagagataccacacttcaatcaaaagctcccaaatggtgttactgttgttgaagaa------------cctgac------tcccgtgctccttcccgttctcagtca------agg------------------------------------------------------------------tctcagagt---------cgcagtcgt---------------------------------------------------------------------------------------------------ggtgaa---tccaaatctcaa---------------tctcggaatccttcaagtgacagaaac---------------------------------cataac---------------------agtcaggatgacatcatgaaggcagtcgctgcggctcttaaatctttaggttttgacaagcctcaggaa------aaagacaaa------------------------------aagtcagcgaaaacgggtacccct---aagccttct------cgtaatcagagtcctgcttcttctcaatctgctgccaagattcttgctcgttctcagagttctgaa------acaaaagaacaa---------aag---catgaaatgcaaaagccacggtggaaaagacagcctaacgatgatgtgacatctaatgtcacacaatgtttcggccccagagaccttgaccacaactttggaagtgcaggtgttgtggccaatggtgttaaagctaaaggctatccacaatttgccgagcttgtgccgtctacagctgctatgctttttgatagtcacattgtttccaaagagtcaggcaacactgtggtcttgactttcaccactagagtgactgtgcccaaagaccatccacacttgggtaagtttcttgaggaattaaatgcattcact---------------aga---------------------------------------------------------gaaatgcaacaa------------------------------------------------------cagcct---ctt---------cttaaccctagtgcactagaattcaacccatcccaaact------------------------------tcacct---gca------------actgttgaacca------------------------------gtgcgtgatgaagtttctattgaaact---gacataattgatgaagtcaac---------------------------------------taa
>KM055516_Human229E_China_2008--
atggct------------acagtcaaatgggctgatgcatctgaa------acacaa------------------------cgtggtcgtcat---ggtagaataccttactctctttatagccctttgcttgttgatagtgaacaacct---tggaaggtgatacctcgtaatttggtacccatcaacaagaaagac------aaaaataagcttataggctattggaatgttcaaaaacgtttcagaactagaaagggcaaacgggtggatttgtcacccaagttacatttttattatcttggcacaggacctcataaagatgcaaaatttagagagcgtgttgaaggtgtt------gtctgggttgctgttgatggtgctaaaactgaacctacaggttacggtgttaggcgcaagaattcagaaccagagataccacacttcaatcaaaagctcccaaatggtgttactgttgttgaagaa------------cctgac------tcccgtgctccttcccgttctcagtca------agg------------------------------------------------------------------tctcagagt---------cgcagtcgt---------------------------------------------------------------------------------------------------ggtgaa---tccaaatctcaa---------------tctcggaatccttcaagtgacagaaac---------------------------------cataac---------------------agtcaggatgacatcatgaaggcagtcgctgcggctcttaaatctttaggttttgacaagcctcaggaa------aaagacaaa------------------------------aagtcagcgaaaacgggtactcct---aagccttct------cgtaatcagagtcctgcttcttctcaatctgctgccaagattcttgctcgttctcagagttctgaa------acaaaagaacaa---------aag---catgaaatgcaaaagccacggtggaaaagacagcctaacgatgatgtgacatctaatgtcacacaatgttttggccccagagaccttgaccacaactttggaagtgcaggtgttgtggccaatggtgttaaagctaaaggctatccacaatttgctgagcttgtgccgtctacagctgctatgctttttgatagtcacattgtttccaaagagtcaggcaacactgtggtcttgactttcaccactagagtgactgtgcccaaagaccatccacacttgggtaagtttcttgaggaattaaatgcattcact---------------aga---------------------------------------------------------gaaatgcaacaa------------------------------------------------------cagcct---ctt---------cttaaccctagtgcactagaattcaacccatcccaaact------------------------------tcacct---gca------------actgttgaacca------------------------------gtgcgtgatgaagtttctattgaaact---gacataattgatgaagtcaac---------------------------------------taa
>KM055524_Human229E_China_2011--
atggct------------acagtcaaatgggctgatgcatctgaa------ccacaa------------------------cgtggtcgtcag---ggtagaataccttactctctttatagccctttgcttgttgatagtgaacaacct---tggaaggtgatacctcgtaatttggtacccgtcaacaagaaagac------aaaaataagcttataggctattggaatgttcaaaaacgtttcagaactagaaagggcaaacgggtggatttgtcacccaagttacatttttattatcttggcacaggacctcataaagatgcaaaatttagagagcgtgttgaaggtgtt------gtctgggttgctgttgatggtgctaaaactgaacctacaggttacggtgttaggcgcaagaattcagaaccagagataccacacttcaatcaaaagctcccaaatggtgttactgttgctgaagaa------------cctgac------tcccgtgctccttcccgttctcagtca------agg------------------------------------------------------------------tctcagagt---------cgcagtcgt---------------------------------------------------------------------------------------------------ggtgaa---tccaaatctcaa---------------tctcggaatccttcaagtgacagaaac---------------------------------cataac---------------------agtcaggatgacatcatgaaggcagtcgctgcggctcttaaatctttaggttttgataagcctcaggaa------aaagacaaa------------------------------aagtcagcgaaaacgggtacccct---aagccttct------cgtaatcagagtcctgcttcttctcaatctgctgccaagattcttgctccttctcggagttctgaa------acaaaagaacaa---------aag---catgaaatgcaaaagccacggtggaaaagacagcctaacgatgatgtgacatctaatgtcacacaatgttttggccccagagaccttgaccacaactttggaagtgcaggtgttgtggccaatggtgttaaagctaaaggctatccacaatttgctgagcttgtgccgtctacagctgctatgctttttgatagtcacattgtttccaaagagtcaggcaacactgtggtcttgactttcaccactagagtgactgtgcccaaagaccatccacacttgggtaagtttcttgaggaattaaatgcattcact---------------aga---------------------------------------------------------gaaatgcaacaa------------------------------------------------------cagcct---ctt---------cttaaccctagtgcactagaattcaacccatcccaaact------------------------------tcacct---gca------------actgttgaacca------------------------------gtgcgtgatgaagtttctattgaaact---gacataattgatgaagtcaac---------------------------------------taa
>KM055526_Human229E_China_2009--
atggct------------acagtcaaatgggctgatgcatctgaa------ccacaa------------------------cgtggtcgtcag---ggtagaataccttactctctttatagccctttgcttgttgatagtgaacaacct---tggaaggtggtacctcgtaatttggtacccatcaacaagaaggac------aaaaataagcttataggctattggaatgttcaaaaacgtttcagaactagaaagggcaaacgggtggatttgtcacccaagttacatttttattatcttggcacaggacctcataaagatgcaaaatttagagagcgtgttgaaggtgtt------gtctgggttgctgttgatggtgctaaaactgaacctacaggttacggtgttaggcgcaagaattcagaaccagagataccacacttcaatcaaaagctcccaaatggtgttactgttgttgaagaa------------cctgac------tcccgtgctccttcccgttctcagtca------agg------------------------------------------------------------------tctcagagt---------cgcagtcgt---------------------------------------------------------------------------------------------------ggtgaa---tccaaatctcaa---------------tctcggaatccttcaagtgacagaaac---------------------------------cataac---------------------agtcaggatgacatcatgaaggcagtcgctgcggctcttaaatctttaggttttgacaagcctcaggaa------aaagacaaa------------------------------aagtcagcgaaaacgggtactcct---aagccttct------cgtaatcagagtcctgcttcttctcaatctgctgccacgattcttgctcgttctcagagttctgaa------acaaaagaacaa---------aag---catgaaatgcaaaagccacggtggaaaagacagcctaacgatgatgtgacatctaatgtcacacaatgttttggccccagagaccttgaccacaactttggaagtgcaggtgttgtggccaatggtgttaaagctaaaggctatccacaatttgctgagcttgtgccgtctacagctgctatgctttttgatagtcacattgtttccaaagagtcaggcaacactgtggtcttgactttcaccactagagtgactgtgcccaaagaccatccacacttgggtaagtttcttgaggaattaaatgcattcact---------------aga---------------------------------------------------------gaaatgcaacaa------------------------------------------------------cagcct---ctt---------cttaaccctagtgcactagaattcaacccatcccaaact------------------------------tcacct---gca------------actgttgaacca------------------------------gtgcgtgatgaagtttctattgaaact---gacataattgatgaagtcaac---------------------------------------taa
>KU291448_Human229E_Germany_2015--
atggct------------acagtcaaatgggctgatgcatctgaa------ccacaa------------------------cgtggtcgtcag---ggtagaataccttactctctttatagccctttgcttgttgatagtgaacaacct---tggaaggtgatacctcgtaatttggtacccgtcaacaagaaagac------aaaaataagcttataggctattggaatgttcaaaaacgtttcagaactagaaagggcaaacgggtggatttgtcaccaaagttacatttttattatcttggcacaggacctcataaagatgcaaaatttagagagcgtgttgaaggtgtt------gtctgggttgctgttgatggtgctaaaactgaacctacaggttacggtgttaggcgcaagaattcagaaccagagataccacacttcaatcaaaagctcccaaatggtgttactgttgctgaagaa------------cctgac------tcccgtgctccttcccgttctcagtca------agg------------------------------------------------------------------tctcagagt---------cgcagtcgt---------------------------------------------------------------------------------------------------ggtgaa---tccaaatctcaa---------------tctcggaatccttcaagtgacagaaac---------------------------------cataac---------------------agtcaggatgacatcatgaaggcagtcgctgcggctcttaaatctttaggttttgacaagcctcaggaa------aaagacaaa------------------------------aagtcagcgaaaacgggtacccct---aagccttct------cgtaatcagagtcctgcttcttctcaatctgctgccaagattcttgctcgttctcagagttctgaa------acaaaagaacaa---------aag---catgaaatgcaaaagccacggtggaaaagacagcctaacgatgatgtgacatctaatgtcacacaatgttttggccccagagaccttgaccacaactttggaagtgcaggtgttgtggccaatggtgttaaagctaaaggctatccacaatttgctgagcttgtgccgtctacagctgctatgctttttgatagtcacattgtttccaaagagtcaggcaacactgtggttttgactttcaccactagagtgactgtgcccaaagaccatccacacttgggtaagtttcttgaggaattaaatgcattcact---------------aga---------------------------------------------------------gaaatgcaacaa------------------------------------------------------cagcct---ctt---------cttaaccctagtgcactagaattcaacccatcccaaact------------------------------tcacct---gca------------actgttgaacca------------------------------gtgcgtgatgaagtttctattgaaact---gacataattgatgaagtcaat---------------------------------------taa
>KY369909_Human229E_USA_2016--
atggct------------acagtcaaatgggctgatgcatctgaa------ccacaa------------------------cgtggtcgtcag---ggtagaataccttactctctttatagccctttgcttgttgatagtgaacaacct---tggaaggtgatacctcgtaatttggtacccgtcaacaagaaagac------aaaaataagcttataggctattggaatgttcaaaaacgtttcagaactagaaagggcaaacgggtggatttgtcacccaagttacatttctattatcttggcacaggacctcataaagatgcaaaatttagagagcgtgttgaaggtgtt------gtctgggttgctgttgatggtgctaaaactgaacctacaggttacggtgttaggcgcaagaattcagaaccagagataccacacttcaatcaaaagctcccaaatggtgttactgttgctgaagaa------------cctgac------tcccgtgctccttcccgttctcagtca------agg------------------------------------------------------------------tctcagagt---------cgcagtcgt---------------------------------------------------------------------------------------------------gttgaa---tccaaatctcaa---------------tctcgtaatccttcaagtgacagaaac---------------------------------cataac---------------------agtcaggatgacatcatgaaggcagtcgctgcggctcttaaatctttaggttttgacaagcctcaggaa------aaagacaaa------------------------------aagtcagcgaaaacgggtacccct---aagccttct------cgtaatcagagtcctgcttcttctcaatctgctgccaagattcttgctcgtgctcagagttctgaa------acaaaagaacaa---------aag---catgaaatgcaaaagccacggtggaaaagacagcctaacgatgatgtgacatctaatgtcacacaatgttttggccccagagaccttgaccacaactttggaagtgcaggtgttgtggccaatggtgttaaagctaaaggctatccacaatttgctgagcttgtgccgtctacagctgctatgctttttgatagtcacattgtttccaaagagtcaggcaacactgtggtcttgactttcaccactagagtgactgtgcccaaagaccatccacacttgggtaagtttcttgaggaattaaatgcattcact---------------aga---------------------------------------------------------gaaatgcaacaa------------------------------------------------------cagcct---ctt---------cttaaccctagtgcactagaattcaacccatcccaaact------------------------------tcacct---gca------------actgttgaacca------------------------------gtgcgtgatgaagtttctattgaaact---gacataattgatgaagtcaac---------------------------------------taa
>KY369910_Human229E_USA_2016--
atggct------------acagtcaaatgggctgatgcatctgaa------ccacaa------------------------cgtggtcgtcag---ggtagaataccttactctctttatagccctttgcttgttgatagtgaacaacct---tggaaggtgatacctcgtaatttggtacccgtcaacaagaaagac------aaaaataagcttataggctattggaatgttcaaagacgtttcagaactagaaagggcaaacgggtggatttgtcacccaagttacatttttattatcttggcacaggacctcataaagatgcaaaatttagagagcgtgttgaaggtgtt------gtctgggttgctgttgatggtgctaaaactgaacctacaggttacggtgttaggcgcaagaattcagaaccagagataccacacttcaatcaaaagctcccaaatggtgttactgttgctgaagaa------------ccggac------tcccgcgctccttctcgttctcagtca------agg------------------------------------------------------------------tctcagagt---------cgcagtcgt---------------------------------------------------------------------------------------------------ggtgaa---tccaaatctcaa---------------tctcggaatccttcaagtgacagaaac---------------------------------cataac---------------------agtcaggatgacatcatgaaggcagtcgctgcggctcttaaatctttaggttttgacaagcctcaggaa------aaagacaaa------------------------------aagtcagcgaaaacgggtacccct---aagccctct------cgtaatcagagtcctgcttcttctcaatctgctgccaagattcttgctcgttctcagagttctgaa------acaaaagaacaa---------aag---catgaaatgcaaaagccacggtggaaaagacagcctaacgatgatgcgacatctaatgtcacacaatgttttggccccagagaccttgaccacaactttggaagtgcaggtgttgtggccaatggtgttaaagctaaaggctatccacaatttgctgagcttgtgccgtctacagctgctatgctttttgatagtcacattgtttccaaagagtcaggcaacactgtggtcttgactttcaccactagagtgactgtgcccaaagaccatccacacttgggtaagtttcttgaggaattaaatgcattcact---------------aga---------------------------------------------------------gaaatgcaacaa------------------------------------------------------cagcct---ctt---------cttaaccctagtgcactagaattcaacccatcccaaact------------------------------tcacct---gca------------actgttgaacca------------------------------gtgcgtgatgaagtttctattgaaact---gacataattgatgaagtcaac---------------------------------------taa
>KY369912_Human229E_USA_2016--
atggct------------acagtcaaatgggctgatgcatctgaa------ccacaa------------------------cgtggtcgtcag---ggtagaataccttattctctttatagccctttgcttgttgatagtgaacaacct---tggaaggttatacctcgtaatttggtacccgtcaacaagaaagac------aaaaataagcttataggctattggaatattcaaaaacgtttcagaactagaaagggcaaacgggtggatttgtcacccaagttacatttttattatcttggcacaggacctcataaagatgcaaaatttagagagcgtgttgaaggtgtt------gtctgggttgctgttgatggtgctaaaactgaacctacaggttacggtgttaggcgcaagaattcagaaccagagataccacacttcaatcaaaagctcccaaatggtgttactgttgctgaagaa------------cctgac------tcccgtgctccttcccgttctcagtca------agg------------------------------------------------------------------tctcagagt---------cgcagtcgt---------------------------------------------------------------------------------------------------ggtgaa---tccaaatctcaa---------------tctcggaatccttcaagtgacagaaac---------------------------------cataac---------------------agtcaggatgacatcatgaaggcagtcgcggcggctcttaaatctttaggttttgacaagcctcaggaa------aaagacaaa------------------------------aagtcagcgaaaacgggtacccct---aagccttct------cgtaatcagagccctgcttcttctcaatctgctgccaagattcttgctcgttctcagagttctgaa------acaaaagaacaa---------aag---catgaaatgcaaaagccacggtggaaaagacagcctaacgatgatgtgacatctaatgtcacacaatgttttggccccagagaccttgaccacaactttggaagtgcaggtgttgtggccaatggtgttaaagctaaaggctatccacaatttgctgagcttgtgccgtctacagctgctatgctttttgatagtcacattgtttccaaagagtcaggcaacactgtggtcttgactttcaccactagagtgactgtgcccaaagaccatccacacttgggtaagtttcttgaggaattaaatgcattcact---------------aga---------------------------------------------------------gaaatgcaacaa------------------------------------------------------cagcct---ctt---------cttaaccctagtgcactagaattcaacccatcccaaact------------------------------tcacct---gca------------actgttgaacca------------------------------gtgcgtgatgaagtttctattgaaact---gacataattgatgaagtcaac---------------------------------------taa
>KY674919_Human229E_USA_2016--
atggct------------acagtcaaatgggctgatgcatctgaa------ccacaa------------------------cgtggtcgtcag---ggtagaataccttattctctttatagccctttgcttgttgatagtgaacaacct---tggaaggtgatacctcgtaatttggtacccatcaacaagaaagac------aaaaataagcttataggctattggaatgttcaaaaacgtttcagaactagaaagggcaaacgggtggatttgtcacccaagttacatttttattatcttggcacaggaccccataaagatgcaaaatttagagagcgtgttgaaggtgtt------gtctgggttgctgttgatggtgctaaaactgaacctacaggttacggtgttaggcgcaagaattcagaaccagagataccacacttcaatcaaaagctcccaaatggtgttactgttgttgaagaa------------cctgac------tcccgtgctccttcccgttctcagtca------agg------------------------------------------------------------------tctcagagt---------cgcggtcgt---------------------------------------------------------------------------------------------------ggtgaa---tccaaatctcaa---------------tctcggaatccttcaagtgacagaaac---------------------------------cataac---------------------agtcaggatgacatcatgaaggcagtcgctgcggctcttaaatctttaggttttgagaagcctcaggaa------aaagacaaa------------------------------aagtcagcgaaaacgggtactcct---aagccttct------cgtaatcagagtcctgcttcttctcaatctgctgccaagattcttgctcgttctcagagttctgaa------acaaaagaacaa---------aag---catgaaatgcaaaagccacggtggaaaagacagcctaacgatgatgtgacatctaatgtcacacaatgttttggccccagagaccttgaccacaactttggaagtgcaggtgttgtggccaatggtgttaaagctaaaggctatccacaatttgctgagcttgtgccgtctacagctgctatgctttttgatagtcacattgtttccaaagagtcaggcaacactgtggtcttgactttcaccactagagtgactgtgcctaaagaccatccacacttgggtaagtttcttgaggaattaaatgcattcact---------------aga---------------------------------------------------------gaaatgcaacaa------------------------------------------------------cagcct---ctt---------cttaaccctagtgcactagaattcaacccatcccaaact------------------------------tcacct---gca------------actgttgaacca------------------------------gtgcgtgatgaagtttctattgaaact---gacataattgatgaagtcaac---------------------------------------taa
>KY967357_Human229E_USA_2015--
atggct------------acagtcaaatgggctgatgcatctgaa------ccacaa------------------------cgtggtcgtcag---ggtagaataccttactctctttatagccctttgcttgttgatagtgaacaacct---tggaaggtgatacctcgtaatttggtacccgtcaacaagaaagac------aaaaataagcttataggctattggaatgttcaaaaacgtttcagaactagaaagggcaaacgggtggatttgtcacccaagttacatttctattatcttggcacaggacctcataaagatgcaaaatttagagagcgtgttgaaggtgtt------gtctgggttgctgttgatggtgctaaaactgaacctacaggttacggtgttaggcgcaagaattcagaaccagagataccacacttcaatcaaaagctcccaaatggtgttactgttgctgaagaa------------cctgac------tctcgtgctccttcccgttctcagtca------agg------------------------------------------------------------------tctcagagt---------cgcagtcgt---------------------------------------------------------------------------------------------------gttgaa---tccaaatctcaa---------------tctcggaatccttcaagtgacagaaac---------------------------------cataac---------------------agtcaggatgacatcatgaaggcagtcgctgcggctcttaaatctttaggttttgacaagcctcaggaa------aaagacaaa------------------------------aagtcagcgaaaacgggtacccct---aagccttct------cgtaatcagagtcctgcttcttctcaatctgctgccaagattcttgctcgttctcagagttctgaa------acaaaagaacaa---------aag---catgaaatgcaaaagccacggtggaaaagacagcctaacgatgatgtgacatctaatgtcacacaatgttttggccccagagaccttgaccacaactttggaagtgcaggtgttgtggccaatggtgttaaagctaaaggctatccacaatttgctgagcttgtgccgtctacagctgctatgctttttgatagtcacattgtttccaaagagtcaggcaacactgtggtcttgactttcaccactagagtgactgtgcccaaagaccatccacacttgggtaagtttcttgaggaattaaatgcgttcact---------------aga---------------------------------------------------------gaaatgcaacaa------------------------------------------------------cagcct---ctt---------cttaaccctagtgcactagaattcaacccatcccaaact------------------------------tcacct---gca------------actgttgaacca------------------------------gtgcgtgatgaagtttctattgaaact---gacataattgatgaagtcaat---------------------------------------taa
>KY996417_Human229E_USA_2016-11-23
atggct------------acagtcaaatgggctgatgcatctgaa------ccacaa------------------------cgtggtcgtcag---ggtagaataccttactctctttatagccctttgcttgttgatagtgaacaacct---tggaaggtgatacctcgtaatttggtacccgtcaacaagaaagac------aaaaataagcttataggctattggaatgttcaaaaacgtttcagaactagaaagggcaaacgggtggatttgtcaccaaagttacatttttattatcttggcacaggacctcataaagatgcaaaatttagagagcgtgttgaaggtgtt------gtctgggttgctgttgatggtgctaaaactgaacctacaggttacggtgttaggcgcaagaattcagaaccagagataccacacttcaatcaaaagctcccaaatggtgttactgttgttgaagaa------------cctgac------tcccgtgctccttcccgttctcagtca------agg------------------------------------------------------------------tctcagagt---------cgcagtcgt---------------------------------------------------------------------------------------------------ggtgaa---tccaaatctcaa---------------tctcggaatccttcaagtgacagaaac---------------------------------cataac---------------------agtcaggatgacatcatgaaggcagtcgctgcggctcttaaatctttaggttttgacaagcctcaggaa------aaagacaaa------------------------------aagtcagcgaaaacgggtacccct---aagccttct------cgtaatcagagtcctgcttcttctcaatctgctgccaagattcttgctcgttctcagagttctgaa------acaaaagaacaa---------aag---catgaaatgcaaaagccacggtggaaaagacagcctaacgatgatgtgacatctaatgtcacacaatgttttggccccagagaccttgaccacaactttggaagtgcaggtgttgtggccaatggtgttaaagctaaaggctatccacaatttgctgagcttgtgccgtctacagctgctatgctttttgatagtcacattgtttccaaagagtcaggcaacactgtggtcttgactttcaccactagagtgactgtgcccaaagaccatccacacttgggtaagtttcttgaggaattaaatgcattcact---------------aga---------------------------------------------------------gaaatgcaacaa------------------------------------------------------cagcct---ctt---------cttaaccctagtgcattagaattcaacccatcccaaact------------------------------tcacct---gca------------actgttgaacca------------------------------gtgcgtgatgaagtttctattgaaact---gacataattgatgaagtcaac---------------------------------------taa
>MF542265_Human229E_Haiti_2016-03-
atggct------------acagtcaaatgggctgatgcatctgaa------ccacaa------------------------cgtggtcgtcag---ggtagaataccttattctctttatagccctttgcttgttgatagtgaccaacct---tggaaggtgatacctcgtaatttggtacccgtcaacaagaaagac------aaaaataagcttataggctattggaatgttcaaaaacgtttcagaactagaaagggcaaacgggtggatttgtcacccaagttacatttttattatcttggcacaggacctcataaagatgcaaaatttagagagcgtgttgaaggtgtt------gtctgggttgctgttgatggtgctaaaactgaacctacaggttacggtgttaggcgcaagaattcagaaccagagataccacacttcaatcaaaagctcccaaatggtgttactgttgctgatgaa------------cctgac------tcccgtgctccttcccgttctcagtca------agg------------------------------------------------------------------tctcagagt---------cgcagtcgt---------------------------------------------------------------------------------------------------gttgaa---tccaaatctcaa---------------tctcggaatccttcaagtgacagaaac---------------------------------cataac---------------------agtcaggatgacatcatgaaggcagtcgctgcggctcttaaatctttaggttttgacaagcctcaggaa------aaagacaaa------------------------------aagtcagcgaaaacgggtacccct---aagccttct------cgtaatcagagtcctgcttcttctcaatctgctgccaagattcttgctcgttctcagagttctgaa------acaaaagaacaa---------aag---catgaaatgcaaaagccacggtggaaaagacagcctaacgatgatgtgacatctaatgtcacacaatgttttggccccagagaccttgaccacaactttggaagtgcaggtgttgtggccaatggtgttaaagctaaaggctatccacaatttgctgagcttgtgccgtctacagctgctatgctttttgatagtcacattgtttccaaagagtcaggcaacactgtggtcttgactttcaccactagagtgactgtgcccaaagaccatccacacttgggtaagtttcttgaggaattaaatgcattcact---------------aga---------------------------------------------------------gaaatgcaacaa------------------------------------------------------cagcct---ctt---------cttaaccctagtgcactagaattcaacccatcccaaact------------------------------tcacct---gca------------actgttgaacca------------------------------gtgcgtgatgaagtttctattgaaact---gacataattgatgaagtcaac---------------------------------------taa
>MN306046_Human229E_USA_2019--
atggct------------acagtcaaatgggctgatgcatctgaa------ccacaa------------------------cgtggtcgtcag---ggtagaataccttattctctttatagccctttgcttgttgatagtgaacaacct---tggaaggtgatacctcgtaatttggtacccgtcaacaagaaagac------aaaaataagcttataggctattggaatgttcaaaaacgtttcagaactagaaagggcaaacgggtggatttgtcacccaagttacatttttattatcttggcacaggacctcataaagatgcaaaatttagagagcgtgttgaaggtgtt------gtctgggttgctgttgatggtgctaaaactgaacctacgggttacggtgttaggcgcaagaattcagaaccagagataccacacttcaatcaaaagctcccaaatggtgttactgttgctgaagaa------------cctgac------tcccgtgctccttcccgttctcagtca------agg------------------------------------------------------------------tctcagagt---------cgtagtcgt---------------------------------------------------------------------------------------------------ggtgaa---tccaaatctcaa---------------tctcggaatccttcaagtgacagaaac---------------------------------cataac---------------------agtcaggatgacatcatgaaggcagtcgctgcggctcttaaatctttaggttttgacaagcctcaggaa------aaagacaaa------------------------------aagtcagcgaaaacgggtacccct---aagccttct------cgtaatcagagtcctgcttcttctcaatctgctgccaagattcttgctcgttctcagagttctgaa------acaaaagaacaa---------aag---catgaaatgcaaaagccacggtggaaaagacagcctaacgatgatgtgacatctaatgtcacacaatgttttggccccagagaccttgaccacaactttggaagtgcaggtgttgtggccaatggtgttaaagctaaaggctacccacaatttgctgagcttgtgccgtctacagctgctatgctttttgatagtcacattgtttccaaagagtcaggcaacactgtggtcttgactttcactactagagtgactgtgcccaaagaccatccacacttgggtaagtttcttgaggaattaaatgcattcact---------------aga---------------------------------------------------------gaaatgcaacaa------------------------------------------------------cagcct---ctt---------cttaaccctagtgcactagaattcaacccatcccaaact------------------------------tcacct---gca------------actgttgaacca------------------------------gtgcgtgatgaagtttctattgaaact---gacataattgatgaagtcaac---------------------------------------taa
>MN369046_Human229E_USA_2018--
atggct------------acagtcaaatgggctgatgcatctgaa------ccacaa------------------------cgtggtcgtcag---ggtagaataccttattctctttatagccctttgcttgttgatagtgaacaacct---tggaaggtgatacctcgtaatttggtacccgtcaacaagaaagac------aaaaataagcttataggctattggaatgttcaaaaacgtttcagaactagaaagggcaaacgggtggatttgtcacccaagttacatttttattatcttggcacaggacctcataaagatgcaaaatttagagagcgtgttgaaggtgtt------gtctgggttgctgttgatggtgctaaaactgaacctacaggttacggtgttaggcgcaagaattcagaaccagagataccacacttcaatcaaaagctcccaaatggtgttactgttgctgaagaa------------cctgac------tcccgtgctccttcccgttctcagtca------agg------------------------------------------------------------------tctcagagt---------cgt------------------------------------------------------------------------------------------------------------------------attcaa---------------tctcggaatccttcaagtgacagaaac---------------------------------cataac---------------------agtcaggatgacatcatgaaggcagtcgctgcggctcttaaatctttaggttttgacaagcctcaggaa------aaagacaaa------------------------------aagtcagcgaaaacgggtacccct---aagccttct------cgtaatcagagtcctgcttcttctcaatctgctgccaagattcttgctcgttctcagagttctgaa------acaaaagaacaa---------aag---catgaaatgcaaaagccacggtggaaaagacagcctaacgatgatgtgacatctaatgtcacacaatgttttggccccagagaccttgaccacaactttggaagtgcaggtgttgtggccaatggtgttaaagctaaaggctacccacaatttgctgagcttgtgccgtctacagctgctatgctttttgatagtcacattgtttccaaagagtcaggcaacactgtggtcttgactttcaccactagagtgactgtgcccaaagaccatccacacttgggtaagtttcttgaggaattaaatgcattcact---------------aga---------------------------------------------------------gaaatgcaacaa------------------------------------------------------cagcct---ctt---------cttaaccctagtgcactagaattcaacccatcccaaact------------------------------tcacct---gca------------actgttgaacca------------------------------gtgcgtgatgaagtttctattgaaact---gacataattgatgaagtcaac---------------------------------------taa
>KT359754_Human229E_Malaysia_2012--
atggct------------acagtcaaatgggctgatgcatctgaa------ccacaa------------------------cgtggtcgtcag---ggtagaataccttactctctttatagccctttgcttgttgatagcgaacaacct---tgtctggtgatacctcgaaattcggtacccgtcaacaagaaagac------aaaaataagcttataggctattggaatgttcaaaaacgtttcagaactagaaagggcaaacgggtggatttgtcacccaagttacatttttattatcttggcacaggacctcataaagatgcaaaatttagagagcgtgttgaaggtgtt------gtctgggttgctgttgatggtgctaaaactgaacctacaggttacggtgttaggcgcaagaattcagaaccagagataccacacttcaatcaaaagctcccaaatggtgttactgttgctgaagaa------------cctgac------tcccgtgctccttcccgttctcagtca------agg------------------------------------------------------------------tctcagagt---------cgcagtcgt---------------------------------------------------------------------------------------------------ggtgaa---tccaaatctcaa---------------tctcggaatccttcaagtgacagaaac---------------------------------cataac---------------------agtcaggatgacatcatgaaggcagtcgctgcggctcttaaatctttaggttttgacaagcctcaggaa------aaagacaaa------------------------------aagtcagcgaaaacgggtacccct---aagccttct------cgtaatcagagtcctgcttcttctcaatctgctgccaagattcttgctcgttctcagagttctgaa------acaaaagaacaa---------aag---catgaaatgcaaaagccacggtggaaaagacagcctaacgatgatgtgacatctaatgtcacacaatgttttggccccagagaccttgaccacaactttggaagtgcagtgttgtgggccaatggtgttaaagctaaaggctatccacaatttgctgagcttgtgccgtctacagctgctatgctttttgatagtcacattgtttccaaagagtcaggcaacactgtggtcttgactttcaccactagagtgactgtgcccaaagaccatccacacttgggtaagtttcttgaggaattaaatgcattcact---------------aga---------------------------------------------------------gaaatgcaacaa------------------------------------------------------cagcct---ctt---------cttaaccctagtgcactagaattcaacccatcccaaact------------------------------tcacct---gca------------actgttgaacca------------------------------gtgcgtgatgaagtttctattgaaact---gacataattgatgaagtcaac------------------------------------------
>KT359759_Human229E_Malaysia_2012--
atggct------------acagtcaaatgggctgatgcatctgaa------ccacaa------------------------cgtggtcgtcag---ggtagaataccttactctctttatagccctttgcttgttgatagtgaacaacct---tggaaggtgatacctcgtaatttggtacccgtcaacaagaaagac------aaaaataagcttataggctattggaatgttcaaaaacgtttcagaactagaaagggcaaacgggtggatttgtcacccaagttacatttttattatcttggcacaggacctcataaagatgcaaaatttagagagcgtgttgaaggtgtt------gtctgggttgctgttgatggtgctaaaactgaacctacaggttacggtgttaggcgcaagaattcagaaccagagataccacacttcaatcaaaagctcccaaatggtgttaatgttgctgaagaa------------cctgac------tcccgtgctccttcccgttctcagtca------agg------------------------------------------------------------------tctcagagt---------cgcagtcgt---------------------------------------------------------------------------------------------------ggtgaa---tccaaatctcaa---------------tctcggaatccttcaagtgacagaaac---------------------------------cataac---------------------agtcaggatgacatcatgaaggcagtcgctgcggctcttaaatctttaggttttgacaagcctcaggaa------aaagacaaa------------------------------aagtcagcgaaaacgggtacccct---aagccttct------cgtaatcagagtcctgtttcttctcaatctgctgccaagattcttgctcgttctcagagttctgaa------acaaaagaacaa---------aag---catgaaatgcaaaagccacggtggaaaagacagcctaacgatgatgtgacatctaatgtcacacaatgttttggccccagagaccttgaccacaactttggaagtgcaggtgttgtggccaatggtgttaaagctaaaggctatccacaatttgctgagcttgtgccgtctacagctgctatgctttttgatagtcacattgtttccaaagagtcaggcaacactgtggtcttgactttcaccactagagtgactgtgcccaaagaccatccacacttgggtaagtttcttgaggaattaaatgcattcact---------------aga---------------------------------------------------------gaaatgcaacaa------------------------------------------------------cagcct---ctt---------cttaaccctagtgcactagaattcaacccatcccaaact------------------------------tcacct---gca------------actgttgaacca------------------------------gtgcgtgatgaagtttctattgaaact---gacataattgatgaagtcaac------------------------------------------
>LC005736_Human229E_Japan_2008--
atggct------------acagtcaaatgggctgatgcatctgaa------ccacaa------------------------cgtggtcgtcag---ggtagaataccttattctctttatagccctttgcttgttgatagtgaacaacct---tggaaggtgatacctcgtaatttggtacccatcaacaagaaagac------aaaaataagcttataggctattggaatgttcaaaaacgtttcagaactagaaagggcaaacgggtggatttgtcacccaagttacatttttattatcttggcacaggaccccataaagctgcaaaatttagagagcgtgttgaaggtgtt------gtctgggttgctgttgatggtgctaaaactgaacctacaggttacggtgttaggcgcaagaattcagaaccagagataccacacttcaatcaaaagctcccaaatggtgttactgttgttgaagaa------------cctgac------tcccgtgctccttcccgttctcagtca------agg------------------------------------------------------------------tctcagagt---------cgcggtcgt---------------------------------------------------------------------------------------------------ggtgaa---tccaaatctcaa---------------tctcggaatccttcaagtgacagaaac---------------------------------cataac---------------------agtcaggatgacatcatgaaggcagtcgctgcggctcttaaatctttaggttttgacaagcctcaggaa------aaagacaaa------------------------------aagtcagcgaaaacgggtactcct---aagccttct------cgtaatcagagtccttcttcttctcaatctgctgccaagattcttgctcgttctcagagttctgaa------acaaaagaacaa---------aag---catgaaatgcaaaagccacggtggaaaagacagcctaacgatgatgtgacatctaatgtcacacaatgttttggccccagagaccttgaccacaactttggaagtgcaggtgttgtggccaatggtgttaaagctaaaggctatccacaatttgctgagcttgtgccgtctacagctgctatgctttttgatagtcacattgtttccaaagagtcaggcaacactgtggtcttgactttcactactagagtgactgtgcccaaagaccatccacacttgggtaagtttcttgaggaattaaatgcattcact---------------aga---------------------------------------------------------gaaatgcaacaa------------------------------------------------------cagcct---ctt---------cttaaccctagtgcactagaatttaacccatcccaaact---------------------------------------------------------------------------------------------------------------------------------------------------------------------------------------------
>LC005738_Human229E_Japan_2010--
atggct------------acagtcaaatgggctgatgcatctgaa------ccacaa------------------------cgtggtcgtcag---ggtagaataccttactctctttatagccctttgcttgttgatagtgaacaacct---tggaaggtgatacctcgtaatttggtacccatcaacaagaaagac------aaaaataagcttataggctattggaatgttcaaaaacgtttcagaactagaaagggcaaacgagtggatttgtcacccaagttacatttttattatcttggcacaggacctcataaagatgcaaaatttagagagcgtgttgaaggtgtt------gtctgggttgctgttgatggtgctaaaactgaacctacaggttacggtgttaggcgcaagaattcagaaccagagataccacacttcaatcaaaagctcccaaatggtgttactgttgttgaagaa------------cctgac------tcccgtgctccttcccgttctcagtca------agg------------------------------------------------------------------tctcagagt---------cgcagtcgt---------------------------------------------------------------------------------------------------ggtgaa---tccaaatctcaa---------------tctcggaatccttcaagtgacagaaac---------------------------------cataac---------------------agtcaggatgacatcatgaaggcagtcgctgcggctcttaaatctttaggttttgacaagcctcaggaa------aaagacaaa------------------------------aagtcagcgaaaacgggtacccct---aagccttct------cgtaatcagagtcctgcttcttctcaatctgctgccaagattcttgctcgttctcagagttctgaa------acaaaagaacaa---------aag---catgaaatgcaaaagccacggtggaaaagacagcctaacgatgatgtgacatctaatgtcacacaatgttttggccccagagaccttgaccacaactttggaagtgcaggtgttgtggccaatggtgttaaagctaaaggctatccacaatttgctgagcttgtgccgtctacagctgctatgctttttgatagtcacattgtttccaaagagtcaggcaacactgtggtcttgactttcaccactagagtgactgtgcccaaagaccatccacacttgggtaagtttcttgaggaattaaatgcattcact---------------aga---------------------------------------------------------gaaatgcaacaa------------------------------------------------------cagcct---ctt---------cttaaccctagtgcactagaattcaacccatcccaaact---------------------------------------------------------------------------------------------------------------------------------------------------------------------------------------------
>LC005739_Human229E_Japan_2010--
atggct------------acagtcaaatgggctgatgcatctgaa------ccacaa------------------------cgtggtcgtcag---ggtagaataccttactctctttatagccctttgcttgttgatagtgaacaacct---tggaaggtgatacctcgtaatttggtacccatcaacaagaaagac------aaaaataagcttataggctattggaatgttcaaaaacgtttcagaactagaaagggcaaacgggtggatttgtcacccaagttacatttttattatcttggcacaggacctcataaagatgcaaaatttagagagcgtgttgaaggtgtt------gtctgggttgctgttgatggtgctaaaactgaacctacaggttacggtgttaggcgcaagaattcagaaccagagataccacacttcaatcaaaagctcccaaatggtgttactgttgttgaagaa------------cctgac------tcccgtgctccttcccgttctcagtca------agg------------------------------------------------------------------tctcagagt---------cgcagtcgt---------------------------------------------------------------------------------------------------ggtgaa---tccaaatctcaa---------------tctcggaatccttcaagtgacagaaac---------------------------------cataac---------------------agtcaggatgacatcatgaaggcagtcgctgcggctcttaaatctttaggttttgacaagcctcaggaa------aaagacaaa------------------------------aagtcagcgaaaacgggtacccct---aagccttct------cgtaatcagagtcctgcttcttctcaatctgctgccaagattcttgctcgttctcagagttctgaa------acaaaagaacaa---------aag---catgaaatgcaaaagccacggtggaaaagacagcctaacgatgatgtgacatctaatgtcacacaatgttttggccctagagaccttgaccacaactttggaagtgcaggtgttgtggccaatggtgttaaagctaaaggctatccacaatttgctgagcttgtgccgtctacagctgctatgctttttgatagtcacattgtttccaaagagtcaggcaacactgtggtcttgactttcaccactagagtgactgtgcccaaagaccatccacacttgggtaagtttcttgaggaattaaatgcattcact---------------aga---------------------------------------------------------gaaatgcaacaa------------------------------------------------------cagcct---ctt---------cttaaccctagtgcactagaattcaacccatcccaaact---------------------------------------------------------------------------------------------------------------------------------------------------------------------------------------------
>AY563107_HumanNL63_Netherlands_2000--
---------------------------------------------------------------------------------------------------------------------------------------------------------------------------------------------------------------------------------------------------------------------------------------------------------------------------------------------------------gatggtgtt------gtttgggttgctaaggaaggtgctaaaactgttaataccagtcttggtaatcgcaaacgtaatcagaaacctttggaaccaaagttctctattgctttgcctccagagctctctgttgttgagttcgag---gatcgctctaataattcatctcgtgctagcagtcgt------tct------tcaactcgtaac------------------------------------------aactcacga------gactcttct---------cgtagcact---tcaagacaa------------------cagtctcgc------------------------------------------------------------------------------------------------actcgttctgattctaat---------------------------------------------cag---------------------tcttcttcagatcttgttgctgctgttactttggctttaaagaacttaggttttgat---------------------aac------------------cagtcgaagtcacctagttcttctggtacttccactcct---aagaaacctaataagcctctttctcaacccagggctgacaag------------------------------------------------------------------cct---tctcagttgaagaaacctcgttggaagcgtgttcctaccagagag------gaaaatgttattcagtgctttggtcctcgtgattttaatcacaatatgggggattcagatcttgttcagaatggtgttgatgccaaaggttttccacagcttgctgagttgattcctaatcaggctgcgttattctttgatagtgaggttagcactgatgaagtgggtgataatgttcagattacctacacctacaaaatgcttgtagctaaggataataagaaccttcctaagttcattgagcagattagtgcttttact---------------aaa---------------------------ccc---------------agttctatc---aaagaaatgcag---------tcacaatca---------tctcatgttgctcagaacacagta------------------------cttaatgcttctattccagaatctaaacca---------------------------------------------------------------------ttggct------gatgatgattcagcc------------------------------attata---gaaattgtcaacgaggtt---ttgcat---------------------------------taa
>AY518894_HumanNL63_Netherlands_1988--
atggct------------agtgtaaattgggccgat---------------gacaga------------------------gctgctaggaag---aaatttcctcctccttcattttacatgcctcttttggttagttctgataaggcaccatatagggtcattcccaggaatcttgtccctattggtaagggtaat------aaagatgagcagattggttattggaatgttcaagagcgttggcgtatgcgcagggggcaacgtgttgatttgcctcctaaagttcatttttattacctaggtactggacctcataaggaccttaaattcagacaacgttctgatggtgtt------gtttgggttgctaaggaaggtgctaaaactgttaataccagtcttggtaatcgcaaacgtaatcagaaacctttggaaccaaagttctctattgctttgcctccagagctctctgttgttgagtttgag---gatcgctctaataactcatctcgtgctagcagtcgt------tct------tcaactcgtaac------------------------------------------aactcacga------gactcttct---------cgtagtact---tcaagacaa------------------cagtctcgc------------------------------------------------------------------------------------------------actcgttctgattctaac---------------------------------------------cag---------------------tcttcttcagatcttgttgctgctgttactttggctttaaagaacttaggttttgat---------------------aac------------------cagtcgaagtcacctagttcttctggtacttccactcct---aagaaacctaataagcctctttctcaacccagggctgataag------------------------------------------------------------------cct---tctcagttgaagaaacctcgttggaagcgtgttcctaccagagag------gaaaatgttattcagtgctttggtcctcgtgattttaatcacaatatgggggattcagatcttgttcagaatggtgttgatgccaagggttttccacagcttgctgaattgattcctaatcaggctgcgttattctttgatagtgaggttagcactgatgaagtgggtgataatgttcagattacctacacctacaaaatgcttgtagctaaggataataagaaccttcctaagttcattgagcagattagtgcttttact---------------aaa---------------------------ccc---------------agttctatc---aaagaaatgcag---------tcacaatca---------tctcatgttgctcagaacacagta------------------------cttaatgcttctattccagaatctaaacca---------------------------------------------------------------------ttggct------gatgatgattcagcc------------------------------attata---gaaattgtcaacgaggtt---ttgcat---------------------------------taa
>DQ445911_HumanNL63_Netherlands_2004-01-08
atggct------------agtgtaaattgggccgat---------------gacaga------------------------gctgctaggaag---aaatttcctcctccttcattttacatgcctcttttggttagttctgataaggcaccatatagggtcattcccaggaatcttgtccctattggtaagggtaat------aaagatgagcagattggttattggaatgttcaagagcgttggcgtatgcgcagggggcaacgtgttgatttgcctcctaaagttcatttttattacctaggtactggacctcataaggaccttaaattcagacaacgtcttgatggtgtt------gtttgggttgctaaggaaggtgctaaaactgttaataccagtcttggtaatcgcaaacgtaatcagaaacctttggaaccaaagttctctattgctttgcctccagagctctctgttgttgagtttgag---gatcgctctaataactcatctcgtgctagcagtcgt------tct------tcaactcgtaac------------------------------------------aactcacga------gactcttct---------cgtagtact---tcaagacaa------------------cagtctcgc------------------------------------------------------------------------------------------------actcgttctgattctaac---------------------------------------------cag---------------------tcttcttcagatcttgttgctgctgttactttggctttaaagaacttaggttttgat---------------------aac------------------cagtcgaagtcacctagttcttctggtacttccactcct---aagaaacctaataagcctctttctcaacccagggctgataag------------------------------------------------------------------cct---tcccagttgaagaaacctcgttggaagcgtgttcctaccagagag------gaaaatgttattcagtgctttggtcctcgtgattttaatcacaatatgggggattcagatcttgttcagaatggtgttgatgccaaaggttttccacagcttgctgaattgattcctaatcaggctgctttattctttgatagtgaggttagcactgatgaagtgggtgataatgttcagattacctacacctacaaaatgcttgtagctaaggataataagaaccttcctaagttcattgagcagattagtgcttttact---------------aaa---------------------------ccc---------------agttctgtc---aaagaaatgcag---------tcacaatca---------tctcatgttgctcagaacacagta------------------------cttaatgcttctattccagaatctaaacca---------------------------------------------------------------------ttggct------gatgatgattcagcc------------------------------attata---gaaattgtcaacgaggtt---ttgcat---------------------------------taa
>DQ462765_HumanNL63_Netherlands_2002-12-31
---gct------------agtgtaaattgggccgat---------------gacaga------------------------gctgctaggaag---aaatttcctcctccttcattttacatgcctcttttggttagttctgataaggcaccatatagggtcattcccaggaatcttgtccctattggtaagggtaat------aaagatgagcagattggttattggaatgttcaagagcgttggcgtatgcgcagggggcaacgtgttgatttgcctcctaaagttcatttttattacctaggtactggacctcataaggaccttaaattcagacaacgttctgatggtgtt------gtttgggttgctaaggaaggtgctaaaactgttaataccagtcttggtaatcgcaaacgtaatcagaaacctttggaaccaaagttctctattgctttgcctccagagctctctgttgttgagtttgag---gatcgctctaacaattcatctcgtgctagcagtcgt------tct------tcaactcgtaac------------------------------------------aactcacga------gactcttct---------cgtagcact---tcaagacaa------------------cagtctcgc------------------------------------------------------------------------------------------------actcgttctgattctaac---------------------------------------------cag---------------------tcttcttcagatcttgttgctgctgttactttggctttaaagaacttaggttttgat---------------------aac------------------cagtcgaagtcacctagttcttctggtacttccactcct---aagaaacctaataagcctctttctcaacccagggctgacaag------------------------------------------------------------------cct---tctcagttgaagaaacctcgttggaagcgtgttcctaccagagag------gaaaatgttattcagtgctttggtcctcgtgattttaatcacaatatgggggattcagatcttgttcagaatggtgttgatgccaaaggttttccacagcttgctgagttgattcctaatcaggctgcgttattctttgatagtgaggttagcactgatgaagtgggtgataatgttcagattacctacacctacaaaatgcttgtagctaaggataataagaaccttcctaagttcattgagcagattagtgcttttact---------------aaa---------------------------ccc---------------agttctatc---aaagaaatgcag---------tcacaatca---------tctcatgt----------------------------------------------------------------------------------------------------------------------------------------------------------------------------------------------------------------------------------------------------------------------------
>DQ462768_HumanNL63_Netherlands_2003-01-13
---gct------------agtgtaaattgggccgat---------------gacaga------------------------gctgctaggaag---aaatttcctcctccttcattttacatgcctcttttggttagttctgataaggcaccatatagggtcattcccaggaatcttgtccctattggtaagggtaat------aaagatgagcagattggttattggaatgttcaagagcgttggcgtatgcgcagggggcaacgtgttgatttgcctcctaaagttcatttttattacctaggtactggacctcataaggaccttaaattcagacaacgttctgatggtgtt------gtttgggttgctaaggaaggtgctaaaactgttaataccagtcttggtaatcgcaaacgtaatcagaaacctttggaaccaaagttctctattgctttgcctccagagctctctgttgttgagtttgag---gatcgctctaataactcatctcgtgctagcagtcgt------tct------tcaactcgtaac------------------------------------------aactcacga------gactcttct---------cgtagcact---tcaagacaa------------------cagtctcgc------------------------------------------------------------------------------------------------actcgttctgattctaac---------------------------------------------cag---------------------tcttcttcagatcttgttgctgctgttactttggctttaaagaacttaggttttgat---------------------aac------------------cagtcgaagtcacctagttcttctggtactttcactcct---aagaaacctaataagcctctttctcaacccagggctgataag------------------------------------------------------------------cct---tctcagttgaagaaacctcgttggaagcgtgttcctaccagagag------gaaaatgttattcagtgctttggtcctcgtgattttaatcacaatatgggggattcagatcttgttcagaatggtgttgatgccaaaggttttccacagcttgctgaattgattcctaatcaggctgcgttattctttgatagtgaggttagcactgatgaagtgggtgataatgttcagattacctacacctacaaaatgcttgtagctaaggataataagaaccttcctaagttcattgagcagattagtgcttttact---------------aaa---------------------------ccc---------------agttctatc---aaagaaatgcag---------tcacaatca---------tctcatgt----------------------------------------------------------------------------------------------------------------------------------------------------------------------------------------------------------------------------------------------------------------------------
>DQ462769_HumanNL63_Netherlands_2003-01-16
---gct------------agtgtaaattgggccgat---------------gacaga------------------------gctgctaggaag---aaatttcctcctccttcattttacatgcctcttttggttagttctgataaggcaccatatagggtcattcccaggaatcttgtccctattggtaagggtaat------aaagatgagcagattggttattggaatgttcaagagcgttggcgtatgcgcagggggcaacgtgttgatttgcctcctaaagttcatttttattacctaggtactggacctcataaggaccttaaattcagacaacgttctgatggtgtt------gtttgggttgctaaggaaggtgctaaaactgttaataccagtcttggtaatcgcaaacgtaatcagaaacctttggaaccaaagttctctattgctttgcccccagagctctctgttgttgagtttgag---gatcgctctaataactcatctcgtgctagcagtcgc------tct------tcaactcgtaac------------------------------------------aactcacga------gactcttct---------cgtagcact---tcaagacaa------------------cagtctcgc------------------------------------------------------------------------------------------------actcgttctgattctaac---------------------------------------------cag---------------------tcttcttcagatcttgttgctgctgttactttggctttaaagaacttaggttttgat---------------------aac------------------cagtcgaagtcacctagttcttctggtacttccactcct---aagaaacctaataagcctctttctcaacccagggctgataag------------------------------------------------------------------cct---tctcagttgaagaaacctcgttggaagcgtgttcctaccagagag------gaaaatgttattcagtgctttggtcctcgtgattttaatcacaatatgggggactcagatcttgttcagaatggtgttgatgccaaaggttttccacagcttgctgaattgattcctaatcaggctgcgttattctttgatagtgaggttagcactgatgaagtgggtgataatgttcagattacctacacctacaaaatgcttgtagctaaggataataagaaccttcctaagttcattgagcagattagtgcttttact---------------aaa---------------------------ccc---------------agttctatc---aaagaaatgcag---------tcacaatca---------tctcatgt----------------------------------------------------------------------------------------------------------------------------------------------------------------------------------------------------------------------------------------------------------------------------
>JQ765563_HumanNL63_USA_2009-03-16
atggct------------agtgtaaattgggccgat---------------gacaga------------------------gctgctaggaag---aaatttcctcctccttcattttacatgcctcttttggttagttctgataaggcaccatatagggtcatccccaggaatcttgtccctattggtaagggtaat------aaagatgagcagattggttattggaatgttcaagagcgttggcgtatgcgcagggggcaacgtgttgatttgcctcctaaagttcatttttattacctaggtactggacctcataaggaccttaaattcagacaacgttctgatggtgtt------gtttgggttgctaaggaaggtgctaaaactgttaataccagtcttggtaatcgcaaacgtaatcagaaacctttggaaccaaagttctctattgctttgcctccagagctctctgttgttgagtttgag---gatcgctctaataactcatctcgtgctagcagtcgt------tct------tcaactcgtaac------------------------------------------aactcacga------gactcttct---------cgtagcact---tcaagacaa------------------cagtctcgc------------------------------------------------------------------------------------------------actcgttctgattctaac---------------------------------------------cag---------------------tcttcttcagaccttgttgctgctgttactttggctttaaagaacttaggttttgat---------------------aac------------------cagtcgaagtcacctagttcttctggtacttccactcct---aagaaacctaataagcctctttctcaacccagggctgataag------------------------------------------------------------------cct---tctcagttgaagaaacctcgttggaagcgtgttcctaccagagag------gaaaatgttattcagtgcttttgtcctcgtgattttaatcacaatatgggggattcagatcttgttcagaatggtgttgatgccaaaggttttccacagcttgctgaattgattcccaatcaggctgcgttattctttgatagtgaggttagcactgatgaagtgggtgataatgttcagattacctatacctacaaaatgcttgtagctaaggataataagaaccttcctaagttcattgagcagattagtgcttttact---------------aaa---------------------------ccc---------------agttctatc---aaagaaatgcag---------tcacaatca---------tctcatgctgttcagaacacagta------------------------cttaatgcttctattccagaatctaaacca---------------------------------------------------------------------ttggct------gatgatgattcagcc------------------------------attata---gaaattgtcaacgaggtt---ttgcat---------------------------------taa
>JQ765564_HumanNL63_USA_2009-03-01
atggct------------agtgtaaattgggccgat---------------gacaga------------------------gctgctaggaag---aaatttcctcctccttcattttacatgcctcttttggttagttctgataaggcaccatatagggtcatccccaggaatcttgtccctattggtaagggtaat------aaagatgagcagattggttattggaatgttcaagagcgttggcgtatgcgcagggggcaacgtgttgatttgcctcctaaagttcatttttattacctaggtactggacctcataaggaccttaaattcagacaacgttctgatggtgtt------gtttgggttgctaaggaaggtgctaaaactgttaataccagtcttggtaatcgcaaacgtaatcagaaacctttggaaccaaagttctctattgctttgcctccagagctctctgttgttgagtttgag---gatcgctctaataactcatctcgtgctagcagtcgt------tct------tcaactcgtaac------------------------------------------aactcacga------gactcttct---------cgtagcact---tcaagacaa------------------cagtctcgc------------------------------------------------------------------------------------------------actcgttctgattctaac---------------------------------------------cag---------------------tcttcttcagatcttgttgctgctgttactttggctttaaagaacttaggttttgat---------------------aac------------------cagtcgaagtcacctagttcttctggtacttccactcct---aagaaacctaataagcctctttctcaacccagggctgataag------------------------------------------------------------------cct---tctcagttgaagaaacctcgttggaagcgtgttcctaccagagag------gaaaatgttattcagtgctttggtcctcgtgattttaatcacaatatgggggattcagatcttgttcagaatggtgttgatgccaaaggttttccacagcttgctgaattgattcctaatcaggctgcgttattctttgatagtgaggttagcactgatgaagtgggtgataatgttcagattacctatacctacaaaatgcttgtagctaaggataataagaaccttcctaagttcattgagcagattagtgcttttact---------------aaa---------------------------ccc---------------agttctatc---aaagaaatgcag---------tcacaatca---------tctcacgctgttcagaacacagta------------------------cttaatgcttctattccagaatctaaacca---------------------------------------------------------------------ttggct------gatgatgattcagcc------------------------------attata---gaaattgtcaatgaggtt---ttgcat---------------------------------taa
>JQ765565_HumanNL63_USA_2009-02-13
atggct------------agtgtaaattgggccgat---------------gacaga------------------------gctgctaggaag---aaatttcctcctccttcattttacatgcctcttttggttagttctgataaggcaccatatagggtcatccccaggaatcttgtccctattggtaagggtaat------aaagatgagcagattggttattggaatgttcaagagcgttggcgtatgcgcagggggcaacgtgttgatttgcctcctaaagttcatttttattacctaggtactggacctcataaggaccttaaattcagacaacgttctgatggtgtt------gtttgggttgctaaggaaggtgctaaaactgttaataccagtcttggtaatcgcaaacgtaatcagaaacctttggaaccaaagttctctattgctttgcctccagagctctctgttgttgagtttgag---gatcgctctaataactcatctcgtgctagcagtcgt------tct------tcaactcgtaac------------------------------------------aactcacga------gactcttct---------cgtagcact---tcaagacaa------------------cagtctcgc------------------------------------------------------------------------------------------------actcgttctgattctaat---------------------------------------------cag---------------------tcttcttcagatcttgttgctgctgttactttggctttaaagaacttaggttttgat---------------------aac------------------cagtcgaagtcacctagttcttctggtacttccactcct---aagaaacctaataagcctctttctcaacctagggctgataag------------------------------------------------------------------cct---tctcagttgaagaaacctcgttggaagcgtgttcctaccagagag------gaaaatgttattcagtgctttggtcctcgtgattttaatcacaatatgggggattcagatcttgttcagaatggtgttgatgccaaaggttttccacagcttgctgaattgattcctaatcaggctgcattattctttgatagtgaggttagcactgatgaagtgggtgataatgttcagattacctacacctacaaaatgcttgtagctaaggataataagaaccttcctaagttcattgagcagattagtgcttttact---------------aaa---------------------------ccc---------------agttctatc---aaagaaatgcag---------tcacaatca---------tctcatgctgttcagaacacagta------------------------cttaatgcttctattccagaatctaaacca---------------------------------------------------------------------ttggct------gatgatgattcagcc------------------------------attata---gaaattgtcaacgaggtt---ttgcat---------------------------------taa
>JQ765571_HumanNL63_USA_2005-01-23
atggct------------agtgtaaattgggccgat---------------gacaga------------------------gctgctaggaag---aaatttcctcctccttcattttacatgcctcttttggttagttctgataaggcaccatatagggtcattcccaggaatcttgtccctattggtaagggtaat------aaagatgagcagattggttattggaatgttcaagagcgttggcgtatgcgtagggggcaacgtgttgatttgcctcctaaagttcatttttattacctaggtactggacctcataaggaccttaaattcagacaacgttctgatggtgtt------gtttgggttgctaaggaaggtgctaaaactgttaataccagtcttggtaatcgcaaacgtaatcagaaacctttggaaccaaagttctctactgctttgcctccagagctctctgttgttgagtttgag---gatcgctctaataactcatctcgtgctagcagtcgt------tct------tcaactcgtaac------------------------------------------aactcacga------gactcttct---------cgtagcact---tcaagacaa------------------cagtctcgc------------------------------------------------------------------------------------------------actcgttctgattctaac---------------------------------------------cag---------------------tcttcttcagatcttgttgctgctgttactttggctttaaagaacttaggttttgat---------------------aac------------------cagtcgaagtcacctagttcttctggtacttccactcct---aagaaacctaataagcctctttctcaacccagggctgacaag------------------------------------------------------------------cct---tctcagttgaagaaacctcgttggaagcgtgttcctaccagagag------gaaaatgttattcagtgctttggtcctcgtgattttaatcacaatatgggggattcagatcttgttcagaatggtgttgatgccaaaggttttccacagcttgctgagttgattcctaatcaggctgcgttattctttgatagtgaggttagcactgatgaagtgggtgataatgttcagattacctacacctacaaaatgcttgtagctaaggataataagaaccttcctaagttcattgagcagattagtgcttttact---------------aaa---------------------------ccc---------------agttctatc---aaagaaatgcag---------tcacaatca---------tctcatgttgctcagaacacagta------------------------cttaatgcttctattccagaatctaaacca---------------------------------------------------------------------ttggct------gatgatgattcagcc------------------------------attata---gaaattgtcaacgaggtt---ttgcat---------------------------------taa
>JQ765573_HumanNL63_USA_2005-04-12
atggct------------agtgtaaattgggccgat---------------gacaga------------------------gctgctaggaag---aaatttcctcctccttcattttacatgcctcttttggttagttctgataaggcaccatatagggtcattcccaggaatcttgtccctattggtaagggtaat------aaagatgagcagattggttattggaatgttcaagagcgttggcgtatgcgcagggggcaacgtgttgatttgcctcctaaagttcatttttattacctaggtactggacctcataaggaccttaaattcagacaacgttctgatggtgtt------gtttgggttgctaaggaaggtgctaaaactgttaataccagtcttggtaatcgcaaacgtaatcagaaacctttggaaccaaagttctctattgctttgcctccagaactctctgttgttgagtttgag---gatcgctctaataactcatctcgtgctagtagtcgt------tct------tcaactcgtaac------------------------------------------aactcacga------gactcttct---------cgtagcact---tcaagacaa------------------cagtctcgc------------------------------------------------------------------------------------------------actcgttctgattctaac---------------------------------------------cag---------------------tcttcttcagatcttgttgctgctgttactttggctttaaagaacttaggttttgat---------------------aac------------------cagtcgaagtcacctagttcttctggtacttccactcct---aagaaacctaataagcctctttctcaacccagggctgataag------------------------------------------------------------------cct---tctcagttgaagaaacctcgttggaagcgtgttcctaccagagag------gaaaatgttattcagtgctttggtcctcgtgattttaatcacaatatgggggattcagatcttgttcagaatggtgttgatgccaaaggttttccacagcttgctgaattgattcctaatcaggctgcgttattctttgatagtgaggttagcactgatgaagtgggtgataatgttcagattacctacacctacaaaatgcttgtagctaaggataataagaaccttcctaagttcattgagcagattagtgcttttact---------------aaa---------------------------ccc---------------agttctatc---aaagaaatgcag---------tcacaatca---------tctcatgttgctcagaacacagta------------------------cttaatgcttctattccagaatctaaacca---------------------------------------------------------------------ttggct------gatgatgattcagcc------------------------------attata---gaaattgtcaacgaggtt---ttgcat---------------------------------taa
>JQ765575_HumanNL63_USA_2005-11-21
atggct------------agtgtaaattgggccgat---------------gataga------------------------gctgctaggaag---aaatttcctcctccttcattttacatgcctcttttggttagttctgataaggcaccatatagggtcattcccaggaatcttgtccctattggtaagggtaat------aaagatgagcagattggttattggaatgttcaagagcgttggcgtatgcgcagggggcaacgtgttgatttgcctcctaaagttcatttttattacctaggtactggacctcataaggaccttaaattcagacaacgttctgatggtgtt------gtttgggttgctaaggaaggtgctaaaactgttaataccagtcttggtaatcgcaaacgtaatcagaaacctttggaaccaaagttctctattgctttgcctccagagctctctgttgttgagtttgag---gatcgctctaataactcatctcgtgctagcagtcgt------tct------tcaactcgtaac------------------------------------------aactcacga------gactcttct---------cgcagcact---tcaagacaa------------------cagtctcgc------------------------------------------------------------------------------------------------actcgttctgattctaac---------------------------------------------cag---------------------tcttcttcagatcttgttgctgctgttactttggctttaaagaacttaggttttgat---------------------aac------------------cagtcgaagtcacctagttcttctggtacttccactcct---aagaaacctaataagcctctttctcaacccagggctgataag------------------------------------------------------------------cct---tctcagttgaagaaacctcgttggaagcgtgttcctaccagagag------gaaaatgttattcagtgctttggtcctcgtgattttaatcacaatatgggggattcagatcttgttcagaatggtgttgatgccaaaggttttccacagcttgctgaattgattcctaatcaggctgcgttattctttgatagtgaggttagcactgatgaagtgggtgataatgttcagattacctacacctacaaaatgcttgtagctaaggataataagaaccttcctaagttcattgagcagattagtgcttttact---------------aaa---------------------------ccc---------------agttctatc---aaagaaatgcag---------tcacaatca---------tctcatgttgctcagaacacagta------------------------cttaatgcttctattccagaatctaaacca---------------------------------------------------------------------ttggct------gatgatgattcagcc------------------------------atcata---gaaattgtcaacgaggtt---ttgcat---------------------------------taa
>KF530105_HumanNL63_USA_2001-02-23
atggct------------agtgtaaattgggccgat---------------gacaga------------------------gctgctaggaag---aaatttcctcctccttcattttacatgcctcttttggttagttctgataaggcaccatatagggtcattcccaggaatcttgtccctattggtaagggtaat------aaagatgagcagattggttattggaatgttcaagagcgttggcgtatgcgcagggggcaacgtgttgatttgcctcctaaagttcatttttattacctaggtactggacctcataaggaccttaaattcagacaacgttctgatggtgtt------gtttgggttgctaaggaaggtgctaaaactgttaataccagtcttggtaatcgcaaacgtaatcagaaacctttggaaccaaagttctctattgctttgcctccagagctctctgttgttgagttcgag---gatcgctctaataattcatctcgtgctagcagtcgt------tct------tcaactcgtaac------------------------------------------aactcacga------gactcttct---------cgtagcact---tcaagacaa------------------cagtctcgc------------------------------------------------------------------------------------------------actcgttctgattctaac---------------------------------------------cag---------------------tcttcttcagatcttgttgctgctgttactttggctttaaagaacttaggttttgat---------------------aac------------------cagtcgaagccacctagttcttctggtacttccactcct---aagaaacctaataagcctctttctcaacccagggctgacaag------------------------------------------------------------------cct---tctcagttgaagaaacctcgttggaagcgtgttcctaccagagag------gaaaatgttattcagtgctttggtcctcgtgattttaatcacaatatgggggattcagatcttgttcagaatggtgttgatgccaaaggttttccacagtttgctgagttgattcctaatcaggctgcgttattctttgatagtgaggttagcactgatgaagtgggtgataatgttcagattacctacacctacaaaatgcttgtagctaaggataataagaaccttcctaagttcattgagcagattagtgcttttact---------------aaa---------------------------ccc---------------agttctatc---aaagaaatgcag---------tcacaatca---------tctcatgttgctcagaacacagta------------------------cttaatgcttctattccagaatctaaacca---------------------------------------------------------------------ttggct------gatgatgattcagcc------------------------------attata---gaaattgtcaacgaggtt---ttgcat---------------------------------taa
>KF530106_HumanNL63_USA_1987-12-16
atggct------------agtgtaaattgggccgat---------------gacaga------------------------gctgctaggaag---aaatttcctcctccttcattttacatgcctcttttggttagttctgataaggcaccatatagggtcattcccaggaatcttgtccctattggtaagggtaat------aaagatgagcagattggttattggaatgttcaagagcgttggcgtatgcgcagggggcaacgtgttgatttgcctcctaaagttcatttttattacctaggtactggacctcataaggaccttaaattcagacaacgttttgatggtgtt------gtttgggttgctaaggaaggtgctaaaactgttaataccagtcttggtaatcgcaaacgtaatcagaaacctttggaaccaaagttctctattgctttgcctccagagctctctgttgttgagtttgag---gatcgctctaataactcatctcgtgctagcagtcgt------tct------tcaactcgtaac------------------------------------------aactcacga------gactcttct---------cgtagtact---tcaagacaa------------------cagtctcgc------------------------------------------------------------------------------------------------actcgttctgattctaac---------------------------------------------cag---------------------tcttcttcagatcttgttgctgctgttactttggctttaaagaacttaggttttgat---------------------aac------------------cagtcgaagtcacctagttcttctggtacttccactcct---aagaaacctaataagcctctttctcaacccagggctgataag------------------------------------------------------------------cct---tctcagttgaagaaacctcgttggaagcgtgttcctaccagagag------gaaaatgttattcagtgctttggtcctcgtgattttaatcacaatatgggggattcagatcttgttcagaatggtgttgatgccaaaggttttccacagcttgctgaattgattcctaatcaggctgcgttattctttgatagtgaggttagcactgatgaagtgggtgataatgttcagattacctacacctacaaaatgcttgtagctaaggataataagaaccttcctaagttcattgagcagattagtgcttttact---------------aaa---------------------------ccc---------------agttctatc---aaagaaatgcag---------tcacaatca---------tctcatgttgctcagaacacagta------------------------cttaatgcttctattccagaatctaaacca---------------------------------------------------------------------ttggct------gatgatgattcagcc------------------------------attata---gaaattgtcaacgaggtt---ttgcat---------------------------------taa
>KF530108_HumanNL63_USA_1989-01-05
atggct------------agtgtaaattgggccgat---------------gacaga------------------------gctgctaggaag---aaatttcctcctccttcattttacatgcctcttttggttagttctgataaggcaccatatagggtcattcccaggaatcttgtccctattggtaagggtaat------aaagatgagcagattggttattggaatgttcaagagcgttggcgtatgcgcagggggcaacgtgttgatttgcctcctaaagttcatttttattacctaggtactggacctcataaggaccttaaattcagacaacgttctgatggtgtt------gtttgggttgctaaggaaggtgctaaaactgttaataccagtcttggtaatcgcaaacgtaatcagaaacctttggaaccaaagttctctattgctttgcctccagagctctctgttgttgagtttgag---gatcgctctaataactcatctcgtgctagcagtcgt------tct------tcaactcgtaac------------------------------------------aactcacga------gactcttct---------cgtagcact---tcaagacaa------------------cagtctcgc------------------------------------------------------------------------------------------------actcgttctgattctaac---------------------------------------------cag---------------------tcttcttcagatcttgttgctgctgttactttggctttaaagaacttaggttttgat---------------------aac------------------cagtcgaagtcacctagttcttctggtacttccactcct---aagaaacctaataagcctctttctcaacccagggctgataag------------------------------------------------------------------cct---tctcagttgaagaaacctcgttggaagcgtgttcctaccagagag------gaaaatgttattcagtgctttggtcctcgtgattttaatcacaatatgggggattcagatcttgttcagaatggtgttgatgccaaaggttttccacagcttgctgaattgattcctaatcaggctgcgttattctttgatagtgaggttagcactgatgaagtgggtgataatgttcagattacctacacctacaaaatgcttgtagctaaggataataagaaccttcctaagttcattgagcagattagtgcttttact---------------aaa---------------------------ccc---------------agttctatc---aaagaaatgcag---------tcacaatca---------tctcatgttgctcagaacacagta------------------------cttaatgcttctattccagaatctaaacca---------------------------------------------------------------------ttggct------gatgatgattcagcc------------------------------attata---gaaattgtcaacgaggtt---ttgcat---------------------------------taa
>KF530110_HumanNL63_USA_1983-08-16
atggct------------agtgtaaattgggccgat---------------gacaga------------------------gctgctaggaag---aaatttcctcctccttcattttacatgcctcttttggttagttctgataaggcaccatatagggtcattcctaggaatcttgtccctattggtaagggtaat------aaagatgagcagattggttattggaatgttcaagagcgttggcgtatgcgcagggggcaacgtgttgatttgcctcctaaagttcatttttattacctaggtactggacctcataaggaccttaaattcagacaacgttttgatggtgtt------gtttgggttgctaaggaaggtgctaaaactgttaataccagtcttggtaatcgcaaacgtaatcagaaacctttggaaccaaagttctctattgctttgcctccagagctctctgttgttgagtttgag---gatcgctctaataactcatctcgtgctagcagtcgt------tct------tcaactcgtaac------------------------------------------aactcacga------gactcttct---------cgtagtact---tcaagacaa------------------cagtctcgc------------------------------------------------------------------------------------------------actcgttctgattctaac---------------------------------------------cag---------------------tcttcttcagatcttgttgctgctgttactttggctttaaagaacttaggttttgat---------------------aac------------------cagtcgaagtcacctagttcttctggtacttccactcct---aagaaacctaataagcctctttctcaacccagggctgataag------------------------------------------------------------------cct---tctcagttgaagaaacctcgttggaagcgtgttcctaccagagag------gaaaatgttattcagtgctttggtcctcgtgattttaatcacaatatgggggattcagatcttgttcagaatggtgttgatgccaaaggttttccacagcttgctgaattgattcctaatcaggctgcgttattctttgatagtgaggttagcactgatgaagtgggtgataatgttcagattacctacacctacaaaatgcttgtagctaaggataataagaaccttcctaagttcattgagcagattagtgcttttact---------------aaa---------------------------ccc---------------agttctatc---aaagaaatgcag---------tcacaatca---------tctcatgttgctcagaacacagta------------------------cttaatgcttctattccagaatctaaacca---------------------------------------------------------------------ttggct------gatgatgattcagcc------------------------------attata---gaaattgtcaacgaggtt---ttgcat---------------------------------taa
>KF530114_HumanNL63_USA_1989-01-03
atggct------------agtgtaaattgggccgat---------------gacaga------------------------gctgctaggaag---aaatttcctcctccttcattttacatgcctcttttggttagttctgataaggcaccatatagggtcattcccaggaatcttgtccctattggtaagggtaat------aaagatgagcagattggttattggaatgttcaagagcgttggcgtatgcgcagggggcaacgtgttgatttgcctcctaaagttcatttttattacctaggtactggacctcataaggaccttaaattcagacaacgttctgatggtgtt------gtttgggttgctaaggaaggtgctaaaactgttaataccagtcttggtaatcgcaaacgtaatcagaaacctttggaaccaaagttctctattgctttgcctccagagctctctgttgttgagtttgag---gatcgctctaataactcatctcgtgctagcagtcgt------tct------tcaactcgtaac------------------------------------------aactcacga------gactcttct---------cgtagcact---tcaagacaa------------------cagtctcgc------------------------------------------------------------------------------------------------actcgttctgattctaac---------------------------------------------cag---------------------tcttcttcagatcttgttgctgctgttactttggctttaaagaacttaggttttgat---------------------aac------------------cagtcgaagtcacctagttcttctggtacttccactcct---aagaaacctaataagcctctttctcaacccagggctgataag------------------------------------------------------------------cct---tctcagttgaagaaacctcgttggaagcgtgttcctaccagagag------gaaaatgttattcagtgctttggtcctcgtgattttaatcacaatatgggggattcagatcttgttcagaatggtgttgatgccaaaggttttccacagcttgctgaattgattcctaatcaggctgcgttattctttgatagtgaggttagcactgatgaagtgggtgataatgttcaaattacctacacctacaaaatgcttgtagctaaggataataagaaccttcctaagttcattgagcagattagtgcttttact---------------aaa---------------------------ccc---------------agttctatc---aaagaaatgcag---------tcacaatca---------tctcatgttgctcagaacacagta------------------------cttaatgcttctattccagaatctaaacca---------------------------------------------------------------------ttggct------gatgatgattcagcc------------------------------attata---gaaattgtcaacgaggtt---ttgcat---------------------------------taa
>KM055598_HumanNL63_China_2008--
atggct------------agtgtaaattgggccgat---------------gacaga------------------------gctgctaggaag---aaatttcctcctccttcattttacatgcctcttttggttagttctgataaggcaccatatagggtcatccccaggaatcttgtccctattggtaagggtagt------aaagatgagcagattggttattggaatgttcaagagcgttggcgtatgcgcagggggcaacgtgttgatttgcctcctaaagttcatttttattacctaggtactggacctcataaggaccttaaattcagacaacgttctgatggtgtt------gtttgggttgctaaggaaggtgctaaaactgttaataccagtcttggtaatcgcaaacgtaatcagaaacctttggaaccaaagttctctattgctttgcctccagagctctctgttgttgagtttgag---gatcgctctaataactcatctcgtgctagcagtcgt------tct------tcaactcgtaac------------------------------------------aactcacga------gactcttct---------cgtagcact---tcaagacaa------------------cagtctcgc------------------------------------------------------------------------------------------------actcgttctgattctaac---------------------------------------------cag---------------------tcttcttcagatcttgttgctgctgttactttggctttaaagaacttaggttttgat---------------------aac------------------cagtcgaagttacctagttcttctggtacttccactcct---aagaaacctaataagcctctttctcaacccagggctgataag------------------------------------------------------------------cct---tctcagttgaagaaacctcgttggaagcgtgttcctaccagagag------gaaaatgttattcagtgctttggtcctcgtgattttaatcacaatatgggggattcagatcttgttcagaatggtgttgatgccaaaggttttccacagcttgctgaattgattcctaatcaggctgcgttattctttgatagtgaggttagcactgatgaagtgggtgataatgttcagattacctatacctacaaaatgcttgtagctaaggataataagaaccttcctaagttcattgagcagattagtgcttttact---------------aaa---------------------------ccc---------------agttctatc---aaagaaatgcag---------tcacaatca---------tctcatgctgttcagaacacagta------------------------cttaatgcttctattccagaatctaaacca---------------------------------------------------------------------ttggct------gatgatgattcagcc------------------------------attata---gaaattgtcaacgaggtt---ttgcat---------------------------------taa
>KT359829_HumanNL63_Malaysia_2012--
atggct------------agtgtaaattgggccgat---------------gacaga------------------------gctgctaggaag---aaatttcctcctccttcattttacatgcctcttttggttagttctgataaggcaccatatagggtcattcccaggaaccttgtccctattggtaagggtaat------aaagatgagcagattggttattggaatgttcaagagcgttggcgtatgcgcagggggcaacgtgttgatttgcctcctaaagttcatttttattacctaggtactggacctcataaggaccttaaattcagacaacgtcttgatggtgtt------gtttgggttgctaaggaaggtgctaaaactgttaataccagtcttggtaatcgcaaacgtaatcagaaacctttggaaccaaagttctctattgccttgcccccagagctctctgttgttgagtttgag---gatcgctctaataactcatctcgtgctagcagtcgt------tct------tcaactcgtaac------------------------------------------aactcacga------gactcttct---------cgtagtact---tcaagacaa------------------cagtctcgc------------------------------------------------------------------------------------------------actcgttctgattctaac---------------------------------------------cag---------------------tcttcttcagatcttgttgctgctgttactttggctttaaagaacttaggttttgat---------------------aac------------------cagtcgaagtcacctagttcttctggcacttccactcct---aagaaacctaataagcctctttctcaacccagggctgataag------------------------------------------------------------------cct---tctcagttgaagaaacctcgttggaagcgtgttcctactagagag------gaaaatgttattcagtgctttggtcctcgtgattttaatcacaatatgggggattcagatcttgttcagaatggtgttgatgccaaaggttttccacagcttgctgaattgattcctaatcaggctgctttattctttgatagtgaggttagcactgatgaagtgggtgataatgttcagattacctacacctacaaaatgcttgtagctaaggataataagaaccttcctaagttcattgagcagattagtgcttttact---------------aaa---------------------------ccc---------------agttctatc---aaagaaatgcag---------tcacaatca---------tctcatgttgttcagaacacagta------------------------cttaatgcttctattccagaatctaaacca---------------------------------------------------------------------ttggct------gatgatgactcagcc------------------------------attata---gaaattgtcaacgaggtt---ttgcat------------------------------------
>KT359855_HumanNL63_Malaysia_2012--
atggct------------aatgtaaattgggccgat---------------gacaga------------------------gctgctaggaag---aaatttcctcctccttcattttacatgcctcttttggttagttctgataaggcaccatatagggtcattcccaggaatcttgtccctattggtaagggtaat------aaagatgagcagattggttattggaatgttcaagagcgttggcgtatgcgcagggggcaacgtgttgatttgcctcctaaagttcatttttattacctaggtactggacctcataaggaacttaaattcagacaacgttctgatggtgtt------gtttgggttgctaaggaaggtgctaaaactgttaataccagtcttggtaatcgcaaacgtaatcagaaacctttggaaccaaagttctctattgctttgcctccagagctctctgttgttgagtttgag---gatcgctctaataactcatctcgtgctagcagtcgt------tct------tcaactcgtaac------------------------------------------aactcacga------gactcttct---------cgtagcact---tcaagacaa------------------cagtctcgc------------------------------------------------------------------------------------------------actcgttctgattctaac---------------------------------------------cag---------------------tcttcttcagatcttgttgctgctgttactttggctttaaagaacttaggttttgat---------------------aac------------------cagtcgaagtcacctagttcttctggtacttccactcct---aagaaacctaataagcctctttctcaacccagggctgataag------------------------------------------------------------------cct---tctcagttgaagaaacctcgttggaagcgtgttcctaccagagag------gaaaatgttattcagtgctttggtcctcgtgattttaatcacaatatgggagattcagatcttgttcagaatggtgttgatgccaaaggttttccacagcttgctgaattgattcctaatcaggctgcgttattctttgatagtgaggttagcactgatgaagtgggtgataatgttcagattacctatacctacaaaatgcttgtagctaaggataataagaaccttcctaagttcattgagcagattagtgcttttact---------------aaa---------------------------ccc---------------agttctatc---aaagaaatgcag---------tcacaatca---------tctcttgttgctcagaacacagta------------------------ctgaatgattctattccagaatctatacca---------------------------------------------------------------------ttggct------gatgatgactcagcc------------------------------attata---gaaattgtcaacgaggtt---ttgcat------------------------------------
>KT359860_HumanNL63_Malaysia_2012--
atggct------------aatgtaaattgggccgat---------------gacaga------------------------gctgctaggaag---aaatttcctcctccttcattttacatgcctcttttggttagttctgataaggcaccatatagggtcattcccaggaatcttgtccctattggtaagggtaat------aaagatgagcagattggttattggaatgttcaagagcgttggcgtatgcgcagggggcaacctgttgatttgcctcctaaagtatatttttattacctaggtactggacctcataaggaacttaaattcagacaacgttctgatggtgtt------gtttgggttgctaaggaaggtgctaaaactgttaataccagtcttggtaatcgcaaacgtaatcagaaacctttggaaccaaagttctctattgctttgcctccagagctctctgttgttgagtttgag---gatcgctctaataactcatctcgtgctagcagtcgt------tct------tcaactcgtaac------------------------------------------aactcacga------gactcttct---------cgtagcact---tcaagacaa------------------cagtctcgc------------------------------------------------------------------------------------------------actcgttctgattctaac---------------------------------------------cag---------------------tcttcttcagatcttgttgctgctgttactttggctttaaagaacttaggttttgat---------------------aac------------------cagtcgaagtcacctagttcttctggtacttccactcct---aagaaacctaataagcctctttctcaacccagggctgataag------------------------------------------------------------------cct---tctcagttgaagaaacctcgttggaagcgtgttcctaccagagag------gaaaatgttatgcagtgctttggtcctcgtgattttaatcacaatatgggagattcagatcttgttcagaatggtgttgatgccaaaggttttccactgcttgctgaactgattcctaatcacgctgcgttattctttgatagtgaggttagcactgatgaagagggtgataatgttcagattacctatacctacaaaatgcttgtagctaaggataataagaaccttcctaagttcattgagcagattagtgcttttact---------------aaa---------------------------ccc---------------agttctatc---aaagaaatgcag---------tcacaatca---------tctcatgttgctcagaacacagta------------------------cttaatgcttctattccagaatctaaacca---------------------------------------------------------------------ttggct------gatgatgattcagcc------------------------------attata---gaaattgtcaacgaggtt---ttgcat------------------------------------
>KT359870_HumanNL63_Malaysia_2013--
atggct------------agtgtaaattgggccgat---------------gataga------------------------gctgctaggaag---aaatttcctcctccttcattttacatgcctcttttggttagttctgataaggcaccatatagggtcattcccaggaaccttgtccctattggtaagggtaat------aaagatgagcagattggttattggaatgttcaagagcgttggcgtatgcgcagggggcaacgtgttgatttgcctcctaaagttcatttttattacctaggtactggacctcataaggaccttaaattcagacagcgtcttgatggtgtt------gtttgggttgctaaggaaggtgctaaaactgttaataccagtcttggtaatcgcaaacgtaatcagaaacctttggaaccaaagttctctattgctttgcccccagagctctctgttgttgagtttgag---gatcgctctaataactcatctcgtgctagcagtcgt------tct------tcaactcgtaac------------------------------------------aactcacga------gactcttct---------cgtagtact---tcaagacaa------------------cagtctcgc------------------------------------------------------------------------------------------------actcgttctgattctaac---------------------------------------------cag---------------------tcttcttcagatcttgttgctgctgttactttggctttaaagaacttaggttttgat---------------------aac------------------cagtcgaagtcacctagttcttctggtatttccactcct---aagaaacctaataagcctctttctcaacccagggctgataag------------------------------------------------------------------cct---tctcagttgaagaaacctcgttggaagcgtgttcctaccagagag------gaaaatgttattcagtgctttggtcctcgtgattttaatcacaatatgggggattcagatcttgttcagaatggtgttgatgccaaaggttttccacagcttgctgaattgattcctaatcaggctgctttattctttgatagtgaggttagcactgatgaagtgggtgataatgttcagattacctacacctacaaaatgcttgtagctaaggataataagaaccttcctaagttcattgagcagattagtgcttttact---------------aaa---------------------------ccc---------------agttctatc---aaagaaatgcag---------tcacaatca---------tctcatgttgttcagaacacagta------------------------cttaatgcttctattccagaatctaaacca---------------------------------------------------------------------ttggct------gatgatgactcagcc------------------------------attata---gaaattgtcaacgaggtt---ttgcat------------------------------------
>KY554969_HumanNL63_USA_2016--
atggct------------agtgtaaattgggccgat---------------gacaga------------------------gctgctaggaag---aaatttcctcctccttcattttacatgcctcttttggttagttctgataaggcaccatatagggtcattcccaggaatcttgtccctattggtaagggtaat------aaagatgagcagattggttattggaatgttcaagagcgttggcgtatgcgtagggggcaacgtgttgatttgcctcctaaagttcatttttattacctaggtactggacctcataaggaccttaaattcagacaacgttctgatggtgtt------gtttgggttgctaaggaaggtgctaaaactgttaataccagtcttggtaatcgcaaacgtaatcagaaacctttggaaccaaagttctctattgctttgcctccagagctctctgttgttgagttcgag---gatcgctctaataattcatctcgtgctagcagtcgt------tct------tcaactcgtaac------------------------------------------aactcacga------gactcttct---------cgtagcact---tcaagacaa------------------cagtctcgc------------------------------------------------------------------------------------------------actcgttctgattctaac---------------------------------------------cag---------------------tcttcttcagatcttgttgctgctgttactttggctttaaagaacttaggttttgat---------------------aac------------------cagtcgaagtcacctagttcttctggtacttccactcct---aagaaacctaataagcctctttctcaacccagggctgacaag------------------------------------------------------------------cct---tctcagttgaagaaacctcgttggaagcgtgttcctaccagagag------gaaaatgttattcagtgctttggtcctcgtgattttaatcacaatatgggagattcagatcttgttcagaatggtgttgatgccaaaggttttccacagcttgctgagttgattcctaatcaggctgcgttattctttgatagtgaggttagcactgatgaagtgggtgataatgttcagattacctacacctacaaaatgcttgtagctaaggataataagaaccttcctaagttcattgagcagattagtgcttttact---------------aaa---------------------------ccc---------------agttctatc---aaagaaatgcag---------tcacaatca---------tctcatgttgctcagaacacagta------------------------cttaatgcttctattccagaatctaaacca---------------------------------------------------------------------ttggct------gatgatgattcagcc------------------------------attata---gaaattgtcaacgaggtt---ttgcat---------------------------------taa
>KY862057_HumanNL63_France_2014-01-03
atggct------------agtgtaaattgggccgat---------------gacaga------------------------gctgctaggaag---aaatttcctcctccttcattttacatgcctcttttggttagttctgataaggcaccgtatagggtcatccccaggaatcttgtccctattggtaagggtaat------aaagatgagcagattggttattggaatgttcaagagcgttggcgtatgcgcagggggcaacgtgttgatttgcctcctaaagttcatttttattacctaggtactggacctcataaggaccttaaattcagacaacgttctgatggtgtt------gtttgggttgctaaggaaggtgctaaaactgttaataccagtcttggtaatcgcaaacgtaatcagaaacctttggaaccaaagttctctattgctttgcctccagagctctctgttgttgagtttgag---gatcgctctaataactcatctcgtgctagcagtcgt------tct------tcaactcgtaac------------------------------------------aactcacga------gactcttct---------cgtagcact---tcaagacaa------------------cagtctcgc------------------------------------------------------------------------------------------------actcgttctgattctaac---------------------------------------------cag---------------------tcttcttcagatcttgttgctgctgttactttggctttaaagaacttaggttttgat---------------------aac------------------cagtcgaagtcacctagttcttctggtacttccactcct---aagaaacctaataagcctctttctcaacccagggctgataag------------------------------------------------------------------cct---tctcagttgaagaaacctcgttggaagcgtgttcctaccagagag------gaaaatgttattcagtgctttggtcctcgtgattttaatcacaatatgggggattcagatcttgttcagaatggtgttgatgccaaaggttttccacagcttgctgaattgattcctaatcaggctgcgttattctttgatagtgaggttagcactgatgaagtgggtgataatgttcagattacctatacctacaaaatgcttgtagctaaggataataagaaccttcctaagttcattgagcagattagtgcttttact---------------aaa---------------------------ccc---------------agttctatc---aaagaaatgcag---------tcacaatca---------tctcatgctgttcagaacacagta------------------------tttaatgcttctatttcagaatctaaacca---------------------------------------------------------------------ttggct------gatgatgattcagcc------------------------------attata---gaaattgtcaacgaggtt---ttgcat---------------------------------taa
>KY862064_HumanNL63_France_2011-02-21
atggct------------agtgtaaattgggccgat---------------gacaga------------------------gctgctaggaag---aaatttcctcctccttcattttacatgcctcttttggttagttctgataaggcaccatatagggtcatccccaggaatcttgtccctattggtaagggtaat------aaagatgagcagattggttattggaatgttcaagagcgttggcgtatgcgcagggggcaacgtgttgatttgcctcctaaagttcatttttattacctaggtactggacctcataaggaccttaaattcagacaacgttctgatggtgtt------gtttgggttgctaaggaaggtgctaaaactgttaataccagtcttggtaatcgcaaacgtaatcagaaacctttggaaccaaagttctctattgctttgcctccagagctctctgttgttgagtttgag---gatcgctctaataactcatctcgtgctagcagtcgt------tct------tcaactcgtaac------------------------------------------aactcacga------gactcttct---------cgtagtact---tcaagacaa------------------cagtctcgc------------------------------------------------------------------------------------------------actcgttctgattctaac---------------------------------------------cag---------------------tcttcttcagatcttgttgctgctgttactttggctttaaagaacttaggttttgat---------------------aac------------------cagtcgaagtcacctagttcttctggtacttccactcct---aagaaacctaataaacctctttctcaacccagggctgataag------------------------------------------------------------------cct---tctcagttgaagaaacctcgttggaagcgtgttcctaccagagag------gaaaatgttattcagtgctttggtcctcgtgattttaatcacaatatgggggattcagatcttgttcagaatggtgttgatgccaaaggttttccacagcttgctgaattgattcctaatcaggctgcgttattctttgatagtgaggttagcactgatgaagtgggtgataatgttcagattacctatacctacaaaatgcttgtagctaaggataataagaaccttcctaagttcattgagcagattagtgcttttact---------------aaa---------------------------ccc---------------agttctatc---aaagaaatgcag---------tcacaacca---------tctcatgctgttcagaacacagta------------------------cttaatgcttctattccagaatctaaacca---------------------------------------------------------------------ttggct------gatgatgattcagcc------------------------------attata---gaaattgtcaacgaggtt---ttgcat---------------------------------taa
>KY862066_HumanNL63_France_2010-10-05
atggct------------aatgtaaattgggccgat---------------gacaga------------------------gctgctaggaag---aaatttcctcctccttcattttacatgcctcttttggttagttctgataaggcaccatatagggtcattcccaggaatcttgtccctattggtaagggtaat------aaagatgagcagattggttattggaatgttcaagagcgttggcgtatgcgcagggggcaacgtgttgatttgcctcctaaagttcatttttattacctaggtactggacctcataaggaccttaaattcagacaacgttctgatggtgtt------gtttgggttgctaaggaaggtgctaaaactgttaataccagtcttggtaatcgcaaacgtaatcagaaacctttggaaccaaagttctctattgctttgcctccagagctctctgttgttgagtttgag---gatcgctctaataactcatctcgtgctagtagtcgt------tct------tcaactcgtaac------------------------------------------aactcacga------gactcttct---------cgtagcact---tcaagacaa------------------cagtctcgc------------------------------------------------------------------------------------------------actcgttctgattctaac---------------------------------------------cag---------------------tcttcttcagatcttgttgctgctgttactttggctttaaagaacttaggttttgat---------------------aac------------------cagtcgaagtcacctagttcttctggtacttccactcct---aagaaacctaataagcctctttctcaacccaggtctgataag------------------------------------------------------------------cct---tctcagttgaagaaacctcgttggaagcgtgttcctaccagagag------gaaaatgttattcagtgctttggtcctcgtgattttaatcacaatatgggggattcagatcttgttcagaatggtgttgatgccaaaggttttccacagcttgctgaattgattcctaatcaggctgcgttattctttgatagtgaggttagcactgatgaagtgggtgataatgttcagattacctacacctacaaaatgcttgtagctaaggataataagaaccttcctaagttcattgagcagattagtgcttttact---------------aaa---------------------------ccc---------------agttctatc---aaagaaatgcag---------tcacaatca---------tctcatgttgctcagaacacagta------------------------cttaatgcttctattccagaatctaaacca---------------------------------------------------------------------ttggct------gatgatgattcagcc------------------------------attata---gaaattgtcaacgaggtt---ttgcat---------------------------------taa
>KY862072_HumanNL63_France_2005-01-24
atggct------------agtgtaaattgggccgat---------------gacaga------------------------gctgctaggaag---aaatttcctcctccttcattttacatgcctcttttggttagttctgataaggcaccatatagggtcattcccaggaatcttgtccctattggtaagggtaat------aaagatgagcagattggttattggaatgttcaagagcgttggcgtatgcgcagggggcaacgtgttgatttgcctcctaaagttcatttttattacctaggtactggacctcataaggaccttaaattcagacaacgttctgatggtgtt------gtttgggttgctaaggaaggtgctaaaactgttaataccagtcttggtaatcgcaaacgtaatcagaaacctttggaaccaaagttctctattgctttgcctccagaactctctgttgttgagtttgag---gatcgctctaataactcatctcgtgctagcagtcgt------tct------tcaactcgtaac------------------------------------------aactcacga------gactcttct---------cgtagcact---tcaagacaa------------------cagtctcgc------------------------------------------------------------------------------------------------actcgttctgattctaac---------------------------------------------cag---------------------tcttcttcagatcttgttgctgctgttactttggctttaaagaacttaggttttgat---------------------aac------------------cagtcgaagtcacctagttcttctggtacttccactcct---aagaaacctaataagcctctttctcaacccagggctgataag------------------------------------------------------------------cct---tctcagttgaagaaacctcgttggaagcgtgttcctaccagagag------gaaaatgttattcagtgctttggtcctcgtgattttaatcacaatatgggggattcagatcttgttcagaatggtgttgatgccaaaggttttccacagcttgctgaattgattcctaatcaggctgcgttattctttgatagtgaggttagcactgatgaagtgggtgataatgttcagattacctatacctacaaaatgcttgtagctaaggataataagaaccttcctaagttcattgagcagattagtgcttttact---------------aaa---------------------------ccc---------------agttctatc---aaagaaatgcag---------tcacaatca---------tctcatgctgttcagaacacagta------------------------cttaatgcttctattccagaatctaaacca---------------------------------------------------------------------ttggct------gatgatgattcagcc------------------------------attata---gaaattgtcaacgaggtt---ttgcat---------------------------------taa
>KY983586_HumanNL63_USA_2015--
atggct------------agtgtaaattgggccgat---------------gacaga------------------------gctgctaggaag---aaatttcctcctccttcattttacatgcctcttttggttagttctgataaggcaccatatagggtcatccccaggaatcttgtccctattggtaagggtaat------aaagatgagcagattggttattggaatgttcaagagcgttggcgtatgcgcagggggcaacgtgttgatttgcctcctaaagttcatttttattacctaggtactggacctcataaggaccttaaattcagacaacgttctgatggtgtt------gtttgggttgctaaggaaggtgctaaaactgttaataccagtcttggtaatcgcaaacgtaatcagaaacctttggaaccaaagttctctattgctttgcctccagagctctctgttgttgagtttgag---gatcgctctaataactcatctcgtgctagcagtcgt------tct------tcaactcgtaac------------------------------------------aactcacga------gactcttct---------cgtagcact---tcaagacaa------------------cagtctcgc------------------------------------------------------------------------------------------------actcgttctgattctaac---------------------------------------------cag---------------------tcttcttcagatcttgttgctgctgttactttggctttaaagaacttaggttttgat---------------------aac------------------cagtcgaagtcacttagttcttctggtacttccactcct---aagaaacctaataagcctctttctcaacccagggctgataag------------------------------------------------------------------cct---tctcagttgaagaaacctcgttggaagcgtgttcctaccagagag------gaaaatgttattcagtgctttggtcctcgtgattttaatcacaatatgggggattcagatcttgttcagaatggtgttgatgccaaagggtttccacagcttgctgaattgattcccaatcaggctgcgttattctttgatagtgaggttagcactgatgaagtgggtgataatgttcagattacctatacctacaaaatgcttgtagctaaggataataagaaccttcctaagttcattgagcagattagtgcttttact---------------aaa---------------------------ccc---------------agttctatc---aaagaaatgcag---------tcacaatca---------tctcatgctgttcagaacacagta------------------------cttaatgcttctattccagaatctaaacca---------------------------------------------------------------------ttggct------gatgatgattcagcc------------------------------attata---gaaattgtcaacgaggtt---ttgcat---------------------------------taa
>MG428705_HumanNL63_Kenya_2010-05-21
atggct------------agtgtaaattgggccgat---------------gacaga------------------------gctgctaggaag---aaatttcctcctccttcattttacatgcctcttttggttagttctgataaggcaccatatagggtcattcccaggaaccttgtccctattggtaagggtaat------aaagatgagcagattggttattggaatgttcaagagcgttggcgtatgcgcagggggcaacgtgttgatttgcctcctaaagttcatttttattacctaggtactggacctcataaggaccttaaattcagacaacgtcttgatggtgtt------gtttgggttgctaaggaaggtgctaaaactgttaataccagtcttggtaatcgcaaacgtaatcagaaacctttggaaccaaagttctctattgctttgcccccagagctctctgttgttgagtttgag---gatcgctctaataattcatctcgtgctagcagtcgt------tct------tcaactcgtaac------------------------------------------aactcacga------gactcttct---------cgtagtact---tcaagacaa------------------cattctcgc------------------------------------------------------------------------------------------------actcgttctgattctaac---------------------------------------------cag---------------------tcttcttcagatcttgttgctgctgttactttggctttaaagaacttaggttttgat---------------------aac------------------cagtcgaagtcacctagttcttctggtacttccactcct---aagaaacctaataagcctctttctcaacccagggctgataag------------------------------------------------------------------cct---tctcagttgaagaaacctcgttggaagcgtgttcctaccagagag------gaaaatgttattcagtgctttggtcctcgtgattttaatcacaatatgggggattcagatcttgttcagaatggtgttgatgccaaaggttttccacagcttgctgaattgattcctaatcaggctgctttattctttgatagtgaggttagcactgatgaagtgggtgataatgttcagattacctacacctacaaaatgcttgtagctaaggataataagaaccttcctaagttcattgagcagattagtgcttttact---------------aaa---------------------------ccc---------------agttctatc---aaagaaatgcag---------tcacaatca---------tctcatgttgttcagaacacagta------------------------cttaatgcttctattccagaatctaaacca---------------------------------------------------------------------ttggct------gatgatgactcagcc------------------------------attata---gaaattgtcaacgaggtt---ttgcat---------------------------------taa
>MG772808_HumanNL63_SKorea_2014-11-25
atggct------------aatgtaaattgggccgat---------------gacaga------------------------gctgctaggaag---aaatttcctcctccttcattttacatgcctcttttggttagttctgataaggcaccatatagggtcattcccaggaatcttgtccctattggtaagggtaat------aaagatgagcagattggttattggaatgttcaagagcgttggcgtatgcgcagggggcaacgtgttgatttgcctcctaaagttcatttttattacctaggtactggacctcataaggaccttaaattcagacaacgttctgatggtgtt------gtttgggttgctaaggaaggtgctaaaactgttaataccagtcttggtaatcgcaaacgtaatcagaaacctttggaaccaaagttctctattgctttgcctccagagctctctgttgttgagtttgag---gatcgctctaataactcatctcgtgctagcagtcgt------tct------tcaactcgtaac------------------------------------------aactcacga------gactcttct---------cgtagcact---tcaagacaa------------------cagtctcgc------------------------------------------------------------------------------------------------actcgttctgattctaac---------------------------------------------cag---------------------tcttcttcagatcttgttgctgctgttactttggctttaaagaacttaggttttgat---------------------aac------------------cagtcgaagtcacctagttcttctggtacttccactcct---aagaaacctaacaagcctttttctcaacccagggctgataag------------------------------------------------------------------cct---tctcagttgaagaaacctcgttggaagcgtgttcctaccagagag------gaaaatgttattcagtgctttggtcctcgtgattttaatcacaatatgggggattcagatcttgttcagaatggtgttgatgccaaaggttttccacagcttgctgaattgattcctaatcaggctgcgttattctttgatagtgaggttagcactgatgaagtgggtgataatgttcagattacctacacctacaaaatgcttgtagctaaggataataagaaccttcctaagttcattgagcagattagtgcttttact---------------aaa---------------------------ccc---------------agttctatc---aaagaaatgcag---------tcacaacca---------tctcatgttgctcagaacacagta------------------------cttaatgcttctattccagaatctaaacca---------------------------------------------------------------------ttggct------gatgatgattcagcc------------------------------attata---gaaattgtcaacgaggtt---ttgcat---------------------------------taa
>MK334044_HumanNL63_China_2018-07-13
atggct------------agtgtaaattgggccgat---------------gacaga------------------------gctgctaggaag---aaatttcctcctccttcattttacatgcctcttttggttagttctgataaggcaccatatagggtcattcccaggaaccttgtccctattggtaagggtaat------aaagatgagcagattggttattggaatgttcaagagcgttggcgtatgcgcagggggcaacgtgttgatttgcctcctaaagttcatttttattacctaggtactggacctcataaggaccttaaattcagacaacgtcttgatggtgtt------gtttgggttgctaaggaaggtgctaaaactgttaataccagtcttggtaatcgcaaacgtaatcagaaacctttggaaccaaagttctctattgctttgcccccagagctctctgttgttgagtttgag---gatcgctctaataactcatctcgtgctagcagtcgt------tct------tcaactcgtaac------------------------------------------aactcacga------gactcttct---------cgtagtact---tcaagacaa------------------cagtctcgc------------------------------------------------------------------------------------------------actcgttctgattctaac---------------------------------------------cag---------------------tcttcttcagatcttgttgctgctgttactttggctttaaagaatttaggttttgat---------------------aac------------------cagtcgaagtcacctagttcttctggtacttccactcct---aagaaacctaataagcctctttctcaacccagggctgacaag------------------------------------------------------------------cct---tctcagttgaagaaacctcgttggaagcgtgttcctaccagagag------gaaaatgttattcagtgctttggtcctcgtgattttaatcacaatatgggggattcagatcttgttcagaatggtgttgatgccaaaggttttccacagcttgctgaattgattcctaatcaggctgctttattctttgatagtgaggttagcactgatgaagtgggtgataatgttcagattacctacacctacaaaatgcttgtagctaaggataataagaaccttcctaagttcattgagcagattagtgcttttact---------------aaa---------------------------ccc---------------agttctatc---aaagaaatgcag---------tcacaatca---------tctcatgttgttcagaacacagta------------------------cttaatgcttctattccagaatctaaacca---------------------------------------------------------------------ttggct------gatgatgactcagcc------------------------------attata---gaaattgtcaacgaggtt---ttgcat---------------------------------taa
>MK334046_HumanNL63_China_2018-09-01
atggct------------agtgtaaattgggccgat---------------gacaga------------------------gctgctaggaag---aaatttccccctccttcattttacatgcctcttttggttagttctgataaggcaccatatagggtcattcccaggaaccttgtccctattggtaagggaaat------aaagatgagcagattggttattggaatgttcaagagcgttggcgtatgcgcagggggcaacgtgttgatttgcctcctaaagttcatttttattacctaggtactggacctcataaggaccttaaattcagacaacgtcttgatggtgtt------gtttgggttgctaaggaaggtgctaaaactgttaataccagtcttggtaatcgcaaacgtaatcagaaacctttggaaccaaagttctctattgctttgcccccagagctctctgttgttgagtttgag---gatcgctctaataactcatctcgtgctagcagtcgt------tct------tcaactcgtaac------------------------------------------aactcacga------gactcttct---------cgtagtact---tcaagacaa------------------cagtctcgc------------------------------------------------------------------------------------------------actcgttctgattctaac---------------------------------------------cag---------------------tcttcttcagatcttgttgctgctgttactttggctttaaagaacttaggttttgat---------------------aac------------------cagtcgaagtcacctagttcttctggtacttccactcct---aagaaacctaataagcctctttctcaacccagggttgataag------------------------------------------------------------------cct---tctcagttgaagaaacctcgttggaagcgtgttcctaccagagag------gaaaatgttattcagtgctttggtcctcgtgattttaatcacaatatgggggattcagatcttgttcagaatggtgttgatgccaaaggttttccacagcttgctgaattgattcctaatcaggctgctttattctttgatagtgaggttagcactgatgaagtgggtgataatgttcagattacctacacctacaaaatgcttgtagctaaggataataagaaccttcctaagttcattgagcagattagtgcttttact---------------aaa---------------------------ccc---------------agttctatc---aaagaaatgcag---------tcacaatca---------tctcatgctgttcagaacacagta------------------------cttaatgcttctattccagaatctaaacca---------------------------------------------------------------------ttggct------gatgatgattcagcc------------------------------attata---gaaattgtcaacgaggtt---ttgcat---------------------------------taa
>MN306040_HumanNL63_USA_2019--
atggct------------agtgtaaattgggccgat---------------gacaga------------------------gctgctaggaag---aaatttcctcctccttcattttacatgcctcttttggttagttctgataaggcaccatatagggtcattcccaggaaccttgtccctattggtaagggtaat------aaagatgagcagattggttattggaatgttcaagagcgttggcgtatgcgcagggggcaacgtgttgatttgcctcctaaagttcatttttattacctaggtactggacctcataaggaccttaaattcagacaacgtcttgatggtgtt------gtttgggttgctaaggaaggtgctaaaactgttaataccagtcttggtaatcgcaaacgtaatcagaaacctttggaaccaaagttctctattgctttgcccccagagctctctgttgttgagtttgag---gatcgctctaataactcatctcgtgctagcagtcgt------tct------tcaactcgtaac------------------------------------------aactcacga------gactcttct---------cgtagtact---tcaagacaa------------------cagtctcgc------------------------------------------------------------------------------------------------actcgttctgattctaac---------------------------------------------cag---------------------tcttcttcagatcttgttgctgctgttactttggctttaaagaacttaggttttgat---------------------aac------------------cagtcgaagtcacctagttcttctggtacttccactcct---aagaaacctaataagcctctttctcaacccagggctgataag------------------------------------------------------------------cct---tctcagttgaagaaacctcgttggaagcgtgttcctaccagagag------gaaaatgttattcagtgctttggtcctcgtgattttaatcacaatatgggggattcagatcttgttcagaatggtgttgatgccaaaggttttccacagcttgctgaattgattcctaatcaggctgcgttattctttgatagtgaggttagcactgatgaagtgggtgataatgttcagattacctatacctacaaaatgcttgtagctaaggataataagaaccttcctaagttcattgagcagattagtgcttttact---------------aaa---------------------------ccc---------------agttctatc---aaagaaatgcag---------tcacaatca---------tctcatgctgttcagaacacagta------------------------cttaatgcttctattccagaatctaaacca---------------------------------------------------------------------ttggct------gatgatgattcagcc------------------------------attata---gaaattgtcaacgaggtt---ttgcat---------------------------------taa
>KT253269_Bat_Ghana_2011--
atggct------------acagtcaactgggctgatgcctctgaa------ccacaa------------------------cgtggtcgtcag---agtagaataccttattccctttatagtcctttgcttgttgacagcgaacaacct---tggaaggtgatacctcgtaatttggtacccaccaacaagaaagac------aaaagcaagcttataggctattggaatattcaaaaacgtttcagaacgagaaagggcaaacgggttgatttaccacctaagttgcacttctattatcttggcacaggacctcataaagatgctaaattcagagagcgcattgaaggtgtc------gtatgggttgctgttgatggtgctaaaaccgaacctacgggttatggtgttaggcgtaagaattcagacccagaagaaccacgtttcagtcaagcactcccaaatggtgtcactgttgttgaagaa------------cctgac------tctcgtgctccttctcgttcacagtca------agg------------------------------------------------------------------tcacagagc---------cgaggtcgt---------------------------------------------------------------------------------------------------ggtgaa---tccaagccccag---------------tctcgaaattcttcaagt---------------------------------------------gacagaaaccagaag---tca---agtcaggacgacatcatgaaggcagttgctgctgctcttaaatctttaggttttgagaagcctcaagaa------aaagagaat------------------------------aaggtagcgaaaaagggtactcct---aagccttct------aggaaccagagtcctgctccgtctcaaactcgtgccaagagcccagctcgttctcagagttctgaa------acaaaagaacaa---------aaa---catgaaatgcaaaaaccacggtggaaaagacagcctaatgatgatgtgacatccaatgtcacacaatgttttggccccagagatcttgaccacaactttggaagtgcaggtgttgtagctaatggtgttaaagccaaaggctatcctcaatttgctgaacttgtgccttctacagctgctatgctgtttgatagtcacattgactctaaggagtcgggcaacaatgttgtccttacttacacaactagggttacagtgcccaaggaccatcctcatttgggtaagttcttggaggagttaaatgcattcacc---------------aag---------------------------cct---------------tcacaggttagagaaatgcaacaa------------------------------------------------------catcct---ctg---------cttaaccctagtgcacaagaattcaatccatcacaaact------------------------------tcacct---gca------------actgttgaacca------------------------------gtctacgatgaagttgctattgaaact---gacataattgatgaagtcaac---------------------------------------taa
>KT253270_Bat_Ghana_2010--
atggct------------acagtcaactgggctgatgcctctgaa------ccacaa------------------------cgtggtcgtcag---agtagaataccttattccctttatagccctttgcttgttgacaatgatcaacct---tggaaggtgatacctcgtaatttggtacccaccaacaagaaagac------aaaagcaagcttataggctattggaatattcaaaaacgtttcagaacgagaaagggcaaacgggttgatttaccacctaagttgcacttctattatcttggcacaggacctcataaagatgctaaattcagagagcgcattgaaggtgtc------gtatgggttgctgttgatggtgctaaaaccgaacctacgggttatggtgttaggcgtaagaattcagacccagaagaaccacgtttcagtcaagcgctcccaaatggtgtcactgttgttgaagaa------------cctgac------tctcgtgctccttctcgttcacagtca------agg------------------------------------------------------------------tcacagagc---------cgaggtcgt---------------------------------------------------------------------------------------------------ggtgaa---tccaagccccag---------------tctcgaaattcttcaagt---------------------------------------------gacagaaaccagaag---tca---agtcaggacgacatcatgaaggcagttgctgctgctcttaaatctttaggttttgagaagcctcaagaa------aaagagaat------------------------------aaggtagcgaaaaagggtactcct---aagccttct------aggaaccagagtcctgctccgtctcaaactcgtgccaagagcccagctcgttctcagagttctgaa------acaaaagaacaa---------aaa---catgaaatgcaaaaaccacggtggaaaagacagcctaatgatgatgtgacatccaatgtcacacaatgttttggccccagagatcttgaccacaactttggaagtgcaggtgttgtagctaatggtgttaaagccaaaggctatcctcaatttgctgaacttgtgccttctacagctgctatgctgtttgatagtcacattgactctaaggagtcgggcaacaatgttgtccttacttacacaactagggttacagtgcccaaggaccatcctcatttgggtaagttcttggaggagttaaatgcattcacc---------------aag---------------------------cct---------------tcacaggttagagaaatgcaacaa------------------------------------------------------catcct---ctg---------cttaaccctagtgcacaagaattcaatccatcacaaact------------------------------tcacct---gca------------actgttgaacca------------------------------gtctacgatgaagttgctattgaaact---gacataattgatgaagtcaac---------------------------------------taa
>KY073747_Bat_Kenya_2009-06-20
atggct------------tcagttaattgggctgatgcgtctgaa------ccacaa------------------------cgtggtcgttca---ggcagaatccctttttctctttataaccccttgcttgtcgaaaatggccaacct---tggaaagtgataccacgtgatttggtacctactaacaagaaggaa------aaagacaagcttattgggtattggaatgtacaaaaacgcttcagaactaagaaaggtcagagagtggacctacctcccaaggtacatttttactatttgggcacaggaccacataaggaatcaaaattcagagaacgcattgatggtgtg------gtctgggttgcagttaatggtgctaaaacagaaccaactggttatggtgttcgccgtaaaaatgctgatccagaaacacctaaatttaatcagaagcttccaaatggcctttctattgttgaagat------------ccagat------tcacgtgccacttctaggtcccagtca------cgt------------------------------------------------------------------tctcagagt---------agagatcgt---------------------------------------------------------------------------------------------------ggtaaaaattctaaacctcag---------------tcacgtagttcctcaacagaacgccct---------------------------------cag------------------------agtcaggatgacatcatgaaagctgttgctgctgcgttgaaatccttgggttttgaaaaacctcaagaa------cctcaacag------------------------------aagaaa---aagaaggctacacct---aagtcttct------agaagttcgagtcctgct------------------------ccagttaaagcacaaagttctgatgctcaaagtaaagaacaa---------aaa---catgaattgcagaaacctcgctggaagaggcaacctaatagtgacaaatcatcaaatgtcactcaatgttttgggccgagagacctagaacataatttcggcagtgctgatgttgtagctaatggtgtgaaagccaaaggttacccacaatttgctgagttagtgccttccacagctgctgtgttgtttgacagccatatagactccaaagaggctggtgattcagttctgttgacttttactaccagagtgaaagttcctaaagatcaccctcatttgggtaagtttttggaagaaattaatgctttcaca---------------aaa---------------------------ccc---------------tctcaggtcaaagaaacacaacaa------------------------------------------------------cacccg---ctg---------cttaatccagctgcacaggattttaccccttca---act------------------------------tcgtca---tca------------actgttgaacca------------------------------gtttatgacgaagttgcattagaaaca---gacataattgatgaagtcaac---------------------------------------taa
>KY073748_Bat_Kenya_2010-06-
atggct------------acggtcagttgggctgatgcttctgaa------ccacgg------------------------cgtggtcgttcg---ggaagaattccatattccttgtacagacctttgcttgtcgacaatgaccagcct---tggaaagtgatacctcgtgacttggtacccactaacaagggtgac------aaagacaagtttgtaggttattggaatatgcagaaaagattccgcactaggaagggcaagaaaatcttcttgccacctaagctgcatttctactaccttggaacaggtccctacccagatgctaaattcagagagcgcattgctgatgcaaatattgtttgggttgccatgaatggtgccaaaactgctccaactggctatggtgtgaggaagcgtaatgctgaaccccagacacctaaattcaaccaggagctccctgagggagttactattgttgaagat------------gttgac------tcacgtggtcca------------tcg------agg------------------------------------------------------------------tctcagagc---------agaaataga---------------------------------------------------------------------------------------------------agttct---tcacggcctcag---------------tctcgcaatgcctctaatgagcgtcta---------------------------------ccaaaatctaacagcaagcaaagc---aaccaagatgatattatggctgctgttgctgctgctttggaaaaattgggctttgaaagacctaatgatgcttcacaacctcag------------------------------aagaagcaaaacaagggtacgcct---aaaccatct------cgtgcccaaagtcctgctccttcc------cgttccaagagtcctggtagactacagaatgcggaa------cctaaagaaaag---------aag---aaagaacttgaaaaaccccgctggaagagacagcctaatgatgagttgccatccagcgttatgtattgttttggtccgcgagacctagatcataactttggaagcgatgccaccatccaaaaaggcgtgaaagcccctaattatcctcagtttgcagaacttgtaccatctactgctgcattgctgtttgacagccatattgataccaaggaattgggtgactctgtgttgatcacttacactcataaagtgaaggtgcctaaagaacacccaaaccttggtaaatttcttaatgaggtaaacgccttcaca---------------aaa---------------------------cca---------------tctcaggtattgctgacgcaacag------------------------------------------------------catcca---attgtacctactctcaatccagttgctccagaatttaacccc------act------------------------------tcgtctcagcca------------aaacctgagcca------------------------------atctatgaa---gtaccaactgagatc---gacatagtcgacgaagtcaac---------------------------------------taa
>KT253272_Bat_Ghana_2010--
atggct------------acagttaactgggctgatgagtctgag------cagcag------------------------cgtggtcgtcag---ggtagaatcccttattccgtttatagtcctttgcttgttgacagtgaacaacct---tggaaggtgatacctcgtaatttggtacccatcaacaagaaagat------aaagacaagcttataggctattggaacattcaaaaacgcttcagaactagaaagggcaaacgggttgacttaccacctaagttgcatttctattatcttggcacaggaccccataaagatgcaaaattcagggagcgcattgaaggtgtc------gtctgggttgctgtagatggtgctaaaaccgaacctacaggttatggtgttaggcgcaagaatttaaacccagaagaaccacgtttcagtcaagctctcccaaatggtgttactgttgttgaagaa------------cctgat------tctcgtgctccgtctcgttctcagtca------agg------------------------------------------------------------------tcacagagc---------cgaggtcgt---------------------------------------------------------------------------------------------------ggtgag---tccaaacctcag---------------tctcgaaactcttcaagtgacagaaac---------------------------------cagaag---------------tca---agtcaggatgacatcttgaaggctgttgctgctgctcttaaatctctaggttttgat---cctcaggaa------aaggcgaaa------------------------------aaggcagcgaaaaagggcactcct---aagccttct------agaaatcagagtcctgtttcttcacagactcgtgccaagagtcctgctcgtcctcagagctctgaa------acaaaagaacaa---------aaa---catgaattgcaaaaacctcgctggaagcgacagcctaatagtgatgtgacatctaatgtcacacagtgctttggccccagagatcttgaccacaattttggtagcgccgatgttgtggccaatggtgttaaagctaaaggctatccacaatttgctgagcttgtgccgtcaacagctgctatgctgtttgatagtcacattgattccaaagagtcaggcaacaatgtggtcttgactttcactactagagtgactgtgcctaaagaccatccacacttgggtaagtttcttgaggagataaatgcattcactaagccttcacaggttaga---------------------------------------------------------gaaatgcaacaa------------------------------------------------------caccct---ctt---------cttaaccctagtgctcaagaattcaacccatctcaaact------------------------------tcacct---gca------------cctgctgaacca------------------------------gtgtatgacgaagttgctattgaaact---gacataattgatgaagtcaac---------------------------------------taa
>KT253271_Bat_Ghana_2011--
atggct------------acggtcaattgggctgatgagtctgag------cagccg------------------------cgtggtcgtcag---gctagaatcccttattctctttataggcctttgcttgttgatagtgaacaacct---tggaaggtgataccacgtaatttggtacccaccaacaagaaagat------aaaagcaagctaattggctattggaatgttcaaaaacgcttcagaactcgtaaagggcagcgtgttgatttgccacctaagctgcacttttattatttgggcacaggaccgcatcaagatgccaagttcagagaccgtcgcgagggtgtg------atctgggtcgctattgatggtgccaaaaccgaacctacgggatacggtgtgaggcgcaggaatgccgacccagaggaacctcgtttcaaccagaacttgccaagtggtgtttctattgttgaagaa------------cctgac------tctcgcggtccatcccgttctcagtca------cgg------------------------------------------------------------------tcgcagagt---------cgcggacga---------------------------------------------------------------------------------------------------ggtgct---tctaaacctcag---------------tctagaaacacttccactgagcgctct---------------------------------cagggt---------------tca---aatcaggaagacctcttgaaggctgttgctgctgctcttaagtccttaggttttgaaaaaccacaggaa------aaagatcaa------------------------------aagaaaggcagaaaatcaacgccg---aagccttct------aggagtcagagccctgttgccaatcagagtcgctctaagagtcctgctcggtctgcgagttctgac---------aaggaacaa---------aaa---catgagatgcagaagccgcgctggaagcgccagcctaatagtgacaagacatctaatgtcacacagtgctttgggcctcgtgactttgaacacaatttcggcaatcctgagttgttagctaatggtgttaaagccaaaggttaccctcagtttgctgaacttgtcccatccacagctgcaatgctgtttgatagtcacattgacaccaaagaagaaggtgagtcagttgttttaacgtacacaactcgtgtgaaagtccccaaagaccaccccaatttgggtaagtttttggatcagttaaatgctttcaca---------------aaa---------------------------cct---------------tccagtgttaaggaaacccaatct------------------------------------------------------catccc---atg------------aaccctgctgctccagagtttagtcca------att------------------------------gtgcca---tct------------aaccctgagcct------------------------------atttatgatgctgtggctatggagact---gatataattgatgaagtcaat---------------------------------------taa
>MN611521_Bat_China_2018-03-
atggct------------tctgtcaaattc---------------------cagaaa------------------------cgcggtcgttccaaaggccgtgtcccgttgtccatttatgcacctctcagggttacagatgagaaaccactttttaaggtcctaccaaacaatgctgttccgaagggaatgggtggt------aaggacgaacagattggatactgggttgaacagccaaggtggcggatgcgacgtggagaacgcgtcgatttgctctccaactggcatttctactaccttggtactggaccgcatagtgacctacctttcagaaagcgcacggatggtgtt------ttctgggttgcgcgcgatggtgccaaaactgaacccactaagcttggtacgcgtaag------------------------------------------------------------------cctacc---acaccaaacaac------tccagagctaactcaaggagtcgtagt------cgtggt---------------------------------------ggacagtscaggggtggatcttctaacagagat---------aatgcc---------------------------------------------------------------------------------------------------------------------aacaag---------------tccagaaaccaatccagaaacagg---------agccagtctaatgaccgtgggtct------aac---------------------tcacaggatgacttagtggctgctgttagaaaagctctcaaagaccttggagttggttcagatggacaa------aaacccaagagtgctaaa---------------------aacaccaatggtaaaaacacacct---aaggtcaag------tct---------------------------------------------------------aggtca------ggctctaagcaa---------cgctctgaagtcaaggacaaaccagagtggcgtcggacacctagtggtgat------gagtcagtcgaagtttgttttggaccccgtggaggattcaaaaattttggaaccaccgactttgtcaataatggtgtgaatgcctcaggctacgcccaagctgctgctctagtacctggtgcagctgcattgctctttggtggtaacgttacwsmtacaaaatgrtcgtcc------------------------------------ccaaagacgacaagaacctcgagatattccgtgctcagattgacgcctacaaac---------------ttg------gtgaccccaagc---------cac---------------agcggaaac---ctaagaagg---------------aacgttctcccactc------------------------------------------------------------------------------ctaaac------------catcagaagaaccagtct---------------------------atgatgacgtggctgctgatcctgcctacgcga------------accttgaatggg---acactacgg---cagatgacggtgtggaga---ttgtcaacgaggtctttgacactcagaattgaattcaactaa
>KJ473797_Bat_China_2012--
atggct------------tctgtaagtttttctgat---------------gagccc------------------------cgtggccgttct---ggtcgggtgcctctttctctttttgcgccattacgtaccaccgatgggacacctttcttccgcgctatgcctcagaatggtgtgcccaaaggttttggtaac------aaagaccaacaagtcggatactggaatgagcaggtccgctggcgcatgaagaagggtcagagacaaaatctgccctcaaattggcacttttattatcacggcacaggccctcatggtgatgctaaatatcgtgagaagattgctggtgtc------tactgggttgctaagcaaggtactaaggttgctcccactgacttgcctacacgcaagcgcaaccagcctactattgacccccagtttgactttgatcttccaaagaacattgaaattgtgactgcccca---agtcagcctaat------tctcgctctaactcacgtagtcagagc------agtggtggcagc------------------------------------------aagtctcgtgctaattctcaaagc---------agggataat---tcaaaccagcaa---aagacgccc---aagggc------------------------------------------------------------------------tcaactaataac---------------tcaagaagtaattcacaggaacgttcccagaaatccaaaaagggc---aagggcggt---agt------------------------aatcaagatgaccttgttgctgctgtacgccaagctcttatgggcctcggttttcaaccgcagggaaat------tctggaaagaat---------ggtggtaagaaatcagctccaagcagtggaaagtcaactccc---aaggactcg------cgctcaaaatcgccagcg---------------------------------------------aga------cctcagtcgacc---------aag---aaacagcttgataaacctgaatggaaacgtgtccccaacaagtct------gaaagcgtcactgcctgtttcggcccgcgtgatgtttcccgtaatttcggaaccaagggacttgttgctgaaggagtagaatactcccactttcctcagattgctgaattgctaccaacccaagcggcacttgcatttggcagtcgtgttgaagtcaaagactttaaggacgaggtcgaaattaagttccactataagatgaatgttcctaaggaaaacaagaacctccaagtcttcctcgaacaggttgatgcttatttg---------------gac---------------------------cct------------tctcgtgaggac---aaacca---aag---------gagcagcgcaaacctaaggaaaagaggaaggaagacacc------cctgct---caa---------ctcaatcctgcagcacctgtgttcacaccacctgtagtg------ctg------------------------cca---gat------------------------------------------------------------gctgtagctcaagttgagttt---gagatggttgacgaggtt---actgatgctgaacctgagtcttttgca------------tga
>KJ473798_Bat_China_2013--
atggct------------tctgtaagtttttctgat---------------gagacc------------------------cgcgggcgttct---ggtaaagttccgctgtccctttatgccccattgcgcactaccgatggtacgccatttttccgtgctatgcctggaaatggcgttcctaccggtatgggtaaa------aaagatcaacaagttggatactggaatgagcaggtccgctggcgcatgcaaaagggacagcgaaagaatctgccatctaattggcacttctattaccatggaactggtccgcataaagatgctaaattcagagagaagattcaaggtgtt------ttctgggtcgctaagcaaggctctaaggttgctcccactgatttgcctacacgcaagcgcaaccagcctactattgacccccagtttgactttgatcttccaaagaacattgaaattgtgactgcccca---agtcagcctaat------tctcgctctaactcacgcagtcagagc------agtggtggcagc------------------------------------------aagtctcgtgctaattctcaaagc---------agggataat---tcaaaccagcaa---aagacgccc---aagggc------------------------------------------------------------------------tcaactaataac---------------tcaagaagtaattcacaggaacgttcccagaaatccaaaaagggc---aagggcggt---agt------------------------aaccaagatgaccttgttgctgctgtccgtcaagctcttatgggcctcggttttcaaccgcagggaaat------tctggaaagaat---------ggtggtaagaaatcagctccaagcagtggaaagtcaaccccc---aaggactcg------cgctcaaaatcgccagcg---------------------------------------------aga------cctcagtcgacc---------aag---aaacagcttgataaacctgaatggaaacgtatccccaataagtct------gagggcgtcactgcctgtttcggcccgcgtgatgtttcccacaatttcggaaccaagggacttgtctctgatggagtagagttccctcattttccgcaaattgctgaactgattccaactcaagcagctcttgtcttcggcagtcgtgtcgaagttaaggagttccagaatgagtttgaaatcaagtaccactacaaaatgaatgttcctaaggacaataagaacctccctgtcttcctccaacaggttgatgcttatttg---------------gac---------------------------cct------------tctcgtgaggac---aaacca---aag---------gagcagcgcaaacctaaggaaaagaagaaggaagagacc------actgcg---caa---------ctcaaccctgcagcacctgtgttcacgcctcctgttgtg------ttg------------------------cca---gac------------------------------------------------------------gctgtttctcaggttgagttt---gagatggttgatgaggtt---actgatgctgtgcctgagtcttttgca------------tga
>KJ473799_Bat_China_2012--
atggct------------tctgtaagtttttctgat---------------gagacc------------------------cgcgggcgttct---ggtaaagtcccgctgtccctttatgccccattgcgcactaccgatggtacgccatttttccgtgctatgcctggaaatggtgttcctaccggtatgggtaaa------aaagaccaacaagttggatactggaatgaacaggtccgctggcgcatgcaaaagggacagcgaaagaatctgccatctaactggcatttctattaccatggaactggtccgcataaagatgctaaattcagagagaagattcaaggtgtt------ttctgggttgctaaacaaggctccaaggttgccccaacagacttgcctacacgcaagcgaaatcagcctactattgagccccagtttgactttgatcttccaaagaacattgaaattgtgactgcccca---agtcagcctaat------tcccgctctaactcacgtagtcagagc------agtggtggcagc------------------------------------------aagtctcgtgctaattctcaaagc---------agggataat---tcaaaccagcaa---aagacgccc---aagggc------------------------------------------------------------------------tcaactaataac---------------tcaagaagtaattcacaggaacgttcccagaaatccaaaaagggc---aagggcggt---agt------------------------aaccaagatgaccttgttgctgctgtccgtcaagctcttatgggcctcggttttcaaccgcagggaaat------tctggaaggaat---------ggtggtaagaaatcagctccaagcagtggaaagtcaactcct---aaggactcg------cgctcaaaatcgccagcg---------------------------------------------aga------cctcagtcgacc---------aag---aaacagcttgataaacctgaatggaaacgtatccccaataagtct------gagggcgtcactgcctgtttcggcccgcgtgatgttccccacaatttcggaaccaagggacttgtctctgatggagtagagttccctcaatttccgcaaattgctgaattgattccaactcaagcagctcttgtcttcggcagtcgtgtcgaagttaaggagttccagaatgagtttgaaatcaagtaccactacaaaatgaatgttcctaaggacaataagaacctccctgtcttccttcaacaggttgatgcttatttg---------------gac---------------------------cct------------tctcgcgaggac---aaacca---aag---------gagcagcgaaaacctaaggaaaagaagaaggaagagaca------tcccct---caa---------ctcaaccctgcagcacctgtgttcacacctcctgttgtg------ttg------------------------cca---gac------------------------------------------------------------gctgtttctcaggttgagttt---gagatggttgatgaggtt---actgatgctgtgcctgagtcttttgca------------tga
>KJ473800_Bat_China_2013--
atggct------------tctgtaagtttttctgat---------------gagacc------------------------cgcgggcgttct---ggtaaagtcccgctgtccctttatgccccattgcgcactaccgatggtgcgccatttttccgtgctatgcctggaaatggtgttcctaccggtatgggtaaa------aaagaccaacaagttggatactggaatgaacaggtccgctggcgcatgcaaaagggacagcgaaagaatctgccatctaattggcatttctattaccatggaactggtccgcataaagatgctaaattcagagagaagattcaaggtgtt------ttctgggttgctaagcaaggctccaaggttgccccaactgacttgcctacacgcaagcgaaatcagcctactattgagccccagtttgactttgatcttccaaagaacattgaaattgtgactgcccca---agtcagcctaat------tctcgctctaactcacgcagtcagagc------agtggtggcagc------------------------------------------aagtctcgtgctaattctcaaagc---------agggataat---tcaaaccagcaa---aagacgccc---aagggc------------------------------------------------------------------------tcaactaataac---------------tcaagaagtaattcacaggaacgttcccagaaatccaaaaagggc---aagggcggt---agt------------------------aatcaagatgagcttgttgctgctgtccgtcaagctcttatgggcctcggttttcaaccgcagggcaat------tctggaaagact---------ggtggtaagaaatcagctccaagcagtggaaagtcaaccccc---aaggactcg------cgctcaaaatcgccagcg---------------------------------------------aga------cctcagtcgacc---------aag---aaacagcttgataaacctgaatggaaacgtatccccaacaagtct------gagggcgtcattgcctgtttcggcccgcgtgatgtttcccacaatttcggaaccaagggacttgtctctgatggagtagagttccctcaatttccgcaaattgctgaactgatcccaactcaagcagctcttgtcttcggcagtcgtgtcgaagttaaggagtttcagaatgagtttgaaatcaagtaccactacaaaatgaatgttcctaaggacaataagaacctccctgtcttcctccaacaggttgatgcttatttg---------------gac---------------------------cct------------tctcgcgaggac---aaacca---aag---------gagcagcgcaaacctaaggaaaagaagaaggaagagaca------tcccct---caa---------ctcaaccctgcagcacctgtgttcacacctcctgttgtg------ctg------------------------cca---gac------------------------------------------------------------gctgtgtctcaagttgagttt---gagatggttgacgaggtt---actgatgctgagcctgagtcttttgca------------tga
>MN611518_Bat_China_2018-03-
atggct------------tctgtaagtttttctgat---------------gagacc------------------------cgcgggcgttct---ggtaaagtcccgctgtccctctatgccccacttcgcactaacgatggtacgccatttttccgtgctatgcctggaaatggcgttcctaccggtatgggtaaa------aaagatcaacaagttggatactggaatgagcaggtccgctggcgcatgcaaaagggacagcgaaagaatctgccatctaactggcacttctattaccatggaactggtccgcataaagatgctaaattcagagagaagattcaaggtgtt------ttctgggtcgctaagcaaggctctaaggttgctcccactgacttgcctacacgcaagcgcaaccagcctactattgaccctcagtttgactttgatcttccaaagaacattgaaattgtgactgcccca---agtcagcctaat------tctcgctctaactcacgcagtcagagc------agtggcggcagc------------------------------------------aagtctcgtgctagttctcaaagc---------agggataat---tcaaaccagcaa---aagacgccc---aagggc------------------------------------------------------------------------tcaactaataac---------------tcaagaagtaattcacaggaacgttcccagaaatccaagaagggc---aagggcggt---agc------------------------aatcaagatgaccttgttgctgctgtacgtcaagctcttgtgggcctcggttttcaaccgcagggaaat------tctggaaggaat---------ggtggtaagaaatcagctccaagcagtggaaagtcaactccc---aaggactcg------cgctcaaaatcgccagcg---------------------------------------------aga------cctcagtcgacc---------aag---aaacagcttgataaacctgaatggaaacgtgtccccaacaagtct------gaaagcgtcactgcctgtttcggtccgcgtgatgtttcccgtaatttcggaaccaaaggacttgttgctgaaggagtagaatactcccactttcctcagattgctgaattgctacccacccaagcggcacttgcatttggcagtcgtgttgaagtcaaagacttcaaagacgaggtcgagatcaagttccattataagatgaatgttcctaaggaaaacaagaacctcgctgtcttccttgaacaggttgatgcttatttg---------------gat---------------------------cct------------tctcgtgaggaa---aaacca---aag---------gagcagcgcaaacctaaggagaagaagaaggaagaaaca------accctc---tca---------ctcaaccctgcagcgcctgtgtttacaccaccagttgtg------ttg------------------------cca---gat------------------------------------------------------------gctgtagctcaagttgagttt---gagatggttgatgaggtt---actgatgttgtgcctgagtcttttgca------------tga
>KJ473809_Bat_China_2013--
atgtcctcctcaaaaggaaatgtcggttttgacaat---------------gctgca------------------------cgaggccgttct---ggacgtgtcccgttctcattttacatgccagttattaataactcatctcagccattttataaggtcatgccacaaaatgctgtcccgaaaggtcagggcaac------aaggaccagcaaattggctactggaacgagcaagtccgctggcgtatggttaagggcacgcgtaaggaccttccatccaagtggcatttttactacttgggaactgggcctcacgctgatctcaagttccgccagcgccagcaaggtgtc------ttctgggttgctaaggaaggcgctaaagctgaacctactggacttggtactcgtggcagaaatgcagagcttaccactcctatctttaatccagggctccctgactccattgaaattgttgaccaatac---tcacgccccaac------tcacgtgcctcttcgcgtgctaggagc------cagagtaatgat---------------------------------------caaggaaatcgctctagatcgcagtcc---------aacaacagg---gctcaatct------aacaacagatctcagagcagaggacgtcagaatcagaaccaaaataat---cagcccacaggagatggtggatcaaatggtcaacgt---aaccagcctcgc---------------aatagatctaactcacggaaccgtagt------ggtaaccaaggc---cgcaatggc------gga---------------------agccaacaagacttggttgctgccgtccgtgaggctcttgctggaatgggattc---aagccaaatacc---------------------------------------------tcaggtagtggaagaaacacccctgtgaag------------gtgcctaagggtgacaaa------------------------------------------ccctta------aataaacctaccaaagcaccagct---tcgcaggttgagaaacctgtgtggaagagaactccgcactcccag------gagaatgtggaagtgtgcttcggtccacgcgacacctaccaaaattttggtgatagtcagctggtccgtcttggtgttgattatcctcactacccgcagattggcgagctgatccccagtcaagctgcacttctttttggcagtgaaattactgctcatgagcgaggcgataacatccaacttacctacatctacaagatggaggtgcctaaggatcataagtcacttgcggcctttttgccacacattggtgcttatgct---------------gat---------------------------tcc---------------accgaggat---gttacactacca---------ccagct---------------------------------------------------------------------------------ctgccccca---aaacag------caacgcctccgccgtagtgct---------------------------agtactgaagta------cttgctgacacc------------acttctgttgtagacgaagaagaggtggaggaggttgttgatgatgtt---actggtcaggatgaaacatttgcg---------------taa
>NC028833_Bat_China_2013--
atgtcctcctcaaaaggaaatgtcggttttgacaat---------------gctgca------------------------cgaggccgttct---ggacgtgtcccgttctcattttacatgccagttattaataactcatctcagccattttataaggtcatgccacaaaatgctgtcccgaaaggtcagggcaac------aaggaccagcaaattggctactggaacgagcaagtccgctggcgtatggttaagggcacgcgtaaggaccttccatccaagtggcatttttactacttgggaactgggcctcacgctgatctcaagttccgccagcgccagcaaggtgtc------ttctgggttgctaaggaaggcgctaaagctgaacctactggacttggtactcgtggcagaaatgcagagcttaccactcctatctttaatccagggctccctgactccattgaaattgttgaccaatac---tcacgccccaac------tcacgtgcctcttcgcgtgctaggagc------cagagtaatgat---------------------------------------caaggaaatcgctctagatcgcagtcc---------aacaacagg---gctcaatct------aacaacagatctcagagcagaggacgtcagaatcagaaccaaaataat---cagcccacaggagatggtggatcaaatggtcaacgt---aaccagcctcgc---------------aatagatctaactcacggaaccgtagt------ggtaaccaaggc---cgcaatggc------gga---------------------agccaacaagacttggttgctgccgtccgtgaggctcttgctggaatgggattc---aagccaaatacc---------------------------------------------tcaggtagtggaagaaacacccctgtgaag------------gtgcctaagggtgacaaa------------------------------------------ccctta------aataaacctaccaaagcaccagct---tcgcaggttgagaaacctgtgtggaagagaactccgcactcccag------gagaatgtggaagtgtgcttcggtccacgcgacacctaccaaaattttggtgatagtcagctggtccgtcttggtgttgattatcctcactacccgcagattggcgagctgatccccagtcaagctgcacttctttttggcagtgaaattactgctcatgagcgaggcgataacatccaacttacctacatctacaagatggaggtgcctaaggatcataagtcacttgcggcctttttgccacacattggtgcttatgct---------------gat---------------------------tcc---------------accgaggat---gttacactacca---------ccagct---------------------------------------------------------------------------------ctgccccca---aaacag------caacgcctccgccgtagtgct---------------------------agtactgaagta------cttgctgacacc------------acttctgttgtagacgaagaagaggtggaggaggttgttgatgatgtt---actggtcaggatgaaacatttgcg---------------taa
>MH938448_Bat_Italy_2011--
atgtcttcctccaggggaaacgtcggttttgacaat---------------gcagct------------------------aggggtcgttca---gggcgtgtaccactttcactatatatgcccgttatcaacaactcacctaagccattctataaagtaatgcctcaaaatgccgttccaacagggaaaggcaac------actgacgaacaaatcggctactggaatgaacaagtccgctggcgtatggttcgtggcgtgcgtaaggaccttccatccaagtggcatttttactacttgggaactgggcctcactcagatcttgctttcagaacccgccagcagggcgtc------tactgggttgctaaagaacatgctaaaactgcacctactggacttggcagtcgtggcagaaatacagagcttattaagcctgtgtttagtacgccgctgccaaatgaaatcgagatcgttgaaactaac---tccagacccaac------tcgcgtgcctcttcacgcgctcggagt------cagagtaacgat------------------------------------------cagaacaggtccaggtctcagtca---------cgcaaccga---tctcaaacaacagaaaacgcccgttctcagagtcgtggacgtcagcaa---------aataat---cagtccaggaacaatgatcaaaatggcagccaacgc---agccagtctcgt---------------ggtcgatccaattcaaggaatcgtggc------aatcaacagcag---cagcagcaacagcgctca---------------------aatcaacaagacgtggttgctgccgtccgtcaggctcttgctgaactaggcttttcgaagcagaacaac---------------------------------------------agcggcaagggcaatcggacaccg---cga------------gatgattcaaatcagcag------------------------------------------aaccag------accaagaagcagaagcagcctgtc---aatcagacagacaagcctgtatggaagcggacaccgcattcacaa------gaaaatgctgaactctgctttgggccaagggacacttaccagaactttggtgactctcagctagtgcgcctaggcgttgactatcctcattatcctcagattgcagaactcattccatcacaggcagcaatgctctttggtagtgagattacagctcatgaggttggtgaccacattcagcttacctatgtctacaagatgcaggtgtctaaggataataagtccttaattgcattcttgcctcacatttgtgcttatgcg---------------tat---------------------------gct---------------acagaggat---gtcactgcacaa---------tctaca---------------------------------------------------------------------------------atgccacct---cttgaa------cgcaggctgaccaggtcaatt---------------------------agtgttgaacag------tttgaacagaccaatgattctgacactgtggaggaagatcaggatgagcgtgttgagtttgttgaccacgtc---tatgacgaagaagcttccgcg------------------taa
>HQ728485_Bat_Kenya_2006-08-
atggcttct------------gttaagttt---gaagagtccacc------------------------------------agaggccgctct---ggtaggatcccactttcattttatgctccacttatggtcaatgatggtacacctttctataaggcaatgccttctaatggcgtgcctaaaggaatgggtggc------aaagaccaacaagtgggttattggaatgaacaacctcgctggagaatgcgcaagggagttcgtcagaatctcccatccaaatggcacttttactaccatggcactggacctcactctgataagaaattcagggagaaggttcccggtgtc------ttttgggtagcaaaacaaggaacaagagttgctcctaccaatttgggtgaacgtaagcgcaaccagcctaccagagatccaacatttgatttcgatctgccttcaaacattgaaatcgtcaatgcccct---agccaaccaaac------tcccgtgctagctctcgtagccaaagccgagacgatggtggtagc------------------------------------------aagtctcgttctggctcaaagaac---------agaattgag---agttcaggcagt---aagactccaaagaagggc------------------------------------------------------------------------tctaataacaac---------------tcacgaagcaattcccaggaacgttcttccagtaagagcaaaggt---aagggaaag---caagac---------------------aatcgggatgaccttgttgctgctgtccgccaagctcttatgggcctcggttttcaacctcagggaggt------acaggaaaaact---------agtggtaagaattcacgatcagctagcggaaagtccaccccc---aaggacacg------cggtcaaaatcgcctgct---------------------------------------------agg------ccgcaaaacccg---------aag---tcccagcttaatagggttgagtggaagcgagtccccaacactact------gaaacaccaactgcctgtttcggcccgcgtgatgtttcccgtaattgcggaaccaaatccgtggttgcgcttggagtagatgcgcctcacttcccacagatagctgacctgatcccaacccctgctgctcttttcttcggttctcgggtcgaagttaaagagtacaaggatgaggttgaaatcaagtaccattacaaaatgaatgttcctaaggaagaccctaacttgccatacttcctccagcaggttgatgcttacttg---------------gat---------------------------cct------------cagagggatgaa---acccccattcca---------aagaagcagaaaccaaagaaggaagtgactcaacagactcagagtacacca---act---------ctgaatccggctgcacctgtgttcacaccacctgttgtg------ctt------------------------cca---gat------------------------------------------------------------gctgttgccaatgttgagttg---gaaatggtcgatgaggtg---tttgatgcagaccctcttggagattccactgtt------taa
>MK720944_Bat_China_2015-09-09
atgtct---------------gtcaattttgcagggccttcaaat------gattcc------------------------aggggccgctct---gggcgtgtgcctttgtcagtgtttcagcccatacgtaataatgcttcacaacctttttataaggttatgccgcaaaatgcagtcccaacaggtgtcggtaaa------ccatcacaacagattggctattggaatgaacaagttcgctggcgtatggttaaaggtcaacgcaaggacttgccttccaactggcatttctacttccttggtaccggcccacacgctgatcttagtttcagaacaaggacaccaggtgtc------ttttgggttgctaaagacggctctcaaactaaacctactggacttggcactcgtagcagaaatcaggagcttatgcgtcctgtctttgatttcgctttgccgcaatcgctcgagattgtggat---gcc---tctagacctaac------tcccgtgccaattcacgtgctcggagt------cagagtaactcaagt------------------------------------tccaactcaaggcctcaaagccaaaacagaggaagcagaaaccaa---agtgccact------cgtcagccacagcagcaacaacagcagcgtaggcagacacaaaataat---acatccagaaacaataatcaaaatggaggtcaacgc---agtcagtctaga---------------ggtagatctaacacgaggaatggt------------------aat---aattccggg------aac---------------------aaccaacaagacttggttgctgccgtccgtgaggctcttgttggactaggtattaca------------------tcc------------------------------aaacctcagactagtggcaagaacactcct---aag------------cgttctaagtcaccagct------------------------------------------------------cagaagactgtc---------gtt---gaacagatgggcaaacctacctggaagagaactccacattctaat------gaagatgtcactaagtgctttggccctcgtgacacacatcagaattttggagactcacagcttgtgcgtttgggtgttgattatccatactacccacaacttgcacagcttgttccatctcaggcagctatgctgtttggcagtgagatcacagcgcatgaagtaggtgaagacattcagcttacatatgtgtacaaaatgaaagtaccaaagaaggatccttcactggtacgctttttgcctcacattggtgcttttgct---------------gat---------------------------aat---------------gttgaagac---gttacagctttg---------gatcct------------------------------------------------------------aca---------gctacaccttttacaccc---caacta------cagaggctgcgtcgtcatgtt---------------------------tctatggaaact------ttggctgacacaact------------------catgatgaagatgaggtc---gagatcatggatgacgtgatcattgaagatgaaactagcgct------------------tga
>MK472071_Bat_Australia_2018--
atgtct---------------gtgaatttctcagaccaaactact------gcctca------------------------gcacctcgt------ggccgtgtccctctttcgctttttcaaccgttgcgaaacaattcttcccagcccttttataagctactgcctaacaatgcagtgccaaaaggacaaggaaaa---------gataaacaaattggctattggaacgagcaaattcgctggcgtatggttaaaggccaacgcaaggatttgccttccaactggcacttctactacctggggaccggaccacacgctgatctttctttcagaaccaggaccaatggggtg------ttctgggttgctaaagaaggtgctgtcactaggcctactggacttggcactcgtggccgaaacacagagcctaagcgtcctgagtttgatttctctttgccgggagcgctcgaaattgtggataactca---tcaaggcccaac------tcacgtgccaattcacgtaatcggagc------cagagtaacaat---------------------------------------ccgcaatcccgt------tctcagtca---------cgaaaccga---tctcagagt------cgcggaagacagcaaaacaaccag---------aggcagcaaaatagt---aacaccagaaaccctaaccagggtcgcagccagggc---aatcagtctcgc---------------ggtagatccaattcaaggaaccgt------------------gac---actggcagg------agc---------------------acacaacaagacttggttgctgccgtccgtgaagctcttgctggactaggtatcactggtacctcaagt------ggc------------------------------aaaaacacaccaagtggaaagaatacacca---aag------------cgttctaagtcacctgct------------------------------------------ccaact------cctaagaatgca---------cct---gaacagatgggcaagcctgtctggaaaagaacaccgcattcacag------gaagatgtgactaaatgctttggccctcgtgatgctgcccataattatggagattctcagctcacaagacttggtgttgactatccccactaccctcaaatcgcacagcttattccatcacaagcagcgatcctctttggaagtgaagttactgccagagaggtgggagaagatatcgagatcacctatgtgtacaagatgcgtgttaacaagaaagacccccaacttgttcgcttcttgccacacattagtgctttctct---------------gat---------------------------cag---------------attgaggat---gtcacaatgccc---------gacggg------------------------------------------------------------ccccttgctgcaacaaatcagacaacacca---ctacca------caaagactctccagaagtgct---------------------------tcacttcagcac------cttaatgatgaa------------------------ggtgaggatgaggtc---gagatagtggatgatgta---attgatgatgagacttctgct------------------taa
>MK472068_Bat_Australia_2018--
atgtct---------------gttaattttgcaggcactactact------------------------------------cagccacgt------ggccgtgtccctctttcgctgttccaaccactgcgaaacaactctactcaacctctccacaagttactgccttccaacgcagttccaaatggagctagtaga---------gaccaccagattggctattggaacgagcaaattcgttggcgtatggttaaaggccagcgcaaggatctgccttccaactggcacttctactacttggggaccggaccacaagctggtctttctttcagaaccaggacccctggggtg------ttctgggtggctaaagaaggcgctgtcactaggcctactggacttggcactcgtggccgaaactcagagcctaagcgtcctgtctttgatttctctctgccgggagcgctcgaaattgtggataacgca---tcaaggcccaac------tcacgtgccaattcacgtaatcggagt------cagagtggcaat---------------------------------------ccgcaatccagagcaaaatctcaaaac---------agaaacaga---tctcaaagc------cggggcagacagcaaaacaaccagcagcaaaaccagcaacgcaattct---ggaggtcgaaagtctaaccagaatcgcagccaacgt---gatcagtctcga---------------ggtcgatcccaatcgcggggtcgt------------------aac---tctaatggg------cag---------------------acacaacaagacttggttgctgccgtccgtgaggctcttgctggactaggcattactgctaacaccagc------tca------------------------------acacctcgtgcttcaggaaagaacacacct---aag------------cgctctaaatcacctgct------------------------------------------------------cctaagagtgct---------cct---gaacagatgggtaagcccgtttggaaaagaacacctcactcacag------gagaacgtgacgcgctgctttggtgaacgtgacgcagctcacaactttggtgatgcacagctcactcgccttggtgttgattatgcacactacccccagattgctcagctcattccatcccaagctgcaattctctttggcagtgaagtcacagccagagaggttggcgatgacatcgaaatcacctatgtctacaagatgaatgtgcccaagaaggatccatcacttgtgaggttcctaccacacatttcagctttttca---------------gac---------------------------aat---------------gttgaggat---gtcacaatgcca---------gatgtc------------------------------------------------------------agtcttggtttcgtagctgacacaacaccc---cttcca------cagagactcccacgttccact---------------------------tccatgcaaaca------cttgctgcacct---------------------------gaggacgaggtt---gagatcgtggatgatgta---atagatgatgaaacttctgct------------------taa
>MK472069_Bat_Australia_2018--
atgtct---------------gttaattttgcaggcactactact------------------------------------cagccacgt------ggccgtgttcctctttcgctgttccaaccactgcgaaacaactctactcagcctctccacaaattgctgccttccaacgcagtcccaaatggagctagtagg---------gaccaccagattggctattggaacgagcaaattcgttggcgtatggttaaaggccagcgcaaggatttgccttccaactggcacttctactacttggggaccggaccacacgctgatctttctttcagaaccaggacccctggggtg------ttctgggtggctaaagaaggcgctgtcactaggcctactggacttggcactcgtggccgaaactcagagcctaagcgtcctgtctttgatttctctctgccgggagcgctcgaaattgtggataacgca---tcaaggcccaac------tcacgtgccaattcacgtaatcggagt------cagagtggcaat---------------------------------------ccgcaatccagagcaaactctcaaaac---------agaaacaga---tctcaaagc------cgaggcagacagcaaaacaatcagcagcaaaaccagcaacgcaattct---ggaggtcgaaagtctaaccagaatcgcggccaacgt---ggtcagtctcga---------------ggtcgatcccaatcgcggggtcgt------------------aac---tctaatggg------cag---------------------acacaacaagacctggttgctgccgtccgtgaggctcttgctggattaggcattactgccaatactagc------aacaaa---------------------------acaccttgtgcccccggaaagaacacacct---aag------------cgctcaaaatcacctgct------------------------------------------------------cccaagagtgct---------cct---gaacagatgggtaagcccgtttggaaaagaacacctcactcacag------gagaacgtgacgcgctgttttggcgaacgtgacgcagctcacaactttggtgatgctcagctcactcgccttggtgttgactatgcacactacccccagattgctcagctcatcccatcccaggctgcaattctctttggcagtgaagtcacagccagagaggttggcgatgacatcgaaatcacctatgtctacaagatgaatgtgcccaagaaggacccctcacttgtgaggttcctaccacacatttcagctttctca---------------gac---------------------------aat---------------gttgaggat---gtcacaatgcca---------gatgtc------------------------------------------------------------agtcttggttttgtagccgacacaacaccc---cttcca------cagagactccctcgttccact---------------------------tccatgcaaaca------cttgcagcacca---------------------------gaggacgaggtc---gagatcgtggatgatgta---attgatgatgaaacttctgct------------------taa
>KY770850_Bat_China_2013--
atgagc------------tctgtcaaattt---------------------gaggcc------------------------tctggtcgcact---ggcagaactcctctctcctattttgcccctataacagttacctctgggaaaaatctttggaacgtcctccctaaaaatgcagtcccatctggaaaaggaaag------gccaaccagcaggttggatactggtccgaacaaaccagatggaagatgcagaagggagagcgggttgagaagccttctttctggcacttctactttcttggtaccggccctcacgctgatgccaagtttagagagcgcatccaaggtgtg------gtgtgggttagcaaagcgaatgctgaccttaaaccgactgaccttggaaccagatctaaggctagaagtctcattattccaaaatttgacattgagttgcctgacgatattgaaatcgtcgacaagtcc---tctgcaccaaat------tcgcggggaaattcgcgtagccagagc------agaggtgcaaagagcggt---------------------------------tcgaagagtcgcggcaactcccagaca---------cgtgacaac---tccaagtct------cgtgacaattccaataacagaggaaaatctcagtct---cgtaataac---------------------------------tcacgc---agtcgcggacag---------------cagcgtaataacaaccagcaacgc---------cagggctctggt---aacgcaggt------aat---------------------aacactgctgacctcgctgccgcaattgtgctggcccttgaaaaagctggtcttgcaagagacactgag------aaggctcctaaa---------------------------aaggagagtcctaataataataaa---aaacagaag---tccagagcaagttctcctgct------------------------------------------ccagct------cagtccaagaac---------aca---gaccaactgactaaggttgtgtggaaacgcgtacctgaccccagt------tgcaatgtgaaacaatgctttggaccacgctctacttaccagaacttcggcgacgaagatgctgttgagaaaggtgtgcgtgccaagcactatccatcatgggctgaactgacaccaactactgctgcactgcttttcggcggtgaagtaatgacggttgaggatggtgaggatatcgtcatccaatatacctaccaaatgagagtgccgaaaacaacaccggctctccagacattcctgccacaggtgagcgcctttgcc---------------aattctggcggagatgatgca---------tct---------------gagtctgga---caggacatgcca---------gttgttacaagtgctgccgaaagcgctgcacctgcaccagcttctacacca---aaa---------ctcaatcccagagccgagacctttgtgccgcctaaagtt------------------------------gacccc---aac------------------------------------------------------------tatttcgcaggcatgaaggtt---gagatcatgaacaaaact---atctcagatgacagtacggtt------------------taa
>KY770851_Bat_China_2013--
atgagc------------tctgtcaaattt---------------------gaggcc------------------------tctggtcgcact---ggcagaactcctctctcctattttgcccctataacagttacctctgggaaaaatctttggaacgtcctccctaaaaatgcagtcccatctggaaaaggaaag------gccaaccagcaggttggatactggtccgaacaaaccagatggaagatgcagaagggagaacgggttgagaagccttctttctggcacttctactttcttggtaccggccctcacgctgatgccaagtttagagagcgcatccaaggtgtg------gtgtgggttagcaaagcgaatgctgaccttaaaccgactgaccttggaaccagatctaaggctagaagtctcattactccaaaatttgacattgagttgcctgacgatattgaaatcgtggacaagtcc---tctgcaccaaat------tcgcggggaaattcgcgtagccagagc------agaggtgcaaagagcggt---------------------------------tcgaagagtcgcggcaactcccagaca---------cgtgacaac---tccaagtct------cgtgacaattccaataacagaggaaaatctcagtct---cgtaataac---------------------------------tcacgc---agtcgcggacag---------------cagcgtaataacaaccagcaacgc---------cagggctctggt---aacgcaggt------aat---------------------aacactgctgacctcgctgccgcaattgtgctggcccttgaaaaagctggtcttgcaagagacactgag------aaggctcctaaa---------------------------aaggagagtcctaataataataaa---aaacagaag---tccagagcaagttctcctgct------------------------------------------ccagct------cagtccaagaac---------aca---gaccaactgactaaggtcgtgtggaaacgcatgcctgaccccagt------tgcaatgtgaaacaatgctttggaccacgctctacttaccagaacttcggcgacgaagaggctgttgagaaaggtgtgcgtgccaagcactacccatcatgggctgaactgacaccaaacactgctgcactgcttttcggcggtgaagtaatgacggttgaggatggtgaagatatcgtcatccaatatacctatcagatgagagtcccgaaaacaactccggctctccagacattcctgccacaggtgagtgccttcgct---------------aatgctagcggagatgacgaa---------tct---------------gaatcaggt---caggaaatgcca---------gttgttacaagtgctgccgaaagtgctgcacctgcaccagctcctacacca---aaa---------cttaatcccaaagccgagacctttgtgccgcctaaagtt------------------------------gacccc---aac------------------------------------------------------------tatttcgcaggcatgaaggtt---gagatcatgaacaaaact---atctcagatgacagtacggtt------------------taa
>KJ473806_Bat_China_2011--
atgagc------------tctgtcaaattt---------------------gaggcc------------------------tctggtcgcact---ggcagaactccactctctttctttgcaccacttacggtgtcctctgataagaaattttggaatgtcctccccaaaaatgcagttccaacaggaaaaggcaat------gccaaacaacaagttggatactggaatgaacagcccagatggaggatgcagcgaggtgagagggttgagaaaccttcttactggcacttctactttcttggtaccggccctcacgctgatgccaagtttagagagcgcatcccaggtgtg------gtgtgggttagcaaggcgaatgctgaccttaacccgactaaccttggaaccagatctaaggctagaagtgtcatcactccaaaatttgactcggagctgccttctgacattgaaatcgttgacaagtcc---tctgcaccaaac------tcgcggggaaactcgcgtagccagagc------agaggtccaggcaatggt---------------------------------gcgaacagtcggaacaactcaaagggg---------agaaacaac---acgaactct------cgtgacaattccaacaacagaggaaaatctcagtct---cgtaatagc---------------------------------tcacgc---aaccgcggacag---------------cagcgtaataataaccaacaacgc---------cagggaactggt---gctgcaggt------aat---------------------ggcactgctgacctcgctgccgctattgtcttggcccttgaaaaagctggccttacaagagaaactgag------aaggcacctaag---------------------------aaggagagtgctaataataataaa---aaatcagaa---tccagagcaagttctcctgct------------------------------------------ccagct------cagtccaaaaag---------------gaccaactaggtaaggtgatgtggaaacgcaaccccgatcctagc------ttcaatgttacacagtgcttcggaccacgttctgtttaccagaattttggtgatgaagatgccatcaagaacggcgtcaaagctaagcacttcccctcttgggctgagctaacaccaacacctgctgcactgctttttggcagcgaggtgattacagttgaggatggtgatgatatcgtcatccagtacaactaccaaatgagagtgcccaaaaccatggcagcactccagacattcctgcctcaggttggtgcgtacgcc---------------aat------ggcgacaacgaa---------tct---------------gaatcaggc------gaccagcca---------ggtgcttctgctgctgctgctgctgcaccagaacctcctgctctacctcct---aaa---------ttgaaccctaaagcagatgccttcgtgcctccaaagatt------------------------------aatccc---aat------------------------------------------------------------tactttgacggcatgaaggtg---gagataatgaacaaaacc---atttcagatgatagtacggct------------------taa
>NC028811_Bat_China_2011--
atgagc------------tctgtcaaattt---------------------gaggcc------------------------tctggtcgcact---ggcagaactccactctctttctttgcaccacttacggtgtcctctgataagaaattttggaatgtcctccccaaaaatgcagttccaacaggaaaaggcaat------gccaaacaacaagttggatactggaatgaacagcccagatggaggatgcagcgaggtgagagggttgagaaaccttcttactggcacttctactttcttggtaccggccctcacgctgatgccaagtttagagagcgcatcccaggtgtg------gtgtgggttagcaaggcgaatgctgaccttaacccgactaaccttggaaccagatctaaggctagaagtgtcatcactccaaaatttgactcggagctgccttctgacattgaaatcgttgacaagtcc---tctgcaccaaac------tcgcggggaaactcgcgtagccagagc------agaggtccaggcaatggt---------------------------------gcgaacagtcggaacaactcaaagggg---------agaaacaac---acgaactct------cgtgacaattccaacaacagaggaaaatctcagtct---cgtaatagc---------------------------------tcacgc---aaccgcggacag---------------cagcgtaataataaccaacaacgc---------cagggaactggt---gctgcaggt------aat---------------------ggcactgctgacctcgctgccgctattgtcttggcccttgaaaaagctggccttacaagagaaactgag------aaggcacctaag---------------------------aaggagagtgctaataataataaa---aaatcagaa---tccagagcaagttctcctgct------------------------------------------ccagct------cagtccaaaaag---------------gaccaactaggtaaggtgatgtggaaacgcaaccccgatcctagc------ttcaatgttacacagtgcttcggaccacgttctgtttaccagaattttggtgatgaagatgccatcaagaacggcgtcaaagctaagcacttcccctcttgggctgagctaacaccaacacctgctgcactgctttttggcagcgaggtgattacagttgaggatggtgatgatatcgtcatccagtacaactaccaaatgagagtgcccaaaaccatggcagcactccagacattcctgcctcaggttggtgcgtacgcc---------------aat------ggcgacaacgaa---------tct---------------gaatcaggc------gaccagcca---------ggtgcttctgctgctgctgctgctgcaccagaacctcctgctctacctcct---aaa---------ttgaaccctaaagcagatgccttcgtgcctccaaagatt------------------------------aatccc---aat------------------------------------------------------------tactttgacggcatgaaggtg---gagataatgaacaaaacc---atttcagatgatagtacggct------------------taa
>EU420137_Bat_HKong_2006-03-
atggct------------tctgttcagtttgaagat------------actaactct------------------------cgtggtcgttct---ggaagaactccactatcttactatgctcctctgcgtgttgctgatgacaagcttttccttaagtctatgcctggtaatggtgtaccaaagggtatgggcgag------aaaagtgagcaaattggatattggacagaacaacgacgctggcgcatgaacaaaggtcagaggaaagatctgccttctaattggcatttctattacctcggcactggacctcatgctgatctaaaattccgtgaacggcaagttggagtt------ttctgggttgccaagcaaggttctaagactgagcctactaagcttggtacacgtaatcgcaaccagcaattgcgtattccaacatttgatttcacactacctgatagtcttgagattgttaactctgat---agcagacctgct------tcacgctctaactctcgtagtcagagc------aagagtgctaac------------------------------------------caatctagatctaattctcaggta---------cgtgagcaa---tcagga---aac---agaactccaaagaatgct------------------------------------------------------------------------tctcaa---------------------------------------------------------------------------aag---aagaac---------------------cagcaagaagaccttgttgcagctgttcgcgaggctctaaaaggtcttggctttcaa------------------------------------------------caaagcagatcttctagtggcagatcaactcca---tct------------cgtgctaaatctccagct---------------------------------------------aga------caatct---------------aag---aaacagcttgacaagcctgaatggaaacgcgttcctaatagaact------gagaacgcaaccacatgctttggtcaacgatctgttgagaaaaactgtggatcagcttctgtgcttgcaatgggtgttgaaacacctaactttcctcggattgctgaattgattcctactcaggctgctttgttctttggctcgagagtctctactaaagaaaatagtgatactgttgaaatcaagtaccactacaaaatgtctgtacctaaaactaatcctaacttaccttactttcttcagcaggtaaatgcttatctt---------------gat---------------------------cct---------------aattctgat---cagcctatacct---------aaaaagcagaaagctaaa------------------actgaagaaactcct---caa---------ctgaatcctacagcgcctgcttttactcatcctgctgtg---------------------------------cct------------------------------------------------------------------------gat---gttgagctt---gagatggtcgacgaagtc---tttgacatcgatcctcttggtgactctgttgct------tga
>HQ728484_Bat_Kenya_2006-08-
atggct------------tctgttcagtttgaagac------------acaaactct------------------------cgtggtcgttct---ggtagaataccactttcttactatgctcctgtgcgtgttgctgctgacaagcttttctttaagtctatgcctggtaatggtgtaccaaagggtatgggagag------aaaagcgaccagattggttactggacagaacagcgacgctggcgtatgaagaaaggtcagaggactgacttgccttctaactggcatttttattatcttggtactggacctcacgcagatcttaaattccgtgaacgccaggttggtgtt------tactgggttgcaaaacagggttcaaagactgagccaactaagctgggaacacgcaaccgtaatcaacagttgcgtaccccagtttttgactttactttgcctgatagtcttgaagttgtgacttctgac---agcagacccact------tcacgctctaactctcgtagtcagagt------aaaagtgctaat------------------------------------------cagtcaagatccaactccaaggtg---------cgtgatcag---tctggt---act---aggacacctaaaaattct------------------------------------------------------------------------tctcagcctcag---------------------------------------------------------------agacctaag---aaaaac---------------------cagcaagaagaccttgttgctgcagtacgtgaagcactcaaaggtcttgggtttcag------------------------------------------------caaagcagatcttctagtggtaaatccactcct---gctagctct------aggtctaaatctccagct---------------------------------------------aga------cctatgaatcct---------aag---aagcagctagacaagcctgaatggaagcgcgttcccaataaaagt------gagaatgttacagcttgttttggagaacgctctatgtctcgcaattgtggttcaaaatcagttgttgctgcaggtgtggaagctcctaacttcccacaaattgctgaattgattcctactcaggctgctctgttctttggctcgagagtttctactaaagaagacaatgatactgttgaaatcaagtatcattacaaaatgtctgtacctaaaactaatcctaatcttccttactttcttcagcaggtaaatgcttatctt---------------gat---------------------------cct------------gaaaactcagat---cagcctatacct---------aaaaagccaaaagctaaa------------------actgaagaaactcct---caa---------ctcaatcctgctgcacctgtgtttacacctcctgcacag------gaa------------------------cct------------------------------------------------------------------------gtgaatgttgagctt---gaaatggtcgacgaagtt---tttgacgttgaccctcttggtgactctgttgca------tga
>KJ473795_Bat_China_2011--
atggct------------tctgttcagtttgaagat------------accaactct------------------------cgtggtcgttct---ggtagaataccactatcctattatgctcctgtgcgtgttgctgatgacaagcttttccttaagtctatgcctggtaatggtgtaccaaagggtatgggcgga------aaagccgagcaaatcggatattggacagaacaacgacgctggcgcatgaataaaggtcagagaaaggacctgccttctaattggcatttctattatctcggtactggacctcatgctgatttgaaatttcgcgaacgccaagttggagtt------ttctgggttgccaagcaaggttctaagactgagcctactaatcttggtacacgtaatcgcaatcagcaattgcgtattcctgaatttgactttacactgcctgacagtcttgagattgttaactctgac---agcagacctgct------tcacgctctaactctcgtagtcagagc------aagagtaataat------------------------------------------caatctcggtctaactcaaaggca---------cgtgatcag---tctgga---acc---agaactccaaagaatgct------------------------------------------------------------------------tctcagaatcaa---------------------------------------------------------------aaacctaag---aagaac---------------------cagcaagaagatcttgttgctgcagttcgtgaagcactgaaaggtcttggcattcaa------------------------------------------------caaagcagatcttctagtggcaaatctactcca---gct------------cgttcaaaatctccagct---------------------------------------------aga------ccatccaat------------aag---aaacaacttgacaagcctgaatggaaacgtgttcctaacagaact------gaaaatgctaccacttgctttggtcagcgttctgttgagagaaactgtggatcagcttctgtagttggaatgggtgtagaagcacctaattttcctcagattgctgaattgattccaactcaggctgctttgttctttggttcgagagtctctactaaagaagttggtgatactgttgaaatcaagtatcactacaaaatgtctgtacctaaaactaatcctaaccttccttactttcttcagcaggtaaatgcttatctt---------------gat---------------------------cca---------------aattctgat---cagcctatacct---------aaaaagcctaaggctaaa------------------cctgaagaagttcct---caa---------ctgaatcctgctgctcctgtgtttacacctcctgctcag------gaa------------------------cct------------------------------------------------------------------------gct---gttgagctt---gaaatggtcgatgaagtc---ttcgacatcgatcctcttggtgactctgttgct------tga
>KJ473796_Bat_China_2012--
atggct------------tctgttcagtttgaagat------------accaactct------------------------cgtggtcgttct---ggtagaataccactatcctattatgctcctgtgcgtgttgctgatgacaagcttttccttaagtctatgcctggtaatggtgtaccaaagggtatgggcgga------aaagccgagcaaatcggatattggacagaacaacgacgctggcgcatgaataaaggtcagagaaaggatctgccttctaattggcatttctattatctcggtactggacctcatgctgatttgaaattccgcgaacgccaagttggagtt------ttctgggttgccaagcaaggttctaagactgagcctactaatcttggtacacgtaatcgcaaccagcaattgcgtattcctgaatttgactttacactgcctgacagtcttgaggttgttaactctgac---agcagacctgct------tcacgctctaactctcgtagtcagagc------aagagtaataat------------------------------------------caatctcggtctaactcaaaggca---------cgtgatcag---tctgga---acc---agaactccaaagaatgct------------------------------------------------------------------------tctcagaatcaa---------------------------------------------------------------aaacctaag---aagaac---------------------cagcaagaagatcttgttgctgcagttcgtgaagcactgaaaggtcttggcattcaa------------------------------------------------caaagcagatcttctagtggcaaatctactcca---gct------------cgttcaaaatctccagct---------------------------------------------aga------ccatccaat------------aag---aaacaacttgacaagcctgaatggaaacgtgttcctaacagaact------gaaaatgctaccacttgttttggtcagcgttctgttgagagaaactgtggatcagcttctgtagttggaatgggtgttgaagcacctaattttcctcagattgctgaattgattcctactcaggctgctttgttctttggttcgagagtctctactaaagaagttggtgatactgttgaaatcaagtatcactacaaaatgtctgtacctaaaactaatcctaaccttccttactttcttcagcaggtaaatgcttatctt---------------gat---------------------------cca---------------aactctgat---cagcctatacct---------aaaaagcctaaggctaaa------------------cctgaagaagttcct---caa---------ctgaatcctgctgctcctgtgttcacacctcctgctcag------gaa------------------------cct------------------------------------------------------------------------gct---gttgagctt---gaaatggtcgatgaagtc---ttcgacatcgatcctcttggtgactctgttgct------tga
>MN611524_Bat_China_2018-03-
atggct------------tctgttcagtttgaagat------------actaactct------------------------cgtggtcgttct---ggtagaataccactatcttattatgctcctctgcgtgttgctgatgacaagcttttccttaagtctatgcctggtaatggtgtaccaaagggtatgggcgga------aaagccgagcaaatcggatattggacagaacaacgacgctggcgcatgaacaaaggtcagagaaaggatctgccttctaattggcatttctattatctcggtactggacctcatgcagatttgaaattccgcgaacgccaagttggagtt------ttctgggttgccaagcaaggctctaagactgagcctactaatctcggtacacgtaatcgcaaccagcaattgcgtattcctgaatttgacttcacactgcctgacagtcttgaggttgttaactctgac---agcagacctgct------tcacgctctaactctcgtagtcagagc------aagagtaataat------------------------------------------caatctcggtctaactcaaaggca---------cgtgatcag---tctgga---acc---agaactccaaagaatgct------------------------------------------------------------------------tctcagaatcaa---------------------------------------------------------------aaacctaag---aagaac---------------------cagcaagaagatcttgttgctgcagttcgtgaagcactgaaaggtcttggcattcaa------------------------------------------------caaagcagatcttctagtggcaaatctactcca---gct------------cattcaaaatctccagct---------------------------------------------aga------ccatccaat------------aag---aaacaacttgacaagcctgaatggaaacgtgttcctaacagaact------gaaaatgctaccacttgctttggtcagcgttctgttgagagaaactgtggatcagcttctgtggttgcaatgggtgttgaagcacctaattttcctcagattgctgaattgattcctactcaggctgctttgttctttggttcgagagtctctactaaagaagttggtgatactgttgaaatcaagtatcactacaaaatgtctgtacctaaaactaatcctaaccttccttactttcttcagcaggtaaatgcttatctt---------------gat---------------------------cca---------------aactctgat---cagcctatacct---------aaaaagcctaaggctaaa------------------cctgaagaagttcct---caa---------ctgaatcctgctgctcctgtgtttacacctcctgctcag------gaa------------------------cct------------------------------------------------------------------------gct---gttgagctt---gaaatggtcgatgaagtc---ttcgacatcgatcctcttggtgactctgttgct------tga
>MH687954_Bat_Vietnam_2014-09-18
atggct------------tctgtaaaattt---------------------caacct------------------------cgtggtcgttccaagggacgtgttcctctgtccctttttgctccacttagggttattgatgaaaaaccactttataaggtcctaccaaacaatgctgtcccgcagggagtgggaaat------aaggaccaacaacttggatactgggttgaacaacagcgctggagaatgcgccgcggagaccgagttgaactgccatctaactggcacttctacttcctcggtactggaccgcattctgatttgcctttcagaaaacgcactgatggtgtt------ttctgggttgcaatcgatggtgctaagacccagccaacaggccttggcgtacgtaagtcgtctgagaagccgttggttccaaaattcaaagtcaaattacccaataatgtggaaatcgttgaacctacc---acaccaaacaac------tccagagctaactcaaggagtcgtagt------cgtggt---------------------------------------ggacagtccaacagcagaggaaattcccaaaac---------agaggt---------------------------------------------------------------------------------------------------------------------gataaa---------------tccagaaaccagtccagaaacagg---------agtcaatctaatgatcgtgggtct------gac---------------------tcgcgagatgacttagtggctgccgttaaaagagcacttgctgacctaggagttggtgctgaaaagcct------aaaagcaaaaat------------------------------cagagtggtaaaaacacccct---aagaacaaa------tct---------------------------------------------------------aggtca------ggctctgtgcaa---------cgtgcagaagccaaggacaaacccgagtggcgtcgtactcctagtggcgat------gagtcagttgaggtttgttttggaccccgtggtggcaccagaaattttggtagctccgaatttgttgctaaaggtgtgaatgcccccggttatgctcaggctgcttcactggtacctggcgccgcagcactgctttttggtggtaatgttgccaccaaggaaatggctgaaggtgttgaaatcacctatacatataaaatgattgtccccaaggacgacaaaaatcttgaaatctttcttgctcaggttgacgcgtacaag---------------ctt------ggcgaccccaag---------cct---------------cagcgtaaa---gtcaaacgt---------------tcaagaaccccaacaccaaaacct---------------------------------------------gcaacagagccaatttatgacgacgttgct------------gcagatcctacttatgcc---------------------------aatcttgagtgg------------gacactaca------------gtagaggatggt---------gtt---gagatgatcaacgaggtt---tttgacacccagaat------------------------tga
>MH687955_Bat_Vietnam_2014-09-17
atggct------------tctgtaaaattc---------------------caacct------------------------cgtggtcgttccaagggacgtgttcctctgtctctttttgctccacttagggttactgatgaaaaaccactttataaggtcctaccaaataatgccgtccctcagggagtgggaaat------aaggaccaacaaattggatactgggttgaacaacagcgctggagaatgcgccgcggagaccgagttgacctgccatctaactggcacttctacttcctcggtactggaccgcattctgagttgcctttcagaaaacgcactgatggtgtt------ttctgggttgcaatcgatggtgctaagacccagccaacaggccttggcgtacgtaagtcgtctgagaagccgttggttccaaaatttaaagtcaaactacccagtaatgtggaaatcgttgaacctacc---acaccaaacaac------tccagagctaactctaggagtcgcagt------cgtggt---------------------------------------ggacagtccaacagcagaggaaattcccaaaac---------agaggt---------------------------------------------------------------------------------------------------------------------gataaa---------------tccagaaaccagtccagaaacagg---------agtcaatctaatgatcgtgggtct------gac---------------------tcgcgagatgacttagtggctgccgttaaaaaagcacttgcggacctaggagttggtgctgaaaagcct------aaaagcaaaaat------------------------------cagagtggtaaaaacacccct---aagaacaaa------tct---------------------------------------------------------aggtca------ggctctgtgcaa---------cgtgcagaagccaaggacaaacccgagtggcgtcgtactcctagtggcgat------gagtcagttgaggtttgttttggaccccgtggtggcaccagaaattttggtagctccgaatttgttgctaaaggtgtgaatgcccccggttatgctcaggctgcttcactggtacctggcgccgcagcactgctttttggtggtaatgttgccaccaaggaaatggctgaaggtgttgaaatcacctatacatacaaaatgattgtccccaaggacgacaaaaatcttgaaatctttcttgctcaggttgacgcgtacaag---------------ctt------ggcgaccccaag---------cct---------------cagcgtaaa---gtcaaacgt---------------tcaagaaccccaacaccaaaacct---------------------------------------------gcaacagagcctatctatgacgacgttgct------------gcagatcctacttatgcc---------------------------aatcttgagtgg------------gacactaca------------gtagaggatggt---------gtt---gagatgatcaacgaggtt---tttgacacccagaat------------------------tga
>MH687956_Bat_Vietnam_2014-09-16
atggct------------tctgtaaaattt---------------------caacct------------------------cgtggtcgttccaagggacgtgttcctctgtccctttttgctccacttagggttattgatgaaaaaccactttataaggtcctatcaaacaatgctgtcccgcagggagtgggaaat------aaggaccaacaaattggatactgggttgaacaacagcgctggagaatgcgccgcggagaccgagttgacctgccatctaactggcacttctacttcctcggtactggaccgcattctgatttgcctttcagaaaacgcactgatggtgtt------ttctgggttgcaatcgatggtgctaagacccagccaacaggccttggcgtacgtaagtcgtctgagaagccgttggttccaaaattcaaagttaaattacccagtaatgtggaaatcgttgaacctacc---acaccaaacaac------tccagagctaactctaggagtcgcagt------cgtggt---------------------------------------ggacagtccaacagcagaggaaattcccaaaac---------agaggt---------------------------------------------------------------------------------------------------------------------gataaa---------------tccagaaaccagtccagaaacagg---------agtcaatctaatgatcgtgggtct------gac---------------------tcgcgagatgacttagtggctgccgttaaaaaagcacttgcggacctaggagttggtgctgaaaagcct------aaaagcaaaaat------------------------------cagagtggtaaaaacacccct---aagaacaaa------tct---------------------------------------------------------aggtca------agctctgtgcaa---------cgtgcagaagccaaggacaaacccgagtggcgtcgtactcctagtggcgat------gagtcagttgaggtttgttttggaccccgtggtggcaccagaaattttggtagctccgaatttgttgctaaaggtgtgaatgcccccggttatgctcaggctgcttcactggtacctggcgccgcagcactgctttttggtggtaatgttgccaccaaggaaatggctgaaggtgttgaaatcacctatacatacaaaatgattgtccccaaggacgacaaaaatcttgaaatctttcttgctcaggttgacgcgtacaag---------------ctt------ggcgaccccaag---------cct---------------cagcgtaaa---gtcaaacgt---------------tcaagaaccccaacaccaaaacct---------------------------------------------gcaacagagccaatttatgacgacgttgct------------gcagatcctacttatgcc---------------------------aatcttgagtgg------------gacactaca------------gtagaggatggt---------gtt---gagatgatcaacgaggtt---tttgacacccagaat------------------------tga
>MH687958_Bat_Vietnam_2014-09-18
atggct------------tctgtaaaattc---------------------caacct------------------------cgtggtcgttccaagggacgtgttcctctgtctctttttgctccacttagggttattgatgaaaaaccactttacaaggtcctaccaaataatgccgtccctcagggagtgggaaat------aaggaccaacaacttggatactgggttgaacaacagcgctggagaatgcgccgcggagaccgagttgacctgccatctaactggcacttctacttcctcggtactggaccgcattctgatttgcctttcagaaaacgcactgatggtgtt------ttctgggttgcaatcgatggtgctaagacccagccaacaggccttggcgtacgtaagtcgtctgagaagccgttggttccaaaatttaaagtcaaactacccagtaatgtggaaatcgttgaacctacc---acaccaaacaac------tccagagctaactctaggagtcgcagt------cgtggt---------------------------------------ggacagtccaacagcagaggaaattcccaaaac---------agaggt---------------------------------------------------------------------------------------------------------------------gataaa---------------tccagaaaccagtccagaaacagg---------agtcaatctaatgatcgtgggtct------gac---------------------tcgcgagatgacttagtggctgccgttaaaaaagcacttgcggacctaggagttggtgctgaaaagcct------aaaagcaaaaat------------------------------cagagtggtaaaaacacccct---aagaacaag------tcc---------------------------------------------------------aggtca------agctctgtgcaa---------cgtgcagaagccaaggacaaacccgagtggcgtcgtactcctagtggcgat------gagtcagttgaggtttgttttggaccccgtggtggcaccagaaattttggtagctccgaatttgttgctaaaggtgtgaatgcccccggttatgctcaggctgcttcactggtacctggcgccgcagcactgctttttggtggtaatgttgccaccaaggaaatggctgaaggtgttgaaatcacctatacatacaaaatgattgtccccaaggacgacaaaaatcttgaaatctttcttgctcaggttgacgcgtacaag---------------ctt------ggcgaccccaag---------cct---------------cagcgtaaa---gtcaaacgt---------------tcaagaaccccaacaccaaaacct---------------------------------------------gcaacagagccaatttatgacgacgttgct------------gcagatcctacttatgcc---------------------------aatcttgagtgg------------gacactaca------------gtagaggatggt---------gtt---gagatgatcaacgaggtt---tttgacacccagaat------------------------tga
>MH687959_Bat_Vietnam_2014-11-12
atggct------------tctgtaaagttc---------------------caacca------------------------cgtggtcgttccaagggacgcatccctctttcactctttgctccacttagggtaaccgatgaaaaacccctattcaaagttcttgccaataatgctgtcccccaggggaagggcgac------aagaaccaacaaattggatattgggttgaacaaaaacgttggcggatgcgccgtggcgagagagttgatttgccgtccaactggcacttttacttcctcggtactggtccgcattctgaactgcctttcagaaaacgcactgatggtgtt------ttctgggtagcagtcgatggttctaaaaccgagccaacgggtcttggtgtacgtaagtcatctgacaaaccgttggttcctaaatttaggaccaaattacccagtaatgtggaaattgttgaaccaacc---acacctaacaac------tccagagccaactcaaggagtcgtagt------cgtggt---------------------------------------ggacagtccaacagcagagggaattcccaaaat---------agaggt---------------------------------------------------------------------------------------------------------------------gataaa---------------tctagaaaccagtccagaaacagg---------agtccatctagtgatcgcgggtct------aac---------------------tcgcgagatgacttagtggctgctgtaagaaaagcacttgaagacctaggagttggtgctgaaaagcct------aaaagcaaagct------------------------------cagagtggtaaaaacacccct---aagaacaaa------tct---------------------------------------------------------aggtca------ggctctaagcaa---------cgctctgaagccaaagacaaacccgagtggcgtcgtactcctagtggcgat------gagtcagttgaggtttgttttggaccccgtggtggcaccagaaattttggtgactccgaatttgttgctaaaggtgtgaatgcccctggttatgctcaggctgcttcactggtacctaatgccgcagctttgctttttggtggtaatgtttccaccaaggaaatggctgatggttttgaaatcacctacacatataaaatggtggtccctaagaacgacaagaacctcgagatctttcttggacaggttgatgcgtacaag---------------ctt------ggcgaccccaag---------ccc---------------cagcgtaaa---gtcaaacgt---------------tcaagaactcccacacccaaacct---------------------------------------------gcgacagagccagtttatgacgacgtcgct------------gctgatcccacttatgca---------------------------aatctagagtgg------------gacacagcc------------atggaggatggt---------gtt---gaaatgatcaacgaggtc---tttgacactcagaat------------------------tga
>MH687960_Bat_Vietnam_2014-11-13
atggct------------tctgtaaaattc---------------------caacct------------------------cgtggtcgttccaagggacgtgttcctctgtctctttttgctccacttagggttactgatgaaaaaccactttataaggtcctaccaaataatgccgtccctcagggagtgggaaat------aaggaccaacaaattggatactgggttgaacaacagcgctggagaatgcgccgcggagaccgagttgacctgccatctaactggcacttctacttcctcggtactggaccgcattctgagttgcctttcagaaaacgcactgatggtgtt------ttctgggttgcaatcgatggtgctaagacccagccaacaggccttggcgtacgcaagtcgtctgagaagccgttggttccaaaatttaaagtcaaactacccagtaatgtggaaatcgttgaacctacc---acaccaaacaac------tccagagctaactctaggagtcgcagt------cgtggt---------------------------------------ggacagtccaacagcagaggaaattcccaaaac---------agaggt---------------------------------------------------------------------------------------------------------------------gataaa---------------tccagaaaccagtccagaaacagg---------agtcaatctaatgatcgtgggtct------gac---------------------tcgcgagatgacttagtggctgccgttaaaaaagcacttgcggacctaggagttggtgctgaaaagcct------aaaagcaaaaat------------------------------cagagtggtaaaaacacccct---aagaacaaa------tct---------------------------------------------------------aggtca------agctctgtgcaa---------cgtgcagaagccaaggacaaacccgagtggcgtcgtactcctagtggcgat------gagtcagttgaggtttgttttggaccccgtggtggcaccagaaattttggtagctccgaatttgttgctaaaggtgtgaatgcccccggttatgctcaggctgcttcactggtacctggcgccgcagcactgctttttggtggtaatgttgccaccaaggaaatggctgaaggtgttgaaatcacctatacatacaaaatgattgtccccaaggacgacaaaaatcttgaaatctttcttgctcaggttgacgcgtacaag---------------ctt------ggcgaccccaag---------cct---------------cagcgtaaa---gtcaaacgt---------------tcaagaaccccaacaccaaaacct---------------------------------------------gcaacagagccaatttatgacgacgttgct------------gcagatcctacttatgcc---------------------------aatcttgagtgg------------gacactaca------------gtagaggatggt---------gtt---gagatgatcaacgaggtt---tttgacacccagaat------------------------tga
>MH687961_Bat_Vietnam_2014-11-13
atggct------------tctgtaaaattc---------------------caacct------------------------cgtggtcgttccaagggacgtgttcctctgtctctttttgctccacttagggttactgatgaaaaaccactttataaggtcctaccaaataatgccgtccctcagggagtgggaaat------aaggaccaacaaattggatactgggttgaacaacagcgctggagaatgcgccgcggagaccgagttgacctgccatctaactggcacttctacttcctcggtactggaccgcattctgagttgcctttcagaaaacgcactgatggtgtt------ttctgggttgcaatcgatggtgctaagacccagccaacaggccttggcgtacgcaagtcgtctgagaagccgttggttccaaaatttaaagtcaaactacccagtaatgtggaaatcgttgaacctacc---acaccaaacaac------tccagagctaactctaggagtcgcagt------cgtggt---------------------------------------ggacagtccaacagcagaggaaattcccaaaac---------agaggt---------------------------------------------------------------------------------------------------------------------gataaa---------------tccagaaaccagtccagaaacagg---------agtcaatctaatgatcgtgggtct------gac---------------------tcgcgagatgacttagtggctgccgttaaaaaagcacttgcggacctaggagttggtgctgaaaagcct------aaaagcaaaaat------------------------------cagagtggtaaaaacacccct---aagaacaaa------tct---------------------------------------------------------aggtca------agctctgtgcaa---------cgtgcagaagccaaggacaaacccgagtggcgtcgtactcctagtggcgat------gagtcagttgaggtttgttttggaccccgtggtggcaccagaaattttggtagctccgaatttgttgctaaaggtgtgaatgcccccggttatgctcaggctgcttcactggtacctggcgccgcagcactgctttttggtggtaatgttgccaccaaggaaatggctgaaggtgttgaaatcacctatacatacaaaatgattgtccccaaggacgacaaaaatcttgaaatctttcttgctcaggttgacgcgtacaag---------------ctt------ggcgaccccaag---------cct---------------cagcgtaaa---gtcaaacgt---------------tcaagaaccccaacaccaaaacct---------------------------------------------gcaacagagccaatttatgacgacgttgct------------gcagatcctacttatgcc---------------------------aatcttgagtgg------------gacactaca------------gtagaggatggt---------gtt---gagatgatcaacgaggtt---tttgacacccagaat------------------------tga
>MH687962_Bat_Vietnam_2014-11-13
atggct------------tctgtaaagttt---------------------caacca------------------------cgtggtcgttccaagggacgcatccctctttcactctttgctccacttagggtaaccgatgaaaaacccctattcaaagttcttgccaataatgctgtcccccaggggaagggcgac------aagaaccaacaaattggatattgggttgaacaaaaacgttggcggatgcgccgtggcgagagagttgatttgccgtccaactggcacttttacttcctcggtactgggccgcattctgacctgcctttcagaaaacgcactgatggtgtt------ttctgggtagcagtcgatggttctaaaaccgagccaacgggtcttggtgtacgcaagtcatctgaaaaaccgttggttcctaaatttaggaccaaattacccagcaatgtggaaattgttgaaccaacc---acacctaacaac------tccagagccaactcaaggagtcgtagt------cgtggt---------------------------------------ggacagtccaacagtagagggaattcccaaaac---------agaggt---------------------------------------------------------------------------------------------------------------------gataaa---------------tctagaaaccagtccagaaacagg---------agtccatctagtgatcgcgggtct------aac---------------------tcgcgagatgacttagtggctgctgtaagaaaagcacttgaagacctaggagttggtgctgaaaagcct------aaaagcaaagct------------------------------cagagtggtaaaaacacccct---aagaacaaa------tct---------------------------------------------------------aggtca------ggctctaagcaa---------cgctctgaagccaaagacaaacccgagtggcgtcgtactcctagtggcgat------gagtcagttgaggtttgttttggaccccgtggtggcaccagaaattttggtgactccgagtttgttgctaaaggtgtgaatgcccctggttatgctcaggctgcttcactggtacccaatgccgcagctctgctttttggtggtaatgttgccaccaaggaaatggcagatgttgttgaaatcacctacacatataaaatgttggtccctaaggacgacaagaacctcgagatctttcttggacaggttgatgcgtacaag---------------ctt------ggcgaccccaag---------ccc---------------cagcgtaaa---gtcaaacgt---------------tcaagaactcctacaccaaaaccc---------------------------------------------gcgacagagccagtttatgatgacgtcgct------------gcagatcccacttatgca---------------------------aatctagagtgg------------gatacagcc------------atggaggatggt---------gtt---gaaatgatcaacgaggtc---tttgacactcagaat------------------------tga
>MH687963_Bat_Vietnam_2015-02-06
atggct------------tctgtaaaattc---------------------caacct------------------------cgtggtcgttccaagggacgtgttcctctgtctctttttgctccacttagggttactgatgaaaaaccactttataaggtcctaccaaataatgccgtccctcagggattgggagat------aagggccaacaaattggatactgggttgaacaacagcgctggagaatgcgtcgcggagaccgcgttgacctgccatctaactggcacttctacttcctcggtactggaccgcattctgatttgcctttcagaaaacgcactgatggtgtt------ttctgggttgcaatcgatggtgctaagacccagccaacaggccttggcgtacgtaagtcgtctgagaagccgttggttccaaaatttaaagtcaaactacccaataacgtggagatcgttgaacctacc---acaccaaacaac------tccagggctaactcaaggagtcgtagt------cgtggt---------------------------------------ggacagtccaacagcagaggaaattcccaaaac---------agaggt---------------------------------------------------------------------------------------------------------------------gataaa---------------cccagaaaccagtccagaaacagg---------agtcaatctaatgatcgtgggtct------gac---------------------tcgcgagatgacttagtggctgccgttagaaaagcacttgaagacctaggagttggtgctgtaaagcaa------aaaggcaaaact------------------------------cagagtggtaaaaacacccct---aagaacaaa------tct---------------------------------------------------------aggtca------ggctctgtgcaa---------cgtgcagaagccaaggacaaacccgagtggcgtcgtactcctagtggcgat------gagtcagttgaggtttgttttggaccccgtggtggcaccagaaattttggtagctccgaatttgttgctaaaggtgtgaatgcccccggttatgctcaggctgcttcactggtacctggcgccgcagcactgctttttggtggtaatgttgccaccaaggaaatggctgaaggtgttgaaatcacctatacatacaaaatgattgtccccaaggacgacaaaaatcttgaaatctttcttgctcaggttgacgcgtacaag---------------ctt------ggcgaccccaag---------cct---------------cagcgtaaa---gtcaaacgt---------------tcaagaaccccaacaccaaaacct---------------------------------------------gcaacagagccaatttatgacgacgttgct------------gcagatcctacttatgcc---------------------------aatcttgagtgg------------gacactaca------------gtagaggatggt---------gtt---gagatgatcaacgaggtt---tttgacacccagaat------------------------tga
>MH687964_Bat_Vietnam_2015-02-06
atggct------------tctgtaaaattc---------------------caacct------------------------cgtggtcgttccaagggacgtgttcctctgtctctttttgctccacttagggttactgatgaaaaaccactttataaggtcctaccaaataatgccgtccctcagggattgggagat------aagggccaacaaattggatactgggttgaacaacagcgctggagaatgcgtcgcggagaccgcgttgacctgccatctaactggcacttctacttcctcggtactggaccgcattctgatttgcctttcagaaaacgcactgatggtgtt------ttctgggttgcaatcgatggtgctaagacccagccaacaggccttggcgtacgtaagtcgtctgagaagccgttggttccaaaatttaaagtcaaactacccaataacgtggagatcgttgaacctacc---acaccaaacaac------tccagggctaactcaaggagtcgtagt------cgtggt---------------------------------------ggacagtccaacagcagaggaaattcccaaaac---------agaggt---------------------------------------------------------------------------------------------------------------------gataaa---------------cccagaaaccagtccagaaacagg---------agtcaatctaatgatcgtgggtct------gac---------------------tcgcgagatgacttagtggctgccgttagaaaagcacttgaagacctaggagttggtgctgtaaagcaa------aaaggcaaaact------------------------------cagagtggtaaaaacacccct---aagaacaaa------tct---------------------------------------------------------aggtca------ggctctgtgcaa---------cgtgcagaagccaaggacaaacccgagtggcgtcgtactcctagtggcgat------gagtcagttgaggtttgttttggaccccgtggtggcaccagaaattttggtagctccgaatttgttgctaaaggtgtgaatgcccccggttatgctcaggctgcttcactggtacctggcgccgcagcactgctttttggtggtaatgttgccaccaaggaaatggctgaaggtgttgaaatcacctatacatacaaaatgattgtccccaaggacgacaaaaatcttgaaatctttcttgctcaggttgacgcgtacaag---------------ctt------ggcgaccccaag---------cct---------------cagcgtaaa---gtcaaacgt---------------tcaagaaccccaacaccaaaacct---------------------------------------------gcaacagagccaatttatgacgacgttgct------------gcagatcctacttatgcc---------------------------aatcttgagtgg------------gacactaca------------gtagaggatggt---------gtt---gagatgatcaacgaggtt---tttgacacccagaat------------------------tga
>MH687965_Bat_Vietnam_2015-02-13
atggct------------tctgtaaaattc---------------------caacct------------------------cgtggtcgttccaagggacgtgttcctctgtctctttttgctccacttagggttactgatgaaaaaccactttataaggtcctaccaaataatgccgtccctcagggagtgggaaat------aaggaccaacaaattggatactgggttgaacaacagcgctggagaatgcgccgcggagaccgagttgacctgccatctaactggcacttctacttcctcggtactggaccgcattctgagttgcctttcagaaaacgcactgatggtgtt------ttctgggttgcaatcgatggtgctaagacccagccaacaggccttggcgtacgcatgtcgtctgagaagccgttggttccaaaatttaaagtcaaactacccagtaatgtggaaatcgttgaacctacc---acaccaaacaac------tccagagctaactctaggagtcgcagt------cgtggt---------------------------------------ggacagtccaacagcagaggaaattcccaaaac---------agaggt---------------------------------------------------------------------------------------------------------------------gataaa---------------tccagaaaccagtccagaaacagg---------agtcaatctaatgatcgtgggtct------gac---------------------tcgcgagatgacttagtggctgccgttaaaaaagcacttgcggacctaggagttggtgctgaaaagcct------aaaagcaaaaat------------------------------cagagtggtaaaaacacccct---aagaacaaa------tct---------------------------------------------------------aggtca------agctctgtgcaa---------cgtgcagaagccaaggacaaacccgagtggcgtcgtactcctagtggcgat------gagtcagttgaggtttgttttggaccccgtggtggcaccagaaattttggtagctccgaatttgttgctaaaggtgtgaatgcccccggttatgctcaggctgcttcactggtacctggcgccgcagcactgctttttggtggtaatgttgccaccaaggaaatggctgaaggtgttgaaatcacctatacatacaaaatgattgtccccaaggacgacaaaaatcttgaaatctttcttgctcaggttgacgcgtacaag---------------ctt------ggcgaccccaag---------cct---------------cagcgtaaa---gtcaaacgt---------------tcaagaaccccaacacctaaacct---------------------------------------------gcaacagagccaatttatgacgacgttgct------------gcagatcctacttatgcc---------------------------aatcttgagtgg------------gacactaca------------gtagaggatggt---------gtt---gagatgatcaacgaggtt---tttgacacccagaat------------------------tga
>MH687967_Bat_Vietnam_2015-02-06
atggct------------tctgtaaaattc---------------------caacct------------------------cgtggtcgttccaagggacgtgttcctctgtctctttttgctccacttagggttactgatgaaaaaccactttataaggtcctaccaaataatgccgtccctcagggattgggagat------aagggccaacaaattggatactgggttgaacaacagcgctggagaatgcgtcgcggagaccgcgttgacctgccatctaactggcacttctacttcctcggtactggaccgcattctgatttgcctttcagaaaacgcactgatggtgtt------ttctgggttgcaatcgatggtgctaagacccagccaacaggccttggcgtacgtaagtcgtctgagaagccgttggttccaaaatttaaagtcaaactacccaataacgtggagatcgttgaacctacc---acaccaaacaac------tccagggctaactcaaggagtcgtagt------cgtggt---------------------------------------ggacagtccaacagcagaggaaattcccaaaac---------agaggt---------------------------------------------------------------------------------------------------------------------gataaa---------------cccagaaaccagtccagaaacagg---------agtcaatctaatgatcgtgggtct------gac---------------------tcgcgagatgacttagtggctgccgttagaaaagcacttgaagacctaggagttggtgctgtaaagcaa------aaaggcaaaact------------------------------cagagtggtaaaaacacccct---aagaacaaa------tct---------------------------------------------------------aggtca------ggctctgtgcaa---------cgtgcagaagccaaggacaaacccgagtggcgtcgtactcctagtggcgat------gagtcagttgaggtttgttttggaccccgtggtggcaccagaaattttggtagctccgaatttgttgctaaaggtgtgaatgcccccggttatgctcaggctgcttcactggtacctggcgccgcagcactgctttttggtggtaatgttgccaccaaggaaatggctgaaggtgttgaaatcacctatacatacaaaatgattgtccccaaggacgacaaaaatcttgaaatctttcttgctcaggttgacgcgtacaag---------------ctt------ggcgaccccaag---------cct---------------cagcgtaaa---gtcaaacgt---------------tcaagaaccccaacaccaaaacct---------------------------------------------gcaacagagccaatttatgacgacgttgct------------gcagatcctacttatgcc---------------------------aatcttgagtgg------------gacactaca------------gtagaggatggt---------gtt---gagatgatcaacgaggtt---tttgacacccagaat------------------------tga
>MK211369_Bat_China_2017-05-
atggct------------tctgtaaaattc---------------------caacct------------------------cgtggtcgttccaagggacgtgttcctctgtctctttttgctccacttagggttactgatgaaaaaccactttacaaggtcctaccaaataatgccgtccctcagggaatgggagat------aaggaccaacaaattggatactgggttgaacaacaacgctggagaatgcgccgcggagaccgagttaacctgccatccaactggcacttctacttcctcggtactggaccgcattctgatttgcctttcagaaaacgcactgatggtgtt------ttctgggttgcaatcgatggtgctaagacccagccaacaggccttggcgtacgtaagtcgtctgagaaaccgttggttcccaaatttaagaacaaattacccaataatgtggaaatcgttgaacctacc---acaccaaacaac------tccagagctaactcatggagtcgtagt------cgtggt---------------------------------------ggacagtccaacagcagaggaaattctcaaaac---------agaggt---------------------------------------------------------------------------------------------------------------------gataaa---------------tccagaaaccagtccagaaacagg---------agtcaatctaatgatcgtgggtct------gac---------------------tcgcgagatgacttagtggctgccgttaaaaaagcacttgaagacctaggagttggtgctgcaaagcca------aaaggcaaaaat------------------------------cagagtggtaaaaacacccct---aagaacaaa------tct---------------------------------------------------------aggtca------ggctctgtgcaa---------cgtgcagaagccaaggacaaacctgagtggcgtcgtactcctagtggcgat------gagtcagttgaggtttgttttggaccccgtggtggcaccagaaattttggtagctccgaatttgttgctaaaggtgtgaatgcccccggttatgctcaggctgcttcactggtacctggcgccgcagcactgctttttggtggtaatgttgccaccaaggaaatggctgaaggtgttgaaatcacctatacatacaaaatgattgtccccaaggacgacaaaaatcttgaaatctttcttgctcaggttgacgcttacaag---------------ctc------ggcgaccccaag---------cct---------------cagcgtaaa---gtcaaacgt---------------tcaagaactccaacaccaaaacct---------------------------------------------gcaacagagccaatttatgacgacgttgct------------gcagatcctacttatgcc---------------------------aatcttgagtgg------------gacactaca------------gtggaggatggt---------gtt---gagatgatcaacgaggtt---tttgacacccagaat------------------------tga
>MK211370_Bat_China_2017-05-
atggct------------tctgtaaaattc---------------------caacct------------------------cgtggtcgttccaagggacgtgttcctctgtctctttttgctccacttagggttactgatgaaaaaccactttacaaggtcctaccaaataatgccgtccctcagggaatgggagat------aaggaccaacaaattggatactgggttgaacaacaacgctggagaatgcgccgcggagaccgggttgacctgccatctaactggcacttctacttcctcggtactggaccgcattctgatttgcctttcagaaaacgcactgatggtgtt------ttctgggttgcaatcgatggtgctaaaacccagccaacaggccttggcgtacgtaagtcgtctgagaaaccgttggttcccaaatttaagaacaaattacccaataatgtggaaatcgttgaacctacc---acaccaaacaac------tccagagccaactcaaggagtcgtagt------cgtggt---------------------------------------ggacagtccaacagcagaggaaattcccaaaac---------agaggt---------------------------------------------------------------------------------------------------------------------gataaa---------------tccagaaaccagtccagaaacagg---------agtcaatctaatgatcgtgggtct------gac---------------------tcgcgagatgacttagtggctgccgttaaaaaagcacttgaagacctaggagttggtgctgcaaagcca------aaaggcaaaaat------------------------------cagagtggtaaaaacacccct---aagaacaaa------tct---------------------------------------------------------aggtca------ggctctgtgcaa---------cgtacagaagccaaagacaaacccgagtggcgtcgtactcctagtggcgat------gagtcagttgaggtttgttttggaccccgtggtggcaccagaaattttggtagcaccgaatttgttgctaaaggtgtgaatgcccccggttatgctcaggctgcttcactggtacctggcgccgcagcactgctttttggtggtaatgttgccaccaaggaaatggctgatggtgttgaaatcacctatacatataaaatgttagtccctaaggacgacaagaatcttgaaatctttcttgctcaggttgacgcgtacaag---------------ctt------ggcgaccccaag---------cct---------------cagcgtaaa---gtcaagcgt---------------tcaagaactccaacaccaaaacct---------------------------------------------gcaacagagccaatttatgacgacgttgct------------gcagatcctacttatgcc---------------------------aatcttgagtgg------------gacactaca------------gtcgaggatggt---------gtt---gagatgatcaacgaggtt---tttgacacccagaat------------------------tga
>MK211371_Bat_China_2017-05-
atggct------------tctgtaaaattc---------------------caacct------------------------cgtggtcgttccaagggacgtgttcctctgtccatttttgctccacttagggttactgatgaaaaaccactttataaggtcctaccaaacaatgccgtcccgcagggaattggagat------aaggaccaacaaattggatactgggttgaacaacagcgctggagaatgcgccgcggagaccgagttgatttgccatccaactggcacttctacttcctcggtactggaccgcattctgatttgcctttcagaaaacgcactgatggtgtt------ttctgggttgcagtcgatggtgctaaaacccagccaacgggccttggtgtacgtaagtcatctgaaaaaccgttggttcccaaatttaagaacaaattacccaataacgtggaaatcgttgaacctacc---acaccaaacagc------tccagagccaactcaaggagtcgcagt------cgtggt---------------------------------------ggacagtccaacagcagaggaaattcccaaaac---------agaggt---------------------------------------------------------------------------------------------------------------------gataaa---------------tccagaaaccagtccagaaacagg---------agtcaatctaatgatcgtgggtct------gac---------------------tcgcgagatgacttagtggctgccgttaaaaaagcacttgaagacctaggagttggtgctgcaaagcca------aaaggcaaaacc------------------------------cagagtggtaaaaacacccct---aagaacaaa------tct---------------------------------------------------------aggtca------ggctctgtgcaa---------cgtacagaagccaaagacaaacccgagtggcgtcgtactcctagtggcgat------gagtcagttgaggtttgttttggaccccgtggtggcaccagaaattttggtagcaccgaatttgttgctaaaggtgtgaatgcccccggttatgctcaggctgcttcactggtacctggcgccgcagcactgctttttggtggtaatgttgccaccaaggaaatggctgatggtgttgaaatcacctatacatataaaatgttagtccctaaggacgacaaaaatcttgaaatctttcttgctcaggttgacgcgtacaag---------------ctt------ggcgaccccaag---------cct---------------cagcgtaaa---gtcaagcgt---------------tcaagaactccaacaccaaaacct---------------------------------------------gcaacagagccaatttatgacgacgttgct------------gcagatcctacttatgcc---------------------------aatcttgagtgg------------gacactaca------------gtcgaggatggt---------gtt---gagatgatcaacgaggtt---tttgacacccagaat------------------------tga
>MK211372_Bat_China_2017-05-
atggct------------tctgtaaaattc---------------------caacct------------------------cgtggtcgttccaagggacgtgttcctctgtctctttttgctccacttagggttactgatgaaaaaccactttacaaggtcctaccaaataatgccgtccctcagggaatgggagat------aagggccaacaaattggatactgggttgaacaacagcgctggagaatgcgccgcggagaccgagttgacctgccatctaactggcacttctacttcctcggtactggaccgcattctgacttgcctttcagaaaacgcactgatggtgtt------ttctgggttgcaatcgatggtgctaaaacccagccaacgggtcttggtgtacgcaagtcatctgaaaaaccgttggttcccaaatttaagaacaagttacccaataatgtggaaatcgttgaacctacc---acaccaaacaac------tccagagctaactcaaggagtcgtagt------cgtggt---------------------------------------ggacagtccaacagcagaggaaattctcaaaac---------agaggt---------------------------------------------------------------------------------------------------------------------gataaa---------------tccagaaaccagtccagaaacagg---------agtcaatctaatgatcgtgggtct------gac---------------------tcgcgagatgacttagtggctgccgttaaaaaagcacttgaagacctaggagttggtgctgcaaagcca------aaaggcaaaacc------------------------------cagagtggtaaaaacacccct---aagaacaaa------tct---------------------------------------------------------aggtca------ggctctgtgcaa---------cgtgctgaagccaaggacaaacccgagtggcgtcgtactcctagtggcgat------gagtcagttgaggtttgttttggaccccgtggtggcaccagaaattttggtggcgccgaatttgttgctaaaggtgtgaatgcccccggttatgctcaggctgcttcactggtacctggcgccgcagcactgctttttggtggtaatgttgccaccaaggaaatggctgatggtgttgaaatcacctacacatacaaaatgattgtccctaaggacgacaaaaatcttgaaatctttcttgctcaggttgacgcttacaag---------------ctt------ggcgaccccaag---------cct---------------cagcgtaaa---gtcaaacgt---------------tcaagaactccaacaccaaaacct---------------------------------------------gcaacagagccaatctatgacgacgttgct------------gcagatcctacttatgcc---------------------------aatcttgagtgg------------gacactaca------------gtggaggatggt---------gtt---gagatgatcaacgaggtt---tttgacactcagaat------------------------tga
>KF430219_Bat_USA_2006-08-07
atggcc------------tctgttaagttc---------------------gccaag------------------------aacaaccgcaga---ggaaggatggaatactcctattttgccccacttattattaattctgaccaacccatttggaaagttcttcctaacaatgctgtgccagttggcaagggcggt------aaggatgagcagattgggtattggaatgaacaaccacgttggcgcatgcgcaagggacagcgtgttgacgttgcatctaagtggcacttctattaccttggtactggacctcattctgaggagcagtatcgtaagcgtattgatggtgtc------tactgggttgctgtcaacggtgctaaaacatctccaacagggcttggcactcgtagtgctaagaccaagccgctggaactgaagtttaacacgaaaatccctaaggaggttgagttcgttgaacctacc---tctccagggtct------tctcgtgcaaactcgcgcagccaaagc------cgtggtggt------------------------------------------tctaaatccagaaataattctcccaga---------aggggtaatcaaagcaaatca------aggaacagttctaagaacagaggtggtgac------------------------------------------------------------------aaccgc---------------tcccgtagttcctcaggtacaaga---------------------------------------------------------------gaccaggacgcaattgttgctgccgtaaaggctgcgcttttgggacttggacttggtactgacagtaac------tccggtgcttcaggtaaggcttctaag------------gctaacagtggaacttcgacccca---aaaccgaag------ccagctgcgacgcca---------------------------------------------aaatcg------ccttcaacacct---------aag---agtcagcttgaaagacctgaatggaagcgagtgccagattctgat------tgctctgttgagcagtgctttggaccacgtggtggtttcaagaattttggcagcgcagatttcgtacagtatggtgtcgctgctaagggttaccctcaagcagctgcactaacaccaacatcagctgcattgctgtttggtggtaacgtacaggttcaggaactttcagatgacattgaaatcacctacacctacaagatgactgttcccaagtcagacaaaaaccttgaggtcttcctctctaatgttaatgcttataaa---------------------------gaggcaaaa---------cct---------------cagagggaa---cccaagaagaagaaggacagaagttcacgtccaccaacaccagctcctagtgcg---------------ccggttgcc---------agtggaaatgctgagcctatatatgcagatgtgcaaccccagggacaaactgagcctgtttacgaa---------------------------aatccagaccag---------------------------------taccttggtggt---------gtt---gacattgtcaacgaggtt---tacggtaacctacctgac---aattctcagagcacagcttaa
>KY799179_Bat_Canada_2010-11-
atggcc------------tctgtcaagttc---------------------gccaag------------------------aacaaccgcaga---ggaaggatggaatactcccattttgccccacttattatcaattctgaccaacccatttggaaagttcttcctaacaatgctgtgccagttggcaagggcggt------aaggatgagcagattgggtattggaatgaacaaccacgttggcgcatgcgcaagggacagcgtgttgacgttgcatctaagtggcacttctattacctcggtactggacctcactctgaggagcagtatcgtaagcgtattgacggtgtc------tactgggttgctgtcaacggagctaaaacatcgcctacagggcttggcactcgcagtgctaagaccaagccgctggaactgaagtttaacacgaaaatccctaaggaggttgagttcgttgaacctacc---tctccagggtct------tctcgtgcaaactcgcgcagccaaagc------cgtggtggt------------------------------------------tctaaatccagaaataattctcccaga---------aggggtaatcaaagcaaatca------aggaacagttctaagaacagaggtggtgac------------------------------------------------------------------aaccgc---------------tcccgtagttcctcaggtacaaga---------------------------------------------------------------gaccaggaagcaattgttgccgccgtaaaggctgcgcttttgggacttggacttggtactgacagtaac------tccggtgcttcaggtaaggcttctaag------------gctaacagtggaacttcgacccca---aaaccgaaa------cctgctgcaacgcca---------------------------------------------aaaccg------ccttcaacacct---------aag---agtcagcttgaaagacctgaatggaagcgagtgccagattctgat------tgctctgttgagcagtgttttggaccacgtggtggcttcaagaattttggcagcgcagatttcgtacagtatggtgttgctgctaagggttaccctcaagctgccgcactaacaccaacatcagctgcactgttgttcggtggtaatgtacaggttcaggaactttcagatgacattgaaatcacctacacctacaagatgactgttcccaagtcagacaaaaaccttgaggtcttcctctctaatgttaatgcttacaaa---------------------------gaagcaaaa---------cct---------------cagagggaa---cccaagaagaagaaggacagaggttcacgtccaccaacaccagctcctagtgcg---------------ccggttgcc---------agtggaaatgctgagcccatatatgcagatgtgcaaccccagggacaagctgagcctgtttacgaa---------------------------aatccagaccag---------------------------------taccttggtggt---------gtt---gacattgtcaatgaggtt---tatggtaacctacctgac---aattctcagagcacagcttaa
>NC022103_Bat_USA_2006-08-07
atggcc------------tctgttaagttc---------------------gccaag------------------------aacaaccgcaga---ggaaggatggaatactcctattttgccccacttattattaattctgaccaacccatttggaaagttcttcctaacaatgctgtgccagttggcaagggcggt------aaggatgagcagattgggtattggaatgaacaaccacgttggcgcatgcgcaagggacagcgtgttgacgttgcatctaagtggcacttctattaccttggtactggacctcattctgaggagcagtatcgtaagcgtattgatggtgtc------tactgggttgctgtcaacggtgctaaaacatctccaacagggcttggcactcgtagtgctaagaccaagccgctggaactgaagtttaacacgaaaatccctaaggaggttgagttcgttgaacctacc---tctccagggtct------tctcgtgcaaactcgcgcagccaaagc------cgtggtggt------------------------------------------tctaaatccagaaataattctcccaga---------aggggtaatcaaagcaaatca------aggaacagttctaagaacagaggtggtgac------------------------------------------------------------------aaccgc---------------tcccgtagttcctcaggtacaaga---------------------------------------------------------------gaccaggacgcaattgttgctgccgtaaaggctgcgcttttgggacttggacttggtactgacagtaac------tccggtgcttcaggtaaggcttctaag------------gctaacagtggaacttcgacccca---aaaccgaag------ccagctgcgacgcca---------------------------------------------aaatcg------ccttcaacacct---------aag---agtcagcttgaaagacctgaatggaagcgagtgccagattctgat------tgctctgttgagcagtgctttggaccacgtggtggtttcaagaattttggcagcgcagatttcgtacagtatggtgtcgctgctaagggttaccctcaagcagctgcactaacaccaacatcagctgcattgctgtttggtggtaacgtacaggttcaggaactttcagatgacattgaaatcacctacacctacaagatgactgttcccaagtcagacaaaaaccttgaggtcttcctctctaatgttaatgcttataaa---------------------------gaggcaaaa---------cct---------------cagagggaa---cccaagaagaagaaggacagaagttcacgtccaccaacaccagctcctagtgcg---------------ccggttgcc---------agtggaaatgctgagcctatatatgcagatgtgcaaccccagggacaaactgagcctgtttacgaa---------------------------aatccagaccag---------------------------------taccttggtggt---------gtt---gacattgtcaacgaggtt---tacggtaacctacctgac---aattctcagagcacagcttaa
>MH687957_Bat_Vietnam_2014-09-18
atggct------------tctgtcaaattc---------------------cagaaa------------------------cgcggtcgttccaaaggccgtatcccatattctctttatgcacctctcagggttacagatgagaaaccactttttaaggtcctaccaaacaatgctgttccgaagggaatgggtggt------aaggacgaacaaattggatactgggttgaacaacaaaggtggcggatgcgacgtggagaacgcgtcgaattgccttccaactggcatttctactaccttggtactggcccgcatagcgaactacctttcagaaagcgcacagagggtgtt------ttctgggttgcccgcgatggtgccaaaactgaacccactaagcttggtacgcgtaaggcttcggaaaagccaatcgtgccacagtttaattccaaattgcccaacaatgtggaaatcgtcgaaccaacc---actcccaataac------tccagacctagctctagaagcaggagt------aggggt---------------------------------------ggatcttctaac---------------agagat---------aatgcc---------------------------------------------------------------------------------------------------------------------aacaag---------------tccagaaaccaatccagaaacagg---------agccagtctaatgaccgtgggtct------aac---------------------tcacaggatgacttagtggctgctgttagaaaagcactccaagaccttggagttggttcagatggacaa------aaatccaagagtgctaaa---------------------aacaccagtggtaaaaacacacct---aaggtcaag------tct---------------------------------------------------------aggtca------ggctctaagcaa---------cgctctgaagtcaaggacaagccagagtggcgtcggacccctagtggtgat------gagtcagttgaagcttgttttggaccccgtggaggattcaaaaattttggaacctccgactttgtcgctaatggtgtgaatgcctcaggctacgcccaggctgctgctctagtacctggtgcagctgcattgctctttggtggtaacgttactgctaaagatttagccgatggtgttgaaattacttatatttacaaaatggtcgtccccaaagacgacaagaacctcgagatattccgtgctcagattgacgcttacaaa---------------ctt------ggtgaccccaag---------cca---------------cagcggaaa---cctaagaag---------------gaacgttctcccactcctaaacca---------------------------------------------tcagaggaaccagtctatgatgacgtggct------------gctgatcctgcctacgcg---------------------------aaccttgaatgg------------gacactacg------------gcagatgaaggt---------gtg---gagattgtcaacgaggtt---tttgacacccagaat------------------------tga
>MH938449_Bat_Italy_2015--
atggct---------------gtcagttttgacaat---------------gctgcc------------------------agaggtcgctct---gggcgtgtccccttttcttactatatgcctgttataaataactctgcacaacctttttacaaggttatgccgcaaaatgcagtccctacaggaatgggcaac------caaagccaacaaattggttactggaatgaacaggtccgttggcgtatgtctaagggtcagcgtaaagaccttccatccaagtggcatttttactacttgggaactgggcctcatgctgagctaccctacaggcagcgccaacaaggtgtg------ttttgggttgctaaagaaggcgctaaaactcaacctactggacttggcagtcgtggcagaaacgcagagcttattaaccctcgtttctctgcgaagttgcctgactcaatcgagatcgttgacaataac---tcaaggccctca------tcacgtgccaattcacgtgctaggagc------cagagtagtgat---------------------------------------aacaccaatagatcgcgatctcagagc---------agtaaccgc---tcacaa---------aatccacgctcgcagagccgaggcaga------------cagcctaat---caagccaatggatctaacaacaatggtggccgaggc---aaccagcagcgt---------------aatagatccaattcacggaaccgt---------ggtaattccaac---cagaacagc------aac---------------------aaccaccaagacctggttgctgccgtccgtgaagctcttgctggattaggcattaaaccaagcaacagc------aacaag------------------------tctacacctgctactagcggtcatagcacacct---aag------------aggtctaactcttctcaa------------------------------------------cctgcg------gagaagaagaac---------atc---agacaagtcgacaaacctacctggaagcgcgtgccgcattcacaa------gaaagtgtcgacaaatgtttcggacctcgttccacttcaatgaactttggtgatgctcagctagtcagacttggtgtcgactaccctcacttcccgcaaattgcagaacttgtaccaactcaggctgcattgcttttcggaagtgaaattacagcacatgaggtcggtgatgacatcgaaatcacctacgtgtacaagatgcgtgtaccaaaatctaatcgatctttggtgcgcttcctgccacacgttggtgcgtatgct---------------gat---------------------------gac---------------actcaggat---gtcacacttgac---------ccttct---------------------------------------------------------------------------------gctcctcct---ttcaca------cccagaccacaacgcacaccaagatcagtt---gcagttgtggatggcagtgttgatgct------gttgaagatgtcattgttgaagctgactctgcagatggtgaaggccaatttgaagaagtagttgatgatgtc---gttgatgaaaccactgcg---------------------taa
>MH938450_Bat_Italy_2010--
atggct---------------gtcagttttgacaat---------------gctgcc------------------------agaggtcgctct---gggcgtgtccccttttcttactatatgcctgttataaataactctgcacaacctttttacaaggttatgccgcaaaatgcagtccctacaggaatgggcaac------caaagccaacaaattggttactggaatgagcaggtccgttggcgtatgtctaagggtcagcgtaaagaccttccatccaagtggcatttttactacttgggaactgggcctcatgctgagctaccctacaggcagcgccaacaaggtgtg------ttttgggttgctaaagaaggcgctaaaactcaacctactggacttggcagtcgtggcagaaacgcagagcttattaaccctcgtttctctgcgaagttgcctgactcaattgagatcgttgacaacaac---tccaggccttca------tcacgtgccaattcacgtgctaggagc------cagagtggtgat---------------------------------------aacaccaatagatcaagatctcagagc---------agtaaccgc---tcacaa---------aatccacgctcgcagagccgaggcaga------------cagcctaat---caagccaatggatctaacaacaatggtggccgaggc---aaccagcagcgt---------------aatagatccaattcacggaaccgt---------ggtaattccaac---cagagcggc------aac---------------------aaccaccaagacctggttgctgccgtccgtgaagctcttgctggattaggcattaaaccaagcaacagc------aacaaa------------------------tctacacctgctactagcggtcgtagcacacct---aag------------aggtctaagtctccacaa------------------------------------------cctgtg------gagaagaagaac---------atc---agacaagtcgacaaacccacctggaagcgcgtgccgcattcacag------gaaagtgtcgacaaatgttttggacctcgttctacttcaatgaactttggtgatgctcagctagtcagacttggtgtcgactacccacacttcccgcaaattgcagaacttgtaccaactcaggctgcattgctttttggaagtgaaattacagcacatgaggtcggtgatgacatcgaaatcacctacgtgtacaagatgcgtgtgccaaaatccaatcgatctttggtgcgcttcctgccacacgttggtgcgtatgct---------------gat---------------------------gac---------------actcaggat---gtcacacttgac---------ccttct---------------------------------------------------------------------------------gctcctcct---ttcaca------cccagaccacaacgcacacctagatcagtt---gcagttgtggatggcagtgttgatgct------gttgaagatgtcattgttgaagctgactctgcagatggtgaaggccaatttgaagaagtagttgatgatgtt---gttgatgaaaccactgcg---------------------taa
>NC046964_Bat_Italy_2015--
atggct---------------gtcagttttgacaat---------------gctgcc------------------------agaggtcgctct---gggcgtgtccccttttcttactatatgcctgttataaataactctgcacaacctttttacaaggttatgccgcaaaatgcagtccctacaggaatgggcaac------caaagccaacaaattggttactggaatgaacaggtccgttggcgtatgtctaagggtcagcgtaaagaccttccatccaagtggcatttttactacttgggaactgggcctcatgctgagctaccctacaggcagcgccaacaaggtgtg------ttttgggttgctaaagaaggcgctaaaactcaacctactggacttggcagtcgtggcagaaacgcagagcttattaaccctcgtttctctgcgaagttgcctgactcaatcgagatcgttgacaataac---tcaaggccctca------tcacgtgccaattcacgtgctaggagc------cagagtagtgat---------------------------------------aacaccaatagatcgcgatctcagagc---------agtaaccgc---tcacaa---------aatccacgctcgcagagccgaggcaga------------cagcctaat---caagccaatggatctaacaacaatggtggccgaggc---aaccagcagcgt---------------aatagatccaattcacggaaccgt---------ggtaattccaac---cagaacagc------aac---------------------aaccaccaagacctggttgctgccgtccgtgaagctcttgctggattaggcattaaaccaagcaacagc------aacaag------------------------tctacacctgctactagcggtcatagcacacct---aag------------aggtctaactcttctcaa------------------------------------------cctgcg------gagaagaagaac---------atc---agacaagtcgacaaacctacctggaagcgcgtgccgcattcacaa------gaaagtgtcgacaaatgtttcggacctcgttccacttcaatgaactttggtgatgctcagctagtcagacttggtgtcgactaccctcacttcccgcaaattgcagaacttgtaccaactcaggctgcattgcttttcggaagtgaaattacagcacatgaggtcggtgatgacatcgaaatcacctacgtgtacaagatgcgtgtaccaaaatctaatcgatctttggtgcgcttcctgccacacgttggtgcgtatgct---------------gat---------------------------gac---------------actcaggat---gtcacacttgac---------ccttct---------------------------------------------------------------------------------gctcctcct---ttcaca------cccagaccacaacgcacaccaagatcagtt---gcagttgtggatggcagtgttgatgct------gttgaagatgtcattgttgaagctgactctgcagatggtgaaggccaatttgaagaagtagttgatgatgtc---gttgatgaaaccactgcg---------------------taa
>MF167434_Porcine_China_2017-03-06
atggcc------------actgttaattggggtgacgctgttgaacaggcggaatct------------------------cgtggtcgtaaa------agaattccattgtcactctttgcgcctttgcgtgttatagatggcaaaaacttttggaatgtcatgcctagaaatggagttccgacaggtaaaggcact------ccagatcaacagattggttattgggttgaacaaaaacgctggcgaatgcaaaaaggccaacgtaaagatcagccttctaactggcacttttattaccttggtactggtcctcacgcagatgctcctttcaggaaacggattcagggtgtg------cattgggtcgctgttgacggtgctaaaactagccccacaggtcttggtgttcgcaatcgtaacaaagaacctgctacacctcagtttgggtttcaattaccaccagacctgactgttgttgaggttact---tctagaagtgct------tcacgttcacagtctcgttctcgcaat------caa------------------------------------------------------------------agtcaaagc---------cgcagtggt---gct------------------------cagaca---------------------------------------------------------------------------------------------------------------------cctcgtgct---------------------caacagccg------tca---------------------cagtctgttgacattgttgctgcagttaaacaagctttggcagacttgggcatagcttctagccagtcc------agg------------------------------------cctcaaagtggtaaaaatacaccc---aaaccaaga---agcagagctgtctcacctgca------------------------------------------cctgcc------cctaaaccggct---------cgt---aagcagatggacaaacctgaatggaagcgtgttcctaattctgag------gaggacgtgcgtaaatgctttggtcctcgctcagtttctagaaattttggtgacagtgacctcgttcagcacggtgttgaagctaagcactttccaacaattgctgagttgcttccgacacaagctgcactagcctttggtagtgaaatcacaaccaaagagtctggtgaatttgtagaagtcacctatcactatgtaatgaaggtccccaagactgataaaaatctacccagatttcttgagcaagtctcggcttactct---------------aaa---------------------------ccc---------------agtcaaatt---aggagatctcaa---------tctcaacaa---------------------------------------------gac---------ctaaatgctgatgccccagtgttcactccg---gcacct------ccagctactccagtttcccaa---aatcct---gct---------------------------------------------------------------tttcttgaggaggaggtt---gagatggtggatgagatt---attaat---------------------------------tag
>MF370205_Bat_China_2017--
atggcc------------actgttaattggggtgacgctgttgaacaggcggaatct------------------------cgtggtcgtaaa------agaattccattgtcactctttgcgcctttgcgtgttatagatggcaaaaacttttggaatgtcatgcctagaaatggagttccgacaggtaaaggcact------ccagatcaacagattggttattgggttgaacaaaaacgctggcgaatgcaaaaaggccaacgtaaagatcagccttctaactggcacttttattaccttggtactggtcctcacgcagatgctcctttcaggaaacggattcagggtgtg------cattgggtcgctgttgacggtgctaaaactagccccacaggtcttggtgttcgcaatcgtaacaaagaacctgctacacctcagtttgggtttcaattaccaccagacctgactgttgttgaggttact---tctagaagtgct------tcacgttcacagtctcgttctcgcaat------caa------------------------------------------------------------------agtcaaagc---------cgcagtggt---gct------------------------cagaca---------------------------------------------------------------------------------------------------------------------cctcgtgct---------------------caacagccg------tca---------------------cagtctgttgacattgttgctgcagttaaacaagctttggcagacttgggcatagcttctagccagtcc------agg------------------------------------cctcaaagtggtaaaaatacaccc---aaaccaaga---agcagagctgtctcacctgca------------------------------------------cctgcc------cctaaaccggct---------cgt---aaacagatggacaaacctgaatggaagcgtgttcctaattctggg------gaggacgtgcgtaaatgctttggtcctcgctcagtttctagaaattttggtgacagtgacctcgttcagcacggtgttgaagctaagcactttccaacaattgctgagttgcttccgacacaagctgcactagcctttggtagtgaaatcacaaccaaagagtctggtgaatttgtagaagtcacctatcactatgtaatgaaggtccccaagactgataaaaatctacccagatttcttgagcaagtctcggcttactct---------------aaa---------------------------ccc---------------agtcaaatt---aggagatctcaa---------tctcaacaa---------------------------------------------gac---------ctaaatgctgatgccccagtgttcactccg---gcacct------ccagctactccagtttcccaa---aatcct---gct---------------------------------------------------------------tttcttgaggaggaggtt---gagatggtggatgagatt---attaat---------------------------------tag
>MF769416_Porcine_China_2017--
atggcc------------actgttaattggggtgacgctgttgaacaggcggaatct------------------------cgtggtcgtaaa------agaattccattgtcactctttgcgcctttgcgtgttatagatggcaaaaacttttggaatgtcatgcctagaaatggagttccgacaggtaaaggcact------ccagatcaacagattggttattgggttgaacaaaaacgctggcgaatgcaaaaaggccaacgtaaagatcagccttctaactggcacttttattaccttggtactggtcctcacgcagatgctcctttcaggaaacggattcagggtgtg------cattgggtcgctgttgacggtgctaaaactagccccacaggtcttggtgttcgcaatcgtaacaaagaacctgctacacctcagtttgggtttcaattaccaccagacctgactgttgttgaggttact---tctagaagtgct------tcacgttcacagtctcgttctcgcaat------caa------------------------------------------------------------------agtcaaagc---------cgcagtggt---gct------------------------cagaca---------------------------------------------------------------------------------------------------------------------cctcgtgct---------------------caacagccg------tca---------------------cagtctgttgacattgttgctgcagttaaacaagctttggcagacttgggcatagcttctagccagtcc------agg------------------------------------cctcaaagtggtaaaaatacaccc---aaaccaaga---agcagagctgtctcacctgca------------------------------------------cctgcc------cctaaaccggct---------cgt---aagcagatggacaaacctgaatggaagcgtgttcctaattctgag------gaggacgtgcgtaaatgctttggtcctcgctcagtttctagaaattttggtgacagtgacctcgttcagcacggtgttgaagctaagcactttccaacaattgctgagttgcttccgacacaagctgcactagcctttggtagtgaaatcacaaccaaagagtctggtgaatttgtagaagtcacctatcactatgtaatgaaggtccccaagactgataaaaatctacccagatttcttgagcaagtctcggcttactct---------------aaa---------------------------ccc---------------agtcaaatt---aggagatctcaa---------tctcaacaa---------------------------------------------gac---------ctaaatgctgatgccccagtgttcactccg---gcacct------ccagctactccagtttcccaa---aatcct---gct---------------------------------------------------------------tttcttgaggaggaggtt---gagatggtggatgagatt---attaat---------------------------------tag
>MF769417_Porcine_China_2017--
atggcc------------actgttaattggggtgacgctgttgaacaggcggaatct------------------------cgtggtcgtaaa------agaattccattgtcactctttgcgcctttgcgtgttatagatggcaaaaacttttggaatgtcatgcctagaaatggagttccgacaggtaaaggcact------ccagatcaacagattggttattgggttgaacaaaaacgctggcgaatgcaaaaaggccaacgtaaagatcagccttctaactggcacttttattaccttggtactggtcctcacgcagatgctcctttcaggaaacggattcagggtgtg------cattgggtcgctgttgacggtgctaaaactagccccacaggtcttggtgttcgcaatcgtaacaaagaacctgctacacctcagtttgggtttcaattaccaccagacctgactgttgttgaggttact---tctagaagtgct------tcacgttcacagtctcgttctcgcaat------caa------------------------------------------------------------------agtcaaagc---------cgcagtggt---gct------------------------cagaca---------------------------------------------------------------------------------------------------------------------cctcgtgct---------------------caacagccg------tca---------------------cagtctgttgacattgttgctgcagttaaacaagctttggcagacttgggcatagcttctagccagtcc------agg------------------------------------cctcaaagtggtaaaaatacaccc---aaaccaaga---agcagagctgtctcacctgca------------------------------------------cctgcc------cctaaaccggct---------cgt---aagcagatggacaaacctgaatggaagcgtgttcctaattctgag------gaggacgtgcgtaaatgctttggtcctcgctcagtttctagaaattttggtgacagtgacctcgttcagcacggtgttgaagctaagcactttccaacaattgctgagttgcttccgacacaagctgcactagcctttggtagtgaaatcacaaccaaagagtctggtgaatttgtagaagtcacctatcactatgtaatgaaggtccccaagactgataaaaatctacccagatttcttgagcaagtctcggcttactct---------------aaa---------------------------ccc---------------agtcaaatt---aggagatctcaa---------tctcaacaa---------------------------------------------gac---------ctaaatgctgatgccccagtgttcactccg---gcacct------ccagctactccagtttcccaa---aatcct---gct---------------------------------------------------------------tttcttgaggaggaggtt---gagatggtggatgagatt---attaat---------------------------------tag
>MF769418_Porcine_China_2017--
atggcc------------actgttaattggggtgacgctgttgaacaggcggaatct------------------------cgtggtcgtaaa------agaattccattgtcactctttgcgcctttgcgtgttatagatggcaaaaacttttggaatgtcatgcctagaaatggagttccgacaggtaaaggcact------ccagatcaacagattggttattgggttgaacaaaaacgctggcgaatgcaaaaaggccaacgtaaagatcagccttctaactggcacttttattaccttggtactggtcctcacgcagatgctcctttcaggaaacggattcagggtgtg------cattgggtcgctgttgacggtgctaaaactagccccacaggtcttggtgttcgcaatcgtaacaaagaacctgctacacctcagtttgggtttcaattaccaccagacctgactgttgttgaggttact---tctagaagtgct------tcacgttcacagtctcgttctcgcaat------caa------------------------------------------------------------------agtcaaagc---------cgcagtggt---gct------------------------cagaca---------------------------------------------------------------------------------------------------------------------cctcgtgct---------------------caacagccg------tca---------------------cagtctgttgacattgttgctgcagttaaacaagctttggcagacttgggcatagcttctagccagtcc------agg------------------------------------cctcaaagtggtaaaaatacaccc---aaaccaaga---agcagagctgtctcacctgca------------------------------------------cctgcc------cctaaaccggct---------cgt---aagcagatggacaaacctgaatggaagcgtgttcctaattctgag------gaggacgtgcgtaaatgctttggtcctcgctcagtttctagaaattttggtgacagtgacctcgttcagcacggtgttgaagctaagcactttccaacaattgctgagttgcttccgacacaagctgcactagcctttggtagtgaaatcacaaccaaagagtctggtgaatttgtagaagtcacctatcactatgtaatgaaggtccccaagactgataaaaatctacccagatttcttgagcaagtctcggcttactct---------------aaa---------------------------ccc---------------agtcaaatt---aggagatctcaa---------tctcaacaa---------------------------------------------gac---------ctaaatgctgatgccccagtgttcactccg---gcacct------ccagctactccagtttcccaa---aatcct---gct---------------------------------------------------------------tttcttgaggaggaggtt---gagatggtggatgagatt---attaat---------------------------------tag
>MF769419_Porcine_China_2017--
atggcc------------actgttaattggggtgacgctgttgaacaggcggaatct------------------------cgtggtcgtaaa------agaattccattgtcactctttgcgcctttgcgtgttatagatggcaaaaacttttggaatgtcatgcctagaaatggagttccgacaggtaaaggcact------ccagatcaacagattggttattgggttgaacaaaaacgctggcgaatgcaaaaaggccaacgtaaagatcagccttctaactggcacttttattaccttggtactggtcctcacgcagatgctcctttcaggaaacggattcagggtgtg------cattgggtcgctgttgacggtgctaaaactagccccacaggtcttggtgttcgcaatcgtaacaaagaacctgctacacctcagtttgggtttcaattaccaccagacctgactgttgttgaggttact---tctagaagtgct------tcacgttcacagtctcgttctcgcaat------caa------------------------------------------------------------------agtcaaagc---------cgcagtggt---gct------------------------cagaca---------------------------------------------------------------------------------------------------------------------cctcgtgct---------------------caacagccg------tca---------------------cagtctgttgacattgttgctgcagttaaacaagctttggcagacttgggcatagcttctagccagtcc------agg------------------------------------cctcaaagtggtaaaaatacaccc---aaaccaaga---agcagagctgtctcacctgca------------------------------------------cctgcc------cctaaaccggct---------cgt---aagcagatggacaaacctgaatggaagcgtgttcctaattctgag------gaggacgtgcgtaaatgctttggtcctcgctcagtttctagaaattttggtgacagtgacctcgttcagcacggtgttgaagctaagcactttccaacaattgctgagttgcttccgacacaagctgcactagcctttggtagtgaaatcacaaccaaagagtctggtgaatttgtagaagtcacctatcactatgtaatgaaggtccccaagactgataaaaatctacccagatttcttgagcaagtctcggcttactct---------------aaa---------------------------ccc---------------agtcaaatt---aggagatctcaa---------tctcaacaa---------------------------------------------gac---------ctaaatgctgatgccccagtgttcactccg---gcacct------ccagctactccagtttcccaa---aatcct---gct---------------------------------------------------------------tttcttgaggaggaggtt---gagatggtggatgagatt---attaat---------------------------------tag
>MF769420_Porcine_China_2017--
atggcc------------actgttaattggggtgacgctgttgaacaggcggaatct------------------------cgtggtcgtaaa------agaattccattgtcactctttgcgcctttgcgtgttatagatggcaaaaacttttggaatgtcatgcctagaaatggagttccgacaggtaaaggcact------ccagatcaacagattggttattgggttgaacaaaaacgctggcgaatgcaaaaaggccaacgtaaagatcagccttctaactggcacttttattaccttggtactggtcctcacgcagatgctcctttcaggaaacggattcagggtgtg------cattgggtcgctgttgacggtgctaaaactagccccacaggtcttggtgttcgcaatcgtaacaaagaacctgctacacctcagtttgggtttcaattaccaccagacctgactgttgttgaggttact---tctagaagtgct------tcacgttcacagtctcgttctcgcaat------caa------------------------------------------------------------------agtcaaagc---------cgcagtggt---gct------------------------cagaca---------------------------------------------------------------------------------------------------------------------cctcgtgct---------------------caacagccg------tca---------------------cagtctgttgacattgttgctgcagttaaacaagctttggcagacttgggcatagcttctagccagtcc------agg------------------------------------cctcaaagtggtaaaaatacaccc---aaaccaaga---agcagagctgtctcacctgca------------------------------------------cctgcc------cctaaaccggct---------cgt---aagcagatggacaaacctgaatggaagcgtgttcctaattctgag------gaggacgtgcgtaaatgctttggtcctcgctcagtttctagaaattttggtgacagtgacctcgttcagcacggtgttgaagctaagcactttccaacaattgctgagttgcttccgacacaagctgcactagcctttggtagtgaaatcacaaccaaagagtctggtgaatttgtagaagtcacctatcactatgtaatgaaggtccccaagactgataaaaatctacccagatttcttgagcaagtctcggcttactct---------------aaa---------------------------ccc---------------agtcaaatt---aggagatctcaa---------tctcaacaa---------------------------------------------gac---------ctaaatgctgatgccccagtgttcactccg---gcacct------ccagctactccagtttcccaa---aatcct---gct---------------------------------------------------------------tttcttgaggaggaggtt---gagatggtggatgagatt---attaat---------------------------------tag
>MF769421_Porcine_China_2017--
atggcc------------actgttaattggggtgacgctgttgaacaggcggaatct------------------------cgtggtcgtaaa------agaattccattgtcactctttgcgcctttgcgtgttatagatggcaaaaacttttggaatgtcatgcctagaaatggagttccgacaggtaaaggcact------ccagatcaacagattggttattgggttgaacaaaaacgctggcgaatgcaaaaaggccaacgtaaagatcagccttctaactggcacttttattaccttggtactggtcctcacgcagatgctcctttcaggaaacggattcagggtgtg------cattgggtcgctgttgacggtgctaaaactagccccacaggtcttggtgttcgcaatcgtaacaaagaacctgctacacctcagtttgggtttcaattaccaccagacctgactgttgttgaggttact---tctagaagtgct------tcacgttcacagtctcgttctcgcaat------caa------------------------------------------------------------------agtcaaagc---------cgcagtggt---gct------------------------cagaca---------------------------------------------------------------------------------------------------------------------cctcgtgct---------------------caacagccg------tca---------------------cagtctgttgacattgttgctgcagttaaacaagctttggcagacttgggcatagcttctagccagtcc------agg------------------------------------cctcaaagtggtaaaaatacaccc---aaaccaaga---agcagagctgtctcacctgca------------------------------------------cctgcc------cctaaaccggct---------cgt---aagcagatggacaaacctgaatggaagcgtgttcctaattctgag------gaggacgtgcgtaaatgctttggtcctcgctcagtttctagaaattttggtgacagtgacctcgttcagcacggtgttgaagctaagcactttccaacaattgctgagttgcttccgacacaagctgcactagcctttggtagtgaaatcacaaccaaagagtctggtgaatttgtagaagtcacctatcactatgtaatgaaggtccccaagactgataaaaatctacccagatttcttgagcaagtctcggcttactct---------------aaa---------------------------ccc---------------agtcaaatt---aggagatctcaa---------tctcaacaa---------------------------------------------gac---------ctaaatgctgatgccccagtgttcactccg---gcacct------ccagctactccagtttcccaa---aatcct---gct---------------------------------------------------------------tttcttgaggaggaggtt---gagatggtggatgagatt---attaat---------------------------------tag
>MF769422_Porcine_China_2017--
atggcc------------actgttaattggggtgacgctgttgaacaggcggaatct------------------------cgtggtcgtaaa------agaattccattgtcactctttgcgcctttgcgtgttatagatggcaaaaacttttggaatgtcatgcctagaaatggagttccgacaggtaaaggcact------ccagatcaacagattggttattgggttgaacaaaaacgctggcgaatgcaaaaaggccaacgtaaagatcagccttctaactggcacttttattaccttggtactggtcctcacgcagatgctcctttcaggaaacggattcagggtgtg------cattgggtcgctgttgacggtgctaaaactagccccacaggtcttggtgttcgcaatcgtaacaaagaacctgctacacctcagtttgggtttcaattaccaccagacctgactgttgttgaggttact---tctagaagtgct------tcacgttcacagtctcgttctcgcaat------caa------------------------------------------------------------------agtcaaagc---------cgcagtggt---gct------------------------cagaca---------------------------------------------------------------------------------------------------------------------cctcgtgct---------------------caacagccg------tca---------------------cagtctgttgacattgttgctgcagttaaacaagctttggcagacttgggcatagcttctagccagtcc------agg------------------------------------cctcaaagtggtaaaaatacaccc---aaaccaaga---agcagagctgtctcacctgca------------------------------------------cctgcc------cctaaaccggct---------cgt---aagcagatggacaaacctgaatggaagcgtgttcctaattctgag------gaggacgtgcgtaaatgctttggtcctcgctcagtttctagaaattttggtgacagtgacctcgttcagcacggtgttgaagctaagcactttccaacaattgctgagttgcttccgacacaagctgcactagcctttggtagtgaaatcacaaccaaagagtctggtgaatttgtagaagtcacctatcactatgtaatgaaggtccccaagactgataaaaatctacccagatttcttgagcaagtctcggcttactct---------------aaa---------------------------ccc---------------agtcaaatt---aggagatctcaa---------tctcaacaa---------------------------------------------gac---------ctaaatgctgatgccccagtgttcactccg---gcacct------ccagctactccagtttcccaa---aatcct---gct---------------------------------------------------------------tttcttgaggaggaggtt---gagatggtggatgagatt---attaat---------------------------------tag
>MF769423_Porcine_China_2017--
atggcc------------actgttaattggggtgacgctgttgaacaggcggaatct------------------------cgtggtcgtaaa------agaattccattgtcactctttgcgcctttgcgtgttatagatggcaaaaacttttggaatgtcatgcctagaaatggagttccgacaggtaaaggcact------ccagatcaacagattggttattgggttgaacaaaaacgctggcgaatgcaaaaaggccaacgtaaagatcagccttctaactggcacttttattaccttggtactggtcctcacgcagatgctcctttcaggaaacggattcagggtgtg------cattgggtcgctgttgacggtgctaaaactagccccacaggtcttggtgttcgcaatcgtaacaaagaacctgctacacctcagtttgggtttcaattaccaccagacctgactgttgttgaggttact---tctagaagtgct------tcacgttcacagtctcgttctcgcaat------caa------------------------------------------------------------------agtcaaagc---------cgcagtggt---gct------------------------cagaca---------------------------------------------------------------------------------------------------------------------cctcgtgct---------------------caacagccg------tca---------------------cagtctgttgacattgttgctgcagttaaacaagctttggcagacttgggcatagcttctagccagtcc------agg------------------------------------cctcaaagtggtaaaaatacaccc---aaaccaaga---agcagagctgtctcacctgca------------------------------------------cctgcc------cctaaaccggct---------cgt---aagcagatggacaaacctgaatggaagcgtgttcctaattctgag------gaggacgtgcgtaaatgctttggtcctcgctcagtttctagaaattttggtgacagtgacctcgttcagcacggtgttgaagctaagcactttccaacaattgctgagttgcttccgacacaagctgcactagcctttggtagtgaaatcacaaccaaagagtctggtgaatttgtagaagtcacctatcactatgtaatgaaggtccccaagactgataaaaatctacccagatttcttgagcaagtctcggcttactct---------------aaa---------------------------ccc---------------agtcaaatt---aggagatctcaa---------tctcaacaa---------------------------------------------gac---------ctaaatgctgatgccccagtgttcactccg---gcacct------ccagctactccagtttcccaa---aatcct---gct---------------------------------------------------------------tttcttgaggaggaggtt---gagatggtggatgagatt---attaat---------------------------------tag
>MF769424_Porcine_China_2017--
atggcc------------actgttaattggggtgacgctgttgaacaggcggaatct------------------------cgtggtcgtaaa------agaattccattgtcactctttgcgcctttgcgtgttatagatggcaaaaacttttggaatgtcatgcctagaaatggagttccgacaggtaaaggcact------ccagatcaacagattggttattgggttgaacaaaaacgctggcgaatgcaaaaaggccaacgtaaagatcagccttctaactggcacttttattaccttggtactggtcctcacgcagatgctcctttcaggaaacggattcagggtgtg------cattgggtcgctgttgacggtgctaaaactagccccacaggtcttggtgttcgcaatcgtaacaaagaacctgctacacctcagtttgggtttcaattaccaccagacctgactgttgttgaggttact---tctagaagtgct------tcacgttcacagtctcgttctcgcaat------caa------------------------------------------------------------------agtcaaagc---------cgcagtggt---gct------------------------cagaca---------------------------------------------------------------------------------------------------------------------cctcgtgct---------------------caacagccg------tca---------------------cagtctgttgacattgttgctgcagttaaacaagctttggcagacttgggcatagcttctagccagtcc------agg------------------------------------cctcaaagtggtaaaaatacaccc---aaaccaaga---agcagagctgtctcacctgca------------------------------------------cctgcc------cctaaaccggct---------cgt---aagcagatggacaaacctgaatggaagcgtgttcctaattctgag------gaggacgtgcgtaaatgctttggtcctcgctcagtttctagaaattttggtgacagtgacctcgttcagcacggtgttgaagctaagcactttccaacaattgctgagttgcttccgacacaagctgcactagcctttggtagtgaaatcacaaccaaagagtctggtgaatttgtagaagtcacctatcactatgtaatgaaggtccccaagactgataaaaatctacccagatttcttgagcaagtctcggcttactct---------------aaa---------------------------ccc---------------agtcaaatt---aggagatctcaa---------tctcaacaa---------------------------------------------gac---------ctaaatgctgatgccccagtgttcactccg---gcacct------ccagctactccagtttcccaa---aatcct---gct---------------------------------------------------------------tttcttgaggaggaggtt---gagatggtggatgagatt---attaat---------------------------------tag
>MF769425_Porcine_China_2017--
atggcc------------actgttaattggggtgacgctgttgaacaggcggaatct------------------------cgtggtcgtaaa------agaattccattgtcactctttgcgcctttgcgtgttatagatggcaaaaacttttggaatgtcatgcctagaaatggagttccgacaggtaaaggcact------ccagatcaacagattggttattgggttgaacaaaaacgctggcgaatgcaaaaaggccaacgtaaagatcagccttctaactggcacttttattaccttggtactggtcctcacgcagatgctcctttcaggaaacggattcagggtgtg------cattgggtcgctgttgacggtgctaaaactagccccacaggtcttggtgttcgcaatcgtaacaaagaacctgctacacctcagtttgggtttcaattaccaccagacctgactgttgttgaggttact---tctagaagtgct------tcacgttcacagtctcgttctcgcaat------caa------------------------------------------------------------------agtcaaagc---------cgcagtggt---gct------------------------cagaca---------------------------------------------------------------------------------------------------------------------cctcgtgct---------------------caacagccg------tca---------------------cagtctgttgacattgttgctgcagttaaacaagctttggcagacttgggcatagcttctagccagtcc------agg------------------------------------cctcaaagtggtaaaaatacaccc---aaaccaaga---agcagagctgtctcacctgca------------------------------------------cctgcc------cctaaaccggct---------cgt---aagcagatggacaaacctgaatggaagcgtgttcctaattctgag------gaggacgtgcgtaaatgctttggtcctcgctcagtttctagaaattttggtgacagtgacctcgttcagcacggtgttgaagctaagcactttccaacaattgctgagttgcttccgacacaagctgcactagcctttggtagtgaaatcacaaccaaagagtctggtgaatttgtagaagtcacctatcactatgtaatgaaggtccccaagactgataaaaatctacccagatttcttgagcaagtctcggcttactct---------------aaa---------------------------ccc---------------agtcaaatt---aggagatctcaa---------tctcaacaa---------------------------------------------gac---------ctaaatgctgatgccccagtgttcactccg---gcacct------ccagctactccagtttcccaa---aatcct---gct---------------------------------------------------------------tttcttgaggaggaggtt---gagatggtggatgagatt---attaat---------------------------------tag
>MF769426_Porcine_China_2017--
atggcc------------actgttaattggggtgacgctgttgaacaggcggaatct------------------------cgtggtcgtaaa------agaattccattgtcactctttgcgcctttgcgtgttatagatggcaaaaacttttggaatgtcatgcctagaaatggagttccgacaggtaaaggcact------ccagatcaacagattggttattgggttgaacaaaaacgctggcgaatgcaaaaaggccaacgtaaagatcagccttctaactggcacttttattaccttggtactggtcctcacgcagatgctcctttcaggaaacggattcagggtgtg------cattgggtcgctgttgacggtgctaaaactagccccacaggtcttggtgttcgcaatcgtaacaaagaacctgctacacctcagtttgggtttcaattaccaccagacctgactgttgttgaggttact---tctagaagtgct------tcacgttcacagtctcgttctcgcaat------caa------------------------------------------------------------------agtcaaagc---------cgcagtggt---gct------------------------cagaca---------------------------------------------------------------------------------------------------------------------cctcgtgct---------------------caacagccg------tca---------------------cagtctgttgacattgttgctgcagttaaacaagctttggcagacttgggcatagcttctagccagtcc------agg------------------------------------cctcaaagtggtaaaaatacaccc---aaaccaaga---agcagagctgtctcacctgca------------------------------------------cctgcc------cctaaaccggct---------cgt---aagcagatggacaaacctgaatggaagcgtgttcctaattctgag------gaggacgtgcgtaaatgctttggtcctcgctcagtttctagaaattttggtgacagtgacctcgttcagcacggtgttgaagctaagcactttccaacaattgctgagttgcttccgacacaagctgcactagcctttggtagtgaaatcacaaccaaagagtctggtgaatttgtagaagtcacctatcactatgtaatgaaggtccccaagactgataaaaatctacccagatttcttgagcaagtctcggcttactct---------------aaa---------------------------ccc---------------agtcaaatt---aggagatctcaa---------tctcaacaa---------------------------------------------gac---------ctaaatgctgatgccccagtgttcactccg---gcacct------ccagctactccagtttcccaa---aatcct---gct---------------------------------------------------------------tttcttgaggaggaggtt---gagatggtggatgagatt---attaat---------------------------------tag
>MF769427_Porcine_China_2017--
atggcc------------actgttaattggggtgacgctgttgaacaggcggaatct------------------------cgtggtcgtaaa------agaattccattgtcactctttgcgcctttgcgtgttatagatggcaaaaacttttggaatgtcatgcctagaaatggagttccgacaggtaaaggcact------ccagatcaacagattggttattgggttgaacaaaaacgctggcgaatgcaaaaaggccaacgtaaagatcagccttctaactggcacttttattaccttggtactggtcctcacgcagatgctcctttcaggaaacggattcagggtgtg------cattgggtcgctgttgacggtgctaaaactagccccacaggtcttggtgttcgcaatcgtaacaaagaacctgctacacctcagtttgggtttcaattaccaccagacctgactgttgttgaggttact---tctagaagtgct------tcacgttcacagtctcgttctcgcaat------caa------------------------------------------------------------------agtcaaagc---------cgcagtggt---gct------------------------cagaca---------------------------------------------------------------------------------------------------------------------cctcgtgct---------------------caacagccg------tca---------------------cagtctgttgacattgttgctgcagttaaacaagctttggcagacttgggcatagcttctagccagtcc------agg------------------------------------cctcaaagtggtaaaaatacaccc---aaaccaaga---agcagagctgtctcacctgca------------------------------------------cctgcc------cctaaaccggct---------cgt---aagcagatggacaaacctgaatggaagcgtgttcctaattctgag------gaggacgtgcgtaaatgctttggtcctcgctcagtttctagaaattttggtgacagtgacctcgttcagcacggtgttgaagctaagcactttccaacaattgctgagttgcttccgacacaagctgcactagcctttggtagtgaaatcacaaccaaagagtctggtgaatttgtagaagtcacctatcactatgtaatgaaggtccccaagactgataaaaatctacccagatttcttgagcaagtctcggcttactct---------------aaa---------------------------ccc---------------agtcaaatt---aggagatctcaa---------tctcaacaa---------------------------------------------gac---------ctaaatgctgatgccccagtgttcactccg---gcacct------ccagctactccagtttcccaa---aatcct---gct---------------------------------------------------------------tttcttgaggaggaggtt---gagatggtggatgagatt---attaat---------------------------------tag
>MF769428_Porcine_China_2017--
atggcc------------actgttaattggggtgacgctgttgaacaggcggaatct------------------------cgtggtcgtaaa------agaattccattgtcactctttgcgcctttgcgtgttatagatggcaaaaacttttggaatgtcatgcctagaaatggagttccgacaggtaaaggcact------ccagatcaacagattggttattgggttgaacaaaaacgctggcgaatgcaaaaaggccaacgtaaagatcagccttctaactggcacttttattaccttggtactggtcctcacgcagatgctcctttcaggaaacggattcagggtgtg------cattgggtcgctgttgacggtgctaaaactagccccacaggtcttggtgttcgcaatcgtaacaaagaacctgctacacctcagtttgggtttcaattaccaccagacctgactgttgttgaggttact---tctagaagtgct------tcacgttcacagtctcgttctcgcaat------caa------------------------------------------------------------------agtcaaagc---------cgcagtggt---gct------------------------cagaca---------------------------------------------------------------------------------------------------------------------cctcgtgct---------------------caacagccg------tca---------------------cagtctgttgacattgttgctgcagttaaacaagctttggcagacttgggcatagcttctagccagtcc------agg------------------------------------cctcaaagtggtaaaaatacaccc---aaaccaaga---agcagagctgtctcacctgca------------------------------------------cctgcc------cctaaaccggct---------cgt---aagcagatggacaaacctgaatggaagcgtgttcctaattctgag------gaggacgtgcgtaaatgctttggtcctcgctcagtttctagaaattttggtgacagtgacctcgttcagcacggtgttgaagctaagcactttccaacaattgctgagttgcttccgacacaagctgcactagcctttggtagtgaaatcacaaccaaagagtctggtgaatttgtagaagtcacctatcactatgtaatgaaggtccccaagactgataaaaatctacccagatttcttgagcaagtctcggcttactct---------------aaa---------------------------ccc---------------agtcaaatt---aggagatctcaa---------tctcaacaa---------------------------------------------gac---------ctaaatgctgatgccccagtgttcactccg---gcacct------ccagctactccagtttcccaa---aatcct---gct---------------------------------------------------------------tttcttgaggaggaggtt---gagatggtggatgagatt---attaat---------------------------------tag
>MF769429_Porcine_China_2017--
atggcc------------actgttaattggggtgacgctgttgaacaggcggaatct------------------------cgtggtcgtaaa------agaattccattgtcactctttgcgcctttgcgtgttatagatggcaaaaacttttggaatgtcatgcctagaaatggagttccgacaggtaaaggcact------ccagatcaacagattggttattgggttgaacaaaaacgctggcgaatgcaaaaaggccaacgtaaagatcagccttctaactggcacttttattaccttggtactggtcctcacgcagatgctcctttcaggaaacggattcagggtgtg------cattgggtcgctgttgacggtgctaaaactagccccacaggtcttggtgttcgcaatcgtaacaaagaacctgctacacctcagtttgggtttcaattaccaccagacctgactgttgttgaggttact---tctagaagtgct------tcacgttcacagtctcgttctcgcaat------caa------------------------------------------------------------------agtcaaagc---------cgcagtggt---gct------------------------cagaca---------------------------------------------------------------------------------------------------------------------cctcgtgct---------------------caacagccg------tca---------------------cagtctgttgacattgttgctgcagttaaacaagctttggcagacttgggcatagcttctagccagtcc------agg------------------------------------cctcaaagtggtaaaaatacaccc---aaaccaaga---agcagagctgtctcacctgca------------------------------------------cctgcc------cctaaaccggct---------cgt---aagcagatggacaaacctgaatggaagcgtgttcctaattctgag------gaggacgtgcgtaaatgctttggtcctcgctcagtttctagaaattttggtgacagtgacctcgttcagcacggtgttgaagctaagcactttccaacaattgctgagttgcttccgacacaagctgcactagcctttggtagtgaaatcacaaccaaagagtctggtgaatttgtagaagtcacctatcactatgtaatgaaggtccccaagactgataaaaatctacccagatttcttgagcaagtctcggcttactct---------------aaa---------------------------ccc---------------agtcaaatt---aggagatctcaa---------tctcaacaa---------------------------------------------gac---------ctaaatgctgatgccccagtgttcactccg---gcacct------ccagctactccagtttcccaa---aatcct---gct---------------------------------------------------------------tttcttgaggaggaggtt---gagatggtggatgagatt---attaat---------------------------------tag
>MF769430_Porcine_China_2017--
atggcc------------actgttaattggggtgacgctgttgaacaggcggaatct------------------------cgtggtcgtaaa------agaattccattgtcactctttgcgcctttgcgtgttatagatggcaaaaacttttggaatgtcatgcctagaaatggagttccgacaggtaaaggcact------ccagatcaacagattggttattgggttgaacaaaaacgctggcgaatgcaaaaaggccaacgtaaagatcagccttctaactggcacttttattaccttggtactggtcctcacgcagatgctcctttcaggaaacggattcagggtgtg------cattgggtcgctgttgacggtgctaaaactagccccacaggtcttggtgttcgcaatcgtaacaaagaacctgctacacctcagtttgggtttcaattaccaccagacctgactgttgttgaggttact---tctagaagtgct------tcacgttcacagtctcgttctcgcaat------caa------------------------------------------------------------------agtcaaagc---------cgcagtggt---gct------------------------cagaca---------------------------------------------------------------------------------------------------------------------cctcgtgct---------------------caacagccg------tca---------------------cagtctgttgacattgttgctgcagttaaacaagctttggcagacttgggcatagcttctagccagtcc------agg------------------------------------cctcaaagtggtaaaaatacaccc---aaaccaaga---agcagagctgtctcacctgca------------------------------------------cctgcc------cctaaaccggct---------cgt---aagcagatggacaaacctgaatggaagcgtgttcctaattctgag------gaggacgtgcgtaaatgctttggtcctcgctcagtttctagaaattttggtgacagtgacctcgttcagcacggtgttgaagctaagcactttccaacaattgctgagttgcttccgacacaagctgcactagcctttggtagtgaaatcacaaccaaagagtctggtgaatttgtagaagtcacctatcactatgtaatgaaggtccccaagactgataaaaatctacccagatttcttgagcaagtctcggcttactct---------------aaa---------------------------ccc---------------agtcaaatt---aggagatctcaa---------tctcaacaa---------------------------------------------gac---------ctaaatgctgatgccccagtgttcactccg---gcacct------ccagctactccagtttcccaa---aatcct---gct---------------------------------------------------------------tttcttgaggaggaggtt---gagatggtggatgagatt---attaat---------------------------------tag
>MF769431_Porcine_China_2017--
atggcc------------actgttaattggggtgacgctgttgaacaggcggaatct------------------------cgtggtcgtaaa------agaattccattgtcactctttgcgcctttgcgtgttatagatggcaaaaacttttggaatgtcatgcctagaaatggagttccgacaggtaaaggcact------ccagatcaacagattggttattgggttgaacaaaaacgctggcgaatgcaaaaaggccaacgtaaagatcagccttctaactggcacttttattaccttggtactggtcctcacgcagatgctcctttcaggaaacggattcagggtgtg------cattgggtcgctgttgacggtgctaaaactagccccacaggtcttggtgttcgcaatcgtaacaaagaacctgctacacctcagtttgggtttcaattaccaccagacctgactgttgttgaggttact---tctagaagtgct------tcacgttcacagtctcgttctcgcaat------caa------------------------------------------------------------------agtcaaagc---------cgcagtggt---gct------------------------cagaca---------------------------------------------------------------------------------------------------------------------cctcgtgct---------------------caacagccg------tca---------------------cagtctgttgacattgttgctgcagttaaacaagctttggcagacttgggcatagcttctagccagtcc------agg------------------------------------cctcaaagtggtaaaaatacaccc---aaaccaaga---agcagagctgtctcacctgca------------------------------------------cctgcc------cctaaaccggct---------cgt---aagcagatggacaaacctgaatggaagcgtgttcctaattctgag------gaggacgtgcgtaaatgctttggtcctcgctcagtttctagaaattttggtgacagtgacctcgttcagcacggtgttgaagctaagcactttccaacaattgctgagttgcttccgacacaagctgcactagcctttggtagtgaaatcacaaccaaagagtctggtgaatttgtagaagtcacctatcactatgtaatgaaggtccccaagactgataaaaatctacccagatttcttgagcaagtctcggcttactct---------------aaa---------------------------ccc---------------agtcaaatt---aggagatctcaa---------tctcaacaa---------------------------------------------gac---------ctaaatgctgatgccccagtgttcactccg---gcacct------ccagctactccagtttcccaa---aatcct---gct---------------------------------------------------------------tttcttgaggaggaggtt---gagatggtggatgagatt---attaat---------------------------------tag
>MF769432_Porcine_China_2017--
atggcc------------actgttaattggggtgacgctgttgaacaggcggaatct------------------------cgtggtcgtaaa------agaattccattgtcactctttgcgcctttgcgtgttatagatggcaaaaacttttggaatgtcatgcctagaaatggagttccgacaggtaaaggcact------ccagatcaacagattggttattgggttgaacaaaaacgctggcgaatgcaaaaaggccaacgtaaagatcagccttctaactggcacttttattaccttggtactggtcctcacgcagatgctcctttcaggaaacggattcagggtgtg------cattgggtcgctgttgacggtgctaaaactagccccacaggtcttggtgttcgcaatcgtaacaaagaacctgctacacctcagtttgggtttcaattaccaccagacctgactgttgttgaggttact---tctagaagtgct------tcacgttcacagtctcgttctcgcaat------caa------------------------------------------------------------------agtcaaagc---------cgcagtggt---gct------------------------cagaca---------------------------------------------------------------------------------------------------------------------cctcgtgct---------------------caacagccg------tca---------------------cagtctgttgacattgttgctgcagttaaacaagctttggcagacttgggcatagcttctagccagtcc------agg------------------------------------cctcaaagtggtaaaaatacaccc---aaaccaaga---agcagagctgtctcacctgca------------------------------------------cctgcc------cctaaaccggct---------cgt---aagcagatggacaaacctgaatggaagcgtgttcctaattctgag------gaggacgtgcgtaaatgctttggtcctcgctcagtttctagaaattttggtgacagtgacctcgttcagcacggtgttgaagctaagcactttccaacaattgctgagttgcttccgacacaagctgcactagcctttggtagtgaaatcacaaccaaagagtctggtgaatttgtagaagtcacctatcactatgtaatgaaggtccccaagactgataaaaatctacccagatttcttgagcaagtctcggcttactct---------------aaa---------------------------ccc---------------agtcaaatt---aggagatctcaa---------tctcaacaa---------------------------------------------gac---------ctaaatgctgatgccccagtgttcactccg---gcacct------ccagctactccagtttcccaa---aatcct---gct---------------------------------------------------------------tttcttgaggaggaggtt---gagatggtggatgagatt---attaat---------------------------------tag
>MF769433_Porcine_China_2017--
atggcc------------actgttaattggggtgacgctgttgaacaggcggaatct------------------------cgtggtcgtaaa------agaattccattgtcactctttgcgcctttgcgtgttatagatggcaaaaacttttggaatgtcatgcctagaaatggagttccgacaggtaaaggcact------ccagatcaacagattggttattgggttgaacaaaaacgctggcgaatgcaaaaaggccaacgtaaagatcagccttctaactggcacttttattaccttggtactggtcctcacgcagatgctcctttcaggaaacggattcagggtgtg------cattgggtcgctgttgacggtgctaaaactagccccacaggtcttggtgttcgcaatcgtaacaaagaacctgctacacctcagtttgggtttcaattaccaccagacctgactgttgttgaggttact---tctagaagtgct------tcacgttcacagtctcgttctcgcaat------caa------------------------------------------------------------------agtcaaagc---------cgcagtggt---gct------------------------cagaca---------------------------------------------------------------------------------------------------------------------cctcgtgct---------------------caacagccg------tca---------------------cagtctgttgacattgttgctgcagttaaacaagctttggcagacttgggcatagcttctagccagtcc------agg------------------------------------cctcaaagtggtaaaaatacaccc---aaaccaaga---agcagagctgtctcacctgca------------------------------------------cctgcc------cctaaaccggct---------cgt---aagcagatggacaaacctgaatggaagcgtgttcctaattctgag------gaggacgtgcgtaaatgctttggtcctcgctcagtttctagaaattttggtgacagtgacctcgttcagcacggtgttgaagctaagcactttccaacaattgctgagttgcttccgacacaagctgcactagcctttggtagtgaaatcacaaccaaagagtctggtgaatttgtagaagtcacctatcactatgtaatgaaggtccccaagactgataaaaatctacccagatttcttgagcaagtctcggcttactct---------------aaa---------------------------ccc---------------agtcaaatt---aggagatctcaa---------tctcaacaa---------------------------------------------gac---------ctaaatgctgatgccccagtgttcactccg---gcacct------ccagctactccagtttcccaa---aatcct---gct---------------------------------------------------------------tttcttgaggaggaggtt---gagatggtggatgagatt---attaat---------------------------------tag
>MF769434_Porcine_China_2017--
atggcc------------actgttaattggggtgacgctgttgaacaggcggaatct------------------------cgtggtcgtaaa------agaattccattgtcactctttgcgcctttgcgtgttatagatggcaaaaacttttggaatgtcatgcctagaaatggagttccgacaggtaaaggcact------ccagatcaacagattggttattgggttgaacaaaaacgctggcgaatgcaaaaaggccaacgtaaagatcagccttctaactggcacttttattaccttggtactggtcctcacgcagatgctcctttcaggaaacggattcagggtgtg------cattgggtcgctgttgacggtgctaaaactagccccacaggtcttggtgttcgcaatcgtaacaaagaacctgctacacctcagtttgggtttcaattaccaccagacctgactgttgttgaggttact---tctagaagtgct------tcacgttcacagtctcgttctcgcaat------caa------------------------------------------------------------------agtcaaagc---------cgcagtggt---gct------------------------cagaca---------------------------------------------------------------------------------------------------------------------cctcgtgct---------------------caacagccg------tca---------------------cagtctgttgacattgttgctgcagttaaacaagctttggcagacttgggcatagcttctagccagtcc------agg------------------------------------cctcaaagtggtaaaaatacaccc---aaaccaaga---agcagagctgtctcacctgca------------------------------------------cctgcc------cctaaaccggct---------cgt---aagcagatggacaaacctgaatggaagcgtgttcctaattctgag------gaggacgtgcgtaaatgctttggtcctcgctcagtttctagaaattttggtgacagtgacctcgttcagcacggtgttgaagctaagcactttccaacaattgctgagttgcttccgacacaagctgcactagcctttggtagtgaaatcacaaccaaagagtctggtgaatttgtagaagtcacctatcactatgtaatgaaggtccccaagactgataaaaatctacccagatttcttgagcaagtctcggcttactct---------------aaa---------------------------ccc---------------agtcaaatt---aggagatctcaa---------tctcaacaa---------------------------------------------gac---------ctaaatgctgatgccccagtgttcactccg---gcacct------ccagctactccagtttcccaa---aatcct---gct---------------------------------------------------------------tttcttgaggaggaggtt---gagatggtggatgagatt---attaat---------------------------------tag
>MF769435_Porcine_China_2017--
atggcc------------actgttaattggggtgacgctgttgaacaggcggaatct------------------------cgtggtcgtaaa------agaattccattgtcactctttgcgcctttgcgtgttatagatggcaaaaacttttggaatgtcatgcctagaaatggagttccgacaggtaaaggcact------ccagatcaacagattggttattgggttgaacaaaaacgctggcgaatgcaaaaaggccaacgtaaagatcagccttctaactggcacttttattaccttggtactggtcctcacgcagatgctcctttcaggaaacggattcagggtgtg------cattgggtcgctgttgacggtgctaaaactagccccacaggtcttggtgttcgcaatcgtaacaaagaacctgctacacctcagtttgggtttcaattaccaccagacctgactgttgttgaggttact---tctagaagtgct------tcacgttcacagtctcgttctcgcaat------caa------------------------------------------------------------------agtcaaagc---------cgcagtggt---gct------------------------cagaca---------------------------------------------------------------------------------------------------------------------cctcgtgct---------------------caacagccg------tca---------------------cagtctgttgacattgttgctgcagttaaacaagctttggcagacttgggcatagcttctagccagtcc------agg------------------------------------cctcaaagtggtaaaaatacaccc---aaaccaaga---agcagagctgtctcacctgca------------------------------------------cctgcc------cctaaaccggct---------cgt---aagcagatggacaaacctgaatggaagcgtgttcctaattctgag------gaggacgtgcgtaaatgctttggtcctcgctcagtttctagaaattttggtgacagtgacctcgttcagcacggtgttgaagctaagcactttccaacaattgctgagttgcttccgacacaagctgcactagcctttggtagtgaaatcacaaccaaagagtctggtgaatttgtagaagtcacctatcactatgtaatgaaggtccccaagactgataaaaatctacccagatttcttgagcaagtctcggcttactct---------------aaa---------------------------ccc---------------agtcaaatt---aggagatctcaa---------tctcaacaa---------------------------------------------gac---------ctaaatgctgatgccccagtgttcactccg---gcacct------ccagctactccagtttcccaa---aatcct---gct---------------------------------------------------------------tttcttgaggaggaggtt---gagatggtggatgagatt---attaat---------------------------------tag
>MF769436_Porcine_China_2017--
atggcc------------actgttaattggggtgacgctgttgaacaggcggaatct------------------------cgtggtcgtaaa------agaattccattgtcactctttgcgcctttgcgtgttatagatggcaaaaacttttggaatgtcatgcctagaaatggagttccgacaggtaaaggcact------ccagatcaacagattggttattgggttgaacaaaaacgctggcgaatgcaaaaaggccaacgtaaagatcagccttctaactggcacttttattaccttggtactggtcctcacgcagatgctcctttcaggaaacggattcagggtgtg------cattgggtcgctgttgacggtgctaaaactagccccacaggtcttggtgttcgcaatcgtaacaaagaacctgctacacctcagtttgggtttcaattaccaccagacctgactgttgttgaggttact---tctagaagtgct------tcacgttcacagtctcgttctcgcaat------caa------------------------------------------------------------------agtcaaagc---------cgcagtggt---gct------------------------cagaca---------------------------------------------------------------------------------------------------------------------cctcgtgct---------------------caacagccg------tca---------------------cagtctgttgacattgttgctgcagttaaacaagctttggcagacttgggcatagcttctagccagtcc------agg------------------------------------cctcaaagtggtaaaaatacaccc---aaaccaaga---agcagagctgtctcacctgca------------------------------------------cctgcc------cctaaaccggct---------cgt---aagcagatggacaaacctgaatggaagcgtgttcctaattctgag------gaggacgtgcgtaaatgctttggtcctcgctcagtttctagaaattttggtgacagtgacctcgttcagcacggtgttgaagctaagcactttccaacaattgctgagttgcttccgacacaagctgcactagcctttggtagtgaaatcacaaccaaagagtctggtgaatttgtagaagtcacctatcactatgtaatgaaggtccccaagactgataaaaatctacccagatttcttgagcaagtctcggcttactct---------------aaa---------------------------ccc---------------agtcaaatt---aggagatctcaa---------tctcaacaa---------------------------------------------gac---------ctaaatgctgatgccccagtgttcactccg---gcacct------ccagctactccagtttcccaa---aatcct---gct---------------------------------------------------------------tttcttgaggaggaggtt---gagatggtggatgagatt---attaat---------------------------------tag
>MF769437_Porcine_China_2017--
atggcc------------actgttaattggggtgacgctgttgaacaggcggaatct------------------------cgtggtcgtaaa------agaattccattgtcactctttgcgcctttgcgtgttatagatggcaaaaacttttggaatgtcatgcctagaaatggagttccgacaggtaaaggcact------ccagatcaacagattggttattgggttgaacaaaaacgctggcgaatgcaaaaaggccaacgtaaagatcagccttctaactggcacttttattaccttggtactggtcctcacgcagatgctcctttcaggaaacggattcagggtgtg------cattgggtcgctgttgacggtgctaaaactagccccacaggtcttggtgttcgcaatcgtaacaaagaacctgctacacctcagtttgggtttcaattaccaccagacctgactgttgttgaggttact---tctagaagtgct------tcacgttcacagtctcgttctcgcaat------caa------------------------------------------------------------------agtcaaagc---------cgcagtggt---gct------------------------cagaca---------------------------------------------------------------------------------------------------------------------cctcgtgct---------------------caacagccg------tca---------------------cagtctgttgacattgttgctgcagttaaacaagctttggcagacttgggcatagcttctagccagtcc------agg------------------------------------cctcaaagtggtaaaaatacaccc---aaaccaaga---agcagagctgtctcacctgca------------------------------------------cctgcc------cctaaaccggct---------cgt---aagcagatggacaaacctgaatggaagcgtgttcctaattctgag------gaggacgtgcgtaaatgctttggtcctcgctcagtttctagaaattttggtgacagtgacctcgttcagcacggtgttgaagctaagcactttccaacaattgctgagttgcttccgacacaagctgcactagcctttggtagtgaaatcacaaccaaagagtctggtgaatttgtagaagtcacctatcactatgtaatgaaggtccccaagactgataaaaatctacccagatttcttgagcaagtctcggcttactct---------------aaa---------------------------ccc---------------agtcaaatt---aggagatctcaa---------tctcaacaa---------------------------------------------gac---------ctaaatgctgatgccccagtgttcactccg---gcacct------ccagctactccagtttcccaa---aatcct---gct---------------------------------------------------------------tttcttgaggaggaggtt---gagatggtggatgagatt---attaat---------------------------------tag
>MF769438_Porcine_China_2017--
atggcc------------actgttaattggggtgacgctgttgaacaggcggaatct------------------------cgtggtcgtaaa------agaattccattgtcactctttgcgcctttgcgtgttatagatggcaaaaacttttggaatgtcatgcctagaaatggagttccgacaggtaaaggcact------ccagatcaacagattggttattgggttgaacaaaaacgctggcgaatgcaaaaaggccaacgtaaagatcagccttctaactggcacttttattaccttggtactggtcctcacgcagatgctcctttcaggaaacggattcagggtgtg------cattgggtcgctgttgacggtgctaaaactagccccacaggtcttggtgttcgcaatcgtaacaaagaacctgctacacctcagtttgggtttcaattaccaccagacctgactgttgttgaggttact---tctagaagtgct------tcacgttcacagtctcgttctcgcaat------caa------------------------------------------------------------------agtcaaagc---------cgcagtggt---gct------------------------cagaca---------------------------------------------------------------------------------------------------------------------cctcgtgct---------------------caacagccg------tca---------------------cagtctgttgacattgttgctgcagttaaacaagctttggcagacttgggcatagcttctagccagtcc------agg------------------------------------cctcaaagtggtaaaaatacaccc---aaaccaaga---agcagagctgtctcacctgca------------------------------------------cctgcc------cctaaaccggct---------cgt---aagcagatggacaaacctgaatggaagcgtgttcctaattctgag------gaggacgtgcgtaaatgctttggtcctcgctcagtttctagaaattttggtgacagtgacctcgttcagcacggtgttgaagctaagcactttccaacaattgctgagttgcttccgacacaagctgcactagcctttggtagtgaaatcacaaccaaagagtctggtgaatttgtagaagtcacctatcactatgtaatgaaggtccccaagactgataaaaatctacccagatttcttgagcaagtctcggcttactct---------------aaa---------------------------ccc---------------agtcaaatt---aggagatctcaa---------tctcaacaa---------------------------------------------gac---------ctaaatgctgatgccccagtgttcactccg---gcacct------ccagctactccagtttcccaa---aatcct---gct---------------------------------------------------------------tttcttgaggaggaggtt---gagatggtggatgagatt---attaat---------------------------------tag
>MG742313_Porcine_China_2017-03-14
atggcc------------actgttaattggggtgacgctgttgaacaggcggaatct------------------------cgtggtcgtaaa------agaattccattgtcactctttgcgcctttgcgtgttatagatggcaaaaacttttggaatgtcatgcctagaaatggagttccgacaggtaaaggcact------ccagatcaacagattggttattgggttgaacaaaaacgctggcgaatgcaaaaaggccaacgtaaagatcagccttctaactggcacttttattaccttggtactggtcctcacgcagatgctcctttcaggaaacggattcagggtgtg------cattgggtcgctgttgacggtgctaaaactagccccacaggtcttggtgttcgcaatcgtaacaaagaacctgctacacctcagtttgggtttcaattaccaccagacctgactgttgttgaggttact---tctagaagtgct------tcacgttcacagtctcgttctcgcaat------caa------------------------------------------------------------------agtcaaagc---------cgcagtggt---gct------------------------cagaca---------------------------------------------------------------------------------------------------------------------cctcgtgct---------------------caacagccg------tca---------------------cagtctgttgacattgttgctgcagttaaacaagctttggcagacttgggcatagcttctagccagtcc------agg------------------------------------cctcaaagtggtaaaaatacaccc---aaaccaaga---agcagagctgtctcacctgca------------------------------------------cctgcc------cctaaaccggct---------cgt---aagcagatggacaaacctgaatggaagcgtgttcctaattctggg------gaggacgtgcttaaatgctttggtcctcgctcagtttctagaaattttggtgacagtgacctcgttcagcacggtgttgaagctaagcactttccaacaattgctgagttgcttccgacacaagctgcactagcctttggtagtgaaatcacaaccaaagagtctggtgaatttgtagaagtcacctatcactatgtaatgaaggtccccaagactgataaaaatctacccagatttcttgagcaagtctcggcttactct---------------aaa---------------------------ccc---------------agtcaaatt---aggagatctcaa---------tctcaacaa---------------------------------------------gac---------ctaaatgctgatgccccagtgttcactccg---gcacct------ccagctactccagtttcccaa---aatcct---gct---------------------------------------------------------------tttcttgaggaggaggtt---gagatggtggatgagatt---attaat---------------------------------tag
>MK651076_Porcine_China_2019-02-
atggcc------------actgttaattggggtgacgctgttgaacaggcggaatct------------------------cgtggtcgtaaa------agaattccattgtcactctttgcgcctttgcgtgttatagatggcaaaaacttttggaatgtcatgcctagaaatggagttccgacaggtaaaggcact------ccagatcaacagattggttattgggttgaacaaaaacgctggcgaatgcaaaaaggccaacgtaaagatcagtcttctaactggcacttttattaccttggtactggtcctcacgcagatgctcctttcaggaaacggattcagggtgtg------cattgggtcgctgttgacggtgctaaaactagccccacaggtcttggtgttcgcaatcgtaacaaagaacctgctacacctcagtttgggtttcaattaccaccagacctgactgttgttgaggttact---tctagaagtgct------tcacgttcacagtctcgttctcgcaat------caa------------------------------------------------------------------agtcaaagc---------cgcagtggt---gct------------------------cagaca---------------------------------------------------------------------------------------------------------------------cctcgtgct---------------------caacagccg------tca---------------------cagtctgttgacattgttgctgcagttaaacaagctttggcagacttgggcatagcttctagccagtcc------agg------------------------------------cctcaaagtggtaaaaatacaccc---aaaccaaga---agcagagctgtctcacctgca------------------------------------------cctgcc------cctaaaccggct---------cgt---aagcagatggacaaacctgaatggaagcgtgttcctaattctgag------gaggacgtgcgtaaatgctttggtcctcgctcagtttctagaaattttggtgacagtgacctcgttcagcacggtgttgaagctaagcactttccaacaattgctgagttgcttccgacacaagctgcactagcctttggtagtgaaatcacaaccaaagagtctggtgaatttgtagaagtcacctatcactatgtaatgaaggtccccaagactgataaaaatctacccagatttcttgagcaagtctcggcttactct---------------aaa---------------------------ccc---------------agtcaaatt---aggagatctcaa---------tctcaacaa---------------------------------------------gac---------ctaaatgctgatgccccagtgttcactccg---gcacct------ccagctactccagtttcccaa---aatcct---gct---------------------------------------------------------------tttcttgaggaggaggtt---gagatggtggatgagatt---attaat---------------------------------tag
>MK977618_Porcine_China_2018--
atggcc------------actgttaattggggtgacgctgttgaacaggcggaatct------------------------cgtggtcgtaaa------agaattccattgtcactctttgcgcctttgcgtgttatagatggcaaaaacttttggaatgtcatgcctagaaatggagttccgacaggtaaaggcact------ccagatcaacagattggttattgggttgaacaaaaacgctggcgaatgcaaaaaggccaacgtaaagatcagccttctaactggcacttttattaccttggtactggtcctcacgcagatgctcctttcaggaaacggattcagggtgtg------cattgggtcgctgttgacggtgctaaaactagccccacaggtcttggtgttcgcaatcgtaacaaagaacctgctacacctcagtttgggtttcaattaccaccagacctgactgttgttgatgttact---tctagaagtgct------tcacgttcacagtctcgttctcgcaat------caa------------------------------------------------------------------agtcaaagc---------cgcagtggt---gct------------------------cagaca---------------------------------------------------------------------------------------------------------------------cctcgtgct---------------------caacagccg------tca---------------------cagtctgttgacattgttgctgcagttaaacaagctttggcagacttgggcatagcttctagccagtcc------agg------------------------------------cctcaaagtggtaaaaatacaccc---aaaccaaga---agcagagctgtctcacctgca------------------------------------------cctgcc------cctaaaccggct---------cgt---aagcagatggacaaacctgaatggaagcgtgttcctaattctgag------gaggacgtgcgtaaatgctttggtcctcgctcagtttctagaaattttggtgacagtgacctcgttcagcacggtgttgaagctaagcactttccaacaattgctgagttgcttccgacacaagctgcactagcctttggtagtgaaatcacaaccaaagagtctggtgaatttgtagaagtcacctatcactatgtaatgaaggtccccaagactgataaaaatctacccagatttcttgagcaagtctcggcttactct---------------aaa---------------------------ccc---------------agtcaaatt---aggagatctcaa---------tctcaacaa---------------------------------------------gac---------ctaaatgctgatgccccagtgttcactccg---gcacct------ccagctactccagtttcccaa---aatcct---gct---------------------------------------------------------------tttcttgaggaggaggtt---gagatggtggatgagatt---attaat---------------------------------tag
>MK994937_Porcine_China_2018-10-
atggcc------------actgttaattggggtgacgctgttgaacaggcggaatct------------------------cgtggtcgtaaa------agaattccattgtcactctttgcgcctttgcgtgttatagatggcaaaaacttttggaatgtcatgcctagaaatggagttccgacaggtaaaggcact------ccagatcaacagattggttattgggttgaacaaaaacgctggcgaatgcaaaaaggccaacgtaaagatcagccttctaactggcacttttattaccttggtactggtcctcacgcagatgctcctttcaggaaacggattcagggtgtg------cattgggtcgctgttgacggtgctaaaactagccccacaggtcttggtgttcgcaatcgtaacaaagaacctgctacacctcagtttgggtttcaattaccaccagacctgactgttgttgaggttact---tctagaagtgct------tcacgttcacagtctcgttctcgcaat------caa------------------------------------------------------------------agtcaaagc---------cgcagtggt---gct------------------------cagaca---------------------------------------------------------------------------------------------------------------------cctcgtgct---------------------caacagccg------tca---------------------cagtctgttgacattgttgctgcagttaaacaagctttggcagacttgggcatagcttctagccagtcc------agg------------------------------------cctcaaagtggtaaaaatacaccc---aaaccaaga---agcagagctgtctcacctgta------------------------------------------cctgcc------cctaaaccggct---------cgt---aagcagatggacaaacctgaatggaagcgtgttcctaattctgag------gaggacgtgcgtaaatgctttggtcctcgctcagtttctagaaattttggtgacagtgacctcgttcagcacggtgttgaagctaagcactttccaacaattgctgagttgcttccgacacaagctgcactagcctttggtagtgaaatcacaaccaaagagtctggtgaatttgtagaagtcacctatcactatgtaatgaaggtccccaagactgataaaaatctacccagatttcttgagcaagtttcggcttactct---------------aaa---------------------------ccc---------------agtcaaatt---aggagatctcaa---------tctcaacaa---------------------------------------------gac---------ctaaatgctgatgccccagtgttcactccg---gcacct------ccagctactccagtttcccaa---aatcct---gct---------------------------------------------------------------tttcttgaggaggaggtt---gagatggtggatgagatt---attaat---------------------------------tag
>MK211373_Bat_China_2017-05-
atggct------------tcagtcagttttgatgac---------------caaccc------------------------aggggccgtggt---ggtaggatgccactttcatattattaccctattatggttacygatggtaaaccccttttcaaggtgctgcaaagyaatgcagtgcccactggaaagggaacc------aaggaacaacaaattggctattggaacatgcaagcycgctggcgcatggtaaatggagtccgtaaggatcttgatcccaaatggcacttctattacctaggcacyggaccacatgcagacgcaccattccgtcaaagacttgaaggtgtt------ttctgggtggctgtccagggctctaaaactgaatctacaggattgggtgtgcgtaagcgtaacgccccactcctaaaaccacaattcagttttaagctgccagcaaatgttgaaattcaagaagattcagcttcccggccaaat------tcaagaaatcccagcagtaaccgtgac------cgc------------------------------------------------------------------agtcagagt---------ggaaatcgc---tctgcttct------agtggtccaaaacagggtaattcccaaaaccaa---------aataat---tcctcccagggaaataattcaaac---------------aaccagcagcgc---------------tctaggaataattcaaagagccga---------ggccaaaataac---cagtctaac------aat---------------------tcacaggctgacattgttgctgctgtaaaacaggcactcaaagaacttggagtgtccccccaggagaag------aagaat---------------------aaacagaaaggttctacatctggtaacaacacacca---aaagagcag------cgttcaaaatcacctgct------------------------------------------ccaagt------ccaaacacccag---------agg---aaacaaattgagcgtccagtctggaagcgtgttcccacgtctgca------gaggatgttacagtgtgttttggaccacgtgacacccagcaaaattttggcgaccaagatctcgtcagacatggtgttgatgctaaacattacccccagctagcagaatttgttcccggaactgctgcattgctctttggaggcgaagtttccaccagagaatctggagaagatgtagaaatttcctttcactacaaattgaaggtcaagaaatctgacaagaacctccctcttttcctccaacaagtcagtgcttatgca---------------cta---------------------------cct---------------tctcaggca---cctaacatacct---------tctcaa------------------------------------------------------------ttgaaccctattgccccagattttacacct---ggtttt------gaa------------------------------------------------------------------------------------------------atggtcaatgagactgtt---gagataatagaccaagtc---tatgacacccccgatgca---------------------taa
>MG916901_Bat_China_2012-05-19
atggct------------tcagtcagttttgatgac---------------caaccc------------------------aggggccgtggt---ggtaggatgccactttcatattattaccctattatggttactgatggtaaaccccttttcaaggtgctgcaaagtaatgcagtgcccactggaaagggaacc------aaggaacaacaaattggctattggaacatgcaagctcgctggcgcatggtaaaaggagtccgtaaggatcttgatcccaaatggcacttctattacctaggcaccggaccacatgcagacgcaccattccgtcaaagacttgaaggtgtt------ttctgggtggctgtccagggctctaaaactgaacctacaggattgggtgtgcgtaagcgtaacgccccactcctaaaaccacaattcagttttaagctgccagtaaatgttgaaattcaagaagattcagcttcccggccaaat------tcaagaaatcccagcagtaaccgtgac------cgc------------------------------------------------------------------agtcagagt---------ggaaatcgc---tctgcttct------agtggtccaaaacagggtaattcccaaaaccaa---------aataat---tcctcccagggaaataattcaaac---------------aaccagcagcgc---------------tctaggaataattcaaagagccga---------ggccaaaataac---cagtctaac------aat---------------------tcacaggctgacattgttgctgctgtaaaacaggcactcaaagaacttggagtgtccccccaggagaag------aagaat---------------------aaacagaaaggttctacatctggtaacaacacacca---aaagagcag------cgttcaaaatcacctgct------------------------------------------ccaagt------ccaaacacccag---------agg---aaacaaattgagcgtccagtctggaagcgtgttcccacgtctgca------gaggatgttacagtgtgttttggaccacgtgacacccagcaaaattttggcgaccaagatctcgtcagacatggtgttgatgctaaacactacccccagctagcagaatttgttcccggaactgctgcattgctctttggaggcgaagtttccaccagagaatctggagaagatgtagaaatcacctttcactataaattgaaggtcaagaaatctgacaagaacctccctcttttcctccaacaagtcagtgcttacgca---------------cta---------------------------ccg---------------tcccaggca---cctaatatacct---------tctcaa------------------------------------------------------------ttgaaccctattgccccagatttcacacct---ggtttt------gaa------------------------------------------------------------------------------------------------atggttaatgagactgtt---gagataatagaccaagtc---tatgacacccccgatgca---------------------taa
>MG916902_Bat_China_2012-09-16
atggct------------tcagtcagctttgatgat---------------caatct------------------------aggggccgtagt---ggtagggtaccactttccttttacaaccctgttatggtaactgatgacaagccgcttttcaaggtaatgcctcataatgcagtacctactggaaagggcaac------aaaagtcaacagattggctattggaatatgcaaccccgctggcgtatggttaaaggtcagcgtaaggatctgactccaaaatggcatttttactatcttggaactggaccacatgcagaagcaccgttcaggcagaagcttgatggtgtc------ttctgggttgcagtccagggttcagacactcaacctacgggacttggtgtgcgtaagcgtaatcagccgctcatcaaaccgcagttcgctgtgaaattgccagccaacattgagatccaggaggaaaatgcttccaagccaaat------tccaggaacccaagtaccaaccgtgat------cgc------------------------------------------------------------------agtcagagt---------ggaaatcgc---tctgcttca------cgtggtccacaacagggtaatacccaaaatcaaaatcagaataacaat---tcttccaagggaaatcaaaataac---------------aatcagcagcgc---------------tctcgtaacaattcaaagagccga---------agccaaaataacagtcaaccacag------aac---------------------caacaggttgacattgttgctgctgtcaaacaagcactcaaagaacttggagtgtccccccaagagaag------aaacaa---------------------aaacagaaaggtaatacatctggtaacaacacacca---aaagagcag------cgtgcaaagtctcctgct------------------------------------------cgcagt------ccgtcatcgcca---------aga---aaacaacttgagcggcctgtctggaagcgtgttccaacagaagct------gagaatgttacgcaatgtttcggtccacgagacacactgcgcaacttcggtgacagggaattgacgctaagaggtgttgaagctaaaaactatccacaaatcgctgaatttgtgccgacacctgctgcattgcttttcggtggcgaagtgtctactagagaagccggtgaagatgtagaaattacctttcattacaaaatgaaagttaagaaagatgacaagaacctccctcttttccttcaacaagtcagtgcttatgca---------------ttg---------------------------cct---------------tctcaagca---cccaatgtacct---------tctcaa------------------------------------------------------------cttaacccagttgcaccagatttcacaccaagtggagtg------gaa------------------------------------------------------------------------------------------------atggtcaacgagactgtt---gagataattgatcaggtc---tatgattcctttgatgca---------------------taa
>MG916903_Bat_China_2013-04-17
atggct------------tcagtcagctttgatgat---------------caatct------------------------aggggccgtagt---ggtagggtaccactttccttttacaaccctgttatggtaactgacgacaagccgcttttcaaggtaatgcctcataatgcagtacctactggaaagggcaac------aaaagtcaacagattggctattggaatatgcaaccccgctggcgtatggttaaaggtcagcgtaaggatctgactccaaaatggcatttctactatcttggaactggaccacatgcagaagcaccgttcaggcagaagcttgatggtgtc------ttctgggttgcagtccagggttcagacactcaacctacgggacttggtgtgcgtaagcgtaatcagccgctcatcaaaccgcagtttgctgtgaaattgccagccaacattgagattcaggaggaaaatgcttccaagccaaat------tccaggaacccaagtaccaaccgtgat------cgc------------------------------------------------------------------agtcagagt---------ggaaatcgc---tctgcttca------cgtggtccacaacagggtaatacccaaaatcaaaatcagaataacaat---tcttccaagggaaatcaaaataac---------------aatcagcagcgc---------------tctcgtaacaattcaaagagccga---------agccaaaataacagtcaaccacag------aac---------------------caacaggttgacattgttgctgctgtcaaacaagcactcaaagaacttggagtgtctccccaagagaag------aaacaa---------------------aaacagaaaggtaatacatctggtaacaacacacca---aaagagcag------cgtgcaaagtctcctgct------------------------------------------cgcagt------ccggcatcgcca---------aga---aaacaacttgagcggcctgtctggaagcgtgttccaacagaagct------gagaatgttacgcaatgtttcggtccacgagacacactgcgcaacttcggtgacagggaattgacgctaagaggtgttgaagctaaaaactatccacaaatcgctgaatttgtgccgacacctgctgcattgcttttcggtggcgaagtgtctactagagaagccggtgaagatgtagaaattacctttcactacaaaatgaaagttaagaaagatgacaagaacctccctcttttccttcaacaagtcagtgcttatgca---------------ttg---------------------------cct---------------tctcaagca---cccaatgtacct---------tctcaa------------------------------------------------------------cttaacccagttgcaccggacttcacaccaagtggagtg------gaa------------------------------------------------------------------------------------------------atggtcaacgagactgtt---gagataatcgatcaggtc---tatgattcctttgatgca---------------------taa
>KT253324_Camel_SArabia_2014--
atggct------------acagtcaactgggctgatttctctgaa------ccacaa------------------------cgtggtcgtcag---ggcagaataccttattccctttatagccctttgcttgttgatagtgaacaacct---tggaaggtgatacctcgtaatttggtacccaccaacaagaaagat------aaaagcaagcttataggctattggaatattcaaaaacgtttcagaactagaaagggcaaacgggttgacttgtcacctaagttgcacttctattatcttggcacaggaccccacaaagatgctaaattcagagagcgcattgaaggtgtt------gtctgggttgctgttgatggtgctaaaaccgaacctactggttatggtgttaggcgcaagaattcagatccagaagaaccacgcttcagtcaaagtcttccaaatggtgttactgttgttgaagaa------------cctgac------tctcgtgctccttcgcgttctcagtca------aag------------------------------------------------------------------tcacagagc---------cgaggtcgt---------------------------------------------------------------------------------------------------ggtgaa---tttaaacctcag---------------tcgcgcaattcttcaagt---------------------------------------------gca---------------------agtcaggacgacattattaaggcagtagctgctgctcttaaatctttaggtttt------------gaa------aaagagaaa------------------------------gaggcagcgaaaaagggtactcct---aagccttct------agaaatcagagtcctgcttcttttcagattcgtgccaagagccctgctcgtcctcagaattctgaa------acaaaagaacaa---------aag---catgaaatgcaaaaaccacggtggaaaagacagcctaatgatgatttgacatctaatgttacacagtgttttggccccagagatccttaccacaactttggaagtgcaggtgttgtagctaatggtgtcaaagccaaaggctacccacaatttgctgaacttgtgccttctacagctgccatgctgtttgacagtcacattgactctaaggagtctggcaataatgttgttcttacttacacaactagggttacagtgcccaaggaccacccgcatttgggcaagttcttagaggagttaaatgcattcact---------------aag---------------------------cct---------------ctacaagga---gacatgcaacaa------------------------------------------------------caccct---ctt---------cttaaccctagtgcacaagaa---------ttacaaact------------------------------tcacct---gga------------actgctgaacca------------------------------gtctacgatgcagtttctattgaaact---gacataattgatgaagtcaac---------------------------------------taa
>KT253325_Camel_SArabia_2014--
atggct------------acagtcaactgggctgattcctctgaa------ccacaa------------------------cgtggtcgtcag---ggcagaataccttattccctttatagccctttgcttgttgatagtgaacaacct---tggaaggtgatacctcgtaatttggtacccaccaacaagaaagat------aaaagcaagcttataggctattggaatattcaaaaacgtttcagaactagaaagggcaaacgggttgacttgtcacctaagttgcacttctattatcttggcacaggaccccacaaagatgctaaattcagagagcgcattgaaggtgtt------gtctgggttgctgttgatggtgctaaaaccgaacctactggttatggtgttaggcgcaagaattcagatccagaagaaccacgcttcagtcaaagtcttccaaatggtgttactgttgttgaagaa------------cctgac------tctcgtgctccttcgcgttctcagtca------aag------------------------------------------------------------------tcacagagc---------cgaggtcgt---------------------------------------------------------------------------------------------------ggtgaa---tttaaacctcag---------------tcgcgcaattcttcaagt---------------------------------------------gca---------------------agtcaggacgacattattaaggcagtagctgctgctcttaaatctttaggtttt------------gaa------aaagagaaa------------------------------gaggcagcgaaaaagggtactcct---aagccttct------agaaatcagagtcctgcttcttttcagattcgtgccaagagccctgctcgtcctcagaattctgaa------acaaaagaacaa---------aag---catgaaatgcaaaaaccacggtggaaaagacagcctaatgatgatttgacatctaatgttacacagtgttttggccccagagatccttaccacaactttggaagtgcaggtgttgtagctaatggtgtcaaagccaaaggctacccacaatttgctgaacttgtgccttctacagctgccatgctgtttgacagtcacattgactctaaggagtctggcaataatgttgttcttacttacacaactagggttacagtgcccaaggaccacccgcatttgggcaagttcttagaggagttaaatgcattcact---------------aag---------------------------cct---------------ctacaagga---gacatgcaacaa------------------------------------------------------caccct---ctt---------cttaaccctagtgcacaagaa---------ttacaaact------------------------------tcacct---gga------------actgctgaacca------------------------------gtctacgatgcagtttctattgaaact---gacataattgatgaagtcaac---------------------------------------taa
>KT253326_Camel_SArabia_2014--
atggct------------acagtcaactgggctgattcctctgaa------ccacaa------------------------cgtggtcgtcag---ggcagaataccttattccctttatagccctttgcttgttgatagtgaacaacct---tggaaggtgatacctcgtaatttggtacccaccaacaagaaagat------aaaagcaagcttataggctattggaatattcaaaaacgtttcagaactagaaagggcaaacgggttgacttgtcacctaagttgcacttctattatcttggcacaggaccccacaaagatgctaaattcagagagcgcattgaaggtgtt------gtctgggttgctgttgatggtgctaaaaccgaacctactggttatggtgttaggcgcaagaattcagatccagaagaaccacgcttcagtcaaagtcttccaaatggtgttactgttgttgaagaa------------cctgac------tctcgtgctccttcgcgttctcagtca------aag------------------------------------------------------------------tcacagagc---------cgaggtcgt---------------------------------------------------------------------------------------------------ggtgaa---tttaaacctcag---------------tcgcgcaattcttcaagt---------------------------------------------gca---------------------agtcaggacgacattattaaggcagtagctgctgctcttaaatctttaggtttt------------gaa------aaagagaaa------------------------------gaggcagcgaaaaagggtactcct---aagccttct------agaaatcagagtcctgcttcttttcagattcgtgccaagagccctgctcgtcctcagaattctgaa------acaaaagaacaa---------aag---catgaaatgcaaaaaccacggtggaaaagacagcctaatgatgatttgacatctaatgttacacagtgttttggccccagagatccttaccacaactttggaagtgcaggtgttgtagctaatggtgtcaaagccaaaggctacccacaatttgctgaacttgtgccttctacagctgccatgctgtttgacagtcacattgactctaaggagtctggcaataatgttgttcttacttacacaactagggttacagtgcccaaggaccacccgcatttgggcaagttcttagaggagttaaatgcattcact---------------aag---------------------------cct---------------ctacaagga---gacatgcaacaa------------------------------------------------------caccct---ctt---------cttaaccctagtgcacaagaa---------ttacaaact------------------------------tcacct---gga------------actgctgaacca------------------------------gtctacgatgcagtttctattgaaact---gacataattgatgaagtcaac---------------------------------------taa
>KT253327_Camel_SArabia_2014--
atggct------------acagtcaactgggctgattcctctgaa------ccacaa------------------------cgtggtcgtcag---ggcagaataccttattccctttatagccctttgcttgttgatagtgaacaacct---tggaaggtgatacctcgtaatttggtacccaccaacaagaaagat------aaaagcaagcttataggctattggaatattcaaaaacgtttcagaactagaaagggcaaacgggttgacttgtcacctaagttgcacttctattatcttggcacaggaccccacaaagatgctaaattcagagagcgcattgaaggtgtt------gtctgggttgctgttgatggtgctaaaaccgaacctactggttatggtgttaggcgcaagaattcagatccagaagaaccacgcttcagtcaaagtcttccaaatggtgttactgttgttgaagaa------------cctgac------tctcgtgctccttcgcgttctcagtca------aag------------------------------------------------------------------tcacagagc---------cgaggtcgt---------------------------------------------------------------------------------------------------ggtgaa---tttaaacctcag---------------tcgcgcaattcttcaagt---------------------------------------------gca---------------------agtcaggacgacattattaaggcagtagctgctgctcttaaatctttaggtttt------------gaa------aaagagaaa------------------------------gaggcagcgaaaaagggtactcct---aagccttct------agaaatcagagtcctgcttcttttcagactcgtgccaagagccctgctcgtcctcagaattctgaa------acaaaagaacaa---------aag---catgaaatgcaaaaaccacggtggaaaagacagcctaatgatgatttgacatctaatgttacacagtgttttggccccagagatccttaccacaactttggaagtgcaggtgttgtagctaatggtgtcaaagccaaaggctacccacaatttgctgaacttgtgccttctacagctgccatgctgtttgacagtcacattgactctaaggagtctggcaataatgttgttcttacttacacaactagggttacagtgcccaaggaccacccgcatttgggcaagttcttagaggagttaaatgcattcact---------------aag---------------------------cct---------------ctacaagga---gacatgcaacaa------------------------------------------------------caccct---ctt---------cttaaccctagtgcacaagaa---------ttacaaact------------------------------tcacct---gga------------actgctgaacca------------------------------gtctacgatgcagtttctattgaaact---gacataattgatgaagtcaac---------------------------------------taa
>KT253328_Camel_SArabia_2014--
atggct------------acagtcaactgggctgatttctctgaa------ccacaa------------------------cgtggtcgtcag---ggcagaataccttattccctttatagccctttgcttgttgatagtgaacaacct---tggaaggtgatacctcgtaatttggtacccaccaacaagaaagat------aaaagcaagcttataggctattggaatattcaaaaacgtttcagaactagaaagggcaaacgggttgacttgtcacctaagttgcacttctattatcttggcacaggaccccacaaagatgctaaattcagagagcgcattgaaggtgtt------gtctgggttgctgttgatggtgctaaaaccgaacctactggttatggtgttaggcgcaagaattcagatccagaagaaccacgcttcagtcaaagtcttccaaatggtgttactgttgttgaagaa------------cctgac------tctcgtgctccttcgcgttctcagtca------aag------------------------------------------------------------------tcacagagc---------cgaggtcgt---------------------------------------------------------------------------------------------------ggtgaa---tttaaacctcag---------------tcgcgcaattcttcaagt---------------------------------------------gca---------------------agtcaggacgacattattaaggcagtagctgctgctcttaaatctttaggtttt------------gaa------aaagagaaa------------------------------gaggcagcgaaaaagggtactcct---aagccttct------agaaatcagagtcctgcttcttttcagattcgtgccaagagccctgctcgtcctcagaattctgaa------acaaaagaacaa---------aag---catgaaatgcaaaaaccacggtggaaaagacagcctaatgatgatttgacatctaatgttacacagtgttttggccccagagatccttaccacaactttggaagtgcaggtgttgtagctaatggtgtcaaagccaaaggctacccacaatttgctgaacttgtgccttctacagctgccatgctgtttgacagtcacattgactctaaggagtctggcaataatgttgttcttacttacacaactagggttacagtgcccaaggaccacccgcatttgggcaagttcttagaggagttaaatgcattcact---------------aag---------------------------cct---------------ctacaagga---gacatgcaacaa------------------------------------------------------caccct---ctt---------cttaaccctagtgcacaagaa---------ttacaaact------------------------------tcacct---gga------------actgctgaacca------------------------------gtctacgatgcagtttctattgaaact---gacataattgatgaagtcaac---------------------------------------taa
>KT368892_Camel_SArabia_2014-06-
atggct------------acagtcaactgggctgattcctctgaa------ccacaa------------------------cgtggtcgtcag---ggcagaataccttattccctttatagccctttgcttgttgatagtgaacaacct---tggaaggtgatacctcgtaatttggtacccaccaacaagaaagat------aaaagcaagcttataggctattggaatattcaaaaacgtttcagaactagaaagggcaaacgggttgacttgtcacctaagttgcatttctattatcttggcacaggaccccacaaagatgctaaattcagagagcgcattgaaggtgtt------gtctgggttgctgttgatggtgctaaaaccgaacctactggttatggtgttaggcgcaagaattcagatccagaagaaccacgcttcagtcaaagtcttccaaatggtgttactgttgttgaagaa------------cctgac------tctcgtgctccttcgcgttctcagtca------aag------------------------------------------------------------------tcacagagc---------cgaggtcgt---------------------------------------------------------------------------------------------------ggtgaa---tttaaacctcag---------------tcgcgcaattcttcaagt---------------------------------------------gca---------------------agtcaggacgacattattaaggcagtagctgctgctcttaaatctttaggtttt------------gaa------aaagagaaa------------------------------gaggcagcgaaaaagggtactcct---aagccttct------agaaatcagagtccttcttcttttcagactcgtgccaagagccctgctcgtcctcagaattctgaa------acaaaagaacaa---------aag---catgaaatgcaaaaaccacggtggaaaagacagcctaatgatgatttgacatctaatgttacacagtgttttggccccagagatccttaccacaactttggaagtgcaggtgttgtagctaatggtgtcaaagccaaaggctacccacaatttgctgaacttgtgccttctacagctgccatgctgtttgacagtcacattgactctaaggagtctggcaataatgttgttcttacttacacaactagggttacagtgcccaaggaccacccgcatttgggcaagttcttagaggagttaaatgcattcact---------------aag---------------------------cct---------------ctacaagga---gacatgcaacaa------------------------------------------------------caccct---ctt---------cttaaccctagtgcacaagaa---------ttacaaact------------------------------tcacct---gga------------actgctgaacca------------------------------gtctacgatgcagtttctattgaaact---gacataattgatgaagtcaac---------------------------------------taa
>KT368893_Camel_SArabia_2014-06-
atggct------------acagtcaactgggctgattcctctgaa------ccacaa------------------------cgtggtcgtcag---ggcagaataccttattccctttatagccctttgcttgttgatagtgaacaacct---tggaaggtgatacctcgtaatttggtacccaccaacaagaaagat------aaaagcaagcttataggctattggaatattcaaaaacgtttcagaactagaaagggcaaacgggttgacttgtcacctaagttgcatttctattatcttggcacaggaccccacaaagatgctaaattcagagagcgcattgaaggtgtt------gtctgggttgctgttgatggtgctaaaaccgaacctactggttatggtgttaggcgcaagaattcagatccagaagaaccacgcttcagtcaaagtcttccaaatggtgttactgttgttgaagaa------------cctgac------tctcgtgctccttcgcgttctcagtca------aag------------------------------------------------------------------tcacagagc---------cgaggtcgt---------------------------------------------------------------------------------------------------ggtgaa---tttaaacctcag---------------tcgcgcaattcttcaagt---------------------------------------------gca---------------------agtcaggacgacattattaaggcagtagctgctgctcttaaatctttaggtttt------------gaa------aaagagaaa------------------------------gaggcagcgaaaaagggtactcct---aagccttct------agaaatcagagtccttcttcttttcagactcgtgccaagagccctgctcgtcctcagaattctgaa------acaaaagaacaa---------aag---catgaaatgcaaaaaccacggtggaaaagacagcctaatgatgatttgacatctaatgttacacagtgttttggccccagagatccttaccacaactttggaagtgcaggtgttgtagctaatggtgtcaaagccaaaggctacccacaatttgctgaacttgtgccttctacagctgccatgctgtttgacagtcacattgactctaaggagtctggcaataatgttgttcttacttacacaactagggttacagtgcccaaggaccacccgcatttgggcaagttcttagaggagttaaatgcattcact---------------aag---------------------------cct---------------ctacaagga---gacatgcaacaa------------------------------------------------------caccct---ctt---------cttaaccctagtgcacaagaa---------ttacaaact------------------------------tcacct---gga------------actgctgaacca------------------------------gtctacgatgcagtttctattgaaact---gacataattgatgaagtcaac---------------------------------------taa
>KT368894_Camel_SArabia_2014-06-
atggct------------acagtcaactgggctgattcctctgaa------ccacaa------------------------cgtggtcgtcag---ggcagaataccttattccctttatagccctttgcttgttgatagtgaacaacct---tggaaggtgatacctcgtaatttggtacccaccaacaagaaagat------aaaagcaagcttataggctattggaatattcaaaaacgtttcagaactagaaagggcaaacgggttgacttgtcacctaagttgcatttctattatcttggcacaggaccccacaaagatgctaaattcagagagcgcattgaaggtgtt------gtctgggttgctgttgatggtgctaaaaccgaacctactggttatggtgttaggcgcaagaattcagatccagaagaaccacgcttcagtcaaagtcttccaaatggtgttactgttgttgaagaa------------cctgac------tctcgtgctccttcgcgttctcagtca------aag------------------------------------------------------------------tcacagagc---------cgaggtcgt---------------------------------------------------------------------------------------------------ggtgaa---tttaaacctcag---------------tcgcgcaattcttcaagt---------------------------------------------gca---------------------agtcaggacgacattattaaggcagtagctgctgctcttaaatctttaggtttt------------gaa------aaagagaaa------------------------------gaggcagcgaaaaagggtactcct---aagccttct------agaaatcagagtccttcttcttttcagactcgtgccaagagccctgctcgtcctcagaattctgaa------acaaaagaacaa---------aag---catgaaatgcaaaaaccacggtggaaaagacagcctaatgatgatttgacatctaatgttacacagtgttttggccccagagatccttaccacaactttggaagtgcaggtgttgtagctaatggtgtcaaagccaaaggctacccacaatttgctgaacttgtgccttctacagctgccatgctgtttgacagtcacattgactctaaggagtctggcaataatgttgttcttacttacacaactagggttacagtgcccaaggaccacccgcatttgggcaagttcttagaggagttaaatgcattcact---------------aag---------------------------cct---------------ctacaagga---gacatgcaacaa------------------------------------------------------caccct---ctt---------cttaaccctagtgcacaagaa---------ttacaaact------------------------------tcacct---gga------------actgctgaacca------------------------------gtctacgatgcagtttctattgaaact---gacataattgatgaagtcaac---------------------------------------taa
>KT368895_Camel_SArabia_2014-10-
atggct------------acagtcaactgggctgattcctctgaa------ccacaa------------------------cgtggtcgtcag---ggcagaataccttattccctttatagccctttgcttgttgatagtgaacaacct---tggaaggtgatacctcgtaatttggtacccaccaacaagaaagat------aaaagcaagcttataggctattggaatattcaaaaacgtttcagaactagaaagggcaaacgggttgacttgtcacctaagttgcatttctattatcttggcacaggaccccacaaagatgctaaattcagagagcgcattgaaggtgtt------gtctgggttgctgttgatggtgctaaaaccgaacctactggttatggtgttaggcgcaagaattcagatccagaagaaccacgcttcagtcaaagtcttccaaatggtgttactgttgttgaagaa------------cctgac------tctcgtgctccttcgcgttctcagtca------aag------------------------------------------------------------------tcacagagc---------cgaggtcgt---------------------------------------------------------------------------------------------------ggtgaa---tttaaacctcag---------------tcgcgcaattcttcaagt---------------------------------------------gca---------------------agtcaggacgacattattaaggcagtagctgctgctcttaaatctttaggtttt------------gaa------aaagagaaa------------------------------gaggcagcgaaaaagggtactcct---aagccttct------agaaatcagagtcctgcttcttttcagattcgtgccaagagccctgctcgtcctcagaattctgaa------acaaaagaacaa---------aag---catgaaatgcaaaaaccacggtggaaaagacagcctaatgatgatttgacatctaatgttacacagtgttttggccccagagatccttaccacaactttggaagtgcaggtgttgtagctaatggtgtcaaagccaaaggctacccacaatttgctgaacttgtgccttctacagctgccatgctgtttgacagtcacattgactctaaggagtctggcaataatgttgttcttacttacacaactagggttacagtgcccaaggaccacccgcatttgggcaagttcttagaggagttaaatgcattcact---------------aag---------------------------cct---------------ctacaagga---gacatgcaacaa------------------------------------------------------caccct---ttt---------cttaaccctagtgcacaagaa---------ttacaaact------------------------------tcacct---gga------------actgctgaacca------------------------------gtctacgatgcagtttctattgaaact---gacataattgatgaagtcaac---------------------------------------taa
>KT368896_Camel_SArabia_2014-10-
atggct------------acagtcaactgggctgattcctctgaa------ccacaa------------------------cgtggtcgtcag---ggcagaataccttattccctttatagccctttgcttgttgatagtgaacaacct---tggaaggtgatacctcgtaatttggtacccaccaacaagaaagat------aaaagcaagcttataggctattggaatattcaaaaacgtttcagaactagaaagggcaaacgggttgacttgtcacctaagttgcatttctattatcttggcacaggaccccacaaagatgctaaattcagagagcgcattgaaggtgtt------gtctgggttgctgttgatggtgctaaaaccgaacctactggttatggtgttaggcgcaagaattcagatccagaagaaccacgcttcagtcaaagtcttccaaatggtgttactgttgttgaagaa------------cctgac------tctcgtgctccttcgcgttctcagtca------aag------------------------------------------------------------------tcacagagc---------cgaggtcgt---------------------------------------------------------------------------------------------------ggtgaa---tttaaacctcag---------------tcgcgcaattcttcaagt---------------------------------------------gca---------------------agtcaggacgacattattaaggcagtagctgctgctcttaaatctttaggtttt------------gaa------aaagagaaa------------------------------gaggcagcgaaaaagggtactcct---aagccttct------agaaatcagagtcctgcttcttttcagattcgtgccaagagccctgctcgtcctcagaattctgaa------acaaaagaacaa---------aag---catgaaatgcaaaaaccacggtggaaaagacagcctaatgatgatttgacatctaatgttacacagtgttttggccccagagatccttaccacaactttggaagtgcaggtgttgtagctaatggtgtcaaagccaaaggctacccacaatttgctgaacttgtgccttctacagctgccatgctgtttgacagtcacattgactctaaggagtctggcaataatgttgttcttacttacacaactagggttacagtgcccaaggaccacccgcatttgggcaagttcttagaggagttaaatgcattcact---------------aag---------------------------cct---------------ctacaagga---gacatgcaacaa------------------------------------------------------caccct---ttt---------cttaaccctagtgcacaagaa---------ttacaaact------------------------------tcacct---gga------------actgctgaacca------------------------------gtctacgatgcagtttctattgaaact---gacataattgatgaagtcaac---------------------------------------taa
>KT368897_Camel_SArabia_2014-10-
atggct------------acagtcaactgggctgattcctctgaa------ccacaa------------------------cgtggtcgtcag---ggcagaataccttattccctttatagccctttgcttgttgatagtgaacaacct---tggaaggtgatacctcgtaatttggtacccaccaacaagaaagat------aaaagcaagcttataggctattggaatattcaaaaacgtttcagaactagaaagggcaaacgggttgacttgtcacctaagttgcatttctattatcttggcacaggaccccacaaagatgctaaattcagagagcgcattgaaggtgtt------gtctgggttgctgttgatggtgctaaaaccgaacctactggttatggtgttaggcgcaagaattcagatccagaagaaccacgcttcagtcaaagtcttccaaatggtgttactgttgttgaagaa------------cctgac------tctcgtgctccttcgcgttctcagtca------aag------------------------------------------------------------------tcacagagc---------cgaggtcgt---------------------------------------------------------------------------------------------------ggtgaa---tttaaacctcag---------------tcgcgcaattcttcaagt---------------------------------------------gca---------------------agtcaggacgacattattaaggcagtagctgctgctcttaaatctttaggtttt------------gaa------aaagagaaa------------------------------gaggcagcgaaaaagggtactcct---aagccttct------agaaatcagagtcctgcttcttttcagattcgtgccaagagccctgctcgtcctcagaattctgaa------acaaaagaacaa---------aag---catgaaatgcaaaaaccacggtggaaaagacagcctaatgatgatttgacatctaatgttacacagtgttttggccccagagatccttaccacaactttggaagtgcaggtgttgtagctaatggtgtcaaagccaaaggctacccacaatttgctgaacttgtgccttctacagctgccatgctgtttgacagtcacattgactctaaggagtctggcaataatgttgttcttacttacacaactagggttacagtgcccaaggaccacccgcatttgggcaagttcttagaggagttaaatgcattcact---------------aag---------------------------cct---------------ctacaagga---gacatgcaacaa------------------------------------------------------caccct---ttt---------cttaaccctagtgcacaagaa---------ttacaaact------------------------------tcacct---gga------------actgctgaacca------------------------------gtctacgatgcagtttctattgaaact---gacataattgatgaagtcaac---------------------------------------taa
>KT368898_Camel_SArabia_2014-11-
atggct------------acagtcaactgggctgattcctctgaa------ccacaa------------------------cgtggtcgtcag---ggcagaataccttattccctttatagccctttgcttgttgatagtgaacaacct---tggaaggtgatacctcgtaatttggtacccaccaacaagaaagat------aaaagcaagcttataggctattggaatattcaaaaacgtttcagaactagaaagggcaaacgggttgacttgtcacctaagttgcatttctattatcttggcacaggaccccacaaagatgctaaattcagagagcgcattgaaggtgtt------gtctgggttgctgttgatggtgctaaaaccgaacctactggttatggtgttaggcgcaagaattcagatccagaagaaccacgcttcagtcaaagtcttccaaatggtgttactgttgttgaagaa------------cctgat------tctcgtgctccttcgcgttctcagtca------aag------------------------------------------------------------------tcacagagc---------cgaggtcgt---------------------------------------------------------------------------------------------------ggtgaa---tttaaacctcag---------------tcgcgcaattcttcaagt---------------------------------------------gca---------------------agtcaggacgacattattaaggcagtagctgctgctcttaaatctttaggtttt------------gaa------aaagagaaa------------------------------gaggcagcgaaaaagggtactcct---aagccttct------agaaatcagagtcctgcttcttttcagactcgtgccaagagccctgctcgtcctcagaattctgaa------acaaaagaacaa---------aag---catgaaatgcaaaaaccacggtggaaaagacagcctaatgatgatttgacatctaatgttacacagtgttttggccccagagatccttaccacaactttggaagtgcaggtgttgtagctaatggtgtcaaagccaaaggctacccacaatttgctgaacttgtgccttctacagctgccatgctgtttgacagtcacattgactctaaggagtctggcaataatgttgttcttacttacacaactagggttacagtgcccaaggaccacccgcatttgggcaagttcttagaggagttaaatgcattcact---------------aag---------------------------cct---------------ctacaagga---gacatgcaacaa------------------------------------------------------caccct---ttt---------cttaaccctagtgcacaagaa---------ttacaaact------------------------------tcacct---gga------------actgctgaacca------------------------------gtctacgatgcagtttctattgaaact---gacataattgatgaagtcaac---------------------------------------taa
>KT368899_Camel_SArabia_2014-11-
atggct------------acagtcaactgggctgattcctctgaa------ccacaa------------------------cgtggtcgtcag---ggcagaataccttattccctttatagccctttgcttgttgatagtgaacaacct---tggaaggtgatacctcgtaatttggtacccaccaacaagaaagat------aaaagcaagcttataggctattggaatattcaaaaacgtttcagaactagaaagggcaaacgggttgacttgtcacctaagttgcatttctattatcttggcacaggaccccacaaagatgctaaattcagagagcgcattgaaggtgtt------gtctgggttgctgttgatggtgctaaaaccgaacctactggttatggtgttaggcgcaagaattcagatccagaagaaccacgcttcagtcaaagtcttccaaatggtgttactgttgttgaagaa------------cctgac------tctcgtgctccttcgcgttctcagtca------aag------------------------------------------------------------------tcacagagc---------cgaggtcgt---------------------------------------------------------------------------------------------------ggtgaa---tttaaacctcag---------------tcgcgcaattcttcaagt---------------------------------------------gca---------------------agtcaggacgacattattaaggcagtagctgctgctcttaaatctttaggtttt------------gaa------aaagagaaa------------------------------gaggcagcgaaaaagggtactcct---aagccttct------agaaatcagagtcctgcttcttttcagactcgtgccaagagccctgctcgtcctcagaattctgaa------acaaaagaacaa---------aag---catgaaatgcaaaaaccacggtggaaaagacagcctaatgatgatttgacatctaatgttacacagtgttttggccccagagatccttaccacaactttggaagtgcaggtgttgtagctaatggtgtcaaagccaaaggctacccacaatttgctgaacttgtgccttctacagctgccatgctgtttgacagtcacattgactctaaggagtctggcaataatgttgttcttacttacacaactagggttacagtgcccaaggaccacccgcatttgggcaagttcttagaggagttaaatgcattcact---------------aag---------------------------cct---------------ctacaagga---gacatgcaacaa------------------------------------------------------caccct---ttt---------cttaaccctagtgcacaagaa---------ttacaaact------------------------------tcacct---gga------------actgctgaacca------------------------------gtctacgatgcagtttctattgaaact---gacataattgatgaagtcaac---------------------------------------taa
>KT368900_Camel_SArabia_2014-11-
atggct------------acagtcaactgggctgattcctctgaa------ccacaa------------------------cgtggtcgtcag---ggcagaataccttattccctttatagccctttgcttgttgatagtgaacaacct---tggaaggtgatacctcgtaatttggtacccaccaacaagaaagat------aaaagcaagcttataggctattggaatattcaaaaacgtttcagaactagaaagggcaaacgggttgacttgtcacctaagttgcatttctattatcttggcacaggaccccacaaagatgctaaattcagagagcgcattgaaggtgtt------gtctgggttgctgttgatggtgctaaaaccgaacctactggttatggtgttaggcgcaagaattcagatccagaagaaccacgcttcagtcaaagtcttccaaatggtgttactgttgttgaagaa------------cctgac------tctcgtgctccttcgcgttctcagtca------aag------------------------------------------------------------------tcacagagc---------cgaggtcgt---------------------------------------------------------------------------------------------------ggtgaa---tttaaacctcag---------------tcgcgcaattcttcaagt---------------------------------------------gca---------------------agtcaggacgacattattaaggcagtagctgctgcycttaaatctttaggtttt------------gaa------aaagagaaa------------------------------gaggcagcgaaaaagggtactcct---aagccttct------agaaatcagagtcctgcttcttttcagactcgtgccaagagccctgctcgtcctcagaattctgaa------acaaaagaacaa---------aag---catgaaatgcaaaaaccacggtggaaaagacagcctaatgatgatttgacatctaatgttacacagtgttttggccccagagatccttaccacaactttggaagtgcaggtgttgtagctaatggtgtcaaagccaaaggctacccacaatttgctgaacttgtgccttctacagctgccatgctgtttgacagtcacattgactctaaggagtctggcaataatgttgttcttacttacacaactagggttacagtgcccaaggaccacccgcatttgggcaagttcttagaggagttaaatgcattcact---------------aag---------------------------cct---------------ctacaagga---gacatgcaacaa------------------------------------------------------caccct---ctt---------cttaaccctagtgcacaagaa---------ttacaaact------------------------------tcacct---gga------------actgctgaacca------------------------------gtctacgatgcagtttctattgaaact---gacataattgatgaagtcaac---------------------------------------taa
>KT368901_Camel_SArabia_2014-11-
atggct------------acagtcaactgggctgattcctctgaa------ccacaa------------------------cgtggtcgtcag---ggcagaataccttattccctttatagccctttgcttgttgatagtgaacaacct---tggaaggtgatacctcgtaatttggtacccaccaacaagaaagat------aaaagcaagcttataggctattggaatattcaaaaacgtttcagaactagaaagggcaaacgggttgacttgtcacctaagttgcatttctattatcttggcacaggaccccacaaagatgctaaattcagagagcgcattgaaggtgtt------gtctgggttgctgttgatggtgctaaaaccgaacctactggttatggtgttaggcgcaagaattcagatccagaagaaccacgcttcagtcaaagtcttccaaatggtgttactgttgttgaagaa------------cctgac------tctcgtgctccttcgcgttctcagtca------aag------------------------------------------------------------------tcacagagc---------cgaggtcgt---------------------------------------------------------------------------------------------------ggtgaa---tttaaacctcag---------------tcgcgcaattcttcaagt---------------------------------------------gca---------------------agtcaggacgacattattaaggcagtagctgctgcccttaaatctttaggtttt------------gaa------aaagagaaa------------------------------gaggcagcgaaaaagggtactcct---aagccttct------agaaatcagagtcctgcttcttttcagactcgtgccaagagccctgctcgtcctcagaattctgaa------acaaaagaacaa---------aag---catgaaatgcaaaaaccacggtggaaaagacagcctaatgatgatttgacatctaatgttacacagtgttttggccccagagatccttaccacaactttggaagtgcaggtgttgtagctaatggtgtcaaagccaaaggctacccacaatttgctgaacttgtgccttctacagctgccatgctgtttgacagtcacattgactctaaggagtctggcaataatgttgttcttacttacacaactagggttacagtgcccaaggaccacccgcatttgggcaagttcttagaggagttaaatgcattcact---------------aag---------------------------cct---------------ctacaagga---gacatgcaacaa------------------------------------------------------caccct---ytt---------cttaaccctagtgcacaagaa---------ttacaaact------------------------------tcacct---gga------------actgctgaacca------------------------------gtctacgatgcagtttctattgaaact---gacataattgatgaagtcaac---------------------------------------taa
>KT368902_Camel_SArabia_2014-12-
atggct------------acagtcaactgggctgattcctctgaa------ccacaa------------------------cgtggtcgtcag---ggcagaataccttattccctttatagccctttgcttgttgatagtgaacaacct---tggaaggtgatacctcgtaatttggtacccaccaacaagaaagat------aaaagcaagcttataggctattggaatattcaaaaacgtttcagaactagaaagggcaaacgggttgacttgtcacctaagttgcatttctattatcttggcacaggaccccacaaagatgctaaattcagagagcgcattgaaggtgtt------gtctgggttgctgttgatggtgctaaaaccgaacctactggttatggtgttaggcgcaagaattcagatccagaagaaccacgcttcagtcaaagtcttccaaatggtgttactgttgttgaagaa------------cctgac------tctcgtgctccttcgcgttctcagtca------aag------------------------------------------------------------------tcacagagc---------cgaggtcgt---------------------------------------------------------------------------------------------------ggtgaa---tttaaacctcag---------------tcgcgcaattcttcaagt---------------------------------------------gca---------------------agtcaggacgacattattaaggcagtagctgctgctcttaaatctttaggtttt------------gaa------aaagagaaa------------------------------gaggcagcgaaaaagggtactcct---aagccttct------agaaatcagagtcctgcttcttttcagattcgtgccaagagccctgctcgtcctcagaattctgaa------acaaaagaacaa---------aag---catgaaatgcaaaaaccacggtggaaaagacagcctaatgatgatttgacatctaatgttacacagtgttttggccccagagatccttaccacaactttggaagtgcaggtgttgtagctaatggtgtcaaagccaaaggctacccacaatttgctgaacttgtgccttctacagctgccatgctgtttgacagtcacattgactctaaggagtctggcaataatgttgttcttacttacacaactagggttacagtgcccaaggaccacccgcatttgggcaagttcttagaggagttaaatgcattcact---------------aag---------------------------cct---------------ctacaagga---gacatgcaacaa------------------------------------------------------caccct---ttt---------cttaaccctagtgcacaagaa---------ttacaaact------------------------------tcacct---gga------------actgctgaacca------------------------------gtctacgatgcagtttctattgaaact---gacataattgatgaagtcaac---------------------------------------taa
>KT368903_Camel_SArabia_2014-12-
atggct------------acagtcaactgggctgattcctctgaa------ccacaa------------------------cgtggtcgtcag---ggcagaataccttattccctttatagccctttgcttgttgatagtgaacaacct---tggaaggtgatacctcgtaatttggtacccaccaacaagaaagat------aaaagcaagcttataggctattggaatattcaaaaacgtttcagaactagaaagggcaaacgggttgacttgtcacctaagttgcatttctattatcttggcacaggaccccacaaagatgctaaattcagagagcgcattgaaggtgtt------gtctgggttgctgttgatggtgctaaaaccgaacctactggttatggtgttaggcgcaagaattcagatccagaagaaccacgcttcagtcaaagtcttccaaatggtgttactgttgttgaagaa------------cctgat------tctcgtgctccttcgcgttctcagtca------aag------------------------------------------------------------------tcacagagc---------cgaggt------------------------------------------------------------------------------------------------------------------aaacctcag---------------tcgcgcaattcttcaagt---------------------------------------------gca---------------------agtcaggacgacattattaaggcagtagctgctgctcttaaatctttaggtttt------------gaa------aaagagaaa------------------------------gaggcagcgaaaaagggtactcct---aagccttct------agaaatcagagtcctgcttcttttcagactcgtgccaagagccctgctcgtcctcagaattctgaa------acaaaagaacaa---------aag---catgaaatgcaaaaaccacggtggaaaagacagcctaatgatgatttgacatctaatgttacacagtgttttggccccagagatccttaccacaactttggaagtgcaggtgttgtagctaatggtgtcaaagccaaaggctacccacaatttgctgaacttgtgccttctacagctgccatgctgtttgacagtcacattgactctaaggagtctggcaataatgttgttcttacttacacaactagggttacagtgcccaaggaccacccgcatttgggcaagttcttagaggagttaaatgcattcact---------------aag---------------------------cct---------------ctacaagga---gacatgcaacaa------------------------------------------------------caccct---ttt---------cttaaccctagtgcacaagaa---------ttacaaact------------------------------tcacct---gga------------actgctgaacca------------------------------gtctacgatgcagtttctattgaaact---gacataattgatgaagtcaac---------------------------------------taa
>KT368904_Camel_SArabia_2014-12-
atggct------------acagtcaactgggctgattcctctgaa------ccacaa------------------------cgtggtcgtcag---ggcagaataccttattccctttatagccctttgcttgttgatagtgaacaacct---tggaaggtgatacctcgtaatttggtacccaccaacaagaaagat------aaaagcaagcttataggctattggaatattcaaaaacgtttcagaactagaaagggcaaacgggttgacttgtcacctaagttgcatttctattatcttggcacaggaccccacaaagatgctaaattcagagagcgcattgaaggtgtt------gtctgggttgctgttgatggtgctaaaaccgaacctactggttatggtgttaggcgcaagaattcagatccagaagaaccacgcttcagtcaaagtcttccaaatggtgttactgttgttgaagaa------------cctgac------tctcgtgctccttcgcgttctcagtca------aag------------------------------------------------------------------tcacagagc---------cgaggtcgt---------------------------------------------------------------------------------------------------ggtgaa---tttaaacctcag---------------tcgcgcaattcttcaagt---------------------------------------------gca---------------------agtcaggacgacattattaaggcagtagctgctgcccttaaatctttaggtttt------------gaa------aaagagaaa------------------------------gaggcagcgaaaaagggtactcct---aagccttct------agaaatcagagtcctgcttcttttcagactcgtgccaagagccctgctcgtcctcagaattctgaa------acaaaagaacaa---------aag---catgaaatgcaaaaaccacggtggaaaagacagcctaatgatgatttgacatctaatgttacacagtgttttggccccagagatccttaccacaactttggaagtgcaggtgttgtagctaatggtgtcaaagccaaaggctacccacaatttgctgaacttgtgccttctacagctgccatgctgtttgacagtcacattgactctaaggagtctggcaataatgttgttcttacttacacaactagggttacagtgcccaaggaccacccgcatttgggcaagttcttagaggagttaaatgcattcact---------------aag---------------------------cct---------------ctacaagga---gacatgcaacaa------------------------------------------------------caccct---ctt---------cttaaccctagtgcacaagaa---------ttacaaact------------------------------tcacct---gga------------actgctgaacca------------------------------gtctacgatgcagtttctattgaaact---gacataattgatgaagtcaac---------------------------------------taa
>KT368905_Camel_SArabia_2014-12-
atggct------------acagtcaactgggctgattcctctgaa------ccacaa------------------------cgtggtcgtcag---ggcagaataccttattccctttatagccctttgcttgttgatagtgaacaacct---tggaaggtgatacctcgtaatttggtacccaccaacaagaaagat------aaaagcaagcttataggctattggaatattcaaaaacgtttcagaactagaaagggcaaacgggttgacttgtcacctaagttgcatttctattatcttggcacaggaccccacaaagatgctaaattcagagagcgcattgaaggtgtt------gtctgggttgctgttgatggtgctaaaaccgaacctactggttatggtgttaggcgcaagaattcagatccagaagaaccacgcttcagtcaaagtcttccaaatggtgttactgttgttgaagaa------------cctgac------tctcgtgctccttcgcgttctcagtca------aag------------------------------------------------------------------tcacagagc---------cgaggtcgt---------------------------------------------------------------------------------------------------ggtgaa---tttaaacctcag---------------tcgcgcaattcttcaagt---------------------------------------------gca---------------------agtcaggacgacattattaaggcagtagctgctgcccttaaatctttaggtttt------------gaa------aaagagaaa------------------------------gaggcagcgaaaaagggtactcct---aagccttct------agaaatcagagtcctgcttcttttcagactcgtgccaagagccctgctcgtcctcagaattctgaa------acaaaagaacaa---------aag---catgaaatgcaaaaaccacggtggaaaagacagcctaatgatgatttgacatctaatgttacacagtgttttggccccagagatccttaccacaactttggaagtgcaggtgttgtagctaatggtgtcaaagccaaaggctacccacaatttgctgaacttgtgccttctacagctgccatgctgtttgacagtcacattgactctaaggagtctggcaataatgttgttcttacttacacaactagggttacagtgcccaaggaccacccgcatttgggcaagttcttagaggagttaaatgcattcact---------------aag---------------------------cct---------------ctacaagga---gacatgcaacaa------------------------------------------------------caccct---ctt---------cttaaccctagtgcacaagaa---------ttacaaact------------------------------tcacct---gga------------actgctgaacca------------------------------gtctacgatgcagtttctattgaaact---gacataattgatgaagtcaac---------------------------------------taa
>KT368906_Camel_SArabia_2014-12-
atggct------------acagtcaactgggctgattcctctgaa------ccacaa------------------------cgtggtcgtcag---ggcagaataccttattccctttatagccctttgcttgttgatagtgaacaacct---tggaaggtgatacctcgtaatttggtacccaccaacaagaaagat------aaaagcaagcttataggctattggaatattcaaaaacgtttcagaactagaaagggcaaacgggttgacttgtcacctaagttgcatttctattatcttggcacaggaccccacaaagatgctaaattcagagagcgcattgaaggtgtt------gtctgggttgctgttgatggtgctaaaaccgaacctactggttatggtgttaggcgcaagaattcagatccagaagaaccacgcttcagtcaaagtcttccaaatggtgttactgttgttgaagaa------------cctgac------tctcgtgctccttcgcgttctcagtca------aag------------------------------------------------------------------tcacagagc---------cgaggtcgt---------------------------------------------------------------------------------------------------ggtgaa---tttaaacctcag---------------tcgcgcaattcttcaagt---------------------------------------------gca---------------------agtcaggacgacattattaaggcagtagctgctgctcttaaatctttaggtttt------------gaa------aaagagaaa------------------------------gaggcagcgaaaaagggtactcct---aagccttct------agaaatcagagtcctgcttcttttcagattcgtgccaagagccctgctcgtcctcagaattctgaa------acaaaagaacaa---------aag---catgaaatgcaaaaaccacggtggaaaagacagcctaatgatgatttgacatctaatgttacacagtgttttggccccagagatccttaccacaactttggaagtgcaggtgttgtagctaatggtgtcaaagccaaaggctacccacaatttgctgaacttgtgccttctacagctgccatgctgtttgacagtcacattgactctaaggagtctggcaataatgttgttcttacttacacaactagggttacagtgcccaaggaccacccgcatttgggcaagttcttagaggagttaaatgcattcact---------------aag---------------------------cct---------------ctacaagga---gacatgcaacaa------------------------------------------------------caccct---ttt---------cttaaccctagtgcacaagaa---------ttacaaact------------------------------tcacct---gga------------actgctgaacca------------------------------gtctacgatgcagtttctattgaaact---gacataattgatgaagtcaac---------------------------------------taa
>KT368907_Camel_SArabia_2015-03-
atggct------------acagtcaactgggctgattcctctgaa------ccacaa------------------------cgtggtcgtcag---ggcagaataccttattccctttatagccctttgcttgttgatagtgaacaacct---tggaaggtgatacctcgtaatttggtacccaccaacaagaaagat------aaaagcaagcttataggctattggaatattcaaaaacgtttcagaactagaaagggcaaacgggttgacttgtcacctaagttgcatttctattatcttggcacaggaccccacaaagatgctaaattcagagagcgcattgaaggtgtt------gtctgggttgctgttgatggtgctaaaaccgaacctactggttatggtgttaggcgcaagaattcagatccagaagaaccactcttcagtcaaagtcttccaaatggtgttactgttgttgaagaa------------cctgac------tctcgtgctccttcgcgttctcagtca------aag------------------------------------------------------------------tcacagagc---------cgaggtcgt---------------------------------------------------------------------------------------------------ggtgaa---tttaaacctcag---------------tcgcgcaattcttcaagt---------------------------------------------gca---------------------agtcaggacgacattattaaggcagtagctgctgctcttaaatctttaggtttt------------gaa------aaagagaaa------------------------------gaggcagcgaaaaagggtactcct---aagccttct------agaaatcagagtcctgcttcttttcagactcgtgccaagagccctgctcgtcctcagaattctgaa------acaaaagaacaa---------aag---catgaaatgcaaaaaccacggtggaaaagacagcctaatgatgatttgacatctaatgttacacagtgttttggccccagagatccttaccacaactttggaagtgcaggtgttgtagctaatggtgtcaaagccaaaggctacccacaatttgctgaacttgtgccttctacagctgccatgctgtttgacagtcacattgactctaaggagtctggcaataatgttgttcttacttacacaactagggttacagtgcccaaggaccacccgcatttgggcaagttcttagaggagttaaatgcattcact---------------aag---------------------------cct---------------ctacaagga---gacatgcaacaa------------------------------------------------------caccct---ctt---------cttaaccctagtgcacaagaa---------ttacaaact------------------------------tcacct---gga------------actgctgaacca------------------------------gtctacgatgcagtttctattgaaact---gacataattgatgaagtcaac---------------------------------------taa
>KT368908_Camel_SArabia_2015-03-
atggct------------acagtcaactgggctgattcctctgaa------ccacaa------------------------cgtggtcgtcag---ggcagaataccttattccctttatagccctttgcttgttgatagtgaacaacct---tggaaggtgatacctcgtaatttggtacccaccaacaagaaagat------aaaagcaagcttataggctattggaatattcaaaaacgtttcagaactagaaagggcaaacgggttgacttgtcacctaagttgcatttctattatcttggcacaggaccccacaaagatgctaaattcagagagcgcattgaaggtgtt------gtctgggttgctgttgatggtgctaaaaccgaacctactggttatggtgttaggcgcaagaattcagatccagaagaaccacgcttcagtcaaagtcttccaaatggtgttactgttgttgaagaa------------cctgac------tctcgtgctccttcgcgttctcagtca------aag------------------------------------------------------------------tcacagagc---------cgaggtcgt---------------------------------------------------------------------------------------------------ggtgaa---tttaaacctcag---------------tcgcgcaattcttcaagt---------------------------------------------gca---------------------agtcaggacgacattattaaggcagtagctgctgctcttaaatctttaggtttt------------gaa------aaagagaaa------------------------------gaggcagcgaaaaagggtactcct---aagccttct------agaaatcagagtcctgcttcttttcagactcgtgccaagagccctgctcgtcctcagaattctgaa------acaaaagaacaa---------aag---catgaaatgcaaaaaccacggtggaaaagacagcctaatgatgatttgacatctaatgttacacagtgttttggccccagagatccttaccacaattttggaagtgcaggtgttgtagctaatggtgtcaaagccaaaggctacccacaatttgctgaacttgtgccttctacagctgccatgctgtttgacagtcacattgactctaaggagtctggcaataatgttgttcttacttacacaactagggttacagtgcccaaggaccacccgcatttgggcaagttcttagaggagttaaatgcattcact---------------aag---------------------------cct---------------ctacaagga---gacatgcaacaa------------------------------------------------------caccct---ctt---------cttaaccctagtgcacaagaa---------ttacaaact------------------------------tcacct---gga------------actgctgaacca------------------------------gtctacgatgcagtttctattgaaact---gacataattgatgaagtcaac---------------------------------------taa
>KT368909_Camel_SArabia_2015-01-
atggct------------acagtcaactgggctgattcctctgaa------ccacaa------------------------cgtggtcgtcag---ggcagaataccttattccctttatagccctttgcttgttgatagtgaacaacct---tggaaggtgatacctcgtaatttggtacccaccaacaagaaagat------aaaagcaagcttataggctattggaatattcaaaaacgtttcagaactagaaagggcaaacgggttgacttgtcacctaagttgcatttctattatcttggcacaggaccccataaagatgctaaattcagagagcgcattgaaggtgtt------gtctgggttgctgttgatggtgctaaaaccgaacctactggttatggtgttaggcgcaagaattcagatccagaagaaccacgcttcagtcaaagtcttccaaatggtgttactgttgttgaagaa------------cctgac------tctcgtgctccttcgcgttctcagtca------aag------------------------------------------------------------------tcacagagc---------cgaggtcgt---------------------------------------------------------------------------------------------------ggtgaa---tttaaacctcag---------------tcgcgcaattcttcaagt---------------------------------------------gca---------------------agtcaggacgacattattaaggcagtagctgctgctcttaaatctttaggtttt------------gaa------aaagagaaa------------------------------gaggcagcgaaaaagggtactcct---aagccttct------agaaatcagagtcctgcttcttttcagattcgtgccaagagccctgctcgtcctcagaattctgaa------acaaaagaacaa---------aag---catgaaatgcaaaaaccacggtggaaaagacagcctaatgatgatttgacatctaatgttacacagtgttttggccccagagatccttaccacaactttggaagtgcaggtgttgtagctaatggtgtcaaagccaaaggctacccacaatttgctgaacttgtgccttctacagctgccatgctgtttgacagtcacattgactctaaggagtctggcaataatgttgttcttacttacacaactagggttacagtgcccaaggaccacccgcatttgggcaagttcttagaggagttaaatgcattcact---------------aag---------------------------cct---------------ctacaagga---gacatgcaacaa------------------------------------------------------caccct---ttt---------cttaaccctagtgcacaagaa---------ttacaaact------------------------------tcacct---gga------------actgctgaacca------------------------------gtctacgatgcagtttctattgaaact---gacataattgatgaagtcaac---------------------------------------taa
>KT368910_Camel_SArabia_2015-01-
atggct------------acagtcaactgggctgattcctctgaa------ccacaa------------------------cgtggtcgtcag---ggcagaataccttattccctttatagccctttgcttgttgatagtgaacaacct---tggaaggtgatacctcgtaatttggtacccaccaacaagaaagat------aaaagcaagcttataggctattggaatattcaaaaacgtttcagaactagaaagggcaaacgggttgacttgtcacctaagttgcatttctattatcttggcacaggaccccataaagatgctaaattcagagagcgcattgaaggtgtt------gtctgggttgctgttgatggtgctaaaaccgaacctactggttatggtgttaggcgcaagaattcagatccagaagaaccacgcttcagtcaaagtcttccaaatggtgttactgttgttgaagaa------------cctgac------tctcgtgctccttcgcgttctcagtca------aag------------------------------------------------------------------tcacagagc---------cgaggtcgt---------------------------------------------------------------------------------------------------ggtgaa---tttaaacctcag---------------tcgcgcaattcttcaagt---------------------------------------------gca---------------------agtcaggacgacattattaaggcagtagctgctgctcttaaatctttaggtttt------------gaa------aaagagaaa------------------------------gaggcagcgaaaaagggtactcct---aagccttct------agaaatcagagtcctgcttcttttcagattcgtgccaagagccctgctcgtcctcagaattctgaa------acaaaagaacaa---------aag---catgaaatgcaaaaaccacggtggaaaagacagcctaatgatgatttgacatctaatgttacacagtgttttggccccagagatccttaccacaactttggaagtgcaggtgttgtagctaatggtgtcaaagccaaaggctacccacaatttgctgaacttgtgccttctacagctgccatgctgtttgacagtcacattgactctaaggagtctggcaataatgttgttcttacttacacaactagggttacagtgcccaaggaccacccgcatttgggcaagttcttagaggagttaaatgcattcact---------------aag---------------------------cct---------------ctacaagga---gacatgcaacaa------------------------------------------------------caccct---ttt---------cttaaccctagtgcacaagaa---------ttacaaact------------------------------tcacct---gga------------actgctgaacca------------------------------gtctacgatgcagtttctattgaaact---gacataattgatgaagtcaac---------------------------------------taa
>KT368911_Camel_SArabia_2015-01-
atggct------------acagtcaactgggctgattcctctgaa------ccacaa------------------------cgtggtcgtcag---ggcagaataccttattccctttatagccctttgcttgttgatagtgaacaacct---tggaaggtgatacctcgtaatttggtacccaccaacaagaaagat------aaaagcaagcttataggctattggaatattcaaaaacgtttcagaactagaaagggcaaacgggttgacttgtcacctaagttgcatttctattatcttggcacaggaccccacaaagatgctaaattcagagagcgcattgaaggtgtt------gtctgggttgctgttgatggtgctaaaaccgaacctactggttatggtgttaggcgcaagaattcagatccagaagaaccacgcttcagtcaaagtcttccaaatggtgttactgttgttgaagaa------------cctgac------tctcgtgctccttcgcgttctcagtca------aag------------------------------------------------------------------tcacagagc---------cgaggtcgt---------------------------------------------------------------------------------------------------ggtgaa---tttaaacctcag---------------tcgcgcaattcttcaagt---------------------------------------------gca---------------------agtcaggacgacattattaaggcagtagctgctgcccttaaatctttaggtttt------------gaa------aaagagaaa------------------------------gaggcagcgaaaaagggtactcct---aagccttct------agaaatcagagtcctgcttcttttcagattcgtgccaagagccctgctcgtcctcagaattctgaa------acaaaagaacaa---------aag---catgaaatgcaaaaaccacggtggaaaagacagcctaatgatgatttgacatctaatgttacacagtgttttggccccagagatccttaccacaactttggaagtgcaggtgttgtagctaatggtgtcaaagccaaaggctacccacaatttgctgaacttgtgccttctacagctgccatgctgtttgacagtcacattgactctaaggagtctggcaataatgttgttcttacttacacaactagggttacagtgcccaaggaccacccgcatttgggcaagttcttagaggagttaaatgcattcact---------------aag---------------------------cct---------------ctacaagga---gacatgcaacaa------------------------------------------------------caccct---ctt---------cttaaccctagtgcacaagaa---------ttacaaact------------------------------tcacct---gga------------actgctgaacca------------------------------gtctacgatgcagtttctattgaaact---gacataattgatgaagtcaac---------------------------------------taa
>KT368912_Camel_SArabia_2015-01-
atggct------------acagtcaactgggctgattcctctgaa------ccacaa------------------------cgtggtcgtcag---ggcagaataccttattccctttatagccctttgcttgttgatagtgaacaacct---tggaaggtgatacctcgtaatttggtacccaccaacaagaaagat------aaaagcaagcttataggctattggaatattcaaaaacgtttcagaactagaaagggcaaacgggttgacttgtcacctaagttgcatttctattatcttggcacaggaccccacaaagatgctaaattcagagagcgcattgaaggtgtt------gtctgggttgctgttgatggtgctaaaaccgaacctactggttatggtgttaggcgcaagaattcagatccagaagaaccacgcttcagtcaaagtcttccaaatggtgttactgttgttgaagaa------------cctgac------tctcgtgctccttcgcgttctcagtca------aag------------------------------------------------------------------tcacagagc---------cgaggtcgt---------------------------------------------------------------------------------------------------ggtgaa---tttaaacctcag---------------tcgcgcaattctttaagt---------------------------------------------gca---------------------agtcaggacgacattattaaggcagtagctgctgcccttaaatctttaggtttt------------gaa------aaagagaaa------------------------------gaggcagcgaaaaagggtactcct---aagccttct------agaaatcagagtcctgcttcttttcagattcgtgccaagagccctgctcgtcctcagaattctgaa------acaaaagaacaa---------aag---catgaaatgcaaaaaccacggtggaaaagacagcctaatgatgatttgacatctaatgttacacagtgttttggccccagagatccttaccacaactttggaagtgcaggtgttgtagctaatggtgtcaaagccaaaggctacccacaatttgctgaacttgtgccttctacagctgccatgctgtttgacagtcacattgactctaaggagtctggcaataatgttgttcttacttacacaactagggttacagtgcccaaggaccacccgcatttgggcaagttcttagaggagttaaatgcattcact---------------aag---------------------------cct---------------ctacaagga---gacatgcaacaa------------------------------------------------------caccct---ctt---------cttaaccctagtgcacaagaa---------ttacaaact------------------------------tcacct---gga------------actgctgaacca------------------------------gtctacgatgcagtttctattgaaact---gacataattgatgaagtcaac---------------------------------------taa
>KT368913_Camel_SArabia_2015-04-
atggct------------acagtcaactgggctgattcctctgaa------ccacaa------------------------cgtggtcgtcag---ggcagaataccttattccctttatagccctttgcttgttgatagtgaacaacct---tggaaggtgatacctcgtaatttggtacccaccaacaagaaagat------aaaagcaagcttataggctattggaatattcaaaaacgtttcagaactagaaagggcaaacgggttgacttgtcacctaagttgcatttctattatcttggcacaggaccccacaaagatgctaaattcagagagcgcattgaaggtgtt------gtctgggttgctgttgatggtgctaaaaccgaacctactggttatggtgttaggcgcaagaattcagatccagaagaaccacgcttcagtcaaagtcttccaaatggtgttactgttgttgaagaa------------cctgac------tctcgtgctccttcgcgttctcagtca------aag------------------------------------------------------------------tcacagagc---------cgaggtcgt---------------------------------------------------------------------------------------------------ggtgaa---tttaaacctcag---------------tcgcgcaattcttcaagt---------------------------------------------gca---------------------agtcaggacgacattattaaggcagtagctgctgctcttaaatctttaggtttt------------gaa------aaagagaaa------------------------------gaggcagcgaaaaagggtactcct---aagccttct------agaaatcagagtcctgcttcttttcagattcgtgccaagagccctgctcgtcctcagaattctgaa------acaaaagaacaa---------aag---catgaaatgcaaaaaccacggtggaaaagacagcctaatgatgatttgacatctaatgttacacagtgttttggccccagagatccttaccacaactttggaagtgcaggtgttgtagctaatggtgtcaaagccaaaggctacccacaatttgctgaacttgtgccttctacagctgccatgctgtttgacagtcacattgactctaaggagtctggcaataatgttgttcttacttacacaactagggttacagtgcccaaggaccacccgcatttgggcaagttcttagaggagttaaatgcattcact---------------aag---------------------------cct---------------ctacaagga---gacatgcaacaa------------------------------------------------------caccct---ttt---------cttaaccctagtgcacaagaa---------ttacaaact------------------------------tcacct---gga------------actgctgaacca------------------------------gtctacgatgcagtttctattgaaact---gacataattgatgaagtcaac---------------------------------------taa
>KT368914_Camel_SArabia_2015-04-
atggct------------acagtcaactgggctgattcctctgaa------ccacaa------------------------cgtggtcgtcag---ggcagaataccttattccctttatagccctttgcttgttgatagtgaacaacct---tggaaggtgatacctcgtaatttggtacccaccaacaagaaagat------aaaagcaagcttataggctattggaatattcaaaaacgtttcagaactagaaagggcaaacgggttgacttgtcacctaagttgcatttctattatcttggcacaggaccccacaaagatgctaaattcagagagcgcattgaaggtgtt------gtctgggttgctgttgatggtgctaaaaccgaacctactggttatggtgttaggcgcaagaattcagatccagaagaaccacgcttcagtcaaagtcttccaaatggtgttactgttgttgaagaa------------cctgac------tctcgtgctccttcgcgttctcagtca------aag------------------------------------------------------------------tcacagagc---------cgaggtcgt---------------------------------------------------------------------------------------------------ggtgaa---tttaaacctcag---------------tcgcgcaattcttcaagt---------------------------------------------gca---------------------agtcaggacgacattattaaggcagtagctgctgctcttaaatctttaggtttt------------gaa------aaagagaaa------------------------------gaggcagcgaaaaagggtactcct---aagccttct------agaaatcagagtcctgcttcttttcagattcgtgccaagagccctgctcgtcctcagaattctgaa------acaaaagaacaa---------aag---catgaaatgcaaaaaccacggtggaaaagacagcctaatgatgatttgacatctaatgttacacagtgttttggccccagagatccttaccacaactttggaagtgcaggtgttgtagctaatggtgtcaaagccaaaggctacccacaatttgctgaacttgtgccttctacagctgccatgctgtttgacagtcacattgactctaaggagtctggcaataatgttgttcttacttacacaactagggttacagtgcccaaggaccacccgcatttgggcaagttcttagaggagttaaatgcattcact---------------aag---------------------------cct---------------ctacaagga---gacatgcaacaa------------------------------------------------------caccct---ttt---------cttaaccctagtgcacaagaa---------ttacaaact------------------------------tcacct---gga------------actgctgaacca------------------------------gtctacgatgcagtttctattgaaact---gacataattgatgaagtcaac---------------------------------------taa
>KT368915_Camel_SArabia_2015-03-
atggct------------acagtcaactgggctgattcctctgaa------ccacaa------------------------cgtggtcgtcag---ggcagaataccttattccctttatagccctttgcttgttgatagtgaacaacct---tggaaggtgatacctcgtaatttggtacccaccaacaagaaagat------aaaagcaagcttataggctattggaatattcaaaaacgtttcagaactagaaagggcaaacgggttgacttgtcacctaagttgcatttctattatcttggcacaggaccccacaaagatgctaaattcagagagcgcattgaaggtgtt------gtctgggttgctgttgatggtgctaaaaccgaacctactggttatggtgttaggcgcaagaattcagatccagaagaaccacgcttcagtcaaagtcttccaaatggtgttactgttgttgaagaa------------cctgac------tctcgtgctccttcgcgttctcagtca------aag------------------------------------------------------------------tcacagagc---------cgaggtcgt---------------------------------------------------------------------------------------------------ggtgaa---tttaaacctcag---------------tcgcgcaagtcttcaagt---------------------------------------------gca---------------------agtcaggacgacattattaaggcagtagctgctgctcttaaatctttaggtttt------------gaa------aaagagaaa------------------------------gaggcagcgaaaaagggtattcct---aagccttct------agaaatcagagtcctgcttcttttcagactcgtgccaagagccctgctcgtcctcagaattctgaa------acaaaagaacaa---------aag---catgaaatgcaaaaaccacggtggaaaagacagcctaatgatgatttgacatctaatgttacacagtgttttggccccagagatccttaccacaactttggaagtgcaggtgttgtagctaatggtgtcaaagccaaaggctacccacaatttgctgaacttgtgccttctacagctgccatgctgtttgacagtcacattgactctaaggagtctggcaataatgttgttcttacttacacaactagggttacagtgcccaaggaccacccgcatttgggcaagttcttagaggagttaaatgcattcact---------------aag---------------------------cct---------------ctacaagga---gacatgcaacaa------------------------------------------------------caccct---ctt---------cttaaccctagtgcacaagaa---------ttacaaact------------------------------tcacct---gga------------actgctgaacca------------------------------gtctacgatgcagtttctattgaaact---gacataattgatgaagtcaac---------------------------------------taa
>KT368916_Camel_SArabia_2015-03-
atggct------------acagtcaactgggctgattcctctgaa------ccacaa------------------------cgtggtcgtcag---ggcagaataccttattccctttatagccctttgcttgttgatagtgaacaacct---tggaaggtgatacctcgtaatttggtacccaccaacaagaaagat------aaaagcaagcttataggctattggaatattcaaaaacgtttcagaactagaaagggcaaacgggttgacttgtcacctaagttgcatttctattatcttggcacaggaccccacaaagatgctaaatttagagagcgcattgaaggtgtt------gtctgggttgctgttgatggtgctaaaaccgaacctactggttatggtgttaggcgcaagaattcagatccagaagaaccacgcttcagtcaaagtcttccaaatggtgttactgttgttgaagaa------------cctgac------tctcgtgctccttcgcgttctcagtca------aag------------------------------------------------------------------tcacagagc---------cgaggtcgt---------------------------------------------------------------------------------------------------ggtgaa---tttaaacctcag---------------tcgcgcaattcttcaagt---------------------------------------------gca---------------------agtcaggacgacattattaaggcagtagctgctgctcttaaatctttaggtttt------------gaa------aaagagaaa------------------------------gaggcagcgaaaaagggtactcct---aagccttct------agaaatcagagtcctgcttcttttcagactcgtgccaagagccctgctcgtcctcagaattctgaa------acaaaagaacaa---------aag---catgaaatgcaaaaaccacggtggaaaagacagcctaatgatgatttgacatctaatgttacacagtgttttggccccagagatccttaccacaactttggaagtgcaggtgttgtagctaatggtgtcaaagccaaaggctacccacaatttgctgaacttgtgccttctacagctgccatgctgtttgacagtcacattgactctaaggagtctggcaataatgttgttcttacttacacaactagggttacagtgcccaaggaccacccgcatttgggcaagttcttagaggagttaaatgcattcact---------------aag---------------------------cct---------------ctacaagga---gacatgcaacaa------------------------------------------------------caccct---ctt---------cttaaccctagtgcacaagaa---------ttacaaact------------------------------tcacct---gga------------actgctgaacca------------------------------gtctacgatgcagtttctattgaaact---gacataattgatgaagtcaac---------------------------------------taa
>KU291449_Camel_Kenya_2015--
atggct------------acagtcaactgggctgattcctctgag------ccacaa------------------------cgtggtcgtcag---ggtagaataccttattccctttatagccctttgcttgttgatagtgaacaacct---tggaaggtgatacctcgtaatttggtacccaccaacaagaaagat------aaaagcaagcttataggctattggaatattcaaaaacgtttcagaactagaaagggcaaacgggttgacttgtcacctaagttgcacttttattatcttggcacaggaccccataaagatgctaaattcagagagcgcattgaaggtgtt------gtctgggttgctgttgacggtgctaaaaccgaacctactggttatggtgttaggcgcaagaattcagatccagaagaaccacgcttcagtcaaagtcttccaaatggtgttactgttgttgaagaa------------cctgac------tctcgtgctccttctcgttctcagtca------aag------------------------------------------------------------------tcacagagc---------cgaggtcgt---------------------------------------------------------------------------------------------------ggtgaa---ttt---------------------------cgcaattcttcaagt---------------------------------------------gca---------------------agtcaggacgacatcatgaaggcagtagctgctgctcttaaatctttaggttttgataagcctcaggaa------aaagagaaa------------------------------aaggcagcgaaaaaggttactcct---aagccttct------agaaatcagagtcctgcttcttctcagacttgtgccaagagccctgctcgtcctcagaattctgaa------acaaaagaacaa---------aag---catgaaatgcaaaaaccacggtggaaaagacagcctaatgatgatgtgacatctaatgttacacagtgttttggccccagagacctttaccacaactttggaagtgcaggtgttgtagctaatggtgtcaaagccaaaggctacccacaatttgctgaacttgtgccttccacagctgctatgctgtttgatagtcacattgactttaatgagtctggcaataatgttgtccttatttacacaactagggttacagtgcccaaggaccaccctcatttgggcaagtttttagaggagttaaatgcattcact---------------aag---------------------------cct---------------tcacaagga---gaaatgcaacaa------------------------------------------------------catcct---ctt---------cttaaccctagtgcacaagaattcaattcattacaaact------------------------------ttacct---gga------------actgttgaatca------------------------------gtttacgatgcagttgctattgaaact---gacataattgatgaagtcaac---------------------------------------taa
>MF593473_Camel_UAE_2015--
atggct------------acagtcaactgggctgattcctctgaa------ccacaa------------------------cgtggtcgtcag---ggcagaataccttattccctttatagccctttgcttgttgatagtgaacaacct---tggaaggtgatacctcgtaatttggtacccaccaacaagaaagat------aaaagcaagcttataggctattggaatattcaaaaacgtttcagaactagaaagggcaaacgggttgacttgtcacctaagttgcatttctattatcttggcacaggaccccacaaagatgctaaattcagagagcgcattgaaggtgtt------gtctgggttgctgttgatggtgctaaaaccgaacctactggttatggtgttaggcgcaagaattcagatccagaagaaccacgcttcagtcaaagtcttccaaatggtgttactgttgttgaagaa------------cctgac------tctcgtgctccttcgcgttctcagtca------aag------------------------------------------------------------------tcacagagc---------cgaggtcgt---------------------------------------------------------------------------------------------------ggtgaa---tttaaacctcag---------------tcgcgcaattcttcaagt---------------------------------------------gca---------------------agtcaggacgacattattaaggcagtagctgctgctcttaaatctttaggtttt------------gaa------aaagagaaa------------------------------gaggcagcgaaaaagggtactcct---aagccttct------agaaatcagagtcctgcttcttttcagattcgtgccaagagccctgctcgtcctcagaattctgaa------acaaaagaacaa---------aag---catgaaatgcaaaaaccacggtggaaaagacagcctaatgatgatttgacatctaatgttacacagtgttttggccccagagatccttaccacaactttggaagtgcaggtgttgtagctaatggtgtcaaagccaaaggctacccacaatttgctgaacttgtgccttctacagctgccatgctgtttgacagtcacattgactctaaggagtctggcaataatgttgttcttacttacacaactagggttacagtgcccaaggaccacccgcatttgggcaagttcttagaggagttaaatgcattcacy---------------aag---------------------------cct---------------ctacaagga---gacatgcaacaa------------------------------------------------------caccct---ttt---------cttaaccctagtgcacaagaa---------ttacaaact------------------------------tcacct---gga------------actgctgaacca------------------------------gtctacgatgcagtttctattgaaact---gacataattgatgaagtcaac---------------------------------------taa
>NC028752_Camel_SArabia_2015-03-
atggct------------acagtcaactgggctgattcctctgaa------ccacaa------------------------cgtggtcgtcag---ggcagaataccttattccctttatagccctttgcttgttgatagtgaacaacct---tggaaggtgatacctcgtaatttggtacccaccaacaagaaagat------aaaagcaagcttataggctattggaatattcaaaaacgtttcagaactagaaagggcaaacgggttgacttgtcacctaagttgcatttctattatcttggcacaggaccccacaaagatgctaaattcagagagcgcattgaaggtgtt------gtctgggttgctgttgatggtgctaaaaccgaacctactggttatggtgttaggcgcaagaattcagatccagaagaaccactcttcagtcaaagtcttccaaatggtgttactgttgttgaagaa------------cctgac------tctcgtgctccttcgcgttctcagtca------aag------------------------------------------------------------------tcacagagc---------cgaggtcgt---------------------------------------------------------------------------------------------------ggtgaa---tttaaacctcag---------------tcgcgcaattcttcaagt---------------------------------------------gca---------------------agtcaggacgacattattaaggcagtagctgctgctcttaaatctttaggtttt------------gaa------aaagagaaa------------------------------gaggcagcgaaaaagggtactcct---aagccttct------agaaatcagagtcctgcttcttttcagactcgtgccaagagccctgctcgtcctcagaattctgaa------acaaaagaacaa---------aag---catgaaatgcaaaaaccacggtggaaaagacagcctaatgatgatttgacatctaatgttacacagtgttttggccccagagatccttaccacaactttggaagtgcaggtgttgtagctaatggtgtcaaagccaaaggctacccacaatttgctgaacttgtgccttctacagctgccatgctgtttgacagtcacattgactctaaggagtctggcaataatgttgttcttacttacacaactagggttacagtgcccaaggaccacccgcatttgggcaagttcttagaggagttaaatgcattcact---------------aag---------------------------cct---------------ctacaagga---gacatgcaacaa------------------------------------------------------caccct---ctt---------cttaaccctagtgcacaagaa---------ttacaaact------------------------------tcacct---gga------------actgctgaacca------------------------------gtctacgatgcagtttctattgaaact---gacataattgatgaagtcaac---------------------------------------taa
>MN611525_Bat_China_2018-03-
atggcc------------tccgtgagttttgaagat---------------aaacct------------------------cgcgggcgttct---ggacgtataccactctctttttattcacctgttatggtggatggaactgttcctttctggaaggtgatgcctaaaaatgcagtacccacaggaaaaggaaac------agggaccagcaaattggctactggaatgaacaaaagcgttggcgcatggttaaaggccagcgtaaggagcttgattccaaatggcatttctattaccttggcactggaccgcatgctgacgcaactttcaggactcgcctagatggtgtg------ttttgggttgcagtccaaggttctaaaactgaacctactggccttggcaatcgtaaacgaaatgctgaccttataaaaccccagtttgctgttaaactccctaattcagtttatgttgttgaagagagt---tcacgcccagct------tcacgtactcaaagtaacagcagagac------caa------------------------------------------------------------------agtgag---------------agtcgc---tct------------------------cagtctcgtaatagaggctct---------aatagtggcactcaa---------------------------------------aataat---------------tctcgttctcagagcaaaaatcgc---------aactcttcaggt---tcacctaaa------aat---------------------gaaccagttgacattgttgctgctgtcaaacaagcactccaagaacttggtgttgccccagctgagaac------aaccag---aaa---------gccaaaggcaagaaaaagtcgtcttctggcactagcactcct---aagcaaagt------gccacacctaaa---tcc------------------------------------------tctagt------cctcagatgcaa---------cgc---aaacaagttgaacggcctgtttggaaacgagttccaaacaaggaa------gaaaatgtgacagtctgctttggacccagagacgctttgcgtaactttggagacgcagaacttgttgctcaaggtgttcaagcacctcattaccctcaacttgctgagctgtgcccgtctacagcagcattgctgtttggcggtgaagtttcaactagggagtcaggtgaagatgtcgaaatcactttccattataaactgaaagtgagtaaaaatcataaagacttgcctgctttccttcaacaagtcagtgcctacgca---------------caa---------------------------cct---------------gccgaaatg---ccagtcatttcc---------acaacc------------------------------------------------------------cttaaccctactgctgcagatttcaaacct---atg------------------------------------------------------------------------------------------------------------------gaagatgctgtg---gagataattgatcaagtt---tatgattcctttgaagcc---------------------taa
>MN611523_Bat_China_2018-03-
atggcctcaggtggcaacaatgttagctttgctaac---------------aagcct------------------------agaggtcggagt---ggcagagtccctctttctttttattctcctgtcatgattgacggagatcaacccttttggaaggtgatgcccaccaatgccgtaccaactggcatgggtgac------aaaaatcaacaaattggctattggaatgaacaaccccgttggagaatggtcaaaggccagcgtaaagacttgccatctaagtggcacttctattaccttggtactggaccacaagctgatgcacgctatcgtcaaagaattgagggcgtg------ttttgggttgccgttcaaggttcaaagactgactctaccaacttgggaactcgtaagaagggccaggatttgatcccacctaaatttgctgttaaaattccgtccaatgtggtaattgtagaggaaacc---tctcgcccatca------tcaagatcacaaagtaacagcaggcct------cag------------------------------------------------------------------agcagaaac---------aactctagg---cct------------------------caatctaaaaataactctcag---------aataat---tctcgt---------------------------------------gacaac---------------tcgagagcaccaagcagaccacgttcacgcgcaagttcaaacagc---tcatccaca------aat---------------------gatgctgttgacattgttgctgccgtgaaacaagcgcttaaagagcttggtgtaacatctgagaagaaa------aatcaagaaaaa---------caaaagaaaagcaagaaaagcaattctggtagcaacactcca---aaagaagct------gccactccaaaactaaaa------------------------------------------tctagc------ccttcaactcca---------agg---aagcagctagaaagaccagagtggaaacgtgtgccaaacaaggag------gaaaatgttactgcttgttttggaccacgtgacactctgcacaacttcggtgatcaaaagcttattgctgaaggtgtgcaagctcctcattatccacaacttgctgaactcgtaccaacaccagctgcattgctgtttggtggcgaggtttcaacgagagaacgtggtgatgaagttgaaattatgtatgtttacaaaatgaaggtccataaatcaaacaaagaccttcctgctttcttgcaacaagtcagtgcttatgct---------------caa---------------------------gctcctgatgctacaactacagaaagt---gcaacagctcaa---------ccactg------------------------------------------------------------ctgaacccaactgctccagacttcaaacca---gcttca------acg------------------------------------------------------------------------------------------------------gatgaagtcatt---gaaatgatcaacactgtg---tatgattcctttgatgcg---------------------taa
>JQ989266_Bat_HKong_2006-12-
atggcctcaggtggcaataatgttagctttgctaac---------------aaaccc------------------------agaggccggagt---ggcagagtccctctgtcttattattctcctgtcatgattgacggagatcaacccttttggaaggtgatgcccactaatgctgtaccaactggcatgggtgac------aaaaatcaacaaattggctattggaatgaacaaccccgttggagaatggtcaaaggccagcgtaaggagttgcagtctaagtggcacttttattaccttggtactggaccacaagaagatgcacgctaccgtcaaagaattgaaggtgtg------ttttgggttgctgtacagggttcaaagactgatcctaccggcttgggaactcgcaggaagggtcaggatttgatctcacctaaatttgctgttaaaattccttccaatgtggtggttgtagaggaaacc---tctcgccctcct------tctagatcacaaagtaacagcaggcct------cag------------------------------------------------------------------agcagaaac---------aactctagg---cct------------------------caatctaaaaataactctcag---------aacaac---tctcgt---------------------------------------gacaac---------------tcgagagcaccaagcagacctcgctcacgcgcaaattcaactagc---tcatccgct------aat---------------------gatgctgttgacattgttgcagccgtgaaacaagcgcttaaagagcttggtgtaacacctgagaagaaa------aaccaagaaaaa---------caa---------aagaaaagcaattctggtagcaatactcca---aaagaggct------gccacttcaagacaaaaa------------------------------------------tctagc------ccttcaacgcca---------agg---aagcagctagaaagaccagagtggaaacgtgtgccaaacaaggag------gaaaatgttattgcttgttttggaccacgagacactcttcacaacttcggtgatcaaaagcttattgcagaaggtgtgcaagctcctcattacccacaacttgctgaactcgtacctacaccagctgcactgctgtttggtggcgaggtttcaacgagagaacgtggtgatgaagttgaaattatgtatgtttataaaatgaaggttcacaaatcaaacaaggaccttccttctttcttgcaacaagtcagtgcttatgct---------------caa---------------------------gctcctgatgctacaactacagaaaaa---gccactgtgcaa---------ccactg------------------------------------------------------------ctgaacccaactgctccagacttcaaacca---gctaca------tcg------------------------------------------------------------------------------------------------------gatgaagtcatt---gaaatgattaacactgtg---tatgattcttttgatgcg---------------------taa
>JQ989267_Bat_HKong_2006-12-
atggcctcaggtggcaataatgttagctttgctaac---------------aaaccc------------------------agaggccggagt---ggcagagtccctctgtcttattattctcctgtcatgattgacggagatcaacccttttggaaggtgatgcccactaatgctgtaccaactggcatgggtgac------aaaaatcaacaaattggctattggaatgaacaaccccgttggagaatggtcaaaggccagcgtaaggagttgcagtctaagtggcacttttattaccttggtactggaccacaagaagatgcacgctaccgtcaaagaattgaaggtgtg------ttttgggttgctgtacagggttcaaagactgatcctaccggcttgggaactcgcaggaagggtcagaatttgatctcacctaaatttgctgttaaaattccttccaatgtggtggttgtagaggaaacc---tctcgccctcct------tctagatcacaaagtaacagcaggcct------cag------------------------------------------------------------------agcagaaac---------aactctagg---cct------------------------caatctaaaaataactctcag---------aacaac---tctcgt---------------------------------------gacaac---------------tcgagagcaccaagcagacctcgctcacgcgcaaattcaactagc---tcatccgct------aat---------------------gatgctgttgacattgttgcagccgtgaaacaagcgcttaaagagcttggtgtaacacctgagaagaaa------aaccaagaaaaa---------caa---------aagaaaagcaattctggtagcaatactcca---aaagaggct------gccacttcaagacaaaaa------------------------------------------tctagc------ccttcaacgcca---------agg---aagcagctagaaagaccagagtggaaacgtgtgccaaacaaggag------gaaaatgttattgcttgttttggaccacgagacactcttcacaacttcggtgatcaaaagcttattgcagaaggtgtgcaagctcctcattacccacaacttgctgaactcgtacctacaccagctgcactgctgtttggtggcgaggtttcaacgagagaacgtggtgatgaagttgaaattatgtatgtttataaaatgaaggttcacaaatcaaacaaggaccttccttctttcttgcaacaagtcagtgcttatgct---------------caa---------------------------gctcctgatgctacaactacagaaaaa---gccactgtgcaa---------ccactg------------------------------------------------------------ctgaacccaactgctccagacttcaaacca---gctaca------tcg------------------------------------------------------------------------------------------------------gatgaagtcatt---gaaatgattaacactgtg---tatgattcttttgatgcg---------------------taa
>JQ989268_Bat_HKong_2006-10-
atggcctcaggtggcaataatgttagctttgctaac---------------aaaccc------------------------agaggccggagt---ggcagagtccctctgtcttattattctcctgtcatgattgacggagatcaacccttttggaaggtgatgcccactaatgctgtaccaactggcatgggtgac------aaaaatcaacaaattggctattggaatgaacaaccccgttggagaatggtcaaaggccagcgtaaggagttgcagtctaagtggcacttttattaccttggtactggaccacaagaagatgcacgctaccgtcaaagaattgaaggtgtg------ttttgggttgctgtacagggttcaaagactgatcctaccggcttgggaactcgcaggaagggtcaggatttgatctcacctaaatttgctgttaaaattccttccaatgtggtggttgtagaggaaacc---tctcgccctcct------tctagatcacaaagtaacagcaggcct------cag------------------------------------------------------------------agcagaaac---------aactctagg---cct------------------------caatctaaaaataactctcag---------aacaac---tctcgt---------------------------------------gacaac---------------tcgagagcaccaagcagacctcgctcacgcgcaaattcaactagc---tcatccgct------aat---------------------gatgctgttgacattgttgcagccgtgaaacaagcgcttaaagagcttggtgtaacacctgagaagaaa------aaccaagaaaaa---------caa---------aagaaaagcaattctggtagcaatactcca---aaagaggct------gccacttcaagacaaaaa------------------------------------------tctagc------ccttcaacacca---------agg---aagcagctagaaagaccagagtggaaacgtgtgccaaacaaggag------gaaaatgttactgcttgttttggaccacgagacactcttcacaacttcggtgatcaaaagcttattgcagaaggtgtgcaagctcctcattacccacaacttgctgaactcgtacctacaccagctgcactgctgtttggtggcgaggtttcaacgagagaacgtggtgatgaagttgaaattatgtatgtttataaaatgaaggttcacaaatcaaacaaggaccttccttctttcttgcaacaagtcagtgcttatgct---------------caa---------------------------gctcctgatgctacaactacagaaaaa---gccactgtgcaa---------ccactg------------------------------------------------------------ctgaacccaactgctccagacttcaaacca---gctaca------tcg------------------------------------------------------------------------------------------------------gatgaagtcatt---gaaatgattaacactgtg---tatgattcttttgatgcg---------------------taa
>JQ989269_Bat_HKong_2005-12-
atggcctcaggtggcaataatgttagctttgctaac---------------aaaccc------------------------agaggccggagt---ggcagagtccctctgtcttattattctcctgtcatgattgacggagatcaacccttttggaaggtgatgcccactaatgctgtaccaactggcatgggtgac------aaaaatcaacaaattggctattggaatgaacaaccccgttggagaatggtcaaaggccagcgtaaggagttgcagtctaagtggcacttttattaccttggtactggaccacaagaagatgcacgctaccgtcaaagaattgaaggtgtg------ttttgggttgctgtacagggttcaaagactgatcctaccggcttgggaactcgcaggaagggtcaggatttgatctcacctaaatttgctgttaaaattccttccaatgtggtggttgtagaggaaacc---tctcgccctcct------tctagatcacaaagtaacagcaggcct------cag------------------------------------------------------------------agcagaaac---------aactctagg---cct------------------------caatctaaaaataactctcag---------aacaac---tctcgt---------------------------------------gacaac---------------tcgagagcaccaagcagacctcgctcacgcgcaaattcaactagc---tcatccgct------aat---------------------gatgctgttgacattgttgcagccgtgaaacaagcgcttaaagagcttggtgtaacacctgagaagaaa------aaccaagaaaaa---------caaaagaaaagcaagaaaagcaattctggtagcaatactcca---aaagaggct------gccacttcaagacaaaaa------------------------------------------tctagc------ccttcaacacca---------agg---aagcagctagaaagaccagagtggaaacgtgtgccaaacaaggag------gaaaatgttactgcttgttttggaccacgagacactcttcacaacttcggtgatcaaaagcttattgcagaaggtgtgcaagctcctcattacccacaacttgctgaactcgtacctacaccagctgcactgctgtttggtggagaggtttcaacgagagaacgtggtgatgaagttgaaattatgtatgtttataaaatgaaggttcacaaatcaaacaaggaccttccttctttcttgcaacaagtcagtgcttatgct---------------caa---------------------------gctcctgatgctacaactacagaaaaa---gccactgtgcaa---------ccactg------------------------------------------------------------ctgaacccaactgctccagacttcaaacca---gctaca------tcg------------------------------------------------------------------------------------------------------gatgaagtcatt---gaaatgattaacactgtg---tatgattcttttgatgcg---------------------taa
>JQ989270_Bat_China_2005-10-
atggcctcaggtggcaacaatgttagctttgctaac---------------aaaccc------------------------agaggtcggagt---ggcaaagtccctctatcttattattctcctgtcatgattgacggagatcaacccttttggaaggtgatgcccactaatgccgtaccaactggcatgggtgac------aaaaatcaacaaattggctattggaatgaacaaccccgttggagaatggtcaaaggccagcgtaaggagttgccgtctaagtggcacttttattaccttggtactggaccacaagaagatgcacgctatcgtcaaagaattgaaggtgtg------ttttgggttgctgtacagggttcaaagactgatcctaccggcttgggaactcgcaggaagggtcaggatctgatctcacctaaatttgctgttaaaattccttccaatgtgatgattgtagaggaaacc---tctcgccctcct------tctagatcacaaagtaacagcaggcct------cag------------------------------------------------------------------agcagaaac---------aactctagg---cct------------------------caatctaaaaataactctcag---------aacaac---tctcgt---------------------------------------gacaac---------------tcgagagcaccaagcagacctcgttcacgcgcaaattcaactagc---tctaccact------aat---------------------gatgctgttgatattgttgctgccgtgaaacaagcgcttaaagagcttggtgtaacacctgagaagaaa------aatcaagaaaaa---------caaaagaaaagcaagaaaagcaattctggtagcaacacccca---aaagaggct------gccactccaaaacaaaaa------------------------------------------tctagc------ccttcaacacca---------agg---aagcagctagaaagaccagagtggaaacgtgtgccaaacaaggag------gaaaatgttactgcttgttttggaccacgagacactcttcacaacttcggtgatcaaaagcttattgctgaaggtgtgcaagcttctcattatccccaactcgctgaactcgtacctacaccagctgcattgctgtttggtggcgaagtttcaacgagagaacgtggtgatgaagttgaaattatgtatgtttacaaaatgaaggttcacaaatcaaacaaggaccttcctgctttcttgcaacaagtcagtgcttatgct---------------caa---------------------------gctcctgatgctacaactacagaaaaa---gctactgtgcaa---------ccactg------------------------------------------------------------ctgaatccaactgctccagacttccaacca---gctaca------tcg------------------------------------------------------------------------------------------------------gaagaagtcatt---gaaatgattaacactgtg---tatgattcttttgatgcg---------------------taa
>JQ989271_Bat_China_2005-10-
atggcctcaggtggcaacaatgttagctttgctaac---------------aaaccc------------------------agaggccggagt---ggcaaagtccctctatcttattattctcctgtcatgattgacggagatcaacccttttggaaggtgatgcccactaatgccgtaccaactggcatgggtgac------aaaaatcaacaaattggctattggaatgaacaaccccgttggagaatggtcaaaggccagcgtaaggagttgccgtctaagtggcacttttattaccttggtactggaccacaagaagatgcacgctatcgtcaaagaattgaaggtgtg------ttttgggttgctgtacagggttcaaagactgatcctactggcttgggaactcgcaggaagggtcaagacttgatctcacctaaatttgctgttaaaattccttccaatgtggtgattgtagaggataca---tcacgccctcca------tcaagatcacaaagtaacagcaggcct------cag------------------------------------------------------------------agcagaaac---------aactctagg---cct------------------------caatctaaaaataactctcag---------aacaac---tctcgt---------------------------------------gacaac---------------tcgagagcaccaagtagacctcgctcgcgtgcaaactcaactagc---tctaccaca------aat---------------------gatgctgttgacattgttgctgccgtgaaacaagcgcttaaagagcttggtgtaacacctgagaagaaa------aaccaagaaaaa---------caaaagaaaagcaagaaaagcaattctggtagcaatactcca---aaagatgct------gccactccaaaacaaaaa------------------------------------------tctagc------ccttcaacaata---------agg---aagcagctagaaagaccagagtggaaacgtgtgccaaacaaggag------gaaaatgttactgcttgttttggaccacgagacactcttcacaacttcggtgatcaaaagcttattgctgaaggtgtgcaagctcctcattatccccaactcgctgaactcgtacctacaccagctgcactgctgtttggtggcgaggtttcaacgagagaacgtggtgatgaagttgaaattatgtatgtttataaaatgaaggttcacaaatcaaacaaggaccttcctgctttcttgcaacaagtcagtgcttatgct---------------caa---------------------------gctcctgatgctacaactacagaaaaa---gccactgtgcaa---------ccactg------------------------------------------------------------ctgaatccaactgctccagacttccaacca---gctaca------tcg------------------------------------------------------------------------------------------------------gaagaagtcatt---gaaatgattaacactgtg---tatgattcttttgacgcg---------------------taa
>JQ989272_Bat_HKong_2010-08-
atggcctcaggtggcagtaatgttagctttgctaac---------------aaaccc------------------------agaggccggagt---ggcagagtccctctgtcttattattctcctgtcatgattgacggagatcaacccttttggaaggtgatgcccactaatgccgtaccaactggcatgggtgac------aaaaatcaacaaattggctattggaatgaacaaccccgttggagaatggtcaaaggccagcgtaaggagttgccgtctaagtggcacttttattaccttggtactggaccacaagaagatgcacgctatcgtcaaagaattgaaggtgtg------ttttgggttgctgtacagagttcaaagactgatcctaccggcttgggaactcgcaggaagggtcaggatttgatctcacctaaatttgctgtcaaaattccttccaatgtggtggttgtagaggaaacc---tctcgccctcct------tctagatcacaaagtaacagcaggcct------cag------------------------------------------------------------------agcagaaac---------aactctagg---cct------------------------caatctaaaaataactctcag---------aacaac---tctcgt---------------------------------------gacaac---------------tcgagagcaccaagcagacctcgctcacgcgcaaattcaactagc---tcatccgct------aat---------------------gatgctgttgacattgttgcagccgttaaacaagcgcttaaagagcttggtgtaacacctgagaagaaa------aaccaagaaaaa---------caaaagaaaagcaagaaaagcaattctggtagcaacactcca---aaagaggct------gccactccaaaacaaaaa------------------------------------------tctagc------ccttcaacacca---------agg---aagcagctagaaagaccagagtggaaacgtgtgccaaacaaggag------gaaaatgttactgcttgttttggaccacgagacactcttcacaacttcggtgatcaaaagcttattgtagaaggtgtgcaagctcctcattacccacaacttgctgaactcgtacctacaccagctgcactgctgtttggtggcgaggtttcaacgagagaacgtggtgatgaagttgaaattatgtatgtttataaaatgaaggttcacaaatcaaacaaggaccttccttctttcttgcaacaagtcagtgcttatgct---------------caa---------------------------gctcctgacgctacaactacagaaaaa---gccactgtgcaa---------ccactg------------------------------------------------------------ctgaatccaactgctccagacttcaaacca---gctaca------tcg------------------------------------------------------------------------------------------------------gatgaagtcatt---gaaatgattaacactgtg---tatgattcttttgatgcg---------------------taa
>JQ989273_Bat_HKong_2010-08-
atggcctcaggtggcagtaatgttagctttgctaac---------------aaaccc------------------------agaggccggagt---ggcagagtccctctgtcttattattctcctgtcatgattgacggagatcaacccttttggaaggtgatgcccactaatgccgtaccaactggcatgggtgac------aaaaatcaacaaattggctattggaatgaacaaccccgttggagaatggtcaaaggccagcgtaaggagttgccgtctaagtggcacttttattaccttggtactggaccacaagaagatgcacgctatcgtcaaagaattgaaggtgtg------ttttgggttgctgtacagagttcaaagactgatcctaccggcttgggaactcgcaggaagggtcaggatttgatctcacctaaatttgctgtcaaaattccttccaatgtggtggttgtagaggaaacc---tctcgccctcct------tctagatcacaaagtaacagcaggcct------cag------------------------------------------------------------------agcagaaac---------aactctagg---cct------------------------caatctaaaaataactctcag---------aacaac---tctcgt---------------------------------------gacaac---------------tcgagagcaccaagcagacctcgctcacgcgcaaattcaactagc---tcatccgct------aat---------------------gatgctgttgacattgttgcagccgttaaacaagcgcttaaagagcttggtgtaacacctgagaagaaa------aaccaagaaaaa---------caaaagaaaagcaagaaaagcaattctggtagcaacactcca---aaagaggct------gccactccaaaacaaaaa------------------------------------------tctagc------ccttcaacacca---------agg---aagcagctagaaagaccagagtggaaacgtgtgccaaacaaggag------gaaaatgttactgcttgttttggaccacgagacactcttcacaacttcggtgatcaaaagcttattgtagaaggtgtgcaagctcctcattacccacaacttgctgaactcgtacctacaccagctgcactgctgtttggtggcgaggtttcaacgagagaacgtggtgatgaagttgaaattatgtatgtttataaaatgaaggttcacaaatcaaacaaggaccttccttctttcttgcaacaagtcagtgcttatgct---------------caa---------------------------gctcctgacgctacaactacagaaaaa---gccactgtgcaa---------ccactg------------------------------------------------------------ctgaatccaactgctccagacttcaaacca---gctaca------tcg------------------------------------------------------------------------------------------------------gatgaagtcatt---gaaatgattaacactgtg---tatgattcttttgatgcg---------------------taa
>NC018871_Bat_China_2005-10-
atggcctcaggtggcaacaatgttagctttgctaac---------------aaaccc------------------------agaggtcggagt---ggcaaagtccctctatcttattattctcctgtcatgattgacggagatcaacccttttggaaggtgatgcccactaatgccgtaccaactggcatgggtgac------aaaaatcaacaaattggctattggaatgaacaaccccgttggagaatggtcaaaggccagcgtaaggagttgccgtctaagtggcacttttattaccttggtactggaccacaagaagatgcacgctatcgtcaaagaattgaaggtgtg------ttttgggttgctgtacagggttcaaagactgatcctaccggcttgggaactcgcaggaagggtcaggatctgatctcacctaaatttgctgttaaaattccttccaatgtgatgattgtagaggaaacc---tctcgccctcct------tctagatcacaaagtaacagcaggcct------cag------------------------------------------------------------------agcagaaac---------aactctagg---cct------------------------caatctaaaaataactctcag---------aacaac---tctcgt---------------------------------------gacaac---------------tcgagagcaccaagcagacctcgttcacgcgcaaattcaactagc---tctaccact------aat---------------------gatgctgttgatattgttgctgccgtgaaacaagcgcttaaagagcttggtgtaacacctgagaagaaa------aatcaagaaaaa---------caaaagaaaagcaagaaaagcaattctggtagcaacacccca---aaagaggct------gccactccaaaacaaaaa------------------------------------------tctagc------ccttcaacacca---------agg---aagcagctagaaagaccagagtggaaacgtgtgccaaacaaggag------gaaaatgttactgcttgttttggaccacgagacactcttcacaacttcggtgatcaaaagcttattgctgaaggtgtgcaagcttctcattatccccaactcgctgaactcgtacctacaccagctgcattgctgtttggtggcgaagtttcaacgagagaacgtggtgatgaagttgaaattatgtatgtttacaaaatgaaggttcacaaatcaaacaaggaccttcctgctttcttgcaacaagtcagtgcttatgct---------------caa---------------------------gctcctgatgctacaactacagaaaaa---gctactgtgcaa---------ccactg------------------------------------------------------------ctgaatccaactgctccagacttccaacca---gctaca------tcg------------------------------------------------------------------------------------------------------gaagaagtcatt---gaaatgattaacactgtg---tatgattcttttgatgcg---------------------taa
>KY073745_Bat_Kenya_2010-06-21
atggca------------actgtcaattgggccgac---------------gaatccgataaaggcaatggaagaggtgggcgtggtaggaga---ggtcgcatcgacccctcttattactcccctatcattgtcgaaggaaatgaaaagccctggaatgtcatccctaaaaactttgtcccaaaaggaaaaggtgga------aaggatgaacaaattggctattggaatgagcaaccacgctggcgcatgcgcaaaggcgaaaaggttgaacttccctcaaagtggcacttttactatcttggaactggtccccaaagcaaacttaaattcagagagcgcgctcaaggcgtt------gtctgggttgcagtcaatggggccaaaacagctgacaccgggcttggtactcgcaagagaaaccaacaacccattgttcccacttttgatgtcaaaatcccttcaaacatcaccattgttgaggaccat---gatcggtctgcacccagctctcgtagccaaagccgtggtcgatct------caatcccgcaat------------------------------------------gacaaccgttccaacaatcagtct---------cgcaaccag---tcgcgtaac------------------aactcgcga------------------------------------------------------------------------------------------------tctaggtccaactcacgtggtcgatcc---------------------ggaaatccc------aca---------------------tccccggacgatcttgttgctgctgtgcgagctgctctggagggcatgggcttcgaacccatcaagaac------ggtcaa------------------agtggaaagaacactccaaagagtggtaatgccacaccc---aaaaagcagaaatcccgtgcttcatcacctgct------------------------------------------cctcgt------ccagcttctcca---------aag---aagcaaatggacaaaccaagatggaagcgcacaccaaatcaggaa------gaagatgtcgtgaagtgcttcggccctcgcgatttcgaccacaactttggtgactctgagattgttcgtctcggagttgaagcgccacactatccacagcttgccgaacttgtgccctcacaggctgctttgctgtttgatagtaacatttccaccaaggagctgaaagatcaggtgatgatcacttacacctatagtatgcttgtgcccaaagacaacaagcacctaggtcctttcctgcagcaagttaatgctttcgct---------------gat------ggcgacaaagttccagccctgccg---------------ccaaaagtg---aaacgccaaaag---------tccaagact---------gaaaag------aaagatgacgtcctggat------ggt---------ctgaatattgctgcccctgcttttgagcca---aaagaa------cagcgcgaatcgcgcccactc---------------------------aagttttctgaa------gttgccaaaaatgccgtcgac---------ccgctcaatgagctgaaggtc---gaaatggtagatgaggtt---aagtatgagtcttctgct---------------------taa
>KY073746_Bat_Kenya_2008-08-06
atggca------------actgtcaattgggccgac---------------gaatccgataaaggcaatggaaaaggtgggcgtggtagaaaa---ggtcgtattgacccttcctattatgcccctatcattgtcgaaggaaacgaaaagccctggaatgtcatccctaaaaactttgtcccaaaaggaaaaggtgga------aaggatgaacaaattggctattggaatgagcaaccacgctggcgcatgcgcaaaggcgaaaaggttgaacttccctcaaagtggcacttttactatcttggaactggtccccaaagcaaacttaaattcagagagcgcgctcaaggcgtt------gtctgggttgcagttaatggggctaaaacagctgacactgggcttggtactcgcaagagaaaccaacaacccattgttcccacttttgatgtcaaaatcccttcaagcatcaccattgttgaggacaat---gatcggtctgcacccagctctcgtagccaaagccgtggtcgatct------gaatcccgcaat------------------------------------------gagaatcgttccaacaatcagtct---------cgcaaccag---tcgcgtaac------------------aactcgcga------------------------------------------------------------------------------------------------tctaggtctaactcacgtggtcgatcc---------------------ggaaatccc------aca---------------------tccccggacgatcttgttgctgctgtgcgagctgctctggagggcatgggcttcgaacccatcaagaac------agtcaa------------------agtgggaagaacactcccaagagtggtagtgccacacct---aaaaagcagaaatcccgtgcttcatcacctgct------------------------------------------ccacgt------ccagcttctcca---------aag---aagcaaatggacaaaccaagatggaagcgcacaccaaatcaggag------gaagatgtcgtgaagtgcttcggccctcgcgatttcgaccacaactttggtgactctgagattgtccgtcttggagttgaagcgccacactatccacagcttgctgaacttgtgccctcacaggctgctttgctgtttgatagtaacatttccaccaaggagctgaaagatcaggtgatgatcacttatacctatagcatgcttgtccccaaagacaacaagcacctaggtccttttttgcagcaaatcaatgctttcgct---------------gat------ggtgacaaagttccagctctgccg---------------cctaaagtg---aaacgccaaaag---------tccaagact---------gaaaag------aaagatgacgtcgtggac------ggt---------ctgaatattgctgcccctgcttttgagcca---aaagaa------cagcgcgaaccgcgcccactc---------------------------aaatttgctgaa------gttgccaaacatgcagtcgac---------ccactcgatgagttgaaggtc---gaaatggtagatgaggtt---aagtatgagtcttctgct---------------------taa
>KY073744_Bat_Kenya_2010-06-21
atggct------------actgtaaattgggccgat---------------gacaaa------------------------cgtgggaaaagg---aagtacccacccccatcattttatttgcccctcgtggttaagtctgacaagcaaccctataaggttatccctcgtaaccttgttcctaaaggtaaaggtaac------aaggatcaacaaatcggctactggaatgtgcaacgtcgttggcgtatgcgtaaaggccagagagttgacattgatccaaaagttcatttctactaccttggaactggaccacgagctgaccttaaatttagggaaagagctgaagatgtc------gtttgggtcgctatgcagggttcaaaaactgaacctaccaacttgggcaaccgcaaacgcaatcaaaagccaattcaacctgagtttgacatccagctccctaacgagcttgaggttgttgaatttgaa---gaccgctctaatagttcctcaagagctagcagtagg------gct------tcttcaaggggt------------------------------------------aactctcgt------gaaacctca---------aggtcaaac---tcaagacag------------------cagtcgcgcgac------------------aactct------------------------------------aga---tccccatctaggtcaagatccaacagtacatctgagtcttcccag---------------------------------------------aat---------------------tctgcacaagatcttgttgccgctgttacggctgctttgaaaaatcttggttttgaacca---------------cctaag------------------tcagacaaaagcggcaatgcttctggcacttctaccccc---aaaggtaagaaaaagccaaagcaggctaaatccaatgaacaaggt------------------------tcaccaaataat------gttccttctgac---------aag---agtcaaatgaacaaacctaaatggaaacgtgtccctaatgctagt------gaaaatgtaatcaagtgcttcggccctagggattttgatcacaacatgggtgacgcagaccttgttcagaatggtgttgaagccaaaaacttcccacaaattgctgaattaattccaactcaggctgctatgttctttgacagtgaagtctctactaaagagatgggcaacaaagtgcagattatctacacctacaaaatgcttgtggataaagataacaaacaccttccaaaatttttggaacaggtgagtgcatttact---------------aaa---------------------------ccc---------------agtgttgtc---aaagaaacgcaa---------------------------agtcaccctttgcaaaataccatgcctgaacctgctcag---------ctgaatgtggctgccgctgaatttaaacca------------------------------cctgtt---------------------------acaacagccagt------gatggttccaatgct------------------------------gaaatt---gaaattgtcgatgaggtt---ctgcat---------------------------------taa
>NC032107_Bat_Kenya_2010-06-21
atggct------------actgtaaattgggccgat---------------gacaaa------------------------cgtgggaaaagg---aagtacccacccccatcattttatttgcccctcgtggttaagtctgacaagcaaccctataaggttatccctcgtaaccttgttcctaaaggtaaaggtaac------aaggatcaacaaatcggctactggaatgtgcaacgtcgttggcgtatgcgtaaaggccagagagttgacattgatccaaaagttcatttctactaccttggaactggaccacgagctgaccttaaatttagggaaagagctgaagatgtc------gtttgggtcgctatgcagggttcaaaaactgaacctaccaacttgggcaaccgcaaacgcaatcaaaagccaattcaacctgagtttgacatccagctccctaacgagcttgaggttgttgaatttgaa---gaccgctctaatagttcctcaagagctagcagtagg------gct------tcttcaaggggt------------------------------------------aactctcgt------gaaacctca---------aggtcaaac---tcaagacag------------------cagtcgcgcgac------------------aactct------------------------------------aga---tccccatctaggtcaagatccaacagtacatctgagtcttcccag---------------------------------------------aat---------------------tctgcacaagatcttgttgccgctgttacggctgctttgaaaaatcttggttttgaacca---------------cctaag------------------tcagacaaaagcggcaatgcttctggcacttctaccccc---aaaggtaagaaaaagccaaagcaggctaaatccaatgaacaaggt------------------------tcaccaaataat------gttccttctgac---------aag---agtcaaatgaacaaacctaaatggaaacgtgtccctaatgctagt------gaaaatgtaatcaagtgcttcggccctagggattttgatcacaacatgggtgacgcagaccttgttcagaatggtgttgaagccaaaaacttcccacaaattgctgaattaattccaactcaggctgctatgttctttgacagtgaagtctctactaaagagatgggcaacaaagtgcagattatctacacctacaaaatgcttgtggataaagataacaaacaccttccaaaatttttggaacaggtgagtgcatttact---------------aaa---------------------------ccc---------------agtgttgtc---aaagaaacgcaa---------------------------agtcaccctttgcaaaataccatgcctgaacctgctcag---------ctgaatgtggctgccgctgaatttaaacca------------------------------cctgtt---------------------------acaacagccagt------gatggttccaatgct------------------------------gaaatt---gaaattgtcgatgaggtt---ctgcat---------------------------------taa
>MN065811_Bat_Finland_2016-08-15
atggct------------tctgtgaaattc---------------------cagccc------------------------cggggccgcaat---gggagaattccattctctctttatgcccctcttagggttactgatgaaaaacctctttttaaggtgcttgcaaatgatgctgtgccacaaggttatcctggagtcaccaaggatcaacaaattggctactggaatgaacaacctcgatggaggatgcgccgaggtgaacgtgtagaattgccaagcaattggcatttctactaccatggtacaggcccacatgccgatgttccatataggaagcgaacaccaggcgta------ttttgggttgctcatggtggtgctaaggcatccgctactggtctacctacaagaaaatccagtgagaaacctattgaacccgaatttaagactgatctccccaacaacattgagattgttgaaccgact---actcctcaggct------tctcgtcctaattcacgtagtcgtagt------cgtgga---------------------------------------------cctcagtcacgggatcaaagttcttcc---------aggaatgac---tcccaaaac------aggaacaaatctcagtttcgtaattccaac------------aagcaa------------------------------------------aaccagaatcag---------------tctcgcaatcagtccaagagccga---------aaccagtctagtgaccggtca---------aac---------------------tctaaggaagatctgattgatgctgtcaaggaagcactcaagtcactcggtatcggtcaaaatcatcct------caaaaacggcagaatgac---------------------aatcagagtggcagtcgtactcct---aaaaacaag------tcc---------------------------------------------------------aggtcc------aactctaagcag---------agg---gatcctgacaataaaccagaatggcgtaagacgcctact------------gacaatattgaggcttgtttcggacccagaggaggcttccgtaattttggtgacagcgagatgatgcagaaaggtgttaatgcatctggttatgctcaaattgccagcttgacacccagttcagctgccatcttgtttggtggtaatgttcagacacgccagcttgctgacgaggttgaaattacctatacgtacaagatgaatgttcctaaagataacccagctctggcactgtttattgaacaggtcgatgcttacaaa---------------aat------ggcactccaaaa---------gag---------------cagcgcgtg---aagaaacagaaa---------cgttccaagtcaccagctcctccaccacta------------------------------------------ccaaatcagacagatggtgatgagggtgaa------------caggagtctcactatgag---------------------------aatgttagtgac---------------------------------gttcttcctcctggagctcaggtt---gaaatcataaacgaggtt---tatgatgatgcttcttca---gtccggcagcagagt---taa
>KJ473807_Bat_China_2013--
atggct------------tcagtcagttttcaagag---------------gaaaaa------------------------aggggccgaagt---ggtaaggtacctctttcttattacaaccctgttatagtttccggagataaaccattttggaaggttatgcctaataatgctgttccaaaaggtaaaggaaac------aaggatcaacaaattggctattggaatgaacaacctcgttatcgcatggtccgtggtactcgtaaagacttgccttcaaagtggcatttctattacttgggaacaggaccacatgcagagtctaaattccgtactcgcacagaaggtgtg------tattgggttgctgttcaaggttctaaaactgagccaacaggacttggtacacgcaaacgtaatgctgaattagtcaatccagaatttgccattcaattgccagctgctattgaaatccaggagaacacagtttctagaggaaac------tctaggagccagagttctaacagagat------cgc------------------------------------------------------------------agtcagagt---------ggaaatcgt---tct---------------------------------------------------caaaatgac---caaaaacagggcaatcaaaat------------------------caaaaa---------------tcgcggagcaattcgcagtcccga---------aagggaaaccaa---aattcaaat------gac---------------------tctgccgtagacattgttgcagctgttaaacaggcacttaaagagcttggtgtaacaaatgaaagcaac------aag------------------------------aaaggtaagaacagtggtactaacactcct---aaagaacaa------cgttctaaatcacccgcc------------------------------------------agatct------ccaacagttcaa---------aag---aaacagttggaaagaccgccttggaaacgtgtgcctaatagcaca------gaagacgtgaccaagtgttttggtgtaagagacactcacagaaactttggtgatgctgatctagtcagaaatggcatagatgctaagcattatccacagttagctgaacttgtcccaacacctgctgcagttctatttggtggtgaagttgttactacagaagttggctcggatgtggaaattacctacatctataagatgaaggttccaaaaacagataagaatttgcctgcttttcttaagcaggtaagtgcttattct---------------caa---------------------------cca---------------tcccaagct---gcagaagtacca---------tctcag------------------------------------------------------------ttgaatcctactgctgttgctttccaacca---ctggca------gag------------------------------------------------------------------------------------------------------gatgaacaggtc---gagattatcgatcaggtt---tatggctcatttgatgct---------------------taa
>KJ473810_Bat_China_2013--
atggct------------tcagtcagtttccaagag---------------gaaaaa------------------------agaggccgaagt---ggtaaggtacctctttcttattacaaccctgttattgtttccggtgataaaccattttggaaggttatgcctaataatgctgttccaaaaggtaaaggaaac------aaggatcaacaaattggctattggaatgaacaacctcgctatcgcatggttcgtggaactcgtaaagacctgccttcaaagtggcatttctattacttgggaaccggaccacatgctgaggctaaattccgtactcgcactgacggtgtg------ttttgggtcgctgttcaaggttcaaaaactgagccgacaggacttggtacacgtaaacgtaatgctgagttagtcaatccagaatttgccattcaattgcctgctgctattgaaatccaggagaacacagtttctagaggaaac------tctaggaaccaaagttctaacagagat------cgc------------------------------------------------------------------agtcagagt---------ggaaatcgt---tct---------------------------------------------------caaaatgac---caaaaacagggcaatcaaaat------------------------caaaaa---------------tcgcggagcaattcgcagtctcga---------aagggaaatcaa---aattcaaat------gac---------------------tctgccgtagacattgttgctgctgtgaaacaggctctgaaagagcttggtgtaacaaatgaaagcaac------aag------------------------------aaaggtaagaacagtggtactactactcct---aaagaacaa------cgttctaaatcacctgta------------------------------------------agatca------ccaacagtgcaa---------aag---aaacagttggaaagacctccttggaaacgcgtgccgaatagcaca------gaagatgtgaccaagtgctttggtgttagagatacatacagaaactttggtgatgctgatctagtcagaaatggcatagatgctaagcattatccacagttggctgaacttgtccctacaccagctgctattctttttggtggtgaagttgttactaaagaagttggctcagatgttgaaatcacctacatctataagatgaaggtgccaaaaacagataagaatttggctgcttttcttaagcaggtaagtgcttattct---------------caa---------------------------cca---------------tctcaagct---gcagaagtacca---------tctcag------------------------------------------------------------ttaaatcctgctgctgttgttttccagcct---ttggca------gag------------------------------------------------------------------------------------------------------gatgaacaggtc---gagattatcgatcaggtt---tatggctcatttgatgct---------------------taa
>NC028814_Bat_China_2013--
atggct------------tcagtcagttttcaagag---------------gaaaaa------------------------aggggccgaagt---ggtaaggtacctctttcttattacaaccctgttatagtttccggagataaaccattttggaaggttatgcctaataatgctgttccaaaaggtaaaggaaac------aaggatcaacaaattggctattggaatgaacaacctcgttatcgcatggtccgtggtactcgtaaagacttgccttcaaagtggcatttctattacttgggaacaggaccacatgcagagtctaaattccgtactcgcacagaaggtgtg------tattgggttgctgttcaaggttctaaaactgagccaacaggacttggtacacgcaaacgtaatgctgaattagtcaatccagaatttgccattcaattgccagctgctattgaaatccaggagaacacagtttctagaggaaac------tctaggagccagagttctaacagagat------cgc------------------------------------------------------------------agtcagagt---------ggaaatcgt---tct---------------------------------------------------caaaatgac---caaaaacagggcaatcaaaat------------------------caaaaa---------------tcgcggagcaattcgcagtcccga---------aagggaaaccaa---aattcaaat------gac---------------------tctgccgtagacattgttgcagctgttaaacaggcacttaaagagcttggtgtaacaaatgaaagcaac------aag------------------------------aaaggtaagaacagtggtactaacactcct---aaagaacaa------cgttctaaatcacccgcc------------------------------------------agatct------ccaacagttcaa---------aag---aaacagttggaaagaccgccttggaaacgtgtgcctaatagcaca------gaagacgtgaccaagtgttttggtgtaagagacactcacagaaactttggtgatgctgatctagtcagaaatggcatagatgctaagcattatccacagttagctgaacttgtcccaacacctgctgcagttctatttggtggtgaagttgttactacagaagttggctcggatgtggaaattacctacatctataagatgaaggttccaaaaacagataagaatttgcctgcttttcttaagcaggtaagtgcttattct---------------caa---------------------------cca---------------tcccaagct---gcagaagtacca---------tctcag------------------------------------------------------------ttgaatcctactgctgttgctttccaacca---ctggca------gag------------------------------------------------------------------------------------------------------gatgaacaggtc---gagattatcgatcaggtt---tatggctcatttgatgct---------------------taa
>MH744302_Porcine_Thailand_2014--
---------------------------------------------------------------------------------------------------cgggtgccattatccctctatgcccctcttagggttactaatgaaaaacccctttctaaggtacttgcaaacaatgctgtacccactaataaaggaaat------aaggaccagcaaattggatactggaatgagcaaattcgctggcgcatgcgccgtggtgagcgaattgaacaaccttccaattggcatttctactacctcggaacaggacctcacgccgacctccgttataggactcgtactgagggtgtt------ttctgggttgctaaagaaggcgcaaagactgaacccactaacctgggtgtcagaaaggcttctgaaaagccaattattccaaatttctctcaacagcttcccagcgtagttgagattgttgaacctaac---acacctcctgct------tcacgtgcaaattcacgtagcaggagt------cgtggtaatggcaacagcaggtccagatcttcaagtaacaacagaggcaataaccagtcccgcggtaattcacagaat---------cgtggaaat---aaccagggt------cgtggagcttctcagaacagaggaggcaat------------aataat------------------------------------------aacaataacaag---------------tctcgtaaccagtccaataacaga---------aaccagtcaaatgaccgtggtggt---gtaaca---------------------tcacgcgatgatctggtggctgctgtcaaggatgcccttaaatctttgggtattggcgagaaccctgac------aagcttaagcaacagcagaagcccaaacaggaaaggtctgacagcagcggcaaaaatacacctaagaagaacaaa------tcc---------------------------------------------------------agagcc------acttcgaaagaa---------cgt---gacctcaaagacgtcccagagtggaggagaattcccaagggcgaa------aatagcgtagcagcttgtttcggacccaggggaggcttcaaaaattttggagatgcggaatttgtcgaaaaaggtgttgatgcctcaggctatgctcagatcgccagtttggcaccaaatgttgcagcattgctctttggtggtaatgtggctgttcgtgagctagcggactcttacgagattacatataattataaaatgactgtgccaaagtctgacccaaatgtagagcttcttgtttcacaggtggatgcatttaaa---------------act------gggaatgcaaaa---------ccc---------------cagagaaag---aaggaaaagaag---------aacaagcgtgaaaccacgcagcagctg---------------------------------------------aatgaagaggccatctacgatgatgtg---------------------------------------------------------------------------------------------------------------------------------------------------------------------------------------------------
>MH744328_Porcine_Thailand_2015--
---------------------------------------------------------------------------------------------------cgggtgccattatctctctatgcccctcttagggttactaatgacaaacccctttctaaggtacttgcaaacaatgctgtacccactaataaaggaaat------aaggaccagcaaattggatactggaatgagcaaattcgctggcgcatgcgccgtggtgagcgaattgcacaaccttccaattggcacttctactacctcggaacgggacctcacgccgacctccgctataggacccgtactgagggtgtt------ttctgggttgctaaagaaggcgcaaagactgaacccactaacctgggtgtcagaaaggcgtctgaaaagccaatcattccaaatttctctcaacagcttcccagcgtagttgagattgttgaacctaac---acacctcctatt------tcacgtgcaaattcacgtagcaggagt------cgtggtaatggcaacaacaggtccagatcttcaagtaacaacagaggcaataaccagtcccgcggtaattcacagaat---------cgtggaaat---aatcagggt------cgtggagcttctcagaacagaggaggcaat------------aataat------------------------------------------aacaataacaag---------------tctcgtaaccagtccaagaacagg---------aaccagtcaaatgaccgtggtggt---gtaaca---------------------tcacgcgatgatctggtggctgctgtcaaggatgcccttaaatctttgggtattggcgagaaccctgat------aagcttaagcaacagcagaagcctaaacaggaaaggtctgacagcagcggcaaaaatacacctaagaagaacaaa------tcc---------------------------------------------------------agagcc------acttcgaaagaa---------cgt---gacctcaaagacatcccagagtggaggagaattcccaagggcgaa------aatagcgtagcagcttgtttcggacccaggggaggcttcaaaaattttggagatgcggaatttgtcgaaaaaggtgttgatgcctcaggctatgctcagatcgccagtttggcaccaaatgttgcagcattgctctttggtggtaatgtggctgttcgtgagctagcggactcttacgagattacatataattataaaatgactgtgccaaagtctgacccaaatgtagagcttcttgtttcacaggtggatgcatttaaa---------------att------gggaatgcaaaa---------ccc---------------cagagaaag---aaggaaaagaag---------aacaagcgtgaaaccacgcagcagctg---------------------------------------------aatgaagaggccatctacgatgatgtg---------------------------------------------------------------------------------------------------------------------------------------------------------------------------------------------------
>KU182966_Bat_China_2013-08-
atgtct------------tccgtgagattc---------------------cagggt------------------------cgcggtcgatcc------cgcattcccctttctatttatgctcctcttagggtcaacaatggcaaagcgctgtttcaagtgcttcccaataatgctgtacccactaataaggggggc------aagaatcaacaaattggctattggaatgaacaaccccgctggcgcatgcgtcgtggcgagagggtcgaacttccttccaactggcatttttactacctaggcacaggaccgcatgctgaagctccattcaggaagaggcttgatggtgta------ttctgggttgctaaggaaggtgcgcgtactgaccctacggacatgcctacgcgcaaagcttcagaaaagccccttgaaccccagttttccagacctctccctaaggacgtcgagattgtcgaacctact---acacctcagagt------tcgcgtggcaattctcgcagcaggagc------cgtggtcca------------tcaagaaatccaagcaatgac------------------cgtggtaatgctcagcag---------agcagcaac---aaccgcagt------cgggcctcttcacagaaccga---------------------------------------------------------------------------------------------------------------aacaaccgc---------agtcagtcttctgatcgttcccag------aac---------------------acagtc---gacatcgttgctgccgtccgtgatgctctggcccagcttggaatccaaggtaatggt---------------aagaatgcccagaagcccaaa---------agtaataataattctaagccccagacc---aggaatcca------tcc---------------------------------------------------------cgcgca------gcctctaaggag---------cgc---tcaacgatggaccttccagaatggcgccgtgtaccaaagggagaa------gacagtgtggaacgctgcttcggacccagaggtggacacaagaacttcggagatgcgcagttgctcgaaaagggcactgaggcttccggctatgcccaaatagctgctcttgtgccaaacactgccgctatgctctttggtggcaatgtccaagctac-------------------------------------------------------------------------------------------------------------------------------------------------------------------------------------------------------------------------------------------------------------------------------------------------------------------------------------------------------------------------------------------------------------------------------------------------------------------------------------------------------------
>JN547228_Porcine_China_1986--
atggct------------tctgtcagtttt---------------------caggat------------------------cgtggccgcaaa------cgggtgccattatccctctatgcccctcttagggttactaatgacaaacccctttctaaggtacttgcaaacaacgctgtacccactaataaggggaat------aaggaccagcaaattggatactggaatgagcaaattcgctggcgcatgcgccgtggtgagcgaattgaacaaccttccaattggcatttctactacctcggaacaggacctcacgccgacctccgttataggactcgtactgagggtgtt------ttctgggttgctaaagaaggcgcaaagactgaacccactaacctgggtgtcagaaaagcgtctgaaaagccaattattccaaaattctctcaacaactccccagtgtagttgagattgttgaacctaac---acacctcctgct------tcacgtacaaattcgcgtagcaggagt------cgtggcaatggcaacaacaggtccagatctccgagtaacaacagaggcaacaaccagtcccgtggtaattcacagaat---------cgtggaaat---aaccagggt------cgtggagcttctcagaacagaggaggcaat------------aataat------------------------------------------aacaataataag---------------tctcgtaaccagtccaagaacaga---------aaccagtcaaatgaccgtggtgga---atgaca---------------------tcacgcgatgatctggtggctgctgtcaaggatgcccttaaatctttgggtattggagaaaatcctgac------aggcataagcaacagcagaagcctaagcaggaaaagtctgacaacagcggcaaaaatacacctaagaagaacaaa------tcc---------------------------------------------------------agggcc------acttcgaaggaa---------cgt---gacctcaaagacatcccagagtggaggagaattcccaagggcgaa------aatagcgtagcagcttgcttcggacccagggggggcttcaaaaattttggagatgcggaatttgtcgaaaaaggtgttgatgcgtcaggctatgctcagatcgccagtttggcaccaaatgttgcagcattgctctttggtggtaatgtggctgttcgtgagctagcggactcttacgagattacatataactataaaatgactgtgccaaagtctgatccaaatgttgagcttcttgtttcacaggtggatgcatttaaa---------------aca------gggaatgcaaaa---------ccc---------------cagagaaag---aatgaaaagaag---------aacaagcgtgaaaccacgcagcagcag---------------------------------------------aatgaagaggccatctacgatgatgtgggtgtg------ccatctgatgtgacccatgcc---------------------------aatcttgaatgg------------gacacagct------------gttgatggtggtgacacggccgtt---gaaattatcaacgagatc---tccgacacaggaaat------------------------taa
>JN601060_Porcine_China_2011--
atggct------------tctgtcagcttt---------------------caggat------------------------cgtggccgcaaa------cgggtgccattatccctctatgcccctcttagggttactaatgacaaacccctttctaaggtacttgcaaataatgctgtacccactaataaaggaaat------aaggaccagcaaattggatactggaatgggcaaattcgctggcgcatgcgccgtggtgagcgaattgaacaaccttccaattggcatttctactacctcggaacaggaccccacgccgacctccgctataggactcgtactgagggtgtt------ttctgggttgctaaagaaggcgcaaagactgaacccactaacctgggtgtcagaaaggcgcctgaaaagccaatcattccaaatttctctcaacagcttcccagcgtagttgagattgttgaacctaac---acacctcctact------tcacgtgcaaattcacgtagcaggagt------cgtggtaatggcaacaacaggtccagatctccaagtaacaacagaggcaacaaccagtcccgtggtaattcacagaat---------cgtggaaat---aaccagggt------cgtggagcttctcagaacagaggaggcaat------------aataat------------------------------------------aacaataacaag---------------tctcgtaaccagtccaagaacagg---------aaccagtcaaatgaccgtggtgga---atgaca---------------------tcacgcgatgatctggtggctgctgtcaaggatgcccttaaatctttgggtattggggaaaatcctgac------aggcataagcaacagcagaagcctaagcaggaaaagtctgacaacagcggaaaaaatacacctaagaagaacaaa------tcc---------------------------------------------------------agggcc------acttcgaaggaa---------cgt---gacctcaaagacatcccagagtggaggagaattcccaagggcgaa------aatagcgtagcagcttgcttcggacccagggggggcttcaaaaattttggagatgcggaatttgtcgaaaaaggtgttgatgcgtcaggctatgctcagatcgccagtttggcaccaaatgttgcagcattgctctttggtggtaatgtggctgttcgtgagctagcggactcttacgagattacatataactataaaatgactgtgccaaagtctgatccaaatgttgagcttcttgtttcacaggtggatgcatttaaa---------------act------gggaatgcaata---------ccc---------------cagagaaag---aaggaaaagaag---------aacaagcgtgaaaccacgcagcagcag---------------------------------------------aatgaagaggccatctacgatgatgtgggtgtg------ccatctgatgtgacccatgcc---------------------------aatctggaatgg------------gacacagct------------gttgatggtggtgacacggccgtt---gaaattatcaacgagacc---ttcgacacaggaaat------------------------taa
>JQ743656_Porcine_China_2011--
atggct------------tctgtcagcttt---------------------caggat------------------------cgacgtgggcaa------cgggtgccattatccctctatgcccctcttagggttactaatgacaaacccctttctaaggtacttgcaaacaatgctgtacccactaataaggggaat------aaggaccagcaaattggatactggaatgagcaaattcgctggcgcatgcgccgtggtgagcgaattgaacaaccttccaattggcatttctactaccttggaacaggacctcacgccgacctccgttataggactcgtactgagggtgtt------ttctgggttgctaaagaaggcgcaaagactgaacccactaacttgggtgttagaaaagcgtctgaaaagccaatcattccaaaattctctcaacagcttccgagtgtagttgagattgttgaacctaac---acacctcctact------tcacgttcaaattcacgtagcaggagt------cgtggcaatggcaacagcaggtccagatccccgagtaacaacagaggcaacaaccagtcccgcggtaattcacagaat---------cgtggaaat---aaccagggt------cgtggagcttctcagaacagaggaggcaat------------aataat------------------------------------------aacaataacaag---------------tctcgtaaccagtccaagaacaga---------aaccagtcaaatgaccgtggtgga---atgaca---------------------tcacgcgatgatctggtggctgctgtcaaggatgcccttaaatctttgggtattggagaaaatcctgat------aggcttaagcaacaacagaagcttaagcaggaaaagtctgacaacagcggcaaaaatacacctaagaagaacaaa------tcc---------------------------------------------------------agggcc------acttcgaaggaa---------cgt---gacctcaaggacatcccagagtggaggagaattcccaagggcgaa------aatagcgtagcaacttgcttcggacccagggggggcttcaaaaattttggggatgcggaatttgtcgaaaaaggtgttgatgcctcaggctatgctcagatcgccagtttagcaccaaatgttgcagcattgctctttggtggtaatgtggctgttcgcgagctagcggactcttacgagattacatacaattataaaatgactgtgccaaagtctgatccaaatgttgagcttcttgtttcacaggtggatgcatttaaa---------------act------ggtaatgcaaaa---------ccc---------------cagagaaag---aaggaaaagaag---------aacaagcgtgaaaccacgcagcagctg---------------------------------------------aatgaagatgccatctacgatgacgtgggtgtg------ccatctgatgtgactcatgcc---------------------------aatttggaatgg------------gacacagct------------gttgatggtggtgacacggccgtg---aaattcaacaacgagatc---ttcgacacaggaaat------------------------taa
>JX524137_Porcine_China_2011-04-10
atggct------------tctgtcagtttt---------------------caggat------------------------cgtggccgcaaa------cgggtgccattatccctctatgcccctcttagggttactaatgacaaacccctttctaaggtacttgcaaacaatgctgtacccactaataaggggaat------aaggaccagcaaattggatattggaatgagcaaattcgctggcgcatgcgccgtggtgagcgaattgaacaaccttccaattggcatttctattacctcggaacaggacctcacgccgatctccgctataggactcgtactgagggtgtt------ttctgggttgctaaagaaggcgcaaagactgaacccactaacttgggtgtcagaaaagcgtctgaaaagccaattattccaaaattctctcaacagctccccagtgtagttgagattgttgaacccaac---acacctcctgct------tcacgtacaaattcgcgtagcaggagt------cgtggtaatggcaacaacagatccagatctcctagtaacaacagaggcaacaaccagtcccgtggtaattcacagaat---------cgtggaaat---aaccagggt------cgtggagcttctcagaacagaggaggcaat------------aataat------------------------------------------aacaataacaag---------------tctcgtaacctgtccaagaacaga---------aaccagtcgaatgaccgtggtgga---atgaca---------------------tcacgcgatgatctggtggctgctgtcaaagatgcccttaaatctttgggtattggagaaaatcctgat------aggcttaagcaacaacagaagcctcagcaggaaaagtctgacaacagcggcaaaaatacacctaagaagaacaaa------tcc---------------------------------------------------------agggcc------acttcgaaggaa---------cgt---gacctcaaagacatcccagagtggaggagaattcccaagggcgaa------aatagcgtagcagcttgcttcggacccaggggaggtttcaaaaattttggagatgcggaatttgtcgaaaaaggtgttgatgcctcaggctatgctcagatcgccagtttagcaccaaatgttgcagcattgctctttggtggtaatgtggctgttcgcgagctagcggactcttacgagattacatacaattataaaatgactgtgccaaagtctgatccaaatgttgagcttcttgtttcacaggtggatgcatttaaa---------------act------ggtaatgcaaaa---------ccc---------------cagagaaag---aaggaaaagaag---------aacaagcgtgaaaccacgcagcagctg---------------------------------------------aatgaagatgccatctacgatgacgtgggtgtg------ccatctgatgtgactcatgcc---------------------------aatttggaatgg------------gacacagct------------gttgatggtggtgacacggccgtt---gaaattatcaacgagatc---ttcgatacaggaaat------------------------taa
>KF994790_Porcine_China_2012-03-
atggct------------tctgtcagcttt---------------------caggat------------------------cgtggccgcaaa------cgggtgccattatctctctatgcccctcttagggttactaatgacttagccctttctggggcatgtgcaagtaatgctgtacccactagtaaaggaaat------aaggaccagcaaattggatactggagtgagcagattcgctggcgcgtgcgccgtggtgaggtaattgaacaaccttccaattggcatttctactacctcggaacaggacctcacgccgacctccgctacaggactcgtactgagggtgtt------ttctgggttgctaaagaaggcgcaaagactgaacccactaacctgggtgtcagaaaggcgtctgaaaagcctatcattccaaatttctctcaacagcttcccagcgtagttgagattgttgaacctaac---acacctcctact------tcacgtgcaaattcacgtagcaggagt------cgtggtaatggcaacaacaggtccagatctccaagtaacaacagaggcaataaccagtcccgcggtaattcacagaat---------cgtggaaat---aaccagggt------cgtggagcttctcagaacagaggaggcaat------------aataat------------------------------------------aacaataacaag---------------tctcgtaatcagtccacgaacaga---------aaccagtcaaatgaccgtggtggt---gtaaca---------------------tcacgcgatgatctggtggctgctgtcaaggatgcccttaaatctttgggcattggcgaaaaccctgac------aagcttaagcaacagcagaagcccaaacaggaaaggtctgacagcagcggcaaaaatacacctaagaagaacaaa------tcc---------------------------------------------------------agagcc------acttcgaaagaa---------cgt---gacctcaaagacatcccagagtggaggagaattcccaagggcgaa------aatagcgtagcagcttgcttcggacccaggggaggcttcaaaaattttggagatgcggaatttgtcgaaaaaggtgttgatgcctcaggctatgctcagatcgccagtttagcaccaaatgttgcagcattgctctttggtggtaatgtggctgttcgtgagctagcggactcttacgagattacatataattataaaatgactgtgccaaagtctgatccaaatgtagagcttcttgtttcacaggtggatgcatttaaa---------------act------gggaatgcaaaa---------ccc---------------cagagaaag---aaggaaaagaag---------aacaagcgtgaaaccacgcagcagctg---------------------------------------------aatgaagaggccatctacgatgatgtgggtgtg------ccatctgattcgactcatgcc---------------------------aatttggaatgg------------gacacagct------------gtagacggtggtgacacggccgtc---gaaattatcaacgagatc---ttcgatacaggaaat------------------------taa
>KF994800_Porcine_China_2012-06-
atggct------------tctgtcagtttt---------------------cagaat------------------------cgtggccgcaaa------cgggtgccattatccctctatgcccctcttagggttactaatgacaaacccctttctaaggtactcgcaaataatgctgtacccattagtaagggcaat------aagaacggccaaattggatactggaatgagcaatttcgctggcgcatgcgccgtggtgagcgacttgaacatcctgccaatgggcatgtctactacctccgagcaggacctcacgccgacctccgttataggactcgtactgagggtgtt------ttctgggttgctaaagaaggcgcaaagactgaacccactacctgggttgtcagaaaggcgtctgaaaagcctatcattccaaatttctctcaacagcttcccagcgtagttgagattgttgaacctaac---acacctcctact------tcacgtgcaaattcacgtagcaggagt------cgtggtaatggcaacaacaggtccagatctccaagtaacaacagaggcaataaccagtcccgcggtaattcacataat---------cgtggaaat---aaccagggt------cgtggagcttctcagaacagaggaggcaat------------aataat------------------------------------------aacaataacaag---------------tctcgtaaccagtccaagaacaga---------aaccagtcaaatgaccgtggtggt---gtaaca---------------------tcacgcgatgatctggtggctgctgtcaaggatgcccttaaatctttgggtattggcgaaaaccctgac------aagcttaagcaacagcagaagcccaaacaggaaaggtctgacagcagcggcaaaaatacacctaagaagaacaaa------tcc---------------------------------------------------------agagcc------acttcgaaagaa---------cgt---gacctcaaagacatcccagagtggaggagaattcccaagggcgaa------aatagcgtagcagcttgcttcggacccaggggaggcttcaaaaattttggagatgcggaatttgtcgaaaaaggtgttgatgcctcaggctatgctcagatcgccagtttagcaccaaatgttgcagcattgctctttggtggtaatgtggcagttcgtgagctagcggactcttacgagattacatacaattataaaatgactgtgccaaagtctgatccaaatgtagagcttcttgtttcacaggtggatgcatttaaa---------------act------gggaatgcaaaa---------ccc---------------cagagaaag---aaggaaaagaag---------aacaagcgtgaaaccacgcagcagctg---------------------------------------------aatgaagatgccatctacgatgatgtgggtttg------tcatctgattcgactcatgcc---------------------------aatttggaatgg------------gacacagct------------gttgacggtggtgacacggccgtt---gaaattatcaacgagatc---ttcgatacaggaaat------------------------taa
>KJ646623_Porcine_China_2012--
atggct------------tctgtcagtttt---------------------caggat------------------------cgtggccgcaaa------cgggtgccattatccctctatgcccctcttagggttactaatgacaaacccctttctaaggtacttgcaaataatgctgtacccactaataaaggaaat------aaggaccagcaaattggatactggaatgagcaaattcgctggcgcatgcgccgtggtgagcgaattgaacaaccttccaattggcatttctactacctcggaacaggacctcacgccgacctccgctataggactcgtactgagggtgtt------ttctgggttgctaaagaaggcgcaaagactgaacccactaacctgggtgtcagaaaggcgtctgaaaagcctatcattccaaatttctctcaacagcttcccagcgtagttgagattgttgaacctaac---acacctcctact------tcacgtgcaaattcacgtagcaggagt------cgtggtaatggcaacaacaggtccagatctccaagtaacaacagaggcaataaccagtcccgcggtaattcacagaat---------cgtggaaat---aaccagggt------cgtggggcttctcagaacagaggaggcaat------------aataat------------------------------------------aacaataacaag---------------tctcgtaaccagtccaagaacaga---------aaccagtcaaatgaccgtggtggt---gtaaca---------------------tcacgcgatgatctggtggctgctgtcaaggatgcccttaaatctttgggtattggcgaaaaccctgat------aagcttaagcaacagcagaagcccaaacaggaaaggtctgacagcagcggcaaaaacacacctaagaagaacaaa------tcc---------------------------------------------------------agagcc------acttcgaaagaa---------cgt---gacctcaaagacatcccagaatggaggagaattcccaagggcgaa------aatagcgtagcagcttgcttcggacccaggggaggcttcaaaaattttggcgatgcggaatttgtcgaaaaaggtgttgatgcctcaggctatgctcagatcgccagtttagcaccaaatgttgcagcattgctctttggtggtaatgtggctgttcgtgagctagcggactcttacgagattacatataattataaaatgactgtgccaaagtcagatccaaatgttgagcttcttgtttcacaggtggatgcatttaaa---------------act------gggaatgcaaaa---------ctc---------------cagagaaag---aaggaaaagaag---------aacaagcgtgaaaccacgctgcagcag---------------------------------------------catgaagaggccatctacgatgatgtgggtgcg------ccatctgatgtgacccatgcc---------------------------aatctggaatgg------------gacacagct------------gttgatggtggtgatacggccgtt---gaaattatcaacgagatc---ttcgatacaggaaat------------------------taa
>KJ857405_Porcine_SKorea_2005--
atggct------------tctgtcagtttt---------------------caggat------------------------cgtggccgcaaa------cgggtgccattatccatctatgcccctcttagggttactaacgataaacccctttctaaggtacttgcaaataacgctgtacccactaacaaggggaat------aaggaccagcaaattgggtactggaatgagcaagttcgctggcgtatgcgccgtggtgagcgaattgaacaaccctcaaattggcatttctactacctcggaacaggacctcacgccgacctccgttataggactcgtactgagggtgtt------ttctgggttgctaaagaaggcgcaaaaactgaacccaccaacctgggtgtcagaaaggcgtctgaaaagccaatcattccaaaattctctcaacagctccccattgtagttgaaattgttgaacctaac---acacctcctgct------tcacgtgtaaattcgcgtagcaggagt------cgtggtaatggcaacaacaggtccagacctccgagtaacaacagaggcaacaaccagtcccgtggtaattcacagaat---------cgtggaaat---aaccagggt------cgtggagcttctcagaacagaggaggcaat------------aataat------------------------------------------aacaataacaag---------------tctcgtaaccaattcaataacaga---------aaccagtcaaatgaccgtggtgga---atgaca---------------------tcacgcgatgacctggtggctgctgtcaaggatgcccttaaatctttgggtattggagaaaatcctgac------aggcataagcaacagcataagcctcagcaggaaaagtctgacaacagcggcaaaaatacacctaagaagaacaaa------tcc---------------------------------------------------------agggcc------acttcgaaggaa---------cgt---gaccttaaagacatcccagagtggaggagaattcccaagggcgaa------aatagcgtagcagcttgcttcggacccagggggggcttcaaaaattttggagatgcggaatttgtcgaaaaaggtgttgaagcgtcaggctatgctcagatcgccagtttggcaccaaatgttgcagcattgctctttggtggtaatgtggctgttcgtgagctagcggactcttacgagattacatgtaactataaaatgattgtgccaaagtctgatccaaatgttgagcttcttgtctcacaggtggatgcatttaaa---------------act------gggaatgcaaaa---------ctc---------------cagagaaag---aaggaaaagaag---------aacaagcgtgaaaccattcagcagcag---------------------------------------------aatgaagaggccatctacgatgatgtgggtgtg------ccatctgatgtgacccacgcc---------------------------aatcttgagtgg------------gacacagct------------gttgatggtggtgacacggccgtt---gaaattatcaacgagatt---tttgacacaggaaat------------------------taa
>KJ857406_Porcine_SKorea_2005--
atggct------------tctgtcagcttc---------------------caggat------------------------cgtggccgcaaa------cgggtgcccttatctctttatgcccctcttagggttactaatgacaaacccctttctaaggtacttgcaaacaacgctgtacccactaacaaggggaat------aaggaccagcaaattggatactggaatgagcaaattcgctggcgcatgcgccgtggtgagcgaattgaacaaccttccaattggcatttctactacctcggaacaggacctcacgccgacctccgttataggactcgtactgagggtgtt------ttctgggttgctaaagaaggcgcaaagactgaacccactaacctgggtgtcagaaaggcgtctgaaaagccaatcattccaaaattctctcaacagctccccagtgtagttgagattgttgaacctaac---acacctcctacc------tcacgtgctaattcacgtagcaggagt------cgtggtaatggcaacatcaggtccacatctccaagtgacaacagaggcaacaaccagtcccgtggtaattcacagaat---------cgtggaaat---aaccaggtt------cgtagagcttctcagaacagaggaggcaat------------aataat------------------------------------------aacaataacaag---------------tctcgtaaccagtccaagagcagg---------aaccagtcaaatgaccgtggtgtt---gtaaca---------------------tcacgcgatgacctggtggctgctgtcaaggatgcccttaaatgtttgggtattggagaaaaccctgac------aggcttaagcaacagcagaagcctaaacaggaaaggtctgacagcagcggcaaaaatacacctaagaagaacaaa------tcc---------------------------------------------------------agggcc------acttcgaaggag---------cgt---gacctcaaagacatcccagagtggaggagaattcccaagggcgaa------aatagcgtagcagcttgcttcggacccaggggaggcttcaaaaattttggagatgcggagtttgtcgaaaaaggtgttgatgcctcaggctatgctcagatcgccagtttagcaccaaatgttgcagcattgctctttggtggtaatgtggctgttcgtgagctagcggactcttacgagattacatacaattataaaatgactgtgccaaagtctgatccaaatgttgatcttcttgtttcacaggtggatgcatttaaa---------------act------gggaatgcaaaa---------ccc---------------cagagaaag---aaggaaaagaat---------aacaagcgtgaaaccacgcagcagctg---------------------------------------------aatgaagaggccatctacgatgatgtgggtgtg------ccatctgatgcgaatcatgcc---------------------------aatttggaatgg------------gacacagct------------gttgatggtggtgacacggccgtt---gaatttatcaacgagatc---ttcgacacaggaaat------------------------taa
>KJ857411_Porcine_SKorea_2010--
atggct------------tctgtcagtttt---------------------caggat------------------------cgtggccgcaaa------cgggtgccattatccctctatgcccctcttagggttactaatgaaaaacccctttctaaggtacttgcaaataatgctgtacccactaataaaggaaat------aaggaccagcaaataggatactggaatgagcagattcgctggcgcatgcgccgtggtgagcgaattgaacaaccttccaattggcatttctactacctcggaacaggacctcacgccgatctccgctataggactcgtactgagggtgtt------ttctgggttgctaaagaaggcgcaaagactgaacccactaacctgggtgttagaaaggcgtctgaaaagccaatcattccaaatttttctcaacagcttcccagcgtagttgagattgttgaacctaac---acacctcctact------tcacgtgcaaattcacgtagcaggagt------cgtggtaatggcaacaacaggtccagatctccaagtaacaacagaggcaataaccagtcccgcggtaattcacagaat---------cgtggaaac---aaccagggt------cgtggagcttctcagaacagaggaggcaat------------aataat------------------------------------------aacaataacaag---------------tctcgtaaccagtccaagaataga---------aaccagtcaaatgaccgtggtggt---gtaaca---------------------tcacgcgatgatctggtggctgctgtcaaggatgcccttaaatctttgggcattggcgaaaaccctgac------aagcttaagcaacagcagaggcccaaacaggaaaggtttgacagcagcagcaaaaatacacctaagaagaacaaa------tcc---------------------------------------------------------agagcc------acttcgaaagaa---------cgt---gacctcaaagacatcccagagtggaggaaaattcccaggggcgaa------aatagcgtagcagcttgcttcggacccaggggaggcttcaaaaattttggagatgcggaatttgtcgaaaaaggtgttgatgcctcaggctatgctcagatcgccagtttagcaccaaatgttgcagcattgctctttggtggtaatgtggcagttcgtgagctagcggactcttacgagattacatataattataaaatgactgtgccaaagtctgatccaaatgtagagcttcttgtttcacaggtggatgcatttaaa---------------act------gggaatgcaaaa---------ccc---------------cagagaaag---aaggaaaagaag---------aacaagcgtgaaaccacgcagcagctg---------------------------------------------aatgaagaggccatctacgatgatgtgggtgtg------ccatctgatgcgactcatgcc---------------------------aatttggaatgg------------gacacagct------------gttgatggtggtgacacggccgtt---gaaattatcaacgagatc---ttcgacacaggaaat------------------------taa
>KJ857423_Porcine_SKorea_2013--
[truncated: 81,407 more chars]
