# Supplementary material for: Origins and Evolution of Seasonal Human Coronaviruses
Source: Viruses. 2022 Jul 15;14(7):1551. doi: 10.3390/v14071551 (PMC9320361; doi:10.3390/v14071551)
Supplement: Supplementary file 1 [file viruses-14-01551-s001.zip › alignments/Memb_alphas_D2.fasta]

>KY073745_Bat_Kenya_2010-06-21
atgtct------------------------------------------------------------------------------------------------------------------------------------------aac------------gac---------------accatttccaaa---------------------gag---------------------------gaggtgtatcaccatcttctcaattggaattttgcgtggaacattgttctaacggttatcatcattgttctacaatatggtcattggcagtacagtcgtgtgctgtacggttttaaaatggctgtgttgtggctgctttggccgcttgtgtttgcgctctcaatctttgattgtgtcgtgaatttcaactctaat---tgggtctttttcgcattcagcctccttatgtccttcatcaccggtgtggtttggctaatgtatttcattaatagtttcaggttgtatcgtagggtacgctctttttgggctttcaaccctgaaactaatgctgtgatctcagttcatgtccttggcttccagtacgtgcaacctgttttggctgtacccactggcatcacactgaccttgcttaatggcaatctccttattgatggatttaaggtggcctcaggtgttcagataagcaatttaccgcaatatctgaccgtcgctaaacctaacactaccatcatctatgagagagccggaaggtcactcaatgccacgtacaactctggctgggttttctacgtgaagtctaagtttggcgactattcggctgctattggtacacatagcaacatgtcggatgctgagaaagttttacatttagtctaa
>KY073744_Bat_Kenya_2010-06-21
atgtcg------------------------------------------------------------------------------------------------------------------------------------------acaacg---atgtca------aatgag------agtatacctctc---------------------aca---------------------------gaagtttatgaacatttacgcaattggaatttcagttggaacctagttttgactgtctttctagttgtgcttcagtatggtcatttccaatatagcaagctgctctatgcactgaaaatgctagtactttggcttttatggccaatggtgcttgcgctttcaatctttgactgctgggccaattttggaaaggat---tgggttttcttcgcattcagcctccttatgactatcatcacactttgtttatggattatgtattttgtaaatagtttcaagttgtaccgccgggtgaagaccttttgggctttcaatcctgaaactaacgcaatcatctcgctccaagtctacgggcataactatgttcaacccgtcatgacggcaccaacaggtgtgacgctgactcttctcagcggtgtacttctcattgagggccataaggtggctattcgtgttcaggtgggtcaactgcctaaatacttaatagttgctacgccgagaaccactatcatttatgatcgtgtgggccgctccgtcaatgagtcaagtcagaccggctgggctttttatgtccgttcgaagcatggtgacttttctggtattgcgtctcaagagaatgttttatcagaaagagagaaattgctacatttagtctaa
>KY073746_Bat_Kenya_2008-08-06
atgtct------------------------------------------------------------------------------------------------------------------------------------aaactaaacaaa---atgtctgat---ggtaaa------aattttactagt---------------------gaa---------------------------gaggtgtataatcacctcgtaaactggaactttgcctggaatattttcttgacagtagtcatcgtgatcttgcagtatgggcactggaaatacagtcgtgtgctgtatgctcttaaaatgctcgtactgtggctgttgtggccttgtgtgcttgcactatcaatttttgacactgtaatcaactttggccgtaac---tggggtatgttcgttgttagcctccttatgtctatcatcactgcagtgttgtggctaatgtattttgtgaatagtttcaggctctaccgtagagctcgctctttttgggctttcaaccctgaaactaatgcactaatctcagtccaaatttttggttttcagtatgtccaaccagtcatggctgttcctacgggaatcacattgacactgctcaatggcaatctccttattgatggatttaaggtggcctcaggggttcagataagcaatttaccgcaatatctgaccgtcgccaaacctaatacgaccatcatttatgagagggccggcaggtcactgaatgtcacgcacaattctggctgggtgttttatgtgaaatctaaatttggcgactattcgacgactttggatccccatagtcgcatgtcggatgctgagagagctttacatttagtctaa
>KT253269_Bat_Ghana_2011--
atgact---------------------------------------------------------------------------------------------------------------------------------------------------------------gatgct------aatattactcag---------------------gag---------------------------gagttggtaactcacctgaagaattggaattttagttggaatattattctaactattttcattgtcattcttcagtttggccattataaatactcaagaatcttttatgggctgaaaatgctagttttgtggcttctttggccacttgtacttgcactttcaatctttgacacttgggcaaactggggatccaac---tgggcctttgttgcattcagcctttttatggccgtatcaacactcattatgtgggtgatgtacttcgtaaacagtttcagacttttccgacgtgctcgaactttttgggcatggaatcctgaagtgaatgcaatcacagtcacaaccgtgctgggacagacgtactaccaacccattcaacaagctcctacaggcatcacggtgaccttgctgagcggcgtgctttacgtggacggacatagattggcttcaggtgttcaggttcataatttacctgagtacatgacagttgccgtgccgagcactactataatttatagtagggtcggaagatccgtaaattcacgaaacagcactggctgggttttctacgtacgagtaaagcacggtgacttttctgcagtgagctcacctacgagcaacatgacagaaaatgaaagattgcttcatttgatctaa
>KT253270_Bat_Ghana_2010--
atgact---------------------------------------------------------------------------------------------------------------------------------------------------------------gaagct------aatattactcag---------------------gag---------------------------gagttggtaactcacctgaaaaattggaattttagttggaatattattctaactattttcattgtcattcttcagtttggccattataaatactcaagaatcttttatgggctgaaaatgctagttttgtggcttttgtggccacttgtacttgcactttcaatctttgacacttgggcaaactggggatccaac---tgggcctttgttgcactcagcctttttatggccgtatcaacactcattatgtgggtgatgtacttcgtaaacagtttcagacttttccgacgtgctcgaactttttgggcatggaacccggaagtgaatgcaatcacagtcacgaccgtgctgggacagacgtactaccaacccattcaacaagctcctacaggcatcacggtgaccttgctgagcggcgtgctttacgtggacggacatagattggcttcaggtgttcaggttcaaaatttacctgagtacatgacagttgccgtgccgagcactactataatttatagtagggtcggaagatccgtaaattcacgaaacagcactggctgggttttctacgtacgagtaaagcacggtgacttttctgcagtgagctcaccgacgagcaacatgacagaaaatgaaagattgcttcatttgatctaa
>KY073747_Bat_Kenya_2009-06-20
atgtcg---------------------------------------------------------------------------------------------------------------------------------------------------------------aacaat------tcaattccgcag---------------------gag---------------------------gagttggtaactcacctgaaaaattggaactttagttggaatataattctgactattttcattgtcattttacagtttggccattataaatactcaagagtcttctatggtttgaaaatgttagtactttggttattatggccacttgtacttgcactttcaatctttgacacttgggctaattggggaaccaat---tgggcctttgttgcattcagcctttttatggccgtatcaacactcattatgtgggtgatgtacttcgtaaacagtttcagacttttccgccgtgctcgaactttttgggcatggaatccggaagtgaatgcaatcacagtcacaaccgtgctgggacagacgtactaccaacccacacaacaagctcctacaggcattacggtgaccttgctgagcggtgtgctttacgtggacggacatagattggcttcaggtattcaggttcataacctacctgaatacatgtcagttgccgtgccgagtactactataatttatagtagagtcggaaggtccgtaaattcacgaaacagcacaggctgggttttctacgtacgagtaaaacacggtgacttttctgcagtcagctcacctacgagcaacatgtcagaaaatgaaagattgcttcatttaatctaa
>KY073748_Bat_Kenya_2010-06-
atgacc---------------------------------------------------------------------------------------------------------------------------------------------------------------gaagct------aatattactcag---------------------gag---------------------------gagttggtaactcacctgaagaattggaattttagttggaatattattctgactatattcatcgtcattttacagtttggccattataaatattcaagaatcttctatggattgaagatgctgattttgtggcttttatggccacttgtgcttgcactttctattttcgattcttgggcaaattggggatccaat---tgggcctttgttgcattcagcctttttatggccgtatcaacactcatcatgtgggtgatgtacttcgtaaacagtttcagacttttccgacgtgctcgaactttttgggcatggaatccggaagtgaatgcaatcacagtcacaaccgtgctgggacagacgtactaccaacccattcaacaagctcctacaggcattacggtgaccttgctgagcggcgtgctttacgtggacggacatagattggcttcaggtgttcaggttcataacttacctgaatacatgacagttgccgtgccgagcactactataatttatagtagggttggaaggtccgtaaattcacgaaacagcacaggctgggttttctacgttcgagtaaaacacggtgacttttctgcagtgagctctccacagagcaatatgtcagaaaatgaaagattgcttcatttgatctaa
>KT253272_Bat_Ghana_2010--
atgggt---------------------------------------------------------------------------------------------------------------------------------------------------------------gacaaa------ggtgtgttgtacaacaacaatgcctcgtgtaacgac---------------------------aatatcgttacacacttgaaaaattggaattttggttggaatgttatcctaaccatattcattctaattttgcagtttggacattacaaatattccagaatcttttatggcatcaaaatgctcgtgttgtggctgttatggccacttgtactcgcattgtctatttttgacacctatgctaactggaatgagaat---tgggcctttgttgcattaagcctttttatggccatagccacacttattatgtgggttatgtatttcgtaaatagtttcagacttttccgtcgtgctcgaactttttgggcatggaacccggaagtgaatgcaatcacagtcacaaccgtgctgggacagacttactaccaacctactctacaagcccccacagggattacagtaaccctgttgagcggtgttctttacgtggacggccatagaatcgcttcaggtattcaggttcataatttacctgagtacatgtcggttgccgtgccgagcactactattatttatagtagggtcgggaggtctgtcaattcacgtaacaacacaggttggatgttttatgtcagagtaaagcacggtgacttttctgcagtgagctctccacagagcaatatgacagaaaatgagcgattgcttcatttagtctaa
>KT253271_Bat_Ghana_2011--
atgggt---------------------------------------------------------------------------------------------------------------------------------------------------------------gacaac------gat---------------------acgtgtaatgac---------------------------actatcgtcacacacttgaaaaattggaattttggttggaatgttattctaaccatttttattctaattttgcagtttggacattacaagtattccagaattttctatggtgtcaaaatgcttgtgttgtggcttttatggccacttgtgcttgctttgtcaatttttgacacatacgctaactggaatgagaac---tgggcctttgttgctttaagcctttttatggctatagccacatttgttatgtgggttatgtattttgtaaacagtttcagacttttccgacgtgctcgcactttttgggcatggaatccggaggtgaatgcaatcacagtcacaaccgtgctgggacagacttactaccaacctactcaacaagcgcctacagggatcacagtaaccctgttgagcggtgttctttacgtggacggccatagaatcgcttcaggtattcaggttcataatttacctgagtacatgtcggttgccgtgccgagcactactattatttatagtagggtcgggaggtctgtcaattcacgtaacaacacaggttggatgttttatgtcagagtaaagcacggtgacttttctgcagtgagctctccacagagcaatatgacagaaaatgagagattgcttcatttagtctaa
>FJ938054_Feline_Netherlands_2007-02-02
atgaaatacattttgtttctacttgcgtgcactatttcattcgtttatggaaaa------------------cgctactgtgctatgcaagactta---aat---------tctacg---tcttgt------------gatggcacagac---gatcaatgt---caaacc------tgctttgaacgt---------------------ggt---------------------------gatcttatttggcatctcgctaactggaacttcagctggtctgtaatacttattgtttttataacagtgttaaaatatggcagaccacaatttagctggctcgtttatggcattaaaatgctgatcatgtggctattatggcctattgttctagcacttacgatttttaatgcatactctgagtaccaagtttccagatatgtaatgttcggctttagtgttgcaggtgcagttgtaacgtttgcactttggatgatgtattttgtgagatcaattcagctatatagaaggaccaaatcatggtggtcttttaatcctgagactaatgctattctttgtgttaatgcattaggtagaagttatgttctacccttagacggtacacccaccggtgtaaccctcacgctactttcaggaaatctatatgctgaaggttttaaaatggctggtggtcttaccatcgagcatttgcctaaatatgtcatgattgctacacctagtagaaccatcgtctacacattagttggaaaacaattaaaagcaactactgctacaggatgggcttactacgtaaaatctaaagctggtgattactcaacagaagcacgt---actgataatttgagtgaacatgaaaaattattacatatggtgtaa
>KY566209_Feline_China_2016-11-
atgaagtacattttgttaacactcgcgtgcattgttgcatgcgtttatggagaa------------------cgctactgtgccatgcaacctgat---ggc---------ttgcag---tgcgtt------------aatcacacagat---tcaagttgt---caaacc------tgctttgaacgt---------------------ggt---------------------------gatcttatttggcatcttgcaaactggaacttcagctggtctgtaatattgattgtttttatagcagtgttacaatatggcagaccgcaatttagctggctcgtttatggcattaaaatgctgatcatgtggctactatggcctattgttctagcgcttacgatttttaatgcatactcggagtatcaagtttccagatatgtaatgttcggttttagtattgcaggtgcagtcgtaacgtttgcactttggatgatgtattttgtgagatctattcagctatatagaaggaccaaatcatggtggtcttttaatcctgaaaccaatgcaattctttgtgttaacgcattgggtagaagctatgtgctacctcttgacggcactcctacgggtgtcactctcaccttactttcaggaaatctatatgctgaaggtttcaaaatggctggtggtcttaccatcgagcatttacctaaatatgtcatgattgctacacctagtagaaccatcgtctacacattagttgggaaacaattaaaagcaactactgccacaggatgggcttactatgtaaaatctaaagccggtgattactcaacagaagcacgt---actgataatttgagtgaacatgagaaattattacatatggtgtaa
>KJ879378_Feline_Brazil_2010--
atgaagtacgttcttttgatactagcgtgcattattgcatgcgtttacggtgaa------------------cgttactgtgctatgcaaggcaat---ggt---------ttacag---tgtatt------------aatggcacagac---gcaaattgt---caaacc------tgcttcgaacgt---------------------ggt---------------------------gatcttatttggcatcttgctaactggaacttcagctggtctgttatattgattgtttttataacagtgttacaatatggcagaccacaatttagctggctcgtttatggcattaaaatgctgatcatgtggctactatggcctattgttctagcgcttacgatttttaatgcatattctgagtgtcaagtttccagatatgtaatgttcggctttagtgttgcgggtgcagttgtaacgtttgcgctttggatgatgtattttgtgagatctgttcagctatataggaggaccaaatcatggtggtcctttaaccctgagaccaatgcaattctttgtgttaatgcattgggtagaagttatgtcctacctttagatggtacaccagcgggtgtcactcttactctactgtcaggaaatctatatgctgaaggttttaaaatggctggtggtctcaccattgaacatttacctaaatacgtcatgattgctacacctagtagaaccatcgtttacacattagttgggaaacaattaaaagcaactactgccacaggatgggcctactatgtaaaatctaaagctggtgattactcaacagaagcacgt---actgataatttgagtgaacatgaaaaattattacatatggtgtaa
>AB535528_Feline_Japan_1994--
atgaagtacgctttgttcgtattcgcatgcataatcgcatgtgtttgtggtgaa------------------cgttactgtgctatgaatggtaca---tct---------acgacc---tgt---------------agtatcacagac---agaacttgt---gtaacc------tgctttgaacgt---------------------ggt---------------------------gatcttatttggcatcttgctaactggaacttcagctggtctgtaatattgattgtttttataacagtgttgcaatatggtagaccacaatttagctggctcgtttatggcattaaaatgctgatcatgtggctattatggcccattgttctagcgcttacgatttttaatgcatattccgagtatcaagtttccagatatgtaatgttcggctttagtgttgtaggtgcagttgtaacgtttgcactttggatgatgtattttgtgagatctgttcagttatatagaaggaccaaatcatggtggtcttttaatcctgagactaatgcaattctttgtgttaatgcattgggtagaagttatgttctgcctcttgatggtacacctacaggtgttaccctcaccttactttcaggaaatctatatgctgaaggctttaaaatggctggtggtcttaccatcgagcatttgcctaaatacgtcatgattgctacacctagtagaaccatcgtttatacattagttggaaaacaattaaaggcaactactgctacaggatgggcttattacgtaaaatccaaagccggtgattactcaacagaagcacgt---actgataatttgagtgaacatgaaaaattgttacatatggtataa
>FJ917526_Feline_USA_2008-05-05
atgaagtacgttttgttaatattagcgtgcattattgcatgcgtttatggtgaa------------------cgctactgtgctatgcaaccaaat---agc---------atgcag---tgtttc------------aatggaacttca---acagagtgt---caaacc------tgcttcgaacgt---------------------ggt---------------------------gatcttatctggcatcttgctaactggaactttagctggtctgtaatacttattgtttttataacagtgttacaatatggcagaccacaatttagctggctcgtttatggcattaaaatgctgatcatgtggctattatggcctattgtattagcacttacgatttttaatgcatatgctgagtaccaagtttccagatatgtaatgttcggctttagtgttgcaggtgcagttgtaacgtttgcactttgtatgatgtattttgtgagatctattcagctatatagaaggaccaaatcatggtggtcttttaatcctgagaccaatgcaattctttgtgttaatgcattgggtagaagctatgtgcttcccctagacggtacaccaactggtgtcactctcaccctactttcaggaaatctatatgctgaaggttttaaaatggctggtggtcttaccatcgagcatttacctaaatatgtcatgattgctatacctagtagaaccatcgtttacacattagttgggaaacaattaaaagcaactactgccactggatgggcttactatgtaaaatctaaagctggtgattactcaactgaagcacgt---actgataatttgagtgaacatgaaaaattattacatatggtgtaa
>FJ938061_Feline_USA_1998-03-10
atgaagtacgttttgctcatgttcgcgtgcataattgcatgcgtttgtggtgaa------------------cgatactgtgccatgcaagrtgca---agt---------acaagc---tgcatc------------aatggcaccaac---tcacaatgt---caaacc------tgctttgaacgt---------------------ggt---------------------------gatcttatttggcatcttgctaactggaacttcagctggtccgtaatattgatcgtttttataacagttttacaatatggaagaccgcaatttagctggctcgtttatgkcattaaaatgctgatcatgtggctattatggcctattgttctagcgcttacgatttttaatgcatactccgagtaccaagtttccagatatgtaatgttcggctttagtgttgcaggtgcagtcataacgtttgcactctggatgatgtattttgtgagatccattcagctatatagaaggaccaaatcatggtggtctttcaaccctgaaactaatgcaattctttgtgttaacgcactgggtagaagttatgttttaccccttgatggcactcctacaggtgtcactcttactttgctttcaggaaatctatatgctgaaggttttaagatggctggtggtcttaccatcgagcaattgcctaaatacgtcatgattgctacacctagtagaaccatcgtttacacattagttgggaaacaattaaaagcaactactgctacaggatgggcttactatgtaaaatctaaagctggtgattactcaacagaagcacgt---actgataatttgagtgaacatgaaaaattattacatatggtgtaa
>FJ938062_Feline_Netherlands_2007-05-24
atgaagtacgttttgtttgttttcgcatgcataattgcatgtgtttttggtgaa------------------cgttactgcgctatgcatgaatcg---cca------tcgacacag---tgcatt------------aacggcaccgattcacagccatgt---caaacc------tgcttcgaacgt---------------------ggt---------------------------gatcttatttggcatcttgctaactggaacttcagctggtctgtaatactgatagcttttataacagtgctacaatatggcagacctcaatttagctggctcgtttatggcattaaaatgctgatcatgtggctattatggcctattgttctagcgcttacgatttttaatgcatactcggagtaccaagtttccagatatgtaatgttcggctttagtattgcaggtgcagtcgtaacgtttgcactatggatgatgtattttgtgagatctattcagctatatagaaggaccaaatcatggtggtcttttaaccctgaaactaatgcaattctttgtgttaatgtattgggtagaagttatgtacttccccttgatggtacacctacgggtgttactcttacgttactttcaggaaatctatatgctgaaggctttaaaatggctggtggtcttaccatcgatcatttgcctaagtacgtcatgattgctacacctagtagaaccatcgtttacacattagttgggaaacaactaaaagcaactactgccacaggatgggcttactatgtaaaatctaaagctggtgattactcaacagaagcacgt---actgataatttgagtgaacatgaaaaattattacatatggtgtaa
>FJ917528_Feline_USA_2008-09-30
atgaagtactttttgttaatattagcgtgcgcaattgcatgcgtttgtggtgaa------------------cgatactgtgccatgcaaggtgca---tct---------agaatc---tgcatc------------aatggcacaggtacggacacttgt---caaacc------tgcttcgaacgt---------------------ggt---------------------------gatcttatttggcatctcgctaactggaacttcagctggtctgttatattggttgtttttataacagtgttacaatatggcagaccgcaatttagctggctcgtttatggcattaaaatgctgatcatgtggctattatggcctattgttctagcgcttacgatttttaatgcatactctgagtatcaagtctccagatatgtaatgttcggctttagtattgcaggcgctgttgtaacgtttgcactttggatgatgtatttcgtgagatccattcagctgtatagaaggaccaaatcatggtggtcttttaatcctgagactaatgcaatcctttgtgttaatttattgggtagaagttatgttctgcctcttgatggtacacctacgggtgttactctcactttactttcaggaaatctatatgctgaaggttttaaaatgtctggtggtcttaccatcgagcatttgcctaaatatgtcatgattgctacacctagtagaaccatcgtttacacattagttggaaaacaattaaaagcaactactgctacagggtgggcttactatgtaaaatctaaagccggtgattactcaacagaagcacgt---actgataatttgagtgaacatgaaaaattattacatatggtgtaa
>FJ938060_Feline_USA_1993-03-30
atgaagtacgttttgctcatgttcgcgtgcataattgcatgcgtttgtggtgaa------------------cgatactgtgccatgcaaggtgca---agt---------acaagc---tgcatc------------aatggcaccaac---tcagaatgt---caaacc------tgctttgaacgt---------------------ggt---------------------------gatcttatttggcatcttgctaactggaacttcagctggtccgtaatattgatcgtttttataacagttttacaatatggaagaccgcaatttagctggctcgtttatggcattaaaatgctgatcatgtggctattatggcctattgttctagcgcttacgatttttaatgcatactccgagtaccaagtttccagatatgtaatgttcggctttagtgttgcaggtgcagtcataacgtttgcactctggatgatgtattttgtgagatccattcagctatatagaaggaccaaatcatggtggtctttcaaccctgaaactaatgcaattctttgtgttaacgcactgggtagaagttatgttttaccccttgatggcactcctacaggtgtcactcttactttgctttcaggaaatctatatgctgaaggttttaagatggctggtggtcttaccatcgagcaattgcctaaatacgtcatgattgctacacctagtagaaccatcgtttacacattagttgggaaacaattaaaagcaactactgctacaggatgggcttactatgtaaaatctaaagctggtgattactcaacagaagcacgt---actgataatttgagtgaacatgaaaaattattacatatggtgtaa
>MN165107_Feline_China_2018-04-
atgaaatacattttgttcctactagcttgcgtgatcgcaagcgtttatggagaa------------------cgctattgtgccatgcaaggtgca---ctt------tctacaagc---tgcatc------------aatggcacaact---aacccatgt---caaacc------tgctttgaacgt---------------------ggt---------------------------gatcttatttggcatcttgctaactggaacttcagctggtctgttatacttattgtttttataacagtactacaatatggcagacctcaatttagctggctcgtttatggtattaaaatgctaatcatgtggctgttatggcctattgttctagcgcttacgatttttaatgcatattctgagtaccaagtttccagatatgtaatgttcggctttagtgttgcaggtgcagtcattacgtttgcactctgtatgatgtattttgttagatccattcagctatatagaaggaccaaatcatggtggtcttttaaccctgaaactaatgcaattctttgcgttaatgcattgggtagaagttatgtacttcctcttgatggtacacctacaggtgtcactctcactttactttcaggaaatctatatgctgaaggctttaaaatggctggtggtcttaccatcgagcatttacctaaatatgtcatgattgctacacctagtagaaccatcgtttacacattagttggcaaacaattaaaagcaactactgccacgggatgggcttactatgtaaaatctaaagctggtgattactcaacagaagcacgt---actgacaatttgagtgaacatgaaaaattattacatatggtgtaa
>KP143508_Feline_UK_2013-01-01
atgaagtacattttgttcttacttgcgtgcataattgcatgcgtttatggagaa------------------cgttattgtgccatgcaaagtgca---act------tctacaagc---tgcatc------------aatgtcactgaccacaactcatgt---caaact------tgcttcgaacgt---------------------ggt---------------------------gatcttatttggcatctcgctaactggaacttcagctggtctgtaatattgattgtttttataacagtgttacaatacggcagaccgcaatttagctggctcgtttatggcattaaaatgctgatcatgtggctattatggcctattgttctagcgcttacgatttttaatgcgtactctgagtacgaagtttccagatatgtaatgttcggctttagtgttgcaggtgcagttgtaacgtttgcattatggatgatgtattttgtgagatctattcagctatatagaaggaccaaatcatggtggtcttttaaccctgagactaatgcaattctctgtgttaatgcgttgggtagaagctacgtcctaccccttgatggcactcctacgggtgtcactctcacgttactttcaggaaacctatatgctgaagggtttaaaatggctggtggtcttaccatcgagcacttgcctaaatacgtcatgattgctacacctagtagaaccatcgtttataccttagttggaaaacagttaaaagcaactactgccacaggatgggcttactatgtaaaatctaaagccggtgattactcaacagaagcacgt---actgataatttgagtgaacatgaaaaattattacatatggtataa
>FJ917527_Feline_USA_2008-02-18
atgaagtacgttttgttcttactttcgtgcataattgcatgcgtttgttgcgaa------------------cgatactgtgctatgcaaagtgat---gat------tccacacat---tgcatt------------aatggcattgactcgactttatgt---caaacc------tgttttgaacgg---------------------ggt---------------------------gatcttatctggcatcttgctaactggaacttcagctggtctgttatactgattgtttttataactgtgttacaatatggcagaccacagtttagctggctcgtttatggcattaaaatgctgatcatgtggctattatggcctattgttctagcgcttacgatttttaatgcgtactctgagtatcaagtttccagatatgtaatgttcggctttagtatcgcaggtgcagttgtaacgtttgcactttggatgatgtattttgtaagatctgttcagctatatagaaggaccaaatcatggtggtcttttaaccctgaaaccaatgcaatcctctgtgttaatgcattgggtagaagttatgtgctacctcttgatggtacgcctacaggagtcactcttactctactttcaggaaatctatatgctgaaggttttaaaatgtctggtggtcttactatcgagcatttgcctaaatacgtcatgattgccacacctagtagaaccatcgtttatacattagttgggaaacaattaaaagctactactgctactggatgggcttactatgtaaaatctaaagctggtgattactcaacagaagcacgt---actgataatttgagtgaacatgaaaaattattacatatggtgtaa
>FJ917521_Feline_USA_2008-02-12
atgaagtacgttttgtttttatttgcgtgcataattgcatgtgtttttggtgaa------------------cgctattgtgctatgcaggatggc---gac------tctatgaac---tgcatc------------aatggcaccgattcaaactcatgt---ctaacc------tgcttcgaacgt---------------------ggt---------------------------gatcttatttggcatcttgctaactggaacttcagctggtctgtaatacttattgtttttataacagtgttgcaatatggcaaacctcaatttagctggctcgtttatggcattaaaatgctgatcatgtggctattatggcctattgttctagcgcttacgatttttaatgcatactctgagtaccaagtttccagatatgtaatgttcggctttagtgttgcaggtgcagttataacgtttgcactttggatgatgtattttgtgagatctgttcagctatatagaaggaccaaatcatggtggtctttcaatcctgaaacaaatgcaattctttgtgttaatgcattgggtagaagttatgtactacccctcgatggtacaccaacgggtgtcactctcactttactttcagggaacctatatgctgaaggttttaaaattgctggtggtctcaccattgatcatttgcctaaatacgtcatgattgctacacctagtagaaccatcgtttacacattggttggaaaacaactaaaagcaaccactgccacaggatgggcttactatgtaaaatctaaagctggtgattactcaacagaagcacgt---actgataatttgagtgaacatgaaaaattattacatatggtgtaa
>KC175339_Canine_Germany_1971--
atgaagtacattttgctaatactcgcgtgcataattgcatgcgtttatggtgaa------------------cgctactgtgccatgcaagacagt---ggc---------ttgcag---tgtatt------------aatggcacaaat---tcaagatgt---caaacc------tgctttgaacgt---------------------ggt---------------------------gatcttatttggcatcttgctaactggaacttcagctggtctgtaatattgattgtttttataacagtgttacaatatggcagaccacaatttagctggctcgtttatggcattaaaatgctgatcatgtggctattatggcctattgttctagcgcttacgatttttaatgcatactctgagtaccaagtttccagatatgtaatgttcggctttagtgttgcaggtgcagttgtaacgtttgcactttggatgatgtattttgtgagatctgttcagctatatagaagaaccaaatcatggtggtcttttaatcctgagactaatgcaattctttgtgttaatgcattgggtagaagttatgtgcttcccttagatggtactcctacaggtgttacccttactctactttcaggaaatctatatgctgaaggtttcaaaatggctggtggtttaaccatcgagcatttgcctaaatacgtcatgattgctacacctagtagaaccatcgtttatacattagttggaaaacaattaaaagcaactactgccacaggatgggcttactacgtaaaatctaaagctggtgattactcaacagaagcacgt---actgacaatttgagtgaacatgaaaaattattacatatggtgtaa
>HQ392469_Feline_Netherlands_2008-01-22
atgaagtacgttcttttcatatttgcgtgcataattgcatgcgtttatggagaa------------------cgttactgtgctatgaaagatgac---aat------cctatgtct---tgcatc------------aatggcactgac---tcacaatgt---cgaacc------tgcttcgaacgc---------------------ggt---------------------------gatcttatttggcatcttgctaactggaacttcagctggtctgtaatattgattgtttttataacagtgctacaatatggtagaccacaattcagctggatcgtttatggcattaaaatgctgatcatgtggctactttggcccattgttctagcgcttacgatttttaatgcatattctgagtatcaagtttccagatatgtaatgttcggctttagtgttgcaggtgcagttataacgtttgcactttggatgatgtattttgtgagatctattcagctatatagaaggaccaaatcatggtggtcttttaaccctgaaaccaatgcaattctttgtgttaatgcattgggtagaagttatgtacttcctcttgatggcactcccacaggtgtcactcttactctactttcaggaaatctatatgctgaaggttttaaaatggctggtggtcttaccatcgagcatttacctaaatacgtcatgattgctacacctagtagaaccatcgtttatacattagttggaaaacaattaaaagcaactactgctactggatgggcttactatgtaaaatctaaagctggtgattactcaacagaagcacgt---actgataatttgagtgaacatgaaaaattattacatatggtgtaa
>KJ879389_Feline_Brazil_2011--
atgaagtacgttttgtttgtatttgcatgcataattgcatgtgtttatggtgaa------------------cgttactgtgctatgcaggattca---aca------tcgatgcag---tgcatt------------aacgacaccactaaatcacaatgt---caaacc------tgctttgaacgt---------------------ggt---------------------------gatcttatttggcatcttgctaactggaacttcagctggtctgtaatattgattgtttttataacagttctacaatatggaagaccacaacttagctggctcatttatggcattaaaatgctgatcatgtggctattatggcctattgttctagcgcttacgatttttaatgcatactctgagtaccaagtttccagatatgtaatgttcggttttagtgttgcaggtgcagttataacgtttgcactctgggtgatgtattttgtgagatccgttcagctttatagaaggaccaaatcatggtggtcctttaaccctgagaccaatgcaattctttgtgttaatgcattgggtagaagttatgttctacctctagacggtacaccaacgggtgttactctcactctactttcggggaacttatatgctgaaggttttaaaatggctggtggtcttaccatcgagcatttacctaaatatgtcatgattgcgacacctagtagaaccaccgtttacacattagttggaaaacaactaaaagcaactactgccacgggatgggcctactatgtgaaatctaaagccggtgattactcaacagaagcacgt---actgataatttgagtgaacatgaaaaattattacatatggtgtaa
>EU186072_Feline_USA_1970’s
atgaagtacgttttgttaatactcgcgtgcataattgcatgcgtttttggtgaa------------------cgttattgtgccatgaaggatgac---tcg------tctaatact---tgcatc------------aatggcactaat---tcctcatgt---caaacc------tgctttgaacgt---------------------ggt---------------------------gatcttatttggcatcttgctaactggaacttcagctggtctgtaatattgattgtttttataacagtgttacaatatggcagaccacaatttagctggctcgtttatggcattaaaatgctgatcatgtggctattatggcctattgttctagcgcttacgatttttaatgcatactctgagtaccaagtttccagatatgtaatgttcggctttagtattgcaggtgcagttgtaacgtttgcactttgcatgatgtattttgtgagatctattcagctatatagaaggaccaaatcatggtggtcttttaatcctgagaccaacgcaattctttgtgttaatgcattgggtagaagttatgttctacccttagatggtacaccaacgggtgtcactctcactttgctttcgggaaacctatatgctgaaggttttaaaatggctggtggtcttaccatcgagcatttgcctaaatacgtcatgattgctacacctagtagaaccatcgtttacacattggttggaaaacaattaaaagcaactactgccacgggatgggcttactatgtaaaatctaaagctggtgattactcaacagaagcacgt---actgataatttgagtgaacatgaaaaattattacatatggtgtaa
>MG893511_Feline_Germany_2012-07-
atgaagtacgttttgtttatatttgcgtgcataattgcatgtgtctgtggagaa------------------cgttactgtgctatgcaggatacg---cct------ctccttact---tgcaaa------------aatgcaaccgcc---gatacatgt---gaaacc------tgcttcgaacgt---------------------ggt---------------------------gatcttatatggcatcttgctaactggaacttcagctggtctgtaatattgattgtttttataacagttttacaatatggcagaccacaatttagctggctcgtttatggcattaaaatgctaatcatgtggctaatgtggcctattgttctagctcttacgatttttaatgcatacgcggagtacgaagtttccagatatgtaatgttcggctttagtgttgcaggtgcagttgtaacgtttgcactctggatgatgtattttgtgagatccattcagctatatagaaggaccaaatcatggtggtcttttaaccctgaaactaatgcaattctttgcgttaatgcattgggcagaaattatgtgctgccacttgatggtacacctacaggtgttactcttactttactgtcaggaaatctatatgctgaaggttttaagatgtctggtggtctaaccattgaacatttacctaaatacgtcatgattgctacacctagtaggaccatcgtttacacattagttggcaaacaattaaaagcaactactgctacagggtgggcttactatgtaaaatctaaagctggtgattactcaacagaagcacgt---actgataatttgagtgaacatgaaaaattattacatatggtgtaa
>JN160606_Feline_Taiwan_2004-09-
atgaag---attttgttaatattagcgtgtgcaattgcatgcgtttatggagaa------------------cgctattgtgctatgaaatccgac---act------gatttgtca---tgtcgc------------aatagtaca------aatgattgc---gaatca------tgcttcaatgga---------------------ggt---------------------------gatcttatcaggcatcttgctaattggaacttcagctggtctgtaatattaattgtttttataacagtgttgcaatatggaagaccgcaatttagttggctcgtttatggcattaaaatgctgatcatgtggctattatggcccattgttctagctcttacgatttttaatgcatactctgagtatcaagtttccagatatgtaatgttcggctttagtattgcaggtgcagttgtaacgtttgcactatgggtgatgtattttgtgagatctattcagctatatagaaggaccaaatcatggtggtcttttaatcctgagaccaatgcaattctttgtgttaatgcattgggtagaagttatgttcttccccttgatggcacacctacaggtgtcactctcactctactttcaggaaatctatatgctgaaggttttaaaatggctggtggtcttaccatcgagcatttgcctaaatatgtcatgattgctacacctagtagaaccatcgtttacacattagttggaaaacaattaaaggcaactactgccacaggatgggcttactatgtaaaatctaaagctggt---------------------------------------------------------------------
>HQ012368_Feline_Netherlands_2007-07-24
atgaagtacattttgctagcatttgcgtgcatgattgcatgcgtrtatggggag------------------cgttattgcgctatgacaagcgac---tct------tccaygacc---tgcktc------------aatgcaacagat---ggcacatgt---caaacc------tgcttcgagcgt---------------------ggt---------------------------gatcttatttggcatctcgctaactggaacttcagctggtctgtaatactgattgtttttataacagtactacaatatggcagaccacaatttagctggctcgtttatggtattaaaatgctgatcatgtggctattatggcctattgttctagctcttacgatttttaatgcatattcggagtatcaagtttccagatatgtaatgttcggctttagtgttgcaggtgcagttgtaacgtttgcactatggatgatgtattttgtgagatccattcagctatatagaaggaccaaatcatggtggtcttttaatcctgaaaccaatgcagttctttgtgttaatgcattgggtagaagttatgttctacctttagatggtacaccaacgggtgtcactctcaccctactctcaggaaacctatatgctgaaggttttaaaatggctggtggtctcaccatcgagcatttgcctaaatatgtcatgattgctacacctagtagaaccatcgtttacacattagttgggaaacaattaaaagcaactactgccacaggatgggcttactatgtaaaatctaaagctggtgattactcaacagaagcacgt---actgataatttgagtgaacatgaaaaattattacatatggtgtaa
>AB781789_Feline_Japan_1987--
atgaag---attttgttagtgttagcgtgtgcaattgcatgcgcatgtggtgaa------------------cgttattgcgctatgaaatctgac---tca------gatacttca---tgtcgc------------aatagtaccact---actggttgt---gaagca------tgcttcaatgga---------------------ggt---------------------------gatcttatttggcatcttgctaactggaacttcagctggtctataatattgatttttttcataacggttctacaatatggtagacctcaatctagctggttcgtgtatggcattaaaatgctcattatgtggctattatggcccattgttttggctcttacgatttttaatgcatactcggaatatcaagttcccagatatgtaatgttcggctttagtgttgcaggtgcagttgtaacgtttgcactttggatgatgtattttgcgagatccattcagctatatagaaggaccaagtcatggtggtcttttaatcctgagaccaatgcaattctttgtgtcaatgcattgggtagaagttatgttctacctctagatggtacaccaacgggtgttactcttactctactttcgggaaacctatatgctgaaggttttaaaatggctggtggtcttaccatcgagcatttgcctaaatatgtcatgattgctacacctagtagaaccatcgtttatacactagttggaaaacaattaaaagcaactacagctacaggatgggcttactatgtaaaatctaaagccggtgattactcaacagaagcacgt---actgataatttgagtgaacatgagaaattattacatatggtgtaa
>HQ738704_Feline_Netherlands_2009-11-13
------------------------------------------------------------------------------------------------------------------------------------------------------------------------------------------------------------------------------------------------------------------------------------------------------------------------------ggcagaccacaattcagctggctcgtttatggcattaaaatgcttgttatgtggctattatggcctattgttctagcacttacgatttttaatgcatactctgagtatcaagtttccagatatgtaatgttcggctttagtattgcaggtgcagttgtaacgtttgcactctggataatgtattttgtgagatccattcagctatatagaaggaccaaatcatggtggtcttttaatcctgaaactaatgcaattctctgcgttaatgcattgggtagaagttacgttctacctcttgacggtacacctacaggtgtcactcttactttactctcaggaaatctatatgctgaaggttttaaaatggctggtggtctcaccattgaacatttacctaaatacgtcatgattgctacacctagtagaaccatcgtttacacattaattgggaaacaattaaaagcaactactgctacgggatgggcttactatgtaaaatctaaagctggcgattactcaacagaagcatgc---actgatactttgagtgaacatgaaaaattattatctatggcgtaa
>HQ738705_Feline_Netherlands_2009-11-25
------------------------------------------------------------------------------------------------------------------------------------------------------------------------------------------------------------------------------------------------------------------------------------------------------------------------------ggtagaccacaatttagctggctcgtttatggcattaaaatgctgatcatgtggctgttatggcctattgttctagcgcttacgatttttaatgcctattcggagtaccaagtttccagatatgtaatgttcggctttagtgttgcaggtgcagttgtaacgtttgcactttggatgatgtattttgtgagatccattcagctatatagaaggaccaaatcatggtggtctttcaatcctgaaaccaatgctattctttgtgttaatgcattgggtaggagttatgttctgcctcttgatggcacacctactggtgttactctaactctactttccggaaatctatatgctgaagggtttaaaatggctggtggtctcaccattgaccatttacctaaatacgtcatgattgctacacctagtagaaccatcgtttacacattggttggaaaacaattaaaagcaaccactgctacgggatgggcttactatgtaaaatctaaagctggtgattactcaacagaagcacgt---actgataatttgagtgaacatgaaaaattattacatatggtgtaa
>HQ738706_Feline_Netherlands_2009-12-15
------------------------------------------------------------------------------------------------------------------------------------------------------------------------------------------------------------------------------------------------------------------------------------------------------------------------------ggcagaccgcaatttagttggctcgtttatggcattaaaatgctgatcatgtggctattatggcctattgttctagctcttacgatttttaatgcgtattctgagtatcaagtttccagatatgtaatgttcggctttagtgtagcaggtgcagttataacttttgcactttggatgatgtattttgtgagatctgttcagttatatagaaggaccaaatcatggtggtcttttaaccctgaaaccaatgcaattctttgtgttaatgcattgggtagaagttacgttctacctctagatggtacaccaacgggtgtcaccctcactttactttcaggaaatctatatgctgaaggttttaaaattgctggtggtctcaccatcgaacatttgcctaaatacgtcatgattgctacacctagtagaaccatcgtctacacattagttggaaaacaattaaaagcaaccactgctactggatgggcttactatgtaaaatctaaagctggtgattactcaacagaagcacgt---actgataatttgagtgaacatgaaaaattattacatatggtgtaa
>HQ738712_Feline_Netherlands_2010-04-20
------------------------------------------------------------------------------------------------------------------------------------------------------------------------------------------------------------------------------------------------------------------------------------------------------------------------------ggaagaccgcaatttagttggctcgtttatggcattaaaatgctgatcatgtggctactctggcccattgttctagcgcttacgatttttaatgcatattctgagtaccaagtttccagatatgtaatgttcggctttagtgttgcgggtgcaattgtaacatttgcactttggatgatgtattttgtgagatctattcagctatataggaggaccaaatcttggtggtcttttaatcctgaaaccaatgcaatcctttgcgttaatgcactaggtagaagttatgtacttcctcttgatggcactcctacgggtgtgactctaactctactttcaggaaatctatatgctgaagggtttaaaatggctggtggtctcaccatcgaacatttacctaaatacgtcatgattgctacacctagtaraaccttcgtttacacattggttggaaaacaattaaaagctaccactgctacaggatgggcttactatgtaaaatctaaagctggtgattactcaacagaagcacgt---actgataatttgagtgaacatgaaaaattattacatatggtgtaa
>HQ738728_Feline_Netherlands_2010-06-15
------------------------------------------------------------------------------------------------------------------------------------------------------------------------------------------------------------------------------------------------------------------------------------------------------------------------------ggcagaccacaattcagctggctcgtttatggcattaaaatgctgatcatgtggctattatggcctattgttctagcgcttacgatttttaatgcatactctgagtatcaagtctccagatatgtaatgttcggctttagtgttgcaggtgcagttgtgacgtttgcactttggatgatgtattttgtgcgatccattcagttatatagaaggaccaaatcatggtggtcttttaatcctgagaccaatgcaattctttgtgttaatgcattgggtagaagttatgttctgcctcttgatggtacacctacgggtgttactctcacgctactttcaggaaatctatatgctgaaggcttcaaaatggctggtggtcttaccatcgagcatttgcctaaatatgtcatgattgctacacctagtagaaccatcgtttacacattagttgggaaacaattaaaggcaactactgctacaggatgggcctactatgtaaaatctaaagctggtgattactcaacagaagcacgt---actgataatttgagtgaacatgaaaaattattacatatggtgtaa
>JQ627054_Feline_Brazil_2010--
---------------------------------------------------------------------------------------------------------------------------------------------------------------------------------------------------------------------------------------------------------------------------------------tctgttatattgattgtttttataacggtgttacaatatggcagaccgcaatttagctggctcgtttatggcattaaaatgctgatcatgtggctactatggcccattgttctagcgcttacgatttttaatgcatattctgagtaccaagtttccaggtatgtaatgttcggctttagtgttgcgggtgcagttgtaacgtttgcactttggatgatgtattttgtgagatctattcagctgtatagaaggaccagatcatggtggtcttttaatcctgagaccaatgcgattctttgcgttaacgcgttgggtagaagttacgttttgcctcttgccggcacacccacaggtgttactcttactctactttcggggaatctatatgctgaagggtttaaaatggctggtggtctcaccattgaacatttgcctaaatatgtcatgattgcgacacctagtagaaccatcgtttatacactagttggaaaacaattaaaagcaactactgccacaggatgggcttactacgtaaaatctaaagccggtgattactcaacagaagcacgt---accgataatttgagtgaacatgaaaaattattacatatggtgtaa
>JQ627086_Feline_Brazil_2011--
---------------------------------------------------------------------------------------------------------------------------------------------------------------------------------------------------------------------------------------------------------------------------------------tctgtaatgctgattatttttatagcggtattacaatatggaagaccacaatttagctggctcgtttatggcattaaaatgctgatcatgtggctgttatggcctattgttctagcgcttacgatttttaatgcatattctgagtatcaagtttccagatatgtaatgttcggctttagtattgcaggtgcatttgtaacatttgcactttgtatgatgtattttgtgagatccgttcagttatatagaaggaccaaatcattgtggtcttttaatcccgaaacaaatgcaatcctttgcgttaatgtattgggtagaagttatgtgctaccccttgatggtacaccaacaggtgttactctcactctactttcaggaaatctatatgctgaaggttttaaaatggctggtggtcttaccattgaacatttacctaaatacgtcatgattgctacacctagtagaaccatcgtttacacattagttggcaaacaattaaaagccactactgccacgggatgggcttactatgtaaaatctaaagctggtgattactcaacagaagcacgt---actgataatttgagtgaacatgaaaaattattacatatggtgtaa
>JQ627090_Feline_Brazil_2012--
---------------------------------------------------------------------------------------------------------------------------------------------------------------------------------------------------------------------------------------------------------------------------------------tctgtaatattgattgtttttatagcagtgttacaatatggcagaccacaattcagctggttcgtttatggcattaaaatgctggtcatgtggctattatggcctattgttctagcgcttacgatttttaatgcatactcggagtaccaagtttccagatatgtaatgttcggctttagtgttacaggtgcagtcataacgtttgcactctggatgacgtattttgtgagatcccttcagctatatagaaggaccagttcatggtggtctttcaaccctgaaactaacgcaatcctttgtgttacagtactcggtagaagttatgttcttcctcttgatggcactcctacaggtgtcactctcactttgctttcaggaaatttatatgctgaaggttttaagatgactggtggtcttaccatcgatcaattgcctaaatatgtcatgattgctacacctagtagaaccatcgtttacacattagttgggaaacaattaaaagcaactactgccacaggatgggcctactatgtaaaatctaaagctggtgattactcaacagaagcacgt---actgataatttgagtgaacaggaaaaattattacatatggtgtaa
>KJ665804_Feline_Germany_2004--
------------------------------------------------------------------------------------------------------------------------------------------------------------------------------------------------------------------------------------------------------------------------------ttcagctggtctgtaatattgattgttttcataacagtactacaatatggcagaccacaatttagctggctcgtttatggcattaaaatgctgatcatgtggctattatggcccgttgttctagcgcttacgatttttaatgcatactctgagtaccaagtttccagatatgtaatgtttggctttagtattgcaggtgcagttataacgtttgcactttggatgatgtattttgtgagatctattcagctatatagaaggaccagatcatggtggtcttttaatcctgggaccaatgcaattctttgcgttaatgtgctaggtaggagttatgtgctaccccttgatggtacacccacaggtgtcactcttacattactttcaggaaatctatatgctgaaggttttaaaatggctggtggtcttaccatcgagcagttgcctaaatacgtcatgattgctacacctagtagaaccatcgtttatacattagttggaaaacaactaaaagcaactactgctacaggatgggcttactatgtaaaatctaaagccggtgattactcaacagaagcacgt---actgataatttgagtgaacatgaaaaattattacatatggtgtaa
>KJ857398_Porcine_SKorea_2013--
atg------------------------------------------------------------------------------------------------------------------------------------------------------------act---aacggt------tctattcctgtt---------------------gat---------------------------gaggtgattcaacaccttagaaactggaatttcacatggaatatcatactgacgatactacttgtagtgcttcagtatggccattacaagtactctgcgttcttgtatggtgtcaagatggctattctatggatactttggcctcttgtgttagcactgtcactttttgatgcatgggctagctttcaggtcaat---tgggtcttttttgctttcagcatccttatggcttgcatcactcttatgctggggataatgtactttgtcaatagcattcggctgtggcgcaggacacattcttggtggtctttcaaccctgaaacagacgcgcttctcactacttctgtgatgggccgacaggtctggattccagtgcttggagcaccaactgggggaacgctaacactccttagtggtacattgcttgtagagggctataaggttgctactggcgtacaggtaagtcaattacctaatttcgtcacagtcgccaaggccactacaacaattgtctacggacgtgttggtcgttcagtcaatgcttcatctggcactggttgggctttctatgtccggtccaaacacggcgactactcagctgtgagtaatccgagttcggttctcacagatagtgagaaagtgcttcatttagtctaa
>KT027418_Porcine_Italy_2008-02-04
---------------------------------------------------------------------------------------------------------------------------------------------------------------------------------------------------------------------------------------------------------------------------------acatggaatatcatactgacgatactacttgtagtgcttcagtatggccattacaagtactctgtgttcttgtatggtgtcaagatggctattctatggatactttggcctcttgtgttggcactgtcactttttgatgcatgggctagctttcaggtcaac---tgggtctttttttctttcagcatccttatggcttgcatcactcttatgctgtggataatgtactttgtcaatagcattcggttgtggcgcaggacacattcttggtggtctttcaatcctgaaacagattcgcttctcactacttctgtgatgggccgacaagtctgcattccagtgcttggagcaccaactggtgtaacgctaacactccttagtggtacattgcttgtagagggctataaggttgctactggcgtacaggtaagtcaattacctaatttcgtcacagtcgccaaggccactacaacaatcgtctacggacgtgttggtcgttcagtcaatgcctcatctggc---------------------------------------------------------------------------------------------------------
>KT803840_Porcine_China_2013-11-05
------------------------------------------------------------------------------------------------------------------------------------------------------------------------------------------------------------------------------------------------------------------------------------------------------------------------------------------------------------------------gctattctatggatactttggcctcttgtgttagcactgtcactttttgatgcatgggctagctttcaggtcaat---tgggtcttttttgctttcagcatccttatggcttgcatcactcttatgctgtggataatgtactttgtcaatagcattcggttgtggcgcaggacacattcttggtggtctttcaatcctgaaacagacgcgcttctcactacttctgtgatgggccgacaggtctgcattccagtgcttggagcaccaactggtgtaacgctaacactccttagtggtacattgcttgtagagggctataaggttgctactggcgtacaggtaagtcaattacctaatttcgtcacagtcgccaaggccactacaacaattgtctacggacgtgttggtcgttcagtcaatgcttcatctggcactggttgggctttctatgtccggtccaaacacggcgggtgctcagctgtgagtaatccgggttcggttctcacagatagtgagaaagtg---------------
>MH052684_Porcine_SKorea_2017-12-
atg------------------------------------------------------------------------------------------------------------------------------------------------------------tct---aacggt------actattcccgtt---------------------gat---------------------------gaggtgattcaacaccttagaaactggaatttcacatggaatatcatactgacgatactacttgtagtgcttcagtatggccattacaaatactctgcgttcttgtatggtgtcaagatggctattctatggatactttggcctcttgtgttagcactgtcactttttgatgcatgggctagctttcaggtcaat---tgggtcttttttgctttctgcatccttatggcttgcatcactcttatgctgtggataatgtactttgtcaatagcattcggttgtggcgcagaacccattcttggtggtctttcaatcctgaaacaaacacgcttctcactacttctgtgatgggccgacaggtctgcattccagtgcttggagcaccaactggtgtaacgctaacactccttagtggtacattgcttgtagagggctataaggttgctactggcgtacaggtaagtcaattacctaatttcgtcacagtcgccaaggccactacaacaattgtctacggacgtgttggtcgttcagtcaatgcttcatctggcactggttgggctttctatgtccggtccaaacacggcgactactcagctgtgagtaatccgagttcggttctcacagatagtgagaaagtgcttcatttagtctaa
>FJ196168_Porcine_Thailand_2008-01-
atg------------------------------------------------------------------------------------------------------------------------------------------------------------tct---aacggt------tctattcccgtt---------------------gat---------------------------gaggtgattcaacaccttagaaactggaatttcacatggaatatcatactgacgatactacttgtagtgcttcagtatggccattacaagtactctgcgttcttgtatggtgtcaagatggctattctatggatactttggcctcttgtgttagcactgtcactttttgatgcatgggctagctttcaggtcaat---tgggtcttttttgctttcagcatccttatggcttgcatcactcttatgctgtggataatgtactttgtcaatagcattcggttgtggcgcaggacacattcttggtggtctttcaatcctgaaacagacgcgcttctcactacttctgtgatgggccgacaggtctgcattccagtgcttggagcaccaactggtgtaacgctaacactccttagtggtacattgcttgtagagggctataaggttgctactggcgtacaggtaagtcaattacctaatttcgtcacagtcgccaaggccactacaacaattgtctacggacgtgttggtcgttcagtcaatgcttcatctggcactggttgggctttctatgtccggtccaaacaccgcgactactcaactgtaaataatctcaatttcgttctcacaaatagtgagaaagtggaaaa----------
>AF019893_Porcine_Korea_1997--
atg------------------------------------------------------------------------------------------------------------------------------------------------------------tct---aacggt------tctattcccgtt---------------------gat---------------------------gaggtgattcaacaccttagaaactggaatttcacatggaatatcatactgacgatactacttgtagtgctacagtatggccattacaagtactctgcgttcttgtatggtgtcaagatggctattctatggatactttggcctcttgtgttggcactgtcactttttgacgcatgggctagcttccaggtcaac---tgggtctttttcgctttcagcatccttatggcttgcatcactcttatgctgtggataatgtattttgtcaatagcattcggttgtggcgcaggacacattcttggtggtctttcaatcctgaaactgacgcgcttctcactacttctgtgatgggccgacaggtctgcattccagtgcttggagacccaactggtgtaacgctaacactccttagtggtacattgcttgtagagggctataaggttgctactggcgtacaggtaagtcaattacctaatttcgtgacagtccgcaaggccactacaacaattgtctacggacgtgttggtcgttcagtcaatgcttcatctggcactggttgggcattctatgtccggtcaaaacacggcgactactcagctgtgagtaatccgagtgcggttctcacggatagtgagaaagtgcttcatttagtctaa
>FJ196178_Porcine_Thailand_2008-03-
atg------------------------------------------------------------------------------------------------------------------------------------------------------------tct---aacggt------tctattcccgtt---------------------gat---------------------------gaggtgattcaacaccttagaaactggaatttcacatggaatatcatactgacgatactacttgtagtgcttcagtatggccattacaagtactctgcgttcttgtatggtgtcaagatggctattctatggatactttggcctcttgtgttagcactgtcactttttgatgcatgggctagctttcaggtcaat---tgggtcttttttgctttcagcatccttatggcttgcatcactcttatgctgtggataatgtactttgtcaatagcattcggttgtggcgcaggacacattcttggtggtctttcaatcctgaaacagacgcgcttctcactacttctgtgatgggccgacaggtctgcattccagtgcttggagcaccaactggtgtaacgctaacactccttagtggtacattgcttgtagagggctataaggttgctactggcgtacaggtaagtcaattacctaatttcgtcacagtcgccaaggccactacaacaattgtctacggacgtgttggtcgttcagtcaatgcttcatctggcactggttgggctttctatgtccggtccaaacacggcgactactcaactgtgagtaatccgagttcggttctcacagatagtggagaga-----------------
>FJ687453_Porcine_SKorea_2003-11-
atg------------------------------------------------------------------------------------------------------------------------------------------------------------tct---aacggt------tccattcccatt---------------------gat---------------------------gaggtgattgaacaccttagaaactggaatttcacatggaatatcatactgacgatactacttgtagtgcttcagtatggccattacaagtactctgtgttcttgtatggcgtcaagatggctattctatggatactttggcctcttgtgttggcactatcactttttgatgcatgggctagcttccaggtcaac---tgggtctttttcgctttcagcatccttatggcttgcatcacccttatgctgtggataatgtattttgtcaatagcattcggttgtggcgcaggacacattcttggtggtctttcaatcctgaaactgacgcgcttctcactacgtctgtgatgggccgacaggtctgcattccagtgcttggagcaccaactggtgtaacgctaacactccttagtggtacattgcttgtagagggctataaggttgctactggcgtacaggtaagtcaattacctaatttcgtcacagtcgccaaggccactacaacaattgtctatgtacgtgttggtcgttcagttaatgcttcatctggcactggttgggctttctatgtccggtcaaaacacggcgactactcagctgtgagtaatccgagtgcggttctcacagatagtgagaaagtgcttcatttagtctaa
>JN083784_Porcine_China_2011-02-
atg------------------------------------------------------------------------------------------------------------------------------------------------------------tct---aacggt------tttattcccgtt---------------------gat---------------------------gaggtgattgaacaccttagaaactggaatttcacatggaatatcatactgacgatactacttgtagtgcttcagtatggccattacaagtactctgtgttcttgtatggtgtcaagatggctattctatggatactttggcctcttgtgttagcactgtcactttttgatgcatgggctagctttcaggtcaac---tgggtctttttcgctttcagcatccttatggcttgcatcactcttatgctgtggataatgtattttgttaatagcattcggttgtggcgcaggacacattcttggtggtctttcaatcctgaaacagacgcgcttctcactacttctgtgatgggccgacaggtctgcattccagtgcttggagcaccaactggtgtaacgctaacactccttagtggtacattgcttgtagagggctataaggttgctactggcgtacaggtaagtcaattacctgatttcgtcacagtcgccaaggccactacaacaattgtctacggacgtgttggtcgttcagtcaatgcttcatctagcactggttgggctttctatgtccggtccaaacacggcgactactcagctgtgagtaatccgagttcggttctcacagatagtgagaaagtgcttcatttagtctaa
>JN089743_Porcine_China_2011-03-
atg------------------------------------------------------------------------------------------------------------------------------------------------------------tct---aacggt------tctattcccgtt---------------------gat---------------------------gaggtgattgaacaccttagaaactggaatttcacatggaacatcatactgacgatactacttgtagtgcttcagtatggccattacaagtactctgtgttcttgtatggtgtcaagatggctattctatggatactttggcctcttgtgttagcactgtcactttttgatgcatgggctagctttcaggtcaac---tgggtcttttttgctttcagcatccttatggcttgcatcactcttatgctgtggataatgtactttgtctatagcattcggttgtggcgcaggacacattcttggtggtctttcaatcctgaaactgacgcgcttctcactacttctgtgatgggccgacaggtctgcattccagtgcttggagcaccaactggtgtaacgctaacactccttagtggtacattgcttgtagagggctataaggttgctactggcgtacaggtaagtcaattacctaatttcgtcacagtcgccaaggccactacaacaattgtctatggacgtgttggtcgttcagtcaatgcttcatctagcactggttgggctttctatgtccggtccaaacacggcgactactcagctgtgagtaacccgagtgcggttctcacagatagtgagaaagtgcttcatttagtctaa
>JN547228_Porcine_China_1986--
atg------------------------------------------------------------------------------------------------------------------------------------------------------------tct---aacggt------tctattcccgtt---------------------gat---------------------------gaggtgattgaacaccttagaaactggaatttcacatggaatatcatactgacgatactacttgtagtgcttcagtatggccattacaagtactctgtgttcttgtatggtgtcaagatggctattctatggatactttggcctcttgtgttggcactgtcactttttgatgcatgggctagcttccaggtcaac---tgggtctttttcgctttcagcatccttatggcttgcatcacccttatgctgtggataatgtattttgtcaatagcattcggttgtggcgcaggacacattcttggtggtctttcaatcctgaaactgacgcgcttctcactacttctgtgatgggccgacaggtctgcattccagtgcttggagcaccaactggtgtaacgctaacactccttagtggtacattgcttgtagagggctataaggttgctactggcgtacaggtaagtcaattacctaatttcgtcacagtcgccaaggccactacaacaattgtctatggacgtgttggtcgttcagtcaatgcttcatctggcactggttgggctttctatgtccggtcaaaacacggcgactattcagctgtgagtaatccgagttcggttctcacagatagtgaggaagtgcttcatttagtctaa
>JQ390541_Porcine_China_2011-11-
atg------------------------------------------------------------------------------------------------------------------------------------------------------------tct---aacggt------tctattcccgtt---------------------gat---------------------------gaggtgattcaacaccttagaaactggaatttcacatggaacatcatactgacgatactacttgtagtgcttcagtatggccattacaagtactctgcgttcttgtatggtgtcaagatggctattctatggatactttggcctcttgtgttggcactttcactttttgatgcatgggctagctttcaggtcaac---tgggtcttttttgctttcagcatccttatggcttgcatcactcttatgctgtggataatgtactttgtcaatagcatccggttgtggcgcaggacacattcttggtggtctttcaatcctgaaacagacgcgcttctcactacttctgtgatgggccgacaggtctgtattccagtgcttggagcaccaactggtgtaacgctaacactccttagtggtacattgcttgtagagggctataaggttgctactggcgtacaggtaagtcaattacctaatttcgtcacagtcgccaaggccactacaacaattgtctatggacgtgttggtcgttcagtcaatgcttcatctagcactggttgggctttctatgtccggtcaaaacacggcgactactcagctgtgagtaatccgagtgcggttctcacagatagtgagaaagtgcttcattaagttcta
>KJ857382_Porcine_SKorea_2005--
atg------------------------------------------------------------------------------------------------------------------------------------------------------------tct---aacggt------tctattccagtt---------------------gat---------------------------gaggtgattcaacaccttagaaactggaatttcacatggaatatcatactgacgatactacttgtagtgcttcagtatggccattacaagtattctgtgctcttgtatggtgtcaagatggctattctatggatactctggcctcttgtgttggcactgtcactctttgacgcatgggctagctttcaggtcaac---tgggtctttttcgctttcagcatccttatggcttgcatcactcttatgctgtggataatgtactttgtcaatagcattcggttgtggcgcaggacacattcttggtggtctttcaatcctgaaacagacgcgcttctcactacttctgtgatgggccgacaggtctgcattccagtgcttggagcaccaactggtgtaacgctaacactccttagtggtacattgcttatagagggctataaggttgctactggcgtacaggtaagtcaattacctaatttcgtcacagtcgccaaggccactacaacaattgtctacggacgtgttggtcgttcagtcaatgcttcatctggcactggttgggctttctatgtacggtcaaagcacggcgactactcagctgtgagtaatccgagtgcggttctcacagatagtgagaaagtgcttcatttagtctaa
>KJ857386_Porcine_SKorea_2010--
atg------------------------------------------------------------------------------------------------------------------------------------------------------------tct---aacggt------tctattcccgtt---------------------gat---------------------------gaggtgattcaacaccttagaaattggaatttcacatggaatatcatactgacgatactacttgtagtgcttcagtatggccattacaagtactctgcgttcttgtatggtgtcaagatggctattctatggatactttggcctcttgtgttagcactgtcactttttgatgcatgggctagctttcaggtcaat---tgggtcttttttgcttttagcatccttatggcttgcatcactcttatgctgtggataatgtactttgtcaatagcattcggctgtggcgcaggacacattcttggtggtctttcaatcctgaaacagacgcgcttctcactacttctgtgatgggccgacaggtctgcattccagtgcttggagcaccaactggtgtaacgctaacactccttagtggtacattgcttgtagagggctataaggttgctactggcgtacaggtaagtcaattacctaatttcgtcacagtcaccaaggccactacaacaattgtctacggacgtgttggtcgttcagtcaatgcttcatctggcactggttgggctttctatgttcggtccaaacacggcgactactcagctgtgagtaatccgagttcggttctcacagatagtgagaaagtgcttcatttagtctaa
>KP768390_Porcine_Taiwan_2007-02-25
atg------------------------------------------------------------------------------------------------------------------------------------------------------------tct---aacggt------tctattcccgtt---------------------gat---------------------------gaggtgattgaacaccttagaaactggaatttcacatggaatatcatactgacgatactacttgtagtgcttcagtatggccattacaagtactctgtgctcttgtatggtgtcaagatggctattctatggatactttggcctcttgtgttggcactatcactttttgatgcatgggctagctttcaggtcaac---tgggtctttttcgctttcagcatccttatggcttgcatcacccttatgctgtggataatgtattttgtcaatagcattcggttgtggcgcaggacacactcttggtggtctttcaatcctgaaactgacgcgcttctcactacctctgtgatgggccgacaggtctgcattccagtgcttggagcaccaactggtgtaacgctaacactccttagtggtacattgcttgtagagggctataaggttgctactggcgtacaggtaagtcaattacctaatttcgtcacagtcgccaaggccactacaacaattgtctatgcacgtgttggtcgttcagtcaatgcttcatctggcactggttgggctttctatgtccggtcaaaaaacggcgactactcagctgtgagtaatccgagttcggttctcacagatagtgagaaagtgcttcatttagtctaa
>KR095279_Porcine_China_2015-01-27
atg------------------------------------------------------------------------------------------------------------------------------------------------------------tct---aacggt------tctattcccgtt---------------------gat---------------------------gaggtgattcaacaccttacaaactggaatttcacatggaatatcatactgacgatactacttgtagtgcttcagtatggccattacaagtactctgtgttcttgtatggtgtcaagatggctattctatggatactttggcctcttgtgttagcactgtcactttttgacgcatgggctagctttcaggtcaat---tgggtcttttttgctttcagcatccttatggcttgcatcactcttatgctgtggataatgtattttgtcaatagcattcggttgtggcgcaggacacattcttggtggtctttcaatcctgaaactgacgcgcttctcactacttctgtgatgggccgacaggtctgcattccagtgcttggagcaccaactggtgtaacgctaacactccttagtggtacattgcttgtagagagctataaggttgctactggcgtacaggtaagtcaattacctagtttcgtcacagtcgccaaggccactacaacaattgtctacggacgtgttggtcgttcagtcaatgcttcatctggcactggttgggctttctatgtccggtccaaacacggcgactattcagctgtgagtaatccgagttcggttctcacagatagtgagaaagtgcttcatttagtctaa
>KT323979_Porcine_China_1998--
atg------------------------------------------------------------------------------------------------------------------------------------------------------------tct---aacggt------tttattcccgtt---------------------gat---------------------------gaggtgattgaacaccttagaaactggaatttcacatggaatatcatactgacgatactacttgtagtgcttcagtatggccattacaagtactctgtgttcttgtatggtgtcaagatggctattctatggatactttggcctcttgtgttggcactgtcactttttgatgcatgggctagcttccaggtcaac---tgggtctttttcgctttcagcatccttatggcttgcatcactcttatgctgtggataatgtattttgtcaatagcattcggttgtggcgcaggacacattcttggtggtctttcaatcctgaaactgacgcgcttctcactacttctgtgatgggccgacaggtctgcattccagtgcttggagcaccaactggtgtaacgctaacactccttagtggtacattgtttgtagagggctataaggttgctactggcgtacaggtaagtcaattgcctgatttcgtcacagtcgccaaggccactacaacaattgtctatggacgtgttggtcgttcagtcaatgcttcatctggcactggttgggctttctatgtccggtcaaaacacggcgactactcagctgtgagtaatccgagtgcggttctcacagatagtgagaaagtgcttcatttagtctaa
>KY619828_Porcine_Japan_2014--
atg------------------------------------------------------------------------------------------------------------------------------------------------------------tct---aacggt------tttattcccgtt---------------------gat---------------------------gaggtggttcaacaccttagaaactggaattttacatggaatatcatactgacgatactacttgtagtgcttcagtatggccattacaagtactctgcgttcttgtatggtgtcaagatggctattctatggatactctggcctcttgtgttggcactgtcactttttgatgcatgggctagcttccaggtcaat---tgggtcttttttgctttcagcatccttatggcttgcatcactcttatgctgtggataatgtattttgtcaatagcattcggttgtggcgcaggacacattcttggtggtctttcaatcctgaaactgacgcgcttctcactacttctgtgatgggccgacaggtctgcattcctgtgcttggggcaccaactggtgtaacgctaacactccttagtggtacattgtttgtagagggctataaggttgctactggcgtacaggtaagtcaattacctaatttcgtcacagtcgccaaggccactacaacaattgtctatggacgtgttggtcgttcagtcaatgcttcatctggcactggttgggctttctatgtccggtctaaacacggcgactactcagctgtgagtaatccgagtgcggtcctcacagatagtgagaaagtgcttcatttagtctaa
>LT906581_Porcine_Belgium_1978--
atg------------------------------------------------------------------------------------------------------------------------------------------------------------tct---aacggt------tctattcccgtt---------------------gat---------------------------gaggcgattgaacaccttagaaactggaatttcacatggaatatcatactgacgatactacttgtagtgcttcagtatggccattacaagtactctgtgttcttgtatggtgtcaagatggctattctatggatactttggcctcttgtgttggcactgtcactttttgacgcatgggctagcttccaggtcaac---tgggtctttttcgctttcagcatccttatggcttgcatcactcttatgctgtggataatgtattttgtcaatagcattcggttgtggcgcaggacacattcttggtggtctttcaatcctgaaactgacgcgcttctcactacttctgtgatgggccgacaggtctgcattccagtgcttggagcaccaactggtgtaacgctaacactccttagtggtacattgcttgtagagggctataaggttgctactggcgtacaggtaattcaattacctaatttcgtcacagtcgccaaggccactacaacaattgtctacggacgtgttggtcgttcagtcaatgcttcatctggcactggttgggctttctatgtccggtcaaaacacggcgactattcagctgtgagtaatccgagtgcggttctcacagatagtgagaaagtgcttcatttagtctaa
>LT906582_Porcine_UK_1987--
atg------------------------------------------------------------------------------------------------------------------------------------------------------------tct---aacggt------tctattcccgtt---------------------gat---------------------------gaggtgattgaacaccttagaaactggaatttcacatggaatatcatactgacgatactacttgtagtgcttcagtatggccattacaagtactctgtgttcttgtatggtgtcaagatggctattctatggatactttggcctcttgtgttggcactgtcactttttgacgcatgggctagcttccaggtcaac---tgggtctttttcgctttcagcatccttatggcttgcatcactcttatgctgtggataatgtattttgtcaatagcattcggttgtggcgcaggacacattcttggtggtctttcaatcctgaaactgacgcgcttctcactacttctgtgatgggccgacaggtctgcattccagtgcttggagcaccaactggtgtaacgctaacactccttagtggtacattgcttgtagagggctataaggttgctactggcgtacaggtaagtcaattacctaatttcgtcacagtcgccaaggccactacaacaattgtctacggacgtgttggtcgttcagtcaatgcttcatctggcactggttgggctttctatgtccggtcaaaacacggcgactattcagctgtgagtaatccgagtgcggttctcacagatagtgagaaagtgcttcatttagtctaa
>LT906620_Porcine_Belgium_1980--
atg------------------------------------------------------------------------------------------------------------------------------------------------------------tct---aacggt------tctattcccgtt---------------------gat---------------------------gaggtgattgaacaccttagaaactggaatttcacatggaatatcatactgacgatactacttgtagtgcttcagtatggccattacaagtactctgtgttcttgtatggtgtcaagatggctattctatggatactttggcctcttgtgttggcactgtcactttttgacgcatgggctagcttccaggtcaac---tgggtctttttcgctttcagcatccttatggcttgcatcactcttatgctgtggataatgtattttgtcaatagcattcggttgtggcgcaggacacattcttggtggtctttcaatcctgaaactgacgcgcttctcactacttctgtgatgggccgacaggtctgcattccagtgcttggagcaccaactggtgtaacgctaacactccttagtggtacattgcttgtagagggctataaggttgctactggcgtacaggtaagtcaattacctaatttcgtcacagtcgccaaggccactacaacaattgtctacggacgtgttggtcgttcagtcaatgcttcatctggcactggttgggctttctatgtccggtcaaaacacggcgactattcagctgtgagtaatccgagtgcggttctcacagatagtgagaaagtgcttcatttagtctaa
>MF577027_Porcine_Russia_2008--
atg------------------------------------------------------------------------------------------------------------------------------------------------------------tct---aacgat------tctattcccgtt---------------------gaa---------------------------gaggtgattcaacaccttagaaactggaatttcacatggaatatcatactgacgatactactcttagtgcttcagtatggccattacaagtactccgtgttcttgtatggtgtcaaaatggctattctatggatactttggcctcttgtgttggcactgtcactttttgacgcatgggccagcttccaggtcaac---tgggtctttttcgctttcagcatccttatggcctgcatcactcttatgctgtggataatgtattttgtcaatagcattcgcttgtggcgcaggacacattcctggtggtcttttaatcctgaaactgatgcgcttctcactacttctgtgatgggccgacaggtatgcattccagtgcttggagcaccaactggtgtaacgctaacactccttagtggtacattgcttgtagagggctataaggttgctactggcgtacaggtaagtcaattacctaatttcgtcacagtcgccaaggccactacaacaattgtctacggacgtgttggtcgttcagtcaatgcttcgtctggcactggttgggctttctatgtacggtcaaaacacggcgactactcagctgtgagtaatccgagtgcggttctcacagatagtgagaaagtgcttcatttagtctaa
>MH052689_Porcine_SKorea_2017-04-
atg------------------------------------------------------------------------------------------------------------------------------------------------------------tct---aacggt------tccattcccgtt---------------------gat---------------------------gaggtgattcaacaccttagaaactggaatttcacatggaatatcatactgacgatactacttgtagtgcttcagtatggccattacaagtactctgtgttcttgtatggtgtcaagatggctattctatggatactttggcctcttgtgttagctctgtcactttttgatgcatgggctagctttcaggtcact---tgggtcttttttgctttcagcatccttatggcttgcatcactcttatgctgtggataatgtactttgtcaatagccttcgattgtggcgcaggacacattcttggtggtctttcaatcctgaaacagacgcggctctcactacttctttgatgggccgacaggtttgcattccagtgcttggagcaccaactggtgtaacgctaacactccttagtggtacattgcttgtagagggctataaggttgctactggcgtacaggtaagtcaattacctaatttcgtcacagtcgccaaggccactacaacaattgtctacggacgtgttggtcgttcagtcaatgcttcatctggcactggttgggctttctatgtccggtccaaacacggcgactactcagctgtgagtaatccgagtgcggttctcacagatagtgagaaagtgcttcatttagtctaa
>MH061338_Porcine_China_2017-09-09
atg------------------------------------------------------------------------------------------------------------------------------------------------------------tct---aacggt------tctattcccgtt---------------------gat---------------------------gaggtgattcaacaccttagaaactggaatttcacatggaatatcatactgacgatactacttgtagtgcttcagtatggccactacaagtactctgtgttcttgtatggtgtcaagatggctattctatggatactttggcctcttgtgttagcactgtcactttttgatgcatgggctagctttcaggtcaat---tgggtcttttttgctttcagcatccttatggcttgcatcactcttatgctgtggataatgtactttgtcaacagcattcggttgtggcgcaggacacattcttggtggtctttcaatcctgaaacagacgcgcttctcactacttctgtgatgggccgacagatctgcattccagtgcttggagcaccaactggtgtaacgctaacactccttagtggtacattgcttgtagagggctataaggttgctactggcgtacaggtaagtcaattacctaatttcgtcacagtcgccaaggccactacaacaattgtctacggacgtgttggtcgttcagtcaatgcttcttctggcactggttgggctttctatgtccggtcgaaacacggcgactactcagctgtgagtaatccgagttcggttctcacagatagtgagaaagtgcttcatttagtctaa
>MH726407_Porcine_China_2017-02-25
atg------------------------------------------------------------------------------------------------------------------------------------------------------------tct---aacggt------tctattcccgtt---------------------gat---------------------------gaggtgattcaacaccttagaaactggaatttcacatggaatatcatactgacgatactacttgtagtgcttcagtatggccattacaagtactctgtgctcttgtatggtgtcaagatggctattctatggatactttggccccttgtgttagcactgtcactttttgatgcatgggctagctttcaggtcaat---tgggtctttttttctttcagcatccttatggcttgcatcactcttatgctgtggataatgtactttgtcaatagcattcggttgtggcgcaggacacattcttggtggtctttcaatcctgaaacagacgcgcttctcactacttctgtgatgggccgacaggtctgcattccagtgcttggagcaccaactggtgtaacgctaacactccttagtggtacattgcttgtagagggctataaggttgctactggcgtacaggtaagtcaattacctaatttcgtcacagtcgccaaggccactacaacaattgtctatggacgtgttggtcgttcagtcaatgcttcatctagcactggttgggctttctatgttcggtcaaaacacggcgactactcagctgtgagtaatccgagtgcggttctcacagatagtgagaaagtgcttcatttagtctaa
>MK032690_Porcine_SKorea_2018-04-
atg------------------------------------------------------------------------------------------------------------------------------------------------------------tct---aacggt------tctattcccgtt---------------------gat---------------------------gaggtgattcaacaccttagaaactggaatttcacatggaacatcatactgacgatactacttgtagtgcttcagtatggccattacaagtactctgcgttcttgtatggtgtcaagatggttattctatggatactttggcctcttgtgttagcactgtcactttttgatgcatgggctagctttcaggtcaac---tgggtcttttttgctttcagcatccttatggcttgcatcactcttatgctgtggataatgtactttgtcaatagcattcggttgtggcgcaggacacattcttggtggtctttcaatcctgaaacagacgcgcttctcactacttctgtgatgggccgacagttctgcattccagtgcttggagcaccaactggtgtaacgctaacactccttagtggtacattgcttgtagagggctataaggttgctactggcgtacaggtaagtcaattacctaatttcgtcacagtcgccaaggccactacaacaattgtctacggacgtgttggtcgttctatcaatgcttcatctggcactggttgggctttctatgtccggtccaaacacggcgactactcagctgtgagtaatccgaattcggttctcacagatagtgagaaagtgcttcatttagtctaa
>MK032691_Porcine_SKorea_2018-04-
atg------------------------------------------------------------------------------------------------------------------------------------------------------------tct---aacggt------tctattcccgtt---------------------gat---------------------------gaggtgattcaacaccttagaaactggaatttcacatggaatatcatactgacgatactacttgtagtgcttcagtatggccattacaagtactctgttttattgtatggtgtcaagatggctattctatggatactttggcctcttgtgttagcactgtcactttttgatgcatgggctagctttcaggtcaat---tgggttttttttgctttcagcatccttatggcttgcatcactcttatgctgtggataatgtactttgtcaatagcattcggttgtggcgcaggacacattcttggtggtctttcaatcctgaaacagatgcgcttctcactacttcagtgatgggccgacaggtctgcattccagtgcttggagcaccaactggtgtaacgctaacactccttagtggtacattgcttgtagagggctataaggttgctactggcgtacaggtaagtcaattacctaatttcgtcacagtcgccaaggccactacaacaattgtctatggacgtgttggtcgttcagtcaatgctgcatctggcactggttgggctttctatgtccggtccaaacacggcgactactcagctgtgagtaatccgagttcggttctcacagatagtgagaaagtgcttcatttagtctaa
>Z24733_Porcine_Belgium/UK_1977--/1987--
atg------------------------------------------------------------------------------------------------------------------------------------------------------------tct---aacggt------tctattcccgtt---------------------gat---------------------------gaggtgattgaacaccttagaaactggaatttcacatggaatatcatactgacgatactacttgtagtgcttcagtatggccattacaagtactctgtgttcttgtatggtgtcaagatggctattctatggatactttggcctcttgtgttggcactgtcactttttgacgcatgggctagcttccaggtcaac---tgggtctttttcgctttcagcatccttatggcttgcatcactcttatgctgtggataatgtattttgtcaatagcattcggttgtggcgcaggacacattcttggtggtctttcaatcctgaaactgacgcgcttctcactacttctgtgatgggccgacaggtctgcattccagtgcttggagcaccaactggtgtaacgctaacactccttagtggtacattgtttgtagagggctataaggttgctactggcgtacaggtaagtcaattacctaatttcgtcacagtcgccaaggccactacaacaattgtctacggacgtgttggtcgttcagtcaatgcttcatctggcactggttgggctttctatgtccggtcaaaacacggcgactattcagctgtgagtaatccgagtgcggttctcacagatagtgagaaagtgcttcatttagtctaa
>LT897799_Porcine_Germany_1978--
atg------------------------------------------------------------------------------------------------------------------------------------------------------------tct---aacggt------tctattcccgtt---------------------gat---------------------------gaggtgattgaacaccttagaaactggaatttcacatggaatatcatactgacgatactacttgtagtgcttcagtatggccattacaagtactctgtgttcttgtatggtgtcaagatggctattctatggatactttggcctcttgtgttggcactgtcactttttgacgcatgggctagcttccaggtcaac---tgggtctttttcgctttcagcatccttatggcttgcatcactcttatgctgtggataatgtattttgtcaatagcattcggttgtggcacaggacacattcttggtggtctttcaatcctgaaactgacgcgcttctcactacttctgtgatgggccgacaggtctgcattccagtgcttggagcaccaactggtgtaacgctaacactccttagtggtacattgcttgtagagggctataaggttgctactggcgtacaggtaagtcaattacctaatttcgtcacagtcgccaaggccactacaacaattgtctacggacgtgttggtcgttcagtcaatgcttcatctggcactggttgggctttctatgtccggtcaaaacacggcgactattcagctgtgagtaatccgagtgcggttctcacagatagtgagaaagtgcttcatttagtctaa
>LT905450_Porcine_Belgium_1977--
atg------------------------------------------------------------------------------------------------------------------------------------------------------------tct---aacggt------tctattcccgtt---------------------gat---------------------------gaggtgattgaacaccttagaaactggaatttcacatggaatatcatactgacgatactacttgtagtgcttcagtatggccattacaagtactctgtgttcttgtatggtgtcaagatggctattctatggatactttggcctcttgtgttggcactgtcactttttgacgcatgggctagcttccaggtcaac---tgggtctttttcgctttcagcatccttatggcttgcatcactcttatgctgtggataatgtattttgtcaatagcattcggttgtggcgcaggacacattcttggtggtctttcaatcctgaaactgacgcgcttctcactacttctgtgatgggccgacaggtctgcattccagtgcttggagcaccaactggtgtaacgctaacactccttagtggtacattgcttgtagagggctataaggttgctactggcgtacaggtaagtcaattacctaatttcgtcacagtcgccaaggccactacaacaattgtctacggacgtgttggtcgttcagtcaatgcttcatctggcactggttgggctttctatgtccggtcaaaacacggcgactattcagctgtgagtaatccgagtgcggttctcacagatagtgagaaagtgcttcatttagtctaa
>MF167434_Porcine_China_2017-03-06
atgagt---------------------------------------------------------------------------------------------------------------------------------------------------actgattct---aacaac------acggtccctgtg---------------------acc---------------------------gaagttttagaacatcttagaaactggaacttcagctggaatatcatactgacagtatttattgcagtgcttcagtatggtaacatgaagtacagtttctttctctatggagttaagatgttaatcatgtggctcctatggcccttagtcattgctctgagcatttttaatgcctatgctgactttggtgttaat---tggtggttcttctccttcagcattctgatgcttgtcataacgctagttctctggcttatgtacataattaatagttttaagctttatcgcagaacgcgaacgttttgggcatttaaccccgaaacagacgccattgctgtcatttcagtctttggtagatcctactcgatacctatgccagtggcaccaacaggtattactctgacgattttaagtggaacactctttttcgatggcatcagaattgctactggtgtgcagcctgcacacttaccgcaatttgtgactgtcgccaaacctggcacgactataatttatactcgtgcggggcgttcccttaatgcaagcaccaacactggttgggctttttatgtcagaagtaagcatggtgactattctgctttatcaaatagtagtgataacttgacagaaaatgacagattgctgcatttagtctaa
>MH615810_Porcine_China_2018-03-
atgagt---------------------------------------------------------------------------------------------------------------------------------------------------actgattct---aacaac------acggtccctgtg---------------------acc---------------------------gaagttttagaacatcttagaaactggaacttcagctggaatatcatactgacagtatttattgcagtgcttcagtatggtaacatgaagtacagtttctttctctatggagttaagatgttaatcatgtggctcctatggcccttagtcattgctctgagcatttttaatgcctatgctgactttggtgttaat---tggtggttcttctccttcagcattctgatgcttgtcataacgctagttctctggcttatgtacataattaatagttttaagctttatcgcagaacgcgaacgttttgggcatttaaccccgaaacagacgccattgctgtcatttcagtctttggtagatcctactcgatacctatgccagtggcaccaacaggtattactctgacgattttaagtggaacactctttttcgatggcatcagaattgctactggtgtgcagcctgcacacttaccgcaatttgtgactgtcgccaaacctggcacgactataatttatactcgtgcggggcgttcccttaatgcaagcaccaacactggttgggctttttatgtcagaagtaagcatggtgactattctgctttatcaaatagtagtgataacttgacagaaaatgacagattgctgcatttagtctaa
>MH697599_Porcine_China_2017-02-
atgatg---------------------------------------------------------------------------------------------------------------------------------------------------actgattct---aacaac------acggtccctgtg---------------------acc---------------------------gaagttttagaacatcttagaaactggaacttcagctggaatatcatactgacagtatttattgcagtgcttcagtatggtaacatgaagtacagtttctttctctatggagttgaggtgttaatcatgtggctcctatggctcttagtcattgctctgagcatttttaatgcctatgctgactttggtgttaat---tggtggttcttctccttcagcattctgatgcttgtcataacgctagttctctggcttatgtacataattaatagttttaagctttatcgcagaacgcgaacgttttgggcatttaaccccgaaacagacgccattgctgtcatttcagtctttggtagattctactcgatacctatgccagtggcaccaacaggtattactctgacgattttaagtggaacactctttttcgatggcatcagaattgctactggtgtgcagcctgcacacttaccgcaatttgtgactgtcgccaaacctggcacgactataatttatactcgtgcggggcgttcccttaatgcaagcaccaacactggttgggctttttatgtcagaagtaagcatggtgactattctgctttatcaaatagtagtgataacttgacagaaaatgacagattgctgcatttagtctaa
>MF769416_Porcine_China_2017--
atg------------------------------------------------------------------------------------------------------------------------------------------------------actgattct---aacaac------acggtccctgtg---------------------acc---------------------------gaagttttagaacatcttagaaactggaacttcagctggaatatcatactgacagtatttattgcagtgcttcagtatggtaacatgaagtacagtttctttctctatggagttaagatgttaatcatgtggctcctatggcccttagtcattgctctgagcatttttaatgcctatgctgactttggtgttaat---tggtggttcttctccttcagcattctgatgcttgtcataacgctagttctctggcttatgtacataattaatagttttaagctttatcgcagaacgcgaacgttttgggcatttaaccccgaaacagacgccattgctgtcatttcagtctttggtagatcctactcgatacctatgccagtggcaccaacaggtattactctgacgattttaagtggaacactctttttcgatggcatcagaattgctactggtgtgcagcctgcacacttaccgcaatttgtgactgtcgccaaacctggcacgactataatttatactcgtgcggggcgttcccttaatgcaagcaccaacactggttgggctttttatgtcagaagtaagcatggtgactattctgctttatcaaatagtagtgataacttgacagaaaatgacagattgctgcatttagtctaa
>MF769417_Porcine_China_2017--
atg------------------------------------------------------------------------------------------------------------------------------------------------------actgattct---aacaac------acggtccctgtg---------------------acc---------------------------gaagttttagaacatcttagaaactggaacttcagctggaatatcatactgacagtatttattgcagtgcttcagtatggtaacatgaagtacagtttctttctctatggagttaagatgttaatcatgtggctcctatggcccttagtcattgctctgagcatttttaatgcctatgctgactttggtgttaat---tggtggttcttctccttcagcattctgatgcttgtcataacgctagttctctggcttatgtacataattaatagttttaagctttatcgcagaacgcgaacgttttgggcatttaaccccgaaacagacgccattgctgtcatttcagtctttggtagatcctactcgatacctatgccagtggcaccaacaggtattactctgacgattttaagtggaacactctttttcgatggcatcagaattgctactggtgtgcagcctgcacacttaccgcaatttgtgactgtcgccaaacctggcacgactataatttatactcgtgcggggcgttcccttaatgcaagcaccaacactggttgggctttttatgtcagaagtaagcatggtgactattctgctttatcaaatagtagtgataacttgacagaaaatgacagattgctgcatttagtctaa
>MF769418_Porcine_China_2017--
atg------------------------------------------------------------------------------------------------------------------------------------------------------actgattct---aacaac------acggtccctgtg---------------------acc---------------------------gaagttttagaacatcttagaaactggaacttcagctggaatatcatactgacagtatttattgcagtgcttcagtatggtaacatgaagtacagtttctttctctatggagttaagatgttaatcatgtggctcctatggcccttagtcattgctctgagcatttttaatgcctatgctgactttggtgttaat---tggtggttcttctccttcagcattctgatgcttgtcataacgctagttctctggcttatgtacataattaatagttttaagctttatcgcagaacgcgaacgttttgggcatttaaccccgaaacagacgccattgctgtcatttcagtctttggtagatcctactcgatacctatgccagtggcaccaacaggtattactctgacgattttaagtggaacactctttttcgatggcatcagaattgctactggtgtgcagcctgcacacttaccgcaatttgtgactgtcgccaaacctggcacgactataatttatactcgtgcggggcgttcccttaatgcaagcaccaacactggttgggctttttatgtcagaagtaagcatggtgactattctgctttatcaaatagtagtgataacttgacagaaaatgacagattgctgcatttagtctaa
>MF769419_Porcine_China_2017--
atg------------------------------------------------------------------------------------------------------------------------------------------------------actgattct---aacaac------acggtccctgtg---------------------acc---------------------------gaagttttagaacatcttagaaactggaacttcagctggaatatcatactgacagtatttattgcagtgcttcagtatggtaacatgaagtacagtttctttctctatggagttaagatgttaatcatgtggctcctatggcccttagtcattgctctgagcatttttaatgcctatgctgactttggtgttaat---tggtggttcttctccttcagcattctgatgcttgtcataacgctagttctctggcttatgtacataattaatagttttaagctttatcgcagaacgcgaacgttttgggcatttaaccccgaaacagacgccattgctgtcatttcagtctttggtagatcctactcgatacctatgccagtggcaccaacaggtattactctgacgattttaagtggaacactctttttcgatggcatcagaattgctactggtgtgcagcctgcacacttaccgcaatttgtgactgtcgccaaacctggcacgactataatttatactcgtgcggggcgttcccttaatgcaagcaccaacactggttgggctttttatgtcagaagtaagcatggtgactattctgctttatcaaatagtagtgataacttgacagaaaatgacagattgctgcatttagtctaa
>MF769420_Porcine_China_2017--
atg------------------------------------------------------------------------------------------------------------------------------------------------------actgattct---aacaac------acggtccctgtg---------------------acc---------------------------gaagttttagaacatcttagaaactggaacttcagctggaatatcatactgacagtatttattgcagtgcttcagtatggtaacatgaagtacagtttctttctctatggagttaagatgttaatcatgtggctcctatggcccttagtcattgctctgagcatttttaatgcctatgctgactttggtgttaat---tggtggttcttctccttcagcattctgatgcttgtcataacgctagttctctggcttatgtacataattaatagttttaagctttatcgcagaacgcgaacgttttgggcatttaaccccgaaacagacgccattgctgtcatttcagtctttggtagatcctactcgatacctatgccagtggcaccaacaggtattactctgacgattttaagtggaacactctttttcgatggcatcagaattgctactggtgtgcagcctgcacacttaccgcaatttgtgactgtcgccaaacctggcacgactataatttatactcgtgcggggcgttcccttaatgcaagcaccaacactggttgggctttttatgtcagaagtaagcatggtgactattctgctttatcaaatagtagtgataacttgacagaaaatgacagattgctgcatttagtctaa
>MF769421_Porcine_China_2017--
atg------------------------------------------------------------------------------------------------------------------------------------------------------actgattct---aacaac------acggtccctgtg---------------------acc---------------------------gaagttttagaacatcttagaaactggaacttcagctggaatatcatactgacagtatttattgcagtgcttcagtatggtaacatgaagtacagtttctttctctatggagttaagatgttaatcatgtggctcctatggcccttagtcattgctctgagcatttttaatgcctatgctgactttggtgttaat---tggtggttcttctccttcagcattctgatgcttgtcataacgctagttctctggcttatgtacataattaatagttttaagctttatcgcagaacgcgaacgttttgggcatttaaccccgaaacagacgccattgctgtcatttcagtctttggtagatcctactcgatacctatgccagtggcaccaacaggtattactctgacgattttaagtggaacactctttttcgatggcatcagaattgctactggtgtgcagcctgcacacttaccgcaatttgtgactgtcgccaaacctggcacgactataatttatactcgtgcggggcgttcccttaatgcaagcaccaacactggttgggctttttatgtcagaagtaagcatggtgactattctgctttatcaaatagtagtgataacttgacagaaaatgacagattgctgcatttagtctaa
>MF769422_Porcine_China_2017--
atg------------------------------------------------------------------------------------------------------------------------------------------------------actgattct---aacaac------acggtccctgtg---------------------acc---------------------------gaagttttagaacatcttagaaactggaacttcagctggaatatcatactgacagtatttattgcagtgcttcagtatggtaacatgaagtacagtttctttctctatggagttaagatgttaatcatgtggctcctatggcccttagtcattgctctgagcatttttaatgcctatgctgactttggtgttaat---tggtggttcttctccttcagcattctgatgcttgtcataacgctagttctctggcttatgtacataattaatagttttaagctttatcgcagaacgcgaacgttttgggcatttaaccccgaaacagacgccattgctgtcatttcagtctttggtagatcctactcgatacctatgccagtggcaccaacaggtattactctgacgattttaagtggaacactctttttcgatggcatcagaattgctactggtgtgcagcctgcacacttaccgcaatttgtgactgtcgccaaacctggcacgactataatttatactcgtgcggggcgttcccttaatgcaagcaccaacactggttgggctttttatgtcagaagtaagcatggtgactattctgctttatcaaatagtagtgataacttgacagaaaatgacagattgctgcatttagtctaa
>MF769423_Porcine_China_2017--
atg------------------------------------------------------------------------------------------------------------------------------------------------------actgattct---aacaac------acggtccctgtg---------------------acc---------------------------gaagttttagaacatcttagaaactggaacttcagctggaatatcatactgacagtatttattgcagtgcttcagtatggtaacatgaagtacagtttctttctctatggagttaagatgttaatcatgtggctcctatggcccttagtcattgctctgagcatttttaatgcctatgctgactttggtgttaat---tggtggttcttctccttcagcattctgatgcttgtcataacgctagttctctggcttatgtacataattaatagttttaagctttatcgcagaacgcgaacgttttgggcatttaaccccgaaacagacgccattgctgtcatttcagtctttggtagatcctactcgatacctatgccagtggcaccaacaggtattactctgacgattttaagtggaacactctttttcgatggcatcagaattgctactggtgtgcagcctgcacacttaccgcaatttgtgactgtcgccaaacctggcacgactataatttatactcgtgcggggcgttcccttaatgcaagcaccaacactggttgggctttttatgtcagaagtaagcatggtgactattctgctttatcaaatagtagtgataacttgacagaaaatgacagattgctgcatttagtctaa
>MF769424_Porcine_China_2017--
atg------------------------------------------------------------------------------------------------------------------------------------------------------actgattct---aacaac------acggtccctgtg---------------------acc---------------------------gaagttttagaacatcttagaaactggaacttcagctggaatatcatactgacagtatttattgcagtgcttcagtatggtaacatgaagtacagtttctttctctatggagttaagatgttaatcatgtggctcctatggcccttagtcattgctctgagcatttttaatgcctatgctgactttggtgttaat---tggtggttcttctccttcagcattctgatgcttgtcataacgctagttctctggcttatgtacataattaatagttttaagctttatcgcagaacgcgaacgttttgggcatttaaccccgaaacagacgccattgctgtcatttcagtctttggtagatcctactcgatacctatgccagtggcaccaacaggtattactctgacgattttaagtggaacactctttttcgatggcatcagaattgctactggtgtgcagcctgcacacttaccgcaatttgtgactgtcgccaaacctggcacgactataatttatactcgtgcggggcgttcccttaatgcaagcaccaacactggttgggctttttatgtcagaagtaagcatggtgactattctgctttatcaaatagtagtgataacttgacagaaaatgacagattgctgcatttagtctaa
>MF769425_Porcine_China_2017--
atg------------------------------------------------------------------------------------------------------------------------------------------------------actgattct---aacaac------acggtccctgtg---------------------acc---------------------------gaagttttagaacatcttagaaactggaacttcagctggaatatcatactgacagtatttattgcagtgcttcagtatggtaacatgaagtacagtttctttctctatggagttaagatgttaatcatgtggctcctatggcccttagtcattgctctgagcatttttaatgcctatgctgactttggtgttaat---tggtggttcttctccttcagcattctgatgcttgtcataacgctagttctctggcttatgtacataattaatagttttaagctttatcgcagaacgcgaacgttttgggcatttaaccccgaaacagacgccattgctgtcatttcagtctttggtagatcctactcgatacctatgccagtggcaccaacaggtattactctgacgattttaagtggaacactctttttcgatggcatcagaattgctactggtgtgcagcctgcacacttaccgcaatttgtgactgtcgccaaacctggcacgactataatttatactcgtgcggggcgttcccttaatgcaagcaccaacactggttgggctttttatgtcagaagtaagcatggtgactattctgctttatcaaatagtagtgataacttgacagaaaatgacagattgctgcatttagtctaa
>MF769426_Porcine_China_2017--
atg------------------------------------------------------------------------------------------------------------------------------------------------------actgattct---aacaac------acggtccctgtg---------------------acc---------------------------gaagttttagaacatcttagaaactggaacttcagctggaatatcatactgacagtatttattgcagtgcttcagtatggtaacatgaagtacagtttctttctctatggagttaagatgttaatcatgtggctcctatggcccttagtcattgctctgagcatttttaatgcctatgctgactttggtgttaat---tggtggttcttctccttcagcattctgatgcttgtcataacgctagttctctggcttatgtacataattaatagttttaagctttatcgcagaacgcgaacgttttgggcatttaaccccgaaacagacgccattgctgtcatttcagtctttggtagatcctactcgatacctatgccagtggcaccaacaggtattactctgacgattttaagtggaacactctttttcgatggcatcagaattgctactggtgtgcagcctgcacacttaccgcaatttgtgactgtcgccaaacctggcacgactataatttatactcgtgcggggcgttcccttaatgcaagcaccaacactggttgggctttttatgtcagaagtaagcatggtgactattctgctttatcaaatagtagtgataacttgacagaaaatgacagattgctgcatttagtctaa
>MF769427_Porcine_China_2017--
atg------------------------------------------------------------------------------------------------------------------------------------------------------actgattct---aacaac------acggtccctgtg---------------------acc---------------------------gaagttttagaacatcttagaaactggaacttcagctggaatatcatactgacagtatttattgcagtgcttcagtatggtaacatgaagtacagtttctttctctatggagttaagatgttaatcatgtggctcctatggcccttagtcattgctctgagcatttttaatgcctatgctgactttggtgttaat---tggtggttcttctccttcagcattctgatgcttgtcataacgctagttctctggcttatgtacataattaatagttttaagctttatcgcagaacgcgaacgttttgggcatttaaccccgaaacagacgccattgctgtcatttcagtctttggtagatcctactcgatacctatgccagtggcaccaacaggtattactctgacgattttaagtggaacactctttttcgatggcatcagaattgctactggtgtgcagcctgcacacttaccgcaatttgtgactgtcgccaaacctggcacgactataatttatactcgtgcggggcgttcccttaatgcaagcaccaacactggttgggctttttatgtcagaagtaagcatggtgactattctgctttatcaaatagtagtgataacttgacagaaaatgacagattgctgcatttagtctaa
>MF769428_Porcine_China_2017--
atg------------------------------------------------------------------------------------------------------------------------------------------------------actgattct---aacaac------acggtccctgtg---------------------acc---------------------------gaagttttagaacatcttagaaactggaacttcagctggaatatcatactgacagtatttattgcagtgcttcagtatggtaacatgaagtacagtttctttctctatggagttaagatgttaatcatgtggctcctatggcccttagtcattgctctgagcatttttaatgcctatgctgactttggtgttaat---tggtggttcttctccttcagcattctgatgcttgtcataacgctagttctctggcttatgtacataattaatagttttaagctttatcgcagaacgcgaacgttttgggcatttaaccccgaaacagacgccattgctgtcatttcagtctttggtagatcctactcgatacctatgccagtggcaccaacaggtattactctgacgattttaagtggaacactctttttcgatggcatcagaattgctactggtgtgcagcctgcacacttaccgcaatttgtgactgtcgccaaacctggcacgactataatttatactcgtgcggggcgttcccttaatgcaagcaccaacactggttgggctttttatgtcagaagtaagcatggtgactattctgctttatcaaatagtagtgataacttgacagaaaatgacagattgctgcatttagtctaa
>MF769429_Porcine_China_2017--
atg------------------------------------------------------------------------------------------------------------------------------------------------------actgattct---aacaac------acggtccctgtg---------------------acc---------------------------gaagttttagaacatcttagaaactggaacttcagctggaatatcatactgacagtatttattgcagtgcttcagtatggtaacatgaagtacagtttctttctctatggagttaagatgttaatcatgtggctcctatggcccttagtcattgctctgagcatttttaatgcctatgctgactttggtgttaat---tggtggttcttctccttcagcattctgatgcttgtcataacgctagttctctggcttatgtacataattaatagttttaagctttatcgcagaacgcgaacgttttgggcatttaaccccgaaacagacgccattgctgtcatttcagtctttggtagatcctactcgatacctatgccagtggcaccaacaggtattactctgacgattttaagtggaacactctttttcgatggcatcagaattgctactggtgtgcagcctgcacacttaccgcaatttgtgactgtcgccaaacctggcacgactataatttatactcgtgcggggcgttcccttaatgcaagcaccaacactggttgggctttttatgtcagaagtaagcatggtgactattctgctttatcaaatagtagtgataacttgacagaaaatgacagattgctgcatttagtctaa
>MF769430_Porcine_China_2017--
atg------------------------------------------------------------------------------------------------------------------------------------------------------actgattct---aacaac------acggtccctgtg---------------------acc---------------------------gaagttttagaacatcttagaaactggaacttcagctggaatatcatactgacagtatttattgcagtgcttcagtatggtaacatgaagtacagtttctttctctatggagttaagatgttaatcatgtggctcctatggcccttagtcattgctctgagcatttttaatgcctatgctgactttggtgttaat---tggtggttcttctccttcagcattctgatgcttgtcataacgctagttctctggcttatgtacataattaatagttttaagctttatcgcagaacgcgaacgttttgggcatttaaccccgaaacagacgccattgctgtcatttcagtctttggtagatcctactcgatacctatgccagtggcaccaacaggtattactctgacgattttaagtggaacactctttttcgatggcatcagaattgctactggtgtgcagcctgcacacttaccgcaatttgtgactgtcgccaaacctggcacgactataatttatactcgtgcggggcgttcccttaatgcaagcaccaacactggttgggctttttatgtcagaagtaagcatggtgactattctgctttatcaaatagtagtgataacttgacagaaaatgacagattgctgcatttagtctaa
>MF769431_Porcine_China_2017--
atg------------------------------------------------------------------------------------------------------------------------------------------------------actgattct---aacaac------acggtccctgtg---------------------acc---------------------------gaagttttagaacatcttagaaactggaacttcagctggaatatcatactgacagtatttattgcagtgcttcagtatggtaacatgaagtacagtttctttctctatggagttaagatgttaatcatgtggctcctatggcccttagtcattgctctgagcatttttaatgcctatgctgactttggtgttaat---tggtggttcttctccttcagcattctgatgcttgtcataacgctagttctctggcttatgtacataattaatagttttaagctttatcgcagaacgcgaacgttttgggcatttaaccccgaaacagacgccattgctgtcatttcagtctttggtagatcctactcgatacctatgccagtggcaccaacaggtattactctgacgattttaagtggaacactctttttcgatggcatcagaattgctactggtgtgcagcctgcacacttaccgcaatttgtgactgtcgccaaacctggcacgactataatttatactcgtgcggggcgttcccttaatgcaagcaccaacactggttgggctttttatgtcagaagtaagcatggtgactattctgctttatcaaatagtagtgataacttgacagaaaatgacagattgctgcatttagtctaa
>MF769432_Porcine_China_2017--
atg------------------------------------------------------------------------------------------------------------------------------------------------------actgattct---aacaac------acggtccctgtg---------------------acc---------------------------gaagttttagaacatcttagaaactggaacttcagctggaatatcatactgacagtatttattgcagtgcttcagtatggtaacatgaagtacagtttctttctctatggagttaagatgttaatcatgtggctcctatggcccttagtcattgctctgagcatttttaatgcctatgctgactttggtgttaat---tggtggttcttctccttcagcattctgatgcttgtcataacgctagttctctggcttatgtacataattaatagttttaagctttatcgcagaacgcgaacgttttgggcatttaaccccgaaacagacgccattgctgtcatttcagtctttggtagatcctactcgatacctatgccagtggcaccaacaggtattactctgacgattttaagtggaacactctttttcgatggcatcagaattgctactggtgtgcagcctgcacacttaccgcaatttgtgactgtcgccaaacctggcacgactataatttatactcgtgcggggcgttcccttaatgcaagcaccaacactggttgggctttttatgtcagaagtaagcatggtgactattctgctttatcaaatagtagtgataacttgacagaaaatgacagattgctgcatttagtctaa
>MF769433_Porcine_China_2017--
atg------------------------------------------------------------------------------------------------------------------------------------------------------actgattct---aacaac------acggtccctgtg---------------------acc---------------------------gaagttttagaacatcttagaaactggaacttcagctggaatatcatactgacagtatttattgcagtgcttcagtatggtaacatgaagtacagtttctttctctatggagttaagatgttaatcatgtggctcctatggcccttagtcattgctctgagcatttttaatgcctatgctgactttggtgttaat---tggtggttcttctccttcagcattctgatgcttgtcataacgctagttctctggcttatgtacataattaatagttttaagctttatcgcagaacgcgaacgttttgggcatttaaccccgaaacagacgccattgctgtcatttcagtctttggtagatcctactcgatacctatgccagtggcaccaacaggtattactctgacgattttaagtggaacactctttttcgatggcatcagaattgctactggtgtgcagcctgcacacttaccgcaatttgtgactgtcgccaaacctggcacgactataatttatactcgtgcggggcgttcccttaatgcaagcaccaacactggttgggctttttatgtcagaagtaagcatggtgactattctgctttatcaaatagtagtgataacttgacagaaaatgacagattgctgcatttagtctaa
>MF769434_Porcine_China_2017--
atg------------------------------------------------------------------------------------------------------------------------------------------------------actgattct---aacaac------acggtccctgtg---------------------acc---------------------------gaagttttagaacatcttagaaactggaacttcagctggaatatcatactgacagtatttattgcagtgcttcagtatggtaacatgaagtacagtttctttctctatggagttaagatgttaatcatgtggctcctatggcccttagtcattgctctgagcatttttaatgcctatgctgactttggtgttaat---tggtggttcttctccttcagcattctgatgcttgtcataacgctagttctctggcttatgtacataattaatagttttaagctttatcgcagaacgcgaacgttttgggcatttaaccccgaaacagacgccattgctgtcatttcagtctttggtagatcctactcgatacctatgccagtggcaccaacaggtattactctgacgattttaagtggaacactctttttcgatggcatcagaattgctactggtgtgcagcctgcacacttaccgcaatttgtgactgtcgccaaacctggcacgactataatttatactcgtgcggggcgttcccttaatgcaagcaccaacactggttgggctttttatgtcagaagtaagcatggtgactattctgctttatcaaatagtagtgataacttgacagaaaatgacagattgctgcatttagtctaa
>MF769435_Porcine_China_2017--
atg------------------------------------------------------------------------------------------------------------------------------------------------------actgattct---aacaac------acggtccctgtg---------------------acc---------------------------gaagttttagaacatcttagaaactggaacttcagctggaatatcatactgacagtatttattgcagtgcttcagtatggtaacatgaagtacagtttctttctctatggagttaagatgttaatcatgtggctcctatggcccttagtcattgctctgagcatttttaatgcctatgctgactttggtgttaat---tggtggttcttctccttcagcattctgatgcttgtcataacgctagttctctggcttatgtacataattaatagttttaagctttatcgcagaacgcgaacgttttgggcatttaaccccgaaacagacgccattgctgtcatttcagtctttggtagatcctactcgatacctatgccagtggcaccaacaggtattactctgacgattttaagtggaacactctttttcgatggcatcagaattgctactggtgtgcagcctgcacacttaccgcaatttgtgactgtcgccaaacctggcacgactataatttatactcgtgcggggcgttcccttaatgcaagcaccaacactggttgggctttttatgtcagaagtaagcatggtgactattctgctttatcaaatagtagtgataacttgacagaaaatgacagattgctgcatttagtctaa
>MF769436_Porcine_China_2017--
atg------------------------------------------------------------------------------------------------------------------------------------------------------actgattct---aacaac------acggtccctgtg---------------------acc---------------------------gaagttttagaacatcttagaaactggaacttcagctggaatatcatactgacagtatttattgcagtgcttcagtatggtaacatgaagtacagtttctttctctatggagttaagatgttaatcatgtggctcctatggcccttagtcattgctctgagcatttttaatgcctatgctgactttggtgttaat---tggtggttcttctccttcagcattctgatgcttgtcataacgctagttctctggcttatgtacataattaatagttttaagctttatcgcagaacgcgaacgttttgggcatttaaccccgaaacagacgccattgctgtcatttcagtctttggtagatcctactcgatacctatgccagtggcaccaacaggtattactctgacgattttaagtggaacactctttttcgatggcatcagaattgctactggtgtgcagcctgcacacttaccgcaatttgtgactgtcgccaaacctggcacgactataatttatactcgtgcggggcgttcccttaatgcaagcaccaacactggttgggctttttatgtcagaagtaagcatggtgactattctgctttatcaaatagtagtgataacttgacagaaaatgacagattgctgcatttagtctaa
>MG605090_Porcine_China_2017-02-26
atg------------------------------------------------------------------------------------------------------------------------------------------------------actgattct---aacaac------acggtccctgtg---------------------acc---------------------------gaagttttagaacatcttagaaactggaacttcagctggaatatcatactgacagtatttattgcagtgcttcagtatggtaacatgaagtacagtttctttctctatggagtcaagatgttaatcatgtggctcctatggcccttagtcattgctctgagcatttttaatgcctatgccgactttggtgttaat---tggtggttcttctccttcagcattctgatgcttgtcataacgctagttctctggcttatgtacataattaatagttttaagctttatcgcagaacgcgaacgttttgggcatttaaccccgaaacagacgccattgctgtcatttcagtctttggtagatcctactcgatacctatgccagtggcaccaacaggtattactctgacgattttaagtggaacactctttttcgatggcatcagaattgctactggtgtgcagcctgcacacttaccgcaatttgtgactgtcgccaaacctggcacgactataatttatactcgtgcggggcgttcccttaatgcaagcaccaacactggttgggctttttatgtcagaagtaagcatggtgactattctgctttatcaaatagtagtgataacttgacagaaaatgacagattgctgcatttagtctaa
>MG742313_Porcine_China_2017-03-14
atg------------------------------------------------------------------------------------------------------------------------------------------------------actgattct---aacaac------acggtccctgtg---------------------acc---------------------------gaagttttagaacatcttagaaactggaacttcagctggaatatcatagtgacagtatttattgcagtgcttcagtatggtaacatgaagtacagtttctttctctatggagttaagatgttaatcatgtggctcctatggcccctagtcattgctctgagcatttttaatgcctatgctgaatttggtgttaat---tggtggttcttctccttcagcattctgatgcttgtcataacgctagttctctggcttatgtacataattaatagttttaagctttatcgcagaacgcgaacgttttgggcatttaaccccgaaacagacgccattgctgtcatttcagtctttggtagatcctactcgatacctatgccagtggcaccaacaggtattactctgacgattttaagtggaacactctttttcgatggcatcagaattggtactggtgtgcagcctgcacacttaccgcaatttgtgactgtcgccaaacctggcacgactataatttatactcgtgcggggcgttcccttaatgcaagcaccaacactggttgggctttttatgtcagaagtaagcatggtgactattctgctttatcaaatagtagtgataacttgacagaaaatgacagattgctgcatttagtctaa
>MK977618_Porcine_China_2018--
atg------------------------------------------------------------------------------------------------------------------------------------------------------actgattct---aacaac------acggtccctgtg---------------------acc---------------------------gaagttttagaacattttagaaactggaacttcagctggaatatcatactgacagtatttattgcagtgcttcagtatggtaacatgaagtacagtttctttctctatggagttaagatgttaatcatgtggctcctatggcccttagtcattgctctgagcatttttaatgcctatgctgactttggtgttaat---tggtggttcttctccttcagcattctgatgcttgtcataacgctagttctctggcttatgtacataattaatagttttaagctttatcgcagaacgcgaacgttttgggcatttaaccccgaaacagacgccattgctgtcatttcagtctttggtagatcctactcgatacctatgccagtggcaccaacaggtattactctgacgattttaagtggaacactctttttcgatggcatcagaattgctactggtgtgcagcctgcacacttaccgcaatttgtgactgtcgccaaacctggcacgactataatttatactcgtgcggggcgttcccttaatgcaagcaccaacactggttgggctttttatgtcagaagtaagcatggtgactattctgctttatcaaatagtagtgataacttgacagaaaatgacagattgctgcatttagtctaa
>MK994935_Porcine_China_2018-03-
atg------------------------------------------------------------------------------------------------------------------------------------------------------actgattct---aacaac------acggtccctgtg---------------------acc---------------------------gaagttttagaacattttagaaactggaacttcagctggaatatcatactgacagtatttattgcagtgcttcagtatggtaacatgaagtacagtttctttctctatggagttaagatgttaatcatgtggctcctatggcccttagtcattgctctgagcatttttaatgcctatgctgactttggtgttaat---tggtggttcttctccttcagcattctgatgcttgtcataacgctagttctctggcttatgtacataattaatagttttaagctttatcgcagaacgcgaacgttttgggcatttaaccccgaaacagacgccattgctgtcatttcagtctttggtagatcctactcgatacctatgccagtggcaccaacaggtattactctgacgattttaagtggaacactctttttcgatggcatcagaattgctactggtgtgcagcctgcacacttaccgcaatttgtgactgtcgccaaacctggcacgactataatttatactcgtgcggggcgttcccttaatgcaagcaccaacactggttgggctttttatgtcagaagtaagcatggtgactattctgctttatcaaatagtagtgataacttgacagaaaatgacagattgctgcatttagtctaa
>MK994936_Porcine_China_2018-07-
atg------------------------------------------------------------------------------------------------------------------------------------------------------actgattct---aacaac------acggtccctgtg---------------------acc---------------------------gaagttttagaacattttagaaactggaacttcagctggaatatcatactgacagtatttattgcagtgcttcagtatggtaacatgaagtacagtttctttctctatggagttaagatgttaatcatgtggctcctatggcccttagtcattgctctgagcatttttaatgcctatgctgactttggtgttaat---tggtggttcttctccttcagcattctgatgcttgtcataacgctagttctctggcttatgtacataattaatagttttaagctttatcgcagaacgcgaacgttttgggcatttaaccccgaaacagrcgccattgctgtcatttcagtctttggtagatcctactcgatacctatgccagtggcaccaacaggtattactctgacgattttaagtggaacactctttttcgatggcatcagaattgctactggtgtgcagcctgcacacttaccgcaatttgtgactgtcgccaaacctggcacgactataatttatactcgtgcggggcgttcccttaatgcaagcaccaacactggttgggctttttatgtcagaagtaagcatggtgactattctgctttatcaaatagtagtgataacttgacagaaaatgacagattgctgcatttagtctaa
>MK994937_Porcine_China_2018-10-
atg------------------------------------------------------------------------------------------------------------------------------------------------------actgattct---aacaac------acggtccctgtg---------------------acc---------------------------gaagttttagaacattttagaaactggaacttcagctggaatatcatactgacagtatttattgcagtgcttcagtatggtaacatgaagtacagtttctttctctatggagttaagatgttaatcatgtggctcctatggcccttagtcattgctctgagcatttttaatgcctatgctgactttggtgttaat---tggtggttcttctccttcagcattctgatgcttgtcataacgctagttctctggcttatgtacataattaatagttttaagctttatcgcagaacgcgaacgttttgggcatttaaccccgaaacagacgccattgctgtcatttcagtctttggtagatcctactcgatacctatgccagtggcaccaacaggtattactctgacgattttaagtggaacactctttttcgatggcatcagaattgctactggtgtgcagcctgcacacttaccgcaatttgtgactgtcgccaaacctggcacgactataatttatactcgtgcggggcgttcccttaatgcaagcaccaacactggttgggctttttatgtcagaagtaagcatggtgactattctgctttatcaaatagtagtgataacttgacagaaaatgacagattgctgcatttagtctaa
>HQ728484_Bat_Kenya_2006-08-
atgattaagtttatttctttgttatgcgcttttgtaggcgttatagtagcggatgacaatggtaat---------------------------------acc------------acc---------------------gctattcctcca---acaactaca---cctcag------caaataccgctg---------------------aaa---------------------------gaagttgttgagcatttacgaaactggaacttcagctggaacatagtgcttactatctttttgatagtaatgcagtatggacatttcaaatactcgaccatattgtatggtttgaaaatgcttgtgctttggctcttgtggcctctagtgttggcactctcaattttcgatgcatggtcgacatttgggcagaag---tgggttatgtttgcttttagcatcgttatggcctgcacaacacttgtgctgtggttgatgtatttcatcaacagtttcaggctttatagaagaacacagtcattctgggcttttaacccagaaactgatgccataattacaatctctgttttcggaaagacaatcgctattccagtgctgacacctccgacaggcattacgttgacagttcttagtggaaagctccttgtggagggcataccggttgctaacggaatcacggtaggacaactacctgaattcgtaactgttgccaaagctaccactacaattatctatcgacgtgccggaaggtcactcaatgctaaaacccagactgggtgggcattttatgtacgtgctaagaatggcgactattctgctgttatgacaatggcagattcattttccgaaaatgaaagattgttacatttagtttaa
>EU420137_Bat_HKong_2006-03-
atgattaagtacattattctattttgcgccttcttaggcgttatgtatgcagaagaagctaatgct---------------------------------act------------act---------------------gctacacctccc---actactaca---ccacag------caaataccgctg---------------------cag---------------------------gaagtaatggaacatttaagaaactggaacttcagctggaacatagtgcttactgtctttttgatagtaatgcagtatggtcatttcaaatactcgaccattttgtatggtttgaaaatgcttgtactttggcttttgtggccacttgtgcttgcactctcaattttcgatgcatggtcgacatttgggcagaag---tgggttatgtttgcttttagcatcgttatggcctgcacaacactagtgctgtggttgatgtatttcatcaacagtttcaggctttatagaagaacacaatcattctgggcttttaacccagaaactgatgccataattacaatctctgtttttggaaagacagtcgctattcctgtactgacacctccgactggcattacgttgacagttcttagtggaaagctccttgtggagggcataccggttgctaacggaatcacggtgggacaactacctgaattcgtaactgttgccaaagctaccactacaattatctatcgacgtgccggaaggtcacttaatgcgaaaacccagactgggtggtcgttttacgtgcgtgctaagaatggcgactattctgctgttatgacgatggcagattcattttccgaaaatgaaagattgttacatttagtttaa
>MN611524_Bat_China_2018-03-
atgattaactttattgttctttgttgcgcctttataggcgttatttatgcagaaaatggtgataac---------------------------------acc------------act---------------------gctgttactcca---acactccca---cctcag------caaataccgctg---------------------aaa---------------------------gaggtgatggaacatttaagaaactggaacttcagctggaacatagtgcttactgtctttttgatagtaatgcagtatggccatttcaaatactcgaccattttgtatggtttgaaaatgcttgtgctttggctcctttggcctcttgtacttgcactctcaattttcgatgcatggtcgacatttgggcagaag---tgggttatgtttgcttttagcatcgttatggcctgcacaacactagtgctgtggttgatgtatttcatcaacagtttcaggctttatagaagaacacagtcattctgggcatttaacccagaaactgatgccataattacaatctctgtttttggaaagacagtcgctattccagtactggtacctcctacaggcattacgttgacagttcttagtggaaagctccttgtggagggcataccggttgctaacggaatcacggtgggacaactacctgaattcgtaactgttgccaaagctaccactacaattatctatcgacgtgccggaaggtcactgaatgctaagactcaaactggatgggcattctatgtacgtgcaaagaatggcgactattctgctattatgacgatggcagattcattttccgaaaatgaaagattgttacatttagtttaa
>KJ473798_Bat_China_2013--
atgtttcatttaatactt---ttgtgtttgggtatcgttttttgtgctgccaacagcacttctact---------------------------------acc------------act---------------------gttgctgcttca---acaacaccg---ggtcaa------tctatacccgtt---------------------gaa---------------------------gaagttgttgagcatctcagaaactggaatttcagctggaacgtaatactgacagttttccttgttgtgctgcagtatggcaattttaagtattctaaattgctttatggccttaaaatggctatactctggctgttatggcctcttgtgcttgccctttccatctttgatgcatgggctagctttgatgtcaat---tggacctacttcgctttcagcatcgttatggcctgcatcacttttgtgctgtggataatgtattttatcaacagcttcaggctttatcgaagagctcagtctttctgggcttttaacccagaaacggatgccataataacaatctctgtttttggcaaagtagttgcgattcctgtgatcacaccgcctactggcatcacgttgacagttctaagtggaaagctccttgtggagggcataccgattgctaatggcgtctcggtaactcagttaccttcgtacgtcacagtcgccaaggccaataccactattatctatcaacgtgtcggtaaatcacttaatgcggccagccaaacaggctgggctttttatgtgaggtccaagaatggcgactactctgctgtgtcgaatccaagtgattcgtatactgaacaagagagattgcttcatttagtataa
>HQ728485_Bat_Kenya_2006-08-
atgaagagatttattctagcatttttcttggcccttagcggcgttttaggcaataacaccagtact---------------------------------acagcacctaccactgct---------------------gctgccaccggt---actactgct---ggtaat------ggaattcccgta---------------------gaa---------------------------gaagttgttgaacaccttcgtaattggaatttcagctggaacgtcatactgacactatttttaatagtgcttcagtatggccaatttaagtactccaaggtgctgtatggcctcaaaatggctatactttggctcttatggccgttagtgcttgcactttcgatctttgatgcctgggcaaattttggagacaat---tgggtcatgttcgcttttagcatcgttatggcctgcacaacacttgtgatgtggttgatgtatttcatcaacagcttcaggctttatcgaaggactcagtctttctgggcttttaacccagaaacagatgccataataacagtctcagttctcgggcgaacagtcgccattcctgtgctgacaccgcctactggcattacgctgacagttcttagtggaaagctccttgtggagggcataccggttgctaacggagtcacggttcatagtttgccgaacttcgtgacagtcgccaaagccactaccactatcatctatcagcgtgccggaaggtcacttaatgctgccaaccagactggttgggtgttttacgtacgtgctaagaatggcgactattctgctgtgtcgaatccatcagattcgtattcagagaatgaaagattgctgcatttagtttaa
>KY370045_Murine_China_2014-08-
atggta------------------------------------------------------------------ctcttttgtgagttcaatacctct---------------------------------------------tatagtgct---gacggttgt---tcagct------tgtgaggcacag---------------------ggttgtactggttctggtgttaccagcgctagtattacttggcatttgcttaattggaattttagttggagtgtcatacttactgtctttgtagcagtgttacagtatggcaatcttaagtacagcatgcttctgtacattcttaaaatgatcatcatgtggttgctgtggcctgttgtcatagctttgaccatttttgatgccattgaaaccttcaaacaggagcgctatgtcatgtttggctttagcattgcccttggtgttgttactctaatcctctggatcatgtacttcgttaatagctttaggctttaccgtcgtacgggttcttggtggagcttcaacccagagacaaacgcgattatctgtgtgtcagtaatgggtagaaatattactatgccgacaccagtttgtcccacaggcatcacgctcacgctgctctcaggtacgctttatgttgaaggacaacgcgctgctactggagttaatcttgacaatctgcccaattatgttactgttgcaaaacctggtgtgacaattgtctaccaccgtgtaggcaagtctatcagagtctcaacggcaacgggctggatgtattatgtcaagagtaaggctggagattattccgcctactccagt---ggcggcagcctttcagatcaggaacagttgcttcatatggtctaa
>KX964649_Murine_China_2011-10-
atggta------------------------------------------------------------------ctcttttgtgagtttaatgacact------------------------------------------------gccacc---aatggctgt---gaagcc------tgtgttaatcag---------------------ggctgcacaggtaatggtgtcactagtgccagcatcacttggcatttgctgaactggaactttagctggagtgttatactcactgtttttgttgcagttctgcagtatggcaatcttaagtacagcatgattctgtacatccttaaaatgatcatcatgtggttgctatggcctattgtcatagcactaaccatttttgatgccattgaaaccttcaatcaggagcgctatgtcatgtttggattcagcattgctcttggtgtggtcacgttgatactctggattatgtacttcgtaaacagctttaggctttacagacgtactaactcctggtggagtttcaacccagagaccaatgccataatctgtgtttcagtcatggggcgaaacataaccatgccaaccccagtctgccccacaggtgtcacactaacgcttctttcaggaacgctctatgttgaagggcaacgtgctgccacaggcgtgaatcttgacaatctccctagttacgttactgtagcaaaacctggagtcactatagtttaccaccgtgttggtaaatcagtacgtgtctccacagctacgggatggatgtactatgtcaagagtaaagcaggtgattattctgcctactccagt---ggtggcaatctatcagatcaggaacaactgcttcacatggtctaa
>NC_034972_Murine_China_2011-10-
atggta------------------------------------------------------------------ctcttttgtgagtttaatgacact------------------------------------------------gccacc---aatggctgt---gaagcc------tgtgttaatcag---------------------ggctgcacaggtaatggtgtcactagtgccagcatcacttggcatttgctgaactggaactttagctggagtgttatactcactgtttttgttgcagttctgcagtatggcaatcttaagtacagcatgattctgtacatccttaaaatgatcatcatgtggttgctatggcctattgtcatagcactaaccatttttgatgccattgaaaccttcaatcaggagcgctatgtcatgtttggattcagcattgctcttggtgtggtcacgttgatactctggattatgtacttcgtaaacagctttaggctttacagacgtactaactcctggtggagtttcaacccagagaccaatgccataatctgtgtttcagtcatggggcgaaacataaccatgccaaccccagtctgccccacaggtgtcacactaacgcttctttcaggaacgctctatgttgaagggcaacgtgctgccacaggcgtgaatcttgacaatctccctagttacgttactgtagcaaaacctggagtcactatagtttaccaccgtgttggtaaatcagtacgtgtctccacagctacgggatggatgtactatgtcaagagtaaagcaggtgattattctgcctactccagt---ggtggcaatctatcagatcaggaacaactgcttcacatggtctaa
>MK163627_Murine_UK_2014-06-23
atggtt------------------------------------------------------------------ctcttttgtgagttcaatacttct---------------------------------------------tatggtgct---aacggttgt---tcagct------tgtgtggcaaat---------------------ggttgtactggagctggtgttaccagtgccagtattacttggcatttgcttaattggaattttagttggagtgtcatactcactgtctttgtggcagttttgcagtatggcaatcttaagtacagcatgattctgtacattcttaaaatgaccatcatgtggttgctatggcctattgtcatagctttgactatttttgatgccattgaaaccttcaaacaagagcgttatgtcatgttcggctttagcattgcccttggtgttgtcactctcatcctctggatcatgtacttcgttaacagcttcaggctttatcgtcgtactggttcatggtggagcttcaacccagagacaaatgccatcatctgtgtgtcggtaatgggtagaaatatcacgacgccgacaccagtgtgccctacaggaattacgcttacgctgctctcaggcacgctttatgttgaaggacaacgcgctgctactggagtcaatcttgacaatttgcctaattatgttactgttgcaaagcctggtgtgactattgtttaccatcgtgtgggcaagtctatcagagtctcaacagcaacgggctggatgtattatgtcaagagtaaggctggagactactcagcctactccagt---ggtggcaacctttcagatcaggaacagttgcttcatatggtctaa
>KY370050_Murine_China_2015-05-
atggta------------------------------------------------------------------ctcttttgtgagttcaatacttct---------------------------------------------tctagtgct---ggcgattgt---tcagct------tgtgtaaatcag---------------------ggttgcactggagctggtgttaccagtgccagtattacttggcatttgttaaattggaattttagttggagtgtcatactcactgtctttgtggcagttttgcagtatggcaatcttaagtacagtatgattctgtacattcttaaaatgatcattatgtggttgttatggcctattgtcatagctttgaccatttttgatgctattgaaaccttcaaacaagagcgttatgtcatgttcggctttagcattgcccttggtgttgtcactctcatcctctggatcatgtacttcgttaacagctttaggctttatcgtcgtactggttcatggtggagcttcaacccagagacaaatgccatcatctgtgtgtcggtaatgggtagaaatgtcacgatgccgacaccagttagccctacaggcatcacgctcacgctgctttcaggcacgctttatgttgaaggacaacgcgccgctactggagtcaatcttgacaatttgcctaattatgttactgttgcaaagcctggtgtaactattgtttaccatcgtgtgggcaagtccatcagagtgtcaacagcaacgggctggatgtattatgtcaagagtaaggcaggagattattcagcctactccagt---ggtggcagcctttcagatcaggaacagttgcttcatatggtttaa
>KY370054_Murine_China_2015-12-
atggtt------------------------------------------------------------------ctcttctgtgagttcaatacctct---------------------------------------------tatagtgct---gacggttgt---tcggcc------tgtgagactcag---------------------ggttgtactggagctggtgttaccagtgccagtatcacttggcatttacttaattggaattttagttggagtgtcatactcactgtatttgttgcagtgttgcagtatggcaatcttaagtacagtatgattctgtacattcttaaaatgatcatcatgtggttgctatggcctattgtcatagctttgaccatttttgatgccattgaaaccttcaaacaggagcgttacgtcatgtttggcttcagcattgctctcggtgttgtcactctcatcctctggatcatgtacttcgttaatagctttaggctttaccgtcgtacaggttcctggtggagcttcaacccagagacaaatgccattatctgtgtgtcggtaatgggtagaaatattacaatgccaacaccagtttgccctacaggaatcacgctcacgctgctttcgggcacgctttatgttgaaggacaacgcgctgctactggtgttaatcttgacaatttgcctaattatgttactgttgcaaagcctggtgtaaccattgtctaccatcgcgtgggcaaatccatcagagtttcaacagcgacaggctggatgtattacgtcaagagcaaggcaggggattactcagcctattccagt---ggtggcaacctttcagatcaggaacagttgcttcatatggtctaa
>KF294380_Murine_China_2013--
atggta------------------------------------------------------------------ctcttttgtgaattcaatacttct---------------------------------------------agtgctgac---ggc---tgt---tcagct------tgtgtggctcag---------------------ggttgtactggagctggtgttaccagtgccagtattacttggcatttgcttaattggaattttagttggagtgtcatactcactgtctttgtgtcagttttgcagtatggcaatcttaagtacagcatgattctgtacattcttaaaatgatcatcatgtggttgctatggcccattgtcatagctttgaccatttttgatgccattgaaaccttcaaacaagagcgttatgtcatgttcggctttagcattgcccttggtgttgtaactctcatcctctggatcatgtacttcgttaatagctttaggctttatcgtcgtactggttcatggtggagcttcaacccagagacaaatgccattatctgtgtgtcggtaatgggtagaaatataactacgccgacaccagttagccctacaggaatcacgcttacgctgctctcaggcacgctttatgttgaaggacaacgcgctgctactggagttaatcttgacaatttgcctaattatgttactgttgcaaagcctggtgtaactattgtctaccatcgtgtgggcaagtccatcagagtctcaacagcaacgggctggatgtactatgtcaagagtaaggcaggagactactcagcctactccagt---ggtggcagcctctcagatcaggagcagttgcttcatatggtctaa
>NC_032730_Murine_China_2013--
atggta------------------------------------------------------------------ctcttttgtgaattcaatacttct---------------------------------------------agtgctgac---ggc---tgt---tcagct------tgtgtggctcag---------------------ggttgtactggagctggtgttaccagtgccagtattacttggcatttgcttaattggaattttagttggagtgtcatactcactgtctttgtgtcagttttgcagtatggcaatcttaagtacagcatgattctgtacattcttaaaatgatcatcatgtggttgctatggcccattgtcatagctttgaccatttttgatgccattgaaaccttcaaacaagagcgttatgtcatgttcggctttagcattgcccttggtgttgtaactctcatcctctggatcatgtacttcgttaatagctttaggctttatcgtcgtactggttcatggtggagcttcaacccagagacaaatgccattatctgtgtgtcggtaatgggtagaaatataactacgccgacaccagttagccctacaggaatcacgcttacgctgctctcaggcacgctttatgttgaaggacaacgcgctgctactggagttaatcttgacaatttgcctaattatgttactgttgcaaagcctggtgtaactattgtctaccatcgtgtgggcaagtccatcagagtctcaacagcaacgggctggatgtactatgtcaagagtaaggcaggagactactcagcctactccagt---ggtggcagcctctcagatcaggagcagttgcttcatatggtctaa
>HM245926_Mink_USA_1998-01-01
atg---gaggtgctgttagtagcagcaactgttgtgctatctgctataccaaccagccatgcaaca---aatttgtattgtcttatgaatacaact---gacggtgctaatactact---tgtcaaaat---------------agcagt---ggcacttgc---aatagt------tgtattaatgaa---------------------gga---------------------------aatcttatatggcatttaatgaactggaattttagttggtctgttcttctcatcctgtttataacaatactacaatatgggaggccgcaggtcagctggttcatttatggtattaaaatgcttatcatgtggcttttgtggccactggttttagcactcacgatttttaatgcctattctgaatatataaattccaggtatgtaatgtttggctttagcgtaactggttctgtactcacacttattttgtgggttatgtattttgttagatccatccaattgtggcgccgcacccgtacatggtggtcattcaatcctgagacaaacgctatcctatgtctcaatgctgtaggaaaccggtttgtcttacctttgaatggtgcaccaactggtatcacattaactttgctctctggcaatttgtatgcggaagggttcaaagtcggaggtggcgtaaatgtagaaaatttgcctaagtatgtaatggtagccacacctggtaacaccattgtctaccaccaagtaggcaagtcacttaaagctgcaaattctacaggatggtcatactatgttcgtgctaaagcaggcgattactcaacagaagcaaga---aatgacaatttgagtgagcatgaaaaattattacatatggtataa
>HM245925_Mink_USA_1998-01-01
atg---gaggttttattggtagcagcaactgcagtgctgtctgttataccaactagccatgcaaca---aatttgtattgtcttatgaatacaact---tctgttgcaaataatact---tgtcaaaat---------------acaaat---ggcatttgt---gatact------tgtattaatgaa---------------------gga---------------------------aatcttatatggcatttgatgaactggaatttcagttggtctgtccttctcatcttgtttataacaatattacaatatggaaggccacaggtcagctggttcatttatggcattaaaatgcttattatgtggcttttgtggccactggtcttagcactcacgatttttaatgcctattctgaatatacaaattccaggtatgtaatgtttggctttagcgtagctggttctgtactcacatttgttttgtgggttatgtactttgttagatccatccaactgtggcgtcgtactcgtacatggtggtcatttaatcctgagacaaatgctatcctgtgtcttaatgctgtgggaaatcgatttgtcctacctttgaatggtgcaccaactggtattacactaaccttactctccggcaacttgtatgcggaagggttcaaagttggaagtggtgttaatgtggaaaatttgcctaagtatgtaatggtggccacacctggtaataccattgtctaccaccaagtgggaaaatcacttaaggctgcaaattctacaggatggtcatattatgttcgtgctaaagcaggcgattactcaacagaagcaaga---aatgacaatttgagtgagcatgaaaaattattacatatggtataa
>NC_023760_Mink_USA_1998-01-01
atg---gaggttttattggtagcagcaactgcagtgctgtctgttataccaactagccatgcaaca---aatttgtattgtcttatgaatacaact---tctgttgcaaataatact---tgtcaaaat---------------acaaat---ggcatttgt---gatact------tgtattaatgaa---------------------gga---------------------------aatcttatatggcatttgatgaactggaatttcagttggtctgtccttctcatcttgtttataacaatattacaatatggaaggccacaggtcagctggttcatttatggcattaaaatgcttattatgtggcttttgtggccactggtcttagcactcacgatttttaatgcctattctgaatatacaaattccaggtatgtaatgtttggctttagcgtagctggttctgtactcacatttgttttgtgggttatgtactttgttagatccatccaactgtggcgtcgtactcgtacatggtggtcatttaatcctgagacaaatgctatcctgtgtcttaatgctgtgggaaatcgatttgtcctacctttgaatggtgcaccaactggtattacactaaccttactctccggcaacttgtatgcggaagggttcaaagttggaagtggtgttaatgtggaaaatttgcctaagtatgtaatggtggccacacctggtaataccattgtctaccaccaagtgggaaaatcacttaaggctgcaaattctacaggatggtcatattatgttcgtgctaaagcaggcgattactcaacagaagcaaga---aatgacaatttgagtgagcatgaaaaattattacatatggtataa
>MF113046_Mink_China_2016--
atg---gaggtgttattggtagcagcaactgctgtgttgtctgccataccaactagccatgcagaa---aacttgtattgtcttatgaacacaact---gatggtgctaatatgact---tgtcaaaat---------------agttct---ggtagctgc---actagt------tgtattaatgaa---------------------gga---------------------------aatcttatatggcatttaatgaactggaatttcagttggtctgttcttctcatcttgtttataacaatattacaatatggaaggccgcaggtcagctggttcatttatggtattaaaatgcttatcatgtggcttttgtggccactggttttagcactcacgatttttaatgcctattctgaatatatgaattccaggtatgtaatgtttggctttagcgtaactggtgctgtactcacatttattttgtgggttatgtactttgttagatccatccaattatggcgccgtactcgcacatggtggtcattcaaccctgagacaaatgcgatcctgtgtcttaatgctgtgggaaaccgatttgtcttacctttgaatggagcaccaactggtattacattaactttgctctctggcaacttgtatgcagaagggttcaaagtcggaggtggcgtgaatgtagaaaatttgcctaagtatgtaatggtagcaacacctggtaataccattgtctatcatcaagtgggcaagtccctcaaggctgcaaattctactggatggtcttattatgttcgtgctaaagcaggcgattactcaacagaagcaaga---aatgacaatttgagtgagcatgaaaaattattacatatggtataa
>KP849472_Canine_Italy_2003--
atgatgaaaatt---ttgttgattgcgtgtgcaattgcatgcgcttatggagaa------------------cgctattgtgctatgagtgatgaaagttca------tccacttct---tgtcgc------------aatagtaccagtggagatacttgt---gcttca------tgtattaacagt---------------------ggt---------------------------gatcttatttggcatcttgcaaactggaacttcagctggtctgtaatattgattatttttataacagtgttacaatatggaagacctcaatttagctggttcgtgtatggcattaaaatgcttattatgtggctactttggcccattgttttagctcttacgatttttaatgcatactcggaatatgaagtttccagatatgtaatgttcggctttagtatcgcaggtgcagttattacatttgcactttggattatgtattttgtaagatctattcagctatatagaaggactaagtcttggtggtctttcaaccctgaaactaatgcaattctttgtgttagtgcgcttggaagaagctatgtgcttcctcttgaaggtacaccaactggtgtcactcttactttgctatcaggaaatctttatgctgaaggatttaaaatggctggtggaatgaacatcgagcatttaccaaaatacgtaatggtcgcattacctagtagaactattgtctacacacttgttggaaagcaattgaaagcaagtagtgcaacaggatgggcttactatgtaaaatctaaagctggtgattactcaacagaagcaaga---actgacaatttgagtgaacatgaaaaattattacatatggtataa
>MK986729_Canine_Taiwan_2015-09-
------------------------gcgtgtgcaattgcatgcgtttatggagaa------------------cgctattgcgctatgagtggtgat---tca------tctacttca---tgtcgc------------aatagtactaatggagacttttgt---gatgca------tgcttcaatgga---------------------ggt---------------------------gatcttatttggcatcttgcaaactggaacttcagctggtctgtaatattgatcatttttataacagtgttacaatatggaagacctcaatttagctggttcgtgtatggcattaaaatgcttattatgtggctactttggcctattgttttagctcttacgatttttaatgcatactcggaatatgaagtttccagatatgtaatgttcggctttagtatcgcaggtgcagttattacattcgcactatggattatgtattttgttagatctattcagctatacagaaggactaagtcttggtggtctttcaatcctgaaactaatgcaattctttgtgttagtgcactgggaagaagctatgtgcttcctctcgaaggtacaccaactggtgtcactctcactttgttatcaggaaatctttatgctgaaggatttaaaatggctggtggaatgaacatcgagcatttaccaaaatacgtaatggtcgcattacctagtagaactattgtctacacacttgttggaaagcaattgaaagcaagtagtgcaacaggatgggcttactatgtaaaatctaaagctggtgattactcaacagaagcaaga---actgacactttgagtgaacatgaaaaattattacatatggtataa
>MK986743_Canine_Taiwan_2018-07-
------------------------gcgtgtgctattgcatgcgtttacggagag------------------cgctactgtgctatggatgaatct---aca------tctacgtcg---tgtcgc------------aatagtactaatggaggtacatgt---gcttca------tgcttcaatggt---------------------gga---------------------------gatcttatttggcatcttgcaaactggaacttcagctggtctgtaatattgattgtctttataacagtgttacaatatggaagacctcaatttagctggttcgtgtatggcattaaaatgcttattatgtggctattgtggcccattgttttagctcttacgatttttaatgcatactcggaatatgaagtttccagatatgtaatgttcggctttagtattgcaggtgcagttattacatttgcactttggattatgtattttgtaagatctattcagctatacagaaggactaagtcttggtggtctttcaatcctgaaactaatgcaattctttgtgttagtgcattaggaagaagctatgtgcttcctcttgaaggtacaccaactggtgtcactcttactttgttatcaggaaatctttatgctgaaggatttaaaatggctggtggaatgaacatcgagcatttaccaaaatacgtaatggttgcattacctagtagaactattgtctacacacttgttggaaagcaattgaaagcaagtagtgcaacaggatgggcttactatgtaaagtctaaagctggtgattactcaacagaagcaaga---actgacaatttgagtgaacatgaaaaattattacatatggtataa
>DQ431018_Canine_Sweden_2004--
---aag---attttgttagtattagcgtgtgcaattgcatgcgtttatggagaa------------------aggtactgtgctatgcaa---gaa---act------ggtctttct---tgtcgt------------aacagcacc------aatgattgc---gaatca------tgcttcaacgga---------------------ggt---------------------------gatcttatttggcatcttgcaaactggaacttcagctggtctgtaatattgatcgtttttataacggttttacaatatggtagacctcaatttagctggttcgtgtatggcattaaaatgcttattatgtggctactatggcccattgttctggctcttacgatttttaatgcatactcggaatacgaagtttccagatatgtaatgttcggctttagtgttgcaggtgcaattgttacatttatactttggattatgtattttgttagatccattcagttatacagaaggactaagtcttggtggtctttcaaccctgaaactaacgcaattctttgcgttagtgcattaggaaggagctatgtgcttcctcttgaaggtgtgccaactggtgtcactttaacattgctctcagggaatttgtacgctgaagggttcaaaattgcaggtggtatgaacatcgacaatttgccaaagtacgtaatggttgcattacctagcaggaccattgtctacacacttgttggtaagaaattgaaagcaagtagtgcaacaggatgggcttactatgtaaaatctaa----------------------------------------------------------------------------
>DQ431020_Canine_Sweden_2004--
---aag---attttgttagtattagcgtgtgcaattgcatgcgtttatggagaa------------------aggtactgtgctatgcaa---gaa---act------ggtctttct---tgtcgt------------aacagcacc------aatgattgc---gaatca------tgcttcaacgga---------------------ggt---------------------------gatcttatttggcatcttgcaaactggaacttcagctggtctgtaatattgatcgtttttataacggttttacaatatggtagacctcaatttagctggttcgtgtatggcattaaaatgcttattatgtggctactatggcccattgttctggctcttacgatttttaatgcatactcggaatacgaagtttccagatatgtaatgttcggctttagtgttgcaggtgcaattgttacatttatactttggattatgtattttgttagatccattcagttatacagaaggactaagtcttggtggtctttcaaccctgaaactaacgcaattctttgcgttagtgcattaggaaggagctatgtgcttcctcttgaaggtgtgccaactggtgtcactttaacattgctctcagggaatttgtacgctgaagggttcaaaattgcaggtggtatgaacatcgacaatttgccaaagtacgtaatggttgcattacctagcaggaccattgtctacacacttgttggtaagaaattgaaagcaagtagtgcaacaggatgggcttactatgtaaaatctaa----------------------------------------------------------------------------
>DQ431021_Canine_Sweden_2005--
---aag---attttgttagtattagcgtgtgcaattgcatgcgtttatggagaa------------------aggtactgtgctatgcaa---gaa---act------ggtctttct---tgtcgt------------aacagcacc------aatgattgc---gaatca------tgcttcaacgga---------------------ggt---------------------------gatcttatttggcatcttgcaaactggaacttcagctggtctgtaatattgatcgtttttataacggttttacaatatggtagacctcaatttagctggttcgtgtatggcattaaaatgcttattatgtggctactatggcccattgttctggctcttacgatttttaatgcatactcggaatacgaagtttccagatatgtaatgttcggctttagtgttgcaggtgcaattgttacatttatactttggattatgtattttgttagatccattcagttatacagaaggactaagtcttggtggtctttcaaccctgaaactaacgcaattctttgcgttagtgcattaggaaggagctatgtgcttcctcttgaaggtgtgccaactggtgtcactttaacattgctctcagggaatttgtacgctgaagggttcaaaattgcaggtggtatgaacatcgacaatttgccaaagtacgtaatggttgcattacctagcaggaccattgtctacacacttgttggtaagaaattgaaagcaagtagtgcaacaggatgggcttactatgtaaaatctaa----------------------------------------------------------------------------
>DQ431022_Canine_Sweden_2005--
---aag---attttgttagtattagcgtgtgcaattgcatgcgtttatggagaa------------------aggtactgtgctatgcaa---gaa---act------ggtctttct---tgtcgt------------aacagcacc------aatgattgc---gaatca------tgcttcaacgga---------------------ggt---------------------------gatcttatttggcatcttgcaaactggaacttcagctggtctgtaatattgatcgtttttataacggttttacaatatggtagacctcaatttagctggttcgtgtatggcattaaaatgcttattatgtggctactatggcccattgttctggctcttacgatttttaatgcatactcggaatacgaagtttccagatatgtaatgttcggctttagtgttgcaggtgcaattgttacatttatactttggattatgtattttgttagatccattcagttatacagaaggactaagtcttggtggtctttcaaccctgaaactaacgcaattctttgcgttagtgcattaggaaggagctatgtgcttcctcttgaaggtgtgccaactggtgtcactttaacattgctctcagggaatttgtacgctgaagggttcaaaattgcaggtggtatgaacatcgacaatttgccaaagtacgtaatggttgcattacctagcaggaccattgtctacacacttgttggtaagaaattgaaagcaagtagtgcaacaggatgggcttactatgtaaaatctaa----------------------------------------------------------------------------
>EU856361_Canine_Italy_2005-12-
atgaag---attttgttagtattagcgtgtgcaattgcatgcgtttatggagaa------------------aggtactgtgctatgcaa---gaa---act------ggtctttct---tgtcgt------------aacagcacc------aatgtttgc---gaatca------tgcttcaacgga---------------------ggt---------------------------gatcttatttggcatcttgcaaactggaacttcagctggtctgtaatattgatcgtttttataacggttttacaatatggtagacctcaatttagctggttcgtgtatggcgttaaaatgcttattatgtggctactatggcccattgttctggctcttacgatttttaatgcatactcggaatacgaagtttccagatatgtaatgttcggctttagtgttgcaggtgcaattgttacatttatactttggattatgtattttgttagatccattcagttatacagaaggactaagtcttggtggtctttcaaccctgaaactaacgcaattctttgcgttagtgcattaggaaggagctatgtgcttcctcttgaaggtgtgccaactggtgtcactttaacattgctctcagggaatttgtacgctgaagggttcaaaattgcaggtggtatgaacatcgacaatttgccaaagtacgtaatggttgcattacctagcaggaccattgtctacacacttgttggtaagaaattgaaagcaagtagtgcaacaggatgggcttactatgtaaaatctaaagctggtgattactcaacagatgcacga---actgacaatttgagtgagcaagaaaaattattacatatggtataa
>EU856362_Canine_Italy_2006-03-
atgaag---attttgttagtattagcgtgtgcaattgcatgcgtttatggagaa------------------aggtactgtgctatgcaa---gaa---act------ggtctttct---tgtcgt------------aacagcact------aatgattgt---gaatcg------tgcttcaatgga---------------------ggt---------------------------gatcttatttggcatcttgctaactggaacttcagctggtctataatattgattgtttttataacggttttacaatatggtagacctcaatttagctggttcgtgtatggcattaaaatgcttattatgtggctattatggcccattgttctggctcttacgatttttaatgcatactcggaatacgaagtttccagatatgtaatgttcggctttagtgttgcaggtgcaattgttacatttatactttggattatgtattttgtcagatccattcagttatacagaaggactaagtcttggtggtctttcaaccctgaaactaacgcaattctttgcgttagtgcattaggaagaagctatgtgcttcctcttgaaggtgtgccaactggtgtcactctaacattgctctcagggaatctgtatgctgaagggtttaaaattgcaggtggtatgaacatcgacaatttgcctaagtacgtaatggttgcattacctagcaggaccattgtctacacacttgttggtaagaaattgaaagcaagtagtgcaacaggatgggcttactatgtaaaatctaaagctggtgattactcaacagatgcacga---actgacaatttgagtgagcaagaaaaattattacatatggtataa
>JN856008_Canine_USA_1976--
atgaag---attttgttactattagcgtgtgcaattgcatgcgtttgtggagaa------------------aggtactgtgctatgcaa---gac---act------ggtttttct---tgccgt------------aacagcagtacc---actgattgt---gagtca------tgcttcaatgga---------------------ggt---------------------------gatcttatttggcatcttgcaaactggaacttcagctggtctataatattgatcgtttttataacggttctacaatatggtagacctcaatttagctggttcgtgtatggcattaaaatgctcattatgtggctattatggcccattgttttggctcttacgatttttaatgcatactctgaatacgaagtttccagatatgtaatgttcggctttagtattgcaggtgcaattgttacatttgtactttggattatgtattttgtaagatccattcagttatacagaaggactaagtcttggtggtccttcaaccctgagactaatgcaattctttgcgttagtgctttaggaagaaactacgtgcttcctcttgaaggtgtgccaactggtgtcactttaacattgctttcagggaatttgtatgctgaaggttttaaaattgctggtggtatgaacatcgacaatttaccaaaatacgtaatggttgcattacctagcaggaccattgtctacacacttgttggcaagcaattgaaagcaagtagtgcaacaggatgggcttactatgtaaaatctaaagctggtgattactcaacagatgcaaga---actgacaatttgagtgagcaagaaaaattattacatatggtataa
>HQ450376_Canine_Greece_2009--
atgaag---attttgttagtattagcgtgtgcaattgcatgcgtttatggagaa------------------aggtactgtgctatgcaa---gaa---act------ggtatttct---tgtcgt------------aacagcacc------aatgattgc---gaatca------tgcttcaatgga---------------------ggt---------------------------gatcttatttggcatcttgcaaactggaacttcagctggtctgtaatattgatcgtttttataacggttttacaatatggtagacctcaatttagctggttcgtgtatggcattaaaatgcttattatgtggctattatggcccattgttctggctcttacgatttttaatgcatactcggaatacgaagtttccagatatgtaatgttcggctttagagttgcaggttcaattgttacatttatactttggattatgtattttgttagatccattcagttatacagaaggactaagtcttggtggtctttcaaccctgaaactaacgcaattctttgcgttagtgcattaggaaggagctatgtgcttcctcttgaaggtgtgccaactggtgtcactttaacattgctctcagggaatttgtacgctgaagggttcaaaattgcaggtggtatgaacatcgacaatttgccaaagtacgtaatggttgcattacctagcaggaccattgtctacacacttgttggtaagaaattgaaagcaagtagtgcaacaggatgggcttactatgtaaaatctaaagctggtgattactcaacagatgcacga---cctgacaatttgtgtgagcaagaaaaattattacatatggtataa
>DQ431017_Canine_Sweden_2005--
---aag---attttgttagtattagcgtgtgcaattgcatgcgcatgtggtgaa------------------cgttattgcgctatgaaatctgac---tca------gatacttca---tgtcgc------------aatagtaccact---actgattgc---gaatca------tgcttcaacgga---------------------ggt---------------------------gatcttatttggcatcttgcaaactggaacttcagctggtctgtaatattgatcgtttttataacggttttacaatatggtagacctcaattcagctggttcgtgtatggcattaaaatgcttattatgtggctattatggcccattgttctggctcttacgatttttaatgcatactcggaatacgaagtttccagatatgtaatgttcggctttagtgttgcaggtgcaattgttacatttatactttggattatgtattttgttagatccattcagttatacagaaggactaagtcttggtggtctttcaaccctgaaactaacgcaattctttgcgttagtgcattaggaagaagctatgtgcttcctcttgaaggtgtgccaactggtgtcactttaacattgctctcagggaatttgtacgctgaagggttcaaaattgcaggtggtatgaacatcgacaatttgccaaagtacgtaatggttgcattacctagcaggaccattgtctacacacttgttggtaagaaattgaaagcaagtagtgcaacaggatgggcttactatgtaaaatctaa----------------------------------------------------------------------------
>DQ431019_Canine_Sweden_2004--
---aag---attttgttagtattagcgtgtgcaattgcatgcgcatgtggtgaa------------------cgttattgcgctatgaaatctgac---tca------gatacttcg---tgtcgc------------aatggtaccact---actgattgc---gaatca------tgcttcaacgga---------------------ggt---------------------------gatcttatttggcatcttgcaaactggaacttcagctggtctgtaatattgatcgtttttataacggttttacaatatggtagacctcaatttagctggttcgtgtatggcattaaaatgcttattatgtggctactatggcccattgttctggctcttacgatttttaatgcatactcggaatacgaagtttccagatatgtaatgttcggctttagtgttgcaggtgcaattgttacatttatactttggattatgtattttgttagatccattcagttatacagaaggactaagtcttggtggtctttcaaccctgaaactaacgcaattctttgcgttagtgcattaggaaggagctatgtgcttcctcttgaaggtgtgccaactggtgtcactttaacattgctctcagggaatttgtacgctgaagggttcaaaattgcaggtggtatgaacatcgacaatttgccaaagtacgtaatggttgcattacctagcaggaccattgtctacacacttgttggtaagaaattgaaagcaagtagtgcaacaggatgggcttactatgtaaaatctaa----------------------------------------------------------------------------
>KP981644_Canine_Italy_2005--
atgaag---attttgttagtattagcgtgtgcaattgcatgcgcatgtggtgaa------------------cgttattgcgctatgaaatctgac---tca------gatacttcg---tgtcgc------------aatggtaccact---actgattgc---gaatca------tgcttcaacgga---------------------ggt---------------------------gatcttatttggcatcttgcaaactggaacttcagctggtctgtaatattgatcgtttttataacggttttacaatatggtagacctcaatttagctggttcgtgtatggcattaaaatgcttattatgtggctactatggcccattgttctggctcttacgatttttaatgcatactcggaatacgaagtttccagatatgtaatgttcggctttagtgttgcaggtgcaattgttacatttatactttggattatgtattttgttagatccattcagttatacagaaggactaagtcttggtggtctttcaaccctgaaactaacgcaattctttgcgttagtgcattaggaaggagctatgtgcttcctcttgaaggtgtgccaactggtgtcactttaacattgctctcagggaatttgtacgctgaagggttcaaaattgcaggtggtatgaacatcgacaatttgccaaagtacgtaatggttgcattacctagcaggaccattgtctacacacttgttggtaagaaattgaaagcaagtagtgcaacaggatgggcttactatgtaaaatctaaagctggtgattactcaacagatgcacga---actgacaatttgagtgagcaagaaaaattattacatatggtataa
>AB781790_Canine_Japan_1990--
atgaag---attttgttagtgttagcgtgtgcaattgcatgcgcatgtggtgaa------------------cgttattgcgctatgaaatctgac---tca------gatacttca---tgtcgc------------aatagtactaat---actgattgt---gaatca------tgcttcaatgga---------------------ggt---------------------------gatcttatttggcatcttgctaactggaacttcagctggtctataatattgattgttttcataacagttctacaatatggtagacctcaatttagctggttcgtgtatggcattaaaatgctcattatgtggctattatggcccattgttttggctcttacgatttttaatgcatactcggaatatgaagtttccagatatgtaatgttcggctttagtgttgcaggtgcaattattacatttgtactttggattatgtattttgttagatccattcagttatacagaaggactaagtcttggtggtctttcaaccctgagactaacgcaattctttgcgttagtgcattaggaagaagctatgtgcttcctcttgaaggtgtgccaactggtgtcactctaacattgctctcagggaatttgtatgcagagggattcaaaattgctggtggtatgaacatcgacaatttaccaaaatacgtaatggttgcattacctagcaggaccattgtctacacacttgttggcaagaaattgaaagcaagtagtgcaacaggatgggcttactatgtaaaatctaaagctggtgattactcaacagatgcaaga---actgacaatttgagtgagcaagaaaaattattacatatggtataa
>AY864661_Canine_China_2004--
atgaag---attttgttaatattagcgtgtgcaattgcatgcgcatgtggtgaa------------------cgttattgcgccatgaagtctgac---tca------gaaacttcg---tgtcgt------------aatagcactgct---actgattgt---gaatca------tgcttcaacgga---------------------ggt---------------------------gatcttatttggcatcttgcaaactggaacttcagctggtctataatattgatcgtttttataacggttttacaatatggtagacctcaatttggctggttcgtgtatggcattaaaatgcttattatgtggctattatggcccattgttttggctcttacgatttttaatgcatactctgaatatgaagtttccagatatgtaatgttcggctttagtgttgcaggtgcaattgctacatttatactttggattatgtattttattagatccattcagttatacagaaggactaagtcttggtggtctttcaaccctgaaactaacgcaattctttgcgttagtgcattaggaagaagctacgtgcttcctcttgaaggtgtgccaactggtgtcactctaacattgctttcagggaatttgtatgctgaagggttcaaaattgcaggtggtgtggacatcgacaatttaccaaaatacgtaatggttgcattacctagcaggaccattgtctacacgcttgttggcaagaaattgaaagcaagtagtgcgacaggatgggcttactatgtaaaatctaaagctggtgattactcaacagatgcacgg---actgataatttgagtgagcaagaaaaattattacatatggtataa
>AY864662_Canine_China_2004--
atgaag---attttgttaatattagcgtgtgcaattgcatgcgcatgtggtgaa------------------cgttattgcgccatgaaatctgac---tca------gaaacttcg---tgtcgt------------aatagcactgct---actgattgt---gaatca------tgcttcaacgga---------------------ggt---------------------------gatcttatttggcatcttgcaaactggaacttcagctggtctataatattgatcgtttttataacggttttacaatatggtagacctcaatttagctggttcgtgtatggcattaaaatgcttattatgtggctattatggcccattgttttggctcttacgatttttaatgcatactctgaatatgaagtttccagatatgtaatgttcggctttagtgttgcaggtgcaattgtcacatttatactttggattatgtattttattagatccattcagttatacagaaggactaagtcttgctggtctttcaaccctgaaactaacgcaattctttgcgttagtgcattaggaagaagctacgtgcttcctcttgaaggtgtgccaactggtgtcactctaacattgctttcagggaatttgtatgctgaagggttcaaaattgcaggtggtatgaacatcgacaatttaccaaaatacgtaatggttgcattacctagcaggaccattgtctacacacttgttggcaagaaattgaaagcaagtagtgcgacaggatgggcttactatgtaaaatctaaagctggtgattactcaacagatgcacga---actgataatttgagtgagcaagaaaaattattacatatggtataa
>AY884048_Canine_China_2004--
atgaag---attttgttaatattagcgtgtgcaattgcatgcgcatgtggtgaa------------------cgttattgcgccatgaaatctgac---tca------gaaacttcg---tgtcgt------------aatagcactgct---actgattgt---gaatca------tgcttcaacgga---------------------ggt---------------------------gatcttatttggcatcttgcaaactggaacttcagctggtctataatattgatcgtttttataacggttttacaatatggtagacctcaatttagctggttcgtgtatggcattaaaatgcttattatgtggctattatggcccattgctttggctcttacgatttttaatgcatactctgaatatgaagtttccagatatgtaatgttcggctttagtgttgcaggtgcaattgttacatttatactttggattatgtattttattagatccattcagttatacagaaggactaagtcttggtggtctttcaaccctgaaactaacgcaattctttgcgttagtgcattaggaagaagctacgtgcttcctcttgaaggtgtgccaactggtgtcactctaacattgctctcagggaatttgtatgctgaagggttcaaaattgcaggtggtatgaacatcgacaatttaccaaaatacgtaatggttgcattacctagcaggaccattgtctacacacttgttggcaagaaattgaaagcaagtagtgcgacaggatgggcttactatgtaaaatctaaagctggtgattactcaacagatgcacga---actgataatttgagtgagcaagaaaaattattacatatggtataa
>AY884049_Canine_China_2004--
atgaag---attttgttaatattagcgtgtgcaattgcatgcgcatgtggtgaa------------------cgttattgcgccatgaaatctgac---tca------gaaacttcg---tgtcgt------------aatagcactgct---actgattgt---gaatca------tgcttcaacgga---------------------ggt---------------------------gatcttatttggcatcttgcaaactggaacttcagctggtctataatattgatcgtttttataacggttttacaatatggtagacctcaatttagctggttcgtgtatggcattaaaatgcttattatgtggctattatggcccattgttttggctcttacgatttttaatgcgtactctgaatatgaagtttccagatatgtaatgttcggctttagtgttgcaggtgcaattgttacatttatactttggattatgtattttattagatccattcagttatacagaaggactaagtcttggtggtctttcaaccctgaaactaacgcaattctttgcgttagtgcattaggaagaagctacgtgcttcctcttgaaggtgtgccaactggtgtcactctaacattgctctcagggaatttgtatgctgaagggttcaaaattgcaggtggtatgaacatcgacaatttaccaaaatacgtaatggttgcattacctagcaggaccattgtctacacacttgttggcaagaaattgaaagcaagtagtgcgacaggatgggcttactatgtaaaatctaaagctggtgattactcaacagatgcacga---actgataatttgagtgagcaagaaaaattattacatatggtataa
>DQ112226_Canine_Italy_2005-05-
atgaag---attttgttagtattagcgtgtgcaattgcatgcgcatgtggtgaa------------------cgttattgcgctatgaaatctgac---tca------gatacttcg---tgtcgc------------aatggtaccact---actgattgc---gaatca------tgcttcaacgga---------------------ggt---------------------------gatcttatttggtatcttgcaaactggaacttcagctggtctgtaatattgatcgtttttataacggttttacaatatggtagacctcaatttagctggttcgtgtatggcattaaaatgcttattatgtggctactatggcccattgttctggctcttacgatttttaatgcatactcggaatacgaagtttccagatatgtaatgttcggctttagtgttgcaggtgcaattgttacatttatactttggattatgtattttgttagatccattcagttatacagaaggactaagtcttggtggtctttcaaccctgaaactaacgcaattctttgcgttagtgcattaggaaggagctatgtgcttcctcttgaaggtgtgccaactggtgtcactttaacattgctctcagggaatttgtacgctgaagggttcaaaattgcaggtggtatgaacatcgacaatttgccaaagtacgtaatggttgcattacctagcaggaccattgtctacacacttgttggtaagaaattgaaagcaagtagtgcaacaggatgggcttactatgtaaaatctaaagctggtgattactcaacagatgcacga---actgacaatttgagtgagcaagaaaaattattacatatggtataa
>EU924790_Canine_Italy_2007-10-
atgaag---attttgttagtattagcgtgtgcaattgcatgcgcatgtggtgaa------------------cgttattgcgctatgaaatctgat---tca------gatacttca---tgtcgc------------aatagtaccact---actgattgc---gaatca------tgcttcaacgga---------------------ggt---------------------------gatcttatttggcatcttgcaaactggaacttcagctggtctgtaatattgatcgtttttataacggttttacaatatggtagacctcaattcagctggttcgtgtatggcattaaaatgcttattatgtggctattatggcccattgttctggctcttacgatttttaatgcatactcggaatacgaagtttccagatatgtaatgttcggctttagtgttgcaggtgcaattgttacatttatactttggattatgtattttgttagatccattcagttatacagaaggactaagtcttggtggtctttcaaccctgaaactaacgcaattctttgcgttagtgcattaggaagaagctatgtgcttcctcttgaaggtgtgccaactggtgtcactttaacattactctcagggaatttgtacgctgaagggttcaaaattgcaggtggtatgaacatcgacaatttgccaaagtacgtaatggttgcattacctagcaggaccattgtctacacacttgttggtaagaaattgaaagcaagtagtgcaacaggatgggcttactatgtaaaatctaaagctggtgattactcaacagatgcacga---actgacaatttgagtgagcaagaaaaattattacatatggtataa
>EU924791_Canine_Italy_2008-03-
atgaag---attttgttagtattagcgtgtgcaattgcatgcgcatgtggtgaa------------------cgctattgcgctatgaaatctgat---tca------gatacttcg---tgtcgc------------aatagtaccact---actgattgc---gaatca------tgcttcaatgga---------------------ggt---------------------------gatcttatttggcatcttgcaaactggaacttcagctggtctgtaatattgatcgtttttataacggttttacaatatggtagacctcaatttagctggttcgtgtatggcattaaaatgcttattatgtggctattatggcccattgttctggctcttacgatttttaatgcatactcggaatacgaagtttccagatatgtaatgttcggctttagtgttgcaggtgcaattgttacatttatactttggattatgtattttgttagatccattcagttatacagaaggactaagtcttggtggtctttcaaccctgaaactaacgcaattctttgcgttagtgcattaggaaggagctatgtgcttcctcttgaaggtgtaccaactggtgtcactttaacattgctctcagggaatttgtacgctgaagggttcaaaattgcaggtggtatgaacatcgacaatttgccaaagtacgtaatggttgcattacctagcaggaccattgtctacacacttgttggtaagaaattgaaagcaagtagtgcaacaggatgggcttactatgtaaaatctaaagctggtgattactcaacagatgcacga---actgacaatttgagtgagcaagaaaaattattacatatggtataa
>GU146061_Canine_Italy_2007-10-
atgaag---attttgttagtattagcgtgtgcaattgcatgcgcatgtggtgaa------------------cgttattgcgctatgaaatctgac---tca------gatacttcg---tgtcgc------------aatggtaccact---actgattgc---gaatca------tgcttcaacgga---------------------ggt---------------------------gatcttatttggcatcttgcaaactggaacttcagctggtctgtaatattgatcgtttttataacggttttacaatatggtagacctcaatttagctggttcgtgtatggcattaaaatgcttattatgtggctactatggcccattgttctggctcttacgatttttaatgcatactcggaatacgaagcttccagatatgtaatgttcggctttagtgttgcaggtgcaattgttacatttatactttggattatgtattttgttagatccattcagttatacagaaggactaagtcttggtggtctttcaaccctgaaactaacgcaattctttgcgttagtgcattaggaaggagctatgtgcttcctcttgaaggtgtgccaactggtgtcactttaacattgctctcagggaatttgtacgctgaagggttcaaaattgcaggtggtatgaacatcgacaatttgccaaagtacgtaatggttgcattacctagcaggaccattgtctacacacttgttggtaagaaattgaaagcaagtagtgcaacaggatgggcttactatgtaaaatctaaagctggtgattactcaacagatgcacga---actgacaatttgagtgagcaagaaaaattattacatatggtataa
>HQ450377_Canine_Greece_2009--
atgaag---attttgttagtattagcgtgtgcaattgcatgcgcatgtggtgaa------------------cgttattgcgctatgaagtctgat---tca------gatacttcg---tgtcgc------------aatagtaccact---actgattgc---gaatca------tgcttcaatgga---------------------ggt---------------------------gatcttatttggcatcttgcaaactggaacttcagctggtctgtaatattgatcgtttttataacggttttacaatatggtagacctcaatttagctggttcgtgtatggcattaaaatgcttattatgtggctattatggcccattgttctggctcttacgatttttaatgcatactcggaatacgaagtttccagatatgtaatgttcggctttagtgttgcaggtgcaattgttacatttatactttggattatgtattttgttagatccattcagttatacagaaggactaagtcttggtggtctttcaaccctgaaactaacgcaattctttgcgttagtgcattaggaaggagctatgtgcttcctcttgaaggtgtgccaactggtgtcactttaacattgctctcagggaatttgtacgctgaagggttcaaaattgcaggtggtatgaacatcgacaatttgccaaagtacgtaatggttgcattacctagcaggaccattgtctacacacttgttggtaagaaattgaaagcaagtagtgcaacaggatgggcttactatgtaaaatctaaagctggtgattactcaacagatgcacga---actgacaatttgagtgagcaagaaaaattattacatatggtataa
>JF682842_Canine_Greece_2009--
atgaag---attttgttagtattagcgtgtgcaattgcatgcgcatgtggtgaa------------------cgctattgcgctatgaaatctgat---tca------gacacttcg---tgtcgc------------aatagtaccact---aatgattgc---gaatca------tgcttcaatgga---------------------ggt---------------------------gatcttatttggcatcttgcaaactggaacttcagctggtctgtaatattgatcgtttttataacggttttacaatatggtagacctcaatttagctggttcgtgtatggcattaaaatgcttattatgtggctattatggcccattgttctggctcttacgatttttaatgcatactcggaatacgaagtttccagatatgtaatgttcggctttagtgttgcaggtgcaattgttacatttatactttggattatgtattttgttagatccattcagttatacagaaggactaagtcttggtggtctttcaaccctgaaactaacgcaattctttgcgttagtgcattaggaaggagctatgtgcttcctcttgaaggtgtgccaactggtgtcactttaacattgctctcagggaatttgtacgctgaagggttcaaaattgcaggtggtatgaacatcgacaatttgccaaagtacgtaatggttgcattacctagcaggaccattgtctacacacttgttggtaagaaattgaaagcaagtagtgcaacaggatgggcttactatgtaaaatctaaagctggtgattactcaacagatgcacga---actgacaatttgagtgagcaagaaaaattattacatatggtataa
>KC175340_Canine_USA_1978--
atgaag---attttgttaatattagcgtgtgcaattgcatgcgcatgtggtgaa------------------cgttattgcgccatgaaatctgac---tca------gaaacttcg---tgtcgt------------aatagcactgct---actgattgt---gaatca------tgcttcaacgga---------------------ggt---------------------------gatcttatttggcatcttgcaaactggaacttcagctggtctataatattgatcgtttttataacggttttacaatatggtagacctcaatttagctggttcgtgtatggcattaaaatgcttattatgtggctattatggcccattgttttggctcttacgatttttaatgcatactctgaatatgaagtttccagatatgtaatgttcggctttagtgttgcaggtgcaattgttacatttatactttggattatgtattttattagatccattcagttatacagaaggactaagtcttggtggtctttcaaccctgaaactaacgcaattctttgcgttagtgcattaggaagaagctacgtgcttcctcttgaaggtgtgccaactggtgtcactctaacattgctctcagggaatttgtatgctgaagggttcaaaattgcaggtggtatgaacatcgacaatttaccaaaatacgtaatggttgcattacctagcaggaccattgtctacacacttgttggcaagaaattgaaagcaagtagtgcgacaggatgggcttactatgtaaaatctaaagctggtgattactcaacagatgcacga---actgataatttgagtgagcaagaaaaattattacatatggtataa
>KC175341_Canine_USA_1978--
atgaag---attttgttaatattagcgtgtgcaattgcatgcgcatgtggtgaa------------------cgttattgcgccatgaaatctgac---tca------gaaacttcg---tgtcgt------------aatagcactgct---actgattgt---gaatca------tgcttcaacgga---------------------ggt---------------------------gatcttatttggcatcttgcaaactggaacttcagctggtctataatattgatcgtttttataacggttttacaatatggtagacctcaatttagctggttcgtgtatggcattaaaatgcttattatgtggctattatggcccattgttttggctcttacgatttttaatgcatactctgaatatgaagtttccagatatgtaatgttcggctttagtgttgcaggtgcaattgttacatttatactttggattatgtattttattagatccattcagttatacagaaggactaagtcttggtggtctttcaaccctgaaactaacgcaattctttgcgttagtgcattaggaagaagctacgtgcttcctcttgaaggtgtgccaactggtgtcactctaacattgctctcagggaatttgtatgctgaagggttcaaaattgcaggtggtatgaacatcgacaatttaccaaaatacgtaatggttgcattacctagcaggaccattgtctacacacttgttggcaagaaattgaaagcaagtagtgcgacaggatgggcttactatgtaaaatctaaagctggtgattactcaacagatgcacga---actgataatttgagtgagcaagaaaaattattacatatggtataa
>AF502583_Canine_Italy_2001--
atgaagaaaattttgttactaattgcgtgtgctattgcatgcgtgtatggagaa------------------cgctattgtgctatgaaaaatgac---gaa------cccatgtca---tgtcgt------------aatagcacagctagc---gaatgt---gcttca------tgttttgaacag---------------------ggt---------------------------gatcttatttggcatcttgcaaactggaacttcagctggtctgtaatattgatcatttttataacagtgctacaatatggaagacctcaatttagctggtttgtgtatggcattaaaatgcttattatgtggctactttggcccattgttttagctcttacgatttttaatgcatactcagaatacaaagtttccagatatgtaatgttcggctttagtattgcaggtgcagttattacatttgcactttggattatgtattttgtaagatccattcagctatatagaaggactaagtcttggtggtctttcaatcctgaaactaatgcaattctttgtgttagcgcacttggaagaagctacgtgcttcctcttgaaggtacaccaactggtgttacccttacattgttatcaggaaatctttatgctgaagggtttaaaatggctggtggaatgaacatcgagcatttaccaaaatacgtaatggtcgcattacctagtagaactattgtctacacacttgttggaaagcaattgaaagcaagtagtgcaacaggatgggcttactatgtaaaatctaaagctggtgattactcaacagaagcaaga---actgacaatttgagtgaacatgaaaaattattacatatggtataa
>MK986730_Canine_Taiwan_2016-04-
------------------------gcgtgtgctattgcatgcgtatatggagag------------------cgttattgtgctatgtcagatgac---aca------ccaacgtca---tgtcgc------------aatagctcggat------acatgt---gtttca------tgcttcaatggt---------------------ggt---------------------------gatcttatttggcatcttgcaaactggaacttcagctggtctgtaatattgatcatttttataacagtgttacaatatggaagacctcaatttagctggttcgtgtatggcattaaaatgcttattatgtggctactttggcctattgttttagctcttacgatttttaatgcatactcggaatatcaagtttccagatatgtaatgttcggctttagtatcgcaggtgcagttattacatttgcactttggattatgtattttgttagatccattcagctatatagaaggactaagtcttggtggtctttcaatcctgaaactaatgcaattctttgtgttagtgcacttggaagaagctacgtacttcctcttgaaggtacaccaactggtgtcactcttactttgttatcaggaaatctttatgctgaaggatttaaaatggctggtggaatgaacatcgagcatttaccaaaatacgtaatggtcgcattacctagtagaactattgtctacacacttgttggaaagcaattgaaagcaagtagtgcaacaggatggtcttactatgtaaaatctaaagctggtgattactcaacagaagcaaga---actgacaatttgagtgaacatgaaaaattattacatatggtataa
>MK986731_Canine_Taiwan_2016-04-
------------------------gcgtgtgctattgcatgcgtatatggagag------------------cgttattgtgctatgtcagatgac---aca------ccaacgtca---tgtcgc------------aatagctcggat------acatgt---gtttca------tgcttcaatggt---------------------ggg---------------------------gatcttatttggcatcttgcaaactggaacttcagctggtctgtaatattgatcatttttataacagtgttacaatatggaagacctcaatttagctggttcgtgtatggcattaaaatgcttattatgtggctactttggcctattgttttagctcttacgatttttaatgcatactcggaatatcaagtttccagatatgtaatgttcggctttagtatcgcaggtgcagttattacatttgcactttggattatgtattttgttagatccattcagctatatagaaggactaagtcttggtggtctttcaatcctgaaactaatgcaattctttgtgttagtgcacttggaagaagctacgtacttcctcttgaaggtacaccaactggtgtcactcttactttgttatcaggaaatctttatgctgaaggatttaaaatggctggtggaatgaacatcgagcatttaccaaaatacgtaatggtcgcattacctagtagaactattgtctacacacttgttggaaagcaattgaaagcaagtagtgcaacaggatggtcttactatgtaaaatctaaagctggtgattactcaacagaagcaaga---actgacaatttgagtgaacatgaaaaattattacatatggtataa
>MK986732_Canine_Taiwan_2015-11-
------------------------gcgtgtgctattgcatgcgtatatggagag------------------cgttattgtgctatgtcaaatgac---ata------tcaacgtca---tgtcgc------------aatagctcgagt------acatgt---gattca------tgcttcaatggt---------------------ggg---------------------------gatcttatttggcatcttgcaaactggaacttcagctggtctgtaatattgattgtctttataacagtgttacaatatggaagacctcaatttagctggttcgtgtatggcattaaaatgcttattatgtggctactttggcccattgttttagctcttacgatttttaatgcatactcggaatatgaagtttccagatatgtaatgttcggctttagtattgcaggtgcatttattacacttgcactttggattatgtattttgtaagatctattcagctatatagaaggactaagtcttggtggtctttcaatcctgaaactaatgcaattctttgtgttagtgcacttgggagaagctacgtgcttcctcttgaaggaacaccaactggtgttactcttactttgttatcaggaaatctttatgctgaaggatttaaaatggctggtggaatgaacattgagcatttaccaaaatacgtaatggttgcattacctagtagaactattgtctacacacttgttggaaagcaattgaaagcaagtagtgcaacaggatgggcttactatgtaaaatctaaagctggtgattactcaacagaagcaaga---actgacaatttgagtgaacatgaaaaattattacatatggtataa
>MK986733_Canine_Taiwan_2015-11-
------------------------gcgtgtgctattgcatgcgtatatggagag------------------cgttattgtgctatgtcaaatgac---ata------ccaacgtca---tgtcgc------------aatagctcgagt------acatgt---gattca------tgcttcaatggt---------------------ggg---------------------------gatcttatttggcatcttgcaaactggaacttcagctggtctgtaatattgattgtctttataacagtgttacaatatggaagacctcaatttagctggttcgtgtatggcattaaaatgcttattatgtggctactttggcccattgttttagctcttacgatttttaatgcatactcggaatatgaagtttccagatatgtaatgttcggctttagtattgcaggtgcatttattacacttgcactttggattatgtattttgtaagatctattcagctatatagaaggactaagtcttggtggtctttcaatcctgaaactaatgcaattctttgtgttagtgcacttgggagaagctacgtgcttcctcttgaaggaacaccaactggtgttactcttactttgttatcaggaaatctttatgctgaaggatttaaaatggctggtggaatgaacattgagcatttaccaaaatacgtaatggttgcattacctagtagaactattgtctacacacttgttggaaagcaattgaaagcaagtagtgcaacaggatgggcttactatgtaaaatctaaagctggtgattactcaacagaagcaaga---actgacaatttgagtgaacatgaaaaattattacatatggtataa
>MK986734_Canine_Taiwan_2015-11-
------------------------gcgtgtgctattgcatgcgtatatggagag------------------cgttattgtgctatgtcaaatgac---ata------ccaacgtca---tgtcgc------------aatagctcgagt------acatgt---gattca------tgcttcaatggt---------------------ggg---------------------------gatcttatttggcatcttgcaaactggaacttcagctggtctgtaatattgattgtctttataacagtgttacaatatggaagacctcaatttagctggttcgtgtatggcattaaaatgcttattatgtggctactttggcccattgttttagctcttacgatttttaatgcatactcggaatatgaagtttccagatatgtaatgttcggctttagtattgcaggtgcatttattacacttgcactttggattatgtattttgtaagatctattcagctatacagaaggactaagtcttggtggtctttcaatcctgaaactaatgcaattctttgtgttagtgcacttgggagaagctacgtgcttcctcttgaaggaacaccaactggtgttactcttactttgttatcaggaaatctttatgctgaaggatttaaaatggctggtggaatgaacattgagcatttaccaaaatacgtaatggttgcattacctagtagaactattgtctacacacttgttggaaagcaattgaaagcaagtagtgcaacaggatgggcttactatgtaaaatctaaagctggtgattactcaacagaagcaaga---actgacaatttgagtgaacatgaaaaattattacatatggtataa
>MK986735_Canine_Taiwan_2015-11-
------------------------gcgtgtgctattgcatgcgtatatggagag------------------cgttattgtgctatgtcaaatgac---ata------tcaacgtca---tgtcgc------------aatagctcgagt------acatgt---gattca------tgcttcaatggt---------------------ggg---------------------------gatcttatttggcatcttgcaaactggaacttcagctggtctgtaatattgattgtctttataacagtgttacaatatggaagacctcaatttagctggttcgtgtatggcattaaaatgcttattatgtggctactttggcccattgttttagctcttacgatttttaatgcatactcggaatatgaagtttccagatatgtaatgttcggctttagtattgcaggtgcatttattacacttgcactttggattatgtattttgtaagatctattcagctatatagaaggactaagtcttggtggtctttcaatcctgaaactaatgcaattctttgtgttagtgcacttgggagaagctacgtgcttcctcttgaaggaacaccaactggtgttactcttactttgttatcaggaaatctttatgctgaaggatttaaaatggctggtggaatgaacattgagcatttaccaaaatacgtaatggttgcattacctagtagaactattgtctacacacttgttggaaagcaattgaaagcaagtagtgcaacaggatgggcttactatgtaaaatctaaagctggtgattactcaacagaagcaaga---actgacaatttgagtgaacatgaaaaattattacatatggtataa
>MK986736_Canine_Taiwan_2015-11-
------------------------gcgtgtgctattgcatgcgtatatggagag------------------cgttattgtgctatgtcaaatgac---ata------tcaacgtca---tgtcgc------------aatagctcgagt------acatgt---gattca------tgcttcaatggt---------------------ggg---------------------------gatcttatttggcatcttgcaaactggaacttcagctggtctgtaatattgattgtctttataacagtgttacaatatggaagacctcaatttagctggttcgtgtatggcattaaaatgcttattatgtggctactttggcccattgttttagctcttacgatttttaatgcatactcggaatatgaagtttccagatatgtaatgttcggctttagtattgcaggtgcatttattacacttgcactttggattatgtattttgtaagatctattcagctatatagaaggactaagtcttggtggtctttcaatcctgaaactaatgcaattctttgtgttagtgcacttgggagaagctacgtgcttcctcttgaaggaacaccaactggtgttactcttactttgttatcaggaaatctttatgctgaaggatttaaaatggctggtggaatgaacattgagcatttaccaaaatacgtaatggttgcattacctagtagaactattgtctacacacttgttggaaagcaattgaaagcaagtagtgcaacaggatgggcttactatgtaaaatctaaagctggtgattactcaacagaagcaaga---actgacaatttgagtgaacatgaaaaattattacatatggtataa
>MK986738_Canine_Taiwan_2017-11-
------------------------gcgtgtgctattgcatgcgtatatggagag------------------cgttattgtgctatgtcagatgac---aca------tcaacgtca---tgtcgc------------aatagctcgagt------acatgt---gtttca------tgcttcaatggt---------------------ggg---------------------------gatcttatttggcatcttgcaaactggaacttcagctggtctgtaatattgattgtctttataacagtgttacaatatggaagacctcaatttagctggttcgtgtatggcattaaaatgcttattatgtggctactttggcccattgttttagctcttacgatttttaatgcatactcggaatatgaagtttccagatatgtaatgttcggctttagtattgcaggtgcagttattacatttgcactttggattatgtattttgtaagatctattcagctatacagaaggactaagtcttggtggtctttcaatcctgaaactaatgcaattctttgtgttagtgcattaggaagaagctatgtgcttcctcttgaaggtacaccaactggtgtcactcttactttgttatcaggaaatctttatgctgaaggatttaaaatggctggtggaatgaacatcgagcatttaccaaaatacgtaatggtcgcattacctagtagaactattgtctacacacttgttggaaagcaattgaaagcaagtagtgcaacaggatgggcttactatgtaaagtctaaagctggtgattactcaacagaagcaaga---actgacaatttgagtgaacatgaaaaattattacatatggtataa
>MK986739_Canine_Taiwan_2017-11-
------------------------gcgtgtgctattgcatgcgtatatggagag------------------cgttattgtgctatgtcagatgat---gca------tcaatgtca---tgtcgc------------aataaatcgagt------acatgt---gagtca------tgcttcaatggt---------------------ggg---------------------------gatcttatttggcatcttgcaaactggaacttcagctggtctgtaatattgattgtctttataacagtgttacaatatggaagacctcaatttagctggttcgtgtatggcattaaaatgcttattatgtggctactttggcccattgttttagctcttacgatttttaatgcatactcggaatatgaagtttccagatatgtaatgttcggctttagtattgcaggtgcagttattacatttgcactttggattatgtattttgtaagatctattcagctatacagaaggactaagtcttggtggtctttcaatcctgaaactaatgcaattctttgtgttagtgcattaggaagaagctatgtgcttcctcttgaaggtacaccaactggtgtcactcttactttgttatcaggaaatctttatgctgaaggatttaaaatggctggtggaatgaacatcgagcatttaccaaaatacgtaatggttgcattacctagtagaactattgtctacacacttgttggaaagcaattgaaagcaagtagtgcaacaggatgggcttactatgtaaagtctaaagctggtgattactcaacagaagcaaga---actgacaatttgagtgaacatgaaaaattattacatatggtataa
>MK986741_Canine_Taiwan_2017-12-
------------------------gcgtgtgctattgcatgcgtatatggagag------------------cgttattgtgctatgtcagatgat---gca------tcaatgtca---tgtcgc------------aataaatcgagt------acatgt---gagtca------tgcttcaatggt---------------------ggg---------------------------gatcttatttggcatcttgcaaactggaacttcagctggtctgtaatattgattgtctttataacagtgttacaatatggaagacctcaatttagctggttcgtgtatggcattaaaatgcttattatgtggctactttggcccattgttttagctcttacgatttttaatgcatactcggaatatgaagtttccagatatgtaatgttcggctttagtattgcaggtgcagttattacatttgcactttggattatgtattttgtaagatctattcagctatacagaaggactaagtcttggtggtctttcaatcctgaaactaatgcaattctttgtgttagtgcattaggaagaagctatgtgcttcctcttgaaggtacaccaactggtgtcactcttactttgttatcaggaaatctttatgctgaaggatttaaaatggctggtggaatgaacatcgagcatttaccaaaatacgtaatggttgcattacctagtagaactattgtctacacacttgttggaaagcaattgaaagcaagtagtgcaacaggatgggcttactatgtaaagtctaaagctggtgattactcaacagaagcaaga---actgacaatttgagtgaacatgaaaaattattacatatggtataa
>MK986742_Canine_Taiwan_2017-12-
------------------------gcgtgtgctattgcatgcgtatatggagag------------------cgttattgtgctatgtcagatgat---gca------tcaatgtca---tgtcgc------------aataaatcgagt------acatgt---gagtca------tgcttcaatggt---------------------ggg---------------------------gatcttatttggcatcttgcaaactggaacttcagctggtctgtaatattgattgtctttataacagtgttacaatatggaagacctcaatttagctggttcgtgtatggcattaaaatgcttattatgtggctactttggcccattgttttagctcttacgatttttaatgcatactcggaatatgaagtttccagatatgtaatgttcggctttagtattgcaggtgcagttattacatttgcactttggattatgtattttgtaagatctattcagctatacagaaggactaagtcttggtggtctttcaatcctgaaactaatgcaattctttgtgttagtgcattaggaagaagctatgtgcttcctcttgaaggtacaccaactggtgtcactcttactttgttatcaggaaatctttatgctgaaggatttaaaatggctggtggaatgaacatcgagcatttaccaaaatacgtaatggttgcattacctagtagaactattgtctacacacttgttggaaagcaattgaaagcaagtagtgcaacaggatgggcttactatgtaaagtctaaagctggtgattactcaacagaagcaaga---actgacaatttgagtgaacatgaaaaattattacatatggtataa
>MK986746_Canine_Taiwan_2017-12-
------------------------gcgtgtgctattgcatgcgtatatggagag------------------cgttattgtgctatgtcagatgat---gca------tcaatgtca---tgtcgc------------aataaatcgagt------acatgt---gagtca------tgcttcaatggt---------------------ggg---------------------------gatcttatttggcatcttgcaaactggaacttcagctggtctgtaatattgattgtctttataacagtgttacaatatggaagacctcaatttagctggttcgtgtatggcattaaaatgcttattatgtggctactttggcccattgttttagctcttacgatttttaatgcatactcggaatatgaagtttccagatatgtaatgttcggctttagtattgcaggtgcagttattacatttgcactttggattatgtattttgtaagatctattcagctatacagaaggactaagtcttggtggtctttcaatcctgaaactaatgcaattctttgtgttagtgcattaggaagaagctatgtgcttcctcttgaaggtacaccaactggtgtcactcttactttgttatcaggaaatctttatgctgaaggatttaaaatggctggtggaatgaacatcgagcatttaccaaaatacgtaatggttgcattacctagtagaactattgtctacacacttgttggaaagcaattgaaagcaagtagtgcaacaggatgggcttactatgtaaagtctaaagctggtgattactcaacagaagcaaga---actgacaatttgagtgaacatgaaaaattattacatatggtataa
>KY063616_Canine_China_2016-07-01
atgaag---attttgttaatactagcgtgtgcagttgcatgcgtttatggggagcaa------------ataaggtactgtgctatgcaa---gag---act------ggtttgtca---tgtcgc------------aatggtacagca---tctgattgt---gagtca------tgcttcaatgga---------------------ggc---------------------------gatcttatttggcatcttgcaaactggaacttcagctggtctataatattgatcgtttttataacggttctacaatatggtagacctcaatttagctggttcgtgtatggcattaaaatgcttattatgtggctattatggcccattgttttggctcttacgacttttaatgcatactcggaatatgaagtgtccagatatgtaatgttcggctttagtattgcaggtgcaattattacatttgtactttggattatgtattttgttagatccattcagttatacagaaggactaagtcttggtggtctttcaaccctgagactaacgcaattctatgcgttagtgcattaggaagaagctatgtgcttcctcttgaaggtgtgccaactggcgtcactctaacattgctctcagggaatttgtacgctgaagggttcaaaattgctggtggtatgaacatcgacaatttaccaaaatatgtaatggttgcattacctagcaggaccattgtctacacacttgttggcaagcaattgaaagcaagtagtgcaacaggatgggcttactatgtaaaatctaaagctggtgattactcaacagatgcaaga---actgacaatttgagtgagcaagaaaaattattacatatggtataa
>KY063617_Canine_China_2016-07-01
atgaag---attttgttaatactagcgtgtgcagttgcatgcgtttatggggagcaa------------ataaggtactgtgctatgcaa---gag---act------ggtttgtca---tgtcgc------------aatggtacagca---tctgattgt---gagtca------tgcttcaatgga---------------------ggc---------------------------gatcttatttggcatcttgcaaactggaacttcagctggtctataatattgatcgtttttataacggttctacaatatggtagacctcaatttagctggttcgtgtatggcattaaaatgcttattatgtggctattatggcccattgttttggctcttacgacttttaatgcatactcggaatatgaagtgtccagatatgtaatgttcggctttagtattgcaggtgcaattattacatttgtactttggattatgtattttgttagatccattcagttatacagaaggactaagtcttggtggtctttcaaccctgagactaacgcaattctatgcgttagtgcattaggaagaagctatgtgcttcctcttgaaggtgtgccaactggcgtcactctaacattgctctcagggaatttgtacgctgaagggttcaaaattgctggtggtatgaacatcgacaatttaccaaaatatgtaatggttgcattacctagcaggaccattgtctacacacttgttggcaagcaattgaaagcaagtagtgcaacaggatgggcttactatgtaaaatctaaagctggtgattactcaacagatgcaaga---actgacaatttgagtgagcaagaaaaattattacatatggtataa
>KY063618_Canine_China_2016-07-01
atgaag---attttgttaatactagcgtgtgcagttgcatgcgtttatggggagcaa------------ataaggtactgtgctatgcaa---gag---act------ggtttgtca---tgtcgc------------aatggtacagca---tctgattgt---gagtca------tgcttcaatgga---------------------ggc---------------------------gatcttatttggcatcttgcaaactggaacttcagctggtctataatattgatcgtttttataacggttctacaatatggtagacctcaatttagctggttcgtgtatggcattaaaatgcttattatgtggctattatggcccattgttttggctcttacgacttttaatgcatactcggaatatgaagtgtccagatatgtaatgttcggctttagtattgcaggtgcaattattacatttgtactttggattatgtattttgttagatccattcagttatacagaaggactaagtcttggtggtctttcaaccctgagactaacgcaattctatgcgttagtgcattaggaagaagctatgtgcttcctcttgaaggtgtgccaactggcgtcactctaacattgctctcagggaatttgtacgctgaagggttcaaaattgctggtggtatgaacatcgacaatttaccaaaatatgtaatggttgcattacctagcaggaccattgtctacacacttgttggcaagcaattgaaagcaagtagtgcaacaggatgggcttactatgtaaaatctaaagctggtgattactcaacagatgcaaga---actgacaatttgagtgagcaagaaaaattattacatatggtataa
>AY899209_Canine_USA_1980’s
atgaag---attttgttaatactagcgtgtgcagttgcatgcgtttatggggagcaa------------ataaggtactgtgctatgcaa---gag---act------ggtttgtca---tgtcgc------------aatggtacagca---tctgattgt---gagtca------tgcttcaatgga---------------------ggc---------------------------gatcttatttggcatcttgcaaactggaacttcagctggtctataatattgatcgtttttataacggttctacaatatggtagacctcaatttagctggttcgtgtatggcattaaaatgcttattatgtggctattatggcccattgttttggctcttacgacttttaatgcatactcggaatatgaagtgtccagatatgtaatgttcggctttagtattgcaggtgcaattattacatttgtactttggattatgtattttgttagatccattcagttatacagaaggactaagtcttggtggtctttcaaccctgagactaacgcaattctatgcgttagtgcattaggaagaagctatgtgcttcctcttgaaggtgtgccaactggcgtcactctaacattgctctcagggaatttgtacgctgaagggttcaaaattgctggtggtatgaacatcgacaatttaccaaaatatgtaatggttgcattacctagcaggaccattgtctacacacttgttggcaagcaattgaaagcaagtagtgcaacaggatgggcttactatgtaaaatctaaagctggtgattactcaacagatgcaaga---actgacaatttgagtgagcaagaaaaattattacatatggtataa
>GQ477367_Canine_Taiwan_2008-11-
atgaag---gttttgttaatgcttgcgtgcgtctttgcatgcgtttatggagat------------------cgatattgtgctatgcaagctgat---agc------ggcattacacaatgtcgtgctcaaacccttaatggcactaat---tctgagtgt---gaatct------tgcttcaatggt---------------------ggt---------------------------gatcttatttggcatctcgctaactggaacttcagctggtctataatattgattgtttttataactgtgttacaatatggtagacctcaattcagctggttcgtgtatggcattaaaatgcttattatgtggctattatggcccattgttctggctcttacgatttttaatgcatactcggaatacgaagtttccagatatgtaatgttcggctttagtgttgcaggtgcaattgttacatttatactttggattatgtattttgttagatccattcagttatacagaaggactaagtcttggtggtctttcaaccctgaaactaacgcaattctttgcgttagtgcattaggaagaagctatgtgctccctcttgaaggtgtgccaactggtgtcactttaacattgctttcagggaatttgtatgctgaaggtttcaaaattgcaggtggtatgaacatcgacaatttgccaaagtacgtgatggttgcattacctagcaggaccattgtctacacacttgttggtaagaaattgaaagcaagtagtgcaacaggatgggcttactatgtaaaatctaaagctggtgattactcaacagatgcaaga---actgacaatttgagtgagcaagaaaaattattacatatggtataa
>KR061459_Porcine_Italy_2009-09-04
atgaag---attttgttgatattagcgtgtgcgattgtatgcacatatggcgaa------------------cgctattgtgctatgaaggacgat---aaa------ggtctctca---tgtcgc------------aatagcacagcg---tctgattgt---gatgcg------tgcttcaacaaa---------------------ggc---------------------------gatcttatttggcatctcgcaaactggaacttcagctggtctataatattgatcatttttattactgtgctacaatatggaagacctcaattcagctggttcgtgtatggcattaaaatgtttataatgtggctattatggccccttgttttggctcttacgatttttaatgcatactcggaataccaagtgtccaggtatgtaatgttcggctttagtattgcaggtgcaattgttacagttgtactttggattatgtatttcgtaagatccattcagttgtacagaaggactaagtcttggtggtcctttaaccctgagactaacgcaattctttgcgttagtgcactaggaagaagctatgtgcttcctctcgaaggtgtgccaactggtgtcactttaactttgctttcagggaatttgtacgctgaagggttcaaaattgcaggtggtatgaacatcgacaatttgccaaaatacgtaatggttgcatcacccagcaggactattgtctacacacttgttggcaaaaagttgaaagcaagtagtgcgactggatgggcttactatgtaaaatctaaagctggtgattactcaacagaggcaaga---actgataatttgagtgagcaagagaaattattacatatggtataa
>KX689261_Porcine_UNKWN_2016--
atgaag---attttgttgatattagcgtgtgcgattgtatgcacatatggcgaa------------------cgctattgtgctatgaaggacgat---aac------agtctctca---tgtcgc------------aatagcacagcg---tctagttgt---gatgcg------tgcttcaacaaa---------------------ggc---------------------------gatcttatttggcatctcgcaaactggaactttagctggtctataatattgatcatttttattactgtgctacaatatggaagacctcaattcagctggttcgtgtatggcattaaaatgcttataatgtggctattatggccccttgttttggctcttacgatttttaatgcatactcggaatacgaagtgtccaggtatgtaatgttcggctttagtattgcaggtgcaattgttacagttgtactatggattatgtatttcgtaagatccattcagttgtacagaaggactaagtcttggtggtcctttaaccctgagactaacgcaattctttgcgttagtgcactaggaagaagctatgtgcttcctctcgaaggtgtgccaactggtgtcactttaactttgctttcagggaatttgtacgctgaagggttcaaaattgcaggtggtatgaacatcgacaatttgccaaaatacgtaatggttgcatcacccagcaggactattgtctacacacttgttggcaaaaagttgaaagcaagtagtgcgactggatgggcttactatgtaaaatctaaagctggtgattactcaacagaggcaaga---actgataatttgagtgagcaagagaaattattacatatggtataa
>NC_028806_Porcine_Italy_2009-09-04
atgaag---attttgttgatattagcgtgtgcgattgtatgcacatatggcgaa------------------cgctattgtgctatgaaggacgat---aaa------ggtctctca---tgtcgc------------aatagcacagcg---tctgattgt---gatgcg------tgcttcaacaaa---------------------ggc---------------------------gatcttatttggcatctcgcaaactggaacttcagctggtctataatattgatcatttttattactgtgctacaatatggaagacctcaattcagctggttcgtgtatggcattaaaatgtttataatgtggctattatggccccttgttttggctcttacgatttttaatgcatactcggaataccaagtgtccaggtatgtaatgttcggctttagtattgcaggtgcaattgttacagttgtactttggattatgtatttcgtaagatccattcagttgtacagaaggactaagtcttggtggtcctttaaccctgagactaacgcaattctttgcgttagtgcactaggaagaagctatgtgcttcctctcgaaggtgtgccaactggtgtcactttaactttgctttcagggaatttgtacgctgaagggttcaaaattgcaggtggtatgaacatcgacaatttgccaaaatacgtaatggttgcatcacccagcaggactattgtctacacacttgttggcaaaaagttgaaagcaagtagtgcgactggatgggcttactatgtaaaatctaaagctggtgattactcaacagaggcaaga---actgataatttgagtgagcaagagaaattattacatatggtataa
>KR270796_Porcine_USA_2014-07-24
atgaag---attttgttgatattggcgtgtgcgcttgcatgcgcatgtggagaa------------------cgctattgtgctatgcaa---tac---aca------ggtttgtca---tgtcgc------------aatagcacagtg---tctgattgt---gagtta------tgcttcaacgga---------------------ggc---------------------------gatcttatatggcatcttgcaaactggaacttcagctggtctataatattgatcatttttattactgtgctacaatatggaagacctcaatttagctggttcgtgtatggcattaaaatgcttataatgtggctactatggcccattgttttggctcttacgatttttaatgcatactcggaatatcaagtttccaggtatgtaatgttcggctttagtattgcaggtgcaattgttacatttgcactctggattatgtattttgtaagatccattcagttatacagaaggactaagtcttggtggtccttcaaccctgaaactaatgcaattctttgcgttagtgcattaggaagaagctatgtgcttcatctcgagggtgtgccaactggtgtcactctaactctgctttcaggaaatttatacgctgaagggttcaaaattgccggtggtatgaacatcgacaatttgccaaaatatgtaatggttgcattacccagcaggactatagtctacacacttgttggcaagaagttgaaagcaagtagtgcgactggatgggcttactatgtaaaatctaaagctggtgattactcaacagaggtaaga---actgataatttgagtgagcaagaaaaattattacatatggtataa
>KT696544_Porcine_China_2012--
atgaag---attttgttgatattagcgtgtgtgattgcatgcgcatgtggagaa------------------cgctattgtgctatgaaagacgat---aca------ggtttgtca---tgtcgc------------aatagcacagcg---tctgattgt---gagtca------tgcttcaacgga---------------------ggc---------------------------gatcttatttggcatcttgcaaactggaacttcagctggtctataatattgattatttttattactgtgctacaatatggaagacctcaattcagctggttcgtgtatggcattaaaatgcttataatgtggctattatggcccattgttttggctcttacgatttttaatgcatactcggaataccaagtgtccagatatgtaatgttcggctttagtattgcaggtgcaattgttacatttgtactctggattatgtattttgtaagatccattcagttgtacagaaggactaagtcttggtggtccttcaaccctgaaactaacgcaattctttgcgttagtgcattaggaagaagctatgtgcttcctctcgaaggtgtgccaactggtgtcactctaactttgctttcagggaatttgtacgctgaagggttcaaaattgcaggtggtatgaacatcgacaatttgccaaaatacgtaatggttgcattacccagcaggactattgtctacacacttgttggcaagaagttgaaagcaagtagtgcgactggatgggcttactatgtaaaatctaaagctggtgattactcaacagaggcaaga---actgataatttgagtgagcaagaaaaattattacatatggtataa
>KU729220_Porcine_China_1998-02-10
atgaag---attttgttaatattagcgtgtgtgattgcatgcgcatgtggagaa------------------cgctattgtgctatgaaatccgat---aca------gatttgtca---tgtcgc------------aatagtacagcg---tctgattgt---gagtca------tgcttcaacgga---------------------ggc---------------------------gatcttatttggcatcttgcaaactggaacttcagctggtctataatattgatcgtttttataactgtgctacaatatggaagacctcaattcagctggttcgtgtatggcattaaaatgcttataatgtggctattatggcccgttgttttggctcttacgatttttaatgcatactcggaataccaagtgtccagatatgtaatgttcggctttagtattgcaggtgcaattgttacatttgtactctggattatgtattttgtaagatccattcagttgtacagaaggactaagtcttggtggtctttcaaccctgaaactaaagcaattctttgcgttagtgcattaggaagaagctatgtgcttcctctcgaaggtgtgccaactggtgtcactctaactttgctttcagggaatttgtacgctgaagggttcaaaattgcaggtggtatgaacatcgacaatttaccaaaatacgtaatggttgcattacctagcaggactattgtctacatacttgttggcaagaagttgaaagcaagtagtgcgactggatgggcttactatgtaaaatctaaagctggtgattactcaacagaggcaaga---actgataatttgagtgagcaagaaaaattattacatatggtataa
>KX083668_Porcine_China_2015--
atgaag---attttgttaatattagcgtgtgtgattgcatgcgcatgtggagaa------------------cgctattgtgctatgaaatccgat---aca------gatttgtca---tgtcgc------------aatagtacagcg---tctgattgt---gagtca------tgcttcaacgga---------------------ggc---------------------------gatcttatttggcatcttgcaaactggaacttcagccggtctataatattgatcgtttttataactgtgctacaatatggaagacctcaattcagctggttcgtgtatggcattaaaatgcttataatgtggctattatggcccgttgttttggctcttacgatttttaatgcatactcggaataccaagtgtccagatatgtaatgttcggctttagtattgcaggtgcaattgttacatttgtactctggattatgtattttgtaagatccattcagttgtacagaaggactaagtcttggtggtctttcaaccctgaaactaaagcaattctttgcgttagtgcattaggaagaagctatgtgcttcctctcgaaggtgtgccaactggtgtcactctaactttgctttcagggaatttgtacgctgaagggttcaaaattgcaggtggtatgaacatcgacaatttaccaaaatacgtaatggttgcattacctagcaggactattgtctacatacttgttggcaagaagttgaaagcaagtagtgcgactggatgggcttactatgtaaaatctaaagctggtgattactcagcagaggcaaga---actgataatttgagtgagcaagaaaaattattacatatggtataa
>KX499468_Porcine_China_2015-12-22
atgaag---attttgttaatattagcgtgtgtgattgcatgcgcatgtggagaa------------------cgctattgtgctatgaaatccgat---aca------gatttgtca---tgtcgc------------aatagtacagcg---tctgattgt---gagtca------tgcttcaacgga---------------------ggc---------------------------gatcttatttggcatcttgcaaactggaacttcagctggtctataatattgatcgtttttataactgtgctacaatatggaagacctcaattcagctggttcgtgtatggcattaaaatgcttataatgtggctattatggcccgttgttttggctcttacgatttttaatgcatactcggaataccaagtgtccagatatgtaatgttcggctttagtattgcaggtgcaattgttacatttgtactctggattatgtattttgtaagatccattcagttgtacagaaggactaagtcttggtggtctttcaaccctgaaactaaagcaattctttgcgttagtgcattaggaagaagctatgtgcttcctctcgaaggtgtgccaactggtgtcactctaactttgctttcagggaatttgtacgctgaagggttcaaaattgcaggtggtatgaacatcgacaatttaccaaaatacgtaatggttgcattacctagcaggactattgtctacatacttgttggcaagaagttgaaagcaagtagtgcgactggatgggcttactatgtaaaatctaaagctggtgattactcaacagaggcaaga---actgataatttgagtgagcaagaaaaattattacatatggtataa
>KX900393_Porcine_USA_2006-12-08
atgaag---attttgttaatattagcgtgtgtgattgcatgcgcatgtggagaa------------------cgctattgtgctatgaaatccgat---aca------gatttgtca---tgtcgc------------aatagtacagcg---tctgattgt---gagtca------tgcttcaacgga---------------------ggc---------------------------gatcttatttggcatcttgcaaactggaacttcagctggtctataatattgatcgtttttataactgtgctacaatatggaagacctcaattcagctggttcgtgtatggcattaaaatgcttataatgtggctattatggcccgttgttttggctcttacgatttttaatgcatactcggaataccaagtgtccagatatgtaatgttcggctttagtattgcaggtgcaattgttacatttgtactctggattatgtattttgtaagatccattcagttgtacagaaggactaagtcttggtggtctttcaaccctgaaactaaagcaattctttgcgttagtgcattaggaagaagctatgtgcttcctctcgaaggtgtgccaactggtgtcactctaactttgctttcagggaatttgtacgctgaagggttcaaaattgcaggtggtatgaacatcgacaatttaccaaaatacgtaatggttgcattacctagcaggactattgtctacatacttgttggcaagaagttgaaagcaagtagtgcgactggatgggcttactatgtaaaatctaaagctggtgattactcaacagaggcaaga---actgataatttgagtgagcaagaaaaattattacatatggtataa
>KX900394_Porcine_USA_1988--
atgaag---attttgttaatattagcgtgtgtgattgcatgcgcatgtggagaa------------------cgctattgtgctatgaaatccgat---aca------gatttgtca---tgtcgc------------aatagtacagcg---tctgattgt---gagtca------tgcttcaacgga---------------------ggc---------------------------gatcttatttggcatcttgcaaactggaacttcagctggtctataatattgatcgtttttataactgtgctacaatatggaagacctcaattcagctggttcgtgtatggcattaaaatgcttataatgtggctattatggcccgttgttttggctcttacgatttttaatgcatactcggaataccaagtgtccagatatgtaatgttcggctttagtattgcaggtgcaattgttacatttgtactctggattatgtattttgtaagatccattcagttgtacagaaggactaagtcttggtggtctttcaaccctgaaactaaagcaattctttgcgttagtgcattaggaagaagctatgtgcttcctctcgaaggtgtgccaactggtgtcactctaactttgctttcagggaatttgtacgctgaagggttcaaaattgcaggtggtatgaacatcgacaatttaccaaaatacgtaatggttgcattacctagcaggactattgtctacatacttgttggcaagaagttgaaagcaagtagtgcgactggatgggcttactatgtaaaatctaaagctggtgattactcaacagaggcaaga---actgataatttgagtgagcaagaaaaattattacatatggtataa
>KX900396_Porcine_USA_2006-11-17
atgaag---attttgttgatattggcgtgtgcgattgcatgcgcatgtggagaa------------------cgctattgtgctatgcaa---gac---aca------ggtttgtca---tgtcgc------------aatagcacagtg---tctgattgt---gagtca------tgcttcaacggg---------------------ggc---------------------------gatcttatttggcatcttgcaaactggaacttcagctggtctataatattgatcatttttattactgtgctacaatatggaagacctcaattcagctggttcgtgtatggcattaaaatgcttataatgtggctattatggcccattgttttggctcttacgatttttaatgcatactcggaataccaagtttccaggtatgtaatgttcggctttagtattgcaggtgcaattgttacatttgtactctggattatgtattttgtaagatccattcagctatacagaaggactaagtcctggtggtccttcaaccctgaaactaatgcaattctttgcgttagtgcattaggaagaagctatgtgcttcctctcgagggtgtgccaactggtgtcactctaactctgctttcagggaatttatacgctgaagggttcaaaattgctggtggtatgaacatcgacaatttgccaaaatatgtaatggttgcattacccagcaggactatagtctacacacttgttggcaagaagttgaaagcaagtagtgcgactggatgggcttactatgtaaaatctaaagctggtgattactcaacagaggcaaga---actgataatttgagtgagcaagaaaaattattacatatggtataa
>KX900397_Porcine_USA_2007-02-08
atgaag---attttgttgatattggcgtgtgcgattgtatgcgcatgtggagaa------------------cgctattgtgctatgcaa---gac---aca------ggtttgtca---tgtcgc------------aatagcacagtg---tctgattgt---gagtca------tgcttcaacggg---------------------ggc---------------------------gatcttatttggcatcttgcaaactggaacttcagctggtctataatattgatcatttttattactgtgctacaatatggaagacctcaattcagctggttcgtgtatggcattaaaatgcttataatgtggctattatggcccattgttttggctcttacgatttttaatgcatactcggaataccaagtttccaggtatgtaatgttcggctttagtattgcaggtgcaattgttacatttgtactctggattatgtattttgtaagatccattcagctatacagaaggactaagtcctggtggtccttcaaccctgaaactaatgcaattctttgcgttagtgcattaggaagaagctatgtgcttcctctcgagggtgtgccaactggtgtcactctaactctgctttcagggaatttatacgctgaagggttcaaaattgctggtggtatgaacatcgacaatttgccaaaatatgtaatggttgcattacccagcaggactatagtctacacacttgttggcaagaagttgaaagcaagtagtgcgactggatgggcttactatgtaaaatctaaagctggtgattactcaacagaggcaaga---actgataatttgagtgagcaagaaaaattattacatatggtataa
>KX900398_Porcine_USA_2007-02-08
atgaag---attttgttgatattggcgtgtgcgatggcatgcgcatgtggggaa------------------cgctattgtgctatgcaa---gac---ata------ggtttgtca---tgtcgc------------aatagcacagtg---tctgattgt---gagtca------tgcttcaacgga---------------------ggc---------------------------gatcttatttggcatcttgcaaactggaacttcagctggtctataatattgatcatttttattactgtgctacaatatggaagacctcaattcagctggttcgtgtatggcattaaaatgcttataatgtggctattatggcccattgttttggctcttacgatttttaatgcatactcggaataccaagtttccaggtatgtaatgttcggctttagtattgcaggtgcaattgttacatttgtactctggattatgtattttgtaagatccattcagctatacagaaggactaagtcctggtggtccttcaacccagaaactaatgcaattctttgcgttagtgcattaggaagaagctatgtgcttcctctcgagggtgtgccaactggtgtcactctaactctgctttcagggaatttatacgctgaagggttcaaaattgccggtggtatgaacatcgacaatttgccaaaatatgtaatggttgcattacccagcaggactatagtctacacacttgttggcaagaagttgaaagcaagtagtgcgactggatgggcttactatgtaaaatctaaagctggtgattactcaacagaggcaaga---actgataatttgagtgagcaagaaaaattattacatatggtataa
>KX900399_Porcine_USA_2007-02-16
atgaag---attttgttgatattggcgtgtgcgattgcatgcgcatgtggagaa------------------cgctattgtgctatgcaa---gac---aca------ggtttgtca---tgtcgc------------aatagcacagtg---tctgattgt---gagtca------tgcttcaacggg---------------------ggc---------------------------gatcttatttggcatcttgcaaactggaacttcagctggtctataatattgatcatttttattactgtgctacaatatggaagacctcaattcagctggttcgtgtatggcattaaaatgcttataatgtggctattatggcccattgttttggctcttacgatttttaatgcatactcggaataccaagtttccaggtatgtaatgttcggctttagtattgcaggtgcaattgttacatttgtactctggattatgtattttgtaagatccattcagctatacagaaggactaagtcctggtggtccttcaaccctgaaactaatgcaattctttgcgttagtgcattaggaagaagctatgtgcttcctctcgagggtgtgccaactggtgtcactctaactctgctttcagggaatttatacgctgaagggttcaaaattgctggtggtatgaacatcgacaatttgccaaaatatgtaatggttgcattacccagcaggactatagtctacacacttgttggcaagaagttgaaagcaagtagtgcgactggatgggcttactatgtaaaatctaaagctggtgattactcaacagaggcaaga---actgataatttgagtgagcaagaaaaattattacatatggtataa
>KX900400_Porcine_USA_2008-03-06
atgaag---attttgttgatattggcgtgtgcgattgcatgcgcatgtggagaa------------------cgctattgtgctatgcaa---gac---aca------ggtttgtca---tgtcgc------------aatagcacagtg---tctgattgt---gagtca------tgcttcaacggg---------------------ggc---------------------------gatcttatttggcatcttgcaaactggaacttcagctggtctataatattgatcatttttattactgtgctacaatatggaagacctcaattcagctggttcgtgtatggcattaaaatgcttataatgtggctattatggcccattgttttggctcttacgatttttaatgcatactcggaataccaagtttccaggtatgtaatgttcggctttagtattgcaggtgcaattgttacatttgtactctggattatgtattttgtaagatccattcagctatacagaaggactaagtcctggtggtccttcaaccctgaaactaatgcaattctttgcgttagtgcactaggaagaagctatgtgctccctctcgagggtgtgccaactggtgtcactctaactctgctttcagggaatttatacgctgaagggttcaaaattgctggtggtatgaacatcgacaatttgccaaaatatgtaatggttgcattacccagcaggactatagtctacacacttgttggcaagaagttgaaagcaagtagtgcgactggatgggcttactatgtaaaatctaaagctggtgattactcaacagaggcaaga---actgataatttgagtgagcaagaaaaattattacatatggtataa
>KX900401_Porcine_USA_2008-04-15
atgaag---attttgttgatattggcgtgtgcgattgcatgcgcatgtggagaa------------------cgctattgtgctatgcaa---gac---aca------ggtttgtca---tgtcgc------------aatagcacagtg---tctgattgt---gagtca------tgcttcaacggg---------------------ggc---------------------------gatcttatttggcatcttgcaaactggaacttcagctggtctataatattgatcatttttattactgtgctacaatatggaagacctcaattcagctggttcgtgtatggcattaaaatgcttataatgtggctattatggcccattgttttggctcttacgatttttaatgcatactcggaataccaagtttccaggtatgtaatgttcggctttagtattgcaggtgcaattgttacatttgtactctggattatgtattttgtaagatccattcagctatatagaaggactaagtcctggtggtccttcaaccctgaaactaatgcaattctttgcgttagtgcattaggaagaagctatgtgcttcctctcgagggtgtgccaactggtgtcactctaactctgctttcagggaatttatacgctgaagggttcaaaattgctggtggtatgaacatcgacaatttgccaaaatatgtaatggttgcattacccagcaggactatagtctacacacttgttggcaagaagttgaaagcaagtagtgcgactggatgggcttactatgtaaaatctaaagctggtgattactcaacagaggcaaga---actgataatttgagtgagcaagaaaaattattacatatggtataa
>KX900402_Porcine_Mexico_2008-04-17
atgaag---attttgttaatattagcgtgtgtgattgcatgcgcatgtggagaa------------------cgctattgtgctatgaaatccgat---aca------gatttgtca---tgtcgc------------aatagtacagcg---tctgattgt---gagtca------tgcttcaacgga---------------------ggc---------------------------gatcttatttggcatcttgcaaactggaacttcagctggtctataatattgatcgtttttataactgtgctacaatatggaagacctcaattcagctggttcgtgtatggcattaaaatgcttataatgtggctattatggcccgttgttttggctcttacgatttttaatgcatactcggaataccaagtgtccagatatgtaatgttcggctttagtattgcaggtgcaattgttacatttgtactctggattatgtattttgtaagatccattcagttgtacagaaggactaagtcttggtggtctttcaaccctgaaactaaagcaattctttgcgttagtgcattaggaagaagctatgtgcttcctctcgaaggtgtgccaactggtgtcactctaactttgctttcagggaatttgtacgctgaagggttcaaaattgcaggtggtatgaacatcgacaatttaccaaaatacgtaatggttgcattacctagcaggactattgtctacatacttgttggcaagaagttgaaagcaagtagtgcgactggatgggcttactatgtaaaatctaaagctggtgattactcaacagaggcaaga---actgataatttgagtgagcaagaaaaattattacatatggtataa
>KX900403_Porcine_USA_2008-04-09
atgaag---attttgttgatattggcgtgtgcgattgcatgcgcatgtggagaa------------------cgctattgtgctatgcaa---gac---aca------ggtttgtca---tgtcgc------------aatagcacagtg---tctgattgt---gagtca------tgcttcaacggg---------------------ggc---------------------------gatcttatttggcatcttgcaaactggaacttcagctggtctataatattgatcatttttattactgtgctacaatatggaagacctcaattcagctggttcgtgtatggcattaaaatgcttataatgtggctattatggcccattgttttggctcttacgatttttaatgcatactcggaataccaagtttccaggtatgtaatgttcggctttagtattgcaggtgcaattgttacatttgtactctggattatgtattttgtaagatccattcagctatatagaaggactaagtcctggtggtccttcaaccctgaaactaatgcaattctttgcgttagtgcattaggaagaagctatgtgcttcctctcgagggtgtgccaactggtgtcactctaactctgctttcagggaatttatacgctgaagggttcaaaattgctggtggtatgaacatcgacaatttgccaaaatatgtaatggttgcattacccagcaggactatagtctacacacttgttggcaagaagttgaaagcaagtagtgcgactggatgggcttactatgtaaaatctaaagctggtgattactcaacagaggcaaga---actgataatttgagtgagcaagaaaaattattacatatggtataa
>KX900404_Porcine_USA_2012-11-29
atgaag---attttgttgatattggcgtgtgcgattgcatgcgcatgtggagaa------------------cgctattgtgctatgcaa---gac---aca------ggtttgtca---tgtcgc------------aatagcacagtg---tctgattgt---gagtca------tgcttcaacggg---------------------ggc---------------------------gatcttatttggcatcttgcaaactggaacttcagctggtctataatattgatcatttttattactgtgctacaatatggaagacctcaattcagctggttcgtgtatggcattaaaatgcttataatgtggctattatggcccattgttttggctcttacgatttttaatgcatactcggaataccaagtttccaggtatgtaatgttcggctttagtattgcaggtgcaattgttacatttgtactctggattatgtattttgtaagatccattcagctatatagaaggactaagtcctggtggtccttcaaccctgaaactaatgcaattctttgcgttagtgcattaggaagaagctatgtgcttcctctcgagggtgtgccaactggtgtcactctaactctgctttcagggaatttatacgctgaagggttcaaaattgctggtggtatgaacatcgacaatttgccaaaatatgtaatggttgcactacccagcaggactgtagtctacacacttgttggcaagaagttgaaagcaagtagtgcgactggatgggcttactatgtaaaatctaaagctggtgattactcaacagaggcaaga---actgataatttgagtgagcaagaaaaattattacatatggtataa
>KX900405_Porcine_USA_2013-01-04
atgaag---attttgttgatattggcgtgtgcgattgcatgcgcatgtggagaa------------------cgctattgtgctatgcaa---gac---aca------ggtttgtca---tgtcgc------------aatagcacagtg---tctgattgt---gagtca------tgcttcaacggg---------------------ggc---------------------------gatcttatttggcatcttgcaaactggaacttcagctggtctataatattgatcatttttattactgtgctacaatatggaagacctcaattcagctggttcgtgtatggcattaaaatgcttataatgtggctattatggcccattgttttggctcttacgatttttaatgcatactcggaataccaagtttccaggtatgtaatgttcggctttagtattgcaggtgcaattgttacatttgtactctggattatgtattttgtaagatccattcagctatatagaaggactaagtcctggtggtccttcaaccctgaaactaatgcaattctttgcgttagtgcattaggaagaagctatgtgcttcctctcgagggtgtgccaactggtgtcactctaactctgctttcagggaatttatacgctgaagggttcaaaattgctggtggtatgaacatcgacaatttgccaaaatatgtaatggttgcactacccagcaggactatagtctacacacttgttggcaagaagttgaaagcaagtagtgcgactggatgggcttactatgtaaaatctaaagctggtgattactcaacagaggcaaga---actgataatttgagtgagcaagaaaaattattacatatggtataa
>KX900406_Porcine_USA_2013-02-28
atgaag---attttgttgatattggcgtgtgcgattgcatgcgcatgtggagaa------------------cgctattgtgctatgcaa---gac---aca------ggtttgtca---tgtcgc------------aatagcacagtg---tctgattgt---gagtca------tgcttcaacggg---------------------ggc---------------------------gatcttatttggcatcttgcaaactggaacttcagctggtctataatattgatcatttttattactgtgctacaatatggaagacctcaattcagctggttcgtgtatggcattaaaatgcttataatgtggctattatggcccattgttttggctcttacgatttttaatgcatactcggaataccaagtttccaggtatgtaatgttcggctttagtattgcaggtgcaattgttacatttgtactctggattatgtattttgtaagatccattcagctatatagaaggactaagtcctggtggtccttcaaccctgaaactaatgcaattctttgcgttagtgcattaggaagaagctatgtgcttcctctcgagggtgtgccaactggtgtcactctaactctgctttcagggaatttatacgctgaagggttcaaaattgctggtggtatgaacatcgacaatttgccaaaatacgtaatggttgcactacccagcaggactatagtctacacacttgttggcaagaagttgaaagcaagtagtgcgactggatgggcttactatgtaaaatctaaagctggtgattactcaacagaggcaaga---actgataatttgagtgagcaagaaaaattattacatatggtataa
>KX900407_Porcine_USA_2013-03-01
atgaag---attttgttgatattggcgtgtgcgattgcatgcgcatgtggagaa------------------cgctattgtgctatgcaa---gac---aca------ggtttgtca---tgtcgc------------aatagcacagtg---tctgattgt---gagtca------tgtttcaacggg---------------------ggc---------------------------gatcttatttggcatcttgcaaactggaacttcagctggtctataatattgatcatttttattactgtgctacaatatggaagacctcaattcagctggttcgtgtatggcattaaaatgcttataatgtggctattatggcccattgttttggctcttacgatttttaatgcatactcggaataccaagtttccaggtatgtaatgttcggctttagtattgcaggtgcaattgttacatttgtactctggattatgtattttgtaagatccattcagctatatagaaggactaagtcctggtggtccttcaaccctgaaactaatgcaattctttgcgttagtgcattaggaagaagctatgtgcttcctctcgagggtgtgccaactggtgtcactctaactctgctttcagggaatttatacgctgaagggttcaaaattgctggtggtatgaacatcgacaatttgccaaaatatgtaatggttgcactacccagcaggactatagtctacacacttgttggcaagaagttgaaagcaagtagtgcgactggatgggcttactatgtaaaatctaaagctggtgattactcaacagaggcaaga---actgataatttgagtgagcaagaaaaattattacatatggtataa
>KX900408_Porcine_USA_2014-01-17
atgaag---attttgttaatattggcgtgtgcgatggcatgcgcatgtggggaa------------------cgctattgtgctatgcaa---gac---aca------ggtttgtca---tgtcgc------------aatagcacagtg---tctgattgt---gagtca------tgcttcaacgga---------------------ggc---------------------------gatcttatttggcatcttgcaaactggaacttcagctggtctataatattgatcatttttattactgtgctacaatatggaagacctcaattcagctggttcgtgtatggcattaaaatgcttataatgtggctattatggcccattgttttggctcttacgatttttaatgcatactcggaataccaagtttccaggtatgtaatgttcggctttagtattgcaggtgcaattgttacatttgtactctggattatgtattttgtaagatccattcagctatacagaaggactaagtcctggtggtccttcaacccagaaactaatgcaattctttgcgttagtgcattaggaagaagctatgtgcttcctctcgagggtgtgccaactggtgtcactctaactctgctttcagggaatttatacgctgaagggttcaaaattgccggtggtatgaacatcgacaatttgccaaaatatgtaatggttgcattacccagcaggactatagtctacacacttgttggcaagaagttgaaagcaagtagtgcgactggatgggcttactatgtaaaatctaaagctggtgattactcaacagaggcaaga---actgataatttgagtgagcaagaaaaattattacatatggtataa
>KX900409_Porcine_USA_2014-01-31
atgaag---attttgttaatattggcgtgtgcgatggcatgcgcatgtggggaa------------------cgctattgtgctatgcaa---gac---aca------ggtttgtca---tgtcgc------------aatagcacagtg---tctgattgt---gagtca------tgcttcaacgga---------------------ggc---------------------------gatcttatttggcatcttgcaaactggaacttcagctggtctataatattgatcatttttattactgtgctacaatatggaagacctcaattcagctggttcgtgtatggcattaaaatgcttataatgtggctattatggcccattgttttggctcttacgatttttaatgcatactcggaataccaagtttccaggtatgtaatgttcggctttagtattgcaggtgcaattgttacatttgtactctggattatgtattttgtaagatccattcagctatacagaaggactaagtcctggtggtccttcaacccagaaactaatgcaattctttgcgttagtgcattaggaagaagctatgtgcttcctctcgagggtgtgccaactggtgtcactctaactctgctttcagggaatttatacgctgaagggttcaaaattgccggtggtatgaacatcgacaatttgccaaaatatgtaatggttgcattacccagcaggactatagtctacacacttgttggcaagaagttgaaagcaagtagtgcgactggatgggcttactatgtaaaatctaaagctggtgattactcaacagaggcaaga---actgataatttgagtgagcaagaaaaattattacatatggtataa
>KX900410_Porcine_USA_2014-02-04
atgaag---attttgttaatattggcgtgtgcgatggcatgcgcatgtggggaa------------------cgctattgtgctatgcaa---gac---aca------ggtttgtca---tgtcgc------------aatagcacagtg---tctgcttgt---gagtca------tgcttcaacgga---------------------ggc---------------------------gatcttatttggcatcttgcaaactggaacttcagctggtctataatattgatcatttttattactgtgctacaatatggaagacctcaattcagctggttcgtgtatggcattaaaatgcttataatgtggctattatggcccattgttttggctcttacgatttttaatgcatactcggaataccaagtttccaggtatgtaatgttcggctttagtattgcaggtgcaattgttacatttgtactctggattatgtattttgtaagatccattcagctatacagaaggactaagtcctggtggtccttcaacccagaaactaatgcaattctttgcgttagtgcattaggaagaagctatgtgcttcctctcgagggtgtgccaactggtgtcactctaactctgctttcagggaatttatacgctgaagggttcaaaattgccggtggtatgaacatcgacaatttgccaaaatatgtaatggttgcattacccagcaggactatagtctacacacttgttggcaagaagttgaaagcaagtagtgcgactggatgggcttactatgtaaaatctaaagctggtgattactcaacagaggcaaga---actgataatttgagtgagcaagaaaaattattacatatggtataa
>KX900411_Porcine_USA_2014-02-05
atgaag---attttgttgatattggcgtgtgcgattgcatgcgcatgtggagaa------------------cgctattgtgctatgcaa---gac---aca------ggtttgtca---tgtcgc------------aataacacagtg---tctgagtgt---gagtca------tgcttcaacggg---------------------ggc---------------------------gatcttatttggcatcttgcaaactggaacttcagctggtctataatattgatcatttttattactgtgctacaatatggaagacctcaattcagctggttcgtgtatggcattaaaatgcttataatgtggctattatggcccattgttttggctcttacgatttttaatgcatactcggaataccaagtttccaggtatgtaatgttcggctttagtattgcaggtgcaattgttacatttgtactctggattatgtattttgtaagatccattcagctatatagaaggactaagtcctggtggtccttcaaccctgaaactaatgcaattctttgcgttagtgcattaggaagaagctatgtgcttcctctcgagggtgtgccaactggtgtcactctaactctgctttcagggaatttatacgctgaagggttcaaaattgctggtggtatgaacatcgacaatttgccaaaatatgtaatggttgcactacccagcaggactatagtctacacacttgttggcaagaagttgaaagcaagtagtgcgactggatgggcttactatgtaaaatctaaagctggtgattactcaacagaggcaaga---actgataatttgagtgagcaagaaaaattattacatatggtataa
>KY406735_Porcine_USA_2016-11-01
atgaag---gttttgttgatattggcgtgtgtgattgcatgcgcatgtggagaa------------------cgctattgtgctatgcaa---gac---aca------ggtttttca---tgtcgc------------aatagcacagtg---tctgattgt---gagtta------tgcttcaacgga---------------------ggc---------------------------gatcttatttggcatcttgcaaactggaacttcagctggtctataatattgatcatttttattactgtgctacaatatggaagacctcaatttagctggttcgtgtatggcattaaaatgcttataatgtggctattatggcccattgttttggctcttacgatttttaatgcatactcggaataccaagtttccaggtatgtaatgttcggctttagtattgcaggtgcaattgttacatttgtactctggattatgtattttgtaagatccattcagttatacagaaggactaagtcctggtggtccttcaaccctgaaactaatgcaattctttgcgttagtgcattaggaagaagctatgtgcttcctcttgagggtttgccaactggtgtcactctaactctgctttcagggaatttatacgctgaagggtttaaaattgccggtggtatgaacatcgacaatttgccaaaatatgtaatggttgcattacccagcaggactatagtctacacacttgttggcaagaagttgaaagcaagtagtgcgactggatgggcttactatgtaaaatctaaagctggtgattactcaacagaggcaaga---actgataatttgagtgagcaagaaaaattattacatatggtataa
>MK166015_Porcine_China_2009--
atgaag---attttgttaatattagcgtgtgtgattgcatgcgcatgtggagaa------------------cgctattgtgctatgaaatccgat---aca------gatttgtca---tgtcgc------------aatagtacagcg---tctgattgt---gagtca------tgcttcaacgga---------------------ggc---------------------------gatcttatttggcatcttgcaaactggaacttcagctggtctataatattgatcgtttttataactgtgctacaatatggaagacctcaattcagctggttcgtgtatggcattaaaatgcttataatgtggctattatggcccgttgttttggctcttacgatttttaatgcatactcggaataccaagtgtccagatatgtaatgttcggctttagtatagcaggtgcaattgttacatttgtactctggattatgtattttgtaagatccattcagttgtacagaaggactaagtcttggtggtctttcaaccctgaaactaaagcaattctttgcgttagtgcattaggaagaagctatgtgcttcctctcgaaggtgtgccaactggtgtcactctaactttgctttcagggaatttgtacgctgaagggttcaaaattgcaggtggtatgaacatcgacaatttaccaaaatacgtaatggttgcattacctagcaggactattgtctacatacttgttggcaagaagttgaaagcaagtagtgcgactggatgggcttactatgtaaaatctaaagctggtgattactcaacagaggcgaga---actgataatttgagtgagcaagaaaaattattacatatggtataa
>Z35758_Porcine_Taiwan_1983--
atgaag---cttttgttgatattagcttgtgtgattgcatgcgcatgtggagaa------------------cgctattgtgctatgacagacgat---aca------ggtttgtca---tgtcgc------------aatagcacagcg---tctggttgt---gagtca------tgtttcaacgga---------------------ggc---------------------------gatcttatttggcatcttgcaaactggaacttcagctggtctataatattgatcatttttattactgtgctacaatatggaagacctcaattcagctggttcgtgtatggcattaaaatgcttataatgtggctactatggcccattgttttggctcttacgatttttaatgcatactcggaataccaagtgtccaggtatgtaatgttcggctttagtattgcaggtgcaattgttacatttgtactctggattatgtattttgtaagatccattcagttatacagaaggactaagtcttggtggtccttcaaccctgaaattaatgcaattctttgcgttagtgcattaggaagaagctatgtgcttcctcttgaaggtgtgccaactggtgtcactctaactttgctttcagggaatttgtacgctgaagggttcaaaattgcaggtggtatgaacatcgacaatttgccaaaatacgtaatggttgcattacccagcaggactattgtttacacacttgttggcaagaagttgaaagcaagtagtgcgactggatgggcttactatgtaaaatctaaagctggtgattactcaacagaggcaaga---actgataatttgagtgagcaagaaaaattattacatatggtataa
>DQ811789_Porcine_USA_1952--
atgaag---attttgttaatattagcgtgtgtgattgcatgcgcatgtggagaa------------------cgctattgtgctatgaaatccgat---aca------gatttgtca---tgtcgc------------aatagtacagcg---tctgattgt---gagtca------tgcttcaacgga---------------------ggc---------------------------gatcttatttggcatcttgcaaactggaacttcagctggtctataatattgatcgtttttataactgtgctacaatatggaagacctcaattcagctggttcgtgtatggcattaaaatgcttataatgtggctattatggcccgttgttttggctcttacgatttttaatgcatactcggaataccaagtgtccagatatgtaatgttcggctttagtattgcaggtgcaattgttacatttgtactctggattatgtattttgtaagatccattcagttgtacagaaggactaagtcttggtggtctttcaaccctgaaactaacgcaattctttgcgttagtgcattaggaagaagctatgtgcttcctctcgaaggtgtgccaactggtgtcactctaactttgctttcagggaatttgtacgctgaagggttcaaaattgcaggtggtatgaacatcgacaatttaccaaaatacgtaatggttgcattacctagcaggactattgtctacacacttgttggcaagaagttgaaagcaagtagtgcgactggatgggcttactatgtaaaatctaaagctggtgattactcaacagaggcaaga---actgataatttgagtgagcaagaaaaattattacatatggtataa
>HM776941_Porcine_China_2009--
atgaag---attttgttaatattagcgtgtgtgattgcatgcgcatgtggagaa------------------cgctattgtgctatgaaatccgat---aca------gatttgtca---tgtcgc------------aatagtacagcg---tctgattgt---gagtca------tgcttcaacgga---------------------ggc---------------------------gatcttatttggcatcttgcaaactggaacttcagctggtctataatattgatcgtttttataactgtgctacaatatggaagacctcaattcagctggttcgtgtatggcattaaaatgcttataatgtggctattatggcccgttgttttggctcttacgatttttaatgcatactcggaataccaagtgtccagatatgtaatgttcggctttagtattgcaggtgcaattgttacatttgtactctggattatgtattttgtaagatccattcagttgtacagaaggactaagtcttggtggtctttcaaccctgaaactaaagcaattctttgcgttagtgcattaggaagaagctatgtgcttcctctcgaaggtgtgccaactggtgtcactctaactttgctttcagggaatttgtacgctgaagggttcaaaattgcaggtggtatgaacatcgacaatttaccaaaatacgtaatggttgcattacctagcaggactattgtctacacacttgttggcaagaagttgaaagcaagtagtgcgactggatgggcttactatgtaaaatctaaagctggtgattactcaacagaggcaaga---actgataatttgagtgagcaagataaattattacatatggtataa
>JN624754_Porcine_China_2010--
atgaag---attttgttaatattagcgtgtgtgattgcatgcgcatgtggagaa------------------cgctattgtgctatgaaatccgat---aca------gatttgtca---tgtcgc------------aatagtacagcg---tctgattgt---gagtca------tgcttcaacgga---------------------ggc---------------------------gatcttatttggcatcttgcaaactggaacttcagctggtctataatattgatcgtttttataactgtgctacaatatggaagacctcaattcagctggttcgtgtatggcattaaaatgcttataatgtggctattatggcccgttgttttggctcttacgatttttaatgcatactcggaataccaagtgtccagatatgtaatgttcggctttagtattgcaggtgcaattgttacatttgtactctggattatgtattttgtaagatccattcagttgtacagaaggactaagtcttggtggtctttcaaccctgaaactaaagcaattctttgcgttagtgcattaggaagaagctatgtgcttcctctcgaaggtgtgccaactggtgtcactctaactttgctttcagggaatttgtacgctgaagggttcaaaattgcaggtggtatgaacctcgacaatttaccaaaatacgtaatggttgcattacctagcaggactattgtctacacacttgttggcaagaagttgaaagcaagtagtgcgactggatgggcttactatgtaaaatctaaagctggtgattactcaacagaggcaaga---actgataactgg---------------------------------
>KC962433_Porcine_China_2012-05-05
atgaag---attttgttaatattagcgtgtgtgattgcatgcgcatgtggagaa------------------cgctattgtgctatgaaatccgat---aca------gatttgtca---tgtcgc------------aatagtacagcg---tctgattgt---gagtca------tgcttcaacgga---------------------ggc---------------------------gatcttatttggcatcttgcaaactggaacttcagctggtctataatattgatcgtttttataactgtgctacaatatggaagacctcaattcagctggttcgtgtatggcattaaaatgcttataatgtggctattatggcccgttgttttggctcttacgatttttaatgcatactcggaataccaagtgtccagatatgtaatgttcggctttagtattgcaggtgcaattgttacatttgtactctggattatgtattttgtaagatccattcagttgtacagaaggactaagtcttggtggtctttcaaccctgaaactaaagcaattctttgcgttagtgcattaggaagaagctatgtgcttcctctcgaaggtgtgccaactggtgtcactctaactttgctttcagggaatttgtacgctgaagggttcaaaattgcaggtggtatgaacctcgacaatttaccaaaatacgtaatggttgcattacctagcaggactattgtctacacacttgttggcaagaagttgaaagcaagtagtgcgactggatgggcttactatgtaaaatctaaagctggtgattactcaacagaggcaaga---actgataatttgagtgagcaagaaaaattattacatatggtataa
>KF273109_Porcine_China_2011-09-01
atgaag---attttgttaatgttagcgtgtgtgattgcatgcgcatgtggagaa------------------cgctattgtgctatgaaatccgat---aca------gatttgtca---tgtcgc------------aatagtacagcg---tctgattgt---gagtca------tgcttcaacgga---------------------ggc---------------------------gatcttatttggcatcttgcaaactggagcttcagctggtctataatattgatcgtttttataactgtgctacaatatggaagacctcaattcagctggttcgtgtacggcattaaaatgcttataatgtggctattatggcccgttgttttggctcttacgatttttaatgcatactcggaataccaagtgtccagatatgtaatgttcggctttagtattgcaggtgcaattgttacatttgtactctggattatgtattttgtaagatccattcagttgtacagaaggactaagtcttggtggtctttcaaccctgaaactaaagcaattctttgcgttagtgcattaggaagaagctatgtgcttcctctcgaaggtgtgccaactggtgtcactctaactttgctttcagggaatttgtacgctgaagggttcaaaattgcaggtggtatgaacatcgacaatttaccaaaatacgtaatggttgcattacctagcaggactattgtctacacacttgttggcaagaagttgaaagcaagtagtgcgactggatgggcttactatgtaaaatctaaagctggtgattactcaacagaggcaaga---actgataatttgagtgagcaagaaaaattattacatatggtataa
>KP202848_Porcine_China_2013-03-07
atgaag---attttgttaatattagcgtgtgtgattgcatgcgcatgtggagaa------------------cgctattgtgctatgaaatccgat---aca------gatttgtca---tgtcgc------------aatagtacagcg---tctgattgt---gagtca------tgcttcaacgga---------------------ggc---------------------------gatcttatttggcatcttgcaaactggagcttcagctggtctataatattgatcgtttttataactgtgctacaatatggaagacctcaattcagctggttcgtgtatggcattaaaatgcttataatgtggctattatggcccgttgttttggctcttacgatttttaatgcatactcggaataccaagtgtccagatatgtaatgttcggctttagtattgcaggtgcaattgttacatttgtactctggattatgtattttgtaagatccattcagttgtacagaaggactaagtcttggtggtctttcaaccctgaaactaaagcaattctttgcgttagtgcattaggaagaagctatgtgcttcctctcgaaggtgtgccaactggtgtcactctaactttgctttcagggaatttgtacgctgaagggttcaaaattgcaggtggtatgaacatcgacaatttaccaaaatacgtaatggttgcattacctagcaggactattgtctacacacttgttggcaagaagttgaaagcaagtagtgcgactggatgggcttactatgtaaaatctaaagctggtgattactcaacagaggcaaga---actgataatttgagtgagcaagaaaaattattacatatggtataa
>FJ755618_Porcine_China_1973--
atgaag---attttgttgatattagcgtgtgtgattgcatgcgcatgtggagaa------------------cgctattgtgctatgaaagacgat---aca------ggtttgtca---tgtcgc------------aatagcacagcg---tctgattgt---gagtca------tgcttcaacgga---------------------ggc---------------------------tatcttatttggcatcttgcaaactggaacttcagctggtctataatattgattatttttattactgtgctacaatatggaagacctcaattcagctggttcgtgtatggcattaaaatgcttataatgtggctattatggcccattgttttggctcttacgatttttaatgcatactcggaataccaagtgtccagatatgtaatgttcggctttagtattgcaggtgcaattgttacatttgtactctggattatgtattttgtaagatccattcagttgtacagaaggactaagtcttggtggtccttcaaccctgaaactaacgcaattctttgcgttagtgcattaggaagaagctatgtgcttcctctcgaaggtgtgccaactggtgtcactctaactttgctttcagggaatttgtacgctgaagggttcaaaattgcaggtggtatgaacatcgacaatttgccaaaatacgtaatggttgcattacccagcaggactattgtctacacacttgttggcaagaagttgaaagcaagtagtgcgactggatgggcttactatgtaaaatctaaagctggtgattactcaacagaggcaaga---actgataatttgagtgagcaagaaaaattattacatatggtataa
>JQ700303_Porcine_China_2007--
atgaag---attttgttgatattagcgtgtgtgattgcatgcgcatgtggagaa------------------cgctattgtgctatgaaagacgat---aca------ggtttgtca---tgtcgc------------aatagcacagcg---tctgattgt---gagtca------tgcttcaacgga---------------------ggc---------------------------tatcttatttggcatcttgcaaactggaacttcagctggtctataatattgattatttttattactgtgctacaatatggaagacctcaattcagctggttcgtgtatggcattaaaatgcttataatgtggctattatggcccattgttttggctcttacgatttttaatgcatactcggaataccaagtgtccagatatgtaatgttcggctttagtattgcaggtgcaattgttacatttgtactctggattatgtattttgtaagatccattcagttgtacagaaggactaagtcttggtggtccttcaaccctgaaactaacgcaattctttgcgttagtgcattaggaagaagctatgtgcttcctctcgaaggtgtgccaactggtgtccctctaactttgctttcagggaatttgtacgctgaagggttcaaaattgcaggtggtacgaacatcgacaatttgccaaaatacgtaatggttgcattacccagcaggactattgtctacacacttgttggcaagaagttgaaagcaagtagtgcgactggatgggcttactatgtaaaatctaaagctggtgattactcaacagaggcaaga---actgataatttgagtgagcaagaaaaattattacatttggtataa
>LC190907_Canine_Vietnam_2015-06-
atgaaa---attttgttacttcttgcgtgcgtctttgcatgcgtttatggagag------------------cgatattgtgctatgcaagctgat---agc------ggcatcacacaatgtcgt------------aatggcactaat---tctgagtgt---gaatct------tgcttcaatggt---------------------ggt---------------------------gatcttatttggcatctcgctaactggaacttcagctggtctataatattgattgtttttataactgtgttacaatatggtagacctcaatttagctggttcgtgtatggcattaaaatgcttattatgtggctactatggcccattgtgttagctcttacgatatttaatgcatactcggaatacgaagtttccagatatgtaatgttcggttttagtgttgcaggtgcaattgttacttttatactttggattatgtattttgttagatccattcagttatacagaaggactaagtcttggtggtcttttaaccctgaaactaatgcaattctttgcgttagtgcattaggaagaagctacgtgcttcctcttgaaggtgtgccaactggcgtcactttaacattgctttcagggaatttgtatgctgaaggattcaaaattgctggtggtatgaacatcgacaatttaccaaaatacgtaatggttgcattacctagcaggaccatcgtctacacacttgttggcaagaaattgaaagcaagtagcgcaactggatgggcttactatgtaaaatctaaagccggtgattactcaacagacgcaaga---actgacaatttgagtgagcaagaaaaattattacatatggtataa
>MN078151_Canine_China_2017--
atgaag---attttgttaatgcttgcgtgcgtctttgcatgcgtttatggagag------------------cgatattgtgctatgcaagctgat---agc------ggcattacacaatgtcgt------------aatggcactaat---tctgagtgt---gaatct------tgcttcaatggt---------------------ggc---------------------------gatcttatttggcatctcgctaactggaacttcagctggtctataatattgattgtatttataactgtgttacaatatggtagacctcaatttagctggttcgtgtatggcattaaaatgcttattatgtggctactatggcccattgtgttagctcttacgatatttaatgcatactcggaatacgaagtttccagatatgtaatggtcggctttagtgttgcatgtgcaattgttactttcatactttggattatgtattttgttagatccattcagttatacagaaggactaagtcttggtggtctttcaaccctgaaactaacgcaattctttgcgttagtgctttaggaagaagctacgtgcttcctcttgaaggtgtaccaactggtgtcactttaacattgctttcagggaatttgtatgctgaaggattcaaaattgctggtggtatgaacatcgacaatttaccaaaatacgtaatggttgcattacctagcaggaccatcgtctacacacttgttggcaagaaattgaaagcaagtagcgtaactggatgggcttactatgtaaaatctaaagccggtgattactcaacagacgcaaga---actgacaatttgagtgagcaagaaaaattattacatatggtataa
>MN078152_Canine_China_2017--
atgaag---attttgttaatgcttgcgtgcgtctttgcatgcgtttatggagag------------------cgatattgtgctatgcaagctgat---agc------ggcattacacaatgtcgt------------aatggcactaat---tctgagtgt---gaatct------tgcttcaatggt---------------------ggc---------------------------gatcttatttggcatctcgctaactggaacttcagctggtctataatattgattgtatttataactgtgttacaatatggtagacctcaatttagctggttcgtgtatggcattaaaatgcttattatgtggctactatggcccattgtgttagctcttacgatatttaatgcatactcggaatacgaagtttccagatatgtaatgttcggctttagtgttgcatgtgcaattgttactttcatactttggattatgtattttgttagatccattcagttatacagaaggactaagtcttggtggtctttcaaccctgaaactaacgcaattctttgcgttagtgctttaggaagaagctacgtgcttcctcttgaaggtgtaccaactggtgtcactttaacattgctttcagggaatttgtatgctgaaggattcaaaattgctggtggtatgaacatcgacaatttaccaaaatacgtaatggttgcattacctagcaggaccatcgtctacacacttgttggcaagaaattgaaagcaagtagcgcaactggatgggcttactatgtaaaatctaaagccggtgattactcaacagacgcaaga---actgacaatttgagtgagcaagaaaaattattacatatggtataa
>MK986745_Canine_Taiwan_2015-11-
------------------------gcgtgcgtctttgcatgcgtttatggagat------------------cgatattgtgctatgcaagctgat---agc------ggcattacacaatgtcgt------------aatggcactaat---tctgagtgt---gaatca------tgcttcaacgga---------------------ggt---------------------------gatcttatttggcatcttgcaaactggaacttcagctggtctgtaatattgatcgtttttataactgtgttacaatatggtagacctcaatttagctggttcgtgtatggcattaaaatgcttattatgtggctactatggcccattgtgttagctcttacgatatttaatgcatactcggaatacgaagtttccagatatgtaatgttcggctttagcgttgcaggtgcaattgttacttttatactttggattatgtattttgttagatccattcagttatacagaagaactaagtcttggtggtctttcaaccctgaaactaacgcaattctttgcgttagtgcattaggaagaagctacgtgcttcctctcgaaggtgtgccaactggcgtcactttaacattgctttcaggaaatttgtatgctgaaggattcaaaattgctggtggtatgaacatcgacaatttaccaaaatacgtaatggttgcattacctagcaggaccatagtctacacacttgttggcaagcaattgaaagcaagtagtgcaactgggtgggcttactatgtaaaatctaaagccggtgattactcaacagacgcaaga---actgacaatttgagtgagcaagaaaaattattacatatggtataa
>KY967733_Shrew_China_2014--
atgtct---------------------------------------------------------------------------------------------------------------------------------------------aat---aatagtcag---aatatt------actataccagta---------------------aat---------------------------gaattggtacaacatttgaccaattggtcttttagttggaatgttattctaactataatgatcattgtgttgcagtatggttttattaaatacggaaaagtggtttatgcactaaaaatgtttgtgctgtggcttttatggcctttagttttggcgttgagtatattcaatgccattgttagcttaaattatagt---tatgtaatgtttgctttctgtattgtgttgatttgtgcaacatttggtttgtggttggcttattttgtaaatagtattaaattgtatagaagaactcatagtggttggtcttttgatccatccactaatgcagtcctatgtttctctgtgcttggaataagtcatgccattcctgtaccaactgtgccaaccggaattactctaacccttttgtctggtcaattgaacgttgaaggaattcctatttgtaatggtttaaattttcatgacatgcctgaatttttgagtgttgcaaaaccgaatgtgacaattctttatgaagtccgatcaagaaaaggcaacacgtcaacaaaaactggttgggtttattatgtacgtagtaaacatggagattattctgcatatagatct---caaccaacaacgaataatgatgatttaattctacatttagcctaa
>KY967734_Shrew_China_2014--
atgtct---------------------------------------------------------------------------------------------------------------------------------------------aat---aatagtcag---aatatt------actataccagta---------------------aat---------------------------gaactggtacaacatttgaccaattggtcttttagttggaatgttattctaactataatgatcattgtgttgcagtatggttttattaaatacggaaaaatggtttatgcactaaaaatgtttgtgctgtggcttttatggcctttagttttggcgttgagtatattcaatgccattgttagcttaaattatagt---tatgtaatgtttgctttctgtattgtgttgatttgtgtaacatttggtttgtggttggcttattttgtaaatagcattaaattgtatagaagaactcatagtggttggtcttttgatccatccactaatgcagtcctatgtttctctgtgcttggaataagccatgccattcctgtaccaactgtgccaaccggaattactctaacccttttgtctggtcaattgaatgttgaaggaattcccatttgtaatggtttaaattttcatgacatgcctgaatttttgagtgttgcaaaaccgaatgtgacaattctttatgaagtcagatcaagaaaaggcaacacttcaacaaaaactggttgggtttattatgtacgtagtaaacatggagattattctgcatatagatct---caaccaacaacgaataatgatgatttaattctacatttagcctaa
>KY967735_Shrew_China_2014--
atgtct---------------------------------------------------------------------------------------------------------------------------------------------aat---aatagtcag---aatatt------actataccagta---------------------aat---------------------------gaattggtacaacatttgaccaattggtcttttagttggaatgttattctaactataatgatcattgtgttgcagtatggttttattaaatacggaaaagtggtttatgcactaaaaatgtttgtgctgtggcttttatggcctttagttttggcgttgagtatattcaatgccattgttagcttaaattatagt---tatgtaatgtttgctttctgtattgtgttgatttgtgcaacatttggtttgtggttggcttattttgtaaatagtattaaattgtatagaagaactcatagtggttggtcttttgatccatccactaatgcagtcctatgtttctctgtgcttggaataagtcatgccattcctgtaccaactgtgccaaccggaattactctaacccttttgtctggtcaattgaacgttgaaggaattcctatttgtaatggtttaaattttcatgacatgcctgaatttttgagtgttgcaaaaccgaatgtgacaattctttatgaagtccgatcaagaaaaggcaacacgtcaacaaaaactggttgggtttattatgtacgtagtaaacatggagattattctgcatatagatct---caaccaacaacgaataatgatgatttaattctacatttagcctaa
>JQ989270_Bat_China_2005-10-
atgtcaaac---------------------------------------------------------------------------------------------------------------------------------------------------ggtgac---aattca------acgatacccaca---------------------gat---------------------------gtggttatccaacatctaagaaattggaatttcagttggaatgtaattcttacaatatttctagttgtccttcaatatggacactacaaatatagtgctgtgctttacatcctgaaaatgacaattctgtggctgctgtggcctcttgtacttgccctgtcaatttttgacagttggtcaagttttggcaacaac---tggaccatgtttgcttttagcatcttaatggcttgcattacgcttgtgctgtggataatgtactttgtcaacagtttcaggctgtaccgcagaaccaacactttctgggcctttaacccggaaactgatgccattatcacactgtccgtctttggtcgccaagtttcaattccagcccttgtggctccaactggcattacgctcactgtgttaagtggtacactcctagtggaaggcattaaggttgctactggtgtgcaggtaaaccaattacctacgtacatcactgttgccaagcctagcaccacaattgtgtatcaacgtgctggacgttcgctcaacacgcgctcaaacacaggttgggcgttttatgtcagatcgaaaaatggcgactactctgctgtaacgagttctgctgattcgcttacagaagacgagaaacttttacatttagtctaa
>NC_018871_Bat_China_2005-10-
atgtcaaac---------------------------------------------------------------------------------------------------------------------------------------------------ggtgac---aattca------acgatacccaca---------------------gat---------------------------gtggttatccaacatctaagaaattggaatttcagttggaatgtaattcttacaatatttctagttgtccttcaatatggacactacaaatatagtgctgtgctttacatcctgaaaatgacaattctgtggctgctgtggcctcttgtacttgccctgtcaatttttgacagttggtcaagttttggcaacaac---tggaccatgtttgcttttagcatcttaatggcttgcattacgcttgtgctgtggataatgtactttgtcaacagtttcaggctgtaccgcagaaccaacactttctgggcctttaacccggaaactgatgccattatcacactgtccgtctttggtcgccaagtttcaattccagcccttgtggctccaactggcattacgctcactgtgttaagtggtacactcctagtggaaggcattaaggttgctactggtgtgcaggtaaaccaattacctacgtacatcactgttgccaagcctagcaccacaattgtgtatcaacgtgctggacgttcgctcaacacgcgctcaaacacaggttgggcgttttatgtcagatcgaaaaatggcgactactctgctgtaacgagttctgctgattcgcttacagaagacgagaaacttttacatttagtctaa
>KJ473806_Bat_China_2011--
atgagc---------------------------------------------------------------------------------------------------------------------------------------------------------gac---aatagt------actgtccccgtc---------------------gcg---------------------------gacgttattgaacatcttagaaattggagttttgcctggaacatcctattaactctgttgatagcgctgctccagtatggcaattttaagtacagcaagctcctttacgggcttaagatggcaatgttgtggctgctatggccttgtgttatagcattgtccataactaatgcttgggctgactttaatgttaac---tgggcgtattttggcatcagcatttttatgcttgttgtcacattagtactctggattatgtattttgtgaacagtttccgcctttacaggcgtaccaggagcttctgggcctttaacccggaaactgattcaattatcgttttctctgtctatggaacaacctattccattccagtgatccaagccccgcagggcattacattcacagtcctgagtggtacacttttggtcgacggcataaaagttgcaacaggtgtgcgcattgaagcgctaccgcaatatgtcactgtagctaaagctacaactaccattgtgttccacagagtaggcaaagccgtgaatgaaaggacccagacgggatggctgttctttgtacggtcgggctatggtgactacgctgctcattcaaccggtacaggacaaatgacagaaagcgaaaaattacttcatatagcttaa
>NC_028811_Bat_China_2011--
atgagc---------------------------------------------------------------------------------------------------------------------------------------------------------gac---aatagt------actgtccccgtc---------------------gcg---------------------------gacgttattgaacatcttagaaattggagttttgcctggaacatcctattaactctgttgatagcgctgctccagtatggcaattttaagtacagcaagctcctttacgggcttaagatggcaatgttgtggctgctatggccttgtgttatagcattgtccataactaatgcttgggctgactttaatgttaac---tgggcgtattttggcatcagcatttttatgcttgttgtcacattagtactctggattatgtattttgtgaacagtttccgcctttacaggcgtaccaggagcttctgggcctttaacccggaaactgattcaattatcgttttctctgtctatggaacaacctattccattccagtgatccaagccccgcagggcattacattcacagtcctgagtggtacacttttggtcgacggcataaaagttgcaacaggtgtgcgcattgaagcgctaccgcaatatgtcactgtagctaaagctacaactaccattgtgttccacagagtaggcaaagccgtgaatgaaaggacccagacgggatggctgttctttgtacggtcgggctatggtgactacgctgctcattcaaccggtacaggacaaatgacagaaagcgaaaaattacttcatatagcttaa
>KY967715_Shrew_China_2015--
atgtct---------------------------------------------------------------------------------------------------------------------------------------------act---agtagtgga---aatata------acattggctgtg---------------------agt---------------------------gaactcacgcaacatttgaccaattggtcatttagttggaatataattctaactgtaatgatcattgtgttgcagtatggttttattaaatatggaagggttgtttatgcattgaaaatgtttgtgctgtggcttttatggccattggttttggcattgagtatattcaatgcaattgtaagcttgagttatagc---tatgtaatgtttgccttctgtattgtattgatttgtgtgacatttgggttgtggttggcatactttgtaaatagcattaaattgtacagaagaacgcatagtccttggtcttttgatccatccactaatgcggtcctgtgcttttctgtgcttggaagaagtcatgccattccagtgccaaccgtgccaaccggaatcactttaactctgttgtctggacaattgaatgttgaaggaattccaatttgtaatggtttgaattttcatgatatgcctgagttcattagtgttgccaaacctaatgttacaattctttatgaagtgagatcaagaaaaggtaatacgaatacaaaaactggttgggtttattatgttaggagtaaacatggagattattccgcatatagatct---caaccaacattgaataatgacgatttaattctacatttagcctaa
>KY967717_Shrew_China_2015--
atgtct---------------------------------------------------------------------------------------------------------------------------------------------aat---agtagtgga---aatata------acattatctgtg---------------------agt---------------------------gaactcacgcaacatttgaccaattggtcatttagttggaatataattctaactgtaatgatcattgtgttgcagtatggttttattaaatatggaagggttgtttatgcattgaaaatgtttgtgctgtggcttttatggccattggttttggcattgagtatattcaatgctattgtaagcttgaattatagc---tatgtaatgtttgccttctgtattgtattgatttgtgtgacatttgggttgtggttggcatactttgtaaacagcattaaattgtacagaagaacgcatagtccttggtcttttgatccatccactaatgcggtcctgtgcttttctgtgcttggaagaagtcatgccattccagtgccaaccgtgccaaccggaatcactttaactctgttgtctggacaattgaatgttgaaggaattccaatttgtaatggtttgaattttcatgatatgcctgagttcattagtgttgccaaacctaatgttacaattctttatgaagtgagatcaagaaaaggcaatacgaatacaaaaactggttgggtttattatgttaggagtaaacatggagattattccgcatatagatct---caaccaacattgaataatgacgatttaattctacatttagcctaa
>NC_035191_Shrew_China_2015--
atgtct---------------------------------------------------------------------------------------------------------------------------------------------aat---agtagtgga---aatata------acattatctgtg---------------------agt---------------------------gaactcacgcaacatttgaccaattggtcatttagttggaatataattctaactgtaatgatcattgtgttgcagtatggttttattaaatatggaagggttgtttatgcattgaaaatgtttgtgctgtggcttttatggccattggttttggcattgagtatattcaatgctattgtaagcttgaattatagc---tatgtaatgtttgccttctgtattgtattgatttgtgtgacatttgggttgtggttggcatactttgtaaacagcattaaattgtacagaagaacgcatagtccttggtcttttgatccatccactaatgcggtcctgtgcttttctgtgcttggaagaagtcatgccattccagtgccaaccgtgccaaccggaatcactttaactctgttgtctggacaattgaatgttgaaggaattccaatttgtaatggtttgaattttcatgatatgcctgagttcattagtgttgccaaacctaatgttacaattctttatgaagtgagatcaagaaaaggcaatacgaatacaaaaactggttgggtttattatgttaggagtaaacatggagattattccgcatatagatct---caaccaacattgaataatgacgatttaattctacatttagcctaa
>MG916901_Bat_China_2012-05-19
atgact---------------------------------------------------------------------------------------------------------------------------------------------------------gat---aacggt------actatttctgtt---------------------gag---------------------------caagtggtagctcacttgcgaaactggaacttcagctggaatgtaattctcaccgtatttctcattgtcctgcaatatggacattataaatacagtgttgttctttacagtctgaagatgatgatactctggcttttgtggccactggtactagcattgtcaatctttgacagttgggccagttttggtgtcaat---tggacgttctttgcatttagcatcctaatgtgctgcataacgtttatactgtgggtgatgtatttcgtcaacagttttcgattgtatcgcagaacacagactttctgggctttcaacccagagactgatgccatcatgacgctttctgttctcggccgacaagtctcgattccagtaatagttgccccaactggcattacgctcactgttcttagtggtacactccttatggagggcattaaggttgctaccggtgtacaggtaaatcaattaccatcgtacatcacagtcgccaagccaactaccactatcatttaccagagagctggccgctcgttgaacacacgttcgcagacgggctgggcattttatgtcagatctaaaaatggcgactattctgctgtgacgagtcattctgattcggttacagatgaagagaaagtgcttcatttagtataa
>MK211373_Bat_China_2017-05-
atgact---------------------------------------------------------------------------------------------------------------------------------------------------------gat---aacggt------actattcctgtt---------------------gag---------------------------caagtggtagctcacttgcgaaactggaacttcagctggaatgtaattctcaccgtatttctcattgtcctgcaatatggacattataaatacagtgttgttctttacagtctgaagatgatgatactctggcttttgtggccactggtactagcattgtcaatctttgacagttgggccagttttggtgtcaat---tggacgttctttgcatttagcatcctaatgtgctgcataacgtttatactgtgggtgatgtatttcgtcaacagttttcgattgtatcgcagaacacagactttctgggctttcaacccagagactgatgccatcatgacgctttctgttctcggccgacaagtctcgattccagtaatagttgccccaactggcattacgctcactgttcttagtggtacactccttatggagggcattaaggttgctaccggtgtacaggtaaatcaattaccatcgtacatcacagtcgccaagccaactaccactatcatttaccagagagctggccgctcgttgaacacacgttcgcagacgggctgggcattttatgtcagatctaaaaatggcgactattctgctgtgacgagtcattctgattcggttacagatgaagagaaagtgcttcatttagtataa
>KF430219_Bat_USA_2006-08-07
atggct---------------------------------------------------------------------------------------------------------------------------------------------------------------aatggt------agtgtctccgag---------------------gag---------------------------gagattatccatcatctcagaaattggaattttggctggaacattatactcactatctttatagtggtattgcaatatggccagtacaaatattctgcttttctgtatggcttgaaaatgctggtgctgtggctcttgtggccacttgtgcttgcactctcaatctttgatgcttatgccagctttaatgtgaac---tgggttttctttgcgtttagcatccttatggcttgcgtcacgggtgtgctgtgggtaatgtattttgtcaacagcattcgcctttggagacgtaccaaatctttctgggcttggagtcctgaaactgacaccattttggcaacaactgtgcttggtcgcactgtttaccttccactgccagccgcgccgacaggtgtcactctaactctgcttaacggtacgctgcttgtcgagggctttaaggttgctgtaggagtcacggtagaacttctacctgactatgtggtagttgctaagccgcatacgacaatcatataccagcgagttggacgttctgtcaatgtgagatctaacacaggttggtctttttacgtgaaggctaaatatggcgactatgctactactggacattcaaatgataaagttccagatagtgaagttgtgttacatttagtataa
>KY799179_Bat_Canada_2010-11-
atggct---------------------------------------------------------------------------------------------------------------------------------------------------------------aatgat------agcgtctcccaa---------------------gag---------------------------gagattattcagcatctcagaaattggaattttggctggaatattatactcactatttttatagtggtattgcaatatggccagtacaaatattctgcttttctgtatggcttgaaaatgctggtgctgtggctcttgtggccacttgtgcttgcactctcaatctttgatgcttatgccagctttaatgtgaac---tgggttttctttgcgtttagcatccttatggcttgcgtcacgggtgtgctgtgggtaatgtattttgtcaacagcattcgcctttggagacgtaccaaatctttctgggcttggagtcctgaaactgacaccattttggcaacaactgtgctcggtcgcactgtttaccttccactgccagccgcgccgacaggtgtcactctaactctgcttaacggtacgctgcttgtcgagggctttaaggttgctgtaggagtcacggtagaacttctacctgactatgtaacagttgccaagccgcatacgacaatcatataccagcgagttggacgttctgtcaatgcgagatccaacacaggttggtctttttacgtgaaggctaaatacggcgactatgctgctactggacattcaaatgataaagttccagatagtgaagttgtgttacatttagtataa
>MN611523_Bat_China_2018-03-
atgtcaacc------------------------------------------------------------------------------------------------------------------------------------------------------gac---aattca------acgatacccact---------------------gag---------------------------gtggttatccaacatctaagaaattggaatttcagttggaatgtaattcttacaatatttctagttgttctgcaatatggacactacaagtatagtgctgtgctttacactctgaaaatgacaattctgtggctgttgtggcctcttgtacttgctctgtcaatttttgacagttggtcaagttttggcaacaac---tggaccatgtttgcttttagcatcttaatggcttgcattacgcttgtgctgtggataatgtattttgtcaacagtttcaggctgtaccgcagaaccaacactttctgggcttttaacccagaaactgatgccattatcacactgtccgtctttggtcgccaagtttcaattccagcccttgtggctccaactggcattacgctcactgtgttaagtggtacactcctagtggaaggcattaaggttgctactggtgtgcaggtaaatcaattacctacgtacatcactgttgccaagcctagcaccacaattgtgtaccaacgtgctggacgctcgctcaacacgcgctcaaatacaggttgggcgttttatgtcagatcgaaaaacggcgactactctgctgtaacgagttctgctgattcgcttacagaagacgagaaacttttacatttagtctaa
>NC_022103_Bat_USA_2006-08-07
atggct---------------------------------------------------------------------------------------------------------------------------------------------------------------aatggt------agtgtctccgag---------------------gag---------------------------gagattatccatcatctcagaaattggaattttggctggaacattatactcactatctttatagtggtattgcaatatggccagtacaaatattctgcttttctgtatggcttgaaaatgctggtgctgtggctcttgtggccacttgtgcttgcactctcaatctttgatgcttatgccagctttaatgtgaac---tgggttttctttgcgtttagcatccttatggcttgcgtcacgggtgtgctgtgggtaatgtattttgtcaacagcattcgcctttggagacgtaccaaatctttctgggcttggagtcctgaaactgacaccattttggcaacaactgtgcttggtcgcactgtttaccttccactgccagccgcgccgacaggtgtcactctaactctgcttaacggtacgctgcttgtcgagggctttaaggttgctgtaggagtcacggtagaacttctacctgactatgtggtagttgctaagccgcatacgacaatcatataccagcgagttggacgttctgtcaatgtgagatctaacacaggttggtctttttacgtgaaggctaaatatggcgactatgctactactggacattcaaatgataaagttccagatagtgaagttgtgttacatttagtataa
>KY967723_Shrew_China_2014--
atgtct---------------------------------------------------------------------------------------------------------------------------------------------aat---agtagtgaa---aatata------acactatctgtg---------------------aat---------------------------gagcttgtgcaacatttgacaaattggtcttttagttggaatgtaattctaactgttatgatcattgtgttgcagtatggttttattaaatatggaagaattgtttatgcactgaaaatgttagtgctgtggctgttatggcctttggtgttggcattgagtatattcaatgccattgtaagcttgcgttttagc---tatgtaatgtttgccttctgtattgtgttgatttgtgtgacatttgggctgtggttggcatactttgtaaatagcattaaattgtacagaagaacgcatagtccttggtcttttgacccatctactaatgctgtcctgtgtttttcagtgcttggaagaagtcatgccatccctgtgccaaccgtgccaaccggaatcactctaactttattgtctggacaattgaatgttgaaggaattcctatctgtagtggtttgaattttcatgatatgcccgaatttattagtgttgccaaacctaatgtcacaattttatatgaagtgagatcaagaaaaggtaacacgacaacaaaaactggttgggtttattatgtaaggagtaaacatggagattattccgcatatagatct---caaccaacattgaataatgacgatttaattttacatttagcctaa
>KY967724_Shrew_China_2015--
atgtct---------------------------------------------------------------------------------------------------------------------------------------------aat---aatagtgga---aatata------acactatctgtg---------------------agt---------------------------gagctcacgcaacatctgaccaattggtcatttagttggaatataattttaactataatgatcattgtgttgcagtatggttttattaaatatggaagggttgtttatgcactgaaaatgtttgtgctgtggcttttatggccattagttttagcattgagtattttcaatgctatagtaagcttgaattttagc---tatgtaatgtttgccttctgtattgtgttgatttgtgtgacatttgggctgtggttggcatactttgtaaatagcattaaattgtacagaagaacgcatagtccttggtcttttgatccatctactaatgctgtcctgtgtttttcagtgcttggaagaagtcatgccatccctgtgccaaccgtgccaaccggaatcactctaactttgttgtctggacaattgaatgttgaaggaattcctatttgtagtggtttgaattttcatgatatgcccgaatttattagtgttgccaaacctaatgtcacaattttgtatgaagtgagatcaagaaaaggtaacatgacaacaaaaactggttgggtttattatgtaaggagtaaacatggagattattccgcatatagatcg---caaccaacattgaataatgacgatttaattctacatttagcctaa
>KY967725_Shrew_China_2014--
atgtct---------------------------------------------------------------------------------------------------------------------------------------------aat---aatagtgaa---aatata------acattacctgtg---------------------agt---------------------------gagcttgtgcaacacttgaccaattggtcatttagttggaatataattctaactgttatgatcattgtgttgcaatatggttttattaaatatggaagaattgtttatgcattgaaaatgtttgtgctgtggcttttgtggcctttagttttggcattaagtatatttaatgccattgttagtttgaattatagc---tatgtaatgtttgccttctgtattgttttaatctgtgtgacatttggtctgtggttggcatattttgtgagcagcataaaattgtatagaagaacgcatagtccctggtcttttgatccatcgactaatgcagtcttgtgtttttctgtgctcggaagaagtcatgccatcccagtgccaacagtgccaaccggaatcactctaaccttgttgtctggacaattgaatgttgaaggaattcctatttgtaatggtttgaattttcatgatatgcctgaatttattagtgttgcaaaacctaatgttacaattctttatgaagtaagatcaagaaaaggcaacacaacaacaaaaactggttggatttattatgttaggagtaaacatggagattattctgcatatagatct---caaccgacattgaataatgatgatttaattttacatttagcctaa
>KY967726_Shrew_China_2014--
atgtct---------------------------------------------------------------------------------------------------------------------------------------------aat---aatagtgaa---aatata------acattacctgtg---------------------agt---------------------------gagcttgtgcaacacttgaccaattggtcatttagttggaatataattctaactgttatgatcattgtgttgcaatatggttttattaaatatggaagaattgtttatgcattgaaaatgtttgtgctgtggcttttgtggcctttagttttggcattaagtatatttaatgccattgttagtttgaattatagc---tatgtaatgtttgccttctgtattgttttaatctgtgtgacatttggtctgtggttggcatattttgtgagcagcataaaattgtatagaagaacgcatagtccctggtcttttgatccatcgactaatgcagtcttgtgtttttctgtgctcggaagaagtcatgccatcccagtgccaacagtgccaaccggaatcactctaaccttgttgtctggacaattgaatgttgaaggaattcctatttgtaatggtttgaattttcatgatatgcctgaatttattagtgttgcaaaacctaatgttacaattctttatgaagtaagatcaagaaaaggcaacacaacaacaaaaactggttggatttattatgttaggagtaaacatggagattattctgcatatagatct---caaccgacattgaataatgatgatttaattttacatttagcctaa
>HQ728486_Bat_Kenya_2006-08-
atgtca---------------------------------------------------------------------------------------------------------------------------------------------------------ggg---aatgat------agtattcccatt---------------------gag---------------------------gaggttgttacacacctccgcaattggaatttcagttggaatattattctgactgtcttcctagtcgtccttcagtatggacactacaaatacagtaagtttctgtatggcctgaaaatggccatcctttggctgctgtggccgcttgtgctggcgctgtcaatctttgacgcgtgggccagcttcggcgtgaac---tgggtcttcttcgcattcagcatcttaatggcctgtatcacattgatactgtggataatgtattttgtcaacagtttcaggttgtaccgccgaacacagactttctgggctttcaatccagaaaccgatgccatcatttcgctctccgtctttggacgacccgttgcgatccctgttctgacagcccctactggcatcacgttgaccgttctaagtggaaacctccttgtggagggcattaaggttgctactggtgtgttggtaaatcaattaccttcatacgtcacagtcgccaaagccggcaccactatagtttaccagcgtgctggacggtcattgaatgccagatccaatactggttgggctttctatgtcagatcgaaaaacggtgactactcagctgtgacaagtccaagtgacgtgctcacagagagtgagagagtgcttcatttagtataa
>MK720945_Bat_HKong_2015-08-06
atgact---------------------------------------------------------------------------------------------------------------------------------------------------------gatgttaatagc------actgttcctgta---------------------gac---------------------------caggtggttcaacacctgcgtaattggaacttcagctggaatattatcttgactatatttcttgttgtcctgcaatatgggcaatataaatatagtaagattttgtatggcctgaaaatggccattctctggctgctgtggcccctcgttgtcgcgttgtcaatttttgacagctgggcaaattggggtgtcaat---tggacgttctttgcattcagcatccttatgtcctgcatttcgctgatactgtggataatgtattttgtcaacagttttcggctgtatcgcagaacgcagacattctgggcctttaacccagaaactgatgccatcataacgctctctgtttttggccgccaagtgtcaattccgacaattgttgctccaactggcatcacgctcactgttttaagtggtacacttcttgtggagggtattaaggttgctacaggtgtgcaggtagatcaattacctgtttacatcacagtcgccaaacccaacacaactatcatttaccagcgagcgggtcgttcattgaacaagcgctccaacacaggttgggctttctatgtcagatcgaaaaacggcgactactctgctgtagcgagtcaaactgattcgcttacaagcgaagagagagtgcttcatttagtataa
>MK720946_Bat_HKong_2015-08-06
atgact---------------------------------------------------------------------------------------------------------------------------------------------------------gatgttaatagc------actgttcctgta---------------------gac---------------------------caggtggttcaacacctgcgtaattggaacttcagctggaatattatcttgactatatttcttgttgtcctgcaatatgggcaatataaatatagtaagattttgtatggcctgaaaatggccattctctggctgctgtggcccctcgttgtcgcgttgtcaatttttgacagctgggcaaattggggtgtcaat---tggacgttctttgcattcagcatccttatgtcctgcatttcgctgatactgtggataatgtattttgtcaacagttttcggctgtatcgcagaacgcagacattctgggcctttaacccagaaactgatgccatcataacgctctctgtttttggccgccaagtgtcaattccgacaattgttgctccaactggcatcacgctcactgttttaagtggtacacttcttgtggagggtattaaggttgctacaggtgtgcaggtagatcaattacctgtttacatcacagtcgccaaacccaacacaactatcatttaccagcgagcgggtcgttcattgaacaagcgctccaacacaggttgggctttctatgtcagatcgaaaaacggcgactactctgctgtagcgagtcaaactgattcgcttacaagcgaagagagagtgcttcatttagtataa
>MH687935_Bat_Vietnam_2014-06-17
atg---------------------------------------------------------------------------------------------------------------------------------------------------------tctgct---aatgga------tcagttcctatg---------------------gag---------------------------gaggtgattcatcacctcagaaattggaacttctcctggaatataatactgacgctattacttatagtgttgcagtatggtcattacaagtattccagggtcctttatggccttaagatgatgatactttggatcttgtggccacttgtgctagctttgtccatttttgacgcatgggctagctttggcactaat---tgggttttcttcgcgtttagcatcctgatgacctgtatcacagctgtgctgtggattatgtactttgttaacagtattcgattgtggcgacgcaccaaatcttggtgggccttcaatcctgaaacagactccattctgtccgtatctgtgcttggtcggcatgtctgcctcccaatacttggtgcacccactggcgtaacactcacactgcttaatggtactttgcttgtagagggctatcaggttgctactggcgtgcaggtaagtaacttacctagctacgttacagtcgccaaagccgctacaacaatagtttaccagcgtgtgggacgttcaatgaatgccacatcaagtactggctgggctttctttgtgaagtccaaacatggtgactactatgctgctgcaaatcctacagaggttgttacagatagtgagaaaattctacatttagtctaa
>MH687936_Bat_Vietnam_2014-06-17
atg---------------------------------------------------------------------------------------------------------------------------------------------------------tctgct---aatgga------tcagttcctatg---------------------gag---------------------------gaggtgattcatcacctcagaaattggaacttctcctggaatataatactgacgctattacttatagtgttgcagtatggtcattacaagtattccaggttcctttatggccttaagatgatgatactttggatcttgtggccacttgtgctagctttgtccatttttgacggatgggctagctttggcactaat---tgggttttcttcgcgtttagcatcctgatggcctgtatcacagctgtgctgtggattatgtactttgttaacagtattcgattgtggcgacgcaccaaatcttggtgggccttcaatcctgaaacagactccattctgtccgtatctgtgcttggtcggcatgtctgcctcccaatacttggtgcacccactggcgtaacactcacactgcttaatggtactttgcttgtagagggctatcaggttgctactggcgtgcaggtaagtaatttacccagctacgttacagtcgccaaagccgctacaacaatagtttaccagcgtgtgggacgttcaatgaatgccacatcaagtactggctgggctttctttgtgaagtccaaacatggtgactactatgctgctgcaaatccgacagaggttgttacagatagtgagaaaattctacatttagtctaa
>MH687939_Bat_Vietnam_2014-06-17
atg---------------------------------------------------------------------------------------------------------------------------------------------------------tctgct---aatgga------tcagttcctatg---------------------gag---------------------------gaggtgattcatcacctcagaaattggaacttctcctggaatataatactgacgctattacttatagtgttgcagtatggtcattacaagtattccaggttcctttatggccttaagatgatgatactttggatcttgtggccacttgtgctagctttgtccatttttgacggatgggctagctttggcactaat---tgggttttcttcgcgtttagcatcctgatggcctgtatcacagctgtgctgtggattatgtactttgttaacagtattcgattgtggcgacgcaccaaatcttggtgggccttcaatcctgaaacagactccattctgtccgtatctgtgcttggtcggcatgtctgcctcccaatacttggtgcacccactggcgtaacactcacactgcttaatggtactttgcttgtagagggctatcaggttgctactggcgtgcaggtaagtaatttacccagctacgttacagtcgccaaagccgctacaacaatagtttaccagcgtgtgggacgttcaatgaatgccacatcaagtactggctgggctttctttgtgaagtccaaacatggtgactactatgctgctgcaaatccgacagaggttgttacagatagtgagaaaattctacatttagtctaa
>MH687940_Bat_Vietnam_2014-06-10
atg---------------------------------------------------------------------------------------------------------------------------------------------------------tctgct---aatgga------tcagttcctatg---------------------gag---------------------------gaggtgattcatcacctcagaaattggaacttctcctggaatataatactgacgctattacttatagtgttgcagtatggtcattacaagtattccagggtcctttatggccttaagatgatgatactttggatcttgtggccacttgtgctagctttgtccatttttgacgcatgggctagctttggcactaat---tgggttttcttcgcgtttagcatcctgatggcctgtatcacagctgtgctgtggattatgtactttgttaacagtattcgattgtggcgacgcaccaaatcttggtgggccttcaatcctgaaacagactccattctgtccgtatctgtgcttggtcggcatgtctgcctcccaatacttggtgcacccactggcgtaacactcacactgcttaatggtactttgcttgtagagggctatcaggttgctactggcgtgcaggtaagtaacttacctagctacgttacagtcgccaaagccgctacaacaatagtttaccagcgtgtgggacgttcaatgaatgccacatcaagtactggctgggctttctttgtgaagtccaaacatggtgactactatgctgctgcaaatcctacagaggttgttacagatagtgagaaaattctacatttagtctaa
>MH687949_Bat_Vietnam_2014-06-10
atg---------------------------------------------------------------------------------------------------------------------------------------------------------tctgct---aatgga------tcagttcctatg---------------------gag---------------------------gaggtgattcatcacctcagaaattggaacttctcctggaatataatactgacgctattacttatagtgttgcagtatggtcattacaagtattccagggtcctttatggccttaagatgatgatactttggatcttgtggccacttgtgctagctttgtccatttttgacgcatgggctagctttggcactaat---tgggttttcttcgcgtttagcatcctgatggcctgtatcacagctgtgctgtggattatgtactttgttaacagtattcgattgtggcgacgcaccaaatcttggtgggccttcaatcctgaaacagactccattctgtccgtatctgtgcttggtcggcatgtctgcctcccaatacttggtgcacccactggcgtaacactcacactgcttaatggtactttgcttgtagagggctatcaggttgctactggcgtgcaggtaagtaacttacctagctacgttacagtcgccaaagccgctacaacaatagtttaccagcgtgtgggacgttcaatgaatgccacatcaagtactggctgggctttctttgtgaagtccaaacatggtgactactatgctgctgcaaatcctacagaggttgttacagatagtgagaaaattctacatttagtctaa
>MH687950_Bat_Vietnam_2014-06-10
atg---------------------------------------------------------------------------------------------------------------------------------------------------------tctgct---aatgga------tcagttcctatg---------------------gag---------------------------gaggtgattcatcacctcagaaattggaacttctcctggaatataatactgacgctattacttatagtgttgcagtatggtcattacaagtattccagggtcctttatggccttaagatgatgatactttggatcttgtggccacttgtgctagctttgtccatttttgacgcatgggctagctttggcactaat---tgggttttcttcgcgtttagcatcctgatggcctgtatcacagctgtgctgtggattatgtactttgttaacagtattcgattgtggcgacgcaccaaatcttggtgggccttcaatcctgaaacagactccattctgtccgtatctgtgcttggtcggcatgtctgcctcccaatacttggtgcacccactggcgtaacactcacactgcttaatggtactttgcttgtagagggctatcaggttgctactggcgtgcaggtaagtaacttacctagctacgttacagtcgccaaagccgctacaacaatagtttaccagcgtgtgggacgttcaatgaatgccacatcaagtactggctgggctttctttgtgaagtccaaacatggtgactactatgctgctgcaaatcctacagaggttgttacagatagtgagaaaattctacatttagtctaa
>MH687951_Bat_Vietnam_2014-06-11
atg---------------------------------------------------------------------------------------------------------------------------------------------------------tctgct---aatgga------tcagttcctatg---------------------gag---------------------------gaggtgattcatcacctcagaaattggaacttctcctggaatataatactgacgctattacttatagtgttgcagtatggtcattacaagtattccagggtcctttatggccttaagatgatgatactttggatcttgtggccacttgtgctagctttgtccatttttgacgcatgggctagctttggcactaat---tgggttttcttcgcgtttagcatcctgatggcctgtatcacagctgtgctgtggattatgtactttgttaacagtattcgattgtggcgacgcaccaaatcttggtgggccttcaatcctgaaacagactccattctgtccgtatctgtgcttggtcggcatgtctgcctcccaatacttggtgcacccactggcgtaacactcacactgcttaatggtactttgcttgtagagggctatcaggttgctactggcgtgcaggtaagtaacttacctagctacgttacagtcgccaaagccgctacaacaatagtttaccagcgtgtgggacgttcaatgaatgccacatcaagtactggctgggctttctttgtgaagtccaaacatggtgactactatgctgctgcaaatcctacagaggttgttacagatagtgagaaaattctacatttagtctaa
>MH687952_Bat_Vietnam_2014-06-10
atg---------------------------------------------------------------------------------------------------------------------------------------------------------tctgct---aatgga------tcagttcctatg---------------------gag---------------------------gaggtgattcatcacctcagaaattggaacttctcctggaatataatactgacgctattacttatagtgttgcagtatggtcattacaagtattccaggttcctttatggccttaagatgatgatactttggatcttgtggccacttgtgctagctttgtccatttttgacggatgggctagctttggcactaat---tgggttttcttcgcgtttagcatcctgatggcctgtatcacagctgtgctgtggattatgtactttgttaacagtattcgattgtggcgacgcaccaaatcttggtgggccttcaatcctgaaacagactccattctgtccgtatctgtgcttggtcggcatgtctgcctcccaatacttggtgcacccactggcgtaacactcacactgcttaatggtactttgcttgtagagggctatcaggttgctactggcgtgcaggtaagtaatttacctagctacgttacagtcgccaaagccgctacaacaatagtttaccagcgtgtgggacgttcaatgaatgccacatcaagtactggctgggctttctttgtgaagtccaaacatggtgactactatgctgctgcaaatcctacagaggttgttacagatagtgagaaaattctacatttagtctaa
>MH687959_Bat_Vietnam_2014-11-12
atg---------------------------------------------------------------------------------------------------------------------------------------------------------tctgct---aatgga------tcagttcctatg---------------------gag---------------------------gaggtgattcatcacctcagaaattggaacttctcctggaatataatactgacgctattacttatagtgttgcagtatggtcattacaagtattccaggttcctttatggccttaagatgatgatactttggatcttgtggccacttgtgctagctttgtccatttttgacgcatgggctagctttggcactaat---tgggttttcttcgcgtttagcatcctgatggcctgtatcacagctgggctgtggattatgtactttgttaacagtattcgattgtggcgacgcaccaaatcttggtgggccttcaatcctgaaacagactccattctgtccgtatctgtgcttggtcggcatgtctgcctcccaatacttggtgcacccactggcgtaacactcacactgcttaatggtactttgcttgtagagggctatcaggttgctactggcgtgcaggtaagtaatttacctagctacgttacagtcgccaaagccgctacaacaatagtttaccagcgtgtgggacgttcaatgaatgccacatcaagtactggctgggctttctttgtgaagtccaaacatggtgactactatgctgctgcaaatcctacagaggttgttacagatagtgagaaaattctacatttagtctaa
>MH687962_Bat_Vietnam_2014-11-13
atg---------------------------------------------------------------------------------------------------------------------------------------------------------tctgct---aatgga------tcagttcctatg---------------------gag---------------------------gaggtgattcatcacctcagaaattggaacttctcctggaatataatactgacgctattacttatagtgttgcagtatggtcattacaagtattccagggtcctttatggccttaagatgatgatactttggatcttgtggccacttgtgctagctttgtccatttttgacgcatgggctagctttggcactaat---tgggttttcttcgcgtttagcatcctgatggcctgtatcacagctgtgctgtggattatgtactttgttaacagtattcgattgtggcgacgcaccaaatcttggtgggccttcaatcctgaaacagactccattctgtccgtatctgtgcttggtcggcatgtctgcctcccaatacttggtgcacccactggcgtaacactcacactgcttaatggtactttgcttgtagagggctatcaggttgctactggcgtgcaggtaagtaacttacctagctacgttacagtcgccaaagccgctacaacaatagtttaccagcgtgtgggacgttcaatgaatgccacatcaagtactggctgggctttctttgtgaagtccaaacatggtgactactatgctgctgcaaatcctacagaggttgttacagatagtgagaaaattctacatttagtctaa
>MH687966_Bat_Vietnam_2015-02-06
atgtca------------------------------------------------------------------------------------------------------------------------------------------------------gtt------aatcaa------tctgttcctctt---------------------gat---------------------------gaggtggtcaatcaccttagaaactggaacttttcctggaatatcgtactcacagtactcttagtagtgttgcagtatgggcaatataaatattccagggtgctctatggtctaaagatgtttatcctttggattttgtggccacttgtgttggcactttccatctttgacgcatgggccagctttggggttaat---tgggttttctttgcattcagcatcctaatggcctgcatcacagctgtgttgtggatcatgtatttcgttaacagtgtcaggttgtggcgacgcaccaattcttggtggtccttcaatcctgaaacagactccattctgtccgtgtccgtgttgggccggcaagtatgtctcccaatactaggtgcaccaactggcgtgaccctcacactgcttaacggcacattgcttgtagaaggctatcaggttgctactggcgtacaggtaactaatttacctggtttcgtcacagtcgccaagtcttcaacaacaattgtctaccagcgtgtcggacgctccatgaatgctgcttctagtacaggctgggctttctacgtgaagtccaaacacggcgactactatgctgctgcgaatccaacagaggttgtaacagatagtgagaaaattctacatttagtctaa
>KX512809_Ferret_USA_2015--
atgatagagataatactgttgttttgttctgttatagcatctgtggcgtctgccactagtgatggtgttagacgctattgtttagcgaataacacg---------------------------------------------------aac---acgagttca---acggat------tgtattgatgag---------------------gga---------------------------agtcttatttggcatcttatgaactggaacttcagctggtctgtggttttaattgtttttattgcaattttgcaatatggcagaccgcaattcagctggttcatgtatggggttaaaatgctaatcatgtggttcttatggcctcttgttttagcgctcacgatttttaacgcctatgctgaatttaaaagttctagatatgtaatgttcggctttagtgtagctggtgctgtggtcacattggttatgtgggttatgtattttgcaagatccatccaattatggcgtcgtaccagaacgtggtggtctttcaaccctgaaactaacgccatactatgtctcagttcagtaggaaagagatttgttctgccattaaacggcgctcctactggtgtgacactaactttgctttctggcaatttatatgctgaaggtttcaaagttggaagtggtgtcaacgttgacaatctacctaaatacatcatggtggccacacctggtaacacaattgtgtaccaccaggttggaaaatcattgaaagcatctagtgcgactggatggtcgtattatgttagatctaaagctggcgattactcaacagaagcaaga---catgacaatttgagtgaacatgaaaaattattacatatggtataa
>LC119077_Ferret_Japan_2013-05-22
atgatagagatagtactgttattttgttctgttatagcatctgtggtatcaaccactgatgctactagtaacctctattgtcgggttaatggtacc---aac------------act---tgcagcacc------------------aac---tcaggt---------gat------tgcattaatgaa---------------------gga---------------------------agtcttatttggcaccttatgaactggaatttcagctggtctatggttttaatcgtttttatttcaattttgcaatatggtagacctcaattcagctggttcatgtatgggattaaaatgctgatcatgtggcttttatggcctcttgttttagcgctcacgatttttaatgcctactctgaatatgcaaattccagatatgtaatgtttggctttagtgtagctggtgctgtggtcacattggttatgtgggttatgtattttgcaagatccatccaattatggcgtcgtaccagaacatggtggtctttcaaccctgaaactaacgccatactatgtctcagtkcagtaggaaagagatttgttytgccattraatggcgctcctactggtgtgacactaactttgctttctggcaatttatatgctgaaggtttcaaagttggaagtggtgtcaatgttgaaaatctacctaaatatctcatggttgctacacctggtaacacaattgtgtaccatcaggttggaaaatcattgaaagcatctagtgcgactggatggtcgtattatgttagatctaaagctggcgattactcaacagaagcaaga---catgacaatttgagtgaacatgaaaaattattacatatggtataa
>MG916904_Bat_China_2013-06-01
atgaatatcttttgtttg---ttgtgtgta---atggcattagtaccatacacatttgcagattct------------------------------------------------------------------------------------------agtacc---aacaat------tcgattcctgtg---------------------gat---------------------------caagttgttgaacatctcagaaactggaatttcagttggaacataatactgactgtgttcttggttgtacttcagtatggccagtacaagtacagtgttgtgctctatgtgctgaaaatgcttgtcctctggcttttgtggccacttgtgctagcgctgtcaatctttgacgctgtagttagcttcggggacaat---tggacgtattttgctttcagcatccttatggcttgcataaccttcgtgctgtggatcatgtactttgccaacagcttcaggttgtaccgtaggacgaacagtttctgggcttttaacccagagacagatgccatcataacactttctgttcttggacgacaagtttcgattccaatcattgtcgccccaactggcattacgctcacatgtttaaatggtacactactcgtggaaggcattaaggttgctacaggtgtgcaggtaagtcaattacctacatacatcacagtcgccaaacctaccactactattgtgtaccaacgagcagggcggtctttgaacgcacgttcaaacacaggctgggcgttttatgtcagatctaaaaatggcgactattctgctgtgacgagcggtgtcgaatctatcacagaagaagagaaagtgctgcatttagtttaa
>MG916902_Bat_China_2012-09-16
atgtct---------------------------------------------------------------------------------------------------------------------------------------------------------aat---tcaacaagcgggactattcccgta---------------------gaa---------------------------caggtggtagaacacctgcgaaactggaatttcagctggaatgtcattctcactatatttcttattgtccttcagtatggacaatacaaatatagtgttgtgctttacgggctgaaaatgctgatcctatggctcttgtggccgcttgtcctggctttgtcaatttttgacagctgggctagtttcggcgtaaac---tggacgttctttgcatttagcatccttatgtcctgcttaacgcttatactgtggatgatgtatttcatcaacagttttcgcttgtaccgcagaactcagaccttctgggctttcaacccggaaactgatgccatcattacgctttctgtcttcggccgacaagtttcgatcccgacaatagttgccccaactggcatcacgctcactgttctaagtggtacacttcttgtggagggtattaaggttgctacaggtgtgcaggtaagtcaattacctacgtacatcacagtcgccaaacccagtaccacaattgtctaccaaagagcaggccgtagtttgaacactcgttccaacacaggctgggcgttctatgtcagatcgaaaaatggcgactactcagctgtcgcgagtcattctgattcgttgacagaagatgagaaagtgcttcatttagtataa
>MG916903_Bat_China_2013-04-17
atgtct---------------------------------------------------------------------------------------------------------------------------------------------------------aat---tcaacaagcgggactattcccgta---------------------gaa---------------------------caggtggtagaacacctgcgaaactggaatttcagctggaatgtcattctcactatatttcttattgtccttcagtatggacaatacaaatatagtgttgtgctttacgggctgaaaatgctgatcctatggctcttgtggccgcttgtcctggctttgtcaatttttgacagctgggctagtttcggcgtaaac---tggacgttctttgcatttagcatccttatgtcctgcataacgcttatactgtggatgatgtatttcatcaacagttttcgcttgtaccgcagaactcagaccttctgggctttcaacccggaaactgatgccatcattacgctttctgtcttcggccgacaagtttcgatcccgacaatagttgccccaactggcatcacgctcactgttctaagtggtacacttcttgtggagggtattaaggttgctacaggtgtgcaggtaagtcaattacctacgtacatcacagtcgccaaacccagtaccacaattgtctaccaaagagcaggccgtagtttgaacactcgttccaacacaggctgggcgttctatgtcagatcgaaaaatggcgactactcagctgtcgcgagtcattctgattcgttgacagaagatgagaaagtgcttcatttagtataa
>MK472069_Bat_Australia_2018--
atgtctgat------------------------------------------------------------------------------------------------------------------------------------------------------aca---aattcg------accatcccagtg---------------------cag---------------------------gatgtcgttgaacatcttaggaattggaattttgcttggaatgtcatcttgaccacgcttttggtggtcatgcaatatggcaatttcaagtattccaagatcctttatgggcttaaaatgctgattctttgggtcctctggcccattgtgcttgcgctgtcaatttttgacgcctatgccaacttccagatcagc---tggggtaaatttgcttttagcataattatggcttgtgtcacgcttgtgctgtggatagcatattttgtcaacagcttcaaattgtaccgcagaacacagaccttctgggcttttaacccagaaactgatgccatcatcacgctcaacgttttcggaagaacagtggctgttcccgttatagtcgcccctactggaatcactctgaccgtgcttaatggacaacttctcgtcgaaggccataagattgctaacggtgtgcaggtaaatcaattaccttcatacgtttctgtcgccaagccctcaacgacaattgtctaccaacgtgtcagtcgttcaatcaacgtgaaatccaacacaggctgggctttctatgtccgggctaaaaatggcgacttttcggctatagcttctgataat------atgtccgaaaaagagcggcttttacatctagtctaa
>KY770850_Bat_China_2013--
atgagt------------------------------------------------------------------------------------------------------------------------------------------------------ggcagt---aaccat------actgtccccgtc---------------------ggg---------------------------gaagttctcgaacatctccgtaactggagttttgcctggaacataatattaactgtgttaatagttatgctccaatacggcaactttaagtacagcaaaatcctgtatgggattaaaatggctgtgttatggctgctttggccttgtgtcattgcactctctgtaactaatgcctgggctgacttcaatgttaat---tgggcgtattttggcatcagcatttttatgcttgttgtcacattagtactctggattatgtattttctgaacagtttccgcctttacaggcgaaccaggagcttctgggcctttaacccggaaactgattctataattgtcttttctgtctatggaacaacctattccattccagtgatccaagcccctcagggcattacattcacaatcctcagtggtacacttttggtcgacggcataaaaattgcaacagcggtgcgcattgatgcactgccgcaatatgtcactgtggctaaggctactacgaccattgtgttccacagagttggaaaggctgtgaatgaaaggacccaaacgggatggctgttcttcgttcggtcgggctatggtgactacgctgctcattctaccggaacaggacagatgacagaaagtgaaaaattgcttcatatagcataa
>KY770851_Bat_China_2013--
atgagt------------------------------------------------------------------------------------------------------------------------------------------------------ggcagt---aatcaa------actgtccccgtc---------------------ggg---------------------------gaagttctcgaacatctccgtaactggagttttgcctggaacataatattaactgtgttaatagttatgctccaatatggcaactttaagtacagcaaaatcctgtatgggattaaaatggctgtgttatggctgctttggccttgtgtcattgcactctctgtaactaatgcctgggctgacttcaatgttaat---tgggcgtattttggcatcagcatttttatgcttgttgtcacattagtactctggattatgtattttctgaacagtttccgcctttacaggcgaaccaggagcttctgggcctttaacccggaaactgattctataattgtcttttctgtctatggaacaacctattccattccagtgatccaagcccctcagggcattacattcacaatcctcagtggtacacttttggtcgacggcataaaaattgcaacagcggtgcgcattgatgcactgccgcaatatgtcactgtggctaaagctactacgaccattgtgttccacagagttggaaaggctgtgaatgaaaggacccaaacgggatggctgttcttcgttcggtcgggctatggtgactacgctgctcattctaccggaacaggacagatgacagaaagtgaaaaattgcttcatatagcataa
>MK720944_Bat_China_2015-09-09
atgagttct------------------------------------------------------------------------------------------------------------------------------------------------------aat---gtcagt------accgtccctgtg---------------------gac---------------------------gagattgtagaacatcttagaaattggaattttgcttggaatatcatactcacattgctcttgcttgtgatgcagtatggaaatttcaagtactccaaggtcctttatggactaaaaatgctgattctttggattctttggcctgttgtgcttgcactgtctgtgtttaatgcttatgccaattttaacatcagc---tggggaaaattcacagttagcataattatggcctgtgttactcttgtgctgtggatgttgtatttcgtcaacagcttcaagctttaccgcagaactcagactttttgggcttttaacccagaaactgatgccattatcacgctcaatgtattcggacgtaccgttgctgttccagtaataacagctcctacaggaatcacattgacagtgctcaacggtcaacttcttgttgaaggccataaggttgctaatggtgttcaggtaaatcaattacctggatacgtttcagtcgccaaggcctcaacaactatagtttaccagcgtgtgagccggtctatcaatgtgaagtccaacacaggctgggcattttatgtccgtgctaaaaatggcgacttttcggcagttgctacagataatggaacgatgtccgaaaaagagcggcttttacatttagtctaa
>KT253324_Camel_SArabia_2014--
atgact---------------------------------------------------------------------------------------------------------------------------------------------------------------gaagct------aatattactcag---------------------gag---------------------------gagttggtaactcacctgaaaaattggaattttagttggaatattattctaactattttcattgtcattcttcagtttggccattataaatactcaagaatcttttatggtctgaagatgctagttttgtggcttttgtggccacttgtacttgcactttcaatctttgacacttgggcaaactggggatccaac---tgggcctttgtcgcattcagcctttttatggccgtatcaacactcattatgtgggtgatgtatttcgtaaatagtttcagacttttccgacgtgctcgaactttttgggcatggaacccggaagtgaatgcaatcacagtcacaaccgtgctgggacagacgtactaccaacccattcaacaagctccaacaggcattacggtgaccttgttgagcggcgtgctttacgtggacggacatagattggcttcaggtgttcaggttcataacctacctgaacacatgacagttgccgtgccgagcactactataatttatagtagagtcggaaggtccgtaaattcacgaaacagcacaggctgggttttctacgtacgagtaaaacacggtgacttttctgcagtgagctctcctacgagcaatatgacagaaaacgaaagattgcttcatttgatctaa
>KT253325_Camel_SArabia_2014--
atgact---------------------------------------------------------------------------------------------------------------------------------------------------------------gaagct------aatattactcag---------------------gag---------------------------gagttggtaactcacctgaaaaattggaattttagttggaatattattctaactattttcattgtcattcttcagtttggccattataaatactcaagaatcttttatggtctgaagatgctagttttgtggcttttgtggccacttgtacttgcactttcaatctttgacacttgggcaaactggggatccaac---tgggcctttgtcgcattcagcctttttatggccgtatcaacactcattatgtgggtgatgtatttcgtaaatagtttcagacttttccgacgtgctcgaactttttgggcatggaacccggaagtgaatgcaatcacagtcacaaccgtgctgggacagacgtactaccaacccattcaacaagctccaacaggcattacggtgaccttgttgagcggcgtgctttacgtggacggacatagattggcttcaggtgttcaggttcataacctacctgaacacatgacagttgccgtgccgagcactactataatttatagtagagtcggaaggtccgtaaattcacgaaacagcacaggctgggttttctacgtacgagtaaaacacggtgacttttctgcagtgagctctcctacgagcaatatgacagaaaacgaaagattgcttcatttgatctaa
>KT253326_Camel_SArabia_2014--
atgact---------------------------------------------------------------------------------------------------------------------------------------------------------------gaagct------aatattactcag---------------------gag---------------------------gagttggtaactcacctgaaaaattggaattttagttggaatattattctaactattttcattgtcattcttcagtttggccattataaatactcaagaatcttttatggtctgaagatgctagttttgtggcttttgtggccacttgtacttgcactttcaatctttgacacttgggcaaactggggatccaac---tgggcctttgtcgcattcagcctttttatggccgtatcaacactcattatgtgggtgatgtatttcgtaaatagtttcagacttttccgacgtgctcgaactttttgggcatggaacccggaagtgaatgcaatcacagtcacaaccgtgctgggacagacgtactaccaacccattcaacaagctccaacaggcattacggtgaccttgttgagcggcgtgctttacgtggacggacatagattggcttcaggtgttcaggttcataacctacctgaacacatgacagttgccgtgccgagcactactataatttatagtagagtcggaaggtccgtaaattcacgaaacagcacaggctgggttttctacgtacgagtaaaacacggtgacttttctgcagtgagctctcctacgagcaatatgacagaaaacgaaagattgcttcatttgatctaa
>KT253327_Camel_SArabia_2014--
atgact---------------------------------------------------------------------------------------------------------------------------------------------------------------gaagct------aatattactcag---------------------gag---------------------------gagttggtaactcacctgaaaaattggaattttagttggaatattattctaactattttcattgtcattcttcagtttggccattataaatactcaagaatcttttatggtctgaagatgctagttttgtggcttttgtggccacttgtacttgcactttcaatttttgacacttgggcaaactggggatccaac---tgggcctttgtcgcattcagcctttttatggccgtatcaacactcattatgtgggtgatgtatttcgtaaatagtttcagacttttccgacgtgctcgaactttttgggcatggaacccggaagtgaatgcaatcacagtcacaaccgtgctgggacagacgtactaccaacccattcaacaagctccaacaggcattacggtgaccttgttgagcggcgtgctttacgtggacggacatagattggcttcaggtgttcaggttcataacctacctgaacacatgacagttgccgtgccgagcactactataatttatagtagagtcggaaggtccgtaaattcacgaaacagcacaggctgggttttctacgtacgagtaaaacacggtgacttttctgcagtgagctctcctacgagcaatatgacagaaaacgaaagattgcttcatttgatctaa
>KT253328_Camel_SArabia_2014--
atgact---------------------------------------------------------------------------------------------------------------------------------------------------------------gaagct------aatattactcag---------------------gag---------------------------gagttggtaactcacctgaaaaattggaattttagttggaatattattctaactattttcattgtcattcttcagtttggccattataaatactcaagaatcttttatggtctgaagatgctagttttgtggcttttgtggccacttgtacttgcactttcaatctttgacacttgggcaaactggggatccaac---tgggcctttgtcgcattcagcctttttatggccgtatcaacactcattatgtgggtgatgtatttcgtaaatagtttcagacttttccgacgtgctcgaactttttgggcatggaacccggaagtgaatgcaatcacagtcacaaccgtgctgggacagacgtactaccaacccattcaacaagctccaacaggcattacggtgaccttgttgagcggcgtgctttacgtggacggacatagattggcttcaggtgttcaggttcataacctacctgaacacatgacagttgccgtgccgagcactactataatttatagtagagtcggaaggtccgtaaattcacgaaacagcacaggctgggttttctacgtacgagtaaaacacggtgacttttctgcagtgagctctcctacgagcaatatgacagaaaacgaaagattgcttcatttgatctaa
>KT368892_Camel_SArabia_2014-06-
atgact---------------------------------------------------------------------------------------------------------------------------------------------------------------gaagct------aatattactcag---------------------gag---------------------------gagttggtaactcacctgaaaaattggaattttagttggaatattattctaactattttcattgtcattcttcagtttggccattataaatactcaagaatcttttatggtctgaagatgctagttttgtggcttttgtggccacttgtacttgcactttcaatctttgacacttgggcaaactggggatccaac---tgggcctttgtcgcattcagcctttttatggccgtatcaacactcattatgtgggtgatgtatttcgtaaatagtttcagacttttccgacgtgctcgaactttttgggcatggaacccggaagtgaatgcaatcacagtcacaaccgtgctgggacagacgtactaccaacccattcaacaagctccaacaggcattacggtgaccttgttgagcggcgtgctttacgtggacggacatagattggcttcaggtgttcaggttcataacctacctgaacacatgacagttgccgtgccgagcactactataatttatagtagagtcggaaggtccgtaaattcacgaaacagcacaggctgggttttctacgtacgagtaaaacacggtgacttttctgcagtgagctctcctacgagcaatatgacagaaaacgaaagattgcttcatttgatctaa
>KT368893_Camel_SArabia_2014-06-
atgact---------------------------------------------------------------------------------------------------------------------------------------------------------------gaagct------aatattactcag---------------------gag---------------------------gagttggtaactcacctgaaaaattggaattttagttggaatattattctaactattttcattgtcattcttcagtttggccattataaatactcaagaatcttttatggtctgaagatgctagttttgtggcttttgtggccacttgtacttgcactttcaatctttgacacttgggcaaactggggatccaac---tgggcctttgtcgcattcagcctttttatggccgtatcaacactcattatgtgggtgatgtatttcgtaaatagtttcagacttttccgacgtgctcgaactttttgggcatggaacccggaagtgaatgcaatcacagtcacaaccgtgctgggacagacgtactaccaacccattcaacaagctccaacaggcattacggtgaccttgttgagcggcgtgctttacgtggacggacatagattggcttcaggtgttcaggttcataacctacctgaacacatgacagttgccgtgccgagcactactataatttatagtagagtcggaaggtccgtaaattcacgaaacagcacaggctgggttttctacgtacgagtaaaacacggtgacttttctgcagtgagctctcctacgagcaatatgacagaaaacgaaagattgcttcatttgatctaa
>KT368894_Camel_SArabia_2014-06-
atgact---------------------------------------------------------------------------------------------------------------------------------------------------------------gaagct------aatattactcag---------------------gag---------------------------gagttggtaactcacmtgaaaaattggaattttagttggaatattattctaactattttcattgtcattcttcagtttggccattataaatactcaagaatcttttatggtctgaagatgctagttttgtggcttttgtggccacttgtacttgcactttcaatctttgacacttgggcaaactggggatccaac---tgggcctttgtcgcattcagcctttttatggccgtatcaacactcattatgtgggtgatgtatttcgtaaatagtttcagacttttccgacgtgctcgaactttttgggcatggaacccggaagtgaatgcaatcacagtcacaaccgtgctgggacagacgtactaccaacccattcaacaagctccaacaggcattacggtgaccttgttgagcggcgtgctttacgtggacggacatagattggcttcaggtgttcaggttcataacctacctgaacacatgacagttgccgtgccgagcactactataatttatagtagagtcggaaggtccgtaaattcacgaaacagcacaggctgggttttctacgtacgagtaaaacacggtgacttttctgcagtgagctctcctacgagcaatatgacagaaaacgaaagattgcttcatttgatctaa
>KT368895_Camel_SArabia_2014-10-
atgact---------------------------------------------------------------------------------------------------------------------------------------------------------------gaagct------aatattactcag---------------------gag---------------------------gagttggtaactcacctgaaaaattggaattttagttggaatattattctaactattttcattgtcattcttcagtttggccattataaatactcaagaatcttttatggtctgaagatgctagttttgtggcttttgtggccacttgtacttgcactttcaatctttgacacttgggcaaactggggatccaac---tgggcctttgtcgcattcagcctttttatggccgtatcaacactcattatgtgggtgatgtatttcgtaaatagtttcagacttttccgacgtgctcgaactttttgggcatggaacccggaagtgaatgcaatcacagtcacaaccgtgctgggacagacgtactaccaacccattcaacaagctccaacaggcattacggtgaccttgttgagcggcgtgctttacgtggacggacatagattggcttcaggtgttcaggttcataacctacctgaacacatgacagttgccgtgccgagcactactataatttatagtagagtcggaaggtccgtaaattcacgaaacagcacaggctgggttttctacgtacgagtaaaacacggtgacttttctgcagtgagctctcctacgagcaatatgacagaaaacgaaagattgcttcatttgatctaa
>KT368896_Camel_SArabia_2014-10-
atgact---------------------------------------------------------------------------------------------------------------------------------------------------------------gaagct------aatattactcag---------------------gag---------------------------gagttggtaactcacctgaaaaattggaattttagttggaatattattctaactattttcattgtcattcttcagtttggccattataaatactcaagaatcttttatggtctgaagatgctagttttgtggcttttgtggccacttgtacttgcactttcaatctttgacacttgggcaaactggggatccaac---tgggcctttgtcgcattcagcctttttatggccgtatcaacactcattatgtgggtgatgtatttcgtaaatagtttcagacttttccgacgtgctcgaactttttgggcatggaacccggaagtgaatgcaatcacagtcacaaccgtgctgggacagacgtactaccaacccattcaacaagctccaacaggcattacggtgaccttgttgagcggcgtgctttacgtggacggacatagattggcttcaggtgttcaggttcataacctacctgaacacatgacagttgccgtgccgagcactactataatttatagtagagtcggaaggtccgtaaattcacgaaacagcacaggctgggttttctacgtacgagtaaaacacggtgacttttctgcagtgagctctcctacgagcaatatgacagaaaacgaaagattgcttcatttgatctaa
>KT368897_Camel_SArabia_2014-10-
atgact---------------------------------------------------------------------------------------------------------------------------------------------------------------gaagct------aatattactcag---------------------gag---------------------------gagttggtaactcacctgaaaaattggaattttagttggaatattattctaactattttcattgtcattcttcagtttggccattataaatactcaagaatcttttatggtctgaagatgctagttttgtggcttttgtggccacttgtacttgcactttcaatctttgacacttgggcaaactggggatccaac---tgggcctttgtcgcattcagcctttttatggccgtatcaacactcattatgtgggtgatgtatttcgtaaatagtttcagacttttccgacgtgctcgaactttttgggcatggaacccggaagtgaatgcaatcacagtcacaaccgtgctgggacagacgtactaccaacccattcaacaagctccaacaggcattacggtgaccttgttgagcggcgtgctttacgtggacggacatagattggcttcaggtgttcaggttcataacctacctgaacacatgacagttgccgtgccgagcactactataatttatagtagagtcggaaggtccgtaaattcacgaaacagcacaggctgggttttctacgtacgagtaaaacacggtgacttttctgcagtgagctctcctacgagcaatatgacagaaaacgaaagattgcttcatttgatctaa
>KT368898_Camel_SArabia_2014-11-
atgact---------------------------------------------------------------------------------------------------------------------------------------------------------------gaagct------aatattactcag---------------------gag---------------------------gagttggtaactcacctgaaaaattggaattttagttggaatattattctaactattttcattgtcattcttcagtttggccattataaatactcaagaatcttttatggtctgaagatgctagttttgtggcttttgtggccacttgtacttgcactttcaatctttgacacttgggcaaactggggatccaac---tgggcctttgtcgcattcagcctttttatggccgtatcaacactcattatgtgggtgatgtatttcgtaaatagtttcagacttttccgacgtgctcgaactttttgggcatggaacccggaagtgaatgcaatcacagtcacaaccgtgctgggacagacgtactaccaacccattcaacaagctccaacaggcattacggtgaccttgttgagcggcgtgctttacgtggacggacatagattggcttcaggtgttcaggttcataacctacctgaacacatgacagttgccgtgccgagcactactataatttatagtagagtcggaaggtccgtaaattcacgaaacagcacaggctgggttttctacgtacgagtaaaacacggtgacttttctgcagtgagctctcctacgagcaatatgacagaaaacgaaagattgcttcatttgatctaa
>KT368899_Camel_SArabia_2014-11-
atgact---------------------------------------------------------------------------------------------------------------------------------------------------------------gaagct------aatattactcag---------------------gag---------------------------gagttggtaactcacctgaaaaattggaattttagttggaatattattctaactattttcattgtcattcttcagtttggccattataaatactcaagaatcttttatggtctgaagatgctagttttgtggcttttgtggccacttgtacttgcactttcaatctttgacacttgggcaaactggggatccaac---tgggcctttgtcgcattcagcctttttatggccgtatcaacactcattatgtgggtgatgtatttcgtaaatagtttcagacttttccgacgtgctcgaactttttgggcatggaacccggaagtgaatgcaatcacagtcacaaccgtgctgggacagacgtactaccaacccattcaacaagctccaacaggcattacggtgaccttgttgagcggcgtgctttacgtggacggacatagattggcttcaggtgttcaggttcataacctacctgaacacatgacagttgccgtgccgagcactactataatttatagtagagtcggaaggtccgtaaattcacgaaacagcacaggctgggttttctacgtacgagtaaaacacggtgacttttctgcagtgagctctcctacgagcaatatgacagaaaacgaaagattgcttcatttgatctaa
>KT368900_Camel_SArabia_2014-11-
atgact---------------------------------------------------------------------------------------------------------------------------------------------------------------gaagct------aatattactcag---------------------gag---------------------------gagttggtaactcacctgaaaaattggaattttagttggaatattattctaactattttcattgtcattcttcagtttggccattataaatactcaagaatcttttatggtctgaagatgctagttttgtggcttttgtggccacttgtacttgcactttcaatctttgacacttgggcaaactggggatccaac---tgggcctttgtcgcattcagcctttttatggccgtatcaacactcattatgtgggtgatgtatttcgtaaatagtttcagacttttccgacgtgctcgaactttttgggcatggaacccggaagtgaatgcaatcacagtcacaaccgtgctgggacagacgtactaccaacccattcaacaagctccaacaggcattacggtgaccttgttgagcggcgtgctttacgtggacggacatagattggcttcaggtgttcaggttcataacctacctgaacacatgacagttgccgtgccgagcactactataatttatagtagagtcggaaggtccgtaaattcacgaaacagcacaggctgggttttctacgtacgagtaaaacacggtgacttttctgcagtgagctctcctacgagcaatatgacagaaaacgaaagattgcttcatttgatctaa
>KT368901_Camel_SArabia_2014-11-
atgact---------------------------------------------------------------------------------------------------------------------------------------------------------------gaagct------aatattactcag---------------------gag---------------------------gagttggtaactcacctgaaaaattggaattttagttggaatattattctaactattttcattgtcattcttcagttttgccattataaatactcaagaatcttttatggtctgaagatgctagttttgtggcttttgtggccacttgtacttgcactttcaatctttgacacttgggcaaactggggatccaac---tgggcctttgtcgcattcagcctttttatggccgtatcaacactcattatgtgggtgatgtatttcgtaaatagtttcagacttttccgacgtgctcgaactttttgggcatggaacccggaagtgaatgcaatcacagtcacaaccgtgctgggacagacgtactaccaacccattcaacaagctccaacaggcattacggtgaccttgttgagcggcgtgctttacgtggacggacatagattggcttcaggtgttcaggttcataacctacctgaacacatgacagttgccgtgccgagcactactataatttatagtagagtcggaaggtccgtaaattcacgaaacagcacaggctgggttttctacgtacgagtaaaacacggtgacttttctgcagtgagctctcctacgagcaatatgacagaaaacgaaagattgcttcatttgatctaa
>KT368902_Camel_SArabia_2014-12-
atgact---------------------------------------------------------------------------------------------------------------------------------------------------------------gaagct------aatattactcag---------------------gag---------------------------gagttggtaactcacctgaaaaattggaattttagttggaatattattctaactattttcattgtcattcttcagtttggccattataaatactcaagaatcttttatggtctgaagatgctagttttgtggcttttgtggccacttgtacttgcactttcaatctttgacacttgggcaaactggggatccaac---tgggcctttgtcgcattcagcctttttatggccgtatcaacactcattatgtgggtgatgtatttcgtaaatagtttcagacttttccgacgtgctcgaactttttgggcatggaacccggaagtgaatgcaatcacagtcacaaccgtgctgggacagacgtactaccaacccattcaacaagctccaacaggcattacggtgaccttgttgagcggcgtgctttacgtggacggacatagattggcttcaggtgttcaggttcataacctacctgaacacatgacagttgccgtgccgagcactactataatttatagtagagtcggaaggtccgtaaattcacgaaacagcacaggctgggttttctacgtacgagtaaaacacggtgacttttctgcagtgagctctcctacgagcaatatgacagaaaacgaaagattgcttcatttgatctaa
>KT368903_Camel_SArabia_2014-12-
atgact---------------------------------------------------------------------------------------------------------------------------------------------------------------gaagct------aatattactcag---------------------gag---------------------------gagttggtaactcacctgaaaaattggaattttagttggaatattattctaactattttcattgtcattcttcagtttggccattataaatactcaagaatcttttatggtctgaagatgctagttttgtggcttttgtggccacttgtacttgcactttcaatctttgacacttgggcaaactggggatccaac---tgggcctttgtcgcattcagcctttttatggccgtatcaacactcattatgtgggtgatgtatttcgtaaatagtttcagacttttccgacgtgctcgaactttttgggcatggaatccggaagtgaatgcaatcacagtcacaaccgtgctgggacagacgtactaccaacccattcaacaagctccaacaggcattacggtgaccttgttgagcggcgtgctttacgtggacggacatagattggcttcaggtgttcaggttcataacctacctgaacacatgacagttgccgtgccgagcactactataatttatagtagagtcggaaggtccgtaaattcacgaaacagcacaggctgggttttctacgtacgagtaaaacacggtgacttttctgcagtgagctctcctacgagcaatatgacagaaaacgaaagattgcttcatttgatctaa
>KT368904_Camel_SArabia_2014-12-
atgact---------------------------------------------------------------------------------------------------------------------------------------------------------------gaagct------aatattactcag---------------------gag---------------------------gagttggtaactcacctgaaaaattggaattttagttggaatattattctaactattttcattgtcattcttcagtttggccattataaatactcaagaatcttttatggtctgaagatgctagttttgtggcttttgtggccacttgtacttgcactttcaatctttgacacttgggcaaactggggatccaac---tgggcctttgtcgcattcagcctttttatggccgtatcaacactcattatgtgggtgatgtatttcgtaaatagtttcagacttttccgacgtgctcgaactttttgggcatggaacccggaagtgaatgcaatcacagtcacaaccgtgctgggacagacgtactaccaacccattcaacaagctccaacaggcattacggtgaccttgttgagcggcgtgctttacgtggacggacatagattggcttcaggtgttcaggttcataacctacctgaacacatgacagttgccgtgccgagcactactataatttatagtagagtcggaaggtccgtaaattcacgaaacagcacaggctgggttttctacgtacgagtaaaacacggtgacttttctgcagtgagctctcctacgagcaatatgacagaaaacgaaagattgcttcatttgatctaa
>KT368905_Camel_SArabia_2014-12-
atgact---------------------------------------------------------------------------------------------------------------------------------------------------------------gaagct------aatattactcag---------------------gag---------------------------gagttggtaactcacctgaaaaattggaattttagttggaatattattctaactattttcattgtcattcttcagtttggccattataaatactcaagaatcttttatggtctgaagatgctagttttgtggcttttgtggccacttgtacttgcactttcaatctttgacacttgggcaaactggggatccaac---tgggcctttgtcgcattcagcctttttatggccgtatcaacactcattatgtgggtgatgtatttcgtaaatagtttcagacttttccgacgtgctcgaactttttgggcatggaacccggaagtgaatgcaatcacagtcacaaccgtgctgggacagacgtactaccaacccattcaacaagctccaacaggcattacggtgaccttgttgagcggcgtgctttacgtggacggacatagattggcttcaggtgttcaggttcataacctacctgaacacatgacagttgccgtgccgagcactactataatttatagtagagtcggaaggtccgtaaattcacgaaacagcacaggctgggttttctacgtacgagtaaaacacggtgacttttctgcagtgagctctcctacgagcaatatgacagaaaacgaaagattgcttcatttgatctaa
>KT368906_Camel_SArabia_2014-12-
atgact---------------------------------------------------------------------------------------------------------------------------------------------------------------gaagct------aatattactcag---------------------gag---------------------------gagttggtaactcacctgaaaaattggaattttagttggaatattattctaactattttcattgtcattcttcagtttggccattataaatactcaagaatcttttatggtctgaagatgctagttttgtggcttttgtggccacttgtacttgcactttcaatctttgacacttgggcaaactggggatccaac---tgggcctttgtcgcattcagcctttttatggccgtatcaacactcattatgtgggtgatgtatttcgtaaatagtttcagacttttccgacgtgctcgaactttttgggcatggaacccggaagtgaatgcaatcacagttacaaccgtgctgggacagacgtactaccaacccatccaacaagctccaacaggcattacggtgaccttgttgagcggcgtgctttacgtggacggacatagattggcttcaggtgttcaggttcataacctacctgaacacatgacagttgccgtgccgagcactactataatttatagtagagtcggaaggtccgtaaattcacgaaacagcacaggctgggttttctacgtacgagtaaaacacggtgacttttctgcagtgagctctcctacgagcaatatgacagaaaacgaaagattgcttcatttgatctaa
>KT368907_Camel_SArabia_2015-03-
atgact---------------------------------------------------------------------------------------------------------------------------------------------------------------gaagct------aatattactcag---------------------gag---------------------------gagttggtaactcacctgaaaaattggaattttagttggaatattattctaactattttcattgtcattcttcagtttggccattataaatactcaagaatcttttatggtctgaagatgctagttttgtggcttttgtggccacttgtacttgcactttcaatctttgacacttgggcaaactggggatccaac---tgggcctttgtcgcattcagcctttttatggccgtatcaacactcattatgtgggtgatgtatttcgtaaatagtttcagacttttccgacgtgctcgaactttttgggcatggaatccggaagtgaatgcaatcacagtcacaaccgtgctgggacagacgtactaccaacccattcaacaagctccaacaggcattacggtgaccttgttgagcggcgtgctttacgtggacggacatagattggcttcaggtgttcaggttcataacctacctgaacacatgacagttgccgtgccgagcactactataatttatagtagagtcggaaggtccgtaaattcacgaaacagcacaggctgggttttctacgtacgagtaaaacacggtgacttttctgcagtgagctctcctacgagcaatatgacagaaaacgaaagattgcttcatttgatctaa
>KT368908_Camel_SArabia_2015-03-
atgact---------------------------------------------------------------------------------------------------------------------------------------------------------------gaagct------aatattactcag---------------------gag---------------------------gagttggtaactcacctgaaaaattggaattttagttggaatattattctaactattttcattgtcattcttcagtttggccattataaatactcaagaatcttttatggtctgaagatgctagttttgtggcttttgtggccacttgtacttgcactttcaatctttgacacttgggcaaactggggatccaac---tgggcctttgtcgcattcagcctttttatggccgtatcaacactcattatgtgggtgatgtatttcgtaaatagtttcagacttttccgacgtgctcgaactttttgggcatggaatccggaagtgaatgcaatcacagtcacaaccgtgctgggacagacgtactaccaacccattcaacaagctccaacaggcattacggtgaccttgttgagcggcgtgctttacgtggacggacatagattggcttcaggtgttcaggttcataacctacctgaacacatgacagttgccgtgccgagcactactataatttatagtagagtcggaaggtccgtaaattcacgaaacagcacaggctgggttttctacgtacgagtaaaacacggtgacttttctgcagtgagctctcctacgagcaatatgacagaaaacgaaagattgcttcatttgatctaa
>KT368909_Camel_SArabia_2015-01-
atgact---------------------------------------------------------------------------------------------------------------------------------------------------------------gaagct------aatattactcag---------------------gag---------------------------gagttggtaactcacctgaaaaattggaattttagttggaatattattctaactattttcattgtcattcttcagtttggccattataaatactcaagaatcttttatggtctgaagatgctagttttgtggcttttgtggccacttgtacttgcactttcaatctttgacacttgggcaaactggggatccaac---tgggcctttgtcgcattcagcctttttatggccgtatcaacactcattatgtgggtgatgtatttcgtaaatagtttcagacttttccgacgtgctcgaactttttgggcatggaacccggaagtgaatgcaatcacagtcacaaccgtgctgggacagacgtactaccaacccattcaacaagctccaacaggcattacggtgaccttgttgagcggcgtgctttacgtggacggacatagattggcttcaggtgttcaggttcataacctacctgaacacatgacagttgccgtgccgagcactactataatttatagtagagtcggaaggtccgtaaattcacgaaacagcacaggctgggttttctacgtacgagtaaaacacggtgacttttctgcagtgagctctcctacgagcaatatgacagaaaacgaaagattgcttcatttgatctaa
>KT368910_Camel_SArabia_2015-01-
atgact---------------------------------------------------------------------------------------------------------------------------------------------------------------gaagct------aatattactcag---------------------gag---------------------------gagttggtaactcacctgaaaaattggaattttagttggaatattattctaactattttcattgtcattcttcagtttggccattataaatactcaagaatcttttatggtctgaagatgctagttttgtggcttttgtggccacttgtacttgcactttcaatctttgacacttgggcaaactggggatccaac---tgggcctttgtcgcattcagcctttttatggccgtatcaacactcattatgtgggtgatgtatttcgtaaatagtttcagacttttccgacgtgctcgaactttttgggcatggaacccggaagtgaatgcaatcacagtcacaaccgtgctgggacagacgtactaccaacccattcaacaagctccaacaggcattacggtgaccttgttgagcggcgtgctttacgtggacggacatagattggcttcaggtgttcaggttcataacctacctgaacacatgacagttgccgtgccgagcactactataatttatagtagagtcggaaggtccgtaaattcacgaaacagcacaggctgggttttctacgtacgagtaaaacacggtgacttttctgcagtgagctctcctacgagcaatatgacagaaaacgaaagattgcttcatttgatctaa
>KT368911_Camel_SArabia_2015-01-
atgact---------------------------------------------------------------------------------------------------------------------------------------------------------------gaagct------aatattactcag---------------------gag---------------------------gagttggtaactcacctgaaaaattggaattttagttggaatattattctaactattttcattgtcattcttcagtttggccattataaatactcaagaatcttttatggtctgaagatgctagttttgtggcttttgtggccacttgtacttgcactttcaatctttgacacttgggcaaactggggatccaac---tgggcctttgtcgcattcagcctttttatggccgtatcaacactcattatgtgggtgatgtatttcgtaaatagtttcagacttttccgacgtgctcgaactttttgggcatggaacccggaagtgaatgcaatcacagtcacaaccgtgctgggacagacgtactaccaacccattcaacaagctccaacaggcattacggtgaccttgttgagcggcgtgctttacgtggacggacatagattggcttcaggtgttcaggttcataacctacctgaacacatgacagttgccgtgccgagcactactataatttatagtagagtcggaaggtccgtaaattcacgaaacagcacaggctgggttttctacgtacgagtaaaacacggtgacttttctgcagtgagctctcctacgagcaatatgacagaaaacgaaagattgcttcatttgatctaa
>KT368912_Camel_SArabia_2015-01-
atgact---------------------------------------------------------------------------------------------------------------------------------------------------------------gaagct------aatattactcag---------------------gag---------------------------gagttggtaactcacctgaaaaattggaattttagttggaatattattctaactattttcattgtcattcttcagtttggccattataaatactcaagaatcttttatggtctgaagatgctagttttgtggcttttgtggccacttgtacttgcactttcaatctttgacacttgggcaaactggggatccaac---tgggcctttgtcgcattcagcctttttatggccgtatcaacactcattatgtgggtgatgtatttcgtaaatagtttcagacttttccgacgtgctcgaactttttgggcatggaacccggaagtgaatgcaatcacagtcacaaccgtgctgggacagacgtactaccaacccattcaacaagctccaacaggcattacggtgaccttgttgagcggcgtgctttacgtggacggacatagattggcttcaggtgttcaggttcataacctacctgaacacatgacagttgccgtgccgagcactactataatttatagtagagtcggaaggtccgtaaattcacgaaacagcacaggctgggttttctacgtacgagtaaaacacggtgacttttctgcagtgagctctcctacgagcaatatgacagaaaacgaaagattgcttcatttgatctaa
>KT368913_Camel_SArabia_2015-04-
atgact---------------------------------------------------------------------------------------------------------------------------------------------------------------gaagct------aatattactcag---------------------gag---------------------------gagttggtaactcacctgaaaaattggaattttagttggaatattattctaactattttcattgtcattcttcagtttggccattataaatactcaagaatcttttatggtctgaagatgctagttttgtggcttttgtggccacttgtacttgcactttcaatctttgacacttgggcaaactggggatccaac---tgggcctttgtcgcattcagcctttttatggccgtatcaacactcattatgtgggtgatgtatttcgtaaatagtttcagacttttccgacgtgctcgaactttttgggcatggaacccggaagtgaatgcaatcacagtcacaaccgtgctgggacagacgtactaccaacccattcaacaagctccaacaggcattacggtgaccttgttgagcggcgtgctttacgtggacggacatagattggcttcaggtgttcaggttcataacctacctgaacacatgacagttgccgtgccgagcactactataatttatagtagagtcggaaggtccgtaaattcacgaaacagcacaggctgggttttctacgtacgagtaaaacacggtgacttttctgcagtgagctctcctacgagcaatatgacagaaaacgaaagattgcttcatttgatctaa
>KT368914_Camel_SArabia_2015-04-
atgact---------------------------------------------------------------------------------------------------------------------------------------------------------------gaagct------aatattactcag---------------------gag---------------------------gagttggtaactcacctgaaaaattggaattttagttggaatattattctaactattttcattgtcattcttcagtttggccattataaatactcaagaatcttttatggtctgaagatgctagttttgtggcttttgtggccacttgtacttgcactttcaatctttgacacttgggcaaactggggatccaac---tgggcctttgtcgcattcagcctttttatggccgtatcaacactcattatgtgggtgatgtatttcgtaaatagtttcagacttttccgacgtgctcgaactttttgggcatggaacccggaagtgaatgcaatcacagtcacaaccgtgctgggacagacgtactaccaacccattcaacaagctccaacaggcattacggtgaccttgttgagcggcgtgctttacgtggacggacatagattggcttcaggtgttcaggttcataacctacctgaacacatgacagttgccgtgccgagcactactataatttatagtagagtcggaaggtccgtaaattcacgaaacagcacaggctgggttttctacgtacgagtaaaacacggtgacttttctgcagtgagctctcctacgagcaatatgacagaaaacgaaagattgcttcatttgatctaa
>KT368915_Camel_SArabia_2015-03-
atgact---------------------------------------------------------------------------------------------------------------------------------------------------------------gaagct------aatattactcag---------------------gag---------------------------gagttggtaactcacctgaaaaattggaattttagttggaatattattctaactattttcattgtcattcttcagtttggccattataaatactcaagaatcttttatggtctgaagatgctagttttgtggcttttgtggccacttgtacttgcactttcaatctttgacacttgggcaaactggggatccaac---tgggcctttgtcgcattcagcctttttatggccgtatcaacactcattatgtgggtgatgtatttcgtaaatagtttcagacttttccgacgtgctcgaactttttgggcatggaacccggaagtgaatgcaatcacagtcacaaccgtgctgggacagacgtactaccaacccattcaacaagctccaacaggcattacggtgaccttgttgagcggcgtgctttacgtggacggacatagattggcttcaggtgttcaggttcataacctacctgaacacatgacagttgccgtgccgagcactactataatttatagtagagtcggaaggtccgtaaattcacgaaacagcacaggctgggttttctacgtacgagtaaaacacggtgacttttctgcagtgagctctcctacgagcaatatgacagaaaacgaaagattgcttcatttgatctaa
>KT368916_Camel_SArabia_2015-03-
atgact---------------------------------------------------------------------------------------------------------------------------------------------------------------gaagct------aatattactcag---------------------gag---------------------------gagttggtaactcacctgaaaaattggaattttagttggaatattattctaactattttcattgtcattcttcagtttggccattataaatactcaagaatcttttatggtctgaagatgctagttttgtggcttttgtggccacttgtacttgcactttcaatctttgacacttgggcaaactggggatccaac---tgggcctttgtcgcattcagcctttttatggccgtatcaacactcattatgtgggtgatgtatttcgtaaatagtttcagacttttccgacgtgctcgaactttttgggcatggaatccggaagtgaatgcaatcacagtcacaaccgtgctgggacagacgtactaccaacccattcaacaagctccaacaggcattacggtgaccttgttgagcggcgtgctttacgtggacggacatagattggcttcaggtgttcaggttcataacctacctgaacacatgacagttgccgtgccgagcactactataatttatagtagagtcggaaggtccgtaaattcacgaaacagcacaggctgggttttctacgtacgagtaaaacacggtgacttttctgcagtgagctctcctacgagcaatatgacagaaaacgaaagattgcttcatttgatctaa
>KU291449_Camel_Kenya_2015--
atgact---------------------------------------------------------------------------------------------------------------------------------------------------------------gaagct------aatattactcag---------------------gag---------------------------gagttggtaactcacctgaaaaattggaattttagttggaatattattctaactattttcattgtcattcttcagtttggccattataaatactcaagaatcttttatggtctgaagatgctagttttgtggcttttgtggccacttgtacttgcactttcaatctttgacacttgggcaaactggggatccaac---tgggcctttgtcgcattcagcctttttatggccgtatcaacactcattatgtgggtgatgtatttcgtaaatagtttcagacttttccgacgtgctcgaactttttgggcatggaacccggaagtgaatgcaatcacagtcacaaccgtgctgggacagacgtactaccaacccattcaacaagctccaacaggcattacggtgactttgctgagcggtgtgctttacgtggacggacatagattggcttcaggtgttcaggttcataacctacctgaatacatgacagttgccgtgccgagcactactataatttatagtagagtcggaaggtccgtaaattcacgaaacagcacaggctgggttttctacgtacgagtaaaacacggtgacttttctgcagtgagctctcctacgagcaatatgacagaaaacgaaagattgcttcatttgatctaa
>MF593473_Camel_UAE_2015--
atgact---------------------------------------------------------------------------------------------------------------------------------------------------------------gaagct------aatattactcag---------------------gag---------------------------gagttggtaactcacctgaaaaattggaattttagttggaatattattctaactattttcattgtcattcttcagtttggccattataaatactcaagaatcttttatggtctgaagatgctagttttgtggcttttgtggccacttgtacttgcactttcaatctttgacacttgggcaaactggggatccaac---tgggcctttgtcgcattcagcctttttatggccgtatcaacactcattatgtgggtgatgtatttcgtaaatagtttcagacttttccgacgtgctcgaactttttgggcatggaacccggaagtgaatgcaatcacagtcacaaccgtgctgggacagacgtactaccaacccattcaacaagctccaacaggcattacggtgaccttgttgagcggcgtgctttacgtggacggacatagattggcttcaggtgttcaggttcataacctacctgaacacatgacagttgccgtgccgagcactactataatttatagtagagtcggaaggtccgtaaattcacgaaacagcacaggctgggttttctacgtacgagtaaaacacggtgacttttctgcagtgagctctcctacgagcaatatgacagaaaacgaaagattgcttcatttgatctaa
>NC_028752_Camel_SArabia_2015-03-
atgact---------------------------------------------------------------------------------------------------------------------------------------------------------------gaagct------aatattactcag---------------------gag---------------------------gagttggtaactcacctgaaaaattggaattttagttggaatattattctaactattttcattgtcattcttcagtttggccattataaatactcaagaatcttttatggtctgaagatgctagttttgtggcttttgtggccacttgtacttgcactttcaatctttgacacttgggcaaactggggatccaac---tgggcctttgtcgcattcagcctttttatggccgtatcaacactcattatgtgggtgatgtatttcgtaaatagtttcagacttttccgacgtgctcgaactttttgggcatggaatccggaagtgaatgcaatcacagtcacaaccgtgctgggacagacgtactaccaacccattcaacaagctccaacaggcattacggtgaccttgttgagcggcgtgctttacgtggacggacatagattggcttcaggtgttcaggttcataacctacctgaacacatgacagttgccgtgccgagcactactataatttatagtagagtcggaaggtccgtaaattcacgaaacagcacaggctgggttttctacgtacgagtaaaacacggtgacttttctgcagtgagctctcctacgagcaatatgacagaaaacgaaagattgcttcatttgatctaa
>KT346372_Bat_Taiwan_2013-09-14
atg---------------------------------------------------------------------------------------------------------------------------------------------------------tctacg---aaccaa------tccgttcctgtt---------------------gag---------------------------gaggtgattaaacacctcagaaactggaacttttcctggaatatcatacttacaatactcttagtagtattgcagtatggacattacaaatattccagagtgctctatggcttaaagatggccattctttggcttctttggccacttgttctggccctgtccctctttgatgcgtgggccagttttggcactaat---tgggttttcttcgcgttcagcatcctaatggcctgcatcacagctgtgctgtggattatgtactttgttaacagtatcaggttgtggcgacgcactcattcttggtggtcctacaatcctgaaacagactccattctgtctgtctctgtactgggtcggcatgtctgcctaccaatacttggtgcacccacgggcgtaacgctcacactgcttaatggcacattgcttgtagaaggctatcaggttgctactggcgtacaggtaaacaatttacctggttacgtaacagtcgccaaagcttcaacaacaattgtctaccagcgtgtgggacgttccctgaatgcaaattcaagtactggctgggctttcttcgtgaaggccaagcatggcgactactatgctgctgcaaatccaacagaggttgtaacagatagtgagagaattctacatttagtctaa
>MH687934_Bat_Vietnam_2014-06-11
atgtct------------------------------------------------------------------------------------------------------------------------------------------------------tctaat---aatcaa------tctgttcctatt---------------------gaa---------------------------gaggtggttaaacaccttagaaactggaacttttcctggaatatcgtacttacagtactcttagtagtgttgcagtatgggcaatataaatattccagggtgctctatggtctaaagatgtttatcctttggattctgtggccacttgtgttggcactttccatctttgacgcatgggccagttttaatgttaat---tgggttttcttcgcattcagcatcctaatggcctgcatcacagctgtgttgtggatcatgtattttgttaacagtatcaggttgtggcgacgcacccattcttggtggtcctacaatcctgaaacggactctattctgtctgtctctttgctgggtcggcatgtctgcctaccaatacttggtgcacccacgggcgtaacgctcacactgcttaatggcacattgcttgtagaaggctatcaggttgctactggcgtacaggtaaacaatttacctggttacgtaacagtcgccaaagcttcaacaacaattgtctaccagcgtgtgggacgttccatgaatgcaaattcaagtactggctgggctttcttcgtgaagtccaagcatggcgactactatgctgctgcgaatccaacggaggttgtaacagatagtgagaaaattctacatttagtctaa
>MH687941_Bat_Vietnam_2014-06-17
atgtct------------------------------------------------------------------------------------------------------------------------------------------------------tcgagt---aatcaa------tctgttcccgtt---------------------gac---------------------------gaggtgattaaacacctcagaaattggaacttttcatggaatatcatacttacaatactcttagtagtgttgcagtatggacattacaaatattccagggttctctatggcttgaagatggccattctttggcttctttggccacttgttctggccctttccatttttgatgcctgggccagttttaatgttaat---tgggttttcttcgcattcagcatcctaatggcctgcgtcacagctgtgctgtggattatgtactttgttaacagtatcaggttgtggcgacgcacccattcttggtggtcctacaatcctgaaacggactctattctgtctgtctctgtgctgggtcggcatgtctgcctaccaatacttggtgcacccacgggcgtaacgctcacactgcttaatggcacattgcttgtagaaggctatcaggttgctactggcgtacaggtaaataatttacctggttacgtaacagtcgccaaagcttcaacaacaattgtctaccagcgtgtgggacgttccatgaatgcaaattcaagtactggctgggctttcttcgtgaagtccaagcatggcgactactatgctgctgcgaatccaacggaggttgtaacagatagtgagaaaattctacatttagtctaa
>MH687943_Bat_Vietnam_2014-06-10
atgtct------------------------------------------------------------------------------------------------------------------------------------------------------tcgagt---aatcaa------tctgttcccgtt---------------------gac---------------------------gaggtgattaaacacctcagaaattggaacttttcatggaatatcatacttacagtactcttagtagtgttgcagtatggacattacaaatattccagggttctctatggcttgaagatggccattctttggcttctttggccacttgttctggccctttccatttttgatgcctgggccagttttaatgttaat---tgggttttcttcgcattcagcatcctaatggcctgcgtcacagctgtgctgtggattatgtactttgttaacagtatcaggttgtggcgacgcacccattcttggtggtcctacaatcctgaaacggactctattctgtctgtctctgtgctgggtcggcatgtctgcctaccaatacttggtgcacccacgggcgtaacgctcacactgcttaatggcacattgcttgtagaaggctatcaggttgctactggcgtacaggtaaataatttacctggttacgtaacagtcgccaaagcttcaacaacaattgtctaccagcgtgtgggacgttccatgaatgcaaattcaagtactggctgggctttcttcgtgaagtccaagcatggcgactactatgctgctgcgaatccaacggaggttgtaacagatagtgagaaaattctacatttagtctaa
>MH687944_Bat_Vietnam_2014-06-10
atgtct------------------------------------------------------------------------------------------------------------------------------------------------------tctaat---aataat------tctgttcctatt---------------------gaa---------------------------gaggtggtgaatcaccttagaaactggaacttttcctggaatatcgtacttacagtactcttagtagtgttgcagtatgggcaatataaatattccagggtgctctatggtctaaagatgtttatcctttggattctgtggccacttgtgttggcactttccatctttgacgcatgggccagctttggggttaat---tgggtgttctttgcattcagcatcctaatggcctgcatcacagctgtgttgtggatcatgtatttcgttaacagtgtcaggttgtggcgacgcacccattcatggtggtccttcaatcctgaaacagactccattctgtccgtgtccgtgttgggccggcatgtatgtctcccaatactaggtgcaccaactggcgtgaccctcacactgcttaacggcacattgcttgtagaaggctatcaggttgctactggcgtacaggtaaataatttacctggtttcgtcacagtcgccaagtcctcaacaacaattgtctaccagcgtgtcggacgctccatgaatgttgcttctagtacaggctgggccttctacgtgaagtccaagcatggcgactactatgctgctgcgaatccaacagaggttgtaacagatagtgagaaaattctacatttagtctaa
>MH687945_Bat_Vietnam_2014-09-16
atgtct------------------------------------------------------------------------------------------------------------------------------------------------------tcgagt---aatcaa------tctgttcccgtt---------------------gac---------------------------gaggtgattaaacacctcagaaattggaacttttcatggaatatcatacttacagtactcttagtagtgttgcagtatggacattacaaatattccagggttctctatggcttgaagatggccattctttggcttctttggccacttgttctggccctttccatttttgatgcctgggccagttttaatgttaat---tgggttttcttcgcattcagcatcctaatggcctgcgtcacagctgtgctgtggattatgtactttgttaacagtatcaggttgtggcgacgcacccattcttggtggtcctacaatcctgaaacggactctattctgtctgtctctgtgctgggtcggcatgtctgcctaccaatacttggtgcacccacgggcgtaacgctcacactgcttaatggcacattgcttgtagaaggctatcaggttgctactggcgtacaggtaaataatttacctggttacgtaacagtcgccaaagcttcaacaacaattgtctaccagcgtgtgggacgttccatgaatgcaaattcaagtactggctgggctttcttcgtgaagtccaagcatggcgactactatgctgctgcgaatccaacggaggttgtaacagatagtgagaaaattctacatttagtctaa
>MH687946_Bat_Vietnam_2014-06-10
atgtct------------------------------------------------------------------------------------------------------------------------------------------------------tcgagt---aatcaa------tctgttcccgtt---------------------gac---------------------------gaggtgattaaacacctcagaaattggaacttttcatggaatatcatacttacagtactcttagtagtgttgcagtatggacattacaaatattccagggttctctatggcttgaagatggccattctttggcttctttggccacttgttctggccctttccatttttgatgcctgggccagttttaatgttaat---tgggttttcttcgcattcagcatcctaatggcctgcgtcacagctgtgctgtggattatgtactttgttaacagtatcaggttgtggcgacgcacccactcttggtggtcctacaatcctgaaacggactctattctgtctgtctctgtgctgggtcggcatgtctgcctaccaatacttggtgcacccacgggcgtaacgctcacactgcttaatggcacattgcttgtagaaggctatcaggttgctactggcgtacaggtaaataatttacctggttacgtaacggtcgccaaagcttcaacaacaattgtctaccagcgtgtgggacgttccatgaatgcaaattcaagtactggctgggctttcttcgtgaagtccaagcatggcgactactatgctgctgcgaatccaacggaggttgtaacagatagtgagaaaattctacatttagtctaa
>MH687948_Bat_Vietnam_2014-06-11
atgtct------------------------------------------------------------------------------------------------------------------------------------------------------tcgagt---aatcaa------tctgttcccgtt---------------------gac---------------------------gaggtgattaaacacctcagaaattggaacttttcatggaatatcatacttacagtactcttagtagtgttgcagtatggacattacaaatattccagggttctctatggcttgaagatggccattctttggcttctttggccacttgttctggccctttccatttttgatgcctgggccagttttaatgttaat---tgggttttcttcgcattcagcatcctaatggcctgcgtcacagctgtgctgtggattatgtactttgttaacagtatcaggttgtggcgacgcacccattcttggtggtcctacaatcctgaaacggactctattctgtctgtctctgtgctgggtcggcatgtctgcctaccaatacttggtgcacccacgggcgtaacgctcacactgcttaatggcacattgcttgtagaaggctatcaggttgctactggcgtacaggtaaataatttacctggttacgtaacagtcgccaaagcttcaacaacaattgtctaccagcgtgtgggacgttccatgaatgcaaattcaagtactggctgggctttcttcgtgaagtccaagcatggcgactactatgctgctgcgaatccaacggaggttgtaacagatagtgagaaaattctacatttagtctaa
>MH687954_Bat_Vietnam_2014-09-18
atgtct------------------------------------------------------------------------------------------------------------------------------------------------------tcgagt---aatcaa------tctgttcccgtt---------------------gac---------------------------gaggtgattaaacacctcagaaattggaacttttcatggaatatcatacttacagtactcttagtagtgttgcagtatggacattacaaatattccagggttctctatggcttgaagatggccattctttggcttctttggccacttgttctggccctttccatttttgatgcctgggccagttttaatgttaat---tgggttttcttcgcattcagcatcctaatggcctgcgtcacagctgtgctgtggattatgtactttgttaacagtatcaggttgtggcgacgcacccattcttggtggtcctacaatcctgaaacggactctattctgtctgtctctgtgctgggtcggcatgtctgcctaccaatacttggtgcacccacgggcgtaacgctcacactgcttaatggcacattgcttgtagaaggctatcaggttgctactggcgtacaggtaaacaatttacctggttacgtaacagtcgccaaagcttcaacaacaattgtctaccagcgtgtgggacgttccatgaatgcaaattcaagtactggctgggctttcttcgtgaagtccaagcatggcgactactatgctgctgcgaatccaacggaggttgtaacagatagtgagaaaattctacatttagtctaa
>MH687956_Bat_Vietnam_2014-09-16
atgtct------------------------------------------------------------------------------------------------------------------------------------------------------tcgagt---aatcaa------tctgttcccgtt---------------------gac---------------------------gaggtgattaaacacctcagaaattggaacttttcatggaatatcatacttacagtactcttagtagtgttgcagtatggacattacaaatattccagggttctctatggcttgaagatggccattctttggcttctttggccacttgttctggccctttccatttttgatgcctgggccagttttaatgttaat---tgggttttcttcgcattcagcatcctaatggcctgcgtcacagctgtgctgtggattatgtactttgttaacagtatcaggttgtggcgacgcacccattcttggtggtcctacaatcctgaaacggactctattctgtctgtctctgtgctgggtcggcatgtctgcctaccaatacttggtgcacccacgggcgtaacgctcacactgcttaatggcacattgcttgtagaaggctatcaggttgctactggcgtacaggtaaataatttacctggttacgtaacagtcgccaaagcttcaacaacaattgtctaccagcgtgtgggacgttccatgaatgcaaattcaagtactggctgggctttcttcgtgaagtccaagcatggcgactactatgctgctgcgaatccaacggaggttgtaacagatagtgagaaaattctacatttagtctaa
>MH687957_Bat_Vietnam_2014-09-18
atgtct------------------------------------------------------------------------------------------------------------------------------------------------------tctaat---aataat------tctgttcctatt---------------------gaa---------------------------gaggtggtgaatcaccttagaaactggaacttttcctggaatatcgtacttacagtactcttagtagtgttgcagtatgggcaatataaatattccagggtgctctatggtctaaagatgtttatcctttggattctgtggccacttgtgttggcactttccatctttgacgcatgggccagctttggggttaat---tgggtgttctttgcattcagcatcctaatggcctgcatcacagctgtgttgtggatcatgtatttcgttaacagtgtcaggttgtggcgacgcacccattcatggtggtccttcaatcctgaaacagactccattctgtccgtgtccgtgttgggccagcatgtatgtctcccaatactaggtgcaccaactggcgtgaccctcacactgcttaacggcacattgcttgtagaaggctatcaggttgctactggcgtacaggtaaataatttacctggtttcgtcacagtcgccaagtcctcaacaacaattgtctaccagcgtgtcggacgctccatgaatgttgcttctagtacaggctgggccttctacgtgaagtccaagcatggcgactactatgctgctgcgaatccaacagaggttgtaacagatagtgagaaaattctacatttagtctaa
>MH687958_Bat_Vietnam_2014-09-18
atgtct------------------------------------------------------------------------------------------------------------------------------------------------------tcgagt---aatcaa------tctgttcccgtt---------------------gac---------------------------gaggtgattaaacacctcagaaattggaacttttcatggaatatcatacttacagtactcttagtagtgttgcagtatggacattacaaatattccagggttctctatggcttgaagatggccattctttggcttctttggccacttgttctggccctttccatttttgatgcctgggccagttttaatgttaat---tgggttttcttcgcattcagcatcctaatggcctgcgtcacagctgtgctgtggattatgtactttgttaacagtatcaggttgtggcgacgcacccattcttggtggtcctacaatcctgaaacggactctattctgtctgtctctgtgctgggtcggcatgtctgcctaccaatacttggtgcacccacgggcgtaacgctcacactgcttaatggcacattgcttgtagaaggctatcaggttgctactggcgtacaggtaaataatttacctggttacgtaacagtcgccaaagcttcaacaacaattgtctaccagcgtgtgggacgttccatgaatgcaaattcaagtactggctgggctttcttcgtgaagtccaagcatggcgactactatgctgctgcgaatccaacggaggttgtaacagatagtgagaaaattctacatttagtctaa
>MH687963_Bat_Vietnam_2015-02-06
atgtct------------------------------------------------------------------------------------------------------------------------------------------------------tcgagt---aatcaa------tctgttcccgtt---------------------gac---------------------------gaggtgattaaacacctcagaaattggaacttttcatggaatatcatacttacagtactcttagtagtgttgcagtatggacattacaaatattccaggtttctctatggcttgaagatggccattctttggcttctttggccacttgttctggccctttccatttttgatgcctgggccagttttaatgttaat---tgggttttcttcgcattcagcatcctaatggcctgcgtcacagctgtgctgtggattatgtactttgttaacagtatcaggttgtggcgacgcacccattcttggtggtcctacaatcctgaaacggactctattctgtctgtctctgtgctgggtcggcatgtctgcctaccaatacttggtgcacccacgggcgtaacgctcacactgcttaatggcacattgcttgtagaaggctatcaggttgctactggcgtacaggtaaataatttacctggttacgtaacagtcgccaaagcttcaacaacaatagtctaccagcgtgtgggacgttccatgaatgcaaattcaagtactggctgggctttcttcgtgaagtccaagcatggcgactactatgctgctgcgaatccaacggaggttgtaacagatagtgagaaaattctacatttagtctaa
>MH687964_Bat_Vietnam_2015-02-06
atgtct------------------------------------------------------------------------------------------------------------------------------------------------------tcgagt---aatcaa------tctgttcccgtt---------------------gac---------------------------gaggtgattaaacacctcagaaattggaacttttcatggaatatcatacttacagtactcttagtagtgttgcagtatggacattacaaatattccaggtttctctatggcttgaagatggccattctttggcttctttggccacttgttctggccctttccatttttgatgcctgggccagttttaatgttaat---tgggttttcttcgcattcagcatcctaatggcctgcgtcacagctgtgctgtggattatgtactttgttaacagtatcaggttgtggcgacgcacccattcttggtggtcctacaatcctgaaacggactctattctgtctgtctctgtgctgggtcggcatgtctgcctaccaatacttggtgcacccacgggcgtaacgctcacactgcttaatggcacattgcttgtagaaggctatcaggttgctactggcgtacaggtaaataatttacctggttacgtaacagtcgccaaagcttcaacaacaatagtctaccagcgtgtgggacgttccatgaatgcaaattcaagtactggctgggctttcttcgtgaagtccaagcatggcgactactatgctgctgcgaatccaacggaggttgtaacagatagtgagaaaattctacatttagtctaa
>MH687967_Bat_Vietnam_2015-02-06
atgtct------------------------------------------------------------------------------------------------------------------------------------------------------tcgagt---aatcaa------tctgttcctctt---------------------gaa---------------------------gaggtggttaatcaccttagaaactggaacttttcctggaatatcgtacttacagtactcttagtagtgttgcagtatggacattacaaatattccaggtttctctatggcttgaagatggccattctttggcttctttggccacttgttctggccctttccatttttgatgcctgggccagttttaatgttaat---tgggttttcttcgcattcagcatcctaatggcctgcgtcacagctgtgctgtggattatgtactttgttaacagtatcaggttgtggcgacgcacccattcttggtggtcctacaatcctgaaacggactctattctgtctgtctctgtgctgggtcggcatgtctgcctaccaatacttggtgcacccacgggcgtaacgctcacactgcttaatggcacattgcttgtagaaggctatcaggttgctactggcgtacaggtaaataatttacctggttacgtaacagtcgccaaagcttcaacaacaatagtctaccagcgtgtgggacgttccatgaatgcaaattcaagtactggctgggctttcttcgtgaagtccaagcatggcgactactatgctgctgcgaatccaacggaggttgtaacagatagtgagaaaattctacatttagtctaa
>MK211369_Bat_China_2017-05-
atgtct------------------------------------------------------------------------------------------------------------------------------------------------------tcgagt---aatcaa------tctgttcccgtt---------------------gag---------------------------gaggtgattaaacacctcagaaattggaacttttcatggaatatcatacttacaatactcttagtggtgttgcagtatggacattacaaatattccagggttctctatggcttaaagatggccattctttggcttctttggccacttgttctggccctttccatctttgatgcctgggccagttttaatgttaat---tgggttttcttcgcattcagcatcctaatggcctgcgtcacagctgtgctgtggattatgtactttgttaacagtatcaggttgtggcgacgcacccattcttggtggtcctacattcccgaaacggactctattctgtctgtctctgtgctgggtcggcatgtctgcctaccaatacttggtgcacccacgggcgtaacgctcacactgcttaatggcacattgcttgtagaaggctatcaggttgctactggcgtacaggtaaataatttacctggttacgtaacagtcgccaaagcttcaacaacaattgtctaccagcgtgtgggacgttccatgaatgcaaattcaagtactggctgggctttcttcgtgaagtccaagcatggcgactactatgctgctgcgaatccaacagaggttgtaacagatagtgagaaaattctacatttagtctaa
>MK211370_Bat_China_2017-05-
atgtct------------------------------------------------------------------------------------------------------------------------------------------------------tcgagt---aatggc------tctgttcccgta---------------------gag---------------------------gaggtgattcaacacctcagaaattggaacttttcatggaatatcatacttacaatactcttagtagtgttgcagtatggacattacaaatattccagggttctctacggcttaaaaatggccattctttggcttctttggccacttgtgctggcactgtccatctttgatgcatgggctagttttggcgttaac---tgggttttcttcgcattcagcatcctaatggcctgcatcacagctgtgctgtggattatgtactttgttaacagtatcaggttgtggcgacgcacccattcttggtggtcctacaatcctgaaacggactctattctgtctgtctctgtgctgggtcggcatgtctgcctaccaatacttggtgcacccacgggcgtaacgctcacactgcttaatggcacattgcttgtagaaggctatcaggttgctactggcgtacaggtaaataatttacctagctacgttacagtcgccaaagccgctacaacaattgtctaccagcgtgtgggacgttccatgaatgcaaattcaagtactggctgggctttcttcgtgaagtccaagcatggcgactactatgctgctgcgaatccaacagaggttgtaacagatagtgagaaaattctacatttagtctaa
>MK211371_Bat_China_2017-05-
atgtct------------------------------------------------------------------------------------------------------------------------------------------------------tcgagt---aatgac------tctgttcctgtt---------------------gac---------------------------gaggtgattaaacaccttagaaactggaacttttcctggaatatcatacttacaatactcttagtagtattgcagtatggacattacaaatattccagggttctctatggcttaaagatggccattctttggcttctttggccacttgttctggccctttccatctttgatgcctgggccagttttaatgttaat---tgggttttcttcgcattcagcatcctaatggcctgcgtcacagctgtgctgtggattatgtactttgttaacagtatcaggttgtggcgacgcacccattcttggtggtcctacaatcctgaaacggactctattctgtctgtctctgtgctgggtcggcatgtctgcctaccaatacttggtgcacccacgggcgtaacgctcacactgcttaatggcacattgcttgtagaaggctatcaggttgctactggcgtacaggtaaataatttacctggttacgtaacagtcgccaaagcttcaacaacaattgtctaccagcgtgtgggacgttccctgaatgcaaattcaagtactggctgggctttctttgtgaaggccaagcatggcgactactatgctgctgcaaatccaacagaggttgtaacagatagtgagaaaattctacatttagtctaa
>MK211372_Bat_China_2017-05-
atgtct------------------------------------------------------------------------------------------------------------------------------------------------------acgagt---aatgac------tctgttcccgta---------------------gag---------------------------gaggtgattaaacacctcagaaattggaacttttcatggaatatcatacttacaatactcttagtagtgttgcagtatggacattacaaatattccagggttctctatggcttaaaaatggccattctttggcttctttggccacttgtgctggcactgtccatctttgatgcatgggctagttttggcgttaac---tgggttttcttcgcattcagcatcctaatggcctgcatcacagctgtgctgtggattatgtactttgttaacagtatcaggttgtggcgacgcacccattcttggtggtcctacaatcctgaaacagactctattctgtctgtctctgtgctgggtcggcatgtctgcctaccaatacttggtgcacccacgggcgtaacgctcacactgcttaatggcacattgcttgtagaaggctatcaggttgctactggcgtacaggtaaataatttacctggttacgtaacagtcgccaaagcttcaacaacaattgtctaccagcgtgtgggacgttccatgaatgcaaattcaagtactggctgggctttcttcgtgaagtccaagcatggcgactactatgctgctgcgaatccaacagaggttgtaacagatagtgagaaaattctacatttagtctaa
>KJ473797_Bat_China_2012--
atgtttcaatatcttatt---ttgtgcttaggcatcgctctttgtgctgctaatggcagtactact---------------------------------gct------------act---------------------------ccaacc---acaccagca---ggtaat------tccatacccgtt---------------------gag---------------------------gaggttgttgagcatcttcggaactggaatttcagctggaatgtaatactgacagttttcttagttgtgctgcagtatggcaattttaagtattctaaattgctttatggccttaaaatggctatactctggctgttatggcctcttgtgcttgctctttccatctttgatgcatgggctagctttgatgtcaat---tggacctatttcgctttcagcatcgttatggcctgcatcacctttgtgctgtggataatgtattttatcaacagcttcaggctttatcgaagaactcagtctttctgggcttttaacccagaaacggatgccataataacaatctctgtttttggcaaagtagttgcgattcctgtgatcacaccgcctactggcatcacgttgacagttctaagtggaaagctccttgtggagggcataccgattgctaatggcgtctcggtaactcagttaccttcgtacgtcacagtcgccaaggccaataccactattatctatcaacgtgtcggtaaatcacttaatgcggccagccaaacaggctgggctttttatgtgaggtccaagaatggcgactactctgctgtgtcgaatccaagtgattcgtatactgaacaagagagattgcttcatttagtataa
>KJ473799_Bat_China_2012--
atgtttcaatatcttatt---ttgtgcttaggcatcgctctttgtgctgctaatggcagtactact---------------------------------gct------------act---------------------------ccaacc---acaccaact---ggtaat------tctatacccgtt---------------------gag---------------------------gaggttgttgagcatcttcggaactggaatttcagctggaatgtaatactgacagttttcttagttgtgctgcagtatggcaattttaagtattctaaattgctttatggccttaaaatggctatactctggctgttatggcctcttgtgcttgctctttccatctttgatgcatgggctagctttgatgtcaat---tggacctatttcgctttcagcatcgttatggcctgcatcacctttgtgctgtggataatgtattttatcaacagcttcaggctttatcgaagaactcagtctttctgggcttttaacccagaaacggatgccataataacaatctctgtttttggcaaagtagttgcgattcctgtgatcacaccgcctactggcatcacgttgacagttctaagtggaaagctccttgtggagggcataccgattgctaatggcgtctcggtaactcagttaccttcgtacgtcacagtcgccaaggccaataccactattatctatcaacgtgtcggtaaatcacttaatgcggccagccaaacaggctgggctttttatgtgaggtccaagaatggcgactactctgctgtgtcgaatccaagtgattcgtatactgaacaagagagattgcttcatttagtataa
>KJ473800_Bat_China_2013--
atgtttcaatatcttatt---ttgtgcttaggcatcgctctttgtgctgctaatggcagtactact---------------------------------gct------------tct---------------------------ccaacc---acaccaaca---ggtaat------tccatacctgtt---------------------gag---------------------------gaggttgttgagcatctccggaactggaatttcagctggaatgtaatactgacagttttcttagttgtgctgcagtatggcaattttaagtattctaaattgctttatggccttaaaatggctatactctggctgttatggcctcttgtgcttgctctttccatctttgatgcatgggctagctttgatgtcaat---tggacctacttcgctttcagcatcgttatggcctgcatcacctttgtgctgtggataatgtattttatcaacagcttcaggctttatcgaagaactcagtctttctgggcttttaacccagaaacggatgccataataacaatctctgtttttggcaaagtagttgcgattcctgtgatcacaccgcctactggcatcacgttgacagttctaagtggaaagctccttgtggagggcataccgattgctaatggcgtctcggtaactcagttaccttcgtacgtcacagtcgccaaggccaataccactattatctatcaacgtgtcggtaaatcacttaatgcggccagccaaacaggctgggctttttatgtgaggtccaagaatggcgactactctgctgtgtcgaatccaagtgattcgtatactgaacaagagagattgcttcatttagtataa
>MN611518_Bat_China_2018-03-
atgtttcaatatcttatt---ttgtgcttaggcatcgctctttgtgctgctaatggcagtaccact---------------------------------gcc------------acc---------------------------ccaacc---acaccaaca---ggtaat------tctatacctgtt---------------------gag---------------------------gaggttgttgagcatcttcgaaactggaatttcagctggaatgtaatactgacagtgttcttagttgtgctgcagtatggcaattttaagtattctaaattgctttatggccttaaaatggctatactctggctgttatggcctcttgtgcttgccctgtccatctttgatgcatgggcgagctttgatgtcaat---tggacctatttcgctttcagcatcgttatggcctgcatcacctttgtgctgtggataatgtattttatcaacagcttcaggctttatcgaagaactcagtctttctgggcctttaacccagaaacggatgccataataacaatctctgtttttggcaaagtagttgcgattcctgtgatcacaccgcctactggcatcacgttgacagttctaagtggaaagctccttgtggagggcataccgattgctaatggcgtctcggtaactcagttacctacgtacgtcacagtcgccaaggccaataccactattatctatcaacgtgtcggtaaatcacttaatgcggccagccaaacaggctgggctttttatgtgaggtccaagaatggcgactactctgctgtgtcgaatccaagtgattcgtatactgaacaagagagattgcttcatttagtataa
>KJ473795_Bat_China_2011--
atgattaagtttattattctgttttgcgcctttttaggcgttatgtatgcagaagaagttcaaaac---------------------------------tct------------act---------------------gctacaccaccc---ataact---------gac------aaaattcctttg---------------------agt---------------------------gaagttatggaacatttaagaaactggaacttcagctggaacatagtgcttactgtctttttgatagtaatgcagtatggtcatttcaaatactcgaccattttgtatggtttgaaaatgcttgtgctttggcttctttggcctcttgtgcttgcactctcaattttcgatgcatggtcgacatttgggcagaag---tgggttatgtttgcttttagcatcgttatggcctgcacaacactagtgctgtggttgatgtatttcatcaacagtttcaggctttatagaagaacacagtcattctgggcatttaacccagaaactgatgccataattacaatctctgtttttggaaagacagtcgctattccagtactggtaccaccgacaggcattacgttgacagttcttagtggaaagctccttgtggagggcataccggttgctaacggaatcacggtaggacaactacctgagttcgtaactgttgccaaagctaccactacaattatctatcgacgtgccggaaggtcattgaatgctaaaacccagaccggatgggcattctatgtacgtgcaaagaatggcgactattctgctattatgacgatggcagattcattttccgaaaatgaaagattgttacatttagtttaa
>KJ473796_Bat_China_2012--
atgattaagtttattattctgttttgcgcctttttaggcgttatgtatgcagaagaagtt---gat---------------------------------tct------------act---------------------gctacaccaccc---ataact---------gac------aaaattcctttg---------------------agt---------------------------gaagttatggaacatttaagaaactggaacttcagctggaacatagtgcttactgtctttttgatagtaatgcagtatggtcatttcaaatactcgaccattttgtatggtttgaaaatgcttgtgctttggcttctttggcctcttgtgcttgcactctcaattttcgatgcatggtcgacatttgggcagaag---tgggttatgtttgcttttagcatcgttatggcctgcacaacactagtgctgtggttgatgtatttcatcaacagtttcaggctttatagaagaacacagtcattctgggcatttaacccagaaactgatgccataattacaatctctgtttttggaaagacagtcgctattccagtactggtacctcctacaggcattacgttgacagttcttagtggaaagctccttgtggagggcataccggttgctaacggaatcacggtgggacaactacctgaattcgtaactgttgccaaagctaccactacaattatctatcgacgtgccggaaggtcactgaatgctaaaacccagaccggatgggcattctatgtacgtgcaaagaatggcgactattctgctattatgacgatggcagattcattttccgaaaatgaaagattgttacatttagtttaa
>MH687942_Bat_Vietnam_2014-06-17
---------------------------------------------------------------------------------------------------------------------------------------------------------------------------------------------------------------------------------------------------------------------------------------------------------------------------------------------------------------------atgtttatcctttggattctgtggccacttgtgttggcactttccatctttgacgcatgggccagctttggggttaat---tgggtgttctttgcattcagcatcctaatggcctgcatcacagctgtgttgtggatcatgtatttcgttaacagtatcaggttgtggcgacgcacccattcttggtggtccttcaatcctgaaacagactccattctgtccgtgtccgtgctgggccggcatgtatgtctcccaatactaggtgcaccaactggcgtgaccctcacactgcttaacggcacattgcttgtagaaggctatcaggttgctactggcgtacaggtaactaatttacctggtttcgtcacagtcgccaagtcctcaacaacaattgtctaccagcgtgtcggacgctccatgaatgttgcttctagtacaggctgggccttctacgtgaagtccaagcatggcgactactatgctgctgcgaatccaacagaggttgtaacagatagtgagaaaattctacatttagtctaa
>MK472068_Bat_Australia_2018--
atgtctgat------------------------------------------------------------------------------------------------------------------------------------------------------------aactcg------accatcccagtt---------------------cag---------------------------gatgtcgttgaacatcttaggaattggaattttgcttggaatgtcattttgaccacgcttttggtggtcatgcaatatggcaatttcaagtattccaagatcctctatgggcttaaaatgctgattctttgggtcctctggcccattgtgcttgcgctgtcaatctttgacgcctatgccaacttccaaatcagc---tggggtaaatttgcttttagcataattatggcttgtgtcacgcttgtgctgtggataacatactttgtcaacagcttcaaattgtatcgcagaacacagaccttctgggctttcaacccagaaactgatgccatcatcacgctcaacgttttcggaagaacagtggctgttcccgttatagtcgcccctactggaatcactctgaccgtgcttaatggacaacttctcgtcgaaggccataagattgctaacggtgtgcaggtaaatcaattaccttcatacgtttctgtcgccaagccctcaacgacaattgtctaccaacgtgtcagtcgttcaatcaacgtgaaatccaacacaggctgggctttttatgtccgggctaagaatggcgacttttcggctatagcttctgataat------atgtccgaaaaagagcggcttttacatctagtctaa
>MK472071_Bat_Australia_2018--
atgtcggat------------------------------------------------------------------------------------------------------------------------------------------------------------aattca------acaattcctgtt---------------------gcc---------------------------gatgtcgttgaacatcttaggaactggaatttcgcctggaatgtcatactcaccacattacttgtggttatgcagtatggcaatttcaagtattccaagttactctatgggcttaaaatgctgatcctctggatcctttggcctacagtgctagcactgtccatctttgatgcatatgccaacttccagatcagc---tggggcaaattcgcctttagcataattatggcttgtgtcacattggtgctgtggataacttactttgtcaacagcttcaaattgtaccgcagaacgcagacgttctgggcatttaacccagaaactgatgccatcatcacgctcaatgttttcggaagaactgtggctgtcccagttatagtcgcccctactggaatcacactgaccgtgctcaatggaagacttctcgtcgaaggccataaggttgctaatggtgtgcaggtgaatcaattaccttcatacgtctcagtcgccaaaccttctacgacaatcgtctaccagagagtgagcaggtctgtaaatgtgagatccaatacaggctgggctttctatgtccgtgcaaaaaatggcgacttttcggcagttgctacagataac------atgtccgaaaaagacaagcttttacatctagtctaa
>HQ728480_Bat_Kenya_2006-08-
atggct---------------------------------------------------------------------------------------------------------------------------------------------------------gac---aatagt------agtgttcccgtg---------------------gag---------------------------gttattgtccagcatcttcggaactggaacttcatgtggaacatcatactgacaatactacttgtagtgttgcagtatggtcattacaagtacagtgtaatactgtacggcattaagatgatgatcctttggatcttgtggccgcttgtgctggcgttgtcaatttttgacgcctatgctagctttggagttaat---tggacgttctttgcattcagcatccttatggcctgtattacgctcgtgctgtggataatgtattttgtcaacagcttccgcttgtatcgcagaacacagactttctgggcttttaacccagagactgatgccatcataacgctctccgtttttggacgacaggtttctattccaaccatcgtcgctccaactggcatcacgttgacagtgctcaacggtacacttctcgtagaaggcattaaggttgctacaggtgtgtcggtaaatcaattacccacatacttaacagtcgccaagccgaacactacgattgtgtaccagcgtgctggtcggtctgtgaacacacgttcaaacacgggctgggccttttatgtacgatctaaaaatggcgactactctgcctcagcgagtcataacgactcgatgacggaagatgagagagtgcttcatttagtataa
>KJ473807_Bat_China_2013--
atgtcg---------------------------------------------------------------------------------------------------------------------------------------------------------aat---aacagt------actgtaccagtc---------------------gaa---------------------------gttgttgttgaacatcttcgtaactggaatttcagttggaatgttgtgttgactgtgtttttagttgtccttcaatatggacaatacaaatacagcaagctgctttacggactgaaaatgctgatactgtggcttttgtggccattggtgctagcgttgtcaatttttgacagctgggctagtttcggcgtaaat---tgggttttctttgcttttagcatccttatgtcctgcataacactagtgctgtggataatgtattttgtcaacagcttcagattgtatcgcagaactcagacattctgggcttttaatccagaaacagatgccattattacactctcagtctttggtcgacaagtttcgatcccgactattgttgtcccaacaggcatcacgttgacagttttaagtggtacacttcttgtggagggtattaaggttgctactggtgtgcaggtaagtcaattacctacgtacttaacagtcgccaagccctttaccactataatttatcaacgtgctggtcgttctgtgaatgctcgttcaaacacaggctgggctttctatgtcagatcgaaaaacggtgactattctgctgtttcgagtcattcagattcgatgacagaagatgagagagtgcttcatttagtttaa
>NC_028814_Bat_China_2013--
atgtcg---------------------------------------------------------------------------------------------------------------------------------------------------------aat---aacagt------actgtaccagtc---------------------gaa---------------------------gttgttgttgaacatcttcgtaactggaatttcagttggaatgttgtgttgactgtgtttttagttgtccttcaatatggacaatacaaatacagcaagctgctttacggactgaaaatgctgatactgtggcttttgtggccattggtgctagcgttgtcaatttttgacagctgggctagtttcggcgtaaat---tgggttttctttgcttttagcatccttatgtcctgcataacactagtgctgtggataatgtattttgtcaacagcttcagattgtatcgcagaactcagacattctgggcttttaatccagaaacagatgccattattacactctcagtctttggtcgacaagtttcgatcccgactattgttgtcccaacaggcatcacgttgacagttttaagtggtacacttcttgtggagggtattaaggttgctactggtgtgcaggtaagtcaattacctacgtacttaacagtcgccaagccctttaccactataatttatcaacgtgctggtcgttctgtgaatgctcgttcaaacacaggctgggctttctatgtcagatcgaaaaacggtgactattctgctgtttcgagtcattcagattcgatgacagaagatgagagagtgcttcatttagtttaa
>KJ473810_Bat_China_2013--
atgtcg---------------------------------------------------------------------------------------------------------------------------------------------------------aat---aacagt------tctgtaccagtc---------------------gaa---------------------------gttgttgttgaacatcttcgtaactggaatttcagttggaatgttgtcttgactgtgtttttagttgtccttcaatatggacaatataaatacagcaagctgctctatggactgaaaatgctgatactgtggctcttgtggccattggtgctagctttgtcaatttttgacagctgggctagtttcggcgtaaat---tgggttttctttgcttttagcatccttatgtcctgcataacactagtgctgtggataatgtactttgtcaacagcttcagattgtatcgcagaactcagacattctgggctttcaatccagaaacagatgccattattacactctcagtctttggtcgacaagtttcgatcccgactattgttgtcccaacaggcatcacgttgacagttttaagtggtacacttcttgtggagggtattaaggttgctactggtgtgcaggtaagtcaattacctacgtacttaacagtcgccaagccctttaccactataatttatcaacgtgctggtcgttctgtgaatgctcgttcaaacacaggctgggctttctatgtcagatcgaaaaacggcgactattctgctgtatcgagtcattcagattcgatgacagaagatgagagagtgcttcatttagtttaa
>LC215871_Ferret_Japan_2016-06-29
atgattgagttgttgttaattgttggcacttgtttagtgtctctgttgcctgtatctacagccacaggcaataggtattgcttactcaactcaaca---gcagat------ggttcg---acaacaggt------------------aat---tgttcgact---acaagc------tgtattgatgag---------------------gga---------------------------agtcttatttggcatcttatgaactggaatttcagctggtctattatactgatagtgtttattgcagtcctgcaatacggtagacctcaatacagctggttcatttatggggttaaaatgctaatcatgtggcttttatggcctattgttctagcactcacgatttttaatgcctattctgaatacacaaattccaggtatgtaatgtttagctttagcgttgctggttctgtagtcacacttattatgtgggtcacatatttcgttagatccattcaattgtggcgtcgcacacgtacttggtgggcttttaaccctgaaactaacgcaatcttgtgtcttagtgcagtaggaaaaagatttgtactaccactaaatggtgcgcctacaggtgttacgttgacacttttgtcaggtaacttatatgctgaaggctttaaggttggaagtggtgtaaatgttgacaacctacccaagtacatcatggtagccacacctggtaatactattatatatcaccaagttggcaagtctcttaaagcatccagtgcgactggttggtcatactatgtccgagctaaagcaggcgattactcaacagaagcaaga---caagatcatttgagtgaacacgaaaaattattacatatggtataa
>KX512810_Ferret_USA_2015--
atgattgagttgttgttaattgctggcacttgtttagtgtctctgttgcctgtatctacagccacaggcaataagtattgcttactcaactcaaca---tcagaa------ccttct---acaacaggt------------------aat---tgctcgact---tcagaa------tgcattgatgag---------------------gga---------------------------agtcttatatggcatcttatgaactggaattttagctggtctattatactgatagtgtttattgcagtcctgcaatatggtagacctcaatacagctggttcatttatggggttaaaatgctaatcatgtggcttttatggcctattgttctagcactcacgatttttaatgcctattctgaatacacaaattccaggtatgtaatgtttagctttagcgttgctggttctgtagtcacacttattatgtgggtcacatatttcgttagatccattcaattgtggcgtcgcacacgtacttggtgggcctttaaccctgaaaccaacgcaatcctgtgtcttagtgcagtaggaaaaagatttgtactaccactaaatggtgcgcctacaggtgttacgttgacacttttgtcaggtaacttatatgctgaaggctttaaggttggaagtggtgtaaatgttgataacctacccaagtacatcatggtagccacacctggtaatactattatatatcaccaagttggcaagtctcttaaagcatccagtgcgactggttggtcatactatgtccgagctaaagcaggcgattactcaacagaagcaaga---caagatcatttgagtgaacacgaaaaattattacatatggtataa
>LC029419_Ferret_Japan_2012--
atgattgagttgttgttaattgttggcacttgtttagtgtctctgttgcctgtgtctacagccacaggcaataagtattgcttactcaacacaayc---aac------------agt---rattgtgkt------------------aat---tgttcgact---gtagag------tgcattaatgag---------------------gga---------------------------agtcttatttggcatcttatgaactggaatttcagctggtctattatactgatagtgtttattgcagtcctgcaatatggtagacctcaatacagctggttcatttatggggttaaaatgctaatcatgtggcttttatggcctattgttctagcactcacgatttttaatgcctattctgaatacaaaaattccaggtatgtaatgtttagctttagcgttgctggttctgtagtcacacttattatgtgggtcacatatttcgttagatccattcaactgtggcgtcgcacacgtacttggtgggcgtttaaccctgaaaccaacgcaattttgtgccttagtgcagtaggaaaaagatttgtattaccattaaatggtgctcctacaggtgttacgttgacacttttgtcaggtaacttatatgctgaaggctttaaggttggaagtggtgtaaacgtcgacaacctacccaagtacattatggtagccacacctggtaatactattatataccaccaagttggcaagtcccttaaagcatctagtgcgactggttggtcatactatgtcagagctaaagcaggcgattactcaacagaagcaaga---caagatcatttgagtgaacacgaaaaactgttacatatggtataa
>GU338456_Ferret_USA_2007--
atgattgagttgttgttaattgttgtcacttgtttagtgtctctgttgcctgtatctacagccacaggcaataagtattgtctaacccacttaacg---gta---------------------ataggt------------------aat---tgctcgact---acagaa------tgtatttatgag---------------------gga---------------------------agtcttatttggcatcttatgaactggaatttcagctggtctattatactgataacatttattgcaattctgcaatatggtagacctcaatatagctggttcatttatggggttaaaatgctaatcatgtggcttttatggcctattgtcctagcactcacgatttttaatgcctattctgaatacataaattccaggtatgtaatgtttagccttagcgttgctggttctgtagtcacacttattatgtgggtcacatattttgttagatccattcaattgtggcgtcgcacacgtacttggtgggcttttaaccctgaaaccaacgcaatcctgtgtcttagtgcagtaggaaaaagatttgtattaccactaaatggtgcgcctacaggtgttacgttgacacttttgtcaggtaacttatatgctgaaggctttaaggttggaagtggtgtaaatgttgacaacctacccaagtacattatggtagccacacctggtaatactattatataccaccaagttggcaagtctcttaaagcatccagtgcgactggttggtcatactatgtccgagctaaagcaggcgattactcaacagaagcaaga---caagatcatttgagtgaacatgaaaaattattacatatggtataa
>GU338457_Ferret_USA_2001--
atgattgagttgttgttaattgttggcacttgtttagtgtctctgttgcctgtatctacagccacaggcaataagtattgtctaaccaactcaacg---gga---------------------acaggt------------------aat---tgctcgact---acagac------tgtattgatgag---------------------gga---------------------------agtcttatttggcatcttatgaactggaatttcagctggtctattatactgataacatttattgcaatcctgcaatatggtagacctcaatacagctggttcatttatggggttaaaatgctaatcatgtggcttttatggcctattgtcctagcactcacgatttttaatgcctattctgaatacataaattccaggtatgtaatgtttagctttagcgttgctggttctgtagtcacacttattatgtgggtcacatattttgttagatccattcaattgtggcgtcgcacacgtacttggtgggcttttaaccctgaaaccaacgcaatcttgtgtcttagtgcagtaggaaaaagatttgtattaccactaaatggtgcgcctacaggtgttacgttgacacttttgtcaggtaacttatatgctgaaggcttcaaggttggaagtggtgtaaatgtcgataacctacccaagtacattatggtagccacacctggtaatactattatatatcaccaagttggcaagtctcttaaagcatccagtgcgactggttggtcatactatgtccgagctaaagcaggcgattactcaacagaagcaaga---caagatcatttgagtgaacacgaaaaactgttacatatggtataa
>KM347965_Ferret_Netherlands_2010--
atgatagagatagtactattagtttgttctgctatagcagctatggttccaaccactgctgctagtggtaatcgctattgcttagtaaacaatacc---gaa------------ggt---gccacacag------------------aat---tgttctatt---aatgat------tgcattgatgag---------------------gga---------------------------agtcttatttggcatcttatgaactggagcttcagctggtctgtggttttaattgtttttattgcaattttgcaatatggcagaccgcagttcagctggttcatgtatggggttaaaatgttaatcatgtggcttttatggcctcttgttttagcgctcacgatttttaatgcctatgctgaatttaaaagttctagatatgtaatgtttggctttagcgtatctggtgccatggtcacattggttatgtggattatgtattttgcaagatctatccaattatggcgtcgtaccagaacatggtggtctttcaaccctgagactaacgctatactttgtctcagttcggtaggaaagagatttgttttaccattgagtggtgctcctactggtgtgacactaactttgctttctggcaatttatatgctgagggttttaaagttggaagtggtgtcaatgttgacaatctaccaaaatacatcatggtggccacacctggtaatacaattgtgtaccatcaggttggaaaatcattgaaagcatcgagtgcgactggatggtcgtactatgtcagagctaaagctggcgattactcaacagaagcaaga---catgacaatttgagtgaacatgaaaaattattacatatggtataa
>NC_030292_Ferret_Netherlands_2010--
atgatagagatagtactattagtttgttctgctatagcagctatggttccaaccactgctgctagtggtaatcgctattgcttagtaaacaatacc---gaa------------ggt---gccacacag------------------aat---tgttctatt---aatgat------tgcattgatgag---------------------gga---------------------------agtcttatttggcatcttatgaactggagcttcagctggtctgtggttttaattgtttttattgcaattttgcaatatggcagaccgcagttcagctggttcatgtatggggttaaaatgttaatcatgtggcttttatggcctcttgttttagcgctcacgatttttaatgcctatgctgaatttaaaagttctagatatgtaatgtttggctttagcgtatctggtgccatggtcacattggttatgtggattatgtattttgcaagatctatccaattatggcgtcgtaccagaacatggtggtctttcaaccctgagactaacgctatactttgtctcagttcggtaggaaagagatttgttttaccattgagtggtgctcctactggtgtgacactaactttgctttctggcaatttatatgctgagggttttaaagttggaagtggtgtcaatgttgacaatctaccaaaatacatcatggtggccacacctggtaatacaattgtgtaccatcaggttggaaaatcattgaaagcatcgagtgcgactggatggtcgtactatgtcagagctaaagctggcgattactcaacagaagcaaga---catgacaatttgagtgaacatgaaaaattattacatatggtataa
>MH938449_Bat_Italy_2015--
atgacaaataac------------------------------------------------------------------------------------------------------------------------------actactggcagt---atgacttcc---aacgag------actattccagtt---------------------gct---------------------------gatgtcatcgtgcatctccgtaattggaactttgcatggaatgtcattcttacagtttttcttgtagtttttcagtatgggcagttcaagtacagccgagttctttacggactcaaaatgcttgtgctgtggatactttggccaacagtctttgcactttcagtgtttgactgctacgtcaatttcaactacaat---tggggcatgttcgctgttagcataattatggcctgcgccacctttgtgctgtgggtaatgtattttgtcaacagcttcaagttgtaccgcagaactcagactttctgggctttcaacccggagactgatgccatcatcacgctcagtgttttcggccgtcaggtagctatccctgtgatcaccgcgccaactggcataacattgactgtgctcaacggacaactgcttgtcgagggctataaggttgctaacggcgtacaggtaggtcaactaccttcgtacgttacagttgccaagcccagcactacaattgtctaccaacgtgtgagcagatctatcaatgtcaaatccaacactggttgggcattctttgttcgtgccaagaatggtgacttttcggcaatagctaccgataatggaacgatgaccgaaaaagagcgacttttacatttagtctaa
>MH938450_Bat_Italy_2010--
atgacaaataac------------------------------------------------------------------------------------------------------------------------------actactggcagt---atgacttcc---aacgaa------accattccagtt---------------------gct---------------------------gatgtcatcgtgcatctccgtaattggaactttgcatggaatgtcattcttacagtttttcttgtagtttttcagtatgggcagttcaagtacagccgagttctttatggactcaaaatgcttgtgctgtggatactttggccaacagtctttgcactttcagtgtttgactgctatgtcaatttcaactacaat---tggggcatgttcgctgttagcataattatggcctgcgccacctttgtgctgtgggtaatgtattttgtcaacagcttcaagttgtaccgcagaactcagactttctgggcttttaatccagaaactgatgccatcatcacgctcagtgttttcggccgtcaggtagctatccctgtgatcaccgcgccaactggcataacattgactgtgctcaacggacaactgcttgtcgagggctataaggttgctaacggcgtacaggtaggtcaactaccttcgtacgttacagttgccaagcccagcactacaattgtctaccaacgtgtgagcagatctattaatgtcaaatccaacactggttgggcattctttgttcgtgccaagaatggtgacttttcggcaatagctaccgataatggaacgatgaccgaaaaagagcgacttttacatttagtctaa
>EF203065_Bat_HKong_2006--
atgagt---------------------------------------------------------------------------------------------------------------------------------------------------actagttct---aatgag------acggtccctgtg---------------------acc---------------------------gaagttttagaacatcttagaaactggaacttcagttggaatatcatactgacagtattcattgcagtgcttcagtatggtaacatgaagtacagtttctttctctacggagttaagatgttaatcatgtggcttttatggcccttagtcattgctttgagcatttttaatgcctatgctgactttggtgtcaat---tggtggttcttttccttcagcattctgatgcttgtcataacgctagttctctggcttatgtacataattaatagttttaagctttatcgcagaacgcgaacgttttgggcatttaaccccgaaacagacgccattgctgtcatttcagtctttggtaggtcctactcgatacctatgccagtggcaccaacaggtattactctgacgatcttaagtggaacactctttttcgatggcatcagaattgctactggtgtgcagcctgcacacttaccgcaatttgtgactgtcgccaaacctggcacgactataatttatactcgtgcggggcgttcccttaatgcaagcaccaacactggttgggctttttatgtcagaagtaagcatggtgactattctgctttatcaaatagtagtgataacttgacagaaaatgacagattgctgcatttagtctaa
>EF203066_Bat_HKong_2006--
atgagt---------------------------------------------------------------------------------------------------------------------------------------------------actagttct---aatgag------acggtccctgtg---------------------acc---------------------------gaagttttagaacatcttagaaactggaacttcagttggaatatcatactgacagtattcattgcagtgcttcagtatggtaacatgaagtacagtttctttctctacggagttaagatgttaatcatgtggcttttatggcccttagtcattgctttgagcatttttaatgcctatgctgactttggtgtcaat---tggtggttcttttccttcagcattctgatgcttgtcataacgctagttctctggcttatgtacataattaatagttttaagctttatcgcagaacgcgaacgttttgggcatttaaccccgaaacagacgccattgctgtcatttcagtctttggtaggtcctactcgatacctatgccagtggcaccaacaggtattactctgacgatcttaagtggaacactctttttcgatggcatcagaattgctactggtgtgcagcctgcacacttaccgcaatttgtgactgtcgccaaacctggcacgactataatttatactcgtgcggggcgttcccttaatgcaagcaccaacactggttgggctttttatgtcagaagtaagcatggtgactattctgctttatcaaatagtagtgataacttgacagaaaatgacagattgctgcatttagtctaa
>EF203067_Bat_HKong_2006--
atgagt---------------------------------------------------------------------------------------------------------------------------------------------------actagttct---aatgag------acggtccctgtg---------------------acc---------------------------gaagttttagaacatcttagaaactggaacttcagttggaatatcatactgacagtattcattgcagtgcttcagtatggtaacatgaagtacagtttctttctctacggagttaagatgttaatcatgtggcttttatggcccttagtcattgctttgagcatttttaatgcctatgctgactttggtgtcaat---tggtggttcttttccttcagcattctgatgcttgtcataacgctagttctctggcttatgtacataattaatagttttaagctttatcgcagaacgcgaacgttttgggcatttaaccccgaaacagacgccattgctgtcatttcagtctttggtaggtcctactcgatacctatgccagtggcaccaacaggtattactctgacgatcttaagtggaacactctttttcgatggcatcagaattgctactggtgtgcagcctgcacacttaccgcaatttgtgactgtcgccaaacctggcacgactataatttatactcgtgcggggcgttcccttaatgcaagcaccaacactggttgggctttttatgtcagaagtaagcatggtgactattctgctttatcaaatagtagtgataacttgacagaaaatgacagattgctgcatttagtctaa
>EF203064_Bat_China_2006--
atgagt---------------------------------------------------------------------------------------------------------------------------------------------------tctaattct---actgag------tcggtccctgtg---------------------acc---------------------------gaagttttagaacatcttaggaactggaacttcagttggaatattatactgacagtattcattgcagtgcttcaatatggtaatatgaagtacagtttcttcctctatggagttaagatgttgatcatgtggcttttatggcccttagtcattgctttgagcatttttaatgcctatgctgactttggtgtcaat---tggtggttcttctccttcagcattctgatgcttgtcataacgctagttctctggcttatgtacataattaatagttttaagctttatcgcagaacgcgaacgttttgggcatttaaccccgaaacagacgccattgctgtcatttcagtctttggtaggtcctactcgatacctatgccagtggcaccaacaggtattactctgacgatcttaagtggaacactctttttcgatggcatcagaattgctactggtgtgcagcctgcacacttaccgcaatttgtgactgtcgccaaacctggcacgactataatttatactcgtgcggggcgttcccttaatgcaagcaccaacactggttgggctttttatgtcagaagtaagcatggtgactattctgctttatcaaatagtagtgataacttgacagaaaatgacagattgctgcatttagtctaa
>MN611522_Bat_China_2018-03-
atg------------------------------------------------------------------------------------------------------------------------------------------------------agttcatct---aatgat------actgtgcccgtt---------------------gtg---------------------------gatgtcatagagcatctccgcaactggaactttagttggaatatcatactgacgatatttattgcagtgttgcagtatggtaatatgaagtttagcttctttctttatggtctgaagatgctcattatgtggcttttatggccacttgttatagctctcagcatatttaatgcatatgctgactttggcgttaat---tggtggttcttctcctttagcattctgatgcttgtcataacgctggttctctggcttatgtacataattaatagttttaagctttatcgcagaacgcgtacattttgggcattcaaccccgaaacagacgccattgctgtcatttcagtttttggtagatcctactcgatacctatgccggtggcaccaacaggtattactctgacgattttaagtggaacgcttttttttgatggcatcagaattgctactggtgtgcagcctgcacatctaccgcaatttgtgactgtcgccaaacctggcacgaccataatttatactcgtgctgggcgttcccttaatgcaagtaccaacactggttgggcttttttcgtcaggagtaagcatggtgactattctgctttatcaaatagtagtgataacttaacagaaaatgacagattgctgcatttagtctaa
>JX503060_Human229E_Netherlands_2010--
atgtca---------------------------------------------------------------------------------------------------------------------------------------------------------------aacgac------aattgtacgggt---------------------------------------------------gacattgtcacccatttgaagaattggaattttggttggaatgttattctaaccatattcattgttattcttcagtttggacactataaatactccagattgttttatggtttgaagatgcttgtactgtggcttctttggccacttgtacttgctttgtcaatctttgacacctgggctaattgggactctaat---tgggcctttgttgcatttagcttccttatggccgtatcaacactcgttatgtgggtgatgtactttgcaaatagtttcagacttttccgacgtgctcgaactttttgggcatggaatcctgaggttaatgcaatcactgtcacaaccgtgttgggacagacatactatcaacccattcaacaagctccaacaggcattactgtgaccttgttgagcggcgtgctttacgttgacggacatagattggcttcaggtgttcaggttcataacctacctgaatacatgacagttgccgtgccgagcactactataatttatagtagagtcggaaggtccgtaaattctcaaaatagcacaggctgggttttctacgtacgagtaaaacacggtgatttttctgcagtgagctcccccatgagcaacatgacagaaaacgaaagattgcttcattttttctaa
>JX503061_Human229E_Italy_2009--
atgtca---------------------------------------------------------------------------------------------------------------------------------------------------------------aacgac------aattgtacgggt---------------------------------------------------gacattgtcacccatttgaagaattggaattttggttggaatgttattctaaccatattcattgttattcttcagtttggacactataaatactccagattgttttatggtttgaagatgcttgtactgtggcttctttggccacttgtacttgctttgtcaatctttgacacctgggctaattgggactctaat---tgggcctttgttgcatttagcttccttatggccgtatcaacactcgttatgtgggtgatgtactttgcaaatagtttcagacttttccgacgtgctcgaactttttgggcatggaatcctgaggttaatgcaatcactgtcacaaccgtgttgggacagacatactatcaacccattcaacaagctccaacaggcattactgtgaccttgttgagcggcgtgctttacgttgacggacatagattggcttcaggtgttcaggttcataacctacctgaatacatgacagttgccgtgccgagcactactataatttatagtagagtcggaaggtccgtaaattctcaaaatagcacaggctgggttttctacgtacgagtaaaacacggtgatttttctgcagtgagctcccccatgagcaacatgacagaaaacgaaagattgcttcattttttctaa
>KF514429_Human229E_USA_1989-02-07
atgtca---------------------------------------------------------------------------------------------------------------------------------------------------------------aacgac------aattgtacgggt---------------------------------------------------gacattgtcacccatttgaagaattggaattttggttggaatgttattctaaccatattcattgttattcttcagtttggacactataaatactccagattgttttatggtttgaagatgcttgtactgtggcttctttggccacttgtacttgctttgtcaatctttgacacctgggctaattgggattctaat---tgggcctttgttgcatttagctttcttatggccgtatcaacactcgttatgtgggtgatgtactttgcaaacagtttcagacttttccgacgtgctcgaactttttgggcatggaatcctgaggttaatgcaatcactgtcacaaccgtgttgggacagacatactatcaacccattcaacaagctccaacaggcattactgtgaccttgttgagcggcgtgctttacgttgacggacatagattggcttcaggtgttcaggttcataacctacctgaatacatgacagttgccgtgccgagcactactataatttatagtagagtcggaaggtccgtaaattctcaaaatagcacaggctgggttttctacgtacgagtaaaacacggtgatttttctgcagtgagctcccccatgagcaacatgacagaaaacgaaagattgcttcatttcttctaa
>KF514430_Human229E_USA_1993-03-18
atgtca---------------------------------------------------------------------------------------------------------------------------------------------------------------aacgac------aattgtacgggt---------------------------------------------------gacattgtcacccatttgaagaattggaattttggttggaatgttattctaaccatattcattgttattcttcagtttggacattataaatactccagattgttttatggtttgaagatgcttgtactgtggcttctttggccacttgtacttgctttgtcaatctttgacacctgggctaattgggactctaat---tgggcctttgttgcatttagctttcttatggccgtatcaacactcgttatgtgggtgatgtacttcgcaaacagtttcagacttttccgacgtgctcgaactttttgggcatggaatcctgaggttaatgcaatcactgtcacaaccgtgttgggacagacatactatcaacccattcaacaagctccaacaggcattactgtgaccttgttgagcggcgtgctttacgttgacggacatagattggcttcaggtgttcaggttcataacctacctgaatacatgacagttgccgtgccgagcactactataatttatagtagagtcggaaggtccgtaaattctcaaaatagcacaggctgggttttctacgtacgagtaaaacacggtgatttttctgcagtgagctcccccatgagcaacatgacagaaaacgaaagattgcttcattttttctaa
>KF514431_Human229E_USA_1995-03-23
atgtca---------------------------------------------------------------------------------------------------------------------------------------------------------------aacgac------aattgtacgggt---------------------------------------------------gacattgtcacccatttgaagaattggaattttggttggaatgttattctaaccatattcattgttattcttcagtttggacactataaatactccagattgttttatggtttgaagatgcttgtactgtggcttctttggccacttgtacttgctttgtcaatctttgacacctgggctaattgggactctaat---tgggcctttgttgcatttagctttcttatggccgtatcaacactcgttatgtgggtgatgtacttcgcaaatagtttcagacttttccgacgtgctcgaactttttgggcatggaatcctgaggttaatgcaatcactgtcacaaccgtgttgggacagacatactatcaacccattcaacaagctccaacaggcattactgtgaccttgttgagcggcgtgctttacgttgacggacatagattggcttcaggtgttcaggttcataacctacctgaatacatgacagttgccgtgccgagcactactataatttatagtagagtcggaaggtccgtaaattctcaaaatagcacaggctgggttttctacgtacgagtaaaacacggtgatttttctgcagtgagctcccccatgagcaacatgacagaaaacgaaagattgcttcattttttctaa
>KF514432_Human229E_USA_1993-02-22
atgtca---------------------------------------------------------------------------------------------------------------------------------------------------------------aacgac------aattgtacgggt---------------------------------------------------gacattgtcacccatttgaagaattggaattttggttggaatgttattctaaccatattcattgttattcttcagtttggacactataaatactccagattgttttatggtttgaagatgcttgtactgtggcttctttggccacttgtacttgctttgtcaatctttgacacctgggctaattgggactctaat---tgggcctttgttgcatttagctttcttatggccgtatcaacactcgttatgtgggtgatgtacttcgcaaacagtttcagacttttccgacgtgctcgaactttttgggcatggaatcctgaggttaatgcaatcactgtcacaaccgtgttgggacagacatactatcaacccattcaacaagctccaacaggcattactgtgaccttgttgagcggcgtgctttacgttgacggacatagattggcttcaggtgttcaggttcataacctacctgaatacatgacagttgccgtgccgagcactactataatttatagtagagtcggaaggtccgtaaattctcaaaatagcacaggctgggttttctacgtacgagtaaaacacggtgatttttctgcagtgagctcccccatgagcaacatgacagaaaacgaaagattgcttcattttttctaa
>KF514433_Human229E_USA_1993-03-11
atgtca---------------------------------------------------------------------------------------------------------------------------------------------------------------aacgac------aattgtacgggt---------------------------------------------------gacattgtcacccatttgaagaattggaattttggttggaatgttattctaaccatattcattgttattcttcagtttggacactataaatactccagattgttttatggtttgaagatgcttgtactgtggcttctttggccacttgtacttgctttgtcaatctttgacacctgggctaattgggactctaat---tgggcctttgttgcatttagctttcttatggccgtatcaacactcgttatgtgggtgatgtacttcgcaaatagtttcagacttttccgacgtgctcgaactttttgggcatggaatcctgaggttaatgcaatcactgtcacaaccgtgttgggacagacatactatcaacccattcaacaagctccaacaggcattactgtgaccttgttgagcggcgtgctttacgttgacggacatagattggcttcaggtgttcaggttcataacctacctgaatacatgacagttgccgtgccgagcactactataatttatagtagagtcggaaggtccgtaaattctcaaaatagcacaggctgggttttctacgtacgagtaaaacacggtgatttttctgcagtgagctcccccatgagcaacatgacagaaaacgaaagattgcttcattttttctaa
>KU291448_Human229E_Germany_2015--
atgtca---------------------------------------------------------------------------------------------------------------------------------------------------------------aacgac------aattgtacgggt---------------------------------------------------gacattgtcacccatttgaagaattggaattttggttggaatgttattctaaccatattcattgttattcttcagtttggacactataaatactccagattgttttatggtttgaagatgcttgtactgtggcttctttggccacttgtacttgctttgtcaatctttgacacctgggctaattgggactctaat---tgggcctttgttgcatttagcttccttatggccgtatcaacactcgttatgtgggtgatgtactttgcaaatagtttcagacttttccgacgtgctcgaactttttgggcatggaatcctgaggttaatgcaatcactgtcacaaccgtgttgggacagacatactatcaacccattcaacaagctccaacaggcattactgtgaccttgttgagcggcgtgctttacgttgacggacatagattggcttcaggtgttcaggttcataacctacctgaatacatgacagttgccgtgccgagcactactataatttatagtagagtcggaaggtccgtaaattctcaaaatagcacaggctgggttttctacgtacgagtaaaacacggtgatttttctgcagtgagctcccccatgagcaacatgacagaaaacgaaagattgcttcattttttctaa
>KY369908_Human229E_USA_2016--
atgtca---------------------------------------------------------------------------------------------------------------------------------------------------------------aacgac------aattgtacgggt---------------------------------------------------gacattgtcacccatttgaagaattggaattttggttggaatgttattctaaccatattcattgttattcttcagtttggacactataaatactccagattgttttatggtttgaagatgcttgtactgtggcttctttggccacttgtacttgctctgtcaatctttgacacctgggctaattgggactctaat---tgggcctttgttgcatttagcttccttatggccgtatcaacactcgttatgtgggtgatgtactttgcaaatagtttcagacttttcagacgtgctcgaactttttgggcatggaatcctgaggttaatgcaatcactgtcacaaccgtgttgggacagacatactatcaacccattcaacaagctccaacaggcattactgtgaccttgttgagcggcgtgctttacgttgacggacatagattggcttcaggtgttcaggttcataacctacctgaatacatgacagttgccgtgccgagcactactataatttatagtagagtcggaaggtccgtaaattctcaaaatagcacaggctgggttttctacgtacgagtaaaacacggtgatttttctgcagtgagctcccccatgagcaacatgacagaaaacgaaagattgcttcattttttctaa
>KY369909_Human229E_USA_2016--
atgtca---------------------------------------------------------------------------------------------------------------------------------------------------------------aacgac------aattgtacgggt---------------------------------------------------gacattgtcacccatttgaagaattggaattttggttggaatgttattctaaccatattcattgttattcttcagtttggacactataaatactccagattgttttatggtttgaagatgcttgtactgtggcttctttggccacttgtacttgctctgtcaatctttgacacctgggctaattgggactctaat---tgggcctttgttgcatttagcttccttatggccgtatcaacactcgttatgtgggtgatgtactttgcaaatagtttcagacttttcagacgtgctcgaactttttgggcatggaatcctgaggttaatgcaatcactgtcacaaccgtgttgggacagacatactatcaacccattcaacaagctccaacaggcattactgtgaccttgttgagcggcgtgctttacgttgacggacatagattggcttcaggtgttcaggttcataacctacctgaatacatgacagttgccgtgccgagtactactataatttatagtagagtcggaaggtccgtaaattctcaaaatagcacaggctgggttttctacgtacgagtaaaacacggtgatttttctgcagtgagctctcctatgagcaacatgacagaaaacgaaagattgcttcattttttctaa
>KY369910_Human229E_USA_2016--
atgtca---------------------------------------------------------------------------------------------------------------------------------------------------------------aacgac------aattgtacgggt---------------------------------------------------gacattgtcacccatttgaagaattggaattttggttggaatgttattctaaccatattcattgttattcttcagtttggacactataaatactccagattgttttatggtttgaagatgcttgtactgtggcttctttggccacttgtacttgctctgtcaatctttgacacctgggctaattgggactctaat---tgggcctttgttgcatttagcttccttatggccgtatcaacactcgttatgtgggttatgtactttgcaaatagtttcagacttttcagacgtgctcgaactttttgggcatggaatcctgaggttaatgcaatcactgtcacaaccgtgttgggacagacatactatcaacccattcaacaagctccaacaggcattactgtgaccttgttgagcggcgtgctttacgttgacggacatagattggcttcaggtgttcaggttcataacctacctgaatacatggcagttgccgtgccgagcactactataatttatagtagagtcggaaggtccgtaaattctcaaaatagcacaggctgggttttctacgtacgagtaaaacacggtgatttttctgcagtgagctcccccatgagcaacatgacagaaaacgaaagattgcttcattttttctaa
>KY369911_Human229E_USA_2016--
atgtca---------------------------------------------------------------------------------------------------------------------------------------------------------------aacgac------aattgtacgggt---------------------------------------------------gacattgtcacccatttgaagaattggaattttggttggaatgttattctaaccatattcattgttattcttcagtttggacactataaatactccagattgttttatggtttgaagatgcttgtactgtggcttctttggccacttgtacttgctctgtcaatctttgacacctgggctaattgggactctaat---tgggcctttgttgcatttagcttccttatggccgtatcaacactcgttatgtgggttatgtactttgcaaatagtttcagacttttcagacgtgctcgaactttttgggcatggaatcctgaggttaatgcaatcactgtcacaaccgtgttgggacagacatactatcaacccattcaacaagctccaacaggcattactgtgaccttgttgagcggcgtgctttacgttgacggacatagattggcttcaggtgttcaggttcataacctacctgaatacatggcagttgccgtgccgagcactactataatttatagtagagtcggaaggtccgtaaattctcaaaatagcacaggctgggttttctacgtacgagtaaaacacggtgatttttctgcagtgagctcccccatgagcaacatgacagaaaacgaaagattgcttcattttttctaa
>KY369912_Human229E_USA_2016--
atgtca---------------------------------------------------------------------------------------------------------------------------------------------------------------aacgac------aattgtacgggt---------------------------------------------------gacattgtcacccatttgaagaattggaattttggttggaatgttattctaaccatattcattgttattcttcagtttggacactataaatactccagattgttttatggtttgaagatgcttgtactgtggcttctttggccacttgtacttgctttgtcaatctttgacacctgggctaattgggactctaat---tgggcctttgttgcatttagcttccttatggccgtatcaacactcgttatgtgggtgatgtactttgcaaatagtttcagacttttccgacgtgctcgaactttttgggcatggaatcctgaggttaatgcaatcactgtcacaaccgtgttgggacagacatactatcaacccattcaacaagctccaacaggcattactgtgaccttgttgagcggcgtgctttacgttgacggacatagattggcttcaggtgttcaggttcataacctacctgaatacatgacagttgccgtgcctagcactactataatttatagtagagtcggaaggtccgtaaattctcaaaatagcacaggctgggttttctacgtacgagtaaaacacggtgatttttctgcagtgagctcccccatgagcaacatgacagaaaacgaaagattgcttcattttttctaa
>KY369913_Human229E_USA_2016--
atgtca---------------------------------------------------------------------------------------------------------------------------------------------------------------aacgac------aattgtacgggt---------------------------------------------------gacattgtcacccatttgaagaattggaattttggttggaatgttattctaaccatattcattgttattcttcagtttggacactataaatactccagattgttttatggtttgaagatgcttgtactgtggcttctttggccacttgtacttgctctgtcaatctttgacacctgggctaattgggactctaat---tgggcctttgttgcatttagcttccttatggccgtatcaacactcgttatgtgggtgatgtactttgcaaatagtttcagacttttcagacgtgctcgaactttttgggcatggaatcctgaggttaatgcaatcactgtcacaaccgtgttgggacagacatactatcaacccattcaacaagctccaacaggcattactgtgaccttgttgagcggcgtgctttacgttgacggacatagattggcttcaggtgttcaggttcataacctacctgaatacatgacagttgccgtgccgagcactactataatttatagtagagtcggaaggtccgtaaattctcaaaatagcacaggctgggttttctacgtacgagtaaaacacggtgatttttctgcagtgagctcccccatgagcaacatgacagaaaacgaaagattgcttcattttttctaa
>KY369914_Human229E_USA_2016--
atgtca---------------------------------------------------------------------------------------------------------------------------------------------------------------aacgac------aattgtacgggt---------------------------------------------------gacattgtcacccatttgaagaattggaattttggttggaatgttattctaaccatattcattgttattcttcagtttggacactataaatactccagattgttttatggtttgaagatgcttgtactgtggcttctttggccacttgtacttgctttgtcaatctttgacacctgggctaattgggactctaat---tgggcctttgttgcatttagcttccttatggccgtatcaacactcgttatgtgggtgatgtactttgcaaatagtttcagacttttccgacgtgctcgaactttttgggcatggaatcctgaggttaatgcaatcactgtcacaaccgtgttgggacagacatactatcaacccattcaacaagctccaacaggcattactgtgaccttgttgagcggcgtgctttacgttgacggacatagattggcttcaggtgttcaggttcataacctacctgaatacatgacagttgccgtgcctagcactactataatttatagtagagtcggaaggtccgtaaattctcaaaatagcacaggctgggttttctacgtacgagtaaaacacggtgatttttctgcagtgagctcccccatgagcaacatgacagaaaacgaaagattgcttcattttttctaa
>KY621348_Human229E_USA_2016--
atgtca---------------------------------------------------------------------------------------------------------------------------------------------------------------aacgac------aattgtacgggt---------------------------------------------------gacattgtcacccatttgaagaattggaattttggttggaatgttattctaaccatattcattgttattcttcagtttggacactataaatactccagattgttttatggtttgaagatgcttgtactgtggcttctttggccacttgtacttgctctgtcaatctttgacacctgggctaattgggactctaat---tgggcctttgttgcatttagcttccttatggccgtatcaacactcgttatgtgggtgatgtactttgcaaatagtttcagacttttcagacgtgctcgaactttttgggcatggaatcctgaggttaatgcaatcactgtcacaaccgtgttgggacagacatactatcaacccattcaacaagctccaacaggcattactgtgaccttgttgagcggcgtgctttacgttgacggacatagattggcttcaggtgttcaggttcataacctacctgaatacatgacagttgccgtgccgagtactactataatttatagtagagtcggaaggtccgtaaattctcaaaatagcacaggctgggttttctacgtacgagtaaaacacggtgatttttctgcagtgagctctcctatgagcaacatgacagaaaacgaaagattgcttcattttttctaa
>KY674914_Human229E_USA_2016--
atgtca---------------------------------------------------------------------------------------------------------------------------------------------------------------aacgac------aattgtacgggt---------------------------------------------------gacattgtcacccatttgaagaattggaattttggttggaatgttattctaaccatattcattgttattcttcagtttggacactataaatactccagattgttttatggtttgaagatgcttgtactgtggcttctttggccacttgtacttgctctgtcaatctttgacacctgggctaattgggactctaat---tgggcctttgttgcatttagcttccttatggccgtatcaacactcgttatgtgggtgatgtactttgcaaatagtttcagacttttcagacgtgctcgaactttttgggcatggaatcctgaggttaatgcaatcactgtcacaaccgtgttgggacagacatactatcaacccattcaacaagctccaacaggcattactgtgaccttgttgagcggcgtgctttacgttgacggacatagattggcttcaggtgttcaggttcataacctacctgaatacatgacagttgccgtgccgagtactactataatttatagtagagtcggaaggtccgtaaattctcaaaatagcacaggctgggttttctacgtacgagtaaaacacggtgatttttctgcagtgagctctcctatgagcaacatgacagaaaacgaaagattgcttcattttttctaa
>KY674919_Human229E_USA_2016--
atgtca---------------------------------------------------------------------------------------------------------------------------------------------------------------aacgac------aattgtacgggt---------------------------------------------------gacattgtcacccatttgaagaattggaattttggttggaatgttattctaaccatattcattgttattcttcagtttggacactataaatactccagattgttttatggtttgaagatgcttgtactgtggcttctttggccacttgtacttgctttgtcaatctttgacacctgggctaattgggactctaat---tgggcctttgttgcatttagcttccttatggccgtatcaacactcgttatgtgggtgatgtactttgcaaatagtttcagacttttccgacgtgctcgaactttttgggcatggaatcctgaggttaatgcaatcactgtcacaaccgtgttgggacagacatactatcaacccattcaacaagctccaacaggcattactgtgaccttgttgagcggcgtgctttacgttgacggacatagattggcttcaggtgttcaggttcataacctacctgaatacatgacagttgccgtgccgagcactactataatttatagtagagtcggaaggtccgtaaattctcaaaatagcacaggctgggttttctacgtacgagtaaaacacggtgatttttctgcagtgagctcccccatgagcaacatgacagaaaacgaaagattgcttcattttttctaa
>KY684760_Human229E_USA_2016--
atgtca---------------------------------------------------------------------------------------------------------------------------------------------------------------aacgac------aattgtacgggt---------------------------------------------------gacattgtcacccatttgaagaattggaattttggttggaatgttattctaaccatattcattgttattcttcagtttggacactataaatactccagattgttttatggtttgaagatgcttgtactgtggcttctttggccacttgtacttgctttgtcaatctttgacacctgggctaattgggactctaat---tgggcctttgttgcatttagcttccttatggccgtatcaacactcgttatgtgggtgatgtactttgcaaatagtttcagacttttccgacgtgctcgaactttttgggcatggaatcctgaggttaatgcaatcactgtcacaaccgtgttgggacagacatactaccaacccattcaacaagctccaacaggcattactgtgaccttgttgagcggcgtgctttacgttgacggacatagattggcttcaggtgttcaggttcataacctacctgaatacatgacagttgccgtgcctagcactactataatttatagtagagtcggaaggtccgtaaattctcaaaatagcacaggctgggttttctacgtacgagtaaaacacggtgatttttctgcagtgagctcccccatgagcaacatgacagaaaacgaaagattgcttcattttttctaa
>KY967357_Human229E_USA_2015--
atgtca---------------------------------------------------------------------------------------------------------------------------------------------------------------aacgac------aattgtacgggt---------------------------------------------------gacattgtcacccatttgaagaattggaattttggttggaatgttattctaaccatattcattgttattcttcagtttggacactataaatactccagattgttttatggtttgaagatgcttgtactgtggcttctttggccacttgtacttgctctgtcaatctttgacacctgggctaattgggactctaat---tgggcctttgttgcatttagcttccttatggccgtatcaacactcgttatgtgggtgatgtactttgcaaatagtttcagacttttcagacgtgctcgaactttttgggcatggaatcctgaggttaatgcaatcactgtcacaaccgtgttgggacagacatactatcaacccattcaacaagctccaacaggcattactgtgaccttgttgagcggcgtgctttacgttgacggacatagattggcttcaggtgttcaggttcataacctacctgaatacatgacagttgccgtgccgagcactactataatttatagtagagtcggaaggtccgtaaattctcaaaatagcacaggctgggttttctacgtacgagtaaaacacggtgatttttctgcagtgagctcccccatgagcaacatgacagaaaacgaaagattgcttcattttttctaa
>KY983587_Human229E_USA_2015--
atgtca---------------------------------------------------------------------------------------------------------------------------------------------------------------aacgac------aattgtacgggt---------------------------------------------------gacattgtcacccatttgaagaattggaattttggttggaatgttattctaaccatattcattgttattcttcagtttggacactataaatactccagattgttttatggtttgaagatgcttgtactgtggcttctttggccacttgtacttgctctgtcaatctttgacacctgggctaattgggactctaat---tgggcctttgttgcatttagcttccttatggccgtatcaacactcgttatgtgggtgatgtactttgcaaatagtttcagacttttcagacgtgctcgaactttttgggcatggaatcctgaggttaatgcaatcactgtcacaaccgtgttgggacagacatactatcaacccattcaacaagctccaacaggcattactgtgaccttgttgagcggcgtgctttacgttgacggacatagattggcttcaggtgttcaggttcataacctacctgaatacatgacagttgccgtaccgagcactactataatttatagtagagtcggaaggtccgtaaattctcaaaatagcacaggctgggttttctacgtacgagtaaaacacggtgatttttctgcagtgagctcccccatgagcaacatgacagaaaacgaaagattgcttcattttttctaa
>KY996417_Human229E_USA_2016-11-23
atgtca---------------------------------------------------------------------------------------------------------------------------------------------------------------aacgac------aattgtacgggt---------------------------------------------------gacattgtcacccatttgaagaattggaattttggttggaatgttattctaaccatattcattgttattcttcagtttggacactataaatactccagattgttttatggtttgaagatgcttgtactgtggcttctttggccacttgtacttgctttgtcaatctttgacacctgggctaattgggactctaat---tgggcctttgttgcatttagcttccttatggccgtatcaacactcgttatgtgggtgatgtactttgcaaatagtttcagacttttccgacgtgctcgaactttttgggcatggaatcctgaggttaatgcaatcactgtcacaaccgtgttgggacagacatactatcaacccattcaacaagctccaacaggcattactgtgaccttgttgagcggcgtgctttacgttgacggacatagattggcttcaggtgttcaggttcataacctacctgaatacatgacagttgccgtgccgagcactactataatttatagtagagtcggaaggtccgtaaattctcaaaatagcacaggctgggttttctacgtacgagtaaaacacggtgatttttctgcagtgagctcccccatgagcaacatgacagaaaacgaaagattgcttcattttttctaa
>MF542265_Human229E_Haiti_2016-03-
atgtca---------------------------------------------------------------------------------------------------------------------------------------------------------------aacgac------aattgtacgggt---------------------------------------------------gacattgtcacccatttgaagaattggaattttggttggaatgttattctaaccatattcattgttattcttcagtttggacactataaatactccagattgttttatggtttgaagatgcttgtactgtggcttctttggccacttgtacttgctttgtcaatctttgacacctgggctaattgggactctaat---tgggcctttgttgcatttagcttccttatggccgtatcaacactcgttatatgggtgatgtactttgcaaatagtttcagacttttccgacgtgctcgaactttttgggcatggaatcctgaggttaatgcaatcactgtcacaaccgtgttgggacagacatactaccaacccattcaacaagctccaacaggcattactgtgaccttgttgagcggcgtgctttacgttgacggacatagattggcttcaggtgttcaggttcataacctacctgaatacatgacagttgccgtgcctagcactactataatttatagtagagtcggaaggtccgtaaattctcaaaatagcacaggctgggttttctacgtacgagtaaaacacggtgatttttctgcagtgagctctcccatgagcaacatgacagaaaacgaaagattgcttcattttttctaa
>MN306046_Human229E_USA_2019--
atgtca---------------------------------------------------------------------------------------------------------------------------------------------------------------aacgac------aattgtacgggt---------------------------------------------------gacattgtcacccatttgaagaattggaattttggttggaatgttattctaaccatattcattgttattcttcagtttggacactataaatactccagattgttttatggtttgaagatgcttgtactgtggcttctttggccacttgtacttgctttgtcaatctttgacacctgggctaattgggactctaat---tgggcctttgttgcatttagcttccttatggccgtatcaacactcgttatgtgggtgatgtactttgcaaatagtttcagacttttccgacgtgctcgaactttttgggcatggaatcctgaggttaatgcaatcactgtcacaaccgtgttgggacagacatactatcaacccattcaacaagctccaacaggcattactgtgaccttgttgagcggcgtgctttacgttgacggacatagattggcttcaggtgttcaggttcataacctacctgaatacatgacagttgccgtgcctagcactactataatttatagtagagtcggaaggtccgtaaattctcaaaatagcacaggctgggttttctacgtacgagtaaaacacggtgatttttctgcagtgagctcccccatgagcaacatgacagaaaacgaaagattgcttcattttttctaa
>MN369046_Human229E_USA_2018--
atgtca---------------------------------------------------------------------------------------------------------------------------------------------------------------aacgac------aattgtacgggt---------------------------------------------------gacattgtcacccatttgaagaattggaattttggttggaatgttattctaaccatattcattgttattcttcagtttggacactataaatactccagattgttttatggtttgaagatgcttgtactgtggcttctttggccacttgtacttgctttgtcaatctttgacacctgggctaattgggactctaat---tgggcctttgttgcatttagcttccttatggccgtatcaacactcgttatgtgggtgatgtactttgcaaatagtttcagacttttccgacgtgctcgaactttttgggcatggaatcctgaggttaatgcaatcactgtcacaaccgtgttgggacagacatactatcaacccattcaacaagctccaacaggcattactgtgaccttgttgagcggcgtgctttacgttgacggacatagattggcttcaggtgttcaggttcataacctacctgaatacatgacagttgccgtgcctagtactactataatttatagtagagtcggaaggtccgtaaattctcaaaatagcacaggctgggttttctacgtacgagtaaaacacggtgatttttctgcagtgagctcccccatgagcaacatgacagaaaacgaaagattgcttcattttttctaa
>KJ473808_Bat_China_2012--
atg------------------------------------------------------------------------------------------------------------------------------------------------------actgattct---aatgaa------acggtccctgtg---------------------acc---------------------------gaagtcttagaacatcttaggaattggaactttagttggaatattattctaactatttttattgctgttctacagtatggcaatatgaaatacagtttcttcctttatggtactaagatgttgatcatgtggcttctatggcccctggtcatagctttgagcatttttaatgcttatgctgactttggtgtcaac---tggtggttcttctccttcagcattctgatgcttgtcataacgctagttctctggcttatgtacataataaatagttttaagctttatcgcagaacgcgtactttctgggcttttaaccctgaaacggacgctattgctgtcatttctgtctttggtagatcctactcgatacctatgccagtggcacctacaggcattactctgacgattttaagtggaacactctttttcgatggcatcagaattgctactggtgtgcaacctgcacacttaccgcaatttgttaccgttgctaaacctagcacgactattatttatactcgtgcgggacgttcccttaatgctagcaccaacactggttgggctttttatgtcagaagtaagcacggtgactattctgctttatcaaatagtagtgataatttgacagaaaatgacagattgctgcatttagtctaa
>NC_028824_Bat_China_2012--
atg------------------------------------------------------------------------------------------------------------------------------------------------------actgattct---aatgaa------acggtccctgtg---------------------acc---------------------------gaagtcttagaacatcttaggaattggaactttagttggaatattattctaactatttttattgctgttctacagtatggcaatatgaaatacagtttcttcctttatggtactaagatgttgatcatgtggcttctatggcccctggtcatagctttgagcatttttaatgcttatgctgactttggtgtcaac---tggtggttcttctccttcagcattctgatgcttgtcataacgctagttctctggcttatgtacataataaatagttttaagctttatcgcagaacgcgtactttctgggcttttaaccctgaaacggacgctattgctgtcatttctgtctttggtagatcctactcgatacctatgccagtggcacctacaggcattactctgacgattttaagtggaacactctttttcgatggcatcagaattgctactggtgtgcaacctgcacacttaccgcaatttgttaccgttgctaaacctagcacgactattatttatactcgtgcgggacgttcccttaatgctagcaccaacactggttgggctttttatgtcagaagtaagcacggtgactattctgctttatcaaatagtagtgataatttgacagaaaatgacagattgctgcatttagtctaa
>JQ989266_Bat_HKong_2006-12-
atgtct---------------------------------------------------------------------------------------------------------------------------------------------------------------aatgag------acaattcctctc---------------------gac---------------------------caggtggtcgaacatctaagaaattggaatttcagttggaatgtaattcttacaatatttctagttgtcctgcaatatggacactacaaatatagtgctgtgctttacatcctgaaaatgacaattctgtggctgctgtggcctcttgtacttgccctgtcaatttttgacagttggtcaagttttggcaacaac---tggaccatgtttgcttttagcatcttaatgtcttgcattacgcttgtgctgtggataatgtattttgtcaacagtttcaggctgtaccgcagaaccaacactttctgggcctttaacccggaaactgatgccattatcacactgtccgtctttggtcgccaagtttcaattccagcccttgtggctccaactggcatcacgctcactgtgttaagtggtacactcctagtggaaggcattaaggttgctactggtgtgcaggtaaatcaattacctacgtacatcactgttgccaagcctagcaccacaattgtgtaccaacgtgctggacgttcgctcaacacgcgctcaaatacaggttgggcgttttatgtcagatcgaaaaatggcgactactctgctgtaacgagttctgctgattcgcttacagaagacgagaaacttttacatttagtctaa
>JQ989267_Bat_HKong_2006-12-
atgtct---------------------------------------------------------------------------------------------------------------------------------------------------------------aatgag------acaattcctctc---------------------gac---------------------------caggtggtcgaacatctaagaaattggaatttcagttggaatgtaattcttacaatatttctagttgtcctgcaatatggacactacaaatatagtgctgtgctttacatcctgaaaatgacaattctgtggctgctgtggcctcttgtacttgccctgtcaatttttgacagttggtcaagttttggcaacaac---tggaccatgtttgcttttagcatcttaatgtcttgcattacgcttgtgctgtggataatgtattttgtcaacagtttcaggctgtaccgcagaaccaacactttctgggcctttaacccggaaactgatgccattatcacactgtccgtctttggtcgccaagtttcaattccagcccttgtggctccaactggcatcacgctcactgtgttaagtggtacactcctagtggaaggcattaaggttgctactggtgtgcaggtaaatcaattacctacgtacatcactgttgccaagcctagcaccacaattgtgtaccaacgtgctggacgttcgctcaacacgcgctcaaatacaggttgggcgttttatgtcagatcgaaaaatggcgactactctgctgtaacgagttctgctgattcgcttacagaagacgagaaacttttacatttagtctaa
>JQ989268_Bat_HKong_2006-10-
atgtct---------------------------------------------------------------------------------------------------------------------------------------------------------------aatgag------acaattcctctc---------------------gac---------------------------caggtggtcgaacatctaagaaattggaatttcagttggaatgtaattcttacaatatttctagttgtcctgcaatatggacactacaaatatagtgctgtgctttacatcctgaaaatgacaattctgtggctgctgtggcctcttgtacttgccctgtcaatttttgacagttggtcaagttttggcaacaac---tggaccatgtttgcttttagcatcttaatgtcttgcattacgcttgtgctgtggataatgtattttgtcaacagtttcaggctgtaccgcagaaccaacactttctgggcctttaacccggaaactgatgccattatcacactgtccgtctttggtcgccaagtttcaattccagcccttgtggctccaactggcatcacgctcactgtgttaagtggtacactcctagtggaaggcattaaggttgctactggtgtgcaggtaaatcaattacctacgtacatcactgttgccaagcctagcaccacaattgtgtaccaacgtgctggacgttcgctcaacacgcgctcaaatacaggttgggcgttttatgtcagatcgaaaaatggcgactactctgctgtaacgagttctgctgattcgcttacagaagacgagaaacttttacatttagtctaa
>JQ989269_Bat_HKong_2005-12-
atgtct---------------------------------------------------------------------------------------------------------------------------------------------------------------aatgag------acaattcctctc---------------------gac---------------------------caggtggtcgaacatctaagaaattggaatttcagttggaatgtaattcttacaatatttctagttgtcctgcaatatggacactacaaatatagtgctgtgctttacatcctgaaaatgacaattctgtggctgctgtggcctcttgtacttgccctgtcaatttttgacagttggtcaagttttggcaacaac---tggaccatgtttgcttttagcatcttaatgtcttgcattacgcttgtgctgtggataatgtattttgtcaacagtttcaggctgtaccgcagaaccaacactttctgggcctttaacccggaaactgatgccattatcacactgtccgtctttggtcgccaagtttcaattccagcccttgtggctccaactggcatcacgctcactgtgttaagtggtacactcctagtggaaggcattaaggttgctactggtgtgcaggtaaatcaattacctacgtacatcactgttgccaagcctagcaccacaattgtgtaccaacgtgctggacgttcgctcaacacgcgctcaaatacaggttgggcgttttatgtcagatcgaaaaatggcgactactctgctgtaacgagttctgctgattcgcttacagaagacgagaaacttttacatttagtctaa
>JQ989271_Bat_China_2005-10-
atgtct---------------------------------------------------------------------------------------------------------------------------------------------------------------aatgag------acaattcctctc---------------------gac---------------------------caggtggtcgaacatctaagaaattggaatttcagttggaatgtaattcttacaatatttctagttgtccttcaatatggacactacaaatatagtgctgtgctttacatcctgaaaatgacaattctgtggctgttgtggcctcttgtacttgccctgtcaatttttgacagttggtcaagttttggcaacaac---tggaccatgtttgcttttagcatcttaatggcttgcattacgcttgtgctgtggataatgtactttgtcaacagtttcaggctgtaccgcagaaccaacactttctgggcctttaacccggaaactgatgccattatcacactgtccgtctttggtcgccaagtttcaattccagcccttgtggctccaactggcattacgctcactgtgttaagtggtacactcctagtggaaggcattaagattgctactggtgtgcaggtaaaccaattacctacgtacatcactgttgttaagcctagcaccacaattgtgtatcaacgtgctggacgttcgctcaacacgcgctcaaacacaggttgggcgttttatgtcagatcgaaaaatggcgactactctgctgtaacgagttctgctgattcgcttacagaagacgagaaacttttacatttagtctaa
>JQ989272_Bat_HKong_2010-08-
atgtct---------------------------------------------------------------------------------------------------------------------------------------------------------------aatgag------acaattcctctc---------------------gac---------------------------caggtggtcgaacatctaagaaattggaatttcagttggaatgtaattcttacaatatttctagttgtcctgcaatatggacactacaaatatagtgctgtgctttacatcctgaaaatgacaattctgtggctgctgtggcctcttgtacttgccctgtcaatttttgacagttggtcaagttttggcaacaac---tggaccatgtttgcttttagcatcttaatggcttgcattacgcttgtgctgtggataatgtattttgtcaacagtttcaggctgtaccgcagaaccaacactttctgggcctttaacccggaaactgatgccattatcacactgtccgtctttggtcgccaagtttcaattccagcccttgtggctccaactggcatcacgctcactgtgttaagtggtacactcctagtggaaggcattaaggttgctactggtgtgcaggtaaatcaattacctacgtacatcactgttgccaagcctagtaccacaattgtgtaccaacgtgctggacgttcgctcaacacgcgctcaaatacaggttgggcgttttatgtcagatcgaaaaatggcgactactctgctgtaacgagttctgctgattcgcttacagaagacgagaaacttttacatttagtctaa
>JQ989273_Bat_HKong_2010-08-
atgtct---------------------------------------------------------------------------------------------------------------------------------------------------------------aatgag------acaattcctctc---------------------gac---------------------------caggtggtcgaacatctaagaaattggaatttcagttggaatgtaattcttacaatatttctagttgtcctgcaatatggacactacaaatatagtgctgtgctttacatcctgaaaatgacaattctgtggctgctgtggcctcttgtacttgccctgtcaatttttgacagttggtcaagttttggcaacaac---tggaccatgtttgcttttagcatcttaatggcttgcattacgcttgtgctgtggataatgtattttgtcaacagtttcaggctgtaccgcagaaccaacactttctgggcctttaacccggaaactgatgccattatcacactgtccgtctttggtcgccaagtttcaattccagcccttgtggctccaactggcatcacgctcactgtgttaagtggtacactcctagtggaaggcattaaggttgctactggtgtgcaggtaaatcaattacctacgtacatcactgttgccaagcctagtaccacaattgtgtaccaacgtgctggacgttcgctcaacacgcgctcaaatacaggttgggcgttttatgtcagatcgaaaaatggcgactactctgctgtaacgagttctgctgattcgcttacagaagacgagaaacttttacatttagtctaa
>MN611525_Bat_China_2018-03-
atgtct---------------------------------------------------------------------------------------------------------------------------------------------------------------aacgat------tcgatccctgtg---------------------gac---------------------------caggtggttgaacatctacgaaattggaatttcagttggaatgtaattctgactgtgtttcttgttgtcctgcagtatggacaatacaaatacagcagactactctatggcatcaaaatgctaattctttggcttttgtggccatgtgttttggctttgtcaatttttgacagctgggccagtttcaacgtaaac---tggggtttctttgcttttagcatcttaatggcctgcatcacgctggtgctgtggataatgtattttgtcaacagtttcaggctgtatcgcagaactcaaactttctgggcttttaacccagaaacagatgccattctaacactgtccgtctttggtcgtcaagtttcgttcccaattattgtggctcccactgggatcacactcactgtgttaagtggtacacttctcgtggaaggcattaaggttgctacgggtgtgcaggttaatcaattacctacatacgtgacagttgccaaggctaacaccacgattgtctaccaacgtgctggacgttcattgaatgcacgttctaacacaggctgggccttctatgtaaggtcgaaaaatggcgactactctgctgttgcgagtcatgctgattcgcttacagatgacgagaaaattttacatttagtctaa
>KJ473809_Bat_China_2013--
atgagttca------------------------------------------------------------------------------------------------------------------------------------------------------tct---aatcag------acaattcctgtc---------------------act---------------------------gaggtggttgaacacctccgtaactggaatttcgcttggaacgttattttgactgttttactcgttgtccttcagtatggcaacttcaagtacagcaaggtcttgtatggccttaaaatgcttgtgctttgggtgctgtggcctactgtgttggcattgtccattttcaatgcctgggctgagtttaacgtcaat---tgggtcatgttctcctttagcataattatggcctgcgtaacttttgtgctgtggataatgtattttgtcaacagcttcaagttgtaccgcagaactcagactttctgggctttcaaccctgaaactgatgccatcatcacgctcaatgttttcggccggaccgtagctattcccgtaattacggcgccaactgggatcacattgactgtgctcaacggacaacttcttgtcgagggctataaggttgctaatggtgtacaggtaggacaactaccatcgtacgtcacagtcgccaaaccgagcaccacgataatttaccaacgtgtgagcaggtcaatcaatgtgcggtccaacactggttgggctttctttgttagatccaagaatggcgacttttcggcattagctacagataacgagacaatgaccgaaagagagcggcttttgcatttagtctaa
>NC_028833_Bat_China_2013--
atgagttca------------------------------------------------------------------------------------------------------------------------------------------------------tct---aatcag------acaattcctgtc---------------------act---------------------------gaggtggttgaacacctccgtaactggaatttcgcttggaacgttattttgactgttttactcgttgtccttcagtatggcaacttcaagtacagcaaggtcttgtatggccttaaaatgcttgtgctttgggtgctgtggcctactgtgttggcattgtccattttcaatgcctgggctgagtttaacgtcaat---tgggtcatgttctcctttagcataattatggcctgcgtaacttttgtgctgtggataatgtattttgtcaacagcttcaagttgtaccgcagaactcagactttctgggctttcaaccctgaaactgatgccatcatcacgctcaatgttttcggccggaccgtagctattcccgtaattacggcgccaactgggatcacattgactgtgctcaacggacaacttcttgtcgagggctataaggttgctaatggtgtacaggtaggacaactaccatcgtacgtcacagtcgccaaaccgagcaccacgataatttaccaacgtgtgagcaggtcaatcaatgtgcggtccaacactggttgggctttctttgttagatccaagaatggcgacttttcggcattagctacagataacgagacaatgaccgaaagagagcggcttttgcatttagtctaa
>AY518894_Human_Netherlands_1988--
------------------------------------------------------------------------------------------------------------------------------------------------------------atgtct---aatagt------agtgtgcctctt---------------------tca---------------------------gaggtttatgtccatttacgtaactggaactttagttggaatttaattctaacagtttttatagttgtgttgcagtatgggcattataagtatagcagacttctttatggtttaaagatgtctgttttatggtgtttatggccacttgttctagctttgtctatttttgactgttttgtcaattttaatgtggac---tgggtcttttttggttttagtattcttatgtctattattacactttgtttatgggttatgtattttgttaatagtttcagactttggcgccgtgttaaaactttttgggcttttaatcctgaaactaatgcaatcatctctctccaggtttatggacataattattacttaccggtgatggctgcacctacaggtgttacattaacacttcttagtggtgtacttcttgttgatggccataagattgctactcgtgttcaagtgggtcagttgcctaaatatgtaatagttgctacacctagtaccacaattgtttgtgaccgtgttggtcgctctgttaatgaaacaagccagactggttgggcattctacgtccgtgctaaacatggtgatttttctggtgttgcctctcaggagggtgttttgtcagaaagagagaagttgcttcatttaatctaa
>AY567487_HumanNL63_Netherlands_2003-01-
------------------------------------------------------------------------------------------------------------------------------------------------------------atgtct---aatagt------agtgtgcctctt---------------------tta---------------------------gaggtttatgtccatttacgtaactggaactttagttggaatttaattctaacgctttttatagttgtgttgcagtatgggcattataagtatagcagacttctttatggtttaaagatgtctgttttatggtgtttatggccacttgttctagctttgtctatttttgactgttttgtcaattttaatgtggac---tgggtcttttttggttttagtattcttatgtctattattacactttgtttatgggttatgtattttgttaatagtttcagactttggcgccgtgttaaaactttttgggcttttaatcctgaaactaatgcaatcatctctctccaggtttacggacataattattacttaccggtgatggctgcacctacaggtgttacattaacacttcttagtggtgtacttcttgttgatggccataagattgctactcgtgttcaagtgggtcagttgcctaaatatgtaatagttgctacgcctagtaccacaattgtttgtgaccgtgttggtcgctctgttaatgaaacaagccagactggttgggcattctacgtccgtgctaaacatggtgatttttctggtgttgcctctcaggagggtgttttgtcagaaagagagaagttgcttcatttaatctaa
>DQ445911_HumanNL63_Netherlands_2004-01-08
------------------------------------------------------------------------------------------------------------------------------------------------------------atgtct---aatagt------agtgtgcctctt---------------------tca---------------------------gaggtttatgtccatttacgtaactggaactttagttggaatttaattctaacgctttttatagttgtgttgcagtatgggcattataagtatagcagacttctttatggtttaaagatgtctgttttatggtgtttatggccacttgttctagctttgtctatttttgactgttttgtcaattttaatgtggac---tgggtcttttttggttttagtattcttatgtctattattacactttgtttatgggttatgtattttgttaatagtttcagactttggcgccgtgttaaaactttttgggcttttaatcctgaaactaatgcaatcatctctctccaggtttacggacataattattacttaccggtgatggctgcacctacaggtgttacattaacacttcttagtggtgtacttcttgttgatggccataagattgctactcgtgttcaagtgggtcagttgcctaaatatgtaatagttgctacacctagtaccacaattgtttgtgaccgtgttggtcgttctgttaatgaaacaagccagactggttgggcattctacgtccgtgctaaacatggtgatttttctggtgttgcctctcaggagggtgttttgtcagaaagagagaagttgcttcatttaatctaa
>DQ445912_HumanNL63_Netherlands_2003-02-25
------------------------------------------------------------------------------------------------------------------------------------------------------------atgtct---aatagt------agtgtgcctctt---------------------tca---------------------------gaggtttatgtccatttacgtaactggaactttagttggaatttaattctaacgctttttatagttgtgttgcagtatgggcattataagtatagcagacttctttatggtttaaagatgtctgttttatggtgtttatggccacttgttctagctttgtctatttttgactgttttgtcaattttaatgtggac---tgggtcttttttggttttagtattcttatgtctattattacactttgtttatgggttatgtattttgttaatagtttcagactttggcgccgtgttaaaactttttgggcttttaatcctgaaactaatgcaatcatctctctccaggtttacggacataattattacttaccggtgatggctgcacctacaggtgttacattaacacttctcagtggtgtacttcttgttgatggccataagattgctactcgtgttcaagtgggtcagttgcctaaatatgtaatagttgctacacctagtaccacaattgtttgtgaccgtgttggtcgctctgttaatgaaacaagccagactggttgggcattctacgtccgtgctaaacatggtgatttttctggtgttgcctctcaggagggtgttttgtcagaaagagagaagttgcttcatttaatctaa
>JQ765563_HumanNL63_USA_2009-03-16
------------------------------------------------------------------------------------------------------------------------------------------------------------atgtct---aatagt------agtgtgcctctt---------------------tca---------------------------gaggtttatgtccatttacgtaactggaactttagttggaatttaattctaacgctttttatagttgtgttgcagtatgggcattataagtatagcagacttctttatggtttaaagatgtctgttttatggtgtttatggccacttgttctagctttgtctatttttgactgttttgtcaattttaatgtggac---tgggtcttttttggttttagtattcttatgtctattattacactttgtttgtgggttatgtattttgttaatagtttcagactttggcgccgtgttaaaactttttgggcttttaatcctgaaactaatgcaatcatctctctccaggtttacggacataattattacttaccggtgatggctgcacctacaggtgttacattaacacttctcagtggtgtacttcttgttgatggccataagattgctactcgtgttcaagtgggtcagttgcctaaatatgtaatagttgctacacctagtaccacaattgtttgtgaccgtgttggtcgctctgttaatgaaacaagccagactggttgggcattctacgtccgtgctaaacatggtgatttttctggtgttgcctctcaggagggtgttttgtcagaaagagagaagttgcttcatttaatctaa
>JQ765564_HumanNL63_USA_2009-03-01
------------------------------------------------------------------------------------------------------------------------------------------------------------atgtct---aatagt------agtgtgcctctt---------------------tca---------------------------gaggtttatgtccatttacgtaactggaactttagttggaatttaattctaacgctttttatagttgtgttgcagtatgggcattataagtatagcagacttctttatggtttaaagatgtctgttttatggtgtttatggccacttgttctagctttgtctatttttgactgttttgtcaattttaatgtggac---tgggtcttttttggttttagtattcttatgtctattattacactttgtttatgggttatgtattttgttaatagtttcagactttggcgccgtgttaaaactttttgggcttttaatcctgaaactaatgcaatcatctctctccaggtttacggacataattattacttaccggtgatggctgcacctacaggtgttacattaacacttctcagtggtgtacttcttgttgatggccataagattgctactcgtgttcaagtgggtcagttgcctaaatatgtaatagttgctacacctagtaccacaattgtttgtgaccgtgttggtcgctctgttaatgaaacaagccagactggttgggcattctacgtccgtgctaaacatggtgatttttctggtgttgcctctcaggagggtgttttgtcagaaagagagaagttgcttcatttaatctaa
>JQ765565_HumanNL63_USA_2009-02-13
------------------------------------------------------------------------------------------------------------------------------------------------------------atgtct---aatagt------agtgtgcctctt---------------------tca---------------------------gaggtttatgtccatttacgtaactggaactttagttggaatttaattctaacgctttttatagttgtgttgcagtatgggcattataagtatagcagacttctttatggtttaaagatgtctgttttatggtgtttatggccacttgttctagctttgtctatttttgactgttttgtcaattttaatgtggac---tgggtcttttttggttttagtattcttatgtctattattacactttgtttatgggttatgtattttgttaatagtttcagactttggcgccgtgttaaaactttttgggcttttaatcctgaaactaatgcaatcatctctctccaggtttacggacataattattacttaccggtgatggctgcacctacaggtgttacattaacacttctcagtggtgtacttcttgttgatggccataagattgctactcgtgttcaagtgggtcagttgcctaaatatgtaatagttgctacacctagtaccacaattgtttgtgaccgtgttggtcgctctgttaatgaaacaagccagactggttgggcattctacgtccgtgctaaacatggtgatttttctggtgttgcctctcaggagggtgttttgtcagaaagagagaagttgcttcatttaatctaa
>JQ765566_HumanNL63_USA_2008-01-08
------------------------------------------------------------------------------------------------------------------------------------------------------------atgtct---aatagt------agtgtgcctctt---------------------tca---------------------------gaggtttatgtccatttacgtaactggaactttagttggaatttaattctaacgctttttatagttgtgttgcagtatgggcattataagtatagcagacttctttatggtttaaagatgtctgttttatggtgtttatggccacttgttctagctttgtctatttttgactgttttgtcaattttaatgtggac---tgggtcttttttggttttagtattcttatgtctattattacactttgtttatgggttatgtattttgttaatagtttcagactttggcgccgtgttaaaactttttgggcttttaatcctgaaactaatgcaatcatctctctccaggtttacggacataattattacttaccggtgatggctgcacctacaggtgttacattaacacttctcagtggtgtacttcttgttgatggccataagattgctactcgtgttcaagtgggtcagttgcctaaatatgtaatagttgctacacctagtaccacaattgtttgtgaccgtgttggtcgctctgttaatgaaacaagccagactggttgggcattctacgtccgtgctaaacatggtgatttttctggtgttgcctctcaggagggtgttttgtcagaaagagagaagttgcttcatttaatctaa
>JQ765567_HumanNL63_USA_2009-03-12
------------------------------------------------------------------------------------------------------------------------------------------------------------atgtct---aatagt------agtgtgcctctt---------------------tca---------------------------gaggtttatgtccatttacgtaactggaactttagttggaatttaattctaacgctttttatagttgtgttgcagtatgggcattataagtatagcagacttctttatggtttaaagatgtctgttttatggtgtttatggccacttgttctagctttgtctatttttgactgttttgtcaattttaatgtggac---tgggtcttttttggttttagtattcttatgtctattattacactttgtttatgggttatgtattttgttaatagtttcagactttggcgccgtgttaaaactttttgggcttttaatcctgaaactaatgcaatcatctctctccaggtttacggacataattattacttaccggtgatggctgcacctacaggtgttacattaacacttctcagtggtgtacttcttgttgatggccataagattgctactcgtgttcaagtgggtcagttgcctaaatatgtaatagttgctacacctagtaccacaattgtttgtgaccgtgttggtcgctctgttaatgaaacaagccagactggttgggcattctacgtccgtgctaaacatggtgatttttctggtgttgcctctcaggagggtgttttgtcagaaagagagaagttgcttcatttaatctaa
>JQ765568_HumanNL63_USA_2005-01-11
------------------------------------------------------------------------------------------------------------------------------------------------------------atgtct---aatagt------agtgtgcctctt---------------------tca---------------------------gaggtttatgtccatttacgtaactggaactttagttggaatttaattctaacgctttttatagttgtgttgcagtatgggcattataagtatagcagacttctttatggtttaaagatgtctgttttatggtgtttatggccacttgttctagctttgtctatttttgactgttttgtcaattttaatgtggac---tgggtcttttttggttttagtattcttatgtctattattacactttgtttatgggttatgtattttgttaatagtttcagactttggcgccgtgttaaaactttttgggcttttaatcctgaaactaatgcaatcatctctctccaggtttacggacataattattacttaccggtgatggctgcacctacaggtgttacattaacacttcttagtggtgtacttcttgttgatggccataagattgctactcgtgttcaagtgggtcagttgcctaaatatgtaatagttgctacgcctagtaccacaattgtttgtgaccgtgttggtcgctctgttaatgaaacaagccagactggttgggcattctacgtccgtgctaaacatggtgatttttctggtgttgcctctcaggagggtgttttgtcagaaagagagaagttgcttcatttaatctaa
>JQ765569_HumanNL63_USA_2005-01-18
------------------------------------------------------------------------------------------------------------------------------------------------------------atgtct---aatagt------agtgtgcctctt---------------------tca---------------------------gaggtttatgtccatttacgtaactggaactttagttggaatttaattctaacgctttttatagttgtgttgcagtatgggcattataagtatagcagacttctttatggtttaaagatgtctgttttatggtgtttatggccacttgttctagctttgtctatttttgactgttttgtcaattttaatgtggac---tgggtcttttttggttttagtattcttatgtctattattacactttgtttatgggttatgtattttgttaatagtttcagactttggcgccgtgttaaaactttttgggcttttaatcctgaaactaatgcaatcatctctctccaggtttacggacataattattacttaccggtgatggctgcacctacaggtgttacattaacacttctcagtggtgtacttcttgttgatggccataagattgctactcgtgttcaagtgggtcagttgcctaaatatgtaatagttgctacacctagtaccacaattgtttgtgaccgtgttggtcgctctgttaatgaaacaagccagactggttgggcattctacgtccgtgctaaacatggtgatttttctggtgttgcctctcaggagggtgttttgtcagaaagagagaagttgcttcatttaatctaa
>JQ765570_HumanNL63_USA_2005-01-19
------------------------------------------------------------------------------------------------------------------------------------------------------------atgtct---aatagt------agtgtgcctctt---------------------tca---------------------------gaggtttatgtccatttacgtaactggaactttagttggaatttaattctaacgctttttatagttgtgttgcagtatgggcattataagtatagcagacttctttatggtttaaagatgtctgttttatggtgtttatggccacttgttctagctttgtctatttttgactgttttgtcaattttaatgtggac---tgggtcttttttggttttagtattcttatgtctattattacactttgtttatgggttatgtattttgttaatagtttcagactttggcgccgtgttaaaactttttgggcttttaatcctgaaactaatgcaatcatctctctccaggtttacggacataattattacttaccggtgatggctgcacctacaggtgttacattaacacttctcagtggtgtacttcttgttgatggccataagattgctactcgtgttcaagtgggtcagttgcctaaatatgtaatagttgctacacctagtaccacaattgtttgtgaccgtgttggtcgctctgttaatgaaacaagccagactggttgggcattctacgtccgtgctaaacatggtgatttttctggtgttgcctctcaggagggtgttttgtcagaaagagagaagttgcttcatttaatctaa
>JQ765571_HumanNL63_USA_2005-01-23
------------------------------------------------------------------------------------------------------------------------------------------------------------atgtct---aatagt------agtgtgcctctt---------------------tca---------------------------gaggtttatgtccatttacgtaactggaactttagttggaatttaattctaacgctttttatagttgtgttgcagtatgggcattataagtatagcagacttctttatggtttaaagatgtctgttttatggtgtttatggccacttgttctagctttgtctatttttgactgttttgtcaattttaatgtggac---tgggtcttttttggttttagtattcttatgtctattattacactttgtttatgggttatgtattttgttaatagtttcagactttggcgccgtgttaaaactttttgggcttttaatcctgaaactaatgcaatcatctctctccaggtttacggacataattattacttaccggtgatggctgcacctacaggtgttacattaacacttcttagtggtgtacttcttgttgatggccataagattgctactcgtgttcaagtgggtcagttgcctaaatatgtaatagttgctacgcctagtaccacaattgtttgtgaccgtgttggtcgctctgttaatgaaacaagccagactggttgggcattctacgtccgtgctaaacatggtgatttttctggtgttgcctctcaggagggtgttttgtcagaaagagagaagttgcttcatttaatctaa
>JQ765572_HumanNL63_USA_2005-02-01
------------------------------------------------------------------------------------------------------------------------------------------------------------atgtct---aatagt------agtgtgcctctt---------------------tca---------------------------gaggtttatgtccatttacgtaactggaactttagttggaatttaattctaacgctttttatagttgtgttgcagtatgggcattataagtatagcagacttctttatggtttaaagatgtctgttttatggtgtttatggccacttgttctagctttgtctatttttgactgttttgtcaattttaatgtggac---tgggtcttttttggttttagtattcttatgtctattattacactttgtttatgggttatgtattttgttaatagtttcagactttggcgccgtgttaaaactttttgggcttttaatcctgaaactaatgcaatcatctctctccaggtttacggacataattattacttaccggtgatggctgcacctacaggtgttacattaacacttcttagtggtgtacttcttgttgatggccataagattgctactcgtgttcaagtgggtcagttgcctaaatatgtaatagttgctacgcctagtaccacaattgtttgtgaccgtgttggtcgctctgttaatgaaacaagccagactggttgggcattctacgtccgtgctaaacatggtgatttttctggtgttgcctctcaggagggtgttttgtcagaaagagagaagttgcttcatttaatctaa
>JQ765573_HumanNL63_USA_2005-04-12
------------------------------------------------------------------------------------------------------------------------------------------------------------atgtct---aatagt------agtgtgcctctt---------------------tca---------------------------gaggtttatgtccatttacgtaactggaactttagttggaatttaattctaacgctttttatagttgtgttgcagtatgggcattataagtatagcagacttctttatggtttaaagatgtctgttttatggtgtttatggccacttgttctagctttgtctatttttgactgttttgtcaattttaatgtggac---tgggtcttttttggttttagtattcttatgtctattattacactttgtttatgggttatgtattttgttaatagtttcagactttggcgccgtgttaaaactttttgggcttttaatcctgaaactaatgcaatcatctctctccaggtttacggacataattattacttaccggtgatggctgcacctacaggtgttacattaacacttcttagtggtgtacttcttgttgatggccataagattgctactcgtgttcaagtgggtcagttgcctaaatatgtaatagttgctacgcctagtaccacaattgtttgtgaccgtgttggtcgctctgttaatgaaacaagccagactggttgggcattctacgtccgtgctaaacatggtgatttttctggtgttgcctctcaggagggtgttttgtcagaaagagagaagttgcttcatttaatctaa
>JQ765574_HumanNL63_USA_2005-11-
------------------------------------------------------------------------------------------------------------------------------------------------------------atgtct---aatagt------agtgtgcctctt---------------------tca---------------------------gaggtttatgtccatttacgtaactggaactttagttggaatttaattctaacgctttttatagttgtgttgcagtatgggcattataagtatagcagacttctttatggtttaaagatgtctgttttatggtgtttatggccacttgttctagctttgtctatttttgactgttttgtcaattttaatgtggac---tgggtcttttttggttttagtattcttatgtctattattacactttgtttatgggttatgtattttgttaatagtttcagactttggcgccgtgttaaaactttttgggcttttaatcctgaaactaatgcaatcatctctctccaggtttacggacataattattacttaccggtgatggctgcacctacaggtgttacattaacacttcttagtggtgtacttcttgttgatggccataagattgctactcgtgttcaagtgggtcagttgcctaaatatgtaatagttgctacacctagtaccacaattgtttgtgaccgtgttggtcgctctgttaatgaaacaagccagactggttgggcattctacgtccgtgctaaacatggtgatttttctggtgttgcctctcaggagggtgttttgtcagaaagagagaagttgcttcatttaatctaa
>JQ765575_HumanNL63_USA_2005-11-21
------------------------------------------------------------------------------------------------------------------------------------------------------------atgtct---aatagt------agtgtgcctctt---------------------tca---------------------------gaggtttatgtccatttacgtaactggaactttagttggaatttaattctaacgctttttatagttgtgttgcagtatgggcattataagtatagcagacttctttatggtttaaagatgtctgttttatggtgtttatggccacttgttctagctttgtctatttttgactgttttgtcaattttaatgtggac---tgggtcttttttggttttagtattcttatgtctattattacactttgtttgtgggttatgtattttgttaatagtttcagactttggcgccgtgttaaaactttttgggcttttaatcctgaaactaatgcaatcatctctctccaggtttacggacataattattacttaccggtgatggctgcacctacaggtgttacattaacacttcttagtggtgtacttcttgttgatggccataagattgctactcgtgttcaagtgggtcagttgcctaaatatgtaatagttgctacgcctagtaccacaattgtttgtgaccgtgttggtcgctctgttaatgaaacaagccagactggttgggcattctacgtccgtgctaaacatggtgatttttctggtgttgcctctcaggagggtgttttgtcagaaagagagaagttgcttcatttaatctaa
>JX104161_HumanNL63_China_2008-11-04
------------------------------------------------------------------------------------------------------------------------------------------------------------atgtct---aatagt------agtgtgcctctt---------------------tca---------------------------gaggtttatgtccatttacgtaactggaactttagttggaatttaattctaacagtttttatagttgtgttgcagtatgggcattataagtatagcagatttctttatggtttaaagatgtctgttttatggtgtttatggccacttgttctagctttgtctatttttgactgttttgtcaattttaatgtggac---tggatcttttttggttttagtattcttatgtctattattacactttgtttatgggttatgtattttgttaatagtttcagactttggcgccgtgtcaaaactttttgggcttttaatcctgaaactaatgcaatcatctctatccaggtttatggacataattactacttaccggtgatggctgcacctacaggtgttacattaacacttcttagtggtgtacttcttgttgatggccacaagattgctactcgtgttcaagtgggtcagttgcctaaatatgtaatagttgctacacctagtaccacaattgtttgtgaccgtgttggtcgctctgttaatgaaacaagccagactggttgggcactctacgtccgtgctaaacatggtgatttttctggtgttgcctctcaggagggtgttttgtcagaaagagagaagttgcttcatttaatctaa
>JX504050_HumanNL63_USA_2004--
------------------------------------------------------------------------------------------------------------------------------------------------------------atgtct---aatagt------agtgtgcctctt---------------------tta---------------------------gaggtttatgtccatttacgtaactggaactttagttggaatttaattctaacgctttttatagttgtgttgcagtatgggcattataagtatagcagacttctttatggtttaaagatgtctgttttatggtgtttatggccacttgttctagctttgtctatttttgactgttttgtcaattttaatgtggac---tgggtcttttttggttttagtattcttatgtctattattacactttgtttatgggttatgtattttgttaatagtttcagactttggcgccgtgttaaaactttttgggcttttaatcctgaaactaatgcaatcatctctctccaggtttacggacataattattacttaccggtgatggctgcacctacaggtgttacattaacacttcttagtggtgtacttcttgttgatggccataagattgctactcgtgttcaagtgggtcagttgcctaaatatgtaatagttgctacgcctagtaccacaattgtttgtgaccgtgttggtcgctctgttaatgaaacaagccagactggttgggcattctacgtccgtgctaaacatggtgatttttctggtgttgcctctcaggagggtgttttgtcagaaagagagaagttgcttcatttaatctaa
>JX524171_HumanNL63_China_2009-01-24
------------------------------------------------------------------------------------------------------------------------------------------------------------atgtct---aatagt------agtgtgcctctt---------------------tca---------------------------gaggtttatgtccatttacgtaactggaactttagttggaatttaattctaacagtttttatagttgtgttgcagtatgggcattataagtatagcagatttctttatggtttaaagatgtctgttttatggtgtttatggccacttgttctagctttgtctatttttgactgttttgtcaattttaatgtggac---tggatcttttttggttttagtattcttatgtctattattacactttgtttatgggttatgtattttgttaatagtttcagactttggcgccgtgtcaaaactttttgggcttttaatcctgaaactaatgcaatcatctctatccaggtttatggacataattactacttaccggtgatggctgcacctacaggtgttacattaacacttcttagtggtgtacttcttgttgatggccacaagattgctactcgtgttcaagtgggtcagttgcctaaatatgtaatagttgctacacctagtaccacaattgtttgtgaccgtgttggtcgctctgttaatgaaacaagccagactggttgggcattctacgtccgtgctaaacatggtgatttttctggtgttgcctctcaggagggtgttttgtcagaaagagagaagttgcttcatttaatctaa
>KF530104_HumanNL63_USA_1990-04-26
------------------------------------------------------------------------------------------------------------------------------------------------------------atgtct---aatagt------agtgtgcctctt---------------------tca---------------------------gaggtttatgtccatttacgtaactggaactttagttggaatttaattctaacgctttttatagttgtgttgcagtatgggcattataagtatagcagacttctttatggtttaaagatgtctgttttatggtgtttatggccacttgttctagctttgtctatttttgactgttttgtcaattttaatgtggac---tgggtcttttttggttttagtattcttatgtctattattacactttgtttatgggttatgtattttgttaatagtttcagactttggcgccgtgttaaaactttttgggcttttaatcctgaaactaatgcaatcatctctctccaggtttacggacataattattacttaccggtgatggctgcacctacaggtgttacattaacacttcttagtggtgtacttcttgttgatggccataagattgctactcgtgttcaagtgggtcagttgcctaaatatgtaatagttgctacacctagtaccacaattgtttgtgaccgtgttggtcgctctgttaatgaaacaagccagactggttgggcattctacgtccgtgctaaacatggtgatttttctggtgttgcctctcaggagggtgttttgtcagaaagagagaagttgcttcatttaatctaa
>KF530105_HumanNL63_USA_2001-02-23
------------------------------------------------------------------------------------------------------------------------------------------------------------atgtct---aatagt------agtgtgcctctt---------------------tca---------------------------gaggtttatgtccatttacgtaactggaactttagttggaatttaattctaacgctttttatagttgtgttgcagtatgggcattataagtatagcagacttctttatggtttaaagatgtctgttttatggtgtttatggccacttgttctagctttgtctatttttgactgttttgtcaattttaatgtggac---tgggtcttttttggttttagtattcttatgtctattattacactttgtttatgggttatgtattttgttaatagtttcagactttggcgccgtgttaaaactttttgggcttttaatcctgaaactaatgcaatcatctctctccaggtttacggacataattattacttaccggtgatggctgcacctacaggtgttacattaacacttcttagtggtgtacttcttgttgatggccataagattgctactcgtgttcaagtgggtcagttgcctaaatatgtaatagttgctacacctagtaccacaattgtttgtgaccgtgttggtcgctctgttaatgaaacaagccagactggttgggcattctacgtccgtgctaaacatggtgatttttctggtgttgcctctcaggagggtgttttgtcagaaagagagaagttgcttcatttaatctaa
>KF530106_HumanNL63_USA_1987-12-16
------------------------------------------------------------------------------------------------------------------------------------------------------------atgtct---aatagt------agtgtgcctctt---------------------tca---------------------------gaggtttatgtccatttacgtaactggaactttagttggaatttaattctaacagtttttatagttgtgttgcagtatgggcattataagtatagcagacttctttatggtttaaagatgtctgttttatggtgtttatggccacttgttctagctttgtctatttttgactgttttgtcaattttaatgtggac---tgggtcttttttggttttagtattcttatgtctattattacactttgtttatgggttatgtattttgttaatagtttcagactttggcgccgtgttaaaactttttgggcttttaatcctgaaactaatgcaatcatctctctccaggtttatggacataattattacttaccggtgatggctgcacctacaggtgttacattaacacttcttagtggtgtacttcttgttgatggccataagattgctactcgtgttcaagtgggtcagttgcctaaatatgtaatagttgctacacctagtaccacaattgtttgtgaccgtgttggtcgctctgttaatgaaacaagccagactggttgggcattctacgtccgtgctaaacatggtgatttttctggtgttgcctctcaggagggtgttttgtcagaaagagagaagttgcttcatttaatctaa
>KF530107_HumanNL63_USA_1991-01-24
------------------------------------------------------------------------------------------------------------------------------------------------------------atgtct---aatagt------agtgtgcctctt---------------------tca---------------------------gaggtttatgtccatttacgtaactggaactttagttggaatttaattctaacgctttttatagttgtgttgcagtatgggcattataagtatagcagacttctttatggtttaaagatgtctgttttatggtgtttatggccacttgttctagctttgtctatttttgactgttttgtcaattttaatgtggac---tgggtcttttttggttttagtattcttatgtctattattacactttgtttatgggttatgtattttgttaatagtttcagactttggcgccgtgttaaaactttttgggcttttaatcctgaaactaatgcaatcatctctctccaggtttacggacataattattacttaccggtgatggctgcacctacaggtgttacattaacacttcttagtggtgtacttcttgttgatggccataagattgctactcgtgttcaagtgggtcagttgcctaaatatgtaatagttgctacacctagtaccacaattgtttgtgaccgtgttggtcgctctgttaatgaaacaagccagactggttgggcattctacgtccgtgctaaacatggtgatttttctggtgttgcctctcaggagggtgttttgtcagaaagagagaagttgcttcatttaatctaa
>KF530108_HumanNL63_USA_1989-01-05
------------------------------------------------------------------------------------------------------------------------------------------------------------atgtct---aatagt------agtgtgcctctt---------------------tca---------------------------gaggtttatgtccatttacgtaactggaactttagttggaatttaattctaacgctttttatagttgtgttgcagtatgggcattataagtatagcagacttctttatggtttaaagatgtctgttttatggtgtttatggccacttgttctagctttgtctatttttgactgttttgtcaattttaatgtggac---tgggtcttttttggttttagtattcttatgtctattattacactttgtttatgggttatgtattttgttaatagtttcagactttggcgccgtgttaaaactttttgggcttttaatcctgaaactaatgcaatcatctctctccaggtttacggacataattattacttaccggtgatggctgcacctacaggtgttacattaacacttcttagtggtgtacttcttgttgatggccataagattgctactcgtgttcaagtgggtcagttgcctaaatatgtaatagttgctacacctagtaccacaattgtttgtgaccgtgttggtcgctctgttaatgaaacaagccagactggttgggcattctacgtccgtgctaaacatggtgatttttctggtgttgcctctcaggagggtgttttgtcagaaagagagaagttgcttcatttaatctaa
>KF530109_HumanNL63_USA_1990-03-21
------------------------------------------------------------------------------------------------------------------------------------------------------------atgtct---aatagt------agtgtgcctctt---------------------tca---------------------------gaggtttatgtccatttacgtaactggaactttagttggaatttaattctaacgctttttatagttgtgttgcagtatgggcattataagtatagcagacttctttatggtttaaagatgtctgttttatggtgtttatggccacttgttttagctttgtctatttttgactgttttgtcaattttaatgtggac---tgggtcttttttggttttagtattcttatgtctattattacactttgtttatgggttatgtattttgttaatagtttcagactttggcgccgtgttaaaactttttgggcttttaatcctgaaactaatgcaatcatctctctccaggtttacggacataattattacttaccggtgatggctgcacctacaggtgttacattaacacttcttagtggtgtacttcttgttgatggccataagattgctactcgtgttcaagtgggtcagttgcctaaatatgtaatagttgctacacctagtaccacaattgtttgtgaccgtgttggtcgctctgttaatgaaacaagccagactggttgggcattctacgtccgtgctaaacatggtgatttttctggtgttgcctctcaggagggtgttttgtcagaaagagagaagttgcttcatttaatctaa
>KF530110_HumanNL63_USA_1983-08-16
------------------------------------------------------------------------------------------------------------------------------------------------------------atgtct---aatagt------agtgtgcctctt---------------------tca---------------------------gaggtttatgtccatttacgtaactggaactttagttggaatttaattctaacagtttttatagttgtgttgcagtatgggcattataagtatagcagacttctttatggtttaaagatgtctgttttatggtgtttatggccacttgttctagctttgtctatttttgactgttttgtcaattttaatgtggac---tgggtcttttttggttttagtattcttatgtctattattacactttgtttatgggttatgtattttgttaatagtttcagactttggcgccgtgttaaaactttttgggcttttaatcctgaaactaatgcaatcatctctctccaggtttatggacataattattacttaccggtgatggctgcacctacaggtgttacattaacacttcttagtggtgtacttcttgttgatggccataagattgctactcgtgttcaagtgggtcagttgcctaaatatgtaatagttgctacacctagtaccacaattgtttgtgaccgtgttggtcgctctgttaatgaaacaagccagactggttgggcattctacgtccgtgctaaacatggtgatttttctggtgttgcctctcaggagggtattttgtcagaaagagagaagttgcttcatttaatctaa
>KF530111_HumanNL63_USA_1990-01-05
------------------------------------------------------------------------------------------------------------------------------------------------------------atgtct---aatagt------agtgtgcctctt---------------------tca---------------------------gaggtttatgtccatttacgtaactggaactttagttggaatttaattctaacgctttttatagttgtgttgcagtatgggcattataagtatagcagacttctttatggtttaaagatgtctgttttatggtgtttatggccacttgttctagctttgtctatttttgactgttttgtcaattttaatgtggac---tgggtcttttttggttttagtattcttatgtctattattacactttgtttatgggttatgtattttgttaatagtttcagactttggcgccgtgttaaaactttttgggcttttaatcctgaaactaatgcaatcatctctctccaggtttacggacataattattacttaccggtgatggctgcacctacaggtgttacattaacacttcttagtggtgtacttcttgttgatggccataagattgctactcgtgttcaagtgggtcagttgcctaaatatgtaatagttgctacacctagtaccacaattgtttgtgaccgtgttggtcgctctgttaatgaaacaagccagactggttgggcattctacgtccgtgctaaacatggtgatttttctggtgttgcctctcaggagggtgttttgtcagaaagagagaagttgcttcatttaatctaa
>KF530112_HumanNL63_USA_2001-11-21
------------------------------------------------------------------------------------------------------------------------------------------------------------atgtct---aatagt------agtgtgcctctt---------------------tca---------------------------gaggtttatgtccatttacgtaactggaactttagttggaatttaattctaacgctttttatagttgtgttgcagtatgggcattataagtatagcagacttctttatggtttaaagatgtctgttttatggtgtttatggccacttgttctagctttgtctatttttgactgttttgtcaattttaatgtggac---tgggtcttttttggttttagtattcttatgtctattattacactttgtttatgggttatgtattttgttaatagtttcagactttggcgccgtgttaaaactttttgggcttttaatcctgaaactaatgcaatcatctctctccaggtttacggacataattattacttaccggtgatggctgcacctacaggtgttacattaacacttctcagtggtgtacttcttgttgatggccataagattgctactcgtgttcaagtgggtcagttgcctaaatatgtaatagttgctacacctagtaccacaattgtttgtgaccgtgttggtcgctctgttaatgaaacaagccagactggttgggcattctacgtccgtgctaaacatggtgatttttctggtgttgcctctcaggagggtgttttgtcagaaagagagaagttgcttcatttaatctaa
>KF530113_HumanNL63_USA_1990-05-29
------------------------------------------------------------------------------------------------------------------------------------------------------------atgtct---aatagt------agtgtgcctctt---------------------tca---------------------------gaggtttatgtccatttacgtaactggaactttagttggaatttaattctaacgctttttatagttgtgttgcagtatgggcattataagtatagcagacttctttatggtttaaagatgtctgttttatggtgtttatggccacttgttctagctttgtctatttttgactgttttgtcaattttaatgtggac---tgggtcttttttggttttagtattcttatgtctattattacactttgtttatgggttatgtattttgttaatagtttcagactttggcgccgtgttaaaactttttgggcttttaatcctgaaactaatgcaatcatctctctccaggtttacggacataattattacttaccggtgatggctgcacctacaggtgttacattaacacttcttagtggtgtacttcttgttgatggccataagattgctactcgtgttcaagtgggtcagttgcctaaatatgtaatagttgctacacctagtaccacaattgtttgtgaccgtgttggtcgctctgttaatgaaacaagccagactggttgggcattctacgtccgtgctaaacatggtgatttttctggtgttgcctctcaggagggtgttttgtcagaaagagagaagttgcttcatttaatctaa
>KF530114_HumanNL63_USA_1989-01-03
------------------------------------------------------------------------------------------------------------------------------------------------------------atgtct---aatagt------agtgtgcctctt---------------------tca---------------------------gaggtttatgtccatttacgtaactggaactttagttggaatttaattctaacgctttttatagttgtgttgcagtatgggcattataagtatagcagacttctttatggtttaaagatgtctgttttatggtgtttatggccacttgttctagctttgtctatttttgactgttttgtcaattttaatgtggac---tgggtcttttttggttttagtattcttatgtctattattacactttgtttatgggttatgtattttgttaatagtttcagactttggcgccgtgttaaaactttttgggcttttaatcctgaaactaatgcaatcatctctctccaggtttacggacataattattacttaccggtgatggctgcacctacaggtgttacattaacacttcttagtggtgtacttcttgttgatggccataagattgctactcgtgttcaagtgggtcagttgcctaaatatgtaatagttgctacacctagtaccacaattgtttgtgaccgtgttggtcgctctgttaatgaaacaagccagactggttgggcattctacgtccgtgctaaacatggtgatttttctggtgttgcctctcaggagggtgttttgtcagaaagagagaagttgcttcatttaatctaa
>KT266906_HumanNL63_Haiti_2015-01-16
------------------------------------------------------------------------------------------------------------------------------------------------------------atgtct---aatagt------agtgtgcctctt---------------------tca---------------------------gaggtttatgtccatttacgtaactggaactttagttggaatttaattctaacagtttttatagttgtgttgcagtatgggcattataagtatagcagatttctttatggtttaaagatgtctgttttatggtgtttatggccacttgttctagctttgtctatttttgactgttttgtcaattttaatgtggac---tggatcttttttggttttagtattcttatgtctattattacactttgtttatgggttatgtattttgttaatagtttcagactttggcgccgtgtcaaaactttttgggcttttaatcctgaaactaatgcaatcatctctatccaggtttatggacataattactacttaccggtgatggctgcacctacaggtgttacattaacacttcttagtggtgtacttcttgttgatggccacaagattgctactcgtgttcaagtgggtcagttgcctaaatatgtaatagttgctacacctagtaccacaattgtttgtgaccgtgttggtcgctctgttaatgaaacaagccagactggttgggcactctacgtccgtgctaaacatggtgatttttctggtgttgcctctcaggagggtgttttgtcagaaagagagaagttgcttcatttaatctaa
>KT381875_HumanNL63_USA_2015--
------------------------------------------------------------------------------------------------------------------------------------------------------------atgtct---aatagt------agtgtgcctctt---------------------tca---------------------------gaggtttatgtccatttacgtaactggaactttagttggaatttaattctaacagtttttatagttgtgttgcagtatgggcattataagtatagcagacttctttatggtttaaagatgtctgttttatggtgtttatggccacttgttctagctttgtctatttttgactgttttgtcaattttaatgtggac---tgggtcttttttggttttagtattcttatgtctattattacactttgtttatgggttatgtattttgttaatagtttcagactttggcgccgtgttaaaactttttgggcttttaatcctgaaactaatgcaatcatctctctccaggtttacggacataattattacttaccggtgatggctgcacctacaggtgttacattaacacttctcagtggtgtacttcttgttgatggccataagattgctactcgtgttcaagtgggtcagttgcctaaatatgtaatagttgctacacctagtaccacaattgtttgtgaccgtgttggtcgctctgttaatgaaacaagccagactggttgggcattctacgtccgtgctaaacatggtgatttttctggtgttgcctctcaggagggtgttttgtcagaaagagagaagttgcttcatttaatctaa
>KU521535_HumanNL63_USA_2015-09-01
------------------------------------------------------------------------------------------------------------------------------------------------------------atgtct---aatagt------agtgtgcctctt---------------------tca---------------------------gaggtttatgtccatttacgtaactggaactttagttggaatttaattctaacagtttttatagttgtgttgcagtatgggcattataagtatagcagacttctttatggtttaaagatgtctgttttatggtgtttatggccacttgttctagctttgtctatttttgactgttttgtcaattttaatgtggac---tgggtcttttttggttttagtattcttatgtctattattacactttgtttatgggttatgtattttgttaatagtttcagactttggcgccgtgttaaaactttttgggcttttaatcctgaaactaatgcaatcatctctctccaggtttacggacataattattacttaccggtgatggctgcacctacaggtgttacattaacacttctcagtggtgtacttcttgttgatggccataagattgctactcgtgttcaagtgggtcagttgcctaaatatgtaatagttgctacacctagtaccacaattgtttgtgaccgtgttggtcgctctgttaatgaaacaagccagactggttgggcattctacgtccgtgctaaacatggtgatttttctggtgttgcctctcaggagggtgttttgtcagaaagagagaagttgcttcatttaatctaa
>KX179497_HumanNL63_Haiti_2015-01-21
------------------------------------------------------------------------------------------------------------------------------------------------------------atgtct---aatagt------agtgtgcctctt---------------------tca---------------------------gaggtttatgtccatttacgtaactggaactttagttggaatttaattctaacagtttttatagttgtgttgcagtatgggcattataagtatagcagatttctttatggtttaaagatgtctgttttatggtgtttatggccacttgttctagctttgtctatttttgactgttttgtcaattttaatgtggac---tggatcttttttggttttagtattcttatgtctattattacactttgtttatgggttatgtattttgttaatagtttcagactttggcgccgtgtcaaaactttttgggcttttaatcctgaaactaatgcaatcatctctatccaggtttatggacataattactacttaccggtgatggctgcacctacaggtgttacattaacacttcttagtggtgtacttcttgttgatggccacaagattgctactcgtgttcaagtgggtcagttgcctaaatatgtaatagttgctacacctagtaccacaattgtttgtgaccgtgttggtcgctctgttaatgaaacaagccagactggttgggcactctacgtccgtgctaaacatggtgatttttctggtgttgcctctcaggagggtgttttgtcagaaagagagaagttgcttcatttaatctaa
>KX179498_HumanNL63_Haiti_2015-01-22
------------------------------------------------------------------------------------------------------------------------------------------------------------atgtct---aatagt------agtgtgcctctt---------------------tca---------------------------gaggtttatgtccatttacgtaactggaactttagttggaatttaattctaacagtttttatagttgtgttgcagtatgggcattataagtatagcagatttctttatggtttaaagatgtctgttttatggtgtttatggccacttgttctagctttgtctatttttgactgttttgtcaattttaatgtggac---tggatcttttttggttttagtattcttatgtctattattacactttgtttatgggttatgtattttgttaatagtttcagactttggcgccgtgtcaaaactttttgggcttttaatcctgaaactaatgcaatcatctctatccaggtttatggacataattactacttaccggtgatggctgcacctacaggtgttacattaacacttcttagtggtgtacttcttgttgatggccacaagattgctactcgtgttcaagtgggtcagttgcctaaatatgtaatagttgctacacctagtaccacaattgtttgtgaccgtgttggtcgctctgttaatgaaacaagccagactggttgggcactctacgtccgtgctaaacatggtgatttttctggtgttgcctctcaggagggtgttttgtcagaaagagagaagttgcttcatttaatctaa
>KX179499_HumanNL63_Haiti_2015-01-27
------------------------------------------------------------------------------------------------------------------------------------------------------------atgtct---aatagt------agtgtgcctctt---------------------tca---------------------------gaggtttatgtccatttacgtaactggaactttagttggaatttaattctaacagtttttatagttgtgttgcagtatgggcattataagtatagcagatttctttatggtttaaagatgtctgttttatggtgtttatggccacttgttctagctttgtctatttttgactgttttgtcaattttaatgtggac---tggatcttttttggttttagtattcttatgtctattattacactttgtttatgggttatgtattttgttaatagtttcagactttggcgccgtgtcaaaactttttgggcttttaatcctgaaactaatgcaatcatctctatccaggtttatggacataattactacttaccggtgatggctgcacctacaggtgttacattaacacttcttagtggtgtacttcttgttgatggccacaagattgctactcgtgttcaagtgggtcagttgcctaaatatgtaatagttgctacacctagtaccacaattgtttgtgaccgtgttggtcgctctgttaatgaaacaagccagactggttgggcattctacgtccgtgctaaacatggtgatttttctggtgttgcctctcaggagggtgttttgtcagaaagagagaagttgcttcatttaatctaa
>KX179500_HumanNL63_USA_2015-09-
------------------------------------------------------------------------------------------------------------------------------------------------------------atgtct---aatagt------agtgtgcctctt---------------------tca---------------------------gaggtttatgtccatttacgtaactggaactttagttggaatttaattctaacagtttttatagttgtgttgcagtatgggcattataagtatagcagacttctttatggtttaaagatgtctgttttatggtgtttatggccacttgttctagctttgtctatttttgactgttttgtcaattttaatgtggac---tgggtcttttttggttttagtattcttatgtctattattacactttgtttatgggttatgtattttgttaatagtttcagactttggcgccgtgttaaaactttttgggcttttaatcctgaaactaatgcaatcatctctctccaggtttacggacataattattacttaccggtgatggctgcacctacaggtgttacattaacacttctcagtggtgtacttcttgttgatggccataagattgctactcgtgttcaagtgggtcagttgcctaaatatgtaatagttgctacacctagtaccacaattgtttgtgaccgtgttggtcgctctgttaatgaaacaagccagactggttgggcattctacgtccgtgctaaacatggtgatttttctggtgttgcctctcaggagggtgttttgtcagaaagagagaagttgcttcatttaatctaa
>KY554967_HumanNL63_USA_2016--
------------------------------------------------------------------------------------------------------------------------------------------------------------atgtct---aatagt------agtgtgcctctt---------------------tca---------------------------gaggtttatgtccatttacgtaactggaactttagttggaatttaattctaacgctttttatagttgtgttgcagtatgggcattataagtatagcagacttctttatggtttaaagatgtctgttttatggtgtttatggccacttgttctagctttgtctatttttgactgttttgtcaattttaatgtggac---tgggtcttttttggttttagtattcttatgtctattattacactttgtttatgggttatgtattttgttaatagtttcagactttggcgccgtgttaaaactttttgggcttttaatcctgaaactaatgcaatcatctctctccaggtttacggacataattattacttaccggtgatggctgcacctacaggtgttacattaacacttctcagtggtgtacttcttgttgatggccataagattgctactcgtgttcaagtgggtcagttgcctaaatatgtaatagttgctacacctagtaccacaattgtttgtgaccgtgttggtcgctctgttaatgaaacaagccagactggttgggcattctacgtccgtgctaaacatggtgatttttctggtgttgcctctcaggagggtgttttgtcagaaagagagaagttgcttcatttaatctaa
>KY554968_HumanNL63_USA_2016--
------------------------------------------------------------------------------------------------------------------------------------------------------------atgtct---aatagt------agtgtgcctctt---------------------tca---------------------------gaggtttatgtccatttacgtaactggaactttagttggaatttaattctaacgctttttatagttgtgttgcagtatgggcattataagtatagcagacttctttatggtttaaagatgtctgttttatggtgtttatggccacttgttctagctttgtctatttttgactgttttgtcaattttaatgtggac---tgggtcttttttggttttagtattcttatgtctattattacactttgtttatgggttatgtattttgttaatagtttcagactttggcgccgtgttaaaactatttgggcttttaatcctgaaactaatgcaatcatctctctccaggtttacggacataattattacttaccggtgatggctgcacctacaggtgttacattaacacttctcagtggtgtacttcttgttgatggccataagattgctactcgtgttcaagtgggtcagttgcctaaatatgtaatagttgctacacctagtaccacaattgtttgtgaccgtgttggtcgctctgttaatgaaacaagccagactggttgggcattctacgtccgtgctaaacatggtgatttttctggtgttgcctctcaggagggtgttttgtcagaaagagagaagttgcttcatttaatctaa
>KY554969_HumanNL63_USA_2016--
------------------------------------------------------------------------------------------------------------------------------------------------------------atgtct---aatagt------agtgtgcctctt---------------------tca---------------------------gaggtttatgtccatttacgtaactggaactttagttggaatttaattctaacgctttttatagttgtgttgcagtatgggcattataagtatagcagacttctttatggtttaaagatgtctgttttatggtgtttatggccacttgttctagctttgtctatttttgactgttttgtcaattttaatgtggac---tgggtcttttttggttttagtattcttatgtctattattacactttgtttatgggttatgtattttgttaatagtttcagactttggcgccgtgttaaaactttttgggcttttaatcctgaaactaatgcaatcatctctctccaggtttacggacataattattacttaccggtgatggctgcacctacaggtgttacattaacacttcttagtggtgtacttcttgttgatggccataagattgctactcgtgttcaagtgggtcagttgcctaaatatgtaatagttgctacacctagtaccacaattgtttgtgaccgtgttggtcgctctgttaatgaaacaagccagactggttgggcattctacgtccgtgctaaacatggtgatttttctggtgttgcctctcaggagggtgttttgtcagaaagagagaagttgcttcatttaatctaa
>KY554970_HumanNL63_USA_2016--
------------------------------------------------------------------------------------------------------------------------------------------------------------atgtct---aatagt------agtgtgcctctt---------------------tca---------------------------gaggtttatgtccatttacgtaactggaactttagttggaatttaattctaacgctttttatagttgtgttgcagtatgggcattataagtatagcagacttctttatggtttaaagatgtctgttttatggtgtttatggccacttgttctagctttgtctatttttgactgttttgtcaattttaatgtggac---tgggtcttttttggttttagtattcttatgtctattattacactttgtttatgggttatgtattttgttaatagtttcagactttggcgccgtgttaaaactatttgggcttttaatcctgaaactaatgcaatcatctctctccaggtttacggacataattattacttaccggtgatggctgcacctacaggtgttacattaacacttctcagtggtgtacttcttgttgatggccataagattgctactcgtgttcaagtgggtcagttgcctaaatatgtaatagttgctacacctagtaccacaattgtttgtgaccgtgttggtcgctctgttaatgaaacaagccagactggttgggcattctacgtccgtgctaaacatggtgatttttctggtgttgcctctcaggagggtgttttgtcagaaagagagaagttgcttcatttaatctaa
>KY554971_HumanNL63_USA_2016--
------------------------------------------------------------------------------------------------------------------------------------------------------------atgtct---aatagt------agtgtgcctctt---------------------tca---------------------------gaggtttatgtccatttacgtaactggaactttagttggaatttaattctaacgctttttatagttgtgttgcagtatgggcattataagtatagcagacttctttatggtttaaagatgtctgttttatggtgtttatggccacttgttctagctttgtctatttttgactgttttgtcaattttaatgtggac---tgggtcttttttggttttagtattcttatgtctattattacactttgtttatgggttatgtattttgttaatagtttcagactttggcgccgtgttaaaactttttgggcttttaatcctgaaactaatgcaatcatctctctccaggtttacggacataattattacttaccggtgatggctgcacctacaggtgttacattaacacttcttagtggtgtacttcttgttgatggccataagattgctactcgtgttcaagtgggtcagttgcctaaatatgtaatagttgctacacctagtaccacaattgtttgtgaccgtgttggtcgctctgttaatgaaacaagccagactggttgggcattctacgtccgtgctaaacatggtgatttttctggtgttgcctctcaggagggtgttttgtcagaaagagagaagttgcttcatttaatctaa
>KY674915_HumanNL63_USA_2016--
------------------------------------------------------------------------------------------------------------------------------------------------------------atgtct---aatagt------agtgtgcctctt---------------------tca---------------------------gaggtttatgtccatttacgtaactggaactttagttggaatttaattctaacgctttttatagttgtgttgcagtatgggcattataagtatagcagacttctttatggtttaaagatgtctgttttatggtgtttatggccacttgttctagctttgtctatttttgactgttttgtcaattttaatgtggac---tgggtcttttttggttttagtattcttatgtctattattacactttgtttatgggttatgtattttgttaatagtttcagactttggcgccgtgttaaaactttttgggcttttaatcctgaaactaatgcaatcatctctctccaggtttacggacataattattacttaccggtgatggctgcacctacaggtgttacattaacacttctcagtggtgtacttcttgttgatggccataagattgctactcgtgttcaagtgggtcagttgcctaaatatgtaatagttgctacacctagtaccacaattgtttgtgaccgtgttggtcgctctgttaatgaaacaagccagactggttgggcattctacgtccgtgctaaacatggtgatttttctggtgttgcctctcaggagggtgttttgtcagaaagagagaagttgcttcatttaatctaa
>KY674916_HumanNL63_USA_2016--
------------------------------------------------------------------------------------------------------------------------------------------------------------atgtct---aatagt------agtgtgcctctt---------------------tca---------------------------gaggtttatgtccatttacgtaactggaactttagttggaatttaattctaacgctttttatagttgtgttgcagtatgggcattataagtatagcagacttctttatggtttaaagatgtctgttttatggtgtttatggccacttgttctagctttgtctatttttgactgttttgtcaattttaatgtggac---tgggtcttttttggttttagtattcttatgtctattattacactttgtttatgggttatgtattttgttaatagtttcagactttggcgccgtgttaaaactttttgggcttttaatcctgaaactaatgcaatcatctctctccaggtttacggacataattattacttaccggtgatggctgcacctacaggtgttacattaacacttctcagtggtgtacttcttgttgatggccataagattgctactcgtgttcaagtgggtcagttgcctaaatatgtaatagttgctacacctagtaccacaattgtttgtgaccgtgttggtcgctctgttaatgaaacaagccagactggttgggcattctacgtccgtgctaaacatggtgatttttctggtgttgcctctcaggagggtgttttgtcagaaagagagaagttgcttcatttaatctaa
>KY829118_HumanNL63_USA_2015--
------------------------------------------------------------------------------------------------------------------------------------------------------------atgtct---aatagt------agtgtgcctctt---------------------tca---------------------------gaggtttatgtccatttacgtaactggaactttagttggaatttaattctaacgctttttatagttgtgttgcagtatgggcattataagtatagcagacttctttatggtttaaagatgtctgttttatggtgtttatggccacttgttctagctttgtctatttttgactgttttgtcaattttaatgtggac---tgggtcttttttggttttagtattcttatgtctattattacactttgtttatgggttatgtattttgttaatagtttcagactttggcgccgtgttaaaactttttgggcttttaatcctgaaactaatgcaatcatctctctccaggtttacggacataattattacttaccggtgatggctgcacctacaggtgttacattaacacttcttagtggtgtacttcttgttgatggccataagattgctactcgtgttcaagtgggtcagttgcctaaatatgtaatagttgctacacctagtaccacaattgtttgtgaccgtgttggtcgctctgttaatgaaacaagccagactggttgggcattctacgtccgtgctaaacatggtgatttttctggtgttgcctctcaggagggtgttttgtcagaaagagagaagttgcttcatttaatctaa
>KY983586_HumanNL63_USA_2015--
------------------------------------------------------------------------------------------------------------------------------------------------------------atgtct---aatagt------agtgtgcctctt---------------------tca---------------------------gaggtttatgtccatttacgtaactggaattttagttggaatttaattctaacgctttttatagttgtgttgcagtatgggcattataagtatagcagacttctttatggtttaaagatgtctgttttatggtgtttatggccacttgttctagctttgtctatttttgactgttttgtcaattttaatgtggac---tgggtcttttttggttttagtattcttatgtctattattacactttgtttatgggttatgtattttgttaatagtttcagactttggcgccgtgttaaaactttttgggcttttaatcctgaaactaatgcaatcatctctctccaggtttacggacataattattacttaccggtgatggctgcacctacaggtgttacattaacacttctcagtggtgtacttcttgttgatggccataagattgctactcgtgttcaagtgggtcagttgcctaaatatgtaatagttgctacacctagtaccacaattgtttgtgaccgtgttggtcgctctgttaatgaaacaagccagactggttgggcattctacgtccgtgctaaacatggtgatttttctggtgttgcctctcaggagggtgttttgtcagaaagagagaagttgcttcatttaatctaa
>MG428699_HumanNL63_Kenya_2010-05-19
------------------------------------------------------------------------------------------------------------------------------------------------------------atgtct---aatagt------agtgtgcctctt---------------------tca---------------------------gaggtttatgtccatttacgtaactggaactttagttggaatttaattctaacagtttttatagttgtgttgcagtatgggcattatatgtatagcagatttctttatggtttaaagatgtctgttttatggtgtttatggccacttgttctagctttgtctatttttgactgttttgtcaattttaatgtggac---tggatcttttttggttttagtattcttatgtctattattacactttgtttatgggttatgtattttgttaatagtttcagactttggcgccgtgtcaaaactttttgggcttttaatcctgaaactaatgcaatcatctctatccaggtttatggacataattactacttaccggtgatggctgcacctacaggtgttacattaacacttcttagtggtgtacttcttgttgatggccacaagattgctactcgtgttcaagtgggtcagttgcctaaatatgtaatagttgctacacctagtaccacaattgtttgtgaccgtgttggtcgctctgttaatgaaacaagccagactggttgggcattctacgtccgtgctaaacatggtgatttttctggtgttgcctctcaggagggtgttttgtcagaaagagagaagttgcttcatttaatctaa
>MG428700_HumanNL63_Kenya_2010-06-01
------------------------------------------------------------------------------------------------------------------------------------------------------------atgtct---aatagt------agtgtgcctctt---------------------tca---------------------------gaggtttatgtccatttacgtaactggaactttagttggaatttaattctaacagtttttatagttgtgttgcagtatgggcattatatgtatagcagatttctttatggtttaaagatgtctgttttatggtgtttatggccacttgttctagctttgtctatttttgactgttttgtcaattttaatgtggac---tggatcttttttggttttagtattcttatgtctattattacactttgtttatgggttatgtattttgttaatagtttcagactttggcgccgtgtcaaaactttttgggcttttaatcctgaaactaatgcaatcatctctatccaggtttatggacataattactacttaccggtgatggctgcacctacaggtgttacattaacacttcttagtggtgtacttcttgttgatggccacaagattgctactcgtgttcaagtgggtcagttgcctaaatatgtaatagttgctacacctagtaccacaattgtttgtgaccgtgttggtcgctctgttaatgaaacaagccagactggttgggcattctacgtccgtgctaaacatggtgatttttctggtgttgcctctcaggagggtgttttgtcagaaagagagaagttgcttcatttaatctaa
>MG428701_HumanNL63_Kenya_2010-06-04
------------------------------------------------------------------------------------------------------------------------------------------------------------atgtct---aatagt------agtgtgcctctt---------------------tca---------------------------gaggtttatgtccatttacgtaactggaactttagttggaatttaattctaacagtttttatagttgtgttgcagtatgggcattatatgtatagcagatttctttatggtttaaagatgtctgttttatggtgtttatggccacttgttctagctttgtctatttttgactgttttgtcaattttaatgtggac---tggatcttttttggttttagtattcttatgtctattattacactttgtttatgggttatgtattttgttaatagtttcagactttggcgccgtgtcaaaactttttgggcttttaatcctgaaactaatgcaatcatctctatccaggtttatggacataattactacttaccggtgatggctgcacctacaggtgttacattaacacttcttagtggtgtacttcttgttgatggccacaagattgctactcgtgttcaagtgggtcagttgcctaaatatgtaatagttgctacacctagtaccacaattgtttgtgaccgtgttggtcgctctgttaatgaaacaagccagactggttgggcattctacgtccgtgctaaacatggtgatttttctggtgttgcctctcaggagggtgttttgtcagaaagagagaagttgcttcatttaatctaa
>MG428702_HumanNL63_Kenya_2010-05-11
------------------------------------------------------------------------------------------------------------------------------------------------------------atgtct---aatagt------agtgtgcctctt---------------------tca---------------------------gaggtttatgtccatttacgtaactggaactttagttggaatttaattctaacagtttttatagttgtgttgcagtatgggcattatatgtatagcagatttctttatggtttaaagatgtctgttttatggtgtttatggccacttgttctagctttgtctatttttgactgttttgtcaattttaatgtggac---tggatcttttttggttttagtattcttatgtctattattacactttgtttatgggttatgtattttgttaatagtttcagactttggcgccgtgtcaaaactttttgggcttttaatcctgaaactaatgcaatcatctctatccaggtttatggacataattactacttaccggtgatggctgcacctacaggtgttacattaacacttcttagtggtgtacttcttgttgatggccacaagattgctactcgtgttcaagtgggtcagttgcctaaatatgtaatagttgctacacctagtaccacaattgtttgtgaccgtgttggtcgctctgttaatgaaacaagccagactggttgggcattctacgtccgtgctaaacatggtgatttttctggtgttgcctctcaggagggtgttttgtcagaaagagagaagttgcttcatttaatctaa
>MG428703_HumanNL63_Kenya_2010-06-01
------------------------------------------------------------------------------------------------------------------------------------------------------------atgtct---aatagt------agtgtgcctctt---------------------tca---------------------------gaggtttatgtccatttacgtaactggaactttagttggaatttaattctaacagtttttatagttgtgttgcagtatgggcattatatgtatagcagatttctttatggtttaaagatgtctgttttatggtgtttatggccacttgttctagctttgtctatttttgactgttttgtcaattttaatgtggac---tggatcttttttggttttagtattcttatgtctattattacactttgtttatgggttatgtattttgttaatagtttcagactttggcgccgtgtcaaaactttttgggcttttaatcctgaaactaatgcaatcatctctatccaggtttatggacataattactacttaccggtgatggctgcacctacaggtgttacattaacacttcttagtggtgtacttcttgttgatggccacaagattgctactcgtgttcaagtgggtcagttgcctaaatatgtaatagttgctacacctagtaccacaattgtttgtgaccgtgttggtcgctctgttaatgaaacaagccagactggttgggcattctacgtccgtgctaaacatggtgatttttctggtgttgcctctcaggagggtgttttgtcagaaagagagaagttgcttcatttaatctaa
>MG428704_HumanNL63_Kenya_2010-05-20
------------------------------------------------------------------------------------------------------------------------------------------------------------atgtct---aatagt------agtgtgcctctt---------------------tca---------------------------gaggtttatgtccatttacgtaactggaactttagttggaatttaattctaacagtttttatagttgtgttgcagtatgggcattatatgtatagcagatttctttatggtttaaagatgtctgttttatggtgtttatggccacttgttctagctttgtctatttttgactgttttgtcaattttaatgtggac---tggatcttttttggttttagtattcttatgtctattattacactttgtttatgggttatgtattttgttaatagtttcagactttggcgccgtgtcaaaactttttgggcttttaatcctgaaactaatgcaatcatctctatccaggtttatggacataattactacttaccggtgatggctgcacctacaggtgttacattaacacttcttagtggtgtacttcttgttgatggccacaagattgctactcgtgttcaagtgggtcagttgcctaaatatgtaatagttgctacacctagtaccacaattgtttgtgaccgtgttggtcgctctgttaatgaaacaagccagactggttgggcattctacgtccgtgctaaacatggtgatttttctggtgttgcctctcaggagggtgttttgtcagaaagagagaagttgcttcatttaatctaa
>MG428705_HumanNL63_Kenya_2010-05-21
------------------------------------------------------------------------------------------------------------------------------------------------------------atgtct---aatagt------agtgtgcctctt---------------------tca---------------------------gaggtttatgtccatttacgtaactggaactttagttggaatttaattctaacagtttttatagttgtgttgcagtatgggcattatatgtatagcagatttctttatggtttaaagatgtctgttttatggtgtttatggccacttgttctagctttgtctatttttgactgttttgtcaattttaatgtggac---tggatcttttttggttttagtattcttatgtctattattacactttgtttatgggttatgtattttgttaatagtttcagactttggcgccgtgtcaaaactttttgggcttttaatcctgaaactaatgcaatcatctctatccaggtttatggacataattactacttaccggtgatggctgcacctacaggtgttacattaacacttcttagtggtgtacttcttgttgatggccacaagattgctactcgtgttcaagtgggtcagttgcctaaatatgtaatagttgctacacctagtaccacaattgtttgtgaccgtgttggtcgctctgttaatgaaacaagccagactggttgggcattctacgtccgtgctaaacatggtgatttttctggtgttgcctctcaggagggtgttttgtcagaaagagagaagttgcttcatttaatctaa
>MG428706_HumanNL63_Kenya_2010-05-24
------------------------------------------------------------------------------------------------------------------------------------------------------------atgtct---aatagt------agtgtgcctctt---------------------tca---------------------------gaggtttatgtccatttacgtaactggaactttagttggaatttaattctaacagtttttatagttgtgttgcagtatgggcattatatgtatagcagatttctttatggtttaaagatgtctgttttatggtgtttatggccacttgttctagctttgtctatttttgactgttttgtcaattttaatgtggac---tggatcttttttggttttagtattcttatgtctattattacactttgtttatgggttatgtattttgttaatagtttcagactttggcgccgtgtcaaaactttttgggcttttaatcctgaaactaatgcaatcatctctatccaggtttatggacataattactacttaccggtgatggctgcacctacaggtgttacattaacacttcttagtggtgtacttcttgttgatggccacaagattgctactcgtgttcaagtgggtcagttgcctaaatatgtaatagttgctacacctagtaccacaattgtttgtgaccgtgttggtcgctctgttaatgaaacaagccagactggttgggcattctacgtccgtgctaaacatggtgatttttctggtgttgcctctcaggagggtgttttgtcagaaagagagaagttgcttcatttaatctaa
>MG428707_HumanNL63_Kenya_2010-05-20
------------------------------------------------------------------------------------------------------------------------------------------------------------atgtct---aatagt------agtgtgcctctt---------------------tca---------------------------gaggtttatgtccatttacgtaactggaactttagttggaatttaattctaacagtttttatagttgtgttgcagtatgggcattatatgtatagcagatttctttatggtttaaagatgtctgttttatggtgtttatggccacttgttctagctttgtctatttttgactgttttgtcaattttaatgtggac---tggatcttttttggttttagtattcttatgtctattattacactttgtttatgggttatgtattttgttaatagtttcagactttggcgccgtgtcaaaactttttgggcttttaatcctgaaactaatgcaatcatctctatccaggtttatggacataattactacttaccggtgatggctgcacctacaggtgttacattaacacttcttagtggtgtacttcttgttgatggccacaagattgctactcgtgttcaagtgggtcagttgcctaaatatgtaatagttgctacacctagtaccacaattgtttgtgaccgtgttggtcgctctgttaatgaaacaagccagactggttgggcattctacgtccgtgctaaacatggtgatttttctggtgttgcctctcaggagggtgttttgtcagaaagagagaagttgcttcatttaatctaa
>MG772808_HumanNL63_SKorea_2014-11-25
------------------------------------------------------------------------------------------------------------------------------------------------------------atgtct---aatagt------agtgtgcctctt---------------------tca---------------------------gaggtttatgtccatttacgtaactggaactttagttggaatttaattctaacgctttttatagttgtgttgcagtatgggcattataagtatagcagacttctttatggtttaaagatgtctgttttatggtgtttatggccacttgttctagctttgtctatttttgactgttttgtcaattttaatgtggac---tgggtcttttttggttttagtattcttatgtctattattacactttgtttatggattatgtattttgttaatagtttcagactttggcgccgtgttaaaactttttgggcttttaatcctgaaactaatgcaatcatctctctccaggtttatggacataattattacttaccggtgatggctgcacctacaggtattacattaacacttcttagtggtgtacttcttgttgatggccataagattgctactcgtgttcaagtgggtcagttgcctaaatatgtaatagttgctacacctagtaccacaattgtttgtgaccgtgttggtcgctctgttaatgaaacaagccagactggttgggcattctacgtccgtgctaaacatggtgatttttctggtgttgcctctcaggagggtgttttgtcagaaagagagaagttgcttcatttaatctaa
>MG923574_Bat_Finland_2016-08-28
atgtct------------------------------------------------------------------------------------------------------------------------------------------------------acttca---aatgga------agtattcctacg---------------------gag---------------------------caggtgattcaacacctgcgtaattggaatttctcctggaatgtcatacttacagtactgcttatagtgctgcagtatggacactataaatactccagattcctttatggccttaaaatggccattttgtgggtactctggccgctggttcttgctttgtcaatttttgacgcttgggctagcttcaatgttaat---tggtggtttttcgcttttagcatcctgatggcctgcatcacacttgtgctgtggatcatgtatttcgtgaatagctttagactgtggcgtagaacgcactccttttgggcttggaatcctgaaactgactcaattctcactacctctgtaatgggcagacaggtctgcatgcctttgcttggcgctcctactggtatcacactcacgctgcttagcggcacattgcttgttgaaggcttccaggttgctactggcgtccaggtacaattgttacctgcgtatgtcacagtcgccaagcctcatacaacgctcatttaccaacgtgtgggcagatcagtgaacgcaaataacagcacaggctgggctttctatgtaaagtccaagaatggcgactactcagctttgagtaatccgaccgaggttattacagaaagtgagaaagttttacatttagtctaa
>MK334043_HumanNL63_China_2018-08-15
------------------------------------------------------------------------------------------------------------------------------------------------------------atgtct---aatagt------agtgtgcctctt---------------------tca---------------------------gaggtttatgtccatttacgtaactggaactttagttggaatttaattctaacagtttttatagttgtgttgcagtatgggcattataagtatagcagatttctttatggtttaaagatgtctgttttatggtgtttatggccacttgttctagctttgtctatttttgactgttttgtcaattttaatgtggac---tggatcttttttggttttagtattcttatgtctattattacactttgtttatgggttatgtattttgttaatagtttcagactttggcgccgtgtcaaaactttttgggcttttaatcctgaaactaatgcaatcatctctatccaggtttatggacataattactacttaccggtgatggctgcacctacaggtgttacattaacacttcttagtggtgtacttcttgttgatggccacaagattgctactcgtgttcaagtgggtcagttgcctaaatatgtaatagttgctacacctagtaccacaattgtttgtgaccgtgttggtcgctctgttaatgaaacaagccagactggttgggcattctacgtccgtgctaaacatggtgatttttctggtgttgcctctcaggagggtgttttgtcagaaagagagaagttgcttcatttaatctaa
>MK334044_HumanNL63_China_2018-07-13
------------------------------------------------------------------------------------------------------------------------------------------------------------atgtct---aatagt------agtgtgcctctt---------------------tca---------------------------gaggtttatgtccatttacgtaactggaactttagttggaatttaattctaacagtttttatagttgtgttgcagtatgggcattataagtatagcagatttctttatggtttaaagatgtctgttttatggtgtttatggccacttgttctagctttgtctatttttgactgttttgtcaattttaatgtggac---tggatcttttttggttttagtattcttatgtctattattacactttgtttatgggttatgtattttgttaatagtttcagactttggcgccgtgtcaaaactttttgggcttttaatcctgaaactaatgcaatcatctctatccaggtttatggacataattactacttaccggtgatggctgcacctacaggtgttacattaacacttcttagtggtgtacttcttgttgatggccacaagattgctactcgtgttcaagtgggtcagttgcctaaatatgtaatagttgctacacctagtaccacaattgtttgtgaccgtgttggtcgctctgttaatgaaacaagccagactggttgggcattctacgtccgtgctaaacatggtgatttttctggtgttgcctctcaggagggtgttttgtcagaaagagagaagttgcttcatttaatctaa
>MK334045_HumanNL63_China_2018-08-14
------------------------------------------------------------------------------------------------------------------------------------------------------------atgtct---aatagt------agtgtgcctctt---------------------tca---------------------------gaggtttatgtccatttacgtaactggaactttagttggaatttaattctaacagtttttatagttgtgttgcagtatgggcattataagtatagcagatttctttatggtttaaagatgtctgttttatggtgtttatggccacttgttctagctttgtctatttttgactgttttgtcaattttaatgtggac---tggatcttttttggttttagtattcttatgtctattattacactttgtttatgggttatgtattttgttaatagtttcagactttggcgccgtgtcaaaactttttgggcttttaatcctgaaactaatgcaatcatctctatccaggtttatggacataattactacttaccggtgatggctgcacctacaggtgttacattaacacttcttagtggtgtacttcttgttgatggccacaagattgctactcgtgttcaagtgggtcagttgcctaaatatgtaatagttgctacacctagtaccacaattgtttgtgaccgtgttggtcgctctgttaatgaaacaagccagactggttgggcattctacgtccgtgctaaacatggtgatttttctggtgttgcctctcaggagggtgttttgtcagaaagagagaagttgcttcatttaatctaa
>MK334046_HumanNL63_China_2018-09-01
------------------------------------------------------------------------------------------------------------------------------------------------------------atgtct---aatagt------agtgtgcctctt---------------------tca---------------------------gaggtttatgtccatttacgtaactggaactttagttggaatttaattctaacagtttttatagttgtgttgcagtatgggcattataagtatagcagatttctttatggtttaaagatgtctgttttatggtgtttatggccacttgttctagctttgtctatttttgactgttttgtcaattttaatgtggac---tggatcttttttggttttagtattcttatgtctattattacactttgtttatgggttatgtattttgttaatagtttcagactttggcgccgtgtcaaaactttttgggcttttaatcctgaaactaatgcaatcatctctatccaggtttatggacataattactacttaccggtgatggctgcacctacaggtgttacattaacacttcttagtggtgtacttcttgttgatggccataagattgctactcgtgttcaagtgggtcagttgcctaaatatgtaatagttgctacacctagtaccacaattgtttgtgaccgtgttggtcgctctgttaatgaaacaagccagactggttgggcattctacgtccgtgctaaacatggtgatttttctggtgttgcctctcaggagggtgttttgtcagaaagagagaagttgcttcatttaatctaa
>MK334047_HumanNL63_China_2018-07-25
------------------------------------------------------------------------------------------------------------------------------------------------------------atgtct---aatagt------agtgtgcctctt---------------------tca---------------------------gaggtttatgtccagttacgtaactggaactttagttggaatttaattctaacagtttttatagttgtgttgcaggatgggcattataagtatagcagatttctttatggtttaaagatgtctgttttatggtgtttatggccacttgttctagctttgtctatttttgactgttttgtcaattttaatgtggac---tggatcttttttggttttagtattcttatgtctattattacactttgtttatgggttatgtattttgttaatagtttcagactttggcgccgtgtcaaaactttttgggcttttaatcctgaaactaatgcaatcatctctatccaggtttatggacataattactacttaccggtgatggctgcacctacaggtgttacattaacacttcttagtggtgtacttcttgttgatggccataagattgctactcgtgttcaagtgggtcagttgcctaaatatgtaatagttgctacacctagtaccacaattgtttgtgaccgtgttggtcgctctgttaatgaaacaagccagactggttgggcattctacgtccgtgctaaacatggtgatttttctggtgttgcctctcaggagggtgttttgtcagaaagagagaagttgcttcatttaatctaa
>MK472067_Bat_Australia_2018--
atg---------------------------------------------------------------------------------------------------------------------------------------------------------tcatct---aatggt------actgttcctgtt---------------------gaa---------------------------gaggttatccaacacctcagaaattggaacttttcgtggaatatcatactgacaatacttattatagtgttgcagtatggtcattataaatattctgctttattgtatggtgtcaaaatggctattttgtggcttttatggccacttgttttggcgctgtcaatttttgatgcatgggcaagcttccaggttaat---tgggtttatttcgcttttagcatccttatggcctgcatcactttgatgctttggattatgtactttgtcaacagcattaggctgtggcggaggacgcaatccttttgggctttcaatcctgaaacggactcgattctcacgacatctgtcatgggtcgacgtgtttgcatacccgttttgggcgctccaactggtgttacactaacattgcttagtggcacactccttgtggatggctataaggttgctactggggtacaggtaagtcaattgcctccctacgtaacagttgccaaggccaccacgaccatcatctaccaacgggttggacgctccatgaatgctgcttctggcacgggatgggctttctacgtgaaggccaaacacggcgactactctgctgtgactaaccctactagtgttgtcacagatagtgagagagttttacatttagtctaa
>MK472070_Bat_Australia_2018--
atgtcg---------------------------------------------------------------------------------------------------------------------------------------------------------------aacaat------accattccagta---------------------gaa---------------------------gaggtggttcaccacctaagaaactggaatttcagttggaacgtcattttgacgatctttctgattgttttacagtatggccagtacaagtatagtaaagttctttatggccttaaaatgcttgtgctctggttgctgtggccactagtgctcgcattgtcaatttttgacagttgggcttcctttggcgtgaac---tggacgttctttgcattcagcatccttatgtcctgcataacactgctgctgtggataatgtattttgtcaacagcttcagattgtatcgcagaacacaaacgttctgggcatttaacccagaaactgatgccattatatcgctctctgtttttggccgaaatgtttcgatccctataattacagccccgacaggcatcacgttgaccgttcttagtggtactctccttgtggagggcattaaggttgctactggtgtgttggtaaatcaattaccatcatacgtaacagttgccaaacctgggaccacgatagtctatcaacgtgcaggcagatcgcttaatgcaaaatccaacactggttgggctttttatgtcagatcgaaaaacggcgactactctgctgtggctagtcctagtgacgtgcttacagaaggtgagagagtgttacatcttgtttaa
>MN026166_HumanNL63_Kenya_2018-01-29
------------------------------------------------------------------------------------------------------------------------------------------------------------atgtct---aatagt------agtgtgcctctt---------------------tca---------------------------gaggtttatgtccatttacgtaactggaactttagttggaatttaattctaacgctttttatagttgtgttgcagtatgggcattataagtttagcaaacttctttatggtttaaagatgtctattttatggtgtttatggccacttgtcctagctttgtctatttttgactgttttgtcaattttaatgtggac---tgggtcttttttggttttagtattcttatgtctattattacactttgtttatgggttatgtattttgttaatagtttcagactttggcgccgtgttaaaactttttgggcttttaatcctgaaactaatgcaatcatctctctccaggtttacggacataattattacttaccggtgatggctgcacctacaggtgttacattaacacttctcagtggtgtacttcttgttgatggccataagattgctactcgtgttcaagtggggcagttgcctaaatatgtaatagttgctacacctagtaccacaattgtttgtgaccgtgttggtcgctctgttaatgaaacaagccagactggttgggcattctacgtccgtgctaaacatggtgatttttctggtgttgcctctcaggagggtgttttgtcagaaagagagaagttgcttcatttaatctaa
>MN065811_Bat_Finland_2016-08-15
atgtct------------------------------------------------------------------------------------------------------------------------------------------------------acgtct---aatgag------actattccacta---------------------gat---------------------------gaggtggttacacacctcagaaactggaatttctcttggaatgtcgtacttactgtactacttgttgtacttcagtacggacattacaattactccagagtcctctatgggcttaaaatgctcatattgtgggtgctctggcccttagttctagcgctgtcactttttgactcctgggctagcttcaatgtcaac---tggtggtttttcgcattcagcatcctgatggcctgcatcactcttgtgctgtggatcatgtatttcgtcaatagctttagattgtggcgcagaacgcgcaccttttgggcttggaatcctgaaacagattcaattctcactacttctgtaatgggcagacaggtatccatccctttgcttggtgcacccactggcgtaactctcacactgcttagcggcacattgcttgttgaaggctttcaggttgctacaggcgtacaggtaaatatgttgcctgcgtttgtaacagtcgccaagccttacaccacgattgtctatcagcgtgtgggacgctcagtgaatgcaacgtccagcactgggtgggctttctatgtcaaggccaagaatggcgattattcagccgtgaataatccgaccgaagttgttacagatggtgagaaaattttacatttaatctaa
>MN306018_HumanNL63_USA_2018--
------------------------------------------------------------------------------------------------------------------------------------------------------------atgtct---aatagt------agtgtgcctctt---------------------tca---------------------------gaggtttatgtccatttacgtaactggaactttagttggaatttaattctaacagtttttatagttgtgttgcagtatgggcattataagtatagcagatttctttatggtttaaagatgtctgttttatggtgtttatggccacttgttctagctttgtctatttttgactgttttgtcaattttaatgtggac---tggatcttttttggttttagtattcttatgtctattattacactttgtttatgggttatgtattttgttaatagtttcagactttggcgccgtgtcaaaactttttgggcttttaatcctgaaactaatgcaatcatctctatccaggtttatggacataattactacttaccggtgatggctgcacctacaggtgttacattaacacttcttagtggtgtacttcttgttgatggccacaagattgctactcgtgttcaagtgggtcagttgcctaaatatgtaatagttgctacacctagtaccacaattgtttgtgaccgtgttggtcgctctgttaatgaaacaagccagactggttgggcattctacgtccgtgctaaacatggtgatttttctggtgttgcctctcaggagggtgttttgtcagaaagagagaagttgcttcatttaatctaa
>MN306040_HumanNL63_USA_2019--
------------------------------------------------------------------------------------------------------------------------------------------------------------atgtct---aatagt------agtgtgcctctt---------------------tca---------------------------gaggtttatgtccatttacgtaactggaactttagttggaatttaattctaacagtttttatagttgtgttgcagtatgggcattataagtatagcagatttctttatggtttaaagatgtctgttttatggtgtttatggccacttgttctagctttgtctatttttgactgttttgtcaattttaatgtggac---tggatcttttttggttttagtattcttatgtctattattacactttgtttatgggttatgtattttgttaatagtttcagactttggcgccgtgtcaaaactttttgggcttttaatcctgaaactaatgcaatcatctctatccaggtttatggacataattactacttaccggtgatggctgcacctacaggtgttacattaacacttcttagtggtgtacttcttgttgatggccacaagattgctactcgtgttcaagtgggtcagttgcctaaatatgtaatagttgctacacctagtaccacaattgtttgtgaccgtgttggtcgctctgttaatgaaacaagccagactggttgggcattctacgtccgtgctaaacatggtgatttttctggtgttgcctctcaggagggtgttttgtcagaaagagagaagttgcttcatttaatctaa
[truncated: 7,452 more chars]
