# Supplementary material for: Origins and Evolution of Seasonal Human Coronaviruses
Source: Viruses. 2022 Jul 15;14(7):1551. doi: 10.3390/v14071551 (PMC9320361; doi:10.3390/v14071551)
Supplement: Supplementary file 1 [file viruses-14-01551-s001.zip › alignments/Spike_alphas_D2.fasta]

>HQ012369_Feline_Netherlands_2007-09-11
ATG------------------------------------ATAGTGCTAATCATC------------------------------------------------------------------------------------------------------------------------------------------------------------------------------------------------------------------------------------------------------------------------------------------------------------------------------------------------------------------------------------------------------------------------------------------------------------------------------------------------------------------------------------------------------------------------------------------------------------------------------------------------------------------------------GCACTTCTT---------------------------------------------------------------------------------------------------------------------------------------------------------------------------------------------------------------------------------------------------------------------------------------------------------------------------------------------------------------------------------------------------------------------------------------------------------------------------------------------------------------------------------------------------------------------------------------------------------------------------------------------------------------------------------------------------------------------------------------------------------------------------------------------------------------------------------------------------------------------------------------------------------------------------------------------------------------------------------------------------------------------------------------------------------------------------------GGCACTGTTAAT------------------------------------------------------------------------------------------------------------------------------------------------------------------------------------------------------------------------------------------GCTAAGAATGTCTTTGTGCCA---ATTGATGGCAAAATACCAGAAAGCTTTTCTTTTAGTAACTGGTTTCTGTTATCAGATAAATCCACTTTAGTGCATGGACGTGTTCTTAGTAGGCAACCAGTTTTTGTACTATGCCTCAGGCCTGTGCCATCGTGGTCTAACAAT---AGTGCTGTAGTTTTCTTTGATAATGATGTCTTT---------------------------------------TGTCCT------------------AACGCCACA---GCGGACGTTCTGAGGTTCAATTTAAATTTTAGTGACACTGATGTCTATACAGACTCAATTAAAGACGATCAGTTTCACTTCACTTTTCAAGATAATACAACT------GCATCC------------ATAGCTTGTTATAGCAGTGCTAAT------GTTACGGATTTACAGCCTGCAAATATCAGCATCTCTCAT---ATTCTCTTTGGC---------AAAACTACGTATTCATATTTTTGTTTTGCCAACTTC------------------TCTCAC---TCT---ATGAATAGACAGTTTTTGGGTATACTCCCACCAACT---GTACGAGAATTTGCATTTGGTAGAGATGGTTCTGTTTTTGTTAATGGCTATAAATATTTTAGTTTACCACCTATTAAGAGTGTTGACTTCTCCATCAGT------------TCTGTTGAAAATTATGGC------TTT------------------TGGACTATAGCCTACACTACTTATACAGATGTAATGGTAGATGTTAATGGCACA---GGTATTACTAGGTTATTCTATTGTGAC---TCACCCATCAATAGAATCAAGTGCCAACAGTTGAAGCATGAATTACCAGATGGTTTCTATTCTGCTAGCGCG---------CTTGTTAAAAAGAATTTACCCAAAACATTTGTTACCTTGCCACAGTTTTACAAT------TGTATGAATGTTACGCTACATGTCGTTTTA---------------------------------------AAT---------------GACACTGAGAAAAAAGCT---------------GACATTATTCTTGCTAATGCTCCAGAATTAGCATCACTTGCT---GAC---------ATACATTTCGAAATAGCCCAG---GCTAATGGCAGTGTA------------ACTAATGTTACTAGTCTATGT---GTTCAGACGAGACAGTTAGCTTTATTCTACAAGTACACTAGCTTACAAGGTTTG---TAC------------------------------------------ACT---------------TAT---------TCTAATCTGGTGGAG------TTACAAAACTATGACTGTCCC---TTCTCGCCACAGCAGTTTAACAATTATTTGCAGTTTGAAACTCTGTGTTTTGATGTGAAC---CCAGCTGTG---GCAGGTTGTAGGTGGTCGCTAGTTCATGATGTT------AGG------------TGGCGTACA---------------------------CAG---TTCGCTACTATTACTGTTTCCTATAAAGATGGTGCTATGATTACGACCATGCCGAAA---------GCGCAGCTGGGTTTTCAAGAT---------------------------------------------------------------------ATTTCTAATTTAGTAAAAGATCAATGCACTGATTATAACATATATGGATTTCATGGCACAGGCATTATTAGAAATACCACCTCACGTTTG---------GTGGCTGGCCTTTACTACACATCCATTAGTGGTGACCTTCTCGCTTTTAAAAATAGTACTACTGGTGAAATCTTCACTGTAGTGCCATGTGATTTAACAGCACAAGCAGCTGTGATT------AACGATGAGATAGTCGGATTTATAACAGCT---GTCAATCAAACTGAT------TTGTTTGAGTTT---------------------------GTCAATCACACAAGTTCG---AGAAGGTCACGT---TGGTCA------GAA---CCAATT------------GGAGTACAAACCTATACTATGCCACAATTCTATTACATAACAAAGTGGAAT------------------------------------------AATGACACATCGACT------AATTGTACA---TCTTTCATTAGTTATTCTTCCTTTGCTATTTGTAATACTGGTGAA------------------ATTAAATATGTTAATGTCACTAAAGTTGCAATTGTGGATGATAGTATAGGAGTTATTAAACCTATTTCAACAGGTAAT---ATATCTATACCTAAAAATTTCACTGTTGCAGTGCAGGCCGAATACGTCCAGATTCAAGTCAAACCTGTTGTTGTGGATTGTGCCAAGTACGTTTGTAATGGCAATATACATTGCCTTAAATTGCTAACACAATACACTTCAGCTTGTCAGACAATTGAAAATGCCCTTAATCTTGGTGCACGTCTTGAATCGTTAATGCTTAATGATATGATTACAATATCA------------GATCGTAGTTTGGAGCTTGCA---------ACTGTTGAGAAGTTTAACACCACAGCTTTA---------------------GGTGGTGAAAAATTAGGTGGTCCATATTTTGATGGTCTGAGCAGTCTTTTA---CCGTCTAGA------------------------------ATGGGT---------------------ATGAGG---TCTGCTGTTGAGGATCTATTGTTCAATAAAGTGGTAACCAGCGGCCTTGGCACTGTTGATGACGACTATAAAAAGTGTTCAGCTGGTACA------------GATGTA---GCAGATCTAGTTTGTGCCCAATATTACAATGGCATAATGGTTTTACCTGGCGTGGTGGATAATAATAAGATGGCCATGTATACCGCCTCTTTAATAGGGGGTATG---------------------GCTTTGGGTTCTATT---ACATCCGCTGTAGCTGTGCCTTTCGCCATGCAAGTGCAGGCGAGGCTTAATTATGTTGCATTACAGACTGATGTTCTACAGGAAAACCAGAAAATACTTGCTAATGCTTTTAATAATGCCATTGGTAATATTACATTAGCGCTTGGCAAAGTTTCTAATGCTATTACAACCATCTCAGATGGATTTAATACTATGGCTTCAGCATTGACTAAGATCCAGAGTGTGGTTAATCAACAGGGTGAAGCGTTGAGTCAACTTACCAGCCAGTTACAGAAAAATTTCCAGGCTATTAGTAGCTCTATTGCTGAAATCTACAATAGATTGGAAAAAGTGGAAGCTGATGCGCACGTTGACCGTCTCATTACTGGCAGATTAGCAGCACTTAATGCCTATGTGTCTCAGACCTTAACTCAGTATGCTGAAGTCAAGGCT---AGCAGACAACTAGCAATGGAAAAAGTTAATGAATGTGTTAAATCACAGTCTGATAGGTATGGTTTCTGCGGA---AACGGAACCCACCTATTTTCACTTGTTAATTCTGCACCTGATGGTTTGCTTTTCTTTCACACAGTTCTTCTTCCCACAGAATGGGAAGAAGTGACGGCATGGTCAGGAATATGTGTTAATGAT---------ACGTAT------GCATATGTGTTGAAAGATTTTGAATATTCCATT---------TTT---AGTTAC---------------------AATGGTACGTATATGGTGACTCCTCGTAATATGTTTCAACCCAGAAAACCTCAGATGAGTGATTTCGTGCAAATTACGAGTTGTGAAGCGACTTTCCTGAACACTACATATACGACTTTTCATGAGATTGTGATTGACTATATTGATGTTAACAAGACTATTGCTGACATGCTTGAACAATAT---AACCTC------AATTAC---------ACAACACTT---GAATTAGACTTACAGCTT------TTCAATCAGACAAAGTTAAACCTCACTGCAGAAATAGACCAATTGGAGCAGAGAGCTGACAAC---------------CTCACTAATATTGCACATGAACTACAGCAGTACATTGACAACCTTAATAAGACTCTTGTTGACCTTGAATGGCTCAACAGGATTGAAACTTATGTAAAATGGCCGTGGTATGTGTGGCTACTAATTGGATTAGTAGTAGTATTCTGCATACCATTACTACTGTTTTGTTGTCTTAGTACTGGCTGCTGC---GGTTGTTTAGGTTGTTTTGGCAGTTGTTGCCATTCTCTT---------TGCAGT---------AGACGTCAATTTGAAAGTTACGAACCTATTGAAAAGGTTCACATTCAT------------------------------TAA
>FJ938058_Feline_Netherlands_2007-06-07
ATG------------------------------------ATAGTGTTATTACTT------------------------------------------------------------------------------------------------------------------------------------------------------------------------------------------------------------------------------------------------------------------------------------------------------------------------------------------------------------------------------------------------------------------------------------------------------------------------------------------------------------------------------------------------------------------------------------------------------------------------------------------------------------------------------GCACTTCTTAGCACTGCTATG---------------------------------------------------TCTGAAGAT------------------------------------------------------------------------------------------------------------------------------------------------------------------------------------------------------------------------------------------------------------------------------------------------------------------------------------------------------------------------------------------------------------------------------------------------------------------------------------------------------------------------------------------------------------------------------------------------------------------------------------------------------------------------------------------------------------------------------------------------------------------------------------------------------------------------------------------------------------------------------------------------------------------------------------------------------------------------------------------------------------------------------------------------------------------------------------------------------------------------------------------------------------------GTTTATAATAGCACTGGTGGCTCGAATTACAGCCATCTTCAGTTGACAGAATGCAGC------------AGT---GACTATTGTGCTGGTTATGCTAAGAACGTTTTTGTGCCA---ATTGATGGCAAAATACCAGAAAGCTTTTCTTTTAGTAACTGGTTTCTGTTATCTGATAAATCCACTTTAGTGCAGGGACGTGTTCTTAGTAGTCAGCCTGTTTTTGTACAGTGCCTTAGGCCTGTACCATCGTGGTCTAACAAT---ACTGCTGAAGTCTATTTCAAAAATGATGCCTTC---------------------------------------TGCCCT------------------AATGTTACG---GCAGAAGTGCTGCGGTTCAACTTGAATTTTAGCGACTCTGATGTGTACACCGCTTCTACTAGAGATTACCAGTTGTATTTCACATTTGAAGATAATACAACT------GCAGCT------------ATAGCGTGTCACAGCAGCGCTAAT------GCTACTGACTTCCAGCCTGCAAATAATAGCGTCTCTCAC---ATACTATTTGGC---------AAAACCGAGCATTCTTATTTCTGTTTTGCCAATTTT------------------TCTCAT---TCTGTTGTGAGTAGACAGTTCCTAGGTATACTACCACCAACT---GTACGTGAGTTTGCATTTGGTAGAGATGGATCCATTTTTGTTAATGGCTATAAATATTTTAGTTTACCACCTATTAAGAGTGTTAATTTCTCCATCAGT------------TCTGTTGAAAATTATGGC------TTT------------------TGGACCATAGCCTATACTAACTACACAGATGTAATGGTAGATGTTAATGGCACA---GGTATTACTAGGTTATTCTATTGTGAC---TCACCCATCAATAGAATCAAGTGCCAACAGTTGAAGCATGAATTACCAGATGGTTTCTATTCTGCTAGCTCG---------CTTGTTAAAAAGAATTTACCCAAAACATTTGTTACCATGCCACAGTTTTACAAT------TGGATGAATGTTACGCTACATGTCGTTTTA---------------------------------------AAT---------------GACACTGAGAAAAAAGCT---------------GACATTATTCTTGCTAAAGCTCCAGAATTATCATCACTTTCT---GAT---------ATACATTTCGAAATAGTCCAG---GCTAATGGCAGTGTA------------ACTAATGTTACTAGTCTATGT---GTTCAGGCGAGACAGTTAGCTGTATTTTACAAGTACACTAGCTTACAAGGTTTG---TAC------------------------------------------ACT---------------TAT---------TCTAATCTGGTGGAG------TTACAAAATTATGACTGTCCT---TTTTCGCCACAGCAGTTTAACAATTATTTGCAGTTTGAAACTCTGTGTTTTGATGTGAAC---CCAGCTGTG---GCAGGTTGTAGGTGGTCGTTAGTTCATGGTGTC------ACG------------TGGCGCACA---------------------------CAG---TTCGCTACTATTACTGTTTCTTATAAAGATGGTGCTATGATTACGACCATGCCGAAA---------GCGCAGCTGGGTTTTCAAGAT---------------------------------------------------------------------ACTTCTAATTTAGTAAAAGATCAATGCACTGATTACAATATATATGGATTTCAGGGCACAGGCATTATTAGAAAAACTACCTCAAGATTA---------GTGGCAGGCCTCTATTACACGTCTATTAGTGGTGATCTTCTTGCTTTTAAAAATAGTACTACTGGTGACATTTTCACTGTAGTGCCATGTGATTTAACAGCACAAGCAGCTGTGATT------AATGATGAAATAGTGGGAGTTATAACAGCC---GTTAATCAAACTGAT------CTGTTTGATTTT---------------------------GTAAATCACACGATTCCA---AGAGGATCACGT---AGGTCA------ACA---GTCGAA------------ACAGTACGAACCTACACTATGCCGCAATTTTATTACATAACAAAGTGGAAT------------------------------------------AATGACACATCGACC------AATTGTACG---TCTGTCATTACTTACTCTTCCTTTGCTATTTGTAATACTGGCGAA------------------ATTAAATATGTTAATGTCACTAAAGTTGAAATTGTGGATGACAGTATAGGCGTTATCAAACCTGTCTCAATAGGTAAC---ATATCTATACCTAAAAATTTCACTGTTGCAGTGCAGGCCGAATACATTCAGATTCAAGTTAAACCTGTTGTTGTAGATTGTGCCAAGTATGTTTGTAATGGCAATAGACACTGCCTCAATTTGTTAACACAATACACTTCAGCTTGTCAAACAATAGAAAATGCCCTCAATCTTGGTGCACGCCTTGAATCTTTAATGCTTAATGATATGATCACAGTGTCA------------GATCGTGGTTTAGAGCTAGCA---------ACTGTCGAAAGGTTTAACAACACAGCTCTA---------------------GGTGGTGAAAAGTTGGGTGGTTTTTATTTCCACGGTTTGAGAGAACTATTA---CCGCCTACA------------------------------ATTGGT---------------------ATGAGG---TCTGCTGTCGAAGATCTACTGTTTAACAAAGTGGTAACTAGCGGCCTTGGTACCGTGGATGATGATTATAAAAAGTGCTCTTCTGGTACA------------GATGTT---GCAGATCTTGTCTGTGCTCAATACTACAATGGCATAATGGTTTTACCAGGTGTTGTAGATGGTAACAAGATGGCTATGTACACTGCCTCGTTGATTGGAGGTATG---------------------GCCTTGGGTTCTATT---ACATCTGCTGTGGCCGTACCTTTCGCCATGCAAGTGCAGGCTAGGCTYAATTATGTTGCATTACAAACTGATGTCTTGCAGGAGAATCAGAAAATACTTGCTAATGCCTTTAATAATGCCATTGGTAACATTACATTAGCACTTGGAAAGGTTTCTAATGCTATTATAACTACTTCAGATGGGTTTAATACTATGGCCTCAGCGTTGTGTAAGATTCAGAGTGTAGTTAATCAGCAGGGTGAAGCATTGAGTCAACTTACTAGTCAGTTACAGAAAAATTTTCAGGCTATTAGTAGTTCTATTGCTGAAATCTACAATAGACTGGAAAAAGTGGAAGCTGATGCTCAAGTTGATCGTCTCATTACTGGTAGATTAGCGGCACTTAATGCTTATGTTTCTCAAACTTTAACTCAGTATGCTGAAGTCAAGGCT---AGTAGGCAACTGGCTATGGAGAAAGTTAATGAGTGTGTGAAATCCCAGTCGGATAGGTATGGGTTCTGTGGA---AATGGAACACACTTATTCTCACTTGTCAATTCTGCACCTGATGGTTTACTTTTCTTTCACACAGTTTTGCTTCCTACGGAATGGGAAGAAGTGACGGCATGGTCAGGAATATGTGTCAATGAC---------ACTTAT------GCATATGTGTTGAAAGACTTTGATTATTCTATT---------TTC---AGTTAT---------------------AATGGTACGTATATGGTGACTCCTCGTAACATGTTTCAACCTAGAAAACCTCAGATGAGTGATTTCGTGCAAATTACGAGTTGTGAAGTGACTTTTCTGAACACTACATATACGACATTTCGAGAGATTGTGATTGATTATATTGACATTAACAAGACTATTGCTGATATGCTTGAACAATAT---AATCAT------AATTAC---------ACAACATCT---GACTTAGAATTGCAGATTGAAATATTCAATCAGACAAAGTTAAACCTCACTGCAGAAATAGACCAGTTAGAACTGAGAGCTGACAAC---------------CTTACTAACATAGCACGTGAGCTAAAACAGTACATTGACAATTTGAATAATACTCTTGTTGACCTTGAATGGCTCAATAGGATTGAAACTTATGTAAAATGGCCTTGGTATGTGTGGCTACTAATCGGTCTGGTAGTAGTCTTCTGCATACCATTTTTACTGTTTTGCTGTCTGAGCACTGGTTGCTGT---GGGTGTTTTGGTTGTCTTGGCAGTTGTTGTCACTCTCTT---------TGTAGC---------ACACGTCAATTTGAAAACTATGTACCTATTGAAAAGGTTCACATTCAT------------------------------TAA
>KX722530_Feline_Denmark_2015-02-01
ATG------------------------------------ATAGTGTTACTATTT------------------------------------------------------------------------------------------------------------------------------------------------------------------------------------------------------------------------------------------------------------------------------------------------------------------------------------------------------------------------------------------------------------------------------------------------------------------------------------------------------------------------------------------------------------------------------------------------------------------------------------------------------------------------------GCAATCTTTAGCATCGTTAGG---------------------------------------------------TCTGAAGAT---------------------GCACCTCAT---GGTGTTACC------TTACCACGATTTAACACTTCTAAT------------AATAATGACAAGTTTGAACTTAATTTCTACAATTTCTTACAAACTTGGGATATACCACCAAATACA------------------------------------------------------------------------------------------------------------------------------------------------------------------------------------------------------------------------------------------------------------------------------------------------------------------------------------------------------------------------------------------------------------------------------------------------------------------------------------------------------------------------------------------------------------------------------------------------------------------------------------------------------------------------------------------------------------------------------------------------------------------------------------------------------------------------------------------------------------------------------------------------------------------------------------------------------------------------------------------------------------------------------------------------------------------------------------------------GCTGGCTATGCTAAGAACGTCTTTGTGCCA---ATTGATGGTAAAATACCAGAAAGCTTTTCTTTCAGTAACTGGTTTCTGTTAACAGATAAATCCACTTTGGTTCAAGGACGCGTTCTTAGTACTCAGCCAGTCCTTGTACAATGCCTTAGGCCTGTACCGTCGTGGTCTAACAAT---ACTGCTGTGGTGCATTTTAAAAATGACTACTTC---------------------------------------TGCCCT------------------AACGTTACG---GCAGATGTGCTGAGGTTCAATTTAAACTTTAGTGACACTGATGTATACACAGATTCAACTAATGATTACCAGTTGTTTTTCGTATTTGAAGATAATACAACT------GCCTCC------------ATAGCATGTTATAGCAGTGCCAAT------GTTACTGATTTCCATCCTGCAAACAATAGTGTCTCTCAC---ACCCCTTTTGGC---------AAGACTATGCATTCTTATTTCTGTTTTGCCAATTTT------------------TCTCAT---TCTGTTGTGAGCAGACAATTTTTGGGCATACTTCCACCAACA---GTGCGAGAATTTGCATTTGGTAGAGATGGATCCATTTTTGTTAATGGCTATAAGTATTTTAGTTTACCACCCATTAAGAGTGTTAACTTCTCCATCAGT------------GCAGTAGAGAATTATGGC------TTT------------------TGGACTATAGCTTATACTAACTATACAGATGTAATGGTGGATGTTAATGGCACA---GGTATCACAAGGCTATTCTATTGTGAC---TCACCCCTCAATAGAATCAAGTGTCAACAATTGAAATATGAATTGCCAGACGGGTTTTACTCCGCTAGTATG---------CTCGTTAAAAAGGACCTACCTAAAACATTTGTTACCATGCCACAGTTTTACAAC------TGGATGAACGTCACGTTACATGTTGTATTA---------------------------------------AAT---------------GATATAGCGAAACAAGCT---------------GACATCATTCTTGCGAAAGCCCCTGAGCTAGCATCACTCGCA---GAT---------GTACATTTTGAAATAGCCCAG---GCTAATGGCAGTGTA------------ACTAAGGTTACTAGCCTATGT---GTACAAACAAGACAGTTGGCATTATTCTACAAGTACACCAGCCTACAAGGCTTG---TAC------------------------------------------ACA---------------TAT---------TCTAACTTGGTGGAG------CTTCAAAATTATGACTGCCCC---TTCTCGCCACAACAGTTTAATAATTATTTGCAGTTTGACACTCTATGTTTTGATGTGAAC---CCATCAGTT---GCTGGTTGTAAGTGGTCGCTAGTTCATGATGTC------CGG------------TGGCGCACG---------------------------CAG---TTTGCCACCATCACAGTTTCTTATAAAGAAGGTGCTATGATCACTACTATGCCAAAT---------GCACAGTTGGGTTTTCAAGAT---------------------------------------------------------------------ATTTCTGTTTTGGTAAAAGATAAATGCACTGACTATAACATATATGGATTCCAGGGCACAGGCATTATTAGAAATACTACCTCAAGATTA---------GTAGCGGGCCTTTACTATACGTCTATTAGTGGTGAACTACTCGCCTTTAAAAATAGTACTACTGGGGAAATCTTCACTATAGTACCATGTGATTTAACAGCACAAGCGGCTGTGATT------AACGACGAAATAGTTGGAGTTATAACTGCC---GTTAATCAAACAGAT------CTGTTTGAGTTT---------------------------GTAAACCACACTCAGTCA---AGAAGATCACGT------GGG------CCA---CCTTTA------------GAATTAAATACCTACACTATGCCACAATTTTATTACATAACAAAGTGGAAT------------------------------------------AATGACACCTCGACT------AATTGTACA---TCTGTCATTACTTACTCATCTTTTGCTATTTGTAATACTGGTGAA------------------ATTAAATATGTTAATGTCACAAAAGTTGAAGTTGTGGACGATAGCATAGGAGTTATTAAACCCATTTCAACAGGCAAC---ATATCTATACCTAAGAATTTCACTGTTGCAGTGCAAGCCGAATACATTCAGATTCAAGTCAAACCTGTTGTTGTGGATTGTGCTAAGTACGTTTGCAATGGCAATAGACATTGCCTTAGCTTGCTAACGCAATACACATCAGCTTGTCAGACAATTGAAAATGCCCTTAATTTTGGTGCACGTCTTGAATCTTTAATGCTTAAAGAAATGATTACAGTATCA------------GATCGTAGTTTAGAGCTCGCA---------ACTGTTGAAAAATTTAACACCACAGTGCTA---------------------GGTGATGAAAAGTTGGGTGGTTTTTATTTTGACGGTTTAAGAGAACTATTA---CCAACTACA------------------------------ATTGGT---------------------AAGAGG---TCTGCTGTTGAGGATCTATTGTTTGATAAGGTGGTAACCAGCGGTCTTGGCACTGTTGACGATGATTATAAAAAATGTTCTGCTGGTACC------------GATGTA---GCTGATTTAGCTTGTGCGCAGTACTATAACGGTATAATGGTACTACCAGGTGTTGTTGATCAAAACAAAATGGCTATGTACACAGCCTCGTTAATAGGCGGTATG---------------------GCGCTGGGCTCTATT---ACATCGGCTGTAGCTGTTCCTTTCGCCATGCAAGTTCAGGCTAGGCTTAATTATGTTGCATTACAAACTGATGTCCTACAGGAAAATCAGAAAATACTTGCTAATGCCTTTAATAATGCCATTGGTAACATTACATTAGCACTTGGAAAGGTTTCTGATGCTATTACAACTACCTCGGATGGCTTTAATAGTATGGCCTCAGCACTGACTAAGATTCAGAGTGTAGTTAATCAGCAGGGTGAAGCGTTGAGTCAACTTACTAGTCAGTTGCAGAAAAATTTCCAGGCTATCAGCAGTTCTATTGCTGAAATCTACAATAGGCTGGAAAAAGTGGAAGCTGATGCTCAAGTTGACCGCCTCATTACTGGTAGATTGGCTGCACTTAATGCCTATGTGTCTCAAACTCTAACTCAGTATGCTGAAGTCAAGGCC---AGTAGACAATTAGCAATGGAGAAAGTTAATGAGTGTGTCAAATCACAATCGGATAGGTATGGTTTCTGTGGT---AATGGAACCCACCTATTTTCACTTGTCAATTCTGCACCTGATGGTTTACTTTTCTTTCACACAGTCTTGCTTCCTACAGAATGGGAAGAAGTGACGGCATGGTCAGGAATATGTGTTAATAAC---------ACTTAT------GCATATGTGTTGAAAGATTTTGATCATTCCATT---------TTC---AGCTAT---------------------AACAACACGTATATGGTGACTCCTCGTAATATGTTTCAACCTAGAAAACCTCAGATGAGTGATTTCGTGCAAATTACGAGTTGTGAAGTGACATTTTTGAACACTACATATACGACATTTCAGGAGATTGTGATTGATTATATTGACATTAACAAGACTATTGCTGATATGTTTGAACAATAT---AGTCCT------AACTAC---------ACAACATCT---GAATTAAACTTACAGCTAGAAATTTTCAATCAGACAAAGTTAAACCTCACTGCAGAAATAGACCACTTGGAGCAGAGAGCAGACAAC---------------CTCACTACCATTGCACATGAATTACAGCAGTACATTGACAATCTTAATAAGACTCTTGTTGACCTAGAATGGCTCAACAGAGTTGAAACTTATGTAAAATGGCCATGGTATGTGTGGCTACTAATCGGATTAGTAGTAGTATTCTGCATACCATTGTTACTGTTTTGCTGTCTGAGTACTGGTTGCTGT---GGGTGCTTTGGTTGTCTTGGAAGTTGTTGCAATTCTCTC---------TGTAGT---------AGAAGACAATTTGAAAGTTATGAACCCATTGAAAAGGTCCACATTCAT------------------------------TAA
>FJ938061_Feline_USA_1998-03-10
ATG------------------------------------ATATTCTTACTACTT------------------------------------------------------------------------------------------------------------------------------------------------------------------------------------------------------------------------------------------------------------------------------------------------------------------------------------------------------------------------------------------------------------------------------------------------------------------------------------------------------------------------------------------------------------------------------------------------------------------------------------------------------------------------------GCACTTCTTAGCACCGCTAGG---------------------------------------------------TCTGAAGAT---------------------GCGCCTCAT---GGTGTCACC------TTACCACAATTTAACACCTCCCAT------------AAYAACCCCAACTTTGAACTTAATTTTTACAACTTCTTGCAAACGTGGGACATACCACCAAATACGGAA---ACTATTCTAGGTGGTTATCTG---CCTTATTGT---------------TCGGTAGGTGTGAAT------------------TGTGGGTGGTATAACCTTGTTTATTCGCAA---CATGTTGGAGGAAATGTTAAGTACTCGTACATAAACACGCAA------AACCTGAACATA---------CCA------AAT------------------------GTT---CAT---------GGCGTCTACTTTGACGTAAGAGAACAT---AATTCTGATGGTGTGTGGGACGCACGTGATAGAGTTGGCCTATTGATAGCCATT---CATGGTAAC------------TCGTAT------------------------------------------------TACAGTCTGCTTATGGTTTTG---CAG------GATGCCGTGCAAGAG------------------AAT------------------CAGCCT------CAC---------GTAGCT---GTAAAAATTTGCCATTGG---AAA------CCAGGT---AATATAAGTTCCTAC------CACCGGTTTAGT------------------CTTAATTTTGGA---------------------------GATGGAGGCCAGTGTGTATTC---AACCAG------------------AGATTC---GCATTGGACACC---------ATATTGACA------------GCT------AATGATTTC---TATGGCTTCCAGTGGACTGATACATATGTTGACATCTACTTAGGAGGCACTATTACTAAGGTTTGGGTTGAC------AACGAT---TGGAATGTTGTTGAAGCCAGTATCTCTTACCACTGGAAT---CAGCTTAATTATGGA------------------TATTACATCCAATTTGTCAACCGCACCACGTATTATGCTTATAATAATACTGGTGGTTCAAACTACACCCATTTGCAGTTGAGTGAGTGYCAT------------AGT---GACTACTGTGCCGGTTATGCTAAGAACGTCTTCGTGCCA---GTAGACGGTAAAATACCAGAAAGCTTTTCATTTAGTAACTGGTTTTTGCTATCAGATAAATCTACTTTAGTGCAAGGACGTGTTCTTAGTAGGCAGCCTGTCTTTGTACAATGTCTTAGGCCTGTGCCAACGTGGTCTAACAAC---ACTGCTGTGGTGCATTTTAATAATGATGTCTTC---------------------------------------TGCCCT------------------AACGTCACA---GCGGACGTTTTGAGGTTTAATTTGAATTTTAGTGATACTGATGTTTATACGGATTCAACTACGGATGACCAGTTACATTTCACATTTGATGACAATACAACT------GCGTCT------------ATC---------------------------------------------------------------------------------------------------------------------------------------------------------------------AGACAATTTCTGGGTATATTGCCACCAACT---GTGCGAGAGTTTGCTTTTGGCAGGGATGGTTCCGTTTTTGTTAATGGTTACAAATATTTTAGTTTACCACCTATTAAGAGTGTCAACTTCTCTATTAGC------------TCAGTTGAGCAGTATGGC------TTT------------------TGGACCATAGCCTACACCAACTATACAGATGTAATGGTAGATATTAATGGTACT---GGCATTACAAGACTGTTCTATTGCGAC---TCACCCATCAATAGAATTAAGTGTCAACAATTGAAGCATGAGTTACCAGACGGCTTTTATTCTGCTACCATG---------CTTGTTAAAAAGGATCTACCTAAGACATTTGTAACTATGCCACAATTCTACAAT------TGGATGAATGTCACGCTACATGTCGTGTTG---------------------------------------AAC---------------GACACTGAGAAAAAAGCT---------------GATAWCATTTTGGCTAAGGCTCCCGAATTAGCCTCACTTGCT---GAC---------ATACATTTTGAAATAGCTCAT---GCTAATGGTAGTGTA------------GCGAATGTTACTAGTCTATGT---GTCCAGACAAGGCAGATTGCTCTATTTTATAAGTACACTAGCTTACAAGGTTTG---TAT------------------------------------------ACT---------------TAT---------TTTAATCTGGTGGAG------TTACAAAATTACGACTGCCCC---TTCTCGCCGCAGCAGTTTAATAATTATTTGCAGTTTGAAACTCTGTGTTTTGATGTGAAC---CCAGCTGTT---GCAGGTTGTAAGTGGGCACTAGTTCATKATGTC------AAG------------TGGCGTACG---------------------------CAG---TTCGCCACTATCACTGTTTCTTATAAAGATGGTGCTATGATTACAACTATGCCAAAG---------GCACAGCTGGGTTTCCAAGAC---------------------------------------------------------------------ATCTCTAATTTGGTAAAAGATGAATGCACTGATTATAACATATATGGATTTCAGGGCACAGGCATTATTAGAAATACAACCTCACGCTTA---------GTGGCAGGCCTTTACTACACATCTAGTAGTGGTGACCTTCTCGCCTTTAAAAATAGCACTACTGGGGAGATCTTCACTGTTGTGCCATGTGATCTAACAGCACAAGCAGCTGTGATT------AACGATGAGATAGTGGGAGTTATAACAGCT---GTCAATCAAACTGAT------CTGTTTGAGTTT---------------------------GTCAACCATACACATTCA---AGAAGATCACGT---AGGTCA------ACA---TTAACC------------TCAGTAACCACCTACACTATGCCGCAATTTTATTACATAACAAAGTGGAAT------------------------------------------AATGACACCTCTACT------AATTGTACA---TCGGTCATTACTTATTCTTCCTTTGCTATTTGTAATACTGGTGAA------------------ATTAAATATGTTAATGTCACTAAAGTTGAAATTGTGGATGATAGTATAGGAGTTATCAAACCTGTCTCAACAGGTAAT---ATATCCATACCCAAATATTTCACTGTTGCAGTGCAAGCCGAATACATCCAGATTCAAGTTAAACCTGTTGTTGTGGATTGTGCCAAGTATGTTTGCAATGGTAATAGACATTGCCTTAGCTTGCTAACACAATATACCTCAGCTTGTCAGACAATCGAAAATRCCCTTAATCTTGGCGCACGTCTTGAATCGTTAATGCTCAATGATATGATTACAGTATCG------------GATCGTAGTTTGGAGCTTGCA---------ACTGTTGAAAAATTTAATGCCACAGCTCTA---------------------GGTGGTGAAAAATTGGGTGGTTTATATTTTGATGGTCTGAGCAGTCTATTA---CCACCCAAA------------------------------ATAGGT---------------------ATGAGG---TCTGCTGTTGAGGATCTATTGTTCAATAAGGTGGTAACCAGCGGTCTTGGCACTGTAGATGATGATTATAAAAAGTGTTCTGCTGGTACA------------GACGTA---GCTGATTTAGTTTGTGCCCAATATTACAATGGCATAATGGTTTTACCTGGTGTCGTAGATGRTAATAAGATGGCCATGTACACTGCCTCTTTAATAGGAGGCATG---------------------GCCTTGGGCTCTATT---ACATCTGCTGTAGCTGTCCCATTCGCCATGCAAGTGCAGGCTAGGCTTAATTATGTTGCACTACAAACTGACGTTTTACAGGAAAACCAGAAGATACTTGCTAATGCTTTTAATAATGCCATTGGTAACATTACACTAGCACTTGGAAAGGTTTCTAATGCTATTACAACTATCTCAGATGGATTTAACACTATGTCTTCAGCATTGACCAAGATCCAGAGTGTAGTTAATCAGCAGGGTGAAGCATTGAGCCAACTTACTAGTCAGTTACAGAAAAACTTCCAGGCTATTAGTAGTTCTATAGCTGAAATCTACAATAGACTGGAAAAAGTGGAAGCTGATGCTCATGTTGACCGCCTCATTACTGGTAGATTGGCAGCACTTAATGCTTATGTGTCTCAAACTTTAACGCAGTATGCTGAAGTCAAGGCC---AGTAGACAATTAGCAATGGAGAAAGTTAATGAGTGTGTGAAATCACAGTCGGATAGGTATGGTTTCTGCGGG---AATGGAACCCACCTATTCTCACTTGTCAACTCTGCACCTGATGGTTTGCTTTTCTTTCACACGGTCTTACTTCCCACAGAATGGGAAGAAGTGACGGCATGGTCAGGAATATGTGTTAATGAT---------ACGTAT------GCATATGTGTTGAAAGATTTTGAATATTCCATT---------TTT---AGCTAT---------------------AACAATACGTATATGGTAACTCCTCGTAATATGTTTCAACCTAGAAAACCTCAAATGAGTGATTTCGTTCAAATTACGAGTTGTGAAGTAACTTTTCTGAACACTACATATACGACATTTCAGGAGATTGTGATTGATTATATTGACATTAACAAAACTGTCGCTGATATGCTTGAACAATAT---AACCTT------AATTAC---------ACAACACCT---GAATTAGATCTACATCTGGAAATTTTTAATCAGACAAAGTTAAACCTCACTGCAGAAATAAACCAATTGGAGCAGAGAGCTGACAAC---------------CTCACTACTATAGCGCATGAGTTACAAGAGTACATTGACAATCTTAATAAGACGCTAGTTGACCTTGAATGGCTCAACAGGATTGAAACTTATGTAAAATGGCCTTGGTATGTGTGGCTACTAATCGGTTTAGTAGTGGTCTTCTGCATACCTCTGTTGCTGTTTTGTTGTCTCAGTACTGGCTGCTGT---GGTTGCTTCGGTTGTCTTGGCAGTTGTTGCCATTCTCTT---------TGTAGT---------AGACGTCAATTTGAAAACTATGAACCTATTGAAAAAGTTCACATTCAT------------------------------TAA
>KX722531_Feline_Denmark_2015-02-01
ATG------------------------------------ATATTGCTAATACTA------------------------------------------------------------------------------------------------------------------------------------------------------------------------------------------------------------------------------------------------------------------------------------------------------------------------------------------------------------------------------------------------------------------------------------------------------------------------------------------------------------------------------------------------------------------------------------------------------------------------------------------------------------------------------GCTCTACTTAGCACTGCTAAG---------------------------------------------------TCTGAAGAT---------------------GCTCCTCAT---GGTGTCACC------TTACCGTACTTTAACACTTCCTAT------------GACAATAACAAGTTTGAACTTAATTTCTATAATTTCCTTCAAACTTGGGATATACCACCAAATACGGAA---ACTATTCTTGGTGGTTACCTG---CCATATTGT---------------GGAAACGGTGTAAAT------------------TGTGGGTGGTATAATTTTGTTTATGGTCGA---CCTGTGGGATCTAATGGTAAGTATGCATACATAAACACGCAA------AACCTGAACATA---------CCT------AAT------------------------GTC---CAT---------GGTGTCTACTTCGATGTGAGAGAACAT---AATTCTGATGGCGTGTGGGACACGCGAGATCGCGTTGGCTTATTGATAGCCATT---CATGGCTCC------------GCGCAT------------------------------------------------TACAGTCTACTAATGGTTTTA---CAA------GACTCGGTGGAAGAG------------------AAT------------------CAGCCT------CAT---------TTTGCT---GTTAAAATCTGCCATTGG---AAA------CCAGGT---AACATAAGTTCCTAT------CATCAATTTAAT------------------GTTGAGTTTGGA---------------------------GACGGAGGCCAATGTGTGTTT---AACAAG------------------AGATTC---TCATTGGACACA---------GTGTTGACA------------ACT------AATGACTTT---TATGGCTTCCAGTGGACTGATACATATGTGGATATCTATTTAGGTGGCACTATTACTAAAGTGTGGATTGCC------AATGAT---TGGAGTGTTGTTGAATCTAGTATCTCCTATCACTGGAAC---CAGCTTAATTATGGA------------------TATTACATCCAATTTGTCAACCGCACTACCTTTTACATCTATAATAATACTGGTGGTTCAAATTATACCCATTTGCGACTCAGCGAGTGCCAC------------GGA---GCGTATTGTGCTGGTTATGCTAAAAATGTCTTTGTGCCA---ATTGATGGCAAAATACCAGAAAGCTTTTCTTTTAGTAACTGGTTTCTGTTATCAGACAAGTCTACATTGGTGCAAGGCCGCATTCTTAGCAAACAGCCAGTGTTTGTACAATGTCTTAGGCCTGTACCATTGTGGTCTAACAAT---AGTGCTGTGGTGTATTTTAAAAATGATGCTTTC---------------------------------------TGCCAC------------------AATGTTACG---ACAGATGTTTTGAGGTTCAATCTAAACTTTAGTGATACTGATATCTACATAGAGTCAACTAAGGATGATCAATTGCACTTCACATTTGAAGATAATACAACT------GCCTCT------------ATAGCCTGTTATAGCAGTGCCAAC------GTTACTGATTTCCAGCCTGCAAACAATAGTGTCTCTCAT---ATTCCATTTGGC---------AAGACT------GCGTATTTCTGTTTTGCCACTTTC------------------TCTCAC---TCTGTTGTGAGCAGACAGTTTCTGGGCATACTCCCACCAATT---GTTCGAGAGTTTGCATTTGGCAGAGATGGATCCATTTTTGTTAATGGCTATAAATATTTTAGTCTACCACCTATCAAGAGTGTCAATTTTTCCATTAGC------------TCAGTTGAGCAGTATGGA------TTT------------------TGGACCATAGCTTACACTAACTATACAGACGTAATGGTGGATGTTAACGGCACA---GGTATTACTAGGTTATTCTATTGTGAC---TCACCACTCAATAGAATTAAGTGTCAACAATTGAAGTATGAGCTACCAGACGGTTTTTATTCTGCTAGTATG---------CTCGTTAAAAAGGACCTACCTAAAACATTTGTCACCATGCCACAGTTTTACAAC------TGGATGAACGTCACGTTACATGTTGTATTA---------------------------------------AAT---------------GACACAGAGAAAAAACCT---------------GACACTATTCTTGCTAAGGCTCCTGAGCTAGCATCACTTGCG---GAT---------ATACATTTTGAAGTAGCTCAG---TCTAATGGTAGTGTA------------ACGAATGTCACTAGTATATGT---GTCCAAACAAGACAGTTGGCTCTATTTTATAAGTACACCAGCTTACAAGGTTTG---TAC------------------------------------------ACT---------------TAT---------TCTAACCTAGTGGAG------TTACAAAATTATGACTGCCCT---TTTTCACCACAACAGTTTAATAATTATCTGCAGTTTGAGACTTTGTGTTTTGATGTGAAT---CCAGCTGTT---GCAGGTTGTAAGTGGTCGTTAGTCCATGACACT------AGG------------TGGCGTACC---------------------------CAA---TTCGCCACTATCACAGTTTCTTACAAAGAGGGTTCTATGATCACTACTATGCCAAGT---------TCACAGTTGGGTTTTCAAGAT---------------------------------------------------------------------ATCTCTGTTTTGGTAAAAGACGAATGCACTGATTACAACATTTATGGATTTCAGGGCACAGGTGTTATTAGAAATACCACCTCTAGGTTA---------GTGGCTGGTCTCTATTACACATCTATTAGTGGCGACCTTCTTGCTTTTAAAAATAGTACTACTGGGGAAATTTTCACTGTAGTGCCATGTGACTTAACAGCTCAAGCTGCAGTTATT------AATGACGAAATAGTTGGAGTTATAACATCC---GTTAATCAAACTGAT------CTGTTTGAGTTT---------------------------GTAAACCACACATCAACT---CGAAGATCGCGCATAGCAGCA------GTG---CCACAA------------GCGGCAACTACCTATACTATGCCGCAATTTTATTACATAACAAAGTGGAAT------------------------------------------AATGACACCTCGACT------AATTGTACA---TCTGTCATTACCTATTCCTCCTTTGCTATTTGTAATACTGGTGAA------------------ATTAAATATGTTAATGTTACTCATGTTGAAGTTGTA---------------GTTGTTAAACCTGTTTCAACAGGTAAC---ATAACTATACCTAAAAATTTCACGGTTGCAGTACAAGCCGAATACATTCAGATTCAAGTAAAGCCTGTTGCTGTGGATTGTGCTAAGTATGTCTGTAATGGTAATAGACATTGCCTTAACTTGTTAACACAATACACCTCAGCTTGTCAAACAATAGAAAATGCCCTCAATCTTGGTGCACGCCTTGAATCTTTAATGCTTAATGATATGATTACAGTATCA------------TATCGCAGTCTAGAGCTTGCA---------ACTGTTGAAAAGTTTAACACTACTGTTGTA---------------------GGTGGTGAAAAGCTTGGTGGTTTCTATTTTGACGGTTTGAGAGCCTTGCTA---CCACCTACA------------------------------ATTGGT---------------------AAACGG---TCAGCTGTTGAAGACCTATTGTTCAACAAAGTGGTGACCAGCGGTCTTGGCACCGTTGACGATGACTATAAAAAGTGTTCTTCTGGCACT------------GATGTT---GCAGATTTAGTTTGTGCCCAATATTACAATGGCATAATGGTTTTACCTGGTGTTGTGGATGGCAATAAGATGGCTATGTATACCGCATCCTTAATTGGCGGTATG---------------------GCCTTGGGTTCTATT---ACATCTGCTGTAGCCGTCCCTTTCGCTATGCAAGTGCAGGCACGGCTCAATTATGTTGCACTACAAACTGATGTTTTACAGGAAAACCAGAAAATACTTGCTAATGCTTTCAATAATGCCATTGGTAACATTACTTTAGCGCTTGGAAAAGTCTCCAATGCTATTACAACCACATCATATGGTTTTAATAGTATGGCCTTGGCACTGACTAAAATTCAGAGTGTGGTTAACCAACAGGGTGAGGCGTTGAGTCAACTTACCAGTCAGTTACAGAAAAATTTCCAGGCTATTAGTAGTTCTATTGCTGAAATCTACAATAGACTGGAAAAAGTGGAAGCTGATGCTCAAGTTGACCGTCTCATCACCGGGAGATTAGCAGCACTTAATGCTTATGTGTCTCAAACTTTAACTCAATATGCTGAAGTCAAGGCT---AGTAGACAATTGGCAATGGAGAAGGTTAATGAGTGCGTGAAGTCCCAGTCGGATAGGTATGGGTTCTGTGGA---AATGGAACACACCTATTCTCACTTGTCAATTCTGCACCTGATGGTTTACTTTTCTTTCACACAGTGTTACTTCCTACAGAATGGGAAGAGGTGACGGCATGGTCAGGAATATGTGTTAATGAC---------ACATAT------GCATATGTGTTGAAAGACTTTGAATATTCTATT---------TTT---AGCTAT---------------------AACAATACGTATATGGTGACTCCTCGTAATATGTTTCAACCTAGAAAACCTCATATGAGTGATTTCGTTCAAATTACGAGCTGTGAAGTGACTTTTCTTAACACTACATATACGACATTTCAGGAGATTGTGATTGATTATATTGATATCAACAAGACTATCTCTGATATGCTTGAACAGTAT---AATCCT------AATCAC---------ACAATACCT---GATTTAGATTTACAGCTAGAAATCTTTAACCAGACAAAGTTAAACCTCACTGCAGAAATAGACCAATTAGAACAAAGAGCAGATAAC---------------CTCACTACCATCGCACATGAACTACAGCAGTACATTGACAACCTTAATAAGACCCTTGTTGACCTTGAATGGCTCAATAGGATTGAAACTTATGTAAAATGGCCGTGGTATGTGTGGCTACTAATTGGACTAGTAGTTGTCTTTTGCATACCATTGTTGCTGTTTTGCTGTCTGAGTACTGGTTGTTGT---GGGTGTTTTGGTTGTCTTGGAAGTTGTTGTAATTCCTTT---------TGTAGT---------AGAAGACAATTTGAAAGTTACGAACCCATTGAAAAGGTTCACATTCAT------------------------------TAA
>EU186072_Feline_USA_1970’s
ATG------------------------------------ATAGTGTTAATATTT------------------------------------------------------------------------------------------------------------------------------------------------------------------------------------------------------------------------------------------------------------------------------------------------------------------------------------------------------------------------------------------------------------------------------------------------------------------------------------------------------------------------------------------------------------------------------------------------------------------------------------------------------------------------------GCACTCCTTAGCACTGCTAGG---------------------------------------------------TCTGAAGAT---------------------GCCCCTCAT---GGTGTTACC------TTACCTCAATTTAACACTTCCTCT------------AACAATCAGAAGTTCGAACTTAATTTCTATAACTTCTTACAAACTTGGGACATACCTCCAAATACAGAA---ACTATTCTAGGCGGTTACCTA---CCCTACTGT---------------GGAGACGGCCCGAAT------------------TGTGGATGGTATAATTTTGTTTATAGTCAA---AATGTGGGACAAAATGGTAGGCACTCTTACATAAACACTAAA------AATCTGAACATA---------CCG------AAT------------------------GTT---CAC---------GGTGTTTACTTTGATGTAAGAGAACAT---AATTCTGATGGTTTGTGGGATGCGCGTGATAGAGTTGGCTTATTGATAGCCATT---TATGGCACC------------TCGTAT------------------------------------------------TACAGTCTACTAATGGTTTTA---CAA------GACAAAGTAGAGGAA------------------AAC------------------CAACCC------CAT---------GTGGCT---GTTAAAATCTGTCATTGG---AAA------CCGGGT---AATATAAGTTCATAC------CATCAATTTAGT------------------GTCAATCTAGAA---------------------------GATGGTGGTCAATGTGTGTTT---AACCAG------------------AGATTT---------GACACC---------GTGTTGACT------------GCT------AATGATTTT---TATGGTTTCCAGTGGACTGACACATATGTCGACATCTACTTAGGAGGCACTATTACTAAGGTGTGGGTTAAC------AACGAC---TGGAGTTCTGTTGAAGCCAGTATTTCATACCACTGGAAC---CAGATTAATTATGGA------------------TATTACATACAATTTGTCAACAGAACCACGTATTATACATACAATAATACTGGCGGTTCAAATTATACGCACTTGCAGTTAGCAGAGTGCCAT------------AGT---GAATACTGTGCTGGTTATGCTAAGAACGTTTTTGTGCCA---ATTGATGGCAAAATACCAGAAAGCTTCTCTTTTAGTAACTGGTTTCTGTTATCAGATAAATCCACTTTAGTGCAAGGACGTGTTCTTAGTAGGCAGCCTGTCCTTGTACAATGTCTTAGGCCTGTACCAACCTGGTCCAATAAT---AGTGCTGTGGTATTTTTCAGTAATGACCTCTAT---------------------------------------TGCCCT------------------GGTGTTACG---GCTGAAGTTTTGAGGTTCAACTTGAACTTTAGTGACAGTGATGTTTACACAGATTTAACTAATGATGACCAGTTTTATTTCACATTTGAGGACAATACAACC------GCATCC------------ATAGCTTGTTATAGCAGTGCTAAT------GTTACTGATTTCCAGCCTGCAAATAGTAGCGTATCTCAC---ATCCCACTTGGC---------AAAACTAGGCATTCTTATTTTTGTTTTGCCAATTTC------------------TCACAC---TCTGTTGTGAGCAGACAAGTCTTGGGTATACTGCCACCAACT---GTACGAGAGTTTGCATTTGGTAGGGATGGTTCCGTTTTTGTTAATGGTTACAAATATTTTAGTTTACCACCTATCAAGAGTGTCAACTTCTCTATTAGT------------TCAGTTGAGCAGTATGGT------TTT------------------TGGACCATAGCTTACACCAATTATACAGATGTAATGGTGGATGTTAATGGCACT---GGTATCAGCAGGTTGTTCTATTGCGAC---TCACCCCTCAATAGAATCAAGTGTCAACAATTGAAGCATGTATTACCAGACGGGTTTTATTCTGCTAGCATG---------CTTGTTAAAAATGATTTACCTAAAACATTTGTAACTATGCCACAGTTCTACAAT------TGGATGCATATTACGCTACATGTCGTGTTG---------------------------------------AAC---------------GACACTGCGAAGAAAGAA---------------GATATCATCTTAGCTAAGGCCCCTGAACTAGCCTCACTTGCT---GAT---------GTACACTTTGAAATTCTCCAA---GCTAACGGAAGTGTC------------GTGAATGTTACCAGTCTATGT---GTCCAAGCAAAACAGTTGGCTCTATTTTATAAATATACTAGTTTACAAGGTTTG---TAT------------------------------------------ACT---------------TAT---------TCTAATTTGGTGGAG------TTACAAAATTATGACTGCCCT---TTCTCACCACAGCATTTTAATAATTATTTGCAGTTTGAAACTTTGTGTTTTGATGTGAAC---CCAGCTGTG---GCAGGTTGTAAGTGGTCGTTAGTTCATGATGTT------AAT------------TGGCGTACA---------------------------CAG---TTCGCCACCATCACTGTCTCTTATAAAGATGGTGCTATGATAACAACTATGCCAAGG---------GCACAGCTGGGTTTCAAAGAC---------------------------------------------------------------------ATCTCTAATTTAGTAAAAGATGAATGCACTGATTATAACATATATGGATTTCAAGGCACAGGCATTATTAGAAGCACCACCTCACGATTA---------GTGGCTGGCCTTTACTACACATCTATTAGTGGTGATCTTCTCGCCTTTAAAAATAGTACTACTGGGGAGATTTTCACTGTAGTGCCATGTGATTTAACAGTGCTAGCAGCTGTGATT------AACGATGAGATAGTGGGAGCTATAACATCT---GTTAATCAAACTGAT------CTGTTTGAGTTT---------------------------TTCAATCACACACAAGCG---AAGAGATCACGT---AGGCCG------ACA---TCACAC------------TCGGTAACCACCTACAATATGCCGCAATTTTATTACATAACAAGGTGGAAC------------------------------------------AATGACACCTCGACT------AATTGTACG---TCTGTCATCACTTATTCCTCCTTTGCTATTTGTAATACTGGTGAA------------------ATCAAATATGTTAATGTCACTCATGTTGAAACTGTGGACGAT---ATAGGTGTTATCAAACCTATTTCAACAGGTAAC---ATATTAATACCTAAAAACTTTACTGTTGCAGTGCAAGCCGAATACATTCAGATTCAAGTCAAACCTGTTGTTGTGGATTGTGCCAAGTATGTTTGTAATGGCAATACACATTGCCGTAGCTTGTTAACACAATACACCTCAGCTTGTCAAACAATCGAAAATGCCCTTAACCTTGGTGCACGTCTTGAATCGTTGATGCTTAATGATATGATCACAGTATCA------------GATCGTAGTCTGGAGCTTGCA---------ACCATTGAAAAGTTTAACGCCACAGCCACA---------------------GGTGGTGTAAAACTGGGTGGTCTATACTTTGATGGTCTGAGCAGTCTATTA---CCACCCAAA------------------------------ATAGGT---------------------GTGAGG---TCTGCTGTTGAGGATCTATTGTTCAATAAGGTGGTAACCAGCGGTCTTGGCACTGTGGATGATGATTACAAAAAGTGCTCTGCTGGTACA------------GATGTA---GCTGATCTAGTGTGTGCCCAATATTACAATGGCATTATGGTTTTACCCGGCATTGTAGATGGTAATAAGATGGCCATGTACACAGCATCTTTAATTGGAGGTATG---------------------GCTTTGGGCTCTATC---ACATCCGCTGTAGCTGTCCCTTTTTCCATGCAGGTGCAGGCTAGGCTTAATTATGTTGCATTACAAACTGATGTCCTACAGGAAAATCAGAAAATACTTGCTAATGCCTTTAACAATGCCATTGGTAACATCACACTAGCACTTGGAAAAGTTTCTAATGCTGTTACAACCATTTCAGACGGCTTTAACACCATGGCCTCAGCCTTGACTAAGATCCAGAGTGTAGTTAATCAACAGGGTGAAGCGCTGAGTCAACTTACCAGTCAGTTACAGAAAAACTTCCAGGCTATTAGCAGTTCTATTGCTGAAATTTATAATAGATTGGAAAAGGCGGAAGCTGATGCCCAAGTTGACCGCCTCATTACTGGCAGGTTGGCGGCACTTAATGCTTACGTGTCTCAAACTTTAACTCAGTATGCTGAAGTCAAGGCT---AGTAGGCAACTGGCAATGGAAAAAGTAAATGAGTGCGTGAAATCACAGTCGGATAGGTATGGTTTCTGTGGC---AATGGAACACACCTATTCTCACTTGTCAATTCTGCACCTGATGGTTTGCTTTTCTTTCACACAGTTTTGCTTCCTACAGAATGGGAAAAAGTGACGGCATGGTCAGGAATATGTGTTAATCAT---------ACTTAT------GCATATGTGTTGAAAGATTTCGATCATTCCATT---------TTT---AGCTAT---------------------AACAACACGTATATGGTAACTCCTCGTAACATGTTTCAACCTAGAAAACCTCAGATGAGTGATTTCGTGCAAATTACGAGTTGTGAAGTGACTTTTTTGAACACTACATATACGATGTTTCAGAATATTGTGGTTGATTATATTGACATTAACAAGACTATCGCTGATATGCTTGAACAATAT---TATTCT------AATTAC---------ACAACGCCT---GAATTAGATTTACAGCTCGAAATCTTTAATCAGACAAAGTTAAACTTCACTGCAGAAATAGACCAATTAGAACAAAGAGCTGACAAT---------------CTTACTACCATTGCACATGAGCTACAGCAGTATATCGACAATCTTAATAAGACTCTCGTTGACCTCGAATGGCTCAACAGGATTGAAACTTATGTAAAATGGCCTTGGTATGTGTGGCTACTAATTGGCTTAGTAATAGTCTTCTGCATACCATTGTTACTGTTTTGCTGTTTGAGTACTGGTTGCTGT---GGATGCTTTGGTTGTCTTGGAAGTTGTTGCCACTCTCTT---------TGTAGT---------AGAAGACAATTTGAAAATTATGAACCTATTGAAAAGGTTCACATTCAC------------------------------TAA
>FJ938054_Feline_Netherlands_2007-02-02
ATG------------------------------------ATCTTGTTAATACTT------------------------------------------------------------------------------------------------------------------------------------------------------------------------------------------------------------------------------------------------------------------------------------------------------------------------------------------------------------------------------------------------------------------------------------------------------------------------------------------------------------------------------------------------------------------------------------------------------------------------------------------------------------------------------GCACTCCTTAGCATTGCTAGC---------------------------------------------------TCTGAAGAT---------------------GCTCCTCAT---GGTGTCACC------TTGCCCCACTTCAACACGTCCCAT------------AACAATTCCAAGTTTGAACTTAACTTTTACAATTTCTTACAGACTTGGGACATACCACCGAATACAGAA---ACTATTCTGGGTGGTTACTTA---CCATATTGT---------------GACCATGAAGACAAT------------------TGTGGATGGTATAATTTTGTTTATAACAAC---AAAGTGGGACCAAATGCTAAGTATTCCTACATAAACACCCAA------AACTTGAACATA---------CCA------AAT------------------------GTC---CAT---------GGTGTGTACTTTGATGTACGAGAACAC---AATTCTGATGGTGTGTGGGATCAAATTGACAGAGTTGGCTTATTGATAGCCATT---CATGGCACT------------TCGCAT------------------------------------------------TATAGTCTACTTATGGTTTTA---CAG------GATGGCGTGGAGGCG------------------AGT------------------CAGCCT------CAT---------GTTGCT---GTTAAAATTTGCCATTGG---AAT------CCAGGT---AACATAAGTACTTAC------CATCAATTTGAT------------------GTAAATCTAGGA---------------------------GATGGTGGTCAATGCGTTTTT---AATCAA------------------AGATTC---TCATTGGACACC---------GTGTTGACC------------GCT------AATGACTTC---TATGGCTTCCAATGGACTGACACATATGTAGACATATACTTAGGTGGCACTATTACTAAAGTATGGGTTGTA------AATGAT---TGGAGTGTTGTTGAAGCTAGCATTTCATCTCATTGGAAT---GCACTTAATTATGGT------------------TACTACATTCAATTTGTCAATCGCACCACTTATTACGCTTACAATAGTACTGGTGGTTCAAATTATACCCATCTGCAGTTAACTGAGTGCCAT------------ACT---GACTACTGTGCTGGTTATGCTAAGAATGTCTTTGTGCCA---ATTGATGGCAAAATACCAGAAGGCTTTTCTTTTAGCAATTGGTTTCTTTTAACAGATAAATCCACTCTAGTGCAAGGACGTGTTCTTAGTAGTCAGCCTGTTTTTGTACAATGCCTTAGACCTGTACCAACATGGTCTAACAAT---ACTGCTGTGGTGCATTTTAAAAATGATGTTTTC---------------------------------------TGCCCT------------------AACGTCACG---GCAGACGTTTTGAGGTTCAATCTAAATTTTAGTGACACTGATGTTTATACAGATTCAACAACTGATGATCAGTTGCATTTTACATTTGAAGATAATACAACT------GCATCC------------ATAACCTGTTACAGCAGTGCTAAT------GTCACTGACAACCAACCTGCAAGTGGCAGCATCTCACAT---ACTCCCTTT---------------GTCAGCAACTCTTACCTCTGTTTTGCCAATTTT------------------TCTCAC---TCTAGTGTGAGCAGACAGTTCTTAGGTATACTACCACCAACT---GTACGAGAGTTTGCATTCGGCAGAGATGGATCCATTTTTGTTAATGGCTATAAATATTTTAGTTTACAACCTATTAAGAGTGTTAACTTCTCCATCAGT------------TCAGTGGAGAATTATGGC------TTT------------------TGGACCATAGCCTATACTAACTATACAGATGTAATGGTGGATGTTAATGGCACA---GTTATTACTAGGTTATTCTATTGTGAC---TCACCCCTCAATAGAATTAAGTGTCAACAATTGAAGCATGAGCTACCAGATGGGTTTTATTCAGCTAGCATG---------CTTGTTAAAAAGGATCTACCTAAGACTTTTGTAACTATGCCACAGTTCTACAAT------TGGATGAATGTTACGCTACATGTCGTTTTA---------------------------------------AAT---------------GACATTGAAAAAAAAGCT---------------GACATCATCTTGGCTGGGGCTCCAGAATTAGCTTCACTTGCC---GAC---------ATACACTTTGAAATAGCACAG---GCTAATGGGAGTGTA------------GTGAATGTCACTAGTGTGTGT---GTTCAGGCAAGACAGTTGGCTTTATTCTACAAGTACACTAGCCTACAAGGTTTG---TAC------------------------------------------ACT---------------TAT---------TCTAATCTGGTGCAG------TTACAAAATTATGACTGTCCC---TTCTCGCCACAGCAGTTTAATAATTATTTGCAGTTTGAAACTCTGTGTTTTGATGTAAGC---CCAGCTGTT---GCAGGTTGTAAGTGGTCGTTAGTTCATGACGTT------AAA------------TGGCGCACA---------------------------CAG---TTTGCAACAATTACTGTGTCTTACAAAGATGGTGCAATGATTACTACTATGCCAAAG---------GCACAGCTGGGTTTTCAGGAC---------------------------------------------------------------------ATCTCCAATATTGTTAAAGATGAATGTACAGATTATAATATATATGGCTTTCAAGGCACAGGCATTATTAGAAGTACCACATCAAGATTG---------GTCGCTGGTCTTTACTACACCTCAGCTAGTGGTGACCTCCTCGGATTTAAAATTAGCACTACAGGTGAAATTTTCACCGTGGTGCCATGTGACTTAACAGCTCAAGCAGCAGTGATT------AATGACGAAATAGTGGGAGCTATAACAGCC---ACTAATCAAACTGAT------CTGTTTGAGTTT---------------------------GTAAATCACACATGGTCG---AGAAGTGCACGC---GGGTCA------TCA---CCAAGC------------ACAGTTAACACCTACACTATGCCCCAATTTTATTACATAACAAAGTGGAAT------------------------------------------AATGGCACATCTTCT------AATTGCACA---TCTGTCATTACCTACTCCTCTTTTGCAATCTGTAATACTGGTGAA------------------ATTAAATATGTTAATGTTACCCATGTTGAAATTGTGGATGACAGTGTAGGTGTTATTAAACCTGTTTCAACAGGTAAT---ATAACTATACCTAAAAATTTCACAGTTGCAGTGCAAGCTGAATATGTTCAGATTCAAGTCAAACCTGTTGCTGTTGATTGTGCTAAGTACGTTTGCAATGGAAATAGACATTGCCTTAACTTGCTAACACAATACACCTCGGCTTGTCAAACAATAGAAAATTCCCTTAACCTTGGTGCACGCCTTGAATCGTTAATGCTTAATGACATGATCACAGTGTCA------------GATCGTAGTCTAGAATTCGCA---------ACTGTTGATAAGTTTAATACTACAGCTTTA---------------------GGTGGTGAAAAACTGGGTGGTTTATACTTTGATGGTCTGAGTAGCCTATTA---CCACCCAGA------------------------------GTAGGT---------------------ATGAGG---TCTGCTGTTGAAGATCTATTGTTCAATAAAGTGGTAACTAGTGGTCTTGGCACTGTGGATGATGATTATAAAAAGTGTTCAGCTGGTACA------------GATGTA---GCTGACCTAGTTTGTGCCCAATATTACAACGGCATAATGGTCTTACCTGGCGTCGTAGATTATAATAAGATGGCCATGTATACTGCATCTTTAATAGGAGGTATG---------------------GCTTTGGGTTCTATT---ACTTCAGCTGTCGCCGTGCCTTTTTCTATGCAAGTACAGGCCAGACTTAACTATGTCGCGTTACAAACTGATGTCCTACAGGAAAACCAGAAAATACTTGCTAATGCTTTTAATAATGCCATTGGCAACATTACACTAGCTCTTGGAAAAGTTTCCAATGCTATTACAACCGTCTCAGATGGATTTAATAGTATGGCCTCAGCACTGACTAAGATTCAGAGTGTAGTTAACCAACAGGGTGAAGCGTTGAGTCATCTCATCAGTCAGTTACAGAAAAACTTCCAGGCTATTAGTAGTTCCATTGCTGAAATCTACAATAGATTGGAAAAAGTGGAAGCTGATGCTCAAGTTGACCGACTCATTACTGGAAGATTGGCAGCACTTAATGCCTATGTGGCTCAAACTTTAACTCAGTATGCTGAAGTCAAGGCT---AGTAGACAGTTGGCAATGGAGAAAGTTAATGAGTGTGTGAAATCACAGTCGGATAGGTATGGGTTCTGTGGA---AATGGAACGCACCTATTCTCACTCGTCAATTCCGCACCTGATGGTTTGCTTTTCTTTCACACAGTCTTGCTTCCTACAGAATGGGAAGAAGTGACGGCATGGTCAGGAATATGTGTTAATGAC---------ACTTAT------GCATATCTGTTGAAAGATTTCGATCATTCCATT---------TTC---AGCTAC---------------------AATGGCACGTATATGGTAACTCCTCGTAACATGTTTCAACCTAGAAAACCTCAGATGAGTGATTTCGTGCAAATTACGAGTTGTGAAGTGACATTTCTGAACACTACACATACGACATTTCAGGAGATTGTGATTGATTATATTGACATCAACAAGACTATCGCTGATATGCTTGAACAATAC---CATTCT------AATTAC---------ACAACACCT---GAGTTAGACTTACAGCTGGAAATTTTTAATCAGACAAAGTTAAACCTCACTGCAGAAATAGACCAATTGGAACAAAGAGCAGACAAC---------------CTCACTAATATCGCACATGAACTACAGCAGTACATTGACAACCTTAATAAGACTATTGTTGACCTCGAATGGCTCAACAGGATTGAAACTTATGTAAAATGGCCATGGTATGTGTGGCTACTAATTGGATTAGTAGTAGTCTTCTGCATACCATTGTTACTGTTTTGCTGTCTTAGCACAGGCTGCTGT---GGGTGTTTTGGTTGTCTTGGAAGTTGTTGTCATTCTCTT---------TGCAGT---------AGACGTCAATTTGAAAGTTATGAACCTATTGAAAAGGTTCACGTTCAT------------------------------TAA
>HQ392472_Feline_Netherlands_2008-01-22
ATG------------------------------------ATACTGTTAATACTT------------------------------------------------------------------------------------------------------------------------------------------------------------------------------------------------------------------------------------------------------------------------------------------------------------------------------------------------------------------------------------------------------------------------------------------------------------------------------------------------------------------------------------------------------------------------------------------------------------------------------------------------------------------------------GCATTTCTTAGCACTGTCAGG---------------------------------------------------TCTGAAGAT---------------------GCTCCTCAT---GGTGTGACT------CTACCTCAATTTAATACGTCATAT------------AATAATGCCAAGTTTGAACTTAGTTTCTATAATTTCTTACAAACTTGGGATATACCACCAAATACAGAA---ACTATTATTGGTGGTTACCTA---CCATATTGT---------------GGAAGTGGTGATAAT------------------TGTGGGTGGCATAATTTTCTTTTCCAGCAG---CATGGTAACATAAGGGGTAAGTATGCCTACATAAACACGCAA------AATCTGAATATA---------CCG------AAT------------------------GTT---CAC---------GGTGTCTACTTCGACCTACGAGAAAGCTCTTATGAAGATGGCCTTCGGGATACTAGTGATAAAGTTGGCTTATTGATAGCCATT---CATGGTACC------------TCGCAC------------------------------------------------CACAGCCTTCTTATGGTTCTA---CAG------GATGGTGTAGAGGCT------------------AAC------------------CGACCT------GAT---------GTTGCC---GTTAAAATCTGCCATTGG---AAA------CCAGGT---AATATAAGTTCTTAC------CACGAATTTAAA------------------GTTGATCTAGGA---------------------------GATAGTGGTCAATGTGTTTTT---AATCAA------------------AGATTT---TCACTAGACACC---------AAATTGTCA------------GCT------AACGACTTC---TATGGCTTCCAGTGGACTGATACATATGTAGACATCTATTTAGGTGGCACTATTACTAAAGTGTGGATTAAC------AATGAT---TGGAATGTTGTTGAATCTAGCATGTCATATTATTGGAAT---CAATATAGCTCTGGA------------------TATTACATGCAATTTGTCAACCGCACCACTTATTATGCCTATAATAACACTGGTGGTTCAAATTACACACACTTACAGCTTGAAGAATGCAGT------------AGT---GATTATTGTGCTGGTTATGCTAAGAATGTCTTTGTGCCA---GTTGACGGCAAAATACCAGAAAGCTTTACTTTCAGCAACTGGTTTTTGTTAACAGATAAATCCACTTTATTCCAAGGGCGTGTTCTTAGTAGTCAGCCAGTTTTTGTACAATGTCTTAGGCCTGTACCAACGTGGTCTAACAAC---AGTGCTGTGGTGCATTTTAATAATGATGAGTTC---------------------------------------TGCCCT------------------GACGTTATG---GCAGATGTTTTGAGGTTCAATCTAAATTTTAGTGACACTGATGTTTATACAGATTCAAGTAAAGATGATCAGTTGTATTTCACGTTTGAAGATAATACAACT------GCATCT------------ATAGCCTGTTATAGCAGTGCTAAT------GTTACTGATTTCCAGCCTGCAAGTAACAGCATCTCTCAT---TCACCTTTTGGC---------AAAACTGCGCATTCTTATTACTGTTTTGCCAATTTC------------------TCTAGC---TCTGTTGTGAGCTGGCAATTTTTGGGCATACTTCCACCAACT---GTACGAGAATTTGCATTTGGTAGAGATGGCTCTATTTTTGTTAATGGTTACAAATATTTTATGTTACCACCTATTAAGAGTGTCAAATTCTCCATTAGC------------TCAGTTGAGCAGTATGGG------TTT------------------TGGACCATAGCCTATACCAATTATACAGATGTAATGGTGGATGTTAATGGCACT---GGTATCACCAGATTGTTCTATTGTGAC---TCACCCATCAATAGAATTAAGTGTCAACAGCTGAAGCATGAATTACCAGATGGTTTTTACTCTGCTAGCATG---------CTTGTTAAAAAGGATCTACCTAAGACATTTGTAACCATGCCACAGTTTTATAAC------TGGATGAATGTCACATTACATGTTGTATTA---------------------------------------AAT---------------GACACATTGAAACAGTAT---------------GACATT---------AAGGCTCCTGAGCTAGCATCACTTGCT---GAC---------ATACACTTTGAAATAGCACAG---GCGAATGGAAGTGTA------------GTGAATGTTACTAGTTTATGT---GTTCAGACAAGACAGTTGGCTTTATTTTACAAGTACACTAGCCTGCAAGGTTTG---TAT------------------------------------------ACC---------------TAT---------TCCAATCTGGTGGAA------TTACAAAATTATGACTGCCCA---TTTTCGCCACAGCATTTTAATAATTATTTGCAGTTTGAAACTCTGTGTTTCGATGTGAAC---CCATCTGTG---GCAGGTTGTAAGTGGTCACTCGTTCATGTCACT------ACA------------TGGCGTACA---------------------------CAA---TTTGCCACTATTACTCTGTCTTACAAAGACGGTGCTAAGATTACAACCATGCCGAAG---------GCGCAGCTGGGTTTTCAAGAT---------------------------------------------------------------------ATCTCCAATTTAGTAAAAGATGAATGCACTGATTACAATATTTATGGATTTCAGGGCACAGGCATTATTAGAAGTACCAAATCACGTTTA---------GTAGCTGGCCTTTACTACACATCTATTAGTGGTGACCTTCTCGCTTTTAAAAATAGTACTACTGGGGAAATTTTTACTGTAGTGCCATGTGATTTAACAGCACAAGCAGCTGTAATT------AATGATGAGATAGTGGGAGCTATAACAGCC---GTTAATCAAACTGAT------CTGTTTGCGTTT---------------------------GTAAATCACACAAGTTTA---AGAAGATCACGT---AGATCA------AAC---ACAGAC------------TCAGTAACTACCTACACTATGCCACAATTTTATTACATAACAAAGTGGAAT------------------------------------------AATGAAACCCCGACT------AATTGTACG---TCTTTTATTACTTACTCCTCTTTTGCAATCTGTAATACTGGTGAA------------------ATTAAATATGTTAATGTCACCCATGTTGAAATTATGGACGATAGTATAGGTGTTATTAAACCTGTTTCAACAGGTAAC---ATAACTATACCTAAAAACTTCACAGTTGCAGTACAGGCTGAATATATTCAGATTCAAGTTAAGCCTGTTGTTGTGGATTGTGCTAGGTATGTTTGCAATGGTAATAGACATTGTCTCAGCTTGCTAACACAATACACCTCGGCCTGTCAAACAATAGAAAATGCCCTTAATCTTGGTGCACGCCTCGAATCTTTAATGCTTAATGACATGATCACAGTTTCA------------GATCGTAGTCTGGAACTCGCA---------ACTGTTGAAAAGTTTAATACTACTGTTTTA---------------------GGTGGTGAGAAGCTGGGTGGTTTTTATTTTGATGGTTTGAGAGTCTTGTTA---CCACCTAGA------------------------------GTGGGT---------------------AAAAGG---TCAGCTGTTGAAGATTTGTTGTTCAATAAGGTTGTAACTAGCGGTCTTGGCACTGTGGATGATGACTATAAAAAGTGTTCAGCTGGTACA------------GATGTG---GCAGATTTAGTTTGTGCACAATATTACAATGGCATAATGGTTCTACCTGGCGTCGTAGATGATAATAAGATGGCCATGTACACTGCCTCTCTAATAGGAGGTATG---------------------GCTTTGGGTTCTATT---ACATCTGCTGTGGCTGTCCCGTTCGCCATGCAAGTGCAAGCTAGGCTTAACTATGTTGCACTACAAACTGATGTTTTGCAGGAAAACCAGAAAATACTTGCTAATGCCTTTAATAACGCCATTGGTAACATCACATTAGCGCTTGGAAAAGTTTCTAATGCCATTAATATTATCTCAGATGGTTTTAACACCATGGCTTCAGCACTGACTAAGATTCAGAGTGTAGTTAATCAACAGGGTGAAGCGTTGAGTCAACTTACTAGTCAGTTACAGAAAAACTTCCAGGCTATTAGCAGTTCTATTGCCGAAATTTACAATAGACTGGAAAAGGTGGAAGCTGATGCTAATGTTGATCGTCTCATTACTGGTAGGTTAGCTGCACTTAATGCTTATGTGTCTCAAACTTTAACTCAGTATGCTGAAGTCAAGGCT---AGTAGACAACTAGCAATGGAAAAAGTTAATGAGTGTGTGAAATCACAGTCGGATAGGTATGGTTTCTGTGGC---AATGGAACACACCTATTCTCACTTGTCAATTCTGCACCTGATGGTTTGCTTTTCTTTCATACAGTTTTGCTTCCTACAGAGTGGGAAGAAGTGACGGCATGGTCAGGAATATGTGTTAATGAC---------ACATAT------GCTTATGTATTGAAAGATTTTGATTATTCTATT---------TTT---AGCTAT---------------------AACAATACGTATATGGTAACTCCTCGTAATATGTTTCAACCTAGAAAGCCTCAGATGAGTGATTTCGTGCAAATTACGAGCTGTGAAGTGACTTTTTTGAACACTACATATACAACATTTCAGGAGATTGTGATAGATTATATTGACATTAACAAGACTATCGCTGATATGCTTGAACAATAC---AATCCT------AATTAC---------ACAACACCT---GATTTAGAGTTACAGCTGGAAATTTTTAATCAAACAAAGTTAAACCTCACTGTAGAGATAGATCAACTAGAACAGAGAGCTGACAAC---------------CTTACTACTATAGCGCATGAATTACAAGAGTACATTGACAATCTTAATAAGACTCTTGTTGACCTTGAATGGCTCAACAGGATTGAAACTTATGTAAAATGGCCTTGGTATGTGTGGCTACTAATCGGATTAGTGATAGTATTCTGCATACCATTGTTACTGTTTTGCTGTCTGAGTACTGGCTGTTGT---GGGTGCTTTGGTTGTCTTGGAAGCTGTTGCAATTCTCTT---------TGTAGT---------AGACGACAATTTGAAAGTTATGAACCCATTGAAAAGGTTCACATTCAT------------------------------TAA
>MG893511_Feline_Germany_2012-07-
ATG------------------------------------ATAGTGTTAATATTT------------------------------------------------------------------------------------------------------------------------------------------------------------------------------------------------------------------------------------------------------------------------------------------------------------------------------------------------------------------------------------------------------------------------------------------------------------------------------------------------------------------------------------------------------------------------------------------------------------------------------------------------------------------------------GCAATTCTTAGTACTGCCTTG---------------------------------------------------TCTGAGGAT---------------------GCCCCTCAA---GGTGTTACC------TTACCTCAATTTAATACGTCTTAT------------GACAATAGTAAGTTTGAGCTTAGTTTTTACAACTTCTTACAAACTTGGGATATACCACCAAACACAGAA---ACTATTCTAGGTGGTTATCTA---CCCTATTGT---------------GGAAAGGGCCTTAAT------------------TGTGGATGGTATAACTTTGTATACCAACAA---CCTGTT---ACAGATGCTAAGTACTCTTATATAAACACTCAA------AACTTGAACATA---------CCC------AAT------------------------GTT---CAT---------GGTGTTTATTTTGATGTACGTGAGCAT---GATGCAGATGGTGTGTGGGAAACCAGAGATCGTGTCGGCTTATTGATAGCTATA---CATGGTACA------------TCGCAC------------------------------------------------TACAGTCTATTAATGGTTTTG---CAA------GATGGTGTAGAAGAA------------------AAT------------------CAGCCT------CAC---------GTTGCT---GTTAAAATCTGCCACTGG---AAG------CCAGGC---AATATAAGCTCATAT------CATTCATTTACT------------------ATTGATTTTGGA---------------------------GATGGAGGCCAATGTGTGTTT---AACCAG------------------AGGTTC---TCATTAGACACC---------AAATTGACA------------ACT------AATGATTTT---TATGGCTTTCAGTGGACTAACACTTATGTGGACATTTATCTAGGTGGTACCATTACTAAGGTGTGGGTTGCC------AATGAT---TGGAGTGTAGTAGAAGCCAGTATTTCTTATTACTGGAAT---CGTATTAACTATGGT------------------TATTACATCCAATTTGTCAACCGCACCACGTATTATACATACAATAATACTGGTGGCATGAATTACACACACTTGCAGTTAAATGAATGCACT------------AGT---GATTATTGTGCCGGTTATGCTAAAAACGTCTTCGTGCCA---GTAGACGGTAAAATACCAGAAAGTTTTTCTTTTAGCAACTGGTTTCTGTTATCAGATAAATCCACCTTAGTGCAAGGACGTGTTCTTAGTAAACAGCCAGTCTTTGTACAATGTCTAAGGCCTGTGCCGTCGTGGTCTAACAGT---AGTGCTGTGGTGTATTTTACTAATGATTCTTTC---------------------------------------TGCCCT------------------AACGTTACG---GCAGATGTTTTGCGGTTCAATTTGAATTTTAGTGACACTGATGTTTACACCAACTCGAATAACGACGAGCAGTTATACTTCACTTTTGAAGACAATACAAAT------GCATCT------------ATAGCTTGTTATAGCAGTGCTAAT------GTTACTGACTTCCAGCCTGCAAATAATATAAACTCCCAC---ATACCCTTTGGA---------ACAACCGCGCAATCGTATTTTTGTTTTGCCAATTTC------------------TCTAAC---GCTGCTGTGGCTAGACAATTTTTGGGTATATTGCCACCAACA---GTGCGAGAGTTTGCATTCGGCAGAGATGGATCCGTCTTTGTTAACGGTTATAAATATTTTAGTTTACCACCTATTAAGAGTGTTAACTTCTCCATCAGT------------TCTATTCAACGTTATGGC------TTC------------------TGGACTATAGCTTATACCAACTATACAGATGTAATGGTTGATGTTGATGGCACT---GGCATTACAAGACTGTTCTATTGTGAC---TCACCCATCAATAGAATCAAGTGCCAACAGTTGAAGCATGAATTACCAGATGGTTTCTATTCTGCTAGCACG---------CTTGTTAAAAAGGACTTACCTAAAACATTTGTTACCATGCCACAATTTTACAAT------TGGATGAATGTTACGCTACATGTTGTGTTG---------------------------------------AAT---------------GACACTCAGAAGGGAGCT---------------AACATCATCCTGTCTAAGGCCGCAGAATTAGCATCACTTGCT---GAC---------ATACATTTCGAAATAGACCGT---GCTGATGGCAGTGTA------------ACTAATGTTACTAGTCTATGT---GTTCAGACGAGACAGTTGGCCTTATTCTACAAGTACACTAGCCTACAAGGTTTG---TAC------------------------------------------ACT---------------TAT---------TCTAATCTGGTGGAG------TTACAAAATTATGATTGTCCG---TTTTCGCCACAACAGTTTAATAATTACCTGCAGTTTGAAACTTTGTGTTTTGATGTGAAC---CCATCTGTT---GCAGGTTGTAAGTGGTCGTTATTACATGATTCT------ATT------------TGGCACACA---------------------------CAG---TTCGCTACTATTACTGTTTCTTATAAAGAGGGTGCTAGGATTACGACCATGCCGAAG---------GCGCAGATTGGCTTTCAAGAC---------------------------------------------------------------------ATTTCCAATTTAGTAAAAGATGAATGTACTGATTATAACATATACGGTTTTCATGGCACGGGCATTATTAGACCTACCACCTCAAGATTA---------GTGGCTGGTCTTTATTACACATCTACTAGTGGTGACCTGCTTGCCTTTAAAAATAGTACTACTGGTGAGATTTTCACTGTGACGCCGTGTGATTTAACAGCACAAGCAGCTGTGATT------AATGATGAAATAGTTGGAGCTATAACAGCC---GTTAATCAAACTGAT------CTGTTTGAGTTT---------------------------GTAAACCACACATCACAC---CGAAGATCACGC---AGAGAA------GTA---CCA---------------ACTGTGCAAACATATACTATGCCACAATTCTATTACATAACAAAATGGAAT------------------------------------------AATGACACATCTACT------AATTGTACA---TCTGTCATTACTTATTCTTCTTTTGCTATCTGTAATACTGGTGAA------------------ATTAAATATGTTAATGTCACTAAAGTCGAGGTTGTGGATGATAGTATAGGAGTTATTAAACCTATTTCATCAGGCAAC---ATATCTATACCCAAAAATTTCACTGTTGCAGTGCAGGCTGAATACATTCAGATTCAAGTCAAGCCTGTTGTTGTGGATTGTGCTAAGTATGTCTGTAATGGCAATAAGCATTGCCTTAATTTGTTAACACAATACACCTCAGCTTGTCAGACAATTGAAAATGCCCTTAATCTTGGTGCACGTCTTGAATCATTAATGCTTAATGATATGATTACAGTGTCG------------GACCGTAGTCTAGAACTCGCA---------ACTGTTGAAAAGTTTAACTCCACAGTTCTA---------------------AGTGGTGAAAAATTGGGTGGTTTGTATTTTGATGGTTTGAGTAGCTTTTTA---CCACCTCGC------------------------------ATAGGT---------------------AAGAGG---TCTGCTATTGAGGATTTATTGTTCAATAAGGTAGTAACTAGCGGTTTAGGCACTGTGGATGATGATTATAAAAAGTGTTCATCTGGTATA------------GATGTA---GCTGATCTAGTTTGTGCCCAATATTACAATGGCATAATGGTTCTACCTGGCGTTGTAGATGATAATAAGATGGCCATGTACACTGCCTCTCTAATAGGAGGTATG---------------------GCTATGGGCTCTATT---ACATCTGCTGTGGCCGTTCCTTTCGCCATGCAAGTGCAAGCTAGGCTTAATTATGTCGCATTGCAAACTGATGTCCTACAGGAAAACCAGAAAATACTTGCCAATGCCTTTAATAATGCTATTGGTAACATCACACTAGCGCTTGGAAAGGTCTCTAATGCTATTACAACCATTTCAGATGGTTTTAATACTATGGCCTCAGCATTGACTAAAATCCAGAGTGTAGTCAATCAACAGGGTGAGGCATTGAGTCAACTTACTGGTCAGTTACAGAAAAATTTCCAGGCTATTAGTAGTTCCATTGCTGAAATCTACAGTAGACTGGAAAAGGTAGAAGCTGATGCTCAAGTTGACCGTCTCATTACAGGGAGATTGGCAGCACTCAATGCCTATGTGTCTCAAACTTTAACTCAGTACGCTGAAGTCAAGGCT---AGTAGACAACTTGCAATGGAGAAAGTTAATGAGTGTGTGAAATCACAGTCGGATAGGTACGGTTTCTGTGGA---AATGGAACCCACTTATTCTCTCTAGTCAATTCTGCACCTGATGGTTTACTTTTCTTTCACACTGTGTTACTTCCTACCGAATGGGAAGAGGTGACGGCATGGTCAGGGATATGTGTCAATGAC---------ACATAT------GCATATGTGTTGAAAGACTTTGAATATTCTATT---------TTT---AGTTAT---------------------AACGGCACGTATATGGTGACTCCTCGTAATATGTTCCAACCGAGAAAGCCTCAGATGAGTGATTTCGTTCAAATTACGAGCTGTGAAGTGACTTTTTTGAACACTACATATACGACATTTCAGGAGATTGTGATTGATTATATTGACATCAACAAGACTATCTCTGATATGCTTGAACAGTAT---AACCCT------AATTAC---------ACAACACCT---GAATTGGATTTACAGCTTGACTTTTTTAATCAGACAAAGTTAAACCTCACTGCAGAAATAGACCAACTAGAACAGAGAGCGGACAAC---------------CTCACTATTATAGCACATGAACTACAGCAGTATATTGACAACCTTAATAAGACTCTTGTTGATCTTGAATGGCTCAACAGGGTCGAAACTTATGTAAAATGGCCGTGGTATGTGTGGCTACTAATTGGATTGGTAGTGGTCTTCTGCATACCGTTGTTACTATTCTGCTGTCTGAGTACTGGTTGCTGT---GGATGCTTTGGTTGTCTTGGCAGTTGTTGCCATTCTCTC---------TGCAGT---------AGACGTCAATTTGAAAGTTATGAGCCTATTGAAAAGGTTCACATTCAT------------------------------TAA
>MN165107_Feline_China_2018-04-
ATG------------------------------------ATCCTATACCTATTA------------------------------------------------------------------------------------------------------------------------------------------------------------------------------------------------------------------------------------------------------------------------------------------------------------------------------------------------------------------------------------------------------------------------------------------------------------------------------------------------------------------------------------------------------------------------------------------------------------------------------------------------------------------------------GCACTTCTGTGTACTGTTAAC---------------------------------------------------TCAGAGGAT---------------------GCTCCTCAT---GGTGTGACA------TTACCACAATTTAACACATCACAC------------AATAACGCCAAGTTCGAACTTAACCTTTTCAATTTTCTTCAAACTTGGGACATACCACCAAATACAGAA---ACTATTCTTGGTGGCTATTTG---CCTTATTGT---------------TCGATCGGTGATAAT------------------TGTGGGTGGTACAACTTTGTTTACCAACAA---CCATTAGTAGCAAATGCCAAGTACTCTTACATAAATACTAAG------AATTTGAACATA---------CCA------AAT------------------------GTT---CAT---------GGTGTTTATTTTGATGTAAGAGAGCTT---AATTCAGATGGTGTTTGGGATACGCGTGACAAAGTTGGTTTGTTGATATCCGTA---TATGGCACA------------TCCTAT------------------------------------------------TACAGTCTACTTATGGTTTTA---CAA------GACAACGTTGAGGCT------------------AAT------------------ATGCCT------CAT---------GTTGCC---GTTAAAATCTGTCATTGG---CCC------CCTGGT---AATATAAGCTCTTAT------CATCAATTC------------------------AATGTTGGA---------------------------GATGGTGGTCAATGTATTTTT---AATCAG------------------AGATTT---GCATTGGACACC---------ATATTAACA------------ACT------AATGACTTT---TATGGCTTTCAATGGACTGACACCTATGTGGACATTTATTTAGGTGGTACTATTACTAAAGTGTGGGTTATC------AATGAC---TGGAGTGTTGTTGAAGCTAGCATATCTTATCATTGGAAC---AGGATTAACTATGGT------------------TATTACATTCAATTTGTCAATCGCACCACTTATTATGCATATAACAGCACTGGTGGTTCAAATTACACACATTTGCAGTTAGAGGAGTGTCGT------------AGT---GATTATTGTGCTGGTTACGTTAAGAATGTCTTTGTGCCA---ATTGATGGCAAGATACCAGAGAGCTTTTCTTTTAGTAACTGGTTTCTGTTATCAGATAAATCCACGCTAGTGCAGGGACGTGTTCTTAGTAGACAGCCAGTTTTTGTCCAATGCCTTAGACCTGTACCCTCGTGGTCTAACAAT---ACTGCTGTGGTGCATTTTAAAAATGATGTATTC---------------------------------------TGCCCT------------------GGCGTTACG---GCAGATGTTTTAAGGTTTAATCTAAATTTTAGTGACACTGATGTCTATATAGATTCTTCTAAGGATGATCAGTTGTATTTCACATTTGAAGATAACACAACT------GCATCC------------ATAGCATGTTATAGCAGTGCTAAC------GTTACTGATTTCCGTCCTGCAAGTAATAGCGTTTCTCAC---ATCCCATTTGAC---------AAGACTGAGCATTCTTACTTCTGCTTTGCCAACTTT------------------TCTCAT---TCTGTTGTGAGCAGACAGTTTTTGGGCGTACTTCCACCAACT---GTTCGAGAGTTTGCATTTGGCAGAGATGGATCCATTTTTGTTAATGGCTATAAATATTTTAGTCTGCCACCTATCAAAAGTGTTAACTTTTCCATCAGT------------TCAGTTGAAAACTATGGC------TTT------------------TGGACCATAGCATACACCAACTATACAGATGTAATGGTGGATGTTAATGGCACT---GGTATCACTAGATTATTCTATTGTGAC---TCACCTCTCAATAGGATTAAGTGTCAACAACTGAAGCATGAACTACCAGATGGGTTTTATTCCGCTAGTATG---------CTTGTTAAAAAGGATCTACCTAAAACATTTGTTACTATGCCACAGTTTTACAAC------TGGATGCATGTCACTTTACATGTCGTATTA---------------------------------------AAT---------------GACACAGAGAAAGGTAGC---------------AACATCATTCTTGCTGAAGCTTCTGAGCTAGCATTACTTGCT---GAC---------ATACACTTTGAGATAGCACAG---GCGAATGGAAGTGTA------------ACTAATGTTACTAGTATATGT---GTCCAAACAAGACAGTTGGCTCTATTTTATAAGTACACTAGCTTACAAGGCTTG---TAT------------------------------------------ACC---------------TAT---------TCTAATCTGGTGGAG------CTACAAAATTATGACTGCCCT---TTTTCACCACAGCAGTTTAATAATTATTTGCAGTTTGAAACTCTATGTTTTGATGTGAGC---CCAGCTGTT---GCAGGTTGTAAGTGGTCGTTAGTCCATGGTAAC------AGG------------TGGCGTACA---------------------------CAG---TTCGCCACTATTACAGTTTCTTACAAGGATGGTTCTATGATTACAACTATGCCGAGG---------GCACAGCTGGGCTTCCAAGAT---------------------------------------------------------------------ATTTCCAATTTGGTAAAAGATGAGTGTACTGATTACAACATATATGGATTTCAGGGCACAGGTATTATTAGAAACACCACATCAAGGTTA---------GTGGCTGGCCTTTACTACACATCTATTAGTGGTGACCTTCTTGCCTTTAAAAATAGTACCACTGGGGAAATTTTCACTGTGGTACCATGTGACTTAACAGCACAGGCAGCTGTGATT------AATGATGAAATAGTTGGAGCTATAACAGCC---GTTAATCAAACTGAT------CTGTTTGAGTTT---------------------------GTAAATCACACATATTCG---AGAAGGTCTCGT---AGGTCA------ATT---CCCGAA------------ACAGTACATACCTACACTATGCCACAATTCTATTACATAACAAAGTGGAAT------------------------------------------AATGACACATCGAAT------AATTGCACA---TCTTTCATTACTTATTCTTCCTTTGCTATTTGTAATACTGGTGAA------------------ATTAAATATGTTAATGTCACTAAAGTTGAAATTGTGGATGATAGTATAGGAGTTATCAAACCTATCTCAACAGGTAAC---ATATCTATACCTAAAAATTTCACTGTCGCAGTACAGGCCGAATACATTCAGATTCAAGTTAAACCTGTTGTTGTGGATTGTGCTAAGTATGTCTGCAATGGCAACATACATTGCCTTAGATTGTTAACACAATACACTTCAGCTTGTCATACAATTGAAAATGCCCTTAACCTTGGTGCACGTCTTGAATCTTTAATGCTTAATGATATGATTACTGTATCA------------GATCGCAGTTTGGAACTCGCA---------ACTGTTGATAAATTTAACACCACAACTTTA---------------------GGTGGTGAAAGGTTGGGTGGTTTTTACTTTGATGGTTTAAGCAGTCTACTA---CCACCTAGC------------------------------GTAGGT---------------------AAGAGG---TCTGCTATTGAAGATCTATTGTTCAATAAGGTTGTAACTAGTGGTCTTGGCACTGTGGATGATGATTATAAAAAGTGCTCAGCTGGTACA------------GATGTA---GCTGACCTAGTTTGTGCCCAATATTATAATGGTATAATGGTACTACCGGGTGTTGCTGATCAAAACAAGATGGCTATGTACACTGCTTCTCTAATAGGAGGTATG---------------------GCTTTGGGTTCTATT---ACATCTGCTGTAGCCGTTCCTTTCGCCATGCAAGTGCAGGCCAGGCTTAATTATGTTGCATTGCAAACTGATGTCCTACAGGAAAATCAGAAAATACTTGCTAATGCTTTCAATAATGCCATTGGTAACATTACACTAGCGCTTGGAAAAGTTTCCAATGTTATTACAACTGTTTCAGATGGATTTAATACTATGGCTTCAGCACTGACTAAGATTCAGAGTGTAGTTAATCAACAGGGTGAGGCATTGACTCAACTTACTAGTCAGTTACAGAAAAACTTCCAGGCTATCAGTAGTTCCATTGCTGAAATTTACAATAGATTGGAAAAAGTTGAAGCTGATGCTCAAGTTGATCGTCTCATTACTGGCAGATTAGCAGCACTTAATGCCTATGTGTCTCAAACTTTAACTCAGTATGCTGAAGTCAAGGCT---AGTAGACAACTTGCAATGGAAAAAGTTAATGAGTGCGTGAAATCACAGTCGGATAGGTATGGTTTCTGTGGT---AATGGGACACACCTATTCTCACTTGTCAATTCTGCACCTGATGGTTTGCTTTTCTTTCACACAGTTTTGCTTCCTACAGAATGGGAAGAAGTGACGGCATGGTCAGGGATATGTGTTAATCAT---------ACTTAT------GCATATGTGTTGAAAGATTTTGATCAATCTATT---------TTC---AGCTAC---------------------AAGGGCACGTATATGGTAACTCCTCGTAATATGTTTCAACCTAGAAAACCTCAGATGAGTGATTTCGTGCAACTTACGAGTTGTGAAGTGACTTTTCTGAACACTACATATACGACATTTCAGGAGATTGTTATTGATTATATTGACATTAACAAGACTATCGCCGATATGCTTGAACAATAT---AATCTT------AATTAC---------ACAATACCC---GACTTAAATTTTCAGCTGGAAATCTTTAATCAGACAAAGTTAAACCTCACTGTAGAAATAGACCAACTCGAAAAGAGAGCGGACAAC---------------CTCACTACTATAGCACATGAATTACAGCAGTACATTGACAATCTTAATAAGACACTTGTTGATCTTGAATGGCTCAACAGGATCGAAACTTATGTAAAATGGCCGTGGTATGTGTGGCTATTAATCGGTTTAGTAGTGATTTTCTGCATACCATTGTTACTATTTTGCTGTCTGAGTACTGGATGTTGT---GGGTGCTTTGTTTGCCTTGGAAGTTGTTGCAATTCTCTT---------TGTAGT---------AGAAGACAATTTGAAAGCTACGAACCTATCGAAAAGGTTCACATTCAT------------------------------TAA
>FJ938051_Feline_USA_2002-01-28
ATG---------------------------------------ATACTGTTACTT------------------------------------------------------------------------------------------------------------------------------------------------------------------------------------------------------------------------------------------------------------------------------------------------------------------------------------------------------------------------------------------------------------------------------------------------------------------------------------------------------------------------------------------------------------------------------------------------------------------------------------------------------------------------------GCACTTCTTACCGTTGTCAGG---------------------------------------------------TCTGAAGAT---------------------GCWCCTMAT---GGTGYTAYC------TTACCGCACTTTAACACGTCATAT------------AACAATCACAAGTTTGAACTTAATTTTTACAATTTCTTGCAAACTTGGGATATACCACCAAACACAGAA---ACTATTCTAGGAGGTTATCTA---CCATATTGC---------------GGAGTAGGTATTAAT------------------TGTGGTTGGTACAATTTTGTCTACAGTCAG---CGCGTTGGTTCAAATGGTAAGTACTCTTATATAAACACGCAA------AACTTGAACATA---------CCG------AAT------------------------GTC---CAT---------GGTGTTTACTTTGATGTACGAGAACAT---AATTCTGATGGCGTGTGGGATRCTCGTGATAAAGTTGGTCTATTGCTTGCTATA---CATGGTACT------------TCATAC------------------------------------------------TACAGTCTGCTTATGGTTTTA---CAG------GATGAAGTGGAGGAA------------------AAT------------------CAGCCT------CAC---------GTCGCT---GTTAAAATCTGCCATTGG---AAG------CCAGGC---AACATAAGTTCATAT------CATCAATTTAGT------------------GTTAATTTAGGA---------------------------GATGGAGGCCAATGTGTGTTC---AACCAG------------------AGATTC---TCATTAGACACC---------AAACTGACT------------GCC------AATGATTTC---TATGGCTTCCAGTGGACTGACACATATGTGGACATCTACTTAGGGGGTACTATCACTAAAGTGTGGGTCGAC------AATGAT---TGGAGTGTTGTTGAATCTAGTATCTCCTACCACTGGAAC---AGAATTAACTATGGA------------------TATTACATTCAATTTGTTAACCGCACTACTTATTATGTATATAATAACACTGGTGGTTCAAACTACACGCATTTGCAGTTAAATGAATGTAAT------------AGT---GATTATTGTGCTGGTTATGCTAAGAACGTCTTTGTGCCA---GTAGACGGTAAAATACCAGAAAGCTTTTCATTTAGTAACTGGTTTCTGTTATCAGATAAATCCACTCTAGTGCAAGGACGTGTTCTTAGTAAGCAGCCTGTTTTTGTGCAATGCCTTAGGCCTGTACCAACGTGGTCTAATAAT---ACTGCTGTGGTGTACTTTAATAATGACTCATTC---------------------------------------TGCCCT------------------GGAGTTGTG---GCAGATGTTTTGAGGTTCAATTTGAATTTTAGTGACACTGATGTTTACACGGCTACAACTAATGATGAGCAGTTGTACTTCACATTTGAAGATAATACAAAT------GCATCC------------ATAGCCTGCTATAGCAGTGCTAAT------GTCACTGACAACCAACCTGTAAATAACAGTGTCTCTAAC---ATTCCTTTTGGC---------AAAACCCAGCAATCCTATTTCTGTTTTGCCAAGTTT------------------TCTAAT---TCTGTTGTGAATAAACAGTTCTTAGGTATACTACCACCAACT---GTACGAGAGTTTGCATTCAGCAGAGATGGATCCATTTTTGTTAATGGTTATAAATACTTTAGTCTACCACCTATTAAGAGTGTTAACTTTTCCATCAGT------------TCTGTTGAAAATTATGGC------TTT------------------TGGACCATAGCCTATACCAATTACACAGATGTAATGGTGGATGTTAATGGCACG---AGTATTACTAGGTTATTCTATTGCGAC---TCACCCCTCAATAGAATCAAGTGTCAACAATTGAAGCATGAACTACCAAATGGGTTTTATTCTGCCAGCATG---------CTTGTCAAAAAGGATTTACCTAAGACATTTGTAACTATGCCACAGTTCTACAAT------TGGATGAATGTCACACTACATGTCGTGTTG---------------------------------------AAC---------------GACACGGAGAAGAAAGCT---------------GATATCATTTTGGCTAAGGCTTCTGAATTAGCCTCACTTGCT---GAC---------ATACATTTTGAAATAGCGCAG---GCTAATGGAAGCGTA------------GTTAATGTCACTAGTCTATGT---GTTCAGACAAGACAGTTGGCTTTGTTTTACAAGTACACTAGCCTACAAGGGTTG---TAT------------------------------------------ACT---------------TAT---------TCTAATTTGGTGGAG------TTACAAAACTACGACTGCCCG---TTCTCGCCACACCAGTTTAATAATTATTTGCAGTTTGAAACTCTGTGTTTTGATGTGAAT---CCGGCTGTT---GCTGGTTGTAAGTGGTCATTAGTCCATGATGTA------CGT------------TGGCGTACT---------------------------CAG---TTCGCCACTATTACCGTTTCTTACAAAGATGGTGCTATGATCACAACCATGCCGAAG---------GCGCAGCCGGGTTTTCAAGAC---------------------------------------------------------------------ATCTCCTATTTAGTAAAAGGTGAGTGCACTGATTACAATATATATGGATTGCAGGGCACGGGCATTATTAGAAGTACTACATCTAGGTTG---------GTAGCTGGCCTTTATTATACATCCATTAGTGGTGATCTTCTTGCTTTTAAAAATAGTACCAACGGTGAGATTTTCACTGTAGTGCCATGTGATTTAACAGCACAAGCAGCTGTGATT------AATGACGAGATAGTTGGAGCTATAACAGCC---GTTAATCAAACAGAT------TTGTTTGAGTTT---------------------------GTAAATCACACACAGCCT---AGAAGATCACGT---AGGTCA------ACA---CCAAAC------------TCAGTAACCACCTACACTATGCCGCAATTTTATTACATAACAAAGTGGAAT------------------------------------------AATGACACATCGGCC------AATTGCACA---TCTGTCATCACTTATTCCTCCTTTGCTATTTGTAATACTGGTGAA------------------ATTAAATATGTTAATGTCACTCATGTTGAAAATGTGGATGATAGTATAGGTGTTATTAAACCTATTTCAACAGGCAAC---ATAACTATACCTAAAAATTTCACTGTTGCAGTGCAAGCCGAATATATTCAGATTCAAGTCAAACCTGTTGTTGTGGATTGTGCCAAGTATGTCTGCAATGGTAATAGACATTGCCTTAACTTGTTAACACAATACACCTCAGCTTGTCAAACAATTGAAAATGCCCTTAATCTTGGTGCACGTCTTGAATCTTTAATGCTTAATGACATGATTACAGTATCA------------GATCGTAGTTTAGAGCTTGCA---------ACTGTTGAGAAGTTTAATACCACAGTTGTA---------------------GGTGGTGAAAAGTTGGGTGGTTTTTACTTTGACGGTTTAAGAGATCTATTA---CCGCCCACA------------------------------ATTGGT---------------------AAGAGG---TCTGCTGTTGAAGATCTATTGTTCAACAAAGTGGTAACTAGTGGTCTTGGCACTGTAGATGATGATTATAAGAAGTGTTCAGCTGGTACA------------GATGTG---GCTGACCTAGTTTGCGCCCAATATTACAATGGCATAATGGTTTTACCTGGCGTTGTAGACGATAATAAGATGGCCATGTATACTGCCTCTTTAATAGGAGGTATG---------------------GCTATGGGTTCTATT---ACCTCAGCTGTRGCAGTGCCTTTTGCCATGCAAGTACAGGCAAGACTTAAYTACGTCGCGTTACAAACTGATGTTCTGCAGGAAAACCAAAAGATACTTGCTAATGCTTTTAACAATGCCATTGGTAATATCACACTAGCTCTCGGAAAGGTTTCTAATGCTATTACAACCATTTCAGAAGGATTCAACACTATGGCCTCAGCAATGACTAAAATCCAGAGTGTAGTTAACCAACAGGGTGAAGCGTTGAGTCAACTTACTAGTCAGTTACAGAAAAACTTCCAGGCTATTAGTAGTTCTATTGCTGAAATCTACAATAGACTAGAAAAAGTGGAAGCTGATGCCCAAGTTGACCGTCTTATTACTGGTAGGTTAGCAGCACTTAATGCTTATGTGTCTCAAACTTTGACTCAATATGCTGAAGTCAAGGCT---AGTAGGCAATTGGCAATGGAGAAAGTTAATGAGTGTGTGAAATCACAGTCGGATAGGTATGGGTTCTGTGGA---AATGGAACCCACCTATTCTCACTTGTCAATTCTGCACCTGATGGTTTGCTTTTCTTTCACACGGTCTTGCTTCCCACCGAATGGGAAGAAGTGACGGCATGGTCAGGAATATGCGTTAATGAC---------ACGTAT------GCATATGTGTTGAAAGATTTTGAATATTCGATT---------TTC---AGTTAC---------------------AACAATACGTATATGGTAACTCCTCGTAATATGTTTCAACCTAGAAAACCGCAGATGAGTGATTTCGTGCAAATTACGAGTTGTGAAGTGACTTTTCTGAACACTACATATACGACATTTCAGGATATTGTGATTGATTATATTGACATTAATAAGACCATTGCTGATATGTTAGAGCAATAT---AATCCT------AACTAC---------ACAACACCT---GAATTAGATCTACAGCTGGAAATCTTTAATCAGACAAAGCTAAACCTCACTGCAGAAATAGACCAGTTGGAAATGAGGGCAGACAAT---------------CTTACTATTATAGCACATGAATTACAGCAGTACATAGACAATCTTAATAAAACTCTTGTTGACCTTGAATGGCTCAACAGGATTGAAACTTATGTAAAATGGCCTTGGTATGTGTGGCTACTAATTGGATTAGTAGTAGTTTTCTGCATACCACTGTTGCTGTTTTGCTGTCTGAGTACTGGTTGCTGT---GGGTGTTTTGGTTGTCTTGGTAGTTGCTGCCACTCTCTT---------TGCAGT---------AGAAGACAATTTGAAAGTTATGAACCTATTGAAAAGGTTCACATTCAT------------------------------TAA
>FJ938056_Feline_Netherlands_2007-03-07
ATG---------------------------------------ATATTGTTACTA------------------------------------------------------------------------------------------------------------------------------------------------------------------------------------------------------------------------------------------------------------------------------------------------------------------------------------------------------------------------------------------------------------------------------------------------------------------------------------------------------------------------------------------------------------------------------------------------------------------------------------------------------------------------------GCGCTTCTTAGTGTTGTTAGG---------------------------------------------------TCAGACGAT---------------------GCACCCCAA---GGTGTAACA------CTCCCACGTTTCAACACCTCGCAC------------AACAACCCCAAGTTTGAGCTTAATCTTTTTAACTTCTTACAAACCTGGGATATACCACCAAACACAGAA---ACTATTTTGGGCGGTTACCTA---CCATATTGT---------------GGAGAGGGTGTTACT------------------TGTGGGTGGTATAATTTTGTTTACCAGCAG---CATGATGGTATAAGTGGTAAGTATTCTTACATAAACACTCAA------AACCTAAACATA---------CAA------AAT------------------------GTT---CAC---------GGTGTTTATTTTGACGTACGTGAGCAT---AATTCAGATGGTGTATGGGACACACGTGATCGTGTTGGTCTATTGATAGCCATT---CATGGCACA------------TCACAT------------------------------------------------TATAGTCTACTTATGGTTTTA---CAA------GACGATGTGGAGGAA------------------AAT------------------AAGCCT------CAT---------GTCGCC---GTCAAAATCTGCCATTGG---CAA------CCAGGC---AACATAAGTTCATAC------CATCAATTTAAT------------------CTTAATCTAGGA---------------------------GATGGTGGTCAATGCGTGTTT---AATCAG------------------CGATTC---TCATTGGACACT---------ATATTGACA------------ACT------AATGACTTC---TACGGCTTCCAGTGGACCGACACATATGTGGACATTTATTTAGGGGGCACTATTACCAAAGTGTGGGTTGAC------AACGAT---TGGAGTGTTGTTGAAGCTAGCATCTCCTATTACTGGAGT---AGAATTAACTATGGT------------------TACTACATGCAGTTTGTCAACCGCACCACTTATTACACTTATAACAGCACTGGTGGTTCAAATTATACGCATTTACAGTTAAGTGAGTGCACC------------AGT---GGATACTGTGCTGGTTATGCTAATAACGTCTTTGTGCCA---ATTGATGGCAAGTTACCAGAAAGTTTTTCCTTTAGTAACTGGTTTCTGTTATCAGATAAATCTACTTTAGTGCAGGGACGTGTTCTTAGTAGACAGCCAGTTTTTGTACAATGTCTTAGGCCTGTGCCAACGTGGTTTAACAAC---AGTGCTGTAGTTCTTTTTAATAATGATGCCTTC---------------------------------------TGTCCC------------------AACGTCACA---GCAGAGGTTTTGAGATTCAACCTCAATTTCAGTGACACTGATGTCTACACGGCTTCAACTAATGATGATCAGTTGCATTTCACATTTGAAGATAATACAACT------GCATCC------------ATAGCTTGTTATAGCAGTGCTAAT------GTTACTGATTTCCAGCCTGCAAATAACAGCCTCTCGCAC---ATTCCTTTTGGC---------AGCACTAACCAATCTTATTTCTGTTTTGCCAACTTC------------------TCTCAC---TCCGTTGTGGGCAGACAGTTCTTAGGTATACTGCCACCAACT---GTACGAGAGTTTGCATTTGGCAGAGATGGATCCATTTTTGTTAATGGTTATAAATATTTTAGTTTACAACCTATTAGGAGTGTTAACTTCTCCATCAGT------------TCTGTTGAAAATTATGGC------TTT------------------TGGACAATAGCTTATACCAACTACACAGATGTAATGGTTGATGTTAATGGCGCT---GGCATTACAAGATTGTTCTATTGCGAC---TCACCCATCAATAGAATCAAGTGCCAACAGTTGAAGCATGAATTACCAGATGGTTTTTATTCTGCTAGCATG---------CTTGTCAAAAAGGATTTACCTAAGACATTTGTAACCAYKCCACAGTTCTATAAT------TGGATGAATGTCACTTTACATGTCGTGTTG---------------------------------------AAT---------------GACACTGAGAAGAAAGCT---------------GACATCATCTTGGCTAAGGCTGCAGAATTAGCATCACTTGCT---GAC---------ATACACTTCGAAATAGCACAG---GCTAATGGAAGTGTA------------GTGAATGTTACCAGTCTATGT---GTCCAGACAAGACAGTTAGCATTATTCTACAAGTACACTAGTCTACAAGGCTTG---TAC------------------------------------------ACC---------------TAT---------TCTAACCTGGTGGAG------TTACAGAATTATGACTGTCCT---TTCTCGCCACAGCAGTTTAATAATTATTTGCAGTTTGAAACTCTGTGTTTTGATGTAAAT---CCAGCTGTT---GCAGGTTGCAAGTGGTCGTTAGTCCATGACGTT------AAA------------TGGCGTACA---------------------------CAG---TTTGCAACAATCACTGTGTCTTACAAAGATGGTGCATTGATTACTACTATGCCAAAG---------GCACAGCTGGGCTTTCAGGAC---------------------------------------------------------------------ATTTCTAATGTTGTTAAAGGTGAATGTACAGATTATAATATATATGGCCTTCAAGGTACAGGCATCATTAGAAACACGACATCAAGGTTG---------GTCGCTGGTCTCTACTTCACTTCAACTAGTGGTGACCTTCTTGCATTTAAAAATAGCACTACAGGTGAAGTTTTCACCGTAGTGCCATGTGACTTAACAGCTCAAGCAGCAGTGATT------AATGATGAAATAGTGGGAGTTATAGCGTCT---ATCAATCAAACTGAT------CTGTTTGAGTTT---------------------------GTAAATCATACTCATTCG---AGAAGGTCACGT---GGGTCA------ACA---CCAAGC------------TCAGTAACCGTCCATACTATGCCCCAATTTTATTACATAACAAAGTGGAAT------------------------------------------AATGACACGTCGTCC------AACTGCACA---TCTGTCATTACCTACTCCTCTTTTGCAATTTGTAATACTGGTGAA------------------ATTAAATATGTTAATGTCACTCATGTTGAAACTGTGGATGATAGTATAGGTGTTATCAAACCCATTTCAACAGGCAAC---ATATCAATACCTAAAAATTTCACCGTCGCCGTGCAGGCCGAATACATTCAGATTCAAGTCAAACCTGTTGTTGTGAATTGTGCCAAGTATGTCTGCAATGGTAATAGACATTGCCTTAGCTTGTTAACACAATACACCTCAGCTTGTCAGACAATTGAAAATGCCCTTAACCTTGGTGCGCGTCTTGAATCGTTGATGCTTAGTGATATGATCACAGTATCA------------GATCGTAGTTTAGAGCTTGCA---------ACTGTTGAAAAGTTTAACACTACTGTTGTA---------------------GGTGGTGAAAAACTGGGTGGTTTTTATTTTGACGGTTTGAAACACTTACTA---CCACTTACA------------------------------AGCGGC---------------------AAGAGG---TCAGCTGTTGAGGACTTATTGTTCAATAAAGTGGTAACCAGCGGTCTTGGCACTGTGGATGATGATTACAAAAAGTGCTCATCTGGTACA------------GATGTG---GCTGACCTAGTCTGTTCCCAATATTACAATGGCATAATGGTTTTACCAGGTGTTGTAGATGGTAACAAGATGGCTATGTATACTGCCTCATTGATTGGTGGTATG---------------------GCTTTGGGTTCTATC---ACTTCTGCTGTGGCTGTTCCTTTCGCCATGCAAGTGCAAGCTAGGCTTAATTATGTTGCACTACAAACTGATGTTTTGCAAGAAAATCAGAAAATACTTGCTAATGCCTTTAATAATGCCATTGGTAACATCACACTAGCGCTTGGAAAGGTTTCTAATGCTATTACAACCATCTCAGATGGTTTTAATACTATGACCTCAGCATTGATTAAGATTCAGAGCGTAGTTAATCAACATGGTGAAGCGCTGAATCACCTTATTAGTCAGTTACAGAAGAATTTCCAGGCAATTAGTAGTTCCATTGCTGAAATCTACAATAGACTGGAAAAAGCGGAAGCTGATGCTCAAGTTGACCGTCTCATTACCGGGAGATTAGCAGCACTCAATGCCTATGTGTCTCAAACTTTAACTCAGTATTCTGAAGTTAAGGCT---AGTAGACAACTTGCAATGGAGAAAGTTAATGAGTGTGTGAAATCACAGTCGGATAGGTATGGTTTCTGTGGA---AATGGAACCCACTTATTCTCTCTTGTCAATTCTGCACCTGATGGTTTAATTTTCTTTCACACAGTGTTACTTCCTACAGAATGGGAAGAGGTGACGGCATGGTCAGGAATATGTGTTAATGAC---------ACATAT------GCATATGTGTTGAAAGACTTTGAATATTCTATT---------TTT---AGCTAT---------------------TACAATACGTATATGGTGACTCCTCGTAATATGTTTCAACCTAGAAAACCTCAGATGAGTGATTTCGTTCAAATTACGAGTTGTGAAGTGACTTTTTTGAACACTACATATACGACATTTCGGGATATTGTGATTGATTATATTGACATCAACCAGACTATTTCTGATATGCTTGAGCAATAT---AACCCT------AATTAC---------ACAATACCT---GAATTAGACTTACAGCTGGAAATCTTTAATCAGACAAAGTTAAACCTCACTGCAGAAATAGACCAATTAGAACAGAGAGCTGACAAC---------------CTTACTAACATTGCACATGAACTACAGCAGTACATTGACAATCTTAATAAGACGCTCGTTGACCTTGAATGGCTCAACAGGATTGAAACTTATGTAAAATGGCCTTGGTATGTGTGGCTACTAATTGGATTGGTAGTGGTCTTTTGCATACCATTGTTACTATTTTGCTGTCTGAGTACTGGTTGCTGT---GGATGCTTTGGTTGTCTTGGCAGCTGTTGCCATTCTCTT---------TGCAGT---------AGACGTCAATTTGAAAATTATGAACCCATTGAAAAGGTTCACATTCAT------------------------------TAA
>JN183883_Feline_Netherlands_2010-03-12
ATG---------------------------------------ATCATTTTGTTT------------------------------------------------------------------------------------------------------------------------------------------------------------------------------------------------------------------------------------------------------------------------------------------------------------------------------------------------------------------------------------------------------------------------------------------------------------------------------------------------------------------------------------------------------------------------------------------------------------------------------------------------------------------------------GTGCTCCTTAGTGTTGTTAGA---------------------------------------------------GCTGAAGAT---------------------GCACCTCMT---GGTGTAAMG------CTACCACAATTTAACACCTCCTAC------------AACAATGAAAAGTTTGAACTTAGTTTTTACAATTTTTTACAAACTTGGGATATACCACCGAATACACAG---ACTATTCTGGGTGGTTATCTA---CCGTATTGT---------------GGASATGGTGTTAAT------------------TGTGGTTGGTATAACTTCGTCTACAACCGG---CCTGTAGAAGGTAACGGTAAGTATGCTTATATAAATACTCAA------AACCTTAACATA---------CCA------AAT------------------------GTT---CAT---------GGCGTCTATTTTGACGTAAGAGAGCAC---AATRCTGATGGTGTGTGGGACACATATGATAGGGTTGGCTTATTGATAGCCATA---CATGGTCAG------------TCACAA------------------------------------------------TACAGTCTGCTTATGGTTTTA---CAG------GACGACGCATATGAA------------------AAT------------------CAGCCC------CAT---------GTTGCC---GTTAAAATATGCCATTGG---CAG------CCAGGT---AACATAAGTTCCTAC------CATCAATTTGAT------------------TTAAATCTAGGA---------------------------GATGGTGGTCAGTGCGTGTTT---AACCGG------------------AGATTT---TCATTGGACACC---------GTGTTGACA------------GTT------AACGACTTC---TATGGTTTCCAGTGGACTGAAACCTATGTAGACATTTACTTAGGTGGCACTATTACTAAAGTGTGGGTTGAA------AACGAC---TGGAGTATTGTTGAAGCCAGCATCTCCCATTACTGGAAT---CWGTACAATCRTGGT------------------TATTACATGCAATTTGTTAACCGCACCACTTATTATGCCTATAATAGCACTGGTGGTTCAAACCACACGCACTTGCAGTTAGATGAGTGCCAT------------AGT---AGTTATTGTGCTGGTTATGCCAAAAATGTATTTGTGCCA---CTTGATGGCAAGATACCAGAGAGTTTTTCTTTTAGTAACTGGTTTTTGTTATCAGATAAATCCACTTTAGTGCAAGGACGTGTTCTTAGTAGGCAGCCAGTTTTTGTACAATGCCTTAGGCCTGTACCAACGTGGTCAAATAAC---ACTGCTGTGGTGCATTTTACTAATGACCCTTTC---------------------------------------TGTCCC------------------AACGTTACT---GCTGATGTTTTGAGGTTCAATCTGAATTTTAGTGACACTGATGTCTACACTGCTTCAACTAATGATGATCAGTTGCATTTCACATTTGAAGATAATACAACT------GCATCA------------ATAGCCTGTTATAGCAGTGCTAAT------GTCACTGACAATCAACCTAATAATAACAGTGCCTCTCAC---ATCCCATTCGGC---------AAAACTGCGCATTCTTACTTCTGTTTTGCCAATTTT------------------TCTCAT---TCTGTTGTGAGCAGACAGTTTTTGGGCATACTTCCACCAACT---GTACGAGAGTTTGCATTCGGTAAGGACGGTTCCATTTTTATTAATGGTTACAAATATTTCAGTTTACCACCTATCAAGAGTGTCAACTTCTCTATTAGT------------TCAGTTGAGCAGTATGGT------TTT------------------TGGACCATAGCTTATACTAACTACACAGATGTAATGGTTGATGTCAATGGCACT---GGCATTACTAGGTTGTTCTATTGTGAC---TCACCCCTCAATAGAATTAAGTGTCAACAATTGAAGCATGAGTTACCAGATGGTTTTTATTCTGCTAGTATG---------TTAGTTAAAAAGAATTTACCCAAAACATTCGTAACCATGCCACAATTTTACAAT------TGGATGAATGTCACGTTACATGTCGTGTTG---------------------------------------AAC---------------GACACTGAGAAGAGAGCT---------------GACATCATTTTGGCCAAAGCACCGGAGTTAGCATCACTTGCA---GAT---------ATACATTTTGAAATAGCGCAG---GCTAATGGAAGTGTG------------ACGAATGTTACTAGCATATGT---GTTCAAGCAAAACAGGTGGCTTTATTCTACAAGTACACTAGCCGACAAGGTTTG---TAC------------------------------------------ACC---------------TAT---------TCTAATCTGGTGGAG------TTACAAAATTATGACTGCCCA---TTTTCGCCACAGCAATTTAATAATTATCTGCAGTTTGAAACTTTGTGTTTTGATACAAGC---CCAGCTGTT---GCAGGTTGCAAGTGGTCTTTAGTGCATGATGTT------AAA------------TGGCGCACA---------------------------CAG---TTTGCAACTATTACAGTATCCTATAAAGATGGTTCTATGATTACAACTATGCCAAAA---------GCACAGCTGGGTTTTCAAGAC---------------------------------------------------------------------ATCTCTAATATTGTAAAAGATGAATGCACTGATTATAACATATATGGATTCCAGGGCACAGGCATTGTTAGGAGTACCACCTCACGTTTA---------GTGGCTGGTCTCTACTACACATCTATTAGTGGTGACCTTCTCGCTTTTAAGAATAGTACTACTGGTGAAATCTTCACTGTAGTACCGTGTGATTTGACAGCACAGGTCGCTGTGATT------AATGATGAAATAGTGGGAGCTATAACAGCC---GTTAATCAGACTGAC------CTGTTTGCGTTT---------------------------GTAAATCACACACAGTCT---AAGAGGTCGCGC---AGGTCA------ACC---TCAGCC------------ACAGTAAACACCTATACTATGCCTCAATTCTATTACATAACAAAGTGGAAT------------------------------------------AATGCCACCTCAACT------AATTGTACA---TCTGTCATTACTTATTCCTCTTTTGCTATCTGTAATACAGGTGAA------------------ATTAAATATGTTAATGTCACTAAAATTGAAACTGTAGACGATAATATAGGTGTTATCAAACCTATTTCAACAGGCAAC---ATAACTATACCTAAAAACTTCACTGTTGCAGTGCAAGCCGAATATATTCAGATTCAAGTCAAGCCTGTTGTTGTGGATTGTGCCAAGTATGTCTGTAATGGCAATAGACATTGCCTTACACTGCTATCACAATACACCTCAGCTTGTCAGACCATAGAAAATGCCCTTAACCTTGGTGCACGTCTTGAATCTCTAATGCTTAATGATATGATCACAGTATCA------------GATCGCAGTCTAGAGCTTGCA---------ACTGTTGAAAAGTTTAACACTACTGTTGTA---------------------GGTGGTGAAAAACTGGGTGGTTTTTATTTTGACGGTTTGAGAGATTTGTTA---CCACCTACA------------------------------ATCGGT---------------------AAGAGG---TCAGCTGTTGAGGATTTATTGTTTACTAAGGTGGTAACTAGTGGCCTTGGGACTGTGGATGATGATTATAAAAAGTGTTCGGCTGGTACT------------GACGTT---GCTGATTTAGTTTGCGCACAGTATTATAATGGCATAATGGTACTACCTGGTGTTGTAGACCAAAATAAGATGGCCATGTACACTGCCTCTCTAATAGGAGGTATG---------------------GCTATGGGCTCTATC---ACATCTGCTGTGGCTGTCCCTTTCGCCATGCAAGTGCAAGCCAGGCTTAATTATGTCGCATTACAAACTGATGTCCTACAGGAAAATCAGAAAATACTTGCTAATGCCTTTAATAATGCCATTGGTAACATCACATTAGCGCTTGGGAAGGTTTCTAATGCCATCACAACTATCTCAGATGGTTTTAATACCATGGCCTCAGCATTGACTAAGATTCAGAGTGTAGTTAATCAACAGGGTGAAGCGTTGAGTCAACTTACTAGTCAGTTACAGAAAAACTTCCAGGCTATTAGTAGTTCCATTGCTGAAATCTACAATAGACTGGAAAAAGTGGAAGCTGATGCTCAAGTTGACCGACTCATTACTGGTAGATTAGCAGCACTTAATGCTTATGTGTCTCAAACTTTAACTCAGTACACCGAAGTCAAGGCT---AGTAGACAGCTGGCAATGGAGAAAGTAAATGAGTGTGTCAAATCCCAGTCTGATAGGTATGGGTTCTGTGGA---AACGGAACACACCTATTCTCACTTGTCAATTCTGCACCTGAYGGTTTACTTTTCTTTCACACAGTGTTACTTCCTACAGAATGGGAAGAAGTGACGGCATGGTCAGGAATATGTGTTAATGAC---------ACATAT------GCATATGTGTTGAAAGACTTTGAACATTCTATT---------TTT---AGCTAT---------------------AACAATACGTATATGGTGACTCCTCGTAATATGTTTCAACCTAGAAAACCTCAGATGAGTGATTTCGTTCAAATTACGAGTTGTGAAGTGACTTTTTTGAACACTACATATACGACATTTCAGGAGATTGTGATTGATTATATTGACATCAACAAGACTATCGCTGATATGCTTGAACAGTAT---AATCCT------AATTAC---------ACAACACCT---GAATTAGATTTACAGCTAGAAATTTTTAATCAGACAAAGTTAAACCTCACTGCGGAAATAGACCAATTAGAACAAAGAGCTGACAAC---------------CTTACTAACATAGCACATGAACTACAGCAGTACATTGACAATCTTAATAAGACGCTTGTTGACCTTGAATGGCTCAACAGGATTGAAACTTATGTAAAATGGCCGTGGTATGTGTGGCTACTAATCGGATTAGTAGTAGTATTCTGCATACCATTGTTACTGTTTTGCTGTCTGAGTACTGGATGTTGT---GGGTGCTTTGGTTGCCTTGGAAGCTGTTGCCACTCTCTT---------TGTAGT---------AGAAGACAATTTGAAAGTTACGAACCCATCGAAAAGGTTCACATTCAT------------------------------TAA
>KP143508_Feline_UK_2013-01-01
ATG---------------------------------------ATACTATTGTTG------------------------------------------------------------------------------------------------------------------------------------------------------------------------------------------------------------------------------------------------------------------------------------------------------------------------------------------------------------------------------------------------------------------------------------------------------------------------------------------------------------------------------------------------------------------------------------------------------------------------------------------------------------------------------GTACTTTTTAGTGTTGTAGGA---------------------------------------------------GCTCACGAT---------------------GCACCTCAT---GGTGTAACA------CTACCACAGTTTAACACCTCATAC------------AACAATGACAAGTTTGAACTTAATTTCTACAATTTCTTGCAAACTTGGGATATACCACCAAACACAGAA---ACTATTCTGGGTGGTTACCTA---CCATACTGT---------------GGGACAGGTGCTAAC------------------TGTGGTTGGTACAATTTTGTCTACCAACAA---AATGTGGGATCAAATGGTAAATATTCTTATATAAACACACAA------AATTTGAACATA---------CCG------AAT------------------------GTT---CAT---------GGTGTTTATTTTGACGTACGTGAGCAT---AATTCAGATGGTGTGTGGGATGCACGCGACCGTGTAGGTTTACTCATAGCCATC---CACGGCAAA------------TCACAA------------------------------------------------TATAGCCTACTCATGGTTTTG---CAA------GACGATGTGGAAGAG------------------AAT------------------CAGCCT------CAC---------GTAGCT---GTTAAAATCTGCCATTGG---AAA------CCTGGC---AACATAAGTTCAATT------CATCAATTTAGT------------------GTTAACCTAGGA---------------------------GATGGTGGTCAATGTGTGTTC---AATCAG------------------AGATTC---TCATTGGACACC---------ATATTGACA------------ACT------AACGACTTC---TATGGCTTCCAGTGGACTAATAATTATGTCAACATTTATCTAGGTGGCACCATTACTAAAGTGTGGGTTGAA------AATGAT---TGGAGTGTTGTTGAATCCAGTATTTCCTACCACTGGAGC---CGACTCAACTATGGA------------------TATTATATGCAATTTGTCAACCGCACCACTTATTACGTTTATAATAATACTGGTGGTGCAAATTATACTCACCTGCAGCTCGAAGAGTGCCAC------------TCT---GAGTATTGCGCTGGTTATGCTAAGAATGTCTTTGTGCCT---ATTGATGGTAAAATACCAGATGGCTTCTCTTTTAGTAATTGGTTTTTACTATCAGACAAGTCCACATCGGTACAGGGTCGTGTTCTTAGTAAACAACCAGTTTTCGTACAATGTCTTAGAGCTGTGCCATCATGGTCCAACAAC---AGTGCCGTGGTGCATTTTAGTAATGATGATTTT---------------------------------------TGTCCT------------------AATGTTACG---GCAGAGGTGTTAAGGTTTAATCTGAATTTTAGTGATACTGATGTTTATGTAGCTTCAAATAGTGATGATCGGTTGTACTTCACATTTGAAGACAATACTACT------GCAGGC------------GTAGCTTGCTATAGTAGCGCTAAT------ATTACAGATTATAAACCAAATACTAATGCTAGCTCACAG---ACCCCTTTTGGT---------AAAACCACGCATTCATACTTCTGTTTTGCCAATTTC------------------TCAAGC---TCTCATGTTACA---CAATTTTTGGGTATATTGCCACCAATT---GTGCGAGAGTTTGCGTTTGGCAAAGACGGTTCCATTTTTGTTAATGGTTATAAATATTTTAGTTTTCCACCTATTAAGAGTGTTAATTTCTCTATTAGT------------TCGGTTGAAAATTTTGGT------TTT------------------TGGACTATAGCTTACACCAATTACACCGATGTAATGGTGGATGTTAATGGCACT---GGTATTACTAGGTTGTTCTATTGTGAC---TCACCCATTAATAGAATTAAGTGCCAGCAACTGAAGTATGAACTACCAGATGGTTTTTATTCAGCTAGCATG---------CTTGTTAAAAAGGACTTACCTAAAACATTTGTAACTATGCCACAGTTTTATAAT------TGGATGAATGTCACTTTACATGTTGTGTTG---------------------------------------AAT---------------GACACTGAGAAAAAGGCT---------------GATATTATTCTGGCTAAGGCTTCTGAATTAGCCTCACTTGCA---GAC---------GTTCACTTTGAAATTGCACAA---GCTAATGGCAGTGTG------------GTTAACGCCACCAGTCTGTGT---GTACAGACAAGACAGTTGGCTCTCTTCTATAAGTATACTAGCTTACAAGGTTTG---TAT------------------------------------------ACT---------------TAT---------TCTAATTTGGTAGAA------CTGCAGAATTATGACTGCCCA---TTTTCGCCACATCAATTTAATAATTATTTGCAGTTTGAAACTTTGTGTTTTGATACAAGC---CCGGCTGTT---GCAGGTTGCAAGTGGTCTTTAGTTCATGATGTT------AGA------------TGGCGCACA---------------------------CAG---TTTGCAACAATTACAATCTCTTATAAAGATGGTGCCAAGATTACAACTATGCCAAAA---------GCAAAGCTGGGTTTTCAAGAT---------------------------------------------------------------------ATCTCTAACATTGTAAAAGATGAATGCACTGATTATAACATTTACGGACTTCAGGGCACTGGTATCATCAGAAACACCACCACTAGGATA---------GTTGCAGGCCTTTACTACACCTCAATTAGTGGTGACTTGCTTGCATTTAAAAATAGCACTACAGGTGAAATTTTCACCGTAGTGCCATGTGGTTTAACGGCTCAAGCTGCAGTGATT------AATGATGAAATAGTTGGAGTTATAACAGCT---GTTAATCAAACTGAT------CTATTTGAGTTT---------------------------GTAAATCATACACAAGCA---AGAAGAGCACGC---AGTTCA------ACAGGTTCACAG------------ACCGTGCAAACTTATACTATGCCACAATTCTATTACATAACAAAGTGGAAT------------------------------------------AATGACAGCTCTACT------AATTGTACA---TCTGTCATTACGTACTCCTCTTTTGCTATTTGTAACACGGGTGAG------------------ATTAAATATGTTAATGTCACTCATGTGGAAATTGTAGATGATAGTATAGGTGTGATCAAACCTATCTCAACAGGCAAC---ATATCCATACCTAAAAATTTCACTGTCGCAGTTCAAGCTGAATACATTCAGATTCAAGTCAAACCCGTTGTGGTTGATTGCGCTAAGTATGTTTGTAATGGAAATAGTCATTGCCTCACACTACTTGCACAATACACATCTGCTTGTCAGACAATTGAAAATGCCCTTAATTTTGGTGCACGTCTTGAATCGCTAATGCTTAATGATATGATCACAGTATCA------------GATCGTAGTTTGGAGCTTGCA---------ACTGTTGAAAAATTTAACACCACGGTTTTA---------------------GGTGCTGAAAAGTTGGGTGGTTTCTATTTTGATGGTTTGAGAGAGTTGTTA---CCACCTACA------------------------------ATTGGT---------------------AAGAGG---TCTGCTATTGAGGATTTACTGTTTAATAAGGTGGTAACTAGTGGCCTTGGAACTGTTGATGATGATTATAAAAAGTGCTCTGCTGGTACA------------GACGTT---GCAGACCTTGTGTGTGCTCAATATTATAATGGCATAATGGTACTACCTGGTGTTGTGGACCAAAATAAGATGTCTATGTACACCGCTTCCTTAATAGGTGGCATG---------------------GCCTTGGGTTCTATC---ACATCAGCAGTAGCCGTCCCCTTTGCTATGCAAGTGCAGGCCAGGCTTAATTATGTTGCATTACAAACGGATGTCTTACAGGAAAACCAGAAAATACTTGCTAATGCCTTTAATAATGCCATCGGCAACATCACGCTAGCACTGGGAAAAGTTTCTAATGCCATTACTACTACTTCAGATGGATTTAATACAATGGCTTCAGCACTTACTAAGATTCAGAGTGTGGTTAATCATCAGGGTGACGCATTGAGTCAACTTACTAGTCAGTTACAGAAGAATTTCCAGGCTATTAGTAGTTCTATTGCTGAAATCTACAATAGACTAGAAAAGGTTGAGGCTGATGCTCAAGTTGACCGCCTCATTACTGGGCGATTGGCAGCACTTAATGCCTATGTGTCTCAAACTTTAACTCAATACTCAGAAGTCAAGGCT---AGTAGGCAATTAGCAATGGAGAAGGTTAATGAGTGTGTTAAATCACAGTCTAATAGGTATGGGTTCTGTGGA---AATGGAACACACCTATTCTCTCTAGTCAATTCTGCACCTGATGGTTTACTCTTCTTTCACACAGTTTTGCTTCCTACAGAATGGGAAGTAGTGACGGCATGGTCAGGAATATGTGTTAATGAC---------ACGTAT------GCATATGTGTTGAAAGACTTTGAATATTCTATT---------TTC---AGCTAT---------------------AACGGTACGTATATGGTGACTCCTCGTAATATGTTTCAACCTAGAAAACCTCAGATGAGTGATTTCGTGCAAATTACGAGTTGTGAAGTGACTTTTCTGAACACTACATATACGACATTTCAGGAGATTGTGATTGATTATATTGATATCAACAAGACTATCGCTGATATGCTTGAACAATAT---AATCTC------AATTAC---------ACAACATCT---GAATTAAACTTACAGCTTGAAATCTTTAATCAGACAAAGTTAAACCTTACTGCAGAAATAGACCAATTAGAGCAAAGAGCAGACAAC---------------CTTACTAACATAGCACATGAGCTACAACAGTACATTGACAATCTTAATAAGACCCTTGTTGACCTCGAATGGCTCAACAGAGTAGAGACTTATGTAAAATGGCCCTGGTATGTGTGGCTACTAATTGGATTAGTAGTGGTCTTCTGCATACCATTGTTACTGTTTTGCTGTCTGAGTACTGGTTGTTGT---GGATGCTTTGGTTGTCTTGGCAGTTGTTGTCATTCTCTT---------TGCAGC---------AGACGACAATTTGAAAGTTATGAACCCATTGAAAAGGTTCACATTCAT------------------------------TAA
>AB695067_Feline_Japan_1981--
ATG------------------------------------ATATTCTTAATACTT------------------------------------------------------------------------------------------------------------------------------------------------------------------------------------------------------------------------------------------------------------------------------------------------------------------------------------------------------------------------------------------------------------------------------------------------------------------------------------------------------------------------------------------------------------------------------------------------------------------------------------------------------------------------------GCACTCCTTAGCGTTGCTAAG---------------------------------------------------TCCGAAGAT---------------------GCTCCTCAT---GGTGTTACC------TTACCCCAATTTAATACGTCCTAT------------AACAATGAAAAGTTTGAACTTTATTTCTACAATTTCTTACAAACTTGGGATATACCACCAAATACGGAA---ACTATTCTAGGCGGTTACCTA---CCCTATTGT---------------GGAGACGGTCTGAAT------------------TGTGGTTGGTATAACTTTGTCTATAGCCAA---CAAGTGGGACAAAATGGTAAGTATTCTTATATAAACACACAG------AACTTAAACATA---------CCG------AAC------------------------GTC---CAT---------GGTGTCTATTTTGACGTAAGAGAACAC---GATTCAGATGGTGTTTGGGACACTCGTGATAGAGTTGGCTTATTGATTTCCATA---CACGGTAAC------------TCACAT------------------------------------------------TATAGTCTGCTTATGGTTTTA---CAA------GATGATGTAGATGAA------------------AAT------------------CAGCCC------GAT---------GTGGCC---GTTAAAATCTGCCATTGG---AAA------CCAGGT---AATATAAGCTCCTAT------CATGCATTTAAT------------------GTCAATTTAGGA---------------------------GATTGTGGTCAATGTGTGTTT---AATCGG------------------AGATTC---GCATTGGACGTC---------AAACTCACA------------GCT------AATCACTTT---TATGGCTTCCAGTGGACTGACACATACGTGGACATTTATCTAGGAGGCACTATCACCAAAGTGTGGGTTGAC------AATGAT---TGGAGCGTTGTTGAAGCTTCTATCTCTTACCATTGGAAT---AATCTTAATTATGGA------------------TATTACATGCAATTTGTTAATCGCACCACTTATTATGCGTATAATAATACTGGCGGTGCAAATTACACGCACTTGCAGTTAAGCGAGTGTCGC------------AGT---GATTACTGTGCTGGTTATGCTAAGAATGTCTTTGTGCCA---ATTGATGGCAAAATACCAGAAAGCTTTTCTTTTAGTAACTGGTTTCTGTTATCAGATAAATCCACGTTAGTGCAGGGACGTGTTCTTAGTAGTCAGCCTGTTTTTGTACAATGTCTTAGGCCTGTACCAACGTGGTCTAACAAT---ACTGCTGTGGTGCATTTTAACAATGATCCCTTC---------------------------------------TGCCCT------------------AATGTCACG---GCAGATGTTTTGAGGTTCAATCTAAATTTTAGTGACACTGATGTCTATACAGATTCAACTAATGATGACCAGTTGTATTTCACATTTGAAGATAATACAACT------GCATCC------------ATAGCCTGTTATAGCAGTGCTAAT------GTCACTGATTTCCAGCCTGCAATTAATAGCGTTTCTCAC---ATCCCATTTGGC---------AAAACTGTGCATTCTTATTTCTGTTTTGCCAATTTT------------------TCTCAC---TCTATTGTGAGCAGGCAGTTTTTGGGCATACTTCCACCAACT---GTTCGAGAGCTTGCATTTGGCAGAGATGGATCCATTTTTGTTAATGGCTATAAATATTTTAGTTTACCACCTATCAGGAGTGTTAAATTCTCCATCAGT------------TCAGTAGAGGAGTATGGC------TTT------------------TGGACCATAGCCTATACTAACTATACAGATGTAATGGTGGATGTTAATGGCACA---GGTATTACTAGGCTATTCTATTGTGAC---TCGCCCCTCAATAGAATCAAGTGTCAACAATTGAAGCATGAATTGCCAGATGGGTTTTATTCTGCTACTAGG---------CTTGTTAAAAAGGATCTACCTAAAACATTTGTTACCATGCCACAGTTTTACAAC------TGGATGAATGTCACGTTACATGTTGTACTA---------------------------------------AAT---------------GACACAGAGAAAAAGGCT---------------GACATCATTCTTGCTAAAGCCCCTGAGCTAGCATCACTCGCG---GAT---------GTACATTTTGAGATAGCCCAG---GCTAATGGCAGTGTA------------ACTAATGTTACTAGCCTATGT---GTACAAACAAGACAGTTGGCTTTATTCTATAAGTATACTAGCTTACAAGGTTTG---TAT------------------------------------------ACT---------------TAT---------TCTAATCTAGTGGAG------TTACAAAATTACGACTGCCCT---TTTTCACCACAACAGTTTAATAATTATCTGCAGTTTGAAACTTTGTGTTTTGATGTGAAT---CCAGCTGTT---GCAGGTTGTAAGTGGTCGTTAGTCCATGACGTT------AAG------------TGGCGCATA---------------------------CAA---TTCGCCACTATTACAGTTTCTTATAAATATGGTTCTATGATCACTACTACGCCAAAG---------GTACGGTTGGGTTTTCAAGAT---------------------------------------------------------------------ATTTCTGTTTTGGTAAAAGATGAATGTACTGCCTACAATATATATGGACTTCAGGGCACAGGCATTATTAGAAACACCACCTCTATGTTA---------GTGGCTGGCCTTTACTACACATCTATTAGTGGTGACCTTCTCGCCTTTAAGAATAGTACTACTGGTGAGATTTTCACTGTAGTGCCATGTGATTTAACAGCGCAAGCAGTTATTATT------AACGACGAGATAGTGGGAGCTATAACAGCC---GTTAATCAAACTGAT------CTGTTTGAGTTT---------------------------GTCAATCACACACAGTCA---AGAAGATTACTT---AGGTTA------ACA---CACAAC------------TCAGTAACCACCTATACCATGCCACAGTTCTATTACATAACAAAGTGGAAT------------------------------------------AATGATACATCGAAC------AATTGCACA---TCAGTCATTACCTATTCCTCCTTTGCTATTTGTAATACTGGTGAA------------------ATTAAATATGTTAATGTCACTCATGTTGAAGTTGTGGATGACAGTATCGGAGTTATTAAACCTGTTTCAACAGGTAAT---ATATCTATACCTAAAAATTTCACTGTTGCAGTGCAGGCTGAATACATTCAGATTCAAGTTAAACCTGTTGTTGTGGATTGTGCTAAGTATGTTTGCAATGGCAATAGACATTGTCTCAAATTGCTAACACAATACACTTCAGCTTGTCAGACAATTGAAAATGCCCTTAATCTTGGTGCACGTCTTGAATCGTTAATGCTTAATGATATGATCACAGTATCA------------GATCGTAGTCTAGAACTTGCA---------ACTGTTGAAAAATTTAACTCCACAGCTGTA---------------------GGTGGCGAAAAGTTGGGTGGTTTTTATTTTGATGGTCTGAGCAATTTATTA---CCACCTAGA------------------------------GTTGGC---------------------ATGAGG---TCCGCCGTTGAGGATCTATTGTTCAACAAGGTGGTAACCAGCGGTCTTGGCACTGTGGACGATGATTATAAAAAGTGCTCTGCTGGTACA------------GATGTA---GCAGACCTAGTCTGTGCCCAATATTACAATGGCATAATGGTTTTACCTGGCGTCGTAGACGCTAACAAGATGGCCATGTACACTGCCTCTTTAATAGGTGGTATG---------------------GCTTTGGGTTCTATT---ACTTCAGCTGTAGCTGTCCCCTTTGCTATGCAAGTGCAGGCCAGGCTCAATTATGTTGCATTACAAACTGATGTTTTACAGGAAAATCAGAAAATACTTGCTAACGCCTTTAATAATGCCATTGGTAACATTACATTAGCACTTGGAAAGGTTTCTAATGCTATTACAACTATTTCAGATGGATTTACCACTATGGCTTCAGCACTGACTAAGATCCAGAGTGTAGTTAATCAACAGGGTGAAGCGTTAAGTCAACTTACTAGTCAGTTACAGAAGAATTTCCAGGCTATCAGCAGTTCCATTGCTGAAATTTACAATAGGTTTGATAAAGTGGAAGCTGATTCCCAAGTTGACCGTCTCATTACTGGTAGATTAGCAGCACTTAATGCTTATGTGTCTCAAACTCTAACTCAGTATGCTGAAGTCAAGGCC---AGCAGGCAACTCGCATTGGAGAAAGTTAATGAGTGTGTGAAATCACAATCGAATAGGTATGGTTTCTGTGGA---AATGGAACACACCTACTCTCACTTGTCAATTCTGCACCTGATGGTTTACTCTTCTTCCACACGGTTTTGCTTCCTACAGAATGGGAAGAAGTGACGGCATGGTCAGGAATATGTGTTAATGAT---------ACTTAT------GCATATGTGTTGAAAGATTTCGATCATTCTATT---------TTC---AGTTAC---------------------AATGGTACATATATGGTAACTCCTCGTAATATGTTTCAACCCAGAAAGCCTCAGATGAGTGATTTCGTGCAAATTACGAGTTGTGAAGTGACTTTTCTGAACACTACATATACGACATTTCAGGAGATTGTGGTTGATTATATTGATATTAACAAGACTATCGCCGATATGCTTGAACAATAC---AATCAT------AATTAC---------ACATCACCT---GAATTAGACCTACATCTGGAAATCTTTAATCAGACAAAGTTAAACCTCACTGCAGAAATAGACCAATTGGAACAAAGATCTGTCAAC---------------CTCACTACTATTGTACATGAGCTACAGCAGTACATTGACAATCTTAATAAGACGCTTGTTGACCTTGAATGGCTCAACAGGATTGAAACTTATGTAAAATGGCCTTGGTATGTGTGGTTACTAATAGGTTTAGTAGTAGTCTTCTGCATACCACTTTTACTGTTTTGCTGTCTGAGTACCGGTTGCTGT---GGCTGTTTTGTTTGTATTGGAAGTTGTTGCCACTCTCTT---------TGCAGT---------AGAAGACAATTTGAAAATTATGAACCTATTGAGAAGGTTCACATTCAT------------------------------TAA
>DQ160294_Feline_Taiwan_2003--
ATG------------------------------------ATACTCTTAATATTT------------------------------------------------------------------------------------------------------------------------------------------------------------------------------------------------------------------------------------------------------------------------------------------------------------------------------------------------------------------------------------------------------------------------------------------------------------------------------------------------------------------------------------------------------------------------------------------------------------------------------------------------------------------------------GCACTTCTTAGCACTGTTAAG---------------------------------------------------TCTGAAGAT---------------------GCTCCTCAT---GGTGTTACC------TTACCTCAATTTAATACATCCCAT------------AACAATGACAAGTTTGAACTTAATTTTTACAATTTCTTGCAAACTTGGGACATACCACCAAATACGGAA---ACAATTTTAGGCGGTTATCTA---CCCTATTGT---------------GGAGATGGCGATAAT------------------TGTGGGTGGTATAATTTTGTCTACAAGCAA---CGTGGTGACATAAATGGTAAGTATGCTTACATAAACACCCAA------AATTTGAACATA---------CCG------AAT------------------------GTT---CAT---------GGTGTTTACTTTGATGTAAGAGAACAT---AATTCTGATGGTGTGTGGGACGAACGCGACAAAGTTGGCCTACTGATAGCCATT---CATGGTACA------------TCACAT------------------------------------------------TACAGTTTGCTTATGGTTTTA---CAG------GATAATGTAGAGGAA------------------AAT------------------CATCCC------GAC---------GTGGCT---GTTAAAATCTGCCATTGG---CAA------CCAGGT---AACATAAGCTCCTAC------CATCAATTTAAT------------------TTAAACCTAGGA---------------------------GATGGTGGCCAATGTGTGTTT---AACCGG------------------AGATTT---TCATTGGACACC---------ATATTGACA------------ACT------AATGACTTT---TATGGATTTCAGTGGACTAACACTTATGTAGATATTTATCTAGGGGGCACCATTACTAAAGTGTGGGTTGAC------AATGAT---TGGAGCATTGTTGAAGCTAGTATCTCCTATCATTGGAAT---CAGCTTAACTATGGT------------------TACTACATGCAATTTGTCAATCGCACCACCTATTATACGTACAATAACACACTTGGTTCAAATTATACACACTTGCAGTTAAGCGAGTGCCAT------------AGT---GACTATTGTGTTGGTTATGCTAAGAATGTCTTTGTGCCA---ATTGACGGAAAAATACCAGAAAGCTTTTCATTTAGTAACTGGTTTCTGTTATCAGATAAATCCACTTTAGTGCAGGGACGTGTTCTTAGTAGTCAACCTGTTTTTGTACAATGCCTTAGGCCTGTACCATCGTGGTCTAATAAT---ACTGCTGTGGTGCACTTTAAAAATGATGCCTTT---------------------------------------TGCTCT------------------AACGTCACG---GCAGATGTTTTAAGGTTTAATCTAAATTTTAGTGACACTGATGTCTACACAGATTCAGCTAATGATGATCAGTTGTATTTCACATTTGAAGATAATACAACT------GCATCC------------ATAGCTTGTTATAGCAGTGCTAAT------GTTACTGATTTCAGGCCTGCAAACAATAGCGTCTCTCAC---ATCCCTTTTGGC---------AAAACTATGCATTCTTATTTCTGTTTTGCCAACTTT------------------TCTGAC---TCTATAGTGAGCAGGCAATTTCTGGGCATACTCCCACCAACT---GTTCGAGAGTTTGCATTTGGCAGAGATGGATCCATTTTTGTTAATGGCTATAAATATTTTAGCTTACCACCTATTAAGAGTGTTAACTTTTCCATAAGT------------TCGGTTGAAAACTATGGC------TTT------------------TGGACCATAGCCTATACTAACTATACGGATGTAATGGTGGATGTTAATGGCACA---GGTATTACTAGGCTATTCTATTGTGAC---TCGCCCCTCAATAGAATCAAGTGCCAACAATTGAAACATGAATTACCAGATGGGTTTTACTCTGCTAGTATG---------CTTGTTAAAAAGGATCTACCTAAAACATTTGTTACTATGCCACAGTTTTATAAC------TGGATGAATGTTACTCTACATGTTGTATTA---------------------------------------AAT---------------GACACAGAGAAAAAGGCT---------------GATATTATCCTCGCTAAAGCCAATGAGCTAGCATCACTTGCA---GAT---------ATACATTTTGAAATAGCCCAA---GCTAATGGCAGTGTA------------ACTAATGTTACCAGCTTATGT---GTGCAAACCAGACAGTTGGCTTTATTTTATAAGTATACTAGCTTACAAGGTTTG---TAT------------------------------------------ACT---------------TAC---------TCTAATCTAGTGGAG------TTACAAAATTATGATTGCCCT---TTCTCACCACAACAGTTTAATAATTATTTGCAGTTTGAAACCTTATGCTTTGATGTGAAC---CCGGCCGTA---GCAGGTTGTAAGTGGTCACTAGTTCATGACTAC------AAG------------TGGCGCACA---------------------------CGG---TTTGCCACTATTACTGTTTCTTACAAAACTGGTGCTATGATTACTACTATGCCAAAG---------GCACAGCTGGGTTTTCAAGAT---------------------------------------------------------------------GTTTCCGTCTTGGTAAAAGATGAATGTACTGATTACAACATATACGGCTTTCAAGGCACAGGCATTATTAGAAACACCACCTCAAGGTTA---------GTGGCTGGCCTTTACTATACGTCTATTAGTGGTGATCTTCTTGCTTTCAAAAATAGTACTACTGGGGAGATCTTCACTGTAGTACCGTGTGATCTAACAGCACAAGCAGCTGTGATT------AACGATGAAATAGTTGGAGCTATAACAGCC---GTTAATCAAACTGAT------CTGTTTGAGTTT---------------------------GTAAATCACGCACATCCA---AAAAGATCACGT---AGGTCG------ACA---ACTGAA------------GGAGTAAACACCTATACTATGCCACAATTCTATTACATAACAAAGTGGAAT------------------------------------------AATGACACCTCGACT------AATTGTACA---TCTGTCATTACATATTCCTCGTTTGCAATTTGTAATACTGGTGAA------------------ATTAAATATGTTAATGTCACTCATGTTGAAACTGTAGATGATACTATAGGTGTTATCAAACCTATTTCAACAGGTAAC---ATAACTATACCTAAAAATTTCACAGTTGCAGTTCAAGCTGAATATATTCAGATTCAAGTTAAACCTGTTGTTGTGGATTGTGCTAAGTATGTTTGCAATGGCAATAGACATTGCCTTAACTTGCTAACACAATACACCTCAGCTTGTCAGACTATCGAAAATGCCCTTAATCTTGGTGCACGTCTTGAATCCTTAATGCTCAACGACATGATTACAGTATCA------------ACTCGTAGCTTAGATCTTGCA---------ACTGTTGAAAAGTTTAACACTACAGTTATA---------------------GGTGGTGAAAAACTAGGCGGTTTTTATTTCGATGGTTTGAGCAGTCTATTA---CCGCCTAGA------------------------------ATTGGT---------------------AAGAGG---TCGGCTGTTGAAGACCTATTGTTCAACAAAGTGGTAACCAGCGGTCTTGGCACTGTTGATGATGATTATAAAAAGTGCTCTGCTGGTACA------------GATGTA---GCTGATTTAGTTTGTGCCCAATATTACAATGGCATAATGGTTTTACCTGGCATCGTAGACGATAATAAGATGGCCATGTATACCGCCTCTTTAATAGGAGGTATG---------------------GCTATGGGTTCTATC---ACTTCAGCTGTAGCTGTTCCTTTTTCTATGCAAGTACAGGCCAGACTTAATTATGTTGCATTGCAAACTGATGTTCTACAGGAAAACCAGAAAATACTTGCTAATGCTTTTAATAATGCCATTGGTAACATTACACTAGCGCTTGGAAAAGTTTCCAATGCTATTACAACTATCTCGGATGGCTTTAATACTATGGCTTCAGCACTGACTAAAATTCAGAGTGTAGTTAATCAACAGGGTGAAGCGTTGAGTCAACTTACTAGTCAATTACAGAAAAATTTTCAGGCTATTAGTAGTTCTATTGCTGAAATCTACAATAGACTTGAAAAAGTAGAAGCTGATGCTCAAGTTGACCGCCTCATTACTGGTAGATTGGCAGCACTTAATGCTTATGTGTCTCAGACTTTAACTCAGTATGCTGAAGTCAAGGCT---AGTAGGCAAGTGGCAATGGAAAAAGTAAATGAGTGCGTGAAGTCACAGTCGGATAGGTATGGTTTCTGCGGC---AATGGAACACACCTATTCTCACTTGTCAATTCTGCACCTGATGGTTTGCTTTTCTTTCACACAGTCTTGCTTCCTACAGAATGGGAAGAAGTGACGGCATGGTCAGGAATATGTGTGAACGAT---------ACTTAT------GCATATGTGTTGAAAGATTTTGATCACTCCATT---------TTC---AGCTAC---------------------AACGGCACGTATATGGTAACTCCTCGTAATATGTTTCAACCTAGAAAACCTCAGATGAGTGATTTCGTGCAGATTACGAGCTGTGAAGTGACTTTTTTGAACACCACATATACAACATTTCAGGATATTGTGATTGATTATATTGACATCAACAAGACTATCGCTGATATGCTTGAACAATAC---AATCCT------AATTAC---------ACATCACCT---GAATTAGATTTACAGCTGGAAATCTTTAATCAGACAAAGTTGAACCTCACTGCAGAAATAGACCAATTAGAACAAAGAGCAGACAAC---------------CTCACTAATATCGCACATGAACTACAGCAGTACATTGACAATCTTAATAAGACTCTTGTTGACCTTGAATGGCTCAACAGGATTGAAACTTATGTAAAATGGCCATGGTATGTGTGGCTACTAATTGGATTAGTAGTAGTCTTCTGCATACCACTGTTACTGTTTTGCTGTCTTAGTACTGGTTGTTGT---GGGTGTTTTGGTTGTCTAGGGAGTTGTTGCCACTCTCTT---------TGTAGT---------AGAAGACAATTTGAAAGTTACGAACCCATCGAAAAGGTTCACATTCAT------------------------------TAA
>DQ848678_Feline_UK_2007--
ATG---------------------------------------ATCTTGTTACTA------------------------------------------------------------------------------------------------------------------------------------------------------------------------------------------------------------------------------------------------------------------------------------------------------------------------------------------------------------------------------------------------------------------------------------------------------------------------------------------------------------------------------------------------------------------------------------------------------------------------------------------------------------------------------GCGCTTTTTAGTGTTGTTAGT---------------------------------------------------TCAAGGGAT---------------------ACACCCTAT---CGTGTAACA------CTTCCACAATTTAATACCTCGCAC------------AACAATGACAAGTTTGAGCTTAATCTCTTTAACTTCTTACAAACTTGGGATATACCACCAAGTACAGAG---ACTATTCTGGGTGGTTATTTA---CCATATTGT---------------GGACTGGGTGACAAT------------------TGTGGGTGGTTTAATTTTGTCTACAAACAA---CATGATGATATTGAGGCTAAGTATTCCTATATAAACACGCAA------GTTTTGAATATA---------CCG------AAT------------------------GTT---CAT---------GGCGTCTACTTTGACGTACGTGAACAT---GACTCTGATGGCGTGTGGGACCAGCAAGACAAGGTTGGCCTATTGATTGCCATA---CATGGTAAC------------TCGCAT------------------------------------------------TACAGTCTGCTTATGGTTTTG---CAA------GACGGCGTAGAGGAT------------------AAT------------------CAGCCT------CAC---------GTAGCT---GTAAAAATCTGCCATTGG---AAG------CCAAGT---AATATAAGCTCCTAT------CATCAATTTAAT------------------GTTAATCTAGGA---------------------------GATGTTGGTTACTGTGTTTTC---AATCGG------------------AGATTC---TCATTGGACACC---------GTGTTGACA------------ACT------AATGATTTC---TATGGCTTTCAGTGGACTGACACCTATGTAGACATCTACTTAGGAGGCACTGTCACCAAAGTGTGGATTGGC------AATGAT---TGGAGCATTGTTGAAGCCAGTATCTCTTATCATTGGAAT---CAGCTTAATTATGGT------------------TATTATCTGCAATTTGTCAACCGCACTACCTATTACACTTACAACAGCACTGCCGGTTCTAATTACACTCATCTTCAGTTGGCAGAATGTACC------------AGT---GAATACTGCGCTGGTTATGTTAAGAACGTCTTTGTGCCA---ATTGATGGCAAGATACCAGAAAGTTTTTCCTTTAGTAACTGGTTTCTGTTATCAGATAAATCTACATTGGTACAGGGTCGTGTTCTCAGTAAACAGCCAGTTTTTGTACATTGCCTTAGACCTGTGCCATCATGGTCCAATAAC---AGCGCTGTGGTGCATTTTAGTGATGATCCTTTT---------------------------------------TGTCCC------------------GGTGTTACA---GCGGAGGTTTTAAGGTTCAACCTCATTTTTAGCGATACTGCTGTTTATACGGAGTCAACTAGTGATGATCAGTTGCATTTTACATTTGAAGATAACTCAACT------GCATCT------------ATAGCCTGTTATAGCAGTGATAAT------GTCACTGATAACCAACCCGTAGATAACACTCTCTCTGAT---ATCCCCTTTGGC---------AAAATTACGCATTCATACTTGTGTTTTGCCAATTTC------------------TCAAAT---GCTCCTGTGAGTATGCAATTTTTGGGCATATTGCCACCTACT---GTGCGCGAATTTGCGTTCGGCAGAGATGGATCTATTTTTGTTAATGGCTATAAATACTTTAGTTTTCCACCTATTAAGAGTGTTAATTTCTCCATCAGT------------TCTGTTGAAAATTATGGT------TCT------------------TGGACTATAGCCTATACTAATTACACAGATGTAATGGTGGATGTTAATGGCACA---GGTATTACCAGATTATTCTATTGCGAC---TCACCCCTCAATAGAATCAAGTGTCAACAATTGAAGTATGAATTACCAGATGGGTTTTATTCTGCTAGTGCG---------CTTGTTAAAAAGGATCTACCTAAAACATTTGTAATTATGCCACAGTTTTATAAT------TGGATGAATGTCACTTTACATGTTGTATTG---------------------------------------AAT---------------GATACTGCTAAAGGGGCT---------------GATATTATTCTGGCTAAAGCTCCTGAATTAGCCTCACTTGCT---GAC---------GTACATTTTGAAATAGCTCAG---GCTAATGGTAGTGTT------------GCGAATCTCACTAGTTTATGT---GTTCAAACACGACAGTTAGCTCTATTTTATAAGTATACTAGCTTACAAGGTTTG---TAT------------------------------------------ACT---------------TAT---------TCTAATTTGATAGAG------TTGCAAAACTATGACTGTCCT---TTCTCGCCACAGCAGTTTAATAATTATCTGCAGTTTGAAACTTTGTGTTTTGATGTGAGT---CCAGTAGTC---GCAGGTTGTAAGTGGGCATTAGTCCATGACTAT------AAC------------TGGCGTACA---------------------------CAG---TTTGCCACCATCACTGTTTCTTATAAAGAAGGTGCTATGATCACTACTATGCCAAAG---------GCACAGCTGGGTTTTCAAGAC---------------------------------------------------------------------ATCTCTAAGTTGGTAAAAGATGAGTGCACTGACTATAACATATATGGATTTCAGGGCACAGGTATTATTAGAAAAACCACCTCACGTTTA---------GTAGCTGGCCTTTACTACACATCTATTAGTGGTGATCTTCTTGCATTTAAAAATAGCACTACAGGTGAAATCTTCACCGTAGTGCCATGTGATTTAACAGCACAAGCTGCAGTGATT------AATGATGAAATAGTTGGAGTTATAACAGCT---GTTAATCAAACTGAT------TTGTTTGAGTTT---------------------------GTAAATCACACACAACCG---AGACAATCACGT---AGGTCA------GCAAATCCAACA------------ACTGTGCAAACTTATACTATGTCACAATTTTATTACATAACAAAATGGAAT------------------------------------------AATGACACCTCTACT------AATTGTACA---TCTTTCATCACATATTCCTCTTTTGCTATTTGTAATACAGGTGAG------------------ATTAAATACGTTAATGTCACGCATGTGGAAACTGTAGATGATAGTATAGGTGTTATCAAACCTATTTCAACAGGCAAC---ATATCTATACCTAAAAACTTCACTGTCGCAGTTCAAGCTGAATACTTTCAAATTCAAGTCAAACCTGTTGTGGTTGATTGTGCTAAGTATGTCTGCAATGGTAATAGACATTGCCTTAGTTTGCTAGCACAATACACTTCAGCTTGTCATACAATTGAAAATGCCCTTAATCTTGGTGCACGACTTGAATCTCAAATGCTTAAAGATATGATCACAGTGTCA------------GACCGTAGTATACAGCTTGCA---------ACTGTTGAAAAGTTTAACAACACACTACTA---------------------GGTGGTGAAAAATTGGGTGGTCACTACTTTGATGGCCTAAAAAGCCTATTG---CCACCTAGA------------------------------ATAGGT---------------------AAGAGG---TCGGCAGTGGAAGATTTGCTGTTTGATAAGGTTGTAACCAGCGGTTTGGGCACTGTTGATGATGATTATAAAAAGTGTTCAGCTGGAACT------------GATGTG---GCTGATTTAGTCTGCGCTCAGTATTATAATGGCATAATGGTACTACCTGGTGTTGTAGACCAAAATAAGATGGCTATGTATACAGCCTCATTAATAGGCGGTATG---------------------GCCTTGGGATCTATC---ACATCAGCGGTAGCGGTCCCTTTTGCTATGCAAGTACAGGCTAGGCTTAATTATGTAGCGTTGCAGACTGATGTTTTGCAAGAGAATCAGAAAATACTTGCTAATGCCTTCAATAATGCCATTGGCAACATCACGCTGGCGCTGGGAAAGGTCTCTAATGCCATTACCACCATTTCAGATGGATTTAATACTATGGCTTCAGCACTTACTAAAATTCAGAGTGTGGTCAACCAACAGGGTGAAGCATTGAGTCAACTTACCAGTCAGTTACAGAAAAATTTTCAGGCTATTAGTAGTTCTATTGCGGAAATTTACAATAGACTAGAAAAAGTTGAGGCTGATGCTCATGTTGACCGTCTTATTACGGGAAGGTTAGCAGCACTCAATGCTTATGTGGCCCAAACTTTAACTCAGTACACTGAAGTCAAGGCT---AGTAGGCAACTAGCTATGGAGAAGGTTAATGAGTGTGTCAAATCGCAATCAAATAGGTATGGTTTCTGTGGA---AATGGAACTCACCTATTCTCGCTTGTCAATTCTGCACCTGATGGTTTGCTTTTCTTTCATACTGTCTTGCTTCCCACAGAATGGGAAGAGGTGACGGCATGGTCAGGAATATGTGTTAATGAC---------ACGTAT------GCATATGTGTTGAAAGATTTTGAATCGTCCATT---------TTT---AGCTAC---------------------AACAACACGTATATGTTAACACCCCGTAACATGTTTCAACCTAGAAAACCTCAGATGAGTGATTTTGTGCAAATTACGAGTTGTGAAGTGACTTTTTTGAACACTACATATACGAATTTTCAAGACATTGTGGTTGATTACATTGATATTAACAAGACTATCGCTGATATGCTTGAACAATAC---AACCCT------AATTAT---------ACCACACCT---GATTTTGATTTACACATAGAAATCTTCAATCAGACGAAGTTAAACCTCACTGCAGAAATAGACCAACTAGAACAAAGAGCTGACAAC---------------CTCTCTACCATTGCACATGAGCTGCAGCAGTATATTGACAATCTTAATAATACGCTCGTTGACCTTGAGTGGCTCAATAGGATTGAAACTTATGTAAAATGGCCGTGGTATGTGTGGCTACTAATCGGATTAGTGTTAGTATTCTGCATACCATCGTTACTATTTTGCTGCCTCAGTACTGGTTGCTGT---GGGTGTTTTGGTTGTCTTGGAAGTTGTTGTCATTCTCTT---------TGCAGT---------ATAAGACAATTTGAAAATTATGAACCCATTGAGAAGGTTCACATTCAT------------------------------TAA
>FJ938060_Feline_USA_1993-03-30
ATG------------------------------------ATATTCTTACTACTT------------------------------------------------------------------------------------------------------------------------------------------------------------------------------------------------------------------------------------------------------------------------------------------------------------------------------------------------------------------------------------------------------------------------------------------------------------------------------------------------------------------------------------------------------------------------------------------------------------------------------------------------------------------------------GCACTTCTTAGCACCGCTAGG---------------------------------------------------TCTGAAGAT---------------------GCGCCTCAT---GGTGTCACC------TTACCACAATTTAACACCTCCCAT------------AACAACCCCAACTTTGAACTTAATTTTTACAACTTCTTGCAAACGTGGGACATACCACCAAATACGGAA---ACTATTCTAGGTGGTTATCTG---CCTTATTGT---------------TCGGTAGGTGTGAAT------------------TGTGGGTGGTATAACCTTGTTTATTCGCAA---CATGTTGGAGGAAATGTTAAGTACTCGTACATAAACACGCAA------AACCTGAACATA---------CCA------AAT------------------------GTT---CAT---------GGCGTCTACTTTGACGTAAGAGAACAT---GATTCTGATGGTGTGTGGGACGCACGTGATAGAGTTGGCCTATTGATAGCCATT---CATGGTAAC------------TCGTAT------------------------------------------------TACAGTCTGCTTATGGTTTTG---CAG------GATGACGTGCAAGAG------------------AAT------------------CAGCCT------CAC---------GTAGCT---GTAAAAATTTGCCATTGG---AAA------CCAGGT---AATATAAGTTCCTAC------CACCGGTTTAGT------------------CTTAATTTTGGA---------------------------GATGGAGGCCAGTGTGTATTC---AACCAG------------------AGATTC---GCATTGGACACC---------ATATTGACA------------GCT------AATGATTTC---TATGGCTTCCAGTGGACTGATACATATGTTGACATCTACTTAGGAGGCACTATTACTAAGGTTTGGGTTGAC------AACGAT---TGGAATGTTGTTGAAGCCAGTATCTCTTACCACTGGAAT---CAGCTTAATTATGGA------------------TATTACATCCAATTTGTCAACCGCACCACGTATTATGCTTATAATAATACTGGTGGTTCAAACTACACCCATTTGCAGTTGAGTGAGTGCCAT------------AGT---GACTACTGTGCCGGTTATGCTAAGAACGTCTTCGTGCCA---GTAGACGGTAAAATACCAGAAAGCTTTTCATTTAGTAACTGGTTTTTGCTATCAGATAAATCTACTTTAGTGCAAGGACGTGTTCTTAGTAGGCAGCCTGTCTTTGTACAATGTCTTAGGCCTGTGCCAACGTGGTCTAACAAC---ACTGCTGTGGTGCATTTTAATAATGATGTCTTC---------------------------------------TGCCCT------------------AACGTCACA---GCGGACGTTTTGAGGTTTAATTTGAATTTTAGTGATACTGATGTTTATACGGATTCAACTACGGATGACCAGTTACATTTCACATTTGATGACAATACAACT------GCGTCT------------ATATCTTGTTTTAGCAGTGCTAAT------GTTACTGACCAGGAGCCTGCAGCCAACAGTGCTTCCCAA---ATTCCCTTTGGA---------AAAACGATGCACTCCTACTTTTGTTTTGCCAACTTT------------------TCACAA---TCTATTGTGAGCAGACAATTTCTGGGTATATTGCCACCAACT---GTGCGAGAGTTTGCTTTTGGCAGGGATGGTTCCGTTTTTGTTAATGGTTACAAATATTTTAGTTTACCACCTATTAAGAGTGTCAACTTCTCTATTAGC------------TCAGTTGAGCAGTATGGC------TTT------------------TGGACCATAGCCTACACCAACTATACAGATGTAATGGTAGATATTAATGGTACT---GGCATTACAAGACTGTTCTATTGCGAC---TCACCCATCAATAGAATTAAGTGTCAACAATTGAAGCATGAGTTACCAGACGGCTTTTATTCTGCTACCATG---------CTTGTTAAAAAGGATCTACCTAAGACATTTGTAACTATGCCACAATTCTACAAT------TGGATGAATGTCACGCTACATGTCGTGTTG---------------------------------------AAC---------------GACACTGAGAAAAAAGCT---------------GATATCATTTTGGCTAAGGCTCCCGAATTAGCCTCACTTGCT---GAC---------ATACATTTTGAAATAGCTCAT---GCTAATGGTAGTGTA------------GCGAATGTTACTAGTCTATGT---GTCCAGACAAGGCAGATTGCTCTATTTTATAAGTACACTAGCTTACAAGGTTTG---TAT------------------------------------------ACT---------------TAT---------TCTAATCTGGTGGAG------TTACAAAATTACGACTGCCCC---TTCTCGCCGCAGCAGTTTAATAATTATTTGCAGTTTGAAACTCTGTGTTTTGATGTGAAC---CCAGCTGTT---GCAGGTTGTAAGTGGGCACTAGTTCATGATGTC------AAG------------TGGCGTACG---------------------------CAG---TTCGCCACTATCACTGTTTCTTATAAAGATGGTGCTATGATTACAACTATGCCAAAG---------GCACAGCTGGGTTTCCAAGAC---------------------------------------------------------------------ATCTCTAATTTGGTAAAAGATGAATGCACTGATTATAACATATATGGATTTCAGGGCACAGGCATTATTAGAAATACAACCTCACGCTTA---------GTGGCAGGCCTTTACTACACATCTAGTAGTGGTGACCTTCTCGCCTTTAAAAATAGCACTACTGGGGAGATCTTCACTGTTGTGCCATGTGATCTAACAGCACAAGCAGCTGTGATT------AACGATGAGATAGTGGGAGTTATAACAGCT---GTCAATCAAACTGAT------CTGTTTGAGTTT---------------------------GTCAACCATACACATTCA---AGAAGATCACGT---AGGTCA------ACA---TTAACC------------TCAGTAACCACCTACACTATGCCGCAATTTTATTACATAACAAAGTGGAAT------------------------------------------AATGACACCTCTACT------AATTGTACA---TCGGTCATTACTTATTCTTCCTTTGCTATTTGTAATACTGGTGAA------------------ATTAAATATGTTAATGTCACTAAAGTTGAAATTGTGGATGATAGTATAGGAGTTATCAAACCTGTCTCAACAGGTAAT---ATATCCATACCCAAAAATTTCACTGTTGCAGTGCAAGCCGAATACATCCAGATTCAAGTTAAACCTGTTGTTGTGGATTGTGCCAAGTATGTTTGCAATGGTAATAGACATTGCCTTAGCTTGCTAACACAATATACCTCAGCTTGTCAGACAATCGAAAATGCCCTTAATCTTGGCGCACGTCTTGAATCGTTAATGCTCAATGATATGATTACAGTATCR------------GATCGTAGTTTGGAGCTTGCA---------ACTGTTGAAAAATTTAATGCCACAGCTCTA---------------------GGTGGTGAAAAATTGGGTGGTTTATATTTTGATGGTCTGAGCAGTCTATTA---CCACCCAAA------------------------------ATAGGT---------------------AGGAGG---TCTGCTGTTGAGGATCTATTGTTCAATAAGGTGGTAACCAGCGGTCTTGGCACTGTAGATGATGATTATAAAAAGTGTTCTGCTGGTACA------------GACGTA---GCTGATTTAGTTTGTGCCCAATATTACAATGGCATAATGGTTTTACCTGGTGTCGTAGATGATAATAAGATGGCCATGTACACTGCCTCTTTAATAGGAGGCATG---------------------GCCATGGGCTCTATT---ACATCTGCTGTAGCTGTCCCATTCGCCATGCAAGTGCAGGCTAGGCTTAATTATGTTGCACTACAAACTGACGTTTTACAGGAAAACCAGAAGATACTTGCTAATGCTTTTAATAATGCCATTGGTAACATTACACTAGCACTTGGAAAGGTTTCTAATGCTATTACAACTATCTCAGATGGATTTAACACTATGTCTTCAGCATTGACCAAGATCCAGAGTGTAGTTAATCAGCAGGGTGAAGCATTGAGCCAACTTACTAGTCAGTTACAGAAAAACTTCCAGGCTATTAGTAGTTCTATAGCTGAAATCTACAATAGACTGGAAAAAGTGGAAGCTGATGCTCAAGTTGACCGCCTCATTACTGGTAGATTGGCAGCACTTAATGCTTATGTGTCTCAAACTTTAACGCAGTATGCTGAAGTCAAGGCC---AGTAGACAATTAGCAATGGAGAAAGTTAATGAGTGTGTGAAATCACAGTCGGATAGGTATGGTTTCTGCGGG---AATGGAACCCACCTATTCTCACTTGTCAACTCTGCACCTGATGGTTTGCTTTTCTTTCACACGGTCTTACTTCCCACAGAATGGGAAGAAGTGACGGCATGGTCAGGAATATGTGTTAATGAT---------ACGTAT------GCATATGTGTTGAAAGATTTTGAATATTCCATT---------TTT---AGCTAT---------------------AACAATACGTATATGGTAACTCCTCGTAATATGTTTCAACCTAGAAAACCTCAAATGAGTGATTTCGTTCAAATTACGAGTTGTGAAGTAACTTTTCTGAACACTACATATACGACATTTCAGGAGATTGTGATTGATTATATTGACATTAACAAAACTGTCGCTGATATGCTTGAACAATAT---AACCCT------AATTAC---------ACAACACCT---GAATTAGATCTACAGCTGGAAATTTTTAATCAGACAAAGTTAAACCTCACTGCAGAAATAAACCAATTGGAGCAGAGAGCTGACAAC---------------CTCACTACTATAGCGCATGAGTTACAAGAGTACATTGACAATCTTAATAAGACGCTAGTTGACCTTGAATGGCTCAACAGGATTGAAACTTATGTAAAATGGCCTTGGTATGTGTGGCTACTAATCGGTTTAGTAGTGGTCTTCTGCATACCTCTGTTGCTGTTTTGTTGTCTCAGTACTGGCTGCTGT---GGTTGCTTCGGTTGTCTTGGCAGTTGTTGCCATTCTCTT---------TGTAGT---------AGACGTCAATTTGAAAACTATGAACCTATTGAAAAAGTTCACATTCAT------------------------------TAA
>HQ392471_Feline_Netherlands_2007-08-23
ATG------------------------------------ATGTTGCTAATATTA------------------------------------------------------------------------------------------------------------------------------------------------------------------------------------------------------------------------------------------------------------------------------------------------------------------------------------------------------------------------------------------------------------------------------------------------------------------------------------------------------------------------------------------------------------------------------------------------------------------------------------------------------------------------------GCACTTCTCAGCACTGTTAGG---------------------------------------------------TCTGAAGAT---------------------GCTCCTCAT---GGTGTTACC------CTACCTTACTTTAACATGTCCCAT------------AACAATCAGAAGTTTGAACTTAATTTCTACAATTTCTTACAAACGTGGGACATACCACCAAACACAGAA---ACCATCTTGGGTGGTTACCTA---CCTTACTGC---------------GGGGAAGGTGACAAT------------------TGTGGGTGGTATAATTTTGTCTACAAACAG---CATCCTGGTATGAATGCTAAGTATTCTTATATAAATACTAAA------AACTTGAACATA---------CCA------AAT------------------------GTT---CAT---------GGCGTCTATTTTGATGTAAGAGAACAT---GACTCAGATGGTTTGTGGAGCGAACGTGACAAGGTAGGCTTATTGATTGCTATA---YATGGTAGC------------TCGCAC------------------------------------------------TACAGTTTACTAATGGTTTTA---CAA------GATGACGTAGTGGAA------------------AAT------------------CAGCCT------TAT---------GTTGCC---GTTAAAATCTGCCATTGG---AAG------CCAGGT---AACATAAGTTCCTAT------CATCAATTTAGT------------------GTTACTTTAGGA---------------------------GATGGTGGTCAATGTGTATTC---AACCGG------------------AGATTC---TCATTGGATACC---------AAGTTGAAC------------GCT------AATGACTTC---TATGGCTTCCAGTGGACTAACACATATGTAGACATATACTTAGGGGGTACCATTACTAAGGTATGGGTTAAC------AATGAT---TGGGATGCTGTTGAAGCCAGTATATCTTATTTTTGGAAT---AGCATTAACTATGGT------------------TACTACATGCAATTTGTCAACCGCACCACTTACTATACCTATAACAGCACTGGTGGTTCAAATTATACGCATCTTCAGTTATCAGAATGCAGC------------AGT---GATTATTGTGCTGGTTATGCTAGAAACGTCTTCGTGCCA---ATTGGTGGCAAAATACCAGAGAGTTTCTCTTTTAGTAATTGGTTTTTATTATCAGATAAGTCTACTCTGGTACAAGGACGTGTTCTTAGTAGTCAGCCTGTCTTTGTACAATGTCTTAGGCCTGTACCAACGTGGTCTAATAAT---AGTGCTGTGGTGTACTTTAGTAATGATATRTTC---------------------------------------TGCCCT------------------AATGTTACG---GCAGATGTTTTGAGATTCAATTTAAATTTCAGCGACACTGATGTCTATACAGATTCAACTAATGATGAACAGTTGTATTTCACATTTGAAGATAATACAACT------GCGACC------------ATAGACTGTTATAGCAGTGCTAAT------GTCACTGATTTCCAACCTGCAGACAATAGTGTCTCTCAC---ATCCCATTTGGC---------AAAACTGAGAGTTCTTATTTCTGTTTTGCCAATTTT------------------TCTCAA---TCTGTTGTGGACAGACAGTTTCTGGGCATCCTCCCACCAACT---GTGCGGGAGCTTGCATTTGGCAGAGATGGATCCATTTTTGTTAATGGCTACAAATATTTTAGCTTACAACCTATTAAGAGTGTCAAATTCTCTATTAGC------------TCAGTTTCTCATTATGGG------TTT------------------TGGACCATAGCCTATACCAATTATACAGATGTAATGGTAGATGTTAATGGCACT---GGTATTTCCAGGTTGTTCTATTGCGAC---TCACCCATCAATAGAATCAAGTGTCAACAATTGAAGCATGACTTACCAGACGGGTTTTATTCTGCTAGCATG---------CTTGTTAAAAAGGATCTACCTAAAACATTTGTAACCATGCCACAGTTTTATAAT------TGGATGAATATCACGTTACACGTCGTGTTG---------------------------------------AAC---------------GACACGGAGAAGAAAACG---------------GATATCATTTTAGCTAAGGCCCCCGAATTAGCTTCACTTGCT---GAT---------ATACACTTTGAAATAGCTCTG---GCTAATGGAAGTATT------------GTGAATGTCAGTAGCGTATGT---GTCCAGACGAGACAGTTGGCATTATTTTACAAATACACTAGCTTACAAGGTTTG---TAT------------------------------------------ACT---------------TAC---------TCTAATCTGGTGGAG------CTACAAAATCATGACTGCCCA---TTTGCGCCACAGCAGTTTAACAATTATTTGCAGTTTGAAACTCTGTGTTTTGATGTGAAC---CCAGCTGTT---GCAGGTTGTAAGTGGTCGTTAGTTCATGACGTT------AAG------------TGGCGTACA---------------------------CAA---TTTGCCACTATTACTGTTTCTTACAAAGATGGTGCTATGATTACAACCATGCCGAGG---------GCGCAGCTGGGTTTTCAAGAT---------------------------------------------------------------------ATTTCCAATTTAGTAAAGGATGAATGCACTGATTACAACATATATGGATTTCAGGGCACAGGCATTATTAGAAACACCAMCTCAAGATTA---------GTAGCTGGCCTTTACTACACATCTATTAGTGGTGACCTTCTCGCCTTTAAAAATAGTACTACTGGGGAAATTTTCACTGTGGTGCCATGTGATTTAACAGCACAAGCAGCCGTGATT------AATGATGAGATAGTGGGTGCTATAACATCT---GTCAATCAAACTGAT------CTGTTTGAATTT---------------------------GTTAATCACACACAGTCG---AGAAGATCACGT---AGGTCA------ACA---TCAGCA------------ACAGTAACCACATATACTATGCCACAATTCTATTACATAACAAAGTGGAAT------------------------------------------AATGAGACCTCGACT------AATTGTACG---TCTTCCATTACTTATTCTTCCTTTGCTATTTGTAATACTGGTGAA------------------ATTAAATATGTTAATGTCACTAAAGTTGAAATTGTGGATGATAGTATAGGAGTTATCAAACCTGTCTCAACAGGTAAC---ATAACTATACCTAAAAATTTCACTGTTGCAGTGCAAGCCGAATATATCCAGATTCAAGTTAAACCTGTCATTGTGGATTGTGCCAAGTATGTTTGCAATGGCAATAGACATTGCCTTAACTTGTTGACACAATACACTTCAGCTTGTCAGACAATCGAAAATGCCCTTAATCTTGGTGCACGTCTTGAATCGTTAATGCTCAATGATATGATTACAGTATCA------------GATCGTAGCTTGGAGCTTGCT---------ACTGTTGAAAAATTTAATTCCACAACTTTA---------------------GGTGGTGAAAAATTGGGTGGCTTGTATTTTGATGGTCTGAGCAGCTTATTA---CCACCTAGA------------------------------ATAGGT---------------------AAGAGG---TCTGCTGTTGAAGATCTGTTGTTTAATAAAGTGGTAACCAGCGGTCTTGGCACTGTGGATGATGATTATAAGAAGTGCTCTGCTGGTACA------------GATGTA---GCTGATTTAGTTTGTGCCCAATATTATAATGGCATAATGGTTTTACCTGGCGTCGTAGATGGTAATAAGATGGCCATGTACACAGCTTCCTTAATAGGAGGTATG---------------------GCTATGGGTTCTATC---ACTTCAGCCGTAGCCGTGCCTTTTGCTATGCAAGTGCAGGCYAGACTTAACTACGTCGCGTTACAAACTGATGTTCTGCAGGAAAACCAAAAGATACTTGCTAATGCTTTTAACAATGCCATCGGCAATATTACATTAGCACTTGGAAAGGTTTCTAATGCTATTACAACTGTCTCGGAAGGTTTTAATACTATGGCCTCGGCATTGACTAAGATACAGAGTGTAGTTAATCAGCATGGTGAATCGTTGAGTCAACTTACCAGTCAGCTACAGAAAAATTTTCAGGCTATTAGTAGTTCTATTGCTGAAATCTACAATAGACTGGGAAAAGTGGAAGCTGATGCGCAAGTTGACCGCCTTATTACTGGTAGATTGGCTGCACTTAATGCCTATGTGTCTCAAACTTTAACTCAGTATGCTGAAGTTAAGGCT---AGTAGACAACTGGCAATGGAGAAAGTTAATGAGTGTGTCAAATCACAGTCGGATAGATATGGTTTTTGTGGC---AATGGAACACACTTGTTCTCACTTGTCAATTCTGCACCTGATGGTTTGCTTTTCTTTCACACAGTTCTGCTTCCTACAGAATGGGAAGAAGTGATGGCATGGTCAGGAATATGTGTTAACGAT---------ACTTAT------GCATATGTGTTGAAAGATTTTGATAACTCCATT---------TTC---AGCTAT---------------------AATGGTACGTATATGGTGACTCCTCGTAACATGTTTCAACCTAGAAAGCCTCAGATGAGTGATTTCGTGCAAATTACGAGTTGTGAAGTGACTTTTCTGAACACTACATATACGAGTTTTCAGGAGATTGTGATTGATTATATTGACATTAACAAKACTATTGCTGATATGTTGGAACAATAT---AACCCT------AATTAC---------ACAATACCT---GACTTAAATTTACATCTGGAAACCTTTAATCAGACAACGTTAAACCTCACTGTAGAAATAGACCAATTAGAGCACAGAGCTGACAAC---------------CTCACTAACATAGCGCATGAGCTACAGCAGTACATTGACAATCTTAATAAGACGCTTGTTGACCTTGAATGGCTCAACAGGGTTGAAACTTATGTAAAATGGCCTTGGTATGTGTGGCTACTAATCGGATTAGTGGTAGTATTCTGCATACCATTGTTACTGTTTTGCTGTCTGAGTACTGGCTGTTGT---GGGTGTTTTGGTTGTCTTGGAAGTTGTTGCAATTCTCTT---------TGTAGT---------AGACGACAATTTGAAAGTTATGAACCCATTGAAAAGGTTCACATTCAT------------------------------TAA
>KF530123_Feline_Netherlands_2010-08-17
ATG------------------------------------ATATTGTTAATACTT------------------------------------------------------------------------------------------------------------------------------------------------------------------------------------------------------------------------------------------------------------------------------------------------------------------------------------------------------------------------------------------------------------------------------------------------------------------------------------------------------------------------------------------------------------------------------------------------------------------------------------------------------------------------------GCGTTAGTCAGCACTGTTACG---------------------------------------------------TCTGAAGAC---------------------GCTCCTCAT---GGTGTTACC------TTACCGCAATTTAACACCTCCTAT------------AATAATGCAAAGTTTGAACTTAATTTTTACAATTTCTTACAAACTTGGGATATACCACCAGGCACGGAG---ACTATTCTTGGTGGTTATTTA---CCATATTGT---------------GGTGACGGTGTTAAT------------------TGTGGCTGGTACAATTTTGTTTTCAATACG---AGCGTGGGTTCTAATGCCAAGTACTCATATATAAACACACAG------AACCTTAACATA---------CCT------AAT------------------------GTT---CAT---------GGTGTTTATTTTGATGTACGCGAACAC---AACTCTGATGGTATTTGGGATACACGCGACCGTATCGGTTTGTTAATTTTAGTG---CGTGGAAAA------------TCGCAG------------------------------------------------TACAGTCTACTTATGGTTTTA---GAA------GATGATGTGGAAGCT------------------AAC------------------GCACCA------GAT---------GTTTCT---GTTAAAATCTGTAATTGG---CGGCACCTTCATGGT---AATATAAGTGAGCAC------CATGAGTGGTCT------------------GCCAGTCTAGGT---------------------------GATGGTGGTCAATGCGTGTTC---AACCGT------------------AGGTTT---TCGCTTGATACC---------ACATTGACC------------GCC------AATGACTTT---TACGGTTTCCAATGGACTGACACCTATGTCGATGTTTACCTTAGCGGCACTGTCACTAAAGTGTGGATTGAA------AATGAT---TGGGATGTTGTTGAGGCAAGCATCTCTTACAAGTGGAAC---AAGATTAATTATGGA------------------TATTACATCCAATTTGTCAACCGCACCACGTATTATGCTTACAACAATACTGGTGGTTCAAATTATACCCGTTTGCGGCTTAGTGAGTGCAAC------------AGT---ACTTATTGTGCTGGTTATGCTAAGAATGTCTTTGTGCCA---ATTGATGGCAAGATACCAGAAAGCTTTTCCTTTAGCAACTGGTTTCTGTTATCAGATAAATCCACTTTAGTTCAAGGACGTGTTCTTAGTAGACAACCTGTTCTTGTACAATGCCTGAGGCCTGTGCCAACGTTGTCTAATAAT---AGTGCTGTGGCTTCCTTTAATAATGATGCTTTC---------------------------------------TGTCCT------------------AATGTCTCA---GCTGATGTTTTGAGATTTAATTTGAATTTTAGTGATACTGATGTTTACACGGCTTCAAATAATGATGAACAGTTGTATTTCACATTTGAAGACAATACAACC------GCATCC------------ATAGCTTGCTATAGCAGTGCTAAT------GTTACTGATTTCCAGCCTGCAAATAATAGTGCTTCCCAC---ATTCCTTTTGGT---------AAAACGATGCATTCTTATTTCTGTTTTGCCAATTTT------------------TCTCAT---TCTGTTGTGAGCAGACAATTTTTAGGCATATTACCACCAACT---GTAAGAGAGTTAGCTTTTGGTAGGGATGGTTCCATCTTTGTTAATGGTTACAAATATTTTAGTCTACCACCTATTAAGAGTGTCAACTTTTCCATTAGT------------TCAGTTGAAAATTATGGC------TTT------------------TGGACCATAGCCTATACTAATTATACAGATGTAATGGTGGATGTTAATGGCACT---GGTATTACCAGATTACTCTATTGCGAC---TCACCCCTCAATAGAATTAAGTGCCAACAAATGAAGCATGAACTACCAGACGGTTTTTATTCTGCTAGCATG---------CTTGTTAAAAAGGATCTACCTAAGACATTTGTTACCATGCCACAGTTTTATAAC------TGGATGAACGTCACGTTACATGTTGTATTA---------------------------------------AAT---------------GACACAGAGAAAGGGACA---------------GACATCATTCTTGCCAAGGCAAATGAATTAGCCTCACTTGCT---GAC---------ATACATTTTGAAATAGCTCAG---GCCAACGGCAGTGTG------------ACCAATGTTACTAGTCTATGT---GTCCAAACAAGACAGTTGGCTCTATTCTATAAGTATACTAGCTTACAAGGTTTG---TAT------------------------------------------ACT---------------TAT---------TCTAATTTAGTAGAG------CTACAAAATCATGACTGCCCT---TTTTCACCACAACAGTTTAACAATTATCTGCAGTTTGAAACTTTGTGTTTTGATGTGAAT---CCAGCTGTT---GCAGGTTGTAGGTGGTCGCTAGTCCATGACAAC------AAG------------TGGCGTACT---------------------------CAA---TTCGCCACTATCACAGTTTCTTATAAAGACGGTGCTATGATCACGACTATGCCAAAG---------GCGCAGCTGGGTTTTCAAGAC---------------------------------------------------------------------ATTTCCAATATAGTAAAAGATGAATGCACTGATTATAACATATATGGATTTCAGGGCACAGGCATTATTAGAAATACGACCTCAAGATTA---------GTGGCTGGCCTTTATTATACATCTATTAGTGGTGACCTTCTAGCTTTTAAAAATAGTACTACTGGGGAGATCTTCACTGTAGTACCATGTGATTTGACAGCACAAGCAGCTGTGATT------AATGATGAGATAGTTGGAGTTATAACAGCC---ATTAATCAAACTGAT------CTGTTTGAGTTT---------------------------GTAAACCACACACAATCA---AGAAGGTCACGT---AGTTCA------ACA---TCTGAG------------ACTGTAACAACCTATACTATGCCACAATTTTATTACATCACAAAGTGGAAC------------------------------------------AATGACACCTTGTCC------AATTGCACA---AGCGTCATTACTTATTCTTCCTTTGCCATTTGTAATACTGGTGAA------------------ATTAAATATGTTAATGTCACCAAAGTTGAAATTGTTGACGATAGTATAGGAGTTATCAAACCTGTTTCAACAGGCAAC---ATATCTATACCTAAAAATTTCACTGTTGCAGTTCAGGCTGAATACATTCAGATTCAAGTTAAACCTGTTGTTGTGGATTGTGCTAAGTACGTCTGCAATGGTAATAGACATTGCCTTAGCTTGTTAACACAATACACTTCAGCTTGTCAGACAATTGAAAATGCCCTTAATTTAGGTGCACGACTTGAGTCTTTAATGCTTAATGACATGGTTACGGTGTCA------------GATCGTAGTTTAGAGCTTGCA---------ACTGTTGAGAAATTTAACACCACAACTTTA---------------------GGTGGTGAAAAGTTGGGTGGTTTTTACTTTGACGGTCTGAGAGAATTGTTA---CCGCCTACA------------------------------ATCGGC---------------------AAGAGG---TCAGCTGTTGAGGACTTACTGTTCAACAAAGTGGTAACTAGCGGTCTTGGCACTGTGGATGACGATTACAAAAAGTGTTCAGCTGGCACT------------GATGTT---GCTGACTTAGTCTGTGCCCAATATTACAATGGCATAATGGTTTTACCTGGCGTTGTAGATCAAAACAAGATGGCCATGTATACTGCCTCATTAATAGGCGGTATG---------------------GCTTTGGGCTCTATT---ACATCTGCTGTGGCTGTTCCTTTTGCTATGCAAGTGCAGGCTAGACTTAACTACGTTGCATTACAAACTGATGTTCTACAGGAAAACCAGAAAATACTTGCTAATGCTTTTAATAATGCCATTGGTAATATTACACTAGCACTGGGAAAAGTCTACGATGCTATTACAACCATACCAGATGGTTTTAATAGTGTGGCTTCAGCATTGACTAAGATTCAGAGTGTAGTTAACCAACAGGGTGAAGCGTTGAGTCAACTTACTAGTCAGTTACAGAAGAATTTTCAGGCTATTAGCAGTTCTATTGCAGAAATTTACAATAGACTAGAAAAAGTGGAAGCTGATGCGCAAGTTGACCGCCTCATTACTGGTAGATTAGCAGCACTTAATGCTTATGTGTCTCAAACTTTAACTCAGTATGCTGAAGTCAAGGCT---AGTAGGCAATTGGCAATGGAAAAAGTTAATGAGTGTGTGAAATCACAGTCGGATAGGTATGGTTTCTGTGGA---AATGGAACCCACCTATTCTCACTGGCCAATTCTGCACCTGATGGTCTACTTTTCTTTCACACAGTTCTGCTTCCTACAGAATGGGAAGAAGTGACGGCATGGTCAGGAATATGTGTCAATGAC---------ACTTAT------GCATATGTGTTGAAAGATTTTGATCAGTCCATT---------TTC---AGCTAT---------------------AATGGTACGTATATGGTAACTCCTCGTAATATGTTTCAACCTAGAAAACCTCAGATGAGTGATTTCGTGCAGATCACGAGTTGTGAAGTGACTTTTTTGAACGCTACATATACAAAATTTCAGGATATTGTGATTGATTATATTGATATCAACAAGACTATCTCTGATATGCTTGACAAGTAT---------------AATTAC---------ACAACATCT---GAATTGGATTTACAGCTGGAAATCTTTAATCAGACAAAGTTAAACCTTACTGCAGAAATAGACCAATTGGAACAAAGAGCAGACAAC---------------CTCACCACTATTGCACATGAACTACAGCAGTACATTGACAATCTTAATAAGACGCTTGTTGACCTCAAATGGCTCAACAGGATTGAAACTTATGTAAAATGGCCTTGGTATGTGTGGCTACTAATTGGACTAGTAATAGTATTCTGCATACCATTGTTACTGTTTTGCTGTCTCAGTACCGGATGCTGT---GGCTGTTTTGGTTGTCTTGGCACTTGTTGCCACTCTCTT---------TGTAGT---------AGAAGACAATTTGAAAGTTACGAACCTATCGAAAAGGTTCACATTCAT------------------------------TAA
>KX722529_Feline_Belgium_2015-01-01
ATG------------------------------------ATATTGTTGTTGCTT------------------------------------------------------------------------------------------------------------------------------------------------------------------------------------------------------------------------------------------------------------------------------------------------------------------------------------------------------------------------------------------------------------------------------------------------------------------------------------------------------------------------------------------------------------------------------------------------------------------------------------------------------------------------------GCAATTCTTAGCATCGCCAAG---------------------------------------------------TGTGACGAT---------------------GCTCCCAAT---GGTGCTATT------TTACCCCACTTTAACACGTCCTAT------------AATAATGCCAAGTTCGAACTTAATTTTTACAATTTCTTACAAACTTGGAATATACCTCCAAACACTGAG---ACTATTCTTGGTGGCTACTTA---CCATATTGT---------------GGACGGGGTGATAAT------------------TGTGGGTGGTATAATTTTGTTTACCAGTCA---CAGGGTGGCACATATGCTAAGTACAAATACATAAACACGGAA------TACCTT---ATA---------CCG------AAT------------------------GTT---CAC---------GGCGTCTACTTTGATGTACGAGAGTATGGCAATTCAGATGGCGCGTGGACTGATATGGATAAAGTCGGCTTATTAATAGCCATA---CATGGTACC------------TCCCAC------------------------------------------------TACAGTCTTCTCATGGTTTTA---CAA------GACCGGGTAGAGGAG------------------AAC------------------AAGCCC------CAT---------GTCGCT---GTTAAAATATGTCATTGG---AAG------CCAGGT---AATATAAGTTCTTAC------CACCAATTTGGT------------------GTTGATCTAGGA---------------------------GATAGTGGCCAATGTGTGTTT---AACCGG------------------AGATTC---TCATTGGACACC---------AAATTGACG------------GCT------AATGACTTC---TATGGCTTCCAGTGGACTGATACATATGTAGATATCTATTTAGGTGGCACTATTACTAAAGTGTGGATTGAC------AATGAC---TGGAGTGTTGTTGAATCTAGCATCTCATACTATTGGAGT---ACTTATAATAAAGGA------------------TATTACATGCAATTTGTCAACCGCACCACTTATTACGCTTATAACAGCACTGGTGGTTCAAATTATACACATCTTCAGTTATCAGAGTGCCAT------------AGT---GAATACTGTGCTGGTTATGCTAAGAATGTTTTTGTGCCA---ATTGAAGGTAAAATACCAGAAAGCTTCTCTTTTAGTAATTGGTTTCTGTTATCAGATAAATCTACTTTGGTACAAGGTCGCGTTCTTAGTAAACAACCAGTTTTTGTACAATGTCTTAGACCTGTTCCATCATGGTCCAATAAC---ACTGCTGTGGTTCTCTTCACTAACGATTCATAC---------------------------------------TGCCCT------------------AATGTCACT---GCAGATGTTTTGAGGTTTAATCTGAATTTTAGTGACACTGATGTTTACACAGAGTCCACTAATGATGATCAGTTGTATTTCACATTTGAGGATAATACAACT------GCATCC------------ATAGCCTGTTATAGCAGTGCTAAT------GTCACTGATTTCCAGCCTGCAAATAACAGCGCTTCTCAT---ATTCCTTTTGGT---------AAAACAATGCATTCTTATTTCTGTTTTGCCAATTTT------------------TCACAC---TCTGTTGTGAGTAGACAGTTCTTGGGTATACTGCCACCAACT---GTACGAGAGTTTGCATTCGGTAGGGACGGATCCGTTTTTGTTAATGGTTATAAATATTTTAGCTTACCGCCTATCAAGAGTGTTAACTTCTCTATTAGT------------TCAGTTGAACAGTATGGC------TTT------------------TGGACTATAGCCTATACTAACTATACAGATGTAATGGTGGATGTTAATGGCACA---GTTATTACCAGATTATTCTATTGTGAC---TCACCCCTCAATAGAATCAAGTGTCAACAGTTGAAGCACGAGCTACCAGATGGGTTTTATTCCGCTAGCATG---------CTTGTTAAAAAGGATCTACCTAAGACATTTGTTACCATGCCACAGTTTTATAAC------TGGATGAATGTCACGTTACATGTTGTATTA---------------------------------------AAT---------------GACACAGAGAAAAGGCAA---------------GACATCATTCTTGCTAAGGCCTCAGAGCTAGCATCACTTGCG---GAC---------ATACATTTTGAAATAGCCCAG---GCTAATGGCAGTGTA------------ACTAATGTTACTAGCCTATGT---ATCCAAGCAAGACAGTTAGCTTTATTCTATAAGTATACCAGTTTACAAGGTTTG---TAT------------------------------------------ACT---------------TAT---------TCTAATTTAGTGGAG------GTACAAAATCATGATTGCCCT---TTCTCGCCACAGCAGTTTAATAATTATTTGCAATTTGAAACTTTGTGTTTTGATGTGAAT---CCAGCTGTT---GCAGGTTGTAAATGGTCGCTAGTCCATGACAAT------ATA------------TGGCGCACA---------------------------CAG---TTCGCCACTATCACTGTTTCCTACAAAGAAGGTGCTATGATTACTACCATGCCAAAA---------GCACAGCTGGGTTTCCAAGAC---------------------------------------------------------------------ATCTCCGTCTTGGTAAAAGATGAATGCACTGATTACAACATATATGGATTTCAGGGCACAGGCATTATTAGAAATACTACTTCACGTTTA---------GTGGCTGGCCTTTATTATACATCTATTAGTGGTGACCTTCTTGCCTTTAAGAATAGTACTACTGGGGAAATCTTCACTGTAGTACCATGTGATCTAACAGCACAAGCAGCTGTGATT------AATGATGAAATAGTTGGAGCTATAACAGCC---GTCAATCAAACGGAT------TTGTTTGAGTTT---------------------------GTAAATCACACACAGGTT---AAAAGATTACGT---AGGTCA------ACA---CCAGAA------------ACAGTACAAACCTATACTATGCCACAATTCTATTACATAACAAAGTGGAAT------------------------------------------AATGACACCTCGACT------AATTGTACG---TCTGTCATTACTTATTCCTCCTTTGCTATTTGTAATACTGGTGAA------------------ATTAAATATGTTAATGTCACTAAAGTTGAAATTGTGGATGATAGTATAGGGGTTATCAAACCTGTCTCAACAGGCAAC---ATTTCTATACCTAAAAATTTCACTGTTGCAGTGCAAGCCGAATACATTCAGATTCAAGTCAAACCTGTTGTTGTGGATTGCGCTAAGTATGTTTGCAATGGTAATAGACATTGCCTTAACTTGCTAACACAATACACTTCAGCTTGTCAAACAATCGAAAATGCCCTTAATCTTGGTGCACGTCTTGAATCTTTAATGCTTAATGATATGGTTACAGTATCA------------GATCGCAGTCTAGAGCTTGCA---------ACTGTTGAAAAGTTTAACACTACTCTTGTA---------------------GGTGGTGAAAAGCTTGGTGGTTTCTATTTTGATGGCTTGAGCAGCCTATTA---CCACCCAAA------------------------------ATAGGT---------------------AAGAGG---TCTGCTGTTGAGGATCTTTTGTTTAACAAAGTGGTAACCAGTGGTCTTGGCACTGTTGATGATGATTATAAAAAGTGCTCTGCTGGTACG------------GATGTG---GCCGATCTAGTTTGTGCCCAATATTACAATGGCATAATGGTTCTACCTGGCGTTGTAGATGATAATAAGATGGCCATGTATACAGCCTCTTTAATAGGCGGTATG---------------------GCTATGGGCTCTATT---ACATCTGCTGTGGCTGTGCCTTTTGCTATGCAAGTGCAGGCTAGGCTTAATTATGTTGCATTGCAAACGGATGTCCTACAGGAAAACCAGAAAATACTTGCTAATGCCTTTAATAATGCCATTGGTAACATCACACTAGCGCTTGAAAAAGTTTCCAATGCTATTACAACCATATCGGATGGTTTTAATAGTATGGCTTCAGCATTGACTAAGATTCAGAGTGTGGTTAATCAACAAGGTGAAGCGTTGGCTCAACTTACCAGCCAGCTACAGAAAAACTTCCAGGCTATTAGTAGTTCTATTGCTGAAATCTACAATAGATTGGAAAAAGTGGAAGCTGATGCTCAGGTTGACCGTCTCATTACTGGCAGGTTAGCGGCACTTAATGCTTATGTGTCTCAAACTTTAACTCAGTATGCTGAGGTCAAGGCT---AGTAGGCAACTGGCAATGGAAAAAGTTAATGAGTGTGTCAAATCACAGTCGGATAGGTATGGTTTCTGTGGT---AATGGAACACACCTATTCTCACTTGTCAATTCTGCACCTGACGGTTTACTTTTCTTTCACACAGTGTTACTTCCTACTGAATGGGAAGAGGTGACGGCATGGTCAGGGATATGTGTTAACGAC---------ACATAT------GCATATGTGTTGAAAGACTTTGAATATTCTATT---------TTC---AGCTAC---------------------AATAATACGTATATGGTGACTCCTCGTAATATGTTCCAACCCAGAAAACCTCAGATGAGTGATTTCGTGCGAATTACGAGCTGTGAAGTGACATTTTTGTACACTACATATACGGCATTTCAGGAGATTGTGATTGATTATATTGACATTAACAAGACTATCTCTGATATGCTTGAACAATAT---AACCCT------AATTAC---------ACAACACCT---GAATTAGATTTACAGCTGGAAATCTTCAACCAGACAAAGTTAAACCTCACTGCAGAAATTGACCAATTGGAAGAAAGAGCTGACAAC---------------CTCACCGTTATAGCACACGAACTACAGCAGTATATTGACAATCTTAATAAGACACTTGTTGACCTTGAATGGCTCAACAGGGTTGAAACTTATGTAAAATGGCCGTGGTATGTGTGGCTACTAATTGGATTAGTAGTAGTCTTCTGCATACCATTATTACTGTTTTGCTGTCTGAGTACTGGTTGCTGT---GGGTGCTTTGGCTGTCTTGGCAGTTGTTGTCATTCTCTT---------TGTAGT---------AGACGTCAATTTGAAAACTACGAACCTATTGAAAAGGTTCACATTCAT------------------------------TAA
>KY292377_Feline_China_2016-10-
ATG------------------------------------ATGTTGTTAATATTT------------------------------------------------------------------------------------------------------------------------------------------------------------------------------------------------------------------------------------------------------------------------------------------------------------------------------------------------------------------------------------------------------------------------------------------------------------------------------------------------------------------------------------------------------------------------------------------------------------------------------------------------------------------------------GCACTTCTTAGCATTGCTAAG---------------------------------------------------TCTCAAGAT---------------------GCTCCTCAT---GATGTCACC------CTACCTAAATTTAACACGTCTTAC------------AATAATGACAAGTTTGAACTTAATTTCTACAATTTCCTACAAACTTGGGACATACCACCAAACACAGAA---ACCATTCTTGGTGGCTACTTA---CCATATTGT---------------GGAGTAGGTGATAAT------------------TGTGGATGGTACAATTTTGTTTACAAGTCG---CACGACAACATAAATGGTAAGTATGCCTACATAAATACGCAA------AACTTGAACATA---------CCG------AAT------------------------GTT---CAT---------GGTGTGTACTTCGATGTAAGAGAACAT---AACTCTGATGGCGTGTGGGATGAGCGTGATAGAGTTGGCTTATTGATAGCCATA---CATGGCCAT------------ACGCAT------------------------------------------------TATAGTCTACTAATGGTTTTA---CAG------GATGACGTGGAGGAG------------------AAC------------------CAGCCC------CAT---------GTGGCC---GTCAAAATCTGTCATTGG---CAA------CCAGGT---AACATAAGTTCCTAC------CATGAACCGACT------------------CTTAATATAGGG---------------------------GATGGTGGTCAATGTGTGTTC---AACCGG------------------CGATTC---TCATTGGATACC---------ACATTGACA------------ACC------AATGACTTT---TACGGCTTTCAATGGACTGATACTTATGTGGACATCTATCTAGGAGGCACCATCACTAAAGTGTGGATTGAA------AATGAC---TGGGATGTCGTTGAGGCGAGCATCTCCTATAAGTGGAAT---AGGATCAACTATGGT------------------TATTACATGCAATTTGTCAACCGCACCACGTATTATGCCTATAATAATACTGGTGGCTCAAACTACACCCATTTGCAGTTAAGTGAGTGTCAT------------AGT---GCCTATTGTGCTGGTTATGCTAAAAATGTCTTTGTGCCA---ATTGATGGTAAAATACCAGAAAGTTTTTCTTTTAGTAATTGGTTTTTGTTATCAGATAAGTCTACTTTAGTTCAAGGACGTGTTCTTAGTAGTCAACCAGTCTTTGTACAATGTCTTAGACCTGTGCCAACGTGGTCTAACAAT---ACTGCTGAGGTGTATTTTAAGAATGACGTCTTC---------------------------------------TGCCCT------------------AACGTCACA---GCAGAAGTTTTGAGATTCAACCTCAATTTTAGTGACACTGATGTTTACACGGATTCAACTAAAGATGATCAGTTGCATTTTACATTTGAAGATAATACAAAT------GCATCC------------ATAGCCTGTTATAGCAGTGCAAAT------GTTACTGATTTCCATCCTGCAAATAATAGTGTCTCTAAC---ATCCCGTTTGGT---------AAAACTGAGCATTCTTACTTCTGTTTTGCCAATTTT------------------TCTCGC---TCTCTTGTGAGCAGACAATTCTTGGGCATACTTCCACCAACT---GTTCGAGAGTTTGCATTCGGTAGGGATGGATCCATTTTTGTTAATGGCTATAAATATTTCAGTTTACCACCTATTAAGAGTGTCAATTTCTCCATTAGC------------TCAGTTGAGCAGTATGGT------TTC------------------TGGACCATAGCTTACACTAACTATACAGACGTTATGGTGGATGTTAATGGCACG---AGTATCACTAGGCTGTTCTATTGTGAC---TCACCCCTCAATAGAATTAAGTGTCAACAATTGAAGCACGAGTTACCAGATGGGTTTTATTCTGCCAGCATG---------CTTGTTAAAAAGGACCTACCTAAGACATTTGTAACTATGCCACAGTTCTATAAT------TGGATGAATGTCACATTACATGTCGTGTTG---------------------------------------AAC---------------GACACTGAGAAGAAAGCG---------------GATATTATTTTAGCTAAGGCCAATGAATTAGCCTCACTTGCT---GAC---------ATACATTTTGAAATAGCTCAT---GATAATGGCAGTGTA------------ACTAATGTCACTAGTCTATGT---GTACAAGCAAGACAGTTGGCTCTCTTCTATAAGTATACTAGTTTGCAAGGTTTG---TAT------------------------------------------ACT---------------TAT---------TCTAACTTGGTGGAG------TTACAAAACTATGATTGCCCT---TTTTCACCACAGCAGTTTAATAATTATTTGCAGTTTGAAACTTTGTGCTTTGATGTGAAC---CCATCTGTT---GCAGGTTGTAAGTGGTCGTTAGTCCATGACAAT------AGA------------TGGCGCACA---------------------------CAA---TTTGCCACTATTACAGTCTCCTATAAGGATGGTGCTATGATTACAACTATGCCAAAG---------GCACAGCTGGGCTTCCAAGAT---------------------------------------------------------------------ATTTCGAACTTGGTAAAAGATGAATGCACTGACTACAACATATATGGATTCCAGGGCACAGGCATTATTAGAAACACCACCTCAAGGCTA---------GTGGCTGGCCTTTATTATACATCTATTAGTGGTGACCTTCTTGCTTTTAAAAATAGTACTACCGGTGAAATCTTCACTGTAGTGCCATGTGATTTAACAGCACAGGCAGCTGTGATT------AATGATGAAATAGTTGGAGCTATAACAGCC---GTTAATCAAACTGAT------CTGTTTGAGTTT---------------------------GTAAATCACACACAGTCG---AGAAGGTCACGT---AGGTCA------ACA---TCAGAA------------TCAGTAAACACTTACACTATGCCCCAATTTTATTACATAACAAAGTGGAAT------------------------------------------AATGACACTTCGACC------AATTGCACG---TCTGTCATTACGTACTCCTCCTTTGCTATTTGTAATACTGGTGAA------------------ATTAAATATGTTAATGTAACTCATGTTGAAACTGTGGATGATAATATAGGTGTTATCAAACCTATTTCAACAGGTAAC---ATATCTATACCTAAAAATTTCACTGTTGCAGTACAAGCCGAATACATTCAGATTCAAGTCAAACCTGTTGTTGTGGATTGCGCTAAGTATGTTTGCAATGGCAATAGACATTGCCTCAGTCTACTCACACAATACACTTCTGCTTGTCAAACAATAGAAAATGCCCTTAATCTTGGTGCACGTCTTGAATCTTTAATGCTTAATGATATGATTACAGTATCA------------GATCGCAGCTTGAACCTTGCA---------ACTGTTGAAAAGTTTAATAGCACTACTCTA---------------------GGTGGTGAAAAAATAGGTGGTTTTTACTTTGATGGTCTTAGTAGTCTATTA---CCGCCTAAA------------------------------ATAGGT---------------------AAGAGG---TCTGCTGTTGAGGATTTATTGTTTAATAAGGTGGTAACCAGTGGTCTTGGCACTGTTGATGATGATTATAAAAAGTGTTCATCCGGCACT------------GATGTA---GCTGATCTAGTTTGTGCCCAATATTACAATGGCATAATGGTTTTACCTGGTGTTGTAGACCAAAATAAGATGGCCATGTACACTGCCTCATTAATAGGCGGTATG---------------------GCTATGGGTTCTATT---ACATCTGCTGTGGCTGTTCCGTTCGCCATGCAAGTGCAGGCCAGGCTTAACTATGTTGCATTGCAGACTGATGTCCTACAGGAAAATCAGAAAATACTTGCTAATGCTTTCAATAATGCCATTGGTAACATCACACTAGCGCTTGAAAAGGTTTCCAATGCTATTACAACTATTTCAGATGGATTTAACACTATGGCTTCGGCACTGACTAAGATCCAGAGTGTAGTTAATCAACAGGGTGAAGCGTTGAGTCAACTTACCAGTCAGTTACGGAAAAATTTCCAAGCTATTAGCAGTTCTATTACCGAAATCTACAATAGATTGGAAAAAGTGGAAGCTGATGCTCAAGTTGACCGGCTCATTACTGGTAGATTGGCAGCACTTAATGCCTATGTGTCTCAAACTTTAACTCAGTATGCTGAGGTCAAGGCT---AGCAGACAACTTGCAATGGAGAAAGTTAATGAGTGTGTGAAATCACAGTCTGATAGGTATGGTTTCTGTGGC---AATGGAACACACCTATTCTCACTCGTCAATTCTGCACCTGACGGTTTACTTTTCTTTCACACAGTGTTACTTCCTACGGAGTGGGAAGAGGTGACGGCATGGTCAGGAATATGTGTTAATGAC---------ACATAT------GCATATGTGTTGAAAGATTTTGAATACTCTATT---------TTT---AGTTAT---------------------AACAATACGTATATGGTGACTCCTCGTAATATGTTTCAACCTAGAAAACCTCAGATGAGTGATTTCGTTCAGATTACGAGCTGTGAAGTGACTTTCCTGAACACTACATATACGACATTTCAGGAGATTGTGCTTGATTATATTGACATTAACAAGACTATCGCTGATATGCTTGAACAGTAC---AATCCT------AATTAC---------ACAACACCT---GAACTGGATTTACAGCTGGAAATCTTCAATCAGACAAAGTTAAACCTCACTGCAGAAATAGACCAACTGGAACAAAGAGCAGACAAC---------------CTTACTAACATCGCACATGAATTACAGCAGTACATTGACAATCTGAATAAGACGCTTGTTGACCTTGAATGGCTCAACAGGATCGAAACTTATGTAAAATGGCCTTGGTATGTGTGGCTACTGATCGGTCTTGTAGTAGTTTTCTGCATACCATTATTGCTGTTTTGCTGTCTGAGTACTGGTTGTTGT---GGATGCTTTGGTTGTCTAGGTAGTTGTTGCCACTCTCTT---------TGTAGT---------AGAAGACAATTTGAAAGTTATGAACCTATCGAAAAGGTTCACATTCAT------------------------------TAA
>MF457591_Feline_USA_2014-11-26
ATG------------------------------------ATAGTGTTAATGCTT------------------------------------------------------------------------------------------------------------------------------------------------------------------------------------------------------------------------------------------------------------------------------------------------------------------------------------------------------------------------------------------------------------------------------------------------------------------------------------------------------------------------------------------------------------------------------------------------------------------------------------------------------------------------------GCACTTCTTAGCACTGTTAGT---------------------------------------------------TCTGAAGAT---------------------GCCCCTAAT---AATGCTATC------TTACCTCACTTTAACACCTCCTAT------------AATAACACCAAGTTTGAACTTAGTTTCTACAACTTCTTACAAACTTGGGATATACCACCAAATACAGAA---ACTATTCTTGGTGGTTACTTA---CCATATTGT---------------GGAGAAGGTGATAAC------------------TGTGGATGGTATAATTTTGTGTATAATAAC---CATGTGGACGCATCTGCTAAATATTCTTATATAAACACGCAA------AACCTGAATATA---------CCG------AAT------------------------GTT---CAT---------GGCGTCTACTTTGACGTACGAGAATCGGCTTATCATGATGGCGCATGGGATGATAGTGATAAAGTTGGCTTATTGATAGCCATA---CATGGGAAT------------TCACAT------------------------------------------------TATAGCTTGCTTATGGTTTTA---CAA------GATCGTGTAGAGGAA------------------AAC------------------CAACCC------CAC---------GTCGCC---GTTAAAATCTGCAATTGG---AAA------CCAGGT---AACATAAGTTCTTAC------CACGAATCTAAT------------------CTTAATCTAGGA---------------------------GATGGTGGTCAATGCGTGTTT---AACCGG------------------AGATTC---TCATTGGATACC---------AAGTTGAAC------------GCT------AATGACTTC---TATGGATTCCAGTGGACTGACACATATGTGGACATCTACTTAGGGGGCACTATTACTAAGGTGTGGGTTGAA------AATGAT---TGGAGTGTTGTTGAAGCCAGTATTTCTTATTACTGGAAT---CAAGTTAACTATGGA------------------TATTACATGCAGTTTGTTAATCGCACCACCTATTATGCTTATAATAATACAGGTGGCACAAATTACACACACCTGCAGCTTAGCGAATGCAAT------------AGT------TACCGTGCTGGTTATGCTAAGAATGTCTTTGTGCCA---ATTGACGGCAAAATACCAGAAAGCTTCTCATTTAGTAACTGGTTTCTGTTATCAGATACATCCACTCTGGTGCAAGGACGTGTCCTTAGTAGTCAGCCAGTTTTGGTACAATGCCTTAGGCCTGTACCATCATGGTCTAACAAT---ACTGCTGTGGTGCATTTTAAAAATGACGCCTGC---------------------------------------TGCCCT------------------AACGTCACT---TCAGATGTTTTGAGGTTTAATTTAAATTTTAGTGACACTGATGTCTATACAGAGTCGGCTAACGACGACCAGTTGTATTTCACATTTGAAGATAATTCAAAT------GCATCC------------ATAGCCTGTTACAGCAGTGCCAAT------GTTACTGATTTCCAGCCTGCAAATAATAGCATTTCTCAC---ATTCCATTTGGC---------AAAACTTTACATTCTTATTTTTGTTTTGCTAATTTC------------------TCCCAA---TCTGTTGTGAGTAGACAGTTTTTGGGCATATTGCCACCAACT---ATAAGAGAATTTGCATTTGGCAGAGATGGTTCCATTTTTGTCAATGGCTATAAATATTTCAGTTTACCACCCATCAAGAGTGTTAACTTTTCCCTTAGT------------TCAGTAGAGAATTATGGT------TTT------------------TGGACCATAGCCTATACTAACTATACAGATGTAATGGTGGATGTTAATGGCACT---GGTATTACTAGGTTATTCTATTGTGAC---TCACCCCTCAATAGAATTAAGTGTCACCAATTGAAGCATGAACTACCAGACGGGTTTTATTCTGCTAGTATG---------CTTGTTAAAAAGGATTTACCTAAAACATTCGTTACCATGCCACAGTTCTACAAT------TGTATGAATGTTACACTACATGTCGTGTTG---------------------------------------AAC---------------GACACGGAAAAGAAATCT---------------GACATCATTTTGGCTAAAGCTCAAGAATTAGCATCACTTGCT---GAC---------ATACACTTTGAAATAGCACAG---GCTAATGGCAGTGTA------------GTGAATGTCACTAGTCTATGT---GTTCAGACGCGCCAGTTAGCCTTGTTCTACAAATACACTAGCCTACAAGGTCTG---TAC------------------------------------------ACA---------------TAC---------TCTAACCTGGTGGAG------TTACAAAACTATGATTGTCCT---TTCTCGCCACAGCAGTTTAATAATTATTTGCAGTTTGAAACTTTATGTTTTGACGTGAAC---CCAGCAGTT---GCAGGCTGTAAGTGGTCGTTAGTTCATGATAAT------ACG------------TGGCGCACG---------------------------CAG---TTTGCCACTATTACTGTTTCCTATAAAGATGGTGCTATGATTACGACCATGCCGAAG---------GCGCCGCTGGGTTTTCAAGAC---------------------------------------------------------------------ATCTCCTACTTAGTAAAAGATGAATGTACTGATTATAACATATACGGGTTTCAGGGCACAGGCATTATTAGAAATACCAGTTCAAGACTA---------GTGGCAGGCCTTTACTACACATCTATTAGTGGTGACCTGCTAGCCTTTAAAAATAGTACTACTGGGGAAATTTTCACTGTAGTGCCATGTGATCTAACAGCACAAGCAGCTGTGATT------AATGATGAAATAGTCGGAGCTATAACAGCC---GTTAATCAAACTGAT------CTGTTTGAGTTT---------------------------GTAAACCACACGCGTTCG---CGAAGGTCACGC---AGTTCA------ACA---CTCGAA------------ACAGTACACACCTATACCATGCCCCAATTCTATTACATAACAAAGTGGAAT------------------------------------------AATGACACATTGACT------AATTGTACA---TCTGTCATCACTTATTCATCCTTTGCGATTTGTAATACTGGTGAA------------------ATCAAATATGTTAATGTTACTCATGTTGAAACTATGGACGATAATATAGGTGTTATCAAACCTATTTCAACAGGTAAC---ATAACAATACCTAAAAATTTCACAGTTGCAGTGCAGGCAGAATACATTCAGATTCAAGTCAAGCCTGTTGTTGTGGATTGTGCTAAGTATGTTTGCAATGGAAATAGCCATTGTCTCAGCTTGCTAACACAATACACTTCAGCTTGTCAGACAATTGAAAATTCCCTTAATCTAGGTGCGCGACTTGAGTCTCTAATGCTTAATGACATGATTACGGTGTCA------------CATCGCAGTTTAGATTTCGCA---------ACTGTTGAAAAGTTCAACACTACTGTTCTA---------------------GGTGGTGAAAAGCTTGGGGGTTTTTATTTTGATGGTTTGAGAGATTTGTTA---CCACCTACA------------------------------CTTGGC---------------------AAGAGG---TCTGCTGTTGAAGACTTATTGTTCAATAAGGTGGTAACCAGCGGCCTTGGCACTGTGGATGATGACTACAAAAAGTGCTCAGCTGGTACT------------GATGTA---GCTGACCTAGTTTGTGCCCAATATTACAATGGCATAATGGTTTTACCTGGCGTCGTAGACAGTAATAAGATGGCCATGTATACTGCCTCTTTAATAGGAGGTATG---------------------GCTTTGGGCTCTATT---ACATCTGCTGTGGCTGTCCCTTTCGCTATGCAAGTGCAAGCTAGGCTTAATTATGTCGCATTGCAAACTGATGTCCTACAGGAAAACCAAAAAATACTTGCTAATGCCTTTAATAATGCCATTGGTAACATTACATTAGCACTTGGAAAGGTTCCTAATGCTATTACAACCATTTCAGAAGGTTTTAATAGTATGGCCTCGGCATTGACTAAGATCCAGAGTGTAGTTAATCAACAAGGTGAGGCGTTGAGTCAACTTACTAGTCAGTTACAGAAAAATTTCCAAGCTATTAGTAGTTCCATTGCTGAAATCTACAATAGACTGGAAAAAGCAGAAGCTGATGCACAAGTTGACCGTCTCATTACTGGGAGATTGGCGGCACTTAATGCTTATGTTGCTCAAACTTTAACTCGGTATGCTGAAGTCAAGGCT---AGTAGGCAACTGGCACTGGAAAAAGTTAATGAGTGTGTGAAATCACAGTCGGATAGGTATGGTTTCTGTGGT---AATGGAACGCACTTATTCTCACTTGTCAACTCTGCACCTGATGGTTTGCTTTTCTTTCACACAGTTTTGCTTCCTACACAATGGGAAGAAGTGACGGCATGGTCAGGCATATGTGTTAATGAT---------ACTTAC------GCATATGTGTTGAAAGATTTCGATCATTCTATT---------TTC---AGCTAT---------------------AATGGCACGTATATGGTGACTCCTCGTAACATGTTTCAACCTAGAAAGCCTCAGATGAGTGATTTCGTGCAAATTACGAGCTGTGAAGTGACTTTTCTGAACACAACATATACGACATTTCAGGAGATTGTGATTGATTATATTGACATTAACAAGACTATTGCTGATATGCTTGAGCAATAT---AATCCT------AATTAC---------ACAACACCT---GAATTAGATTTACAGCTGGAAATTTTTAATCAGATAAAGCTAAACCTCACTGCAGAAATAGATCAATTGGAACAAAGAGCAGACAAC---------------CTCACTAACATTGCACATGAACTACAGCAGTACATTGACAATCTTAATAAGACGCTAGTTGACCTTGAATGGCTCAACAGGATCGAAACTTATGTAAAATGGCCTTGGTATGTGTGGCTACTAATCGGATTAGTGGTGGTCTTCTGCATACCATTGTTACTATTTTGCTGTTTGAGTACTGGCTGTTGT---GGATGCTTTGGTTGTCTTGGAAGCTGTTGCAATTCTCTT---------TGTAGT---------AGAAGACAATTTGAAAGTTATGAACCTATTGAAAAGGTTCACATTCAT------------------------------TAA
>MH817484_Feline_Brazil_2015--
ATG------------------------------------ATAGTGTTAATACTT------------------------------------------------------------------------------------------------------------------------------------------------------------------------------------------------------------------------------------------------------------------------------------------------------------------------------------------------------------------------------------------------------------------------------------------------------------------------------------------------------------------------------------------------------------------------------------------------------------------------------------------------------------------------------GCACTCCTTAGCGCCGCTGAG---------------------------------------------------GCAGAAGAT---------------------GCTCCGCAC---GGTGTTACC------TTACCCCAATTTAACACATCCTAT------------GACAATCAAAGGTTTGAACTTAATTTTTACAATTTCTTACAAACTTGGGATATACCACCAAACACAGAA---ACTATTCTTGGTGGTTATTTG---CCCTATTGT---------------GGACATGGTGCGAAT------------------TGTGGGTGGTATAACTTTGTTTATTCTCAA---TCTGTTGGCAACAATGGTAAGTATGAATATATAAACACCCAA------AATCTGAACATA---------CCG------AAT------------------------GTT---CAT---------GGTGTTTATTTTGACGTGCGTGAGCAT---GATTCGGATGGTGTATGGGCCACAAGAGACCGTGTAGGCTTATTGATATCCATA---CACGGTAAG------------TCATAC------------------------------------------------TACAGTCTGCTTATGGTTTTA---CAG------GATGAGGCGTATGCT------------------AAT------------------AAGCCC------CAT---------GTTGCC---GTCAAAATCTGCCACTGG---CCG------CCAGGT---AACATAAGCACCTAC------CACCAATTTACT------------------GTTGAGCTAGGA---------------------------GATGGTGGTCAATGTGTGTTT---AATCAG------------------AGATTT---TCATTGGACACG---------GTGCTCACA------------ACC------AATGACTTC---TATGGCTTCCAGTGGACTGAAAAATATGTGGACATTTACTTAGGGGGTACTATTACTAAGGTGTGGGTTGAC------AATGAT---TGGAGTATTGTTGAATCTAGCATCTCTTATCGTTGGAAC---AGACTTAATTATGGT------------------TATTACATGCAATTTGTCAACCGCACTACTTATTATACTTATAATAGCACTGGTGGTTCAAATTATACTCACCTGCAGTTAGAAGAATGTCAC------------AGT---GATTATTGTGCTGGTTATGCCAAGAATGTCTTTGTGCCA---ATTGATGGCAAGATACCAGAGGGCTTTTCTTTTAGCAACTGGTTTCTATTATCAGACAAGTCCACTTTAGTGCAGGGACGCGTTCTTAGTAGTCAGCCAGTTTCTGTACATTGTCTTAGGCCTATGCCAACATGGTCCAATAAT---AGTGCTGTGGTATCTTTTAGTAATGACTTATAC---------------------------------------TGCCCT------------------AACATTACA---GCAGAAGTTTTAAGGTTTAATCTGAATTTTAGTGATACTGATGTTTATACGGCTTCATCTAATGATGATCAGTTGCATTTCACATTTCAGGATAACACAACT------GCAGCT------------ATAACATGTTATAGTAGTGCTAAT------GTAACTGATTTCAAACCTGCAAACAACAGCCCTTCTCAC---ATTCCTTTTGGC---------AAAACTATGCATTCTTATTTCTGTTTTGCTACTTTT------------------TCTCAT---TCTGTTGTGAGCAGACAGTTCTTGGGTATATTGCCTCCAACT---GTACGAGAGTTTGCATTCAGTAGAGATGGAGCCGTTTTTGTTAATGGCTATAAATATTTCAACTTACCACCAATCAAGAGTGTTAACTTCTCTATTAGT------------TCAGTTGAGCAGTATGGT------TTC------------------TGGACAATCGCTTACACCAATTATACGGATGTAATGGTTGATGTTAATGGCACT---GGCATTACAAGACTATTCTATTGTGAC---TCACCCCTCAATAGAATTAAGTGCCAACAATTGAAGCATGAATTACCAGATGGGTTTTATTCTGCTAGTATG---------CTTGTTAAAAAGGATTTACCTAAAACATTTGTAACTATGCCACAGTTCTATAAT------TGGATGAATGTAACGTTGCATGTCGTGTTG---------------------------------------AAC---------------GACACTGCGAAAAGAGCT---------------AATATTATTTTGGCTAAGGCCAATGAATTAGCATCACTTGCT---GAC---------ATACACTTTGAAATAGCACAG---GCTAATGGAAGTGTG------------GTGAATGTTACTAATTTATGT---GTCCAAGCAAGACAGTTTGCTCTATTCTATAAGTATACTAGCTTACAAGGTTTG---TAT------------------------------------------ACT---------------TAT---------TCCAATCTGGTAGAG------TTACAAAATTATGACTGCCCT---TTTTCACCGCAACAGTTTAATAACTACCTGCAGTTTGAAACTTTATGTTTTGATGTGAAC---CCAGCTGTT---GCAGGTTGTAAGTGGTCGTTAGTTCATGATGTT------AAG------------TGGCGCACA---------------------------CAA---TTTGCAACTATTACTGTCTCTTATAAACATGGTTCTATGATTACTACTATGCCAAAG---------GCACAGCTTGGTTTTCAAGAC---------------------------------------------------------------------ATCTCCATTGTGGTGAAGAACAAATGCACTGATTACAACATATATGGATTTCAAGGTACAGGTATTATTAGAGGGAGCACCTCTAAGTTA---------GTGTCTGGCCTCTATTATACATCTGTTAGTGGTGACCTTCTTGCCTTTAAAAATAGTACTAATGGGTTGGTCTACACTGTAGTTCCATGTGATCTAACAGCACAAGCGGCTGTTATT------AACGATGAAATAGTTGGAGCTATAACAGCC---GTTAATCAAACTGAT------CTGTTTGAGTTT---------------------------GTAAACCATACACATTCA---AGAAGATCACGT---AGGTCA------ACC---TCTGAA------------ACTGTAAAAACCTATACTATGCCACAATTTTATTATATAACAAAATGGAAT------------------------------------------AATGAAACGTCTGCT------AATTGTACA---AGCGTCATTACTTATTCCTCCTTTGCTATATGTAACACTGGTGAA------------------ATTAAATATGTTAATGTCACTCATGTTGAAATTGTTGATGACAGTATAGGGGTTATTAAACCTGTTTCAACAGGTAAC---ATTTCCATACCTAAAAATTTCACTGTTGCAGTTCAGGCCGAATACATTCAGATTCAAATCAGGCCTGTTGTTGTGGATTGTGCTAAGTATGTTTGCAATGGCAATAGACATTGTCTTACACTTCTATCACAATATACTTCAGCTTGTCAGACAATTGAAAATGCCCTTAATCTTGGTGCACGTCTTGAATCTTTAATGCTTAATGATATGGTCACTGTATCA------------GACCGTAGTCTGGAGCTTGCA---------ACTGTTGAAAAGTTCAACACTACAACTGTA---------------------GGTGGTGAAAAGTTGGGTGGTTTTTATTTTGATGGTTTGAGCAGCCTATTA---CCGCCTACA------------------------------ATTGGT---------------------AAGAGG---TCAGTTGTTGAAGACCTATTATTTAATAAAGTGGTGACTAGGGGCCTTGGTACTGTGGATGATGATTATAAAAAGTGTTCGTCCGGTACA------------GATGTG---GCTGACCTGGTTTGTGCCCAATATTACAATGGCATAATGGTTTTACCTGGCGTCGTAGACAGTAATAAGATGGCCATGTACACAGCCTCTTTAATAGGAGGTATG---------------------GCTATGGGTTCTATC---ACCTCCGCTGTAGCTGTCCCTTTTGCTATGCAAGTACAGGCTAGACTTAACTACGTCGCATTGCAAACTGATGTTCTACAGGAAAACCAGAAAATACTTGCTAATGCTTTTAACAATGCCATTGGTAACATCACACTAGCACTTGGAAAAGTTTCTAATGCTATTACAACCATCTCAGATGGATTTAATACTATGGCCTCAGCACTGACTAAGATTCAGAGTGTAGTCAATCAACAAGGTGAGGCGCTGAGTCAACTCACTAGTCAGTTACAGAAAAATTTCCAGGCTATTAGTAGTTCCATTGCTGAAATCTACAATAGACTGGAAAAGGTGGAAGCTGATGCTCAAGTTGACAGGCTCATTACTGGTAGATTAGCGGCACTTAACGCTTATGTGTCGCAGACTCTAACTCAATATGCTGAAGTCAAGGCT---AGTAGGCAGTTGGCAATGGAGAAAGTTAATGAGTGTGTGAAATCACAGTCGGACAGGTACGGCTTCTGCGGC---AATGGAACACACCTGTTCTCACTTGTCAATTCTGCACCTGATGGTTTGCTTTTCTTTCACACAGTATTGCTTCCTACAGAGTGGGAAGAAGTGACGGCATGGTCAGGAATATGTGTTAATGAC---------ACATAT------GCATATGTGTTGAAAGATTTTGAATATTCTATG---------TTT---AGCTAT---------------------AATGGTACGTATATGGTAACCCCTCGTAACATGTTTCAACCCAGAAAACCTCAGATGAGTGATTTCGTGCAAATTACGAGTTGTGAAGTGACTTTTCTGAACACTACATATACAACATTTCAGGAGATTGTGATTGATTATATTGACATTAACAAGACTATTGCTGACATGCTTGAACAATAT---AATCCT------AATTAC---------ACAACACCT---GAATTAGACTTACAGCTAGAAATTTTCAATCAGACAAAGTTAAACCTCACTGCAGAAATAGACCAATTGGAACAAAGAGCTGACAAC---------------CTTACTAATATAGCACATGAGCTACAGCAGTACATTGACAATTTAAATAAGACGCTTGTTGACCTTGAATGGCTCAACAGGATTGAGACTTATGTAAAATGGCCATGGTATGTGTGGCTACTAATCGGATTAGTAGTAGTATTCTGCATACCATTGTTACTGTTTTGCTGTCTGAGTACTGGATGCTGT---GGGTGCTTTGGTTGTCTTGGAAGTTGTTGCCATTCTCTT---------TGTAGT---------AGAAGACAGTTTGAAAGTTATGAACCCATCGAAAAGGTTCACATTCAT------------------------------TAA
>FJ938052_Feline_Netherlands_2007-06-05
ATG------------------------------------ATAGTACTAATACTT------------------------------------------------------------------------------------------------------------------------------------------------------------------------------------------------------------------------------------------------------------------------------------------------------------------------------------------------------------------------------------------------------------------------------------------------------------------------------------------------------------------------------------------------------------------------------------------------------------------------------------------------------------------------------GCACTCTTTAGCGTCGCTAGG---------------------------------------------------TCTGAAGAT---------------------GCGCCTCAT---GGTGTCACC------CTACCACGATTTAACACCTCTTAT------------GACAATAGAAATTTTGAACGTAATTTCTACAATTTCTTACAAACTTGGGATATACCACCAAATACAGAA---ACTATTCTGGGCGGCTACCTA---CCATATTGC---------------GGAGCAGAGGTCAAT------------------TGTGGGTGGTATAATTTTCTTTACCAACAG---CATGGTAATACAAATGGTAAGTATTCCTACATAAACACGCAG------AACCTAGGCATA---------CAC------AAT------------------------GTT---CAC---------GGCGTCTACTTCGACGTACGAGAAGCTTCCTATACTGATGGCGTGTGGGATGCAGCCGATAGAGTTGGCCTATTGATAGCTATA---CATGGCAAA------------TCTCAC------------------------------------------------TACAGTTTACTAATGGTTTTA---CAA------GACGACGTTGAGGAG------------------AAT------------------CAGCCT------CAT---------GTTGCC---GTTAAAATCTGCCATTGG---AAA------CCAGGT---AACATAAGTTCTTAC------CATCAATTTAGT------------------GTTAATCTAGGA---------------------------GATAGTGGTCAGTGCGTGTTT---AACCGG------------------AGGTTC---TCATTGGACACC---------AAGTTGACA------------GCT------GATGATTTC---TATGGCTTCCAGTGGACTGATACATCTGTAGACATATATTTAGGTGGCACTATTACTAAAGTATGGGTTGAA------AATGAT---TGGAGTGTTGTTGAATCTAGCATCTCCTATYATTGGAGT---AAMATTAACTATGGA------------------TATTACATGCAATTTGTCAACCGCACCACTTATTATGCCTACAATAATACTGGTGGTTCAAATTATACTCATTTACAGTTAAGTGAGTGCAGC------------AGT---GACTACTGTGCTGGTTATGCTAAGAATGTCTTTGTGCCA---ATTGATGGCAAAATACCAGAAAGCTTCTCTTTTAGTAACTGGTTTCTGTTATCAGATAAATCCACTTTAGTGCAAGGACGCGTGCTTAGTAAACAACCTGTTCTTGTACAGTGCCTTAGGCCCGTGCCAACGTGGTCTAACAAT---ACTGCTGTGGTGCATTTTAAAAATGATGTCTTC---------------------------------------TGCCCC------------------AACGTTACG---GCGGAAGTTTTGAGGTTCAACTTGAACTTTAGTGACAGTGATGTTTACACAGAGTCAAGCATAGATGATCAGTTGTATTTTACATTTGAAGATAACACAAAT------GCATCC------------ATAGCCTGTTATAGCAGTGCTAAT------GTCACTGATTTTCAACCCGCAAATCAAAGCGTCTCTCAC---ATCCCATTTGGA---------AAAACTGATCACGCTTATTTTTGTTTTGCCACTTTT------------------TCTAGT---TCTGTTGTGGGTAGACAGTTCTTGGGTATACTGCCACCAACT---GTCCGAGAGTTTGCATTCGGCAGAGATGGATCCATTTTTGTTAATGGTTATAAATATTTCAGTTTATCACCTATCAAGAGTGTTAACTTCTCCATCAGT------------TCAGTAGAGAATTATGGC------TTT------------------TGGACCATAGCTTACACCAACTATACAGATGTAATGGTGGATGTTAATGGCACT---GGTATCACTAGGTTATTCTATTGCGAC---TCACCCCTCAATAGAATCAAGTGTCAACAATTGAAGCATGAGCTACCAGATGGATTTTATTCTGCTAGCATG---------CTTGTTAAAAAGGATCTACCTAAGACATTTGTAACTATGCCACAGTTTTATGAT------TGGATGAATGTCACGTTACATGTCGTGTTG---------------------------------------AAT---------------GATACTGAAAAGGGGAAG---------------GATATCATTTTGGCTAAGGCTGCCGAACTAGCATCACTTGCT---AAT---------GTACATTTTGAAATAGCCCAG---GCTAATGGCAGTGTA------------ACTAATGTTACTAGCCTGTGT---GTGCAAACAAGACAATTGGCTCTATTCTATAAGTATACTAGCGTACAAGGTTTG---TAT------------------------------------------ACT---------------TAT---------TCCAATTTAGTAGAG------TTACAAAATTATGACTGCCCT---TTTTCACCACAACAGTTTAATAATTATCTGCAGTTCGAAACTTTGTGTTTTGATGTGAAC---CCATCTGTC---GCAGGCTGTAAGTGGTCGTTAGTTCATGATGTT------AAG------------TGGCGCACA---------------------------CAG---TTCGCTACTATTACTGTTTCTTACAAGGAGGGTGCTATGATAACGACCATGCCGAAG---------GCGCAGCTGGGTTTTCAAGAT---------------------------------------------------------------------ATTTCCAATTTAGTAAAAGATGAATGCACTGATTACAATATATATGGATTTCAGGGCACAGGCATTATTAGAAATACCACATCAAGATTG---------GTCGCTGGCCTTTACTACACGTCAGTTAGTGGTGATCTTCTTGCGTTTAAGAATAGCACTACAGGTGAAATTTTCACCGTAGTGCCATGTGACTTAACAGCTCAAGCAGCAGTGATT------AATGACGAGATAGTGGGAGCTATAACAGCC---ATCAATCAAACTGAT------CTGTTTGAGTTT---------------------------GTAAATCACACAAGTTCA---AAAAGATCACGC---AGATCA------GCA---CCAATA------------ACACCAACCACCTATACTATGCCACAATTCTATTACATAACAAAGTGGAAT------------------------------------------AATGACACTTCGTCT------AATTGTACG---TCTACCATCACTTATTCTTCCTTTGCTATTTGTAATACTGGTGAA------------------ATTAGATATGTTAATGTCACTAAGGTTGAAATTGTGGATGATAGTATAGGAGTTATCAAACCTGTTTCAACAGGCAAC---ATATCAATACCTAAAAATTTCACTGTTGCAGTGCAGGCCGAATACATTCAGATTCAAGTCAAACCTGTCGTTGTGGATTGTGCCAAGTATGTCTGCAATGGTAACAGACATTGCCTTAACTTGTTAACACAATACACTTCAGCTTGTCAGACAATTGAAAATGCCCTTAACCTTGGTGCACGCCTTGAATCTTTAATGCTTAAGGATATGATTACAGTATCA------------GATCACAGTTTAGAGCTTGCA---------ACTGTTGAAAAGTTTAACAGTACTGTTGTA---------------------GGTGGTGAAAGGCTTGGTGGTTTCTATTTTGACGGTTTGAGAAATTTGTTA---CCAACTAGC------------------------------ATTGGT---------------------AAGAGG---TCAGCTATTGAAGATCTATTGTTCAACAAAGTTGTGACCAGCGGTCTTGGCACTGTTGACGATGATTATAAAAAGTGCTCTTCTGGCACT------------GATGTT---GCAGATTTAGTTTGTGCCCAATATTACAATGGCATAATGGTTTTACCTGGTGTTGTGGATGACAATAAGATGGCCATGTACACTGCCTCTTTAATAGGAGGTATG---------------------GCTATGGGCTCTATT---ACATCCGCTGTAGCTGTTCCTTTTGCCATGCAAGTGCAGGCTAGACTTAACTATGTCGCATTACAAACTGATGTACTACAGGAAAACCAGAAAATACTTGCTAATGCTTTTAATAATGCCATTGGTAACATCACACTAGCGCTTGGAAAAGTTTCCAATGCTATTACAACCATCTCAGATGGTTTTAATAGTATGGCCTCAGCATTGACTAAGATTCAGAGTGTAGTTAATCAACAGGGTGAAGCGTTGAGTCAACTTACCAGTCAGTTGCAGAAAAATTTCCAGGCCATTAGTAGTTCTATTGCTGAAATTTATAATAGACTGGAAAAAGTAGAAGCTGATGCTCAAGTTGACCGTCTCATTACTGGTAGATTGGCAGCACTTAATGCTTATGTGTCTCAAACTTTAACTCAGTATGCTGAAGTTAAGGCT---AGTAGGCAACTGGCAATGGAGAAAGTTAATGAGTGTGTTAAATCTCAGTCGGATAGGTATGGGTTCTGTGGA---AATGGAACACACCTATTCTCACTTGTCAATTCTGCACCTGATGGTTTACTTTTCTTTCACACAGTGTTACTTCCTACGGAATGGGAAGAGGTGACGGCATGGTCAGGAATATGTGTTAATGAC---------ACATAT------GCATATGTGTTGAAAGACTTTGAATATTCTATT---------TTT---AGCTAT---------------------AATGGCACGTATATGGTAACTCCTCGTAATATGTTTCAACCTAGAAAACCTCAGATGAGTGATTTCGTGCAAATTACGAGTTGTGAGGTGACTTTTCTGAACACTACATATACGAAATTTCAAGAGATTGTGATTGATTATATTGACATCAACAAGACTATCGTTGATATGCTTGAACAATAT---AATCCT------AATTAC---------ACAACACCT---GAATTACATCTACAGCTGGAAATCTTTAATCAGACAAAGCTAAACCTCACTGCAGAAATAGACCAATTAGAACAAAGAGCAGACAAC---------------CTTACTAATATAGCGCATGAGCTACAGCAGTACATTGACAACCTTAATAAGACGCTTGTTGACCTTGAATGGCTCAACAGGGTTGAAACTTATGTAAAATGGCCTTGGTATGTGTGGCTACTAATCGGATTAGTAGTAGTATTCTGCATACCATTGTTACTGTTTTGCTGTCTGAGTACTGGCTGTTGT---GGGTGTTTTGGTTGTCTTGGAAGTTGTTGCAATTCTCTT---------TGTAGT---------AGAAGACAATTTGAAAGTTACGAACCCATCGAAAAGGTTCACATTCAT------------------------------TAA
>HQ012370_Feline_Netherlands_2008-01-03
ATG------------------------------------ATATTGTTAATACTT------------------------------------------------------------------------------------------------------------------------------------------------------------------------------------------------------------------------------------------------------------------------------------------------------------------------------------------------------------------------------------------------------------------------------------------------------------------------------------------------------------------------------------------------------------------------------------------------------------------------------------------------------------------------------GCACTTCTTAGCACTGTTAGC---------------------------------------------------TCTGATGAT---------------------GCTCCTCAT---GGTGTCACT------CTACCTCAATTTAACACGTCTCAT------------AATAATGATAAGTTTGAACTTAATTTTTATAATTTCTTACAAACTTGGGATATACCACCAAATACTGAG---ACTATTCTTGGTGGTTATCTA---CCCTATTGT---------------GGATATGGTGATAAT------------------TGCGGGTGGTATAATCTTGTTTATGATCAG---CGTATT---GAGAATGCTAAGTATAAGTACATAAACACACAG------AACCTTAATATA---------CCG------AAT------------------------GTC---CAT---------GGCGTCTATTTTGACGTACGTGAACAT---AATTCTGATGGAGTGTGGGCCACACGTGATAGAGTTGGCTTATTGATAGCCATA---CATGGTAAT------------TCACAC------------------------------------------------TACAGTCTGCTTATGGTTTTA---CAA------GATGAGGTGGAGGCT------------------AAT------------------CATCCT------CAT---------GTGGCT---GTTAAAATCTGCCATTGG---AAG------CCAGGC---AATATAAGTTCTTAT------CATAAATTTGGT------------------CTCACTCTAGGA---------------------------GATGGTGGTCAATGTGTGTTT---AACCAG------------------CGATTT---TCATTGGACGTC---------ATGTTGACT------------ACT------AATGACTTT---TATGGCTTCCAGTGGACTGATAAGTATGTAGACATCTACCTAGGAGGCACTATTACTAAAGTATGGGTTGAC------AATGAT---TGGAGTGTTGTTGAAGCCAGCATTTCCTATCATTGGAAT---AGGCTTAATTATGGA------------------TACTACATGCAATTTGTTAATCGCACCACTTATTACATTTATAATAGCACTGGTGGTTCAAATTATACGCACTTGCAGTTAGCTGAGTGCCAT------------GAT---ACATACTGTGCTGGTTATGCTAATAATGTCTTTGTGCCA---ATTGACGGCAAAATACCAGAAAGCTTTTCTTTTAGTAACTGGTTTCTGTTATCAGATAAATCCACTTTAGTGCAAGGACGTGTTCTTAGTAGTCAGCCAGTTTTTGTACAATGTCTTAGGCCTGTATCAGCGTGGTCTAACAAC---ACTGCTGTTGTGTATTTTAAAAATGATGCCTTC---------------------------------------TGCCCT------------------AACGTCACA---GCGGACGTTTTGAGGTTCAATTTAAATTTTAGCGACACTGATGTTTATACAGAGTCAACTAATGATGATCAGTTGTATTTCACATTTGAAGACAATACCACT------GCGTCC------------ATAGCCTGTTATAGCAGTGCTAAT------GTCACTGATTTCCAGCCTGCAAATAATAGCGTCTCCCAC---ATTCCATTTGGA---------AAAACTAGTCATTCTTATCTCTGTTTTGCCAATTTT------------------TCTCAC---TCTATTGTGCGTAGACAGTTTTTGGGCATACTTCCACCAACT---GTACGTGAGTTTGCATTTGGTAGAGATGGATCCATTTTTGTTAATGGCTATAAATATTTTAGTTTACAACCTATTAAGAGTGTTAATTTCTCCATCAGT------------TCTGTAGAGAACTATGGT------TTT------------------TGGACTATAGCCTACACTAACTATACAGATGTAATGGTGGATGTTAATGGCACA---GGTATCACCAGGCTATTCTATTGTGAC---TCACCCCTCAATAGAATCAAGTGTCAACAATTGAAGCATGTACTGCCAGATGGGTTCTATTCTGCTAATATG---------CTTGTTAAAAAGGACCTACCCAAGACATTTGTTACTATGCCACAGTTTTACAAC------TGGATGAATGTCACGTTACATGTTGTATTA---------------------------------------AAT---------------GACACAGAGAAAGAGGCT---------------GACATCATTCTTGCTAAAGCTCATGAGCTAGCATCACTTGCT---GCT---------GTACATTTTGAAGTAGCACAG---GCTAATGGAAGTGTA------------ACAAATGTCACTAGTTTATGT---GTCCAAACAAGACAGTTGGCTTTATTTTATAAGTATACTAGCTTACAAGGCTTG---TAT------------------------------------------ACT---------------TAT---------TCTAATTTAGTGGAG------TTACAAAACTATGACTGCCCT---TTCTCGCCACAGCAGTTTAATAATTATTTGCAGTTCGAAACTTTGTGTTTTGACGTGAAC---CCAGCTGTG---GCAGGTTGTAAGTGGGCGTTAGTTCACGATGTC------AAG------------TGGCGTACG---------------------------CAT---TTTGCCACCATCACTGTATCTTATAAAGAAGGTGCTATGATTACTACCATGCCAAAA---------GCACAGATGGGTTTCCAAGAT---------------------------------------------------------------------ATTTCCATCGTGGTAAAAAATCAATGCACTGATTACAACATATATGGATTCCAGGGCACAGGTATTATTAGAAATACCACCTCAATGTTA---------GTGGCTGGCCTTTATTACACATCTACTAGTGGTGACCTCCTCGCTTTTAAAAATAGTACTAATGGTGAAATTTTCACTGTAGTGCCATGTGATTTAACAGCACAAGCAGCCGTGATT------AACGATGAGATAGTGGGTGTTATAACATCT---GTTAATCAAACTGAT------CTGTTTGAGTTT---------------------------GTCAATCACACACAGTCG---AGAAGATCACGT---AGTTCG------ACA---GTAAAAGCAGTC---AGCACAGTAAACACCTATACTATGCCACAATTTTATTACATTACAAAGTGGAAC------------------------------------------AATGACACTTCGGAT------AATTGTACT---TCTGTCATTACATATTCCTCCTTTGCTATTTGTAACACTGGTGAG------------------ATTAAATACCTTAATGTCACTCATGTTGAAATTATGGATGATAGTATAGGAGTTATTAAACCTGTCTCAACAGGTAAC---ATATCTATACCTAAAAACTTCACTGTTGCAGTTCAAGCTGAGTACATTCAGATTCAAGTCAAGCCTGTTGTCGTGGATTGTGCTAAGTATGTTTGTAATGGCAATAGACATTGTCTCAACTTACTAAAACAATATACCTCAGCTTGTCAGACAATTGAAAATGCCCTTAATCTTGGTGCACGTCTTGAATCTTTAATGCTTAATGACATGATTACAGTGTCA------------GATCGTAATCTAGAACTTGCA---------ACTGTGGAAAAGTTTAACACCACAGATCTA---------------------GGTGTTGAAAAACTGGGTGGTTTCTATTTTGATGGTTTAAGCAGTCTACTA---CCACCTACA------------------------------ATTGGT---------------------AAGAGG---TCTGCTGTTGAGGATTTATTGTTCAATAAAGTGGTAACTAGCGGTCTTGGCACTGTGGATGATGATTATAAGAAGTGCTCAGCTGGTACA------------GACGTA---GCTGATTTAGTTTGTGCCCAATATTACAATGGCATAATGGTTTTACCTGGCATCGTGGATGATAATAAGATGGCCATGTACACAGCCTCATTAATAGGTGGTATG---------------------GCTATGGGCGCTATT---ACATCTGCTGTAGCCGTCCCTTTTGCTATGCAAGTGCAGGCTAGGCTTAATTATGTTGCATTACAAACTGATGTTCTACAGGAAAATCAGAAAATACTTGCTAATGCTTTTAATAATGCCATTGGTAACATTACATTAGCACTTGGAAAGGTTTCTAATGCTATTACAACCACTTCAGATGGTTTTAATACTATGGCTTCAGCACTGACTAAGATCCAAAGTGTAGTTAATCAACAGGGTGAAGCGTTGAGTCAACTTACCAGTCAGTTACAGAAAAACTTCCAGGCTATTAGTAGTTCTATTGCTGAAATCTACAATAGACTGGAAAAAGTAGAAGCTGATGCACAAGTTGATCGTCTCATTACTGGGAGATTAGCAGCACTTAACGCTTATGTGTCGCAAACTTTAACTCAGTATGCTGAAGTAAAGGCT---AGTAGGCAATTAGCAATGGAGAAGGTTAATGAGTGTGTTAAATCACAGTCGAATAGGTATGGGTTCTGTGGA---AATGGAACACACCTATTCTCACTTGTCAATTCTGCACCTGATGGTTTACTTTTCTTTCACACAGTGTTGCTTCCTACAGAGTGGGAAGAGGTGACGGCATGGTCAGGGATATGTGTCAATGAA---------ACTTAT------GCATATGTGTTGAAAGACTTTGATCAGTCTATT---------TTC---AGTTAT---------------------AATGGTACGTATATGGTGACTCCTCGTAATATGTTTCGACCCAGAAAACCTCAGATGAGTGATTTCGTGCAAATTACGAGTTGTGAAGTGACTTTTCTGAACACTACATATACGACATTTCAGGAGATTGTGATTGATTATATTGATATTAACAAGACTATCGCTGATATGCTTGAACAGTAT---AATCCT------AATTAC---------ACAACACST---GAATTAGATTTTCAGCTGGAAATATTTAATCAGACAAAGTTAAACCTCACTGCAGAAATAGACCAATTAGAACAAAGAGCAGACAAC---------------CTCACTAATATTGCACATGAACTACAGCAGTACATTGACAATCTTAATAAGACGCTTGTTGACCTTGAATGGCTTAACAGGATTGAGACTTATGTAAAATGGCCATGGTATGTGTGGCTACTAATTGGATTAGTAGTAGTCTTCTGCATACCATTATTACTGTTTTGCTGTCTGAGTACTGGTTGCTGT---GGCTGCTTTGGTTGTCTTGGTAGTTGTTGTCACTCTCTT---------TGCAGT---------AGAAGACAATTTGAAAGTTATGAACCCATCGAAAAGGTTCACATTCAT------------------------------TAA
>KY566210_Feline_China_2016-11-
ATG------------------------------------ATCCTACTATTATTA------------------------------------------------------------------------------------------------------------------------------------------------------------------------------------------------------------------------------------------------------------------------------------------------------------------------------------------------------------------------------------------------------------------------------------------------------------------------------------------------------------------------------------------------------------------------------------------------------------------------------------------------------------------------------GCATTTTTTAGTGTTGTTAAA---------------------------------------------------TCACAAGAT---------------------GCCCCTCAT---GGTGTGACG------TTACCACAATTTAACACATCACAC------------AATAATGACAAGTTTGAACTCAATCTTTTCAACTTTCTACAAACGTGGGACATACCACCAGGTACTGAG---ACTATTCTTGGTGGTTATTTA---CCATATTGT---------------GGTGTCGGTAACAAT------------------TGTGGTTGGTATAACTTTGTTTTTAGCCAA---AATGTGGGTTCTAATGGCAAGTACTCATACATAAACACACAG------AACCTTAACATA---------CCT------AAT------------------------GTT---CAC---------GGTGTGTATTTTGATGTACGTGAACAC---AACTCAGATGGCCTTTGGGACGAACGTGACCGCGTTGGTTTGCTGATGTCAGTG---CATGGAAAA------------TCACAT------------------------------------------------TATAGTTTGCTTATGGTCTTA---CAA------GATGCTGTGGAAGCT------------------AAT------------------GCACCA------GAT---------GTTGCT---GTTAAAATCTGCAATTGG---CAACACTTGACTGGT---AACATAAGTATATAT------CACAAGTGGTCT------------------GCCAGTTTAGGT---------------------------GACGGTGGTCAATGCGTGTTT---AATAGG------------------AGGTTC---TCTCTTGACACC---------GTGTTGACC------------GCA------AATGACTTT---TATGGTTTCCAATGGACTGACACCTATGTTGACATCTATCTCAGCGGCACTGTCACTAAAGTGTGGATTGAA------AACGAT---TGGAATGTTGTTGAGGCTAGCATATCTTATCATTGGAAT---AGGATCAATTATGGC------------------TACTACATCCAATTTGTCAATCGCACCACATATTATGCCTACAATAGTACTGCTGGTTCCAATTATACGCACTTGCAGTTAAAAGAGTGCCAT------------AGT---GATTATTGTGCTGGTTATGCTAAAAACGTCTTTGTGCCA---ATTGATGGCAAGATACCAGAAAGCTTTTCTTTTAGTAATTGGTTTCTGCTATCAGATAAATCCACTTTAGTGCAAGGACGTGTTCTTAGTAGACAGCCAGTTTTTGTACAATGTCTCAGACCTGTGCCAACGTGGTCCAATAAT---AGTGCTGTAGTTTTCTTTAAAAATGATGCCTTC---------------------------------------TGCCCT------------------AATGTCACG---GCAGACGTTTTGAGGTTCAATTTAAATTTTAGTGACACTGACGTTTATACAGAGTCAACTAATGATGATCAGTTGTATTTCACATTTGAAGATAATACAACT------GCTTCT------------ATAGCCTGTTATAGCAGTGCTAAT------GTTACTGATTTTCAACCTGCAAATAATAGTGTCTCTCAT---GTCCCATTTGGT---------AAAACTGAGCATTCGTACTTCTGTTTTGCTAATTTT------------------TCTCAC---GCTGTTGTGAGTAGACAGTTCTTGGGCATACTTCCACCAACT---GTTCGAGAGTTTGCATTCGGTAGAGACGGATCCATTTTTGTTAATGGCTATAAATATTTCAGTTTACCACCTATTAAGAGTGTTAATTTCTCCATTAGC------------TCAGTTGAGCAGTATGGT------TTC------------------TGGACCATAGCTTACACAAATTACACCGATGTAATGGTGGATGTTAATGGCACG---AGTATCACTAGGTTATTCTATTGTGAC---TCGCCCCTCAATAGAATTAAGTGCCAACAATTGAAGCATGAGTTACCAGACGGTTTTTATTCTGCTAGCACG---------CTTGTTAAAAAGGATCTACCTAAGACATTTGTAACCATGCCACAGTTCTATAAT------TGGATGAATGTCACGTTACATGTCGTCTTG---------------------------------------AAT---------------GACACTGAGAAGAAAGAG---------------GACATCATTTTGGCTAAGGCTCCTGAGTTACTCTCACTTGCT---GAC---------ATACACTTTGAAATAGCACAG---GCGAATGGAAGTGTA------------ACTAATGTTACTAGTGTGTGT---GTGCAGGCGAGACAGGTGGCTTTATTCTACAAGTATACTAGTTTACAAGGTTTG---TAC------------------------------------------ACT---------------TAT---------TCTAATTTGGTTGAG------TTACAAAATTATGACTGCCCT---TTTTCACCACAGCAGTTTAATAATTATCTGCAGTTTGAAACTTTGTGTTTTGATGTGAGC---CCAGCTGTG---GCAGGTTGTAAGTGGTCATTAGTTCATGACAAC------AAG------------TGGCGTACA---------------------------CAG---TTTGCCACCATCACTGTTTCTTATAAAGAAGGTTCTATGATTACGACCATGCCGAAG---------CCGCAGCTGGGTTTTCAAGAT---------------------------------------------------------------------ATCTCCAATTTAGTAAAAGATGAATGTACTGATTATAACATATATGGATTTCAGGGCACAGGCATTATTAGAAATACTACTTCACGTTTG---------GTGGCTGGCCTTTACTACACATCTATTAGTGGTGATCTTCTTGCCTTTAAAAATAGTACTACTGGCGAAATTTTCACTGTAGTACCATGTGACCTAACAGCACAAGCGGCTGTGATT------AACGATGAAATAGTTGGGGCTATAACTGCC---GTTAATCAAACTGAC------CTGTTTGAGTTT---------------------------GTAAATCACACACATACA---AGAAGATCACGT---AGGTCG------CCA---ACTGAA------------GCGGTAAAAACCTATACTATGCCACAATTCTATTACATAACAAAGTGGAAT------------------------------------------AATGATACCTCGACT------AATTGTACA---TCTGTCATCACTTACTCCTCCTTTGCTATTTGTAATACTGGTGAA------------------ATTAAATATGTTAATGTTACTCATGTTGAGACTGTGGACGATAATATTGGTGTTATCAGACCTATTTCAACAGGCAAC---ATATCCATACCTAAAAATTTCACTGTTGCAGTGCAGGCCGAATACATTCAGATTCAAGTTAAACCTGTTGTTGTGGATTGTGCTAAGTATGTCTGCAATGGTAACAGACATTGCCTTAGTTTGTTAGCACAATACACCTCTGCTTGTCAAACAATTGAAAATGCCCTTAACCTTGGTGCACGTCTTGAATCTCTAATGCTTAATGATATGATTACAGTATCA------------GATCGCAGTTTGGAGCTCGCA---------AATGTTGAAAAGTTTAATACCACTCTTTTA---------------------GGTGGTGAAAAGTTGGGTGGTTTTTATTTCGATGGTCTGAGAGAACTGTTA---CCACCCACA------------------------------ATAGGT---------------------AAGCGG---TCTGCTGTTGAGGATCTATTGTTCAACAAAGTGGTGACTAGCGGCCTTGGCACCGTGGATGATGATTATAAAAAGTGCTCTTCCGGTACA------------GATGTA---GCTGACCTTGTCTGTGCCCAATATTACAATGGCATAATGGTTTTACCTGGCGTCGTGGACCAAAACAAAATGGCTATGTATACCGCCTCTCTTATAGGGGGTATG---------------------GCTATGGGTTCTATT---ACATCTGCCGTAGCTGTGCCTTTTGCTATGCAAGTGCAAGCGAGACTTAACTACGTTGCATTACAAACTGATGTTTTACAGGAAAACCAGAAAATACTTGCTAATGCTTTTAATAATGCCATTGGTAATATTACACTAGCGCTTGGAAAAGTGTCCAATGCTATTACAACCATATCAGATGGGTTTAATAGTATGGCCTCAGCATTAACTAAAATTCAGAGTGTAGTTAATCAACAGGGTGAAGCGTTGAGTCAACTTACTAGTCAGTTGCAGAAAAACTTCCAGGCTATTAGTAGTTCCATTGCTGAAATTTACAATAGACTGGAAAAAGTAGAAGCTGATGCTCAAGTTGACCGTCTCATTACTGGTAGATTGGCAGCACTTAATGCTTATGCGTCTCAAACTTTAACTCAGTATGCTGAAGTCAAGGCT---AGTAGACAACTAGCAATGGAGAAAGTTAATGAGTGTGTGAAATCACAATCTGATAGGTATGGTTTCTGTGGC---AATGGAACACACCTATTCTCACTTGTCAATTCTGCACCTGACGGTTTACTTTTCTTTCACACAGTGCTACTTCCTACGGAATGGGAAGAGGTGACGGCATGGTCAGGAATATGTGTTAACGAC---------ACATAT------GCATATGTGTTGAAAGACTTTGAATATTCTATT---------TTT---AGCTAT---------------------AACAATACGTATATGATAACCCCTCGTAATATGTTTCAACCCAGAAAGCCTCAGATGAGTGATTTCGTGCAAATTACGAGTTGTGAAGTGACTTTTCTGAACACTACATATACGACATTTCAGGATATTGTGATTGATTATATTGACATCAACAAGACTATTGCAGACATGCTTGAACAATAT---AATCCT------AATTAC---------ACAACACCT---GAATTAAATTTACAGCTAGAAATCTTCAATCAGACAAAGTTAAACCTCACTGCAGAAATAGACCAATTAGAACAACGAGCTGACAAC---------------CTCACTACTATTGCACATGAATTACAGCAGTACATTGACAATCTTAATAAGACTCTTGTTGATCTTGAATGGCTCAACAGGATTGAAACTTATGTAAAATGGCCTTGGTATGTATGGCTACTGATCGGTCTTGTAGTAGTTTTCTGCATACCATTATTGCTGTTTTGCTGTCTGAGTACTGGTTGTTGT---GGATGCTTCGGTTGTCTAGGTAGTTGTTGCCACTCTCTT---------TGTAGT---------AGAAGACAATTTGAAAGTTACGAACCTATCGAAAAGGTTCACATTCAT------------------------------TAA
>HQ012367_Feline_Netherlands_2007-07-17
ATG------------------------------------ATAGTGTTAATACTT------------------------------------------------------------------------------------------------------------------------------------------------------------------------------------------------------------------------------------------------------------------------------------------------------------------------------------------------------------------------------------------------------------------------------------------------------------------------------------------------------------------------------------------------------------------------------------------------------------------------------------------------------------------------------GCACTCCTTAGCACTGCCAGC---------------------------------------------------TCTGAACAT---------------------GCTCCTCAT---GGTGTCACT------CTACCTCAATTTAACACGTCTAAT------------AATAATGCCAAGTTTGAACTTAATTTATACAATTTCTTACAAACTTGGGACATACTACCAAACACAGAA---ACTGTTTTGGGCGGTTATTTA---CCATATTGT---------------GGAAAAGGTGATAAT------------------TGCGGATGGTATAATTTTGTCTACCAGCAA---TCTGTTGGCGCAAATGGTAAGTATGCCTATATAAATACGGAA------AACCTGAACATA---------CCG------AAT------------------------GTC---CAT---------GGCGTTTATTTTGACGTACGAGAACAC---AATTCTGATGGTGTGTGGGATGTCTGTGATAAGGTTGGACTATTGATAGCCATA---CACGGCAAA------------TCTTAC------------------------------------------------TATAGTCTACTTATGGTTTTG---CAA------GACGATGTGGAGGCG------------------AAT------------------GAACCT------CAT---------GTCGCT---GTTAAAATCTGCCATTGG---AAG------CCAGGT---AACATAAGTTCTTAT------CATCAATTTAGG------------------TTTGATCTTGGA---------------------------GATGGTGGCCAATGTGTGTTT---ATTCGG------------------AGATTC---TCATTAGACACC---------ACATTGACA------------ACT------AATGGTTTT---TATGGCTTCCAGTGGACTGACACTTATGTGGACATTTATCTAGGTGGCACTATCACTAAAGTGTGGGTTGAA------AATGAT---TGGAGTGTTGTTGAATCCAGTATTTCCTACTACTGGAAC---AATAACAACTATGGC------------------TATTACATGCAATTTGTTAACCGCACTACTTATTACACTTTTAATAACACTGGTGGTTCAAATTACACCCATTTGCAGTTGAGTGAGTGCCAT------------ACT---GATTATTGTGCCGGTTATGCTAAGAATGTCTTTGTGCCA---ATTGACGGCAAGATACCAGAAAGTTTTTCTTTTAGTAACTGGTTTCTGTTATCAGATAAATCCACTTTAGTGCAAGGACGTGTTCTTAGTAGACAGCCAGTTTTTGTGCAGTGCCTGAGGCCTGTACCAGCGCGGTTTAATAAT---AGTGCTGTGGTGTATTTTAATAATGATGTCTTC---------------------------------------TGCCCT------------------AATGTTACG---GCAGAAGTTTTGAGATTCAACCTTAATTTTAGTGACACTGACGTTTTTACAGAGTCAACTAATGATGGCCAGTTGTATTTCTCATTTGAAGATAATACAACT------GCCTCC------------ATCGCCTGTTATAACAGTGCTAAT------GTTACTGATTTTCAGCCTGCAAATAACAGTGTGTCTCAC---ATACCGGTCGGA---------AAAACGATGCACTCTTATTTTTGTTTTGCCAACTTC------------------ACTCAA---TCCCTGGGTAGT---CAATTTTTGGGCATATTGCCACCAACT---GTGCGAGAGTTTGCATTCGGCAGAGATGGGTCCATTTTTGTTAATGGCTATAAATATTTTAGTTTACCACCTATTAGGAGTGTTAACTTCTCCATCAGT------------TCCGCAGAGAACTACGGT------TTT------------------TGGACTATAGCCTATACTAACTACACAGATGTAATGGTTGATGTTAATGGCACA---GGCATTACTAGGTTGTTCTATTGTGAC---TCACCCCTCAATAGAATTAAGTGTCAGCAATTAAGGCATGAGTTACCAGATGGGTTTTATTCTGCCAGTATG---------CTTGTTAAAAAGGATCTACCTAAAACTTTCGTAACCATGCCACAGTTTTACAAC------TGGATGAATGTTACGTTACATGTCGTTTTA---------------------------------------AAT---------------GACACTGAGGAAGAAGCA---------------AATATCATCTTTGCTAAGGCTCCTAAATTAGCCTCACTTGCT---GAC---------ATACATTTTGAAATAACTCAG---GCTAATGGTAGTGTG------------GTGAATGTTACTAGCCTATGT---GTTCAAGCAAGACAGTTGTCGTTATTTTATAAGTATACTAGCTTACAAGGTTTG---TAT------------------------------------------ACT---------------TAT---------TCTAATTTAGTGGAG------TTACAGAATTCTGACTGCCCT---TTCTCGCCACAGCAGTTTAATAATTATTTACAGTTTGAAACTTTGTGTTTTGATGTGAAT---CCAGCTGTT---GCGGGTTGTAAGTGGTCGTTAGTCCATGATGTT------AAG------------TGGCGCACG---------------------------CAG---TTTGCCACTATTACTGTTTCCTACAAAGATGGTGCTATTATTACAACTATGCCAAAA---------GCACACCTGGGTTTTCAAGAT---------------------------------------------------------------------ATCTCTAATATTGTAAAAGATGAATGCACTGATTACAACATATATGGATTTCAGGGTACTGGTATCATCAGAAACACTACCTCTAGATTA---------GTTGCAGGCCTTTATTACACCTCAATTAGTGGTGACTTGCTTGCATTTAAAAACAGCACTACTGGTGAAATTTACACCGTAGTGCCATGTGATTTAACAGCTCAAGCTGTAGTGATC------AATGATGAAATAGTTGGCGCTATAACAGCT---GTCAATCAAACGGAT------CTATTTGAGTTT---------------------------GTAAATCGCACACAATCA---AGAAGATCACGC---AGGTCA------ACA---TCTGATTCTAGTTCCCAAACTGTGCAAACTTATACTATGCCACAATTCTATTACATAACAAAATGGAAT------------------------------------------AATGACACATTGACT------AATTGTACA---TCTGTCATTACCTACTCCTCTTTTGCTATTTGTAACACAGGTGAG------------------ATTAAATATGTTAATGTCACTCATGTGGAAATTGTGGATGATAGTATAGGCGTTATTAAACCTGTCTCAACAGGCAAC---ATAACCATACCTAAAAACTTTACAGTCGCAGTGCAGGCCGAGTACATTCAGATTCAAGTCAAGCCCGTTGTGGTTGATTGTGCTAAGTATGTTTGTAATGGAAATCGCCATTGCCTCACCTTACTTGCACAATACACCTCAGCTTGTCATACAATTGAAAATGCCCTTAACCTTGGTGCACGTCTTGAATCGCTGATGCTTAATGATATGATTACAGTATCA------------GATCGTAGTTTAGAGCTTGCA---------ACTGTTGAAAAGTTTAACAACACAGCTTTA---------------------GGTGGTGAGAAACTGGGTGGTTTGTACTTTGATGGTCTGAGTAGCCTATTA---CCACCCAGA------------------------------GTAGGT---------------------GTGAGG---TCTGCTGTTGAGGATTTACTGTTCACTAAAGTAGTAACTAGCGGTCTTGGCACTGTGGATGRTGACTATAAGAAGTGTTCAGCTGGTACA------------GATGTA---GCTGACCTAATTTGTGCCCAGTATTACAATGGTATAATGGTACTACCTGGTGTTGTTGACCAAAATAAAATGGCTATGTACACAGCTTCTTTAATAGGAGGTATG---------------------GCTTTGGGCTCTATT---ACTTCTGCTGTTGCAGTTCCCTTCGCCATGCAAGTGCAAGCTAGGCTTAATTATGTTGCATTACAAACTGATGTCTTACAGGAAAATCAGAAGATACTTGCTAATGCATTTAACAACGCCATTGGTAACATAACATTAGCACTTGGAAAGGTCTCAAACGCTATTTCAACCGTTTCGGATGGATTTAATACTATGGCCTCAGCATTGACTAAGATCCAGTGTGTGGTTAATCAACAGGGTGAGGCGTTGAGTCAACTCACCAGCCAATTACAGAAAAACTTCCAGGCTATTAGTAGTTCTATTGCTGAAATCTACAATAGATTGGAAAAAGTGCAAGCTGATGCTCAAGTTGATCGCCTCATTACTGGCAGGTTGGCGGCACTTAATGCTTATGTGTCTCAAACTCTAACTCAGTACGCTGAAGTCAAGGCT---AGTAGGCAACTGGCTATGGAGAAGGTTAATGAGTGTGTGAAGTCCCAGTCGGATAGGTATGGTTTCTGTGGA---AATGGAACACACTTATTCTCACTTGTCAATTCTGCACCTGACGGTTTACTTTTCTTTCACACAGTGTTACTTCCCACTGAATGGGAAGAGGTAACGGCATGGTCAGGAATATGTGTTAACGAC---------ACATAT------GCATATGTGTTGAAAGATTTTGAATATTCTATT---------TTT---AGCTAT---------------------AATGGTACGTATATGGTAACTCCTCGTAACATGTTTCAACCTAGAAAACCTCAGATGAGTGATTTCGTGCAAATTACGAGTTGTGAATTGACTTTCTTGAACACTACATATACGACATTTCAGGAGATTGTGATTGATTATATTGATATCAACAAGACTATCGCTGATATGCTTGAACAATAT---AACCTC------AATTTC---------ACAGCACTT---GACTTAGACCTACAGCTGGAAATCTTCAATCAGACAAAGTTAAACCTCACTGCAGAAATAGACCAATTGGAACAAAGAGCTGACAAT---------------CTTACGACCATAGCGCATTCATTACAAGAGTACATTGACAATCTCAATAAGACTCTTGTTGACCTTCAATGGCTCAACAGGATTGAAACTTATGTAAAATGGCCGTGGTATGTGTGGCTACTAATCGGTTTAGTAGTAGTCTTCTGCATACCATTGTTACTTTTTTGCTGTCTGAGCACTGGTTTCTGT---GGGTGCTTTGGTTGTATTGGCAGTTGTTGTCACTCTCTT---------TTTATT---------AGACGTCAATTTGAAAACTATGAACCTATTGAAAAGGTTCACATTCAT------------------------------TAA
>FJ938057_Feline_Netherlands_2007-07-13
ATG------------------------------------ATATTACTATTACTT------------------------------------------------------------------------------------------------------------------------------------------------------------------------------------------------------------------------------------------------------------------------------------------------------------------------------------------------------------------------------------------------------------------------------------------------------------------------------------------------------------------------------------------------------------------------------------------------------------------------------------------------------------------------------GCATTTCTTAGCGTCACTAAT---------------------------------------------------TCCGAAGAT---------------------GCCCCTCAT---GGTGTTATC------TTACCTAAATTTAACACTTCCTCT------------GATAATAAAAAGTTTGAACTTAATTTTTATAATTTCTTACAAACGTGGGATATACCACCAAATACAGAA---ACTATTCTGGGTGGTTATCTA---CCATATTGTGCTAGTAAAAGAAATGGGATTGGTGATAAT------------------TGTGGATGGTATAATTTTCTGTACCAACCT---CATGATGGTGTAAATGGTAAGTATTCCTATATAAACACGCAA------AATTTAAAYATA---------CCG------AAT------------------------GTC---CAT---------GGCGTCTATTTTGATGTAAGAGAACAT---AACTCTGATGGTGTGTGGGATGCTAGAGACAGAGTTGGTYTATTGATAGCCATA---CATGGCCAA------------TCCCAC------------------------------------------------TATAGTCTACTAATGGTTTTG---CAA------GACGAAGTGGAAGCG------------------AAT------------------CWGCCT------CAT---------GTCGCT---GTTAAAATTTGTCATTGG---CAG------CYAGGT---AACATAAGTTCTTAC------CATAAATTTGCT------------------CTTAATTTGGGA---------------------------GATTACGGCCAATGTGTGTTC---AATCAG------------------AAATTT---TCATTGGACACC---------GTGTTGACT------------ACT------AATKACTTC---TATGGCTTTCAGTGGACTGACACCTATGTAGACATCTACTTAGGTGGTACTATCACTAAAGTGTGGGTTGAC------AATAAG---TGGAGTGTTGTCGAAGCCAGCATTTCCTATYATTGGAAT---AGGATTAACTATGGG------------------TATTACATACAATTTGTCAACCGCACCACTTATTATGCCTACAATAACACTGGTGGTTCAAATYATACGCATTTACAGTTAAGTGAGTGCCAC------------AGT---GACTACTGTGCTGGTTATGCTAAGAATGTCTTTGTGCCA---ATTGATGGCAAAATACCAGAAAGYTTCTCTTTTAGTAACTGGTTTCTGTTATCTGACAAATCTACTCTAGTTCAAGGACGTGTTCTTAGTAGTCAGCCTGTTTTTGTACAATGTCTTAGACCTGTACCAACGTGGTCTAACAAT---ACTGCTGTGGTGCATTTCAGTAACGACGCTTTC---------------------------------------TGCCCT------------------AACGTCACG---GCAGATGTTTTGAGGTTCAATTTAAATTTTAGTGACACTGATGTTTACACGGCTTCAACTAGAGATGAGCAGTTATATTTCACGTTTGAAGATAATACAACT------GCATCC------------ATAGCTTGTTAYAGCAGTGATAAT------GTCACTGACAATCAACCTACAGATAACAGCATCTCACAC---ATTCTTTTTGGC---------AGAACTAACAACTCTTACTTCTGTTTTGCCAATTTC------------------TCTCAC---TCTGTTGTGGGCAGACAYTTTTTAGGTATACTGCCACCAACC---GTACGAGAGTTTGCATTTGGCAGAGATGGCTCCATTTTTGTTAATGGCTATAAATATTTTAGTTTACAACCTATTAAGAGTGTTAACTTCTCTATCAGT------------GYAGTAGAGAAGTACGGC------TTT------------------TGGACCATAGCCTATACTAACTATACAGATGTAATGGTGGATGTTAATGGCACA---GGTATTACYAGGTTATTCTATTGTGAC---TCACCCCTCAATAGAATTAAGTGTCAACAACTGAAGCATGAGCTACCAGACGGTTTTTATTCTGCTAGCATG---------CTCGTTAAAAAGGATCTGCCTAAGACATTTGTAACTATGCCACAGTTCTATAAT------TGGATGAATGTCACGTTACATGTCGTGTTG---------------------------------------AAC---------------GACACTCATAAAGGAGCT---------------GACATCATTTTGGCCAAGGCCCCAGAATTAKCATCACTTGCC---GAT---------GTACATTTTGAAATAGCTCAG---GCTAATGGCAGTGTA------------ACTAATGTTACTAGTCTATGT---GTTCAAACAAGACAGTTGGCTCTATTCTATAAGTATACTAGCTTACAAGGTTTG---TAT------------------------------------------ACT---------------TAT---------TCTAATCTGGTGGAG------TTACAAAATTATGACTGTCCT---TTCTCACCACAGCAGTTTAATAATTATTTGCAGTTTGAAACTTTATGTTTTGATGTAAAT---CCAGCTGTT---GCGGGTTGTAAGTGGTCATTAGTCCATGACGTT------AAA------------TGGCGCACA---------------------------CAG---TTTGCAACAATTACTGTGTCTTACAAAGATGGTGCACTGATTACTACTATGCCAAAG---------GCACAGCCGGGTTTTCAGGAC---------------------------------------------------------------------ATYTCTAATGTTGTTAAAGGTGTATGTACAGATTATAATATATATGGCTTTCAGGGCACAGGCATTATTAGAAACACCACCTCACGTTTA---------GTGGCTGGCCTTTACTACACATCTACTAGTGGCGACCTTCTTGCCTTTAAAAATAGTACTACTGGTGAGATTTTCACCGTAGTGCCATGTGATTTAACAGCACAAGCAGCTGTGATT------AACGATGAGATAGTGGGAGCTATAACAGCT---GTTAATCAAACTGAT------TTGTTTGAGTTT---------------------------GTAAATCACACACATTTG---AGAAGATCACGT---AGGCCG------GCA---ACAAAC------------TCAGTAACCACCTATACTATGCCACAATTTTATTACATAACAAAGTGGAAT------------------------------------------AATGCCACCTCGACT------AATTGTACG---TCTGTAATCACTTATTCCTCCTTTGCTATTTGTAATACTGGTGAA------------------ATTAAATATCTTAATGTTACTCATGTTGAAACCATGGACGATAATATAGGCGTTATCAAACCTATTTCAACAGGCAAC---ATATCTATACCCAAAAATTTCACTGTTGCAGTGCAGGCCGAATACATTCAGATTCAAGTCAAACCTGTTATTGTGGATTGTGCCAAGTATGTTTGCAATGGCAATAGACATTGCCTTAACTTGTTAACGCAATACACTTCGGCTTGTCAGACAATTGAAAATTCCCTTAACCTTGGTGCACGTCTTGAATCGCTGATGCTTAATGACATGATTACAGTGTCA------------GATCGTAGTTTGAATCTTGCA---------ACCGTTGAAAAGTTTAACACAACAGTTCTA---------------------GGTGGTGAAAGAGTGGGTGGTCCATATTTTGATGGTCTGAGCAGTCTACTA---CCACCTACA------------------------------ATAGGT---------------------AAGAGA---TCTGCTGTTGAGGATCTATTGTTCAATAAAGTTGTAACCAGCGGTCTTGGCACTGTGGATGACGATTATAAAAAGTGTTCTGCTGGTACA------------GATGTA---GCTGATTTGGTTTGTGCCCAATACTATAATGGCATAATGGTTTTGCCTGGCGTCGTAGATGGTAATAAGATGGCCATGTACACTGCCTCTTTAATAGGAGGTATG---------------------GCTTTKGGTTCTATT---ACTTCCGCAGTAGCCGTACCTTTTGCCATGCAAGTACAGGCTAGACTTAATTATGTTGCACTACAAACTGATGTTCTACAGGAAAACCAGAAGATACTTGCTAATGCTTTTAATAATGCCATTGGTAACATCACACTAGCGCTTGGAAAGGTTTCTAATGCTATTACAACCATTTCAGATGGTTTTAATACTATGGCCTCAGCGTTGACTAAGATTCAGAGTGTAGTTAATCAACAGGGTGAGGCATTGAGTCAACTTACCAGTCAGTTACAGAAAAATTTCCAGGCTATTAGTAGTTCTATTGCTGAAATCTACAATAGACTAGAAAAAGTGGAAGCTGATGCTCAAGTTGACCGTCTCATTACTGGTAGATTAGCAGCACTTAATGCTTATGTTTCTCAAACTCTAACTCAATATGCTGAGGTCAAGGCT---AGTAGGCAATTGGCAATGGAGAAAGTTAATGAGTGTGTGAAATCACAGTCGGATAGGTACGGTTTCTGTGGA---AATGGGACACACTTATTCTCACTTGTCAATTCTGCACCTGATGGTTTGCTTTTCTTTCACACAGTTTTGSTTCCTACAGAATGGGAAGAAGTTACGTCATGGTCAGGAATATGTGTTAATGAT---------ACTTAT------GCATATGTGTTGAAAGATTTCGATCATTCCATT---------TTT---AGCTAT---------------------AACAATACGTATATGGTGACACCTCGTAACATGTTTCAACCTAGAAAACCTCAGATGAGTGATTTCGTGCAAATTACGAGCTGTGAAGTGACATTCTTGAACACCACTTATACGACATTTCAGGAGATTGTGATTGACTATATTGATATTAACAAGACTATCGCTGATATGCTTGAACAATAT---AATCAT------AATCAC---------ACAACATCT---GAATTAGATTTCCACCTGGAAATCTTTAATCAGACAAAGTTAAACCTCACTGCAGAAATAGACCAACTAGAGCATAGAGCAGACAAC---------------CTTACCATTATTGCACATGAGCTACAGCAGTACATTGACAATCTTAATAAGACGCTTGTTGACCTTGAATGGCTCAACAGAATTGAAACTTATGTAAAATGGCCGTGGTATGTGTGGCTACTAATCGGGTTAGTAGTAGTATTCTGCGTACCATTATTACTATTTTGCTGTTTGAGTACTGGCTTTTGT---GGGTGTTTTGGTTGTCTTGGAAGTTGTTGCAATTCTCTT---------TGTAGT---------AGAAGACAATTTGAAAGTTATGAACCCATTGAAAAGGTGCACATTCAT------------------------------TAA
>KP849472_Canine_Italy_2003--
ATG---------------------------------AAAATAGTGTTGTTTATA------------------------------------------------------------------------------------------------------------------------------------------------------------------------------------------------------------------------------------------------------------------------------------------------------------------------------------------------------------------------------------------------------------------------------------------------------------------------------------------------------------------------------------------------------------------------------------------------------------------------------------------------------------------------------ACATTACTTTCTGTGGTTAGTTGTGACGAA---------------------------------------GAATCATATGAA---------------------GCACAACCC---AATGATAAT------CCCGCCAAGTTTAACATCAGC---------------TCAAACAGTCGTTTTGAGGCCAATATGTATAATTTTTTACAAACATGGGATATACCGCCAGGTACGGAG---ACCAGTTTTGGGAGGGTTATTTACCATTACTGC---------------GGACAGTCTGTGAATTCT------AATACTGACTGCGCTTGGTACAATTTGAGATGGCAGCCT---------GGAAGTGGTTTTAAAGAAAAATTTTTGTCTTCTGCA------GGTCTTGGTATA---------ACT------AAT------------------------GTA---CAT---------GGCTTTTATTTTGATGTACGTGAGCAT---GATGAAAATAATAGGTGGGAAACTTGGGATAGAGTTGGTTTGGCTGTTACAATT---TATGGTTCA------------TCTTAT------------------------------------------------TATGATCTATTTATGATACTT---GAA------GATGGTTTTAGCGAT------------------GAT------------------TCTTTA------TCT---------ATAGCC---GTTAAAATATGTCATTGG---ACT------TCTGGT---AATTCAACATCATTGGGTGGTAATAGGTATAAT------------------TTACATATAGGT---------------------------GACACTAGTGATTGTGTGTTC---AATCAT------------------CGGTTT---GCACTCGATAGT---------AAATTAATC------------ACC------ACTGACATT---TATGGATTTCAATGGACTGAAACTTATATCAATATTTACTTAGGAGGAACCATAAGTCGTGTTTGGATTGAT------AATACA---TGGGATAAGGTGGATGTTAAAATCTCATCTAATTGGAATGCTAAAACTAACTATGGC------------------TATTATGTCCAATTTGTTAATAAAACCACATATTACACCTATAATAATACTGGTGGTACTGGTGTTAACCAACTACAATTAGGGTTGTGTGAA------------GAC---GATTTCTGTGCTGGTTATGTCACAAATGTATTTACACCA---GTTAATGGAAAAATACCAGGTGACTTTTCCTTTAACAACTGGTTCTTATTATCAGATAAATCTACTATAGTACAAGGAAGAGTTGTAAGCAGTCAGCCTGTTTATGTTGAATGTTTAAGACCTGTACCTAGCTGGTCTAACAAT---TCTGCTATAGTAAGTTTTGATAATGACACATTT---------------------------------------TGTCCT------------------CAAGCATCT---GCTGATGTTTTAAGATTTAACTTGAACTTTAGTGGTGAAGTTTTTCATCCAAATGCAACAGCAGATGACCAAATTATATTCACATTTGAGGATAATAGCACA------GCTGAA------------ATATCTTGTTACAATGGAGCAAAT------GTTACTGACCCAACAATTGGCTTCAACACAACCTCGCAA---ATTCCATTTGGT---------GGCACAGCTGATCCTTATTTGTGCTTTGTAAATTTC------------------AGTACT---GCTGCACTTGACAACCAGTTTCTAGGAATTCTACCACCAACT---ATCAGAGAGATGGCATTTGGTAGGGATGGTTCCATTTTTATTAATGGTTACAAATATTTCAACATGCCACCAATTAAAAGCATCAATTTTGCCATCAGT------------GCTGTTGAGTACTATGGC------TTC------------------TGGACTATTGCTTATACAAAATACACTGATGTTATGGTGGATGTTAATGGAACC---TCAATTACTAGACTTTTCTATTGTGAC---TCACCCCTCAATAGAATAAAGTGTCAGCAAATGAAACATGAATTACCAGATGGATTTTATTCTGCAAATAGC---------CTTGTTAAGAAAAACCTACCTAAAACATTTGTCACCACACCACAGTTTTACAAT------GGGATGAATGTAACACTGCATGTCATATTA---------------------------------------AAT---------------GATACTAGTGCAGGAACA---------------AAAGTTGTTGGCTTTGAACGCTATGAATTAGAACAAATTGCT---GAC---------ATTCTCTTTGAAATACCACAAAATCAAGATGGTGAAGTT------------AAGAATGTCACTAATTTCTGT---GTCCAGACCCGCCAACTTGCATTTTTCTTTAAGTACACTAGCTTACAGGGATTG---TAC------------------------------------------TCA---------------ATC---------TCTAACACAGTGTGG------TTGAAGAATTATGACTGTCCA---TTTTCACCACAACAATTTAACAATTATTTACAATTTGAAACATTGTGCTTTGACACTAAT---CCTTCTGTT---GCTGGTTGTAAATGGGCTGTAATGCATTCCCCA------ATT------------TGGAATACG---------------------------CAA---TTTGCTACAATTACAGTTACCTATAAAGAAGGTGCACAAATCACAACTATGCCAAAA---------CCACAGTTGGGCTTTAGAGAT---------------------------------------------------------------------GTTTCCTTTAAAGTTGAAGGTGAGTGCACTGACTACAATATTTATGGATTTCAGGGAACTGGTATTATTAGAAAGACAGAATCAAAATTG---------GTTGCAGGACTTTTCTACACATCAGCTTCTGGTGATCTTCTTGCATTTAAAAATAGTACAACAGGAGAAATTTTCACTGTAGTACCTTGTGATTTAACTGCTCAAGCTGCTGTAATT------AATGATGAGATAGTTGGTGCTATCACGTCT---ATTAATCAAACAGAT------CTTTTTGAGTTT---------------------------GTTAATCACACACATACAGTAAGAAGAGTACGT---AGAGCAGTCCAAACT---GGAACT------------ACTATAACTGCTTATAGCATGCCGCAATTTTATTACATAACAAAGTGGAAT------------------------------------------AATGACACTTCTGAA------AATTGTACT---TCTGTCATTACATATTCCTCCTTTGCTATTTGTAATACAGGTGAA------------------ATTAAGTTTGTTAATGTAACCAAAGTAGAAGCTGTTGAAGATGGAATTGGCACTGTCAAGCCTATCTCAACTGGTAAC---ATTACAATACCTAAAAACTTCACTGTGGCTGTTCAAGCAGAATATATACAAATTCAAGTTAAACCTGTTGTCGTGGATTGTGCTAAGTATGTTTGCAATGGTAATAACCATTGCAATAGACTTCTCACTCAATACACATCTGCATGTCAGAATATTGAAAATGCCCTCAATTTAGGTGCTAGACTTGAATCACTTATGCTTAATGAAATGATTACTGTCTCT------------GATAGTAGCTTGGAGCTTGCC---------ACAATTGAAAAATTCAATACTACTGTGGTT---------------------GGTGGTGAAAAATTAGGTGGAATCTATTTTGATGGTCTAAAAGATGTACTA---CCTGCACAA------------------------------CCTGGT---------------------GGAAGA---TCTGCAATTGAAGATCTACTTTTCAACAAAGTAGTGACTAGTGGACTTGGCACTGTTGATGAAGACTACAAGAAGTGTTCAGCTGGTACT------------GACATT---GCAGATTTAGTTTGTGCCCAATACTATAATGGTGTCATGGTTCTACCAGGTGTTGTGGATGATAATAAGATGGCAATGTACACTGCTTCATTAATTGGAGGCATG---------------------GCAATGGGTTCTATT---ACATCAGCAGTTGCAATCCCATTTGCAATGCAAGTGCAAGCAAGGTTGAATTATGTTGCACTACAAACTGATGTATTACAAGAAAACCAAAAAATACTTGCTAATGCTTTCAATAATGCAATGGGAAATATCACACTAGCTCTTGGACAAGTTTCTGATGCTATTAGTACTGTTTCCGAAGGATTCAATACCATGGCATCTGCTTTAACCAAAATTCAGAGTGTGGTTAACCAGCAAGGCAATGCACTAAGTCAACTTACACAACAACTTCAGAACAATTTCCAAGCTATTAGCAGCTCAATTGCTGAAATTTACAATAGATTGGAAAAAGTAGAAGCTGATGCACAAGTTGACCGTCTTATTACAGGTAGATTAGCTGCTCTTAATGCTTATGTGGCTCAAACTTTAACTCAGTACACTGAAGTTAAAGCT---AGTAGACAACTTGCTATGGAAAAAGTTAATGAGTGTGTTAAATCACAGTCTGATAGATATGGTTTCTGTGGA---AACGGGACTCATCTATTCTCATTAGCTAATGCTGCACCTGATGGTTTACTTTTCTTGCATACTGTTTTGCTTCCAACCGAATGGGAAGAGGTGACGGCATGGTCAGGAATTTGTGTTAATGAC---------ACGTAT------GCATATGTATTGAAAGATTTCAAATCTTCTATC---------TTC---AGTTAC---------------------AGTGGTACGTATATGATAACTCCTCGTAATATGTTTCAGCCAAGAAAACCTCAGATGAGCGATTTCGTGCAAATTACGAGTTGTGAAGTGACATTTTTAAACACTACATATACTACCTTTGAGGAAATTGTGATTGATTATATTGACATTAACAAGACTATCTCTGATATGCTTGAACAATAT---AGTCCA------AATTTC---------ACAATTCCA---GATTTCACTGAGGGTCTCGAAATCTTCAACCAGACAAAATTAAACCTCACTGCAGAAATTGATGAGCTACAAGTTAGAGCAGACAAT---------------CTTACTGTTATTGCACATAATTTACAAGAGTACATCGATAATTTGAATAAGACTCTTGTTGATCTTGAATGGCTTAACAGAATTGAAACTTATGTTAAATGGCCTTGGTATGTATGGCTACTAATTGGGTTAGTAGTAATATTTTGCATACCACTTTTGCTATTTTGTTGTTGTAGTACTGGTTGCTGT---GGATGCTTTGGATGCATTGGAAGTTGTTGTCACTCTATG---------TGTAGT---------AGAAGACAATTTGAAAGTTATGAACCTATTGAAAAAGTTCACATTCAT------------------------------TAA
>KR941553_Porcine_Vietnam_2014-05-
atg---------------------aggtctttaatttacttttgggtgtcttta------------------------------------------------------------------------------------------------------------------------------------------------------------------------------------------------------------------------------------------------------------------------------------------------------------------------------------------------------------------------------------------------------------------------------------------------------------------------------------------------------------------------------------------------------------------------------------------------------------------------------------------------------------------------------ccagtactttcaacatttagcctacca---------------------------------------------caagatgtcaccagg---------------------tgc---tca------------------------------------------------gctaaaact------------aattttaggcggttcttctcaaaatttaatgttcaggcgcctgcagtt---gttgtactcggcggttatcta---cctactggt---------------------------gaaaaccat---ggtgtcaattcaacttggtactgtgctggc---caa------------------------------------------------------catccaactgct---------agt------ggc------------------------gtt---cat---------ggtatctttcttagccatattagaggtggtcat---------------------------------ggctttgagattggcatt---tcgcaagag------------cctttt------gaccct---------agtggt---------------------taccagctttatttacat------aag------gct---------act------------------aac---------ggtaacactaatgct------act---------gcgcga---ctgcgtatttgccagttt---cct------aacatt---ataacattgggcccc------actgctaat---------------------aatgatgttaca---------------------------acaggtcgtaactgcctattt---aacaaa------------------gccatc---ccagctcatatg---------agtgaacac------------agt------------gtt---gtcggcgtaacatgggataatgatcgtgtcactttcttttctgac---aagatctatcatttttattttaaaaat------gat---tggtcccgtgttgcgacaaagtgttacaacagtggaggt------------------------------------tgtgctatgcaatatgtttacgaacccacctactacatgcttaatgttactagtgctggtgaggatggc---atttcttatcaaccctgtaca------------gct------aattgcattggttatgctgccaatgtatttgctactgagcccaatggccacataccagaaggttttagttttaataattggtttcttttgtccaatgattccactttggtgcatggtaaggtggtttccaaccaacctttgttggttaattgtcttttggccattcctaagatttatggacta---ggccaatttttctcattcaatcaaactatg------------------------gat---------ggcgtttgtaatggagctgctgtg------cagcgtgca---ccagaggctctgaggtttaatattaatgacacctctgtcattctt---------gctgaaggc------------------tcaattgtacttcatactgct------ttaggaacaaatttttcttttgtttgcagtaattcctcagat------cct---------------cacttaacc---accttcgcc---atacctctgggt---------gctacccaggtaccctattattgttttcttaaagtg---------gatactttcaactcc---actgtttat------aaattcttggctgttttacctcctacc---gtcagggaaattgtcatcaccaagtatggtgatgtttatgtcaatgggtttggctacttgcatcttggtttgttggatgctgtcacaattaatttcactagtcatggcactgacgatgacgtttctggt------ttt------------------tggaccacagcatcgactaattttgttgatgcacttattgaagttcaaggaact---gccattcagcgtattctttattgtgat---gatcctgttagccaactcaagtgttctcaggttgcttttgaccttgacgatggtttttaccctatttcctct---acaaacctcctgagtcatgaacagccaacctcttttgttactttgccatcatttaatgatcattcttttgttaatattactgtctctgctgctttt---------------------------------------ggt---------------ggttatagt---ggtgcc---------------------------------aaccttattgcatct------------gac---------actactatcaatgggtttagttct------------------------------------------ttctgt---gttgacactagacaatttaccatttcactgttttataac------------------------------------------------gttaca---aac---agt---------------tat---------ggttatgtgtctaaa------tcacaggacggtaattgtcct---tttaccttgcaatctgttaatgattacctgccttttagcaaattttgtgtttctaccagc---cttttggct---agtgcctgtaccatagatctttttggttaccct------gag------------tttggtagtggt------------------------gtcaagctcacgtccctttactttcaattcacaaagggtgagttgattactggcacgcctaaa---------ccacttgaaggtgttacggac---------------------------------------------------------------------gtttcttttatgactctggatgtgtgtaccaagtatactatctatggctttaaaggtgagggtatcattacccttacaaatgctagcttt---------ttggcaggtgttcattatacatctgattctggacagttgttagcttttaagaatgtcactagtggtgctgtttattctgttacgccgtgttctttttcagagcaggctgcatatgtt------gatgatgatatagtgggtgttatttctagt---ttgtct---aattcc------------actttt---------------------------aacagtactagg---------------------------------------------------------------------------gagttgcctggttccttctaccattctaatgacggc------------------------------------------------------tcc------aattgtacagagcctgtgttggtgtatagtaacataggtgtttgtaaatctggcagt------------------attggctatgtcccatctcagtctggccaagtc---------------aag---attgcacccacggttactgggaat---attagtattcccaccaactttagtatgagtattaggacagaatatttacagctttacaacacgcctgttagtgttgattgtgctacatatgtttgtaatggtaactctcgttgtaaacaattactcacccagtacacttcagcatgtaagaccatagagtcagcattacaactcagcgctgggcttgagtctgctgaagtcaactctatgcttactatttct------------gaagaggctctacagttagct---------accatcagttcgtttaat------------------------------------------------ggtgatggatat------aattttactaatgtgctg---ggtgtttccgtgtatgatcctgca---agtggcagggtggtacaa---------------------aaaagg---tcttttattgaagacctgctttttaataaagtggttactaatggtcttggtactgttgatgaagactataagcgctgttctaatggccgc------------tctgtg---gcagatttagtctgtgcgcagtattactctggtgtcatggtactacctggtgttgttgacgctgagaagcttcatatgtatagtgcgtctctcatcggtggtatg---------------------gtgctaggaggttttact---gcagcagcggcattgcctttcagctatgctgttcaagcgagactcaattatcttgctctacagacggatgttctacagcggaaccagcaattgcttgctgagtcttttaattctgctattggtaatataacttcagcctttgagagtgttaaagaggctattagtcaaacttctaagggtttgaacactggggctcatgcgcttactaaggtccaagaggttgttaattcgcagggggcagctttgacccaacttaccggaaagttgcaacaaactttccaagccatttccagttctattgaggacatttactcccgacttgaaattctttcagccgaagttcagggaaaaccggtcccatccggcagatattccgcccctaaggcttttgttgctcaaactcttactaagtatactgaggttccggtgtattctggaaacttagccccccagaaagtgaatgagtgcgtcaaatcgcaatctcagcgttatggtttttgtggttgtgatggcgagcacattttctctctggtacagaccgaacttcaaggcatgctgtttttacacacagtacttgtaccgggtgactttgtaaatgttatcgccatcgctggcctatgtgttaacgat---------gaaagt------gccttgactctacgtgagcctggtttagtcttg---------tttacg---catgaacttcaa---gat---actgcgacggaatattttgtttcatcgcgacgtatgtatgaacctagaaaacctaccgttggtgattttgttcaaattgagagttgtgtggtcacctatgtcaatttgactagagaccaactaccagaagtaatcccagattacatcgatgttaacaaaacatttgatgagattttagcttctctg------ccc------aataga---------actggtcca---agt------ctttctctagatgtttttaatgccacttatcttaatctcactggtgaaattgcagatttagagcagcgttcagagtct---------------ctccgtaatactacagaagagctccaaaggcttatatataatatcaacaacacactagttgaccttgagtggctcaaccgagttgagacgtatatcaagtggccgtggtgggtttggttgattatttttattgttttcatctttgttgtgtcattactagtgttctgctgcatttccacgggttgttgt---gggtgctgcggctgctgtggtgcttgtttttcaggttgt---------ggtagg---------ggtcctagacttcaacctcacgaagcttttgaaaaggtccacgtgcag------------------------------tga
>MH593894_Porcine_China_2018-03-15
atg---------------------aagtctttaacttacttctggttgttctta------------------------------------------------------------------------------------------------------------------------------------------------------------------------------------------------------------------------------------------------------------------------------------------------------------------------------------------------------------------------------------------------------------------------------------------------------------------------------------------------------------------------------------------------------------------------------------------------------------------------------------------------------------------------------ccagtactatcaacactcagcctacca---------------------------------------------caagatgtcactagg---------------------tgc---cag------------------------------------------------ctcactact------------aattttaggcggttcttttcaaaatttaatgtgcaggcacctgctgtc---gttgttttgggtggctattta---cctagtatg---------------------------aac---------------tcttctagctggtactgtggcata---ggc------------------------------------------------------cttgaaactgct---------agt------ggc------------------------gtt---cat---------ggcatttttcttagttacattgattctggtcaa---------------------------------ggctttgagattggtatt---tcacaggag------------ccgttt------gatcct---------agtggt---------------------taccagctttatctacat------aag------gcc---------act------------------aat---------ggtaacactgatgct------gtt---------gcacga---ctgcgtatttgccagttt---cca------gataat---aaaacattgggccct------tctagcggt---------------------------gttaca---------------------------tcaggtcgtaactgcctattc---aacaaa------------------gctatc---ccagctcatatg---------caggatagg------------aaa------aatattgtt---atcggcataacatgggacaatgatcgtgtcactgtttttgctgac---aagatctatcatttttatcttaaaaat------gac---tggtcccgtgttgcgacaatatgttataataaaagaagt------------------------------------tgtgctatgcaatatgtttatacacctacctactacatgcttaatgttactagtgcaggtgaggatggc---atttattatgaaccatgtaca------------gct------aattgcattggttatgctgccaatgtatttgctactgagcccaatggccacataccagaaggttttagttttaataattggtttcttttgtccaatgattccactttggtgcatggtaaggtggtttccaaccaaccattgttggtcaattgtcttttggccattcctaagatttatggacta---ggccaatttttctcctttaatcaaacgatc------------------------gat---------ggtgtttgtaatggagctgctgtg------cagcgtgca---ccagaggctctgaggtttaatattaatgacacctctgtcattctt---------gctgaaggc------------------tcaattgtacttcatactgct------tttggaacaaatctttcttttgtttgcagtaattcctcaaat------cct---------------catttagcc---accttcgcc---atacctctgggt---------gctacccaagtaccctattattgttttcttaaagtg---------gatacttacaactcc---actgtttat------aaattcttggctgttttacctcccacc---gtcagggaaattgtcatcaccaagtatggtgatgtttatgtcaatgggtttggctacttgcatatcggtttgttggatgctgtcacaattaatttcactggtcatggcactgacgatgatgtttctggt------ttt------------------tggaccatagcatcgactaattttgttgatgcactcatcgaagttcaaggaact---gccattcagcgtattctttattgtgat---gatcctgttagccaactcaagtgttctcagaatgcttttgaccttgacgatggtttttaccctatttcttct---agaaaccttctgagtcatgaacagccaatttcttttgttactttgccatcatttaatgatcattcttttgttaacattactgtctctgcttccttt---------------------------------------ggt---------------ggtcctagt---ggtgcc---------------------------------aacattattgcatct------------gat---------actactatcaatgggtttagttct------------------------------------------ttctgt---gttgacactagacaatttaccatttcactgttttataac------------------------------------------------gttaca---aac---agt---------------tat---------ggttatgtgtctaaa------tcacaggacagtaattgccct---ttcaccttgcaatctgttaatgattacctgtcttttagcaaattttgtgtttccaccagc---cttttggct---agtgcctgtaccatagacctttttggttaccct------gag------------tttggtagtggt------------------------gttaagtttacgtccctttactttcaattcacaaagggtgagttgattactggcacgcctaaa---------ccacttgaaggtgtcacggac---------------------------------------------------------------------gtttcttttatgactctggatgtgtgtaccaagtatactatctatggctttaaaggtgagggtatcattacccttacaaattctagcttt---------ttggcaggtgtttattatacatctgattctggacagttgttagcctttaagaatgtcactagtggtgctgtttattctgttacgccatgttctttttcagagcaggctgcatatgtt------gatgatgatatagtgggtgttatttctagt---ttgtct---aattcc------------actttt---------------------------aacagtactagg---------------------------------------------------------------------------gagttgcctggtttcttttaccattctaatgatggc------------------------------------------------------tct------aattgtacagagcctgtgttggtgtatagtaacataggtgtttgtaaatctggcagt------------------attggttatgtctcatctcagtctggccaagtc---------------aag---attgcacccacggttactgggaat---attagtattcccaccaactttagtatgagtattagaacagaatatttacagctttacaacacgcccgttagtgttgattgcgctacatatgtttgtaatggtaactctcgttgtaaacaattactcacccagtacactgcagcatgtaagaccatagagtcagcattacaactcagcgccaggcttgagtctgctgaagtcaactctatgcttactatttct------------gaggagactctacagttagct---------accatcagttcgtttaat------------------------------------------------ggtgatggatat------aattttactaatgtgctg---ggtgtttctgtgtatgatcctgca---agtggcagggttgtacaa---------------------aaaagg---tctttcattgaagacctgctttttaataaagtggttactaatggacttggtactgttgatgaagactataagcgctgttctaatgttcgt------------tctgtg---gcagatctagtctgtgcacagtattactctggtgtcatggtactacctggtgttgttgacgctgagaagcttcacatgtatagtgcgtctctcatcggtggtatg---------------------gtgctaggaggttttact---tctgcagcggcattgccttttagctatgctgttcaagctagactcaattatcttgctctacagacggatgttctacagcggaaccagcaaatgcttgctgagtcttttaactctgctattggtaatataacttcagcctttgagagtgttaaagaggctatcagtcaaacttccaagggtttgaacactgtggctcatgcgcttactaaggttcaagaagttgttaactcgcagggtgcagctttgactcaacttaccgtacagctgcaacacaacttccaagccatttctagttctattgatgacatttactctcgattggacattctttcaactgatgttcaggttgaccgtctcatcaccggcggattatcaacacttaatgcttttgttgctcaaacccttactaattatactgaggttcacgct---agcaagaagctaccacaccaaaacgttaatgaatgcgttaaatcgcaatctcagcgttatggtttttggggtggtgatggccatcacattttctctctggtacacgccgcacctcaaggcctgctgtttttacacacagtacttgtaccgggggactttggaaatgctattgccctcgctggcttatgtgataaaaat---------gaaatt------gccttggctctacgtgaccctggcttattcttg---------tttacg---catgaacttcaa---gat---actgcgactgaatattttggttcatcacgacgtatgtatgaacctagaaaacctaccgttggtgattttggtctaattgaaagtcgtgtggtcacctatgtcaacttgactagagactctctaccagaacccatcccagattacatcgatgttaacaaaacacttgatgagattttagcttctctg------ctc------aataca---------actgttcca---agt------ctctctctacatgtttttaatgtcacttatctcagtctcactggcgaaattgcagatttagagcagcgttcagagtct---------------ctccgtaatactacagaagagctccaaagtcttatatataatatcaacaacacactagttgaccttgagtggctcacccgagttgagacatatatcaagtggccgtggtgggtttggttgattatttttattgttctcatttttgttgtgtcattactagtattgcgctgcatttccacgggttgtcgt---ggatgttgcggctgctgtggtgcttgtttttcaggttgt---------tgtagg---------ggtcctagacttcaaccttacgaagcttttgaaaaggtccacgtgcag------------------------------tga
>MF807951_Porcine_China_2017-02-19
atg---------------------aagtctttaacttacttctggttgttatta------------------------------------------------------------------------------------------------------------------------------------------------------------------------------------------------------------------------------------------------------------------------------------------------------------------------------------------------------------------------------------------------------------------------------------------------------------------------------------------------------------------------------------------------------------------------------------------------------------------------------------------------------------------------------ccagtactttcaacacttagcctacca---------------------------------------------caagatgtcaccagg---------------------tgc---tca------------------------------------------------gctaacact------------aattttaggctgttcttttcaaaatttaatgttcaggcgcctgcagtt---gttgtactgggcggttatcta---cctattggt---------------------------gagaaccag---ggtgtcaattcaacctggtactgtgctggc---caa------------------------------------------------------catccaactgct---------agt------ggc------------------------gtt---cat---------ggtatctttgttagccatattagaggtggtcat---------------------------------ggctttgagattggcatt---tcgcaagag------------cctttt------gaccct---------agtggt---------------------taccagctttatttacat------aag------gct---------act------------------aac---------ggttacactaatgct------act---------gcgcga---ctgcgcatttgccagttt---cct------agcatt---aaaacattgggcccc------actgctaat---------------------aatgatgttaca---------------------------acaggtcgtaattgcctattt---aacaaa------------------gccatc---ccagctcatatg---------agtgaacat------------agt------------gtt---gtcggtataacatgggataatgatcgtgtcactgtcttttctgac---aagatctatcatttttattttaaaaat------gat---tggtcccgtgttgcgacaaagtgttacaacagtggaggt------------------------------------tgtgctatgcaatatgtttacgaacccacttattacatgcttaatgttactagtgctggtgaggatggt---atttcttatcaaccttgcaca------------gct------aattgcattggttatgctgccaatgtatttgccactgagcccaatggccacataccagaaggttttagttttaataattggtttcttttgtccaatgattccactttggtgcatggtagggtggtttccaaccaaccattgttggtcaattgtcttttggccattcctaagatttatggacta---ggccaatttttctcttttaatcaaaggatc------------------------gat---------ggtgtttgtaatggagctgctgtg------cagcgtgca---ccagaggctctgaggtttaatattaatgacacctctgtcattctt---------gctgaaggc------------------tcaattgtacttcatactgct------ttaggaacaaatttttcttttgtttgcagtaattcctcagat------cct---------------cattcagcc---accttcgcc---atacctctgggt---------gctacccaagtaccctattattgtcttcttaaagtg---------gatacttacaactcc---actgtttat------aaatttttggctgttttacctcctacc---gtcagggaaattgtcatcaccaagtatggtgatgtttatgtcaatgggtttggatacttgcaactcggtttgttggatgctgtcacaattaatttcactggtcatggcactgacgatgatgtttctggt------ttt------------------tggaccatagcatcgactaattttgttgatgcactcatcgaagttcaaggaact---gccattcagcgtattctttattatgat---gatcctgttagccaactcaagtgttctcaggttgcttttgaccttgacgatggtttctaccctatttcttct---agaaaccttctgagtcatgaacagccaatttcttttgttactacgccatcatttaatgatcattcttttgttaacattactgtctccgcttccttt---------------------------------------ggt---------------ggttatagt---ggtgcc---------------------------------aacctcattgcatct------------gac---------actactatcaatgggtttagttct------------------------------------------ttctgt---gttgacactagacaatttaccatttcactgttttataac------------------------------------------------gttaca---aac---agt---------------tat---------ggttatgtgcctaaa------tcacaggacagtaattgccct---ttcaccttgcaatctgttaatgattacctgtcttttagcaaattttgtgtttccaccagc---cttttggct---agtgcctgtaccatagatctttttggttaccct------gag------------tttggtagtggt------------------------gttaagtttacgtccctttactttcaattcacaaagggtgagttgattactggcacgcctaga---------ccacttcaaggtgtcacggac---------------------------------------------------------------------gtttcttttatgactctagatgtgtgtaccaagtatactatctatggctttaaaggtgagggtattattacccttacaaattctagcttt---------ttggcaggtgtttattacacatctgattctggacagttgttagcctttaagaatgtcactagtggtgctgtttattctgttacgccatgttccttttcagagcaggctgcatatgtt------gatgatgatatagtgggtgttatttctagt---ttgtct---agctcc------------actttt---------------------------aacagtactagg---------------------------------------------------------------------------gagttgcctggtttcttttaccattctaatgatggc------------------------------------------------------tct------aattgtacagagcctgtgttggtgtatagtaacataggtgtttgtaaatctggcagt------------------attggctacgtcccatctcattctggccaagtc---------------aag---attgcacccacggttactgggaat---atcagtattcccaccaactttagtatgagtattaggacaaaatatttacagctttacaacacgcctgttagtgttgattgtgccacatatgtttgtaatggtaactctcgttgtaaacaattactcacccagtacactgcagcatgtaagaccatagagtcagcattacaactcagcgttaggcttgagtctgttgaagttaactctatgcttactatttct------------gaaggggctctacagttagct---------accattagttcgtttaat------------------------------------------------ggtgatggatat------aattctactaatgtgctg---ggtgtttctgtgtatgatcctgca---agtggcagggtggtacaa---------------------aaaagg---tcttttattgaagacctgctttttaataaagtggttactaatggccttggtactgttgatgaagactataagcgctgttctaatggtcgc------------tctgtg---gcagatctagtctgtgcacagtattactctggtgtcatggtactacctggtgttgttgacgctgagaagcttcacatgtatagtgcgtctctcatcggtggtatg---------------------gtgctaggaggttttact---tctgcagcggcattgccttttagctatgctgttcaagctagactcaattatcttgccctacagacggatgttctacaacggaaccagcaaatgcttgctgagtcttttaactctgctattggtaatataacttcagcctttgagagtgttaaagaggctattagtcaaacttccaagggtttgaacactgtggctcatgcgcttactaaggttcaagaggttgttaactcgcagggtgcagctttgactcaacttaccgtacagctgcaacacaacttccaagccatttctagttctattgatgacatttactctcgactggacattctttcagccgatgttcaggttgaccgtctcatcaccggcagattatcagcacttaatgcttttgttgctcaaaccctcactaagtatactgaggttcaggct---agcaggaagctagcacagcaaaaggttaatgagtgcgttaaatcgcaatctcagcgttatggtttttgtggtggtgatggcgagcacattttctctctggtacaggccgcacctcaaggcctgctgtttttacacacagtacttgtaccgggtgactttgtaaatgttattgccatcgctggcttatgtgttaacgat---------gaaatt------gccttgactctacgtgagcctggctcagtcttg---------tttacg---catgaacttcaa---gat---actgcgacggaatattttgtttcatcgcgacgtatgtatgaacctagaaaacctaccgttggtgattttgttcaaattgagagttgtgtggtcacctatgtcaatttgactagagaccaactaccagaagtaatcccagattacatcgatgttaacaaaacacttgatgagattttagctcctctg------ccc------aataga---------actggtcca---agt------ctttctctagatgtttttaatgccacttatcttaatctcactggtgaaattgcagatttagagcagcgttcagagtct---------------ctccgtaatactacagaggagctccgaagtcttatatataatatcaacaacacactagttgaccttgagttgctcaaccgagttgagacatatatcaagtggccgtggtgggtttggttgattattttcattgttctcatctttgttgtgtcattactagtgttctgctgcatttccacgggttgttgt---ggatgctgcggctgctgctgtgcttgtttctcaggttgt---------tgtagg---------ggtcctagacttcaaccttacgaagtttttgaaaaggtccacgtgcag------------------------------tga
>MH991855_Porcine_China_2018-03-09
atg---------------------aagtctttaacttacttctggttgttctta------------------------------------------------------------------------------------------------------------------------------------------------------------------------------------------------------------------------------------------------------------------------------------------------------------------------------------------------------------------------------------------------------------------------------------------------------------------------------------------------------------------------------------------------------------------------------------------------------------------------------------------------------------------------------ccagtactttcaacacttagcctacca---------------------------------------------caagatgtcaccagg---------------------tgc---tca------------------------------------------------gctaacact------------aattttaggcggttcttttcaaaatttaatgtgcaagcacctgctgtc---gttgttttgggtggttattta---cctagtatg---------------------------aac---------------tcttctagctggtactgtggcaca---ggc------------------------------------------------------cttgaaactgct---------agt------ggc------------------------gtt---cat---------ggtattttccttagttacatcgattctggtcag---------------------------------ggcttcgagattggcatt---tcacaggag------------ccgttt------gatcct---------agtggt---------------------taccagctttatctacat------aag------gac---------act------------------aat---------ggtaacactaatgct------att---------gcacga---ctgcgcatttgccagttt---cca------cacaat---aaaacattgggccct------actgttaat------------------------gatgttaca---------------------------acaggtcgtaactgcctattc---aacaga------------------gctatt---ccagcttatatg---------caggatcgg------------aaa------gatattgtt---gtcggcataacatgggataatgatcgcgtcactgtttttgctgac---aagatctatcatttttatcttaaaaat------gag---tggtcccgcgttgcgacaagatgttacaataaaaggagt------------------------------------tgtgctatgcaatatgtttacacacctacctactacatgcttaatgttactagtgcgggtgaggatggc---atttattatgaaccatgtaca------------gct------aattgcattggttatggtgccaatgtatttgctactgagcccaatggccacataccagaaggttttagttttaataattggtttcttttgtccaatgattccactttggtgcatggtaaggtggtttctaaccaaccactgttggtcaattgtcttttggccatgcctaagatttatggacta---ggccaatttttctccttcaatcaaacgatc------------------------gat---------ggtgtttgtaatggagctgctgtg------cagcgtgca---ccagatgctctgaggtttaatattaatgacacctctgtcattctt---------gctgaaggc------------------tcaattgtacttcacactgct------ttaggaacaaatctttcttttgtttgcagtaattcttcagat------cct---------------catttagct---accttcacc---atacctctgggt---------gctactcaagtaccctattattgttttcttaaagtg---------gatacttacaactcc---actgtttat------aaatttttggctgttttacctcctacc---gtcagggaaattgtcatcaccaagtatggtgatgtttatgtcaatgggtttggatacttgcatctcggtttgttggatgctgtcacaattaatttcactggtcatggcactgacgatgatgtttctggt------ttt------------------tggaccatagcatcgactaattttgttgatgcactcatcgaagttcaaggaact---gccattcagcgtattctttattgtgat---gatcctgttagccaactcaagtgttctcaggttgcttttgaccttgacgatggtttttaccctatttcttct---agaaaccttctgagtcatgaacagccaatttcttttgttactctgccatcatttaatgatcattcttttgttaacattactgtctctgcttccttt---------------------------------------ggt---------------ggttatagt---ggtgcc---------------------------------aaccttattgcatct------------gac---------actactatcaatgggcttagttct------------------------------------------ttctgt---gttgacactagacaatttaccatttcactgttttataac------------------------------------------------gttaca---aac---agt---------------tat---------ggttatgtgtctaaa------tcacaggacagtaattgccct---ttcaccttgcaatctgttaatgattatctgtcttttagcaaattttgtgtttccaccagc---cttttggct---agtgcctgtaccatagatctttttggttatcct------gag------------tttggtagtggt------------------------gttaagtttacgtccctttactttcaattcacaaagggtgagttgattactggcacgcctaaa---------ccacttgaaggtgtcactgac---------------------------------------------------------------------gtttcttttatgactctggatgtgtgcaccaagtatactatctatggctttaaaggtgagggtatcattacccttacaaattctagcatt---------ttggcgggtgtttattacacatctgattctggacagttgttagcctttaagaatgtcactagtggtgctgtttattctgtcacgccatgttctttttcagagcaggctgcatatgtt------gatgatgatatagtgggtgttatttctagt---ttgtct---agctcc------------actttt---------------------------aacagtactagg---------------------------------------------------------------------------gagttgcctggtttcttctaccattctaatgatggc------------------------------------------------------tct------aattgtacagagcctgtgttggtgtatagtaacataggtgtttgtaaatctggcagt------------------attggctacgtcccatctcagtctggccaagtc---------------aaa---attgcacccacggttactgggaat---atcagtattcccaccaactttagtatgagtattaggacagaatatttacagctttacaacacgcctgttagtgttgattgtgccacatatgtttgtaatggtaactctcgttgtaaacaactactcacccagtacactgcagcatgtaagaccatagagtcagcattacaactcggcgctaggcttgagtctgttgaagttaactctatgcttactatttct------------gaagaggctctacagttagct---------accattagttcgtttaat------------------------------------------------ggtgatggatat------aattttactaatgtgctg---ggtgtttctgtgtatgatcctgca---agtggcagggtggtacaa---------------------aaaagg---tcttttattgaagacctgctttttaataaagtggttactaatggccttggtactgttgatgaagactataagcgctgttctaatggtcgc------------tctgtg---gcagatctagtctgtgcacagtattactctggtgtcatggtactacctggtgttgttgacgctgagaagcttcatatgtatagtgcgtctctcatcggtggtatg---------------------gtgctaggaggtttcact---gctgcagcggcattgccttttagctatgctgttcaagctagactcaattatctagctctacagacggatgttctacagcggaaccagcaattgcttgctgagtcttttaactctgctattggtaatataacttcagcctttgagagtgttaaagaggctattagccaaacttctaagggtttgaacactgtggctcatgcgcttactaaggttcaagaggttgtcaattcgcagggtgcagctttgacccaacttaccgtacagctgcaacacaacttccaagccatttctagttctattgatgacatttactctcgacttgacattctttcagccgatgttcaggtagaccgtcttatcaccggcagattatcagcacttaatgcttttgttgctcaaacccttactaagtacactgaggttcaggct---agcaggaaactagcacagcaaaaggttaatgagtgcgttaaatcgcaatctcagcgttatggtttttgtggtggtgatggcgagcacattttttctctggtacaggccgcacctcaaggcctgctgtttttacacacagtacttgtaccgggtgactttgtaaatgttattgccatcgctggcttatgtgttaacgat---------gaaatt------gccttgactctacgtgagcctggcttagtcttg---------tttacg---catgaacttcaa---gat---actgcgacggaatattttgtttcatcgcgacgtatgtatgaacctagaaaacctaccgttggtgattttgttcaaattgagagttgtgtggtcacctatgttaatttgactagagaccaactaccagaagtaatcccagattacatcgatgttaataaaacacttgatgagattctagcttccctg------ccc------aataga---------actggtcca---agt------ctttctctagatgtttttaatgccacttatcttaatctcactggtgaaattgcagatttagagcagcgttcagagtct---------------ctccgtaatactacagaagagctccaaagtcttatatataatatcaacaacacactagttgaacttgagtggctcaaccgagttgagacatatatcaagtggccgtggtgggtttggttgattatttttattgttctcatctttgttgtgtcattactagtgttctgctgcatttccacgggttgttgt---ggatgctgcggctgctgtggtgcttgtttttcaggttgt---------tgtagg---------ggtcctagacttcaaccttacgaagcttttgaaaaggtccacgtgcag------------------------------tga
>MN721369_Porcine_China_2016-10-30
atg---------------------aagtctttaacctacttctggttgttctta------------------------------------------------------------------------------------------------------------------------------------------------------------------------------------------------------------------------------------------------------------------------------------------------------------------------------------------------------------------------------------------------------------------------------------------------------------------------------------------------------------------------------------------------------------------------------------------------------------------------------------------------------------------------------ccagtactttcaacacttagcctacca---------------------------------------------caagatgtcaccagg---------------------tgc---aat------------------------------------------------gctactact------------aactttaggcggttcttttcaaaatttaatgttcaggcgcctgccgtt---gttgtactgggcggttatcta---cctattggt---------------------------gaa---------------aactcaagttggtactgtgccggc------------------------------------------------------------catcgaactgct---------agt------ggc------------------------gtt---cat---------ggtatttttgttagctatattgattctggacat---------------------------------ggctttgagattggcatt---tcgcgagag------------ccattt------gaccct---------agtggt---------------------taccagctttatttacat------aag------gct---------act------------------aac---------ggtaacactaatgct------act---------gcgcga---ctgcgcatttgccagttt---ccc------gataat---aaaacattgggccct------actgttaat------------------------aatgttaca---------------------------acaggtcgtaattgcctattt---aacaaa------------------gccatc---ccagctcatatg---------tttgaacgt------------agt------------gtt---gtcggcataacatgggataatgatcgtgtcactgtcttttctgac---aagatctattatttttattttaaaaat------gat---tggtcccgtgttgcgacaaagtgttacaactgtggaggt------------------------------------tgtgctatgcaatatgtttatgaacccacctactacatgcttaatgttactagtgctggtgaggatggt---atttcttatgaaccctgtaca------------gct------aattgcactggttacgctgccaatgtatttgccactgagcccaatggccacataccagaaggttttagttttaataattggtttcttttgtccaatgattccactttgttgcatggtaaggtggtttccaaccaaccattgttggtcaattgtcttttggccattcctaagatttatggacta---ggccaatttttctcctttaatcaaacgatc------------------------gat---------ggtgtttgtaatggagctgctgtg------aagcgtgca---ccagaggctctgaggtttaatattaatgacacctctgtcattctt---------gctgaaggc------------------tcaattgtacttcatactgct------ttaggaacaaatttttcttttgtttgcagtaattcctcagat------cct---------------cacttagct---accttcgcc---atacctttgggt---------gctacccaagtaccctattattgttttcttaaagtg---------gatacttacaactcc---actgtttat------aaattcttggctgttttacctccaacc---gtcagggaaattgtcatcaccaagtatggtgatgtttatgtcaatgggtttggatacttgcatctcggtttgttggacgctgtcacaattaatttcactggtcatggcactgacgatgaagtttctggt------tac------------------tggaccatagcatcgactaattttgttgatgcactcatcgaagttcaaggaact---gccattcagcgtattctttattgtgat---gatcctgttagccaactcaagtgttctcaggttgcttttgaccttgacgatggtttttaccctatttcttct---agaaaccttctgagtcacggacagccaatttcttttgttactttgccatcatttaatgatcattcttttgttaatattactgtctctgcttctttt---------------------------------------ggt---------------ggtcttagt---ggtgcc---------------------------------aatcttactgcatct------------gac---------actactatcaatgggtttagttct------------------------------------------ttctgt---gttgacactagacaatttaccatttcactgttttataat------------------------------------------------gttaca---aac---agt---------------tat---------ggttatgtgtctaaa------tcacaggatagtaattgccct---ttcaccttgcaatctgttaatgattacctgtcttttagcaacttttgtgtttccaccagc---tttttggct---agtgcctgtaccatagatctttttggttaccct------gcg------------tttggtagtggt------------------------gttaagtttacgtccctttactttcaattcacaaagggtgagttgattactggcacgcctaaa---------ccacttgaaggtgtcacggac---------------------------------------------------------------------gtttcttttatgactctggatgtgtgtaccgagtatactatctatggctttaaaggtgagggtatcattacccttacaaattctagcttt---------ttggcaggtgtttattatacatctgattctggacagttgttagcctttaagaatgtcactagtggtgctgtttattctgttacgccatgttctttttcagagcaggctgcatatgtt------gatgatgatatagtgggtgttatttctagt---ttgtct---agctcc------------actttt---------------------------aacagtactagg---------------------------------------------------------------------------gagttgcctggtttcttctaccattctaatgagggc------------------------------------------------------tcc------aattgtacagagcctgtgttggtgtatagtaacataggtgtttgtaaatctggcagt------------------attggcttcgtcccatctcagtttggccaagtc---------------aag---attgcacccacggttactgggaat---attagtattcccaccaactttagtatgagtattaggacagaatatttacagctttacaacacgcctgttagtgttgattgtgcaacatatgtttgtaatggtaactctcgttgtaaacaattactcacccagtacactgcagcatgtaagaccatagagtcagcattacaactcagcgctaggcttgagtctgttgaagttaactctatgcttaccatttct------------gaagaggctctacagttagct---------accatcagttcgtttaat------------------------------------------------ggtgatgggtat------aactttactaatgtgctg---ggtgcttccgtgtacgatcctgca---agtggcagggtggtacaa---------------------aaaagg---tctcttattgaagacctgctttttaataaagtggttactaatggccttggtactgttgatgaagactataagcgctgttctaatggtcgc------------tctgtg---gcagatctagtctgtgcacagtattactctggtgtcatggtactacctggggttgttgacgctgagaagcttcacatgtacagtgcgtctctcatcggtggtatg---------------------gcgctaggaggtctaact---gctgcagcggcattgccttttagctatgctgttcaagctagactcaattatcttgctgtacagacggatgttctacagcggaaccagcaattgcttgctgagtcttttaactctgctattggtaatataactttagcctttgagagtgttaaagaggctattagtcaaacttccaagggtttgaacactgtggctcatgcgcttactaaggttcaagaggttgttaactcgcagggttcagctttgagtcaacttaccgtacagctgcaacacaacttccaagccatttctagttctattgatgacatttattcccgactggacattctttcagccgatgttcaggttgaccgtctcatcaccggcagattatcagcacttaatgcttttgttgcccaaaccctcactaagtatactgaggttcaggct---agcaggaagctagcacagcaaaaggttaatgagtgcgtcaagtcgcaatctcagcgttacggtttttgtggtggtgatggcgagcacattttctctctggtacaggccgcacctcagggcctgctgtttttacatacagtacttgtaccgggtgattttgtagatgttcttgccatcgctggcttatgcgttaatgat---------gaaatt------gccttgactctacgtgagcctggcttagtcttg---------tttacg---catgaacttcaa---actgatactgcgacggaatattttgtttcatcgcgacgtatgtttgaacctagaaaacctaccgttagtgattttgttcaaattgagagttgtgtggtcacctatgtcaatctgactagagaccaactaccagatgtaatcccagattacatcgatgttaacaaaacacttgatgagattttagcttctctg------ccc------aataga---------actggtcca---agt------cttcccttagatgtttttaatgccacttatcttaatctgactggtgaaattgcagatctagagcagcgttcagagtct---------------ctccgtaatactacagaggagctccaaagtctcatagacaatatcaacaacacacttgttgaccttgagtggctcaaccgagttgagacatacatcaagtggccgtggtgggtttggttgattattttcattgttctcatctttgttgtgtcattactagtgttctgctgcatttccacgggttgttgt---ggatgctgcggttgctgctgtgctttttcttcaggttgt---------tgtagg---------ggtcctagacttcaaccttacgaagattttgaaaaggtccacgtgcag------------------------------tga
>MN213154_Porcine_China_2019-01-
atg---------------------aggtcttcaacctacttctggttgttctta------------------------------------------------------------------------------------------------------------------------------------------------------------------------------------------------------------------------------------------------------------------------------------------------------------------------------------------------------------------------------------------------------------------------------------------------------------------------------------------------------------------------------------------------------------------------------------------------------------------------------------------------------------------------------ccagtactttcaacatttagcctacca---------------------------------------------caagatgtcaccagg---------------------tgc---tca------------------------------------------------gctaacact------------aattttaggcggttcttttcaaaatttaatgttcaggcgcctgcagtt---gttgtacttggcggttatcta---cctactggt---------------------------gaaaaccag---ggtgtcaattcaacttggtactgtgctggc---caa------------------------------------------------------cattcaactgct---------agt------ggc------------------------gtt---cat---------ggtatctttcttagccatattagaggtggtcat---------------------------------ggctttgagattggcatt---tcgcaagag------------cctttt------gactct---------agtggt---------------------taccagctttatttacat------aag------gct---------act------------------aat---------ggtaacactaatgct------act---------gcgcga---ttgcgcatttgccagttt---ccc------agcatt---aaaacattgggcccc------actgctaat---------------------aatgatgttaca---------------------------acaggtcgtaactgcctattt---aacaaa------------------gccatc---ccagctcatatg---------agtgaacat------------agt------------gtt---gtcggcataacatgggataatgatcgtgtcactgtcttttctgac---aagatctatcatttttattttaaaaat------gat---tggtcccgtgttgcgacaaagtgttataacagtggaggt------------------------------------tgtgctatgcaatatgtttacgaacccacttactacatgcttaatgttactagtgctggtgaggatggt---atttcttatcaaccctgtaca------------gct------aattgcattggttatgctgccaatgtatttgctactgagcccaatggccatataccagaagggtttagttttaataattggtttcttttgtccaatgactctactgtgttgcatggtaaggtggtttctaaccaacctttgttggtcaattgtcttttggccattcctaagatccatggacta---ggccaatttttctcattcaatcaaactatg------------------------gat---------ggtgtttgtaacggagctgctgcg------cggcgtgca---ccagaggctctgaggtttaatattaatgacacttctgtcattctt---------gctgaaggc------------------tcaattgtacttcacactgct------ttaggaacaaatctttcttttgtttgcagtagttcctcagat------cct---------------cattcagcc---atctttgcc---atacctctgggt---------gccactcaagtaccctattattgttttcttaaagtg---------gatacttacaactcc---actgtttat------aaattcttggctgttttacctcctatt---gtcagggaaattgtcatcaccaagtacggtgatgtttatgtcaatgggtttggctatttgtatcccggtttgttggacgctgtcacaatcaacttcactggtcatggcactgacggtgacgtttcaggt------ttc------------------tggaccatagcatcgactaactttgttgatgcacttatcgaagttcaaggaact---tccattcagcgtattctttattgtgat---gaccctgttagccaactcaagtgttctcaggttgcttttgaccttgacgatggtttttaccctatttcctct---acaaaccttctgagtcatgaacagccaacttcttttgttactttgccatcatttaatgatcattcttttgttaatattactgtctctgctgctttt---------------------------------------ggt---------------ggtcatagt---ggtgcc---------------------------------aacctcattgcatct------------gac---------actactattaatgggtttagttct------------------------------------------ttctgt---gttgacactagacaatttaccattacactgttttataac------------------------------------------------gttaca---aac---agt---------------tat---------ggttatgtgtctaaa------tcacaggatagtaattgccct---ttcaccttgcaatctgttaatgattacctgtcttttagcaaattttgtgtttctaccagc---cttttggct---agtgcttgtaccatagatctttttggttaccct------gag------------ttcggtagtgtt------------------------gttaagtttacgtccctttattttcaattcacaaagggtgagttgattactggcacgcctaaa---------ccacttgaaggtgtcacggac---------------------------------------------------------------------gtctcttttatgactctggatgtgtgtaccaagtatactatctatggctttaaaggtgagggtattattacccttacaaattctagcttt---------ttggcaggtttttattacacatctgattctggacagttgttagcctttaagaatgtcactagtggtgctatttattctgttacgccatgttctttttcagagcaggctgcatatgtt------gatgatgatatagtgggtgttatttctagt---ttgtct---agctcc------------acgttt---------------------------aacaatactagg---------------------------------------------------------------------------gagttgcctggtttcttttaccattctaatgatggc------------------------------------------------------tct------aattgtacagagcctgtgttggtgtatagtaacataggtgtttgtaaatctggcagt------------------attggctatgtctcatctcagtctggccaagtc---------------aag---attgcacccacggttactgggaat---attagtattcccaccaactttagtatgagtattagaacagaatatttacagctttacaacacgcccgttagtgttgattgcgctacatatgtttgtaatggtaactctcgttgtaaacaattactcacccagtacactgcagcatgtaagaccatagagtcagcattacaactcagcgccaggcttgagtctgctgaagtcaactctatgcttactatttct------------gaggaggctctacagttagct---------accatcagttcgtttaat------------------------------------------------ggtgatggatat------aattttactaatgtgctg---ggtgtttccgtgtatgatcctgca---agtggcagggttgtacaa---------------------aaaagg---tctttcattgaagacctgctttttaataaagtggttactaatggccttggtactgttgatgaagactataagcgctgttctaatggccgc------------tctgtg---gcagatttagtctgtgcgcagtattactctggtgtcatggtactacctggtgttgttgacgctgagaagcttcatatgtatagtgcgtctctcatcggtggtatg---------------------gtgctaggaggttttact---gcagtagctgcattgccttttagctatgctgttcaagcgagactcaattatcttgctctacagacggatgttttacagcggaaccagcaattgcttgctgagtctttcaattctgctattggtaatataacttcagcctttgagagtgttaaagatgctattagtcaaacttctaagggtttgaacactgtggctcatgcgcttactaaggtccaagaggttgttaattcgcagggtgcagctttgactcaacttaccgtacagttgcaacacaacttccaagccatttctagttctattgatgacatttactcccgacttgacattctttcagccgatgttcaagtagaccgtctcatcaccggcagattgtcagcacttaatgcttttgttgctcaaacccttactaagtatactgaggttcaggct---agcaggaaactagcacagcaaaaggttaatgagtgcgttaaatcgcaatctcagcgttatggtttttgtggtggtgatggcgagcacattttctctctggtacaggccgcaccgcaaggcctgctgtttttacatacagtacttgtaccaggtgactttgtaaatgttattgccatcgctggcttatgtgttaacgat---------gaaatt------gccttgactctacgtgagcctggcttagtcttg---------tttacg---catgaacttcaa---gat---actgcgacggaatattttgtttcatcgcgacgtatgtatgaacctagaaaacctaccgttggtgattttgttcaaattgagagctgtgtggtcacctatgtcaatttgactagagaccaactaccagaagtaatcccagattacatcgatgttaacaaaacacttgatgagattttagcttctctg------ccc------aataga---------actggtcca---agt------ctttctctagatgtttttaatgccacttatcttaatctcactggtgaaattgcagatttagagcagcgctcagagtct---------------ctccgtaatactacagaagagctccaaagtcttatatataatatcaacaacacactagttgaccttgagtggctcaaccgagttgagacatacatcaagtggccgtggtgggtttggttgattatttttattgttcttatctttgttgtgtcattactagtgttctgctgcatttccacgggttgttgt---ggatgctgcggctgctgtggtgcttgtttttcaggttgt---------tgtagg---------ggtcctagacttcaaccttacgaagcttttgaaaaggtccacgtgcag------------------------------tga
>KU836638_Porcine_UK_2000-10-
atg---------------------aattctttaatttacttttggttgttctta------------------------------------------------------------------------------------------------------------------------------------------------------------------------------------------------------------------------------------------------------------------------------------------------------------------------------------------------------------------------------------------------------------------------------------------------------------------------------------------------------------------------------------------------------------------------------------------------------------------------------------------------------------------------------ccattacttccaacactgaacctttca---------------------------------------------caacatgttagcagg---------------------tgc---aat------------------------------------------------ataactact------------cactttaagcggctcttttcaaaattcaatgttcaggcaccggccgtt---gtcgctctgggtggttatcta---cctagtatg---------------------------aac---------------tcttctagctggtactgtggcaca---gac------------------------------------------------------cttgtaactgct---------agt------ggc------------------------gtt---cat---------ggtatttttctcagctacatcgattctggtcag---------------------------------ggctttgagattggcatt---tctcaagag------------tcgttt------gatcct---------aaaggt---------------------taccagttttatttacat------aag------gca---------act------------------aat---------ggtaacgctggtgct------act---------gcacga---ctgcgcatttgccagttt---cct------tataat---aaaacattgggccct------actgctaat------------------------gctgtcaca---------------------------acaggtcgtaattgcctagtc---aacgaa------------------gacatt---ccagctcatctg---------caggatggg------------aga------catatcatt---gtcggcataacatgggataatgatcgtgtcactgtttttgctgac---aagatctatcatttttatcttaaaaat------gag---tggtctcgtgttgcgacaagatgttacaataaaagaagt------------------------------------tgtgctatgcaatatgtctatacacctacctactacatgcttaatgttactagtacaggtgaggatggc---atttattatgaaccctgtaca------------gct------gattgcagtggttatgctgccaatgtatttgccactgagtccaatggccatataccagatggttttagttttaataattggtttcttttgtccaatgattctactttgttgcatggtaacgtggtttctaaccaacctttggtggtcaactgcctctgggccattcccaagatctatggacta---ggccgatttttctcatttaatcaaacgatg------------------------ggt---------ggcgtttgtaatggagctgatgtg------aatcgtgca---ccagaggctttgaggtttaacattaatgacacttctgtcattctt---------gctgaaggc------------------tcaattgtacttcatactgct------ttaggaacaaatctttcatttgtttgcagtaattcctcaaac------cca---------------aatgcagcc---atctttgcc---atgccattaggt---------gcttcagatgtaccctactattgctttcttaaagtg---------gatacttataactcc---actgtttat------aaattcttagctgttttacctcctact---gtcagggaaattgtcatcaccaagtatggtgatgtttatgttaatgggtttggctatttgcatctcggtctgttggacgctgtcacaattaatttcactggtcatggcactgatggtgatgtctcaggt------ttc------------------tggaccatagcatcgactaattttgttgatgcacttgtcgaggttcaaggaact---gccattcagcgcattctttattgtgat---gatcctgttagccaactcaagtgctctcaggtttcttttgatcttgatgatggtttttaccctatttcttct---agcaaccttttgagccatgaacagccaatttcttttgtcactttgccatcatttaatgaccattcttttgttaatattactgtctctgcggctttt---------------------------------------ggt---------------ggtcttagt---ggtgcc---------------------------------aaccttattgcatct------------gac---------actactatcaatgggcttagttct------------------------------------------ttctgt---gttgacactagacaatttaccattacactgttctacaac------------------------------------------------gttaca---aac---act---------------tat---------ggttatgtgtctaaa------tcacaggatggtaattgccct---ttcacattgcaatctgttaatgattacctgtcttttagcaaattttgtgtttcaaccagc---tttttggct---agtgcttgtaccatagatctttttggttatcct------tct------------tttggtagtgat------------------------gttaagttgacgtccctctattttcaattcacaaaaggagagttgattactggcacacctaag---------ccacttgagggtgtcaaggac---------------------------------------------------------------------gtttcctttatcactttggatgtgtgtactaagtacactatctatggctttaaaggtgagggtattattacccgtacaaattctagcttt---------ttggcaggtgtttattatacatctgattctggtcagttgttagcctttaagaatgtcactagtggtgatgtttattctgtcacgccatgttctttttcagagcaggctgcatatgtt------aatggtgacatagtgggtgttatttctagt---ttgtct---aactcc------------actttt---------------------------aacaatactaag---------------------------------------------------------------------------gagttgcctggtttcttctatcactctaatgacggc------------------------------------------------------tcc------aattgtacagagcctgttttggtgtatagtaacataggtgtttgtaaatctggcagt------------------attggctatgtgccacctcagtatggccaagtc---------------aag---attgcacccatcgttactgggaat---attagtattcctaccaactttagtgtgagtattagaacagaatatttacagctttacaacacgcctgttagtgttgattgtgctacatatgtttgtaatggtaactctcgttgtaaacaactactcacccagtacactgcagcatgtaagaccatagaatcgtcattacaacttagcgccaggcttgaggctgttgaagttaactctatgcttactatttct------------gaagaggctctacagttagcc---------accatcagttcgtttaat------------------------------------------------ggtggtggatat------aactttactaatgtgctg---ggtgtttctgagtatgattatgca---agtggcagggtggtacaa---------------------aaaagg---tctgttattgaagacttgctttttaacaaagtggttactaatggccttggtactgttgatgaagactataagcgctgttctaatggtcgc------------gctgtg---gctgacctagtctgtgcgcagtattactcaggtgtcatggtattacctggtgttgttgacgctgagaagcttcacatgtacagtgcgtctctcattggtggtatg---------------------gcgctaggaggttttact---gctgcagtcgcattgccttttagctatgctgttcaagcgagacttaattatcttgctttacagacggatgttctacagaggaaccagcaattgcttgctgattcttttaactctgctattggtaatataactttagccttcgagagtgttaaagaggctattagtcaaacttcccagggtttgaatactgtggctcatgcgcttactaaggttcaagaggttgttaattcgcagggtgcagctttgtctcaactcactttacagctgcaacacaacttccaagccatttctagttctattgatgacatttattcccgactggatagtctttcagccgatgttcaggttgaccgccttatcactggcagattatcagcacttaatgcttttgttgctcaaaccctcaataagtacactgaggtccaggct---agcaggaagctagcacagcaaaaggttaatgagtgcgtcaaatcgcaatctcagcgttatgggttttgtggtggtgatggcgaacacattttctctctggtacaagccgcacctcagggcctgttgtttttacacacagtacttgtaccgggtgcttttgtaaatgttactgccatcgctggtttatgcgttaatggt---------gaaatg------gccttgactctacgtgagcctggcttagtcctg---------tttacg---catgaacttcaa---acttatactgcgacagaatactttgtttcgtcgcgacgtatgtttgaacctagaaaacctaccgttagtgattttgttcaaattgagagttgtgtggtcacctatgtcaatttgactagcgaccaactaccagatgtaatcccagattacatcgatgttaacaaaacacttgatgagattttagcttctttg------ccc------aataga---------actggtcca---aat------ctttccctagatgtttttaatgctacttatcttaatctcactggtgaaattgcagatttagagtggcgttcagagtct---------------cttcgtaacactacagaagagctccggagtcttatatataacatcaacaacacacttgttgaccttgagttgctcaatcgagttgagacatatatcaagtggccgtggtgggtttggttgatcatctttattgttctcatctttgttgtgtcattactagtgttctgctgcatttccacgggttgctgt---ggatgctgcggttgttgtggtgcttgtttttcaggttgt---------tgtagg---------ggtcctagacttcaaccttacgaagctattgaaaaggtccacgtgcag------------------------------tga
>KJ857459_Porcine_SKorea_2005--
atg---------------------aagtctttaatttatctttggttgttctta------------------------------------------------------------------------------------------------------------------------------------------------------------------------------------------------------------------------------------------------------------------------------------------------------------------------------------------------------------------------------------------------------------------------------------------------------------------------------------------------------------------------------------------------------------------------------------------------------------------------------------------------------------------------------ccattacttccaacactcagcctacca---------------------------------------------caagatgtccaaagg---------------------tgc---tca------------------------------------------------gctaggact------------aactttaggcggttcttttcaaaatttaatgttcaggcgcctgcagtc---gttgtactgggcggttatcta---cctagtggt---------------------------gaaacagag---gtagaggcaccacgttggtactgtgctggc---cga------------------------------------------------------tatgatactgct---------agt------ggc------------------------gtt---cat---------gatatctttcttagccatattagaggtggtcat---------------------------------ggctttgagattggcatt---tcgcaagag------------ccgttt------gaccct---------agtggt---------------------taccagctttatttacat------aag------gcc---------act------------------aac---------ggtaacactaattct------act---------gcgcga---ctgcgtatttgccagttt---ccc------agcaat---aaaacattgggcccc------actgctaat---------------------gatgatgtcaca---------------------------acaggccgtaactgcctattt---aacaaa------------------gtcatt---ccagctcatatg---------agtgagcat------------agt------------gtt---gtcggcataacatgggataatgatcgtgtcactgtttttgctgac---aagatctatcatttttatcttaaaaat------gat---tggtcccgtgttgcgtcaaaatgttacaacagtggaggt------------------------------------tgtgctatgcaatatgtttacgaacctatttactacatgcttaatgttactagtgctggtgaggatggt---atttcttatcaactctgcaca------------gtt------aattgcattggttatgctgccaatgtatttgccactgagcccaatggccatataccagaaggttttagttttaataattggtttcttttgtccaatgattccactttgtttcatggtaaagtggtttccaaccaacctttgttggtcaactgtctttgggccattcctaagatttacggacca---ggccactttttctcttttaatcaaacgatg------------------------gat---------ggcgtttgtaacggcgctactgtg------tatcgtgcc---ccagaggctctgaggttcaatattaacgatacttctgttagtatt---------gccgaaggc------------------tcaattgtacttcatactgct------ttaggaacaaacctttcttttgtttgcagtaattcctcaaac------cct---------------cacggagcc---atcttttcc---atacctttgggt---------gctacccaagtaccctactattgcttttttaaagtt---------gatacttttaactcc---actgtctat------aaatttcttgctgttttacctcctact---gtcagggaaattgtcatcaccaagtacggtgatgtttatgtcaacgggcttggctacttgcatatcggtttgttggatgctgtcacaattaatttcactggtcatggcactgacgatgacgtttcaggt------ttc------------------tggactatagcatcgactaactttgttgatgcactcatcgaagttcaagaaact---gccattcagcgtattctttattgtgat---gatcctgttagccaactcaagtgttctcaggttgcttttgaccttgacgatggtttttaccctattttttct---agaaaccttctgagtcatgaacagccaatttcttttgttactttgccatcatttaatgatcattcttttgttaacatcactgtctctgcgtctttt---------------------------------------ggt---------------gatcatagt---ggtgcc---------------------------------aacctcgttgcatct------------gac---------actactatcaatgggtttagttct------------------------------------------ttctgt---gttgaaagtagacaatttaccattacactgttttataat------------------------------------------------gtttca---aac---agt---------------tat---------ggttatgtgtctaat------tcacaggctagtaattgccct---ttcaccttgcaatctgttaatgattacctgtcttttagcaaattttgtgtttcaaccagc---cttctggct---agtgcctgtaccatagatctttttgcttaccct------gcg------------tttggtagtggt------------------------gttaagttgacgtccctttactttcaattcacaaagggtgagttgattactggcacgcctaaa---------ccacttgaaggtgtcacggac---------------------------------------------------------------------gtctcttttatcactctgggtgtgtgtaccaagtataccatctatggctttaaaggtgagggtattattaaccttacaaattctagcttt---------ttggcaggtgtttattatacatctgattctggacagttgttagcctttaagaatgtcactagtggtgctgtttattctgttacgccatgttctttttcagagcaggctgcatatgtt------gatgatgatatagtgggtgttatttctagt---ttgcct---aactcc------------actttt---------------------------aacaatactagg---------------------------------------------------------------------------gagttgcctggtttcttctaccattccaatgacggc------------------------------------------------------tcc------aattgtacagagcctgtgttggtgtatagtaacataggtgtttgtaaatctggcagt------------------attggctatgtcccatctcagtctggccaagtc---------------aag---attgcacccatggttactgggaat---attagtattcccaccaactttagtatgagtattaggacagaatatttacagctttacaacacgcctgttagtgttgattgtgccacatatgtttgtaatggtaactctcgttgcaaacaattactcacccagtacactgcagcatgtaagaccatagagtcagcattacaactcagcgctaggcttgagtctgttgaagttaactctatgcttactatttct------------gaagaggctctacagttagct---------accatcagttcgtttaat------------------------------------------------ggtggtggatat------aattttactaatgtgctg---ggtgtttccgtgtatgatcctgca---agtggcagggtggtacac---------------------aaaagg---tctttcattgaagacctgctttttaataaagtggttactaatggccttggtactgttgatgaagactataagcgctgttctaatggccgc------------tctgtg---gcagatctagtctgtgcgcagtattactctggtgtcatggtactacctggcgttgttgacgctgagaagcttcacatgtatagtgcgtctctcatcggtggtatg---------------------gcgctaggaggttttact---gctgcagcggcattgccttttagctatgctgttcaagcgagactcaattatcttgctttacagacggatgttctacagcgtaaccagcaattgcttgctgagtcttttaactctgctattggtaatataacttcagccttcgagagtgttaaagaggctattagtcaaacttcccagggtttgaatactgtggctcatgcacttactaaggttcaagaggttgttaattcgcagggtgcagctttgtctcaacttaccatacagctgcaacacaacttccaagccatttctagttctattgatgacatttactcccgactggacattctttcagccgatgttcaggttgatcgtctcatcaccggcagattatcagcacttaatgcttttgttgctcaaatcctcactaagtatactgaggttcaggct---agcaggaagctagcacagcaaatggttaatgagtgcgtcaaatcgcaatctcagcgttatggtttttgtggtggtgatggcgaacacattttttctctggtacaggccgcacctcagggcctgctgtttttacacacagtacttgtaccgggtgattttgtaaatgttattgctatcgcaggcttatgcgttaatggt---------gatatt------gccttgactctacgtgagcctggcttagtcttg---------tttacg---catgaacttcaa---actcatactgcgatggaatattttgtttcatcgcgacgtatgtttgaacctagaaaacctaccgttagtgattttgttcaaattgagagttgtgtggtcacccatgttaatttgactagcgaccaactaccatatgtaatcccagattacatcgatgttaacaagacacttgatgagattttggcttctctg------ccc------aataga---------actggtcca---agt------cttccattagatgtttttaatgccacttatcttaatctcactggtgaaattgcagatttagagcagcgttcagagtct---------------ctccgtaataccacagaagagctccgaagtctcatatataacatcaacaacacacttgtagaccttgagtggctcaaccgtgttgagacatatatcaagtggccgtggtgggtttggttgattatttttattgttctcatctttgttgtgtcattattagtgttctgctgcatttccactggttgttgt---ggatgttgcggctgctgtggtgcttgtttttcaggttgt---------tgtagg---------ggccctagacttcaaccttacgaagcttttgaaaaggtccacgtgcag------------------------------tga
>KR061459_Porcine_Italy_2009-09-04
atg---------------------aagtttttaatccactgctggttgttccta------------------------------------------------------------------------------------------------------------------------------------------------------------------------------------------------------------------------------------------------------------------------------------------------------------------------------------------------------------------------------------------------------------------------------------------------------------------------------------------------------------------------------------------------------------------------------------------------------------------------------------------------------------------------------ccgctattgtcagccctcagcctaaca---------------------------------------------caagatgtcactagg---------------------tgt---ggg------------------------------------------------gtaaacact------------aattttagacggttcttttcaaaattcaatgtccaggcacctgccacc---gtcatattgggtggttatcta---cctagtatg---------------------------aac---------------tcttctagctggtactgtggccaa---ggc------------------------------------------------------attgaaactgct---------agt------ggc------------------------gtc---cac---------ggtatctttcttagctacattgattctggccag---------------------------------ggctttgaaattggcatt---gcgcaagag------------ccgttt------gaccct---------agtggt---------------------taccagctttatctatat------aag------------------gat------------------aat---------ggtaacactggtgct------act---------gcacga---ctgcgtatttgccagttt---ccc------cacaat---aaaacattgggcccc------agtgttggt------------------------gacgttaca---------------------------acaggtcgtaactgcctagtc---aacaaa------------------gccatt---ccagctcacctg---------caggataac------------aaa------aacattgtt---gtcggcttaacatgggataatgatcgtgtcactgtttttgctgac---aagatctatcatttttatcttaaaaat------gaa---tggtctcgtgttgcgacaagatgttataataagcgaagt------------------------------------tgtgctatgcaatatgtttacacacccatttactacatgcttaatgttactagttcaggtgaggatggt---atttactacgaaccctgcata------------tcc------aattgcattggttacgctgctaatgtatttgccactgagtccaatggtcatataccagatagttttagttttaacaactggtttcttttgtccaatgactccactttgttgcatggtaaagtggtttctaatcaacctttgttggtcaattgcctctgggccattcctaagatttatggatta---ggccaatttttctcattcaatcaaacgctg------------------------ggt---------ggctcttgtaatggagctgctgct------gagcgtgcc---ccagaggctttgaggtttaacattaatgacacctctgtcattctt---------gctgacggt------------------tcaattgtacttcatactgct------ttaggaacaaatttttcttttgtttgcagtaattcctcaaac------cca---------------catacagcc---actttcact---ttacctttgggt---------gctactaaagtaccctactattgctttcttaaagtg---------gacacttacaactcc---actgtctat------aaattcttggctgttttacctcctact---gtcagggaaattgtcatcaccaagtacggtgatgtttatgttaatgggtttggctatttgcatataggtttgctggatgctgtcacaattaatttcactggccatggcactgacggcgacgtctcaggt------ttc------------------tggaccatagcatcgactaattttgttgatgcactcgtcgaggttcaaggagct---gccattcagcgtattctttattgtgat---gatcctgttagccaactcaagtgttctcaggtttcttttgatcttgataatggtttttaccctatctcttct---agaaaccttctgagtcatgaacagccaatttcttttgttactttgccctcatttaatgatcattcttttgttaatattactgtctctgcagctttt---------------------------------------ggt---------------ggtcatagt---ggtgcc---------------------------------aatcttgttgcatct------------gac---------actactatcaatgggtttagttct------------------------------------------ttctgt---gttgaaactagacaatttaccatcacactgttttataat------------------------------------------------gttaca---aac---agc---------------tat---------ggttacgtgtctaaa------tcacagactagcaattgccct---ttcaccttgcaatctgttaatgattacctgtcttttaacaaattttgtatttcaaccagc---cttttggct---ggtgcttgtaccatagatatttttggttaccct------gat------------tttggtagtggt------------------------gttaagttgacgtccctttattttcaattcacaaaaggtgagttgattaccggcacgcctaaa---------ccacttgtaggtgtcacggac---------------------------------------------------------------------gtttcttttatgactctggatgtttgtaccaagtatactatctatggcttcaaaggtgagggtattattacccttacaaattctagcttt---------ttagcaggtgtttattatacatctgattctggacagttattagcttttaagaatgttaccagtggtgctgtttattctgtcacaccatgctctttttcagagcaggctgcatatgtt------aatgatgatatagtgggtgttatttctagt---ttgtct---aactcc------------actttt---------------------------aataatactagg---------------------------------------------------------------------------gagttgcctggtttcttctaccattctaatgatggc------------------------------------------------------tct------aattgtacagagcctgtgttggtgtacagtaacataggtgtttgtacatctggcagt------------------attggctatgttccatatcagcatggccaagtc---------------aag---attgcacctaccgttactgggaat---attagtattcccaccaactttagtatgagtattagaacagagtacttacagctttacaacacacctgttagtgttgattgtgctacatatgtttgcaatggtaactcccgttgtaaacaactactttcccagtacaccgcagcgtgtaagaccatagaatcagcattacaactcagcgccaggcttgagtctgttgaagtcaactctatgcttactatctct------------gaagaggctctacagttagct---------gacatcagttcgtttaat------------------------------------------------ggcgatggatat------aattttaccagtgtgctg---ggtgtttctgtgtatgatccaaca---agtggcagggtggtacaa---------------------aaaagg---tctcttattgaagacctgctctttaataaagtggttactaatggccttggtactgttgatgaagactataagcgctgtactaatggtcgc------------tctgtg---gctgatttagtctgtgcgcagtattactctggtgtaatggtactacctggcgttgttgacgctgagaagcttcacatgtacagtgcgtctctcattggtggtatg---------------------gcgctaggcggtttaact---gctgcggtggcattgccttttagctatgctgttcaagcaagacttaattatcttgccttacagacggatgttctacagcgcaaccagcaattgcttgctgagtcttttaacgctgctattggtaatataacttcagccttcgatagtgttaaagaggctattagtcagacttcccagggtttgaacactgtggctcatgcgcttaataaggttcaagaggttgttaattcgcagggtgcagccttgtctcaacttactttacagcttcaacacaactttcaagccatttctagttctattgatgatatttattctcgactggacagtctttcagctgatgttcaggttgaccgtctcatcaccggcaggttatcagcacttaattcttttgtttctcaaaccctcgctaagtatactgaggttcaggct---agcagaaagttagcacagcaaaaggttaatgagtgcgtcaaatcgcaatctcagcgttatggtttttgtggtggtgatggtgaacatattttctctctggtacaggccgcaccgcagggcctgctgtttttacacacagtacttgtaccgggcgattttgtaaatgttattgccatcgctggcttatgcgttaatgat---------gaaatt------gccttgactctacgtgagcctggattagtcttg---------tttacg---catgaacttcaa---acctacaatgcgacggaatattttgtttcttcgcgacgtatgtttgaacctagaaaacctactgttagtgattttgttcaaattgagagttgtgtggtcacctatgtcaatttgactagcgaccaactaccagatgtaatcccagattacattgatgttaacaaaacatttgatgagattgtagcttctctg------ccc------aataga---------actggtcca---agt------cttcctatagatgtttttaatgccacctatcttaatctcactgttgaaattgcagatttagagcagcgctcagagtct---------------cttcataatattacagaagagctccgaagtctcatatacaatatcaacaacacacttgttgaccttgagtggctcaatcgggttgagacatatatcaagtggccatggtgggtttggttgatcattttcattgttctcatctttgttgtgtcattactagtgctctgttgcatttccacgggttgttgt---ggatgctgcggttgctgcggtgcttgtttttcaggttgt---------tgcaga---------ggtcctagactccaaccttacgaagctattgaaaaggttcatgtgcag------------------------------tga
>KT323979_Porcine_China_1998--
atg---------------------acgcctttaatttacttctggttgttctta------------------------------------------------------------------------------------------------------------------------------------------------------------------------------------------------------------------------------------------------------------------------------------------------------------------------------------------------------------------------------------------------------------------------------------------------------------------------------------------------------------------------------------------------------------------------------------------------------------------------------------------------------------------------------ccagtacttctaacacttagcctacca---------------------------------------------caagatgtcactagg---------------------tgc---cag------------------------------------------------tctactatt------------aactttaggcggttcttttcaaaatttaatgttcaggcacctgccgtc---gttgttttgggtggttatcta---cctagtatg---------------------------aac---------------tcttctagctggtactgtggcaca---ggc------------------------------------------------------attgaaactgat---------agt------ggc------------------------gtt---cat---------ggtatttttctcagttacatcgattctggtcag---------------------------------ggctttgagattggcatt---tcgcaagag------------ccgttt------gatcct---------agtggt---------------------taccagctttatttacac------aag------gcc---------act------------------aat---------ggtaacactagtgct------att---------gcacga---ctgcgcatttgccagttt---cca------gataat---aaaacattgggccct------actgttaat------------------------gatgttaca---------------------------acaggtcgtaactgcctatcc---aacaaa------------------gccatt---ccagct---ttg---------caggatgga------------aaa------aatattgtt---gtcggcataacatgggataatgatcgtgtcactgtttttgctgac---aagatctatcatttttatattaaaaat------gat---tggtcccgtgttgcgacaagatgttacaataaaagaagt------------------------------------tgtgccatgcaatatgtttatacacctacctactacatgcttaatgttactagtgcaggtgaggatggc---atttactatgaaccttgtaca------------gct------aattgcagtggttacgctgccaatgtatttgccactgattccaatggccatataccagaaggttttagttttaataattggtttcttttgtccaatgactccactttgttgcatggtaaagtggtttcaaaccaacctttgttggtcaactgcctttgggccattcctaagatttatggacta---ggccaatttttctcattcaatcaaacgatg------------------------gat---------ggcgtttgtaacggagccgctgcg------cagcgtgcc---ccagaggctctgaggtttaatattaatgacacttttgtcattctt---------gctgaaggc------------------tcaattgtacttcatactgct------ttaggaacaaatctttcttttgtttgcagtaattcctcagat------cct---------------cacaaagcc---atctttacc---atacctttgggt---------gttactgaagtaccctactattgctttcttaaagtg---------gatacttacaaatcc---actgtttat------aaattcttggctgttttacctcctact---gtcaaggaaattgtcatcaccaagtacggtgatgtttatgtcaacgggtttggctatttgcatctcggtttgttggatgctgtcacaattaatttcactggtcatggcactgacgatgacgtttcaggt------ttc------------------tggaccgtagcatcgactaattttgttgatgcactcatcgaggttcaaggaact---gccattcagcgtattctttattgtgat---gaccctgttagccaacttaagtgttctcaggtttcttttgaccttgatgatggtttttaccctatttcttct---agaaaccttctgagtcatgaacagccaatttcttttgttactttgccatcattcaatgatcattcttttgttaatattactgtctctgcggctttt---------------------------------------ggt---------------ggtcatagt---ggtgcc---------------------------------aacctcattgcatct------------gac---------actactatcaatgggtttagttct------------------------------------------ttctgt---gttgacactagacaatttaccattacactgttttataac------------------------------------------------gttaca---aac---agt---------------tat---------ggttatgtgtctaag------tcacaggatagtaattgccct---ttcaccttgcaatctgttaatgattacctgtcttttagcaaattttgtgtttcaaccagc---cttttggct---ggtgcttgtaccatagatctttttggttaccct------gag------------ttcggtagtggt------------------------gttaagtttacgtccctttattttcaattcacaaagggtgagttgattactggcacgcctaaa---------ccacttcaaggtgtcacggac---------------------------------------------------------------------gtttcttttatgactctggatgtgtgtaccaagtatactatctatggctttaaaggtgagggtattattacccttacaaattctagcttt---------ttggcaggtgtttattatacatctgattctggacagttgttagcctttaagaatgtcactagtggtgctgtttattctgttacgccatgttctttttcagagcaggctgcatatgtt------gatgatgatatagtgggtgttatttctagt---ttgtct---aactcc------------actttt---------------------------aacaataccagg---------------------------------------------------------------------------gagttgcctggtttcttctaccattctaatgatggc------------------------------------------------------tcc------aattgtacagagcctgtgttggtgtatagtaacataggtgtctgtaaatctggcagt------------------attggctatgtcccacttcaggatggccaagtc---------------aag---attgcacccatggttactgggaat---attagtattcccaccaactttagtatgagtattagaacagaatatttacagctttacaacacgcctgttagtgttgattgcgttacatatgtttgtaatggtaactctcgttgtaaacaattactcacccagtacactgcagcatgtaagaccatagagtcagcattacaactcagcgctaggcttgagtctgttgaagttaactctatgcttactatttct------------gaagaggctctacagttagct---------accatcagttcgtttaat------------------------------------------------ggtgatggatat------aactttactaatgtgctg---ggtgtttccgtgtacgaccctgca---agtggcagggtggtacaa---------------------aaaggg---tcttttattgaagacctgctttttaataaagtggttactaatggccttggtactgttgatgaagactataagcgctgttctaatggtcgc------------tctgtg---gcagatctagtctgtgcgcagtattactctggtgtcatggtactacctggcgttgttgacgctgagaagcttcacatgtatagtgcgtctctcatcggtggtatg---------------------gcgctaggaggtcttact---actgcagcggcattgccttttagccatgctgttcaagcgaggctcaattatcttgctttacagacggatgttctacagcgcaaccagcaattgcttgctgagtcttttaactctgctattggtaatataacttcagcctttgagagtgttaaagaggctattagtcaaacttccaatggtttgaacactgtggctcatgcgcttactaaggttcaagaggttgttaattcgcagggttcagctttgacccaacttaccatacagctgcaacacaacttccaagccatttctagttctattgatgacatttactcccgactggacattctttcagccgatgttcaggttgatcgtctcatcaccggcagattatcagcacttaatgcttttgttgctcaaaccctcactaagtatactgaggttcaggct---agcaggaagctagcacagcaaaaggttaatgagtgcgtcaaatcgcaatctcagcgttatggtttttgtggtggtgatggcgagcacatcttctctctggtacaggccgcacctcagggcctgctgttcttacatacagtacttgtaccgggtgattttgtaaatgttattgccatcgatggcttatgcgttaatggt---------gatatt------gccttgactctacgtgagcctggcttagtcttg---------tttacg---catgaacttcaa---acttatactgcgacggaatatcttgtttcatcgcgacgtatgtttgaacctagaaaacctaccgttagtgattttgttcaaattgagagttgtgtggtcacctatgtcaatctgactagcgaccaactaccagatgtaatcccagattacatcgatgttaacaaaacacttgatgagattctagcttctctg------ccc------aataga---------attggtcct---agt------cttcccctagatgtttttaatgccacttatcttaatctcactggtgaaattgcagatttagagcagcgttcagagtct---------------ctccgtaatactacagaagagctccgaagtctcatatataatatcaacaacacacttgttgaccttgagtggctcaaccgagttgagacatatatcaagtggccgtggtgggtttggttgattatttttattgttctcatctttgttgtgtcattattagtgttctgctgcatttccacgggttgttgt---ggatgctgcggttgttgcggtgcttgtttttcaggttgt---------tgtagg---------ggtcctagacttcaaccttacgaagcttttgaaaaggtccacgtgcag------------------------------tga
>AB548618_Porcine_Japan_1983--
atg---------------------aagcctttaatttacttctggttgttctta------------------------------------------------------------------------------------------------------------------------------------------------------------------------------------------------------------------------------------------------------------------------------------------------------------------------------------------------------------------------------------------------------------------------------------------------------------------------------------------------------------------------------------------------------------------------------------------------------------------------------------------------------------------------------ccagtacttctaacacttagcctacca---------------------------------------------caagatgtcactagg---------------------tgc---cag------------------------------------------------tctactatt------------aactttaggcggttcttttcaaaatttaatgttcaggcacctgccgtc---gtcgttttgggtggttatcta---cctagtatg---------------------------aac---------------tcttctagctggtactgtggcaca---ggc------------------------------------------------------attgaaactgat---------agt------ggc------------------------gtt---cat---------ggtatttttctcagttacatcgattctggtcag---------------------------------ggctttgagattggcatt---tcgcaagag------------ccgttt------gatcct---------agtggt---------------------taccagctttatttacac------aag------gcc---------act------------------aat---------ggtaccactaatgct------att---------gcacga---ctgcgcatttgccagttt---cca------gataat---aaaacattgggccct------actgttaat------------------------gatgttaca---------------------------acaggtcgtaactgcctattc---aacaaa------------------gccatt---ccagcttatatg---------caggatgga------------aaa------aatattgtt---gtcggcataacatgggataatgatcgtgtcactgtttttgctgac---aagatctatcatttttatattaaaaat------gat---tggtcccgtgttgcgacaagatgttacaataaaagaagt------------------------------------tgtgccatgcaatatgtttatacacctacctactacatgcttaatgttactagtgcaggtgaggatggc---atttactatgaaccttgtaca------------gct------aattgcagtggttacgctgccaatgtatttgccactgattccaatggccatataccagaaggttttagttttaataattggtttcttttgtccaatgactccactttgttgcatggtaaagtggtttcaaaccaacctttgttggtcaactgcctttgggccattcctaagatttatggacta---ggccaatttttctcattcaatcaaacgatg------------------------gat---------ggcgtttgtaacggagccgctgcg------cagcgtgcc---ccagaggctctgaggtttaatattaatgacacttttgtcattctt---------gctgaaggc------------------tcaattgtacttcatactgct------ttaggaacaaatctttcttttgtttgcagtaattcctcagat------cct---------------cacaaagcc---atctttacc---atacctttgggt---------gttactgaagtaccctactattgctttcttaaagtg---------gatacttacaacccc---actgtttat------aaattcttggctgttttacctcctact---gtcaaggaaattgtcatcaccaagtacggtgatgtttatgtcaacgggtttggctatttgcatctcggtttgttggatgctgtcacaattaatttcactggtcatggcactgacgatgacgtttcaggt------ttc------------------tggaccgtagcatcgactaattttgttgatgcactcatcgaggttcaaggaact---gccattcagcgtattctttattgtgat---gaccctgttagccaacttaagtgttctcaggtttcttttgaccttgatgatggtttttaccctatttcttct---agaaaccttctgagtcatgaacagccaatttcttttgttactttgccatcattcaatgatcattcttttgttaatattactgtctctgcggctttt---------------------------------------ggt---------------ggtcatagt---ggtgcc---------------------------------aacctcattgcatct------------gac---------actactatcaatgggtttagttct------------------------------------------ttctgt---gttgacactagacaatttaccattacactgttttataac------------------------------------------------gttaca---aac---agt---------------tat---------ggttatgtgtctaag------tcacaggatagtaattgccct---ttcaccttgcaatctgttaatgattacctgtcttttagcaaattttgtgtttcaaccagc---cttttggct---ggtgcttgtaccatagatctttttggttaccct------gag------------ttcggtagtggt------------------------gttaagtttacgtccctttattttcaattcacaaagggtgagttgattactggcacgcctaaa---------ccacttgaaggtgtcacggac---------------------------------------------------------------------gtttcttttatgactctggatgtgtgtaccaagtatactatctatggctttaaaggtgagggtattattacccttacaaattctagcttt---------ttggcaggtgtttattatacatctgattctggacagttgttagcctttaagaatgtcactagtggtgctgtttattctgttacgccatgttctttttcagagcaggctgcatatgtt------gatgatgatatagtgggtgttatttctagt---ttgtct---aactcc------------actttt---------------------------aacaataccagg---------------------------------------------------------------------------gagttgcctggtttcttctaccattctaatgatggc------------------------------------------------------tcc------aattgtacagagcctgtgttggtgtatagtaacataggtgtctgtaaatctggcagt------------------attggctatgtcccacttcaggatggccaagtc---------------aag---attgcacccacggttactgggaat---attagtattcccaccaactttagtatgagtattagaacagaatatttacagctttacaacacgcctgttagtgttgattgcgttacatatgtttgtaatggtaactctcgttgtaaacaattactcacccagtacactgcagcatgtaagaccatagagtcagcattacaactcagcgctaggcttgagtctgttgaagttaactctatgcttactatttct------------gaagaggctctacagttagct---------accatcagttcgtttaat------------------------------------------------ggtgatggatat------aactttactaatgtgctg---ggtgtttccgtgtacgatcctgca---agtggcagggtggtacaa---------------------aaaagg---tcttttattgaagacctgctttttaataaagtggttactaatggccttggtactgttgatgaagactataagcgctgttctaatggtcgc------------tctgtg---gcagatctagtctgtgcgcagtattactctggtgtcatggtactacctggcgttgttgacgctgagaagcttcacatgtatagtgcgtctctcatcggtggtatg---------------------gcgctaggaggttttact---gctgcagcggcattgccttttagctatgctgttcaagcgaggctcaattatcttgctttacagacggatgttctacagcgcaaccagcaattgcttgctgagtcttttaactctgctattggtaatataacttcagcctttgagagtgttaaagaggctattagtcaaacttccaatggtttgaacactgtggctcatgcgcttactaaggttcaagaggttgttaattcgcagggttcagctttgacccaacttaccatacagctgcaacacaacttccaagccatttctagttctattgatgacatttactcccgactggacattctttcagccgatgttcaggttgatcgtctcatcaccggcagattatcagcacttaatgcttttgttgctcaaaccctcactaagtatactgaggttcaggct---agcaggaagctagcacagcaaaaggttaatgagtgcgtcaaatcgcaatctcagcgttatggtttttgtggtggtgatggcgagcacatcttctctctggtacaggccgcacctcagggcctgctgttcttacatacagtacttgtaccgggtgattttgtaaatgttattgccatcgctggcttatgcgttaatggt---------gatatt------gccttgactctacgtgagcctggcttagtcttg---------tttacg---catgaacttcaa---acttatactgcgacggaatattttgtttcatcgcgacgtatgtttgaacctagaaaacctaccgttagtgattttgttcaaattgagagttgtgtggtcacctatgtcaatctgactagcgaccaactaccagatgtaatcccagattacatcgatgttaacaaaacacttgatgagattctagcttctctg------ccc------aataga---------actggtcct---agt------cttcccctagatgtttttaatgccacttatcttaatctcactggtgaaattgcagatttagagcagcgttcagagtct---------------ctccgtaatactacagaagagctccgaagtctcatatataatatcaacaacacacttgttgaccttgagtggctcaaccgagttgagacatatatcaagtggccgtggtgggtttggttgattatttttattgttctcatctttgttgtgtcattattagtgttctgctgcatttccacgggttgttgt---ggatgctgcggttgctgcggtgcttgtttttcaggttgt---------tgtagg---------ggtcctagacttcaaccttacgaagcttttgaaaaggtccacgtgcag------------------------------tga
>AY167585_Porcine_SKorea_1999--
atg---------------------aggtctttaatttattttttgttgttcgta------------------------------------------------------------------------------------------------------------------------------------------------------------------------------------------------------------------------------------------------------------------------------------------------------------------------------------------------------------------------------------------------------------------------------------------------------------------------------------------------------------------------------------------------------------------------------------------------------------------------------------------------------------------------------ccagtacttccaacactcagcctacca---------------------------------------------caagatgtctatagg---------------------tgc---tca------------------------------------------------gctaacact------------aactttaggcggttcttttcaaaatttaatgttcaggcgcctgcagtc---gttgtactgggcggttatcta---cctagtgtg---------------------------aaa---------------cacgctggttggtactgtgctgcc---gac------------------------------------------------------atccaaactgct---------agt------ggc------------------------gtt---cat---------ggtatcttccttagccatattagaggtggtcat---------------------------------ggctttgagattggcatt---tcgcaagag------------ccgttt------gaccct---------agtggt---------------------taccagctttatttacat------aag------gcc---------act------------------aac---------ggtaacactaatgct------act---------gcgcga---ctgcgtatttgccagttt---ccc------agcagt---aaaacattgggcccc------actgctaat------------------------gatgttaca---------------------------acaggtcgtaattgcctattt---aacaaa------------------gccatt---ccagctcatatg---------agtgatgga------------aaa------catagtgtt---gtcggcataacatgggataatgatcgtgtcactgtttttgctgac---aagatctatcatttttatcttaaaaat------gat---tggtcccgcgttgcgacaaactgttacaacagtggaggt------------------------------------tgtgctatgcaatatgtttacgaacctatttactacatgcttaatgttactagtgctggtgaggatggt---atttcttatcaaccctgtaca------------gct------aattgcattggttatgctgccaatgtatttgccactgagtccaatggccacataccagaaggttttagttttaataattggtttcttttgtccaatgattccactttgtttcatggtaaagtggtttccaaccaacctttgttggtcaactgtctttgggccattcctaagatttacggacta---ggccactttttctcatttaatcaaacgatg------------------------gat---------ggcgtttgtaacggagctactgcg------tatcgtgcc---ccacaggctctgaggtttaatattaatgacacttctgtcattctt---------gccgaaggc------------------tcaattgtacttcatactgct------ttaggaacaaatctttcttttgtttgcagtaattcctcagat------cct---------------cacaaagcc---atcttctcc---atacctctgggt---------gctacccaagtaccctactattgctttcttaaagtt---------gatacttacaactcc---actgtctat------aaatttcctgctgttttaccttctact---gtcagggaaattgtcatcacaaagtacggtgatgtttatgtcaacgggtttggctacttgcatctcggtttgttggatgctgtcacaattaatttcactggccatggcactaacgatgacgtctcaggt------ttc------------------tggaccatagcatcgactaattttattgatgcactcatcgaggttcaagcaact---gccattcagcgtattctttattgtgat---gatcctgttagccaactcaagtgttctcaggtttcttttgaccttgatgatggtttttaccctatttcttct---agaaaccttctgagtcacgaacagccaatttcttttgttactttgccatcatttaatgatcattcttttgttaatattactgtatctgcggctttt---------------------------------------ggt---------------gattctggt---ggtgcc---------------------------------aacctcgttgcatct------------gac---------actactatcaatgggtttagttct------------------------------------------ttctgt---gttgacactagacaatataccattagactgttttacaac------------------------------------------------gttaca---aac---agt---------------tat---------ggttatgtgtctaaa------tcacaggatagcaattgccct---ttcaccttgcaatctgttaatgattacctgtcttttagcaaattttgtgtttcaaccagc---cttttggct---ggtgcttgtaccatagatctttttggttaccct------gct------------ttcggtagtggt------------------------gttaattacaggtccctctattttcaattcacaaaaggtgagtggattacttgggcacctaaa---------cccttaaacggccttttaaag---------------------------------------------------------------------gggggttttatgactctggatgtgtgtaccaagtatactatctatggctttaaaggtgagggtattattacccttacaaattctagcatt---------ttggcaggtgtttattatacatctgattctggacagttgttagcctttaagaatgtcactagtggtgctgtttattctgtcacgccatgttctttttcagagcaggctgcatatgtt------aatgatgatatagtgggtgttatttctagt---ttgtct---aactcc------------actttt---------------------------aacaatactagg---------------------------------------------------------------------------gagttgcctggtttcttctaccattctaatgacggc------------------------------------------------------tcc------aattgtacagagcctgtgttggtgtatagtaacataggtgtttgtaaatctggcagt------------------attggctatgttccatctcagtatggccaagtc---------------aag---attgcacccacggttactgggaat---attagtattcccaccaactttagtatgagtattagaacagaatatttacagctttacaacacgcctgttagtgttgattgtgctacatatgtttgtaatggtaactctcgttgtaaacaattacttacccagtacactgcagcatgtaagaccatagagtcagcattagaactcagcgctaggcttgagtctgttgaagttaactctatgcttactatttct------------gaagaggccttacagttagct---------accatcagttcgtttaat------------------------------------------------ggtgatgggtat------aactttactaatgtgttg---ggtgtttctgtgtacgattctcaa---agtggcagggtgatacac---------------------gaaagg---tcttttattgaagacctgctttttaataaggtggttactaatggccttggtactgttgatgaagactataagcgctgttctaatggtcgc------------tctgtg---gctgataaagtctgtgcgcagtattactctggtctcatggtactacctggggttgttgacgctgagaagcttcacatgtatagtgcgtctctcatcggtggtatg---------------------gcgctaggaggttttact---gccgcagtggcattgccttttagctatgctgttcaagcgagactcaattatcttgctttacagacggatgttttacagcggaaccagcaactgcttgctgagtcttttaactctgctattggtaatataacctcagcctttgcgagtgttaaagaggctatcagtcaaacttctaagggtttgaatactgtggctcatgcgcttactaaagttcaagaggttgttaattcgcagggttcagctttgactcaacttaccatacagctgcaacataacttccaagccatttctagttctactgatgacatttactcccgactggacattctttcagccgatgttcaggttgatcgtctcatcaccggcagattatcagcacttaatgcttttgttgctcaaaccctcactaagtatactgaggttcaggct---agcaggaagctagcacagcaaaaggttaatgagtgcgtcaaatcgcaatctcagcgttatggtttttgtggtggtgatggcgagcacattttctctcttgtacaggccgcaccccagggcctgctgttcttacacacagtacttgtaccgggtgattttgtaaatgttattgccatcgcaggcttatgcgttaatggt---------gatatt------gccttgactctacgtgagcctggcttagtcttg---------gttacg---catgaacttcaa---acttatactgcgacggaatattttgtttcatcgcgacgtatgtttgaacctagaaaacctaccgttagtgattttgttcaaattcagagttgtgtggtcacctatgtcaatctgactagcgaccaactaccagatgtaatcccagattacatcgatgttaacaaaacacttgatgagattttagcttctctg------ccc------aataga---------actggtcca---aat------cttcccctagatgtttttaatgccacttatcttaatctcactggtgaaattgcagatctagagcagcgttcagagtct---------------ctccgtaatactacagaagagctccgaagtcttatatacaatatcaacaacacacttgttgaccttgagtggctcaaccgagttgagacttatatcaagtggccgtggtgggtttggttgattatttttattggtctcatctttgttgtgtcattattagtgttctgctgcatttccacgggttgttgt---ggatgctgcggttgctgcggtgcttgtttttcaggttgt---------tggagg---------ggtcctagacttcaaccttacgaaggttttgaaaaggtccacgtgcag------------------------------tga
>MK532988_Porcine_China_2017-02-17
atg---------------------aagtctttaacctacttctggttgttctta------------------------------------------------------------------------------------------------------------------------------------------------------------------------------------------------------------------------------------------------------------------------------------------------------------------------------------------------------------------------------------------------------------------------------------------------------------------------------------------------------------------------------------------------------------------------------------------------------------------------------------------------------------------------------ccagtactttcaacatttagcctacca---------------------------------------------caagatgtcaccagg---------------------tgc---tca------------------------------------------------gctaaaact------------aattttaggcggttcttctcaaaatttaatgttcaggcgcctgcagtt---gttgtactcggcggttatcta---cctactggt---------------------------gaaaaccat---ggtgtcaattcaacttggcactgtgctggc---caa------------------------------------------------------catccaactgct---------agt------ggc------------------------gtt---cat---------ggtatctttcttagccatattagaggtggtcat---------------------------------ggctttgagattggcatt---tcgcaagag------------cctttt------gaccct---------agtggc---------------------taccagctttatttacat------aag------gct---------act------------------aac---------ggtaacactaatgct------act---------gcgcga---ctgcgtatttgccagttt---cct------aacatt---aaaacattgggcccc------actgctaat---------------------aatgatgttaca---------------------------acaggtcgtaactgcctattt---aacaaa------------------gccatc---ccagctcatatg---------agtgaacac------------agt------------gtt---gtcggcgtaacatggtataatgatcgtgtcactgttttttctgac---aagatccatcatttttattttaaaaat------gat---tggtcccgtgttgcgacaaagtgttacaacagtggaggt------------------------------------tgtgctatgcaatatgtttacgaacccacctactacatgcttaatgttactagtgctggtgaggcaggc---atttcttaccaaccctgtaca------------gct------aattgcattggttatgctgccaatgtatttgctactgagcccaatggccacataccagaaggttttagttttaataattggtttcttttgtccaatgattccactttggtgcatggtaaggtggtttccaaccaacctttgttggttaattgtcttttggccattcctaagatttatggacta---ggccaatttttctcattcaatcaaactatg------------------------gat---------ggcgtttgtaatggagctactgtg------cagcgtgca---ccagaggctctgaggtttaatattaatgacacctctgtcattctt---------gctgaaggc------------------tcaattgtacttcatactgct------ttaggaacaaatctttcttttgtttgcagtaattcctcaaat------cct---------------catccagcc---accttcgcc---atacctttaggt---------gccacccaagtaccctattattgttttcttaaagtg---------gatacttacaactcc---actgtttat------aaatttttggctgttttacctcctacc---gttagggaaattgtcatcaccaagtatggtgatgtttatgtcaatgggtttggctacttgcatctcggtttgttggatgctgtcacaattaacttcactggtcttggcactgatgatgacgtttctggt------ttt------------------tggaccatagcatcgactaattttgttgatgcactcatcgaagttcaaggaact---gccatccagcgtattctttattgtgat---gatcctgttagccaactcaagtgttctcaggttgcttttgaccttgacgatggtttttaccctatctcttct---agaaaccttctgagtcatgaacagccaatttcttttgttactttgccatcatttaatgatcattcttttgttaacattactgtctctgcgtccttt---------------------------------------ggt---------------gatcatagt---ggtgcc---------------------------------aacctcattacatct------------gac---------actaccatcaatgggtttagttct------------------------------------------ttctgt---gttgacactagacaatttaccatttcactgttttataac------------------------------------------------gtcaca---aac---att---------------tat---------ggttatgtgtctaaa------tcacaggacagtaattgccct---ttcaccttgcaatctgttaacgattacctgtcttttagcaaattttgtgtttctaccagc---cttttggct---agtgcctgtaccatagatcttcttggtcaccct------aat------------tttggtagtagt------------------------gttaagtttacgtccctttactttcaattcacaaggggtgagttgattactggcacgcctaaa---------ccacttgtaggtgttacggac---------------------------------------------------------------------gtttcttttatgactctggatgtgtgtaccaagtatactatctatggctttaaaggtgagggtatcattacccttacaaattctagcttt---------ttggcaggtgtttattatacatctgattctggacagttgttggcctttaagaatgtcactagtggtgctgtttattctgttacgccatgttctttttcagagcaggctgcatatgtt------gatgatgatatagtgggtgttgtttctagt---ttgtct---aattcc------------actttt---------------------------aacagtactagg---------------------------------------------------------------------------gagttgcctggtttcttctaccattctaatgatggc------------------------------------------------------tct------aattgtacagagcctgtgttggtgtatagtaacataggtgtttgtaaatctggcagt------------------attggctatgtcccatctcagtctggccaagtc---------------aag---attgcacccacggttactgggaat---attagtattcccaccaactttagtatgagtattaggacagaatatttacagctttacaacacgcccgttagtgttgattgcgctacatatgtttgtaatggtaactctcgttgtaaacaattactcacccagtacactgcagcatgtaagaccatagagtcagcattacaactcagcgctaggcttgagtctgctgaagtcaactctatgcttactatttct------------gaggaggctctacagttagct---------accatcagttcgtttaat------------------------------------------------ggtgatggatat------aattttactaatgtgctg---ggtgtttccgtgtatgatcctgca---agtggctgggttgtacaa---------------------aaaagg---tctttcattgaagacctgctttttaataaagtggttactaatggccttggtactgttgatgaagactataagcgctgttctaatggccgc------------tctgtg---gcagatttagtctgtgcgcagtattactctggtgtcatggtactacctggtgttgttgacgctgagaaacttcatatgtatagtgcgtctctcatcggtggtatg---------------------gtgctaggaggttttact---gcagcagctgcattgccttttagctatgctgttcaagcgagactcaattatcttgctctacagacggatgttctacagcggaaccagcaattgcttgctgagtctttcaattctgctattggtaatataacttcagcctttgagagtgttaaagatgctattagtcaaacttctaagggtttgaacactgtggctcatgcgcttactaaggttcaagaggttgttaactcgcagggtgcagctttgactcaacttaccgtacagctgcaacacaacttccaagccatttctagttctattgatgacatttactctcgactggacattctttcagccgatgttcaggttgaccgtctcatcaccggcagattatcagcacttaatgcttttgtttctcaaaccctcactaagtatactgaggttcaggct---agcaggaagctagcacagcaaaaggttaatgagtgcgttaaatcgcaatctcagcgttatggtttttgtggtggtgatggcgagcacattttctccctggtacaggcagcacctcagggcctgctgtttttacatacagtacttgtaccgggtgattttgtagatgttattgccatcgctggcttatgcgttaacgat---------gaaatt------gccttgactctacgtgagcctggcttagtcttg---------tttacg---catgaacttcaa---aatcatactgcgacggaatattttgtttcatcgcgacgtatgtttgaacctagaaaacctaccgttagtgattttgttcaaattgagagttgtgtggtcacctatgtcaatttgactagagaccaactaccagatgtaatcccagattacatcgatgttaacaaaacacttgatgagattttagcttctctg------ccc------aataga---------actggtcca---agt------cttcctttagatgtttttaatgccacttatcttaatctcactggtgaaattgcagatttagagcagcgttcagagtct---------------ctccgtaatactacagaggagctccaaagtcttatatataatatcaacaacacactagttgaccttgattggctcaaccgagttgagacatatatcaagtggccgtggtgggtttggttgattattttcattgttctcatctttgttgtgtcattactagtgttctgctgcatttccacgggttgttgt---ggatgctgcggctgctgctgtgcttgtttttcaggttgt---------tgtagg---------ggtcctagacttcaaccttacgaagtttttgaaaaggtccacgtgcag------------------------------tga
>LT897799_Porcine_Germany_1978--
atg---------------------aggtctttaatttacttctggttgctctta------------------------------------------------------------------------------------------------------------------------------------------------------------------------------------------------------------------------------------------------------------------------------------------------------------------------------------------------------------------------------------------------------------------------------------------------------------------------------------------------------------------------------------------------------------------------------------------------------------------------------------------------------------------------------ccagtacttccaacactcagcctacca---------------------------------------------caagatgtcactagg---------------------tgc---cag------------------------------------------------tctactact------------aactttaggcggttcttttcaaaatttaatgttcaggcacctgccgtc---gtcgttttgggtggttaccta---cctagtatg---------------------------aac---------------tcttctagctggtactgtggcaca---ggc------------------------------------------------------attgaaactgct---------agt------ggc------------------------gtt---cat---------ggtatttttctcagctacatcgattctagtcag---------------------------------ggctttgagattggcatt---tcgcaagag------------ccgttt------gatcct---------agtggt---------------------taccagctttatttacat------aag------gcc---------act------------------aat---------ggtaacactaatgct------att---------gcacga---ctgcgcatttgccagttt---ccc------gataat---aaaacattgggccct------actgttaat------------------------gatgttaca---------------------------acaggtcgtaactgcctattc---aacaaa------------------gccatt---ccagcttatatg---------cgtgatgga------------aaa------gatattgtt---gtcggcataacatgggataatgatcgtgtcactgtttttgctgac---aagatctatcatttttatcttaaaaat------gat---tggtcccgcgttgcgacaagatgttacaatcgcagaagt------------------------------------tgtgctatgcaatatgtttatacacctacctactacatgcttaatgttactagtgcaggtgaggatggc---atttattatgaaccctgtaca------------gct------aattgcactggttacgctgccaatgtatttgccactgattccaatggccatataccagaaggttttagttttaataattggtttcttttatccaatgactccactttgttgcatggtaaagtggtttccaaccaacccttgttggtcaattgtcttttggccattcctaagatttatggacta---ggccaatttttctcattcaatcacacgatg------------------------gat---------ggcgtttgtaatggagctgctgtg------gatcgtgcc---ccagaggctctgaggtttaatattaatgacacctccgtcattctt---------gctgaaggc------------------tcaattgtacttcatactgct------ttaggaacaaatctttcttttgtttgcagtaattcctcagat------cct---------------catttagcc---atctttgcc---atacctctgggt---------gctactgaagtaccctactattgctttcttaaagtg---------gatacttacaactcc---actgtttat------aaattcttggctgttttacctcctact---gtcagggaaattgtcatcaccaagtatggtgatgtttatgtcaatgggtttggctatttgcatctcggtttgttggatgctgtcacaattaatttcactggtcatggcactgacgatgacgtttcaggt------ttc------------------tggaccatagcatcgactaattttgttgatgcactcatcgaggttcaaggaact---tccattcagcgtattctttattgtgat---gatcctgttagccaactcaagtgttctcaggttgcttttgaccttgacgatggtttttaccccatctcttct---agaaaccttctgagtcacgaacagccaatttcttttgttactttgccattatttaatgatcattcttttgttaatattactgtctctgcggctttt---------------------------------------ggt---------------ggtcttagt---agtgcc---------------------------------aatctcgttgcatct------------gac---------actactatcaatgggtttagttct------------------------------------------ttctgt---gttgacactagacaatttaccattacactgttttataat------------------------------------------------gttaca---aac---agt---------------tat---------ggttatgtgtctaaa------tcacaggatagtaattgtcct---ttcaccttgcaatctgttaatgattacctgtcttttagcaaattttgtgtttcaaccagc---cttttggct---ggtgcttgtaccatagatctttttggttaccct------gcg------------ttcggtagtggt------------------------gttaagttgacgtccctttattttcaattcacaaaaggtgagttgattactggcacgcctaaa---------ccacttgaaggtatcacagac---------------------------------------------------------------------gtttcttttatgactctggatgtgtgtaccaagtatactatctatggctttaaaggtgagggtattattacccttacaaattctagcatt---------ttggcaggtgtttattatacatctgattctggacagttgttagcctttaagaatgtcactagtggtgctgtttattctgtcacgccatgttctttttcagagcaggctgcatatgtt------aatgatgatatagtgggtgttatttctagt---ttgtct---aactcc------------actttt---------------------------aacaatactagg---------------------------------------------------------------------------gagttgcctggtttcttctaccattctaatgacggc------------------------------------------------------tcc------aattgtacagagcctgtgttggtgtatagtaacataggtgtttgtaaatctggcagt------------------attggctatgttccatctcagtatggccaagtc---------------aag---attgcacccacggttactgggaat---attagtattcccaccaactttagtatgagtattagaacagaatatttacagctttacaacacgcctgttagtgttgattgtgctacatatgtttgtaatggtaactctcgttgtaaacaattactcacccagtacactgcagcatgtaagaccatagagtcagcattacaactcagcgctaggcttgagtctgttgaagttaactctatgcttaccatttct------------gaagaggctttacagttagct---------accatcagttcgtttaat------------------------------------------------ggtgatggatat------aactttactaatgtgctg---ggtgcttccgtgtacgatcctgca---agtggcagggtggtacaa---------------------aaaagg---tctgttattgaagacttgctttttaataaagtggttactaatggccttggtactgttgatgaagactataagcgctgttctaatggtcgc------------tctgtg---gctgatctagtctgtgcgcagtattactctggtgtcatggtactacctggcgttgttgacgctgagaagcttcacatgtacagtgcgtctctcataggtggtatg---------------------gcgctaggaggtataact---gctgcagcggcattgccttttagctatgctgttcaagcgagactcaattatcttgctttacagacggatgttctacagcggaaccagcaattgcttgctgagtcttttaactctgctattggtaatataacttcagcctttgagagtgttaaagaggctattagtcaaacttccaagggtttgaacactgtggctcatgcgcttactaaggttcaagaggttgttaattcgcagggttcagctttgaaccaacttaccgtacagctgcaacacaacttccaagccatttctagttctattgatgacatttattcccgactggacattctttcagccgatgttcaggttgatcgtctcatcaccggcagattatcagcacttaatgcttttgttgcccaaaccctcactaagtatactgaggttcaggct---agcaggaagctagcacagcaaaaggttaatgagtgcgtcaaatcgcaatctcagcgttacggtttttgtggtggtgatggcgagcacattttctctctggtacaggccgcacctcagggcctgctgttcttacatacagtacttgtaccgggtgattttgtaaatgttcttgccatcgctggcttatgcgttaatggt---------gaaatt------gccttgactctacgtgagcctggcttagtcttg---------tttacg---catgaacttcaa---acttatactgcgacggaatattttgtttcatcgcgacgtatgtttgaacctagaaaacctaccgttagtgattttgttcaaattgagagttgtgtggtcacctatgtcaatctgactagcgaccagctaccagatgtaatcccagattacatcgatgttaacaaaacacttgatgagattttagcttctctg------ccc------aataga---------aatggtcca---agt------cttcccctagatgtttttaatgccacttatcttaatcttactggtgaaattgcagatctagagcagcgttcagagtct---------------ctccgtaatactacagaagagctccgaagtctcattaacaacatcaacaacacacttgttgaccttgagtggctcaaccgagttgagacatacatcaagtggccgtggtgggtttggttgatcattgttattgttctcatctttgttgtgtcattactagtgttctgctgcatttccacgggttgttgt---ggatgctgcggttgctgcggtgcttgtttttcaggttgt---------tgtagg---------ggtcctagacttcaaccttacgaagct---------------------------------------------------tga
>AF353511_Porcine_Belgium_1988--
atg---------------------aggtctttaatttacttctggttgctctta------------------------------------------------------------------------------------------------------------------------------------------------------------------------------------------------------------------------------------------------------------------------------------------------------------------------------------------------------------------------------------------------------------------------------------------------------------------------------------------------------------------------------------------------------------------------------------------------------------------------------------------------------------------------------ccagtacttccaacactcagcctacca---------------------------------------------caagatgtcactagg---------------------tgc---cag------------------------------------------------tctactact------------aactttaggcggttcttttcaaaatttaatgttcaggcacctgccgtc---gtcgttttgggtggttaccta---cctagtatg---------------------------aac---------------tcttctagctggtactgtggcaca---ggc------------------------------------------------------attgaaactgct---------agt------ggc------------------------gtt---cat---------ggtatttttctcagctacatcgattctggtcag---------------------------------ggctttgagattggcatt---tcgcaagag------------ccgttt------gatcct---------agtggt---------------------taccagctttatttacat------aag------gcc---------act------------------aat---------ggtaacactaatgct------att---------gcacga---ctgcgcatttgccagttt---ccc------gataat---aaaacattgggccct------actgttaat------------------------gatgttaca---------------------------acaggtcgtaactgcctattc---aacaaa------------------gccatt---ccagcttatatg---------cgtgatgga------------aaa------gatattgtt---gtcggcataacatgggataatgatcgtgtcactgtttttgctgac---aagatctatcatttttatcttaaaaat------gat---tggtcccgcgttgcgacaagatgttacaatcgcagaagt------------------------------------tgtgctatgcaatatgtttatacacctacctactacatgcttaatgttactagtgcaggtgaggatggc---atttattatgaaccctgtaca------------gct------aattgcactggttacgctgccaatgtatttgccactgattccaatggccatataccagaaggttttagttttaataattggtttcttttatccaatgactccactttgttgcatggtaaagtggtttccaaccaacccttgttggtcaattgtcttttggccattcctaagatttatggacta---ggccaatttttctcattcaatcacacgatg------------------------gat---------ggcgtttgtaatggagctgctgtg------gatcgtgcc---ccagaggctctgaggtttaatattaatgacacctccgtcattctt---------gctgaaggc------------------tcaattgtacttcatactgct------ttaggaacaaatctttcttttgtttgcagtaattcctcagat------cct---------------catttagcc---atctttgcc---atacctctgggt---------gctactgaagtaccctactattgctttcttaaagtg---------gatacttacaactcc---actgtttat------aaattcttggctgttttacctcctact---gtcagggaaattgtcatcaccaagtatggtgatgtttatgtcaatgggtttggctatttgcatctcggtttgttggatgctgtcacaattaatttcactggtcatggcactgacgatgacgtttcaggt------ttc------------------tggaccatagcatcgactaattttgttgatgcactcatcgaggttcaaggaact---tccattcagcgtattctttattgtgat---gatcctgttagccaactcaagtgttctcaggttgcttttgaccttgacgatggtttttaccccatctcttct---agaaaccttctgagtcacgaacagccaatttcttttgttactttgccatcatttaatgatcattcttttgttaatattactgtctctgcggctttt---------------------------------------ggt---------------ggtcttagt---agtgcc---------------------------------aatctcgttgcatct------------gac---------actactatcaatgggtttagttct------------------------------------------ttctgt---gttgacactagacaatttaccattacactgttttataat------------------------------------------------gttaca---aac---agt---------------tat---------ggttatgtgtctaaa------tcacaggatagtaattgtcct---ttcaccttgcaatctgttaatgattacctgtcttttagcaaattttgtgtttcaaccagc---cttttggct---ggtgcttgtaccatagatctttttggttaccct------gcg------------ttcggtagtggt------------------------gttaagttgacgtccctttattttcaattcacaaaaggtgagttgattactggcacgcctaaa---------ccacttgaaggtatcacagac---------------------------------------------------------------------gtttcttttatgactctggatgtgtgtaccaagtatactatctatggctttaaaggtgagggtattattacccttacaaattctagcatt---------ttggcaggtgtttattatacatctgattctggacagttgttagcctttaagaatgtcactagtggtgctgtttattctgtcacgccatgttctttttcagagcaggctgcatatgtt------aatgatgatatagtgggtgttatttctagt---ttgtct---aactcc------------actttt---------------------------aacaatactagg---------------------------------------------------------------------------gagttgcctggtttcttctaccattctaatgacggc------------------------------------------------------tcc------aattgtacagagcctgtgttggtgtatagtaacataggtgtttgtaaatctggcagt------------------attggctatgttccatctcagtatggccaagtc---------------aag---attgcacccacggttactgggaat---attagtattcccaccaactttagtatgagtattagaacagaatatttacagctttacaacacgcctgttagtgttgattgtgctacatatgtttgtaatggtaactctcgttgtaaacaattactcacccagtacactgcagcatgtaagaccatagagtcagcattacaactcagcgctaggcttgagtctgttgaagttaactctatgcttaccatttct------------gaagaggctttacagttagct---------accatcagttcgtttaat------------------------------------------------ggtgatggatat------aactttactaatgtgctg---ggtgcttccgtgtacgatcctgca---agtggcagggtggtacaa---------------------aaaagg---tctgttattgaagacttgctttttaataaagtggttactaatggccttggtactgttgatgaagactataagcgctgttctaatggtcgc------------tctgtg---gctgatctagtctgtgcgcagtattactctggtgtcatggtactacctggcgttgttgacgctgagaagcttcacatgtacagtgcgtctctcataggtggtatg---------------------gcgctaggaggtataact---gctgcagcggcattgccttttagctatgctgttcaagcgagactcaattatcttgctttacagacggatgttctacagcggaaccagcaattgcttgctgagtcttttaactctgctattggtaatataacttcagcctttgagagtgttaaagaggctattagtcaaacttccaagggtttgaacactgtggctcatgcgcttactaaggttcaagaggttgttaattcgcagggttcagctttgaaccaacttaccgtacagctgcaacacaacttccaagccatttctagttctattgatgacatttattcccgactggacattctttcagccgatgttcaggttgatcgtctcatcaccggcagattatcagcacttaatgcttttgttgcccaaaccctcactaagtatactgaggttcaggct---agcaggaagctagcacagcaaaaggttaatgagtgcgtcaaatcgcaatctcagcgttacggtttttgtggtggtgatggcgagcacattttctctctggtacaggccgcacctcagggcctgctgttcttacatacagtacttgtaccgggtgattttgtaaatgttcttgccatcgctggcttatgcgttaatggt---------gaaatt------gccttgactctacgtgagcctggcttagtcttg---------tttacg---catgaacttcaa---acttatactgcgacggaatattttgtttcatcgcgacgtatgtttgaacctagaaaacctaccgttagtgattttgttcaaattgagagttgtgtggtcacctatgtcaatctgactagcgaccagctaccagatgtaatcccagattacatcgatgttaacaaaacacttgatgagattttagcttctctg------ccc------aataga---------actggtcca---agt------cttcccctagatgtttttaatgccacttatcttaatcttactggtgaaattgcagatctagagcagcgttcagagtct---------------ctccgtaatactacagaagagctccgaagtctcattaacaacatcaacaacacacttgttgaccttgagtggctcaaccgagttgagacatacatcaagtggccgtggtgggtttggttgatcattgttattgttctcatctttgttgtgtcattactagtgttctgctgcatttccacgggttgttgt---ggatgctgcggttgctgcggtgcttgtttttcaggttgt---------tgtagg---------ggtcctagacttcaaccttacgaagcttttgaaaaggtccacgtgcag------------------------------tga
>JN547228_Porcine_China_1986--
atg---------------------aagtctttaacatacttctggttgttccta------------------------------------------------------------------------------------------------------------------------------------------------------------------------------------------------------------------------------------------------------------------------------------------------------------------------------------------------------------------------------------------------------------------------------------------------------------------------------------------------------------------------------------------------------------------------------------------------------------------------------------------------------------------------------ccagtactttcaacactcagcctacca---------------------------------------------caagatgtcactagg---------------------tgc---cag------------------------------------------------tctactact------------aactttaggcggttcttttcaaaatttaatgtgcaggcacctgctgtc---gttgttttgggtggttatcta---cctagtatg---------------------------aac---------------tcttctagctggtactgtggcaca---ggc------------------------------------------------------attgaaactgct---------agt------ggc------------------------gtt---cat---------ggtatttttctcagttacatcgattctggtcag---------------------------------ggctttgagattggcatt---tcgcaagag------------ccgttt------gatcct---------agtggt---------------------taccagctttatttacat------aag------gcc---------act------------------aat---------ggtaacactaatgct------att---------gcacga---ctgcgcatttgccagttt---cca------gataac---aaaacattgggcccc------gctgttaat------------------------gatgttaca---------------------------acaggtcgtaactgcttattc---aacaaa------------------gctatt---ccagcttatttg---------caggatgga------------aaa------aatattgtt---gtcggcataacatgggacaatgatcgtgtcactgtttttgctgac---aagatctatcatttttatcttaaaaat------gat---tggtcccgtgttgcgacaagatgttacaataaaaaaagt------------------------------------tgtgctatgcaatatgtttatacacctacctactacatgcttaatgttactagtgcaggtgaggatggc---atttattatgaaccctgtaca------------gcc------aattgcagtggttatgctgccaatgtatttgccactgatgccaatggccatataccagaaggttttagttttaataattggtttcttttgtccaatgactccactttgttgcatggtaaagttgtttccaaccaacctttgttggtcaattgtcttttggccattcctaagatatatggacta---ggccaatttttctcattcaatcacactatg------------------------gat---------ggcgtttgtaacggagctgttgtg------aatcgtgcc---cctgaggctctgaggtttaatattaatgacacttctgtcattctt---------gctgaaggc------------------tcaattgtacttcatactgct------ttaggaacaaatctttcttttgtttgcagtaattcctcagat------cct---------------cattcagcc---atctttgcc---atacctttgggt---------gctacccaagtaccctattattgttttctaaaagtt---------gatacttacaactcc---actctctat------aaattcttggctgttttacctcctact---gtcaaagaaattgtcatcaccaagtacggtgatgtttatgttaatgggtttggctatttgcatctcggtttgttggatgctgtcacaattaatttcactgatcatggcactgacgatgacgtttcaggt------ttc------------------tggaccgtagcatcgactaattttgttgatgcactcattgaggttcaaggaact---gccattcagcatattctttattgtgat---gatcctgttagccaactcaagtgttctcaggtttcttttgaccttgatgatggtttttaccctatttcttct---agaaaccttctgagtcatgaacagccagtttcttttgttactttgccatcatttaatgatcattcttttgttaatattactgtctctgcggctttt---------------------------------------ggt---------------ggttctagt---ggtgcc---------------------------------aacctcgtcgcatct------------gac---------actactattaatgggtttagttct------------------------------------------ttctgt---gttgacactagacaatttaccattacactgttttataac------------------------------------------------gttaca---aac---agt---------------tat---------ggttatgtgtctaac------aaacaggatagtaattgccct---ttcaccttgcaatctgttaatgattacctgtcttttagcaaattttgtgtctcaaccagc---cttttggct---ggtgcttgtaccatagatctttttggctaccct------gag------------ttcggcagtagt------------------------gttaagtttacgtccctttattttcaattcacaaagggtgagttgattactggcacgcctaaa---------ccacttgaaggtgtcacggac---------------------------------------------------------------------gtttcttttattactctggatgtgtgtaccaagtatactatctatggctttaaaggtgagggtattattacccttacaaattctagcttt---------ttggcaggtgtttattatacatctgattctggacagttgttagcctttaagaatgtcactagtggtgctgtttattctgttacgccatgttctttttcagagcaggctgcatatgtt------gatgatgatatagtgggtgttatttctagt---ttgtct---aactcc------------actttt---------------------------aacaatactagg---------------------------------------------------------------------------gagttgcctggtttcttctaccattctaatgacggc------------------------------------------------------tcc------aattgcacagagcctgtgttggtgtatagtaacataggtgtttgtaaatctggcagt------------------attggctatgtcccatctcagtctggccaagtc---------------aag---attgcacccatggttactgggaat---attagtattcccaccaactttagtatgagtattagaacagaatatttacagctttacaacacgcctgttagtgttgattgtttcacatatgtttgtaatggcaactctcgttgtaaacaattactcacccagtacactgcagcatgtaagaccatagagtcagcattacaactcagcgctaggcttgagtctgttgaagttaactctatgcttactatttct------------gaagaggctctacagttagct---------accatcagttcgtttaat------------------------------------------------ggtgatggatat------aattttactaatgtgctg---ggtctttccgtgtatgatcctgca---agtggcagggtggtacac---------------------aaaagg---tctttcattgaagacctgctttttaataaagtggttactaatggccttggtactgttgatgaagactataagcgctgttctaatggtcgc------------tctgtg---gcagatctagtctgtgcgcagtattactctggtgtcatggtactacctggcgttgttgacgctgagaagcttcacatgtatagtgcttctcttatcggtggtatg---------------------gcgctaggaggttttact---gctgcagcggcattgcctttcagctatgctgttcaagcgagactcaattatcttgctttacagacggatgttctacagcgtaaccagcaattgcttgctgagtcttttaactctgctattggtaatataacttcagccttcgagagtgttaaagaggctattagtcaaacttcccagggtttgaatactgtggctcatgcacttactaaggttcaagaggttgttaatccgcagggtgcagctttgtctcaacttaccatacagctgcaacacaacttccaagccatttctagttctattgatgacatttactcccgactggacagtctttcagccgatgttcaggttgatcgtctcatcactggcagattatcagcacttaatgcttttgttgctcaaaccctcactaagtatactgaggttcaggct---agcaggaagctagcgcagcaaaaggttaatgagtgcgttaaatcgcaatctcagcgttatggtttttgtggtggtgatggcgagcacattttctctctggtacaggccgcacctcagggcctgctgttcttacatacagtacttgtaccgggtgattttgtaaatgttactgccatcgctggcttatgcgttaatggt---------gatatt------gccttgactctacgtgagcctggcttagtcttg---------tttacg---catgaacttcaa---actcatactgcgacggaatattttgtttcatcgcgacgtatgtttgaacctagaaaacctaccgttagtgattttgttcaaattgagagttgtgtggtcacctatgtcaacctgactagcgaccaactaccagatgtaatcccagattacatcgatgttaacaaaacacttgatgagattttagcttctctg------ccc------aataga---------actggtcca---agt------cttccactagatgtttttaacgccacttatcttaatctcactggtgaaattgcagatttagagcagcgttcagagtct---------------ctccgcaatactacagaagagctccgaagtctcatatacaacatcaacaacacacttgttgaccttgagtggctcaaccgagttgagacatatatcaagtggccgtggtgggtttggttgattatttttattgttctcatctttgttgtgtcattattagtgttctgctgcatttccacgggttgttgt---ggatgctgcggttgctgcggtgcttgtttttcaggttgt---------tgtagg---------ggtcctagacttcaaccttacgaagcttttgaaaaggtccacgtgcag------------------------------tga
>KJ857477_Porcine_SKorea_2013--
atg---------------------aagtctttaacttacttctggttgttatta------------------------------------------------------------------------------------------------------------------------------------------------------------------------------------------------------------------------------------------------------------------------------------------------------------------------------------------------------------------------------------------------------------------------------------------------------------------------------------------------------------------------------------------------------------------------------------------------------------------------------------------------------------------------------ccagtactttcaacactcagcctacca---------------------------------------------caagatgtcactagg---------------------tgc---cgg------------------------------------------------tccactatt------------aacttccggcggttcttttcaaaatttaatgtgcaagcacctgctgtc---gttgttttgggtggttatcta---cctagtatg---------------------------aac---------------tcttctagttggtactgtggcaca---ggc------------------------------------------------------cttgaaactgct---------agt------ggt------------------------gtt---cat---------ggtatttttctcagttacgtcgattctggtcag---------------------------------ggctttgagattggcatt---tcacaggaa------------ccgttt------gatcct---------agtggt---------------------taccagctttatctacat------aag------gac---------act------------------aat---------ggtaacactaatgct------att---------gcacga---ctgcgcatttgccagttt---cca------gataat---aaaacattgggccct------actgctaat------------------------gatgttaca---------------------------acaggtcgtaactgcctattc---aacaaa------------------gccatt---ccagcttatatg---------caggataaa------------aaa------aatatcgtt---gtcggcataacatgggacaatgatcgtgtcactgtttttgctgac---aagatctatcatttttatcttaaaaat------gat---tggtcccgtgttgcgacaagatgttacaatccaagaagt------------------------------------tgtgctatgcaatatgtttatacacctacctactacacgcttaatgttactagcgcaggtgaggatggc---atttattatgaaccatgtaca------------gct------agttgcagtggttactccgccaatgtatttgccactgattttaatggccatataccagaaggttttagttttaataattggtttcttttgtccaatgattccactttgttgcatggtaaggtggtttccaaccaacctttgttggtcaattgtcttttggccattcctaagatttatggacta---ggccaatttttctccttcaatcaaactatg------------------------gat---------ggcgtttgtaatggagctgctgcg------cagcgtgca---ccagaggctctgaggtttaatattaatgacacttctgtcattctt---------gctgagggc------------------tcaattgtacttcatactgct------ttaggaacaaatttttcttttgtttgcagtaattcctcagac------ccg---------------cctttatcc---accttcgcc---atacctttgggt---------gctacccaagtaccctattattgttttcttaaagtg---------gacacttacaactcc---actgtttat------aaattcttgactgttttacctcctacc---gtcagggaaattgtcatcaccaagtatggtgatgtttatgtcaatgggtttggctacttgcatctcggtttgttggatgctgtcacaattaatttcactggtcatggcactgacgatgacgtgtctggt------ttt------------------tggaccatagcatcgactaattttgttgatgcactcatcgaagttcaaggaact---gccattcagcgtattctttattgtgat---gatcctgttagccaactcaagtgttctcaggttgcttttgaccttgacgatggtttttaccctatttcttct---agaaaccttctgagtcatgaacagccaatttcttttgttactttgccatcatttaatgatcattcttttgttaacattactgtctctgcgtccttt---------------------------------------ggt---------------ggtcatagt---ggtgcc---------------------------------aaccttattgaatcg------------gac---------actactatcaatgggtttggttct------------------------------------------ttctgt---gttgacactagacaatttaccatttcactgttttataac------------------------------------------------attaca---aac---agt---------------tat---------ggttatgtgtctaac------tcacaggatagtaattgccct---ttcaccttgcaatctgttaatgattacctttcttttagcaaattttgtgtttctaccagc---cttttggct---agtgcatgtaccatagatctttttggttaccct------gct------------tttggtagtggt------------------------gttaagcttacgtccctttactttcaattcacaaagggtgagttgattactggcacgcctaaa---------ccacttggaggtgttacggac---------------------------------------------------------------------gtttctttttttactctgggtgtgtgtaccaagtatactatctatggcttcaaaggtgagggtatcattacccttacaaattctagcttt---------ttggcaggtttttattatacatctgattctggacagttgttagcttttaagaatgtcactagtggtgctgtttattctgttacgccatgttctttttccgagcaggctgcatatgtt------gatgatgatatagtgggtgttatttctagt---ttgtct---acctcc------------actttt---------------------------aacagtactagg---------------------------------------------------------------------------gagttgcctggttttttctaccattctaatgatggc------------------------------------------------------tct------aattgtacagagcctgtgttggtttatagtaacataggtgtttgtaaatctggcagt------------------attggctatgtcttatctcagtctggccaagcc---------------aag---attgcacccacggttactgggaat---attagtattcccaccaactttagtatgagtattaggacagaatatttacagctttacaacacgcctgttagtgttgattgtgccacatatgtttgtaatggtaactctcgttgtaaacaattactcacccagtacactgcagcatgtaagaccatagagtcagcattacaactcagcgctaggcttgagtctgttgaagttaactctatgcttactatttct------------gaagaggctctacagttagcc---------accatcagttcgtttaat------------------------------------------------ggtgatggatat------aactttactaatgtgctg---ggtgtttctatgtacgagcctgca---agtggcagggtggtacac---------------------aaaagg---tcttttattgaagacctgctttttaacaaagtggttgctaatggccttggtactgttgatgaagactataagcgctgttctaatggtcgc------------tctgtg---gcagatctagtctgtgcacagtattactctggtgtcatggtactacctggtgttgttgacgctgagaagcttcatatgtatagtgcgtctctcatcggtggtatg---------------------gcgctaggaggctttact---gctgcagcggcattgccttttagctatgctgttcaagcgagactcaattatcttgctttacagacggatgttctacagcgtaaccagcaattgcttgctgagtcttttaactctgctattggtaatataactttagccttcgagagtgttaaagaggctattactcaaacttcccagggtttgaatactgtggctcatgcacttactaaggttcaagaggttgttaattcgcagggtgcagctatgtctcaactcaccatacagctgcaacacaacttccaagccatttctagttctattgatgatatttactcccgacttgacattctttcagccgatgttcaggttgatcgtctcatcaccggcagattatcagcacttaatgcttttgttgctcaaaccctcactaagtatactgaggttcaggct---agcaggaggctagcgcagcaaaaggttaatgagtgcgttaaatcgcaatctcagcgttatggtttttgtggtggtgatggcgagcacattttctctctggtacaggccgctcctcagggcctgctgtttttacacacagtacttgtaccgggtgattttgtaaatgttactgccatcgctggcttatgcgttaatgat---------gatatt------gccttgacactgcgtgagcctggcttagtcttg---------tttaca---tatgaacttcaa---actcatactgcgacggaatattttgtttcatcgcgacgtatgtttgaacctagaaaacctgccgttagtgattttgttcaaattgagagttgtgtggtcacctatgtcaacctgactagcgaccaactaccagatgtaatcccagattacatcgatgttaacaaaacacttgatgagattttagcctctctg------ccc------aataga---------actgatcca---agt------tttccactagatgtttttaatgccacttatcttaatctcactggtgaaattgcagatttagagcagcgttcagagtct---------------ctccgcaatacctcagaagagctccgaagtctcatatataatatcaacaacacactagtcaaccttgagtggctcaaccgagttgagacgtatatcaagtggccgtggtgggtttggttgattattttcattgttctcatctttgttgtgtcattactagtgttctgctgcatttccacgggttgttgt---ggatgctgcggctgctgctgtgcttgtttttcaggttgt---------tgtagg---------ggtcctagacttcaaccttacgaagcttttgaaaaggtccacgtgcag------------------------------tga
>KY019624_Porcine_Slovenia_2015-11-03
atg---------------------aagtctttaaattacttctggttgttctta------------------------------------------------------------------------------------------------------------------------------------------------------------------------------------------------------------------------------------------------------------------------------------------------------------------------------------------------------------------------------------------------------------------------------------------------------------------------------------------------------------------------------------------------------------------------------------------------------------------------------------------------------------------------------ccagtactttcaacactcagcctacca---------------------------------------------caagatgtcactagg---------------------tgc---cag------------------------------------------------tccactatt------------aacttcaggcggttcttttcaaaatttaatgtgcaggcacctgctgtc---gttgtgttgggtggttatcta---cctagtatg---------------------------aac---------------tcttctagctggtactgtggcaca---ggt------------------------------------------------------cttgaaactgct---------agt------ggc------------------------gtc---cac---------ggtatctttcttagctacattgattccggccag---------------------------------ggctttgaaattggcatt---gcgcaagag------------ccattt------gaccct---------agtggt---------------------taccagctttatctacat------aag------gct---------act------------------gat---------ggtaacactggtgct------act---------gcacga---ctgcgtatttgccagttt---ccc------cctaat---aaaacattgggcccc------agtgttggt------------------------cacgttaca---------------------------acaggtcgtaactgcctagtc---gacaaa------------------gccatt---ccagctcacctg---------caggataac------------aaa------aacattgtt---gtcggcttaacatgggataatgatcgtgtcactgtttttgctgac---aagatctatcatttttatcttaaaaat------gaa---tggtctcgtgttgcgacaagatgttataataagcgaagt------------------------------------tgtgctatgcaatatgtttacacacccacttactacatgcttaatgttactagtgcaggtgaggatggc---atttattatgaaccatgtaca------------gct------aattgcagtggttacgctgtcaatgtgtttgccactgattctaatggccacataccagaaggttttagttttaataattggtttcttttgtccaatgactccactttgttgcatggtaaagtggtttctaatcaacctttgttggtcaattgcctctgggccattcctaagatttatggatta---ggccaatttttctcattcaatcaaacgctg------------------------ggt---------ggctcttgtaatggagctgctgcg------cagcgtgct---ccagaggctttgaggtttaacattaatgacacctctgtcattctt---------gctgacggt------------------tcaattgtacttcatactgct------ttaggaacaaatttttcttttgtttgcagtaattcctcagat------cct---------------catttagct---accttcacc---atacctctgggt---------gctacccaggtaccctattattgttttcttaaagtg---------gatacttacaactcc---actgtttat------aaatttttggctgttttacctcctacc---gtcagggaaattgtcatcaccaagtatggtgatgtttatgtcaatgggtttggatacttgcatctcggtttgttggatgctgtcacaattaatttcactggtcatggcactgacgatgatgtttcaggt------ttt------------------tggaccatagcatcgactaactttgttgatgcacttgtcgaggttcaaggaact---gccattcagcgtattctttattgtgat---gatcctgttagccagctcaagtgttctcaggtttcttttgatcttgatgatggtttttaccctatctcttct---agaaaccttctgagtcatgaacagccaatttcttttgttactctgccatcatttaatgatcattcttttgttaacattactgtctctgcttccttt---------------------------------------ggt---------------ggttatagt---ggtgcc---------------------------------aaccttattgcatct------------gac---------actactatcaatgggtttagttct------------------------------------------ttctgt---gttgacactagacaatttaccatttcactgttttataat------------------------------------------------gttaca---aac---agt---------------tat---------ggttatgtgtctaaa------tcacaggacagtaattgccct---ttcaccttgcaatctgttaatgattacctgtcttttagcaaattttgtgtttccaccagc---cttttggct---agtgcctgtaccatagatctttttggttaccct------gag------------tttggtagtggt------------------------gttaagtttacgtccctttactttcaattcacaaagggtgagttgattactggcacgcctaaa---------ccacttgaaggtgtcacggac---------------------------------------------------------------------gtttcttttatgactctggatgtgtgtaccaagtatactatctatggctttaaaggtgagggtatcattacccttacaaattctagcttt---------ttggcaggtgtttattacacatctgattctggacagttgttagcctttaagaatgtcactagtggtgctgtttattctgttacgccatgttctttttcagagcaggctgcatatgtt------gatgatgatatagtgggtgttatttctagt---ttgtat---agttcc------------actttt---------------------------aacagtactagg---------------------------------------------------------------------------gagttgcctggtttcttctaccattctaatgatggc------------------------------------------------------tct------aattgtacagagcctgtgttggtgtatagtaacataggtgtttgtaaatctggcagt------------------attggctacgtcccatctcagtctggccaagtc---------------aag---attgcacccacggttactgggaat---atcagtattcccaccaactttagtatgagtattaggacagaatatttacagctttacaacacgcctgttagtgttgattgtgccacatatgtttgtaatggtaactctcgttgtaaacaattactcacccagtacaccgcagcgtgtaagaccatagaatcagcattacaactcagcgctaggcttgagtctgttgaagttaactctatgcttactatctct------------gaagaggctctacagttagct---------accatcagttcgtttaat------------------------------------------------ggagatggatat------aattttaccagtgtgctg---ggtgtttctgtgtatgatccagca---agtggcagggtggtacaa---------------------aaaagg---tctcttattgaagacctgctttttaataaagtggttactaatggccttggtactgttgatgaagactataagcgctgtactaatggtcgc------------tctgtg---gcagatctagtctgtgcacagtattactctggtgtcatggtactacctggtgttgttgacgctgagaagcttcatatgtatagtgcgtctctcatcggtggtatg---------------------gtgctaggaggttttact---tctgcagcggcattgccttttagctatgctgttcaagctagactcaattatcttgctctacagacggatgttctacagcgcaaccagcaattgcttgctgagtcttttaacgctgctattggtaatataactttagccttcgatagtgttaaagaggctattagtcagacttctcagggtttgaacactgtggctcatgcgcttaataaggttcaagaggttgttaattcgcagggtgcagctttgactcaacttaccgtacagctgcaacacaacttccaagccatttctagttctattgatgacatttactctcgactggacattctttcagccgatgttcaggttgaccgtctcatcaccggcagattatcagcacttaatgcttttgttgctcaaaccctcactaagtatactgaggttcaggct---agcaggaagctagcacagcaaaaggttaatgagtgcgttaaatcgcaatctcagcgttatggtttttgtggtggtgatggcgagcacattttttctctggtacaggcagcacctcagggcctgctgtttttacacacagtacttgtaccgggtgattttatagatgttattgccatcgctggcttatgcgttaacgat---------gaaatt------gccttgactctacgtgagcctggcttagtcttg---------tttacg---catgaacttcaa---aatcatactgcgacggaatattttgtttcttcgcgacgtatgtttgaacctagaaaacccactgttagtgattttgttcaaattgagagttgtgtggtcacctatgtcaatttgactagcgaccaactaccagatgtaatcccagattacatcgatgttaacaaaacacttgatgagattttagcttctctg------ccc------aataga---------actggtcca---agt------cttcctttagatgtttttaatgccacttatctcaatctcactggtgaaattgcagatttagagcagcgttcagagtct---------------ctccgtaatactacagaggagctccaaagtcttatatataatatcaacaacacactagttgaccttgagtggctcaaccgagttgagacatatatcaagtggccgtggtgggtttggttgatcattttcattgttctcatctttgttgtgtcattactagtgctctgttgcatttccacgggttgttgt---ggatgctgcggttgctgcggtgcttgtttttcaggttgt---------tgtaga---------ggtcctagactccaaccctacgaagctattgaaaaggttcatgtgcag------------------------------tga
>LT905450_Porcine_Belgium_1977--
atg---------------------aggtctttaatttacttctggttgctctta------------------------------------------------------------------------------------------------------------------------------------------------------------------------------------------------------------------------------------------------------------------------------------------------------------------------------------------------------------------------------------------------------------------------------------------------------------------------------------------------------------------------------------------------------------------------------------------------------------------------------------------------------------------------------ccagtacttccaacactcagcctacca---------------------------------------------caagatgtcactagg---------------------tgc---cag------------------------------------------------tctactact------------aactttaggcggttcttttcaaaatttaatgttcaggcacctgccgtc---gtcgttttgggtggttaccta---cctagtatg---------------------------aac---------------tcttctagctggtactgtggcaca---ggc------------------------------------------------------attgaaactgct---------agt------ggc------------------------gtt---cat---------ggtatttttctcagctacatcgattctggtcag---------------------------------ggctttgagattggcatt---tcgcaagag------------ccgttt------gatcct---------agtggt---------------------taccagctttatttacat------aag------gcc---------act------------------aat---------ggtaacactaatgct------act---------gcacga---ctgcgcatttgccagttt---ccc------gataat---aaaacattgggccct------actgttaat------------------------gatgttaca---------------------------acaggtcgtaactgcctattc---aacaaa------------------gccatt---ccagcttatatg---------cgtgatgga------------aaa------gatattgtt---gtcggcataacatgggataatgatcgtgtcactgtttttgctgac---aagatctatcatttttatcttaaaaat------gat---tggtcccgcgttgcgacaagatgttacaatcgcagaagt------------------------------------tgtgctatgcaatatgtttatacacctacctactacatgcttaatgttactagtgcaggtgaggatggc---atttattatgaaccctgtaca------------gct------aattgcactggttacgctgccaaygtatttgccactgattccaatggccatataccagaaggttttagttttaataattggtttcttttatccaatgactccactttgttgcatggtaaagtggtttccaaccaacccttgttggtcaattgtcttttggccattcctaagatttatggacta---ggccaatttttctcattcaattacacgatg------------------------gat---------ggcgtttgtaatggagctgctgtg------gatcgtgcc---ccagaggctctgaggtttaatattaatgacacctccgtcattctt---------gctgaaggc------------------tcaattgtacttcatactgct------ttaggaacaaatctttcttttgtttgcagtagttcctcagat------cct---------------catttagcc---atctttgcc---atacctctgggt---------gctactgaagtaccctactattgctttcttaaagtg---------gatacttacaactcc---actgtttat------aaattcttggctgttttacctcctact---gtcagggaaattgtcatcaccaagtatggtgatgtttatgtcaatgggtttggctatttgcatctcggtttgttggatgctgtcacaattaatttcactggtcatggcactgacgatgacgtttcaggt------ttc------------------tggaccatagcatcgactaattttgttgatgcactcatcgaggttcaaggaact---tccattcagcgtattctttattgtgat---gatcctgttagccaactcaagtgttctcaggttgcttttgaccttgacgatggtttttaccccatctcttct---agaaaccttctgagtcacgaacagccaatttcttttgttactttgccatcatttaatgatcattcttttgttaatattactgtctctgcggctttt---------------------------------------ggt---------------ggtcttagt---agtgcc---------------------------------aatctcgttgcatct------------gac---------actactatcaatgggtttagttct------------------------------------------ttctgt---gttgacactagacaatttaccattacactgttttataat------------------------------------------------gttaca---aac---agt---------------tat---------ggttatgtgtctaaa------tcacaggatagtaattgtcct---ttcaccttgcaatctgttaatgattacctgtcttttagcaaattttgtgtttcaaccagc---cttttggct---ggtgcttgtaccatagatctttttggttaccct------gcg------------ttcggtagtggt------------------------gttaagttgacgtccctttattttcaattcacaaaaggtgagttgattactggcacgcctaaa---------ccacttgaaggtatcacagac---------------------------------------------------------------------gtttcttttatgactctggatgtgtgtaccaagtatactatctatggctttaaaggtgagggtattattacccttacaaattctagcatt---------ttggcaggtgtttattatacatctgattctggacagttgttagcctttaagaatgtcactagtggtgctgtttattctgtcacgccatgttctttttcagagcaggctgcatatgtt------aatgatgatatagtgggtgttatttctagt---ttgtct---aactcc------------actttt---------------------------aacaatactagg---------------------------------------------------------------------------gagttgcctggtttcttctaccattctaatgacggc------------------------------------------------------tcc------aattgtacagagcctgtgttggtgtatagtaacataggtgtttgtaaatctggcagt------------------attggctatgttccatctcagtatggccaagtc---------------aag---attgcacccacggttactgggaat---attagtattcccaccaactttagtatgagtattagaacagaatatttacagctttacaacacgcctgttagtgttgattgtgctacatatgtttgtaatggtaactctcgttgtaaacaattactcacccagtacactgcagcatgtaagaccatagagtcagcattacaactcagcgctaggcttgagtctgttgaagttaactctatgcttaccatttct------------gaagaggctttacagttagct---------accatcagttcgtttaat------------------------------------------------ggtgatggatat------aactttactaatgtgctg---ggtgcttccgtgtacgatcctgca---agtggcagggtggtacaa---------------------aaaagg---tctgttattgaagacttgctttttaataaagtggttactaatggccttggtactgttgatgaagactataagcgctgttctaatggtcgc------------tctgtg---gctgatctagtctgtgcgcagtattactctggtgtcatggtactacctggcgttgttgacgctgagaagcttcacatgtacagtgcgtctctcataggtggtatg---------------------gcgctaggaggtataact---gctgcagcggcattgccttttagctatgctgttcaagcgagactcaattatcttgctttacagacggatgttctacagcggaaccagcaattgcttgctgagtcttttaactctgctattggtaatataacttcagcctttgagagtgttaaagaggctattagtcaaacttccaagggtttgaacactgtggctcatgcgcttactaaggttcaagaggttgttaattcgcagggttcagttttgaaccaacttaccgtacagctgcaagacaacttccaagccatttctagttctattgatgacatttattcccgactggacattctttcagccgatgttcaggttgatcgtctcatcaccggcagattatcagcacttaatgcttttgttgcccaaaccctcactaagtatactgaggttcaggct---agcaggaagctagcacagcaaaaggttaatgagtgcgtcaaatcgcaatctcagcgttacggtttttgtggtggtgatggcgagcacattttctctctggtacaggccgcacctcagggcctgctgttcttacatacagtacttgtaccgggtgattttgtaaatgttcttgccatcgctggcttatgcgttaatggt---------gaaatt------gccttgactctacgtgagcctggcttagtcttg---------tttacg---catgaacttcaa---acttatactgcgacggaatattttgtttcatcgcgacgtatgtttgaacctagaaaacctaccgttagtgattttgttcaaattgagagttgtgtggtcacctatgtcaatctgactagcgaccagctaccagatgtaatcccagattacatcgatgttaacaaaacacttgatgagattttagcttctctg------ccc------aataga---------actggtcca---agt------cttcccctagatgtttttaatgccacttatcttaatcttactggtgaaattgcagatctagagcagcgttcagagtct---------------ctccgtaatactacagaagagctccgaagtctcattaacaacatcaacaacacacttgttgaccttgagtggctcaaccgagttgagacatacatcaagtggccgtggtgggtttggttgatcattgttattgttctcatctttgttgtgtcattactagtgttctgctgcatttccacgggttgttgt---ggatgctgcggttgctgcggtgcttgtttttcaggttgt---------tgtagg---------ggtcctagacttcaacctcacgaagcttttgaaaaggtccacgtgcag------------------------------tga
>LT906581_Porcine_Belgium_1978--
atg---------------------aggtctttaatttacttctggttgctctta------------------------------------------------------------------------------------------------------------------------------------------------------------------------------------------------------------------------------------------------------------------------------------------------------------------------------------------------------------------------------------------------------------------------------------------------------------------------------------------------------------------------------------------------------------------------------------------------------------------------------------------------------------------------------ccagtacttccaacactcagcctacca---------------------------------------------caagatgtcactagg---------------------tgc---cag------------------------------------------------tctactact------------aactttaggcggttcttttcaaaatttaatgttcaggcacctgccgtc---gtcgttttgggtggttaccta---cctagtatg---------------------------aac---------------tcttctagctggtactgtggcaca---ggc------------------------------------------------------attgaaactgct---------agt------ggc------------------------gtt---cat---------ggtatttttctcagctacatcgattctggtcag---------------------------------ggctttgagattggcatt---tcgcaagag------------ccgttt------gatcct---------agtggt---------------------taccagctttatttacat------aag------gcc---------act------------------aat---------ggtaacactaatgct------att---------gcacga---ctgcgcatttgccagttt---ccc------gataat---aaaacattgggccct------actgttaat------------------------gatgttaca---------------------------acaggtcgtaactgcctattc---aacaaa------------------gccatt---ccagcttatatg---------cgtgatgga------------aaa------gatattgtt---gtcggcataacatgggataatgatcgtgtcactgtttttgctgac---aagatctatcatttttatcttaaaaat------gat---tggtcccgcgttgcgacaaggtgttacaatcgcagaagt------------------------------------tgtgctatgcaatatgtttatacacctacctactacatgcttaatgttactagtgcaggtgaggatggc---atttattatgaaccctgtaca------------gct------aattgcactggttacgctgccaatgtatttgccactgattccaatggccatataccagaaggttttagttttaataattggtttcttttatccaatgactccactttgttgcatggtaaagtggtttccaaccaacccttgttggtcaattgtcttttggccattcctaagatttatggacta---ggccaatttttctcattcaatcacacgatg------------------------gat---------ggcgtttgtaatggagctgctgtg------gatcgtgcc---ccagaggctctgaggtttaatattaatgacacctccgtcattctt---------gctgaaggc------------------tcaattgtacttcatactgct------ttaggaacaaatctttcttttgtttgcagtaattcctcagat------cct---------------catttagcc---atctttgcc---atacctctgggt---------gctactgaagtaccctactattgctttcttaaagtg---------gatacttacaactcc---actgtttat------aaattcttggctgttttacctcctact---gtcagggaaattgtcatcaccaagtatggtgatgtttatgtcaatgggtttggctatttgcatctcggtttgttggatgctgtcacaattaatttcactggtcatggcactgacgatgacgtttcaggt------ttc------------------tggaccatagcatcgactaattttgttgatgcactcatcgaggttcaaggaact---tccattcagcgtattctttattgtgat---gatcctgttagccaactcaagtgttctcaggttgcttttgaccttgacgatggtttttaccccatctcttct---agaaaccttctgagtcacgaacagccaatttcttttgttactttgccatcatttaatgatcattcttttgttaatattactgtctctgcggctttt---------------------------------------ggt---------------ggtcttagt---agtgcc---------------------------------aatctcgttgcatct------------gac---------actactatcaatgggtttagttct------------------------------------------ttctgt---gttgacactagacaatttaccattacactgttttataat------------------------------------------------gttaca---aac---agt---------------tat---------ggttatgtgtctaaa------tcacaggatagtaattgtcct---ttcaccttgcaatctgttaatgattacctgtcttttagcaaattttgtgtttcaaccagc---cttttggct---ggtgcttgtaccatagatctttttggttaccct------gcg------------ttcggtagtggt------------------------gttaagttgacgtccctttattttcaattcacaaaaggtgagttgattactggcacgcctaaa---------ccacttgaaggtatcacagac---------------------------------------------------------------------gtttcttttatgactctggatgtgtgtaccaagtatactatctatggctttaaaggtgagggtattattacccttacaaattctagcatt---------ttggcaggtgtttattatacatctgattctggacagttgttagcctttaagaatgtcactagtggtgctgtttattctgtcacgccatgttctttttcagagcaggctgcatatgtt------aatgatgatatagtgggtgttatttctagt---ttgtct---aactcc------------actttt---------------------------aacaatactagg---------------------------------------------------------------------------gagttgcctggtttcttctaccattctaatgacggc------------------------------------------------------tcc------aattgtacagagcctgtgttggtgtatagtaacataggtgtttgtaaatctggcagt------------------attggctatgttccatctcagtatggccaagtc---------------aag---attgcacccacggttactgggaat---attagtattcccaccaactttagtatgagtattagaacagaatatttacagctttacaacacgcctgttagtgttgattgtgctacatatgtttgtaatggtaactctcgttgtaaacaattactcacccagtacactgcagcatgtaagaccatagagtcagcattacaactcagcgctaggcttgagtctgttgaagttaactctatgcttaccatttct------------gaagaggctttacagttagct---------accatcagttcgtttaat------------------------------------------------ggtgatggatat------aactttactaatgtgctg---ggtgcttccgtgtacgatcctgca---agtggcagggtggtacaa---------------------aaaagg---tctgttattgaagacttgctttttaataaagtggttactaatggccttggtactgttgatgaagactataagcgctgttctaatggtcgc------------tctgtg---gctgatctagtctgtgcgcagtattactctggtgtcatggtactacctggcgttgttgacgctgagaagcttcacatgtacagtgcgtctctcataggtggtatg---------------------gcgctaggaggtataact---gctgcagcggcattgccttttagctatgctgttcaagcgagactcaattatcttgctttacagacggatgttctacagcggaaccagcaattgcttgctgagtcttttaactctgctattggtaatataacttcagcctttgagagtgttaaagaggctattagtcaaacttccaagggtttgaacactgtggctcatgcgcttactaaggttcaagaggttgttaattcgcagggttcagctttgaaccaacttaccgtacagctgcaacacaacttccaagccatttttagttctattgatgacatttattcccgactggacattctttcagccgatgttcaggttgatcgtatcatcaccggcagattatcagcacttaatgcttttgttgcccaaaccctcactaagtatactgaggttcaggct---agcaggaagctagcacagcaaaaggttaatgagtgcgtcaaatcgcaatctcagcgttacggtttttgtggtggtgatggcgagcacattttctctctggtacaggccgcacctcagggcctgctgttcttacatacagtacttgtaccgggtgattttgtaaatgttcttgccatcgctggcttatgcgttaatggt---------gaaatt------gccttgactctacgtgagcctggcttagtcttg---------tttacg---catgaacttcaa---acttatactgcgacggaatattttgtttcatcgcgacgtatgtttgaacctagaaaacctaccgttagtgattttgttcaaattgagagttgtgtggtcacctatgtcaatctgactagcgaccagctaccagatgtaatcccagattacatcgatgttaacaaaacacttgatgagattttagcttctctg------ccc------aataga---------actggtcca---agt------cttcccctagatgtttttaatgccacttatcttaatcttactggtgaaattgcagatctagagcagcgttcagagtct---------------ctccgtaatactacagaagagctccgaagtctcattaacaacatcaacaacacacttgttgaccttgagtggctcaaccgagttgagacatacatcaagtggccgtggtgggtttggttgatcattgttattgttctcatctttgttgtgtcattactagtgttctgctgcatttccacgggttgttgt---ggatgctgcggttgctgcggtgcttgtttttcaggttgt---------tgtagg---------ggtcctagacttcaaccttacgaagcttttgaaaaggtccacgtgcag------------------------------tga
>LT906582_Porcine_UK_1987--
atg---------------------aggtctttaatttacttctggttgctctta------------------------------------------------------------------------------------------------------------------------------------------------------------------------------------------------------------------------------------------------------------------------------------------------------------------------------------------------------------------------------------------------------------------------------------------------------------------------------------------------------------------------------------------------------------------------------------------------------------------------------------------------------------------------------ccagtacttccaacactcagcctacca---------------------------------------------caagatgtcactagg---------------------tgc---cag------------------------------------------------tctactact------------aactttaggcggttcttttcaaaatttaatgttcaggcacctgccgtc---gtcgttttgggtggttaccta---cctagtatg---------------------------aac---------------tcttctagctggtactgtggcaca---ggc------------------------------------------------------attgaaactgct---------agt------ggc------------------------gtt---cat---------ggtatttttctcagctacatcgattctggtcag---------------------------------ggctttgagattggcatt---tcgcaagag------------ccgttt------gatcct---------agtggt---------------------taccagctttatttacat------aag------gcc---------act------------------aat---------ggtaacactaatgct------act---------gcacga---ctgcgcatttgccagttt---ccc------gataat---aaaacattgggccct------actgttaat------------------------gatgttaca---------------------------acaggtcgtaactgcctattc---aacaaa------------------gccatt---ccagcttatatg---------cgtgatgga------------aaa------gatattgtt---gtcggcataacatgggataatgatcgtgtcactgtttttgctgac---aagatctatcatttttatcttaaaaat------gat---tggtcccgcgttgcgacaagatgttacaatcgcagaagt------------------------------------tgtgctatgcaatatgtttatacacctacctactacatgcttaatgttactagtgcaggtgaggatggc---atttattatgaaccctgtaca------------gct------aattgcactggttacgctgccaatgtatttgccactgattccaatggccatataccagaaggttttagttttaataattggtttcttttatccaatgactccactttgttgcatggtaaagtggtttccaaccaacccttgttggtcaattgtcttttggccattcctaagatttatggacta---ggccaatttttctcattcaatcacacgatg------------------------gat---------ggcgtttgtaatggagctgctgtg------gatcgtgcc---ccagaggctctgaggtttaatattaatgacacctccgtcattctt---------gctgaaggc------------------tcaattgtacttcatactgct------ttaggaacaaatctttcttttgtttgcagtaattcctcagat------cct---------------catttagcc---atctttgcc---atacctctgggt---------gctactgaagtaccctactattgctttcttaaagtg---------gatacttacaactcc---actgtttat------aaattcttggctgttttaccttctact---gtcagggaaattgtcatcaccaagtatggtgatgtttatgtcaatgggtttggctatttgcatctcggtttgttggatgctgtcacaattaatttcactggtcatggcactgacgatgacgtttcaggt------ttc------------------tggaccatagcatcgactaattttgttgatgcactcatcgaggttcaaggaact---tccattcagcgtattctttattgtgat---gatcctgttagccaactcaagtgttctcaggttgcttttgaccttgacgatggtttttaccccatctcttct---agaaaccttctgagtcacgaacagccaatttcttttgttactttgccatcatttaatgatcattcttttgttaatattactgtctctgcggctttt---------------------------------------ggt---------------ggtcttagt---agtgcc---------------------------------aatctcgttgcatct------------gac---------actactatcaatgggtttagttct------------------------------------------ttctgt---gttgacactagacaatttaccattacactgttttataat------------------------------------------------gttaca---aac---agt---------------tat---------ggttatgtgtctaaa------tcacaggatagtaattgtcct---ttcaccttgcaatctgttaatgattacctgtcttttagcaaattttgtgtttcaaccagc---cttttggct---ggtgcttgtaccatagatctttttggttaccct------gcg------------ttcggtagtggt------------------------gttaagttgacgtccctttattttcaattcacaaaaggtgagttgattactggcacgcctaaa---------ccacttggaggtatcacagac---------------------------------------------------------------------gtttcttttatgactctggatgtgtgtaccaagtatactatctatggctttaaaggtgagggtattattacccttacaaattctagcatt---------ttggcaggtgtttattatacatctgattctggacagttgttagcctttaagaatgtcactagtggtgctgtttattctgtcacgccatgttctttttcagagcaggctgcatatgtt------aatgatgatatagtgggtgttatttctagt---ttgtct---aactcc------------actttt---------------------------aacaatactagg---------------------------------------------------------------------------gagttgcctggtttcttctaccattctaatgacggc------------------------------------------------------tcc------aattgtacagagcctgtgttggtgtatagtaacataggtgtttgtaaatctggcagt------------------attggctatgttccatctcagtatggccaagtc---------------aag---attgcacccacggttactgggaat---attagtattcccaccaactttagtatgagtattagaacagaatatttacagctttacaacacgcctgttagtgttgattgtgctacatatgtttgtaatggtaactctcgttgtaaacaattactcacccagtacactgcagcatgtaagaccatagagtcagcattacaactcagcgctaggcttgagtctgttgaagttaactctatgcttaccatttct------------gaagaggctttacagttagct---------accatcagttcgtttaat------------------------------------------------ggtgatggatat------aactttactaatgtgctg---ggtgcttccgtgtacgatcctgca---agtggcagggtggtacaa---------------------aaaagg---tctgttattgaagacttgctttttaataaagtggttactaatggccttggtactgttgatgaagactataagcgctgttctaatggtcgc------------tctgtg---gctgatctagtctgtgcgcagtattactctggtgtcatggtactacctggcgttgttgacgctgagaagcttcacatgtacagtgcgtctctcataggtggtatg---------------------gcgctaggaggtataact---gctgcagcggcattgccttttagctatgctgttcaagcgagactcaattatcttgctttacagacggatgttctacagcggaaccagcaattgcttgctgagtcttttaactctgctattggtaatataacttcagcctttgagagtgttaaagaggctattagtcaaacttccaagggtttgaacactgtggctcatgcgcttactaaggttcaagaggttgttaattcgcagggttcagctttgaaccaacttaccgtacagctgcaacacaacttccaagccatttctagttctattgatgacatttattcccgactggacattctttcagccgatgttcaggttgatcgtctcatcaccggcagattatcagcacttaatgcttttgttgcccaaaccctcactaagtatactgaggttcaggct---agcaggaagctagcacagcaaaaggttaatgagtgcgtcaaatcgcaatctcagcgttacggtttttgtggtggtgatggcgagcacattttctctctggtacaggccgcacctcagggcctgctgttcttacatacagtacttgtaccgggtgattttgtaaatgttcttgccatcgctggcttatgcgttaatggt---------gaaatt------gccttgactctacgtgagcctggcttagtcttg---------tttacg---catgaacttcaa---acttatactgcgacggaatattttgtttcatcgcgacgtatgtttgaacctagaaaacctaccgttagtgattttgttcaaattgagagttgtgtggtcacctatgtcaatctgactagcgaccagctaccagatgtaatcccagattacatcgatgttaacaaaacacttgatgagattttagcttctctg------ccc------aataga---------actggtcca---agt------cttcccctagatgtttttaatgccacttatcttaatcttactggtgaaattgcagatctagagcagcgttcagagtct---------------ctccgtaatactacagaagagctccgaagtctcattaacaacatcaacaacacacttgttgaccttgagtggctcaaccgagttgagacatacatcaagtggccgtggtgggtttggttgatcattgttattgttctcatctttgttgtgtcattactagtgttctgctgcatttccacgggttgttgt---ggatgctgcggttgctgcggtgcttgtttttcaggttgt---------tgtagg---------ggtcctagacttcaaccttacgaagcttttgaaaaggtccacgtgcag------------------------------tga
>LT906620_Porcine_Belgium_1980--
atg---------------------aggtctttaatttacttctggttgctctta------------------------------------------------------------------------------------------------------------------------------------------------------------------------------------------------------------------------------------------------------------------------------------------------------------------------------------------------------------------------------------------------------------------------------------------------------------------------------------------------------------------------------------------------------------------------------------------------------------------------------------------------------------------------------ccagtacttccaacactcagcctacca---------------------------------------------caagatgtcactagg---------------------tgc---cag------------------------------------------------tctactact------------aactttaggcggttcttttcaaaatttaatgttcaggcacctgccgtc---gtcgttttgggtggttaccta---cctagtatg---------------------------aac---------------tcttctagctggtactgtggcaca---ggc------------------------------------------------------attgaaactgct---------agt------ggc------------------------gtt---cat---------ggtatttttctcagctacatcgattctggtcag---------------------------------ggctttgagattggcatt---tcgcaagag------------ccgttt------gatcct---------agtggt---------------------taccagctttatttacat------aag------gcc---------act------------------aat---------ggtaacactaatgct------att---------gcacga---ctgcgcatttgccagttt---ccc------gataat---aaaacattgggccct------actgttaat------------------------gatgttaca---------------------------acaggtcgtaactgcctattc---aacaaa------------------gccatt---ccagcttatatg---------cgtgatgga------------aaa------gatattgtt---gtcggcataacatgggataatgatcgtgtcactgtttttgctgac---aagatctatcatttttatcttaaaaat------gat---tggtcccgcgttgcgacaagatgttacaatcgcagaagt------------------------------------tgtgctatgcaatatgtttatacacctacctactacatgcttaatgttactagtgcaggtgaggatggc---atttattatgaaccctgtaca------------gct------aattgcactggttacgctgccaatgtatttgccactgattccaatggccatataccagaaggttttagttttaataattggtttcttttatccaatgactccactttgttgcatggtaaagtggtttccaaccaacccttgttggtcaattgtcttttggccattcctaagatttatggacta---ggccaatttttctcattcaatcacacgatg------------------------gat---------ggcgtttgtaatggagctgctgtg------gatcgtgcc---ccagaggctctgaggtttaatattaatgacacctccgtcattctt---------gctgaaggc------------------tcaattgtacttcatactgct------ttaggaacaaatctttcttttgtttgcagtaattcctcagat------cct---------------catttagcc---atctttgcc---atacctctgggt---------gctactgaagtaccctactattgctttcttaaagtg---------gatacttacaactcc---actgtttat------aaattcttggctgttttacctcctact---gtcagggaaattgtcatcaccaagtatggtgatgtttatgtcaatgggtttggctatttgcatctcggtttgttggatgctgtcacaattaatttcactggtcatggcactgacgatgacgtttcaggt------ttc------------------tggaccatagcatcgactaattttgttgatgcactcatcgaggttcaaggaact---tccattcagcgtattctttattgtgat---gatcctgttagccaactcaagtgttctcaggttgcttttgaccttgacgatggtttttaccccatctcttct---agaaaccttctgagtcacgaacagccaatttcttttgttactttgccatcatttaatgatcattcttttgttaatattactgtctctgcggctttt---------------------------------------ggt---------------ggtcttagt---agtgcc---------------------------------aatctcgttgcatct------------gac---------actactatcaatgggtttagttct------------------------------------------ttctgt---gttgacactagacaatttaccattacactgttttataat------------------------------------------------gttaca---aac---agt---------------tat---------ggttatgtgtctaaa------tcacaggatagtaattgtcct---ttcaccttgcaatctgttaatgattacctgtcttttagcaaattttgtgtttcaaccagc---cttttggct---ggtgcttgtaccatagatctttttggttaccct------gcg------------ttcggtagtggt------------------------gttaagttgacgtccctttattttcaattcacaaaaggtgagttgattactggcacgcctaaa---------ccacttgaaggtatcacagac---------------------------------------------------------------------gtttcttttatgactctggatgtgtgtaccaagtatactatctatggctttaaaggtgagggtattattacccttacaaattctagcatt---------ttggcaggtgtttattatacatctgattctggacagttgttagcctttaagaatgtcactagtggtgctgtttattctgtcacgccatgttctttttcagagcaggctgcatatgtt------aatgatgatatagtgggtgttatttctagt---ttgtct---aactcc------------actttt---------------------------aacaatactagg---------------------------------------------------------------------------gagttgcctggtttcttctaccattctaatgacggc------------------------------------------------------tcc------aattgtacagagcctgtgttggtgtatagtaacataggtgtttgtaaatctggcagt------------------attggctatgttccatctcagtatggccaagtc---------------aag---attgcacccacggttactgggaat---attagtattcccaccaactttagtatgagtattagaacagaatatttacagctttacaacacgcctgttagtgttgattgtgctacatatgtttgtaatggtaactctcgttgtaaacaattactcacccagtacactgcagcatgtaagaccatagagtcagcattacaactcagcgctaggcttgagtctgttgaagttaactctatgcttaccatttct------------gaagaggctttacagttagct---------accatcagttcgtttaat------------------------------------------------ggtgatggatat------aactttactaatgtgctg---ggtgcttccgtgtacgatcctgca---agtggcagggtggtacaa---------------------aaaagg---tctgttattgaagacttgctttttaataaagtggttactaatggccttggtactgttgatgaagactataagcgctgttctaatggtcgc------------tctgtg---gctgatctagtctgtgcgcagtattactctggtgtcatggtactacctggcgttgttgacgctgagaagcttcacatgtacagtgcgtctctcataggtggtatg---------------------gcgctaggaggtataact---gctgcagcggcattgccttttagctatgctgttcaagcgagactcaattatcttgctttacagacggatgttctacagcggaaccagcaattgcttgctgagtcttttaactctgctattggtaatataacttcagcctttgagagtgttaaagaggctattagtcaaacttccaagggtttgaacactgtggctcatgcgcttactaaggttcaagaggttgttaattcgcagggttcagctttgaaccaacttaccgtacagctgcaacacaacttccaagccatttctagttctattgatgacatttattcccgactggacattctttcagccgatgttcaggttgatcgtctcatcaccggcagattatcagcacttaatgcttttgttgcccaaaccctcactaagtatactgaggttcaggct---agcaggaagctagcacagcaaaaggttaatgagtgcgtcaaatcgcaatctcagcgttacggtttttgtggtggtgatggcgagcacattttctctctggtacaggccgcacctcagggcctgctgttcttacatacagtacttgtaccgggtgattttgtaaatgttcttgccatcgctggcttatgcgttaatggt---------gaaatt------gccttgactctacgtgagcctggcttagtcttg---------tttacg---catgaacttcaa---acttatactgcgacggaatattttgtttcatcgcgacgtatgtttgaacctagaaaacctaccgttagtgattttgttcaaattgagagttgtgtggtcacctatgtcaatctgactagcgaccagctaccagatgtaatcccagattacatcgatgttaacaaaacacttgatgagattttagcttctctg------ccc------aataga---------actggtcca---agt------cttcccctagatgtttttaatgccacttatcttaatcttactggtgaaattgcagatctagagcagcgttcagagtct---------------ctccgtaatactacagaagagctccgaagtctcattaacaacatcaacaacacacttgttgaccttgagtggctcaaccgagttgagacatacatcaagtggccgtggtgggtttggttgatcattgttattgttctcatctttgttgtgtcattactagtgttctgctgcatttccacgggttgttgt---ggatgctgcggttgctgcggtgcttgtttttcaggttgt---------tgtagg---------ggtcctagacttcaaccttacgaagcttttgaaaaggtccacgtgcag------------------------------tga
>KY000559_Porcine_Thailand_2008-02-
atg---------------------aggtctttaatttacttctggttgctctta------------------------------------------------------------------------------------------------------------------------------------------------------------------------------------------------------------------------------------------------------------------------------------------------------------------------------------------------------------------------------------------------------------------------------------------------------------------------------------------------------------------------------------------------------------------------------------------------------------------------------------------------------------------------------ccagtacttccaacactcagcctacca---------------------------------------------caagatgtcagcagg---------------------tgc---tca------------------------------------------------gctaatact------------aattttaggcggttcttttcaaaatttaatgttcaggcgcctgcagtt---gttgtactgggcggttatcta---cctagtgaa---------------------------aac---------------cattcaacttggtactgtgctgcc---aac------------------------------------------------------actgcaactgct---------agt------ggc------------------------gtt---cat---------ggtatctttcttagccatattagaggtggtcat---------------------------------ggctttgagattggcatt---tcgcaagag------------ccgttt------gaccct---------agtggt---------------------taccagctttatttacat------aag------gct---------act------------------aac---------ggtaacactaatgct------act---------gcgcga---ctgcgtatttgccagttt---ccc------agcagt---aaaacattgggcccc------actgctaat------------------------gatgttaca---------------------------acaggtcgtaactgcctattt---aacaaa------------------gccatc---ccagctcatatg---------agtgatggg------------aaa------catagtgtt---gtcggcataacatgggataatgatcgtgtcactgtcttttctgac---aagatctatcatttttattttaaaaat------gat---tggtcccgtgttgcgacaaagtgttacaacagtggaggt------------------------------------tgtgctatgcaatatgtttacgaacccacttactacatgcttaatgttactagtgctggtgaggatggt---atttcttatcaacactgtaca------------gct------aattgcattggttatgctgccaatgtatttgctactgagcccaatggccacataccagaaggttttagttttaataattggtttcttttgtccaatgattccactttggtgcatggtaaggtggtttccaaccaaccattgttggtcaattgtcttttggccattcctaagattcatggacta---ggccaatttttctccttcaatcaaacgatc------------------------gat---------ggcgtttgtaatggagctgctgtg------tggcgtgca---ccagaggctttgagatttaatattaatgacacctctgtcattctt---------gctgaaggc------------------tcaattgtacttcatactgct------ttaggaacaaatctttcttttgtttgcagtaattcctcaaat------cct---------------cactcagcc---atcttttgc---atacctttgggt---------gctacccaagtaccctactattgttttcttaaagtg---------gatacctataactcc---actgtttat------aaattcttggctgttttacctcccact---gtcagggaaattgtcatcaccaagtatggcgatgtttatgtcaatgggtttggctatttgcatcttggtttgttggacgctgtcacaattaatttcactggtcatggcgctgatggtgacgtttcaggt------ttc------------------tggaccatagcatcgactaattttgttgatgcactgatcgaggttcaaggaact---gccattcagcgcattctttattgtgat---gatcctgttagccaactcaagtgttctcaggttgcttttgaccttgacgatggtttttatcctatttcttct---agaaacctcctgagtcatgaacagccaatttcttttgttacttcgccatcatttaatgatcattcttttgttaatattactgtctctgcggctttt---------------------------------------ggt---------------ggtcatagt---ggtgcc---------------------------------aacctcattgcatct------------gac---------actactattaatgggtttagttct------------------------------------------ttctgt---gttgacactagacaatttaccattacactgttttacaac------------------------------------------------gttaca---aac---agt---------------tat---------ggttatgtgtctaaa------tcacaggatggtaattgccct---ttcaccttgcaatctgttaatgattacctgtcttttagcaaattttgtgtttcaaccagc---cttttggct---ggtgcttgtaccatagatctttttggttaccct------gat------------ttcggtagtggt------------------------gttaagtttacgtccctttattttcaattcacaaagggtgagttgattactggcacacctaaa---------ccacttgaaggtgtcacggac---------------------------------------------------------------------gtttcttttatcactctggatgtgtgtaccaagtatactatctatggctttaaaggtgagggtattattacccttacaaattctagcttt---------ttggctggtgtttattatacatctgatagtggacagttgttagcctttaagaatgtcactagtggtgctgtttattctgtcacgccatgttctttctcagagcaggctgcatatgtt------gatgatgatatagtgggtgttatttctagt---ttgtct---agctcc------------aaggtg---------------------------aacaaatctagg---------------------------------------------------------------------------gactctcctggtttcttctaccattctaatgacggc------------------------------------------------------tcc------aattgtacagagcctgtgttggtgtacagtaacataggtgtctgtaaatctggcagt------------------attggctatgtcccacttcaaggtggccaagtc---------------aag---attacacctacagttactgggaac---atttccattcccgccaactttagtatgagtattagaacagaatatttacagctttacaacacgcctgttagtgttgattgtgctacctacgtttgtaatggtaactctcgttgtaaacaactactcacccagtacactgcagcatgtaagactatagagtcagcattacaactcagcgctaggctcgagtctgttgaagttaactctatgcttactatttct------------gaagaggctctacagttagct---------accatcagttcgtttaat------------------------------------------------ggtgacggatat------aactttactaatgtgctg---ggtgtttccgtgtacgatcctgca---agtggcagggtggtacaa---------------------aaaagg---tcttttattgaagacctgctttttaataaagtggttactaatggccttggtactgttgatgaagactataagcgctgttctaatggtcgc------------gctgtg---gcagacctagtctgtgcgcagtattactctggtgtcatggtactacctggtgttgttgacgctgagaagcttcatatgtacagtgcgtcgctcatcggtggtatg---------------------gtgtttggaggttttact---gctgcagcggcattgccttttagctatgctgttcaagcgagactcaattatcttgctttacagacggatgttctacagcggaaccagcaattgcttgctgagtcttttaactctgctattggtaatataacttcagcctttgagagtgttaaagaggctattagtcaaacttctaagggtttgaacactgtggctcatgcgcttactaaggttcaagagtttgttaattcgcagggtgcagctttgacccaacttaccgtacagccgcaacacaacttccaagccatttctagttctattgatgacatttattcccgactggacattctttcagccgatgttcaggttgatcgtctcattaccggcagattatcagcactttattgctttgttgctcaaaccctcactaagtatactgaggttcaggct---agcaggaagctagcacagcaaaaggttaatgagtgcgttaaatcgcaatcgcagcgttatggtttttgtggtggtgatggcgagcacattttctctctggtacaggccgcacctcagggcttgctgttcttacacacagtacttgtaccgggtgattttgtaaatgttattgccatcgctggcttatgcgttaacgat---------gaaatt------gccttgactctacgtgagcctggcttagtcttg---------tttacg---catgaacttcaa---aattataatgcgacggaatactttgtttcatcgcgacgtatgtttgaacctagaaaacctaccgctagtgattttgttcaaattgagagctgtgtggtcacctatgtcaatttgactagagaccaattaccagatgttatcccagattacatcgatgttaataaaacacttgatgagattttagcttctctg------ccc------aataga---------actggtcca---agt------cttcctttagatgtctttaatgccacttattttaatctcactggtgaaatggcagatttagaactgcgctcagagtct---------------ctccgtaacaatacagaagagctccaaagtctcatatataatatcaacaacacacttgttgaccttgagtggctcaaccgagttgagacatatatcaagtggccgtggtgggtttggttgattattttcattgttctcatctttgctacctcattaatagtgttgggcggcatctcggcgggctcctgt---ggatactccggagagaccgttgcatttttttcaggttgt---------tgtagg---------ggtcctagacttcaaccttacgaagcttttgaaaaggtccacgtgcag------------------------------tga
>MN721366_Porcine_China_2017-01-30
atg---------------------aagtttttaacctatttttggttgttctta------------------------------------------------------------------------------------------------------------------------------------------------------------------------------------------------------------------------------------------------------------------------------------------------------------------------------------------------------------------------------------------------------------------------------------------------------------------------------------------------------------------------------------------------------------------------------------------------------------------------------------------------------------------------------ccagtacttccaacactcagcctacca---------------------------------------------caagatgtcactagg---------------------tgc---tca------------------------------------------------gctaagact------------aacttcaggcgggtcttttcaaaatttaatgttcaggcgcctgcagtc---gttgtactgggcggttatcta---cctagtggt---------------------------gaacaacagaatgggtctgcaccaccttggtactgtgctggc---aca------------------------------------------------------catacacctgct---------agt------ggc------------------------gtt---cat---------ggtatttttcttagccatattaaaggtggtcat---------------------------------ggctttgagattggcatt---tcgcaagag------------ccgttt------gaccct---------agtggt---------------------taccagctttatttacat------aag------gcc---------act------------------aac---------ggtaacactaatgct------act---------gcgcga---ctgcgtatttgccagttt---ctc------agcaat---aaaacattgggcccc------actgctaat---------------------gatgatgttaca---------------------------acaggtcgtaactgcctattt---aacaaa------------------gccatt---ccagctcatatg---------agtgaacat------------agt------------gtt---gtcggcataacatgggataatgatcgtgtcactgtttttgctgac---aagatctatcattttcatcttaaaaat------gat---tggtcccgtgttgcgacaaaatgttacaacagtggaggt------------------------------------tgtgctatgcaatatgtttacgaacctacctactacatgcttaatgttactagtgctggtgaagatggt---atttcttatcaaccctgtaca------------gct------aattgcattggttacgctgtcaatgtatttgccactgagtccaatggccatataccagaaggttttagttttaataattggtttcttttgtccaatgactccactttgttgcatggtaaagtggtttcaaaccagcctttgttggtcaactgcctttgggccattcctaagatttatggaata---cgcaaatttttctcattcaatcaaactatg------------------------gat---------ggcgtttgtaacggagccactgta------cagcgtgcc---ccagaggctttgaggtttaatattaatgacacctctgtcattctt---------gctgaaggc------------------tcaattgtacttcatactgct------ttaggaacaaatctttcttttgtttttagtaattcttcaaat------cct---------------cattcagcc---atctttgcc---atacctctgggt---------gctactgaagtaccctattactgttttcttaaagtt---------gatacttacaaatcc---tctgtttat------aaatttttggctgttttacctcctact---gttaaggaaattgtcatcaccaagtacggtgatgtttatgtcaacggttttggctatttgcatctcggtttgttggatgctgtcacaattaatttcactggtcatggcactgacgatgacgtttcaggt------ttt------------------tggaccgtagcatcgactaattttgttgatgcactcgtcgaggttcagggaact---gccattcagcgtattctttattgtgat---gaccctgttagcgaacttaagtgttctcaggtttcttttgaccttgatgatggtttttactctatttcttct---agaaaccttttgagtcatgaacagccaatttcttttgttactttgccatcatttaatgatcattcttttgttaatattactgtttctgcggctttt---------------------------------------ggt---------------ggtcatagt---ggtggc---------------------------------aacctcattgcatct------------gac---------actactatcaatgggtttagttct------------------------------------------ttttgt---gttgacactagacaatttaccattagactgttttataat------------------------------------------------gttaca---aac---att---------------tat---------ggttatgtgtctaat------tcacagagtagcaattgccct---ttcaccttgcaatctgttaatgactacctgtcttttagcaaattttgtgtttcaaccagc---attttggct---ggtgcttgtaccatagatctttttggttaccct------gag------------ttcggtagtgtt------------------------gttaagtttacgtccctttattttcagttcacaaagggtgagttgattactggcacgcctaaa---------ccacttgaaggtgtcacggac---------------------------------------------------------------------gtttcttttctgactttggatgtgtgtaccaagtatactatctatggctttaaaggtgagggtattattacccttacaaattctagcttt---------ttggcaggtgtttattacacatctgattctggacagttgctagcttttaagaatgtcactagtggtgctgtctattctgttaccccatgttctttttcagagcaggccgcatatgtt------aatgatgatatagtgggtgttatttccagt---ttgtct---aactcc------------actttt---------------------------aataatactagg---------------------------------------------------------------------------gagttgcctggcttcttctaccattctaatgatggc------------------------------------------------------tcc------aattgtacagagcctgtgttggtgtatagtaacataggtgtttgtaaatctggcagt------------------attggctatgtcccacctcaggatggccaagtc---------------aag---attgcacccacggttactgggaat---attagtattcccaccaactttagtatgagtattagaactgaatatttacagctttacaacacgcctgttagtgttgattgtgctacatatgtttgtaatggtaactctcgttgtaaacaattactcacccagtacactgcagcatgtaagaccatagagtcagcattacaactcagcgctaggcttgagtctgttgaagttaactctatgcttactatttct------------gaagaggctctacagttagct---------accatcagttcgtttaat------------------------------------------------ggtgatggctat------aactttactaatgtgctg---ggtgtttccgtgtacgatcatgca---agtggcagggtggtacac---------------------aaaagg---tcttttattgaagacctgctttttaataaagtggttactaatggccttggtactgttgatgaagactataagcgctgttctaatggtcgc------------tctgtg---gctgatctagtctgtgcgcagtactactctggtgtcatggtactacctggcgttgttgacgctgagaagcttcacatgtatagtgcttctctcatcggtggtatg---------------------gcgctaggaggtcttact---gctgcagcggcactgccttttagttatgctgttcaagcgcggcttaattatcttgctttacagacggatgttctacagcgtaaccagcaattgcttgctgagtcttttaactctgctattggtaatataacttcagcctttgagagtgtcaaagaggctattagtcaaacttctaagggtttgcatactgtggctcatgcgcttactaaggttcaagaggttgttaattcgcagggttcagctttgacccaacttaccgtacagctgcaacacaacttccaagccatttctagttctattgatgacatttactcccgactggacgttcttgcagccgatgttcaggttgatcgtcttatcactggcagattatcagcacttaatgcttttgttgctcaaaccctcactaagtatactgaggttcaggct---agcaggaggctagcacagcaaaaggttaatgagtgcgtcaaatctcaatctcagcgttatggtttttgtggtggtgatggcgagcacattttctctctggtacaggctgcacctcagggcttgttgttcttacatacagtacttgtaccgggtgattttgtaaatgttattgccatcgctggtttatgcgttaatggt---------gaaatt------gccttgactctacgtgagcctggcttagtcttg---------tttacg---catgaacttcaa---aattatactgcgacggaatattttgtttcatcgcgacgcatgtttgaacctagaaaacctaccgttagtgattttgttcaaattgagagttgtgtggtcacctatgtcaatctgactagtgaccaactaccagatgtaatcccagattacatcgacgttaacaaaacacttgatgagattttagcttctctg------ccc------aataga---------actggtaca---agt------cttcccctagatgtttttaacgccacttatcttaatctcactggtgaaattgcagatttagagcagcgttcagagtct---------------ctccgtaatactacagaagagctccgaagtctcatatataatatcaacaacacacttgttgaccttgagtggctcaaccgagttgagacatatatcaagtggccgtggtgggtttggttgattatttttattgttctcatttttgttgtgtcattattagtgttctgttgcatttccacgggttgttgt---ggatgctgcggttgctgcggtgcttgtttttcaggttgt---------tgtagg---------ggtcctagacttcaaccttacgaagcttttgaaaaggtccacgtgcag------------------------------tga
>KC879279_Porcine_SKorea_2012-04-01
atg---------------------aggtctttaacttacttctggttgttatta------------------------------------------------------------------------------------------------------------------------------------------------------------------------------------------------------------------------------------------------------------------------------------------------------------------------------------------------------------------------------------------------------------------------------------------------------------------------------------------------------------------------------------------------------------------------------------------------------------------------------------------------------------------------------ccagtacttccaatactcagcctacca---------------------------------------------caagatgtcaatagg---------------------tgc---tca------------------------------------------------gctgtgact------------aactttaggcagttcttttcaaaatttaatgttcaggcgcctgcagtc---gttgtactgggcggttatcta---cctagtggt---------------------------gaaaaacag---gttgatgcaccacgttggtactgtgctggc---cga------------------------------------------------------tatgatactgct---------agt------ggc------------------------gtt---cat---------ggtgtctttcttagccatattagaggtggtcat---------------------------------ggctttgagattggcatt---tcgcaagag------------ccgtta------gatcct---------agtggt---------------------taccagctttatttacat------aag------gac---------acc------------------aac---------ggtaacattaattct------act---------gcgcgc---ctgcgtatttgccagttt---ccc------agcaat---aaaacattgggcccc------actgctaat------------------------gatgtcaca---------------------------acaggtcgtaactgcctattt---aacaaa------------------gccatt---ccagctcatatg---------agtgaacat------------agt------------gtt---gtcggcataacatgggataatgatcgtgtcactgtttttgctgac---aagatctatcatttttatcttaaaaat------gat---tggtcccgtgttgcgtcaaaatgttacaacagtggaggt------------------------------------tgtgctatgcaatatgtttacaaatttacctactacgtgcttaatgttactagtgtaggtgaggatggc---atttattatgagccatgtaca------------gct------aattgcattggttacgctggcaatgtgtttgccgttgagtccaatggccacataccagaaggttttagttttaataattggtttcttttgtccaatgattccactttggtgcatggtaaggtggtttccaaccaacctttgttggtcaattgtcttttggccattcctaagatttatggacta---ggccaatttttctccttcaatcaaacgatc------------------------gat---------ggtgtttgtaatggagctgttgcg------cggcgtgca---ccagaggctttgaggtttaatattaatgacacttctgtcattctt---------gctgaaggc------------------tcaattgtacttcatactgct------ttaggaacaaatttttcttttgtttgcagtaattcctcaact------cct---------------cattcagcc---acctttgct---atacctctgggt---------gccacccaagtaccctattattgttttcttaaagtg---------gacacttataattcc---actgtttat------aaattcttggctgttttacctcttact---gtcagggaaattgtcatcaccaagtatggtgatgtttatgtcaatgggtttggctatttgcatctcggtttgttggacgctgtcacaattaatttcactggtcatggcactgacgatgacgtttcaggt------ttc------------------tggaccatagcatcgactaattttgttgatgcactcatcgaagttcaaggaact---gccattcagcgtattctttattgtgat---gatcctgttagccaactcaagtgttctcagattgcttttgaccttgacgatggtttttaccctatatcttct---agaaacctcctgagtcatgaacagccagtttcttttgttactttgccatcatttaatgatcattcttttgttaacattactgtctctgcgtctttt---------------------------------------ggt---------------ggtcatagt---ggtgca---------------------------------aacctcgttgcatct------------gac---------actactatcaatgggttcagtttt------------------------------------------ttctgt---gttgaaactagacaatttaccattagactgttttacaac------------------------------------------------gttaca---aac---agt---------------ttt---------ggttatgtgtctaac------tcacaggatagcaattgccct---tttaccttgcaatctgttaatgattacctgtcttttagcaaattttgtgtttcaaccagc---cttttggct---ggtgcctgtaccatagatctttttggttaccct------gag------------tttggtagtagt------------------------gttaagtttacgtccctttactttcaattcacaaagggtgagttgattactggcatgcctaaa---------ccacttgaaggtgtcacggac---------------------------------------------------------------------gtttcttttatgactctggatgtgtgtaccaagtatactatctatggctttaaaggtgagggtatcattacccttacaaattctagcttt---------ttggcaggtgtttattatacatctgattctggacagttgttagcctttaagaatgtcactagtagtgctgtttattctgttacgccatgttctttctcagagcaggctgcatatgtt------gatgatggtatagtgggtgttatttctagt---ttgtct---aactcc------------actttt---------------------------aacaatactagg---------------------------------------------------------------------------gagttgcctggttttttctaccattctaatgacggc------------------------------------------------------tcc------aattgtacagagcctgtgttggtgtatagtaacataggtgtttgtaaatctggcagt------------------attggccatgtcccttctcagtctggcccagtc---------------aag---attgcacccacggttactgggaat---attagtattcccaccaactttagtgtgagtattaggacagaatatttacagctttacaacacgcctgttagtgttgattgtgccacatacgtttgtaatggtaactctcgttgcaaacaattactcacccagtacactgcagcatgtaagaccatagagtcagcattacaactcagcgctaggcttgagtctgttgaagttaactctatgcttactatttct------------gaagaggctctacagttagct---------accatcagttcgtttaat------------------------------------------------ggtgatggatat------aattttactaatgtgctg---ggtgtttccgtgtatgatcctgca---agtggcagggtggtacaa---------------------aaaagg---tctttcattgaagacctgctttttaataaagtggttactaatggtcttggtactgttgatgaagactacaagcgctgttctaatggccgc------------tctgtg---gctgatctagtctgtgcgcagtattactctggtgtcatggtactacctggcgttgttgacgctgagaagcttcacatgtatagtgcgtctctcatcggtggtatg---------------------gtgctaggaggttttact---gctgcagcggcactgccttttagctatgctgttcaagcgagactcaattatcttgctttacagacggatgttctacagcgtaaccagcaactgcttgctgagtcttttaactctgctattggtaatataacttcagcctttgagagtgttaaagaggctattagtcaaacttcccagggtttgaacactgtggctcatgcgcttactaaggttcaagaggttgttaattcgcagggtgcagctttgactcaacttaccgtacagctgcaacgcaacttccaagccatttctagttctattgatgacatttattcccgacttgacattctttcagccgatgttcaggttgaccgtctcatcactggcagattatcagcacttaacgcttttgttgctcaaaccctcactaagtatactgaggttcaggct---agcaggaagctagcacagcaaaaggttaatgagtgcgtcaaatcgcagtctcagcgttatggtttttgtggtggtgatggcgaacacattttttccctggtacaggccgcacctcagggcctgctgttcttacacacagtacttgtaccgggtgattttgtaaatgttattgctgtcgcaggcttatgcgttaatgat---------gatatt------gccttgactctgcgtgagcctggcttagtcttg---------tttaca---catgaacttcaa---actcatactgcgacggaatattttgtttcatcgcgacgtatgtttgaacctagaaaacctaccgttagtgattttgttcaaattgagagttgtgtggtcacctatgtcaacctgactagcgaccaactaccagatgtaatcccagattacatcgatgttaacaaaacacttgatgagattttagcctctctg------ccc------aataga---------actgatcta---aat------tttccactagatgtttttaatgccacttatcttaatctcactggtgaaattgcagatttagagcagcgttcagagtct---------------ctccacaataccacagaagagctccgaagtctcatatataatatcaacaacacactagttgaccttgagtggctcaaccgagttgagacgtatatcaagtggccgtggtgggtttggttgattattttcatcgttctcatctttgttgtgtcattactagtgttctgctgcatttccacgggttgttgt---ggatgctgcggctgctgctgtgcttgtttttcaggttgt---------tgtagg---------ggtcctagacttcaaccttacgaagcttttgaaaaggtccacgtgcag------------------------------tga
>KJ451037_Porcine_SKorea_2013-03-
atg---------------------aggtctttaacttacttctggttgttatta------------------------------------------------------------------------------------------------------------------------------------------------------------------------------------------------------------------------------------------------------------------------------------------------------------------------------------------------------------------------------------------------------------------------------------------------------------------------------------------------------------------------------------------------------------------------------------------------------------------------------------------------------------------------------ccagtacttccaatactcagcctacca---------------------------------------------caagatgtcaatagg---------------------tgc---tca------------------------------------------------gctgtgact------------aactttaggcagttcttttcaaaatttaatgtccaggcgcctgcagtc---gttgtactgggcggttatcta---cctagtggt---------------------------gaaaaacag---gttgatgcaccacgttggtactgtgctggc---cga------------------------------------------------------tatgatactgct---------agt------ggc------------------------gtt---cat---------ggtgtctttcttagccatattagaggtggtcat---------------------------------ggctttgagattggcatt---tcgcaagag------------ccgtta------gatcct---------agtggt---------------------taccagctttatttacat------aag------gac---------acc------------------aac---------ggtaacactaattct------act---------gcgcgc---ctgcgtatttgccagttt---ccc------agcgat---aaaacattgggcccc------actgctaat---------------------gatgatgtcaca---------------------------acaggtcgtaactgcctattt---aataaa------------------gccatt---ccagctcatatg---------agtgaacat------------agt------------gtt---gtcggcataacatgggataatgatcgtgtcactgtttttgctgac---aagatctatcgtttttatcttaaaaat------gat---tggtctcgtgttgcgtcaaaatgttacaacagtggaggt------------------------------------tgtgctatgcaatatgtttacaaacctatttactatgtgcttaatgttactagtgctggtgaggatggt---atttcttatcaactctgtaca------------gct------aattgcattggttatgctgccaatgtatttgctactgagcccaatggccacataccagaaagttttagttttaataattggtttcttttgtccaatgattccactttgctccatggtaaagtggtttccaaccaacctttgttggtcaattgtctttgggccattcctaagatttatggacta---ggccaatttttctcattcaatcaaacgatg------------------------gat---------ggcgtttgtaatggagctgctgcg------cagcgtgca---ccagaggctctgaggtttaatattaatgacacctctgtcattctt---------gctgaaggc------------------tcaattgtacttcatactgct------ttaggaacaaatctttcttttgtttgcagtaattcttcagat------cct---------------cattcagcc---accttcgcc---atacctctgggt---------gctacccaagtaccctattattgttttcttaaagtg---------gacacttacaactcc---actgtttat------aaattcttggctgttttacctcctatc---gtcagggaaattgtcatcaccaagtatggtgatgtttatgtcaatgggtttggctacttgcatctcggtttgttggatgctgtcacaattaatttcactggtcatggcactgacgatgatgtttctggt------ttt------------------tggaccatagcatcgactaattttgttgatgcactcatcgaagttcaaggaact---gccattcagcgtattctttattgtgat---gatcctgttagccaactcaagtgttctcaggttgcttttgaccttgacgatggtttttaccctatttcttct---acaaaccttctgagtcatgaacagccaatttcttttgttactttgccatcatttaatgatcattcttttgttaacattactgtctctgcgtccttt---------------------------------------ggt---------------gatcatagt---ggtgcc---------------------------------aaccttattgcatct------------gac---------actactatcaatgggtttggttct------------------------------------------ttctgt---gttgacactagacaatttaccatttcactgttttataat------------------------------------------------attaca---aac---agt---------------tat---------ggttatgtgtctaac------tcacaggacagtaattgccct---ttcaccttgcaatctgttaatgattatttgtcttttagcaaattttgtgtttctaccagc---cttttggct---agtgcctgtaccatagatctttttggttaccct------gct------------tttggtagtggt------------------------gttaagctcacgtccctttactttcaattcacaaagggtgagttgattactggcacgcctaaa---------ccacttgaaggtgttacggac---------------------------------------------------------------------gtttctttttttactctggatgtgtgtaccaagtatactatctatggctttaaaggtgagggtatcattacccttacaaattctagcttt---------ttggcaggtttctattatacatctgattctggacagttgttagcttttaagaatgtcactagtggtgctgtttattctgttacgccatgttctttttccgagcaggctgcgtatgtt------gatgatgatatagtgggtgttatttctagt---ttgtct---aactcc------------actttt---------------------------aacagtactatg---------------------------------------------------------------------------gagttgcctggttttttctaccattctaatgatggc------------------------------------------------------tct------aattgtacagagcctgtgttggtgtatagtaacataggtgtttgtaaatctggcagt------------------attggctacgtcccatctcagtctggccaagtc---------------aag---attgcacccacggttactgggaat---attagtattcccaccaactttagtatgagtattaggacagaatatttacagctttacaacacgcctgttagtgttgattgtgccacatatgtttgtaatggtaactctcgttgtaaacaattactcacccagtacactgcagcatgtaagaccatagagtcagcattacaactcagcgctaggcttgagtctgttgaagttaactctatgcttactatttct------------gaagaggctctacagttagct---------accattagttcgtttaat------------------------------------------------ggtgatggatat------aattttactaatgtgctg---ggtgtttctgtgtatgatcctgca---agtggcagggtggtacaa---------------------aaaagg---tcttttattgaagacctgctttttaataaagtggttactaatggccttggtactgttgatgaagactataaacgctgttctaatggtcgc------------tctgtg---gcagatctagtctgtgcacagtattactctggtgtcatggtactacctggtgttgttgacgctgagaagcttcacatgtatagtgcgtctctcatcggtggtatg---------------------gtgctaggaggttttact---tctgcagcggcattgccttttagctatgctgttcaagctagactcaattatcttgctctacagacggatgttctacagcggaaccagcaattgcttgctgagtcttttaactctgctattggtaatataacttcagcctttgagagtgttaaagaggctattagtcaaacttccaagggtttgaacactgtggctcatgcgcttactaaggttcaagaggttgttaactcgcagggtgcagctttgactcaacttaccgtacagctgcagcacaacttccaagccatttctagttctattgatgacatttactctcgactggacattctttcagccgatgttcaggttgaccgtctcatcaccggcagattatcagcacttaatgcttttgttgctcaaaccctcactaagtatactgaggttcaggct---agcaggaagttagcacagcaaaaggttaatgagtgcgttaaatcgcaatctcagcgttatggtttttgtggtggtgatggcgagcacattttctctctggtacaggcagcacctcagggcctgctgtttttacatacagtacttgtaccgagtgattttgtagatgttattgccatcgctggcttatgcgttaacgat---------gaaatt------gccttgactctacgtgagcctggcttagtcttg---------tttacg---catgaacttcaa---aatcatactgcgatggaatattttgtttcatcgcgacgtatgtttgaacctagaaaacctaccgttagtgattttgttcaaattgagagttgtgtggtcacctatgtcaatttgactagagaccaactaccagatgtaatcccagattacatcgatgttaacaaaacacttgatgagattttagcatctctg------ccc------aataga---------actggtcca---agt------cttcctttagatgtttttaatgccacttatcttaatctcactggtgaaattgcagatttagagcagcgttcagagtct---------------ctccgtaatactacagaggagctgcaaagtcttatatataatatcaacaacacactagttgaccttgagtggctcaaccgagttgagacatatatcaagtggccgtggtgggtttggttgattattttcattgttctcatctttgttgtgtcattactagtgttctgctgcatttccacgggttgttgt---ggatgctgcggctgctgctgtgcttgtttctcaggttgt---------tgtagg---------ggtcctagacttcaaccttacgaagtttttgaaaaggtccacgtgcag------------------------------tga
>MK435391_Porcine_Vietnam_2015--
atg---------------------aagtctttaacctacttctggttgttctta------------------------------------------------------------------------------------------------------------------------------------------------------------------------------------------------------------------------------------------------------------------------------------------------------------------------------------------------------------------------------------------------------------------------------------------------------------------------------------------------------------------------------------------------------------------------------------------------------------------------------------------------------------------------------ccactactttcaacacttggcctacca---------------------------------------------caagatgtcaccagg---------------------tgc---tca------------------------------------------------gctaatact------------aattttaggcggttcttttcaaaatttaatgttcaggcgcctgcagtt---gttgtactgggcggttatcta---cctattggt---------------------------gaaaactat---ggtgtcaattcaacttggtattgtgctggc---caa------------------------------------------------------catccaactgct---------agt------ggc------------------------gtt---cat---------ggtatctttgttagccatattagaggtggtcat---------------------------------ggctttgagattggcatt---tcgcaagag------------cctttt------gaccct---------agtggt---------------------taccagctttatttacat------aag------gct---------act------------------aac---------ggtaacactaatgct------act---------gcgcga---ctgcgcatttgccagttt---cct------agcagt---aaaacattgggcccc------actgctaat---------------------aatgatgttaca---------------------------acaggtcgtaattgcctattt---aacaaa------------------gccatc---ccagcttatatg---------agtgaacat------------agt------------gtt---gtcggcataacatgggataatgatcgtgtcactgtcttttttgac---aagatctattatttttattttaaaaat------gat---tggtctcgtgttgcgacaaagtgttacaacagtggaggt------------------------------------tgtgctatgcaatatgtttacgaacccacctattacatgcttaatgttactagtgctggtgagggtggt---atttcttatcaactctgtaca------------gct------aattgcattggttatgcatccaatgtatttgctactcagcccaatggccacataccagaaggttttagttttagtaattggtttcttttgtccaatgattccactttggtgcatggtaaggtggtttccaaccaaccattgttggtcaattgtcttttggccattcctaagatttatggacta---ggccaatttttctcctttaatcaaacgatc------------------------gat---------ggtgtttgtaatggagctgctgtg------cagcgtgca---ccagaggctctgaggtttaatattaatgacacctctgtcattctt---------gctgaaggc------------------tcaattgtacttcatactgct------ttaggaacaaatttttcttttgtttgcagtaattcctcaaat------cct---------------cacttagcc---accttcgcc---atacctttgggt---------gctacccaggtaccctattattgttttcttaaagtg---------gatacttataactcc---tccgtttat------aaattcttggctgttttacctcctacc---gtcagggaaattgtcatcaccaagtatggtgacgtttatgtcaatgggtttggctacttgcatctcggtttgttggatgctgtcacaattaatttcactggtcatggcactgacgatgacgtttctggt------ttt------------------tggaccatagcatcgactaattttgttgatgcacttatcgaagttcaaggaact---gccattcagcgtattctttattgtgat---gatcctgttagccaactcaagtgttctcaggtttcttttgaccttgacgatggtttttaccctattcactct---acaaatcttctgagtcatgaacagccaacttcttttgttactttgccatcatttaatgatcattcttttgttaatattactgtctctgctgctttt---------------------------------------ggt---------------ggtcctagt---ggtgcc---------------------------------aaccttattgcatct------------gac---------actactatcaatgggtttagttct------------------------------------------ttctgt---gttgacactagacaatttaccatttcactgttttataat------------------------------------------------gttaca---aac---agt---------------tat---------ggttatgtgtctaaa------tcacaggatagtaattgccct---ttcaccttgcaatctgttaatgattacctgtcttttagcaaattttgtgtttctaccagc---cttttggct---agtgcctgtaccatagatctttttggttaccct------gat------------tttggtagtggt------------------------gttaaggtcgcgtccctttattttcaattcacaaagggtgagttgattactggcacgcctaaa---------ccacttgaaggtgttacggac---------------------------------------------------------------------gtttcttttatgactctggatgtgtgtaccaagtatactatctatggctttaaaggtgagggtattattacccttacaaattctagcttt---------ttggcaggtgtttattatacatctgattctggacagttgttagcttttaagaatgtcactagtggtgctgtttattctgttacgccatgttctttttcagagcaggctgcatatgtt------gacgatgatatagtgggtgtcatttctagt---ttgtct---aattcc------------actttt---------------------------aacagtactaag---------------------------------------------------------------------------gagttgcctggcttcttctaccattctaatgatggc------------------------------------------------------tct------aattgttcagagcctgtgttggtgtatagtaacataggtgtttgtaaatctggcagt------------------attggctatgtcccgtctcagtctggccaagtc---------------aag---attgcacccacggttactgggaat---attagtattcccaccaactttagtatgagtattaggacagaatatttacagctttacaacacgcctgttagtgttgattgtgctacatatgtttgtaatggtaactctcgttgtaaacaattactcacccagtacacttcagcatgtaagaccatagagtcagcattacaactcagcgctaggcttgagtctgctgaagtcaactctatgcttactatttct------------gaagaggctttacagttagct---------aacatcagttcgtttaat------------------------------------------------ggtgatggatat------aattttactaatgtgctg---ggtgtttccgtgcgtgatcctgca---agtggcagggtggtacaa---------------------aaaagg---tcttttattgaagacctgctttttaataaagtggttactaatggccttggtactgttgatgaagactataagcgctgttctaatggccgt------------tctgtg---gcagatctagtctgtgcacagtattactctggtgtcatggtactacctggtgttgttgacgctgagaagcttcacatgtatagtgcgtctctcatcggtggtatg---------------------gtgctaggaggttttact---gctgcagcggcattgcctttcagctatgctgttcaagctagactcaattatcttgctctacagacggatgttctacagcggaaccagcaattgcttgctgagtcttttaactctgctattggtaatataacttcagcctttgagagtgttaaagaggctattagtcaaacttccaagggtttgaacactgtggctcatgcgcttactaaggttcaagaggttgttaactcgcagggtgcagctttgactcaacttaccgtacagctgcaacacaacttccaagccatttctagttctattgaagacatttactcccgattggacattctttcagccgatgttcaggttgaccgtctcatcaccggcagattatcagcacttaatgcttttgttgctcaaaccctcactaagtatactgaggttcaggct---agcaggaagctagcacagcaaaaggttaatgagtgcgtcaaatcgcaatctcagcgttatggtttttgtggtggtgatggcgagcacattttctctctggtacaagcagcacctcagggactgctgtttttacacacagtacttgtaccgggtgattttgtagatgttattgccatcgctggcttatgcgttaacgat---------gaaatt------gccttgactctacgtgagcctggcttagttttg---------tttacg---catgaagttcaa---aatcatactgcgacggaatattttgtttcatcgcgacgtatgtttgaacctagaaaacctaccgttagtgattttgttcaaattgagagttgtgtggtcacctatgtcaatttgactagagaccaactaccagatgtaatcccagattacatcgatgttaacaaaacacttgatgagattttagcttctctg------ccc------aataga---------actggtcca---agt------cttcctttagatgtttttaatgccacttatcttaatctcactggtgaaattgcagatttagagcagcgttcagagtct---------------ctccgtaatactacagaggagctccaaagtcttatacataacatcaacaacacactagttgaccttgattggctcaaccgagttgagacatatatcaagtggccgtggtgggtttggttgattattttcattgttctcatctttgttgtgtcattactagtgttctgctgcatttccacgggttgttgc---ggatgctgcggctgctgctgtgcttgtttttcaggttgt---------tgtagg---------ggtcctagacttcaaccttacgaagtttttgaaaaggtccacgtgcag---------------------------------
>KJ857472_Porcine_SKorea_2012--
atg---------------------aagtctttaatttactttctgttgttcgta------------------------------------------------------------------------------------------------------------------------------------------------------------------------------------------------------------------------------------------------------------------------------------------------------------------------------------------------------------------------------------------------------------------------------------------------------------------------------------------------------------------------------------------------------------------------------------------------------------------------------------------------------------------------------ccagtacttccaacactcagtctacca---------------------------------------------caagatgtctctagg---------------------tgc---tca------------------------------------------------gctaacact------------aactttaggcggttcttttcaaaatttaatgttcaggcgcctgcagtt---gttgtactgggtggttatcta---cctactggt---------------------------gaaaaccag---ggtgtgaattcatcctggtactgtgctggc---caa------------------------------------------------------catccaactgct---------agt------ggc------------------------gtt---cat---------ggtatctttcttagccacattagaggtggtcat---------------------------------ggctttgagattggcgtt---tcgcaagag------------ccgttt------gaccct---------agtggc---------------------taccagctttatttacat------aag------gcc---------act------------------aac---------ggtaacactaatgct------act---------gcgcga---ctgcgcatttgccagttt---ccc------agcagt---aaaacattgggcccc------actgttaat---------------------gatgatgctaca---------------------------acaggtcgtaactgcctattt---aacaaa------------------gccatc---ccagctcatatg---------agtgaacat------------agt------------gtt---gtcggcataacatgggataatgatcgtgtcactgtcttttctgac---aagatctattatttttattttaaaaat------gat---tggtcccgtgttgcgacaaagtgttacaacagtggaggt------------------------------------tgtgctatgcaatatgtttacgaacccacctattacatgcttaatgttactagtgctggtgaggatggt---atttcttatcaaccctgtaca------------gct------aattgcattggttatgctgccaatgtatttgctactgagcccaatggccacataccagaaggttttagttttaataattggtttcttttgtccaatgattccactttggtgcatggtaaggtggtttccaaccaaccattgttggtcaattgtcttttgtccattcctaagatttatggacta---ggccaatttttctccttcaatcaaacgatc------------------------gat---------ggtgtttgtaatggagctactgtg------cagcgtgca---ccagaggctctgaggtttaatattaatgacacctctgtcattctt---------gctgaaggc------------------tcaattgtacttcatgctgct------ttaggaacaaatttttcttttgtttgcagtaatttctcaaat------cct---------------tatttagcc---accttcgcc---atacctctgggt---------gctacccaagtaccctattattgttttcttaaagtg---------gatacttacaactcc---actgtttat------aaattcttggctgttttacctcctatc---gtcagggaaattgtcatcaccaagtatggtgatgtttatgtcaatgggtttggctacttgcatctcggtttgttggatgctgtcacaattaatttcactggtcatggcactgacgatgacgtttctggt------ttt------------------tggaccatagcatcgactaattttgttgatgcactcatcgaagttcaaggaact---gccattcagcgtattctttattgtgat---gatcctgttagccaactcaagtgttctcaggttgcttttgaccttgacgatggtttttaccctatttcttct---agaaaccttctgagtcatgaacagccaatttcttttgttactttgccatcatttaatgatcattcttttgttaacattactgtctctgcgtccttt---------------------------------------ggt---------------ggtcatagt---ggtgcc---------------------------------aaccttattgcatct------------gac---------actactatcaatgggtttagttct------------------------------------------ttctgt---gttgacactagacaatttaccattaggctgttttataac------------------------------------------------gttaca---agc---agt---------------tac---------ggttatgtgtctaac------tcgcaggatagtaattgccct---ttcaccttgcgatctgttaatgattacctgtcttttagcaaattttgtgtttcaaccagc---cttatggct---ggtgcttgtaccatagatctttttggtcaccct------gct------------tttggtagtagt------------------------gttaagtttacgtccctctattttcaattcacaaagggtgatttgattactggcacgcctaaa---------tcacttgaaggtgtcacggac---------------------------------------------------------------------gtttcttttatgactatggatgtgtgtactaagtatactatctatggctttaaaggtgagggtatcattacccttacaaattctagcttt---------ttggcaggtttttattatacatctgattctggacagttgttagcttttaagaatgtcactagtggtgctgtttattctgttacgccatgttctttttcagagcaggctgcttatgtt------gatgatgctatagtgggtgttatttccagt---ttgtct---aactcc------------actttt---------------------------aacaatactagg---------------------------------------------------------------------------gagttgcccggtttcttctaccattctaatgacggc------------------------------------------------------tcc------aattgtacagagcctgtgttggtgtatagtaacataggtgtctgtaaatctggtagt------------------attggctatgtcccacttcagtatggccaagtc---------------aag---attgcacccacggttactgggaat---attagtattcccaccaactttagtatgagtattagaacagaatatttacagctttacaacacgcttgttagtgttgattgtgctacatatgtttgtaatggtaactctcgttgtaaacaattactcacccagtacactgcagcatgtaagaccatagagtcagcattacaactcagcgctaggcttgagtctgttgaagttaactctatgcttaccatttct------------gaagaggctttacagttagct---------accatcatttcgtttaat------------------------------------------------ggtgatggatat------aactttactaatgtgctg---ggtgcttccgtgtacaatcctgca---agtggcagggtggtacaa---------------------aaaagg---tctgttattgaagacttgctttttaataaagtggttactaatggccttggtactgttgatgaaaactataagcgctgttctaatggtcgc------------tctgtg---gctgatctagtctgtgcgcagtattactctggtgtcatggtactacctggcgttgttgacgctgagaagcttcacatgtacagtgcgtctctcataggtggtatg---------------------gcgctaggaggtataact---gctgcagcggcattgccttttagctatgctgttcaagcgagactcaattatcttgctttacagacggatgttctacagcggaaccagcaattgcttgctgagtcttttaactctgctattggtaatataacttcagcctttgacagtgtgaaagaggctattagtcaaacttcccagggtttgaatactgtggctcatgcacttactaaggttcaagaggttgttaattcgcagggtgcagctttgtctcaactcactatacagctgcaacacaacttccaagccatttctagttctattgatgacatttactcccgactggacattctttcagccgatgttcaggttgatcgtctcatcaccggcagattatcagcacttaatgcttttgttgctcaaaccctcactaagtatactgaggttcaggct---agcaggaagctagcacagcaaaaggttaatgagtgcgtcaaatcgcaatctcagcgttatggtttttgtggtggtgatggtgaacacattttttctctggtacaggccgcacctcagggcctgctgtttttacacacagtacttgtaccgggtgattttgtaaatgttattgctatcgcaggcttatgcgttaatggt---------gatatt------gccttgactctacgtgagcctggcttagtcttg---------tttacg---catgaacttcaa---actcatactgcgatggaatattttgtttcatcgcgacgtatgtttgaacctagaaaacctaccgttagtgattttgttcaaattgagagttgtgtggtcacctatgttaatttgactagcgaccaactaccagatgtaatcccagattacatcgatgttaacaaaacacttgatgagattttggcttctctg------ccc------aataga---------actggtcca---agt------cttccattagatgtttttaatgccacttatcttaatcttactggtggaattgcagatttagagcagcgtgcagagtct---------------ctccgtaataccacagaagagctccgaagtcttatatataacatcaacaacacacgtgtagaccttgagtggctcaaccgtgttgagacatatatcaagtggccgtggtgggtttggttggttatttttattgttctcatctttgttgtgtcattattagtgttctgctgcatttccactggttgttgt---ggatgctgcggctgctgctgtgcttgtttttcaggttgt---------tgtagg---------ggtcctagacttcaaccttacgaagcttttgaaaaggtccacgtgcag------------------------------tga
>KM609203_Porcine_China_2012-03-
atg---------------------aagtctttaacctacttcgggttgttctta------------------------------------------------------------------------------------------------------------------------------------------------------------------------------------------------------------------------------------------------------------------------------------------------------------------------------------------------------------------------------------------------------------------------------------------------------------------------------------------------------------------------------------------------------------------------------------------------------------------------------------------------------------------------------ccagtactttcaacacttaccctacca---------------------------------------------caagatgtcaccagg---------------------tgc---tca------------------------------------------------gctaacact------------aattttaggcggttcttttcaaaatttaatgttcaggcccctgcagtt---gttgtactgggcggttatcta---cctattggt---------------------------gaaaaccag---ggtgtcaattcaacttggtactgtgctggc---caa------------------------------------------------------catccaactgct---------agt------ggc------------------------gtt---cat---------ggtatctttgttagccatattaaaggtggtcat---------------------------------ggctttgaaattggcatt---tcgcaagac------------cctttt------gaccct---------agtggt---------------------taccagctttatttacat------aag------gct---------act------------------aac---------ggtaacactaatgct------act---------gcgcga---ctgcgcatttgccagttt---cct------agcatt---aaaacattgggcccc------actgctaat---------------------aatgatgttaca---------------------------acaggtcgtaattgcctattt---aacaaa------------------gccatc---ccagctcatatg---------agtgaacat------------agt------------gtt---gtcggcataacatggaataatgatcgtgtcactgccttttctgac---aagatctattatttttattttaaaaat------gat---tggccccgtgtggcgacaaagtgtaacaacagtggaggt------------------------------------tgtgctatgcaatatgtttacaaacccacctattacatgcttaatgttactagtgctggtgaggatggt---atttcttatcaactctgtaca------------gct------aattgcattggttatgctgccaatgtatttgctactgagcccaatggccacataccagaaggttttagttttaataattggtttcttttgtccaatgattccactttggtgcatggtaaggtggtttccaaccaaccattgttggtcaattgtcttttggccattcctaagatttatggacta---ggccaatttttctcctttaatcaaacgatc------------------------gat---------ggtgtttgtaatggagctgctgtg------cagcgtgca---ccagaggctctgaggtttaatattaatgacacctctgtcattctt---------gctgaaggc------------------tcaattgtacttcatactgct------ttaggaacaaatttttcttttgtttgcagtaattcttcagat------cct---------------catttagct---accttcgcc---atacctctgggt---------gctacccaagtaccctattattgttttcttaaagtg---------gatacttacaactcc---actgtttat------aaatttttggctgttttacctcctacc---gtcagggaaattgtcatcaccaagtatggtgatgtttatgttaatgggtttggatacttgcatctcggtttgttggatgctgtcacaattaatttcactggtcatggcactgacgatgatgtttctggt------ttt------------------tggaccatagcatcgactaattttgttgatgcactcatcgaagttcaaggaact---gccattcagcgtattctttattgtgat---gatcctgttagccaactcaagtgttctcaggttgcttttgaccttgatgatggtttttaccctatttcttct---agaaaccttctgagtcatgaacagccaatttcttttgttactccgccatcatttaatgatcattcttttgttaacattactgtctctgcttccttt---------------------------------------ggt---------------ggtcatagt---ggtgcc---------------------------------aaccttattgcatct------------gac---------actactatcaatgggtttagttct------------------------------------------ttctgt---gttgacactagacaatttaccatttcactgttttataac------------------------------------------------gttaca---aac---agt---------------tat---------ggttatgtgtctaaa------tcacaggacagtaattgccct---ttcaccttgcaatctgttaatgattacctgtcttttagcaaattttgtgtttccaccagc---cttttggct---agtgcctgtaccatagatctttttggttaccct------gag------------tttggtagtggt------------------------gttaagtttacgtccctttactttcaattcacaaagggtgagttgattactggcacgcctaaa---------ccacttgaaggtgtcacggac---------------------------------------------------------------------gtttcttttatgactctggatgtgtgtaccaagtatactatctatggctttaaaggtgagggtatcattacccttacaaattctagcttt---------ttggcaggtgtttattacacatctgattctggacagttgttagcctttaagaatgtcactagtggtgctgtttattctgttacgccatgttctttttcagagcaggcggcatatgtt------gatgatgatatagtgggtgttatttctagt---ttgtct---agctcc------------actttt---------------------------aacagtactagg---------------------------------------------------------------------------gagttgcctggtttcttctaccattctaatgatggc------------------------------------------------------tct------aattgtacagagcctgtgttggtgtatagtaacataggtgtttgtaaatctggcagt------------------attggctacgtcccatcccagtctggccaagtc---------------aag---attgcacccacggttactgggaat---attagtattcccaccaactttagtatgagtattaggacagaatatttacagctttacaacacgcctgttagtgttgattgtgccacatatgtttgtaatggtaactctcgttgtaaacaattactcacccagtacactgcagcatgtaagaccatagagtcagcattacaactcagcgctaggcttgagtctgttgaagttaactctatgcttaccatttct------------gaagaggctctacagttagct---------accattagttcgtttaat------------------------------------------------ggtgatggatat------aattttactaatgtgctg---ggtgtttctgtgtatgatcctgca---agtggcagggtggtacaa---------------------aaaagg---tcttttattgaagacctgctttttaataaagtggttactaatggccttggtactgttgatgaagactataagcgctgttctaatggtcgc------------tctgtg---gcagatctagtctgtgcacagtattactctggtgtcatggtactacctggtgttgttgacgcagagaagcttcacatgtatagtgcgtctctcatcggtggtatg---------------------gtgctaggaggttttact---tctgcagcggcattgccttttagctatgctgttcaagcgagactgaattatcttgctctacagacggatgttctacagcggaaccagcaattgcttgctgagtcttttaattctgctattggtaatataacttcagcctttgagagtgttaaagaggctattagtcaaacttctaagggtttgaacactgtggctcatgcgcttaccaaggtccaagaggttgttaattcgcagggtgcagctttgacccaacttaccgtacagctgcaacacaacttccaagccatttctagttctattgatgacatttactcccgacttgacattctttcagccgatgttcaggtagaccgtctcatcaccggcagattatcagcacttaatgcttttgttgctcaaaccctcactaagtatactgaggttcaggct---agcaggaagctagcacagcaaaaggttaatgagtgcgttaaatcgcaatctcagcgttatggtttttgtggtggtgatggcgagcacattttctctctggtacaggcagcacctcagggcctgctgtttttacatacagtacttgtaccgggtgattttgtagatgttattgccatcgctggtttatgcgttaacgat---------gaaatt------gccttgactctacgtgagcctgggttagttttg---------tttacg---catgaaattcaa---aatcctactgcgacggaatattttggttcatcccgaagtatggttgaacctagaaaaccttaccttagtgattttgttcaaattgagaggtgtgtggtcccctatgtcaatttggctagagaccaactacccgatgtaattcccgaatacatcggtggtaacaaaacacctgatgagattttaggttttttg------ccc------cataga---------aatggttca---agt------tttcctttagatgtttttaatgccaattattttaatttcactggtgaaaatgcagatttagagcagcgttcagagttt---------------ttccgtaataatacagaggaggttcaaagttttatatataatatcaacaaccccatagttgaccctgagtgggtcaaccgaggtgagacatatatcaagtggccgtggggggtttggttgattattttcattgttttcatttttgttgggtccttaatagtgttttggtgcattttcccgggttgttgt---gggtggtgcgggtggtgctgtgcttgtttttcaggttgt---------tgtagg---------ggtcctagacttcaaccttacgaagtttttgaaaaggtccacgtgcag------------------------------tga
>KT357513_Porcine_Philippines_2014--
atg---------------------aagtctttaatttgcttctggttattctta------------------------------------------------------------------------------------------------------------------------------------------------------------------------------------------------------------------------------------------------------------------------------------------------------------------------------------------------------------------------------------------------------------------------------------------------------------------------------------------------------------------------------------------------------------------------------------------------------------------------------------------------------------------------------ccagtactttcaacattcagcctacca---------------------------------------------caagatgtcactagg---------------------tgc---gca------------------------------------------------gctaacact------------aattttaggcggttcttttcaaaatttaatgttcaggcgcctgcagtt---gttgtactgggcggctatcta---cctattggt---------------------------gaaaaccag---ggtgtgaattcaacttggtactgtgctggc---caa------------------------------------------------------catccaactgcc---------agt------ggc------------------------gtt---cat---------ggtatctttcttagccatattagaggtggtcat---------------------------------ggctttgagattggcatt---tcgcaagag------------ccgttt------gatcct---------agtggt---------------------taccagctttatttacat------aag------gcc---------act------------------aac---------ggtaacactaatgct------act---------gcgcga---ctgcgcatttgccagttt---ccc------agcatt---aaaaccttgacagcc------actgctaat---------------------gatgatgttaca---------------------------acaggccgcaactgcctattt---aacaaa------------------gccatc---ccagctcatatg---------agtgaacat------------agt------------gtt---gtcggcataacatgggataatgatcgtgtcactgttttttctgac---aagatctatcatttttattttaaaaat------gat---tggtcccgtgttgcgacaaagtgttacaacagtggaggt------------------------------------tgtgctatgcaatatgtttacgaacccatttactacatgcttaatgttactagtgctggtgaggatggt---atttcttatcaaccctgtaca------------gct------aattgcattggttatgctgccaatgtatttgccactgagtccaatggccacataccagaaggttttagttttaataattggtttctcttgtccaatgattccactttgtttcatggtaaggtggtttccaaccaacctttgttggtcaattgtcttttggccattcctaagatttatggactt---ggccaatttttctcattcaatcaaacgatg------------------------gat---------ggcgtttgtaatggagctgctgcg------cagcgtgca---ccagaggctctgaggtttaatattaatgatacctctgtcattctt---------gctgaaggc------------------tcaattgtgcttcatactgct------ttaggaacaaatctttcttttgtttgcagtaattcctcaaat------cct---------------gatttagcc---accttcggc---atacctttgggt---------gctactcaagtaccctattattgttttcttaaagtg---------gatatttataactcc---actgtttat------aaattcttggctgttttaccttctact---gtcagggaaattgtcatcaccaagtatggtgatgtttatgtcaatgggtttggctatttgcacctcggtttgttggacgctgtcacaatcaacttcactggtcatggcactgacggtgacgtttcaggt------ttc------------------tggaccatagcatcgactaattttgttgatgcacttatcgaggttcaaggaact---gccattcagcgtattctttattgtgat---gatcccgttagccaactcaagtgttctcaggttgcttttgaccttgacgatggtttttaccctttttcttct---agaaaccttctgagtcatgaacagccaacttcttttgtcactttgccatcatttaatgatcattcttttgttaatattactgtctctgccgctttt---------------------------------------ggt---------------ggtcatagt---ggtgcc---------------------------------aatctcattgcatct------------gac---------actactatcaatgggtttagttct------------------------------------------ttctgt---gttgatactagacaatttaccatttcactgttttataat------------------------------------------------gttaca---aac---agt---------------tat---------ggttatgtgtctaac------tcacaggatagtaattgccct---ttcaccttgcaatctgtcaatgattacctgtcttttagcaaattttgtgtttctaccagc---cttttggct---agtgcctgtaccatagatctttttggttaccct------gag------------tttggtagtggt------------------------gttaagtttacgtccctttactttcaattcacaaagggtgagttgataactagcacgcccaaa---------ccacttaaaggtgtcacggac---------------------------------------------------------------------gtttcttttatgactctggatgtgtgtaccaagtatactatctatggctttaaaggtgagggtattattacccttacaaattctagcttt---------ttggcaggtgtttattatacatctgattctggacagttgttagcctttaagaatgtcactagtggtgctgtttattctgttacgccatgttctttttcagagcaggctgcatatgtt------gatgatgatatagtgggtgttatttctagt---ttgtct---aactcc------------actttt---------------------------aacaatactagg---------------------------------------------------------------------------gagttgcctggtttcttctaccattctaatgacggc------------------------------------------------------tcc------aattgtacagagcctgtgttggtgtatagtaacataggtgtttgtaaatctggcagt------------------attggttatgtcccatctcagtctggccaagtc---------------aag---attgcacccacggttactgggaat---attagtattcccaccaactttagtatgactagtagaacagaatatttacagctttacaacatacctgttagtgttgaatgtgctacatatgtttgtaatggtaactctcgttgtaaacaattactcacccagtacactgcagcatgtaagaccatagagtcagcattacaactcagcgctaggcttgagtctgttgaagtcaactctatgcttactctctct------------gaaggggctttacagttagct---------accatcagttcgtttaat------------------------------------------------ggtgatggatat------aattttactaatgtgctg---ggtgtttccgtgtatgatcctgca---agtggcagggtggtacaa---------------------aaaagg---tctttcattgaagacctgctttttaataaagtggttactaatggccttggtactgttgatgaagactataagcgctgttctaatggccgc------------tctgtg---gcagatttagtctgcgcgcagtattactctggtgtcacggtactacctggtgttgttgacgctgagaagcttcatatgtatagtgcgtctctcatcggtggtatg---------------------gtgctaggaggttttacc---gcagcagcggcattgccttttagctacgctgttcaagccagactcaattatcttgctctacagacggatgttctacagcggaaccagcaattgcttgctgagtcttttaactctgctattggtagtataacttcagcctttgagagtgttaaagaggctgttagtcaaacttctaagggtttgaacactgctgctcatgcgcttaccaaggttcaagaggttgttaattcccagggttcagctttgacccaacttaccgtacagctgcaacacaacttccaggccatttctagttctattgatgacatttattctcgactggacattctttcagccgatgttcaggtagaccgtctcatcaccggcagattatcagcacttaatgcttttgttgctcaaacccttactaagtatactgaggttcaggct---agcaggaaactagcacagcaaaaggttaatgagtgtgttaaatcgcaatctcagcgttatggtttttgtggtggtgatggcgagcacatcttttctctggtacaggcagcacctcagggcttgctgtttttacatacagtacttgtaccgggtgattttgtagatgttattgccatcgctggtttatgcgttaacgat---------gaaatt------gccttgactctacgtgagcctggcttagtcttg---------tttacg---catgaacttcaa---aattatactgcgacggaatattttgtttcatcgcgacgtatgtttgaacctagaaaacctaccgttagtgattttgttcaaattgagagttgtgtggtcacctatgtcaatctgactagggaccaactaccagatgtaatcccagattacatcgatgttaacaaaacacttgatgagattttagcttctctg------cct------aataga---------actggtcca---agt------ctccctttagatgtttttaatgccacttatcttaatctcactggtgaaattgcagatttagagcagcgttcagagtct---------------ctccgtaatattacagtagagctccaaagtcttatatataatattaacaacacactagttgattttgagtggctcaaccgagttgagacatatatcaagtggccgtggtgggtttggttgattattttcattgttctcatctttgttgtgtcattactagtgttctgctgcatttccacgggttgttgt---ggatgctgcggctgctgtggtgcttgtttttcaggttgt---------tgtagg---------ggtcctagatttcaaccttacgaagcttttgaaaaggtccacgtgcag------------------------------tga
>MF167434_Porcine_China_2017-03-06
ATG---------------------------------AAACTTTTTACAGTTTTC------------------------------------------------------------------------------------------------------------------------------------------------------------------------------------------------------------------------------------------------------------------------------------------------------------------------------------------------------------------------------------------------------------------------------------------------------------------------------------------------------------------------------------------------------------------------------------------------------------------------------------------------------------------------------ACGCTTTTGGCCTCTATTAGAGTGCTT---------------------------------------------------------------------------TATGGCTGT---GAA------------------TCCGTTGATTTTAATTTGTTTAAT---------------------------ACA---------ATATTTTCAACACACAGAGGTTTAAGTAATACCACC---TCTGTTATCACTGGTGCTTAC---CCTTCCACC---------------------------AATAAG---------------TCAGACTGGTCTTGTAATACAAGAACTGGT---CATTTG------------------------------------------AGTGGTAGTGGT---------TTC------GGC------------------------ATA---------------GGTTTGTATGTACAGACACCACGTGAACAATACCAG---------TATGATGGTTCTGGTGCAGGCGGCTATACTATAGCTGTT---TCGCCCATT------------CACGTT------ACGAAT---------TTGACT---------------------TGGGAGCTA---TGG------ATCCAC------CGT---------AAATGGGGTGTT---------AAC------------------------------TCAGTT------GTTACT---GTTAGATTATGTAGGTGG---TGG------CAGTTT---ATGAGTTTTAACTCT------ACTAGC------------CATGCAGCAGATGCTGGTCCTACT---------------------------AATGCATTTGAGTGTCTTATA---AATGGT------------------TCCTAT---CCTACTCATCGT------------------------------AAC---ACTGGTTATATG---TTTGGTGTTACTTGGTACAATGATTTAGTTAGAATAGTTTTTCCACCTACTGTTCTTGAAATGCAGCTT---GATGGTTTACAG---TGGGAACGTGTC------------------------------------------------------------------------------------------------------------------------------------------------------------------------------------------------------------------------------------------------------------------------------------------------------------------------------------------------------------------------------------------------------------------------------------------------------------------------------------------------------------------------------------------------------------------------------------------------------------------------------------------------------------------------------------------------CAGTTTAAT---------------------------------------------------------------------------------------AGTCCTGTTAAT---------------------------------------------------------------------------------------GCTGGACATGCTACTAGGTTTAACGTCGTT------------------------------------------------------------------------AAGGACATTTCTACTGTTTTGGTTGAAACTAACAGTGGTGGCTCTGTTTTTAGATATTCGTATTGTGCTGATGGGTTTGTTAACGGTCTGCAATGTAAGCTTAGACTATTTGATATACCCCCTGGTGTTTATTCTAATAGTGAG---------GTTGAATATCCTACAGCACTATATACTGTTGTACACAATATGTCAGCCTGTCCAGAGAGGCCAGAT---------AGCTATTGTGGTTCT---------------------------------------AATTCGTGCCCTTTTAAGCGTGCAGTGTTTTCT---------------------------------------------------------------AAT---------TGTATTGTTAATTATACTACCTGG---------------------------------------------------GTT------AATCCAGACCAGCGTGATTTTCAACATTTAATTTTGCCTAATGGCAAGTTT------------------------------------AAT------------------------------------------------------------------------CCATTTACTGAGTGTAATGGGTTGAAC------------------------------------------AGAATTGTT---GATGGTTGCGTTCCTGGTTTCGTTCTTAGAGTT------------------GGTCGTGGTAAGGCT------GTTAAC------------AGAACTATTGTTACACCTTAT---------CTCAAGCCTTATGAATGTTTTGGGTGGTCATGGAATGAC---AACCAGGATAGTATTTATGAC---------------TGGTGGATTGCTGATTTTGTCTCCACTGGTGCTTTCGTTTGTGAGAGTAAT---CCCGAAGCTCCTAAGACTGGGGTTTGTGTGACATACACTGTAGAGAAAGTTACTTTTCAGGGTGTGCTGTATGAGAGTAATTTTACTTTCGCACAGTATTATAACCTATTGTATGTA------------GGTTCTCAACTTAGGTATGTGCGTATA---CTCGGTAAAGTTTATGAAGTTTCATCTTGTTTTGAGGCTTCATATGACGTTTTATACCGT---AACAATCAGTCTTTTGGGTTGCTTTATAGAAGTTTCGATTGTAATCAGCTTCATATTAAATCTGCACGTTTTGTGGACCGTTTATTACCGTCTCATAATGGTACTGCTACT------------------------------GTA------------TTAGGT------------------TGTTTGTTTAATGCTAGTTACGCACCTAATGACACCATG---------------------------------------------------GTA------AATTGCACTAACCCACTT------------GGTGATGGGTTTTGTGCTGATTTG------CTAGGTAATGTCGCTGTTAGGCGTATGACTTTTGAAAAGCACGACACT---------------ACTTACGTAGCACCTGTTACTAATGAGAGGTACACAGAAATGCCATTGGACCATCAATTAATTTTGACCGAACAGTTTTTGCAAACTACAATGCCTAAGTTCAGCGTTAGTTGCGAGACTTACATATGTGACGTAAGTAAGGCGTGCAAAAATTTGCTATTTAGGTATGGTGGTTTTTGTCAAAAAGTTGAGGCTGACATTCGTGGTGCAGGCATTCTTTTGGACGGTGATGTTAGTAGTTTGTACTCTACTATT------------GCTGCCAAAACTAGTTCCGTT---------GTGCCCACT---ACT------------------------------------------------------GATAGATTC------AATGTTTCTCAATTCTTTTTGCCTAAAACGCAG---------TCT---AGTGCCAATAAGTATGAA---------------------TCTAGG---TCTGCTATTGAGGACTTGTTATTCAGCAAAATTGAAACTACTGGCCCAGGCTTTTACGGT---GACTATTATAACTGTAAGAAAAAT---------------GCTATA---CAAGACCTTACTTGTGCTCAGTACCATAATGGTATACTTGTTATACCACCTATTATGGATGCTGAGACGTTAGGCATGTATGGCGGGATTGCTGCTGCTTCTGTA---------------------ACGCTAGGCATTTTTGGTGGACAAGCTGGCATGGCCACATGGTCTGTTGCTATGGCTGGACGTTTAAATGCACTGGGTGTTGTTCAGAATGCTCTAGTCGACGATGTCAATAAGCTTGCTAACGGCTTTAACCAATTGACAGCGAGTGTT------------------------------------------AGTAAGCTTGCTTTGACCACTTCTAGTGCATTGCAGGCCATTCAGGCTGTCGTTAACCAGAATGCTGCTCAAGTTGAGTCACTCGTTAGTGGTATTACTGAGAATTTTGGTGCTATTAGCACTAATTTTAAGGTTATATCACAGCGTCTTGACAAACTTGAAGCTGATGTTCAGATGGATAGGCTTATTAATGGCAGAATGAATGTCTTACAGCTTTTTGTCACTAACTACAAGCTAAAAATTGCTGAGCTGCGTAAC---ACACATCGTTATGTGCAATCTCTTATTAATGAATGTGTTTATGCTCAGAGTTTAAGAAATGGTTTTTGCGGT---CAGGGACTACATGTACTGTCACTTATGCAAAATGCACCTAGTGGTATAATGTTTTTCCACTATTCGCTGATACCTAACAACACTATCACTGTTAAAACCACACCAGGTCTTTGTGAGAGTGAT---------GAATTGGGTTCTAAGTGCATTGTTGCTAAGGACGGCGTATTAGTC---------TCTGCT---AAT---------------------TTAAGTTATTGGCAGTGGTCACCGCGTAACCTTTACAAACCAGAAAATCTGACTTTTGCTAATGTCATTGCCGTTTCACGTGGTGCT------------------------------------------------AATTACACTACATTGAACAAAACTTTTGAC---------------------ATACCTGAATTGAATAGT---------ACTTTTCCCATTGAG---------------GAGGAGTTTCGTGAGTACTTTCAGAATATGTCATCTGAGCTGCAGGTCTTGAAAAATTTGACTGCTGATATGAGCAAGCTTAACATTAGTGCTGAAATTCAGCTTATTAATGAAATTGCTCATAACGTCTCTAACATGCGCGTTGAGGTTGAGAAATTCCAGCGCTATGTTAATTATGTCAAATGGGCTTGGTGGCAGTGGCTGCTTATATTTATTGCTCTAACATTGCTAGCTGGTCTAATGCTTTGGTGCTGTCTTGCTACTGGATGTTGT---GGCATGTGTGGTTGTTTAGCTGCTACATGTGCATCATGCTGTGAT---TGTAGA---------GGAACTAAACTTCAATCATACGAG---ATTGAAAAGGTCCACGTCCAA------------------------------TAA
>MF370205_Porcine_China_2017--
[truncated: 3,429,259 more chars]
