# Supplementary material for: Origins and Evolution of Seasonal Human Coronaviruses
Source: Viruses. 2022 Jul 15;14(7):1551. doi: 10.3390/v14071551 (PMC9320361; doi:10.3390/v14071551)
Supplement: Supplementary file 1 [file viruses-14-01551-s001.zip › alignments/WGS_betas_D4.fasta]

>AY391777_HumanOC43_USA_1967--
-----------------------------------------------------------------------------------------------------------------------gattg--tga-gcg--------------------attt------------------------------------------gcgtgcgtgcat--cccgct-tcact-----gatctcttgttagat--ctttt----tgta--atctaaactttataaaaacatccac-------tccctgta-atctatgcttgtgggcg-----tagatttttcatagtggtgtttatattcatttctgctgttaacagctttcagccagggacgtgttgtatcctaggc----ag-----------tggcccgcccataggtcaca--a-------------------tgtcgaag---atcaacaaatacggtctcgaactacactgggctccagaatttccatggatgtttgaggacgcagaggagaagttggataaccctagtagttcagaggtggatatgatttgctccaccactgcgcaaaagctggaaacagacggaatttgtcctgaaaatcatgtgatggtggattgtcgccgacttcttaaacaagagtgttgtgtgcagtctagcctaatacgtgaaattgttatgaatgcaagtccatatgatttggaggtgctacttcaagatgctttgcagtcccgtgaagcagttttggttacaacccccttaggtatgtctttagaggcatgctatgtgagaggttgtaatcctaaaggatggaccatgggtttgtttcggcgtagaagtgtgtgtaacactggtcgttgcactgtta---ataagcatgtggcctatcagttatatatgattgatcctgcaggtgtctgtcttggtgcaggtcaattcgtgggttgggtcatacccttagcctttatgcctgtgcaatcccggaaatttattgttccatg--ggttatgtacttgcgtaagcgtggcgaaaagggtgcttacaataaagatcatggacgtggcggttttgga--------------------catgtttatgattttaaagttgaagatgcttatgaccaggtgcatgatgagcctaagggtaagttttctaagaaggcttatgctttaattagagggtatcgtggtgttaaaccacttctctatgtagaccagtatggttgtgattatactggtagtcttgcagatggcttagaggcttatgctgataagacattgcaagaaatgaaggcattatttcctacttggagtcaggaactcctttttgatgtaattgtggcatggcatgttgtgcgtgatccacgttatgttatgagattgcagagtgctgctactatacgtagtgttgcatatgttgctaatcctactgaagacttgtgtgatggttctgttgttataaaagaacctgtgcatgtttatgcagatgactctattattttacgtcaatataatttagttgacattatgagtcatttttatatggaggcagatacagttgtaaatgctttttatggtgttgctttgaaagattgcggttttgttatgcagtttggttacattgattgcgaacaagactcgtgtgattttaaaggttggattcctggtaacatgatagatggttttgcttgcaccacttgtggtcatgtttatgaagtaggtgatttgatagcacaatcttcaggtgttttgcctgttaaccctgtattgcatactaagagtgcagcaggctatggtggttttggttgtaaagattcttttactctgtatggccaaactgtagtttattttggaggttgtgtgtattggagtccagcacgtaatatatggattcctatattaaaatcctctgttaagtcatatgacagtttggtttatactggagttttaggttgcaaggctattgtaaaggaaacaaatctcatttgcaaagctttgtaccttgattatgttcaacacaagtgtggcaa------tttacaccaacgggagttgctaggtgtttcagatgtgtggcataaacaattgctattaaatagaggtgtttataaacctctgttagagaatattgattattttaatatgcggcgcgctaaatttagtttagaaacttttactgtttgtgcagatggctttatgccttttcttttagatgatttagttccacgcgcatattatttg---------gcagtaagtggtcaagcattttgtgattatgcagataaactttgccatgccgttgtgtctaagagtaaagagttacttgatgtgtctctggattctttaggtgcagctatacattatttgaattctaagattgttgatttggctcaacattttagtgat-tttggaacaagtttcgtttctaaaattgttcatttctttaagacttttactactagcactgctcttgcatttgcatgggttttatttcatgttttgcatggtgcttatatagtagtggagagtgatatatattttgttaaaaacattcctcgttatgctagtgctgttgcacaagcatttcagagtgttgctaaagttgtactggactctttaagagttacttttattgatggcctttcttgttttaagattggacgtagaagaatttgtctttcaggcagaaaaatttatgaagttgagcgtggcttgttacattcatcccaattgccattagatgtttatgatttaaccatgcctagtcaagttcagaaagccaag---caaaaacctatttatttaaaaggttctggttctgatttttcattagcggatagtgtagttgaagttgttacaacttcacttacaccatgtggttattctgaaccacctaaagttgcagataaaatttgcattgtggataatgtttatatggccaaggctggtgacaaatattaccctgttgtggt---tgatgatcatgttggactcttggatcaagcatggagagttccttgtgctggaaggcgtgttacatttaaggaacagcctacagtaaag---------gagattataagcatgcctaagattattaaggttttttatgagcttgacaacgattttaatactattttaaatactgcgtgtggagtgtttgaagtggatgatactgttgatatggaggaattttatgctgtggtgattgatgccatagaagagaaactttctccatgtaaggagcttgaaggtgtaggtgctaaagttagtgcctttttacagaaattagaggataatcccctatttttatttgatgaggctggcgaggaagttcttgctcctaaattgtattgtgcctttacagctcctgaagatgatgactttct------tgag---------------------gaaagtga------------------t------------------------------------------------------------gttgaagaagatgatgtagaaggtgaggaa------------------------------------------------------------------------------------------------------------------------------------------------------------------------------------------------------------------------------------------------------------------------------------------------------------------actgatttaactgtcacaagtgct------------------------ggacagccttg------------------------------------------------------------tgttgctagt------------------------------------------------------------------------------------------------------gaacaggaggagtcttctgaagt----cttaga---------------------------------------------------ggacactttggatgatggtc------------------------------------------------------------------------------------------------------------------------------------------------------------------------------------------------------------caagtgtggagacatctgat---------------------------------------------------------------------------------------------------------------------------------------------------------------------------------------------------------------------------------------------------------------------------------------------------------------------------------------------------------------------------------------------------------------------------------------------------tcacaagttgaag--------------------------------------------------------------------------aagatgtagaaatgtcggattttgtt---------------------------------------------------------------------------------gatcttg------------------------------------------------------------------------------------aatctg-tgattcag-----------------------gatta-----------------------------------------------------------tgaaaatgtttg------------------------------------------------------------------------------------------------------------------------------------------------------------------ttttgagttttatactacagagccagaa----------------------------------------------------------------------------------------------------------------------------------------------------------------------------------------------------------------------------------------------------------------------------------------------------tttgttaaagttttgggtctgtatgtgcctaaagcaactcgcaacaattgctggttgcgatcagttttggcagtgatgcagaaattgccctgtcaatttaaagataaaaatttgcaggatctttgggtgttatacaagcaacagtatagtcagttgtttgttgataccttggttaataagatacctgctaatattgtacttccacaaggtggttatgttgctgattttgcatattggtttttaaccttatgtgattggcagtgtgttgcatactggaaatgcattaaatgtgatttagctcttaagcttaaaggcttggatgctatgttcttttatggtgatgttgtttcacatatatgcaag---tgtggtgagtctatggtacttattgatgttgatgtgccatttacagcccactttgctcttaaagataagttgttttgtgcatttattactaagcgtattgtgtataaagcagcttgtgttgtggatgttaatgatagtcattctatggctgttgttgatggt---------aaacaaattgatgatcatcgtatcactagtattactagtgataagtttgattttattattgggcatggtatgtcattttcaatgactacttttgaaattgcccaattgtatggttcttgtataacacctaatgtgtgttttgttaaaggtgatataattaaagtatctaagcttgttaaagcagaagttgttgtaaaccctgctaatggccatatggcacatggtggtggtgttgcaaaagctattgcagtagcagctggacagcagtttgttaaagagactaccgatatggttaagtctaaaggagtttgtgctactggagattgttatgtctctacagggggcaaattatgtaaaactgtgcttaatgttgttggacctgatgcgagaacacag---ggtaaacaaagttatgtattgttagagcgtgtttataaacatcttaacaactatgactgtgttgttacaactttgatctcagctggtatatttagtgtgccttctgatgtgtctttaacatatctacttggtactgctaagaaacaagttgttcttgttagcaataatcaagaggattttgatcttatttctaagtgtcagataactgctgttgagggcactaagaaattggcagcgcgtctttcttttaatgttggacgttccattgtttacgaaacagatgctaataagttgattttaatcaatgacgttgcatttgtttcgacatttaatgttttacaggatgttttatccttaagacatgatatagcacttgatgatgatgcacgaaccttcgttcagagcaatgttgatgttgtacctgagggttggcgtgttgtcaataagttttatcaaattaatggtgttagaaccgttaagtattttgagtgtactggaggcatagatatatgcagccaggataaagtttttggttatgtacagcagggtatttttaataaggctactgttgctcaaattaaagccttgtttttggataaagtggacatcttgctaactgttgatggtgttaatttcactaataggtttgtgcctgttggtgaaagttttggtaagagtctaggaaatgtgttttgtgatggagttaatgtcacgaagcataagtgtgatataaattataaaggtaaagtctttttccagtttgataatctttctagtgaagatttaaaggctgtaagaagttcctttaattttgatcagaaggaattgcttgcctattacaacatgcttgttaattgttttaagtggcaggttgttgttaatggtaagtatttcacttttaagcaagctaataacaattgttttgttaatgtttcttgcttaatgctccagagtttgcatctgacatttaaaattgttcaatggcaagaggcatggcttgaatttcgttctggccgccctgctagatttgtagctttggttttggccaaaggtgggtttaaatttggagatcctgctgattctagagatttcttgcgtgttgtgtttagtcaagttgatttgactggggcaatatgtgattttgaaattgcatgtaaatgtggtgtaaagcaggaacagcgtactggtctggacgctgttatgcattttggtacattgagtcgtgaagatcttgagattggttataccgtggactgttcttgcggtaaaaagctaattcattgtgtacgatttgatgtaccatttttaatttgcagtaatacacctgctagtgtaaa------at---tacctaagggtgtaggaagtgcaaatatttttataggtgataaggttggtcattatgttcatgttaagtgtgaacaatcttatcagctttatgatgcttctaatgttaagaaggttacagatgttactggcaagttgtcagattgtctgtatctt------------aaaaatttgaaacaaacttttaaatcggtgttaaccacctattatttggatgatgttaagaaaattgagtataaacctgacttgtcacaatattattgtgacggaggtaagtattatactcagcgtattattaaagcccaatttaaaacattcgagaaagtagatggtgtgtatactaattttaaattgataggacacaccgtctgtgacagtcttaatgctaagttgggttttgatagctctaaagagtttgttgaatataagattactgagtggccaacagctacaggtgatgtggtgttggctactgatgatttgtatgttaagagatatgagaggggttgtattacttttggtaaacctgttatatggttaagccatgagaaagcttccctcaattctttaacatattttaatagaccttcattggttgatgataataaatttgatgttttaaaagtggatgatgttgac----------------------------------------------------gatggtggtgacagctcagag--------ag-------------------------------------tggtg----------------------ccaaagaaaccaaagaaatca------------------------------------------acattattaagttaagtggtgttaaaaaaccatttaaggttgaagatagtgtcattgttaatgatgatactagtgaaaccaaatatgttaagagtttgtctattgttgatgtgtatgatatgtggcttacaggttgtaagtatgttgttagaactgctaatgctttgagcagagcagttaacgtacctacaatacgtaagtttataaaatttggtatgactcttgttagtataccaattgatttgttaaatttaagagagattaagcctg---ctgttaatgtggttaaagctgtgcgaaataaaatttctgtatgctttaattttattaaatggcttttt---------------gtcttattatttggctggattaaaatatccgctgataataaagtaatctacaccacagaaattgcatcaaagcttacgtgtaagcttgtagctttagcttttaaaaatgcatttttgacatttaagtggagtatggttgctagaggtgcttgcattatagcgactatatttctattgtggtttaattttatatatgccaatgtaatttttagtgatttttatttgcctaaaatcggtttcttgccgacttttgttggtaagattgcacagtggattaagaacacttttagtcttgtaactatttgtgatctatattccatg------caggatgtgggttttaagaatcagtattgtaatggaagtattgcatgtcagttctgcttggcaggatttgatatgttagataattataaagccattgatgtagtacagtatgaagctgataggagagcatttgttgattatacaggtgtgttaaagattgtcattgaattgatagttagttacgccctgtatacggcatggttttatccattgtttgcccttatcagtattcagatcttgaccacttggctgcctgagctttttatgcttagtacattacattggagttttaggttgctggtggctttagctaatatgttaccagcacatgtgtttatgaggttttatattattattgcctcttttattaagctctttagcttgtttaggcatgttgcctatggttgtagtaaatctggttgtttgttttgttacaagaggaatcgtagtctacgtgttaaatgtagtactatcgttggtggcatgatacgctattacgatgttatggctaatggtggcactggcttttgttcaaaacatcaatggaattgcattgattgtgattcttataaaccaggtaatacttttattactgttgaggccgctcttgatctatctaaggaattgaaacggcccattcagcctacagatgttgcttatcatacggttactgatgttaagcaagttggttgttctatgcgcttgttctatgatcgtgatggacagcgcacatatgatgatgttaatgctagtttgtttgtggattatagtaatttgctacattctaaggttaagagtgtgcctaatatgcatgttgtggtagtggaaaatgatgctgataaagccaattttctgaatgctgctgtattttatgcacagtctttgtttagacctattttaatggttgataaaaatctgataactactgctaacactggtacgtctgttacagaaactatgtttgatgtttatgtggatacatttttgtctatgttt---gatgtggataaaaagagtcttaatgctttaatagcaactgcgcattcttctataaaacagggtacgcagatttataaagttttggatacctttttaagctgtgct---cgtaaaagttgttctattgattcagatgttgatactaagtgtttagctgattctgtcatgtctgctgtatcggcaggtcttgaattgacggatgaaagttgtaataacttggtgccaacatatttgaagagtgacaacattgtggcagctgatttaggtgttctgattcaaaattctgcaaagcatgtgcagggtaatgttgctaaaatagctggtgtttcctgtatatggtctgtggatgcttttaatcagtttagttctgatttccagcataaattgaagaaagcatgttgtaaaactggtttgaaactgaagcttacttataataagcagatggctaatgtctctgttttaactacaccctttagtcttaaagggggtgcagtttttagttattt---------------------------------------------------------------------------tgtttatgtgtgttttgtgttgagtttggtctgttttattggactgtggtgcttaatgcccacttacacagtacacaaatcagattttcagcttcccgtttatgccagttataaagttttagataatggtgttattagagatgttagcgttgaagatgtttgtttcgctaacaaatttgaacaatttgatcaatggtatgagtctacatttggtctaagttattatagtaacagtatggcttgtcccattgttgttgctgtaatagatcaggattttggctctacagtgtttaatgtccctaccaaagtgttacgatatggttatcatgtgttgcactttattacacatgcactttctgctgatggagtgcagtgttatacgccacatagtcaaatatcgtattctaatttttatgctagtggctgtgtgctttcctctgcttgcactatgtttacaatggccgatggtagtccacaaccttattgttatacagaggggcttatgcaaaatgcttctctgtatagttcattggtacctcacgtgcggtataatcttgctaatgctaaaggttttatccgttttccagaagtgttgcgagaagggcttgtacgtatcgtgcgtactcgttctatgtcgtattgcagagttggattatgtgaggaagctgatgagggtatatgctttaattttaatggttcttgggtgcttaataatgattattatagatcattgcctgggaccttttgtggtagagatgtttttgatttaatttatcagctatttaaaggtttagcacagcctgtggattttttggcattgactgctagttccattgctggtgctatactcgctgtaattgttgttttggtgttttattacctaataaagcttaaacgtgcttttggtgattacaccagtgttgtttttgttaacgtgattgtgtggtgtgtaaattttatgatgctttttgtgtttcaagtttaccccatactttcttgtgtatatgctatttgttatttttatgccacgctttatttcccttcggagataagtgtgataatgcacttacaatggctagttatgtatggcactattatgcctttatggttttgtttgctatatatagctgttgttgtttcaaatcatgctttttgggtattttcttactgcagaaagcttggtacttctgttcgtagtgatggtacatttgaagaaatggctctcactacttttatgattacaaaagattcttattgtaagcttaagaattctttgtctgatgttgcttttaatagatatttgagtttgtataataaatataggtattacagcggtaaaatggatactgctgcatatagggaggctgcttgctctcagttggctaaagcaatggacacatttaccaataataatggtagtgatgtgctttaccaaccgcctactgcttccgtctcaacttcattcttgcaatctggtattgtgaaaatggtaaatcctacttctaaggtagaaccatgtgttgtcagtgttacctatggtaatatgacattgaatggtttatggttggatgacaaggtctactgtcccagacatgtaatatgttctgcttcagatatgactaatccagattatacaaatttgttgtgtagagtaacatcaagtgattttactgtattgtttgatcgtctaagccttacagtgatgtcttatcaaatgcggggttgtatgcttgttcttacagtgaccctgcaaaattctcgtacgccaaaatatacatttggtgtggttaaacctggtgagacttttactgttttagctgcttataacggcaaaccacaaggagcctttcatgtaactatgcgtagtagttataccattaagggttcctttttatgcggatcttgtggatctgttggttatgtaataatgggtgattgtgttaaatttgtttatatgcatcaattggagcttagtactggttgtcatactggtactgacttcaatggggatttttatggtccttataaggatgctcaggttgttcagttgctcattcaggattatatacaatctgttaattttgtagcatggctttatgctgctatacttaacaattgtaattggtttgtacaaagtgataagtgttctgtagaagattttaatgtgtgggctctgtccaatggatttagccaagttaaatctgaccttgttatagatgctttagcttctatgactggtgtgtctttggaaacactgttggctgctattaagcgtcttaagaatggtttccaaggacgtcagattatgggtagttgctcttttgaggatgaattgacacctagcgatgtttatcaacaactcgctggtatcaagttacaatcaaaacgcactagattgtttaaaggcactgtttgttggattatggcttctacatttttgtttagttgcataattacagcatttgtgaaatggactatgtttatgtatgtaactactaatatgtttagtattacgttttgtgcactttgtgttataagtttggccatgttgttggttaagcataagcatctttatttgactatgtatataactcctgtgctttttacactgttgtataacaactatttggttgtgtacaagcatacatttagaggctatgtctatgcatggctatcatattatgttccatcagttgagtacacttatactgatgaagttatttatggcatgttattgcttgtaggaatggtctttgttacattacgtagcattaaccatgatttgttttcttttataatgtttgttggtcgtttgatttctgttttctctttgtggtacaagggttctaacttagaggaagaaattcttcttatgttggcttccctttttggtacttacacatggacaacagttttatctatggctgtagcaaaggttattgctaagtgggttgctgtgaatgtcttgtatttcacagatatacctcaaattaagatagtgcttttgtgctatttgtttattggttatattattagctgttattggggcttgttttccttgatgaacagtttgtttagaatgcctttgggtgtttataattataaaatttcagtacaggaattaagatatatgaatgctaatggattgcgccctcctaagaatagttttgaagcccttatgcttaattttaagctgttgggtattggaggtgttccaatcattgaagtatctcaatttcaatcaaaattgactgatgtcaaatgtgctaatgtcgtcttgcttaattgcttgcaacatttgcatgttgcttctaattctaagttgtggcattattgtagcactttgcacaatgaaatacttgccacttcggatctgagtgttgcttttgaaaagcttgctcagttattaattgttttgtttgctaatccagctgctgtggatagcaagtgcctgactagtattgaagaagtttgcgatgattacgcaaaggacaatactgttttgcaggctttacagagtgaatttgttaatatggctagcttcgttgaatatgaagttgctaagaaaaatcttgatgaggcgcgttttagtggttctgctaatcaacagcagttaaaacagctagagaaagcctgtaatattgctaaatctgcttatgaacgcgaccgtgctgtagcaaaaaagttggagcgtatggctgatttggctctcactaatatgtataaagaagctagaattaatgataagaagagtaaggttgtttctgccttgcaaactatgctttttagtatggtgcgtaagttagataatcaagctctgaattcaatattagataacgctgtgaagggttgtgtaccattgaatgcaataccttcattggcagcaaatactctgaatataattgtaccagataaaagtgtttatgaccaggtagttgataatgtctatgttacctatgcgggtaatgtatggcagattcaaactatccaggattcagatggtacaaataagcagttgaatgagatatctgatgattgtaactggccactagttattattgcaaatcggtataatgaggtatctgctactgttttgcaaaataatgaattaatgcctgctaagttga-aaattcaggttgttaatagtggtccagatcagacttgtaatacacctactcaatgttactataataatagtaacaatgggaagattgtttatgctatacttagtgatgttgatggtcttaagtatacaaaaattcttaaagatgatggcaattttgttgttttggagttagatcctccttgtaaatttactgttcaagatgctaaaggtcttaaaattaagtacctttattttgtaaaaggttgtaacacactagcaagaggctgggttgttggtacaatttcttctacagttagattgcaagctggaactgctactgaatatgcttccaactcatctatattgtctttatgtgcgttttctgtagatcctaagaaaacgtatttagattttatacaacaaggaggaacacctattgccaattgtgttaaaatgttgtgtgaccatgctggtaccggtatggccattactgttaaacccgatgctaccactagtcaggattcatatggtggtgcgtctgtttgtatatattgccgcgcacgagttgaacacccagatgttgatgggttgtgcaaattacgcggcaagtttgtacaagtgcctgtaggtataaaagatcctgtgtcttatgttttgacacatgatgtttgtcgagtttgtggattttggcgggatggaagttgttcatgtgttagcactgacactactgttcaatcaaaagatactaattttttaaacgggttcggggtacgagtgtagatgcccgtctcgtaccctgcgccagtggtttatctactgatgtacaattaagggcatttgatatttacaatgctagtgttgctggcattggtttacatttaaaagttaattgttgccgttttcagcgtgttgatgagaacggtgataaattagatcagttctttgttgttaagaggacagatctgactatatataatagagagatgaaatgctatgagcgtgtaaaagattgtaagtttgtggctgaacacgatttctttacatttgatgtagaaggtagtcgtgtgccacacattgtacgcaaggatttaacaaagtatactatgttggatctttgctatgcattgcgacattttgatcgcaatgattgcatgctgctttgtgacattctctctatatatgctggttgtgaacaatcctactttactaagaaggattggtatgattttgttgaaaatcctgatattattaatgtgtataaaaagctaggacctatttttaatagagccctagttagcgctactgagtttgcggacaaattggtggaggtaggcttagtaggcgttttaacacttgataatcaagatttaaatggtaaatggtatgattttggtgactatgttattgcagccccaggatgtggtgttgctatagcagattcttattattcttatatcatgcctatgctgaccatgtgtcatgcattggattgcgaattgtatgtgaataatgcttatagactatttgatcttgtacagtatgattttactgattacaagcttgaattgtttaataagtattttaagcactggagtatgccatatcatcctaacactgttgattgtcaggatgatcggtgtattatacattgtgctaattttaacatactttttagtatggttttacctaatacatgttttgggcctcttgttaggcaaatttttgtggatggtgtgccttttgttgtttcaattggctaccattataaagaacttggtattgtgatgaatatggatgtggatacacatcgttatcgcttgtctttaaaagacttgcttttatatgctgctgatccagctttgcatgtagcttctgctagtgcattgtatgatttacgcacttgctgttttagtgttgccgctataacaagcggtgtaaaatttcaaacagttaaacctggtaattttaatcaggatttttatgattttgttttaagtaaaggcctgcttaaagagggtagctcagttgatctgaagcactttttctttacacaggatggtaatgctgctattactgattataattattataagtataatttgcccaccatggtggacattaagcagttgttgtttgttttggaagttgtttataagtattttgagatttatgatggtgggtgtataccggcatcacaagtcattgttaataattatgataagagtgctggctatccatttaacaaatttggaaaagccaggctctattatgaagcattatcatttgaggaacaggatgaaatttacgcttatactaagcgtaatgtcctgccaacacttactcaaatgaatttgaaatatgctattagtgctaagaatagagcccgcactgttgctggtgtttccatacttagtactatgactggcagaatgtttcatcaaaaatgtttgaaaagtatagcagctacacgtggtgttcctgtagttataggcaccactaaattttatggtggctgggatgatatgttacgccgccttattaaagatgttgacaatcctgtacttatgggttgggattatcctaagtgtgatcgtgctatgccaaacctactacgtattgttagtagtttggtattagcccgaaaacatgagacatgttgttcgcaaagcgataggttttatcgacttgcgaatgaatgcgcacaagttttgagtgaaattgttatgtgtggtggctgttattatgttaagcctggtggcactagtagtggtgatgcaactactgcttttgctaattcagtctttaacatatgtcaagctgtttcagccaatgtatgtgccttaatgtcatgcaatggcaataagattgaagatcttagtatacgtgctcttcagaagcgcttatactcacatgtgtatagaagtgataaggttgattcaacctttgtcacagaatattatgaatttttaaataagcattttagtatgatgattttgagtgatgatggggttgtgtgttataattctgattatgcgtccaaagggtatattgctaatataagtgcctttcaacaggtattatattatcaaaataacgtttttatgtcagaatccaaatgttgggttgaacatgacataaataatggacctcatgaattctgttcacaacacacaatgcttgtaaagatggatggtgacgatgtctaccttccatatcctaatcctagtcgtatattaggagctggatgttttgtagatgatttgttaaagactgatagtgttcttttaatagaacgatttgtaagtcttgcaatagatgcttatccacttgtgtatcatgaaaatgaagaataccaaaaggtttttcgtgtttatttggcgtatataaagaagttgtacaatgacctgggtaatcagatcttggatagctacagtgttattttaagtacttgtgatggacaaaagttcactgatgagtccttttacaagaacatgtatttaagaagtgcagttatgcagagtgttggagcttgcgtggtctgctcttctcaaacatcattacgttgtggcagttgcatcagaaagcctcttctttgctgcaagtgttgttatgatcatgttatggcgactgatcataaatatgtcttgagtgtttcaccatatgtgtgtaatgcaccaggatgtgatgtaaatgatgttaccaaattgtatctaggtggtatgtcatattattgtgaagaccataagccacaatattcattcaagttggtaatgaatggtctggtttttggtctatataaacaatcttgtacaggatctccgtacatagacgattttaatcgtatagctagttgtaaatggaccgatgtggatgattacatactagctaatgaatgtacagagcgcttgaaattgtttgctgcagaaacgcaaaaggcaaccgaggaagcctttaagcagagttatgcatcagcaacaatacaagagattgttagtgagcgcgaattgattctctcttgggagattggaaaagttaagccaccacttaataaaaattatgtttttactggctaccattttactaaaaatggtaagacagttttaggtgagtatgtttttgataagagtgagttgactaatggtgtgtattatcgcgccacaaccacttataagctatctgtaggagatgtttttgttttaacctctcattcagtagctaatttaagtgctcctacgcttgttccgcaggagaattatagtagtattagatttgctagtgtttatagtgtgcttgagacgtttcagaacaatgttgttaattatcaacacattggtatgaaacgttactgcaccgtgcaaggacctcctggtacagggaagtcacatcttgctattggtcttgctgtattctattgtacagcacgtgttgtatacacagcggccagccatgcagctgttgacgcattgtgtgaaaaagcatataaatttttgaatataaatgattgcactcgtattgttccggccaaggtcagggtggagtgctatgataagtttaaaattaatgacaccactcgtaagtatgtgtttactaccataaatgcattacctgagatggtgactgatattgttgttgtagatgaagttagtatgcttaccaattatgagctttctgttattaatgctcgtattcgcgctaagcattatgtttatattggtgatcctgctcaattgccagcaccacgtgtgttattgagcaagggtacacttgaacctaaatattttaacactgttactaagctcatgtgttgcttagggccagacatttttcttggtacatgttatagatgtcctaaggaaatcgttgatacagtgtccgccttggtttatgaaaataagcttaaggctaagaatgagagtagttcattgtgttttaaggtctattataagggcgttacaacacatgaaagttctagtgctgtaaatatgcagcagatttatttgattaataagtttttgaaggctaaccctttgtggcataaagctgtttttattagcccatataatagtcagaactttgcagctaagcgtgttttgggtttacaaacccaaaccgtggattctgctcaaggttctgaatatgattatgttatatattcacagactgcagaaacagcgcattctgtaaatgttaatcgcttcaatgttgctattactcgagccaagaaaggtattctttgtgttatgagtaatatgcagttgtttgaagcattacagtttactacattgaccttagataaagtgccacaggccgtcgaaactaaagttcaatgtagtactaatttatttaaagattgtagcaagagttatagcggttatcacccagctcatgctccttcatttttggcagtagatgacaaatataaggcaactggcgatttagccgtgtgtcttggtattggtgattctgctgttacatattcaagattaatatcactcatgggttttaaattggatgttacccttgatgggtattgtaagctttttataactaaagaagaagctgttaaacgcgtgcgtgcctgggttggctttgatgctgaaggtgctcatgccacgcgtgatagcattgggacaaatttcccacttcaattaggattttccacaggaattgattttgttgtggaagccactggtttgtttgctgatagagatggttacagctttaaaaaggctgtggcgaaagctcctcctggtgaacaatttaagcacctcatccctttgatgacgagaggtcatcgctgggatgttgttagacctagaatagtacaaatgtttgcagatcatttaattgatctgtctgattgtgttgtgctagttacatgggcagccaactttgagctcacttgtctccgctactttgcaaaagtagggcgtgagatttcttgtaatgtatgcactaaacgtgccacagtttacaattctagaactggttactatggttgttggcgccatagtgttacatgtgattacttgtataatccacttattgttgatattcaacagtggggatatattggttctttatcaagtaatcatgatttatattgtagtgtccataaaggagcacatgttgcttcctctgatgctataatgacacggtgtttggccgtttatgattgcttttgcaataatattaattggaatgtggagtatcccatcatttcaaatgagttaagtattaatacctcttgtagggtcttgcagcgtgtgattcttaaagctgccatgctctgcaacagatatactttgtgttatgatattggcaacccaaaagcgattgcctgtgtcaaagattttgattttaagttctatgatgcccaaccaattgttaagtctgttaagactcttttgtattcttttgaggcacataaggactcttttaaagacggtttgtgtatgttttggaactgtaatgtggataagtatccaccgaatgcagttgtatgtagatttgacactagagtgttgaataatttaaatcttcctggctgtaatggaggtagtttgtatgttaataaacatgcattccacactaaaccctttgctagggcagcctttgagcatttgaagcctatgccattcttctattattcagatacgccttgtgtgtatatggatggcatggatgctaagcaggttgattatgtacctttgaaatctgccacgtgcatcacaagatgcaatttaggtggtgcagtttgtttaaaacatgctgaagagtatcgtgagtacttagagtcttacaatacagctactacagcaggttttactttttgggtctataagacatttgatttttataatttgtggaatacgttcaccaagctacaaagcttggagaatgttgtatataatttagtcaagactggtcattatacaggacaggctggtgaaatgccttgtgccattataaatgataaagttgtggctaagatcgataaggaggatgttgtcatttttattaataatacaacataccctactaatgtggccgttgaattatttgccaagcgcagtgttcgacaccacccagagcttaagctctttagaaatttaaatatagacgtgtgttggaagcacgtcatttgggattatgctagagaaagtatattttgcagtaatacctatggtgtctgcatgtatacagatttaaagttcattgataaattgaatgtcctttttgatggtcgtgataatggtgctcttgaagcttttaaacgttctaataatggcgtttacatttccacgacaaaagttaagagtctttcgatgataagaggtccaccgcgtgctgaattaaatggcgtagtggtggacaaggttggagacactgattgtgtgttttattttgctgtgcgtaaagaaggtcaggatgtcatcttcagccaattcgacagcctgggagtcagctctaaccagagcccacaaggtaatctggggagtaatggtaaaccc------ggtaatgtcggtggtaatgatgctctgtcaatctctactatctttacacaaagccgtgttattagctcttttacatgtcgtactgatatggaaaaagattttatagctttagatcaagatgtgtttattcagaagtatggtttggaggactatgcctttgaacacattgtttatggtaacttcaaccagaagattattggtggtttgcatttgttaataggcttgtaccgaagacagcaaacttccaatctggttgttcaggagtttgtttcatatgactccagcatacactcttattttatcactgacgagaagagtggtggtagtaagagtgtttgcactgttatagatattttgttggatgattttgtggctcttgttaagtcacttaatcttaattgtgtgagtaaggttgttaatgttaatgttgattttaaagattttcagtttatgctttggtgtaacgatgagaaagttatgactttctatcctcgtttgcaagctgcatctgactggaagcctggttattctatgcctgtattatataagtatttgaattctccaatggaaagagttagtctctggaattatgggaagccagttactttgcctacaggctgtatgatgaatgttgctaagtatactcagttatgtcaatatctgaatactacaacattagctgtacctgttaatatgcgagttttgcatttaggtgcaggttcagaaaaaggagtagcaccgggttctgcagttcttaggcagtggttgcctgctggtactattcttgtagataacgatttatacccatttgttagtgacagtgtcgctacatattttggggattgtataactttaccctttgattgtcaatgggatttgataatttctgatatgtatgaccctattactaagaacataggggagtacaatgtgagtaaagatggtttctttacatacatttgtcatatgattcgagacaagttagctctgggtggcagtgttgctataaaaataacagagttttcttggaatgcagaattatataagttaatggggtattttgcattttggactgtgttttgcacaaatgcaaatgcttcttctagtgaaggatttttaattggcataaattatttgtgtaagcccaaggttgagatagatggaaatgttatgcatgccaattatttgttttggagaaattccacagtttggaacgggggtgcttatagcctgtttgatatggctaaattcccgcttaagttggctggtactgccgtaataaatttaagagcagaccagattaatgatatggtttattcccttcttgaaaagggtaaactacttattagagatacaaataaagaagttttcgttggtgacagtttggttaatgtaatctaa------actttaaaaatggctgtcgct------tatgcagacaagcctaatcattttatcaattttccacttacccattttcagggttttgtgttaaattataaaggtttacaatttcaaattctcgatgaaggagtggattgtaaaatacaaacagcgccacacattagtcttactatgctggacatacagcctgaagactataaaagtgttgatgtcgctattcaagaagttattgatgatatgcatt------ggggtgatggttt---tcagattaaatttgagaatcctcacatcctaggaagatgcatagttttagatgttaaaggtgtagaagaattgcatgacgatttagttaattacattcgtgataaaggttgtgttgctgaccaatccaggaaatggattggccattgcaccatagctcaact-------------cacggatgcagcactgtccattaaggaaaatgttgattttataaacagcatgcaattcaattataaaatcaccatcaacccc---------------tcatcaccggctagacttgaaatagttaagctcggtgctgaaaagaaagatggtttttatgaaaccatagttagtcactggatgggaattcgtt------------ttgaatacacatcacccactgataagctagctatgattatgggttattgttgtttagatgtggtacgtaaagagctagaagaaggcgatcttcccgagaatgatgatgatgcttggtttaagctatcgtaccattatgaaaacaattcttg--gttcttccgacatgtctacaggaaaagttttcatttccgtaaggcttgtcaaaatt---------tagattgtaattgtttgg---ggtttta---------------------------tgaatcttcagttgaagaatat---taaactcagtgaaaatgt----ttttgcttcctagattt--attctagttagctgcataattggt---agcttaggtttttacaaccctcctaccaatgttgtttcgcatgtaaatggagattggtttttatttggtgacagtcgttcagattgtaatcatattgttaatatcaacccccataattattcttatatggaccttaatcctgttctgtgtgattctggtaaaatatcatctaaagctggcaactccatttttaggagttttcactttaccgatttttataattacacaggcgaaggtcaacaaattattttttatgagggtgttaattttacgccttatcatgcctttaaatgcaaccgttctggtagtaatgatatttggatgcagaataaaggcttgttttatactcaggtttataagaatatggctgtgtatcgcagccttacttttgttaatgtaccatatgtttataatggctccgcacaagctacagctctttgtaaatct---------ggtag------------tttagtccttaataaccctgcatatatagctcctcaagctaactctggggattattattataaggttgaagctgatttttatttgtcaggttgtgacgagtatatcgtaccactttgtatttttaacggcaagtt------------------tttgtcgaatacaaagtattatgatgatagtcaatattattttaataaagacact-ggtgttatttatggtctcaattctacagaaaccattacca---------------ctggttttgatcttaattgttattatttagttttaccctctggtaattatttagccatttcaaatgagctattgttaactgttcctacgaaagcaatctgtcttaataagcgtaaggattttacgcctgtacaggttgttgattcgcggtggaacaatgccaggcagtctgataacatgacggcggttgcttgtcaacctccgtactgttattttcgtaattctactaccaactatgttggtgt---ttatgatattaatcatggagatgctggttttactagcatacttagtggtttgttatataattcaccttgtttttcgcagcaaggcgtttttaggtatgataatgttagc---------agtgtctggcctctctacccctatggcagatgtcccactgctgctgatattaat------atccctgatttacccatttgtgtgtatgatccgctaccagttattttgcttggcattcttttgggcgttgcgattgtaattattgtagttttgttgtt-atattttatggtggataatgttactaggct------------gcatgatgcttagacc-ataatctaaacatgtttttgat---acttttaatttccttaccaacggc---ttttgctgttataggagatttaaagtgtacttcagatacta---------gttatattaatgataaagacaccggtcctcctcctataagtactgatactgttgatgttactaatggtttgggtacttattatgttttagatcgtgtgtatttaaatactacgttgtttcttaatggttattaccctacttcaggttccacatatcgtaatatggcactgaagggaagtgtactattgagcagactatggtttaaaccaccatttctttctgattttattaatggtatttttgctaaggtcaaaaataccaaggttatt---aaagatcgtgtaatgtatagtgagttccctgctataactataggtagtacttttgtaaatacatcctatagtgtggtagtacaaccacgtacaatcaattcaacacaggatggttataataaattacaaggtcttttagaggtctctgtttgccagtataatatgtgcgagtacccacaaacgatttgtcatcctaacct---gggtaatcatcgcaaagaactatggc---atttggatacaggtgttgtttcctgtttatataagcgtaatttcacatatgatgtgaatgctgattatttgtattttcatttttatcaagaaggtggtactttttatgcatattttacagacactggtgttgttactaagtttttgtttaatgtttatttaggcatggcgctttcacactattatgtcatgcctctgacttgtaatagtaaggttaagaatggtttt------actttagaatattgggttacacctctcacttctagacaatatttactcgctttcaatcaagatggtattatttttaatgctgttgattgtatgagtgattttatgagtgagattaagtgtaaaacacaatctatagcaccacctactggtgtttatgaattaaacggttacactgttcagccaatcgcagatgtttaccgacgtaaacttaatcttcccaattgcaatatagaagcttggcttaatgataagtcggtgccctctccattaaattgggaacgtaagacattttcaaattgtaattttaatatgagcagcctgatgtcttttattcaggcagactcatttacttgtaataatattgatgctgctaagatatatggtatgtgtttttccagcataactatagataagtttgctatacccaatggcaggaaggttgacctacaattgggtaatttgggctatttgcagtcatttaactatagaattgatactactgcaacaagttgtcagttgtattataatttacctgctgctaatgtttctgttagcaggtttaatccttctacttggaataagagatttggttttatagaagattctgtttttaagcctcgacctgcaggtgttcttactaat------catgatgtagtttatgcacaacactgtttcaaagctcctaaaaatttc---------------------tgtccgtgtaaattgaatg----gttcgt---gtgtaggtagtggtcctgg---------------taaaaataatggtataggcacttgtcctgcaggtactaat------tatttaacttgtgataa------------------------------------------------------------------tttgtgcactcctgatcctatta----catttaaagctacaggtacttat---------------aagtgcccccaaactaaatctttagttggcataggtgagcactgttcgggtcttgctgttaaaagtgattattgt------------------ggaggcaattcttgtacttg------------------------------------------------ccgaccacaagcatttttgggttggtctgcagactcttgtttacaaggagacaagtgtaatatttttgctaattttattttgcatgatgttaatagtggtcttacttgttctactgatttacaaaaagctaacacagacataattcttggtgtttgtgttaattatgacctctatggtattttaggccaaggcatttttgttgaggttaatgcgacttattataatagttggcagaaccttttatatgattctaatggtaatctctacggttttagagactacataacaaacagaacttttatgattcgtagttgctatagcggtcgtgtttctgcggcctttcacgctaactcttccgaaccagcattgctatttcggaatattaaatgcaactacgtttttaataatagtcttacacgacagctgcaacccattaactat---tttgatagttatcttggttgtgttgtcaatgcttataatagtactgctatttctgttcaaacatgtgatctcacagtaggtagtggttactgtgtggattact---------------cta------aaaacagacgaagtcgtggagcg------------attaccactggttatcggtttactaattttgagccatttactgttaattcagtaaacgatagtttagaacctgtaggtggtttgtatgaaattcaaataccttcagagtttactataggtaatatggaggagtttattcaaacaagctctcctaaagttactattgattgtgctgcatttgtctgtggtgattatgcagcatgtaaatcacagttggttgaatatggtagtttctgtgataacattaatgccatactcacagaagtaaatgaactacttgacactacacagttgcaagtagctaatagtttaatgaatggtgttactcttagcactaagcttaaagatggcgttaatttcaatgtagacgacatcaatttttcccctgtattaggttgtctaggcagcgaatgtagt------------------aaagcttcc------agtagatctgctatagaggatttactttttgataaagtaaagttatctgatgtcggttttgttgaggcttataataattgtacaggaggtgccgaaattagggacctcatttgtgtgcaaagttataaaggcatcaaagtgttgcctccactgctctcagaaaatcagatcagtggatacactttggctgccacctctgctagtctatttcctctttggacagcagcagcaggtgtaccattttatttaaatgttcagtatcgcattaatgggcttggtgtcaccatggatgtgctaagtcaaaatcaaaagcttattgctaatgcatttaacaatgccctttatgctattcaggaagggttcgatgcaactaattctgctttagttaaaattcaagctgttgttaatgcaaatgctgaagctcttaataacttattgcaacaactctctaatagatttggtgctataagtgcttctttacaagaaattctatctagacttgatgctcttgaagcggaagctcagatagatagacttattaatggtcgtcttaccgctcttaatgcttatgtttctcaacagcttagtgattctacactggtaaaatttagtgcagcacaagctatggagaaggttaatgaatgtgtcaaaagccaatcatctaggataaatttctgtggtaatggtaatcatattatatcattagtgcagaatgctccatatggtttgtattttatccactttagttatgtccctactaagtatgtcacagcgagggttagtcctggtctgtgcattgctggtgatagaggtatagctcctaagagtggttattttgttaatgtaaataatacttggatgtacactggtagtggttactactaccctgaa-cctataac--tgaaaataatgttgttgttatgagtacctgcgctgttaattatactaaagcgccgtatgtaatgctgaacacttcaatacccaaccttcctgattttaaggaagagttggatcaatggtttaaaaatcaaacatcagtggcaccagatttgtcact------tgattatataaatgttacattcttggacctacaagttgaaatgaataggttacaggaggcaataaaagtcttaaatcagagctacatcaatctcaaggacattggtacatatgaatattatgtaaaatggccttggtatgtatggcttttaatctgccttgctggtgtagctatgcttgttttactattcttcatatgctgttgtacaggatgtgggactagttgttttaagaaatgtggtggttgttgtgatgattatactggataccagg---agttagtaatcaaaa------cttcacatgacgactaagttcgtct-ttgattcattg------------------------------------------------------------------------------------------------------------------------------------------------------------------------------------------------------------------------------------------------------------------------------------------------------------------------------------------------------------------------------------------------------------------------------------------------------------------------------------------cactgatctcttg----------------ttagatctttttgca--------------------------------------------------------------------------------------------------------------------atctagcatttgttaaagttcttaaggccacgccctattaatggacatttggagacctgagaagaaatatctccgttatattaacggttttaatgtctcagaattagaagatgcttgttttaaatttaactatcaatttcctaaagtaggatattgtagagttcctagtcatgcttggtgccgtaatcaaggtagattttgtgctacattcactctttatggtaaatccaaacat---tatgataaatattttggagtaataaatggtttcacagcattcgctaatactgtagaggatgctgttaacaaactggttttcttagctgttgactttattacctggcgcagacaggagttaaatgtttatggctgatg---cttatcttgcagacactgtgtggtatgtggggcaaataatttttatagttgccatttgtttattggttacaatagttgtagtggcatttttggcaacttttaaattgtgtattcaactttgcggtatgtgtaataccttagtactgtccccttctatttatgtgtttaatagaggtaggcagttttatgagttttacaat---gatgtaaaaccaccagtccttgatgtggatgacgtttaggta-atccaaacattatgagtagtaa---aactacaccagcacc---agtttatatctggactgctgatgaagctattaaattcctaaaggaatggaatttttctttgggtattatactactttttattacaatcatattgcaatttggatatacaagtcgcagtatgtttgtttatgttattaagatgattattttgtggcttatgtggccccttactataatcttaactattttcaattgcgtatacgcattgaataatgtgtatcttggcctttctatagtttttaccatagtggccattattatgtggattgtgtattttgtgaatagtatcaggttgtttattagaactggaagtttttggagtttcaacccagaaacaaacaacttgatgtgtatagatatgaaaggaacaatgtatgttaggccgataattgaggactatcatactctgacggtcacaataatacgcggccatcttta-cattc-aaggtataaaactaggtactggctattctttggcagatttgccagcttatatgactgttgctaagg--ttacacacctgtgcacatataagcgtggttttcttgacaggataagc---gatactagtggttttgctgtttatgttaagtccaaagtcggtaattaccgactgccatca------------------------------------------acccaaaagggttctggcatggacaccgcattgttgagaaataatatctaaatttt-aaggatgtcttttactcctggtaagc---aatccagtagtagagcgtcctctggaaatcgttctggtaatggcatcctcaag------------tgggccgatcagtccgaccagtttagaaatgttcaaaccaggggtagaagagctcaacccaagcaaactgctacctctcagcaaccatcaggagggaatgttgtaccctactattcttggttctctggaattactcagtttcaaaagggaaaggagtttgagtttgtagaaggacaaggtgtgcctattgcaccaggagtcccagctactgaagctaaggggtactggtacagacacaacagacgttcttttaaaacagccgatggcaaccagcgtcaactgctgccacgatggtatttttactatctgggaacaggaccgcatgctaaagaccagtacggcaccgatattgacggagtctactgggtcgctagcaaccaggctgatgtcaataccccggctgacattgtcgatcgggacccaagtagcgatgaggctattccgactaggtttccgcctggcacggtactccctcagggttactatattgaaggctcaggaaggtctgctcctaattccagatctacttcgcgcacatccagcagagcctctagtgcaggatcgc---gtagtagagccaattctggcaatagaacc------------cctacctctggtgtaacacctgacatggctgatcaaattgctagtcttgttctggcaaaacttggcaaggatgccactaaacctcagcaagtaactaagcatactgccaaagaagtcagacagaaaattttgaataagccccgccagaagaggagccccaataaacaatgcactgttcagcagtgttttggtaagagaggccctaatcagaattttggtggtggagaaatgttaaaacttggaactagtgacccacagttccccattcttgcagaactcgcacccacagctggtgcgtttttctttggatcaagattagagttggccaaagtgcagaatttatctgggaatcctgacgagccccagaaggatgtttatgaattgcgctataacggcgcaattaggtttgacagtacactttcaggttttgagaccataatgaaggtgctgaatgagaatttgaatgccta---tcaacaac------aagatggtatgatgaat---------------atgagtccaaaaccacagcgtcagcgtggtcataagaa------------tggacaaggagaaaatgataatataagtgttgcagtgcccaaaagccgcgtgcagcaaaataagagtagagagttgactgcagaggacatcagccttcttaagaag---atggatga---------gccctatac---tgaagacac------ctcagaaatataa-gagaatgaaccttatgtcggcatctggtgg-taacccctcgcagaaaagtcgagataaggcactctctatcagaatggatgtcttgctgctataatagatagagaaggttatagcagactatagattaattagttgaaagttttgtgttgtaatgtatagtgttggagaaagtgaaagacttgcggaagtaattgccg--------acaagtgcccaa-gggaagagccagcatgttaag---ttaccacccagtaattagtaaatgaatgaagttaattatggccaattggaagaatcac--------------------------------------------------------------------------------------------
>AY903459_HumanOC43_Belgium_2003--
-----------------------------------------------------------------------------------------------------------------------gattg--tga-gcg--------------------attt------------------------------------------gcgtgcgtgcat--cccgct-tcact-----gatctcttgttagat--ctttt----tgta--atctaaactttataaaaacatccac-------tccctgta-atctatgcttgtgggcg-----tagatttttcatagtggtgtttatattcatttctgctgttaacagctttcagccagggacgtgttgtatcctaggc----ag-----------tggccctcccataggtcaca--a-------------------tgtcgaag---atcaacaaatacggtctcgaactacactgggctccagaatttccatggatgtttgaggacgcagaggagaagttggacaaccctagtagttcagaggtggatatgatttgctccaccactgcgcaaaagctggaaacagacggaatttgtcctgaaaatcatgtgatggtggattgtcgccgacttcttaaacaagagtgttgtgtgcagtctagcctaatacgtgaaattgttatgaatgcaagtccatatcatttggaggtgctacttcaagatgctttgcagtcccgtgaagcagttttggttacaacccccttaggtatgtccttagaggcatgctatgtgagaggttgtaatcctaaaggatggaccatgggtttgtttcggcgtagaagtgtgtgtaacactggtcgttgcactgtta---ataagcatgtggcctatcagttatatatgattgatcctgcgggtgtctgtcttggtgcaggtcaattcgtgggttgggtcatacccttagcctttatgcctgtgcaatcccggaaatttattgttccatg--ggttatgtacttgcgtaagcgtggcgaaaagggtgcttacaataaagatcatggatgtggcggttttgga--------------------catgtttatgattttaaagttgaagatgcttatgaccaggtgcatgatgagcctaagggtaagttttctaagaaggcttatgctttaattagagggtatcgtggtgttaaaccacttctctatgtagaccagtatggttgtgattatactggtagtcttgcagatggcttagaggcttatgctgataagacattgcaagaaatgaaggcattatttcctacttggagtcaggaactcccttttgatgtaattgtggcatggcatgttgtgcgtgatccacgttatgttatgagattgcagagtgctgctactatatgtagtgttgcatatgttgctaatcctactgaagacttgtgtgatggttctgttgttataaaagaacctgtgcatgtttatgcagatgactctattattttacgtcaatataatttatttgacattatgagtcatttttatatggaggcagatacagttgtaaatgctttttatggtgttgctttgaaagattgtggttttgttatgcagtttggttacattgattgcgaacaagactcgtgtgattttaaaggttggattcctggtaacatgatagatggttttgcttgcaccacttgtggtcatgtttatgaagtaggtgatttgatagcacaatcttcaggtgttttgcctgttaaccctgtattgcatactaagagtgcagcaggttatggtggttttggttgtaaagattcttttactctgtatggccaaactgtagtttattttggaggttgtgtgtattggagtccagcacgtaatatatggattcctatattaaaatcctctgttaagtcatatgacagtttggtttatactggagttttaggttgcaaggctattgtaaaggaaacaaatctcatttgcaaagctctgtaccttgattatgttcaacacaagtgtggcaa------tttacaccaacgggagttgctaggtgtttcagatgtgtggcataaacaattgctaataaatagaggtgtttataaacctctgttagagaatattgattattttaatatgcgacgcgctaaatttagtttagaaacttttactgtttgtgcagatggctttatgccttttcttttagatgatttagttccacgcgcatattatttg---------gcagtaagtggtcaagcattttgtgattatgcagataaactttgccatgctgttgtgtctaagagtaaagagttacttgatgtgtctctggattctttaggtgcagctatacattatttgaattctaagattgttgatttggctcaacattttagtgat-tttggaacaagttttgtttctaaaattgttcatttctttaagacttttactactagcactgctcttgcatttgcatgggttttatttcatgttttgcatggtgcttatatagtagtggagagtgatatatattttgttaaaaacattcctcgttatgctagtgctgttgcacaagcatttcagagtgttgctaaagttgtactggactctttaagagttacttttattgatggcctttcttgttttaagattggacgtagaagaatttgtctttcaggcagaaaaatttatgaagttgagcgtggcttgttacattcatcccaattgccattagatgtttataatttaaccatgcctagtcaagttcagaaagccaag---caaaaacctatttatttaaaaggttctggttctgatttttcattagcggatagtgtagttgaagttgttacaacttcacttacaccatgtggttattctgaaccacctaaagttgcagataaaatttgcattgtggataatgtttatatggccaaggctggtgataaatattaccctgttgtggt---tgatgatcatgttggactcttggatcaagcatggagagttccttgtgctggacggcgtgttacatttaaggaacagcctacagtaaag---------gagattataagcatgcctaagattattaaggttttttatgagcttgacaacgattttaatactattttaaatactgcgtgtggagtgtttgaagtggatgatactgttgatatggaggaattttatgctgtggtgattgatgccatagaagagaaactttctccatgtaaggagcttgaaggtgtaggtgctaaagttagtgcctttttacagaaattagaggataatcccctatttttatttgatgaggctggcgaagaagttcttgctcctaaactgtattgtgcctttacagctcctgaagatgatgactttct------tgag---------------------gaaagtga------------------t------------------------------------------------------------gttgaagaagatgatgtagaaggtgaggaa------------------------------------------------------------------------------------------------------------------------------------------------------------------------------------------------------------------------------------------------------------------------------------------------------------------actgatttaactgtcacaagtgct------------------------ggacagccttg------------------------------------------------------------tgttgctagt------------------------------------------------------------------------------------------------------gaacaggaggaatcttctgaagt----cttaga---------------------------------------------------ggacactttggatgatggtc------------------------------------------------------------------------------------------------------------------------------------------------------------------------------------------------------------caagtgtggagacatctgat---------------------------------------------------------------------------------------------------------------------------------------------------------------------------------------------------------------------------------------------------------------------------------------------------------------------------------------------------------------------------------------------------------------------------------------------------tcacaagttgaag--------------------------------------------------------------------------aagatgtagaaatgtcggattttgtt---------------------------------------------------------------------------------gatcttg------------------------------------------------------------------------------------aatctg-tgattcag-----------------------gatta-----------------------------------------------------------tgaaaatgtttg------------------------------------------------------------------------------------------------------------------------------------------------------------------ttttgagttttatactacagagccagaa----------------------------------------------------------------------------------------------------------------------------------------------------------------------------------------------------------------------------------------------------------------------------------------------------tttgttaaagttttgggtctgtatgtgcctaaagcaactcgcaacaattgctggttgcgatcagttttggcagtgatgcagaaattgccctgtcaatttaaagataaaaatttgcaggatctttgggtgttatacaagcaacagtatagtcagttgtttgttgataccttggttaataagatacctgctaatattgtacttccacaaggtggttatgttgctgattttgcatattggtttttaaccttatgtgattggcagtgtgttgcatactggaaatgcattaaatgtgatttagctcttaagcttaaaggcttggatgctatgttcttttatggtgatgttgtctcacatatatgcaag---tgtggtgagtctatggtacttattgatgttgatgtgccatttacagcccactttgctcttaaagataagttgttttgtgcatttattactaagcgtattgtgtataaagcagcttgtgttgtggatgttaatgatagtcattctatggctgttgttgatggt---------aaacaaattgatgatcatcgtatcactagtattactagtgataagtttgattttattattgggcatggtatgtcattttcaatgactacttttgaaattgcccaattgtatggttcttgtataacacctaatgtgtgttttgttaaaggtgatataattaaagtgtctaagcttgttaaagcagaagttgttgtaaaccctgctaatggccatatggcacatggtggtggtgttgcaaaagctattgcagtagcagctggacagcagtttgttaaagagactaccaatatggttaagtctaaaggagtttgtgccactggagattgttatgtctctacagggggcaaattatgtaaaactgtgcttaatgttgttggacctgatgcgagaacacag---ggtaaacaaagttatgtattgttagagcgtgtttataaacattttaataactatgactgtgttgttacaactttgatctcagctggtatatttagtgtgccttctgatgtgtctttaacatatctacttggtactgctaagaaacaagttgttcttgttagcaataatcaagaggattttgatcttatttctaagtgtcagataactgctgttgagggcactaagaaattggcagcgcgtctttcttttaatgttggacgttccattgtttacgaaacagatgctaataagttgattttaatcaatgatgttgcatttgtttcgacatttaatgttttacaggatgttttatccttaagacatgatatagcacttgatgatgatgcacgaaccttcgttcagagcaatgttgatgttctacctgagggttggcgtgttgtcaataagttttatcaaattaatggtgttagaaccgttaagtattttgagtgtactggaggcatagatatatgcagccaggataaagtttttggttatgtacagcagggtatttttaataaggctactgttgctcaaattaaagccttgtttttggataaagtggacatcttgctaactgttgatggtgttaatttcactaataggtttgtgcctgttggtgaaagttttggtaagagtctaggaaatgtgttttgtgatggagttaatgtcacgaagcataagtgtgatataaattataaaggtaaagtctttttccagtttgataatctttctagtgaagatttaaaggctgtaagaagttcctttaattttgatcagaaggaattgcttgcctattacaacatgcttgttaattgttttaagtggcaggttgttgttaatggtaagtatttcacttttaagcaagctaataacaattgttttgttaatgtttcttgcttaatgctccagagcttgcatctgacatttaaaattgttcaatggcaagaggcatggcttgaatttcgttctggccgccctgctagatttgtagctttggttttggccaaaggtgggtttaaatttggagatcctgctgattctagagatttcttgcgtgttgtgtttagtcaagttgatttgactgaggcaatatgtgattttgaaattgcatgtaaatgtggtgtaaagcaggaacagcgtactggtctagacgctgttatgcattttggtacattgagtcgtgaagatcttgagattggttataccgtggactgttcttgcggtaaaaagctaattcattgtgtacgatttgatgtaccatttttaatttgcagtaatacacctgctagtgtaaa------at---tacctaagggtgtaggaagtgcaaatatttttataggtgataatgttggtcattatgttcatgttaagtgtgaacaatcttatcagctttatgatgcttctaatgttaagaaggttacagatgttactggcaaattgtcagattgtctgtatctt------------aaaaatttgaaacaaacttttaaatctgtgttaaccacctattatttggatgatgttaagaaaattgagtataaacctgacttgtcacaatactattgtgacggaggtaagtattatactcagcgtattattaaagcccaatttaaaacattcgagaaagtagatggtgtgtatactaattttaaattgataggacacaccgtctgtgacagtcttaattttaagttgggttttgatagctctaaagagtttgttgaatataagattactgagtggccaacagctacaggtgatgtggtgttggctaatgatgatttgtatgttaagagatatgagaggggttgtattacttttggtaaacctgttatatggttaagccatgagaaagcttccctcaattctttaacatattttaatagaccttcattggttgatgataataaatttgatgttttaaaagtggatgatgttgat----------------------------------------------------gatagtggtgacagctcagag--------ag-------------------------------------tggtg----------------------ccaaagaaaccaaagaaatca------------------------------------------acattattaagttaagtggtgttaaaaaaccatttaaggttgaagatagtgtcattgttaacgatgatactagtgaaaccaaatacgttaagagtttgtctattgttgatgtgtatgatatgtggcttacaggttgtaagtatgttgttagaactgctaatgctttgagcagagcagttaacgtacctacaatacgtaagtttataaaatttggtatgactcttgttagtataccaattgatttgttaaatttaagagagattaagcctg---ctgttaatgtggttaaagctgtgcgaaataaaacttctgcatgctttaattttattaaatggcttttt---------------gtcttattatttggctggattaaaatatccgctgataataaagtaatctacaccacagaaattgcatcaaagcttacgtgtaagcttgtagctttagcttttaaaaatgcatttttgacatttaagtggagtatggttgctagaggtgcttgcattatagcgactatatttctattgtggtttaattttatatatgccaatgtaatttttagtgatttttatttgcctaaaatcggtttcttgccgacttttgttggtaagattgcacagtggattaagaacacttttagtcttgtaactatttgtgatctatattccatt------catgatgtgggttttaagaatcagtattgtaatggaagtattgcatgtcagttctgcttggcaggatttgatatgttagataattataaagccattgatgtagtacagtatgaagctgataggagagcatttgttgattatacaggtgtgttaaagattgtcattgaattgatagtaagttatgccctgtatacggcatggttttatccattgtttgcccttatcagtattcagatcttgaccacttggctgcctgagctttttatgcttagtacattacattggagttttaggttgttggtggctttagctaatatgttaccagcacatgtgtttatgaggttttatattattattgcctcttttattaagctctttagcttgtttaagcatgttgcctatggttgtagtaaatctggttgtttgttttgttacaagaggaatcgtagtctacgtgttaaatgtagtactatcgttggtggcatgatacgctattacgatgttatggctaatggtggcactggcttttgttcaaaacatcaatggaattgcattgattgtgattcttataaaccaggtaatacttttattactgttgaggccgctcttgatctatctaaggaattgaaacggcccattcagcctacagatgttgcttatcatacggttactgatgttaagcaagttggttgttctatgcgcttgttctatgatcgtgatggacagcgcacatatgatgatgttaatgctagtttgtttgtggattatagtaatttgctacattctaaggttaagagtgtgcctaatatgcatgttgtggtagtggaaaatgatgctgataaagccaattttctgaatgctgctgtattttatgcacagtctttgtttagacctattttaatggttgataaaaatctgataactactgctaacactggtacgtctgttacagaaactatgtttgatgtttatgtggatacatttttgtctatgttt---gatgtggataaaaagagtcttaatgctttaatagcaactgcgcattcttctataaaacagggtacgcagatttataaagttttggatacctttttaagctgtgct---cgtaaaagttgttctattgattcagatgttgatactaagtgtttagctgattctgtcatgtctgctgtatcggcaggtctcgaattgacggatgaaagttgtaataacttggtgccaacatatttgaagagtgacaacattgtagcagctgatttaggtgttctgattcaaaattctgcaaagcatgtgcagggtaatgttgctaaaatagctggtgtttcctgtatatggtctgtggatgcttttaatcagtttagttctgatttccagcataaattgaagaaagcatgttgtaaaactggtttgaaactgaagcttacttataataagcagatggctaatgtctctgttttaactacaccctttagtcttaaagggggtgcagtttttagttattt---------------------------------------------------------------------------tgtttatgtgtgttttgtgttgagtttggtctgttttattggactgtggtgcttaatgcccacttacacagtacacaaatcagattttcagcttcctgtttatgccagttataaagttttagataatggtgttattagagatgttagcgttgaagatgtttgtttcgctaacaaatttgagcaatttgatcaatggtatgagtctacatttggtctaagttattatagtaacagtatggcttgtcccattgttgttgctgtaatagatcaggattttggctctacagtgtttaatgtccctaccaaagtgttacgatatggttatcatgtgttgcactttattacacatgcactttctgctgatggagtgcagtgttatactccacatagtcaaatatcgtattctaatttttatgctagtggctgtgtgctttcctctgcttgcactatgtttacaatggccgatggtagtccacaaccttattgttatacagatgggcttatgcaaaatgcttctctgtatagttcattggtacctcacgtgcggtataatcttgctaatgctaaaggttttatccgttttccagaagtgttgcgagaagggcttgtacgtgtcgtgcgtactcgttctatgtcgtattgcagagttggattatgtgaggaagctgatgagggtatatgctttaattttaacggttcttgggtgcttaataatgattattatagatcattgcctgggaccttttgtggtagagatgtttttgatttaatttatcagctatttaaaggtttagcacagcctgtggattttttggcattgactgctagttccattgctggtgctatactcgctgtaattgttgttttggtgttttattacctaataaagcttaaacgtgcttttggtgattacaccagtgttgtttttgttaatgtgattgtgtggtgtgtaaattttatgatgctttttgtgtttcaagtttaccccacactttcttgtgtatatgctatttgttatttttatgccacgctttatttcccttcggagataagtgtgataatgcacttacaatggctagttatgtatggcactattatgcctttatggttttgtttgctatatatagctgttgttgtttcaaatcatgctttttgggtattttcttactgcagaaagcttggtacttctgttcgtagtgatggtacatttgaagaaatggctctcactacttttatgattacaaaagattcttattgtaagcttaagaattctttgtctgatgttgcttttaatagatatttgagtttgtataataaatataggtattacagcggtaaaatggacactgctgcatatagggaggctgcttgctctcagttggctaaagcaatggacacatttaccaataataatggtagtgatgtgctttaccaaccgcctactgcttccgtttcaacttcattcttgcaatccggtattgtgaaaatggtaaatcctacttctaaggtagaaccatgtgttgtcagtgttacctatggtaatatgacattgaatggtttatggttggatgacaaggtctactgtcccagacatgtaatatgttctgcttcagatatgactaatccagattatacaaatttgttgtgtagagtaacatcaagtgattttactgtattgtttgatcgtctaagccttacagtgatgtcttatcaaatgcggggttgtatgcttgttcttacagtgaccctgcaaaattctcgtacgccaaaatatacatttggtgtggttaaacctggtgagacttttactgttttagctgcttataacggcaaaccacaaggagcctttcatgtaactatgcgtagtagttataccattaagggttcctttttatgtggatcttgtggatctgttggttatgtaataatgggtgattgtgttaaatttgtttatatgcatcaattggagcttagtactggttgtcatactggtactgacttcaatggggatttttatggtccttataaggatgctcaggttgttcagttgcccattcaggattatatacaatctgttaattttttagcatggctttatgctgctatacttaacaattgtaattggtttatacaaagtgataagtgttctgtagaagattttaatgtgtgggctctgtccaatggatttagccaagttaaatctgaccttgttatagatgctttagcttctatgactggtgtgtctttggaaacactgttggctgctattaagcgtcttaagaatggtttccaaggacgtcagattatgggtagttgctcttttgaggatgaattgacacctagcgatgtttatcaacaactcgctggtatcaagttacaatcaaaacgcactagattgtttaaaggcactgtttgttggattatggcttctacatttttgtttagttgcataattacagcatttgtgaaatggactatgttcatgtatgtaactactaatatgtttagtattacgttttgtgcactttgtgttataagtttggccatgttgttggttaagcataagcatctttatttgactatgtatataactcctgtgctttttacattgttgtataacaactatttggttgtgtacaagcatacatttagaggctatgtttatgcatggctatcgtattatgttccatcagttgagtacacttatactgatgaagttatttatggcatgttattgcttgtaggaatggtctttgttacattacgtagcattaaccatgatttgttttcttttataatgtttgttggtcgtttgatttctgttttctctttgtggtacaagggttctaacttagaggaagaaattcttcttatgttggcttccctttttggtacttacacatggacaacagttttatctatggctgtagcaaaggttattgctaagtgggttgctgtgaatgtcttgtatttcacagatatacctcaaattaagatagtgcttttgtgctatttgtttattggttatattattagctgttattggggtttgttttccttgatgaacagtttgtttagaatgcctttgggtgtttataattataaaatttcagtacaggaattaagatatatgaatgctaatggattgcgccctcctaagaatagttttgaagcccttatgcttaattttaagctgttgggtattggaggtgttccaatcattgaagtatctcaatttcaatcaaaattgactgatgtcaaatgtgctaatgtcgtcttgcttaattgcttgcaacatttgcatgttgcttctaattctaagttgtggcattattgtagcactttgcacaatgaaatacttgccacttcggatctgagtgttgcttttgaaaagcttgctcagttattaattgttttgtttgctaatccagctgctgtggatagcaagtgcctgactagtattgaagaagtttgcgatgattacgcaaaggacaatactgttttgcaggctttacagagtgaatttgttaatatggctagcttcgttgaatatgaagttgctaagaaaaatcttgatgaggcgcgttttagtggttctgctaatcaacagcagttaaaacagctagagaaagcctgtaatattgctaaatctgcttatgaacgcgaccgtgctgtagcaaaaaagttggagcgtatggctgatttggctcttactaatatgtataaagaagctagaattaatgataagaagagtaaggttgtttctgccttgcaaactatgctttttagtatggtgcgtaagttagataatcaagctctgaattcaatattagataacgctgtgaagggttgtgtaccattgaatgcaataccttcattggcagcaaatactctgaatataattgtaccagataaaagtgtttatgaccagatagttgataatgtctatgttacctatgcgggtaatgtatggcagattcaaactatccaggattcagatggtacaaataagcagttgaatgagatatctgatgattgtaactggccactagttattattgcaaatcggtataatgaggtatctgctactgttttgcaaaataatgaattaatgcctgctaagttga-aaattcaggttgttaatagtggtccagatcagacttgtaatacacctactcaatgttactataataatagtaacaatgggaagattgtttatgctatacttagtgatgttgatggtcttaagtatacaaaaattcttaaagatgatggcaattttgttgttttggagttagatcctccttgtaaatttactgttcaagatgctaaaggtcttaaaattaagtacctttattttgtaaaaggttgtaacacactagcaagaggctgggttgttggtacaatttcttctacagttagattgcaagctggaactgctactgaatatgcttccaactcatctatattgtctttatgtgcattttctgtagatcctaagaaaacgtatttagattttatacaacaaggaggaacacctattgccaattgtgttaaaatgttgtgtgaccatgctggtaccggtatggccattactgttaaacccgatgctaccactagtcaggattcatatggtggtgcgtctgtttgtatatattgccgcgcacgagttgaacacccagatgttgatgggttgtgcaaattacgcggcaagtttgtacaagtgcctgtaggtataaaagatcctgtgtcttatgttttgacacatgatgtttgtcgagtttgtggattttggcgggatggaagttgttcatgtgttagcactgacactactgttcaatcaaaagatactaattttttaaacgggttcggggtgcgagtgtagatgcccgtctcgtaccctgcgccagtggtttatctactgatgtacaattaagggcatttgatatttacaatgctagtgttgctggcattggtttacatttaaaagttaattgttgccgttttcagcgtgttgatgagaacggtgataaattagatcagttctttgttgttaagaggacagatctgactatatataatagagagatgaaatgctatgagcgtgtaaaagattgtaagtttgtggctgaacacgatttctttacatttgatgtagaaggtagtcgtgtgccacacattgtacgcaaggatttaacaaagtatactatgttggatctttgctatgcattgcgacattttgatcgcaatgattgcatgctgctttgtgacattctctctatatatgctggttgtgaacaatcctattttactaagaaggattggtatgattttgttgaaaatcctgatattattaatgtgtataaaaagctaggacctatttttaatagagccctagttagcgctactgagtttgcggacaaattggtggaggtaggcttagtaggcgtattaacacttgataatcaagatttaaatggtaaatggtatgattttggtgactatgttattgcagccccaggatgtggtgttgctatagcagattcttattattcttatatcatgcctatgctgaccatgtgtcatgcattggattgcgaattgtatgtgaataatgcttatagactatttgatcttgtacagtatgattttactgattacaagcttgaattgtttaataagtattttaagcactggagtatgccatatcatcctaacacggttgattgtcaggatgatcggtgtattatacattgtgctaattttaacatactttttagtatggttttacctaatacatgttttgggcctcttgttaggcaaatttttgtggatggtgtgccttttgttgtttcaattggctaccattataaagaacttggtattgtgatgaatatggatgtggatacacatcgttatcgcttgtctttaaaagacttgcttttatatgctgctgatccagctttgcatgtagcttctgctagtgcattgtatgatttacgcacttgctgttttagtgttgccgctataacaagcggtgtaaaatttcaaacagttaaacctggtaattttaatcaggatttttatgattttgttttaagtaaaggcctgcttaaagagggtagctcagttgatctgaagcactttttctttacacaggatggtaatgctgctattactgattataattattataagtataatttgcccaccatggtggacattaagcagttgttgtttgttttggaagttgtttataagtattttgagatttatgatggtggttgtataccggcatcacaagtcattgttaataattatgataagagtgctggctatccatttaacaaatttggaaaagccaggctctattatgaagcattatcatttgaggaacaggatgaaatttacgcttatactaagcgtaatgtcctgccaacacttactcaaatgaatttgaaatatgctattagtgctaagaatagagcccgcactgttgctggtgtttccatacttagtactatgactggcagaatgtttcatcaaaaatgtttgaaaagtatagcagctacacgtggtgttcctgtagttataggcaccactaaattttatggtggctgggatgatatgttacgccgccttattaaagatgtcgacaatcctgtacttatgggttgggattatcctaagtgtgatcgtgctatgccaaacctactacgtattgttagtagtttggtattagcccgaaaacatgagacatgttgttcgcaaagcgataggttttatcgacttgcgaatgaatgcgcacaagttttgagtgaaattgttatgtgtggtggctgttattatgttaagcctggtggcactagtagtggtgatgcaactactgcttttgctaattcagtctttaacatatgtcaagctgtttcagccaatgtatgtgccttaatgtcatgcaatggcaataagattgaagatcttagtatacgtgctcttcagaagcgcttatactcacatgtgtatagaagtgataaggttgattcaacctttgtcacagaatattatgaatttttaaataagcattttagtatgatgattttgagtgatgatggggttgtgtgttataattctgattatgcgtccaaagggtatattgctaatataagtgcctttcaacaggtattatattatcaaaataacgtttttatgtcagaatccaaatgttgggttgaacatgacataaataatggacctcatgaattttgttcacaacacacaatgcttgtaaagatggatggtgacgatgtctaccttccatatcctaatcctagtcgtatattaggagctggatgttttgtagatgatttgttaaagactgatagtgttcttttaatagaacgatttgtaagtcttgcaatagatgcttatccacttgtgtatcatgaaaatgaagaataccaaaaggtttttcgtgtttatttggcgtatataaagaagttgtacaatgacctgggtaatcagatcttggatagctacagtgttattttaagtacttgtgatggacaaaagttcactgatgagtccttttacaagaacatgtatttaagaagtgcagtcatgcagagtgttggagcttgcgtggtctgctcttctcaaacatcattacgttgtggcagttgcatcagaaagcctcttctttgctgcaagtgttgttatgatcatgttatggcgactgatcataaatatgtcttgagtgtttcaccatatgtgtgtaatgcaccaggatgtgatgtaaatgatgttaccaaattgtatctaggtggtatgtcatattattgtgaagaccataagccacaatattcattcaagttggtaatgaatggtctggtttttggtctatataaacaatcttgtacaggatctccgtacatagacgattttaatcgtatagctagttgtaaatggaccgatgtggatgattacatactagctaatgaatgtacagagcgcttgaaattgtttgctgcagaaacgcaaaaggcaaccgaggaagcctttaagcagagttatgcatcagcaacaatacaagagattgttagtgagcgcgaattgattctctcttgggagattggaaaagttaagccaccacttaataaaaattatgtttttactggctaccattttactaaaaacggtaagacagttttaggtgagtatgtttttgataagagtgagttgactaatggtgtgtattatcgcgccacaaccacttataagctatctgtaggagatgtttttgttttaacctctcattcagtagctaatttaagtgctcctacgcttgttccgcaggagaattatagtagtattagatttgctagtgtttatagtgtgcttgagacgtttcagaacaatgttgttaattatcaacacattggtatgaaacgttactgtaccgtgcaaggacctcctggtacagggaagtcacatcttgctattggtcttgctgtattttattgtacagcacgtgttgtatacacagcggccagccatgcagctgttgacgcattgtgtgaaaaagcatataaatttttgaatataaatgattgcactcgtattgttccggccaaggtcagggtagagtgctatgataagtttaaaattaatgacaccactcgtaagtatgtgtttactactataaatgcattacctgagatggtgactgatattgttgttgtagatgaagttagcatgcttaccaattatgagctttctgttattaatgctcgtattcgtgctaagcattatgtttatattggtgatcctgctcaattgccagcaccacgtgtgttattgagcaagggtacacttgaacctaaatattttaacactgttactaagctcatgtgttgcttagggccagacatttttcttggtacatgttatagatgtcctaaggaaatcgttgatacagtgtccgccttggtttatgaaaataagcttaaggctaagaatgagagtagttcattgtgttttaaggtctattataagggcgttacaacacatgaaagttctagtgctgtaaatatgcagcagatttatttgattaataagtttttgaaggctaaccctttgtggcataaagctgtttttattagcccatataatagtcagaactttgcagctaagcgtgttttgggtttacaaacccaaaccgtggattctgctcaaggttctgaatacgattatgttatatattcacagactgcagaaacagcgcattctgtaaatgttaatcgcttcaatgttgctattactcgagccaagaaaggtattctttgtgttatgagtaatatgcagttgtttgaagcattacagtttactacattgaccttagataaagtgccacaggccgttgaaactaaagttcaatgtagtactaatttatttaaagattgtagcaagagttatagcggttaccacccagctcatgctccttcatttttggcagtagatgacaaatataaggcaactggcgatttagccgtgtgtcttggcattggtgattctgctgttacatattcaagattaatatcactcatgggttttaaattggatgttacccttgatgggtattgtaagctttttataactaaagaagaagctgttaaacgcgtgcgtgcctgggttggctttgatgctgaaggtgctcatgccacgcttgatagcattgggacaaatttcccactccaattaggattttccacaggaattgattttgttgtggaagccactggtttgtttgctgatagagatggttacagctttaaaaaggctgtggcgaaagctcctcctggtgaacaatttaagcacctcatccctttgatgacgagaggtcatcgctgggatgttgttagacctagaatagtacaaatgtttgcagatcatttaattgatctgtctgattgtgttgtgctagttacatgggcagccaactttgagctcacttgtctccgctactttgcaaaagtaggtcgtgagatttcttgtaatgtatgcactaaacgtgctacagtttacaattctagaactggttactatggttgttggcgccatagtgttacatgtgattacttgtataatccacttattgttgatattcaacagtggggatatattggttctttatcaagtaatcatgatttatattgtagtgtccataaaggagcacatgttgcttcctctgatgctataatgacacggtgtttggccgtttatgattgcttttgtaataatattaattggaatgtggagtatcccatcatttcaaatgagttaagtattaatacctcttgtagagtcttgcagcgtgtgattcttaaagctgccatgctctgcaacagatatactttgtgttatgatattggcaacccaaaagggattgcctgtgtcaaagattttgattttaagttctatgatgcccaaccaattgttaagtctgttaagactcttttgtattcttttgaggcacataaggactcttttaaagacggtttgtgtatgttttggaactgtaatgtggataagtatccaccgaatgcagttgtatgtagatttgacactagagtgttgaataatttaaatcttcctggctgtaatggaggtagtttgtatgttaataaacatgcattccacactaaaccctttgctagggcagcctttgagcatttgaagcctatgccattcttctattattcagatacgccttgtgtgtatatggatggtatggatgctaagcaggttgattatgtacctttgaaatctgccacgtgcatcacaagatgcaatttaggtggtgcagtttgtttaaaacatgctgaagagtatcgtgagtacttagagtcttacaatacagctactacagcaggttttactttttgggtctataagacatttgatttttataatttgtggaatacgttcaccaagctacaaagcttggagaatgttgtatataatttagtcaagactggtcattatacaggacaggctggtgaaatgccttgtgccattataaatgataaagttgtgactaagatcgataaggaggatgttgttatttttattaataatacaacataccctactaatgtggccgttgaattatttgccaagcgcagtgttcgacaccacccagagcttaagctctttagaaatttaaatatagacgtgtgttggaagcacgtcatttgggattatgctagagaaagtatattttgcagtaatacctatggtgtctgcatgtatacagatttaaagttcattgataaattgaatgtcctttttgatggtcgtgataatggtgctcttgaagcttttaaacgttctaataatggcgtttacatttccacgacaaaagttaagagtctttccatgataagaggtccaccgcgtgctgaattaaatggcgtggtggtggacaaggttggagacactgattgtgtgttttattttgctgtgcgtaaagaaggtcaagatgtcatcttcagccaattcgacagcctgggagtcagctctaaccagagcccacaaggtaatctggggagtaatggtaaaccc------ggtaatgtcggtggtaatgaagctctgtcaatctctactatctttacacaaagccgtgttattagctcttttacatgtcgtactgatatggaaaaagattttataactttagatcaagatgtgtttattcagaagtatggtttggaggactatgcctttgaacacattgtttatggtaatttcaaccagaagattattggtggtttgcacttgttaataggcttgtaccgaagacagcaaacttccaatctggttgttcaggagtttgtttcatatgactccagcatacactcttattttatcactgacgagaagagtggtggtagtaagagtgtttgcactgttatagacattttgttggatgattttgtgactcttgttaagtcacttaatcttaattgtgtgagtaaggttgttaatgttaatgttgattttaaagattttcagtttatgctttggtgtaacgatgagaaagttatgactttctatcctcgtttgcaagctgcatctgactggaagcctggttattctatgcctgtattatataagtatttgaattctccaatggaaagagttagtctctggaattatgggaagccagttactttgcctacaggctgtatgatgaatgttgctaagtatactcagttatgtcaatatctgaatactacaacattagctgtacctgttaatatgcgagttttgcatttaggtgcaggttcagaaaaaggagtagcaccgggttctgcagttcttaggcagtggttgcctgctggtactattcttgtagataatgatttatacccatttgttagtgacagtgtcgctacatattttggggattgtataactttaccctttgattgtcaatgggatttgataatttctgatatgtatgaccctattactaagaacataggtgagtacaatgtgagtaaagatggtttctttacatatatttgtcatatgattcgagacaagttagctcttggtggcagtgttgctataaaaataacagagttttcttggaatgcagaattatataagttaatggggtattttgcattttggactgtgttttgcacaaatgcaaatgcttcttctagtgaaggatttttaattggcataaattatttgtgtaagcccaaggttgagatagatggaaatgttatgcatgccaattatttgttttggagaaattccacagtttggaacgggggtgcttatagcctgtttgacatggctaaattcccgcttaagttggctggtactgccgtaataaatttaagagcagaccagattaatgatatggtttattcccttctcgaaaagggtaaactacttattagagatacaaataaagaagttttcgttggtgacagtttggttaatgtaatctaa------actttaaaaatggctgtcgct------tatgcagacaagcctaatcattttatcaattttccacttacccattttcagggttttgtgttaaattataaaggtttacaatttcaaattctcgatgaaggagtggattgtaaaatacaaacagcgccacacattagtcttactatgctggatatacagcctgaagactataaaagtgttgatgtcgctattcaagaagttattgatgatatgcatt------ggggtgatggttt---tcagattaaatttgagaatcctcacatcctaggaagatgcatagttttagatgttaaaggtgtagaagaattgcatgacgatttagttaattacattcgtgataaaggttgtgttgctgaccaatccaggaaatggattggccattgtaccatagctcaact-------------cacggatgcagcactgtccattaaggaaaatgttgattttataaacagcatgcaattcaattataaaatcaccatcaacccc---------------tcatcaccggctagacttgaaatagttaagctcggtgctgaaaagaaagatggtttttatgaaaccatagttagtcactggatgggaatccgtt------------ttgaatacacatcacccactgataagctagctatgattatgggttattgttgtttagatgtggtacgtaaagagctagaagaaggcgatcttcccgagaatgatgatgatgcttggtttaagctatcgtaccattatgaaaacaattcttg--gttcttccgacatgtctacaggaaaagttttcatttccgtaaggcttgtcaaaatt---------tagattgtaattgtttgg---ggtttta---------------------------tgaatcttcagttgaagaatat---taaactcagtgaaaatgt----ttttgcttcctagattt--attctagttagctgcataattggt---agtttaggtttttataaccctcctaccaatgttgtttcgcatgtaaatggagattggtttttatttggtgacagtcgttcagattgtaatcatattggtaatatcaacccccataattattcttatatggaccttaatcctgctctatgtgattctggtaaaatatcatctaaagctggcaactccattttcaggagttttcactttaccgatttttataattacacaggcgaaggtcaacaaattattttttatgagggtgttaattttacgccttatcatgcctttaaatgcaaccgttctggtagtaatgatatttggatgcagaataaaggcttgttttatactcaggtttataagaatatggctgtgtatcgcagccttacttttgttaatgtaccatatgtttataatggctccgcacaagctacagctttttgtaaatct---------ggtag------------tttagtccttaataaccctgcttatatagctcctcaagctaactct-gggattattact--aaggttgaagctgatttttatttgtcaggttgtgacgagtatatcgtaccactttgtatttttaacggcaagtt------------------tttgtcgaatacaaagtattatgatcatagtcaatattattttaataaagacact-ggtgttatttatggtctcaattctacagaaaccattacca---------------ctggttttgatcttaattgtcattatttagttttaccctctggtaattatttagccatttcaaatgagctattgttaactgttcctacgaaagcaatctgttttaataagcgtaaggattttacgcctgtacaggttgttgattcgcggtggaacaatgccaggctgtctgataacatgacggcggttgcttgtcaacctccgtactgttattttcgtaattctactaccaactatgttggtgt---ttatgatattaatcatggagatgctggtttcactagcatactcagtggtttgttatataattcaccttgtttttctcagcaaggcgtttttaggtatgataatgttagc---------agtgtctggcctctctacccctatggcagatgtcccactgctgctgatattaat------atccctgatttacccatttgtgtgtatgatccgctaccagttattttgcttggcattcttttgggcgttgcgattgtaattattgtagttttgttgtt-acattttatggtggataatgttactaggct------------gcatgatgcttagacc-ataatctaaacatgtttttgat---acttttaatttccttaccaacggc---ttttgctgttataggagatttaaagtgtcctttagatactagtcttaaaggtagctttaataatagagacaccggttctccttctataagtactgatactgttgatgttactaatggtttgggtacttattatgttttagatcgtgtgtatttaaatactacgttgtttcttaatggttattaccccacttcaggttccacatatcgtaatatggcactgaagggaactgacaaattgagcacactatggtttaaaccaccatttctttctgattttattaatggtatttttgctaaggtcaaaaataccaaggttttt---aaagatggtgtaatgtatagtgagttccctgctataactataggtagtacttttgtaaatacatcctatagtgtagtagtacaaccacgtacaattaattcaacacaggatggtgttaataaattacaaggtcttttagaggtctctgtttgccagtataatatgtgcgagtacccacatacgatttgtcatcctaaact---gggtaaccacttcaaagaactatggc---atttggatacaggtgttgtttcctgtttatataagcgtaatttcacatatgatgtgaatgctacttatttgtattttcatttttatcaagaaggtggtactttttatgcatatttcacagacactggttttgttactaagtttttgtttaatgtttatttaggcatggcactttcacactattatgtcatgcctctgacttgtattagtaggcgtgatattggtttt------actttagaatattgggttacacccctcacttctagacaatatttactcgctttcaatcaagatggtattatttttaatgctgttgattgtatgagtgattttatgagtgagattaagtgtaaaacacaatctatagcaccacctactggtgtttatgaattaaacggttacactgttcagccaattgcagatgtttaccgacgcaaacctgatcttcccaattgcaatatagaagcttggcttaatgataagtcggtgccctctccattaaattgggaacgtaagacattttcaaattgtaattttaatatgagcagcctgatgtcttttattcaggcagactcatttacttgtaataatattgatgctgctaagatatatggtatgtgtttttccagcataactatagataagtttgctatacccaatggcaggaaggttgacctacaattgggtaatttgggctatttgcagtcatttaactatagaattgatactactgcaacaagttgtcagttgtattataatttacctgctgctaatgtttctgttagcaggtttaatccttctacttggaataagagattcggttttatagaaaattctgtttttaagcctcaacctgcaggtgtttttaccaat------catgatgtagtttatgcccaacattgttttaaagctcccaaaaatttt---------------------tgtccgtgtaaattgaacg----gttctttgtgtgtaggtagtggtcctgg---------------taaaaataatggtataggcacttgtcctgcaggtactaat------tatttaacttgtcacaa------------------------------------------------------------------tttgtgcaatcctgatcctatta----cattta------caggtccttat---------------aagtgcccccaaactaaatctttagttggtataggtgagcactgttcaggtcttgctgttaaaagtgattattgt------------------ggaggcaatccttgcacttg------------------------------------------------ccaaccacaagcatttttgggttggtctgcagactcttgtttacaaggggacaagtgtaatatttttgctaatttaattttgcatgatgttaatagtggtcttacttgttctactgatttacaaaaagctaacacagacataattcttggtgtttgtgttaattatgacctttatggtatttcaggccaaggcatttttgttgaggttaatgcgacttattataatagttggcagaaccttttatatgattctaatggtaatctctatggttttagagactacataacaaacagaacttttatgattcgtagttgctatagcggtcgtgtttctgcggcctttcacgctaactcttccgaaccagcattgctatttcggaatattaaatgcaactacgtttttaataatagtcttacacgacagctgcaacccattaactat---tttgatagttatcttggttgtgttgtcaatgcttataatagtactgctatttctgttcaaacatgtgatctcacagtaggtagtggttactgtgtggattact---------------cta------aaaacagacgaagtcgtagagcg------------attaccactggttatcggtttactaattttgagccatttactgttaattcagtaaatgatagtttagaacctgtaggtggtttgtacgaaattcaaataccttcagagtttactataggtaatatggaggagtttattcaaacaagttctcctaaagttactattgattgtgctgcatttgtctgtggtgattttgcagcatgtaaatcacagttggttgaatatggtagtttctgtgataacattaatgccatactcacagaagtaaatgaactacttgacactacacagttgcaagtagctaatagtttaatgaatggtgtcactcttagcactaagcttaaagatggcgttaatttcaatgtagacgacatcaatttttcctctgtattaggttgtctaggcagcgaatgtagt------------------aaagcttcc------agtagatctgctatagaggatttactttttgataaagtaaagttatctgatgtcggtttcgttgcggcttataataattgtactggaggtgccgaaattagggacctcatttgtgtgcaaagttataaaggtatcaaagtgttgcctccactgctctcagaaaatcagatcagtggatacactttggctgccacttctgctagtctgtttcctccttggacagcagcagcaggtgtaccattttatttaaatgttcagtatcgcattaatgggcttggtgtcaccatggatgtgctaagtcaaaatcaaaagcttattgctaatgcatttaacaatgcccttgatgctattcaggaagggttcgatgcaactaattctgctttagttaaaattcaagctgttgttaatgcaaatgctgaagctcttaataacttattgcaacaactctctaatagatttggtgctataagttcttctctacaagaaattctatctagacttgatgctcttgaagcggaagctcagatagatagacttattaatggtcgtcttaccgctcttaatgcttatgtttctcaacagcttagtgattctacactggtaaaatttagtgcagcacaagctatggagaaggttaatgaatgtgtcaaaagccaatcatctaggataaatttctgtggtaatggtaaccatattatatcattagtgcagaatgctccatatggtttgtattttatccactttagttatgtccctactaagtatgtcacagcgaaggttagtcctggtctgtgcattgctggtgatagaggtatagctcctaagagtggttattttgttaatgtaaataatacttggatgtacactggtagtggttactactaccctgaa-cctataac--tgaaaataatgtcgttgttatgagtacatgcgctgttaattatactaaagcgccgtatgtaatgctgaacacttcaatacccaaccttcctgattttagggaagagttggatcaatggtttaaaaatcaaacatcagtggcaccagatttgtcact------tgattatataaatgttacattcttggacctacaagttgaaatgaataggttacaggaggcaataaaagttttaaatcagagctacatcaatctcaaggacattggtacatatgaatattatgtaaaatggccttggtatgtatggcttttaatctgccttgctggtgtagctatgcttgttttactattcttcatatgctgttgtacaggatgtgggactagttgttttaagaaatgtggtggttgttgtgatgattatactggataccagg---agttagtaatcaaaa------cttcacatgacgactaagttcgtct-ttgattcattg------------------------------------------------------------------------------------------------------------------------------------------------------------------------------------------------------------------------------------------------------------------------------------------------------------------------------------------------------------------------------------------------------------------------------------------------------------------------------------------cactgatcttttg----------------ttagatctttttgca--------------------------------------------------------------------------------------------------------------------atctagcatttat------------taccacgcccttttaatggacatttggagacctgagaagaaatttctccgttatattaacggttttaatgtctcagaattagaagatgcttgttctaaatttaactatcaatttcctaaagtaggatattgtagagttcctagtcatgcttggtgccgtaatcaaggtagattttgtgctacattcactctttatggtaaatccaaacat---tatgataaatattttggagtaataaatggtttcacagcattcgctaatactgtagaggatgctgttaacaaactggttttcttagctgttgactttattacctggcgcagacaggagttaaatgtttatggctgatg---cttatcttgcagacactgtgtggtatgtggggcaaataatttttatagttgccatttgtttattggttacaatagttgtagtggcatttttggcaacttttaaattgtgtattcaactttgcggtatgtgtaataccttagtactgtccccttctatctatgtgtttaatagaggtaggcagttttatgagttttacaat---gatataaaaccaccagtccttgatgtggatgac------gta-atccaaacattatgagtagtaa---aactacaccagcacc---agtttatatctggactgctgatgaagctattaaattcctaaaggaatggaatttttctttgggtattatactactttttattacaatcatattgcaatatggatatacaagtcgcagtatgtttgtttatgttattaagatgattattttgtggcttatgtggcccattactataatcttaactactttcaattgcgtatacgcattgaataatgtgtatcttggcctttctatagtttttaccatagtggccattattatgtggattgtgtattttgtgaatagtatcaggttgtttattagaactggaagtttttggagttttaacccagaaacaaacaacctgatgtgtatagatatgaaaggaacaatgtatgttaggccgataattgaggactatcataccctgacggtcacaataatacgcggtcatcttta-cattc-aaggtataaaactaggtattggctattctttggcagatttgccagcttatatgactgttgctaagg--ttacacacctgtgcacatataagcgtggttttcttgacaggataagc---gatactagtggttttgctgtttatgttaagtccaaagtcggtaattaccgactgccatca------------------------------------------acccaaaagggttctggcatggacaccgcattgttgagaaataatatctaaatttt-aaggatgtcttttactcctggtaagc---aatccagtagtagagcgtcctctggaaatcggtctggtaatggcatcctcaag------------tgggccgatcagtccgaccagtttagaaatgttcaaaccaggggtagaagagctcaacccaagcaaactgctacttctcagcaaccatcaggagggaatgttgtaccctactattcttggttctctggaattactcagtttcaaaagggaaaggcgtttgagtttgcagaaggacaaggtgtgcctattgcaccaggagtcccagctactgaagctaaggggtactggtacagacacaacagacgttcttttaaaacagccgatggcaaccagcgtcaactgctgccacgatggtatttttactatctgggaacaggaccgcatgctaaagaccagtacggcaccgatattgacggaatctactgggtcgctagcaaccaggctgatgtcaataccccggctgacattgtcgatcgggacccaagtagcgatgaggctattccgactaggtttccgcctggcacggtactccctcagggttactatattgaaggctcaggaaggtctgctcctaattccagatctacttcgcgcacatccagcagagcctctagtgcaggatcgc---gtagtagagccaattctggcaatagaacc------------cttacctctggtgtaacacctgacatggctgatcaaattgctagtcttgttctggcaaaacttggcaaggatgccactaaacctcagcaagtaactaagcatactgccaaagaagtcagacagaaaattttgaataaaccccgccagaagaggagccccaataaacaatgcactgttcagcagtgttttggtaagagaggccctaatcagaattttggtggtggagaaatgttaaaacttggaactagtgacccacagttccccattcttgcagaactcgcacccacagctggtgcgtttttctttggatcaagattagagttggccaaagtgcagaatttatctgggaatcctgacgagcctcagaaggatgtttatgaattgcgctataacggcgcaattaggtttgacagtacactttcaggctttgagaccataatgaaggtgctgagtgagaatttgaatgccta---tcaacaac------aagatggtatgatgaat---------------atgagtccaaaaccacagcgtcagcgtggtcataagaa------------tggacaaggagaaaatgataatataagtgttgcagtgcccaaaagccgcgtgcagcaaaataagagtatagagttgactgcagaggacatcagccttcttaagaag---atggatga---------gccctatac---tgaagacac------ctcagaaatataa-gagaatgaaccttatgtcggcatctggtgg-taacccctcgcagaaaagtcgagataaggcactctctatcagaatggatgtcttgctgctataatagatagagaaggttatagcagactatatattaattagttgaaagttttgtgttgtaatgtatagtgttggagaaagtgaaagacttgcggaagtaattgccg--------acaagtgcccaa-gggaagagccagcatgttaag---ttactacccagtaattagtaaatgaatgaagttaattatggccaattggaagaatcac--------------------------------------------------------------------------------------------
>KF530062_HumanOC43_USA_1995-02-13
--------------------------------------------------------------------------------------------------------------------------------------------------------------------------------------------------------------------------------------gatctcttgttagat--ctttt----tgta--atctaaactttataaaaacatccac-------tccctgta-atctatgcttgtgggcg-----tagatttttcatagtggtgtttatattcatttctgctgttaacagctttcagccagggacgtgttgtatcctaggc----ag-----------tggcccacccataggtcaca--a-------------------tgtcgaag---atcaacaaatacggtctcgaactacactgggctccagaatttccatggatgtttgaggacgcagaggagaagttggataaccctagtagttcagaggtggatatgatttgctccaccactgcgcaaaagctggaaacagacggaatttgtcctgaaaatcatgtgatggtggattgtcgccgacttcttaaacaagagtgttgtgtgcagtctagcctaatacgtgaaattgttatgaatgcaagtccatatgatttggaggtgctacttcaagatgctttgcagtcccgtgaagcagttttggttacaacccccttaggtatgtctttagaggcatgctatgtgagaggttgtaatcctaaaggatggaccatgggtttgtttcggcgtagaagtgtgtgtaacactggtcgttgcactgtta---ataagcatgtggcctatcagttatatatgattgatcctgcaggtgtctgtcttggtgcaggtcaattcgtgggttgggtcatacccttagcctttatgcctgtgcaatcccggaaatttattgttccatg--ggttatgtacttgcgtaagcgtggcgaaaagggtgcttacaataaagatcatggacgtggcggttttgga--------------------catgtttatgattttaaagttgaagatgcttatgaccaggtgcatgatgagcctaagggtaagttttctaagaaggcttatgctttaattagagggtatcgtggtgttaaaccacttctctatgtagaccagtatggttgtgattatactggtagtcttgcagatggcttagaggcttatgctgataagacattgcaagaaatgaaggcattatttcctacttggagtcaggaactcctttttgatgtaattgtggcatggcatgttgtgcgtgatccacgttatgttatgagattgcagagtgctgctactatacgtagtgttgcatatgttgctaaccctactgaagacttgtgtaatggttctgttgttataaaagaacctgtgcatgtttatgcagatgactctattattttacgtcaatataatttagttgacattatgagtcatttttatatggaggcagatacagttgtaaatgctttttatggtgttgctttgaaagattgcggttttgttatgcagtttggttacattgattgcgaacaagactcgtgtgattttaaaggttggattcctggtaacatgatagatggttttgcttgcaccacttgtggtcatgtttatgaagtaggtgatttgatagcacaatcttcaggtgttttgcctgttaaccctgtattgcatactaagagtgcagcaggctatggtggttttggttgtaaagattcttttactctgtatggccaaactgtagtttattttggaggttgtgtgtattggagtccagcacgtaatatatggattcctatattaaaatcctctgttaagtcatatgacagtttggtttatactggagttttaggttgcaaggctattgtaaaggaaacaaatctcatttgcaaagctttgtaccttgattatgttcaacacaagtgtggcaa------tttacaccaacgggagttgctaggtgtttcagatgtgtggcataaacaattgctattaaatagaggtgtttataaacctctgttagagaatattgattattttaatatgcggcgcgctaaatttagtttagaaacttttactgtttgtgcagatggctttatgccttttctcttagatgatttagttccacgcgcatattatttg---------gcagtaagtggtcaagcattttgtgattatacagataaactttgccatgccgttgtgtctaagagtaaagagttacttgatgtgtctctggattctttaggtgcagctatacattatttgaattctaagattgttgatttggctcaacattttagtgat-tttggaacaagtttcgtttctaaaattgttcatttctttaagacttttactactagcactgctcttgcatttgcatgggttttatttcatgttttgcatggtgcttatatagtagtggagagtgatatatattttgttaaaaacattcctcgttatgctagtgctgttgcacaagcatttcagagtgttgctaaagttgtactggactctttaagagttacttttattgatggcctttcttgttttaagattggacgtagaagaatttgtctttcaggcagaaaaatttatgaaattgagcgtggcttgttacattcatcccaattgccattagatgtttatgatttaaccatgcctagtcaagttcagaaagctaag---caaaaacctatttatttaaaaggttctggttctgatttttcattagtggatagtgtagttgaagttgttacaacttcacttacaccatgtggttattctgaaccacctaaagttgcagataaaatttgcattgtggataatgtttatatggccaaggctggtgacaaatattaccctgttgtggt---tgatgatcatgttggactcttggatcaagcatggagagttccttgtgctggaaggcgtgttacatttaaggaacagcctacagtaaag---------gagattataagcatgcctaagattattaaggttttttatgagctcgacaacgattttaatactattttaaatactgcatgtggagtgtttgaagtggatgatactgtggatatggaggaattttatgctgtggtgattgatgccatagaagagaaactttctccatgtaaggagattgaaggtgtaggtgctaaagttagtgcctttttacagaaattagaggataattccctatttttatttgatgaggctggcgaggaagttcttgcacctaaattgtattgtgcctttacagctcctgaagatgatgactttct------tgag---------------------gaaagtga------------------t------------------------------------------------------------gttgaagaagatgatgtagaagatgaggaa------------------------------------------------------------------------------------------------------------------------------------------------------------------------------------------------------------------------------------------------------------------------------------------------------------------actgatttaactgtcacaagtgct------------------------ggacagcctta------------------------------------------------------------tgttgctagt------------------------------------------------------------------------------------------------------gaacaggaggagtcttctgaagt----cttaga---------------------------------------------------ggacactttgaatgatggtc------------------------------------------------------------------------------------------------------------------------------------------------------------------------------------------------------------caagtgtggagacatctgat---------------------------------------------------------------------------------------------------------------------------------------------------------------------------------------------------------------------------------------------------------------------------------------------------------------------------------------------------------------------------------------------------------------------------------------------------tcacaagttgaag--------------------------------------------------------------------------aagatgtagaaatgtcggattttgtt---------------------------------------------------------------------------------gatcttg------------------------------------------------------------------------------------aatctg-tgattcag-----------------------gatta-----------------------------------------------------------tgaaaatgtttg------------------------------------------------------------------------------------------------------------------------------------------------------------------ttttgagttttatactacagagccagaa----------------------------------------------------------------------------------------------------------------------------------------------------------------------------------------------------------------------------------------------------------------------------------------------------tttgttaaagttttgggtctgtatgtgcctaaagcaactcgcaacaattgctggttgcgatcagttttggcagtgatgcagaaattgccctgtcaatttaaagataaaaatttgcaggatctttgggtgttatacaagcaacagtatagtcagttgtttgttgataccttggttaataagatacctgctaatattgtacttccacaaggtggttatgttgctgattttgcatattggtttttaaccttatgtgattggcagtgtgttgcatactggaaatgcattaaatgtgatttagctcttaagcttaaaggcttggatgctatgttcttttatggtgatgttgtttcacatatatgcaag---tgtggtgagtctatggtacttattgatgttgatgtgccatttacagcccactttgcccttaaagataagttgttttgtgcatttattactaagcgtattgtgtataaagcagcttgtgttgtggatgttaatgatagtcattctatggctgttgttgatggt---------aaacaaattgatgatcatcgtatcactagtattactagtgataagtttgattttattattgggcatggtatgtcattttcaatgactacttttgaaattgcccaattgtatggttcttgtataacacctaatgtgtgttttgttaaaggtgatataattaaagtgtctaagcttgttaaagcagaagttgtagtaaaccctgctaatggccatatggcacatggtggtggtgttgcaaaagctattgcagtagcagctggacagcagttcgttaaagagactaccgatatggttaagtctaaaggagtttgtgctactggagattgttatgtctctacagggggcaaattatgtaaaactgtgcttaatgttgttggacctgatgcgagaacacag---ggtaaacaaagttatgtattgttagagcgtgtttataaacattttaacaactatgactgtgttgttacaactttgatctcagctggtatatttagtgtgccttctgatgtgtctttaacatatctacttggtactgctaagaaacaagttgttcttgttagcaataatcaagaggattttgatcttatttctaagtgtcagataactgctgttgagggcactaagaaattggcagcgcgtctttcttttaatgttggacgttccattgtttacgaaacagatgctaataagttgattttaatcaatgacgttgcatttgtttcgacatttaatgttttacaggatgttttatccttaagacatgatatagcacttgatgatgatgcacgaaccttcgttcagagcaatgttgatgttgtacctgagggttggcgtgttgtcaataagttttatcaaattaatggtgttagaaccgttaagtattttgagtgtactggaggcatagatatatgtagccaggataaagtttttggttatgtacagcagggtatttttaataaggctactgttgctcaaattaaagccttgtttttggataaagtggacattttgctaactgttgatggtgttaatttcactaataggtttgtgcctgttggtgaaagttttggtaagagtctaggaaatgtgttttgtgatggagttaatgtcacgaagcataagtgtgatataaattataaaggtaaagtctttttccagtttgataatctttctagtgaagatttaaaggctgtaagaagttcctttaattttgatcagaaggaattgcttgcctattacaacatgcttgttaattgttttaagtggcaggttgttgttaatggtaagtatttcacttttaagcaagctaataacaattgttttgttaatgtttcttgcttaatgctccagagtttgcatctgacatttaaaattgttcaatggcaagaggcatggcttgaatttcgttctggccgccctgctagatttgtagctttggtgttggccaaaggtgggtttaaatttggagatcctgctgattctagagatttcttgcgtgttgtgtttagtcaagttgatttgactggggcaatatgtgattttgaaattgcatgtaaatgtggtgtaaagcaggaacagcgtactggtctggacgctgttatgcattttggtacattgagtcgtgaagatcttgagattggttataccgtggactgttcttgcggtaaaaagctaattcattgtgtacgatttgatgtaccatttttaatttgcagtaatacacctgctagtgtaaa------at---tacctaagggtgtaggaagtgcaaatatttttataggtgataaggttggtcattatgttcatgttaagtgtgaacaatcttatcagctttatgatgcttctaatgttaagaaggttacagatgttactggcaagttgtcagattgtctgtatttt------------aaaaatttgaaacaaacttttaaatcggtgttaaccacctattatttggatgatgttaagaaaattgagtataaacctgacttgtcacaatattattgtgacggaggtaagtattatactcagcgtattattaaagcccaatttaaaacatttgagaaagtagatggtgtgtatactaattttaaattgataggacacaccgtctgtgacagtcttaatgctaagttgggttttgatagctctaaagagtttgttgaatataagattactgagtggccaacagctacaggtgatgtggtgttggctactgatgatttgtatgttaagagatatgagaggggttgtattacttttggtaaacctgttatatggttaagccatgagaaagcttccctcaattctttaacatattttaatagatcttcattggttgatgataataaatttgatgttttaaaagtggatgatgtggac----------------------------------------------------gatggtgttgacagctcagag--------gg-------------------------------------tgatg----------------------ccaaagaaaccaaagaaatca------------------------------------------acattattaagttaagtggtgttaaaaaaccatttaaggttgaagatagtgtcattgttaatgatgatactagtgaaaccaaatatgttaagagtttgtctattgttgatgtgtatgatatgtggcttacaggttgtaagtatgttgttagaactgctaatgctttgagcagagcagttaacgtacctacaatacgtaagtttataaaatttggtatgactcttgttagtataccaattgatttgttaaatttaagagagattaagcctg---ctgttaatgtggttaaagctgtgcgaaataaaatttctgcatgctttaattttattaaatggcttttt---------------gtcttattatttgactggattaaaatatccgctgataataaagtaatctacaccacagaaattgcatcaaagcttacgtgtaagcttgtagctttagcttttaaaaatgcatttttgacatttaagtggagtatggttgctagaggtgcttgcattatagcgactatatttctattgtggtttaattttatatatgccaatgtaatttttagtgatttttatttgcctaaaatcggttttttaccgacttttgttggtaagattgcacagtggattaagaacacttttagtcttgtaactatttgtgatctatattccatt------caggatgtgggttttaagaatcagtattgtaatggaagtattgcatgtcagttctgcttggcaggatttgatatgttagataattataaagccattgatgtagtacagtatgaagctgataggagagcatttgttgattatacaggtgtgttaaagattgtcattgaattgatagttagttacgccctgtatacggcatggttttatccattgtttgcccttatcagtattcagatcttgaccacttggctgcctgagctttttatgcttagtacattacattggagttttaggttgctggtggctttagctaatatgttaccagcacatgtgtttatgaggttttatattattattgcctcttttactaagctctttagcttgtttaggcatgttgcctatggttgtaataaatctggttgtttgttttgttacaagaggaatcgtagtctacgtgttaaatgtagtactatcgttggtggtatgatacgctattacgatgttatggctaatggtggcactggcttttgttcaaaacatcaatggaattgcattgattgtgattcttataaaccaggtaatacttttattactgttgaggctgctcttgatctatctaaggaattgaaacggcccattcagcctacagatgttgcttatcatacggttactgatgttaagcaagttggttgttctatgcgcttgttctatgatcgtgatggacagcgcacatatgatgatgttaatgctagtttgtttgtggattatagtaatttgctacattctaaggttaagagtgtgcctaatatgcatgttgtagtagtggaaaatgatgctgataaagctaattttctgaatgctgctgtattttatgcacagtctttgtttagacctattttaatggttgataaaaatctgataactactgctaacactggtacgtctgttacagaaactatgtttgatgtttatgtggatacatttttgtctatgttt---gatgtggataaaaagagtcttaatgctttaatagcaactgcgcattcttctataaaacaaggtacgcagatttataaagttttggatacctttttaagctgtgct---cgtaaaagttgttctattgattcagatgttgatactaagtgtttagctgattctgtcatgtctgctgtatcggcaggtcttgaattgacggatgaaagttgtaataacttggtgccaacatatttgaagagtgacaacattgtggcagctgatttaggtgttctgattcaaaattctgcaaagcatgtgcagggtaatgttgctaaactagctggtgtttcctgtatatggtctgtggatgcttttaatcagtttagttctgatttccagcataaattgaagaaagcatgttgtaaaactggtttgaaactgaagcttacttataataagcagatggctaatgtctctgttttaactacaccctttagtcttaaagggggtgcagtttttagttattt---------------------------------------------------------------------------tgtttatgtgtgttttgtgttgagtttgatctgttttattggactgtggtgcttaatgcccacttacacagtacacaaatcagattttcagcttcccgtttatgccagttataaagttttagataatggtgttattagagatgttagcgttgaagatgtttgtttcgctaacaaatttgaacaatttgatcaatggtatgagtctacatttggtctaagttattatagtaacagtatggcttgtcccattgttgttgctgtaatagatcaggattttggctctacagtgtttaatgtccctaccaaagtgttacgatatggttatcatgtgttgcactttattacacatgcactttctgctgatggagtgcagtgttatacgccacatagtcaaatatcgtattctaatttttatgctagtggctgtgtgctttcctctgcgtgcactatgtttacaacggccgatggtagtccacaaccttattgttatacagaggggcttatgcaaaatgcttctctgtatagttcattggtacctcacgtgcggtataatcttgctaatgctaaaggttttatccgttttccagaagtgttgcgagaagggcttgtacgtatcgtgcgtactcgttctatgtcgtattgcagagttggattatgtgaggaagctgatgagggtatatgctttaattttaatggttcttgggtgcttaataatgattattatagatcattgcctgggaccttttgtggtagagatgtttttgatttaatttatcagctacttaaaggtttagcacagcctgtggattttttggcattgactgctagttccattgctggtgctatacttgctgtaattgttgttttggtgttttattacctaataaagcttaaacgtgcttttggtgattacaccagtgttgtttttgttaacgtgattgtgtggtgtgtaaattttatgatgctttttgtgtttcaagtttaccccacactttcttgtgtatatgctatttgttatttttatgtcacgctttatttcccttcggagataagtgtgataatgcacttacaatggctagttatgtatggcactattatgcctttatggttttgtttgctatatatagctgttgttgtttcaaatcatgctttttgggtattttcttactgcagaaagcttggtacttctgttcgtagtgatggtacatttgaagaaatggctctcactacttttatgattacaaaagattcttattgtaagcttaagaattctttgtctgatgttgcttttaatagatatttgagtttgtataataaatataggtattacagcggtaaaatggatactgctgcatatagggaggctgcttgctctcagttggctaaagcaatggacacatttaccaataataatggtagtgatgtgctttaccaaccgcctactgcttccgtttcaacttcattcttgcaatctggtattgtgaaaatggtaaatcctacttctaaggtagaaccatgtgttgtcagtgttacctatggtaatatgacattgaatggtttatggttggatgacaaggtctactgtcccagacatgtaatatgttctgcttcagatatgactaatccagattatacaaatttgttgtgtagagtaacatcaagtgattttactgtattgtttgatcgtttaagccttacagtgatgtcttatcaaatgcggggttgtatgcttgttcttacagtgacccttcaaaattctcgtacgccaaaatatacatttggtgtggttaaaccaggtgagacttttactgttttagctgcttataacggcaaaccacaaggagcctttcatgtaactatgcgtagtagttataccattaagggttcctttttatgcggatcttgtggatctgttggttatgtaataatgggtgattgtgttaaatttgtttatatgcatcaattggagcttagtactggttgtcatactggtactgacttcaatggggatttttatggtccttataaggatgctcaggttgttcaattgcccattcaggattatatacaatctgttaattttgtagcatggctttatgctgctatacttaacaattgtaattggtttgtacaaagtgataagtgttctgtagaagattttaatgtgtgggctctgtccaatggatttagccaagttaaatctgaccttgttatagatgctttagcttctatgactggtgtgtctttggaaacactgttggctgctattaagcgtcttaagaatggtttccaaggacgtcagattatgggtagttgctcttttgaggatgaattgacacctagcgatgtttatcaacaactcgctggtatcaagttacaatcaaaacgcactagattgtttaaaggcactgtttgttggattatggcttctacatttttgtttagttgcataattacagcatttgttaaatggactatgtttatgtatgtaactactaatatgcttagtattacgttctgtgcactttgtgttataagtttggccatgttgttggttaagcataagcatctttatttgactatgtatataactcctgtgctttttacactgttgtataacaactatttggttgtgtacaagcatacatttagaggctatgtctatgcatggctatcatattatgttccatcagttgagtacacttatactgatgaagttatttatggcatgttattgcttgtaggaatggtttttgttacattacgtagcattaaccatgatttgttttcttttataatgtttgttggtcgtttgatttctgttttctctttgtggtacaagggttctaacttagaggaagaaattcttcttatgttggcttccctttttggtacttacacatggacaacagttttatctatggctgtagcaaaggttattgctaagtgggttgctgtgaatgtcttgtatttcacagatatacctcaaattaaggtagtgcttttgtgctatttgtttattggttatattattagctgttattggggcttgttttccttgatgaacagtttgtttagaatgcctttgggtgtttataattataaaatttcagtacaggaattaagatatatgaatgctaatggattgcgccctcctaagaatagttttgaagcccttatgcttaattttaagctgctgggtattggaggtgttccaatcattgaagtatctcaatttcaatcaaaattgactgatgtcaaatgtgctaatgtcgtcttgcttaactgcttgcaacatttgcatgttgcttctaattctaagttgtggcagtattgtagcactttgcacaatgaaatacttgccacttcggatctgagtgttgcttttgaaaagcttgctcagttattaattgttttgtttgctaatccagctgctgtggatagcaagtgcctgactagtattgaagaagtttgcgatgattacgcaaaggacaatactgttttgcaggctttacagagtgaatttgttaatatggctagcttcgttgaatatgaggttgccaagaaaaatcttgatgaggcgcgttttagtggttctgctaatcaacagcagttaaaacagctagagaaagcctgtaatattgctaaatctgcttatgaacgcgaccgtgctgtagcaaaaaagttggagcgtatggctgatttggctcttactaatatgtataaagaagctagaattaatgataagaagagtaaggttgtttctgccttgcaaactatgctttttagtatggtgcgtaagttagataatcaagctctgaattcaatattagataacgctgtgaagggttgtgtaccattgaatgcaataccttcattggcagcaaatactctgaatataattgtaccagataaaagtgtttatgaccaggtagttgataatgtctatgttacctatgcgggtaatgtatggcagattcaaactatccaggattcagatggtacaaataagcagttgaatgagatatctgatgattgtaactggccactagttattattgcaaatcggtataatgaggtatctgctactgttttgcaaaataatgaattaatgcctgctaagttga-aaattcaggttgttaatagtggtccagatcagacttgtaatacacctactcaatgttactataataatagtaacaatgggaagattgtttatgctatacttagtgatgttgatggtcttaagtatacaaaaattcttaaagatgatggcaattttgttgttttggagttagatcctccttgtaaatttactgttcaagatgctaaaggtcttaaaattaagtacctttattttgtaaaaggttgtaacacactagcaagaggctgggttgttggtacaatttcttctacagttagattgcaagctggaactgctactgaatatgcttccaactcatctatattgtctttgtgtgcgttttctgtagatcctaagaaaacgtatttagattttatacaacaaggaggaacacctattgctaattgtgttaaaatgttgtgtgaccatgctggtaccggtatggccattactgttaaacccgatgctaccactagtcaggattcatatggtggtgcatctgtttgtatatattgccgcgcacgagttgaacacccagatgttgatgggttgtgcaaattacgcggcaagtttgtacaagtgcctgtaggtataaaagatcctgtgtcttatgttttgacacatgatgtttgtcgagtttgtggattttggcgggatggaagttgttcatgtgttagcactgacactactgttcaatcaaaagatactaattttttaaacgggttcggggtacgagtgtagatgcccgtctcgtaccctgcgccagtggtttatctactgatgtacaattaagggcatttgatatttacaatgctaatgttgctggcattggtttacatttaaaagttaattgttgccgttttcagcgtgttgatgagaacggtgataaattagatcagttctttgttgttaagaggacagatctgactatatataatagagagatgaaatgctatgagcgtgtaaaagattgtaagtttgtggctgaacacgatttctttacatttgatgtagaaggtagtcgtgtgccacacattgtacgcaaggatttaacaaagtatactatgttggatctttgctatgcattgcgacattttgatcgcaatgattgcatgctgctttgtgacattctctctatatatgctggttgtgaacaatcctactttactaagaaggattggtatgattttgttgaaaatcctgatattattaatgtgtataaaaagctaggacctatttttaatagagccctagttagcgctactgagtttgcggacaaattggtggaggtaggcttagtaggcgttttaacacttgataatcaagatttaaatggtaaatggtatgattttggtgactatgttattgcagccccaggatgtggtgttgctatagcagattcttattattcttacatcatgcctatgctgaccatgtgtcatgcattggattgcgaattgtatgtgaataatgcttatagattatttgatcttgtacagtatgattttactgattacaagcttgaattgtttaataagtattttaagcactggagtatgccatatcatcctaacactgttgattgtcaggatgatcggtgtattatacattgtgctaattttaacatactttttagtatggttttacctaatacatgttttgggcctcttgttaggcaaatttttgtggatggtgtgccttttgttgtttcaattggctaccattataaagaacttggtattgtgatgaatatggatgtggatacacatcgttatcgcttgtctttaaaagacttgcttttatatgctgctgatccagctttgcatgtagcttctgctagtgctttgtatgatttacgcacttgctgttttagtgttgccgctataacaagcggtgtaaaatttcaaacagttaaacctggtaattttaatcaggatttttatgattttgttttaagtaaaggcctgcttaaagagggtagctcagttgatctgaagcactttttctttacacaggatggtaatgctgctattactgattataattattataagtataatttgcccaccatggtggacattaagcagttgttgtttgttttggaagttgtttataagtattttgagatttatgatggtgggtgtataccggcatcacaagtcattgttaataattatgataagagtgctggctatccatttaacaaatttggaaaagctaggctctattatgaagcattatcatttgaggaacaggatgaaatttacgcttatactaagcgtaatgtcctgccaacacttactcaaatgaatttgaaatatgctattagtgctaagaatagagcccgcactgttgctggtgtttccatacttagtactatgactggcagaatgtttcatcaaaaatgtttgaaaagtatagcagctacacgtggtgttcctgtagttataggcaccactaaattttatggtggctgggatgatatgttacgccgccttattaaagatgttgacaatcctgtacttatgggttgggattatcctaagtgtgatcgtgctatgccaaacttactacgtattgttagtagtttggtattagcccgaaaacacgagacatgttgttcgcaaagcgataggttttatcgacttgcgaatgaatgcgcacaagttttgagtgaaattgttatgtgtggtggctgttattatgttaagcctggtggcactagtagtggtgatgcaactactgcttttgctaattcagtttttaacatatgtcaagctgtttcagccaatgtatgtgccttaatgtcatgcaatggcaataagattgaagatcttagtatacgtgctcttcagaagcgcttatactcacatgtgtatagaagtgataaggttgattcaacctttgtcacagaatattatgaatttttaaataagcattttagtatgatgattttgagtgatgatggggttgtgtgttataattctgattatgcgtccaaagggtatattgctaatataagtgcctttcaacaggtattatattatcaaaataacgtttttatgtcagaatccaaatgttgggttgaacatgacataaataatggacctcatgaattctgttcacaacacacaatgcttgtaaagatggatggtgacgatgtctacctcccatatcctaatcctagtcgtatattaggagctggatgttttgtagatgatttgttaaagactgatagtgttcttttaatagaacgatttgtaagtcttgcaatagatgcttatccacttgtgtatcatgaaaatgaagaataccaaaaggtttttcgtgtttatttggcgtatataaagaagttgtacaatgacctgggtaatcagatcttggatagctacagtgttattttaagtacttgtgatggacaaaagtttactgatgagtccttttacaagaacatgtatttaagaagtgcagttatgcagagtgttggagcttgcgtggtctgttcttctcaaacatcattacgttgtggcagttgcatcagaaagcctcttctttgctgcaagtgttgttatgatcatgttatggcgactgatcataaatatgtcttgagtgtttcaccatacgtgtgtaatgcaccaggatgtgatgtaaatgatgttaccaaattgtatctaggtggtatgtcatattattgtgaagaccataagccacaatattcattcaagttggtaatgaatggtctggtttttggtctatataaacaatcttgtacaggatctccttacatagacgattttaatcgtatagctagttgtaaatggaccgatgtggatgattacatactagctaatgaatgtacagagcgcttgaaattgtttgctgcagaaacgcaaaaggcaactgaggaagcctttaagcagagttatgcatcagcaacaatacaagagattgttagtgagcgcgaattgattctctcttgggagattggaaaagttaagccaccacttaataaaaattatgtttttactggctaccattttactaaaaatggtaagacagttttaggtgagtatgtttttgataagagtgagttgactaatggtgtgtattatcgcgccacaaccacttataagctatctgtaggagatgtttttgttttaacctctcattcagtagctaatttaagtgctcctacgcttgttccgcaggagaattatagtagtatcagatttgctagtgtttatagtgtgcttgagacgtttcagaacaatgttgttaattatcaacacattggtatgaaacgttactgcaccgtgcaaggacctcctggtacagggaagtcacatcttgctattggtcttgctgtattctattgtacagcacgtgttgtatacacagcggccagccatgcagctgttgacgcattgtgtgaaaaagcatataaatttttgaatataaatgattgcactcgtattgttcctgccaaggtcagggtggagtgctatgataagtttaaaattaatgacaccactcgtaagtatgtgtttactaccataaatgcattacctgagatggtgactgatattgttattgtagatgaagttagtatgcttaccaattatgagctttctgttattaatgctcgtattcgcgctaagcattatgtttatattggtgatcctgctcaattgccagcaccacgtgtgttattgagcaagggtacacttgaacctaaatattttaacactgttactaagctcatgtgctgcttagggccagacatttttcttggtacatgttatagatgtcctaaggaaatcgttgatacagtgtccgccttggtttatgaaaataagcttaaggccaagaatgagagtagttcattgtgttttaaggtctattataagggcgttacaacacatgaaagttctagtgctgtaaatatgcagcagatttatttgattaataagtttttgaaggctaaccctttgtggcataaagctgtttttattagcccatataatagtcagaactttgcagctaagcgtgttttgggtttacaaacccaaaccgtggattctgctcaaggttctgaatacgattatgttatatattcacagacagcagaaacagcgcattctgtaaatgttaatcgcttcaatgttgctattactcgagccaagaaaggtattctttgtgttatgagtaatatgcagttgtttgaagcattacagtttactacattgaccttagataaagtgccacaggccgttgaaacgaaagttcaatgtagtactaatttatttaaagattgtagcaagagttatagcggttatcacccagctcatgctccttcatttttggcagtagatgacaaatataaggcaactggcgatttagccgtgtgtcttggtattggtgattctgctgttacatattcaagattaatatcactcatgggttttaaattggatgttacccttgatgggtattgtaagctttttataactaaagaagaagctgttaaacgcgtgcgtgcctgggttggctttgatgctgaaggtgcccatgccacgcgtgatagcattgggacaaacttcccacttcaattaggattttccacaggaattgattttgttgtggaagccactggtttgtttgctgatagagatggttacagctttaaaaaggctgtggcgaaagctcctcctggtgaacaatttaagcacctcatccctttgatgacgagaggtcatcgctgggatgttgttagacctagaatagtacaaatgtttgcagatcatttaattgatctgtctgattgtgttgtgctagttacatgggcagccaactttgagctcacttgtctccgctactttgcaaaagtagggcgtgagatttcttgtaatgtatgcactaaacgtgccacagtttacaattctagaactggttactatggttgttggcgccatagtgttacatgtgattacttgtataatccacttattgttgatattcaacagtggggatatattggttctttatcaagtaatcatgatttatattgtagtgtccataaaggagcacatgttgcttcctctgatgctataatgacacggtgtttggccgtttatgattgcttttgcaataatattaattggaatgtggagtatcccatcatttcaaatgagttaagtattaatacctcttgtagggtcttgcagcgtgtgattcttaaagctgccatgctctgcaacagatatactttgtgttatgatattggcaacccaaaagcgattgcctgtgtcaaagattttgattttaagttctatgatgcccaaccaattgttaagtctgttaagactcttttgtattcttttgaggcacataaggactcttttaaagacggtttgtgtatgttttggaactgtaatgtggataagtatccaccgaatgcagttgtatgtagatttgacactagagtgttgaataatttaaatcttcccggctgtaatggtggtagtttgtatgttaataaacatgcattccacactaaaccctttgctagggcagcctttgagtatttgaagcctatgccattcttttattattcagatacgccttgtgtgtatatggatggcatggatgctaagcaggttgattatgtacctttgaaatctgccacgtgcatcacaagatgcaatttaggtggtgcagtttgtttaaaacatgctgaagaataccgtgagtacttagagtcttacaatacagctactacagcaggttttactttttgggtctataagacatttgatttttataatttgtggaatacgttcaccaagctacaaagcttggagaatgttgtatataatttagtcaagactggtcattatacaggacaggctggtgaaatgccttgtgccattataaatgataaagttgtggctaagatcgataaggaggatgttgtcatttttattaataatacaacataccctactaatgtggccgttgaattatttgccaagcgcagtgtacgacaccacccagagcttaagctctttagaaatttaaatatagacgtgtgctggaagcacgtcatttgggattatgctagagaaagtatattttgcagtaatacctatggtgtctgcatatatacagatttaaagttcattgataaattgaatgtcctttttgatggtcgtgataatggtgctcttgaagcttttaaacgttttaataatggcgtttacatttccacgacaaaagttaagagtctttcgatgataagaggtccaccgcgtgctgaattaaatggcgtagtggtggacaaggttggagacactgactgtgtgttttattttgctgtgcgtaaagaaggtcaggatgtcatcttcagccaattcgacagcctgggagtcagctctaaccagagcccacaaggtaatctggggagtaatggtaaaccc------ggtaatgtcggtggtaatgatgctctgtcaatctctactatctttacacaaagccgtgttattagctcttttacatgtcgtactgatatggaaaaagattttatagctttagatcaagatgtgtttattcagaagtatggtttggaggactatgcttttgaacacattgtttatggtaacttcaaccagaagattattggtggtttgcatttgttaataggcttgtaccgaagacagcaaacttccaatctggttgctcaggagtttgtttcatatgactccagcatacactcttattttatcactgatgagaagagtggcggtagtaagagtgtttgcactgttatagatattttgttggatgattttgtggctcttgttaagtcacttaatcttaattgtgtgagtaaggttgttaatgttaatgttgattttaaagattttcagtttatgctttggtgtaacgatgagaaagttatgactttctatcctcgtttgcaagctgcatctgactggaagcctggttattctatgcctgtattatataagtatttgaattctccaatggaaagagttagtctctggaattatgggaagccagttactttgcctacaggctgtatgatgaatgttgctaagtatacccagttatgtcaatatctgaatactacaacattagctgtacctgttaatatgcgagttttgcatttaggtgcaggttcagaaaaaggagtagcaccgggttctgcagttcttaggcagtggttgcctgctggtactattcttgtagataatgatttatacccatttgttagtgacagtgtcgctacatattttggggattgtataactttaccctttgattgtcaatgggacttgataatttctgatatgtatgaccctattactaagaacataggggagtacaatgtgagtaaagatggtttctttacatacatttgtcatatgattcgagacaagttagctcttggtggca-----gnnnnnnnnnnnnnnnnnnnnnnnnnnnnnnnnnnnnnnnnnnnnnnnnnnnnnnnnnnnnnnnnnnnnnnnnnnnnnnnnnnnnnnnnnnnnnnnnnnnnnnnnnnnnnnnnnnnnnnnnnnnnnnnnnnnnnnnnnnnnnnnnnnnnnnnnnnnnnnnnnnnnnnnnnnnnnnnnnnnnnnnnnnnnnnnnnnnnnnnnnnnnnnnnnnnnnnnnnnnnnnnnnnnnnnnnnnnnnnnnnnnnnnnnnnnnnnnnnnnnnnnnnnnnnnnnnnnnnnnnnnnnnnnnnnnnnnnnnnnnnnnnnnnnnnnnnnnnnnnnnnnnnnnnnnnnnnnnnnnnnnnnnnnnnnnnnnnnnnnnnnnnnnnnnnnnnnnnnnnnnnnnnnnnnnnnnnnnnn------nnnnnnnnnnnnnnnnnnnnn------nnnnnnnnnnnnnnnnnnnnnnnnnnnnnnnnnnnnnnnnnnnnnnnnnnnnnnnnnnnnnnnnnnnnnnnnnnnnnnnnnnnnnnnnnnnnnnnnnnnnnnnnnnnnnnnnnnnnnnnnnnnnnnnnnnnnnnnnnnnnnnnnnnnnnnnnnnnnnnnnnnnnnnnnnnnnnnnnnnnnnnnnnnnnnnnnnnnnnnnnnnnnnnnnnnnnnnnnn------nnnnnnnnnnnnn---nnnnnnnnnnnnnnnnnnnnnnnnnnnnnnnnnnnnnnnnnnnnnnnnnnnnnnnnnnnnnnnnnnnnnnnnnnnnnnnnnnnnnnnnnnnnnnnnnnnnnnnnnnnnnnnnnnnnnnnnnnnnnnnnnnnnnnnnnnnnnnnnnnnnnnnnnnnnnnnnnn-------------nnnnnnnnnnnnnnnnnnnnnnnnnnnnnnnnnnnnnnnnnnnnnnnnnnnnnnnnnnnnnnnnnnnnnnnnnnnnnnnnnn---------------nnnnnnnnnnnnnnnnnnnnnnnnnnnnnnnnnnnnnnnnnnnnnnnnnnnnnnnnnnnnnnnnnnnnnnnnnnnnnnnnnnnnnnnnnnnnnn------------nnnnnnnnnnnnnnnnnnnnnnnnnnnnnnnnnnnnnnnnnnnnnnnnnnnnnnnnnnnnnnnnnnnnnnnnnnnnnnnnnnnnnnnnnnnnnnnnnnnnnnnnnnnnnnnnnnnnnnnnnnnnnnnnnnnnnnnnnnnnnnnnnnnnnnn--nnnnnnnnnnnnnnnnnnnnnnnnnnnnnnnnnnnnnnnnnnnnnnnnnnnnnnnn---------nnnnnnnnnnnnnnnnnn---nnnnnnn---------------------------nnnnnnnnnnnnnnnnnnnnnn---nnnnnnnnnnnnnnnnnn----nnnnnnnnnnnnnnnnn--nnnnnnnnnnnnnnnnnnnnnnnn---nnnnnnnnnnnnnnnnnnnnnnnnnnnnnnnnnnnnnnnnnnnnnnnnnnnnnnnnnnnnnnnnnnnnnnnnnnnnnnnnnnnnnnnnnnnnnnnnnnnnnnnnnnnnnnnnnnnnnnnnnnnnnnnnnnnnnnnnnnnnnnnnnnnnnnnnnnnnnnnnnnnnnnnnnnnnnnnnnnnnnnnnnnnnnnnnnnnnnnnnnnnnnnnnnnnnnnnnnnnnnnnnnnnnnnnnnnnnnnnnnnnnnnnnnnnnnnnnnnnnnnnnnnnnnnnnnnnnnnnnnnnnnnnnnnnnnnnnnnnnnnnnnnnnnnnnnnnnnnnnnnnnnnnnnnnnnnnnnnnnnnnnnnnnnnnnnnnnnnnnnnnnnnnnnnnnnnnnnnnnnnnnnnnnnnnnnnnnnnnnnnnnnnnnnnnnnnnnnnnnnnnnnnnnnnnnnnnnnnnnnnnnnnn---------nnnnn------------nnnnnnnnnnnnnnnnnnnnnnnnnnnnnnnnnnnnnnnnnnnnnnnnnnnnnnnnnnnnnnnnnnnnnnnnnnnnnnnnnnnnnnnnnnnnnnnnnnnnnnnnnnnnnnnnnnnnnnnnnnnnnnnnnnnnnnn------------------nnngtcgaatacaaagtattatgattatagtcaatattatcttaataaagacact-ggtgttatttatggtctcaattctacagaaaccattacca---------------ctggttttgattttaattgtcattatttagttttaccctctggtaattatttagccatttcaaatgagctattgttaactgttccaacgaaagcaatctgtcttaataagcgtaaggattttacgcctgtacaggttgttgattcgcggtggaacaatgccaggcagtctgataacatgacggcggttgcttgccaacctccgtactgttattttcgcaattctactaccaactatgttggtgt---ttatgatattaatcatggggatgctggttttactagcatactcagtggtttattatataatgcaccttgtttttcacagcaaggcgtttttaggtatgataatgttagc---------agtgtctggcctctctacccttatggcagatgtcctactgctgctgatattaat------atccctgatttacccatttgtgtgcatgacccgctaccagttattttgcttggcattcttttgggcgttgcgattgtaattattgtagttttgttgtt-atattttatggtggataatgttactaggct------------gcatgatgcttagacc-ataatctaaacatgtttttgat---acttttaatttccttaccaatggc---ttttgctgttataggagatttaaagtgtacttcaga---------tactagttatattaatgatgttgacaccggtgttcctcctataagtactgatactgttgatgttactaatggtttgggtacttattatgttttagatcgtgtgtatttaaatactactttgtttcttaatggttactatcctacttcaggttccacatatcgtaatatggcactgaagggaagtgtactgttgagcacactatggtttaaaccaccatttctttctgattttattaatggtatttttgctaaggtcaaaaataccaaggttatt---aaagatgatgtactgtacagtgagttccctgctataactataggtagtacttttgtaaatacatcctatagtgtggtagtacaaccacgtacaatcaattta------------gataataaattacaaggtcttttagagatctctgtttgccagtataatatgtgcgagtacccacatacgatttgtcatcctaactt---gggtaatcatcgcacagaactatggc---atttggatacaggtgttgtttcctgtttatataagcgtaatttcacatatgatgtgaatgctgattatttgtattttcatttttatcaagaaggtggtactttttatgcatattttacagacactggtgttgttactaagtttttgtttaatgtttatttaggcatggcgctttcacactattatgtcatgcctctgacttgtaatagtaagcgtaaggatggtttt------actttagaatattgggttacacctctcacttctagacaatatttactcgctttcaatcaagatggtattatttttaatgctgttgattgcatgagtgattttatgagtgagattaagtgtaaaacacaatctatagcaccacctactggtgtttatgaattaaacggttacactgttcagccaattgcagatgtttaccgacgtaaacctaatcttcccaattgcaatatagaagcttggcttaatgataagtcggtgccatctccattaaattgggaacgtaagacattttcaaattgtaattttaatatgagcagcctgatgtcctttattcaggcagactcatttacttgtaataatattgatgctgctaagatatatggtatgtgtttttccagcataactatagataagtttgctatacccaatggcaggaaggttgacctacaattgggtaatttgggctatttgcagtcatttaactatagaattgatactaccgcaacaagttgtcagttgtattataatttacctgctgctaatgtttctgttagcaggtttaatccttctacttggaataagagatttggttttatagaaaattctgtttttaagcctcaacctgcaggtgtttttaccaat------catgatgtagtttatgcccaacattgttttaaagctcccaaaaatttc---------------------tgtccgtgtaaattgaatg----gttctttgtgtgtaggtagtggtcctgg---------------taaaaataatggtataggcacttgtcctgcaggtactaat------tatttaacttgtcataa------------------------------------------------------------------tttgtgcaatcctgatcctatta----cattta------caggtccttat---------------aagtgcccccaatctaaatctttagttggtataggtgagcactgttcaggtcttgctgttaaaagtgattattgt------------------ggaggcaatccttgcacttg------------------------------------------------ccaaccacaagcatttttgggttggtctgcagactcttgtttacaaggggacaagtgtaatatttttgctaatttaattttgcatgatgttaatagtggtcttacttgttctactgatttacaaaaagctaacacagacataattcttggtgtttgtgttaattatgatctttatggtatttcaggccaaggcatttttgttgaggttaatgcgacttattataatagttggcagaaccttttatatgattctaatggtaatctctatggttttagagactacataacaaacagaacttttatgattcgtagttgctatagcggtcgtgtttctgcggcctttcacgctaactcttccgaaccagcattgctatttcggaatattaaatgcaactacgtttttaataatagtcttacacgacagctgcaacccattaactat---tttgatagttatcttggttgtgttgtcaatgcttataatagtactgctatttctgttcaaacatgtgatctcacagtaggtagtggttactgtgtggattact---------------cta------aaaacagacgaagtcgtagagcg------------attaccactggttatcggtttactaattttgagccatttactgttaattcagtaaatgatagtttagaacctgtaggtggtttgtacgaaattcaaataccttcagagtttactataggtaatatggaggagtttattcaaacaagctctcctaaagttactattgattgtgctgcatttgtctgtggtgattatgcagcatgtaaatcacagttggttgaatatggtagtttctgtgataacattaatgccatactcacagaagtaaatgaactacttgacactacacagttgcaagtagctaatagtttaatgaatggtgttactcttagcactaagcttaaagatggcgttaatttcaatgtagacgacatcaatttttcctctgtattaggttgtctaggcagcgaatgtagt------------------aaagcttcc------agtagatctgctatagaggatttactttttgataaagtaaagttatctgatgtcggtttcgttgaggcttataataattgtactggaggtgccgaaattagggacctcatttgtgtgcaaagttataaaggtatcaaagtgttgcctccactgctctcagaaaatcagatcagtggatacactttggctgccacttctgctagtctgtttcctccttggacagcagcagcaggtgtaccattttatttaaatgttcagtatcgtattaatgggcttggtgtcaccatggatgtgctaagtcaaaatcaaaagcttattgctaatgcatttaacaatgcccttgatgctattcaggaagggttcgatgcaactaattctgctttagttaaaattcaagctgttgttaatgcaaatgctgaagctcttaataacttattgcaacaactctctaatagatttggtgctataagttcttctctacaagaaattctatctagacttgatgctcttgaagcggaagctcagatagatagacttattaatggtcgtcttaccgctcttaatgcttatgtttctcaacagcttagtgattctacactggtaaaatttagtgcagcacaagctatggagaaggttaatgaatgtgtcaaaagccaatcatctaggataaatttctgtggtaatggtaaccatattatatcattagtgcagaatgctccatatggtttgtattttatccactttagttatgtccctactaagtatgtcacagcgaaggttagtcctggtctgtgcattgctggtgatagaggtatagctcctaagagtggttattttgttaatgtaaataatacttggatgtacactggtagtggttactactaccctgaa-cctataac--tgaaaataatgtcgttgttatgagtacctgcgctgttaattatactaaagcgccgtatgtaatgctgaacacttcaacacccaaccttcctgattttagggaagagttggatcaatggtttaaaaatcaaacatcagtggcaccagatctgtcact------tgattatataaatgttacattcttggacctacaagttgaaatgaataggttacaggaggcaataaaagttttaaatcagagctacatcaatctcaaggacattggtacatatgaatattatgtaaaatggccttggtatgtatggcttttaatcggccttgctggtgtagctatgcttgttttactattcttcatatgctgttgcacaggatgtgggactagttgttttaagaaatgtggtggttgttgtgatgattatactggataccagg---agtttgtaatcaaaa------cttcacatgacgactaagttcgtct-ttgatttattg------------------------------------------------------------------------------------------------------------------------------------------------------------------------------------------------------------------------------------------------------------------------------------------------------------------------------------------------------------------------------------------------------------------------------------------------------------------------------------------cactgatctcttg----------------ttagatctttttgta--------------------------------------------------------------------------------------------------------------------atctagcatttgccaaagtttttaagactacgccctattaatggacatctggcgacctgagaagaaatatctccgttatattaacggttttaatgtctcagaattagaagatgcttgttttaaatttaactatcaatttcctaaagtaggatattgtagagttcctagtcatgcttggtgccgtaatcaaggtagattttgtgctacattcactctttatggtaaatccaaacat---tatgacaaatattttggagtaataaatggtttcacagtattcgctaatactgtagaggatgctgttaacaaactggttttcttagctgttgactttattacctggcgtagacaggagttaaatgtttatggctgatg---cttatcttgcagacactgtgtggtatgtggggcaaataatttttatagttgccatttgtttattggttacaatagttgtagtggcatttttggcaacttttaaattgtgtattcaactttgcggtatgtgtaataccttagtactgtccccttctatttatgtgtttaatagaggtaggcagttttatgagttttacaat---gatgtaaaaccaccagtccttgatgtggatgac-tttttgta-atccaaacattatgagtagtat---aactacaccagcacc---agtttatatctggactgctgatgaagctattaaattcctaaaggaatggaatttttctttgggtattatactactttttattacaatcatattgcaatttggatatacaagtcgcagtatgtttgtttatgttattaagatgattattttgtggcttatgtggccccttactataatcttaactattttcaattgcgtatatgcattgaataatgtgtatcttggcctttctatagtttttaccatagtggccattattatgtggattgtgtattttgtgaatagtatcaggttgtttattagaaccggaagtttttggagtttcaacccagaaacaaacaacttgatgtgtatagatatgaaaggaacaatgtttgttaggccgataattgaggactaccataccctgacggtcacaataatacgcggccatcttta-cattc-aaggtataaaactaggtactggctattctttggcagatttgccagcttatatgactgttgctaagg--ttacacacctgtgcacatataagcgtggttttcttgacaggataagc---gatactagtggttttgctgtttatgttaagtccaaagtcggtaattaccgactgccatca------------------------------------------acccaaaagggttctggcatggacaccgcattgttgagaaataatatctaaatttt-aaggatgtcttttactcctggtaagc---aatccagtagtagagcgtcctctggaaatcgttctggtaatggcatccttaag------------tgggccgatcagtccgaccagtttagaaatgttcaaaccagaggtagaagagctcaacccaagcaaacttctacttctcagcaaccatcaggagggaatgttgtaccctactactcttggttctctggaattactcagtttcaaaagggaaaggagtttgagtttgcagaaggacaaggtgtgcctattgcaccaggagtcccagctactgaagctaaggggtactggtacagacacaatagacgttcttttaaaacagccgatggcaaccagcgtcaactgctgccacgatggtatttttactatctgggaacaggaccgcatgctaaagaccagtacggcaccgatattgacggagtcttctgggtcgctagcaaccaggctgatgtcaataccccggctgacattgtcgatcgggacccaagtagcgatgaggctattccgactaggtttccgcctggtacggtactccctcagggttactatattgaaggctcaggaaggtctgctcctaattccagatctacttcgcgcacatccagcagagcctctagtgcaggatcgc---gtagtagagccaattctggcaatagagcc------------cctacctctggtgtaacacctgacatggctgatcaaattgctagtcttgttctggcaaaacttggcaaggatgccactaagcctcagcaagtaactaagcatactgccaaagaagtcagacagaaaattttgaataagccccgccagaagaggagccccaataaacaatgcactgttcagcagtgttttggtaagagaggccccaatcagaattttggtggtggggaaatgttaaaacttggaactagtgacccacagttccccattcttgcagaactcgcacccacagctggtgcgtttttctttggatcaagattagagttggccaaagtgcagaatttatctgggaatcctgacgagccccagaaggatgtttatgaattgcgctataacggcgcaattaggtttgacagtacactttcaggttttgagaccataatgaaggtgttgaatgagaatttgaatgccta---tcaacaac------aagatggtatgatgaat---------------atgagtccaaaaccacagcgtcagcgtggtcttaagaa------------tggacaaggagaaaatgataatataagtgttgcagcgcccaaaagccgtgtgcagcaaaataagagtagagagttgactgcagaggacatcagccttcttaagaag---atggatga---------gccctatac---tgaagacac------ctcagaaatataa-gagaatgaaccttatgtcggcatctggtgg-taacccctcgcagaaaagtcgagataaggcactctctatcagaatggatttcttgctgctataatagatagagaaggttatagcagaccatagattaattagttgaaagttttgtgttgtaatgtatagtgtt-------------------------------------------------------------------------------------------------------------------------------------------------------------------------------------------------------------------------------------
>KF530068_HumanOC43_USA_2000-07-27
------------------------------------------------------------------------------------------------------------------------------------------------------------------------------------------------------------cgtgcat--cccgct-tcact-----gatctcttgttagat--ctttt----tgta--atctaaactttataaaaacatccac-------tccctgta-atctatgcttgtgggcg-----tagatttttcatagtggtgtttatattcatttctgctgttaacagctttcagccagggacgtgttgtatcctaggc----ag-----------tggccctcccataggtcaca--a-------------------tgtcgaag---atcaacaaatacggtctcgaactacactgggctccagaatttccatggatgtttgaggacgcagaggagaagttggacaaccctagtagttcagaggtggatatgatttgctccaccactgcgcaaaagctggaaacagacggaatttgtcctgaaaatcatgtgatggtggattgtcgccgacttcttaaacaagagtgttgtgtgcagtctagcctaatacgtgaaattgttatgaatgcaagtccatatcatttggaggtgctacttcaagatgctttgcagtcccgtgaagcagttttggttacaacccccttaggtatgtccttagaggcatgctatgtgagaggttgtaatcctaaaggatggaccatgggtttgtttcggcgtagaagtgtgtgtaacactggtcgttgcactgtta---ataagcatgtggcctatcagttatatatgattgatcctgcgggtgtctgtcttggtgcaggtcaattcgtgggttgggtcatacccttagcctttatgcctgtgcaatcccggaaatttattgttccatg--ggttatgtacttgcgtaagcgtggcgaaaagggtgcttacaataaagatcatggatgtggtggttttgga--------------------catgtttatgattttaaagttgaagatgcttatgaccaggtgcatgatgagcctaagggtaagttttctaagaaggcttatgctttaattagagggtatcgtggtgttaaaccacttctctatgtagaccagtatggttgtgattatactggtagtcttgcagatggcttagaggcttatgctgataagacattgcaagaaatgaagacattatttcctacttggagtcaggaactccattttgatgtaattgtggcatggcatgttgtgcgtgatccacgttatgttatgagattgcagagtgctgctactatacgtagtgttgcatatgttgctaatcctactgaagacttgtgtgatggttctgttgttataaaagaacctgtgcatgtttatgcagatgactctattattttacgtcaatataatttagttgacattatgagtcatttttatatggaggcagatacagttgtaaatgctttttatggtgttgctttgaaagattgtggttttgttatgcagtttggttacattgattgcgaacaagactcgtgtgattttaaaggttggattcctggtaacatgatagatggttttgcttgcaccacttgtggtcatgtttatgaagtaggtgatttgatagcacaatcttcaggtgttttgcctgttaaccctgtattgcatactaagagtgcagcaggttatggtggttttggttgtaaagattcttttactctgtatggccaaactgtagtttattttggaggttgtgtgtattggagtccagcacgtaatatatggattcctatattaaaatcctctgttaagtcatatgacagtttggtttatactggagttttaggttgcaaggctattgtaaaggaaacaaatctcatttgcaaagctctgtaccttgattatgttcaacacaaatgtggcaa------tttacaccaacgggagttgctaggtgtttcagatgtgtggcataaacaattgctattaaatagaggtgtttataaacctctgttagagaatattgattattttaatatgcgacgcgctaaatttagtttagaaacttttactgtttgtgcagatggctttatgccttttcttttagatgatttagttccacgcgcatattatttg---------gcagtaagtggtcaagcattttgtgattatgcagataaactttgccatgctgttgtgtctaagagtaaagagttacttgatgtgtctctggattctttaggtgcagctatacattatttgaattctaagattgttgatttggctcaacattttagtgat-tttggaacaagtttcgtttctaaaattgttcatttctttaagacttttactactagcactgctcttgcatttgcatgggttttatttcatgttttgcatggtgcttatatagtagtggagagtgatatatattttgttaaaaacattcctcgttatgctagtgctgttgcacaagcatttcagagtgttgctaaagttgtactggactctttaagagttacttttattgatggcctttcttgttttaagattggacgtagaagaatttgtctttcaggcagaaaaatttatgaagttgagcgtggcttgttacattcatcccaattgccattagatgtttatgatttaaccatgcctagtcaagttcagaaagccaag---caaaaacctatttatttaaaaggttctggttctgatttttcattagcggatagtgtagttgaagttgttacaacttcacttacaccatgtggttattctgaaccacctaaagttgcagataaaatttgcattgtggataatgtttatatggccaaggctggtgataaatattaccctgttgtggt---tgatgatcatgttggactcttggatcaagcatggagagttccttgtgctggacggcgtgttacatttaaggaacagcctacagtaaag---------gagattataagcatgcctaagattattaaggttttttatgagcttgacaacgattttaatactattttaaatactgcgtgtggagtgtttgaagtggatgatactgttgatatggaggaattttatgctgtggtgattgatgccatagaagagaaactttctccatgtaaggagcttgaaggtgtaggtgctaaagttagtgcctttttacagaaattagaggataatcccctatttttatttgatgaggctggcgaagaagttcttgctcctaaattgtattgtgcctttacagctcctgaagatgatgactttct------tgag---------------------gaaagtga------------------t------------------------------------------------------------gttgaagaagatgatgtagaaggtgaggaa------------------------------------------------------------------------------------------------------------------------------------------------------------------------------------------------------------------------------------------------------------------------------------------------------------------actgatttaactgtcacaagtgct------------------------ggacagccttg------------------------------------------------------------tgttgctagt------------------------------------------------------------------------------------------------------gaacaggaggaatcttctgaagt----cttaga---------------------------------------------------ggacactttggatgctggtc------------------------------------------------------------------------------------------------------------------------------------------------------------------------------------------------------------caagtgtggagacatctgat---------------------------------------------------------------------------------------------------------------------------------------------------------------------------------------------------------------------------------------------------------------------------------------------------------------------------------------------------------------------------------------------------------------------------------------------------tcacaagttgaag--------------------------------------------------------------------------aagatgtagaaatgtcggattttgtt---------------------------------------------------------------------------------gatcttg------------------------------------------------------------------------------------aatctg-tgattcag-----------------------gatta-----------------------------------------------------------tgaaaatgtttg------------------------------------------------------------------------------------------------------------------------------------------------------------------ttttgagttttatactacagagccagaa----------------------------------------------------------------------------------------------------------------------------------------------------------------------------------------------------------------------------------------------------------------------------------------------------tttgttaaagttttgggtctgtatgtgcctaaagcaactcgcaataattgctggttgcgatcagttttggcagtgatgcagaaattgccttgtcaatttaaagataaaaatttgcaggatctttgggtgttatacaagcaacagtatagtcagttgtttgttgataccttggttaataagatacctgctaatattgtacttccacaaggtggttatgttgctgattttgcatattggtttttaaccttatgtgattggcagtgtgttgcatactggaaatgcattaaatgtgatttagctcttaagcttaaaggcttggatgctatgttcttttatggtgatgttgtctcacatatatgcaag---tgtggtgagtctatggtacttattgatgttgatgtgccatttacagcccactttgctcttaaagataagttgttttgtgcatttattactaagcgtattgtgtataaagcagcttgtgttgtggatgttaatgatagtcattctatggctgttgttgatggt---------aaacaaattgatgatcatcgtatcactagtattactagtgataagtttgattttattattgggcatggtatgtcattttcaatgactacttttgaaattgcccaattgtatggttcttgtataacacctaatgtgtgttttgttaaaggtgatataattaaagtgtctaagcttgttaaagcagaagttgttgtaaaccctgctaatggccatatggcacatggtggtggtgttgcaaaagctattgcagtagcagctggacagcagtttgttaaagagactaccaatatggttaagtctaaaggagtttgtgctactggagattgttatgtctctacagggggcaaattatgtaaaactgtgcttaatgttgttggacctgatgcgagaacacag---ggtaaacaaagttatgtattgttagagcgtgtttataaacattttaacaactatgactgtgttgttacaactttgatctcagctggtatatttagtgtgccttctgatgtgtctttaacatatctacttggtactgctaagaaacaagttgttcttgttagcaataatcaagaggattttgatcttatttctaagtgtcagataactgctgttgagggcactaagaaattggcagcgcgtctttcttttaatgttggacgttccattgtttacgaaacagatgctaataagttgattttaatcaatgatgttgcatttgtttcgacatttaatgttttacaggatgttttatccttaagacatgatatagcacttgatgatgatgcacgaaccttcgttcagagcaatgttgatgttctacctgagggttggcgtgttgtcaataagttttatcaaattaatggtgttagaaccgttaagtattttgagtgtactggaggcatagatatatgcagccaggataaagtttttggttatgtacagcagggtatttttaataaggctactgttgctcaaattaaagccttgtttttggataaagtggacatcttgctaactgttgatggtgttaatttcactaataggtttgtgcctgttggtgaaagttttggtaagagtctaggaaatgtgttttgtgatggagttaatgtcacgaagcataagtgtgatataaattataaaggtaaagtctttttccagtttgataatctttctagtgaagatttaaaggctgtaagaagttcctttaattttgatcagaaggaattgcttgcctattacaacatgcttgttaattgttttaagtggcaggttgttgttaatggtaagtatttcacttttaagcaagctaataacaattgttttgttaatgtttcttgcttaatgctccagagcttgcatctgacatttaaaattgttcaatggcaagaggcatggcttgaatttcgttctggccgccctgctagatttgtagctttggttttggccaaaggtgggtttaaatttggagatcctgctgattctagagatttcttgcgtgttgtgtttagtcaagttgatttgactggggcaatatgtgattttgaaattgcatgtaaatgtggtgtaaagcaggaacagcgtactggtctagacgctgttatgcattttggtacattgagtcgtgaagatcttgagattggttataccgtggactgttcttgcggtaaaaagctaattcattgtgtacgatttgatgtaccatttttaatttgcagtaatacacctgctagtgtaaa------at---tacctaagggtgtaggaagtgcaaatatttttataggtgataaggttggtcattatgttcatgttaagtgtgaacaatcttatcagctttatgatgcttctaatgttaagaaggttacagatgttactggcaagttgtcagattgtctgtatctt------------aaaaatttgaaacaaacttttaaatctgtgttaaccacctattatttggatgatgttaagaaaattgagtataaacctgacttgtcacaatattattgtgacggaggtaagtattatactcagcgtattattaaagcccaatttaaaacattcgagaaagtagatggtgtgtatactaattttaaattgataggacacaccgtctgtgacagtcttaattctaagttgggttttgatagctctaaagagtttgttgaatataagattactgagtggccaacagctacaggtgatgtggtgttggctaatgatgatttgtatgttaagagatatgagaggggttgtattacttttggtaaacctgttatatggttaagccatgagaaagcttccctcaattctttaacatattttaatagaccttcattggttgatgataataaatttgatgttttaaaagtggatgatgttgat----------------------------------------------------gatagtggtgacagctcagag--------ag-------------------------------------tggtg----------------------ccaaagaaaccaaagaaatca------------------------------------------acattattaagttaagtggtgttaaaaaaccatttaaggttgaagatagtgtcattgttaacgatgatactagtgaaaccaaatacgttaagagtttgtctattgttgatgtgtatgatatgtggcttacaggttgtaagtatgttgttagaactgctaatgctttgagcagagcagttaatgtacctacaatacgtaagtttataaaatttggtatgactcttgttagtataccaattgatttgttaaatttaagagagattaagcctg---ctgttaatgtggttaaagctgtgcgaaataaaacttttgcatgctttaattttattaaatggcttttt---------------gtcttattatttggctggattaaaatatccgctgataataaagtaatctacaccacagaaattgcatcaaagcttacgtgtaagcttgtagctttagcttttaaaaatgcatttttgacatttaagtggagtatggttgctagaggtgcttgcattatagcgactatatttctattgtggtttaattttatatatgccaatgtaatttttagtgatttttatttgcctaaaatcggtttcttgccgacttttgttggtaagattgcacagtggattaagaacacttttagtcttgtaactatttgtgatctatattccatt------caggatgtgggttttaagaatcagtattgtaatggaagtattgcatgtcagttctgcttggcaggatttgatatgttagataattataaagccattgatgtagtacagtatgaagctgataggagagcatttgttgattatacaggtgtgttaaagattgtcattgaattgatagtaagttacgccctgtatacggcatggttttatccattgtttgcccttatcagtattcagatcttgaccacttggctgcctgagctttttatgcttagtacattacattggagttttaggttgttggtggctttagctaatatgttaccagcacatgtgtttatgaggttttatattattattgcctcttttattaagctctttagcttgtttaagcatgttgcctatggttgtagtaaatctggttgtttgttttgttacaagaggaatcgtagtctacgtgttaaatgtagtactatcgttggtggcatgatacgctattacgatgttatggctaatggtggcactggcttttgttcaaaacatcaatggaattgcattgattgtgattcttataaaccaggtaatacttttattactgttgaggccgctcttgatctatctaaggaattgaaacggcccattcagcctacagatgttgcttatcatacggttactgatgttaagcaagttggttgttctatgcgcttgttctatgatcgtgatggacagcgcacatatgatgatgttaatgctagtttgtttgtggattatagtaatttgctacattctaaggttaagagtgtgcctaatatgcatgttgtggtagtggaaaatgatgctgataaagccaattttctgaatgctgctgtattttatgcacagtctttgtttagacctattttaatggttgataaaaatctgataactactgctaacactggtacgtctgttacagaaactatgtttgatgtttatgtggatacatttttgtctatgttt---gatgtggataaaaagagtcttaatgctttaatagcaactgcgcattcttctataaaacagggtacgcagatttataaagttttggatacctttttaagctgtgct---cgtaaaagttgttctattgattcagatgttgatactaagtgtttagctgattctgtcatgtctgctgtatcggcaggtctcgaattgacggatgaaagttgtaataacttggtgccaacatatttgaagagtgacaacattgtagcagctgatttaggtgttctgattcaaaattctgcaaagcatgtgcagggtaatgttgctaaaatagctggtgtttcctgtatatggtctgtggatgcttttaatcagtttagttctgatttccagcataaattgaagaaagcatgttgtaaaactggtttgaaactgaagcttacttataataagcagatggctaatgtctctgttttaactacaccctttagtcttaaagggggtgcagtttttagttattt---------------------------------------------------------------------------tgtttatgtgtgttttgtgttgagtttggtctgttttattggactgtggtgcttaatgcccacttacacagtacacaaatcagattttcagcttcccgtttatgccagttataaagttttagataatggtgttattagagatgttagcgttgaagatgtttgtttcgctaacaaatttgagcaatttgatcaatggtatgagtctacatttggtctaagttattatagtaacagtatggcttgtcccattgttgttgctgtaatagatcaggattttggctctacagtgtttaatgtccctaccaaagtgttacgatatggttatcatgtgttgcactttattacacatgcactttctgctgatggagtgcagtgttatactccacatagtcaaatatcgtattctaatttttatgctagtggctgtgtgctttcctctgcttgcactatgtttacaatggccgatggtagtccacaatcttattgttatacagatgggcttatgcaaaatgcttctctgtatagttcattggtacctcacgtgcggtataatcttgctaatgctaaaggttttatccgttttccagaagtgttgcgagaagggcttgtacgtatcgtgcgtactcgttctatgtcgtattgcagagttggattatgtgaggaagctgatgagggtatatgctttaattttaatggttcttgggtgcttaataatgattattatagatcattgcctgggaccttttgtggtagagatgtttttgatttaatttatcagctatttaaaggtttagcacagcctgtggattttttggcattgactgctagttccattgctggtgctatacttgctgtaattgttgttttggtgttttattacctaataaagcttaaacgtgcttttggtgattacaccagtgttgtttttgttaatgtgattgtgtggtgtgtaaattttatgatgctttttgtgtttcaagtttaccccacactttcttgtgtatatgctatttgttatttttatgccacgcttcatttcccttcggagataagtgtgataatgcacttacaatggctagttatgtatggcactattatgcctttatggttttgtttgctatatatagctgttgttgtttcaaatcatgctttttgggtattttcttactgcagaaagcttggtacttctgttcgtagtgatggtacatttgaagaaatggctctcactacttttatgattacaaaagattcttattgtaagcttaagaattctttgtctgatgttgcttttaatagatatttgagtttgtataataaatataggtattacagcggtaaaatggacactgctgcatatagggaggctgcttgctctcagttggctaaagcaatggacacatttaccaataataatggtagtgatgtgctttaccaaccgcctactgcttccgtctcaacttcattcttgcaatctggtattgtgaaaatggtaaatcctacttctaaggtagaaccatgtgttgtcagtgttacctatggtaatatgacattgaatggtttatggttggatgacaaagtctactgtcccagacatgtaatatgttctgcttcagatatgactaatccagattatacaaatttgttgtgtagagtaacatcaagtgattttactgtattgtttgatcgtctaagccttacagtgatgtcttatcaaatgcggggttgtatgcttgttcttacagtgaccctgcaaaattctcgtacgccaaaatatacatttggtgtggttaaacctggtgagacttttactgttttagctgcttataacggcaaaccacaaggagcctttcatgtaactatgcgtagtagttataccattaagggttcctttttatgcggatcttgtggatctgttggttatgtaataatgggtgattgtgttaaatttgtttatatgcatcaattggagcttagtactggttgtcatactggtactgacttcaatggggatttttatggtccttataaggatgctcaggttgttcagttgcccattcaggattatatacaatctgttaattttttagcatggctttatgctgctatacttaacaattgtaattggtttatacaaagtgataagtgttctgtagaagattttaatgtgtgggctctgtccaatggatttagccaagttaaatctgaccttgttatagatgctttagcttctatgactggtgtgtctttggaaacactgttggctgctattaagcgtcttaagaatggtttccaaggacgtcagattatgggtagttgctcttttgaggatgaattgacacctagcgatgtttatcaacaactcgctggtatcaagttacaatcaaaacgcactagattgtttaaaggcactgtttgttggattatggcttctacatttttgtttagttgcataattacagcatttgtgaaatggactatgttcatgtatgtaactactaatatgtttagtattacgttttgtgcactttgtgttataagtttggccatgttgttggttaagcataagcatctttatttgactatgtatataactcctgtgctttttacattgttgtataacaactatttggttgtgtacaagcatacatttagaggctatgtttatgcatggctatcatattatgttccatcagttgagtacacttatactgatgaagttatttatggcatgttattgcttgtaggaatggtctttgttacattacgtagcattaaccatgatttgttttcttttataatgtttgttggtcgtttgatttctgttttctctttgtggtacaagggttctaacttagaggaagaaattcttcttatgttggcttccctttttggtacttacacatggacaacagttttatctatggctgtagcaaaggttattgctaagtgggttgctgtgaatgtcttgtatttcacagatatacctcaaattaagatagtgcttttgtgctatttgtttattggttatattattagctgttattggggtttgttttccttgatgaacagtttgtttagaatgcctttgggtgtttataattataaaatttcagtacaggaattaagatatatgaatgctaatggattgcgccctcctaagaatagttttgaagcccttatgcttaattttaagctgttgggtattggaggtgttccaatcattgaagtatctcaatttcaatcaaaattgactgatgtcaaatgtgctaatgtcgtcttgcttaattgcttgcaacatttgcatgttgcttctaattctaagttgtggcattattgtagcactttgcacaatgaaatacttgccacttcggatctgagtgttgcttttgaaaagcttgctcagttattaattgttttgtttgctaatccagctgctgtggatagcaagtgcctgactagtattgaagaagtttgcgatgattacgcaaaggacaatactgttttgcaggctttacagagtgaatttgttaatatggctagcttcgttgaatatgaagttgctaagaaaaatcttgatgaggcgcgttttagtggttctgctaatcaacagcagttaaaacagctagagaaagcctgtaatattgctaaatctgcttatgaacgcgaccgtgctgtagcaaaaaagttggagcgtatggctgatttggctctcactaatatgtataaagaagctagaattaatgataagaagagtaaggttgtttctgccttgcaaactatgctttttagtatggtgcgtaagttagataatcaagctctgaattcaatattagataacgctgtgaagggttgtgtaccattgaatgcaataccttcattggcagcaaatactctgaatataattgtaccagataaaagtgtttatgaccaggtagttgataatgtctatgttacctatgcgggtaatgtatggcagattcaaactatccaggattcagatggtacaaataagcagttgaatgagatatctgatgattgtaactggccactagttattattgcaaatcggtataatgaggtatctgctactgttttgcaaaataatgaattaatgcctgctaagttga-aaattcaggttgttaatagtggtccagatcagacttgtaatacacctactcaatgttactataataatagtaacaatgggaagattgtttatgctatacttagtgatgttgatggtcttaagtatacaaaaattcttaaagatgatggcaattttgttgttttggagttagatcctccttgtaaatttactgttcaagatgctaaaggtcttaaaattaagtacctttattttgtaaaaggttgtaacacactagcaagaggctgggttgttggtacaatttcttctacagttagattgcaagctggaactgctactgaatatgcttccaactcatctatattgtctttatgtgcgttttctgtagatcctaagaaaacgtatttagattttatacaacaaggaggaacacctattgccaattgtgttaaaatgttgtgtgaccatgctggtaccggtatggccattactgttaaacccgatgctaccactagtcaggattcatatggtggtgcgtctgtttgtatatattgccgcgcacgagttgaacacccagatgttgatgggttgtgcaaattacgcggcaagtttgtacaagtgcctgtaggtataaaagatcctgtgtcttatgttttgacacatgatgtttgtcgagtttgtggattttggcgggatggaagttgttcatgtgttagcactgacactactgttcaatcaaaagatactaattttttaaacgggttcggggtgcgagtgtagatgcccgtctcgtaccctgcgccagtggtttatctactgatgtacaattaagggcatttgacatttacaatgctagtgttgctggcattggtttacatttaaaagttaattgttgccgttttcagcgtgttgatgagaacggtgataaattagatcagttctttgttgttaagaggacagatctgactatatataatagagagatgaaatgctatgagcgtgtaaaagattgtaagtttgtggctgaacacgatttctttacatttgatgtagaaggtagtcgtgtgccacacattgtacgcaaggatttaacaaagtatactatgttggatctttgctatgcattgcgacattttgatcgcaatgattgcatgctgctttgtgacattctctctatatatgctggttgtgaacaatcctactttactaagaaggattggtatgattttgttgaaaatcctgatattattaatgtgtataaaaagctaggacctatttttaatagagccctagttagcgctactgagtttgcggacaaattggtggaggtaggcttagtaggcgttttaacacttgataatcaagatttaaatggtaaatggtatgattttggtgactatgttattgcagccccaggatgtggtgttgctatagcagattcttattattcttatatcatgcctatgctgaccatgtgtcatgcattggattgcgaattgtatgtgaataatgcttatagactatttgatcttgtacagtatgattttactgattacaagcttgaattgtttaataagtattttaagcactggagtatgccatatcatcctaacactgttgattgtcaggatgatcggtgtattatacattgtgctaattttaacatactttttagtatggttttacctaatacatgttttgggcctcttgttaggcaaatttttgtggatggtgtgccttttgttgtttcaattggctaccattataaagaacttggtattgtgatgaatatggatgtggatacacatcgttatcgcttgtctttaaaagacttgcttttatatgctgctgatccagctttgcatgtagcttctgctagtgcattgtatgatttacgcacttgctgttttagtgttgccgctataacaagcggtgtaaaatttcaaacagttaaacctggtaattttaatcaggatttttatgattttgttttaagtaaaggcctgcttaaagagggtagctcagttgatctgaagcactttttctttacacaggatggtaatgctgctattactgattataattattataagtataatttgcccaccatggtggacattaagcagttgttgtttgttttggaagttgtttataagtattttgagatttatgatggtgggtgtataccggcatcacaagtcattgttaataattatgataagagtgctggctatccatttaacaaatttggaaaagccaggctctattatgaagcattatcatttgaggaacaggatgaaatttacgcttatactaagcgtaatgtcctgccaacacttactcaaatgaatttgaaatatgctattagtgctaagaatagagcccgcactgttgctggtgtttccatacttagtactatgactggcagaatgtttcatcaaaaatgtttgaaaagtatagcagctacacgtggtgttcctgtagttataggcaccactaaattttatggtggctgggatgatatgttacgccgccttattaaagatgttgacaatcctgtacttatgggttgggattatcctaagtgtgatcgtgctatgccaaacctactacgtattgttagtagtttggtattagcccgaaaacatgagacatgttgctcgcaaagcgataggttttatcgacttgcgaatgaatgcgcacaagttttgagtgaaattgttatgtgtggtggctgttattatgttaagcctggtggcactagtagtggtgatgcaactactgcttttgctaattcagtctttaacatatgtcaagctgtttcagccaatgtatgtgccttaatgtcatgcaatggcaataagattgaagatcttagtatacgtgctcttcagaagcgcttatactcacatgtgtatagaagtgataaggttgattcaacctttgtcacagaatattatgaatttttaaataagcattttagtatgatgattttgagtgatgatggggttgtgtgttataattctgattatgcgtccaaagggtatattgctaatataagtgcctttcaacaggtattatattatcaaaataacgtttttatgtcagaatccaaatgttgggttgaacatgacataaataatggacctcatgaattttgttcacaacacacaatgcttgtaaagatggatggtgacgatgtctaccttccatatcctaatcctagtcgtatattaggagctggatgttttgtagatgatttgttaaagactgatagtgttcttttaatagaacgatttgtaagtcttgcaatagatgcttatccacttgtgtatcatgaaaatgaagaataccaaaaggtttttcgtgtttatttggcgtatataaagaagttgtacaatgacctgggtaatcagatcttggatagctacagtgttattttaagtacttgtgatggacaaaagttcactgatgagtccttttacaagaacatgtatttaagaagtgcagtcatgcagagtgttggagcttgcgtggtctgctcttctcaaacatcattacgttgtggcagttgcatcagaaagcctcttctttgctgcaagtgttgttatgatcatgttatggcgactgatcataaatatgtcttgagtgtttcaccatatgtgtgtaatgcaccaggatgtgatgtaaatgatgttaccaaattgtatctaggtggtatgtcatattattgtgaagaccataagccacaatattcattcaagttggtaatgaatggtctggtttttggtctatataaacaatcttgtacaggatctccgtacatagacgattttaatcgtatagctagttgtaaatggaccgatgtggatgattacatactagctaatgaatgtacagagcgcttgaaattgtttgctgcagaaacgcaaaaggcaaccgaggaagcctttaagcagagttatgcatcagcaacaatacaagagattgttagtgagcgcgaattgattctctcttgggagattggaaaagttaagccaccacttaataaaaattatgtttttactggctaccattttactaaaaacggtaagacagttttaggtgagtatgtttttgataagagtgagttgactaatggtgtgtattatcgcgccacaaccacttataagctatctgtaggagatgtttttgttttaacctctcattcagtagctaatttaagtgctcctacgcttgttccgcaggagaattatagtagtattagatttgctagtgtttatagtgtgcttgagacgtttcagaacaatgttgttaattatcaacacattggtatgaaacgttactgtaccgtgcaaggacctcctggtacagggaagtcacatcttgctattggtcttgctgtattttattgtacagcacgtgttgtatacacagcggccagccatgcagctgttgacgcattgtgtgaaaaagcatataaatttttgaatataaatgattgcactcgtattgttccggccaaggtcagggtagagtgctatgataagtttaaaattaatgacaccactcgtaagtatgtgtttactaccataaatgcattacctgagatggtgactgatattgttgttgtagatgaagttagcatgcttaccaattatgagctttctgttattaatgctcgtattcgtgctaagcattatgtttatattggtgatcctgctcaattgccagcaccacgtgtgttattgagcaagggtacacttgaacctaaatattttaacactgttactaagctcatgtgttgcttagggccagacatttttcttggtacatgttatagatgtcctaaggaaatcgttgatacagtgtccgccttggtttatgaaaataagcttaaggctaagaatgagagtagttcattgtgttttaaggtctactataagggcgttacaacacatgaaagttctagtgctgtaaatatgcagcagatttatttgattaataagtttttgaaggctaaccctttgtggcataaagctgtttttattagcccatataatagtcagaactttgcagctaagcgtgttttgggtttacaaacccaaaccgtggattctgctcaaggttctgaatacgattatgttatatattcacagactgcagaaacagcgcattctgtaaatgttaatcgcttcaatgttgctattactcgagccaagaaaggtattctttgtgttatgagtaatatgcagttgtttgaagcattacagttcactacattgaccttagataaagtgccacaggccgttgaaactaaagttcaatgtagtactaatttatttaaagattgtagcaagagttatagcggttaccacccagctcatgctccttcatttttggcagtagatgacaaatataaggcaactggcgatttagccgtgtgtcttggcattggtgattctgctgttacatattcaagattaatatcactcatgggttttaaattggatgttacccttgatgggtattgtaagctttttataactaaagaagaagctgttaaacgcgtgcgtgcctgggttggctttgatgctgaaggtgctcatgccacgcttgatagcattgggacaaatttcccactccaattaggattttccacaggaattgattttgttgtggaagccactggtttgtttgctgatagagatggttacagctttaaaaaggctgtggcgaaagctcctcctggtgaacaatttaagcacctcatccctttgatgacgagaggtcatcgctgggatgttgttagacctagaatagtacaaatgtttgcagatcatttaattgatctgtctgattgtgttgtgctagttacatgggcagccaactttgagctcacttgtctccgctactttgcaaaagtaggtcgtgagatttcttgtaatgtatgcactaaacgtgctacagtttacaattctagaactggttactatggttgttggcgccatagtgttgcatgtgattacttgtataatccacttattgttgatattcaacagtggggatatattggttctttatcaagtaatcatgatttatattgtagtgtccataaaggagcacatgttgcttcctctgatgctataatgacacggtgtttggccgtttatgattgcttttgcaataatattaattggaatgtggagtatcccatcatttcaaatgagttaagtattaatacctcttgtagagtcttgcagcgtgtgattcttaaagctgccatgctctgcaacagatatactttgtgttatgatattggcaacccaaaagggattgcctgtgtcaaagattttgattttaagttctatgatgcccaaccaattgttaagtctgttaagactcttttgtattcttttgaggcacataaggactcttttaaagacggtttgtgtatgttttggaactgtaatgtggataagtatccaccgaatgcagttgtatgtagatttgacactagagtgttgaataatttaaatcttcctggctgtaatggaggtagtttgtatgttaataaacatgcattccacactaaaccctttgttagggcagcctttgagcatttgaagcctatgccattcttttattattcagatacgccttgtgtgtatatggatggtatggatgctaagcaggttgattatgtacctttgaaatctgccacgtgcatcacaagatgcaatttaggtggtgcagtttgtttaaaacatgctgaagagtatcgtgagtacttagagtcttacaatacagctactacagcaggttttactttttgggtctataagacatttgatttttataatttgtggaatacgttcaccaagctacaaagcttggagaatgttgtatataatttagtcaagactggtcattatacaggacaggctggtgaaatgccttgtgccattataaatgataaagttgtgactaagatcgataaggaggatgttgtcatttttattaataatacaacataccctactaatgtggccgttgaattatttgccaagcgcagtgttcgacaccacccagagcttaagctctttagaaatttaaatatagacgtgtgttggaagcacgtcatttgggattatgctagagaaagtatattttgcagtaatacctatggtgtctgcatgtatacagatttaaagttcattgataaattgaatgtcctttttgatggtcgtgataatggtgctcttgaagcttttaaacgctctaataatggcgtttacatttccacgacaaaagttaagagtctttcgatgataagaggtccaccgcgtgctgaattaaatggcgtggtggtggacaaggttggagacactgattgtgtgttttattttgctgtgcgtaaagaaggtcaggatgtcatcttcagccaattcgacagcctgggagtcagctctaaccagagcccacaaggtaatctggggagtaatggtaaaccc------ggtaatgtcggtggtaatgatgctctgtcaatctctactatctttacacaaagccgtgttattagctcttttacatgtcgtactgatatggaaaaagattttatagctttagatcaagatgtgtttattcagaagtatggtttggaggactatgcctttgaacacattgtttatggtaatttcaaccagaagattattggtggtttgcacttgttaataggcttgtaccgaagacagcaaacttccaatctggttgttcaggagtttgtttcatatgactccagcatacactcttattttatcactgacgagaagagtggtggtagtaagagtgtttgcactgttatagacattttgttggatgattttgtgactcttgttaagtcacttaatcttaattgtgtgagtaaggttgttaatgttaatgttgattttaaagattttcagtttatgctttggtgtaacgatgagaaagttatgactttctatcctcgtttgcaagctgcatctgactggaagcctggttattctatgcctgtattatataagtatttgaattctccaatggaaagagttagtctctggaattatgggaagccagttactttgcctacaggctgtatgatgaatgttgctaagtatactcagttatgtcaatatctgaatactacaacattagctgtacctgttaatatgcgagttttgcatttaggtgcaggttcagaaaaaggagtagcaccgggttctgcagttcttaggcagtggttgcctgctggtactattcttgtagataatgatttatacccatttgttagtgacagtgtcgctacatattttggggattgtataactttaccctttgattgtcaatgggatttgataatttctgatatgtatgaccctattactaagaacataggtgagtacaatgtgagtaaagatggtttctttacatacatttgtcatatgattcgagacaagttagctcttggtggcagtgttgctataaaaataacagagttttcttggaatgcagaattatataagttaatggggtattttgcattttggactgtgttttgcacaaatgcaaatgcttcttctagtgaaggatttttaattggcataaattatttgtgtaagcccaaggttgagatagatggaaatgttatgcatgccaattatttgttttggagaaattccacagtttggaacgggggtgcttatagcctgtttgacatggctaaattcccgctcaagttggctggtactgccgtaataaatttaagagcagaccagattaatgatatggtttattcccttcttgaaaagggtaaactacttattagagatacaaataaagaagttttcgttggtgacagtttggttaatgtaatctaa------actttaaaaatggctgtcgct------tatgcagacaagcctaatcattttatcaattttccacttacccattttcagggttttgtgttaaattataaaggtttacaatttcaaattctcgatgaaggagtggattgtaaaatacaaacagcgccacacattagtcttactatgctggacatacagcctgaagactataaaagtgttgatgtcgctattcaagaagttattgatgatatgcatt------ggggtgatggttt---tcagattaaatttgagaatcctcacatcctaggaagatgcatagttttagatgttaaaggtgtagaagaattgcatgacgatttagttaattacattcgtgataaaggttgtgttgctgaccaatccaggaaatggattggccattgtaccatagctcaact-------------cacggatgcagcactttccattaaggaaaatgttgattttataaacagcatgcaattcaattataaaatcaccatcaacccc---------------tcatcaccggctagacttgaaatagttaagctcggtgctgaaaagaaagatggtttttatgaaaccatagttagtcactggatgggaattcgtt------------ttgaatacacatcacccactgataagctagctatgattatgggttattgttgtttagatgtggtacgtaaagagctagaagaaggcgatcttcccgagaatgatgatgatgcttggtttaagctatcgtaccattatgaaaacaattcttg--gttcttccgacatgtctacaggaaaagttttcatttccgtaaggcttgtcaaaatt---------tagattgtaattgtttgg---ggtttta---------------------------tgaatcttcagttgaagaatat---taaactcagtgaaaatgt----ttttgcttcctagattt--attctagttagctgcataattggt---agcttaggtttttataaccctcctaccaatgttgtttcgcatgtaaatggagattggtttttatttggtgacagtcgttcagattgtaatcatattggtaatatcaacccccataattattcttatatggaccttaatcctgctctatgtgattctggtaaaatatcatctaaagctggcaactccattttcaggagttttcactttactgatttttataattacacaggcgaaggtcaacaaattattttttatgagggtgttaattttacgccttatcatgcctttaaatgcaaccgttctggtagtaatgatatttggatgcagaataaaggcttgttttatactcaggtttataagaatatggctgtgtatcgcagccttacttttgttaatgtaccatatgtttataatggctccgcacaagctacagctttttgtaaatct---------ggtag------------tttagtccttaataaccctgcttatatagctcctcaagctaactct-gggattattact--aaggttgaagctgatttttatttgtcaggttgtgacgagtatatcgtaccactttgtatttttaacggcaagtt------------------tttgtcgaatacaaagtattatgatcatagtcaatattattttaataaagacact-ggtgttatttatggtctcaattctacagaaaccattacca---------------ctggttttgatcttaattgtcattatttagttttaccctctggtaattatttagccatttcaaatgagctattgttaactgttcctacgaaagcaatctgttttaataagcgtaaggattttacgcctgtacaggttgttgattcgcggtggaacaatgccaggcagtctgataacatgacggcggttgcttgtcaacctccgtactgttattttcgtaattctactaccaactatgttggtgt---ttatgatattaatcatggagatgctggtttcactagcatactcagtggtttgttatataattcatcttgtttttctcagcaaggcgtttttaggtatgataatgttagc---------agtgtctggcctctctacccctatggcagatgtcccactgctgctgatattaat------atccctgatttacccatttgtgtgtatgatccgctaccagttattttgcttggcattcttttgggcgttgcgattgtaattattgtagttttgttgtt-acattttatggtggataatgttactaggct------------gcatgatgcttagacc-ataatctaaacatgtttttgat---acttttaatttccttaccaacggc---ttttgctgttataggagatttaaagtgtcctttagatactagtcttaaaggtagctttaataatagagacaccggttctccttctataagtactgatactgttgatgttactaatggtttgggtacttattatgttttagatcgtgtgtatttaaatactacgttgtttcttaatggttattaccccacttcaggttccacatatcgtaatatggcactgaagggaactgacaaattgagcacattatggtttaaaccaccatttctttctgattttattaatggtatttttgctaaggtcaaaaataccaaggttttt---aaagatggtgtaatgtatagtgagttccctgctataactataggtagtacttttgtaaatacatcctatagtgtggtagtacaaccacgtacaattaattcaacacaggatggtgttaataaattacaaggtcttttagaggtctctgtttgccagtataatatgtgcgagtacccacatacgatttgtcatcctaaact---gggtaaccacttcaaagaactatggc---atttggatacaggtgttgtttcctgtttatataagcgtaatttcacatatgatgtgaatgctacttatttgtattttcatttttatcaagaaggtggtactttttatgcatattttacagacactggttttgttactaagtttttgtttaatgtttatttaggcatggcactttcacactattatgtcatgcctctgacttgtattagtaggcgtgatattggtttt------actttagaatattgggttacacccctcacttctagacaatatttactcgctttcaatcaagatggtattatttttaatgctgttgattgtatgagtgattttatgagtgagattaagtgtaaaacacaatctatagcaccacctactggtgtttatgaattaaacggttacactgttcagccaatcgcagatgtttaccgacgcaaacctgatcttcccaattgcaatatagaagcttggcttaatgataagtcggtgccctctccattaaattgggaacgtaagacattttcaaattgtaattttaatatgagcagcctgatgtcttttattcaggcagactcatttacttgtaataatattgatgctgctaagatatatggtatgtgtttttccagcataactatagataagtttgctatacccaatggcaggaaggttgacctacaattgggcaatttgggctatttgcagtcatccaactatagaattgatactactgcaacaagttgtcagttgtattataatttacctgctgctaatgtctctgttagcaggtttaatccttctacttggaataagagatttggttttatagaagattctgtttttgtgcctcaacctacaggtgtttttactaat------cacagtgtagtttatgcacaacactgtttcaaagcccctaaaaatttc---------------------tgtccgtgtaaattgaatg----gttcgt---------------gtcctga---------------taaaaataatggtataggcacttgtcctgcaggtactaat------tatttaacttgtgataa------------------------------------------------------------------tttgtgtactcttgatcctatta----catttaaagctccaggtacttat---------------aagtgcccccaaactaaatctttagttggcataggtgagcactgttcgggtcttgctgttaaaagtgattattgt------------------agaggcaattcttgtacttg------------------------------------------------ccaaccacaagcatttttgggttggtctgcagactcttgtttacaaggagacaagtgtaatatttttgctaatcttattttgcatgatgttaatagtggtcttacttgttctactgatttacaaaaagctaacacagacataattcttggtgtttgtgttaattatgacctctatggtatttcaggtcaaggcatttttgttgaggttaatgcgacttattataatagttggcagaaccttttatatgattctaatggtaatctctacggttttagagactacataacaaacagaacttttatgattcgtagttgctatagcggtcgtgtttctgcggcctttcatgctaactcttccgaaccagcattgctatttcggaatattaaatgcaactacgtttttaataatagtcttacacgacagctgcaacccattaactattcgtttgatagttatcttggttgtgttgtcaatgcttataatagtactgctatttctgttcaaacatgtgatctcacagtaggtagcggttactgtgtggagtact---------------cta------aaaacagacgaagtcgtagagcg------------attaccactggttatcggtttactaattttgagccatttactgttaattcagtaaatgatagtttggaacctgtaggtggtttgtatgaaattcaaataccttcagagtttactataggtaatatggaggagtttattcaaacaagctctcccaaagttactattgattgtgctgcatttgtctgtggtgattatgcagcatgtaaattacagttggttgaatatggtagtttctgtgataacattaatgccatactcacagaagtaaatgaactacttgatactacacagttgcaagtagctaatagtttaatgaatggtgttactcttagcactaagcttaaagatggtgttaatttcaatgtagacgacatcaatttttcccctgtattaggttgtctaggcagcgaatgtagt------------------aaagcttcc------agtagatctgctatagaggatttactttttgataaagtaaagttatctgatgtcggtttcgttgaggcttataataattgtacaggaggtgccgaaattagggacctcatttgtgtgcaaagttataaaggcatcaaagtgttgcccccactgctctcagaaaatcagatcagtggatacactttggctgccacctctgctagtctatttcctccttggacagcagcagcaggtgtaccattttatttaaatgttcagtatcgcattaatgggcttggtgtcaccatggatgtgctaagtcaaaatcaaaagcttattgctaatgcatttaacaatgcccttaatgctattcagcaagggttcgatgcaactaattctgctttagttaaaattcaagctgttgttaatgcaaatgctgaagctcttaataacttattgcaacaactctctaatagatttggtgctataagtgcttctttacaagaaattctatctagacttgatgctcttgaagcggaagctcagatagatagacttattaatggtcgtctcaccgctcttaatgcttatgtttctcaacagcttagtgattctacactggtaaaatttagtgcagcgcaagctatggagaaggttaatgaatgtgtcaaaagccaatcatctaggataaatttctgtggtaatggtaatcatattatatcattagtgcagaatgctccatatggtttgtattttatccactttaattatgtccctactaagtatgtcacagcgaaggttagtcctggtctgtgcattgctggtaatagaggtatagctcctaagagtggttattttgttaatgtaaataatacttggatgtacactggtagtggttactactaccctgaa-cctataac--tgaaaataatgttgttgttatgagtacctgcgctgttaattatactaaagcgccgtatgtaatgctgaacacttcaatacccaaccttcctgattttaaggaagagttggatcaatggtttaaaaatcaaacatcagtggcaccagatttgtcact------tgattatataaatgttacattcttggacctacaagttgaaatgaataggttacaggaggcaataaaagtcttaaatcatagctacatcaatctcaaggacattggtacatatgaatattatgtaaaatggccttggtatgtatggcttttaatctgccttgctggtgtagctatgcttgttttactattcttcatatgctgttgtacaggatgtgggactagttgttttaagaaatgtggtggttgttgtgatgattatactggataccagg---agttagtaatcaaaa------cttcacatgacgactaagttcgtct-ttgattcattg------------------------------------------------------------------------------------------------------------------------------------------------------------------------------------------------------------------------------------------------------------------------------------------------------------------------------------------------------------------------------------------------------------------------------------------------------------------------------------------cactgatcttttg----------------ttagatctttttgca--------------------------------------------------------------------------------------------------------------------atctagcatttat------------taccacgcccttttaatggacatttggagacctgagaagaaatttctccgttatattaacggttttaatgtctcagaattagaagatgcttgttctaaatttaactatcaatttcctaaagtaggatattgtagagttcctagtcatgcttggtgccgtaatcaaggtagattttgtgctacattcactctttatggtaaatccaaacat---tatgataaatattttggagtaataaatggtttcacagcattcgctaatactgtagaggatgctgttaacaaactggttttcttagctgttgactttattacctggcgcagacaggagttaaatgtttatggctgatg---cttatcttgcagacactgtgtggtatgtggggcaaataatttttatagttgccatttgtttattggttacaatagttgtagtggcatttttggcaacttttaaattgtgtattcaactttgcggtatgtgtaataccttagtactgtccccttctatctatgtgtttaatagaggtaggcagttttatgagttttacaat---gatataaaaccaccagtccttgatgtggatgac------gta-atccaaacattatgagtagtaa---aactacaccagcacc---agtttatatctggactgctgatgaagctattaaattcctaaaggaatggaatttttctttgggtattatactactttttattacaatcatattgcaatatggatatacaagtcgcagtatgtttgtttatgttattaagatgattattttgtggcttatgtggcccattactataatcttaactactttcaattgcgtatacgcattgaataatgtgtatcttggcctttctatagtttttaccatagtggccattattatgtggattgtgtattttgtgaatagtatcaggttgtttattagaactggaagtttttggagttttaacccagaaacaaacaacttgatgtgtatagatatgaaaggaacaatgtatgttaggccgataattgaggactatcataccctgacggtcacaataatacgcggtcatcttta-cattc-aaggtataaaactaggtattggctattctttggcagatttgccagcttatatgactgttgctaagg--ttacacacctgtgcacatataagcgtggttttcttgacaggataagc---gatactagtggttttgctgtttatgttaagtccaaagtcggtaattaccgactgccatca------------------------------------------acccaaaagggttctggcatggacaccgcattgttgagaaataatatctaaatttt-aaggatgtcttttactcctggtaagc---aatccagtagtagagcgtcctctggaaatcggtctggtaatggcatcctcaag------------tgggccgatcagtccgaccagtttagaaatgttcaaaccaggggtagaagagctcaacccaagcaaactgctacttctcagcaaccatcaggagggaatgttgtaccctactattcttggttctctggaattactcagtttcaaaagggaaaggcgtttgagtttgcagaaggacaaggtgtgcctattgcaccaggagtcccagctactgaagctaaggggtactggtacagacacaacagacgttcttttaaaacagccgatggcaaccagcgtcaactgctgccacgatggtatttttactatctgggaacaggaccgcatgctaaagaccagtacggcaccgatattgacggagtctactgggtcgctagcaaccaggctgatgtcaataccccggctgacattgtcgatcgggacccaagtagcgatgaggctattccgactaggtttccgcctggcacggtactccctcagggttactatattgaaggctcaggaaggtctgctcctaattccagatctacttcgcgcacatccagcagagcctctagtgcaggatcgc---gtagtagagccaattctggcaatagaacc------------cctacctctggtgtaacacctgacatggctgatcaaattgctagtcttgttctggcaaaacttggcaaggatgccactaaacctcagcaagtaactaagcatactgccaaagaagtcagacagaaaattttgaataaaccccgccagaagaggagccccaataaacaatgcactgttcagcagtgttttggtaagagaggccctaatcagaattttggtggtggagaaatgttaaaacttggaactagtgacccacagttccccattcttgcagaactcgcacccacagctggtgcgtttttctttggatcaagattagagttggccaaagtgcagaatttatctgggaatcctgacgagcctcagaaggatgtttatgaattgcgctataacggcgcaattaggtttgacagtacactttcaggctttgagaccataatgaaggtgctgagtgagaatttgaatgccta---tcaacaac------aagatggtatgatgaat---------------atgagtccaaaaccacagcgtcagcgtggtcataagaa------------tggacaaggagaaaatgataatataagtgttgcagtgcccaaaagccgcgtgcagcaaaataagagtatagagttgactgcagaggacatcagccttcttaagaag---atggatga---------gccctatac---tgaagacac------ctcagaaatataa-gagaatgaaccttatgtcggcatctggtgg-taacccctcgcagaaaagtcgagataaggcactctctatcagaatggatgtcttgctgctataatagatagagaaggttatagcagactatatattaattagttgaaagttttgtgttgtaatgtatagtgtt-------------------------------------------------------------------------------------------------------------------------------------------------------------------------------------------------------------------------------------
>KF530069_HumanOC43_USA_1998-02-05
------------------------------------------------------------------------------------------------------------------------------------------------------------------------------------------------------------cgtgcat--cccgct-tcact-----gatctcttgttagat--ctttt----tgta--atctaaactttataaaaacatccac-------tccctgta-atctatgcttgtgggcg-----tagatttttcatagtggtgtttatattcatttctgctgttaacagctttcagccagggacgtgttgtatcctaggc----ag-----------tggccctcccataggtcaca--a-------------------tgtcgaag---atcaacaaatacggtctcgaactacactgggctccagaatttccatggatgtttgaggacgcagaggagaagttggacaaccctagtagttcagaggtggatatgatttgctccaccactgcgcaaaagctggaaacagacggaatttgtcctgaaaatcatgtgatggtggattgtcgccgacttcttaaacaagagtgttgtgtgcagtctagcctaatacgtgaaattgttatgaatgcaagtccatatcatttggaggtgctacttcaagatgctttgcagtcccgtgaagcagttttggttacaacccctttaggtatgtccttagaggcatgctatgtgagaggttgtaatcctaaaggatggaccatgggtttgtttcggcgtagaagtgtgtgtaacactggtcgttgcactgtta---ataagcatgtggcctatcagttatatatgattgatcctgcgggtgtctgtcttggtgcaggtcaattcgtgggttgggtcatacccttagcctttatgcctgtgcaatcccggaaatttattgttccatg--ggttatgtacttgcgtaagcgtggcgaaaagggtgcttacaataaagatcatggatgtggcggttttgga--------------------catgtttatgattttaaagttgaagatgcttatgaccaggtgcatgatgagcctaagggtaagttttctaagaaggcttatgctttaattagagggtatcgtggtgttaaaccacttctctatgtagaccagtatggttgtgattatactggtagtcttgcagatggcttagaggcttatgctgataagacattgcaagaaatgaaggcattatttcctacttggagtcaggaactcccttttgatgtaattgtggcatggcatgttgtgcgtgatccacgttatgttatgagattgcagagtgctgctactatacgtagtgttgcatatgttgctaatcctactgaagacttgtgtgatggttctgttgttataaaagaacctgtgcatgtttatgcagatgactctattattttacgtcaatataatttagttgacattatgagtcatttttatatggaggcagatacagttgtaaatgctttttatggtgttgctttgaaagattgtggttttgttatgcagtttggttacattgattgcgaacaagactcgtgtgattttaaaggttggattcctggtaacatgatagatggttttgcttgcaccacttgtggtcatgtttatgaagtaggtgatttgatagcacaatcttcaggtgttttgcctgttaaccctgtattgcatactaagagtgcagcaggttatggtggttttggttgtaaagattcttttactctgtatggccaaactgtagtttattttggaggttgtgtgtattggagtccagcacgtaatatatggattcctatattaaaatcctctgttaagtcatatgacagtttggtttatactggagttttaggttgcaaggctattgtaaaggaaacaaatctcatttgcaaagctctgtaccttgattatgttcaacacaagtgtggcaa------tttacaccaacgggagttgctaggtgtttcagatgtgtggcataaacaattgctattaaatagaggtgtttataaacctctgttagagaatattgattattttaatatgcgacgcgctaaatttagtttagaaacttttactgtttgtgcagatggctttatgccttttcttttagatgatttagttccacgcgcatattatttg---------gcagtaagtggtcaagcattttgtgattatgcagataaactttgccatgctgttgtgtctaagagtaaagagttacttgatgtgtctctggattctttaggtgcagctatacattatttgaattctaagattgttgatttggctcaacattttagtgat-tttggaacaagtttcgtttctaaaattgttcatttctttaagacttttactactagcactgctcttgcatttgcatgggttttatttcatgttttgcatggtgcttatatagtagtggagagtgatatatattttgttaaaaacattcctcgttatgctagtgctgttgcacaagcatttcagagtgttgctaaagttgtactggactctttaagagttacttttattgatggcctttcttgttttaagattggacgtagaagaatttgtctttcaggcagaaaaatttatgaagttgagcgtggcttgttacattcatcccaattgccattagatgtttatgatttaaccatgcctagtcaagttcagaaagccaag---caaaaacctatttatttaaaaggttctggttctgatttttcattagcggatagtgtagttgaagttgttacaacttcacttacaccatgtggttattctgaaccacctaaagttgcagataaaatttgcattgtggataatgtttatatggccaaggctggtgataaatattaccctgttgtggt---tgatgatcatgttggactcttggatcaagcatggagagttccttgtgctggacggcgtgttacatttaaggaacagcctacagtaaag---------gagattataagcatgcctaagattattaaggttttttatgagcttgacaacgattttaatactattttaaatactgcgtgtggagtgtttgaagtggatgatactgttgatatggaggaattttatgctgtggtgattgatgccatagaagagaaactttctccatgtaaggagcttgaaggtgtaggtgctaaagttagtgcctttttacagaaattagaggataatcccctatttttatttgatgaggctggcgaagaagttcttgctcctaaattgtattgtgcctttacagctcctgaagatgatgactttct------tgag---------------------gaaagtga------------------t------------------------------------------------------------gttgaagaagatgatgtagaaggtgaggaa------------------------------------------------------------------------------------------------------------------------------------------------------------------------------------------------------------------------------------------------------------------------------------------------------------------actgatttaactgtcacaagtgct------------------------ggacagccttg------------------------------------------------------------tgttgctagt------------------------------------------------------------------------------------------------------gaacaggaggaatcttctgaagt----cttaga---------------------------------------------------ggacactttggatgatggtc------------------------------------------------------------------------------------------------------------------------------------------------------------------------------------------------------------caagtgtggagacatctgat---------------------------------------------------------------------------------------------------------------------------------------------------------------------------------------------------------------------------------------------------------------------------------------------------------------------------------------------------------------------------------------------------------------------------------------------------tcacaagttgaag--------------------------------------------------------------------------aagatgtagaaatgtcggattttgtt---------------------------------------------------------------------------------gatcttg------------------------------------------------------------------------------------aatctg-tgattcag-----------------------gatta-----------------------------------------------------------tgaaaatgtttg------------------------------------------------------------------------------------------------------------------------------------------------------------------ttttgagttttatactacagagccagaa----------------------------------------------------------------------------------------------------------------------------------------------------------------------------------------------------------------------------------------------------------------------------------------------------tttgttaaagttttgggtctgtatgtgcctaaagcaactcgcaacaattgctggttgcgatcagttttggcagtgatgcagaaattgccctgtcaatttaaagataaaaatttgcaggatctttgggtgttatacaagcaacagtatagtcagttgtttgttgataccttggttaataagatacctgctaatattgtacttccacaaggtggttatgttgctgattttgcatattggtttttaaccttatgtgattggcagtgtgttgcatactggaaatgcattaaatgtgatttagctcttaagcttaaaggcttggatgctatgttcttttatggtgatgttgtctcacatatatgcaag---tgtggtgagtctatggtacttattgatgttgatgtgccatttacagcccactttgctcttaaagataagttgttttgtgcatttattactaagcgtattgtgtataaagcagcttgtgttgtggatgttaatgatagtcattctatggctgttgttgatggt---------aaacaaattgatgatcatcgtatcactagtattactagtgataagtttgattttattattgggcatggtatgtcattttcaatgactacttttgaaattgcccaattgtatggttcttgtataacacctaatgtgtgttttgttaaaggtgatataattaaagtgtctaagcttgttaaagcagaagttgttgtaaaccctgctaatggccatatggcacatggtggtggtgttgcaaaagctattgcagtagcagctggacagcagtttgttaaagagactaccaatatggttaagtctaaaggagtttgtgctactggagattgttatgtctctacagggggcaaattatgtaaaactgtgcttaatgttgttggacctgatgcgagaacacag---ggtaaacaaagttatgtattgttagagcgtgtttataaacattttaacaactatgactgtgttgttacaactttgatctcagctggtatatttagtgtgccttctgatgtgtctttaacatatctacttggtactgctaagaaacaagttgttcttgttagcaataatcaagaggattttgatcttatttctaagtgtcagataactgctgttgagggcactaagaaattggcagcgcgtctttcttttaatgttggacgttccattgtttacgaaacagatgctaataagttgattttaatcaatgatgttgcatttgtttcgacatttaatgttttacaggatgttttatccttaagacatgatatagcacttgatgatgatgcacgaaccttcgttcagagcaatgttgatgttctacctgagggttggcgtgttgtcaataagttttatcaaattaatggtgttagaaccgttaagtattttgagtgtactggaggcatagatatatgcagccaggataaagtttttggttatgtacagcagggtatttttaataaggctactgttgctcaaattaaagccttgtttttggataaagtggacatcttgctaactgttgatggtgttaatttcactaataggtttgtgcctgttggtgaaagttttggtaagagtctaggaaatgtgttttgtgatggagttaatgtcacgaagcataagtgtgatataaattataaaggtaaagtctttttccagtttgataatctttctagtgaagatttaaaggctgtaagaagttcctttaattttgatcagaaggaattgcttgcctattacaacatgcttgttaattgttttaagtggcaggttgttgttaatggtaagtatttcacttttaagcaagctaataacaattgttttgttaatgtttcttgcttaatgctccagagcttgcatctgacatttaaaattgttcaatggcaagaggcatggcttgaatttcgttctggccgccctgctagatttgtagctttggttttggccaaaggtgggtttaaatttggagatcctgctgattctagagatttcttgcgtgttgtgtttagtcaagttgatttgactggggcaatatgtgattttgaaattgcatgtaaatgtggtgtaaagcaggaacagcgtactggtctagacgctgttatgcattttggtacattgagtcgtgaagatcttgagattggttataccgtggactgttcttgcggtaaaaagctaattcattgtgtacgatttgatgtaccatttttaatttgcagtaatacacctgctagtgtaaa------at---tacctaagggtgtaggaagtgcaaatatttttataggtgataaggttggtcattatgttcatgttaagtgtgaacaatcttatcagctttatgatgcttctaatgttaagaaggttacagatgttactggcaagttgtcagattgtctgtatctt------------aaaaatttgaaacaaacttttaaatctgtgttaaccacctattatttggatgatgttaagaaaattgagtataaacctgacttgtcacaatattattgtgacggaggtaagtattatactcagcgtattattaaagcccaatttaaaacatttgagaaagtagatggtgtgtatactaattttaaattgataggacacaccgtctgtgacagtcttaatgctaagttgggttttgatagctctaaagagtttgttgaatataagattactgagtggccaacagctacaggtgatgtggtgttggctaatgatgatttgtatgttaagagatatgagaggggttgtattacttttggtaaacctgttatatggttaagccatgagaaagcttccctcaattctttaacatattttaatagaccttcattggttgatgataataaatttgatgttttaaaagtggatgatgttgat----------------------------------------------------gatagtggtgacagctcagag--------ag-------------------------------------tggtg----------------------ccaaagaaaccaaagaaatca------------------------------------------acattattaagttaagtggtgttaaaaaaacatttaaggttgaagatagtgtcattgttaacgatgatactagtgaaaccaaatacgttaagagtttgtctattgttgatgtgtatgatatgtggcttacaggttgtaagtatgttgttagaactgctaatgctttgagcagagcagttaacgtacctacaatacgtaagtttataaaatttggtatgactcttgttagtataccaattgatttgttaaatttaagagagattaagcctg---ctgttaatgtggttaaagctgtgcgaaataaaacttctgcatgctttaattttattaaatggcttttt---------------gtcttattatttggctggattaaaatatccgctgataataaagtaatctacaccacagaaattgcatcaaagcttacgtgtaagcttgtagctttagcttttaaaaatgcatttttgacatttaagtggagtatggttgctagaggtgcttgcattatagcgactatatttctattgtggtttaattttatatatgccaatgtaatttttagtgatttttatttgcctaaaatcggtttcttgccgacttttgttggtaagattgcacagtggattaagaacacttttagtcttgtaactatttgtgatctatattccatt------caggatgtgggttttaagaatcagtattgtaatggaagtattgcatgtcagttctgcttggcaggatttgatatgttagataattataaagccattgatgtagtacagtatgaagctgataggagagcatttgttgattatacaggtgtgttaaagattgtcattgaattgatagtaagttacgccctgtatacggcatggttttatccattgtttgcccttatcagtattcagatcttgaccacttggctgcctgagctttttatgcttagtacattacattggagttttaggttgttggtggctttagctaatatgttaccagcacatgtgtttatgaggttttatattattattgcctcttttattaagctctttagcttgtttaagcatgttgcctatggttgtagtaaatctggttgtttgttttgttacaagaggaatcgtagtctacgtgttaaatgtagtactatcgttggtggcatgatacgctattatgatgttatggctaatggtggcactggcttttgttcaaaacatcaatggaattgcattgattgtgattcttataaaccaggtaatacttttattactgttgaggccgctcttgatctatctaaggaattgaaacggcccattcagcctacagatgttgcttatcatacggttactgatgttaagcaagttggttgttctatgcgcttgttctatgatcgtgatggacagcgcacatatgatgatgttaatgctagtttgtttgtggattatagtaatttgctacattctaaggttaagagtgtgcctaatatgcatgttgtggtagtggaaaatgatgctgataaagccaattttctgaatgctgctgtattttatgcacagtctttgtttagacctattttaatggttgataaaaatctgataactactgctaacactggtacgtctgttacagaaactatgtttgatgtttatgtggatacatttttgtctatgttt---gatgtggataaaaagagtcttaatgctttaatagcaactgcgcattcttctataaaacagggtacgcagatttataaagttttggatacctttttaagctgtgct---cgtaaaagttgttctattgattcagatgttgatactaagtgtttagctgattctgtcatgtctgctgtatcggcaggtctcgaattgacggatgaaagttgtaataacttggtgccaacatatttgaagagtgacaacattgtagcagctgatttaggtgttctgattcaaaattctgcaaagcatgtgcagggtaatgttgctaaaatagctggtgtttcctgtatatggtctgtggatgcttttaatcagtttagttctgatttccagcataaattgaagaaagcatgttgtaaaactggtttgaaactgaagcttacttataataagcagatggctaatgtctctgttttaactacaccctttagtcttaaagggggtgcagtttttagttattt---------------------------------------------------------------------------tgtttatgtgtgttttgtgttgagtttggtctgttttattggactgtggtgcttaatgcctacttacacagtacacaaatcagattttcagcttcctgtttatgccagttataaagttttagataatggtgttattagagatgttagcgttgaagatgtttgtttcgctaacaaatttgagcaatttgatcaatggtatgagtctacatttggtctaagttattatagtaacagtatggcttgtcccattgttgttgctgtaatagatcaggattttggctctacagtgtttaatgtccctaccaaagtgttacgatatggttatcatgtgttgcactttattacacatgcactttctgctgatggagtgcagtgttatactccacatagtcaaatatcgtattctaatttttatgctagtggctgtgtgctttcctctgcttgcactatgtttacaatggccgatggtagtccacaaccttattgttatacagatgggcttatgcaaaatgcttctctgtatagttcattggtacctcacgtgcggtataatcttgctaatgctaaaggttttatccgttttccagaagtgttgcgagaagggcttgtacgtgtcgtgcgtactcgttctatgtcgtattgcagagttggattatgtgaggaagctgatgagggtatatgctttaattttaatggttcttgggtgcttaataatgattattatagatcattgcctgggaccttttgtggtagagatgtttttgatttaatttatcagctatttaaaggtttagcacagcctgtggattttttggcattgactgctagttccattgctggtgctatactcgctgtaattgttgttttggtgttttattacctaataaagcttaaacgtgcttttggtgattacaccagtgttgtttttgttaatgtgattgtgtggtgtgtaaattttatgatgctttttgtgtttcaagtttaccccacactttcttgtgtatatgctatttgttatttttatgccacgctttatttcccttcggagataagtgtgataatgcacttacaatggctagttatgtatggcactattatgcctttatggttttgtttgctatatatagctgttgttgtttcaaatcatgctttttgggtattttcttactgcagaaagcttggtacttctgttcgtagtgatggtacatttgaagaaatggctctcactacttttatgattacaaaagattcttattgtaagcttaagaattctttgtctgatgttgcttttaatagatatttgagtttgtataataaatataggtattacagcggtaaaatggacactgctgcatatagggaggctgcttgctctcagttggctaaagcaatggacacatttaccaataataatggtagtgatgtgctttaccaaccgcctactgcttccgtctcaacttcattcttgcaatctggtattgtgaaaatggtaaatcctacttctaaggtagaaccatgtgttgtcagtgttacctatggtaatatgacattgaatggtttatggttggatgacaaggtctactgtcccagacatgtaatatgttctgcttcagatatgactaatccagattatacaaatttgttgtgtagagtaacatcaagtgattttactgtattgtttgatcgtctaagccttacagtgatgtcttatcaaatgcggggttgtatgcttgttcttacagtgaccctgcaaaattctcgtacgccaaaatatacatttggtgtggttaaacctggtgagacttttactgttttagctgcttataacggcaaaccacaaggagcctttcatgtaactatgcgtagtagttataccattaagggttcctttttatgcggatcttgtggatctgttggttatgtaataatgggtgattgtgttaaatttgtttatatgcatcaattggagcttagtactggttgtcatactggtactgacttcaatggggatttttatggtccttataaggatgctcaggttgttcagttgcccattcaggattatatacaatctgttaattttttagcatggctttatgctgctatacttaacaattgtaattggtttatacaaagtgataagtgttctgtagaagattttaatgtgtgggctctgtccaatggatttagccaagttaaatctgaccttgttatagatgctttagcttctatgactggtgtgtctttggaaacactgttggctgctattaagcgtcttaagaatggtttccaaggacgtcagattatgggtagttgctcttttgaggatgaattgacacctagcgatgtttatcaacaactcgctggtatcaagttacaatcaaaacgcactagattgtttaaaggcactgtttgttggattatggcttctacatttttgtttagttgcataattacagcatttgtgaaatggactatgttcatgtatgtaactactaatatgtttagtattacgttttgtgcactttgtgttataagtttggccatgttgttggttaagcataagcatctttatttgactatgtatataactcctgtgctttttacattgttgtataacaactatttggttgtgtacaagcatacatttagaggctatgtttatgcatggctatcatattatgttccatcagttgagtacacttatactgatgaagttatttatggcatgttattgcttgtaggaatggtctttgttacattacgtagcattaaccatgatttgttttcttttataatgtttgttggtcgtttgatttctgttttctctttgtggtacaagggttctaacttagaggaagaaattcttcttatgttggcttccctttttggtacttacacatggacaacagttttatctatggctgtagcaaaggttattgctaagtgggttgctgtgaatgtcttgtatttcacagatatacctcaaattaagatagtgcttttgtgctatttgtttattggttatattattagctgttattggggtttgttttccttgatgaacagtttgtttagaatgcctttgggtgtttataattataaaatttcagtacaggaattaagatatatgaatgctaatggattgcgccctcctaagaatagttttgaagcccttatgcttaattttaagctgttgggtattggaggtgttccaatcattgaagtatctcaatttcaatcaaaattgactgatgtcaaatgtgctaatgtcgtcttgcttaattgcttgcaacatttgcatgttgcttctaattctaagttgtggcattattgtagcactttgcacaatgaaatacttgccacttcggatctgagtgttgcttttgaaaagcttgctcagttattaattgttttgtttgctaatccagctgctgtggatagcaagtgcctgactagtattgaagaagtgtgcgatgattacgcaaaggacaatactgttttgcaggctttacagagtgaatttgttaatatggctagcttcgttgaatatgaagttgctaagaaaaatcttgatgaggcgcgttttagtggttctgctaatcaacagcagttaaaacagctagagaaagcctgtaatattgctaaatctgcttatgaacgcgaccgtgctgtagcaaaaaagttggagcgtatggctgatttggctctcactaatatgtataaagaagctagaattaatgataagaagagtaaggttgtttctgccttgcaaactatgctttttagtatggtgcgtaagttagataatcaagctctgaattcaatattagataacgctgtgaagggttgtgtaccattgaatgcaataccttcattggcagcaaatactctgaatataattgtaccagataaaagtgtttatgaccaggtagttgataatgtctatgttacctatgcgggtaatgtatggcagattcaaactattcaggattcagatggtacaaataagcagttgaatgagatatctgatgattgtaactggccactagttattattgcaaatcggtataatgaggtatctgctactgttttgcaaaataatgaattaatgcctgctaagttga-aaattcaggttgttaatagtggtccagatcagacttgtaatacacctactcaatgttactataataatagtaacaatgggaagattgtttatgctatacttagtgatgttgatggtcttaagtatacaaaaattcttaaagatgatggcaattttgttgttttggagttagatcctccttgtaaatttactgttcaagatgctaaaggtcttaaaattaagtacctttattttgtaaaaggttgtaacacactagcaagaggctgggttgttggtacaatttcttctacagttagattgcaagctggaactgctactgaatatgcttctaactcatctatattgtctttatgtgcgttttctgtagatcctaagaaaacgtatttagattttatacaacaaggaggaacacctattgccaattgtgttaaaatgttgtgtgaccatgctggtaccggtatggccattactgttaaacccgatgctaccactagtcaggattcatatggtggtgcgtctgtttgtatatattgccgcgcacgagttgaacacccagatgttgatgggttgtgcaaattacgcggcaagtttgtacaagtgcctgtaggtataaaagatcctgtgtcttatgttttgacacatgatgtttgtcgagtttgtggattttggcgggatggaagttgttcatgtgttagcactgacactactgttcaatcaaaagatactaattttttaaacgggttcggggtgcgagtgtagatgcccgtctcgtaccctgcgccagtggtttatctactgatgtacaattaagggcatttgatatttacaatgctagtgttgctggcattggtttacatttaaaagttaattgttgccgttttcagcgtgttgatgagaacggtgataaattagatcagttctttgttgttaagaggacagatctgactatatataatagagagatgaaatgctatgagcgtgtaaaagattgtaagtttgtggctgaacacgatttctttacatttgatgtagaaggtagtcgtgtgccacacattgtacgcaaggatttaacaaagtatactatgttggatctttgctatgcattgcgacattttgatcgcaatgattgcatgctgctttgtgacattctctctatatatgctggttgtgaacaatcctactttactaagaaggattggtatgattttgttgaaaatcctgatattattaatgtgtataaaaagctaggacctatttttaatagagccctagttagcgctactgagtttgcggacaaattggtggaggtaggcttagtaggcgttttaacacttgataatcaagatttaaatggtaaatggtatgattttggtgactatgttattgcagccccaggatgtggtgttgctatagcagattcttattattcttatatcatgcctatgctgaccatgtgtcatgcattggattgcgaattgtatgtgaataatgcttatagactatttgatcttgtacagtatgattttactgattacaagcttgaattgtttaataagtattttaagcactggagtatgccatatcatcctaacactgttgattgtcaggatgatcggtgtattatacattgtgctaattttaacatactttttagtatggttttacctaatacatgttttgggcctcttgttaggcaaatttttgtggatggtgtgccttttgttgtttcaattggctaccattataaagaacttggtattgtgatgaatatggatgtggatacacatcgttatcgcttgtctttaaaagacttgcttttatatgctgctgatccagctttgcatgtagcttctgctagtgcattgtatgatttacgcacttgctgttttagtgttgccgctataacaagcggtgtaaaatttcaaacagttaaacctggtaattttaatcaggatttttatgattttgttttaagtaaaggcctgcttaaagagggtagctcagttgatctgaagcactttttctttacacaggatggtaatgctgctattactgattataattattataagtataatttgcccaccatggtggacattaagcagttgttgtttgttttggaagttgtttataagtattttgagatttatgatggtgggtgtataccggcatcacaagtcattgttaataattatgataagagtgctggctatccatttaacaaatttggaaaagccaggctctattatgaagcattatcatttgaggaacaggatgaaatttacgcttatactaagcgtaatgtcctgccaacacttactcaaatgaatttgaaatatgctattagtgctaagaatagagcccgcactgttgctggcgtttccatacttagtactatgactggcagaatgtttcatcaaaaatgtttgaaaagtatagcagctacacgtggtgttcctgtagttataggcaccactaaattttatggtggctgggatgatatgttacgccgccttattaaagatgttgacaatcctgtacttatgggttgggattatcctaagtgtgatcgtgctatgccaaacctactacgtattgttagtagtttggtattagcccgaaaacatgagacatgttgctcgcaaagcgataggttttatcgacttgcgaatgaatgcgcacaagttttgagtgaaattgttatgtgtggtggctgttattatgttaagcctggtggcactagtagtggtgatgcaactactgcttttgctaattcagtctttaacatatgtcaagctgtttcagccaatgtatgtgccttaatgtcatgcaatggcaataagattgaagaccttagtatacgtgctcttcagaagcgcttatactcacatgtgtatagaagtgataaagttgattcaacctttgtcacagaatattatgaatttttaaataagcattttagtatgatgattttgagtgatgatggggttgtgtgttataattctgattatgcgtccaaagggtatattgctaatataagtgcctttcaacaggtattatattatcaaaataacgtttttatgtcagaatccaaatgttgggttgaacatgacataaataatggacctcatgaattttgttcacaacacacaatgcttgtaaagatggatggtgacgatgtctaccttccatatcctaatcctagtcgtatattaggagctggatgttttgtagatgatttgttaaagactgatagtgttcttttaatagaacgatttgtaagtcttgcaatagatgcttatccacttgtgtatcatgaaaatgaagaataccaaaaggtttttcgtgtttatttggcgtatataaagaagttgtacaatgacctgggtaatcagatcttggatagctacagtgttattttaagtacttgtgatggacaaaagttcactgatgagtccttttacaagaacatgtatttaagaagtgcagtcatgcagagtgttggagcttgcgtggtctgctcttctcaaacatcattacgttgtggcagttgcatcagaaagcctcttctttgctgcaagtgttgttatgatcatgttatggcgactgatcataaatatgtcttgagtgtttcaccatatgtgtgtaatgcaccaggatgtgatgtaaatgatgttaccaaattgtatctaggtggtatgtcatattattgtgaagaccataagccacaatattcattcaagttggtaatgaatggtctggtttttggtctatataaacaatcttgtacaggatctccgtacatagacgattttaatcgtatagctagttgtaaatggaccgatgtggatgattacatactagctaatgaatgtacagagcgcttgaaattgtttgctgcagaaacgcaaaaggcaaccgaggaagcctttaagcagagttatgcatcagcaacaatacaagagattgttagtgagcgcgaattgattctctcttgggagattggaaaagttaagccaccacttaataaaaattatgtttttactggctaccattttactaaaaacggtaagacagttttaggtgagtatgtttttgataagagtgagttgactaatggtgtgtattatcgcgccacaaccacttataagctatctgtaggagatgtttttgttttaacctctcattcagtagctaatttaagtgctcctacgcttgtcccgcaggagaattatagtagtattagatttgctagtgtttatagtgtgcttgagacgtttcagaacaatgttgttaattatcaacacattggtatgaaacgttactgtaccgtgcaaggacctcctggtacagggaagtcacatcttgctattggtcttgctgtattttattgtacagcacgtgttgtatacacagcggccagccatgcagctgttgacgcattgtgtgaaaaagcatataaatttttgaatataaatgattgcactcgtattgttccggccaaggtcagggtagagtgctatgataagtttaaaattaatgacaccactcgtaagtatgtgtttactaccataaatgcattacctgagatggtgactgatattgttgttgtagatgaagttagcatgcttaccaattatgagctttctgttattaatgctcgtattcgtgctaagcattatgtttatattggtgatcctgctcaattgccagcaccacgtgtgttattgagcaagggtacacttgaacctaaatattttaacactgttactaagctcatgtgttgcttagggccagacatttttcttggtacatgttatagatgtcctaaggaaatcgttgatacagtgtccgccttggtttatgaaaataagcttaaggctaagaatgagagtagttcattgtgttttaaggtctattataagggcgttacaacacatgaaagttctagtgctgtaaatatgcagcagatttatttgattaataagtttttgaaggctaaccctttgtggcataaagctgtttttattagcccatataatagtcagaactttgcagctaagcgtgttttgggtttacaaacccaaaccgtggattctgctcaaggttctgaatacgattatgttatatattcacagactgcagaaacagcgcattctgtaaatgttaatcgcttcaatgttgctattactcgagcaaagaaaggtattctttgtgttatgagtaatatgcagttgtttgaagcattacagtttactacattgaccttagataaagtgccacaggccgttgaaactaaagttcaatgtagtactaatttatttaaagattgtagcaagagttatagcggttaccacccagctcatgctccttcatttttggcagtagatgacaaatataaggcaactggcgatttagccgtgtgtcttggcattggtgattctgctgttacatattcaagattaatatcactcatgggttttaaattggatgttacccttgatgggtattgtaagctttttataactaaagaagaagctgttaaacgcgtgcgtgcctgggttggctttgatgctgaaggtgctcatgccacgcttgatagcattgggacaaatttcccactccaattaggattttccacaggaattgattttgttgtggaagccactggtttgtttgctgatagagatggttacagctttaaaaaggctgtggcgaaagctcctcctggtgaacaatttaagcacctcatccctttgatgacgagaggtcatcgctgggatgttgttagacctagaatagtacaaatgtttgcagatcatttaattgatctgtctgattgtgttgtgctagttacatgggcagccaactttgagctcacttgtctccgctactttgcaaaagtaggtcgtgagatttcttgtaatgtatgcactaaacgtgctacagtttacaattctagaactggttactatggttgttggcgccatagtgttacatgtgattacttgtataatccacttattgttgatattcaacagtggggatatattggttctttatcaagtaatcatgatttatattgtagtgtccataaaggagcacatgttgcttcctctgatgctataatgacacggtgtttggccgtttatgattgcttttgcaataatattaattggaatgtggagtatcccatcatttcaaatgagttaagtattaatacctcttgtagagtcttgcagcgtgtgattcttaaagctgccatgctctgcaacagatatactttgtgttatgatattggcaacccaaaagggattgcctgtgtcaaagattttgattttaagttctatgatgcccaaccaattgttaagtctgttaagactcttttgtattcttttgaggcacataaggactcttttaaagacggtttgtgtatgttttggaactgtaatgtggataagtatccaccgaatgcagttgtatgtagatttgacactagagtgttgaataatttaaatcttcctggctgtaatggaggtagtttgtatgttaataaacatgcattccacactaaaccctttgctagggcagcctttgagcatttgaagcctatgccattcttctattattcagatacgccttgtgtgtatatggatggtatggatgctaagcaggttgattatgtacctttgaaatctgccacgtgcatcacaagatgcaatttaggtggtgcagtttgtttaaaacatgctgaagagtatcgtgagtacttagagtcttacaatacagctactacagcaggttttactttttgggtctataagacatttgatttttataatttgtggaatacgttcaccaagctacaaagcttggagaatgttgtatataatttagtcaagactggtcattatacaggacaggctggtgaaatgccttgtgccattataaatgataaagttgtgactaagatcgataaggaggatgttgtcatttttattaataatacaacataccctactaatgtggccgttgaattatttgccaagcgcaatgttcgacaccacccagagcttaagctctttagaaatttaaatatagacgtgtgttggaagcacgtcatttgggattatgctagagaaagtatattttgcagtaatacctatggtgtctgcatgtatacagatttaaagttcattgataaattgaatgtcctttttgatggtcgtgataatggtgctcttgaagcttttaaacgttctaataatggcgtttacatttccacgacaaaagttaagagtctttcgatgataagaggtccaccgcgtgctgaattaaatggcgtggtggtggacaaggttggaaacactgattgtgtgttttattttgctgtgcgtaaagaaggtcaggatgtcatcttcagccaattcgacagcctgggagtcagctctaaccagagcccacaaggtaatctggggagtaatggtaaaccc------ggtaatgtcggtggtaatgatgctctgtcaatctctactatctttacacaaagccgtgttattagctcttttacatgtcgtactgatatggaaaaagattttatagctttagatcaagatgtgtttattcagaagtatggtttggaggactatgcctttgaacacattgtttatggtaatttcaaccagaagattattggtggtttgcacttgttaataggcttgtaccgaagacagcaaacttccaatctggttgttcaggagtttgtttcatatgactccagcatacactcttattttatcactgacgagaagagtggtggtagtaagagtgtttgcactgttatagacattttgttggatgattttgtgactcttgttaagtcacttaatcttaattgtgtgagtaaggttgttaatgttaatgttgattttaaagattttcagtttatgctttggtgtaacgatgagaaagttatgactttctatcctcgtttgcaagctgcatctgactggaagcctggttattctatgcctgtattatataagtatttgaattctccaatggaaagagttagtctctggaattatgggaagccagttactttgcctacaggctgtatgatgaatgttgctaagtatactcagttatgtcaatatctgaatactacaacattagctgtacctgttaatatgcgagttttgcatttaggtgcaggttcagaaaaaggagtagcaccgggttctgcagttcttaggcagtggttgcctgctggtactattcttgtagataatgatttatacccatttgttagtgacagtgtcgctacatattttggggattgtataactttaccctttgattgtcaatgggatttgataatttctgatatgtatgaccctattactaagaacataggtgagtacaatgtgagtaaagatggtttctttacatacatttgtcatatgattcgagacaagttagctcttggtggcagtgttgctataaaaataacagagttttcttggaatgcagaattatataagttaatggggtattttgcattttggactgtgttttgcacaaatgcaaatgcttcttctagtgaaggatttttaattggcataaattatttgtgtaagcccaaggttgagatagatggaaatgttatgcatgccaattatttgttttggagaaattccacagtttggaacgggggtgcttatagcctgtttgacatggctaaattcccgcttaagttggctggtactgccgtaataaatttaagagcagaccagattaatgatatggtttattcccttcttgaaaagggtaaactacttattagagatacaaataaagaagttttcgttggtgacagtttggttaatgtaatctaa------actttaaaaatggctgtcgct------tatgcagataagcctaatcattttatcaattttccacttacccattttcagggttttgtgttaaattataaaggtttacaatttcaaattctcgatgaaggagtggattgtaaaatacaaacagcgccacacattagtcttactatgctggacatacagcctgaagactataaaagtgttgatgtcgctattcaagaagttattgatgatatgcatt------ggggtgatggttt---tcagattaaatttgagaatcctcacatcctaggaagatgcatagttttagatgttaaaggtgtagaagaattgcatgacgatttagttaattacattcgtgataaaggttgtgttgctgaccaatccaggaaatggattggccattgtaccatagctcaact-------------cacggatgcagcactgtccattaaggaaaatgttgattttataaacagcatgcaattcaattataaaatcaccatcaacccc---------------tcatcaccggctagacttgaaatagttaagctcggtgctgaaaagaaagatggtttttatgaaaccatagttagtcactggatgggaattcgtt------------ttgaatacacatcacccactgataagctagctatgattatgggttattgttgtttagatgtggtacgtaaagagctagaagaaggcgatcttcccgagaatgatgatgatgcttggtttaagctatcgtaccattatgaaaacaattcttg--gttcttccgacatgtctacaggaaaagttttcatttccgtaaggcttgtcaaaatt---------tagattgtaattgtttgg---ggtttta---------------------------tgaatcttcagttgaagaatat---taaactcagtgaaaatgt----ttttgcttcctagattt--attctagttagctgcataattggt---agcttaggtttttataaccctcctaccaatgttgtttcgcatgtaaatggagattggtttttatttggtgacagtcgttcagattgtaatcatattggtaatatcaacccccataattattcttatatggaccttaatcctgctctatgtgattctggtaaaatatcatctaaagctggcaactccattttcaggagttttcactttaccgatttttataattacacaggcgaaggtcaacaaattattttttatgagggtgttaattttacgccttatcatgcctttaaatgcaaccgttctggtagtaatgatatttggatgcagaataaaggcttgttttatactcaggtttataagaatatggctgtgtaccgcagccttacttttgttaatgtaccatatgtttataatggctccgcacaagctacagctttttgtaaatct---------ggtag------------tttagtccttaataaccctgcttatatagctcctcaagctaactct-gggattattact--aaggttgaagctgatttttatttgtcaggttgtgacgagtatatcgtaccactttgtattcttaacggcaagtt------------------tttgtcgaatacaaagtattatgatcatagtcaatattattttaataaagacact-ggtgttatttatggtctcaattctacagaaaccattacca---------------ctggttttgatcttaattgtcattatttagttttaccctctggtaattatttagccatttcaaatgagctattgttaactgttcctacgaaagcaatctgttttaataagcgtaaggattttacgcctgtacaggttgttgattcgcggtggaacaatgccaggcagtctgataacatgacggcggttgcttgtcaacctccgtactgttattttcgtaattctactaccaactatgttggtgt---ttatgatattaatcatggagatgctggtttcactagcatactcagtggtttgttatataattcatcttgtttttcgcagcaaggcgtttttaggtatgataatattagc---------agtgtctggcctctctacccctatggcagatgtcccactgctgctgatattaat------atccctgatttacccatttgtgtgtatgatccgctaccagttattttgcttggcattcttttgggcgttgcgattgtaattattgtagttttgttgtt-acattttatggtggataatgttactaggct------------gcatgatgcttagacc-ataatctaaacatgtttttgat---acttttaatttccttaccaacggc---ttttgctgttataggagatttaaagtgtcctttagatactagtcgtaaaggtagctttaataataaagacaccggtcctccttttataagtactgatactgttgatgttactaatggtttgggtacttattatgttttagatcgtgtgtatttaaataccacgttgtttcttaatggttattaccctacttcaggttccacatatcgtaatatggcactgaagggaactgacaaattgagcacactatggtttaaaccaccatttctttctgattttattaatggtatttttgctaaggtcaaaaataccaaggttttt---aaagatggtgtaatgtatagtgagttccctgctataactataggtagtacttttgtaaatacatcctatagtgtggtagtacaaccacgtacaattaattcaacacaggatggtgttaataaattacaaggtcttttagaggtctctgtttgccagtataatatgtgtgagtacccacatacgatttgtcatcctaaact---gggtaatcacttcaaagaactatggc---atttggatacaggtgttgtttcctgtttatataagcgtaatttcacatatgatgtgaatgctacttatttgtattttcatttttatcaagaaggtggtactttttatgcatattttacagacactggtgttgttactaagtttttgttcaatgtttatttaggcatggcactttcacactattatgtcatgcctctgacttgtattagtaggcgtgatattggtttt------actttagaatattgggttacacccctcacttctagacaatatttactcgctttcaatcaagatggtattatttttaatgctgttgattgtatgagtgattttatgagtgagattaagtgtaaaacacaatctatagcaccacctactggtgtttatgaattaaacggttacactgttcagccaatcgcagatgtttaccgacgcaaacctgatcttcccaattgcaatatagaagcttggcttaatgataagtcggtgccctctccattaaattgggaacgtaagacattttcaaattgtaattttaatatgagcagcctgatgtcttttattcaggcagactcatttacttgtaataatattgatgctgctaagatatatggtatgtgtttttccagcataactatagacaagtttgctatacccaatggcaggaaggttgacctacaattgggcaatttgggctatttgcagtcatccaactatagaattgatactactgcaacaagttgtcagttgtattataatttacctgctgctaatgtctctgttagcaggtttaatccttctacttggaataagagatttggttttatagaagattctgtttttgtgcctcaacctacaggtgtttttactaat------cacagtgtagtttatgcacaacactgtttcaaagcccctaaaaatttc---------------------tgtccgtgtaaattgaatg----gttcgt---------------gtcctga---------------taaaaataatggtataggcacttgtcctgcaggtactaat------tatttaacttgtgataa------------------------------------------------------------------tttgtgtactcttgatcctatta----catttaaagctccaggtacttat---------------aagtgcccccaaactaaatctttagttggcataggtgagcactgttcgggtcttgctgttaaaagtgattattgt------------------agaggcaattcttgtacttg------------------------------------------------ccaaccacaagcatttttgggttggtctgcagactcttgtttacaaggagacaagtgtaatatttttgctaatcttattttgcatgatgttaatagtggtcttacttgttctactgatttacaaaaagctaacacagacataattcttggtgtttgtgttaattatgacctctatggtatttcaggccaaggcatttttgttgaggttaatgcgacttattataatagttggcagaaccttttatatgattctaatggtaatctctacggttttagagactacataacaaacagaacttttatgattcgtagttgctatagcggtcgtgtttctgcggcctttcatgctaactcttccgaaccagcattgctatttcggaatattaaatgcaactacgtttttaataatagtcttacacgacagctgcaacccattaactattcgtttgatagttatcttggttgtgttgtcaatgcttataatagtactgctatttctgttcaaacatgtgatctcacagtaggtagtggttactgtgtggagtact---------------cta------aaaacagacgaagtcgtagagcg------------attaccactggttatcggtttactaattttgagccatttactgttaattcagtaaatgatagtttggaacctgtaggtggtttgtatgaaattcaaataccttcagagtttactataggtaatatggaggagtttattcaaacaagctctcccaaagttactattgattgtgctgcatttgtctgcggtgattatgcagcatgtaaattacagttggttgaatatggtagtttctgtgataacattaatgccatactcacagaagtaaatgaactacttgataccacacagttgcaagtagctaatagtttaatgaatggtgttactcttagcactaagcttaaagatggtgttaatttcaatgtagacgacatcaatttttcccctgtattaggttgtctaggcagcgaatgtagt------------------aaagcttcc------agtagatctgctatagaggatttactttttgataaagtaaagttatctgatgtcggtttcgttgaggcttataataattgtacaggaggtgccgaaattagggacctcatttgtgtgcaaagttataaaggcatcaaagtgttgcccccactgctctcagaaaatcagatcagtggatacactttggctgccacctctgctagtctatttcctccttggacagcagcagcaggtgtaccattttatttaaatgttcagtatcgcattaatgggcttggtgtcaccatggatgtgctaagtcaaaatcaaaagcttattgctaatgcatttaacaatgcccttcatgctattcagcaagggttcgatgcaactaattctgctttagttaaaattcaagctgttgttaatgcaaatgctgaagctcttaataacttattgcaacaactctctaatagatttggtgctataagtgcttctttacaagaaattctatctagacttgatgctcttgaagcggaagctcagatagatagacttattaatggtcgtctcaccgctcttaatgcttatgtttctcaacagcttagtgattctacactggtaaaatttagtgcagcacaagctatggagaaggttaatgaatgtgtcaaaagccaatcatctaggataaatttctgtggtaatggtaatcatattatatcattagtgcagaatgctccatatggtttgtattttatccactttaattatgtccctactaagtatgtcacagcgaaggttagtcctggtctgtgcattgctggtaatagaggtatagctcctaagagtggttattttgttaatgtaaataatacttggatgtacactggtagtggttactactaccctgaa-cctataac--tgaaaataatgttgttgttatgagtacctgcgctgttaattatactaaagcgccgtatgtaatgctgaacacttcaatacccaaccttcctgattttaaggaagagttggatcaatggtttaaaaatcaaacatcagtggcaccagatttgtcact------tgattatataaatgttacattcttggacctacaagttgaaatgaataggttacaggaggcaataaaagtcttaaatcatagctacatcaatctcaaggacattggtacatatgaatattatgtaaaatggccttggtatgtatggcttttaatctgccttgctggtgtagctatgcttgttttactattcttcatatgctgttgtacaggatgtgggactagttgttttaagaaatgtggtggttgttgtgatgattatactggataccagg---agttagtaatcaaaa------cttcacatgacgactaagttcgtct-ttgattcattg------------------------------------------------------------------------------------------------------------------------------------------------------------------------------------------------------------------------------------------------------------------------------------------------------------------------------------------------------------------------------------------------------------------------------------------------------------------------------------------cactgatcttttg----------------ttagatctttttgca--------------------------------------------------------------------------------------------------------------------atctagcatttgt------------taccacgcccttttaatggacatttggagacctgagaagaaatttctccgttatattaacggttttaatgtctcagaattagaagatgcttgttttaaatttaactatcaatttcctaaagtaggatattgtagagttcctagtcatgcttggtgccgtaatcaaggtagattttgtgctacattcactctttatggtaaatccaaacat---tatgataaatattttggagtaataaatggtttcacagcattcgctaatactgtagaggatgctgttaacaaactggttttcttagctgttgactttattacctggcgcagacaggagttaaatgtttatggctgatg---cttatcttgcagacactgtgtggtatgtggggcaaataatttttatagttgccatttgtttattggttacaatagttgtagtggcatttttggcaacttttaaattgtgtattcaactttgcggtatgtgtaataccttagtactgtccccttctatctatgtgtttaatagaggtaggcagttttatgagttttacaat---gatataaaaccaccagtccttgatgtggatgacgtttaggta-atccaaacattatgagtagtaa---aactacaccagcacc---agtttatatctggactgctgatgaagctattaaattcctaaaggaatggaatttttctttgggtattatactactttttattacaatcatattgcaatatggatatacaagtcgcagtatgtttgtttatgttattaagatgattattttgtggcttatgtggcccattactataatcttaactactttcaattgcgtatacgcattgaataatgtgtatcttggcctttctatagtttttaccatagtggccattattatgtggattgtgtattttgtgaatagtatcaggttgtttattagaactggaagtttttggagttttaacccagaaacaaacaacttgatgtgtatagatatgaaaggaacaatgtatgttaggccgataattgaggactatcataccctgacggtcacaataatacgcggtcatcttta-cattc-aaggtataaaactaggtattggctattctttggcagatttgccagcttatatgactgttgctaagg--ttacacacctgtgcacatataagcgtggttttcttgacaggataagc---gatactagtggttttgctgtttatgttaagtccaaagttggtaattaccgactgccatca------------------------------------------acccaaaagggttctggcatggacaccgcattgttgagaaataatatctaaatttt-aaggatgtcttttactcctggtaagc---aatccagtagtagagcgtcctctggaaatcggtctgttaatggcatcctcaag------------tgggccgatcagtccgaccagtttagaaattttcaaaccaggggtagaagagctcaacccaagcaaactgctacttctcagcaaccatcaggagggaatgttgtaccctactattcttggttctctggaattactcagtttcaaaagggaaaggagtttgagtttgcagaaggacaaggtgtgcctattgcaccaggagtcccagctactgaagctaaggggtactggtacagacacaacagacgttcttttaaaacagccgatggcaaccagcgtcaactgctgccacgatggtatttttactatctgggaacaggaccgcatgctaaagaccagtacggcaccgatattgacggagtctactgggtcgctagcaaccaggctgatgtcaataccccggctgacattgtcgatcgggacccaagtagcgatgaggctattccgactaggtttccgcctggcacggtactccctcagggttactatattgaaggctcaggaaggtctgctcctaattccagatctacttcgcgcacatccagcagagcctctagtgcaggatcgc---gtagtagagccaattctggcaatagaacc------------cctacctctggtgtaacacctgacatggctgatcaaattgctagtcttgttctggcaaaacttggcaaggatgccactaaacctaagcaagtaaccaagcatactgccaaagaagtcagacagaaaattttgaataaaccccgccagaagaggagccccaataaacaatgcactgttcagcagtgttttggtaagagaggccctaatcagaattttggtggtggagaaatgttaaaacttggaactagtgactcacagttccccattcttgcagaactcgcacccacagctggtgcgtttttctttggatcaagattagagttggccaaagtgcagaatttatctgggaatcctgacgagcctcagaaggatgtttatgaattgcgctataacggcgcaattaggtttgacagtacactttcaggctttgagaccataatgaaggtgttgagtgagaatttgaatgccta---tcaacaac------aagatggtatgatgaat---------------atgagtccaaaaccacagcgtcagcgtggtcataagaa------------tggacaaggagaaaatgataatataagtgttgcagtgcccaaaagccgcgtgcagcaaaataagagtatagagttgactgcagaggacatcagccttcttaagaag---atggatga---------gccctatac---tgaagacac------ctcagaaatataa-gagaatgaaccttatgtcggcatctggtgg-taacccctcgcagaaaagtcgagataaggcactctctatcagaatggatgtcttgctgctataatagatagagaaggttatagcagactatatattaattagttgaaagttttgtgttgtaatgtatagtgtt-------------------------------------------------------------------------------------------------------------------------------------------------------------------------------------------------------------------------------------
>KF530077_HumanOC43_USA_1987-03-12
------------------------------------------------------------------------------------------------------------------------------------------------------------------------------------------------------------cctgcat--tccgct-tcact-----gatctcttgttagat--ctttt----tgta--atctaaactttataaaaacatccac-------tccctgta-atctatgcttgtgggcg-----tagatttttcatagtggtgtttatattcatttctgctgttaacagctttcagccagggacgtgttgtatcctaggc----ag-----------tggcccacccataggtcaca--a-------------------tgtcgaag---atcaacaaatacggtctcgaactacactgggctccagaatttccatggatgtttgaggacgcagaggagaagttggataaccctagtagttcagaggtggatatgatttgctccaccactgcgcaaaagctggaaacagacggaatttgtcctgaaaatcatgtgatggtggattgtcgccgacttcttaaacaagagtgttgtgtgcagtctagcctaatacgtgaaattgttatgaatgcaagtccatatgatttggaggtgctacttcaagatgctttgcagtcccgtgaagcagttttggttacaacccccttaggtatgtctttagaggcatgctatgtgagaggttgtaatcctaaaggatggaccatgggtttgtttcggcgtagaagtgtgtgtaacactggtcgttgcactgtta---ataagcatgtggcctatcagttatatatgattgatcctgcaggtgtctgtctaggtgcaggtcaattcgtgggttgggtcatacccttagcctttatgcctgtgcaatcccggaaatttattgttccatg--ggttatgtacttgcgtaagcgtggcgaaaagggtgcttacaataaagatcatggacgtggcggttttgga--------------------catgtttatgattttaaagttgaagatgcttatgaccaggtgcatgatgagcctaagggtaagttttctaagaaggcttatgctttaattagagggtatcgtggtgttaaaccacttctctatgtagaccagtatggttgtgattatactggtagtcttgcagatggcttagaggcttatgctgataagacattgcaagaaatgaaggcattatttcctacttggagtcaggaactcctttttgatgtaattgtggcatggcatgttgtgcgtgatccacgttatgttatgagattgcagagtgctgctactatacgtagtgttgcatatgttgctaaccctactgaagacttgtgtaatggttctgttgttataaaagaacctgtgcatgtttatgcagatgactctattattttacgtcaatataatttagttgacattatgagtcatttttatatggaggcagatacagttgtaaatgctttttatggtgttgctttgaaagattgcggttttgttatgcagtttggttacattgattgcgaacaagactcgtgtgattttaaaggttggattcctggtaacatgatagatggttttgcttgcaccacttgtggtcatgtttatgaagtaggtgatttgatagcacaatcttcaggtgttttgcctgttaaccctgtattgcatactaagagtgcagcaggctatggtggttttggttgtaaagattcttttactctgtatggccaaactgtagtttattttggaggttgtgtgtattggagtccagcacgtaatatatggattcctatattaaaatcctctgttaagtcatatgacagtttggtttatactggagttttaggttgcaaggctattgtaaaggaaacaaatctcatttgcaaagctttgtaccttgattatgttcaacacaagtgtggcaa------tttacaccaacgggagttgctaggtgtttcagatgtgtggcataaacaattgctattaaatagaggtgtttataaacctctgttagagaatattgattattttaatatgcggcgcgctaaatttagtttagaaacttttactgtttgtgcagatggctttatgccttttctcttagatgatttagttccacgcgcatattatttg---------gcagtaagtggtcaagcattttgtgattatacagataaactttgccatgctgttgtgtctaagagtaaagagttacttgatgtgtctctggattctttaggtgcagctatacattatttgaattctaagattgttgatttggctcaacattttagtgat-tttggaacaagtttcgtttctaaaattgttcatttctttaagacttttactactagcactgctcttgcatttgcatgggttttatttcatgttttgcatggtgcttatatagtagtggagagtgatatatattttgttaaaaacattcctcgttatgctagtgctgttgcacaagcatttcagagtgttgctaaagttgtactggactctttaagagttacttttattgatggcctttcttgttttaagattggacgtagaagaatttgtctttcaggcagaaaaatttatgaaattgagcgtggcttgttacattcatcccaattgccattagatgtttatgatttaaccatgcctagtcaagttcagaaagctaag---caaaaacctatttatttaaaaggttctggttctgatttttcattagcggatagtgtagttgaagttgttacaacttcacttacaccatgtggttattctgaaccacctaaagttgcagataaaatttgcattgtggataatgtttatatggccaaggctggtgataaatattaccctgttgtggt---tgatgatcatgttggactcttggatcaagcatggagagttccttgtgctggaaggcgtgttacatttaaggaacagcctacagtaaag---------gagattataagcatgcctaagattattaaggttttttatgagctcgacaacgattttaatactattttaaatactgcatgtggagtgtttgaagtggatgatactgtggatatggaggaattttatgctgtggtgattgatgccatagaagagaaactttctccatgtaaggagcttgaaggtgtaggtgctaaagttagtgcctttttacagaaattagaggataattccctatttttatttgatgaggctggcgaggaagttcttgcacctaaattgtattgtgcctttacagctcctgaagatgatgactttct------tgag---------------------gaaagtga------------------t------------------------------------------------------------gttgaagaagatgatgtagaagatgaggaa------------------------------------------------------------------------------------------------------------------------------------------------------------------------------------------------------------------------------------------------------------------------------------------------------------------actgatttaactgtcacaagtgct------------------------ggacagccttg------------------------------------------------------------tgttgctagt------------------------------------------------------------------------------------------------------gaacaggaggagtcttctgaagt----cttaga---------------------------------------------------ggacactttgaatgatggtc------------------------------------------------------------------------------------------------------------------------------------------------------------------------------------------------------------caagtgtggagacatctgat---------------------------------------------------------------------------------------------------------------------------------------------------------------------------------------------------------------------------------------------------------------------------------------------------------------------------------------------------------------------------------------------------------------------------------------------------tcacaagttgaag--------------------------------------------------------------------------aagatgtagaaatgtcggattttgtt---------------------------------------------------------------------------------gatcttg------------------------------------------------------------------------------------aatctg-tgattcag-----------------------gatta-----------------------------------------------------------tgaaaatgtttg------------------------------------------------------------------------------------------------------------------------------------------------------------------ttttgagttttatactacagagccagaa----------------------------------------------------------------------------------------------------------------------------------------------------------------------------------------------------------------------------------------------------------------------------------------------------tttgttaaagttttgggtctgtatgtgcctaaagcaactcgcaacaattgctggttgcgatcagttttggcagtgatgcagaaattgccctgtcaatttaaagataaaaatttgcaggatctttgggtgttatacaagcaacagtatagtcagttgtttgttgataccttggttaataagatacctgctaatattgtacttccacaaggtggttatgttgctgattttgcatattggtttttaaccttatgtgattggcagtgtgttgcatactggaaatgcattaaatgtgatttagctcttaagcttaaaggcttggatgctatgttcttttatggtgatgttgtttcacatatatgcaag---tgtggtgagtctatggtacttattgatgttgatgtgccatttacagcccactttgctcttaaagataagttgttttgtgcatttattactaagcgtattgtgtataaagcagcttgtgttgtggatgttaatgatagtcattctatggctgttgttgatggt---------aaacaaattgatgatcatcgtatcactagtattactagtgataagtttgattttattattgggcatggtatgtcattttcaatgactacttttgaaattgcccaattgtatggttcttgtataacacctaatgtgtgttttgttaaaggtgatataattaaagtgtctaagcttgttaaagcagaagttgtagtaaaccctgctaatggccatatggcacatggtggtggtgttgcaaaagctattgcagtagcagctggacagcagtttgttaaagagactaccgatatggttaagtctaaaggagtttgtgctactggagattgttatgtctctacagggggcaaattatgtaaaactgtgcttaatgttgttggacctgatgcgagaacacag---ggtaaacaaagttatgtattgttagagcgtgtttataaacattttaacaactatgactgtgttgttacaactttgatctcagctggtatatttagtgtgccttctgatgtgtctttaacatatctacttggtactgctaagaaacaagttgttcttgttagcaataatcaagaggatttcgatcttatttctaagtgtcagataactgctgttgagggcactaagaaattggcagcgcgtctttcttttaatgttggacgttccattgtttacgaaacagatgctaataagttgattttaatcaatgacgttgcatttgtttcgacatttaatgttttacaggatgttttatccttaagacatgatatagcacttgatgatgatgcacgaaccttcgttcagagcaatgttgatgttgtacctgagggttggcgtgttgtcaataagttttatcaaattaatggtgttagaaccgttaagtattttgagtgtactggaggcatagatatatgtagccaggataaagtttttggttatgtacagcagggtatttttaataaggctactgttgctcaaattaaagccttgtttttggataaagtggacattttgctaactgttgatggtgttaatttcactaataggtttgtgcctgttggtgaaagttttggtaagagtctaggaaatgtgttttgtgatggagttaatgtcacgaagcataagtgtgatataaattataaaggtaaagtctttttccagtttgataatctttctagtgaagatttaaaggctgtaagaagttcctttaattttgatcagaaggaattgcttgcctattacaacatgcttgttagttgttttaagtggcaggttgttgttaatggtaagtatttcacttttaagcaagctaataacaattgttttgttaatgtttcttgcttaatgctccagagtttgcatctgacatttaaaattgttcaatggcaagaggcatggcttgaatttcgttctggccgccctgctagatttgtagctttggttttggccaaaggtgggtttaaatttggagatcctgctgattctagagatttcttgcgtgttgtgtttagtcaagttgatttgactggggcaatatgtgattttgaaattgcatgtaaatgtggtgtaaagcaggaacagcgtactggtctggacgctgttatgcattttggtacattgagtcgtgaagatcttgagattggttataccgtggactgttcttgcggtaaaaagctaattcattgtgtacgatttgatgtaccatttttaatttgcagtaatacacctgctagtgtaaa------at---tacctaagggtgtaggaagtgcaaatatttttataggtgataaggttggtcattatgttcatgttaagtgtgaacaatcttatcagctttatgatgcttctaatgttaagaaggttacagatgttactggcaagttgtcagattgtctgtatttt------------aaaaatttgaaacaaacttttaaatcggtgttaaccacctattatttggatgatgttaagaaaattgagtataaacctgacttgtcacaatattattgtgacggaggtaagtattatactcagcgtattattaaagcccaatttaaaacattcgagaaagtagatggtgtgtatactaattttaaattgataggacacaccgtctgtgacagtcttaatgctaagttgggttttgatagctctaaagagtttgttgaatataagattactgagtggccaacagctacaggtgatgtggtgttggctactgatgatttgtatgttaagagatatgagaggggttgtattacttttggtaaacctgttatatggttaagccatgagaaagcttccctcaattctttaacatattttaatagatcttcattggttgatgataataaatttgatgttttaaaagtggatgatgtggac----------------------------------------------------gatggtgttgacagctcagag--------gg-------------------------------------tgatg----------------------ccaaagaaaccaaagaaatca------------------------------------------acattattaagttaagtggtgttaaaaaaccatttaaggttgaagatagtgtcattgttaatgatgatactagtgaaaccaaatatgttaagagtttgtctattgttgatgtgtatgatatgtggcttacaggttgtaagtatgttgttagaactgctaatgctttgagcagagcagttaacgtacctacaatacgtaagtttataaaatttggtatgactcttgttagtataccaattgatttgttaaatttaagagagattaagcctg---ctgttaatgtggttaaagctgtgcgaaataaaatttctgcatgctttaattttattaaatggcttttt---------------gtcttattatttggctggattaaaatatccgctgataataaagtaatctacaccacagaaattgcatcaaagcttacgtgtaagcttgtagctttagcttttaaaaatgcatttttgacatttaagtggagtatggttgctagaggtgcttgcattatagcgactatatttctattgtggtttaattttatatatgccaatgtaatttttagtgatttttatttgcctaaaatcggttttttgccgacttttgttggtaagattgcacagtggattaagaacacttttagtcttgtaactatttgtgatctatattccatt------caggatgtgggttttaagaatcagcattgtaatggaagtattgcatgtcagttctgcttggcaggatttgatatgttagataattataaagccattgatgtagtacagtatgaagctgataggagagcatttgttgattatacaggtgtgttaaagattgtcattgaattgatagttagttacgccctgtatacggcatggttttatccattgtttgcccttatcagtattcagatcttgaccacttggctgcctgagctttttatgcttagtacattacattggagttttaggttgctggtggctttagctaatatgttaccagcacatgtgtttatgaggttttatattattattgcctcttttactaagctatttagcttgtttaggcatgttgcctatggttgtaataaatctggttgtttgttttgttacaagaggaatcgtagtctacgtgttaaatgtagtactatcgttggtggtatgatacgctattacgatgttatggctaatggtggcactggcttttgttcaaaacatcaatggaattgcattgattgtgattcttataaaccaggtaatacttttattactgttgaggctgctcttgatctatctaaggaattgaaacggcccattcagcctacagatgttgcttatcatacggttactgatgttaagcaagttggttgttctatgcgcttgttctatgatcgtgatggacagcgcacatatgatgatgttaatgctagtttgtttgtggattatagtaatttgctacattctaaggttaagagtgtgcctaatatgcatgttgtggtagtggaaaatgatgctgataaagctaattttctgaatgctgctgtattttatgcacagtctttgtttagacctattttaatggttgataaaaatctgataactactgctaacactggtacgtctgttacagaaactatgtttgatgtttatgtggatacatttttgtctatgttt---gatgtggataaaaagagtcttaatgctttaatagcaactgcgcattcttctataaaacaaggtacgcagatttataaagttttggatacctttttaagctgtgct---cgtaaaagttgttctattgattcagatgttgatactaagtgtttagctgattctgtcatgtctgctgtatcggcaggtcttgaattgacggatgaaagttgtaataacttggtgccaacatatttgaagagtgacaacattgtggcagctgatttaggtgttctgattcaaaattctgcaaagcatgtgcagggtaatgttgctaaactagctggtgtttcctgtatatggtctgtggatgcttttaatcagtttagttctgatttccagcataaattgaagaaagcatgttgtaaaactggtttgaaactgaagcttacttataataagcagatggctaatgtctctgttttaactacaccctttagtcttaaagggggtgcagtttttagttattt---------------------------------------------------------------------------tgtttatgtgtgttttgtgttgagtttgatctgttttattggactgtggtgcttaatgcccacttacacagtacacaaatcagattttcagcttcccgtttatgccagttataaagttttagataatggtgttattagagatgttagcgttgaagatgtttgtttcgctaacaaatttgaacaatttgatcaatggtatgagtctacatttggtctaagttattatagtaacagtatggcttgtcccattgttgttgctgtaatagatcaggattttggctctacagtgtttaatgtccctaccaaagtgttacgatatggttatcatgtgttgcactttattacacatgcactttctgctgatggagtgcagtgttatacgccacatagtcaaatatcgtattctaatttttatgctagtggctgtgtgctttcctctgcgtgcactatgtttacaatggccgatggtagtccacaaccttattgttatacagaggggcttatgcaaaatgcttctctgtatagttcattggtacctcacgtgcggtataatcttgctaatgctaaaggttttatccgttttccagaagtgttgcgagaagggcttgtacgtatcgtgcgtactcgttctatgtcgtattgcagagttggattatgtgaggaagctgatgagggtatatgctttaattttaatggttcttgggtgcttaataatgattattatagatcattgcctgggaccttttgtggtagagatgtttttgatttaatttatcagctatttaaaggtttagcacagcctgtggattttttggcattgactgctagttccattgctggtgctatacttgctgtaattgttgttttggtgttttattacctaataaagcttaaacgtgcttttggtgattacaccagtgttgtttttgttaacgtgattgtgtggtgtgtaaattttatgatgctttttgtgtttcaagtttaccccacactttcttgtgtatatgctatttgttatttttatgtcacgctttatttcccttcggagataagtgtgataatgcacttacaatggctagttatgtatggcactattatgcctttatggttttgtttgctatatatagctgttgttgtttcaaatcatgctttttgggtattttcttactgcagaaagcttggtacttctgttcgtagtgatggtacatttgaagaaatggctctcactacttttatgattacaaaagattcttattgtaagcttaagaattctttgtctgatgttgcttttaatagatatttgagtttgtataataaatataggtattacagcggtaaaatggatactgctgcatatagggaggctgcttgctctcagttggctaaagcaatggacacatttaccaataataatggtagtgatgtgctttaccaaccgcctactgcttccgtctcaacttcattcttgcaatctggtattgtgaaaatggtaaatcctacttctaaggtagaaccatgtgttgtcagtgttacctatggtaatatgacattgaatggtttgtggttggatgacaaggtctactgtcccagacatgtaatatgttctgcttcagatatgactaatccagattatacaaatttgttgtgtagagtaacatcaagtgattttactgtattgtttgatcgtctaagccttacagtgatgtcttatcaaatgcggggttgtatgcttgttcttacagtgacccttcaaaattctcgtacgccaaaatatacatttggtgtggttaaaccaggtgagacttttactgttttagctgcttataacggcaaaccacaaggagcctttcatgtaactatgcgtagtagttataccattaagggttcctttttatgcggatcttgtggatctgttggttatgtaataatgggtgattgtgttaaatttgtttatatgcatcaattggagcttagtactggttgtcatactggtactgacttcaatggggatttttatggtccttataaggatgctcaggttgttcaattgcccattcaggattatatacaatctgttaattttgtagcatggctttatgctgctatacttaacaattgtaattggtttgtacaaagtgataagtgttctgtagaagattttaatgtgtgggctctgtccaatggatttagccaagttaaatctgaccttgttatagatgctttagcttctatgactggtgtgtctttggaaacactgttggctgctattaagcgtcttaagaatggtttccaaggacgtcagattatgggtagttgctcttttgaggatgaattgacacctagcgatgtttatcaacaactcgctggtatcaagttacaatcaaaacgcactagattgtttaaaggcactgtttgttggattatggcttctacatttttgtttagttgcataattacagcatttgttaaatggactatgtttatgtatgtaactactaatatgcttagtattacgttttgtgcactttgtgttataagtttggccatgttgttggttaagcataagcatctttatttgactatgtatataactcctgtgctttttacactgttgtataacaactatttggttgtgtacaagcatacatttagaggctatgtctatgcatggctatcatattatgttccatcagttgagtacacttatactgatgaagttatttatggcatgttattgcttgtaggaatggtttttgttacattacgtagcattaaccatgatttgttttcttttataatgtttgttggtcgtttgatttctgttttctctttgtggtacaagggttctaacttagaggaagaaattcttcttatgttggcttccctttttggtacttacacatggacaacagttttatctatggctgtagcaaaggttattgctaagtgggttgctgtgaatgtcttgtatttcacagatatacctcaaattaaggtagtgcttttgtgctatttgtttataggttatattattagctgttattggggcttgttttccttgatgaacagtttgtttagaatgcctttgggtgtttataattataaaatttcagtacaggaattaagatatatgaatgctaatggattgcgccctcctaagaatagttttgaagcccttatgcttaattttaagctgctgggtattggaggtgttccaatcattgaagtatctcaatttcaatcaaaattgactgatgtcaaatgtgctaatgtcgtcttgcttaactgcttgcaacatttgcatgttgcttctaattctaagttgtggcagtattgtagcactttgcacaatgaaatacttgccacttcggatctgagtgttgcttttgaaaagcttgctcagttattaattgttttgtttgctaatccagctgctgtggatagcaagtgcctgactagtattgaagaagtttgcgatgattacgcaaaggacaatactgttttgcaggctttacagagtgaatttgttaatatggctagcttcgttgaatatgaggttgctaagaaaaatcttgatgaggcgcgttttagtggttctgctaatcaacagcagttaaaacagctagagaaagcctgtaatattgctaaatctgcttatgaacgcgaccgtgctgtagcaaaaaagttggagcgtatggctgatttggctctcactaatatgtataaagaagctagaattaatgataagaagagtaaggttgtttctgccttgcaaactatgctttttagtatggtgcgtaagttagataatcaagctctgaattcaatattagataacgctgtgaagggttgtgtaccattgaatgcaataccttcattggcagcaaatactctgaatataattgtaccagataaaagtgtttatgaccaggtagttgataatgtctatgttacctatgcgggtaatgtatggcagattcaaactatccaggattcagatggtacaaataagcagttgaatgagatatctgatgattgtaactggccactagttattattgcaaatcggtataatgaggtatctgctactgttttgcaaaataatgaattaatgcctgctaagttga-aaattcaggttgttaatagtggtccagatcagacttgtaatacacctactcaatgttactataataatagtaacaatgggaagattgtttatgctatacttagtgatgttgatggtcttaagtatacaaaaattcttaaagatgatggcaattttgttgttttggagttagatcctccttgtaaatttactgttcaagatgctaaaggtcttaaaattaagtacctttattttgtaaaaggttgtaacacactagcaagaggctgggttgttggtacaatttcttctacagttagattgcaagctggaactgctactgaatatgcttccaactcatctatattgtctttgtgtgcgttttctgtagatcctaagaaaacgtatttagattttatacaacaaggaggaacacctattgctaattgtgttaaaatgttgtgtgaccatgctggtaccggtatggccattactgttaaacccgatgctaccactagtcaggattcatatggtggtgcatctgtttgtatatattgccgcgcacgagttgaacacccagatgttgatgggttgtgcaaattacgcggcaagtttgtacaagtgcctgtaggtataaaagatcctgtgtcttatgttttgacacatgatgtttgtcgagtttgtggattttggcgggatggaagttgttcatgtgttagcactgacactactgttcaatcaaaagatactaattttttaaacgggttcggggtacgagtgtagatgcccgtctcgtaccctgcgccagtggtttatctactgatgtacaattaagggcatttgatatttacaatgctaatgttgctggcattggtttacatttaaaagttaattgttgccgttttcagcgtgttgatgagaacggtgataaattagatcagttctttgttgttaagaggacagatctgactatatataatagagagatgaaatgctatgagcgtgtaaaagattgtaagtttgtggctgaacacgatttctttacatttgatgtagaaggtagtcgtgtgccacacattgtacgcaaggatttaacaaagtatactatgttggatctttgctatgcattgcgacattttgatcgcaatgattgcatgctgctttgtgacattctctctatatatgctggttgtgaacaatcctactttactaagaaggattggtatgattttgttgaaaatcctgatattattaatgtgtataaaaagctaggacctatttttaatagagccctagttagcgctactgagtttgcggacaaattggtggaggtaggcttagtaggcgttttaacacttgataatcaagatttaaatggtaaatggtatgattttggtgactatgttattgcagccccaggatgtggtgttgctatagcagattcttattattcttatatcatgcctatgctgaccatgtgtcatgcattggattgcgaattgtatgtgaataatgcttatagactatttgatcttgtacagtatgattttactgattacaagcttgaattgtttaataagtattttaagcactggagtatgccatatcatcctaacactgttgattgtcaggatgatcggtgtattatacattgtgctaattttaacatactttttagtatggttttacctaatacatgttttgggcctcttgttaggcaaatttttgtggatggtgtgccttttgttgtttcaattggctaccattataaagaacttggtattgttatgaatatggatgtggatacacatcgttatcgcttgtctttaaaagacttgcttttatatgctgctgatccagctttgcatgtagcttctgctagtgctttgtatgatttacgcacttgctgttttagtgttgccgctataacaagcggtgtaaaatttcaaacagttaaacctggtaattttaatcaggatttttatgattttgttttaagtaaaggcctgcttaaagagggtagctcagttgatctgaagcactttttctttacacaggatggtaatgctgctattactgattataattattataagtataatttgcccaccatggtggacattaagcagttgttgtttgttttggaagttgtttataagtattttgagatttatgatggtgggtgtataccggcatcacaagtcattgttaataattatgataagagtgctggctatccatttaacaaatttggaaaagccaggctctattatgaagcattatcatttgaggaacaggatgaaatttacgcttatactaagcgtaatgtcctgccaacacttactcaaatgaatttgaaatatgctattagtgctaagaatagagcccgcactgttgctggtgtttccatacttagtactatgactggcagaatgtttcatcaaaaatgtttgaaaagtatagcagctacacgtggtgttcctgtagttataggcaccactaaattttatggtggctgggatgatatgttacgccgccttattaaagatgttgacaatcctgtacttatgggttgggattatcctaagtgtgatcgtgctatgccaaacttactacgtattgttagtagtttggtattagcccgaaaacatgagacatgttgttcgcaaagcgataggttttatcgacttgcgaatgaatgcgcacaagttttgagtgaaattgttatgtgtggtggctgttattatgttaagcctggtggcactagtagtggtgatgcaactactgcttttgctaattcagtctttaacatatgtcaagctgtttcagccaatgtatgtgccttaatgtcatgcaatggcaataagattgaagatcttagtatacgtgctcttcagaagcgcttatactcacatgtgtatagaagtgataaggttgattcaacctttgtcacagaatattatgaatttttaaataagcattttagtatgatgattttgagtgatgatggggttgtgtgttataattctgattatgcgtccaaagggtatattgctaatataagtgcctttcaacaggtattatattatcaaaataacgtttttatgtcagaatccaaatgttgggttgaacatgacataaataatggacctcatgaattctgttcacaacacacaatgcttgtaaagatggatggtgacgacgtctacctcccatatcctaatcctagtcgtatattaggagctggatgttttgtagatgatttgttaaagactgatagtgttcttttaatagaacgatttgtaagtcttgcaatagatgcttatccacttgtgtatcatgaaaatgaagaataccaaaaggtttttcgtgtttatttggcgtatataaagaagttgtacaatgacctgggtaatcagatcttggatagctacagtgttattttaagtacttgtgatggacaaaagtttactgatgagtccttttacaagaacatgtatttaagaagtgcagttatgcagagtgttggagcttgcgtggtctgttcttctcaaacatcattacgttgtggcagttgcatcagaaagcctcttctttgctgcaagtgttgttatgatcatgttatggcgactgatcataaatatgtcttgagtgtttcaccatatgtgtgtaatgcaccaggatgtgatgtaaatgatgttaccaaattgtatctaggtggtatgtcatattattgtgaagaccataagccacaatattcattcaagttggtaatgaatggtctggtttttggtctatataaacaatcttgtacaggatctccgtacatagacgattttaatcgtatagctagttgtaaatggaccgatgttgacgattacatactagctaatgaatgtacagagcgcttgaaattgtttgctgcagaaacgcaaaaggcaactgaggaagcctttaagcagagttatgcatcagcaacaatacaagagattgttagtgagcgcgaattgattctctcttgggagattggaaaagttaagccaccacttaataaaaattatgtttttactggctaccattttactaaaaatggtaagacagttttaggtgagtatgtttttgataagagtgagttgactaatggtgtgtattatcgcgccacaaccacttataagctatctgtaggagatgtttttgttttaacctctcattcagtagctaatttaagtgctcctacgcttgttccgcaggagaattatagtagtatcagatttgctagtgtttatagtgtgcttgagacgtttcagaacaatgttgttaattatcaacacattggtatgaaacgttactgcaccgtgcaaggacctcctggtacagggaagtcacatcttgctattggtcttgctgtattctattgtacagcacgtgttgtatacacagcggccagccatgcagctgttgacgcattgtgtgaaaaagcatataaatttttgaatataaatgattgcactcgtattattcctgccaaggtcagggtggagtgctatgataagtttaaaattaatgacaccactcgtaagtatgtgtttactaccataaatgcattacctgagatggtgactgatattgttattgtagatgaagttagtatgcttaccaattatgagctttctgttattaatgctcgtattcgcgctaagcattatgtttatattggtgatcctgctcaattgccagcaccacgtgtgttattgagcaagggtacacttgaacctaaatattttaacactgttactaagctcatgtgttgcttagggccagacatttttcttggtacatgttatagatgtcctaaggaaatcgttgatacagtgtccgccttggtttatgaaaataagcttaaggccaagaatgagagtagttcattgtgttttaaggtctattataagggcgttacaacacatgaaagttctagtgctgtaaatatgcagcagatttatttgattaataagtttttgaaggctaaccctttgtggcataaagctgtttttattagcccatataatagtcagaactttgcagctaagcgtgttttgggtttacaaacccaaaccgtggattctgctcaaggttctgaatacgattatgttatatattcacagactgcagaaacagcgcattctgtaaatgttaatcgcttcaatgttgctattactcgagccaagaaaggtattctttgtgttatgagtaatatgcagttgtttgaagcattacagtttactacattgaccttagataaagtgccacaggccgttgaaacgaaagttcaatgtagtactaatttatttaaagattgtagcaatagttatagcggttatcacccagctcatgctccttcatttttggcagtagatgacaaatataaggcaactggcgatttagccgtgtgtcttggtattggtgattctgctgttacatattcaagattaatatcactcatgggttttaaattggatgttacccttgatgggtattgtaagctttttataactaaagaagaagctgttaaacgcgtgcgtgcctgggttggctttgatgctgaaggtgcccatgccacgcgtgatagcattgggacaaatttcccacttcaattaggattttccacaggaattgattttgttgtggaagccactggtttgtttgctgatagagatggttacagctttaaaaaggctgtggcgaaagctcctcctggtgaacaatttaagcacctcatccctttgatgacgagaggtcatcgctgggatgttgttagacctagaatagtacaaatgtttgcagatcatttaattgatctgtctgattgtgttgtgctagttacatgggcagccaactttgagctcacttgtctccgctactttgcaaaagtagggcgtgagatttcttgtaatgtatgcactaaacgtgctacagtttacaattctagaactggttactatggttgttggcgccatagtgttacatgtgattacttgtataatccacttattgttgatattcaacagtggggatatattggttctttatcaagtaatcatgatttatattgtagtgtccataaaggagcacatgttgcttcctctgatgctataatgacacggtgtttggccgtttatgattgcttttgcaataatattaattggaatgtggagtatcccatcatttcaaatgagttaagtattaatacctcttgtagggtcttgcagcgtgtgattcttaaagctgccatgctctgcaacagatatactttgtgttatgatattggcaacccaaaagcgattgcctgtgtcaaagattttgattttaagttctatgatgcccaaccaattgttaagtctgttaagactcttttgtattcttttgaggcacataaggactcttttaaagacggtttgtgtatgttttggaactgtaatgtggataagtatccaccgaatgcagttgtatgtagatttgacactagagtgttgaataatttaaatcttcccggctgtaatggaggtagtttgtatgttaataaacatgcattccacactaaaccctttgctagggcagcctttgagtatttgaagcctatgccattcttttattattcagatacgccttgtgtgtatatggatggcatggatgctaagcaggttgattatgtacctttgaaatctgccacgtgcatcacaagatgcaatttaggtggtgcagtttgtttaaaacatgctgaagaataccgtgagtacttagagtcttacaatacagctactacagcaggttttactttttgggtctataagacatttgatttttataatttgtggaatacgttcaccaagctacaaagcttggagaatgttgtatataatttagtcaagactggtcattatacaggacaggctggtgaaatgccttgtgccattataaatgataaagttgtggctaagatcgataaggaggatgttgtcatttttattaataatacaacataccctactaatgtggccgttgaattatttgccaagcgcagtgtacgacaccacccagagcttaagctctttagaaatttaaatatagacgtgtgttggaagcacgtcatttgggattatgctagagaaagtatattttgcagtaatacctatggtgtctgcatatatacagatttaaagttcattgataaattgaatgtcctttttgatggtcgtgataatggtgctcttgaagcttttaaacgttctaataatggcgtttacatttccacgacaaaagttaagagtctttcgatgataagaggtccaccgcgtgctgaattaaatggcgtagtggtggacaaggttggagacactgattgtgtgttttattttgctgtgcgtaaagaaggtcaggatgtcatcttcagccaattcgacagcctgggagtcagctctaaccagagcccacaaggtaatctggggagtaatggtaaaccc------ggtaatgtcggtggtaatgatgctctgtcaatctctactatctttacacaaagccgtgttattagctcttttacatgtcgtactgatatggaaaaagattttatagctttagatcaagatgtgtttattcagaagtatggtttggaggactatgcatttgaacacattgtttatggtaacttcaaccagaagattattggtggtttgcatttgttaataggcttgtaccgaagacagcaaacttccaatctggttgctcaggagtttgtttcatatgactccagcatacactcttattttatcactgatgagaagagtggcggtagtaagagtgtttgcactgttatagatattttgttggatgattttgtggctcttgttaagtcacttaatcttaattgtgtgagtaaggttgttaatgttaatgttgattttaaagattttcagtttatgctttggtgtaacgatgagaaagttatgactttctatcctcgtttgcaagctgcatctgactggaagcctggttattctatgcctgtattatataagtatttgaattctccaatggaaagagttagtctctggaattatgggaagccagttactttgcctacaggctgtatgatgaatgttgctaagtatactcagttatgtcaatatctgaatactacaacattagctgtacctgttaatatgcgagttttgcatttaggtgcaggttcagaaaaaggagtagcaccgggttctgcagttcttaggcagtggttgcctgctggtactattcttgtagataatgatttatacccatttgtgagtgacagtgtcgctacatattttggggattgtataaccttaccctttgattgtcaatgggacttgataatttctgatatgtatgaccctattactaagaacataggggagtacaatgtgagtaaagatggtttctttacatacatttgtcatatgattcgagacaagttagctctgggtggcagtgttgctataaaaataacagagttttcttggaatgcagaattatataagttaatggggtattttgcattttggactgtgttttgcacaaatgcaaatgcttcttctagtgaaggatttttaattggcataaattatttgtgtaagcccaaggttgagatagatggaaatgttatgcatgccaattatttgttttggagaaattccacagtttggaacgggggtgcttatagcctgtttgatatggctaaattcccgcttaagttggctggtactgccgtaataaatttaagagcagaccagattaatgatatggtttattcccttcttgaaaagggtaaactacttattagagatacaaataaagaagtttttgttggtgacagtttggttaatgtaatctaa------actttaaaaatggctgtcgct------tatgcagacaagcctaatcattttatcaattttccacttacccagtttcagggttttgtgttaaattataaaggtttacaatttcaaattctcgatgaaggagtggattgtaaaatacaaacagcgccacacattagtcttactatgctggacatacagcctgaagactataaaagtgttgatgtcgctattcaagaagttattgatgatatgcatt------ggggtgatggttt---tcagattaaatttgagaatcctcacatcctaggaagatgcatagttttagatgttaaaggtgtagaagaattgcatgacgatttagttaattacattcgtgataaaggttgtgttgctgaccaatccaggaaatggattggccattgcaccatagctcaact-------------cacggatgcagcactgtccattaaggaaaatgttgattttataaacagcatgcaattcaattataaaatcaccatcaacccc---------------tcatcaccggctagacttgaaatagttaagctcggtgctgaaaagaaagatggtttttatgaaaccatagttagtcactggatgggaattcgtt------------ttgaatatatatcacccactgataagctagctatgattatgggttattgttgtttagatgtggtacgtaaagagctagaagaaggcgatcttcctgagaatgatgatgatgcttggtttaagctatcgtaccattatgaaaacaattcttg--gttcttccgacatgtctacaggaaaagttttcatttccgtaaggcttgtcaaaatt---------tagattgtaattgtttgg---ggtttta---------------------------tgaatcttcagttgaagaatat---taaactcagtgaaaatgt----ttttgcttcctagattt--attctagttagctgcataattggt---agcttaggttttgataaccctcctaccaatgttgtttcgcatgtaaatggagattggtttttatttggtgacagtcgttcagattgtaatcatattgttaatatcaacccccataattattcttatatggaccttaatcctgttctgtgtgattctggtaaaatatcatctaaagctggcaactccatttttaggagttttcactttaccgatttttataattacacaggcgaaggtcaacaaattatcttttatgagggtgttaattttacgccttatcatgcctttaaatgcaaccgtgctggcagtaatgatatttggatgcagaataaaggcttgttttatactcaggtttataagaatatggctgtgtatcgcagccttacttttgttaatgtaccatatgtttataatggctccgtacaagctagagctttttgtaaatct---------ggtac------------tttagtccttaataaccctgcatatatagctcctcaagctaactctgggggttattattataaggttgaagctgatttttatttgtcaggttgtgacgagtatatcgtaccactttgtatttttaacggcaagtt------------------tttgtcgaatacaaagtattatgattatagtcaatattattttaataaagacact-ggtgttatttatggtctcaattctacagaaaccattacca---------------ctggttttgattttaattgtcattatttagttttaccctctggtaattatttagccatttcaaatgagctattgttaactgttccaacgaaagcaatctgtcttaataagcgtaaggattttacgcctgtacaggttgttgattcgcggtggaacaatgccaggcagtctgataacatgacggcggttgcttgtcaacctccgtactgttattttcgcaattctactaccaactatgttggtgt---ttatgatattaatcatggggatgctggttttactagcatactcagtggtttgttatataatacaccttgtttttcgcagcaaggcgtttttaggtatgataatgttagc---------agtgtctggcctctctacccttatggcagatgtcctactgctgctgatattaat------atccctgatttacccatttgtgtgcatgatccgctaccagttattttgcttggcattcttttgggcgttgcgattgtaattattgtagttttgttgtt-atattttatggtggataatgttactaggct------------gcatgatgcttagacc-ataatctaaacatgtttttgat---acttttaatttccttaccaatggc---ttttgctgttataggagatttaaagtgtacttcaga---------tacgagttatattaatgatgttgacaccggtgttcctcctataagtactgatactgttgatgttactaatggtttgggtacttattatgttttagatcgtgtgtatttaaatactactttgtttcttaatggttactatcctacttcaggttccacatatcgtaatatggcactgaagggaagtgtactgttgagcacactatggtttaaaccaccatttctttctgattttattaatggtatttttgctaaggtcaaaaataccaaggttatt---aaagatgatgtactgtacagtgagttccctgctataactataggtagtacttttgtaaatacatcctatagtgtggtagtacaaccacgtacaatcaattta------------gataataaattacaaggtcttttagaaatctctgtttgccagtataatatgtgcgagtacccacatacgatttgtcatcctaactt---gggtaatcatcgcacagaactatggc---atttggatacaggtgttgtttcctgtttatataagcgtaatttcacatatgatgtgaatgctgattatttgtattttcatttttatcaagaaggtggtactttttatgcatattttacagacactggtgttgttactaagtttttgtttaatgtttatttaggcatggcgctttcacactattatgtcatgcctctgacttgtaatagtaagcgtaaggatggtttt------actttagaatattgggttacacctctcacttctagacaatatttactcgctttcaatcaagatggtattatttttaatgctgttgattgcatgagtgattttatgagtgagattaagtgtaaaacacaatctatagcaccacctactggtgtttatgaattaaacggttacactgttcagccaatcgcagatgtttaccgacgtaaacctaatcttcccaattgcaatatagaagcttggcttaatgataagtcggtgccatctccattaaattgggaacgtaagacattttcaaattgtaattttaatatgagcagcctgatgtcctttattcaggcagactcatttacttgtaataatattgatgctgctaagatatatggtatgtgtttttccagcataactatagataagtttgctatacccaatggcaggaaggttgacctacaattgggtaatttgggctatttgcagtcatttaactatagaattgatactactgcaacaagttgtcagttgtattataatttacctgctgctaatgtttctgttagcaggtttaatccttctacttggaataagagattcggttttatagaagattctgtctttaagcctcaacctgcaggtgtttttaccaat------catgatgtagtttatgcccaacattgtttcaaagctcccaaaaatttc---------------------tgtccgtgtaaattgaatg----gttctctgtgtgtaggtagtggtcctgg---------------taaaaataatggtataggcacttgtcctgcaggtactaat------tatttaacttgtcataa------------------------------------------------------------------tttgtgcaatcctgatcctatta----cattta------caggtccttat---------------aagtgcccccaaactaaatctttagttggtataggtgagcactgttcaggtcttgctgttaaaagtgattattgt------------------ggaggcaatccttgcacttg------------------------------------------------ccaaccacaagcatttttgggttggtctgcagactcttgtttacaaggggacaagtgtaatatttttgctaatttaattttgcatgatgttaatagtggtcttacttgttctactgatttacaaaaagctaacacagacataattcttggtgtttgtgttaattatgacctttatggtatttcaggccaaggcatttttgttgaggttaatgcgacttattataatagttggcagaaccttttatatgattctaatggtaatctctatggttttagagactacataacaaacagaacttttatgattcgtagttgctatagcggtcgtgtttctgcggcctttcacgctaactcttccgaaccagcattgctatttcggaatattaaatgcaactacgtttttaataatagtcttacacgacagctgcaacccattaactat---tttgatagttatcttggttgtgttgtcaatgcttataatagtactgctatttctgttcaaacatgtgatctcacagtaggtagtggttactgtgtggattact---------------cta------aaaacagacgaagtcgtagagcg------------attaccactggttatcggtttactaattttgagccatttactgttaattcagtaaatgatagtttagaacctgtaggtggtttgtacgaaattcaaataccttcagagtttactataggtaatatggaggagtttattcaaacaagctctcctaaagttactattgattgtgctgcatttgtctgtggtgattatgcagcatgtaaatcacagttggttgaatatggtagtttctgtgataacattaatgccatactcacagaagtaaatgaactacttgacactacacagttgcaagtagctaatagtttaatgaatggtgttactcttagcactaagcttaaagatggcgttaatttcaatgtagacgacatcaatttttcccctgtattaggttgtctaggcagcgaatgtagt------------------aaagcttcc------agtagatctgctatagaggatttactttttgataaagtaaagttatctgatgtcggtttcgttgaggcttataataattgtactggaggtgccgaaattagggacctcatttgtgtgcaaagttataaaggtatcaaagtgttgcctccactgctctcagaaaatcagatcagtggatacactttggctgccacttctgctagtctgtttcctccttggacagcagcagcaggtgtaccattttatttaaatgttcagtatcgcattaatgggcttggtgtcaccatggatgtgctaagtcaaaatcaaaagcttattgctaatgcatttaacaatgcccttgatgctattcaggaagggttcgatgcaactaattctgctttagttaaaattcaagctgttgttaatgcaaatgctgaagctcttaataacttattgcaacaactctctaatagatttggtgctataagttcttctttacaagaaattctatctagacttgatgctcttgaagcggaagctcagatagatagacttattaatggtcgtcttaccgctcttaatgcttatgtttctcaacagcttagtgattctacactggtaaaatttagtgcagcacaagctatggagaaggttaatgaatgtgtcaaaagccaatcatctaggataaatttctgtggtaatggtaaccatattatatcattagtgcagaatgctccatatggtttgtattttatccactttagttatgtccctactaagtatgtcacagcgaaggttagtcctggtctgtgcattgctggtgatagaggtatagctcctaagagtggttattttgttaatgtaaataatacttggatgtacactggtagtggttactactaccctgaa-cctataac--tgaaaataatgtcgttgttatgagtacctgcgctgttaattatactaaagcgccgtatgtaatgctgaacacttcaacacccaaccttcctgattttagggaagagttggatcaatggtttaaaaatcaaacatcagtggcaccagatctgtcact------tgattatataaatgttacattcttggacctacaagttgaaatgaataggttacaggaggcaataaaagtcttaaatcagagctacatcaatctcaagtacattggtacatatgaatattatgtaaaatggccttggtatgtatggcttttaatcggccttgctggtgtagctatgcttgttttactattcttcatatgctgttgtacaggatgtgggactagttgttttaagaaatgtggtggttgttgtgatgattatactggataccagg---agttagtaatcaaaa------cttcacatgacgactaagttcgtct-ttgatttattg------------------------------------------------------------------------------------------------------------------------------------------------------------------------------------------------------------------------------------------------------------------------------------------------------------------------------------------------------------------------------------------------------------------------------------------------------------------------------------------cactgatctcttg----------------ttagatctttttgta--------------------------------------------------------------------------------------------------------------------atctagcatttgtcaaagttcttaagaccacgccctattaatggacatctggcgacctgagaagaaatatctccgttatattaacggttttaatgtctcagaattagaagatgcttgttttaaatttaactatcaatttcctaaagtaggatattgtagagttcctagtcatgcttggtgccgtaatcaaggtagattttgtgctacattcactctttatggtaaatccaaacat---tatgacaaatattttggagtaataaatggtttcacagcattcgctaatactgtagaggatgctgttaacaaactggttttcttagctgttgactttattacctggcgtagacaggagttaaatgtttatggctgatg---cttatcttgcagacactgtgtggtatgtggggcaaataatttttatagttgccatttgtttattggttacaatagttgtagtggcatttttggcaacttttaaattgtgtattcaactttgcggtatgtgtaataccttagtactgtccccttctatttatgtgtttaatagaggtaggcagttttatgagttttacaat---gatgtaaaaccaccagtccttgatgtggatgac-gttttgta-atccaaacattatgagtagtat---aactacaccagcacc---agtttatatctggactgctgatgaagctattaaattcctaaaggaatggaatttttctttgggtattatactactttttattacaatcatattgcaatttggatatacaagtcgcagtatgtttgtttatgttattaagatgattattttgtggcttatgtggccccttactataatcttaactattttcaattgcgtatatgcattgaataatgtgtatcttggcctttctatagtttttaccatagtggccattattatgtggattgtgtattttgtgaatagtatcaggttgtttattagaaccggaagtttttggagtttcaacccagaaacaaacaacttgatgtgtatagatatgaaaggaacaatgtttgttaggccgataattgaggactaccataccctgacggtcacaataatacgcggccatcttta-cattc-aaggtataaaactaggtactggctattctttggcagatttgccagcttatatgactgttgctaagg--ttacatacctgtgcacatataagcgtggttttcttgacaggataagc---gatactagtggttttgctgtttatgttaagtccaaagtcggtaattaccgactgccatca------------------------------------------acccaaaagggttctggcatggacaccgcattgttgagaaataatatctaaatttt-aaggatgtctttcactcctggtaagc---aatccagtagtagagcgtcctctggaaatcgttctggtaatggcatccttaag------------tgggccgatcagtccgaccagtttagaaatgttcaaaccaggggtagaagagctcaacccaagcaaacttctacttctcagcaaccatcaggagggaatgttgtaccctactactcttggttctctggaattactcagtttcaaaagggaaaggagtttgagtttgcagaaggacaaggtgtgcctattgcaccaggagtcccagctactgaagctaagggatactggtacagacacaacagacgttcttttaaaacagccgatggcaaccagcgtcaactgctgccacgatggtatttttactatctgggaacaggaccgcatgctaaagaccagtacggcaccgatattgacggagtcttctgggtcgctagcaaccaggctgatgtcaataccccggctgacattgtcgatcgggacccaagtagcgatgaggctattccgactaggtttccgcctggtacggtactccctcagggttactatattgaaggctcaggaaggtctgctcctaattccagatctacttcgcgcacatccagcagagcctctagtgcaggatcgc---gtagtagagccaattctggcaatagagcc------------cctacctctggtgtaacacctgacatggctgatcaaattgctagtcttgttctggcaaaacttggcaaggatgccactaagcctcagcaagtaactaagcatactgccaaagaagtcagacagaaaattttgaataagccccgccagaagaggagccccaataaacaatgcactgttcagcagtgttttggtaagagaggccccaatcagaattttggtggtggggaaatgttaaaacttggaactagtgacccacagttccccattcttgcagaactcgcacccacagctggtgcgtttttctttggatcaagattagagttggccaaagtgcagaatttatctgggaatcctgacgagccccagaaggatgtttatgaattgcgctataacggcgcaattaggtttgacagtacactttcaggttttgagaccataatgaaggtgttgaatgagaatttgaatgccta---tcaacaac------aagatggtatgatgaat---------------atgagtccaaaaccacagcgtcagcgtggtcataagaa------------tggacaaggagaaaatgataatataagtgttgcagcgcccaaaagccgtgtgcagcaaaataagagtagagagttgactgcagaggacatcagccttcttaagaag---atggatga---------gccctatac---tgaagacac------ctcagaaatataa-gagaatgaaccttatgtcggcatctggtgg-taacccctcgcagaaaagtcgagataaggcactctctatcagaatggatgtcttgctgctataatagatagagaaggttatagcagaccatagattaattagttgaaagttttgtgttgtaatgtatagtgtt-------------------------------------------------------------------------------------------------------------------------------------------------------------------------------------------------------------------------------------
>KF530084_HumanOC43_USA_1995-01-12
------------------------------------------------------------------------------------------------------------------------------------------------------------------------------------------------------------cgtgcat--cccgct-tcact-----gatctcttgttagat--ctttt----tgta--atctaaactttataaaaacatccac-------tccctgta-atctatgcttgtgggcg-----tagatttttcatagtggtgtttatattcatttctgctgttaacagctttcagccagggacgtgttgtatcataggc----ag-----------tggcccgcccataggtcaca--a-------------------tgtcgaag---atcaacaaatacggtctcgaactacactgggctccagaatttccatggatgtttgaggacgcagaggagaagttggataaccctagtagttcagaggtggatatgatttgctccaccactgcgcaaaagctggaaacagacggaatttgtcctgaaaatcatgtgatggtggattgtcgccgacttcttaaacaagagtgttgtgtgcagtctagcctaatacgtgaaattgttatgaatgcaagtccatatcatttggaagtgctacttcaagatgctttgcagtcccgtgaagcagttttggttacaacccctttaggtatgtctttagaggcatgctatgtgagaggttgtaatcctaaaggatggaccatgggtttgtttcggcgtagaagtgtgtgtaacactggtcgttgcactgtca---ataagcatgtggcctatcagttatatatgattgatcctgcaggtgtctgtcttggtgcaggtcaatttgtgggttgggtcatacccttagcctttatgcctgtgcaatcccggaaatttattgttccatg--ggttatgtacttgcgtaagcgtggcgaaaagggtgcttacaataaagatcatggatgtggcggttttgga--------------------catgtttatgattttaaagttgaagatgcttatgaccaggtgcatgatgagcctaagggtaagttttctaagaaggcttatgctttaattagagggtatcgtggtgttaaaccacttctctatgtagaccagtatggttgtgattatactggtagtcttgcagatggcttagaggcttatgctgataagacattgcaagaaatgaaagcattatttcctacttggagtcaggaactcctttttgatgtaattgtggcatggcatgttgtgcgtgatccacgttatgttatgagattgcagagtgctgctactatacgtagtgttgcatatgttgctaatcctactgaagacttgtgtgatggttctgttgttataaaagaacctgtgcatgtttatgcagatgactctattattttacgtcaatataatttagttgacattatgagtcatttttatatggaggcagatacagttgtaaatgctttttatggtgttgctttgaaagattgtggttttgttatgcagtttggttacattgattgcgaacaagactcgtgtgattttaaaggttggattcctggtaacatgatagatggttttgcttgcaccacttgtggtcatgtttatgaagtaggtgatttgatagcacaatcttcaggtgttttgcctgttaaccctgtattgcatactaagagtgcagcaggctatggtggttttggttgtaaagattctttcactctgtatggccaaactgtagtttattttggaggttgtgtgtattggagtccagcacgtaatatatggattcctatattaaaatcctctgttaagtcatatgatagtttggtttatactggagttttaggttgcaaggctattgtaaaggaaacaaatctcatttgcaaagctttgtaccttgattatgttcaacacaagtgtggcaa------tttacaccaacgggagttgctaggtgtttcagatgtgtggcataaacaattgctattaaatagaggtgtttataaacctctgttagagaatattgattattttaatatgcgacgcgctaaatttagtttagaaacttttactgtttgtgcagatggctttatgccttttcttttagatgatttagttccacgcgcatattatttg---------gcagtaagtggtcaagcattttgtgattatgcagataaactttgctgtgccgttgtgtctaagagtaaagagttacttgatgtgtctctggattctttaggtgcagctatacattatttgaattctaagattgttgatttggctcaacattttagtgat-tttggaacaagtttcgtttctaaaattgttcatttctttaagacttttactactagcactgctcttgcatttgcatgggttttatttcatgttttgcatggtgcttatatagtagtggagagtgatatatattttgttaaaaacattcctcgttatgctagtgctgttgcacaagcatttcagagtgttgctaaagttgtactggactctttaagagttacttttattgatggcctttcttgttttaagattggacgtagaagaatttgtctttcaggcagaaaaatttatgaagttgagcgtggcttgttacattcatcccaattgccattggatgtttatgatttaaccatgcctagtcaagttcagaaagccaag---caaaaacctatttatttaaaaggttctggttctgatttttcattagcggatagtgtagttgaagttgttacaacttcacttacaccatgtggttattctgaaccacctaaagttgcagataaaatttgcattgtggataatgtttatatggccaaggctggtgacaaatattaccctgttgtggt---tgatgatcatgttggactcttggatcaagcatggagagttccttgtgctggaaggcgtgttacatttaaggaacagcctacagtaaag---------gagattataagtatgcctaagattattaaggttttttatgagcttgacaacgattttaatactattttaaatactgcgtgtggagtgtttgaagtggatgatactgttgatatggaggaattttatgctgtggtgattgatgccatagaagagaaactttctccatgtaaggagcttgaaggtgtaggtgctaaagttagtgcctttttacacaaattagaggataatcccctatttttatttgatgaggctggcgaggaagttcttgctcctaaattgtattgtgcttttacagctcctgaagatgatgactttct------tgag---------------------gaaagtga------------------t------------------------------------------------------------gttgaagaagatgatgtagaaggtgaggaa------------------------------------------------------------------------------------------------------------------------------------------------------------------------------------------------------------------------------------------------------------------------------------------------------------------actgatttaactgtcacaagtgct------------------------ggacagccttg------------------------------------------------------------tgttgctagt------------------------------------------------------------------------------------------------------gaacaggaggagtcttctgaagt----cttaga---------------------------------------------------ggacactttggatgatggtc------------------------------------------------------------------------------------------------------------------------------------------------------------------------------------------------------------caagtgtggagacatctgat---------------------------------------------------------------------------------------------------------------------------------------------------------------------------------------------------------------------------------------------------------------------------------------------------------------------------------------------------------------------------------------------------------------------------------------------------tcacaatttgaag--------------------------------------------------------------------------aagatgtagaaatgtcggattttgtt---------------------------------------------------------------------------------gatcttg------------------------------------------------------------------------------------aatctg-tgattcag-----------------------gatta-----------------------------------------------------------tgaaaatgtttg------------------------------------------------------------------------------------------------------------------------------------------------------------------ttttgagttttatactacagagccagaa----------------------------------------------------------------------------------------------------------------------------------------------------------------------------------------------------------------------------------------------------------------------------------------------------tttgttaaagttttgggtctgtatgtgcctaaagcaactcgcaacaattgctggttgcgatcagttttggcagtgatgcagaaattgccctgtcaatttaaagataaaaatttgcagggtctttgggtgttatacaagcaacagtatagtcagttgtttgttgataccttggttaataagatacctgctaatattgtacttccacaaggtggttatgttgctgattttgcatattggtttttaaccttatgtgattggcagtgtgttgcatactggaaatgcattaaatgtgatttagctcttaagcttaaaggcttggatgctatgttcttttatggtgatgttgtttcacatatatgcaag---tgtggtgagtctatggtacttattgatgttgatgtgccatttacagcccactttgctcttaaagataagttgttttgtgcatttgttactaagcgtattgtgtataaagcagcttgtgttgtggatgttaatgatagtcattctatggctgttgttgatggt---------aaacaaattgatgaccatcgtatcactagtattactagtgataagtttgattttattattgggcatggtatgtcattttcaatgactacttttgaaattgcccaattgtatggttcttgtataacacctaatgtgtgttttgttaaaggtgatataattaaagtgtctaagcttgttaaagcagaagttgttgtaaaccctgctaatggccatatggcacatggtggtggtgttgcaaaagctattgcagtagcagctggacagcagtttgttaaagagactaccgatatggttaagtctaaaggagtttgtgctactggagattgttatgtctctacaggaggcaaattatgtaaaactgtgcttaatgttgttggacctgatgcgagaacacag---ggtaaacaaagttatgtattgttagagcgtgtttataaacatcttaacaactatgactgtgttgttacaactttgatctcagctggtatatttagtgtgccttctgatgtgtctttaacatatctacttggtactgctaagaaacaagttgttcttgttagcaataatcaagaggattttgatcttatttctaagtgtcagataactgctgttgagggcactaagaaattggcagcgcgtctttcttttaatgttggacgttccattgtttacgaaacagatgctaataagttgattttaatcaatgatgttgcatttgtttcgacatttaatgtcttacaggatgttttatccttaagacatgatatagcacttgatgatgatgcacgaactttcgttcagagcaatgttgatgttgtacctgagggttggcgtgttgtcaataagttttatcaaattaatggtgttagaaccgttaagtattttgagtgtactggaggcatagatatatgcagccaggataaagtttttggttatgtacagcagggtatttttaataaggctactgttgctcaaattaaagccttgtttttggataaagtggacatcttgctaactgttgatggtgttaatttcactaataggtttgtgcctgttggtgaaagttttggcaagagtctaggaaatgtgttttgtgatggagttaatgtcacgaagcataagtgtgatataaattataaaggtaaagtctttttccagtttgataatctttctagtgaagatttaaaggctgtaagaagttcctttaattttgatcagaaggaattgcttgcctattacaacatgcttgttaattgttttaagtggcaggttgttgttaatggtaattatttcacttttaagcaaactaataacaattgttttgttaatgtttcttgcttaatgctccagagtttgcatctgacatttaaaattgttcaatggcaagaggcatggcttgaatttcgttctggccgccctgctagatttgtagctttggttttggccaaaggtgggtttaaatttggagatcctgctgattctagagatttcttgcgtgttgtgtttagtcaagttgatttgactggggcaatatgtgattttgaaattgcatgtaaatgtggtgtaaagcaggaacagcgtactggtctggacgctgttatgcattttggtacattgagtcgtgaagatcttgagattggttataccgtggactgttcttgcggtaaaaagctaattcattgtgtacgatttgatgtaccatttttaatttgcagtaatacacctgctagtgtaaa------at---tacctaagggtgtaggaagtgcaaatatttttataggtgataaggttggtcattatgttcatgttaagtgtgaacaatcttatcagctttatgatgcttctaatgtcaagaaggtcacagatgttactggcaagttgtcagattgtctgtatctt------------aaaaatttgaaacaaacttttaaatcggtgttaaccacctattatttggatgatgttaagaaaattgagtataaacctgacttgtcacaatattattgtgacggaggtaagtattatactcagcgtattattaaagcccaatttaaaacattcgagaaagtagatggtgtgtatactaattttaaattgataggacacaccgtctgtgacagtcttaatgctaagttgggttttgatagctctaaagagtttgttgaatataagattactgagtggccaacagctacaggtgatgtggtgttggctactgatgatttgtatgttaagagatatgagaggggttgtattacttttggtaaacctgttatatggttaagccatgagaaagcttccctcaattctttaacatattttaatagaccttcattggttgatgataataaatttgatgttttaaaagtggatgatgttgac----------------------------------------------------gatggtggtgacagctcagag--------ag-------------------------------------tggtg----------------------ccaaagaaaccaaagaaatca------------------------------------------acattattaagttaagtggtgttaaaaaaccatttaaggttgaagatagtgtcattgttaatgatgatactagtgaaaccaaatatgttaagagtttgtctattgttgatgtgtatgatatgtggcttacaggttgtaagtatgttgttagaactgctaatgctttgagcagagcagttaacgtacctacaatacgtaagtttataaaatttggtatgactcttgttagtataccaattgatttgttaaatttaagagagattaagcctg---ctgttaatgtggttaaagctgtgcgaaataaaatttctgcatgctttaattttattaaatggcttttt---------------gtcttattatttggctggattaaaatatccgctgataataaagtaatctacaccacagaaattgcatcaaagcttacgtgtaagcttgtagctttagcttttaaaaatgcatttttgacatttaagtggagtatggttgctagaggtgcttgcattatagcgactatatttctattgtggtttaattttatatatgccaatgtaatttttagtgatttttatttgcctaaaatcggtttcttgccgacttttgttggtaagattgcacagtggattaagaacacttttagtcttgtaactatttgtgatctatattccatt------caggatgtgggttttaagaatcagtattgtaatggaagtattgcatgtcagttctgcttggcaggatttgatatgttagataattataaagccattgatgtagtacagtatgaagctgataggagagcatttgttgattatacaggtgtgttaaagattgtcattgaattgatagtaagttacgccctgtatacggcatggttttatccattgtttgcccttatcagtattcagatcttgaccacttggctgcctgagctttttatgcttagtacattacattggagttttaggttgctggtggctttagctaatatgttaccagcacatgtgtttatgaggttttatattattattgcctcttttattaagctctttagcttgtttaggcatgttgcctatggttgtagtaaatctggttgtttgttttgttacaagaggaatcgtagtctacgtgttaaatgtagtactatcgttggtggcatgatacgctattacgatgttatggctaatggtggcactggcttttgttcaaaacatcaatggaattgcattgattgtgattcttataaaccaggtaatacttttataactgttgaggccgctcttgatctatctaaggaattgaaacggcccattcagcctacagatgttgcttatcatacggttactgatgttaagcaagttggttgttctatgcgcttgttctatgatcgtgatggacagcgcacatatgatgatgttaatgctagtttgtttgtggattatagtaatttgctacattctaaggttaagagtgtgcctaatatgcatgttgtggtagtggaaaatgatgctgataaagccaattttctgaatgctgctgtattttatgcacagtctttgtttagacctattttaatggttgataaaaatctgataactactgctaacactggtacgtctgttacagaaactatgtttgatgtttatgtggatacatttttgtctatgttt---gatgtggataaaaagagtcttaatgctttaatagcaactgcgcattcttctataaaagagggtacgcagatttataaagttttggatacctttttaagctgtgct---cgtaaaagttgttctattgattcagatgttgatactaagtgtttagctgattctgtcatatctgctgtatcggcaggtattgaattgacggatgaaagttgtaataacttggtgccaacatatttgaagagtgataacattgtggcagctgatttaggtgttctgattcaaaattctgcaaagcatgtgcagggtaatgttgctaaaatagctggtgtttcctgtatatggtctgtggatgcttttaatcagtttagttctgattttcagcataaattgaagaaagcatgttgtaaaactggtttgaaactgaagcttacttataataagcagatggctaatgtctctgttttaactacaccctttagtcttaaagggggtgcagtttttagttattt---------------------------------------------------------------------------tgtttatgtgtgttttgtgttgagtttggtctgttttattggactgtggtgcttaatgcccacttacacagtacacaaatcagattttcagcttcccgtttatgccagttataaagttttagataatggtgttattagagatgttagcgttgaagatgtttgtttcgctaacaaatttgagcaatttgatcaatggtatgagtctacatttggtctaagttattatagtaacagtatggcttgtcccattattgttgctgtaatagatcaggattttggctctacagtgtttaatgtccctaccaaagtgttacgatatggttatcatgtgttgcactttattacacatgcactttctgctgatggagtgcagtgttatactccacatagtcaaatatcgtattctaatttttatgctagtggctgtgtgctttcctctgcttgcactatgtttacaatggccgatggtagtccacaaccttattgttatacagaggggcttatgcaaaatgcttctctgtatagttcattggtacctcacgtgcggtataatcttgctaatgctaaaggttttatccgttttccagaagtgttgcgagaagggcttgtacgtatcgtgcgtactcgttctatgtcgtattgcagagttggattatgtgaggaagctgatgagggtatatgctttaattttaatggttcttgggttcttaataacgattattatagatcattgcctgggaccttttgtggtagagatgtttttgatttaatttatcagctatttaaaggtttagcacagcctgtggattttttggcattgactgctagttccattgctggtgctatactcgctgtaattgttgttttggtgttttattacctaataaagcttaaacgtgcttttggtgattacaccagtgttgtttttgttaacgtgattgtgtggtgtgtaaattttatgatgctttttgtgtttcaagtttaccccacactttcttgtgtatatgctatttgttatttttatgccacgctttatttcccttcggagataagtgtgataatgcacttacaatggctagttatgtatggcactattatgcctttatggttttgtttgctatatatagctgttgttgtttcaaatcatgctttttgggtattttcttactgcagaaagcttggtacttctgttcgtagtgatggtacatttgaagaaatggctctcactacttttatgattacaaaagattcttattgtaagcttaagaattctttgtctgatgttgcttttaatagatatttgagtttgtataataaatataggtattacagcggtaaaatggatactgctgcatatagggaggctgcttgctctcagttggctaaagcaatggacacatttaccaataataatggtagtgatgtgctttaccaaccgcctactgcttccgtctcaacttcattcttgcaatctggtattgtgaaaatggtaaatcctacttctaaggtagaaccatgtgttgtcagtgttacctatggtaatatgacattgaatggtttatggttggatgacaaggtctactgtcccagacatgtaatatgttctgcttcagatatgactaatccagattatacaaatttgttgtgtagagtaacatcaagtgattttactgtattgtttgatcgtctaagccttacagtgatgtcttatcaaatgcggggttgtatgcttgttcttacagtgaccctgcaaaattctcgtacgccaaaatatacatttggtgtggttaaacctggtgagacttttactgttttagctgcttataacggcaaaccacaaggagcctttcatgtaactatgcgtagtagttataccattaagggttcctttttatgcggatcttgtggatctgttggttatgtaataatgggtgattgtgttaaatttgtttatatgcatcaattggagcttagtactggttgtcatactggtactgacttcaatggggatttttatggtccttataaggatgctcaagttgttcagttgcccattcaggattatatacaatctgttaattttgtagcatggctttatgctgctatacttaacaattgtaattggtttgtacaaagtgataagtgttctgtagaagattttaatgtgtgggctctgtccaatggatttagccaagttaaatctgaccttgttatagatgctttagcttctatgactggtgtgtcttttgaaacactgttggctgctattaagcgtcttaagaatggtttccaaggacgtcagattatgggtagttgctcttttgaggatgaattgacacctagcgatgtttatcaacaactcgctggtatcaagttacaatcaaaacgcactagattgtttaaaagcactgtttgttggattatggcttctacatttttgtttagttgcataattacagcatttgtgaaatggactatgtttatgtatgtaactactaatatgtttagtattacgttttgtgcactttgtgttataagtttggccatgttgttggttaagcataagcatctttatttgactatgtatataactcctgtgctttttacactgttgtataacaactatttggttgtgtacaagcatacatttagaggctatgtctatgcatggctatcatattatgttccatcagttgagtatacttatactgatgaagttatttatggcatgttattgcttgtaggaatggtctttgttacattacgtagcattaaccatgatttgttttcttttataatgtttgttggtcgtttgatttctgttttttctttgtggtacaaaggttctaacttagaagaagaaattcttcttatgttggcttccctttttggtacttacacatggacaacagttttatctatggctgtagcaaaggttattgctaagtgggttgctgtgaatgtcttgtatttcacagatatacctcaaattaagatagtgcttttgtgctatttgtttattggctatattattagctgttattggggcttgttttccttgatgaacagtttgtttagaatgcctttgggtgtttataattataaaatttcagtacaggaattaagatatatgaatgctaatggattgcgccctcctaagaatagttttgaagcccttatgcttaattttaagctgttgggtattggaggtgttccaatcattgaagtatctcaatttcaatcaaaattgactgatgtcaaatgtgctaatgtcgtcttgcttaattgcttgcaacatttgcatgtagcttctaattctaagttgtggcattattgtagcactttgcacaatgaaatacttgccacttcggatctgagtgttgcttttgaaaagcttgctcagttattaattgttttgtttgctaatccagctgctgtggatagcaagtgcctgactagtattgaagaagtttgtgatgattacgcaaaggacaatactgttttgcaggctttacagagtgaatttgttaatatggctagcttcgttgaatatgaagttgctaagaaaaatcttgatgaggcgcgttttagtggtactgctaatcaacagcagttaaaacagctagagaaagcctgtaatattgctaaatctgcttatgaacgcgaccgtgctgtagcaaaaaaattggagcgtatggctgatttggctctcactaatatgtataaagaagctagaattaatgataagaagagtaaggttgtttctgccttgcaaactatgctttttagtatggtgcgtaagttagataatcaagctctgaattcaatattagataacgctgtgaagggttgtgtaccattgaatgcaataccttcattggcagcaaatactctgaatataattgtaccagataaaagtgtttatgaccaggtagttgataatgtctatgttacctatgcgggtaatgtatggcagattcaaactatccaggattcagatggtacaaataagcagttgaatgagatatctgatgattgtaactggccactagttattattgcaaatcggtataatgaggtatctgctactgttttgcaaaataatgaattaatgcctgctaagttga-aaattcaggttgttaatagtggtccagatcagacttgtaatacacctactcaatgttactataataatagtaacaatgggaagattgtttatgctatacttagtgatgttgatggtcttaagtatacaaaaattcttaaagatgatggcaattttgttgttttggagttagatcctccttgtaaatttactgttcaagatgctaaaggtcttaaaattaagtacctttattttgtaaaaggttgtaacacactagcaagaggctgggttgttggtacaatttcttctacagttagattgcaagctggaactgctactgaatatgcttccaactcatctatattgtctttatgtgcgttttctgtagatcctaagaaaacgtatttagattttatacaacaaggaggaacacctattgccaattgtgttaaaatgttgtgtgaccatgctggtactggtatggccattactgttaaacccgatgctaccactagtcaggattcatatggtggtgcgtctgtttgtatatattgccgcgcacgagttgaacacccagatgttgatgggttgtgcaaattacgcggcaagtttgtacaagtgcctgtgggtataaaagatcctgtgtcttatgttttgacacatgatgtttgtcgagtttgtggattttggcgggatggaagttgttcatgtgttagcactgacactactgttcaatcaaaagatactaattttttaaacgggttcggggtgcgagtgtagatgcccgtctcgtaccctgcgccagtggtttatctactgatgtacaattaagggcatttgatatttacaatgctagtgttgctggcattggtttacatttaaaagttaattgttgccgttttcagcgtgttgatgagaacggtgataaattagatcagttctttgttgttaagaggacagatctgactatatataatagagagatgaaatgctatgagcgtgtaaaagattgtaagtttgtggctgaacacgatttctttacatttgatgtagaaggtagtcgtgtgccacacattgtacgcaaggatttaacaaagtatactatgttggatctttgctatgcattgcgacattttgatcgcaatgattgcatgctgctttgtgacattctctctatatatgctggttgtgaacaatcctactttactaagaaggattggtatgattttgttgaaaatcctgatattattaatgtgtataaaaagctaggacctatttttaatagagccctagttagcgctactgagtttgcggacaaattggtggaggtaggcttagtaggcgttttaacacttgataatcaagatttaaatggtaaatggtatgattttggtgactatgttattgcagccccaggatgtggtgttgctatagcagattcttattattcttatatcatgcctatgctgaccatgtgtcatgcattggattgcgaattgtatgtgaataatgcttatagactatttgatcttgtacagtatgattttactgattacaagcttgaattgtttaataagtattttaagcactggagtatgccatatcatcctaacactgttgattgtcaggatgatcggtgtattatacattgtgctaattttaacatactttttagtatggttttacctaatacatgttttgggcctcttgttaggcaaatttttgtggatggtgtgccttttgttgtttcaattggctaccattataaagaacttggtattgtgatgaatatggatgtggatacacatcgttatcgcttgtctttaaaagacttgcttttatatgctgctgatccagctttgcatgtagcttctgctagtgcattgtatgatttacgcacttgctgttttagtgttgccgctataacaagcggtgtaaaatttcaaacagttaaacctggtaactttaatcaggatttttatgattttattttaagtaaaggcctgcttaaagagggtagctcagttgatctgaagcactttttctttacacaggatggtaatgctgctattactgattataattattataagtataatttgcccaccatggtggacattaagcagttgttgtttgttttggaagttgtttataagtattttgagatttatgatggtgggtgtataccggcatcacaagtcattgttaataattatgataagagtgctggctatccatttaacaaatttggaaaagccaggctctattatgaagcattatcatttgaagaacaggatgaaatttacgcttatactaagcgtaatgtcctgccaacacttactcaaatgaatttgaaatatgctattagtgctaagaatagagcccgcactgttgctggtgtttccatacttagtactatgactggtagaatgtttcatcaaaaatgtttgaaaagtatagcagctacacgtggtgttcctgtagttataggcaccactaaattttatggtggctgggatgatatgttacgccgccttattaaagatgttgacaatcctgtacttatgggttgggattatcctaagtgtgatcgtgctatgccaaacctactacgtattgttagtagtttggtattagcccgaaaacatgagacatgttgttcgcaaagcgataggttttatcgacttgcgaatgaatgcgcacaagttttgagtgaaattgttatgtgtggtggctgttattatgttaagcctggtggcactagtagtggtgatgcaactactgcttttgctaattcagtctttaacatatgtcaagctgtttcagccaatgtatgtgctttaatgtcatgcaatggcaataagattgaagatcttagtatacgtgctcttcagaagcgcttatactcacatgtgtatagaagtgataaggttgattcaacctttgtcacagaatattatgaatttttaaataagcattttagtatgatgattttgagtgatgatggggttgtgtgttataattctgattatgcgtccaaagggtatattgctaatataagtgcctttcaacaggtattatattatcaaaataacgtttttatgtcagaatccaaatgttgggttgaacatgacataaataatggacctcatgaattttgttcacaacatacaatgcttgtaaagatggatggtgacgatgtctaccttccatatcctaatcctagtcgtatattaggagctggatgttttgtagatgatttgttaaagactgatagtgttcttttaatagaacgatttgtaagtcttgcaatagatgcttatccacttgtgtatcatgaaaatgaagaataccaaaaggtttttcgtgtttatttggcgtatataaagaagttgtacaatgacctgggtaatcagatcttggatagctacagtgttattttaagtacttgtgatggacaaaagttcactgatgagtccttttacaagaacatgtatttaagaagtgcagttatgcagagtgttggagcttgcgtggtctgctcttctcaaacatcattacgttgtggcagttgcatcagaaagcctcttctttgctgcaagtgttgttatgatcatgttatggcgactgatcataaatatgtcttgagtgtttcaccatatgtgtgtaatgcaccaggatgtgatgtaaatgatgttaccaaattgtatctaggtggtatgtcatattattgtgaagaccataagccacaatattcattcaagttggtaatgaacggtctggtttttggtctatataaacaatcttgtacaggatctccgtacatagacgattttaatcgcatagctagttgtaaatggaccgatgtggatgattacatactagctaatgaatgtatagagcgcttgaaattgtttgctgcagaaacgcaaaaggcaaccgaggaagcctttaagcagagttatgcatcagcaacaatacaagagattgttagtgagcgcgaattgattctctcttgggagattggaaaagttaagccaccacttaataaaaattatgtttttactggctaccattttactaaaaatggtaagacagttttaggtgagtatgtttttgataagagtgagttgactaatggtgtgtattatcgcgccacaaccacttataagctatctgtaggagatgtttttgttttaacctctcattcagtagctaatttaagtgctcctacgcttgttccgcaggagaattatagtagtattagatttgctagtgtttatagtgtgcttgagacgtttcagaacaatgttgttaattatcaacacattggtatgaaacgttactgtaccgtgcaaggacctcctggtacagggaagtcacatcttgctattggtcttgctgtattttattgtacagcacgtgttgtatacacagcggccagccatgcagctgttgacgcattgtgtgaaaaagcatataaatttttgaatataaatgattgcactcgtattgttccggccaaggtcagggtagagtgctatgataagtttaaaattaatgacaccactcgtaagtatgtgtttactaccataaatgcattacctgagatggtgactgatattgttgttgtagatgaagttagtatgcttaccaattatgagctttctgttattaatgctcgtattcgtgctaagcattatgtttatattggtgatcctgctcaattgccagcaccacgtgtgttattgagcaagggtacacttgaacctaaatattttaacactgttactaagctcatgtgttgcttagggccagacatctttcttggtacatgttatagatgtcctaaggaaatcgttgatacagtgtccgccttggtttatgaaaataagcttaaggctaagaatgagagtagttcattgtgttttaaggtctattataagggcgttacaacacatgaaagttctagtgctgtaaatatgcagcagatttatttgattaataagtttttgaaggctaaccctttgtggcataaagctgtttttattagcccatataatagtcagaactttgcagctaagcgtgttttgggtttacaaacccaaaccgtggattctgctcaaggttctgaatacgattatgttatatattcacagactgcagaaacagcgcattctgtaaatgttaatcgcttcaatgttgctattactcgagccaagaaaggtattctttgtgttatgagtaatatgcagttgtttgaagcattacagtttactacattgaccttagataaagtgccacaggccgttgaaactaaagttcaatgtagtactaatttatttaaagattgtagcaagagttatagcggttatcacccagctcatgctccttcatttttggcagtagatgacaaatataaggcaactggcgatttagccgtgtgtcttggcattggtgattctgctgttacatattcaagattaatatcactcatgggttttaaattggatgttacccttgatgggtattgtaagctttttataactaaagaagaagctgttaaacgcgtgcgtgcctgggttggctttgatgctgaaggtgttcatgccacgcttgatagcattgggacaaatttcccactccaattgggattttccacaggaattgattttgttgtggaagccactggtttgtttgctgatagagatggttacagctttaaaaaggctgtggcgaaagctcctcctggtgaacaatttaagcacctcatccctttgatgaagagaggtcatcgctgggatgttgttagacctagaatagtacaaatgtttgcagatcatttaattgacctgtctgattgcgttgtgctagttacatgggcagccaactttgagctcacttgtctccgctactttgcaaaagtaggtcgtgagatttcttgtaatgtatgcactaaacgtgctacagtttacaattctagaactggttactatggttgttggcgccatagtgttacatgtgattacttgtataatccacttattgttgatattcaacagtggggatatattggttctttatcgagtaatcatgatttatattgtagtgtccataaaggagcacatgttgcttcctctgatgctataatgacacggtgtttggccgtttatgattgcttttgcaataatattaattggaatgtggagtatcccatcatttcaaatgagttaagtattaatacctcttgtagagtcttgcagcgtgtgattcttaaagctgccatgctctgcaacagatatactttgtgttatgatattggcaacccaaaagcgattgcctgtgtcaaagattttgattttaagttctatgatgcccaaccaattgttaagtctgttaagactcttttgtattcttttgaggcacataaggactcttttaaagacggtttgtgtatgttttggaactgtaatgtggataagtatccaccgaatgcagttgtatgtagatttgacactagagtgttgaataatttaaatcttcctggctgtaatggaggtagtttgtatgttaataaacatgcattccacactaaaccctttgctagggcagcctttgagcatttgaagcctatgccattcttctattattcagatacgccttgtgtgtatatggatggtatggatgctaagcaggttgattatgtacctttgaaatctgccacgtgcatcacaagatgcaatttaggtggtgcagtttgtttaaaacatgctgaagagtatcgtgagtacttagagtcttacaatacagctactacagcaggttttactttttgggtctataagacatttgatttttataatttgtggaatacgttcaccaagctacaaagcttggagaatgttgtatataatttagtcaagactggtcattacacaggacaggctggtgaaatgccttgtgccattataaatgataaagttgtgactaagatcgataaggaggatgttgtcatttttattaataatacaacataccctactaatgtggccgttgaattatttgccaagcgcagtgttcgacaccacccagagcttaagctctttagaaatttaaatatagacgtgtgttggaagcacgtcatttgggattatgctagagaaagtatattttgcagtaatacctatggtgtctgcatgtatacagatttaaagttcattgataaattgaatgtcctttttgatggtcgtgataatggtgctcttgaagcttttaaacgttctaataatggcgtttacatttccacgacaaaagttaagagtctttcgatgataagaggtccaccgcgtgctgaattaaatggcgtggtggtggacaaggttggagacactgattgtgtgttttattttgctgtgcgtaaagaaggtcaggatgtcatcttcagccaattcgacagcctgggagtcagctctaaccagagcccacaaggtaatctggggagtaatggtaaaccc------ggtaatgtcggtggtaatgatgctctgtcaatctctactatctttacacaaagccgtgttattagctcttttacatgtcgtactgatatggaaaaagattttatagctttagatcaagatgtgtttattcagaagtatggtttggaggactatgcctttgaacacattgtttatggtaacttcaaccagaagattattggtggtttgcacttgttaataggcttgtaccgaagacagcaaacttccaatctggttgttcaggagtttgtttcatatgactccagcatacactcttattttatcactgacgagaagagtggtggtagtaagagtgtttgcactgttatagatattttgttggatgattttgtggctcttgttaagtcacttaatcttaattgtgtgagtaaggttgttaatgttaatgttgattttaaagattttcagtttatgctttggtgtaacgatgagaaagttatgactttctatcctcgtttgcaagctgcatctgactggaagcctggttattctatgcctgtattatataagtatttgaattctccaatggaaagagttagtctctggaattatgggaagccagttactttgcctacaggctgtatgatgaatgttgctaagtacactcagttatgtcaatatctgaatactacaacattagctgtacctgttaatatgcgagttttgcatttaggtgcaggttcagaaaaaggagtagcaccgggttctgcagttcttaggcagtggttgcctgctggtactattcttgtagataatgatttatacccatttgttagtgacagtgtcgctacatattttggggattgtataactttaccctttgattgtcaatgggatttgataatttctgatatgtatgaccctattactaagaacataggtgagtacaatgtgagtaaagatggtttctttacatacatttgtcatatgattcgagacaagttagctcttggtggcagtgttgctataaaaataacagagttttcttggaatgcagaattatataagttaatggggtattttgcattttggactgtgttttgcacaaatgcaaatgcttcttctagtgaaggatttttaattggcataaattatttgtgtaagcccaaggttgagatagatggaaatgttatgcatgccaattatttgttttggagaaattccacagtttggaacgggggtgcttatagcctgtttgacatggctaaattcccgcttaagttggctggtactgccgtaataaatttaagagcagaccagattaatgatatggtttattcccttcttgaaaagggtaaactacttattagagatacaaataaagaagttttcgttggtgacagtttggttaatgtaatctaa------actttaaaaatggctgtcgct------tatgcagacaagcctaatcattttatcaattttccacttacccattttcagggttttgtgttaaattataaaggtttacaatttcaaattctcgatgaaggagtggattgtaaaatacaaacagcgccacacattagtcttactatgctggacatacagcctgaagactataaaagtgttgatgtcgctattcaagaagttattgatgatatgcatt------ggggtgatggttt---tcagattaaatttgagaatcctcacatcctaggaagatgcatagttttagatgttaaaggtgtagaagaattgcatgacgatttagttaattacattcgtgataaaggttgtgttgctgaccaatccaggaaatggattggccattgtaccatagctcaact-------------cacggatgcagcactgtccattaaggaaaatgttgattttataaacagcatgcaattcaattataaaatcaccatcaacccc---------------tcatcaccggctagacttgaaatagttaagctcggtgctgaaaagaaagatggtttttatgaaaccatagttagtcactggatgggaattcgtt------------ttgaatacacatcacccactgataagctagctatgattatgggttattgttgtttagatgtggtacgtaaagagctagaagaaggcgatcttcccgagaatgatgatgatgcttggtttaagctatcgtaccattatgaaaacaattcttg--gttcttccgacatgtctacaggaaaagttttcatttccgtaaggcttgtcaaaatt---------tagattgtaattgtttgg---ggtttta---------------------------tgaatcttcagttgaagaatat---taaactcagtgaaaatgt----ttttgcttcctagattt--attctagttagctgcataattggt---agcttaggtttttataaccctcctaccaatgttgtttcgcatgtaaatggagattggtttttatttggtgacagtcgttcagattgtaatcatattggtaatatcaacccccataattattcttatatggaccttaatcctgctctatgtgattctggtaaaatatcatctaaagctggcaactccattttcaggagttttcactttaccgatttttataattacacaggcgaaggtcaacaaattattttttatgagggtgttaattttacgccttatcatgcctttaaatgcaaccgttctggtagtaatgatatttggatgcagaataaaggcttgttttatactcaggtttataagaatatggctgtgtatcgcagccttacttttgttaatgtaccatatgtttataatggctccgcacaagctacagctttttgtaaatct---------ggtag------------tttagtccttaataaccctgcatatatagctcctcaagctaactct-gggattattact--aaggttgaagctgatttttatttgtcaggttgtgacgagtatatcgtaccactttgtatttttaacggcaaatt------------------tttgtcgaatacaaagtattatgatcatagtcaatattattttaataaagacact-ggtgttatttatggtctcaattctacagaaaccattacca---------------ctggttttgatcttaattgtcattatttagttttaccctctggtaattatttagccatttcaaatgagctattgttaactgttcctacgaaagcaatctgttttaataagcgtaaggattttacgcctgtacaggttgttgattcgcggtggaacaatgccaggcagtctgataacatgacggcggttgcttgtcaacctccgtactgttattttcgtaattctactaccaactatgttggtgt---ttatgatattaatcatggagatgctggtttcactagcatactcagtggtttgttatataattcatcttgtttttcgcagcaaggcgtttttaggtatgataatgttagc---------agtgtctggcctctctacccttatggcagatgtcccactgctgctgatattaat------atccctgatttacccatttgtgtgtatgatccgctaccagttattttgcttggcattcttttgggcgttgcgattgtaattattgtagttttgttgtt-acattttatggtggataatgttactaggct------------gcatgatgcttagacc-ataatctaaacatgtttttgat---acttttaatttccttaccaacggc---ttttgctgttataggagatttaaagtgtcctttagatactagtcgtaaaggtagctttaataataaagacaccggtcctccttttataagtactgatactgttgatgttactaatggtttgggtacttattatgttttagatcgtgtgtatttaaatactacgttgtttcttaatggttattaccctacttcaggttccacatatcgtaatatggcactgaagggaactgacaaattgagcacactatggtttaaaccaccatttctttctgattttattaatggtatttttgctaaggtcaaaaataccaaggttttt---aaagaaggtgtaatgtacagtgagttccctgctataactataggtagtacttttgtaaatacatcctatagtgtggtagtacaaccacgtacaattaattcaacacaggatggtgttaataaattacaaggtcttttagaggtctctgtttgccagtataatatgtgcgagtacccacatacgatttgtcatcctaaact---gggtaatcacttcaaagaactatggc---atttggatacaggtgttgtttcctgtttatataagcgtaatttcacatatgatgtgaatgctgattatttgtattttcatttttatcaagaaggtggtactttttatgcatattttacagacactggtgttgttactaagtttttgtttaatgtttatttaggcatggcactttcacactattatgtcatgcctttgacttgtattagtaggcgtgatattggtttt------actttagaatattgggttacacccctcacttctagacaatatttactcgctttcaatcaagatggtattatttttaatgctgttgattgtatgagtgattttatgagtgagattaagtgtaaaacacaatctatagcaccacctactggtgtttatgaattaaacggttacactgttcagccaatcgcagatgtttaccgacgcaaacctgatcttcccaattgcaatatagaagcttggcttaatgataagtcggtgccctctccattaaattgggaacgtaagacattttcaaattgtaattttaatatgagcagcctgatgtcttttattcaggcagactcatttacttgtaataatattgatgctgctaagatatatggtatgtgtttttccagcataactatagataagtttgctatacccaatggcaggaaggttgacctacaattgggtaatttgggctatttgcagtcatccaactatagaattgatactactgcaacaagttgtcagttgtattataatttacctgctgctaatgtctctgttagcaggtttaatccttctacttggaataagagatttggttttatagaagattctgtttttgtgcctcaacctacaggtgtttttactaat------cacagtgtagtttatgcacaacactgtttcaaagcccctaaaaatttc---------------------tgtccgtgtaaattgaatg----gttcgt---------------gtcctga---------------taaaaacaatggtataggcacttgtcctgcaggtactaat------tatttaacttgtgataa------------------------------------------------------------------tttgtgtactcttgatcctatta----catttaaagctccaggtacttat---------------aagtgcccccaaactaaatctttagttggcataggtgagcactgttcgggtcttgctgttaaaagtgattattgt------------------agaggcaattcttgtacttg------------------------------------------------ccaaccacaagcatttttgggttggtctgcagactcttgtttacaaggagacaagtgtaatatttttgctaatcttattttgcatgatgttaatagtggtcttacttgttctactgatttacaaaaagctaacacagacataattcttggtgtttgtgttaattatgacctttatggtatttcaggccaaggcatttttgttgaggttaatgcgacttattataatagttggcagaaccttttatatgattctaatggtaatctctacggttttagagactacataacaaacagaacttttatgattcgtagttgctatagcggtcgtgtttctgcggcctttcatgctaactcttccgaaccagcattgctatttcggaatattaaatgcaactacgtttttaataatagtcttacacgacagctgcaacccattaactattcgtttgatagttatcttggttgtgttgtcaatgcttataatagtactgctatttctgttcaaacatgtgatctcacagtaggtagtggttactgtgtggagtact---------------cta------aaaacagacgaagtcgtagagcg------------attaccactggttatcggtttactaattttgagccatttactgttaattcagtaaatgatagtttggaacctgtaggtggtttgtatgaaattcaaataccttcagagtttactataggtaatatggaggagtttattcaaacaagctctcccaaagttactattgattgtgctgcatttgtctgtggtgattatgcagcatgtaaattacagttggttgaatatggtagtttctgtgataacattaatgccatactcacagaagtaaatgaactacttgatactacacagttgcaagtagctaatagtttaatgaatggtgttactcttagcactaagcttaaagatggtgttaatttcaatgtagacgacatcaatttttcccctgtattaggttgtctaggcagcgaatgtagt------------------aaagcttcc------agtagatctgctatagaggatttactttttgataaagtaaagttatctgatgtcggtttcgttgaggcttataataattgtacaggaggtgccgaaattagggacctcatttgtgtgcaaagttataaaggcatcaaagtgttgcccccactgctctcagaaaatcagatcagtggatacactttggctgccacctctgctagtctatttcctccttggacagcagcagcaggtgtaccattttatttaaatgttcagtatcgcattaatgggcttggtgtcaccatggatgtgctaagtcaaaatcaaaagcttattgctaatgcatttaacaatgccctttatgctattcagcaagggttcgatgcaactaattctgctttagttaaaattcaagctgttgttaatgcaaatgctgaagctcttaataacttattgcaacaactctctaatagatttggtgctataagtgcttctttacaagaaattctatctagacttgatgctcttgaagcggaagctcagatagatagacttattaatggtcgtctcaccgctcttaatgcttatgtttctcaacagcttagtgattctacactggtaaaatttagtgcagcacaagctatggagaaggttaatgaatgtgtcaaaagccaatcatctaggataaatttctgtggtaatggtaatcatattatatcattagtgcagaatgctccatatggtttgtattttatccactttaattatgtccctactaagtatgtcacagcgaaggttagtcctggtctgtgcattgctggtaatagaggtatagctcctaagagtggttattttgttaatgtaaataatacttggatgtacactggtagtggttactactaccctgaa-cctataac--tgaaaataatgttgttgttatgagtacctgcgctgttaattatactaaagcgccgtatgtaatgctgaacacttcaatacccaaccttcctgattttaaggaagagttggatcaatggtttaaaaatcaaacatcagtggcaccagatttgtcact------tgattatataaatgttacattcttggacctacaagttgaaatgaataggttacaggaggcaataaaagtcttaaatcatagctacatcaatctcaaggacattggtacatatgaatattatgtaaaatggccttggtatgtatggcttttaatctgccttgctggtgtagctatgcttgttttactattcttcatatgctgttgtacaggatgtgggactagttgttttaagaaatgtggtggttgttgtgatgattatactggataccagg---agttagtaatcaaaa------cttcacatgacgactaagttcgtct-ttgattcattg------------------------------------------------------------------------------------------------------------------------------------------------------------------------------------------------------------------------------------------------------------------------------------------------------------------------------------------------------------------------------------------------------------------------------------------------------------------------------------------cactgatcttttg----------------ttagatctttttgca--------------------------------------------------------------------------------------------------------------------atctagcatttgt------------taccacgcccttttaatggacatttggagacctgagaagaaatttctccgttatattaacggttttaatgtctcagaattagaagatgcttgttttaaatttaactatcaatttcctaaagtaggatattgtagagttcctagtcatgcttggtgccgtaatcaaggtagattttgtgctacattcactctttatggtaaatccaaacat---tatgataaatattttggagtaataaatggtttcacagcattcgctaatactgtagaggatgctgttaacaaactggtttttttagctgttgactttattacctggcgcagacaggagttaaatgtttatggctgatg---cttatcttgcagacactgtgtggtatgtggggcaaataatttttatagttgccatttgtttattggttacaatagttgtagtggcgtttttggcaacttttaaattgtgtattcaactttgcggtatgtgtaataccttagtactgtccccttctatctatgtgtttaatagaggtaggcagttttatgagttttacaat---gatataaaaccaccagtccttgatgtggatgacgtttaggta-atccaaacattatgagtagtaa---aactacaccagcacc---agtttatatctggactgctgatgaagccattaaattcctaaaggaatggaatttttctttgggtattatactactttttattacaatcatattgcaatatggatatacaagtcgcagtatgtttgtttatgttattaagatgattattttgtggcttatgtggcccattactataatcttaactactttcaattgcgtatacgcattgaataatgtgtatcttggcctttctatagtttttaccatagtggccattattatgtggattgtgtattttgtgaatagtatcaggttgtttattagaactggaagtttttggagttttaacccagaaacaaacaacttgatgtgtatagatatgaaaggaacaatgtatgttaggccgataattgaggactatcataccctgacggtcacaataatacgcggtcatcttta-cattc-aaggtataaaactaggtattggctattctttggcagatttgccagcttatatgactgttgctaagg--ttacacacctgtgcacatataagcgtggttttcttgacaggataagc---gatactagtggttttgctgtttatgttaagtccaaagtcggtaattaccgactgccatca------------------------------------------acccaaaagggttctggcatggacaccgcattgttgagaaataatatctaaatttt-aaggatgtcttttactcctggtaagc---aatccagtagtagagcgtcctctggaaatcggtctggtaatggcatcctcaag------------tgggccgatcagtccgaccagtttagaaatgttcaaaccaggggtagaagagctcaacccaagcaaactgctacttctcagcaaccatcaggagggaatgttgtaccctactattcttggttctctggaattactcagtttcaaaaaggaaaggagtttgagtttgcagaaggacaaggtgtgcctattgcaccaggagtcccagctactgaagctaaggggtactggtacagacacaacagacgttcttttaaaacagccgatggcaaccagcgtcaactgctgccacgatggtatttttactatctgggaacaggaccgcatgctaaagaccagtacggcaccgatattgacggagtctactgggtcgctagcaaccaggctgatgtcaataccccggctgacattgtcgatcgggacccaagtagcgatgaggctattccgactaggtttccgcctggcacggtactccctcagggttactatattgaaggctcaggaaggtctgctcctaattccagatctacttcgcgcacatccagcagagcctctagtgcaggatcgc---gtagtagagccaattctggcaatagaacc------------cctacctctggtgtaacacctgacatggctgatcaaattgctagtcttgttctggcaaaacttggcaaggatgccactaaacctcagcaagtaactaagcatactgccaaagaagtcagacagaaaattttgaataaaccccgccagaagaggagccccaataaacaatgcactgttcagcagtgttttggtaagagaggccctaatcagaattttggtggtggagaaatgttaaaacttggaactagtgacccacagttccccattcttgcagaactcgcacccacagctggtgcgtttttctttggatcaagattagagttggccaaagtgcagaatttatctgggaatcctgacgagcctcagaaggatgtctatgaattgcgctataacggcgcaattaggtttgacagtacactttcaggctttgagaccataatgaaggtgctgagtgagaatttgaatgccta---tcaacaac------aagatggtatgatgaat---------------atgagtccaaaaccacagcgtcagcgtggtcataagaa------------tggacaaggagaaaatgataatataagtgttgcagtgcccaaaagccgcgtgcagcaaaataagagtatagagttgactgcagaggacatcagccttcttaagaag---atggatga---------gccctatac---tgaagacac------ctcagaaatataa-gagaatgaaccttatgtcggcatctggtgg-taacccctcgcagaaaagtcgagataaggcactctctatcagaatggatgtcttgctgctataatagatagagaaggttatagcagactatatattaattagttgaaagttttgtgttgtaatgtatagtgt--------------------------------------------------------------------------------------------------------------------------------------------------------------------------------------------------------------------------------------
>KF530096_HumanOC43_USA_1991-01-15
---------------------------------------------------------------------------------------------------------------------------------------------------------------------------------------------------------------gcat--cccgct-tcact-----gatctcttgttagat--ctttt----tgta--atctaaactttataaaaacatccac-------tccctgta-atctatgcttgtgggcg-----tagatttttcatagtggtgtttatattcatttctgctgttaacagctttcagccagggacgtgttgtatcctaggc----ag-----------tggccctcccataggtcaca--a-------------------tgtcgaag---atcaacaaatacggtctcgaactacactgggctccagaatttccatggatgtttgaggacgcagaggagaagttggacaaccctagtagttcagaggtggatatgatttgctccaccactgcgcaaaagctggaaacagacggaatttgtcctgaaaatcatgtgatggtggattgtcgccgacttcttaaacaagagtgttgtgtgcagtctagcctaatacgtgaaattgttatgaatgcaagtccatatcatttggaggtgctacttcaagatgctttgcagtcccgtgaagcagttttggttacaacccctttaggtatgtccttagaggcatgctatgtgagaggttgtaatcctaaaggatggaccatgggtttgtttcggcgtagaagtgtgtgtaacactggtcgttgcactgtta---ataagcatgtggcctatcagttatatatgattgatcctgcgggtgtctgtcttggtgcaggtcaattcgtgggttgggtcatacccttagcctttatgcctgtgcaatcccggaaatttattgttccatg--ggttatgtacttgcgtaagcgtggcgaaaagggtgcttacaataaagatcatggatgtggcggttttgga--------------------catgtttatgattttaaagttgaagatgcttatgaccaggtgcatgatgagcctaagggtaagttttctaagaaggcttatgctttaattagagggtatcgtggtgttaaaccacttctctatgtagaccagtatggttgtgattatactggtagtcttgcagatggcttagaggcttatgctgataagacattgcaagaaatgaaggcattatttcctacttggagtcaggaactcctttttgatgtaattgtggcatggcatgttgtgcgtgatccacgttatgttatgagattgcagagtgctgctactatacgtagtgttgcatatgttgctaatcctactgaagacttgtgtgatggttctgttgttataaaagaacctgtgcatgtttatgcagatgactctattattttgcgtcaatataatttagttgacattatgagtcatttttatatggaggcagatacagttgtaaatgctttttatggtgttgctttgaaagattgtggttttgttatgcagtttggttacattgattgcgaacaagactcgtgtgattttaaaggttggattcctggtaacatgatagatggttttgcttgcaccacttgtggtcatgtttatgaagtaggtgatttgatagcacaatcttcaggtgttttgcctgttaaccctgtattgcatactaagagtgcagcaggttatggtggttttggttgtaaagattcttttactctgtatggccaaactgtagtttattttggaggttgtgtgtattggagtccagcacgtaatatatggattcctatattaaaatcctctgttaagtcatatgacagtttggtttatactggagttttaggttgcaaggctattgtaaaggaaacaaatctcatttgcaaagctctgtaccttgattatgttcaacacaagtgtggcaa------tttacaccaacgggagttgctaggtgtttcagatgtgtggcataaacaattgctattaaatagaggtgtttataaacctctgttagagaatattgattattttaatatgcgacgcgctaaatttagtttagaaacttttactgtttgtgcagatggctttatgccttttcttttagatgatttagttccacgcgcatattatttg---------gcagtaagtggtcaagcattttgtgattatgcagataaactttgccatgctgttgtgtctaagagtaaagagttacttgatgtgtctctggattctttaggtgcagctatacattatttgaattctaagattgttgatttggctcaacattttagtgat-tttggaacaagtttcgtttctaaaattgttcatttctttaagacttttactactagcactgctcttgcatttgcatgggttttatttcatgttttgcatggtgcttatatagtagtggagagtgatatatattttgttaaaaacattcctcgttatgctagtgctgttgcacaagcatttcagagtgttgctaaagttgtactggactctttaagagttacttttattgatggcctttcttgttttaagattggacgtagaagaatttgtctttcaggcagaaaaatttatgaagttgagcgtggcttgttacattcatcccaattgccattagatgtttatgatttaaccatgcctagtcaagttcagaaagccaaa---caaaaacctatttatttaaaaggttctggttctgatttttcattagcggatagtgtagttgaagttgttacaacttcacttacaccatgtggttattctgaaccacctaaagttgcagataaaatttgcattgtggataatgtttatatggccaaggctggtgataaatattaccctgttgtggt---tgatgatcatgttggactcttggatcaagcatggagagttccttgtgctggacggcgtgttacatttaaggaacagcctacagtaaag---------gagattataagcatgcctaagattattaaggttttttatgagcttgacaacgattttaatactattttaaatactgcgtgtggagtgtttgaagtggatgatactgttgatatggaggaattttatgctgtggtgattgatgccatagaagagaaactttctccatgtaaggagcttgaaggtgtaggtgctaaagttagtgcctttttacagaaattagaggataatcccctatttttatttgatgaggctggcgaagaagttcttgctcctaaattgtattgtgcctttacagctcctgaagatgatgactttct------tgag---------------------gaaagtga------------------t------------------------------------------------------------gttgaagaagatgatgtagaaggtgaggaa------------------------------------------------------------------------------------------------------------------------------------------------------------------------------------------------------------------------------------------------------------------------------------------------------------------actgatttaactgtcacaagtgct------------------------ggacagccttg------------------------------------------------------------tgttgctagt------------------------------------------------------------------------------------------------------gaacaggaggaatcttctgaagt----cttaga---------------------------------------------------ggacactttggatgatggtc------------------------------------------------------------------------------------------------------------------------------------------------------------------------------------------------------------caagtgtggagacatctgat---------------------------------------------------------------------------------------------------------------------------------------------------------------------------------------------------------------------------------------------------------------------------------------------------------------------------------------------------------------------------------------------------------------------------------------------------tcacaagttgaag--------------------------------------------------------------------------aagatgtagaaatgtcggattttgtt---------------------------------------------------------------------------------gatcttg------------------------------------------------------------------------------------aatctg-tgattcag-----------------------gatta-----------------------------------------------------------tgaaaatgtttg------------------------------------------------------------------------------------------------------------------------------------------------------------------ttttgagttttatactacagagccagaa----------------------------------------------------------------------------------------------------------------------------------------------------------------------------------------------------------------------------------------------------------------------------------------------------tttgttaaagttttgggtctgtatgtgcctaaagcaacccgcaacaattgctggttgcgatcagttttggcagtgatgcagaaattgccctgtcaatttaaagataaaaatttgcaggatctttgggtgttatacaagcaacagtatagtcagttgtttgttgataccttggttaataagatacctgctaatattgtacttccacaaggtggttatgttgctgattttgcatattggtttttaaccttatgtgattggcagtgtgttgcatactggaaatgcattaaatgtgatttagctcttaagcttaaaggcttggatgctatgttcttttatggtgatgttgtctcacatatatgcaag---tgtggtgagtctatggtacttattgatgttgatgtgccatttacagcccactttgctcttaaagataagttgttttgtgcatttattactaagcgtattgtgtataaagcagcttgtgttgtggatgttaatgatagtcattctatggctgttgttgatggt---------aaacaaattgatgatcatcgtatcactagtattactagtgataagtttgattttattattgggcatggtatgtcattttcaatgactacttttgaaattgcccaattgtatggttcttgtataacacctaatgtgtgttttgttaaaggtgatataattaaagtgtctaagcttgttaaagcagaagttgttgtaaaccctgctaatggccatatggcacatggtggtggtgttgcaaaagctattgcagtagcagctggacagcagtttgttaaagagactaccaatatggttaagtctaaaggagtttgtgctactggagattgttatgtctctacagggggcaaattatgtaaaactgtgcttaatgttgttggacctgatgcgagaacacag---ggtaaacaaagttatgtattgttagagcgtgtttataaacattttaacaactatgactgtgttgttacaactttgatctcagctggtatatttagtgtgccttctgatgtgtctttaacatatctacttggtactgctaagaaacaagttgttcttgttagcaataatcaagaggattttgatcttatttctaagtgtcagataactgctgttgagggcactaagaaattggcagcgcgtctttcttttaatgttggacgttccattgtttacgaaacagatgctaataagttgattttaatcaatgacgttgcatttgtttcgacatttaatgttttacaggatgttttatccttaagacatgatatagcacttgatgatgatgcacgaaccttcgttcagagcaatgttgatgttctacctgagggttggcgtgttgtcaataagttttatcaaattaatggtgttagaaccgttaagtattttgagtgtactggaggcatagatatatgcagccaggataaagtttttggttatgtacagcagggtatttttaataaggctactgttgctcaaattaaagccttgtttttggataaagtggacatcttgctaactgttgatggtgttaatttcactaataggtttgtgcctgttggtgaaagttttggtaagagtctaggaaatgtgttttgtgatggagttaatgtcacgaagcataagtgtgatataaattataaaggtaaagtctttttccagtttgataatctttctagtgaagatttaaaggctgtaagaagttcctttaattttgatcagaaggaattgcttgcctattacaacatgcttgttaattgttttaagtggcaggttgttgttaatggtaagtatttcacttttaagcaagctaataacaattgttttgttaatgtttcttgcttaatgctccagagtttgcatctgacatttaaaattgttcaatggcaagaggcatggcttgaatttcgttcaggccgccctgctagatttgtagctttggttttggccaaaggtgggtttaaatttggagatcctgctgattctagagatttcttgcgtgttgtgtttagtcaagttgatttgactggggcaatatgtgattttgaaattgcatgtaaatgtggtgtaaagcaggaacagcgtactggtctggacgctgttatgcattttggtacattgagtcgtgaagatcttgagattggttataccgtggactgttcttgcggtaaaaagctaattcattgtgtacgatttgatgtaccatttttaatttgcagtaatacacctgctagtgtaaa------at---tacctaagggtgtaggaagtgcaaatatttttataggtgataaggttggtcattatgttcatgttaagtgtgaacaatcttatcagctttatgatgcttctaatgttaagaaggttacagatgttactggcaagttgtcagattgtctgtatctt------------aaaaatttgaaacaaacttttaaatcggtgttaaccacctattatttggatgatgttaagaaaattgagtataaacctgacttgtcacaatattattgtgacggaggtaagtattatactcagcgtattattaaagcccaatttaaaacattcgagaaagtagatggtgtgtatactaattttaaattggtaggacacaccgtctgtgacagtcttaatgctaagttgggttttgatagctctaaagagtttgttgaatataagattactgagtggccaacagctacaggtgatgtggtgttggctaatgatgatttgtatgttaagagatatgagaggggttgtattacttttggtaaacctgttatatggttaagccatgagaaagcttccctcaattctttaacatattttaatagaccttcattggttgatgataataaatttgatgttttaaaagtggatgatgttgat----------------------------------------------------gatagtggtgacagctcagag--------ag-------------------------------------tggtg----------------------ccaaagaaaccaaagaaatca------------------------------------------acattattaagttaagtggtgttaaaaaaacatttaaggttgaagatagtgtcattgttaacgatgatactagtgaaaccaaatacgttaagagtttgtctattgttgatgtgtatgatatgtggcttacaggttgtaagtatgttgttagaactgctaatgctttgagcagagcagttaacgtacctacaatacgtaagtttataaaatttggtatgactcttgttagtataccaattgatttgttaaatttaagagagattaagcctg---ctgttaatgtggttaaagctgtgcgaaataaaacttctgcatgctttaattttattaaatggcttttt---------------gtcttattatttggctggattaaaatatccgctgataataaagtaatctacaccacagaaattgcatcaaagcttacgtgtaagcttgtagctttagcttttaaaaatgcatttttgacatttaagtggagtatggttgctagaggtgcttgcattatagcgactatatttctattgtggtttaattttatatatgccaatgtaatttttagtgatttttatttgcctaaaatcggtttcttgccgacttttgttggtaagattgcacagtggattaagaacacttttagtcttgtaactatttgtgatctatattccatt------caggatgtgggttttaagaatcagtattgtaatggaagtattgcatgtcagttctgcttggcaggatttgatatgttagataattataaagccattgatgtagtacagtatgaagctgataggagagcatttgttgattatacaggtgtgttaaagattgtcattgaattgatagtaagttacgccctgtatacggcatggttttatccattgtttgcccttatcagtattcagatcttgaccacttggctgcctgagctttttatgcttagtacattacattggagttttaggttgttggtggctttagctaatatgttaccagcacatgtgtttatgaggttttatattattattgcctcttttattaagctctttagcttgtttaagcatgttgcctatggttgtagtaaatctggttgtttgttttgttacaagaggaatcgtagtctacgtgttaaatgtagtactatcgttggtggcatgatacgctattacgatgttatggctaatggtggcactggcttttgttcaaaacatcaatggaattgcattgattgtgattcttataaaccaggtaatacttttattactgttgaggccgctcttgatctatctaaggaattgaaacggcccattcagcctacagatgttgcttatcatacggttactgatgttaagcaagttggttgttctatgcgcttgttctatgatcgtgatggacagcgcacatatgatgatgttaatgctagtttgtttgtggattatagtaatttgctacattctaaggttaagagtgtgcctaatatgcatgttgtggtagtggaaaatgatgctgataaagccaattttctgaatgctgctgtattttatgcacagtctttgtttagacctattttaatggttgataaaaatctgataactactgctaacactggtacgtctgttacagaaactatgtttgatgtttatgtggatacatttttgtctatgttt---gatgtggataaaaagagtcttaatgctttaatagcaactgcgcattcttctataaaacagggtacgcagatttataaagttttggatacctttttaagctgtgct---cgtaaaagttgttctattgattcagatgttgatactaagtgtttagctgattctgtcatgtctgctgtatcggcaggtcttgaattgacggatgaaagttgtaataacttggtgccaacatatttgaagagtgacaacattgtagcagctgatttaggtgttctgattcaaaattctgcaaagcatgtgcagggtaatgttgctaaaatagctggtgtttcctgtatatggtctgtggatgcttttaatcagtttagttctgatttccagcataaattgaagaaagcatgttgtaaaactggtttgaaactgaagcttacttataataagcagatggctaatgtctctgttttaactacaccctttagtcttaaagggggtgcagtttttagttattt---------------------------------------------------------------------------tgtttatgtgtgttttgtgttgagtttggtctgttttattggactgtggtgcttaatgcccacttacacagtacacaaatcagattttcagcttcccgtttatgccagttataaagttttagataatggtgttattagagatgttagcgttgaagatgtttgtttcgctaacaaatttgagcaatttgatcaatggtatgagtctacatttggtctaagttattatagtaacagtatggcttgtcccattgttgttgctgtaatagatcaggattttggctctacagtgtttaatgtccctaccaaagtgttacgatatggttatcatgtgttgcactttattacacatgcactttctgctgatggagtgcagtgttatactccacatagtcaaatatcgtattctaatttttatgctagtggctgtgtgctttcctctgcttgcactatgtttacaatggccgatggtagtccacaaccttattgttatacagatgggcttatgcaaaatgcttctctgtatagttcattggtacctcacgtgcggtataatcttgctaatgctaaaggttttatccgttttccagaagtgctgcgagaagggcttgtacgtatcgtgcgtactcgttctatgtcgtattgcagagttggattatgtgaggaagctgatgagggtatatgctttaattttaatggttcttgggtgcttaataatgattattatagatcattgcctgggaccttttgtggtagagatgtttttgatttaatttatcagctatttaaaggtttagcacagcctgtggattttttggcattgactgctagttccattgctggtgctatactcgctgtaattgttgttttggtgttttattacctaataaagcttaaacgtgcttttggtgattacaccagtgttgtttttgttaatgtgattgtgtggtgtgtaaattttatgatgctttttgtgtttcaagtttaccccacactttcttgtgtatatgctatttgttatttttatgccacgctttatttcccttcggagataagtgtgataatgcacttacaatggctagttatgtatggcactattatgcctttatggttttgtttgctatatatagctgttgttgtttcaaatcatgctttttgggtattttcttactgcagaaagcttggtacttctgttcgtagtgatggtacatttgaagaaatggctctcactacttttatgattacaaaagattcttattgtaagcttaagaattctttgtctgatgttgcttttaatagatatttgagtttgtataataaatataggtattacagcggtaaaatggacactgctgcatatagggaggctgcttgctctcagttggctaaagcaatggacacatttaccaataataatggtagtgatgtgctttaccaaccgcctactgcttccgtctcaacttcattcttgcaatctggtattgtgaaaatggtaaatcctacttctaaggtagaaccatgtgttgtcagtgttacctatggtaatatgacattgaatggtttatggttggatgacaaggtctactgtcccagacatgtaatatgttctgcttcagatatgactaatccagattatacaaatttgttgtgtagagtaacatcaagtgattttactgtattgtttgatcgtctaagccttacagtgatgtcttatcaaatgcggggttgtatgcttgttcttacagtgaccctgcaaaattctcgtacgccaaaatatacatttggtgtggttaaacctggtgagacttttactgttttagctgcttataacggcaaaccacaaggagcctttcatgtaactatgcgtagtagttataccattaagggttcctttttatgcggatcttgtggatctgttggttatgtaataatgggtgattgtgttaaatttgtttatatgcatcaattggagcttagtactggttgtcatactggtactgacttcaatggggatttttatggtccttataaggatgctcaggttgttcagttgcccattcaggattatatacaatctgttaattttttagcatggctttatgctgctatacttaacaattgtaattggtttatacaaagtgataagtgttctgtagaagattttaatgtgtgggctctgtccaatggatttagccaagttaaatctgaccttgttatagatgctttagcttctatgactggtgtgtctttggaaacactgttggctgctattaagcgtcttaagaatggtttccaaggacgtcagattatgggtagttgctcttttgaggatgaattgacacctagcgatgtttatcaacaactcgctggtatcaagttacaatcaaaacgcactagattgtttaaaggcactgtttgttggattatggcttctacatttttgtttagttgcataattacagcatttgtgaaatggactatgttcatgtatgtaactactaatatgtttagtattacgttttgtgcactttgtgttataagtgtggccatgttgttggttaagcataagcatctttatttgactatgtatataactcctgtgctttttacattgttgtataacaactatttggttgtgtacaagcatacatttagaggctatgtttatgcatggctatcatattatgttccatcagttgagtacacttatactgatgaagttatttatggcatgttattgcttgtaggaatggtctttgttacattacgtagcattaaccatgatttgttttcttttataatgtttgttggtcgtttgatttctgttttctctttgtggtacaagggttctaacttagaggaagaaattcttcttatgttggcttccctctttggtacttacacatggacaacagttttatctatggctgtagcaaaggttattgctaagtgggttgctgtgaatgtcttgtatttcacagatatacctcaaattaagatagtgcttttgtgctatttgtttattggttatattattagctgttattggggtttgttttccttgatgaacagtttgtttagaatgcctttgggtgtttataattataaaatttcagtacaggaattaagatatatgaatgctaatggattgcgccctcctaagaatagttttgaagcccttatgcttaattttaagctgttgggtattggaggtgttccaatcattgaagtatctcaatttcaatcaaaattgactgatgtcaaatgtgctaatgtcgtcttgcttaattgcttgcaacatttgcatgttgcttctaattctaagttgtggcattattgtagcactttgcacaatgaaatacttgccacttcggatctgagtgttgcttttgaaaagcttgctcagttattaattgttttgtttgctaatccagctgctgtggatagcaagtgcctgactagtattgaagaagtttgcgatgattacgcaaaggacaatactgttttgcaggctttacagagtgaatttgttaatatggctagcttcgttgaatatgaagttgctaagaaaaatcttgatgaggcgcgttttagtggttctgctaatcaacagcagttaaaacagctagagaaagcctgtaatattgctaaatctgcttatgaacgcgaccgtgctgtagcaaaaaagttggagcgtatggctgatttggctctcactaatatgtataaagaagctagaattaatgataagaagagtaaggttgtttctgccttgcaaactatgctttttagtatggtgcgtaagttagataatcaagctctgaattcaatattagataacgctgtgaagggttgtgtaccattgaatgcaataccttcattggcagcaaatactctgaatataattgtaccagataaaagtgtttatgaccaggtagttgataatgtctatgttacctatgcgggtaatgtatggcagattcaaactatccaggattcagatggtacaaataagcagttgaatgagatatctgatgattgtaactggccactagttattattgcaaatcggtataatgaggtatctgctactgttttgcaaaataacgaattaatgcctgctaagttga-aaattcaggttgttaatagtggtccagatcagacttgtaatacacctactcaatgttactataataatagtaacaatgggaagattgtttatgctatacttagtgatgttgatggtcttaagtatacaaaaattcttaaagatgatggcaattttgttgttttggagttagatcctccttgtaaatttactgttcaagatgctaaaggtcttaaaattaagtacctttattttgtaaaaggttgtaacacactagcaagaggctgggttgttggtacaatttcttctacagttagattgcaagctggaactgctactgaatatgcttccaactcatctatattgtctttatgtgcgttttctgtagatcctaagaaaacgtatttagattttatacaacaaggaggaacacctattgccaattgtgttaaaatgttgtgtgaccatgctggtaccggtatggccattactgttaaacccgatgctaccactagtcaggattcatatggtggtgcgtctgtttgtatatattgccgcgcacgagttgaacacccagatgttgatgggttgtgcaaattacgcggcaagtttgtacaagtgcctgtaggtataaaagatcctgtgtcttatgttttgacacatgatgtttgtcgagtttgtggattttggcgggatggaagttgttcatgtgttagcactgacactactgttcaatcaaaagatactaattttttaaacgggttcggggtgcgagtgtagatgcccgtctcgtaccctgcgccagtggtttatctactgatgtacaattaagggcatttgatatttacaatgctagtgttgctggcattggtttacatttaaaagttaattgttgccgttttcagcgtgttgatgagaacggtgataaattagatcagttctttgttgttaagaggacagatctgactatatataatagagagatgaaatgctatgagcgtgtaaaagattgtaagtttgtggctgaacacgatttctttacatttgatgtagaaggtagtcgtgtgccacacattgtacgcaaggatttaacaaagtatactatgttggatctttgctatgcattgcgacattttgatcgcaatgattgcatgctgctttgtgacattctctctatatatgctggttgtgaacaatcctactttactaagaaggattggtatgattttgttgaaaatcctgatattattaatgtgtataaaaagctaggacctatttttaatagagccctagttagcgctactgagtttgcggacaaattggtggaggtaggcttagtaggcgttttaacacttgataatcaagatttaaatggtaaatggtatgattttggtgactatgttattgcagcaccaggatgtggtgttgctatagcagattcttattattcttatattatgcctatgctgaccatgtgtcatgcattggattgcgaattgtatgtgaataatgcttatagactatttgatcttgtacagtatgattttactgattacaagcttgaattgtttaataagtattttaagcactggagtatgccatatcatcctaacactgttgattgtcaggatgatcggtgtattatacattgtgctaattttaacatactttttagtatggttttacctaatacatgttttgggcctcttgttaggcaaatttttgtggatggtgtgccttttgttgtttcaattggctaccattataaagaacttggtattgtgatgaatatggatgtggatacacatcgttatcgcttgtctttaaaagacttgcttttatatgctgctgatccagctttgcatgtagcttctgctagtgcattgtatgatttacgcacttgctgttttagtgttgccgctataacaagcggtgtaaaatttcaaacagttaaacctggtaattttaatcaggatttttatgattttgttttaagtaaaggcctgcttaaagagggtagctcagttgatctgaagcactttttctttacacaggatggtaatgctgctattactgattataattattataagtataatttgcccaccatggtggacattaagcagttgttgtttgttttggaagttgtgtataagtattttgagatttatgatggtgggtgtataccggcatcacaagtcattgttaataattatgataagagtgctggctatccatttaacaaatttggaaaagccaggctctattatgaagcattatcatttgaggaacaggatgaaatttacgcttatactaagcgtaatgtcctgccaacacttactcaaatgaatttgaaatatgctattagtgctaagaatagagcccgcactgttgctggcgtttccatacttagtactatgactggcagaatgtttcatcaaaaatgtttgaaaagtatagcagctacacgtggtgttcctgtagttataggcaccactaaattttatggtggctgggatgatatgttacgccgccttattaaagatgttgacaatcctgtacttatgggttgggattatcctaagtgtgatcgtgctatgccaaacctactacgtattgttagtagtttggtattagcccgaaaacatgagacatgttgttcgcaaagcgataggttttatcgacttgcgaatgaatgcgcacaagttttgagtgaaattgttatgtgtggtggctgttattatgttaagcctggtggcactagtagtggtgatgcaactactgcttttgctaattcagtctttaacatatgtcaagctgtttcagccaatgtatgtgccttaatgtcatgcaatggcaataagattgaagatcttagtatacgtgctcttcagaagcgcttatactcacatgtgtatagaagtgataaggttgattcaacctttgtcacagaatattatgaatttttaaataagcattttagtatgatgattttgagtgatgatggggttgtgtgttataattctgattatgcgtccaaagggtatattgctaatataagtgcctttcaacaggtattatattatcaaaataacgtttttatgtcagaatccaaatgttgggttgaacatgacataaataatggacctcatgaattttgttcacaacacacaatgcttgtaaagatggatggtgacgatgtctaccttccatatcctaatcctagtcgtatattaggagctggatgttttgtagatgatttgttaaagactgatagtgttcttttaatagaacgatttgtaagtcttgcaatagatgcttatccacttgtgtatcatgaaaatgaagaataccaaaaggtttttcgtgtttatttggcatatataaagaagttgtacaatgacctgggtaatcagatcttggatagctacagtgttattttaagtacttgtgatggacaaaagttcactgatgagtccttttacaagaacatgtatttaagaagtgcagtcatgcagagtgttggagcttgcgtggtctgctcttctcaaacatcattacgttgtggcagttgcatcagaaagcctcttctttgctgcaagtgttgttatgatcatgttatggcgactgatcataaatatgtcttgagtgtttcaccatatgtgtgtaatgcaccaggatgtgatgtaaatgatgttaccaaattgtatctaggtggtatgtcatattattgtgaagaccataagccacaatattcattcaagttggtaatgaatggtctggtttttggtctatataaacaatcttgtacaggatctccgtacatagacgattttaatcgtatagctagttgtaaatggaccgatgtggatgattacatactagctaatgaatgtacagagcgcttgaaattgtttgctgcagaaacgcaaaaggcaaccgaggaagcctttaagcagagttatgcatcagcaacaatacaagagattgttagtgagcgcgaattgattctctcttgggagattggaaaagttaagccaccacttaataaaaattatgtttttactggctaccattttactaaaaacggtaagacagttttaggtgagtatgtttttgataagagtgagttgactaatggtgtgtattatcgcgccacaaccacttataagctatctgtaggagatgtttttgttttaacctctcattcagtagctaatttaagtgctcctacgcttgttccgcaggagaattatagtagtattagatttgctagtgtttatagtgtgcttgagacgtttcagaacaatgttgttaattatcaacacattggtatgaaacgttactgtaccgtgcaaggacctcctggtacagggaagtcacatcttgctattggtcttgctgtattttattgtacagcacgtgttgtatacacagcggccagccatgcagctgttgacgcattgtgtgaaaaagcatataaatttttgaatataaatgattgcactcgtattgttccggccaaggtcagggtagagtgctatgataagtttaaaattaatgacaccactcgtaagtatgtgtttactaccataaatgcattacctgagatggtgactgatattgttgttgtagatgaagttagcatgcttaccaattatgagctttctgttattaatgctcgtattcgtgctaagcattatgtttatattggtgatcctgctcaattgccagcaccacgtgtgttattgagcaagggtacacttgaacctaaatattttaacactgttactaagctcatgtgttgcttagggccagacatttttcttggtacatgttatagatgtcctaaggaaatcgttgatacagtgtccgccttggtttatgaaaataagcttaaggctaagaatgagagtagttcattgtgttttaaggtctattataagggcgttacaacacatgaaagttctagtgctgtaaatatgcagcagatttatttgattaataagtttttgaaggctaaccctttgtggcataaagctgtttttattagcccatataatagtcagaactttgcagctaagcgtgttttgggtttacaaacccaaaccgtggattctgctcaaggttctgaatacgattatgttatatattcacagactgcagaaacagcgcattctgtaaatgttaatcgcttcaatgttgctattactcgagccaagaaaggtattctttgtgttatgagtaatatgcagttgtttgaagcattacagtttactacattgaccttagataaagtgccacaggccgttgaaactaaagttcaatgtagtactaatttatttaaagattgtagcaagagttatagcggttatcacccagctcatgctccttcatttttggcagtagatgacaaatataaggcaactggcgatttagccgtgtgtcttggcattggtgattctgctgttacatattcaagattaatatcactcatgggttttaaattggatgttacccttgatgggtattgtaagctttttataactaaagaagaagctgttaaacgcgtgcgtgcctgggttggctttgatgctgaaggtgctcatgccacgcttgatagcattgggacaaatttcccactccaattaggattttccacaggaattgattttgttgtggaagccactggtttgtttgctgatagagatggttacagctttaaaaaggctgtggcgaaagctcctcctggtgaacaatttaagcacctcatccctttgatgacgagaggtcatcgctgggatgttgttagacctagaatagtacaaatgtttgcagatcatttaattgatctgtctgattgtgttgtgctagttacatgggcagccaactttgagctcacttgtctccgctactttgcaaaagtaggtcgtgagatttcttgtaatgtatgcactaaacgtgctacagtttacaattctagaactggttactatggttgttggcgccatagtgttacatgtgattacttgtataatccacttattgttgatattcaacagtggggatatattggttctttatcaagtaatcatgatttatattgtagtgtccataaaggagcacatgttgcttcctctgatgctataatgacacggtgtttggccgtttatgattgcttttgcaataatattaattggaatgtggagtatcccatcatttcaaatgagttaagtattaatacctcttgtagagtcttgcagcgtgtgattcttaaagctgccatgctctgcaacagatatactttgtgttatgatattggcaacccaaaagggattgcctgtgtcaaagattttgattttaagttctatgatgcccaaccaattgttaagtctgttaagactcttttgtattcttttgaggcacataaggactcttttaaagacggtttgtgtatgttttggaactgtaatgtggataagtatccaccgaatgcagttgtatgtagatttgacactagagtgttgaataatttaaatcttcctggctgtaatggaggtagtttgtatgttaataaacatgcattccacactaaaccctttgctagggcagcctttgagcatttgaagcctatgccattcttctattattcagatacgccttgtgtgtatatggatggtatggatgctaagcaggttgattatgtacctttgaaatctgccacgtgcatcacaagatgcaatttaggtggtgcagtttgtttaaaacatgctgaagagtatcgtgagtacttagagtcttacaatacagctactacagcaggttttactttttgggtctataagacatttgatttttataatttgtggaatacgttcaccaagctacaaagcttggagaatgttgtatataatttagtcaagactggtcattatacaggacaggctggtgaaatgccttgtgccattataaatgataaagttgtgactaagatcgataaggaggatgttgtcatttttattaataatacaacataccctactaatgtggccgttgaattatttgccaagcgcagtgttcgacaccacccagagcttaagctctttagaaatttaaatatagacgtgtgttggaagcacgtcatttgggattatgctagagaaagtatattttgcagtaatacctatggtgtctgcatgtatacagatttaaagttcattgataaattgaatgtcctttttgatggtcgtgataatggtgctcttgaagcttttaaacgttctaataatggcgtttacatttccacgacaaaagttaagagtctttcgatgataagaggtccaccgcgtgctgaattaaatggcgtggtggtggacaaggttggagacactgattgtgtgttttattttgctgtgcgtaaagaaggtcaggatgtcatcttcagccaattcgacagcctgggagtcagctctaaccagagcccacaaggtaatctggggagtaatggtaaaccc------ggtaatgtcggtggtaatgatgctctgtcaatctctactatctttacacaaagccgtgttattagctcttttacatgtcgtactgatatggaaaaagattttatagctttagatcaagatgtgtttattcagaagtatggtttggaggactatgcctttgaacacattgtttatggtaacttcaaccagaagattattggtggtttgcacttgttaataggcttgtaccgaagacagcaaacttccaatctggttgttcaggagtttgtttcatatgacgccagcatacactcttattttatcactgacgagaagagtggtggtagtaagagtgtttgcactgttatagatattttgttggatgattttgtggctcttgttaagtcacttaatcttaattgtgtgagtaaggttgttaatgttaatgttgattttaaagattttcagtttatgctttggtgtaacgatgagaaagttatgactttctatcctcgtttgcaagctgcatctgactggaagcctggttattctatgcctgtattatataagtatttgaattctccaatggaaagagttagtctctggaattatgggaagccagttactttgcctacaggctgtatgatgaatgttgctaagtatactcagttatgtcaatatctgaatactacaacattagctgtacctgttaatatgcgagttttgcatttaggtgcaggttcagaaaaaggagtagcaccgggttctgcagttcttaggcagtggttgcctgctggtactattcttgtagataatgatttatacccatttgttagtgacagtgtcgctacatattttggggattgtataactttaccctttgattgtcaatgggatttgataatttctgatatgtatgaccctattactaagaacataggggagtacaatgtgagtaaagatggtttctttacatacatttgtcatatgattcgagacaagttagctctgggtggcagtgttgctataaaaataacagagttttcttggaatgcagaattatataagttaatggggtattttgcattttggactgtgttttgcacaaatgcaaatgcttcttctagtgaaggatttttaattggcataaattatttgtgtaagcccaaggttgagatagatggaaatgttatgcatgccaattatttgttttggagaaattctacagtttggaacgggggtgcttatagcctgtttgacatggctaaattcccgcttaagttggctggtactgccgtaataaatttaagagcagaccagattaatgatatggtttattcccttcttgaaaagggtaaactacttattagagatacaaataaagaagttttcgttggtgacagtttggttaatgtaatctaa------actttaaaaatggctgtcgct------tatgcagacaagcctaatcattttatcaattttccacttacccattttcagggttttgtgttaaattataaaggtttacaatttcaaattctcgatgaaggagtggattgtaaaatacaaacagcgccacacattagtcttactatgctggacatacagcctgaagactataaaagtgttgatgtcgctattcaagaagttattgatgatatgcatt------ggggtgatggttt---tcagattaaatttgagaatcctcacatcctaggaagatgcatagttttagatgttaaaggtgtagaagaattgcatgacgatttagttaattacattcgtgataaaggttgtgttgctgaccaatccaggaaatggattggccattgtaccatagctcaact-------------cacggatgcagcactgtccattaaggaaaatgttgattttataaacagcatgcaattcaattataaaatcaccatcaacccc---------------tcatcaccggctagacttgaaatagttaagctcggtgctgaaaagaaagatggtttttatgaaaccatagttagtcactggatgggaattcgtt------------ttgaatacacatcacccactgataagctagctatgattatgggttattgttgtttagatgtggtacgtaaagagctagaagaaggcgatcttcccgagaatgatgatgatgcttggtttaagctatcgtaccattatgaaaacaattcttg--gttcttccgacatgtctacaggaaaagttttcatttccgtaaggcttgtcaaaatt---------tagattgtaattgtttgg---ggtttta---------------------------tgaatcttcagttgaagaatat---taaacttagtgaaaatgt----ttttgcttcctagattt--attctagttagctgcataattggt---agcttaggtttttataaccctcctaccaatgttgtttcgcatgtaaatggagattggtttttatttggtgacagtcgttcagattgtaatcatattgttaatatcaacccccataattattcttatatggaccttaatcctgctctatgtgattctggtaaaatatcatctaaagctggcaactccatttttaggagttttcactttaccgatttttataattacacaggcgaaggtcaacaaattattttttatgagggtgttaattttacgccttatcatgcctttaaatgcaaccgttctggtagtaatgatatttggatgcagaataaaggcttgttttatactcaggtttataagaatatggctgtgtatcgcagccttacttttgttaatgtaccatatgtttataatggctccgcacaagctacagctctttgtaaatct---------ggtag------------tttagtccttaataaccctgcatatatagctcctcaagctaactctggggattattattataaggttgaagctgatttttatttgtcaggttgtgacgagtatatcgtaccactttgtatttttaacggcaagtt------------------tttgtcgaatacaaagtattatgatgatagtcaatattattttaataaagacact-ggtgttatttatggtctcaattctacagaaaccattacca---------------ctggttttgatcttaattgtcattatttagttttaccctctggtaattatttagccatttcaaatgagctattgttaactgttcctacgaaagcaatctgttttaataagcgtaaggattttacgcctgtacaggttgttgattcgcggtggaacaatgccaggcagtctgataacatgacggcggttgcttgtcaacctccgtactgttattttcgtaattctactaccaactatgttggtgt---ttatgatattaatcatggagatgctggtttcactagcatactcagtggtttgttatataattcaccttgtttttcgcagcaaggcgtttttaggtatgataatgttagt---------agtgtctggcctcactacccctatggcagatgtcccactgctgctgatattaat------atccctgatttacccatttgtgtgtatgatccgctaccagttattttgcttggcattcttttgggcgttgcgattgtaattattgtagttttgttgtt-acattttatggtggataatgttactaggct------------gcatgatgcttagacc-ataatctaaacatgtttttgat---acttttaatttccttaccaacggc---ttttgctgttataggagatttaaagtgtcctttagatactagttataaaggtacatttaataataaagacaccggtcctccttttataagtactgatactgttgatgttactaatggtttgggtacttattatgttttagatcgtgtgtatttaaatactacgttgtttcttaatggttattaccctacttcaggttccacatatcgtaatatggcactgaagggaactgacaaattgagcacactatggtttaaaccaccatttctttctgattttattaatggtatttttgctaaggtcaaaaataccaaggttttt---aaagatggtgtaatgtatagtgagttccctgctataactataggtagtacttttgtaaatacatcctatagtgtggtagtacaaccacgtacaattaatt---cacaggatggtgataataaattacaaggtcttttagaggtctctgtttgccaatataatatgtgcgagcacccacatacgatttgtcatcctaaact---gggtaatcacttcaaagaactatggc---atttggatacaggtgttgtttcctgtttatataagcgtaatttcacatatgatgtgaatgctaattatttgtattttcatttttatcaagaaggtggtactttttatgcatattttacagacactggtgttgttactaagtttttgtttaatgtttatttaggcatggcactttcacactattatgtcatgcctctgacttgtattagtaggcgtgatattggtttt------actttagaatattgggttacacccctcacttctagacaatatttactcgctttcgatcaagatggtattatttttaatgctgttgattgtatgagtgattttatgagtgagattaagtgtaaaacacaatctatagcaccacctactggtgtttatgaattaaacggttacactgttcagccaatcgcagatgtttaccgacgcaaacctgatcttcccaattgcaatatagaagcttggcttaatgataagtcggtgccctctccattaaattgggaacgtaagacattttcaaattgtaattttaatatgagcagcctgatgtcttttattcaggcagactcatttacttgtaataatattgatgctgctaagatatatggtatgtgtttttccagcataactatagataagtttgctatacccaatggcaggaaggttgacctacaattgggtaatttgggctatttgcagtcatccaactatagaattgatactactgcaacaagttgtcagttgtattataatttacctgctgctaatgtctctgttagcaggtttaatccttctacttggaataagagatttggttttatagaagattctgtttttgtgcctcaacctacaggtgtttttactaat------cacagtgtagtttatgcacaacactgtttcaaagcccctaaaaatttc---------------------tgtccgtgtaaattgaatg----gttcgt---------------gtcctgg---------------taaaaataatggtataggcacttgtcctgcaggtactaat------tatttaacttgtgataa------------------------------------------------------------------tttgtgtactcttgatcctatta----catttaaagctccaggtacttat---------------aagtgcccccaaactaaatctttagttggcataggtgagcactgttcgggtcttgctgttaaaagtgattattgt------------------agaggcaattcttgtacttg------------------------------------------------ccaaccacaagcatttttgggttggtctgcagactcttgtttacaaggagacaagtgtaatatttttgctaatcttattttgcatgatgttaatagtggtcttacttgttctactgatttacaaaaagctaacacagacataattcttggtgtttgtgttaattatgacctctatggtatttcaggccaaggcatttttgttgaggttaatgcgacttattataatagttggcagaaccttttatatgattctaatggtaatctctacggttttagagactacataacaaacagaacttttatgattcgtagttgctatagcggtcgtgtttctgcggcctttcatgctaactcttccgaaccagcattgctatttcggaatattaaatgcaactacgtttttaataatagtcttacacgacagctgcaacccattaactattcgtttgatagttatcttggttgtgttgtcaatgcttataatagtactgctatttctgttcaaacatgtgatctcacagtaggtagtggttactgtgtggattact---------------cta------aaaacagacgaagtcgtagagcg------------attaccactggttatcggtttactaattttgagccatttactgttaattcagtaaatgatagtttggaacctgtaggtggtttgtatgaaattcaaataccttcagagtttactataggtaatatggaggagtttattcaaacaagctctcccaaagttactattgattgtgctgcatttgtctgtggtgattatgcagcatgtaaattacagttggttgaatatggtagtttctgtgataacattaatgccatactcacagaagtaaatgaactacttgatactacacagttgcaagtagctaatagtttaatgaatggtgttactcttagcactaagcttaaagatggtgttaatttcaatgtagacgacatcaatttttcccctgtattaggttgtctaggcagcgaatgtagt------------------aaagcttcc------agtagatctgctatagaggatttactttttgataaagtaaagttatctgatgtcggtttcgttgaggcttataataattgtacaggaggtgccgaaattagggacctcatttgtgtgcaaagttataaaggcatcaaagtgttgcccccactgctctcagaaaatcagatcagtggatacactttggctgccacctctgctagtctatttcctccttggacagcagcagcaggtgtaccattttatttaaatgttcagtatcgcattaatgggcttggtgtcaccatggatgtgctaagtcaaaatcaaaagcttattgctaatgcatttaacaatgccctttatgctattcagcaagggttcgatgcaactaattctgctttagttaaaattcaagctgttgttaatgcaaatgctgaagctcttaataacttattgcaacaactctctaatagatttggtgctataagtgcttctttacaagaaattctatctagacttgatgctcttgaagcggaagctcagatagatagacttattaatggtcgtctcaccgctcttaatgcttatgtttctcaacagcttagtgattctacactggtaaaatttagtgcagcacaagctatggagaaggttaatgaatgtgtcaaaagccaatcatctaggataaatttctgtggtaatggtaatcatattatatcattagtgcagaatgctccatatggtttgtattttatccactttaattatgtccctactaagtatgtcacagcgaaggttagtcctggtctgtgcattgctggtaatagaggtatagctcctaagagtggttattttgttaatgtaaataatacttggatgtacactggtagtggttactactaccctgaa-cctataac--tgaaaataatgttgttgttatgagtacctgcgctgttaattatactaaagcgccgtatgtaatgctgaacacttcaatacccaaccttcctgattttaaggaagagttggatcaatggtttaaaaatcaaacatcagtggcaccagatttgtcact------tgattatataaatgttacattcttggacctacaagttgaaatgaataggttacaggaggcaataaaagtcttaaatcatagctacatcaatctcaaggacattggtacatatgaatattatgtaaaatggccttggtatgtatggctcttaatctgccttgctggtgtagctatgcttgttttactattcttcatatgctgttgtacaggatgtgggactagttgttttaagaaatgtggtggttgttgtgatgattatactggataccagg---agttagtaatcaaaa------cttcacatgacgactaagttcgtct-ttgattcattg------------------------------------------------------------------------------------------------------------------------------------------------------------------------------------------------------------------------------------------------------------------------------------------------------------------------------------------------------------------------------------------------------------------------------------------------------------------------------------------cactgatcttttg----------------ttagatctttttgca--------------------------------------------------------------------------------------------------------------------atctagcatttgt------------taccacgcccttctaatggacatttggagacctgagaagaaatatctccgttatattaacggttttaatgtctcagaattagaagatgcttgttttaaatttaactatcaatttcctaaagtaggatattgtagagttcctagtcatgcttggtgccgtaatcaaggtagattttgtgctacattcactctttatggtaaatccaaacat---tatgataaatattttggagtaataaatggtttcacagcattcgctaatactgtagaggatgctgttaacaaactggttttcttagctgttgactttattacctggcgcagacaggagttaaatgtttatggctgatg---cttatcttgcagacactgtgtggtatgtggggcaaataatttttatagttgccatttgtttattggttacaatagttgtagtggcatttttggcaacttttaaattgtgtattcaactttgcggtatgtgtaataccttagtactgtccccttctatttatgtgtttaatagaggtaggcagttttatgagttttacaat---gatgtaaaaccaccagtccttgatgtggatgacgtttaggta-atccaaacattatgagtagtaa---aactacaccagcacc---agtttatatctggactgctgatgaagctattaaattcctaaaggaatggaatttttctttgggtattatactactttttattacaatcatattgcaatttggatatacaagtcgcagtatgtttgtttatgttattaagatgattattttgtggcttatgtggccccttactataatcttaactactttcaattgcgtatacgcattgaataatgtgtatcttggcctttctatagtttttaccatagtggccattattatgtggattgtgtattttgtgaatagtatcaggttgtttattagaactggaagtttttggagttttaacccagaaacaaacaacttgatgtgtatagatatgaaaggaacaatgtatgttaggccgataattgaggactatcatactctgacggtcacaataatacgcggccatcttta-cattc-aaggtataaaactaggtactggctattctttggcagatttgccagcttatatgactgttgctaagg--ttacacacctgtgcacatataagcgtggttttcttgacaggataagc---gatactagtggttttgctgtttatgttaaatccaaagtcggtaattaccgactgccatca------------------------------------------acccaaaagggttctggcatggacaccgcattgttgagaaataatatctaaatttt-aaggatgtcttttactcctggtaagc---aatccagtagtagagcgtcctctggaaatcgttctggtaatggcatccttaag------------tgggccgatcagtccgaccagtttagaaatgttcaaaccaggggtagaagagctcaacccaagcaaactgctacttctcagcaaccatcaggagggaatgttgtaccctactattcttggttctctggaattactcagtttcaaaaaggaaaggagtttgagtttgcagaaggacaaggtgtgcctattgcaccaggagtcccagctactgaagctaaggggtactggtacagacacaacagacgttcttttaaaacagccgatggcaaccagcgtcaactgctgccacgatggtatttttactatctgggaacaggaccgcatgctaaagaccagtacggcaccgatattgatggaatctactgggtcgctagcaaccaggctgatgtcaataccccggctgacattgtcgatcgggacccaagtagcgatgaggctattccgactaggtttccgcctggcacggtactccctcagggttactatattgaaggctcaggaaggtctgctcctaattccagatctacttcgcgcacatccagtagagcctctagtgcaggatcgc---gtagtagagccaattctggcaatagaacc------------cctacctctggtgtaacacctgacatggctgatcaaattgctagtcttgttctggcaaaacttggcaaggatgccactaaacctcagcaagtaactaagcatactgccaaagaagtcagacagaaaattttgaataagccccgccagaagaggagccccaataaacaatgcactgttcagcagtgttttggtaagagaggccctaatcagaattttggtggtggagaaatgttaaaacttggaactagtgactcacagttccccattcttgcagaactcgcacccacagctggtgcgtttttctttggatcaagattagagttggccaaagtgcagaatttatctgggaatcctgacgagccccagaaggatgtttatgaattgcgctataacggcgcaattaggtttgacagtacactttcaggttttgagaccataatgaaggtgctgaatgagaatttgaatgccta---tcaacaac------aagatggtatgatgaat---------------atgagtccaaaaccacagcgtcagcgtggtcataagaa------------tggacaaggagaaaatgataatataagtgttgcagtgcccaaaagccgcgtgcagcaaaataagagtagagagttgactgcagaggacatcagccttcttaagaag---atggatga---------gccctatac---tgaagacac------ctcagaaatataa-gagaatgaaccttatgtcggcatctggtgg-taacccctcgcagaaaagtcgagataaggcactctctatcagaatggatgtcttgctgctataatagatagagaaggttatagcagactatagattaattagttgaaagttttgtgttgtaatgtatagtgttggagaaagtgaaag-----------------------------------------------------------------------------------------------------------------------------------------------------------------------------------------------------------------------
>KF923886_HumanOC43_China_2010-03-
------------------------------------------------------------------------------------------------------------------------attg--tga-gcg--------------------attt------------------------------------------gcgtgcgtgcat--cccgct-tcact-----gatctcttgttagat--ctttt----tgta--atctaaactttataaaaacatccac-------tccctgta-atctatgcttgtgggcg-----tagatttttcatagtggtgtttatattcatttctgctgttaacagctttcagccagggacgtgttgtatcctaggc----ag-----------tggccctcccataggtcaca--a-------------------tgtcgaag---atcaacaaatacggtctcgaactacactgggctccagaatttccatggatgtttgaggacgcagaggagaagttggacaaccctagtagttcagaggtggatatgatttgctccaccactgcgcaaaagctggaaacagacggaatttgtcctgaaaatcatgtgatggtggattgtcgccgacttcttaaacaagagtgttgtgtgcagtctagcctaatacgtgaaattgttatgaatgcaagtccatatcatttggaggtgctacttcaagatgctttgcagtcccgtgaagcagttttggttacaacccccttaggtatgtccttagaggcatgctatgtgagaggttgtaatcctaaaggatggaccatgggtttgtttcggcgtagaagtgtgtgtaacactggtcgttgcactgtta---ataagcatgtggcctatcagttatatatgattgatcctgcgggtgtctgtcttggtgcaggtcaattcatgggttgggtcatacccttagcctttatgcctgtgcaatcccggaaatttattgttccatg--ggttatgtacttgcgtaagcgtggcgaaaagggtgcttacaataaagatcatggatgtggcggttttgga--------------------catgtttatgattttaaagttgaagatgcttatgaccaggtgcatgatgagcctaagggtaagttttctaagaaggcttatgctttaattagagggtatcgtggtgttaaaccacttctctatgtagaccagtatggttgtgattatactggtagtcttgcagatggcttagaggcttatgctgataggacattgcaagaaatgaaggcattatttcctacttggagtcaggaactcccttttgatgtaattgtggcatggcatgttgtgcgtgatccacgttatgttatgagattgcagagtgctgctactatatgtagtgttgcatatgttgctaatcctactgaagacttgtgtgatggttctgttgttataaaagaacctgtgcatgtttatgcagatgactctattattttacgtcaatataatttatttgacattatgagtcatttttatatggaggcagatacagttgtaaatgctttttatggtgttgctttgaaagattgtggttttgttatgcagtttggttacattgattgcgaacaagactcgtgtgattttaaaggttggattcctggtaacatgatagatggttttgcttgcaccagttgtggtcatgtttatgaagtaggtgatttgatagcacaatcttcaggtgttttgcctgttaaccctgtattgcatactaagagtgcagcaggttatggtggttttggttgtaaagattcttttactctgtatggccaaactgtagtttattttggaggttgtgtgtattggagtccagcacgtaatatatggattcctatattaaaatcctctgttaagtcatatgacagtttggtttatactggagttttaggttgcaaggctattgtaaaggaaacaaatctcatttgcaaagctctgtaccttgattatgttcaacacaagtgtggcaa------tttacaccaacgggagttgctaggtgtttcagatgtgtggcataaacaattgctaataaatagaggtgtttataaacctctgttagagaatattgattattttaatatgcgacgcgctaaatttagtttagaaacttttactgtttgtgcagatggctttatgccttttcttttagatgatttagttccacgcgcatattatttg---------gcagtaagtggtcaagcattttgtgattatgcagataaactttgccatgctgttgtgtctaagagtaaagagttacttgatgtgtctctggattctttaggtgcagctatacattatttgaattctaagattgttgatttggctcaacattttagtgat-tttggaacaagttttgtttctaaaattgttcatttctttaagacttttactactagcactgctcttgcatttgcatgggttttatttcatgttttgcatggtgcttatatagtagtggagagtgatatatattttgttaaaaacattcctcgttatgctagtgctgttgcacaagcatttcagagtgttgctaaagttgtactggactctttaagagttacttttattgatggcctttcttgttttaagattggacgtagaagaatttgtctttcaggcagaaaaatttatgaagttgagcgtggcttgttacattcatcccaattgccattagatgtttatgatttaaccatgcctagtcaagttcagaaagccaag---caaaaacctatttatttaaaaggttctggttctgatttttcattagcggatagtgtagttgaagttgttacaacttcacttacaccatgtggctattctgaaccacctaaagtcgcagataaaatttgcattgtggataatgtttatatggccaaggctggtgataaatattaccctgttgtggt---tgatgatcatgttggactcttggatcaagcatggagagttccttgtgctggacggcgtgttacatttaaggaacagcctacagtaaag---------gagattataagcatgcctaagattattaaggttttttatgagcttgacaatgattttaatactattttaaatactgcgtgtggagtgtttgaagtggatgatactgttgatatggaggaattttatgctgtggtgattgatgccatagaagagaaactttctccatgtaaggagcttgaaggtgtaggtgctaaagttagtgcctttttacagaaattagaggataatcccctatttttatttgatgaggctggcgaagaagtttttgctcctaaattgtattgtgcttttacagctcctgaagatgatgactttct------tgag---------------------gaaagtga------------------t------------------------------------------------------------gttgaagaagatgatgtagaaggtgaggaa------------------------------------------------------------------------------------------------------------------------------------------------------------------------------------------------------------------------------------------------------------------------------------------------------------------actgatttaactatcacaagtgct------------------------ggacagccttg------------------------------------------------------------tgttgctagt------------------------------------------------------------------------------------------------------gaacaggaggaatcttctgaagt----cttaga---------------------------------------------------ggacactttggatgatggtc------------------------------------------------------------------------------------------------------------------------------------------------------------------------------------------------------------caagtgtggagacatctgat---------------------------------------------------------------------------------------------------------------------------------------------------------------------------------------------------------------------------------------------------------------------------------------------------------------------------------------------------------------------------------------------------------------------------------------------------tcacaagttgaag--------------------------------------------------------------------------aagatgtagaaatgtcggattttgtt---------------------------------------------------------------------------------gatcttg------------------------------------------------------------------------------------aatctg-tgattcag-----------------------gatta-----------------------------------------------------------tgaaaatgtttg------------------------------------------------------------------------------------------------------------------------------------------------------------------ttttgagttttatactacagagccagaa----------------------------------------------------------------------------------------------------------------------------------------------------------------------------------------------------------------------------------------------------------------------------------------------------tttgttaaagttttgggtctgtatgtgcctaaagcaactcgcaacaattgctggttgcgatcagttttggcagtgatgcagaaattgccctgtcaatttaaagataaaaatttgcaggatctttgggtgttatacaagcaacagtatagtcagttgtttgttgataccttggttaataagatacctgctaatattgtacttccacaaggtggttatgttgctgattttgcatattggtttttaaccttatgtgattggcagtgtgttgcatactggaaatgcattaaatgtgatttagctcttaagcttaaaggcttggatgctatgttcttttatggtgatgttgtctcacatatatgcaag---tgtggtgagtctatggtacttattgatgttgatgtgccatttacagcccactttgctcttaaagataagttgttttgtgcatttattactaagcgtattgtgtataaagcagcttgtgttgtggatgttaatgatagtcattctatggctgttgttgatggt---------aaacaaattgatgatcatcgtatcactagtattactagtgataagtttgattttattattggtcatggtatgtcattttcaatgactacttttgaaattgcccaattgtatggttcttgtataacacctaatgtgtgttttgttaaaggtgatataattaaagtgtctaagcttgttaaagcagaagttgttgtaaaccctgctaatggccatatggtacatggtggtggtgttgcaaaagctattgcagtagcagctggacagcagtttgttaaagagactaccaatatggttaagtctaaaggagtttgtgctactggagattgttatgtctctacagggggcaaattatgtaaaactgtgcttaatgttgttggacctgatgcgagaacacag---ggtaaacaaagttatgtattgttagagcgtgtttataaacattttaacaactatgactgtgttgttacaactttgatctcagctggtatatttagtgtgccttctgatgtgtctttaacatatctacttggtactgctaagaaacaagttgttcttgttagcaataatcaagaggattttgatcttatttctaagtgtcagataactgctgttgagggcactaagaaattggcagcgcgtctttcctttaatgttggacgttccattgtttacgaaacagatgctaataagttgattttaatcaatgatgttgcatttgtttcgacatttaatgttttacaggatgttttatccttaagacatgatatagcacttgatgatgatgcacgaaccttcgttcagagcaatgttgatgttctacctgagggttggcgtgttgtcaataagttttatcaaattaatggtgttagaaccgttaagtattttgagtgtactggaggcatagatatatgcagccaggataaagtttttggttatgtacagcagggtatttttaataaggctactgttgctcaaattaaagccttgtttttggataaagtggacatcttgctaactgttgatggtgttaatttcactaataggtttgtgcctgttggtgaaagttttggtaagagtctaggaaatgtgttttgtgatggagttaatgtcacgaagcataagtgtgatataaattataaaggtaaagtctttttccagtttgataatctttctagtgaagatttaaaggctgtaagaagttcctttaattttgatcagaaggaattgcttgcctattacaacatgcttgttaattgttttaagtggcaggttgttgttaatggtaagtatttcacttttaagcaagctaataacaattgctttgttaatgtttcttgcttaatgctccagagcttgcatctgacatttaaaattgttcaatggcaagaggcatggcttgaatttcgttctggccgccctgctagatttgtagctttggttttggccaaaggtgggtttaaatttggagatcctgctgattctagagattttttgcgtgttgtgtttagtcaagttgatttgactggggcaatatgtgattttgaaattgcatgtaaatgtggtgtaaagcaggaacagcgtactggtctagatgctgttatgcattttggtacattgagtcgtgaagatcttgagattggttataccgtggactgttcttgcggtaaaaagctaattcattgtgtacgatttgatgtaccatttttaatttgcagtaatacacctgttagtgtaaa------at---tacctaagggtgtaggaagtgcaaatatttttataggtgataatgttggtcattatgttcatgttaagtgtgaacaatcttatcagctttatgatgcttctaatgttaagaaggttacagatgttactggcaaattgtcagattgtctgtatctt------------aaaaatttgaaacaaacttttaaatctgtgttaaccacctattatttggatgatgttaagaaaattgagtataaacctgacttgtcacaatactattgtgacgggggtaagtattatactcagcgtattattaaagcccaatttaaaacattcgagaaagtagatggtgtgtatactaattttaaattgataggacacaccgtctgtgacagtcttaatgctaagtgggtttttgatagctctaaagagtttgttgaatataagattactgagtggccaacagctacaggtgatgtggtgttggctaatgatgatttgtatgttaagagatatgagaggggttgtattacttttggtaaacctgttatatggttaagccatgagaaagcttccctcaattctttaacatattttaatagacctttattggttgatgataataaatttgatgttttaaaagtggatgatgttgat----------------------------------------------------gatagtggtgacagctcagag--------ag-------------------------------------tggtg----------------------ccaaagaaaccaaagaaatca------------------------------------------acattattaagttaagtggtgttaaaaaaccatttaaggttgaagatagtgtcattgttaacgatgatactagtgacaccaaatacgttaagagtttgtctattgttgatgtgtatgatatgtggcttacaggttgtaagtatgttgttagaactgctaatgctttgagcagagcagttaacgtacctacaatacgtaagtttataaaatttggtatgactcttgttagtataccaattgatttgttaaatttaagagagattaagcctg---ctgttaatgtggttaaggctgtgcgaaataaaacttctgcatgctttaattttattaaatggcttttt---------------gtcttattatttggctggattaaaatatccgctgataataaagtaatctacaccacagaaattgcatcaaagcttacgtgtaagcttgtagctttagcttttaaaaatgcatttttgacatttaagtggagtatggttgctagaggtgcttgcattatagcgactatatttctattgtggtttaattttatatatgccaatgtaatttttagtgatttttatttgcctaaaatcggtttcttgccgacttttgttggtaagattgcacagtggattaagaacacttttagtcttgtaactatttgtgatctatattccatt------caggatgtgggttttaagaatcagtattgtaatggaagtattgcatgtcagttctgcttggcaggatttgatatgttagataattataaagccattgatgtagtacagtatgaagctgataggagagcatttgttgattatacaggtgtgttaaagattgtcattgaattgatagtaagttatgccctgtatacggcatggttttatccattgtttgcccttatcagtattcagatcttgaccacttggctgcctgagctttttatgcttagtacattacattggagttttaggttgttggtggctttagctaatatgttaccagcacatgtgtttatgaggttttatattattattgcctcttttattaagctctttagcttgtttaagcatgttgcctatggttgtagtaaatctggttgtttgttttgttacaagaggaatcgtagtctacgtgttaaatgtagtactattgttggtggcatgatacgctattacgatgttatggctaatggtggcactggcttttgttcaaaacatcaatggaattgcattgattgtgattcttataaaccaggtaatacttttattactgttgaggccgctcttgatctatctaaggaattgaaacggcccattcagcctacagatgttgcttatcatacggttactgatgttaagcaagttggttgttctatgcgcttgttctatgatcgtgatggacagcgcacatatgatgatgttaatgctagtttgtttgtggattatagtaatttgctacattctaaggttaagagtgtgcctaatatgcatgttgtggtagtggaaaatgatgctgataaagccaattttctgaatgctgctgtattttatgcacagtctttgtttagacctattttaatggttgataaaaatctgataactactgctaacactggtacgtctgttacagaaactatgtttgatgtttatgtggatacatttttgtctatgttt---gatgtagataaaaagagtcttaatgctttaatagcaactgcgcattcttctataaaacagggtacgcagatttataaagttttggatacctttttaagctgtgct---cgtaaaagttgttctattgattcagatgttgatactaagtgtttagctgattctgtcatgtctgctgtatcggcaggtctcgaattgacggatgaaagttgtaataacttggtgccaacatatttgaagagtgacaacattgtagcagctgatttaggtgttctgattcaaaattctgcaaagcatgtgcagggtaatgttgctaaaatagctggtgtttcctgtatatggtctgtggatgcttttaatcagtttagttctgatttccagcataaattgaagaaagcatgttgtaaaactggtttgaaactgaagcttacttataataagcagatggctaatgtctctgttttaactacaccctttagtcttaaagggggtgcagtttttagttattt---------------------------------------------------------------------------tgtttatgtgtgttttgtgttgagtttggtctgttttattggactgtggtgcttaatgcccacttacacagtacacaaatcagattttcagcttcctgtttatgccagttataaagttttagataatggtgttattagagatgttagcgttgaagatgtttgtttcgctaacaaatttgagcaatttgatcaatggtatgagtctacatttggtctaagttattatagtaacagtatggcttgtcccattgttgttgctgtaatagatcaggattttggctctacagtgtttaatgtccctaccaaagtgttacgatatggttatcatgtgttgcactttattacacatgcactttctgctgatggagtgcagtgttacactccacatagtcaaatatcgtattctaatttttatgctagtggctgtgtgctttcctctgcttgcactatgtttacaatggccgatggtagtccacaaccttattgttatacagatgggcttatgcaaaatgcttttctgtatagttcattggtacctcacgtgcggtataatcttgctaatgctaaaggttttatccgttttccagaagtgttgcgagaagggcttgtacgtgtcgtgcgtactcgttctatgtcgtattgcagagttggattatgtgaggaagctgatgagggtatatgctttaattttaatggctcttgggtgcttaacaatgattattataaatcattgcctgggaccttttgtggtagagatgtttttgatttaatttatcagctatttaaaggtttagcacagcctgtggattttttggcattgactgctagttccattgctggtgctatactcgctgtaattgttgttttggtgttttattacctaataaagcttaaacgtgcttttggtgattacaccagtgttgtttttgttaatgtgattgtgtggtgtgtaaattttatgatgctttttgtgtttcaagtttaccccacactttcttgtgtatatgctatttgttatttttatgccacgctttatttcccttcggagataagtgtgataatgcacttacaatggctagttatgtatggcactattatgcctttatggttttgtttgctatatatagctgttgttgtttcaaatcatgctttttgggtattttcttactgcagaaagcttggtacttctgttcgtagtgatggtacatttgaagaaatggctctcactacttttatgattacaaaagattcttattgtaagcttaagaattctttgtctgatgttgcttttaatagatatttgagtttgtataataaatataggtattacagcggtaaaatggacactgctgcatatagggaggctgcttgttctcagttggctaaagcaatggacacatttaccaataataatggtagtgatgtgctttaccaaccgcctactgcttccgtttcaacttcattcttgcaatccggtattgtgaaaatggtaaatcctacttctaaggtagaaccatgtgttgtcagtgttacctatggtaatatgacattgaatggtttatggttggatgacaaggtctactgtcccagacatgtaatatgttctgcttcagatatgactaatccagattatacaaatttgttgtgtagagtaacatcaagtgattttactgtattgtttgatcgtctaagccttacagtgatgtcttatcaaatgcggggttgtatgcttgttcttacagtgaccctgcaaaattctcgtacgccaaaatatacatttggtgtggttaaacctggtgagacttttactgttttagctgcttataacggcaaaccacaaggagcctttcatgtaactatgcgtagtagttataccattaagggttcctttttatgcggatcttgtggatctgttggttatgtaataatgggtgattgtgttaaatttgtttatatgcatcaattggagcttagtactggttgtcatactggtactgacttcaatggggatttttatggtccttataaggatgctcaggttgttcagttgcccattcaggattatatacaatctgttaattttttagcatggctctatgctgctatacttaacaattgtaattggtttatacaaagtgataagtgttctgtagaagattttaatgtgtgggctctgtccaatggatttagccaagttaaatctgaccttgttatagatgctttagcttctatgactggtgtgtctttggaaacactgttggctgctattaagcgtcttaagaatggtttccaaggacgtcagattatgggtagttgctcttttgaggatgaattgacacctagcgatgtttatcaacaactcgctggtatcaagttacaatcaaaacgcactagattgtttaaaggcactgtttgttggattatggcttctacatttttgtttagttgcataattacagcatttgtgaaatggactatgttcatgtatgtaactactaatatgtttagtattacgttttgtgcactttgtgttataagtttggccatgttgttggttaagcataagcatctttatttgactatgtatataactcctgtgctttttacattgttgtataacaactatttggttgtgtacaagcatacatttagaggctatgtttatgcatggctatcgtattatgttccatcagttgagtacacttatactgatgaagttatttatggcatgttattgcttgtaggaatggtctttgttacattacgtagcattaaccatgatttgttttcttttataatgtttgttggtcgtttgatttctgttttctctttgtggtacaagggttctaacttagaggaagaaattcttcttatgttggcttccctttttggtacttacacatggacaacagttttatctatggctgtagcaaaggttattgctaagtgggttgctgtgaatgtcttgtatttcacagatatacctcaaattaagatagtgcttttgtgctatttgtttattggttatgttattagctgttattggggtttgttttccttgatgaacagtttgtttagaatgcctttgggtgtttataattataaaatttcagtacaggaattaagatatatgaatgctaatggattgcgccctcctaagaatagttttgaagcccttatgcttaattttaagctgttgggtattggaggtgttccaatcattgaagtatctcaatttcaatcaaaattgactgatgtcaaatgtgctaatgtcgtcttgcttaattgcttgcaacacttgcatgttgcttctaattctaagttgtggcattattgtagcactttgcacaatgaaatacttgccacttcggatctgagtgttgcttttgaaaagcttgctcagttattaattgttttgtttgctaatccagctgctgtggatagcaagtgcctgactagtattgaagaagtttgcgatgattacgcaaaggacaatactgttttgcaggctttacagagtgaatttgttaatatggctagcttcgttgaatatgaagttgctaagaaaaatcttgatgaggcgcgttttagtggttctgctaatcaacagcagttaaaacagctagagaaagcctgtaatattgctaaatctgcttatgaacgcgaccgtgctgtagcaaaaaagttggagcgtatggctgatttagctcttactaatatgtataaagaagctagaattaatgataagaagagtaaggttgtttctgccttgcaaactatgctttttagtatggtgcgtaagttagataatcaagctctgaattcaatattagataacgctgtgaagggttgtgtaccattgaatgcaataccttcattggcagcaaatactctgaatataattgtaccagataaaagtgtttatgaccagatagttgataatgtctatgttacctatgcgggtaatgtatggcagattcaaactatccaggattcagatggtacaaataagcagttgaatgagatatctgatgattgtaactggccactagttattattgcaaatcggtataatgaggtatctgctactgttttgcaaaataatgaattaatgcctgctaagttga-aaattcaggttgttaatagtggtccagatcagacttgtaatacacctactcaatgttactataataatagtaacaatgggaagattgtttatgctatacttagtgatgttgatggtcttaagtatacaaaaattcttaaagatgatggcaattttgttgttttggagttagatcctccttgtaaatttactgttcaagatgctaaaggtcttaaaattaagtacctttattttgtaaaaggttgtaacacactagcaagaggctgggttgttggtacaatttcttctacagttagattgcaagctggaactgctactgaatatgcttccaactcatctatattgtctttatgtgcgttttctgtagatcctaagaaaacgtatttagattttatacaacaaggaggaacacctattgccaattgtgttaaaatgttgtgtgaccatgctggtaccggtatggccattactgttaaacccgatgctaccactagtcaggattcatatggtggtgcgtctgtttgtatatattgccgcgcacgagttgagcacccagatgttgatgggttgtgcaaattacgcggcaagtttgtacaagtgcctgtaggtataaaagatcctgtgtcttatgttttgacacatgatgtttgtcgagtttgtggattttggcgggatggaagttgttcatgtgttagcactgacactactgttcaatcaaaagatactaattttttaaacgggttcggggtgcgagtgtagatgcccgtctcgtaccctgcgccagtggtttatctactgatgtacaattaagggcatttgatatttacaatgctagtgttgctggcattggtttacatttaaaagttaattgttgccgttttcagcgtgttgatgagaacggtgataaattagatcagttctttgttgttaagaggacagatctgactatatataatagagagatgaaatgctatgagcgtgtaaaagattgtaagtttgtggctgaacacgatttctttacatttgatgtagaaggtagtcgtgtgccacacattgtacgcaaggatttaacaaagtatactatgttggatctttgctatgcattgcgacattttgatcgcaatgattgcatgctgctttgtgacattctctctatatatgctggttgtgaacaatcctattttactaagaaggattggtatgattttgttgaaaatcctgatattattaatgtgtataaaaagctaggacctatttttaatagagccctagttagcgctactgagtttgcggacaaattggtggaagtaggcttagtaggcgttttaacacttgataatcaagatttaaatggtaaatggtatgattttggtgactatgttattgcagccccaggatgtggtgttgctatagcagattcttattattcttatatcatgcctatgctgaccatgtgtcatgcattggattgcgaattgtatgtgaataatgcttatagactatttgatcttgtacagtatgattttactgattacaagcttgaattgtttaataagtattttaagcactggagtatgccatatcatcctaacacggttgattgtcaggatgatcggtgtattatacattgtgctaattttaacatactttttagtatggttttacctaatacatgttttgggcctcttgttaggcaaatttttgtggatggtgtgccttttgttgtttcaattggctaccattataaagaacttggtattgtgatgaatatggatgtggatacacatcgttatcgcttgtctttaaaagacttgcttttatatgctgctgatccagctttgcatgtagcttctgctagtgcattgtatgatttacgcacttgctgttttagtgttgccgctataacaagcggtgtaaaatttcaaacagttaaacctggtaattttaatcaggatttttatgattttgttttaagtaaaggcctgcttaaagagggtagctcagttgatctgaagcactttttctttacacaggatggtaatgctgctattactgattataattattataagtataatttgcccaccatggtggacattaagcagttgttgtttgttttggaagttgtttataagtattttgagatttatgatggtggttgtataccggcatcacaagtcattgttaataattatgataagagtgctggctatccatttaacaaatttggaaaagccagactctattatgaagcattatcatttgaggaacaggatgaaatttacgcttatactaagcgtaatgtcctgccaacacttactcaaatgaatttgaaatatgctattagtgctaagaatagagcccgcactgttgctggtgtttccatacttagtactatgactggcagaatgtttcatcaaaaatgtttgaaaagtatagcagctacacgtggtgttcctgtagttataggcaccactaaattttatggtggctgggatgatatgttacgccgccttattaaagatgtcgacaatcctgtacttatgggttgggattatcctaagtgtgatcgtgctatgccaaacatactacgtattgttagtagtttggtattagcccgaaaacatgagacatgttgttcgcaaagcgataggttttatcgacttgcgaatgaatgcgcacaagttttgagtgaaattgttatgtgtggtggctgttattatgttaagcctggtggcactagtagtggtgatgcaactactgcttttgctaattcagtctttaacatatgtcaagctgtttcagccaatgtatgtgccttaatgtcatgcaatggcaataagattgaagatcttagtatacgtgctcttcagaagcgcttatactcacatgtgtatagaagtgataaggttgattcaacctttgtcacagaatattatgaatttttaaataagcattttagtatgatgattttgagtgatgatggggttgtgtgttataattctgattatgcgtccaaagggtatattgctaatataagtgcctttcaacaggtattatattatcaaaataacgtttttatgtcagaatccaaatgttgggttgaacatgacataaacaatggacctcacgaattttgttcacaacacacaatgcttgtaaagatggatggtgacgatgtctaccttccatatcctaatcctagtcgtatattaggagctggatgttttgtagatgatttgttaaagactgatagtgttcttttaatagaacgatttgtaagtcttgcaatagatgcttatccacttgtgtatcatgaaaatgaagaataccaaaaggtttttcgtgtttatttggcgtatataaagaagttgtacaatgacctgggtaatcagatcttggatagctatagtgttattttaagtacttgtgatggacaaaagttcactgatgagtccttttacaagaacatgtatttaagaagtgcagtcatgcagagtgttggagcttgcgtggtctgctcttctcaaacatcattacgttgtggcagttgcatcagaaagcctcttctttgctgcaagtgttgttatgatcatgttatggcgactgatcataaatatgtcttgagtgtttcaccatatgtgtgtaatgcaccaggatgtgatgtaaatgatgttaccaaattgtatctaggtggtatgtcatattattgtgaagaccataagccacaatattcattcaagttggtaatgaatggtctggtttttggtctatataaacaatcttgtacaggatctccgtacatagacgattttaatcgtatagctagttgtaaatggaccgatgtggatgattacatactagctaatgaatgtacagagcgcttgaaattgtttgctgcagaaacgcaaaaggcaaccgaggaagcctttaagcagagttatgcatcagcaacaatacaagagattgttagtgagcgcgaattgattctctcttgggagattggaaaagttaagccaccacttaataaaaattatgtttttactggctaccattttactaaaaacggtaagacagttttaggtgagtatgtttttgataagagtgagttgactaatggtgtgtattatcgcgccacaaccacttataagctatctgtaggagatgtttttgttttaacctctcattcagtagctaatttaagtgctcctacgcttgttccgcaggagaattatagtagtattagatttgctagtgtttatagtgtgcttgagacgtttcagaacaatgttgttaattatcaacacattggtatgaaacgttactgtaccgtgcaaggacctccaggtacagggaagtcacatcttgctattggtcttgctgtattttattgtacagcacgtgttgtatacacagcggccagccatgcagctgttgacgcattgtgtgaaaaagcatataaatttttgaatataaatgattgcactcgtattgttccggccaaggtcagggtagagtgctatgataagtttaaaattaatgacaccactcgtaagtatgtgtttactaccataaatgcattacctgagatggtgactgatattgttgttgtagatgaagttagcatgcttaccaattatgagctttctgttattaatgctcgtattcgtgctaagcattatgtttatattggtgatcctgctcaattgccagcaccacgtgtgttattgagcaagggtacacttgaacctaaatattttaacactgttactaagctcatgtgttgcttagggccagacatttttcttggtacatgttatagatgtcctaaggaaatcgttgatacagtgtccgccttggtttatgaaaataagcttaaggctaagaatgagagtagttcattgtgttttaaggtctattataagggcgttacaacacatgaaagttctagtgctgtaaatatgcagcagatttatttgattaataagtttttgaaggctaaccctttgtggcataaagctgtttttattagcccatataatagtcagaactttgcagctaagcgtgttttgggtttacaaacccaaaccgtggattctgctcaaggttctgaatacgattatgttatatattcacagactgcagaaacagcgcattctgtaaatgttaatcgcttcaatgttgccattactcgagccaagaaaggtattctttgtgttatgagtaatatgcagttgtttgaagcattacagtttactacattgaccttagataaagtgccacaggccgttgaaactaaagttcaatgtagtactaatttatttaaagattgtagcaagagttatagcggttaccacccagctcatgctccttcatttttggcagtagatgacaaatataaggcaactggcgatttagccgtgtgtcttggcattggtgattctgctgttacatattcaagattaatatcactcatgggttttaaattggatgttacccttgatgggtattgtaagcttttcataactaaagaagaagctgttaaacgcgtgcgtgcctgggttggctttgatgctgaaggtgctcatgccacgcttgatagcattgggacaaatttccccctccaattaggattttccacaggaattgattttgttgtggaagccactggtttgtttgctgatagagatggttacagctttaaaaaggctgtggcgaaagctcctcctggtgaacaatttaagcacctcatccctttgatgacgagaggtcatcgctgggatgttgttagacctagaatagtacaaatgtttgcagatcatttaattgatctgtctgattgtgttgtgctagttacatgggcagccaactttgagctcacttgtctccgctactttgcaaaagtaggtcgtgagatttcttgtaatgtatgcactaaacgtgctacagtttacaattctagaactggttactatggttgttggcgccatagtgttacatgtgattacttgtataatccacttattgttgatattcaacagtggggatatattggttctttatcaagtaatcatgatttatattgtagtgtccataaaggagcacatgttgcttcctctgatgctataatgacacggtgtttggccgtttatgattgcttttgcaataatattaattggaatgtggagtatcccatcatttcaaatgagttaagtattaatacctcttgtagagtcttgcagcgtgtgattcttaaagctgccatgctctgcaacagatatactttgtgttatgatattggcaacccaaaagggattgcctgtgtcaaagattttgattttaagttctatgatgcccaaccaattgttaagtctgttaagactcttttgtattcttttgaggcacataaggactcttttaaagacggtttgtgtatgttttggaactgtaatgtggataagtatccaccgaatgcagttgtatgtagatttgacactagagtgttgaataatttaaatcttcctggctgtaatggaggtagtttgtatgttaataaacatgcattccacactaaaccctttgctagggcagcctttgagcatttgaagcctatgccattcttctattattcagatacgccttgtgtgtatatggatggtatggatgctaagcaggttgattatgtacctttgaaatctgccacgtgcatcacaagatgcaatttaggtggtgcagtttgtttaaaacatgctgaagagtatcgtgagtacttagagtcttacaatacagctactacagcaggttttactttttgggtctataagacatttgatttttataatttgtggaatacgttcaccaagctacaaagcttggagaatgttgtatataatttagtcaagactggtcattatacaggacaggctggtgaaatgccttgtgccattataaatgataaagttgtgactaagatcgataaggaggatgttgtcatttttattaataatacaacataccctactaatgtggccgttgaattatttgccaagcgcagtgttcgacaccacccagagcttaagctctttagaaatttaaatatagacgtgtgttggaagcacgtcatttgggattatgctagagaaagtatattttgcagtaatacctatggtgtctgcatgtatacagatttaaagttcattgataaattgaatgtcctttttgatggtcgtgataatggtgcttttgaagcttttaaacgttctaataatggcgtttacatttccacgacaaaagttaagagtctttcgatgataagaggtccaccgcgtgctgaattaaatggcgtggtggtggacaaggttggagacactgattgtgtgttttattttgctgtgcgtaaagaaggtcaggatgtcatcttcagccaattcgacagcctgggagtcagctctaaccagagcccacaaggtaatctggggagtaatggtaaaccc------ggtaatgtcggtggtaatgatgctctgtcaatctctactatctttacacaaagccgtgttattagctcttttacatgtcgtactgatatggaaaaagattttatagctttagatcaagatgtgtttattcagaagtatggtctggaggactatgcctttgaacacattgtttatggtaatttcaaccagaagattattggtggtttgcacttgttaataggcttgtaccgaagacagcaaacttccaatctggttgttcaggagtttgtttcttatgactccagcatacactcttattttatcactgacgagaagagtggtggtagtaagagtgtttgcactgttatagacattttgttggatgattttgtgactcttgttaagtcacttaatcttaattgtgtgagtaaggttgttaatgttaatgttgattttaaagattttcagtttatgctttggtgtaacgatgagaaagttatgactttctatcctcgtttgcaagctgcatctgactggaagcctggttattctatgcctgtattatataagtatttgaattctccaatggaaagagttagtctctggaattatgggaagccagttactttgcctacaggctgtatgatgaatgttgctaagtatactcagttatgtcaatatctgaatactacaacattagctgtacctgttaatatgcgagttttgcatttaggtgcaggttcagaaaaaggagtagcaccgggttctgcagttcttaggcagtggttgcctgctggtactattcttgtagataatgatttatacccatttgttagtgacagtgtcgctacatattttggggattgtataactttaccctttgattgtcaatgggatttgataatttctgatatgtatgaccctattactaagaacataggtgagtacaatgtgagtaaagatggtttctttacatacatttgtcatatgattcgagacaagttagctcttggtggcagtgttgctataaaaataacagagttttcttggaatgcagaattatataagttaatggggtattttgcattttggactgtgttttgcacaaatgcaaatgcttcttctagtgaaggatttttaattggcataaattatttgtgtaagcccaaggttgagatagatggaaatgttatgcatgccaattatttgttttggagaaattccacagtttggaacgggggtgcttatagcctgtttgacatggctaaattcccgcttaagttggctggtactgccgtaataaatttaagagcagaccagattaatgatatggtttattcccttcttgaaaagggtaaactacttattagagatacaaacaaagaagttttcgttggtgacagtttggttaatgtaatctaa------actttaaaaatggctgtcgct------tatgcagacaagcctaatcattttatcaattttccacttacccattttcagggttttgtgttaaattataaaggtttacaatttcaaattctcgatgaaggagtggattgtaaaatacaaacagcgccacacattagtcttactatgctggacatacagcctgaagactataaaagtgttgatgtcgctattcaagaagttattgatgatatgcatt------ggggtgatggttt---tcagattaaatttgagaaccctcacatcctaggaagatgcatagttttagatgttaaaggtgtagaagaattgcatgacgatttagttaattacattcgtgataaaggttgtgttgctgaccaatccaggaaatggactggccattgtaccatagctcaact-------------cacagatgcagcactgtccattaaggaaaatgttgattttataaacagcatgcaattcaattataaaatcaccatcaacccc---------------tcatcaccagctagacttgaaatagttaagctcggtgctgaaaagaaagatggtttttatgaaaccatagttagtcactggatgggaattcgtt------------ttgaatacacatcacccactgataagctagctatgattatgggttattgttgtttagatgtggtacgtaaagagctagaagaaggcgatcttcccgagaatgatgatgatgcttggtttaagctatcgtaccattatgaaaacaattcttg--gttcttccgacatgtctacaggaaaagttttcatttccgtaaggcttgtcaaaatt---------tagattgtaattgtttgg---ggtttta---------------------------tgaatcttcagttgaagaatat---taaactcagtgaaaatgt----ttttgcttcctagattt--attctagttagctgcataattggt---agcttaggtttttataaccctcctaccaatgttgtttcgcatgtaaatggagattggtttttatttggtgacagtcgttcagattgtaatcatattggtaatatcaacccccataattattcttatatggaccttaatcctgctctatgtgattctggtaaaatatcatctaaagctggcaactccattttcaggagttttcactttaccgatttttataattacacaggcgaaggtcaacaaattattttttatgagggtgttaattttacgccttatcatgcctttaaatgcaaccgttctggtagtaatgatatttggatgcagaataaaggcttgttttatactcaggtttataagaatatggctgtgtatcgcagccttacttttgttaatgtatcatatgtttataatggctctgcacaagctacagctttttgtaaatct---------ggtag------------tttagtccttaataaccctgcttatatagctcctcaagctaattct-gggattattact--aaggttgaagctgattttcatttgtcaggttgtgacgagtatatcgtaccactttgtatttttaacggcaagtt------------------tttgtcgaatacaaagtattatgatcatagtcaatattattttaataaagacact-ggtgttatttatggtctcaattcaacagaaaccattacca---------------ctggttttgatcttaattgtcattatttagttttaccctctggtaattatttagccatttcaagtgagctattgttaactgttcctactaaagcaatctgttttaataagcgtaaggattttacgcctgtacaggttgttgattcgcggtggaacaatgccaggcagtctgataacatgacggcggttgcttgtcaacctccgtactgttattttcgtaattctactaccaactatgttggtgt---ttatgatattaatcatggagatgctggtttcactagcatactcagtggtttgttatataattcatcttgtttttcgcagcaaggcgtttttaggtatgataatattagc---------agtgtctggcctctctacccctatggcagatgtcccactgctgctgatattaat------atccctgatttacccatttgtgtgtatgatccgctaccagttattttgcttggcattcttttgggcattgcgattgtaattattgtagttttgttgtt-acattttatggtggataatgttactaggct------------gcatgatgcttagacc-ataatctaaacatgtttttgat---acttttaatttccttaccaacggc---ttttgctgttataggagatttaaagtgtcctttaga---tagtcgtacaggtagctttaataatatagacaccggtcctccttctataagtactgctactgttgatgttactaatggtttgggtacttattatgttttagatcgtgtgtatttaaatactacgttgtttcttaatggttattaccctacttcaggttccacatatcgtaatatggcactgaagggaactgacaaattgagtacactatggtttaaaccaccatttctttctgattttattaatggtatttttgctaaggtcaaaaataccaaggttttt---aaagatggtgtaatgtatagtgagttccctgctataactataggtagtacttttgtaaatacatcctatagtgtggtagtacaaccacgtacaattaattcaacacaggatggtgttaataaattacaaggtcttttagaggtctctgtttgccagtataatatgtgtgagtacccacatacgatttgtcatcctaaact---gggtaatcacttcaaagaatcatggc---atatggatacaggtgttgttccctgtttatataagcgtaatttcacatatgatgtgaatgctacttatttgtattttcatttttatcaagaaggtggtaccttttatgcatattttacagacactggtgttgttactaagtttttgtttaatgtttatttaggcatggcactttcacactattatgtcatgcctctgacttgtattagtaggcgtgatattggtttt------actttagaatattgggttacacccctcacttctagacaatatttactcgctttcaatcaagatggtattatttttaatgctgttgattgtatgagtgattttatgagtgagattaagtgtaaaacacaatctatagcaccacctactggtgtttatgaattacacggttacactgttcagccaattgcagatgtttaccgacgcaaacctgatcttcccaattgcaatatagaagcttggcttaatgataagtcggtgccctctccattaaattgggaacgtaagacattttcaaattgtaattttaatatgagcagcctgatgtcttttattcaggcagactcatttacttgtaataatattgatgctgctaagatatatggtatgtgtttttccagcataactatagataagtttgctatacccaatggcaggaaggttgacctacatttgtttaatttgggctatttgcagtcatttaactatagaattgatactactgcaacaagttgtcagttgtattataatttacctgctgctaatgtttctgttagcaggtttaatccttctacttggaataagagatttggttttatagaaaattctgtttttaagcctcaacctgcaggtgttcttaccaat------catgatgtagtttatgcccaacattgttttaaagctcccaaaaatttt---------------------tgtccgtgtaaattgaaca----gttctttgtgtgtaggtagtggtcctgg---------------taaaaataatggtataggcacttgtcctgcaggtactaat------tatttaacttgtcacaa------------------------------------------------------------------tttgtgcaatcctgatcctatta----cattta------caggtccttat---------------aagtgcccccaaactaaatctttagttggtataggtgagcactgttcaggtcttgctgttaaaagtgattattgt------------------ggaggcaatccttgcacttg------------------------------------------------ccaaccacaagcatttttgggttggtctgcagactcttgtttacaaggggacaagtgtaatatttttgctaatttaattttgcatgatgttaatagtggtcttacttgttctactgatttacaaaaagctaacacagacataaaacttggtgtttgtgttaattatgacctttatggtatttcaggccaaggcatttttgttgaggttaatgcgacttattataatagttggcagaaccttttatatgattctaatggtaatctctatggttttagagactacataacaaacagaacttttatgattcgtagttgctatagcggtcgtgtttctgcggcctttcacgctaactcttccgaaccagcattgctatttcggaatatcaaatgcaactacgtttttaataatagtcttacacgacagctgcaacccattaactat---tttgatagttatcttggttgtgttgtcaatgcttataatagtactgctatttctgttcaaacatgtgatctcacagtaggtagtggttactgtgtggattact---------------cta------aaaacagacgaagtcgtagagcg------------attaccactggttatcggtttactaattttgagccatttactgttaattcagtaaatgatagtttagaacctgtaggtggtttgtacgaaattcaaataccttcagagtttactataggtaatatggaggagtttattcaaacaagctctcctaaagttactattgattgtgctgcatttgtctgtggtgattatgcagcatgtaaatcacagttggttgaatatggtagtttctgtgataacattaatgccatactcacagaagtaaatgagctacttgacactacacagttgcaagtagctaatagtttaatgaatggtgtcactcttagcactaagcttaaagatggcgttaatttcaatgtagacgacatcaatttttcctctgtattaggttgtctaggcagcgaatgtagt------------------aaagcttcc------agtagatctgctatagaggatttactttttgataaagtaaagttatctgatgtcggtttcgttgcggcttataataattgtactggaggtgccgaaattagggacctcatttgtgtgcaaagttataaaggtatcaaagtgttgcctccactgctctcagaaaatcagatcagtggatacactttggctgccacttctgctagtctgtttcctccttggacagcagcagcaggtgtaccattttatttaaatgttcagtatcgcattaatgggcttggtgtcaccatggatgtgctaagtcaaaatcaaaagcttattgctaatgcatttaacaatgcccttgatgctattcaggaagggttcgatgcaactaattctgctttagttaaaattcaagctgttgttaatgcaaatgctgaagctcttaataacttattgcaacaactctctaatagatttggtgctataagttcttctctacaagaaattctatctagacttgatgctcttgaagcggaagctcagatagatagacttattaatggtcgtcttaccgctcttaatgcttatgtttctcaacagcttagtgattctacactggtaaaatttagtgcagcacaagctatggagaaggttaatgaatgtgtcaaaagccaatcatctaggataaatttctgtggtaatggtaaccatattatatcattagtgcagaatgctccatatggtttgtattttatccactttagttatgtccctactaagtatgtcacagcgaaggttagtcctggtctgtgcattgctggtgatagaggtatagctcctaagagtggttattttgttaatgtaaataatacttggatgtacactggtagtggttactactaccctgaa-cctataac--tgaaaataatgtcgttgttatgagtacatgcgctgttaattatactaaagcgccgtatgtaatgctgaacacttcaatacccaaccttcctgattttagggaagagttggatcaatggtttaaaaatcaaacatcagtggcaccagatttgtcact------tgattatataaatgttacattcttggacctacaagttgaaatgaataggttacaggaggcaataaaagttttaaatcagagctacatcaatctcaaggacattggtacatatgaatattatgtaaaatggccttggtatgtatggcttttaatctgccttgctggtgtagctatgcttgttttactattcttcatatgctgttgtacaggatgtgggactagttgttttaagaaatgtggtggttgttgtgatgattatactggataccagg---agttagtaatcaaaa------cttcacatgacgactaagttcgtct-ttgattcattg------------------------------------------------------------------------------------------------------------------------------------------------------------------------------------------------------------------------------------------------------------------------------------------------------------------------------------------------------------------------------------------------------------------------------------------------------------------------------------------cactgatcttttg----------------ttagatctttttgca--------------------------------------------------------------------------------------------------------------------atctagcatttat------------taccacgcccttttaatggacatttggagacctgagaagaaatttctccgttatattaacggttttaatgtctcagaattagaagatgcttgttctaaatttaactatcaatttcctaaagtaggatattgtagagttcctagtcatgcttggtgccgtaatcaaggtagattttgtgctacattcactctttatggtaaatccaaacat---tatgataaatattttggagtaataaatggtttcacagcattcgctaatactgtagaggatgctgttaacaaactggttttcttagctgttgactttattacctggcgcagacaggagttaaatgtttatggctgatg---cttatcttgcagacactgtgtggtatgtggggcaaataatttttatagttgccatttgtttattggttacaatagttgtagtggcatttttggcaacttttaaattgtgtattcaactttgcggtatgtgtaataccttagtactgtccccttctatctatgtgtttaatagaggtaggcagttttatgagttttacaat---gatataaaaccaccagtccttgatgtggatgac------gta-atccaaacattatgagtagtaa---aactacaccagcacc---agtttatatctggactgctgatgaagctattaaattcctaaaggaatggaatttttctttgggtattatactactttttattacaatcatattgcaatatggatatacaagtcgcagtatgtttgtttatgttattaagatgattattttgtggcttatgtggcccattactataatcttaactactttcaattgcgtatacgcattgaataatgtgtatcttggcctttctatagtttttaccatagtggccattattatgtggattgtgtattttgtgaatagtatcaggttgtttattagaactggaagtttttggagttttaacccagaaacaaacaacttgatgtgtatagatatgaaaggaacaatgtatgttaggccgataattgaggactatcataccctgacggtcacaataatacgtggtcatcttta-cattc-aaggtataaaactaggtattggctattctttggcagatttgccagcttatatgactgttgctaagg--ttacacacctgtgcacatataagcgtggttttcttgacaggataagc---gatactagtggttttgctgtttatgttaagtccaaagtcggtaattaccgactgccatca------------------------------------------acccaaaagggttctggcatggacaccgcattgttgagaaataatatctaaatttt-aaggatgtcttttactcctggtaagc---aatccagtagtagagcgtcctctggaaatcggtctggtaatggcatccttaag------------tgggccgatcagtccgaccagtttagaaatgttcaaaccaggggtagaagagctcaacccaagcaaactgctacttctcagcaaccatcaggagggaatgttgtaccctactattcttggttctctggaattactcagtttcaaaagggaaaggcgtttgagtttgcagaaggacaaggtgtgcctattgcaccaggagtcccagctactgaagctaaggggtactggtacagacacaacagacgttcttttaaaacagccgatggcaaccagcgtcaactgctgccacgatggtatttttactatctgggaacaggaccgcatgctaaagaccagtatggcaccgatattgacggagtctactgggtcgctagcaaccaggctgatgtcaataccccggctgacattgtcgatcgggacccaagtagcgatgaggctattccgactaggtttccgcctggcacggtactccctcagggttactatattgaaggctcaggaaggtctgctcctaattccagatctacttcgcgcacatccagcagagcctctagtgcaggatcgc---gtagtagagccaattctggcaatagaacc------------cctacctctggtgtaacacctgacatggctgatcaaattgctagtcttgttttggcaaaacttggcaaggatgccactaaacctcagcaagtaactaagcatactgccaaagaagtcagacagaaaattttgaataaaccccgccagaagaggagccccaataaacaatgcactgttcagcagtgttttggtaagagaggccctaatcagaattttggcggtggagaaatgttaaaacttggaactagtgacccacagttccccattcttgcagaactcgcacccacagctggtgcttttttctttggatcaagattagagttggccaaagtgcagaatttatctgggaatcctgacgagcctcagaaggatgtttatgaattgcgttataacggcgcaattaggtttgacagtacactttcaggctttgagaccataatgaaggtgctgagtgagaatttgaatgccta---tcaacaac------aagatggtatgatgaat---------------atgagtccaaaaccacagcgtcagcgtggtcataagaa------------tggacaaggagaaaatgataatataagtgttgcagtgcccaaaagccgcgtgcagcaaaataagagtatagagttgactgcagaggacatcagccttcttaagaag---atggatga---------gccctatac---tgaagacac------ctcagaaatataa-gagaatgaaccttatgtcggcatctggtgg-taacccctcgcagaaaagtcgagataaggcactctctatcagaatggatgtcttgctgctataatagatagagaaggttatagcagactatatattaattagttgaaagttttgtgttgtaatgtatagtgttggagaaagtgaaagacttgcggaagtaattgccg--------acaagtgccaaa-gggaagagccagcatgttaag---ttactacccagtaattagtaaatgaatgaagttaattatggccaattggaagaatcac--------------------------------------------------------------------------------------------
>KF923888_HumanOC43_China_2010-07-
------------------------------------------------------------------------------------------------------------------------attg--tga-gcg--------------------attt------------------------------------------gcgtgcgtgcat--cccgct-tcact-----gatctcttgttagat--ctttt----tgta--atctaaactttataaaaacatccac-------tccctgta-atctatgcttgtgggcg-----tagatttttcatagtggtgtttatattcatttctgctgttaacagctttcagccagggacgtgttgtatcctaggc----ag-----------tggccctcccataggtcaca--a-------------------tgtcgaag---atcaacaaatacggtctcgaactacactgggctccagaatttccatggatgtttgaggacgcagaggagaagttggacaaccctagtagttcagaggtggatatgatttgctccaccactgcgcaaaagctggaaacagacggaatttgtcctgaaaatcatgtgatggtggattgtcgccgacttcttaaacaagagtgttgtgtgcagtctagcctaatacgtgaaattgttatgaatgcaagtccatatcatttggaggtgctacttcaagatgctttgcagtcccgtgaagcagttttggttacaacccccttaggtatgtccttagaggcatgctatgtgagaggttgtaatcctaaaggatggaccatgggtttgtttcggcgtagaagtgtgtgtaacactggtcgttgcactgtta---ataagcatgtggcctatcagttatatatgattgatcctgcgggtgtctgtcttggtgcaggtcaattcgtgggttgggtcatacccttagcctttatgcctgtgcaatcccggaaatttattgttccatg--ggttatgtacttgcgtaagcgtggtgaaaagggtgcttacaataaagatcatggatgtggcggttttgga--------------------catgtttatgattttaaagttgaagatgcttatgaccaggtgcatgatgagcctaagggtaagttttctaagaaggcttatgctctaattagagggtatcgtggtgttaaaccacttctctatgtagaccagtatggttgtgattatactggtagtcttgcagatggcttagaggcttatgctgataagacattgcaagaaatgaaggcattatttcctacttggagtcaggaactcccttttgatgtaattgtggcatggcatgttgtgcgtgatccacgttatgttatgagattgcagagtgctgctactatatgtagtgttgcatatgttgctaatcctactgaagacttgtgtgatggttctgttgttataaaagaacctgtgcatgtttatgcagatgactctattattttacgtcaatataatttatttgacattatgagtcatttttatatggaggcagatacagttgtaaatgctttttatggtgttgctttgaaagattgtggttttgttatgcagtttggttacattgattgcgaacaagactcatgtgattttaaaggttggattcctggtaacatgatagatggttttgcttgcaccacttgtggtcatgtttatgaagtaggtgatttgatagcacaatcttcaggtgttttgcctgttaaccctgtattgcatactaagagtgcagcaggttatggtggttttggttgtaaagattcttttactctgtatggccaaactgtagtttattttggaggttgtgtgtattggagtccagcacgtaatatatggattcctatattaaaatcctctgttaaatcatatgacagtttggtttatactggagttttaggttgcaaggctattgtaaaggaaacaaatctcatttgcaaagctctgtaccttgattatgttcaacacaagtgtggcaa------tttacaccaacgggagttgctaggtgtttcagatgtgtggcataaacaattgctaataaatagaggtgtttataaacctctgttagagaatattgattattttaatatgcgacgcgctaaatttagtttagaaacttttactgtttgtgcagatggctttatgccttttcttttagatgatttagttccacgcgcatattatttg---------gcagtaagtggtcaagcattttgtgattatgcagataaactttgccatgctgttgtgtataagagtaaagagttacttgatgtgtctctggattctttaggtgcagctatacattatttgaattctaagattgttgatttggctcaacattttagtgat-tttggaacaagttttgtttctaaaattgttcatttctttaagacttttactactagcactgctcttgcatttgcatgggttttatttcatgttttgcatggtgcttatatagtagtggagagtgatatatattttgttaaaaacattcctcgttatgctagtgctgttgcacaagcatttcagagtgttgctaaagttgtactggactctttaagagttacttttattgatggcctttcttgttttaagattggacgtagaagaatttgtctttcaggcagaaaaatttatgaagttgagcatggcttgttacattcatctcaattgccattagatgtttatgatttaaccatgcctagtcaagttcagaaagccaag---caaaaacctatttatttaaaaggttctggttctgatttttcattagcggatagtgtagttgaagttgttacaacttcacttacaccatgtggttattctgaaccacctaaagttgcagataaaatttgcattgtggataatgtttatatggccaaggctggtgataaatattaccctgttgtggt---tgatgatcatgttggactcttggatcaagcatggagagttccttgtgctggacggcgtgttacatttaaggaacagcctacagtaaag---------gagattataagcatgcctaagattattaaggttttttatgagcttgacaacgattttaatactattttaaatactgcgtgtggagtgtttgaagtggatgatactgttgatatggaggaattttatgctgtggtgattgatgccatagaagagaaactttctccatgtaaggagcttgaaggtgtaggtgctaaagttagtgcctttttacagaaattagaggataatcccctatttttatttgatgaggctggcgaagaagttcttgctcctaaactgtattgtgcctttacagctcctgaagatgatgactttct------tgag---------------------gaaagtga------------------t------------------------------------------------------------gttgaagaagatgatgtagaaggtgaggaa------------------------------------------------------------------------------------------------------------------------------------------------------------------------------------------------------------------------------------------------------------------------------------------------------------------actgatttaactgtcacaagtgct------------------------ggacagccttg------------------------------------------------------------tgttgctagt------------------------------------------------------------------------------------------------------gaacaggaggaatcttctgaagt----cttaga---------------------------------------------------ggacactttggatgatggtc------------------------------------------------------------------------------------------------------------------------------------------------------------------------------------------------------------caagtgtggagacatctgat---------------------------------------------------------------------------------------------------------------------------------------------------------------------------------------------------------------------------------------------------------------------------------------------------------------------------------------------------------------------------------------------------------------------------------------------------tcacaagttgaag--------------------------------------------------------------------------aagatgtagaaatgtcggattttgtt---------------------------------------------------------------------------------gatcttg------------------------------------------------------------------------------------aatctg-tgattcag-----------------------gatta-----------------------------------------------------------tgaaaatgtttg------------------------------------------------------------------------------------------------------------------------------------------------------------------ttttgagttttatactacagagccagaa----------------------------------------------------------------------------------------------------------------------------------------------------------------------------------------------------------------------------------------------------------------------------------------------------tttgttaaagttttgggtctgtatgtgcctaaagcaactcgcaacaattgctggttgcgatcagttttggcagtgatgcagaaattgccctgtcaatttaaagataaaaatttgcaggatctttgggtgttatacaagcaacagtatagtcagttgtttgttgataccttggttaataagatacctgctaatattgtacttccacaaggtggttatgttgctgattttgcatattggtttttaaccttatgtgattggcagtgtgttgcatactggaaatgcattaaatgtgatttagctcttaagcttaaaggcttggatgctatgttcttttatggtgatgttgtctcacatatatgcaag---tgtggtgagtctatggtacttattgatgttgatgtgccatttacagcccactttgctcttaaagataagttgttttgtgcatttattactaagcgtattgtgtataaagcagcttgtgttgtggatgttaatgatagtcattctatggctgttgttgatggt---------aaacaaattgatgatcatcgtatcactagtattactagtgataagtttgattttattattgggcatggtatgtcattttcaatgactacttttgaaattgcccaattgtatggttcttgtataacacctaatgtgtgttttgttaaaggtgatataattaaagtgtctaagcttgttaaagcagaagttgttgtaaaccctgctaatggccatatggcacatggtggtggtgttgcaaaagctattgcagtagcagctggacagcagtttgttaaagagactaccaatatggttaagtctaaaggagtttgtgccactggagattgttatgtctctacagggggcaaattatgtaaaactgtgcttaatgttgttggacctgatgcgagaacacag---ggtaaacaaagttatgtattgttagagcgtgtttataaacattttaataactatgactgtgttgttacaactttgatctcagctggtatatttagtgtgccttctgatgtgtctttaacatatctacttggtactgctaagaaacaagttgttcttgttagcaataatcaagaggattttgatcttatttctaagtgtcagataactgctgttgagggcactaagaaattggcagcgcgtctttcttttaatgttggacgttccattgtttacgaaacagatgctaataagttgattttaatcaatgatgttgcatttgtttcgacatttaatgttttacaggatgttttatccttaagacatgatatagcacttgatgatgatgcacgaaccttcgttcagagcaatgttgatgttctacctgagggttggcgtgttgtcaataagttttatcaaattaatggtgttagaaccgttaagtattttgagtgtactggaggcatagatatatgcagccaggataaagttttcggttatgtacagcagggtatttttaataaggctactgttgctcaaattaaagccttgtttttggataaagtggacatcttgctaactgttgatggtgttaatttcactaataggtttgtgcctgttggtgaaagttttggtaagagtctaggaaatgtgttttgtgatggagttaatgtcacgaagcataagtgtgatataaattataaaggtaaagtctttttccagtttgataatctttctagtgaagatttaaaggctgtaagaagttcctttaattttgatcagaaggaattgcttgcctattacaacatgcttgttaattgttttaagtggcaggttgttgttaatggtaagtatttcacttttaagcaagctaataacaattgttttgttaatgtttcttgcttaatgctccagagcttgcatctgacatttaaaattgttcaatggcaagaggcatggcttgaatttcgttctggccgccctgctagatttgtagctttggttttggccaaaggtgggtttaaatttggagatcctgctgattctagagatttcttgcgtgttgtgtttagtcaagttgatttgactggggcaatatgtgattttgaaattgcatgtaaatgtggtgtaaagcaggaacagcgtactggtctagacgctgttatgcattttggtacattgagtcgtgaagatcttgagattggttataccgtggactgttcttgcggtaaaaagctaattcattgtgtacgatttgatgtaccatttttaatttgcagtaatacacctgctagtgtaaa------at---tacctaagggtgtaggaagtgcaaatatttttataggtgataatgttggtcattatgttcatgttaagtgtgaacaatcttatcagctttatgatgcttctaatgttaagaaggttacagatgttactggcaaattgtcagattgtctgtatctt------------aaaaatttgaaacaaacttttaaatctgtgttaaccatctattatttggatgatgttaagaaaattgagtataaacctgacttgtcacaatactattgtgacggaggtaagtattatactcagcgtattattaaagcccaatttaaaacattcgagaaagtagatggtgtgtatactaattttaaattgataggacacaccgtctgtgacagtcttaatgctaagttgggttttgatagctctaaagagtttgttgaatataagattactgagtggccaacagctacaggtgatgtggtgttggctaatgatgatttgtatgttaagagatatgagaggggttgtattacttttggtaaacctgttatatggttaagccatgagaaagcttccctcaattctttaacatattttaataaacctttattggttgatgataataaatttgatgttttaaaagtggatgatgttgat----------------------------------------------------gatagtggtgacagctcagag--------ag-------------------------------------tggtg----------------------ccaaagaaaccaaagaaatca------------------------------------------acattattaagttaagtggtgttaaaaaaccatttaaggttgaagatagtgtcattgttaacgatgatactagtgacaccaaatacgttaagagtttgtctattgttgatgtgtatgatatgtggcttacaggttgtaagtatgttgttagaactgctaatgctttgagcagagcagttaacgtacctacaatacgtaagtttataaaatttggtatgactcttgttagtataccaattgatttgttaaatttaagagagattaagcctg---ctgttaatgtggttaaagctgtgcgaaataaaacttctgcatgctttaattttattaaatggcttttt---------------gtcttattatttggctggattaaaatatccgctgataataaagtaatctacaccacagaaattgcatcaaagcttacgtgtaagcttgtagctttagcttttaaaaatgcatttttgacatttaagtggagtatggttgctagaggtgcttgcattatagcgactatatttctattgtggtttaattttatatatgccaatgtaatttttagtgatttttatttgcctaaaatcggtttcttgccgacttttgttggtaagattgcacagtggattaagaacacttttagtcttgtaactatttgtgatctatattccatt------caggatgtgggttttaagaatcagtattgtaatggaagtattgcatgtcagttctgcttggcaggatttgatatgttagataattataaagccattgatgtagtacagtatgaagctgataggagagcatttgttgattatacaggtgtgttaaagattgtcattgaattgatagtaagttatgccctgtatacggcatggttttatccattgtttgcccttatcagtattcaaatcttgaccacttggctgcctgagctttttatgcttagtacattacattggagttttaggttgttggtggctttagctaatatgttaccagcacatgtgtttatgaggttttatattattattgcctcttttattaagctctttagcttgtttaagcatgttgcctatggttgtaataaatctggttgtttgttttgttacaagaggaatcgtagtctacgtgttaaatgtagtactattgttggtggcatgatacgctattacgatgttatggctaatggtggcactggcttttgttcaaaacatcaatggaattgcattgattgtgattcttataaaccaggtaatacttttattactgttgaggccgctcttgatctatctaaggaattgaaacggcccattcagcctacagatgttgcttatcatacggttactgatgttaagcaagttggttgttctatgcgcttgttctatgatcgtgatggacagcgcacatatgatgatgttaatgctagtttgtttgtggattatagtaatttgctacattctaaggttaagagtgtgcctaatatgcatgttgtggtagtggaaaatgatgctgataaagccaattttctgaatgctgctgtattttatgcacagtctttgtttagacctattttaatggttgataaaaatctgataactactgctaacactggtacgtctgttacagaaactatgtttgatgtttatgtggatacatttttgtctatgttt---gatgtggataaaaagagtcttaatgctttaatagcaactgcgcattcttctataaaacagggtacgcagatttataaagttttggatacctttttaagctgtgct---cgtaaaagttgttctattgattcagatgttgatactaagtgtttagctgattctgtcatgtctgctgtatcggcaggtctcgaattgacggatgaaagttgtaataacttggtgccaacatatttgaagagtgacaacattgtagcagctgatttaggtgttctgattcaaaattctgcaaagcatgtgcagggtaatgttgctaaaatagctggtgtttcctgtatatggtctgtggatgcttttaatcagtttagttctgatttccagcataaattgaagaaagcatgttgtaaaactggtttgaaactgaagcttacttataataagcagatggctaatgtctctgttttaactacaccctttagtcttaaagggggtgcagtttttagttattt---------------------------------------------------------------------------tgtttatgtgtgttttgtgttgagtttggtctgttttattggactgtggtgcttaatgcccacttacacagtacacaaatcagattttcagcttcctgtttatgccagttataaagttttagataatggtgttattagagatgttagcgttgaagatgtttgtttcgctaacaaatttgaacaatttgatcaatggtatgagtctacatttggtctaagttattatagtaacagtatggcttgtcccattgttgttgctgtaatagatcaggattttggctctacagtgtttaatgtccctaccaaagtgttacgatatggttatcatgtgttgcactttattacacatgcactttctgctgatggagtgcagtgttacactccacatagtcaaatatcgtattctaatttttatgctagtggctgtgtgctttcctctgcttgcactatgtttacaatggccgatggtagtccacaaccttattgttatacagatgggcttatgcaaaatgcttctctgtatagttcattggtacctcacgtgcggtataatcttgctaatgctaaaggttttatccgttttccagaagtgttgcgagaagggcttgtacgtgtcgtgcgtactcgttctatgtcgtattgcagagttggattatgtgaggaagctgatgagggtatatgctttaattttaatggttcttgggtgcttaataatgattattatagatcattgcctgggaccttttgtggtagagatgtttttgatttaatttatcagctatttaaaggtttagcacagcctgtggattttttggcattgactgctagttccattgctggtgctatactcgctgtaattgttgttttggtgttttattacctaataaagctcaaacgtgcttttggtgattacaccagtgttgtttttgttaatgtgcttgtgtggtgtgtaaattttatgatgctttttgtgtttcaagtttaccccacactttcttgtgtatatgctatttgttatttttatgccacgctttatttcccttcggagataagtgtgataatgcacttacaatggctagttatgtatggcactattatgcctttatggttttgtttgctatatatagctgttgttgtttcaaatcatgctttttgggtattttcttactgcagaaagcttggtacttctgttcgtagtgatggtacatttgaagaaatggctctcactacttttatgattacaaaagattcttattgtaagcttaagaattctttgtctgatgttgcttttaatagatatttgagtttgtataataaatataggtattacagcggtaaaatggacactgctgcatatagggaggctgcttgttctcagttggctaaagcaatggacacatttaccaataataatggtagtgatgtgctttaccaaccgcctactgcttccgtttcaacttcattcttgcaatccggtattgtgaaaatggtaaatcctacttctaaggtagaaccatgtgttgtcagtgttacctatggtaatatgacattgaatggtttatggttggatgacaaggtctactgtcccagacatgtaatatgttctgcttcagatatgactaatccagattatacaaatttgttgtgtagagtaacatcaagtgattttactgtattgtttgatcgtttaagccttacagtgatgtcttatcaaatgcggggttgtatgcttgttcttacagtgaccctgcaaaattctcgtacgccaaaatatacatttggtgtggttaaacctggtgagacttttactgttttagctgcttataacggcaaaccacaaggagcctttcatgtaactatgcgtagtagttataccattaagggttcctttttatgcggatcttgtggatctgttggttatgtaataatgggtgattgtgttaaatttgtttatatgcatcaattggagcttagtactggttgtcatactggtactgacttcaatggggatttttatggtccttataaggatgctcaggttgttcagttgcccattcaggattatatacaatctgttaattttttagcatggctttatgctgctatacttaacaattgtaattggtttatacaaagtgataagtgttctgtagaagattttaatgtgtgggctctgtccaatggatttagccaagttaaatctgaccttgttatagatgctttagcttctatgactggtgtgtctttggaaacactgttggctgctattaagcgtcttaagaatggtttccaaggacgtcagattatgggtagttgctcttttgaggatgaattgacacctagcgatgtttatcaacaactcgctggtatcaagttacaatcaaaacgcactagattgtttaaaggcactgtttgttggattatggcttctacatttttgtttagttgcataattacagcatttgtgaaatggactatgttcatgtatgtaactactaatatgtttagtattacgttttgtgcactttgtgttataagtttggccatgttgttggttaagcataagcatctttatttgactatgtatataactcctgtgctttttacattgttgtataacaactatttggttgtgtacaagcatacatttagaggctatgtttatgcatggctatcgtattatgttccatcagttgagtacacttatactgatgaagttatttatggcatgttattgcttgtaggaatggtctttgttacattacgtagcattaaccatgatttgttttcttttataatgtttgttggtcgtttgatttctgttttctctttgtggtacaagggttctaacttagaggaagaaattcttcttatgttggcttccctttttggtacttacacatggacaacagttttatctatggctgtagcaaaggttattgctaagtgggttgctgtgaatgtcttgtatttcacagatatacctcaaattaagatagtgcttttgtgctatttgtttattggttatattattagctgttattggggtttgttttccttgatgaacagtttgtttagaatgcctttgggtgtttataattataaaatttcagtacaggaattaagatatatgaatgctaatggattgcgccctcctaagaatagttttgaagcccttatgcttaattttaagctgttgggtattggaggtgttccaatcattgaagtatctcaatttcaatcaaaattgactgatgtcaaatgtgctaatgtcgtcttgcttaattgcttgcaacatttgcatgttgcttctaattctaagttgtggcattattgtagcactttgcacaatgaaatacttgccacttcggatctgagtgttgcttttgaaaagcttgctcagttattaattgttttgtttgctaatccagctgctgtggatagcaagtgcctgactagtattgaagaagtttgcgatgattacgcaaaggacaatactgttttgcaggctttacagagtgaatttgttaatatggctagcttcgttgaatatgaagttgctaagaaaaatcttgatgaggcgcgttttagtggttctgctaatcaacagcagttaaaacagctagagaaagcctgtaatattgctaaatctgcttatgaacgcgaccgtgctgtagcaaaaaagttggagcgtatggctgatttggctcttactaatatgtataaagaagctagaattaatgataagaagagtaaggttgtttctgccttgcaaactatgctttttagtatggtgcgtaagttagataatcaagctctgaattcaatattagataacgctgtgaagggttgtgtaccattgaatgcaataccttcattggcagcaaatactctgaatataattgtaccagataaaagtgtttatgaccagatagttgataatgtctatgttacctatgcgggtaatgtatggcagattcaaactatccaggattcagatggtacaaataagcagttgaatgagatatctgatgattgtaactggccactagttattattgcaaatcggtataatgaggtatctgctactgttttgcaaaataatgaattaatgcctgctaagttga-aaattcaggttgttaatagtggtccagatcatacttgtaatacacctactcaatgttactataataatagtaacaatgggaagattgtttatgctatacttagtgatgttgatggtcttaagtatacaaaaattcttaaagatgatggcaattttgttgttttggagttagatcctccttgtaaatttactgttcaagatgctaaaggtcttaaaattaagtacctttattttgtaaaaggttgtaacacactagcaagaggctgggttgttggtacaatttcttctacagttagattgcaagctggaactgctactgaatatgcttccaactcatctatattgtctttatgtgcgttttctgtagatcctaagaaaacgtatttagattttatacaacaaggaggaacacctattgccaattgtgttaaaatgttgtgtgaccatgctggtaccggtatggccattactgttaaacccgatgctaccactagtcaggattcatatggtggtgcgtctgtttgtatatattgccgcgcacgagttgaacacccagatgttgatgggttgtgcaaattacgcggcaagtttgtacaagtgcctgtaggtataaaagatcctgtgtcttatgttttgacacatgatgtttgtcgagtttgtggattttggcgagatggaagttgttcatgtgttagcactgacactactgttcaatcaaaagatactaattttttaaacgggttcggggtgcgagtgtagatgcccgtctcgtaccctgcgccagtggtttatctactgatgtacaattaagggcatttgatatttacaatgctagtgttgctggcattggtttacatttaaaagttaattgttgccgttttcagcgtgttgatgagaacggtgataaattagatcagttctttgttgttaagaggacagatctgactatatataatagagagatgaaatgctatgagcgtgtaaaagattgtaagtttgtggctgaacacgatttctttacatttgatgtagaaggtagtcgtgtgccacacattgtacgcaaggatttaacaaagtatactatgttggatctttgctatgcattgcgacattttgatcgcaatgattgcatgctgctttgtgacattctctctatatatgctggttgtgaacaatcctattttactaagaaggattggtatgattttgttgaaaatcctgatattattaatgtgtataaaaagctaggacctatttttaatagagccctagttagcgctactgagtttgcggacaaattggtagaggtaggcttagtaggcgttttaacacttgataatcaagatttaaatggtaaatggtatgattttggtgactatgttattgcagccccaggatgtggtgttgctatagcagattcttattattcttatatcatgcccatgctgaccatgtgtcatgcattggattgcgaattgtatgtgaataatgcttatagactatttgatcttgtacagtatgattttactgattacaagcttgaattgtttaataagtattttaagcactggagtatgccatatcatcctaacacggttgattgtcaggatgatcggtgtattatacattgtgctaattttaacatactttttagtatggttttacctaatacatgttttgggcctcttgttaggcaaatttttgtggatggtgtgccttttgttgtttcaattggctaccattataaagaacttggtattgtgatgaatatggatgtggatacacatcgttatcgcttgtctttaaaagacttgcttttatatgctgctgatccagctttgcatgtagcttctgctagtgcattgtatgatttacgcacttgctgttttagtgttgccgctataacaagcggtgtgaaatttcaaacagttaaacctggtaattttaatcaggatttttatgattttgttttaagtaaaggcctgcttaaagagggtagctcagttgatctgaagcactttttctttacacaggatggtaatgctgctattactgattataattattataagtataatttgcccaccatggtggacattaagcagttgttgtttgttttggaagttgtttataagtattttgagatttatgatggtggttgtataccggcatcacaagtcattgttaataattatgataagagtgctggctatccatttaacaaatttggaaaagccaggctctattatgaagcattatcatttgaggaacaggatgaaatttacgcttatactaagcgtaatgtcctgccaacacttactcaaatgaatttgaaatatgctattagtgctaagaatagagcccgcactgttgctggtgtttccatacttagtactatgactggcagaatgtttcatcaaaaatgtttgaaaagtatagcagctacacgtggtgttcctgtagttataggcaccactaaattttatggtggctgggatgatatgttacgccgccttattaaagatgtcgacaatcctgtacttatgggttgggattatcctaagtgtgatcgtgctatgccaaacctactacgtattgttagtagtttggtattagcccgaaaacatgagacatgttgttcgcaaagcgataggttttatcgacttgcgaatgaatgcgcacaagttttgagtgaaattgttatgtgtggtggctgttattatgttaagcctggtggcactagtagtggtgatgcaactactgcttttgctaattcagtctttaacatatgtcaagctgtttcagccaatgtatgtgccttaatgtcatgcaatggcaataagattgaagatcttagtatacgtgctcttcagaagcgcttatactcacatgtgtatagaagtgataaggttgattcaacctttgtcacagaatattatgaatttttaaataagcattttagtatgatgattttgagtgatgatggggttgtgtgttataattctgattatgcgtccaaagggtatattgctaatataagtgcctttcaacaggtattatattatcaaaataacgtttttatgtcagaatccaaatgttgggttgaacatgacataaataatggacctcacgaattctgttcacaacacacaatgcttgtaaagatggatggtgacgatgtctaccttccatatcctaatcctagtcgtatattaggagctggatgttttgtagatgatttgttaaagactgatagtgttcttttaatagaacgatttgtaagtcttgcaatagatgcttatccacttgtgtatcatgaaaatgaagaataccaaaaggtttttcgtgtttatttggcgtatataaagaagttgtacaatgacctgggtaatcagatcttggatagctacagtgttattttaagtacttgtgatggacaaaagttcactgatgagtccttttacaagaacatgtatttaagaagtgcagtcatgcagagtgttggagcttgcgtggtctgctcttctcaaacatcattacgttgtggcagttgcatcagaaagcctcttctttgctgcaagtgttgttatgatcatgttatggcgactgatcataaatatgtcttgagtgtttcaccatatgtgtgtaatgcaccaggatgtgatgtaaatgatgttaccaaattgtatctaggtggtatgtcatattattgtgaagaccataagccacaatattcattcaagttggtaatgaatggtctggtttttggtctatataaacaatcttgtacaggatctccgtacatagacgattttaatcgtatagctagttgtaaatggaccgatgtggatgattacatactagctaatgaatgtacagagcgcttgaaattgtttgctgcagaaacgcaaaaggcaaccgaggaagcctttaagcagagttatgcatcagcaacaatacaagagattgttagtgagcgcgaattgattctctcttgggagattggaaaagttaagccaccacttaataaaaattatgtttttactggctatcattttactaaaaacggtaagacagttttaggtgagtatgtttttgataagagtgagttgactaatggtgtgtattatcgcgccacaaccacttataagctatctgtaggagatgtttttgttttaacctctcattcagtagctaatttaagtgctcctacgcttgttccgcaggagaattatagtagtattagatttgctagtgtttatagtgtgcttgagacgtttcagaacaatgttgttaattatcaacacattggtatgaaacgttactgtaccgtgcaaggacctcctggtacagggaagtcacatcttgctattggtcttgctgtattttattgtacagcacgtgttgtatacacagcggccagccatgcagctgttgacgcattgtgtgaaaaagcatataaatttttgaatataaatgattgcactcgtattgttccggccaaggtcagggtagagtgctatgataagtttaaaattaatgacaccactcgtaagtatgtgtttactactataaatgcattacctgagatggtgactgatattgttgttgtagatgaagttagcatgcttaccaattatgagctttctgttattaatgctcgtattcgtgctaagcattatgtttatattggtgatcctgctcaattgccagcaccacgtgtgttattgagcaagggtacacttgaacctaaatattttaacactgttactaagctcatgtgttgcttagggccggacatttttcttggtacatgttatagatgtcctaaggaaatcgttgatacagtgtccgccttggtttatgaaaataagcttaaggctaagaatgagagtagttcattgtgttttaaggtctattataagggcgttacaacacatgaaagttctagtgctgtaaatatgcagcagatttatttgattaataagtttttgaaggctaaccctttgtggcataaagctgtttttattagcccatataatagtcagaactttgcagctaagcgtgttttgggtttacaaacccaaaccgtggattctgctcaaggttctgaatacgattatgttatatattcacagactgcagaaacagcgcattctgtaaatgttaatcgcttcaatgttgctattactcgagccaagaaaggtattctttgtgttatgagtaatatgcagttgtttgaagcattacagtttactacattgaccttagataaagtgccacaggccgttgaaactaaagttcaatgtagtactaatttatttaaagattgtagcaagagttatagtggttaccacccagctcatgctccttcatttttggcagtagatgacaaatataaggcaactggcgatttagccgtgtgtcttggcattggtgattctgctgttacatattcaagattaatatcactcatgggttttaaattggatgttacccttgatgggtattgtaagctttttataactaaagaagaagctgttaaacgcgtgcgtgcctgggttggctttgatgctgaaggtgctcatgctacgcttgatagcattgggacaaatttcccactccaattaggattttccacaggaattgattttgttgtggaagccactggtttgtttgctgatagagatggttacagctttaaaaaggctgtggcgaaagctcctcctggtgaacaatttaagcacctcatccctttgatgacgagaggtcatcgctgggatgttgttagacctagaatagtacaaatgtttgcagatcatttaattgatctgtcagattgtgttgtgctagttacatgggcagccaactttgagctcacttgtctccgctactttgcaaaagtaggtcgtgagatttcttgtaatgtatgcactaaacgtgctacagtttacaattctagaactggttactatggttgttggcgccatagtgttacatgtgattacttgtataatccacttattgttgatattcaacagtggggatatattggttctttatcaagtaatcatgatttatattgtagtgtccataaaggagcacatgttgcttcctctgatgctataatgacacggtgtttggccgtttatgattgcttttgcaataatattaattggaatgtggagtatcccatcatttcaaatgagttaagtattaatacctcttgtagagtcttgcagcgtgtgattcttaaagctgccatgctctgcaacagatatactttgtgttatgatattggcaacccaaaagggattgcctgtgtcaaagattttgattttaagttctatgatgcccaaccaattgttaagtctgttaagactcttttgtattcttttgaggcacataaggactcttttaaagacggtttgtgtatgttttggaactgcaatgtggataagtatccaccgaatgcagttgtatgtagatttgacactagagtgttgaataatttaaatcttcctggctgtaatggaggtagtttgtatgttaataaacatgcattccacactaaaccctttgctagggcagcctttgagcatttgaagcctatgccattcttctattattcagatacgccttgtgtgtatatggatggtatggatgctaagcaggttgattatgtacctttgaaatctgccacgtgcatcacaagatgcaatttaggtggtgcagtttgtttaaaacatgctgaagagtatcgtgagtatttagagtcttacaatacagctactacagcaggttttactttttgggtctataagacatttgatttttataatttgtggaatacgttcaccaagctacaaagcttggagaatgttgtatataatttagtcaagactggtcattatacaggacaggctggtgaaatgccttgtgccattataaatgataaagttgtgactaagatcgataaggaggatgttgtcatttttattaataatacaacataccctactaatgtggctgttgaattatttgccaagcgcagtgttcgacaccacccagagcttaagctctttagaaatttaaatatagacgtgtgttggaagcacgtcatttgggattatgctagagaaagtatattttgcagtaatacctatggtgtctgcatgtatacagatttaaagttcattgataaattgaatgtcctttttgatggtcgtgataatggtgcttttgaagcttttaaacgttctaataatggcgtttacatttccacgtcaaaagttaagagtctttcgatgataagaggtccacctcgtgctgaattaaatggcgtgttggtggacaaggttggagacactgattgtgtgttttattttgctgtgcgtaaggaaggtcaggatgtcatcttcagccaattcgacagcctgggagtcagctctaaccagagcccacaaggtaatctggggagtaatggtaaaccc------ggtaatgtcggtggtaatgaagctctgtcaatctctactatctttacacaaagccgtgttattagctcttttacatgccgtactgatatggaaaaagattttataactttagatcaagatgtgtttattcagaagtatggtttggaggactatgcctttgaacacattgtttatggtaatttcaaccagaagattattggtggtttgcacttgttaataggcttgtaccgaagacagcaaacttccaatctggttgttcaggagtttgtttcatatgactccagcatacactcttattttatcactgacgagaagagtggtggtagtaagagtgtttgcactgttatagacattttgttggatgattttgtgactcttgttaagtcacttaatcttaattgtgtgagtaaggttgttaatgttaatgttgattttaaagattttcagtttatgctttggtgtaacgatgagaaagttatgactttctatcctcgtttgcaagctgcatctgactggaagcctggttattctatgcctgtattatataagtatttgaattctccaatggaaagagttagtctctggaattatgggaagccagttactttgcctacaggctgtatgatgaatgttgctaagtatactcagttatgtcaatatctgaatactacaacattagctgtacctgttaatatgcgagttttgcatttaggtgcaggttcagaaaaaggagtagcaccgggttctgcagttcttaggcagtggttgcctgctggtactattcttgtagataatgatttatacccatttgttagtgacagtgtcgctacatattttggggattgtataactttaccctttgattgtcaatgggatttgataatttctgatatgtatgaccctattactaagaacataggtgagtacaatgtgagtaaagatggtttctttacatacatttgtcatatgattcgagacaagttagctcttggtggcagtgttgctataaaaataacagagttttcttggaatgcagaattatataagttaatggggtattttgcattttggactgtgttttgcacaaatgcaaatgcttcttctagtgaaggatttttaattggcataaattatttgtgtaagcccaaggttgagatagatggaaatgttatgcatgccaattatttgttttggagaaattccacagtttggaacgggggtgcttatagcctgtttgacatggctaaattcccgcttaagttggctggtactgccgtaataaatttaagagcagaccagattaatgatatggtttattcccttcttgaaaagggtaaactacttattagagatacaaataaagaagttttcgttggtgacagtttggttaatgtaatctaa------actttaaaaatggctgtcgct------tatgcagacaagcctaatcattttatcaattttccacttacccattttcagggttttgtgttaaattataaaggtttacaatttcaaattctcgatgaaggagtggattgtaaaatacaaacagcgccacacattagtcttactatgctggatatacagcctgaagactataaaagtgttgatgtcgctattcaagaagttattgatgatatgcatt------ggggtgatggttt---tcagattaaatttgagaatcctcacatcctaggaagatgcatagttttagatgttaaaggtgtagaagaattgcatgacgatttagttaattacattcgtgataaaggttgtgttgctgaccaatccaggaaatggattggccattgtaccatagctcaact-------------cacggatgcagcactgtccattaaggaaaatgttgattttataaacagcatgcaattcaattataaaatcaccatcaacccc---------------tcatcaccggctagacttgaaatagttaagctcggtgctgaaaagaaagatggtttttatgaaaccatagttagtcactggatgggaattcgtt------------ttgaatacacatcacccactgataagctagctatgattatgggttattgttgtttagatgtggtacgtaaagagctagaagaaggcgatcttcccgagaatgatgatgatgcttggtttaagctatcgtaccattatgaaaacaattcttg--gttcttccgacatgtctacaggaaaagttttcatttccgtaaggcttgtcaaaatt---------tagattgtaattgtttgg---ggtttta---------------------------tgaatcttcagttgaagaatat---taaactcagtgaaaatgt----ttttgcttcctagattt--attctagttagctgcataattggt---agtttaggtttttataaccctcctaccaatgttgtttcgcatgtaaatggagattggtttttatttggtgacagtcgttcagattgtaatcatattggtaatatcaacccccataattattcttatatggaccttaatcccgctctatgtgattctggtaaaatatcatctaaagctggcaactccattttcaggagttttcactttaccgatttttataattacacaggcgaaggtcaacaaattattttttatgagggtgttaattttacgccttatcatgcctttaaatgcaaccgttctggtagtaatgatatttggatgcagaataaaggcttgttttatactcaggtttataagaatatggctgtgtatcgcagccttacttttgttaatgtaccatatgtttataatggctccgcacaagctacagctttttgtaaatct---------ggtag------------tttagtccttaataaccctgcttatatagctcctcaagctaactct-gggattattact--aaggttgaagctgatttttatttgtcaggttgtgacgagtatatcgtaccactttgtatttttaacggcaagtt------------------tttgtcgaatacaaagtattatgatcatagtcaatattattttaataaagacact-ggtgttatttatggtctcaattctacagaaaccattacca---------------ctggttttgatcttaattgtcattatttagttttaccctctggtaattatttatctatttcaaatgagctattgttaactgttcctacgaaagcaatctgttttaataagcgtaaggattttacgcctgtacaggttgttgattcgcggtggaacaatgccaggcagtctgataacatgacggcggttgcttgtcaacctccgtactgttattttcgtaattctactaccaactatgttggtgt---ttatgatattaatcatggagatgctggtttcactagcatactcagtggtttgttatataattcatcttgtttttcgcagcaaggcgtttttaggtatgataatattagc---------agtgtctggcctctctacccctatggcagatgtcccactgctgctgatattaat------atccctgatttacccatttgtgtgtatgatccgctaccagttattttgcttggcattcttttgggcgttgctattgtaattattgtagttttgttgtt-acattttatggtggataatgttactaggct------------gcatgatgcttagacc-ataatctaaacatgtttttgat---acttttaatttccttaccaacggc---ttttgctgttataggagatttaaagtgtcctttaga---tagtcgtacaggtagctttaataatatagacaccggtcctccttctataagtactgctactgttgatgttactaatggtttgggtacttattatgttttagatcgtgtgtatttaaatactacgttgtttcttaatggttattaccctacttcaggttccacatatcgtaatatggcactgaagggaactgacaaattgagtacactatggtttaaaccaccatttctttctgattttattaatggtatttttgctaaggtcaaaaataccaaggttttt---aaagatggtgtaatgtatagtgagttccctgctatagttataggtagtacttttgtaaatacatcctatagtgtggtagtacaaccacgtacaattaattcaacacaggatggtgttaataaattacaaggtgttttagaggtctctgtttgccagtataatatgtgtgagtacccacatacgatttgtcatcctaatct---gggtaatcacttcaaagaactatggc---atatggatacaggtgttgtttcctgtttatataagcgtaatttcacatatgatgtgaatgctacttatttgtattttcatttttatcaagaaggtggtaccttttatgcatattttacagacactggtgttgttactaagtttttgtttaatgtttatttaggcatggcactttcacactattatgtcatgcctctgacttgtattgctaggcgtaatattggtttt------actttagaatattgggttacacccctcacttctagacaatatttactcgctttcaatcaagatggtattatttttaatgctgttgattgtatgagtgattttatgagtgagattaagtgtaaaacacaatctatagcaccacctactggtgtttatgaattaaacggttacactgttcagccaattgcagatgtttaccgacgcaaacctgatcttcccaattgcaatatagaagcttggcttaatgataagtcggtgccctctccattaaattgggaacgtaagacattttcaaattgtaattttaatatgagcagcctgatgtcttttattcaggcagactcatttacttgtaataatattgatgctgctaagatatatggtatgtgtttttccagcataactatagataagtttgctatacccaatggcaggaaggttgacctacaattgggtaatttgggcaatttgcagtcatttaactatagaattgatactactgcaacaagttgtcagttgtattataatttacctgctgctaatgtttctgttagcaggtttaatccttctacttggaataagagatttggttttatagaaaattctgtttttaagcctcaacctgcaggtgttcttaccaat------catgatgtagtttatgcccaacattgttttaaagctcccaaaaatttt---------------------tgtccgtgtaaattgaaca----gttctttgtgtgtaggtagtggtcctgg---------------taaaaataatggtataggcacttgtcctgcaggtactaat------tatttaacttgtcacaa------------------------------------------------------------------tttgtgcaatcctgatcctatta----cattta------caggtccttat---------------aagtgcccccaaactaaatctttagttggtataggtgagcactgttcaggtcttgctgttaaaagtgattattgt------------------ggaggcaatccttgcacttg------------------------------------------------ccaaccacaagcatttttgggttggtctgcagactcttgtttacaaggggacaagtgtaatatttttgctaatttaattttgcatgatgttaatagtggtcttacttgttctactgatttacaaaaagctaacacagacataaaacttggtgtttgtgttaattatgacctttatggtatttcaggccaaggcatttttgttgaggttaatgcgacttattataatagttggcagaaccttttatatgattctaatggtaatctctatggttttagagactacataacaaacagaacttttatgattcgtagttgctatagcggtcgtgtttctgcggcctttcacgctaactcttccgaaccagcattgctatttcggaatattaaatgcaactacgtttttaataatagtcttacacgacagctgcaacccattaactat---tttgatagttatcttggttgtgttgtcaatgcttataatagtactgctatttctgttcaaacatgtgatctcacagtaggtagtggttactgtgtggattact---------------cta------aaaacagacgaagtcgtagagcg------------attaccactggttatcggtttactaattttgagccatttactgttaattcagtaaatgatagtttagaacctgtaggtggtttgtacgaaattcaaataccttcagattttactataggtaatatggaggagtttattcaaacaagctctcctaaagttactattgattgtgctgcatttgtctgtggtgattatgcagcatgtaaatcacagttggttgaatatggtagtttctgtgataacattaatgccatactcacagaagtaaatgagctacttgacactacacagttgcaagtagctaatagtttaatgaatggtgtcactcttagcactaagcttaaagatggcgttaatttcaatgtagacgacatcaatttttcctctgtattaggttgtctaggcagcgaatgtagt------------------aaagcttcc------agtagatctgctatagaggatttactttttgataaagtaaagttatctgatgtcggtttcgttgcggcttataataattgtactggaggtgccgaaattagggacctcatttgtgtttcaagttataaaggtatcaaagtgttgcctccactgctctcagaaaatcagatcagtggatacactttggctgccacttctgctagtctgtttcctccttggacagcagcagcaggtgtaccattttatttaaatgttcagtatcgcattaatgggcttggtgtcaccatggatgtgctaagtcaaaatcaaaagcttattgctaatgcatttaacaatgcccttgatgctattcaggaagggttcgatgcaactaattctgctttagttaaaattcaagctgttgttaatgcaaatgctgaagcccttaataacttattgcaacaactctctaatagatttggtgctataagttcttctctacaagaaattctatctagacttgatgctcttgaagcggaagctcagatagatagacttattaatggtcgtcttaccgctcttaatgcttatgtttctcaacagcttagtgattctacactggtaaaatttagtgcagcacaagctatggagaaggttaatgaatgtgtcaaaagccaatcatctaggataaatttctgtggtaatggtaaccatattatatcattagtgcagaatgctccatatggtttgtattttatccactttagttatgtccctactaagtatgtcacagcgaaggttagtcctggtctgtgcattgctggtgatagaggtatagctcctaagagtggttattttgttaatgtaaataatacttggatgtatactggtagtggttactactaccctgaa-cctataac--tgaaaataatgttgttgttatgagtacatgcgctgttaattatactaaagcgccgtatgtaatgctgaacacttcaatacccaaccttcctgattttagggaagagttggatcaatggtttaaaaatcaaacatcagtggcaccagatttgtcact------tgattatataaatgttacattcttggacctacaagttgaaatgaataggttacaggaggcaataaaagttttaaatcagagctacatcaatctcaaggacattggtacatatgaatattatgtaaaatggccttggtatgtatggcttttaatctgccttgctggtgtagctatgcttgttttactattcttcatatgctgttgtacaggatgtgggactagttgttttaagaaatgtggtggttgttgtgatgattatactggataccagg---agttagtaatcaaaa------cttcacatgacgactaagttcgtct-ttgattcattg------------------------------------------------------------------------------------------------------------------------------------------------------------------------------------------------------------------------------------------------------------------------------------------------------------------------------------------------------------------------------------------------------------------------------------------------------------------------------------------cactgatcttttg----------------ttagatctttttgca--------------------------------------------------------------------------------------------------------------------atctagcatttat------------taccacgccctttaaatggacatttggagacctgagaagaaatttctccgttatattaacggttttaatgtctcagaattagaagatgcttgttctaaatttaactatcaatttcctaaagtaggatactgtagagttcctagtcatgcttggtgccgtaatcaaggtagattttgtgctacattcactctttatggtaaatccaaacat---tatgataaatattttggagtaataaatggtttcacagcattcgctaatactgtagaggatgctgttaacaaactggttttcttagctgttgactttattacctggcgcagacaggagttaaatgtttatggctgatg---cttatcttgcagacactgtgtggtatgtggggcaaataatttttatagttgccatttgtttattggttacaatagttgtagtggcatttttggcaacttttaaattgtgtattcaactttgcggtatgtgtaataccttagtactgtccccttctatctatgtgtttaatagaggtaggcagttttatgagttttacaat---gatataaaaccaccagtccttgatgtggatgac------gta-atccaaacattatgagtagtaa---aactacaccagcacc---agtttatatctggactgctgatgaagctattaaattcctaaaggaatggaatttttctttgggtattatactactttttattacaatcatattgcaatatggatatacaagtcgcagtatgtttgtttatgttattaagatgattattttgtggcttatgtggcccattactataatcttaactactttcaattgcgtatacgcattgaataatgtgtatcttggcctttctatagtttttaccatagtggccattattatgtggattgtatattttgtgaatagtatcaggttgtttattagaactggaagtttttggagttttaacccagaaacaaacaacttgatgtgtatagatatgaaaggaacaatgtatgttaggccgataattgaggactatcataccctgacggtcacaataatacgcggtcatcttta-cattc-aaggtataaaactaggtattggctattctttggcagatttgccagcttatatgactgttgctaagg--ttacacacctgtgcacatataagcgtggttttcttgacaggataagc---gatactagtggttttgctgtttatgttaagtccaaagtcggtaattaccgactgccatca------------------------------------------acccaaaagggttctggcatggacaccgcattgttgagaaataatatctaaatttt-aaggatgtcttttactcctggtaagc---aatccagtagtagagcgtcctctggaaatcggtccggtaatggcatcctcaag------------tgggccgatcagtccgaccagtttagaaatgttcaaaccaggggtagaagagctcaacccaagcaaactgctacttctcaacaaccatcaggagggaatgttgtaccctactattcttggttctctggaattactcagtttcaaaagggaaaggcgtttgagtttgcagaaggacaaggtgtgcctattgcaccaggagtcccagctactgaagctaaggggtactggtacagacacaacagacgttcttttaaaacagccgatggcaaccagcgtcaactgctgccacgatggtatttttactatctgggaacaggaccgcatgctaaagaccagtatggcaccgatattgacggagtctactgggtcgctagcaaccaggctgatgtcaatacctcggctgacattgtcgatcgggacccaagtagcgatgaggctattccgactaggtttccgcctggcacggtactccctcagggttactatattgaaggctcaggaaggtctgctcctaattccagatctacttcgcgcacatccagcagagcctctagtgcaggatcgc---gtagtagagccaattctggcaatagaacc------------cctacctctggtgtaacacctgacatggctgatcaaattgctagtcttgttttggcaaaacttggcaaggatgccactaaacctcagcaagtaactaagcatactgccaaagaagtcagacagaaaattttgaataaaccccgccagaagaggagccccaataaacaatgcactgttcagcagtgttttggtaagagaggccctaatcagaattttggtggtggagaaatgttaaaacttggaactagtgacccacagttccccattcttgcagaactcgcacccacagctggtgcgtttttctttggatcaagattagagttggccaaagtgcagaatttatctgggaatcctgacgagcctcagaaggatgtttatgaattgcgttataacggcgcaattaggtttgacagtacactttcaggctttgagaccataatgaaggtgctgagtgagaatttgaatgccta---tcaacaac------aagatggtatgatgaat---------------atgagtccaaaaccacagcgtcagcgtggtcataagaa------------tggacaaggagaaaatgataatataagtgttgcagtgcccaaaagccgcgtgcagcaaaataagagtatagagttgactgcagaggacatcagccttcttaagaag---atggatga---------gccctatac---tgaagacac------ctcagaaatataa-gagaatgaaccttatgtcggcatctggtgg-taacccctcgcagaaaagtcgagataaggcactctctatcagaatggatgtcttgctgctataatagatagagaaggttatagcagactatatattaattagttgaaagttttgtgttgtaatgtatagtgttggagaaagtgaaagacttgcggaagtaattgccg--------acaagtgccaaa-gggaagagccagcatgttaag---ttactacccagtaattagtaaatgaatgaagttaattatggccaattggaagaatcac--------------------------------------------------------------------------------------------
>KF923889_HumanOC43_China_2006-03-
------------------------------------------------------------------------------------------------------------------------attg--tga-gcg--------------------attt------------------------------------------gcgtgcgtgcat--cccgct-tcact-----gatctcttgttagat--ctttt----tgta--atctaaactttataaaaacatccac-------tccctgta-atctatgcttgtgggcg-----tagatttttcatagtggtgtttatattcatttctgctgttaacagctttcagccagggacgtgttgtatcctaggc----ag-----------tggccctcccataggtcaca--a-------------------tgtcgaag---atcaacaaatacggtctcgaactacactgggctccagaatttccatggatgtttgaggacgcagaggagaagttggacaaccctagtagttcagaggtggatatgatttgctccaccactgcgcaaaagctggaaacagacggaatttgtcctgaaaatcatgtgatggtggattgtcgccgacttcttaaacaagagtgttgtgtgcagtctagcctaatacgtgaaattgttatgaatgcaagtccatatcatttggaggtgctacttcaagatgctttgcagtcccgtgaagcagttttggttacaacccccttaggtatgtccttagaggcatgctatgtgagaggttgtaatcctaaaggatggaccatgggtttgtttcggcgtagaagtgtgtgtaacactggtcgttgcactgtta---ataagcatgtggcctatcagttatatatgattgatcctgcgggtgtctgtcttggtgcaggtcaattcgtgggttgggtcatacccttagcctttatgcctgtgcaatcccggaaatttattgttccatg--ggttatgtacttgcgtaagcgtggtgaaaagggtgcttacaataaagatcatggatgtggcggttttgga--------------------catgtttatgattttaaagttgaagatgcttatgaccaggtgcatgatgagcctaagggtaagttttctaagaaggcttatgctttaattagagggtatcgtggtgttaaaccacttctctatgtagaccagtatggttgtgattatactggtagtcttgcagatggcttagaggcttatgctgataagacattgcaagaaatgaaggcattatttcctacttggagtcaggaactcccttttgatgtaattgtggcatggcatgttgtgcgtgatccacgttatgttatgagattgcagagtgctgctactatatgtagtgttgcatatgttgctaatcctactgaagacttgtgtgatggttctgttgttataaaagaacctgtgcatgtttatgcagatgactctattattttacgtcaatataatttatttgacattatgagtcatttttatatggaggcagatacagttgtaaatgctttttatggtgttgctttgaaagattgtggttttgttatgcagtttggttacattgattgcgaacaagactcatgtgattttaaaggttggattcctggtaacatgatagatggttttgcttgcaccacttgtggtcatgtttatgaagtaggtgatttgatagcacaatcttcaggtgttttgcctgttaaccctgtattgcatactaagagtgcagcaggttatggtggttttggttgtaaagattcttttactctgtatggccaaactgtagtttattttggaggttgtgtgtattggagtccagcacgtaatatatggattcctatattaaaatcctctgttaagtcatatgacagtttggtttatactggagttttaggttgcaaggctattgtaaaggaaacaaatctcatttgcaaagctctgtaccttgattatgttcaacacaagtgtggcaa------tttacaccaacgggagttgctaggtgtttcagatgtgtggcataaacaattgctaataaatagaggtgtttataaacctctgttagagaatattgattattttaatatgcgacgcgctaaatttagtttagaaacttttactgtttgtgcagatggctttatgccttttcttttagatgatttagttccacgcgcatattatttg---------gcagtaagtggtcaagcattttgtgattatgcagataaactttgccatgctgttgtgtctaagagtaaagagttacttgatgtgtctctggattctttaggtgcagctatacattatttgaattctaagattgttgatttggctcaacattttagtgat-tttggaacaagttttgtttctaaaattgttcatttctttaagacttttactactagcactgctcttgcatttgcatgggttttatttcatgttttgcatggtgcttatatagtagtggagagtgatatatattttgttaaaaacattcctcgttatgctagtgctgttgcacaagcatttcagagtgttgctaaagttgtactggactctttaagagttacttttattgatggcctttcttgttttaagattggacgtagaagaatttgtctttcaggcagaaaaatttatgaagttgagcgtggcttgttacattcatcccaattgccattagatgtttatgatttaaccatgcctagtcaagttcagaaagccaag---caaaaacctatttatttaaaaggttctggttctgatttttcattagcggatagtgtagttgaagttgttacaacttcacttacaccatgtggttattctgaaccacctaaagttgcagataaaatttgcattgtggataatgtttatatggccaaggctggtgataaatattaccctgttgtggt---tgatgatcatgttggactcttggatcaagcatggagagttccttgtgctggacggcgtgttacatttaaggaacagcctacagtaaag---------gagattataagcatgcctaagattattaaggttttttatgagcttgacaacgattttaatactattttaaatactgcgtgtggagtgtttgaagtggatgatactgttgatatggaggaattttatgctgtggtgattgatgccatagaagagaaactttctccatgtaaggagcttgaaggtgtaggtgctaaagttagtgcctttttacagaaattagaggataatcccctatttttatttgatgaggctggcgaagaagttcttgctcctaaactgtattgtgcctttacagctcctgaagatgatgactttct------tgag---------------------gaaagtga------------------t------------------------------------------------------------gttgaagaagatgatgtagaaggtgaggaa------------------------------------------------------------------------------------------------------------------------------------------------------------------------------------------------------------------------------------------------------------------------------------------------------------------actgatttaactgtcacaagtgct------------------------ggacagccttg------------------------------------------------------------tgttgctagt------------------------------------------------------------------------------------------------------gaacaggaggaatcttctgaagt----cttaga---------------------------------------------------ggacactttggatgatggtc------------------------------------------------------------------------------------------------------------------------------------------------------------------------------------------------------------caagtgtggagacatctgat---------------------------------------------------------------------------------------------------------------------------------------------------------------------------------------------------------------------------------------------------------------------------------------------------------------------------------------------------------------------------------------------------------------------------------------------------tcacaagttgaag--------------------------------------------------------------------------aagatgtagaaatgtcggattttgtt---------------------------------------------------------------------------------gatcttg------------------------------------------------------------------------------------aatctg-tgattcag-----------------------gatta-----------------------------------------------------------tgaaaatgtttg------------------------------------------------------------------------------------------------------------------------------------------------------------------ttttgagttttatactacagagccagaa----------------------------------------------------------------------------------------------------------------------------------------------------------------------------------------------------------------------------------------------------------------------------------------------------tttgttaaagttttgggtctgtatgtgcctaaagcaactcgcaacaattgctggttgcgatcagttttggcagtgatgcagaaattgccctgtcaatttaaagataaaaatttgcaggatctttgggtgttatacaagcaacagtatagtcagttgtttgttgataccttggttaataagatacctgctaatattgtacttccacaaggtgggtatgttgctgattttgcatattggtttttaaccttatgtgattggcagtgtgttgcatactggaaatgcattaaatgtgatttagctcttaagcttaaaggcttggatgctatgttcttttatggtgatgttgtctcacatatatgcaag---tgtggtgagtctatggtacttattgatgttgatgtgccatttacagcccactttgctcttaaagataagttgttttgtgcatttattactaagcgtattgtgtataaagcagcttgtgttgtggatgttaatgatagtcattctatggctgttgttgatggt---------aaacaaattgatgatcatcgtatcactagtattactagtgataagtttgattttattattgggcatggtatgtcattttcaatgactacttttgaaattgcccaattgtatggttcttgtataacacctaatgtgtgttttgttaaaggtgatataattaaagtgtctaagcttgttaaagcagaagttgttgtaaaccctgctaatggccatatggcacatggtggtggtgttgcaaaagctattgcagtagcagctggacagcagtttgttaaagagactaccaatatggttaagtctaaaggagtttgtgccactggagattgttatgtctctacagggggcaaattatgtaaaactgtgcttaatgttgttggacctgatgcgagaacacag---ggtaaacaaagttatgtattgttagagcgtgtttataaacattttaataactatgactgtgttgttacaactttgatctcagctggtatatttagtgtgccttctgatgtgtctttaacatatctacttggtactgctaagaaacaagttgttcttgttagcaataatcaagaggattttgatcttatttctaagtgtcagataactgctgttgagggcactaagaaattggcagcgcgtctttcttttaatgttggacgttccattgtttacgaaacagatgctaataagttgattttaatcaatgatgttgcatttgtttcgacatttaatgttttacaggatgttttatccttaagacatgatatagcacttgatgatgatgcacgaaccttcgttcagagcaatgttgatgttctacctgagggttggcgtgttgtcaataagttttatcaaattaatggtgttagaaccgttaagtattttgagtgtactggaggcatagatatatgcagccaggataaagtttttggttatgtacagcagggtatttttaataaggctactgttgctcaaattaaagccttgtttttggataaagtggacatcttgctaactgttgatggtgttaatttcactaataggtttgtgcctgttggtgaaagttttggtaagagtctaggaaatgtgttttgtgatggagttaatgtcacgaagcataagtgtgatataaattataaaggtaaagtctttttccagtttgataatctttctagtgaagatttaacggctgtaagaagttcctttaattttgatcagaaggaattgcttgcctattacaacatgcttgttaattgttttaagtggcaggttgttgttaatggtaagtatttcacttttaagcaagctaataacaattgttttgttaatgtttcttgcttaatgctccagagcttgcatctgacatttaaaattgttcaatggcaagaggcatggcttgaatttcgttctggccgccctgctagatttgtagctttggttttggccaaaggtgggtttaaatttggagatcctgctgattctagagatttcttgcgtgttgtgtttagtcaagttgatttgactggggcaatatgtgattttgaaattgcatgtaaatgtggtgtaaagcaggaacagcgtactggtctagacgctgttatgcattttggtacattgagtcgtgaagatcttgagattggttataccgtggactgttcttgcggtaaaaagctaattcattgtgtacgatttgatgtaccatttttaatttgcagtaatacacctgctagtgtaaa------at---tacctaagggtgtaggaagtgcaaatatttttataggtgataatgttggtcattatgttcatgttaagtgtgaacaatcttatcagctttatgatgcttctaatgttaagaaggttacagatgttactggcaaattgtcagattgtctgtatctt------------aaaaatttgaaacaaacttttaaatctgtgttaaccacctattatttggatgatgttaagaaaattgagtataaacctgacttgtcacaatactattgtgacggaggtaagtattatactcagcgtattattaaagcccaatttaaaacattcgagaaagtagatggtgtgtatactaattttaaattgataggacacaccgtctgtgacagtcttaatgctaagttgggttttgatagctctaaagagtttgttgaatataagattactgagtggccaacagctacaggtgatgtggtgttggctaatgatgatttgtatgttaagagatatgagaggggttgtattacttttggtaaacctgttatatggttaagccatgagaaagcttccctcaattctttaacatattttaatagaccttcactggttgatgataataaatttgatgttttaaaagtggatgatgttgat----------------------------------------------------gatagtggtgacagctcagag--------ag-------------------------------------tggtg----------------------ccaaagaaaccaaagaaatca------------------------------------------acattattaagttaagtggtgttaaaaaaccatttaaagttgaagatagtgtcattgttaacgatgatactagtgaaaccaaatacgttaagagtttgtccattgttgatgtgtatgatatgtggcttacaggttgtaagtatgttgttagaactgctaatgctttgagcagagcagttaacgtacctacaatacgtaagtttataaaatttggtatgactcttgttagtataccaattgatttgttaaatttaagagagattaagcctg---cttttaatgtggttaaagctgtgcgaaataaaacttctgcatgctttaattttattaaatggcttttt---------------gtcttattatttggctggattaaaatatccgctgataataaagtaatctacaccacagaaattgcatcaaagcttacgtgtaagcttgtagctttagcttttaaaaatgcatttttgacatttaagtggagtatggttgctagaggtgcttgcattatagcgactatatttctattgtggtttaattttatatatgccaatgtaatttttagtgatttttatttgcctaaaatcggtttcttgccgacttttgttggtaagattgcacagtggattaagaacacttttagtcttgtaactatttgtgatctatattccatt------caggatgtgggttttaagaatcagtattgtaatggaagtattgcatgtcagttctgcttggcaggatttgatatgttagataattataaagccattgatgtagtacagtatgaagctgataggagagcatttgttgattatacaggtgtgttaaagattgtcattgaattgatagtaagttatgccctgtatacggcatggttttatccattgtttgcccttatcagtattcagatcttgaccacttggctgcctgagctttttatgcttagtacattacattggagttttaggttgttggtggctttagctaatatgttaccagcacatgtgtttatgaggttttatattattattgcctcttttattaagctctttagcttgtttaagcatgttgcctatggttgtagtaaatctggttgtttgttttgttacaagaggaatcgtagtctacgtgttaaatgtagtactattgttggtggcatgatacgctattacgatgttatggctaatggtggcactggcttttgttcaaaacatcaatggaattgcattgattgtgattcttataaaccaggtaatacttttattactgttgaggccgctcttgatctatctaaggaattgaaacggcccattcagcctacagatgttgcttatcatacggttactgatgttaagcaagttggttgttctatgcgcttgttctatgatcgtgatggacagcgcacatatgatgatgttaatgctagtttgtttgtggattatagtaatttgctacattctaaggttaagagtgtgcctaatatgcatgttgtggtagtggaaaatgatgctgataaagccaattttctgaatgctgctgtattttatgcacagtctttgtttagacctattttaatggttgataaaaatctgataactactgctaatactggtacgtctgttacagaaactatgtttgatgtttatgtggatacatttttgtctatgttt---gatgtggataaaaagagtcttaatgctttaatagcaactgcgcattcttctataaaacagggtacgcagatttataaagttttggatacctttttaagctgtgct---cgtaaaagttgttctattgattcagatgttgatactaagtgtttagctgattctgtcatgtctgctgtatcggcaggtctcgaattgacggatgaaagttgtaataacttggtgccaacatatttgaagagtgacaacattgtagcagctgatttaggtgttctgattcaaaattctgcaaagcatgtgcagggtaatgttgctaaaatagctggtgtttcctgtatatggtctgtggatgcttttaatcagtttagttctgatttccagcataaattgaagaaagcatgttgtaaaactggtttgaaactgaagcttacttataataagcagatggctaatgtctctgttttaactacaccctttagtcttaaagggggtgcagtttttagttattt---------------------------------------------------------------------------tgtttatgtgtgttttgtgttgagtttggtctgttttattggactgtggtgcttaatgcccacttacacagtacacaaatcagattttcagcttcctgtttatgccagttataaagttttagataatggtgttattagagatgttagcgttgaagatgtttgtttcgctaacaaatttgagcaatttgatcaatggtatgagtctacatttggtctaagttattatagtaacagtatggcttgtcccattgttgttgctgtaatagatcaggattttggctctacagtgtttaatgtccctaccaaagtgttacgatatggttatcatgtgttgcactttattacacatgcactttctgctgatggagtgcagtgttatactccacatagtcaaatatcgtattctaatttttatgctagtggctgtgtgctttcctctgcttgcactatgtttacaatggccgatggtagtccacaaccttattgttatacagatgggcttatgcaaaatgcttctctgtatagttcattggtacctcacgtgcggtataatcttgctaatgctaaaggttttatccgttttccagaagtgttgcgagaagggcttgtacgtgtcgtgcgtactcgttctatgtcgtattgcagagttggattatgtgaggaagctgatgagggtatatgctttaattttaatggttcttgggtgcttaataatgattattatagatcattgcctgggaccttttgtggtagagatgtttttgatttaatttatcagctatttaaaggtttagcacagcctgtggattttttggcattgactgctagttccattgctggtgctatactcgctgtaattgttgttttggtgttttattacctaataaagcttaaacgtgcttttggtgattacaccagtgttgtttttgttaatgtgattgtgtggtgtgtaaattttatgatgctttttgtgtttcaagtttaccccacactttcttgtgtatatgctatttgttatttttatgccacgctttatttcccttcggagataagtgtgataatgcacttacaatggctagttatgtatggcactattatgcctttatggttttgtttgctatatatagctgttgttgtttcaaatcatgctttttgggtattttcttactgcagaaagcttggtacttctgttcgtagtgatggtacatttgaagaaatggctctcactacttttatgattacaaaagattcttattgtaagcttaagaattctttgtctgatgttgcttttaatagatatttgagtttgtataataaatataggtattacagcggtaaaatggacactgctgcatatagggaggctgcttgctctcagttggctaaagcaatggacacatttaccaataataatggtagtgatgtgctttaccaaccgcctactgcttccgtttcaacttcattcttgcaatccggtattgtgaaaatggtaaatcctacttctaaggtagaaccatgtgttgtcagtgttacctatggtaatatgacattgaatggtttatggttggatgacaaggtctactgtcccagacatgtaatatgttctgcttcagatatgactaatccagattatacaaatttgttgtgtagagtaacatcaagtgattttactgtattgtttgatcgtctaagccttacagtgatgtcttatcaaatgcggggttgtatgcttgttcttacagtgaccctgcaaaattctcgtacgccaaaatatacatttggtgtggttaaacctggtgagacttttactgttttagctgcttataacggcaaaccacaaggagcctttcatgtaactatgcgtagtagttataccattaagggttcctttttatgcggatcttgtggatctgttggttatgtaataatgggtgattgtgttaaatttgtttatatgcatcaattggagcttagtactggttgtcatactggtactgacttcaatggggatttttatggtccttataaggatgctcaggttgttcagttgcccattcaggattatatacaatctgttaattttttagcatggctttatgctgctatacttaacaattgtaattggtttatacaaagtgataagtgttctgtagaagattttaatgtgtgggctctgtccaatggatttagccaagttaaatctgaccttgttatagatgctttagcttctatgactggtgtgtctttggaaacactgttggctgctattaagcgtcttaagaatggtttccaaggacgtcagattatgggtagttgctcttttgaggatgaattgacacctagcgatgtttatcaacaactcgctggtatcaagttacaatcaaaacgcactagattgtttaaaggcactgtttgttggattatggcttctacatttttgtttagttgcataattacagcatttgtgaaatggactatgttcatgtatgtaactactaatatgtttagtattacgttttgtgcactttgtgttataagtttggccatgttgttggttaagcataagcatctttatttgactatgtatataactcctgtgctttttacattgttgtataacaactatttggttgtgtacaagcatacatttagaggctatgtttatgcatggctatcgtattatgttccatcagttgagtacacttatactgatgaagttatttatggcatgttattgcttgtaggaatggtctttgttacattacgtagcattaaccatgatttgttttcttttataatgtttgttggtcgtttgatttctgttttctctttgtggtacaagggttctaacttagaggaagaaattcttcttatgttggcttccctttttggtacttacacatggacaacagttttatctatggctgtagcaaaggttattgctaagtgggttgctgtgaatgtcttgtatttcacagatatacctcaaattaagatagtgcttttgtgctatttgtttattggttatattattagctgttattggggtttgttttccttgatgaacagtttgtttagaatgcctttgggtgtttataattataaaatttcagtacaggaattaagatatatgaatgctaatggattgcgccctcctaagaatagttttgaagcccttatgcttaattttaagctgttgggtattggaggtgttccaatcattgaagtatctcaatttcaatcaaaattgactgatgtcaaatgtgctaatgtcgtcttgcttaattgcttgcaacatttgcatgttgcttctaattctaagttgtggcattattgtagcactttgcacaatgaaatacttgccacttcggatctgagtgttgcttttgaaaagcttgctcagttattaattgttttgtttgctaatccagctgctgtggatagcaagtgcctgactagtattgaagaagtttgcgatgattacgcaaaggacaatactgttttgcaggctttacagagtgaatttgttaatatggctagcttcgttgaatatgaagttgctaagaaaaatcttgatgaggcgcgttttagtggttctgctaatcaacagcagttaaaacagctagagaaagcctgtaatattgctaaatctgcttatgaacgcgaccgtgctgtagcaaaaaagttggagcgtatggctgatttggctcttactaatatgtataaagaagctagaattaatgataagaagagtaaggttgtttctgccttgcaaactatgctttttagtatggtgcgtaagttagataatcaagctctgaattcaatattagataacgctgtgaagggttgtgtaccattgaatgcaataccttcattggcagcaaatactctgaatataattgtaccagataaaagtgtttatgaccagatagttgataatgtctatgttacctatgcgggtaatgtatggcagattcaaactatccaggattcagatggtacaaataagcagttgaatgagatatctgatgattgtaactggccactagttattattgcaaatcggtataatgaggtatctgctactgttttgcaaaataatgaattaatgcctgctaagttga-aaattcaggttgttaatagtggtccagatcagacttgtaatacacctactcaatgttactataataatagtaacaatgggaagattgtttatgctatacttagtgatgttgatggtcttaagtatacaaaaattcttaaagatgatggcaattttgttgttttggagttagatcctccttgtaaatttactgttcaagatgctaaaggtcttaaaattaagtacctttattttgtaaaaggttgtaacacactagcaagaggctgggttgttggtacaatttcttctacagttagattgcaagctggaactgctactgaatatgcttccaactcatctatattgtctttatgtgcgttttctgtagatcctaagaaaacgtatttagattttatacaacaaggaggaacacctattgccaattgtgttaaaatgttgtgtgaccatgctggtaccggtatggccattactgttaaacccgatgctaccactagtcaggattcatatggtggtgcgtctgtttgtatatattgccgcgcacgagttgaacacccagatgttgatgggttgtgcaaattacgcggcaagtttgtacaagtgcctgtaggtataaaagatcctgtgtcttatgttttgacacatgatgtttgtcgagtttgtggattttggcgggatggaagttgttcatgtgttagcactgacactactgttcaatcaaaagatactaattttttaaacgggttcggggtgcgagtgtagatgcccgtctcgtaccctgcgccagtggtttatctactgatgtacaattaagggcatttgatatttacaatgctagtgttgctggcattggtttacatttaaaagttaattgttgccgttttcagcgtgttgatgagaacggtgataaattagatcagttctttgttgttaagaggacagatctgactatatataatagagagatgaaatgctatgagcgtgtaaaagattgtaagtttgtggctgaacacgatttctttacatttgatgtagaaggtagtcgtgtgccacacattgtacgcaaggatttaacaaagtatactatgttggatctttgctatgcattgcgacattttgatcgcaatgattgcatgctgctttgtgacattctctctatatatgctggttgtgaacaatcctattttactaagaaggattggtatgattttgttgaaaatcctgatattattaatgtgtataaaaagctaggacctatttttaatagagccctagttagcgctactgagtttgcggacaaattggtggaggtaggcttagtaggcgttttaacacttgataatcaagatttaaatggtaaatggtatgattttggtgactatgttattgcagccccaggatgtggtgttgctatagcagattcttattattcttatatcatgcctatgctgaccatgtgtcatgcattggattgcgaattgtatgtgaataatgcttatagactatttgatcttgtacagtatgattttactgattacaagcttgaattgtttaataagtattttaagcactggagtatgccatatcatcctaacacggttgattgtcaggatgatcggtgtattatacattgtgctaattttaacatactttttagtatggttttacctaatacatgttttgggcctcttgttaggcaaatttttgtggatggtgtgccttttgttgtttcaattggctaccattataaagaacttggtattgtgatgaatatggatgtggatacacatcgttatcgcttgtctttaaaagacttgcttttatatgctgctgatccagctttgcatgtagcttctgctagtgcattgtatgatttacgcacttgctgttttagtgttgccgctataacaagcggtgtgaaatttcaaacagttaaacctggtaattttaatcaggatttttatgattttgttttaagtaaaggcctgcttaaagagggtagctcagttgatctgaagcactttttctttacacaggatggtaatgctgctattactgattataattattataagtataatttgcccaccatggtggacattaagcagttgttgtttgttttggaagttgtttataagtattttgagatttatgatggtggttgtataccggcatcacaagtcattgttaataattatgataagagtgctggctatccatttaacaaatttggaaaagccaggctctattatgaagcattatcatttgaggaacaggatgaaatttacgcttatactaagcgtaatgtcctgccaacacttactcaaatgaatttgaaatatgctattagtgctaagaatagagcccgcactgttgctggtgtttccatacttagtactatgactggcagaatgtttcatcaaaaatgtttgaaaagtatagcagctacacgtggtgttcctgtagttataggcaccactaaattttatggtggctgggatgatatgttacgccgccttattaaagatgtcgacaatcctgtacttatgggttgggattatcctaagtgtgatcgtgctatgccaaacctactacgtattgttagtagtttggtattagcccgaaaacatgagacatgttgttcgcaaagcgataggttttatcgacttgcgaatgaatgcgcacaagttttgagtgaaattgttatgtgtggtggctgttattatgttaagcctggtggcactagtagtggtgatgcaactactgcttttgctaattcagtctttaacatatgtcaagctgtttcagccaatgtatgtgccttaatgtcatgcaatggcaataagattgaagatcttagtatacgtgctcttcagaagcgcttatactcacatgtgtatagaagtgataaggttgattcaacctttgtcacagaatattatgaatttttaaataagcattttagtatgatgattttgagtgatgatggggttgtgtgttataattctgattatgcgtccaaagggtatattgctaatataagtgcctttcaacaggtattatattatcaaaataacgtttttatgtcagaatccaaatgttgggttgaacatgacataaataatggacctcatgaattttgttcacaacacacaatgcttgtaaagatggatggtgacgatgtctaccttccatatcctaatcctagtcgtatattaggagctggatgttttgtagatgatttgttaaagactgatagtgttcttttaatagaacgatttgtaagtcttgcaatagatgcttatccacttgtgtatcatgaaaatgaagaataccaaaaggtttttcgtgtttatttggcgtatataaagaagttgtacaatgacctgggtaatcagatcttggatagctacagtgttattttaagtacttgtgatggacaaaagttcactgatgagtccttttacaagaacatgtatttaagaagtgcagtcatgcagagtgttggagcttgcgtggtctgctcttctcaaacatcattacgttgtggcagttgcatcagaaagcctcttctttgctgcaagtgttgttatgatcatgttatggcgactgatcataaatatgtcttgagtgtttcaccatatgtgtgtaatgcaccaggatgtgatgtaaatgatgttaccaaattgtatctaggtggtatgtcatattattgtgaagaccataagccacaatattcattcaagttggtaatgaatggtctggtttttggtctatataaacaatcttgtacaggatctccgtacatagacgattttaatcgtatagctagttgtaaatggaccgatgtggatgattacatactagctaatgaatgtacagagcgcttgaaattgtttgctgcagaaacgcaaaaggcaaccgaggaagcctttaagcagagttatgcatcagcaacaatacaagagattgttagtgagcgcgaattgattctctcttgggagattggaaaagttaagccaccacttaataaaaattatgtttttactggctaccattttactaaaaacggtaagacagttttaggtgagtatgtttttgataagagtgagttgactaatggtgtgtattatcgcgccacaaccacttataagctatctgtaggagatgtttttgttttaacctctcattcagtagctaatttaagtgctcctacgcttgttccgcaggagaattatagtagtattagatttgctagtgtttatagtgtgcttgagacgtttcagaacaatgttgttaattatcaacacattggtatgaaacgttactgtaccgtgcaaggacctcctggtacagggaagtcacatcttgctattggtcttgctgtattttattgtacagcacgtgttgtatacacagcggccagccatgcagctgttgacgcattgtgtgaaaaagcatataaatttttgaatataaatgattgcactcgtattgttccggccaaggtcagggtagagtgctatgataagtttaaaattaatgacaccactcgtaagtatgtgtttactactataaatgcattacctgagatggtgactgatattgttgttgtagatgaagttagcatgcttaccaattatgagctttctgttattaatgctcgtattcgtgctaagcattatgtttatattggtgatcctgctcaattgccagcaccacgtgtgttattgagcaagggtacacttgaacctaaatattttaacactgttactaagctcatgtgttgcttagggccagacatttttcttggtacatgttatagatgtcctaaggaaatcgttgatacagtgtccgccttggtttatgaaaataagcttaaggctaagaatgagagtagttcattgtgttttaaggtctattataagggcgttacaacacatgaaagttctagtgctgtaaatatgcagcagatttatttgattaataagtttttgaaggctaaccctttgtggcataaagctgtttttattagcccatataatagtcagaactttgcagctaagcgtgttttgggtttacaaacccaaaccgtggattctgctcaaggttctgaatacgattatgttatatattcacagactgcagaaacagcgcattctgtaaatgttaatcgcttcaatgttgctattactcgagccaagaaaggtattctttgtgttatgagtaatatgcagttgtttgaagcattacagtttactacattgaccttagataaagtgccacaggccgttgaaactaaagttcaatgtagtactaatttatttaaagattgtagcaagagttatagcggttaccacccagctcatgctccttcatttttggcagtagatgacaaatataaggcaactggcgatttagccgtgtgtcttggcattggtgattctgctgttacatattcaagattaatatcactcatgggttttaaattggatgttacccttgatgggtattgtaagctttttataactaaagaagaagctgttaaacgcgtgcgtgcctgggttggctttgatgctgaaggtgctcatgctacgcttgacagcattgggacaaatttcccactccaattaggattttccacaggaattgattttgttgtggaagccactggtttgtttgctgatagagatggttacagctttaaaaaggctgtggcgaaagctcctcctggtgaacaatttaagcacctcatccctttgatgacgagaggtcatcgctgggatgttgttagacctagaatagtacaaatgtttgcagatcatttaattgatctgtctgattgtgttgtgctagttacatgggcagccaactttgagctcacttgtctccgctactttgcaaaagtaggtcgtgagatttcttgtaatgtatgcactaaacgtgctacagtttacaattctagaactggttactatggttgttggcgccatagtgttacatgtgattacttgtataatccacttattgttgatattcaacagtggggatatattggttctttatcaagtaatcatgatttatattgtagtgtccataaaggagcacatgttgcttcctctgatgctataatgacacggtgtttggccgtttatgattgcttttgcaataatattaattggaatgtggagtatcccatcatttcaaatgagttaagtattaatacctcttgtagagtcttgcagcgtgtgattcttaaagctgccatgctctgcaacagatatactttgtgttatgatattggcaacccaaaagggattgcctgtgtcaaagattttgattttaagttctatgatgcccaaccaattgttaagtctgttaagactcttttgtattcttttgaggcacataaggactcttttaaagatggtttgtgtatgttttggaactgcaatgtggataagtatccaccgaatgcagttgtatgtagatttgacactagagtgttgaataatttaaatcttcctggctgtaatggaggtagcttgtatgttaataaacatgcattccacactaaaccctttgctagggcagcctttgagcatttgaagcctatgccattcttctattattcagatacgccttgtgtgtatatggatggtatggatgctaagcaggttgattatgtacctttgaaatctgccacgtgcatcacaagatgcaatttaggtggtgcagtttgtttaaaacatgctgaagagtatcgtgagtatttagagtcttacaatacagctactacagcaggttttactttttgggtctataagacatttgatttttataatttgtggaatacgttcaccaagctacaaagcttggagaatgttgtatataatttagtcaagactggtcattatacaggacaggctggtgaaatgccttgtgccattataaatgataaagttgtgactaagatcgataaggaggatgttgtcatttttattaataatacaacataccctactaatgtggctgttgaattatttgccaagcgcagtgttcgacaccacccagagcttaagctctttagaaatttaaatatagacgtgtgttggaagcacgtcatttgggattatgctagagaaagtatattttgcagtaatacctatggtgtctgcatgtatacagatttaaagttcattgataaattgaatgtcctttttgatggtcgtgataatggtgcttttgaagcttttaaacgttctaataatggcgtttacatttccacgacaaaagttaagagtctttcgatgataagaggtccacctcgtgctgaattaaatggcgtggtggtggacaaggttggagacactgattgtgtgttttattttgctgtgcgtaaagaaggtcaggatgtcatcttcagccaattcgacagcctgggagtcagctctaaccagagcccacaaggtaatctggggagtaatggtaaaccc------ggtaatgtcggtggtaatgaagctctgtcaatctctactatctttacacaaagccgtgttattagctcttttacatgtcgtactgatatggaaaaagattttataactttagatcaagatgtgtttattcagaagtatggtttggaggactatgcctttgaacacattgtttatggtaatttcaaccagaagattattggtggtttgcacttgttaataggcttgtaccgaagacagcaaacttccaatctggttgttcaggagtttgtttcatatgactccagcatacactcttattttatcactgacgagaagagtggtggtagtaagagtgtttgcactgttatagacattttgttggatgattttgtgactcttgttaagtcacttaatcttaattgtgtgagtaaggttgttaatgttaatgttgattttaaagattttcagtttatgctttggtgtaacgatgagaaagttatgactttctatcctcgtttgcaagctgcatctgactggaagcctggttattctatgcctgtattatataagtatttgaattctccaatggaaagagttagtctctggaattatgggaagccagttactttgcctacaggctgtatgatgaatgttgctaagtatactcagttatgtcaatatctgaatactacaacattagctgtacctgttaatatgcgagttttgcatttaggtgcaggttcagaaaaaggagtagcaccgggttctgcagttcttaggcagtggttgcctgctggtactattcttgtagataatgatttatacccatttgttagtgacagtgtcgctacatattttggggattgtataactttaccctttgattgtcaatgggatttgataatttctgatatgtatgaccctattactaagaacataggtgagtacaatgtgagtaaagatggtttctttacatacatttgtcatatgattcgagacaagttagctcttggtggcagtgttgctataaaaataacagagttttcttggaatgcagaattatataagttaatggggtattttgcattttggactgtgttttgcacaaatgcaaatgcttcttctagtgaaggatttttaattggcataaattatttgtgtaagcccaaggttgagatagatggaaatgttatgcatgccaattatttgttttggagaaattccacagtttggaacgggggtgcttatagcctgtttgacatggctaaattcccgcttaagttggctggtactgccgtaataaatttaagagcagaccagattaatgatatggtttattcccttcttgaaaagggtaaactacttattagagatacaaataaagaagttttcgttggtgacagtttggttaatgtaatctaa------actttaaaaatggctgtcgct------tatgcagacaagcctaatcattttatcaattttccacttacccattttcagggttttgtgttaaattataaaggtttacaatttcaaattctcgatgaaggagtggattgtaaaatacaaacagcgccacacattagtcttactatgctggatatacagcctgaagactataaaagtgttgatgtcgctattcaagaagttattgatgatatgcatt------ggggtgatggttt---tcagattaaatttgagaatcctcacatcctaggaagatgcatagttttagatgttaaaggtgtagaagaattgcatgacgatttagttaattacattcgtgataaaggttgtgttgctgaccaatccaggaaatggattggccattgtaccatagctcaact-------------cacggatgcagcactgtccattaaggaaaatgttgattttataaacagcatgcaattcaattataaaatcaccatcaacccc---------------tcatcaccggctagacttgaaatagttaagctcggtgctgaaaagaaagatggtttttatgaaaccatagttagtcactggatgggaattcgtt------------ttgaatacacatcacccactgataagctagctatgattatgggttattgttgtttagatgtggtacgtaaagagctagaagaaggcgatcttcccgagaatgatgatgatgcttggtttaagctatcgtaccattatgaaaacaattcttg--gttcttccgacatgtctacaggaaaagttttcatttccgtaaggcttgtcaaaatt---------tagattgtaattgtttgg---ggtttta---------------------------tgaatcttcagttgaagaatat---taaactcagtgaaaatgt----ttttgcttcctagattt--attctagttagctgcataattggt---agtttaggtttttataaccctcctaccaatgttgtttcgcatgtaaatggagattggtttttatttggtgacagtcgttcagattgtaatcatattggtaatatcaacccccataattattcttatatggaccttaatcccgctctatgtgattctggtaaaatatcatctaaagctggcaactccattttcaggagttttcactttaccgatttttataattacacaggcgaaggtcaacaaattattttttatgagggtgttaattttacgccttatcatgcctttaaatgcaaccgttctggtagtaatgatatttggatgcagaataaaggcttgttttatactcaggtttataagaatatggctgtgtatcgcagccttacttttgttaatgtaccatatgtttataatggctctgcacaagctacagctttttgtaaatct---------ggtag------------tttagtccttaataaccctgcttatatagctcctcaagctaattct-gggattattact--aaggttgaagctgatttttatttgtcaggttgtgacgagtacatcgtaccactttgtatttttaacggcaagtt------------------tttgtcgaatacaaagtattatgatcatagtcaatattattttaataaagacact-ggtgttatttatggtctcaattctacagaaaccattacca---------------ctggttttgatcttaattgtcattatttagttttaccctctggtaattatttatccatttcaaatgagctattgttaactgttcctacgaaagcaatctgttttaataagcgtaaggattttacgcctgtacaggttgttgattcgcggtggaacaatgccaggcagtctgataacatgacggcggttgcttgtcaacctccgtactgttattttcgtaattctactaccaactatgttggtgt---ttatgatattaatcatggagatgctggtttcactagcatactcagtggtttgttatataattcatcttgtttttcgcagcaaggcgtttttaggtatgataatattagc---------agtgtctggcctctctacccctatggcagatgtcccactgctgctgatattaat------atccctgatttacccatttctgtgtatgatccgctaccagttattttgcttggcattcttttgggcgttgcgattgtaattattgtagttttgttgtt-acattttatggtggataatgttactaggct------------gcatgatgcttagacc-ataatctaaacatgtttttgat---acttttaatttccttaccaacggc---ttttgctgttataggagatttaaagtgtcctttaga---tagtcgtacaggtagctttaataatatagacaccggtcctccttctataagtactgctactgttgatgttactaatggtttgggtacttattatgttttagatcgtgtgtatttaaatactacgttgtttcttaatggttattaccctacttcaggttccacatatcgtaatatggcactgaagggaactgacaaattgagtacactatggtttaaaccaccatttctttctgattttattaatggtatttttgctaaggtcaaaaataccaaggttttt---aaagatggtgtaatgtatagtgagttccctgctataactataggtagtacttttgtaaatacatcctatagtgtggtagtacaaccacgtacaattaattcaacacaggatggtgttaataaattacaaggtcttttagaggtctctgtttgccagtataatatgtgtgagtacccacatacgatttgtcatcctaaact---gggtaatcacttcaaagaactatggc---atatggatacaggtgttgtttcctgtttatataagcgtaatttcacatatgatgtgaatgctacttatttgtattttcatttttatcaagaaggtggtaccttttatgcatattttacagacactggtgttgttactaagtttttgtttaatgtttatttaggcatggcactttcacactattatgtcatgcctctgacttgtattagtaggcgtgatattggtttt------actttagaatattgggttacacccctcacttctagacaatatttactcgctttcaatcaagatggtattatttttaatgctgttgattgtatgagtgattttatgagtgagattaagtgtaaaacacaatctatagcaccacctactggtgtttatgaattaaacggttacactgttcagccaattgcagatgtttaccgacgcaaacctgatcttcccaattgcaatatagaagcttggcttaatgataagtcggtgccctctccattaaattgggaacgtaagacattttcaaattgtaattttaatatgagcagcctgatgtcttttattcaggcagactcatttacttgtaataatattgatgctgctaagatatatggtatgggtttttccagcataactatagataagtttgctatacccaatggcaggaaggttgacctacaattgggtaatttgggctatttgcagtcatttaactatagaattgatacttctgcaacaagttgtcagttgtattataatttacctgctgctaatgtttctgttagcaggtttaatccttctacttggaataagagatttggttttatagaaaattctgtttttaagcctcaacctgcaggtgttcttaccaat------catgatgtagtttatgcccaacattgttttaaagctcccaaaaatttt---------------------tgtccgtgtaaattgaaca----gttcttcgtgtgtaggtagtggtcctgg---------------taaaaataatggtatgggcacttgtcctgcaggtactaat------tatttaacttgtcacaa------------------------------------------------------------------tttgtgcaatcctgatcctatta----cattta------caggtccttat---------------aagtgcccccaaactaaatctttagttggtataggtgagcactgttcaggtcttgctgttaaaagtgattattgt------------------ggaggcaatccttgcacttg------------------------------------------------ccaaccacaagcatttttgggttggtctgcagactcttgtttacaaggggacaagtgtaatatttttgctaatttaattttgcatgatgttaatagtggtcttacttgttctactgatttacaaaaagctaacacagacataaaacttggtgtttgtgttaattatgacctttatggtatttcaggccaaggcatttttgttgaggttaatgcgacttattataatagttggcagaaccttttatatgattctaatggtaatctctatggttttagagactacataacaaacagaacttttatgattcgtagttgctatagcggtcgtgtttctgcggcctttcacgctaactcttccgaaccagcattgctatttcggaatattaaatgcaactacgtttttaataatagtcttacacgacagctgcaacccattaactat---tttgatagttatcttggttgtgttgtcaatgcttataatagtactgctatttctgttcaaacatgtgatctcacagtaggtagtggttactgtgtggattact---------------cta------aaaacagacgaagtcgtagagcg------------attaccactggttatcggtttactaattttgagccatttactgttaattcagtaaatgatagtttagaacctgtaggtggtttgtacgaaattcaaataccttcagagtttactataggtaatatggaggagtttattcaaacaagctctcctaaagttactattgattgtgctgcatttgtctgtggtgattatgcagcatgtaaatcacagttggttgaatatggtagtttctgtgataacattaatgccatactcacagaagtaaatgagctacttgacactacacagttgcaagtagctaatagtttaatgaatggtgtcactcttagcactaagcttaaggatggcgttaatttcaatgtagacgacatcaatttttcctctgtattaggttgtctaggcagcgaatgtagt------------------aaagcttcc------agtagatctgctatagaggatttactttttgataaagtaaagttatctgatgtcggtttcgttgcggcttataataattgtactggaggtgccgaaattagggacctcatttgtgtgcaaagttataaaggtatcaaagtgttgcctccactgctctcagaaaatcagatcagtggatacactttggctgccacttctgctagcctgtttcctccttggacagcagcagcaggtgtaccattttatttaaatgttcagtatcgcattaatgggcttggtgtcaccatggatgtgctaagtcaaaatcaaaagcttattgctaatgcatttaacaatgcccttgatgctattcaggaagggttcgatgcaactaattctgctttagttaaaattcaagctgttgttaatgcaaatgctgaagctcttaataacttattgcaacaactctctaatagatttggtgctataagttcttctctacaagaaattctatctagacttgatgctcttgaagcggaagctcagatagatagacttattaatggtcgtcttaccgctcttaatgcttatgtttctcaacagcttagtgattctacactggtaaaatttagtgcagcacaagctatggagaaggttaatgaatgtgtcaaaagccaatcatctaggataaatttctgtggtaatggtaaccatattatatcattagtgcagaatgctccatatggtttgtattttatccactttagttatgtccctactaagtacgtcacagcaaaggttagtcctggtctgtgcattgctggtgatagaggtatagctcctaagagtggttattttgttaatgtaaataatacttggatgtacactggtagtggttactactaccctgaa-cctataac--tgaaaataatgtcgttgttatgagtacatgcgctgttaattatactaaagcgccgtatgtaatgctgaacactccaatacccaaccttcctgattttagggaagagttggatcaatggtttaaaaatcaaacatcagtggcaccagatttgtcact------tgattatataaatgttacattcttggacctacaagttgaaattaataggttacaggaggcaataaaagttttaaatcagagctacatcaatctcaaggacattggtacatatgaatattatgtaaaatggccttggtatgtatggcttttaatctgccttgctggtgtagctatgcttgttttactattcttcatatgctgttgtacaggatgtgggactagttgttttaagaaatgtggtggttgttgtgatgattatactggataccagg---agtcagtaatcaaaa------cttcacatgacgactaagttcgtct-ttgattcattg------------------------------------------------------------------------------------------------------------------------------------------------------------------------------------------------------------------------------------------------------------------------------------------------------------------------------------------------------------------------------------------------------------------------------------------------------------------------------------------cattgatcttttg----------------ttagatctttttcca--------------------------------------------------------------------------------------------------------------------atctagcatttgt------------taccacgcccttttaatggacatttggagacctgagaagaaatttctccgttatattaacggttttaatgtctcagaattagaagatgcttgttctaaatttaactatcaatttcctaaagtaggatattgtagagttcctagtcatgcttggtgccgtaatcaaggtagattttgtgctacatttactctttatggtaaatccaaacat---tatgataaatattttggagtaataaatggtttcacagcattcgctaatactgtagaggatgctgttaacaaactggttttcttagctgttgactttattacctggcgcagacaggagttaaatgtttatggctgatg---cttatcttgcagacactgtgtggtatgtggggcaaataatttttatagttgccatttgtttattggttacaatagttgtagtggcatttttggcaacttttaaattgtgtattcaactttgcggtatgtgtaataccttagtactgtccccttctatctatgtgtttaatagaggtaggcagttttatgagttttacaat---gatataaaaccaccagtccttgatgtggatgac------gta-atccaaacattatgagtagtaa---aactacaccagcacc---agtttatatctggactgctgatgaagctattaaattcctaaaggaatggaatttttctttgggtattatactactttttattacaatcatattgcaatatggatatacaagtcgcagtatgtttgtttatgttattaagatgattattttgtggcttatgtggcccattactataatcttaactactttcaattgcgtatacgcattgaataatgtgtatcttggcctttctatagtttttaccatagtggccattattatgtggattgtgtattttgtgaatagtatcaggttgtttattagaactggaagtttttggagttttaacccagaaacaaacaacttgatgtgtatagatatgaaaggaacaatgtatgttaggccgataattgaggactatcataccctgacggtcacaataatacgcggtcatcttta-cattc-aaggtataaaactaggtattggctattctttggcagatttgccagcttatatgactgttgctaagg--ttacacacctgtgcacatataagcgtggttttcttgacaggataagc---gatactagtggttttgctgtttatgttaagtccaaagtcggtaattaccgactgccatca------------------------------------------acccaaaagggttctggcatggacaccgcattgttgagaaataatatctaaatttt-aaggatgtcttttactcctggtaagc---aatccagtagtagagcgtcctctggaaatcggtctggtaatggcatcctcaag------------tgggccgatcagtccgaccagtttagaaatgttcaaaccaggggtagaagagctcaacccaagcaaactgttacttctcagcaaccatcaggagggaatgttgtaccctactattcttggttctctggaattactcagtttcaaaagggaaaggcgtttgagtttgcagaaggacaaggtgtgcctattgcaccaggagtcccagctactgaagctaaggggtactggtacagacacaacagacgttcttttaaaacagccgatggcaaccagcgtcaactgctgccacgatggtatttttactatctgggaacaggaccgcatgctaaagaccagtatggcaccgatattgacggagtctactgggtcgctagcaaccaggctgatgtcaataccccggctgacattgtcgatcgggacccaagtagcgatgaggctattccgactaggtttccgcctggcacggtactccctcagggttactatattgaaggctcaggaaggtctgctcctaattccagatctacttcgcgcacatccagcagagcctctagtgcaggatcgc---gtagtagagccaattctggcaatagaacc------------cctacctctggtgtaacacctgacatggctgatcaaattgctagtcttgttttggcaaaacttggcaaggatgccactaaacctcagcaagtaactaagcatactgccaaagaagtcagacagaaaattttgaataaaccccgccagaagaggagccctaataaacaatgcactgttcagcagtgttttggtaagagaggccctaatcagaattttggtggtggagaaatgttaaaacttggaactagtgacccacagttccccattcttgcagaactcgcacccacagctggtgcgtttttctttggatcaagattagagttggccaaagtgcagaatttatctgggaatcctgacgagcctcagaaggatgtttatgaattgcgttataacggcgcaattaggtttgacagtacactttcaggctttgagaccataatgaaggtgctgagtgagaatttgaatgccta---tcaacaac------aagatggtatgatgaat---------------atgagtccaaaaccacagcgtcagcgtggtcataagaa------------tggacaaggagaaaatgataatataagtgttgcagtgcccaaaagccgcgtgcagcaaaataagagtatagagttgactgcagaggacatcagccttcttaagaag---atggatga---------gccctatac---tgaagacac------ctcagaaatataa-gagaatgaaccttatgtcggcatctggtgg-taacccctcgcagaaaagtcgagataaggcactctctatcagaatggatgtcttgctgctataatagatagagaaggttatagcagactatatattaattagttgaaagttttgtgttgtaatgtatagtgttggagaaagtgaaagacttgcggaagtaattgccg--------acaagtgccaaa-gggaagagccagcatgttaag---ttactacccagtaattagtaaatgaatgaagttaattatggccaattggaagaatcac--------------------------------------------------------------------------------------------
>KF923893_HumanOC43_China_2010-07-
[truncated: 5,992,004 more chars]
