# Supplementary material for: Origins and Evolution of Seasonal Human Coronaviruses
Source: Viruses. 2022 Jul 15;14(7):1551. doi: 10.3390/v14071551 (PMC9320361; doi:10.3390/v14071551)
Supplement: Supplementary file 1 [file viruses-14-01551-s001.zip › alignments/Env_alphas_D4.fasta]

>AY518894_HumanNL63_Netherlands_1988--
atgttc---cttcgattaattgatgacaatggcattgtcctcaattctattttatggctc
cttgttatgatatttttctttgtgttggcaatgacctttattaaactgattcaattgtgt
tttacttgtcattatttttttagtaggacattatatcaaccagtttataaaatttttctt
gcttaccaagattatatgcaaatagcacctgttccagctgaagtactaaatgtctaa
>AY567487_HumanNL63_Netherlands_2003-01-
atgttc---cttcgattaattgatgacaatggtattgtcctcaattccattttatggctc
cttgttatgatatttttctttgtgttggcaatgacctttattaaactgattcaattgtgt
tttacttgtcattatttttttagtaggacattatatcaaccagtttataaaatttttctt
gcttaccaagattatatgcaaatagcacctgttccagctgaagtactaaatgtctaa
>DQ445911_HumanNL63_Netherlands_2004-01-08
atgttc---cttcgattaattgatgacaatggcattgtcctcaattccattttatggctc
cttgttatgatatttttctttgtgttggcaatgacctttattaaactgattcaattgtgt
tttacttgtcattatttttttagtaggacattatatcaaccagtttataaaatttttctt
gcttaccaagattatatgcaaatagcacctgttccagctgaagtactaaatgtctaa
>DQ445912_HumanNL63_Netherlands_2003-02-25
atgttc---cttcgattaattgatgacaatggcattgtcctcaattccattttatggctc
cttgttatgatatttttctttgtgttggcaatgacctttattaaactgattcaattgtgt
tttacttgtcattatttttttagtaggacattatatcaaccagtttataaaatttttctt
gcttaccaagattatatgcaaatagcacctgttccagctgaagtactaaatgtctaa
>JQ765563_HumanNL63_USA_2009-03-16
atgttc---cttcgattaattgatgacaatggcattgtcctcaattccattttatggctc
cttgttatgatatttttctttgtgttggcaatgacttttattaaactgattcaattgtgt
tttacttgtcattatttttttagtaggacattatatcaaccagtttataaaatttttctt
gcttaccaagattatatgcaaatagcacctgttccagctgaagtactaaatgtctaa
>JQ765564_HumanNL63_USA_2009-03-01
atgttc---cttcgattaattgatgacaatggcattgtcctcaattccattttatggctc
cttgttatgatatttttctttgtgttggcaatgacctttattaaactgattcaattgtgt
tttacttgtcattatttttttagtaggacattatatcaaccagtttataaaatttttctt
gcttaccaagattatatgcaaatagcacctgttccagctgaagtactaaatgtctaa
>JQ765565_HumanNL63_USA_2009-02-13
atgttc---cttcgattaattgatgacaatggcattgtcctcaattccattttatggctc
cttgttatgatatttttctttgtgttggcaatgacctttattaaactgattcaattgtgt
tttacttgtcattatttttttagtaggacattatatcaaccagtttataaaatttttctt
gcttaccaagattatatgcaaatagcacctgttccagctgaagtactaaatgtctaa
>JQ765573_HumanNL63_USA_2005-04-12
atgttc---cttcgattaattgatgacaatggcattgtcctcaattccattttatggctc
cttgttatgatatttttctttgtgttggcaatgacctttattaaactgattcaattgtgt
tttacttgtcattatttttttagtaggacattatatcaaccagtttataaaatttttctt
gcttaccaagattatatgcaaatagcacctgttccagctgaagtattaaatgtctaa
>JX104161_HumanNL63_China_2008-11-04
atgttc---cttcgattaattgatgacaatggcattgtcctcaattctattttatggctc
cttgttatgatatttttctttgtgttggcaatgacctttattaaactgattcaattgtgt
tttacttgtcattatttttttagtaggacattatatcaaccagtttataaaatttttctt
gcttaccaagactatatgcaaatagcacctgttccagctgaagtattaaatgtctaa
>JX524171_HumanNL63_China_2009-01-24
atgttc---cttcgattaattgatgacaatggcattgtcctcaattctattttatggctc
cttgttatgatatttttctttgtgttggcaatgacctttattaaactgattcaattgtgt
tttacttgtcattatttttttagtaggacattatatcaaccagtttataaaatttttctt
gcttaccaagactatatgcaaatagcacctgttccagctgaagtattaaatgtctaa
>KF530106_HumanNL63_USA_1987-12-16
atgttc---cttcgattaattgatgacaatggcattgtcctcaattctattttatggctc
cttgttatgatatttttctttgtgttggcaatgacctttattaaactgattcaattgtgt
tttacttgtcattatttttttagtaggacattatatcaaccagtttataaaatttttctt
gcttaccaagattatatgcaaatagcacctgttccagctgaagtactaaatgtctaa
>KF530108_HumanNL63_USA_1989-01-05
atgttc---cttcgattaattgatgacaatggcattgtcctcaattccattttatggctc
cttgttatgatatttttctttgtgttggcaatgacctttattaaactgattcaattgtgt
tttacttgtcattatttttttagtaggacattatatcaaccagtttataaaatttttctt
gcttaccaagattatatgcaaatagcacctgttccagctgaagtactaaatgtctaa
>KF530110_HumanNL63_USA_1983-08-16
atgttc---cttcgattaattgatgacaatggcattgtcctcaattctattttatggctc
cttgttatgatatttttctttgtgttggcaatgacctttattaaactgattcaattgtgt
tttacttgtcattatttttttagtaggacattatatcaaccagtttataaaatttttctt
gcttaccaagattatatgcaaatagcacctgttccagctgaagtactaaatgtctaa
>KF530112_HumanNL63_USA_2001-11-21
atgttc---cttcgattaattgatgacaatggcattgtcctcaattccattttatggctc
cttgttatgatatttttctttgtgttggctatgacctttattaaactgattcaattgtgt
tttacttgtcattatttttttagtaggacattatatcaaccagtttataaaatttttctt
gcttaccaagattatatgcaaatagcacctgttccagctgaagtactaaatgtctaa
>KF530114_HumanNL63_USA_1989-01-03
atgttc---cttcgattaattgatgacaatggcattgtcctcaattccattttatggctc
cttgttatgatatttttctttgtgttggcaatgacctttattaaactgattcaattgtgt
tttacttgtcattatttttttagtaggacattatatcaaccagtttataaaatttttctt
gcttaccaagattatatgcaaatagcacctgttccagctgaagtactaaatgtctaa
>KT266906_HumanNL63_Haiti_2015-01-16
atgttc---cttcgattaattgatgacaatggcattgtcctcaattctattttatggctc
cttgttatgatatttttctttgtgttggcaatgacctttattaaactgattcaattgtgt
tttacttgtcattatttttttagtaggacattatatcaaccagtttataaaatttttctt
gcttaccaagactatatgcaaatagcacctgttccagctgaagtattaaatgtctaa
>MG428699_HumanNL63_Kenya_2010-05-19
atgttc---cttcgattaattgatgacaatggcattgtcctcaattctattttatggctc
cttgttatgatatttttctttgtgttggcaatgacctttattaaactgattcaattgtgt
tttacttgtcattatttttttagtaggacattatatcaaccagtttataaaatttttctt
gcttaccaagactatatgcaaatagcacctgttccagctgaagtattaaatgtctaa
>MG428700_HumanNL63_Kenya_2010-06-01
atgttc---cttcgattaattgatgacaatggcattgtcctcaattctattttatggctc
cttgttatgatatttttctttgtgttggcaatgacctttattaaactgattcaattgtgt
tttacttgtcattatttttttagtaggacattatatcaaccagtttataaaatttttctt
gcttaccaagactatatgcaaatagcacctgttccagctgaagtattaaatgtctaa
>MG428701_HumanNL63_Kenya_2010-06-04
atgttc---cttcgattaattgatgacaatggcattgtcctcaattctattttatggctc
cttgttatgatatttttctttgtgttggcaatgacctttattaaactgattcaattgtgt
tttacttgtcattatttttttagtaggacattatatcaaccagtttataaaatttttctt
gcttaccaagactatatgcaaatagcacctgttccagctgaagtattaaatgtctaa
>MG428702_HumanNL63_Kenya_2010-05-11
atgttc---cttcgattaattgatgacaatggcattgtcctcaattctattttatggctc
cttgttatgatatttttctttgtgttggcaatgacctttattaaactgattcaattgtgt
tttacttgtcattatttttttagtaggacattatatcaaccagtttataaaatttttctt
gcttaccaagactatatgcaaatagcacctgttccagctgaagtattaaatgtctaa
>MG428703_HumanNL63_Kenya_2010-06-01
atgttc---cttcgattaattgatgacaatggcattgtcctcaattctattttatggctc
cttgttatgatatttttctttgtgttggcaatgacctttattaaactgattcaattgtgt
tttacttgtcattatttttttagtaggacattatatcaaccagtttataaaatttttctt
gcttaccaagactatatgcaaatagcacctgttccagctgaagtattaaatgtctaa
>MG428704_HumanNL63_Kenya_2010-05-20
atgttc---cttcgattaattgatgacaatggcattgtcctcaattctattttatggctc
cttgttatgatatttttctttgtgttggcaatgacctttattaaactgattcaattgtgt
tttacttgtcattatttttttagtaggacattatatcaaccagtttataaaatttttctt
gcttaccaagactatatgcaaatagcacctgttccagctgaagtattaaatgtctaa
>MG428705_HumanNL63_Kenya_2010-05-21
atgttc---cttcgattaattgatgacaatggcattgtcctcaattctattttatggctc
cttgttatgatatttttctttgtgttggcaatgacctttattaaactgattcaattgtgt
tttacttgtcattatttttttagtaggacattatatcaaccagtttataaaatttttctt
gcttaccaagactatatgcaaatagcacctgttccagctgaagtattaaatgtctaa
>MG428706_HumanNL63_Kenya_2010-05-24
atgttc---cttcgattaattgatgacaatggcattgtcctcaattctattttatggctc
cttgttatgatatttttctttgtgttggcaatgacctttattaaactgattcaattgtgt
tttacttgtcattatttttttagtaggacattatatcaaccagtttataaaatttttctt
gcttaccaagactatatgcaaatagcacctgttccagctgaagtattaaatgtctaa
>MG428707_HumanNL63_Kenya_2010-05-20
atgttc---cttcgattaattgatgacaatggcattgtcctcaattctattttatggctc
cttgttatgatatttttctttgtgttggcaatgacctttattaaactgattcaattgtgt
tttacttgtcattatttttttagtaggacattatatcaaccagtttataaaatttttctt
gcttaccaagactatatgcaaatagcacctgttccagctgaagtattaaatgtctaa
>MK334043_HumanNL63_China_2018-08-15
atgttc---cttcgattaattgatgacaatggtattgtcctcaattctattttatggctc
cttgttatgatatttttctttgtgttggcaatgacctttattaaactgattcaattgtgt
tttacttgtcattatttttttagtaggacattatatcaaccagtttataaaatttttctt
gcttaccaagactatatgcaaatagcacctgttccagctgaagtattaaatgtctaa
>MK334044_HumanNL63_China_2018-07-13
atgttc---cttcgattaattgatgacaatggtattgtcctcaattctattttatggctc
cttgttatgatatttttctttgtgttggcaatgacctttattaaactgattcaattgtgt
tttacttgtcattatttttttagtaggacattatatcaaccagtttataaaatttttctt
gcttaccaagactatatgcaaatagcacctgttccagctgaagtattaaatgtctaa
>MK334045_HumanNL63_China_2018-08-14
atgttc---cttcgattaattgatgacaatggcattgtcctcaattctattttatggctc
cttgttatgatatttttctttgtgttggcaatgacctttattaaactgattcaattgtgt
tttacttgtcattatttttttagtaggacattatatcaaccagtttataaaatttttctt
gcttaccaagactatatgcaaatagcacctgttccagctgaagtattaaatgtctaa
>MK334046_HumanNL63_China_2018-09-01
atgttc---cttcgattaattgatgacaatggcattgtcctcaattctattttatggctc
cttgttatgatatttttctttgtgttggcaatgacctttattaaactgattcaattgtgt
tttacttgtcattatttttttagtaggacattatatcaaccagtttataaaatttttctt
gcttaccaagactatatgcaaatagcacctgttccagctgaagtattaaatgtctaa
>MK334047_HumanNL63_China_2018-07-25
atgttc---cttcgattaattgatgacaatggcattgtcctcaattctattttatggctc
cttgttatgatatttttctttgtgttggcaatgacctttattaaactgattcaattgtgt
tttacttgtcattatttttttagtaggacattatatcaaccagtttataaaatttttctt
gcttaccaagactatatgcaaatagcacctgttccagctgaagtattaaatgtctaa
>MN306018_HumanNL63_USA_2018--
atgttc---cttcgattaattgatgacaatggcattgtcctcaattctattttatggctc
cttgttatgatatttttctttgtgttggcaatgacctttattaaactgattcaattgtgt
tttacttgtcattatttttttagtaggacattatatcaaccagtttataaaatttttctt
gcttaccaagactatatgcaaatagcacctgttccagctgaagtattaaatgtctaa
>MN306040_HumanNL63_USA_2019--
atgttc---cttcgattaattgatgacaatggcattgtcctcaattctattttatggctc
cttgttatgatatttttctttgtgttggcaatgacctttattaaactgattcaattgtgt
tttacttgtcattatttttttagtaggacattatatcaaccagtttataaaatttttctt
gcttaccaagactatatgcaaatagcacctgttccagctgaagtattaaatgtctaa
>KT253269_Bat_Ghana_2011--
atgttt---ctgaagctagtggatgatcatgctttagttgtaaatgtaatactgtggtgc
gtagtacttatagtactcttgctagtttgtattacaattattaaattaattaagttatgt
tttacatgccatatgttttgtaataaaacggtttatggtcccattaaaaatgtatatcac
atttaccaatcatatatgcacatagaccctttccctacacaaattattgatgtctaa
>KT253270_Bat_Ghana_2010--
atgttt---ctgaagctagtggatgatcatgctttagttgtaaatgtaatactgtggtgc
gtagtacttatagtacttttgctagtttgtattactattatcaaactaattaagttatgt
tttacatgccatatgttttgtaataaaacggtttatggtcctattaaaaatgtataccac
atttaccaatcatatatgcacatagaccctttccctagacaaattattgatgtctaa
>KY073747_Bat_Kenya_2009-06-20
atgttc---ctgaagctagttgatgatcacgctttggttgttaatgtactactttggtgt
gtggtgcttatagtactactactagtatgtattacaataataaaattaattaagctatgt
tttacttgccatatgttttgtaataaaacaatttatggtcctattaaaaatgtatatcac
atttaccaatcatatatgcacatagaccctttccctaaacaagttataagtgtctaa
>KY073748_Bat_Kenya_2010-06-
atgttt---ctgaagctagtggatgatcatgctttggttgttaatgtattactctggtgt
gtagttcttatagtggtactactagtgtgtattacaataataaaactaattaagctttgt
tttacctgccatatgttttgtaatagaacagtttatggcccaattaaaaatgtatatcac
atttaccaatcatatatgcacatagaccctttccctaaacaaattattgatgtctaa
>KT253272_Bat_Ghana_2010--
atgttc---ctgaaattagtggatgatcatgctatcattgttaatgttatactgtggtta
atagtacttcttgtagtgctgttgatatgcataacattaattaaactaatcaaactctgc
tttacgtgtcatatgttctgttctaggacagtttatgacccagttcgcaatgcttatcac
atttaccaatcttatatgcacatagacccttttcccaaa---tttcctgatgtctaa
>KT253271_Bat_Ghana_2011--
atgttt---ctgaaattagtggatgatcatgctatcatagttaatgttttactttggctg
atagtgttgcttgtagtattgcttatatgtataacattaattaaattgattaaactatgc
tttacttgccatatgttttgttctagaacggtttataatccagttcgcaatgcatatcac
atttaccagtcttatatgcacatagacccttttcctact------tttgatgtctaa
>KY073745_Bat_Kenya_2010-06-21
atgttc---ccacagttaattgacgaccatggtttgctcgccaatgccattgtgtggctc
cttcttttgtgctttttcctgttaatcagtattactcttattaagttgatacagctctgt
tttacatgtcatttgtttttcagcagaactttgtaccaacctgtttataaggtgtacatg
atgtaccaggattttatgcgaattcaacccattcctgccgaagtcattgatgtctaa
>EF612793_Porcine_SKorea_1999--
atg------ctacaattagtgaatgataatggtctagtagttaatgttatactttggctt
ttcgtacttttttttctgcttattataagcattaccttcgtccaattggttaatctgtgc
tttacttgtcaccggttgtgtaatagcgcagtttacatacctatagggcgcctgtataga
gtttataagtcttacatgcgaattgaccccctccccagtactgttattgacgtataa
>JN547228_Porcine_China_1986--
atg------ctacaattagtgaatgataatggtctagtagttaatgttatactttggctt
ttcgtactcttttttctgcttattataagcattaccttcatccaattggttaatctgtgc
ttcacttgtcaccggttgtgtaatagcgcagtttacacacctatagggcgcctgtataga
gtttataagtcttacatgcgaattgaccccctccccagtactgttattgacgtataa
>KF650375_Porcine_USA_2013-06-06
atg------ctacaattagtgaatgataatggtctagtagttaatgttatactttggctt
ttcgtactctttttcctgcttattataagcattactttcgtccaattggttaatctgtgc
ttcacttgtcaccggttgtgtaatagcgcagtttacacacctatagggcgtttttataga
gtttataagtcttacatgcaaatagaccccctccctagtactgttattgacgtataa
>KJ857352_Porcine_SKorea_1998--
atg------ctacaattagtgaatgataatggtctagtagttaatgttatactttggctt
ttcgtactctttttcctgcttattataagcattaccttcgtccaattgtttaatctgtgc
ttcacttgtcaccggttgtgtaatagcgcagtttatacacctatagggcgcctgtataga
gtttataagtcttacatgcgaattgaccccctccccagtactgttattgacgtataa
>KJ857353_Porcine_SKorea_1998--
atg------ctacaattagtgaatgataatggtctagtagttaatgttatactttggctt
ttcgtactcttttttgtgcttattataagcattacgttcgtccaattggttaatctgtgc
ttcacttgtcaccggttgtgtaatagcgcagtttacacacctatagggcgcctgtataga
gtttataagtcttacatgcgaattgaccccctccccagtactgttattgacgtataa
>KJ857357_Porcine_SKorea_2006--
atg------ctacaattagtgaatgataatggtctagtagttaatgttatactttggctt
ttcgtattcttttttttgcttattataagcattactttcgtccaattggttaatctgtgc
ttcacttgtcaccggttgtgtaatagcgcagtctacacacctatagggcgtttgtataga
gtttataagtcttacatgcaaatagaccccctccccagtactgttattgacgtataa
>KJ857359_Porcine_SKorea_2010--
atg------ctacaattagtgaatgataatggtctagtagttaatgttatactttggctt
ttcgtactctttttcttgcttattataagcattactttcgtccaattggtcaatctgtgc
ttcacttgtcaccggttgtgtaacagcgcagtttacacacctatagggcgtttgtataga
gtttataagtcttatatgcaaatagaccccctccctagtactgttattgacatataa
>KJ857365_Porcine_SKorea_2010--
atg------ctacaattagtgaatgataatggtctagtagttaatgttatactttggctt
ttcgtactctttttcctgcttattataagcattactttcgtccaattggttaatctgtgt
ttcacttgtcaccggttgtgtaatagcgcagtttacacacctatagggcgtttgtataga
gtttataagtcttacatgcaaatagaccccctccctagtactgttattgacgtataa
>KJ857370_Porcine_SKorea_2012--
atg------ctacaattagtgaatgataatggtctagtagttaatgttatactttggctt
ttcgtactctttttcttgcttattataagcattactttcgtccaattggttaatctgtgc
ttcacttgtcaccggttgtgtaacagcgcagtttacacacctataggacgtttgtataga
gtttataagtcttacatgcaaatagaccccctccctagtactgttattgacacataa
>KM609207_Porcine_China_2011-04-
atg------ctacaattagtgaatgataatggtctagtagttaatgttatactttggctt
tttgtactctttttcctgcttattataagcattactttcgtccaattggttaatctgtgc
ttcacttgtcaccggttgtgtaatagcgcagtttacacacctatagggcgtttgtataga
gtttataagtcttacatgcaaatagaccccctccccagtactgttattgacgtataa
>KP768390_Porcine_Taiwan_2007-02-25
atg------ctacaattagtgaatgataatggtctagtagttaatgttatactttggctt
tttgtactcttttttttgcttattataagcataaccttcgtccagttggttaatctgtgc
ttcacttgtcaccggttgtgtaatagcgcagtttacacacctattgggcgcctgtataga
gtttataagtcttacatgcgaattgaccccctccccagtactgttactgacgtataa
>KR061458_Porcine_Italy_2009-01-14
atg------ctacaattagtgaatgataatggtctagtagttaatgttatactttggctt
ttcgtactcttttttctgcttattataagcattactttcgtccaattggttaatctgtgc
ttcacttgtcaccggttgtgtaatagcgcagtttacatacctatagggcgtttgtataga
gtttataagtcttacatgcaaattgaccctctccccagtactgttattgacgtataa
>KR265824_Porcine_USA_2014-12-04
atg------ctacaattagtgaatgataatggtctagtagttaatgttatactttggctt
ttcgtactctttttcctgcttattataagcattactttcgtccaattggttaatctgtgc
ttcacttgtcaccggttgtgtaatagcgcagtttacatacctatagggcgtttgtatagt
gtttataagtcttacatgcaaatagaccccatccctagtactgttattgacgtataa
>KT323979_Porcine_China_1998--
atg------ctacaattagtgaatgataatggtctagcagttaatgtcatactttggctt
ttcgtactcttttttctgcttattataagcattactttcgtccaattggttaatctgtgc
ttcacttgtcaccggttgtgtaatagcgcagtttatacacctatagggcgcctgtataga
gtttataagtcttacatgcgaattgaccccctccccagtactgttattgacatataa
>KU836638_Porcine_UK_2000-10-
atg------ctacaattagtgaatgataatggtctagtagttaatgttatactttggctt
ttcgtactcttttttctgcttattataagcattactttcatccaattggttaatctgtgc
ttcacttgtcaccggttgtgtaatagcgcagtttataaacctgttgggcgactgtatggt
gtttataagtcttatatgcgaattgacccacttcccagtactgttgttgacgtataa
>KX532182_Porcine_China_2015--
atg------ctacaattagtgaatgataatggtctagtagttaatgttatactttggctc
ttcgtactctttatcctgcttattataagcattactatcgtccaattggttaatctgtgc
ttcacttgtcaccggttgtgtaatagcgcagtttacacacctatagggcgtttgtataga
gtttataagtcttacatgcaaatagaccccctccccagtactgttattgacgtataa
>KY929406_Porcine_Taiwan_2016-01-02
atg------ctacaattagtgaatgataatggtctagtagttaatgttatactttggctt
ttcgtactctgttttctgcttattataagcattactttcgtccaattggttaatctgtgc
ttcacttgtcaccggttgtgtaatagcgcagtttacacacctatagggcgtttgtataga
gtttataagttttacatgcaaatagaccccctccctagtactgttattgacgtataa
>LT897799_Porcine_Germany_1978--
atg------ctacaattagtgaatgataatggtctagtagttaatgttatactttggctt
ttcgtactctttttcctgcttattataagcattaccttcgtccaattggttaatctgtgc
ttcacttgtcaccggttgtgtaatagcgcagtttatacacctatagggcgcctgtataga
gtttataagtcttacatgcgaattgaccccctccccagtactgttattgacgtataa
>LT905450_Porcine_Belgium_1977--
atg------ctacaattagtgaatgataatggtctagtagttaatgttatactttggctt
ttcgtactctttttcctgcttattataagcattaccttcgtccaattggttaatctgtgc
ttcacttgtcaccggttgtgtaatagcgcagtttatacacctatagggcgcctgtataga
gtttataagtcttacatgcgaattgaccccctccccagtactgttattgacgtataa
>LT906581_Porcine_Belgium_1978--
atg------ctacaattagtgaatgataatggtctagtagttaatgttatactttggctt
ttcgtactctttttcctgcttattataagcattaccttcgtccaattggttaatctgtgc
ttcacttgtcaccggttgtgtaatagcgcagtttatacacctatagggcgcctgtataga
gtttataagtcttacatgcgaattgaccccctccccagtactgttattgacgtataa
>LT906582_Porcine_UK_1987--
atg------ctacaattagtgaatgataatggtctagtagttaatgttatactttggctt
ttcgtactctttttcctgcttattataagcattaccttcgtccaattggttaatctgtgc
ttcacttgtcaccggttgtgtaatagcgcagtttatacacctatagggcgcctgtataga
gtttataagtcttacatgcgaattgaccccctccccagtactgttattgacgtataa
>LT906620_Porcine_Belgium_1980--
atg------ctacaattagtgaatgataatggtctagtagttaatgttatactttggctt
ttcgtactctttttcctgcttattataagcattaccttcgtccaattggttaatctgtgc
ttcacttgtcaccggttgtgtaatagcgcagtttatacacctatagggcgcctgtataga
gtttataagtcttacatgcgaattgaccccctccccagtactgttattgacgtataa
>MF577027_Porcine_Russia_2008--
atg------ctacaattagtgaatgataatggtctagtagttaatgttatactttggctt
ttcgtactctttttcctggttattataagcattacctttgtccaattggttaatctgtgc
ttcacttgtcaccggttgtgtaatagcgcagtttatacacctatagggcgcctgtataga
gtttataagtcttatatgcgaatagaccccctccccagtactgttattgacatataa
>MF782687_Porcine_China_2015--
atg------ctacaattagtgaatgataatggtctattagttaatgttatactttggctt
ttcgtactctttttcctgcttattataagcattacttttgtccaattggttaatctgtgc
ttcacttgtcaccggttgtgtaatagcgcagtttacacacctatcgggcgtttgtataga
gtttataagtcttacatgcaaatagacctcctccccagtactgttattgacgtataa
>MG546687_Porcine_China_2015-09-
atg------ctacaattagtgaatgataatgggctagtagttaatgttatactttggctt
ttcgtactctttttcctgcttattataagcattactttcgtccaattggttaatctgtgc
ttcacttgtcaccggttgtgtaatagtgcagtttacacacctatagggcgtttgtataga
gtttataagtcttacatgcaaatagaccccctccccagtactgttattgacgtataa
>MH004413_Porcine_Mexico_2016-12-06
atg------ctacaattagtgaatgataatggtctagtagttaatgttatactttggctt
ttcgtactctttttcctgcttattataagcattactttcgtccaattggttaatctgtgc
ttcacttgtcaccggttgtgtaatagcatagtttacacacctatagggcgtttgtatgga
gtttataagtcttacatgcaaatagaccccctccctagtactgttattgacgtataa
>MH052689_Porcine_SKorea_2017-04-
atg------ctacaattagtgaatgataatggtctagtagttaatgttatactttggctt
ttcgtactctttttcctgcttattataagcattactttcgtccaattggttaatctgtgc
ttcacttgtcaccggttgtgtaatagcgcagtttacacacctatagggcgtttgtataga
gtttataagtcttacttgcaaatagaccccctccctagtactgttattgacgtataa
>MH061338_Porcine_China_2017-09-09
atg------ctacaattagtgaatgataatggtctagtagttaatgttatactttggctt
ttcgtactcttcttcctacttatcataagcattactttcgtccaattggttaatctgtgc
ttcacttgtcaccggttgtgtaatagcgcagtttacacacctatagggcgtttgtataga
gtttataagtcttacatgcaaatagaccccctccctagtactgttattgacgtataa
>MK458295_Porcine_Japan_2016-02-
atg------ctacaattagtgaatgataatggtctagtagttaatgttatactttggctt
ttcgtactctttttcttgcttattataagcattactttcgtccaattggttaatctgtgc
ttcacttgtcaccggttgtgtaatagcgcggtttacacacctatagggcgtttgtataga
gtttgcaagtcttacatgcaaatagaccccctccctagtactgttattgacgtataa
>Z24733_Porcine_Belgium/UK_1977-01-01
atg------ctacaattagtgaatgataatggtctagtagttaatgttatactttggctt
ttcgtactctttttcctgcttattataagcattaccttcgtccaattggttaatctgtgc
ttcacttgtcaccggttgtgtaatagcgcagtttatacacctatagggcgcctgtataga
gtttataagtcttacatgcgaattgaccccctccccagtactgttattgacgtataa
>DQ648858_Bat_China_2005--
atg------ctacaattagtgaatgataatggtgtagttgtaaatgcgattctctggctt
tttgtactcttttttgtgctagttattagcattactttcgtccaacttataaacctttgt
tttacttgccaccggttgtgtaataacgttgtttataagcctgttggaaaagtatacgga
gtatacaagtcttatatgcgaattcaacccttgacatctgacattattcaagtataa
>KF430219_Bat_USA_2006-08-07
atg------cttcagctagttgatgatcatggacttcttgtcaatggcattttatggctt
attttactcttctttgtcctaatagtttctataacttttatacagcttataaacctctgc
ttcacttgtcacaggttttgtagcagagctgtttatactcctgtaggtaggatgtatgga
gtctataagtcttatatgcaaatagaaccccttcct------attattgatgtctaa
>KT346372_Bat_Taiwan_2013-09-14
atg------ctacaattagtgaatgataatggtgtagttgtaaatgcgattctctggctt
tttgtactctttttcgtgctagttattagcatcactttcgtccaacttataaacctttgt
tttacttgccaccggttgtgtaataacgttgtttataagcctgttggaaaagtgtacgga
gtatataagtcttatatgcgaattcaacccttgacatctgacattattcaagtataa
>KU182966_Bat_China_2013-08-
atg------ctacaattagtgaatgataatggtcttgtagtcaatgttattctctggctt
tttgtactctttttcttgcttattataagcattactttcgtccaacttataaacctctgt
tttgcgtgccaccggttgtgcaataacgtcgtttataggccagttggtcgtgtttatgga
gtatataagtcatacatgcgaattgcacccttacctgatacagtttgtcaggtataa
>KY799179_Bat_Canada_2010-11-
atg------cttcagctagttgatgatcatggacttcttgtcaatggcattttatggctt
attttactcttctttgtcctaatagtttctataacttttatacagcttataaacctctgc
ttcacttgtcacaggttttgtagcagagctgtttatactcctgtaggtaggatgtatgga
gtctataagtcttatatgcaaatagaaccccttcct------attattgatgtctaa
>MG923574_Bat_Finland_2016-08-28
atg------ctacagttagtgaatgataatggtttagttgttaacgtacttctttggctc
tttgtagtcttctttgtacttatcattagcattacatgtgtccagcttattaatctttgc
ttcacctgtcaccggttgtgtagccacacagtttataagccaattgggcatatgtattca
gtgtataagtcatttatgcgaatacaaccactacccagtgatatattggacatataa
>MH687934_Bat_Vietnam_2014-06-11
atg------ctacaattagtgaatgataatggtgtagttgtaaatgcgattctctggctt
tttgtactctttttcgtgctagttattagcatcactttcgtccaacttataaacctttgt
tttacttgtcaccggttgtgtaataacgttgtttataaacctgttgggaaagtgtatgga
gtatacaagtcttatatgcaaattcaacccttaccctctgatgtcatttcggtctaa
>MH687935_Bat_Vietnam_2014-06-17
atg------ctacaattagtgaatgataatggtatcgttgtaaatgcgattctctggctt
tttgtactctttttcgtgctaattattagcattactttcgtccaacttgtaaacctttgt
tttacttgccaccggttgtgtaataacgtcgtttacaaacctgttgggaaagtgtatgga
gtatacaagtcttatatgcgaattcaacccttgccctcagacattattcaagtataa
>MH687936_Bat_Vietnam_2014-06-17
atg------ctacaattagtgaatgataatggtatagttgtaaatgcgattctctggctt
tttgtactctttttcgtgctaattattagcattaccttcgtccaacttgtaaacctttgt
tttacttgccaccggttgtgtaataacgtcgtttacaaacctgttgggaaagtgtatgga
gtatacaagtcttatatgcgaattcaacccttgccctcagacattattcaagtataa
>MH687937_Bat_Vietnam_2014-06-17
atg------ctacaattagtgaatgataatggtatcgttgtaaatgcgattctctggctt
tttgtactctttttcgtgctaattattagcattactttcgtccaacttataaacctttgt
tttacttgccaccggttgtgtaataacgttgtttataagcctgttggaaaagtgtacgga
gtatacaagtcttatatgcgaatccaacccttgacatctgacattattcaagtataa
>MH687938_Bat_Vietnam_2014-06-17
atg------ctacaattagtgaatgataatggtatcgttgtaaatgcgattctctggctt
tttgtactctttttcgtgctaattattagcattactttcgtccaacttataaacctttgt
tttacttgccaccggttgtgtaataacgttgtttataagcctgttggaaaagtgtacgga
gtatacaagtcttatatgcgaatccaacccttgacatctgacattattcaagtataa
>MH687939_Bat_Vietnam_2014-06-17
atg------ctacaattagtgaatgataatggtatcgttgtaaatgcgattctctggctt
tttgtactctttttcgtgctaattattagcattactttcgtccaacttgtaaacctttgt
tttacttgccaccggttgtgtaataacgtcgtttacaaacctgttgggaaagtgtatgga
gtatacaagtcttatatgcgaattcaacccttgccctcagacattattcaagtataa
>MH687940_Bat_Vietnam_2014-06-10
atg------ctacaattagtgaatgataatggtatagttgtaaatgcgattctctggctt
tttgtactctttttcgtgctaattattagcattaccttcgtccaacttgtaaacctttgt
tttacttgccaccggttgtgtaataacgtcgtttacaaacctgttgggaaagtgtatgga
gtatacaagtcttatatgcgaattcaacccttgccctcagacattattcaagtataa
>MH687941_Bat_Vietnam_2014-06-17
atg------ctacaattagtgaatgataatggtgtagttgtaaatgcgattctctggctt
tttgtactctttttcgtgctagttattagcatcactttcgtccaacttataaacctttgt
tttacttgccaccggttgtgtaataacgttgtttataagcctgttggaaaagtgtacgga
gtatataagtcttatatgcgaattcaacccttgacatctgacattattcaagtataa
>MH687942_Bat_Vietnam_2014-06-17
atg------ctacaattagtgaatgataatggtatcgttgtaaatgcgattctctggctt
tttgtactctttttcgtgctaattattagcattactttcgtccaacttgtaaacctttgt
tttacttgtcaccggttgtgtaataatgttgtttacaaacctgtcgggaaagtgtatgga
gtatacaagtcttatatgcaaattcaacccttaccctctgatgtcatttcggtctaa
>MH687943_Bat_Vietnam_2014-06-10
atg------ctacaattagtgaatgataatggtgtagttgtaaatgcaattctttggctt
tttgtactcttttttgtgctagttattagcatcactttcgtccaacttataaacctttgt
tttacttgccaccggttgtgtaataacgttgtttataagcctgttggaaaagtgtacgga
gtatataagtcttatatgcgaattcaacccttgacatctgacattattcaagtataa
>MH687944_Bat_Vietnam_2014-06-10
atg------ctacaattagtgaatgataatggtattgttgtaaatgcgattctctggctt
tttgtactctttttcgtgctaattattagcattactttcgtccaacttgtaaacctttgt
tttacttgtcaccggttgtgtaacaacgtcgtttacaaacctgttgggaaagtgtatgga
gtatacaagtcttacatgcaaattcgacccttaccctctgatgtcatttcggtctaa
>MH687945_Bat_Vietnam_2014-09-16
atg------ctacaattagtgaatgataatggtgtagttgtaaatgcgattctctggctt
tttgtactctttttcgtgctagttattagcatcactttcgtccaacttataaacctttgt
tttacttgccaccggttgtgtaataacgttgtttataagcctgttggaaaagtgtacgga
gtatataagtcttatatgcgaattcaacccttgacatctgacattattcaagtataa
>MH687946_Bat_Vietnam_2014-06-10
atg------ctacaattagtgaatgataatggtgtagttgtaaatgcgattctctggctt
tttgtactctttttcgtgctagttattagcatcactttcgtccaacttataaacctttgt
tttacttgccaccggttgtgtaataacgttgtttataagcctgttggaaaagtgtacgga
gtatataagtcttatatgcgaattcaacccttgacatctgacattattcaagtataa
>MH687948_Bat_Vietnam_2014-06-11
atg------ctacaattagtgaatgataatggtgtagttgtaaatgcgattctctggctt
tttgtactctttttcgtgctagttattagcatcactttcgtccaacttataaacctttgt
tttacttgccaccggttgtgtaataacgttgtttataagcctgttggaaaagtgtacgga
gtatataagtcttatatgcgaattcaacccttgacatctgacattattcaagtataa
>MH687949_Bat_Vietnam_2014-06-10
atg------ctacaattagtgaatgataatggtatagttgtaaatgcgattctctggctt
tttgtactctttttcgtgctaattattagcattaccttcgtccaacttgtaaacctttgt
tttacttgccaccggttgtgtaataacgtcgtttacaaacctgttgggaaagtgtatgga
gtatacaagtcttatatgcgaattcaacccttgccctcagacattattcaagtataa
>MH687950_Bat_Vietnam_2014-06-10
atg------ctacaattagtgaatgataatggtatagttgtaaatgcgattctctggctt
tttgtactctttttcgtgctaattattagcattaccttcgtccaacttgtaaacctttgt
tttacttgccaccggttgtgtaataacgtcgtttacaaacctgttgggaaagtgtatgga
gtatacaagtcttatatgcgaattcaacccttgccctcagacattattcaagtataa
>MH687951_Bat_Vietnam_2014-06-11
atg------ctacaattagtgaatgataatggtatagttgtaaatgcgattctctggctt
tttgtactctttttcgtgctaattattagcattaccttcgtccaacttgtaaacctttgt
tttacttgccaccggttgtgtaataacgtcgtttacaaacctgttgggaaagtgtatgga
gtatacaagtcttatatgcgaattcaacccttgccctcagacattattcaagtataa
>MH687952_Bat_Vietnam_2014-06-10
atg------ctacaattagtgaatgataatggtatagttgtaaatgcgattctctggctt
tttgtactctttttcgtgctaattattagcattaccttcgtccaacttgtaaacctttgt
tttacttgccaccggttgtgtaataacgtcgtttacaaacctgttgggaaagtgtatgga
gtatacaagtcttatatgcgaattcaacccttgccctcagacattattcaagtataa
>MH687954_Bat_Vietnam_2014-09-18
atg------ctacaattagtgaatgataatggtgtagttgtaaatgcgattctctggctt
tttgtactctttttcgtgctagttattagcatcactttcgtccaacttataaacctttgt
tttacttgccaccggttgtgtaataacgttgtttataagcctgttggaaaagtgtacgga
gtatataagtcttatatgcgaattcaacccttgacatctgacattattcaagtataa
>MH687955_Bat_Vietnam_2014-09-17
atg------ctacaattagtgaatgataatggtatcgttgtaaatgcgattctctggctt
tttgtactctttttcgtgctaattattagcattactttcgtccaacttataaacctttgt
tttacttgccaccggttgtgtaataacgttgtttataagcctgttggaaaagtgtacgga
gtatacaagtcttatatgcgaatccaacccttgacatctgacattattcaagtataa
>MH687956_Bat_Vietnam_2014-09-16
atg------ctacaattagtgaatgataatggtgtagttgtaaatgcaattctttggctt
tttgtactcttttttgtgctagttattagcattactttcgtccaacttataaacctttgt
tttacttgccaccggttgtgtaataacgttgtttataagcctgttggaaaagtgtacgga
gtatacaagtcttatatgcgaatccaacccttgacatctgacattattcaagtataa
>MH687957_Bat_Vietnam_2014-09-18
atg------ctacaattagtgaatgataatggtattgttgtaaatgcgattctctggctt
tttgtactcttttttgtgctaattattagcattactttcgtccaacttgtaaacctttgt
tttacttgtcaccggttgtgtaacaacgtcgtttacaaacctgttgggaaagtgtatgga
gtatacaagtcttatatgcaaattcgacccttaccctctgatgtcatttcggtctaa
>MH687958_Bat_Vietnam_2014-09-18
atg------ctacaattagtgaatgataatggtattgttgtaaatgcgattctctggctt
tttgtactctttttcgtgctaattattagcattactttcgtccaacttgtaaacctttgt
tttacttgtcaccggttgtgtaacaacgtcgtttacaaacctgttgggaaagtgtatgga
gtatacaagtcttatatgcaaattcaacccttgacatctgacattattcaagtataa
>MH687959_Bat_Vietnam_2014-11-12
atg------ctacaattagtgaatgataatggtatagttgtaaatgcgattctctggctt
tttgtactctttttcgtgctaattattagcattaccttcgtccaacttgtaaacctttgt
tttacttgccaccggttgtgtaataacgtcgtttacaaacctgttgggaaagtgtatgga
gtatacaaatcttacatgcgaattcaacccttgccctcagacattattcaagtataa
>MH687960_Bat_Vietnam_2014-11-13
atg------ctacaattagtgaatgataatggtatcgttgtaaatgcgattctctggctt
tttgtactctttttcgtgctaattattagcattactttcgtccaacttataaacctttgt
tttacttgccaccggttgtgtaataacgttgtttataagcctgttggaaaagtgtacgga
gtatacaagtcttatatgcgaatccaacccttgacatctgacattattcaagtataa
>MH687961_Bat_Vietnam_2014-11-13
atg------ctacaattagtgaatgataatggtatcgttgtaaatgcgattctctggctt
tttgtactctttttcgtgctaattattagcattactttcgtccaacttataaacctttgt
tttacttgccaccggttgtgtaataacgttgtttataagcctgttggaaaagtgtacgga
gtatacaagtcttatatgcgaatccaacccttgacatctgacattattcaagtataa
>MH687962_Bat_Vietnam_2014-11-13
atg------ctacagttagtgaatgataatggtatagttgtaaatgcgattctctggctt
tttgtactctttttcgtgctaattattagcattaccttcgtccaacttgtaaacctttgt
tttacttgccaccggttgtgtaataacgtcgtttacaaacctgttgggaaagtgtatgga
gtatacaagtcttatatgcgaattcaacccttgccctcagacattattcaagtataa
>MH687963_Bat_Vietnam_2015-02-06
atg------ctacaattagtgaatgataatggtgtagttgtaaatgcgattctctggctt
tttgtactctttttcgtgctagttattagcatcactttcgtccaacttataaacctttgt
tttacttgccaccggttgtgtaataacgttgtttataagcctgttggaaaagtgtacgga
gtatataagtcttatatgcgaattcaacccttgacatctgacattattcaagtataa
>MH687964_Bat_Vietnam_2015-02-06
atg------ctacaattagtgaatgataatggtgtagttgtaaatgcgattctctggctt
tttgtactctttttcgtgctagttattagcatcactttcgtccaacttataaacctttgt
tttacttgccaccggttgtgtaataacgttgtttataagcctgttggaaaagtgtacgga
gtatataagtcttatatgcgaattcaacccttgacatctgacattattcaagtataa
>MH687965_Bat_Vietnam_2015-02-13
atg------ctacaattagtgaatgataatggtatcgttgtaaatgcgattctctggctt
tttgtactctttttcgtgctaattattagcattactttcgtccaacttataaacctttgt
tttacttgccaccggttgtgtaataacgttgtttataagcctgttggaaaagtgtacgga
gtatacaagtcttatatgcgaatccaacccttgacatctgacattattcaagtataa
>MH687966_Bat_Vietnam_2015-02-06
atg------ctacaattagtgaatgataatggtatcgttgtaaatgcgattctctggctt
tttgtactctttttcgtgctaattattagcattactttcgtccaacttgtaaacctttgt
tttacttgtcaccggttgtgtaataatgtcgtttacaaacctgttgggaaagtgtatgga
gtatacaagtcctatatgcaaattcaacccttaccctctgacgtgatttcggtctaa
>MH687967_Bat_Vietnam_2015-02-06
atg------ctacaattagtgaatgataatggtgtagttgtaaatgcgattctctggctt
tttgtactctttttcgtgctagttattagcatcactttcgtccaacttataaacctttgt
tttacttgccaccggttgtgtaataacgttgtttataagcctgttggaaaagtgtacgga
gtatataagtcttatatgcgaattcaacccttgacatctgacgttatttaggtctaa
>MK211369_Bat_China_2017-05-
atg------ctacaattagtgaatgataatggtgtagttgtaaatgcgattctctggctt
tttgtactctttttcgtgctagttattagcatcactttcgtccaacttataaacctttgt
tttacttgccaccggttgtgtaataacgttgtttataagcctgttggaaaagtgtacgga
gtatacaagtcttatatgcgaattcaacccttgacatctgacattattcaagtataa
>MK211370_Bat_China_2017-05-
atg------ctacaattagtgaatgataatggtgtagttgtaaatgcgattctctggctt
tttgtactctttttcgtgctagttattagcatcactttcgtccaacttataaacctttgt
tttacttgccaccggttgtgtaataacgttgtttataagcctgttggaaaagtgtacgga
gtatacaagtcttatatgcgaattcaacccttgacatctgacattattcaagtataa
>MK211371_Bat_China_2017-05-
atg------ctacaattagtgaatgataatggtgtagttgtaaatgcaattctctggctt
tttgtactctttttcgtgctagttattagcatcactttcgtccaacttataaacctttgt
tttacttgccaccggttgtgtaataacgttgtttataagcctgttggaagagtgtacggg
gtatataagtcttatatgcgaattcaacccttgacgtctgacattattcaagtataa
>MK211372_Bat_China_2017-05-
atg------ctacaattagtgaatgataatggtgtagttgtaaatgcgattctctggctt
tttgtactctttttcgtgctagttattagcatcacttttgtccaacttataaacctttgt
tttacttgccaccggttgtgtaataacgttgtttataagcctgttggaaaagtgtacgga
gtatacaagtcttatatgcgaattcaacccttgacatctgacattattcaagtataa
>MK472067_Bat_Australia_2018--
atg------ctacaattagtgaatgataatggtcttgtagttaatgttattctttggctt
tttgtactctttttcctacttattattagcatcacgttcattcagcttataaacctctgc
tttacatgccaccggttttgtaatagcgcggtttatactcctattgggcgtgcttataga
gtgtataagtcattcatgcgaattcaacctatacctggtactatatttgaagtgtga
>MN065811_Bat_Finland_2016-08-15
atg------ctacagttagtgaatgataatggcctagttgttaatgtacttctttggctc
tttgtagtcttctttctacttatcattagcattacttgcatccagcttataaacctttgc
ttcacctgtcaccggctgtgtagtcatgcagtttataagcctgttggacgcatatatgga
gtgtataagtcttttatgcgaattcaacctttacccagtgatattttagacgtataa
>NC022103_Bat_USA_2006-08-07
atg------cttcagctagttgatgatcatggacttcttgtcaatggcattttatggctt
attttactcttctttgtcctaatagtttctataacttttatacagcttataaacctctgc
ttcacttgtcacaggttttgtagcagagctgtttatactcctgtaggtaggatgtatgga
gtctataagtcttatatgcaaatagaaccccttcct------attattgatgtctaa
>JX503060_Human229E_Netherlands_2010--
atgttc---cttaagctagtggatgatcatgctttgattgttaatgtactactctggtgt
gtggtgcttatagtgatactactagtgtgtattacaataattaaactaattaagctttgt
ttcacttgccatatgttttgtaatagaacagtttatggccccattaaaaatgtgtaccat
atttaccaatcatatatgcacatagaccctttccctaaacgagttattgatttctaa
>JX503061_Human229E_Italy_2009--
atgttc---cttaagctagtggatgatcatgctttgattgttaatgtactactctggtgt
gtggtgcttatagtgatactactagtgtgtattacaataattaaactaattaagctttgt
ttcacttgccatatgttttgtaatagaacagtttatggccccattaaaaatgtgtaccac
atttaccaatcatatatgcacatagaccctttccctaaacgagttattgatttctaa
>KF514429_Human229E_USA_1989-02-07
atgttc---cttaagctagtggatgatcatgctttggttgttaatgtactactctggtgt
gtggtgcttatagtgatactactagtgtgtattacaataattaaactaattaagctttgt
ttcacttgccatatgttttgtaatagaacagtttatggccccattaaaaatgtgtaccac
atttaccaatcatatatgcacatagaccctttccctaaacgagttattgatttctaa
>KF514430_Human229E_USA_1993-03-18
atgttc---cttaagctagtggatgatcatgctttggttgttaatgtactactctggtgt
gtggtgcttatagtgatactactagtgtgtattacaataattaaactaattaagctttgt
ttcacttgccatatgttttgtaatagaacagtttatggccccattaaaaatgtgtaccac
atttaccaatcatatatgcacatagaccctttccctaaacgagttattgatttctaa
>KF514431_Human229E_USA_1995-03-23
atgttc---cttaagctagtggatgatcatgctttgattgttaatgtactactctggtgt
gtggtgcttatagtgatactactagtgtgtattacaataattaaactaattaagctttgt
ttcacttgccatatgttttgtaatagaacagtttatggccccattaaaaatgtgtaccac
atttaccaatcatatatgcacatagaccctttccctaaacgagttattgatttctaa
>KF514432_Human229E_USA_1993-02-22
atgttc---cttaagctagtggatgatcatgctttgattgttaatgtactactctggtgt
gtggtgcttatagtgatactactagtgtgtattacaataattaaactaattaagctttgt
ttcacttgccatatgttttgtaatagaacagtttatggccccattaaaaatgtgtaccac
atttaccaatcatatatgcacatagaccctttccctaaacgagttattgatttctaa
>KF514433_Human229E_USA_1993-03-11
atgttc---cttaagctagtggatgatcatgctttgattgttaatgtactactctggtgt
gtggtgcttatagtgatactactagtgtgtattacaataattaaactaattaagctttgt
ttcacttgccatatgttttgtaatagaacagtttatggccccattaaaaatgtgtaccac
atttaccaatcatatatgcacatagaccctttccctaaacgagttattgatttctaa
>KJ473806_Bat_China_2011--
atgttg---ctaaaacttattgaggacaatggtgtcattgttaatggcatcatttggctc
ttgatacttatatttgtactattaatttgtatcactatattaaagttgattcagctgtgc
atagcttgtcaccagtttgctaatcgcacagtatattcacctatttatagtgcttaccaa
tggtacaaagattacatgcaaattgcgcccttacctcct---atctatcatgtttaa
>KJ473809_Bat_China_2013--
atgttg---tttacattgattaatgataatggctttgttcttaacgccattttgtgggta
tttctacttatctttattattctactctgtatagcatttattaagcttgtgcaagtgtgc
tttgcttgtcaccagttgatgacaagcgctgtctacaagccagtgcacaatgcttatgct
atttacagggatttcatgagaatagacccccatcca------gttttagatgtctaa
>KT253324_Camel_SArabia_2014--
atgttt---ctgaagctagtggatgatcatgctttagttgtaaatgtaatactgtggtgc
gtagtacttatagtacttttgctagtttgtattacaattattaaactaattaaattatgt
tttacatgccatatgttttgtaataaaacgatttatggtcccattaaaaatgtgtatcac
atttaccaatcatacatgcacatagaccctttccctagacaaattattgatgtctaa
>KT253325_Camel_SArabia_2014--
atgttt---ctgaagctagtggatgatcatgctttagttgtaaatgtaatactgtggtgc
gtagtacttatagtacttttgctagtttgtattacaattattaaactaattaaattatgt
tttacatgccatatgttttgtaataaaacgatttatggtcccattaaaaatgtgtatcac
atttaccaatcatacatgcacatagaccctttccctagacaaattattgatgtctaa
>KT253326_Camel_SArabia_2014--
atgttt---ctgaagctagtggatgatcatgctttagttgtaaatgtaatactgtggtgc
gtagtacttatagtacttttgctagtttgtattacaattattaaactaattaaattatgt
tttacatgccatatgttttgtaataaaacgatttatggtcccattaaaaatgtgtatcac
atttaccaatcatacatgcacatagaccctttccctagacaaattattgatgtctaa
>KT253327_Camel_SArabia_2014--
atgttt---ctgaagctagtggatgatcatgctttagttgtaaatgtaatactgtggtgc
gtagtacttatagtacttttgctagtttgtattacaattattaaactaattaaattatgt
tttacatgccatatgttttgtaataaaacgatttatggtcccattaaaaatgtgtatcac
atttaccaatcatacatgcacatagaccctttccccagacaaattattgatgtctaa
>KT253328_Camel_SArabia_2014--
atgttt---ctgaagctagtggatgatcatgctttagttgtaaatgtaatactgtggtgc
gtagtacttatagtacttttgctagtttgtattacaattattaaactaattaaattatgt
tttacatgccatatgttttgtaataaaacgatttatggtcccattaaaaatgtgtatcac
atttaccaatcatacatgcacatagaccctttccctagacaaattattgatgtctaa
>KT368892_Camel_SArabia_2014-06-
atgttt---ctgaagctagtggatgatcatgctttagttgtaaatgtaatactgtggtgc
gtagtacttatagtacttttgctagtttgtattacaattattaaactaattaaattatgt
tttacatgccatatgttttgtaataaaacgatttatggtcccattaaaaatgtgtatcac
atttaccaatcatacatgcacatagaccctttccctagacaaattattgatgtctaa
>KT368893_Camel_SArabia_2014-06-
atgttt---ctgaagctagtggatgatcatgctttagttgtaaatgtaatactgtggtgc
gtagtacttatagtacttttgctagtttgtattacaattattaaactaattaaattatgt
tttacatgccatatgttttgtaataaaacgatttatggtcccattaaaaatgtgtatcac
atttaccaatcatacatgcacatagactctttccctagacaaattattgatgtctaa
>KT368894_Camel_SArabia_2014-06-
atgttt---ctgaagctagtggatgatcatgctttagttgtaaatgtaatactgtggtgc
gtagtacttatagtacttttgctagtttgtattacaattattaaactaattaaattatgt
tttacatgccatatgttttgtaataaaacgatttatggtcccattaaaaatgtgtatcac
atttaccaatcatacatgcacatagaccctttccctagacaaattattgatgtctaa
>KT368895_Camel_SArabia_2014-10-
atgttt---ctgaagctagtggatgatcatgctttagttgtaaatgtaatactgtggtgc
gtagtacttatagtacttttgctagtttgtattacaattattaaactaattaaattatgt
tttacatgccatatgttttgtaataaaacgatttatggtcccattaaaaatgtgtatcac
atttaccaatcatacatgcacatagaccctttccctagacaaattattgatgtctaa
>KT368896_Camel_SArabia_2014-10-
atgttt---ctgaagctagtggatgatcatgctttagttgtaaatgtaatactgtggtgc
gtagtacttatagtacttttgctagtttgtattacaattattaaactaattaaattatgt
tttacatgccatatgttttgtaataaaacgatttatggtcccattaaaaatgtgtatcac
atttaccaatcatacatgcacatagaccctttccctagacaaattattgatgtctaa
>KT368897_Camel_SArabia_2014-10-
atgttt---ctgaagctagtggatgatcatgctttagttgtaaatgtaatactgtggtgc
gtagtacttatagtacttttgctagtttgtattacaattattaaactaattaaattatgt
tttacatgccatatgttttgtaataaaacgatttatggtcccattaaaaatgtgtatcac
atttaccaatcatacatgcacatagaccctttccctagacaaattattgatgtctaa
>KT368898_Camel_SArabia_2014-11-
atgttt---ctgaagctagtggatgatcatgctttagttgtaaatgtaatactgtggtgc
gtagtacttatagtacttttgctagtttgtattacaattattaaactaattaaattatgt
tttacatgccatatgttttgtaataaaacgatttatggtcccattaaaaatgtgtatcac
atttaccaatcatacatgcacatagaccctttccctagacaaattattgatgtctaa
>KT368899_Camel_SArabia_2014-11-
atgttt---ctgaagctagtggatgatcatgctttagttgtaaatgtaatactgtggtgc
gtagtacttatagtacttttgctagtttgtattacaattattaaactaattaaattatgt
tttacatgccatatgttttgtaataaaacgatttatggtcccattaaaaatgtgtatcac
atttaccaatcatacatgcacatagaccctttccctagacaaattattgatgtctaa
>KT368900_Camel_SArabia_2014-11-
atgttt---ctgaagctagtggatgatcatgctttagttgtaaatgtaatactgtggtgc
gtagtacttatagtacttttgctagtttgtattacaattattaaactaattaaattatgt
tttacatgccatatgttttgtaataaaacgatttatggtcccattaaaaatgtgtatcac
atttaccaatcatacatgcacatagaccctttccctagacaaattattgatgtctaa
>KT368901_Camel_SArabia_2014-11-
atgttt---ctgaagctagtggatgatcatgctttagttgtaaatgtaatactgtggtgc
gtagtacttatagtacttttgctagtttgtattacaattattaaactaattaaattatgt
tttacatgccatatgttttgtaataaaacgatttatggtcccattaaaaatgtgtatcac
atttaccaatcatacatgcacatagaccctctccctagacaaattattgatgtctaa
>KT368902_Camel_SArabia_2014-12-
atgttt---ctgaagctagtggatgatcatgctttagttgtaaatgtaatactgtggtgc
gtagtacttatagtacttttgctagtttgtattacaattattaaactaattaaattatgt
tttacatgccatatgttttgtaataaaacgatttatggtcccattaaaaatgtgtatcac
atttaccaatcatacatgcacatagaccctttccctagacaaattattgatgtctaa
>KT368903_Camel_SArabia_2014-12-
atgttt---ctgaagctagtggatgatcatgctttagttgtaaatgtaatactgtggtgc
gtagtacttatagtacttttgctagtttgtattacaattattaaactaattaaattatgt
tttacatgccatatgttttgtaataaaacgatttatggtcccattaaaaatgtgtatcac
atttaccaatcatacatgcacatagaccctttccctagacaaattattgatgtctaa
>KT368904_Camel_SArabia_2014-12-
atgttt---ctgaagctagtggatgatcatgctttagttgtaaatgtaatactgtggtgc
gtagtacttatagtacttttgctagtttgtattacaattattaaactaattaaattatgt
tttacatgccatatgttttgtaataaaacgatttatggtcccattaaaaatgtgtatcac
atttaccaatcatacatgcacatagaccctttccctagacaaattattgatgtctaa
>KT368905_Camel_SArabia_2014-12-
atgttt---ctgaagctagtggatgatcatgctttagttgtaaatgtaatactgtggtgc
gtagtacttatagtacttttgctagtttgtattacaattattaaactaattaaattatgt
tttacatgccatatgttttgtaataaaacgatttatggtcccattaaaaatgtgtatcac
atttaccaatcatacatgcacatagaccctttccctagacaaattattgatgtctaa
>KT368906_Camel_SArabia_2014-12-
atgttt---ctgaagctagtggatgatcatgctttagttgtaaatgtaatactgtggtgc
gtagtacttatagtacttttgctagtttgtattacaattattaaactaattaaattatgt
tttacatgccatatgttttgtaataaaacgatttatggtcccattaaaaatgtgtatcac
atttaccaatcatacatgcacatagaccctttccctagacaaattattgatgtctaa
>KT368907_Camel_SArabia_2015-03-
atgttt---ctgaagctagtggatgatcatgctttagttgtaaatgtaatactgtggtgc
gtagtacttatagtacttttgctagtttgtattacaattattaaactaattaaattatgt
tttacatgccatatgttttgtaataaaacgatttatggtcccattaaaaatgtgtatcac
atttaccaatcatacatgcacatagaccctttcccyagacaaattattgatgtctaa
>KT368908_Camel_SArabia_2015-03-
atgttt---ctgaagctagtggatgatcatgctttagttgtaaatgtaatactgtggtgc
gtagtacttatagtacttttgctagtttgtattacaattattaaactaattaaattatgt
tttacatgccatatgttttgtaataaaacgatttatggtcccattaaaaatgtgtatcac
atttaccaatcatacatgcacatagaccctttccccagacaaattattgatgtctaa
>KT368909_Camel_SArabia_2015-01-
atgttt---ctgaagctagtggatgatcatgctttagttgtaaatgtaatactgtggtgc
gtagtacttatagtacttttgctagtttgtattacaattattaaactaattaaattatgt
tttacatgccatatgttttgtaataaaacgatttatggtcccattaaaaatgtgtatcac
atttaccaatcatacatgcacatagaccctttccctagacaaattattgatgtctaa
>KT368910_Camel_SArabia_2015-01-
atgttt---ctgaagctagtggatgatcatgctttagttgtaaatgtaatactgtggtgc
gtagtacttatagtacttttgctagtttgtattacaattattaaactaattaaattatgt
tttacatgccatatgttttgtaataaaacgatttatggtcccattaaaaatgtgtatcac
atttaccaatcatacatgcacatagaccctttccctagacaaattattgatgtctaa
>KT368911_Camel_SArabia_2015-01-
atgttt---ctgaagctagtggatgatcatgctttagttgtaaatgtaatactgtggtgc
gtagtacttatagtacttttgctagtttgtattacaattattaaactaattaaattatgt
tttacatgccatatgttttgtaataaaacgatttatggtcccattaaaaatgtgtatcac
atttaccaatcatacatgcacatagaccctttccctagacaaattattgatgtctaa
>KT368912_Camel_SArabia_2015-01-
atgttt---ctgaagctagtggatgatcatgctttagttgtaaatgtaatactgtggtgc
gtagtacttatagtacttttgctagtttgtattacaattattaaactaattaaattatgt
tttacatgccatatgttttgtaataaaacgatttatggtcccattaaaaatgtgtatcac
atttaccaatcatacatgcacatagaccctttccctagacaaattattgatgtctaa
>KT368913_Camel_SArabia_2015-04-
atgttt---ctgaagctagtggatgatcatgctttagttgtaaatgtaatactgtggtgc
gtagtacttatagtacttttgctagtttgtattacaattattaaactaattaaattatgt
tttacatgccatatgttttgtaataaaacgatttatggtcccattaaaaatgtgtatcac
atttaccaatcatacatgcacatagaccctttccctagacaaattattgatgtctaa
>KT368914_Camel_SArabia_2015-04-
atgttt---ctgaagctagtggatgatcatgctttagttgtaaatgtaatactgtggtgc
gtagtacttatagtacttttgctagtttgtattacaattattaaactaattaaattatgt
tttacatgccatatgttttgtaataaaacgatttatggtcccattaaaaatgtgtatcac
atttaccaatcatacatgcacatagaccctttccctagacaaattattgatgtctaa
>KT368915_Camel_SArabia_2015-03-
atgttt---ctgaagctagtggatgatcatgctttagttgtaaatgtaatactgtggtgc
gtagtacttatagtacttttgctagtttgtattacaattattaaactaattaaattatgt
tttacatgccatatgttttgtaataaaacgatttatggtcccattaaaaatgtgtatcac
atttaccaatcatacatgcacatagaccctttccctagacaaattattgatgtctaa
>KT368916_Camel_SArabia_2015-03-
atgttt---ctgaagctagtggatgatcatgctttagttgtaaatgtaatactgtggtgc
gtagtacttatagtacttttgctagtttgtattacaattattaaactaattaaattatgt
tttacatgccatatgttttgtaataaaacgatttatggtcccattaaaaatgtgtatcac
atttaccaatcatacatgcacatagaccctttccccagacaaattattgatgtctaa
>KU291448_Human229E_Germany_2015--
atgttc---cttaagctagtggatgatcatgctttgattgttaatgtactaatctggtgt
gtggtgcttatagtgatactactagtgtgtattacaataattaaactaattaagctttgt
ttcacttgccatatgttttgtaatagaacagtttatggccccattaaaaatgtgtaccat
atttaccaatcatatatgcacatagaccctttccctaaacgagttattgatttctaa
>KU291449_Camel_Kenya_2015--
atgttt---ctgaagctagtggatgatcatgctttagttgtaaatgtaatactgtggtgc
gtagtacttatagtacttttgctagtttgtattacaattattaaactaattaaattatgt
tttacatgccatatgttttgtaataaaacgttttatggtcccattaaaaatgtatatcat
atttaccaatcatacatgcacatagaccctttccctagacaaattattgatgtttaa
>KY073744_Bat_Kenya_2010-06-21
atgttc---ccgcggttaattgacgataatggtcttatcctcaatgccatcctttggctc
tttgtaatgatatttttcttggtactctctattacctttattaagcttgtacaattatgt
tttacttgtcattatttctttagtagaacgttgtaccaacctgtttataaagtgtatctt
gcgtaccaagattatatgcgaattgcacccgtaccagctgatattataaatgtctaa
>KY073746_Bat_Kenya_2008-08-06
atgttc---ccacaattaattgacgatcatgggttgatcgccaatgccattttgtggctc
cttctgttgtgctttttcctgttaattagcattactattataaagttgatacaactctgc
ttcacatgtcacatgttctttagcagaaccatttatcaacctgtttataaagtgtatatg
ctttatcaggattttatgcgaatacaacccgttccttctgagatcatagatgtctaa
>KY369908_Human229E_USA_2016--
atgttc---cttaagctagtggatgatcatgctttgattgttaatgtactactctggtgt
gtggtgcttatagtgatactactagtgtgtattacaataattaaactaattaagctttgt
ttcacttgccatatgttttgcaatagaacagtttatggccccattaaaaatgtgtaccat
atttaccaatcatatatgcacatagaccctttccctaaacgagttattgatttctaa
>KY369909_Human229E_USA_2016--
atgttc---cttaagctagtggatgatcatgctttgattgttaatgtactactctggtgt
gtggtgcttatagtgatactactagtgtgtattacaataattaaactaattaagctttgt
ttcacttgccatatgttttgtaatagaacagtttatggccccattaaaaatgtgtaccat
atttaccaatcatatatgcacatagaccctttccctaaacgagttattgatttctaa
>KY369910_Human229E_USA_2016--
atgttc---cttaagctagtggatgatcatgctttgattgttaatgtactactctggtgt
gtggtgcttatagtgatactactagtgtgtattacaataattaaactaattaagctttgt
ttcacttgccatatgttttgtaatagaacagtttatggccccattaaaaatgtgtaccat
atttaccaatcatatatgcacatagaccctttccctaaacgagttattgatttctaa
>KY369911_Human229E_USA_2016--
atgttc---cttaagctagtggatgatcatgctttgattgttaatgtactactctggtgt
gtggtgcttatagtgatactactagtgtgtattacaataattaaactaattaagctttgt
ttcacttgccatatgttttgtaatagaacagtttatggccccattaaaaatgtgtaccat
atttaccaatcatatatgcacatagaccctttccctaaacgagttattgatttctaa
>KY369912_Human229E_USA_2016--
atgttc---cttaagctagtggatgatcatgctttgattgttaatgtactactctggtgt
gtggtgcttatagtgatactactagtgtgtattacaataatcaaactaattaagctttgt
ttcacttgccatatgttttgtaatagaacagtttatggccccattaaaaatgtgtaccat
atttaccaatcatatatgcacatagaccctttccctaaacgagttattgatttctaa
>KY369913_Human229E_USA_2016--
atgttc---cttaagctagtggatgatcatgctttgattgttaatgtactactctggtgt
gtggtgcttatagtgatactactagtgtgtattacaataattaaactaattaagctttgt
ttcacttgccatatgttttgtaatagaacagtttatggccccattaaaaatgtgtaccat
atttaccaatcatatatgcacatagaccctttccctaaacgagttattgatttctaa
>KY369914_Human229E_USA_2016--
atgttc---cttaagctagtggatgatcatgctttgattgttaatgtactactctggtgt
gtggtgcttatagtgatactactagtgtgtattacaataattaaactaattaagctttgt
ttcacttgccatatgttttgtaatagaacagtttatggccccattaaaaatgtgtaccat
atttaccaatcatatatgcacatagaccctttccctaaacgagttattgatttctaa
>KY621348_Human229E_USA_2016--
atgttc---cttaagctagtggatgatcatgctttgattgttaatgtactactctggtgt
gtggtgcttatagtgatactactagtgtgtattacaataattaaactaattaagctttgt
ttcacttgccatatgttttgtaatagaacagtttatggccccattaaaaatgtgtaccat
atttaccaatcatatatgcacatagaccctttccctaaacgagttattgatttctaa
>KY674914_Human229E_USA_2016--
atgttc---cttaagctagtggatgatcatgctttgattgttaatgtactactctggtgt
gtggtgcttatagtgatactactagtgtgtattacaataattaaactaattaagctttgt
ttcacttgccatatgttttgtaatagaacagtttatggccccattaaaaatgtgtaccat
atttaccaatcatatatgcacatagaccctttccctaaacgagttattgatttctaa
>KY674919_Human229E_USA_2016--
atgttc---cttaagctagtggatgatcatgctttgattgttaatgtactactctggtgt
gtggtgcttatagtgatactactagtgtgtattacaataattaaactaattaagctttgt
ttcacttgccatatgttttgtaatagaacagtttatggccccattaaaaatgtgtaccat
atttaccaatcatatatgcacatagaccctttccctaaacgagttattgatttctaa
>KY684760_Human229E_USA_2016--
atgttc---cttaagctagtggatgatcatgctttgattgttaatgtactactctggtgt
gtggtgcttatagtgatactactagtgtgtattacaataattaaactaattaagctttgt
ttcacttgccatatgttttgtaatagaacagtttatggccccattaaaaatgtgtaccat
atttaccaatcatatatgcacatagaccctttccctaaacgagttattgatttctaa
>KY770850_Bat_China_2013--
atgttg---ctgaaaatcatcgaggataatggtgtcattgttaatggcatcatttggctc
ttgatccttgtatttgtactacttatttgtatcactatattgaagctaatacagctctgt
attgcctgtcaccagtttgcaaataggactgtgtatgcccctgtttatagtgtgtaccag
tggtacaaggattacatgcgaattgcgccccttcctcca---gcttttgatgtttaa
>KY770851_Bat_China_2013--
atgttg---ctgaaaatcatcgaggataatggtgtcattgttaatggcatcatttggctc
ttgatccttgtatttgtactacttatttgtatcactatattgaagctaatacagctctgt
attgcctgtcaccagtttgcaaataggactgtgtatgcccctgtctatagtgtgtaccag
tggtacaaggattatatgcgaattgcgccccttcctcca---gcttttgatgtttaa
>KY967357_Human229E_USA_2015--
atgttc---cttaagctagtggatgatcatgctttgattgttaatgtactactctggtgt
gtggtgcttatagtgatactactagtgtgtattacaataattaaactaattaagctttgt
ttcacttgccatatgttttgcaatagaacagtttatggccccattaaaaatgtgtaccat
atttaccaatcatatatgcacatagaccctttccctaaacgagttattgatttctaa
>KY983587_Human229E_USA_2015--
atgttc---cttaagctagtggatgatcatgctttgattgttaatgtactactctggtgt
gtggtgcttatagtgatactactagtgtgtattacaataattaaactaattaagctttgt
ttcacttgccatatgttttgcaatagaacagtttatggccccattaaaaatgtgtaccat
atttaccaatcatatatgcacatagaccctttccctaaacgagttattgatttctaa
>KY996417_Human229E_USA_2016-11-23
atgttc---cttaagctagtggatgatcatgctttgattgttaatgtactactctggtgt
gtggtgcttatagtgatactactagtgtgtattacaataattaaactaattaagctttgt
ttcacttgccatatgttttgtaatagaacagtttatggccccattaaaaatgtgtaccat
atttaccaatcatatatgcacatagaccctttccctaaacgagttattgatttctaa
>MF542265_Human229E_Haiti_2016-03-
atgttc---cttaagctagtggatgatcatgctttgattgttaatgtactactctggtgt
gtggtgcttatagtgatactactagtgtgtattacaataattaaactaattaagctttgt
ttcacttgccatatgttttgtaatagaacagtttatggccccattaaaaatgtgtaccat
atttaccaatcatatatgcacatagaccctttccctaaacgagttattgatttctaa
>MF593473_Camel_UAE_2015--
atgttt---ctgaagctagtggatgatcatgctttagttgtaaatgtaatactgtggtgc
gtagtacttatagtacttttgctagtttgtattacaattattaaactaattaaattatgt
tttacatgccatatgttttgtaataaaacgatttatggtcccattaaaaatgtgtatcac
atttaccaatcatacatgcacatagaccctttccctagacaaattattgatgtctaa
>MH938448_Bat_Italy_2011--
atgttg---tttacgttgattaatgacaatggttttgtcttgaatgccattttgtgggtt
tttcttctcttatttattattatactctgtattgcatttataaagctggtccaactatgt
ttcgcttgccaccaattgatgacaggcgctgtttatagaccagtttataatgcatatgca
atttacagagattttatgcgaatagaccccgctcca------gtacttgatgtctaa
>MH938449_Bat_Italy_2015--
atgttg---ctgaagttggttgatgatagtgggttgttgattaacgctatcctatgggtt
ttcttattaatctttgttctaatactttgtatcacttttatcaagctcgtacaactttgc
ttcacttgtcaccagttactttctggagcagtttaccaacctgtacatagagcttatgtg
atgtacaaagattttatgcgaatagaccccgcacct------gtgtttgatgtctaa
>MH938450_Bat_Italy_2010--
atgttg---ctgaagttggttgatgatagtgggttgttgattaacgctatcctatgggtt
ttcttattaatctttgttttaatactttgtatcacttttattaagctcgtacaactttgc
ttcacttgtcaccagttactttctggagcagtttaccaacctgtacacagagcttatgtg
atgtacaaagattttatgcgaatagaccccgcacct------gtgtttgatgtctaa
>MK720944_Bat_China_2015-09-09
atgttt---cttcgtttggttaaagatgatggttttgtagtcaatgccattttatgggtt
tttcttctaatatttatattactcctttgtattacattcattaaacttgttcagatgtgt
atggtttgccaccaccttatgtcaggtgctgtgtatagaccagtctatcgagtttatgaa
ctttacaaagattttatgcgaattgaccccgctcca------attttagatgtctaa
>MN306046_Human229E_USA_2019--
atgttc---cttaagctagtggatgatcatgctttgattgttaatgtactactctggtgt
gtggtgcttatagtgatactactagtgtgtattacaataattaaactaattaagctttgt
ttcacttgccatatgttttgtaatagaacagtttatggccccattaaaaatgtgtaccat
atttaccaatcatatatgcacatagaccctttccctaaacgagttattgatttctaa
>MN369046_Human229E_USA_2018--
atgttc---cttaagctagtggatgatcatgctttgattgttaatgtactactctggtgt
gtggtgcttatagtgatactactagtgtgtattacaataattaaactaattaagctttgt
ttcacttgccatatgttttgtaatagaacagtttatggccccattaaaaatgtgtaccat
atttaccaatcatatatgcacatagaccctttccctaaacgagttattgatttctaa
>NC028752_Camel_SArabia_2015-03-
atgttt---ctgaagctagtggatgatcatgctttagttgtaaatgtaatactgtggtgc
gtagtacttatagtacttttgctagtttgtattacaattattaaactaattaaattatgt
tttacatgccatatgttttgtaataaaacgatttatggtcccattaaaaatgtgtatcac
atttaccaatcatacatgcacatagaccctttcccyagacaaattattgatgtctaa
>NC028811_Bat_China_2011--
atgttg---ctaaaacttattgaggacaatggtgtcattgttaatggcatcatttggctc
ttgatacttatatttgtactattaatttgtatcactatattaaagttgattcagctgtgc
atagcttgtcaccagtttgctaatcgcacagtatattcacctatttatagtgcttaccaa
tggtacaaagattacatgcaaattgcgcccttacctcct---atctatcatgtttaa
>NC028833_Bat_China_2013--
atgttg---tttacattgattaatgataatggctttgttcttaacgccattttgtgggta
tttctacttatctttattattctactctgtatagcatttattaagcttgtgcaagtgtgc
tttgcttgtcaccagttgatgacaagcgctgtctacaagccagtgcacaatgcttatgct
atttacagggatttcatgagaatagacccccatcca------gttttagatgtctaa
>NC046964_Bat_Italy_2015--
atgttg---ctgaagttggttgatgatagtgggttgttgattaacgctatcctatgggtt
ttcttattaatctttgttctaatactttgtatcacttttatcaagctcgtacaactttgc
ttcacttgtcaccagttactttctggagcagtttaccaacctgtacatagagcttatgtg
atgtacaaagattttatgcgaatagaccccgcacct------gtgtttgatgtctaa
>MK472068_Bat_Australia_2018--
atgtacccgtttcacctggttgaccaggatagctttcttataaatgctattcttttggtg
ttccttcttatctttgtcttattgctctgtatcacctttattaaactggttcaattatgc
ctcatctgccaccatatgatgtcaggtgcggtatatcagccaatttataaggtgtacaga
gtatacaaagactttatgcgaattgaacccatgccc------actatagatgtctaa
>MK472069_Bat_Australia_2018--
atgtacccgtttcacctggttgaccaggatagctttcttataaatgctattctgttggtg
ttccttcttatctttgtcttattgctctgtattacctttattaaactggtccaattatgc
ctcatctgccaccatatgatgtcaggtgcggtatatcagccaatttacaaggtttacaga
gtatacaaagactttatgcgaattgaacccatgccc------actatcgatgtctaa
