# Supplementary material for: Origins and Evolution of Seasonal Human Coronaviruses
Source: Viruses. 2022 Jul 15;14(7):1551. doi: 10.3390/v14071551 (PMC9320361; doi:10.3390/v14071551)
Supplement: Supplementary file 1 [file viruses-14-01551-s001.zip › alignments/Env_alphas_D3.fasta]

>KT253269_Bat_Ghana_2011--
atgttt---ctgaagctagtggatgatcatgctttagttgtaaatgtaatactgtggtgcgtagtacttatagtactcttgctagtttgtattacaattattaaattaattaagttatgttttacatgccatatgttttgtaataaaacggtttatggtcccattaaaaatgtatatcacatttaccaatcatatatgcacatagaccctttccctacacaaattattgatgtctaa
>KT253270_Bat_Ghana_2010--
atgttt---ctgaagctagtggatgatcatgctttagttgtaaatgtaatactgtggtgcgtagtacttatagtacttttgctagtttgtattactattatcaaactaattaagttatgttttacatgccatatgttttgtaataaaacggtttatggtcctattaaaaatgtataccacatttaccaatcatatatgcacatagaccctttccctagacaaattattgatgtctaa
>KY073747_Bat_Kenya_2009-06-20
atgttc---ctgaagctagttgatgatcacgctttggttgttaatgtactactttggtgtgtggtgcttatagtactactactagtatgtattacaataataaaattaattaagctatgttttacttgccatatgttttgtaataaaacaatttatggtcctattaaaaatgtatatcacatttaccaatcatatatgcacatagaccctttccctaaacaagttataagtgtctaa
>KY073748_Bat_Kenya_2010-06-
atgttt---ctgaagctagtggatgatcatgctttggttgttaatgtattactctggtgtgtagttcttatagtggtactactagtgtgtattacaataataaaactaattaagctttgttttacctgccatatgttttgtaatagaacagtttatggcccaattaaaaatgtatatcacatttaccaatcatatatgcacatagaccctttccctaaacaaattattgatgtctaa
>KT253272_Bat_Ghana_2010--
atgttc---ctgaaattagtggatgatcatgctatcattgttaatgttatactgtggttaatagtacttcttgtagtgctgttgatatgcataacattaattaaactaatcaaactctgctttacgtgtcatatgttctgttctaggacagtttatgacccagttcgcaatgcttatcacatttaccaatcttatatgcacatagacccttttcccaaa---tttcctgatgtctaa
>KT253271_Bat_Ghana_2011--
atgttt---ctgaaattagtggatgatcatgctatcatagttaatgttttactttggctgatagtgttgcttgtagtattgcttatatgtataacattaattaaattgattaaactatgctttacttgccatatgttttgttctagaacggtttataatccagttcgcaatgcatatcacatttaccagtcttatatgcacatagacccttttcctact------tttgatgtctaa
>KY073745_Bat_Kenya_2010-06-21
atgttc---ccacagttaattgacgaccatggtttgctcgccaatgccattgtgtggctccttcttttgtgctttttcctgttaatcagtattactcttattaagttgatacagctctgttttacatgtcatttgtttttcagcagaactttgtaccaacctgtttataaggtgtacatgatgtaccaggattttatgcgaattcaacccattcctgccgaagtcattgatgtctaa
>EF612793_Porcine_SKorea_1999--
atg------ctacaattagtgaatgataatggtctagtagttaatgttatactttggcttttcgtacttttttttctgcttattataagcattaccttcgtccaattggttaatctgtgctttacttgtcaccggttgtgtaatagcgcagtttacatacctatagggcgcctgtatagagtttataagtcttacatgcgaattgaccccctccccagtactgttattgacgtataa
>JN547228_Porcine_China_1986--
atg------ctacaattagtgaatgataatggtctagtagttaatgttatactttggcttttcgtactcttttttctgcttattataagcattaccttcatccaattggttaatctgtgcttcacttgtcaccggttgtgtaatagcgcagtttacacacctatagggcgcctgtatagagtttataagtcttacatgcgaattgaccccctccccagtactgttattgacgtataa
>KF650375_Porcine_USA_2013-06-06
atg------ctacaattagtgaatgataatggtctagtagttaatgttatactttggcttttcgtactctttttcctgcttattataagcattactttcgtccaattggttaatctgtgcttcacttgtcaccggttgtgtaatagcgcagtttacacacctatagggcgtttttatagagtttataagtcttacatgcaaatagaccccctccctagtactgttattgacgtataa
>KJ857352_Porcine_SKorea_1998--
atg------ctacaattagtgaatgataatggtctagtagttaatgttatactttggcttttcgtactctttttcctgcttattataagcattaccttcgtccaattgtttaatctgtgcttcacttgtcaccggttgtgtaatagcgcagtttatacacctatagggcgcctgtatagagtttataagtcttacatgcgaattgaccccctccccagtactgttattgacgtataa
>KJ857353_Porcine_SKorea_1998--
atg------ctacaattagtgaatgataatggtctagtagttaatgttatactttggcttttcgtactcttttttgtgcttattataagcattacgttcgtccaattggttaatctgtgcttcacttgtcaccggttgtgtaatagcgcagtttacacacctatagggcgcctgtatagagtttataagtcttacatgcgaattgaccccctccccagtactgttattgacgtataa
>KJ857357_Porcine_SKorea_2006--
atg------ctacaattagtgaatgataatggtctagtagttaatgttatactttggcttttcgtattcttttttttgcttattataagcattactttcgtccaattggttaatctgtgcttcacttgtcaccggttgtgtaatagcgcagtctacacacctatagggcgtttgtatagagtttataagtcttacatgcaaatagaccccctccccagtactgttattgacgtataa
>KJ857359_Porcine_SKorea_2010--
atg------ctacaattagtgaatgataatggtctagtagttaatgttatactttggcttttcgtactctttttcttgcttattataagcattactttcgtccaattggtcaatctgtgcttcacttgtcaccggttgtgtaacagcgcagtttacacacctatagggcgtttgtatagagtttataagtcttatatgcaaatagaccccctccctagtactgttattgacatataa
>KJ857365_Porcine_SKorea_2010--
atg------ctacaattagtgaatgataatggtctagtagttaatgttatactttggcttttcgtactctttttcctgcttattataagcattactttcgtccaattggttaatctgtgtttcacttgtcaccggttgtgtaatagcgcagtttacacacctatagggcgtttgtatagagtttataagtcttacatgcaaatagaccccctccctagtactgttattgacgtataa
>KJ857370_Porcine_SKorea_2012--
atg------ctacaattagtgaatgataatggtctagtagttaatgttatactttggcttttcgtactctttttcttgcttattataagcattactttcgtccaattggttaatctgtgcttcacttgtcaccggttgtgtaacagcgcagtttacacacctataggacgtttgtatagagtttataagtcttacatgcaaatagaccccctccctagtactgttattgacacataa
>KM609207_Porcine_China_2011-04-
atg------ctacaattagtgaatgataatggtctagtagttaatgttatactttggctttttgtactctttttcctgcttattataagcattactttcgtccaattggttaatctgtgcttcacttgtcaccggttgtgtaatagcgcagtttacacacctatagggcgtttgtatagagtttataagtcttacatgcaaatagaccccctccccagtactgttattgacgtataa
>KP768390_Porcine_Taiwan_2007-02-25
atg------ctacaattagtgaatgataatggtctagtagttaatgttatactttggctttttgtactcttttttttgcttattataagcataaccttcgtccagttggttaatctgtgcttcacttgtcaccggttgtgtaatagcgcagtttacacacctattgggcgcctgtatagagtttataagtcttacatgcgaattgaccccctccccagtactgttactgacgtataa
>KR061458_Porcine_Italy_2009-01-14
atg------ctacaattagtgaatgataatggtctagtagttaatgttatactttggcttttcgtactcttttttctgcttattataagcattactttcgtccaattggttaatctgtgcttcacttgtcaccggttgtgtaatagcgcagtttacatacctatagggcgtttgtatagagtttataagtcttacatgcaaattgaccctctccccagtactgttattgacgtataa
>KR265824_Porcine_USA_2014-12-04
atg------ctacaattagtgaatgataatggtctagtagttaatgttatactttggcttttcgtactctttttcctgcttattataagcattactttcgtccaattggttaatctgtgcttcacttgtcaccggttgtgtaatagcgcagtttacatacctatagggcgtttgtatagtgtttataagtcttacatgcaaatagaccccatccctagtactgttattgacgtataa
>KT323979_Porcine_China_1998--
atg------ctacaattagtgaatgataatggtctagcagttaatgtcatactttggcttttcgtactcttttttctgcttattataagcattactttcgtccaattggttaatctgtgcttcacttgtcaccggttgtgtaatagcgcagtttatacacctatagggcgcctgtatagagtttataagtcttacatgcgaattgaccccctccccagtactgttattgacatataa
>KU836638_Porcine_UK_2000-10-
atg------ctacaattagtgaatgataatggtctagtagttaatgttatactttggcttttcgtactcttttttctgcttattataagcattactttcatccaattggttaatctgtgcttcacttgtcaccggttgtgtaatagcgcagtttataaacctgttgggcgactgtatggtgtttataagtcttatatgcgaattgacccacttcccagtactgttgttgacgtataa
>KX532182_Porcine_China_2015--
atg------ctacaattagtgaatgataatggtctagtagttaatgttatactttggctcttcgtactctttatcctgcttattataagcattactatcgtccaattggttaatctgtgcttcacttgtcaccggttgtgtaatagcgcagtttacacacctatagggcgtttgtatagagtttataagtcttacatgcaaatagaccccctccccagtactgttattgacgtataa
>KY929406_Porcine_Taiwan_2016-01-02
atg------ctacaattagtgaatgataatggtctagtagttaatgttatactttggcttttcgtactctgttttctgcttattataagcattactttcgtccaattggttaatctgtgcttcacttgtcaccggttgtgtaatagcgcagtttacacacctatagggcgtttgtatagagtttataagttttacatgcaaatagaccccctccctagtactgttattgacgtataa
>LT897799_Porcine_Germany_1978--
atg------ctacaattagtgaatgataatggtctagtagttaatgttatactttggcttttcgtactctttttcctgcttattataagcattaccttcgtccaattggttaatctgtgcttcacttgtcaccggttgtgtaatagcgcagtttatacacctatagggcgcctgtatagagtttataagtcttacatgcgaattgaccccctccccagtactgttattgacgtataa
>LT905450_Porcine_Belgium_1977--
atg------ctacaattagtgaatgataatggtctagtagttaatgttatactttggcttttcgtactctttttcctgcttattataagcattaccttcgtccaattggttaatctgtgcttcacttgtcaccggttgtgtaatagcgcagtttatacacctatagggcgcctgtatagagtttataagtcttacatgcgaattgaccccctccccagtactgttattgacgtataa
>LT906581_Porcine_Belgium_1978--
atg------ctacaattagtgaatgataatggtctagtagttaatgttatactttggcttttcgtactctttttcctgcttattataagcattaccttcgtccaattggttaatctgtgcttcacttgtcaccggttgtgtaatagcgcagtttatacacctatagggcgcctgtatagagtttataagtcttacatgcgaattgaccccctccccagtactgttattgacgtataa
>LT906582_Porcine_UK_1987--
atg------ctacaattagtgaatgataatggtctagtagttaatgttatactttggcttttcgtactctttttcctgcttattataagcattaccttcgtccaattggttaatctgtgcttcacttgtcaccggttgtgtaatagcgcagtttatacacctatagggcgcctgtatagagtttataagtcttacatgcgaattgaccccctccccagtactgttattgacgtataa
>LT906620_Porcine_Belgium_1980--
atg------ctacaattagtgaatgataatggtctagtagttaatgttatactttggcttttcgtactctttttcctgcttattataagcattaccttcgtccaattggttaatctgtgcttcacttgtcaccggttgtgtaatagcgcagtttatacacctatagggcgcctgtatagagtttataagtcttacatgcgaattgaccccctccccagtactgttattgacgtataa
>MF577027_Porcine_Russia_2008--
atg------ctacaattagtgaatgataatggtctagtagttaatgttatactttggcttttcgtactctttttcctggttattataagcattacctttgtccaattggttaatctgtgcttcacttgtcaccggttgtgtaatagcgcagtttatacacctatagggcgcctgtatagagtttataagtcttatatgcgaatagaccccctccccagtactgttattgacatataa
>MF782687_Porcine_China_2015--
atg------ctacaattagtgaatgataatggtctattagttaatgttatactttggcttttcgtactctttttcctgcttattataagcattacttttgtccaattggttaatctgtgcttcacttgtcaccggttgtgtaatagcgcagtttacacacctatcgggcgtttgtatagagtttataagtcttacatgcaaatagacctcctccccagtactgttattgacgtataa
>MG546687_Porcine_China_2015-09-
atg------ctacaattagtgaatgataatgggctagtagttaatgttatactttggcttttcgtactctttttcctgcttattataagcattactttcgtccaattggttaatctgtgcttcacttgtcaccggttgtgtaatagtgcagtttacacacctatagggcgtttgtatagagtttataagtcttacatgcaaatagaccccctccccagtactgttattgacgtataa
>MH004413_Porcine_Mexico_2016-12-06
atg------ctacaattagtgaatgataatggtctagtagttaatgttatactttggcttttcgtactctttttcctgcttattataagcattactttcgtccaattggttaatctgtgcttcacttgtcaccggttgtgtaatagcatagtttacacacctatagggcgtttgtatggagtttataagtcttacatgcaaatagaccccctccctagtactgttattgacgtataa
>MH052689_Porcine_SKorea_2017-04-
atg------ctacaattagtgaatgataatggtctagtagttaatgttatactttggcttttcgtactctttttcctgcttattataagcattactttcgtccaattggttaatctgtgcttcacttgtcaccggttgtgtaatagcgcagtttacacacctatagggcgtttgtatagagtttataagtcttacttgcaaatagaccccctccctagtactgttattgacgtataa
>MH061338_Porcine_China_2017-09-09
atg------ctacaattagtgaatgataatggtctagtagttaatgttatactttggcttttcgtactcttcttcctacttatcataagcattactttcgtccaattggttaatctgtgcttcacttgtcaccggttgtgtaatagcgcagtttacacacctatagggcgtttgtatagagtttataagtcttacatgcaaatagaccccctccctagtactgttattgacgtataa
>MK458295_Porcine_Japan_2016-02-
atg------ctacaattagtgaatgataatggtctagtagttaatgttatactttggcttttcgtactctttttcttgcttattataagcattactttcgtccaattggttaatctgtgcttcacttgtcaccggttgtgtaatagcgcggtttacacacctatagggcgtttgtatagagtttgcaagtcttacatgcaaatagaccccctccctagtactgttattgacgtataa
>Z24733_Porcine_Belgium/UK_1977-01-01
atg------ctacaattagtgaatgataatggtctagtagttaatgttatactttggcttttcgtactctttttcctgcttattataagcattaccttcgtccaattggttaatctgtgcttcacttgtcaccggttgtgtaatagcgcagtttatacacctatagggcgcctgtatagagtttataagtcttacatgcgaattgaccccctccccagtactgttattgacgtataa
>DQ648858_Bat_China_2005--
atg------ctacaattagtgaatgataatggtgtagttgtaaatgcgattctctggctttttgtactcttttttgtgctagttattagcattactttcgtccaacttataaacctttgttttacttgccaccggttgtgtaataacgttgtttataagcctgttggaaaagtatacggagtatacaagtcttatatgcgaattcaacccttgacatctgacattattcaagtataa
>KF430219_Bat_USA_2006-08-07
atg------cttcagctagttgatgatcatggacttcttgtcaatggcattttatggcttattttactcttctttgtcctaatagtttctataacttttatacagcttataaacctctgcttcacttgtcacaggttttgtagcagagctgtttatactcctgtaggtaggatgtatggagtctataagtcttatatgcaaatagaaccccttcct------attattgatgtctaa
>KT346372_Bat_Taiwan_2013-09-14
atg------ctacaattagtgaatgataatggtgtagttgtaaatgcgattctctggctttttgtactctttttcgtgctagttattagcatcactttcgtccaacttataaacctttgttttacttgccaccggttgtgtaataacgttgtttataagcctgttggaaaagtgtacggagtatataagtcttatatgcgaattcaacccttgacatctgacattattcaagtataa
>KU182966_Bat_China_2013-08-
atg------ctacaattagtgaatgataatggtcttgtagtcaatgttattctctggctttttgtactctttttcttgcttattataagcattactttcgtccaacttataaacctctgttttgcgtgccaccggttgtgcaataacgtcgtttataggccagttggtcgtgtttatggagtatataagtcatacatgcgaattgcacccttacctgatacagtttgtcaggtataa
>KY799179_Bat_Canada_2010-11-
atg------cttcagctagttgatgatcatggacttcttgtcaatggcattttatggcttattttactcttctttgtcctaatagtttctataacttttatacagcttataaacctctgcttcacttgtcacaggttttgtagcagagctgtttatactcctgtaggtaggatgtatggagtctataagtcttatatgcaaatagaaccccttcct------attattgatgtctaa
>MG923574_Bat_Finland_2016-08-28
atg------ctacagttagtgaatgataatggtttagttgttaacgtacttctttggctctttgtagtcttctttgtacttatcattagcattacatgtgtccagcttattaatctttgcttcacctgtcaccggttgtgtagccacacagtttataagccaattgggcatatgtattcagtgtataagtcatttatgcgaatacaaccactacccagtgatatattggacatataa
>MH687934_Bat_Vietnam_2014-06-11
atg------ctacaattagtgaatgataatggtgtagttgtaaatgcgattctctggctttttgtactctttttcgtgctagttattagcatcactttcgtccaacttataaacctttgttttacttgtcaccggttgtgtaataacgttgtttataaacctgttgggaaagtgtatggagtatacaagtcttatatgcaaattcaacccttaccctctgatgtcatttcggtctaa
>MH687935_Bat_Vietnam_2014-06-17
atg------ctacaattagtgaatgataatggtatcgttgtaaatgcgattctctggctttttgtactctttttcgtgctaattattagcattactttcgtccaacttgtaaacctttgttttacttgccaccggttgtgtaataacgtcgtttacaaacctgttgggaaagtgtatggagtatacaagtcttatatgcgaattcaacccttgccctcagacattattcaagtataa
>MH687936_Bat_Vietnam_2014-06-17
atg------ctacaattagtgaatgataatggtatagttgtaaatgcgattctctggctttttgtactctttttcgtgctaattattagcattaccttcgtccaacttgtaaacctttgttttacttgccaccggttgtgtaataacgtcgtttacaaacctgttgggaaagtgtatggagtatacaagtcttatatgcgaattcaacccttgccctcagacattattcaagtataa
>MH687937_Bat_Vietnam_2014-06-17
atg------ctacaattagtgaatgataatggtatcgttgtaaatgcgattctctggctttttgtactctttttcgtgctaattattagcattactttcgtccaacttataaacctttgttttacttgccaccggttgtgtaataacgttgtttataagcctgttggaaaagtgtacggagtatacaagtcttatatgcgaatccaacccttgacatctgacattattcaagtataa
>MH687938_Bat_Vietnam_2014-06-17
atg------ctacaattagtgaatgataatggtatcgttgtaaatgcgattctctggctttttgtactctttttcgtgctaattattagcattactttcgtccaacttataaacctttgttttacttgccaccggttgtgtaataacgttgtttataagcctgttggaaaagtgtacggagtatacaagtcttatatgcgaatccaacccttgacatctgacattattcaagtataa
>MH687939_Bat_Vietnam_2014-06-17
atg------ctacaattagtgaatgataatggtatcgttgtaaatgcgattctctggctttttgtactctttttcgtgctaattattagcattactttcgtccaacttgtaaacctttgttttacttgccaccggttgtgtaataacgtcgtttacaaacctgttgggaaagtgtatggagtatacaagtcttatatgcgaattcaacccttgccctcagacattattcaagtataa
>MH687940_Bat_Vietnam_2014-06-10
atg------ctacaattagtgaatgataatggtatagttgtaaatgcgattctctggctttttgtactctttttcgtgctaattattagcattaccttcgtccaacttgtaaacctttgttttacttgccaccggttgtgtaataacgtcgtttacaaacctgttgggaaagtgtatggagtatacaagtcttatatgcgaattcaacccttgccctcagacattattcaagtataa
>MH687941_Bat_Vietnam_2014-06-17
atg------ctacaattagtgaatgataatggtgtagttgtaaatgcgattctctggctttttgtactctttttcgtgctagttattagcatcactttcgtccaacttataaacctttgttttacttgccaccggttgtgtaataacgttgtttataagcctgttggaaaagtgtacggagtatataagtcttatatgcgaattcaacccttgacatctgacattattcaagtataa
>MH687942_Bat_Vietnam_2014-06-17
atg------ctacaattagtgaatgataatggtatcgttgtaaatgcgattctctggctttttgtactctttttcgtgctaattattagcattactttcgtccaacttgtaaacctttgttttacttgtcaccggttgtgtaataatgttgtttacaaacctgtcgggaaagtgtatggagtatacaagtcttatatgcaaattcaacccttaccctctgatgtcatttcggtctaa
>MH687943_Bat_Vietnam_2014-06-10
atg------ctacaattagtgaatgataatggtgtagttgtaaatgcaattctttggctttttgtactcttttttgtgctagttattagcatcactttcgtccaacttataaacctttgttttacttgccaccggttgtgtaataacgttgtttataagcctgttggaaaagtgtacggagtatataagtcttatatgcgaattcaacccttgacatctgacattattcaagtataa
>MH687944_Bat_Vietnam_2014-06-10
atg------ctacaattagtgaatgataatggtattgttgtaaatgcgattctctggctttttgtactctttttcgtgctaattattagcattactttcgtccaacttgtaaacctttgttttacttgtcaccggttgtgtaacaacgtcgtttacaaacctgttgggaaagtgtatggagtatacaagtcttacatgcaaattcgacccttaccctctgatgtcatttcggtctaa
>MH687945_Bat_Vietnam_2014-09-16
atg------ctacaattagtgaatgataatggtgtagttgtaaatgcgattctctggctttttgtactctttttcgtgctagttattagcatcactttcgtccaacttataaacctttgttttacttgccaccggttgtgtaataacgttgtttataagcctgttggaaaagtgtacggagtatataagtcttatatgcgaattcaacccttgacatctgacattattcaagtataa
>MH687946_Bat_Vietnam_2014-06-10
atg------ctacaattagtgaatgataatggtgtagttgtaaatgcgattctctggctttttgtactctttttcgtgctagttattagcatcactttcgtccaacttataaacctttgttttacttgccaccggttgtgtaataacgttgtttataagcctgttggaaaagtgtacggagtatataagtcttatatgcgaattcaacccttgacatctgacattattcaagtataa
>MH687948_Bat_Vietnam_2014-06-11
atg------ctacaattagtgaatgataatggtgtagttgtaaatgcgattctctggctttttgtactctttttcgtgctagttattagcatcactttcgtccaacttataaacctttgttttacttgccaccggttgtgtaataacgttgtttataagcctgttggaaaagtgtacggagtatataagtcttatatgcgaattcaacccttgacatctgacattattcaagtataa
>MH687949_Bat_Vietnam_2014-06-10
atg------ctacaattagtgaatgataatggtatagttgtaaatgcgattctctggctttttgtactctttttcgtgctaattattagcattaccttcgtccaacttgtaaacctttgttttacttgccaccggttgtgtaataacgtcgtttacaaacctgttgggaaagtgtatggagtatacaagtcttatatgcgaattcaacccttgccctcagacattattcaagtataa
>MH687950_Bat_Vietnam_2014-06-10
atg------ctacaattagtgaatgataatggtatagttgtaaatgcgattctctggctttttgtactctttttcgtgctaattattagcattaccttcgtccaacttgtaaacctttgttttacttgccaccggttgtgtaataacgtcgtttacaaacctgttgggaaagtgtatggagtatacaagtcttatatgcgaattcaacccttgccctcagacattattcaagtataa
>MH687951_Bat_Vietnam_2014-06-11
atg------ctacaattagtgaatgataatggtatagttgtaaatgcgattctctggctttttgtactctttttcgtgctaattattagcattaccttcgtccaacttgtaaacctttgttttacttgccaccggttgtgtaataacgtcgtttacaaacctgttgggaaagtgtatggagtatacaagtcttatatgcgaattcaacccttgccctcagacattattcaagtataa
>MH687952_Bat_Vietnam_2014-06-10
atg------ctacaattagtgaatgataatggtatagttgtaaatgcgattctctggctttttgtactctttttcgtgctaattattagcattaccttcgtccaacttgtaaacctttgttttacttgccaccggttgtgtaataacgtcgtttacaaacctgttgggaaagtgtatggagtatacaagtcttatatgcgaattcaacccttgccctcagacattattcaagtataa
>MH687954_Bat_Vietnam_2014-09-18
atg------ctacaattagtgaatgataatggtgtagttgtaaatgcgattctctggctttttgtactctttttcgtgctagttattagcatcactttcgtccaacttataaacctttgttttacttgccaccggttgtgtaataacgttgtttataagcctgttggaaaagtgtacggagtatataagtcttatatgcgaattcaacccttgacatctgacattattcaagtataa
>MH687955_Bat_Vietnam_2014-09-17
atg------ctacaattagtgaatgataatggtatcgttgtaaatgcgattctctggctttttgtactctttttcgtgctaattattagcattactttcgtccaacttataaacctttgttttacttgccaccggttgtgtaataacgttgtttataagcctgttggaaaagtgtacggagtatacaagtcttatatgcgaatccaacccttgacatctgacattattcaagtataa
>MH687956_Bat_Vietnam_2014-09-16
atg------ctacaattagtgaatgataatggtgtagttgtaaatgcaattctttggctttttgtactcttttttgtgctagttattagcattactttcgtccaacttataaacctttgttttacttgccaccggttgtgtaataacgttgtttataagcctgttggaaaagtgtacggagtatacaagtcttatatgcgaatccaacccttgacatctgacattattcaagtataa
>MH687957_Bat_Vietnam_2014-09-18
atg------ctacaattagtgaatgataatggtattgttgtaaatgcgattctctggctttttgtactcttttttgtgctaattattagcattactttcgtccaacttgtaaacctttgttttacttgtcaccggttgtgtaacaacgtcgtttacaaacctgttgggaaagtgtatggagtatacaagtcttatatgcaaattcgacccttaccctctgatgtcatttcggtctaa
>MH687958_Bat_Vietnam_2014-09-18
atg------ctacaattagtgaatgataatggtattgttgtaaatgcgattctctggctttttgtactctttttcgtgctaattattagcattactttcgtccaacttgtaaacctttgttttacttgtcaccggttgtgtaacaacgtcgtttacaaacctgttgggaaagtgtatggagtatacaagtcttatatgcaaattcaacccttgacatctgacattattcaagtataa
>MH687959_Bat_Vietnam_2014-11-12
atg------ctacaattagtgaatgataatggtatagttgtaaatgcgattctctggctttttgtactctttttcgtgctaattattagcattaccttcgtccaacttgtaaacctttgttttacttgccaccggttgtgtaataacgtcgtttacaaacctgttgggaaagtgtatggagtatacaaatcttacatgcgaattcaacccttgccctcagacattattcaagtataa
>MH687960_Bat_Vietnam_2014-11-13
atg------ctacaattagtgaatgataatggtatcgttgtaaatgcgattctctggctttttgtactctttttcgtgctaattattagcattactttcgtccaacttataaacctttgttttacttgccaccggttgtgtaataacgttgtttataagcctgttggaaaagtgtacggagtatacaagtcttatatgcgaatccaacccttgacatctgacattattcaagtataa
>MH687961_Bat_Vietnam_2014-11-13
atg------ctacaattagtgaatgataatggtatcgttgtaaatgcgattctctggctttttgtactctttttcgtgctaattattagcattactttcgtccaacttataaacctttgttttacttgccaccggttgtgtaataacgttgtttataagcctgttggaaaagtgtacggagtatacaagtcttatatgcgaatccaacccttgacatctgacattattcaagtataa
>MH687962_Bat_Vietnam_2014-11-13
atg------ctacagttagtgaatgataatggtatagttgtaaatgcgattctctggctttttgtactctttttcgtgctaattattagcattaccttcgtccaacttgtaaacctttgttttacttgccaccggttgtgtaataacgtcgtttacaaacctgttgggaaagtgtatggagtatacaagtcttatatgcgaattcaacccttgccctcagacattattcaagtataa
>MH687963_Bat_Vietnam_2015-02-06
atg------ctacaattagtgaatgataatggtgtagttgtaaatgcgattctctggctttttgtactctttttcgtgctagttattagcatcactttcgtccaacttataaacctttgttttacttgccaccggttgtgtaataacgttgtttataagcctgttggaaaagtgtacggagtatataagtcttatatgcgaattcaacccttgacatctgacattattcaagtataa
>MH687964_Bat_Vietnam_2015-02-06
atg------ctacaattagtgaatgataatggtgtagttgtaaatgcgattctctggctttttgtactctttttcgtgctagttattagcatcactttcgtccaacttataaacctttgttttacttgccaccggttgtgtaataacgttgtttataagcctgttggaaaagtgtacggagtatataagtcttatatgcgaattcaacccttgacatctgacattattcaagtataa
>MH687965_Bat_Vietnam_2015-02-13
atg------ctacaattagtgaatgataatggtatcgttgtaaatgcgattctctggctttttgtactctttttcgtgctaattattagcattactttcgtccaacttataaacctttgttttacttgccaccggttgtgtaataacgttgtttataagcctgttggaaaagtgtacggagtatacaagtcttatatgcgaatccaacccttgacatctgacattattcaagtataa
>MH687966_Bat_Vietnam_2015-02-06
atg------ctacaattagtgaatgataatggtatcgttgtaaatgcgattctctggctttttgtactctttttcgtgctaattattagcattactttcgtccaacttgtaaacctttgttttacttgtcaccggttgtgtaataatgtcgtttacaaacctgttgggaaagtgtatggagtatacaagtcctatatgcaaattcaacccttaccctctgacgtgatttcggtctaa
>MH687967_Bat_Vietnam_2015-02-06
atg------ctacaattagtgaatgataatggtgtagttgtaaatgcgattctctggctttttgtactctttttcgtgctagttattagcatcactttcgtccaacttataaacctttgttttacttgccaccggttgtgtaataacgttgtttataagcctgttggaaaagtgtacggagtatataagtcttatatgcgaattcaacccttgacatctgacgttatttaggtctaa
>MK211369_Bat_China_2017-05-
atg------ctacaattagtgaatgataatggtgtagttgtaaatgcgattctctggctttttgtactctttttcgtgctagttattagcatcactttcgtccaacttataaacctttgttttacttgccaccggttgtgtaataacgttgtttataagcctgttggaaaagtgtacggagtatacaagtcttatatgcgaattcaacccttgacatctgacattattcaagtataa
>MK211370_Bat_China_2017-05-
atg------ctacaattagtgaatgataatggtgtagttgtaaatgcgattctctggctttttgtactctttttcgtgctagttattagcatcactttcgtccaacttataaacctttgttttacttgccaccggttgtgtaataacgttgtttataagcctgttggaaaagtgtacggagtatacaagtcttatatgcgaattcaacccttgacatctgacattattcaagtataa
>MK211371_Bat_China_2017-05-
atg------ctacaattagtgaatgataatggtgtagttgtaaatgcaattctctggctttttgtactctttttcgtgctagttattagcatcactttcgtccaacttataaacctttgttttacttgccaccggttgtgtaataacgttgtttataagcctgttggaagagtgtacggggtatataagtcttatatgcgaattcaacccttgacgtctgacattattcaagtataa
>MK211372_Bat_China_2017-05-
atg------ctacaattagtgaatgataatggtgtagttgtaaatgcgattctctggctttttgtactctttttcgtgctagttattagcatcacttttgtccaacttataaacctttgttttacttgccaccggttgtgtaataacgttgtttataagcctgttggaaaagtgtacggagtatacaagtcttatatgcgaattcaacccttgacatctgacattattcaagtataa
>MK472067_Bat_Australia_2018--
atg------ctacaattagtgaatgataatggtcttgtagttaatgttattctttggctttttgtactctttttcctacttattattagcatcacgttcattcagcttataaacctctgctttacatgccaccggttttgtaatagcgcggtttatactcctattgggcgtgcttatagagtgtataagtcattcatgcgaattcaacctatacctggtactatatttgaagtgtga
>MN065811_Bat_Finland_2016-08-15
atg------ctacagttagtgaatgataatggcctagttgttaatgtacttctttggctctttgtagtcttctttctacttatcattagcattacttgcatccagcttataaacctttgcttcacctgtcaccggctgtgtagtcatgcagtttataagcctgttggacgcatatatggagtgtataagtcttttatgcgaattcaacctttacccagtgatattttagacgtataa
>NC022103_Bat_USA_2006-08-07
atg------cttcagctagttgatgatcatggacttcttgtcaatggcattttatggcttattttactcttctttgtcctaatagtttctataacttttatacagcttataaacctctgcttcacttgtcacaggttttgtagcagagctgtttatactcctgtaggtaggatgtatggagtctataagtcttatatgcaaatagaaccccttcct------attattgatgtctaa
>AY697421_HumanNL63_Netherlands_2003-01-
atgttc---cttcgattaattgatgacaatggtattgtcctcaattccattttatggctccttgttatgatatttttctttgtgttggcaatgacctttattaaactgattcaattgtgttttacttgtcattatttttttagtaggacattatatcaaccagtttataaaatttttcttgcttaccaagattatatgcaaata---------------------------------
>AY518894_HumanNL63_Netherlands_1988--
atgttc---cttcgattaattgatgacaatggcattgtcctcaattctattttatggctccttgttatgatatttttctttgtgttggcaatgacctttattaaactgattcaattgtgttttacttgtcattatttttttagtaggacattatatcaaccagtttataaaatttttcttgcttaccaagattatatgcaaatagcacctgttccagctgaagtactaaatgtctaa
>AY567487_HumanNL63_Netherlands_2003-01-
atgttc---cttcgattaattgatgacaatggtattgtcctcaattccattttatggctccttgttatgatatttttctttgtgttggcaatgacctttattaaactgattcaattgtgttttacttgtcattatttttttagtaggacattatatcaaccagtttataaaatttttcttgcttaccaagattatatgcaaatagcacctgttccagctgaagtactaaatgtctaa
>DQ445911_HumanNL63_Netherlands_2004-01-08
atgttc---cttcgattaattgatgacaatggcattgtcctcaattccattttatggctccttgttatgatatttttctttgtgttggcaatgacctttattaaactgattcaattgtgttttacttgtcattatttttttagtaggacattatatcaaccagtttataaaatttttcttgcttaccaagattatatgcaaatagcacctgttccagctgaagtactaaatgtctaa
>DQ445912_HumanNL63_Netherlands_2003-02-25
atgttc---cttcgattaattgatgacaatggcattgtcctcaattccattttatggctccttgttatgatatttttctttgtgttggcaatgacctttattaaactgattcaattgtgttttacttgtcattatttttttagtaggacattatatcaaccagtttataaaatttttcttgcttaccaagattatatgcaaatagcacctgttccagctgaagtactaaatgtctaa
>JQ765563_HumanNL63_USA_2009-03-16
atgttc---cttcgattaattgatgacaatggcattgtcctcaattccattttatggctccttgttatgatatttttctttgtgttggcaatgacttttattaaactgattcaattgtgttttacttgtcattatttttttagtaggacattatatcaaccagtttataaaatttttcttgcttaccaagattatatgcaaatagcacctgttccagctgaagtactaaatgtctaa
>JQ765564_HumanNL63_USA_2009-03-01
atgttc---cttcgattaattgatgacaatggcattgtcctcaattccattttatggctccttgttatgatatttttctttgtgttggcaatgacctttattaaactgattcaattgtgttttacttgtcattatttttttagtaggacattatatcaaccagtttataaaatttttcttgcttaccaagattatatgcaaatagcacctgttccagctgaagtactaaatgtctaa
>JQ765565_HumanNL63_USA_2009-02-13
atgttc---cttcgattaattgatgacaatggcattgtcctcaattccattttatggctccttgttatgatatttttctttgtgttggcaatgacctttattaaactgattcaattgtgttttacttgtcattatttttttagtaggacattatatcaaccagtttataaaatttttcttgcttaccaagattatatgcaaatagcacctgttccagctgaagtactaaatgtctaa
>JQ765566_HumanNL63_USA_2008-01-08
atgttc---cttcgattaattgatgacaatggcattgtcctcaattccattttatggctccttgttatgatatttttctttgtgttggcaatgacttttattaaactgattcaattgtgttttacttgtcattatttttttagtaggacattatatcaaccagtttataaaatttttcttgcttaccaagattatatgcaaatagcacctgttccagctgaagtactaaatgtctaa
>JQ765567_HumanNL63_USA_2009-03-12
atgttc---cttcgattaattgatgacaatggcattgtcctcaattccattttatggctccttgttatgatatttttctttgtgttggcaatgacttttattaaactgattcaattgtgttttacttgtcattatttttttagtaggacattatatcaaccagtttataaaatttttcttgcttaccaagattatatgcaaatagcacctgttccagctgaagtactaaatgtctaa
>JQ765568_HumanNL63_USA_2005-01-11
atgttc---cttcgattaattgatgacaatggcattgtcctcaattccattttatggctccttgttatgatatttttctttgtgttggcaatgacctttattaaactgattcaattgtgttttacttgtcattatttttttagtaggacattatatcaaccagtttataaaatttttcttgcttaccaagattatatgcaaatagcacctgttccagctgaagtactaaatgtctaa
>JQ765569_HumanNL63_USA_2005-01-18
atgttc---cttcgattaattgatgacaatggcattgtcctcaattccattttatggctccttgttatgatatttttctttgtgttggcaatgacttttattaaactgattcaattgtgttttacttgtcattatttttttagtaggacattatatcaaccagtttataaaatttttcttgcttaccaagattatatgcaaatagcacctgttccagctgaagtactaaatgtctaa
>JQ765570_HumanNL63_USA_2005-01-19
atgttc---cttcgattaattgatgacaatggcattgtcctcaattccattttatggctccttgttatgatatttttctttgtgttggcaatgacctttattaaactgattcaattgtgttttacttgtcattatttttttagtaggacattatatcaaccagtttataaaatttttcttgcttaccaagattatatgcaaatagcacctgttccagctgaagtactaaatgtctaa
>JQ765571_HumanNL63_USA_2005-01-23
atgttc---cttcgattaattgatgacaatggcattgtcctcaattccattttatggctccttgttatgatatttttctttgtgttggcaatgacctttattaaactgattcaattgtgttttacttgtcattatttttttagtaggacattatatcaaccagtttataaaatttttcttgcttaccaagattatatgcaaatagcacctgttccagctgaagtactaaatgtctaa
>JQ765572_HumanNL63_USA_2005-02-01
atgttc---cttcgattaattgatgacaatggcattgtcctcaattccattttatggctccttgttatgatatttttctttgtgttggcaatgacctttattaaactgattcaattgtgttttacttgtcattatttttttagtaggacattatatcaaccagtttataaaatttttcttgcttaccaagattatatgcaaatagcacctgttccagctgaagtactaaatgtctaa
>JQ765573_HumanNL63_USA_2005-04-12
atgttc---cttcgattaattgatgacaatggcattgtcctcaattccattttatggctccttgttatgatatttttctttgtgttggcaatgacctttattaaactgattcaattgtgttttacttgtcattatttttttagtaggacattatatcaaccagtttataaaatttttcttgcttaccaagattatatgcaaatagcacctgttccagctgaagtattaaatgtctaa
>JQ765574_HumanNL63_USA_2005-11-
atgttc---cttcgattaattgatgacaatggcattgtcctcaattccattttatggctccttgttatgatatttttctttgtgttggcaatgacctttattaaactgattcaattgtgttttacttgtcattatttttttagtaggacattatatcaaccagtttataaaatttttcttgcttaccaagattatatgcaaatagcacctgttccagctgaagtactaaatgtctaa
>JQ765575_HumanNL63_USA_2005-11-21
atgttc---cttcgattaattgatgacaatggcattgtcctcaattccattttatggctccttgttatgatatttttctttgtgttggcaatgacctttattaaactgattcaattgtgttttacttgtcattatttttttagtaggacattatatcaaccagtttataaaatttttcttgcttaccaagattatatgcaaatagcacctgttccagctgaagtactaaatgtctaa
>JX104161_HumanNL63_China_2008-11-04
atgttc---cttcgattaattgatgacaatggcattgtcctcaattctattttatggctccttgttatgatatttttctttgtgttggcaatgacctttattaaactgattcaattgtgttttacttgtcattatttttttagtaggacattatatcaaccagtttataaaatttttcttgcttaccaagactatatgcaaatagcacctgttccagctgaagtattaaatgtctaa
>JX503060_Human229E_Netherlands_2010--
atgttc---cttaagctagtggatgatcatgctttgattgttaatgtactactctggtgtgtggtgcttatagtgatactactagtgtgtattacaataattaaactaattaagctttgtttcacttgccatatgttttgtaatagaacagtttatggccccattaaaaatgtgtaccatatttaccaatcatatatgcacatagaccctttccctaaacgagttattgatttctaa
>JX503061_Human229E_Italy_2009--
atgttc---cttaagctagtggatgatcatgctttgattgttaatgtactactctggtgtgtggtgcttatagtgatactactagtgtgtattacaataattaaactaattaagctttgtttcacttgccatatgttttgtaatagaacagtttatggccccattaaaaatgtgtaccacatttaccaatcatatatgcacatagaccctttccctaaacgagttattgatttctaa
>JX504050_HumanNL63_USA_2004--
atgttc---cttcgattaattgatgacaatggtattgtcctcaattccattttatggctccttgttatgatatttttctttgtgttggcaatgacctttattaaactgattcaattgtgttttacttgtcattatttttttagtaggacattatatcaaccagtttataaaatttttcttgcttaccaagattatatgcaaatagcacctgttccagctgaagtactaaatgtctaa
>JX524171_HumanNL63_China_2009-01-24
atgttc---cttcgattaattgatgacaatggcattgtcctcaattctattttatggctccttgttatgatatttttctttgtgttggcaatgacctttattaaactgattcaattgtgttttacttgtcattatttttttagtaggacattatatcaaccagtttataaaatttttcttgcttaccaagactatatgcaaatagcacctgttccagctgaagtattaaatgtctaa
>KF514429_Human229E_USA_1989-02-07
atgttc---cttaagctagtggatgatcatgctttggttgttaatgtactactctggtgtgtggtgcttatagtgatactactagtgtgtattacaataattaaactaattaagctttgtttcacttgccatatgttttgtaatagaacagtttatggccccattaaaaatgtgtaccacatttaccaatcatatatgcacatagaccctttccctaaacgagttattgatttctaa
>KF514430_Human229E_USA_1993-03-18
atgttc---cttaagctagtggatgatcatgctttggttgttaatgtactactctggtgtgtggtgcttatagtgatactactagtgtgtattacaataattaaactaattaagctttgtttcacttgccatatgttttgtaatagaacagtttatggccccattaaaaatgtgtaccacatttaccaatcatatatgcacatagaccctttccctaaacgagttattgatttctaa
>KF514431_Human229E_USA_1995-03-23
atgttc---cttaagctagtggatgatcatgctttgattgttaatgtactactctggtgtgtggtgcttatagtgatactactagtgtgtattacaataattaaactaattaagctttgtttcacttgccatatgttttgtaatagaacagtttatggccccattaaaaatgtgtaccacatttaccaatcatatatgcacatagaccctttccctaaacgagttattgatttctaa
>KF514432_Human229E_USA_1993-02-22
atgttc---cttaagctagtggatgatcatgctttgattgttaatgtactactctggtgtgtggtgcttatagtgatactactagtgtgtattacaataattaaactaattaagctttgtttcacttgccatatgttttgtaatagaacagtttatggccccattaaaaatgtgtaccacatttaccaatcatatatgcacatagaccctttccctaaacgagttattgatttctaa
>KF514433_Human229E_USA_1993-03-11
atgttc---cttaagctagtggatgatcatgctttgattgttaatgtactactctggtgtgtggtgcttatagtgatactactagtgtgtattacaataattaaactaattaagctttgtttcacttgccatatgttttgtaatagaacagtttatggccccattaaaaatgtgtaccacatttaccaatcatatatgcacatagaccctttccctaaacgagttattgatttctaa
>KF530104_HumanNL63_USA_1990-04-26
atgttc---cttcgattaattgatgacaatggcattgtcctcaattccattttatggctccttgttatgatatttttctttgtgttggcaatgacctttattaaactgattcaattgtgttttacttgtcattatttttttagtaggacattatatcaaccagtttataaaatttttcttgcttaccaagattatatgcaaatagcacctgttccagctgaagtactaaatgtctaa
>KF530105_HumanNL63_USA_2001-02-23
atgttc---cttcgattaattgatgacaatggcattgtcctcaattccattttatggctccttgttatgatatttttctttgtgttggcaatgacctttattaaactgattcaattgtgttttacttgtcattatttttttagtaggacattatatcaaccagtttataaaatttttcttgcttaccaagattatatgcaaatagcacctgttccagctgaagtactaaatgtctaa
>KF530106_HumanNL63_USA_1987-12-16
atgttc---cttcgattaattgatgacaatggcattgtcctcaattctattttatggctccttgttatgatatttttctttgtgttggcaatgacctttattaaactgattcaattgtgttttacttgtcattatttttttagtaggacattatatcaaccagtttataaaatttttcttgcttaccaagattatatgcaaatagcacctgttccagctgaagtactaaatgtctaa
>KF530107_HumanNL63_USA_1991-01-24
atgttc---cttcgattaattgatgacaatggcattgtcctcaattccattttatggctccttgttatgatatttttctttgtgttggcaatgacctttattaaactgattcaattgtgttttacttgtcattatttttttagtaggacattatatcaaccagtttataaaatttttcttgcttaccaagattatatgcaaatagcacctgttccagctgaagtactaaatgtctaa
>KF530108_HumanNL63_USA_1989-01-05
atgttc---cttcgattaattgatgacaatggcattgtcctcaattccattttatggctccttgttatgatatttttctttgtgttggcaatgacctttattaaactgattcaattgtgttttacttgtcattatttttttagtaggacattatatcaaccagtttataaaatttttcttgcttaccaagattatatgcaaatagcacctgttccagctgaagtactaaatgtctaa
>KF530109_HumanNL63_USA_1990-03-21
atgttc---cttcgattaattgatgacaatggcattgtcctcaattccattttatggctccttgttatgatatttttctttgtgttggcaatgacctttattaaactgattcaattgtgttttacttgtcattatttttttagtaggacattatatcaaccagtttataaaatttttcttgcttaccaagattatatgcaaatagcacctgttccagctgaagtactaaatgtctaa
>KF530110_HumanNL63_USA_1983-08-16
atgttc---cttcgattaattgatgacaatggcattgtcctcaattctattttatggctccttgttatgatatttttctttgtgttggcaatgacctttattaaactgattcaattgtgttttacttgtcattatttttttagtaggacattatatcaaccagtttataaaatttttcttgcttaccaagattatatgcaaatagcacctgttccagctgaagtactaaatgtctaa
>KF530111_HumanNL63_USA_1990-01-05
atgttc---cttcgattaattgatgacaatggcattgtcctcaattccattttatggctccttgttatgatatttttctttgtgttggcaatgacctttattaaactgattcaattgtgttttacttgtcattatttttttagtaggacattatatcaaccagtttataaaatttttcttgcttaccaagattatatgcaaatagcacctgttccagctgaagtactaaatgtctaa
>KF530112_HumanNL63_USA_2001-11-21
atgttc---cttcgattaattgatgacaatggcattgtcctcaattccattttatggctccttgttatgatatttttctttgtgttggctatgacctttattaaactgattcaattgtgttttacttgtcattatttttttagtaggacattatatcaaccagtttataaaatttttcttgcttaccaagattatatgcaaatagcacctgttccagctgaagtactaaatgtctaa
>KF530113_HumanNL63_USA_1990-05-29
atgttc---cttcgattaattgatgacaatggcattgtcctcaattccattttatggctccttgttatgatatttttctttgtgttggcaatgacctttattaaactgattcaattgtgttttacttgtcattatttttttagtaggacattatatcaaccagtttataaaatttttcttgcttaccaagattatatgcaaatagcacctgttccagctgaagtactaaatgtctaa
>KF530114_HumanNL63_USA_1989-01-03
atgttc---cttcgattaattgatgacaatggcattgtcctcaattccattttatggctccttgttatgatatttttctttgtgttggcaatgacctttattaaactgattcaattgtgttttacttgtcattatttttttagtaggacattatatcaaccagtttataaaatttttcttgcttaccaagattatatgcaaatagcacctgttccagctgaagtactaaatgtctaa
>KJ473806_Bat_China_2011--
atgttg---ctaaaacttattgaggacaatggtgtcattgttaatggcatcatttggctcttgatacttatatttgtactattaatttgtatcactatattaaagttgattcagctgtgcatagcttgtcaccagtttgctaatcgcacagtatattcacctatttatagtgcttaccaatggtacaaagattacatgcaaattgcgcccttacctcct---atctatcatgtttaa
>KJ473809_Bat_China_2013--
atgttg---tttacattgattaatgataatggctttgttcttaacgccattttgtgggtatttctacttatctttattattctactctgtatagcatttattaagcttgtgcaagtgtgctttgcttgtcaccagttgatgacaagcgctgtctacaagccagtgcacaatgcttatgctatttacagggatttcatgagaatagacccccatcca------gttttagatgtctaa
>KT253324_Camel_SArabia_2014--
atgttt---ctgaagctagtggatgatcatgctttagttgtaaatgtaatactgtggtgcgtagtacttatagtacttttgctagtttgtattacaattattaaactaattaaattatgttttacatgccatatgttttgtaataaaacgatttatggtcccattaaaaatgtgtatcacatttaccaatcatacatgcacatagaccctttccctagacaaattattgatgtctaa
>KT253325_Camel_SArabia_2014--
atgttt---ctgaagctagtggatgatcatgctttagttgtaaatgtaatactgtggtgcgtagtacttatagtacttttgctagtttgtattacaattattaaactaattaaattatgttttacatgccatatgttttgtaataaaacgatttatggtcccattaaaaatgtgtatcacatttaccaatcatacatgcacatagaccctttccctagacaaattattgatgtctaa
>KT253326_Camel_SArabia_2014--
atgttt---ctgaagctagtggatgatcatgctttagttgtaaatgtaatactgtggtgcgtagtacttatagtacttttgctagtttgtattacaattattaaactaattaaattatgttttacatgccatatgttttgtaataaaacgatttatggtcccattaaaaatgtgtatcacatttaccaatcatacatgcacatagaccctttccctagacaaattattgatgtctaa
>KT253327_Camel_SArabia_2014--
atgttt---ctgaagctagtggatgatcatgctttagttgtaaatgtaatactgtggtgcgtagtacttatagtacttttgctagtttgtattacaattattaaactaattaaattatgttttacatgccatatgttttgtaataaaacgatttatggtcccattaaaaatgtgtatcacatttaccaatcatacatgcacatagaccctttccccagacaaattattgatgtctaa
>KT253328_Camel_SArabia_2014--
atgttt---ctgaagctagtggatgatcatgctttagttgtaaatgtaatactgtggtgcgtagtacttatagtacttttgctagtttgtattacaattattaaactaattaaattatgttttacatgccatatgttttgtaataaaacgatttatggtcccattaaaaatgtgtatcacatttaccaatcatacatgcacatagaccctttccctagacaaattattgatgtctaa
>KT266906_HumanNL63_Haiti_2015-01-16
atgttc---cttcgattaattgatgacaatggcattgtcctcaattctattttatggctccttgttatgatatttttctttgtgttggcaatgacctttattaaactgattcaattgtgttttacttgtcattatttttttagtaggacattatatcaaccagtttataaaatttttcttgcttaccaagactatatgcaaatagcacctgttccagctgaagtattaaatgtctaa
>KT368892_Camel_SArabia_2014-06-
atgttt---ctgaagctagtggatgatcatgctttagttgtaaatgtaatactgtggtgcgtagtacttatagtacttttgctagtttgtattacaattattaaactaattaaattatgttttacatgccatatgttttgtaataaaacgatttatggtcccattaaaaatgtgtatcacatttaccaatcatacatgcacatagaccctttccctagacaaattattgatgtctaa
>KT368893_Camel_SArabia_2014-06-
atgttt---ctgaagctagtggatgatcatgctttagttgtaaatgtaatactgtggtgcgtagtacttatagtacttttgctagtttgtattacaattattaaactaattaaattatgttttacatgccatatgttttgtaataaaacgatttatggtcccattaaaaatgtgtatcacatttaccaatcatacatgcacatagactctttccctagacaaattattgatgtctaa
>KT368894_Camel_SArabia_2014-06-
atgttt---ctgaagctagtggatgatcatgctttagttgtaaatgtaatactgtggtgcgtagtacttatagtacttttgctagtttgtattacaattattaaactaattaaattatgttttacatgccatatgttttgtaataaaacgatttatggtcccattaaaaatgtgtatcacatttaccaatcatacatgcacatagaccctttccctagacaaattattgatgtctaa
>KT368895_Camel_SArabia_2014-10-
atgttt---ctgaagctagtggatgatcatgctttagttgtaaatgtaatactgtggtgcgtagtacttatagtacttttgctagtttgtattacaattattaaactaattaaattatgttttacatgccatatgttttgtaataaaacgatttatggtcccattaaaaatgtgtatcacatttaccaatcatacatgcacatagaccctttccctagacaaattattgatgtctaa
>KT368896_Camel_SArabia_2014-10-
atgttt---ctgaagctagtggatgatcatgctttagttgtaaatgtaatactgtggtgcgtagtacttatagtacttttgctagtttgtattacaattattaaactaattaaattatgttttacatgccatatgttttgtaataaaacgatttatggtcccattaaaaatgtgtatcacatttaccaatcatacatgcacatagaccctttccctagacaaattattgatgtctaa
>KT368897_Camel_SArabia_2014-10-
atgttt---ctgaagctagtggatgatcatgctttagttgtaaatgtaatactgtggtgcgtagtacttatagtacttttgctagtttgtattacaattattaaactaattaaattatgttttacatgccatatgttttgtaataaaacgatttatggtcccattaaaaatgtgtatcacatttaccaatcatacatgcacatagaccctttccctagacaaattattgatgtctaa
>KT368898_Camel_SArabia_2014-11-
atgttt---ctgaagctagtggatgatcatgctttagttgtaaatgtaatactgtggtgcgtagtacttatagtacttttgctagtttgtattacaattattaaactaattaaattatgttttacatgccatatgttttgtaataaaacgatttatggtcccattaaaaatgtgtatcacatttaccaatcatacatgcacatagaccctttccctagacaaattattgatgtctaa
>KT368899_Camel_SArabia_2014-11-
atgttt---ctgaagctagtggatgatcatgctttagttgtaaatgtaatactgtggtgcgtagtacttatagtacttttgctagtttgtattacaattattaaactaattaaattatgttttacatgccatatgttttgtaataaaacgatttatggtcccattaaaaatgtgtatcacatttaccaatcatacatgcacatagaccctttccctagacaaattattgatgtctaa
>KT368900_Camel_SArabia_2014-11-
atgttt---ctgaagctagtggatgatcatgctttagttgtaaatgtaatactgtggtgcgtagtacttatagtacttttgctagtttgtattacaattattaaactaattaaattatgttttacatgccatatgttttgtaataaaacgatttatggtcccattaaaaatgtgtatcacatttaccaatcatacatgcacatagaccctttccctagacaaattattgatgtctaa
>KT368901_Camel_SArabia_2014-11-
atgttt---ctgaagctagtggatgatcatgctttagttgtaaatgtaatactgtggtgcgtagtacttatagtacttttgctagtttgtattacaattattaaactaattaaattatgttttacatgccatatgttttgtaataaaacgatttatggtcccattaaaaatgtgtatcacatttaccaatcatacatgcacatagaccctctccctagacaaattattgatgtctaa
>KT368902_Camel_SArabia_2014-12-
atgttt---ctgaagctagtggatgatcatgctttagttgtaaatgtaatactgtggtgcgtagtacttatagtacttttgctagtttgtattacaattattaaactaattaaattatgttttacatgccatatgttttgtaataaaacgatttatggtcccattaaaaatgtgtatcacatttaccaatcatacatgcacatagaccctttccctagacaaattattgatgtctaa
>KT368903_Camel_SArabia_2014-12-
atgttt---ctgaagctagtggatgatcatgctttagttgtaaatgtaatactgtggtgcgtagtacttatagtacttttgctagtttgtattacaattattaaactaattaaattatgttttacatgccatatgttttgtaataaaacgatttatggtcccattaaaaatgtgtatcacatttaccaatcatacatgcacatagaccctttccctagacaaattattgatgtctaa
>KT368904_Camel_SArabia_2014-12-
atgttt---ctgaagctagtggatgatcatgctttagttgtaaatgtaatactgtggtgcgtagtacttatagtacttttgctagtttgtattacaattattaaactaattaaattatgttttacatgccatatgttttgtaataaaacgatttatggtcccattaaaaatgtgtatcacatttaccaatcatacatgcacatagaccctttccctagacaaattattgatgtctaa
>KT368905_Camel_SArabia_2014-12-
atgttt---ctgaagctagtggatgatcatgctttagttgtaaatgtaatactgtggtgcgtagtacttatagtacttttgctagtttgtattacaattattaaactaattaaattatgttttacatgccatatgttttgtaataaaacgatttatggtcccattaaaaatgtgtatcacatttaccaatcatacatgcacatagaccctttccctagacaaattattgatgtctaa
>KT368906_Camel_SArabia_2014-12-
atgttt---ctgaagctagtggatgatcatgctttagttgtaaatgtaatactgtggtgcgtagtacttatagtacttttgctagtttgtattacaattattaaactaattaaattatgttttacatgccatatgttttgtaataaaacgatttatggtcccattaaaaatgtgtatcacatttaccaatcatacatgcacatagaccctttccctagacaaattattgatgtctaa
>KT368907_Camel_SArabia_2015-03-
atgttt---ctgaagctagtggatgatcatgctttagttgtaaatgtaatactgtggtgcgtagtacttatagtacttttgctagtttgtattacaattattaaactaattaaattatgttttacatgccatatgttttgtaataaaacgatttatggtcccattaaaaatgtgtatcacatttaccaatcatacatgcacatagaccctttcccyagacaaattattgatgtctaa
>KT368908_Camel_SArabia_2015-03-
atgttt---ctgaagctagtggatgatcatgctttagttgtaaatgtaatactgtggtgcgtagtacttatagtacttttgctagtttgtattacaattattaaactaattaaattatgttttacatgccatatgttttgtaataaaacgatttatggtcccattaaaaatgtgtatcacatttaccaatcatacatgcacatagaccctttccccagacaaattattgatgtctaa
>KT368909_Camel_SArabia_2015-01-
atgttt---ctgaagctagtggatgatcatgctttagttgtaaatgtaatactgtggtgcgtagtacttatagtacttttgctagtttgtattacaattattaaactaattaaattatgttttacatgccatatgttttgtaataaaacgatttatggtcccattaaaaatgtgtatcacatttaccaatcatacatgcacatagaccctttccctagacaaattattgatgtctaa
>KT368910_Camel_SArabia_2015-01-
atgttt---ctgaagctagtggatgatcatgctttagttgtaaatgtaatactgtggtgcgtagtacttatagtacttttgctagtttgtattacaattattaaactaattaaattatgttttacatgccatatgttttgtaataaaacgatttatggtcccattaaaaatgtgtatcacatttaccaatcatacatgcacatagaccctttccctagacaaattattgatgtctaa
>KT368911_Camel_SArabia_2015-01-
atgttt---ctgaagctagtggatgatcatgctttagttgtaaatgtaatactgtggtgcgtagtacttatagtacttttgctagtttgtattacaattattaaactaattaaattatgttttacatgccatatgttttgtaataaaacgatttatggtcccattaaaaatgtgtatcacatttaccaatcatacatgcacatagaccctttccctagacaaattattgatgtctaa
>KT368912_Camel_SArabia_2015-01-
atgttt---ctgaagctagtggatgatcatgctttagttgtaaatgtaatactgtggtgcgtagtacttatagtacttttgctagtttgtattacaattattaaactaattaaattatgttttacatgccatatgttttgtaataaaacgatttatggtcccattaaaaatgtgtatcacatttaccaatcatacatgcacatagaccctttccctagacaaattattgatgtctaa
>KT368913_Camel_SArabia_2015-04-
atgttt---ctgaagctagtggatgatcatgctttagttgtaaatgtaatactgtggtgcgtagtacttatagtacttttgctagtttgtattacaattattaaactaattaaattatgttttacatgccatatgttttgtaataaaacgatttatggtcccattaaaaatgtgtatcacatttaccaatcatacatgcacatagaccctttccctagacaaattattgatgtctaa
>KT368914_Camel_SArabia_2015-04-
atgttt---ctgaagctagtggatgatcatgctttagttgtaaatgtaatactgtggtgcgtagtacttatagtacttttgctagtttgtattacaattattaaactaattaaattatgttttacatgccatatgttttgtaataaaacgatttatggtcccattaaaaatgtgtatcacatttaccaatcatacatgcacatagaccctttccctagacaaattattgatgtctaa
>KT368915_Camel_SArabia_2015-03-
atgttt---ctgaagctagtggatgatcatgctttagttgtaaatgtaatactgtggtgcgtagtacttatagtacttttgctagtttgtattacaattattaaactaattaaattatgttttacatgccatatgttttgtaataaaacgatttatggtcccattaaaaatgtgtatcacatttaccaatcatacatgcacatagaccctttccctagacaaattattgatgtctaa
>KT368916_Camel_SArabia_2015-03-
atgttt---ctgaagctagtggatgatcatgctttagttgtaaatgtaatactgtggtgcgtagtacttatagtacttttgctagtttgtattacaattattaaactaattaaattatgttttacatgccatatgttttgtaataaaacgatttatggtcccattaaaaatgtgtatcacatttaccaatcatacatgcacatagaccctttccccagacaaattattgatgtctaa
>KT381875_HumanNL63_USA_2015--
atgttc---cttcgattaattgatgacaatggcattgtcctcaattccattttatggctccttgttatgatatttttctttgtgttggcaatgacttttattaaactgattcaattgtgttttacttgtcattatttttttagtaggacattatatcaaccagtttataaaatttttcttgcttaccaagattatatgcaaatagcacctgttccagctgaagtactaaatgtctaa
>KU291448_Human229E_Germany_2015--
atgttc---cttaagctagtggatgatcatgctttgattgttaatgtactaatctggtgtgtggtgcttatagtgatactactagtgtgtattacaataattaaactaattaagctttgtttcacttgccatatgttttgtaatagaacagtttatggccccattaaaaatgtgtaccatatttaccaatcatatatgcacatagaccctttccctaaacgagttattgatttctaa
>KU291449_Camel_Kenya_2015--
atgttt---ctgaagctagtggatgatcatgctttagttgtaaatgtaatactgtggtgcgtagtacttatagtacttttgctagtttgtattacaattattaaactaattaaattatgttttacatgccatatgttttgtaataaaacgttttatggtcccattaaaaatgtatatcatatttaccaatcatacatgcacatagaccctttccctagacaaattattgatgtttaa
>KU521535_HumanNL63_USA_2015-09-01
atgttc---cttcgattaattgatgacaatggcattgtcctcaattccattttatggctccttgttatgatatttttctttgtgttggcaatgacttttattaaactgattcaattgtgttttacttgtcattatttttttagtaggacattatatcaaccagtttataaaatttttcttgcttaccaagattatatgcaaatagcacctgttccagctgaagtactaaatgtctaa
>KX179500_HumanNL63_USA_2015-09-
atgttc---cttcgattaattgatgacaatggcattgtcctcaattccattttatggctccttgttatgatatttttctttgtgttggcaatgacttttattaaactgattcaattgtgttttacttgtcattatttttttagtaggacattatatcaaccagtttataaaatttttcttgcttaccaagattatatgcaaatagcacctgttccagctgaagtactaaatgtctaa
>KY073744_Bat_Kenya_2010-06-21
atgttc---ccgcggttaattgacgataatggtcttatcctcaatgccatcctttggctctttgtaatgatatttttcttggtactctctattacctttattaagcttgtacaattatgttttacttgtcattatttctttagtagaacgttgtaccaacctgtttataaagtgtatcttgcgtaccaagattatatgcgaattgcacccgtaccagctgatattataaatgtctaa
>KY073746_Bat_Kenya_2008-08-06
atgttc---ccacaattaattgacgatcatgggttgatcgccaatgccattttgtggctccttctgttgtgctttttcctgttaattagcattactattataaagttgatacaactctgcttcacatgtcacatgttctttagcagaaccatttatcaacctgtttataaagtgtatatgctttatcaggattttatgcgaatacaacccgttccttctgagatcatagatgtctaa
>KY369908_Human229E_USA_2016--
atgttc---cttaagctagtggatgatcatgctttgattgttaatgtactactctggtgtgtggtgcttatagtgatactactagtgtgtattacaataattaaactaattaagctttgtttcacttgccatatgttttgcaatagaacagtttatggccccattaaaaatgtgtaccatatttaccaatcatatatgcacatagaccctttccctaaacgagttattgatttctaa
>KY369909_Human229E_USA_2016--
atgttc---cttaagctagtggatgatcatgctttgattgttaatgtactactctggtgtgtggtgcttatagtgatactactagtgtgtattacaataattaaactaattaagctttgtttcacttgccatatgttttgtaatagaacagtttatggccccattaaaaatgtgtaccatatttaccaatcatatatgcacatagaccctttccctaaacgagttattgatttctaa
>KY369910_Human229E_USA_2016--
atgttc---cttaagctagtggatgatcatgctttgattgttaatgtactactctggtgtgtggtgcttatagtgatactactagtgtgtattacaataattaaactaattaagctttgtttcacttgccatatgttttgtaatagaacagtttatggccccattaaaaatgtgtaccatatttaccaatcatatatgcacatagaccctttccctaaacgagttattgatttctaa
>KY369911_Human229E_USA_2016--
atgttc---cttaagctagtggatgatcatgctttgattgttaatgtactactctggtgtgtggtgcttatagtgatactactagtgtgtattacaataattaaactaattaagctttgtttcacttgccatatgttttgtaatagaacagtttatggccccattaaaaatgtgtaccatatttaccaatcatatatgcacatagaccctttccctaaacgagttattgatttctaa
>KY369912_Human229E_USA_2016--
atgttc---cttaagctagtggatgatcatgctttgattgttaatgtactactctggtgtgtggtgcttatagtgatactactagtgtgtattacaataatcaaactaattaagctttgtttcacttgccatatgttttgtaatagaacagtttatggccccattaaaaatgtgtaccatatttaccaatcatatatgcacatagaccctttccctaaacgagttattgatttctaa
>KY369913_Human229E_USA_2016--
atgttc---cttaagctagtggatgatcatgctttgattgttaatgtactactctggtgtgtggtgcttatagtgatactactagtgtgtattacaataattaaactaattaagctttgtttcacttgccatatgttttgtaatagaacagtttatggccccattaaaaatgtgtaccatatttaccaatcatatatgcacatagaccctttccctaaacgagttattgatttctaa
>KY369914_Human229E_USA_2016--
atgttc---cttaagctagtggatgatcatgctttgattgttaatgtactactctggtgtgtggtgcttatagtgatactactagtgtgtattacaataattaaactaattaagctttgtttcacttgccatatgttttgtaatagaacagtttatggccccattaaaaatgtgtaccatatttaccaatcatatatgcacatagaccctttccctaaacgagttattgatttctaa
>KY554967_HumanNL63_USA_2016--
atgttc---cttcgattaattgatgacaatggcattgtcctcaattccattttatggctccttgttatgatatttttctttgtgttggcaatgacttttattaaactgattcaattgtgttttacttgtcattatttttttagtaggacattatatcaaccagtttataaaatttttcttgcttaccaagattatatgcaaatagcacctgttccagctgaagtactaaatgtctaa
>KY554968_HumanNL63_USA_2016--
atgttc---cttcgattaattgatgacaatggcattgtcctcaattccattttatggctccttgttatgatatttttctttgtgttggcaatgacttttattaaactgattcaattgtgttttacttgtcattatttttttagtaggacattatatcaaccagtttataaaatttttcttgcttaccaagattatatgcaaatagcacctgttccagctgaagtactaaatgtctaa
>KY554969_HumanNL63_USA_2016--
atgttc---cttcgattaattgatgacaatggcattgtcctcaattccattttatggctccttgttatgatatttttctttgtgttggcaatgacctttattaaactgattcaattgtgttttacttgtcattatttttttagtaggacattatatcaaccagtttataaaatttttcttgcttaccaagattatatgcaaatagcacctgttccagctgaagtactaaatgtctaa
>KY554970_HumanNL63_USA_2016--
atgttc---cttcgattaattgatgacaatggcattgtcctcaattccattttatggctccttgttatgatatttttctttgtgttggcaatgacttttattaaactgattcaattgtgttttacttgtcattatttttttagtaggacattatatcaaccagtttataaaatttttcttgcttaccaagattatatgcaaatagcacctgttccagctgaagtactaaatgtctaa
>KY554971_HumanNL63_USA_2016--
atgttc---cttcgattaattgatgacaatggcattgtcctcaattccattttatggctccttgttatgatatttttctttgtgttggcaatgacctttattaaactgattcaattgtgttttacttgtcattatttttttagtaggacattatatcaaccagtttataaaatttttcttgcttaccaagattatatgcaaatagcacctgttccagctgaagtactaaatgtctaa
>KY621348_Human229E_USA_2016--
atgttc---cttaagctagtggatgatcatgctttgattgttaatgtactactctggtgtgtggtgcttatagtgatactactagtgtgtattacaataattaaactaattaagctttgtttcacttgccatatgttttgtaatagaacagtttatggccccattaaaaatgtgtaccatatttaccaatcatatatgcacatagaccctttccctaaacgagttattgatttctaa
>KY674914_Human229E_USA_2016--
atgttc---cttaagctagtggatgatcatgctttgattgttaatgtactactctggtgtgtggtgcttatagtgatactactagtgtgtattacaataattaaactaattaagctttgtttcacttgccatatgttttgtaatagaacagtttatggccccattaaaaatgtgtaccatatttaccaatcatatatgcacatagaccctttccctaaacgagttattgatttctaa
>KY674915_HumanNL63_USA_2016--
atgttc---cttcgattaattgatgacaatggcattgtcctcaattccattttatggctccttgttatgatatttttctttgtgttggcaatgacttttattaaactgattcaattgtgttttacttgtcattatttttttagtaggacattatatcaaccagtttataaaatttttcttgcttaccaagattatatgcaaatagcacctgttccagctgaagtactaaatgtctaa
>KY674916_HumanNL63_USA_2016--
atgttc---cttcgattaattgatgacaatggcattgtcctcaattccattttatggctccttgttatgatatttttctttgtgttggcaatgacttttattaaactgattcaattgtgttttacttgtcattatttttttagtaggacattatatcaaccagtttataaaatttttcttgcttaccaagattatatgcaaatagcacctgttccagctgaagtactaaatgtctaa
>KY674919_Human229E_USA_2016--
atgttc---cttaagctagtggatgatcatgctttgattgttaatgtactactctggtgtgtggtgcttatagtgatactactagtgtgtattacaataattaaactaattaagctttgtttcacttgccatatgttttgtaatagaacagtttatggccccattaaaaatgtgtaccatatttaccaatcatatatgcacatagaccctttccctaaacgagttattgatttctaa
>KY684760_Human229E_USA_2016--
atgttc---cttaagctagtggatgatcatgctttgattgttaatgtactactctggtgtgtggtgcttatagtgatactactagtgtgtattacaataattaaactaattaagctttgtttcacttgccatatgttttgtaatagaacagtttatggccccattaaaaatgtgtaccatatttaccaatcatatatgcacatagaccctttccctaaacgagttattgatttctaa
>KY770850_Bat_China_2013--
atgttg---ctgaaaatcatcgaggataatggtgtcattgttaatggcatcatttggctcttgatccttgtatttgtactacttatttgtatcactatattgaagctaatacagctctgtattgcctgtcaccagtttgcaaataggactgtgtatgcccctgtttatagtgtgtaccagtggtacaaggattacatgcgaattgcgccccttcctcca---gcttttgatgtttaa
>KY770851_Bat_China_2013--
atgttg---ctgaaaatcatcgaggataatggtgtcattgttaatggcatcatttggctcttgatccttgtatttgtactacttatttgtatcactatattgaagctaatacagctctgtattgcctgtcaccagtttgcaaataggactgtgtatgcccctgtctatagtgtgtaccagtggtacaaggattatatgcgaattgcgccccttcctcca---gcttttgatgtttaa
>KY829118_HumanNL63_USA_2015--
atgttc---cttcgattaattgatgacaatggcattgtcctcaattccattttatggctccttgttatgatatttttctttgtgttggcaatgacctttattaaactgattcaattgtgttttacttgtcattatttttttagtaggacattatatcaaccagtttataaaatttttcttgcttaccaagattatatgcaaatagcacctgttccagctgaagtactaaatgtctaa
>KY967357_Human229E_USA_2015--
atgttc---cttaagctagtggatgatcatgctttgattgttaatgtactactctggtgtgtggtgcttatagtgatactactagtgtgtattacaataattaaactaattaagctttgtttcacttgccatatgttttgcaatagaacagtttatggccccattaaaaatgtgtaccatatttaccaatcatatatgcacatagaccctttccctaaacgagttattgatttctaa
>KY983586_HumanNL63_USA_2015--
atgttc---cttcgattaattgatgacaatggcattgtcctcaattccattttatggctccttgttatgatatttttctttgtgttggcaatgacctttattaaactgattcaattgtgttttacttgtcattatttttttagtaggacattatatcaaccagtttataaaatttttcttgcttaccaagattatatgcaaatagcacctgttccagctgaagtactaaatgtctaa
>KY983587_Human229E_USA_2015--
atgttc---cttaagctagtggatgatcatgctttgattgttaatgtactactctggtgtgtggtgcttatagtgatactactagtgtgtattacaataattaaactaattaagctttgtttcacttgccatatgttttgcaatagaacagtttatggccccattaaaaatgtgtaccatatttaccaatcatatatgcacatagaccctttccctaaacgagttattgatttctaa
>KY996417_Human229E_USA_2016-11-23
atgttc---cttaagctagtggatgatcatgctttgattgttaatgtactactctggtgtgtggtgcttatagtgatactactagtgtgtattacaataattaaactaattaagctttgtttcacttgccatatgttttgtaatagaacagtttatggccccattaaaaatgtgtaccatatttaccaatcatatatgcacatagaccctttccctaaacgagttattgatttctaa
>MF542265_Human229E_Haiti_2016-03-
atgttc---cttaagctagtggatgatcatgctttgattgttaatgtactactctggtgtgtggtgcttatagtgatactactagtgtgtattacaataattaaactaattaagctttgtttcacttgccatatgttttgtaatagaacagtttatggccccattaaaaatgtgtaccatatttaccaatcatatatgcacatagaccctttccctaaacgagttattgatttctaa
>MF593473_Camel_UAE_2015--
atgttt---ctgaagctagtggatgatcatgctttagttgtaaatgtaatactgtggtgcgtagtacttatagtacttttgctagtttgtattacaattattaaactaattaaattatgttttacatgccatatgttttgtaataaaacgatttatggtcccattaaaaatgtgtatcacatttaccaatcatacatgcacatagaccctttccctagacaaattattgatgtctaa
>MG428699_HumanNL63_Kenya_2010-05-19
atgttc---cttcgattaattgatgacaatggcattgtcctcaattctattttatggctccttgttatgatatttttctttgtgttggcaatgacctttattaaactgattcaattgtgttttacttgtcattatttttttagtaggacattatatcaaccagtttataaaatttttcttgcttaccaagactatatgcaaatagcacctgttccagctgaagtattaaatgtctaa
>MG428700_HumanNL63_Kenya_2010-06-01
atgttc---cttcgattaattgatgacaatggcattgtcctcaattctattttatggctccttgttatgatatttttctttgtgttggcaatgacctttattaaactgattcaattgtgttttacttgtcattatttttttagtaggacattatatcaaccagtttataaaatttttcttgcttaccaagactatatgcaaatagcacctgttccagctgaagtattaaatgtctaa
>MG428701_HumanNL63_Kenya_2010-06-04
atgttc---cttcgattaattgatgacaatggcattgtcctcaattctattttatggctccttgttatgatatttttctttgtgttggcaatgacctttattaaactgattcaattgtgttttacttgtcattatttttttagtaggacattatatcaaccagtttataaaatttttcttgcttaccaagactatatgcaaatagcacctgttccagctgaagtattaaatgtctaa
>MG428702_HumanNL63_Kenya_2010-05-11
atgttc---cttcgattaattgatgacaatggcattgtcctcaattctattttatggctccttgttatgatatttttctttgtgttggcaatgacctttattaaactgattcaattgtgttttacttgtcattatttttttagtaggacattatatcaaccagtttataaaatttttcttgcttaccaagactatatgcaaatagcacctgttccagctgaagtattaaatgtctaa
>MG428703_HumanNL63_Kenya_2010-06-01
atgttc---cttcgattaattgatgacaatggcattgtcctcaattctattttatggctccttgttatgatatttttctttgtgttggcaatgacctttattaaactgattcaattgtgttttacttgtcattatttttttagtaggacattatatcaaccagtttataaaatttttcttgcttaccaagactatatgcaaatagcacctgttccagctgaagtattaaatgtctaa
>MG428704_HumanNL63_Kenya_2010-05-20
atgttc---cttcgattaattgatgacaatggcattgtcctcaattctattttatggctccttgttatgatatttttctttgtgttggcaatgacctttattaaactgattcaattgtgttttacttgtcattatttttttagtaggacattatatcaaccagtttataaaatttttcttgcttaccaagactatatgcaaatagcacctgttccagctgaagtattaaatgtctaa
>MG428705_HumanNL63_Kenya_2010-05-21
atgttc---cttcgattaattgatgacaatggcattgtcctcaattctattttatggctccttgttatgatatttttctttgtgttggcaatgacctttattaaactgattcaattgtgttttacttgtcattatttttttagtaggacattatatcaaccagtttataaaatttttcttgcttaccaagactatatgcaaatagcacctgttccagctgaagtattaaatgtctaa
>MG428706_HumanNL63_Kenya_2010-05-24
atgttc---cttcgattaattgatgacaatggcattgtcctcaattctattttatggctccttgttatgatatttttctttgtgttggcaatgacctttattaaactgattcaattgtgttttacttgtcattatttttttagtaggacattatatcaaccagtttataaaatttttcttgcttaccaagactatatgcaaatagcacctgttccagctgaagtattaaatgtctaa
>MG428707_HumanNL63_Kenya_2010-05-20
atgttc---cttcgattaattgatgacaatggcattgtcctcaattctattttatggctccttgttatgatatttttctttgtgttggcaatgacctttattaaactgattcaattgtgttttacttgtcattatttttttagtaggacattatatcaaccagtttataaaatttttcttgcttaccaagactatatgcaaatagcacctgttccagctgaagtattaaatgtctaa
>MG772808_HumanNL63_SKorea_2014-11-25
atgttc---cttcgattaattgatgacaatggcattgtcctcaattccattttatggctccttgttatgatatttttctttgtgttggcaatgacctttattaaactgattcaattgtgttttacttgtcattatttttttagtaggacattatatcaaccagtttataaaatttttcttgcttaccaagattatatgcaaatagcacctgttccagctgaagtactaaatgtctaa
>MH938448_Bat_Italy_2011--
atgttg---tttacgttgattaatgacaatggttttgtcttgaatgccattttgtgggtttttcttctcttatttattattatactctgtattgcatttataaagctggtccaactatgtttcgcttgccaccaattgatgacaggcgctgtttatagaccagtttataatgcatatgcaatttacagagattttatgcgaatagaccccgctcca------gtacttgatgtctaa
>MH938449_Bat_Italy_2015--
atgttg---ctgaagttggttgatgatagtgggttgttgattaacgctatcctatgggttttcttattaatctttgttctaatactttgtatcacttttatcaagctcgtacaactttgcttcacttgtcaccagttactttctggagcagtttaccaacctgtacatagagcttatgtgatgtacaaagattttatgcgaatagaccccgcacct------gtgtttgatgtctaa
>MH938450_Bat_Italy_2010--
atgttg---ctgaagttggttgatgatagtgggttgttgattaacgctatcctatgggttttcttattaatctttgttttaatactttgtatcacttttattaagctcgtacaactttgcttcacttgtcaccagttactttctggagcagtttaccaacctgtacacagagcttatgtgatgtacaaagattttatgcgaatagaccccgcacct------gtgtttgatgtctaa
>MK334043_HumanNL63_China_2018-08-15
atgttc---cttcgattaattgatgacaatggtattgtcctcaattctattttatggctccttgttatgatatttttctttgtgttggcaatgacctttattaaactgattcaattgtgttttacttgtcattatttttttagtaggacattatatcaaccagtttataaaatttttcttgcttaccaagactatatgcaaatagcacctgttccagctgaagtattaaatgtctaa
>MK334044_HumanNL63_China_2018-07-13
atgttc---cttcgattaattgatgacaatggtattgtcctcaattctattttatggctccttgttatgatatttttctttgtgttggcaatgacctttattaaactgattcaattgtgttttacttgtcattatttttttagtaggacattatatcaaccagtttataaaatttttcttgcttaccaagactatatgcaaatagcacctgttccagctgaagtattaaatgtctaa
>MK334045_HumanNL63_China_2018-08-14
atgttc---cttcgattaattgatgacaatggcattgtcctcaattctattttatggctccttgttatgatatttttctttgtgttggcaatgacctttattaaactgattcaattgtgttttacttgtcattatttttttagtaggacattatatcaaccagtttataaaatttttcttgcttaccaagactatatgcaaatagcacctgttccagctgaagtattaaatgtctaa
>MK334046_HumanNL63_China_2018-09-01
atgttc---cttcgattaattgatgacaatggcattgtcctcaattctattttatggctccttgttatgatatttttctttgtgttggcaatgacctttattaaactgattcaattgtgttttacttgtcattatttttttagtaggacattatatcaaccagtttataaaatttttcttgcttaccaagactatatgcaaatagcacctgttccagctgaagtattaaatgtctaa
>MK334047_HumanNL63_China_2018-07-25
atgttc---cttcgattaattgatgacaatggcattgtcctcaattctattttatggctccttgttatgatatttttctttgtgttggcaatgacctttattaaactgattcaattgtgttttacttgtcattatttttttagtaggacattatatcaaccagtttataaaatttttcttgcttaccaagactatatgcaaatagcacctgttccagctgaagtattaaatgtctaa
>MK720944_Bat_China_2015-09-09
atgttt---cttcgtttggttaaagatgatggttttgtagtcaatgccattttatgggtttttcttctaatatttatattactcctttgtattacattcattaaacttgttcagatgtgtatggtttgccaccaccttatgtcaggtgctgtgtatagaccagtctatcgagtttatgaactttacaaagattttatgcgaattgaccccgctcca------attttagatgtctaa
>MN026166_HumanNL63_Kenya_2018-01-29
atgttc---cttcgattaattgatgacaatggcattgtcctcaattccattttatggctccttgttatgatatttttctttgtgttggcaatgacttttattaaactgattcaattgtgttttacttgtcattatttttttagtaggacattatatcaaccagtttataaaatttttcttgcttaccaagattatatgcaaatagcacctgttccagctgaagtactaaatgtctaa
>MN306018_HumanNL63_USA_2018--
atgttc---cttcgattaattgatgacaatggcattgtcctcaattctattttatggctccttgttatgatatttttctttgtgttggcaatgacctttattaaactgattcaattgtgttttacttgtcattatttttttagtaggacattatatcaaccagtttataaaatttttcttgcttaccaagactatatgcaaatagcacctgttccagctgaagtattaaatgtctaa
>MN306040_HumanNL63_USA_2019--
atgttc---cttcgattaattgatgacaatggcattgtcctcaattctattttatggctccttgttatgatatttttctttgtgttggcaatgacctttattaaactgattcaattgtgttttacttgtcattatttttttagtaggacattatatcaaccagtttataaaatttttcttgcttaccaagactatatgcaaatagcacctgttccagctgaagtattaaatgtctaa
>MN306046_Human229E_USA_2019--
atgttc---cttaagctagtggatgatcatgctttgattgttaatgtactactctggtgtgtggtgcttatagtgatactactagtgtgtattacaataattaaactaattaagctttgtttcacttgccatatgttttgtaatagaacagtttatggccccattaaaaatgtgtaccatatttaccaatcatatatgcacatagaccctttccctaaacgagttattgatttctaa
>MN369046_Human229E_USA_2018--
atgttc---cttaagctagtggatgatcatgctttgattgttaatgtactactctggtgtgtggtgcttatagtgatactactagtgtgtattacaataattaaactaattaagctttgtttcacttgccatatgttttgtaatagaacagtttatggccccattaaaaatgtgtaccatatttaccaatcatatatgcacatagaccctttccctaaacgagttattgatttctaa
>NC005831_HumanNL63_Netherlands_2003-01-
atgttc---cttcgattaattgatgacaatggtattgtcctcaattccattttatggctccttgttatgatatttttctttgtgttggcaatgacctttattaaactgattcaattgtgttttacttgtcattatttttttagtaggacattatatcaaccagtttataaaatttttcttgcttaccaagattatatgcaaatagcacctgttccagctgaagtactaaatgtctaa
>NC028752_Camel_SArabia_2015-03-
atgttt---ctgaagctagtggatgatcatgctttagttgtaaatgtaatactgtggtgcgtagtacttatagtacttttgctagtttgtattacaattattaaactaattaaattatgttttacatgccatatgttttgtaataaaacgatttatggtcccattaaaaatgtgtatcacatttaccaatcatacatgcacatagaccctttcccyagacaaattattgatgtctaa
>NC028811_Bat_China_2011--
atgttg---ctaaaacttattgaggacaatggtgtcattgttaatggcatcatttggctcttgatacttatatttgtactattaatttgtatcactatattaaagttgattcagctgtgcatagcttgtcaccagtttgctaatcgcacagtatattcacctatttatagtgcttaccaatggtacaaagattacatgcaaattgcgcccttacctcct---atctatcatgtttaa
>NC028833_Bat_China_2013--
atgttg---tttacattgattaatgataatggctttgttcttaacgccattttgtgggtatttctacttatctttattattctactctgtatagcatttattaagcttgtgcaagtgtgctttgcttgtcaccagttgatgacaagcgctgtctacaagccagtgcacaatgcttatgctatttacagggatttcatgagaatagacccccatcca------gttttagatgtctaa
>NC046964_Bat_Italy_2015--
atgttg---ctgaagttggttgatgatagtgggttgttgattaacgctatcctatgggttttcttattaatctttgttctaatactttgtatcacttttatcaagctcgtacaactttgcttcacttgtcaccagttactttctggagcagtttaccaacctgtacatagagcttatgtgatgtacaaagattttatgcgaatagaccccgcacct------gtgtttgatgtctaa
>MK472068_Bat_Australia_2018--
atgtacccgtttcacctggttgaccaggatagctttcttataaatgctattcttttggtgttccttcttatctttgtcttattgctctgtatcacctttattaaactggttcaattatgcctcatctgccaccatatgatgtcaggtgcggtatatcagccaatttataaggtgtacagagtatacaaagactttatgcgaattgaacccatgccc------actatagatgtctaa
>MK472069_Bat_Australia_2018--
atgtacccgtttcacctggttgaccaggatagctttcttataaatgctattctgttggtgttccttcttatctttgtcttattgctctgtattacctttattaaactggtccaattatgcctcatctgccaccatatgatgtcaggtgcggtatatcagccaatttacaaggtttacagagtatacaaagactttatgcgaattgaacccatgccc------actatcgatgtctaa
