# Supplementary material for: Origins and Evolution of Seasonal Human Coronaviruses
Source: Viruses. 2022 Jul 15;14(7):1551. doi: 10.3390/v14071551 (PMC9320361; doi:10.3390/v14071551)
Supplement: Supplementary file 1 [file viruses-14-01551-s001.zip › alignments/Spike_betas_D5.fasta]

>MF996589_HumanHKU1_China_2014--
------------------------------------------------------------------------------------------------------------------------------------------------------------------------------------------------------------------------------------------------------------------------------------------------------------------------------------------------------------------------------------------------------------------------------------------TCTTATACTATTGTTGTTCAACCTCAT------------------------------------AATGGTGTTTTGGAGATTACAGCTTGTCAGTACACTATGTGTGAGTATCCTCATACTATTTGTAAATCTAAA------GGTAGTTTTCGTAATGAATCTTGGCATTTTGAT---AAATCTGAACCTTTGTGTCTGTTCAAGAAAAATTTTACTTATAATGTTTCTACAGATTGGTTGTATTTTCATTTTTATCAAGAACGTGGCACTTTTTATGCTTATTATGCTGATTCTGGCATGCCTACTACTTTTTTATTTAGTTTGTATCTTGGTACTCTTTTATCTCATTATTATGTTTTGCCTTTGACTTGTAATGCTATATCTTCTAATACTGATAATGAGACTTTACAATATTGGGTCACACCTTTGTCTAAACGCCAATATCTCCTTAAATTTGACAACCGTGGTGTTATTACTAATGCTGTTGATTGTTCTAGTAGTTTCTTTAGCGAGATTCAATGTAAAACTAAATCTTTATTACCTAATACTGGTGTTTATGACTTATCTGGTTTTACTGTTAAGCCTGTTGCAACTGTACATCGTCGTATTCCTGATTTACCTGATTGTGACATTGATAAATGGCTTAACAATTTTAATGTACCCTCACCTCTTAATTGGGAACGTAAAATTTTTTCTAATTGCAACTTTAATTTGAGTACTTTGCTTCGTTTAGTTCATACTGATTCTTTTTCTTGTAATAATTTTGATGAATCTAAGATATATGGTAGTTGTTTTAAGAGTATTGTTTTAGATAAATTTGCCATACCCAACTCCAGACGATCTGATTTGCAGTTGGGCAGTTCTGGTTTTCTGCAATCTTCTAATTATAAAATTGACACTACTTCTAGTTCTTGTCAATTGTATTATAGTTTGCCTGCAATTAATGTTACTATTAATAATTATAATCCTTCTTCTTGGAATAGAAGGTATGGTTTTAATAATTTTAATTTG------------------------------AGC------TCTCATAGTGTTGTTTACTCACGTTATTGTTTTTCTGTTAATAATACTTTTTGTCCTTGTGCTAAACCTTCT------TTTGCTTCAAGTTGCAAGAGT---------------CATAAACCACCTTCTGCTTCCTGTCCTATTGGTACTAATTATCGTTCTTGTGAGAGTACT---ACTGTACTCGACCGCACTGATTGGTGTAGGTGTTCTTGTTTACCTGACCCTATAACTGCTTATGACCCT------------------AGGTCTTGTTCTCAAAAAAAGTCTCTGGTTGGTGTTGGTGAACATTGTGCAGGGTTCGGTGTTGATGAAGAAAAGTGTGGTGTA---TTGGATGGATCATATAATGTTTCT---------TGTCTTTGTAGTACTGAT------------------------------------GCCTTTCTAGGTTGGTCTTATGACACTTGCGTCAGTAACAATCGTTGTAATATTTTTTCTAATTTTATTTTAAATGGTATCAATAGTGGTACCACTTGTTCTAATGATTTATTGCAGCCCAATACTGAAGTTTTTACTGATGTTTGTGTTGATTACGACCTTTATGGTATTACAGGACAAGGTATTTTTAAAGAAGTTTCTGCTGTTTATTATAATAGTTGGCAATATCTTTTGTATGATTCTAATGGCAACATTATTGGTTTTAAAGATTTTGTTACTAATAAAACATATAATATTTTCCCTTGTTATGCAGGAAGAGTTTCTGCTGCTTTTCATCAAAATGCTTCCTCTTTGGCTTTACTTTATCGTAATTTAAAATGTAGCTATGTTTTGAATAAT---ATTTCTTTAGCTACTCAGCCA------TATTTTGATAGTTATCTTGGTTGCGTTTTTAATGCTGATAATTTAACTGATTATTCTGTTTCTTCTTGTGCTCTTCGCATGGGTAGTGGTTTTTGTGTTGATTATAACTCACCTTCTTCTTCCTCTTCGCGTCGTAAACGTAGAAGT------------ATTTCTGCTTCTTATCGTTTTGTTACTTTTGAACCCTTTAATGTCAGTTTTGTTAATGACAGTATTGAGTCTGTGGGTGGTCTTTATGAGATCAAAATTCCCACTAACTTTACTATAGTTGGTCAAGAGGAATTTATTCAAACTAATTCTCCTAAAGTTACTATTGATTGTTCTTTATTTGTCTGTTCTAATTATGCAGCTTGCCATGACTTATTGTCAGAGTATGGCACTTTTTGTGATAATATTAATAGTATTTTAGATGAAGTTAATGGTTTACTTGATACTACTCAATTGCATGTAGCTGATACTCTTATGCAAGGTGTCACACTTAGCTCCAATCTTAATACTAATTTGCATTTTGATGTTGATAATATTAATTTTAAATCCCTAGTTGGATGTTTAGGTCCACACTGCGGTTCT------------------------TCTTCTCGTTCTTTTTTTGAAGATTTATTGTTTGACAAAGTTAAACTTTCAGATGTTGGTTTTGTTGAAGCTTATAACAATTGTACTGGT---------------------------------------------------------------------------------------------------------------------------------------------------------------------------------------------------------------------------------------------------------------------------------------------------------------------------------------------------------------------------------------------------------------------------------------------------------------------------------------------------------------------------------------------------------------------------------------------------------------------------------------------------------------------------------------------------------------------------------------------------------------------------------------------------------------------------------------------------------------------------------------------------------------------------------------------------------------------------------------------------------------------------------------------------------------------------------------------------------------------------------------------------------------------------------------------------------------------------------------------------------------------------------------------------------------------------------------
>MF996590_HumanHKU1_China_2015--
------------------------------------------------------------------------------------------------------------------------------------------------------------------------------------------------------------------------------------------------------------------------------------------------------------------------------------------------------------------------------------------------------------------------------------------TCTTATACTATTGTTGTTCAACCTCAT------------------------------------AATGGTGTTTTGGAGATTACAGCTTGTCAGTACACTATGTGTGAGTATCCTCATACTATTTGTAAATCTAAA------GGTAGTTTTCGTAATGAATCTTGGCATTTTGAT---AAATCTGAACCTTTGTGTCTGTTCAAGAAAAATTTTACTTATAATGTTTCTACAGATTGGTTGTATTTTCATTTTTATCAAGAACGTGGCACTTTTTATGCTTATTATGCTGATTCTGGCATGCCTACTACTTTTTTATTTAGTTTGTATCTTGGTACTCTTTTATCTCATTATTATGTTTTGCCTTTGACTTGTAATGCTATATCTTCTAATACTGATAATGAGACTTTACAATATTGGGTCACACCTTTGTCTAAACGCCAATATCTCCTTAAATTTGACAACCGTGGTGTTATTACTAATGCTGTTGATTGTTCTAGTAGTTTCTTTAGCGAGATTCAATGTAAAACTAAATCTTTATTACCTAATACTGGTGTTTATGACTTATCTGGTTTTACTGTTAAGCCTGTTGCAACTGTACATCGTCGTATTCCTGATTTACCTGATTGTGACATTGATAAATGGCTTAACAATTTTAATGTACCCTCACCTCTTAATTGGGAACGTAAAATTTTTTCTAATTGCAACTTTAATTTGAGTACTTTGCTTCGTTTAGTTCATACTGATTCTTTTTCTTGTAATAATTTTGATGAATCTAAGATATATGGTAGTTGTTTTAAGAGTATTGTTTTAGATAAATTTGCCATACCCAACTCCAGACGATCTGATTTGCAGTTGGGCAGTTCTGGTTTTCTGCAATCTTCTAATTATAAAATTGACACTACTTCTAGTTCTTGTCAATTGTATTATAGTTTGCCTGCAATTAATGTTACTATTAATAATTATAATCCTTCTTCTTGGAATAGAAGGTATGGTTTTAATAATTTTAATTTG------------------------------AGC------TCTCATAGTGTTGTTTACTCACGTTATTGTTTTTCTGTTAATAATACTTTTTGTCCTTGTGCTAAACCTTCT------TTTGCTTCAAGTTGCAAGAGT---------------CATAAACCACCTTCTGCTTCCTGTCCTATTGGTACTAATTATCGTTCTTGTGAGAGTACT---ACTGTACTCGACCGCACTGATTGGTGTAGGTGTTCTTGTTTACCTGATCCTATAACTGCTTATGACCCT------------------AGGTCTTGTTCTCAAAAAAAGTCTCTGGTTGGTGTTGGTGAACATTGTGCGGGGTTCGGTGTTGATGAAGAAAAGTGTGGTGTA---TTGGATGGATCATATAATGTTTCT---------TGTCTTTGTAGTACTGAT------------------------------------GCCTTTCTAGGTTGGTCTTATGACACTTGCGTCAGTAACAACCGTTGTAATATTTTTTCTAATTTTATTTTAAATGGTATCAATAGTGGTACCACTTGTTCTAATGATTTATTGCAGCCCAATACTGAAGTTTTTACTGATGTTTGTGTTGATTACGACCTTTATGGTATTACAGGACAAGGTATTTTTAAAGAAGTTTCTGCTGTTTATTATAATAGTTGGCAATATCTTTTGTATGATTCTAATGGCAACATTATTGGTTTTAAAGATTTTGTTACTAATAAAACATATAATATTTTCCCTTGTTATGCAGGAAGAGTTTCTGCTGCTTTTCATCAAAATGCTTCCTCTTTGGCTTTACTTTATCGTAATTTAAAATGTAGCTATGTTTTGAATAAT---ATTTCTTTAGCTACTCAGCCA------TATTTTGATAGTTATCTTGGTTGCGTTTTTAATGCTGATAATTTAACTGATTATTCTGTTTCTTCTTGTGCTCTTCGCATGGGTAGTGGTTTTTGTGTTGATTATAACTCACCTTCTTCTTCCTCTTCGCGTCGTAAACGTAGAAGT------------ATTTCTGCTTCTTATCGTTTTGTTACTTTTGAACCCTTTAATGTCAGTTTTGTTAATGACAGTATTGAGTCTGTGGGTGGTCTTTATGAGATCAAAATTCCCACTAACTTTACTATAGTTGGTCAAGAGGAATTTATTCAAACTAATTCTCCTAAAGTTACTATTGATTGTTCTTTATTTGTCTGTTCTAATTATGCAGCTTGCCATGACTTATTGTCAGAGTATGGCACTTTTTGTGATAATATTAATAGTATTTTAGATGAAGTTAATGGTTTACTTGATACTACTCAATTGCATGTAGCTGATACTCTTATGCAAGGTGTCACACTTAGCTCCAATCTTAATACTAATTTGCATTTTGATGTTGATAATATTAATTTTAAATCCCTAGTTGGATGTTTAGGTCCACACTGCGGTTCT------------------------TCTTCTCGTTCTTTTTTTGAAGATTTATTGTTTGACAAAGTTAAACTTTCAGAT---------------------------------------------------------------------------------------------------------------------------------------------------------------------------------------------------------------------------------------------------------------------------------------------------------------------------------------------------------------------------------------------------------------------------------------------------------------------------------------------------------------------------------------------------------------------------------------------------------------------------------------------------------------------------------------------------------------------------------------------------------------------------------------------------------------------------------------------------------------------------------------------------------------------------------------------------------------------------------------------------------------------------------------------------------------------------------------------------------------------------------------------------------------------------------------------------------------------------------------------------------------------------------------------------------------------------------------------------------------------------
>MF996591_HumanHKU1_China_2015--
------------------------------------------------------------------------------------------------------------------------------------------------------------------------------------------------------------------------------------------------------------------------------------------------------------------------------------------------------------------------------------------------------------------------------------------TCTTATACTATTGTTGTTCAACCTCAC------------------------------------AATGGTATTTTGGAGATTACAGCTTGTCAGTATACTATGTGTGAATATCCTCACACTGTTTGTAAGTCTAAG------GGTAGTATTCGTAATGAATCTTGGCACATTGAT---TCTTCGGAACCTTTATGCTTGTTTAAGAAAAATTTTACTTATAATGTTTCTGCAGATTGGCTGTATTTTCATTTTTATCAAGAACGTGGTGTTTTTTATGCATATTATGCAGATGTAGGTATGCCTACCACTTTTTTATTTAGTTTATATTTAGGTACTATTTTATCTCATTATTATGTTATGCCTTTGACTTGTAATGCTATATCTCCAAAGATTGACAATGAAACTTTAGAATATTGGGTTACACCGCTATCTAGACGTCAGTATCTTCTCAATTTTGATGAGCACGGTGTTATTACTAATGCCGTTGATTGTTCAAGTAGTTTTCTTAGTGAGATTCAATGTAAAACTCAATCTTTTGCACCTAATACTGGTGTTTATGATTTGTCTGGTTTTACTGTAAAGCCTGTTGCAACTGTTTATCGTCGGATTCCTAATTTACCTGATTGTGACATTGACAACTGGCTTAATAATGTTAGTGTACCTTCACCTCTTAATTGGGAACGTAGAATTTTTTCTAATTGTAACTTCAATTTAAGCACTTTACTTCGTCTAGTCCATGTTGATTCTTTTTCTTGTAATAATCTTGATAAATCTAAAATTTTTGGTAGTTGCTTTAATAGTATTACTGTTGACAAGTTTGCTATACCTAATCGTAGACGAGATGATTTGCAATTGGGCAGTTCTGGCTTTTTGCAATCATCTAATTACAAAATAGATATTTCTTCTAGTTCTTGTCAATTGTATTATAGTTTACCTTTACTTAATGTTACTATTAATAACTTTAATCCATCTTCTTGGAATAGGAGGTATGGTTTTGGTAGTTTTAATGTG------------------------------TCT------TCTTATGATGTTGTTTATTCTGATCATTGTTTTTCTGTTAACAGCGACTTTTGCCCTTGTGCAGATCCGTCT------GTTGTTAATTCTTGTGTTAAA---------------TCTAAACCTCTTTCTGCCATTTGTCCTACTGGTACTAAATATCGTCATTGCGACTTGGAT---ACTACTCTTTATGTTAAAAACTGGTGTAGATGTTCTTGTCTACCTGACCCCATTTCTACTTATTCTCCT------------------AACACATGTCCTCAAAAGAAGGTCGTTGTTGGTATAGGTGAACATTGTCCAGGTCTTGGTATTAATGAGGAAAAATGTGGTACACAATTAAATCATAGT---------TCC---------TGTTCTTGTAGTCCTGAT------------------------------------GCCTTTTTGGGTTGGTCTTTTGATAGTTGTATTAGTAATAATCGTTGCAATATTTTTTCTAATTTTATTTTTAATGGAATTAATAGTGGTACCACTTGTTCTAATGATTTGTTATATTCTAACACTGAAGTTTCTACTGGTGTTTGTGTTAATTATGATCTTTATGGCATCACAGGCCAAGGTATTTTTAAAGAAGTTTCTGCGGCTTATTATAATGATTGGCAGAATCTTTTGTATGATTCTAATGGTAATATTATTGGTTTTAAAGATTTTTTGACTAATAAAACTTACACTATACTTCCTTGTTATTCTGGTAGAGTGTCTGCTGCATTTTATCAAAATTCTTCCTCACCAGCTTTGCTTTATCGTAATTTAAAGTGTAGTTATGTTTTGAATAAT---ATTTCTTTTATCTCACAACCATTT---TATTTTGATAGTTATCTTGGTTGTGTTTTGAATGCTGTTAATTTAACTAGCTATTCTGTATCCTCTTGTGATTTGCGTATGGGTAGTGGGTTTTGTATTGATTATGCTTTACCC---------TCTTCTCGGCGTAAGCGTAGAGGT------------ATTTCTTCTCCTTATCGCTTTGTAACTTTTGAACCCTTTAATGTTAGTTTTGTTAACGATAGTGTTGAAACTGTAGGTGGTTTATTTGAGATTCAGATTCCTACTAACTTTACCATAGCTGGTCATGAAGAATTTATTCAGACTAGTTCTCCTAAAGTTACTATTGATTGTTCAGCTTTTGTTTGCTCTAATTATGCTGCTTGTCATGATTTATTGTCGGAATATGGCACTTTTTGCGATAATATTAATAGTATTTTAAATGAAGTCAATGACTTACTTGATATTACTCAGTTGCAGGTTGCTAATGCTTTAATGCAAGGTGTTACACTTAGTTCTAATCTTAATACTAATCTACACTCTGATGTTGATAATATAGATTTTAAATCTCTTCTAGGTTGTTTAGGTTCACAATGTGGTTCT------------------------TCGTCTAGATCTTTGTTAGAGGATTTATTATTCAACAAGGTCAAA------------------------------------------------------------------------------------------------------------------------------------------------------------------------------------------------------------------------------------------------------------------------------------------------------------------------------------------------------------------------------------------------------------------------------------------------------------------------------------------------------------------------------------------------------------------------------------------------------------------------------------------------------------------------------------------------------------------------------------------------------------------------------------------------------------------------------------------------------------------------------------------------------------------------------------------------------------------------------------------------------------------------------------------------------------------------------------------------------------------------------------------------------------------------------------------------------------------------------------------------------------------------------------------------------------------------------------------------------------------------------------
>MF996593_HumanHKU1_China_2015--
------------------------------------------------------------------------------------------------------------------------------------------------------------------------------------------------------------------------------------------------------------------------------------------------------------------------------------------------------------------------------------------------------------------------------------------TCTTATACTATTGTTGTTCAACCTCAT------------------------------------AATGGTGTTTTGGAGATTACAGCTTGTCAGTACACTATGTGTGAGTATCCTCATACTATTTGTAAATCTAAA------GGTAGTTTTCGTAATGAATCTTGGCATTTTGAT---AAATCTGAACCTTTGTGTCTGTTCAAGAAAAATTTTACTTATAATGTTTCTACAGATTGGTTGTATTTTCATTTTTATCAAGAACGTGGCACTTTTTATGCTTATTATGCTGATTCTGGCATGCCTACTACTTTTTTATTTAGTTTGTATCTTGGTACTCTTTTATCTCATTATTATGTTTTGCCTTTGACTTGTAATGCTATATCTTCTAATACTGATAATGAGACTTTACAATATTGGGTCACACCTTTGTCTAAACGCCAATATCTCCTTAAATTTGACAACCATGGTGTTATTACTAATGCTGTTGATTGTTCTAGTAGTTTCTTTAGCGAGATTCAATGTAAAACTAAATCTTTATTACCTAATACTGGTGTTTATGACTTATCTGGTTTTACTGTTAAGCCTGTTGCAACTGTACATCGTCGTATTCCTGATTTACCTGATTGTGACATTGATAAATGGCTTAACAATTTTAAAGTACCCTCACCTCTTAATTGGGAACGTAAAATTTTTTCTAATTGCAACTTTAATTTGAGTACTTTGCTTCGTTTAGTTCATACTGATTCTTTTTCTTGTAATAATTTTGATGAATCTAAGATATATGGTAGTTGTTTTAAGAGTATTGTTTTAGATAAATTTGCCATACCCAACTCCAGACGATCTGATTTGCAGTTGGGCAGTTCTGGTTTTCTGCAATCTTCTAATTATAAAATTGACACTACTTCTAGTTCTTGTCAATTGTATTATAGTTTGCCTGCAATTAATGTTACTATTAATAATTATAATCCTTCTTCTTGGAATAGAAGGTATGGTTTTAATAATTTTAATTTG------------------------------AGC------TCTCATAGTGTTGTTTACTCACGTTATTGTTTTTCTGTTAATAATACTTTTTGTCCTTGTGCTAAACCTTCT------TTTGCTTCAAGTTGCAAGAGT---------------CATAAACCACCTTCTGCTTCCTGTCCTATTGGTACTAATTATCGTTCTTGTGAGAGTACT---ACTGTACTCGACCGCACTGATTGGTGTAGGTGTTCTTGTTTACCTGATCCTATAACTGCTTATGACCCT------------------AGGTCTTGTTCTCAAAAAAAGTCTCTGGTTGGTGTTGGTGAACATTGTGCAGGGTTCGGTGTTGATGAAGAAAAGTGTGGTGTA---TTGGATGGATCATATAATGTTTCT---------TGTCTTTGTAGTACTGAT------------------------------------GCCTTTCTAGGTTGGTCTTATGACACTTGCGTCAGTAACAACCGTTGTAATATTTTTTCTAATTTTATTTTAAATGGTATCAATAGTGGTACCACTTGTTCTAATGATTTATTGCAGCCCAATACTGAAGTTTTTACTGATGTTTGTGTTGATTACGACCTTTATGGTATTACAGGACAAGGTATTTTTAAAGAAGTTTCTGCTGTTTATTATAATAGTTGGCAATATCTTTTATATGATTCTAATGGCAACATTATTGGTTTTAAAGATTTTGTTACTAATAAAACATATAATATTTTCCCTTGTTATGCAGGAAGAGTTTCTGCTGCTTTTCATCAAAATGCTTCCTCTTTGGCTTTACTTTATCGTAATTTAAAATGTAGCTATGTTTTGAATAAT---ATTTCTTTAGCTACTCAGCCA------TATTTTGATAGTTATCTTGGTTGCGTTTTTAATGCTGATAATTTAACTGATTATTCTGTTTCTTCTTGTGCTCTTCGCATGGGTAGTGGTTTTTGTGTTGATTATAACTCACCTTCTTCTTCCTCTTCGCGTCGTAAACGTAGAAGT------------ATTTCTGCTTCTTATCGTTTTGTTACTTTTGAACCCTTTAATGTCAGTTTTGTTAATGACAGTATTGAGTCTGTGGGTGGTCTTTATGAGATCAAAATTCCCACTAACTTTACTATAGTTGGTCAAGAGGAATTTATTCAAACTAATTCTCCTAAAGTTACTATTGATTGTTCTTTATTTGTCTGTTCTAATTATGCAGCTTGCCATGACTTATTGTCAGAGTATGGCACTTTTTGTGATAATATTAATAGTATTTTAGATGAAGTTAATGGTTTACTTGATACTACTCAATTGCATGTAGCTGATACTCTTATGCAAGGTGTCACACTTAGCTCCAATCTTAATACTAATTTGCATTTTGATGTTGATAATATTAATTTTAAATCTCTAGTTGGATGTTTAGGTCCACACTGCGGTTCT------------------------TCTTCTCGTTCTTTTTTTGAAGATTTATTGTTTGACAAAGTTAAACTTTCAGATGTTGGTTTTGTTGAAGCT---------------------------------------------------------------------------------------------------------------------------------------------------------------------------------------------------------------------------------------------------------------------------------------------------------------------------------------------------------------------------------------------------------------------------------------------------------------------------------------------------------------------------------------------------------------------------------------------------------------------------------------------------------------------------------------------------------------------------------------------------------------------------------------------------------------------------------------------------------------------------------------------------------------------------------------------------------------------------------------------------------------------------------------------------------------------------------------------------------------------------------------------------------------------------------------------------------------------------------------------------------------------------------------------------------------------------------------------------------
>MF996594_HumanHKU1_China_2015--
------------------------------------------------------------------------------------------------------------------------------------------------------------------------------------------------------------------------------------------------------------------------------------------------------------------------------------------------------------------------------------------------------------------------------------------TCTTATACTATTGTTGTTCAACCTCAC------------------------------------AATGGTATTTTGGAGATTACAGCTTGTCAGTATACTATGTGTGAATATCCTCACACTGTTTGTAAGTCTAAG------GGTAGTATTCGTAATGAATCTTGGCACATTGAT---TCTTCGGAACCTTTATGCTTGTTTAAGAAAAATTTTACTTATAATGTTTCTGCAGATTGGCTGTATTTTCATTTTTATCAAGAACGTGGTGTTTTTTATGCATATTATGCAGATGTAGGTATGCCTACCACTTTTTTATTTAGTTTATATTTAGGTACTATTTTATCTCATTATTATGTTATGCCTTTGACTTGTAATGCTATATCTCCAAAGATTGACAATGAAACTTTAGAATATTGGGTTACACCGCTATCTAGACGTCAGTATCTTCTCAATTTTGATGAGCACGGTGTTATTACTAATGCCGTTGATTGTTCAAGTAGTTTTCTTAGTGAGATTCAATGTAAAACTCAATCTTTTGCACCTAATACTGGTGTTTATGATTTGTCTGGTTTTACTGTAAAGCCTGTTGCAACTGTTTATCGTCGGATTCCTAATTTACCTGATTGTGACATTGACAACTGGCTTAATAATGTTAGTGTACCTTCACCTCTTAATTGGGAACGTAGAATTTTTTCTAATTGTAACTTCAATTTAAGCACTTTACTTCGTCTAGTCCATGTTGATTCTTTTTCTTGTAATAATCTTGATAAATCTAAAATTTTTGGTAGTTGCTTTAATAGTATTACTGTTGACAAGTTTGCTATACCTAATCGTAGACGAGATGATTTGCAATTGGGCAGTTCTGGCTTTTTGCAATCATCTAATTACAAAATAGATATTTCTTCTAGTTCTTGTCAATTGTATTATAGTTTACCTTTACTTAATGTTACTATTAATAACTTTAATCCATCTTCTTGGAATAGGAGGTATGGTTTTGATAGTTTTAATGTG------------------------------TCT------TCTTATGATGTTGTTTATTCTGATCATTGTTTTTCTGTTAACAGCGACTTTTGCCCTTGTGCAGATCCGTCT------GTTGTTAATTCTTGTGATAAA---------------TTTAAGCCTCTTTCTGCCATTTGTCCTGCTGGTACTAAATATCGTCATTGCGACTTGGAT---ACTACTCTTTATGTTAAAAACTGGTGTAGATGTTCTTGTCTACCTGACCCCATTTCTACTTATTCTCCT------------------AACACATGTCCTCAAAAGAAGGTCGTTGTTGGTATAGGTGAACATTGTCCAGGTCTTGGTATTAATGAGGAAAAATGTGGTACACAATTAAATCATAGT---------TCC---------TGTTCTTGTAGTCCTGAT------------------------------------GCCTTTTTGGGTTGGTCTTTTGATAGTTGTATTAGTAATAATCGTTGCAATATTTTTTCTAATTTTATTTTTAATGGAATTAATAGTGGTACCACTTGTTCTAATGATTTGTTATATTCTAACACTGAAGTTTCTACTGGTGTTTGTGTTAATTATGATCTTTATGGCATCACAGGCCAAGGTATTTTTAAAGAAGTTTCTGCGGCTTATTATAATAATTGGCAGAATCTTTTGTATGATTCTAATGGTAATATTATTGGTTTTAAAGATTTTTTGACTAATAAAACTTACACTATACTTCCTTGTTATTCTGGTAGAGTGTCTGCTGCATTTTATCAAAATTCTTCTTCACCAGCTTTGCTTTATCGTAATTTAAAGTGTAGTTATGTTTTGAATAAT---ATTTCTTTTATCTCACAACCATTT---TATTTTGATAGTTATCTTGGTTGTGTTTTGAATGCTGTTAATTTAACTAGCTATTCTGTATCCTCTTGTGATTTGCGTATGGGTAGTGGGTTTTGTATTGATTATGCTTTACCC---------TCTTCTCGGCGTAAGCGTAGAGGT------------ATTTCTTCTCCTTATCGCTTTGTAACTTTTGAACCCTTTAATGTTAGTTTTGTTAACGATAGTGTTGAAACTGTTGGTGGTTTATTTGAGATTCAGATTCCTACTAACTTTACCATAGCTGGTCATGAAGAATTTATTCAGACTAGTTCTCCTAAAGTTACTATTGATTGTTCAGCTTTTGTTTGCTCTAATTATGCTGCTTGTCATGATTTATTGTCGGAATATGGCACTTTTTGCGATAATATTAATAGTATTTTAAATGAAGTCAATGACTTACTTGATATTACTCAGTTGCAGGTTGCTAATGCTTTAATGCAAGGTGTTACACTTAGTTCTAATCTTAATACTAATCTACACTCTGATGTTGATAATATAGATTTTAAATCTCTTCTAGGTTGTTTAGGTTCACAATGTGGTTCT------------------------TCGTCTAGATCTTTGTTAGAGGATTTATTATTCAACAAGGTCAAACTT---------------------------------------------------------------------------------------------------------------------------------------------------------------------------------------------------------------------------------------------------------------------------------------------------------------------------------------------------------------------------------------------------------------------------------------------------------------------------------------------------------------------------------------------------------------------------------------------------------------------------------------------------------------------------------------------------------------------------------------------------------------------------------------------------------------------------------------------------------------------------------------------------------------------------------------------------------------------------------------------------------------------------------------------------------------------------------------------------------------------------------------------------------------------------------------------------------------------------------------------------------------------------------------------------------------------------------------------------------------------------------
>MF996596_HumanHKU1_China_2015--
---------------------------------------------------------------------------------------------------------------------------------------------------------------------------------------------------------------------------------------------------------------------------------------------------------------------------------------------------------------------------------------------------TTTAGTACTATAGTTATAGGTAGTGTTTTTATTAACAACTCTTATACTATTGTTGTTCAACCTCAT------------------------------------AATGGTGTTTTGGAGATTACAGCTTGTCAGTACACTATGTGTGAGTATCCTCATACTATTTGTAAATCTAAA------GGTAGTTTTCGTAATGAATCTTGGCATTTTGAT---AAATCTGAACCTTTGTGTCTGTTCAAGAAAAATTTTACTTATAATGTTTCTACAGATTGGTTGTATTTTCATTTTTATCAAGAACGTGGCACTTTTTATGCTTATTATGCTGATTCTGGCATGCCTACTACTTTTTTATTTAGTTTGTATCTTGGTACTCTTTTATCTCATTATTATGTTTTGCCTTTGACTTGTAATGCTATATCTTCTAATACTGATAATGAGACTTTACAATATTGGGTCACACCTTTGTCTAAACGCCAATATCTCCTTAAATTTGACAACCATGGTGTTATTACTAATGCTGTTGATTGTTCTAGTAGTTTCTTTAGCGAGATTCAATGTAAAACTAAATCTTTATTACCTAATACTGGTGTTTATGACTTATCTGGTTTTACTGTTAAGCCTGTTGCAACTGTACATCGTCGTATTCCTGATTTACCTGATTGTGACATTGATAAATGGCTTAACAATTTTAAAGTACCCTCACCTCTTAATTGGGAACGTAAAATTTTTTCTAATTGCAACTTTAATTTGAGTACTTTGCTTCGTTTAGTTCATACTGATTCTTTTTCTTGTAATAATTTTGATGAATCTAAGATATATGGTAGTTGTTTTAAGAGTATTGTTTTAGATAAATTTGCCATACCCAACTCCAGACGATCTGATTTGCAGTTGGGCAGTTCTGGTTTTCTGCAATCTTCTAATTATAAAATTGACACTACTTCTAGTTCTTGTCAATTGTATTATAGTTTGCCTGCAATTAATGTTACTATTAATAATTATAATCCTTCTTCTTGGAATAGAAGGTATGGTTTTAATAATTTTAATTTG------------------------------AGC------TCTCATAGTGTTGTTTACTCACGTTATTGTTTTTCTGTTAATAATACTTTTTGTCCTTGTGCTAAACCTTCT------TTTGCTTCAAGTTGCAAGAGT---------------CATAAACCACCTTCTGCTTCCTGTCCTATTGGTACTAATTATCGTTCTTGTGAGAGTACT---ACTGTACTCGACCGCACTGATTGGTGTAGGTGTTCTTGTTTACCTGATCCTATAACTGCTTATGACCCT------------------AGGTCTTGTTCTCAAAAAAAGTCTCTGGTTGGTGTTGGTGAACATTGTGCAGGGTTCGGTGTTGATGAAGAAAAGTGTGGTGTA---TTGGATGGATCATATAATGTTTCT---------TGTCTTTGTAGTACTGAT------------------------------------GCCTTTCTAGGTTGGTCTTACGACACTTGCGTCAGTAACAACCGTTGTAATATTTTTTCTAATTTTATTTTAAATGGTATCAATAGTGGTACCACTTGCTCTAATGATTTATTGCAGCCCAATACTGAAGTTTTTACTGATGTTTGTGTTGATTACGACCTTTATGGTATTACAGGACAAGGTATTTTTAAAGAAGTTTCTGCTGTTTATTATAATAGTTGGCAATATCTTTTGTATGATTCTAATGGCAACATTATTGGTTTTAAAGATTTTGTTACTAATAAAACATATAATATTTTCCCTTGTTATGCAGGAAGAGTTTCTGCTGCTTTTCATCAAAATGCTTCCTCTTTGGCTTTACTTTATCGTAATTTAAAATGTAGCTATGTTTTGAATAAT---ATTTCTTTAGCTACTCAGCCA------TATTTTGATAGTTATCTTGGTTGCGTTTTTAATGCTGATAATTTAACTGATTATTCTGTTTCTTCTTGTGCTCTTCGCATGGGTAGTGGTTTTTGTGTTGATTATAACTCACCTTCTTCTTCCTCTTCGCGTCGTAAACGTAGAAGT------------ATTTCTGCTTCTTATCGTTTTGTTACTTTTGAACCCTTTAATGTCAGTTTTGTTAATGACAGTATTGAGTCTGTGGGTGGTCTTTATGAGATCAAAATTCCCACTAACTTTACTATAGTTGGTCAAGAGGAATTTATTCAAACTAATTCTCCTAAAGTTACTATTGATTGTTCTTTATTTGTCTGTTCTAATTATGCAGCTTGCCATGACTTATTGTCAGAGTATGGCACTTTTTGTGATAATATTAATAGTATTTTAGATGAAGTTAATGGTTTACTTGATACTACTCAATTGCATGTAGCTGATACTCTTATGCAAGGTGTCACACTTAGCTCCAATCTTAATACTAATTTGCATTTTGATGTTGATAATATTAATTTTAAATCTCTAGTTGGATGTTTAGGTCCACACTGCGGTTCT------------------------TCTTCTCGTTCTTTTTTTGAAGATTTATTGTTTGACAAAGTTAAACTTTCAGATGTTGGTTTTGTTGAAGCTTATA-----------------------------------------------------------------------------------------------------------------------------------------------------------------------------------------------------------------------------------------------------------------------------------------------------------------------------------------------------------------------------------------------------------------------------------------------------------------------------------------------------------------------------------------------------------------------------------------------------------------------------------------------------------------------------------------------------------------------------------------------------------------------------------------------------------------------------------------------------------------------------------------------------------------------------------------------------------------------------------------------------------------------------------------------------------------------------------------------------------------------------------------------------------------------------------------------------------------------------------------------------------------------------------------------------------------------------------------------------
>MF996597_HumanHKU1_China_2015--
---------------------------------------------------------------------------------------------------------------------------------------------------------------------------------------------------------------------------------------------------------------------------------------------------------------------------------------------------------------------------------------------------------ACTATAGTTATAGGTAGTGTTTTTATTAACAACTCTTATACTATTGTTGTTCAACCTCAT------------------------------------AATGGTGTTTTGGAGATTACAGCTTGTCAGTACACTATGTGTGAGTATCCTCATACTATTTGTAAATCTAAA------GGTAGTTTTCGTAATGAATCTTGGCATTTTGAT---AAATCTGAACCTTTGTGTCTGTTCAAGAAAAATTTTACTTATAATGTTTCTACAGATTGGTTGTATTTTCATTTTTATCAAGAACGTGGCACTTTTTATGCTTATTATGCTGATTCTGGCATGCCTACTACTTTTTTATTTAGTTTGTATCTTGGTACTCTTTTATCTCATTATTATGTTTTGCCTTTGACTTGTAATGCTATATCTTCTAATACTGATAATGAGACTTTACAATATTGGGTCACACCTTTGTCTAAACGCCAATATCTCCTTAAATTTGACAACCGTGGTGTTATTACTAATGCTGTTGATTGTTCTAGTAGTTTCTTTAGCGAGATTCAATGTAAAACTAAATCTTTATTACCTAATACTGGTGTTTATGACTTATCTGGTTTTACTGTTAAGCCTGTTGCAACTGTACATCGTCGTATTCCTGATTTACCTGATTGTGACATTGATAAATGGCTTAACAATTTTAATGTACCCTCACCTCTTAATTGGGAACGTAAAATTTTTTCTAATTGCAACTTTAATTTGAGTACTTTGCTTCGTTTAGTTCATACTGATTCTTTTTCTTGTAATAATTTTGATGAATCTAAGATATATGGTAGTTGTTTTAAGAGTATTGTTTTAGATAAATTTGCCATACCCAACTCCAGACGATCTGATTTGCAGTTGGGCAGTTCTGGTTTTCTGCAATCTTCTAATTATAAAATTGACACTACTTCTAGTTCTTGTCAATTGTATTATAGTTTGCCTGCAATTAATGTTACTATTAATAATTATAATCCTTCTTCTTGGAATAGAAGGTATGGTTTTAATAATTTTAATTTG------------------------------AGC------TCTCATAGTGTTGTTTACTCACGTTATTGTTTTTCTGTTAATAATACTTTTTGTCCTTGTGCTAAACCTTCT------TTTGCTTCAAGTTGCAAGAGT---------------CATAAACCACCTTCTGCTTCCTGTCCTATTGGTACTAATTATCGTTCTTGTGAGAGTACT---ACTGTACTCGACCGCACTGATTGGTGTAGGTGTTCTTGTTTACCTGATCCTATAACTGCTTATGACCCT------------------AGGTCTTGTTCTCAAAAAAAGTCTCTGGTTGGTGTTGGTGAACATTGTGCAGGGTTCGGTGTTGATGAAGAAAAGTGTGGTGTA---TTGGATGGATCATATAATGTTTCT---------TGTCTTTGTAGTACTGAT------------------------------------GCCTTTTTAGGTTGGTCTTATGACACTTGCGTCAGCAACAACCGTTGTAATATTTTTTCTAATTTTATTTTAAATGGTATCAATAGTGGTACCACTTGTTCTAATGATTTATTGCAGCCCAATACTGAAGTTTTTACTGATGTTTGTGTTGATTACGACCTTTATGGTATTACAGGACAAGGTATTTTTAAAGAAGTTTCTGCTGTTTATTATAATAGTTGGCAATATCTTTTGTATGATTCTAATGGCAACATTATTGGTTTTAAAGATTTTGTTACTAATAAAACATATAATATCTTCCCTTGTTATGCAGGAAGAGTTTCTGCTGCTTTTCATCAAAATGCTTCCTCTTTGGCTTTACTTTATCGTAATTTAAAATGTAGCTATGTTTTGAATAAT---ATTTCTTTAGCTACTCAGCCA------TATTTTGATAGTTATCTTGGTTGCGTTTTTAATGCTGATAATTTAACTGATTATTCTGTTTCTTCTTGTGCTCTTCGCATGGGTAGTGGTTTTTGTGTTGATTATAACTCACCTTCTTCTTCCTCTTCGCGTCGTAAACGTAGAAGT------------ATTTCTGCTTCTTATCGTTTTGTTACTTTTGAACCCTTTAATGTCAGTTTTGTTAATGACAGTATTGAGTCTGTGGGTGGTCTTTATGAGATCAAAATTCCCACTAACTTTACTATAGTTGGTCAAGAGGAATTTATTCAAACTAATTCTCCTAAAGTTACTATTGATTGTTCTTTATTTGTCTGTTCTAATTATGCAGCTTGCCATGACTTATTGTCAGAGTATGGCACTTTTTGTGATAATATTAATAGTATTTTAGATGAAGTTAATGGTTTACTTGATACTACTCAATTGCATGTAGCTGATACTCTTATGCAAGGTGTCACACTTAGCTCCAATCTTAATACTAATTTGCATTTTGATGTTGATAATATTAATTTTAAATCCCTAGTTGGATGTTTAGGTCCACACTGCGGTTCT------------------------TCTTCTCGTTCTTTTTTTGAAGATTTATTGTTTGACAAAGTTAAACTTTCAGAT---------------------------------------------------------------------------------------------------------------------------------------------------------------------------------------------------------------------------------------------------------------------------------------------------------------------------------------------------------------------------------------------------------------------------------------------------------------------------------------------------------------------------------------------------------------------------------------------------------------------------------------------------------------------------------------------------------------------------------------------------------------------------------------------------------------------------------------------------------------------------------------------------------------------------------------------------------------------------------------------------------------------------------------------------------------------------------------------------------------------------------------------------------------------------------------------------------------------------------------------------------------------------------------------------------------------------------------------------------------------------
>MF996598_HumanHKU1_China_2015--
------------------------------------------------------------------------------------------------------------------------------------------------------------------------------------------------------------------------------------------------------------------------------------------------------------------------------------------------------------------------------------------------------------------------------------------TCTTATACTATTGTTGTTCAACCTCAT------------------------------------AATGGTGTTTTGGAGATTACAGCTTGTCAGTACACTATGTGTGAGTATCCTCATACTATTTGTAAATCTAAA------GGTAGTTTTCGTAATGAATCTTGGCATTTTGAT---AAATCTGAACCTTTGTGTCTGTTCAAGAAAAATTTTACTTATAATGTTTCTACAGATTGGTTGTATTTTCATTTTTATCAAGAACGTGGCACTTTTTATGCTTATTATGCTGATTCTGGCATGCCTACTACTTTTTTATTTAGTTTGTATCTTGGTACTCTTTTATCTCATTATTATGTTTTGCCTTTGACTTGTAATGCTATATCTTCTAATACTGATAATGAGACTTTACAATATTGGGTCACACCTTTGTCTAAACGCCAATATCTCCTTAAATTTGACAACCATGGTGTTATTACTAATGCTGTTGATTGTTCTAGTAGTTTCTTTAGCGAGATTCAATGCAAAACTAAATCTTTATTACCTAATACTGGTGTTTATGACTTATCTGGTTTTACTGTTAAGCCTGTTGCAACTGTACATCGTCGTATTCCTGATTTACCTGATTGTGACATTGATAAATGGCTTAACAATTTTAAAGTACCCTCACCTCTTAATTGGGAACGTAAAATTTTTTCTAATTGCAACTTTAATTTGAGTACTTTGCTTCGTTTAGTTCATACTGATTCTTTTTCTTGTAATAATTTTGATGAATCTAAGATATATGGTAGTTGTTTTAAGAGTATTGTTTTAGATAAATTTGCCATACCCAACTCCAGACGATCTGATTTGCAGTTGGGCAGTTCTGGTTTTCTGCAATCTTCTAATTATAAAATTGACACTACTTCTAGTTCTTGTCAATTGTATTATAGTTTGCCTGCAATTAATGTTACTATTAATAATTATAATCCTTCTTCTTGGAATAGAAGGTATGGTTTTAATAATTTTAATTTG------------------------------AGC------TCTCATAGTGTTGTTTACTCACGTTATTGTTTTTCTGTTAATAATACTTTTTGTCCTTGTGCTAAACCTTCT------TTTGCTTCAAGTTGCAAGAGT---------------CATAAACCACCTTCTGCTTCCTGTCCTATTGGTACTAATTATCGTTCTTGTGAGAGTACT---ACTGTACTCGACCGCACTGATTGGTGTAGGTGTTCTTGTTTACCTGATCCTATAACTGCTTATGACCCT------------------AGGTCTTGTTCTCAAAAAAAGTCTCTGGTTGGTGTTGGTGAACATTGTGCAGGGTTCGGTGTTGATGAAGAAAAGTGTGGTGTA---TTGGATGGATCATATAATGTTTCT---------TGTCTTTGTAGTACTGAT------------------------------------GCCTTTCTAGGTTGGTCTTATGACACTTGCGTCAGTAACAACCGTTGTAATATTTTTTCTAATTTTATTTTAAATGGTATCAATAGTGGTACCACTTGTTCTAATGATTTATTGCAGCCCAATACTGAAGTTTTTACTGATGTTTGTGTTGATTACGACCTTTATGGTATTACAGGACAAGGTATTTTTAAAGAAGTTTCTGCTGTTTATTATAATAGTTGGCAATATCTTTTGTATGATTCTAATGGCAACATTATTGGTTTTAAAGATTTTGTTACTAATAAAACATATAATATTTTCCCTTGTTATGCAGGAAGAGTTTCTGCTGCTTTTCATCAAAATGCTTCCTCTTTGGCTTTACTTTATCGTAATTTAAAATGTAGCTATGTTTTGAATAAT---ATTTCTTTAGCTACTCAGCCA------TATTTTGATAGTTATCTTGGTTGCGTTTTTAATGCTGATAATTTAACTGATTATTCTGTTTCTTCTTGTGCTCTCCGCATGGGTAGTGGTTTTTGTGTTGATTATAACTCACCTTCTTCTTCCTCTTCGCGTCGTAAACGTAGAAGT------------ATTTCTGCTTCTTATCGTTTTGTTACTTTTGAACCCTTTAATGTCAGTTTTGTTAATGACAGTATTGAGTCTGTGGGTGGTCTTTATGAGATCAAAATTCCCACTAACTTTACTATAGTTGGTCAAGAGGAATTTATTCAAACTAATTCTCCTAAAGTTACTATTGATTGTTCTTTATTTGTCTGTTCTAATTATGCAGCTTGCCATGACTTATTGTCAGAGTATGGCACTTTTTGTGATAATATTAATAGTATTTTAGATGAAGTTAATGGTTTACTTGATACTACTCAATTGCATGTAGCTGATACTCTTATGCAAGGTGTCACACTTAGCTCCAATCTTAATACTAATTTGCATTTTGATGTTGATAATATTAATTTTAAATCTCTAGTTGGATGTTTAGGTCCACACTGCGGTTCT------------------------TCTTCTCGTTCTTTTTTTGAAGATTTATTGTTTGACAAAGTTAAACTTTCAGATGT-------------------------------------------------------------------------------------------------------------------------------------------------------------------------------------------------------------------------------------------------------------------------------------------------------------------------------------------------------------------------------------------------------------------------------------------------------------------------------------------------------------------------------------------------------------------------------------------------------------------------------------------------------------------------------------------------------------------------------------------------------------------------------------------------------------------------------------------------------------------------------------------------------------------------------------------------------------------------------------------------------------------------------------------------------------------------------------------------------------------------------------------------------------------------------------------------------------------------------------------------------------------------------------------------------------------------------------------------------------------------
>MF996602_HumanHKU1_China_2015--
------------------------------------------------------------------------------------------------------------------------------------------------------------------------------------------------------------------------------------------------------------------------------------------------------------------------------------------------------------------------------AATAATACTTTGTATAGTGAATTTAGTACTATAGTTATAGGTAGTGTTTTTGTTAATACGTCTTATACTATTGTTGTTCAACCTCAC------------------------------------AATGGTATCTTGGAGATTACAGCTTGTCAGTATACTATGTGTGAATATCCTCACACTGTTTGTAAGTCTAAG------GGTAGTATTCGTAATGAATCTTGGCACATTGAT---TATTCGGAACCTTTATGCTTGTTTAAGAAAAATTTTACTTATAATGTTTCTGCAGATTGGCTGTATTTTCATTTTTATCAAGAACGTGGTGTTTTTTATGCATATTATGCAGATGTAGGTATGCCTACCACTTTCTTATTTAGTTTATATTTAGGTACTATTTTATCTCATTATTATGTTATGCCTTTGACTTGTAATGCTATATCTCCAAAGACTGACAATGAAACTTTAGAATATTGGGTTACACCGCTATCTAGACGTCAGTATCTTCTTAATTTTGATGAGCACGGTGTTATTACTAATGCCGTTGATTGTTCAAGTAGTTTTCTTAGTGAGATTCAATGTAAAACTCAATCTTTTGCACCTAATACTGGTGTTTATGATTTGTCTGGTTTTACTGTAAAGCCTGTTGCAACTGTTTATCGTCGGATTCCTAATTTACCTGATTGTGACATTGACAACTGGCTTAATAATGTTAGTGTACCTTCACCTCTTAATTGGGAACGTAGAATTTTTTCTAATTGTAACTTCAATTTAAGCACTTTACTTCGTCTAGTCCATGTTGATTCTTTTTCTTGTAATAATCTTGATAAATCTAAAATTTTTGGTAGTTGCTTTAATAGTATTACTGTTGACAAGTTTGCTATACCTAATCGTAGACGAGATGATTTGCAATTGGGCAGTTCTGGCTTTTTGCAATCATCTAATTACAAAATAGATATTTCTTCTAGTTCTTGTCAATTGTATTATAGTTTACCTTTACTTAATGTTACTATTAATAACTTTAATCCATCTTCTTGGAATAGGAGGTATGGTTTTGGTAGTTTTAATGTG------------------------------TCT------TCTTATGATGTTGTTTATTCTGATCATTGTTTTTCTGTTAACAGCGACTTTTGCCCTTGTGCAGATCCGTCT------GTTGTTAATTCTTGTGTTAAA---------------TCTAAGCCTCTTTCTGCCATTTGTCCTGCTGGTACTAAATATCGTCATTGCGACTTGGATACTACTACTCTTTATGTTAAAAACTGGTGTAGATGTTCTTGTCTACCTGACCCCATTTCTACTTATTCTCCT------------------AACACATGTCCTCAAAAGAAGGTCGTTGTTGGTATAGGTGAACATTGTCCAGGTCTTGGTATTAATGAGGAAAAATGTGGTACACAATTAAATCATACT---------TCC---------TGTTCTTGTAGTCCTGAT------------------------------------GCCTTTTTGGGTTGGTCTTTTGATAGTTGTATTAGTAATAATCGTTGCAATATTTTTTCTAATTTTATTTTTAATGGAATTAATAGTGGCACCACTTGTTCTAATGATTTGTTATATTCTAACACTGAAGTTTCTACTGGTGTTTGTGTTAATTATGATCTTTATGGCATCACAGGCCAAGGTATTTTTAAAGAAGTTTCTGCGGCTTATTATAATAATTGGCAGAATCTTTTGTATGATTCTAATGGTAATATTATTGGTTTTAAAGATTTTTTGACTAATAAAACTTACACTATACTTCCTTGTTATTCTGGTAGAGTGTCTGCTGCATTTTATCAAAATTCTTCCTCACCAGCTTTGCTTTATCGTAATTTAAAGTGTAGTTATGTTTTGAATAAT---ATTTCTTTTATCTCACAACCATTT---TATTTTGATAGTTATCTTGGTTGTGTTTTGAATGCTGTTAATTTAACTAGCTATTCTGTATCCTCTTGTGATTTGCGTATGGGTAGTGGGTTTTGTATTGATTATGCTTTACCC---------TCTTCTCGGCGTAAGCGTAGAGGT------------ATTTCTTCCCCTTATCGCTTTGTAACTTTTGAACCCTTTAATGTTAGTTTTGTTAACGATAGTGTTGAAACTGTTGGTGGTTTATTTGAGATTCAGATTCCTACTAACTTTACCATAGCTGGTCATGAAGAATTTATTCAGACTAGTTCTCCTAAAGTTACTATTGATTGTTCAGCTTTCGTTTGCTCTAATTATGCTGCTTGTCATGATTTATTGTCGGAATATGGCACTTTTTGCGATAATATTAATAGTATTTTAAATGAAGTCAATGACTTACTTGATATTACTCAGTTGCAGGTTGCTAATGCTTTAATGCAAGGTGTTACACTTAGTTCTAATCTTAATATTAATCTACACTCTGATGTTGATAATATAGATTTTAAATCTCTTCTAGGTTGTTTAGGTTCACAATGTGGTTCT------------------------TCGTCTAGATCTTTGTTAGAGGATTTATTATTCAACAAGGTCAAAC-----------------------------------------------------------------------------------------------------------------------------------------------------------------------------------------------------------------------------------------------------------------------------------------------------------------------------------------------------------------------------------------------------------------------------------------------------------------------------------------------------------------------------------------------------------------------------------------------------------------------------------------------------------------------------------------------------------------------------------------------------------------------------------------------------------------------------------------------------------------------------------------------------------------------------------------------------------------------------------------------------------------------------------------------------------------------------------------------------------------------------------------------------------------------------------------------------------------------------------------------------------------------------------------------------------------------------------------------------------------------------------
>AY884001_HumanHKU1_HKong_2003-03-
ATG---TTTTTAATTATTTTTATT---TTGCCTACAACACTAGCTGTTATAGGTGATTTTAATTGTACT---------------AACTCT---TTTATTAATGATTATAATAAAACCATTCCGCGTATAAGCGAGGATGTTGTTGATGTATCTCTTGGTTTGGGCACATATTATGTTCTTAACCGTGTTTATTTAAATACTACCTTGTTATTTACAGGTTATTTTCCTAAATCTGGTGCTAATTTTAGAGACTTGGCTTTAAAGGGTTCTAAATATTTGAGTACTCTCTGGTATAAACCACCTTTTCTGTCAGATTTTAATAATGGTATTTTTTCTAAGGTTAAGAATACTAAGTTATAT---GTTAATAATACTTTGTATAGTGAATTTAGTACTATAGTTATAGGTAGTGTTTTTGTTAATACTTCTTATACTATTGTTGTTCAACCTCAC------------------------------------AATGGTATTTTGGAGATTACAGCTTGTCAGTATACTATGTGTGAATATCCTCACACTGTTTGTAAGTCTAAG------GGTAGTATTCGTAATGAATCTTGGCACATTGAT---TCTTCGGAACCTTTATGCTTGTTTAAGAAAAATTTTACTTATAATGTTTCTGCAGATTGGCTGTATTTTCATTTTTATCAAGAACGTGGTGTTTTTTATGCATATTATGCAGATGTAGGTATGCCTACCACTTTCTTATTTAGTTTATATTTAGGTACTATTTTATCTCATTATTATGTTATGCCTTTGACTTGTAAGGCTATATCTTCAAATACTGACAATGAAACTTTAGAATATTGGGTTACACCGCTATCTAGACGTCAGTATCTTCTTAATTTTGATGAGCACGGTGTTATTACTAATGCCGTTGATTGTTCAAGTAGTTTTCTTAGTGAGATTCAATGTAAAACTCAATCTTTTGCACCTAATACTGGTGTTTATGATTTGTCTGGTTTTACTGTAAAGCCTGTTGCAACTGTTTATCGTCGGATTCCTAATTTACCTGATTGTGACATTGACAACTGGCTTAATAATGTTAGTGTACCTTCACCTCTTAATTGGGAACGTAGAATTTTTTCTAATTGTAACTTCAATTTAAGCACTTTACTTCGTCTAGTTCATGTTGATTCTTTTTCTTGTAATAATCTTGATAAATCTAAAATTTTTGGTAGTTGCTTTAATAGTATTACTGTTGACAAGTTTGCTATACCTAATCGCAGACGAGATGATTTGCAATTGGGCAGTTCTGGCTTTTTGCAATCATCTAATTACAAAATAGATATTTCTTCTAGTTCTTGTCAATTGTATTATAGTTTACCTTTAGTTAATGTTACTATTAATAACTTTAATCCATCTTCTTGGAATAGGAGGTATGGTTTTGGTAGTTTTAATGTG------------------------------TCT------TCTTATGACGTTGTTTATTCTGATCATTGTTTTTCTGTTAACAGCGACTTTTGCCCTTGTGCAGATCCGTCT------GTTGTTAATTCTTGTGTTAAA---------------TCTAAGCCTCTTTCTGCCATTTGTCCTGCTGGTACTAAATATCGTCATTGCGACTTGGAT---ACTACTCTTTATGTTAATAACTGGTGTAGATGTTCTTGTCTACCTGACCCCATTTCTACTTATTCTCCT------------------AACACATGTCCTCAAAAGAAGGTCGTTGTTGGTATAGGTGAACATTGTCCAGGTCTTGGTATTAATGAGGAAAAATGTGGTACACAATTAAATCATAGT---------TCC---------TGTTCTTGTAGTCCTGAT------------------------------------GCCTTTTTGGGTTGGTCTTTTGATAGTTGTATTAGTAATAATCGTTGCAATATTTTTTCTAATTTTATTTTTAATGGAATTAATAGTGGCACCACTTGTTCTAATGATTTGTTATATTCTAACACTGAAGTTTCTACTGGTGTTTGTGTTAATTATGATCTTTATGGCATCACAGGCCAAGGTATTTTTAAAGAAGTTTCTGCGGCTTATTATAATAATTGGCAGAATCTTTTGTATGATTCTAATGGTAATATTATTGGTTTTAAAGATTTTTTGACTAATAAAACTTACACTATACTTCCTTGTTATTCTGGTAGAGTGTCTGCTGCATTTTATCAAAATTCTTCTTCACCAGCTTTGCTTTATCGTAATTTAAAGTGTAGTTATGTTTTGAATAAT---ATTTCTTTTATCTCACAACCATTT---TATTTTGATAGTTATCTTGGTTGTGTTTTGAATGCTGTTAATTTAACTAGCTATTCTGTATCCTCTTGTGATTTGCGTATGGGTAGTGGGTTTTGTATTGATTATGCTTTACCC---------TCTTCTCGGCGTAAGCGTAGAGGT------------ATTTCTTCTCCTTATCGCTTTGTAACTTTTGAACCCTTTAATGTTAGTTTTGTTAACGATAGTGTTGAAACTGTTGGTGGTTTATTTGAGATTCAGATTCCTACTAACTTTACCATAGCTGGTCATGAAGAATTTATTCAGACTAGTTCTCCTAAAGTTACTATTGATTGTTCAGCTTTTGTTTGCTCTAATTATGCTGCTTGTCATGATTTATTGTCGGAATATGGCACTTTTTGCGATAATATTAATAGTATTTTAAATGAAGTCAATGATTTACTTGATATTACTCAGTTGCAGGTTGCTAATGCTTTAATGCAAGGTGTTACACTTAGTTCTAATCTTAATACTAATCTACACTCTGATGTTGATAATATAGATTTTAAATCTCTTCTAGGTTGTTTAGGTTCACAATGTGGTTCT------------------------TCGTCTAGATCTTTGTTAGAGGATTTATTATTCAACAAGGTCAAACTTTCAGATGTAGGTTTTGTTGAAGCTTATAATAATTGCACTGGTGGTAGTGAAATTAGAGATCTTCTCTGTGTGCAATCTTTTAATGGTATTAAAGTATTACCTCCCATTTTATCTGAGACTCAAATTTCTGGCTATACTACAGCTGCTACTGTGGCGGCTATGTTTCCGCCATGGTCTGCTGCTGCTGGTGTACCATTTTCTCTTAATGTACAATATAGAATTAATGGTTTGGGTGTTACTATGGATGTTCTTAATAAGAATCAAAAGTTAATAGCTAATGCTTTTAATAAAGCTCTTCTTTCTATCCAGAATGGTTTTACTGCTACTAACTCTGCTCTTGCTAAAATTCAAAGTGTCGTTAATGCTAATGCTCAAGCACTTAATAGTTTGTTACAACAATTATTTAATAAATTTGGTGCTATTAGTTCTTCTTTACAAGAAATTTTGTCTCGCCTTGATAATTTAGAAGCTCAGGTTCAGATTGATAGGCTCATTAATGGTCGTTTGACTGCTTTAAATGCTTATGTTTCTCAACAGCTTAGTGATATTACACTTATTAAGGCTGGAGCTTCTCGTGCTATTGAGAAGGTTAATGAGTGTGTTAAAAGTCAATCCCCTCGTATAAATTTTTGTGGCAATGGTAACCACATTTTATCATTGGTTCAAAATGCTCCTTATGGTTTGCTTTTCATTCATTTTAGTTATAAACCTACTTCTTTTAAAACTGTCTTAGTAAGTCCAGGTTTATGTTTATCCGGTGATAGAGGTATTGCACCTAAGCAAGGTTATTTTATTAAACAAAATGATTCCTGGATGTTTACTGGTAGTTCCTATTATTACCCAGAACCAATTTCAGATAAAAATGTTGTTTTCATGAATAGTTGCTCTGTTAATTTTACTAAAGCTCCATTTATTTATCTTAATAATTCTATACCAAATTTGTCTGATTTTGAAGCCGAGTTTTCTCTTTGGTTTAAAAATCATACTTCTATAGCACCTAATTTAACCTTTAATTCTCAT---ATTAATGCTACTTTTTTAGATCTGTATTATGAAATGAATGTTATTCAGGAATCTATTAAATCTTTGAACAGTAGTTTTATTAATCTTAAAGAAATAGGTACTTATGAAATGTATGTTAAATGGCCTTGGTACATTTGGTTGTTAATTGTCATTTTATTTATAATTTTTCTTATGATACTTTTCTTTATATGCTGCTGTACTGGTTGTGGTTCAGCATGTTTTAGTAAATGTCATAATTGTTGTGATGAGTATGGGGGTCACAATGATTTTGTTATT---------AAAGCATCTCATGATGATTAG
>DQ339101_HumanHKU1_HKong_2004-01-
ATG---TTTTTAATTATTTTTATT---TTGCCTACAACACTAGCTGTTATAGGTGATTTTAATTGTACT---------------AACTCT---TTTATTAATGATTATAATAAAACCATTCCGCGTATAAGCGAGGATGTTGTTGATGTATCTCTTGGTTTGGGCACATATTATGTTCTTAACCGTGTTTATTTAAATACTACCTTGTTATTTACGGGTTATTTTCCTAAATCTGGTGCTAACTTTAGAGACTTGGCTTTAAAGGGTTCTATATATTTGAGTACTCTCTGGTATAAACCACCTTTTCTGTCAGATTTTAATAATGGTATTTTTTCTAAGGTTAAGAATACTAAGTTATAT---GTTAATAATACTTTGTATAGTGAATTTAGTACTATAGTTATAGGTAGTGTTTTTGTTAATACTTCTTATACTATTGTTGTTCAACCTCAT------------------------------------AATGGTATTTTGGAGATTACAGCTTGTCAGTATACTATGTGTGAATATCCTCACACTGTTTGTAAGTCTAAG------GGTAGTATTCGTAATGAATCTTGGCACATTGAT---TCTTCGGAACCTTTATGCTTGTTTAAGAAAAATTTTACTTATAATGTTTCTGCAGATTGGCTGTATTTTCATTTTTATCAAGAACGTGGTGTTTTTTATGCATATTATGCAGATGTAGGTATGCCTACCACTTTCTTATTTAGTCTATATTTAGGTACTATTTTATCTCATTATTATGTTATGCCTTTGACTTGTAATGCTATATCTTCAAATACTGACAATGAAACTTTAGAATATTGGGTTACACCGCTATCTAGACGTCAGTATCTTCTTAATTTTGATGAGCACGGTGTTATTACTAATGCCGTTGATTGTTCAAGTAGTTTTCTTAGTGAGATTCAATGTAAAACTCAATCTTTTGCACCTAATACTGGTGTTTATGATTTGTCTGGTTTTACTGTAAAGCCTGTTGCAACTGTTTATCGTCGGATTCCTAATTTACCTGATTGTGACATTGACAACTGGCTTAATAATGTTAGTGTACCTTCACCTCTTAATTGGGAACGTAGAATTTTTTCTAATTGTAACTTTAACTTAAGCACTTTACTTCGTCTAGTTCATGTTGATTCTTTTTCTTGTAATAATCTTGATAAATCTAAAATTTTTGGTAGTTGCTTTAATAGTATTACTGTTGACAAGTTTGCTATACCTAATCGCAGACGAGATGATTTGCAATTGGGCAGTTCTGGCTTTTTGCAATCATCTAATTACAAAATAGATATTTCTTCTAGTTCTTGTCAATTGTATTATAGTTTACCTTTAGTTAATGTTACTATTAATAACTTTAATCCATCTTCTTGGAATAGGAGGTATGGTTTTGGTAGTTTTAATTTG------------------------------TCT------TCTTATGACGTTGTTTATTCTGATCATTGTTTTTCTGTTAACAGCGACTTTTGCCCTTGTGCAGATCCGTCT------GTTGTTAATTCTTGTGCTAAA---------------TCTAAGCCTCCTTCTGCCATTTGTCCTGCTGGTACTAAATATCGTCATTGCGACTTGGAT---ACTACTCTTTATGTTAAAAACTGGTGTAGATGTTCTTGTCTACCTGACCCCATTTCTACTTATTCTCCT------------------AACACATGTCCTCAAAAGAAGGTCGTTGTTGGTATAGGTGAACATTGTCCAGGTCTTGGTATTAATGAGGAAAAATGTGGTACACAATTAAATCATAGT---------TCC---------TGTTTTTGTAGTCCTGAT------------------------------------GCCTTTTTGGGTTGGTCTTTTGATAGTTGTATTAGTAATAATCGTTGCAATATTTTTTCTAATTTTATTTTTAATGGAATTAATAGTGGCACCACTTGTTCTAATGATTTGTTATATTCTAACACTGAAATTTCTACTGGTGTTTGTGTTAATTATGATCTTTATGGCATCACAGGCCAAGGTATTTTTAAAGAAGTTTCTGCGGCTTATTATAATAATTGGCAGAATCTTTTGTATGATTCTAATGGTAATATTATTGGTTTTAAAGATTTTTTGACTAATAAAACTTACACTATACTTCCTTGTTATTCTGGTAGAGTGTCTGCTGCATTTTATCAAAATTCTTCCTCACCAGCTTTGCTTTATCGTAATTTAAAGTGTAGTTATGTTTTGAATAAT---ATTTCTTTTATCTCACAACCATTT---TATTTCGATAGTTATCTTGGTTGTGTTTTGAATGCTGTTAATTTAACTAGCTATTCTGTATCCTCTTGTGATTTGCGTATGGGTAGTGGATTTTGTATTGATTATGCTTTACCC---------TCTTCTCGGCGTAAGCGTAGAGGT------------ATTTCTTCTCCTTATCGCTTTGTAACTTTTGAACCCTTTAATGTTAGTTTTGTTAACGATAGTGTTGAAACTGTTGGTGGTTTATTTGAGATTCAGATTCCTACTAACTTTACCATAGCTGGTCATGAAGAATTTATTCAGACTAGTTCTCCTAAAGTTACTATTGATTGTTCAGCTTTTGTTTGCTCTAACTATGCTGCTTGTCATGATTTATTGTCGGAATATGGCACTTTTTGCGATAATATTAATAGTATTTTAAATGAAGTCAATGATTTACTTGATATTACTCAGTTGCAGGTTGCTAATGCTCTAATGCAAGGTGTTACACTTAGTTCTAATCTTAATACTAATCTACACTCTGATGTTGATAATATAGATTTTAAATCTCTTCTAGGTTGTTTAGGTTCACAATGTGGTTCT------------------------TCGTCTAGATCTTTGTTAGAGGATTTATTATTCAACAAAGTCAAACTTTCAGATGTAGGTTTTGTTGAAGCTTATAATAATTGCACTGGTGGTAGTGAAATTAGAGATCTTCTCTGTGTGCAATCTTTTAATGGTATTAAAGTATTACCTCCCATTTTATCTGAGACTCAAATTTCTGGCTATACTACAGCTGCTACTGTGGCGGCTATGTTTCCGCCATGGTCTGCTGCTGCTGGTGTACCATTTTCTCTTAATGTACAATATAGAATTAATGGTTTGGGTGTTACTATGGATGTTCTTAATAAGAATCAAAAGTTAATAGCTAATGCTTTTAATAAAGCTCTTCTTTCTATCCAGAATGGTTTTACTGCTACTAACTCTGCTCTTGCTAAAATTCAAAGTGTCGTTAATGCTAATGCTCAAGCACTTAATAGTTTGTTACAACAATTATTTAATAAATTTGGTGCTATTAGTTCTTCTTTACAAGAAATTTTGTCTCGCCTTGATAATTTAGAAGCTCAGGTTCAGATTGATAGGCTCATTAATGGTCGTTTGACTGCTTTAAATGCTTATGTTTCTCAACAGCTTAGTGATATTACACTTATTAAGGCTGGAGCTTCTCGTGCTATTGAGAAGGTTAATGAGTGTGTTAAAAGTCAATCCCCTCGTATAAATTTTTGTGGCAATGGTAACCACATTTTATCATTGGTTCAAAATGCTCCTTATGGTTTGCTTTTCATTCATTTTAGTTATAAACCTACTTCTTTTAAAACTGTCTTAGTAAGTCCAGGTTTATGTTTATCCGGTGATAGAGGTATTGCACCTAAGCAAGGTTATTTTATTAAACAAAATGATTCCTGGATGTTTACTGGTAGTTCCTATTATTATCCAGAACCAATTTCAGATAAAAATGTTGTTTTCATGAATAGTTGCTCTGTTAATTTTACTAAAGCTCCATTTATTTATCTTAATAATTCTATACCAAATTTGTCTGATTTTGAAGCCGAGTTATCTCTTTGGTTTAAAAATCATACTTCTATAGCACCTAATTTAACCTTTAATTCTCAT---ATTAATGCTACTTTTTTAGATCTGTATTATGAAATGAATGTTATTCAGGAATCTATTAAATCTTTGAACAGTAGTTTTATTAATCTTAAAGAAATAGGTACTTATGAAATGTATGTTAAATGGCCTTGGTACATTTGGTTGTTAATTGTCATTTTATTTATAATTTTTCTTATGATACTTTTCTTTATATGCTGCTGTACTGGTTGTGGTTCAGCATGTTTTAGTAAATGTCATAATTGTTGTGATGAGTATGGGGGTCACAATGATTTTGTTATT---------AAAGCATCTCATGATGATTAG
>DQ415896_HumanHKU1_China_2004-12-
ATG---TTATTAATTATTTTTATT---TTGCCTACAACATTAGCTGTTATAGGTGATTTTAATTGTACT---------------AATTTT---GCTATTAATGATTTAAACACCACAGTTCCTCGCATAAGTGAGTATGTTGTGGATGTTTCTTATGGTTTGGGTACATATTATATACTTGATCGTGTTTATTTAAATACTACTATATTATTTACTGGTTATTTCCCTAAATCTGGTGCCAATTTTAGGGATCTATCTTTAAAAGGTACTACATATTTGAGTACTCTTTGGTATCAGAAACCCTTTTTATCTGATTTTAATAATGGTATTTTTTCTAGAGTTAAGAATACTAAGTTGTAT---GTTAATAAAACTTTGTATAGTGAGTTTAGTACTATAGTTATAGGTAGTGTTTTTATTAACAACTCTTATACTATTGTTGTTCAACCTCAT------------------------------------AATGGTGTTTTGGAGATTACAGCTTGTCAATACACTATGTGTGAGTATCCTCATACTATTTGTAAATCTAAA------GGTAGTTCTCGTAATGAATCTTGGCATTTTGAT---AAATCTGAACCTTTGTGTCTGTTCAAGAAAAATTTTACTTATAATGTTTCTACAGATTGGTTGTATTTTCATTTTTATCAAGAACGTGGCACTTTTTATGCTTATTATGCTGATTCTGGCATGCCTACTACTTTTTTATTTAGTTTGTACCTTGGTACTCTTTTATCTCATTATTATGTTTTGCCTTTGACTTGTAATGCTATATCTTCTAATACTGATAATGAGACTTTACAATATTGGGTCACACCTTTGTCTAAACGCCAATATCTTCTTAAATTTGACAACCGTGGTGTTATTACTAATGCTGTTGATTGTTCTAGTAGTTTCTTTAGCGAGATTCAATGTAAAACTAAATCTTTATTACCTAATACTGGTGTTTATGACTTATCTGGTTTTACTGTTAAGCCTGTTGCAACTGTACATCGTCGTATTCCTGATTTACCTGATTGTGACATTGATAAATGGCTTAACAATTTTAATGTACCCTCACCTCTTAATTGGGAACGTAAAATTTTTTCTAATTGCAACTTTAATTTGAGTACTTTGCTTCGTTTAGTTCATACTGATTCTTTTTCTTGTAATAATTTTGATGAATCTAAGATATATGGTAGTTGTTTTAAGAGTATTGTTTTAGATAAATTTGCCATACCCAACTCCAGACGATCTGATTTGCAGTTGGGCAGTTCTGGTTTTCTGCAATCTTCTAATTATAAAATTGACACTACTTCTAGTTCTTGTCAATTGTATTATAGTTTGCCTGCAATTAATGTTACTATTAATAATTATAATCCTTCTTCTTGGAATAGAAGGTATGGTTTTAATAATTTTAATTTG------------------------------AGC------TCTCATAGTGTTGTTTACTCACGTTATTGTTTTTCTGTTAATAATACTTTTTGTCCTTGTGCTAAACCTTCT------TTTGCTTCAAGTTGTAAGAGT---------------CATAAACCACCTTCTGCTTCCTGTCCTATTGGTACTAATTATCGTTCTTGTGAGAGTACT---ACTGTACTCGACCACACTGACTGGTGTAGGTGTTCTTGTTTACCTGATCCTATAACTGCTTATGACCCT------------------AGGTCTTGTTCTCAAAAAAAGTCTCTGGTTGGTGTTGGTGAACATTGTGCAGGGTTCGGTGTTGATGAAGAAAAGTGTGGTGTA---TTGGATGGATCATATAATGTTTCT---------TGTCTTTGTAGTACTGAT------------------------------------GCCTTTCTAGGTTGGTCTTATGACACTTGCGTCAGTAACAACCGTTGTAATATTTTTTCTAATTTTATTTTAAATGGTATCAATAGTGGTACCACTTGTTCTAATGATTTATTGCAGCCTAATACTGAAGTTTTTACTGATGTTTGTGTTGATTACGACCTTTATGGTATTACAGGACAAGGTATTTTTAAAGAAGTTTCTGCTGTTTATTATAATAGTTGGCAAAATCTTTTGTATGATTCTAATGGCAACATTATTGGTTTTAAAGATTTTGTTACTAATAAAACATATAATATTTTCCCTTGTTATGCAGGAAGAGTTTCTGCTGCTTTTCATCAAAATGCTTCCTCTTTGGCTTTACTTTATCGTAATTTAAAATGTAGCTATGTTTTGAATAAT---ATTTCTTTAGCTACTCAGCCA------TATTTTGATAGTTATCTTGGTTGCGTTTTTAATGCTGATAATTTAACTGATTATTCTGTTTCTTCTTGTGCTCTTCGCATGGGTAGTGGTTTTTGTGTTGATTATAACTCACCTTCTTCTTCCTCTTCGCGTCGTAAACGTAGAAGT------------ATTTCTGCTTCTTATCGTTTTGTTACTTTTGAACCCTTTAATGTCAGTTTTGTTAATGACAGTATTGAGTCTGTGGGTGGTCTTTATGAGATCAAAATTCCCACTAACTTTACTATAGTTGGTCAAGAGGAATTTATTCAAACTAATTCTCCTAAAGTTACTATTGATTGTTCTTTATTTGTCTGTTCTAATTATGCAGCTTGCCATGACTTATTGTCAGAGTATGGCACTTTTTGTGATAATATTAATAGTATTTTAGATGAAGTTAATGGTTTACTTGATACTACTCAATTGCATGTAGCTGATACTCTTATGCAAGGTGTCACACTTAGCTCCAATCTTAATACTAATTTGCATTTTGATGTTGATAATATTAATTTTAAATCCCTAGTTGGATGTTTAGGTCCACACTGCGGTTCT------------------------TCTTCTCGTTCTTTTTTTGAAGATTTATTGTTTGACAAAGTTAAACTTTCAGATGTTGGTTTTGTTGAAGCTTATAACAATTGTACTGGTGGTAGTGAAATTAGAGATCTTCTTTGTGTACAATCCTTTAATGGTATTAAAGTTTTGCCTCCTATTTTGTCTGAATCTCAAATTTCTGGTTACACCACAGCCGCTACTGTTGCTGCTATGTTTCCACCATGGTCAGCAGCAGCTGGCATACCATTTTCTCTTAATGTACAATATAGAATTAATGGTTTGGGTGTTACTATGGATGTTCTTAATAAAAATCAAAAGTTGATAGCTACTGCTTTTAATAATGCTCTTCTTTCTATTCAGAATGGTTTTAGTGCTACCAACTCTGCACTTGCTAAAATACAAAGTGTTGTTAATTCTAATGCTCAAGCACTTAATAGTTTGTTACAGCAATTATTTAATAAATTTGGTGCAATTAGTTCTTCTTTACAAGAAATTTTATCTCGTCTCGATGCTTTAGAGGCTCAGGTTCAGATTGATAGGCTTATTAATGGTCGTTTAACTGCTTTAAATGCTTATGTCTCTCAACAGCTTAGTGATATTTCTCTTGTAAAATTTGGTGCTGCTTTAGCTATGGAGAAGGTTAATGAGTGTGTTAAAAGTCAATCTCCTCGTATTAATTTTTGTGGTAATGGTAATCATATTTTGTCATTAGTTCAAAATGCTCCTTATGGTTTGTTGTTTATGCATTTTAGTTATAAACCTATTTCTTTTAAAACTGTTTTAGTAAGTCCTGGTTTGTGTATATCAGGTGATGTAGGTATTGCACCTAAACAAGGGTATTTTATTAAACATAATGATCATTGGATGTTCACTGGTAGTTCTTACTATTATCCTGAACCAATTTCAGATAAAAATGTTGTTTTTATGAATACTTGTTCTGTTAATTTTACTAAAGCGCCTCTTGTTTATTTGAATCATTCTGTACCAAAATTGTCTGATTTTGAATCTGAGTTATCTCATTGGTTTAAAAATCAAACATCCATTGCGCCTAATTTGACTTTAAATCTTCATACTATTAATGCTACTTTTTTAGATTTGTATTATGAGATGAATCTTATTCAAGAGTCTATTAAGTCTTTGAATAATAGTTATATCAATCTTAAAGATATAGGTACATATGAAATGTATGTAAAATGGCCTTGGTATGTTTGGCTACTAATTTCTTTTTCATTTATAATATTCCTTGTATTGCTCTTTTTTATATGTTGTTGTACTGGTTGTGGTTCTGCATGTTTTAGTAAATGTCATAATTGTTGTGATGAGTATGGTGGTCATCATGATTTTGTTATC---------AAAACATCTCATGATGATTAG
>DQ415898_HumanHKU1_China_2004-12-
ATG---TTTTTAATTATTTTTATT---TTGCCTACAACACTAGCTGTTATAGGTGATTTTAATTGTACT---------------AACTCT---TTTATTAATGATTATAATAAAACCATTCCGCGTATAAGCGAGGATGTTGTTGATGTATCTCTTGGTTTGGGCACATATTATGTTCTTAACCGTGTTTATTTAAATACTACCTTGTTATTTACGGGTTATTTTCCTAAATCTGGTGCTAATTTTAGAGACTTGGCTTTAAAGGGTTCTATATATTTGAGTACTCTCTGGTATAAACCACCTTTTCTGTCAGATTTTAATAATGGTATTTTTTCTAAGGTTAAGAATACTAAGTTATAT---GTTAATAATACTTTGTATAGTGAATTTAGTACTATAGTTATAGGTAGTGTTTTTGTTAATACTTCTTATACTATTGTTGTTCAACCTCAT------------------------------------AATGGTATTTTGGAGATTACAGCTTGTCAGTATACTATGTGTGAATATCCTCACACTGTTTGTAAGTCTAAG------GGTAGTATTCGTAATGAATCTTGGCACATTGAT---TCTTCGGAACCTTTATGCTTGTTTAAGAAAAATTTTACTTATAATGTTTCTGCAGATTGGCTGTATTTTCATTTTTATCAAGAACGTGGTGTTTTTTATGCATATTATGCAGATGTAGGTATGCCTACCACTTTCTTATTTAGTCTATATTTAGGTACTATTTTATCTCATTATTATGTTATGCCTTTGACTTGTAATGCTATATCTTCAAATACTGACAATGAAACTTTAGAATATTGGGTTACACCGCTATCTAGACGTCAGTATCTTCTTAATTTTGATGAGCACGGTGTTATTACTAATGCCGTTGATTGTTCAAGTAGTTTTCTTAGTGAGATTCAATGTAAAACTCAATCTTTTGCACCTAATACTGGTGTTTATGATTTGTCTGGTTTTACTGTAAAGCCTGTTGCAACTGTTTATCGTCGGATTCCTAATTTACCTGATTGTGACATTGACAACTGGCTTAATAATGTTAGTGTACCTTCACCTCTTAATTGGGAACGTAGAATTTTTTCTAATTGTAACTTTAACTTAAGCACTTTACTTCGTCTAGTTCATGTTGATTCTTTTTCTTGTAATAATCTTGATAAATCTAAAATTTTTGGTAGTTGCTTTAATAGTATTACTGTTGACAAGTTTGCTATACCTAATCGCAGACGAGATGATTTGCAATTGGGCAGTTCTGGCTTTTTGCAATCATCTAATTACAAAATAGATATTTCTTCTAGTTCTTGTCAATTGTATTATAGTTTACCTTTAGTTAATGTTACTATTAATAACTTTAATCCATCTTCTTGGAATAGGAGGTATGGTTTTGGTAGTTTTAATTTG------------------------------TCT------TCTTATGACGTTGTTTATTCTGATCATTGTTTTTCTGTTAACAGCGACTTTTGCCCTTGTGCAGATCCGTCT------GTTGTTAATTCTTGTGTTAAA---------------TCTAAGCCTCCTTCTGCCATTTGTCCTGCTGGTACTAAATATCGTCATTGCGACTTGGAT---ACTACTCTTTATGTTAAAAACTGGTGTAGATGTTCTTGTCTACCTGACCCCATTTCTACTTATTCTCCT------------------AACACATGTCCTCAAAAGAAGGTCGTTGTTGGTATAGGTGAACATTGTCCAGGTCTTGGTATTAATGAGGAAAAATGTGGTACACAATTAAATCATAGT---------TCC---------TGTTTTTGTAGTCCTGAT------------------------------------GCCTTTTTGGGTTGGTCTTTTGATAGTTGTATTAGTAATAATCGTTGCAATATTTTTTCTAATTTTATTTTTAATGGAATTAATAGTGGCACCACTTGTTCTAATGATTTGTTATATTCTAACACTGAAATTTCTACTGGTGTTTGTGTTAATTATGATCTTTATGGCATCACAGGCCAAGGTATTTTTAAAGAAGTTTCTGCGGCTTATTATAATAATTGGCAGAATCTTTTGTATGATTCTAATGGTAATATTATTGGTTTTAAAGATTTTTTGACTAATAAAACTTACACTATACTTCCTTGTTATTCTGGTAGAGTGTCTGCTGCATTTTATCAAAATTCTTCCTCACCAGCTTTGCTTTATCGTAATTTAAAGTGTAGTTATGTTTTGAATAAT---ATTTCTTTTATCTCACAACCATTT---TATTTCGATAGTTATCTTGGTTGTGTTTTGAATGCTGTTAATTTAACTAGCTATTCTGTATCCTCTTGTGATTTGCGTATGGGTAGTGGATTTTGTATTGATTATGCTTTACCC---------TCTTCTCGGCGTAAGCGTAGAGGT------------ATTTCTTCTCCTTATCGCTTTGTAACTTTTGAACCCTTTAATGTTAGTTTTGTTAACGATAGTGTTGAAACTGTTGGTGGTTTATTTGAGATTCAGATTCCTACTAACTTTACCATAGCTGGTCATGAAGAATTTATTCAGACTAGTTCTCCTAAAGTTACTATTGATTGTTCAGCTTTTGTTTGCTCTAACTATGCTGCTTGTCATGATTTATTGTCGGAATATGGCACTTTTTGCGATAATATTAATAGTATTTTAAATGAAGTCAATGATTTACTTGATATTACTCAGTTGCAGGTTGCTAATGCTCTAATGCAAGGTGTTACACTTAGTTCTAATCTTAATACTAATCTACACTCTGATGTTGATAATATAGATTTTAAATCTCTTCTAGGTTGTTTAGGTTCACAATGTGGTTCT------------------------TCGTCTAGATCTTTGTTAGAGGATTTATTATTCAACAAAGTCAAACTTTCAGATGTAGGTTTTGTTGAAGCTTATAATAATTGCACTGGTGGTAGTGAAATTAGAGATCTTCTCTGTGTGCAATCTTTTAATGGTATTAAAGTATTACCTCCCATTTTATCTGAGACTCAAATTTCTGGCTATACTACAGCTGCTACTGTGGCGGCTATGTTTCCGCCATGGTCTGCTGCTGCTGGTGTACCATTTTCTCTTAATGTACAATATAGAATTAATGGTTTGGGTGTTACTATGGATGTTCTTAATAAGAATCAAAAGTTAATAGCTAATGCTTTTAATAAAGCTCTTCTTTCTATCCAGAATGGTTTTACTGCTACTAATTCTGCTCTTGCTAAAATTCAAAGTGTCGTTAATGCTAATGCTCAAGCACTTAATAGTTTGTTACAACAATTATTTAATAAATTTGGTGCTATTAGTTCTTCTTTACAAGAAATTTTGTCTCGCCTTGATAATTTAGAAGCTCAGGTTCAGATTGATAGGCTCATTAATGGTCGTTTGACTGCTTTAAATGCTTATGTTTCTCAACAGCTTAGTGATATTACACTTATTAAGGCTGGAGCTTCTCGTGCTATTGAGAAGGTTAATGAGTGTGTTAAAAGTCAATCCCCTCGTATAAATTTTTGTGGCAATGGTAACCACATTTTATCATTGGTTCAAAATGCTCCTTATGGTTTGCTTTTCATTCATTTTAGTTATAAACCTACTTCTTTTAAAACTGTCTTAGTAAGTCCAGGTTTATGTTTATCCGGTGATAGAGGTATTGCACCTAAGCAAGGTTATTTTATTAAACAAAATGATTCCTGGATGTTTACTGGTAGTTCCTATTATTATCCAGAACCAATTTCAGATAAAAATGTTGTTTTCATGAATAGTTGCTCTGTTAATTTTACTAAAGCTCCATTTATTTATCTTAATAATTCTATACCAAATTTGTCTGATTTTGAAGCCGAGTTATCTCTTTGGTTTAAAAATCATACTTCTATAGCACCTAATTTAACCTTTAATTCTCAT---ATTAATGCTACTTTTTTAGATCTGTATTATGAAATGAATGTTATTCAGGAATCTATTAAATCTTTGAACAGTAGTTTTATTAATCTTAAAGAAATAGGTACTTATGAAATGTATGTTAAATGGCCTTGGTACATTTGGTTGTTAATTGTCATTTTATTTATAATTTTTCTTATGATACTTTTCTTTATATGCTGCTGTACTGGTTGTGGTTCAGCATGTTTTAGTAAATGTCATAATTGTTGTGATGAGTATGGGGGTCACAATGATTTTGTTATT---------AAAGCATCTCATGATGATTAG
>DQ415902_HumanHKU1_China_2005-02-
ATG---TTTTTAATTATTTTTATT---TTGCCTACAACACTAGCTGTTATAGGTGATTTTAATTGTACT---------------AACTCT---TTTATTAATGATTATAATAAAACCATTCCGCGTATAAGCGAGGATGTTGTTGATGTATCTCTTGGTTTGGGCACATATTATGTTCTTAACCGTGTTTATTTAAATACTACCTTGTTATTTACAGGTTATTTTCCTAAATCTGGTGCTAATTTTAGAGACTTGGCTTTAAAGGGTTCTATATATTTGAGTACTCTCTGGTATAAACCACCTTTTCTGTCAGATTTTAATAATGGTATTTTTTCTAAGGTTAAGAATACTAAGTTATAT---GTTAATAATACTTTGTATAGTGAATTTAGTACTATAGTTATAGGTAGTGTTTTTGTTAATACGTCTTATACTATTGTTGTTCAACCTCAC------------------------------------AATGGTATTTTGGAGATTACAGCTTGTCAGTATACTATGTGTGAATATCCTCACACTGTTTGTAAGTCTAAG------GGTAGTATTCGTAATGAATCTTGGCACATTGAT---TCTTCGGAACCTTTATGCTTGTTTAAGAAAAATTTTACTTATAATGTTTCTGCAGATTGGCTGTATTTTCATTTTTATCAAGAACGTGGTGTTTTTTATGCATATTATGCAGATGTAGGTATGCCTACCACTTTCTTATTTAGTTTATATTTAGGTACTATTTTATCTCATTATTATGTTATGCCTTTGACTTGTAATGCTATATCTTCAAATACTGACAATGAAACTTTAGAATATTGGGTTACACCGCTATCTAGACGTCAGTATCTTCTCAATTTTGATGAACACGGTGTTATTACTAATGCCGTTGATTGTTCAAGTAGTTTTCTTAGTGAGATTCAATGTAAAACTCAATCTTTTGCACCTAATACTGGTGTTTATGATTTGTCTGGTTTTACTGTAAAGCCTGTTGCAACTGTTTATCGTCGGATTCCTAATTTACCTGATTGTGACATTGACAACTGGCTTAATAATGTTAGTGTACCTTCACCTCTTAATTGGGAACGTAGAATTTTTTCTAATTGTAACTTCAATTTAAGCACTTTACTTCGTCTAGTTCATGTTGATTCTTTTTCTTGTAATAATCTTGATAAATCTAAAATTTTTGGTAGTTGCTTTAATAGTATTACTGTTGACAAGTTTGCTATACCTAATCGCAGACGAGATGATTTGCAATTGGGCAGTTCTGGCTTTTTGCAATCATCTAATTACAAAATAGATATTTCTTCTAGTTCTTGTCAATTGTATTATAGTTTACCTTTAGTTAATGTTACTATTAATAACTTTAATCCATCTTCTTGGAATAGGAGGTATGGTTTTGGTAGTTTTAATGTG------------------------------TCT------TCTTATGACGTTGTTTATTCTGATCATTGTTTTTCTGTTAACAGCGACTTTTGCCCTTGTGCAGATCGGTCT------GTTGTTAATTCTTGTGTTAAA---------------TCTAAGCCTCCTTCTGCCATTTGTCCTGCTGGTACTAAATATCGTCATTGCGACTTGGAT---ACTACTCTTTATGTTAAAAACTGGTGTAGATGTTCTTGTCTACCTGACCCCATTTCTACTTATTCTCCT------------------AACACATGTCCTCAAAAGAAGGTCGTTGTTGGTATAGGTGAACATTGTCCAGGTCTTGGTATTAATGAGGAAAAATGTGGTACACAATTAAATCATAGT---------TCC---------TGTTCTTGTAGTCCTGAT------------------------------------GCCTTTTTGGGTTGGTCTTTTGATAGTTGTATTAGTAATAATCGTTGCAATATTTTTTCTAATTTTATTTTTAATGGAATTAATAGTGGCACCACTTGTTCTAATGATTTGTTATATTCTAACACTGAAGTTTCTACTGGTGTTTGTGTTAATTATGATCTTTATGGCATCACAGGCCAAGGTATTTTTAAAGAAGTTTCTGCGGCTTATTATAATAATTGGCAGAATCTTTTGTATGATTCTAATGGTAATATTATTGGTTTTAAAGATTTTTTGACTAATAAAACTTACACTATACTTCCTTGTTATTCTGGTAGAGTGTCTGCTGCATTTTATCAAAATTCTTCCTCACCAGCTTTGCTTTATCGTAATTTAAAGTGTAGTTATGTTTTGAATAAT---ATTTCTTTTATCTCACAACCATTT---TATTTTGATAGTTATCTTGGTTGTGTTTTGAATGCTGTTAATTTAACTAGCTATTCTGTATCCTCTTGTGATTTGCGTATGGGTAGTGGGTTTTGTATTGATTATGCTTTACCC---------TCTTCTCGGCGTAAGCGTAGAGGT------------ATTTCTTCTCCTTATCGCTTTGTAACTTTTGAACCCTTTAATGTTAGTTTTGTTAACGATAGTGTTGAAACTGTTGGTGGTTTATTTGAGATTCAGATTCCTACTAACTTTACCATAGCTGGTCATGAAGAATTTATTCAGACTAGTTCTCCTAAAGTTACTATTGATTGTTCAGCTTTTGTTTGCTCTAATTATGCTGCTTGTCATGATTTATTGTCGGAATATGGCACTTTTTGCGATAATATTAATAGTATTTTAAATGAAGTCAATGACTTACTTGATATTACTCAGTTGCAGGTTGCTAATGCTTTAATGCAAGGTGTTACACTTAGTTCTAATCTTAATACTAATCTACACTCTGATGTTGATAATATAGATTTTAAATCTCTTCTAGGTTGTTTAGGTTCACAATGTGGTTCT------------------------TCGTCTAGATCTTTGTTAGAGGATTTATTATTCAACAAGGTCAAACTTTCAGATGTAGGTTTTGTTGAAGCTTATAATAATTGCACTGGTGGTAGTGAAATTAGAGATCTTCTCTGTGTGCAATCTTTTAATGGTATTAAAGTATTACCTCCCATTTTATCTGAGACTCAAATTTCTGGCTATACTACAGCTGCTACTGTGGCGGCTATGTTTCCGCCATGGTCTGCTGCTGCTGGTGTACCATTTTCTCTTAATGTACAATATAGAATTAATGGTTTGGGTGTTACTATGGATGTTCTTAATAAGAATCAAAAGTTAATAGCTAATGCTTTTAATAAAGCTCTTCTTTCTATCCAGAATGGTTTTACTGCTACTAACTCTGCTCTTGCTAAAATTCAAAGTGTCGTTAATGCTAATGCTCAAGCACTTAATAGTTTGTTACAACAATTATTTAATAAATTTGGTGCTATTAGTTCTTCTTTACAAGAAATTTTGTCTCGCCTTGATAATTTAGAAGCTCAGGTTCAGATTGATAGGCTCATTAATGGTCGTTTGACTGCTTTAAATGCTTATGTTTCTCAACAGCTTAGTGATATTACACTTATTAAGGCTGGAGCTTCTCGTGCTATTGAGAAGGTTAATGAGTGTGTTAAAAGTCAATCCCCTCGTATAAATTTTTGTGGCAATGGTAACCACATTTTATCATTGGTTCAAAATGCTCCTTATGGTTTGCTTTTCATTCATTTTAGTTATAAACCTACTTCTTTTAAAACTGTCTTAGTAAGTCCAGGTTTATGTTTATCCGGTGATAGAGGTATTGCACCTAAGCAAGGTTATTTTATTAAACAAAATGATTCCTGGATGTTTACTGGTAGTTCCTATTATTACCCAGAACCAATTTCAGATAAAAATGTTGTTTTCATGAATAGTTGCTCTGTTAATTTTACTAAAGCTCCATTTATTTATCTTAATAATTCTATACCAAATTTGTCTGATTTTGAAGCCGAGTTTTCTCTTTGGTTTAAAAATCATACTTCTATAGCACCTAATTTAACCTTCAATTCTCAT---ATTAATGCTACTTTTTTAGATCTGTATTATGAAATGAATGTTATTCAGGAATCTATTAAATCTTTGAACAGTAGTTTTATTAATCTTAAAGAAATAGGTACTTATGAAATGTATGTTAAATGGCCTTGGTACATTTGGTTGTTAATTGTCATTTTATTTATAATTTTTCTTATGATACTTTTCTTTATATGCTGCTGTACTGGTTGCGGTTCAGCATGTTTTAGTAAATGTCATAATTGTTGTGATGAGTATGGGGGTCACAATGATTTTGTTATT---------AAAGCATCTCATGATGATTAG
>DQ415903_HumanHKU1_China_2003-04-
ATG---TTATTAATTATTTTTATT---TTGCCTACAACATTAGCTGTTATAGGTGATTTTAATTGTACT---------------AATTTT---GCTATTAATGATTTAAACACCACAGTTCCTCGCATAAGTGAGTATGTTGTGGATGTTTCTTATGGTTTGGGTACATATTATATACTTGATCGTGTTTATTTAAATACTACTATATTATTTACTGGTTATTTCCCTAAATCTGGTGCCAATTTTAGGGATCTATCTTTAAAAGGTACTACATATTTGAGTACTCTTTGGTATCAGAAACCCTTTTTATCTGATTTTAATAATGGTATTTTTTCTAGAGTTAAGAATACTAAGTTGTAT---GTTAATAAAACTTTGTATAGTGAGTTTAGTACTATAGTTATAGGTAGTGTTTTTATTAACAACTCTTATACTATTGTTGTTCAACCTCAT------------------------------------AATGGTGTTTTGGAGATTACAGCTTGTCAATACACTATGTGTGAGTATCCTCATACTATTTGTAAATCTAAA------GGTAGTTCTCGTAATGAATCTTGGCATTTTGAT---AAATCTGAACCTTTGTGTCTGTTCAAGAAAAATTTTACTTATAATGTTTCTACAGATTGGTTGTATTTTCATTTTTATCAAGAACGTGGCACTTTTTATGCTTATTATGCTGATTCTGGCATGCCTACTACTTTTTTATTTAGTTTGTATCTTGGTACTCTTTTATCTCATTATTATGTTTTGCCTTTGACTTGTAATGCTATATCTTCTAATACTGATAATGAGACTTTACAATATTGGGTTACACCTTTGTCTAAACGCCAATATCTTCTTAAATTTGACAACCGTGGTGTTATTACTAATGCTGTTGATTGTTCTAGTAGTTTCTTTAGCGAGATTCAATGTAAAACTAAATCTTTATTACCTAATACTGGTGTTTATGACTTATCTGGTTTTACTGTTAAGCCTGTTGCAACTGTACATCGTCGTATTCCTGATTTACCTGATTGTGACATTGATAAATGGCTTAACAATTTTAATGTACCCTCACCTCTTAATTGGGAACGTAAAATTTTTTCTAATTGCAACTTTAATTTGAGTACTTTGCTTCGTTTAGTTCATACTGATTCTTTTTCTTGTAATAATTTTGATGAATCTAAGATATATGGTAGTTGTTTTAAGAGTATTGTTTTAGATAAATTTGCCATACCCAACTCCAGACGATCTGATTTGCAGTTGGGCAGTTCTGGTTTTCTGCAATCTTCTAATTATAAAATTGACACTACTTCTAGTTCTTGTCAATTGTATTATAGTTTGCCTGCAATTAATGTTACTATTAATAATTATAATCCTTCTTCTTGGAATAGAAGGTATGGTTTTAATAATTTTAATTTG------------------------------AGC------TCTCATAGTGTTGTTTACTCACGTTATTGTTTTTCTGTTAATAATACTTTTTGTCCTTGTGCTAAACCTTCT------TTTGCTTCAAGTTGCAAGAGT---------------CATAAACCACCTTCTGCTTCCTGTCCTATTGGTACTAATTATCGTTCTTGTGAGAGTACT---ACTGTACTCGACCACACTGACTGGTGTAGGTGTTCTTGTTTACCTGATCCTATAACTGCTTATGACCCT------------------AGGTCTTGTTCTCAAAAAAAGTCTCTGGTTGGTGTTGGTGAACATTGTGCAGGGTTCGGTGTTGATGAAGAAAAGTGTGGTGTA---TTGGATGGATCATATAATGTTTCT---------TGTCTTTGTAGTACTGAT------------------------------------GCCTTTCTAGGTTGGTCTTATGACACTTGCGTCAGTAACAACCGTTGTAATATTTTTTCTAATTTTATTTTAAATGGTATCAATAGTGGTACCACTTGTTCTAATGATTTATTGCAGCCTAATACTGAAGTTTTTACTGATGTTTGTGTTGATTACGACCTTTATGGTATTACAGGACAAGGTATTTTTAAAGAAGTTTCTGCTGTTTATTATAATAGTTGGCAAAATCTTTTGTATGATTCTAATGGCAACATTATTGGTTTTAAAGATTTTGTTACTAATAAAACATATAATATTTTCCCTTGTTATGCAGGAAGAGTTTCTGCTGCTTTTCATCAAAATGCTTCCTCTTTGGCTTTACTTTATCGTAATTTAAAATGTAGCTATGTTTTGAATAAT---ATTTCTTTAGCTACTCAGCCA------TATTTTGATAGTTATCTTGGTTGCGTTTTTAATGCTGATAATTTAACTGATTATTCTGTTTCTTCTTGTGCTCTTCGCATGGGTAGTGGTTTTTGTGTTGATTATAACTCACCTTCTTCTTCCTCTTCGCGTCGTAAACGTAGAAGT------------ATTTCTGCTTCTTATCGTTTTGTTACTTTTGAACCCTTTAATGTCAGTTTTGTTAATGACAGTATTGAGTCTGTGGGTGGTCTTTATGAGATCAAAATTCCCACTAACTTTACTATAGTTGGTCAAGAGGAATTTATTCAAACTAATTCTCCTAAAGTTACTATTGATTGTTCTTTATTTGTCTGTTCTAATTATGCAGCTTGCCATGACTTATTGTCAGAGTATGGCACTTTTTGTGATAATATTAATAGTATTTTAGATGAAGTTAATGGTTTACTTGATACTACTCAATTGCATGTAGCTGATACTCTTATGCAAGGTGTCACACTTAGCTCCAATCTTAATACTAATTTGCATTTTGATGTTGATAATATTAATTTTAAATCCCTAGTTGGATGTTTAGGTCCACACTGCGGTTCT------------------------TCTTCTCGTTCTTTTTTTGAAGATTTATTGTTTGACAAAGTTAAACTTTCAGATGTTGGTTTTGTTGAAGCTTATAACAATTGTACTGGTGGTAGTGAAATTAGAGATCTTCTTTGTGTACAATCCTTTAATGGTATTAAAGTTTTGCCTCCTATTTTGTCTGAATCTCAAATTTCTGGTTACACCACAGCCGCTACTGTTGCTGCTATGTTTCCACCATGGTCAGCAGCAGCTGGCATACCATTTTCTCTTAATGTACAATATAGAATTAATGGTTTGGGTGTTACTATGGATGTTCTTAATAAAAATCAAAAGTTGATAGCTACTGCTTTTAATAATGCTCTTCTTTCTATTCAGAATGGTTTTAGTGCTACCAACTCTGCACTTGCTAAAATACAAAGTGTTGTTAATTCTAATGCTCAAGCACTTAATAGTTTGTTACAGCAATTATTTAATAAATTTGGTGCAATTAGTTCTTCTTTACAAGAAATTTTATCTCGTCTCGATGTTTTAGAGGCTCAGGTTCAGATTGATAGGCTTATTAATGGTCGTTTAACTGCTTTAAATGCTTATGTCTCTCAACAGCTTAGTGATATTTCTCTTGTAAAATTTGGTGCTGCTTTAGCTATGGAGAAGGTTAATGAGTGTGTTAAAAGTCAATCTCCTCGTATTAATTTTTGTGGTAATGGTAATCATATTTTGTCATTAGTTCAAAATGCTCCTTATGGTTTGTTGTTTATGCATTTTAGTTATAAACCTATTTCTTTTAAAACTGTTTTAGTAAGTCCTGGTTTGTGTATATCAGGTGATGTAGGTATTGCACCTAAACAAGGGTATTTTATTAAACATAATGATCATTGGATGTTCACTGGTAGTTCTTACTATTATCCTGAACCAATTTCAGATAAAAATGTTGTTTTTATGAATACTTGTTCTGTTAATTTTACTAAAGCGCCTCTTGTTTATTTGAATCATTCTGTACCAAAATTGTCTGATTTTGAATCTGAGTTATCTCATTGGTTTAAAAATCAAACATCCATTGCGCCTAATTTGACTTTAAATCTTCATACTATTAATGCTACTTTTTTAGATTTGTATTATGAGATGAATCTTATTCAAGAGTCTATTAAGTCTTTGAATAATAGTTATATCAATCTTAAAGATATAGGTACATATGAAATGTATGTAAAATGGCCTTGGTATGTTTGGCTACTAATTTCTTTTTCATTTATAATATTCCTTGTATTGCTCTTTTTTATATGTTGTTGTACTGGTTGTGGTTCTGCATGTTTTAGTAAATGTCATAATTGTTGTGATGAGTATGGTGGTCATCATGATTTTGTTATC---------AAAACATCTCATGATGATTAG
>DQ415904_HumanHKU1_China_2004-01-
ATG---TTATTAATTATTTTTATT---TTGCCTACAACATTAGCTGTTATAGGTGATTTTAATTGTACT---------------AATTTT---GCTATTAATGATTTAAACACCACAGTTCCTCGCATAAGTGAGTATGTTGTGGATGTTTCTTATGGTTTGGGTACATATTATATACTTGATCGTGTTTATTTAAATACTACTATATTATTTACTGGTTATTTCCCTAAATCTGGTGCCAATTTTAGGGATCTATCTTTAAAAGGTACTACATATTTGAGTACTCTTTGGTATCAGAAACCCTTTTTATCTGATTTTAATAATGGTATTTTTTCTAGAGTTAAGAATACTAAGTTGTAT---GTTAATAAAACTTTGTATAGTGAGTTTAGTACTATAGTTATAGGTAGTGTTTTTATTAACAACTCTTATACTATTGTTGTTCAACCTCAT------------------------------------AATGGTGTTTTGGAGATTACAGCTTGTCAATACACTATGTGTGAGTATCCTCATACTATTTGTAAATCTAAA------GGTAGTTCTCGTAATGAATCTTGGCATTTTGAT---AAATCTGAACCTTTGTGTCTGTTCAAGAAAAATTTTACTTATAATGTTTCTACAGATTGGTTGTATTTTCATTTTTATCAAGAACGTGGCACTTTTTATGCTTATTATGCTGATTCTGGCATGCCTACTACTTTTTTATTTAGTTTGTATCTTGGTACTCTTTTATCTCATTATTATGTTTTGCCTTTGACTTGTAATGCTATATCTTCTAATACTGATAATGAGACTTTACAATATTGGGTCACACCTTTGTCTAAACGCCAATATCTTCTTAAATTTGACAACCGTGGTGTTATTACTAATGCTGTTGATTGTTCTAGTAGTTTCTTTAGCGAGATTCAATGTAAAACTAAATCTTTATTACCTAATACTGGTGTTTATGACTTATCTGGTTTTACTGTTAAGCCTGTTGCAACTGTACATCGTCGTATTCCTGATTTACCTGATTGTGACATTGATAAATGGCTTAACAATTTTAATGTACCCTCACCTCTTAATTGGGAACGTAAAATTTTTTCTAATTGCAACTTTAATTTGAGTACTTTGCTTCGTTTAGTTCATACTGATTCTTTTTCTTGTAATAATTTTGATGAATCTAAGATATATGGTAGTTGTTTTAAGAGTATTGTTTTAGATAAATTTGCTATACCCAACTCCAGACGATCTGATTTGCAGTTGGGCAGTTCTGGTTTTCTGCAATCTTCTAATTATAAAATTGACACTACTTCTAGTTCTTGTCAATTGTATTATAGTTTGCCTGCAATTAATGTTACTATTAATAATTATAATCCTTCTTCTTGGAATAGAAGGTATGGTTTTAATAATTTTAATTTG------------------------------AGC------TCTCATAGTGTTGTTTACTCACGTTATTGTTTTTCTGTTAATAATACTTTTTGTCCTTGTGCTAAACCTTCT------TTTGCTTCAAGTTGCAAGAGT---------------CATAAACCACCTTCTGCTTCCTGTCCTATTGGTACTAATTATCGTTCTTGTGAGAGTACT---ACTGTACTCGACCACACTGACTGGTGTAGGTGTTCTTGTTTACCTGATCCTATAACTGCTTATGACCCT------------------AGGTCTTGTTCTCAAAAAAAGTCTCTGGTTGGTGTTGGTGAACATTGTGCAGGGTTCGGTGTTGATGAAGAAAAGTGTGGTGTA---TTGGATGGATCATATAATGTTTCT---------TGTCTTTGTAGTACTGAT------------------------------------GCCTTTCTAGGTTGGTCTTATGACACTTGCGTCAGTAACAACCGTTGTAATATTTTTTCTAATTTTATTTTAAATGGTATCAATAGTGGTACCACTTGTTCTAATGATTTATTGCAGCCTAATACTGAAGTTTTTACTGATGTTTGTGTTGATTACGACCTTTATGGTATTACAGGACAAGGTATTTTTAAAGAAGTTTCTGCTGTTTATTATAATAGTTGGCAAAATCTTTTGTATGATTCTAATGGCAACATTATTGGTTTTAAAGATTTTGTTACTAATAAAACATATAATATTTTCCCTTGTTATGCAGGAAGAGTTTCTGCTGCTTTTCATCAAAATGCTTCCTCTTTGGCTTTACTTTATCGTAATTTAAAATGTAGCTATGTTTTGAATAAT---ATTTCTTTAGCTACTCAGCCA------TATTTTGATAGTTATCTTGGTTGCGTTTTTAATGCTGATAATTTAACTGATTATTCTGTTTCTTCTTGTGCTCTTCGCATGGGTAGTGGTTTTTGTGTTGATTATAACTCACCTTCTTCTTCCTCTTCGCGTCGTAAACGTAGAAGT------------ATTTCTGCTTCTTATCGTTTTGTTACTTTTGAACCCTTTAATGTCAGTTTTGTTAATGACAGTATTGAGTCTGTGGGTGGTCTTTATGAGATCAAAATTCCCACTAACTTTACTATAGTTGGTCAAGAGGAATTTATTCAAACTAATTCTCCTAAAGTTACTATTGATTGTTCTTTATTTGTCTGTTCTAATTATGCAGCTTGCCATGACTTATTGTCAGAGTATGGCACTTTTTGTGATAATATTAATAGTATTTTAGATGAAGTTAATGGTTTACTTGATACTACTCAATTGCATGTAGCTGATACTCTTATGCAAGGTGTCACACTTAGCTCCAATCTTAATACTAATTTGCATTTTGATGTTGATAATATTAATTTTAAATCCCTAGTTGGATGTTTAGGTCCACACTGCGGTTCT------------------------TCTTCTCGTTCTTTTTTTGAAGATTTATTGTTTGACAAAGTTAAACTTTCAGATGTTGGTTTTGTTGAAGCTTATAACAATTGTACTGGTGGTAGTGAAATTAGAGATCTTCTTTGTGTACAATCCTTTAATGGTATTAAAGTTTTGCCTCCTATTTTGTCTGAATCTCAAATTTCTGGTTACACCACAGCCGCTACTGTTGCTGCTATGTTTCCACCATGGTCAGCAGCAGCTGGCATACCATTTTCTCTTAATGTACAATATAGAATTAATGGTTTGGGTGTTACTATGGATGTTCTTAATAAAAATCAAAAGTTGATAGCTACTGCTTTTAATAATGCTCTTCTTTCTATTCAGAATGGTTTTAGTGCTACCAACTCTGCACTTGCTAAAATACAAAGTGTTGTTAATTCTAATGCTCAAGCACTTAATAGTTTGTTACAGCAATTATTTAATAAATTTGGTGCAATTAGTTCTTCTTTACAAGAAATTTTATCTCGTCTCGATGCTTTAGAGGCTCAGGTTCAGATTGATAGGCTTATTAATGGTCGTTTAACTGCTTTAAATGCTTATGTCTCTCAACAGCTTAGTGATATTTCTCTTGTAAAATTTGGTGCTGCTTTAGCTATGGAGAAGGTTAATGAGTGTGTTAAAAGTCAATCTCCTCGTATTAATTTTTGTGGTAATGGTAATCATATTTTGTCATTAGTTCAAAATGCTCCTTATGGTTTGTTGTTTATGCATTTTAGTTATAAACCTATTTCTTTTAAAACTGTTTTAGTAAGTCCTGGTTTGTGTATATCAGGTGATGTAGGTATTGCACCTAAACAAGGGTATTTTATTAAACATAATGATCATTGGATGTTCACTGGTAGTTCTTACTATTATCCTGAACCAATTTCAGATAAAAATGTTGTTTTTATGAATACTTGTTCTGTTAATTTTACTAAAGCGCCTCTTGTTTATTTGAATCATTCTGTACCAAAATTGTCTGATTTTGAATCTGAGTTATCTCATTGGTTTAAAAATCAAACATCCATTGCGCCTAATTTGACTTTAAATCTTCATACTATTAATGCTACTTTTTTAGATTTGTATTATGAGATGAATCTTATTCAAGAGTCTATTAAGTCTTTGAATAATAGTTATATCAATCTTAAAGATATAGGTACATATGAAATGTATGTAAAATGGCCTTGGTATGTTTGGCTACTAATTTCTTTTTCATTTATAATATTCCTTGTATTGCTCTTTTTTATATGTTGTTGTACTGGTTGTGGTTCTGCATGTTTTAGTAAATGTCATAATTGTTGTGATGAGTATGGTGGTCATCATGATTTTGTTATC---------AAAACATCTCATGATGATTAG
>DQ415906_HumanHKU1_China_2004-03-
ATG---TTATTAATTATTTTTATT---TTGCCTACAACATTAGCTGTTATAGGTGATTTTAATTGTACT---------------AATTTT---GCTATTAATGATTTAAACACCACAGTTCCTCGCATAAGTGAGTATGTTGTGGATGTTTCTTATGGTTTGGGTACATATTATATACTTGATCGTGTTTATTTAAATACTACTATATTATTTACTGGTTATTTCCCTAAATCTGGTGCCAATTTTAGGGATCTATCTTTAAAAGGTACTACATATTTGAGTACTCTTTGGTATCAGAAACCCTTTTTATCTGATTTTAATAATGGTATTTTTTCTAGAGTTAAGAATACTAAGTTGTAT---GTTAATAAAACTTTGTATAGTGAGTTTAGTACTATAGTTATAGGTAGTGTTTTTATTAACAACTCTTATACTATTGTTGTTCAACCTCAT------------------------------------AATGGTGTTTTGGAGATTACAGCTTGTCAATACACTATGTGTGAGTATCCTCATACTATTTGTAAATCTAAA------GGTAGTTCTCGTAATGAATCTTGGCATTTTGAT---AAATCTGAACCTTTGTGTCTGTTCAAGAAAAATTTTACTTATAATGTTTCTACAGATTGGTTGTATTTTCATTTTTATCAAGAACGTGGCACTTTTTATGCTTATTATGCTGATTCTGGCATGCCTACTACTTTTTTATTTAGTTTGTATCTTGGTACTCTTTTATCTCATTATTATGTTTTGCCTTTGACTTGTAATGCTATATCTTCTAATACTGATAATGAGACTTTACAATATTGGGTCACACCTTTGTCTAAACGCCAATATCTTCTTAAATTTGACAACCGTGGTGTTATTACTAATGCTGTTGATTGTTCTAGTAGTTTCTTTAGCGAGATTCAATGTAAAACTAAATCTTTATTACCTAATACTGGTGTTTATGACTTATCTGGTTTTACTGTTAAGCCTGTTGCAACTGTACATCGTCGTATTCCTGATTTACCTGATTGTGACATTGATAAATGGCTTAACAATTTTAATGTACCCTCACCTCTTAATTGGGAACGTAAAATTTTTTCTAATTGCAACTTTAATTTGAGTACTTTGCTTCGTTTAGTTCATACTGATTCTTTTTCTTGTAATAATTTTGATGAATCTAAGATATATGGTAGTTGTTTTAAGAGTATTGTTTTAGATAAATTTGCCATACCCAACTCCAGACGATCTGATTTGCAGTTGGGCAGTTCTGGTTTTCTGCAATCTTCTAATTATAAAATTGACACTACTTCTAGTTCTTGTCAATTGTATTATAGTTTGCCTGCAATTAATGTTACTATTAATAATTATAATCCTTCTTCTTGGAATAGAAGGTATGGTTTTAATAATTTTAATTTG------------------------------AGC------TCTCATAGTGTTGTTTACTCACGTTATTGTTTTTCTGTTAATAATACTTTTTGTCCTTGTGCTAAACCTTCT------TTTGCTTCAAGTTGCAAGAGT---------------CATAAACCACCTTCTGCTTCCTGTCCTATTGGTACTAATTATCGTTCTTGTGAGAGTACT---ACTGTACTCGACCACACTGACTGGTGTAGGTGTTCTTGTTTACCTGATCCTATAACTGCTTATGACCCT------------------AGGTCTTGTTCTCAAAAAAAGTCTCTGGTCGGTGTTGGTGAACATTGTGCAGGGTTCGGTGTTGATGAAGAAAAGTGTGGTGTA---TTGGATGGATCATATAATGTTTCT---------TGTCTTTGTAGTACTGAT------------------------------------GCCTTTCTAGGTTGGTCTTATGACACTTGCGTCAGTAACAACCGTTGTAATATTTTTTCTAATTTTATTTTAAATGGTATCAATAGTGGTACCACTTGTTCTAATGATTTATTGCAGCCTAATACTGAAGTTTTTACTGATGTTTGTGTTGATTACGACCTTTATGGTATTACAGGACAAGGTATTTTTAAAGAAGTTTCTGCTGTTTATTATAATAGTTGGCAAAATCTTTTGTATGATTCTAATGGCAACATTATTGGTTTTAAAGATTTTGTTACTAATAAAACATATAATATTTTCCCTTGTTATGCAGGAAGAGTTTCTGCTGCTTTTCATCAAAATGCTTCCTCTTTGGCTTTACTTTATCGTAATTTAAAATGTAGCTATGTTTTGAATAAT---ATTTCTTTAGCTACTCAGCCA------TATTTTGATAGTTATCTTGGTTGCGTTTTTAATGCTGATAATTTAACTGATTATTCTGTTTCTTCTTGTGCTCTTCGCATGGGTAGTGGTTTTTGTGTTGATTATAACTCACCTTCTTCTTCCTCTTCGCGTCGTAAACGTAGAAGT------------ATTTCTGCTTCTTATCGTTTTGTTACTTTTGAACCCTTTAATGTCAGTTTTGTTAATGACAGTATTGAGTCTGTGGGTGGTCTTTATGAGATCAAAATTCCCACTAACTTTACTATAGTTGGTCAAGAGGAATTTATTCAAACTAATTCTCCTAAAGTTACTATTGATTGTTCTTTATTTGTCTGTTCTAATTATGCAGCTTGCCATGACTTATTGTCAGAGTATGGCACTTTTTGTGATAATATTAATAGTATTTTAGATGAAGTTAATGGTTTACTTGATACTACTCAATTGCATGTAGCTGATACTCTTATGCAAGGTGTCACACTTAGCTCCAATCTTAATACTAATTTGCATTTTGATGTTGATAATATTAATTTTAAATCCCTAGTTGGATGTTTAGGTCCACACTGCGGTTCT------------------------TCTTCTCGTTCTTTTTTTGAAGATTTATTGTTTGACAAAGTTAAACTTTCAGATGTTGGTTTTGTTGAAGCTTATAACAATTGTACTGGTGGTAGTGAAATTAGAGATCTTCTTTGTGTACAATCCTTTAATGGTATTAAAGTTTTGCCTCCTATTTTGTCTGAATCTCAAATTTCTGGTTACACCACAGCCGCTACTGTTGCTGCTATGTTTCCACCATGGTCAGCAGCAGCTGGCATACCATTTTCTCTTAATGTACAATATAGAATTAATGGTTTGGGTGTTACTATGGATGTTCTTAATAAAAATCAAAAGTTGATAGCTACTGCTTTTAATAATGCTCTTCTTTCTATTCAGAATGGTTTTAGTGCTACCAACTCTGCACTTGCTAAAATACAAAGTGTTGTTAATTCTAATGCTCAAGCACTTAATAGTTTGTTACAGCAATTATTTAATAAATTTGGTGCAATTAGTTCTTCTTTACAAGAAATTTTATCTCGTCTCGATGCTTTAGAGGCTCAGGTTCAGATTGATAGGCTTATTAATGGTCGTTTAACTGCTTTAAATGCTTATGTCTCTCAACAGCTTAGTGATATTTCTCTTGTAAAATTTGGTGCTGCTTTAGCTATGGAGAAGGTTAATGAGTGTGTTAAAAGTCAATCTCCTCGTATTAATTTTTGTGGTAATGGTAATCATATTTTGTCATTAGTTCAAAATGCTCCTTATGGTTTGTTGTTTATGCATTTTAGTTATAAACCTATTTCTTTTAAAACTGTTTTAGTAAGTCCTGGTTTGTGTATATCAGGTGATGTAGGTATTGCACCTAAACAAGGGTATTTTATTAAACATAATGATCATTGGATGTTCACTGGTAGTTCTTACTATTATCCTGAACCAATTTCAGATAAAAATGTTGTTTTTATGAATACTTGTTCTGTTAATTTTACTAAAGCGCCTCTTGTTTATTTGAATCATTCTGTACCAAAATTGTCTGATTTTGAATCTGAGTTATCTCATTGGTTTAAAAATCAAACATCCATTGCGCCTAATTTGACTTTAAATCTTCATACTATTAATGCTACTTTTTTAGATTTGTATTATGAGATGAATCTTATTCAAGAGTCTATTAAGTCTTTGAATAATAGTTATATCAATCTTAAAGATATAGGTACATATGAAATGTATGTAAAATGGCCTTGGTATGTTTGGCTACTAATTTCTTTTTCATTTATAATATTCCTTGTATTGCTCTTTTTTATATGTTGTTGTACTGGTTGTGGTTCTGCATGTTTTAGTAAATGTCATAATTGTTGTGATGAGTATGGTGGTCATCATGATTTTGTTATC---------AAAACATCTCATGATGATTAG
>DQ415908_HumanHKU1_China_2004-04-
ATG---TTATTAATTATTTTTATT---TTGCCTACAACATTAGCTGTTATAGGTGATTTTAATTGTACT---------------AATTTT---GCTATTAATGATTTAAACACCACAGTTCCTCGCATAAGTGAGTATGTTGTGGATGTTTCTTATGGTTTGGGTACATATTATATACTTGATCGTGTTTATTTAAATACTACTATATTATTTACTGGTTATTTCCCTAAATCTGGTGCCAATTTTAGGGATCTATCTTTAAAAGGTACTACATATTTGAGTACTCTTTGGTATCAGAAACCCTTTTTATCTGATTTTAATAATGGTATTTTTTCTAGAGTTAAGAATACTAAGTTGTAT---GTTAATAAAACTTTGTATAGTGAGTTTAGTACTATAGTTATAGGTAGTGTTTTTATTAACAACTCTTATACTATTGTTGTTCAACCTCAT------------------------------------AATGGTGTTTTGGAGATTACAGCTTGTCAATACACTATGTGTGAGTATCCTCATACTATTTGTAAATCTAAA------GGTAGTTCTCGTAATGAATCTTGGCATTTTGAT---AAATCTGAACCTTTGTGTCTGTTCAAGAAAAATTTTACTTATAATGTTTCTACAGATTGGTTGTATTTTCATTTTTATCAAGAACGTGGCACTTTTTATGCTTATTATGCTGATTCTGGCATGCCTACTACTTTTTTATTTAGTTTGTATCTTGGTACTCTTTTATCTCATTATTATGTTTTGCCTTTGACTTGTAATGCTATATCTTCTAATACTGATAATGAGACTTTACAATATTGGGTCACACCTTTGTCTAAACGCCAATATCTTCTTAAATTTGACAACCGTGGTGTTATTACTAATGCTGTTGATTGTTCTAGTAGTTTCTTTAGCGAGATTCAATGTAAAACTAAATCTTTATTACCTAATACTGGTGTTTATGACTTATCTGGTTTTACTGTTAAGCCTGTTGCAACTGTATATCGTCGTATTCCTGATTTACCTGATTGTGACATTGATAAATGGCTTAACAATTTTAATGTACCCTCACCTCTTAATTGGGAACGTAAAATTTTTTCTAATTGCAACTTTAATTTGAGTACTTTGCTTCGTTTAGTTCATACTGATTCTTTTTCTTGTAATAATTTTGATGAATCTAAGATATATGGTAGTTGTTTTAAGAGTATTGTTTTAGATAAATTTGCCATACCCAACTCCAGACGATCTGATTTGCAGTTGGGCAGTTCTGGTTTTCTGCAATCTTCTAATTATAAAATTGACACTACTTCTAGTTCTTGTCAATTGTATTATAGTTTGCCTGCAATTAATGTTACTATTAATAATTATAATCCTTCTTCTTGGAATAGAAGGTATGGTTTTAATAATTTTAATTTG------------------------------AGC------TCTCATAGTGTTGTTTACTCACGTTATTGTTTTTCTGTTAATAATACTTTTTGTCCTTGTGCTAAACCTTCT------TTTGCTTCAAGTTGCAAGAGT---------------CATAAACCACCTTCTGCTTCCTGTCCTATTGGTACTAATTATCGTTCTTGTGAGAGTACT---ACTGTACTCGACCACACTGACTGGTGTAGGTGTTCTTGTTTACCTGATCCTATAACTGCTTATGACCCT------------------AGGTCTTGTTCTCAAAAAAAGTCTCTGGTTGGTGTTGGTGAACATTGTGCAGGGTTCGGTGTTGATGAAGAAAAGTGTGGTGTA---TTGGATGGATCATATAATGTTTCT---------TGTCTTTGTAGTACTGAT------------------------------------GCCTTTCTAGGTTGGTCTTATGACACTTGCGTCAGTAACAACCGTTGTAATATTTTTTCTAATTTTATTTTAAATGGTATCAATAGTGGTACCACTTGTTCTAATGATTTATTGCAGCCTAATACTGAAGTTTTTACTGATGTTTGTGTTGATTACGACCTTTATGGTATTACAGGACAAGGTATTTTTAAAGAAGTTTCTGCTGTTTATTATAATAGTTGGCAAAATCTTTTGTATGATTCTAATGGCAACATTATTGGTTTTAAAGATTTTGTTACTAATAAAACATATAATATTTTTCCTTGTTATGCAGGAAGAGTTTCTGCTGCTTTTCATCAAAATGCTTCCTCTTTGGCTTTACTTTATCGTAATTTAAAATGTAGCTATGTTTTGAATAAT---ATTTCTTTAGCTACTCAGCCA------TATTTTGATAGTTATCTTGGTTGCGTTTTTAATGCTGATAATTTAACTGATTATTCTGTTTCTTCTTGTGCTCTTCGCATGGGTAGTGGTTTTTGTGTTGATTATAACTCACCTTCTTCTTCCTCTTCGCGTCGTAAACGTAGAAGT------------ATTTCTGCTTCTTATCGTTTTGTTACTTTTGAACCCTTTAATGTCAGTTTTGTTAATGACAGTATTGAGTCTGTGGGTGGTCTTTATGAGATCAAAATTCCCACTAACTTTACTATAGTTGGTCAAGAGGAATTTATTCAAACTAATTCTCCTAAAGTTACTATTGATTGTTCTTTATTTGTCTGTTCTAATTATGCAGCTTGCCATGACTTATTGTCAGAGTATGGCACTTTTTGTGATAATATTAATAGTATTTTAGATGAAGTTAATGGTTTACTTGATACTACTCAATTGCATGTAGCTGATACTCTTATGCAAGGTGTCACACTTAGCTCCAATCTTAATACTAATTTGCATTTTGATGTTGATAATATTAATTTTAAATCCCTAGTTGGATGTTTAGGTCCACACTGCGGTTCT------------------------TCTTCTCGTTCTTTTTTTGAAGATTTATTGTTTGACAAAGTTAAACTTTCAGATGTTGGTTTTGTTGAAGCTTATAACAATTGTACTGGTGGTAGTGAAATTAGAGATCTTCTTTGTGTACAATCCTTTAATGGTATTAAAGTTTTGCCTCCTATTTTGTCTGAATCTCAAATTTCTGGTTACACCACAGCCGCTACTGTTGCTGCTATGTTTCCACCATGGTCAGCAGCAGCTGGCATACCATTTTCTCTTAATGTACAATATAGAATTAATGGTTTGGGTGTTACTATGGATGTTCTTAATAAAAATCAAAAGTTGATAGCTACTGCTTTTAATAATGCTCTTCTTTCTATTCAGAATGGTTTTAGTGCTACCAACTCTGCACTTGCTAAAATACAAAGTGTTGTTAATTCTAATGCTCAAGCACTTAATAGTTTGTTACAGCAATTATTTAATAAATTTGGTGCAATTAGTTCTTCTTTACAAGAAATTTTATCTCGTCTCGATGCTTTAGAGGCTCAGGTTCAGATTGATAGGCTTATTAATGGTCGTTTAACTGCTTTAAATGCTTATGTCTCTCAACAGCTTAGTGATATTTCTCTTGTAAAATTTGGTGCTGCTTTAGCTATGGAGAAGGTTAATGAGTGTGTTAAAAGTCAATCTCCTCGTATTAATTTTTGTGGTAATGGTAATCATATTTTGTCATTAGTTCAAAATGCTCCTTATGGTTTGTTGTTTATGCATTTTAGTTATAAACCTATTTCTTTTAAAACTGTTTTAGTAAGTCCTGGTTTGTGTATATCAGGTGATGTAGGTATTGCACCTAAACAAGGGTATTTTATTAAACATAATGATCATTGGATGTTCACTGGTAGTTCTTACTATTATCCTGAACCAATTTCAGATAAAAATGTTGTTTTTATGAATACTTGTTCTGTTAATTTTACTAAAGCGCCTCTTGTTTATTTGAATCATTCTGTACCAAAATTGTCTGATTTTGAATCTGAGTTATCTCATTGGTTTAAAAATCAAACATCCATTGCGCCTAATTTGACTTTAAATCTTCATACTATTAATGCTACTTTTTTAGATTTGTATTATGAGATGAATCTTATTCAAGAGTCTATTAAGTCTTTGAATAATAGTTATATCAATCTTAAAGATATAGGTACATATGAAATGTATGTAAAATGGCCTTGGTATGTTTGGCTACTAATTTCTTTTTCATTTATAATATTCCTTGTATTGCTCTTTTTTATATGTTGTTGTACTGGTTGTGGTTCTGCATGTTTTAGTAAATGTCATAATTGTTGTGATGAGTATGGTGGTCATCATGATTTTGTTATC---------AAAACATCTCATGATGATTAG
>DQ415909_HumanHKU1_China_2004-05-
ATG---TTATTAATTATTTTTATT---TTGCCTACAACATTAGCTGTTATAGGTGATTTTAATTGTACT---------------AATTTT---GCTATTAATGATTTAAACACCACAGTTCCTCGCATAAGTGAGTATGTTGTGGATGTTTCTTATGGTTTGGGTACATATTATATACTTGATCGTGTTTATTTAAATACTACTATATTATTTACTGGTTATTTCCCTAAATCTGGTGCCAATTTTAGGGATCTATCTTTAAAAGGTACTACATATTTGAGTACTCTTTGGTATCAGAAACCCTTTTTATCTGATTTTAATAATGGTATTTTTTCTAGAGTTAAGAATACTAAGTTGTAT---GTTAATAAAACTTTGTATAGTGAGTTTAGTACTATAGTTATAGGTAGTGTTTTTATTAACAACTCTTATACTATTGTTGTTCAACCTCAT------------------------------------AATGGTGTTTTGGAGATTACAGCTTGTCAATACACTATGTGTGAGTATCCTTATACTATTTGTAAATCTAAA------GGTAGTTCTCGTAATGAATCTTGGCATTTTGAT---AAATCTGAACCTTTGTGTCTGTTCAAGAAAAATTTTACTTATAATGTTTCTACAGATTGGTTGTATTTTCATTTTTATCAAGAACGTGGCACTTTTTATGCTTATTATGCTGATTCTGGCATGCCTACTACTTTTTTATTTAGTTTGTATCTTGGTACTCTTTTATCTCATTATTATGTTTTGCCTTTGACTTGTAATGCTATATCTTCTAATACTGATAATGAGACTTTACAATATTGGGTCACACCTTTGTCTAAACGCCAATATCTTCTTAAATTTGACAACCGTGGTGTTATTACTAATGCTGTTGATTGTTCTAGTAGTTTCTTTAGCGAGATTCAATGTAAAACTAAATCTTTATTACCTAATACTGGTGTTTATGACTTATCTGGTTTTACTGTTAAGCCTGTTGCAACTGTACATCGTCGTATTCCTGATTTACCTGATTGTGACATTGATAAATGGCTTAACAATTTTAATGTACCCTCACCTCTTAATTGGGAACGTAAAATTTTTTCTAATTGCAACTTTAATTTGAGTACTTTGCTTCGTTTAGTTCATACTGATTCTTTTTCTTGTAATAATTTTGATGAATCTAAGATATATGGTAGTTGTTTTAAGAGTATTGTTTTAGATAAATTTGCCATACCCAACTCCAGACGATCTGATTTGCAGTTGGGCAGTTCTGGTTTTCTGCAATCTTCTAATTATAAAATTGACACTACTTCTAGTTCTTGTCAATTGTATTATAGTTTGCCTGCAATTAATGTTACTATTAATAATTATAATCCTTCTTCTTGGAATAGAAGGTATGGTTTTAATAATTTTAATTTG------------------------------AGC------TCTCATAGTGTTGTTTACTCACGTTATTGTTTTTCTGTTAATAATACTTTTTGTCCTTGTGCTAAACCTTCT------TTTGCTTCAAGTTGCAAGAGT---------------CATAAACCACCTTCTGCTTCCTGTCCTATTGGTACTAATTATCGTTCTTGTGAGAGTACT---ACTGTACTCGACCACACTGACTGGTGTAGGTGTTCTTGTTTACCTGATCCTATAACTGCTTATGACCCT------------------AGGTCTTGTTCTCAAAAAAAGTCTCTGGTTGGTGTTGGTGAACATTGTGCAGGGTTCGGTGTTGATGAAGAAAAGTGTGGTGTA---TTGGATGGATCATATAATGTTTCT---------TGTCTTTGTAGTACTGAT------------------------------------GCCTTTCTAGGTTGGTCTTATGACACTTGCGTCAGTAACAACCGTTGTAATATTTTTTCTAATTTTATTTTAAATGGTATCAATAGTGGTACCACTTGTTCTAATGATTTATTGCAGCCTAATACTGAAGTTTTTACTGATGTTTGTGTTGATTACGACCTTTATGGTATTACAGGACAAGGTATTTTTAAAGAAGTTTCTGCTGTTTATTATAATAGTTGGCAAAATCTTTTGTATGATTCTAATGGCAACATTATTGGTTTTAAAGATTTTGTTACTAATAAAACATATAATATTTTCCCTTGTTATGCAGGAAGAGTTTCTGCTGCTTTTCATCAAAATGCTTCCTCTTTGGCTTTACTTTATCGTAATTTAAAATGTAGCTATGTTTTGAATAAT---ATTTCTTTAGCTACTCAGCCA------TATTTTGATAGTTATCTTGGTTGCGTTTTTAATGCTGATAATTTAACTGATTATTCTGTTTCTTCTTGTGCTCTTCGCATGGGTAGTGGTTTTTGTGTTGATTATAACTCACCTTCTTCTTCCTCTTCGCGTCGTAAACGTAGAAGT------------ATTTCTGCTTCTTATCGTTTTGTTACTTTTGAACCCTTTAATGTCAGTTTTGTTAATGACAGTATTGAGTCTGTGGGTGGTCTTTATGAGATCAAAATTCCCACTAACTTTACTATAGTTGGTCAAGAGGAATTTATTCAAACTAATTCTCCTAAAGTTACTATTGATTGTTCTTTATTTGTCTGTTCTAATTATGCAGCTTGCCATGACTTATTGTCAGAGTATGGCACTTTTTGTGATAATATTAATAGTATTTTAGATGAAGTTAATGGTTTACTTGATACTACTCAATTGCATGTAGCTGATACTCTTATGCAAGGTGTCACACTTAGCTCCAATCTTAATACTAATTTGCATTTTGATGTTGATAATATTAATTTTAAATCCTTAGTTGGATGTTTAGGTCCACACTGCGGTTCT------------------------TCTTCTCGTTCTTTTTTTGAAGATTTATTGTTTGACAAAGTTAAACTTTCAGATGTTGGTTTTGTTGAAGCTTATAACAATTGTACTGGTGGTAGTGAAATTAGAGATCTTCTTTGTGTACAATCCTTTAATGGTATTAAAGTTTTGCCTCCTATTTTGTCTGAATCTCAAATTTCTGGTTACACCACAGCCGCTACTGTTGCTGCTATGTTTCCACCATGGTCAGCAGCAGCTGGCATACCATTTTCTCTTAATGTACAATATAGAATTAATGGTTTGGGTGTTACTATGGATGTTCTTAATAAAAATCAAAAGTTGATAGCTACTGCTTTTAATAATGCTCTTCTTTCTATTCAGAATGGTTTTAGTGCTACCAACTCTGCACTTGCTAAAATACAAAGTGTTGTTAATTCTAATGCTCAAGCACTTAATAGTTTGTTACAGCAATTATTTAATAAATTTGGTGCAATTAGTTCTTCTTTACAAGAAATTTTATCTCGTCTCGATGCTTTAGAGGCTCAGGTTCAGATTGATAGGCTTATTAATGGTCGTTTAACTGCTTTAAATGCTTATGTCTCTCAACAGCTTAGTGATATTTCTCTTGTAAAATTTGGTGCTGCTTTAGCTATGGAGAAGGTTAATGAGTGTGTTAAAAGTCAATCTCCTCGTATTAATTTTTGTGGTAATGGTAATCATATTTTGTCATTAGTTCAAAATGCTCCTTATGGTTTGTTGTTTATGCATTTTAGTTATAAACCTATTTCTTTTAAAACTGTTTTAGTAAGTCCTGGTTTGTGTATATCAGGTGATGTAGGTATTGCACCTAAACAAGGGTATTTTATTAAACATAATGATCATTGGATGTTCACTGGTAGTTCTTACTATTATCCTGAACCAATTTCAGATAAAAATGTTGTTTTTATGAATACTTGTTCTGTTAATTTTACTAAAGCGCCTCTTGTTTATTTGAATCATTCTGTACCAAAATTGTCTGATTTTGAATCTGAGTTATCTCATTGGTTTAAAAATCAAACATCCATTGCGCCTAATTTGACTTTAAATCTTCATACTATTAATGCTACTTTTTTAGATTTGTATTATGAGATGAATCTTATTCAAGAGTCTATTAAGTCTTTGAATAATAGTTATATCAATCTTAAAGATATAGGTACATATGAAATGTATGTAAAATGGCCTTGGTATGTTTGGCTACTAATTTCTTTTTCATTTATAATATTCCTTGTATTGCTCTTTTTTATATGTTGTTGTACTGGTTGTGGTTCTGCATGTTTTAGTAAATGTCATAATTGTTGTGATGAGTATGGTGGTCATCATGATTTTGTTATC---------AAAACATCTCATGATGATTAG
>DQ415910_HumanHKU1_China_2004-07-
ATG---TTATTAATTATTTTTATT---TTGCCTACAACATTAGCTGTTATAGGTGATTTTAATTGTACT---------------AATTTT---GCTATTAATGATTTAAACACCACAGTTCCTCGCATAAGTGAGTATGTTGTGGATGTTTCTTATGGTTTGGGTACATATTATATACTTGATCGTGTTTATTTAAATACTACTATATTATTTACTGGTTATTTCCCTAAATCTGGTGCCAATTTTAGGGATCTATCTTTAAAAGGTACTACATATTTGAGTACTCTTTGGTATCAGAAACCCTTTTTATCTGATTTTAATAATGGTATTTTTTCTAGAGTTAAGAATACTAAGTTGTAT---GTTAATAAAACTTTGTATAGTGAGTTTAGTACTATAGTTATAGGTAGTGTTTTTATTAACAACTCTTATACTATTGTTGTTCAACCTCAT------------------------------------AATGGTGTTTTGGAGATTACAGCTTGTCAATACACTATGTGTGAGTATCCTCATACTATTTGTAAATCTAAA------GGTAGTTCTCGTAATGAATCTTGGCATTTTGAT---AAATCTGAACCTTTGTGTCTGTTCAAGAAAAATTTTACTTATAATGTTTCTACAGATTGGTTGTATTTTCATTTTTATCAAGAACGTGGCACTTTTTATGCTTATTATGCTGATTCTGGCATGCCTACTACTTTTTTATTTAGTTTGTATTTTGGTACTCTTTTATCTCATTATTATGTTTTGCCTTTGACTTGTAATGCTATATCTTCTAATACTGATAATGAGACTTTACAATATTGGGTCACACCTTTGTCTAAACGCCAATATCTTCTTAAATTTGACAACCGTGGTGTTATTACTAATGCTGTTGATTGTTCTAGTAGTTTCTTTAGCGAGATTCAATGTAAAACTAAATCTTTATTACCTAATACTGGTGTTTATGACTTATCTGGTTTTACTGTTAAGCCTGTTGCAACTGTACATCGTCGTATTCCTGATTTACCTGATTGTGACATTGATAAATGGCTTAACAATTTTAATGTACCCTCACCTCTTAATTGGGAACGTAAAATTTTTTCTAATTGCAACTTTAATTTGAGTACTTTGCTTCGTTTAGTTCATACTGATTCTTTTTCTTGTAATAATTTTGATGAATCTAAGATATATGGTAGTTGTTTTAAGAGTATTGTTTTAGATAAATTTGCCATACCCAACTCCAGACGATCTGATTTGCAGTTGGGCAGTTCTGGTTTTCTGCAATCTTCTAATTATAAAATTGACACTACTTCTAGTTCTTGTCAATTGTATTATAGTTTGCCTGCAATTAATGTTACTATTAATAATTATAATCCTTCTTTTTGGAATAGAAGGTATGGTTTTAATAATTTTAATTTG------------------------------AGC------TCTCATAGTGTTGTTTACTCACGTTATTGTTTTTCTGTTAATAATACTTTTTGTCCTTGTGCTAAACCTTCT------TTTGCTTCAAGTTGCAAGAGT---------------CATAAACCACCTTCTGCTTCCTGTCCTATTGGTACTAATTATCGTTCTTGTGAGAGTACT---ACTGTACTCGACCACACTGACTGGTGTAGGTGTTCTTGTTTACCTGATCCTATAACTGCTTATGACCCT------------------AGGTCTTGTTCTCAAAAAAAGTCTCTGGTTGGTGTTGGTGAACATTGTGCAGGGTTCGGTGTTGATGAAGAAAAGTGTGGTGTA---TTGGATGGATCATATAATGTTTCT---------TGTCTTTGTAGTACTGAT------------------------------------GCCTTTCTAGGTTGGTCTTATGACACTTGCGTCAGTAACAACCTTTGTAATATTTTTTCTAATTTTATTTTAAATGGTATCAATAGTGGTACCACTTGTTCTAATGATTTATTGCAGCCTAATACTGAAGTTTTTACTGATGTTTGTGTTGATTACGACCTTTATGGTATTACAGGACAAGGTATTTTTAAAGAAGTTTCTGCTGTTTATTATAATAGTTGGCAAAATCTTTTGTATGATTCTAATGGCAACATTATTGGTTTTAAAGATTTTGTTACTAATAAAACATATAATATTTTCCCTTGTTATGCAGGAAGAGTTTCTGCTGCTTTTCATCAAAATGCTTCCTCTTTGGCTTTACTTTATCGTAATTTAAAATGTAGCTATGTTTTGAATAAT---ATTTCTTTAACTACTCAGCCA------TATTTTGATAGTTATCTTGGTTGCGTTTTTAATGCTGATAATTTAACTGATTATTCTGTTTCTTCTTGTGCTCTTCGCATGGGTAGTGGTTTTTGTGTTGATTATAACTCACCTTCTTCTTCCTCTTCGCGTCGTAAACGTAGAAGT------------ATTTCTGCTTCTTATCGTTTTGTTACTTTTGAACCCTTTAATGTCAGTTTTGTTAATGACAGTATTGAGTCTGTGGGTGGTCTTTATGAGATCAAAATTCCCACTAACTTTACTATAGTTGGTCAAGAGGAATTTATTCAAACTAATTCTCCTAAAGTTACTATTGATTGTTCTTTATTTGTCTGTTCTAATTATGCAGCTTGCCATGACTTATTGTCAGAGTATGGCACTTTTTGTGATAATATTAATAGTATTTTAGATGAAGTTAATGGTTTACTTGATACTACTCAATTGCATGTAGCTGATACTCTTATGCAAGGTGTCACACTTAGCTCCAATCTTAATACTAATTTGCATTTTGATGTTGATAATATTAATTTTAAATCCCTAGTTGGATGTTTAGGTCCACACTGCGGTTCT------------------------TCTTCTCGTTCTTTTTTTGAAGATTTATTGTTTGACAAAGTTAAACTTTCAGATGTTGGTTTTGTTGAAGCTTATAACAATTGTACTGGTGGTAGTGAAATTAGAGATCTTCTTTGTGTACAATCCTTTAATGGTATTAAAGTTTTGCCTCCTATTTTGTCTGAATCTCAAATTTCTGGTTACACCACAGCCGCTACTGTTGCTGCTATGTTTCCACCATGGTCAGCAGCAGCTGGCATACCATTTTCTCTTAATGTACAATATAGAATTAATGGTTTGGGTGTTACTATGGATGTTCTTAATAAAAATCAAAAGTTGATAGCTACTGCTTTTAATAATGCTCTTCTTTCTATTCAGAATGGTTTTAGTGCTACCAACTCTGCACTTGCTAAAATACAAAGTGTTGTTAATTCTAATGCTCAAGCACTTAATAGTTTGTTACAGCAATTATTTAATAAATTTGGTGCAATTAGTTCTTCTTTACAAGAAATTTTATCTCGTCTCGATGCTTTAGAGGCTCAGGTTCAGATTGATAGGCTTATTAATGGTCGTTTAACTGCTTTAAATGCTTATGTCTCTCAACAGCTTAGTGATATTTCTCTTGTAAAATTTGGTGCTGCTTTAGCTATGGAGAAGGTTAATGAGTGTGTTAAAAGTCAATCTCCTCGTATTAATTTTTGTGGTAATGGTAATCATATTTTGTCATTAGTTCAAAATGCTCCTTATGGTTTGTTGTTTATGCATTTTAGTTATAAACCTATTTCTTTTAAAACTGTTTTAGTAAGTCCTGGTTTGTGTATATCAGGTGATGTAGGTATTGCACCTAAACAAGGGTATTTTATTAAACATAATGATCATTGGATGTTCACTGGTAGTTCTTACTATTATCCTGAACCAATTTCAGATAAAAATGTTGTTTTTATGAATACTTGTTCTGTTAATTTTACTAAAGCGCCTCTTGTTTATTTGAATCATTCTGTACCAAAATTGTCTGATTTTGAATCTGAGTTATCTCATTGGTTTAAAAATCAAACATCCATTGCGCCTAATTTGACTTTAAATCTTCATACTATTAATGCTACTTTTTTAGATTTGTATTATGAGATGAATCTTATTCAAGAGTCTATTAAGTCTTTGAATAATAGTTATATCAATCTTAAAGATATAGGTACATATGAAATGTATGTAAAATGGCCTTGGTATGTTTGGCTATTAATTTCTTTTTCATTTATAATATTCCTTGTATTGCTCTTTTTTATATGTTGTTGTACTGGTTGTGGTTCTGCATGTTTTAGTAAATGTCATAATTGTTGTGATGAGTATGGTGGTCATCATGATTTTGTTATC---------AAAACATCTCATGATGATTAG
>DQ415911_HumanHKU1_China_2004-11-
ATG---TTTTTAATTATTTTTATT---TTGCCTACAACACTAGCTGTTATAGGTGATTTTAATTGTACT---------------AACTCT---TTTATTAATGATTATAATAAAACCATTCCGCGTATAAGCGAGGATGTTGTTGATGTATCTCTTGGTTTGGGCACATATTATGTTCTTAACCGTGTTTATTTAAATACTACCTTGTTATTTACAGGTTATTTTCCTAAATCTGGTGCTAATTTTAGAGACTTGGCTTTAAAGGGTTCTATATATTTGAGTACTCTCTGGTATAAACCACCTTTTCTGTCAGATTTTAATAATGGTATTTTTTCTAAGGTTAAGAATACTAAGTTATAT---GTTAATAATACTTTGTATAGTGAATTTAGTACTATAGTTATAGGTAGTGTTTTTGTTAATACGTCTTATACTATTGTTGTTCAACCTCAC------------------------------------AATGGTATTTTGGAGATTACAGCTTGTCAGTATACTATGTGTGAATATCCTCACACTGTTTGTAAGTCTAAG------GGTAGTATTCGTAATGAATCTTGGCACATTGAT---TCTTCGGAACCTTTATGCTTGTTTAAGAAAAATTTTACTTATAATGTTTCTGCAGATTGGCTGTATTTTCATTTTTATCAAGAACGTGGTGTTTTTTATGCATATTATGCAGATGTAGGTATGCCTACCACTTTCTTATTTAGTTTATATTTAGGTACTATTTTATCTCATTATTATGTTATGCCTTTGACTTGTAATGCTATATCTTCAAATACTGACAATGAAACTTTAGAATATTGGGTTACACCGCTATCTAGACGTCAGTATCTTCTCAATTTTGATGAGCACGGTGTTATTACTAATGCTGTTGATTGTTCAAGTAGTTTTCTTAGTGAGATTCAATGTAAAACTCAATCTTTTGCACCTAATACTGGTGTTTATGATTTGTCTGGTTTTACTGTAAAGCCTGTTGCAACTGTTTATCGTCGGATTCCTAATTTACCTGATTGTGACATTGACAACTGGCTTAATAATGTTAGTGTACCTTCACCTCTTAATTGGGAACGTAGAATTTTTTCTAATTGTAACTTCAATTTAAGCACTTTACTTCGTCTAGTTCATGTTGATTCTTTTTCTTGTAATAATCTTGATAAATCTAAAATTTTTGGTAGTTGCTTTAATAGTATTACTGTTGACAAGTTTGCTATACCTAATCGCAGACGAGATGATTTGCAATTGGGCAGTTCTGGCTTTTTGCAATCATCTAATTACAAAATAGATATTTCTTCTAGTTCTTGTCAATTGTATTATAGTTTACCTTTACTTAATGTTACTATTAATAACTTTAATCCATCTTCTTGGAATAGGAGGTATGGTTTTGGTAGTTTTAATGTG------------------------------TCT------TCTTATGATGTTGTTTATTCTGATCATTGTTTTTCTGTTAACAGCGACTTTTGCCCTTGTGCAGATCCGTCT------GTTGTTAATTCTTGTGTTAAA---------------TCTAAGCCTCTTTCTGCCATTTGTCCTGCTGGTACTAAATATCGTCATTGCGACTTGGAT---ACTACTCTTTATGTTAAAAACTGGTGTAGATGTTCTTGTCTACCTGACCCCATTTCTACTTATTCTCCT------------------AACACATGTCCTCAAAAGAAGGTCGTTGTTGGTATAGGTGAACATTGTCCAGGTCTTGGTATTAATGAGGAAAAATGTGGTACACAATTAAATCATAGT---------TCC---------TGTTCTTGTAGTCCTCAT------------------------------------GCCTTTTTGGGTTGGTCTTTTGATAGTTGTATTAGTAATAATCGTTGCAATATTTTTTCTAATTTTATTTTTAATGGAATTAATAGTGGCACCACTTGTTCTAATGATTTGTTATATTCTAACACTGAAGTTTCTACTGGTGTTTGTGTTAATTATGATCTTTATGGCATCACAGGCCAAGGTATTTTTAAAGAAGTTTCTGCGGCTTATTATAATAATTGGCAGAATCTTTTGTATGATTCTAATGGTAATATTATTGGTTTTAAAGATTTTTTGACTAATAAAACTTACACTATACTTCCTTGTTATTCTGGTAGAGTGTCTGCTGCATTTTATCAAAATTCTTCCTCACCAGCTTTGCTTTATCGTAATTTAAAGTGTAGTTATGTTTTGAATAAT---ATTTCTTTTATCTCACAACCATTT---TATTTTGATAGTTATCTTGGTTGTGTTTTGAATGCTGTTAATTTAACTAGCTATTCTGTATCCTCTTGTGATTTGCGTATGGGTAGTGGGTTTTGTATTGATTATGCTTTACCC---------TCTTCTCGGCGTAAGCGTAGAGGT------------ATTTCTTCTCCTTATCGCTTTGTAACTTTTGAACCCTTTAATGTTAGTTTTGTTAACGATAGTGTTGAAACTGTTGGTGGTTTATTTGAGATTCAGATTCCTACTAACTTTACCATAGCTGGTCATGAAGAATTTATTCAGACTAGTTCTCCTAAAGTTACTATTGATTGTTCAGCTTTTGTTTGCTCTAATTATGCTGCTTGTCATGATTTATTGTCGGAATATGGCACTTTTTGCGATAATATTAATAGTATTTTAAATGAAGTCAATGACTTACTTGATATTACTCAGTTGCAGGTTGCTAATGCTTTAATGCAAGGTGTTACACTTAGTTCTAATCTTAATACTAATCTACACTCTGATGTTGATAATATAGATTTTAAATCTCTTCTAGGTTGTTTAGGTTCACAATGTGGTTCT------------------------TCGTCTAGATCTTTGTTAGAGGATTTATTATTCAACAAGGTCAAACTTTCAGATGTAGGTTTTGTTGAAGCTTATAATAATTGCACTGGTGGTAGTGAAATTAGAGATCTTCTCTGTGTGCAATCTTTTAATGGTATTAAAGTATTACCTCCCATTTTATCTGAGACTCAAATTTCTGGCTATACTACAGCTGCTACTGTGGCGGCTATGTTTCCGCCATGGTCTGCTGCTGCTGGTGTACCATTTTCTCTTAATGTACAATATAGAATTAATGGTTTGGGTGTTACTATGGATGTTCTTAATAAGAATCAAAAGTTAATAGCTAATGCTTTTAATAAAGCTCTTCTTTCTATCCAGAATGGTTTTACTGCTACTAACTCTGCTCTTGCTAAAATTCAAAGTGTCGTTAATGCTAATGCTCAAGCACTTAATAGTTTGTTACAACAATTATTTAATAAATTTGGTGCTATTAGTTCTTCTTTACAAGAAATTTTGTCTCGCCTTGATAATTTAGAAGCTCAGGTTCAGATTGATAGGCTCATTAATGGTCGTTTGACTGCTTTAAATGCTTATGTTTCTCAACAGCTTAGTGATATTACACTTATTAAGGCTGGAGCTTCTCGTGCTATTGAGAAGGTTAATGAGTGTGTTAAAAGTCAATCCCCTCGTATAAATTTTTGTGGCAATGGTAACCACATTTTATCATTGGTTCAAAATGCTCCTTATGGTTTGCTTTTCATTCATTTTAGTTATAAACCTACTTCTTTTAAAACTGTCTTAGTAAGTCCAGGTTTATGTTTATCCGGTGATAGAGGTATTGCACCTAAGCAAGGTTATTTTATTAAACAAAATGATTCCTGGATGTTTACTGGTAGTTCCTATTATTACCCAGAACCAATTTCAGATAAAAATGTTGTTTTCATGAATAGTTGCTCTGTTAATTTTACTAAAGCTCCATTTATTTATCTTAATAATTCTATACCAAATTTGTCTGATTTTGAAGCCGAGTTTTCTCTTTGGTTTAAAAATCATACTTCTATAGCACCTAATTTAACCTTTAATTCTCAT---ATTAATGCTACTTTTTTAGATCTGTATTATGAAATGAATGTTATTCAGGAATCTATTAAATCTTTGAACAGTAGTTTTATTAATCTTAAAGAAATAGGTACTTATGAAATGTATGTTAAATGGCCTTGGTACATTTGGTTGTTAATTGTCATTTTATTTATAATTTTTCTTATGATACTTTTCTTTATATGCTGCTGTACTGGTTGCGGTTCAGCATGTTTTAGTAAATGTCATAATTGTTGTGATGAGTATGGGGGTCACAATGATTTTGTTATT---------AAAGCATCTCATGATGATTAG
>DQ415912_HumanHKU1_China_2004-11-
ATG---TTTTTAATTATTTTTATT---TTGCCTACAACACTAGCTGTTATAGGTGATTTTAATTGTACT---------------AACTCT---TTTATTAATCATTATAATAAAACCATTCCGCGTATAAGCGAGGATGTTGTTGATGTATCTCTTGGTTTGGGCACATATTATGTTCTTAACCGTGTTTATTTAAATACTACCTTGTTATTTACGGGTTATTTTCCTAAATCTGGTGCTAACTTTAGAGACTTGGCTTTAAAGGGTTCTATATATTTGAGTACTCTCTGGTATAAACCACCTTTTCTGTCAGATTTTAATAATGGTATTTTTTCTAAGGTTAAGAATACTAAGTTATAT---GTTAATAATACTTTGTATAGTGAATTTAGTACTATAGTTATAGGTAGTGTTTTTGTTAATACTTCTTATACTATTGTTGTTCAACCTCAT------------------------------------AATGGTATTTTGGAGATTACAGCTTGTCAGTATACTATGTGTGAATATCCTCACACTGTTTGTAAGTCTAAG------GGTAGTATTCGTAATGAATCTTGGCACATTGAT---TCTTCGGAACCTTTATGCTTGTTTAAGAAAAATTTTACTTATAATGTTTCTGCAGATTGGCTGTATTTTCATTTTTATCAAGAACGTGGTGTTTTTTATGCATACTATGCAGATGTAGGTATGCCTACCACTTTCTTATTTAGTCTATATTTAGGTACTATTTTATCTCATTATTATGTTATGCCTTTGACTTGTAATGCTATATCTTCAAATACTGACAATGAAACTTTAGAATATTGGGTTACACCGCTATCTAGACGTCAGTATCTTCTTAATTTTGATGAGCACGGTGTTATTACTAATGCCGTTGATTGTTCAAGTAGTTTTCTTAGTGAGATTCAATGTAAAACTCAATCTTTTGCACCTAATACTGGTGTTTATGATTTGTCTGGTTTTACTGTAAAGCCTGTTGCAACTGTTTATCGTCGGATTCCTAATTTACCTGATTGTGACATTGACAACTGGCTTAATAATGTTAGTGTACCTTCACCTCTTAATTGGGAACGTAGAATTTTTTCTAATTGTAACTTTAACTTAAGCACTTTACTTCGTCTAGTTCATGTTGATTCTTTTTCTTGTAATAATCTTGATAAATCTAAAATTTTTGGTAGTTGCTTTAATAGTATTACTGTTGACAAGTTTGCTATACCTAATCGCAGACGAGATGATTTGCAATTGGGCAGTTCTGGCTTTTTGCAATCATCTAATTACAAAATAGATATTTCTTCTAGTTCTTGTCAATTGTATTATAGTTTACCTTTAGTTAATGTTACTATTAATAACTTTAATCCATCTTCTTGGAATAGGAGGTATGGTTTTGGTAGTTTTAATTTG------------------------------TCT------TCTTATGACGTTGTTTATTCTGATCATTGTTTTTCTGTTAACAGCGACTTTTGCCCTTGTGCAGATCCGTCT------GTTGTTAATTCTTGTGTTAAA---------------TCTAAGCCTCCTTCTGCCATTTGTCCTGCTGGTACTAAATATCGTCATTGCGACTTGGAT---ACTACTCTTTATGTTAAAAACTGGTGTAGATGTTCTTGTCTACCTGACCCCATTTCTACTTATTCTCCT------------------AACACATGTCCTCAAAAGAAGGTCGTTGTTGGTATAGGTGAACATTGTCCAGGTCTTGGTATTAATGAGGAAAAATGTGGTACACAATTAAATCATAGT---------TCC---------TGTTTTTGTAGTCCTGAT------------------------------------GCCTTTTTGGGTTGGTCTTTTGATAGTTGTATTAGTAATAATCGTTGCAATATTTTTTCTAATTTTATTTTTAATGGAATTAATAGTGGCACCACTTGTTCTAATGATTTGTTATATTCTAACACTGAAATTTCTACTGGTGTTTGTGTTAATTATGATCTTTATGGCATCACAGGCCAAGGTATTTTTAAAGAAGTTTCTGCGGCTTATTATAATAATTGGCAGAATCTTTTGTATGATTCTAATGGTAATATTATTGGTTTTAAAGATTTTTTGACTAATAAAACTTACACTATACTTCCTTGTTATTCTGGTAGAGTGTCTGCTGCATTTTATCAAAATTCTTCCTCACCAGCTTTGCTTTATCGTAATTTAAAGTGTAGTTATGTTTTGAATAAT---ATTTCTTTTATCTCACAACCATTT---TATTTCGATAGTTATCTTGGTTGTGTTTTGAATGCTGTTAATTTAACTAGCTATTCTGTATCCTCTTGTGATTTGCGTATGGGTAGTGGATTTTGTATTGATTATGCTTTACCC---------TCTTCTCGGCGTAAGCGTAGAGGT------------ATTTCTTCTCCTTATCGCTTTGTAACTTTTGAACCCTTTAATGTTAGTTTTGTTAACGATAGTGTTGAAACTGTTGGTGGTTTATTTGAGATTCAGATTCCTACTAACTTTACCATAGCTGGTCATGAAGAATTTATTCAGACTAGTTCTCCTAAAGTTACTATTGATTGTGCAGCTTTTGTTTGCTCTAACTATGCTGCTTGTCATGATTTATTGTCGGAATATGGCACTTTTTGCGATAATATTAATAGTATTTTAAATGAAGTCAATGATTTACTTGATATTACTCAGTTGCAGGTTGCTAATGCTCTAATGCAAGGTGTTACACTTAGTTCTAATCTTAATACTAATCTACACTCTGATGTTGATAATATAGATTTTAAATCTCTTCTAGGTTGTTTAGGTTCACAATGTGGTTCT------------------------TCGTCTAGATCTTTGTTAGAGGATTTATTATTCAACAAAGTCAAACTTTCAGATGTAGGTTTTGTTGAAGCTTATAATAATTGCACTGGTGGTAGTGAAATTAGAGATCTTCTCTGTGTGCAATCTTTTAATGGTATTAAAGTATTACCTCCCATTTTATCTGAGACTCAAATTTCTGGCTATACTACAGCTGCTACTGTGGCGGCTATGTTTCCGCCATGGTCTGCTGCTGCTGGTGTACCATTTTCTCTTAATGTACAATATAGAATTAATGGTTTGGGTGTTACTATGGATGTTCTTAATAAGAATCAAAAGTTAATAGCTAATGCTTTTAATAAAGCTCTTCTTTCTATCCAGAATGGTTTTACTGCTACTAACTCTGCTCTTGCTAAAATTCAAAGTGTCGTTAATGCTAATGCTCAAGCACTTAATAGTTTGTTACAACAATTATTTAATAAATTTGGTGCTATTAGTTCTTCTTTACAAGAAATTTTGTCTCGCCTTGATAATTTAGAAGCTCAGGTTCAGATTGATAGGCTCATTAATGGTCGTTTGACTGCTTTAAATGCTTATGTTTCTCAACAGCTTAGTGATATTACACTTATTAAGGCTGGAGCTTCTCGTGCTATTGAGAAGGTTAATGAGTGTGTTAAAAGTCAATCCCCTCGTATAAATTTTTGTGGCAATGGTAACCACATTTTATCATTGGTTCAAAATGCTCCTTATGGTTTGCTTTTCATTCATTTTAGTTATAAACCTACTTCTTTTAAAACTGTCTTAGTAAGTCCAGGTTTATGTTTATCCGGTGATAGAGGTATTGCACCTAAGCAAGGTTATTTTATTAAACAAAATGATTCCTGGATGTTTACTGGTAGTTCCTATTATTACCCAGAACCAATTTCAGATAAAAATGTTGTTTTCATGAATAGTTGCTCTGTTAATTTTACTAAAGCTCCATTTATTTATCTTAATAATTCTATACCAAATTTGTCTGATTTTGAAGCCGAGTTTTCTCTTTGGTTTAAAAATCATACTTCTATAGCACCTAATTTAACCTTTAATTCTCAT---ATTAATGCTACTTTTTTAGATCTGTATTATGAAATGAATGTTATTCAGGAATCTATTAAATCTTTGAACAGTAGTTTTATTAATCTTAAAGAAATAGGTACTTATGAAATGTATGTTAAATGGCCTTGGTACATTTGGTTGTTAATTGTCATTTTATTTATAATTTTTCTTATGATACTTTTCTTTATATGCTGCTGTACTGGTTGCGGTTCAGCATGTTTTAGTAAATGTCATAATTGTTGTGATGAGTATGGGGGTCACAATGATTTTGTTATT---------AAAGCATCTCATGATGATTAG
>HM034837_HumanHKU1_France_2005-03-04
ATG---TTATTAATTATTTTTATT---TTGCCTACAACATTAGCTGTTATAGGTGATTTTAATTGTACT---------------AATTTT---GCTATTAATGATTTAAACACCACAATTCCTCGCATAAGTGAGTATGTTGTGGATGTTTCTTATGGTTTGGGTACATATTATATACTTGATCGTGTTTATTTAAATACTACTATATTATTTACTGGTTATTTCCCTAAATCTGGTGCCAATTTTAGGGATCTATCTTTAAAAGGTACTACAAAATTGAGTACTCTTTGGTATCAGAAACCCTTTTTATCTGATTTTAATAATGGTATTTTTTCTAGAGTTAAGAATACTAAGTTGTAT---GTTAATAAAACTTTGTATAGTGAGTTTAGTACTATAGTTATAGGTAGTGTTTTTATTAACAACTCTTATACTATTGTTGTTCAACCTCAT------------------------------------AATGGTGTTTTGGAGATTACAGCTTGTCAATACACTATGTGTGAGTATCCTCATACTATTTGTAAATCTATA------GGTAGTTCTCGTAATGAATCTTGGCATTTTGAT---AAATCTGAACCTTTGTGTCTGTTCAAGAAAAATTTTACTTATAATGTTTCTACAGATTGGTTGTATTTTCATTTTTATCAAGAACGTGGCACTTTTTATGCTTATTATGCTGATTCTGGCATGCCTACTACTTTTTTATTTAGTTTGTATCTTGGTACTCTTTTATCTCATTATTATGTTTTGCCTTTGACTTGTAATGCTATATCTTCTAATACTGATAATGAGACTTTACAATATTGGGTCACACCTTTGTCTAAACGCCAATATCTTCTTAAATTTGACGACCGTGGTGTTATTACTAATGCTGTTGATTGTTCTAGTAGTTTCTTTAGCGAGATTCAATGTAAAACTAAATCTTTATTACCTAATACTGGTGTTTATGACTTATCTGGTTTTACTGTTAAGCCTGTTGCAACTGTACATCGTCGTATTCCTGATTTACCTGATTGTGACATTGATAAATGGCTTAACAATTTTAATGTACCCTCACCTCTTAATTGGGAACGTAAAATTTTTTCTAATTGCAACTTTAATTTGAGTACTTTGCTTCGTTTAGTTCATACTGATTCTTTTTCTTGTAATAATTTTGATGAATCTAAGATATATGGTAGTTGTTTTAAGAGTATTGTTTTAGATAAATTTGCCATACCCAACTCCAGACGATCTGATTTGCAGTTGGGCAGTTCTGGTTTTCTGCAATCTTCTAATTATAAAATTGACACTACTTCTAGTTCTTGTCAATTGTATTATAGTTTGCCTGCAATTAATGTTACTATTAATAATTATAATCCTTCTTCTTGGAATAGAAGGTATGGTTTTAATAATTTTAATTTG------------------------------AGT------TCTCATAGTGTTGTTTACTCACGTTATTGTTTTTCTGTTAATAATACTTTTTGTCCTTGTGCTAAACCTTCT------TTTGCTTCAAGTTGCAAGAGT---------------CATAAACCACCTTCTGCTTCTTGTCCTATTGGTACTAATTATCGTTCTTGTGAGAGTACT---ACTGTACTCGACCACACTGACTGGTGTAGGTGTTCTTGTTTACCTGATCCTATAACTGCTTATGACCCT------------------AGGTCTTGTTCTCAAAAAAAGTCTCTGGTTGGTGTTGGTGAACATTGTGCAGGGTTCGGTGTTGATGAAGAAAAGTGTGGTGTA---TTGGATGGATCATATAATGTTTCT---------TGTCTTTGTAGTACTGAT------------------------------------GCCTTTCTAGGTTGGTCTTATGACACTTGCGTCAGTAACAACCGTTGTAATATTTTTTCTAATTTTATTTTAAATGGTATCAATAGTGGTACCACTTGTTCTAATGATTTATTGCAGCCTAATACTGAAGTTTTTACTGATGTTTGTGTTGATTACGACCTTTATGGTATTACAGGACAAGGTATTTTTAAAGAAGTTTCTGCTGTTTATTATAATAGTTGGCAAAATCTTTTGTATGATTTTAATGGCAACATTATTGGTTTTAAAGATTTTGTTACTAATAAAACATATAATATTTTCCCTTGTTATGCAGGAAGAGTTTCTGCTGCTTTTCATCAAAATGCTTCCTCTTTGGCTTTACTTTATCGTAATTTAAAATGTAGCTATGTTTTGAATAAT---ATTTCTTTAGCTACTCAGCCA------TATTTTGATAGTTATCTTGGTTGCGTTTTTAATGCTGATAATTTAACTGATTATTCTGTTTCTTCTTGTGCTCTTCGCATGGGTAGTGGTTTTTGTGTTGATTATAACTCACCTTCTTCTTCCTCTTCGCGTCGTAAACGTAGAAGT------------ATTTCTGCTTCTTATCGGTTTGTTACTTTTGAACCCTTTAATGTCAGTTTTGTTAATGACAGTATTGAGTCTGTGGGTGGTCTTTATGAGATCAAAATTCCCACTAACTTTACTATAGTTGGTCAAGAGGAATTTATTCAAACTAATTCTCCTAAAGTTACTATTGATTGTTCTTTATTTGTCTGTTCTAATTATGCAGCTTGCCATGACTTATTGTCAGAGTATGGCACTTTTTGTGATAATATTAATAGTATTTTAGATGAAGTTAATGGTTTACTTGATACTACTCAATTGCATGTAGCTGATACTCTTATGCAAGGTGTCACACTTAGCTCCAATCTTAATACTAATTTGCATTTTGATGTTGATAATATTAATTTTAAATCCCTAGTTGGATGTTTAGGTCCACACTGCGGTTCT------------------------TCTTCTCGTTCTTTTTTTGAAGATTTATTGTTTGACAAAGTTAAACTTTCAGATGTTGGTTTTGTTGAAGCTTATAACAATTGTACTGGTGGTAGTGAAATTAGAGATCTTCTTTGTGTACAATCCTTTAATGGTATTAAAGTTTTGCCTCCTATTTTGTCTGAATCTCAAATTTCTGGTTACACCACAGCCGCTACTGTTGCTGCTATGTTTCCACCATGGTCAGCAGCAGCTGGCATACCATTTTCTCTTAATGTACAATATAGAATTAATGGTTTGGGTGTTACTATGGATGTTCTTAATAAAAATCAAAAGTTGATAGCTACTGCTTTTAATAATGCTCTTCTTTCTATTCAGAATGGTTTTAGTGCTACCAACTCTGCACTTGCTAAAATACAAAGTGTTGTTAATTCTAATGCTCAAGCACTTAATAGTTTGTTACAGCAATTATTTAATAAATTTGGTGCAATTAGTTCTTCTTTACAAGAAATTTTATCTCGTCTCGATGCTTTAGAGGCTCAGGTTCAGATTGATAGGCTTATTAATGGTCGTTTAACTGCTTTAAATGCTTATGTTTCTCAACAGCTTAGTGATATTTCTCTTGTAAAACTTGGTGCTGCTTTAGCTATGGAGAAGGTTAATGAGTGTGTTAAAAGTCAATCTCCTCGTATTAATTTTTGTGGTAATGGTAATCATATTTTGTCATTAGTTCAAAATGCTCCTTATGGTTTGTTGTTTATGCATTTTAGTTATAAACCTATTTCTTTTAAAACTGTTTTAGTAAGTCCTGGTTTATGTATATCAGGTGATGTAGGTATTGCACCTAAACAAGGGTATTTTATTAAACATAATGATCATTGGATGTTTACTGGTAGTTCTTACTATTATCCTGAACCAATTTCAGATAAAAATGTTGTTTTTATGAATACTTGTTCTGTTAATTTTACTAAAGCGCCTCTTGTTTATTTGAATCATTCTGTACCAAAATTGTCTGATTTTGAATCTGAGTTATCTCATTGGTTTAAAAATCAAACATCCATTGCGCCTAATTTGACTTTAAATCTTCATACTATTAATGCTACTTTTTTAGATTTGTATTATGAGATGAATCTTATTCAAGAGTCTATTAAGTCTTTGAATAATAGTTATATCAATCTTAAAGATATAGGTACATATGAAATGTATGTAAAATGGCCTTGGTATGTTTGGCTACTAATTTCTTTTTCATTTATAATATTCCTTGTATTGCTCTTTTTTATATGTTGTTGTACTGGTTGTGGTTCTGCATGTTTTAGTAAATGTCATAATTGTTGTGATGAGTATGGTGGTCATCATGATTTTGTTATC---------AAAACATCTCATGATGATTAG
>KF430197_HumanHKU1_Brazil_2007--
ATG---TTTTTAATTATTTTTATT---TTGCCTACAACACTAGCTGTTATAGGTGATTTTAATTGTACT---------------AACTCT---TTTATTAATGATTATAATAAAACCATTCCGCGTATAAGCGAGGATGTTGTTGATGTATCTCTTGGTTTGGGCACATATTATGTTCTTAACCGTGTTTATTTAAATACTACCTTGTTATTTACAGGTTATTTTCCTAAATCTGGTGCTAATTTTAGAGACTTGGCTTTAAAGGGTTCTAAATTTTTGAGTACTCTCTGGTATAAACCACCTTTTTTGTCAGATTTTAATAATGGTATTTTTTCTAAGGTTAAGAATACTAAGTTATAT---GTTAATAATACTTTGTATAGTGAATTTAGTACTATAGTTATAGGTAGTGTTTTTGTTAATACTTCTTATACTATTGTTGTTCAACCTCAC------------------------------------AATGGTATTTTGGAGATTACAGCTTGTCAGTATACTATGTGTGAATTTCCTCACACTGTTTGTAAGTCTAAG------GGTAGTATTCGTAATGAATCTTGGCACATTGAT---TCTTCGGAACCTTTATGCTTGTTTAAGAAAAATTTTACTTATAATGTTTATGCAGATTGGCTGTATTTTCATTTTTATCAAGAACGTGGTGTTTTTTATGCATATTATGCAGATGTAGGTATGCCTACCACTTTCTTATTTAGTTTATATTTAGGTACTATTTTATCTCATTATTATGTTATGCCTTTGACTTGTAATGCTATATCTTCAACTACTGACAATGAAACTTTAGAATATTGGGTTACACCGCTATCTAGACGTCAGTATCTTCTTAATTTTGATGAGCACGGTGTTATTACTAATGCCGTTGATTGTTCAAGTAGTTTTCTTAGTGAGATTCAATGTAAAACTCAATCTTTTGCACCTAATACTGGTGTTTATGATTTGTCTGGTTTTACTGTAAAGCCTGTTGCAACTGTTTATCGTCGGATTCCTAATTTACCTGATTGTGACATTGACAACTGGCTTAATAATGTTAGTGTACCTTCACCTCTTAATTGGGAACGTAGAATTTTTTCTAATTGTAACTTCAATTTAAGCACTTTACTTCGTCTAGTTCATGTTGATTCTTTTTCTTGTAATAATCTTGATAAATCTAAAATTTTTGGTAGTTGCTTTAATAGTATTACTGTTGACAAGTTTGCTATACCTAATCGCAGACGAGATGATTTGCAATTGGGCAGTTCTGGCTTTTTGCAATCATCTAATTACAAAATAGATATTTCTTCTAGTTCTTGTCAATTGTATTATAGTTTACCTTTAGTTAATGTTACTATTAATAACTTTAATCCATCTTCTTGGAATAGGAGGTATGGTTTTGGTAGTTTTAATGTG------------------------------TCT------TCTTATGACGTTGTTTATTCTGATCACTGTTTTTCTGTTAACAGCGACTTTTGCCCTTGTGCAGATCCGTCT------GTTGTTAATTCTTGTGTTAAA---------------TCTAAGCCTCTTTCTGCCATTTGTCCTGCTGGTACTAAATATCGTCATTGCGACGTGGATACTACTACTCTTTATGTTAATAACTGGTGTAGATGTTCTTGTCTACCTGACCCCATTTCTACTTATTCTCCT------------------AACACATGTCCTCAAAAGAAGGTCGTTGTTGGTATAGGTGAACATTGTCCAGGTCTTGGTATTAATGAGGAAAAATGTGGTACACAATTAAATCATAGT---------TCC---------TGTTCCTGTAGTCCTGAT------------------------------------GCCTTTTTGGGTTGGTCTTTTGATAGTTGTATTAGTAATAATCGTTGCAATATTTTTTCTAATTTTATTTTTAATGGAATTAATAGTGGCACCACTTGTTCTAATGATTTGTTATATTCTAACACTGAAGTTTCTACTGGTGTTTGTGTTAATTATGATCTTTATGGCATCACAGGCCAAGGTATTTTTAAAGAAGTTTCTGCGGCTTATTATAATAATTGGCAGAATCTTTTGTATGATTCTAATGGTAATATTATTGGTTTTAAAGATTTTTTGACTAATAAAACTTACACTATACTTCCTTGTTATTCTGGTAGAGTGTCTGCTGCATTTTATCAAAATTCTTCCTCACCAGCTTTGCTTTATCGTAATTTAAAGTGTAGTTATGTTTTGAATAAT---ATTTCTTTTATCTCACAACCATTT---TATTTTGATAGTTATCTTGGTTGTGTTTTGAATGCTGTTAATTTAACTAGCTATTCTGTATCCTCTTGTGATTTGCGTATGGGTAGTGGGTTTTGTATTGATTATGCTTTACCC---------TCTTCTCGGCGTAAGCGTAGAGGT------------ATTTCTTCTCCTTATCGCTTTGTAACTTTTGAACCCTTTAATGTTAGTTTTGTTAACGATAGTGTTGAAACTGTTGGTGGTTTATTTGAGATTCAGATTCCTACTAACTTTACCATAGCTGGTCATGAAGAATTTATTCAGACTAGTTCTCCTAAAGTTACTATTGATTGTTCAGCTTTTGTTTGCTCTAATTATGCTGCTTGTCATGATTTATTGTCGGAATATGGCACTTTTTGCGATAATATTAATAGTATTTTAAATGAAGTCAATGATTTACTTGATATTACTCAGTTGCAGGTTGCTAATGCTTTAATGCAAGGTGTTACACTTAGTTCTAATCTTAATACTAATCTACACTCTGATGTTGATAATATAGATTTTAAATCTCTTCTAGGTTGTTTAGGTTCACAATGTGGTTCT------------------------TCGTCTAGATCTTTGTTAGAGGATTTATTATTCAACAAGGTCAAACTTTCAGATGTAGGTTTTGTTGAAGCTTATAATAATTGCACTGGTGGTAGTGAAATTAGAGATCTTCTCTGTGTGCAATCTTTTAATGGTATTAAAGTATTACCTCCCATTTTATCTGAGACTCAAATTTCTGGCTATACTACAGCTGCTACTGTGGCGGCTATGTTTCCGCCATGGTCTGCTGCTGCTGGTGTACCATTTTCTCTTAATGTACAATATAGAATTAATGGTTTGGGTGTTACTATGGATGTTCTTAATAAGAATCAAAAGTTAATAGCTAATGCTTTTAATAAAGCTCTTCTTTCTATCCAGAATGGTTTTACTGCTACTAACTCTGCTCTTGCTAAAATTCAAAGTGTCGTTAATGCTAATGCTCAAGCACTTAATAGTTTGTTACAACAATTATTTAATAAATTTGGTGCTATTAGTTCTTCTTTACAAGAAATTTTGTCTCGCCTTGATAATTTAGAAGCTCAGGTTCAGATTGATAGGCTCATTAATGGTCGTTTGACTGCTTTAAATGCTTATGTTTCTCAACAGCTTAGTGATATTACACTTATTAAGGCTGGAGCTTCTCGTGCTATTGAGAAGGTTAATGAGTGTGTTAAAAGTCAATCCCCTCGTATAAATTTTTGTGGCAATGGTAACCACATTTTATCATTGGTTCAAAATGCTCCTTATGGTTTGCTTTTCATTCATTTTAGTTATAAACCTACTTCTTTTAAAACTGTCTTAGTAAGTCCAGGTTTATGTTTATCCGGTGATAGAGGTATCGCACCTAAGCAAGGTTATTTTATTAAACAAAATGATTCCTGGATGTTTACTGGTAGTTCCTATTATTACCCAGAACCAATTTCAGATAAAAATGTTGTTTTTATGAATAGTTGCTCTGTTAATTTTACTAAAGCTCCATTTATTTATCTTAATAATTCTATACCAAATTTGTCTGATTTTGAAGCCGAGTTTTCTCTTTGGTTTAAAAATCATACTTCTATGGCACCTAATTTAACCTTTAATTCTCAT---ATTAATGCTACTTTTTTAGATCTGTATTATGAAATGAATGTTATTCAGGAATCTATTAAATCTTTGAACAGTAGTTTTATTAATCTTAAAGAAATAGGTACTTATGAAATGTATGTTAAATGGCCTTGGTACATTTGGTTGTTAATTGTTATTTTATTTATAATTTTTCTTATGATACTTTTCTTTATATGCTGCTGTACTGGTTGTGGTTCAGCATGTTTTAGTAAATGTCATAATTGTTGTGATGAGTATGGGGGTCACAATGATTTTGTTATT---------AAAGCATCTCATGATGATTAG
>KF430201_HumanHKU1_USA_2010-01-22
ATG---TTATTAATTATTTTTATT---TTGCCTACAACATTAGCTGTTATAGGTGATTTTAATTGTACT---------------AATTTT---GCTATTAATGATAAAAACACCACAGTTCCTCGCATAAGTGAGTATGTTGTGGATGTTTCTTATGGTTTGGGTACATATTATATACTTGATCGTGTTTATTTAAATACTATTATATTATTTACTGGTTATTTCCCTAAATCTGGTGCCAATTTTAGGGATCTATCTTTAAAAGGTACTACATATTTGAGTACTCTTTGGTATCAGAAACCCTTTTTATCTGATTTTAATAATGGTATTTTTTCTAGAGTTAAGAATACTAAGTTGTAT---GTTAATAAAACTTTGTATAGTGAGTTTAGTACTATAGTTATAGGTAGTGTTTTTATTAACAACTCTTATACTATTGTTGTTCAACCTCAT------------------------------------AATGGTGTTTTGGAGATTACAGCTTGTCAATACACTATGTGTGAGTATCCTCATACTATTTGTAAATCTAAA------GGTAGTTCTCGTAATGAATCTTGGCATTTTGAT---AAATCTGAACCTTTGTGTCTGTTCAAGAAAAATTTTACTTATAATGTTTCTACAGATTTCTTGTATTTTCATTTTTATCAAGAACGTGGCACTTTTTATGCTTATTATGCTGACTCTGGCATGCCTACTACTTTTTTATTTAGTTTGTATCTTGGTACTCTTTTATCTCATTATTATGTTTTGCCTTTGACTTGTAATGCTATATCTTCTAATACTGATAATGAGACTTTACAATATTGGGTCACACCTTTGTCTAAACGCCAATATCTTCTTAAATTTGACAACCGTGGTGTTATTACTAATGCTGTTGATTGTTCTAGTAGTTTCTTTAGTGAGATTCAATGTAAAACTAAATCTTTATTACCTAATACTGGTGTTTATGACTTATCTGGTTTTACTGTTAAGCCTGTTGCAACTGTACATCGTCGTATTCCTGATTTACCTGATTGTGACATTGATAAATGGCTTAACAATTTTAATGTACCCTCACCTCTTAATTGGGAACGTAAAATTTTTTCTAATTGCAACTTTAATTTGAGTACTTTGCTTCGTTTAGTTCATACTGATTCTTTTTCTTGTAATAATTTTGATGAATCTAAGATATATGGTAGTTGTTTTAAGAGTATTGTTTTAGATAAATTTGCCATACCCAACTCCAGACGATCTGATTTGCAGTTGGGCAGTTCTGGTTTTCTGCAATCTTCTAATTATAAAATTGACACTACTTCTAGTTCTTGTCAATTGTATTATAGTTTGCCTGCAATTAATGTTACTATTAATAATTATAATCCTTCTTCTTGGAATAGAAGGTATGGTTTTAATAATTTTAATTTG------------------------------AGC------TCTCATAGTGTTGTTTACTCACGTTATTGTTTTTCTGTTAATAATACTTTTTGTCCTTGTGCTAAATCTTCT------TTTGCTTCAAGTTGCAAGAGT---------------CATAAACCACCTTCTGCTTCCTGTCCTATTGGTACTAATTATCGTTCTTGTGAGAGTACT---ACTGTACTCGACCACACTGACTGGTGTAGGTGTTCTTGTTTACCTGATCCTATAACTGCTTATGACCCT------------------AGGTCTTGTTCTCAAAAAAAGTCTCTGGTTGGTGTTGGTGAACATTGTGCAGGGTTCGGTGTTGATGAAGAAAAGTGTGGTGTA---TTGGATGGA---TATAATGTTTCT---------TGTCTTTGTAGTACTGAT------------------------------------GCCTTTCTAGGTTGGTCTTATGACACTTGCGTCAGTAACAACCGTTGTAATATTTTTTCTAATTTTATTTTAAATGGTATCAATAGTGGTACCACTTGTTCTAATGATTTATTGCAGCCTAATACTGAAGTTTATACTGATGTTTGTGTTGATTACGACCTTTATGGTATTACAGGACAAGGTATTTTTAAAGAAGTTTCTGCTGTTTATTATAATAGTTGGCAAAATCTTTTGTATGATTCTAATGGCAACATTATTGGTTTTAAAGATTTTGTTACTAATAAAACATATAATATTTTCCCTTGTTATGCAGGAAGAGTTTCTGCTGCTTTTCATCAAAATGCTTCCTCTTTGGCTTTACTTTATCGTAATTTAAAATGTAGCTATGTTTTGAATAAT---ATTTCTTTAGCTACTCAGCCA------TATTTTGATAGTTATCTTGGTTGCGTTTTTAATGCTGATAATTTAACTGATTATTCTGTTTCTTCTTGTGCTCTTCGCATGGGTAGTGGTTTTTGTGTTGATTATAACTCACCTTCTTTTTCCTCTTCGCGTCGTAAACGTAGAAGT------------ATTTCTGCTTCTTATCGGTTTGTTACTTTTGAACCCTTTAATGTCAGTTTTGTTAATGACAGTATTGAGTCTGTGGGTGGTCTTTATGAGATCAAAATTCCCACTAACTTTACTATAGTTGGTCAAGAGGAATTTATTCAAACTAATTCTCCTAAAGTTACTATTGATTGTTCTTTATTTGTCTGTTCTAATTATGCAGCTTGCCATGACTTATTGTCAGAGTATGGCACTTTTTGTGATAATATTAATAGTATTTTAGATGAAGTTAATGGTTTACTTGATACTACTCAATTGCATGTAGCTGATACTCTTATGCAAGGTGTCACACTTAGCTCCAATCTTAATACTAATTTGCATTTTGATGTTGATAATATTAATTTTAAATCCCTAGTTGGATGTTTAGGTCCACACTGCGGTTCT------------------------TCTTCTCGTTCTTTTTTTGAAGATTTATTGTTTGACAAAGTTAAACTTTCAGATGTTGGTTTTGTTGAAGCTTATAACAATTGTACTGGTGGTAGTGAAATTAGAGATCTTCTTTGTGTACAATCCTTTAATGGTATTAAAGTTTTGCCTCCTATTTTGTCTGAATCTCAAATTTCTGGTTACACCACAGCCGCTACTGTTGCTGCTATGTTTCCACCATGGTCAGCAGCAGCTGGCATACCATTTTCTCTTAATGTACAATATAGAATTAATGGTTTGGGTGTTACTATGGATGTTCTTAATAAAAATCAAAAGTTGATAGCTACTGCTTTTAATAATGCTCTTCTTTCTATTCAGAATGGTTTTAGTGCTACCAACTCTGCACTTGCTAAAATACAAAGTGTTGTTAATTCTAATGCTCAAGCACTTAATAGTTTGTTACAGCAATTATTTAATAAATTTGGTGCAATTAGTTCTTCTTTACAAGAAATTTTATCTCGTCTCGATGCTTTAGAGGCTCAGGTTCAGATTGATAGGCTTATTAATGGTCGTTTAACTGCTTTAAATGCTTATGTCTCTCAACAACTTAGTGATATTTCTCTTGTAAAATTTGGTGCTGCTTTAGCTATGGAGAAGGTTAATGAGTGTGTTAAAAGTCAATCTCCTCGTATTAATTTTTGTGGTAATGGTAATCATATTTTGTCATTAGTTCAAAATGCTCCTTATGGTTTGTTGTTTATGCATTTTAGTTATAAACCTATTTCTTTTAAAACTGTTTTAGTAAGTCCTGGTTTGTGTATATCAGGTGATGTAGGTATTGCACCTAAACAAGGGTATTTTATTAAACACAATGATCATTGGATGTTCACTGGTAGTTCTTACTATTATCCTGAACCAATTTCAGATAAAAATGTTGTTTTTATGAATACTTGTTCTGTTAATTTTACTAAAGCGCCTCTTGTTTATTTGAATCATTCTGTACCAAAATTGTCTGATTTTGAATCTGAGTTATCTCATTGGTTTAAAAATCAAACATCCATTGCGCCTAATTTGACTTTAAATCTTCATACTATTAATGCTACTTTTTTAGATTTGTATTATGAGATGAATCTTATTCAAGAGTCTATTAAGTCTTTGAATAATAGTTATATCAATCTTAAAGATATAGGTACATATGAAATGTATGTAAAATGGCCTTGGTATGTTTGGCTACTAATTTCTTTTTCATTTATAATATTCCTTGTATTGCTCTTTTTTATATGTTGTTGTACTGGTTGTGGTTCTGCATGTTTTAGTAAATGTCATAATTGTTGTGATGAGTATGGTGGTCATCATGATTTTGTTATC---------AAAACATCTCATGATGATTAG
>KF430203_HumanHKU1_Brazil_2006--
ATG---TTATTAATTATTTTTATT---TTGCCTACAACATTAGCTGTTATAGGTGATTTTAATTGTACT---------------AATTTT---GCTATTAATGATAAAAACACCACAGTTCCTCGCATAAGTGAGTATGTTGTGGATGTTTCTTATGGTTTGGGTACATATTATATACTTGATCGTGTTTATTTAAATACTACTATATTATTTACTGGTTATTTCCCTAAATCTGGTGCCAATTTTAGGGATCTATCTTTAAAAGGTACTACATATTTGAGTACTCTTTGGTATCAGAAACCCTTTTTATCTGATTTTAATAATGGTATTTTTTCTAGAGTTAAGAATACTAAGTTGTAT---GTTAATAAAACTTTGTATAGTGAGTTTAGTACTATAGTTATAGGTAGTGTTTTTATTAACAACTCTTATACTATTGTTGTTCAACCTCAT------------------------------------AATGGTGTTTTGGAGATTACAGCTTGTCAATACACTATGTGTGAGTATCCTCATACTATTTGTAAATCTAAA------GGTAGTTCTCGTAATGAATCTTGGCATTTTGAT---AAATCTGAACCTTTGTGTCTGTTCAAGAAAAATTTTACTTATAATGTTTCTACAGATTGGTTGTATTTTCATTTTTATCAAGAACGTGGCACTTTTTATGCTTATTATGCTGATTCTGGCATGCCTACTACTTTTTTATTTAGTCTGTATCTTGGTACTCTTTTATCTCATTATTATGTTTTGCCTTTGACTTGTAATGCTATATCTTCTAATACTGATAATGAGACTTTACAATATTGGGTCACACCTTTGTCTAAACGCCAATATCTTCTTAAATTTGACAACCGTGGTGTTATTACTAATGCTGTTGATTGTTCTAGTAGTTTCTTTAGCGAGATTCAATGTAAAACTAAATCTTTATTACCTAATACTGGTGTTTATGACTTATCTGGTTTTACTGTTAAGCCTGTTGCAACTGTACATCGTCGTATTCCTGATTTACCTGATTGTGACATTGATAAATGGCTTAACAATTTTAATGTACCCTCACCTCTTAATTGGGAACGTAAAATTTTTTCTAATTGCAACTTTAATTTGAGTACTTTGCTTCGTTTAGTTCATACTGATTCTTTTTCTTGTAATAATTTTGATGAATCTAAGATATATGGTAGTTGTTTTAAGAGTATTGTTTTAGATAAATTTGCCATACCCAACTCCAGACGATCTGATTTGCAGTTGGGCAGTTCTGGTTTTCTGCAATCTTCTAATTATAAAATTGACACTACTTCTAGTTCTTGTCAATTGTATTATAGTTTGCCTGCAATTAATGTTACTATTAATAATTATAATCCTTCTTCTTGGAATAGAAGGTATGGTTTTAATAATTTTAATTTG------------------------------AGC------TCTCATAGTGTTGTTTACTCACGTTATTGTTTTTCTGTTAATAATACTTTTTGTCCTTGTGCTAAACCTTCT------TTTGCTTCAAGTTGCAAGAGT---------------CATAAACCACCTTCTGCTTCCTGTCCTATTGGTACTAATTATCGTTCTTGTGAGAGTACT---ACTGTACTCGACCACACTGACTGGTGTAGGTGTTCTTGTTTACCTGATCCTATAACTGCTTATGACCCT------------------AGGTCTTGTTCTCAAAAAAAGTCTCTGGTTGGTGTTGGTGAACATTGTGCAGGGTTCGGTGTTGATGAAGAAAAGTGTGGTGTA---TTGGATGGATCATATAATGTTTCT---------TGTCTTTGTAGTACTGAT------------------------------------GCCTTTCTAGGTTGGTCTTATGACACTTGCGTCAGTAACAACCGTTGTAATATTTTTTCTAATTTTATTTTAAATGGTATCAATAGTGGTACCACTTGTTCTAATGATTTATTGCAGCCCAATACTGAAGTTTTTACTGATGTTTGTGTTGATTACGACCTTTATGGTATTACAGGACAAGGTATTTTTAAAGAAGTTTCTGCTGTTTATTATAATAGTTGGCAAAATCTTTTGTATGATTCTAATGGCAACATTATTGGTTTTAAAGATTTTGTTACTAATAAAACATATAATATTTTCCCTTGTTATGCAGGAAGAGTTTCTGCTGCTTTTCATCAAAGTGCTTCCTCTTTGGCTTTACTTTATCGTAATTTAAAATGTAGCTATGTTTTGAATAAT---ATTTCTTTAGCTACTCAGCCA------TATTTTGATAGTTATCTTGGTTGCGTTTTTAATGCTGATAATTTAACTGATTATTCTGTTTCTTCTTGTGCTCTTCGCATGGGTAGTGGTTTTTGTGTTGATTATAACTCACCTTCTTCTTCCTCTTCGCGTCGTAAACGTAGAAGT------------ATTTCTGCTTCTTATCGTTTTGTTACTTTTGAACCCTTTAATGTCAGTTTTGTTAATGACAGTATTGAGTCTGTGGGTGGTCTTTATGAGATCAAAATTCCCACTAACTTTACTATAGTTGGTCAAGAGGAATTTATTCAAACTAATTCTCCTAAAGTTACTATTGATTGTTCTTTATTTGTCTGTTCTAATTATGCAGCTTGCCATGACTTATTGTCAGAGTATGGCACTTTTTGTGATAATATTAATAGTATTTTAGATGAAGTTAATGGTTTACTTGATACTACTCAATTGCATGTAGCTGATACTCTTATGCAAGGTGTCACACTTAGCTCCAATCTTAATACTAATTTGCATTTTGATGTTGATAATATTAATTTTAAATCCCTAGTTGGATGTTTAGGTCCACACTGCGGTTCT------------------------TCTTCTCGTTCTTTTTTTGAAGATTTATTGTTTGACAAAGTTAAACTTTCAGATGTTGGTTTTGTTGAAGCTTATAACAATTGTACTGGTGGTAGTGAAATTAGAGATCTTCTTTGTGTACAATCCTTTAATGGTATTAAAGTTTTGCCTCCTATTTTGTCTGAATCTCAAATTTCTGGTTACACCACAGCCGCTACTGTTGCTGCTATGTTTCCACCATGGTCAGCAGCAGCTGGCATACCATTTTCTCTTAATGTACAATATAGAATTAATGGTTTGGGTGTTACTATGGATGTTCTTAATAAAAATCAAAAGTTGATAGCTACTGCTTTTAATAATGCTCTTCTTTCTATTCAGAATGGTTTTAGTGCTACCAACTCTGCACTTGCTAAAATACAAAGTGTTGTTAATTCTAATGCTCAAGCACTTAATAGTTTGTTACAGCAATTATTTAATAAATTTGGTGCAATTAGTTCTTCTTTACAAGAAATTTTATCTCGTCTCGATGCTTTAGAGGCTCAGGTTCAGATTGATAGGCTTATTAATGGTCGTTTAACTGCTTTAAATGCTTATGTCTCTCAACAGCTTAGTGATATTTCTCTTGTAAAATTTGGTGCTGCTTTAGCCATGGAGAAGGTTAATGAGTGTGTTAAAAGTCAATCTCCTCGTATTAATTTTTGTGGTAATGGTAATCATATTTTGTCATTAGTTCAAAATGCTCCTTATGGTTTGTTGTTTATGCATTTTAGTTATAAACCTATTTCTTTTAAAACTGTTTTAGTAAGTCCTGGTTTGTGTATATCAGGTGATGTAGGTATTGCACCTAAACAAGGGTATTTTATTAAACATAATGATCATTGGATGTTCACTGGTAGTTCTTACTATTATCCTGAACCAATTTCAGATAAAAATGTTGTTTTTATGAATACTTGTTCTGTTAATTTTACTAAAGCGCCTCTTGTTTATTTGAATCATTCTGTACCAAAATTGTCTGATTTTGAATCTGAGTTATCTCATTGGTTTAAAAATCAAACATCCATTGCGCCTAATTTGACTTTAAATCTTCATACTATTAATGCTACTTTTTTAGATTTGTATTATGAGATGAATCTTATTCAAGAGTCTATTAAGTCTTTGAATAATAGTTATATCAATCTTAAAGATATAGGTACATATGAAATGTATGTAAAATGGCCTTGGTATGTTTGGCTACTAATTTCTTTTTCATTTATAATATTCCTTGTATTGCTCTTTTTTATATGTTGTTGTACTGGTTGTGGTTCTGCATGTTTTAGTAAATGTCATAATTGTTGTGATGAGTATGGTGGTCATCATGATTTTGTTATC---------AAAACATCTCATGATGATTAG
>KF686340_HumanHKU1_USA_2009-11-28
ATG---TTATTAATTATTTTTATT---TTGCCTACAACATTAGCTGTTATAGGTGATTTTAATTGTACT---------------AATTTT---GCTATTAACGATAAAAACACCACAGTTCCTCGCATAAGTGAGTATGTTGTGGATGTTTCTTATGGTTTGGGTACATATTATATACTTGATCGTGTTTATTTAAATACTACTATATTATTTACTGGTTATTTCCCTAAATCTGGTGCCAATTTTAGGGATCTATCTTTAAAAGGTACTACATATTTGAGTACTCTTTGGTATCAGAAACCCTTTTTATCTGATTTTAATAATGGTATTTTTTCTAGAGTTAAGAATACTAAGTTGTAT---GTTAATAAAACTTTGTATAGTGAGTTTAGTACTATAGTTATAGGTAGTGTTTTTATTAACAACTCTTATACTATTGTTGTTCAACCTCAT------------------------------------AATGGTGTTTTGGAGATTACAGCTTGTCAATACACTATGTGTGAGTATCCTCATACTATTTGTAAATCTAAA------GGTAGTTCTCGTAATGAATCTTGGCATTTTGAT---AAATCTGAACCTTTGTGTCTGTTCAAGAAAAATTTTACTTATAATGTTTCTACAGATTTCTTGTATTTTCATTTTTATCAAGAACGTGGCACTTTTTATGCTTATTATGCTGACTCTGGCATGCCTACTACTTTTTTATTTAGTTTGTATCTTGGTACTCTTTTATCTCATTATTATGTTTTGCCTTTGACTTGTAATGCTATATCTTCTAATACTGATAATGAGACTTTACAATATTGGGTCACACCTTTGTCTAAACGCCAATATCTTCTTAAATTTGACAACCGTGGTGTTATTACTAATGCTGTTGATTGTTCTAGTAGTTTCTTTAGTGAGATTCAATGTAAAACTAAATCTTTATTACCTAATACTGGTGTTTATGACTTATCTGGTTTTACTGTTAAGCCTGTTGCAACTGTACATCGTCGTATTCCTGATTTACCTGATTGTGACATTGATAAATGGCTTAACAATTTTAATGTACCCTCACCTCTTAATTGGGAACGTAAAATTTTTTCTAATTGCAACTTTAATTTGAGTACTTTGCTTCGTTTAGTTCATACTGATTCTTTTTCTTGTAATAATTTTGATGAATCTAAGATATATGGTAGTTGTTTTAAGAGTATTGTTTTAGATAAATTTGCCATACCCAACTCCAGACGATCTGATTTGCAGTTGGGCAGTTCTGGTTTTCTGCAATCTTCTAATTATAAAATTGACACTACTTCTAGTTCTTGTCAATTGTATTATAGTTTGCCTGCAATTAATGTTACTATTAATAATTATAATCCTTCTTCTTGGAATAGAAGGTATGGTTTTAATAATTTTAATTTG------------------------------AGC------TCTCATAGTGTTGTTTACTCACGTTATTGTTTTTCTGTTAATAATACTTTTTGTCCTTGTGCTAAACCTTCT------TTTGCTTCAAGTTGCAAGAGT---------------CATAAACCACCTTCTGCTTCCTGTCCTATTGGTACTAATTATCGTTCTTGTGAGAGTACT---ACTGTACTCGACCACACTGACTGGTGTAGGTGTTCTTGTTTACCTGATCCTATAACTGCTTATGACCCT------------------AGGTCTTGTTCTCAAAAAAAGTCTCTGGTTGGTGTTGGTGAACATTGTGCAGGGTTCGGTGTTGATGAAGAAAAGTGTGGTGTA---TTGGATGGATCATATAATGTTTCT---------TGTCTTTGTAGTACTGAT------------------------------------GCCTTTCTAGGTTGGTCTTATGACACTTGCGTCAGTAACAACCGTTGTAATATTTTTTCTAATTTTATTTTAAATGGTATCAATAGTGGTACCACTTGTTCCAATGATTTATTGCAGCCTAATACTGAAGTTTATACTGATGTTTGTGTTGATTACGACCTTTATGGTATTACAGGACAAGGTATTTTTAAAGAAGTTTCTGCTGTTTATTATAATAGTTGGCAAAATCTTTTGTATGATTCTAATGGCAACATTATTGGTTTTAAAGATTTTGTTACTAATAAAACATATAATATTTTCCCTTGTTATGCAGGAAGAGTTTCTGCTGCTTTTCATCAAAATGCTTCCTCTTTGGCTTTACTTTATCGTAATTTAAAATGTAGCTATGTTTTGAATAAT---ATTTCTTTAGCTACTCAGCCA------TATTTTGATAGTTATCTTGGTTGCGTTTTTAATGCTGATAATTTAACTGATTATTCTGTTTCTTCTTGTGCTCTTCGCATGGGTAGTGGTTTTTGTGTTGATTATAACTCACCTTCTTTTTCCTCTTCGCGTCGTAAACGTAGAAGT------------ATTTCTGCTTCTTATCGGTTTGTTACTTTTGAACCCTTTAATGTCAGTTTTGTTAATGACAGTATTGAGTCTGTGGGTGGTCTTTATGAGATCAAAATTCCCACTAACTTTACTATAGTTGGTCAAGAGGAATTTATTCAAACTAATTCTCCTAAAGTTACTATTGATTGTTCTTTATTTGTCTGTTCTAATTATGCAGCTTGCCATGACTTATTGTCAGAGTATGGCACTTTTTGTGATAATATTAATAGTATTTTAGATGAAGTTAATGGTTTACTTGATACTACTCAATTGCATGTAGCTGATACTCTTATGCAAGGTGTCACACTTAGCTCCAATCTTAATACTAATTTGCATTTTGATGTTGATAATATTAATTTTAAATCCCTAGTTGGATGTTTAGGTCCACACTGCGGTTCT------------------------TCTTCTCGTTCTTTTTTTGAAGATTTATTGTTTGACAAAGTTAAACTTTCAGATGTTGGTTTTGTTGAAGCTTATAACAATTGTACTGGTGGTAGTGAAATTAGAGATCTTCTTTGTGTACAATCCTTTAATGGTATTAAAGTTTTGCCTCCTATTTTGTCTGAATCTCAAATTTCTGGTTACACCACAGCCGCTACTGTTGCTGCTATGTTTCCACCATGGTCAGCAGCAGCTGGCATACCATTTTCTCTTAATGTACAATATAGAATTAATGGTTTGGGTGTTACTATGGATGTTCTTAATAAAAATCAAAAGTTGATAGCTACTGCTTTTAATAATGCTCTTCTTTCTATTCAGAATGGTTTTAGTGCTACCAACTCTGCACTTGCTAAAATACAAAGTGTTGTTAATTCTAATGCTCAAGCACTTAATAGTTTGTTACAGCAATTATTTAATAAATTTGGTGCAATTAGTTCTTCTTTACAAGAAATTTTATCTCGTCTCGATGCTTTAGAGGCTCAGGTTCAGATTGATAGGCTTATTAATGGTCGTTTAACTGCTTTAAATGCTTATGTCTCTCAACAACTTAGTGATATTTCTCTTGTAAAATTTGGTGCTGCTTTAGCTATGGAGAAGGTTAATGAGTGTGTTAAAAGTCAATCTCCTCGTATTAATTTTTGTGGTAATGGTAATCATATTTTGTCATTAGTTCAAAATGCTCCTTATGGTTTGTTGTTTATGCATTTTAGTTATAAACCTATTTCTTTTAAAACTGTTTTAGTAAGTCCTGGTTTGTGTATATCAGGTGATGTAGGTATTGCACCCAAACAAGGGTATTTTATTAAACACAATGATCATTGGATGTTCACTGGTAGTTCTTACTATTATCCTGAACCAATTTCAGATAAAAATGTTGTTTTTATGAATACTTGTTCTGTTAATTTTACTAAAGCGCCTCTTGTTTATTTGAATCATTCTGTACCAAAATTGTCTGATTTTGAATCTGAGTTATCTCATTGGTTTAAAAATCAAACATCCATTGCGCCTAATTTGACTTTAAATCTTCATACTATTAATGCTACTTTTTTAGATTTGTATTATGAGATGAATCTTATTCAAGAGTCTATTAAGTCTTTGAATAATAGTTATATCAATCTTAAAGATATAGGTACATATGAAATGTATGTAAAATGGCCTTGGTATGTTTGGCTACTAATTTCTTTTTCATTTATAATATTCCTTGTATTGCTCTTTTTTATATGTTGTTGTACTGGTTGTGGTTCTGCATGTTTTAGTAAATGTCATAATTGTTGTGATGAGTATGGTGGTCATCATGATTTTGTTATC---------AAAACATCTCATGATGATTAG
>KF686343_HumanHKU1_USA_2010-01-08
ATG---TTATTAATTATTTTTATT---TTGCCTACAACATTAGCTGTTATAGGTGATTTTAATTGTACT---------------AATTTT---GCTATTAATGATAAAAACACCACAGTTCCTCGCATAAGTGAGTATGTTGTGGATGTTTCTTATGGTTTGGGTACATATTATATACTTGATCGTGTTTATTTAAATACTACTATATTATTTACTGGTTATTTCCCTAAATCTGGTGCCAATTTTAGGGATCTATCTTTAAAAGGTACTACATATTTGAGTACTCTTTGGTATCAGAAACCCTTTTTATCTGATTTTAATAATGGTATTTTTTCTAGAGTTAAGAATACTAAGTTGTAT---GTTAATAAAACTTTGTATAGTGAGTTTAGTACTATAGTTATAGGTAGTGTTTTTATTAACAACTCTTATACTATTGTTGTTCAACCTCAT------------------------------------AATGGTGTTTTGGAGATTACAGCTTGTCAATACACTATGTGTGAGTATCCTCATACTATTTGTAAATCTAAA------GGTAGTTCTCGTAATGAATCTTGGCATTTTGAT---AAATCTGAACCTTTGTGTCTGTTCAAGAAAAATTTTACTTATAATGTTTCTACAGATTTCTTGTATTTTCATTTTTATCAAGAACGTGGCACTTTTTATGCTTATTATGCTGACTCTGGCATGCCTACTACTTTTTTATTTAGTTTGTATCTTGGTACTCTTTTATCTCATTATTATGTTTTGCCTTTGACTTGTAATGCTATATCTTCTAATACTGATAATGAGACTTTACAATATTGGGTCACACCTTTGTCTAAACGCCAATATCTTCTTAAATTTGACAACCGTGGTGTTATTACTAATGCTGTTGATTGTTCTAGTAGTTTCTTTAGTGAGATTCAATGTAAAACTAAATCTTTATTACCTAATACTGGTGTTTATGACTTATCTGGTTTTACTGTTAAGCCTGTTGCAACTGTACATCGTCGTATTCCTGATTTACCTGATTGTGACATTGATAAATGGCTTAACAATTTTAATGTACCCTCACCTCTTAATTGGGAACGTAAAATTTTTTCTAATTGCAACTTTAATTTGAGTACTTTGCTTCGTTTAGTTCATACTGATTCTTTTTCTTGTAATAATTTTGATGAATCTAAGATATATGGTAGTTGTTTTAAGAGTATTGTTTTAGATAAATTTGCCATACCCAACTCCAGACGATCTGATTTGCAGTTGGGCAGTTCTGGTTTTCTGCAATCTTCTAATTATAAAATTGACACTACTTCTAGTTCTTGTCAATTGTATTATAGTTTGCCTGCAATTAATGTTACTATTAATAATTATAATCCTTCTTCTTGGAATAGAAGGTATGGTTTTAATAATTTTAATTTG------------------------------AGC------TCTCATAGTGTTGTTTACTCACGTTATTGTTTTTCTGTTAATAATACTTTTTGTCCTTGTGCTAAACCTTCT------TTTGCTTCAAGTTGCAAGAGT---------------CATAAACCACCTTCTGCTTCCTGTCCTATTGGTACTAATTATCGTTCTTGTGAGAGTACT---ACTGTACTCGACCACACTGACTGGTGTAGGTGTTCTTGTTTACCTGATCCTATAACTGCTTATGACCCT------------------AGGTCTTGTTCTCAAAAAAAGTCTTTGGTTGGTGTTGGTGAACATTGTGCAGGGTTCGGTGTTGATGAAGAAAAGTGTGGTGTA---TTGGATGGATCATATAATGTTTCT---------TGTCTTTGTAGTACTGAT------------------------------------GCCTTTCTAGGTTGGTCTTATGACACTTGCGTCAGTAACAACCGTTGTAATATTTTTTCTAATTTTATTTTAAATGGTATCAATAGTGGTACCACTTGTTCTAATGATTTATTGCAGCCTAATACTGAAGTTTATACTGATGTTTGTGTTGATTACGACCTTTATGGTATTACAGGACAAGGTATTTTTAAAGAAGTTTCTGCTGTTTATTATAATAGTTGGCAAAATCTTTTGTATGATTCTAATGGCAACATTATTGGTTTTAAAGATTTTGTTACTAATAAAACATATAATATTTTCCCTTGTTATGCAGGAAGAGTTTCTGCTGCTTTTCATCAAAATGCTTCCTCTTTGGCTTTACTTTATCGTAATTTAAAATGTAGCTATGTTTTGAATAAT---ATTTCTTCAGCTACTCAGCCA------TATTTTGATAGTTATCTTGGTTGCGTTTTTAATGCTGATAATTTAACTGATTATTCTGTTTCTTCTTGTGCTCTTCGCATGGGTAGTGGTTTTTGTGTTGATTATAACTCACCTTCTTTTTCCTCTTCGCGTCGTAAACGTAGAAGT------------ATTTCTGCTTCTTATCGGTTTGTTACTTTTGAACCCTTTAATGTCAGTTTTGTTAATGACAGTATTGAGTCTGTGGGTGGTCTTTATGAGATCAAAATTCCCACTAACTTTACTATAGTTGGTCAAGAGGAATTTATTCAAACTAATTCTCCTAAAGTTACTATTGATTGTTCTTTATTTGTCTGTTCTAATTATGCAGCTTGCCATGACTTATTGTCAGAGTATGGCACTTTTTGTGATAATATTAATAGTATTTTAGATGAAGTTAATGGTTTACTTGATACTACTCAATTGCATGTAGCTGATACTCTTATGCAAGGTGTCACACTTAGCTCCAATCTTAATACTAATTTGCATTTTGATGTTGATAATATTAATTTTAAATCCCTAGTTGGATGTTTAGGTCCACACTGCGGTTCT------------------------TCTTCTCGTTCTTTTTTTGAAGATTTATTGTTTGACAAAGTTAAACTTTCAGATGTTGGTTTTGTTGAAGCTTATAACAATTGTACTGGTGGTAGTGAAATTAGAGATCTTCTTTGTGTACAATCCTTTAATGGTATTAAAGTTTTGCCTCCTATTTTGTCTGAATCTCAAATTTCTGGTTACACCACAGCCGCTACTGTTGCTGCTATGTTTCCACCATGGTCAGCAGCAGCTGGCATACCATTTTCTCTTAATGTACAATATAGAATTAATGGTTTGGGTGTTACTATGGATGTTCTTAATAAAAATCAAAAGTTGATAGCTACTGCTTTTAATAATGCTCTTCTTTCTATTCAGAATGGTTTTAGTGCTACCAACTCTGCACTTGCTAAAATACAAAGTGTTGTTAATTCTAATGCTCAAGCACTTAATAGTTTGTTACAGCAATTATTTAATAAATTTGGTGCAATTAGTTCTTCTTTACAAGAAATTTTATCTCGTCTCGATGCTTTAGAGGCTCAGGTTCAGATTGATAGGCTTATTAATGGTCGTTTAACTGCTTTAAATGCTTATGTCTCTCAACAACTTAGTGATATTTCTCTTGTAAAATTTGGTGCTGCTTTAGCTATGGAGAAGGTTAATGAGTGTGTTAAAAGTCAATCTCCTCGTATTAATTTTTGTGGTAATGGTAATCATATTTTGTCATTAGTTCAAAATGCTCCTTATGGTTTGTTGTTTATGCATTTTAGTTATAAACCTATTTCTTTTAAAACTGTTTTAGTAAGTCCTGGTTTGTGTATATCAGGTGATGTAGGTATTGCACCTAAACAAGGGTATTTTATTAAACACAATGATCATTGGATGTTCACTGGTAGTTCTTACTATTATCCTGAACCAATTTCAGATAAAAATGTTGTTTTTATGAATACTTGTTCTGTTAATTTTACTAAAGCGCCTCTTGTTTATTTGAATCATTCTGTACCAAAATTGTCTGATTTTGAATCTGAGTTATCTCATTGGTTTAAAAATCAAACATCCATTGCTCCTAATTTGACTTTAAATCTTCATACTATTAATGCTACTTTTTTAGATTTGTATTATGAGATGAATCTTATTCAAGAGTCTATTAAGTCTTTGAATAATAGTTATATCAATCTTAAAGATATAGGTACATATGAAATGTATGTAAAATGGCCTTGGTATGTTTGGCTACTAATTTCTTTTTCATTTATAATATTCCTTGTATTGCTCTTTTTTATATGTTGTTGTACTGGTTGTGGTTCTGCATGTTTTAGTAAATGTCATAATTGTTGTGATGAGTATGGTGGTCATCATGATTTTGTTATC---------AAAACATCTCATGATGATTAG
>KF686344_HumanHKU1_USA_2009-12-28
ATG---TTATTAATTATTTTTATT---TTGCCTACAACATTAGCTGTTATAGGTGATTTTAATTGTACT---------------AATTTT---GCTATTAATGATAAAAACACCACAGTTCCTCGCATAAGTGAGTATGTTGTGGATGTTTCTTATGGTTTGGGTACATATTATATACTTGATCGTGTTTATTTAAATACTACTATATTATTTACTGGTTATTTCCCTAAAGCTGGTGCTAATTTTAGGGATCTATCTTTAAAAGGTACTACATATTTGAGTACTCTTTGGTATCAGAAACCCTTTTTATCTGATTTTAATAATGGTATTTTTTCTAGAGTTAAGAATACTAAGTTGTAT---GTTAATAAAACTTTGTATAGTGAGTTTAGTACTATAGTTATAGGTAGTGTTTTTATTAACAACTCTTATACTATTGTTGTTCAACCTCAT------------------------------------AATGGTGTTTTGGATATTACAGCTTGTCAATACACTATGTGTGAGTATCCTCATACTATTTGTAAATCTAAA------GGTAGTTCTCGTAATGAATCTTGGCATTTTGAT---AAATCTGAACCTTTGTGTCTGTTCAAGAAAAATTTTACTTATAATGTTTCTACAGATTGGTTGTATTTTCATTTTTATCAAGAACGTGGCACTTTTTATGCTTATTATGCTGATTCTGGCATGCCTACTACTTTTTTATTTAGTTTGTATCTTGGTACTCTTTTATCTCATTATTATGTTTTGCCTTTGACTTGTAATGCTATATCTTCTAATACTGATAATGAGACTTTACAATATTGGGTCACACCTTTGTCTAAACGCCAATATCTTCTTAAATTTGACAACCGTGGTGTTATTACTAATGCTGTTGATTGTTCTAGTAGTTTCTTTAGCGAGATTCAATGTAAAACTAAATCTTTATTACCTAATACTGGTGTTTATGACTTATCTGGTTTTACTGTTAAGCCTGTTGCAACTGTACATCGTCGTATTCCTGATTTACCTGATTGTGACATTGATAAATGGCTTAACAATTTTAATGTACCCTCACCTCTTAATTGGGAACGTAAAATTTTTTCTAATTGCAACTTTAATTTGAGTACTTTGCTTCGTTTAGTTCATACTGATTCTTTTTCTTGTAATAATTTTGATGAATCTAAGATATATGGTAGTTGTTTTAAGAGTATTATTTTAGATAAATTTGCCATACCCAACTCCAGACGATCTGATTTGCAGTTGGGCAGTTCTGGTTTTCTGCAATCTTCTAATTATAAAATTGACACTACTTCTAGTTCTTGTCAATTGTATTATAGTTTGCCTGCAATTAATGTTACTATTAATAATTATAATCCTTCTTCTTGGAATAGAAGGTATGGTTTTAATAATTTTAATTTG------------------------------AGC------TCTCATAGTGTTGTTTACTCACGTTATTGTTTTTCTGTTAATAATACTTTTTGTCCTTGTGCTAAACCTTCT------TTTGCTTCAAGTTGCAAGAGT---------------CATAAACCACCTTCTGCTTCCTGTCCTATTGGTACTAATTATCGTTCTTGTGAGAGTACT---ACTGTACTCGACCGCACTGACTGGTGTAGGTGTTCTTGTTTACCTGATCCTATAACTGCTTATGACCCT------------------AGGTCTTGTTCTCAAAAAAAGTCTCTGGTTGGTGTTGGTGAACATTGTGCAGGGTTCGGTGTTGATGAAGAAAAGTGTGGTGTA---TTGGATGGATCATATAATGCTTCT---------TGTCTTTGTAGTACTGAT------------------------------------GCCTTTCTAGGTTGGTCTTATGACACTTGCGTCAGTAACAACCGTTGTAATATTTTTTCTAATTTTATTTTAAATGGTATCAATAGTGGTACCACTTGTTCTAATGATTTATTGCAGCCCAATACTGAAGTTTTTACTGATGTTTGTGTTGATTACGACCTTTATGGTATTACAGGACAAGGTATTTTTAAAGAAGTTTCTGCTGTTTATTATAATAGTTGGCAAAATCTTTTGTATGATTCTAATGGCAACATTATTGGTTTTAAAGATTTTGTTACTAATAAAACATATAATATTTTCCCTTGTTATGCAGGAAGAGTTTCTGCTGCTTTTCATCAAAATGCTTCCTCTTTGGCTTTACTTTATCGTAATTTAAAATGTAGCTATGTTTTGAATAAT---ATTTCTTTAGCTACTCAGCCA------TATTTTGATAGTTATCTTGGTTGCGTTTTTAATGCTGATAATTTAACTGATTATTCTGTTTCTTCTTGTGCTCTTCGCATGGGTAGTGGTTTTTGTGTTGATTATAACTCACCTTCTTCTTCCTCTTCGCGTCGTAAACGTAGAAGT------------ATTTCTGCTTCTTATCGTTTTGTTACTTTTGAACCCTTTAATGTCAGTTTTGTTAATGACAGTATTGAGTCTGTGGGTGGTCTTTATGAGATCAAAATTCCCACTAACTTTACTATAGTTGGTCAAGAGGAATTTATTCAAACTAATTCTCCTAAAGTTACTATTGATTGTTCTTTATTTGTCTGTTCTAATTATGCAGCTTGCCATGACTTATTGTCAGAGTATGGCACTTTTTGTGATAATATTAATAGTATTTTAGATGAAGTTAATGGTTTACTTGATACTACTCAATTGCATGTAGCTGATACTCTTATGCAAGGTGTCACACTTAGCTCCAATCTTAATACTAATTTGCATTTTGATGTTGATAATATTAATTTTAAATCCCTAGTTGGATGTTTAGGTCCACACTGCGGTTCC------------------------TCTTCTCGTTCCTTTTTTGAAGATTTATTGTTTGACAAAGTTAAACTTTCAGATGTTGGTTTTGTTGAAGCTTATAACAATTGTACTGGTGGTAGTGAAATTAGAGATCTTCTTTGTGTACAATCCTTTAATGGTATTAAAGTTTTGCCTCCTATTTTGTCTGAATCTCAAATTTCCGGTTACACCACAGCCGCTACTGTTGCTGCTATGTTTCCACCATGGTCAGCAGCAGCTGGCATACCATTTTCTCTTAATGTACAATATAGAATTAATGGTTTGGGTGTTACTATGGATGTTCTTAATAAAAATCAAAAGTTGATAGCTACTGCTTTTAATAATGCTCTTCTTTCTATTCAGAATGGTTTTAGTGCTACCAACTCTGCACTTGCTAAAATACAAAGTGTTGTTAATTCTAATGCTCAAGCACTTAATAGTTTGTTACAGCAATTATTTAATAAATTTGGTGCAATTAGTTCTTCTTTACAAGAAATTTTATCTCGTCTCGATGCTTTAGAGGCTCAGGTTCAGATTGATAGGCTTATTAATGGTCGTTTAACTGCTTTAAATGCTTATGTCTCTCAACAGCTTAGTGATATTTCTCTTGTAAAATTTGGTGCTGCTTTAGCCATGGAGAAGGTTAATGAGTGTGTTAAAAGTCAATCTCCTCGTATTAATTTTTGTGGTAATGGTAATCATATTTTGTCATTAGTTCAAAATGCTCCTTATGGTTTGTTGTTTATGCATTTTAGTTATAAACCTATTTCTTTTAAAACTGTTTTAGTAAGTCCTGGTTTGTGTATATCAGGTGATGTAGGTATTGCACCTAAACAAGGGTATTTTATTAAACATAATGATCATTGGATGTTCACTGGTAGTTCTTACTATTATCCTGAACCAATTTCAGATAAAAATGTTGTTTTTATGAATACTTGTTCTGTTAATTTTACTAAAGCGCCTCTTGTTTATTTGAATCATTCTGTACCAAAATTGTCTGATTTTGAATCTGAGTTATCTCATTGGTTTAAAAATCAAACATCCATTGCGCCTAATTTGACTTTAAATCTTCATACTATTAATGCTACTTTTTTAGATTTGTATTATGAGATGAATCTTATTCAAGAGTCTATTAAGTCTTTGAATAATAGTTATATCAATCTTAAAGATATAGGTACATATGAAATGTATGTAAAATGGCCTTGGTATGTTTGGCTACTAATTTCTTTTTCATTTATAATATTCCTTGTATTGCTCTTTTTTATATGTTGTTGTACTGGTTGTGGTTCTGCATGTTTTAGTAAATGTCATAATTGTTGTGATGAGTATGGTGGTCATCATGATTTTGTTATC---------AAAACATCTCATGATGATTAG
>KT779556_HumanHKU1_China_2009-04-23
ATG---TTATTAATTATTTTTATT---TTGCCTACAACATTAGCTGTTATAGGTGATTTTAATTGTACT---------------AATTTT---GCTATTAATGATAAAAACACCACAGTTCCTCGCATAAGTGAGTATGTTGTGGATGTTTCTTATGGTTTGGGTACATATTATATACTTGATCGTGTTTATTTAAATACTAGTATATTATTTACTGGTTATTTCCCTAAATCTGGTGCCAATTTTAGGGATCTATCTTTAAAAGGTACTACATATTTGAGTACTCTTTGGTATCAGAAACCCTTTTTATCTGATTTTAATAATGGTATTTTTTCTATAGTTAAGAATACTAAGTTGTAT---GTTAATAAAACTTTGTATAGTGAGTTTAGTACTATAGTTATAGGTAGTGTTTTTATTAACAACTCTTATACTATTGTTGTTCAACCTCAT------------------------------------AATGGTGTTTTGGAGATTACAGCTTGTCAGTACACTATGTGTGAGTATCCTCATACTATTTGTAAATCTAAA------GGTAGTTTTCGTAATGAATCTTGGCATTTTGAT---AAATCTGAACCTTTGTGTCTGTTCAAGAAAAATTTTACTTATAATGTTTCTACAGATTGGTTGTATTTTCATTTTTATCAAGAACGTGGCACTTTTTATGCTTATTATGCTGATTCTGGCATGCCTACTACTTTTTTATTTAGTTTGTATCTTGGTACTCTTTTATCTCATTATTATGTTTTGCCTTTGACTTGTAACGCTATATCTTCTAATACTGATAATGAGACTTTACAATATTGGGTCACACCTTTGTCTAAACGCCAATATCTCCTTAAATTTGACAACCGTGGTGTTATTACTAATGCTGTTGATTGTTCTAGTAGTTTCTTTAGCGAGATTCAATGTAAAACTAAATCTTTATTACCTAATACTGGTGTTTATGACTTATCTGGTTTTACTGTTAAGCCTGTTGCAACTGTACATCGTCGTATTCCTGATTTACCTGATTGTGACATTGATAAATGGCTTAACAATTTTAATGTACCCTCACCTCTTAATTGGGAACGTAAAATTTTTTCTAATTGCAACTTTAATTTGAGTACTTTGCTTCGTTTAGTTCATACTGATTCTTTTTCTTGTAATAATTTTGATGAATCTAAGATATATGGTAGTTGTTTTAAGAGTATTGTTTTAGATAAATTTGCCATACCCAACTCCAGACGATCTGATTTGCAGTTGGGCAGTTCTGGTTTTCTGCAATCTTCTAATTATAAAATTGACACTACTTCTAGTTCTTGTCAATTGTATTATAGTTTGCCTGCAATTAATGTTACTATTAATAATTATAATCCTTCTTCTTGGAATAGAAGGTATGGTTTTAATAATTTTAATTTG------------------------------AGC------TCTCATAGTGTTGTTTACTCACGTTATTGTTTTTCTGTTAATAATACTTTTTGTCCTTGTGCTAAACCTTCT------TTTGCTTCAAGTTGCAAGAGT---------------CATAAACCACCTTCTGCTTCCTGTCCTATTGGTACTAATTATCGTTCTTGTGAGAGTACT---ACTGTACTCGACCACACTGATTGGTGTAGGTGTTCTTGTTTACCTGATCCTATAACTGCTTATGACCCT------------------AGGTCTTGTTCTCAAAAAAAGTCTCTGGTTGGTGTTGGTGAACATTGTGCAGGGTTCGGTGTTGATGAAGAAAAGTGTGGTGTA---TTGGATGGATCATATAATGTTTCT---------TGTCTTTGTAGTACTGAT------------------------------------GCCTTTCTAGGTTGGTCTTATGACACTTGCGTCAGTAACAACCGTTGTAATATTTTTTCTAATTTTATTTTAAATGGTATCAATAGTGGTACCACTTGTTCTAATGATTTATTGCAGCCCAATACTGAAGTTTTTACTGATGTTTGTGTTGATTACGACCTTTATGGTATTACAGGACAAGGTATTTTTAAAGAAGTTTCTGCTGTTTATTATAATAGTTGGCAAAATCTTTTGTATGATTCTAATGGCAACATTATTGGTTTTAAAGATTTTGTTACTAATAAAACATATAATATTTTCCCTTGTTATGCAGGAAGAGTTTCTGCTGCTTTTCATCAAAATGCTTCCTCTTTGGCTTTACTTTATCGTAATTTAAAATGTAGCTATGTTTTGAATAAT---ATTTCTTTAGCTACTCAGCCA------TATTTTGATAGTTATCTTGGTTGCGTTTTTAATGCTGATAATTTAACTGATTATTCTGTTTCTTCTTGTGCTCTTCGCATGGGTAGTGGTTTTTGTGTTGATTATAACTCACCTTCTTCTTCCTCTTCGCGTCGTAAACGTAGAAGT------------ATTTCTGCTTCTTATCGTTTTGTTACTTTTGAACCCTTTAATGTCAGTTTTGTTAATGACAGTATTGAGTCTGTGGGTGGTCTTTATGAGATCAAAATTCCCACTAACTTTACTATAGTTGGTCAAGAGGAATTTATTCAAACTAATTCTCCTAAAGTTACTATTGATTGTTCTTTATTTGTCTGTTCTAATTATGCAGCTTGCCATGACTTATTGTCAGAGTATGGCACTTTTTGTGATAATATTAATAGTATTTTAGATGAAGTTAATGGTTTACTTGATACTACTCAATTGCATGTAGCTGATACTCTTATGCAAGGTGTCACACTTAGCTCCAATCTTAATACTAATTTGCATTTTGATGTTGATAATATTAATTTTAAATCCCTAGTTGGATGTTTAGGTCCACACTGCGGTTCT------------------------TCTTCTCGTTCTTTTTTTGAAGATTTATTGTTTGACAAAGTTAAACTTTCAGATGTTGGTTTTGTTGAAGCTTATAACAATTGTACTGGTGGTAGTGAAATTAGAGATCTTCTTTGTGTACAATCCTTTAATGGTATTAAAGTTTTGCCTCCTATTTTGTCTGAATCTCAAATTTCTGGTTACACCACAGCCGCTACTGTTGCTGCTATGTTTCCACCATGGTCAGCAGCAGCTGGCATACCATTTTCTCTTAATGTACAATATAGAATTAATGGTTTGGGTGTTACTATGGATGTTCTTAATAAAAATCAAAAGTTGATAGCTACTGCTTTTAATAATGCTCTTCTTTCTATTCAGAATGGTTTTAGTGCTACCAACTCTGCACTTGCTAAAATACAAAGTGTTGTTAATTCTAATGCTCAAGCACTTAATAGTTTGTTACAGCAATTATTTAATAAATTTGGTGCAATTAGTTCTTCTTTACAAGAAATTTTATCTCGTCTCGATGCTTTAGAGGCTCAGGTTCAGATTGATAGGCTTATTAATGGTCGTTTAACTGCTTTAAATGCTTATGTCTCTCAACAGCTTAGTGATATTTCTCTTGTAAAATTTGGTGCTGCTTTAGCCATGGAGAAGGTTAATGAGTGTGTTAAAAGTCAATCTCCTCGTATTAATTTTTGTGGTAATGGTAATCATATTTTGTCATTAGTTCAAAATGCTCCTTATGGTTTGTTGTTTATGCATTTTAGTTATAAACCTATTTCTTTTAAAACTGTTTTAGTAAGTCCTGGTTTGTGTATATCAGGTGATGTAGGTATTGCACCTAAACAAGGGTATTTTATTAAACATAATGATCATTGGATGTTCACTGGTAGTTCTTACTATTATCCTGAACCAATTTCAGATAAAAATGTTGTTTTTATGAATACTTGTTCTGTTAATTTTACTAAAGCGCCTCTTGTTTATTTGAATCATTCTGTACCAAAATTGTCTGATTTTGAATCTGAGTTATCTCATTGGTTTAAAAATCAAACATCCATTGCGCCTAATTTGACTTTAAATTTTCATACTATTAATGCTACTTTTTTAGATTTGTATTATGAGATGAATCTTATTCAAGAGTCTATTAAGTCTTTGAATAATAGTTATATCAATCTTAAAGATATAGGTACATATGAAATGTATGTAAAATGGCCTTGGTATGTTTGGCTACTAATTTCTTTTTCATTTATAATATTCCTTGTATTGCTCTTTTTTATATGTTGTTGTACTGGTTGTGGTTCTGCATGTTTTAGTAAATGTCATAATTGTTGTGATGAGTATGGTGGTCATCATGATTTTGTTATC---------AAAACATCTCATGATGATTAG
>KY674921_HumanHKU1_USA_2016--
ATG---TTTTTAATTATTTTTATT---TTGCCTACAACACTAGCTGTTATAGGTGATTTTAATTGTACT---------------AACTCT---TTTATTAATGATTATAATAAAACCATTCCGCGTATAAGCGAGGATGTTGTTGATGTATCTCTTGGTTTGGGCACATATTATGTTCTTAACCGTGTTTATTTAAATACTACCTTGTTATTTACAGGTTATTTTCCTAAATCTGGTGCTAATTTTAGAGACTTGGCTTTAAAGGGTTCTAAATTTTTGAGTACTCTCTGGTATAAACCACCTTTTTTGTCAGATTTTAATAATGGTATTTTTTCTAAGGTTAAGAATACTAAGTTATAT---GTTAATAATACTTTGTATAGTGAATTTAGTACTATAGTTATAGGTAGTGTTTTTGTTAATACTTCTTATACTATTGTTGTTCAACCTCAC------------------------------------AATGGTATTTTGGAGATTACAGCTTGTCAGTATACTATGTGTGAATTTCCTCACACTGTTTGTAAGTCTAAG------GGTAGTATTCGTAATGAATCTTGGCATATTGAT---TCTTCGGAACCTTTATGCTTGTTTAAGAAAAATTTTACTTATAATGTTTATGCAGATTGGCTGTATTTTCATTTTTATCAAGAACGTGGTGTTTTTTATGCATATTATGCAGATGTAGGTATGCCTACCACTTTCTTATTTAGTTTATATTTAGGTACTATTTTATCTCATTATTATGTTATGCCTTTGACTTGTAATGCTATATCTTCAACTACTGACAATGAAACTTTAGAATATTGGGTTACACCGCTATCTAGACGTCAGTATCTTCTTAATTTTGATGAGCACGGTGTTATTACTAATGCCGTTGATTGTTCAAGTAGTTTTCTTAGTGAGATTCAATGTAAAACTCAATCTTTTGCACCTAATACTGGTGTTTATGATTTGTCTGGTTTTACTGTAAAGCCTGTTGCAACTGTTTATCGTCGGATTCCTAATTTACCTGATTGTGACATTGACAACTGGCTTAATAATGTTAGTGTACCTTCACCTCTTAATTGGGAACGTAGAATTTTTTCTAATTGTAACTTCAATTTAAGCACTTTACTTCGTCTAGTTCATGTTGATTCTTTTTCTTGTAATAATCTTGATAAATCTAAAATTTTTGGTAGTTGCTTTAATAGTATTACTGTTGACAAGTTTGCTATACCTAATCGCAGACGAGATGATTTGCAATTGGGCAGTTCTGGCTTTTTGCAATCATCTAATTACAAAATAGATATTTCTTCTAGTTCTTGTCAATTGTATTATAGTTTACCTTTAGTTAATGTTACTATTAATAACTTTAATCCATCTTCTTGGAATAGGAGGTATGGTTTTGGTAGTTTTAATGTG------------------------------TCT------TCTTATGACGTTGTTTATTCTGATCATTGTTTTTCTGTTAACAGCGACTTTTGCCCTTGTGCAGATCCGTCT------GTTGTTAATTCTTGTGCTAAA---------------TCTAAGCCTCTTTCTGCCATTTGTCCTGCTGGTACTAAATATCGTCATTGCGACGTGGATTCTACTACTCTTTATGTTAATAACTGGTGTAGATGTTCTTGTCTACCTGACCCCATTTCTACTTATTCTCCT------------------AACACATGTCCTCAAAAGAAGGTCGTTGTTGGTATAGGTGAACATTGTCCAGGTCTTGGTATTAATGAGGAAAAATGTGGTACACAATTAAATCATAGT---------TCC---------TGTTCCTGTAGTCCTGAT------------------------------------GCCTTTTTGGGTTGGTCTTTTGATAGTTGTATTAGTAATAATCGTTGCAATATTTTTTCTAATTTTATTTTTAATGGAATTAATAGTGGCACCACTTGTTCTAATGATTTGTTATATTCTAACACTGAAGTTTCTACTGGTGTTTGTGTTAATTATGATCTTTATGGCATCACAGGCCAAGGTATTTTTAAAGAAGTTTCTGCGGCTTATTATAATAATTGGCAGAATCTTTTGTATGATTCTAATGGTAATATTATTGGTTTTAAAGATTTTTTGACTAATAAAACTTACACTATACTTCCTTGTTATTCTGGTAGAGTGTCTGCTGCATTTTATCAAAATTCTTCCTCACCAGCTTTGCTTTATCGTAATTTAAAGTGTAGTTATGTTTTGAATAAT---ATTTCTTTTATCTCACAACCATTT---TATTTTGATAGTTATCTTGGTTGTGTTTTGAATGCTGTTAATTTAACTAGCTATTCTGTATCCTCTTGTGATTTGCGTATGGGTAGTGGGTTTTGTATTGATTATGCTTTACCC---------TCTTCTCGGCGTAAGCGTAGAGGT------------ATTTCTTCTCCTTATCGCTTTGTAACTTTTGAACCCTTTAATGTTAGTTTTGTTAACGATAGTGTTGAAACTGTTGGTGGTTTATTTGAGATTCAGATTCCTACTAACTTTACCATAGCTGGTCATGAAGAATTTATTCAGACTAGTTCTCCTAAAGTTACTATTGATTGTTCAGCTTTTGTTTGCTCTAATTATGCTGCTTGTCATGATTTATTGTCGGAATATGGCACTTTTTGCGATAATATTAATAGTATTTTAAATGAAGTCAATGATTTACTTGATATTACTCAGTTGCAGGTTGCTAATGCTTTAATGCAAGGTGTTACACTTAGTTCTAATCTTAATACTAATCTACACTCTGATGTTGATAATATAGATTTTAAATCTCTTCTAGGTTGTTTAGGTTCACAATGTGGTTCT------------------------TCGTCTAGATCTTTGTTAGAGGATTTATTATTCAACAAGGTCAAACTTTCAGATGTAGGTTTTGTTGAAGCTTATAATAATTGCACTGGTGGTAGTGAAATTAGAGATCTTCTCTGTGTGCAATCTTTTAATGGTATTAAAGTATTACCTCCCATTTTATCTGAGACTCAAATTTCTGGCTATACTACAGCTGCTACTGTGGCGGCTATGTTTCCGCCATGGTCTGCTGCTGCTGGTGTACCATTTTCTCTTAATGTACAATATAGAATTAATGGTTTGGGTGTTACTATGGATGTTCTTAATAAGAATCAAAAGTTAATAGCTAATGCTTTTAATAAAGCTCTTCTTTCTATCCAGAATGGTTTTACTGCTACTAACTCTGCTCTTGCTAAAATTCAAAGTGTTGTTAATGCTAATGCTCAAGCACTTAATAGTTTGTTACAACAATTATTTAATAAATTTGGTGCTATTAGTTCTTCTTTACAAGAAATTTTGTCTCGCCTTGATAATTTAGAAGCTCAGGTTCAGATTGATAGGCTCATTAATGGTCGTTTGACTGCTTTAAATGCTTATGTTTCTCAACAGCTTAGTGATATTACACTTATTAAGGCTGGAGCTTCTCGTGCTATTGAGAAGGTTAATGAGTGTGTTAAAAGTCAATCCCCTCGTATAAATTTTTGTGGCAATGGTAACCACATTTTATCATTGGTTCAAAATGCTCCTTATGGTTTGCTTTTCATTCATTTTAGTTATAAACCTACTTCTTTTAAAACTGTCTTAGTAAGTCCAGGTTTATGTTTATCCGGTGATAGAGGTATTGCACCTAAGCAAGGTTATTTTATTAAACAAAATGATTCCTGGATGTTTACTGGTAGTTCCTATTATTACCCAGAACCAATTTCAGATAAAAATGTTGTTTTTATGAATAGTTGCTCTGTTAATTTTACTAAAGCTCCATTTATTTATTTTAATAATTCTATACCAAATTTGTCTGATTTTGAAGCCGAGTTTTCTCTTTGGTTTAAAAATCATACTTCTATGGCACCTAATTTAACCTTTAATTCTCAT---ATTAATGCTACTTTTTTAGATCTGTATTATGAAATGAATGTTATTCAGGAATCTATTAAATCTTTGAACAGTAGTTTTATTAATCTTAAAGAAATAGGTACTTATGAAATGTATGTTAAATGGCCTTGGTACATTTGGTTGTTAATTGTTATTTTATTTATAATTTTTCTTATGATACTTTTCTTTATATGCTGCTGTACTGGTTGTGGTTCAGCATGTTTTAGTAAATGTCATAATTGTTGTGATGAGTATGGGGGTCACAATGATTTTGTTATT---------AAAGCATCTCATGATGATTAG
>KY674941_HumanHKU1_USA_2016--
ATG---TTATTAATTATTTTTATT---TTGCCTACAACATTAGCTGTTATAGGTGATTTTAATTGTACT---------------AATTTT---GCTATTAATGATAAAAACACCACAGTTCCTCGCATAAGTGAGTATGTTGTGGATGTTTCTTATGGTTTGGGTACATATTATATACTTGATCGTGTTTATTTAAATACTACTATATTATTTACTGGTTATTTCCCTAAATCTGGTGCCAATTTTAGGGATCTATCTTTAAAAGGTACTACATATTTGAGTACTCTTTGGTATCAGAAACCCTTTTTATCTGATTTTAATAATGGTATTTTTTCTAGAGTTAAGAATACTAAGTTGTAT---GTTAATAAAACTTTGTATAGTGAGTTTAGTACTATAGTTATAGGTAGTGTTTTTATTAACAACTCTTATACTATTGTTGTTCAACCTCAT------------------------------------AATGGTGTTTTGGAGATTACAGCTTGTCAATACACTATGTGTGAGTATCCTCATACTATTTGTAAATCTAAA------GGTAGTTCTCGTAATGAATCTTGGCATTTTGAT---AAATCTGAACCTTTGTGTCTGTTCAAGAAAAATTTTACTTATAATGTTTCTACAGATTTCTTGTATTTTCATTTTTATCAAGAACGTGGCACTTTTTATGCTTATTATGCTGACTCTGGCATGCCTACTACTTTTTTATTTAGTTTGTATCTTGGTACTCTTTTATCTCATTATTATGTTTTGCCTTTGACTTGTAATGCTATATCTTCTAATACTGATAATGAGACTTTACAATATTGGGTCACACCTTTGTCTAAACGCCAATATCTTCTTAAATTTGACAACCGTGGTGTTATTACTAATGCTGTTGATTGTTCTAGTAGTTTCTTTAGTGAGATTCAATGTAAAACTAAATCTTTATTACCTAATACTGGTGTTTATGACTTATCTGGTTTTACTGTTAAGCCTGTTGCAACTGTACATCGTCGTATTCCTGATTTACCTGATTGTGACATTGATAAATGGCTTAACAATTTTAATGTACCCTCACCTCTTAATTGGGAACGTAAAATTTTTTCTAATTGCAACTTTAATTTGAGTACTTTGCTTCGTTTAGTTCATACTGATTCTTTTTCTTGTAATAATTTTGATGAATCTAAGATATATGGTAGTTGTTTTAAGAGTATTGTTTTAGATAAATTTGCCATACCCAACTCCAGACGATCTGATTTGCAGTTGGGCAGTTCTGGTTTTCTGCAATCTTCTAATTATAAAATTGACACTACTTCTAGTTCTTGTCAATTGTATTATAGTTTGCCTGCAATTAATGTTACTATTAATAATTATAATCCTTCTTCTTGGAATAGAAGGTATGGTTTTAATAATTTTAATTTG------------------------------AGC------TCTCATAGTGTTGTTTACTCACGTTATTGTTTTTCTGTTAATAATACTTTTTGTCCTTGTGCTAAACCTTCT------TTTGCTTCAAGTTGCAAGAGT---------------CATAAACCACCTTCTGCTTCCTGTCCTATTGGTACTAATTATCGTTCTTGTGAGAGTACT---ACTGTACTCGACCACACTGACTGGTGTAGGTGTTCTTGTTTACCTGATCCTATAACTGCTTATGACCCT------------------AGGTCTTGTTCTCAAAAAAAGTCTCTGGTTGGTGTTGGTGAACATTGTGCAGGGTTCGGTGTTGATGAAGAAAAGTGTGGTGTA---TTGGATGGATCATATAATGTTTCT---------TGTCTTTGTAGTACTGAT------------------------------------GCCTTTCTAGGTTGGTCTTATGACACTTGCGTCAGTAACAACCGTTGTAATATTTTTTCTAATTTTATTTTAAATGGTATCAATAGTGGTACCACTTGTTCTAATGATTTATTGCAGCCTAATACTGAAGTTTATACTGATGTTTGTGTTGATTACGACCTTTATGGTATTACAGGACAAGGTATTTTTAAAGAAGTTTCTGCTGTTTATTATAATAGTTGGCAAAATCTTTTGTATGATTCTAATGGCAACATTATTGGTTTTAAAGATTTTGTTACTAATAAAACATATAATATTTTCCCTTGTTATGCAGGAAGAGTTTCTGCTGCTTTTCATCAAAATGCTTCCTCTTTGGCTTTACTTTATCGTAATTTAAAATGTAGCTATGTTTTGAATAAT---ATTTCTTTAGCTACTCAGCCA------TATTTTGATAGTTATCTTGGTTGCGTTTTTAATGCTGATAATTTAACTGATTATTCTGTTTCTTCTTGTGCTCTTCGCATGGGTAGTGGTTTTTGTGTTGATTATAACTCACCTTCTTTTTCCTCTTCGCGTCGTAAACGTAGAAGT------------ATTTCTGCTTCTTATCGGTTTGTTACTTTTGAACCCTTTAATGTCAGTTTTGTTAATGACAGTATTGAGTCTGTGGGTGGTCTTTATGAGATCAAAATTCCCACTAACTTTACTATAGTTGGTCAAGAGGAATTTATTCAAACTAATTCTCCTAAAGTTACTATTGATTGTTCTTTATTTGTCTGTTCTAATTATGCAGCTTGCCATGACTTATTGTCAGAGTATGGCACTTTTTGTGATAATATTAATAGTATTTTAGATGAAGTTAATGGTTTACTTGATACTACTCAATTGCATGTAGCTGATACTCTTATGCAAGGTGTCACACTTAGCTCCAATCTTAATACTAATTTGCATTTTGATGTTGATAATATTAATTTTAAATCCCTAGTTGGATGTTTAGGTCCACACTGCGGTTCT------------------------TCTTCTCGTTCTTTTTTTGAAGATTTATTGTTTGACAAAGTTAAACTTTCAGATGTTGGTTTTGTTGAAGCTTATAACAATTGTACTGGTGGTAGTGAAATTAGAGATCTTCTTTGTGTACAATCCTTTAATGGTATTAAAGTTTTGCCTCCTATTTTGTCTGAATCTCAAATTTCTGGTTACACCACAGCTGCTACTGTTGCTGCTATGTTTCCACCATGGTCAGCAGCAGCTGGCATACCATTTTCTCTTAATGTACAATATAGAATTAATGGTTTGGGTGTTACTATGGATGTTCTTAATAAAAATCAAAAGTTGATAGCTACTGCTTTTAATAATGCTCTTCTTTCTATTCAGAATGGTTTTAGTGCTACCAACTCTGCACTTGCTAAAATACAAAGTGTTGTTAATTCTAATGCTCAAGCACTTAATAGTTTGTTACAGCAATTATTTAATAAATTTGGTGCAATTAGTTCTTCTTTACAAGAAATTTTATCTCGTCTCGATGCTTTAGAGGCTCAGGTTCAGATTGATAGGCTTATTAATGGTCGTTTAACTGCTTTAAATGCTTATGTCTCTCAACAACTTAGTGATATTTCTCTTGTAAAATTTGGTGCTGCTTTAGCTATGGAGAAGGTTAATGAGTGTGTTAAAAGTCAATCTCCTCGTATTAATTTTTGTGGTAATGGTAATCATATTTTGTCATTAGTTCAAAATGCTCCTTATGGTTTGTTGTTTATGCATTTTAGTTATAAACCTATTTCTTTTAAAACTGTTTTAGTAAGTCCTGGTTTGTGTATATCAGGTGATGTAGGTATTGCACCTAAACAAGGGTATTTTATTAAACACAATGATCATTGGATGTTCACTGGTAGTTCTTACTATTATCCTGAACCAATTTCAGATAAAAATGTTGTTTTTATGAATACTTGTTCTGTTAATTTTACTAAAGCGCCTCTTGTTTATTTGAATCATTCTGTACCAAAATTGTCTGATTTTGAATCTGAGTTATCTCATTGGTTTAAAAATCAAACATCCATTGCGCCTAATTTGACTTTAAATCTTCATACTATTAATGCTACTTTTTTAGATTTGTATTATGAGATGAATCTTATTCAAGAGTCTATTAAGTCTTTGAATAATAGTTATATCAATCTTAAAGATATAGGTACATATGAAATGTATGTAAAATGGCCTTGGTATGTTTGGCTACTAATTTCTTTTTCATTTATAATATTCCTTGTATTGCTCTTTTTTATATGTTGTTGTACTGGTTGTGGTTCTGCATGTTTTAGTAAATGTCATAATTGTTGTGATGAGTATGGTGGTCATCATGATTTTGTTATC---------AAAACATCTCATGATGATTAG
>KY983584_HumanHKU1_USA_2015--
ATG---TTATTAATTATTTTTATT---TTGCCTACAACATTAGCTGTTATAGGTGATTTTAATTGTACT---------------AATTTT---GCTATTAATGATAAAAACACCACAGTTCCTCGCATAAGTGAGTATGTTGTGGATGTTTCTCATGGTTTGGGTACATATTATATACTTGATCGTGTTTATTTAAATACTACTATATTATTTACTGGTTATTTCCCTAAAGCTGGTGCCAATTTTAGGGATCTATCTTTAAAAGGTACTACATATTTGAGTACTCTTTGGTATCAGAAACCCTTTTTATCTGATTTTAATAATGGTATTTTTTCTAGAGTTAAGAATACTAAGTTGTAT---GTTAATAAAACTTTGTATAGTGAGTTTAGTACTATAGTTATAGGTAGTGTTTTTATTAACAACTCTTATACTATTGTTGTTCAACCTCAT------------------------------------AATGGTGTTTTGGAGATTACAGCTTGTCAATACACTATGTGTGAGTATCCTCATACTATTTGTAAATCTAAA------GGTAGTTCTCGTAATGAATCTTGGCATTTTGAT---AAATCTGAACCTTTGTGTCTGTTCAAGAAAAATTTTACTTATAATGTTTCCACAGATTGGTTGTATTTTCATTTTTATCAAGAACGTGGCACTTTTTATGCTTATTATGCTGATTCTGGCATGCCTACTACTTTTTTATTTAGTTTGTATCTTGGTACTCTTTTATCTCATTATTATGTTCTGCCTTTGACTTGTAATGCTATATCTTCTAATACTGATAATGAGACTTTACAATATTGGGTCACACCTTTGTCTAAACGCCAATATCTTCTTAAATTTGACAACCGTGGTGTTATTACTAATGCTGTTGATTGTTCTAGTAGTTTCTTTAGCGAGATTCAATGTAAAACTAAATCTTTATTACCTAATACTGGTGTTTATGACTTATCTGGTTTTACTGTTAAGCCTGTTGCAACTGTACATCGTCGTATTCCTGATTTACCTGATTGTGACATTGATAAATGGCTTAACAATTTTAATGTACCCTCACCTCTTAATTGGGAACGTAAAATTTTTTCTAATTGCAACTTTAATTTGAGTACTTTGCTTCGTTTAGTTCATACTGATTCTTTTTCTTGTAATAATTTTGATGAATCTAAGATATATGGTAGTTGTTTTAAGAGTATTATTTTAGATAAATTTGCCATACCCAACTCCAGACGATCTGATTTGCAGTTGGGCAGTTCTGGTTTTCTGCAATCTTCTAATTATAAAATTGACACTACTTCTAGTTCTTGTCAATTGTATTATAGTTTGCCTGCAATTAATGTTACTATTAATAATTATAATCCTTCTTCTTGGAATAGAAGGTATGGTTTTAATAATTTTATTTTG------------------------------AGC------TCTCATAGTGTTGTTTACTCACGTTATTGTTTTTCTGTTAATAATACTTTTTGTCCTTGTGCTAAACCTTCT------TTTGCTTCAAGTTGCAAGAGT---------------CATAAACCACCTTCTGCTTCCTGTCCTATTGGTACTAATTATCGTTCTTGTGAGAGTACT---ACTGTACTCGACCGCACTGACTGGTGTAGGTGTTCTTGTTTACCTGATCCTATAACTGCTTATGACCCT------------------AGGTCTTGTTCTCAAAAAAAGTCTCTGGTTGGTGTTGGTGAACATTGTGCAGGGTTCGGTGTTGATGAAGAAAAGTGTGGTGTA---TTGGATGGATCATATAATGCTTCT---------TGTCTTTGTAGTACTGAT------------------------------------GCCTTTCTAGGTTGGTCTTATGACACTTGCGTCAGTAACAACCGTTGTAATATTTTTTCTAATTTTATTTTAAATGGTATCAATAGTGGTACCACTTGTTCTAATGATTTATTGCAGCCCAATACTGAAGTTTTTACTGATGTTTGTGTTGATTACGACCTTTATGGTATTACAGGACAAGGTATTTTTAAAGAAGTTTCTGCTGTTTATTATAATAGTTGGCAAAATCTTTTGTATGATTCTAATGGCAACATTATTGGTTTTAAAGATTTTGTTACTAATAAAACATATAATATTTTCCCTTGTTATGCAGGAAGAGTTTCTGCTGCTTTTCATCAAAATGCTTCCTCTTTGGCTTTACTTTATCGTAATTTAAAATGTAGCTATGTTTTGAATAAT---ATTTCTTTAGCTACTCAGCCA------TATTTTGATAGTTATCTTGGTTGCGTTTTTAATGCTGATAATTTAACTGATTATTCTGTTTCTTCTTGTGCTCTTCGCATTGGTAGTGGTTTTTGTGTTGATTATAACTCACCTTCTTCTTCCTCTTCGCGTCGTAAACGTAGAAGT------------ATTTCTGCTTCTTATCGTTTTGTTACTTTTGAACCCTTTAATGTCAGTTTTGTTAATGACAGTATTGAGTCTGTGGGTGGTCTTTATGAGATCAAAATTCCCACTAACTTTACTATAGTTGGTCAAGAGGAATTTATTCAAACTAATTCTCCTAAAGTTACTATTGATTGTTCTTTATTTGTCTGTTCTAATTATGCAGCTTGCCATGACTTATTGTCAGAGTATGGCACTTTTTGTGATAATATTAATAGTATTTTAGATGAAGTTAATGGTTTACTTGATACTACTCAATTGCATGTAGCTGATACTCTTATGCAAGGTGTCACACTTAGCTCCAATCTTAATACTAATTTGCATTTTGATGTTGATAATATTAATTTTAAATCCCTAGTTGGATGTTTAGGTCCACACTGCGGTTCC------------------------TCTTCTCGTTCCTTTATTGAAGATTTATTGTTTGACAAAGTTAAACTTTCAGATGTTGGTTTTGTTGAAGCTTATAACAATTGTACTGGTGGTAGTGAAATTAGAGATCTTCTTTGTGTACAATCCTTTAATGGTATTAAAGTTTTGCCTCCTATTTTGTCTGAATCTCAAATTTCCGGTTACACCACAGCCGCTACTGTTGCTGCTATGTTTCCACCATGGTCAGCAGCAGCTGGCATACCATTTTCTCTTAATGTACAATATAGAATTAATGGTTTGGGTGTTACTATGGATGTTCTTAATAAAAATCAAAAGTTGATAGCTACTGCTTTTAATAATGCTCTTCTTTCTATTCAGAATGGTTTTAGTGCTACCAACTCTGCACTTGCTAAAATACAAAGTGTTGTTAATTCTAATGCTCAAGCACTTAATAGTTTATTACAGCAATTATTTAATAAATTTGGTGCAATTAGTTCTTCTTTACAAGAAATTTTATCTCGTCTCGATGCTTTAGAGGCTCAGGTTCAGATTGATAGGCTTATTAATGGTCGTTTAACTGCTTTAAATGCTTATGTCTCTCAACAGCTTAGTGATATTTCTCTTGTAAAATTTGGTGCTGCTTTAGCCATGGAGAAGGTTAATGAGTGTGTTAAAAGTCAATCTCCTCGTATTAATTTTTGTGGTAATGGTAATCATATTTTGTCATTAGTTCAAAATGCTCCTTATGGTTTGTTGTTTATGCATTTTAGTTATAAACCTATTTCTTTTAAAACTGTTTTAGTAAGTCCTGGTTTGTGTATATCAGGTGATGTAGGTATTGCACCTAAACAAGGGTATTTTATTAAACATAATGATCATTGGATGTTCACTGGTAGTTCTTACTATTATCCTGAACCAATTTCAGATAAAAATGTTGTTTTTATGAATACTTGTTCTGTTAATTTTACTAAAGCGCCTCTTGTTTATTTGAATCATTCTGTACCAAAATTGTCTGATTTTGAATCTGAGTTATCTCATTGGTTTAAAAATCAAACATCCATTGCGCCTAATTTGACTTTAAATCTTCATACTATTAATGCTACTTTTTTAGATTTGTATTATGAGATGAATCTTATTCAAGAGTCTATTAAGTCTTTGAATAATAGTTATATCAATCTTAAAGATATAGGTACATATGAAATGTATGTAAAATGGCCTTGGTATGTTTGGCTACTAATTTCTTTTTCATTTATAATATTCCTTGTATTGCTCTTTTTTATATGTTGTTGTACTGGTTGTGGTTCTGCATGTTTTAGTAAATGTCATAATTGTTGTGATGAGTATGGTGGTCATCATGATTTTGTTATC---------AAAACATCTCATGATGATTAG
>LC315650_HumanHKU1_Japan_2014--
ATG---TTATTAATTATTTTTATT---TTGCCTACAACATTAGCTGTTATAGGTGATTTTAATTGTACT---------------AATTTT---GCTATTAATGATAAAAACACCACAGTTCCTCGCATAAGTGAGTATGTTGTGGATGTTTCTTATGGTTTGGGTACATATTATATACTTGATCGTGTTTATTTAAATACTACTATATTATTTACTGGTTATTTCCCTAAAGCTGGTGCCAATTTTAGGGATCTATCTTTAAAAGGTACTACATATTTGAGTACTCTTTGGTATCAGAAACCCTTTTTATCTGATTTTAATAATGGTATTTTTTCTAGAGTTAAGAATACTAAGTTGTAT---GTTAATAAAACTTTGTATAGTGAGTTTAGTACTATAGTTATAGGTAGTGTTTTTATTAACAACTCTTATACTATTGTTGTTCAACCTCAT------------------------------------AATGGTGTTTTGGAGATTACAGCTTGTCAATACACTATGTGTGAGTATCCTCATACCATTTGTAAATCTAAA------GGTAGTTCTCGTAATGAATCTTGGCATTTTGAT---AAATCTGAACCTTTGTGTCTGTTCAAGAAAAATTTTACTTATAATGTTTCTACAGATTGGTTGTATTTTCATTTTTATCAAGAACGTGGCACTTTTTATGCTTATTATGCTGATTCTGGCATGCCTACTACTTTTTTATTTAGTTTGTATCTTGGTACTCTTTTATCTCATTATTATGTTTTGCCTTTGACTTGTAATGCTATATCTTCTAATACTGATAATGAGACTTTACAATATTGGGTCACACCTTTGTCTAAACGCCAATATCTTCTTAAATTTGACAACCGTGGTGTTATTACTAATGCTGTTGATTGTTCTAGTAGTTTCTTTAGCGAGATTCAATGTAAAACTAAATCTTTATTACCTAATACTGGTGTTTATGACTTATCTGGTTTTACTGTTAAGCCTGTTGCAACTGTACATCGTCGTATTCCTGATTTACCTGATTGTGACATTGATAAATGGCTTAACAATTTTAATGTACCCTCACCTCTTAATTGGGAACGTAAAATTTTTTCTAATTGCAACTTTAATTTGAGTACTTTGCTTCGTTTAGTTCATACTGATTCTTTTTCTTGTAATAATTTTGATGAATCTAAGATATATGGTAGTTGTTTTAAGAGTATTATTTTAGATAAATTTGCCATACCCAACTCCAGACGATCTGATTTGCAGTTGGGCAGTTCTGGTTTTCTGCAATCTTCTAATTATAAAATTGACACTACTTCTAGTTCTTGTCAATTGTATTATAGTTTGCCTGCAATTAATGTTACTATTAATAATTATAATCCTTCTTCTTGGAATAGAAGGTATGGTTTTAATAATTTTAATTTG------------------------------AGC------TCTCATAGTGTTGTTTACTCACGTTATTGTTTTTCTGTTAATAATACTTTTTGTCCTTGTGCTAAACCTTCT------TTTGCTTCAAGTTGCAAGAGT---------------CATAAACCACCTTCTGCTTCCTGTCCTATCGGTACTAATTATCGTTCTTGTGAGAGTACT---ACTGTACTCGACCGCACTGACTGGTGTAGGTGTTCTTGTTTACCTGATCCTATAACTGCTTATGACCCT------------------AGGTCTTGTTCTCAAAAAAAGTCTCTGGTTGGTGTTGGTGAACATTGTGCAGGGTTCGGTGTTGATGAAGAAAAGTGTGGTGTA---TTGGATGGATCATATAATGCTTCT---------TGTCTTTGTAGTACTGAT------------------------------------GCCTTTCTAGGTTGGTCTTATGACACTTGCGTCAGTAACAACCGTTGTAATATTTTTTCTAATTTTATTTTAAATGGTATCAATAGTGGTACCACTTGTTCTAATGATTTATTGCAGCCCAATACTGAAGTTTTTACTGATGTTTGTGTTGATTACGACCTTTATGGTATTACAGGACAAGGTATTTTTAAAGAAGTTTCTGCTGTTTATTATAATAGTTGGCAAAATCTTTTGTATGATTCTAATGGCAACATTATTGGTTTTAAAGATTTTGTTACTAATAAAACATATAATATTTTCCCTTGTTATGCAGGAAGAGTTTCTGCTGCTTTTCATCAAAATGCTTCCTCTTTGGCTTTACTTTATCGTAATTTAAAATGTAGCTATGTTTTGAATAAT---ATTTCTTTAGCTACTCAGCCA------TATTTTGATAGTTATCTTGGTTGCGTTTTTAATGCTGATAATTTAACTGATTATTCTGTTTCTTCTTGTGCTCTTCGCATGGGTAGTGGTTTTTGTGTTGATTATAACTCACCTTCTTCTTCCTCTTCGCGTCGTAAACGTAGAAGT------------ATTTCTGCTTCTTATCGTTTTGTCACTTTTGAACCCTTTAATGTCAGTTTTGTTAATGACAGTATTGAGTCTGTGGGTGGTCTTTATGAGATCAAAATTCCCACTAACTTTACTATAGTTGGTCAAGAGGAATTTATTCAAACTAATTCTCCTAAAGTTACTATTGATTGTTCTTTATTTGTCTGTTCTAATTATGCAGCTTGCCATGACTTATTGTCAGAGTATGGCACTTTTTGTGATAATATTAATAGTATTTTAGATGAAGTTAATGGTTTACTTGATACTACTCAATTGCATGTAGCTGATACTCTTATGCAAGGTGTCACACTTAGCTCCAATCTTAATACTAATTTGCATTTTGATGTTGATAATATTAATTTTAAATCCCTAGTTGGATGTTTAGGTCCACACTGCGGTTCC------------------------TCTTCTCGTTCCTTTTTTGAAGATTTATTGTTTGACAAAGTTAAACTTTCAGATGTTGGTTTTGTTGAAGCTTATAACAATTGTACTGGTGGTAGTGAAATTAGAGATCTTCTTTGTGTACAATCCTTTAATGGTATTAAAGTTTTGCCTCCTATTTTGTCTGAATCTCAAATTTCCGGTTACACCACAGCCGCCACTGTTGCTGCTATGTTTCCACCATGGTCAGCAGCAGCTGGCATACCATTTTCTCTTAATGTACAATATAGAATTAATGGTTTGGGTGTTACTATGGATGTTCTTAATAAAAATCAAAAGTTGATAGCTACTGCTTTTAATAATGCTCTTCTTTCTATTCAGAATGGTTTTAGTGCTACCAACTCTGCACTTGCTAAAATACAAAGTGTTGTTAATTCTAATGCTCAAGCACTTAATAGTTTGTTACAGCAATTATTTAATAAATTTGGTGCAATTAGTTCTTCTTTACAAGAAATTTTATCTCGTCTCGATGCTTTAGAGGCTCAGGTTCAGATTGATAGGCTTATTAATGGTCGTTTAACTGCTTTAAATGCTTATGTCTCTCAACAGCTTAGTGATATTTCTCTTGTAAAATTTGGTGCTGCTTTAGCCATGGAGAAGGTTAATGAGTGTGTTAAAAGTCAATCTCCTCGTATTAATTTTTGTGGTAATGGTAATCATATTTTGTCATTAGTTCAAAATGCTCCTTATGGTTTGTTGTTTATGCATTTTAGTTATAAACCTATTTCTTTTAAAACTGTTTTAGTAAGTCCTGGTTTGTGTATATCAGGTGATGTAGGTATTGCACCTAAACAAGGGTATTTTATTAAACATAATGATCATTGGATGTTCACTGGTAGTTCTTACTATTATCCTGAACCAATTTCAGATAAAAATGTTGTTTTTATGAATACTTGTTCTGTTAATTTTACTAAAGCGCCTCTTGTTTATTTGAATCATTCTGTACCAAAATTGTCTGATTTTGAATCTGAGTTATCTCATTGGTTTAAAAATCAAACATCCATTGCGCCTAATTTGACTTTAAATCTTCATACTATTAATGCTACTTTTTTAGATTTGTATTATGAGATGAATCTTATTCAAGAGTCTATTAAGTCTTTGAATAATAGTTATATCAATCTTAAAGATATAGGTACATATGAAATGTATGTAAAATGGCCTTGGTATGTTTGGCTACTAATTTCTTTTTCATTTATAATATTCCTTGTATTGCTCTTTTTTATATGTTGTTGTACTGGTTGTGGTTCTGCATGTTTTAGTAAATGTCATAATTGTTGTGATGAGTATGGTGGTCATCATGATTTTGTTATC---------AAAACATCTCATGATGATTAG
>MK167038_HumanHKU1_USA_2017--
ATG---TTATTAATTATTTTTATT---TTGCCTACAACATTAGCTGTTATAGGTGATTTTAATTGTACT---------------AACTCT---TTTATTAATCATTATAATAAAACCATTCCGCGTATAAGCGAGGATGGTGTTGATGTATCTCTTGGTTTGGGCACATATTATGTTCTTAATCGTGTTTATTTAAATACTACCTTGTTATTTACAGGTTATTTTCCTAAATCTGGTGCTAATTTTACAGACTTGGCTTTAAAGGGTTCTACATATTTGAGTACTCTCTGGTATAAACCACCTTTTCTGTCAGATTTTAATAATGGTATTTTTTCTAAGGTTAAGAATACTAAGTTATAT---GTTAATAATATTTTGTATAGTGAATTTAGTACTATAGTTATAGGTAGTGTTTTTGTTAATACGTCTTATACTATTGTTGTTCAACCTCAC------------------------------------AATGGTATTTTGGAGATTACAGCTTGTCAGTATACTATGTGTGAATATCCTCACACTGTTTGTAAGTCTAAG------GGTAGTATTCGTAATGAATCTTGGCACATTGAT---TCTTCGGAACCTTTATGCTTGTTTAAGAAAAATTTTACTTATAATGTTTCTGCAGATTGGCTGTATTTTCATTTTTATCAAGAACGTGGTGTTTTTTATGCATATTATGCAGATGTAGGTATGCCTACCACTTTTTTATTTAGTTTATATTTAGGTACTATTTTATCTCATTATTATGTTATGCCTTTGACTTGTAATGCTATATCTCCAAAGACTGACAAAGAAACTTTAGAATATTGGGTTACACCGCTATCTAGACGTCAGTATCTTCTCAATTTTGATGAGCACGGTGTTATTACTAAAGCCGTTGATTGTTCAAGTAGTTTTCTTAGTGAGATTCAATGTAAAACTCAATCTTTTGCACCTAATACTGGTGTTTATGATTTGTCTGGTTTTACTGTAAAGCCTGTTGCAACTGTTTATCGTCGGATTCCTAATTTACCTGATTGTGACATTGACAACTGGCTTAATAATGTTAGTGTACCTTCACCTCTTAATTGGGAACGTAGAATTTTTTCTAATTGTAACTTCAATTTAAGCACTTTACTTCGTCTAGTCCATGTTGATTCTTTTTCTTGTAATAATCTTGATAAATCTAAAATTTTTGGTAGTTGCTTTAATAGTATTACTGTTGACAAGTTTGCTATACCTAATCGTAGACGAGATGATTTGCAATTGGGCAGTTCTGGCTTTTTGCAATCATCTAATTACAAAATAGAT--------------------------------------------------------------------------------------------------------------------------------------------------------------------------------------------------------------------------------------------------------------------------------------------------------TGGTACTAAATATCGTCATTGCGACTTGGAT---ACTACTCTTTATGTTAAAAACTGGTGTAGATGTTCTTGTCTACCTGACCCCATTTCTACTTATTCTCCT------------------AACACATGTCCTCAAAAGAAGGTCGTTGTTGGTATAGGTGAACATTGTCCAGGTCTTGGTATTAATGAGGAAAAATGTGGTACACAATTAAATCATAGT---------TCC---------TGTTCTTGTAGTCCTGAT------------------------------------GCCTTTTTGGGTTGGTCTTTTGATAGTTGTATTAGTAATAATCGTTGCAATATTTTTTCTAATTTTATTTTTAATGGAATTAATAGTGGTACCACTTGTTCTAATGATTTGTTATATTCTAACACTGACGTTTCTACTGGTGTTTGTGTTAATTATGATCTTTATGGCATCACAGGCCAAGGTATTTTTAAAGAAGTTTCTGCGGCTTATTATAATGATTGGCAGAATCTTTTGTATGATTCTAATGGTAATATTATTGGTTTTAAAGATTTTTTGACTAATAAAACTTACACTATACTTCCTTGTTATTCTGGTAGAGTGTCTGCTGCATTTTATAAAAATTCTTCCTCACCAGCTTTGCTTTATCGTAATTTAAAGTGTAGTTATGTTTTGAATAAT---ATTTCTTTTATCTCACAACCATTT---TATTTTGATAGTTATCTTGGTTGTGTTTTGAATGCTGTTAATTTAACTAGCTATTCTGTATCCTCTTGTGATTTGCGTATGGGTAGTGGGTTTTGTATTGATTATGCTTTACCC---------TCTTCTCGGCGTAAGCGTAGAGGT------------ATTTCTTCTCCTTATCGCTTTGTAACTTTTGAACCCTTTAATGTTAGTTTTGTTAACGATAGTGTTGAAACTGTAGGTGGTTTATTTGAGATTCAGATTCCTACTAACTTTACCATAGCTGGTCATGAAGAATTTATTCAGACTAGTTCTCCTAAAGTTACTATTGATTGTTCAGCTTTTGTTTGCTCTAATTATGCTGCTTGTCATGATTTATTGTCGGAATATGGCACTTTTTGCGATAATATTAATAGTATTTTAAATGAAGTCAATGACTTACTTGATATTACTCAGTTGCAGGTTGCTAATGCTTTAATGCAAGGTGTTACACTTAGTTCTAATCTTAATACTAATCTACACTCTGATGTTGATAATATAGATTTTAAATCTCTTCTAGGTTGTTTAGGTTCACAATGTGGTTCT------------------------TCGTCTAGATCTTTGTTAGAGGATTTATTATTCAACAAGGTCAAACTTTCAGATGTAGGTTTTGTTGAAGCTTATAATAATTGCACTGGTGGTAGTGAAATTAGAGATCTTCTCTGTGTGCAATCTTTTAATGGTATTAAAGTATTACCTCCCATTTTATCAGAGACTCAAATTTCTGGTTATACTACAGCTGCTACTGTGGCGGCTATGTTTCCGCCATGGTCTGCTGCTGCTGGTGTACCATTTTCTCTTAATGTACAATATAGAATTAATGGTTTGGGTGTTACTATGGATGTTCTTAATAAGAATCAAAAGTTAATAGCTAATGCTTTTAATAAAGCTCTTCTTTCTATCCAGAATGGTTTTACTGCTACTAACTCTGCTCTTGCTAAAATTCAAAGTGTCGTTAATGCTAATGCTCAAGCACTTAATAGTTTGTTACAACAATTATTTAATAAATTTGGTGCTATTAGTTCTTCTTTACAAGAAATTTTGTCTCGCCTTGATAATTTAGAAGCTCAGGTTCAGATTGATAGGCTCATTAATGGTCGTTTGACTGCTTTAAATGCTTATGTTTCTCAACAGCTTAGTGATATTACACTTATTAAGGCTGGAGCTTCTCGTGCTATTGAGAAGGTTAATGAGTGTGTTAAAAGTCAATCCCCTCGTATAAATTTTTGTGGCAATGGTAACCACATTTTATCATTGGTTCAAAATGCTCCTTATGGTTTGCTTTTCATTCATTTTAGTTATAAACCTACTTCTTTTAAAACTGTCTTAGTAAGTCCAGGTTTATGTTTATCCGGTGATATAGGTATTGCACCTAAGCAAGGTTATTTTATTAAACAAAATGATTCCTGGATGTTTACTGGTAGTTCCTATTATTACCCAGAACCAATTTCAGATAAAAATGTTGTTTTCATGAATAGTTGCTCTGTTAATTTTACTAAAGCTCCATTTATTTATCTTAATAATTCTATACCAAATTTGTCTGATTTTGAAGCCGAGTTTTCTCTTTGGTTTAAAAATCATACTTCTATAGCACCTAATTTAACCTTTAATTCTCAT---ATTAATGCTACTTTTTTAGATCTGTATTATGAAATGAATGTTATTCAGGAATCTATTAAATCTTTGAACAGTAGTTTTATTAATCTTAAAGAAATAGGTACTTATGAAATGTATGTTAAATGGCCTTGGTACATTTGGTTGTTAATTGTCATTTCATTTATAATTTTTCTTATGATACTTTTCTTTATATGCTGCTGTACTGGTTGCGGTTCAGCATGTTTTAGTAAATGTCATAATTGTTGTGATGAGTATGGGGGTCACAATGATTTTGTTATT---------AAAGCATCTCATGATGATTAG
>KF963229_HumanOC43_France_1967--
ATG---TTTTTGATACTTTTAATTTCCTTACCAACGGCTTTTGCTGTTATAGGAGATTTAAAGTGTACTTCAGAT------------------AATATTAATGATAAAGACACCGGTCCTCCTCCTATAAGTACTGATACTGTTGATGTTACTAATGGTTTGGGTACTTATTATGTTTTAGATCGTGTGTATTTAAATACTACGTTGTTTCTTAATGGTTATTACCCTACTTCAGGTTCCACATATCGTAATATGGCACTGAAGGGAAGTGTACTATTGAGCAGACTATGGTTTAAACCACCATTTCTTTCTGATTTTATTAATGGTATTTTTGCTAAGGTCAAAAATACCAAGGTTATT---AAAGATCGTGTAATGTATAGTGAGTTCCCTGCTATAACTATAGGTAGTACTTTTGTAAATACATCCTATAGTGTGGTAGTACAACCACGTACAATCAAGTCAACACAGGATGGTGATAATAAATTACAAGGTCTTTTAGAGGTCTCTGTTTGCCAGTATAATATGTGCGAGTACCCACAAACGATTTGTCATCCTAACCTG---GGTAATCATCGCAAAGAACTATGGCATTTGGAT---ACAGGTGTTGTTTCCTGTTTATATAAGCGTAATTTCACATATGATGTGAATGCTGATTATTTGTATTTTCATTTTTATCAAGAAGGTGGTACTTTTTATGCATATTTTACAGACACTGGTGTTGTTACTAAGTTTTTGTTTAATGTTTATTTAGGCATGGCGCTTTCACACTATTATGTCATGCCTCTGACTTGTAATAGTAAG------------------CTTACTTTAGAATATTGGGTTACACCTCTCACTTCTAGACAATATTTACTCGCTTTCAATCAAGATGGTATTATTTTTAATGCTGTTGATTGTATGAGTGATTTTATGAGTGAGATTAAGTGTAAAACACAATCTATAGCACCACCTACTGGTGTTTATGAATTAAACGGTTACACTGTTCAGCCAATCGCAGATGTTTACCGACGTAAACCTAATCTTCCCAATTGCAATATAGAAGCTTGGCTTAATGATAAGTCGGTGCCCTCTCCATTAAATTGGGAACGTAAGACATTTTCAAATTGTAATTTTAATATGAGCAGCCTGATGTCTTTTATTCAGGCAGACTCATTTACTTGTAATAATATTGATGCTGCTAAGATATATGGTATGTGTTTTTCCAGCATAACTATAGATAAGTTTGCTATACCCAATGGCAGGAAGGTTGACCTACAATTGGGTAATTTGGGCTATTTGCAGTCATTTAACTATAGAATTGATACTACTGCAACAAGTTGTCAGTTGTATTATAATTTACCTGCTGCTAATGTTTCTGTTAGCAGGTTTAATCCTTCTACTTGGAATAAGAGATTTGGTTTTATAGAAGATTCTGTTTTTAAGCCTCGACCTGCA---GGTGTTCTTACT------AATCATGATGTAGTTTATGCACAACACTGTTTCAAAGCTCCTAAACATTTCTGTCCGTGTAAATTGAATGGTTCG---TGTGTAGGTAGTGGTCCTGGT---------------AAAAATAATGGTATAGGCACTTGTCCTGCAGGTACTAATTATTTAACTTGTGAT---------------------AAT------------------TTGTGCACTCCTGATCCTATTACATTTACAGGT---------ACTTAT---------AAGTGCCCCCAAACTAAATCTTTAGTTGGCATAGGTGAGCACTGTTCGGGTCTTGCTGTTAAAAGTGATTATTGTGGAGGCAAT---------------------TCT---------TGTACTTGCCGACCACAA------------------------------------GCATTTTTGGGTTGGTCTGCAGACTCTTGTTTACAAGGAGACAAGTGTAATATTTTTGCTAATTTTATTTTGCATGATGTTAATAGTGGTCTTACTTGTTCT----------------------------------------------------------------------------------------------------------------------------------------------------------------------------------------------------------------------------------------------------------------------------------------------------------------------------------------------------------------------------------------------------------------------------------------------------------------------------------------------------------------------------------------------------------------------------------------------------------------------------------------------------------------------------------------------------------------------------------------------------------------------------------------------------------------------------------------------------------------------------------------------------------------------------------------------------------------------------------------------------------------------------------------------------------------------------------------------------------------------------------------------------------------------------------------------------------------------------------------------------------------------------------------------------------------------------------------------------------------------------------------------------------------------------------------------------------------------------------------------------------------------------------------------------------------------------------------------------------------------------------------------------------------------------------------------------------------------------------------------------------------------------------------------------------------------------------------------------------------------------------------------------------------------------------------------------------------------------------------------------------------------------------------------------------------------------------------------------------------------------------------------------------------------------------------------------------------------------------------------------------------------------------------------------------------------------------------------------------AGTTAGTAATC---------AAAACTTCACATGACGACTAA
>LC331070_HumanOC43_Japan_2015-01-
ATG---TTTTTGATACTTTTAATTTCCTTACCAACGGCTTTTGCTGTTATAGGAGATTTAAATTGTACTTTAGATCCTAGGCTTAGAGGT---AGCTTTAATAATAGAGACACCGGTCCTCCTTCTATAAGTACTGATACTGTTGATGTTACTAATGGTTTGGGTACTTATTATGTTTTAGATCGTGTGTATTTAAATACTACGTTGTTTCTTAATGGTTATTACCCCACTTCAGGTTCCACATATCGTAATATGGCACTGAAGGGAACTGACTTATTGAGCACATTATGGTTTAAACCACCATTTCTTTCTGATTTTATTAATGGTATTTTTGCTAAGGTCAAAAATACCAATGTTTTT---AAAGATGGTGTAATGTATAGTGAGTTTCCTGCTATAACTATAGGTAGTACTTTTGTAAATACATCCTATAGTGTGGTAGTACAACCACGTACAATTAATTCAACACAGGATGGTGTTAATAAATTACAAGGTCTTTTAGAGGTCTCTGTTTGCCAGTATAATATGTGTGAGTACCCACATACGACTTGTCATCCTAACTTG---GGTAACCATTTCAAAGAATTATGGCATTTGGAT---ACAGGTGTTGTTTCCTGTTTGTATAAGCGTAATTTCACATATGATGTGAATGCTACTTATTTGTATTTTCATTTTTATCAAGAAGGTGGTACTTTTTATGCATATTTTACAGACACTGGTTTTGTTACTAAGTTTTTGTTTAATGTTTATTTAGGCATGGCACTTTCACACTATTATGTCATGCCTCTGACTTGTATTAGTAGGCTTAAA------GACGGTTTTAGTTTAGAATATTGGGTTACACCCCTCACTCCTAGACAATATTTACTCGCTTTCGATCAAGATGGTATTATTTTTAATGCTGTTGATTGTATGAGCGATTTTATGAGTGAGATTAAGTGTAAAACACAATCTATAGCACCACCCACTGGTGTTTATGAATTAAACGGTTACACTGTTCAGCCAATTGCAGATGTTTACCGACGCAAACCTGATCTTCCCAATTGTAATATAGAAGCTTGGCTTAATGATAAGTCGGTGCCCTCCCCATTAAATTGGGAACGTAAGACATTTTCAAATTGTAATTTTAATATGAGCAGCCTGATGTCTTTTATTCAGGCAGACTCATTTACTTGTAATAATATTGATGCTGCTAAGATATATGGTATGTGTTTTTCCAGCATAACTATAGATAAGTTTGCTATACCCAATCGCAGGAAGGTTGACCTACAATTGGGTAATTTGGGCTATTTGCAGTCATCCAACTATAGAATTGATACTACTGCAACAAGTTGTCAGTTGTATTATAATTTACCTGCTGCTAATGTCTCTGTTAGCAGGTTTAATCCTTCTACTTGGAATAAGAGATTTGGTTTTATAGAAGATTCTGTTTTTGTGCCTCAACCTACA---GGTGTTTTTACT------AATCACAGTGTAGTTTATGCACAGCACTGTTTTAAAGCCCCTAAAAATTTCTGTCCGTGTAGT------------------------TCCTGTCCTGGT---------------AAAAATAATGGTATAGGCACTTGTCCTGCAGGTACTAATTCTTTAACTTGTGAT---------------------AAT------------------TTATGTACTCTTGATCCTATTACACTTAAAGCTCCA---GATACTTAT---------AAGTGCCCCCAATCTAAATCTTTAGTTGGTATAGGTGAGCATTGTTCGGGTCTTGCTGTTAAAAGTGATTATTGTGGAAACAAT---------------------TCT---------TGTACTTGCCAACCACAA------------------------------------GCATTTGTGGGTTGGTCTGCAGACTCTTGTTTACAAGGAGACAAGTGTAATATTTTTGCTAATTTCATTTTGCATGATGTTAATAATGGTCTTACTTGTTCT---------------------------------------------------------------------------------------------------------------------------------------------------------------------------------------------------------------------------------------------------------------------------------------------------------------------------------------------------------------------------------------------------------------------------------------------------------------------------------------------------------------------------------------------------------------------------------------------------------------------------------------------------------------------------------------------------------------------------------------------------------------------------------------------------------------------------------------------------------------------------------------------------------------------------------------------------------------------------------------------------------------------------------------------------------------------------------------------------------------------------------------------------------------------------------------------------------------------------------------------------------------------------------------------------------------------------------------------------------------------------------------------------------------------------------------------------------------------------------------------------------------------------------------------------------------------------------------------------------------------------------------------------------------------------------------------------------------------------------------------------------------------------------------------------------------------------------------------------------------------------------------------------------------------------------------------------------------------------------------------------------------------------------------------------------------------------------------------------------------------------------------------------------------------------------------------------------------------------------------------------------------------------------------------------------------------------------------------------------------------------------------------------
>LC506806_HumanOC43_Japan_2012-02-
ATG---TTTTTGATACTTTTAATTTCCTTACCAACGGCTTTTGCTGTTATAGGAGATTTAAATTGTACTTTAGATCCTAGGCTTAAAGGT---AGCTTTAATAATAGAGACACCGGTCCTCCTTCTATAAGTACTGATACTGTTGATGTTACTAATGGTTTGGGTACTTATTATGTTTTAGATCGTGTGTATTTAAATACTACGTTGTTTCTTAATGGTTATTACCCCACTTCAGGTTCCACATATCGTAATATGGCACTGAAGGGAACTGACTTATTGAGCACATTATGGTTTAAACCACCATTTCTTTCTGATTTTATTAATGGTATTTTTGCTAAGGTCAAAAATACCAAGGTTTTT---AAAGATGGTGTAATGTATAGTGAGTTCCCTGCTATAACTATAGGTAGTACTTTTGTAAATACATCCTATAGTGTGGTAGTACAACCACGTACAATTAATTCAACACAGGATGGTGTTAATAAATTACAAGGTCTTTTAGAGGTCTCTGTTTGCCAGTATAATATGTGTGAGTACCCACATACGATTTGTCATCCTAACTTG---GGTAATCATTTCAAAGAACTATGGCATTTGGAT---ACAGGTGTTGTTTCCTGTTTGTATAAGCGTAATTTCACATATGATGTGAATGCTACTTATTTGTATTTTCATTTTTATCAAGAAGGTGGTACTTTTTACGCATATTTTACAGACACTGGTTTTGTTACTAAGTTTTTGTTTAATGTTTATTTAGGCATGGCACTTTCACACTATTATGTCATGCCTCTGACTTGTATTAGTAGGCGTGAT------ATTGGTTTTACTTTAGAATATTGGGTTACACCCCTCACTCCTAGACAATATTTACTCGCTTTCAATCAAGATGGTATTATTTTTAATGCTGTTGATTGTATGAGTGATTTTATGAGTGAGATTAAGTGTAAAACACAATCTATAGCACCACCCACTGGTGTTTATGAATTAAACGGTTACACTGTTCAGCCAATTGCAGATGTTTACCGACGCAAACCTGACCTTCCCAATTGCAATATAGAAGCTTGGCTTAATGATAAGTCGGTGCCCTCTCCATTAAATTGGGAACGTAAGACATTTTCAAATTGTAATTTTAATATGAGCAGCCTGATGTCTTTTATTCAGGCAGACTCATTTACTTGTAATAATATTGATGCTGCTAAGATATATGGTATGTGTTTTTCCAGCATAACTATAGATAAGTTTGCTATACCCAATCGCAGGAAGGTTGACCTACAATTGGGTAATTTGGGCTATTTGCAGTCATCCAATTATAGAATTGATACTACTGCAACAAGTTGTCAGTTGTATTATAATTTACCTGCTGCTAATGTCTCTGTTAGCAGGTTTAATCCTTCTACTTGGAATAAGAGATTTGGTTTTATAGAAGATTCTGTTTTTGTGCCTCAACCTACA---GGTGTTTTTACT------AATCACAGTGTAGTTTATGCACAACACTGTTTTAAAGCCCCTAAAAATTTCTGTCCGTGTAGT------------------------TCCTGTCCTGGT---------------AAAAATAATGGTATAGGCACTTGTCCTGCAGGTACTAATTCTTTAACTTGTGAT---------------------AAT------------------TTATGTACTCTTGATCCTATTACATTTAAAGCTCCA---GATACTTAT---------AAGTGCCCCCAATCCAAATCTTTAGTTGGTATAGGTGAGCACTGTTCGGGTCTTGCTGTTAAAAGTGATTATTGTGGAAACAAT---------------------TCT---------TGTACTTGCCAACCACAA------------------------------------GCATTTTTGGGTTGGTCTGCAGACTCTTGTTTACAAGGAGACAAGTGTAATATTTTTGCTAATTTCATTTTGCATGATGTTAATAATGGTCTTACTTGTTCT---------------------------------------------------------------------------------------------------------------------------------------------------------------------------------------------------------------------------------------------------------------------------------------------------------------------------------------------------------------------------------------------------------------------------------------------------------------------------------------------------------------------------------------------------------------------------------------------------------------------------------------------------------------------------------------------------------------------------------------------------------------------------------------------------------------------------------------------------------------------------------------------------------------------------------------------------------------------------------------------------------------------------------------------------------------------------------------------------------------------------------------------------------------------------------------------------------------------------------------------------------------------------------------------------------------------------------------------------------------------------------------------------------------------------------------------------------------------------------------------------------------------------------------------------------------------------------------------------------------------------------------------------------------------------------------------------------------------------------------------------------------------------------------------------------------------------------------------------------------------------------------------------------------------------------------------------------------------------------------------------------------------------------------------------------------------------------------------------------------------------------------------------------------------------------------------------------------------------------------------------------------------------------------------------------------------------------------------------------------------------------------------------
>LC506945_HumanOC43_Japan_2017-06-
ATG---TTTTTGATACTTTTAATTTCCTTACCAACGGCTTTTGCTGTTATAGGAGATTTAAATTGTACTTTAGATCCTAGGCTTAAAGGT---AGCTTTAATAATAGAGACACCGGTCCTCCTTCTATAAGTATTGATACTGTTGATGTTACTAATGGTTTGGGTACTTATTATGTTTTAGATCGTGTGTATTTAAATACCACGTTGTTTCTTAATGGTTATTACCCCACTTCAGGTTCCACATATCGTAATATGGCACTGAAGGGAACTGACTTATTGAGCACATTATGGTTTAAACCACCATTTCTTTCTGATTTTATTAATGGTATTTTTGCTAAGGTCAAAAATACCAAGGTTTTT---AAAGATGGTGTAATGTATAGTGAGTTCCCTGCTATAACTATAGGTAGTACTTTTGTAAATACATCCTATAGTGTGGTAGTACAACCACGTACAATTAATTCAACACAGGATGGTGTTAATAAATTACAAGGTCTTTTAGAGGTCTCTGTTTGCCAGTATAATATGTGTGAGTACCCACATACGATTTGTCATCCTAACTTG---GGTAACCATTTCAAAGAACTATGGCATTATGAT---ACAGGTGTTGTTTCCTGTTTGTATAAGCGTAATTTCACATATGATGTGAATGCTACTTATTTGTATTTTCATTTTTATCAAGAAGGTGGTACTTTTTATGCATATTTTACAGACACTGGTTTTGTTACTAAGTTTTTGTTTAATGTTTATTTAGGCATGGCACTTTCACACTATTATGTCATGCCTCTGACTTGTATTCGTAGGCTTAAA------GACGGTTTTAGTTTAGAATATTGGGTTACACCCCTCACTCCTAGACAATATTTACTCGCTTTCAATCAAGATGGTATTATTTTTAATGCTGTTGATTGTATGAGTGATTTTATGAGTGAGATTAAGTGTAAAACACAATCTATAGCACCACCCACAGGTGTTTATGAATTAAACGGTTACACTGTTCAGCCAGTTGCAGATGTTTACCGACGGAAACCTGATCTTCCCAATTGTAATATAGAAGCTTGGCTTAATGATAAGTCGGTGCCCTCCCCATTAAATTGGGAACGTAAGACATTTTCAAATTGTAATTTTAATATGAGCAGCCTGATGTCTTTTATTCAGGCAGACTCATTTACTTGTAATAATATTGATGCTGCTAAGATATATGGTATGTGTTTTTCCAGCATAACTATAGATAAGTTTGCTATACCCAATCGCAGGAAGGTTGACCTACAATTGGGTAATTTGGGCTATTTGCAGTCATCCAACTATAGAATTGATACTACTGCAACAAGTTGTCAGTTGTATTATAATTTACCTGCTGCTAATGTCTCTGTTAGCAGGTTTAATCCTTCTACTTGGAATAAGAGATTTGGTTTTATAGAAGATTCTGTTTTTGTGCCTCAACCTACA---GGTGTTTTTACT------AATCACAGTGTAGTTTATGCACAACACTGTTTTAAAGCCCCTAAAAATTTCTGTCCGTGTAGT------------------------TCCTGTCCTGGT---------------AAAAATAATGGTATAGGCACTTGTCCTGCAGGTACTAATTCTTTAACTTGTGAT---------------------AAT------------------TTATGTACTCTTGATCCTATTACACTTAAAGCTCCA---GATACTTAT---------AAGTGCCCCCAATCTAAATCTTTAGTTGGTATAGGTGAGCACTGTTCGGGTCTTGCTGTTAAAAGTGATTATTGTGGAAACAAT---------------------TCT---------TGTACTTGCCAACCACAA------------------------------------GCATTTTTGGGTTGGTCTGCAGACTCTTGTTTACAAGGAGACAAGTGTAATATTTTTGCTAATTTCATTTTGCATGATGTTAATAATGGTCTTACTTGTTCT---------------------------------------------------------------------------------------------------------------------------------------------------------------------------------------------------------------------------------------------------------------------------------------------------------------------------------------------------------------------------------------------------------------------------------------------------------------------------------------------------------------------------------------------------------------------------------------------------------------------------------------------------------------------------------------------------------------------------------------------------------------------------------------------------------------------------------------------------------------------------------------------------------------------------------------------------------------------------------------------------------------------------------------------------------------------------------------------------------------------------------------------------------------------------------------------------------------------------------------------------------------------------------------------------------------------------------------------------------------------------------------------------------------------------------------------------------------------------------------------------------------------------------------------------------------------------------------------------------------------------------------------------------------------------------------------------------------------------------------------------------------------------------------------------------------------------------------------------------------------------------------------------------------------------------------------------------------------------------------------------------------------------------------------------------------------------------------------------------------------------------------------------------------------------------------------------------------------------------------------------------------------------------------------------------------------------------------------------------------------------------------------------
>MF996613_HumanOC43_China_2015--
ATG---TTTTTGATACTTTTAATTTCCTTACCAACGGCTTTTGCTGTTATAGGAGATTTAAATTGTACTTTAGATCCTAGGCTTAAAGGT---AGCTTTAATAATAGAAACACCGGTCTTCCTTCTATAAGTACTGATACTGTTGATGTTACTAATGGTTTGGGTACTTATTATGTTTTAGATCGTGTGTATTTAAATACTACGTTGTTTCTTAATGGTTATTACCCCACTTCAGGTTCCACATATCGTAATATGGCACTGAAGGGAACTGACTTATTGAGCACATTATGGTTTAAACCACCATTTCTTTCTGATTTTATTAATGGTATTTTTGCTAAGGTCAAAAATACCAAGGTTTTT---AAAGATGGTGTAATGTATAGTGAGTTTCCTGCTATAACTATAGGTAGTACTTTTGTAAATACATCCTATAGTGTGGTAGTACAACCACGTACAATTAATTCAACACAGGATGGTGTTAATAAATTACAAGGTCTTTTAGAGGTCTCTGTTTGCCAGTATAATATGTGTGAGTACCCACATACGATTTGTCATCCTAACTTG---GGTAACCATTTCAAAGAACTATGGCATTTGGAT---ACAGGTGCTGTTTCCTGTTTGTATAAGCGTAATTTCACATATGATGTGAATGCTACTTATTTGTATTTTCATTTTTACCAAGAAGGTGGTACTTTTTATGCATATTTTACAGACACTGGTTTTGTTACTAAGTTTTTGTTTAATGTTTATTTAGGCATGGCACTTTCACACTATTATGTCATGCCTCTGACTTGTATTAGAAGGCCTAAA------GACGGTTTTAGTTTAGAATATTGGGTTACACCCCTCACTCCTAGACAATATTTACTCGCTTTCAATCAAGATGGTATTATTTTTAATGCTGTTGATTGTATGAGTGATTTTATGAGTGAGATTAAGTGTAAAACACAATCTATAGCACCACCCACTGGTGTTTATGAATTAAACGGTTACACTGTTCAGCCAATTGCAGATGTTTACCGACGCAAACCTGATCTTCCCAATTGTAATATAGAAGCTTGGCTTAATGATAAGTCGGTGCCCTCCCCATTAAATTGGGAACGTAAGACATTTTCAAATTGTAATTTTAATATGAGCAGCCTGATGTCTTTTATTCAGGCAGACTCATTTACTTGTAATAATATTGATGCTGCTAAGATATATGGTATGTGTTTTTCCAGCATAACTATAGATAAGTTTGCTATACCCAATCGCAGGAAGGTTGACCTACAATTGGGTAATTTGGGCTATTTGCAGTCATCCAACTATAGAATTGATACTACTGCAACAAGTTGTCAGTTGTATTATAATTTACCTGCTGCTAATGTCTCTGTTAGCAGGTTTAATCCTTCTACTTGGAATAAGAGATTTGGTTTTATAGAAGATTCTGTTTTTGTGCCTCAACCTACA---GGTGTTTTTACT------AATCACAGTGTAGTTTATGCACAACACTGTTTTAAAGCCCCTAAAAATTTCTGTCCGTGTAGT------------------------TCCTGTCCTGGT---------------AAAAATAATGGTATAGGCACTTGTCCTGCAGGTACTAATTCTTTAACTTGTGAT---------------------AAT------------------TTATGTACTCTTGATCCTATTACACTTAAAGCTCCA---GATACTTAT---------AAGTGCCCCCAATCTAAATCTTTAGTTGGTATAGGTGAGCACTGTTCGGGTCTTGCTGTTAAAAGTGATTATTGTGGAAACAAT---------------------TCT---------TGTACTTGCCAACCACAA------------------------------------GCATTTTTGGGTTGGTCTGCAGACTCTTGTTTACAAGGAGACAAGTGTAATATTTTTGCTAATTTCATTTTGCATGATGTTAATAATGGTCTTACTTGTTCT---------------------------------------------------------------------------------------------------------------------------------------------------------------------------------------------------------------------------------------------------------------------------------------------------------------------------------------------------------------------------------------------------------------------------------------------------------------------------------------------------------------------------------------------------------------------------------------------------------------------------------------------------------------------------------------------------------------------------------------------------------------------------------------------------------------------------------------------------------------------------------------------------------------------------------------------------------------------------------------------------------------------------------------------------------------------------------------------------------------------------------------------------------------------------------------------------------------------------------------------------------------------------------------------------------------------------------------------------------------------------------------------------------------------------------------------------------------------------------------------------------------------------------------------------------------------------------------------------------------------------------------------------------------------------------------------------------------------------------------------------------------------------------------------------------------------------------------------------------------------------------------------------------------------------------------------------------------------------------------------------------------------------------------------------------------------------------------------------------------------------------------------------------------------------------------------------------------------------------------------------------------------------------------------------------------------------------------------------------------------------------------------------
>KF572840_HumanOC43_China_2012-02-
ATG---TTTTTGATACTTTTAATTTCCTTACCAACGGCTTTTGCTGTTATAGGAGATTTAAATTGTCCTTTAGATCCTAGGCTTAAAGGT---AGCTTTAATGATAGAGACACCGGTCCTCCTTCTATAAGTACTGATACTGTTGATGTTACTAATGGTTTGGGTACTTATTATGTTTTAGATCGTGTGTATTTAAATACTACGTTGTTTCTTAATGGTTATTACCCCACTTCAGGTTCCACATATCGTAATATGGCACTGAAGGGAACTGATCTATTGAGCACATTATGGTTTAAACCACCATTTCTTTCTGATTTTATTAATGGTATTTTTGCTAAGGTCAAAAATACCAAGGTTTTT---AAACATGGTGTAATGTATAGTGAGTTTCCTGCCATAACTATAGGTAGTACTTTTGTAAATACATCCTATAGTGTGGTAGTACAACCACGTACAATTAATTCAACACAGGATGGTGTTAATAAATTACAAGGTCTTTTAGAGGTCTCTGTTTGCCAGTATAATATGTGTGAGTACCCACATACGATTTGTCATCCTAATTTG---GGTAACCATTTCAAAGAACTATGGCATTCGGAT---ACAGGTGTTGTTTCCTGTTTGTATAAGCGTAATTTCACATATGATGTGAATGCTACTTATTTGTATTTTCATTTTTATCAAGAAGGTGGTACTTTTTATGCATATTTTACAGACACTGGTTTTGTTACTAAGTTTTTGTTTAATGTTTATTTAGGCATGGCACTTTCACACTATTATGTCATGCCTCTGACTTGTATTAGTAGGCGTGAT------ATTGGTTTTACTTTAGAATATTGGGTTACACCCCTCACTCCTAGACAATATTTACTCGCTTTCAATCAAGATGGTATTATTTTTAATGCTGTTGATTGTATGAGTGATTTTATGAGTGAGATTAAGTGTAAAACACAATCTATAGCACCACCCACTGGTGTTTATGAATTAAACGGTTACACTGTTCAGCCAATTGCAGATGTTTACCGACGCAAACCTGATCTTCCCAATTGCAATATAGAAGCTTGGCTTAATGATAAGTCGGTGCCCTCTCCATTAAATTGGGAACGTAAGACATTTTCAAATTGTAATTTTAATATGAGCAGCCTGATGTCTTTTATTCAGGCAGACTCATTTACTTGTAATAATATTGATGCTGCTAAGATATATGGTATGTGTTTTTCCAGCATAACTATAGATAAGTTTGCTATACCCAATCGCAGGAAGGTTGACCTACAATTGGGCAATTTGGGCTATTTGCAGTCATCCAACTATAGAATTGATACTACTGCAACAAGTTGTCAGTTGTATTATAATTTACCTGCTGCTAATGTCTCTGTTAGCAGGTTTAATCCTTCTACTTGGAATAAGAGATTTGGTTTTATAGAAGATTCTGTTTTTGTGCCTCAACCTACA---GGTGTTTTTACT------AATCACAGTGTAGTTTATGCACAACACTGTTTCAAAGCCCCTAAAAATTTCTGTCCGTGTAAATCGAAT---------------GGTTCCTGTCCTGGT---------------AAAAATAATGGTATAGGCACTTGTCCTGCAGGTACTAATTATTTAAATTGTGAT---------------------AAT------------------TTATGTACTCTTGATCCTATTACATTTAAAGCTCCA---GGTACTTAT---------AAGTGCCCCCAAACTAAATCTTTAGTTGGTATAGGTGAGCACTGTTCGGGTCTTGCTGTTAAAAGTGATTATTGTGGAAACAAT---------------------TCT---------TGTACTTGCCAACCACAA------------------------------------GCATTTTTGGGTTGGTCTGCAGACTCTTGTTTACAAGGAGACAAGTGTAATATTTTTGCTAATTTCATTTTGCATGATGTTAATAATGGTCTTACTTGTTCT----------------------------------------------------------------------------------------------------------------------------------------------------------------------------------------------------------------------------------------------------------------------------------------------------------------------------------------------------------------------------------------------------------------------------------------------------------------------------------------------------------------------------------------------------------------------------------------------------------------------------------------------------------------------------------------------------------------------------------------------------------------------------------------------------------------------------------------------------------------------------------------------------------------------------------------------------------------------------------------------------------------------------------------------------------------------------------------------------------------------------------------------------------------------------------------------------------------------------------------------------------------------------------------------------------------------------------------------------------------------------------------------------------------------------------------------------------------------------------------------------------------------------------------------------------------------------------------------------------------------------------------------------------------------------------------------------------------------------------------------------------------------------------------------------------------------------------------------------------------------------------------------------------------------------------------------------------------------------------------------------------------------------------------------------------------------------------------------------------------------------------------------------------------------------------------------------------------------------------------------------------------------------------------------------------------------------------------------------------AGTTAGTAATC---------AAAACTTCACATGACGACTAA
>KF572858_HumanOC43_China_2007-06-
ATG---TTTTTGATACTTTTAATTTCCTTACCAACGGCTTTTGCTGTTATAGGAGATTTAAATTGTCCTTTAGATCCTAGGCTTAAAGGT---AGCTTTAATAATAGAGACACCGGTCCTCCTTCTATAAGTACTGATACTGTTGATGTTACTAATGGTTTGGGTACTTATTATGTTTTAGATCGTGTGTATTTAAATACTACGTTGTTTCTTAATGGTTATTACCCCACTTCAAGTTCCACATATCGTAATATGGCACTGAAGGGAACTGACAAATTGAGTACATTATGGTTTAAACCACCATTTCTTTCTGATTTTATTAATGGTATTTTTGCTAAGGTCAAAAATACCAAGGTTTTT---AAAGATGGTGTAATGTATAGTGAGTTCCCTGCTATAACTATAGGTAGTACTTTTGTAAATACATCCTATAGTGTGGTAGTACAACCACGTACAATTAATTCAACACAGGATGGTGTTAATAAATTACAAGGTCTTTTAGAGGTCTCTGTTTGCCAGTATAATATGTGTGAGTACCCACATACGATTTGTCATCCTAAATTG---GGTAACCATTTCAAAGAACTATGGCATTTGGAT---ACAGGTGTTGTTTCCTGTTTGTATAAGCGTAATTTCACATATGATGTGAATGCTACTTATTTGTATTTTCATTTTTATCAAGAAGGTGGTACTTTTTATGCATATTTTACAGACACTGGTTTTGTTACTAAGTTTTTGTTTAATGTTTATTTAGGCATGGCACTTTCACACTATTATGTCATGCCTCTGACTTGTATTAGTAGGCTTGAT------ATTGGTTTTACTTTAGAATATTGGGTTACACCCCTCACTCCTAGACAATATTTACTCGCTTTCAATCAAGATGGTATTATTTTTAATGCTGTTGATTGTATGAGTGATTTTATGAGTGAGATTAAGTGTAAAACACAATCTATAGCACCACCCACTGGTGTTTATGAATTAAACGGTTACACTGTTCAGCCAATTGCAGATGTTTACCGACGCAAACCTGATCTTCCCAATTGCAATATAGAAGCTTGGCTTAATGATAAGTCGGTGCCCTCTCCATTAAATTGGGAACGTAAGACATTTTCAAATTGTAATTTTAATATGAGCAGCCTGATGTCTTTTATTCAGGCAGACTCATTTACTTGTAATAATATTGATGCTGCTAAGATATATGGTATGTGTTTTTCCAGCATAACTATAGATAAGTTTGCTATACCCAATCGCAGGAAGGTTGACCTACAATTGGGCAATTTGGGCTATTTGCAGTCATCCAACTATAGAATTGATACTACTGCAACAAGTTGTCAGTTGTATTATAATTTACCTGCTGCTAATGTCTCTGTTAGCAGGTTTAATCCTTCTACTTGGAATAAGAGATTTGGTTTTATAGAAGATTCTGTTTTTGTGCCTCAACCTACA---GGTGTTTTTACT------AATCACAGTGTAGTTTATGCACAACACTGTTTTAAAGCCCCTAAAAATTTCTGTCCGTGTAGT------------------------TCCTGTCCTGGT---------------AAAAATAATGGTATAGGCACTTGTCCTGCAGGTACTAATTATTTAACTTGTGAT---------------------AAT------------------TTATGTACTCTTGATCCTATTACATTTAAAGCTCCA---GATACTTAT---------AAGTGCCCCCAAACTAAATCTTTAGTTGGTATAGGTGAGCACTGTTCGGGTCTTGCTGTTAAAAGTGATTATTGTGGAAACAAT---------------------TCT---------TGTACTTGCCAACCACAA------------------------------------GCATTTTTGGGTTGGTCTGCAGACTCTTGTTTACAAGGAGACAAGTGTAATATTTTTGCTAATTTCATTTTGCACGATGTTAATAATGGTCTTACTTGTTCT----------------------------------------------------------------------------------------------------------------------------------------------------------------------------------------------------------------------------------------------------------------------------------------------------------------------------------------------------------------------------------------------------------------------------------------------------------------------------------------------------------------------------------------------------------------------------------------------------------------------------------------------------------------------------------------------------------------------------------------------------------------------------------------------------------------------------------------------------------------------------------------------------------------------------------------------------------------------------------------------------------------------------------------------------------------------------------------------------------------------------------------------------------------------------------------------------------------------------------------------------------------------------------------------------------------------------------------------------------------------------------------------------------------------------------------------------------------------------------------------------------------------------------------------------------------------------------------------------------------------------------------------------------------------------------------------------------------------------------------------------------------------------------------------------------------------------------------------------------------------------------------------------------------------------------------------------------------------------------------------------------------------------------------------------------------------------------------------------------------------------------------------------------------------------------------------------------------------------------------------------------------------------------------------------------------------------------------------------------AGTTAGTAATC---------AAAACTTCACATGACGACTAA
>KF923902_HumanOC43_China_2012-05-
ATG---TTTTTGATACTTTTAATTTCCTTACCAACGGCTTTTGCTGTTATAGGAGATTTAAATTGTACTTTAGATCCTAGGCTTAAAGGT---AGCTTTAATAATAGAGACACCGGTCTTCCTTCTATAAGTACTGATACTGTTGATGTTACTAATGGTTTGGGTACTTATTATGTTTTAGATCGTGTGTATTTAAATACTACGTTGTTTCTTAATGGTTATTACCCCACTTCAGGTTCCACATATCGTAATATGGCACTGAAGGGAACTGACTTATTGAGCACATTATGGTTTAAACCACCATTTCTTTCTGATTTTATTAATGGTATTTTTGCTAAGGTCAAAAATACCAAGGTTTTT---AAAGATGGTGTAATGTATAGTGAGTTTCCTGCTATAACTATAGGTAGTACTTTTGTAAATACATCCTATAGTGTGGTAGTACAACCACGTACAATTAATTCAACACAGGATGGTGTTAATAAATTACAAGGTCTTTTAGAGGTCTCTGTTTGCCAGTATAATATGTGTGAGTACCCACATACGATTTGTCATCCTAACTTG---GGTAACCATTTCAAAGAACTATGGCATTTGGAT---ACAGGTGTTGTTTCCTGTTTGTATAAGCGTAATTTCACATATGATGTGAATGCTACTTATTTGTATTTTCATTTTTATCAAGAAGGTGGTACTTTTTATGCATATTTTACAGACACTGGTTTTGTTACTAAGTTTTTGTTTAATGTTTATTTAGGCATGGCACTTTCACACTATTATGTCATGCCTCTGACTTGTATTAGTAGGCTTAAA------GACGGTTTTAGTTTAGAATATTGGGTTACACCCCTCACTCCTAGACAATATTTACTCGCTTTCAATCAAGATGGTATTATTTTTAATGCTGTTGATTGTATGAGTGATTTTATGAGTGAGATTAAGTGTAAAACACAATCTATAGCACCACCCACTGGTGTTTATGAATTAAACGGTTACACTGTTCAGCCAATTGCAGATGTTTACCGACGCAAACCTGATCTTCCCAATTGTAATATAGAAGCTTGGCTTAATGATAAGTCGGTGCCCTCCCCATTAAATTGGGAACGTAAGACATTTTCAAATTGTAATTTTAATATGAGCAGCCTGATGTCTTTTATTCAGGCAGACTCATTTACTTGTAATAATATTGATGCTGCTAAGATATATGGTATGTGTTTTTCCAGCATAACTATAGATAAGTTTGCTATACCCAATCGCAGGAAGGTTGACCTACAATTGGGTAATTTGGGCTATTTGCAGTCATCCAACTATAGAATTGATACTACTGCAACAAGTTGTCAGTTGTATTATAATTTACCTGCTGTTAATGTCTCTGTTAGCAGGTTTAATCCTTCTACTTGGAATAAGAGATTTGGTTTTATAGAAGATTCTGTTTTTGTGCCTCAACCTACA---GGTGTTTTTACT------AATCACAGTGTAGTTTATGCACAACACTGTTTTAAAGCCCCTAAAAATTTCTGTCCGTGTAGT------------------------TCCTGTCCTGGT---------------AAAAATAATGGTATAGGCACTTGTCCTGCAGGTACTAATTATTTAACTTGTGAT---------------------AAT------------------TTATGTACTCTTGATCCTATTACATTTAAAGCTCCA---GATACTTAT---------AAGTGCCCCCAATCTAAATCTTTAGTTGGTATAGGTGAGCACTGTTCGGGTCTTGCTGTTAAAAGTGATTATTGTGGAAACAAT---------------------TCT---------TGTACTTGCCAACCACAA------------------------------------GCATTTTTGGGTTGGTCTGCAGACTCTTGTTTACAAGGAGACAAGTGTAATATTTTTGCTAATTTCATTTTGCATGATGTTAATAATGGTCTTACTTGTTCT----------------------------------------------------------------------------------------------------------------------------------------------------------------------------------------------------------------------------------------------------------------------------------------------------------------------------------------------------------------------------------------------------------------------------------------------------------------------------------------------------------------------------------------------------------------------------------------------------------------------------------------------------------------------------------------------------------------------------------------------------------------------------------------------------------------------------------------------------------------------------------------------------------------------------------------------------------------------------------------------------------------------------------------------------------------------------------------------------------------------------------------------------------------------------------------------------------------------------------------------------------------------------------------------------------------------------------------------------------------------------------------------------------------------------------------------------------------------------------------------------------------------------------------------------------------------------------------------------------------------------------------------------------------------------------------------------------------------------------------------------------------------------------------------------------------------------------------------------------------------------------------------------------------------------------------------------------------------------------------------------------------------------------------------------------------------------------------------------------------------------------------------------------------------------------------------------------------------------------------------------------------------------------------------------------------------------------------------------------AGTTAGTAATC---------AAAACTTCACATGACGACTAA
>KF923908_HumanOC43_China_2007-06-
ATG---TTTTTGATACTTTTAATTTCCTTACCAACGGCTTTTGCTGTTATAGGAGATTTAAATTGTCCTTTAGATCCTAGGCTTAAAGGT---AGCTTTAATAATAGAGACACCGGTCCTCCTTCTATAAGTACTGATACTGTTGATGTTACTAATGGTTTGGGTACTTATTATGTTTTAGATCGTGTGTATTTAAATACTACGTTGTTTCTTAATGGTTATTACCCCACTTCAGGTTCCACATATCGTAATATGGCACTGAAGGGAACTGACAAATTGAGCACATTATGGTTTAAACCACCATTTCTTTCTGATTTTATTAATGGTATTTTTGCTAAGGTCAAAAATACCAAGGTTTTT---AAAGATGGTGTAATGTATAGTGAGTTCCCTGCTATAACTATAGGTAGTACTTTTGTAAATACATCCTATAGTGTGGTAGTACAACCACGTACAATTAATTCAACACAGGATGGTGTTAATAAATTACAAGGTCTTTTAGAGGTCTCTGTTTGCCAGTATAATATGTGTGAGTACCCACATACGATTTGTCATCCTAAATTG---GGTAACCATTTCAAAGAACTATGGCATTTGGAT---ACAGGTGTTGTTTCCTGTTTGTATAAGCGTAATTTCACATATGATGTGAATGCTACTTATTTGTATTTTCATTTTTATCAAGAAGGTGGTACTTTTTATGCATATTTTACAGACACTGGTTTTGTTACTAAGTTTTTGTTTAATGTTTATTTAGGCATGGCACTTTCACACTATTATGTCATGCCTCTGACTTGTATTAGTAGGCTTGAT------ATTGGTTTTACTTTAGAATATTGGGTTACACCCCTCACTCCTAGACAATATTTACTCGCTTTCAATCAAGATGGTATTATTTTTAATGCTGTTGATTGTATGAGTGATTTTATGAGTGAGATTAAGTGTAAAACACAATCTATAGCACCACCCACTGGTGTTTATGAATTAAACGGTTACACTGTTCAGCCAATTGCAGATGTTTACCGACGCAAACCTGATCTTCCCAATTGCAATATAGAAGCTTGGCTTAATGATAAGGCGGTGCCCTCTCCATTAAATTGGGAACGTAAGACCATTTTAAGTTGTAATTTTAATATGAGCAGCCTGATGTCTTTTATTCGGGCAGACTCATTTACTTGTAATATTATTGATGCTGCTACATCATATGGTATGTGTTTTTCCAGCATAACTATAGATAAGTTTGCTATACCCAATCGCAGGAAGGTTGACCTACAATTGGGCAATTTGGGCTATTTGCAGTCATCCAACTATAGAATTGATACTACTGCAACAAGTTGTCAGTTGTATTATAATTTACCTGCTGCTAATGTCTCTGTTAGCAGGTTTAATCCTTCTACTTGGAATAAGAGATTTGGTTTTATAGAAGATTCTGTTTTTGTGCCTCAACCTACA---GGTGTTTTTACT------AATCACAGTGTAGTTTATGCACAACACTGTTTTAAAGCCCCTAAAAATTTCTGTCCGTGTAGT------------------------TCCTGTCCTGGT---------------AAAAATAATGGTATAGGCACTTGTCCTGCAGGTACTAATTATTTAACTTGTGAT---------------------AAT------------------TTATGTACTCTTGATCCTATTACATTTAAAGCTCCA---GATACTTAT---------AAGTGCCCCCAAACTAAATCTTTAGTTGGTATAGGTGAGCACTGTTCGGGTCTTGCTGTTAAAAGTGATTATTGTGGAAACAAT---------------------TCT---------TGTACTTGCCAACCACAA------------------------------------GCATTTTTGGGTTGGTCTGCAGACTCTTGTTTACAAGGAGACAAGTGTAATATTTTTGCTAATTTCATTTTGCATGATGTTAATAATGGTCTTACTTGTTCT----------------------------------------------------------------------------------------------------------------------------------------------------------------------------------------------------------------------------------------------------------------------------------------------------------------------------------------------------------------------------------------------------------------------------------------------------------------------------------------------------------------------------------------------------------------------------------------------------------------------------------------------------------------------------------------------------------------------------------------------------------------------------------------------------------------------------------------------------------------------------------------------------------------------------------------------------------------------------------------------------------------------------------------------------------------------------------------------------------------------------------------------------------------------------------------------------------------------------------------------------------------------------------------------------------------------------------------------------------------------------------------------------------------------------------------------------------------------------------------------------------------------------------------------------------------------------------------------------------------------------------------------------------------------------------------------------------------------------------------------------------------------------------------------------------------------------------------------------------------------------------------------------------------------------------------------------------------------------------------------------------------------------------------------------------------------------------------------------------------------------------------------------------------------------------------------------------------------------------------------------------------------------------------------------------------------------------------------------------AGTTTGTAATC---------AAAACTTCACATGACGACTAA
>KF963242_HumanOC43_France_2011-11-20
ATG---TTTTTGATACTTTTAATTTCCTTACCAACGGCTTTTGCTGTTATAGGAGATTTAAATTGTCCTTTAGATCCTAAGCTTAAAGGT---AGCTTTAATAATAGAGACACCGGTCCTCCTTCTATAAGTACTGATACTGTTGATGTTACTAATGGTTTGGGTACTTATTATGTTTTAGATCGTGTGTATTTAAATACTACGTTGTTTCTTAATGGTTATTACCCCACTTCAGGTTCCACATATCGTAATATGGCACTGAAGGGAACTGACTTATTGAGCAAATTATGGTTTAAACCACCATTTCTTTCTGATTTTATTAATGGTATTTTTGCTAAGGTCAAAAATACCAAGGTTTTT---AAAGATGGTGTAATGTATAGTGAGTTCCCTGCTATAACTATAGGTAGTACTTTTGTAAATACATCCTATAGTGTGGTAGTACAACCACGTACAATTAATTCAACACAGGATGGTGTTAATAAATTACAAGGTCTTTTAGAGGTCTCTGTTTGCCAGTATAATATGTGTGAGTACCCACATACGATTTGTCATCCTAAATTG---GGTAACCATTTCAAAGAACTATGGCATTTGGAT---ACAGGTGTTGTTTCCTGTTTGTATAAGCGTAATTTCACATATGATGTGAATGCTACTTATTTGTATTTTCATTTTTATCAAGAAGGTGGTACTTTTTATGCATATTTTACAGACACTGGTTTTGTTACTAAGTTTTTGTTTAATGTTTATTTAGGCATGGCACTTTCACACTATTATGTCATGCCTTTGACTTGTATTAGTAGGCTTGAT------ATTGGTTTTACTTTAGAATATTGGGTTACACCCCTCACTCCTAGACAATATTTACTCGCTTTCAATCAAGATGGTATTATTTTTAATGCTGTTGATTGTATGAGTGATTTTATGAGTGAGATTAAGTGTAAAACACAATCTATAGCACCACCCACTGGTGTTTATGAATTAAACGGTTACACTGTTCAGCCAATTGCAGATGTTTACCGACGCAAACCTGATCTTCCCAATTGCAATATAGAAGCTTGGCTTAATGATAAGTCGGTGCCCTCTCCATTAAATTGGGAACGTAAGACATTTTCAAATTGTAATTTTAATATGAGCAGCCTGATGTCGTTTATTCAGGCAGACTCATTTACTTGTAATAATATTGATGCTGCTAAGATATATGGTATGTGTTTTTCCAGCATAACTATAGATAAGTTTGCTATACCCAATCGCAGGAAGGTTGACCTACAATTGGGTAATTTGGGCTATTTGCAGTCATCCAACTATAGAATTGATACTACTGCAACAAGTTGTCAGTTGTATTATAATTTACCTGCTGCTAATGTCTCTGTTAGCAGGTTTAATCCTTCTACTTGGAATAAGAGATTTGGTTTTATAGAAGATTCTGTTTTTGTGCCTCAACCTACA---GGTGTTTTTACT------AATCACAGTGTAGTTTATGCACAACACTGTTTTAAAGCCCCTAAAAATTTCTGTCCGTGTAGT------------------------TCCTGTCCTGGT---------------AAAAATAATGGTATAGGCACTTGTCCTGCAGGTACTAATTCTTTAACTTGTGAT---------------------AAT------------------TTATGTACTCTTGATCCTATTACATTTAAAGCTCCA---GATACTTAT---------AAGTGCCCCCAATCCAAATCTTTAGTTGGTATAGGTGAGCACTGTTCGGGTCTTGCTGTTAAAAGTGATTATTGTGGAAACAAT---------------------TCT---------TGTACTTGCCAACCACAA------------------------------------GCATTTTTGGGTTGGTCTGCAGACTCTTGTTTACAAGGAGACAAGTGTAATATTTTTGCTAATTTCATTTTGCATGATGTTAATAATGGTCTTACTTGTTCT----------------------------------------------------------------------------------------------------------------------------------------------------------------------------------------------------------------------------------------------------------------------------------------------------------------------------------------------------------------------------------------------------------------------------------------------------------------------------------------------------------------------------------------------------------------------------------------------------------------------------------------------------------------------------------------------------------------------------------------------------------------------------------------------------------------------------------------------------------------------------------------------------------------------------------------------------------------------------------------------------------------------------------------------------------------------------------------------------------------------------------------------------------------------------------------------------------------------------------------------------------------------------------------------------------------------------------------------------------------------------------------------------------------------------------------------------------------------------------------------------------------------------------------------------------------------------------------------------------------------------------------------------------------------------------------------------------------------------------------------------------------------------------------------------------------------------------------------------------------------------------------------------------------------------------------------------------------------------------------------------------------------------------------------------------------------------------------------------------------------------------------------------------------------------------------------------------------------------------------------------------------------------------------------------------------------------------------------------------AGTTAGTAATC---------AAAACTTCACATGACGACTAA
>KF963244_HumanOC43_France_2013-03-18
ATG---TTTTTGATACTTTTAATTTCCTTACCAACGGCTTTTGCTGTTATAGGAGATTTAAATTGTCCTTTAGATCCTAAGCTTAAAGGT---AGCTTTAATAATAGAGACACCGGTTCTCCTTCTATAAGTACTGATACTGTTGATGTTACTAATGGTTTGGGTACTTATTATGTTTTAGATCGTGTTTATTTAAATACTACGTTGTTTCTTAATGGTTATTACCCCACTTCAGGTTCCACATATCGTAATATGGCACTGAAGGGAACTGACCTATTGAGCACATTATGGTTTAAACCACCATTTCTTTCTGATTTTATTAATGGTATTTTTGCTAAGGTCAAAAATACCAAAGTTTTT---AAAGATGGTGTAATGTATAGTGAGTTCCCTGCTATAACTATAGGTAGTACTTTTGTAAATACATCCTATAGTGTGGTAGTACAACCACGTACAATTAATTCAACACAGGATGGTGTTAATAAATTACAAGGTCTTTTAGAGGTCTCTGTTTGCCAGTATAATATGTGTGAACACCCACATACGATTTGTCATCCTAATTTG---GGTAACCATTTCAAAGAACTATGGCATTTGGAT---ACAGGTGTTGTTTCCTGTTTGTATAAGCGTAATTTCACATATGATGTGAATGCTACTTATTTGTATTTTCATTTTTATCAAGAAGGTGGTACTTTTTATGCATATTTTACAGACACTGGTTTTGTTACTAAGTTTTTGTTTAATGTTTATTTAGGCATGGCACTTTCACACTATTATGTCATGCCTCTGACTTGTATTAGTAGGCGTGAT------ATTGGTTTTACTTTAGAATATTGGGTTACACCCCTCACTCCTAGACAATATTTACTCGCTTTCAATCAAGATGGTATTATTTTTAATGCTGTTGATTGTATGAGTGATTTTATGAGTGAGATTAAGTGTAAAACACAATCTATAGCACCACCCACTGGTGTTTATGAATTAAACGGTTACACTGTTCAGCCAATTGCAGATGTTTACCGACGCAAACCTGATCTTCCCAATTGCAATATAGAAGCTTGGCTTAATGATAAGTCGGTGCCTTCTCCATTAAATTGGGAACGTAAGACATTTTCAAATTGTAATTTTAATATGAGCAGCCTGATGTCTTTTATTCAGGCAGACTCATTTACTTGTAATAATATTGATGCTGCTAAGATATATGGTATGTGTTTTTCCAGCATAACTATAGATAAGTTTGCTATACCCAATCGCAGGAAGGTCGACCTACAATTGGGTAATTTGGGCTATTTGCAGTCATCCAACTATAGAATTGATACTACTGCAACAAGTTGTCAGTTGTATTATAATTTACCTGCTGCTAATGTCTCTGTTAGCAGGTTTAATCCTTCTACTTGGAATAAGAGATTTGGTTTTATAGAAGATTCTGTTTTTGTGCCTCAACCTACA---GGTGTTTTTACT------AATCACAGTGTAGTTTATGCACAACACTGTTTTAAAGCCCCTAAAAATTTCTGTCCGTGTAGT------------------------TCCTGTCCTGGT---------------AAAAATAATGGTATAGGCACTTGTCCTGCAGGTACTAATTCTTTAACTTGTGAT---------------------AAT------------------TTATGTACTCTTGATCCTATTACATTTAAAGCTCCA---GATACTTAT---------AAGTGCCCCCAAACTAAATCTTTAGTTGGTATAGGTGAGCACTGTTCGGGTCTTGCTGTTAAAAGTGATTATTGTGGAAACAAT---------------------TCT---------TGTACTTGCCAACCACAA------------------------------------GCATTTTTGGGTTGGTCTGCAGATTCTTGTTTACAAGGAGACAAGTGTAATATTTTTGCTAATTTTATTTTGCATGATGTTAATAATGGTCTTACTTGTTCT----------------------------------------------------------------------------------------------------------------------------------------------------------------------------------------------------------------------------------------------------------------------------------------------------------------------------------------------------------------------------------------------------------------------------------------------------------------------------------------------------------------------------------------------------------------------------------------------------------------------------------------------------------------------------------------------------------------------------------------------------------------------------------------------------------------------------------------------------------------------------------------------------------------------------------------------------------------------------------------------------------------------------------------------------------------------------------------------------------------------------------------------------------------------------------------------------------------------------------------------------------------------------------------------------------------------------------------------------------------------------------------------------------------------------------------------------------------------------------------------------------------------------------------------------------------------------------------------------------------------------------------------------------------------------------------------------------------------------------------------------------------------------------------------------------------------------------------------------------------------------------------------------------------------------------------------------------------------------------------------------------------------------------------------------------------------------------------------------------------------------------------------------------------------------------------------------------------------------------------------------------------------------------------------------------------------------------------------------------AGTTAGTAATC---------AAAACTTCACATGACGACTAA
>KX538975_HumanOC43_Malaysia_2012-08-24
ATG---TTTTTGATACTTTTAATTTCCTTACCAACGGCTTTTGCTGTTATAGGAGATTTAAATTGTCCTTTAGATCCTAAGCTTAAAGGT---AGCTTTAATAATAGAGACACCGGTCTTCCTTCTATAAGTACTGATACTGTTGATGTCACTAATGGTTTGGGTACTTATTATGTTTTAGATCGTGTGTATTTAAATACTACGTTGTTTCTTAATGGTTATTACCCCACTTCAGGTTCCACATATCGTAATATGGCACTGAAGGGAACTGACTTATTGAGTAAATTATGGTTTAAACCACCATTTCTTTCTGATTTTATTAATGGTATTTTTGCTAAGGTCAAAAATACCAAGGTTTTTGGCAAAGATGGTGTAATGTATAGTGAGTTCCCTGCTATAACTATAGGTAGTACTTTTGTAAATACATCCTATAGTGTGGTAGTACAACCACGTACAATTAATTCAACACAGGATGGTGTTAATAAATTACAAGGTCTTTTAGAGGTCTCTGTTTGCCAGTATAATATGTGTGAGCACCCACATACGAGTTGTCATCCTAATTTG---GGTAACCATTTCAAAGAACTATGGCATTTGGAT---ACAGGTGTTGTTTCTTGTTTGTATAAGCGTAATTTCACATATGATGTGAATGCTACTTATTTGTATTTTCATTTTTATCAAGAAGGTGGTACTTTTTATGCATATTTTACAGACACTGGTTTTGTTACTAAGTTTTTGTTTAATGTTTATTTAGGCATGGCACTTTCACACTATTATGTCATGCCTCTGACTTGTATTAGTAGGCGTGAT------ATTGGTTTTACTTTAGAATATTGGGTTACACCCCTCACTCCTAGACAATATTTACTCGCTTTCAATCAAGATGGTATTATTTTTAATGCTGTTGATTGTATGAGTGATTTTATGAGTGAGATTAAGTGTAAAACACAATCTATAGCACCACCCACTGGTGTTTATGAATTAAACGGTTACACTGTTCAGCCAATTGCAGATGTTTACCGACGCAAACCTGACCTTCCCAATTGCAATATAGAAGCTTGGCTTAATGATAAGTCGGTGCCCTCTCCATTAAATTGGGAACGTAAGACATTTTCAAATTGTAATTTTAATATGAGCAGCCTGATGTCTTTTATTCAGGCAGACTCATTTACTTGTAATAATATTGATGCTGCTAAGATATATGGTATGTGTTTTTCCAGCATAACTATAGATAAGTTTGCTATACCCAATCGCAGGAAGGTTGACCTACAATTGGGCAATTTGGGCTATTTGCAGTCATCCAACTATAGAATTGATACTACTGCAACAAGTTGTCAGTTGTATTATAATTTACCTGCTGCTAATGTCTCTGTTAGCAGGTTTAATCCTTCTACTTGGAATAAGAGATTTGGTTTTATAGAAGATTCTGTTTTTGTGCCTCAACCTACA---GGTGTTTTTACT------AATCACAGTGTAGTTTATGCACAACACTGTTTTAAAGCCCCTAAAAATTTCTGTCCGTGTAGT------------------------TCCTGTCCTGGT---------------AAAAATAATGGTATAGGCACTTGTCCTGCAGGTACTAATTATTTAACTTGTGAT---------------------AAT------------------TTATGTACTCTTGATCCTATTACATTTAAAGCTCCA---GATACTTAT---------AAGTGCCCCCAAACTAAATCTTTAGTTGGTATAGGTGAGCACTGTTCGGGTCTTGCTGTTAAAAGTGATTATTGTGGAAACAAT---------------------TCT---------TGTACTTGCCAACCACAA------------------------------------GCATTTTTGGGTTGGTCTGCAGACTCTTGTTTACAAGGAGACAAGTGTAATATTTTTGCTAATTTCATTTTGCATGATGTTAATAATGGTCTTACTTGTTCT----------------------------------------------------------------------------------------------------------------------------------------------------------------------------------------------------------------------------------------------------------------------------------------------------------------------------------------------------------------------------------------------------------------------------------------------------------------------------------------------------------------------------------------------------------------------------------------------------------------------------------------------------------------------------------------------------------------------------------------------------------------------------------------------------------------------------------------------------------------------------------------------------------------------------------------------------------------------------------------------------------------------------------------------------------------------------------------------------------------------------------------------------------------------------------------------------------------------------------------------------------------------------------------------------------------------------------------------------------------------------------------------------------------------------------------------------------------------------------------------------------------------------------------------------------------------------------------------------------------------------------------------------------------------------------------------------------------------------------------------------------------------------------------------------------------------------------------------------------------------------------------------------------------------------------------------------------------------------------------------------------------------------------------------------------------------------------------------------------------------------------------------------------------------------------------------------------------------------------------------------------------------------------------------------------------------------------------------------------AGTTAGTAATC---------AAAACTTCACATGACGACTAA
>MH685718_HumanOC43_Uganda_2013--
ATG---TTTTTGATACTTTTAATTTCCTTACCAACGGCTTTTGCTGTTATAGGAGATTTAAATTGTACTTTACATCCTAGGCTTAAAGGT---AGCTTTAATAATAGAGACACCGGTCCTCCTTCTATAAGTACTGATACTGTTGATGTTACTAATGGTTTGGGTACTTATTATGTTTTAGATCGTGTGTATTTAAATACTACGTTGTTTCTTAATGGTTATTACCCCACTTCAGGTTCCACATATCGTAATATGGCACTGAAGGGAACTGACTTATTGAGCACATTATGGTTTAAACCACCATTTCTTTCTGATTTTATTAATGGTATTTTTGCTAAGGTCAAAAATACCAAGGTTTTT---AAAGATGGTGTAATGTATAGTGAGTTCCCTGCTATAACTATAGGTAGTACTTTTGTAAATACATCTTATAGTGTGGTAGTACAACCACGTACAATTAATTCAACACAGGATGGTGTTAATAAATTACAAGGTCTTTTAGAGGTCTCTGTTTGCCAGTATAATATGTGTGAGTACCCACATACGATTTGTCATCCTAACTTG---GGTAACCATTTCAAAGAACTATGGCATTTGGAT---ACAGGTGTTGTTTCCTGTTTGTATAAGCGTAATTTCACATATGATGTGAATGCTACTTATTTGTATTTTCATTTTTATCAAGAAGGTGGTACTTTTTATGCATATTTTACAGACACTGGTTTTGTTACTAAGTTTTTGTTTAATGTTTATTTAGGCATGGCACTTTCACACTATTATGTCATGCCTCTGACTTGTATTAGTAGGCTTAAA------GACGGTTTTAGTTTAGAATATTGGGTTACACCCCTCACTCCTAGACAATATTTACTCGCTTTCAATCAAGATGGTATTATTTATAATGCTGTTGATTGTATGAGTGATTTTATGAGTGAGATTAAGTGTAAAACACAATCTATAGCACCACCCACTGGTGTTTATGAATTAAACGGTTACACTGTTCAGCCAATTGCAGATGTTTACCGACGCAAACCTAATCTTCCCAATTGCAATATAGAAGCTTGGCTTAATGATAAGTCGGTGCCCTCTCCATTAAATTGGGAACGTAAGACATTTTCAAATTGTAATTTTAATATGAGCAGCCTGATGTCTTTTATTCAGGCAGACTCATTTACTTGTAATAATATTGATGCTGCTAAGATATATGGTATGTGTTTTTCCAGCATAACTATAGATAAGTTTGCTATACCCAATCGCAGGAAGGTTGACCTACAATTGGGCAATTTGGGCTATTTGCAGTCATCCAACTATAGAATTGATACTACTGCAACAAGTTGTCAGTTGTATTATAATTTACCTGCTGCTAATGTTTCTGTTAGCAGGTTTAATCCTTCTACTTGGAATAAGAGATTTGGTTTTATAGAAGATTCTGTTTTTGTGCCTCAACCTACA---GGTGTTTTTACT------AATCACAGTGTAGTTTATGCACAACACTGTTTCAAAGCCCCTAAAAATTTCTGTCCGTGTAGT------------------------TCCTGTCGTGGT---------------AAAAATAATGGTATAGGCACTTGTCCTGCAGGTACTAATTATTTAACTTGTGAT---------------------AAT------------------TTATGTACTCTTGATCCTATTACATTTAAAGCCCCA---GATACTTAT---------AAGTGCCCCCAAACTAAATCTTTAGTTGGCATAGGTGAGCACTGTTCGGGTCTTGCTGTTAAAAGTGATTATTGTGGAAACAAT---------------------TCT---------TGTACTTGCCAACCACAA------------------------------------GCATTTTTGGGTTGGTCTGCAGACTCTTGTTTACAAGGAGACAAGTGTAATATTTTTGCTAATTTCATTTTGCATGATGTTAATAATGGTCTCACTTGTTCT----------------------------------------------------------------------------------------------------------------------------------------------------------------------------------------------------------------------------------------------------------------------------------------------------------------------------------------------------------------------------------------------------------------------------------------------------------------------------------------------------------------------------------------------------------------------------------------------------------------------------------------------------------------------------------------------------------------------------------------------------------------------------------------------------------------------------------------------------------------------------------------------------------------------------------------------------------------------------------------------------------------------------------------------------------------------------------------------------------------------------------------------------------------------------------------------------------------------------------------------------------------------------------------------------------------------------------------------------------------------------------------------------------------------------------------------------------------------------------------------------------------------------------------------------------------------------------------------------------------------------------------------------------------------------------------------------------------------------------------------------------------------------------------------------------------------------------------------------------------------------------------------------------------------------------------------------------------------------------------------------------------------------------------------------------------------------------------------------------------------------------------------------------------------------------------------------------------------------------------------------------------------------------------------------------------------------------------------------------AGTTAGTAATC---------AAAACTTCACATGACGACTAA
>MN306042_HumanOC43_USA_2019--
ATG---TTTTTGATACTTTTAATTTCCTTACCAACGGCTTTTGCTGTTATAGGAGATTTAAATTGTACTTTAGATCCTAGGCTTAGAGGT---AGCTTTAATAATAGAGACACCGGTCCTCCTTCTATAAGTATTGATACTGTTGATGTTACTAATGGTTTGGGTACTTATTATGTTTTAGATCGTGTGTATTTAAATACCACGTTGTTTCTTAATGGTTATTACCCCACTTCAGGTTCCACATATCGTAATATGGCACTGAAGGGAACTGACTTATTGAGCACATTATGGTTTAAACCACCATTTCTTTCTGATTTTATTAATGGTATTTTTGCTAAGGTCAAAAATACCAAGGTTTTT---AAAGATGGTGTAATGTATAGTGAGTTCCCTGCTATAACTATAGGTAGTACTTTTGTAAATACATCCTATAGTGTGGTAGTACAACCACGTACAATTAATTCAACACAGGATGGTGTTAATAAATTACAAGGTCTTTTAGAGGTCTCTGTTTGCCAGTATAATATGTGTGAGTACCCACATACGATTTGTCATCCTAACTTG---GGTAACCATTTCAAAGAACTATGGCATTATGAT---ACAGGTGTTGTTTCCTGTTTGTATAAGCGTAATTTCACATATGATGTGAATGCTACTTATTTGTATTTTCATTTTTATCAAGAAGGTGGTACTTTTTATGCATATTTTACAGACACTGGTTTTGTTACTAAGTTTTTGTTTAATGTTTATTTAGGCATGGCACTTTCACACTATTATGTCATGCCTCTGACTTGTATTCGTAGGGCTAAA------GACGGTTTTAGTCCAGAATATTGGGTTACACCCCTCACTCCTAGACAATATTTACTCGCTTTCAATCAAGATGGTATTATTTTTAATGCTGTTGATTGTATGAGTGATTTTATGAGTGAGATTAAGTGTAAAACACAATCTATAGCACCACCCACTGGTGTTTATGAATTAAACGGTTACACTGTTCAGCCAATTGCAGATGTTTACCGACGCAAACCTGATCTTCCCAATTGTAATATAGAAGCTTGGCTTAATGATAAGTCAGTGCCCTCCCCATTAAATTGGGAACGTAAGACATTTTCAAATTGTAATTTTAATATGAGCAGCCTGATGTCTTTTATTCAGGCAGACTCATTTACTTGTAATAATATTGATGCTGCTAAGATATATGGTATGTGTTTTTCCAGCATAACTATAGATAAGTTTGCTATACCCAATCGCAGGAAGGTTGACCTACAATTGGGTAATTTGGGCTATTTGCAGTCATCCAACTATAGAATTGATACTACTGCAACAAGTTGTCAGTTGTATTATAATTTACCTGCTGCTAATGTCTCTGTTAGCAGGTTTAATCCTTCTACTTGGAAT------------------------------------------------------------------------------------------------------------CCTAAAAATTTCTGTCCGTGTAGT------------------------TCCTGTTCTGGT---------------AAAAATAATGGTATAGGCACTTGTCCTGCAGGTACTAATTCTTTAACTTGTGAT---------------------AAT------------------TTATGTACTCTTGATCCTATTACACTTAAAGCTCCA---GATACTTAT---------AAGTGTCCCCAATCTAAATCTTTAGTTGGTATAGGTGAGCACTGTTCGGGTCTTGCTGTTAAAAGTGATTATTGTGGAAACAAT---------------------TCT---------TGTACTTGCCAACCACAA------------------------------------GCATTTTTGGGTTGGTCTGCAGACTCTTGTTTACAAGGAGACAAGTGTAATATTTTTGCTAATTTCATTTTGCATGATGTTAATAATGGTCTTACTTGTTCC----------------------------------------------------------------------------------------------------------------------------------------------------------------------------------------------------------------------------------------------------------------------------------------------------------------------------------------------------------------------------------------------------------------------------------------------------------------------------------------------------------------------------------------------------------------------------------------------------------------------------------------------------------------------------------------------------------------------------------------------------------------------------------------------------------------------------------------------------------------------------------------------------------------------------------------------------------------------------------------------------------------------------------------------------------------------------------------------------------------------------------------------------------------------------------------------------------------------------------------------------------------------------------------------------------------------------------------------------------------------------------------------------------------------------------------------------------------------------------------------------------------------------------------------------------------------------------------------------------------------------------------------------------------------------------------------------------------------------------------------------------------------------------------------------------------------------------------------------------------------------------------------------------------------------------------------------------------------------------------------------------------------------------------------------------------------------------------------------------------------------------------------------------------------------------------------------------------------------------------------------------------------------------------------------------------------------------------------------------AGTTAGTAATC---------AAAACTTCACATGACGACTAA
>KF530079_HumanOC43_USA_1991-03-14
ATG---TTTTTGATACTTTTAATTTCCTTACCAACGGCTTTTGCTGTTATAGGAGATTTAAAGTGTCCTTTAGATACTAGTTATAAAGGT---ACATTTAATAATAAAGACACCGGTCCTCCTTTTATAAGTACTGATACTGTTGATGTTACTAATGGTTTGGGTACTTATTATGTTTTAGATCGTGTGTATTTAAATACTACGTTGTTTCTTAATGGTTATTACCCTACTTCAGGTTCCACATATCGTAATATGGCACTGAAGGGAACTGACAAATTGAGCACACTATGGTTTAAACCACCATTTCTTTCTGATTTTATTAATGGTATTTTTGCTAAGGTCAAAAATACCAAGGTTTTT---AAAGATGGTGTAATGCATAGTGAGTTCCCTGCTATAACTATAGGTAGTACTTTTGTAAATACATCCTATAGTGTGGTAGTACAACCACGTACAATTAATTCAACACAGGACGGTGATAATAAATTACAAGGTCTTTTAGAGGTCTCTGTTTGCCAGTATAATATGTGCGAGTACCCACATACGAGTTGTCATCCTAAACTG---GGTAATCACTTCAAAGAACTATGGCATTTGGAT---ACAGGTGTTGTTTCCTGTTTATATAAGCGTAATTTCACATATGATGTGAATGCTAATTATTTGTATTTTCATTTTTATCAAGAAGGTGGTACTTTTTATGCATATTTTACAGACACTGGTGTTGTTACTAAGTTTTTGTTTAATGTTTATTTAGGCATGGCACTTTCACACTATTATGTCATGCCTCTGACTTGTATTAGTAGGCGTGAT------ATTGGTTTTACTTTAGAATATTGGGTTACACCCCTCACTTCTAGACAATATTTACTCGCTTTCAATCAAGATGGTATTATTTTTAATGCTGTTGATTGTATGAGTGATTTTATGAGTGAGATTAAGTGTAAAACACAATCTATAGCACCACCTACTGGTGTTTATGAATTAAACGGTTACACTGTTCAGCCAATCGCAGATGTTTACCGACGCAAACCTGATCTTCCCAATTGCAATATAGAAGCTTGGCTTAATGATAAGTCGGTGCCTTCTCCATTAAATTGGGAACGTAAGACATTTTCAAATTGTAATTTTAATATGAGCAGCCTGATGTCTTTTATTCAGGCAGACTCATTTACTTGTAATAATATTGATGCTGCTAAGATATATGGTATGTGTTTTTCCAGCATAACTATAGATAAGTTTGCTATACCCAATGGCAGGAGGGTTGACCTACAATTGGGTAATTTGGGCTATTTGCAGTCATCCAACTATAGAATTGATACTACTGCAACAAGTTGTCAGTTGTATTATAATTTACCTGCTGCTAATGTCTCTGTTAGCAGGTTTAATCCTTCTACTTGGAATAAGAGATTTGGTTTTATAGAAGATTCTGTTTTTGTGCCTCAACCTACA---GGTGTTTTTACT------AATCACAGTGTAGTTTATGCACAACATTGTTTCAAAGCCCCTAAAAATTTCTGTCCGTGTAAATTGAAT---------------GGTTCGTGTCCTGGT---------------AAAAATAATGGTATAGGCACTTGTCCTGCAGGTACTAATTATTTAACTTGTGAT---------------------AAT------------------TTGTGTACTCTTGATCCTATTACATTTAAAGCTCCA---GGTACTTAT---------AAGTGCCCCCAAACTAAATCTTTAGTTGGCATAGGTGAGCACTGTTCGGGTCTTGCTGTTAAAAGTGATTATTGTAGAGGCAAT---------------------TTT---------TGTACTTGCCAACCACAA------------------------------------GCATTTTTGGGTTGGTCTGCAGACTCTTGTTTACAAGGAGATAAGTGTAATATTTTTGCTAATCTTATTTTGCATGATGTTAATAGTGGTCTTACTTGTTCT----------------------------------------------------------------------------------------------------------------------------------------------------------------------------------------------------------------------------------------------------------------------------------------------------------------------------------------------------------------------------------------------------------------------------------------------------------------------------------------------------------------------------------------------------------------------------------------------------------------------------------------------------------------------------------------------------------------------------------------------------------------------------------------------------------------------------------------------------------------------------------------------------------------------------------------------------------------------------------------------------------------------------------------------------------------------------------------------------------------------------------------------------------------------------------------------------------------------------------------------------------------------------------------------------------------------------------------------------------------------------------------------------------------------------------------------------------------------------------------------------------------------------------------------------------------------------------------------------------------------------------------------------------------------------------------------------------------------------------------------------------------------------------------------------------------------------------------------------------------------------------------------------------------------------------------------------------------------------------------------------------------------------------------------------------------------------------------------------------------------------------------------------------------------------------------------------------------------------------------------------------------------------------------------------------------------------------------------------------AGTTAGTAATC---------AAAACTTCACATGACGACTAA
>KF963231_HumanOC43_France_2001-02-07
ATG---TTTTTGATACTTTTAATTTCCTTACCAACGGCTTTTGCTGTTATAGGAGATTTAAAGTGTCCTTTAGATACTAGTCTTAAAGGT---AGCTTTAATAATAGAGACACCGGTTCTCCTTCTATAAGTACTGATACTGTTGATGTCACTAATGGTTTGGGTACTTATTATGTTTTAGATCGTGTGTATTTAAATACTACGTTGTTTCTTAATGGTTATTACCCCACTTCAGGTTCCACATATCGTAATATGGCACTGAAGGGAACTGACAAATTGAGCACATTATGGTTTAAACCACCATTTCTTTCTGATTTTATTAATGGTATTTTTGCTAAGGTCAAAAATACCAAGGTTTTT---AAAGATGGTGTAATGTATAGTGAGTTCCCTGCTATAACTATAGGTAGTACTTTTGTAAATACATCCTATAGTGTGGTAGTACAACCACGTACAATTAATTCAACACAGGATGGTGTTAATAAATTACAAGGTCTTTTAGAGGTCTCTGTTTGCCAGTATAACATGTGCGAGTACCCACATACGATTTGTCATCCTAAACTG---GGTAACCACTTTAAAGAACTATGGCATTTGGAT---ACAGGTGTTGTTTCCTGTTTATATAAGCGTAATTTCACATATGATGTGAATGCTACTTATTTGTATTTTCATTTTTATCAAGAAGGTGGTACTTTTTATGCATATTTTACAGACACTGGTTTTGTTACTAAGTTTTTGTTTAATGTTTATTTAGGCATGGCACTTTCACACTATTATGTCATGCCTCTGACTTGTATTAGTAGGCGTGAT------ATTGGTTTTACTTTAGAATATTGGGTTACACCCCTCACTTCTAGACAATATTTACTCGCTTTCAATCAAGATGGTATTATTTTTAATGCTGTTGATTGTATGAGTGATTTTATGAGTGAGATTAAGTGTAAAACACAATCTATAGCACCACCTACTGGTGTTTATGAATTAAACGGTTACACTGTTCAGCCAATCGCAGATGTTTACCGACGCAAACCTGATCTTCCCAATTGCAATATAGAAGCTTGGCTTAATGATAAGTCGGTGCCCTCTCCATTAAATTGGGAACGTAAGACATTTTCAAATTGTAATTTTAATATGAGCAGCCTGATGTCTTTTATTCAGGCAGACTCATTTACTTGTAATAATATTGATGCTGCTAAGATATATGGTATGTGTTTTTCCAGCATAACTATAGATAAGTTTGCTATACCCAATGGCAGGAAGGTTGACCTACAATTGGGCAATTTGGGCTATTTGCAGTCATCCAACTATAGAATTGATACTACTGCAACAAGTTGTCAGTTGTATTATAATTTACCTGCTGCTAATGTCTCTGTTAGTAGGTTTAATCCTTCTACTTGGAATAAGAGATTTGGTTTTATAGAAGATTCTGTTTTTGTGCCTCAACCTACA---GGTGTTTTTACT------AATCACAGTGTAGTTTATGCACAACACTGTTTCAAAGCCCCTAAAAATTTCTGTCCGTGTAAATTGAAT---------------GGTTCGTGTCCTGAT---------------AAAAATAATGGTATAGGCACTTGTCCTGCAGGTACTAATTATTTAACTTGTGAT---------------------AAT------------------TTGTGTACTCTTGATCCTATTACATTTAAAGCTCCA---GGTACTTAT---------AAGTGCCCCCAAACTAAATCTTTAGTTGGCATAGGTGAGCACTGTTCGGGTCTTGCTGTTAAAAGTGATTATTGTAGAGGCAAT---------------------TCT---------TGTACTTGCCAACCACAA------------------------------------GCATTTTTGGGTTGGTCTGCAGACTCTTGTTTACAAGGAGACAAGTGTAATATTTTTGCTAATCTTATTTTGCATGATGTTAATAGTGGTCTTACTTGTTCT----------------------------------------------------------------------------------------------------------------------------------------------------------------------------------------------------------------------------------------------------------------------------------------------------------------------------------------------------------------------------------------------------------------------------------------------------------------------------------------------------------------------------------------------------------------------------------------------------------------------------------------------------------------------------------------------------------------------------------------------------------------------------------------------------------------------------------------------------------------------------------------------------------------------------------------------------------------------------------------------------------------------------------------------------------------------------------------------------------------------------------------------------------------------------------------------------------------------------------------------------------------------------------------------------------------------------------------------------------------------------------------------------------------------------------------------------------------------------------------------------------------------------------------------------------------------------------------------------------------------------------------------------------------------------------------------------------------------------------------------------------------------------------------------------------------------------------------------------------------------------------------------------------------------------------------------------------------------------------------------------------------------------------------------------------------------------------------------------------------------------------------------------------------------------------------------------------------------------------------------------------------------------------------------------------------------------------------------------------AGTTAGTAATC---------AAAACTTCACATGACGACTAA
>LC494175_Bovine_Japan_2016--
ATG---TTTTTGATACTTTTAATTTCCTTACCAACGGCTTTTGCTGTTATAGGAGATTTAAAGTGTACT---------------ACAGTT---TCCATTAATGATGTTGACACTGGTGTTCCTTCTATTAGCACTGATACTGTCGATGTTCCTAATGGTTTAGGTACTTATTATGTTTTAGATCGTGTGTATTTAAATACTACGTTGTTGCTTAATGGTTATTACCCTACTTCAGGTTCTACATATCGTAATATGGCACTGAAGGGAACTTTACTATTGAGCACACTGTGGTTTAAACCACCTTTTCTTTCTGATTTTACTAATGGTATTTTTGCTAAGGTCAAAAATACCAAGGTTATT---AAAGATGGTGTAATGTATAGTGAGTTTCCTGCTATAACTATAGGTAGTACTTTTGTAAATACATCCTATAGTGTGGTAGTACAACCACATACTACCATTTTGGGT------------AATAAATTACAAGGTTTCTTAGAGATCTCTGTTTGCCAGTATACTATGTGTGAGTACCCAAATACGATTTGTAATCCTAATCTG---GGTAATCAACGCGTAGAACTATGGCATTGGGAT---ACAGGTGTTGTTTCCTGTTTATATAAGCGTAATTTCACATATGATGTGAACGCTGACTATTTGTATTTCCATTTTTATCAAGAAGGTGGTACTTTTTATGCATATTTTACAGACACTGGTGTTGTTACTAAGTTTCTGTTTAATGTTTATTTAGGCACGGTGCTTTCACATTATTATGTCATGCCTTTGACTTGTAATAGT------------------GCTCTGACTTTAGAATATTGGGTTACACCCCTCACTTCTAAACAATATCTACTATCTTTTAATCAAGATGGTGTTATTTTTAATGCTGTTGATTGTAAGAGTGATTTTATGAGTGAGATTAAGTGTAAAACACTATCTATAACACCATCTACTGGTGTTTATGAATTAAACGGTTACACTGTTCAGCCAATTGCAGATGTTTACCGACGTATACCTAACCTTCCCGATTGCAATATTGAGGCTTGGCTTAATGATAAGTCAGTGCCCTCTCCATTAAATTGGGAACGTAAGACCTTTTCAAATTGTAATTTTAATATGAGCAGCCTGATGTCTTTTATTCAGGCAGACTCATTTACTTGTAATAATATTGATGCAGCTAAGATATATGGTATGTGTTTTTCCAGCATAACTATAGATAAGTTTGCTATACCCAATGGTAGGAAGGTTGACCTACAATTGGGTAATTTGGGCTATTTGCAGTCTTTTAATTATAGAATTGATACTACTGCTACAAGTTGTCAGTTGTATTATAATTTACCTGCTGCTAATGTTTCTGTTAGCAGGTTTAATCCTTCTACTTGGAATAGGAGATTTGGTTTTACAGAACAATCTGTTTTTAAGCCTCAACCTGCA---GGTGTTTTTACT------GATCACGATGTTGTTTACGCACAACATTGTTTTAAAGCTCCCACAAATTTCTGTCCTTGCAAATTGGATGGGTCTTTGTGTGTAGGTAGTGGTTCTGGTATAGATGCTGGTTATAAAAATACTGGCATAGGCATTTGTCCTGCAGGTACTAATTATTTAACTTGCCAT---------------------AATGCTGCCCAATGTGATTGTTTGTGCACTCCAGACCCCATT------AAAGCTACA---GGGCCTCAC---------AAATGCCCCCAAGCTAAATATTTAGTTGGCATAGGTGAGCACTGTTCGGGTCTTGCTATTAAAAGTGACCATTGTGGAGGTAAC---------------------CCT---------TGTAGTTGCCAACCACAA------------------------------------GCATTTTTGGGTTGGTCTGTTGACTCTTGTTTACAAGGGGATAGGTGTAATATTTTTGCTAATTTTATTTTGCATGATGTTAATAGTGGTACTACTTGTTCT----------------------------------------------------------------------------------------------------------------------------------------------------------------------------------------------------------------------------------------------------------------------------------------------------------------------------------------------------------------------------------------------------------------------------------------------------------------------------------------------------------------------------------------------------------------------------------------------------------------------------------------------------------------------------------------------------------------------------------------------------------------------------------------------------------------------------------------------------------------------------------------------------------------------------------------------------------------------------------------------------------------------------------------------------------------------------------------------------------------------------------------------------------------------------------------------------------------------------------------------------------------------------------------------------------------------------------------------------------------------------------------------------------------------------------------------------------------------------------------------------------------------------------------------------------------------------------------------------------------------------------------------------------------------------------------------------------------------------------------------------------------------------------------------------------------------------------------------------------------------------------------------------------------------------------------------------------------------------------------------------------------------------------------------------------------------------------------------------------------------------------------------------------------------------------------------------------------------------------------------------------------------------------------------------------------------------------------------------------AGTTAGTAATT---------AAAACATCACATGAAGACTAA
>AB354579_Bovine_Japan_1976-12-
ATG---TTTTTGATACTTTTAATTTCCTTACCAATGGCTTTTGCTGTTATAGGAGATTTAAAGTGTACT---------------ACGGTT---TCCATTAATGATGTTGACACCGGTGCTCCTTCTATTAGCACTGATACTGTCGATGTTACTAATGGTTTAGGTACTTATTATGTTTTAGATCGTGTGTATTTAAATACTACGTTGTTGCTTAATGGTTACTACCCTACTTCAGGTTCTACATATCGTAATATGGCACTGAAGGGAACTTTACTATTGAGCAGACTATGGTTTAAACCACCTTTTCTTTCTGATTTTATTAATGGTATTTTTGCTAAGGTCAAAAATACCAAGGTTATT---AAAAAGGGTGTAATGTATAGTGAGTTTCCTGCTATAACTATAGGTAGTACTTTTGTAAATACATCCTATAGTGTGGTAGTACAACCACATACTACCAATTTGGAT------------AATAAATTACAAGGTCTCTTAGAGATCTCTGTTTGCCAGTATACTATGTGCGAGTACCCACATACGATTTGTCATCCTAATCTG---GGTAATCGACGCGTAGAACTATGGCATTGGGAT---ACAGGTGTTGTTTCCTGTTTATATAAGCGTAATTTCACATATGATGTGAATGCTGATTACTTGTATTTCCATTTTTATCAAGAAGGTGGTACTTTTTATGCATATTTTACAGACACTGGTGTTGTTACTAAGTTTCTGTTTAATGTTTATTTAGGCACGGTGCTTTCACATTATTATGTCCTGCCTTTGACTTGTTATAGT------------------GCTATGACTTTAGAATATTGGGTTACACCTCTCACTTCTAAACAATATTTACTAGCTTTCAATCAAGATGGTGTTATTTTTAATGCTGTTGATTGTAAGAGTGATTTTATGAGTGAGATTAAGTGTAAAACACTATCTATAGCACCATCTACTGGTGTTTATGAATTAAACGGTTACACTGTTCAGCCAATTGCAGATGTTTACCGACGTATACCTAATCTTCCCGATTGTAATATAGAGGCTTGGCTTAATGATAAGTCGGTGCCCTCTCCATTAAATTGGGAACGTAAGACCTTTTCAAATTGTAATTTTAATATGAGCAGCCTGATGTCTTTTATTCAGGCAGACTCATTTACTTGTAATAATATTGATGCTGCTAAGATATATGGTATGTGTTTTTCCAGCATAACTATAGATAAGTTTGCTATACCCAATGGTAGGAAGGTTGACCTACAATTGGGCAATTTGGGCTATTTGCAGTCTTTTAACTATAGAATTGATACTACTGCTACAAGTTGTCAGTTGTATTATAATTTACCTGCTGCTAATGTTTCTGTTAGCAGGTTTAATCCTTCTACTTGGAATAGGAGATTTGGTTTTACAGAACAATCTGTTTTTAAGCCTCAACCTGTA---GGTGTTTTTACT------CATCATGATGTTGTTTATGCACAACATTGTTTTAAAGCTCCCACAAATTTCTGTCCGTGTAAATTGGATGGGTCTTTGTGTGTAGGTAATGGTCCTGGTATAGATGCTGGTTATAAAAATAGTGGTATAGGCACTTGTCCTGCAGGTACTAATTATTTAACTTGCCAT---------------------AATGCTGCCCAATGTGATTGTTTGTGCACTCCCGACCCCATTACATCTAAATCTACA---GGGCCTTAC---------AAGTGCCCCCAAACTAAATACTTAGTTGGCATAGGTGAGCACTGTTCGGGTCTTGCTATTAAAAGTGATTATTGTGGAGGTAAT---------------------CCT---------TGTACTTGCCAACCACAA------------------------------------GCATTTTTGGGTTGGTCTGTTGACTCTTGTTTACAAGGGGATAGGTGTAATATTTTTGCTAATTTTATTTTGCATGATGTTAATAGTGGTACTACTTGTTCT----------------------------------------------------------------------------------------------------------------------------------------------------------------------------------------------------------------------------------------------------------------------------------------------------------------------------------------------------------------------------------------------------------------------------------------------------------------------------------------------------------------------------------------------------------------------------------------------------------------------------------------------------------------------------------------------------------------------------------------------------------------------------------------------------------------------------------------------------------------------------------------------------------------------------------------------------------------------------------------------------------------------------------------------------------------------------------------------------------------------------------------------------------------------------------------------------------------------------------------------------------------------------------------------------------------------------------------------------------------------------------------------------------------------------------------------------------------------------------------------------------------------------------------------------------------------------------------------------------------------------------------------------------------------------------------------------------------------------------------------------------------------------------------------------------------------------------------------------------------------------------------------------------------------------------------------------------------------------------------------------------------------------------------------------------------------------------------------------------------------------------------------------------------------------------------------------------------------------------------------------------------------------------------------------------------------------------------------------------AGTTAGTAATT---------AAAACATCACATGACGACTAA
>AB671299_Equine_Japan_2004-12-
ATG---GTCTTATTACTTTTATTCTTCCTACCTACCGCTTTTGCTGTTGTAGGAGACGTAAAATGTACT---------------ACTATA---GGTGTTAACGATGTTAATACTGGTGCACCTGTTATAAGTACTGAGACTGTTGATGTTACTAACGGTCTTGGCACTTATTATGTGCTTGATCGTGTTTATTTAAATACCACATTGTTGCTCAATGGCTATTATCCCACTTCTGGTGCCAATTATCGCAATTTGGCACTTAAAGCTTCTGAATTATTGAGCACCTTATGGTATAAGCCACCCTTTTTGTCCGAGTTTAATGATGGTGTTTTCGCTAAGGTCAAGAATACCAAAGTAACT---AAAAATGGCATTGTCTATAGTGAGTTCCCCACAATGGTTATTGGTACTACATTTGTTAATACCTCTTATACTGTTGTTGTGCAACCTAGGACTACCGTTGTTAAT------------TCTAAATTACAAGGTCTTTTGGAGATTACTATTTGTCAATATTCTATGTGTGAATACCCTAATACTGTTTGCAACAGTGGTATT---GGGTCACCACGCAAAGAGTTGTGGCATTATGAG---AAGGCTGTGGCCTCCTGTTTATATCGGCGCAATTTTACGTACGATGTTAATTCTGATTGGCTTTATTTTCATTTTTACCAACAGGGTGGTACTTTTTATGCTTATTATACAGATAGTGGCTTTATTACCACTTTCTTGTTTAATATTTACCTTGGTACAAGTTTATCGCATTACTATGTGATGCCTCTATCTTGTAGTGGT------------------AAGTTAGAACTGCAATATTGGGTTACACCACTCACTATTAGACAGTTTTTGTTGGCATTTAATCAGGATGGCATTATTTATAATGCAGTTGATTGTGCCAGTGATTACATGAGTGAGATTAAGTGTAATACCCAAAATGTGAAACCTAGTACAGGTGTTTATGATTTAACTGGTTACACTGTTCAACCTATAGCTGATGTGTACCGGCGTATTCCTAATTTACCAGATTGTAATATGGAGGATTGGCTTAGTGCTCCTACTGTTGCATCTCCTCTTAATTGGGAGCGTAGGACGTTCTCTAATTGTAATTTTAATATGAGCAGCCTGATGAGTTTTATTCAGGCTGACTCGTTTTCTTGTTCTAATATTGATGCTGCTAAATTGTATGGTACGTGTTTTGGCAGTGTTACTATTGATAAATTTGCTATACCTAATAGCAGGAAGGTTGACTTGCAATTAGGTAATTTGGGTTATTTACAATCCTTTAATTATAGAATAGATACCACAGCTACTAGCTGTCAATTATATTATAGTTTGGGTGCTGATAATGTCACTGTCACTCGATCTAATCCTTCTGCCTGGAATAGGCGGTATGGTTTT---AATGATACAATGTTTAAGCCTCAGCCTGCA---GGTTTTTTTACT------AACCATGATGTGGTTTATTCAAAACAGTGCTTTAAGGTTCCTAACACATATTGCCCTTGTAAGAATAGTGGTGCAACCTGTGTAGGTAATGGTGTTTCTGCTGGAGTCAGTGGTACTACCACTGGCTCTGGCACTTGTCCTGTAGGCACATCTTATCGCACTTGTTTT---------------------AATCCTATACAATGTGCATGCACTTGTGATCCTGAGCCTATTAACGCAATTTTAACCTCTGGCCCTCGT---------GCTTGTCCTCAAGTCAAGTCTCTTGTTGGTCTTGGAGAGCATTGCTCAGGTTTAGGCATACATGAAGACTTTTGCGGAGGCTCA---------------------CCT---------TGTTCTTGTCCAGCCAAT------------------------------------GCCTTTATGGCTTGGTCTGTAGATTCTTGTTTACAAGATGGACGCTGCAATATTTTTTCCAATTTAATTTTAAATGGTGTTAATAGTGGTGCTACTTGTTCT----------------------------------------------------------------------------------------------------------------------------------------------------------------------------------------------------------------------------------------------------------------------------------------------------------------------------------------------------------------------------------------------------------------------------------------------------------------------------------------------------------------------------------------------------------------------------------------------------------------------------------------------------------------------------------------------------------------------------------------------------------------------------------------------------------------------------------------------------------------------------------------------------------------------------------------------------------------------------------------------------------------------------------------------------------------------------------------------------------------------------------------------------------------------------------------------------------------------------------------------------------------------------------------------------------------------------------------------------------------------------------------------------------------------------------------------------------------------------------------------------------------------------------------------------------------------------------------------------------------------------------------------------------------------------------------------------------------------------------------------------------------------------------------------------------------------------------------------------------------------------------------------------------------------------------------------------------------------------------------------------------------------------------------------------------------------------------------------------------------------------------------------------------------------------------------------------------------------------------------------------------------------------------------------------------------------------------------------------------AGCTAGTTATT---------AAAACTTCACATGACGATTAA
>AF391541_Bovine_USA_1998--
ATG---TTTTTGATACTTTTAATTTCCTTACCAACGGCTTTTGCTGTTATAGGAGATTTAAAGTGTACT---------------ACAGTT---TCCATTAATGATGTTGACACTGGTGTTCCTTCTATTAGCACTGATACTGTCGATGTTACTAATGGTTTAGGTACTTATTATGTTTTAGATCGTGTGTATTTAAATACTACGTTGTTGCTTAATGGTTACTACCCTACTTCAGGTTCTACATATCGTAATATGGCACTGAAGGGAACTTTACTATTGAGCACACTGTGGTTTAAACCACCTTTTCTTTCTGATTTTACTAATGGTATTTTTGCTAAGGTCAAAAATACCAAGGTTATT---AAAGATGGTGTAATGTATAGTGAGTTTCCTGCTATAACTATAGGTAGTACTTTTGTAAATACATCTTATAGTGTGGTAGTACAACCACATACTACCATTTTGGGT------------AATAAATTACAAGGTTTCTTAGAGATCTCTGTTTGCCAGTATACTATGTGCGAGTACCCAAATACGATTTGTAATCCTAATCTG---GGTAATCAACGCGTAGAACTATGGCATTGGGAT---ACAGGTGTTGTTTCCTGTTTATATAAGCGTAATTTCACATACGATGTGAATGCTGATTATTTGTATTTCCATTTTTATCAAGAAGGTGGTACTTTTTATGCATATTTTACAGACACTGGTGTTGTTACTAAGTTTCTGTTTAATGTTTATTTAGGCACGGTGCTCTCACATTATTATGTCATGCCTTTGACTTGTAATAGT------------------GCTCTGACTTTAGAATATTGGGTTACACCCCTCACTTCTAAACAATATCTACTAGCTTTCAATCAAGATGGTGTTATTTTTAATGCTGTTGATTGTAAGAGTGATTTTATGAGTGAGATTAAGTGTAAAACACTATCTATAGCACCATCTACTGGTGTTTATGAATTAAACGGTTACACTGTTCAGCCAATTGCAGATGTTTACCGACGTATACCTAATCTTCCCGATTGCAATATTGAGGCTTGGCTTAATGATAAGTCGGTGCCCTCTCCATTAAATTGGGAACGTAAGACCTTTTCAAATTGTAATTTTAATATGAGCAGCCTGATGTCTTTTATTCAGGCATACTCATTTACTTGTAATAATATTGATGCTGCTAAGATATATGGTATGTGTTTTTCCAGCATAACTATAGATAAGTTTGCAATACCCAATGGTAGGAAGGTTGACCTACAATTGGGTAATTTGGGCTATTTGCAGTCTTTTAATTATAGAATTGATACTACTGCTACAAGTTGTCAGTTGTATTATAATTTACCTGCTGCTAATGTTTCTGTTAGCAGGTTTAATCCTTCTACTTGGAATAGGAGATTTGGTTTTACAGAACAATCTGTTTTTAAGCCTCAACCTGCA---GGTGTTTTTACT------GATCATGATGTTGTTTATGCACAACATTGTTTTAAAGCTTCCACAAATTTCTGTCCGTGTAAATTGGATGGGTCTTTGTGTGTAGGTAATGGTCCTGGTATAGATGCTGGTTATAAAACTAGTGGCATAGGCACTTGTCCTGCAGGTACTAATTATTTAACTTGCCAT---------------------AATGCTGCCCAATGTGATTGTTTGTGCACCCCAGACCCCATTACATCTAAAGCTACA---GGGCCTTAC---------AAGTGCCCCCAAACTAAATATTTAGTTGGCATAGGTGAGCACTGTTCGGGTCTTGCTATTAAAAGTGATCATTGTGGAGGTAAT---------------------CCT---------TGTACTTGCCAACCACAA------------------------------------GCATTTTTGGGTTGGTCTGTTGACTCTTGTTTACAAGGGGATAGGTGTAATATTTTTGCTAATTTTATTTTGCATGATGTTAATAGTGGTACTACTTGTTCT----------------------------------------------------------------------------------------------------------------------------------------------------------------------------------------------------------------------------------------------------------------------------------------------------------------------------------------------------------------------------------------------------------------------------------------------------------------------------------------------------------------------------------------------------------------------------------------------------------------------------------------------------------------------------------------------------------------------------------------------------------------------------------------------------------------------------------------------------------------------------------------------------------------------------------------------------------------------------------------------------------------------------------------------------------------------------------------------------------------------------------------------------------------------------------------------------------------------------------------------------------------------------------------------------------------------------------------------------------------------------------------------------------------------------------------------------------------------------------------------------------------------------------------------------------------------------------------------------------------------------------------------------------------------------------------------------------------------------------------------------------------------------------------------------------------------------------------------------------------------------------------------------------------------------------------------------------------------------------------------------------------------------------------------------------------------------------------------------------------------------------------------------------------------------------------------------------------------------------------------------------------------------------------------------------------------------------------------------------AGTTAGTAATT---------AAAACATCACATGAAGACTAA
>AF391542_Bovine_USA_1998--
ATG---TTTTTGATACTTTTAATTTCCTTACCAACGGCTTTTGCTGTTATAGGAGATTTAAAGTGTACT---------------ACAGTT---TCCATTAATGATGTTGACACTGGTGTTCCTTCTATTAGCACTGATACTGTCGATGTTACTAAAGGTTTAGGTACTTATTATGTTTTAGATCGTGTGTATTTAAATACTACGTTGTTGCTTAATGGTTATTACCCTACTTCAGGTTCTACATATCGTAATATGGCACTGAAGGGAACTTTACTATTGAGCACACTGTGGTTTAAACCACCTTTTCTTTCTGATTTTACTAATGGTATTTTTGCTAAGGTCAAAAATACCAAGGTTATT---AAAGATGGTGTAATGTATAGTGAGTTTCCTGCTATAACTATAGGTAGTACTTTTGTAAATACATCCTATAGTGTGGTAGTACAACCACATACTACCATTTTGGGT------------AATAAATTACAAGGTTTCTTAGAGATCTCTGTTTGCCAGTATACTATGTGCGAGTACCCAAATACGATTTGTAATCCTAATCTG---GGTAATCGACGCGTAGAACTATGGCATTGGGAT---ACAGGTGTTGTTTCCTGTTTATATAAGCGTAATTTCACATATGATGTGAATGCTGATTATTTGTATTTCCATTTTTATCAAGAAGGTGGTACTTTTTATGCATATTTTACAGACACTGGTGTCGTTACTAAGTTTCTGTTTAATGTTTATTTAGGCACGGTGCTCTCACATTATTATGTCATGCCTTTGACTTGTAATAGT------------------GCTCTGACTTTAGAATATTGGGTTACACCCCTCACTTCTAAACAATATCTACTAGCTTTCAATCAAGATGGTGTTATTTTTAATGCTGTTGATTGTAAGAGTGATTTTATGAGTGAGATTAAGTGTAAAACACTATCTATAGCACCATCTACTGGTGTTTATGAATTAAACGGTTACACTGTTCAGCCAATTGCAGATGTTTACCGACGTATACCTAATCTTCCCGATTGCAATATTGAGGCTTGGCTTAATGATAAGTCGGTGCCCTCTCCATTAAATTGGGAACGTAAGACTTTTTCAAATTGTAATTTTAATATGAGCAGCCTGATGTCTTTTATTCAGGCAGACTCATTTACTTGTAATAATATTGATGCTGCTAAGATATATGGTATGTGTTTTTCCAGCATAACTATAGATAAGTTTGCAATACCCAATGGTAGGAAGGTTGACCTACAATTGGGTAATTTGGGTTATTTGCAGTCTTTTAACTATAGAATTGATACTACTGCTACAAGTTGTCAGTTGTATTATAATTTACCTGCTGCTAATGTTTCTGTTAGCAGGTTTAATCCTTCTACTTGGAATAGGAGATTTGGTTTTACAGAACAATCTGTTTTTAAGCCTCAACCTGCA---GGTGTTTTTACT------GATCATGATGTTGTTTATGCACAACATTGTTTTAAAGCTCCCACAAATTTCTGTCCGTGTAAATTGGATGGGTCTTTGTGTGTAGGTAATGGTCCTGGTATAGATGCTGGTTATAAAACTAGTGGCATAGGCACTTGTCCTGCAGGTACTAATTATTTAACTTGCCAT---------------------AATGCTGCCCAATGTGATTGTTTGTGCACTCCAGACCCCATTACATCTAAAGCTACA---GGGCCTTAC---------AAGTGCCCCCAAACTAAATATTTAGTTGGCATAGGTGAGCACTGTTCGGGTCTTGCTATTAAAAGTGATCATTGTGGAGGTAAC---------------------CCT---------TGTACTTGCCAACCACAA------------------------------------GCATTTTTGGGGTGGTCTGTTGACTCTTGTTTACAAGGGGATAGGTGTAATATTTTTGCTAATTTCATTTTGCATGATGTTAATAGTGGTACTACTTGTTCT----------------------------------------------------------------------------------------------------------------------------------------------------------------------------------------------------------------------------------------------------------------------------------------------------------------------------------------------------------------------------------------------------------------------------------------------------------------------------------------------------------------------------------------------------------------------------------------------------------------------------------------------------------------------------------------------------------------------------------------------------------------------------------------------------------------------------------------------------------------------------------------------------------------------------------------------------------------------------------------------------------------------------------------------------------------------------------------------------------------------------------------------------------------------------------------------------------------------------------------------------------------------------------------------------------------------------------------------------------------------------------------------------------------------------------------------------------------------------------------------------------------------------------------------------------------------------------------------------------------------------------------------------------------------------------------------------------------------------------------------------------------------------------------------------------------------------------------------------------------------------------------------------------------------------------------------------------------------------------------------------------------------------------------------------------------------------------------------------------------------------------------------------------------------------------------------------------------------------------------------------------------------------------------------------------------------------------------------------------AGTTAGTAATT---------AAAACATCACATGAAGATTAA
>AY316300_Equine_USA_1998-12-
ATG---GTTTTATTACTTTTATTTTTCCTACCTGGTGCTTTTGCTGTTGTAGGAGATGTAAAATGTACT---------------ACTACA---GGTGTTAACAATTTTAATTCTGGTGCACCTGTTATAAGTACTGAGACTGTTGATGTTACTAACGGTCTTGGCACTTATTATGTGCTTGATCGTGTTTATTTAAATACCACATTGTTGCTCAATGGCTATTATCCCACCTCTGGTGCCAATTATCGCAATTTGGCACTTAAAGCTTCTGGATTATTGAGCACCTTATGGTATAAGCCACCCTTTTTGTCCGAGTTTAATGATGGTGTTTTTGCTAAGGTCAAGAATACCAAAGTAACT---AAAAATGGCATTGTCTATAGTGAGTTCCCCACAATGGCTATTGGTACTACATTTGTTAATACCTCTTATACTGTTGTTGTGCAACCTAGGACTACCGTTGTTAAT------------TCTAAATTACAAGGTCTTTTGGAGATTACTATTTGTCAATATTCTATGTGCGAATACCCTAACACTGTTTGCAACAGTGGTATT---GGGTCACCACGCAAAGAGTTGTGGCATTATGAG---AAGGCTGTGGCCTCCTGTTTATATCGGCGTAATTTTACGTACGATGTTAATTCTGATTGGCTTTATTTTCATTTTTACCAACAGGGTGGTACTTTTTATGCTTATTATACAGATAGTGGTTTTATTACCACTTTCTTGTTTAATATTTACCTTGGTACAAGTTTATCGCATTACTATGTGATGCCTTTATCTTGTAGTGGT------------------AAGTTAGACCTGCAATATTGGGTTACACCACTCACTAATAGACAGTTTTTGTTGGTATTTAATCAGGATGGCATTATTTATAATGCAGTTGATTGTGCCAGTGATTACATGAGTGAGATTAAGTGTAATACCCAAAATGTGAAACCTAGTACAGGTGTTTATGATTTAACTGGTTACACTGTTCAACCTATAGCTGATGTGTACCGGCGTATTCCTAATTTACCAGATTGTAATATGGAGGATTGGCTTAGTGCTCCTACTGTTGCATCTCCTCTTAATTGGGAGCGTAGGACGTTCTCTAATTGTAATTTTAATATGAGCAGCCTGATGAGTTTTATTCAGGCTGACTCGTTTTCTTGTTCCAATATTGATGCTGCTAAATTGTATGGTATGTGTTTTGGCAGTGTTACTATTGATAAATTTGCTATACCTAATAGCAGGAAGGTTGACTTGCAATTAGGTAATTTGGGTTATTTACAGTCCTTTAATTATAGAATAGATACCACAGCTACTAGCTGTCAATTATATTATAGTTTGGGTGCTGATAATGTTACTGTTACCCGATCTAATCCTTCTGCCTGGAATAGGCGGTATGGTTTT---AATGATACAATGTTTAAGCCTCAGCCTGCA---GGTTTTTTTACT------AACCATGATGTGGTTTATTCAAAACAGTGCTTTAAGGTTCCTAACACATATTGCCCTTGTAAGAACAATGGTGCAACCTGTGTAGGCAATGGTATTTCTGCTGGAGTCAGTGGTACTACCACTGGCTCTGGCACTTGTCCTGTAGGTACATCTTATCGCACTTGTTTT---------------------AATCCTATACAATGTGCATGCACTTGTGATCCTGAGCCTATTAATGCAATTTTAACCTCTGGCCCTCGT---------GCTTGTCCTCAAGTCAAGTCTCTTGTTGGTCTTGGAGAGCATTGCTCAGGTTTAGGCATACATGAAGATTTTTGCGGAGGCTCA---------------------CCT---------TGTTCTTGTCCAGCCAAT------------------------------------GCCTTTATGGCTTGGTCTGCAGATTCTTGTTTACAAGATGGACGCTGCAATATTTTTTCCAATTTAATTTTAAATGGTGTTAATAGTGGTGCTACTTGTTCT----------------------------------------------------------------------------------------------------------------------------------------------------------------------------------------------------------------------------------------------------------------------------------------------------------------------------------------------------------------------------------------------------------------------------------------------------------------------------------------------------------------------------------------------------------------------------------------------------------------------------------------------------------------------------------------------------------------------------------------------------------------------------------------------------------------------------------------------------------------------------------------------------------------------------------------------------------------------------------------------------------------------------------------------------------------------------------------------------------------------------------------------------------------------------------------------------------------------------------------------------------------------------------------------------------------------------------------------------------------------------------------------------------------------------------------------------------------------------------------------------------------------------------------------------------------------------------------------------------------------------------------------------------------------------------------------------------------------------------------------------------------------------------------------------------------------------------------------------------------------------------------------------------------------------------------------------------------------------------------------------------------------------------------------------------------------------------------------------------------------------------------------------------------------------------------------------------------------------------------------------------------------------------------------------------------------------------------------------------AGCTAGTTATT---------AAAACCTCACATGACGATTAA
>DQ811784_Bovine_UNKWN_1983--
ATG---TTTTTGATACTTTTAATTTCCTTACCAACGGCTTTTGCTGTTATAGGAGATTTAAAGTGTACT---------------ACAGTT---TCCATTAATGATGTTGACACTGGTGTTCCTTCTATTAGCACTGATACTGTCGATGTTACTAATGGTTTAGGTACTTATTATGTTTTAGATCGTGTGTATTTAAATACTACGTTGTTGCTTAATGGTTACTACCCTACTTCAGGTTCTACATATCGTAATATGGCACTGAAGGGAACTTTACTATTGAGCACACTATGGTTTAAACCACCTTTTCTTTCTGATTTTACTAATGGTATTTTTGCTAAGGTCAAAAATACCAAGGTTATT---AAAAATGGTGTAATGTATAGTGAGTTTCCTGCTATAACTATAGGTAGTACTTTTGTAAATACATCCTATAGTGTGGTAGTACAACCACATACTACCAATTTGGAT------------AATAAATTACAAGGTCTCTTAGAGATCTCTGTTTGCCAGTATACTATGTGCGAGTACCCAAATACGATTTGTCATCCTACTCTG---GGTAATCAACGCGTAGAACTATGGCATTGGGAT---ACAGGTGTTGTTTCCTGTTTATATAAGCGTAATTTCACATATGATGTGAATGCTGATTACTTGTATTTCCATTTTTATCAAGAAGGTGGTACTTTTTATGCATATTTTACAGACACTGGTGTTGTTACTAAGTTTCTGTTTAATGTTTATTTAGGCACGGTGCTTTCACATTATTATGTCATGCCTTTGACTTGTGATAGT------------------GCTATGACTTTAGAATATTGGGTTACACCCCTCACTTCTAAACAATATCTACTAGCTTTCAATCAAGATGGTGTTATTTTTAATGCTGTTGATTGTAAGAGTGATTTTATGAGTGAGATTAAGTGTAAAACACTATCTATAGCACCATCTACTGGTGTTTATGAATTAAACGGTTACACTGTTCAGCCAATTGCAGATGTTTACCGACGTATACCTAATCTTCCCGATTGTAATATTGAGGCTTGGCTTAATGATAAGTCGGTGCCCTCTCCATTAAATTGGGAACGTAAGACCTTTTCAAATTGTAATTTTAATATGAGCAGCCTGATGTCTTTTATTCAGGCAGACTCATTTACTTGTAATAATATTGATGCTGCTAAGATATATGGTATGTGTTTTTCCAGCATAACTATAGATAAGTTTGCTATACCCAATGGTAGGAAGGTTGACCTACAATTGGGTAATTTGGGCTATTTGCAGTCTTTTAATTATAGAATTGATACTACTGCTACAAGTTGTCAGTTGTATTATAATTTACCTGCTGCTAATGTTTCTGTTAGCAGGTTTAATCCTTCTACTTGGAATAGGAGATTTGGTTTTACAGAACAATCTGTTTTTAAGCCTCAACCTGCA---GGTGTTTTTACT------GCTCATGATGTTGTTTATGCACAACATTGTTTTAAAGCTCCCACAAATTTCTGTCCGTGTAAATTGGATGGGTCTTTGTGTGTAGGTAATGGTCCTGGTATAGATGCTGGTTATAAAACTAGTGGCATAGGCACTTGTCCTGCAGGTACTAATTATTTAACTTGCCAT---------------------AATGCTGCCCAATGTGATTGTTTGTGCACTCCAGACCCCATTTCATCTAAAGCTACA---GGGCCTTAC---------AAGTGCCCCCAAACTAAATATTTAGTTGGCATAGGTGAGCACTGTTCGGGTCTTGCTATTAAAAGTGATTATTGTGGAGGTAAT---------------------CCT---------TGTACTTGCCAACCACAA------------------------------------GCATTTTTGGGTTGGTCTGTTGACTCTTGTTTACAAGGGGATAGGTGTAATATTTTTGCTAATTTTATTTTGCATGATGTTAATAGTGGTACTACTTGTTCT----------------------------------------------------------------------------------------------------------------------------------------------------------------------------------------------------------------------------------------------------------------------------------------------------------------------------------------------------------------------------------------------------------------------------------------------------------------------------------------------------------------------------------------------------------------------------------------------------------------------------------------------------------------------------------------------------------------------------------------------------------------------------------------------------------------------------------------------------------------------------------------------------------------------------------------------------------------------------------------------------------------------------------------------------------------------------------------------------------------------------------------------------------------------------------------------------------------------------------------------------------------------------------------------------------------------------------------------------------------------------------------------------------------------------------------------------------------------------------------------------------------------------------------------------------------------------------------------------------------------------------------------------------------------------------------------------------------------------------------------------------------------------------------------------------------------------------------------------------------------------------------------------------------------------------------------------------------------------------------------------------------------------------------------------------------------------------------------------------------------------------------------------------------------------------------------------------------------------------------------------------------------------------------------------------------------------------------------------------AGTTAGTAATT---------AAAACATCACATGACGACTAA
>DQ915164_Bovine_USA_1998--
ATG---TTTTTGATACTTTTAATTTCCTTACCAACTGCTTTTGCTGTTATAGGAGATTTAAAGTGTACT---------------ACAGTT---TCCATTAATGATGTTGACACTGGTGTTCCTTCTATTAGCACTGATACTGTCGATGTTACTAATGGTTTAGGTACTTATTATGTTTTAGATCGTGTGTATTTAAATACTACGTTGTTGCTTAATGGTTATTACCCTACTTCAGGTTCTACATATCGTAATATGGCACTGAAGGGAACTTTACTATTGAGCACACTGTGGTTTAAACCACCTTTTCTTTCTGATTTTACTAATGGTATTTTTGCTAAGGTCAAAAATACCAAGGTTATT---AAAGATGGTGTAATGTATAGTGAGTTTCCTGCTATAACTATAGGTAGTACTTTTGTAAATACATCCTATAGTGTGGTAGTACAACCACATACTACCATTTTGGGT------------AATAAATTACAAGGTTTCTTAGAGATCTCTGTTTGCCAGTATACTATGTGCGAGTACCCAAATACGATTTGTAATTCTAATCTG---GGTAATCGACGCGTAGAACTATGGCATTGGGAT---ACAGGTGTTGTTTCCTGTTTATATAAGCGTAATTTCACATATGATGTGAATGCTGATTATTTGTATTTCCATTTTTATCAAGAAGGTGGTACTTTTTATGCATATTTTACAGACACTGGTGTTGTTACTAAGTTTCTGTTTAATGTTTATTTAGGCACAGTGCTCTCACATTATTATGTCATGCCTTTGACTTGTAATAGT------------------GCTCTGACTTTAGAATATTGGGTTACACCCCTCACTTCTAAACAATATCTACTAGCTTTCAATCAAGATGGTGTTATTTTTAATGCTGTTGATTGTAAGAGTGATTTTATGAGTGAGATTAAGTGTAAAACACTATCTATAGCACCATCTACTGGTGTTTATGAACTAAACGGTTACACTGTTCAGCCAATTGCAGATGTTTACCGACGTATACCTAATCTTCCCGATTGCAATATTGAGGCTTGGCTTAATGATAAGTCGGTGCCCTCTCCATTAAATTGGGAACGTAAGACCTTTTCAAATTGTAATTTTAATATGAGCAGCCTGATGTCTTTTATTCAGGCAGACTCATTTACTTGTAATAATATTGATGCTGCTAAGATATATGGTATGTGTTTTTCCAGCATAACTATAGATAAGTTTGCAATACCCAATGGTAGGAAGGTTGACCTACAATTGGGTAATTTGGGCTATTTGCAGTCTTTTAATTATAGAATTGATACTACTGCTACAAGTTGTCAGTTGTATTATAATTTACCTGCTGCTAATGTTTCTGTTAGCAGGTTTAATCCTTCTACTTGGAATAGGAGATTTGGTTTTACAGAACAATCTGTTTTTAAGCCTCAACCTGCA---GGTGTTTTTACT------GATCATGATGTTGTTTATGCACAACATTGTTTTAAAGCTCCCACAAATTTCTGTCCGTGTAAATTGGATGGGTCTTTGTGTGTAGGTAATGGTCCTGGTATAGATGCTGGTTATAAAACTAGTGGCATAGGCACTTGTCCTGCAGGTACTAATTATTTAACTTGCCAT---------------------AATGCTGCCCAATGTAATTGTTTGTGCACTCCAGACCCCATTACATCTAAAGCTACA---GGGCCTTAC---------AAGTGCCCCCAAACTAAATATTTAGTTGGCATAGGTGAGCACTGTTCGGGTCCTGCTATTAAAAGTGATTATTGTGGAGGTAAT---------------------CCT---------TGTACTTGCCAACCACAA------------------------------------GCATTTTTGGGGTGGTCTGTTGACTCTTGTTTACAAGGGGATAGGTGTAATATTTTTGCTAATTTCATTTTGCATGATGTTAATAGTGGTACTACTTGTTCT----------------------------------------------------------------------------------------------------------------------------------------------------------------------------------------------------------------------------------------------------------------------------------------------------------------------------------------------------------------------------------------------------------------------------------------------------------------------------------------------------------------------------------------------------------------------------------------------------------------------------------------------------------------------------------------------------------------------------------------------------------------------------------------------------------------------------------------------------------------------------------------------------------------------------------------------------------------------------------------------------------------------------------------------------------------------------------------------------------------------------------------------------------------------------------------------------------------------------------------------------------------------------------------------------------------------------------------------------------------------------------------------------------------------------------------------------------------------------------------------------------------------------------------------------------------------------------------------------------------------------------------------------------------------------------------------------------------------------------------------------------------------------------------------------------------------------------------------------------------------------------------------------------------------------------------------------------------------------------------------------------------------------------------------------------------------------------------------------------------------------------------------------------------------------------------------------------------------------------------------------------------------------------------------------------------------------------------------------------AGTTAGTAATT---------AAAACATCACATGAAGACTAA
>EU983105_Canine_SKorea_2008-06-
ATG---TTTTTGATACTTTTAATTTCCTTACCAATGGCTTTTGCTGTTATAGGAGATTTAAAGTGTACT---------------ACGGTT---TCCATCAATAATGTTGACACCGGTGCTCCTTCTATTAGCACTGATGTTGTCGATGTTACTAATGGTTTAGGTACTTATTATGTTTTAGATCGTGTGTATTTAAATACTACATTGTTGCTTAATGGTTATTATCCTACTTCAGGTTCTACATATCGTAATATGGCACTGAAGGGAACTTTACTATTGAGCACACTATGGTTTAAACCACCATTTCTTTCTGATTTTATTGATGGTGTTTTTGCTAAGGTAAAAAATACCAAGGTTATT---AAAGATGGTGTAGTGTATAGTGAGTTTCCTGCTATAACTATAGGTAGTGCTTTTGTAAATACATCCTACAGTGTGGTAGTACAACCGCATACTACTAATTTAGAT------------AATAAATTACAAGGTCTCTTAGAGATCTCTGTTTGCCAGTATACTATGTGCGATTACCCACATACGATGTGTCATCCTAATCTG---GGTAATAAACGCATAGAACTATGGCATTGGGAT---ACAGGTGTTGTTTCCTGTTTATATAAGCGTAATTTCACATATGATGTGAATGCTGATTATTTGTATTTCCATTTTTATCAAGAAGGTGGTACTTTTTATGCATATTTTACAGACACTGGTGTTGTTACTAAGTTTCTGTTTCATGTTTATTTAAGCACGGTGCTTTCACATTATTATGTCATGCCTTTGACTTGTAATAGT------------------GTTATGACTTTAGAATACTGGGTTACACCTCTCACTTTTAAACAATATTTACTCGCTTTCAATCAAGATGGTGTTATTTTTAATGCTGTTGATTGTAAGAGTGATTTTATGAGTGAGATTAAGTGTAAAACACTATCTATAGCACCATCTACTGGTGTTTATGAATTAAACGGTTACACTGTTCAGCCAATTGCAGATGTTTACCGACGTATACCTAATCTTCCCGATTGTAATATAGAGGCTTGGCTTAATGATAAGTCGGTGCCTTCTCCATTAAATTGGGAACGTAAGACCTTTTCAAATTGTAATTTTAATATGAGCAGCCTGATGTCTTTTATTCAGGCTGACTCGTTTACTTGTAATAATATTGATGCTGCTAACATATACGGTATGTGTTTTTCCAGCCTAACTATAGATAAGTTTGCTATACCCAATGGTAGGAAGGTTGACCTACAAATGGGCAATTTGGGCTATTTGCAGTCTTTTAACTATAGAATTGATACTACTGCTACAAGTTGTCAGTTGTATTATAATTTACCTGCTGGTAATGTTTCTATTAGCAGGTTTAATCCTTCTATTTGGAATAGGAGATTTGGTTTTACAGAACAATCTGTTTTTAAGCCTCAACCTGCA---GGTGTTTTTACT------GATCATGATGTTGTTTATGCACAACATTGTTTTAAAGCTCCCACAAATTTCTGTCCGTGTAAATTGAATGGGTCTTTGTGTGTAGGTAGTGGTTCTGGTATAGACGCTGGTTATAAAAATAGTGGTATAGGCACTTGTCCTGCAGGTACTAATTATTTAACTTGTTAT---------------------AATGCTAACCAATGTGATTGTTTGTGCACTCCAGACCCCATTTTATCTAAATCTACA---GGGCCTTAT---------AAGTGCCCCCAAACTAAACACTTAGTTGGCATAGGTGAGCACTGTTCGGGTCTTGCTACTAAAAGTGATTATTGTGGAGGCAGT---------------------CCT---------TGTACTTGCCAACCAAAA------------------------------------GCATTTTTGGGTTGGTCTGTGGACTCTTGTTTACAAGGGGATAGGTGTAATATTTTTGCTAATTTTATTTTGCATGGTGTTAATAGTGGTACTACTTGTTCT----------------------------------------------------------------------------------------------------------------------------------------------------------------------------------------------------------------------------------------------------------------------------------------------------------------------------------------------------------------------------------------------------------------------------------------------------------------------------------------------------------------------------------------------------------------------------------------------------------------------------------------------------------------------------------------------------------------------------------------------------------------------------------------------------------------------------------------------------------------------------------------------------------------------------------------------------------------------------------------------------------------------------------------------------------------------------------------------------------------------------------------------------------------------------------------------------------------------------------------------------------------------------------------------------------------------------------------------------------------------------------------------------------------------------------------------------------------------------------------------------------------------------------------------------------------------------------------------------------------------------------------------------------------------------------------------------------------------------------------------------------------------------------------------------------------------------------------------------------------------------------------------------------------------------------------------------------------------------------------------------------------------------------------------------------------------------------------------------------------------------------------------------------------------------------------------------------------------------------------------------------------------------------------------------------------------------------------------------------AGTTAGTAATT---------AAAACCTTACATGACGACTAA
>FJ415324_Human_Germany_1988--
ATG---TTTTTGATACTTTTAATTTCCTTACCAATGGCTCTCGCTGTTATAGGAGATTTAAAGTGTACT---------------ACGGTT---TCCATTAATGATGTTGACACTGGTGTTCCTTCTATTAGCACTGATACTGTCGATGTTACTAATGGTTTAGGTACTTATTATGTTTTAGATCGTGTGTATTTAAATACTACGTTGTTGCTTAATGGTTACTATCCTACTTCAGGTTCTACATATCGTAATATGGCACTGAAGGGAACTTTACTATTGAGCACACTATGGTTTAAACCACCTTTTCTTTCTGATTTTACTAATGGTATTTTTGCTAAGGTCAAAAATACCAAGGTTACT---AAAAATGGTTTAATGTATAGTGAGTTTCCTGCTATAACTATAGGTAGTACTTTTGTAAATACATCTTATAGTGTGGTAGTACAACCACATACTACCAATTTGGAT------------AATAAATTACAAGGTCTCTTAGAGATCTCTGTTTGCCAGTATACTATGTGCGAGTACCCAAATACGATTTGTCATCCTAATCTG---GGTAATCGACGCGTAGAACTATGGCATTGGGAT---ACAGGTGTTGTTTCCTGTTTATATAAGCGTAATTTCACATATGATGTGAATGCTGATTATTTGTATTTCCATTTTTATCAAGAAGGTGGTACTTTTTATGCATATTTTACAGACACTGGTGTTGTTACTAAGTTTCTGTTTAATGTTTATTTAGGCACGGTGCTTTCACATTATTATGTCATGCCTTTGACTTGTAATAGT------------------GCTATGTCTTTAGAATATTGGGTTACACCTCTCACTTCTAAACAATATCTACTAGCTTTCAATCAAGATGGTGTTATTTTTAATGCTGTTGATTGTAAGAGTGATTTTATGAGTGAGATTAAGTGTAAAACACTATCTATAGCACCATCTACTGGTGTTTATGAATTAAACGGTTACACTGTTCAGCCAATTGCAGATGTTTACCGACGTATACCTAATCTTCCCGATTGTAATATAGAGGCTTGGCTTAATGATAAGTCGGTGCCCTCTCCATTAAATTGGGAACGTAAGACCTTTTCAAATTGTAATTTTAATATGAGCAGCCTGATGTCTTTTATTCAGGCAGACTCATTTACTTGTAATAATATTGATGCTGCTAAGATATATGGTATGTGTTTTTCCAGCATAACTATAGATAAGTTTGCTATACCCAATAGTAGGAAGGTTGACCTACAATTGGGCAATTTGGGCTATTTGCAGTCTTTTAACTATAGAATTGATACTACTGCTACAAGTTGTCAGTTGTATTATAATTTACCTGCTGCTAATGTTTCTGTTAGCAGGTTTAATCCTTCTACTTGGAACAGGAGATTTGGTTTTACAGAACAATCTGTTTTTAAGCCTCAACCTGCA---GGTGTTTTTACT------GATCATGATGTTGTTTATGCACAACATTGTTTTAAAGCTCCCACAAATTTCTGTCCGTGTAAATTGGATGGGTCTTTGTGTGTAGGTAATGGTCCTGGTATAGATGCTGGTTATAAAAATAGTGGTATAGGCACTTGTCCTGCAGGTACTAATTATTTAACTTGCCAT---------------------AATGCTGCCCAATGTAATTGTTTGTGCACTCCAGACCCCATTACATCTAAATCTACA---GGGCCTTAC---------AAGTGCCCCCAAACTAAATACTTAGTTGGCATAGGTGAGCACTGTTCGGGTCTTGCTATTAAAAGTGATCATTGTGGAGGTAAT---------------------CCT---------TGTACTTGCCAACCACAA------------------------------------GCATTTTTGGGTTGGTCTGTTGAGTCTTGTTTACAAGGGGATAGGTGTAATATTTTTGCTAATTTTATTTTGCATGGTGTTAATAGTGGTACTACTTGTTCT----------------------------------------------------------------------------------------------------------------------------------------------------------------------------------------------------------------------------------------------------------------------------------------------------------------------------------------------------------------------------------------------------------------------------------------------------------------------------------------------------------------------------------------------------------------------------------------------------------------------------------------------------------------------------------------------------------------------------------------------------------------------------------------------------------------------------------------------------------------------------------------------------------------------------------------------------------------------------------------------------------------------------------------------------------------------------------------------------------------------------------------------------------------------------------------------------------------------------------------------------------------------------------------------------------------------------------------------------------------------------------------------------------------------------------------------------------------------------------------------------------------------------------------------------------------------------------------------------------------------------------------------------------------------------------------------------------------------------------------------------------------------------------------------------------------------------------------------------------------------------------------------------------------------------------------------------------------------------------------------------------------------------------------------------------------------------------------------------------------------------------------------------------------------------------------------------------------------------------------------------------------------------------------------------------------------------------------------------------AGTTAGTAATT---------AAAACATCACATGACGACTAA
>FJ425184_Waterbuck_USA_1994-01-01
ATG---TTTTTGATACTTTTAATTTCCTTACCAACGGCTTTTGCTGTTATAGGAGATTTAAAGTGTACT---------------ACAGTT---TCCATTAATGATGTTGACACTGGTGTTCCTTCTATTAGCACTGATACTGTCGATGTTACTAATGGTTTAGGTACTTATTATGTTTTAGATCGTGTGTATTTAAATACTACGTTGTTGCTTAATGGTTACTACCCTACTTCAGGTTCTACATATCGTAATATGGCACTGAAGGGAACTTTACTATTGAGCACACTATGGTTTAAACCACCTTTTCTTTCTGATTTTACTAATGGTATTTTTGCTAAGGTCAAAAATACCAAGGTTATT---AAAGATGGTGTAATGTATAGTGAGTTTCCTGCTATAACTATAGGTAGTACTTTTGTAAATACATCCTATAGTGTGGTAGTACAACCACATACTACTAATTTGGAT------------AATAAATTACAAGGTTTCTTAGAGATCTCTGTTTGCCAGTATACTATGTGCGAGTACCCAAATACGATTTGTAATCCTAATCTG---GGTAACCAACGCGTAGAATTATGGCATTGGGAT---ACAGGTGTTGTTTCCTGTTTATATAAGCGTAATTTCACATATGATGTGAATGCTGATTATTTGTATTTTCATTTTTATCAAGAAGGTGGTACTTTTTATGCATATTTTACAGACACTGGTGTTGTTACTAAGTTTCTGTTTAATGTTTATTTAGGCACGGTGCTCTCACATTATTATGTCATGCCTTTGACTTGTAATAGT------------------GCTCTGACTTTAGAATATTGGGTTACACCCCTCACTTCTAAACAATATCTACTAGCTTTCAATCAAGACGGTGTTATTTTTAATGCTGTTGATTGTAAGAGTGATTTTATGAGTGAGATTAAGTGTAAAACACTATCTATAGCACCATCTACTGGTGTTTATGAATTAAACGGTTACACTGTTCAGCCAATTGCAGATGTTTACCGACGTATACCTAATCTTCCCGATTGCAATATTGAGGCTTGGCTTAATGATAAGTCGGTGCCCTCTCCATTAAATTGGGAACGTAAGACCTTTTCAAATTGTAATTTTAATATGAGCAGCCTGATGTCTTTTATTCAGGCAGACTCATTTACTTGTAATAATATTGATGCTGCTAAGATATATGGTATGTGTTTTTCCAGCATAACTATAGATAAGTTTGCAATACCCAATGGTAGGAAGGTTGACCTACAATTGGGTAATTTGGGCGATTTGCAGTCTTTTAACTATAGAATTGATACTACTGCTACAAGTTGTCAGTTGTATTATAATTTACCTGCTGTTAATGTTTCTGTTAGCAGGTTTAATCCTTCTACTTGGAATAGGAGATTTGGTTTTACAGAACAATCTGTTTTTAAGCCTCAACCTGCA---GGTGTTTTTACT------GATCATGATGTTGTTTATGCACAACATTGTTTTAAAGCTCCCACAAATTTCTGTCCGTGTAAATTGGATGGGTCTTTGTGTGTAGGTAGTGGTTCTGGTATAGATGCTGGTTATAAAAATACTGGTATAGGCACTTGTCCTGCAGGTACTAATTATTTAACTTGTCAT---------------------AATGCTGCCCAATGTGATTGTTTGTGCACTCCAGACCCCATTACATCTAAAGCTACA---GGGCCTTAC---------AAGTGCCCCCAAACTAAATATTTAGTTGGTATAGGTGAGCACTGTTCGGGTCTTGCTATTAAAAGTGATCATTGTGGAGGTAAT---------------------CCT---------TGTACTTGCCAACCACAA------------------------------------GCATTTTTGGGTTGGTCTGTTGACTCTTGTTTACAAGGGGATAGGTGTAATATTTTTGCTAATTTTATTTTGCATGATGTTAATAGTGGTACTACTTGTTCT----------------------------------------------------------------------------------------------------------------------------------------------------------------------------------------------------------------------------------------------------------------------------------------------------------------------------------------------------------------------------------------------------------------------------------------------------------------------------------------------------------------------------------------------------------------------------------------------------------------------------------------------------------------------------------------------------------------------------------------------------------------------------------------------------------------------------------------------------------------------------------------------------------------------------------------------------------------------------------------------------------------------------------------------------------------------------------------------------------------------------------------------------------------------------------------------------------------------------------------------------------------------------------------------------------------------------------------------------------------------------------------------------------------------------------------------------------------------------------------------------------------------------------------------------------------------------------------------------------------------------------------------------------------------------------------------------------------------------------------------------------------------------------------------------------------------------------------------------------------------------------------------------------------------------------------------------------------------------------------------------------------------------------------------------------------------------------------------------------------------------------------------------------------------------------------------------------------------------------------------------------------------------------------------------------------------------------------------------------AGTTAGTAATT---------AAAACATCACATGACGACTAA
>FJ425185_Waterbuck_USA_1994-01-01
ATG---TTTTTGATACTTTTAATTTCCTTACCAACGGCTTTTGCTGTTATAGGAGATTTAAAGTGTACT---------------ACAGTT---TCCATTAATGATGTTGACACTGGTGTTCCTTCTATTAGCACTGATACTGTCGATGTTACTAATGGTTTAGGTACTTATTATGTTTTAGATCGTGTGTATTTAAATACTACGTTGTTGCTTAATGGTTACTACCCTACTTCAGGTTCTACATATCGTAATATGGCACTGAAGGGAACTTTACTATTGAGCACACTATGGTTTAAACCACCTTTTCTTTCTGATTTTACTAATGGTATTTTTGCTAAGGTCAAAAATACCAAGGTTATT---AAAGATGGTGTAATGTATAGTGAGTTTCCTGCTATAACTATAGGTAGTACTTTTGTAAATACATCCTATAGTGTGGTAGTACAACCACATACTACTAATTTGGAT------------AATAAATTACAAGGTTTCTTAGAGATCTCTGTTTGCCAGTATACTATGTGCGAGTACCCAAATACGATTTGTAATCCTAATCTG---GGTAACCAACGCGTAGAATTATGGCATTGGGAT---ACAGGTGTTGTTTCCTGTTTATATAAGCGTAATTTCACATATGATGTGAATGCTGATTATTTGTATTTTCATTTTTATCAAGAAGGTGGTACTTTTTATGCATATTTTACAGACACTGGTGTTGTTACTAAGTTTCTGTTTAATGTTTATTTAGGCACGGTGCTCTCACATTATTATGTCATGCCTTTGACTTGTAATAGT------------------GCTCTGACTTTAGAATATTGGGTTACACCCCTCACTTCTAAACAATATCTACTAGCTTTCAATCAAGACGGTGTTATTTTTAATGCTGTTGATTGTAAGAGTGATTTTATGAGTGAGATTAAGTGTAAAACACTATCTATAGCACCATCTACTGGTGTTTATGAATTAAACGGTTACACTGTTCAGCCAATTGCAGATGTTTACCGACGTATACCTAATCTTCCCGATTGCAATATTGAGGCTTGGCTTAATGATAAGTCGGTGCCCTCTCCATTAAATTGGGAACGTAAGACCTTTTCAAATTGTAATTTTAATATGAGCAGCCTGATGTCTTTTATTCAGGCAGACTCATTTACTTGTAATAATATTGATGCTGCTAAGATATATGGTATGTGTTTTTCCAGCATAACTATAGATAAGTTTGCAATACCCAATGGTAGGAAGGTTGACCTACAATTGGGTAATTTGGGCTATTTGCAGTCTTTTAACTATAGAATTGATACTACTGCTACAAGTTGTCAGTTGTATTATAATTTACCTGCTGCTAATGTTTCTGTTAGCAGGTTTAATCCTTCTACTTGGAATAGGAGATTTGGTTTTACAGAACAATCTGTTTTTAAGCCTCAACCTGCA---GGTGTTTTTACT------GATCATGATGTTGTTTATGCACAACATTGTTTTAAAGCTCCCACAAATTTCTGTCCGTGTAAATTGGATGGGTCTTTGTGTGTAGGTAGTGGTTCTGGTATAGATGCTGGTTATAAAAATACTGGTATAGGCACTTGTCCTGCAGGTACTAATTATTTAACTTGTCAT---------------------AATGCTGCCCAATGTGATTGTTTGTGCACTCCAGACCCCATTACATCTAAAGCTACA---GGGCCTTAC---------AAGTGCCCCCAAACTAAATATTTAGTTGGTATAGGTGAGCACTGTTCGGGTCTTGCTATTAAAAGTGATCATTGTGGAGGTAAT---------------------CCT---------TGTACTTGCCAACCACAA------------------------------------GCATTTTTGGGTTGGTCTGTTGACTCTTGTTTACAAGGGGATAGGTGTAATATTTTTGCTAATTTTATTTTGCATGATGTTAATAGTGGTACTACTTGTTCT----------------------------------------------------------------------------------------------------------------------------------------------------------------------------------------------------------------------------------------------------------------------------------------------------------------------------------------------------------------------------------------------------------------------------------------------------------------------------------------------------------------------------------------------------------------------------------------------------------------------------------------------------------------------------------------------------------------------------------------------------------------------------------------------------------------------------------------------------------------------------------------------------------------------------------------------------------------------------------------------------------------------------------------------------------------------------------------------------------------------------------------------------------------------------------------------------------------------------------------------------------------------------------------------------------------------------------------------------------------------------------------------------------------------------------------------------------------------------------------------------------------------------------------------------------------------------------------------------------------------------------------------------------------------------------------------------------------------------------------------------------------------------------------------------------------------------------------------------------------------------------------------------------------------------------------------------------------------------------------------------------------------------------------------------------------------------------------------------------------------------------------------------------------------------------------------------------------------------------------------------------------------------------------------------------------------------------------------------------AGTTAGTAATT---------AAAACATCACATGACGACTAA
>FJ425186_Waterbuck_USA_1994-01-01
ATG---TTTTTGATACTTTTAATTTCCTTACCAACGGCTTTTGCTGTTATAGGAGATTTAAAGTGTACT---------------ACAGTT---TCCATTAATGATGTTGACACTGGTGTTCCTTCTATTAGCACTGATACTGTCGATGTTACTAATGGTTTAGGTACTTATTATGTTTTAGATCGTGTGTATTTAAATACTACGTTGTTGCTTAATGGTTACTACCCTACTTCAGGTTCTACATATCGTAATATGGCACTGAAGGGAACTTTACTATTGAGCACACTATGGTTTAAACCACCTTTTCTTTCTGATTTTACTAATGGTATTTTTGCTAAGGTCAAAAATACCAAGGTTATT---AAAGATGGTGTAATGTATAGTGAGTTTCCTGCTATAACTATAGGTAGTACTTTTGTAAATACATCCTATAGTGTGGTAGTACAACCACATACTACTAATTTGGAT------------AATAAATTACAAGGTTTCTTAGAGATCTCTGTTTGCCAGTATACTATGTGCGAGTACCCAAATACGATTTGTAATCCTAATCTG---GGTAACCAACGCGTAGAATTATGGCATTGGGAT---ACAGGTGTTGTTTCCTGTTTATATAAGCGTAATTTCACATATGATGTGAATGCTGATTATTTGTATTTTCATTTTTATCAAGAAGGTGGTACTTTTTATGCATATTTTACAGACACTGGTGTTGTTACTAAGTTTCTGTTTAATGTTTATTTAGGCACGGTGCTCTCACATTATTATGTCATGCCTTTGACTTGTAATAGT------------------GCTCTGACTTTAGAATATTGGGTTACACCCCTCACTTCTAAACAATATCTACTAGCTTTCAATCAAGACGGTGTTATTTTTAATGCTGTTGATTGTAAGAGTGATTTTATGAGTGAGATTAAGTGTAAAACACTATCTATAGCACCATCTACTGGTGTTTATGAATTAAACGGTTACACTGTTCAGCCAATTGCAGATGTTTACCGACGTATACCTAATCTTCCCGATTGCAATATTGAGGCTTGGCTTAATGATAAGTCGGTGCCCTCTCCATTAAATTGGGAACGTAAGACCTTTTCAAATTGTAATTTTAATATGAGCAGCCTGATGTCTTTTATTCAGGCAGACTCATTTACTTGTAATAATATTGATGCTGCTAAGATATATGGTATGTGTTTTTCCAGCATAACTATAGATAAGTTTGCAATACCCAATGGTAGGAAGGTTGACCTACAATTGGGTAATTTGGGCTATTTGCAGTCTTTTAACTATAGAATTGATACTACTGCTACAAGTTGTCAGTTGTATTATAATTTACCTGCTGCTAATGTTTCTGTTAGCAGGTTTAATCCTTCTACTTGGAATAGGAGATTTGGTTTTACAGAACAATCTGTTTTTAAGCCTCAACCTGCA---GGTGTTTTTACT------GATCATGATGTTGTTTATGCACAACATTGTTTTAAAGCTCCCACAAATTTCTGTCCGTGTAAATTGGATGGGTCTTTGTGTGTAGGTAGTGGTTCTGGTATAGATGCTGGTTATAAAAATACTGGTATAGGCACTTGTCCTGCAGGTACTAATTATTTAACTTGTCAT---------------------AATGCTGCCCAATGTGATTGTTTGTGCACTCCAGACCCCATTACATCTAAAGCTACA---GGGCCTTAC---------AAGTGCCCCCAAACTAAATATTTAGTTGGTATAGGTGAGCACTGTTCGGGTCTTGCTATTAAAAGTGATCATTGTGGAGGTAAT---------------------CCT---------TGTACTTGCCAACCACAA------------------------------------GCATTTTTGGGTTGGTCTGTTGACTCTTGTTTACAAGGGGATAGGTGTAATATTTTTGCTAATTTTATTTTGCATGATGTTAATAGTGGTACTACTTGTTCT----------------------------------------------------------------------------------------------------------------------------------------------------------------------------------------------------------------------------------------------------------------------------------------------------------------------------------------------------------------------------------------------------------------------------------------------------------------------------------------------------------------------------------------------------------------------------------------------------------------------------------------------------------------------------------------------------------------------------------------------------------------------------------------------------------------------------------------------------------------------------------------------------------------------------------------------------------------------------------------------------------------------------------------------------------------------------------------------------------------------------------------------------------------------------------------------------------------------------------------------------------------------------------------------------------------------------------------------------------------------------------------------------------------------------------------------------------------------------------------------------------------------------------------------------------------------------------------------------------------------------------------------------------------------------------------------------------------------------------------------------------------------------------------------------------------------------------------------------------------------------------------------------------------------------------------------------------------------------------------------------------------------------------------------------------------------------------------------------------------------------------------------------------------------------------------------------------------------------------------------------------------------------------------------------------------------------------------------------------AGTTAGTAATT---------AAAACATCACATGACGACTAA
>FJ938063_Bovine_USA_1996-11-30
ATG---TTTTTGATACTTTTAATTTCCTTACCAACGGCTTTTGCTGTTATAGGAGATTTAAAGTGTACT---------------ACAGTT---TCCATTAATGATGTTGACACTGGTGTTCCTTCTATTAGCACTGATACTGTCGATGTTACTAATGGTTTAGGTACTTATTATGTTTTAGATCGTGTGTATTTAAATACTACGTTGTTGCTTAATGGTTACTACCCTACTTCAGGTTCTACATATCGTAATATGGCACTGAAGGGAACTTTACTATTGAGCACACTATGGTTTAAACCACCTTTTCTTTCTGATTTTACTAATGGTATTTTTGCTAAGGTCAAAAATACCAAGGTTATT---AAAAATGGTGTAATGTATAGTGAGTTTCCTGCTATAACTATAGGTAGTACTTTTGTAAATACATCCTATAGTGTGGTAGTACAACCACATACTACCAATTTGGAT------------AATAAATTACAAGGTCTCTTAGAGATCTCTGTTTGCCAGTATACTATGTGCGAGTACCCAAATACGATTTGTCATTCTAATCTG---GGTAACCGACGCGTAGAATTATGGCATTGGGAT---ACAGGTGTTGTTTCCTGTTTATATAAGCGTAATTTCACATATGATGTGAATGCTGATTACTTGTATTTCCATTTTTATCAAGAAGGTGGTACTTTTTATGCATATTTTACAGACACTGGTGTTGTTACTAAGTTTCTGTTTAATGTTTATTTAGGCACGGTGCTTTCACATTATTATGTCATGCCTTTGACTTGTAATAGT------------------GCTATGACTTTAGAATATTGGGTTACACCTCTCACTTCTAAACAATATCTACTAGCTTTCAATCAAGATGGTGTTATTTTTAATGCTGTTGATTGTAAGAGTGATTTTATGAGTGAGATTAAGTGTAAAACACTATCTATAGCACCATCTACTGGTGTTTATGAATTAAACGGTTACACTGTTCAGCCAATTGCAGATGTTTACCGACGTATACCTAATCTTCCCGATTGTAATATAGAGGCTTGGCTTAATGATAAGTCGGTGCCCTCTCCATTAAATTGGGAACGTAAGACCTTTTCAAATTGTAATTTTAATATGAGCAGCCTGATGTCTTTTATTCAGGCAGACTCATTTACTTGTAATAATATTGATGCTGCTAAGATATATGGTATGTGTTTTTCCAGCATAACTATAGATAAGTTTGCTATACCCAATGGTAGGAAGGTTGACCTACAATTGGGTAATTTGGGCTATTTGCAGTCTTTTAATTATAGAATTGATACTACTGCTACAAGTTGTCAGTTGTATTATAATTTACCTGCTGCTAATGTTTCTGTTAGCAGGTTTAATCCTTCTACTTGGAATAGGAGATTTGGTTTTACAGAACAATCTGTTTTTAAGCCTCAACCTGCA---GGTGTTTTTACT------GCTCATGATGTTGTTTATGCACAACATTGTTTTAAAGCTCCCACAAATTTCTGTCCGTGTAAATTGGATGGGTCTTTGTGTGTAGGTAATGGTCCTGGTATAGATGCTGGTTATAAAACTAGTGGCATAGGCACTTGTCCTGCAGGTACTAATTATTTAACTTGCCAT---------------------AATGCTGCCCAATGTAATTGTTTGTGCACTCCAGACCCCATTTCATCTAAAGCTACA---GGGCCTTAC---------AAGTGCCCCCAAACTAAATATTTAGTTGGCATAGGTGAGCACTGTTCGGGTCTTGCTATTAAAAGTGATTATTGTGGAGGTAAT---------------------CCT---------TGTACTTGCCAACCACAA------------------------------------GCATTTTTGGGTTGGTCTGTTGACTCTTGTTTACAAGGGGATAGGTGTAATATTTTTGCTAATTTTATTTTGCATGATGTTAATAGTGGTACTACTTGTTCT----------------------------------------------------------------------------------------------------------------------------------------------------------------------------------------------------------------------------------------------------------------------------------------------------------------------------------------------------------------------------------------------------------------------------------------------------------------------------------------------------------------------------------------------------------------------------------------------------------------------------------------------------------------------------------------------------------------------------------------------------------------------------------------------------------------------------------------------------------------------------------------------------------------------------------------------------------------------------------------------------------------------------------------------------------------------------------------------------------------------------------------------------------------------------------------------------------------------------------------------------------------------------------------------------------------------------------------------------------------------------------------------------------------------------------------------------------------------------------------------------------------------------------------------------------------------------------------------------------------------------------------------------------------------------------------------------------------------------------------------------------------------------------------------------------------------------------------------------------------------------------------------------------------------------------------------------------------------------------------------------------------------------------------------------------------------------------------------------------------------------------------------------------------------------------------------------------------------------------------------------------------------------------------------------------------------------------------------------------AGTTAGTAATT---------AAAACATCACATGACGACTAA
>FJ938066_Bovine_USA_1996-01-01
ATG---TTTTTGATACTTTTAATTTCCTTACCAACGGCTTTTGCTGTTATAGGAGATTTAAAGTGTACT---------------ACAGTT---TCCATTAATGATGTTGACACTGGTGTTCCTTCTATTAGCACTGATACTGTCGATGTTACTAATGGTTTAGGTACTTATTATGTTTTAGATCGTGTGTATTTAAATACTACGTTGTTGCTTAATGGTTACTACCCTACTTCAGGTTCTACATATCGTAATATGGCACTGAAGGGAACTTTACTATTGAGCACACTATGGTTTAAACCACCTTTTCTTTCTGATTTTACTAATGGTATTTTTGCTAAGGTCAAAAATACCAAGGTTGTT---AAAAATGGTGTAATGTATAGTGAGTTTCCTGCTATAACTATAGGTAGTACTTTTGTAAATACATCCTATAGTGTGGTAGTACAACCACATACTACTAATTTTGAT------------AGTAAATTACAAGGTCTCTTAGAGATCTCTGTTTGCCAGTATACTATGTGCGAGTACCCAAATACGATTTGTAATCCTAATCTG---GGTAATCAACGCGTAGAACTATGGCATTGGGAT---ACAGGTGTTGTTTCCTGTTTATATAAGCGTAATTTCACATATGATGTGAATGCTGATTATTTGTATTTCCATTTTTATCAAGAAGGTGGTACTTTTTATGCATATTTTACAGACACTGGTGTTGTTACTAAGTTTCTGTTTAATGTTTATTTAGGCACGGTGCTTTCACATTATTATGTCATGCCTTTGACTTGTAATAGT------------------GCTCTGACTTTAGAATATTGGGTTACACCTCTCACTTCTAAACAATATCTACTAGCTTTCAATCAAGATGGTGTTATTTTTAATGCTGTTGATTGTAAGAGTGATTTTATGAGTGAGATTAAGTGTAAAACACTATCTATAGCACCATCTACTGGTGTTTATGAATTAAACGGTTACACTGTTCAGCCAATTGCAGATGTTTACCGACGTATACCTAATCTTCCCGATTGTAATATTGAGGCTTGGCTTAATGATAAGTCGGTGCCCTCTCCATTAAATTGGGAACGTAAGACCTTTTCAAATTGTAATTTTAATATGAGCAGCCTGATGTCTTTTATTCAGGCAGACTCATTTACTTGTAATAATATTGATGCTGCTAAGATATATGGTATGTGTTTTTCCAGCATAACTATAGATAAGTTTGCAATACCCAATGGTAGGAAGGTTGACCTACAATTGGGTAATTTGGGCCATTTGCAGTCTTTTAACTATAGAATTGATACTACTGCTATAAGTTGTCAGTTGTATTATAATTTACCTGCTGCTAATGTTTCTGTTAGCAGGTTTAATCCTTCTACTTGGAATAGGAGATTTGGTTTTACAGAACAATCTGTTTTTAAGCCTCAACCTGCA---GGTGTTTTTACT------GATCATGATGTTGTTTATGCACAACATTGTTTTAAAGCTCCCACAAATTTCTGTCCGTGTAAATTGGATGGGTCTTTGTGTGTAGGTAGTGGTTCTGGTATAGATGCTGGTTATAAAAATAATGGTATAGGCACTTGTCCTGCAGGTACTAATTATTTAACTTGTCAT---------------------AATGCTGCCCAATGTAATTGTTTGTGCACTCCAGACCCCATTACATCTAAAGCTACA---GGGCCT-AC---------AAGTGCCCCCAAACTAAATATTTAGTTGGTATAGGTGAGCACTGTTCGGGTCTTGCTATTAAAAGTGATTATTGTGGAGGTAAT---------------------CCT---------TGTAGTTGCCAACCACAA------------------------------------GCATTTTTGGGTTGGTCTGTTGACTCTTGTTTACAAGGGGATAGGTGTAATATTTTTGCTAATTTTATTTTGCATGATGTTAATAGTGGTACTACTTGTTCT----------------------------------------------------------------------------------------------------------------------------------------------------------------------------------------------------------------------------------------------------------------------------------------------------------------------------------------------------------------------------------------------------------------------------------------------------------------------------------------------------------------------------------------------------------------------------------------------------------------------------------------------------------------------------------------------------------------------------------------------------------------------------------------------------------------------------------------------------------------------------------------------------------------------------------------------------------------------------------------------------------------------------------------------------------------------------------------------------------------------------------------------------------------------------------------------------------------------------------------------------------------------------------------------------------------------------------------------------------------------------------------------------------------------------------------------------------------------------------------------------------------------------------------------------------------------------------------------------------------------------------------------------------------------------------------------------------------------------------------------------------------------------------------------------------------------------------------------------------------------------------------------------------------------------------------------------------------------------------------------------------------------------------------------------------------------------------------------------------------------------------------------------------------------------------------------------------------------------------------------------------------------------------------------------------------------------------------------------------AGTTAGTAATT---------AAAACATCACATGACGACTAA
>JN874560_Rabbit_China_2007--
ATG---TTTTTGATACTTTTAATTTCCTTACCAACGGCTTTTGCTGTTATAGGTGATTTAAAGTGTACT---------------ACGGCT---TCCATTAATGATGTTGACACCGGTACTCCTTCTATAAGTACTGATACTGTCGATGTTACTAATGGTTTGGGTACTTACTATGTTTTAGATCGTGTGTATTTAAATACCACGTTGTTGCTTAATGGTTATTATCCTATTTCAGGTTCCACATTTCGTAATATGGCACTGAAAGGAACTCTACTATTGAGCACACTATGGTTTAAACCACCATTTCTCTCTGATTTTAATAATGGTATTTTTGCTAAGGTCAAAAATACCAAGGTTATT---AAAAATGGTGTAATGTATAGTGAGTTTCCTGCTATAACTATAGGTAGTACTTTTGTGAATACATCCTATAGTGTGGTAGTACAACCACATACAACCATTTCAGAT------------AATAAAGTACTAGGTCTTTTAGAGATTTCTGTTTGCCAGTATACTATGTGCGAGTACCCACACACGATTTGTCATCCTAATCTG---GGTAATAAGCGTATAGAATTATGGCATTTTGAT---ACAGATGTTGTTTCCTGTTTATATAAACGTAATTTCACATACGATGTGAATGCTGACTTTTTGTATTTTCACTTTTATCAAGAAGGTGGTACTTTTTATGCATATTTTACAGATACTGGTTTTGTTACTAAGTTTCTGTTTAATGTTTATTTAGGCACGGTGCTTTCACATTATTATGTTATGCCTTTGACTTGTGATAGT------------------ACACTGTCTTTAGAATATTGGGTTACACCTCTCACTCCTAGGCAATATTTACTCGCCTTTAATCAAGATGGTATTATTTTTAATGCTGCTGATTGTATGAGCGATTTTATGAGTGAGATTAAGTGTAAAACACAATCTATAGCACCATCTACTGGTGTTTATGAATTAAATGGTTACACTGTTCAGCCAATTGCAGATGTTTACCGACGTATACCTAATCTTCCCGATTGTAATATAGAGGCTTGGCTTAATGATAAGTCGGTGCCCTCTCCATTAAATTGGGAACGTAAGACTTTTTCAAATTGTAATTTTAACATGAGCAGCTTGATGTCTTTTATTCAGGCAGACTCATTTACTTGTAATAATATTGATGCTGCTAAGATATATGGTATGTGTTTTTCCAGCATAACTATTGATAAGTTTGCTATACCCAATGGCAGGAAGGTTGATCTACAATTGGGTAATTTAGGTTATTTGCAGTCGTATAATTATAAAATTGACACTAGTGGCACAAGTTGTCAATTGTATTATAATTTACCTGCTGCTAATGTTTCTGTTAGCAGATTAAATCCTTCTACCTGGAATAGAAGGTTTGGTTTTACAGAGCAATCTGTTTTTAAGCCTCAGCCTGCA---GGTGTTTTTACT------GCTCATGATGTTGTCTATGCACAACATTGTTTTAAAGCTCCCACCACTTTCTGTCCATGCAAATTGGATGGTTCACTTTGTGTTGGTAGTGGCTCTGGTGTTGATGCCGGTTTTAAAGATACTGGTATAGGCACTTGCCCTGCAGGTACTAATTATTTAACATGTTAT---------------------AATTCTGTTCAATGTAACTGTCAATGTACACCAGATCCTATTTTATCTAAAGCTACA---GGCCCCTAT---------AAGTGCCCCCAAACGAAGTATTTAGTTGGTGTAGGTGAGCATTGTTCGGGTCTTGCTATTAAAAGTGATTATTGTGGAGGCAAT---------------------CCT---------TGTACTTGCCAACCACAA------------------------------------GCTTTTTTGGGTTGGTCTGTGGATTCTTGTTTACAAGGAGACAGGTGTAATATTTTTGCTAATTTAATTTTGCATGGTGTTAATAGTGGTACTACTTGTTCT----------------------------------------------------------------------------------------------------------------------------------------------------------------------------------------------------------------------------------------------------------------------------------------------------------------------------------------------------------------------------------------------------------------------------------------------------------------------------------------------------------------------------------------------------------------------------------------------------------------------------------------------------------------------------------------------------------------------------------------------------------------------------------------------------------------------------------------------------------------------------------------------------------------------------------------------------------------------------------------------------------------------------------------------------------------------------------------------------------------------------------------------------------------------------------------------------------------------------------------------------------------------------------------------------------------------------------------------------------------------------------------------------------------------------------------------------------------------------------------------------------------------------------------------------------------------------------------------------------------------------------------------------------------------------------------------------------------------------------------------------------------------------------------------------------------------------------------------------------------------------------------------------------------------------------------------------------------------------------------------------------------------------------------------------------------------------------------------------------------------------------------------------------------------------------------------------------------------------------------------------------------------------------------------------------------------------------------------------------AGTTAGTAATC---------AAAACTTCACATGACGACTAA
>KF169917_Bovine_Denmark_2005--
ATG---TTTTTGATACTTTTAATTTCCTTACCAATGGCTTTTGCTGTTATAGGAGATTTAAAGTGTACT---------------ACAGTC---TCCATTAATGATGTTGACACTGGTGTTCCTTCTATTAGCACTGATACTGTCGATGTTACTAATGGTTTAGGTACTTATTATGTCTTAGATCGTGTTTATTTAAATACTACTTTGTTGCTTAATGGTTACTATCCTACTTCAGGTTCTACATATCGTAATATGGCACTGAAGGGAACTTTACTATTGAGCACACTATGGTTTAAACCACCTTTTCTTTCTCATTTTACTAATGGTATTTTTGCTAAGGTCAAAAATACCAAGGTTACT---AAAGATGGTGTAATGTATAGTGAGTTTCCTGCTATAACTATAGGTACTACTTTTGTAAATACATCTTATAGTGTGGTAGTACAACCACATACTACCAATTTGGAT------------AATAAATTACAAGGTCTCTTAGAGATCTCTGTTTGCCAGTATACTATGTGCGAGTACCCAAATACGATTTGTAATCCTAATCTG---GGTAATAAACGCGTAGAACTATGGCATTGGGAT---ACAGGTGTTGTTTCCTGTTTATATAAGCGTAATTTCACATATGATGTGAATGCTGATTATTTGTATTTTCATTTTTATCAAAAAGGTGGTACTTTTTATGCATATTTTACAGACACTGGTGTTGTTACTAAGTTTCTGTTTAATGTATATTTAGGCACGGTGCTTTCACACTATTATGTCATGCCTTTGACTTGTAATAGT------------------GCTTTGAATTTAGAATATTGGGTTACACCTCTCACTTCTAAACAATATTTACTCGCTTTCAATCAAGATGGTGTTATTTTTAATGCTGTTGATTGTAAGAGTGATTTTATGAGTGAGATTAAGTGTAAAACATTATCTATAGCACCAGCTACTGGTGTTTATGAATTAAACGGTTACACTGTTCAGCCAATTGCAGATGTTTACCGACGTATACCTAATCTTCCCGATTGTAATATAGAGGCTTGGCTTAATGACAAATCGGTGCCCTCTCCATTAAATTGGGAACGTAAGACCTTTTCAAATTGTAATTTTAATATGAGCAGCCTGATGTCTTTTATTCAGGCAGACTCATTTACTTGTAATAATATTGATGCTGCTAAGATATATGGTATGTGTTTTTCCAGCATAACTATAGATAAGTTTGCTATACCCAATGGTAGGAAGGTTGACCTACAATTGGGCAATTTGGGCTATTTGCAGTCTTTTAATTATAGAATTGATACTACTGCTACAAGTTGTCAGTTGTATTATAATTTACCTGCTGCTAATGTTTCTGTTAGCAGGTTTAATCCTTCTACTTGGAATAGGAGATTTGGTTTTATAGAACAATCTGTTTTTAAGCCTCAACCTGCA---GGTGTCTTTACT------GATCATGATGTTGTTTTTGCACAACACTGTTTCAAAGCTCCCACAAATTTCTGTCCGTGTAAACTGGATGGGTCTTTGTGTGTAGGTAGTGGTTTTGGTATAGATGCTGGTTATAAAAATAGTGGTATAGGCACTTGTCCTGCAGGTACTAATTATTTAACTTGTCAT---------------------AATGCTGCCCAATGTGATTGTTTGTGCACTCCAGACCCCATTACATCTAAAGCTACA---GGGCCTTAC---------AAGTGCCCCCAAACTGAATATTTAGTTGGCATAGGTGAGCACTGTTCAGGTCTTGCTATTAAAAGTGATCATTGTGGAGGTAAT---------------------CCT---------TGTACTTGCCAACCACAA------------------------------------GCATTTTTGGGTTGGTCTGTTGAGTCTTGTTTACAAGGGGATAGGTGTAATATTTTTGCTAATTTTATTTTGCATGGTGTTAATAGTGGTACTACTTGTTCT----------------------------------------------------------------------------------------------------------------------------------------------------------------------------------------------------------------------------------------------------------------------------------------------------------------------------------------------------------------------------------------------------------------------------------------------------------------------------------------------------------------------------------------------------------------------------------------------------------------------------------------------------------------------------------------------------------------------------------------------------------------------------------------------------------------------------------------------------------------------------------------------------------------------------------------------------------------------------------------------------------------------------------------------------------------------------------------------------------------------------------------------------------------------------------------------------------------------------------------------------------------------------------------------------------------------------------------------------------------------------------------------------------------------------------------------------------------------------------------------------------------------------------------------------------------------------------------------------------------------------------------------------------------------------------------------------------------------------------------------------------------------------------------------------------------------------------------------------------------------------------------------------------------------------------------------------------------------------------------------------------------------------------------------------------------------------------------------------------------------------------------------------------------------------------------------------------------------------------------------------------------------------------------------------------------------------------------------------------AGTTAGTAATT---------AAAACATCCCATGACGACTAA
>KF169924_Bovine_Sweden_2006-05-
ATG---TTTTTGATACTTTTAATTTCCTTACCAACGGCTTTTGCTGTTATAGGAGATTTAAAGTGTACT---------------TCAGTT---TCCATTAATGATGTTGACACTGGTGTTCCTTCTATTAGCACTGATACTGTCGATGTTACTAATGGTTTAGGTACTTATTATGTTTTAGATCGTGTGTATTTAAATACTACTTTGTTGCTTAATGGTTACTATCCTACTTCAGGTTCTACATATCGTAATATGGCACTGAAGGGAACTTTACTATTGAGCACACTATGGTTTAAACCACCTTTCCTTTCTGATTTTACTAATGGTATTTTTGCTAAGGTCAAAAATACCAAGGTTATT---AAAAATGGTGTAATGTATAGTGAGTTTCCTGCTATAACTATAGGTAGTACTTTTGTAAATACATCCTATAGTGTGGTAGTACAACCATATACTACCAATTTTGAT------------AATAAAATACAAGGTCTCTTAGAGGTCTCTGTTTGCCAGTATACTATGTGTGAGTACCCAAACACGATTTGTAATTCTAATCTG---GGTAATCAACGCGTAGAACTATGGCATTGGGAT---ACAGGTGTTGTTTCCTGTTTATATAAGCGTAATTTCACATATGATGTGAATGCTGATTATTTGTATTTCCATTTTTATCAAGAAGGTGGTACTTTTTATGCATATTTTACAGACACTGGTGTTGTTACTAAGTTTCTGTTTAATGTATATTTAGGCACGGTGCTTTCACACTATTATGTCATGCCTTTGACTTGTAATAGT------------------GCTTTGAATTTAGAATATTGGGTTACACCTCTCACTTCTAAACAATATTTACTCGCTTTCAATCAAGATGGTGTTATTTTTAATGCTGTTGATTGTAAGAGTGATTTTATGAGTGAGATTAAGTGTAAAACATTATCTATAGCACCATCTACTGGTGTTTATGAATTAAACGGTTACACTGTTCAGCCAATTGCAGATGTTTACCGACGTATACCTAATCTTCCCGATTGTAATATAGAGGCTTGGCTTAATGACAAGTCGGTGCCCTCTCCATTAAATTGGGAACGTAAGACCTTTTCAAATTGTAATTTTAATATGAGCAGCCTGATGTCTTTTATTCAGGCAGACTCATTTACTTGTAATAATATTGATGCTGCTAAGATATATGGTATGTGTTTTTCCAGCATAACTATAGATAAGTTTGCTATACCCAATGGTAGGAAGGTTGACCTACAATTGGGCAATTTGGGTTATTTGCAGTCTTTTAATTATAGAATTGATACTACTGCTACAAGTTGTCAGTTGTATTATAATTTACCTGCTGCTAATGTTTCTGTTAGCAGGTTTAATCCTTCTACTTGGAATAGGAGATTTGGTTTTACAGAACAATCTGTTTTTAAGCCTAAACCTGCA---GGTGTCTTTACT------GATCATGATGTTGTTTATGCACAACATTGTTTCAAAGCTCCCACAAATTTCTGTCCGTGTAAATTGGATGGGTCTGTGTGTGTAGGTAGTGGTTTTGGTTTAGATGCTGGTTATAAAAATAGTGGTATAGGCATTTGTCCTGCAGGTACTAATTATTTAACTTGTCAT---------------------AATGCTGCCCAATGTGATTGTTTGTGCACTCCAGACCCCATTACATCTAAAGCTACA---GGGCCTTAC---------AAGTGCCCCCAAACTAAATATTTAGTTGGCATAGGTGAGCACTGTTCAGGTCTTGCTATTAAAAGTGATCATTGTGGAGGTAAT---------------------TCT---------TGTACTTGCCAACCACAA------------------------------------GCATTTTTGGGTTGGTCTGTTGAGTCTTGTTTACAAGGGGATAGGTGTAATATTTTTGCTAATTTTATTTTGCATGGTGTTAATAGTGGTACTACTTGTTCT----------------------------------------------------------------------------------------------------------------------------------------------------------------------------------------------------------------------------------------------------------------------------------------------------------------------------------------------------------------------------------------------------------------------------------------------------------------------------------------------------------------------------------------------------------------------------------------------------------------------------------------------------------------------------------------------------------------------------------------------------------------------------------------------------------------------------------------------------------------------------------------------------------------------------------------------------------------------------------------------------------------------------------------------------------------------------------------------------------------------------------------------------------------------------------------------------------------------------------------------------------------------------------------------------------------------------------------------------------------------------------------------------------------------------------------------------------------------------------------------------------------------------------------------------------------------------------------------------------------------------------------------------------------------------------------------------------------------------------------------------------------------------------------------------------------------------------------------------------------------------------------------------------------------------------------------------------------------------------------------------------------------------------------------------------------------------------------------------------------------------------------------------------------------------------------------------------------------------------------------------------------------------------------------------------------------------------------------------------AGTTAGTAATT---------AAAACATCACATGACGACTAA
>KF169935_Bovine_Sweden_2009--
ATG---TTTTTGATACTTTTAATTTCCTTACCAACGACTTTTGCTGTTATAGGAGATTTAAAGTGTACT---------------ACAGTT---TCCATTAATGATGTTGACACTGGTGTTCCTTTTATTAGCACTGATACTGTCGATGTTACTAATGGTTTAGGTACTTATTATGTTTTAGATCGTGTGTATTTAAATACTACCTTGTTGCTTAATGGTTATTACCCTACTTCAGGTTCTACATATCGTAATATGGCACTGAAGGGAACTTTACTATTGAGCACACTATGGTTTAAACCACCTTTCCTTTCTGATTTTACTAATGGTATTTTTGCTAAGGTCAAAAATACCAAGTTTATT---AAAAATGGTGTAATGTATAGTGAGTTTCCTGCTATAACTATAGGTAGTACTTTTGTAAATACATCCTATAGTGTGGTAGTACAACCACATACTACCAATTTTGAC------------AATAAAATACAAGGTCTCTTAGAGGTCTCTGTTTGCCAGTATACTATGTGTGAGTACCCAAATACGATTTGTAATCCTAATCTG---GGTAATCAACGCATAGAACTATGGCATTGGGAT---ACAGGTGTTGTTTCCTGTTTATATAAGCGTAATTTCACATATGATGTGAATGCTGATTATTTGTATTTTCATTTTTATCAAGAAGGTGGTACTTTTTATGCATATTTTACAGACACTGGTGTTGTTACTAAGTTTCTGTTTAATGTATATTTAGGTACGGTTCTTTCACACTATTATGTCATGCCTTTGACTTGTAATAGT------------------GCTTTGAAGTTAGAATATTGGGTTACACCTCTCACTTCTAAACAATATTTACTCGCTTTCAATCAAGATGGTGTTATTTTTAATGCTGTTGATTGTAAGAGTGATTTTATGAGTGAGATTAAGTGTAAAACATTATCTATAGCACCATCTACTGGTGTTTATGAATTAAACGGTTACACTGTTCAGCCAATTGCAGATGTTTACCGACGTATACCTAATCTTCCCGATTGTAATATAGAGGCTTGGCTTAATGACAAGTCGGTGCCCTCTCCATTAAATTGGGAACGTAAGACCTTTTCAAATTGTAATTTTAATATGAGCAGCCTGATGTCTTTTATTCAGGCAGACTCATTTACTTGTAATAATATTGATGCTGCTAAGATATATGGTATGTGTTTTTCCAGCATAACTATAGATAAGTTTGCTATACCCAATGGTAGGAAGGTTGACCTACAATTGGGCAATTTGGGCTATTTGCAGTCTTTTAACTATAGAATTGATACTACTGCTACAAGTTGTCAGTTGTATTATAATTTACCTGCTGCTAATGTTTCTGTTAGCAGGTTTAATCCTTCTATTTGGAATAGGAGATTTGGTTTTACAGAACAATCTTTTCTTAAGCCTCAACCTGCA---GGTGTTTTTACT------GATCATGATGTTGTCTATGCACAACATTGTTTCAAAGCTCCCACAAATTTCTGTCCGTGTAAATTGGATGGGTCTTTGTGTGTAGGTAGTGGTTTTGGTATAGATGCTGGTTATAAAAATAGTGGTATAGGCACTTGTCCTGCAGGTACTAATTATTTAACTTGTCAT---------------------AATGCTGCCCAATGTGATTGTTTGTGCACTCCAGACCCCATTACATCTAAAGCTACA---GGGCCTTAC---------AAGTGCCCCCAAACTAAATACTTAGTTGGCATAGGTGAGCACTGTTCAGGTCTTGCTATTAAAAGTGATCATTGTGGAGGTAAT---------------------CCT---------TGTATTTGTCAACCACAG------------------------------------GCATTTTTGGGTTGGTCTGTTGAGTCTTGTTTACAAGGGGATAGGTGTAATATTTTTGCTAATTTTATTTTGCATGGTGTTAATAGTGGTACTACTTGTTCT----------------------------------------------------------------------------------------------------------------------------------------------------------------------------------------------------------------------------------------------------------------------------------------------------------------------------------------------------------------------------------------------------------------------------------------------------------------------------------------------------------------------------------------------------------------------------------------------------------------------------------------------------------------------------------------------------------------------------------------------------------------------------------------------------------------------------------------------------------------------------------------------------------------------------------------------------------------------------------------------------------------------------------------------------------------------------------------------------------------------------------------------------------------------------------------------------------------------------------------------------------------------------------------------------------------------------------------------------------------------------------------------------------------------------------------------------------------------------------------------------------------------------------------------------------------------------------------------------------------------------------------------------------------------------------------------------------------------------------------------------------------------------------------------------------------------------------------------------------------------------------------------------------------------------------------------------------------------------------------------------------------------------------------------------------------------------------------------------------------------------------------------------------------------------------------------------------------------------------------------------------------------------------------------------------------------------------------------------------AGTTAGTAATT---------AAAACATCACATGACGACTAA
>KU558922_Buffalo_Bangladesh_2014-10-01
ATG---TTTTTGATACTTTTAATTTCCTTACCAATGGCTTTTGCTGTTATAGGAGATTTAAAGTGTACT---------------ACTGTA---TCTATTAATGACGTTGACACTGGTGTACCATCTATAAGCACTGATACTGTCGACGTTACTAATGGTTTGGGTACTTATTACGTTTTAGATCGTGTTTATTTAAATACTACTTTGTTGCTTAATGGTTATTACCCTACTTCAGGTTCCACATATCGTAATATGGCACTGAAGGGAACTTTACTATTGAGTACACTATGGTTTAAACCACCTTTTCTTTCTGATTTTACTAATGGTATTTTTGCTAAGGTCAAAAACACCAAGTTTATT---AAAGATGGTGTAAAGTATAGTGAGTTTCCTGCTATAACTATAGGTAGTACTTTTGTAAATACATCCTATAGTGTGGTAGTACAACCACATACTTTTAATTTGGGT------------AACAAATTACAAGGTTTCTTAGAGATCTCTGTTTGCCAGTATACTATGTGTGAGTACCCAAATACGATTTGTAATCCTAATCTG---GGTAATCAACGCGTAGAATTATGGCATTGGGAT---ACAGGTGTTGTTTCCTGTTTATATAAGCGTAATTTCACATATGATGTGAATGCCGATTATTTGTATTTCCATTTTTATCAAGAAGGTGGTACTTTTTATGCATATTTTACAGACACTGGTGTTGTTACTAAGTTTCTGTTTAATGTTTATTTAGGCACGGTGCTTTCACATTATTATGTCATGCCTTTGACTTGTAATAGT------------------GCTCTGACTTTAGAATATTGGGTTACACCCCTCACTTCTAAACAATATCTACTAGCTTTCAATCAAGATGGTGTTATTTTTAATGCTGTTGATTGTAAGAGTGATTTTATGAGTGAGATTAAGTGTAAAACACTATCTATAGCACCATCCACTGGTGTTTATGAATTAAACGGTTACACTGTTCAGCCAATTGCAGATGTTTACCGACGTATACCTAATCTTCCCGATTGTAATATTGAGGCTTGGCTTAATGATAAGTCGGTGCCCTCTCCATTAAATTGGGAACGTAAGACCTTTTCAAATTGTAATTTTAATATGAGCAGCCTGATGTCTTTTATTCAGGCAGACTCATTTACTTGTAATAATATTGATGCTGCTAAGATATATGGTATGTGTTTTTCCAGCATAACTATAGATAAGTTTGCTATACCCAATGGTAGGAAGGTTGACCTACAATTAGGTAATTTGGGCTATTTGCAGTCTTTTAATTATAGAATTGATACTACTGCTACAAGTTGCCAGTTGTATTATAATTTACCTGCTGCCAATGTTTCTGTTAGCAGGTTTAATCCTTCTACTTGGAATAGGAGATTTGGTTTTACAGAACAATTTGTTTTTAAGCCTCAACCTTTA---GGTGTTTTTACT------GATCATGATGTTGTTTTTGCACAACATTGTTTTAAAGCTCCCACAAACTTCTGTCCGTGTAAATTGGATGGGTCTTTGTGTGTAGGTACTGGTTCTGGCATAGATGCTGGTTATAAAAATACTGGTATAGGCACTTGTCCTGCAGGTACTAATTATTTAACTTGTCAT---------------------AATGCTGCCCAATGTGATTGTTTGTGCACCCCAGACCCCATTACATCTAAAGCTACA---GGGCCTTAC---------AAGTGCCCCCAAACTAAATATTTAGTTGGTATAGGTGAGCACTGTTCGGGTCTTGCTATTAAAAGTGATTATTGTGGAGGTAAT---------------------CCT---------TGTAGTTGCCAACCACAA------------------------------------GCATTTTTGGGTTGGTCTGTTGACTCTTGTTTACAAGGGGATAGGTGTAATATTTTTGCTAATTTTATTTTGCATGATGTTAATAGTGGTACTACTTGTTCT----------------------------------------------------------------------------------------------------------------------------------------------------------------------------------------------------------------------------------------------------------------------------------------------------------------------------------------------------------------------------------------------------------------------------------------------------------------------------------------------------------------------------------------------------------------------------------------------------------------------------------------------------------------------------------------------------------------------------------------------------------------------------------------------------------------------------------------------------------------------------------------------------------------------------------------------------------------------------------------------------------------------------------------------------------------------------------------------------------------------------------------------------------------------------------------------------------------------------------------------------------------------------------------------------------------------------------------------------------------------------------------------------------------------------------------------------------------------------------------------------------------------------------------------------------------------------------------------------------------------------------------------------------------------------------------------------------------------------------------------------------------------------------------------------------------------------------------------------------------------------------------------------------------------------------------------------------------------------------------------------------------------------------------------------------------------------------------------------------------------------------------------------------------------------------------------------------------------------------------------------------------------------------------------------------------------------------------------------------AGTTAGTAATT---------AAAACATCACATGACGACTAA
>KU886219_Bovine_China_2015-05-30
ATG---TTTTTGATACTTTTAATTTCCTTACCAACGGCTTTTGCTGTTATAGGAGATTTAAAGTGTACT---------------ACAGTT---TCCATTAATGATGTTGACACTGGTGTTCCTTCTATTAGCACTGATACTGTCGATGTTACTAATGGTTTAGGCACTTATTATGTTTTAGATCGTGTGTATTTAAATACTACGTTGTTGCTTAATGGTTATTACCCTACTTCAGGTTCTACATATCGTAATATGGCACTGAAGGGAACTTTACTATTGAGCACACTGTGGTTCAAACCACCTTTTCTTTCTGACTTTACTAATGGTATTTTTGCTAAGGTCAAAAATACCAAGGTTATT---AAAGATGGTGTAAAGTATAGTGAGTTTCCTGCTATAACTATAGGTAGTACTTTTGTAAATACATCCTATAGTGTGGTAGTACAACCACATACTACCAATTTGGAT------------AATAAATTACAAGGTTTCCTAGAGATCTCTGTTTGCCAGTATACTATGTGCGAGTACCCAAATACGATTTGTCATCCTACTCTG---GGTAATCAACGCGTAGAACTATGGCATTGGGAT---ACAGGTGTTGTTTCCTGTTTATATAAGCGTAATTTCACATATGATGTGAATGCTGATTATTTGTATTTCCATTTTTATCAAGAAGGTGGTACTTTTTATGCATATTTTACAGACACTGGTGTTGTTACTAAGTTTCTGTTTAATGTTTATTTAGGCACGGTGCTTTCACATTATTATGTCATGCCTTTGACTTGTAATAGT------------------GCTATGACTTTAGAATATTGGGTTACACCTCTCACTTCTAAACAATATTTATTAGCTTTCAATCAAGATGGCGCTATTTTTAATGCTGTTGATTGTAAGAGCGATTTTATGAGTGAGATTAAGTGTAAAACACTATCTATAGCACCATCTACTGGTGTTTATGAATTAAACGGTTACACTGTTCAGCCAATTGCAGATGTTTACCGACGTATACCTAATCTCCCCGATTGTAATATTGAGGCTTGGCTTAATGATAAGTCGGTGCCCTCTCCATTAAATTGGGAACGTAAGACTTTTTCAAATTGTAATTTTAATATGAGCAGCCTGATGTCTTTTATTCATGCAGACTCTTTTACTTGTAATAATATTGATGCTGCTAAGATATATGGTATGTGTTTTTCCAGCATAACTATAGATAAGTTTGCAATACCCAATGGTAGGAAGGTTGACCTACAATTGGGTAATTTGGGTTATTTGCAGTCTTTTAACTATAGAATTGATACTACTGCTACAAGTTGTCAGTTGTATTATAATTTACCTGCTGCTAATGTTTCTGTTAGCAGGTTTAATCCTTCTACTTGGAATAGGAGATTTGGTTTTACAGAACAATCTGTTTTTAAGCCTCAACCTGCA---GGTGTTTTTACT------GATCATGATGTTGTTTATGCACAACATTGTTTTAAAGCTCCCACAAATTTCTGTCCGTGTAAATTGGATGGGTCTTTGTGTGTAGGTAGTGGTTCTGGTATAGATGCTGGTTATAAACATACTGGTATAGGTACTTGTCCTGCAGGTACTAATTATTTAACTTGCCAT---------------------AATGCTGCCCAATGTGATTGTTTGTGCACTCCAGACCCCATTATATCTAAAGCTACA---GGGTCTTAT---------AAGTGCCCCCAAACTAAATATTTAGTTGGCATAGGTGAGCACTGTTCGGGTCTTGCTATTAAAAGTGATCATTGTGGAGGTAAC---------------------CCT---------TGCAGTTGCCAACCACAA------------------------------------GCATTTTTGGGTTGGTCTGTTGACTCTTGTTTACAAGGGGATAGGTGTAATATTTTTGCTAATTTTATTTTGCATGATGTTAATAGTGGTACTACTTGTTCT----------------------------------------------------------------------------------------------------------------------------------------------------------------------------------------------------------------------------------------------------------------------------------------------------------------------------------------------------------------------------------------------------------------------------------------------------------------------------------------------------------------------------------------------------------------------------------------------------------------------------------------------------------------------------------------------------------------------------------------------------------------------------------------------------------------------------------------------------------------------------------------------------------------------------------------------------------------------------------------------------------------------------------------------------------------------------------------------------------------------------------------------------------------------------------------------------------------------------------------------------------------------------------------------------------------------------------------------------------------------------------------------------------------------------------------------------------------------------------------------------------------------------------------------------------------------------------------------------------------------------------------------------------------------------------------------------------------------------------------------------------------------------------------------------------------------------------------------------------------------------------------------------------------------------------------------------------------------------------------------------------------------------------------------------------------------------------------------------------------------------------------------------------------------------------------------------------------------------------------------------------------------------------------------------------------------------------------------------------AGTTAGTAATT---------AAAACATCACATGAAGACTAA
>LC494137_Bovine_Japan_2013-12-
ATG---TTTTTGATACTTTTAATTTCCTTACCAACGGCTTTTGCTGTTATAGGAGATTTAAAGTGTACT---------------ACAGTT---TCCATTAATGATGTTGACACTGGTGTTCCTTCTATTAGCACTGACACTGTCGATGTTACTAATGGTTTAGGTACTTATTATGTTTTAGATCGTGTGTATTTAAATACTACGTTGTTGCTTAATGGTTATTACCCTACTTCAGGTTCTACATATCGTAATATGGCACTGAAGGGAACTTTACTATTGAGCACACTGTGGTTTAAACCACCTTTTCTTTCTGATTTTACTAATGGTATTTTTGCTAAGGTCAAAAATACCAAGGTTATT---AAAGATGGTGTAATGTATAGTGAGTTTCCTGCTATAACTATAGGTAGTACTTTTGTAAATACATCCTATAGTGTGGTAGTACAACCACATACTACCATTTTGGGT------------AATAAATTACAAGGTTTCTTAGAGATCTCTGTTTGCCAGTATACTATGTGTGAGTACCCAAATACGATTTGTAATCCTAATCTG---GGTAATCAACGCGTAGAACTATGGCATTGGGAT---ACAGGTGTTGTTTCCTGTTTATATAAGCGTAATTTCACATATGATGTGAACGCTGACTATTTGTATTTCCATTTTTATCAAGAAGGTGGTACTTTTTATGCATATTTTACAGACACTGGTGTTGTTACTAAGTTTCTGTTTAATGTTTATTTAGGCACGGTGCTTTCACATTATTATGTCATGCCTTTGACTTGTAATAGT------------------GCTCTGACTTTAGAATATTGGGTTACACCCCTCACTTCTAAACAATATTTACTAGCTTTTAATCAAGATGGTGTTATTTTTAATGCTGTTGATTGTAAGAGTGATTTTATGAGTGAGATTAAGTGTAAAACACTATCTATAGCACCATCTACTGGTGTCTATGAATTAAACGGTTACACTGTTCAGCCAATTGCAGATGTTTACCGACGTATACCTAACCTTCCCGATTGCAATATTGAGGCTTGGCTTAATGATAAGTCAGTGCCCTCTCCATTAAATTGGGAACGTAAGACCTTTTCAAATTGTAATTTTAATATGAGCAGCCTGATGTCTTTTATTCAGGCAGACTCATTTACTTGTAATAATATTGATGCTGCTAAGATATATGGTATGTGTTTTTCCAGCATAACTATAGATAAGTTTGCAATACCCAATGGTAGGAAGGTTGACCTACAATTGGGTAATTTGGGTTATTTGCAGTCTTTTAACTATAGAATTGATACTACTGCTACAAGTTGTCAGTTGTATTATAATTTACCTGCTGCTAATGTTTCTGTTAGCAGGTTTAATCCTTCTACTTGGAATAGGAGATTTGGTTTTACAGAACAATCTGTTTTTAAGCCTCAACCTGCA---GGTGTTTTTACT------GATCATGATGTTGTTTATGCACAACATTGTTTTAAAGCTCCCACAAATTTCTGTCCGTGTAAATTGGGTGGGTCTTTGTGTGTAGGTAATGGTCCTGGTATAGATGCTGGTTATAAAACTACTGGCATAGGCATTTGTCCTGCAGGTACTAATTATTTAACTTGCCAT---------------------AATGCTGCCCAATGTGATTGTTTGTGCACTCCAGACCCCATTACATCTAAAGCTACA---GGGCCTTAC---------AAATGCCCTCAAACTAAATATTTAGTTGGCATAGGTGAGCACTGTTCGGGTCTTGCTATTAAAAGTGATCATTGTGGAGGTAAC---------------------CCT---------TGTAGTTGCCAACCACAA------------------------------------GCATTTTTGGGTTGGTCTGTTGACTCTTGTTTACAAGGGGATAGGTGTAATATTTTTGCTAATTTTATTTTGCATGATGTTAATAGTGGTACTACTTGTTCT----------------------------------------------------------------------------------------------------------------------------------------------------------------------------------------------------------------------------------------------------------------------------------------------------------------------------------------------------------------------------------------------------------------------------------------------------------------------------------------------------------------------------------------------------------------------------------------------------------------------------------------------------------------------------------------------------------------------------------------------------------------------------------------------------------------------------------------------------------------------------------------------------------------------------------------------------------------------------------------------------------------------------------------------------------------------------------------------------------------------------------------------------------------------------------------------------------------------------------------------------------------------------------------------------------------------------------------------------------------------------------------------------------------------------------------------------------------------------------------------------------------------------------------------------------------------------------------------------------------------------------------------------------------------------------------------------------------------------------------------------------------------------------------------------------------------------------------------------------------------------------------------------------------------------------------------------------------------------------------------------------------------------------------------------------------------------------------------------------------------------------------------------------------------------------------------------------------------------------------------------------------------------------------------------------------------------------------------------------AGTTAGTAATT---------AAAACATCACATGAAGACTAA
>MH043953_Bovine_USA_2017-04-
ATG---TTTTTGATACTTTTAATTTCCATACCAACTGCTTTTGCTGTTATAGGAGATTTAAAGTGTACT---------------ACAGTT---TCCATTAATGATGTTGACACCGGTGCTCCTTCTATTAGCACTGATATTGTCGATGTTACTAATGGTTTAGGTACTTATTATGTTTTAGATCGTGTGTATTTAAATACTACGTTGTTGCTTAATGGTTACTACCCTACTTCAGGTTCTACATATCGTAATATGGCACTGAAGGGAACTTTACTATTGAGCACACTGTGGTTTAAACCACCTTTTCTTTCTGATTTTACTAATGGTATTTTTGCTAAGGTCAAAAATACCAAGGTTATT---AAAGATGGTGTAATGTATAGTGAGTTTCCTGCTATAACTATAGGTAGTACTTTTGTAAATACATCCTATAGTGTGGTAGTACAACCACATACTACCATTTCGGGT------------AATAAAGTACAAGGTTTCTTAGAGATCTCTGTTTGCCAGTATACTATGTGCGAGTACCCACATACGATTTGTCATCCTAATCTG---GGTAATAAACGCGTAGAACTATGGCATTGGGAT---ACAGGTGTTGTTTCCTGTTTATATAAGCGTAATTTCACATACGATGTGAATGCTGATTATTTGTATTTTCATTTTTATCAAGAAGGTGGTACTTTTTATGCATATTTTACAGACACTGGTGTTGTTACTAAGTTTCTGTTTAATGTTTATTTAGGCACGGTGCTTTCACATTATTATGTCATGCCTTTGACTTGTAATAGT------------------GCTTTGACTTTAGAATATTGGGTTACACCCCTCACTTCTAAACAATATCTACTAGCTTTCAATCAAGACGGTGTTATTTTTAATGCTGTTGATTGTAGGAGTGATTTTATGAGTGAGATTAAGTGTAAAACACTATCTATAGCACCATCTACTGGTGTTTATGAATTAAACGGTTACACTGTTCAGCCAATCGCAGATGTTTACCGACGTATACCTAATCTTCCCGATTGTAATATTGAGGCTTGGCTTAATGATAAGTCGGTGCCCTCTCCATTAAATTGGGAACGTAAGACCTTTTCAAATTGTAATTTTAATATGAGCAGCCTGATGTCTTTTATTCAGGCGGACTCATTTACTTGTAATAATATTGATGCTGCTAAGATATATGGTATGTGTTTTTCCAGCATAACTATAGATAAGTTTGCAATACCCAATGGTAGGAAGGTTGACCTACAATTGGGTAATTTGGGTTATTTGCAGTCTTTTAACTATAGAATCGATACTACTGCCACAAGTTGTCAGTTATATTATAATTTACCTGCTGCTAATGTTTCTGTTAGCAGGTTTAATCCTTCTACTTGGAATAGGAGATTTGGTTTTACAGAACAATCTGTTTTTAAGCCTCAACCTGCA---GGTGTTTTTACT------GATCATGATGTTGTTTATGCACAACATTGTTTTAAAGCTCCCACAAATTTCTGTCCGTGTAAATTGGATGGGTCTTTGTGTGTAGGTAGTGGTTCTGGTATAGATGCTGGTTATAAAACTACTGGCATAGGCACTTGTCCTGCAGGTACTAATTATTTAACTTGCTAT---------------------AATGCTGCCCAATGTGATTGTTTGTGCACTCCAGACCCCATTACATCTAAAGCTACA---GGGTCTTAT---------AAGTGCCCCCAAACTAAATATTTAGTTGGCATAGGTGAGCACTGTTCGGGTCTTGCTATTAAAAGTGATTATTGTGGAGGTAAC---------------------CCT---------TGTAGTTGCCAACCACAA------------------------------------GCATTTTTGGGTTGGTCTGTTGACTCTTGTTTACAAGGGGATAGGTGTAATATTTTTGCTAATTTTATTTTGCATGATGTTAATAGTGGTACTACTTGTTCT----------------------------------------------------------------------------------------------------------------------------------------------------------------------------------------------------------------------------------------------------------------------------------------------------------------------------------------------------------------------------------------------------------------------------------------------------------------------------------------------------------------------------------------------------------------------------------------------------------------------------------------------------------------------------------------------------------------------------------------------------------------------------------------------------------------------------------------------------------------------------------------------------------------------------------------------------------------------------------------------------------------------------------------------------------------------------------------------------------------------------------------------------------------------------------------------------------------------------------------------------------------------------------------------------------------------------------------------------------------------------------------------------------------------------------------------------------------------------------------------------------------------------------------------------------------------------------------------------------------------------------------------------------------------------------------------------------------------------------------------------------------------------------------------------------------------------------------------------------------------------------------------------------------------------------------------------------------------------------------------------------------------------------------------------------------------------------------------------------------------------------------------------------------------------------------------------------------------------------------------------------------------------------------------------------------------------------------------------------AGTTAGTAATT---------AAAACATCACATGAAGACTAA
>MH810163_Yak_China_2017--
ATG---TTTTTGATACTTTTAATTTCCTTACCAATGGCTTTTGCTGTTATAGGAGATTTAAAGTGTACT---------------ACGGTT---TCCATTAATGATGTTGACACCGGTGCTGCTTCTATTAGCACTGATATTGTCGATGTTACTAATGGTTTAGGTACTTATTATGTTTTAGATCGTGTGTATTTAAATACTACGTTGTTGCTTAATGGTTACTACCCTACTTCAGGTTCTACATATCGTAATATGGCACTGAAGGGAACTTTACTATTGAGCAGACTATGGTTTAAACCACCTTTTCTTTCTGAATTTATTAATGGTATTTTTGCTAAGGTCAAAAATACCAAGGTTATT---AAAAAGGGTGTAATGTATAGTGAGTTTCCTGCTATAACTATAGGTAGTACTTTTGTAAATACATCCTATAGTGTGGTAGTACAACCACATACTACGAATTTGGAT------------AATAAATTACAAGGTGTCTTAGAGATCTCTGTTTGCCAGTATACTATGTGCGAGTACCCACATACGATTTGTCATCCTAATCTG---GGTAATAAACGCGTAGAACTATGGCATTGGGAT---ACAGGTGTTGTTACCTGTTTATATAAGCGTAATTTCACATATGATGTGAATGCTGATTACTTGTATTTCCATTTTTATCAAGAAGGTGGTACTTTTTATGCATATTTTACAGACACTGGTGTTGTTACTAAGTTTCTGTTTAATGTTTATTTAGCCACGGTGCTTTCACATTATTATGTCCTGCCTTTGACTTGTTCTAGT------------------GCTATGACTTTAGAATATTGGGTTACACCTCTCACTTCTAAACAATATTTACTAGCTTTCAATCAAGATGGTGTTATTTTTAATGCTGTTGATTGTAAGAGTGATTTTATGAGTGAGATTAAGTGTAAAACACTATCTATAGCACCATCTACTGGTGTTAATGAATTAAACGGTTACACTGTTCAGCCAATTGCAGATGTTTACCGACGTATACCTAATCTTCCGGATTGTAATATAGAGGCTTGGCTTAATGATAAGTCGGTGCCCTCTCCATTAAATTGGGAACGTAAGACCTTTTCAAATTGTAATTTTTATATGAGCAGCCTGATGTCTTTTATTCAGGCAGACTCATTTACTTGTAATAATATTGATGCTACTAAGATATATCGTATGTGTTTTTCCAGCATAACTATAGATAAGTTTGCTATACCCAATCGTAGGAAGGTTGACCTACAATTGGGCAATTTGGGCTATTTGCAGTCTTTTAACTATAGAATTGATACTACTGGTACAAGTTGTCAGTTGTATTATAATTTACCTGCTGCTAATGTTTCTGTTAGCAGGTTTAATCCTTCTACTTGGAATAGGAGATTTGGTTTTACAGAACAATCTGTTTTTAAGCCTCAACCTGCA---GGTGTTTTTACT------GATCATGATGTTGTTTATGCACAACATTGTTTTAAAGCTCCCACAAATTTCTGTCCGTGTAAATTGGATGGGTCTTTGTGTGTAGGTAATGGTGCTGGTATAGATGCTGGTTATAAACATACTGGCATAGGTACTTGTCCTGCAGGGACTAATTATTTAACTTGCCAT---------------------AATGCTGCCCAATGTGATTGTTTGTGCACTCCAGACCCCATTATATCTAAAGCCGCA---GGGCCTTAC---------AAATGCCCCCAAACTAAATACTTAGTTGGTATAGGTGAGCACTGTTCGGGTCTTGCTATTAAAAGTGATTATTGTGGAGGTAAG---------------------CCT---------TGTAGTTGCCAACCACAA------------------------------------GCATTTTTGGGCTGGTCTGTTGACTCTTGTTTACAAGGGGATAGGTGTAATATTTTTGCTAATTTTATTTTGCATGATGTTAATAGAGGTACTACTTGTTCT----------------------------------------------------------------------------------------------------------------------------------------------------------------------------------------------------------------------------------------------------------------------------------------------------------------------------------------------------------------------------------------------------------------------------------------------------------------------------------------------------------------------------------------------------------------------------------------------------------------------------------------------------------------------------------------------------------------------------------------------------------------------------------------------------------------------------------------------------------------------------------------------------------------------------------------------------------------------------------------------------------------------------------------------------------------------------------------------------------------------------------------------------------------------------------------------------------------------------------------------------------------------------------------------------------------------------------------------------------------------------------------------------------------------------------------------------------------------------------------------------------------------------------------------------------------------------------------------------------------------------------------------------------------------------------------------------------------------------------------------------------------------------------------------------------------------------------------------------------------------------------------------------------------------------------------------------------------------------------------------------------------------------------------------------------------------------------------------------------------------------------------------------------------------------------------------------------------------------------------------------------------------------------------------------------------------------------------------------------ACTTAGTAATT---------AAAACATCACATGACGACTAA
>MK046008_Bovine_Vietnam_2018-05-
ATG---TTTTTGATACTTTTAATTTCCTTACCAACGGCTTTTGCTGTTATAGGAGATTTAAAGTGTACT---------------ACAGTT---TCCATTAATGATGTTGACACTGGTGTTCCTTCTATTAGCACTGATACTGTCGATGTTACTAATGGTTTAGGTACTTATTATGTTTTAGATCGTGTCTATTTAAATACTACGTTGTTGCTTAATGGTTATTACCCTACTTCAGGTTCTACATATCGTAATATGGCACTGAAGGGAACTTTACTATTGAGCACACTGTGGTTTAAACCACCTTTTCTTTCTGATTTTACTAATGGTATTTTTGCTAAGGTCAAAAATACCAAGGTTATT---AAAAATGGTGTAAAGTATAGTGAGTTTCCTGCTATAACTATAGGTAGCACTTTTGTAAATACATCCTATAGTGTGGTAGTACAACCACATACTACTTATCTGGAC------------AATAAATTACAAGGTTTCTTAGAAGTCTCTGTTTGCCAGTATACTATGTGCGAGTACCCAAATACGATTTGTAATTCTAATCTG---GGTAACCAACGCGTAGAACTATGGCATTGGGAT---ACAGGTGTTGTTTCCTGTTTATATAAGCGTAATTTCACATACGATGTGAATGCTGATTATTTGTATTTTCATTTTTATCAAGAAGGTGGTACTTTTTATGCATATTTTACAGACACTGGTGTTGTTACTAAGTTTCTGTTTAATGTTTATTTAGGCACGGTGCTTTCACATTATTATGTCATGCCTTTGACTTGTAATAGT------------------GCTTTGACTTTAGAATATTGGGTTACACCTCTCACTTCTAAACAATATCTACTAGCTTTCAATCAAGATGGTGTTATTTTTAATGCTGTTGATTGTAGGAGTGATTTTATGAGTGAGATTAAGTGTAAGACACTATCTATAGCACCATCTACTGGTGTTTATGAATTAAACGGTTACACTGTTCAGCCAATCGCAGATGTTTACCGACGTATACCTAATCTTCCCGATTGTAATATTGAGGCTTGGCTTAATGATAAGTCGGTGCCCTCTCCATTAAATTGGGAACGTAAGACCTTTTCAAATTGTAATTTTAATATGAGCAGCCTGATGTCTTTTATTCAGGCAGACTCATTTACTTGTAATAATATTGATGCTGCTAAGATATATGGTATGTGTTTTTCCAGCATAACTATAGATAAGTTTGCAATACCCAATGGTAGGAAGGTTGACCTACAATTGGGTAATTTGGGCTATTTGCAGTCTTTTAATTATAGAATTGATACTACTGCTACAAGTTGTCAGTTGTATTATAATTTACCTGCTGCCAATGTTTCTGTTAACAGGTTTAATCCTTCTACTTGGAATAGGAGATTTGGTTTTACAGAACAGTTTGTTTTTAAGCCTCAACCTGCA---GGTGTTTTTACT------GATCATGATGTTGTTTATGCACAACATTGTTTTAAAGCTCCCACAAATTTCTGTCCGTGTAAATTGGATGGGTCTTTGTGTGTAGGTAGTGGTTTTGGTGTAGATGCTGGTTATAAAAATACTGGTATAGGCACTTGTCCTGCAGGTACCAATTATTTAACTTGTTAT---------------------AATGCTGCCCAATGTGATTGTTTGTGCACTCCAGACCCCATTACATCTAAAGCTACA---GGGTCTTAC---------AAGTGTCCCCAAACTAAATATTTAGTTGGCATAGGTGAGCACTGTTCGGGTCTTGCTATTAAAAGTGATCATTGTGGAGGTAAC---------------------CCT---------TGTAGTTGCAAACCACAA------------------------------------GCATTTTTGGGTTGGTCTGTTGATTCTTGTTTACAAGGGGATAGGTGTAATATTTTTGCTAATTTTATTTTTCATGATGTTAATAGTGGTACTACTTGTTCT----------------------------------------------------------------------------------------------------------------------------------------------------------------------------------------------------------------------------------------------------------------------------------------------------------------------------------------------------------------------------------------------------------------------------------------------------------------------------------------------------------------------------------------------------------------------------------------------------------------------------------------------------------------------------------------------------------------------------------------------------------------------------------------------------------------------------------------------------------------------------------------------------------------------------------------------------------------------------------------------------------------------------------------------------------------------------------------------------------------------------------------------------------------------------------------------------------------------------------------------------------------------------------------------------------------------------------------------------------------------------------------------------------------------------------------------------------------------------------------------------------------------------------------------------------------------------------------------------------------------------------------------------------------------------------------------------------------------------------------------------------------------------------------------------------------------------------------------------------------------------------------------------------------------------------------------------------------------------------------------------------------------------------------------------------------------------------------------------------------------------------------------------------------------------------------------------------------------------------------------------------------------------------------------------------------------------------------------------------AGTTAGTAATT---------AAAACATCACATGAAGACTAA
>MK095181_Bovine_China_2018-01-
ATG---TTTTTGATACTTTTAATTTCCTTACCAACGGCTTTTGCTGTTATAGGAGATTTAAAGTGTACT---------------ACAGTT---TCCATTAATGATGTTGACACTGGTGCTCCTTCCATTAGCACTGATACTGTCGATGTTACTAATGGTTTAGGTACTTATTATGTTTTAGATCGTGTGTATTTAAATACTACGTTGTTGCTTAATGGTTATTACCCTACTTCAGGCTCTACATATCGTAATATGGCACTGAAGGGAACTTTACTATTGAGCACACTGTGGTTTAAACCACCTTTTCTTTCTGATTTTACTAATGGTATTTTTGCTAAGGTCAAAAATACCAAGGTTATT---AAAGATGGTGTAATGTATAGTGAGTTTCCTGCTATAACTATAGGTAGTACTTTTGTAAATACATCCTATAGTGTGGTAGTACAACCACATACTACCATTTTGGGT------------AATAAATTACAAGGTTTCTTAGAGATCTCTGTTTGCCAGTATACTATGTGCGAGTACCCAAATACTATTTGTAATTCTAATCTG---GGTAATCGACGCGTAGAACTATGGCATTGGGAT---ACAGGTGTTGTTTCCTGTTTATATAAGCGTAATTTCACATACGATGTGAATGCTGATTATTTGTATTTTCATTTTTATCAAGAAGGTGGTACTTTTTTATCATATTTTACAGACACTGGTGTTGTTACTAAGTTTCTGTTTAATGTTTATTTAGGCACGGTGCTTTCACATTATTATGTCATGCCCTTGACTTGTAATAGT------------------GCTATGACTTTAGAATATTGGGTTACACCTCTCACTTCTAAACAATATTTACTAGCTTTCAATCAAGATGGTGTTATTTTTAATGCTGTTGATTGTAAGAGTGATTTTATGAGTGAGATTAAGTGTAAAACACTATCTATAGCACCATCTACTGGTGTTTATGAATTAAACGGTTACACTGTTCAGCCAATTGCAGATGTTTACCGACGTATACCTAATCTTCCCGATTGTAATATTGAGGCTTGGCTTAATGATAAGTCTGTGCCCTCTCCATTAAATTGGGAACGTAAGACCTTTTCAAATTGTAATTTTAATATGAGCAGCCTGATGTCTTTTATTCAGGCAGACTCATTTACTTGTAATAATATTGATGCTGCTAAGATATATGGTATGTGTTTTTCCAGCATAACTATAGATAAGTTTGCAATACCCAATGGTAGGAAGGTTGACCTACAATTGGGTAATTTGGGCTATTTGCAGTCTTTTAACTATAAAATTGATACTACTGCTACAAGTTGTCAGTTGTATTATAATCTACCCGCTGCTAATGTTTCTGTTAGCAGGTTTAATCCTTCTACTTGGAATAGGAGATTTGGTTTTATAGAACAATCTGTTTTTAAGCCCCAACCTGCA---GGTGCTTTTACT------GATCATGATGTTGTTTATGCACAACATTGTTTTAAAGCTCCCACAAATTTCTGTCCGTGTAAATTGGATGGGTCTTTGTGTGTAGGTAGTGGTCCTGGTATAGATGCTGGTTATAAAACTAGTGGCATAGGCACTTGTCCTGCAGGCACTAATTATTTAACTTGCCAT---------------------AATGCTGCCCAATGTGATTGTTTGTGCACCCCAGACCCCATTACATCTAAAGCTACA---GGGCCTTAC---------AAATGCCCCCAAACTAAATATTTAGTTGGCATAGGTGAGCACTGTTCGGGTCTTGCTATTAAAAGTGATCATTGTGGAGGTAAC---------------------CCT---------TGCAGTTGCCAACCACAA------------------------------------GCATTTTTGGGTTGGTCTGTTGACTCTTGTTTACAAGGGGATAGGTGTAATATTTTTGCTAATTTTATTTTTCATGATGTTAATAGTGGTACTACTTGTTCT----------------------------------------------------------------------------------------------------------------------------------------------------------------------------------------------------------------------------------------------------------------------------------------------------------------------------------------------------------------------------------------------------------------------------------------------------------------------------------------------------------------------------------------------------------------------------------------------------------------------------------------------------------------------------------------------------------------------------------------------------------------------------------------------------------------------------------------------------------------------------------------------------------------------------------------------------------------------------------------------------------------------------------------------------------------------------------------------------------------------------------------------------------------------------------------------------------------------------------------------------------------------------------------------------------------------------------------------------------------------------------------------------------------------------------------------------------------------------------------------------------------------------------------------------------------------------------------------------------------------------------------------------------------------------------------------------------------------------------------------------------------------------------------------------------------------------------------------------------------------------------------------------------------------------------------------------------------------------------------------------------------------------------------------------------------------------------------------------------------------------------------------------------------------------------------------------------------------------------------------------------------------------------------------------------------------------------------------------------AGTTAGTAATT---------AAAACATCACATGAAGACTAA
>MK989621_Bovine_Turkey_2016--
ATG---TTTTTGATACTTTTAATTTCCTTACCAACGGCTTTTGCTGTTATAGGAGATTTAAAGTGTACT---------------ACAGTT---TCCATTAATGATGTTGACACTGGTGTTCCTTCTATTAGCACTGATACTGTTGATGTTACTAATGGTTTAGGTACTTATTATGTTTTAGATCGTGTGTATTTAAATACTACCTTGTTGCTTAATGGTTATTATCCCACTTCAGGTTCTACATATCGTAATATGGCACTGAAGGGAACTCTACTATTGAGCACACTATGGTTTAAACCACCTTTTCTTTCTGATTTTACTAATGGTATTTTTGCTAAGGTCAAAAATACCAAGGTTATT---AAAAATGGTGTAATGTATAGTGAGTTTCCCGCTATAACTATAGGTAGTACTTTTGTAAATACATCCTATAGTGTGGTAGTACAACCACATACTACCAATTTTGAT------------AATAAAATACAAGGTCTTTTAGAGGTCTCTGTTTGCCAGTATACTATGTGTGAGTACCCAAACACGATTTGTAATCCTAATTTG---GGTAATCAACGCGTAGAACTATGGCATTGGGAT---ACAGGTGTTGTTTCCTGTTTATATAAGCGTAACTTCACATATGATGTGAATGCTGAGTATTTGTATTTCCATTTTTATCAAGAAGGTGGTACTTTTTATGCCTATTTTACAGACACTGGTGTTGTTACTAAGTTTCTGTTTAATGTTTATTTAGGCACGGTGCTTTCACATTATTACGTCATGCCTTTGACTTGTAATAGT------------------GCTATGACTTTAGAATATTGGGTTACACCTCTCACTTCTAAACAATATCTACTAGCCTTCAATCAAGATGGTGTTATTTTTAATGCTGTTGATTGTAATAGTGATTTTATGAGTGAGATTAAGTGTAAAACACTATCTATAGCACCATCTACTGGTGTTTATGAATTAAACGGTTACACTGTTCAGCCAATTGCAGATGTTTACCGGCGTATACCTAATCTTCCCGATTGTAATATTGAGGCTTGGCTTAATGATAAGTCGGTGCCCTCTCCATTAAATTGGGAACGTAAGACCTTTTCAAATTGTAATTTTAATATGAGCAGCCTGATGTCTCTTATTCAGGCAGACTCATTTACTTGTAATAATATTGATGCTGCTAAGATATATGGTATGTGTTTTTCCAGCATAACTATAGACAAGTTTGCTATACCCAATGGTAGGAAGGTTGACCTACAATTGGGCAATTTGGGCTATTTGCAGTCTTTTAACTATAGAATTGATACTACTGCTACAAGTTGTCAGTTGTATTATAATTTACCTGCTGCTAATGTTTCTGTTAGCAGGTTTAATCCTTCTACTTGGAATAGGAGATTTGGTTTTACAGAACAATTTGTTTTTAAGCCTCAACCTGCA---GGTGTCTTTACT------GATCATGATGTTGTTTATGCACAACATTGTTTTAAAGCTCCCACAAATTTCTGTCCGTGTAAATTGGATGGGTCTTTGTGTGTAGGTAGTGGTTCTGGTATAGATGCTGGTTATAAAACTAGTGGTATAGGCACTTGTCCTGCAGGTACTAATTATTTAACTTGTTAT---------------------AATGCTGCCCAATGTGATTGTTTGTGCACTCCAGACCCCATTACATCTAAAGCTACA---GGGCCTTAT---------AAGTGCCCCCAAACTAAATATTTGGTTGGCATAGGTGAGCACTGTTCAGGTCTTGCTATTAAAAGTGATCATTGTGGAGGTAAT---------------------CCA---------TGTACTTGCCAACCACAA------------------------------------GCATTTTTGGGTTGGTCTGTTGACTCTTGTTTACAAGGGGATAGGTGTAATATTTTTGCTAATTTTATTTTGCATGGTGTTAATAGTGGTACTACTTGTTCT----------------------------------------------------------------------------------------------------------------------------------------------------------------------------------------------------------------------------------------------------------------------------------------------------------------------------------------------------------------------------------------------------------------------------------------------------------------------------------------------------------------------------------------------------------------------------------------------------------------------------------------------------------------------------------------------------------------------------------------------------------------------------------------------------------------------------------------------------------------------------------------------------------------------------------------------------------------------------------------------------------------------------------------------------------------------------------------------------------------------------------------------------------------------------------------------------------------------------------------------------------------------------------------------------------------------------------------------------------------------------------------------------------------------------------------------------------------------------------------------------------------------------------------------------------------------------------------------------------------------------------------------------------------------------------------------------------------------------------------------------------------------------------------------------------------------------------------------------------------------------------------------------------------------------------------------------------------------------------------------------------------------------------------------------------------------------------------------------------------------------------------------------------------------------------------------------------------------------------------------------------------------------------------------------------------------------------------------------------AGTTAGTAATT---------AAAACATCACATGACGATTAA
>MK989623_Bovine_Turkey_2018-10-31
ATG---TTTTTGATACTTTTAATTTCCTTACCAACGGCTTTTGCTGTTATAGGAGATTTAAAGTGTACT---------------ACAGTT---TCCATTAATGATGTTGACACTGGTGTTCCTTCTATTAGCACTGATACTGTTGATGTTACTAATGGTTTAGGTACTTATTATGTTTTAGATCGTGTGTATTTAAATACTACCTTGTTGCTTAATGGTTATTATCCTACTTCAGGTTCTACATATCGTAATATGGCACTGAAGGGAACTCTACTATTGAGCACACTATGGTTTAAACCACCTTTTCTTTCTGATTTTACTAATGGTATTTTTGCTAAGGTCAAAAACACCAAGGTTACT---AAAAATGGTGTAATGTATAGTGAGTTTCCTGCTATAACTATAGGTAGTACTTTTGTAAATACATCCTATAGTGTGGTAGTACAACCATATACTACCAATTTTGAT------------AATAAAATACAAGGTCTCTTAGAGGTCTCTGTTTGCCAGTATACTATGTGTGAGTACCCAAACACGATTTGTAATCCTAATCTG---GGTAATCAACGCGTAGAACTATGGCATTGGGAT---ACAGGTGTTGTTTCCTGTTTATATAAGCGTAATTTCACATATGATGTGAATGCTGATTATTTGTATTTTCATTTTTATCAAGAAGGTGGTACTTTTTATGCATATTTTACAGACACTGGTGTTGTTACTAAGTTTCTGTTTAATGTATATTTAGGCACGGTGCTTTCACACTACTATGTCATGCCTTTGACTTGTAATAGT------------------GCTTTGACTTTAGAATATTGGGTTACACCTCTCACTTCTAAACAATACTTACTCGCTTTCAATCAAGATGGTGTTATTTTTAATGCTGTTGATTGTAAGAGTGATTTTATGAGTGAGATTAAGTGTAAAACACTATCTATAGCACCATCTACTGGTGTTTATGAATTAAACGGTTACACTGTTCAGCCAATTGCAGATGTTTACCGACGTATACCTAATCTTCCCGATTGTAATATAGAGGCTTGGCTTAATGATAAGTCGGTGTCCTCTCCATTAAATTGGGAACGTAAGACCTTTTCAAATTGTAATTTTAATATGAGCAGCCTGATGTCTTTTATTCAGGCAGACTCATTTACTTGTAATAATATTGATGCTGCTAAGATATATGGTATGTGTTTTTCCAGCATAACTATAGATAAGTTTGCTATACCCAATGGTAGGAAGGTTGACCTACAATTGGGCAATTTGGGCTATTTGCAGTCTTTTAATTATAGAATTGATACTACTGCTACAAGTTGCCAGTTGTATTATAATTTACCTGCTGCTAATGTTTCTGTTAGCAGGTTTAATCCTTCTACTTGGAATAGGAGATTTGGTTTTACAGAACAATCTGTTTTTAAGCCTCAACCTGCA---GGTGTTTTTACT------GATCATGATGTTGTTTATGCACAACATTGTTTTAAAGCTCCCACAAATTTCTGTCCGTGTAAATTGGATGGGTCTTTGTGTGTAGGTAGTGGTTCTGGTATAGATGCTGGTTATAAAACTAGTGGTATAGGCACTTGTCCTGCAGGTACTAATTATTTAACTTGTTAT---------------------AATGCTGCCCAATGTGATTGTTTGTGCACCCCAGACCCCATTACATCTAAAGCTACA---GGGCCTTAC---------AAGTGCCCCCAAACTAAATATTTAGTTGGCATAGGTGAGCACTGTTCAGGTCTTGCTATTAAAAGTGATCATTGTGGAGGTAAT---------------------CCA---------TGTACTTGCCAACCACAA------------------------------------GCATTTTTGGGTTGGTCTGTTGACTCTTGTTTACAAGGGGATAGGTGTAATATTTTTGCTAATTTTATTTTGCATGGTGTTAATAGTGGTACTACTTGTTCT----------------------------------------------------------------------------------------------------------------------------------------------------------------------------------------------------------------------------------------------------------------------------------------------------------------------------------------------------------------------------------------------------------------------------------------------------------------------------------------------------------------------------------------------------------------------------------------------------------------------------------------------------------------------------------------------------------------------------------------------------------------------------------------------------------------------------------------------------------------------------------------------------------------------------------------------------------------------------------------------------------------------------------------------------------------------------------------------------------------------------------------------------------------------------------------------------------------------------------------------------------------------------------------------------------------------------------------------------------------------------------------------------------------------------------------------------------------------------------------------------------------------------------------------------------------------------------------------------------------------------------------------------------------------------------------------------------------------------------------------------------------------------------------------------------------------------------------------------------------------------------------------------------------------------------------------------------------------------------------------------------------------------------------------------------------------------------------------------------------------------------------------------------------------------------------------------------------------------------------------------------------------------------------------------------------------------------------------------------AGTTAGTAATT---------AAAACATCACATGACGACTAA
>MK989624_Bovine_Turkey_2017-12-13
ATG---TTTTTGATACTTTTAATTTCCTTGCCAACGGCTTTTGCTGTTATAGGAGATTTAAAGTGTACT---------------ACAGTT---TCCATTAATGATGTTGACACTGGTGTTCCTTCTATTAGCACTGATACTGTTGATGTTACTAATGGTTTAGGTACTTATTATGTTTTAGATCGTGTGTATTTAAATACTACCTTGTTGCTTAATGGTTATTATCCTACTTCAGGTTCTACATATCGTAATATGGCACTGAAGGGAACTCTACTATTGAGCACACTATGGTTTAAACCACCTTTTCTTTCTGATTTTACTAATGGTATTTTTGCTAAGGTCAAAAATACCAAGGTTATT---AAAAATGGTGTAATTTATAGTGAGTTTCCTGCTATAACTATAGGTAGTACTTTTGTAAATACATCTTATAGTGTTGTAGTACAACCACATACTACCAATTTTGAT------------AATAAAATACAAGGTCTTTTAGAGGTCTCTGTTTGCCAGTATACTATGTGTGAGTACCCAAACACGATTTGTAATCCTAATTTG---GGTAATAAACGCGTAGAACTATGGCATTGGGAT---ACAGGTGTTGTTTCCTGTTTGTATAAGCGTAATTTCACATATGACGTGAATGCTGATTATTTGTATTTCCATTTTTATCAAGAAGGTGGTACTTTTTATGCATATTTTACAGACACTGGTGTTGTTACTAAGTTTCTGTTTAATGTATATTTAGGCACGGTGCTTTCACACTATTATGTCATGCCTTTGACTTGTAATAGT------------------GCTTTGACTTTAGAATATTGGGTTACACCTCTCACTTCTAAACAATATCTACTAGCCTTCAATCAAGATGGTGTTATTTTTAATGCTGTTGATTGTAATAGTGATTTTATGAGTGAGATTAAGTGTAAAACACTATCTATAGCACCATCTACTGGTGTTTATGAATTAAACGGTTACACTGTTCAGCCAATTGCAGATGTTTACCGACGTATACCTAATCTTCCCGATTGTAATATTGAGGCTTGGCTTAATGATAAGTCGGTGCCCTCTCCATTAAATTGGGAACGTAAGACCTTTTCAAATTGTAATTTTAATATGAGCAGCCTGATGTCTCTTATTCAGGCAGACTCATTTACTTGTAATAATATTGATGCTGCTAAGATATATGGTATGTGTTTTTCCAGCATAACTATAGATAAGTTTGCAATACCCAATGGTAGGAAGGTTGACCTACAATTGGGTAATTTGGGCTATTTGCAGTCTTTTAACTATAGAATTGATACTACTGCTACAAGTTGTCAGTTGTATTATAATTTACCTGCTGCTAATGTTTCTGTTAGCAGGTTTAATCCTTCTACTTGGAATAGGAGATTTGGTTTTACAGAACAATTTGTTTTTAAGCCTCAACCTGCA---GGTGTCTTTACT------GATTATGATGTTGTTTATGCACAACATTGTTTTAAAGCTCCCACAAATTTCTGTCCGTGTAAATTGGATGGGTCTTTGTGTGTAGGTAGTGGTTCTGGTATAGATGCTGGTTATAAAAATAGTGGTATAGGCACTTGTCCTGCAGGTACTAATTATTTAACTTGTTAT---------------------AATGCTGCCCAATGTGATTGTTTGTGCACTCCAGACCCCATTACATCTAAAGCTACA---GGGCCTTAT---------AAGTGCCCCCAAACTAAATATTTGGTTGGCATAGGTGAGCACTGTTCAGGTCTTGCTATTAAAAGTGATCATTGTGGAGGTAAT---------------------CCA---------TGTACTTGCCAACCACAA------------------------------------GCATTTTTGGGTTGGTCTGTTGACTCTTGTTTACAAGGGGATAGGTGTAATATTTTTGCTAATTTTATTTTGCATGGGGTTAATAGTGGTACTACTTGTTCT----------------------------------------------------------------------------------------------------------------------------------------------------------------------------------------------------------------------------------------------------------------------------------------------------------------------------------------------------------------------------------------------------------------------------------------------------------------------------------------------------------------------------------------------------------------------------------------------------------------------------------------------------------------------------------------------------------------------------------------------------------------------------------------------------------------------------------------------------------------------------------------------------------------------------------------------------------------------------------------------------------------------------------------------------------------------------------------------------------------------------------------------------------------------------------------------------------------------------------------------------------------------------------------------------------------------------------------------------------------------------------------------------------------------------------------------------------------------------------------------------------------------------------------------------------------------------------------------------------------------------------------------------------------------------------------------------------------------------------------------------------------------------------------------------------------------------------------------------------------------------------------------------------------------------------------------------------------------------------------------------------------------------------------------------------------------------------------------------------------------------------------------------------------------------------------------------------------------------------------------------------------------------------------------------------------------------------------------------------AGTTAGTAATT---------AAAACATCACATGACGATTAA
>MN514970_Camel_Morocco_2016-04-04
ATG---TTTTTGATACTTTTAATTTCCTTACCAACGGCTTTTGCTGTTATAGGAGATTTAAAGTGTACT---------------ACAGTT---TCCATTAATGATGTTGACACTGGTGTTCCTTCTATTAGCACAGATACTGTCGATGTTACTAATGGTTTAGGTACTTATTATGTTTTAGATCGTGTGTATTTAAATACTACTTTGTTGCTTAATGGTTATTATCCTACTTCAGGTTCTACATATCGTAATATGGCACTGAAGGGAACTTTACTATTGAGCACACTATGGTTTAAACCACCTTTTCTTTCTGATTTTACTAATGGTATTTTTGCTAAGGTCAAAAATACCAAGTTTAAT---AAAGATGGTGTAATTTATAGTGAGTTTCCTGCTATAACTATAGGTAGTACTTTTGTAAATACATCTTATAGTGTGGTAGTACAACCACATACTACCAATTTGGAT------------AATAAATTACAAGGTCTCTTAGAGATCTCTGTTTGCCAGTATACTATGTGCGAGTACCCAAATACGATTTGTAATCCTAATCTG---GGTAATCAACGCGTAGAATTATGGCATTGGGAT---ACAGGTGTTGTTTCCTGTTTATATAAGCGTAATTTTACATATGATGTGAATGCTGATTATTTGTATTTTCATTTTTATCAAGAAGGTGGTACTTTTTATGCATATTTTACAGACACTGGTGTTGTTACTAAGTTTCTGTTTAATGTATATTTAGGCACGGTGCTTTCACACTATTATGTCATGCCTTTGACTTGTAATAGT------------------GCTTTGACTTTAGAATATTGGGTTACACCTCTCACTTCTAAACAATATTTACTCGCTTTCAATCAAGATGGTGTTATTTTTAATGCTGTTGATTGTAATAGTGATTTTATGAGTGAGATCAAGTGTAAAACACTATCTATAGCACCATCTACTGGTGTTTATGAATTAAACGGTTACACTGTTCAGCCAATTGCAGATGTATACCGACGTATACCTAATCTTCCCGATTGTAATATAGAGGCTTGGCTTAATGACAAGTCGGTGCCCTCTCCATTAAATTGGGAACGTAAGACCTTTTCAAATTGTAATTTTAATATGAGCAGCCTGATGTCTTTTATTCAGGCAGACTCATTTACTTGTAATAATATTGATGCTGCTAAGATATATGGCATGTGTTTTTCCAGCATAACTATAGATAAGTTTGCAATACCCAATGGTAGGAAGGTTGACCTACAATTGGGTAATTTGGGCTATTTGCAGTCTTTTAACTATAGAATTGATACTACTGCTACAAGTTGTCAGTTGTATTATAATTTACCTGCTGCTAATGTTTCTGTTAGCAGGTTTAATCCTTCTACTTGGAATAGGAGATTTGGTTTTACAGAACAATTTGTTTTTAAGCCTCAACCTGCA---GGTGTCTTTACT------GATTATGAT-----------------------------------------------------------------------------------------------------------------------------------------------------------------------------------------------------------------------------------------------------------------------------------------------------------------------------------TGATCATTGTGGAGGTAAT---------------------CCT---------TGTACTTGCCAACCACAA------------------------------------GCATTTTTGGGTTGGTCTGTTGATTCTTGTTTACAAGGGGACAGGTGTAATATTTTTGCTAATTTTATTTTGCATGGTGTTAATAGTGGTACTACCTGTTCT----------------------------------------------------------------------------------------------------------------------------------------------------------------------------------------------------------------------------------------------------------------------------------------------------------------------------------------------------------------------------------------------------------------------------------------------------------------------------------------------------------------------------------------------------------------------------------------------------------------------------------------------------------------------------------------------------------------------------------------------------------------------------------------------------------------------------------------------------------------------------------------------------------------------------------------------------------------------------------------------------------------------------------------------------------------------------------------------------------------------------------------------------------------------------------------------------------------------------------------------------------------------------------------------------------------------------------------------------------------------------------------------------------------------------------------------------------------------------------------------------------------------------------------------------------------------------------------------------------------------------------------------------------------------------------------------------------------------------------------------------------------------------------------------------------------------------------------------------------------------------------------------------------------------------------------------------------------------------------------------------------------------------------------------------------------------------------------------------------------------------------------------------------------------------------------------------------------------------------------------------------------------------------------------------------------------------------------------------------AGTTAGTAATT---------AAAACATTACATGACGATTAG
>MG518518_Deer_SKorea_2017-02-24
ATG---TTTTTGATACTTTTAATTTCCTTACCAACGGCTTTTGCTGTTATAGGAGATTTAAAGTGTACT---------------ACAGTT---TCCATTAATGATGTTGACACTGGTGTTCCTACTATTAGCACTGATACTGTCGATGTTACTAATGGTTTAGGTACTTATTATGTTTTAGATCGTGTGTATTTAAATACTACTTTGTTGCTTAATGGTTATTACCCTACTTCAGGTTCTACATATCGTAATATGGCACTGAAGGGAACTTTACTATTGAGCACACTATGGTTTAAACCACCTTTTCTTTCTGATTTTACTAATGGCATTTTTGCTAAGGTCAAAAATACCAAGGTTATT---AAAGACGGTGTAATGTATAGTGAGTTTCCTGCTATAACTATAGGTAGTACTTTTGTAAATACATCCTATAGTGTGGTAGTACAACCACATACTACTAACTTTGAT------------AGTAAATTACAAGGTCTCTTAGAGATTTCTGTTTGCCAGTATACTATGTGCGAGTACCCAAATACGATTTGTAATCCTAATCTG---GGTAATCAACGCGTAGAACTATGGCATTGGGAT---ACAGGTGTTGTTTCCTGTTTATATAAGCGTAATTTCACATATGATGTGAATGCTGATTATTTGTATTTCCATTTTTATCAAGAAGGTGGTACTTTTTATGCATATTTTACAGACACTGGTGTTGTCACTAAGTTTCTGTTTAATGTTTATTTAGGCACGGTGCTTTTACATTATTATGTCATGCCTTTGACTTGTAATAGT------------------GCTCTGACTTTAGAATATTGGGTTACACCTCTCACTTCTAAACAATATCTACTAGCTTTCAATCAAGATGGTGTTATTTTTAATGCTGTTGATTGTAAGAGTGATTTTATGAGTGAGATTAAGTGTAAAACACTATCTATAGCACCATCTACTGGTGTTTATGAATTAAACGGTTACACTGTTCAGCCAATTGCAGATGTTTACCGGCGTATACCTAATCTTCCCGATTGTAATATTGAGGCTTGGCTTAATGATAAGTCGGTGCCCTCTCCATTAAATTGGGAACGTAAGACCTTTTCAAATTGTAATTTTAATATGAGTAGCCTGATGTCTTTTATTCAGGCAGACTCATTTACTTGTAATAATATTGATGCTGCTAAGATATATGGTATGTGTTTTTCCAGCATAACTATAGATAAGTTTGCTATACCCAATGGTAGGAAGGTTGACCTACAATTGGGTAATTTGGGTTATTTGCAGTCTTTTAACTATAGAATTGATACTACTGCTACAAGTTGTCAGTTGTATTATAATTTACCTGCCGCTAATGTTTCTGTCAGCAGGTTTAATCCTTCTACTTGGAATAGGAGATTTGGTTTTACAGAACAATCTGTTTTTAAGCCTCAACCTGCA---GGTGTTTTTACT------GATCATGATGTTGTTTATGCACAACATTGTTTTAAAGCTCCCACAAATTTCTGTCCGTGTAAATTGGATGGGTCTTTGTGTGTAGGTACTGGTTCTGGTATAGATGCTGGTTATAAAAATACTGGTATAGGCACTTGTCCTGCAGGTACTAATTATTTAACTTGCCAT---------------------AATGCTGCCCAATGTGATTGTTTGTGCACCCCAGACCCCATTACATCTAAAGCTACA---GGGCCTTAC---------AAGTGCCCCCAAACTAAATACTTAGTTGGTATAGGAGAGCACTGTTCGGGTCTTGCTATTAAAAGTGATTATTGTGGAGGTAAT---------------------CCT---------TGTAGTTGCCAACCACAA------------------------------------GCATTCTTGGGTTGGTCTGTTGACTCTTGTTTACAAGGGGATAGGTGTAATATTTTTGCTAATTTTATTTTGCATGATGTTAATAGTGGTACTACTTGTTCT----------------------------------------------------------------------------------------------------------------------------------------------------------------------------------------------------------------------------------------------------------------------------------------------------------------------------------------------------------------------------------------------------------------------------------------------------------------------------------------------------------------------------------------------------------------------------------------------------------------------------------------------------------------------------------------------------------------------------------------------------------------------------------------------------------------------------------------------------------------------------------------------------------------------------------------------------------------------------------------------------------------------------------------------------------------------------------------------------------------------------------------------------------------------------------------------------------------------------------------------------------------------------------------------------------------------------------------------------------------------------------------------------------------------------------------------------------------------------------------------------------------------------------------------------------------------------------------------------------------------------------------------------------------------------------------------------------------------------------------------------------------------------------------------------------------------------------------------------------------------------------------------------------------------------------------------------------------------------------------------------------------------------------------------------------------------------------------------------------------------------------------------------------------------------------------------------------------------------------------------------------------------------------------------------------------------------------------------------------AGTTAGTAATT---------AAAACATCACATGACGATTAA
>MN514963_Camel_Morocco_2016-03-05
ATG---TTTTTGATACTTTTAATTTCCTTACCAATGGCCTTTGCTGTTATAGGAGATTTAAAGTGTACT---------------ACGGTT---TCCATTAATGATGTTGACACCGGTGTTCCCTCTATTAGCACTGATACTGTCGATGTTACTAATGGTTTGGGTACTTATTACGTTCTAGATCGTGTGTATTTAAATACCACGTTGTTGCTCAATGGTTATTATCCTACTTCGGGTTCCACATATCGTAATATGGCTTTGAAGGGTACTTTATTATTGAGCACATTGTGGTTTAAACCACCTTTTCTATCTGATTTTAATGCGGGTATTTTTGCAAAGGTAAAAAATACCAAATTTGTT---AAGAGTGGTGTAACATATAGTGAGTTTCCGGCTATTACTATAGGTAGTACATTTTTAAATACATCCTATAGTGTGGTAGTACAACCACATACTACCAATCTAGAT------------AATAAATTACAAGGTCTCTTAGAGATCTCTGTTTGCCAGTATACTATGTGCGAGTACCCAAATACGATTTGTCATCCTAATTTG---GGTAATCAGCGCGTAGAACTATGGCACTGGGAC---ACAGGTATTGTTTCCTGTTTATATAAGCGTAATTTCACATATGATGTGAATGCTGATTATTTGTATTTTCATTTTTATCAAGAAGGTGGTACTTTTTATGCATATTTTACAGATACTGGTTTTGTTACTAAGTTTCTATTTAATGTTTATTTAGGTACTGTTCTTTCACATTATTATGTCATGCCTTTGACTTGTAATATT------------------GCTATGACTTTAGAATATTGGGTTACACCTCTCACTTCTAGACAATATTTGCTCGCTTTCAATCAAGATGGTGTTATTTATAATGCTGTTGATTGTATTAGCGATTTTATGAGTGAGATTAAGTGTAAAACACATTCTATATCACCATCTACGGGTGTTTATGAATTAAATGGTTACACTGTTCAGCCAATAGCAGATGTCTACCGTCGTATACCTAATCTTCCTGATTGTAATATAGAGGCTTGGCTTAATGATAAGTCAGTGCCCTCTCCATTAAATTGGGAACGTAAGACATTTTCAAATTGTAATTTTAATATGAGTAGCCTGATGTCTTTTATTCAGGCAGACTCATTTACTTGTAATAATATTGATGCTGCTAAGATATATGGTATGTGTTTTTCCAGCATAACTATAGATAAGTTTGCTATACCCAATGGTAGGAAGGTTGATCTACAATTGGGCAATTTAGGCTATTTACAGTCCTTTAATTATAGAATTGACACTACAGCAACAAGTTGTCAATTGTATTATACTTTACCTGCTGTTAATGTTTCTGTTAGCAGATTAAATCCTTCTACTTGGAATAGAAGGTTTGGTTTCACAGAGCAAGCTGTTTTTAAGCCTCAACCTGCA---GGTGTTTTTACC------GATCATGATGTTGTCTATGCACAACATTGTTTTAAAGCCCCCGCTACTTTTTGCCCGTGCAAATCTAATGGCTCACTTTGTGTTGGTAGTGGTCCTGGTATAGATGCTGGTTATAAACATAGTGGTATAGGTACTTGCCCTGCTGGTACTTATTATTTAACATGTTAT---------------------AATTATAATCAATGTACTTGTTTATGTGCGCCTGATCCCATTACATCCACAGCCACT---GGTTCTTATAATGGTGTTAAATGCCCCCAAACTAGATATTTGGTTGGTGTAGGAGAGCATTGTTCTGGTCTTGCTATTAATAGTGATCATTGTGGAGGCAAT---------------------CTG---------TGTACTTGCCAACCACAA------------------------------------GCATTTTTGGGTTGGTCTGTGGATTCTTGTTTACAAGGAGACAGGTGTAATATTTTTGCTAATTTAATTTTGCACGGTGTCAATAGTGGTACTACTTGTTCT----------------------------------------------------------------------------------------------------------------------------------------------------------------------------------------------------------------------------------------------------------------------------------------------------------------------------------------------------------------------------------------------------------------------------------------------------------------------------------------------------------------------------------------------------------------------------------------------------------------------------------------------------------------------------------------------------------------------------------------------------------------------------------------------------------------------------------------------------------------------------------------------------------------------------------------------------------------------------------------------------------------------------------------------------------------------------------------------------------------------------------------------------------------------------------------------------------------------------------------------------------------------------------------------------------------------------------------------------------------------------------------------------------------------------------------------------------------------------------------------------------------------------------------------------------------------------------------------------------------------------------------------------------------------------------------------------------------------------------------------------------------------------------------------------------------------------------------------------------------------------------------------------------------------------------------------------------------------------------------------------------------------------------------------------------------------------------------------------------------------------------------------------------------------------------------------------------------------------------------------------------------------------------------------------------------------------------------------------------AGTTCATAATC---------AAAACTTCACATGACGACTAA
>MN514964_Camel_Nigeria_2015-11-20
ATG---TTTTTGATACTTTTAATTTCCTTACCAATGGCTTTTGCTGTTATAGGAGATTTAAAGTGTACT---------------ACGGTT---TCCATTAATGATGCTGACACCGGTGTTCCTTCTATTAGCACTGATACTGTCGATGTTACTAATGGCTTGGGTACTTATTATATTTTAGATCGTGTGTATTTAAATACCACGTTGTTGCTCAATGGTTATTATCCTACTTCTGGTTCCACATATCGTAATATGGCTTTGAAGGGTACTTTATTATTGAGCACATTGTGGTTTAAACCACCTTTTTTATCTGATTTTAATGCGGGTATTTTTGCAAAGGTAAAAAATACCAAAGTTGTT---AAGAGTGGTGTAACATATAGTGAGTTTCCTGCTATTACTATAGGTAGTACATTTTTAAATACATCCTATAGTGTGGTAGTACAACCACATACTACCAATTTAGAC------------AATAAATTACAAGGTCTCTTAGAGATCTCTGTTTGCCAGTATACTATGTGCGAGTACCCAAATACTATTTGTCATCCTAATTTG---GGTAATCAGCGCGTAGAATTATGGCATTGGGAC---ACAGGTATTGTTTCCTGTTTATATAAGCGTAATTTCACATATGATGTGAATGCTGATTATTTGTATTTTCATTTTTATCAAGAAGGTGGTACTTTTTATGCATATTTTACAGATACTGGTTTTGTTACTAAGTTTCTATTTAATGTTTATTTAGGTACGGTTCTTTCACATTATTATGTCATCCCTTTGACTTGTAATAGT------------------GCTATGACTTTAGAATATTGGGTTACACCTCTCACTTCTAGACAATATCTGCTCGCTTTCAATCAAGATGGTGTTATTTATAATGCTGTTGATTGTATTAGCGATTTTATGAGTGAGATTAAGTGTAAAACACATTCTATATCACCATCTACGGGTGTTTATGAATTAAATGGTTACACTGTTCAGCCAATAGCAGATGTTTACCGTCGTATACCTAATCTTCCTGATTGTAATATAGAGGCTTGGCTTAATGATAAGTCAGTGCCCTCTCCATTAAATTGGGAACGTAAGACATTTTCAAATTGTAATTTTAATATGAGTAGCCTGATGTCTTTTATTCAGGCAGACTCATTTACTTGTAATAACATTGATGCTGCTAAGATATATGGTATGTGTTTTTCCAGCATAACTATAGATAAGTTTGCTATACCCAATGGTAGGAAGGTTGATCTACAATTGGGTAATTTAGGCTATTTACAGTCCTTTAATTATAGAATTGACACTACAGCAACAAGTTGTCAATTGTATTATACTCTACCTGCTGTTAATGTTTCTGTTAGCAGATTAAATCCTTCCACTTGGAATAGAAGGTTTGGTTTTACAGAGCAAGCTGTTTTTAAGCCTCAACCTGCA---GGTGTTTTTACT------GATCATGATGTTGTCTATGCACAACATTGTTTTAAAGCCCCCACTACTTTTTGCCCGTGCAAATTTAATGGCTCACTTTGTGTTGGTAGTGGTCCTGGTATAGATGCTGGTTATAAACATAGTGGTATAGGTACTTGCCCTGCTGGTACTTATTATTTAACATGTTAT---------------------AATTATAATCAATGTACTTGTTTATGTGCGCCTGATCCCATTACATCCACAGCCACT---GGTTCTTATAATGGTGTTAAATGCCCTCAAACTAGATATTTGGTTGGTGTAGGAGAGCATTGTTCTGGTCTTGCTATTAATAGTGATTATTGTGGGGGCAAC---------------------CTT---------TGTACTTGCCAACCACAA------------------------------------GCATTTTTGGGTTGGTCTGTGGATTCTTGTTTACAAGGAGACAGGTGTAATATTTTTGCTAATTTAATTTTGCACGGTGTCAATAGTGGTACTACTTGTTCT----------------------------------------------------------------------------------------------------------------------------------------------------------------------------------------------------------------------------------------------------------------------------------------------------------------------------------------------------------------------------------------------------------------------------------------------------------------------------------------------------------------------------------------------------------------------------------------------------------------------------------------------------------------------------------------------------------------------------------------------------------------------------------------------------------------------------------------------------------------------------------------------------------------------------------------------------------------------------------------------------------------------------------------------------------------------------------------------------------------------------------------------------------------------------------------------------------------------------------------------------------------------------------------------------------------------------------------------------------------------------------------------------------------------------------------------------------------------------------------------------------------------------------------------------------------------------------------------------------------------------------------------------------------------------------------------------------------------------------------------------------------------------------------------------------------------------------------------------------------------------------------------------------------------------------------------------------------------------------------------------------------------------------------------------------------------------------------------------------------------------------------------------------------------------------------------------------------------------------------------------------------------------------------------------------------------------------------------------------AGTTTATAATC---------AAAACTTCACATGACGACTAA
>JX169866_Murine_USA_1947-08-14
ATG---CTGTTCGTCTTTATTTTACTATTACCCTCTTGTTTAGGGTATATTGGTGATTTTAGATGTATC---------------CAGACCGTGAATTATAACGGCAATAATGCTTCTGCGCCTAGCATTAGCACCGAAGCAGTCGATGTTTCCAAAGGTCGGGGCACTTACTATGTTTTAGATCGTGTTTACTTAAATGCCACGTTATTGCTTACTGGTTATTATCCTGTGGACGGTTCCAATTATCGGAATCTCGCGCTTACAGGCACTAATACCTTAAGCCTTACGTGGTTTAAACCACCCTTTCTAAGTGAGTTTAATGATGGTATATTTGCTAAGGTCCAGAACCTCAAGACAAAT---ACGCCAACAGGTGCAACCTCATATTTTCCCACTATAGTTATAGGTAGTTTGTTTGGTAACACTTCCTATACCGTAGTTTTAGAGCCATAT------------------------------------AATAATATTATAATGGCTTCTGTTTGTACATATACCATTTGTCAATTACCTTACACACCCTGTAAGCCTAATACCAATGGTAATCGTGTTATTGGATTTTGGCACACAGAT---GTCAAACCGCCGATTTGTCTTTTAAAGCGTAATTTTACGTTTAATGTTAATGCCCCTTGGCTTTATTTCCATTTTTATCAGCAGGGTGGTACTTTTTATGCGTACTATGCGGATAAACCTTCCGCTACTACGTTTTTGTTTAGTGTGTATATTGGCGACATTTTAACACAGTATTTTGTGTTACCTTTTATTTGTACTCCAACAGCTGGT------AGCACTTTAGCTCCGCTCTATTGGGTTACACCTTTACTTAAGCGCCAATATTTGTTTAATTTTAATGAAAAGGGTGTCATTACTAGTGCTGTTGATTGCGCCAGCAGCTACATTAGTGAAATAAAATGTAAGACCCAAAGTCTCTTACCGAGTACTGGTGTCTATGATCTATCCGGTTACACGGTCCAACCTGTTGGAGTTGTGTACCGGCGTGTTCCTAACCTACCTGATTGTAAAATAGAGGAATGGCTCACTGCTAAATCTGTGCCGTCACCTCTCAATTGGGAGCGTAGGACTTTCCAAAATTGTAATTTTAATTTAAGCAGCCTGCTACGTTATGTCCAGGCTGAGTCTTTGTCGTGTAATAATATTGATGCGTCCAAAGTGTATGGTATGTGCTTTGGTAGTGTCTCAGTTGATAAGTTTGCTATCCCCCGAAGCCGTCAAATTGATTTACAAATTGGCAACTCCGGATTTTTGCAAACGGCTAATTATAAGATTGATACCGCTGCCACATCATGTCAGCTGTATTACAGTCTTCCTAAGAATAATGTTACCATAAATAACTATAACCCCTCGTCTTGGAATAGGAGGTATGGTTTTAAA------------------------------------------------------------------------------------------------------------------------------------------------------------------------------------------------------------------------------------------------------------------------------------------------------------------------------------------------------------------------------------------------------------------------------------------------------------------------------------------------------------------------------------------GTAAATGATCGCTGCCAAATTTTTGCTAACATATTGTTAAATGGCATTAATAGTGGGACTACGTGTTCCACAGATTTACAATTGCCTAATACTGAAGTGGCCACTGGCGTTTGCGTCAGATATGACCTCTATGGTATTACTGGTCAAGGTGTTTTTAAAGAGGTCAAGGCTGACTATTATAATAGCTGGCAGGCCCTATTATATGATGTTAATGGTAACTTAAACGGGTTCCGTGACCTTACCACTAACAAGACTTATACGATAAGGAGCTGTTATAGTGGCCGTGTTTCTGCTGCATATCATAAAGAAGCACCCGAACCGGCTCTGCTCTATCGTAATATAAATTGTAGTTATGTTTTTACTAATAATATTTCCCGTGAGGAAAACCCCCTTAACTATTTTGATAGTTATTTGGGTTGTGTTGTTAATGCTGATAACCGCACGGATGAGGCGCTTCCTAATTGCGATCTCCGTATGGGTGCTGGACTATGCGTAGATTAT---------------TCAAAGTCACGCAGAGCCCGCCGATCA------------GTTTCTACTGGCTATCGATTAACCACATTCGAGCCATACATGCCGATGTTAGTCAATGATAGCGTTCAATCCGTAGGTGGATTATATGAGATGCAAATACCAACCAATTTTACTATTGGTCATCATGAGGAATTCATCCAGATAAGGGCTCCCAAGGTGACTATAGATTGTGCTGCATTTGTTTGTGGTGATAACGCTGCATGCAGACAGCAGTTGGTTGAGTATGGCTCTTTTTGTGATAATGTTAATGCCATTCTTAATGAGGTTAATAACCTCTTGGATAATATGCAATTACAAGTTGCTAGTGCATTAATGCAGGGTGTTACTATAAGTTCGAGGCTGCCAGATGGCATCTCCGGCCCTATAGATGACATTAATTTCAGTCCTCTACTTGGATGCATAGGTTCAACATGTGCTGAAGACGGCAATGGACCTAGTGCGATACGGGGGCGTTCAGCTATAGAGGATTTATTATTTGACAAGGTCAAACTATCTGACGTTGGCTTTGTCGAGGCTTATAACAATTGCACTGGTGGTCAAGAAGTTCGCGACCTCCTTTGCGTACAGTCTTTTAATGGCATCAAAGTATTACCTCCCGTGTTGTCTGAGAGTCAAATCTCTGGCTACACAGCGGGTGCTACTGCGGCAGCTATGTTCCCACCTTGGACTGCAGCTGCTGGTGTGCCATTCAGTTTAAATGTTCAATATAGGATTAATGGTTTAGGTGTCACTATGAATGTTCTTAGTGAGAACCAAAAGATGATTGCTAGTGCTTTTAACAACGCGCTCGGTGCTATTCAGGAAGGGTTCGATGCAACCAATTCTGCTCTAGGTAAGATCCAGTCCGTTGTTAATGCAAACGCTGAAGCACTTAATAATTTATTAAACCAACTTTCTAATAGGTTTGGTGC-ATTAGTGCTTCTTTACAAGAAATTCTAACGCGGCTTGACGCTGTAGAAGCAAAGGCCCAGATAGATCGTCTTATTAATGGCAGGTTAACTGCACTTAATGCGTATATATCCAAGCAACTCAGTGATAGTACGCTTATTAAATTTAGTGCTGCTCAGGCCATCGAAAAGGTCAATGAGTGCGTTAAGAGCCAAACTACGCGCATTAATTTCTGTGGCAATGGTAATCACATATTATCACTTGTCCAGAATGCGCCTTATGGCTTATGTTTTATTCATTTCAGCTACGTGCCAACATCCTTTAAAACGGCAAATGTGAGTCCTGGACTATGCATTTCTGGTGATAGAGGATTGGCACCTAAAGCTGGATATTTTGTTCAAGATAATGGAGAGTGGAAGTTCACAGGCAGTAATTATTACTACCCTGAACCCATTACAGATAAAAATAGTGTTGTCATGATCAGTTGCGCTGTGAATTACACAAAAGCGCCTGAAGTTTTCTTGAACAACTCAATACCAAATCTACCCGACTTTAAGGAGGAGTTAGATAAATGGTTTAAGAATCAGACGTCTATTGCGCCTGATTTATCCCTCGATTTCGAGAAGTTAAATGTTACTTTCCTGGACCTGACTTATGAGATGAACAGGATTCAGGATGCAATTAAGAAGTTAAATGAGAGCTACATCAACCTCAAGGAAGTTGGCACATATGAAATGTATGTGAAATGGCCTTGGTATGTTTGGTTGCTAATTGGTTTAGCTGGTGTAGCTGTTTGTGTGTTATTATTCTTTATATGTTGCTGCACAGGTTGCGGCTCATGTTGTTTTAGAAAATGCGGAAGTTGTTGTGATGAGTATGGAGGACACCAGGACAGTATTGTGATACATAATATTTCAGCCCATGAGGATTGA
>JX169867_Murine_USA_1947-08-14
ATG---CTGTTCGTCTTTATTTTACTATTACCCTCTTGTTTAGGGTATATTGGTGATTTTAGATGTATC---------------CAGACCGTGAATTATAACGGCAATAATGCTTCTGCGCCTAGCATTAGCACCGAAGCAGTCGATGTTTCCAAAGGTCGGGGCACTTACTATGTTTTAGATCGTGTTTACTTAAATGCCACGTTATTGCTTACTGGTTATTATCCTGTGGACGGTTCCAATTATCGGAATCTCGCGCTTACAGGCACTAATACCTTAAGCCTTACGTGGTTTAAACCACCCTTTCTAAGTGAGTTTAATGATGGTATATTTGCTAAGGTCCAGAACCTCAAGACAAAT---ACGCCAACAGGTGCAACCTCATATTTTCCCACTATAGTTATAGGTAGTTTGTTTGGTAACACTTCCTATACCGTAGTTTTAGAGCCATAT------------------------------------AATAATATTATAATGGCTTCTGTTTGTACATATACCATTTGTCAATTACCTTACACACCCTGTAAGCCTAATACCAATGGTAATCGTGTTATTGGATTTTGGCACACAGAT---GTCAAACCGCCGATTTGTCTTTTAAAGCGTAATTTTACGTTTAATGTTAATGCCCCTTGGCTTTATTTCCATTTTTATCAGCAGGGTGGTACTTTTTATGCGTACTATGCGGATAAACCTTCCGCTACTACGTTTTTGTTTAGTGTGTATATTGGCGACATTTTAACACAGTATTTTGTGTTACCTTTTATTTGTACTCCAACAGCTGGT------AGCACTTTAGCTCCGCTCTATTGGGTTACACCTTTACTTAAGCGCCAATATTTGTTTAATTTTAATGAAAAGGGTGTCATTACTAGTGCTGTTGATTGCGCCAGCAGCTACATTAGTGAAATAAAATGTAAGACCCAAAGTCTCTTACCGAGTACTGGTGTCTATGATCTATCCGGTTACACGGTCCAACCTGTTGGAGTTGTGTACCGGCGTGTTCCTAACCTACCTGATTGTAAAATAGAGGAATGGCTCACTGCTAAATCTGTGCCGTCACCTCTCAATTGGGAGCGTAGGACTTTCCAAAATTGTAATTTTAATTTAAGCAGCCTGCTACGTTATGTCCAGGCTGAGTCTTTGTCGTGTAATAATATTGATGCGTCCAAAGTGTATGGTATGTGCTTTGGTAGTGTCTCAGTTGATAAGTTTGCTATCCCCCGAAGCCGTCAAATTGATTTACAAATTGGCAACTCCGGATTTTTGCAAACGGCTAATTATAAGATTGATACCGCTGCCACATCATGTCAGCTGTATTACAGTCTTCCTAAGAATAATGTTACCATAAATAACTATAACCCCTCGTCTTGGAATAGGAGGTATGGTTTTAAA------------------------------------------------------------------------------------------------------------------------------------------------------------------------------------------------------------------------------------------------------------------------------------------------------------------------------------------------------------------------------------------------------------------------------------------------------------------------------------------------------------------------------------------GTAAATGATCGCTGCCAAATTTTTGCTAACATATTGTTAAATGGCATTAATAGTGGGACTACGTGTTCCACAGATTTACAATTGCCTAATACTGAAGTGGCCACTGGCGTTTGCGTCAGATATGACCTCTATGGTATTACTGGTCAAGGTGTTTTTAAAGAGGTCAAGGCTGACTATTATAATAGCTGGCAGGCCCTATTATATGATGTTAATGGTAACTTAAACGGGTTCCGTGACCTTACCACTAACAAGACTTATACGATAAGGAGCTGTTATAGTGGCCGTGTTTCTGCTGCATATCATAAAGAAGCACCCGAACCGGCTCTGCTCTATCGTAATATAAATTGTAGTTATGTTTTTACTAATAATATTTCCCGTGAGGAAAACCCCCTTAACTATTTTGATAGTTATTTGGGTTGTGTTGTTAATGCTGATAACCGCACGGATGAGGCGCTTCCTAATTGCGATCTCCGTATGGGTGCTGGACTATGCGTAGATTAT---------------TCAAAGTCACGCAGAGCCCGCCGATCA------------GTTTCTACTGGCTATCGATTAACCACATTCGAGCCATACATGCCGATGTTAGTCAATGATAGCGTTCAATCCGTAGGTGGATTATATGAGATGCAAATACCAACCAATTTTACTATTGGTCATCATGAGGAATTCATCCAGATAAGGGCTCCCAAGGTGACTATAGATTGTGCTGCATTTGTTTGTGGTGATAACGCTGCATGCAGACAGCAGTTGGTTGAGTATGGCTCTTTTTGTGATAATGTTAATGCCATTCTTAATGAGGTTAATAACCTCTTGGATAATATGCAATTACAAGTTGCTAGTGCATTAATGCAGGGTGTTACTATAAGTTCGAGGCTGCCAGATGGCATCTCCGGCCCTATAGATGACATTAATTTCAGTCCTCTACTTGGATGCATAGGTTCAACATGTGCTGAAGACGGCAATGGACCTAGTGCGATACGGGGGCGTTCAGCTATAGAGGATTTATTATTTGACAAGGTCAAACTATCTGACGTTGGCTTTGTCGAGGCTTATAACAATTGCACTGGTGGTCAAGAAGTTCGCGACCTCCTTTGCGTACAGTCTTTTAATGGCATCAAAGTATTACCTCCCGTGTTGTCTGAGAGTCAAATCTCTGGCTACACAGCGGGTGCTACTGCGGCAGCTATGTTCCCACCTTGGACTGCAGCTGCTGGTGTGCCATTCAGTTTAAATGTTCAATATAGGATTAATGGTTTAGGTGTCACTATGAATGTTCTTAGTGAGAACCAAAAGATGATTGCTAGTGCTTTTAACAACGCGCTCGGTGCTATTCAGGAAGGGTTCGATGCAACCAATTCTGCTCTAGGTAAGATCCAGTCCGTTGTTAATGCAAACGCTGAAGCACTTAATAATTTATTAAACCAACTTTCTAATAGGTTTGGTGCTATTAGTGCTTCTTTACAAGAAATTCTAACGCGGCTTGACGCTGTAGAAGCAAAGGCCCAGATAGATCGTCTTATTAATGGCAGGTTAACTGCACTTAATGCGTATATATCCAAGCAACTCAGTGATAGTACGCTTATTAAATTTAGTGCTGCTCAGGCCATCGAAAAGGTCAATGAGTGCGTTAAGAGCCAAACTACGCGCATTAATTTCTGTGGCAATGGTAATCACATATTATCACTTGTCCAGAATGCGCCTTATGGCTTATGTTTTATTCATTTCAGCTACGTGCCAACATCCTTTAAAACGGCAAATGTGAGTCCTGGACTATGCATTTCTGGTGATAGAGGATTGGCACCTAAAGCTGGATATTTTGTTCAAGATAATGGAGAGTGGAAGTTCACAGGCAGTAATTATTACTACCCTGAACCCATTACAGATAAAAATAGTGTTGTCATGATCAGTTGCGCTGTGAATTACACAAAAGCGCCTGAAGTTTTCTTGAACAACTCAATACCAAATCTACCCGACTTTAAGGAGGA-TTAGATAAATGGTTTAAGAATCAGACGTCTA-TGCGCCTGATTTATCCCTCGATTTCGAGAAGTTAAATGTTACTTTCCTGGACCTGACTTATGAGATGAACAGGATTCAGGATGCAATTAAGAAGTTAAATGAGAGCTACATCAACCTCAAGGAAGTTGGCACATATGAAATGTATGTGAAATGGCCTTGGTATGTTTGGTTGCTAATTGGTTTAGCTGGTGTAGCTGTTTGTGTGTTATTATTCTTTATATGTTGCTGCACAGGTTGCGGCTCATGTTGTTTTAGAAAATGCGGAAGTTGTTGTGATGAGTATGGAGGACACCAGGACAGTATTGTGATACATAATATTTCAGCCCATGAGGATTGA
>KF294357_Murine_China_2011--
ATGGTGATAATTTTTCTGTTCTTACTCGCCAAGCCCATTTTTGGCATTATTGGCGATTTTAAGTGCACT---------------CAAATG---TGGATTAATAGTGCTGCCACGTCCCAGCCATCAATTTCTACTGAAGTTGTTGATGTGTTTAATGGTGTTGGCACGTACTATGTCCTAAATCGTGTTTATTTGAATACTAGTTTGTTGCTCACTGGCTACTACCCCGTATCAGGCTCTACTTATCGTAACCTGCTACTTAAGGGAACGCAGTGGTTGAGCACCAACTGGTTTCTTCCACCATTTCTGTCAGAATTTAATTCTGGTATATTTGTTAAAGCTAGAAATAGCAAACCTGTG---CTTAATGGTATTACTCACTCAGAGTTCGGGACTATAGTTTTTGGTACATCCTTTGTGAACACCACTTACACTATAGTTATAGAGCCATCAACACAGGTTATCAAT------------GGTAAGCTACTTGGCACCTTGAGTGCTTCTGTGTGCCAATATACTATGTGTGAATACCCTAACACGGCTTGTAATCCAGCCTTG---GGTAATGGAAGACCTAGTCTATGGCATGCATCT---ATAGGCGCAGTGCCTTGTTTGTATCAGCGTAATTTTACTTACAATGTGGCCGCTGACAATATTTATTTTCATTTTTATCAAGATGGTGGAACTTTTTATGCGTATGTAGGAGACGAAAGTCCCATTACAACGCTTTTATTTCAAGTATATTTAGGCACTGTCGTTACACACTATTATGTGTTGCCATTTGTGTGTAACGCC------------------AGGGAAACTTATGAGTATTGGGTCACACCTCTTACTAAGAGGGAGTATCTTCTAGTCTTTGACGGCAATGGTGTAATTACTAATGCTGTCGATTGTGCTAGTGATCACATGAGTGAAATTCAGTGCATGACTCAAAATATAAAACCTCTTACAGGAGTATACGAACTTACTGGATACACTGTTCAACCAATAGCAGATGTGTACAGGCGTATACCCAACCTCCCTGATTGTGAGATTGAACAGTGGTTAAATGATCCACAAGTTCCCTCTCCGATTTCATGGGAGCGGAAAACATTTAGTAATTGTAATTTTAACATGAGTAGTCTTCTCAGTAAGGTGAGGGCTACTTCTTTTTCTTGTAATAATATTGATGCTTCCAAGATATATGATATGTGTTTTGGCAGCATAACTATAGATAAATTTGCTATTCCAAATAGTAGAAAGGTTGATCTGCAATTTGGAAGCTCTGGGTACATTCAGAATTATAATTACAGGTTAGATCAGTCCGCTACTTCTTGTCAACTGTACTATGGCATTCCCGCCAATAATGTTACAGTTACCAAGAAGAATCTTAGTGGGTGGAATAACCGTTATGGCTTTGGTGAA---------TTCAAGCCACTTAATAGTGGTCAAAATTATGAT------AAATATAGTGCGATTTATTCCACTATGTGTTTTAATGTACCCAATGATTATTGTCCTTGTAAAATC---------------------GGTTGTCCCACA------GGAACTGTTGTAAGACCTCAAATTGGCACTTCAACAAGCGGGCAACCTATATATGATTGTCCT---------------------GGC------------------------------TATCCTTGGTTAACCAGT------------------------TCATCATGTAAACAAACACCAGCCACTGTGGCCATTGGTCAACATTGCCCGGGTGTTGGAGTTGTGGCTGACGAATGTGCACCATCCATGCCTGGCAATTCCATTCTCACA---------TGCTCGTGTTCTAATACTCAATATAGTGCAGGCAGTAGTCAACCTTATCACTATGCCTGGACCTCTTTTGGAGCCGACACTTGTTTGTCGGGTGCTAATTGCCAAGTTTTTGCAAATGTTCTGCTTAATAATGTAAATAGTGGTAGCACTTGTGCCACTGATTTACAAAAGGCAAACACGGAAATCATAGTAGGTGTTTGTGTTAAATATGACCTCTATGGCACATCAGGCCAGGGCATTTTTACAGAAGTTAATGCCACCTACTATAATAGTTGGCAGAACCTCCTTTATGATTCTAATGGTGGTCTTTATGGTTTTAAAGACTTTCTCACCAATAGAACTTATATGATACGTAGTTGCTACAGCGGACGTGTGAGTGCCGCTTATCATTCTGATACAGATGAGCCTGCCCTTCTGTACAGAAATCTTAAATGCAGCTATGTGTTTAATAATAGTATTTCTATGTCACGCTCAGTCGTTAGGTATTTTGATAGTTACCTTGGCTGTGTGGTTAATGCCGATGACGATATCACCGAAGCCGTTGGTTCTTGCAATCTCACTGTTGGGAGTGGGTATTGCGTGGATTAT---------------CAGCTACTC---GGCGCTCCAAGAGAG------------ACTTATACTGGTTATCGGCTTACTAATTTTGAACCTTTCGTTCCTACTCTTGTGAACGATAGTGTTGAATCTGTTGGTGGCCTCTATGAGATCCAAATTCCAACGGAATTTACTATTGGTAACCTAGAGGAATTTGTACAAACAACTTCCCCTAAGGTAACCATTGATTGTGCTGCATTTGTCTGTGGTGACTATGCGGCTTGTAGAGAACAATTGGTAGAGTATGGTAGTTTCTGCGATAACATTAACACCATACTAAATGAAGTTAATAGCATGATTGACACCTCCCAGTATCAATTAGCTAGTACATTAATGAATGGTGTCACTCTTAGCAGCAGACTTAAGGATGGCATCAGCTTCAATCAAGACGACATCAACTTCTCTTCTGTGATGGGCTGTGTTGGCAGCAATTGC---------------------------ATATCACATCGCTCCGCTATAGAAGATATACTTTTTAACAAAGTAAAGTTGTCTGATGTCGGTTTTGTGGACGCTTATAACAACTGCACTCAAGGGTCTGAAATTAGAGATCTTGTTTGTGTGCAGAGTTTTAATGGTATTAAGGTACTACCACCTGTTCTATCAGAGTCACAGATGTCTGGTTATGCTACAGGTGTAGGACTATCCATGCTGTTTCCGCCATTTTCAGCGGCAGCAGGAGTCCCATTCACTATGAGTGTTCAATATAGAATTAATGGTCTTGGTGTCACTATGGATGTTTTGAACCAGAACCAGAAACTGATTGCTAATGCCTTCAACAACGCTCTAACGGCTATTCAGAATGGGTTCGATGCAACCAATTCTGCGCTAGCTAAGATTCAGTCCGTTGTGAACGCAAATGCAGAAGCTTTAAATAACTTGTTGCAGCAGCTCTCCAATAGATTTGGTGCAATTAGTTCATCTTTACAGGAAATTCTATCTAGGTTGGACGCCCTTGAGGCAGAAGTCCAAATTGATAGACTAATTAATGGCAGACTTACTGCCCTCAATGCCTATGTGTCGCAGCAACTTAGTGACATTACGCTTGTTAAGTTTAGTGCCTCCCAGGCTATTGAGAAGATCAATGAATGTGTTAAAAGTCAGTCAACGCGCGTTAATTTCTGTGGCAACGGCAATCATATATTGTCCCTTGTCCAGAACGCGCCATATGGATTATATTTTATTCACTTCAGCTACCAACCAACTAAATACACCACTGCCTATGTGAGCCCTGGCTTATGTTTGGCTGGTGATGTTGGAGTGGCGCCCAAAAGTGGATACTTTATTAAAGTTAATGATAAATGGATGTTCACTGGTAGTGGTTACTACCATCCTGAACCCATTACTAATGATAATGTTATAATGATGAGTAATTGCGCTGTGAATTTTACTAAAGCGCCCGATGTAGTCTTGAACACATCAATACCAAACCTCCCAGATTTTAAGGAGGAGTTAGATAAATGGTTTAAAAATCAAAGTTCGGTGGCACCAGATCTGTCGCTTGATCTTGAAAGAATTAATGTTACCTTCCTGGATCTCCAAGAAGAGATGGATAGAATCCAGGATGCTATTAAAAAGTTAAATGACAGTTACATCAACCTTAAGGAAATTGGTACGTACGAGATGTATGTAAAATGGCCTTGGTATGTATGGCTTTTAATTGGCCTTGCGGGTGTAGCTGTCTTAGTACTCCTATTCTTTGTATGCTGTTGCACAGGATGTGGAGCTAGTTGTTTTAAGAAGTGTGGAAGTTGCTGTGATGATTATGGTGGTCATCAAGATATCGTTGTT---------AAAACTAGTCATGATGATTAA
>KF294372_Murine_China_2011--
ATG---TTATTCGTCTTTGTTTCACTTTTAGTCCCCTGTCTTGGATATATAGGCGATTTTAGATGTATC---------------CAACTCACAAACACTGACACTTCTAATGCTAGCGCTCCGAGCGTTAGTACTGAAGTTGTCGATGTTTCTAAGGGTGTTGGTACATATTATGTTCTAGATAGAGTTTATTTAAATGCCACATTATTGCTTAACGGTTTTTATCCTGTAGATGGTTCTAATTATAGGAATTTAGCTCTCACAGGCACTAATACCGTAAGTCTTATGTGGTTTAAACCACCCTTTTTATCAGAGTTCAATGATGGCATTTTCGCAAAGGTCAAGAATCTTAAAGCGTCT---GTGCCTACTGGCTCAACTTCTTATTTTCCGACTATAGTTATAGGTAGTAGTTTTGTCAACACATCCTATACTATAGTCCTAGAGCCTTAT------------------------------------AATGGTGTCATTATTGCATCCATTTGCCAGTACACCATGTGTCAATTGCCATATACTGATTGCAAGCTCAACACTAATGGCAACAATTTAGTAGGTTTTTGGCATACAGAC---CTTAAGCCTCCAGTGTGCATTTTAAAGCGTAATTTTACGTTTAATGTTAATGCCGATTGGCTTTATTTTCATTTCTATCAACAGGGTGGTACTTTTTATGCGTATTATGCAGATGTTGCATCTGCTACTACGTTTTTGTTTAGTATTTATATTGGCGATGTGTTGACACAATATTTTGTGTTGCCTTACATGTGTACACCAACCACTGCT------GGTGTATTTTCACCGCAATATTGGATTACACCATTAGTAAAGCGCCAATATTTATTTAATTTTAATCAAAAGGGTATTATTACTAGTGCTGTTGATTGTGCTAGTAGTTACACCAGTGAAATTAAGTGCAAGACCCAGAGTATGAACCCCAACACTGGAGTGTATGACCTCTCCGGTTACACTGTTCAACCTGTTGGGTTAGTGTACCGGCGCGTTAGAAATTTGCCTGGACGTAGTGATGAGGAATGGCTTGCTGCTAAGTCAGTGCCATCTCCTCTCAATTGGGAACGTAAAACCTTTCAGAATTGTAATTTCAACCTGAGTAGTCTATTAAGATTTGTTCAGGCTGAATCATTATCTTGTAGTAATATAGATGCTTCCAAAGTTTATGGAATGTGCTTTGGTAGTATATCTATAGATAAGTTTGCTATACCTAATAGCAGACGTGGTGATCTTCAATTAGGAAATTCTGGGTTTTTGCAGTCTTTTAATTATAGAATTGATACAAGAGCAACTTCTTGTCAGCTCTATTATAGTCTTGCCCAAAATAATGTCACTGTTAATAACCACAACCCTTCCTCTTGGAATAGGCGTTATGGCTTTAACGAT------GTA---------------------GCTACATTTGGTAGTGGTAAAC-----------------------------------------------------------------------------------------------------------------------------------------------------------------------------------------------------------------------------------------------------------------------------------------------------------------------------------------------------------------------------------------------------------------------------------------------------------------------------------------------------------------------------------------------------------------------------------------------------------------------------------------------------------------------------------------------------------------------------------------------------------------------------------------------------------------------------------------------------------------------------------------------------------------------------------------------------------------------------------------------------------------------------------------------------------------------------------------------------------------------------------------------------------------------------------------------------------------------------------------------------------------------------------------------------------------------------------------------------------------------------------------------------------------------------------------------------------------------------------------------------------------------------------------------------------------------------------------------------------------------------------------------------------------------------------------------------------------------------------------------------------------GCAGGTGTTCCGTTCTCTTTAAATGTTCAATATAGAATCAATGGTCTGGGTGTCACTATGAACGTTCTTAGTGAAAACCAGAAAATGATAGCTAGTGCGTTTAACACGGCTCTTGGTGCTATTCAGAATGGGTTTGATGCCACAAATTCTGTTTTAGCTAAAATCCAATCCGTAGTGAATGAGAATGTTGATGCTCTTAATAATTTATTGCAACAGCTCTCGAATAGATTTGGTGCTATAAGTGCCTCTTTACAAGAAATTCTATCTCGCCTAGATGCCCTTGAAGCTCAGGCTCAGATAGATCGTCTTATTAATGGCAGATTAACTGCACTTAATGCCTATGTATCTAAGCAGCTGAGTGACATGACCCTTGTTAAGGTTAGTGCCTCTCAAGCTATAGAGAAGGTTAATGAGTGTGTTAAAAGCCAATCACCTAGGATCAATTTCTGTGGCAATGGCAATCATATATTGTCATTGGTCCAGAATGCGCCTTATGGTCTATATTTTATTCACTTCATCTATGTGCCTACTGCCTTTAAAACTGCAAATGTGAGCCCTGGCTTGTGTATTGCAGGAGATAGAGGTTTGGCACCTAAAGCTGGATATTTTGTTAAAGATAACGGAGAATGGAAGTTCACCGGTAGTTCATATTACTACCCTGAACCCATTAATGATAAAAATAGTGTTGTAATGAGTAGCTGCGGAGTCAATTATACAAAGGCACCTGAAGTATTATTGAATAGTTCAATATCAACTCTATCTGACTTTAAAGAGGAGTTAGATAAATGGTTTAAGAATCAGACGTCAACAGCGCCTGATTTATCACTCGATCTAGAGAAAATTAATGTTACATTCTTGGACCTGTCAGAAGAGATGAACAGGATCCAGGATGCAATTAAAAAGTTAAATGAGAGTTACATCAACCTTAAGGAAGTTGGCACATATGAAATGTATGTGAAATGGCCTTGGTATGTTTGGTTGCTAATTGGATTAGCTGGTGTAGCTGTTTGTGTTTTGTTATTCTTTATATGTTGCTGCACGGGGTGTGGCGCATCTTGTTTTAAGAAATGCGGTAATTGTTGTGATGAGTATGGAGGACGCCAAGGTAGTATTGTGATACATAATATTTCCTCTCATGAGGATTAG
>KM349742_Murine_China_2012-05-17
ATGGTTATAATTTTTCTGCTCTTATTCGCCGAGCCTGTTTTTGGTATTATTGGCGATTTTAAGTGCACT---------------CAAAGT---TGGATTAATAGTGCCGCCTCACCACAGCCGCCAATTTCCACTGAAGTTGTTGATGTGTCTAATGGTGTTGGCACGTACTATGTTCTAAATCGTGTTTATTTGAATACTAGTTTGTTGCTCACTGGTTATTATCCTGTATCGGGTTCCATCTATCGTAACCTGCTACTTAAGGGAACTCAGTGGTTAAGCACTAACTGGTTTCTTCCACCATTTTTGTCAGAATTTAATTCTGGTATATTTGTTAAAGCTAGAAATAGCAAACCTGTG---TTAAATGGCATCACTCATTCTGAGTTCGGAACTATAGTTTTTGGTACCTCTTTTGTGAATACCACTTACACTATAGTTATAGAGCCATCTACACAGATTGTTAAT------------GGTAAGTTAATTGGCACCTTGAGTGCGTCTGTATGCCAATACACTATGTGTGAATACCCTAATACGGCTTGCAATCCTGTCTTG---GGTAATGGACGACCTAGTCTATGGCATGCATCT---ATAGGCATTGTTCCTTGCCTATATCAGCGCAATTTTACATATAATGTGGCTGCTGATAATATTTATTTTCATTTCTATCAAGATGGTGGAACTTTTTATGCGTATGTAGGTGATAAAAGTCCTATTACAACGCTTTTGTTTCAAGTATATTTAGGCACTGTCGTCACACACTACTATGTGTTGCCACTTGTGTGTAACGCC------------------AGGCAAACTTATGAGTATTGGGTCACACCTCTTATCAAGAGGGAATACCTTCTAGTCTTCGATGGCAACGGTGTAATTACCAATGCCGTCGATTGTGCTAGTGATCACATGAGTGAAATTCAGTGTATGACTCAAAATATAAAACCTGTTACAGGAGTATACGAGCTCACTGGATACACTGTTCAACCAATAGCAGATGTGTACAGGCGTATACCCAATCTCCCTGATTGTGAGATCGAACAGTGGTTAAATGATCCACAAGTACCCTCTCCAATCTCATGGGAGCGCAAAACATTTAGTAATTGTAATTTTAATATGAGTAGTCTCCTCAGCAAGGTGAGGGCTACTTCTTTCTCTTGTAATAATATTGATGCTTCCAAGATATATGATATGTGTTTTGGTAGCATAACTATAGATAAATTTGCCATTCCAAATAGTAGAAAGGTTGATCTACAGTTTGGAAGTTCAGGGTACATTCAGAATTACAATTATAGGTTGGACCAGTCCGCTACTTCTTGTCAATTGTATTATGGCATCCCTGCTAATAATGTAACAGTTACCAAGAAGAATCCTAGCGGTTGGAATAATCGCTATGGCTTTGTTGAA---------TTTAAGCCTCTTAATATTGGTCAGAACTATAAT------AAATATAGTGCGATTTATTCCACTATGTGTTTTAATGTACCCAATGATTATTGTCCTTGCAAACTT---------------------GGTTGCCCCACT------GGTACTGTTGAAAGACCTCAAATTGGTACATCAACTAGTGGACAACCTATATATGATTGTCCT---------------------GGT------------------------------TATCCTTGGTTGACCAGC------------------------TCAGCATGTAAACAAACACCAGCCACTGTGGGTGTTGGACAATATTGCCCTGGTGTGGGCGTTATGGCTGACCAATGTGCGCCATCCATGCCGGGCAATTCCATCCTCACA---------TGTTCGTGTTCTAATACTCAGTATAGTGCAGGCAATAGTCAACCTTATTACTATGCCTGGACTTCTTTTGGAGCTGACACTTGTTTGTCGGGCGGTAATTGTCAAGTCTTTGCAAATGTTCTGCTTAATAATGTAAATAGCGGTACCACATGTGCCACCGATTTACAGAAGGCAAACACTGAAATTATAGTAGGTGTTTGCGTTAAATATGACCTTTATGGCATATCAGGCCAGGGCATTTTTACTGAAGTTAATGCCACCTATTATAATAGTTGGCAAAACCTCCTCTATGATTCTAATGGTGGTCTTTATGGTTTTAAAGACTTTCTCACCAATAGAACTTATATGATACGTAGTTGCTATAGTGGACGTGTTAGCGCCGCTTATCATTCTGACACTGATGAGCCTGCCCTTCTGTACAGAAATCTCAAATGCAGCTACGTGTTTAATAATAATATTTCTATCTCACGCTCAGTCATCAGGTACTTTGATAGTTACCTTGGCTGTGTGGTTAATGCTGATGACGATATCGCTGAAGCTGTTGGTTCTTGCAATCTCACTGTTGGCAGTGGTTATTGCGTGGACTAT---------------TCATCTACATGGCGAGCCAAGAGAGAT------------TTAAATACTGGTTATCGGCTTACTAATTTTGAACCTTTCGTTCCTACTCTTGTGAACGATAGTGTTGAATCTGTTGGTGGTCTCTATGAGATCCAAATTCCGACAGAATTTACTATAGGTAACCTAGAGGAATTTGTACAAACAACTTCCCCCAAGGTAACCATTGATTGTGCTGCGTTTGTCTGTGGTGACTATGCGGCTTGTAGAGAACAATTAGTAGAGTATGGTAGTTTCTGTGATAACATTAACACCATACTAAATGAAGTTAATAGCATGATTGATACATCCCAGTATCAATTAGCTAGTACATTAATGAATGGTGTCACACTAAGCAGCAGGCTTAAGGATGGCATCAGTTTCAATCAGGACGACATCAACTTTTCTTCTGTGATGGGCTGTGTTGGTAGCAATTGC---------------------------ATATCACACCGCTCCGCAATAGAAGATATACTTTTTAACAAAGTAAAATTGTCTGATGTTGGTTTTGTGGACGCTTATAACAATTGCACTCAAGGTTCTGAAATTAGAGATCTTGTTTGTGTGCAGAGTTTTAACGGTATTAAGGTACTACCACCTGTTCTATCAGAGTCTCAGATGTCTGGTTACGCTACAGGTGTAGGACTATCCATGCTGTTTCCGCCATTTTCAGCGGCAGCAGGGGTCCCATTCACTATGAGTGTTCAATACAGGATTAATGGTCTTGGTGTCACTATGGATGTTTTGAACCAGAACCAGAAAATGATTGCTAATGCCTTCAACAACGCTCTGACAGCTATTCAGAATGGGTTCGATGCAACCAATTCTGCGCTAGCTAAGATTCAGTCTGTTGTGAATGCAAATGCAGAAGCTTTAAATAACTTGTTGCAGCAGCTCTCTAATAGATTTGGTGCAATTAGTTCATCTTTACAGGAAATTCTATCTAGGCTGGATGCCCTTGAGGCACAAGTCCAAATAGATAGATTAATTAATGGCAGGCTTACTGCCCTCAATGCCTATGTGTCGCAACAACTTAGCGACATAACGCTTGTTAAGTTCAGTGCTTCTCAGGCCATTGAGAAGGTTAATGAATGTGTTAAAAGTCAGTCAACGCGCGTAAATTTCTGTGGCAACGGAAATCATATATTGTCTCTTGTCCAGAACGCGCCATATGGATTATATTTTATTCACTTCAGCTACCAACCAACTAAATACACCACTGCTTACGTGAGCCCTGGCTTATGTTTGGCTGGTGATGTTGGAGTAGCACCTAAAAGTGGGTACTTTATCAAAGTTAATGATAAATGGATGTTCACTGGTAGTGCTTACTACCATCCTGAACCCATTACTAATGATAATGTTATAATGATGAATAATTGCGCTGTGAATTTTACAAAAGCGCCTGATGTAGTCTTGAACACATCAATACCTAATCTCCCCGACTTCAAGGAGGAGTTGGATAAATGGTTTAAAAATCAAAGTTCAGTGGCACCTGACTTGTCGCTGGATCTTGAAAGAATTAATGTTACCTTCCTGGATCTCCAAGAAGAGATGGATAGGATTCAGGATGCAATTAAAAAGTTAAATGACAGTTACATCAACCTAAAGGAGATTGGTACGTACGAGATGTATGTAAAATGGCCTTGGTATGTATGGCTCTTAATTGGCCTTGCAGGTGTAGCTGTCTTAGTACTCCTATTCTTTGTATGCTGTTGTACAGGATGTGGATCTAGTTGTTTTAAGAAGTGTGGAAGTTGCTGTGATGATTATGGTGGTCATCAAGATATTGTGGTT---------AAAACCAGTCATGATGATTAA
>KM349743_Murine_China_2012-05-17
ATGGTTATAATTTTTCTGCTCTTATTCGCCGAGCCTGTTTTTGGTATTATTGGCGATTTTAAGTGCACT---------------CAAAGT---TGGATTAATAGTGCCGCCTCACCACAGCCGCCAATTTCCACTGAAGTTGTTGATGTGTCTAATGGTGTTGGCACGTACTATGTTCTAAATCGTGTTTATTTGAATACTAGTTTGTTGCTCACTGGTTATTATCCTGTATCGGGTTCCATCTATCGTAACCTGCTACTTAAGGGAACTCAGTGGTTAAGCACTAACTGGTTTCTTCCACCATTTTTGTCAGAATTTAATTCTGGTATATTTGTTAAAGCTAGAAATAGCAAACCTGTG---TTAAATGGCATCACTCATTCTGAGTTCGGAACTATAGTTTTTGGTACCTCTTTTGTGAATACCACTTACACTATAGTTATAGAGCCATCTACACAGATTGTTAAT------------GGTAAGTTAATTGGCACCTTGAGTGCGTCTGTATGCCAATACACTATGTGTGAATACCCTAATACGGCTTGCAATCCTGTCTTG---GGTAATGGACGACCTAGTCTATGGCATGCATCT---ATAGGCATTGTTCCTTGCCTATATCAGCGCAATTTTACATATAATGTGGCTGCTGATAATATTTATTTTCATTTCTATCAAGATGGTGGAACTTTTTATGCGTATGTAGGTGATAAAAGTCCTATTACAACGCTTTTGTTTCAAGTATATTTAGGCACTGTCGTCACACACTACTATGTGTTGCCACTTGTGTGTAACGCC------------------AGGCAAACTTATGAGTATTGGGTCACACCTCTTATCAAGAGGGAATACCTTCTAGTCTTCGATGGCAACGGTGTAATTACCAATGCCGTCGATTGTGCTAGTGATCACATGAGTGAAATTCAGTGTATGACTCAAAATATAAAACCTGTTACAGGAGTATACGAGCTCACTGGATACACTGTTCAACCAATAGCAGATGTGTACAGGCGTATACCCAATCTCCCTGATTGTGAGATCGAACAGTGGTTAAATGATCCACAAGTACCCTCTCCAATCTCATGGGAGCGCAAAACATTTAGTAATTGTAATTTTAATATGAGTAGTCTCCTCAGCAAGGTGAGGGCTACTTCTTTCTCTTGTAATAATATTGATGCTTCCAAGATATATGATATGTGTTTTGGTAGCATAACTATAGATAAATTTGCCATTCCAAATAGTAGAAAGGTTGATCTACAGTTTGGAAGTTCAGGGTACATTCAGAATTACAATTATAGGTTGGACCAGTCCGCTACTTCTTGTCAATTGTATTATGGCATCCCTGCTAATAATGTAACAGTTACCAAGAAGAATCCTAGCGGTTGGAATAATCGCTATGGCTTTGTTGAA---------TTTAAGCCTCTTAATATTGGTCAGAACTATAAT------AAATATAGTGCGATTTATTCCACTATGTGTTTTAATGTACCCAATGATTATTGTCCTTGCAAACTT---------------------GGTTGCCCCACT------GGTACTGTTGAAAGACCTCAAATTGGTACATCAACTAGTGGACAACCTATATATGATTGTCCT---------------------GGT------------------------------TATCCTTGGTTGACCAGC------------------------TCAGCATGTAAACAAACACCAGCCACTGTGGGTGTTGGACAATATTGCCCTGGTGTGGGCGTTATGGCTGACCAATGTGCGCCATCCATGCCGGGCAATTCCATCCTCACA---------TGTTCGTGTTCTAATACTCAGTATAGTGCAGGCAATAGTCAACCTTATTACTATGCCTGGACTTCTTTTGGAGCTGACACTTGTTTGTCGGGCGGTAATTGTCAAGTCTTTGCAAATGTTCTGCTTAATAATGTAAATAGCGGTACCACATGTGCCACCGATTTACAGAAAGCAAACACTGAAATTATAGTAGGTGTTTGCGTTAAATATGACCTTTATGGCATATCAGGCCAGGGCATTTTTACTGAAGTTAATGCCACCTATTATAATAGTTGGCAAAACCTCCTCTATGATTCTAATGGTGGTCTTTATGGTTTTAAAGACTTTCTCACCAATAGAACTTATATGATACGTAGTTGCTATAGTGGACGTGTTAGCGCCGCTTATCATTCTGACACTGATGAGCCTGCCCTTCTGTACAGAAATCTCAAATGCAGCTACGTGTTTAATAATAATATTTCTATCTCACGCTCAGTCATCAGGTACTTTGATAGTTACCTTGGCTGTGTGGTTAATGCTGATGACGATATCGCTGAAGCTGTTGGTTCTTGCAATCTCACTGTTGGCAGTGGTTATTGCGTGGACTAT---------------TCATCTACATGGCGAGCCAAGAGAGAT------------TTAAATACTGGTTATCGGCTTACTAATTTTGAACCTTTCGTTCCTACTCTTGTGAACGATAGTGTTGAATCTGTTGGTGGTCTCTATGAGATCCAAATTCCGACAGAATTTACTATAGGTAACCTAGAGGAATTTGTACAAACAACTTCCCCCAAGGTAACCATTGATTGTGCTGCGTTTGTCTGTGGTGACTATGCGGCTTGTAGAGAACAATTAGTAGAGTATGGTAGTTTCTGTGATAACATTAACACCATACTAAATGAAGTTAATAGCATGATTGATACATCCCAGTATCAATTAGCTAGTACATTAATGAATGGTGTCACACTAAGCAGCAGGCTTAAGGATGGCATCAGTTTCAATCAGGACGACATCAACTTTTCTTCTGTGATGGGCTGTGTTGGTAGCAATTGC---------------------------ATATCACACCGCTCCGCAATAGAAGATATACTTTTTAACAAAGTAAAATTGTCTGATGTTGGTTTTGTGGACGCTTATAACAATTGCACTCAAGGTTCTGAAATTAGAGATCTTGTTTGTGTGCAGAGTTTTAACGGTATTAAGGTACTACCACCTGTTCTATCAGAGTCTCAGATGTCTGGTTACGCTACAGGTGTAGGACTATCCATGCTGTTTCCGCCATTTTCAGCGGCAGCAGGGGTCCCATTCACTATGAGTGTTCAATACAGGATTAATGGTCTTGGTGTCACTATGGATGTTTTGAACCAGAACCAGAAAATGATTGCTAATGCCTTCAACAACGCTCTGACAGCTATTCAGAATGGGTTCGATGCAACCAATTCTGCGCTAGCTAAGATTCAGTCTGTTGTGAATGCAAATGCAGAAGCTTTAAATAACTTGTTGCAGCAGCTCTCTAATAGATTTGGTGCAATTAGTTCATCTTTACAGGAAATTCTATCTAGGCTGGATGCCCTTGAGGCACAAGTCCAAATAGATAGATTAATTAATGGCAGGCTTACTGCCCTCAATGCCTATGTGTCGCAACAACTTAGCGACATAACGCTTGTTAAGTTCAGTGCTTCTCAGGCCATTGAGAAGGTTAATGAATGTGTTAAAAGTCAGTCAACGCGCGTAAATTTCTGTGGCAACGGAAATCATATATTGTCTCTTGTCCAGAACGCGCCATATGGATTATATTTTATTCACTTCAGCTACCAACCAACTAAATACACCACTGCTTACGTGAGCCCTGGCTTATGTTTGGCTGGTGATGTTGGAGTAGCACCTAAAAGTGGGTACTTTATCAAAGTTAATGATAAATGGATGTTCACTGGTAGTGCTTACTACCATCCTGAACCCATTACTAATGATAATGTTATAATGATGAATAATTGCGCTGTGAATTTTACAAAAGCGCCTGATGTAGTCTTGAACACATCAATACCTAATCTCCCCGACTTCAAGGAGGAGTTGGATAAATGGTTTAAAAATCAAAGTTCAGTGGCACCTGACTTGTCGCTGGATCTTGAAAGAATTAATGTTACCTTCCTGGATCTCCAAGAAGAGATGGATAGGATTCAGGATGCAATTAAAAAGTTAAATGACAGTTACATCAACCTAAAGGAGATTGGTACGTACGAGATGTATGTAAAATGGCCTTGGTATGTATGGCTCTTAATTGGCCTTGCAGGTGTAGCTGTCTTAGTACTCCTATTCTTTGTATGCTGTTGTACAGGATGTGGATCTAGTTGTTTTAAGAAGTGTGGAAGTTGCTGTGATGATTATGGTGGTCATCAAGATATTGTGGTT---------AAAACCAGTCATGATGATTAA
>KM349744_Murine_China_2012-05-17
ATGGTTATAATTTTTCTGCTCTTATTCGCCGAGCCTGTTTTTGGTATTATTGGCGATTTTAAGTGCACT---------------CAAAGT---TGGATTAATAGTGCCGCCTCACCACAGCCGCCAATTTCCACTGAAGTTGTTGATGTGTCTAATGGTGTTGGCACGTACTATGTTCTAAATCGTGTTTATTTGAATACTAGTTTGTTGCTCACTGGTTATTATCCTGTATCGGGTTCCATCTATCGTAACCTGCTACTTAAGGGAACTCAGTGGTTAAGCACTAACTGGTTTCTTCCACCATTTTTGTCAGAATTTAATTCTGGTATATTTGTTAAAGCTAGAAATAGCAAACCTGTG---TTAAATGGCATCACTCATTCTGAGTTCGGAACTATAGTTTTTGGTACCTCTTTTGTGAATACCACTTACACTATAGTTATAGAGCCATCTACACAGATTGTTAAT------------GGTAAGTTAATTGGCACCTTGAGTGCGTCTGTATGCCAATACACTATGTGTGAATACCCTAATACGGCTTGCAATCCTGTCTTG---GGTAATGGACGACCTAGTCTATGGCATGCATCT---ATAGGCATTGTTCCTTGCCTATATCAGCGCAATTTTACATATAATGTGGCTGCTGATAATATTTATTTTCATTTCTATCAAGATGGTGGAACTTTTTATGCGTATGTAGGTGATAAAAGTCCTATTACAACGCTTTTGTTTCAAGTATATTTAGGCACTGTCGTCACACACTACTATGTGTTGCCACTTGTGTGTAACGCC------------------AGGCAAACTTATGAGTATTGGGTCACACCTCTTATCAAGAGGGAATACCTTCTAGTCTTCGATGGCAACGGTGTAATTACCAATGCCGTCGATTGTGCTAGTGATCACATGAGTGAAATTCAGTGTATGACTCAAAATATAAAACCTGTTACAGGAGTATACGAGCTCACTGGATACACTGTTCAACCAATAGCAGATGTGTACAGGCGTATACCCAATCTCCCTGATTGTGAGATCGAACAGTGGTTAAATGATCCACAAGTACCCTCTCCAATCTCATGGGAGCGCAAAACATTTAGTAATTGTAATTTTAATATGAGTAGTCTCCTCAGCAAGGTGAGGGCTACTTCTTTCTCTTGTAATAATATTGATGCTTCCAAGATATATGATATGTGTTTTGGTAGCATAACTATAGATAAATTTGCCATTCCAAATAGTAGAAAGGTTGATCTACAGTTTGGAAGTTCAGGGTACATTCAGAATTACAATTATAGGTTGGACCAGTCCGCTACTTCTTGTCAATTGTATTATGGCATCCCTGCTAATAATGTAACAGTTACCAAGAAGAATCCTAGCGGTTGGAATAATCGCTATGGCTTTGTTGAA---------TTTAAGCCTCTTAATATTGGTCAGAACTATAAT------AAATATAGTGCGATTTATTCCACTATGTGTTTTAATGTACCCAATGATTATTGTCCTTGCAAACTT---------------------GGTTGCCCCACT------GGTACTGTTGAAAGACCTCAAATTGGTACATCAACTAGTGGACAACCTATATATGATTGTCCT---------------------GGT------------------------------TATCCTTGGTTGACCAGC------------------------TCAGCATGTAAACAAACACCAGCCACTGTGGGTGTTGGACAATATTGCCCTGGTGTGGGCGTTATGGCTGACCAATGTGCGCCATCCATGCCGGGCAATTCCATCCTCACA---------TGTTCGTGTTCTAATACTCAGTATAGTGCAGGCAATAGTCAACCTTATTACTATGCCTGGACTTCTTTTGGAGCTGACACTTGTTTGTCGGGCGGTAATTGTCAAGTCTTTGCAAATGTTCTGCTTAATAATGTAAATAGCGGTACCACATGTGCCACCGATTTACAGAAGGCAAACACTGAAATTATAGTAGGTGTTTGCGTTAAATATGACCTTTATGGCATATCAGGCCAGGGCATTTTTACTGAAGTTAATGCCACCTATTATAATAGTTGGCAAAACCTCCTCTATGATTCTAATGGTGGTCTTTATGGTTTTAAAGACTTTCTCACCAATAGAACTTATATGATACGTAGTTGCTATAGTGGACGTGTTAGCGCCGCTTATCATTCTGACACTGATGAGCCTGCCCTTCTGTACAGAAATCTCAAATGCAGCTACGTGTTTAATAATAATATTTCTATCTCACGCTCAGTCATCAGGTACTTTGATAGTTACCTTGGCTGTGTGGTTAATGCTGATGACGATATCGCTGAAGCTGTTGGTTCTTGCAATCTCACTGTTGGCAGTGGTTATTGCGTGGACTAT---------------TCATCTACATGGCGAGCCAAGAGAGAT------------TTAAATACTGGTTATCGGCTTACTAATTTTGAACCTTTCGTTCCTACTCTTGTGAACGATAGTGTTGAATCTGTTGGTGGTCTCTATGAGATCCAAATTCCGACAGAATTTACTATAGGTAACCTAGAGGAATTTGTACAAACAACTTCCCCCAAGGTAACCATTGATTGTGCTGCGTTTGTCTGTGGTGACTATGCGGCTTGTAGAGAACAATTAGTAGAGTATGGTAGTTTCTGTGATAACATTAACACCATACTAAATGAAGTTAATAGCATGATTGATACATCCCAGTATCAATTAGCTAGTACATTAATGAATGGTGTCACACTAAGCAGCAGGCTTAAGGATGGCATCAGTTTCAATCAGGACGACATCAACTTTTCTTCTGTGATGGGCTGTGTTGGTAGCAATTGC---------------------------ATATCACACCGCTCCGCAATAGAAGATATACTTTTTAACAAAGTAAAATTGTCTGATGTTGGTTTTGTGGACGCTTATAACAATTGCACTCAAGGTTCTGAAATTAGAGATCTTGTTTGTGTGCAGAGTTTTAACGGTATTAAGGTACTACCACCTGTTCTATCAGAGTCTCAGATGTCTGGTTACGCTACAGGTGTAGGACTATCCATGCTGTTTCCGCCATTTTCAGCGGCAGCAGGGGTCCCATTCACTATGAGTGTTCAATACAGGATTAATGGTCTTGGTGTCACTATGGATGTTTTGAACCAGAACCAGAAAATGATTGCTAATGCCTTCAACAACGCTCTGACAGCTATTCAGAATGGGTTCGATGCAACCAATTCTGCGCTAGCTAAGATTCAGTCTGTTGTGAATGCAAATGCAGAAGCTTTAAATAACTTGTTGCAGCAGCTCTCTAATAGATTTGGTGCAATTAGTTCATCTTTACAGGAAATTCTATCTAGGCTGGATGCCCTTGAGGCACAAGTCCAAATAGATAGATTAATTAATGGCAGGCTTACTGCCCTCAATGCCTATGTGTCGCAACAACTTAGCGACATAACGCTTGTTAAGTTCAGTGCTTCTCAGGCCATTGAGAAGGTTAATGAATGTGTTAAAAGTCAGTCAACGCGCGTAAATTTCTGTGGCAACGGAAATCATATATTGTCTCTTGTCCAGAACGCGCCATATGGATTATATTTTATTCACTTCAGCTACCAACCAACTAAATACACCACTGCTTACGTGAGCCCTGGCTTATGTTTGGCTGGTGATGTTGGAGTAGCACCTAAAAGTGGGTACTTTATCAAAGTTAATGATAAATGGATGTTCACTGGTAGTGCTTACTACCATCCTGAACCCATTACTAATGATAATGTTATAATGATGAATAATTGCGCTGTGAATTTTACAAAAGCGCCTGATGTAGTCTTGAACACATCAATACCTAATCTCCCCGACTTCAAGGAGGAGTTGGATAAATGGTTTAAAAATCAAAGTTCAGTGGCACCTGACTTGTCGCTGGATCTTGAAAGAATTAATGTTACCTTCCTGGATCTCCAAGAAGAGATGGATAGGATTCAGGATGCAATTAAAAAGTTAAATGACAGTTACATCAACCTAAAGGAGATTGGTACGTACGAGATGTATGTAAAATGGCCTTGGTATGTATGGCTCTTAATTGGCCTTGCAGGTGTAGCTGTCTTAGTACTCCTATTCTTTGTATGCTGTTGTACAGGATGTGGATCTAGTTGTTTTAAGAAGTGTGGAAGTTGCTGTGATGATTATGGTGGTCATCAAGATATTGTGGTT---------AAAACCAGTCATGATGATTAA
>KY370043_Murine_China_2013-07-
[truncated: 130,703 more chars]
