# Supplementary material for: Origins and Evolution of Seasonal Human Coronaviruses
Source: Viruses. 2022 Jul 15;14(7):1551. doi: 10.3390/v14071551 (PMC9320361; doi:10.3390/v14071551)
Supplement: Supplementary file 1 [file viruses-14-01551-s001.zip › alignments/Nucleo_betas_D4.fasta]

>KP113659_HumanHKU1_China_2010-09-
ATGTCTTATACTCCCGGTCAT---TATGCTGGAAGTAGAAGCTCCTCTGGAAATCGATCA------GGAATCCTCAAGAAA---ACTTCTTGGGCTGACCAATCTGAACGAAATTACCAAACCTTTAATAGAGGCAGAAAAACCCAACCTAAATTCACTGTGTCTACTCAA------CCACAAGGAAATACTATCCCACATTATTTCTGGTTCTCCGGGATCACTCAATTTCAAAAAGGTAGAGACTTTAAATTTTCAGATGGTCAAGGAGTTCCCATTGCTTTCGGAGTACCCCCTTCTGAAGCAAAAGGATATTGGTATAGACACAGCCGGCGTTCTTTTAAAACAGCTGATGGTCAACAAAAGCAGTTGTTACCGAGATGGTATTTCTACTATCTCGGTACCGGCCCATATGCCAATGCATCCTATGGTGAATCCCTCGAAGGGGTCTTCTGGGTTGCTAATCACCAAGCTGACACTTCTACTCCCTCCGATGTTTCGTCAAGGGATCCTACTACTCAAGAAGCTATCCCTACTAGGTTTCCGCCTGGTACGATTTTGCCTCAAGGCTATTATGTTGAAGGCTCAGGAAGGTCTGCTTCTAATAGTAGACCAGGTTCACGTTCTCAATCACGTGGACCCAAT---AATCGTTCATTAAGTAGAAGTAATTCTAATTTTAGACATTCA------------GATTCTATAGTAAAACCTGATATGGCTGATGAGATTGCTAATCTTGTTTTAGCCAAGCTTGGTAAAGAA---TCTAAACCTCAGCAAGTCACTAAGCAAAATGCCAAGGAAATTAGGCATAAAATTTTAACAAAACCTCGCCAAAAGCGAACTCCTAATAAACATTGTAATGTT------------------------------------------------------------------------------------------------------------------------------------------------------------------------------------------------------------------------------------------------------------------------------------------------------------------------------------------------------------------------------------------------------------------------------------------------------------------------------------------------------------------------------------------------------------------------------
>KP113661_HumanHKU1_China_2010-09-
ATGTCTTATACTCCCGGTCAT---TATGCTGGAAGTAGAAGCTCCTCTGGAAATCGTTCA------GGAATCCTCAAGAAA---ACTTCTTGGGCTGACCAATCTGAACGAAATTACCAAACCTTTAATAGAGGCAGAAAAACCCAACCTAAATTCACTGTGTCTACTCAA------CCACAAGGAAATACTATCCCACATTATTCCTGGTTCTCCGGGATCACTCAATTTCAAAAAGGTAGAGACTTTAAATTTTCAGATGGTCAAGGAGTTCCCATTGCTTTCGGAGTACCCCCTTCTGAAGCAAAAGGATATTGGTATAGACACAGCCGGCGTTCTTTTAAAACAGCTGATGGTCAACAAAAGCAGTTGTTACCGAGATGGTATTTCTACTATCTCGGTACCGGCCCATATGCCAATGCATCCTATGGTGAATCCCTCGAAGGGGTCTTCTGGGTTGCTAATCACCAAGCTGACACTTCTACTCCCTCCGATGTTTCGTCAAGGGATCCTACTACTCAAGAAGCTATCCCTACTAGGTTTCCGCCTGGTACGATTTTGCCTCAAGGCTATTATGTTGAAGGCTCAGGAAGGTCTGCTTCTAATAGTCGACCAGGTTCACGTTCTCAATCACGTGGACCCAAT---AATCGTTCATTAAGTAGAAGTAATTCTAATTTTAGACATTCA------------GCTTCTATAGTAAAACCTGATATGGCTGATGAGATTGCTAATCTTGTTTTAGCCAAGCTTGGTAAAGAA---TCTAAACCTCAGCAAGTCACTAAGCAAAATGCCAAGGAAATTAGGCATAAAATTTTAACAAAACCTCGCCAAAAGCGAACTCCTAATAAACATTGTAATGTT------------------------------------------------------------------------------------------------------------------------------------------------------------------------------------------------------------------------------------------------------------------------------------------------------------------------------------------------------------------------------------------------------------------------------------------------------------------------------------------------------------------------------------------------------------------------------
>KP113662_HumanHKU1_China_2010-09-
ATGTCTTATACTCCCGGTCAT---TATGCTGGAAGTAGAAGCTCCTCTGGAAATCGTTCG------GGAATCCTCAAGAAA---ACTTCTTGGGCTGACCAATCTGAACGAAATTACCAAACCTTTAATAGAGGCAGAAAAACCCAACCTAAATTCACTGTGTCTACTCAA------CCACAAGGAAATACTATCCCACATTATTCCTGGTTCTCCGGGATCACTCAATTTCAAAAAGGTAGAGACTTTAAATTTTCAGATGGTCAAGGAGTTCCCATTGCTTTCGGAGTACCCCCTTCTGAAGCAAAAGGATATTGGTATAGACACAGCCGGCGTTCTTTTAAAACAGCTGATGGTCAACAAAAGCAGTTGTTACCGAGATGGTATTTCTACTATCTCGGTACCGGCCCATATGCCAATGCATCCTATGGTGAATCCCTCGAAGGGGTCTTCTGGGTTGCTAATCACCAAGCTGACACTTCTACTCCCTCCGATGTTTCGTCAAGGGATCCTACTACTCAAGAAGCTATCCCTACTAGGTTTCCGCCTGGTACGATTTTGCCTCAAGGCTATTATGTTGAAGGCTCAGGAAGGTCTGCTTCTAATAGTCGACCAGGTTCACGTTCTCAATCACGTGGACCCAAT---AATCGTTCATTAAGTAGAAGTAATTCTAATTTTAGACATTCA------------GATTCTATAGTAAAACCTGATATGGCTGATGAGATTGCTAATCTTGTTTTAGCCAAGCTTGGTAAAGAA---TCTAAACCTCAGCAAGTCACTAAGCAAAATGCCAAGGAAATTAGGCATAAAATTTTAACAAAACCTCGCCAAAAGCGAACTCCTAATAAACATTGTAATGTT------------------------------------------------------------------------------------------------------------------------------------------------------------------------------------------------------------------------------------------------------------------------------------------------------------------------------------------------------------------------------------------------------------------------------------------------------------------------------------------------------------------------------------------------------------------------------
>KR055546_HumanHKU1_Malaysia_2012--
ATGTCTTATACTCCCGGTCAT---TATGCTGGAAGTAGAAGCTCCTCTGGAAATCGTTCA------GGAATCCTCAAGAAA---ACTTCTTGGGCTGACCAATCTGAACGAAATTACCAAACCTTTAATAGAGGCAGAAAAACCCAACCTAAATTCACTGTGTCTACTCAA------CCACAAGGAAATACTATCCCACATTATTCCTGGTTCTCCGGGATCACTCAATTTCAAAAAGGTAGAGACTTTAAATTTTCAGATGGTCAAGGAGTTCCCATTGCTTTCGGAGTACCCCCTTCTGAAGCAAAAGGATATTGGTATAGACACAGCCGGCGTTCTTTTAAAACAGCTGATGGTCAACAAAAGCAGTTGTTACCGAGATGGTATTTCTACTATCTCGGTACCGGCCCATATGCCAATGCATCCTATGGTGAATCCCTCGAAGGGGTCTTCTGGGTTGCTAATCACCAAGCTGACACTTCTACTCCCTCCGATGTTTCGTCAAGGGATCCTACTACTCAAGAAGCTATCCCTACTAGGTTTCCGCCTGGTACGATTTTGCCTCAAGGCTATTATGTTGAAGGCTCAGGAAGGTCTGCTTCTAATAGTCGACCAGGTTCACGTTCTCAATCACGTGGACCCAAT---AATCGTTCATTAAGTAGAAGTAATTCTAATTTTAGACATTCA------------GATTCTATAGTAAAACCTGATATGGCTGATGAGATTGCTAATCTTGTTTTAGCCAAGCTTGGTAAAGAA---TCTAAACCTCAGCAAGTCACAAAGCAAAATGCCAAGGAAATTAGGCATAAAATTTTAACAAAACCTCGCCAAAAGCGAACTCCTAATAAACATTGTAATGTTCAACAGTGTTTTGGTAAAAGAGGACCTTCTCAAAATTTTGGTAATGCTGAAATGTTAAAGCTTGGTACTAATGATCCTCAGTTTCCTATTCTTGCAGAATTAGCTCCTACCCCAGGTGCTTTTTTCTTTGGTTCTAAATTAGACTTGGTTAAAAGAGAT------TCC---GAGGCTGACTCACCTGTTAAAGATGTTTTTGAACTTCATTATTCTGGTTCTATTAGGTTTGATAGTACTTTACCAGGCTTTGAGACAATTATGAAAGTTCTTGAAGAGAATTTAAATGCTTATGTT---AATTCTAATCAG------AACACTGAT------TCTGATTCGTTG------AGTTCTAAACCTCAGCGTAAAAGAGGTGTTAAACAATTACCAGAA------------CAGTTTGACTCTCTTAATTTA------------AGTGCTGGTACTCAGCACATTTCAAATGATTTTACTCCTGAGGATCATAGTTTACTTGCTACT---CTTGACGATCCTTATGTAGAAGACTCTGTTGCT------------------
>KR055552_HumanHKU1_Malaysia_2013--
ATGTCTTATACTCCCGGTCAT---TATGCTGGAAGTAGAAGCTCCTCTGGAAATCGTTCA------GGAATCCTCAAGAAA---ACTTCTTGGGCTGACCAATCTGAACGAAATTACCAAACCTTTAATAGAGGCAGAAAAACCCAACCTAAATTTACTGTGTCTACTCAA------CCACAAGGAAATACTATCCCACATTATTCCTGGTTCTCCGGGATCACTCAATTTCAAAAAGGTAGAGACTTTAAATTTTCAGATGGTCAAGGAGTTCCCATTGCTTTCGGAGTACCCCCTTCTGAAGCAAAAGGATATTGGTATAGACACAGCCGGCGTTCTTTTAAAACAGCTGATGGTCAACAAAAGCAGTTGTTACCGAGATGGTATTTCTACTATCTCGGTACCGGCCCATATGCCAATGCATCCTATGGTGAATCCCTCGAAGGGGTCTTCTGGGTTGCTAATCACCAAGCTGACACTTCTACTCCCTCCGATGTTTCGTCAAGGGATCCTACTACTCAAGAAGCTATCCCTACTAGGTTTCCGCCTGGTACGATTTTGCCTCAAGGCTATTATGTTGAAGGCTCAGGAAGGTCTGCTTCTAATAGTCGACCAGGTTCACGTTCTCAATCACGTGGACCCAAT---AATCGTTCATTAAGTAGAAGTAATTCTAATTTTAGACATTCA------------GATTCTATAGTAAAACCTGATATGGCTGATGAGATTGCTAATCTTGTTTTAGCCAAGCTTGGTAAAGAA---TCTAAACCTCAGCAAGTCACAAAGCAAAATGCCAAGGAAATTAGGCATAAAATTTTAACAAAACCTCGCCAAAAGCGAACTCCTAATAAACATTGTAATGTTCAACAGTGTTTTGGTAAAAGAGGACCTTCTCAAAATTTTGGTAATGCTGAAATGTTAAAGCTTGGTACTAATGATCCTCAGTTTCCTATTCTTGCAGAATTAGCTCCTACACCAGGTGCTTTTTTCTTTGGTTCTAAATTAGACTTGGTTAAAAGAGAT------TCC---GAGGCTGACTCACCTGTTAAAGATGTTTTTGAACTTCATTATTCTGGTTCTATTAGGTTTGATAGTACTTTACCAGGCTTTGAGACAATTATGAAAGTTCTTGAAGAGAATTTAAATGCTTATGTT---AATTCTAATCAG------AACACTGAT------TCTGATTCGTTG------AGTTCTAAACCTCAGCGTAAAAGAGGTGTTAAACAATTACCAGAA------------CAGTTTGACTCTCTTAATTTA------------AGTGCTGGTACTCAGCACATTTCAAATGATTTTACTCCTGAGGATCATAGTTTACTTGCTACT---CTTGACGATCCTTATGTAGAAGACTCTGTTGCT------------------
>KR055534_HumanHKU1_Malaysia_2012--
ATGTCTTATACTCCCGGTCAT---CATGCTGGAAGTAGAAGCTCCTCTGGAAATCGTTCA------GGAATCCTCAAGAAA---ACTTCTTGGGTTGACCAATCTGAGCGAAGCCATCAAACCTATAATAGAGGCAGAAAACCCCAACCCAAATTCACTGTGTCTACTCAA------CCACAAGGAAACCCTATCCCACATTATTCCTGGTTCTCTGGGATTACCCAATTTCAAAAAGGTAGAGACTTTAAATTTCCAGATGGTCAAGGAGTACCCATTGCTTACGGGATACCCCCTTCTGAAGCAAAAGGATATTGGTATAAACACAACCGGCGTTCTTTTAAAACAGCTGATGGTCAACAAAAGCAGTTGTTACCAAGATGGTATTTCTACTATCTCGGTACCGGTCCATATGCCAGTTCATCCTATGGTGATGCCCACGAAGGTATCTTCTGGGTCGCTAGTCACCAAGCTGACACTTCTATTCCCTCCGATGTTTCGGCAAGGGATCCTACTATTCAAGAAGCTATCCCTACTAGGTTTTCGCCTGGTACGATTTTGCCTCAAGGCTATTATGTTGAAGGCTCAGGAAGGTCTGCTTCTAATAGCCGGCCAGGTTCACGTTCTCAATCACGTGGACCCAAT---AATCGTTCATTAAGTAGAAGTAATTCTAATTTTAGACATTCT------------GATTCTATAGTGAAACCTGATATGGCTGATGAGATTGCTAGTCTTGTCTTGGCCAAGCTTGGTAAAGAT---TCTAAACCTCAGCAAGTTACCAAGCAAAATGCTAAGGAAATTAGGCATAAAATTTTAATGAAACCTCGCCAAAAGCGAACTCCTAATAAATTTTGTAATGTTCAACAGTGTTTTGGTAAAAGAGGACCGCTCCAAAACTTTGGTAATTCTGAAATGTTAAAGCTTGGTACTAATGATCCTCAATTTCCTATTCTTGCTGAATTAGCTCCTACCCCAGGTGCTTTTTTCTTTGGCTCTAAATTAGAGTTGTTTAAAAGAGAC------TCT---GATGCTGATTCACCTTCTAAAGACACTTTTGAACTTCGTTATTCTGGTTCTATTAGGTTTGATAGTACTTTACCTGGTTTTGAGACAATTATGAAAGTTCTTAAAGAGAATTTAGATGCTTATGTT---AATTCTAATCAG------AACACTGTT------TCTGGTTCGCTG------AGTCCTAAACCTCAGCGTAAAAGAGGTGTTAAACAATCACCTGAA------------TCGTTTGACTCTCTTAATTTA------------AGTGCTGATACTCAGCACATTTCAAATGATTTTACTCCTGAGGATCATAGTTTACTTGCTACT---CTTGATGATCCTTATGTAGAAGACTCTGTTGCT------------------
>KR055535_HumanHKU1_Malaysia_2012--
ATGTCTTATACTCCCGGTCAT---CATGCTGGAAGTAGAAGCTCCTCTGGAAATCGTTCA------GGAATCCTCAAGAAA---ACTTCTTGGGTTGACCAATCTGAGCGAAGCCATCAAACCTATAATAGAGGCAGAAAACCCCAACCCAAATTCACTGTGTCTACTCAA------CCACAAGGAAACCCTATCCCACATTATTCCTGGTTCTCTGGGATTACCCAATTTCAAAAAGGTAGAGACTTTAAATTTCCAGATGGTCAAGGAGTACCCATTGCTTACGGGATACCCCCTTCTGAAGCAAAAGGATATTGGTATAAACACAACCGGCGTTCTTTTAAAACAGCTGATGGTCAACAAAAGCAGTTGTTACCAAGATGGTATTTCTACGATCTTCTACTCCGTACATATGCCAGTTCATCCTATGGTGATGCCCACGAAGGTATCTTCTGGGTCGCTAGTCACCAAGCTGACACTTCTATTCCCTCCGATGTTTCGGCAAGGGATCCTACTATTCAAGAAGCTATCCCTACTAGGTTTTCGCCTGGTACGATTTTGCCTCAAGGCTATTATGTTGAAGGCTCAGGAAGGTCTGCTTCTAATAGCCGGCCAGGTTCACGTTCTCAATCACGTGGACCCAAT---AATCGTTCATTAAGTAGAAGTAATTCTAATTTTAGACATTCT------------GATTCTATAGTGAAACCTGATATGGCTGATGAGATTGCTAGTCTTGTCTTGGCCAAGCTTGGTAAAGAT---TCTAAACCTCAGCAAGTTACCAAGCAAAATGCTAAGGAAATTAGGCATAAAATTTTAATGAAACCTCGCCAAAAGCGAACTCCTAATAAATTTTGTAATGTTCAACAGTGTTTTGGTAAAAGAGGACCGCTCCAAAACTTTGGTAATTTTGAAATGTTAAAGCTTGGTACTAATGATCCTCAATTTCCTATTCTTGCTGAATTAGCTCCTACACCAGGTGCTTTTTTCTTTGGCTCTAAATTAGAGTTGTTTAAAAGAGAC------TCT---GATGCTGATTCACCTTCTAAAGACACTTTTGAACTTCGTTATTCTGGTTCTATTAGGTTTGATAGTACTTTACCTGGTTTTGAGACAATTATGAAAGTTCTTAAAGAGAATTTAGATGCTTATGTT---AATTCTAATCAG------AACACTGTT------TCTGGTTCGCTG------AGTCCTAAACCTCAGCGTAAAAGAGGTGTTAAACAATCACCTGAA------------TCGTTTGACTCTCTTAATTTA------------AGTGCTGATACTCAGCACATTTCAAATGATTTTACTCCTGAGGATCATAGTTTACTTGCTACT---CTTGATGATCCTTATGTAGAAGACTCTGTTGCT------------------
>KR055536_HumanHKU1_Malaysia_2012--
ATGTCTTATACTCCCGGTCAT---CATGCTGGAAGTAGAAGCTCCTCTGGAAATCGTTCA------GGAATCCTCAAGAAA---ACTTCTTGGGTTGACCAATCTGAGCGAAGCCATCAAACCTATAATAGAGGCAGAAAACCCCAACCCAAATTCACTGTGTCTACTCAA------CCACAAGGAAACCCTATCCCACATTATTCCTGGTTCTCTGGGATTACCCAATTTCAAAAAGGTAGAGACTTTAAATTTCCAGATGGTCAAGGAGTACCCATTGCTTACGGGATACCCCCTTCTGAAGCAAAAGGATATTGGTATAAACACAACCGGCGTTCTTTTAAAACAGCTGATGGTCAACAAAAGCAGTTGTTACCAAGATGGTATTTCTACTATCTCGGTACCGGTCCATATGCCAGTTCATCCTATGGTGATGCCCACGAAGGTATCTTCTGGGTCGCTAGTCACCAAGCTGACACTTCTATTCCCTCCGATGTTTCGGCAAGGGATCCTACTATTCAAGAAGCTATCCCTACTAGGTTTTCGCCTGGTACGATTTTGCCTCAAGGCTATTATGTTGAAGGCTCAGGAAGGTCTGCTTCTAATAGCCGGCCAGGTTCACGTTCTCAATCACGTGGACCCAAT---AATCGTTCATTAAGTAGAAGTAATTCTAATTTTAGACATTCT------------GATTCTATAGTCAAACCTGATATGGCTGATGAGATTGCTAGTCTTGTCTTGGCCAAGCTTGGTAAAGAT---TCTAAACCTCAGCAAGTTACCAAGCAAAATGCTAAGGAAATTAGGCATAAAATTTTAATGAAACCTCGCCAAAAGCGAACTCCTAATAAATTTTGTAATGTTCAACAGTGTTTTGGTAAAAGAGGACCGCTCCAAAACTTTGGTAATTCTGAAATGTTAAAGCTTGGTACTAATGATCCTCAATTTCCTATTCTTGCTGAATTAGCTCCTACACCAGGTGCTTTTTTCTTTGGCTCTAAATTAGAGTTGTTTAAAAGAGAC------TCT---GATGCTGATTCACCTTCTAAAGACACTTTTGAACTTCGTTATTCTGGTTCTATTAGGTTTGATAGTACTTTACCTGGTTTTGAGACAATTATGAAAGTTCTTAAAGAGAATTTAGATGCTTATGTT---AATTCTAATCAG------AACACTGTT------TCTGGTTCGCTG------AGTCCTAAACCTCAGCGTAAAAGAGGTGTTAAACAATCACCTGAA------------TCGTTTGACTCTCTTAATTTA------------AGTGCTGATACTCAGCACATTTCAAATGATTTTACTCCTGAGGATCATAGTTTACTTGCTACT---CTTGATGATCCTTATGTAGAAGACTCTGTTGCT------------------
>KR055542_HumanHKU1_Malaysia_2012--
ATGTCTTATACTCCCGGTCAT---CATGCTGGAAGTAGAAGCTCCTCTGGAAATCGTTCA------GGAATCCTCAAGAAA---ACTTCTTGGGTTGACCAATCTGAGCGAAGCCATCAAACCTATAATAGAGGCAGAAAACCCCAACCCAAATTCACTGTGTCTACTCAA------CCACAAGGAAACTCTATCCCACATTATTCCTGGTTCTCTGGGATTACCCAATTTCAAAAAGGTAGAGACTTTAAATTTCCAGATGGTCAAGGAGTACCCATTGCTTACGGGATACCCCTTTCTGAAGCAAAAGGATATTGGTATAAACACAACCGGCGTTCTTTTAAAACAGCTGATGGTCAACAAAAGCAGTTGTTACCAAGATGGTATTTCTACTATCTCGGTACCGGTCCATATGCCAGTTCATCCTATGGTGATGCCCACGAAGGTATCTTCTGGGTCGCTAGTCACCAAGCTGACACTTCTATTCCCTCCGATGTTTCGGCAAGGGATCCTACTATTCAAGAAGCTATCCCTACTAGGTTTTCGCCTGGTACGATTTTGCCTCAAGGCTATTATGTTGAAGGCTCAGGAAGGTCTGCTTCTAATAGCCGGCCAGGTTCACGTTCTCAATCACGTGGACCCAAT---AATCGTTCATTAAGTAGAAGTAATTCTAATTTTAGACATTCT------------GATTCTATAGTGAAACCTGATATGGCTGATGAGATTGCTAGTCTTGTCTTGGCCAAGCTTGGTAAAGAT---TCTAAACCTCAGCAAGTTACCAAGCAAAATGCTAAGGAAATTAGGCATAAAATTTTAATGAAACCTCGCCAAAAGCGAACTCCTAATAAATTTTGTAATGTTCAACAGTGTTTTGGTAAAAGAGGACCGCTCCAAAACTTTGGTAATTTTGAAATGTTAAAGCTTGGTACTAATGATCCTCAATTTCCTATTCTTGCTGAATTAGCTCCTACACCAGGTGCTTTTTTCTTTGGCTCTAAATTAGAGTTGTTTAAAAGAGAC------TCT---GATGCTGATTCACCTTCTAAAGACACTTTTGAACTTCGTTATTCTGGTTCTATTAGGTTTGATAGTACTTTACCTGGTTTTGAGACAATTATGAAAGTTCTTAAAGAGAATTTAGATGCTTATGTT---AATTCTAATCAG------AACACTGTT------TCTGGTTCGCTG------AGTCCTAAACCTCAGCGTAAAAGAGGTGTTAAACAATCACCTGAA------------TCGTTTGACTCTCTTAATTTA------------AGTGCTGATACTCAGCACATTTCAAATGATTTTACTCCTGAGGATCATAGTTTACTTGCTACT---CTTGATGATCCTTATGTAGAAGACTCTGTTGCT------------------
>KR055544_HumanHKU1_Malaysia_2012--
ATGTCTTATACTCCCGGTCAT---CATGCTGGAAGTAGAAGCTCCTCTGGAAATCGTTCA------GGAATCCTCAAGAAA---ACTTCTTGGGTTGACCAATCTGAGCGAAGCCATCAAACCTATAATAGAGGCAGAAAACCCCAACCCAAATTTACTGTGTCTACTCAA------CCACAAGGAAACCCTATCCCACATTATTCCTGGTTCTCTGGGATTACCCAATTTCAAAAAGGTAGAGACTTTAAATTTCCAGATGGTCAAGGAGTACCCATTGCTTACGGGATACCCCCTTCTGAAGCAAAAGGATATTGGTATAAACACAACCGGCGTTCTTTTAAAACAGCTGATGGTCAACAAAAGCAGTTGTTACCAAGATGGTATTTCTACTATCTCGGTACCGGTCCATATGCCAGTTCATCCTATGGTGATGCCCACGAAGGTATCTTCTGGGTCGCTAGTCACCAAGCTGACACTTCTATTCCCTCCGATGTTTCGGCAAGGGATCCTACTATTCAAGAAGCTATCCCTACTAGGTTTTCGCCTGGTACGATTTTGCCTCAAGGCTATTATGTTGAAGGCTCAGGAAGGTCTGCTTCTAATAGCCGGCCAGGTTCACGTTCTCAATCACGTGGACCCAAT---AATCGTTCATTAAGTAGAAGTAATTCTAATTTTAGACATTCT------------GATTCTATAGTGAAACCTGATATGGCTGATGAGATTGCTAGTCTTGTCTTGGCCAAGCTTGGTAAAGAT---TCTAAACCTCAGCAAGTTACCAAGCAAAATGCTAAGGAAATTAGGCATAAAATTTTAATGAAACCTCGCCAAAAGCGAACTCCTAATAAATTTTGTAATGTTCAACAGTGTTTTGGTAAAAGAGGACCGCTCCAAAACTTTGGTAATTTTGAAATGTTAAAGCTTGGTACTAATGATCCTCAATTTCCTATTCTTGCTGAATTAGCTCCTACACCAGGTGCTTTTTTCTTTGGCTCTAAATTAGAGTTGTTTAAAAGAGAC------TCT---GATGCTGATTCACCTTCTAAAGACACTTTTGAACTTCGTTATTCTGGTTCTATTAGGTTTGATAGTACTTTACCTGGTTTTGAGACAATTATGAAAGTTCTTAAAGAGAATTTAGATGCTTATGTT---AATTCTAATCAG------AACACTGTT------TCTGGTTCGCTG------AGTCCTAAACCTCAGCGTAAAAGAGGTGTTAAACAATCACCTGAA------------TCGTTTGACTCTCTTAATTTA------------AGTGCTGATACTCAGCACATTTCAAATGATTTTACTCCTGAGGATCATAGTTTACTTGCTACT---CTTGATGATCCTTATGTAGAAGACTCTGTTGCT------------------
>KR055545_HumanHKU1_Malaysia_2012--
ATGTCTTATACTCCCGGTCAT---CATGCTGGAAGTAGAAGCTCCTCTGGAAATCGTTCA------GGAATCCTCAAGAAA---ACTTCTTGGGTTGACCAATCTGAGCGAAGCCATCAAACCTATAATAGAGGCAGAAAACCCCAACCCAAATTCACTGTGTCTACTCAA------CCACAAGGAAACCCTATCCCACATTATTCCTGGTTCTCTGGGATTACCCAATTTCAAAAAGGTAGAGACTTTAAATTTCCAGATGGTCAAGGAGTACCCATTGCTTACGGGATACCCCCTTCTGAAGCAAAAGGATATTGGTATAAACACAACCGGCGTTCTTTTAAAACAGCTGATGGTCAACAAAAGCAGTTGTTACCAAGATGGTATTTCTACTATCTCGGTACCGGTCCATATGCCAGTTCATCCTATGGTGAAGCCCATGAAGGTATCTTCTGGGTCGCTAGTCACCAAGCTGACACTTCTATTCCCTCCGATGTTTCGGCAAGGGATCCTATTATTCAAGAAGCTATCCCTACTAGGTTTTCGCCTGGTACGATTTTGCCTCAAGGCTATTATGTTGAAGGCTCAGGAAGGTCTGCTTCTAATAGCCGGCCAGGTTCACGTTCTCAATCACGTGGACCCAAT---AATCGTTCATTAAGTAGAAGTAATTCTAATTTTAGACATTCT------------GATTCTATAGTGAAACCTGATATGGCTGATGAGATTGCTAGTCTTGTCTTGGCCAAGCTTGGTAAAGAT---TCTAAACCTCAGCAAGTTACCAAGCAAAATGCTAAGGAAATTAGGCATAAAATTTTAATGAAACCTCGCCAAAAGCGAACTCCTAATAAATTTTGTAATGTTCAACAGTGTTTTGGTAAAAGAGGACCGCTCCAAAACTTTGGTAATTTTGAAATGTTAAAGCTTGGTACTAATGATCCTCAATTTCCTATTCTTGCTGAATTAGCTCCTACCCCAGGTGCTTTTTTCTTTGGCTCTAAATTAGAGTTGTTTAAAAGAGAC------TCT---GATGCTGATTCACCTTCTAAAGACACTTTTGAACTTCGTTATTCTGGTTCTATTAGGTTTGATAGTACTTTACCTGGTTTTGAGACAATTATGAAAGTTCTTAAAGAGAATTTAGATGCTTATGTT---AATTCTAATCAG------AACACTGTT------TCTGGTTCGCTG------AGTCCTAAACCTCAGCGTAAAAGAGGTGTTAAACAATCACCTGAA------------TCGTTTGACTCTCTTAATTTA------------AGTGCTGATACTCAGCACATTTCAAATGATTTTACTCCTGAGGATCATAGTTTACTTGCTACT---CTTGATGATCCTTATGTAGAAGACTCTGTTGCT------------------
>KR055550_HumanHKU1_Malaysia_2012--
ATGTCTTATACTCCCGGTCAT---CATGCTGGAAGTAGAAGCTCCTCTGGAAATCGTTCA------GGAATCCTCAAGAAA---ACTTCTTGGGTTGACCAATCTGAGCGAAGCCATCAAACCTATAATAGAGGCAGAAAACCCCAACCCAAATTCACTGTGTCTACTCAA------CCACAAGGAAACCCTATCCCACATTATTCCTGGTTCTCTGGGATTACCCAATTTCAAAAAGGTAGAGACTTTAAATTTCCAGATGGTCAAGGAGTACCCATTGCTTACGGGATACCCCCTTCTGAAGCAAAAGGATATTGGTATAAACACAACCGGCGTTCTTTTAAAACAGCTGATGGTCAACAAAAGCAGTTGTTACCAAGATGGTATTTCTACTATCTCGGTACCGGTCCATATGCCAGTTCATCCTATGGTGAAGCCCATGAAGGTATCTTCTGGGTCGCTAGTCACCAAGCTGACACTTCTATTCCCTCCGATGTTTCGGCAAGGGATCCTACTATTCAAGAAGCTATCCCTACTAGGTTTTCGCCTGGTACGATTTTGCCTCAAGGCTATTATGTTGAAGGCTCAGGAAGGTCTGCTTCTAATAGCCGGCCAGGTTCACGTTCTCAATCACGTGGACCCAAT---AATCGCTCATTAAGTAGAAGTAATTCTAATTTTAGACATTCT------------GATTCTATAGTGAAACCTGATATGGCTGATGAGATTGCTAGTCTTGTCTTGGCCAAGCTTGGTAAAGAT---TCTAAACCTCAGCAAGTTACCAAGCAAAATGCTAAGGAAATTAGGCATAAAATTTTAATGAAACCTCGCCAAAAGCGAACTCCTAATAAATTTTGTAATGTTCAACAGTGTTTTGGTAAAAGAGGACCGCTCCAAAACTTTGGTAATTCTGAAATGTTAAAGCTTGGTACTAATGATCCTCAATTTCCTATTCTTGCTGAATTAGCTCCTACACCAGGTGCTTTTTTCTTTGGCTCTAAATTAGAGTTGTTTAAAAGAGAC------TCT---GATGCTGATTCACCTTCTAAAGACACTTTTGAACTTCGTTATTCTGGTTCTATTAGGTTTGATAGTACTTTACCTGGTTTTGAGACAATTATGAAAGTTCTTAAAGAGAATTTAGATGCTTATGTT---AATTCTAATCAG------AACACTGTT------TCTGGTTCGCTG------AGTCCTAAACCTCAGCGTAAAAGAGGTGTTAAACAATCACCTGAA------------TCGTTTGACTCTCTTAATTTA------------AGTGCTGATACTCAGCACATTTCAAATGATTTTACTCCTGAGGATCATAGTTTACTTGCTACT---CTTGATGATCCTTATGTAGAAGACTCTGTTGCT------------------
>KR055553_HumanHKU1_Malaysia_2013--
ATGTCTTATACTCCCGGTCAT---CATGCTGGAAGTAGAAGCTCCTCTGGAAATCGTTCA------GGAATCCTCAAGAAA---ACTTCTTGGGTTGACCAATCTGAGCGAAGCCATCAAACCTATAATAGAGGCAGAAAACCCCAACCCAAATTCACTGTGTCTACTCAA------CCACAAGGAAACCCTATCCCACATTATTCCTGGTTCTCTGGGATTACCCAATTTCAAAAAGGTAGAGACTTTAAATTTCCAGATGGTCAAGGAGTACCCATTGCTTACGGGATACCCCCTTCTGAAGCAAAAGGATATTGGTATAAACACAACCGGCGTTCTTTTAAAACAGCTGATGGTCAACAAAAGCAGTTGTTACCAAGATGGTATTTCTACTATCTCGGTACCGGTCCATATGCCAGTTCATCCTATGGTGATGCCCACGAAGGTATCTTCTGGGTCGCTAGTCACCAAGCTGACACTTCTATTCCCTCCGATGTTTCGGCAAGGGATCCTACTATTCAAGAAGCTATCCCTACTAGGTTTTCGCCTGGTACGATTTTGCCTCAAGGCTATTATGTTGAAGGCTCAGGAAGGTCTGCTTCTAATAGCCGGCCAGGTTCACGTTCTCAATCACGTGGACCCAAT---AATCGGTCATTAAGTAGAAGTAATTCTAATTTTAGACATTCT------------GATTCTATAGTGAAACCTGCTATGGCTGATGAGATTGCTAGTCTTGTCTTGGCCAAGCTTGGTAAAGAT---TCTAAACCTCAGCAAGTTACCAAGCAAAATGCTAAGGAAATTAGGCATAAAATTTTAATGAAACCTCGCCAAAAGCGAACTCCTAATAAATTTTGTAATGTTCAACAGTGTTTTGGTAAAAGGGGACCGCTCCAAAACTTTGGTAATTTTGAAATGTTAAAGCTTGGTACTAATGATCCTCAATTTCCTATTCTTGCTGAATTAGCTCCTACCCCAGGTGCTTTTTTCTTTGGCTYTAAATTAGAGTTGTTTAAAAGAGAC------TYT---GATGCTGATTCACCTTCTAAAGACACTTTTGAACTTCGTTATTCTGGTTYTATTAGGTTTGATAGTACTTTACCTGGTTTTGAGACAATTATGAAAGTTYTTAAAGAGAATTTAGATGCTTATGTT---AATTCTAATCAG------AACACTGTT------TCTGGTTCGCTG------AGTCCTAAACCTCAGCGTAAAAGAGGTGTTAAACAATCACCTGAA------------TCGTTTGACTCTCTTAATTTA------------AGTGCTGATACTCAGCACATTTCAAATGATTTTACTCCTGAGGATCATAGTTTACTTGCTACT---CTTGATGATCCTTATGTAGAAGACTCTGTTGCT------------------
>KY674941_HumanHKU1_USA_2016--
ATGTCTTATACTCCCGGTCAT---TATGCTGGAAGTAGAAGCTCCTCTGGAAATCGTTCA------GGAATCCTCAAGAAA---ACTTCTTGGGCTGACCAATCTGAGCGAAATTACCAAACCTTTAATAGAGGCAGAAAAACCCAACCTAAATTCACTGTGTCTACTCAA------CCACAAGGAAATACTATCCCACATTATTCCTGGTTCTCCGGGATCACTCAATTTCAAAAAGGTAGAGACTTTAAATTTTCAGATGGTCAAGGAGTTCCCATTGCTTTCGGAGTACCCCCTTCTGAAGCAAAAGGATATTGGTATAGACACAGCCGGCGTTCTTTTAAAACAGCTGATGGTCAACAAAAGCAGTTGTTACCGAGATGGTATTTCTACTATCTCGGTACCGGCCCATATGCCAATGCATCCTATGGTGAATCCCTCGAAGGGGTCTTCTGGGTTGCTAATCACCAAGCTGACACTTCTACTCCCTCCGATGTTTCGTCAAGGGATCCTACTACTCAAGAAGCTATCCCTACTAGGTTTCCGCCTGGTACGATTTTGCCTCAAGGCTATTATGTTGAAGGCTCAGGAAGGTCTGCTTCTAATAGTCGACCAGGTTCACGTTCTCAATCACGTGGACCCAAT---ACTCGTTCATTAAGTAGAAGTAATTCTAATTTTAGACATTCA------------GATTCTATAGTAAAACCTGATATGGCTGATGAGATCGCTAATCTTGTTTTAGCCAAGCTTGGTAAAGAT---TCTAAACCTCAGCAAGTCACTAAGCAAAATGCCAAGGAAATCAGGCATAAAATTTTAACTAAACCTCGCCAAAAGCGAACTCCTAATAAACATTGTAATGTTCAACAGTGTTTTGGTAAAAGAGGACCTTCTCAAAACTTTGGTAATGCTGAAATGTTAAAGCTTGGTACTAATGATCCTCAGTTTCCTATTCTTGCAGAATTAGCTCCTACACCAGGTGCTTTTTTCTTTGGTTCTAAATTAGAGTTGGTTAAAAGAGAG------TCC---GAGGCTGACTCACCTGTTAAAGATGTTTTTGAACTTCGTTATTCTGGTTCTATTAGGTTTGATAGTACTTTACCTGGTTTTGAGACAATTATGAAAGTTCTTAAAGAGAATTTAGATGCTTATGTT---AATTCTAATCAG------AACACTGTT------TCTGGTTCGCTG------AGTCCTAAACCTCAGCGTAAAAGAGGTGTTAAACAATCACCTGAA------------TTGTTTGACTCTCTTAATTTA------------AGTGCTGATACTCAGCACATTTCAAATGATTTTACTCCTGAGGATCATAGTTTACTTGCTACT---CTTGATGATCCTTATGTAGAAGACTCTGTTGCT---------------TAA
>KY983584_HumanHKU1_USA_2015--
ATGTCTTATACTCCCGGTCAT---TATGCTGGAAGTAGAAGCTCCTCTGGAAATCGTTCA------GGAATCCTCAAGAAA---ACTTCTTGGGCTGACCAATCTGAACGAAATTACCAAACCTTTAATAGAGGCAGAAAAACCCAACCTAAATTCACTGTGTCTACTCAA------CCACAAGGAAATACTATCCCACATTATTCCTGGTTCTCCGGGATCACTCAATTTCAAAAAGGTAGAGACTTTAAATTTTCAGATGGTCAAGGAGTTCCCATTGCTTTCGGAGTACCCCCTTCTGAAGCAAAAGGATATTGGTATAGACACAGCCGGCGTTCTTTTAAAACAGCTGATGGTCAACAAAAGCAGTTGTTACCGAGATGGTATTTCTACTATCTCGGTACCGGCCCATATGCCAATGCCTCCTATGGTGAATCCCTCGAAGGAGTCTTCTGGGTTGCTAATCACCAAGCTGACACTTCTACTCCCTCCGATGTTTCGTCAAGGGATCCTACTACTCAAGAAGCTATCCCTACTAGGTTTCCGCCTGGTACGATTCTGCCTCAAGGCTATTATGTTGAAGGCTCAGGAAGGTCTGCTTCTAATAGTCGACCAGGTTCACGTTCTCAATCACGTGGACCCAAT---AATCGTTCATTAAGTAGAAGTAATTCTAATTTTAGACATTCA------------GATTCTATAGTAAAACCTGATATGGCTGATGAGATTGCTAATCTTGTTTTAGCCAAGCTTGGTAAAGAA---TCTAAACCTCAGCAAGTCACTAAGCAAAATGCCAAGGAAATTAGGCATAAAATTTTAACAAAACCTCGCCAAAAGCGAACTCCTAATAAACATTGTAATGTTCAACAGTGTTTTGGTAAAAGAGGACCTTCTCAAAATTTTGGTAATGCTGAAATGTTAAAGCTTGGTACTAATGATCCTCAGTTTCCTATTCTTGCAGAATTAGCTCCTACACCAGGTGCTTTTTTCTTTGGTTCTAAATTAGAGTTGGTTAAAAGAGAG------TCC---GAGGCTGACTCACCTGTTAAAGATGTTTTTGAACTTCGTTATTCTGGTTCTATTAGGTTTGATAGTACTTTACCTGGTTTTGAGACAATTATGAAAGTTCTTAAAGAGAATTTAGATGCTTATGTT---AATTCTAATCAG------AACACTGTT------TCTGGTTCGCTG------AGTCCTAAACCTCAGCGTAAAAGAGGTGTTAAACAATCACCTGAA------------TTGTTTGACTCTCTTAATTTA------------AGTGCTGATACTCAGCACATTTCAAATGATTTTACTCCTGAGGATCATAGTTTACTTGCTACT---CTTGATGATCCTTATGTAGAAGACTCTGTTGCT---------------TAA
>DQ415901_HumanHKU1_China_2005-01-
ATGTCTTATACTCCCGGTCAT---TATGCTGGAAGTAGAAGCTCCTCTGGAAATCGTTCA------GGAATCCTCAAGAAA---ACTTCTTGGGCTGACCAATCTGAACGAAATTACCAAACCTTTAATAGAGGCAGAAAAACCCAACCTAAATTCACTGTGTCTACTCAA------CCACAAGGAAATACTATCCCACATTATTCCTGGTTCTCCGGGATCACTCAATTTCAAAAAGGTAGAGACTTTAAATTTTCAGATGGTCAAGGAGTTCCCATTGCTTTCGGAGTACCCCTTTCTGAAGCAAAAGGATATTGGTATAGACACAGCCGGCGTTCTTTTAAAACAGCTGATGGTCAACAAAAGCAGTTGTTACCGAGATGGTATTTCTACTATCTCGGTACCGGCCCATATGCCAATGCATCCTATGGTGAATCCCTCGAAGGGGTCTTCTGGGTTGCTAATCACCAAGCTGACACTTCTACTCCCTCCGATGTTTCGTCAAGGGATCCTACTACTCAAGAAGCTATCCCTACTAGGTTTCCGCCTGGTACGATTTTGCCTCAAGGCTATTATGTTGAAGGCTCAGGAAGGTCTGCTTCTAATAGTCGACCAGGTTCACGTTCTCAATCACGTGGACCCAAT---AATCGTTCATTAAGTAGAAGTAATTCTAATTTTAGACATTCA------------GATTCTATAGTAAAACCTGATATGGCTGATGAGATTGCTAATCTTGTTTTAGCCAAGCTTGGTAAAGAA---TCTAAACCTCAGCAAGTCACTAAGCAAAATGCCAAGGAAATTAGGCATAAAATTTTAACAAAACCTCGCCAAAAGCGAACTCCTAATAAACATTGTAATGTTCAACAGTGTTTTGGTAAAAGAGGACCTTCTCAAAATTTTGGTAATGCTGAAATGTTAAAGCTTGGTACTAATGATCCTCAGTTTCCTATTCTTGCAGAATTAGCTCCTACACCAGGTGCTTTTTTCTTTGGTTCTAAATTAGACTTGGTTAAAAGAGAT------TCC---GAGGCTGACTCACCTGTTAAAGATGTTTTTGAACTTCATTATTCTGGTTCTATTAGGTTTGATAGTACTTTACCAGGCTTTGAGACAATTATGAAAGTTCTTGAAGAGAATTTAAATGCTTATGTT---AATTCTAATCAG------AACACTGAT------TCTGATTCGTTG------AGTTCTAAACCTCAGCGTAAAAGAGGTGTTAAACAATTACCAGAA------------CAGTTTGACTCTCTTAATTTA------------AGTGCTGGTACTCAGCACATTTCAAATGATTTTACTCCTGAGGATCATAGTTTACTTGCTACT---CTTGACGATCCTTATGTAGAAGACTCTGTTGCT---------------TAA
>DQ415903_HumanHKU1_China_2003-04-
ATGTCTTATACTCCCGGTCAT---TATGCTGGAAGTAGAAGCTCCTCTGGAAATCGTTCA------GGAATCCTCAAGAAA---ACTTCTTGGGCTGACCAATCTGAGCGAAATTACCAAACCTTTAATAGAGGCAGAAAAACCCAACCTAAATTCACTGTGTCTACTCAA------CCACAAGGAAATACTATCCCACATTATTCCTGGTTCTCCGGGATCACTCAATTTCAAAAAGGTAGAGACTTTAAATTTTCAGATGGTCAAGGAGTTCCCATTGCTTTCGGAGTACCCCCTTCTGAAGCAAAAGGATATTGGTATAGACACAGCCGGCGTTCTTTTAAAACAGCTGATGGTCAACAAAAGCAGTTGTTACCGAGATGGTATTTCTACTATCTCGGTACCGGCCCATATGCCAATGCATCCTATGGTGAATCCCTCGAAGGGGTCTTCTGGGTTGCTAATCACCAAGCTGACACTTCTACTCCCTCCGATGTTTCGTCAAGGGATCCTACTACTCAAGAAGCTATCCCTACTAGGTTTCCGCCTGGTACGATTTTGCCTCAAGGCTATTATGTTGAAGGCTCAGGAAGGTCTGCTTCTAATAGTCGACCAGGTTCACGTTCTCAATCACGTGGACCCAAT---AATCGTTCATTAAGTAGAAGTAATTCTAATTTTAGACATTCA------------GATTCTATAGTAAAACCTGATATGGCTGATGAGATCGCTAATCTTGTTTTAGCCAAGCTTGGTAAAGAT---TCTAAACCTCAGCAAGTCACTAAGCAAAATGCCAAGGAAATCAGGCATAAAATTTTAACAAAACCTCGCCAAAAGCGAACTCCTAATAAACATTGTAATGTTCAACAGTGTTTTGGTAAAAGAGGACCTTCTCAAAATTTTGGTAATGCTGAAATGTTAAAGCTTGGTACTAATGATCCTCAGTTTCCTATTCTTGCAGAATTAGCTCCTACACCAGGTGCTTTTTTCTTTGGTTCTAAATTAGACTTGGTTAAAAGAGAT------TCC---GAGGCTGACTCACCTGTTAAAGATGTTTTTGAACTTCATTATTCTGGTTCTATTAGGTTTGATAGTACTTTACCAGGCTTTGAGACAATTATGAAAGTTCTTGAAGAGAATTTAAATGCTTACGTT---AATTCTAATCAG------AACACTGAT------TCTGATTCGTTG------AGTTCTAAACCTCAGCGTAAAAGAGGTGTTAAACAATTACCAGAA------------CAGTTTGACTCTCTTAATTTA------------AGTGCTGGTACTCAGCACATTTCAAATGATTTTACTCCTGAGGATCATAGTTTACTTGCTACT---CTTGATGATCCTTATGTAGAAGACTCTGTTGCT---------------TAA
>DQ415906_HumanHKU1_China_2004-03-
ATGTCTTATACTCCCGGTCAT---TATGCTGGAAGTAGAAGCTCCTCTGGAAATCGTTCA------GGAATCCTCAAGAAA---ACTTCTTGGGCTGACCAATCTGAACGAAATTACCAAACCTTTAATAGAGGCAGAAAAACCCAACCTAAATTCACTGTGTCTACTCAA------CCACAAGGAAATACTATCCCACATTATTCCTGGTTCTCCGGGATCACTCAATTTCAAAAAGGTAGAGACTTTAAATTTTCAGATGGTCAAGGAGTTCCCATTGCTTTCGGAGTACCCCCTTCTGAAGCAAAAGGATATTGGTATAGACACAACCGGCGTTCTTTTAAAACAGCTGATGGTCAACAAAAGCAGTTGTTACCGAGATGGTATTTCTACTATCTCGGTACCGGCCCATATGCCAATGCATCCTATGGTGAATCCCTCGAAGGGGTCTTCTGGGTTGCTAATCACCAAGCTGACACTTCTACTCCCTCCGATGTTTCGTCAAGGGATCCTACTACTCAAGAAGCTATCCCTACTAGGTTTCCGCCTGGTACGATTTTGCCTCAAGGCTATTATGTTGAAGGCTCAGGAAGGTCTGCTTCTAATAGTCGACCAGGTTCACGTTCTCAATCACGTGGACCCAAT---AATCGTTCATTAAGTAGAAGTAATTCCAATTTTAGACATTCA------------GATTCTATAGTAAAACCTGATATGGCTGATGAGATTGCTAATCTTGTTTTAGCCAAGCTTGGTAAAGAA---TCTAAACCTCAGCAAGTCACTAAGCAAAATGCCAAGGAAATTAGGCATAAAATTTTAACAAAACCTCGCCAAAAGCGAACTCCTAATAAACATTGTAATGTTCAACAGTGTTTTGGTAAAAGAGGACCTTCTCAAAATTTTGGTAATGCTGAAATGTTAAAGCTTGGTACTAATGATCCTCAGTTTCCTATTCTTGCAGAATTAGCTCCTACACCAGGTGCTTTTTTCTTTGGTTCTAAATTAGACTTGGTTAAAAGAGAT------TCC---GAGGCTGACTCACCTGTTAAAGATGTTTTTGAACTTCATTATTCTGGTTCTATTAGGTTTGATAGTACTTTACCAGGCTTTGAGACAATTATGAAAGTTCTTGAAGAGAACTTAAATGCTTATGTT---AATTCTAATCAG------AACACTGAT------TCTGATTCGTTG------AGTTCTAAACCTCAGCGTAAAAGAGGTGTTAAACAATTACCAGAA------------CAGTTTGACTCTCTTAATTTA------------AGTGCTGGTACTCAGCACATTTCAAATGATTTTACTCCTGAGGATCATAGTTTACTTGCTACT---CTTGACGATCCTTATGTAGAAGACTCTGTTGCT---------------TAA
>DQ415907_HumanHKU1_China_2004-03-
ATGTCTTATACTCCCGGTCAT---TATGCTGGAAGTAGAAGCTCCTCTGGAAATCGTTCA------GGAATCCTCAAGAAA---ACTTCTTGGGCTGACCAATCTGAACGAAATTACCAAACCTTTAATAGAGGCAGAAAAACCCAACCTAAATTCACTGTGTCTACTCAA------CCACAAGAAAATACTATCCCACATTATTCCTGGTTCTCCGGGATCACTCAATTTCAAAAAGGTAGAGACTTTAAATTTTCAGATGGTCAAGGAGTTCCCATTGCTTTCGGAGTACCCCCTTCTGAAGCAAAAGGATATTGGTATAGACACAGCCGGCGTTCTTTTAAAACAGCTGATGGTCAACAAAAGCAGTTGTTACCGAGATGGTATTTCTACTATCTCGGTACCGGCCCATATGCCAATGCATCCTATGGTGAATCCCTCGAAGGGGTCTTCTGGGTTGCTAATCACCAAGCTGACACTTCTACTCCCTCCGATGTTTCGTCAAGGGATCCTACTACTCAAGAAGCTATCCCTACTAGGTTTCCGCCTGGTACGATTTTGCCTCAAGGCTATTATGTTGAAGGCTCAGGAAGGTCTGCTTCTAATAGTCGACCAGGTTCACGTTCTCAATCACGTGGACCCAAT---AATCGTTCATTAAGTAGAAGTAATTCTAATTTTAGACATTCA------------GATTCTATAGTAAAACCTGATATGGCTGATGAGATTGCTAATCTTGTTTTAGCCAAGCTTGGTAAAGAA---TCTAAACCTCAGCAAGTCACTAAGCAAAATGCCAAGGAAATTAGGCATAAAATTTTAACAAAACCTCGCCAAAAGCGAACTCCTAATAAACATTGTAATGTTCAACAGTGTTTTGGTAAAAGAGGACCTTCTCAAAATTTTGGTAATGCTGAAATGTTAAAGCTTGGTACTAATGATCCTCAGTTTCCTATTCTTGCAGAATTAGCTCCTACACCAGGTGCTTTTTTCTTTGGTTCTAAATTAGACTTGGTTAAAAGAGAT------TCC---GAGGCTGACTCACCTGTTAAAGATGTTTTTGAACTTCATTATTCTGGTTCTATTAGGTTTGATAGTACTTTACCAGGCTTTGAGACAATTATGAAAGTTCTTGAAGAGAACTTAAATGCTTATGTT---AATTCTAATCAG------AACACTGAT------TCTGATTCGTTG------AGTTCTAAACCTCAGCGTAAAAGAGGTGTTAAACAATTACCAGAA------------CAGTTTGACTCTCTTAATTTA------------AGTGCTGGTACTCAGCACATTTCAAATGATTTTACTCCTGAGGATCATAGTTTACTTGCTACT---CTTGACGATCCTTATGTAGAAGACTCTGTTGCT---------------TAA
>DQ415908_HumanHKU1_China_2004-04-
ATGTCTTATACTCCCGGTCAT---TATGCTGGAAGTAGAAGCTCCTCTGGAAATCGTTCA------GGAATCCTCAAGAAA---ACTTCTTGGGCTGACCAATCTGAACGAAATTACCAAACCTTTAATAGAGGCAGAAAAACCCAACCTAAATTCACTGTGTCTACTCAA------CCACAAGGAAATACTATCCCACATTATTCCTGGTTCTCCGGGATCACTCAATTTCAAAAAGGTAGAGACTTTAAATTTTCAGATGGTCAAGGAGTTCCCATTGCTTTCGGAGTACCCCCTTCTGAAGCAAAAGGATATTGGTATAGACACAGCCGGCGTTCTTTTAAAACAGCTGATGGTCAACAAAAGCATTTGTTACCGAGATGGTATTTCTACTATCTCGGTACCGGCCCATATGCCAATGCATCCTATGGTGAATCCCTCGAAGGGGTCTTCTGGGTTGCTAATCACCAAGCTGACACTTCTACTCCCTCCGATGTTTCGTCAAGGGATCCTACTACTCAAGAAGCTATCCCTACTAGGTTTCCGCCTGGTACGATTTTGCCTCAAGGCTATTATGTTGAAGGCTCAGGAAGGTCTGCTTCTAATAGTCGACCAGGTTCACGTTCTCAATCACGTGGACCCAAT---AATCGTTCATTAAGTAGAAGTAATTCTAATTTTAGACATTCA------------GATTCTATAGTAAAACCTGATATGGCTGATGAGATTGCTAATCTTGTTTTAGCCAAGCTTGGTAAAGAA---TCTAAACCTCAGCAAGTCACTAAGCAAAATGCCAAGGAAATTAGGCATAAAATTTTAACAAAACCTCGCCAAAAGCGAACTCCTAATAAACATTGTAATGTTCAACAGTGTTTTGGTAAAAGAGGACCTTCTCAAAATTTTGGTAATTCTGAAATGTTAAAGCTTGGTACTAATGATCCTCAGTTTCCTATTCTCGCAGAATTAGCTCCTACACCAGGTGCTTTTTTCTTTGGTTCTAAATTAGACTTGGTTAAAAGAGAT------TCC---GAGGCTGACTCACCTGTTAAAGATGTTTTTGAACTTCATTATTCTGGTTCTATTAGGTTTGATAGTACTTTACCAGGCTTTGAGACAATTATGAAAGTTCTTGAAGAGAACTTAAATGCTTATGTT---AATTCTAATCAG------AACACTGAT------TCTGATTCGTTG------AGTTCTAAACCTCAGCGTAAAAGAGGTGTTAAACAATTACCAGAA------------CAGTTTGACTCTCTTAATTTA------------AGTGCTGGTACTCAGCACATTTCAAATGATTTTACTCCTGAGGATCATAGTTTACTTGCTACT---CTTGACGATCCTTATGTAGAAGACTCTGTTGCT---------------TAA
>HM034837_HumanHKU1_France_2005-03-04
ATGTCTTATACTCCCGGTCAT---TATGCTGGAAGTAGAAGCTCCTCTGGAAATCGTTCA------GGAATCCTCAAGAAA---ACTTCTTGGGCTGACCAATCTGAGCGAAATTACCAAACCTTTAATAGAGGCAGAAAAACCCAACCTAAATTCACTGTGTCTACTCAA------CCACAAGGAAATACTATCCCACATTATTCCTGGTTCTCCGGGATCACTCAATTTCAAAAAGGTAGAGACTTTAAATTTTCAGATGGTCAAGGAGTTCCCATTGCTTTCGGAGTACCCCCTTCTGAAGCAAAAGGATATTGGTATAGACACAGCCGGCGTTCTTTTAAAACAGCTGATGGTCAACAAAAGCAGTTGTTACCGAGATGGTATTTCTACTATCTCGGTACCGGCCCATATGCCAATGCATCCTATGGTCAATCCCTCGAAGGGGTCTTCTGGGTTGCTAATCACCAAGCTGACACTTCTACTCCCTCCGATGTTTCGTCAAGGGATCCTACTACTCAAGAAGCTATCCCTACTAGGTTTCCGCCTGGTACGATTTTGCCTCAAGGCTATTATGTTGAAGGCTCAGGAAGGTCTGCTTCTAATAGTCGACCAGGTTCACGTTCTCAATCACGTGGACCCAAT---AATCGTTCATTAAGTAGAAGTAATTCTAATTTTAGACATTCA------------GATTCTATAGTAAAACCTGATATGGCTGATGAGATCGCTAATCTTGTTTTAGCCAAGCTTGGTAAAGAT---TCTAAACCTCAGCAAGTTACTAAGCAAAATGCCAAGGAAATCAGGCATAAAATTTTAACTAAACCTCGCCAAAAGCGAACTCCTAATAAACATTGTAATGTTCAACAGTGTTTTGGTAAAAGAGGACCTTCTCAAAACTTTGGTAATGCTGAAATGTTAAAGCTTGGTACTAATGATCCTCAGTTTCCTATTCTTGCAGAATTAGCTCCTACACCAGGTGCTTTTTTCTTTGGTTCTAAATTAGAGTTGGTTAAAAGAGAG------TCC---GAGGCTGACTCACCTGTTAAAGATGTTTTTGAACTTCGTTATTCTGGTTCTATTAGGTTTGATAGTACTTTACCTGGTTTTGAGACAATTATGAAAGTTCTTAAAGAGAATTTAGATGCTTATGTT---AATTCTAATCAG------AACACTGTT------TCTGGTTCGCTG------AGTCCTAAACCTCAGCGTAAAAGAGGTGTTAAACAATCACCTGAA------------TTGCTTGACCCTCTTAATTTA------------AGTGCTGATACTCAGCACATTTCAAATGATTTTACTCCTGAGGATCATAGTTTACTTGCTACT---CTTGATGATCCTTATGTAGAAGACTCTGTTGCT---------------TAA
>KF686340_HumanHKU1_USA_2009-11-28
ATGTCTTATACTCCCGGTCAT---TATGCTGGAAGTAGAAGCTCCTCTGGAAATCGTTCA------GGAATCCTCAAGAAA---ACTTCTTGGGCTGACCAATCTGAGCGAAATTACCAAACCTTTAATAGAGGCAGAAAAACCCAACCTAAATTCACTGTGTCTACTCAA------CCACAAGGAAATACTATCCCACATTATTCCTGGTTCTCCGGGATCACTCAATTTCAAAAAGGTAGAGACTTTAAATTTTCAGATGGTCAAGGAGTTCCCATTGCTTTCGGAGTACCCCCTTCTGAAGCAAAAGGATATTGGTATAGACACAGCCGGCGTTCTTTTAAAACAGCTGATGGTCAACAAAAGCAGTTGTTACCGAGATGGTATTTCTACTATCTCGGTACCGGCCCATATGCCAATGCATCCTATGGTGAATCCCTCGAAGGGGTCTTCTGGGTTGCTAATCACCAAGCTGACACTTCTACTCCCTCCGATGTTTCGTCAAGGGATCCTACTACTCAAGAAGCTATCCCTACTAGGTTTCCGCCTGGTACGATTTTGCCTCAAGGCTATTATGTTGAAGGCTCAGGAAGGTCTGCTTCTAATAGTCGACCAGGTTCACGTTCTCAATCACGTGGACCCAAT---ACTCGTTCATTAAGTAGAAGTAATTCTAATTTTAGACATTCA------------GATTCTATAGTAAAACCTGATATGGCTGATGAGATCGCTAATCTTGTTTTAGCCAAGCTTGGTAAAGAT---TCTAAACCTCAGCAAGTCACTAAGCAAAATGCCAAGGAAATCAGGCATAAAATTTTAACTAAACCTCGCCAAAAGCGAACTCCTAATAAACATTGTAATGTTCAACAGTGTTTTGGTAAAAGAGGACCTTCTCAAAACTTTGGTAATGCTGAAATGTTAAAGCTTGGTACTAATGATCCTCAGTTTCCTATTCTTGCAGAATTAGCTCCTACACCAGGTGCTTTTTTCTTTGGTTCTAAATTAGAGTTGGTTAAAAGAGAG------TCC---GAGGCTGACTCACCTGTTAAAGATGTTTTTGAACTTCGTTATTCTGGTTCTATTAGGTTTGATAGTACTTTACCTGGTTTTGAGACAATTATGAAAGTTCTTAAAGAGAATTTAGATGCTTATGCT---AATTCTAATCAG------AACACTGTT------TCTGGTTCGCTG------AGTCCTAAACCTCAGCGTAAAAGAGGTGTTAAACAATCACCTGAA------------TTGTTTGACTCTCTTAATTTA------------AGTGCTGATACTCAGCACATTTCAAATGATTTTACTCCTGAGGATCATAGTTTACTTGCTACT---CTTGATGATCCTTATGTAGAAGACTCTGTTGCT---------------TAA
>KF686342_HumanHKU1_USA_2009-12-13
ATGTCTTATACTCCCGGTCAT---TATGCTGGAAGTAGAAGCTCCTCTGGAAATCGTTCA------GGAATCCTCAAGAAA---ACTTCTTGGGCTGACCAATCTGAGCGAAATTACCAAACCTTTAATAGAGGCAGAAAAACCCAACCTAAATTCACTGTGTCTACTCAA------CCACAAGGAAATACTATCCCACATTATTCCTGGTTCTCCGGGATCACTCAATTTCAAAAAGGTAGAGACTTTAAATTTTCAGATGGTCAAGGAGTTCCCATTGCTTTCGGAGTCCCCCCTTCTGAAGCAAAAGGATATTGGTATAGACACAGCCGGCGTTCTTTTAAAACAGCTGATGGTCAACAAAAGCAGTTGTTACCGAGATGGTATTTCTACTATCTCGGTACCGGCCCATATGCCAATGCATCCTATGGTGAATCCCTCGAAGGGGTCTTCTGGGTTGCTAATCACCAAGCTGACACTTCTACTCCCTCCGATGTTTCGTCAAGGGATCCTACTACTCAAGAAGCTATCCCTACTAGGTTTCCGCCTGGTACGATTTTGCCTCAAGGCTATTATGTTGAAGGCTCAGGAAGGTCTGCTTCTAATAGTCGACCAGGTTCACGTTCTCAATCACGTGGACCCAAT---ACTCGTTCATTAAGTAGAAGTAATTCTAATTTTAGACATTCA------------GATTCTATAGTAAAACCTGATATGGCTGATGAGATCGCTAATCTTGTTTTAGCCAAGCTTGGTAAAGAT---TCTAAACCTCAGCAAGTCACTAAGCAAAATGCCAAGGAAATCAGGCATAAAATTTTAACTAAACCTCGCCAAAAGCGAACTCCTAATAAACATTGTAATGTTCAACAGTGTTTTGGTAAAAGAGGACCTTCTCAAAACTTTGGTAATGCTGAAATGTTAAAGCTTGGTACTAATGATCCTCAGTTTCCTATTCTTGCAGAATTAGCTCCTACACCAGGTGCTTTTTTCTTTGGTTCTAAATTAGAGTTGGTTAAAAGAGAG------TCC---GAGGCTGACTCACCTGTTAAAGATGTTTTTGAACTTCGTTATTCTGGTTCTATTAGGTTTGATAGTACTTTACCTGGTTTTGAGACAATTATGAAAGTTCTTAAAGAGAATTTAGATGCTTATGTT---AATTCTAATCAG------AACACTGTT------TCTGGTTCGCTG------AGTCCTAAACCTCAGCGTAAAAGAGGTGTTAAACAATCACCTGAA------------TTGTTTGACTCTCTTAATTTA------------AGTGCTGATACTCAGCACATTTCAAATGATTTTACTCCTGAGGATCATAGTTTACTTGCTACT---CTTGATGATCCTTATGTAGAAGACTCTGTTGCT---------------TAA
>KF686344_HumanHKU1_USA_2009-12-28
ATGTCTTATACTCCCGGTCAT---TATGCTGGAAGTAGAAGCTCCTCTGGAAATCGTTCA------GGAATCCTCAAGAAA---ACTTCTTGGGCTGACCAATCTGAACGAAATTACCAAACCTTTAATAGAGGCAGAAAAACCCAACCTAAATTCACTGTGTCTACTCAA------CCACAAGGAAATACTATCCCACATTATTCCTGGTTCTCCGGGATCACTCAATTTCAAAAAGGTAGAGACTTTAAATTTTCAGATGGTCAAGGAGTTCCCATTGCTTTCGGAGTACCCCCTTCTGAAGCAAAAGGATATTGGTATAGACACAGCCGGCGTTCTTTTAAAACAGCTGATGGTCAACAAAAGCAGTTGTTACCGAGATGGTATTTCTACTATCTCGGTACCGGCCCATATGCCAATGCCTCCTATGGTGAATCCCTCGAAGGGGTCTTCTGGGTTGCTAATCACCAAGCTGACACTTCTACTCCCTCCGATGTTTCGTCAAGGGATCCTACTACTCAAGAAGCTATCCCTACTAGGTTTCCGCCTGGTACGATTCTGCCTCAAGGCTATTATGTTGAAGGCTCAGGAAGGTCTGCTTCTAATAGTCGACCAGGTTCACGTTCTCAATCACGTGGACCCAAT---AATCGTTCATTAAGTAGAAGTAATTCTAATTTTAGACATTCA------------GATTCTATAGTAAAACCTGATATGGCTGATGAGATTGCTAATCTTGTTTTAGCCAAGCTTGGTAAAGAA---TCTAAACCTCAGCAAGTCACTAAGCAAAATGCCAAGGAAATTAGGCATAAAATTTTAACAAAACCTCGCCAAAAGCGAACTCCTAATAAACATTGTAATGTTCAACAGTGTTTTGGTAAAAGAGGACCTTCTCAAAATTTTGGTAATGCTGAAATGTTAAAGCTTGGTACTAATGATCCTCAGTTTCCTATTCTTGCAGAATTAGCTCCTACACCAGGTGCTTTTTTCTTTGGTTCTAAATTAGACTTGGTTAAAAGAGAT------TCC---GAGGCTGACTCACCTGTTAAAGATGTTTTTGAACTTCATTATTCTGGTTCTATTAGGTTTGATAGTACTTTACCAGGCTTTGAGACAATTATGAAAGTTCTTGAAGAGAATTTAAATGCTTATGTT---AATTCTAATCAG------AACACTGAT------TCTGATTCGTTG------AGTTCTAAACCTCAGCGTAAAAGAGGTGTTAAACAATTACCAGAA------------CAGTTTGACTCTCTTAATTTA------------AGTGCTGGTACTCAGCACATTTCAAATGATTTTACTCCTGAGGATCATAGTTTACTTGCTACT---CTTGACGATCCTTATGTAGAAGACTCTGTTGCT---------------TAA
>DQ339101_HumanHKU1_HKong_2004-01-
ATGTCTTATACTCCCGGTCAT---CATGCTGGAAGTAGAAGCTCCTCTGGAAATCGTTCA------GGAATCCTCAAGAAA---ACTTCTTGGGTTGACCAATCTGAGCGAAGCCATCAAACCTATAATAGAGGCAGAAAACCCCAACCAAAATTCACTGTGTCTACTCAA------CCACAAGGAAACCCTATCCCACATTATTCCTGGTTCTCTGGGATTACCCAATTTCAAAAAGGTAGAGACTTTAAATTTCCAGATGGTCAAGGAGTACCCATTGCTTACGGGATACCCCCTTCTGAAGCAAAAGGATATTGGTATAAACACAACCGGCGTTCTTTTAAAACAGCTGATGGTCAACAAAAGCAGTTGTTACCAAGATGGTATTTCTACTATCTCGGTACCGGTCCATATGCCAGTTCATCCTATGGTGATGCCCACGAAGGTATCTTCTGGGTCGCTAGTCACCAAGCTGATACTTCTATTCCCTCCGATGTTTCGGCAAGGGATCCTACTATTCAAGAAGCTATCCCTACTAGGTTTTCGCCTGGTACGATTTTGCCTCAAGGCTATTATGTTGAAGGCTCAGGAAGGTCTGCTTCTAATAGCCGGCCAGGTTCACGTTCTCAATCACGTGGACCCAAT---AATCGTTCATTAAGTAGAAGTAATTCTAATTTTAGACATTCT------------GATTCTATAGTGAAACCTGATATGGCTGATGAGATTGCTAGTCTTGTCTTAGCCAAGCTTGGTAAAGAT---TCTAAACCTCAGCAAGTTACCAAGCAAAATGCTAAGGAAATTAGGCATAAAATTTTAATGAAACCTCGCCAAAAGCGAACTCCTAATAAATTTTGTAATGTTCAACAGTGTTTTGGTAAAAGAGGACCGCTCCAAAACTTTGGTAATTCTGAAATGTTAAAGCTTGGTACTAATGATCCTCAATTTCCTATTCTTGCTGAATTAGCTCCTACACCAGGTGCTTTTTTCTTTGGCTCTAAATTAGAGTTGTTTAAAAGAGAC------TCT---GATGCTGATTCACCTTCTAAAGACACTTTTGAACTTCGTTATTCTGGTTCTATTAGGTTTGATAGTACTTTACCTGGTTTTGAGACAATTATGAAAGTTCTTAAAGAGAATTTAGATGCTTATGTT---AATTCTAATCAG------AACACTGTT------TCTGGTTCGCTG------AGTCCTAAACCTCAGCGTAAAAGAGGTGTTAAACAATCACCTGAA------------TCGTTTGACTCTCTTAATTTA------------AGTGCTGATACTCAGCACATTTCAAATGATTTTACTCCTGAGGATCATAGTTTACTTGCTACT---CTTGATGATCCTTATGTAGAAGACTCTGTTGCT---------------TAA
>DQ415902_HumanHKU1_HKong_2005-02-
ATGTCTTATACTCCCGGTCAT---CATGCTGGAAGTAGAAGCTCCTCTGGAAATCGTTCA------GGAATCCTCAAGAAA---ACTTCTTGGGTTGACCAATCTGAGCGAAGCCATCAAACCTATAATAGAGGCAGAAAACCCCAACCCAAATTCACTGTGTCTACTCAA------CCACAAGGAAACCCTATCCCACATTATTCCTGGTTCTCTGGGATTACCCAATTTCAAAAAGGTAGAGACTTTAAATTTCCAGATGGTCAAGGAGTACCCATTGCTTACGGGATACCCCCTTCTGAAGCAAAAGGATATTGGTATAAACACAACCGGCGTTCTTTTAAAACAGCTGATGGTCAACAAAAGCAGTTGTTACCAAGATGGTATTTCTACTATCTCGGTACCGGTCCATATGCCAGTTCATCCTATGGTGATGCCCACGAAGGTATCTTCTGGGTCGCTAGTCACCAAGCTGACACTTCTATTCCCTCCGATGTTTCGGCAAGGGATCCTACTATTCAAGAAGCTATCCCTACTAGGTTTTCGCCTGGTACGATTTTGCCTCAAGGCTATTATGTTGAAGGCTCAGGAAGGTCTGCTTCTAATAGCCGGCCAGGTTCACGTTCTCAATCACGTGGACCCAAT---AATCGTTCATTAAGTAGAAGTAATTCTAATTTTAGACATTCT------------GATTCTATAGTGAAACCTGATATGGCTGATGAGATTGCTAGTCTTGTCTTGGCCAAGCTTGGTAAAGAT---TTTAAACCTCAGCAAGTTACCAAGCAAAATGCTAAGGAAATTAGGCATAAAATTTTAATGAAACCTCGCCAAAAGCGAACTCCTAATAAATTTTGTAATGTTCAACAGTGTTTTGGTAAAAGAGGACCGCTCCAAAACTTTGGTAATTCTGAAATGTTAAAGCTTGGTACTAATGATCCTCAATTTCCTATTCTTGCTGAATTAGCTCCTACACCAGGTGCTTTTTTCTTTGGCTCTAAATTAGAGTTGTTTAAAAGAGAC------TCT---GATGCTGATTCACCTTCTAAAGACACTTTTGAACTTCGTTATTCTGGTTCTATTAGGTTTGATAGTACTTTACCTGGTTTTGAGACAATTATGAAAGTTCTTAAAGAGAATTTAGATGCTTATGTT---AATTCTAATCAG------AACACTGTT------TCTGGTTCGCTG------AGTCCTAAACCTCAGCGTAAAAGAGGTGTTAAACAATCACCTGAA------------TCGTTTGACTCTCTTAATTTA------------AGTGCTGATACTCAGCACATTTCAAATGATTTTACTCCTGAGGATCATAGTTTACTTGCTACT---CTTGATGATCCTTATGTAGAAGACTCTGTTGCT---------------TAA
>KY674921_HumanHKU1_USA_2016--
ATGTCTTATACTCCCGGTCAT---CATGCTGGAAGTAGAAGCTCCTCTGGAAATCGTTCA------GGAATCCTCAAGAAA---ACTTCTTGGGTTGACCAATCTGAGCGAAGCCATCAAACCTATAATAGAGGCAGAAAACCCCAACCCAAATTCACTGTGTCTACTCAA------CCACAAGGAAACCCTATCCCACATTATTCCTGGTTCTCTGGGATTACCCAATTTCAAAAAGGTAGAGACTTTAAATTTCCAGATGGTCAAGGAGTACCCATTGCTTACGGGATACCCCCTTCTGAAGCAAAAGGATATTGGTATAAACACAACCGGCGTTCTTTTAAAACAGCTGATGGTCAACAAAAGCAGTTGTTACCAAGATGGTATTTCTACTATCTCGGTACCGGTCCATATGCCAGTTCATCCTATGGTGATGCCCACGAAGGTATCTTCTGGGTCGCTAGTCACCAAGCTGACACTTCTATTCCCTCCGATGTTTCGGCAAGGGATCCTACTATTCAAGAAGCTATCCCTACTAGGTTTTCGCCTGGTACGATTTTGCCTCAAGGCTATTATGTTGAAGGCTCAGGAAGGTCTGCTTCTAATAGCCGGCCAGGTTCACGTTCTCAATCACGTGGACCCAAT---AATCGGTCATTAAGTAGAAGTAATTCTAATTTTAGACATTCT------------GATTCTATAGTGAAACCTGATATGGCTGATGAGATTGCTAGTCTTGTCTTGGCCAAGCTTGGTAAAGAT---TCTAAACCTCAGCAAGTTACCAAGCAAAATGCTAAGGAAATTAGGCATAAAATTTTAATGAAACCTCGCCAAAAGCGAACTCCTAATAAATTTTGTAATGTTCAACAGTGTTTTGGTAAAAGAGGACCGCTCCAAAACTTTGGTAATTCTGAAATGTTAAAGCTTGGTACTAATGATCCTCAATTTCCTATTCTTGCTGAATTAGCTCCTACACCAGGTGCTTTTTTCTTTGGCTCTAAATTAGAGTTGTTTAAAAGAGAC------TCT---GATGCTGATTCACCTTCTAAAGACACTTTTGAACTTCGTTACTCTGGTTCTATTAGGTTTGATAGTACTTTACCTGGTTTTGAGACAATTATGAAAGTTCTTAAAGAGAATTTAGATGCTTATGTT---AATTCTAATCAG------AACACTGTT------TCTGGTTCGCTG------AGTCCTAAACCTCAGCGTAAAAGAGGTGTTAAACAATCACCTGAA------------TCGTTTGACTCTCTTAATTTA------------AGTGCTGATACTCAGCACATTTCAAATGATTTTACTCCTGAGGATCATAGTTTACTTGCTACT---CTTGATGATCCTTATGTAGAAGACTCTGTTGCT---------------TAA
>MH940245_HumanHKU1_Thailand_2017-06-04
ATGTCTTATACTCCCGGTCAT---CATGCTGGAAGTAGAAGCTCCTCTGGAAATCGTTCA------GGAATCCTCAAGAAA---ACTTCTTGGGTTGACCAATCTGAGCGAAGCCATCAAACCTATAATAGAGGCAGAAAACCCCAACCCAAATTCACTGTGTCTACTCAA------CCACAAGGAAACCCTATCCCACATTATTCCTGGTTCTCTGGGATTACCCAATTTCAAAAAGGTAGAGACTTTAAATTTCCAGATGGTCAAGGAGTACCCATTGCTTACGGGATACCCCCTTCTGAAGCAAAAGGATATTGGTATAAACACAACCGGCGTTCTTTTAAAACAGCTGATGGTCAACAAAAGCAGTTGTTACCAAGATGGTATTTCTACTATCTCGGTACCGGTCCATATGCCAGTTCATCCTATGGTGATGCCCACGAAGGTATCTTCTGGGTCGCTAGTCACCAAGCTGACACTTCTATTCCCTCCGATGTTTCGGCAAGGGATCCTACTATTCAAGAAGCTATCCCTACTAGGTTTTCGCCTGGTACGATTTTGCCTCAAGGCTATTATGTTGAAGGCTCAGGAAGGTCTGCTTCTAATAGCCGGCCAGGTTCACGTTCTCAATCACGTGGACCCAAT---AATCGTTCATTAAGTAGAAGTAATTCTAATTTTAGACATTCT------------GATTCTATAGTGAAACCTGATATGGCTGATGAGATTGCTAGTCTTGTCTTGGCCAAGCTTGGTAAAGAT---TCTAAACCTCAGCAAGTTACCAAGCAAAATGCTAAGGAAATTAGGCATAAAATTTTAATGAAACCTCGCCAAAAGCGAACTCCTAATAAATTTTGTAATGTTCAACAGTGTTTTGGTAAAAGAGGACCGCTCCAAAACTTTGGTAATTCTGAAATGTTAAAGCTTGGTACTAATGATCCTCAATTTCCTATTCTTGCTGAATTAGCCCCTACACCAGGTGCTTTTTTCTTTGGCTCTAAATTAGAGTTGTTTAAAAGAGAC------TCT---GATGCTGATTCACCTTCTAAAGACACTTTTGAACTTCGTTATTCTGGTTCTATTAGGTTTGATAGTACTTTACCTGGTTTTGAGACAATTATGAAAGTTCTTAAAGAGAATTTAGATGCTTATGTT---AATTCTAATCAG------AACACTGTT------TCTGGTTCGCTG------AGTCCTAAACCTCAGCGTAAAAGAGGTGTTAAACAATCACCTGAA------------TCGTTTGACTCTCTTAATTTA------------AGTGCTGATACTCAGCACATTTCAAATGATTTTACTCCTGAGGATCATAGTTTACTTGCTACT---CTTGATGATCCTTATGTAGAAGACTCTGTTGCT---------------TAA
>MK167038_HumanHKU1_USA_2017--
ATGTCTTATACTCCCGGTCAT---CATGCTGGAAGTAGAAGCTCCTCTGGAAATCGTTCA------GGAATCCTCAAGAAA---ACTTCTTGGGTTGACCAATTTGAGCGAAGCCATCAAACCTATAATAGAGGCAGAAAACCCCAACCCAAATTCACTGTGTCTACTCAA------CCACAAGGAAACCCTATCCCACATTATTCCTGGTTCTCTGGGATTACCCAATTTCAAAAAGGTAGAGACTTTAAATTTCCAGATGGTCAAGGAGTACCCATTGCTTACGGGATACCCCCTTCTGAAGCAAAAGGATATTGGTATAAACACAACCGGCGTTCTTTTAAAACAGCTGATGGTCAACAAAAGCAGTTGTTACCAAGATGGTATTTCTACTATCTCGGTACCGGTCCATATGCCAGTTCATCCTATGGTGATGCCCACGAAGGTATCTTCTGGGTCGCTAGTCACCAAGCTGACACTTCTATTCCCTCCGATGTTTCGGCAAGGGATCCTACTATTCAAGAAGCTATCCCTACTAGGTTTTCGCCTGGTACGATTTTGCCTCAAGGCTATTATGTTGAAGGCTCAGGAAGGTCTGCTTCTAATAGCCGGCCAGGTTCACGTTCTCAATCACGTGGACCCAAT---AATCGTTCATTAAGTAGAAGTAATTCTAATTTTAGACATTCT------------GATTCTATAGTGAAACCTGATATGGCTGATGAGATTGCTAGTCTTGTCTTGGCCAAGCTTGGTAAAGAT---TCTAAACCTCAGCAAGTTACCAAGCAAAATGCTAAGGAAATTAGGCATAAAATTTTAATGAAACCTCGCCAAAAGCGAACTCCTAATAAATTTTGTAATGTTCAACAGTGTTTTGGTAAAAGAGGACCGCTCCAAAACTTTGGTAATTCTGAAATGTTAAAGCTTGGTACTAGTGATCCTCAATTTCCTATTCTTGCTGAATTAGCTCCTACACCAGGTGCTTTTTTCTTTGGCTCTAAATTAGAGTTGTTTAAAAGAGAC------TCT---GATGCTGATTCACCTTCTAAAGACACTTTTGAACTTCGTTATTCTGGTTCTATTAGGTTTGATAGTACTTTACCTGGTTTTGAGACAATTATGAAAGTTCTTAAAGAGAATTTAGATGCTTATGTT---AATTCTAATCAG------AACACTGTT------TCTGGTTCGCTG------AGTCCTAAACCTCAGCGTAAAAGAGGTGTTAAACAATCACCTGAA------------TCGTTTGACTCTCTTAATTTA------------AGTGCTGATACTCAGCACATTTCAAATGATTTTACTCCTGAGGATCATAGTTTACTTGCTACT---CTTGATGATCCTTATGTAGAAGACTCTGTTGCT---------------TAA
>KF923888_HumanOC43_China_2010-07-
ATGTCTTTTACTCCTGGTAAGCAATCCAGT---AGTAGAGCGTCCTCTGGAAATCGGTCCGGTAATGGCATCCTCAAG------------TGGGCCGATCAGTCCGACCAGTTTAGAAATGTTCAAACCAGGGGTAGAAGAGCTCAACCCAAGCAAACTGCTACTTCTCAACAACCATCAGGAGGGAATGTTGTACCCTACTATTCTTGGTTCTCTGGAATTACTCAGTTTCAAAAGGGAAAGGCGTTTGAGTTTGCAGAAGGACAAGGTGTGCCTATTGCACCAGGAGTCCCAGCTACTGAAGCTAAGGGGTACTGGTACAGACACAACAGACGTTCTTTTAAAACAGCCGATGGCAACCAGCGTCAACTGCTGCCACGATGGTATTTTTACTATCTGGGAACAGGACCGCATGCTAAAGACCAGTATGGCACCGATATTGACGGAGTCTACTGGGTCGCTAGCAACCAGGCTGATGTCAATACCTCGGCTGACATTGTCGATCGGGACCCAAGTAGCGATGAGGCTATTCCGACTAGGTTTCCGCCTGGCACGGTACTCCCTCAGGGTTACTATATTGAAGGCTCAGGAAGGTCTGCTCCTAATTCCAGATCTACTTCGCGCACATCCAGCAGAGCCTCTAGT---GCAGGATCGCGTAGTAGAGCCAATTCTGGCAATAGAACCCCT------------ACCTCTGGTGTAACACCTGACATGGCTGATCAAATTGCTAGTCTTGTTTTGGCAAAACTTGGCAAGGATGCCACTAAACCTCAGCAAGTAACTAAGCATACTGCCAAAGAAGTCAGACAGAAAATTTTGAATAAACCCCGCCAGAAGAGGAGCCCCAATAAACAATGCACTGTTCAGCAGTGTTTTGGTAAGAGAGGCCCTAATCAGAATTTTGGTGGTGGAGAAATGTTAAAACTTGGAACTAGTGACCCACAGTTCCCCATTCTTGCAGAACTCGCACCCACAGCTGGTGCGTTTTTCTTTGGATCAAGATTAGAGTTGGCCAAAGTGCAGAATTTATCTGGGAATCCTGACGAGCCTCAGAAGGATGTTTATGAATTGCGTTATAACGGCGCAATTAGGTTTGACAGTACACTTTCAGGCTTTGAGACCATAATGAAGGTGCTGAGTGAGAATTTGAATGCCTATCAACAACAA---------------GATGGT---------ATGATGAATATG------AGTCCAAAACCACAGCGTCAGCGTGGTCATAAGAATGGACAAGGA------------GAAAATGATAATATAAGTGTTGCAGTGCCCAAAAGCCGCGTGCAGCAAAATAAGAGTATAGAGTTGACTGCAGAGGACATCAGCCTTCTTAAGAAG---ATGGATGAGCCCTATACTGAAGACACCTCAGAAATA------------TAA
>KF923918_HumanOC43_China_2010-05-
ATGTCTTTTACTCCTGGTAAGCAATCCAGT---AGTAGAGCGTCCTCTGGAAATCGGTCTGGTAATGGCATCCTCAAG------------TGGGCCGATCAGTCCGACCAGTTTAGAAGTGTTCAAACCAGGGGTAGAAGAGCTCAACCCAAGCAAACTGCTACTTCTCAGCAACCATCAGGAGGGAATGTTGTACCCTACTATTCTTGGTTCTCTGGAATTACTCAGTTTCAAAAGGGAAAGGAGTTTGAGTTTGCAGAAGGACAAGGTGTGCCTATTGCACCAGGAGTCCCAGCTACTGAAGCTAAGGGGTACTGGTACAGACACAACAGACGTTCTTTTAAAACAGCCGATGGCAACCAGCGTCAACTGCTGCCACGATGGTATTTTTACTATCTGGGAACAGGACCGCATGCTAAAGACCAGTACGGCACCGATATTAACGGAGTCTACTGGGTCGCTAGCAACCAGGCTGATGTCAATACCCCGGCTGACATTGTCGATCGGGACCCAAGTAGCGATGAGGCTATTTCGACTAGGTTTCCGCCTGGCACGGTACTCCCTCAGGGTTACTATATTGAAGGCTCAGGAAGGTCTGCTCCTAATTCCAGATCTACTTCGCGCACATCCAGCAGAGCCTCTAGT---GCAGGATCGCGTAGTAGAGCCAATTCTGGCAATAGAACCCCT------------ACCTCTGGTGTAACACCTGACATGGCTGATCAAATTGCTAGTCTTGTTCTGGCAAAACTTGGCAAGGATGCCACCAAACCTCAGCAAGTAACTAAGCATACTGCCAAAGAAGTCAGACAGAAAATTTTGAATAAACCCCGCCAGAAGAGGAGCCCCAATAAACAATGCACTGTTCAGCAGTGTTTTGGTAAGAGAGGCCCTAATCAGAATTTTGGTGGTGGAGAAATGTTAAAACTTGGAACTAGTGACCCACAGTTCCCCATTCTTGCAGAACTCGCACCCACAGCTGGTGCGTTTTTCTTTGGATCAAAATTAGAGTTGGCCAAAGTGCAGAATTTATCTGGGAATCCTGACGAGCCTCAGAAGGATGTTTATGAATTGCGCTATAACGGCGCAATTAGGTTTGACAGTACGCTTTCAGGCTTTGAGACCATAATGAAGGTGCTGAGTGAGAATTTGAATGCCTATCAACAACAA---------------GATGGT---------ATGATGAATATG------AGTCCAAAACCACAGCGTCAGCGTGGTCATAAGAATGGACAAGGA------------GAAAATGATAATATAAGTGTTGCAGTGCCCAAAAGCCGCGTGCAGCAAAATAAGAGTATAGAGTTGACTGCAGAGGACATCAGCCTTCTTAAGAAG---ATGGATGAGCCCTTTACTGAAGACACCTCAGAAATA------------TAA
>KF963197_HumanOC43_France_1967--
ATGTCTTTTACTCCTGGTAAGCAATCCAGT---AGTAGAGCGTCCTCTGGAAATCGTTCTGGTAATGGCATCCTCAAG------------TGGGCCGATCAGTCCGACCAGTTTAGAAATGTTCAAACCAGGGGTAGAAGAGCTCAACCCAAGCAAACTGCTACCTCTCAGCAACCATCAGGAGGGAATGTTGTACCCTACTATTCTTGGTTCTCTGGAATTACTCAGTTTCAAAAGGGAAAGGAGTTTGAGTTTGCAGAAGGACAAGGTGTGCCTATTGCACCAGGAGTCCCAGCTACTGAAGCTAAGGGGTACTGGTACAGACACAACAGACGTTCTTTTAAAACAGCCGATGGCAACCAGCGTCAACTGCTGCCACGATGGTATTTTTACTATCTGGGAACAGGACCGCATGCTAAAGACCAGTACGGCACCGATATTGACGGAGTCTACTGGGTCGCTAGCAACCAGGCTGATGTCAATACCCCGGCTGACATTGTCGATCGGGACCCAAGTAGCGATGAGGCTATTCCGACTAGGTTTCCGCCTGGCACGGTACTCCCTCAGGGTTACTATATTGAAGGCTCAGGAAGGTCTGCTCCTAATTCCAGATCTACTTCGCGCACATCCAGCAGAGCCTCTAGT---GCAGGATCGCGTAGTAGAGCCAATTCTGGCAATAGAACCCCT------------ACCTCTGGTGTAACACCTGACATGGCTGATCAAATTGCTAGTCTTGTTCTGGCAAAACTTGGCAAGGATGCCACTAAACCTCAGCAAGTAACTAAGCATACTGCCAAAGAAGTCAGACAGAAAATTTTGAATAAGCCCCGCCAGAAGAGGAGCCCCAATAAACAATGCACTGTTCAGCAGTGTTTTGGTAAGAGAGGCCCTAATCAGAATTTTGGTGGTGGAGAAATGTTAAAACTTGGAACTAGTGACCCACAGTTCCCCATTCTTGCAGAACTCGCACCCACAGCTGGTGCGTTTTTCTTTGGATCAAGATTAGAGTTGGCCAAAGTGCAGAATTTATCTGGGAATCCTGACGAGCCCCATAAGGATGTTTATGAATTGCGCTATAACGGCGCAATTAGGTTTGACAGTACACTTTCAGGTTTTGAGACCATAATGAAGGTGCTGAATGAGAATTTGAATGCCTATCAACAACAA---------------GATGGT---------ATGATGAATATG------AGTCCAAAACCACAGCGTCAGCGTGGTCATAAGAATGGACAAGGA------------GAAAATGATAATATAAGTGTTGCAGTGCCCAAAAGCCGCGTGCAGCAAAATAAGAGTAGAGAGTTGACTGCAGAGGACATCAGCCTTCTTAAGAAG---ATGGATGAGCCCTATACTGAAGACACCTCAGAAATA------------TAA
>KF963200_HumanOC43_France_2002-03-12
ATGTCTTTTACTCCTGGTAAGCAATCCAGT---AGTAGAGCGTCCTCTGGAAATCGGTCTGGTAATGGCATCCTCAAG------------TGGGCCGATCAGTCCGACCAGTTTAGAAATGTTCAAACCAGGGGTAGAAGAGCTCAACCCAAGCAAACTGCTACTTCTCAGCAACCATCAGGAGGGAATGTTGTACCCTACTATTCTTGGTTCTCTGGAATTACTCAGTTTCAAAAGGGAAAGGAGTTTGAGTTTGCAGAAGGACAAGGTGTGCCTATTGCACCAGGAGTCCCAGCTACTGAAGCTAAGGGGTACTGGTACAGACACAACAGACGTTCTTTTAAAACAGCCGATGGCAACCAGCGTCAACTGCTGCCACGATGGTATTTTTACTATCTGGGAACAGGACCGCATGCTAAAGACCAGTACGGCACCGATATTGACGGAGTCTACTGGGTCGCTAGCAACCAGGCTGATGTCAATACCCCGGCTGACATTGTCGATCGGGACCCAAGTAGCGATGAGGCTATTCCGACTAGGTTTCCGCCTGGCACGGTACTCCCTCAGGGTTACTATATTGAAGGCTCAGGAAGGTCTGCTCCTAATTCCAGATCTACTTCGCGCACATCCAGTAGAGCCTCTAGT---ACAGGATCGCGTAGTAGAGCCAATTCTGGCAATAGAACCCCT------------ACCTCTGGTGTAACACCTGACATGGCTGATCAAATTGCTAGTCTTGTTCTGGCAAAACTTGGCAAGGATGCCACCAAACCTCAGCAAGTAACTAAGCATACTGCCAAAGAAGTCAGACAGAAAATTTTGAATAAACCCCGCCAGAAGAGGAGCCCCAATAAACAATGCACTGTTCAGCAGTGTTTTGGTAAGAGAGGCCCTAATCAGAATTTTGGTGGTGGAGAAATGTTAAAACTTGGAACTAGTGACCCACAATTCCCCATTCTTGCAGAACTCGCACCCACAGCTGGTGCGTTTTTCTTTGGATCAAGATTAGAGTTGGCCAAAGTGCAGAATTTATCTGGGAATCCTGACGAGCCTCAGAAGGATGTTTATGAATTGCGCTATAACGGCGCAATTAGGTTTGACAGTACACTTTCAGGCTTTGAGACCATAATGAAGGTGCTGAGTGAGAATTTGAATGCCTATCAACAACAA---------------GATGGT---------ATGATGAATATG------AGTCCAAAACCACAGCGTCAGCGTGGTCATAAGAATGGACAAGGA------------GAAAATGATAATATAAGTGTTGCAGTGCCCAAAAGCCGCGTGCAGCAAAATAAGAGTATAGAGTTGACTGCAGAGGACATCAGCCTTCTTAAGAAG---ATGGATGAGCCCTTTACTGTAGACACCTCAGAAATA------------TAA
>KF963210_HumanOC43_France_2011-11-20
ATGTCTTTTACTCCTGGTAAGCAATCCAGT---AGTAGAGCGTCCTCTGGAAATCGGTCTGGTAATGGCATCCTCAAG------------TGGGCCGATCAGTCCGACCAGTTTAGAAATGTTCAAACCAGGGGTAGAAGAGCTCAACCCAAGCAAACTGCTACTTCTCAGCAACCATCAGGAGGGAATGTTGTACCCTACTATTCTTGGTTCTCTGGAATTACTCAGTTTCAAAAGGGAAAGGAGTTTGAGTTTGCAGAAGGACAAGGTGTGCCTATTGCACCAGGAGTCCCAGCTACTGAAGCTAAGGGGTACTGGTACAGACACAACAGACGTTCTTTTAAAACAGCCGATGGCAACCAGCGTCAACTGCTGCCACGATGGTATTTTTACTATCTGGGAACAGGACCGCATGCTAAAGACCAGTACGGCTCCGATATTAACGGAGTCTACTGGGTCGCTAGCAACCAGGCTGATGTCAATACCCCGGCTGACATTGTCGATCGGGACCCAAGTAGCGATGAGGCTATTCCAACTAGGTTTCCGCCTGGCACGGTACTCCCTCAGGGTTACTATATTGAAGGCTCAGGAAGGTCTGCTCCTAATTCCAGATCTACTTCGCGCACATCCAGCAGAGCCTCTAGT---GCAGGATCGCGTAGTAGAGCCAATTCTGGCAATAGAACCCCT------------ACCTCTGGTGTAACACCTGACATGGCTGATCAAATTGCTAGTCTTGTTCTGGCAAAACTTGGCAAGGATGCCACCAAACCTCAGCAAGTAACTAAGCATACTGCCAAAGAAGTCAGACAGAAAATTTTGAATAAACCCCGCCAGAAGAGGAGCCCCAATAAACAATGCACTGTTCAGCAGTGTTTTGGTAAGAGAGGCCCTAATCAGAATTTTGGTGGTGGAGAAATGTTAAAACTTGGAACTAGTGACCCACAGTTCCCCATTCTTGCAGAACTCGCACCCACAGCTGGTGCGTTTTTCTTTGGATCAAAATTAGAGTTGGCCAAAGTGCAGAATTTATCTGGGAATCCTGATGAGCCTCAGAAGGATGTTTATGAATTGCGCTATAACGGCGCAATTAGGTTTGACAGTACACTTTCAGGCTTTGAGACCATAATGAAGGTGCTGAGTGAGAATTTGAATGCCTATCAACAACAA---------------GATGGT---------ATGATGAATATT------AGTCCAAAACCACAGCGTCAGCGTGGTCATAAGAATGGACAAGGA------------GAAAATGATAATATAAGTGTTGCAGTGCCCAAAAGCCGCGTGCAGCAAAATAAGAGTATAGAGTTGACTGCAGAGGACATCAGCCTTCTTAAGAAG---ATGGATGAGCCCTTTACTGAAGACACCTCAGAAATA------------TAA
>KF963211_HumanOC43_France_2012-03-30
ATGTCTTTTACTCCTGGTAAGCAATCCAGT---AGTAGAGCGTCCTCTGGAAATCGGTCTGGTAATGGCATCCTCAAG------------TGGGCCGATCAGTCCGACCAGTTTAGAAATGTTCAAACCAGGGGTAGAAGAGCTCAACCCAAGCAAACTGCTACTTCTCAGCAACCATCAGGAGGGAATGTTGTACCCTACTATTCTTGGTTCTCTGGAATTACTCAGTTTCAAAAGGGAAAGGAGTTTGAGTTTGCAGAAGGACAAGGTGTGCCTATTGCACCAGGAGTCCCAGCTACTGAAGCTAAGGGGTACTGGTACAGACACAACAGACGTTCTTTTAAAACAGCCGATGGCAACCAGCGTCAACTGCTGCCACGATGGTATTTTTACTATCTGGGAACAGGACCGCATGCTAAAGACCAGTACGGCACCGATATTAACGGAGTCTACTGGGTCGCTAGCAACCAGGCTGATGTCAATACCCCGGCTGACATTGTCGATCGGGACCCAAGTAGCGATGAGGCTATTCCGACTAGGTTTCCGCCTGGCACGGTACTCCCTCAGGGTTACTATGTTGAAGGCTCAGGAAGGTCTGCTCCTAATTCCAGATCTACTTCGCGCACATCCAGCAGAGCCTCTAGT---GCAGGATCGCGTAGTAGAGCCAATTCTGGCAATAGAACCCCT------------ACCTCTGGTGTAACACCTGACATGGCTGATCAAATTGCTAGTCTTGTTCTGGCAAAACTTGGCAAGGATGCCACCAAACCTCAGCAAGTAACTAAGCATACTGCCAAAGAAGTCAGACAGAAAATTTTGAATAAACCCCGCCAGAAGAGGAGCCCCAATAAACAATGCACTGTTCAGCAGTGTTTTGGTAAGAGAGGCCCCAATCAGAATTTTGGTGGTGGGGAAATGTTAAAACTTGGAACTAGTGACCCACAGTTCCCCATTCTTGCAGAACTCGCACCCACAGCTGGTGCGTTTTTCTTTGGATCAAGATTAGAGTTGGCCAAAGTGCAGAATTTATCTGGGAATCCTGACGAGCCCCAGAAGGATGTTTATGAATTGCGCTATAATGGCGCAATTAGGTTTGACAGTACACTTTCAGGTTTTGAGACCATAATGAAGGTGTTGAATGAGAATTTGAATGCCTATCAACAACAA---------------GATGGT---------ATGATGAATATG------AGTCCAAAACCACAGCGTCAGCGTGGTCTTAAGAATGGACAAGGA------------GAAAATGATAATATAAGTGTTGCATCGCCCAAAAGCCGTGTGCAGCAAAATAAGAGTAGAGAGTTGACTGCAGAGGACATCAGCCTTCTTAAGAAG---ATGGATGAGCCCTATACTGAAGACACCTCAGAAATA------------TAA
>KR055613_HumanOC43_Malaysia_2012--
ATGTCTTTTACTCCTGGTAAGCAATCCAGT---AGTAGAGCGTCCTCTGGAAATCGGTCTGGTAATGGCATCCTCAAG------------TGGGCCGATCAGTCCGACCAGTTTAGAAATGTTCAAACCAGGGGTAGAAGAGCTCAACCCAAGCAAACTGCTACTTCTCAGCAACCATCAGGAGGGAATGTTGTACCCTACTATTCTTGGTTCTCTGGAATTACTCAGTTTCAAAAGGGAAAGGAGTTTGAGTTTGCAGAAGGACAAGGTGTGCCTATTGCACCAGGAGTCCCAGCTACTGAAGCTAAGGGGTACTGGTACAGACACAACAGACGTTCTTTTAAAACAGCCGATGGCAACCAGCGTCAACTGCTGCCACGATGGTATTTTTACTATCTGGGAACAGGACCGCATGCTAAAGACCAGTACGGCACCGATATTAACGGAGTCTACTGGGTCGCTAGCAACCAGGCTGATGTCAATACCCCGGCTGACATTGTCGATAGGGACCCAAGTAGCGATGAGGCTATTCCGACTAGGTTTCCGCCTGGCACGGTACTCCCTCAGGGTTACTATATTGAAGGCTCAGGAAGGTCTGCTCCTAATTCCAGATCTACTTCGCGCACATCCAGCAGAGCCTCTAGT---GCAGGATCGCGTAGTAGAGCCAATTCTGGCAATAGAACCCCT------------ACCTCTGGTGTAACACCTGACATGGCTGATGAAATTGCTAGTCTTGTTCTGGCAAAACTTGGCAAGGATGCCACCAAACCTCAGCAAGTAACTAAGCATACTGCCAAAGAAGTCAGACAGAAAATTTTGAATAAACCCCGCCAGAAGAGGAGCCCCAATAAACAATGCACTGTTCAGCAGTGTTTTGGTAAGCGAGGCCCTAATCAGAATTTTGGTGGTGGAGAAATGTTAAAACTTGGAACTAGTGACCCACAGTTCCCCATTCTTGCAGAACTCGCACCCACAGCTGGTGCGTTTTTCTTTGGATCAAAATTAGAGTTGGCCAAAGTGCAGAATTTATCTGGGAATCCTGATGAGCCTCAGAAGGATGTTTATGAATTGCGCTATAACGGCGCAATTAGGTTTGACAGTACACTTTCAGGCTTTGAGACCATAATGAAGGTGCTGAGTGAGAATTTGAATGCCTATCAACAACAA---------------GATGGT---------ATGATGAATATG------AGTCCAAAACCACAGCGTCAGCGTGGTCATAAGAATGGACAAGGA------------GAAAATGATAATATAAGTGTTGCAGTGCCCAAAAGCCGCGTGCAGCAAAATAAGAGTATAGAGTTGACTGCAGAGGACATCAGCCTTCTTAAGAAG---ATGGATGAGCCCTTTACTGAAGACACCTCAGAAATA---------------
>KU745572_HumanOC43_China_2015-04-
ATGTCTTTTACTCCTGGTAAGCAATCCAGT---AGTAGAGCGTCCTCTGGAAATCGGTCTGGTAATGGCATCCTCAAG------------TGGGCCGATCAGTCCGACCAGTTTAGAAATGTTCAAACCAGGGGTAGAAGAGCTCAACCCAAGCAAACTGCTACTTCTCAGCAACCATCAGGAGGGAATGTTGTACCCTACTATTCTTGGTTCTCTGGAATTACTCAGTTTCAAAAGGGAAAGGCGTTTGAGTTTGCAGAAGGACAAGGTGTGCCTATTGCACCAGGAGTCCCAGCTACTGAAGCTAAGGGGTACTGGTACAGACACAACAGACGTTCTTTTAAAACAGCCGATGGCAACCAGCGTCAACTGCTGCCACGATGGTATTTTTACTATCTGGGAACAGGACCGCATGCTAAAGACCAGTATGGCACCGATATTGACGGAGTCTACTGGGTCGCTAGCAGCCAGGCTGATGTCAATACCCCGGCTGACATTGTCGATCGGGACCCAAGTAGCGATGAGGCTATTCCGACTAGGTTTCCGCCTGGTACGATACTCCCTCAGGGTTACTATATTGAAGGCTCAGGAAGGTCTGCTCCTAATTCCAGATCTACTTCGCGCACATCCAGCAGAGCCTCTAGT---GCAGGATCGCGTAGTAGAGCCAATTCTGGCAATAGAACCCCT------------ACCTCTGGTGTAACACCTGACATGGCTGATCAAATTGCTAGTCTTGTTTTGGCAAAACTTGGCAAGGATGCCACTAAACCTCAGCAAGTAACTAAGCATACTGCCAAAGAAGTCAGACAGAAAATTTTGAATAAACCCCGCCAGAAGAGGAGCCCCAATAAACAATGCACTGTTCAGCAGTGTTTTGGCAAGAGAGGCCCTAATCAGAATTTTGGTGGTGGAGAAATGTTAAAACTTGGAACTAGTGACCCACAGTTCCCCATTCTTGCAGAACTCGCACCCACAGCTGGTGCGTTTTTCTTTGGATCAAGATTAGAGTTGGCCAAAGTGCAGAATTTATCTGGGAATCCTGACGAGCCTCAGAAGGATGTTTATGAATTGCGTTATAACGGCGCTATTAGGTTTGACAGTACACTTTCAGGCTTTGAGACCATAATGAAGGTGCTGAGTGAGAATTTGAATGCCTATCAACAACAA---------------GATGGT------------ATGAATATG------AGTCCAAAACCACAGCGTCAGCGTGGTCATAAGAATGGACAAGGA------------GAAAATGATAATATAAGTGTTGCAGTGCCCAAAAGCCGCGTGCAGCAAAATAAGAGTATAGAGTTGACTGCAGAGGACATCAGCCTTCTTAAGAAG---ATGGATGAGCCCTATACTGAAGACACCTCAGAAATA------------TAA
>KU745573_HumanOC43_China_2015-05-
ATGTCTTTTACTCCTGGTAAGCAATCCAGT---AGTAGAGCGTCCTCTGGAAATCGGTCTGGTAATGGCATCCTCAAG------------TGGGCCGATCAGTCCGACCAGTTTAGAAATGTTCAAACCAGGGGTAGAAGAGCTCAACCCAAGCAAACTGCTACTTCTCAGCAACCATCAGGAGGGAATGTTGTACCCTACTATTCTTGGTTCTCTGGAATTACTCAGTTTCAAAAGGGAAAGGCGTTTGAGTTTGCAGAAGGACAAGGTGTGCCTATTGCACCAGGAGTCCCAGCTACTGAAGCTAAGGGGTACTGGTACAGACACAACAGACGTTCTTTTAAAACAGCCGATGGCAACCAGCGTCAACTGCTGCCACGATGGTATTTTTACTATCTGGGAACAGGACCGCATTCTAAAGAACAGTATGGCACCGATATTGACGGAGTCTACTGGGTCGCTAGCAGCCAGGCTGATGTCAATACCCCGGCTGACATTGTCGATCGGGACCCAAGTAGCGATGAGGCTATTCCGACTAGGTTTCCGCCTGGCACGGTACTCCCTCAGGGTTACTATATTGAAGGCTCAGGAAGGTCTGCTCCTAATTCCAGATCTACTTCGCGCACATCCAGCAGAGCCTCTAGT---GCAGGATCGCGTAGTAGAGCCAATTCTGGCAATAGAACCCCT------------ACCTCTGGTGTAACACCTGACATGGCTGATCAAATTGCTAGTCTTGTTTTGGCAAAACTTGGCAAGGATGCCACTAAACCTCAGCAAGTAACTAAGCATACTGCCAAAGAAGTCAGACAGAAAATTTTGAATAAACCCCGCCAGAAGAGGAGCCCCAATAAACAATGCACTGTTCAGCAGTGTTTTGGTAAGAGAGGCCCTAATCAGAATTTTGGTGGTGGAGAAATGTTAAAACTTGGAACTAGTGACCCACAGTTCCCCATTCTTGCAGAACTCGCACCCCCAGCTGGTGCGTTTTTCTTTGGATCAAGATTAGAGTTGGCCAAAGTGCAGAATTTATCTGGGAATCCTGACGAGCCTCAGAAGGATGTTTATGAATTGCGTTATAACGGCGCAATTAGGTTTGACAGTACACTTTCAGGCTTTGAGACCATAATGAAGGTGCTGAGTGAGAATTTGAATGCCTATCAACAACAA---------------GATGGT------------ATGAATATG------AGTCCAAAACCACAGCGTCAGCGTGGTCATAAGAATGGACAAGGA------------GAAAATGATAATATAAGTGTTGCAGTGCCCAAAAGCCGCGTGCAGCAAAATAAGAGTATAGAGTTGACTGCAGAGGACATCAGCCTTCTTAAGAAG---ATGGATGAGCCCTATACTGAAGACACCTCAGAAATA------------TAA
>KX344031_HumanOC43_Mexico_2011-02-09
ATGTCTTTTACTCCTGGTAAGCAATCCAGT---AGTAGAGCGTCCTCTGGAAATCGGTCTGGTAATGGCATCCTCAAG------------TGGGCCGATCAGTCCGACCAATTTAGAAATGTTCAAACCAGGGGTAGAAGAGCTCAACCCAAGCAAACTGCTACTTCTCAGCAACCATCAGGAGGGAATGTTGTACCCTACTATTCTTGGTTCTCTGGAATTACTCAGTTTCAAAAGGGAAAGGAGTTTGAGTTTGCAGAAGGACAAGGTGTGCCTATTGCACCAGGAGTCCCAGCTACTGAAGCTAAGGGGTACTGGTACAGACACAACAGACGTTCTTTTAAAACAGCCGATGGCAACCAGCGTCAACTGCTGCCACGATGGTATTTTTACTATCTGGGAACAGGACCGCATGCTAAAGACCAGTACGGCACCGATATTAACGGAGTCTACTGGGTCGCTAGCAACCAGGCTGATGTCAATACCCCGGCTGACATTGTCGATCGGGACCCAAGTAGCGATGAGGCTATTCCGACTAGGTTTCCGCCTGGCACGATACTCCCTCAGGGTTACTATATTGAAGGCTCAGGAAGGTCTGCTCCTAATTCCAGATCTACTTCGCGCACATCCAGCAGAGCCTCTAGT---GCAGGATCGCGTAGTAGAGCCAATTCTGGCAATAGAACCCCT------------ACCTCTGGTGTAACACCTGACATGGCTGATCAAATTGCTAGTCTTGTTCTGGCAAAACTTGGCAAGGATGCCATCAAACCTCAGCAAGTAACTAAGCATACTGCCAAAGAAGTCAGACAGAAAATTTTGAATAAACCCCGCCAGAAGAGGAGCCCCAATAAACAATGCACTGTTCAGCAGTGTTTTGGTAAGAGAGGCCCTAATCAGAATTTTGGTGGTGGAGAAATGTTAAAACTTGGAACTAGTGACCCACAGTTCCCCATTCTTGCAGAACTCGCACCCACAGCTGGTGCGTTTTTCTTTGGATCAAAATTAGAGTTGGCCAAAGTGCAGAATTTATCTGGGAATCTTGACGAGCCTCAGAAGGATGTTTATGAATTGCGCTATAACGGCGCAATTAGGTTTGACAGTACACTTTCAGGCTTTGAGACCATAATGAAGGTGCTGAGTGAGAATTTGAATGCCTATCAACAACAA---------------GATGGT---------ATGATGAATATG------AGTCCAAAACCACAGCGTCAGCGTGGTCATAAGAATGGACAAGGA------------GAAAATGATAATATAAGTGTTGCAGTGCCCAAAAGCCGCGTGCAGCAAAATAAGAGTATAGAGTTGACTGCAGAGGACATCAGCCTTCTTAAGAAG---ATGGATGAGCCCTTTACTGAAGACACCTCAGAAATA------------TAA
>KY554972_HumanOC43_USA_2016--
ATGTCTTTTACTCCTGGTAAGCAATCCAGT---AGTAGAGCGTCCTCTGGAAATCGGTCTGGTAATGGCATCCTCAAG------------TGGGCCGATCAGTCCGACCAGTTTAGAAATGTTCAAATCAGGGGTAGAAGAGCTCAACCCAAGCAAACTGCTACTTCTCAGCAACCATCAGGAGGGAATGTTGTACCCTACTATTCTTGGTTCTCTGGAATTACTCAGTTTCAAAAGGGAAAGGAGTTTGAGTTTGCAGAAGGACAAGGTGTGCCTATTGCACCAGGAGTCCCAGCTACTGAAGCTAAGGGGTACTGGTACAGACACAACAGACGTTCTTTTAAAACAGCCGACGGCAACCAGCGTCAACTGCTGCCACGATGGTATTTTTACTATCTGGGAACAGGACCGCATGCTAAAGACCAGTACGGCACCGATATTAACGGAGTCTACTGGGTCGCTAGCAACCAGGCTGATGTCAATACCCCGGCTGACATTGTCGATCGGGACCCAAGTAGCGATGAGGCTATTCCGACTAGGTTTCCGCCTGGCACGGTACTCCCTCAGGGTTACTATATTGAAGGCTCAGGAAGGTCTGCTCCTAATTCCAGATCTACTTCGCGCACATCCAGTAGAGCCTCTAGT---GCAGGATCGCGTAGTAGAGCCAATTCTGGCAATAGAACCTCT------------ACCTCTGGTGTAACACCTGACATGGCTGATCAAATTGCTAGTCTTGTTCTGGCAAAACTTGGCAAGGATGCCACCAAACCTCAGCAAGTAACTAAGCATACTGCCAAAGAAGTCAGACAGAAAATTTTGAATAAACCCCGCCAGAAGAGGAGCCCCAATAAACAATGCACTGTTCAGCAGTGTTTTGGTAAGAGAGGCCCTAATCAGAATTTTGGTGGTGGAGAAATGTTAAAACTTGGAACTAGTGACCCACAGTTCCCCATTCTTGCAGAACTCGCACCCACAGCTGGTGCGTTTTTCTTTGGATCAAAATTAGAGTTGGCCAAAGTGCAGAATTTATCTGGGAATCCTGACGAGCCTCAGAAGGATGTTTATGAATTGCGCTATAACGGCGCAATTAGGTTTGACAGTACACTTTCAGGCTTTGAGACCATAATGAAGGTGCTGAGTGAGAATTTGAATGCCTATCAACAACAA---------------GATGGT---------ATGATGAATATG------AGTCCAAAACCACAGCGTCAGCGTGGTCATAAGAATGGACAAGGA------------GAAAATGATAATATAAGTGTTGCAGTGCCCAAAAGCCGCGTGCAGCAAAATAAGAGTATAGAGTTGACTGCAGAGGACATCAGCCTTCTTAAGAAG---ATGGATGAGCCCTTTACTGAAGACACCTCAGAAATA------------TAA
>KY967356_HumanOC43_USA_2015--
ATGTCTTTTACTCCTGGTAAGCAATCCAGT---AGTAGAGCGTCCTCTGGAAATCGGTCTGGTAATGGCATCCTCAAG------------TGGTCCGATCAGTCCGACCAGTTTAGAAATGTTCAAACCAGGGGTAGAAGAGCTCAACCCAAGCAAACTGCTACTTCTCAGCAACCATCAGGAGGGAATGTTGTACCCCACTATTCTTGGTTCTCTGGAATTACTCAGTTTCAAAAGGGAAAGGAGTTTGAGTTTGCAGAAGGACAAGGTGTGCCTATTGCACCAGGAGTCCCAGCTACTGAAGCTAAAGGGTACTGGTACAGACACAACAGACGTTCTTTTAAAACAGCCGATGGCAACCAGCGTCAACTGCTGCCACGATGGTATTTTTACTATCTGGGAACCGGACCGCATGCTAAAGACCAGTATGGCACCGATATTAACGGAGTCTACTGGGTCGCTAGCAACCAGGCTGATGTCAATACCCCGGCTGACATTGTCGATCGGGACCCAAGTAGCGATGAGGCTATTCCGACTAGGTTTCCGCCTGGCACGGTACTCCCTCAGGGTTACTATATTGAAGGCTCAAGAAGGTCTGCTCCTAATTCCAGATCTACTTCGCGCACATCCAGCAGAGCCTCTAGT---GCAGGATCGCGTAGTAGAGCCAATTCTGGCAATAGAACCCCT------------ACCTCTGGTGTAACACCTGACATGGCTGATCAAATTGCTAGTCTTGTTCTGGCAAAACTTGGCAAGGATGCCACCAAACCTCAGCAAGTAACTAAGCATACTGCCAAAGAAGTCAGACAGAAAATTTTGAATAAACCCCGCCAGAAGAGGAGCCCCAATAAACAATGCACTGTTCAGCAGTGTTTTGGTAAGAGAGGCCCTAATCAGAATTTTGGTGGTGGAGAAATGTTAAAACTTGGAACTAGTGATCCACAGTTCCCCATTCTTGCAGAACTCGCACCCACAGCTGGTGCGTTTTTCTTTGGATCAAAATTAGAGTTGGCCAAAGTGCAGAATTTATCTGGGAATCCTGATGAGCCTCAGAAGGATGTTTATGAATTGCGCTATAACGGCGCAATTAGGTTTGACAGTACACTTTCAGGCTTTGAGACCATAATGAAGGTGCTGAGTGAGAATTTGAATGCCTATCAACAACAA---------------GATGGT---------ATGATGAATATG------AGTCCAAAACCACAGCGTCAGCGTGGTCATAAGAATGGACAAGGA------------GAAAATGATAATATAAGTGTTGCAGTGCCCAAAAGCCGCGTGCAGCAAAATAAGAGTATAGAGTTGACTGCAGAGGACATCAGCCTTCTTAAGAAG---ATGGATGAGCCCTTTACTGAAGACACCTCAGAAATA------------TAA
>MH685718_HumanOC43_Uganda_2013--
ATGTCTTTTACTCCTGGTAAGCAATCCAGT---AGTAGAGCGTCCTCTGGAAATCGGTCTGGTAATGGCATCCTCAAG------------TGGGCCGATCAGTCCGACCAGTTTAGAAATGTTCAAACCAGGGGTAGAAGAGCTCAACCCAAGCAAACTGCTACTTCTCAGCAACCACCAGGAGGGAATGTTGTACCCTACTATTCTTGGTTCTCTGGAATTACTCAGTTTCAAAAGGGAAAGGAGTTTGAGTTTGCAGAAGGACAAGGTGTGCCTATTGCACCAGGAGTCCCAGCTACTGAAGCTAAGGGGTACTGGTACAGACACAACAGACGTTCTTTTAAAACAGCCGATGGCAACCAGCGTCAACTGCTGCCACGATGGTATTTTTACTATCTGGGAACAGGACCGCATGCTAAAGACCAGTACGGCACCGATATTAACGGAGTCTACTGGGTCGCTAGCAACCAGGCTGATGTCAATACCCCGGCTGACATTGTCGATCGGGACCCAAGTAGCGATGAGGCTATTCCGACTAGGTTTCCGCCTGGCACGGTACTCCCTCAGGGTTACTATATTGAAGGCTCAGGAAGGTCTGCTCCTAATTCCAGATCTACTTCGCGCACATCCAGCAGAGCCTCTAGT---GCAGGATCGCGTAGTAGAGCCAATTCTGGCAATAGAACCCCT------------ACCTCTGGTGTAACACCTGACATGGCTGATCAAATTGCTAGTCTTGTTCTGGCAAAACTTGGCAAGGATGCCACCAAACCTCAGCAAGTAACTAAGCATACTGCCAAAGAAGTCAGACAGAAAATTTTGAACAAACCCCGCCAGAAGAGGAGCCCCAATAAACAATGCACTGTTCAGCAGTGTTTTGGTAAGAGAGGCCCTAATCAGAATTTTGGTGGTGGAGAAATGTTAAAACTTGGAACTAGTGACCCACAGTTCCCCATTCTTGCAGAACTCGCACCCACAGCTGGTGCGTTTTTCTTTGGATCAAAATTAGAGTTGGCCAAAGTGCAGAATTTATCTGGGAATCCTGACGAGCCTCAGAAGGATGTTTATGAATTGCGCTATAACGGCGCAATTAGGTTTGACAGTACACTTTCAGGCTTTGAGACCATAATGAAGGTGCTGAGTGAGAATTTGAATGCCTATCAACAACAA---------------GATGGT---------ATGATGAATATG------AGTCCAAAACCACAGCGTCAGCGCGGTCATAAGAATGGACAAGGA------------GAAAATGATAATATAAGTGTTGCAGTGCCCAAAAGCCGCGTGCAGCAAAATAAGAGTATAGAGTTGACTGCAGAGGACATCAGCCTTCTTAAGAAG---ATGGATGAGCCCTTTACTGAAGACACCTCAGAAATA------------TAA
>MK303622_HumanOC43_France_2014-01-30
ATGTCTTTTACTCCTGGTAAGCAATCCAGT---AGTAGAGCGTCCTCTGGAAATCGGTCTGGTAATGGCATCCTCAAG------------TGGGCCGATCAGTCCGACCAGTTTAGAAATGTTCAAACCAGGGGTAGAAGAGCTCAACCCAAGCAAACTGCTACTTCTCAGCAACCATCAAGAGGGAATGTTGTACCCCACTATTCTTGGTTCTCTGGAATTACTCAGTTTCAAAAGGGAAAGGAGTTTGAGTTTGCAGAAGGACAAGGTGTGCCTATTGCACCAGGAGTCCCAGCTACTGAAGCTAAGGGGTACTGGTACAGACACAACAGACGTTCTTTTAAAACAGCCGATGGCAACCAGCGTCAACTGCTGCCACGATGGTATTTTTACTATCTGGGAACCGGACCGCATGCTAAAGACCAGTATGGCACCGATATTAACGGAGTCTACTGGGTCGCTAGCAACCAGGCTGATGTCAATACCCCGGCTGACATTGTCGATCGGGACCCAAGTAGCGATGAGGCTATTCCGACTAGGTTTCCGCCTGGCACGGTACTCCCTCAGGGTTACTATATTGAAGGCTCAGGAAGGTCTGCTCCTAATTCCAGATCTACTTCGCGCACATCCAGCAGAGCCTCTAGT---GCAGGATCGCGTAGTAGAGCCAATTCTGGCAATAGAACCCCT------------ACCTCTGGTGTAACACCTGACATGGCTGATCAAATTGCTAGTCTTGTTCTGGCAAAACTTGGCAAGGATGCCACCAAACCTCAGCAAGTAACTAAGCATACTGCCAAAGAAGTCAGACAGAAAATTTTGAATAAACCCCGCCAGAAAAGGAGCCCCAATAAACAATGCACTGTTCAGCAGTGTTTTGGTAAGAGAGGCCCTAATCAGAATTTTGGTGGTGGAGAAATGTTAAAACTTGGAACTAGTGACCCACAGTTCCCCATTCTTGCAGAACTCGCACCCACAGCTGGTGCGTTTTTCTTTGGATCAAAATTAGAGTTGGCCAAAGTGCAGAATTTATCTGGGAATCCTGATGAGCCTCAGAAGGATGTTTATGAATTGCGCTATAACGGCGCAATTAGGTTTGACAGTACACTTTCAGGTTTTGAGACCATAATGAAGGTGCTGAGTGAGAATTTGAATGCCTATCAACAACAA---------------GATGGT---------ATGATGAATATG------AGTCCAAAACCACAGCGTCAGCGTGGTCATAAGAATGGACAAGGA------------GAAAATGATAATATAAGTGTTGCAGTGCCCAAAAGCCGCGTGCAGCAAAATAAGAGTATAGAGTTGACTGCAGAGGACATCAGCCTTCTTAAGAAG---ATGGATGAGCCCTTTACTGAAGACACCTCAGAAATA------------TAA
>MK303624_HumanOC43_France_2013-01-08
ATGTCTTTTACTCCTGGTAAGCAATCCAGT---AGTAGAGCGTCCTCTGGAAATCGGTCTGGTAATGGCATCCTCAAG------------TGGGCCGATCAGTCCGACCAGTTTAGAAATGTTCAAACCAGGGGTAGAAGAGCTCAACCCAAGCAAACTGCTACTTCTCAGCAACCATCAGGAGGGAATGTTGTACCCTACTATTCTTGGTTCTCTGGAATTACTCAGTTTCAAAAGGGAAAGGAGTTTGAGTTTGCAGAAGGACAAGGTGTGCCTATTGCACCAGGAGTCCCAGCTACTGAAGCTAAGGGGTACTGGTACAGACACAACAGACGTTCTTTTAAAACAGCCGATGGCAACCAGCGTCAACTGCTGCCACGATGGTATTTTTACTATCTGGGAACAGGACCGCATGCTAAAGACCAGTACGGCACCGATATTAACGGAGTCTACTGGGTCGCTAGCAACCAGGCTGATGTCAATACCCCGGCTGACATTGTCGATCGGGACCCAAGTAGCGATGAGGCTATTCCGACTAGGTTTCCGCCTGGCACGGTACTCCCTCAGGGTTACTATGTTGAAGGCTCAGGAAGGTCTGCTCCTAATTCCAGATCTACTTCGCGCACATCCAGCAGAGCCTCTAGT---GCAGGATCGCGTAGTAGAGCCAATTCTGGCAATAGAACCCCT------------ACCTCTGGTGTAACACCTGACATGGCTGATCAAATTGCTAGTCTTGTTCTGGCAAAACTTGGCAAGGATGCCACCAAACCGCAGCAAGTAACTAAGCATACTGCCAAAGAAGTCAGACAGAAAATTTTGAATAAACCCCGCCAGAAGAGGAGCCCCAATAAACAATGCACTGTTCAGCAGTGTTTTGGTAAGAGAGGCCCTAATCAGAATTTTGGTGGTGGAGAAATGTTAAAACTTGGAACTAGTGACCCACAGTTCCCCATTCTTGCAGAACTCGCACCCACAGCTGGTGCGTTTTTCTTTGGATCAAAATTAGAGTTGGCCAAAGTGCAGAATTTATCTGGGAATCCTGATGAGCCTCAGAAGGATGTTTATGAATTGCGCTATAACGGCGCAATTAGGTTTGACAGTACACTTTCAGGCTTTGAGACCATAATGAAGGTGCTGAGTGAGAATTTGAATGCCTATCAACAACAA---------------GATGGT---------ATGATGAATATG------AGTCCAAAACCACAGCGTCAGCGTGGTCACAAGAATGGACAAGGA------------GAAAATGATAATATAAGTGTTGCAGTGCCCAAAAGCCGCGTGCAGCAAAATAAGAGTATAGAGTTGACTGCAGAGGACATCAGCCTTCTTAAGAAG---ATGGATGAGCCCTTTACTGAAGACACCTCAGAAATA------------TAA
>MK327281_HumanOC43_France_2014-02-11
ATGTCTTTTACTCCTGGTAAGCAATCCAGT---AGTAGAGCGTCCTTTGGAAATCGTTCTGGTAATGGCATCCTTAAG------------TGGGCCGATCAGTCCGACCAGTTTAGAAATGTTCAAACCAGGGGTAGAAGAGCTCAACCCAAGCAAACTTCTACTTCTCAGCAACCATCAGGAGGGAATGTTGTACCCTACTACTCTTGGTTCTCTGGAATTACTCAATTTCAAAAGGGAAAGGAGTTTGAGTTTGCAGAAGGACAAGGTGTGCCTATTGCACCAGGAGTCCCAGCTACTGAAGCTAAGGGGTACTGGTACAGACACAATAGACGTTCTTTTAAAACAGCCGATGGCAACCAGCGCCAACTGCTGCCACGATGGTATTTTTACTATCTGGGAACAGGACCGCATGCTAAAGACCAGTACGGCACCGATATTGACGGAGTCTTCTGGGTCGCTAGCAACCAGGCTGATGTCAATACCCCGGCTGACATTGTCGATAGGGACCCAAGTAGCGATGAGGCTATTCCGACTAGGTTTCCGCCTGGTACGGTACTTCCTCAGGGTTACTATATTGAAGGCTCAGGAAGGTCTGCTCCTAATTCCAGATCTACTTCGCGCACATCCAGCAGAGCCTCTAGT---GCAGGATCGCGTAGTAGAGCCAGTTCTGGCAATAGAGCCCCT------------ACCTCTGGTGTAACACCTGACATGGCTGATCAAATTGCTAGTCTTGTTCTGGCAAAACTTGGCAAGGATGCCACTAAGCCTCAGCAAGTAACTAAGCATACTGCCAAAGAAGTCAGACAGAAAATTTTGAATAAGCCCCGCCAGAAGAGGAGCCCCAATAAACAATGCACTGTTCAGCAGTGTTTTGGTAAGAGAGGCCCCAATCAGAATTTTGGTGGTGGGGAAATGTTAAAACTTGGAACTAGTGATCCACAGTTCCCCATTCTTGCAGAACTCGCACCCACAGCTGGTGCGTTTTTCTTTGGATCAAGATTAGAGTTGGCCAAAGTGCAGAATTTATCTGGGAATCCTGACGAGCCCCAGAAGGATGTTTATGAATTGCGCTATAATGGCGCAATTAGATTTGACAGTACACTTTCAGGTTTTGAGACCATAATGAAGGTGTTGAATGAGAATTTGAATGCCTATCAACAACAA---------------GATGGT---------ATGATGAATATG------AGTCCAAAACCACAGCGTCAGCGTGGTCTTAAGAATGGACAAGGA------------GAAAATGATAATATAAGTGTTGCATCGCCCAAAAGCCGTGTGCAGCAAAATAAGAGTAGAGAGTTGACTGCAGAGGACATCAGCCTTCTTAAGAAG---ATGGATGAGCCCTATACTGAAGATACCTCAGAAATA------------TAA
>MN026164_HumanOC43_Kenya_2018-01-18
ATGTCTTTTACTCCTGGTAAGCAATCCAGT---AGTAGAGCGTCCTCTGGAAATCGGTCTGGTAATGGCATCCTCAAG------------TGGGCCGATCAATCCGACCAGTTTAGAAATTTTCAAACCAGGGGTAGAAGAGCTCAACCCAAGCAAACTGCTACTTCTCAGCAACCATCAGGAGGGAATGTTGTACCCCACTATTCTTGGTTCTCTGGAATTACTCAGTTTCAAAAGGGAAAGGAGTTTGAGTTTGCAGAAGGACAAGGTGTGCCTATTGCACCAGGAGTCCCAGCTACTCAAGCTAAGGGGTACTGGTACAGACACAACAGACGTTCTTTTAAAACAGCCGATGGCAACCAGCGTCAACTGCTGCCACGATGGTATTTTTACTATCTGGGAACCGGACCGCATGCTAAAGACCAGTATGGCACCGATATTAACGGAGTCTACTGGGTCGCTAGCAACCAGGCTGATGTCAATACCCCGGCTGACATTGTCGATCGGGACCCAAGTAGCGATGAGGCTATTCCGACTAGGTTTCCGCCTGGCACGGTACTCCCTCAGGGTTACTATATTGAAGGCTCAGGAAGGTCTGCTCCTAATTCCAGATCTACTTCGCGCACATCCAGCAGAGCCTCTAGT---GCAGGATCGCGTAGTAGAGCCAATTCTGGCAATAGAACCCCC------------ACCTCTGGTGTAACACCTGACATGGCTGATCAAATTGCTAGTCTTGTTCTGGCAAAACTTGGCAAGGATGCCACCAAACCTCAGCAAGTAACTAAGCATACTGCCAAAGAAGTCAGACAGAAAATTTTGAATAAACCCCGCCAGAAGAGGAGCCCCAATAAACAATGCACTGTTCAGCAGTGTTTTGGTAAGAGAGGCCCTAATCAGAATTTTGGTGGTGGAGAAATGTTAAAACTTGGAACTAGTGACCCACAGTTCCCCATTCTTGCAGAACTCGCACCCACAGCTGGTGCGTTTTTCTTTGGATCAAAATTAGAGTTGGCCAAAGTGCAGAATTTATCTGGGAATCCTGATGAGCCTCAGAAGGATGTTTATGAATTGCGCTATAACGGCGCAATTAGGTTTGACAGTACACTTTCAGGCTTTGAGACCATAATGAAGGTGCTGAGTGAGAATTTGAATGCCTATCAACAACAA---------------GATGGT---------ATGATGAATATG------AGTCCAAAACCACAGCGTCAGCGTGGTCATAAGAATGGACAAGGA------------GAAAATGATAATATAAGTGTTGCAGTGCCCAAAAGTCGCGTGCAGCAAAATAAGAGTATAGAGTTGACTGCAGAGGACATCAGCCTTCTTAAGAAG---ATGGATGAGCCCTTTACTGAAGACACCTCAGAAATA------------TAA
>MN306043_HumanOC43_USA_2019--
ATGTCTTTTACTCCTGGTAAGCAATCCAGT---AGTAGAGCGTCCTCTGGAAATCGGTCTGGTAATGGCATCCTCAAG------------TGGGCCGATCAGTCCGACCAGTTTAGAAATGTTCAAACCAGGGGTAGAAGAGCTCAACCCAAGCAAACTGCTACTTCTCAGCAACCATCAGGAGGGAATGTTGTACCCTACTATTCTTGGTTCTCTGGAATTACTCAGTTTCAAAAGGGAAAGGCGTTTGAGTTTGCAGAAGGACAAGGTGTGCCTATTGCACCAGGAGTCCCAGCTACTGAAGCTAAGGGGTACTGGTACAGACACAACAGACGTTCTTTTAAAACAGCCGATGGCAACCTGCGTCAACTGCTGCCACGATGGTATTTTTACTATCTGGGAACAGGACCGCATGCTAAAGACCAGTATGGCACCGATATTGACGGAGTCTACTGGGTCGCTAGCAGCCAGGCTGATGTCAATACCCCGGCTGACATTGTCGATCGGGACCCAAGTAGCGATGAGGCTATTCCGACTAGGTTTCCGCCTGGCACGGTACTCCCTCAGGGTTACTATATTGAAGGCTCAGGAAGGTCTGCTCCTAATTCCAGATCTACTTCGCGCACATCCAGCAGAGCCTCTAGT---GCAGGATCGCGTAGTAGAGCCAATTCTGGCAATAGAACCCCT------------ACCTCTGGTGTAACACCTGACATGGCTGACCAAATTGCTAGTCTTGTTTTGGCAAAACTTGGCAAGGATGCCACTAAACCTCAGCAAGTAACTAAGCATACTGCCAAAGAAGTCAGACAGAAAATTTTGAATAAACCCCGCCAGAAGAGGAGCCCCAATAAACAATGCACTGTTCAGCAGTGTTTTGGTAAGAGAGGCCCTAATCAGAATTTTGGTGGTGGAGAAATGTTAAAACTTGGAACTAGTGATCCACAGTTCCCCATTCTTGCAGAACTCGCACCCACAGCTGGTGCGTTTTTCTTTGGATCAAGATTAGAGTTGGCCAAAGTGCAGAATCTATCTGGGAATCCTGACGAGCCTCAGAAGGATGTTTATGAATTGCGTTATAACGGCGCAATTAGGTTTGACAGTACACTTTCAGGCTTTGAGACCATAATGAAGGTGCTGAGTGAGAATTTGAATGCCTATCAACAACAA---------------GATGGT------------ATGAATATG------AGTCCAAAACCACAGCGTCAGCGTGGTCATAAGAATGGACAAGGA------------GAAAATGATAATATAAGTGTTGCAGTGCCCAAAAGCCGCGTGCAGCAAAATAAGAGTATAGAGTTGACTGCAGAGGACATCAGCCTTCTTAAGAAG---ATGGATGAGCCCTATACTGAAGACACCTCAGAAATA------------TAA
>MN310476_HumanOC43_USA_2019--
ATGTCTTTTACTCCTGGTAAGCAATCCAGT---AGTAGAGCGTCCTCTGGAAATCGGTCTGGTAATGGCATCCTCAAG------------TGGGCCGATCAGTCCGACCAGTTTAGAAATGTTCAAACCAGGGGTAGAAGAGCTCAACCCAAGCAAACTGCTACTTCTCAGCAACCATCAAGAGGGAATGTTGTACCCTACTATTCTTGGTTCTCTGGAATTACTCAGTTTCAAAAGGGAAAGGAGTTTGAGTTTGCAGAAGGACAAGGTGTGCCTATTGCACCAGGAGTCCCAGCTACTGAAGCTAAGGGGTACTGGTACAGACACAACAGACGTTCTTTTAAAACAGCCGATGGCAACCAGCGTCAACTGCTGCCACGATGGTATTTTTACTATCTGGGAACAGGACCGCATGCTAAAGACCAGTACGGCACCGATATTAACGGAGTCTACTGGGTCGCTAGCAACCAGGCTGATGTCAATACCCCGGCTGACATTGTCGATCGGGACCCAAGTAGCGATGAGGCTATTCCGACTAGGTTTCCGCCTGGCACGGTACTCCCTCAGGGTTACTATATTGAAGGCTCAGGAAGGTCTGCTCCTAATTCCAGATCTACTTCGCGCACATCCAGCAGAGCCTCTAGT---GCAGGATCGCGTAGTAGAGCCAATTCTGGCAATAGAACCCCT------------ACCTCTGGTGTAACACCTGACATGGCTGATCAAATTGCTAGTCTTGTTCTGGCAAAACTTGGCAAGGATGCCACCAAACCTCAGCAAGTAACTAAGCATACTGCCAAAGAAGTCAGACAGAAAATTTTGAATAAACCCCGCCAAAAGAGGAGCCCCAATAAACAATGCACTGTTCAGCAGTGTTTTGGTAAGAGAGGCCCTAATCAGAATTTTGGTGGTGGAGAAATGTTAAAACTTGGAACTAGTGACCCACAGTTCCCCATTCTTGCAGAACTCGCACCCACAGCTGGTGCGTTTTTCTTTGGATCAAAATTAGAGTTGGCCAAAGTGCAGAATTTATCTGGGAATCCTGACGAGCCTCAGAAGGATGTTTATGAATTGCGCTATAACGGCGCAATTAGGTTTGACAGTACACTTTCAGGCTTTGAGACCATAATGAAGGTGCTGAGTGAGAATTTGAATGCCTATCAACAACAA---------------GATGGT---------ATGATGAATATG------AGTCCAAAACCACAGCGTCAGCGTGGTCCTAAGAATGGACAAGGA------------GAAAATGATAATATAAGTGTTGCAGTGCCCAAAAGCCGCGTGCAGCAAAATAAGAGTATAGAGTTGACTGCAGAGGACATCAGCCTTCTTAAGAAG---ATGGATGAGCCCTTTACTGAAGACACCTCAGAAATA------------TAA
>NC006213_HumanOC43_USA_1960-01-01
ATGTCTTTTACTCCTGGTAAGCAATCCAGT---AGTAGAGCGTCCTCTGGAAATCGTTCTGGTAATGGCATCCTCAAG------------TGGGCCGATCAGTCCGACCAGTTTAGAAATGTTCAAACCAGGGGTAGAAGAGCTCAACCCAAGCAAACTGCTACCTCTCAGCAACCATCAGGAGGGAATGTTGTACCCTACTATTCTTGGTTCTCTGGAATTACTCAGTTTCAAAAGGGAAAGGAGTTTGAGTTTGTAGAAGGACAAGGTGTGCCTATTGCACCAGGAGTCCCAGCTACTGAAGCTAAGGGGTACTGGTACAGACACAACAGACGTTCTTTTAAAACAGCCGATGGCAACCAGCGTCAACTGCTGCCACGATGGTATTTTTACTATCTGGGAACAGGACCGCATGCTAAAGACCAGTACGGCACCGATATTGACGGAGTCTACTGGGTCGCTAGCAACCAGGCTGATGTCAATACCCCGGCTGACATTGTCGATCGGGACCCAAGTAGCGATGAGGCTATTCCGACTAGGTTTCCGCCTGGCACGGTACTCCCTCAGGGTTACTATATTGAAGGCTCAGGAAGGTCTGCTCCTAATTCCAGATCTACTTCGCGCACATCCAGCAGAGCCTCTAGT---GCAGGATCGCGTAGTAGAGCCAATTCTGGCAATAGAACCCCT------------ACCTCTGGTGTAACACCTGACATGGCTGATCAAATTGCTAGTCTTGTTCTGGCAAAACTTGGCAAGGATGCCACTAAACCTCAGCAAGTAACTAAGCATACTGCCAAAGAAGTCAGACAGAAAATTTTGAATAAGCCCCGCCAGAAGAGGAGCCCCAATAAACAATGCACTGTTCAGCAGTGTTTTGGTAAGAGAGGCCCTAATCAGAATTTTGGTGGTGGAGAAATGTTAAAACTTGGAACTAGTGACCCACAGTTCCCCATTCTTGCAGAACTCGCACCCACAGCTGGTGCGTTTTTCTTTGGATCAAGATTAGAGTTGGCCAAAGTGCAGAATTTATCTGGGAATCCTGACGAGCCCCAGAAGGATGTTTATGAATTGCGCTATAACGGCGCAATTAGGTTTGACAGTACACTTTCAGGTTTTGAGACCATAATGAAGGTGCTGAATGAGAATTTGAATGCCTATCAACAACAA---------------GATGGT---------ATGATGAATATG------AGTCCAAAACCACAGCGTCAGCGTGGTCATAAGAATGGACAAGGA------------GAAAATGATAATATAAGTGTTGCAGTGCCCAAAAGCCGCGTGCAGCAAAATAAGAGTAGAGAGTTGACTGCAGAGGACATCAGCCTTCTTAAGAAG---ATGGATGAGCCCTATACTGAAGACACCTCAGAAATA------------TAA
>AY391777_HumanOC43_UNKWN_1967--
ATGTCTTTTACTCCTGGTAAGCAATCCAGT---AGTAGAGCGTCCTCTGGAAATCGTTCTGGTAATGGCATCCTCAAG------------TGGGCCGATCAGTCCGACCAGTTTAGAAATGTTCAAACCAGGGGTAGAAGAGCTCAACCCAAGCAAACTGCTACCTCTCAGCAACCATCAGGAGGGAATGTTGTACCCTACTATTCTTGGTTCTCTGGAATTACTCAGTTTCAAAAGGGAAAGGAGTTTGAGTTTGTAGAAGGACAAGGTGTGCCTATTGCACCAGGAGTCCCAGCTACTGAAGCTAAGGGGTACTGGTACAGACACAACAGACGTTCTTTTAAAACAGCCGATGGCAACCAGCGTCAACTGCTGCCACGATGGTATTTTTACTATCTGGGAACAGGACCGCATGCTAAAGACCAGTACGGCACCGATATTGACGGAGTCTACTGGGTCGCTAGCAACCAGGCTGATGTCAATACCCCGGCTGACATTGTCGATCGGGACCCAAGTAGCGATGAGGCTATTCCGACTAGGTTTCCGCCTGGCACGGTACTCCCTCAGGGTTACTATATTGAAGGCTCAGGAAGGTCTGCTCCTAATTCCAGATCTACTTCGCGCACATCCAGCAGAGCCTCTAGT---GCAGGATCGCGTAGTAGAGCCAATTCTGGCAATAGAACCCCT------------ACCTCTGGTGTAACACCTGACATGGCTGATCAAATTGCTAGTCTTGTTCTGGCAAAACTTGGCAAGGATGCCACTAAACCTCAGCAAGTAACTAAGCATACTGCCAAAGAAGTCAGACAGAAAATTTTGAATAAGCCCCGCCAGAAGAGGAGCCCCAATAAACAATGCACTGTTCAGCAGTGTTTTGGTAAGAGAGGCCCTAATCAGAATTTTGGTGGTGGAGAAATGTTAAAACTTGGAACTAGTGACCCACAGTTCCCCATTCTTGCAGAACTCGCACCCACAGCTGGTGCGTTTTTCTTTGGATCAAGATTAGAGTTGGCCAAAGTGCAGAATTTATCTGGGAATCCTGACGAGCCCCAGAAGGATGTTTATGAATTGCGCTATAACGGCGCAATTAGGTTTGACAGTACACTTTCAGGTTTTGAGACCATAATGAAGGTGCTGAATGAGAATTTGAATGCCTATCAACAACAA---------------GATGGT---------ATGATGAATATG------AGTCCAAAACCACAGCGTCAGCGTGGTCATAAGAATGGACAAGGA------------GAAAATGATAATATAAGTGTTGCAGTGCCCAAAAGCCGCGTGCAGCAAAATAAGAGTAGAGAGTTGACTGCAGAGGACATCAGCCTTCTTAAGAAG---ATGGATGAGCCCTATACTGAAGACACCTCAGAAATA------------TAA
>AY903460_HumanOC43_Belgium_2004--
ATGTCTTTTACTCCTGGTAAGCAATCCAGT---AGTAGAGCGTCCTCTGGAAATCGGTCTGGTAATGGCATCCTCAAG------------TGGGCCGATCAGTCCGACCAGTTTAGAAATGTTCAAACCAGGGGTAGAAGAGCTCAACCCAAGCAAACTGCTACTTCTCAGCAACCATCAGGAGGGAATGTTGTACCCTACTATTCTTGGTTCTCTGGAATTACTCAGTTTCAAAAGGGAAAGGAGTTTGAGTTTGCAGAAGGACAAGGTGTGCCTATTGCACCAGGAGTCCCAGCTACTGAAGCTAAGGGGTACTGGTACAGACACAACAGACGTTCTTTTAAAACAGCCGATGGCAACCAGCGTCAACTGCTGCCACGATGGTATTTTTACTATCTGGGAACAGGACCGCATGCTAAAGACCAGTACGGCACCGATATTAACGGAGTCTACTGGGTCGCTAGCAACCAGGCTGATGTCAATACCCCGGCTGACATTGTCGATCGGGACCCAAGTAGCGATGAGGCTATTCCGACTAGGTTTCCGCCTGGCACGGTACTCCCTCAGGGTTACTATATTGAAGGCTCAGGAAGGTCTGCTCCTAATTCCAGATCTACTTCGCGCACATCCAGCAGAGCCTCTAGT---GCAGGATCGCGCAGTAGAGCCAATTCTGGCAATAGAACCCCC------------ACCCCTGGTGTAACACCTGACATGGCTGATCAAATTGCTAGTCTTGTTCTGGCAAAACTTGGCAAGGATGCCACCAAACCTCAGCAAGTAACTAAGCATACTGCCAAAGAAGTCAGACAGAAAATTTTGAATAAACCCCGCCAGAAGAGGAGCCCCAATAAACAATGCACTGTTCAGCAGTGTTTTGGTAAGAGAGGCCCTAATCAGAATTTTGGTGGTGGAGAAATGTTAAAACTTGGAACTAGTGACCCACAGTTCCCCATTCTTGCAGAACTCGCACCCACAGCTGGTGCGTTTTTCTTTGGATCAAAATTAGAGTTGGCCAAAGTGCAGAATTTATCTGGGAATCCTGACGAGCCTCAGAAGGATGTTTATGAATTGCGCTATAACGGCGCAATTAGGTTTGACAGTACACTTTCAGGCTTTGAGACCATAATGAAGGTGCTGAGTGAGAATTTGAATGCCTATCAACAACAA---------------GATGGT---------ATGGTGAATATG------AGTCCAAAACCACAGCGTCAGCGTGGTCATAAGAATGGACAAGGA------------GAAAATGATAATATAAGTGTTGCAGTGCCCAAAAGCCGCGTGCAGCAAAATAAGAGTATAGAGTTGACTGCAGAGGACATCAGCCTTCTTAAGAAG---ATGGATGAGCCCTTTACTGAAGACACCTCAGAAATA------------TAA
>KF530069_HumanOC43_USA_1998-02-05
ATGTCTTTTACTCCTGGTAAGCAATCCAGT---AGTAGAGCGTCCTCTGGAAATCGGTCTGTTAATGGCATCCTCAAG------------TGGGCCGATCAGTCCGACCAGTTTAGAAATTTTCAAACCAGGGGTAGAAGAGCTCAACCCAAGCAAACTGCTACTTCTCAGCAACCATCAGGAGGGAATGTTGTACCCTACTATTCTTGGTTCTCTGGAATTACTCAGTTTCAAAAGGGAAAGGAGTTTGAGTTTGCAGAAGGACAAGGTGTGCCTATTGCACCAGGAGTCCCAGCTACTGAAGCTAAGGGGTACTGGTACAGACACAACAGACGTTCTTTTAAAACAGCCGATGGCAACCAGCGTCAACTGCTGCCACGATGGTATTTTTACTATCTGGGAACAGGACCGCATGCTAAAGACCAGTACGGCACCGATATTGACGGAGTCTACTGGGTCGCTAGCAACCAGGCTGATGTCAATACCCCGGCTGACATTGTCGATCGGGACCCAAGTAGCGATGAGGCTATTCCGACTAGGTTTCCGCCTGGCACGGTACTCCCTCAGGGTTACTATATTGAAGGCTCAGGAAGGTCTGCTCCTAATTCCAGATCTACTTCGCGCACATCCAGCAGAGCCTCTAGT---GCAGGATCGCGTAGTAGAGCCAATTCTGGCAATAGAACCCCT------------ACCTCTGGTGTAACACCTGACATGGCTGATCAAATTGCTAGTCTTGTTCTGGCAAAACTTGGCAAGGATGCCACTAAACCTAAGCAAGTAACCAAGCATACTGCCAAAGAAGTCAGACAGAAAATTTTGAATAAACCCCGCCAGAAGAGGAGCCCCAATAAACAATGCACTGTTCAGCAGTGTTTTGGTAAGAGAGGCCCTAATCAGAATTTTGGTGGTGGAGAAATGTTAAAACTTGGAACTAGTGACTCACAGTTCCCCATTCTTGCAGAACTCGCACCCACAGCTGGTGCGTTTTTCTTTGGATCAAGATTAGAGTTGGCCAAAGTGCAGAATTTATCTGGGAATCCTGACGAGCCTCAGAAGGATGTTTATGAATTGCGCTATAACGGCGCAATTAGGTTTGACAGTACACTTTCAGGCTTTGAGACCATAATGAAGGTGTTGAGTGAGAATTTGAATGCCTATCAACAACAA---------------GATGGT---------ATGATGAATATG------AGTCCAAAACCACAGCGTCAGCGTGGTCATAAGAATGGACAAGGA------------GAAAATGATAATATAAGTGTTGCAGTGCCCAAAAGCCGCGTGCAGCAAAATAAGAGTATAGAGTTGACTGCAGAGGACATCAGCCTTCTTAAGAAG---ATGGATGAGCCCTATACTGAAGACACCTCAGAAATA------------TAA
>KF530086_HumanOC43_USA_1987-02-10
ATGTCTTTCACTCCTGGTAAGCAATCCAGT---AGTAGAGCGTCCTCTGGAAATCGTTCTGGTAATGGCATCCTTAAG------------TGGGCCGATCAGTCCGACCAGTTTAGAAATGTTCAAACCAGGGGTAGAAGAGCTCAACCCAAGCAAACTTCTACTTCTCAGCAACCATCAGGAGGGAATGTTGTACCCTACTACTCTTGGTTCTCTGGAATTACTCAGTTTCAAAAGGGAAAGGAGTTTGAGTTTGCAGAAGGACAAGGTGTGCCTATTGCACCAGGAGTCCCAGCTACTGAAGCTAAGGGATACTGGTACAGACACAACAGACGTTCTTTTAAAACAGCCGATGGCAATCAGCGTCAACTGCTGCCACGATGGTATTTTTACTATCTGGGAACAGGACCGCATGCTAAAGACCAGTACGGCACCGATATTGACGGAGTCTTCTGGGTCGCTAGCAACCAGGCTGATGTCAATACCCCGGCTGACATTGTCGATCGGGACCCAAGTAGCGATGAGGCTATTCCGACTAGGTTTCCGCCTGGTACGGTACTCCCTCAGGGTTACTATATTGAAGGCTCAGGAAGGTCTGCTCCTAATTCCAGATCTACTTCGCGCACATCCAGCAGAGCCTCTAGT---GCAGGATCGCGTAGTAGAGCCAATTCTGGCAATAGAGCCCCT------------ACCTCTGGTGTAACACCTGACATGGCTGATCAAATTGCTAGTCTTGTTCTGGCAAAACTTGGCAGGGATGCCACTAAGCCTCAGCAAGTAACTAAGCATACTGCCAAAGAAGTCAGACAGAAAATTTTGAATAAGCCCCGCCAGAAGAGGAGCCCCAATAAACAATGCACTGTTCAGCAGTGTTTTGGTAAGAGAGGCCCCAATCAGAATTTTGGTGGTGGGGAAATGTTAAAACTTGGAACTAGTGACCCACAGTTCCCCATTCTTGCAGAACTCGCACCCACAGCTGGTGCGTTTTTCTTTGGATCAAGATTAGAGTTGGCCAAAGTGCAGAATTTATCTGGGAATCCTGACGAGCCCCAGAAGGATGTTTATGAATTGCGCTATAACGGCGCAATTAGGTTTGACAGTACACTTTCAGGTTTTGAGACCATAATGAAGGTGTTGAATGAGAATTTGAATGCCTATCAACAACAA---------------GATGGT---------ATGATGAATATG------AGTCCAAAACCACAGCGTCAGCGTGGTCATAAGAATGGACAAGGA------------GAAAATGATAATATAAGTGTTGCAGCGCCCAAAAGCCGTGTGCAGCAAAATAAGAGTAGAGAGTTGACTTCAGAGGACATCAGCCTTCTTAAGAAG---ATGGATGAGCCCTATACTGAAGACACCTCAGAAATA------------TAA
>KF530095_HumanOC43_USA_1991-02-05
ATGTCTTTTACTCCTGGTAAGCAATCCAGT---AGTAGAGCGTCCTCTGGAAATCGTTCTGGTAATGGCATCCTTAAG------------TGGGCCGATCAGTCCGACCAGTTTAGAAATGTTCAAACCAGGGGTAGAAGAGCTCAACCCAAGCAAACTGCTACTTCTCAGCAACCATCAGGAGGGAATGTTGTACCCTACTATTCTTGGTTCTCTGGAATTACTCAGTTTCAAAAAGGAAAGGAGTTTGAGTTTGCAGAAGGACAAGGTGTGCCTATTGCACCAGGAGTCCCAGCTACTGAAGCTAAGGGGTACTGGTACAGACACAACAGACGTTCTTTTAAAACAGCCGATGGCAACCAGCGTCAACTGCTGCCACGATGGTATTTTTACTATCTGGGAACAGGACCGCATGCTAAAGACCAGTACGGCACCGATATTGATGGAATCTACTGGGTCGCTAGCAACCAGGCTGATGTCAATACCCCGGCTGACATTGTCGATCGGGACCCAAGTAGCGATGAGGCTATTCCGACTAGGTTTCCGCCTGGCACGGTACTCCCTCAGGGTTACTATATTGAAGGCTCAGGAAGGTCTGCTCCTAATTCCAGATCTACTTCGCGCACATCCAGTAGAGCCTCTAGT---GCAGGATCGCGTAGTAGAGCCAATTCTGGCAATAGAACCCCT------------ACCTCTGGTGTAACACCTGACATGGCTGATCAAATTGCTAGTCTTGTTCTGGCAAAACTTGGCAAGGATGCCACTAAACCTCAGCAAGTAACTAAGCATACTGCCAAAGAAGTCAGACAGAAAATTTTGAATAAGCCCCGCCAGAAGAGGAGCCCCAATAAACAATGCACTGTTCAGCAGTGTTTTGGTAAGAGAGGCCCTAATCAGAATTTTGGTGGTGGAGAAATGTTAAAACTTGGAACTAGTGACTCACAGTTCCCCATTCTTGCAGAACTCGCACCCACAGCTGGTGCGTTTTTCTTTGGATCAAGATTAGAGTTGGCCAAAGTGCAGAATTTATCTGGGAATCCTGACGAGCCCCAGAAGGATGTTTATGAATTGCGCTATAACGGCGCAATTAGGTTTGACAGTACACTTTCAGGTTTTGAGACCATAATGAAGGTGCTGAATGAGAATTTGAATGCCTATCAACAACAA---------------GATGGT---------ATGATGAATATG------AGTCCAAAACCACAGCGTCAGCGTGGTCATAAGAATGGACAAGGA------------GAAAATGATAATATAAGTGTTGCAGTGCCCAAAAGCCGCGTGCAGCAAAATAAGAGTAGAGAGTTGACTGCAGAGGACATCAGCCTTCTTAAGAAG---ATGGATGAGCCCTATACTGAAGACACCTCAGAAATA------------TAA
>KF530099_HumanOC43_USA_1997-01-02
ATGTCTTTTACTCCTGGTAAGCAATCCAGT---AGTAGAGCGTCCTCTGGAAATCGGTCTGTTAATGGCATCCTCAAG------------TGGGCCGATCAGTCCGATCAGTTTAGAAATGTTCAAACCAGGGGTAGAAGAGCTCAACCCAAGCAAACTGCTACTTCTCAGCAACCATCAGGAGGGAATGTTGTACCCTACTATTCTTGGTTCTCTGGAATTACTCAGTTTCAAAAGGGAAAGGAGTTTGAGTTTGCAGAAGGACAAGGTGTGCCTATTGCACCAGGAGTCCCAGCTACTGAAGCTAAGGGGTACTGGTACAGACACAACAGACGTTCTTTTAAAACAGCCGATGGCAACCAGCGTCAACTGCTGCCACGATGGTATTTTTACTATCTGGGAACAGGACCGCATGCTAAAGACCAGTACGGCACCGATATTGACGGAGTCTACTGGGTCGCTAGCAACCAGGCTGATGTCAATACCCCGGCTGACATTGTCGATCGGGACCCAAGTAGCGATGAGGCTATTCCGACTAGGTTTCCGCCTGGCACGGTACTCCCTCAGGGTTACTATATTGAAGGCTCAGGAAGGTCTGCTCCTAATTCCAGATCTACTTCGCGCACATCCAGTAGAGCCTCTAGT---GCAGGATCGCGTAGTAGAGCCAATTCTGGCAATAGAACCCCT------------ACCTCTGGTGTAACACCTGACATGGCTGATCAAATTGCTAGTCTTGTTCTGGCAAAACTTGGCAAGGATGCCACTAAACCTAAGCAAGTAACTAAGCATACTGCCAAAGAAGTCAGACAGAAAATTTTGAATAAACCCCGCCAGAAGAGGAGCCCCAATAAACAATGCACTGTTCAGCAGTGTTTTGGTAAAAGAGGCCCTAATCAGAATTTTGGTGGTGGAGAAATGTTAAAACTTGGAACTAGTGACCCACAGTTCCCCATTCTTGCAGAACTCGCACCCACAGCTGGTGCGTTTTTCTTTGGATCAAGATTAGAGTTGGCCAAAGTGCAGAATTTATCTGGGAATCCTGACGAGCCTCAGAAGGATGTTTATGAATTGCGCTATAACGGCGCAATTAGGTTTGACAGTACACTTTCAGGCTTTGAGACTATAATGAAGGTGCTGAGTGAGAATTTGAATGCCTATCAACAACAA---------------GATGGT---------ATGATGAATATG------AGTCCAAAACCACAGCGTCAGCGTGGTCATAAGAATGGACAAGGA------------GAAAATGATAATATAAGTGTTGCAGTGCCCAAAAGCCGCGTGCAGCAAAATAAGAGTATAGAGTTGACTGCAGAGGACATCAGCCTTCTTAAGAAG---ATGGATGAGCCCTATACTGAAGACACCTCAGAAATA------------TAA
>KF572739_HumanOC43_China_2010-01-
ATGTCTTTTACTCCTGGTAAGCAATCCAGT---AGTAGAGCGTCCTCTGGAAATCGTTCTGGTAATGGCATCCTTAAG------------TGGGCCGATCAGTCCGACCAGTTTAGAAATGTTCAAACCAGGGGTAGAAGAGCTCAACCCAAGCAAACTTCTACTTCTCAGCAACCATCAGGAGGGAATGTTGTACCCTACTACTCTTGGTTCTCTGGAATTACTCAATTTCAAAAGGGAAAGGAGTTTGAGTTTGCAGAAGGACAAGGTGTGCCTATTGCACCAGGAGTCCCAGCTACTGAAGCTAAGGGGTACTGGTACAGACACAATAGACGTTCTTTTAAAACAGCCGATGGCAACCAGCGCCAACTGCTGCCACGATGGTATTTTTACTATCTGGGAACAGGACCGCATGCTAAAGACCAGTACGGCACCGATATTGACGGAGTCTTCTGGGTCGCTAGCAACCAGGCTGATGTCAATACCCCGGCTGACATTGTCGATCGGGACCCAAGTAGCGATGAGGCTATTCCGACTAGGTTTCCGCCTGGTACGGTACTCCCTCAGGGTTACTATATTGAAGGCTCAGGAAGGTCTGCTCCTAATTCCAGATCTACTTCGCGCACATCCAGCAGAGCCTCTAGT---GCAGGATCGCGTAGTAGAGCCAATTCTGGCAATAGAGCCCCT------------ACCTCTGGTGTAACACCTGACATGGCTGATCAAATTGCTAGTCTTGTTCTGGCAAAACTTGGCAAGGATGCCACCAAACCTCAGCAAGTAACTAAGCATACTGCCAAAGAAGTCAGACAGAAAATTTTGAATAAACCCCGCCAGAAGAGGAGCCCCAATAAACAATGCACTGTCCAGCAGTGTTTTGGTAAGAGAGGCCCTAATCAGAATTTTGGTGGTGGAGAAATGTTAAAACTTGGAACTAGTGACCCACAGTTCCCCATTCTTGCAGAACTCGCACCCACAGCTGGTGCGTTTTTCTTTGGATCAAAATTAGAGTTGGCCAAAGTGCAGAATTTATCTGGGAATCCTGACGAGCCTCAGAAGGATGTTTATGAATTGCGCTATAACGGCGCAATTAGGTTTGACAGTACACTTTCAGGCTTTGAGACCATAATGAAGGTGCTGAGTGAGAATTTGAATGCCTATCAACAACAA---------------GATGGT---------ATGATGAATATG------AGTCCAAAACCACAGCGTCAGCGTGGTCATAAGAATGGACAAGGA------------GAAAATGATAATATAAGTGTTGCAGTGCCCAAAAGCCGCGTGCAGCAAAATAAGAGTATAGAGTTGACTGCAGAGGACATCAGCCTTCTTAAGAAG---ATGGATGAGCCCTTTACTGAAGACACCTCAGAAATA------------TAA
>KF572752_HumanOC43_China_2010-08-
ATGTCTTTTACTCCTGGTAAGCAATCCAGT---AGTAGAGCGTCCTCTGGAAATCGGTCTGGTAATGGCATCCTCAAG------------TGGGCCGATCAGTCCGACCAGTTTAGAAATGTTCAAACCAGGGGTAGAAGAGCTCAACCCAAGCAAACTGCTACTTCTCAGCAACCATCAGGAGGGAATGTTGTACCCTACTATTCTTGGTTCTCTGGAATTACTCAGTTTCAAAAGGGAAAGGAGTTTGAGTTTGCAGAAGGACAAGGTGTGCCTATTGCACCAGGAGTCCCAGCTACTGAAGCTAAGGGGTACTGGTACAGACACAACAGACGTTCTTTTAAAACAGCCGATGGCAACCAGCGTCAATTGCTGCCACGATGGTATTTTTACTATCTGGGAACAGGACCGCATGCTAAAGACCAGTACGGCACCGATATTAACGGAGTCTACTGGGTCGCTAGCAACCAGGCTGATGTCAATACCCCGGCTGACATTGTCGATCGGGACCCAAGTAGCGATGAGGCTATTCCGACTAGGTTTCCGCCTGGCACGGTACTCCCTCAGGGTTACTATATTGAAGGCTCAGGAAGGTCTGCTCCTAATTCCAGATCTACTTCGCGCACATCCAGCAGAGCCTCTAGT---GCAGGATCGCGTAGTAGAGCCAATTCTGGCAATAGAACCCCT------------ACCTCTGGTGTAACACGTGACATGGCTGATCAAATTGCTAGTCTTGTTCTGGCAAAACTTGGCAAGGATGCCACCAAACCTCAGCAAGTAACTAAGCATACTGCCAAAGAAGTCAGACAGAAAATTTTGAATAAACCCCGCCAGAAGAGGAGCCCCAATAAACAATGCACTGTTCAGCAGTGTTTTGGTAAGAGAGGCCCTAATCAGAATTTTGGTGGTGGAGAAATGTTAAAACTTGGAACTAGTGACCCACAGTTCCCCATTCTTGCAGAACTCGCACCCACAGCCGGTGCGTTTTTCTTTGGATCAAAATTAGAGTTGGCCAAAGTGCAGAATTTATCTGGGAATCCTGACGAGCCTCAGAAGGATGTTTATGAATTGCGCTATAACGGCGCAATTAGGTTTGACAGTACACTTTCAGGCTTTGAGACCATAATGAAGGTGCTGAGTGAGAATTTGAATGCCTATCAACAACAA---------------GATGGT---------ATGATGAATATG------AGTCCAAAACCACAGCGTCAGCGTGGTCATAAGAATGGACAAGGA------------GAAAATGATAATATAAGTGTTGCAGTGCCCAAAAGCCGCGTGCAGCAAAATAAGAGTATAGAGTTGACTGCAGAGGACATCAGCCTTCTTAAGAAG---ATGGATGAGCCCTTTACTGAAGACACCTCAGAAATA------------TAA
>KF572794_HumanOC43_China_2009-02-
ATGTCTTTTACTCCTGGTAAGCAATCCAGT---AGTAGAGCGTCCTCTGGAAATCGGTCTGGTAATGGCATCCTCAAG------------TGGGCCGATCAGTCCGACCAGTTTAGAAATGTTCAAACCAGGGGTAGAAGAGCTCAACCCAAGCAAACTGCTACTTCTCAGCAACCATCAGGAGGGAATGTTGTACCCTACTATTCTTGGTTCTCTGGAATTACTCAGTTTCAAAAGGGAAAGGAGTTTGAGTTTGCAGAAGGACAAGGTGTGCCTATTGCACCAGGAGTCCCAGCTACTGAAGCTAAGGGGTACTGGTACAGACACAACAGACGTTCTTTTAAAACAGCCGATGGCAACCAGCGTCAACTGCTGCCACGATGGTATTTTTACTATCTGGGAACAGGACCGCATGCTAAAGACCAGTACGGCACCGATATTAACGGAGTCTACTGGGTCGCTAGCAACCAGGCTGATGTCAATACCCCGGCTGACATTGTCGATCGGGACCCAAGTAGCGATGAGGCTATTCCGACTAGGTTTCCGCCTGGCACGGTACTCCCTCAGGGTTACTATATTGAAGGCTCAGGAAGGTCTGCTCCTAATTCCAGATCTACTTCGCGCACATCCAGCAGAGCCTCTAGT---GCAGGATCGCGTAGTAGAGCCAATTCTGGCAATAGAACCCCT------------ACCTCTGGTGTAACACCTGACATGGCTGATCAAATTGCTAGTCTTGTTTTGGCAAAACTTGGCAAGGATGCCACTAAACCTCAGCAAGTAACTAAGCATACTGCCAAAGAAGTCAGACAGAAAATTTTGAATAAACCCCGCCAGAAGAGGAGCCCCAATAAACAATGCACTGTTCAGCAGTGTTTTGGTAAGAGAGGCCCTAATCAGAATTTTGGCGGTGGAGAAATGTTAAAACTTGGAACTAGTGACCCACAGTTCCCCATTCTTGCAGAACTCGCACCCACAGCTGGTGCTTTTTTCTTTGGATCAAGATTAGAGTTGGCCAAAGTGCAGAATTTATCTGGGAATCCTGACGAGCCTCAGAAGGATGTTTATGAATTGCGTTATAACGGCGCAATTAGGTTTGACAGTACACTTTCAGGCTTTGAGACCATAATGAAGGTGCTGAGTGAGAATTTGAATGCCTATCAACAACAA---------------GATGGT---------ATGATGAATATG------AGTCCAAAACCACAGCGTCAGCGTGGTCATAAGAATGGACAAGGA------------GAAAATGATAATATAAGTGTTGCAGTGCCCAAAAGCCGCGTGCAGCAAAATAAGAGTATAGAGTTGACTGCAGAGGACATCAGCCTTCTTAAGAAG---ATGGATGAGCCCTATACTGAAGACACCTCAGAAATA------------TAA
>KR265205_Canine_China_2014--
------------------------------------------GTCCTCTGGAATCGTTCTGGTAATGGCATCCTTAAG------------TGGGCCGATCAGTCCGACCAATCTAGAAATTTCCAAACCAGGGGTAGAAGAGCTCAACCCAAGCAAACTGCTACTTCTCAGCAACCATCAGGAGGGAACGTTGTACCCTACTATTCTTGGTTCTCTGGAATTACTCAGTTTCAAAAGGGAAAGGAGTTTGAATTTGCAGAGGGACAAGGTGTGCCTATTGCACCAGGAGTCCCAGCTACTGAAGCTAAGGGGTATTGGTACAGACACAACAGACGTTCTTTTAAAACAGCCGATGGCAACCAGCGTCAATTGCTGCCACGATGGTATTTTTACTATCTTGGAACAGGACCGCATGCCAAAGACCAGTATGGCACCGACATTGACGGAGTCTTCTGGGTCGCTAGTAACCAGGCTGATGTCAATACCCCGGCTGACATTCTCGATCGGGACCCAAGTAGCGATGAGGCTATTCCGACTAGGTTTCCGCCTGGCACGGTACTCCCTCAGGGTTACTATATTGAAGGCTCAGGAAGGTCTGCTCCTAATTCCAGATCTACTTCACGCGCATCCAGTAGAGCCTCTAGT---GCAGGATCGCGCAGTAGAGCCAATTCTGGCAATAGAACCCCT------------ACCTCTGGTGTAACACCTGATATGGCTGATCAAATTGCTAGTCTTGTTCTGGCAAAACTTGGCAAGGATGCCACTAAGCCACAGCAAGTAACTAAGCAGACTGCCAAAGAAATCAGACAGAAAATTTTGAATAAACCCCGCCAGAAGAGGAGCCCCAATAAACAATGCACTGTTCAGCAGTGTTTTGGTAAAAGAGGCCCCAATCAGAATTTTGGTGGTGGAGAAATGTTAAAACTTGGAACTAGTGACCCACAGTTCCCCATTCTTGCAGAACTCGCACCCACAGCTGGTGCGTTTTTCTTTGGATCAAGGTTAGAGTTGGCCAAAGTGCAGAATTTGTCTGGGAATCTTGACGAGCCCCAGAAGGATGTTTATGAATTGCGCTATAATGGCGCAATTAGATTTGACAGTACACTTTCAGGTTTTGATACCATAATGAAGGTGTTGAATGATAATTTGAATGCATATCAACAACAA------------------------------GATGGTATGATGAATATGAGTCCAAAACCACAGCGTCAGCGTGGTCATAAGAATGGACAAGGA------------GAAAATGATAATATAAGTGTTGCAGCGCCCAAAAGCCGTGTGCAGCAAAATAAGAGTAGAGAGTTGACTGCAGAGGACATCAGTCTTCTAAGAAGA---TGG------------------------------------------------
>MF737175_Bovine_Thailand_2015-02-23
---------------------------------------------TCTGGAAATCGTTCTGGTAATGGCATCCTTAAG------------TGGGCCGATCAGTCCGACCAATCTAGAAATGTTCAAACCAGGGGTAGAAGAGCTCAACCCAAGCAAACTGCTACTTCTCAGCAACCATCAGGAGGGAATGTTGTACCCTACTATTCTTGGTTCTCTGGAATTACTCAGTTTCAAAAGGGAAAGGAGTTTGAATTTGCAGAGGGACAAGGTGTGCCTATTGCACCAGGAGTCCCAGCTACTGAAGCTAAAGGGTACTGGTACAGACACAACAGACGTTCCTTTAAAACAGCCGATGGCAACCAGCGTCAATTGCTGCCACGATGGTATTTTTACTATCTTGGAACAGGACCGCATGCCAAAGACCAGTATGGCACCGACATTGACGGAGTCTTCTGGGTCGCTAGTAACCAGGCTGATGTCAATACCCCGGCTGACATTCTCGATCGGGACCCAAGTAGCGATGAGGCTATTCCGACTAGGTTTTCGCCTGGCACGGTACTCCCTCAGGGTTACTATATTGAAGGCTCAGGAAGGTCTGCTCCTAATTCCAGATCTATTTCACGCGCATCCAGTAGAGCCTCTAGT---GCAGGATCGCGCAGTAGAGCCAATTCTGGCAATAGAACCCCT------------ACCTCTGGTGTAACACCTGATATGGCTGATCAAATTGCTAGTCTTGTTCTGGCAAAACTTGGCAAGGATGCCACTAAGCCACAGCAAGTAACTAAGCAGACTGCCAAGGAAATCAGACAGAAAATTTTGAATAAGCCCCGCCAGAAGAGGAGCCCCAATAAACAATGCACTGTCCAGCAGTGTTTTGGGAAGAGAGGCCCCTATCAGAATTTTGGTGGTGGAGAAATGTTAAAACTTGGAACTAGTGATCCACAGTTCCCCATTCTTGCAGAACTCGCACCCACAGCTGGTGCGTTTTTCTTTGGATCAAGATTAGAGTTGGCCAAAGTGCAGAATTTGTCTGGGAATCTTGAAGAGCCCCAGAAGGATGTTTATGAATTGCGCTATAATGGTGCAATTAGATTTGACAGAACACTTTCAGGTTTTGAGACCATAATGAAGGTGTTGAATGAGAATTTGAATGCATACCAACAACAG------------------------------GATGGTACGATGAATATGAGTCCAAAACCACAGCGTCAGCGTGGTCAGAAGAACGGACAAGGA------------GAAAATGATAATATAAGTGTTGCAGCGCCCAAAAGCCGTGTGCAGCAAAATAAGATTA--------------------------------------------------------------------------------------------
>MN514964_Camel_Nigeria_2015-11-20
ATGTCTTTTACTCCTGGTAAGCAATCCAGT---AGTAGAGCGTCCTCTGGAAATCGTTCTGGTAATGGCATCCTTAAG------------TGGGCCGATCAGTCCGACCAATCTAGAAATGTTCAAACCAGGGGTAGAAGAGCTCAACCCAAGCAAACTGCTACTTCTCAGCAATCATCAGGAGGGAATATTGTACCCTACTATTCTTGGTTCTCTGGAATTACTCAGTTTCAAAAAGGAAAGGAGTTTGAATTTGCAGAGGGACAAGGTGTGCCTATTGCACCAGGAGTCCCAGCTACTGAAGCTAAAGGGTACTGGTACAAACACAACCGACGTTCTTTTAAAACAGCCGATGGCAACCAGCGTCAACTGCTGCCACGATGGTATTTTTACTATCTTGGAACAGGACCGCACGCTAAAGACCAGTATGGCACCGACATTGACGGAGTCTTCTGGGTTGCTAGTAACCAGGCTGATGTCAATACCCCGGCTGACATTGTCGATCGGGACCCAAGTAGCGATGAGGCTATTCCGACTAGGTTTCCGCCTGGCACGGTACTCCCTCAGGGTTACTATATTGAAGGCTCAGGAAGGTCTGCTCCTAATTCCAGATCTACTTCACGTGCATCCAGTAGAGCCTCTAGT---GCAGGATCGCGTAGTAGAGCCAATTCTGGTAACAGAAACCCT------------ACCTCTGGTGTAACACCTGATATGGCTGATCAAATTGCTAGTCTTGTTTTGGCCAAACTTGGCAAGGATGCCACTAAGCCACAGCAAGTAACTAAGCAGACTGCCAAAGAAATTAGACAGAAAATTTTGAATAAGCCCCGCCAGAAGAGGAGCCCCAATAAACAATGCACTGTTCAGCAGTGTTTTGGGAAGAGAGGCCCCAATCAGAATTTTGGTGGTGGAGAAATGTTAAAACTTGGAACTAGTGATCCACAGTTCCCCATTCTTGCAGAACTCGCACCCACAGCTGGTGCGTTTTTCTTTGGCTCAAGATTAGAGTTGGCCAAAGTGCAGAATTTGTCTGGGAATCTTGACGAGCCCCAGAAGGATGTTTATGAATTGCGCTATAATGGTGCAATTAGATTTGACAGTACACTTTCAGGTTTTGAGACCATAATGAAGGTGTTGAATGAGAATTTGAATGCATACCAACAACAA------------------------------GATGGTATGATGAATATGAGTCCAAAACCACAGCGTCAGCGTGGCCAGAAGAATGGACAAGGA------------GAAAATGATAATATAAGTGTTGCAGCGCCCAAAAGTCGTGTGCAGCAAAATAAGAGTAGAGAGTTGACTGCAGAGGACATCAGCCTTCTTAAGAAG---ATGGATGAGCCCTATACTGAAGACACCTCAGAAATA------------TAA
>MG757139_Bovine_France_2014--
ATGTCTTTTACTCCTGGTAAGCAATCCAGT---AGTAGAGCGTCCGCTGGTAATCGTTCTGGTAATGGCATCCTTAAG------------TGGGCCGATCAGTCCGACCAATCTAGAAATGTTCAAACCAGGGGTAGAAGAGCTCAACCCAAGCAAACTGTTACTTCTCAGCAACCATCAGGAGGGAATGTTGTACCCTACTATTCTTGGTTCTCTGGAATTACTCAGTTTCAAAAGGGAAAAGAGTTTGAATTTGCAGAGGGACAAGGTGTGCCTATTGCACCAGGAGTCCCAGCTACTGAAGCTAAGGGGTACTGGTACAGACACAACAGACGTTCTTTTAAAACAGCCGATGGCAACCAGCGTCAATTGCTGCCACGATGGTATTTTTACTATCTTGGAACAGGACCGCATGCCAAAGACCAGTATGGCACCGACATTGACGGAGTCTTCTGGGTCGCTAGTAACCAGGCTGATGTCAATACCCCGGCTGACATTCTCGATCGGGACCCAAGTAGCGATGAGGCTATTCCGACTAGGTTTCCGCCTGGCACGGTACTCCCTCAGGGTTACTATATTGAAGGCTCAGGAAGGTCTGCTCCTAATTCCAGATCTACTTCACGCGCATCCAGTAGAGCCTCTAGT---GCAGGATCGCGTAGCAGAGCCAATTCTGGCAATAGAACCCCT------------ACCTCTGGTGTAACACCTGATATGGCTGATCAAATTGCTAGTCTTGTTTTGGCAAAACTTGGCAAGGATGCCACTAAGCCACAGCAAGTAACTAAGCAGACTGCCAAAGAAATCAGACAGAAAATTTTGAATAAGCCCCGCCAGAAGAGGAGCCCCAATAAACAATGCACTGTTCAGCAGTGTTTTGGGAAGAGAGGCCCCAATCAGAATTTTGGTGGTGGAGAAATGTTAAAACTTGGAACTAGTGATCCACAGTTCCCCATTCTTGCAGAACTCGCACCCACAGCTGGTGCGTTTTTCTTTGGATCAAGATTAGAGTTGGCCAAAGTGCAGAATTTGTCTGGGAATCTCGATGAGCCCCAGAAGGATGTTTATGAATTGCGCTATAGTGGTGCAATTAGATTTGACAGTACACTTTCAGGTTTTGAGACCATAATGAAGGTGTTGAATGAGAATTTGAATGCATACCAACAACAA------------------------------GATGGTATGATGAATATGAGTCCAAAACCACAGCGTCAGCGTGGTCAGAAGAATGGACAAGGA------------GAAAATGATAATATAAGTGTTGCAGCGCCCAAAAGTCGTGTGCAGCAAAATAAGAGTAGAGAGTTGACTGCAGAGGACATCAGCCTTCTTAGGAAG---ATGGATGAGCCCTTTACTGAAGATACCTCAGAAATA------------TAA
>KM985634_Bovine_China_2014-05-18
ATGTCTTTTACTCCTGGTAAGCAATCCAGT---AGTAGAGCGTCCTCTGGAAATCGTTCTGGTAATGGCATCCTTAAG------------TGGGCCGATCAGTCCGACCAATCTAGAAATGTTCAAACCAGGGGTAGAAGAGCTCAACCCAAGCGAACTGCTACTTCTCAGCAACCAACAGGAGGGAATGTTGTACCCTACTATTCTTGGTTCTCTGGAATTACTCAGTTTCAAAAGGGAAAGGAGTTTGAATTTGCAGAGGGACAAGGTGTGCCTATTGCACCAGGAGTCCCAGCTACTGAAGCTAAGGGGTACTGGTACAGACACAACCGACGTTCCTTTAAAACAGCCGATGGCAACCAGCGTCAATTGCTGCCACGATGGTATTTTTACTATCTTGGAACAGGACCGCATGCCAAAGACCAGTATGGCACCGACATTGACGGAGTCTACTGGGTCGCTAGTAACCAGGCTGATGTCAATACCCCGGCTGACATTCTCGATCGGGACCCAAGTAGCGATGAGGCTATTCCGACTAGGTTTCCGCCTGGCACGGTACTCCCTCAGGGTTACTATATTGAAGGCTCAGGAAGGTCTGCTCCTAATTCCAGATCTATTTCACGCGCATCCAGTAGAGCTTCTAGT---GCAGGATCGCGCAGTAGAGCCAATTCTGGCAATAGAACCCCC------------ACCTCTGGTGTAACACCTGATATGGCTGATCAAATTGCTAGTCTTGTTCTGGCAAAACTTGGCAAGGATGCCACTAAGCCACAGCAAGTAACTAAGCAGACTGCCAAAGAAATCAGACAGAAAATTTTGAATAAGCCCCGCCAGAAGAGGAGCCCCAATAAACAATGCACTGTTCAGCAGTGTTTTGGGAAGAGAGGCCCCAATCAGAATTTTGGTGGTGGAGAAATGTTAAAACTTGGAACTAGTGATCCACAGTTCCCCATTCTTGCAGAACTCGCACCCACAGCTGGTGCGTTTTTCTTTGGATCAAGATTAGAGTTGGCCAAAGTGCAGAATTTGTCTGGGAATCTTGACGAGCCCCAGAAGGATGTTTATGAATTGCGCTATAATGGCGCAATTAGATTTGATAGTACACTTTCTGGTTTTGAGACCATAATGAAGGTGTTGAATGAGAATTTGAATGCATACCAACAACAA------------------------------GATGGTATGATGAATATGAGTCCAAAACCACAGCGTCAGCGCGGTCAGAAGAATGGACAAGTA------------GAATATGATAATATAAGTGTTGCAGCACCCAAAAGCCGTGTGCAGCAAAATAAGATTAGAGAGTTGACTGCAGAGGACATCAGCCTTCTTAAGAAG---ATGGATGAGCCCTTTACTGAAGACACCTCAGAAATA------------TAA
>KT318083_Bovine_France_2005--
ATGTCTTTTACTCCTGGTAAGCAATCCAGT---AGTAGAGCGTCCTCTGGAAATCGTTCTGGTAATGGCATCCTTAAG------------TGGGCCGATCAGTCCGACCAATCTAGAAATGTTCAAACCAGGGGTAGAAGAGCTCAACCCAAGCAAACTGTTACTTCTCAGCAACCATCAGGAGGGAATGTTGTACCCTACTATTCTTGGTTCTCTGGAATTACTCAGTTTCAAAAGGGAAAAGAGTTTGAATTTGCAGAGGGACAAGGTGTGCCTATTGCACCAGGAGTCCCAGCTACTGAAGCTAAGGGGTACTGGTACAGACACAACAGACGTTCTTTTAAAACAGCCGATGGCAACCAGCGTCAATTGCTGCCACGATGGTATTTTTACTATCTTGGAACAGGACCGCATGCCAAAGACCAGTATGGCACCGACATTGACGGAGTCTTCTGGGTCGCTAGTAACCAGGCTGATGTCAATACCCCGGCTGACATTCTCGATCGGGACCCAAGTAGCGATGAGGCTATTCCGACTAGGTTTCCGCCTGGCACGGTACTCCCTCAGGGTTACTATATTGAAGGCTCAGGAAGGTCTGCTCCTAATTCCAGATCTACTTCACGCGCATCC---------AGTAGT---GCAGGATCGCGTAGCAGAGCCAATTCTGGCAATAGAACCCCT------------ACCTCTGGTGTAACACCTGATATGGCTGATCAAATTGCTAGTCTTGTTCTGGCAAAACTTGGCAAGGATGCCACTAAGCCACAGCAAGTAACTAAGCAGACTGCCAAAGAAATTAGACAGAAAATTTTGAATAAGCCCCGCCAGAAGAGGAGCCCCAATAAACAATGCACTGTTCAGCAGTGTTTTGGGAAGAGAGGCCCCAATCAGAATTTTGGTGGTGGAGAAATGTTAAAACTTGGAACTAGTGACCCACAGTTCCCCATTCTTGCAGAACTCGCACCCACAGCTGGTGCGTTTTTCTTTGGATCAAGATTAGAGTTGGCCAAAGTGCAGAATTTGTCTGGGAATCTTGACGAGCCCCAGAAGGATGTTTATGAATTGCGCTATAGTGGTGCAATTAGATTTGACAGTACACTTTCAGGTTTTGAGACCATAATGAAGGTGTTGAATGAGAATTTGAATGCATACCAACAACAA------------------------------GATGGTATGATGAATATGAGTCCAAAACCACAGCGTCAGCGTGGCCAGAAGAATGGACAAGGA------------GAAAATGATAATATAAGTGTTGCAGCGCCCAAAAGCCGTGTGCAGCAAAATAAGATTAGAGAGTTGACTGCAGAGGACATCAGCCTTCTTAAGAAG---ATGGATGAGCCCTTTACTGAAGACATCTCAGAAATA------------TAA
>KU558923_Buffalo_Bangladesh_2014-10-01
ATGTCTTTTACTCCTGGTAAGCAATCCAGT---AGTAGAGCTTCCTCTGGAAATCGTTCTGGTAATGGCATCCTTAAG------------TGGGCCGATCAGTCCGATCAATCTAGAAATGTTCAAAACAGGGGTAGAAGAGCTCAACCCAAGCAAACTGCTACTTCTCAGCAACCATCAGGAGGGAATGTTGTACCCTACTATTCTTGGTTCTCTGGAATTACTCAGTTTCAAAAGGGCAAGGAGTTTGAATTTGCTGAGGGACAAGGTGTGCCTCTTGCACCAGGAGTCCCAGCTACTGAAGCTAAGGGGTACTGGTACAGACACAACAGACGTTCCTTTAAAACAGCCGATGGCAATCAGCGTCAATTGCTGCCACGATGGTATTTTTACTATCTTGGAACAGGACCGCATGCCAAAGACCAGTATGGCACCGACATTGACGGAGTCTTCTGGGTCGCTAGTAACCAGGCTGATGTCAATACCCCGGCTGACATTCTCGATCGGGATCCAAGTAGCGATGAGGCTATTCCGACTAGGTTTCCGCCTGGTACGGTACTCCCTCAGGGTTACTATATTGAAGGCTCAGGAAGGTCTGCTCCTAATTCCAGATCTACTTCACGCGCATCCAGTAGAGCCTCTAGT---GCAGGATCGCGCAGTAGAGCCAATTCTGGCAATAGAACCCCT------------ACCTCTGGTGTAACACCTGATATGGCTGATCAAATTGCTAGTCTTGTTCTGGCAAAACTTGGCAAGGATGCCACTAAGCCACAGCAAGTAACTAAGCAGACTGCCAAAGAAATCAGACAGAAAATTTTGAATAAGCCCCGCCAGAAGAGGAGCCCCAATAAACAATGCACTGTTCAGCAGTGTTTTGGGAAGAGAGGCCCCAATCAGAATTTTGGTGGTGGAGAAATGTTAAAACTTGGAACTAGTGATCCACAGTTCCCCATTCTTGCAGAACTCGCACCCACAGCTGGCGCGTTTTTCTTTGGATCAAGATTAGAGTTGGCCAAAGTGCAGAATTTGTCTGGGAATCTCGACGAGCCCCAGAAGGATGTTTATGAATTGCGCTATAGTGGCGCAATTAGATTCGATAGTACACTTTCAGGTTTTGAGACCATAATGAAGGTGTTGAATGAGAATTTGAATGCATACCAACAACAA------------------------------GATGGTATGATGAATATGAGTCCTAAACCACAGCGTCAGCGTGGTCAGAAGAATGGACAAGGA------------GAAAATGATAATATAAGTGTTGCAGCGCCCAAAAGCCGTGTGCAGCAAAATAAGATTAGAGAGTTGACTGCAGAGGACATCAGCCTTCTTAAGAAG---ATGGATGAGCCCTTTACTGAAGACACCTCAGAAATA------------TAA
>KU886219_Bovine_China_2015-05-30
ATGTCTTTTACTCCTGGTAAGCAATCCAGT---AGTAGAGCGTCCTCTGGAAATCGTTCTGGTAATGGTATCCTTAAG------------TGGGCCGATCAGTCCGACCAATCTAGAAATGTTCAAACCAGGGGTAGAAGAGCTCAACCCAAGCAAACTGTCACTTCTCAGCAACCAGCAGGAGGGAATGTTGTACCCTACTATTCTTGGTTCTCTGGAATTACTCAGTTTCAAAAGGGAAAGGAGTTTGAATTTGCAGAGGGACAAGGTGTGCCTATTGCACCAGGAGTCCCAGCTACTGAAGCTAAGGGGTACTGGTACAGACACAACAGACGTTCTTTTAAAACAGCCGATGGCAACCAGCGTCAATTGCTCCCACGATGGTATTTTTACTATCTTGGAACTGGACCGCATGCCAAAGACCAGTATGGCACCGACATTGACGGAGTCTTCTGGGTCTCTAGTAACCAGGCTGATGTCAATACCCCGGCTGACATTCTCGATCGGGACCCAAGTAGCGATGAGGCTATTCCGACTAGGTTTCCGCCTGGCACGGTACTCCCTCAGGGTTACTATATTGAAGGCTCAGGAAGGTCTGCTCCTAATTCCAGATCTACTTCACGCGCTTCCAGTAGAGCCTCTAGT---GCAGGATCGCGTAGCAGAGCCAATTCTGGAAATAGAACCCCT------------ACCTCTGGTGTAACACCTGATATGGCTGATCAAATTGCTAGTCTTGTTCTGGCAAAACTTGGCAAGGATGCCACTAAGCCACAGCAAGTAACTAAGCAGACTGCCAAAGAAATCAGACAGAAAATTTTGAATAAACCCCGCCAGAAGAGGAGCCCCAATAAACAATGCACTGTTCAGCAGTGTTTTGGGAAGAGAGGCCCCAATCAGAATTTTGGTGGCGGAGAAATGTTAAAACTTGGAACTAGTGACCCACAGTTCCCCATTCTTGCAGAACTCGCACCCACAGCTGGTGCGTTTTTCTTTGGATCAAGATTAGAGTTGGCCAAAGTGCAGAATTTGTCTGGGAATCTTGATGAGCCCCAGAAGGATGTTTATGAATTGCGCTACAATGGCGCAATTCGATTTGATAGTACACTTTCAGGTTTTGAGACCATAATGAAGGTGTTGAATGAGAATTTGAATGCATATCAACAACAA------------------------------GATGGTATGATGAATATGAGTCCAAAACCACAGCGTCAGCGTGGTCAGAAGAATGGACAAGGA------------GAAAATGATAATATAAGTGTTGCAGCGCCCAAAAGCCGTGTGCAGCAAAATAAGAGTAGAGAGTTGACTGCAGAGGACATCAGCCTTCTTAAGAAG---ATGGATGAGCCCTTTACTGAAGACACCTCAGAAATA------------TAA
>LC494128_Bovine_Japan_2012-05
ATGTCTTTTACTCCTGGTAAGCAATCCAGT---AGTAGAGCGTCCTCTGGAAATCGTTCTGGTAATGGCATCCTTAAG------------TGGGCCGATCAGTCCGACCAATCTAGAAATGTTCAAACCAGGGGTAGAAGAGCTCAACCCAAGCAAACTGCTACTTCTCAGCAACCATCGGGAGGGAATGTTGTACCCTACTATTCTTGGTTCTCTGGAATTACTCAGTTTCAAAAGGGAAAGGAGTTTGAATTTGCAGAGGGACAAGGTGTGCCTATTGCACCAGGAGTCCCAGCTACTGAAGCTAAAGGGTACTGGTACAGACACAACAGACGTTCCTTTAAAACAGCCGATGGCAACCAGCGTCAATTGCTGCCACGATGGTATTTTTACTATCTTGGAACAGGACCGCATGCCAAAGATCAGTATGGCACCGACATTGACGGAGTCTTCTGGGTCGCTGGTAACCAGGCTGATGTCAATACCCCGGCTGACATTCTCGATCGGGACCCAAGTAGCGATGAGGCTATTCCGACTAGGTTTCCGCCTGGCACGGTACTCCCTCAGGGTTACTATATTGAAGGCTCAGGAAGGTCTGCTCCTAATTCCAGATCTACTTCACGCGCATCCAGTAGAGCCTCTAGT---GCAGGGTCGCGCAGTAGAGCCAATTCTGGCAATAGAACCCCT------------ACCTCTGGTGTAACACCTGATATGGCTGATCAAATTGCTAGTCTTGTTCTGGCAAAACTTGGCAAGGATGCCACTAAGCCACAGCAAGTAACTAAGCAGACTGCCAAAGAAATCAGACAGAAAATTTTGAATAAGCCCCGCCAGAAGAGGAGCCCTAATAAACAATGCACTGTTCAGCAGTGTTTTGGGAAGAGAGGCCCCAACCAGAATTTTGGTGGTGGAGAAATGTTAAAACTTGGAACTAGTGATCCACAGTTCCCCATTCTTGCAGAACTCGCACCCACAGCTGGTGCGTTTTTCTTTGGATCAAGATTAGAGTTGGCCAAAGTGCAGAATTTGTCTGGGAATCTCGACGAGCCCCAGAAGGATGTTTATGAATTGCGCTATAATGGCGCAATTAGATTTGATAGTACACTTTCAGGTTTTGAGACCATAATGAAGGTGTTGAATGAGAATTTGAATGCATACCAACAACAG------------------------------GATGGTACGATGAATATGAGTCCAAAACCACAGCGGCAGCGTGGTCAGAAGAACGGACAAGGA------------GAAAATGATAATATAAGTGTTGCAGCGCCCAAAAGCCGTGTGCAGCAAAATAAGATTAGAGAGTTGACTGCAGAGGACATCAGCCTTCTTAAGAAG---ATGGATGAGCCCTTTACTGAAGACACCTCAGAAATA------------TAA
>LC494135_Bovine_Japan_2012-01
ATGTCTTTTACTCCTGGTAAGCAATCCAGT---AGTAGAGCGTCCTCTGGAAATCGTTCTGGTAATGGCATCCTTAAG------------TGGGCCGATCAGTCCGACCAATCTAGAAATGTTCAAACCAGGGGTAGAAGAGCTCAACCCAAGCAAACTGTTACTTCTCAGCAACCATCAGGAGGGAATGTTGTACCCTACTATTCTTGGTTCTCTGGAATTACTCAGTTTCAAAAGGGAAAGGAGTTTGAATTTGCAGAGGGACAAGGTGTGCCTATTGCGCCAGGAGTCCCAGCTACTGAAGCTAAAGGGTATTGGTACAGACACAACAGACGTTCCTTTAAAACAGCCGATGGCAACCAGCGTCAATTGCTGCCACGATGGTATTTTTACTATCTTGGAACAGGACCACATGCCAAAGACCAGTATGGCACCGACATTGACGGAGTCTACTGGGTCGCTAGTAACCAGGCTGATGTTAATACCCCGGCTGACATTCTCGATCGGGACCCAAGTAGCGATGAGGCTATTCCGACTAGGTTTCCGCCTGGCACGGTACTCCCTCAGGGTTACTATATTGAAGGCTCAGGAAGGTCTGCTCCTAATTCCAGATCTACTTCACGCGCATCC---------AGTAGT---GCAGGATCGCGCAGTAGAGCCAATTCTGGCAATAGAACCCCT------------ACCTCTGGTGTAACACCTGATATGGCTGATCAAATTGCTAGTCTTGTTCTGGCAAAACTTGGCAAGGATGCCACTAAGCCACAGCAAGTAACTAAGCAGACTGCCAAAGAAATCAGACAGAAAATTTTGAATAAGCCCCGCCAGAAGAGGAGCCCTAATAAACAATGCACTGTTCAGCAGTGTTTTGGGAAGAGAGGCCCCAATCAGAATTTTGGTGGTGGAGAAATGTTAAAACTTGGAACTAGTGATCCACAGTTCCCCATTCTTGCAGAACTCGCACCCACAGCTGGTGCGTTTTTCTTTGGATCAAGATTAGAGTTGGCCAAAGTGCAGAATTTGTCTGGGAATCTTGACGAGCCTCAGAAGGATGTTTATGAATTGCGCTATAATGGCGCAATTAGATTTGATAGTACACTTTCAGGTTTTGAGACTATAATGAAGGTGTTGAATGAGAATTTGAATGCATACCAACAACAG------------------------------GATGGTACGATGAATATGAGTCCAAAACCACAGCGTCAGCGTGGTCAGAAGAACGGACAAGGA------------GAAAATGATAATATAAGTGTTGCAGCGCCCAAAAGCCGTGTGCAGCAAAATAAAATTAGAGAGTTGACTGCAGAGGACATCAGCCTTCTTAAGAAG---ATGGATGAGCCCTTTACTGAAGACACCTCAGAAATA------------TAA
>LC494139_Bovine_Japan_2015-06-
ATGTCTTTTACTCCTGGTAAGCAATCCAGT---AGTAGAGCGTCCTCTGGAAATCGTTCTGGTAATGGCATCCTTAAG------------TGGGCCGATCAGTCCGACCAATCTAGAAATGTTCAAACCAGGGGTAGAAGAGCTCAACCCAAGCAAACTGTTACTTCTCAGCAACCATCAGGAGGGAATGTTGTACCCTACTATTCTTGGTTCTCTGGAATTACTCAGTTTCAAAAGGGAAAAGAGTTTGAATTTGCAGATGGACAAGGTGTGCCTATTGCACCAGGAGTCCCAGCTACTGAAGCTAAAGGGTACTGGTACAGACACAACCGACGTTCCTTTAAAACAGCCGATGGCAACCAGCGTCAATTGCTGCCACGATGGTATTTTTACTATCTTGGAACAGGACCGCATGCCAAAGACCAGTATGGCACCGACATTGACGGAGTCTACTGGGTCGCTAGTAACCAGGCTGATGTCAACACCCCGGCTGACATTCTCGATCGGGATCCAAGTAGCGATGAGGCTATTCCGACTAGGTTTCCGCCTGGCACGGTACTCCCTCAGGGTTATTACATTGAAGGCTCAGGAAGGTCTGCTTCTAATTCCAGATCTACTTCACGCGCATCCAGTAGAGCCTCTAGT---GCAGGATCGCGCAGTAGAGCCAATTCTGGCAATAGAACCCCT------------ACCTCTGGTGTAACACCTGATATGGCTGATCAAATTGCTAGTCTTGTTCTGGCAAAACTTGGCAAGGATGCCACTAAGCCACAGCAAGTAACTAAGCAGACTGCCAAAGAAATCAGACAGAAAATTTTGAATAAGCCCCGCCAGAAGAGGAGCCCCAACAAACAATGCACTGTTCAGCAGTGTTTTGGGAAGAGAGGCCCCAATCAGAATTTTGGTGGTGGAGAAATGTTAAAACTTGGAACTAGTGATCCACAGTTCCCCATTCTTGCAGAACTCGCACCCACAGCTGGTGCGTTTTTCTTTGGCTCAAGATTAGAGTTGGCCAAAGTGCAGAATTTGTCTGGGAATCTTGACGAGCCCCAGAAGGATGTTTATGAATTGCGCTATAATGGCGCAATTAGATTTGATAGTACACTTTCAGGTTTTGAGACCATAATGAAGGTGTTGAATGAGAATTTGAATGCATACCAACAACAG------------------------------GATGGTACGATGAATATGAGTCCAAAACCACAGCGTCAGCGTGGTCAGAAGAACGGACAAGGA------------GAAAATGATAATATAAGTGTTGCAGCGCCCAAAAGCCGTGTGCAGCAAAATAAGATTAGAGAGTTGACTGCAGAGGACATCAGCCTTCTTAAGAAG---ATGGATGAGCCCTTTACTGAAGACACCTCAGAAATA------------TAA
>LC494142_Bovine_Japan_2016-12-
ATGTCTTTTACTCCTGGTAAGCAATCCAGT---AGTAGAGCGTCCTCTGGAAATCGTTCTGGTAATGGCATCCTTAAG------------TGGGCCGATCAGTCCGACCAATCTAGAAATGTTCAAACCAGGGGTAGAAGAGCTCAACCCAAGCAAACTGTTACTTCTCAGCAACCATCAGGAGGGAATGTTGTGCCCTACTATTCTTGGTTCTCTGGAATTACTCAGTTTCAAAAGGGAAAGGAGTTTGAATTTGCAGAGGGACAAGGTGTGCCTATTGCACCAGGAGTCCCAGCTACGGAAGCTAAAGGGTACTGGTACAGACACAACAGACGTTCCTTTAAAACAGCCGATGGCAACCAGCGTCAATTGCTGCCACGATGGTATTTTTACTATCTTGGAACAGGACCGCATGCCAAAGACCAGTATGGCACCGACATTGACGGTGTCTACTGGGTCGCTAGTAACCAGGCTAATGTTAACACCCCGGCTGACATTCTTGATCGGGACCCAAGTAGCGATGAGGCTATTCCGACTAGGTTTCCGCCTGGTACGGTACTCCCTCAGGGTTATTATATTGAAGGCTCAGGAAGGTCTGCTCCTAATTCCAGATCTACTTCACGCGCATCCAGTAGAGCCTCTAGT---GCAGGATCGCGCAGTAGAGCCAATTCTGGCAATAGAACCTCT------------ACCTCTGGTGTAACACCTGATATGGCTGATCAAATTGCTAGTCTTGTTCTGGCAAAACTTGGCAAGGATGCCACTAAGCCACAGCAAGTAACTAAGCAGACTGCCAAAGAAATCAGACAGAAAATTTTGAATAAGCCCCGTCAGAAGAGGAGCCCTAATAAACAATGCACTGTTCAGCAGTGTTTTGGGAAGAGAGGCCCCAATCAGAATTTTGGTGGTGGAGAAATGTTAAAACTTGGAACTAGTGATCCACAGTTCCCCATTCTTGCAGAACTCGCACCCACAGCTGGTGCGTTTTTCTTTGGATCAAGATTAGAGTTGGCCAAAGTGCAGAATTTGTCTGGGAATCTTGACGAGCCCCAGAAGGATGTTTATGAATTGCGCTATAATGGCGCAATTAGATTTGATAGTACACTTTCAGGTTTTGAGACCATAATGAAGGTGTTGAATGAGAATTTGAATGCATACCAACAACAG------------------------------GATGGTACGATGAATATGAGTCCAAAACCACAGCGTCAGCGTGGTCAGAAGAACGGACAAGGA------------GAAAATGATAATATAAGTGTTGCAGCGCCCAAAAGCCGTGTGCAGCAAAATAAAATTAGAGAGTTGACTGCAGAGGACATCAGCCTTCTTAAGAAG---ATGGATGAGCCCTTTACTGAAGACACCTCAGAAATA------------TAA
>LC494156_Bovine_Japan_2014-12-
ATGTCTTTTACTCCTGGTAAGCATTCCAGT---AGTAGAGCGTCCTCTGGAAATCGTTCTGGTAATGGCATCCTTAAG------------TGGGCCGACCAGTCCGACCAATCTAGAAATGTTCAATCCAGGGGTAGAAGAGCTCAACCCAAGCAAACTGTTACTTCTCAGCAACCATCAGGAGGGAATGTTGTACCCTACTATTCTTGGTTCTCTGGAATTACTCAGTTTCAAAAGGGAAAGGAGTTTGAATTTGCTGAGGGACAAGGTGTGCCTATTGCACCAGGAGTCCCAGCTACTGAAGCTAAAGGGTACTGGTACAGACACAACAGACGTTCCTTTAAAACAGCCGATGGCAACCAGCGTCAATTGCTGCCACGATGGTATTTTTACTATCTTGGAACAGGACCGCATGCCAAAGACCAGTATGGCACCGACATTGACGGAGTCTACTGGGTCGCTAGTAACCAGGCTGATGTCAATACCCCGGCTGACATTCTCGATCGGGACCCAAGTAGCGATGAGGCTATTCCGACTAGGTTTCCGCCTGGCACGGTACTCCCTCATGGTTACTATATTGAAGGCTCAGGAAGGTCTGCTCCTAATTCCAGATCTACTTCACGCGCATCCAGTAGAGCCTCTAGT---GCAGGATCGCGCAGTAGAGCCAATTCTGGCAATAGAACCCCT------------ACCTCTGGTGTAACACCTGATATGGCTGATCAAATTGCTAGCCTTGTTTTGGCAAAACTTGGCAAGGATGCCACTAAGCCACAGCAAGTAACTAAGCAGACTGCCAAAGAAATCAGACAGAAAATTTTGAATAAGCCCCGCCAGAAGAGGAGCCCTAATAAACAATGCACTGTTCAGCAGTGTTTTGGGAAGAGAGGCCCCAATCAGAATTTTGGTGGTGGAGAAATGTTAAAACTTGGAACTAGTGATCCACAGTTCCCCATTCTTGCAGAACTCGCACCCACATCTGGTGCGTTTTTCTTTGGATCAAGATTAGAGTTGGCCAAAGTGCAGAATTTGTCTGGGAATCTTGACGAGCCCCAGAAGGATGTTTATGAATTGCGCTATAATGGCGCAATTAGATTTGATAGTACACTTTCAGGTTTTGAGACTATAATGAAGGTGTTGAATGAGAATTTGAATGCATACCAACAACAG------------------------------GATGGTACGATGAATATGAGTCCAAAACCACAGCGTCAGCGTGGTCAGAAGAACGGACAAGGA------------GAAAATGATAATATAAGTGTTGCAGCGCCCAAAAGCCGTGTGCAGCAAAATAAAATTAGAGAGTTGACTGCAGAGGACATCAGCCTTCTTAAGAAG---ATGGATGAGCCCTTTACTGAAGACACCTCAGAAATA------------TAA
>LC494172_Bovine_Japan_2007-12
ATGTCTTTTACTCCTGGTAAGCAATCCAGT---AGTAGAGCGTCCTCTGCAAATCGTTCTGGTAATGGCATCCTTAAG------------TGGGCCGATCAGTCCGACCAATCTAGAAATGTTCAAACCAGGGGTAGAAGAGCTCAACCCAAGCAAACTGTTACTTCTCAGCAACCATCAGGAGGGAATGTTGTACCCTACTATTCTTGGTTCTCTGGAATTACTCAGTTTCAAAAGGGAAAGGAGTTTGAATTTGCAGAGGGACAAGGTGTGCCTATTGCACCAGGAGTCCCAGCTACTGAAGCTAAAGGGTACTGGTACAGACACAACCGACGTTCCTTTAAAACAGCCGATGGCAACCAACGTCAATTGCTGCCACGATGGTATTTTTACTATCTTGGAACAGGACCGCATGCCAAAGACCAGTATGGCACCGACATTGAGGGAGTCTACTGGGTCGCTAGTAACCAGGCTGATGTCAATACCCCGGCTGACATTCTCGATCGGGACCCAAGTAGCGATGAGGCTATTCCGACTAGGTTTCCGCCTGGCACGGTACTCCCTCAGGGTTACTATATTGAAGGCTCAGGAAGGTCTGCTCCTAATTCCAGATCTACTTCACGCGCATCCAGTAGAGCCTCTAGT---GCAGGATCGCGCAGTAGAGCCAATTCTGGCAATAGAAACCCT------------ACCTCTGGTGTAACACCTGATATGGCTGATCAAATTGCTAGTCTTGTTCTGGCAAAACTTGGCAAGGATGCCACTAAGCCACAGCAAGTAACTAAGCAGACTGCCAAAGAAATCAGACAGAAAATTTTGAATAAGCCCCGCCAGAAGAGGAGTCCCAATAAACAATGCACTGTTCAGCAGTGTTTTGGGAAGAGAGGCCCTAATCAGAATTTTGGTGGTGGAGAAATGTTAAAACTTGGAACTAGTGATCCACAGTTCCCCATTCTTGCAGAACTCGCACCCACAGCTGGTGCGTTTTTCTTTGGGTCAAGATTAGAGTTGGCCAAAGTGCAGAATTTGTCTGGGAATCTTGACGAGCCCCATAAGGATGTTTATGAATTGCGCTATAATGGCGCAATTAGATTTGATAGTACACTTTCAGGTTTTGAGACCATAATGAAGGTGTTGAATGAGAATTTGAATGCATACCAACAACAG------------------------------GATGGTACGATGAATATGAGTCCGAAACCACAGCGTCAGCGTGGTCAGAAGAACGGACAAGGA------------GAAAATGATAATATAAGTGTTGCAGCGCCCAAAAGCCGTGTGCAGCAAAATAAGATTAGAGAGTTGACTGCAGAGGACATCAGCCTTCTTAAGAAG---ATGGATGAGCCCTTTACTGAAGACACCTCAGAAATA------------TAA
>LC494183_Bovine_Japan_2017-12-
ATGTCTTTTACTCCTGGTAAGCAATCCAGT---AGTAGAGCGTCCTCTGGAAATCGTTCTGGTAATGGCATCCTTAAG------------TGGGCCGATCAGTCCGACCAATCTAGAAATGTTCAAACCAGGGGTAGAAGAGCTCAACCCAAGCAAACTGCTACTTCTCAGCAACCATCAGGAGGGAATGTTGTACCCTACTATTCTTGGTTCTCTGGAATTACTCAGTTTCAAAAGGGAAAGGAGTTTGAATTTGCAGAGGGACAAGGTGTGCCTATTGCACCAGGAGTCCCAGCTACTGAAGCTAAAGGGTACTGGTACAGACACAACAGACGTTCCTTTAAAACAGCCGATGGCAACCAGCGTCAATTGCTTCCACGATGGTATTTTTACTATCTTGGAACAGGACCGCATGCCAAAGACCAGTATGGCACCGACATTGACGGAGTCTTCTGGGTCGCTAGTAATCAGGCTGATGTCAATACCCCGGCTGACATTCTCGATCGGGACCCAAGTAGCGATGAGGCTATTCCGACTAGGTTTCCGCCTGGCACGGTACTCCCTCAGGGTTACTATATTGAAGGCTCAGGAAGGTCTGCTCCTAATTCCAGATCTACTTCACGCGCATCCAGTAGAGCCTCTAGT---GCAGGATCGCGCAGTAGAGCCAATTCTGGCAATAGAACCCCT------------ACCTCTGGTGTAACACCTGATATGGCTGATCAAATTGCTAGTCTTGTTCTGGCAAAACTTGGCAAGGACGCCACTAAGCCACAGCAAGTAACTAAGCAGACTGCCAAGGAAATCAGACAGAAAATTTTGAATAAGCCCCGCCAAAAGAGGAGCCCCAATAAACAATGCACTGTTCAGCAGTGTTTTGGGAAGAGAGGCCCCAATCAGAATTTTGGTGGTGGAGAAATGTTAAAACTTGGAACTAGTGATCCACAGTTTCCGATTCTTGCAGAACTCGCACCCACAGCTGGTGCGTTTTTCTTTGGATCTAGATTAGAGTTGGCCAAAGTGCAGAATTTGTCTGGGAATCTTGACGAGCCCCAGAAGGATGTTTATGAATTGCGCTATAATGGCGCAATTAGATTTGATAGTACACTTTCAGGTTTTGAGACCATAATGAAGGTGTTGAATGAGAATTTGAATGCATACCAACAACAG------------------------------GATGGTACGATGAATATGAGTCCAAAACCACAGCGTCAGCGTGGTCAGAAGAACGGACAAGGA------------GAAAATGATAATATAAGTGTTGCAGCGCCCAAAAGCCGTGTGCAGCAAAATAAGATTAGAGAGTTGACTGCAGAGGACATCAGCCTTCTTAAGAAG---ATGGATGAGCCCTTTACTGAAGACACCTCAGAAATA------------TAA
>MF593476_Camel_UAE_2015--
ATGTCTTTTACTCCTGGTAAGCAATCCAGT---AGTAGAGCGTCCTCTGGAAATCGTTCTGGTAATGGCATCCTTAAG------------TGGGCCGATCAGTCCGACCAATCTAGAAATGTTCAAACCAGGGGTAGAAGAGCTCAACCCAAGCAAACTGTTACTTCTCAGCAACCATCAGGAGGGAATGTTGTACCCTACTATTCTTGGTTCTCTGGAATTACTCAGTTTCAAAAGGGAAAAGAGTTTGAATTTGCAGAGGGACAAGGTGTGCCTATTGCACCAGGAGTCCCAGCTACTGAAGCTAAGGGGTACTGGTACAGACACAACAGACGTTCTTTTAAAACAGCCGATGGCAACCAGCGTCAATTGCTGCCACGATGGTATTTTTACTATCTTGGAACAGGACCTCATGCCAAAGATCAGTATGGCACCGATATCGACGGAGTCTTCTGGGTCGCTAGTAACCAGGCTGATGTCAATACCCCGGCTGACATTCTCGATCGGGACCCAAGTAGCGATGAGGCTATTCCGACTAGGTTTCCGCCTGGCACGGTACTCCCTCAGGGTTACTATATTGAAGGCTCAGGAAGGTCTGCTCCTAATTCCAGATCTACTTCACGCGCATCCAGTAGAGCCTCTAGT---GCAGGATCGCGTAGTAGAGCCAATTCTGGTAACAGAGCCCCT------------ACCTCTGGTGTAACACCTGATATGGCTGATCAAATTGCTAGTCTTGTTCTGGCTAAACTCGGCAAGGATGCTACTAAGCCACAGCAAGTAACTAAGCAAACCGCCAAAGAAATTAGACAGAAAATTTTGAATAAACCCCGCCAGAAGAGGAGCCCCAATAAACAATGCACTGTCCAACAGTGCTTTGGGAAGAGAGGCCCCAATCAGAATTTTGGTGGTGGAGAAATGTTAAAACTTGGAACTAGTGATCCACAGTTCCCCATTCTTGCAGAACTCGCACCCACAGCTGGTGCGTTTTTCTTTGGATCAAGATTAGAGTTGGCCAAAGTGCAGAATTTGTCTGGGAACCTTGATGAGCCCCAGAAGGATGTTTATGAATTGCGCTATAATGGTGCAATTAGATTTGACAGTACACTTTCAGGTTTTGAGACCATAATGAAGGTGTTGAATGACAATTTGAATGCATACCAACAACAA------------------------------GATGGTATGATGAATATGAGTCCAAAACCACAGCGTCAGCGTGGTCAGAAGAATGGACAAGGA------------GAAAATGATAATATAAGTGTTGCAGCGCCCAAAAGTCGTGTGCAGCAAAATAAGAGTAGAGAGTTGACCGCAGAGGACATCAGCCTTCTTAAGAAG---ATGGATGAGCCCTTTACTGAAAACACCTCAGAAATA------------TAA
>MG518518_Deer_SKorea_2017-02-24
ATGTCTTTTACTCCTGGTAAGCAATCCAGT---AGTAGAGCGTCCTCTGGAAATCGTTCTGGTAATGGCATCCTTAAG------------TGGGCCGATCAGTCCGACCAATCTAGAAATGTTCAAACCAGGGGTAGAAGAGCTCAACCCAAGCAAACTGCTACTTCTCAGCAACCATCAGGAGGGAACGTTGTACCCTACTATTCTTGGTTCTCTGGAATTACTCAGTTTCAAAAGGGAAAGGAGTTTGAATTTGCAGAGGGACAAGGTGTGCCTATTGCACCAGGAGTCCCAGCTACTGAAGCTAAGGGGTACTGGTACAGACACAACAGACGTTCTTTTAAAACAGCCGATGGCAACCAGCGTCAATTGCTGCCACGATGGTATTTTTACTATCTTGGAACAGGACCGCATGCCAAAGACCAGTATGGCACCGACATTGACGGAGTCTTCTGGGTCGCTAGTAACCAGGCTGATGTCAATACCCCGGCTGACATTCTCGATCGGGACCCAAGTAGCGATGAGGCTATTCCGACTAGGTTTCCGCCTGGCACGGTACTCCCTCAGGGTTACTATATTGAAGGCTCAGGAAGGTCTGCTCCTAATTCCAGATCTACTTCACGCGCATCCAGTAGAGCCTCTAGT---GCAGGATCGCGCAGTAGAGCCAATTCTGGCAATAGAACCCCT------------ACCTCTGGTGTAACACCTGATATGGCTGATCAAATTGCTAGTCTTGTTCTGGCTAAACTTGGCAAGGATGCCACTAAGCCACAGCAAGTAACTAAGCAGACTGCCAAAGAAATCAGACAGAAAATTTTGAATAAGCCCCGCCAGAAGAGGAGCCCCAATAAACAATGCACTGTTCAGCAGTGTTTTGGTAAGAGAGGCCCCAATCAGAATTTTGGTGGTGGAGAAATGTTAAAACTTGGAACTAGTGATCCACAGTTCCCCATTCTTGCAGAGCTCGCACCCACGGCTGGTGCGTTTTTCTTTGGATCAAGATTAGAGTTGGCCAAAGTGCAGAATTTGTCTGGGAATCTTGATGAGCCCCAGAAGGATGTTTATGAATTGCGCTATAATGGCGCAATTAGATTTGACAGTACACTTTCAGGTTTTGAGACCATAATGAAGGTGTTGAATGAGAATTTGAATGCATACCAACAACAA------------------------------GATGGTATGATGAATATGAGTCCAAAACCACAGCGTCAGCGTGGTCAGAAGAATGGACAAGGA------------GAAAATGATAATATAAGTGTTGCAGCGCCCAAAAGCCGTGTGCAGCAAAATAAGATTAGAGAGTTGACTGCAGAGGACATCAGCCTTCTTAAGAAG---ATGGATGAGCCCTTTACTGAAGATACCTCAGAAATA------------TAA
>MK903505_Bovine_China_2019--
ATGTCTTTTACTCCTGGTAAGCAATCCAGT---AGTAGAGCGTCCTCTGGAAATCGTTCTGGTAATGGCATCCTTAAG------------TGGGCCGATCAGTCCGACCAATCTAGAAATGTTCAAACCAGGGGTAGAAGAGCTCAACCCAAGCAAACTGCTACTTCTCAGCAACCATCAGGAGGGAATGTTGTACCCTACTATTCTTGGTTCTCTGGAATTACTCAGTTTCAAAAGGGAAAGGAGTTTGAATTTGCAGAGGGACAAGGTGTGCCTATTGCACCAGGAGTCCCAGCTACTGAAGCTAAAGGGTACTGGTACAGACACAACAGACGTTCCTTTAAAACAGCCGATGGCAACCAGCGTCAATTGCTGCCACGATGGTATTTTTACTATCTTGGAACAGGACCGCATGCCAAAGCCCAGTATGGCACCGACATTGACGGAGTCTTCTGGGTCGCTAGTAACCAGGCTGATGTCAATACCCCGGCTGACATTCTCGATCGGGACCCAAGTAGCGATGAGGCTATTCCGACTAGGTTTTCGCCTGGCACGGTACTCCCTCAGGGTTACTATATTGAAGGCTCAGGAAGGTCTGCTCCTAATTCCAGATCTACTTCACGCGCATCCAGTAGAGCCTCTAGT---GCAGGATCGCGCAGTAGAGCCAATTCTGGCAATAGAACCTCT------------ACCTCTGGTGTAACACCTGATATGGCTGATCAAATTGCTAGTCTTGTTCTGGCAAAACTTGGCAAGGATGCCACTAAGCCACAGCAAGTAACTAAGCAGACTGCCAAGGAAATCAGACAGAAAATTTTGAATAAGCCCCGCCAGAAGAGGAGCCCCAATAAACAATGCACTGTTCAGCAGTGTTTTGGGAAGAGAGGCCCCAATCAGAATTTTGGTGGTGGAGAAATGTTAAAACTTGGAACTAGTGATCCACAGTTCCCCATTCTTGCAGAACTCGCACCCACAGCTGGTGCGTTTTTCTTTGGATCAAGATTAGAGTTGGCCAAAGTGCAGAATTTGTCTGGGAATCTTGACGAGCCCCAGAAGGATGTTTATGAATTGCGCTATAGTGGCGCAATTAGATTTGATAGTACACTTTCAGGTTTTGAGACCATAATGAAGGTGTTGAATGAGAATTTGAATGCATACCAACAACAG------------------------------GATGGTACGATCAATATGAGTCCAAAACCACAGCGTCAGCGTGGTCAGAAGAATGGACATGGA------------GAAAATGATAATATAAGTGTTGCAGCGCCCAAAAGCCGTGTGCAGCAAAATAAGATTAGAGAGTTGACTGCAGAGGACATCAGCCTTCTTAAGAAG---ATGGATGAGCCCTTTACTGAAGATACCTCAGAAATA------------TAA
>MN514962_Camel_Ethiopia_2015-02-21
ATGTCTTTTACTCCTGGTAAGCAATCCAGT---AGTAGAGCGTCCTCTGGAAATCGTTCTGGTAATGGCATCCTTAAG------------TGGGCCGATCAGTCCGATCAATCTAGAAACGTTCAAACCAGGGGTAGAAGAGCTCAACCCAAGCAAACTGTTACTTCTCAGCAACCATCAGGAGGGAATGTTGTACCCTACTATTCTTGGTTCTCTGGAATTACTCAGTTTCAAAAGGGAAAGGAGTTTGAATTTGCAGAAGGACAAGGTGTGCCTATTGCACCAGGAGTCCCAGCTACTGAAGCTAAGGGGTACTGGTACAGACACAACAGACGTTCTTTTAAAACAGCCGATGGCAATCAGCGTCAATTGCTGCCACGATGGTATTTTTACTATCTTGGAACAGGACCGCATGCCAAAGACCAGTATGGCACCGACATTGACGGAGTCTTCTGGGTCGCTAGTAACCAGGCTGATGTCAATACCCCGGCTGACATTCTCGATCGGGACCCAAGTAGCGATGAGGCTATTCCGACTAGGTTTCCGCCTGGCACGGTACTCCCTCAGGGTTACTATATTGAAGGCTCAGGAAGGTCTGCTCCTAATTCCAGATCTACTTCACGCGCATCCAGTAGAGCCTCTAGT---GCAGGATCGCGTAGCAGAGCCAATTCTGGCAATAGAACCCCT------------ACCTCTGGTGTAACACCTGATATGGCTGATCAAATTGCTAGTCTTGTTCTGGCAAAACTTGGCAAGGATGCCACTAAGCCACAGCAAGTAACTAAGCAGACTGCCAAAGAAATCAGACAGAAAATTTTGAACAAGCCCCGCCAGAAGAGGAGCCCCAATAAACAATGCACTGTTCAGCAGTGTTTTGGGAAGAGAGGCCCCAATCAGAATTTTGGTGGTGGAGAAATGTTAAAACTTGGAACTAGTGACCCACAGTTCCCCATTCTTGCAGAACTCGCACCCACAGCTGGTGCGTTTTTCTTTGGATCAAGATTAGAGTTGGCCAAAGTGCAGAATTTGTCTGGGAACCTTGATGAGCCCCAGAAGGATGTTTATGAATTGCGCTACAATGGTGCAATTAGATTTGACAGTACACTTTCAGGTTTTGAGACCATAATGAAGGTGTTGAATGAGAATTTGAATGCATACCAACAACAA------------------------------GATGGTATGATGAATATGAGTCCAAAACCACAGCGTCAACGTGGTCAGAAGAACGGACAAGGA------------GAAAATGATAATATAAGTGTTGCAGCGCCCAAAAGCCGTGTGCAGCAAAATAAGATTAGAGAGTTGACTGCAGAGGACATCAGCCTTCTTAAGAAG---ATGGATGAGCCCTTTACTGAAGATACCTCAGAAATA------------TAA
>MN514963_Camel_Morocco_2016-03-05
ATGTCTTTTACTCCTGGTAAGCAATCCAGT---AGTAGAGCGTCCTCTGGAAATCGTTCTGGTAATGGCATCCTTAAG------------TGGGCCGATCAGTCCGACCAATCTAGAAATGTTCAAACCAGGGGTAGAAGAGCTCAACCCAAGCAAACTGCTACTTCTCAGCAACCATCAGGAGGGAATATTGTACCCTACTATTCTTGGTTCTCTGGAATTACTCAGTTTCAAAAAGGAAAGGAGTTTGAATTTGCAGAGGGACAAGGTGTGCCTATTGCACCAGGAGTCCCAGCTACTGAAGCTAAGGGGTATTGGTACAGACACAACCGACGTTCTTTTAAAACAGCCGATGGCAACCAGCGTCAACTGCTGCCACGATGGTATTTTTACTATCTTGGAACAGGACCGCACGCTAAAGACCAGTATGGCACCGACATTGACGGAGTCTTCTGGGTTGCTAGTAACCAGGCTGATGTCAATACCCCGGCTGACATTGTCGATCGGGACCCAAGTAGCGATGAGGCTATTCCGACTAGGTTTCCGCCTGGCACGGTACTCCCTCAGGGTTACTATATTGAAGGCTCAGGAAGGTCTGCTTCTAATTCCAGATCTACTTCACGTGCATCCAGTAGAGCCTCTAGT---GCAGGATCGCGTAGTAGAGCCAATTCTGGTAACAGAAACCCT------------ACCTCTGGTGTAACACCTGATATGGCTGATCAAATTGCTAGTCTTGTTTTGGCCAAACTTGGCAAGGATGCCACTAAGCCACAGCAAGTAACTAAGCAGACTGCCAAAGAAATCAGACAGAAAATTTTGAATAAGCCCCGCCAGAAGAGGAGCCCCAATAAACAATGCACTGTTCAGCAGTGTTTTGGGAAGAGAGGCCCCAATCAGAATTTTGGTGGTGGAGAAATGTTAAAACTTGGAACTAGTGATCCACAGTTCCCCATTCTTGCAGAACTCGCACCCACAGCTGGTGCGTTTTTCTTTGGATCAAGATTAGAGTTGGCCAAAGTGCAGAATTTGTCTGGGAATCTTGACGAGCCCCAGAAGGATGTTTATGAATTGCGCTATAATGGTGCAATTAGATTTGACAGTACACTTTCAGGTTTTGAGACCATAATGAAGGTGTTGAATGAGAATTTGAATGCATATCAACAACAA------------------------------GATGGTATGATGAATATGAGTCCAAAACCACAGCGCCAGCGTGGTCACAAGAATGGACAAGGA------------GAAAATGATAATATAAGTGTTGCAGCGCCCAAAAGCCGTGTGCAGCAAAATAAGAGTAGAGAGTTGACTGCAGAGGACATCAGCCTTCTTAAGAAG---ATGGATGAGCCTTATACTGAAGATACCTCAGAAATA------------TAA
>MN514974_Camel_Ethiopia_2015-02-13
ATGTCTTTTACTCCTGGTAAGCAATCCAGT---AGTAGAGCGTCCTCTGGAAATCGTTCTGGTAATGGCATCCTTAAG------------TGGGCCGATCAGTCCGACCAATCTAGAAATGTTCAAACCAGGGGTAGAAGAGCTCAACCCAAGCAAACTGCTACTTCTCAACAACCATCAGCAGGGAATGTTGTACCCTACTATTCTTGGTTCTCTGGAATTACTCAGTTTCAAAAAGGAAAGGAGTTTGAATTTGCAGAGGGACAAGGTGTGCCTATTGCACCAGGAGTCCCAGCTACTGAAGCTAAGGGGTACTGGTACAGACACAACCGACGTTCTTTTAAAACAGCCGATGGCAACCAGCGTCAACTGCTGCCACGATGGTATTTTTACTATCTTGGAACAGGACCGCACGCTAAAGACCAGTATGGCACCGATATTGATGGAGTCTTCTGGGTTGCTAGTAACCAGGCTGATGTCAATACCCCGGCTGACATTGTCGATCGGGACCCAAGTAGCGATGAGGCTATTCCGACTAGGTTTCCGCCTGGTACGGTACTCCCTCAGGGTTACTATATTGAAGGCTCAGGAAGGTCTGCTCCTAATTCCAGATCTACTTCACGCGCATCCAGTAGAGCCTCTAGT---GCAGGATCGCGTAGTAGAGCCAACTCTGGTAACAGAAACCCT------------ACCTCTGGTGTAACACCTGATATGGCTGATCAAATTGCTAGTCTTGTTTTGGCCAAACTTGGCAAGGACGCCACTAAGCCACAGCAAGTAACTAAGCATACTGCCAAAGAAATTAGACAGAAAATTTTGAATAAGCCCCGCCAGAAGAGGAGCCCCAATAAACAATGCACTGTTCAGCAGTGTTTTGGGAAGAGAGGCCCCAATCAGAATTTTGGTGGTGGAGAAATGTTAAAACTTGGAACTAGTGATCCACAGTTCCCCATTCTTGCAGAACTCGCACCCACAGCTGGTGCGTTTTTCTTTGCATCAAGATTAGAGTTGGCCAAAGTGCAGAATTTGTCTGGGAATCTTGGTGAACCCCAGAAGGATGTTTATGAATTGCGCTATAATGGTGCAATTAGATTTGACAGTACACTTTCAGGTTTTGAGACCATAATGAAGGTGTTGAATGAGAATTTGAATGCATACCAACAACAA------------------------------GATGGTATGATGAATATGAGTCCAAAACCACAGCGTCAGCGTGGCCAGAAGAATGGACAAGGA------------GAAAATGATAATATAAGTGTTGCAGCGCCTAAAAGCCGTGTGCAGCAAAATAAGAGTAGAGAGTTGACTGCAGAGGACATCAGCCTTCTTAAGAAG---ATGGATGAGCCCTATACTGAAGACACCTCAGAAATA------------TAA
>MN514975_Camel_Morocco_2016-03-02
ATGTCTTTTACTCCTGGTAAGCAATCCAGT---AGTAGAGCGTCCTCTGGAAATCGTTCTGGTAATGGCATCCTTAAG------------TGGGCCGATCAGTCCGACCAATCTAGAAATGTTCAAACCAGGGGTAGAAGAGCTCAACCCAAGCAAACTGTTACTTCTCAGCAACCATCAGGAGGGAATGTTGTACCCTACTATTCTTGGTTCTCTGGAATTACTCAGTTTCAAAAGGGAAAAGAGTTTGAATTTGCAGAGGGACAAGGTGTGCCTATTGCACCAGGAGTCCCAGCTACTGAAGCTAAGGGATACTGGTACAGACACAACAGACGTTCTTTTAAAACAGCCGATGGCAACCAGCGTCAATTGCTGCCACGATGGTATTTTTACTATCTTGGAACAGGACCGCATGCCAAAGATCAGTATGGCACCGACATCGACGGAGTCTTCTGGGTCGCTAGTAACCAGGCTGATGTCAATACCCCGGCTGACATTCTCGATCGGGACCCAAGTAGCGATGAGGCTATTCCGACTAGGTTTCCGCCTGGCACGGTACTCCCTCAGGGTTACTATATTGAAGGCTCAGGAAGGTCTGCTCCTAATTCCAGATCTACTTCACGCGCATCCAGTAGAGCCTCTAGT---GCAGGATCGCGTAGTAGAGCCAATTCTGGTAACAGAACCCCT------------ACCTCGGGTGTAACACCTGATATGGCTGATCAAATTGCTAGTCTTGTTCTGGCTAAACTTGGCAAGGATGCCACTAAGCCACAGCAAGTAACTAAGCAGACTGCCAAAGAAATCAGACAGAAAATTTTGAATAAGCCCCGCCAGAAGAGGAGCCCCAATAAACAATGCACTGTTCAGCAGTGCTTTGGGAAGAGAGGCCCCAATCAGAATTTTGGTGGTGGAGAAATGTTAAAACTTGGAACTAGTGATCCACAGTTCCCCATTCTTGCAGAACTCGCACCCACAGCTGGTGCGTTTTTCTTTGGATCAAGATTAGAGTTGGCCAAAGTGCAGAATCTGTCTGGGAACCTTGATGAGCCTCAGAAGGATGTTTATGAATTGCGCTACAATGGTGCAATTAGATTTGACAGTACACTTTCAGGTTTTGAGACCATAATGAAGGTGTTGAATGAGAATTTGAATGCATACCAACAACAA------------------------------GATGGTATGATGAATATGAGTCCAAAACCACAGCGTCAGCGTGGTCAGAATAATGGACAAGGA------------GAAAATGATAATATAAGTGTTGCAGCGCCCAAAAGTCGTGTGCAGCAAAATAAGATTAGAGAGTTGACTGCAGAGGACATCAGCCTTCTTAAGAAG---ATGGATGAGCCCTTTACTGAAGATACCTCAGAAATA------------TAA
>AY316299_Human_Germany_1988--
ATGTCTTTTACTCCTGGTAAGCAATCCAGT---AGTAGAGCGTCCTCTGGAAATCGTTCTGGTAATGGCATCCTTAAG------------TGGGCCGATCAGTCCGACCAATCTAGAAATGTTCAAACCAGGGGTAGAAGAGCTCAACCCAAGCAAACTGCTACTTCTCAGCAACCATCAGGAGGGAATGTTGTACCCTACTATTCTTGGTTCTCTGGAATTACTCAGTTTCAAAAGGGAAAGGAGTTTGAATTTGCAGAGGGACAAGGTGTGCCTATTGCACCAGGAGTCCCAGCTACTGAAGCTAAGGGGTACTGGTACAGACACAACAGACGTTCTTTTAAAACAGCCGATGGCAACCAGCGTCAATTGCTGCCACGATGGTATTTTTACTATCTTGGAACAGGACCGCATGCCAAAGACCAGTATGGCACCGACATTGACGGAGTCTTCTGGGTCGCTAGTAACCAGGCTGATGTCAATACCCCGGCTGACATTCTCGATCGGGACCCAAGTAGCGACGAGGCTATTCCGACTAGGTTTTCGCCTGGCACGGTACTCCCTCAGGGTTACTATATTGAAGGCTCAGGAAGGTCTGCTCCTAATTCCAGATCTACTTCACGCGCATCCAGTAGAGCCTCTAGT---GCAGGATCGCGTAGCAGAGCCAATTCTGACAATAGAACCCCT------------ACCTCTGGTGTAACACCTGATATGGCTGATCAAATTGCTAGTCTTGTTCTGGCAAAACTTGGCAAGGATGCCACTAAGCCACAGCAAGTAACTAAGCAGACTGCCAAAGAAATCAGACAGAAAATTTTGAATAAGCCCCGCCAGAAGAGGAGCCCCAATAAACAATGCACTGTTCAGCAGTGTTTTGGGAAGAGAGGCCCCAATCAGAATTTTGGTGGTGGAGAAATGTTAAAACTTGGAACTAGTGACTCACAGTTCCCCATTCTTGCAGAACTCGCACCCACAGCTGGTGCGTTTTTCTTTGGATCAAGATTAGAGTTGGCCAAAGTGCAGAATTTGTCTGGGAATCTTGATGAGCCCCAGAAGGATGTTTATGAATTGCGCTACAATGGCGCGATTAGATTTGATAGTACACTTTCAGGTTTTGAGACCATAATGAAGGTGTTGAATGAGAATTTGAATGCATATCAACAACAA------------------------------GATGGTATGATGAATATGAGTCCAAAACCACAGCGTCAGCGTGGTCAGAAGAATGGACAAGGA------------GAAAATGATAATATAAGTGTTGCAGCGCCCAAAAGCCGTGTGCAGCAAAATAAGAGTAGAGAGTTGACTGCAGAGGACATCAGCCTTCTTAAGAAG---ATGGATGAGCCCTATACTGAAGATACCTCAGAAATA------------TAA
>AB354579_Bovine_Japan_1976-12-
ATGTCTTTTACTCCTGGTAAGCAATCCAGT---AGTAGAGCGTCCTCTGGAAATCGTTCTGGTAATGGCATCCTTAAG------------TGGGCCGATCAGTCCGACCAATCTAGAAATGTTCAAACCAGGGGTAGAAGAGCTCAACCCAAGCAAACTGCTACTTCTCAGCAACCATCAGGAGGGAATGTTGTACCCTACTATTCTTGGTTCTCTGGAATTACTCAGTTTCAAAAAGGAAAGGATTTTGAATTTGCAGAGGGACAAGGTGTGCCTATTGCACCAGGAGTCCCGGCTACTGAAGCTAAGGGGTACTGGTACAGACACAACAGACGTTCTTTTAAAACAGCCGATGGCAACCAGCGTCAACTGCTGCCACGATGGTATTTTTACTATCTTGGAACAGGACCGCATGCCAAAGACCAGTATGGCACCGATATTGACGGAGTCTTCTGGGTCGCTAGTAACCAGGCTGATGTCAATACCCCGGCTGACATTCTCGATCGGGACCCAAGTAGCGATGAGGCTATTCCGACTAGGTTTCCGCCTGGCACGGTACTCCCTCAGGGTTACTATATTGAAGGCTCAGGAAGGTCTGCTCCTAATTCCAGATCTACTTCACGCGCATCCAGTAGAGCCTCTAGT---GCAGGATCGCGTAGTAGAGCCAATTCTGGCAACAGAACCCCT------------ACCTCTGGTGTAACACCTGATATGGCTGATCAAATTGCTAGTCTTGTTCTGGCAAAACTTGGCAAGGATGCCACTAAGCCACAGCAAGTAACTAAGCAGACTGCCAAAGAAATCAGACAGAAAATTTTGAATAAGCCCCGCCAGAAGAGGAGCCCCAATAAACAATGCACTGTTCAGCAGTGTTTTGGGAAGAGAGGCCCCAATCAGAATTTTGGTGGTGGAGAAATGTTAAAACTTGGAACTAGTGACCCACAGTTCCCCATTCTTGCAGAACTCGCACCCACAGCTGGTGCGTTTTTCTTTGGATCAAGATTAGAGTTGGCCAAAGTGCAGAATTTGTCTGGGAATCTTGACGAGCCCCAGAAGGATGTTTATGAATTGCGCTATAATGGTGCAATTAGATTTGACAGTACACTTTCAGGTTTTGAGACCATAATGAAGGTGTTGAATGAGAATTTGAATGCATATCAACAACAA------------------------------GATGGTATGATGAATATGAGTCCAAAACCACAGCGTCAGCGTGGTCAGAAGAATGGACAAGGG------------GAAAATGATAATATAAGTGTTGCAGCGCCTAAAAGCCGTGTGCAGCAAAATAAGAGTAGAGAGTTGACTGCAGAGGACATCAGCCTTCTTAAGAAG---ATGGATGAGCCCTATACTGAAGACACCTCAGAAATA------------TAA
>AF391541_Bovine_USA_1998--
ATGTCTTTTACTCCTGGTAAGCAATCCAGT---AGTAGAGCGTCCTCTGGAAATCGTTCTGGTAATGGCATCCTTAAG------------TGGGCCGATCAGTCCGACCAATCTAGAAATGTTCAAACCAGGGGTAGAAGAGCTCAACCCAAGCAAACTGCTACTTCTCAGCAACCATCAGGAGGGAATGTTGTACCCTACTATTCTTGGTTCTCTGGAATTACTCAGTTTCAAAAGGGAAAGGAGTTTGAATTTGCAGAGGGACAAGGTGTGCCTATTGCACCAGGAGTCCCAGCTACTGAAGCTAAGGGGTACTGGTACAGACACAACCGACGTTCCTTTAAAACAGCCGATGGCAACCAGCGTCAATTGCTACCACGATGGTATTTTTACTATCTTGGAACAGGACCGCATGCCAAAGACCAGTATGGCACCGACATTGACGGAGTCTACTGGGTCGCTAGTAACCAGGCTGATGTCAATACCCCGGCTGACATTCTCGATCGGGACCCAAGTAGCGATGAGGCTATTCCGACTAGGTTTCCGCCTGGCACGGTACTCCCTCAGGGTTACTATATTGAAGGCTCAGGAAGGTCTGCTCCTAATTCCAGATCTACTTCACGCGCATCCAGTAGAGCCTCTAGT---GCAGGATCGCGCAGTAGAGCCAATTCTGGCAATAGAACCCCT------------ACCTCTGGTGTAACACCTGATATGGCTGATCAAATTGCTAGTCTTGTTCTGGCTAAACTTGGCAAGGATGCCGCTAAGCCACAGCAAGTAACTAAGCAGACTGCCAAAGAAATCAGACAGAAAATTTTGAATAAACCCCGCCAGAAGAGGAGCCCCAATAAACAATGCACTGTTCAGCAGTGTTTTGGGAAGAGAGGCCCCAATCAGAATTTTGGTGGTGGAGAAATGTTAAAACTTGGAACTAGTGATCCACAGTTCCCCATTCTTGCAGAACTCGCACCCACAGCTGGTGCGTTTTTCTTTGGATCAAGATTAGAGTTGGCCAAAGTGCAGAATTTGTCTGGGAATCTTGACGAGCCCCAGAAGGATGTTTATGAATTGCGCTATAATGGCGCAATTAGATTTGATAGTACACTTTCAGGTTTTGAGACCATAATGAAGGTGTTGAATGAGAATTTGAATGCATACCAACAACAG------------------------------GATGGTACGATGAATATGAGTCCAAAACCACAGCGTCAGCGTGGTCAGAAGAACGGACAAGGA------------GAAAATGATAATATAAGTGTTGCAGCGCCCAAAAGCCGTGTGCAGCAAAATAAGATTAGAGAGTTGACTGCAGAGGACATCAGCCTTCTTAAGAAG---ATGGATGAGCCCTTTACTGAAGACACCTCAGAAATA------------TAA
>AF391542_Bovine_USA_1998--
ATGTCTTTTACTCCTGGTAAGCAATCCAGT---AGTAGAGCGTCCTCTGGAAATCGTTCTGGTAATGGCATCCTTAAG------------TGGGCCGATCAGTCCGATCAATCTAGAAATGTTCAAACCAGGGGTAGAAGAGCTCAATCCAAGCAAACTGCTACTTCTCAGCAACCATCAGGAGGGAATGTTGTACCCTACTATTCTTGGTTCTCTGGAATTACTCAGTTTCAAAAGGGAAAGGAGTTTGAATTTGCAGAGGGACAAGGTGTGCCTATTGCACCAGGAGTCCCAGCTACTGAAGCTAAGGGGTACTGGTACAGACACAACAGACGTTCCTTTAAAACAGCCGATGGCAACCAGCGTCAATTGCTGCCACGATGGTATTTTTACTATCTTGGAACAGGACCGCATGCCAAAGACCAGTATGGCACCGACATTGACGGAGTCTACTGGGTCGCTAGTAACCAGGCTGATGTCAATACCCCGGCTGACATTCTCGATCGGGACCCAAGTAGCGATGAGGCTATTCCGACTAGGTTTCCGCCTGGCACGGTACTCCCTCAGGGTTACTATATTGAAGGCTCAGGAAGGTCTGCTCCTAATTCCAGATCTACTTCACGCGCATCCAGTAGAGCCTCTAGT---GCAGGATCGCGCAGTAGAGCCAATTCTGGCAATAGAACCCCT------------ACCTCTGGTGTAACACCTGATATGGCTGATCAAATTGCTAGTCTTGTTCTGGCAAAACTTGGCAAGGATGCCGCTAAGCCACAGCAAGTAACTAAGCAGACTGCCAAAGAAATCAGACAGAAAATTTTGAATAAGCCCCGCCAGAAGAGGAGCCCCAATAAACAATGCACTGTTCAGCAGTGTTTTGGGAAGAGAGGCCCCAATCAGAATTTTGGTGGTGGAGAAATGTTAAAACTTGGAACTAGTGATCCACAGTTCCCCATTCTTGCAGAACTCGCACCCACAGCTGGTGCGTTTTTCTTTGGATCAAGATTAGAGTTGGCCAAAGTGCAGAATTTGTCTGGGAATCTTGACGAACCCCAGAAGGATGTTTATGAATTGCGCTATAATGGCGCAATTAGATTTGATAGTACACTTTCAGGTTTTGAGACCATAATGAAGGTGTTGAATGAGAATTTGAATGCATACCAACAACAG------------------------------GATGGTACGATGAATATGAGTCCAAAACCACAGCGTCAGCGTGGTCAGAAGAACGGACAAGGA------------GAAAATGATAATATAAGTGTTGCAGCGCCCAAAAGCCGTGTGCAGCAAAATAAGATTAGAGAGTTGACTGCAGAGGACATCAGCCTTCTTAAGAAG---ATGGATGAGCCCTTTACTGAAGACACCTCAGAAATA------------TAA
>DQ811784_Bovine_UNKWN_1983--
ATGTCTTTTACTCCTGGTAAGCAATCCAGT---AGTAGAGCGTCCTCTGGAAATCGTTCTGGTAATGGCATCCTTAAG------------TGGGCCGATCAGTCCGACCAATCTAGAAATGTTCAAACCAGGGGTAGAAGAGCTCAACCCAAGCAAACTGCTACTTCTCAGCAACCATCAGGAGGGAATGTTGTACCCTACTATTCTTGGTTCTCTGGAATTACTCAGTTTCAAAAGGGAAAGGAGTTTGAATTTGCAGAGGGACAAGGTGTGCCTATTGCACCAGGAGTCCCAGCTACTGAAGCTAAGGGGTACTGGTACAGACACAACAGACGTTCCTTTAAAACAGCCGATGGCAACCAGCGTCAATTGCTGCCACGATGGTATTTTTACTATCTTGGAACAGGACCGCATGCCAAAGACCAGTATGGCACCGACATTGACGGAGTCTTCTGGGTCGCTAGTAACCAGGCTGATGTCAATACCCCGGCTGACATTCTCGATCGGGACCCAAGTAGCGATGAGGCTATTCCGACTAGGTTTCCGCCTGGCACGGTACTCCCTCAGGGTTACTATATTGAAGGCTCAGGAAGGTCTGCTCCTAATTCCAGATCTACTTCACGCGCATCCAGTAGAGCCTCTAGT---GCAGGATCGCGCAGTAGAGCCAATTCTGGCAATAGAACCCCT------------ACCTCTGGTGTAACACCTGATATGGCTGATCAAATTGCTAGTCTTGTTCTGGCAAAACTTGGCAAGGATGCCACTAAGCCACAGCAAGTAACTAAGCAGACTGCCAAAGAAATCAGACAGAAAATTTTGAATAAGCCCCGCCAGAAGAGGAGCCCCAATAAACAATGCACTGTTCAGCAGTGTTTTGGGAAGAGAGGCCCCAATCAGAATTTTGGTGGTGGAGAAATGTTAAAACTTGGAACTAGTGATCCACAGTTCCCCATTCTTGCAGAACTCGCACCCACAGCTGGTGCGTTTTTCTTTGGATCAAGATTAGAGTTGGCCAAAGTGCAGAATTTGTCTGGGAATCTTGACGAGCCCCAGAAGGATGTTTATGAATTGCGCTATAATGGCGCAATTAGATTTGACAGTACACTTTCAGGTTTTGAGACCATAATGAAGGTGTTGAATGAGAATTTGAATGCATACCAACAACAA------------------------------GATGGTATGATGAATATGAGTCCAAAACCACAGCGTCAGCGTGGTCAGAAGAATGGACAAGGA------------GAAAATGATAATATAAGTGTTGCAGCGCCCAAAAGCCGTGTGCAGCAAAATAAGAGTAGAGAGTTGACTGCAGAGGACATCAGCCTTCTTAAGAAG---ATGGATGAGCCCTTTACTGAAGACACCTCAGAAATA------------TAA
>DQ915164_Bovine_USA_1998--
ATGTCTTTTACTCCTGGTAAGCAATCCAGT---AGTAGAGCGTCCTCTGGAAATCGTTCTGGTAATGGCATCCTTAAG------------TGGGCCGATCAGTCCGACCAATCTAGAAATGTTCAAACCAGGGGTAGAAGAGCTCAACCCAAGCAAACTGCTACTTCTCAGCAACCATCAGGAGGGAATGTTGTACCCTACTATTCTTGGTTCTCTGGAATTACTCAGTTTCAAAAGGGAAAGGAGTTTGAATTTGCAGAGGGACAAGGTGTGCCTATTGCACCAGGAGTCCCAGCTACTGAAGCTAAGGGGTACTGGTACAGACACAACCGACGTTCCTTTAAAACAGCCGATGGCAACCAGCGTCAATTGCTGCCACGATGGTATTTTTACTATCTTGGAACAGGACCGCATGCCAAAGACCAGTATGGCACCGACATTGACGGAGTCTACTGGGTCGCTAGTAACCAGGCTGATGTCAATACCCCGGCTGACATTCTCGATCGGGACCCAAGTAGCGATGAGGCTATTCCGACTAGGTTTCCGCCTGGCACGGTGCTCCCTCAGGGTTACTATATTGAAGGCTCAGGAAGGTCTGCTCCTAATTCCAGATCTACTTCACGCGCATCCAGTAGAGCCTCTAGT---GCAGGATCGCGCAGTAGAGCCAATTCTGGCAATAGAACCCCT------------ACCTCTGGTGTAACACCTGATATGGCTGATCAAATTGCTAGTCTTGTTCTGGCAAAACTTGGCAAGGATGCCACTAAGCCACAGCAAGTAACTAAGCAGACTGCCAAAGAAATCAGACAGAAAATTTTGAATAAGCCCCGCCAGAAGAGGAGCCCCAATAAACAATGCACTGTTCAGCAGTGTTTTGGGAAGAGAGGCCCCAATCAGAATTTTGGTGGTGGAGAAATGTTAAAACTTGGAACTAGTGATCCACAGTTCCCCATTCTTGCAGAACTCGCACCCACAGCTGGTGCGTTTTTCTTTGGATCAAGATTAGAGTTGGCCAAAGTGCAGAATTTGTCTGGGAATCTTGACGAGCCCCAGAAGGATGTTTATGAATTGCGCTATAATGGCGCAATTAGATTTGATAGTACACTTTCAGGTTTTGAGACCATAATGAAGGTGTTGAATGAGAATTTGAATGCATACCAACAACAG------------------------------GATGGTACGATGAATATGAGTCCAAAACCACAGCGTCAGCGTGGTCAGAAGAACGGACAAGGA------------GAAAATGATAATATAAGTGTTGCAGCGCCCAAAAGCCGTGTGCAGCAAAATAAGATTAGAGAGTTGACTGCAGAGGACATCAGCCTTCTTAAGAAG---ATGGATGAGCCCTTTACTGAAGACACCTCAGAAATA------------TAA
>EU999954_Canine_Italy_2005--
ATGTCTTTTACTCCTGGTAAGCAATCCAGT---AGTAGAGCGTCCTCTGGAAATCGTTCTGGTAATGGCATCCTTAAG------------TGGGCCGATCAGTCCGACCAATCTAGAAATGTTCAAACCAGGGGTAGAAGAGCTCAACCCAAGCAAACTGCTACTTCTCAACAACCATCAGGGGGAAATGTTGTACCCTACTATTCTTGGTTTTCCGGAATTACTCAGTTTCAAAAGGGAAAGGAGTTTGAATTTGCAGAGGGACAAGGTGTTCCTATTGCACCAGGAGTCCCAGCTACTGAAGCTAAGGGGTACTGGTACAGACACAACAGACGTTCTTTTAAAACAGCCGATGGCAACCAGCGTCAACTGCTGCCACGATGGTATTTTTACTATCTGGGAACAGGACCGCATGCCAAAGACCAGTATGGCACCGACATTGACGGAGTCTTCTGGGTCGCTAGTAACCAGGCTGATGTCAATACCCCGGCTGACATTCTCGATCGGGACCCAAGTAGCGATGAGGCTATTCCGACTAGGTTTCCGCCTGGCACGGTACTCCCTCAGGGTTACTATATTGAAGGCTCAGGAAGGTCTGCTCCTAATTCCAGATCTACTTCACGCGCATCCAGTAGAGCCTCTAGT---GCAGGATCGCGTAGTAGAGCCAATTCTGGCAACAGAACCCCT------------ACCTCTGGTGTAACACCTGATATGGCTGATCAAATTGCTAGTCTTGTTTTGGCAAAACTTGGCAAGGATGCCACTAAGCCACAGCAAGTAACTAAGCAGACTGCCAAAGAAATTAGACAGAAAATTTTGAATAAGCCCCGCCAGAAGAGGAGCCCCAATAAACAATGCACTGTTCAGCAGTGTTTTGGGAAAAGAGGCCCCAATCAGAATTTTGGTGGTGGAGAAATGTTAAAACTTGGAACTAGTGACCCACAGTTCCCCATTCTTGCAGAACTCGCACCCACAGCTGGTGCGTTTTTCTTTGGATCAAGGTTAGAGTTGGCCAAAGTGCAGAATTTGTCTGGGAATCTTGATGAGCCCCAGAAGGATGTTTATGAATTGCGCTATAATGGCGCAATTAGATTTGATAGTACACTTTCAGGTTTTGAGACCATAATGAAGGTGTTGAATGATAATTTGAATGCATATCAACAACAA------------------------------GATGGTATGATGAATATGAGTCCAAAACCACAGCGTCAGCGTGGTCATAAGAATGGACAAGGA------------GAAAATGATAATATAAGTGTTGCAGCGCCCAAAAGCCGTGTGCAGCAAAATAAGAGTAGAGAGTTGACTGCAGAGGACATCAGTCTTCTTAAGAAG---ATGGATGAGCCCTATACAGAAGACACCTCAGAAATA------------TAA
>FJ415324_Human_Germany_1988--
ATGTCTTTTACTCCTGGTAAGCAATCCAGT---AGTAGAGCGTCCTCTGGAAATCGTTCTGGTAATGGCATCCTTAAG------------TGGGCCGATCAGTCCGACCAATCTAGAAATGTTCAAACCAGGGGTAGAAGAGCTCAACCCAAGCAAACTGCTACTTCTCAGCAACCATCAGGAGGGAATGTTGTACCCTACTATTCTTGGTTCTCTGGAATTACTCAGTTTCAAAAGGGAAAGGAGTTTGAATTTGCAGAGGGACAAGGTGTGCCTATTGCACCAGGAGTCCCAGCTACTGAAGCTAAGGGGTACTGGTACAGACACAACAGACGTTCTTTTAAAACAGCCGATGGCAACCAGCGTCAATTGCTGCCACGATGGTATTTTTACTATCTTGGAACAGGACCGCATGCCAAAGACCAGTATGGCACCGACATTGACGGAGTCTTCTGGGTCGCTAGTAACCAGGCTGATGTCAATACCCCGGCTGACATTCTCGATCGGGACCCAAGTAGCGATGAGGCTATTCCGACTAGGTTTCCGCCTGGCACGGTACTCCCTCAGGGTTACTATATTGAAGGCTCAGGAAGGTCTGCTCCTAATTCCAGATCTACTTCACGCGCATCCAGTAGAGCCTCTAGT---GCAGGATCGCGTAGCAGAGCCAATTCTGACAATAGAACCCCT------------ACCTCTGGTGTAACACCTGATATGGCTGATCAAATTGCTAGTCTTGTTCTGGCAAAACTTGGCAAGGATGCCACTAAGCCACAGCAAGTAACTAAGCAGACTGCCAAAGAAATCAGACAGAAAATTTTGAATAAGCCCCGCCAGAAGAGGAGCCCCAATAAACAATGCACTGTTCAGCAGTGTTTTGGGAAGAGAGGCCCCAATCAGAATTTTGGTGGTGGAGAAATGTTAAAACTTGGAACTAGTGACCCACAGTTCCCCATTCTTGCAGAACTCGCACCCACAGCTGGTGCGTTTTTCTTTGGATCAAGATTAGAGTTGGCCAAAGTGCAGAATTTGTCTGGGAATCTTGATGAGCCCCAGAAGGATGTTTATGAATTGCGCTACAATGGCGCAATTAGATTTGATAGTACACTTTCAGGTTTTGAGACCATAATGAAGGTGTTGAATGAGAATTTGAATGCATATCAACAACAA------------------------------GATGGTATGATGAATATGAGTCCAAAACCACAGCGTCAGCGTGGTCAGAAGAATGGACAAGGA------------GAAAATGATAATATAAGTGTTGCAGCGCCCAAAAGCCGTGTGCAGCAAAATAAGAGTAGAGAGTTGACTGCAGAGGACATCAGCCTTCTTAAGAAG---ATGGATGAGCCCTATACTGAAGATACCTCAGAAATA------------TAA
>FJ425184_Waterbuck_USA_1994-01-01
ATGTCTTTTACTCCTGGTAAGCAATCCAGT---AGTAGAGCGTCCTCTGGAAATCGTTCTGGTAATGGCATCCTTAAG------------TGGGCCGATCAGTCCGACCAATCTAGAAATGTTCAAACCAGGGGTAGAAGAGCTCAACCCAAGCAAACTGCTACTTCTCAGCAACCACCAGGAGGGAATGTTGTACCCTACTATTCTTGGTTCTCTGGAATTACTCAGTTTCAAAAGGGAAAGGAGTTTGAATTTGCAGAGGGACAAGGTGTGCCTATTGCACCAGGAGTCCCAGCTACTGAAGCTAAGGGGTACTGGTACAGACACAACAGACGTTCCTTTAAAACAGCCGATGGCAACCAGCGTCAATTGCTGCCACGATGGTATTTTTACTATCTTGGAACAGGACCGCATGCCAAAGACCAGTATGGCACCGACATTGACGGAGTCTTCTGGGTCGCTAGTAACCAGGCTGATGTCAATACCCCGGCTGACATTCTCGATCGGGACCCAAGTAGCGATGAGGCTATTCCGACTAGGTTTCCGCCTGGCACGGTACTCCCTCAGGGTTACTATATTGAAGGCTCAGGAAGGTCTGCTCCTAATTCCAGATCTACTTCACGCGCATCCAGTAGAGCCTCTAGT---GCAGGATCGCGCAGTAGAGCCAATTCTGGCAATAGAACCCCT------------ACCTCTGGTGTAACACCTGATATGGCTGATCAAATTGCTAGTCTTGTTCTGGCAAAACTTGGCAAGGATGCCACTAAGCCACAGCAAGTAACTAAGCAGACTGCCAAAGAAATCAGACAGAAAATTTTGAATAAGCCCCGCCAGAAGAGGAGCCCCAATAAACAATGCACTGTTCAGCAGTGTTTTGGGAAGAGAGGCCCCAATCAGAATTTTGGTGGTGGAGAAATGTTAAAACTTGGAACTAGTGATCCACAGTTCCCCATTCTTGCAGAACTCGCACCCACAGCTGGTGCGTTTTTCTTTGGATCAAGATTAGAGTTGGCCAAAGTGCAGAATTTGTCTGGGAATCTTGACGAGCCCCAGAAGGATGTTTATGAATTGCGCTATAATGGTGCAATTAGATTTGACAGTACACTTTCAGGTTTTGAGACCATAATGAAGGTGTTGAATGAGAATTTGAATGCATACCAACAACAA------------------------------GATGGTATGATGAATATGAGTCCAAAACCACAGCGTCAGCGTGGTCAGAAGAATGGACAAGGA------------GAAAATGATAATATAAGTGTTGCAGCGCCCAAAAGCCGTGTGCAGCAAAATAAGAGTAGAGAGTTGACTGCAGAGGACATCAGCCTTCTTAAGAAG---ATGGATGAGCCCTTTACTGAAGACACCTCAGAAATA------------TAA
>FJ425185_Waterbuck_USA_1994-01-01
ATGTCTTTTACTCCTGGTAAGCAATCCAGT---AGTAGAGCGTCCTCTGGAAATCGTTCTGGTAATGGCATCCTTAAG------------TGGGCCGATCAGTCCGACCAATCTAGAAATGTTCAAACCAGGGGTAGAAGAGCTCAACCCAAGCAAACTGCTACTTCTCAGCAACCACCAGGAGGGAATGTTGTACCCTACTATTCTTGGTTCTCTGGAATTACTCAGTTTCAAAAGGGAAAGGAGTTTGAATTTGCAGAGGGACAAGGTGTGCCTATTGCACCAGGAGTCCCAGCTACTGAAGCTAAGGGGTACTGGTACAGACACAACAGACGTTCCTTTAAAACAGCCGATGGCAACCAGCGTCAATTGCTGCCACGATGGTATTTTTACTATCTTGGAACAGGACCGCATGCCAAAGACCAGTATGGCACCGACATTGACGGAGTCTTCTGGGTCGCTAGTAACCAGGCTGATGTCAATACCCCGGCTGACATTCTCGATCGGGACCCAAGTAGCGATGAGGCTATTCCGACTAGGTTTCCGCCTGGCACGGTACTCCCTCAGGGTTACTATATTGAAGGCTCAGGAAGGTCTGCTCCTAATTCCAGATCTACTTCACGCGCATCCAGTAGAGCCTCTAGT---GCAGGATCGCGCAGTAGAGCCAATTCTGGCAATAGAACCCCT------------ACCTCTGGTGTAACACCTGATATGGCTGATCAAATTGCTAGTCTTGTTCTGGCAAAACTTGGCAAGGATGCCACTAAGCCACAGCAAGTAACTAAGCAGACTGCCAAAGAAATCAGACAGAAAATTTTGAATAAGCCCCGCCAGAAGAGGAGCCCCAATAAACAATGCACTGTTCAGCAGTGTTTTGGGAAGAGAGGCCCCAATCAGAATTTTGGTGGTGGAGAAATGTTAAAACTTGGAACTAGTGATCCACAGTTCCCCATTCTTGCAGAACTCGCACCCACAGCTGGTGCGTTTTTCTTTGGATCAAGATTAGAGTTGGCCAAAGTGCAGAATTTGTCTGGGAATCTTGACGAGCCCCAGAAGGATGTTTATGAATTGCGCTATAATGGTGCAATTAGATTTGACAGTACACTTTCAGGTTTTGAGACCATAATGAAGGTGTTGAATGAGAATTTGAATGCATACCAACAACAA------------------------------GATGGTATGATGAATATGAGTCCAAAACCACAGCGTCAGCGTGGTCAGAAGAATGGACAAGGA------------GAAAATGATAATATAAGTGTTGCAGCGCCCAAAAGCCGTGTGCAGCAAAATAAGAGTAGAGAGTTGACTGCAGAGGACATCAGCCTTCTTAAGAAG---ATGGATGAGCCCTTTACTGAAGACACCTCAGAAATA------------TAA
>FJ425186_Waterbuck_USA_1994-01-01
ATGTCTTTTACTCCTGGTAAGCAATCCAGT---AGTAGAGCGTCCTCTGGAAATCGTTCTGGTAATGGCATCCTTAAG------------TGGGCCGATCAGTCCGACCAATCTAGAAATGTTCAAACCAGGGGTAGAAGAGCTCAACCCAAGCAAACTGCTACTTCTCAGCAACCACCAGGAGGGAATGTTGTACCCTACTATTCTTGGTTCTCTGGAATTACTCAGTTTCAAAAGGGAAAGGAGTTTGAATTTGCAGAGGGACAAGGTGTGCCTATTGCACCAGGAGTCCCAGCTACTGAAGCTAAGGGGTACTGGTACAGACACAACAGACGTTCCTTTAAAACAGCCGATGGCAACCAGCGTCAATTGCTGCCACGATGGTATTTTTACTATCTTGGAACAGGACCGCATGCCAAAGACCAGTATGGCACCGACATTGACGGAGTCTTCTGGGTCGCTAGTAACCAGGCTGATGTCAATACCCCGGCTGACATTCTCGATCGGGACCCAAGTAGCGATGAGGCTATTCCGACTAGGTTTCCGCCTGGCACGGTACTCCCTCAGGGTTACTATATTGAAGGCTCAGGAAGGTCTGCTCCTAATTCCAGATCTACTTCACGCGCATCCAGTAGAGCCTCTAGT---GCAGGATCGCGCAGTAGAGCCAATTCTGGCAATAGAACCCCT------------ACCTCTGGTGTAACACCTGATATGGCTGATCAAATTGCTAGTCTTGTTCTGGCAAAACTTGGCAAGGATGCCACTAAGCCACAGCAAGTAACTAAGCAGACTGCCAAAGAAATCAGACAGAAAATTTTGAATAAGCCCCGCCAGAAGAGGAGCCCCAATAAACAATGCACTGTTCAGCAGTGTTTTGGGAAGAGAGGCCCCAATCAGAATTTTGGTGGTGGAGAAATGTTAAAACTTGGAACTAGTGATCCACAGTTCCCCATTCTTGCAGAACTCGCACCCACAGCTGGTGCGTTTTTCTTTGGATCAAGATTAGAGTTGGCCAAAGTGCAGAATTTGTCTGGGAATCTTGACGAGCCCCAGAAGGATGTTTATGAATTGCGCTATAATGGTGCAATTAGATTTGACAGTACACTTTCAGGTTTTGAGACCATAATGAAGGTGTTGAATGAGAATTTGAATGCATACCAACAACAA------------------------------GATGGTATGATGAATATGAGTCCAAAACCACAGCGTCAGCGTGGTCAGAAGAATGGACAAGGA------------GAAAATGATAATATAAGTGTTGCAGCGCCCAAAAGCCGTGTGCAGCAAAATAAGAGTAGAGAGTTGACTGCAGAGGACATCAGCCTTCTTAAGAAG---ATGGATGAGCCCTTTACTGAAGACACCTCAGAAATA------------TAA
>FJ425187_Deer_USA_1994-01-01
ATGTCTTTTACTCCTGGTAAGCAATCCAGT---AGTAGAGCGTCCTCTGGAAATCGTTCTGGTAATGGCATCCTTAAG------------TGGGCCGATCAGTCCGACCAATCTAGAAATGTTCAAACCAGGGGTAGAAGAGCTCAACCCAAGCAAACTGCTACTTCTCAGCAACCATCAGGAGGGAATGTTGTACCCTACTATTCTTGGTTCTCTGGAATTACTCAGTTTCAAAAGGGAAAGGAGTTTGAATTTGCAGAGGGACAAGGTGTGCCTATTGCACCAGGAGTCCCAGCTACTGAAGCTAAGGGGTACTGGTACAGACACAACCGACGTTCCTTTAAAACAGCCGATGGCAACCAGCGTCAATTGCTGCCACGATGGTATTTTTACTATCTTGGAACAGGACCGCATGCCAAAGACCAGTATGGCACCGACATTGACGGAGTCTACTGGGTCGCTAGTAACCAGGCTGATGTCAATACCCCGGCTGACATTCTCGATCGGGACCCAAGTAGCGATGAGGCTATTCCGACTAGGTTTCCGCCTGGCACGGTACTCCCTCAGGGTTACTATATTGAAGGCTCAGGAAGGTCTGCTCCTAATTCCAGATCTACTTCACGCGCATCCAGTAGAGCCTCTAGT---GCAGGATCGCGCAGTAGAGCCAATTCTGGCAATAGAACCCCT------------ACCTCTGGTGTAACACCTGATATGGCTGATCAAATTGCTAGTCTTGTTCTGGCAAAACTTGGCAAGGATGCCACTAAGCCACAGCAAGTAACTAAGCAGACTGCCAAAGAAATCAGACAGAAAATTTTGAATAAGCCCCGCCAGAAGAGGAGCCCCAATAAACAATGCACTGTTCAGCAGTGTTTTGGGAAGAGAGGCCCCAATCAGAATTTTGGTGGTGGAGAAATGTTAAAACTTGGAACTAGTGATCCACAGTTCCCCATTCTTGCAGAACTCGCACCCACAGCTGGTGCGTTTTTCTTTGGATCAAGATTAGAGTTGGCCAAAGTGCAGAATTTGTCTGGGAATCTTGACGAGCCCCAGAAGGATGTTTATGAATTGCGCTATAATGGCGCAATTAGATTTGATAGTACACTTTCAGGTTTTGAGACCATAATGAAGGTGTTGAATGAGAATTTGAATGCATACCAACAACAG------------------------------GATGGTACGATGAATATGAGTCCAAAACCACAGCGTCAGCGTGGTCAGAAGAACGGACAAGGA------------GAAAATGATAATATAAGTGTTGCAGCGCCCAAAAGCCGTGTGCAGCAAAATAAGATTAGAGAGTTGACTGCAGAGGACATCAGCCTTCTTAAGAAG---ATGGATGAGCCCTTTACTGAAGACACCTCAGAAATA------------TAA
>FJ425188_Deer_USA_1994-01-01
ATGTCTTTTACTCCTGGTAAGCAATCCAGT---AGTAGAGCGTCCTCTGGAAATCGTTCTGGTAATGGCATCCTTAAG------------TGGGCCGATCAGTCCGACCAATCTAGAAATGTTCAAACCAGGGGTAGAAGAGCTCAACCCAAGCAAACTGCTACTTCTCAGCAACCATCAGGAGGGAATGTTGTACCCTACTATTCTTGGTTCTCTGGAATTACTCAGTTTCAAAAGGGAAAGGAGTTTGAATTTGCAGAGGGACAAGGTGTGCCTATTGCACCAGGAGTCCCAGCTACTGAAGCTAAGGGGTACTGGTACAGACACAACAGACGTTCCTTTAAAACAGCCGATGGCAACCAGCGTCAATTGCTGCCACGATGGTATTTTTACTATCTTGGAACAGGACCGCATGCCAAAGACCAGTATGGCACCGACATTGACGGAGTCTTCTGGGTCGCTAGTAACCAGGCTGATGTCAATACCCCGGCTGACATTCTCGATCGGGACCCAAGTAGCGATGAGGCTATTCCGACTAGGTTTCCGCCTGGCACGGTACTCCCTCAGGGTTACTATATTGAAGGCTCAGGAAGGTCTGCTCCTAATTCCAGATCTACTTCACGCGCATCCAGTAGAGCCTCTAGT---GCAGGATCGCGCAGTAGAGCCAATTCTGGCAATAGAACCCCT------------ACCTCTGGTGTAACACCTGATATGGCTGATCAAATTGCTAGTCTTGTTCTGGCAAAACTTGGCAAGGATGCCACTAAGCCACAGCAAGTAACTAAGCAGACTGCCAAAGAAATCAGACAGAAAATTTTGAATAAGCCCCGCCAGAAGAGGAGCCCCAATAAACAATGCACTGTTCAGCAGTGTTTTGGGAAGAGAGGCCCCAATCAGAATTTTGGTGGTGGAGAAATGTTAAAACTTGGAACTAGTGATCCACAGTTCCCCATTCTTGCAGAACTCGCACCCACAGCTGGTGCGTTTTTCTTTGGATCAAGATTAGAGTTGGCCAAAGTGCAGAATTTGTCTGGGAATCTTGACGAGCCCCAGAAGGATGTTTATGAATTGCGCTATAATGGTGCAATTAGATTTGACAGTACACTTTCAGGTTTTGAGACCATAATGAAGGTGTTGAATGAGAATTTGAATGCATACCAACAACAA------------------------------GATGGTATGATGAATATGAGTCCAAAACCACAGCGTCAGCGTGGTCAGAAGAATGGACAAGGA------------GAAAATGATAATATAAGTGTTGCAGCGCCCAAAAGCCGTGTGCAGCAAAATAAGAGTAGAGAGTTGACTGCAGAGGACATCAGCCTTCTTAAGAAG---ATGGATGAGCCCTTTACTGAAGACACCTCAGAAATA------------TAA
>FJ425189_Deer_USA_1994-01-01
ATGTCTTTTACTCCTGGTAAGCAATCCAGT---AGTAGAGCGTCCTCTGGAAATCGTTCTGGTAATGGCATCCTTAAG------------TGGGCCGATCAGTCCGACCAATCTAGAAATGTTCAAACCAGGGGTAGAAGAGCTCAACCCAAGCAAACTGCTACTTCTCAGCAACCATCAGGAGGGAATGTTGTACCCTACTATTCTTGGTTCTCTGGAATTACTCAGTTTCAAAAGGGAAAGGAGTTTGAATTTGCAGAGGGACAAGGTGTGCCTATTGCACCAGGAGTCCCAGCTACTGAAGCTAAGGGGTACTGGTACAGACACAACAGACGTTCCTTTAAAACAGCCGATGGCAACCAGCGTCAATTGCTGCCACGATGGTATTTTTACTATCTTGGAACAGGACCGCATGCCAAAGACCAGTATGGCACCGACATTGACGGAGTCTTCTGGGTCGCTAGTAACCAGGCTGATGTCAATACCCCGGCTGACATTCTCGATCGGGACCCAAGTAGCGATGAGGCTATTCCGACTAGGTTTCCGCCTGGCACGGTACTCCCTCAGGGTTACTATATTGAAGGCTCAGGAAGGTCTGCTCCTAATTCCAGATCTACTTCACGCGCATCCAGTAGAGCCTCTAGT---GCAGGATCGCGCAGTAGAGCCAATTCTGGCAATAGAACCCCT------------ACCTCTGGTGTAACACCTGATATGGCTGATCAAATTGCTAGTCTTGTTCTGGCAAAACTTGGCAAGGATGCCACTAAGCCACAGCAAGTAACTAAGCAGACTGCCAAAGAAATCAGACAGAAAATTTTGAATAAGCCCCGCCAGAAGAGGAGCCCCAATAAACAATGCACTGTTCAGCAGTGTTTTGGGAAGAGAGGCCCCAATCAGAATTTTGGTGGTGGAGAAATGTTAAAACTTGGAACTAGTGATCCACAGTTCCCCATTCTTGCAGAACTCGCACCCACAGCTGGTGCGTTTTTCTTTGGATCAAGATTAGAGTTGGCCAAAGTGCAGAATTTGTCTGGGAATCTTGACGAGCCCCAGAAGGATGTTTATGAATTGCGCTATAATGGTGCAATTAGATTTGACAGTACACTTTCAGGTTTTGAGACCATAATGAAGGTGTTGAATGAGAATTTGAATGCATACCAACAACAA------------------------------GATGGTATGATGAATATGAGTCCAAAACCACAGCGTCAGCGTGGTCAGAAGAATGGACAAGGA------------GAAAATGATAATATAAGTGTTGCAGCGCCCAAAAGCCGTGTGCAGCAAAATAAGAGTAGAGAGTTGACTGCAGAGGACATCAGCCTTCTTAAGAAG---ATGGATGAGCCCTTTACTGAAGACACCTCAGAAATA------------TAA
>FJ425190_Deer_USA_1994-01-01
ATGTCTTTTACTCCTGGTAAGCAATCCAGT---AGTAGAGCGTCCTCTGGAAATCGTTCTGGTAATGGCATCCTTAAG------------TGGGCCGATCAGTCCGACCAATCTAGAAATGTTCAAACCAGGGGTAGAAGAGCTCAACCCAAGCAAACTGCTACTTCTCAGCAACCATCAGGAGGGAATGTTGTACCCTACTATTCTTGGTTCTCTGGAATTACTCAGTTTCAAAAGGGAAAGGAGTTTGAATTTGCAGAGGGACAAGGTGTGCCTATTGCACCAGGAGTCCCAGCTACTGAAGCTAAGGGGTACTGGTACAGACACAACAGACGTTCCTTTAAAACAGCCGATGGCAACCAGCGTCAATTGCTGCCACGATGGTATTTTTACTATCTTGGAACAGGACCGCATGCCAAAGACCAGTATGGCACCGACATTGACGGAGTCTTCTGGGTCGCTAGTAACCAGGCTGATGTCAATACCCCGGCTGACATTCTCGATCGGGACCCAAGTAGCGATGAGGCTATTCCGACTAGGTTTCCGCCTGGCACGGTACTCCCTCAGGGTTACTATATTGAAGGCTCAGGAAGGTCTGCTCCTAATTCCAGATCTACTTCACGCGCATCCAGTAGAGCCTCTAGT---GCAGGATCGCGCAGTAGAGCCAATTCTGGCAATAGAACCCCT------------ACCTCTGGTGTAACACCTGATATGGCTGATCAAATTGCTAGTCTTGTTCTGGCAAAACTTGGCAAGGATGCCACTAAGCCACAGCAAGTAACTAAGCAGACTGCCAAAGAAATCAGACAGAAAATTTTGAATAAGCCCCGCCAGAAGAGGAGCCCCAATAAACAATGCACTGTTCAGCAGTGTTTTGGGAAGAGAGGCCCCAATCAGAATTTTGGTGGTGGAGAAATGTTAAAACTTGGAACTAGTGATCCACAGTTCCCCATTCTTGCAGAACTCGCACCCACAGCTGGTGCGTTTTTCTTTGGATCAAGATTAGAGTTGGCCAAAGTGCAGAATTTGTCTGGGAATCTTGACGAGCCCCAGAAGGATGTTTATGAATTGCGCTATAATGGTGCAATTAGATTTGACAGTACACTTTCAGGTTTTGAGACCATAATGAAGGTGTTGAATGAGAATTTGAATGCATACCAACAACAA------------------------------GATGGTATGATGAATATGAGTCCAAAACCACAGCGTCAGCGTGGTCAGAAGAATGGACAAGGA------------GAAAATGATAATATAAGTGTTGCAGCGCCCAAAAGCCGTGTGCAGCAAAATAAGAGTAGAGAGTTGACTGCAGAGGACATCAGCCTTCTTAAGAAG---ATGGATGAGCCCTTTACTGAAGACACCTCAGAAATA------------TAA
>FJ938063_Bovine_USA_1996-11-30
ATGTCTTTTACTCCTGGTAAGCAATCCAGT---AGTAGAGCGTCCTCTGGAAATCGTTCTGGTAATGGCATCCTTAAG------------TGGGCCGATCAGTCCGACCAATCTAGAAATGTTCAAACCAGGGGTAGAAGAGCTCAACCCAAGCAAACTGCTACTTCTCAGCAACCATCAGGAGGGAATGTTGTACCCTACTATTCTTGGTTCTCTGGAATTACTCAGTTTCAAAAGGGAAAGGAGTTTGAATTTGCAGAGGGACAAGGTGTGCCTATTGCACCAGGAGTCCCAGCTACTGAAGCTAARGGGTACTGGTACAGACACAACAGACGTTCCTTTAAAACAGCCGATGGCAACCAGCGTCAATTGCTGCCACGATGGTATTTTTACTATCTTGGAACAGGACCGCATGCCAAAGACCAGTATGGCACCGACATTGACGGAGTCTTCTGGGTCGCTAGTAACCAGGCTGATGTCAATACCCCGGCTGACATTCTCGATCGGGACCCAAGTAGCGATGAGGCTATTCCGACTAGGTTTCCGCCTGGCACGGTACTCCCTCAGGGTTACTATATTGAAGGCTCAGGAAGGTCTGCTCCTAATTCCAGATCTACTTCACGCGCATCCAGTAGAGCCTCTAGT---GCAGGATCGCGCAGTAGAGCCAATTCTGGCAATAGAACCCCT------------ACCTCTGGTGTAACACCTGATATGGCTGATCAAATTGCTAGTCTTGTTCTGGCAAAACTTGGCAAGGATGCCACTAAGCCACAGCAAGTAACTAAGCAGACTGCCAAAGAAATCAGACAGAAAATTTTGAATAAGCCCCGCCAGAAGAGGAGCCCCAATAAACAATGCACTGTTCAGCAGTGTTTTGGGAAGAGAGGCCCCAATCAGAATTTTGGTGGTGGAGAAATGTTAAAACTTGGAACTAGTGATCCACAGTTCCCCATTCTTGCAGAACTCGCACCCACAGCTGGTGCGTTTTTCTTTGGATCAAGATTAGAGTTGGCCAAAGTGCAGAATTTGTCTGGGAATCTTGACGAGCCCCAGAAGGATGTTTATGAATTGCGCTATAATGGCGCAATTAGATTTGACAGTACACTTTCAGGTTTTGAGACCATAATGAAGGTGTTGAATGAGAATTTGAATGCATACCAACAACAA------------------------------GATGGTATGATGAATATGAGTCCAAAACCACAGCGTCAGCGTGGTCAGAAGAATGGACAAGGA------------GAAAATGATAATATAAGTGTTGCAGCGCCCAAAAGCCGTGTGCAGCAAAATAAGAGTAGAGAGTTGACTGCAGAGGACATCAGCCTTCTTAAGAAG---ATGGATGAGCCCTTTACTGAAGACACCTCAGAAATA------------TAA
>FJ938066_Bovine_USA_1996-01-01
ATGTCTTTTACTCCTGGTAAGCAATCCAGT---AGTAGAGCGTCCTCTGGAAATCGTTCTGGTAATGGCATCCTTAAG------------TGGGCCGATCAGTCCGACCAATCTAGAAATGTTCAAACCAGGGGTAGAAGAGCTCAACCCAAGCAAACTGCTACTTCTCAGCAACCATCAGGAGGGAATGTTGTACCCTACTATTCTTGGTTCTCTGGAATTACTCAGTTTCAAAAGGGAAAGGAGTTTGAATTTGCAGAGGGACAAGGTGTGCCTATTGCACCAGGAGTCCCAGCTACTGAAGCTAAGGGGTACTGGTACAGACACAACCGACGTTCCTTTAAAACAGCCGATGGCAACCAGCGTCAATTGCTGCCACGATGGTATTTTTACTATCTTGGAACAGGACCGCATGCCAAAGACCAGTATGGCACCGACATTGACGGAGTCTACTGGGTCGCTAGTAACCAGGCTGATGTCAATACCCCGGCTGACATTCTCGATCGGGACCCAAGTAGCGATGAGGCTATTCCGACTAGGTTTCCGCCTGGCACGGTACTCCCTCAGGGTTACTATATTGAAGGCTCAGGAAGGTCTGCTCTTAATTCCAGATCTACTTCACGCGCATCCAGTAGAGCCTCTAGT---GCAGGATCGCGCAGTAGAGCCAATTCTGGCAATAGAACCCCT------------ACCTCTGGTGTAACACCTGATATGGCTGATCAAATTGCTAGTCTTGTTCTGGCAAAACTTGGCAAGGATGCCACTAAGCCACAGCAAGTAACTAAGCAGACTGCCAAAGAAATCAGACAGAAAATTTTGAATAAGCCCCGCCAGAAGAGGAGCCCCAATAAACAATGCACTGTTCAGCAGTGTTTTGGGAAGAGAGGCCCCAATCAGAATTTTGGTGGTGGAGAAATGTTAAAACTTGGAACTAGTGATTCACAGTTCCCCATTCTTGCAGAACTCGCACCCACAGCTGGTGCGTTTTTCTTTGGATCAAGATTAGAGTTGGCCAAAGTGCAGAATTTGTCTGGGAATCTTGACGAGCCCCAGAAGGATGTTTATGAATTGCGCTATAATGGTGCAATTAGATTTGATAGTACACTTTCAGGTTTTGAGACCATAATGAAGGTGTTGAATGAGAATTTGAATGCATACCAACAACAG------------------------------GATGGTACGATGAATATGAGTCCAAAACCACAGCGTCAGCGTGGTCAGAAGAACGGACAAGGA------------GAAAATGATAATATAAGTGTTGCAGCGCCCAAAAGCCGTGTGCAGCAAAATAAGATTAGAGAGTTGACTGCAGAGGACATCAGCCTTCTTAAGAAG---ATGGATGAGCCCTTTACTGAAGACACCTCAGAAATA------------TAA
>GQ918143_Canine_SKorea_2008--
ATGTCTTTTACTCCTGGTAAGCAATCCAGT---AGTAGAGCGTCCTCTGGAAATCGTTCTGGTAATGGCATCCTTAAG------------TGGGCCGATCAGTCCGACCAATCTAGAAATGTTCAAACCAGGGGTAGAAGAGCTCAACCCAAGCAAACTGCTACTTCTCAGCAACCATCAGGGGGGAATGTTGTACCCTACTATTCTTGGTTCTCCGGAATTACTCAGTTTCAAAAAGGAAGGGATTTTGAATTTGCAGAGGGACAAGGTGTCCCTATTGCACCAGGAGTCCCAGCTACTGAAGCTAAGGGGTACTGGTACAGACACAACAGACGTTCTTTTAAAACAGCCGATGGCAACCAGCGTCAACTGCTGCCACGATGGTATTTTTACTATCTTGGAACAGGACCGCATGCCAAAGACCAGTATGGCACCGATATTGACGGTTTCTTCTGGGTCGCTAGTAACCAGGCTGATGTCAATACCCCGGCTGACATTCTCGATCGGGACCCAAGTAGCGATGAGGCTATTCCGACTAGGTTTCCGCCTGGCACGGTACTCCCTCAGGGTTACTATATTGAAGGCTCAGGAAGGTCTGCTCCTAATTCCAGATCTACTTCACGCGCATCCAGTAGAGCCTCTAGT---GCAGGATCGCGTAGTAGAGCCAATTCTGGCAACAGAACCCCT------------ACCTCTGGTGTAACACCTGATATGGCTGATCAAATTGCTAGTCTTGTTCTGGCAAAACTTGGCAAGGATGCCACTAAGCCACAGCAAGTAACTAAGCAGACTGCCAAAGAAATCAGACAGAAAATTTTGAATAAGCCCCGCCAGAAGAGGAGCCCCAATAAACAATGCACTGTTCAGCAGTGTTTTGGGAAGAGAGGCCCCAATCAGAATTTTGGTGGTGGAGAAATGTTAAAACTTGGAACTAGTGACCCACAGTTCCCCATTCTTGCAGAACTCGCACCCACAGCTGGTGCGTTTTTCTTTGGATCAAGGTTAGAGTTGGCCAAAGTGCAGAATTTGTCTGGGAATCTTGATGAGCCCCAGAAGGATGTTTATGAATTGCGCTATAATGGTGCAATTAGATTTGACAGTACACTTTCAGGTTTTGAGACCATAATGAAGGTGTTGAATGAGAATTTGAATGCATATCAACAACAA------------------------------GATGGTATGATGAATATGAGTCCAAAACCACAGCGTCAGCGTGGTCAGAAGAATGGACAAGGA------------GAGAATGATAATATAAGTGTTGCAGCGCCTAAAAGCCGTGTGCAGCAAAATAAGAGTAGAGAGTTGACTGCAGAGGACATCAGTCTTCTTAAGAAG---ATGGATGAGCCCTATACTGAAGACACCTCAGAAATA------------TAA
>KY370052_Murine_China_2014-05-
ATGTCTCTTATTCCCGGTAGATCCAATACTGGTAGTAGAGCTTCCTCTGGTAATCGTTCTGGTAATGGA---GTCCGT------------TGGTCTGACCAGGATGACAGACCTAGAAATAATCAGAACAGAGGTAGAGGAGCTCAACCCAAGCAAACTGCGTCTTCCAGTCAGCAATCAGGAGGGAATGTTGTGCCATTCTACTCATGGTTCTCTGGAATCACTCAGTTTCAAAAGGGAAAGGAGTTCCAGTTTTCTAATGGTCAAGGTGTGCCAATTGCACCAGGGATACCTGCTTCTGAAGCAAAAGGTTACTGGTACAGACATAACAGAAGAGCCTTTAGAACAGCTGATGGTCAACAAAAGCAATTGTTACCAAGGTGGTATTTCTACTATCTTGGAACAGGACCACATGCTGACGCCAACTACGGCGAAATCATTGATGGAGTCGTCTGGGTTGCGAGCCAGCAAGCTGATACAAGTACCCCTTCTGACATTTCGGATCGGGACCCTAGTAGCCATGAAGCTATCCCAACTAGGTTTTCACCTGGCACGGTACTTCCTCAAGGCTACTATATTGAAGGCTCAGGAAGGTCTGCTCCTAATTCCAGATCTGGTAGCCGCTCGTCAAGCAGAGCTTCTATT---GTTGGATCAAGAAGCAGAGGGACTTCAGGCACAAGAACACCT------------ACCTCTGGTGTGACACCTGACATGGCAGATCAGATTGCTAGTCTTGTTTTGGCTAAGCTAGGCAAGGATGCCACTAAGCCACAACAAGTTACTAAGCAGACTGCTAAAGAAGTCAGGCAGAAAATTCTTAATAAACCCCGCCAGAAAAGGAGCCCGAACAAACAATGCACTGTTCAGCAGTGCTTTGGTAAGCGTGGCCCCAATCAGAATTTTGGCGGACCTGAAATGCTTAAGCTTGGAACTAGTGATCCACAGTTCCCCATTCTTGCAGAGCTTGCTCCTACTGCAGGGGCATTTTTCTTTGGATCCAAATTGGAATTGGCCAAAGTTCAAAATTTGTCTGGAGGTTCAGATGAGCCTCAAAAAGATGTTTATGAGTTGCGCTATTCAGGCGCTATTAGGTTTGATAGTACACTTTCTGGGTTTGAAACCATCATGAAAGTGCTTAATGAAAATTTGAATGCATATCAG---TCT------CAG------GATGATAATGCAATTGGAAGTGTAATG------AGTCCAAAACCACAGCGGCAGCGTGGTAACAGAAGGACCCAG------------------ATGGATGATGAAAGTGTTGCAGCACCCAAGAGTCGCGTGCAACAAAATAGAAGTAGAGATCTCACTGCAGCGGATTTGAGTTTGCTTGAAAAG---CTCGATGAAGCTCCAGGAGATAGTAATGTT------------------TAA
>KY370044_Murine_China_2014-05-
ATGTCTCTTACTCCTGGCCAGTCTAATGCCAGCAGCAGAGCCTCCTCTAGGAATCGTTCTGGCAACGGAAATGTCCGC------------TGGGCCGACCAGACCGATGGACCTAGAAACAATCAATCTAGAGGTAGAGGAACTCAACCCAAGCAGACTGCTTCTTCCAGACAG------GGTGGGAATGTTGTGCCATTCTACTCATGGTTCTCTGGAATTACTCAGTTTCAAAAAGGGAAAGAGTTTGACTTTGCTGACGGCCAAGGTGTGCCAGTTGCAAATGGAATCCCACCCACAGAAGGTAAGGGATATTGGTACAGGCACAACAGGAGGGCCTTTAAAACAGCTGATGGCCAGCAAAAGCAATTGCTTCCCAGATGGTATTTCTACTATCTCGGGACTGGACCACACGCTAGCGAACAGTACGGCAAACAAATTGATGGTGTCGTCTGGGTCGCTAACAAGGAAGCTAATGTCAATACCCCTGCTGACATTCAAGACAGGGATCCTAGTAGCTTCGAAGCTATCCCTACTAGGTTTCCGCCTGGTACGGTGCTTCCTCAAGGCTACTATATTGAAGGCTCAGGAAGGTCTGCTCCTAATTCCAGATCTGGTTCTCGCGCGTCAAGCCGAGCTTCTAGT---GTCGGATCAAGAAGCAGAGGAAATTCTGGCTCTAGAACACCT------------ACCTCTAGTGTAACCCCTGACATGGCAGATCAAATTGCTGCACTTGTTCTGGCTAAAATTGGGAAGAAT---GATAAGCCACAACAGGTGACAAAGCAAACAGCCAAACAGGTCAGGCAGAAAGTGCTTCAGAAACCTGTCCAGAAGAGGACTCCTAGCAAGCAATGCACTGTTAATCAGTGTTTTGGTAAGAGGGGACCCAAGAAAAATTTTGGCACAGGTGAAATGCTGAAGCTTGGAACTAGCGATCCGCAGTTCCCCATCCTTGCAGAACTTGCGCCAACACCTGGTGCATTTTTCTTTAACTCAGCCCTACAATTGGCTAAAGTTGAAAATGATTTTGCGTCCTCTGATGAGCCGCAAAAAGATGTGTATGAATTGCGCTACCAAGGCGCTATTAGATTTGACAGCACTTATCCTGGTTTTGAGACCATAATGAAAGTGCTAGAGGAAAATATTGATGCTTACACC---AAG------GAACAGAGGGATTCTGTTGATGGTGCATCAAGAATGATTGCGAGCCCAAAACCACAGCGT---------GTGCGTAAAGGAGCTCAG------------AAGAATGAGAATGTAAGTGTTGCACAACCAAAAAGTCGTGTGCAGCAAAATGTAAGCAGAGAAATTCCTAGC---------------TTGCTAGAA---CTTGGAGGACTGGCAAGTGAGGATACAGAAGACTCAGTAGTT------TAA
>KM349742_Murine_China_2012-05-17
ATGTCTCATACGCCAGGCAAA------GCTGGTAGCAGATCATCCTCTGGTAACCGTAATGGC---GGCATTCTTAAG------------TGGGCCGACCAGACGGAACCT---AATAATGTTAATAGCAGAGGTAGAAGAGCCCAACCTAAGCAAACAGCTAATACCCAGGCT---TCAGGAGGAAATGTTGTACCATTTTACTCCTGGTTCTCTGGAATTACTCAGTTTCAAAAAGGGCAAGAATTTGGATTTGAACAAGGACAAGGTGTGCCCCTTACCAATGGAGTCCCTCCCTCAGAAGAAAAGGGATACTGGTATAGGCACAACAGAAAGTCCTATAGAACTGCAGATGGACAACAACGGCAGCTGCTACCCAGATGGTATTTTTACTATCTCGGAACAGGGCCGTATGCGAACAAACAATACGGGTCGGACATCGACGGTGTTGTTTGGGTTGCTAGTCCAAATGTTGATGTACGTTCCCCAGCGGACGTTCCAGATAGGGATCCTACTAGCCACCAAGCTGAGCCGACTAGGTTTGCGCCTGGCACGGTTCTGCCTAAAGGCTATTATGTTGAAGGCTCAGGAAGGTCTGCTCCTAGCTCGCGATCTAGCTCTCGTGCATCCAGCAGAGCATCTAGTGTCGGCGGAAGCAGAAGCAGAAACAACTCAGCTTCTAGAAATAAT------------ACCTCTGAAGTGACACCTGATATGGCTGATCAAATTGCTTCCCTTGTGCTGGCCAAGCTGAACAAAGAGTCCGGCAAACCAGTGCAAGTTACAAAGCAGACAGCCAAGGAAATAAAGCAGAAAATTCTCAACAAACCCCGCCAAAAGAGGACGCCCAACAAGCAGTGCACTGTTCAACAGTGTTTCGGCAAAAGGGGCCCCAGCCAGAATTTTGGTGGTGGTAGTATGCTCAAATTGGGAACTAGTGACCCACAGTTCCCCATCCTTGCTGAATTGGCCCCCACAGCGGGAGCCTTTTTCTTTGGATCCAAGCTGGAATTGGCCAAAGTCAACAACATGTCTGGGGCTGCTGATGAGCCGCAGAAGGATGTTTATGAGCTGCGCTATTCTGGTGCAATAAGATTTGATAGCACCCTACCCGGGTTTGAGACTATCATGAAAGTTATGAATGAAAATCTGGATGCGTACCAACATACA------GAA------GAGGGT---------GCGCAATTGTTG------AGCCCAAAATTTCAGCGCAAG------CAGAAGAAAGGGCAAGTT------------GAAAAGGATAATGTGAGTGCTGCAACGCCCAAGAGTCGTGTGCAGCAAAATGTAAGAAGAGAGCTAACGCCCCAGGACCTCAGCATTCTCGCGCAG---ATTGATGATGAT---ACCCAGGGAAGCTCAGAAATA------------TAA
>KM349743_Murine_China_2012-05-17
ATGTCTCATACGCCAGGCAAA------GCTGGTAGCAGATCATCCTCTGGTAACCGTAATGGC---GGCATTCTTAAG------------TGGGCCGACCAGACGGAACCT---AATAATGTTAATAGCAGAGGTAGAAGAGCCCAACCTAAGCAAACAGCTAATACCCAGGCT---TCAGGAGGAAATGTTGTACCATTTTACTCCTGGTTCTCTGGAATTACTCAGTTTCAAAAAGGGCAAGAATTTGGATTTGAACAAGGACAAGGTGTGCCCCTTACCAATGGAGTCCCTCCCTCAGAAGAAAAGGGATACTGGTATAGGCACAACAGAAAGTCCTATAGAACTGCAGATGGACAACAACGGCAGCTGCTACCCAGATGGTATTTTTACTATCTCGGAACAGGGCCGTATGCGAACAAACAATACGGGTCGGACATCGACGGTGTTGTTTGGGTTGCTAGTCCAAATGTTGATGTACGTTCCCCAGCGGACGTTCCAGATAGGGATCCTACTAGCCACCAAGCTGAGCCGACTAGGTTTGCGCCTGGCACGGTTCTGCCTAAAGGCTATTATGTTGAAGGCTCAGGAAGGTCTGCTCCTAGCTCGCGATCTAGCTCTCGTGCATCCAGCAGAGCATCTAGTGTCGGCGGAAGCAGAAGCAGAAACAACTCAGCTTCTAGAAATAAT------------ACCTCTGAAGTGACACCTGATATGGCTGATCAAATTGCTTCCCTTGTGCTGGCCAAGCTGAACAAAGAGTCCGGCAAACCAGTGCAAGTTACAAAGCAGACAGCCAAGGAAATAAAGCAGAAAATTCTCAACAAACCCCGCCAAAAGAGGACGCCCAACAAGCAGTGCACTGTTCAACAGTGTTTCGGCAAAAGGGGCCCCAGCCAGAATTTTGGTGGTGGTAGTATGCTCAAATTGGGAACTAGTGACCCACAGTTCCCCATCCTTGCTGAATTGGCCCCCACAGCGGGAGCCTTTTTCTTTGGATCCAAGCTGGAATTGGCCAAAGTCAACAACATGTCTGGGGCTGCTGATGAGCCGCAGAAGGATGTTTATGAGCTGCGCTATTCTGGTGCAATAAGATTTGATAGCACCCTACCCGGGTTTGAGACTATCATGAAAGTTATGAATGAAAATCTGGATGCGTACCAACATACA------GAA------GAGGGT---------GCGCAATTGTTG------AGCCCAAAATTTCAGCGCAAG------CAGAAGAAAGGGCAAGTT------------GAAAAGGATAATGTGAGTGCTGCAACGCCCAAGAGTCGTGTGCAGCAAAATGTAAGAAGAGAGCTAACGCCCCAGGACCTCAGCATTCTCGCGCAG---ATTGATGATGAT---ACCCAGGGAAGCTCAGAAATA------------TAA
>KM349744_Murine_China_2012-05-17
ATGTCTCATACGCCAGGCAAA------GCTGGTAGCAGATCATCCTCTGGTAACCGTAATGGC---GGCATTCTTAAG------------TGGGCCGACCAGACGGAACCT---AATAATGTTAATAGCAGAGGTAGAAGAGCCCAACCTAAGCAAACAGCTAATACCCAGGCT---TCAGGAGGAAATGTTGTACCATTTTACTCCTGGTTCTCTGGAATTACTCAGTTTCAAAAAGGGCAAGAATTTGGATTTGAACAAGGACAAGGTGTGCCCCTTACCAATGGAGTCCCTCCCTCAGAAGAAAAGGGATACTGGTATAGGCACAACAGAAAGTCCTATAGAACTGCAGATGGACAACAACGGCAGCTGCTACCCAGATGGTATTTTTACTATCTCGGAACAGGGCCGTATGCGAACAAACAATACGGGTCGGACATCGACGGTGTTGTTTGGGTTGCTAGTCCAAATGTTGATGTACGTTCCCCAGCGGACGTTCCAGATAGGGATCCTACTAGCCACCAAGCTGAGCCGACTAGGTTTGCGCCTGGCACGGTTCTGCCTAAAGGCTATTATGTTGAAGGCTCAGGAAGGTCTGCTCCTAGCTCGCGATCTAGCTCTCGTGCATCCAGCAGAGCATCTAGTGTCGGCGGAAGCAGAAGCAGAAACAACTCAGCTTCTAGAAATAAT------------ACCTCTGAAGTGACACCTGATATGGCTGATCAAATTGCTTCCCTTGTGCTGGCCAAGCTGAACAAAGAGTCCGGCAAACCAGTGCAAGTTACAAAGCAGACAGCCAAGGAAATAAAGCAGAAAATTCTCAACAAACCCCGCCAAAAGAGGACGCCCAACAAGCAGTGCACTGTTCAACAGTGTTTCGGCAAAAGGGGCCCCAGCCAGAATTTTGGTGGTGGTAGTATGCTCAAATTGGGAACTAGTGACCCACAGTTCCCCATCCTTGCTGAATTGGCCCCCACAGCGGGAGCCTTTTTCTTTGGATCCAAGCTGGAATTGGCCAAAGTCAACAACATGTCTGGGGCTGCTGATGAGCCGCAGAAGGATGTTTATGAGCTGCGCTATTCTGGTGCAATAAGATTTGATAGCACCCTACCCGGGTTTGAGACTATCATGAAAGTTATGAATGAAAATCTGGATGCGTACCAACATACA------GAA------GAGGGT---------GCGCAATTGTTG------AGCCCAAAATTTCAGCGCAAG------CAGAAGAAAGGGCAAGTT------------GAAAAGGATAATGTGAGTGCTGCAACGCCCAAGAGTCGTGTGCAGCAAAATGTAAGAAGAGAGCTAACGCCCCAGGACCTCAGCATTCTCGCGCAG---ATTGATGATGAT---ACCCAGGGAAGCTCAGAAATA------------TAA
>NC026011_Murine_China_2012-05-17
ATGTCTCATACGCCAGGCAAA------GCTGGTAGCAGATCATCCTCTGGTAACCGTAATGGC---GGCATTCTTAAG------------TGGGCCGACCAGACGGAACCT---AATAATGTTAATAGCAGAGGTAGAAGAGCCCAACCTAAGCAAACAGCTAATACCCAGGCT---TCAGGAGGAAATGTTGTACCATTTTACTCCTGGTTCTCTGGAATTACTCAGTTTCAAAAAGGGCAAGAATTTGGATTTGAACAAGGACAAGGTGTGCCCCTTACCAATGGAGTCCCTCCCTCAGAAGAAAAGGGATACTGGTATAGGCACAACAGAAAGTCCTATAGAACTGCAGATGGACAACAACGGCAGCTGCTACCCAGATGGTATTTTTACTATCTCGGAACAGGGCCGTATGCGAACAAACAATACGGGTCGGACATCGACGGTGTTGTTTGGGTTGCTAGTCCAAATGTTGATGTACGTTCCCCAGCGGACGTTCCAGATAGGGATCCTACTAGCCACCAAGCTGAGCCGACTAGGTTTGCGCCTGGCACGGTTCTGCCTAAAGGCTATTATGTTGAAGGCTCAGGAAGGTCTGCTCCTAGCTCGCGATCTAGCTCTCGTGCATCCAGCAGAGCATCTAGTGTCGGCGGAAGCAGAAGCAGAAACAACTCAGCTTCTAGAAATAAT------------ACCTCTGAAGTGACACCTGATATGGCTGATCAAATTGCTTCCCTTGTGCTGGCCAAGCTGAACAAAGAGTCCGGCAAACCAGTGCAAGTTACAAAGCAGACAGCCAAGGAAATAAAGCAGAAAATTCTCAACAAACCCCGCCAAAAGAGGACGCCCAACAAGCAGTGCACTGTTCAACAGTGTTTCGGCAAAAGGGGCCCCAGCCAGAATTTTGGTGGTGGTAGTATGCTCAAATTGGGAACTAGTGACCCACAGTTCCCCATCCTTGCTGAATTGGCCCCCACAGCGGGAGCCTTTTTCTTTGGATCCAAGCTGGAATTGGCCAAAGTCAACAACATGTCTGGGGCTGCTGATGAGCCGCAGAAGGATGTTTATGAGCTGCGCTATTCTGGTGCAATAAGATTTGATAGCACCCTACCCGGGTTTGAGACTATCATGAAAGTTATGAATGAAAATCTGGATGCGTACCAACATACA------GAA------GAGGGT---------GCGCAATTGTTG------AGCCCAAAATTTCAGCGCAAG------CAGAAGAAAGGGCAAGTT------------GAAAAGGATAATGTGAGTGCTGCAACGCCCAAGAGTCGTGTGCAGCAAAATGTAAGAAGAGAGCTAACGCCCCAGGACCTCAGCATTCTCGCGCAG---ATTGATGATGAT---ACCCAGGGAAGCTCAGAAATA------------TAA
>KY370046_Murine_China_2014-08-
ATGTCTCTCACACCTGGCAAACAAAATGCCGGCAGTAGAGCCTCCTCAGGAAATCGATCAGGTAATGGTATCCTTAAA------------TGGGCCGACCAGGTCGATCAGCCTAGAAACACTCAAACCAGAGGTAGAAGAACTCAACCCAAGCAAACTGCTACTTCCATGCAGCAATCAGGAGGGAATGTTGTTCCATACTACTCTTGGTTCTCTGGAATTACTCAGTTTCAAAAGGGCAAAGAGTTTGAATTTGCAGATGGTCAAGGTGTGCCAGTTGCACCAGGGATACCTGCCACTGAGGCAAAAGGTTACTGGTACCGGCACAACAGAAGATCTTTTAAAACAGCTGATGGTCAGCAGAAACAACTGCTTCCAAGATGGTACTTCTACTATCTCGGCACAGGACCTTATGCAACCGAACAATACGGAACCGACATTGACGGTGTCGTATGGGTCGCTAGCAAACAAGCTGATGTTAATACCCCGGCTGACGTTCTCGACCGGGATCCTAGTAGCCACGAAGCTATCCCGACTAGGTTTGCGCCTGGTACTGTGCTTCCTACGGGCTACTATATTGAAGGCTCAGGAAGGTCTGCTCCTAATTCCAGATCTAGTTCTCGCGCGTCAAGCAGAGCTTCTAGT---GTCGGATCGCGAAGCAGAAACAACTCGGGCTCTAGAACACCT------------ACCTCTGGTGTGACACCTGACATGGCAGATCAAATTGCTAGTCTTGTTCTGGCTAAGCTGGGTAAAGATGCCAGTAAGCCTCAGCAGGTTACTAAGCAGACAGCCAAAGAAGTCAGACAGAAAATTTTGAACAAACCTCGCCAGAAGCGGAGCCCCAATAAGCAATGCACTGTTCAGCAGTGCTTTGGAAAAAGGGGCCCCAACCAAAATTTTGGTGGAGGTGACATGCTTAAATTGGGAACTAGTGACCCACAGTTCCCCATTCTTGCAGAACTCGCACCCACTGCTGGTGCGTTTTTCTTTGGATCCAAATTGGAATTGGCCAAAGTACAAAATCTTTCAGGAAGTGCTGATGAACCTCAGAAAGATGTTTATGAGTTGCGCTATTCAGGCGCTATTAGGTTTGATAGTACACTTTCTGGGTTTGAAACCATAATGAAAGTGTTGAATGAGAATTTGAATGCTTACCAG---GAC------CAA------GATTCTGGTAGTACTGGATTGAATATG------AGTCCTAAGCAGCAACGCAATAAGCGTAACACTGCTGGAACAGAA------------AGAATGGATAATGTAAGTGTTGCATCCCCAAAGAGCAGGGTGCAGCAAAATAAAAGCAGAGAACTGACTGCAGAGGATATTAGTTTGCTTAAGCAA---CTAGATGAGCCC---TCTGCTGACAGTAGTGAAATA------------TAA
>NC046954_Murine_China_2014-08-
ATGTCTCTCACACCTGGCAAACAAAATGCCGGCAGTAGAGCCTCCTCAGGAAATCGATCAGGTAATGGTATCCTTAAA------------TGGGCCGACCAGGTCGATCAGCCTAGAAACACTCAAACCAGAGGTAGAAGAACTCAACCCAAGCAAACTGCTACTTCCATGCAGCAATCAGGAGGGAATGTTGTTCCATACTACTCTTGGTTCTCTGGAATTACTCAGTTTCAAAAGGGCAAAGAGTTTGAATTTGCAGATGGTCAAGGTGTGCCAGTTGCACCAGGGATACCTGCCACTGAGGCAAAAGGTTACTGGTACCGGCACAACAGAAGATCTTTTAAAACAGCTGATGGTCAGCAGAAACAACTGCTTCCAAGATGGTACTTCTACTATCTCGGCACAGGACCTTATGCAACCGAACAATACGGAACCGACATTGACGGTGTCGTATGGGTCGCTAGCAAACAAGCTGATGTTAATACCCCGGCTGACGTTCTCGACCGGGATCCTAGTAGCCACGAAGCTATCCCGACTAGGTTTGCGCCTGGTACTGTGCTTCCTACGGGCTACTATATTGAAGGCTCAGGAAGGTCTGCTCCTAATTCCAGATCTAGTTCTCGCGCGTCAAGCAGAGCTTCTAGT---GTCGGATCGCGAAGCAGAAACAACTCGGGCTCTAGAACACCT------------ACCTCTGGTGTGACACCTGACATGGCAGATCAAATTGCTAGTCTTGTTCTGGCTAAGCTGGGTAAAGATGCCAGTAAGCCTCAGCAGGTTACTAAGCAGACAGCCAAAGAAGTCAGACAGAAAATTTTGAACAAACCTCGCCAGAAGCGGAGCCCCAATAAGCAATGCACTGTTCAGCAGTGCTTTGGAAAAAGGGGCCCCAACCAAAATTTTGGTGGAGGTGACATGCTTAAATTGGGAACTAGTGACCCACAGTTCCCCATTCTTGCAGAACTCGCACCCACTGCTGGTGCGTTTTTCTTTGGATCCAAATTGGAATTGGCCAAAGTACAAAATCTTTCAGGAAGTGCTGATGAACCTCAGAAAGATGTTTATGAGTTGCGCTATTCAGGCGCTATTAGGTTTGATAGTACACTTTCTGGGTTTGAAACCATAATGAAAGTGTTGAATGAGAATTTGAATGCTTACCAG---GAC------CAA------GATTCTGGTAGTACTGGATTGAATATG------AGTCCTAAGCAGCAACGCAATAAGCGTAACACTGCTGGAACAGAA------------AGAATGGATAATGTAAGTGTTGCATCCCCAAAGAGCAGGGTGCAGCAAAATAAAAGCAGAGAACTGACTGCAGAGGATATTAGTTTGCTTAAGCAA---CTAGATGAGCCC---TCTGCTGACAGTAGTGAAATA------------TAA
>MH475348_Porcine_CRepublic_2016-04-
---------------------------------------------------------------------------------------------------------------------------------------------------------------------------------------------------------------------------------------------------------------------------------------------------CCAGCTACTGAAGCTAAGGGGTACTGGTACAGACACAACAGACGTTCTTTTAAAACAGCCGATGGCAATCAGCGTCAACTGCTGCCACGATGGTACTTTTACTACCTGGGAACAGGACCGTATGCCAAAGACCAGTACGGCACCGACATTGACGGAGTTTTCTGGGTCGCTAGTAACCAGGCTGATGTTAATACCCCGGCTGACATTGTCGATCGGGATCCAAGTAGCGATGAGGCTATTCCGACTAGGTTTCCGCCTGGTACGGTACTCCCTCAAGGTTACTATATTGAAGGCTCAGGAAGGTCTGCTCCTAATTCCAGATCTAATTCCCGCGCACCCAATAGAACCCCTAGT---TCAGGATCGCGTAGTAGAGCCAATTCTGGCAACAGAACCTCT------------ACATCTGGTGTAACACCTGATATGGCTGATCAAATTGCTAGTCTTGTTCTGGCAAAACTTGGCAAGGATGCCACTAAGCCTCAGCAAGTTACTAAGCAGACTGCTAAAGAGGTCAGACAGAAAATTTTGAATAAGCCCCGCCAGAAGAGGAGCCCCAATAAACAATGCACTGTTCAGCAGTGTTTTGGGAAGAGAGGCCCCAATCAGAATTTTGGTGGTGGAGAAATGTTAAAACTTGGAACTAGTGACCCACAGTTTCCCATTCTTGCAGAACTCGCACCCACAGCTGGTGCGTTTTTCTTTGGATCTAGATTAGAGTTGGCCAAAGTGCAGAATTTGTCTGGGAATCTTGACGAGCCCCAGAAGGATGTTTATGAATTGCGCTATAATGGCGCGATTAGATTTGACAGCACACTCTCAGGTTTTGAAACCATTATGAAGGTGCTTAATCAGAATTTGAATGCCTATCAACATCAG------GAT------GATGGG---------ATGATTAATATT------AGTCCTAAACCACAGCGTCAGCGTGGTCAGAAGAATGGACAAGTA------------GAAAATGATAATGTAAGTTTTGCAGCGCCTAAAAGCCGTGTGCAGCAAAATAATATTAGAGAGTTGACTGCAGAGGACATCAGCCTTCTTAAGAAG---ATGGATGAGCCCTATA-----------------------------------
>MH475354_Porcine_CRepublic_2016-12-
ATGTCTTTCACTCCTGGCAAGCAGTCCAGC---AGTAGAGCGTCCTCTGGAAATCGTTCTGGTAATGGCATCCTTAAG------------TGGGCCGATCAGTCCGACCAGTCTAGAAATGTTCAAACCAGGGGTAGAAGAGTTCAATCCAAGCAAACTGCTACTTCTCAGCAATCATCAGGAGGAACTGTTGTACCCTACTATTCTTGGTTCTCTGGAATTACTCAGTTTCAAAAGGGAAAGGAGTTTGAATTTGCAGAGGGACAAGGTGTGCCTATTGCACCTGGAGTCCCAGCTACTGAAGCTAAGGGGTACTGGTACAGACACAACAGACGTTCTTTTAAAACAGCCGATGGCAATCAGCGTCAACTGCTGCCACGATGGTACTTTTACTACCTGGGAACAGGACCGTATGCCAAAGACCAGTACGGCACCGATATTGACGGAGTCTTCTGGGTCGCTAGTAACCAGGCTGATGTTAATACCCCGGCTGACATTGTCGATCGGGATCCAAGTAGTGATGAGGCTATTCCGACTAGGTTTTCGCCTGGCACGGTACTCCCTCAAGGTTACTATATTGAAGGCTCAGGAAGGTCTGCTCCTAATTCCAGATCTAATTCCCGCGCACCCAATAGAACCCCTAGT---GCAGGGTCACGTAGTAGAGCCAATTCTGGCAACACAACCTTT------------ACCTCTGGTGTAACACCTGATATGGCTGATCAAATTGCTAGTCTTGTTCTGGCAAAACTTGGCAAGGATGCTACTAAGCCTCAGCAAGTTACTAAGCAGACTGCCAAAGAGGTCAGACAGAAAATTTTGAATAAGCCCCGTCAGAAGAGGAGCCCCAACAAACAATGCACTGTTCAGCAGTGTTTTGGGAAGAGAGGCCCCAATCAGAATTTTGGTGGTGGAGAAATGTTAAAACTCGGAACTAGTGACCCACAGTTCCCTATTCTAGCAGAACTCGCACCCACAGCTGGTGCGTTTTTCTTTGGATCAAGATTAGAGTTGGCCAAAGTGCAGAATTTGTCTGGGAATCTTGATGAACCCCAGAAGGATGTTTATGAATTGCGCTACAGTGGCGCGATTAGATTTGACAGCACACTCTCAGGTTTTGAAACCATTATGAAGGTGCTTAATCAGAATTTGAATGCCTATCAACATCAG------GAA------GATGGG---------ATGATTAATAGT------AGTCCTAAACCACAGCGTCAGCGTGGTCAGAATAATGGACAAGTA------------GAAAATGATAATGTAAGTGTTGCAGCGCCTAAAAGCCGTGTGCAGCAAAATAAGAGTAGAGAGTTGACTGCAGAGGACATCAGCCTTCTTAAGAAG---ATGGATGAGCCCTATACTGAA------------------------------
>MH475355_Porcine_CRepublic_2016-12-
ATGTCTTTCACTCCTGGCAAGCAGTCCAGC---AGTAGAGCGTCCTCTGGAAATCGTTCTGGTAATGGCATCCTTAAG------------TGGGCCGATCAGTCCGACCAGTCTAGAAATGTTCAAACCAGGGGTAGAAGAGTTCAATCCAAGCAAACTGCTACTTCTCAGCAATCATCAGGAGGAACTGTTGTACCCTACTATTCTTGGTTCTCTGGAATTACTCAGTTTCAAAAGGGAAAGGAGTTTGAATTTGCAGAGGGACAAGGTGTGCCTATTGCACCTGAAGTCCCAGCTACTGAAGCTAAGGGGTACTGGTACAGACACAACAGACGTTCTTTTAAAACAGCCGATGGCAATCAGCGTCAACTGCTGCCACGATGGTACTTTTACTACCTGGGAACAGGACCGTATGCCAAAGACCAGTACGGCACCGATATTGACGGAGTCTTCTGGGTCGCTAGTAACCAGGCTGATGTTAATACCCCGGCTGACATTGTCGATCGGGATCCAAGTAGTGATGAGGCTATTCCGACTAGGTTTTCGCCTGGCACGGTACTCCCTCAAGGTTACTATATTGAAGGCTCAGGAAGGTCTGCTCCTAATTCCAGATCTAATTCCCGCGCACCCAATAGAACCCCTAGT---GCAGGGTCACGTAGTAGAGCCAATTCTGGCAACACAACCTTT------------ACCTCTGGTGTAACACCTGATATGGCTGATCAAATTGCTAGTCTTGTTCTGGCAAAACTTGGCAAGGATGCTACTAAGCCTCAGCAAGTTACTAAGCAGACTGCCAAAGAGGTCAGACAGAAAATTTTGAATAAGCCCCGTCAGAAGAGGAGCCCCAACAAACAATGCACTGTTCAGCAGTGTTTTGGGAAGAGAGGCCCCAATCAGAATTTTGGTGGTGGAGAAATGTTAAAACTCGGAACTAGTGACCCACAGTTCCCTATTCTAGCAGAACTCGCACCCACAGCTGGTGCGTTTTTCTTTGGATCAAGATTAGAGTTGGCCAAAGTGCAGAATTTGTCTGGGAATCTTGATGAACCCCAGAAGGATGTTTATGAATTGCGCTACAGTGGCGCGATTAGATTTGACAGCACACTCTCAGGTTTTGAAACCATTATGAAGGTGCTTAATCAGAATTTGAATGCCTATCAACATCAG------GAA------GATGGG---------ATGATTAATAGT------AGTCCTAAACCACAGCGTCAGCGTGGTCAGAATAATGGACAAGTA------------GAAAATGATAATGTAAGTGTTGCAGCGCCTAAAAGCCGTGTGCAGCAAAATAAGAGTAGAGAGTTGACTGCAGAGGACATCAGCCTTCTTAAGAAG---ATGGATGAGCCCTATACTGAA------------------------------
>MH475356_Porcine_CRepublic_2016-12-
ATGTCTTTCACTCCTGGCAAGCAGTCCAGC---AGTAGAGCGTCCTCTGGAAATCGTTCTGGTAATGGCATCCTTAAG------------TGGGCCGATCAGTCCGACCAGTCTAGAAATGTTCAAACCAGGGGTAGAAGAGTTCAATCCAAGCAAACTGCTACTTCTCAGCAATCATCAGGAGGAACTGTTGTACCCTACTATTCTTGGTTCTCTGGAATTACTCAGTTTCAAAAGGGAAAGGAGTTTGAATTTGCAGAGGGACAAGGTGTGCCTATTGCACCTGGAGTCCCAGCTACTGAAGCTAAGGGGTACTGGTACAGACACAACAGACGTTCTTTTAAAACAGCCGATGGCAATCAGCGTCAACTGCTGCCACGATGGTACTTTTACTACCTGGGAACAGGACCGTATGCCAAAGACCAGTACGGCACCGATATTGACGGAGTCTTCTGGGTCGCTAGTAACCAGGCTGATGTTAATACCCCGGCTGACATTGTCGATCGGGATCCAAGTAGTGATGAGGCTATTCCGACTAGGTTTTCGCCTGGCACGGTACTCCCTCAAGGTTACTATATTGAAGGCTCAGGAAGGTCTGCTCCTAATTCCAGATCTAATTCCCGCGCACCCAATAGAACCCCTAGT---GCAGGGTCACGTAGTAGAGCCAATTCTGGCAACACAACCTTT------------ACCTCTGGTGTAACACCTGATATGGCTGATCAAATTGCTAGTCTTGTTCTGGCAAAACTTGGCAAGGATGCTACTAAGCCTCAGCAAGTTACTAAGCAGACTGCCAAAGAGGTCAGACAGAAAATTTTGAATAAGCCCCGTCAGAAGAGGAGCCCCAACAAACAATGCACTGTTCAGCAGTGTTTTGGGAAGAGAGGCCCCAATCAGAATTTTGGTGGTGGAGAAATGTTAAAACTCGGAACTAGTGACCCACAGTTCCCTATTCTAGCAGAACTCGCACCCACAGCTGGTGCGTTTTTCTTTGGATCAAGATTAGAGTTGGCCAAAGTGCAGAATTTGTCTGGGAATCTTGATGAACCCCAGAAGGATGTTTATGAATTGCGCTACAGTGGCGCGATTAGATTTGACAGCACACTCTCAGGTTTTGAAACCATTATGAAGGTGCTTAATCAGAATTTGAATGCCTATCAACATCAG------GAA------GATGGG---------ATGATTAATAGT------AGTCCTAAACCACAGCGTCAGCGTGGTCAGAATAATGGACAAGTA------------GAAAATGATAATGTAAGTGTTGCAGCGCCTAAAAGCCGTGTGCAGCAAAATAAGAGTAGAGAGTTGACTGCAGAGGACATCAGCCTTCTTAAGAAG---ATGGATGAGCCCTATACTGAACATCTCA-----------------------
>LC054263_Equine_Japan_2012-04
ATGTCTTTCACTCCTGGCAAGCAGTCCAGT---AGTAGAGCATCCTCTGGAAATCGTTCTGGTAATGGAATCCTTAAG------------TGGGCCGACCAGTCCGACCAGTCTACAAATTTTCAAACCAGAGGTAGAAGAGCTCAACCCAAGCAAACTGCTACTTCT---CAACCAGCAGGAGGGAATGTTGTTCCCTACTACTCTTGGTTCTCTGGAATTACTCAGTTTCAAAAGGGAAAGGAGTTTCAATTTGCTGAAGGACAAGGTGTGCCTATTGCACCAGGAATCCCATCTACTGAAGCTAAGGGGTATTGGTACAGACACAACCGACGTTCTTTTAAGACAGCCGATGGCAATCAACGCCAATTGTTGCCACGCTGGTATTTTTACTACTTGGGAACAGGCCCGCATGCTAAAGTCCAGTATGGCACCAACATTGACGGAGTCTTCTGGGTCGCTAACAAGCAGGCTGATGTTAATACCCCAGCTGACGTTGTCGATCGGGACCCAAGCAGTGATGAGGCTATTCCGACTAGGTTTCCGCCTGGTACGGTACTCCCTCAAGGTTACTATATTGAAGGCTCGGGAAGGTCTGTTTCTAATTCCAGATCTACTTCCCGCGCATCCAGTAGAGCCTCTAGT---GCAGGATCAAGAAGTAGAGCCAATTCCGGCACTAGAACATCT------------ACCTCTGGTGTGACACCTGATATGGCTGATCAGATTGCTAGTCTTGTGCTGGCTAAGCTTGGTAAGGATGCCACAAAGCCGCAGCAAGTTACTAAGCAGACTGCCAAAGAAGTCAGGCAGAAAATTTTGAATAAGCCTCGCCAAAAGAGGAGCCCAAATAAACAATGCACTGTTCAGCAGTGTTTTGGTAAAAGGGGTCCCAATCAAAATTTTGGCGGAGCAGAAATGTTAAAACTGGGAACTAGTGATCCACAGTTCCCCATTCTTGCAGAGCTTGCACCTACAGCAGGTGCATTTTTCTTTGGATCAAGACTAGAGTTGGCCAAAGTACAGAATTTGTCTGGGAGTTTTGATGAGCCCCAGAAGGATGTTTATGAATTGCGCTATAATGGCGCGATTAGATTTGACAGCACACTTCCAGGTTTTGAAACTATAATGAAGGTGCTGAACGAGAATTTGAATGCCTATCAACAACAG---------------GATGAT---------GGGACGAATATG------AGCCCAAAACCACAGCGACAGCGTGGTCAAAAGAAGGGT---GGA------------GAAAATGAAGATGTAAGTGTTGCAGCGCCTAAGAGTCGCGTGCAGCAAAATAAGAGTAGAGAGTTGACTGCAGAGGACATCAGCCTTCTTAAGCAG---ATGGATGATCCCCTCACCGAAGATAACTCTGAAATG------------TAA
>LC054264_Equine_Japan_2012-04
ATGTCTTTCACTCCTGGCAAGCAATCCAGT---AGTAGAGCATCCTCTGGAAATCGTTCTGGTAATGGAATCCTTAAG------------TGGGCCGACCAGTCCGACCAGTCTACAAATTTTCAAACCAGAGGTAGAAGAGCTCAACCCAAGCAAACTGCTACTTCT---CAACCATCAGGAGGGAATGTTGTTCCCTACTACTCTTGGTTCTCTGGAATTACTCAGTTTCAAAAGGGAAAGGAGTTTCAATTTGCTGAAGGACAAGGTGTGCCTATTGCACCAGGAATCCCATCTACTGAAGCTAAGGGGTATTGGTACAGACATAACCGACGTTCTTTTAAAACAGCCGATGGCAATCAACGCCAATTGTTGCCACGCTGGTATTTTTACTACTTGGGAACAGGCCCGCATGCTAAAGCCCAGTATGGCACCGTCATTGACGGAGTCTTCTGGGTCGCTAACAAGCAGGCTGATGTTAATACCCCAGCTGACGTTGTCGATCGGGACCCAAGCAGTGATGAGGCTATTCCGACTAGGTTTCCGCCTGGTACGGTACTCCCTCAAGGTTACTATATTGAAGGCTCGGGAAGGTCTGTTTCTAATTCCAGATCTACTTCCCGCGCATCCAGTAGAGCCTCTAGT---GCAGGATCAAGAAGTAGAGCCAATTCCGGCACTAGAACATCT------------ACCTCTGGTGTGACACCTGATATGGCTGATCAGATTGCTAGTCTTGTGCTGGCTAAGCTTGGTAAGGATGCCACAAAGCCTCAGCAAGTTACTAAGCAGACTGCCAAAGAAGTCAGGCAGAAAATTTTGAATAAGCCTCGCCAAAAGAGGAGCCCAAATAAACAATGCACTGTTCAGCAGTGTTTTGGTAAAAGGGGTCCCAATCAAAATTTTGGCGGAGCAGAAATGTTAAAACTGGGAACTAGTGATCCACAGTTCCCCATTCTTGCAGAGCTTGCACCTACAGCAGGTGCATTTTTCTTTGGATCAAGACTAGAGTTGGCCAAAGTACAGAATTTGTCTGGGAGTTTTGATGAGCCCCAGAAGGATGTTTATGAATTGCGCTATAATGGCGCGATTAGATTTGACAGCACACTTCCAGGTTTTGAAACTATAATGAAGGTGCTGAACGAGAATTTGAATGCCTATCAACAACAG---------------GATGAT---------GGGACGAATATG------AGCCCAAAACCACAGCCACAGCGTGGTCAAAAGAAGGGT---GGA------------GAAAATGAAGATGTAAGTGTTGCAGCGCCTAAGAGTCGCGTGCAGCAAAATAAGAGTAGAGAGTTGACTGCAGAGGACATCAGCCTTCTTAAGCAG---ATGGATGATCCCCTCACCGAACATAACTCTGAAATG------------TAA
>LC061272_Equine_Japan_2009--
ATGTCTTTCACTCCTGGCAAGCAGTCCAGT---AGTAGAGCATCCTCTGGAAATCGTGCTGGTAATGGAATCCTTAAG------------TGGGCCGACCAGTCCGACCAGTCTACAAATTTTCAAACCAGAGGTAGAAGAGCTCAACCCAAGCAAACTGCTACTTCT---CAACCAGCAGGAGGGAATGTTGTTCCCTACTACTCTTGGTTCTCTGGAATTACCCAGTTTCAAAAGGGAAAGGAGTTTCAATTTGCTGAAGGACAAGGTGTGCCTATTGCACCAGGAATCCCATCTACTGAAGCTAAGGGGTATTGGTACAGACACAACCGACGTTCTTTTAAAACAGCCGATGGCAATCAACGCCAATTGTTGCCACGCTGGTATTTTTACTACTTGGGAACAGGCCCGCATGCTAAGGCCCAGTATGGCACCGTTATTGACGGAGTCTTCTGGGTCGCTAACAAGCAGGCTGATGTTAATACCCCAGCTGACGTTGTCGATCGGGACCCAAGCTGTGATGAGGCTATTCCGACTAGGTTTCCGCCTGGTACGGTACTCCCTCAAGGTTACTATATTGAAGGCTCGGGAAGGTCTGTTTCTAATTCCAGATCTACTTCCCGCGCATCCAGTAGAGCCTCTAGT---GCAGGATCAAGAAGTAGAGCCAATTCCGGCACTAGAACATCT------------ACCTCTGGTGTGACACCTGATATGGCTGATCAGATTGCTAGTCTTGTGCTGGCTAAGCTTGGTAAGGATGCCACAAAGCCGCAGCAAGTTACTAAGCAGACTGCCAAAGAAGTCAGGCAGAAAATTTTGAATAAGCCTCGCCAAAAGAGGAGCCCAAATAAACAATGCACTGTTCAGCAGTGTTTTGGTAAAAGGGGTCCCAATCAAAATTTTGGCGGAGCAGAAATGTTAAAACTGGGAACTAGTGATCCACAGTTCCCCATTCTTGCAGAGCTTGCACCTACAGCAGGTGCATTTTTCTTTGGATCAAGACTAGAGTTGGCCAAAGTACAGAATTTGTCTGGGAGTGTTGATGAGCCCCAGAAGGATGTTTATGAATTGCGCTATAATGGCGCGATTAGATTTGACAGCACACTTCCAGGTTTTGAAACTATAATGAAGGTGCTGAACGAGAATTTGAATGCCTATCAACAACAG---------------GATGAT---------GGGACGAATATG------AGCCCAAAACCACAGCGACAGCGTGGTCAAAAGAAGGGT---GGA------------GAAAATGAAGATGTAAGTGTTGCAGCGCCTAAGAGTCGCGTGCAGCAAAATAAGAGTAGAGAGTTGACTGCAGAGGACATCAGCCTTCTTAAGCAG---ATGGATGATCCCCTCACCGAAGATAACTCTGAAATG------------TAA
>LC061273_Equine_Japan_2012--
ATGTCTTTCACTCCTGGCAAGCAGTCCAGT---AGTAGAGCATCCTCTGGAAATCGTTCTGGTAATGGAATCCTTAAG------------TGGGCCGACCAGTCCGACCAGTCTACAAATTTTCAAACCAGAGGTAGAAGAGCTCAACCCAAGCAAACTGCTACTTCT---CAACCAGCAGGAGGGAATGTTGTTCCCTACTACTCTTGGTTCTCTGGAATTACTCAGTTTCAAAAGGGAAAGGAGTTTCAATTTGCTGAAGGACAAGGTGTGCCTATTGCACCAGGAATCCCATCTACTGAAGCTAAGGGGTATTGGTACAGACACAACCGACGTTCTTTTAAGACAGCCGATGGCAATCAACGCCAATTGTTGCCACGCTGGTATTTTTACTACTTGGGAACAGGCCCGCATGCTAAAGTCCAGTATGGCACCAACATTGACGGAGTCTTCTGGGTCGCTAACAAGCAGGCTGATGTTAATACCCCAGCTGACGTTGTCGATCGGGACCCAAGCAGTGATGAGGCTATTCCGACTAGGTTTCCGCCTGGTACGGTACTCCCTCAAGGTTACTATATTGAAGGCTCGGGAAGGTCTGTTTCTAATTCCAGATCTACTTCCCGCGCATCCAGTAGAGCCTCTAGT---GCAGGATCAAGAAGTAGAGCCAATTCCGGCACTAGAACATCT------------ACCTCTGGTGTGACACCTGATATGGCTGATCAGATTGCTAGTCTTGTGCTGGCTAAGCTTGGTAAGGATGCCACAAAGCCGCAGCAAGTTACTAAGCAGACTGCCAAAGAAGTCAGGCAGAAAATTTTGAATAAGCCTCGCCAAAAGAGGAGCCCAAATAAACAATGCACTGTTCAGCAGTGTTTTGGTAAAAGGGGTCCCAATCAAAATTTTGGCGGAGCAGAAATGTTAAAACTGGGAACTAGTGATCCACAGTTCCCCATTCTTGCAGAGCTTGCACCTACAGCAGGTGCATTTTTCTTTGGATCAAGACTAGAGTTGGCCAAAGTACAGAATTTGTCTGGGAGTTTTGATGAGCCCCAGAAGGATGTTTATGAATTGCGCTATAATGGCGCGATTAGATTTGACAGCACACTTCCAGGTTTTGAAACTATAATGAAGGTGCTGAACGAGAATTTGAATGCCTATCAACAACAG---------------GATGAT---------GGGACGAATATG------AGCCCAAAACCACAGCGACAGCGTGGTCAAAAGAAGGGT---GGA------------GAAAATGAAGAGGTAAGTGTTGCAGCGCCTAAGAGTCGCGTGCAGCAAAATAAGAGCAGAGAGTTGACTGCAGAGGACATCAGCCTTCTTAAGCAG---ATGGATGATCCCCTCACCGAAGATAACTCTGAAATG------------TAA
>LC061274_Equine_Japan_2012--
ATGTCTTTCACTCCTGGCAAGCAGTCCAGT---AGTAGAGCATCCTCTGGAAATCGTTCTGGTAATGGAATCCTTAAG------------TGGGCCGACCAGTCCGACCAGTCTACAAATTTTCAAACCAGAGGTAGAAGAGCTCAACCCAAGCAAACTGCTACTTCT---CAACCAGCAGGAGGGAATGTTGTTCCCTACTACTCTTGGTTCTCTGGAATTACTCAGTTTCAAAAGGGAAAGGAGTTTCAATTTGCTGAAGGACAAGGTGTGCCTATTGCACCAGGAATCCCATCTACTGAAGCTAAGGGGTATTGGTACAGACACAACCGACGTTCTTTTAAGACAGCCGATGGCAATCAACGCCAATTGTTGCCACGCTGGTATTTTTACTACTTGGGAACAGGCCCGCATGCTAAAGTCCAGTATGGCACCAACATTGACGGAGTCTTCTGGGTCGCTAACAAGCAGGCTGATGTTAATACCCCAGCTGACGTTGTCGATCGGGACCCAAGCAGTGATGAGGCTATTCCGACTAGGTTTCCGCCTGGTACGGTACTCCCTCAAGGTTACTATATTGAAGGCTCGGGAAGGTCTGTTTCTAATTCCAGATCTACTTCCCGCGCATCCAGTAGAGCCTCTAGT---GCAGGATCAAGAAGTAGAGCCAATTCCGGCACTAGAACATCT------------ACCTCTGGTGTGACACCTGATATGGCTGATCAGATTGCTAGTCTTGTGCTGGCTAAGCTTGGTAAGGATGCCACAAAGCCGCAGCAAGTTACTAAGCAGACTGCCAAAGAAGTCAGGCAGAAAATTTTGAATAAGCCTCGCCAAAAGAGGAGCCCAAATAAACAATGCACTGTTCAGCAGTGTTTTGGTAAAAGGGGTCCCAATCAAAATTTTGGCGGAGCAGAAATGTTAAAACTGGGAACTAGTGATCCACAGTTCCCCATTCTTGCAGAGCTTGCACCTACAGCAGGTGCATTTTTCTTTGGATCAAGACTAGAGTTGGCCAAAGTACAGAATTTGTCTGGGAGTTTTGATGAGCCCCAGAAGGATGTTTATGAATTGCGCTATAATGGCGCGATTAGATTTGACAGCACACTTCCAGGTTTTGAAACTATAATGAAGGTGCTGAACGAGAATTTGAATGCCTATCAACAACAG---------------GATGAT---------GGGACGAATATG------AGCCCAAAACCACAGCGACAGCGTGGTCAAAAGAAGGGT---GGA------------GAAAATGAAGATGTAAGTGTTGCAGCGCCTAAGAGTCGCGTGCAGCAAAATAAGAGCAGAGAGTTGACTGCAGAGGACATCAGCCTTCTTAAGCAG---ATGGATGATCCCCTCACCGAAGATAACTCTGAAATG------------TAA
>LC149485_Equine_Ireland_2011-11-
ATGTCTTTCACACCTGGCAAGCAGTCCAGT---AGTAGAGCATCCTCTGGAAATCGTTCTGGTAATGGAATCCTTAAG------------TGGGCCGACCAGTCCGACCAGTCTACAAATTTTCAAACCAGAGGTAGAAGAGCTCAACCCAAGCAAACTGCTACTTCT---CAACCAGCAGGAGGGAATGTTGTTCCCTACTACTCTTGGTTCTCTGGAATTACTCAGTTTCAAAAGGGAAAGGAGTTTCAATTTGCTGAAGGACAAGGTGTGCCTATTGCACCAGGAATCCCATCTACTGAAGCTAAGGGGTATTGGTACAGACACAACCGACGTTCTTTTAAAACAGCCGATGGCAATCAACGCCAATTGTTGCCACGCTGGTATTTTTACTACTTGGGAACAGGCCCGCATGCTAAAGCCCAGTATGGCACCGACATTGACGGAGTCTTCTGGGTCGCTAACAAGCAGGCTGATGTTAATACCCCAGCTGACGTTGTCGATCGGGACCCAAGCAGTGATGAGGCTATTCCGACTAGGTTTCCGCCTGGTACGGTACTCCCTCAAGGTTACTATGTTGAAGGCTCGGGAAGGTCTGTTTCTAATTCCAGATCTACTTCCCGCGCATCCAGTAGAGCCTCTAGT---GCAGGATCAAGAAGTAGAGCCAATTCCGGCACTAGAACATCT------------ACCTCTGGTGTGACACCTGATATGGCTGATCAGATTGCTAGTCTTGTGCTGGCTAAGCTTGGTAAGGATGCCACAAAGCCGCAGCAAGTTACTAAGCAGACTGCCAAAGAAGTCAGGCAGAAAATTTTGAATAAGCCTCGCCAAAAGAGGAGCCCAAATAAACAATGCACTGTTCAGCAATGTTTTGGTAAAAGGGGTCCCAATCAAAATTTTGGCGGAGCAGAAATGTTAAAACTGGGAACTAGTGATCCACAGTTCCCCATTCTTGCAGAGCTTGCACCTACAGCAGGTGCATTTTTCTTTGGATCAAGACTAGAGTTGGCCAAAGTACAGAATTTGTCTGGGAGTTTTGATGAGCCCCAGAAGGATGTTTATGAATTGCGCTATAATGGCGCGATTAGATTTGACAGCACACTTCCAGGTTTTGAAACTATAATGAAGGTGCTGAACGAGAATTTGAATGCCTATCAACAACAG---------------GATGAT---------GGGACGAATATG------AGCCCAAAACCACAGCGACAGCGTGGTCAAAAGAAGGGT---GGA------------GAAAATGAAGATGTAAGTGTTGCAGCGCCTAAGAGTCGCGTGCAGCAAAATAAGAGTAGAGAGTTGACTGCAGAGGACATCAGCCTTCTTAAGCAG---ATGGATGAGCCCCTCACCGAAGATAACTCTGAAATG------------TAA
>LC149486_Equine_Ireland_2013-04-
ATGTCTTTCACTCCTGGCAAGCAGTCCAGT---AGTAGAGCATCCTCTGGAAATCGTTCTGGTAATGGAATCCTTAAG------------TGGGCCGACCAGTCCGACCAGTCTACAAATTTTCAAACCAGAGGTAGAAGAGCTCAACCCAAGCAAACTGCTACTTCT---CAACCAGCAGGAGGGAATGTTGTTCCCTACTACTCTTGGTTCTCTGGAATTACTCAGTTTCAAAAGGGAAAGGAGTTTCAATTTGCTGAAGGACAAGGTGTGCCTATTGCACCAGGAATCCCATCTACTGAAGCTAAGGGGTATTGGTACAGACACAACCGACGTTCTTTTAAAACAGCCGATGGCAATCAACGCCAATTGTTGCCACGCTGGTATTTTTACTACTTGGGAACAGGCCCGCATGCTAAAGCCCAGTATGGCACCGACATTGACGGAGTCTTCTGGGTCGCTAACAAGCAGGCTGATGTTAATACCCCAGCTGACGTTGTCGATCGGGACCCAAGCAGTGATGAGGCTATTCCGACTAGGTTTCCGCCTGGTACGGTACTCCCTCAAGGTTACTATATTGAAGGCTCGGGAAGGTCTGTTTCTAATTCCAGATCTACTTCCCGCGCATCCAGTAGAGCCTCTAGT---GCAGGATCAAGAAGTAGAGCCAATTCCGGCACTAGAACATCT------------ACCTCTGGTGTGACACCTGATATGGCTGATCAGATTGCTAGTCTTGTGCTGGCTAAGCTTGGTAAGGATGCCACAAAGCCGCAGCAAGTTACTAAGCAGACTGCCAAAGAAGTCAGGCAGAAAATTTTGAATAAGCCTCGCCAAAAGAGGAGCCCAAATAAACAATGCACTGTTCAGCAATGTTTTGGTAAAAGGGGTCCCAATCAAAATTTTGGCGGAGCAGAAATGTTAAAACTGGGAACTAGTGATCCACAGTTCCCCATTCTTGCAGAGCTTGCACCTACAGCAGGTGCATTTTTCTTTGGATCAAGACTAGAGTTGGCCAAAGTACAGAATTTGTCTGGGAGTTTTGATGAGCCCCAGAAGGATGTTTATGAATTGCGCTATAATGGCGCGATTAGATTTGACAGCACACTTCCAGGTTTTGAAACTATAATGAAGGTGCTGAACGAGAATTTGAATGCCTATCAACAACAG---------------GATGAT---------GGGACGAATATG------AGCCCAAAACCACAGCGACAGCGTGGTCAAAAGAAGGGT---GGA------------GAAAATGAAGATGTAAGTGTTGCAGCGCCTAAGAGTCGCGTGCAGCAAAATAAGAGTAGAGAGTTGACTGCAGAGGACATCAGCCTTCTTAAGCAG---ATGGATGATCCCCTCACCGAAGATAACTCTGAAATG------------TAA
>MG977444_Chimp_ICoast_2017-01-04
ATGTCTTTTACTCCTGGTAAGCAATCCAGT---AGTAGAGCGTCCTCTGGAAATCGGTCTGGTAATGGCATCCTCAAG------------TGGGCCGATCAGTCCGACCAGTTTAGAAATTTTCAAACCAGGGGTAGAAGAGCTCAACCCAAGCAAACTGCTACTTCTCAGCAACCATCAGGAGGGAATGTTGTACCCCACTATTCTTGGTTCTCTGGAATTACTCAGTTTCAAAAGGGAAAGGAGTTTGAGTTTGCAGAAGGACAAGGTGTGCCTATTGCACCAGGAGTCCCAGCTACTCAAGCTAAGGGGTACTGGTACAGACACAACAGACGTTCTTTTAAAACAGCCGATGGCAACCAGCGTCAACTGCTGCCACGATGGTATTTTTACTATCTGGGAACCGGACCGCATGCTAAAGACCAGTATGGCACCGATATTAACGGAGTCTACTGGGTCGCTAGCAACCAGGCTGATGTCAATACCCCGGCTGACATTGTCGATCGGGACCCAAGTAGCGATGAGGCTATTCCGACTAGGTTTCCGCCTGGCACGGTACTCCCTCAGGGTTACTATATTGAAGGCTCAGGAAGGTCTGCTCCTAATTCCAGATCTACTTCGCGCACATCCAGCAGAGCCTCTAGT---GCAGGATCGCGTAGTAGAGCCAATTCTGGCAATAGAACCCCT------------ACCTCTGGTGTAACACCTGACATGGCTGATCAAATTGCTAGTCTTGTTCTGGCAAAACTTGGCAAGGATGCCACCAAACCTCAGCAAGTAACTAAGCATACTGCCAAAGAAGTCAGACAGAAAATTTTGAATAAACCCCGCCAGAAGAGGAGCCCCAATAAACAATGCACTGTTCAGCAGTGTTTTGGTAAGAGAGGCCCTAATCAGAATTTTGGTGGTGGAGAAATGTTAAAACTTGGAACTAGTGACCCACAGTTCCCCATTCTTGCAGAACTCGCACCCACAGCTGGTGCGTTTTTCTTTGGATCAAAATTAGAGTTGGCCAAAGTGCAGAATTTATCTGGGAATCCTGATGAGCCTCAGAAGGATGTTTATGAATTGCGCTATAATGGCGCAATTAGGTTTGACAGTACACTTTCAGGCTTTGAGACCATAATGAAGGTGCTGAGTGAGAATTTGAATGCCTATCAACAACAA---------------GATGGT---------ATGATGAATATG------AGTCCAAAACCACAGCGTCAGCGTGGTCATAAGAATGGACAAGGA------------GAAAATGATAATATAAGTGTTGCAGTGCCCAAAAGCCGCGTGCAGCAAAATAAGAGTATAGAGTTGACTGCAGAGGACATCAGCCTTCTTAAGAAG---ATGGATGAGCCCTTTACTGAAGACACCTCAGAAATA------------TAA
>MG977445_Chimp_ICoast_2016-12-31
ATGTCTTTTACTCCTGGTAAGCAATCCAGT---AGTAGAGCGTCCTCTGGAAATCGGTCTGGTAATGGCATCCTCAAG------------TGGGCCGATCAGTCCGACCAGTTTAGAAATTTTCAAACCAGGGGTAGAAGAGCTCAACCCAAGCAAACTGCTACTTCTCAGCAACCATCAGGAGGGAATGTTGTACCCCACTATTCTTGGTTCTCTGGAATTACTCAGTTTCAAAAGGGAAAGGAGTTTGAGTTTGCAGAAGGACAAGGTGTGCCTATTGCACCAGGAGTCCCAGCTACTCAAGCTAAGGGGTACTGGTACAGACACAACAGACGTTCTTTTAAAACAGCCGATGGCAACCAGCGTCAACTGCTGCCACGATGGTATTTTTACTATCTGGGAACCGGACCGCATGCTAAAGACCAGTATGGCACCGATATTAACGGAGTCTACTGGGTCGCTAGCAACCAGGCTGATGTCAATACCCCGGCTGACATTGTCGATCGGGACCCAAGTAGCGATGAGGCTATTCCGACTAGGTTTCCGCCTGGCACGGTACTCCCTCAGGGTTACTATATTGAAGGCTCAGGAAGGTCTGCTCCTAATTCCAGATCTACTTCGCGCACATCCAGCAGAGCCTCTAGT---GCAGGATCGCGTAGTAGAGCCAATTCTGGCAATAGAACCCCT------------ACCTCTGGTGTAACACCTGACATGGCTGATCAAATTGCTAGTCTTGTTCTGGCAAAACTTGGCAAGGATGCCACCAAACCTCAGCAAGTAACTAAGCATACTGCCAAAGAAGTCAGACAGAAAATTTTGAATAAACCCCGCCAGAAGAGGAGCCCCAATAAACAATGCACTGTTCAGCAGTGTTTTGGTAAGAGAGGCCCTAATCAGAATTTTGGTGGTGGAGAAATGTTAAAACTTGGAACTAGTGACCCACAGTTCCCCATTCTTGCAGAACTCGCACCCACAGCTGGTGCGTTTTTCTTTGGATCAAAATTAGAGTTGGCCAAAGTGCAGAATTTATCTGGGAATCCTGATGAGCCTCAGAAGGATGTTTATGAATTGCGCTATAATGGCGCAATTAGGTTTGACAGTACACTTTCAGGCTTTGAGACCATAATGAAGGTGCTGAGTGAGAATTTGAATGCCTATCAACAACAA---------------GATGGT---------ATGATGAATATG------AGTCCAAAACCACAGCGTCAGCGTGGTCATAAGAATGGACAAGGA------------GAAAATGATAATATAAGTGTTGCAGTGCCCAAAAGCCGCGTGCAGCAAAATAAGAGTATAGAGTTGACTGCAGAGGACATCAGCCTTCTTAAGAAG---ATGGATGAGCCCTTTACTGAAGACACCTCAGAAATA------------TAA
>MG977446_Chimp_ICoast_2016-01-01
ATGTCTTTTACTCCTGGTAAGCAATCCAGT---AGTAGAGCGTCCTCTGGAAATCGGTCTGGTAATGGCATCCTCAAG------------TGGGCCGATCAGTCCGACCAGTTTAGAAATTTTCAAACCAGGGGTAGAAGAGCTCAACCCAAGCAAACTGCTACTTCTCAGCAACCATCAGGAGGGAATGTTGTACCCCACTATTCTTGGTTCTCTGGAATTACTCAGTTTCAAAAGGGAAAGGAGTTTGAGTTTGCAGAAGGACAAGGTGTGCCTATTGCACCAGGAGTCCCAGCTACTCAAGCTAAGGGGTACTGGTACAGACACAACAGACGTTCTTTTAAAACAGCCGATGGCAACCAGCGTCAACTGCTGCCACGATGGTATTTTTACTATCTGGGAACCGGACCGCATGCTAAAGACCAGTATGGCACCGATATTAACGGAGTCTACTGGGTCGCTAGCAACCAGGCTGATGTCAATACCCCGGCTGACATTGTCGATCGGGACCCAAGTAGCGATGAGGCTATTCCGACTAGGTTTCCGCCTGGCACGGTACTCCCTCAGGGTTACTATATTGAAGGCTCAGGAAGGTCTGCTCCTAATTCCAGATCTACTTCGCGCACATCCAGCAGAGCCTCTAGT---GCAGGATCGCGTAGTAGAGCCAATTCTGGCAATAGAACCCCT------------ACCTCTGGTGTAACACCTGACATGGCTGATCAAATTGCTAGTCTTGTTCTGGCAAAACTTGGCAAGGATGCCACCAAACCTCAGCAAGTAACTAAGCATACTGCCAAAGAAGTCAGACAGAAAATTTTGAATAAACCCCGCCAGAAGAGGAGCCCCAATAAACAATGCACTGTTCAGCAGTGTTTTGGTAAGAGAGGCCCTAATCAGAATTTTGGTGGTGGAGAAATGTTAAAACTTGGAACTAGTGACCCACAGTTCCCCATTCTTGCAGAACTCGCACCCACAGCTGGTGCGTTTTTCTTTGGATCAAAATTAGAGTTGGCCAAAGTGCAGAATTTATCTGGGAATCCTGATGAGCCTCAGAAGGATGTTTATGAATTGCGCTATAATGGCGCAATTAGGTTTGACAGTACACTTTCAGGCTTTGAGACCATAATGAAGGTGCTGAGTGAGAATTTGAATGCCTATCAACAACAA---------------GATGGT---------ATGATGAATATG------AGTCCAAAACCACAGCGTCAGCGTGGTCATAAGAATGGACAAGGA------------GAAAATGATAATATAAGTGTTGCAGTGCCCAAAAGCCGCGTGCAGCAAAATAAGAGTATAGAGTTGACTGCAGAGGACATCAGCCTTCTTAAGAAG---ATGGATGAGCCCTTTACTGAAGACACCTCAGAAATA------------TAA
>MG977447_Chimp_ICoast_2016-12-26
ATGTCTTTTACTCCTGGTAAGCAATCCAGT---AGTAGAGCGTCCTCTGGAAATCGGTCTGGTAATGGCATCCTCAAG------------TGGGCCGATCAGTCCGACCAGTTTAGAAATTTTCAAACCAGGGGTAGAAGAGCTCAACCCAAGCAAACTGCTACTTCTCAGCAACCATCAGGAGGGAATGTTGTACCCCACTATTCTTGGTTCTCTGGAATTACTCAGTTTCAAAAGGGAAAGGAGTTTGAGTTTGCAGAAGGACAAGGTGTGCCTATTGCACCAGGAGTCCCAGCTACTCAAGCTAAGGGGTACTGGTACAGACACAACAGACGTTCTTTTAAAACAGCCGATGGCAACCAGCGTCAACTGCTGCCACGATGGTATTTTTACTATCTGGGAACCGGACCGCATGCTAAAGACCAGTATGGCACCGATATTAACGGAGTCTACTGGGTCGCTAGCAACCAGGCTGATGTCAATACCCCGGCTGACATTGTCGATCGGGACCCAAGTAGCGATGAGGCTATTCCGACTAGGTTTCCGCCTGGCACGGTACTCCCTCAGGGTTACTATATTGAAGGCTCAGGAAGGTCTGCTCCTAATTCCAGATCTACTTCGCGCACATCCAGCAGAGCCTCTAGT---GCAGGATCGCGTAGTAGAGCCAATTCTGGCAATAGAACCCCT------------ACCTCTGGTGTAACACCTGACATGGCTGATCAAATTGCTAGTCTTGTTCTGGCAAAACTTGGCAAGGATGCCACCAAACCTCAGCAAGTAACTAAGCATACTGCCAAAGAAGTCAGACAGAAAATTTTGAATAAACCCCGCCAGAAGAGGAGCCCCAATAAACAATGCACTGTTCAGCAGTGTTTTGGTAAGAGAGGCCCTAATCAGAATTTTGGTGGTGGAGAAATGTTAAAACTTGGAACTAGTGACCCACAGTTCCCCATTCTTGCAGAACTCGCACCCACAGCTGGTGCGTTTTTCTTTGGATCAAAATTAGAGTTGGCCAAAGTGCAGAATTTATCTGGGAATCCTGATGAGCCTCAGAAGGATGTTTATGAATTGCGCTATAATGGCGCAATTAGGTTTGACAGTACACTTTCAGGCTTTGAGACCATAATGAAGGTGCTGAGTGAGAATTTGAATGCCTATCAACAACAA---------------GATGGT---------ATGATGAATATG------AGTCCAAAACCACAGCGTCAGCGTGGTCATAAGAATGGACAAGGA------------GAAAATGATAATATAAGTGTTGCAGTGCCCAAAAGCCGCGTGCAGCAAAATAAGAGTATAGAGTTGACTGCAGAGGACATCAGCCTTCTTAAGAAG---ATGGATGAGCCCTTTACTGAAGACACCTCAGAAATA------------TAA
>MG977448_Chimp_ICoast_2016-12-27
ATGTCTTTTACTCCTGGTAAGCAATCCAGT---AGTAGAGCGTCCTCTGGAAATCGGTCTGGTAATGGCATCCTCAAG------------TGGGCCGATCAGTCCGACCAGTTTAGAAATTTTCAAACCAGGGGTAGAAGAGCTCAACCCAAGCAAACTGCTACTTCTCAGCAACCATCAGGAGGGAATGTTGTACCCCACTATTCTTGGTTCTCTGGAATTACTCAGTTTCAAAAGGGAAAGGAGTTTGAGTTTGCAGAAGGACAAGGTGTGCCTATTGCACCAGGAGTCCCAGCTACTCAAGCTAAGGGGTACTGGTACAGACACAACAGACGTTCTTTTAAAACAGCCGATGGCAACCAGCGTCAACTGCTGCCACGATGGTATTTTTACTATCTGGGAACCGGACCGCATGCTAAAGACCAGTATGGCACCGATATTAACGGAGTCTACTGGGTCGCTAGCAACCAGGCTGATGTCAATACCCCGGCTGACATTGTCGATCGGGACCCAAGTAGCGATGAGGCTATTCCGACTAGGTTTCCGCCTGGCACGGTACTCCCTCAGGGTTACTATATTGAAGGCTCAGGAAGGTCTGCTCCTAATTCCAGATCTACTTCGCGCACATCCAGCAGAGCCTCTAGT---GCAGGATCGCGTAGTAGAGCCAATTCTGGCAATAGAACCCCT------------ACCTCTGGTGTAACACCTGACATGGCTGATCAAATTGCTAGTCTTGTTCTGGCAAAACTTGGCAAGGATGCCACCAAACCTCAGCAAGTAACTAAGCATACTGCCAAAGAAGTCAGACAGAAAATTTTGAATAAACCCCGCCAGAAGAGGAGCCCCAATAAACAATGCACTGTTCAGCAGTGTTTTGGTAAGAGAGGCCCTAATCAGAATTTTGGTGGTGGAGAAATGTTAAAACTTGGAACTAGTGACCCACAGTTCCCCATTCTTGCAGAACTCGCACCCACAGCTGGTGCGTTTTTCTTTGGATCAAAATTAGAGTTGGCCAAAGTGCAGAATTTATCTGGGAATCCTGATGAGCCTCAGAAGGATGTTTATGAATTGCGCTATAATGGCGCAATTAGGTTTGACAGTACACTTTCAGGCTTTGAGACCATAATGAAGGTGCTGAGTGAGAATTTGAATGCCTATCAACAACAA---------------GATGGT---------ATGATGAATATG------AGTCCAAAACCACAGCGTCAGCGTGGTCATAAGAATGGACAAGGA------------GAAAATGATAATATAAGTGTTGCAGTGCCCAAAAGCCGCGTGCAGCAAAATAAGAGTATAGAGTTGACTGCAGAGGACATCAGCCTTCTTAAGAAG---ATGGATGAGCCCTTTACTGAAGACACCTCAGAAATA------------TAA
>MG977449_Chimp_ICoast_2016-12-28
ATGTCTTTTACTCCTGGTAAGCAATCCAGT---AGTAGAGCGTCCTCTGGAAATCGGTCTGGTAATGGCATCCTCAAG------------TGGGCCGATCAGTCCGACCAGTTTAGAAATTTTCAAACCAGGGGTAGAAGAGCTCAACCCAAGCAAACTGCTACTTCTCAGCAACCATCAGGAGGGAATGTTGTACCCCACTATTCTTGGTTCTCTGGAATTACTCAGTTTCAAAAGGGAAAGGAGTTTGAGTTTGCAGAAGGACAAGGTGTGCCTATTGCACCAGGAGTCCCAGCTACTCAAGCTAAGGGGTACTGGTACAGACACAACAGACGTTCTTTTAAAACAGCCGATGGCAACCAGCGTCAACTGCTGCCACGATGGTATTTTTACTATCTGGGAACCGGACCGCATGCTAAAGACCAGTATGGCACCGATATTAACGGAGTCTACTGGGTCGCTAGCAACCAGGCTGATGTCAATACCCCGGCTGACATTGTCGATCGGGACCCAAGTAGCGATGAGGCTATTCCGACTAGGTTTCCGCCTGGCACGGTACTCCCTCAGGGTTACTATATTGAAGGCTCAGGAAGGTCTGCTCCTAATTCCAGATCTACTTCGCGCACATCCAGCAGAGCCTCTAGT---GCAGGATCGCGTAGTAGAGCCAATTCTGGCAATAGAACCCCT------------ACCTCTGGTGTAACACCTGACATGGCTGATCAAATTGCTAGTCTTGTTCTGGCAAAACTTGGCAAGGATGCCACCAAACCTCAGCAAGTAACTAAGCATACTGCCAAAGAAGTCAGACAGAAAATTTTGAATAAACCCCGCCAGAAGAGGAGCCCCAATAAACAATGCACTGTTCAGCAGTGTTTTGGTAAGAGAGGCCCTAATCAGAATTTTGGTGGTGGAGAAATGTTAAAACTTGGAACTAGTGACCCACAGTTCCCCATTCTTGCAGAACTCGCACCCACAGCTGGTGCGTTTTTCTTTGGATCAAAATTAGAGTTGGCCAAAGTGCAGAATTTATCTGGGAATCCTGATGAGCCTCAGAAGGATGTTTATGAATTGCGCTATAATGGCGCAATTAGGTTTGACAGTACACTTTCAGGCTTTGAGACCATAATGAAGGTGCTGAGTGAGAATTTGAATGCCTATCAACAACAA---------------GATGGT---------ATGATGAATATG------AGTCCAAAACCACAGCGTCAGCGTGGTCATAAGAATGGACAAGGA------------GAAAATGATAATATAAGTGTTGCAGTGCCCAAAAGCCGCGTGCAGCAAAATAAGAGTATAGAGTTGACTGCAGAGGACATCAGCCTTCTTAAGAAG---ATGGATGAGCCCTTTACTGAAGACACCTCAGAAATA------------TAA
>MG977450_Chimp_ICoast_2016-12-30
ATGTCTTTTACTCCTGGTAAGCAATCCAGT---AGTAGAGCGTCCTCTGGAAATCGGTCTGGTAATGGCATCCTCAAG------------TGGGCCGATCAGTCCGACCAGTTTAGAAATTTTCAAACCAGGGGTAGAAGAGCTCAACCCAAGCAAACTGCTACTTCTCAGCAACCATCAGGAGGGAATGTTGTACCCCACTATTCTTGGTTCTCTGGAATTACTCAGTTTCAAAAGGGAAAGGAGTTTGAGTTTGCAGAAGGACAAGGTGTGCCTATTGCACCAGGAGTCCCAGCTACTCAAGCTAAGGGGTACTGGTACAGACACAACAGACGTTCTTTTAAAACAGCCGATGGCAACCAGCGTCAACTGCTGCCACGATGGTATTTTTACTATCTGGGAACCGGACCGCATGCTAAAGACCAGTATGGCACCGATATTAACGGAGTCTACTGGGTCGCTAGCAACCAGGCTGATGTCAATACCCCGGCTGACATTGTCGATCGGGACCCAAGTAGCGATGAGGCTATTCCGACTAGGTTTCCGCCTGGCACGGTACTCCCTCAGGGTTACTATATTGAAGGCTCAGGAAGGTCTGCTCCTAATTCCAGATCTACTTCGCGCACATCCAGCAGAGCCTCTAGT---GCAGGATCGCGTAGTAGAGCCAATTCTGGCAATAGAACCCCT------------ACCTCTGGTGTAACACCTGACATGGCTGATCAAATTGCTAGTCTTGTTCTGGCAAAACTTGGCAAGGATGCCACCAAACCTCAGCAAGTAACTAAGCATACTGCCAAAGAAGTCAGACAGAAAATTTTGAATAAACCCCGCCAGAAGAGGAGCCCCAATAAACAATGCACTGTTCAGCAGTGTTTTGGTAAGAGAGGCCCTAATCAGAATTTTGGTGGTGGAGAAATGTTAAAACTTGGAACTAGTGACCCACAGTTCCCCATTCTTGCAGAACTCGCACCCACAGCTGGTGCGTTTTTCTTTGGATCAAAATTAGAGTTGGCCAAAGTGCAGAATTTATCTGGGAATCCTGATGAGCCTCAGAAGGATGTTTATGAATTGCGCTATAATGGCGCAATTAGGTTTGACAGTACACTTTCAGGCTTTGAGACCATAATGAAGGTGCTGAGTGAGAATTTGAATGCCTATCAACAACAA---------------GATGGT---------ATGATGAATATG------AGTCCAAAACCACAGCGTCAGCGTGGTCATAAGAATGGACAAGGA------------GAAAATGATAATATAAGTGTTGCAGTGCCCAAAAGCCGCGTGCAGCAAAATAAGAGTATAGAGTTGACTGCAGAGGACATCAGCCTTCTTAAGAAG---ATGGATGAGCCCTTTACTGAAGACACCTCAGAAATA------------TAA
>MH475347_Porcine_CRepublic_2016-04-
ATGTCTTTCACTCCTGGCAAGCAGTCCAGC---AGTAGAGCGTCCTCTGGAAATCGTTCTGGTAATGGCATCCTTAAG------------TGGGCCGATCAGTCCGACCAGTTTAGAAATGTTCAAACCAGGGGTAGAAGAGTTCAATCCAAGCAAACTGCTACTTCTCAGCAACCATCAGGAGGAACTGTTGTACCCTACTATTCTTGGTTCTCTGGAATTACTCAGTTTCAAAAGGGAAAGGAGTTTGAATTTGCAGAGGGACAAGGTGTGCCTATTGCACCAGGAGTCCCAGCTACTGAAGCTAAGGGGTACTGGTACAGACACAACAGACGTTCTTTTAAAACAGCCGATGGCAATCAGCGTCAACTGCTGCCACGATGGTACTTTTACTACCTGGGAACAGGACCGTATGCCAAAGACCAGTACGGCACCGACATTGACGGAGTTTTCTGGGTCGCTAGTAACCAGGCTGATGTTAATACCCCGGCTGACATTGTCGATCGGGATCCAAGTAGCGATGAGGCTATTCCGACTAGGTTTCCGCCTGGTACGGTACTCCCTCAAGGTTACTATATTGAAGGCTCAGGAAGGTCTGCTCCTAATTCCAGATCTAATTCCCGCGCACCCAATAGAACCCCTAGT---TCAGGATCGCGTAGTAGAGCCAATTCTGGCAACAGAACCTCT------------ACATCTGGTGTAACACCTGATATGGCTGATCAAATTGCTAGTCTTGTTCTGGCAAAACTTGGCAAGGATGCCACTAAGCCTCAGCAAGTTACTAAGCAGACTGCTAAAGAGGTCAGACAGAAAATTTTGAATAAGCCCCGCCAGAAGAGGAGCCCCAATAAACAATGCACTGTTCAGCAGTGTTTTGGGAAGAGAGGCCCCAATCAGAATTTTGGTGGTGGAGAAATGTTAAAACTTGGAACTAGTGACCCACAGTTTCCCATTCTTGCAGAACTCGCACCCACAGCTGGTGCGTTTTTCTTTGGATCTAGATTAGAGTTGGCCAAAGTGCAGAATTTGTCTGGGAATCTTGACGAGCCCCAGAAGGATGTTTATGAATTGCGCTATAATGGCGCGATTAGATTTGACAGCACACTCTCAGGTTTTGAAACCATTATGAAGGTGCTTAATCAGAATTTGAATGCCTATCAACATCAG------GAT------GATGGG---------ATGATTAATATT------AGTCCTAAACCACAGCGTCAGCGTGGTCAGAAGAATGGACAAGTA------------GAAAATGATAATGTAAGTTTTGCAGCGCCTAAAAGCCGTGTGCAGCAAAATAATATTAGAGAGTTGACTGCAGAGGACATCAGCCTTCTTAAGAAG---ATGGATGAGCCCTATAC----------------------------------
>MH475349_Porcine_CRepublic_2016-04-
ATGTCTTTCACTCCTGGCAAGCAGTCCAGC---AGTAGAGCGTCCTCTGGAAATCGTTCTGGTAATGGCATCCTTAAG------------TGGGCCGATCAGTCCGACCAGTTTAGAAATGTTCAAACCAGGGGTAGAAGAGTTCAATCCAAGCAAACTGCTACTTCTCAGCAACCATCAGGAGGAACTGTTGTACCCTACTATTCTTGGTTCTCTGGAATTACTCAGTTTCAAAAGGGAAAGGAGTTTGAATTTGCAGAGGGACAAGGTGTGCCTATTGCACCAGGAGTCCCAGCTACTGAAGCTAAGGGGTACTGGTACAGACACAACAGACGTTCTTTTAAAACAGCCGATGGCAATCAGCGTCAACTGCTGCCACGATGGTACTTTTACTACCTGGGAACAGGACCGTATGCCAAAGACCAGTACGGCACCGACATTGACGGAGTTTTCTGGGTCGCTAGTAACCAGGCTGATGTTAATACCCCGGCTGACATTGTCGATCGGGATCCAAGTAGCGATGAGGCTATTCCGACTAGGTTTCCGCCTGGTACGGTACTCCCTCAAGGTTACTATATTGAAGGCTCAGGAAGGTCTGCTCCTAATTCCAGATCTAATTCCCGCGCACCCAATAGAACCCCTAGT---TCAGGATCGCGTAGTAGAGCCAATTCTGGCAACAGAACCTCT------------ACATCTGGTGTAACACCTGATATGGCTGATCAAATTGCTAGTCTTGTTCTGGCAAAACTTGGCAAGGATGCCACTAAGCCTCAGCAAGTTACTAAGCAGACTGCTAAAGAGGTCAGACAGAAAATTTTGAATAAGCCCCGCCAGAAGAGGAGCCCCAATAAACAATGCACTGTTCAGCAGTGTTTTGGGAAGAGAGGCCCCAATCAGAATTTTGGTGGTGGAGAAATGTTAAAACTTGGAACTAGTGACCCACAGTTTCCCATTCTTGCAGAACTCGCACCCACAGCTGGTGCGTTTTTCTTTGGATCTAGATTAGAGTTGGCCAAAGTGCAGAATTTGTCTGGGAATCTTGACGAGCCCCAGAAGGATGTTTATGAATTGCGCTATAATGGCGCGATTAGATTTGACAGCACACTCTCAGGTTTTGAAACCATTATGAAGGTGCTTAATCAGAATTTGAATGCCTATCAACATCAG------GAT------GATGGG---------ATGATTAATATT------AGTCCTAAACCACAGCGTCAGCGTGGTCAGAAGAATGGACAAGTA------------GAAAATGATAATGTAAGTTTTGCAGCGCCTAAAAGCCGTGTGCAGCAAAATAATATTAGAGAGTTGACTGCAGAGGACATCAGCCTTCTTAAGAAG---ATGGATGAGCCCTATACTGAAGA----------------------------
>MH475350_Porcine_CRepublic_2016-04-
ATGTCTTTCACTCCTGGCAAGCAGTCCAGC---AGTAGAGCGTCCTCTGGAAATCGTTCTGGTAATGGCATCCTTAAG------------TGGGCCGATCAGTCCGACCAGTTTAGAAATGTTCAAACCAGGGGTAGAAGAGTTCAATCCAAGCAAACTGCTACTTCTCAGCAACCATCAGGAGGAACTGTTGTACCCTACTATTCTTGGTTCTCTGGAATTACTCAGTTTCAAAAGGGAAAGGAGTTTGAATTTGCAGAGGGACAAGGTGTGCCTATTGCACCAGGAGTCCCAGCTACTGAAGCTAAGGGGTACTGGTACAGACACAACAGACGTTCTTTTAAAACAGCCGATGGCAATCAGCGTCAACTGCTGCCACGATGGTACTTTTACTACCTGGGAACAGGACCGTATGCCAAAGACCAGTACGGCACCGACATTGACGGAGTTTTCTGGGTCGCTAGTAACCAGGCTGATGTTAATACCCCGGCTGACATTGTCGATCGGGATCCAAGTAGCGATGAGGCTATTCCGACTAGGTTTCCGCCTGGTACGGTACTCCCTCAAGGTTACTATATTGAAGGCTCACGAAGGTCTGCTCCTAATTCCAGATCTAATTCCCGCGCACCCAATAGAACCCCTAGT---TCAGGATCGCGTAGTAGAGCCAATTCTGGCAACAGAACCTCT------------ACATCTGGTGTAACACCTGATATGGCTGATCAAATTGCTAGTCTTGTTCTGGCAAAACTTGGCAAGGATGCCACTAAGCCTCAGCAAGTTACTAAGCAGACTGCTAAAGAGGTCAGACAGAAAATTTTGAATAAGCCCCGCCAGAAGAGGAGCCCCAATAAACAATGCACTGTTCAGCAGTGTTTTGGGAAGAGAGGCCCCAATCAGAATTTTGGTGGTGGAGAAATGTTAAAACTTGGAACTAGTGACCCACAGTTTCCCATTCTTGCAGAACTCGCACCCACAGCTGGTGCGTTTTTCTTTGGATCTAGATTAGAGTTGGCCAAAGTGCAGAATTTGTCTGGGAATCTTGACGAGCCCCAGAAGGATGTTTATGAATTGCGCTATAATGGCGCGATTAGATTTGACAGCACACTCTCAGGTTTTGAAACCATTATGAAGGTGCTTAATCAGAATTTGAATGCCTATCAACATCAG------GAT------GATGGG---------ATGATTAATATT------AGTCCTAAACCACAGCGTCAGCGTGGTCAGAAGAATGGACAAGTA------------GAAAATGATAATGTAAGTTTTGCAGCGCCTAAAAGCCGTGTGCAGCAAAATAATATTAGAGAGTTGACTGCAGAGGACATCAGCCTTCTTAAGAAG---ATGGATGAGCCCTATACTGAAGA----------------------------
>MH475351_Porcine_CRepublic_2016-04-
ATGTCTTTCACTCCTGGCAAGCAGTCCAGC---AGTAGAGCGTCCTCTGGAAATCGTTCTGGTAATGGCATCCTTAAG------------TGGGCCGATCAGTCCGACCAGTTTAGAAATGTTCAAACCAGGGGTAGAAGAGTTCAATCCAAGCAAACTGCTACTTCTCAGCAACCATCAGGAGGAACTGTTGTACCCTACTATTCTTGGTTCTCTGGAATTACTCAGTTTCAAAAGGGAAAGGAGTTTGAATTTGCAGAGGGACAAGGTGTGCCTATTGCACCAGGAGTCCCAGCTACTGAAGCTAAGGGGTACTGGTACAGACACAACAGACGTTCTTTTAAAACAGCCGATGGCAATCAGCGTCAACTGCTGCCACGATGGTACTTTTACTACCTGGGAACAGGACCGTATGCCAAAGACCAGTACGGCACCGACATTGACGGAGTTTTCTGGGTCGCTAGTAACCAGGCTGATGTTAATACCCCGGCTGACATTGTCGATCGGGATCCAAGTAGCGATGAGGCTATTCCGACTAGGTTTCCGCCTGGTACGGTACTCCCTCAAGGTTACTATATTGAAGGCTCAGGAAGGTCTGCTCCTAATTCCAGATCTAATTCCCGCGCACCCAATAGAACCCCTAGT---TCAGGATCGCGTAGTAGAGCCAATTCTGGCAACAGAACCTCT------------ACATCTGGTGTAACACCTGATATGGCTGATCAAATTGCTAGTCTTGTTCTGGCAAAACTTGGCAAGGATGCCACTAAGCCTCAGCAAGTTACTAAGCAGACTGCTAAAGAGGTCAGACAGAAAATTTTGAATAAGCCCCGCCAGAAGAGGAGCCCCAATAAACAATGCACTGTTCAGCAGTGTTTTGGGAAGAGAGGCCCCAATCAGAATTTTGGTGGTGGAGAAATGTTAAAACTTGGAACTAGTGACCCACAGTTTCCCATTCTTGCAGAACTCGCACCCACAGCTGGTGCGTTTTTCTTTGGATCTAGATTAGAGTTGGCCAAAGTGCAGAATTTGTCTGGGAATCTTGACGAGCCCCAGAAGGATGTTTATGAATTGCGCTATAATGGCGCGATTAGATTTGACAGCACACTCTCAGGTTTTGAAACCATTATGAAGGTGCTTAATCAGAATTTGAATGCCTATCAACATCAG------GAT------GATGGG---------ATGATTAATATT------AGTCCTAAACCACAGCGTCAGCGTGGTCAGAAGAATGGACAAGTA------------GAAAATGATAATGTAAGTTTTGCAGCGCCTAAAAGCCGTGTGCAGCAAAATAATATTAGAGAGTTGACTGCAGAGGACATCAGCCTTCTTAAGAAG---ATGGATGAGCCCTATACTGAAGATCTC------------------------
>MH475352_Porcine_CRepublic_2016-11-
ATGTCTTTCACTCCTGGCAAGCAGTCCAGC---AGTAGAGCGTCCTCTGGAAATCGTTCTGGTAATGGCATCCTTAAG------------TGGGCCGATCAGTCCGACCAGTCTAGAAATCTTCAAACCAGGGGTAGAAGAGTTCAACCCAAGCAAACTGCTACTTCTCAGCAACCATCAGGAGGGACCGTTGTACCCTACTATTCTTGGTTCTCTGGAATTACTCAGTTTCAAAAGGGAAAGGATTTTGAATTTGCAGAGGGACAAGGTGTGCCTATTGCACCAGGAGTCCCAGCTACTGAAGCTAAGGGGTACTGGTACAGACACAACAGACGTTCTTTTAAAACAGCCGATGGCAATCAGCGTCAATTGCTGCCACGATGGTACTTTTACTACCTGGGAACAGGACCGTATGCTAAAGACCAGTACGGCACCGACATTGACGGAGTCTTCTGGGTCGCTAGTAACCAGGCTGATGTTAATACCCCGGCTGACATTGTCGATCGGGATCCAAGTAGCGATGAGGCTATTCCGACTAGGTTTCCGCCTGGCACGGTACTCCCTCAAGGTTATTATATTGAAGGCTCAGGAAGGTCTGCTCCTAATTCCAGATCTAATTCTCGCGTACCCAACAGAGCCCCTAGT---GCGGGATCCCGTAGCAGAGCCAATTCTGGCAATAGAACCTCT------------ACCTCTGGTGTAACACCTGACATGGCTGACCAAATTGCTAGTCTTGTTCTGGCAAAACTTGGCAAGGATGCCACTAAGCCTCAGCAAGTTACTAAGCAGACTGCTAAAGAGGTCAGACAGAAAATTTTGAATAAGCCCCGCCAGAAGAGGAGCCCCAACAAACAATGCACTGTTCAGCAGTGTTTTGGGAAGAGAGGCCCCAATCAGAATTTTGGTGGCGGAGAAATGTTAAAACTCGGAACTAGTGATCCACAGTTCCCCATTCTTGCAGAACTCGCACCCACAGCTGGTGCGTTTTTCTTTGGATCTAGATTAGAGTTGGCCAAAGTGCAGAATCTGTCTGGGAACCTTGATGAGCCCCAGAAGGATGTTTATGAATTGCGCTATAATGGCGCGATTAGATTTGACAGCACACTCTCAGGTTTTGAAACCATTATGAAGGTGCTTAATCAGAATTTGAATGCCTATCAACATCAG------GAA------GATGGG---------ATGATTAATATT------AGTCCTAAACCACAGCGTCAGCGTGGTCAGAAGAATGGACAAGTA------------GAAAATGATAATGTAAGTGTTGCAGCGCCTAAAAGCCGTGTGCAGCAAAATAAGAGTAGAGAGTTGACTGCAGAGGACATCAGCCTTCTTAAGAAG---ATGGATGAGCCCTATACTGAAGACACCC-----------------------
>MH475353_Porcine_CRepublic_2016-11-
ATGTCTTTCACTCCTGGCAAGCAGTCCAGC---AGTAGAGCGTCCTCTGGAAATCGTTCTGGTAATGGCATCCTTAAG------------TGGGCCGATCAGTCCGACCAGTCTAGAAATCTTCAAACCAGGGGTAGAAGAGTTCAACCCAAGCAAACTGCTACTTCTCAGCAACCATCAGGAGGGACCGTTGTACCCTACTATTCTTGGTTCTCTGGAATTACTCAGTTTCAAAAGGGAAAGGATTTTGAATTTGCAGAGGGACAAGGTGTGCCTATTGCACCAGGAGTCCCAGCTACTGAAGCTAAGGGGTACTGGTACAGACACAACAGACGTTCTTTTAAAACAGCCGATGGCAATCAGCGTCAATTGCTGCCACGATGGTACTTTTACTACCTGGGAACAGGACCGTATGCTAAAGACCAGTACGGCACCGACATTGACGGAGTCTTCTGGGTCGCTAGTAACCAGGCTGATGTTAATACCCCGGCTGACATTGTCGATCGGGATCCAAGTAGCGATGAGGCTATTCCGACTAGGTTTCCGCCTGGCACGGTACTCCCTCAAGGTTATTATATTGAAGGCTCAGGAAGGTCTGCTCCTAATTCCAGATCTAATTCTCGCGTACCCAACAGAGCCCCTAGT---GCGGGATCCCGTAGCAGAGCCAATTCTGGCAATAGAACCTCT------------ACCTCTGGTGTAACACCTGACATGGCTGACCAAATTGCTAGTCTTGTTCTGGCAAAACTTGGCAAGGATGCCACTAAGCCTCAGCAAGTTACTAAGCAGACTGCTAAAGAGGTCAGACAGAAAATTTTGAATAAGCCCCGCCAGAAGAGGAGCCCCAACAAACAATGCACTGTTCAGCAGTGTTTTGGGAAGAGAGGCCCCAATCAGAATTTTGGTGGCGGAGAAATGTTAAAACTCGGAACTAGTGATCCACAGTTCCCCATTCTTGCAGAACTCGCACCCACAGCTGGTGCGTTTTTCTTTGGATCTAGATTAGAGTTGGCCAAAGTGCAGAATCTGTCTGGGAACCTTGATGAGCCCCAGAAGGATGTTTATGAATTGCGCTATAATGGCGCGATTAGATTTGACAGCACACTCTCAGGTTTTGAAACCATTATGAAGGTGCTTAATCAGAATTTGAATGCCTATCAACATCAG------GAA------GATGGG---------ATGATTAATATT------AGTCCTAAACCACAGCGTCAGCGTGGTCAGAAGAATGGACAAGTA------------GAAAATGATAATGTAAGTGTTGCAGCGCCTAAAAGCCGTGTGCAGCAAAATAAGAGTAGAGAGTTGACTGCAGAGGACATCAGCCTTCTTAAGAAG---ATGGATGAGCCCTATACTGAAGACACTC-----------------------
>KF294372_Murine_China_2011--
ATGTCTTTTACTCCTGGCCAAGAAAATGCCGGTAGCAGAAGCTCCTCTGGAAACCGCTCTGGTAATGGGATCCTCAAGAAGTCAACAACTTGGGCTGACCAAACCGAGCGTGTTTCAAATAATCAATCTAGAGGTAGAAGAATTCAACCCAAGCAAACTGCTTCTACTCAGCAG---CAATCCGGATCAGTGGTGCCTCACTACTCCTGGTTCTCTGGTATTACCCAGTTTCAAAAGGGAAAAGCGTTCAAATTTTCTAATGGACAAGGAGTGCCTATTGCCGCAGGAATCCCTGCTACAGAGCAAAAGGGATATTGGTATAGACACAACCGACGTTCTTTTAAAACAGCTGATGGTCAACAAAAGCAGTTGCTGCCCAGGTGGTATTTTTACTATCTTGGAACAGGACCGTATGCCGACTCAACCTATGGAGACGACATTGAAGGTGTCTTCTGGGTTTCAAGTAATCAAGCTGATACAAGTACCTCTGCCGATATTACGGAGAGGGATCCAAGTAGCCATGAGGCTATCCCTACTAGGTTTGCGCCTGGCACGGTATTGCCTCAGGGCTTCTATGTTGAAGGCTCAGGAAGGTCTGCTCCTGGCAGTCGATCTGGTTCGCGGTCACAATCCCGTGGTCCAAAT---------AACAGATCTAGGAGTAATTCCAACCAACGCCAGCCCTCTCAGACTTCTGCCTCTAGTGTGAAACCTGACATGGCTGAAGAGATTGCTGCTCTTGTTTTGGCTAAGCTTGGCAAAGATGTCAGCAAGCCTCAGCAGGTGACTAAGCAAAATGCCAAAGAAGTCAGGCAGAAAATATTGAATAAGCCTCGTCAGAAGAGGACTCCAAACAAGCAGTGCAATGTGCAGCAGTGCTTTGGTAAAAGAGGCCCCAATCAAAATTTTGGTGGCCCCGAAATGTTGAAACTTGGAACTAGTGATCCACAGTTCCCCATTCTTGCAGAGTTGGCCCCTACTCCTGGAGCCTTCTTTTTTGGGTCTAAGCTAGAATTGGTCAATAAAAAC------GTTGGTGGTGCTGATGAGCCCACTAAGGATTTTTATGAATTGCAGTATTCAGGTGCAATTCGATTTGATAGTACTCTACCTGGTTTTGAGACTATCATGAAAGTGTTGAATGAGAATCTAAATGCCTACCAG---GAC---CAGCAA------TCTGGTGGC------GCAGATGTAGTG------AGCCCTAAGCCCCAAAGAAAAAGAGGGACAAGACAAACGGCTCAA------AAAGAAGAAATAGATGGTGGAAGTGTTGCAAAGCCTAAAAGTGCAGTGCAGCGCAATGTAGCTAGAGAATTAACTCCTGAGGATCGCAGCCTGCTTGCAGCAGTTCTGAATGAACCTCTTGGAGAAGACTCTACACTG---------------TAA
>MF416379_Murine_USA_2014-09-
ATGTCTTTTGTTCCTGGGCAAGAAAATGCCGGTAGCAGAAGCTCCTCTGGAAGCCGCTCTGGTAATGGAATCCTCAAGAAG---ACCACTTGGGCTGACCAAACCGAGCGCGCTGGAAATAATGGAAATAGAGGCAGAAGGAATCAGCCAAAGCAGACTGCAACTACTCAGTCC---AATCCCGGGAGTGTGGTTCCCCATTACTCTTGGTTTTCGGGCATTACCCAATTCCAGAAGGGAAAAGAGTTCCAGTTTGCAGATGGACAGGGAGTGCCTATTGCCAATGGAATCCCAGCTACTGAGCAAAAGGGATATTGGTACAGACATAACCGACGTTCCTTTAAAACACCTGATGGGCAGCAGAAGCAATTACTCCCCAGATGGTATTTTTACTATCTTGGCACAGGGCCCCATGCTGGAGCCAGTTATGGAGACAGCATTGAAGGAGTCTTCTGGGTTGCAAACAGCCAAGCGGATATCAACACCCGCTCTGATATTGTTGAAAGGGACCCAAGTAGTCATGAGGCTATTCCTACTAGGTTTGCGCCCGGCACGGTATTGCCTCAGGGCTTTTATGTTGAAGGCTCAGGAAGGTCTGCACYTGCTAGCCGATCTGGTTCGCGGTCACAATCCCGTGGGCCAAAT---------AATCGCGCTAGAAGCAGTTCCAACCCACGCCAGCCT------------GCCTCTACTGTAAAACCTGATATGGCCGAAGAAATTGCTGCTCTTGTTTTGGCTAAGCTCGGTAAAGATGCCGGCCAGCCTAAGCAGGTAACTAAGCAAAGTGCCAAAGAAGTCAGGCAGAAAATTTTAAACAAGCCTCGCCAAAAGAGGACTCCAAACAAGCAGTGCCCAGTGCAGCAGTGTTTTGGAAAGAGAGGCCCCAATCAGAATTTTGGAGGCTCTGAAATGCTAAAACTTGGAACTAGTGATCCACAGTTCCCCATTCTTGCAGAGTTGGCCCCAACAGCTGGTGCCTTCTTCTTTGGATCTAAATTAGAATTGGTCAAAAAGAAC------TCTGGTGGTGCTGATGAACCCACCAAAGATGTGTATGAGCTGCAATATTCAGGTGCAGTTAGATTTGATAGTACTCTCCCTGGGTTTGAGACTATCATGAAAGTGTTGAATGAGAATTTGAATGCCTACCAG---AAA------GAA------GCTGGCGGC------GTAGATGTAGTG------AGCCCAAAGCCCCAAAGAAAAGGGCGTAGACAGGCTCAGGAAAAG------AAAGATGAAGTAGATAATGTAAGCGTTGCAAAGCCCAAAAGCTCTGTGCAGCGAAATGTAAGTAGAGAATTAACCCCTGAGGATAGAAGTCTTTTGGCTCAGATCCTGGATGATGGCGTTGTGCCAGATGGGTTAGAAGATGACTCTAATGTGTAA
>AB551247_Murine_Australia_1994--
ATGTCTTTTGTTCCTGGACAAGAAAATGCCGGTAGCAGAAGCTCCTCTGGAAACCGCGCTGGTAATGGAATCCTCAAGAAG---ACCACTTGGGCTGACCAAACCGAGCGTGGACCAAATAATCAAAATAGAGGCAGAAGGAATCAGCCAAAGCAGACTGCAACTACTCAACTC---AATTCCGGGAGTGTGGTTCCCCATTACTCCTGGTTTTCTGGCATTACCCAATTCCAGAAGGGAAAGCAGTTCCAGTTTGCAGAAGGACAAGGAGTGCCTATTGCCAATGGAATCCCAGCTACTGAGCAAAAGGGATATTGGTATAGACACAACCGACGTTCTTTTAAAACACCTGATGGCCAGCAGAAGCAGCTACTGCCCAGATGGTATTTTTACTATCTTGGAACAGGGCCCCATGCTGGCGCAGAGTATGGCGACAATATCGAAGGAGTTGTCTGGGTCGCAAGCCATCAGGCCGACACTAAGACCTCTGCCGATATTGTTGAAAGGGACCCAAGTAGTCATGAGGCTATTCCTACTAGGTTTGCGCCCGGTACGGTTATTCCTCAAGGCTTCTATGTTGAAGGCTCTGGAAGGTCTGCACCTGCTAGTCGATCTGGCTCGCGGTCACAATCCCGTGGGCCAAAT---------AATCGCGCTAGAAGCAGTTCCAACCAGCGACAGCCT------------GCCTCTACTGTAAAACCTGACATGGCCGAAGAAATTGCTGCTCTTGTTCTTGCTAAGCTCGGTAAAGATGCCGGACAGCCGAAGCAAGTAACTAAGCAAAGTGCCAAAGAAGTCAGGCAGAAAATTTTAAACAAGCCTCGTCAAAAGAGGACTCCAAACAAGCAATGCCCAGTGCAGCAGTGTTTTGGAAAGAGAGGCCCCAATCAAAATTTTGGAGGCCCTGAGATGTTAAAACTTGGAACTAATGATCCGCAGTTCCCCATTCTTGCAGAGTTGGTCCCAACACCTGGTGCCTTCTTCTTTGGATCTAAATTAGAATTGGTCAAAAAGAAC------TCTGGTGGTGCTGATGAACCCACCAAAGATGTGTATGAGCTGCAATATTCAGGTGCAGTTAGATTTGATAGTACTCTACCTGGTTTTGAGACTATCATGAAAGTGTTGAATGAGAATTTGAATGCCTACCAG---AAG------GAA------TCTGGTGGT------GTAGATGTAGTG------AGCCCAAAGCCCCAAAGAAAAGGGCGCAGACAGGCTCAGGAAAAG------AAAGATGAAGTAGATAATGTAAGCGTTGCAAAGCCCAAAAGCAGTGTGCAGCGAAATGTAAGTAGAGAACTAACCCCAGAGGATAGAAGTCTGTTGGCTCAGATCCTTGATGATGGCGTTGTGCCAGATGGGTTAGAAGATGACTCTAAAGTGTAA
>FJ647218_Murine_USA_2006-01-01
ATGTCTTTTGTTCCTGGGCAAGAAAATGCCGGTGGCAGAAGCTCCTCTGTAAACCGCGCTGGTAATGGAATCCTCAAGAAG---ACCACTTGGGCTGACCAAACCGAGCGTGGACCAAATAATCAAAATAGAGGCAGAAGGAATCAGCCAAAGCAGACTGCAACTACTCAACCC---AACTCCGGGAGTGTGGTTCCCCATTACTCCTGGTTTTCTGGCATTACCCAGTTCCAAAAGGGAAAGGAGTTTCAGTTTGCAGAAGGACAAGGAGTGCCTATTGCCAATGGAATCCCCGCTTCAGAGCAAAAGGGATATTGGTATAGACACAACCGCCGTTCTTTTAAAACACCTGATGGGCAGCAGAAGCAATTACTGCCCAGATGGTATTTTTACTATCTTGGCACAGGGCCCCATGCTGGAGCCAGTTATGGAGACAGCATTGAAGGTGTCTTCTGGGTTGCAAACAGCCAAGCGGACACCAATACCCGCTCTGATATTGTCGAAAGGGACCCAAGCAGTCATGAGGCTATTCCTACTAGGTTTGCGCCCGGCACGGTATTGCCTCAGGGCTTTTATGTTGAAGGCTCTGGAAGGTCTGCACCTGCTAGCCGATCTGGTTCGCGGTCACAATCCCGTGGGCCAAAT---------AATCGCGCTAGAAGCAGTTCCAACCAGCGCCAGCCT------------GCCTCTACTGTAAAACCTGATATGGCCGAAGAAATTGCTGCTCTTGTTTTGGCTAAGCTCGGTAAAGATGCCGGCCAGCCCAAGCAAGTAACGAAGCAAAGTGCCAAAGAAGTCAGGCAGAAAATTTTAAACAAGCCTCGCCAAAAGAGGACTCCAAACAAGCAGTGCCCAGTGCAGCAGTGTTTTGGAAAGAGAGGCCCCAATCAGAATTTTGGAGGCTCTGAAATGTTAAAACTTGGAACTAGTGATCCACAGTTCCCCATTCTTGCAGAGTTGGCTCCAACAGTTGGTGCCTTCTTCTTTGGATCTAAATTAGAATTGGTCAAAAAGAAT------TCTGGTGGTGCTGATGAACCCACCAAAGATGTGTATGAGCTGCAATATTCAGGTGCAGTTAGATTTGATAGTACTCTACCTGGTTTTGAGACTATCATGAAAGTGTTGAATGAGAATTTGAATGCCTACCAG---AAG------GAT---------GGTGGT------GCAGATGTGGTG------AGCCCAAAGCCCCAAAGAAAAGGGCGTAGACAGGCTCAGGAAAAG------AAAGATGAAGTAGATAATGTAAGCGTTGCAAAGCCCAAAAGCTCTGTGCAGCGAAATGTAAGTAGAGAATTAACCCCAGAGGATAGAAGTCTGTTGGCTCAGATCCTTGATGATGGCGTAGTGCCAGATGGGTTAGAAGATGACTCTAATGTGTAA
>JX169866_Murine_USA_1947-08-14
ATGTCTTTTGTTCCTGGGCAAGAAAATGCCGGTAGCAGAAGCTCCTCTGGAAACCGCGCTGGTAATGGAATCCTCAAGAAG---ACCACTTGGGCTGACCAAACCGAGCGCGGGTTAAATAATCAAAATAGAGGCAGAAGGAATCAGCCCAAGCAGACTGCAACTACTCAACCC---AATTCCGGGAGTGTGGTTCCCCATTACTCTTGGTTTTCGGGCATTACCCAATTCCAGAAGGGAAAAGAGTTTCAGTTTGCACAAGGACAAGGAGTGCCTATTGCCAATGGAATCCCAGCTTCACAGCAAAAGGGATATTGGTACAGACACAACCGACGTTCCTTTAAAACACCTGATGGCCAGCAGAAGCAGCTACTGCCCAGATGGTATTTTTACTATCTTGGAACAGGGCCCTATGCTGGCGCAGAGTATGGCGACGATATCGAAGGAGTTGTCTGGGTCGCAAGCCAACAGGCCGACACTAGGACCTCTGCCGATATTGTTGAAAGGGACCCAAGTAGCCATGAGGCTATTCCTACTAGGTTTGCGCCCGGTACGGTATTGCCTCAAGGTTTTTATGTTGAAGGCTCAGGAAGGTCTGCACCTGCTAGTCGATCTGGTTCGCGGCCACAATCCCGTGGGCCAAAT---------AATCGCGCTAGAAGCAGTTCCAACCAGCGCCAGCCT------------GCCTCTACTGTAAAACCTGATATGGCCGAAGAAATTGCTGCTCTTGTTTTGGCTAAGCTCGGTAAAGATGCCGGCCAGCCTAAGCAAGTAACAAAGCAAAGTGCCAAAGAAGTCAGGCAGAAAATTTTAAACAAGCCTCGTCAAAAGAGGACTCCAAACAAGCAGTGCCCAGTGCAGCAGTGTTTTGGAAAGAGAGGCCCCAATCAGAATTTTGGAGGCCCTGAAATGTTAAAACTTGGAACTAGTGATCCACAGTTCCCCATTCTTGCAGAGTTGGCCCCAACAGCTGGTGCCTTCTTCTTTGGATCTAAATTAGAATTGGTCAAAAAGAAC------TCTGGTGGTGCTGATGGACCCACCAAAGATGTGTATGAGCTGCAATATTCAGGTGCAGTTAGATTTGATAGTACTCTACCTGGTTTTGAGACTATCATGAAAGTGTTGAATGAGAATTTGAATGCCTACCAG---AAT------CAA------GATGGTGGT------GCAGATGTAGTG------AGCCCTAAGCCTCAGAGAAAGAGAGGGACAAAGCAAAAGGCTCAG------AAAGATGAAGTAGATAATGTAAGCGTTGCAAAGCCCAAAAGCTCTGTGCAGCGAAATGTAAGTAGAGAATTAACCCCTGAGGATCGCAGCCTTCTGGCTCAGATCCTAGATGATGGCGTAGTGCCAGATGGGGTAGAAGATGACTCTAATGTGTAA
>JX169867_Murine_USA_1947-08-14
ATGTCTTTTGTTCCTGGGCAAGAAAATGCCGGTAGCAGAAGCTCCTCTGGAAACCGCGCTGGTAATGGAATCCTCAAGAAG---ACCACTTGGGCTGACCAAACCGAGCGCGGGTTAAATAATCAAAATAGAGGCAGAAGGAATCAGCCCAAGCAGACTGCAACTACTCAACCC---AATTCCGGGAGTGTGGTTCCCCATTACTCTTGGTTTTCGGGCATTACCCAATTCCAGAAGGGAAAAGAGTTTCAGTTTGCACAAGGACAAGGAGTGCCTATTGCCAATGGAATCCCAGCTTCACAGCAAAAGGGATATTGGTACAGACACAACCGACGTTCCTTTAAAACACCTGATGGCCAGCAGAAGCAGCTACTGCCCAGATGGTATTTTTACTATCTTGGAACAGGGCCCTATGCTGGCGCAGAGTATGGCGACGATATCGAAGGAGTTGTCTGGGTCGCAAGCCAACAGGCCGACACTAGGACCTCTGCCGATATTGTTGAAAGGGACCCAAGTAGCCATGAGGCTATTCCTACTAGGTTTGCGCCCGGTACGGTATTGCCTCAAGGTTTTTATGTTGAAGGCTCAGGAAGGTCTGCACCTGCTAGTCGATCTGGTTCGCGGCCACAATCCCGTGGGCCAAAT---------AATCGCGCTAGAAGCAGTTCCAACCAGCGCCAGCCT------------GCCTCTACTGTAAAACCTGATATGGCCGAAGAAATTGCTGCTCTTGTTTTGGCTAAGCTCGGTAAAGATGCCGGCCAGCCTAAGCAAGTAACAAAGCAAAGTGCCAAAGAAGTCAGGCAGAAAATTTTAAACAAGCCTCGTCAAAAGAGGACTCCAAACAAGCAGTGCCCAGTGCAGCAGTGTTTTGGAAAGAGAGGCCCCAATCAGAATTTTGGAGGCCCTGAAATGTTAAAACTTGGAACTAGTGATCCACAGTTCCCCATTCTTGCAGAGTTGGCCCCAACAGCTGGTGCCTTCTTCTTTGGATCTAAATTAGAATTGGTCAAAAAGAAC------TCTGGTGGTGCTGATGGACCCACCAAAGATGTGTATGAGCTGCAATATTCAGGTGCAGTTAGATTTGATAGTACTCTACCTGGTTTTGAGACTATCATGAAAGTGTTGAATGAGAATTTGAATGCCTACCAG---AAT------CAA------GATGGTGGT------GCAGATGTAGTG------AGCCCTAAGCCTCAGAGAAAGAGAGGGACAAAGCAAAAGGCTCAG------AAAGATGAAGTAGATAATGTAAGCGTTGCAAAGCCCAAAAGCTCTGTGCAGCGAAATGTAAGTAGAGAATTAACCCCTGAGGATCGCAGCCTTCTGGCTCAGATCCTAGATGATGGCGTAGTGCCAGATGGGTTAGAAGATGACTCTAATGTGTAA
>KF268336_Murine_USA_2012-10-25
ATGTCTTTTGTTCCTGGGCAAGAAAATGCCGGTGGCAGAAGCTCCTCTGTAAACCGCGCTGGTAATGGAATCCTCAAGAAG---ACCACTTGGGCTGACCAAACCGAGCGTGGACCAAATAATCAAAATAGAGGCAGAAGGAATCAGCCAAAGCAGACTGCAACTACTCAACCC---AACTCCGGGAGTGTGGTTCCCCATTACTCCTGGTTTTCTGGCATTACCCAGTTCCAAAAGGGAAAGGAGTTTCAGTTTGCAGAAGGACAAGGAGTGCCTATTGCCAATGGAATCCCCGCTTCAGAGCAAAAGGGATATTGGTATAGACACAACCGCCGTTCTTTTAAAACACCTGATGGGCAGCAGAAGCAATTACTGCCCAGATGGTATTTTTACTATCTTGGCACAGGGCCCCATGCTGGAGCCAGTTATGGAGACAGCATTGAAGGTGTCTTCTGGGTTGCAAACAGCCAAGCGGACACCAATACCCGCTCTGATATTGTCGAAAGGGACCCAAGCAGTCATGAGGCTATTCCTACTAGGTTTGCGCCCGGCACGGTATTGCCTCAGGGCTTTTATGTTGAAGGCTCTGGAAGGTCTGCACCTGCTAGCCGATCTGGTTCGCGGTCACAATCCCGTGGGCCAAAT---------AATCGCGCTAGAAGCAGTTCCAACCAGCGCCAGCCT------------GCCTCTACTGTAAAACCTGATATGGCCGAAGAAATTGCTGCTCTTGTTTTGGCTAAGCTCGGTAAAGATGCCGGCCAGCCCAAGCAAGTAACGAAGCAAAGTGCCAAAGAAGTCAGGCAGAAAATTTTAAACAAGCCTCGCCAAAAGAGGACTCCAAACAAGCAGTGCCCAGTGCAGCAGTGTTTTGGAAAGAGAGGCCCCAATCAGAATTTTGGAGGCTCTGAAATGTTAAAACTTGGAACTAGTGATCCACAGTTCCCCATTCTTGCAGAGTTGGCTCCAACAGTTGGTGCCTTCTTCTTTGGATCTAAATTAGAATTGGTCAAAAAGAAT------TCTGGTGGTGCTGATGAACCCACCAAAGATGTGTATGAGCTGCAATATTCAGGTGCAGTTAGATTTGATAGTACTCTACCTGGTTTTGAGACTATCATGAAAGTGTTGAATGAGAATTTGAATGCCTACCAG---AAG------GAT---------GGTGGT------GCAGATGTGGTG------AGCCCAAAGCCCCAAAGAAAAGGGCGTAGACAGGCTCAGGAAAAG------AAAGATGAAGTAGATAATGTAAGCGTTGCAAAGCCCAAAAGCTCTGTGCAGCGAAATGTAAGTAGAGAATTAACCCCAGAGGATAGAAGTCTGTTGGCTCAGATCCTTGATGATGGCGTAGTGCCAGATGGGTTAGAAGATGACTCTAATGTGTAA
>KF268337_Murine_USA_2012-10-25
ATGTCTTTTGTTCCTGGGCAAGAAAATGCCGGTGGCAGAAGCTCCTCTGTAAACCGCGCTGGTAATGGAATCCTCAAGAAG---ACCACTTGGGCTGACCAAACCGAGCGTGGACCAAATAATCAAAATAGAGGCAGAAGGAATCAGCCAAAGCAGACTGCAACTACTCAACCC---AACTCCGGGAGTGTGGTTCCCCATTACTCCTGGTTTTCTGGCATTACCCAGTTCCAAAAGGGAAAGGAGTTTCAGTTTGCAGAAGGACAAGGAGTGCCTATTGCCAATGGAATCCCCGCTTCAGAGCAAAAGGGATATTGGTATAGACACAACCGCCGTTCTTTTAAAACACCTGATGGGCAGCAGAAGCAATTACTGCCCAGATGGTATTTTTACTATCTTGGCACAGGGCCCCATGCTGGAGCCAGTTATGGAGACAGCATTGAAGGTGTCTTCTGGGTTGCAAACAGCCAAGCGGACACCAATACCCGCTCTGATATTGTCGAAAGGGACCCAAGCAGTCATGAGGCTATTCCTACTAGGTTTGCGCCCGGCACGGTATTGCCTCAGGGCTTTTATGTTGAAGGCTCTGGAAGGTCTGCACCTGCTAGCCGATCTGGTTCGCGGTCACAATCCCGTGGGCCAAAT---------AATCGCGCTAGAAGCAGTTCCAACCAGCGCCAGCCT------------GCCTCTACTGTAAAACCTGATATGGCCGAAGAAATTGCTGCTCTTGTTTTGGCTAAGCTCGGTAAAGATGCCGGCCAGCCCAAGCAAGTAACGAAGCAAAGTGCCAAAGAAGTCAGGCAGAAAATTTTAAACAAGCCTCGCCAAAAGAGGACTCCAAACAAGCAGTGCCCAGTGCAGCAGTGTTTTGGAAAGAGAGGCCCCAATCAGAATTTTGGAGGCTCTGAAATGTTAAAACTTGGAACTAGTGATCCACAGTTCCCCATTCTTGCAGAGTTGGCTCCAACAGTTGGTGCCTTCTTCTTTGGATCTAAATTAGAATTGGTCAAAAAGAAT------TCTGGTGGTGCTGATGAACCCACCAAAGATGTGTATGAGCTGCAATATTCAGGTGCAGTTAGATTTGATAGTACTCTACCTGGTTTTGAGACTATCATGAAAGTGTTGAATGAGAATTTGAATGCCTACCAG---AAG------GAT---------GGTGGT------GCAGATGTGGTG------AGCCCAAAGCCCCAAAGAAAAGGGCGTAGACAGGCTAAGGAAAAG------AAAGATGAAGTAGATAATGTAAGCGTTGCAAAGCCCAAAAGCTCTGTGCAGCGAAATGTAAGTAGAGAATTAACCCCAGAGGATAGAAGTCTGTTGGCTCAGATCCTTGATGATGGCGTAGTGCCAGATGGGTTAGAAGATGACTCTAATGTGTAA
>KF268338_Murine_USA_2012-10-25
ATGTCTTTTGTTCCTGGGCAAGAAAATGCCGGTGGCAGAAGCTCCTCTGTAAACCGCGCTGGTAATGGAATCCTCAAGAAG---ACCACTTGGGCTGACCAAACCGAGCGTGGACCAAATAATCAAAATAGAGGCAGAAGGAATCAGCCAAAGCAGACTGCAACTACTCAACCC---AACTCCGGGAGTGTGGTTCCCCATTACTCCTGGTTTTCTGGCATTACCCAGTTCCAAAAGGGAAAGGAGTTTCAGTTTGCAGAAGGACAAGGAGTGCCTATTGCCAATGGAATCCCCGCTTCAGAGCAAAAGGGATATTGGTATAGACACAACCGCCGTTCTTTTAAAACACCTGATGGGCAGCAGAAGCAATTACTGCCCAGATGGTATTTTTACTATCTTGGCACAGGGCCCCATGCTGGAGCCAGTTATGGAGACAGCATTGAAGGTGTCTTCTGGGTTGCAAACAGCCAAGCGGACACCAATACCCGCTCTGATATTGTCGAAAGGGACCCAAGCAGTCATGAGGCTATTCCTACTAGGTTTGCGCCCGGCACGGTATTGCCTCAGGGCTTTTATGTTGAAGGCTCTGGAAGGTCTGCACCTGCTAGCCGATCTGGTTCGCGGTCACAATCCCGTGGGCCAAAT---------AATCGCGCTAGAAGCAGTTCCAACCAGCGCCAGCCT------------GCCTCTACTGTAAAACCTGATATGGCCGAAGAAATTGCTGCTCTTGTTTTGGCTAAGCTCGGTAAAGATGCCGGCCAGCCCAAGCAAGTAACGAAGCAAAGTGCCAAAGAAGTCAGGCAGAAAATTTTAAACAAGCCTCGCCAAAAGAGGACTCCAAACAAGCAGTGCCCAGTGCAGCAGTGTTTTGGAAAGAGAGGCCCCAATCAGAATTTTGGAGGCTCTGAAATGTTAAAACTTGGAACTAGTGATCCACAGTTCCCCATTCTTGCAGAGTTGGCTCCAACAGTTGGTGCCTTCTTCTTTGGATCTAAATTAGAATTGGTCAAAAAGAAT------TCTGGTGGTGCTGATGAACCCACCAAAGATGTGTATGAGCTGCAATATTCAGGTGCAGTTAGATTTGATAGTACTCTACCTGGTTTTGAGACTATCATGAAAGTGTTGAATGAGAATTTGAATGCCTACCAG---AAG------GAT---------GGTGGT------GCAGATGTGGTG------AGCCCAAAGCCCCAAAGAAAAGGGCGTAGACAGGCTCAGGAAAAG------AAAGATGAAGTAGATAATGTAAGCGTTGCAAAGCCCAAAAGCTCTGTGCAGCGAAATGTAAGTAGAGAATTAACCCCAGAGGATAGAAGTCTGTTGGCTCAGATCCTTGATGATGGCGTAGTGCCAGATGGGTTAGAAGATGACTCTAATGTGTAA
>KF268339_Murine_USA_2012-10-25
ATGTCTTTTGTTCCTGGGCAAGAAAATGCCGGTGGCAGAAGCTCCTCTGTAAACCGCGCTGGTAATGGAATCCTCAAGAAG---ACCACTTGGGCTGACCAAACCGAGCGTGGACCAAATAATCAAAATAGAGGCAGAAGGAATCAGCCAAAGCAGACTGCAACTACTCAACCC---AACTCCGGGAGTGTGGTTCCCCATTACTCCTGGTTTTCTGGCATTACCCAGTTCCAAAAGGGAAAGGAGTTTCAGTTTGCAGAAGGACAAGGAGTGCCTATTGCCAATGGAATCCCCGCTTCAGAGCAAAAGGGATATTGGTATAGACACAACCGCCGTTCTTTTAAAACACCTGATGGGCAGCAGAAGCAATTACTGCCCAGATGGTATTTTTACTATCTTGGCACAGGGCCCCATGCTGGAGCCAGTTATGGAGACAGCATTGAAGGTGTCTTCTGGGTTGCAAACAGCCAAGCGGACACCAATACCCGCTCTGATATTGTCGAAAGGGACCCAAGCAGTCATGAGGCTATTCCTACTAGGTTTGCGCCCGGCACGGTATTGCCTCAGGGCTTTTATGTTGAAGGCTCTGGAAGGTCTGCACCTGCTAGCCGATCTGGTTCGCGGTCACAATCCCGTGGGCCAAAT---------AATCGCGCTAGAAGCAGTTCCAACCAGCGCCAGCCT------------GCCTCTACTGTAAAACCTGATATGGCCGAAGAAATTGCTGCTCTTGTTTTGGCTAAGCTCGGTAAAGATGCCGGCCAGCCCAAGCAAGTAACGAAGCAAAGTGCCAAAGAAGTCAGGCAGAAAATTTTAAACAAGCCTCGCCAAAAGAGGACTCCAAACAAGCAGTGCCCAGTGCAGCAGTGTTTTGGAAAGAGAGGCCCCAATCAGAATTTTGGAGGCTCTGAAATGTTAAAACTTGGAACTAGTGATCCACAGTTCCCCATTCTTGCAGAGTTGGCTCCAACAGTTGGTGCCTTCTTCTTTGGATCTAAATTAGAATTGGTCAAAAAGAAT------TCTGGTGGTGCTGATGAACCCACCAAAGATGTGTATGAGCTGCAATATTCAGGTGCAGTTAGATTTGATAGTACTCTACCTGGTTTTGAGACTATCATGAAAGTGTTGAATGAGAATTTGAATGCCTACCAG---AAG------GAT---------GGTGGT------GCAGATGTGGTG------AGCCCAAAGCCCCAAAGAAAAGGGCGTAGACAGGCTCAGGAAAAG------AAAGATGAAGTAGATAATGTAAGCGTTGCAAAGCCCAAAAGCTCTGTGCAGCGAAATGTAAGTAGAGAATTAACCCCAGAGGATAGAAGTCTGTTGGCTCAGATCCTTGATGATGGCGTAGTGCCAGATGGGTTAGAAGATGACTCTAATGTGTAA
>KF850449_Murine_USA_1996-12-09
ATGTCTTTTGTTCCCGGTCAAGAAAACGCCGGTAGCAGAAGCTCCTCTGGAAACCGTGCTGGTAATGGAATCCTCAAGAAG---ACCACTTGGGCTGACCAAACCGAGCGCGGACAAAATAATGGAAATAGAGGCAGAAGGAATCAGCCCAAGCAGACTGCAACTACTCAGCCC---AATACCGGGAGTGTGGTTCCCCATTACTCTTGGTTTTCGGGCATTACCCAATTTCAGAAGGGAAAAGAGTTCCAGTTTGCAGGTGGACAAGGAGTGCCTATTGCCAATGGAATCCCACCCTCTGAGCAAAAGGGATATTGGTATAGACACAACCGTCGCTCCTTTAAAACACCTGATGGGCAGCAGAAGCAATTACTCCCCAGATGGTATTTTTACTATCTTGGGACGGGCCCCCATGCTGATGCCAGTTTCGGAGACAGCATTGAGGGCGTCTTCTGGGTTGCAAATAGTCAGGCGGATACCAACACCTCTGCTGACATTGTTGAAAGGGACCCAAGTAGTCATGAGGCTATTCCTACTAGGTTTTCGGCCGGTACGGTATTGCCTCAGGGTTTCTATGTTGAAGGCTCGGGAAGGTCTGCACCTGCTAGCCGATCTGGTTCGCGGTCACAATCCCGTGGGCCAAGT---------AATCGCGCTAGAAGCAGTTCCAACCAGCGCCAGCCT------------GCCTCTATTGTAAAACCTGATATGGCCGAAGAAATTGCTGCTCTTGTTTTGGCTAAGCTAGGCAAAGATGCCGGACAGCCTAAGCAAGTAACTAAGCAAAGTGCCAAAGAAGTCAGGCAGAAAATCTTAAATAAGCCTCGCCAAAAGAGGACTCCAAACAAGCAGTGCCCAGTGCAGCAGTGTTTTGGAAAGAGAGGCCCCAATCAGAATTTTGGAGGCCCTGAAATGTTAAAACTTGGAACTAGTGATCCACAGTTCCCCATTCTTGCAGAGTTGGCCCCAACACCTGGTGCCTTCTTCTTTGGATCTAAATTAGAATTGGTCAAAAAGAAT------TCTGGTGGCGTTGATGAACCCACCAAAGATGTGTATGAGCTGCAATATTCAGGTGCAGTTAGATTTGATAGTACTCTACCTGGTTTTGAGACTATCATGAAAGTGTTGAATGAGAATTTGAACGCCTACCAG---AAT------CAA------GCTGGTGGT------GCAGATGTAGTG------AGCCCAAAGCCCCAAAGAAAGAGAGGGACGAAACAAACGGCTCAG------AAAGAAGAATTAGATAGTATAAGCGTTGCAAAGCCTAAAAGTGCCGTGCAGCGAAATGTAAGCAGAGAACTAACCCCAGAGGATAGAAGCCTGTTGGCGCAGATCCTAGATGATGGCGTTGTGCCTGATGGGTTA---GATGACTCTAATGTGTAA
>MF618252_Murine_USA_2014-01-16
ATGTCTTTTGTTCCTGGGCAAGAAAATGCCGGTGGCAGAAGCTCCTCTGTAAACCGCGCTGGTAATGGAATCCTCAAGAAG---ACCACTTGGGCTGACCAAACCGAGCGTGGACCAAATAATCAAAATAGAGGCAGAAGGAATCAGCCAAAGCAGACTGCAACTACTCAACCC---AACTCCGGGAGTGTGGTTCCCCATTACTCCTGGTTTTCTGGCATTACCCAGTTCCAAAAGGGAAAGGAGTTTCAGTTTGCAGAAGGACAAGGAGTGCCTATTGCCAATGGAATCCCCGCTTCAGAGCAAAAGGGATATTGGTATAGACACAACCGCCGTTCTTTTAAAACACCTGATGGGCAGCAGAAGCAATTACTGCCCAGATGGTATTTTTACTATCTTGGCACAGGGCCCCATGCTGGAGCCAGTTATGGAGACAGCATTGAAGGTGTCTTCTGGGTTGCAAACAGCCAAGCGGACACCAATACCCGCTCTGATATTGTCGAAAGGGACCCAAGCAGTCATGAGGCTATTCCTACTAGGTTTGCGCCCGGCACGGTATTGCCTCAGGGCTTTTATGTTGAAGGCTCTGGAAGGTCTGCACCTGCTAGCCGATCTGGTTCGCGGTCACAATCCCGTGGGCCAAAT---------AATCGCGCTAGAAGCAGTTCCAACCAGCGCCAGCCT------------GCCTCTACTGTAAAACCTGATATGGCCGAAGAAATTGCTGCTCTTGTTTTGGCTAAGCTCGGTAAAGATGCCGGCCAGCCCAAGCAAGTAACGAAGCAAAGTGCCAAAGAAGTCAGGCAGAAAATTTTAAACAAGCCTCGCCAAAAGAGGACTCCAAACAAGCAGTGCCCAGTGCAGCAGTGTTTTGGAAAGAGAGGCCCCAATCAGAATTTTGGAGGCTCTGAAATGTTAAAACTTGGAACTAGTGATCCACAGTTCCCCATTCTTGCAGAGTTGGCTCCAACAGTTGGTGCCTTCTTCTTTGGATCTAAATTAGAATTGGTCAAAAAGAAT------TCTGGTGGTGCTGATGAACCCACCAAAGATGTGTATGAGCTGCAATATTCAGGTGCAGTTAGATTTGATAGTACTCTACCTGGTTTTGAGACTATCATGAAAGTGTTGAATGAGAATTTGAATGCCTACCAG---AAG------GAT---------GGTGGT------GCAGATGTGGTG------AGCCCAAAGCCCCAAAGAAAAGGGCGTAGACAGGCTCAGGAAAAG------AAAGATGAAGTAGATAATGTAAGCGTTGCAAAGCCCAAAAGCTCTGTGCAGCGAAATGTAAGTAGAGAATTAACCCCAGAGGATAGAAGTCTGTTGGCTCAGATCCTTGATGATGGCGTAGTGCCAGATGGGTTAGAAGATGACTCTAATGTGTAA
>MF618253_Murine_USA_2014-01-16
ATGTCTTTTGTTCCTGGGCAAGAAAATGCCGGTGGCAGAAGCTCCTCTGTAAACCGCGCTGGTAATGGAATCCTCAAGAAG---ACCACTTGGGCTGACCAAACCGAGCGTGGACCAAATAATCAAAATAGAGGCAGAAGGAATCAGCCAAAGCAGACTGCAACTACTCAACCC---AACTCCGGGAGTGTGGTTCCCCATTACTCCTGGTTTTCTGGCATTACCCAGTTCCAAAAGGGAAAGGAGTTTCAGTTTGCAGAAGGACAAGGAGTGCCTATTGCCAATGGAATCCCCGCTTCAGAGCAAAAGGGATATTGGTATAGACACAACCGCCGTTCTTTTAAAACACCTGATGGGCAGCAGAAGCAATTACTGCCCAGATGGTATTTTTACTATCTTGGCACAGGGCCCCATGCTGGAGCCAGTTATGGAGACAGCATTGAAGGTGTCTTCTGGGTTGCAAACAGCCAAGCGGACACCAATACCCGCTCTGATATTGTCGAAAGGGACCCAAGCAGTCATGAGGCTATTCCTACTAGGTTTGCGCCCGGCACGGTATTGCCTCAGGGCTTTTATGTTGAAGGCTCTGGAAGGTCTGCACCTGCTAGCCGAACTGGTTCGCGGTCACAATCCCGTGGGCCAAAT---------AATCGCGCTAGAAGCAGTTCCTACCAGCGCCAGCCT------------GCCTCTACTGTAAAACCTGATATGGCCGAAGAAATTGCTGCTCTTGTTTTGGCTAAGCTCGGTAAAGATGCCGGCCAGCCCAAGCAAGTAACGAAGCAAAGTGCCAAAGAAGTCAGGCAGAAAATATTAAACAAGCCTCGCCAAAAGAGGACTCCAAACAAGCAGTGCCCAGTGCAGCAGTGTTTTGGAAAGAGAGGCCCCAATCAGAATTTTGGAGGCTCTGAAATGTTAAAACTTGGAACTAGTGATCCACAGTTCCCCATTCTTGCAGAGTTGGCTCCAACAGTTGGTGCCTTCTTCTTTGGATCTAAATTAGAATTGGTCAAAAAGAAT------TCTGGTGGTGCTGATGAACCCACCAAAGATGTGTATGAGCTGCAATATTCAGGTGCAGTTAGATTTGATAGTACTCTACCTGGTTTTGAGACTATCATGAAAGTGTTGAATGAGAATTTGAATGCCTACCAG---AAG------GAT---------GGTGGT------GCAGATGTGGTG------AGCCCAAAGCCCCAAAGAAAAGGGCGTAGACAGGCTCAGGAAAAG------AAAGATGAAGTAGATAATGTAAGCGTTGCAAAGCCCAAAAGCTCTGTGCAGCGAAATGTAAGTAGAGAATTAACCCCGGAGGATAGAAGTCTGTTGGCTCAGATCCTTGATGATGGCGTAGTGCCAGATGGGTTAGAAGATGACTCTAATGTGTAA
>MH687883_Murine_India_2017--
ATGTCTTTTGTTCCTGGGCAAGAAAATGCCGGTAGCAGAAGCTCCTCTGGAAACCGCGCTGGTAATGGAATCCTCAAGAAG---ACCACTTGGGCTGACCAAACCGAGCGCGGATCCAATAATCAAAATAGAGGCAGAAGGAATCAGCCAAAGCAGACTGCAACTACTCAACCC---AATTCCGGGAGTGTGGTTCCCCATTACTCTTGGTTTTCGGGCATTACCCAATTTCAAAAGGGAAAGGAGTTCCAGTTTGCACATGGACAAGGTGTGCCTATTGCCGCAGGAATCCCAGCTACTGAGCAAAAGGGATACTGGTATAGACACAACCGACGTTCCTTTAAAACACCTGATGGGCAGCAGAAGCAATTACTCCCCAGATGGTATTTTTACTATCTTGGCACAGGGCCCCATGCTAGAGCCAGTTATGGAGACGACATTGAAGGAGTCTTCTGGGTTGCAAACAGTCAAGCGGACACCAACACCCGTTCTGATATTGTTGAAAGGGACCCAAGTAGCCATGAGGCTATTCCTACTAGGTTTGCGCCCGGTACGGTATTGCCTCAGGGGTTTTATGTCGAAGGCTCAGGAAGGTCTGCACCTGCTAGTCGATCTGGTTCGCGGTCACAATCCCGTGGGCCAAAT---------AATCGCGCTAGAAGCAGTTCCAACCAGCGCCAGCCT------------GCCTCTACTGTAAAACCTGATATGGCCGAAGAAATTGCTGCTCTTGTTTTGGCTAAGCTCGGTAAAGATGCCGGCCAGCCCAAGCAAGTAACAAAGCAAAGTGCCAAAGAAGTCAGGCAGAAAATTTTAAACAAGCCTCGCCAGAAGAGGACTCCAAACAAGCAGTGCCCAGTGCAGCAGTGTTTTGGAAAGAGAGGCCCCAACCAGAATTTTGGAGGCTCTGAAATGTTAAAACTTGGAACTAGTGATCCGCAGTTCCCCATTCTTGCAGAGTTGGCCCCAACAGCTGGTGCCTTCTTCTTTGGATCTAAATTAGAATTGGTCAAAAAGAAC------TCTGGTGGTGCTGATGAACCCACCAAAGATGTGTATGAGCTGCAATATTCAGGTGCAGTTAGATTTGATAGTACTCTACCTGGTTTTGAGACTATCATGAAAGTGTTGAATGATAATTTGAATGCCTACCAG---AAG------GAT------GCTGGTGGT------GCTGATGTAGTG------AGCCCAAAGCCCCAAAGAAAAGGACGTAGACAGGCTCAGGAAAAG------AAAGAAGAAGTAGATAATGTAAGCGTTGCAAAGCCCAAAAGCTCTGTGCAGCGAAATGTAAGTAGAGAATTAACCCCAGAGGATAGAAGTCTGTTGGCTCAGATCCTTGATGATGGCGTAGTGCCAGATGGGTTAGAAGATGACTCTAATGTGTAA
>KU127229_Porcine_China_2014-02-
ATGTCTTTCACTCCTGGCAAGCAGTCCAGC---AGTAGAGCGTCCTCTGGAAATCGTTCTGGTAATGGCATCCTTAAG------------TGGGCCGATCAGTCCGACCAGTCTAGAAATGTTCAAACCAGGGGTAGAAGAGTTCAATCCAAGCAAACTGCTACTTCTCAGCAACCATCAGGAGGGACTGTTGTACCCTACTATTCTTGGTTCTCTGGAATTACTCAGTTTCAAAAGGGAAAGGAGTTTGAATTTGCAGAGGGACAAGGTGTGCCTATTGCACCAGGAGTCCCATCTACTGAAGCTAAGGGGTACTGGTACAGACACAACAGACGTTCTTTTAAAACAGCCGACGGCAATCAGCGTCAACTGCTGCCACGATGGTACTTTTACTACCTGGGAACAGGACCGCATGCCAAAGACCAGTACGGCACCGACATTGACGGTGTCTTCTGGGTCGCTAGTAACCAGGCTGATATTAATACCCCGGCTGACATTGTCGATCGGGATCCAAGTAGCGATGAGGCTATTCCGACTAGGTTTCCGCCAGGCACGGTACTCCCTCAAGGTTACTATATTGAAGGCTCAGGAAGGTCTGCTCCTAATTCCAGATCTACTTCGCGTGCACCCAATAGAGCCCCTAGT---GCAGGATCGCGTAGTAGAGCCAATTCTGGCAATAGAACCTCT------------ACCCCTGGTGTAACACCTGACATGGCTGATCAAATTGCTAGTCTTGTTCTGGCAAAACTTGGCAAGGATGCCACTAAGCCTCAGCAAGTAACTAAGCAGACTGCCAAAGAGGTCAGACAGAAAATCTTGAATAAGCCCCGCCAGAAGAGGAGCCCCAACAAACAATGCACTGTTCAGCAGTGTTTTGGGAAGAGAGGCCCCAATCAGAATTTTGGTGGTGGAGAAATGTTAAAACTTGGAACTAGTGACCCACAGTTCCCCATTCTTGCAGAACTCGCACCTACAGCTGGTGCGTTTTTCTTTGGATCAAGATTAGAGTTGGCCAAAGTGCAGAATTTGTCTGGGAATCCTGACGAGCCCCAGAAGGATGTTTATGAATTGCGCTATAATGGCGCGATTAGATTTGACAGCACACTCTCAGGTTTTGAAACCATTATGAAGGTGCTTAACCAGAATTTGAATGCCTATCAACATCAG------GAA------GATGGG---------ATGATGAATATT------AGTCCTAAACCACAGCGGCAGCGTGGTCAGAAGAATGGACAAGTA------------GAAAATGATAATGTAAGTGTTGCAGCGCCTAAAAGCCGTGTGCAGCAAAATAAGAGTAGAGAGTTGACAGCAGAGGACATCAGCCTTCTTAAGAAG---ATGGATGAGCCCTATACTGAAGATACCTCAGAAATA------------TAA
>KY419103_Porcine_USA_2015-09-15
ATGTCTTTCACTCCTGGCAAGCAGTCCAGC---AGTAGAGCGTCCTCTGGAAATCGTTCTGGTAATGGCATCCTTAAG------------TGGGCCGATCAGTCCGATCAGTCCAGAAATGTTCAAACCAGGGGTAGAAGAGTTCAATCCAAGCAAACTGCTACTTCTCAGCAACCATCAGGAGGGACTGTTGTACCCTACTATTCTTGGTTCTCTGGAATTACTCAGTTTCAAAAGGGAAAGGAGTTTGAATTTGCAGAGGGACAAGGTGTGCCTATTGCACCAGGAGTCCCAGCTACTGAAGCTAAGGGGTACTGGTATAGACACAACAGACGTTCTTTTAAAACAGCCGATGGCAATCAGCGTCAACTGCTGCCACGATGGTACTTTTACTACCTGGGAACAGGACCTCATGCCAAAGACCAATACGGCACCGACATTGACGGAGTCTTCTGGGTCGCTAGTAACCAGGCTGATATTAATACCCCGGCTGACATTGTCGATCGGGATCCAAGTAGCGATGAGGCTATTCCGACTAGGTTTCCGCCTGGCACGGTACTCCCTCAAGGTTACTATATTGAAGGCTCAGGAAGGTCTGCTCCTAATTCCAGATCTACTTCGCGCGCACCCATTAGAGCCCCTAGT---TCAGGATCGCGTAGTAGAGCCAATTCTGGCAATAGAACCTCC------------ACCCCTGGTGTAACACCTGACATGGCTGATCAAATTGCTAGTCTTGTTCTGGCAAAACTTGGCAAGGATGCCACTAAGCCTCAGCAAGTAACTAAGCAGACTGCCAAAGAGGTCAGACAGAAAATTTTGAATAAGCCCCGCCAGAAGAGGAGCCCCAATAAACAATGCACTGTTCAGCAGTGTTTTGGGAAGAGAGGTCCTAATCAGAATTTTGGTGGTGGAGAAATGTTAAAACTTGGAACTAGTGACCCACAGTTTCCTATTATTGCAGAACTCGCACCCACAGCTGGTGCGTTTTTCTTTGGATCAAGATTGGAGTTGGCCAAAGTGCAGAATTTGTCTGGAAATCCTGACGAGCCCCAGAAGGATGTTTATGAATTGCGCTATAATGGCGCGATTAGATTTGACAGCACACTCTCAGGTTTTGAAACCATTATGAAGGTGCTTAATCAGAATTTGAATGCCTATCAACATCAG------GAA------GATGGG---------GTGATGAATAGT------AGTCCTAAACCACAGCGTCAGCGTGGTCAGAAGAATGGACAAGTA------------GAAAATGATAATATAAGTGTTGCAGCTCCTAAAAGCCGTGTGCAGCAAAATAAGAGTAGAGAGTTGACAGCAGAGGACATCAGCCTTCTTAAGAAG---ATGGATGAGCCCTATACTGAAGATACCTCAGAAATA------------TAA
>KY419104_Porcine_USA_2015-08-15
ATGTCTTTCACTCCTGGCAAGCAGTCCAGC---AGTAGAGCGTCCTCTGGAAATCGTTCTGGTAATGGCATCCTTAAG------------TGGGCCGATCAGTCCGACCAGTCTAGAAATATTCAAACCAGGGGTAGAAGAGTTCAATCCAAGCAAACTGCTACTTCTCAGCAACCATCAGGAGGGACTGTTGTACCCTACTATTCTTGGTTCTCTGGAATTACTCAGTTTCAAAAGGGAAAGGAGTTTGAATTTGCAGAGGGACAAGGTGTGCCTATTGCACCAGGAGTCCCAGCTACTGAAGCTAAGGGGTACTGGTATAGACACAACAGACGTTCTTTTAAAACAGCCGATGGCAATCAGCGTCAACTGCTGCCACGATGGTACTTTTACTACCTTGGAACAGGACCTTATGCCAAAGACCAGTACGGCACCGACATTGACGGAGTCTTCTGGGTCGCTAGTAACCAGGCTGATATTAATACCCCGGCTGACATTGTCGATCGGGATCCAAGTAGCGATGAGGCTATTCCGACTAGGTTTCCGCCTGGCACGGTACTCCCTCAAGGTTACTATATTGAAGGCTCAGGAAGGTCTGCTCCTAATTCCAGATCTACTTCGCGCGCACCCAATAGAGCCTCTAGT---TCAGGATCGCGTAGTAGAGCCAATTCTGGCAATAGAACCTCC------------ACCCCTGGTGTAACACCTGACATGGCTGATCAAATTGCTAGTCTTGTTCTGGCAAAACTTGGCAAGGATGCCACTAAGCCTCAGCAAGTAACTAAGCAGACTGCCAAAGAGGTCAGACAGAAAATCTTGAATAAGCCCCGCCAGAAGAGGAGCCCCAATAAACAATGCACTGTTCAGCAGTGTTTTGGGAAGAGAGGTCCTAATCAGAATTTTGGTGGTGGAGAAATGTTAAAACTTGGAACTAGTGACCCACAGTTTCCCATTCTTGCAGAACTCGCACCCACAGCTGGTGCGTTTTTCTTTGGATCAAGATTGGAGTTGGCCAAAGTGCAGAATTTGTCTGGAAATCCTGACGAGCCCCAGAAGGATGTTTATGAATTGCGCTATAATGGCGCGATTAGATTTGACAGCACACTCTCAGGTTTTGAAACCATTATGAAGGTGCTTAATCAGAATTTGAATGCCTATCAACATCAG------GAA------GATGGG---------ATGATGAATATT------AGTCCTAAACCACAGCGGCAGCGTGGTCAGAAGAATGGACAAGTA------------GAAAATGATAATATAAGTGTTGCAGCGCCTAAAAGCCGTGTGCAGCAAAATAAGAGTAGAGAGTTGACAGCAGAGGACATCAGCCTTCTTAAGAAG---ATGGATGAGCCCTATACTGAAGATACCTCAGAAATA------------TAA
>KY419105_Porcine_USA_2015-08-20
ATGTCTTTCACTCCTGGCAAGCAGTCCAGC---AGTAGAGCGTCCTCTGGAAATCGTTCTGGTAATGGCATCCTTAAG------------TGGGCCGATCAGTCCGACCAGTCTAGAAATATTCAAACCAGGGGTAGAAGAGTTCAATCCAAGCAAACTGCTACTTCTCAGCAACCATCAGGAGGGACTGTTGTACCCTACTATTCTTGGTTCTCTGGAATTACTCAGTTTCAAAAGGGAAAGGAGTTTGAATTTGCAGAGGGACAAGGTGTGCCTATTGCACCAGGAGTCCCAGCTACTGAAGCTAAGGGGTACTGGTATAGACACAACAGACGTTCTTTTAAAACAGCCGATGGCAATCAGCGTCAACTGCTGCCACGATGGTACTTTTACTACCTTGGAACAGGACCTTATGCCAAAGACCAGTACGGCACCGACATTGACGGAGTCTTCTGGGTCGCTAGTAACCAGGCTGATATTAATACCCCGGCTGACATTGTCGATCGGGATCCAAGTAGCGATGAGGCTATTCCGACTAGGTTTCCGCCTGGTACGGTACTCCCTCAAGGTTACTATATTGAAGGCTCAGGAAGGTCTGCTCCTAATTCCAGATCTACTTCGCGCGCACCCAATAGAGCCTCTAGT---TCAGGATCGCGTAGTAGAGCCAATTCTGGCAATAGAACCTCC------------ACCCCTGGTGTAACACCTGACATGGCTGATCAAATTGCTAGTCTTGTTCTGGCAAAACTTGGCAAGGATGCCACTAAGCCTCAGCAAGTAACTAAGCAGACTGCCAAAGAGGTCAGACAGAAAATCTTGAATAAGCCCCGCCAGAAGAGGAGCCCCAATAAACAATGCACTGTTCAGCAGTGTTTTGGGAAGAGAGGTCCTAATCAGAATTTTGGTGGTGGAGAAATGTTAAAACTTGGAACTAGTGACCCACAGTTTCCCATTCTTGCAGAACTCGCACCCACAGCTGGTGCGTTTTTCTTTGGATCAAGATTGGAGTTGGCCAAAGTGCAGAATTTGTCTGGAAATCCTGACGAGCCCCAGAAGGATGTTTATGAATTGCGCTATAATGGCGCGATTAGATTTGACAGCACACTCTCAGGTTTTGAAACCATTATGAAGGTGCTTAATCAGAATTTGAATGCCTATCAACATCAG------GAA------GATGGG---------ATGATGAATATT------AGTCCTAAACCACAGCGGCAGCGTGGTCAGAAGAATGGACAAGTA------------GAAAATGATAATATAAGTGTTGCAGCGCCTAAAAGCCGTGTGCAGCAAAATAAGAGTAGAGAGTTGACAGCAGAGGACATCAGCCTTCTTAAGAAG---ATGGATGAGCCCTATACTGAAGATACCTCAGAAATA------------TAA
>KY419106_Porcine_USA_2015-08-15
ATGTCTTTCACTCCTGGCAAGCAGTCCAGT---AGTAGAGCGTCCTCTGGAAATCGTTCTGGTTATGGCATCCTTAAG------------TGGGCCGATCAGTCCGACCAGTCTAGAAATGTCCAAACCAGGGGTAGAAGAGTTCAATCTAAGCAAACTGCTACTTCTCAGCAACCATCAGGAGGGACTGTTGTACCCTACTATTCTTGGTTTTCTGGAATTACTCAGTTTCAAAAGGGAAAGGAGTTTGAATTTGCAGAGGGACAAGGTGTGCCTATTGCACCAGGAGTCCCAGCTACTGAAGCTAAGGGTTACTGGTACAGACACAACAGACGTTCTTTTAAAACAGCCGATGGCAATCAGCGTCAACTGCTGCCACGATGGTACTTTTACTACCTGGGAACAGGACCGCATGCCAAAGACCAGTACGGCACCGACATTGACGGAGTCTTCTGGGTCGCTAGTAACCAGGCTGATATTAATACCCCGGCTGACATTGTCGATCGGGATCCAAGTAGCGATGAGGCTATTCCGACTAGGTTTCCGCCTGGCACGGTACTCCCTCAAGGTTACTATATTGAAGGCTCAGGAAGGTCTGCTCCTAATTCCAGATCTACTTCGCGCGCACCCAACAGAGCCCCTAGT---TCAGGATCGCGTAGTAGAGCCAATTCTGGCAATAGAACCTCT------------ACCCCTGGTGTAACTCCTGATATGGCTGATCAAATTGCTAGTCTTGTTCTGGCAAAACTTGGCAAGGATGCCACTAAGCCTCAGCAAGTAACTAAGCAGACTGCCAAAGAGGTCAGACAGAAAATTTTGAATAAGCCCCGCCAGAAGAGGAGCCCCAATAAACAATGCACTGTTCAGCAGTGTTTTGGGAAGAGAGGCCCTAATCAGAATTTTGGTGGTGGAGAAATGTTAAAACTTGGAACTAGTGACCCACAGTTTCCCATTCTTGCAGAACTCGCACCCACAGCTGGTGCGTTTTTCTTTGGATCAAGATTAGAGTTGGCCAAAGTGCAGAATTCTTCTGGGAATCCTGATGAGCCCCAGAAGGATGTTTATGAATTGCGCTATAATGGCGCGATTAGATTTGACAGCACACTCTCAGGTTTTGAAACCATTATGAAGGTGCTTAACCAGAATTTGAATGCCTATCAACATCAG------GAA------GATGGG---------ATGATGAATATT------AGTCCTAAACCACAGCGGCAGCGTGGTCAGAAGAATGGACAAGTA------------GAAAATGATAATATAAGTGTTGCAGCGCCTAAAAGCCGTGTGCAGCAAAATAAGAGCAGAGAGTTGACAGCAGAGGACATCAGCCTTCTTAAGAAG---ATGGATGAGCCCTATACTGAAGATACCTCAGAAATA------------TAA
>KY419107_Porcine_USA_2015-07-25
ATGTCTTTTACTCCTGGCAAGCAGTCCAGT---AGTAGAGCGTCCTCTGGAAATCGTTCTGGTTATGGCATCCTTAAG------------TGGGCCGATCAGTCCGACCAGTCTAGAAATGTCCAAACCAGGGGTAGAAGAGTTCAATCTAAGCAAACTGCTACTTCTCAGCAACCATCAGGAGGGACTGTTGTACCCTACTATTCTTGGTTTTCTGGAATTACTCAGTTTCAAAAGGGAAAGGAGTTTGAATTTGCAGAGGGACAAGGTGTGCCTATTGCACCAGGAGTCCCAGCTACTGAAGCTAAGGGTTACTGGTACAGACACAACAGACGTTCTTTTAAAACAGCCGATGGCAATCAGCGTCAACTGCTGCCACGATGGTACTTTTACTACCTGGGAACAGGACCGCATGCCAAAGACCAGTACGGCACCGACATTGACGGAGTCTTCTGGGTCGCTAGTAACCAGGCTGATATTAATACCCCGGCTGACATTGTCGATCGGGATCCAAGTAGCGATGAGGCTATTCCGACTAGGTTTCCGCCTGGCACGGTACTCCCTCAAGGTTACTATATTGAAGGCTCAGGAAGGTCTGCTCCTAATTCCAGATCTACTTCGCGCGCACCCAACAGAGCCCCTAGT---TCAGGATCGCGTAGTAGAGCCAATTCTGGCAATAGAACCTCT------------ACCCCTGGTGTAACTCCTGATATGGCTGATCAAATTGCTAGTCTTGTTCTGGCAAAACTTGGCAAGGATGCCACTAAGCCTCAGCAAGTAACTAAGCAGACTGCCAAAGAGGTCAGACAGAAAATTTTGAATAAGCCCCGCCAGAAGAGGAGCCCCAATAAACAATGCACTGTTCAGCAGTGTTTTGGGAAGAGAGGCCCTAATCAGAATTTTGGTGGTGGAGAAATGTTAAAACTTGGAACTAGTGACCCACAGTTTCCCATTCTTGCAGAACTCGCACCCACAGCTGGTGCGTTTTTCTTTGGATCAAGATTAGAGTTGGCCAAAGTGCAGAATTCTTCTGGGAATCCTGATGAGCCCCAGAAGGATGTTTATGAATTGCGCTATAATGGCGCGATTAGATTTGACAGCACACTCTCAGGTTTTGAAACCATTATGAAGGTGCTTAACCAGAATTTGAATGCCTATCAACATCAG------GAA------GATGGG---------ATGATGAATATT------AGTCCTAAACCACAGCGGCAGCGTGGTCAGAAGAATGGACAAGTA------------GAAAATGATAATATAAGTGTTGCAGCGCCTAAAAGCCGTGTGCAGCAAAATAAGAGCAGAGAGTTGACAGCAGAGGACATCAGCCTTCTTAAGAAG---ATGGATGAGCCCTATACTGAAGATACCTCAGAAATA------------TAA
>KY419109_Porcine_USA_2015-08-01
ATGTCTTTTACTCCTGGCAAGCAGTCCAGT---AGTAGAGCGTCCTCTGGAAATCGTTCTGGTTATGGCATCCTTAAG------------TGGGCCGATCAGTCCGACCAGTCTAGAAATGTCCAAACCAGGGGTAGAAGAGTTCAATCTAAGCAAACTGCTACTTCTCAGCAACCATCAGGAGGGACTGTTGTACCCTACTATTCTTGGTTTTCTGGAATTACTCAGTTTCAAAAGGGAAAGGAGTTTGAATTTGCAGAGGGACAAGGTGTGCCTATTGCACCAGGAGTCCCAGCTACTGAAGCTAAGGGTTACTGGTACAGACACAACAGACGTTCTTTTAAAACAGCCGATGGCAATCAGCGTCAACTGCTGCCACGATGGTACTTTTACTACCTGGGAACAGGACCGCATGCCAAAGACCAGTACGGCACCGACATTGACGGAGTCTTCTGGGTCGCTAGTAACCAGGCTGATATTAATACCCCGGCTGACATTGTCGATCGGGATCCAAGTAGCGATGAGGCTATTCCGACTAGGTTTCCGCCTGGCACGGTACTCCCTCAAGGTTACTATATTGAAGGCTCAGGAAGGTCTGCTCCTAATTCCAGATCTACTTCGCGCGCACCCAACAGAGCCCCTAGT---TCAGGATCGCGTAGTAGAGCCAATTCTGGCAATAGAACCTCT------------ACCCCTGGTGTAACTCCTGATATGGCTGATCAAATTGCTAGTCTTGTTCTGGCAAAACTTGGCAAGGATGCCACTAAGCCTCAGCAAGTAACTAAGCAGACTGCCAAAGAGGTCAGACAGAAAATTTTGAATAAGCCCCGCCAGAAGAGGAGCCCCAATAAACAATGCACTGTTCAGCAGTGTTTTGGGAAGAGAGGCCCTAATCAGAATTTTGGTGGTGGAGAAATGTTAAAACTTGGAACTAGTGACCCACAGTTTCCCATTCTTGCAGAACTCGCACCCACAGCTGGTGCGTTTTTCTTTGGATCAAGATTAGAGTTGGCCAAAGTGCAGAATTCTTCTGGGAATCCTGATGAGCCCCAGAAGGATGTTTATGAATTGCGCTATAATGGCGCGATTAGATTTGACAGCACACTCTCAGGTTTTGAAACCATTATGAAGGTGCTTAACCAGAATTTGAATGCCTATCAACATCAG------GAA------GATGGG---------ATGATGAATATT------AGTCCTAAACCACAGCGGCAGCGTGGTCAGAAGAATGGACAAGTA------------GAAAATGATAATATAAGTGTTGCAGCGCCTAAAAGCCGTGTGCAGCAAAATAAGAGCAGAGAGTTGACAGCAGAGGACATCAGCCTTCTTAAGAAG---ATGGATGAGCCCTATACTGAAGATACCTCAGAAATA------------TAA
>KY419110_Porcine_USA_2015-08-12
ATGTCTTTCACTCCTGGCAAGCAGTCCAGC---AGTAGAGCGTCCTCTGGAAATCGTTCTGGTAATGGCATCCTTAAG------------TGGGCCGATCAGTCCGACCAGTCTAGAAATATTCAAACCAGGGGTAGAAGAGTTCAATCCAAGCAAACTGCTACTTCTCAGCAACCATCAGGAGGGACTGTTGTACCCTACTATTCTTGGTTCTCTGGAATTACTCAGTTTCAAAAGGGAAAGGAGTTTGAATTTGCAGAGGGACAAGGTGTGCCTATTGCACCAGGAGTCCCAGCTACTGAAGCTAAGGGGTACTGGTATAGACACAACAGACGTTCTTTTAAAACAGCCGATGGCAATCAGCGTCAACTGCTGCCACGATGGTACTTTTACTACCTTGGAACAGGACCTTATGCCAAAGACCAGTACGGCACCGACATTGACGGAGTCTTCTGGGTCGCTAGTAACCAGGCTGATATTAATACCCCGGCTGACATTGTCGATCGGGATCCAAGTAGCGATGAGGCTATTCCGACTAGGTTTCCGCCTGGCACGGTACTCCCTCAAGGTTACTATATTGAAGGCTCAGGAAGGTCTGCTCCTAATTCCAGATCTACTTCGCGCGCACCCAATAGAGCCTCTAGT---TCAGGATCGCGTAGTAGAGCCAATTCTGGCAATAGAACCTCC------------ACCCCTGGTGTAACACCTGACATGGCTGATCAAATTGCTAGTCTTGTTCTGGCAAAACTTGGCAAGGATGCCACTAAGCCTCAGCAAGTAACTAAGCAGACTGCCAAAGAGGTCAGACAGAAAATCTTGAATAAGCCCCGCCAGAAGAGGAGCCCCAATAAACAATGCACTGTTCAGCAGTGTTTTGGGAAGAGAGGTCCTAATCAGAATTTTGGTGGTGGAGAAATGTTAAAACTTGGAACTAGTGACCCACAGTTTCCCATTCTTGCAGAACTCGCACCCACAGCTGGTGCGTTTTTCTTTGGATCAAGATTGGAGTTGGCCAAAGTGCAGAATTTGTCTGGAAATCCTGACGAGCCCCAGAAGGATGTTTATGAATTGCGCTATAATGGCGCGATTAGATTTGACAGCACACTCTCAGGTTTTGAAACCATTATGAAGGTGCTTAATCAGAATTTGAATGCCTATCAACATCAG------GAA------GATGGG---------ATGATGAATATT------AGTCCTAAACCACAGCGGCAGCGTGGTCAGAAGAATGGACAAGTA------------GAAAATGATAATATAAGTGTTGCAGCGCCTAAAAGCCGTGTGCAGCAAAATAAGAGTAGAGAGTTGACAGCAGAGGACATCAGCCTTCTTAAGAAG---ATGGATGAGCCCTATACTGAAGATACCTCAGAAATA------------TAA
>KY419111_Porcine_USA_2015-08-08
ATGTCTTTTACTCCTGGCAAGCAGTCCAGT---AGTAGAGCGTCCTCTGGAAATCGTTCTGGTTATGGCATCCTTAAG------------TGGGCCGATCAGTCCGACCAGTCTAGAAATGTCCAAACCAGGGGTAGAAGAGTTCAATCTAAGCAAACTGCTACTTCTCAGCAACCATCAGGAGGGACTGTTGTACCCTACTATTCTTGGTTTTCTGGAATTACTCAGTTTCAAAAGGGAAAGGAGTTTGAATTTGCAGAGGGACAAGGTGTGCCTATTGCACCAGGAGTCCCAGCTACTGAAGCTAAGGGTTACTGGTACAGACACAACAGACGTTCTTTTAAAACAGCCGATGGCAATCAGCGTCAACTGCTGCCACGATGGTACTTTTACTACCTGGGAACAGGACCGCATGCCAAAGACCAGTACGGCACCGACATTGACGGAGTCTTCTGGGTCGCTAGTAACCAGGCTGATATTAATACCCCGGCTGACATTGTCGATCGGGATCCAAGTAGCGATGAGGCTATTCCGACTAGGTTTCCGCCTGGCACGGTACTCCCTCAAGGTTACTATATTGAAGGCTCAGGAAGGTCTGCTCCTAATTCCAGATCTACTTCGCGCGCACCCAACAGAGCCCCTAGT---TCAGGATCGCGTAGTAGAGCCAATTCTGGCAATAGAACCTCT------------ACCCCTGGTGTAACTCCTGATATGGCTGATCAAATTGCTAGTCTTGTTCTGGCAAAACTTGGCAAGGATGCCACTAAGCCTCAGCAAGTAACTAAGCAGACTGCCAAAGAGGTCAGACAGAAAATTTTGAATAAGCCCCGCCAGAAGAGGAGCCCCAATAAACAATGCACTGTTCAGCAGTGTTTTGGGAAGAGAGGCCCTAATCAGAATTTTGGTGGTGGAGAAATGTTAAAACTTGGAACTAGTGACCCACAGTTTCCCATTCTTGCAGAACTCGCACCCACAGCTGGTGCGTTTTTCTTTGGATCAAGATTAGAGTTGGCCAAAGTGCAGAATTCTTCTGGGAATCCTGATGAGCCCCAGAAGGATGTTTATGAATTGCGCTATAATGGCGCGATTAGATTTGACAGCACACTCTCAGGTTTTGAAACCATTATGAAGGTGCTTAACCAGAATTTGAATGCCTATCAACATCAG------GAA------GATGGG---------ATGATGAATATT------AGTCCTAAACCACAGCGGCAGCGTGGTCAGAAGAATGGACAAGTA------------GAAAATGATAATATAAGTGTTGCAGCGCCTAAAAGCCGTGTGCAGCAAAATAAGAGCAGAGAGTTGACAGCAGAGGACATCAGCCTTCTTAAGAAG---ATGGATGAGCCCTATACTGAAGATACCTCAGAAATA------------TAA
>KY419112_Porcine_USA_2015-08-01
ATGTCTTTCACTCCTGGCAAGCAGTCCAGC---AGTAGAGCGTCCTCTGGAAATCGTTCTGGTAATGGCATCCTTAAG------------TGGGCCGATCAGTCCGACCAGTCTAGAAATATTCAAACCAGGGGTAGAAGAGTTCAATCCAAGCAAACTGCTACTTCTCAGCAACCATCAGGAGGGACTGTTGTACCCTACTATTCTTGGTTCTCTGGAATTACTCAGTTTCAAAAGGGAAAGGAGTTTGAATTTGCAGAGGGACAAGGTGTGCCTATTGCACCAGGAGTCCCAGCTACTGAAGCTAAGGGGTACTGGTATAGACACAACAGACGTTCTTTTAAAACAGCCGATGGCAATCAGCGTCAACTGCTGCCACGATGGTACTTTTACTACCTTGGAACAGGACCTTATGCCAAAGACCAGTACGGCACCGACATTGACGGAGTCTTCTGGGTCGCTAGTAACCAGGCTGATATTAATACCCCGGCTGACATTGTCGATCGGGATCCAAGTAGCGATGAGGCTATTCCGACTAGGTTTCCGCCTGGCACGGTACTCCCTCAAGGTTACTATATTGAAGGCTCAGGAAGGTCTGCTCCTAATTCCAGATCTACTTCGCGCGCACCCAATAGAGCCTCTAGT---TCAGGATCGCGTAGTAGAGCCAATTCTGGCAATAGAACCTCC------------ACCCCTGGTGTAACACCTGACATGGCTGATCAAATTGCTAGTCTTGTTCTGGCAAAACTTGGCAAGGATGCCACTAAGCCTCAGCAAGTAACTAAGCAGACTGCCAAAGAGGTCAGACAGAAAATCTTGAATAAGCCCCGCCAGAAGAGGAGCCCCAATAAACAATGCACTGTTCAGCAGTGTTTTGGGAAGAGAGGTCCTAATCAGAATTTTGGTGGTGGAGAAATGTTAAAACTTGGAACTAGTGACCCACAGTTTCCCATTCTTGCAGAACTCGCACCCACAGCTGGTGCGTTTTTCTTTGGATCAAGATTGGAGTTGGCCAAAGTGCAGAATTTGTCTGGAAATCCTGACGAGCCCCAGAAGGATGTTTATGAATTGCGCTATAATGGCGCGATTAGATTTGACAGCACACTCTCAGGTTTTGAAACCATTATGAAGGTGCTTAATCAGAATTTGAATGCCTATCAACATCAG------GAA------GATGGG---------ATGATGAATATT------AGTCCTAAACCACAGCGGCAGCGTGGTCAGAAGAATGGACAAGTA------------GAAAATGATAATATAAGTGTTGCAGCGCCTAAAAGCCGTGTGCAGCAAAATAAGAGTAGAGAGTTGACAGCAGAGGACATCAGCCTTCTTAAGAAG---ATGGATGAGCCCTATACTGAAGATACCTCAGAAATA------------TAA
>KY419113_Porcine_USA_2015-07-25
ATGTCTTTTACTCCTGGCAAGCAGTCCAGT---AGTAGAGCGTCCTCTGGAAATCGTTCTGGTTATGGCATCCTTAAG------------TGGGCCGATCAGTCCGACCAGTCTAGAAATGTCCAAACCAGGGGTAGAAGAGTTCAATCTAAGCAAACTGCTACTTCTCAGCAACCATCAGGAGGGACTGTTGTACCCTACTATTCTTGGTTTTCTGGAATTACTCAGTTTCAAAAGGGAAAGGAGTTTGAATTTGCAGAGGGACAAGGTGTGCCTATTGCACCAGGAGTCCCAGCTACTGAAGCTAAGGGTTACTGGTACAGACACAACAGACGTTCTTTTAAAACAGCCGATGGCAATCAGCGTCAACTGCTGCCACGATGGTACTTTTACTACCTGGGAACAGGACCGCATGCCAAAGACCAGTACGGCACCGACATTGACGGAGTCTTCTGGGTCGCTAGTAACCAGGCTGATATTAATACCCCGGCTGACATTGTCGATCGGGATCCAAGTAGCGATGAGGCTATTCCGACTAGGTTTCCGCCTGGCACGGTACTCCCTCAAGGTTACTATATTGAAGGCTCAGGAAGGTCTGCTCCTAATTCCAGATCTACTTCGCGCGCACCCAACAGAGCCCCTAGT---TCAGGATCGCGTAGTAGAGCCAATTCTGGCAATAGAACCTCT------------ACCCCTGGTGTAACTCCTGATATGGCTGATCAAATTGCTAGTCTTGTTCTGGCAAAACTTGGCAAGGATGCCACTAAGCCTCAGCAAGTAACTAAGCAGACTGCCAAAGAGGTCAGACAGAAAATTTTGAATAAGCCCCGCCAGAAGAGGAGCCCCAATAAACAATGCACTGTTCAGCAGTGTTTTGGGAAGAGAGGCCCTAATCAGAATTTTGGTGGTGGAGAAATGTTAAAACTTGGAACTAGTGACCCACAGTTTCCCATTCTTGCAGAACTCGCACCCACAGCTGGTGCGTTTTTCTTTGGATCAAGATTAGAGTTGGCCAAAGTGCAGAATTCTTCTGGGAATCCTGATGAGCCCCAGAAGGATGTTTATGAATTGCGCTATAATGGCGCGATTAGATTTGACAGCACACTCTCAGGTTTTGAAACCATTATGAAGGTGCTTAACCAGAATTTGAATGCCTATCAACATCAG------GAA------GATGGG---------ATGATGAATATT------AGTCCTAAACCACAGCGGCAGCGTGGTCAGAAGAATGGACAAGTA------------GAAAATGATAATATAAGTGTTGCAGCGCCTAAAAGCCGTGTGCAGCAAAATAAGAGCAGAGAGTTGACAGCAGAGGACATCAGCCTTCTTAAGAAG---ATGGATGAGCCCTATACTGAAGATACCTCAGAAATA------------TAA
>KY994645_Porcine_China_2008-08-21
ATGTCTTTCACTCCTGGCAAGCAGTCCAGC---AGTAGAGCGTCCTCTGGAAATCGTTCTGGTAATGGCATCCTTAAG------------TGGGCCGATCAGTCCGACCAGTCTAGAAATGTTCAAACCAGGGGTAGAAGAGTTCAATCCAAGCAAACTGCTACTTCTCAGCAACCATCAGGAGGGACTGTTGTACCCTACTATTCTTGGTTCTCTGGAATTACTCAGTTTCAAAAGGGAAAGGAGTTTGAATTTGCAGAGGGACAAGGTGTGCCTATTGCACCAGGAGTCCCATCTACTGAAGCTAAGGGGTACTGGTACAGACACAACAGACGTTCTTTTAAAACAGCCGACGGCAATCAGCGTCAACTGCTGCCACGATGGTACTTTTACTACCTGGGAACAGGACCGCATGCCAAAGACCAGTACGGCACCGACATTGACGGTGTCTTCTGGGTCGCTAGTAACCAGGCTGATATTAATACCCCGGCTGACATTGTCGATCGGGATCCAAGTAGCGATGAGGCTATTCCGACTAGGTTTCCGCCAGGCACGGTACTCCCTCAAGGTTACTATATTGAAGGCTCAGGAAGGTCTGCTCCTAATTCCAGATCTACTTCGCGTGCACCCAATAGAGCCCCTAGT---GCAGGATCGCGTAGTAGAGCCAATTCTGGCAATAGAACCTCT------------ACCCCTGGTGTAACACCTGACATGGCTGATCAAATTGCTAGTCTTGTTCTGGCAAAACTTGGCAAGGATGCCACTAAGCCTCAGCAAGTAACTAAGCAGACTGCCAAAGAGGTCAGACAGAAAATCTTGAATAAGCCCCGCCAGAAGAGGAGCCCCAACAAACAATGCACTGTTCAGCAGTGTTTTGGGAAGAGAGGCCCCAATCAGAATTTTGGTGGTGGAGAAATGTTAAAACTTGGAACTAGTGACCCACAGTTCCCCATTCTTGCAGAACTCGCACCTACAGCTGGTGCGTTTTTCTTTGGATCAAGATTAGAGTTGGCCAAAGTGCAGAATTTGTCTGGGAATCCTGACGAGCCCCAGAAGGATGTTTATGAATTGCGCTATAATGGCGCGATTAGATTTGACAGCACACTCTCAGGTTTTGAAACCATTATGAAGGTGCTTAACCAGAATTTGAATGCCTATCAACATCAG------GAA------GATGGG---------ATGATGAATATT------AGTCCTAAACCACAGCGGCAGCGTGGTCAGAAGAATGGACAAGTA------------GAAAATGATAATGTAAGTGTTGCAGCGCCTAAAAGCCGTGTGCAGCAAAATAAGAGTAGAGAGTTGACAGCAGAGGACATCAGCCTTCTTAAGAAG---ATGGATGAGCCCTATACTGAAGATACCTCAGAAATA------------TAA
>MF083115_Porcine_China_2014-03-
ATGTCTTTCACTCCTGGCAAGCAGTCCAGC---AGTAGAGCGTCCTCTGGAAATCGTTCTGGTAATGGCATCCTTAAG------------TGGGCCGATCAGTCCGACCAGTCTAGAAATGTTCAAACCAGGGGTAGAAGAGTTCAATCCAAGCAAACTGCTACTTCTCAGCAACCATCAGGAGGGACTGTTGTACCCTACTATTCTTGGTTCTCTGGAATTACTCAGTTTCAAAAGGGAAAGGAGTTTGAATTTGCAGAGGGACAAGGTGTGCCTATTGCACCAGGAGTCCCATCTACTGAAGCTAAGGGGTACTGGTACAGACACAACAGACGTTCTTTTAAAACAGCCGACGGCAATCAGCGTCAACTGCTGCCACGATGGTACTTTTACTACCTGGGAACAGGACCGCATGCCAAAGACCAGTACGGCACCGACATTGACGGTGTCTTCTGGGTCGCTAGTAACCAGGCTGATATTAATACCCCGGCTGACATTGTCGATCGGGATCCAAGTAGCGATGAGGCTATTCCGACTAGGTTTCCGCCAGGCACGGTACTCCCTCAAGGTTACTATATTGAAGGCTCAGGAAGGTCTGCTCCTAATTCCAGATCTACTTCGCGTGCACCCAATAGAGCCCCTAGT---GCAGGATCGCGTAGTAGAGCCAATTCTGGCAATAGAACCTCT------------ACCCCTGGTGTAACACCTGACATGGCTGATCAAATTGCTAGTCTTGTTCTGGCAAAACTTGGCAAGGATGCCACTAAGCCTCAGCAAGTAACTAAGCAGACTGCCAAAGAGGTCAGACAGAAAATCTTGAATAAGCCCCGCCAGAAGAGGAGCCCCAACAAACAATGCACTGTTCAGCAGTGTTTTGGGAAGAGAGGCCCCAATCAGAATTTTGGTGGTGGAGAAATGTTAAAACTTGGAACTAGTGACCCACAGTTCCCCATTCTTGCAGAACTCGCACCTACAGCTGGTGCGTTTTTCTTTGGATCAAGATTAGAGTTGGCCAAAGTGCAGAATTTGTCTGGGAATCCTGACGAGCCCCAGAAGGATGTTTATGAATTGCGCTATAATGGCGCGATTAGATTTGACAGCACACTCTCAGGTTTTGAAACCATTATGAAGGTGCTTAACCAGAATTTGAATGCCTATCAACATCAG------GAA------GATGGG---------ATGATGAATATT------AGTCCTAAACCACAGCGGCAGCGTGGTCAGAAGAATGGACAAGTA------------GAAAATGATAATGTAAGTGTTGCAGCGCCTAAAAGCCGTGTGCAGCAAAATAAGAGTAGAGAGTTGACAGCAGAGGACATCAGCCTTCTTAAGAAG---ATGGATGAGCCCTATACTGAAGATACCTCAGAAATA------------TAA
>AF481863_Porcine_Canada_1998-12-
ATGTCTTTCACTCCTGGCAAGCAGTCCAGC---AGTAGAGCGTCCTCTGGAAATCGTTCTGGTAATGGCATCCTTAAG------------TGGGCCGATCAGTCCGACCAGTCTAGAAATGTTCAAACCAGGGGTAGAAGAGTTCAATCCAAGCAAACTGCTACTTCTCAGCAACCATCAGGAGGGACTGTTGTACCCTACTATTCTTGGTTCTCTGGAATTACTCAGTTTCAAAAAGGAAAGGAGTTTGAATTTGCAGAGGGACAAGGTGTGCCTATTGCACCAGGAGTCCCAGCTACTGAAGCTAAGGGGTACTGGTACAGACACAACAGACGTTCTTTTAAAACAGCCGATGGCAATCAGCGTCAACTGCTGCCACGATGGTACTTTTACTACCTGGGAACAGGACCGCATGCCAAACACCAGTACGGCACCGACATTGACGGAGTCTTCTGGGTCGCTAGTAACCAGGCTGATATTAATACCCCGGCTGACATTGTCGATCGGGATCCAAGTAGCGATGAGGCTATTCCGACTAGGTTTCCGCCTGGCACGGTACTCCCTCAAGGTTACTATATTGAAGGCTCAGGAAGGTCTGCTCCTAATTCCAGATCTACTTCGCGCGCACCCAATAGAGCCCCTAGT---GCAGGATCACGTAGTAGAGCCAATTCTGGCAATAGAACCTCC------------ACCCCTGGTGTAACACCTGACATGGCTGATCAAATTGCTAGTCTCGTTCTGGCAAAACTTGGCAAGGATGCCACTAAGCCTCAGCAAGTTACTAAGCAGACTGCCAAAGAGGTCAGACAGAAAATTTTGAATAAGCCCCGCCAGAAGAGGAGCCCCAATAAACAATGCACTGTTCAGCAGTGTTTTGGGAAGAGAGGCCCTAATCAGAATTTTGGTGGTGGAGAAATGTTAAAACTTGGCACTAGTGACCCACAGTTTCCCATTCTTGCAGAACTCGCACCCACAGCTGGTGCGTTTTTCTTTGGATCAAGATTAGAGTTGGCCAAAGTGCAGAATTTGTCTGGGAATCCTGACGAGCCCCAGAAGGATGTTTATGAATTGCGCTATAATGGCGCGATTAGATTTGACAGCACACTCTCAGGTTTTGAAACCATTATGAAGGTGCTTAACCAGAATTTGAATGCCTATCAACATCAG------GAA------GATGGG---------ATGATGAATATT------AGTCCTAAACCACAGCGGCAGCGTGGTCAGAAGAATGGACAAGTA------------GAAAATGATAATATAAGTGTTGCAGCGCCTAAAAGCCGTGTGCAGCAAAATAAGAGTAGAGAGTTGACAGCAGAGGACATCAGCCTTCTTAAGAAG---ATGGATGAGCCCTATACTGAAGATACCTCAGAAATA------------TAA
>KF294370_Murine_China_2013--
ATGTCTTTTATTCCCGGCCAACAAAATGCTGGAAGTAGAAGCTCCTCTGGAAACCGCTCTGGTAATGGAATCCTCAAGAAA---ACCTCTTGGGCTGACCAATCAGAGCGACCTCAAAATAATTCAACTAGAGGCAGAAGGACTCAGCCCAAACAAACTGCGTCCAGTCAG------CAATCAGGAAATGTGGTACCCCACTATTCCTGGTTCTCTGGAATTACTCAGTTCCAAAAGGGCAAAGAGTTCCACTTTAATGACGGCCAAGGTGTGCCTATTGCCACTGGAATCCCTGCTACTGAAGCAAAGGGATATTGGTATAGACACAACCGCAGGTCCTTTAAAACAGCTGATGGTCAACAGAAGCAATTGTTGCCCAGGTGGTATTTTTACTACCTTGGATCTGGACCCTATGCATCCGCAAACTATGGAGACGACATTGAAGGAGTCTTCTGGGTTGCGAGTGCTCAAGCTGATACAGGTACCCCTTCTGATGTTCCGGAAAGGGATCCTAGTAGTCATGAGGCTATCCCTACTCGGTTTTCGCCTGGTACGGTTTTGCCTCAGGGTTACTACATTGAAGGCTCAGGAAGGTCTGCTCCTAATAGTCAACCAGGCTCACGCTCTCAATCGCGTGGTCTCAAT------AGAAGTGCCAGTAGGAGCAACTCAAATCAAAGACAATCT------------GCCTCTGTAGTTAAACCTGACATGGCTGAAGAGATTGCTAGTCTTGTTTTGGCTAAGCTCGGCAAAGATCCTAGCAAGCCGCAGCAAGTTACTAAGCAGAATGCCAAAGAAGTTAGGCAAAAGATATTGAACAAACCTCGTCAAAAGAGGACCCCAAACAAGCAATGCAATGTGCAGCAATGTTTTGGGAAGAGAGGTCCCAATCAGAATTTTGGGAACTCTGAAATGTTAAAACTTGGAACTAGTGATCCACAGTTCCCCATTCTTGCAGAGTTGGCACCGACACCGGCTGCCTTCTTTTTTGGATCTAAATTGGAATTGGCCAAAAGAGAT------TCTGGTGAAGTGGATGAACCCACCAAGGATGTGTATGAATTGCGCTATTCAGGTGCAATAAGATTTGATAGTACTCTACCTGGTTTTGAGACTATCATGAAAGTTTTGAATGAAAATTTGAATGCCTACCAG---ATC---CATCAA------GCTGGTGGT------GTAGATGTTGTG------AGCCCAAAACCTCAACGTAAAAGAGGTACAAAACAAATGGCTCAA---------AGTGAAGCAGATAATGTAAGTGTTGCGAAGCCCAAGAGTGCAGTGCAGCGCAATGTAATTAGAGAATTGACTCCAGAGGATCACAGCTTGCTTGCCAGG---CTTGATGAACCGTATGTGGAGGACTCTATAGCT---------------TAA
>KF294371_Murine_China_2013--
ATGTCTTTTATTCCCGGCCAACAAAATGCTGGAAGTAGAAGCTCCTCTGGAAACCGCTCTGGTAATGGAATCCTCAAGAAA---ACCTCTTGGGCTGACCAATCAGAGCGACCTCAAAATAATTCAACTAGAGGCAGAAGGACTCAGCCCAAACAAACTGCGTCCAGTCAG------CAATCAGGAAATGTGGTACCCCACTATTCCTGGTTCTCTGGAATTACTCAGTTCCAAAAGGGCAAAGAGTTCCACTTTAATGACGGCCAAGGTGTGCCTATTGCCACTGGAATCCCTGCTACTGAAGCAAAGGGATATTGGTATAGACACAACCGCAGGTCCTTTAAAACAGCTGATGGTCAACAGAAGCAATTGTTGCCCAGGTGGTATTTTTACTACCTTGGATCTGGACCCTATGCATCCGCAAACTATGGAGACGACATTGAAGGAGTCTTCTGGGTTGCGAGTGCTCAAGCTGATACAGGTACCCCTTCTGATGTTCCGGAAAGGGATCCTAGTAGTCATGAGGCTATCCCTACTCGGTTTTCGCCTGGTACGGTTTTGCCTCAGGGTTACTACATTGAAGGCTCAGGAAGGTCTGCTCCTAATAGTCAACCAGGCTCACGCTCTCAATCGCGTGGTCCCAAT------AGAAGTGCCAGTAGGAGCAACTCAAATCAAAGACAATCT------------GCCTCTGTAGTTAAACCTGACATGGCTGAAGAGATTGCTAGTCTTGTTTTGGCTAAGCTCGGCAAAGATCCTAGCAAGCCGCAGCAAGTTACTAAGCAGAATGCCAAAGAAGTTAGGCAAAAGATATTGAACAAACCTCGTCAAAAGAGGACCCCAAACAAGCAATGCAATGTGCAGCAATGTTTTGGGAAGAGAGGTCCCAATCAGAATTTTGGGAACTCTGAAATGTTAAAACTTGGAACTAGTGATCCACAGTTCCCCATTCTTGCAGAGTTGGCACCGACACCGGCTGCCTTCTTTTTTGGATCTAAATTGGAATTGGCCAAAAGAGAT------TCTGGTGAAGTGGATGAACCCACCAAGGATGTGTATGAATTGCGCTATTCAGGTGCAATAAGATTTGATAGTACTCTACCTGGTTTTGAGACTATCATGAAAGTTTTGAATGAAAATTTGAATGCCTACCAG---ATC---CATCAA------GCTGGTGGT------GTAGATGTTGTG------AGCCCAAAACCTCAACGTAAAAGAGGTACAAAACAAATGGCTCAA---------AGTGAAGCAGATAATGTAAGTGTTGCGAAGCCCAAGAGTGCAGTGCAGCGCAATGTAATTAGAGAATTGACTCCAGAGGATCACAGCTTGCTTGCCAGG---CTTGATGAACCGTATGTGGAGGACTCTATAGCT---------------TAA
>KY370048_Murine_China_2015-01-
ATGTCTTTTATTCCCGGCCAACAAAATGCTGGAAGTAGAAGCTCCTCTGGAAACCGCTCTGGTAATGGAATCCTCAAGAAA---ACATCTTGGGCTGACCAATCGGAGCGACTTCAAACTAATTCAGATAGAGGCAGAAGGACTCAGCCCAAACAAACTGCGTCCAGTCAG------CAATCAGGAAATGTGGTACCCCACTATTCCTGGTTCTCTGGAATCACTCAGTTCCAAAAGGGCAAAGAGTTCCATTTTAATGACGGCCAAGGTGTGCCTATTGCCGCTGGAATCCCTGCTACTGAAGCAAAGGGATATTGGTATAGACATAACCGCAGGTCATTTAAAACAGCAGATGGTCAGCAAAAGCAGCTGTTGCCGCGATGGTATTTCTACTATTCAGGCACAGGGCCATACGCTACCGCAACCTATGGAGACAAAATTGAAGGTGTCTTTTGGGTTGCGGATGCTCAAGCTGATACTAGTACCCATTCCGATATTGCGGAGAGGGATCCCAGTAGCCATGAAGCTTTCCCTACTAGGTTTGCGCCTGGTACGGTTTTGCCTCAGGGGTACTATGTTGAAGGCTCGGGAAGGTCTGCTCCTAATAGCCAACCAAATTCGCGTTCTCAATCTAGGGGACCAGGT---------GGCCGTGCTCGGAGCAGCTCAAACCAGCGACAGTCT------------GCCTCCGTAGTTAAACCTGATATGGCCGAAGAAATTGCTAGTCTTGTTTTGGCTAAGCTTGGCAAAGATCCGAGCAAGCCTCAGCAGGTCACTAAGCAGAATGCCAAAGAAGTCAGGCAAAAAATTTTGAATAAACCTCGTCAAAAGAGGACCCCTAATAAGCAGTGCAATGTTCAGCAGTGCTTTGGCAAAAGAGGACCCAACCAGAACTTTGGGAACTCTGAAATGTTGAAACTTGGAACTAGTGATTCACAGTTCCCCATTCTTGCAGAGTTGGCACCTACACCAGCTGCCTTCTTCTTTGGATCTAAATTGGAATTGGCCAAAAGAGAT------TCTGGTGAAGCGGATGAGCCCACCAAGGATGTGTATGAATTGCGCTATTCAGGTGCAATAAGATTTGATAGTACTTTACCTGGTTTTGAGACCATCATGAAAGTATTGAATGAGAATTTGAATGCCTACCAG---GGC---CATCAA------GCTGGTAGT------GCAGATGTTGTG------AGCCCAAGACCTCAGCGTAAAAGAGGTACAAAACAAATGGCTCAA---------AGTGAAGTAGATAATGTAAGTGTTGCAAAGCCCAAGAGTGCAGTGCAGCGCAATGTAATTAGAGAATTGACCCCAGAGGATCACAGCTTGCTTGCCAGG---CTTGATGAACCTTATGTGGAAGACTCTACAGCT---------------TAA
>KY370049_Murine_China_2015-06-
ATGTCTTTTATTCCCGGCCAACAGAACGCTGGAAGTAGAAGCTCCTCTGGAAATCGCTCTGGCAATGGAATCCTCAAGAAA---ACCTCTTGGGCTGACCAAACCGAGCGAAACCAGTCTAATTCAAATAGAGGCAGAAGAACTCAGCCTAAGCAGACTGCTTCCAGTCAA------CAGCAAGGAAGTGTGGTACCCCACTATTCCTGGTTTTCTGGAATCACTCAGTTCCAAAAAGGCAAAGAGTTCCATTTTAATGAAGGACAGGGTGTGCCTATTGCCAATGGAATTCCTGCTACTGAAGCAAAGGGATATTGGTATAGACACAACCGCAGGTCCTTTAAAACAGCTGATGGTCAACAGAAGCAATTGCTGCCCAGGTGGTATTTCTACTACCTTGGATCTGGACCATATGCATCAGCAAACTATGGAGACGACATTGAAGGAGTCTTCTGGGTTGCGAGCAATCAAGCTGATACAACTACCCCTTCTGATGTTGCGGAAAGGGATCCCAGTAGCCACGAAGCTTTCCCTACTCGGTTTGCGCCTGGTACGGTTTTGCCTCAGGGTTACTATGTTGAAGGCTCAGGAAGGTCTGCTCCTAATAGTCAACCAGGTTCACGCTCTCAATCGCGTGGTTCCAAT------AGAGCCAATAGTAGGAGCACCTCAAATCAAAGACAATCT------------GCCTCTGTAGTTAAACCTGACATGGCTGAAGAGATTGCTAGTCTTGTTCTGGCTAAGCTTGGCAAAGATCCTAGCAAGCCGCAGCAAGTTACTAAGCAGAATGCCAAGGAGGTCAGGCAGAAGATTTTGAATAAACCTCGTCAAAAGAGGACCCCAAACAAGCAATGCAATGTGCAGCAATGTTTTGGGAAGAGAGGTCCCAATCAAAATTTTGGGAACTCTGAAATGTTAAAACTTGGAACTAGTGATCCACAGTTCCCCATTCTTGCAGAGTTAGCCCCTACACCGGGTGCTTTCTTCTTTGGATCTAAATTGGAATTGGCCAAAAGAGAT------TCTGGTGAGGCGGATGAACCCACCAAGGATGTGTATGAATTGCGCTATTCAGGTGCAATAAGATTTGATAGTACTCTACCTGGTTTTGAGACTATCATGAAAGTTTTGAATGAGAATTTGAATGCCTACCAG---AAC---CATCAA------GCTGGTAGT------GTGGATGTTGTG------AGCCCAAAACCTCAGCGTAAACGAGGTACAAAACAAATGGCTCAACATGTTAATGATAATGTAGATAATGTAAGTGTTGCTAAGCCCAAGAGTGCAGTGCAGCGCAATGTAATTAGAGAATTAACCCCAGAGGATCACAGCTTGCTTGCCAAG---CTGGACGAGCCTTATGTGGATGACTCTACAGTG---------------TAA
>KY370051_Murine_China_2015-05-
ATGTCTTTTATTCCCGGCCAACAAAATGCTGGTAGTAGAAGCTCCTCTGGAAACCGCTCTGGAAATGGGATCCTCAAGAAA---ACTTCTTGGGCTGACCAATCTGAGCGACCACAAAATAATTCAACTAGAGGCAGAAGGACTCAGCCCAAACAAACTGTGTCCAGTCAG------CAATCAGGAAATGTGGTACCCCACTATTCCTGGTTCTCTGGAATTACTCAGTTCCAAAAGGGCAAAGAGTTCCATTTTAATGCCGGCCAAGGTGTGCCTATTGCCACTGGAATCCCTGCTACTGAAGCAAAGGGGTATTGGTATAGACACAACCGCAGGTCCTTTAAAACAGCTGATGGTCAACAGAAGCAATTGTTGCCCAGGTGGTATTTTTACTACCTTGGATCTGGACCCTACGCATCCGCAAACTATGGAGACGACATTGAAGGAGTCTTCTGGGTTGCGAGTGCTCAAGCTGATACAGGTACCCCTTCTGATGTTCCGGAAAGGGATCCCAGTAGTCATGAGGCTATCCCTACTCGGTTTTCGCCTGGTACGGTTTTGCCTCAGGGTTACTATATTGAAGGCTCAGGAAGGTCTGCTCCTAATAGTCAACCAGGCTCACGCTCTCAATCGCGTGGTCCCAAT------AGAAGTGCCAGTAGGAGCAACTCAAATCAAAGACAATCT------------GCCTCTGTAGTTAAACCTGACATGGCTGAAGAGATTGCTAGTCTTGTTCTGGCTAAGCTCGGCAAAGATCCTAGCAAGCCGCAGCAAGTTACTAAGCAGAATGCCAAAGAAGTTAGGCAAAAGATTTTGAACAAACCTCGTCAAAAGAGGACCCCAAACAAGCAATGCAATGTGCAGCAATGTTTTGGGAAGAGAGGTCCCAATCAGAATTTTGGGAACTCTGAAATGTTAAAACTTGGAACTAGTGATCCACAGTTCCCCATTCTTGCAGAGTTGGCACCGACACCGGCTGCCTTCTTTTTTGGATCTAAATTGGAATTGGCCAAAAGAGAT------TCTGGTGAAGCGGATGAACCCACCAAGGATGTGTATGAATTGCGCTATTCAGGTGCAATAAGATTTGATAGTACTCTACCTGGTTTTGAGACTATCATGAAAGTTTTGAATGAAAATTTGAATGCCTACCAG---ACC---CATCAA------GCTGGTGGT------GTAGATGTTGTG------AGCCCAAAACCTCAACGTAAAAGAGGTACAAAACAAATGGCTCAA---------AGTGAAGCAGATAATGTAAGTGTTGCGAAGCCCAAGAGTGCAGTGCAGCGCAATGTAATTAGAGAATTGACTCCAGAGGATCACAGCTTGCTTGCCAGG---CTTGATGAACCGTATGTGGAGGACTCTATAGCT---------------TAA
>MH687968_Murine_Vietnam_2014-11-14
ATGTCTTTTACTCCCGGCCAACAAAATGCTGGAAGCAGAAGCTCCTCTGGAAGCCGCTCTGGTAATGGCATTCTCAAGAAA---ACATCTTGGGCAGATCAAGCCGAGCGACCCCAAAATAATTCTACTAGAGGCAGAAGATCTCAGCCCAAACAAACTGCTAATACTCAG------CAGTCAGGAAACGTGGTCCCCCACTACTCCTGGTTTTCTGGAATTACACAATTCCAAAAGGGCAAAGAATTCCAATTTCAAGATGGCCAGGGTGTGCCTATTGCCGCTGGAATCCCTGCTACAGAAGCAAAGGGCTACTGGTATAGACACAACCGCCGGTCTTTCAAAACAGCTGATGGCCAGCAAAAGCAACTGCTACCCCGATGGTATTTCTACTACCTCGGGTCTGGCCCTCATGCGAACGCAGCCTATGGTGATGACATCGATGGTGTCTTCTGGGTTGCGAGTCCTCAAGCTGATACTAGCGCCCCTTCCGATGTTGCGGAAAGGGATCCTAGTAGCCATGAAGCTTTCCCTACTCGGTTTGCGCCTGGCACGGTTCTGCCTCAAGGCTACTATGTTGAAGGCTCAGGAAGGTCTGCTCCTAATAGTCAACCAGCTTCGCGTTCTCAGTCACGCGGGCCGAGT------AGATCTTCCAGTAGAAGCAACTCAAACCAAAGACAGTCT------------GCCTCTATAGTTAAACCTGACATGGCTGAAGAAATTGCTAGTCTTGTTTTGGCCAAGCTCGGTAAAGATCCTAGTAAGCCTCAGCAAGTTACTAAGCAGAATGCCAAAGAAATCAGGCAAAAGATTTTGAATAAACCTCGCCAAAAGAGGACCCCAAACAAGCAATGCAATGTGCAGCAGTGTTTTGGGAAGAGAGGTCCCAATCAAAATTTTGGGAACTCTGAGATGTTAAAACTTGGAACTAGTGATCCACAGTTCCCCATTCTTGCAGAGTTGGCACCAACACCAGCTGCCTTCTTCTTTGGATCTAAATTGGAATTGGCCAAAAGAGAT------TCTGGTGATGTGGATGAACCCACCAAGGATGTGTATGAATTGCGCTATTCAGGTGCAATAAGGTTTGATAGTACTCTACCTGGTTTTGAGACTATCATGAAAGTTTTGAATGAAAATTTGAATGCCTACCAG---AAC---CATCAA------GCTGGTGGT------GTAGATGTTGTG------AGCCCAAAACCTCAGCGTAAAAGAGGAACAAAACAAACGGCTCAA---------AGTGAAGTAGATAATGTAAGTGTTGCAAAGCCAAAGAGTGTAGTGCAGCGCAATGTAATTAGAGAACTCACACCAGAGGATCACAGCTTGCTTGCCAAG---CTAGATGAACCGTATATTGAGGACTCTACAGTT---------------TAA
>MH687970_Murine_Vietnam_2014-11-12
ATGTCTTTTACTCCCGGCCAACAAAATGCTGGAAGCAGAAGCTCCTCTGGAAGCCGCTCTGGTAATGGCATTCTCAAGAAA---ACATCTTGGGCAGATCAAGCCGAGCGACCCCAAAACAATTCTATTAGAGGCAGAAGATCTCAGCCCAAACAAACTGCTAATACTCAG------CAGTCAGGAAATGTGGTCCCCCACTACTCCTGGTTTTCTGGAATTACACAATTCCAAAAGGGCAAAGAATTTCAATTTCAAGATGGCCAGGGTGTGCCTATTGCCGCTGGAATCCCTGCTACAGAAGCAAAGGGTTACTGGTATAGACACAACCGCCGGTCTTTCAAAACAGCTGATGGCCAGCAAAAGCAACTGCTACCCCGATGGTATTTCTACTACCTCGGGTCTGGCCCCCATGCGAACGCAGCCTATGGTGATGACATCGATGGTGTCTTCTGGGTTGCGAGTCCTCAAGCTGATACTAGCGCCCCTTCCGATGTTGCGGAAAGGGATCCCAGTAGCCATGAAGCTTTCCCTACTCGGTTTGCGCCTGGCACGGTTCTGCCTCAAGGCTACTATGTTGAAGGCTCAGGAAGGTCTGCTCCTAATAGTCAACCAGCTTCGCGTTCTCAGTCACGCGGGCCGAGT------AGATCTTCCAGTAGAAGCAACTCAAACCAAAGACAGTCT------------GCCTCTATAGTTAAACCTGACATGGCTGAAGAAATTGCTAGTCTTGTTTTGGCCAAGCTCGGTAAAGATCCTAGTAAGCCTCAGCAAGTTACTAAGCAGAATGCCAAAGAAATCAGGCAAAAGATTTTGAATAAACCTCGTCAAAAGAGGACCCCAAACAAGCAATGCAATGTGCAGCAGTGTTTTGGGAAGAGAGGTCCCAATCAAAATTTTGGGAACTCTGACATGTTAAAACTTGGAACTAGTGACCCACAGTTCCCGATTCTTGCAGAGTTGGCACCAACACCAGCTGCCTTCTTTTTTGGATCTAAATTGGAATTGGCCAAAAGAGAT------TCTGGTGATGTTGATGAACCCACCAAGGATGTTTATGAATTGCGCTATTCTGGTGCAATAAGATTTGATAGTACTCTGCCTGGTTTTGAGACTATCATGAAAGTTTTGAATGATAATTTGAATGCCTACCAG---AAT---CATCAA------GCTGGTAGT------GTTGATGTTGCT------AGCCCTAAACCTCAACGCAAGCGAGGTACTAAACAAGGGGTTCAGCAT------GCAGAAGTAGATAATGTAAGTGTTGCAAAGCCTAAGAGTGCGGTGCAGCGCAATGTAATTAGAGAACTCACTCCAGAGGATCACAGCTTGCTTGCCAAG---CTAGATGAACCTTATATTGAGGACTCTACAGTT---------------TAA
>NC017083_Rabbit_China_2006--
ATGTCCTTTACTCCTGGTAAGCAACCCAGC---AGTAGAGCGTCCTCTGGAAATCGTGCTGGTAATGGCATCCTTAAG------------TGGGCCGATCAGTCCGAACAGTCTAGAAATATTCAAACCAGGGGTAGAAGAGCTCAACCCAAGCAAACTGTTACTTCTCAGCAACCAACGGGAGGGAACGTTGTACCCTACTATTCTTGGTTCTCTGGAATTACTCAGTTTCAAAAGGGAAAGGAGTTTGAATTTGCAGAAGGACAAGGTGTGCCTATTGCACCAGGAGTCCCAGCTACTGAAGCTAAGGGGTATTGGTACAGACACAGCAGACGTTCTTTTAAAACAGCCGACGGCAATCAGCGTCAATTGCTGCCACGATGGTATTTCTACTATCTGGGAACAGGACCGCATGCTAAAGACCAGTATGGCACCGACATTGACGGAGTCTTCTGGGTCGCTAGCAACCAGGCTGATGTTAATACCCCGGCTGACATTCTCGATCGGGACCCAAGTAGCGATGAGGCTATTCCGACTAGGTTTCCGCCTGGCACGGTACTCCCTCAAGGCTACTATATTGAAGGCTCAGGAAGGTCTGCTCCTAATTCCAGATCTACTTCTCGCGCATCCAGCAGAGCCTCTAGT---GCAGGATCGCGTAGTAGAGCCAATTCAGGTACTAGAACCCCT------------ACCTCTGGTGTAACACCTGACATGGCTGATCAAATTGCTAGTCTTGTTCTGGCAAAGCTTGGCAAGGATGCCACAAAGCCTCAACAAGTAACTAAGCAGACAGCCAAAGAAGTCAGACAGAAAATTTTGAACAAACCCCGCCAAAAGAGGAGCCCCAATAAACAATGCACTGTTCAGCAGTGTTTTGGGAAGAGAGGCCCCAATCAGAATTTTGGTGGTGGAGAAATGTTAAAACTTGGAACTAGTGATCCACAGTTCCCCATTCTTGCAGAACTCGCACCCACAGCAGGTGCGTTTTTCTTTGGATCAAGATTAGAGTTGGCCAAAGTGCAGAATTTGTCTGGGAATGCTGATGAACCCCAGAAGGATGTTTATGAATTGCGCTATAGTGGCGCGATTAGATTTGATAGTACACTTTCAGGTTTTGAAACTATAATGAAGGTGTTAAATGAGAATTTGAATGCCTATCAGCAACAG---------------GATGAT---------------GGGATG------AGTCCTAAACCACAGCGTCAGCGTGGTCAAAGG------AAGGGA------------GAAAATGATAATATAAGTGTTGCAGTGCCCAAAAGCCGCGTGCAGCAAAATAAGAGCAGAGAGTTGACAGCAGAGGACATCAGCCTTCTTAAGAAG---ATGGATGAGCCTTATACTGAAGACACCTCAGAAATA------------TAA
>AB555559_Equine_Japan_2009-06-
ATGTCTTTCACTCCTGGCAAGCAGTCCAGT---AGTAGAGCATCCTCTGGAAATCGTGCTGGTAATGGAATCCTTAAG------------TGGGCCGACCAGTCCGACCAGTCTACAAATTTTCAAACCAGAGGTAGAAGAGCTCAACCCAAGCAAACTGCTACTTCT---CAACCAGCAGGAGGGAATGTTGTTCCCTACTACTCTTGGTTCTCTGGAATTACCCAGTTTCAAAAGGGAAAGGAGTTTCAATTTGCTGAAGGACAAGGTGTGCCTATTGCACCAGGAATCCCATCTACTGAAGCTAAGGGGTATTGGTACAGACACAACCGACGTTCTTTTAAAACAGCCGATGGCAATCAACGCCAATTGTTGCCACGCTGGTATTTTTACTACTTGGGAACAGGCCCGCATGCTAAGGCCCAGTATGGCACCGTTATTGACGGAGTCTTCTGGGTCGCTAACAAGCAGGCTGATGTTAATACCCCAGCTGACGTTGTCGATCGGGACCCAAGCTGTGATGAGGCTATTCCGACTAGGTTTCCGCCTGGTACGGTACTCCCTCAAGGTTACTATATTGAAGGCTCGGGAAGGTCTGTTTCTAATTCCAGATCTACTTCCCGCGCATCCAGTAGAGCCTCTAGT---GCAGGATCAAGAAGTAGAGCCAATTCCGGCACTAGAACATCT------------ACCTCTGGTGTGACACCTGATATGGCTGATCAGATTGCTAGTCTTGTGCTGGCTAAGCTTGGTAAGGATGCCACAAAGCCGCAGCAAGTTACTAAGCAGACTGCCAAAGAAGTCAGGCAGAAAATTTTGAATAAGCCTCGCCAAAAGAGGAGCCCAAATAAACAATGCACTGTTCAGCAGTGTTTTGGTAAAAGGGGTCCCAATCAAAATTTTGGCGGAGCAGAAATGTTAAAACTGGGAACTAGTGATCCACAGTTCCCCATTCTTGCAGAGCTTGCACCTACAGCAGGTGCATTTTTCTTTGGATCAAGACTAGAGTTGGCCAAAGTACAGAATTTGTCTGGGAGTGTTGATGAGCCCCAGAAGGATGTTTATGAATTGCGCTATAATGGCGCGATTAGATTTGACAGCACACTTCCAGGTTTTGAAACTATAATGAAGGTGCTGAACGAGAATTTGAATGCCTATCAACAACAG---------------GATGAT---------GGGACGAATATG------AGCCCAAAACCACAGCGACAGCGTGGTCAAAAGAAGGGT---GGA------------GAAAATGAAGATGTAAGTGTTGCAGCGCCTAAGAGTCGCGTGCAGCAAAATAAGAGTAGAGAGTTGACTGCAGAGGACATCAGCCTTCTTAAGCAG---ATGGATGATCCCCTCACCGAAGATAACTCTGAAATG------------TAA
>AB671298_Equine_Japan_2004-12-
ATGTCTTTCACTCCTGGCAAGCAGTCCAGT---AGTAGAGCATCCTCTGGAAATCGTGCTGGTAATGGAATCCTTAAG------------TGGGCCGACCAGTCCGACCAGTCTACAAATTTTCAAACCAGAGGTAGAAGAGCTCAACCCAAGCAAACTGCTACTTCT---CAACCAGCAGGAGGGAATGTTGTTCCCTACTACTCTTGGTTCTCTGGAATTACTCAGTTTCAAAAGGGAAAGGAGTTTCAATTTGCCGAAGGACAAGGTGTGCCTATTGCACCAGGAATCCCAGCTACTGAAGCTAAGGGGTATTGGTACAGACACAACCGACGTTCTTTTAAAACAGCCGATGGCAATCAACGCCAATTGTTGCCACGCTGGTATTTTTACTACTTGGGAACAGGCCCGCATGCTAAAGCCCAGTATGGCACCGACATTGATGGAGTCTTCTGGGTCGCTAACAAGCAGGCTGATGTTAATACCCCAGCTGACATTGTCGATCGGGACCCAAGCAGTGATGAGGCTATTCCGACTAGGTTTCCGCCTGGTACGGTACTCCCTCAAGGTTACTATATTGAAGGCTCGGGAAGGTCTGTTTCTAATTCCAGATCTACTTCCCGCGCATCCAGTAGAGCCTCTAGT---GCAGGATCAAGAAGTAGAGCCAATTCCGGCACTAGAACACCT------------ACCTCTGGTGTGACACCTGATATGGCTGATCAGATTGCTAGTCTTGTGCTGGCTAAGCTTGGTAAGGATGCCACAAAGCCGCAGCAAGTTACTAAGCAGACTGCCAAAGAAGTCAGGCAGAAAATTTTGAATAAGCCTCGCCAAAAGAGGAGCCCAAATAAACAATGCACTGTTCAGCAGTGTTTTGGAAAAAGGGGTCCCAATCAAAATTTTGGCGGAGCAGAAATGTTAAAACTCGGAACTAGTGATCCACAGTTCCCCATTCTTGCAGAGCTTGCACCTACAGCAGGTGCATTTTTCTTTGGATCAAGACTAGAGTTGGCCAAAGTACAGAATTTGTCTGGGAGTTTTGATGAGCCCCAGAAGGATGTTTATGAATTGCGCTATAATGGCGCGATTAGATTTGACAGCACACTTCCAGGTTTTGAAACTATAATGAAGGTGCTGAACGAGAATTTGAATGCCTATCAACAGCAG---------------GATGAT---------GGGACGAATATG------AGCCCAAAACCACAGCGACAGCGTGGTCAAAAGAAGGGT---GGA------------GATAATGAAGATGTAAGCGTTGCAGCGCCTAAGAGTCGCGTGCAGCAAAATAAGAGTAGAGAGTTGACTGCAGAGGATATCAGCCTTCTTAAGAAG---ATGGATGAGCCCTCCCCCGAAGATAACTCTGAAATG------------TAA
>AB775893_Equine_Japan_2012-03-
ATGTCTTTCACTCCTGGCAAGCAGTCCAGT---AGTAGAGCATCCTCTGGAAATCGTTCTGGTAATGGAATCCTTAAG------------TGGGCCGACCAGTCCGACCAGTCTACAAATTTTCAAACCAGAGGTAGAAGAGCTCAACCCAAGCAAACTGCTACTTCT---CAACCAGCAGGAGGGAATGTTGTTCCCTACTACTCTTGGTTCTCTGGAATTACTCAGTTTCAAAAGGGAAAGGAGTTTCAATTTGCTGAAGGACAAGGTGTGCCTATTGCACCAGGAATCCCATCTACTGAAGCTAAGGGGTATTGGTACAGACACAACCGACGTTCTTTTAAGACAGCCGATGGCAATCAACGCCAATTGTTGCCACGCTGGTATTTTTACTACTTGGGAACAGGCCCGCATGCTAAAGTCCAGTATGGCACCAACATTGACGGAGTCTTCTGGGTCGCTAACAAGCAGGCTGATGTTAATACCCCAGCTGACGTTGTCGATCGGGACCCAAGCAGTGATGAGGCTATTCCGACTAGGTTTCCGCCTGGTACGGTACTCCCTCAAGGTTACTATATTGAAGGCTCGGGAAGGTCTGTTTCTAATTCCAGATCTACTTCCCGCGCATCCAGTAGAGCCTCTAGT---GCAGGATCAAGAAGTAGAGCCAATTCCGGCACTAGAACATCT------------ACCTCTGGTGTGACACCTGATATGGCTGATCAGATTGCTAGTCTTGTGCTGGCTAAGCTTGGTAAGGATGCCACAAAGCCGCAGCAAGTTACTAAGCAGACTGCCAAAGAAGTCAGGCAGAAAATTTTGAATAAGCCTCGCCAAAAGAGGAGCCCAAATAAACAATGCACTGTTCAGCAGTGTTTTGGTAAAAGGGGTCCCAATCAAAATTTTGGCGGAGCAGAAATGTTAAAACTGGGAACTAGTGATCCACAGTTCCCCATTCTTGCAGAGCTTGCACCTACAGCAGGTGCATTTTTCTTTGGATCAAGACTAGAGTTGGCCAAAGTACAGAATTTGTCTGGGAGTTTTGATGAGCCCCAGAAGGATGTTTATGAATTGCGCTATAATGGCGCGATTAGATTTGACAGCACACTTCCAGGTTTTGAAACTATAATGAAGGTGCTGAACGAGAATTTGAATGCCTATCAACAACAG---------------GATGAT---------GGGACGAATATG------AGCCCAAAACCACAGCGACAGCGTGGTCAAAAGAAGGGT---GGA------------GAAAATGAAGATGTAAGTGTTGCAGCGCCTAAGAGTCGCGTGCAGCAAAATAAGAGCAGAGAGTTGACTGCAGAGGACATCAGCCTTCTTAAGCAG---ATGGATGATCCCCTCACCGAAGATAACTCTGAAATG------------TAA
>AF251144_Equine_USA_1998-12-
ATGTCTTTCACTCCTGGCAAGCAGTCCAGT---AGTAGAGCATCCTCTGGAAATCGTGCTGGTAATGGAATCCTTAAG------------TGGGCCGACCAGTCCGACCAGTCTTCAAATTTTCAAACCAGAGGTAGGAGAGCTCAACCCAAGCAAACTGCTACTTCT---CAACCAGCAGGAGGGAATGTTGTTCCCTACTACTCTTGGTTCTCTGGAATTACTCAGTTTCAAAAGGGAAAGGAGTTTCAATTTGCTGAAGGACAAGGTGTGCCTATTGCACCAGGAATCCCAGCTACTGAAGCTAAGGGGTATTGGTACAGACACAACCGACGTTCTTTTAAAACAGCCGATGGCAATCAACGCCAATTGTTGCCACGCTGGTATTTTTACTACTTGGGAACAGGCCCGCATGCTAAAGCCCAGTATGGCACCAACATTGACGGAGTCTTCTGGGTCGCTAACAAGCAGGCTGATGTTAATACCCCAGCTGACGTTGTTGATCGGGACCCAAGCAGTGATGAGGCTATTCCGACTAGGTTTCCGCCTGGTACGGTACTCCCTCAAGGCTACTATATTGAAGGCTCGGGAAGGTCTGTTCCTAATTCCAGATCTACTTCCCGCGCATCCAGTAGAGCCTCTAGT---GCAGGATCAAGAAATAGATCCAATTCCGGCACTAGAACACCC------------ACCTCTGGTGTGACATCTGATATGGCTGATCAGATTGCTAGTCTTGTGCTGGCTAAGCTTGGTAAGGATGCCACAAAGCCGCAGCAAGTTACTAAGCAGACTGCCAAAGAAGTCAGGCAGAAAATTTTGAATAAGCCTCGCCAAAAGAGGAGCCCAAATAAACAATGCACTGTTCAGCAGTGCTTTGGAAAAAGGGGTCCCAATCAAAATTTTGGCGGAGCGGAAATGTTAAAACTTGGAACTAGTGATCCGCAGTTCCCCATTCTTGCAGAGCTTGCACCTACAGCAGGTGCATTTTTCTTTGGATCAAGACTAGAGTTGGCCAAAGTACAGAATTTGTCTGGGAACTTTGATGAGCCCCAGAAGGATGTTTATGAATTGCGCTATAATGGCGCGATTAGATTTGACAGCACACTTCCAGGTTTTGAAACTATAATGAAGGTGCTGAACGAGAATTTGAATGCCTATCAACAACAG---------------GATGAT---------GGGACGAATATG------AGCCCAAAACCACAGCGCCAGCGTGGTCAACAGAAGGGT---GGA------------GAAAATGAAGATGTAAGTGTTGCAGCGCCTAAGAGTCGCGTGCAGCAAAATAAGAGTAGAGAGTTGACTGCAGAGGACATCAGCCTTGTTAAGCAG---ATGGATGATCCCCTCACCGAAGATAACTCTGAAATG------------TAA
>DQ011855_Porcine_Belgium_1972--
ATGTCTTTCACTCCTGGCAAGCAGCCCAGC---AGTAGAGCGTCCTCTGGAAATCGTTCTGGTAATGGCATCCTTAAG------------TGGGCCGATCAGTCCGACCAGTCTAGAAATGTTCAAACCAGGGGTAGAAGAGTTCAATCCAAGCAAACTGCTACTTCTCAGCAACCATCAGGAGGGACTGTTGTACCCTACTATTCTTGGTTCTCTGGAATTACTCAGTTTCAAAAGGGAAAGGAGTTTGAATTTGCAGAGGGACAAGGTGTGCCTATTGCACCAGGAGTCCCAGCTACTGAAGCTAAGGGGTACTGGTACAGACACAACAGACGTTCTTTTAAAACAGCCGATGGCAATCAGCGTCAACTGCTGCCACGATGGTACTTTTACTACCTGGGAACAGGACCGTATGCCAAAGACCATTACGGCACCGACATTGACGGAGTCTTCTGGGTCGCTAGTAACCAGGCTGATGTTAATACCCCGGCTGACATTGTCGATCGGGATCCAAGTAGCGATGAGGCTATTCCGACTAGGTTTCCGCCTGGCACGGTACTCCCTCAAGGTTACTATATTGAAGGCTCAGGAAGGTCTGTTCCTAATTCCAGATCTACTTCACGCGCATCCAATAGAGCCCCTAGT---TCAGGATCGCGTAGTAGAGCCAATTCTGGCAATAGAACCTCT------------ACCTCTGGTGTAACACCTGACATGGCTGATCAAATTGCTAGTCTTGTTCTGGCAAAACTTGGCAAGGATGCCACTAAGCCTCAGCAAGTAACTAAGCAGACTGCCAAAGAGGTCAGACAAAAAATTTTGAATAAGCCCCGCCAGAAGAGGAGCCCCAACAAACAATGCACTGTTCAGCAGTGTTTTGGGAAGAGAGGCCCCAATCAGAATTTTGGTGGTGGAGAAATGTTAAAACTTGGAACTAGTGACCCACAGTTCCCCATTCTTGCAGAACTCGCACCCACAGCTGGTGCGTTTTTCTTTGGATCAAGATTAGAGTTGGCCAAAGTGCAGAATTCGTCTGGGAATCTTGACGAGCCCCAGAAGGATGTTTATGAATTGCGCTATAATGGCGCGATTAGATTTGATAGCACACTCTCAGGTTTCGAAACCATTATGAAGGTGCTTAACCAGAATTTGAATGCCTATCAACATCAG------GAA------GATGGG---------ATGATTAATATT------AGTCCTAAACCACAGCGTCAGCGTGGTCAGAAGAATGGACAAGTA------------GAAAATGATAATGTAAGTGTTGCAGTGCCTAAAAGCCGTGTGCAGCAAAATAAGAGTAGAGAGTTGACTGCAGAGGACATCAGCCTTCTTAAGAAG---ATGGATGAGCCCTATACTGAAGATACCTCAGAAATA------------TAA
>EF446615_Equine_USA_1998-12-
ATGTCTTTCACTCCTGGCAAGCAGTCCAGT---AGTAGAGCATCCTCTGGAAATCGTGCTGGTAATGGAATCCTTAAG------------TGGGCCGACCAGTCCGACCAGTCTTCAAATTTTCAAACCAGAGGTAGGAGAGCTCAACCCAAGCAAACTGCTACTTCT---CAACCAGCAGGAGGGAATGTTGTTCCCTACTACTCTTGGTTCTCTGGAATTACTCAGTTTCAAAAGGGAAAGGAGTTTCAATTTGCTGAAGGACAAGGTGTGCCTATTGCACCAGGAATCCCAGCTACTGAAGCTAAGGGGTATTGGTACAGACACAACCGACGTTCTTTTAAAACAGCCGATGGCAATCAACGCCAATTGTTGCCACGCTGGTATTTTTACTACTTGGGAACAGGCCCGCATGCTAAAGCCCAGTATGGCACCAACATTGACGGAGTCTTCTGGGTCGCTAACAAGCAGGCTGATGTTAATACCCCAGCTGACGTTGTTGATCGGGACCCAAGCAGTGATGAGGCTATTCCGACTAGGTTTCCGCCTGGTACGGTACTCCCTCAAGGCTACTATATTGAAGGCTCGGGAAGGTCTGTTCCTAATTCCAGATCTACTTCCCGCGCATCCAGTAGAGCCTCTAGT---GCAGGATCAAGAAATAGATCCAATTCCGGCACTAGAACACCC------------ACCTCTGGTGTGACATCTGATATGGCTGATCAGATTGCTAGTCTTGTGCTGGCTAAGCTTGGTAAGGATGCCACAAAGCCGCAGCAAGTTACTAAGCAGACTGCCAAAGAAGTCAGGCAGAAAATTTTGAATAAGCCTCGCCAAAAGAGGAGCCCAAATAAACAATGCACTGTTCAGCAGTGCTTTGGAAAAAGGGGTCCCAATCAAAATTTTGGCGGAGCGGAAATGTTAAAACTTGGAACTAGTGATCCGCAGTTCCCCATTCTTGCAGAGCTTGCACCTACAGCAGGTGCATTTTTCTTTGGATCAAGACTAGAGTTGGCCAAAGTACAGAATTTGTCTGGGAACTTTGATGAGCCCCAGAAGGATGTTTATGAATTGCGCTATAATGGCGCGATTAGATTTGACAGCACACTTCCAGGTTTTGAAACTATAATGAAGGTGCTGAACGAGAATTTGAATGCCTATCAACAACAG---------------GATGAT---------GGGACGAATATG------AGCCCAAAACCACAGCGCCAGCGTGGTCAACAGAAGGGT---GGA------------GAAAATGAAGATGTAAGTGTTGCAGCGCCTAAGAGTCGCGTGCAGCAAAATAAGAGTAGAGAGTTGACTGCAGAGGACATCAGCCTTCTTAAGCAG---ATGGATGATCCCCTCACCGAAGATAACTCTGAAATG------------TAA
>JN874559_Rabbit_China_2006--
ATGTCCTTTACTCCTGGTAAGCAACCCAGC---AGTAGAGCGTCCTCTGGAAATCGTGCTGGTAATGGCATCCTTAAG------------TGGGCCGATCAGTCCGAACAGTCTAGAAATATTCAAACCAGGGGTAGAAGAGCTCAACCCAAGCAAACTGTTACTTCTCAGCAACCAACGGGAGGGAACGTTGTACCCTACTATTCTTGGTTCTCTGGAATTACTCAGTTTCAAAAGGGAAAGGAGTTTGAATTTGCAGAAGGACAAGGTGTGCCTATTGCACCAGGAGTCCCAGCTACTGAAGCTAAGGGGTATTGGTACAGACACAGCAGACGTTCTTTTAAAACAGCCGACGGCAATCAGCGTCAATTGCTGCCACGATGGTATTTCTACTATCTGGGAACAGGACCGCATGCTAAAGACCAGTATGGCACCGACATTGACGGAGTCTTCTGGGTCGCTAGCAACCAGGCTGATGTTAATACCCCGGCTGACATTCTCGATCGGGACCCAAGTAGCGATGAGGCTATTCCGACTAGGTTTCCGCCTGGCACGGTACTCCCTCAAGGCTACTATATTGAAGGCTCAGGAAGGTCTGCTCCTAATTCCAGATCTACTTCTCGCGCATCCAGCAGAGCCTCTAGT---GCAGGATCGCGTAGTAGAGCCAATTCAGGTACTAGAACCCCT------------ACCTCTGGTGTAACACCTGACATGGCTGATCAAATTGCTAGTCTTGTTCTGGCAAAGCTTGGCAAGGATGCCACAAAGCCTCAACAAGTAACTAAGCAGACAGCCAAAGAAGTCAGACAGAAAATTTTGAACAAACCCCGCCAAAAGAGGAGCCCCAATAAACAATGCACTGTTCAGCAGTGTTTTGGGAAGAGAGGCCCCAATCAGAATTTTGGTGGTGGAGAAATGTTAAAACTTGGAACTAGTGATCCACAGTTCCCCATTCTTGCAGAACTCGCACCCACAGCAGGTGCGTTTTTCTTTGGATCAAGATTAGAGTTGGCCAAAGTGCAGAATTTGTCTGGGAATGCTGATGAACCCCAGAAGGATGTTTATGAATTGCGCTATAGTGGCGCGATTAGATTTGATAGTACACTTTCAGGTTTTGAAACTATAATGAAGGTGTTAAATGAGAATTTGAATGCCTATCAGCAACAG---------------GATGAT---------------GGGATG------AGTCCTAAACCACAGCGTCAGCGTGGTCAAAGG------AAGGGA------------GAAAATGATAATATAAGTGTTGCAGTGCCCAAAAGCCGCGTGCAGCAAAATAAGAGCAGAGAGTTGACAGCAGAGGACATCAGCCTTCTTAAGAAG---ATGGATGAGCCTTATACTGAAGACACCTCAGAAATA------------TAA
>JN874560_Rabbit_China_2007--
ATGTCCTTTACTCCTGGTAAGCAACCCAGC---AGTAGAGCGTCCTCTGGAAATCGTGCTGGTAATGGCATCCTTAAG------------TGGGCCGATCAGTCCGAACAGTCTAGAAACATTCAAACCAGGGGTAGAAGAGCTCAACCCAAGCAAACTGTTACTTCTCAGCAACCAACAGGAGGGAACGTTGTACCCTACTATTCTTGGTTCTCTGGAATTACTCAGTTTCAAAAGGGAAAGGAGTTTGAATTTGCAGAAGGACAAGGTGTGCCTATTGCACCAGGAGTCCCAGCTACTGAAGCTAAGGGGTATTGGTACAGACACAGCAGACGTTCTTTTAAAACAGCCGACGGCAATCAGCGTCAATTGCTGCCACGATGGTATTTCTACTATCTGGGAACAGGACCGCATGCTAAAGACCAGTATGGCACCGACATTGACGGAGTCTTCTGGGTCGCTAGCAACCAGGCTGATGTTAATACCCCGGCTGACATTCTCGATCGGGACCCAAGTAGCGATGAGGCTATTCCGACTAGGTTTCCGCCTGGCACGGTACTCCCTCAAGGCTACTATATTGAAGGCTCAGGAAGGTCTGCTCCTAATTCCAGATCTACTTCTCGCGCATCCAGCAGAGCCTCTAGT---GCAGGATCGCGTAGTAGAGCCAATTCAGGTACTAGAACCCCT------------ACCTCTGGTGTAACACCTGACATGGCTGATCAAATTGCTAGTCTTGTTCTGGCAAAGCTTGGCAAGGATGCCACTAAGCCTCAACAAGTAACTAAGCAGACAGCCAAAGAAGTCAGACAGAAAATTTTGAACAAACCCCGCCAAAAGAGGAGCCCCAATAAACAATGCACTGTTCAGCAGTGTTTTGGGAAAAGAGGCCCCAATCAGAATTTTGGTGGTGGAGAAATGTTAAAACTTGGAACTAGTGATCCACAGTTCCCCATTCTTGCAGAACTCGCACCCACAGCAGGTGCGTTTTTCTTTGGATCAAGATTAGAGTTGGCCAAAGTGCAGAATTTGTCTGGGAATGCTGATGAACCCCAGAAGGATGTTTATGAATTGCGCTATAGTGGCGCGATTAGATTTGATAGTACACTTTCAGGTTTTGAAACTATAATGAAGGTGTTAAATGAGAATTTGAATGCCTATCAGCAACAG---------------GATGAT---------------GGGATG------AGTCCTAAACCACAGCGTCAGCGTGGTCAAAGG------AAGGCA------------GAAAATGATAATATAAGTGTTGCAGTGCCCAAAAGCCGCGTGCAGCAAAATAAGAGCAGAGAGTTGACAGCAGAGGACATCAGCCTTCTTAAGAAG---ATGGATGAGCCTTATACTGAAGACACCTCAGAAATA------------TAA
>JN874561_Rabbit_China_2007--
ATGTCCTTTACTCCTGGTAAGCAACCCAGC---AGTAGAGCGTCCTCTGGAAATCGTGCTGGTAATGGCATCCTTAAG------------TGGGCCGATCAGTCCGAACAGTCTAGAAACATTCAAACCAGGGGTAGAAGAGCTCAACCCAAGCAAACTGTTACTTCTCAGCAACCAACAGGAGGGAACGTTGTACCCTACTATTCTTGGTTCTCTGGAATTACTCAGTTTCAAAAGGGAAAGGAGTTTGAATTTGCAGAAGGACAAGGTGTGCCTATTGCACCAGGAGTCCCAGCTACTGAAGCTAAGGGGTATTGGTACAGACACAGCAGACGTTCTTTTAAAACAGCCGACGGCAATCAGCGTCAATTGCTGCCACGATGGTATTTCTACTATCTGGGAACAGGACCGCATGCTAAAGACCAGTATGGCACCGACATTGACGGAGTCTTCTGGGTCGCTAGCAACCAGGCTGATGTTAATACCCCGGCTGACATTCTCGATCGGGACCCAAGTAGCGATGAGGCTATTCCGACTAGGTTTCCGCCTGGCACGGTACTCCCTCAAGGCTACTATATTGAAGGCTCAGGAAGGTCTGCTCCTAATTCCAGATCTACTTCTCGCGCATCCAGCAGAGCCTCTAGT---GCAGGATCGCGTAGTAGAGCCAATTCAGGTACTAGAACCCCT------------ACCTCTGGTGTAACACCTGACATGGCTGATCAAATTGCTAGTCTTGTTCTGGCAAAGCTTGGCAAGGATGCCACTAAGCCTCAACAAGTAACTAAGCAGACAGCCAAAGAAGTCAGACAGAAAATTTTGAACAAACCCCGCCAAAAGAGGAGCCCCAATAAACAATGCACTGTTCAGCAGTGTTTTGGGAAAAGAGGCCCCAATCAGAATTTTGGTGGTGGAGAAATGTTAAAACTTGGAACTAGTGATCCACAGTTCCCCATTCTTGCAGAACTCGCACCCACAGCAGGTGCGTTTTTCTTTGGATCAAGATTAGAGTTGGCCAAAGTGCAGAATTTGTCTGGGAATGCTGATGAACCCCAGAAGGATGTTTATGAATTGCGCTATAGTGGCGCGATTAGATTTGATAGTACACTTTCAGGTTTTGAAACTATAATGAAGGTGTTAAATGAGAATTTGAATGCCTATCAGCAACAG---------------GATGAT---------------GGGATG------AGTCCTAAACCACAGCGTCAGCGTGGTCAAAGG------AAGGGA------------GAAAATGATAATATAAGTGTTGCAGTGCCTAAAAGCCGCGTGCAGCAAAATAAGAGCAGAGAGTTGACAGCAGAGGACATCAGCCTTCTTAAGAAG---ATGGATGAGCCTTATACTGAAGACACCTCAGAAATA------------TAA
>JN874562_Rabbit_China_2007--
ATGTCCTTTACTCCTGGTAAGCAACCCAGC---AGTAGAGCGTCCTCTGGAAATCGTGCTGGTAATGGCATCCTTAAG------------TGGGCCGATCAGTCCGAACAGTCTAGAAACATTCAAACCAGGGGTAGAAGAGCTCAACCCAAGCAAACTGTTACTTCTCAGCAACCAACAGGAGGGAACGTTGTACCCTACTATTCTTGGTTCTCTGGAATTACTCAGTTTCAAAAGGGAAAGGAGTTTGAATTTGCAGAAGGACAAGGTGTGCCTATTGCACCAGGAGTCCCAGCTACTGAAGCTAAGGGGTATTGGTACAGACACAGCAGACGTTCTTTTAAAACAGCCGACGGCAATCAGCGTCAATTGCTGCCACGATGGTATTTCTACTATCTGGGAACAGGACCGCATGCTAAAGACCAGTATGGCACCGACATTGACGGAGTCTTCTGGGTCGCTAGCAACCAGGCTGATGTTAATACCCCGGCTGACATTCTCGATCGGGACCCAAGTAGCGATGAGGCTATTCCGACTAGGTTTTCGCCTGGCACGGTACTCCCTCAAGGCTACTATATTGAAGGCTCAGGAAGGTCTGCTCCTAATTCCAGATCTACTTCTCGCGCATCCAGCAGAGCCTCTAGT---GCAGGATCGCGT---AGAGCCAATTCAGGTACTAGAACCCCT------------ACCTCTGGTGTAACACCTGACATGGCTGATCAAATTGCTAGTCTTGTTCTGGCAAAGCTTGGCAAGGATGCCACTAAGCCGCAACAAGTAACTAAGCAGACAGCCAAAGAAGTCAGACAGAAAATTTTGAACAAACCCCGCCAAAAGAGGAGCCCCAATAAACAATGCACTGTTCAGCAGTGTTTTGGGAAAAGAGGCCCCAATCAGAATTTTGGTGGTGGAGAAATGTTAAAACTTGGAACTAGTGATCCACAGTTCCCCATTCTTGCAGAACTCGCACCCACAGCAGGTGCGTTTTTCTTTGGATCAAGATTAGAGTTGGCCAAAGTGCAGAATTTGTCTGGGAATGCTGATGAACCCCAGAAGGATGTTTATGAATTGCGCTATAGTGGCGCGATTAGATTTGATAGTACACTTTCAGGTTTTGAAACTATAATGAAGGTGTTAAATGAGAATTTGAATGCCTATCAGCAACAG---------------GATGAT---------------GGGATG------AGTCCTAAACCACAGCGTCAGCGTGGTCAAAGG------AAGGGA------------GAAAATGATAATATAAGTGTTGCAGTGCCCAAAAGCCGCGTGCAGCAAAATAAGAGCAGAGAGTTGACAGCAGAGGACATCAGCCTTCTTAAGAAG---ATGGATGAGCCTTATACTGAAGACACCTCAGAAATA------------TAA
