# Supplementary material for: Origins and Evolution of Seasonal Human Coronaviruses
Source: Viruses. 2022 Jul 15;14(7):1551. doi: 10.3390/v14071551 (PMC9320361; doi:10.3390/v14071551)
Supplement: Supplementary file 1 [file viruses-14-01551-s001.zip › alignments/Memb_alphas_D5.fasta]

>AY518894_HumanNL63_Netherlands_1988--
ATGTCT---------------------------------------------------------------------------------------------------AATAGTAGTGTGCCTCTT---------------------TCAGAGGTTTATGTCCATTTACGTAACTGGAACTTTAGTTGGAATTTAATTCTAACAGTTTTTATAGTTGTGTTGCAGTATGGGCATTATAAGTATAGCAGACTTCTTTATGGTTTAAAGATGTCTGTTTTATGGTGTTTATGGCCACTTGTTCTAGCTTTGTCTATTTTTGACTGTTTTGTCAATTTTAATGTGGACTGGGTCTTTTTTGGTTTTAGTATTCTTATGTCTATTATTACACTTTGTTTATGGGTTATGTATTTTGTTAATAGTTTCAGACTTTGGCGCCGTGTTAAAACTTTTTGGGCTTTTAATCCTGAAACTAATGCAATCATCTCTCTCCAGGTTTATGGACATAATTATTACTTACCGGTGATGGCTGCACCTACAGGTGTTACATTAACACTTCTTAGTGGTGTACTTCTTGTTGATGGCCATAAGATTGCTACTCGTGTTCAAGTGGGTCAGTTGCCTAAATATGTAATAGTTGCTACACCTAGTACCACAATTGTTTGTGACCGTGTTGGTCGCTCTGTTAATGAAACAAGCCAGACTGGTTGGGCATTCTACGTCCGTGCTAAACATGGTGATTTTTCTGGTGTTGCCTCTCAGGAGGGTGTTTTGTCAGAAAGAGAGAAGTTGCTTCATTTAATCTAA
>AY567487_HumanNL63_Netherlands_2003-01-
ATGTCT---------------------------------------------------------------------------------------------------AATAGTAGTGTGCCTCTT---------------------TTAGAGGTTTATGTCCATTTACGTAACTGGAACTTTAGTTGGAATTTAATTCTAACGCTTTTTATAGTTGTGTTGCAGTATGGGCATTATAAGTATAGCAGACTTCTTTATGGTTTAAAGATGTCTGTTTTATGGTGTTTATGGCCACTTGTTCTAGCTTTGTCTATTTTTGACTGTTTTGTCAATTTTAATGTGGACTGGGTCTTTTTTGGTTTTAGTATTCTTATGTCTATTATTACACTTTGTTTATGGGTTATGTATTTTGTTAATAGTTTCAGACTTTGGCGCCGTGTTAAAACTTTTTGGGCTTTTAATCCTGAAACTAATGCAATCATCTCTCTCCAGGTTTACGGACATAATTATTACTTACCGGTGATGGCTGCACCTACAGGTGTTACATTAACACTTCTTAGTGGTGTACTTCTTGTTGATGGCCATAAGATTGCTACTCGTGTTCAAGTGGGTCAGTTGCCTAAATATGTAATAGTTGCTACGCCTAGTACCACAATTGTTTGTGACCGTGTTGGTCGCTCTGTTAATGAAACAAGCCAGACTGGTTGGGCATTCTACGTCCGTGCTAAACATGGTGATTTTTCTGGTGTTGCCTCTCAGGAGGGTGTTTTGTCAGAAAGAGAGAAGTTGCTTCATTTAATCTAA
>DQ445911_HumanNL63_Netherlands_2004-01-08
ATGTCT---------------------------------------------------------------------------------------------------AATAGTAGTGTGCCTCTT---------------------TCAGAGGTTTATGTCCATTTACGTAACTGGAACTTTAGTTGGAATTTAATTCTAACGCTTTTTATAGTTGTGTTGCAGTATGGGCATTATAAGTATAGCAGACTTCTTTATGGTTTAAAGATGTCTGTTTTATGGTGTTTATGGCCACTTGTTCTAGCTTTGTCTATTTTTGACTGTTTTGTCAATTTTAATGTGGACTGGGTCTTTTTTGGTTTTAGTATTCTTATGTCTATTATTACACTTTGTTTATGGGTTATGTATTTTGTTAATAGTTTCAGACTTTGGCGCCGTGTTAAAACTTTTTGGGCTTTTAATCCTGAAACTAATGCAATCATCTCTCTCCAGGTTTACGGACATAATTATTACTTACCGGTGATGGCTGCACCTACAGGTGTTACATTAACACTTCTTAGTGGTGTACTTCTTGTTGATGGCCATAAGATTGCTACTCGTGTTCAAGTGGGTCAGTTGCCTAAATATGTAATAGTTGCTACACCTAGTACCACAATTGTTTGTGACCGTGTTGGTCGTTCTGTTAATGAAACAAGCCAGACTGGTTGGGCATTCTACGTCCGTGCTAAACATGGTGATTTTTCTGGTGTTGCCTCTCAGGAGGGTGTTTTGTCAGAAAGAGAGAAGTTGCTTCATTTAATCTAA
>DQ445912_HumanNL63_Netherlands_2003-02-25
ATGTCT---------------------------------------------------------------------------------------------------AATAGTAGTGTGCCTCTT---------------------TCAGAGGTTTATGTCCATTTACGTAACTGGAACTTTAGTTGGAATTTAATTCTAACGCTTTTTATAGTTGTGTTGCAGTATGGGCATTATAAGTATAGCAGACTTCTTTATGGTTTAAAGATGTCTGTTTTATGGTGTTTATGGCCACTTGTTCTAGCTTTGTCTATTTTTGACTGTTTTGTCAATTTTAATGTGGACTGGGTCTTTTTTGGTTTTAGTATTCTTATGTCTATTATTACACTTTGTTTATGGGTTATGTATTTTGTTAATAGTTTCAGACTTTGGCGCCGTGTTAAAACTTTTTGGGCTTTTAATCCTGAAACTAATGCAATCATCTCTCTCCAGGTTTACGGACATAATTATTACTTACCGGTGATGGCTGCACCTACAGGTGTTACATTAACACTTCTCAGTGGTGTACTTCTTGTTGATGGCCATAAGATTGCTACTCGTGTTCAAGTGGGTCAGTTGCCTAAATATGTAATAGTTGCTACACCTAGTACCACAATTGTTTGTGACCGTGTTGGTCGCTCTGTTAATGAAACAAGCCAGACTGGTTGGGCATTCTACGTCCGTGCTAAACATGGTGATTTTTCTGGTGTTGCCTCTCAGGAGGGTGTTTTGTCAGAAAGAGAGAAGTTGCTTCATTTAATCTAA
>JQ765563_HumanNL63_USA_2009-03-16
ATGTCT---------------------------------------------------------------------------------------------------AATAGTAGTGTGCCTCTT---------------------TCAGAGGTTTATGTCCATTTACGTAACTGGAACTTTAGTTGGAATTTAATTCTAACGCTTTTTATAGTTGTGTTGCAGTATGGGCATTATAAGTATAGCAGACTTCTTTATGGTTTAAAGATGTCTGTTTTATGGTGTTTATGGCCACTTGTTCTAGCTTTGTCTATTTTTGACTGTTTTGTCAATTTTAATGTGGACTGGGTCTTTTTTGGTTTTAGTATTCTTATGTCTATTATTACACTTTGTTTGTGGGTTATGTATTTTGTTAATAGTTTCAGACTTTGGCGCCGTGTTAAAACTTTTTGGGCTTTTAATCCTGAAACTAATGCAATCATCTCTCTCCAGGTTTACGGACATAATTATTACTTACCGGTGATGGCTGCACCTACAGGTGTTACATTAACACTTCTCAGTGGTGTACTTCTTGTTGATGGCCATAAGATTGCTACTCGTGTTCAAGTGGGTCAGTTGCCTAAATATGTAATAGTTGCTACACCTAGTACCACAATTGTTTGTGACCGTGTTGGTCGCTCTGTTAATGAAACAAGCCAGACTGGTTGGGCATTCTACGTCCGTGCTAAACATGGTGATTTTTCTGGTGTTGCCTCTCAGGAGGGTGTTTTGTCAGAAAGAGAGAAGTTGCTTCATTTAATCTAA
>JQ765564_HumanNL63_USA_2009-03-01
ATGTCT---------------------------------------------------------------------------------------------------AATAGTAGTGTGCCTCTT---------------------TCAGAGGTTTATGTCCATTTACGTAACTGGAACTTTAGTTGGAATTTAATTCTAACGCTTTTTATAGTTGTGTTGCAGTATGGGCATTATAAGTATAGCAGACTTCTTTATGGTTTAAAGATGTCTGTTTTATGGTGTTTATGGCCACTTGTTCTAGCTTTGTCTATTTTTGACTGTTTTGTCAATTTTAATGTGGACTGGGTCTTTTTTGGTTTTAGTATTCTTATGTCTATTATTACACTTTGTTTATGGGTTATGTATTTTGTTAATAGTTTCAGACTTTGGCGCCGTGTTAAAACTTTTTGGGCTTTTAATCCTGAAACTAATGCAATCATCTCTCTCCAGGTTTACGGACATAATTATTACTTACCGGTGATGGCTGCACCTACAGGTGTTACATTAACACTTCTCAGTGGTGTACTTCTTGTTGATGGCCATAAGATTGCTACTCGTGTTCAAGTGGGTCAGTTGCCTAAATATGTAATAGTTGCTACACCTAGTACCACAATTGTTTGTGACCGTGTTGGTCGCTCTGTTAATGAAACAAGCCAGACTGGTTGGGCATTCTACGTCCGTGCTAAACATGGTGATTTTTCTGGTGTTGCCTCTCAGGAGGGTGTTTTGTCAGAAAGAGAGAAGTTGCTTCATTTAATCTAA
>JQ765565_HumanNL63_USA_2009-02-13
ATGTCT---------------------------------------------------------------------------------------------------AATAGTAGTGTGCCTCTT---------------------TCAGAGGTTTATGTCCATTTACGTAACTGGAACTTTAGTTGGAATTTAATTCTAACGCTTTTTATAGTTGTGTTGCAGTATGGGCATTATAAGTATAGCAGACTTCTTTATGGTTTAAAGATGTCTGTTTTATGGTGTTTATGGCCACTTGTTCTAGCTTTGTCTATTTTTGACTGTTTTGTCAATTTTAATGTGGACTGGGTCTTTTTTGGTTTTAGTATTCTTATGTCTATTATTACACTTTGTTTATGGGTTATGTATTTTGTTAATAGTTTCAGACTTTGGCGCCGTGTTAAAACTTTTTGGGCTTTTAATCCTGAAACTAATGCAATCATCTCTCTCCAGGTTTACGGACATAATTATTACTTACCGGTGATGGCTGCACCTACAGGTGTTACATTAACACTTCTCAGTGGTGTACTTCTTGTTGATGGCCATAAGATTGCTACTCGTGTTCAAGTGGGTCAGTTGCCTAAATATGTAATAGTTGCTACACCTAGTACCACAATTGTTTGTGACCGTGTTGGTCGCTCTGTTAATGAAACAAGCCAGACTGGTTGGGCATTCTACGTCCGTGCTAAACATGGTGATTTTTCTGGTGTTGCCTCTCAGGAGGGTGTTTTGTCAGAAAGAGAGAAGTTGCTTCATTTAATCTAA
>JQ765566_HumanNL63_USA_2008-01-08
ATGTCT---------------------------------------------------------------------------------------------------AATAGTAGTGTGCCTCTT---------------------TCAGAGGTTTATGTCCATTTACGTAACTGGAACTTTAGTTGGAATTTAATTCTAACGCTTTTTATAGTTGTGTTGCAGTATGGGCATTATAAGTATAGCAGACTTCTTTATGGTTTAAAGATGTCTGTTTTATGGTGTTTATGGCCACTTGTTCTAGCTTTGTCTATTTTTGACTGTTTTGTCAATTTTAATGTGGACTGGGTCTTTTTTGGTTTTAGTATTCTTATGTCTATTATTACACTTTGTTTATGGGTTATGTATTTTGTTAATAGTTTCAGACTTTGGCGCCGTGTTAAAACTTTTTGGGCTTTTAATCCTGAAACTAATGCAATCATCTCTCTCCAGGTTTACGGACATAATTATTACTTACCGGTGATGGCTGCACCTACAGGTGTTACATTAACACTTCTCAGTGGTGTACTTCTTGTTGATGGCCATAAGATTGCTACTCGTGTTCAAGTGGGTCAGTTGCCTAAATATGTAATAGTTGCTACACCTAGTACCACAATTGTTTGTGACCGTGTTGGTCGCTCTGTTAATGAAACAAGCCAGACTGGTTGGGCATTCTACGTCCGTGCTAAACATGGTGATTTTTCTGGTGTTGCCTCTCAGGAGGGTGTTTTGTCAGAAAGAGAGAAGTTGCTTCATTTAATCTAA
>JQ765567_HumanNL63_USA_2009-03-12
ATGTCT---------------------------------------------------------------------------------------------------AATAGTAGTGTGCCTCTT---------------------TCAGAGGTTTATGTCCATTTACGTAACTGGAACTTTAGTTGGAATTTAATTCTAACGCTTTTTATAGTTGTGTTGCAGTATGGGCATTATAAGTATAGCAGACTTCTTTATGGTTTAAAGATGTCTGTTTTATGGTGTTTATGGCCACTTGTTCTAGCTTTGTCTATTTTTGACTGTTTTGTCAATTTTAATGTGGACTGGGTCTTTTTTGGTTTTAGTATTCTTATGTCTATTATTACACTTTGTTTATGGGTTATGTATTTTGTTAATAGTTTCAGACTTTGGCGCCGTGTTAAAACTTTTTGGGCTTTTAATCCTGAAACTAATGCAATCATCTCTCTCCAGGTTTACGGACATAATTATTACTTACCGGTGATGGCTGCACCTACAGGTGTTACATTAACACTTCTCAGTGGTGTACTTCTTGTTGATGGCCATAAGATTGCTACTCGTGTTCAAGTGGGTCAGTTGCCTAAATATGTAATAGTTGCTACACCTAGTACCACAATTGTTTGTGACCGTGTTGGTCGCTCTGTTAATGAAACAAGCCAGACTGGTTGGGCATTCTACGTCCGTGCTAAACATGGTGATTTTTCTGGTGTTGCCTCTCAGGAGGGTGTTTTGTCAGAAAGAGAGAAGTTGCTTCATTTAATCTAA
>JQ765568_HumanNL63_USA_2005-01-11
ATGTCT---------------------------------------------------------------------------------------------------AATAGTAGTGTGCCTCTT---------------------TCAGAGGTTTATGTCCATTTACGTAACTGGAACTTTAGTTGGAATTTAATTCTAACGCTTTTTATAGTTGTGTTGCAGTATGGGCATTATAAGTATAGCAGACTTCTTTATGGTTTAAAGATGTCTGTTTTATGGTGTTTATGGCCACTTGTTCTAGCTTTGTCTATTTTTGACTGTTTTGTCAATTTTAATGTGGACTGGGTCTTTTTTGGTTTTAGTATTCTTATGTCTATTATTACACTTTGTTTATGGGTTATGTATTTTGTTAATAGTTTCAGACTTTGGCGCCGTGTTAAAACTTTTTGGGCTTTTAATCCTGAAACTAATGCAATCATCTCTCTCCAGGTTTACGGACATAATTATTACTTACCGGTGATGGCTGCACCTACAGGTGTTACATTAACACTTCTTAGTGGTGTACTTCTTGTTGATGGCCATAAGATTGCTACTCGTGTTCAAGTGGGTCAGTTGCCTAAATATGTAATAGTTGCTACGCCTAGTACCACAATTGTTTGTGACCGTGTTGGTCGCTCTGTTAATGAAACAAGCCAGACTGGTTGGGCATTCTACGTCCGTGCTAAACATGGTGATTTTTCTGGTGTTGCCTCTCAGGAGGGTGTTTTGTCAGAAAGAGAGAAGTTGCTTCATTTAATCTAA
>JQ765569_HumanNL63_USA_2005-01-18
ATGTCT---------------------------------------------------------------------------------------------------AATAGTAGTGTGCCTCTT---------------------TCAGAGGTTTATGTCCATTTACGTAACTGGAACTTTAGTTGGAATTTAATTCTAACGCTTTTTATAGTTGTGTTGCAGTATGGGCATTATAAGTATAGCAGACTTCTTTATGGTTTAAAGATGTCTGTTTTATGGTGTTTATGGCCACTTGTTCTAGCTTTGTCTATTTTTGACTGTTTTGTCAATTTTAATGTGGACTGGGTCTTTTTTGGTTTTAGTATTCTTATGTCTATTATTACACTTTGTTTATGGGTTATGTATTTTGTTAATAGTTTCAGACTTTGGCGCCGTGTTAAAACTTTTTGGGCTTTTAATCCTGAAACTAATGCAATCATCTCTCTCCAGGTTTACGGACATAATTATTACTTACCGGTGATGGCTGCACCTACAGGTGTTACATTAACACTTCTCAGTGGTGTACTTCTTGTTGATGGCCATAAGATTGCTACTCGTGTTCAAGTGGGTCAGTTGCCTAAATATGTAATAGTTGCTACACCTAGTACCACAATTGTTTGTGACCGTGTTGGTCGCTCTGTTAATGAAACAAGCCAGACTGGTTGGGCATTCTACGTCCGTGCTAAACATGGTGATTTTTCTGGTGTTGCCTCTCAGGAGGGTGTTTTGTCAGAAAGAGAGAAGTTGCTTCATTTAATCTAA
>JQ765570_HumanNL63_USA_2005-01-19
ATGTCT---------------------------------------------------------------------------------------------------AATAGTAGTGTGCCTCTT---------------------TCAGAGGTTTATGTCCATTTACGTAACTGGAACTTTAGTTGGAATTTAATTCTAACGCTTTTTATAGTTGTGTTGCAGTATGGGCATTATAAGTATAGCAGACTTCTTTATGGTTTAAAGATGTCTGTTTTATGGTGTTTATGGCCACTTGTTCTAGCTTTGTCTATTTTTGACTGTTTTGTCAATTTTAATGTGGACTGGGTCTTTTTTGGTTTTAGTATTCTTATGTCTATTATTACACTTTGTTTATGGGTTATGTATTTTGTTAATAGTTTCAGACTTTGGCGCCGTGTTAAAACTTTTTGGGCTTTTAATCCTGAAACTAATGCAATCATCTCTCTCCAGGTTTACGGACATAATTATTACTTACCGGTGATGGCTGCACCTACAGGTGTTACATTAACACTTCTCAGTGGTGTACTTCTTGTTGATGGCCATAAGATTGCTACTCGTGTTCAAGTGGGTCAGTTGCCTAAATATGTAATAGTTGCTACACCTAGTACCACAATTGTTTGTGACCGTGTTGGTCGCTCTGTTAATGAAACAAGCCAGACTGGTTGGGCATTCTACGTCCGTGCTAAACATGGTGATTTTTCTGGTGTTGCCTCTCAGGAGGGTGTTTTGTCAGAAAGAGAGAAGTTGCTTCATTTAATCTAA
>JQ765571_HumanNL63_USA_2005-01-23
ATGTCT---------------------------------------------------------------------------------------------------AATAGTAGTGTGCCTCTT---------------------TCAGAGGTTTATGTCCATTTACGTAACTGGAACTTTAGTTGGAATTTAATTCTAACGCTTTTTATAGTTGTGTTGCAGTATGGGCATTATAAGTATAGCAGACTTCTTTATGGTTTAAAGATGTCTGTTTTATGGTGTTTATGGCCACTTGTTCTAGCTTTGTCTATTTTTGACTGTTTTGTCAATTTTAATGTGGACTGGGTCTTTTTTGGTTTTAGTATTCTTATGTCTATTATTACACTTTGTTTATGGGTTATGTATTTTGTTAATAGTTTCAGACTTTGGCGCCGTGTTAAAACTTTTTGGGCTTTTAATCCTGAAACTAATGCAATCATCTCTCTCCAGGTTTACGGACATAATTATTACTTACCGGTGATGGCTGCACCTACAGGTGTTACATTAACACTTCTTAGTGGTGTACTTCTTGTTGATGGCCATAAGATTGCTACTCGTGTTCAAGTGGGTCAGTTGCCTAAATATGTAATAGTTGCTACGCCTAGTACCACAATTGTTTGTGACCGTGTTGGTCGCTCTGTTAATGAAACAAGCCAGACTGGTTGGGCATTCTACGTCCGTGCTAAACATGGTGATTTTTCTGGTGTTGCCTCTCAGGAGGGTGTTTTGTCAGAAAGAGAGAAGTTGCTTCATTTAATCTAA
>JQ765572_HumanNL63_USA_2005-02-01
ATGTCT---------------------------------------------------------------------------------------------------AATAGTAGTGTGCCTCTT---------------------TCAGAGGTTTATGTCCATTTACGTAACTGGAACTTTAGTTGGAATTTAATTCTAACGCTTTTTATAGTTGTGTTGCAGTATGGGCATTATAAGTATAGCAGACTTCTTTATGGTTTAAAGATGTCTGTTTTATGGTGTTTATGGCCACTTGTTCTAGCTTTGTCTATTTTTGACTGTTTTGTCAATTTTAATGTGGACTGGGTCTTTTTTGGTTTTAGTATTCTTATGTCTATTATTACACTTTGTTTATGGGTTATGTATTTTGTTAATAGTTTCAGACTTTGGCGCCGTGTTAAAACTTTTTGGGCTTTTAATCCTGAAACTAATGCAATCATCTCTCTCCAGGTTTACGGACATAATTATTACTTACCGGTGATGGCTGCACCTACAGGTGTTACATTAACACTTCTTAGTGGTGTACTTCTTGTTGATGGCCATAAGATTGCTACTCGTGTTCAAGTGGGTCAGTTGCCTAAATATGTAATAGTTGCTACGCCTAGTACCACAATTGTTTGTGACCGTGTTGGTCGCTCTGTTAATGAAACAAGCCAGACTGGTTGGGCATTCTACGTCCGTGCTAAACATGGTGATTTTTCTGGTGTTGCCTCTCAGGAGGGTGTTTTGTCAGAAAGAGAGAAGTTGCTTCATTTAATCTAA
>JQ765573_HumanNL63_USA_2005-04-12
ATGTCT---------------------------------------------------------------------------------------------------AATAGTAGTGTGCCTCTT---------------------TCAGAGGTTTATGTCCATTTACGTAACTGGAACTTTAGTTGGAATTTAATTCTAACGCTTTTTATAGTTGTGTTGCAGTATGGGCATTATAAGTATAGCAGACTTCTTTATGGTTTAAAGATGTCTGTTTTATGGTGTTTATGGCCACTTGTTCTAGCTTTGTCTATTTTTGACTGTTTTGTCAATTTTAATGTGGACTGGGTCTTTTTTGGTTTTAGTATTCTTATGTCTATTATTACACTTTGTTTATGGGTTATGTATTTTGTTAATAGTTTCAGACTTTGGCGCCGTGTTAAAACTTTTTGGGCTTTTAATCCTGAAACTAATGCAATCATCTCTCTCCAGGTTTACGGACATAATTATTACTTACCGGTGATGGCTGCACCTACAGGTGTTACATTAACACTTCTTAGTGGTGTACTTCTTGTTGATGGCCATAAGATTGCTACTCGTGTTCAAGTGGGTCAGTTGCCTAAATATGTAATAGTTGCTACGCCTAGTACCACAATTGTTTGTGACCGTGTTGGTCGCTCTGTTAATGAAACAAGCCAGACTGGTTGGGCATTCTACGTCCGTGCTAAACATGGTGATTTTTCTGGTGTTGCCTCTCAGGAGGGTGTTTTGTCAGAAAGAGAGAAGTTGCTTCATTTAATCTAA
>JQ765575_HumanNL63_USA_2005-11-21
ATGTCT---------------------------------------------------------------------------------------------------AATAGTAGTGTGCCTCTT---------------------TCAGAGGTTTATGTCCATTTACGTAACTGGAACTTTAGTTGGAATTTAATTCTAACGCTTTTTATAGTTGTGTTGCAGTATGGGCATTATAAGTATAGCAGACTTCTTTATGGTTTAAAGATGTCTGTTTTATGGTGTTTATGGCCACTTGTTCTAGCTTTGTCTATTTTTGACTGTTTTGTCAATTTTAATGTGGACTGGGTCTTTTTTGGTTTTAGTATTCTTATGTCTATTATTACACTTTGTTTGTGGGTTATGTATTTTGTTAATAGTTTCAGACTTTGGCGCCGTGTTAAAACTTTTTGGGCTTTTAATCCTGAAACTAATGCAATCATCTCTCTCCAGGTTTACGGACATAATTATTACTTACCGGTGATGGCTGCACCTACAGGTGTTACATTAACACTTCTTAGTGGTGTACTTCTTGTTGATGGCCATAAGATTGCTACTCGTGTTCAAGTGGGTCAGTTGCCTAAATATGTAATAGTTGCTACGCCTAGTACCACAATTGTTTGTGACCGTGTTGGTCGCTCTGTTAATGAAACAAGCCAGACTGGTTGGGCATTCTACGTCCGTGCTAAACATGGTGATTTTTCTGGTGTTGCCTCTCAGGAGGGTGTTTTGTCAGAAAGAGAGAAGTTGCTTCATTTAATCTAA
>JX104161_HumanNL63_China_2008-11-04
ATGTCT---------------------------------------------------------------------------------------------------AATAGTAGTGTGCCTCTT---------------------TCAGAGGTTTATGTCCATTTACGTAACTGGAACTTTAGTTGGAATTTAATTCTAACAGTTTTTATAGTTGTGTTGCAGTATGGGCATTATAAGTATAGCAGATTTCTTTATGGTTTAAAGATGTCTGTTTTATGGTGTTTATGGCCACTTGTTCTAGCTTTGTCTATTTTTGACTGTTTTGTCAATTTTAATGTGGACTGGATCTTTTTTGGTTTTAGTATTCTTATGTCTATTATTACACTTTGTTTATGGGTTATGTATTTTGTTAATAGTTTCAGACTTTGGCGCCGTGTCAAAACTTTTTGGGCTTTTAATCCTGAAACTAATGCAATCATCTCTATCCAGGTTTATGGACATAATTACTACTTACCGGTGATGGCTGCACCTACAGGTGTTACATTAACACTTCTTAGTGGTGTACTTCTTGTTGATGGCCACAAGATTGCTACTCGTGTTCAAGTGGGTCAGTTGCCTAAATATGTAATAGTTGCTACACCTAGTACCACAATTGTTTGTGACCGTGTTGGTCGCTCTGTTAATGAAACAAGCCAGACTGGTTGGGCACTCTACGTCCGTGCTAAACATGGTGATTTTTCTGGTGTTGCCTCTCAGGAGGGTGTTTTGTCAGAAAGAGAGAAGTTGCTTCATTTAATCTAA
>JX504050_HumanNL63_USA_2004--
ATGTCT---------------------------------------------------------------------------------------------------AATAGTAGTGTGCCTCTT---------------------TTAGAGGTTTATGTCCATTTACGTAACTGGAACTTTAGTTGGAATTTAATTCTAACGCTTTTTATAGTTGTGTTGCAGTATGGGCATTATAAGTATAGCAGACTTCTTTATGGTTTAAAGATGTCTGTTTTATGGTGTTTATGGCCACTTGTTCTAGCTTTGTCTATTTTTGACTGTTTTGTCAATTTTAATGTGGACTGGGTCTTTTTTGGTTTTAGTATTCTTATGTCTATTATTACACTTTGTTTATGGGTTATGTATTTTGTTAATAGTTTCAGACTTTGGCGCCGTGTTAAAACTTTTTGGGCTTTTAATCCTGAAACTAATGCAATCATCTCTCTCCAGGTTTACGGACATAATTATTACTTACCGGTGATGGCTGCACCTACAGGTGTTACATTAACACTTCTTAGTGGTGTACTTCTTGTTGATGGCCATAAGATTGCTACTCGTGTTCAAGTGGGTCAGTTGCCTAAATATGTAATAGTTGCTACGCCTAGTACCACAATTGTTTGTGACCGTGTTGGTCGCTCTGTTAATGAAACAAGCCAGACTGGTTGGGCATTCTACGTCCGTGCTAAACATGGTGATTTTTCTGGTGTTGCCTCTCAGGAGGGTGTTTTGTCAGAAAGAGAGAAGTTGCTTCATTTAATCTAA
>KF530106_HumanNL63_USA_1987-12-16
ATGTCT---------------------------------------------------------------------------------------------------AATAGTAGTGTGCCTCTT---------------------TCAGAGGTTTATGTCCATTTACGTAACTGGAACTTTAGTTGGAATTTAATTCTAACAGTTTTTATAGTTGTGTTGCAGTATGGGCATTATAAGTATAGCAGACTTCTTTATGGTTTAAAGATGTCTGTTTTATGGTGTTTATGGCCACTTGTTCTAGCTTTGTCTATTTTTGACTGTTTTGTCAATTTTAATGTGGACTGGGTCTTTTTTGGTTTTAGTATTCTTATGTCTATTATTACACTTTGTTTATGGGTTATGTATTTTGTTAATAGTTTCAGACTTTGGCGCCGTGTTAAAACTTTTTGGGCTTTTAATCCTGAAACTAATGCAATCATCTCTCTCCAGGTTTATGGACATAATTATTACTTACCGGTGATGGCTGCACCTACAGGTGTTACATTAACACTTCTTAGTGGTGTACTTCTTGTTGATGGCCATAAGATTGCTACTCGTGTTCAAGTGGGTCAGTTGCCTAAATATGTAATAGTTGCTACACCTAGTACCACAATTGTTTGTGACCGTGTTGGTCGCTCTGTTAATGAAACAAGCCAGACTGGTTGGGCATTCTACGTCCGTGCTAAACATGGTGATTTTTCTGGTGTTGCCTCTCAGGAGGGTGTTTTGTCAGAAAGAGAGAAGTTGCTTCATTTAATCTAA
>KF530108_HumanNL63_USA_1989-01-05
ATGTCT---------------------------------------------------------------------------------------------------AATAGTAGTGTGCCTCTT---------------------TCAGAGGTTTATGTCCATTTACGTAACTGGAACTTTAGTTGGAATTTAATTCTAACGCTTTTTATAGTTGTGTTGCAGTATGGGCATTATAAGTATAGCAGACTTCTTTATGGTTTAAAGATGTCTGTTTTATGGTGTTTATGGCCACTTGTTCTAGCTTTGTCTATTTTTGACTGTTTTGTCAATTTTAATGTGGACTGGGTCTTTTTTGGTTTTAGTATTCTTATGTCTATTATTACACTTTGTTTATGGGTTATGTATTTTGTTAATAGTTTCAGACTTTGGCGCCGTGTTAAAACTTTTTGGGCTTTTAATCCTGAAACTAATGCAATCATCTCTCTCCAGGTTTACGGACATAATTATTACTTACCGGTGATGGCTGCACCTACAGGTGTTACATTAACACTTCTTAGTGGTGTACTTCTTGTTGATGGCCATAAGATTGCTACTCGTGTTCAAGTGGGTCAGTTGCCTAAATATGTAATAGTTGCTACACCTAGTACCACAATTGTTTGTGACCGTGTTGGTCGCTCTGTTAATGAAACAAGCCAGACTGGTTGGGCATTCTACGTCCGTGCTAAACATGGTGATTTTTCTGGTGTTGCCTCTCAGGAGGGTGTTTTGTCAGAAAGAGAGAAGTTGCTTCATTTAATCTAA
>KF530109_HumanNL63_USA_1990-03-21
ATGTCT---------------------------------------------------------------------------------------------------AATAGTAGTGTGCCTCTT---------------------TCAGAGGTTTATGTCCATTTACGTAACTGGAACTTTAGTTGGAATTTAATTCTAACGCTTTTTATAGTTGTGTTGCAGTATGGGCATTATAAGTATAGCAGACTTCTTTATGGTTTAAAGATGTCTGTTTTATGGTGTTTATGGCCACTTGTTTTAGCTTTGTCTATTTTTGACTGTTTTGTCAATTTTAATGTGGACTGGGTCTTTTTTGGTTTTAGTATTCTTATGTCTATTATTACACTTTGTTTATGGGTTATGTATTTTGTTAATAGTTTCAGACTTTGGCGCCGTGTTAAAACTTTTTGGGCTTTTAATCCTGAAACTAATGCAATCATCTCTCTCCAGGTTTACGGACATAATTATTACTTACCGGTGATGGCTGCACCTACAGGTGTTACATTAACACTTCTTAGTGGTGTACTTCTTGTTGATGGCCATAAGATTGCTACTCGTGTTCAAGTGGGTCAGTTGCCTAAATATGTAATAGTTGCTACACCTAGTACCACAATTGTTTGTGACCGTGTTGGTCGCTCTGTTAATGAAACAAGCCAGACTGGTTGGGCATTCTACGTCCGTGCTAAACATGGTGATTTTTCTGGTGTTGCCTCTCAGGAGGGTGTTTTGTCAGAAAGAGAGAAGTTGCTTCATTTAATCTAA
>KF530110_HumanNL63_USA_1983-08-16
ATGTCT---------------------------------------------------------------------------------------------------AATAGTAGTGTGCCTCTT---------------------TCAGAGGTTTATGTCCATTTACGTAACTGGAACTTTAGTTGGAATTTAATTCTAACAGTTTTTATAGTTGTGTTGCAGTATGGGCATTATAAGTATAGCAGACTTCTTTATGGTTTAAAGATGTCTGTTTTATGGTGTTTATGGCCACTTGTTCTAGCTTTGTCTATTTTTGACTGTTTTGTCAATTTTAATGTGGACTGGGTCTTTTTTGGTTTTAGTATTCTTATGTCTATTATTACACTTTGTTTATGGGTTATGTATTTTGTTAATAGTTTCAGACTTTGGCGCCGTGTTAAAACTTTTTGGGCTTTTAATCCTGAAACTAATGCAATCATCTCTCTCCAGGTTTATGGACATAATTATTACTTACCGGTGATGGCTGCACCTACAGGTGTTACATTAACACTTCTTAGTGGTGTACTTCTTGTTGATGGCCATAAGATTGCTACTCGTGTTCAAGTGGGTCAGTTGCCTAAATATGTAATAGTTGCTACACCTAGTACCACAATTGTTTGTGACCGTGTTGGTCGCTCTGTTAATGAAACAAGCCAGACTGGTTGGGCATTCTACGTCCGTGCTAAACATGGTGATTTTTCTGGTGTTGCCTCTCAGGAGGGTATTTTGTCAGAAAGAGAGAAGTTGCTTCATTTAATCTAA
>KF530111_HumanNL63_USA_1990-01-05
ATGTCT---------------------------------------------------------------------------------------------------AATAGTAGTGTGCCTCTT---------------------TCAGAGGTTTATGTCCATTTACGTAACTGGAACTTTAGTTGGAATTTAATTCTAACGCTTTTTATAGTTGTGTTGCAGTATGGGCATTATAAGTATAGCAGACTTCTTTATGGTTTAAAGATGTCTGTTTTATGGTGTTTATGGCCACTTGTTCTAGCTTTGTCTATTTTTGACTGTTTTGTCAATTTTAATGTGGACTGGGTCTTTTTTGGTTTTAGTATTCTTATGTCTATTATTACACTTTGTTTATGGGTTATGTATTTTGTTAATAGTTTCAGACTTTGGCGCCGTGTTAAAACTTTTTGGGCTTTTAATCCTGAAACTAATGCAATCATCTCTCTCCAGGTTTACGGACATAATTATTACTTACCGGTGATGGCTGCACCTACAGGTGTTACATTAACACTTCTTAGTGGTGTACTTCTTGTTGATGGCCATAAGATTGCTACTCGTGTTCAAGTGGGTCAGTTGCCTAAATATGTAATAGTTGCTACACCTAGTACCACAATTGTTTGTGACCGTGTTGGTCGCTCTGTTAATGAAACAAGCCAGACTGGTTGGGCATTCTACGTCCGTGCTAAACATGGTGATTTTTCTGGTGTTGCCTCTCAGGAGGGTGTTTTGTCAGAAAGAGAGAAGTTGCTTCATTTAATCTAA
>KF530112_HumanNL63_USA_2001-11-21
ATGTCT---------------------------------------------------------------------------------------------------AATAGTAGTGTGCCTCTT---------------------TCAGAGGTTTATGTCCATTTACGTAACTGGAACTTTAGTTGGAATTTAATTCTAACGCTTTTTATAGTTGTGTTGCAGTATGGGCATTATAAGTATAGCAGACTTCTTTATGGTTTAAAGATGTCTGTTTTATGGTGTTTATGGCCACTTGTTCTAGCTTTGTCTATTTTTGACTGTTTTGTCAATTTTAATGTGGACTGGGTCTTTTTTGGTTTTAGTATTCTTATGTCTATTATTACACTTTGTTTATGGGTTATGTATTTTGTTAATAGTTTCAGACTTTGGCGCCGTGTTAAAACTTTTTGGGCTTTTAATCCTGAAACTAATGCAATCATCTCTCTCCAGGTTTACGGACATAATTATTACTTACCGGTGATGGCTGCACCTACAGGTGTTACATTAACACTTCTCAGTGGTGTACTTCTTGTTGATGGCCATAAGATTGCTACTCGTGTTCAAGTGGGTCAGTTGCCTAAATATGTAATAGTTGCTACACCTAGTACCACAATTGTTTGTGACCGTGTTGGTCGCTCTGTTAATGAAACAAGCCAGACTGGTTGGGCATTCTACGTCCGTGCTAAACATGGTGATTTTTCTGGTGTTGCCTCTCAGGAGGGTGTTTTGTCAGAAAGAGAGAAGTTGCTTCATTTAATCTAA
>KF530113_HumanNL63_USA_1990-05-29
ATGTCT---------------------------------------------------------------------------------------------------AATAGTAGTGTGCCTCTT---------------------TCAGAGGTTTATGTCCATTTACGTAACTGGAACTTTAGTTGGAATTTAATTCTAACGCTTTTTATAGTTGTGTTGCAGTATGGGCATTATAAGTATAGCAGACTTCTTTATGGTTTAAAGATGTCTGTTTTATGGTGTTTATGGCCACTTGTTCTAGCTTTGTCTATTTTTGACTGTTTTGTCAATTTTAATGTGGACTGGGTCTTTTTTGGTTTTAGTATTCTTATGTCTATTATTACACTTTGTTTATGGGTTATGTATTTTGTTAATAGTTTCAGACTTTGGCGCCGTGTTAAAACTTTTTGGGCTTTTAATCCTGAAACTAATGCAATCATCTCTCTCCAGGTTTACGGACATAATTATTACTTACCGGTGATGGCTGCACCTACAGGTGTTACATTAACACTTCTTAGTGGTGTACTTCTTGTTGATGGCCATAAGATTGCTACTCGTGTTCAAGTGGGTCAGTTGCCTAAATATGTAATAGTTGCTACACCTAGTACCACAATTGTTTGTGACCGTGTTGGTCGCTCTGTTAATGAAACAAGCCAGACTGGTTGGGCATTCTACGTCCGTGCTAAACATGGTGATTTTTCTGGTGTTGCCTCTCAGGAGGGTGTTTTGTCAGAAAGAGAGAAGTTGCTTCATTTAATCTAA
>KF530114_HumanNL63_USA_1989-01-03
ATGTCT---------------------------------------------------------------------------------------------------AATAGTAGTGTGCCTCTT---------------------TCAGAGGTTTATGTCCATTTACGTAACTGGAACTTTAGTTGGAATTTAATTCTAACGCTTTTTATAGTTGTGTTGCAGTATGGGCATTATAAGTATAGCAGACTTCTTTATGGTTTAAAGATGTCTGTTTTATGGTGTTTATGGCCACTTGTTCTAGCTTTGTCTATTTTTGACTGTTTTGTCAATTTTAATGTGGACTGGGTCTTTTTTGGTTTTAGTATTCTTATGTCTATTATTACACTTTGTTTATGGGTTATGTATTTTGTTAATAGTTTCAGACTTTGGCGCCGTGTTAAAACTTTTTGGGCTTTTAATCCTGAAACTAATGCAATCATCTCTCTCCAGGTTTACGGACATAATTATTACTTACCGGTGATGGCTGCACCTACAGGTGTTACATTAACACTTCTTAGTGGTGTACTTCTTGTTGATGGCCATAAGATTGCTACTCGTGTTCAAGTGGGTCAGTTGCCTAAATATGTAATAGTTGCTACACCTAGTACCACAATTGTTTGTGACCGTGTTGGTCGCTCTGTTAATGAAACAAGCCAGACTGGTTGGGCATTCTACGTCCGTGCTAAACATGGTGATTTTTCTGGTGTTGCCTCTCAGGAGGGTGTTTTGTCAGAAAGAGAGAAGTTGCTTCATTTAATCTAA
>KY554968_HumanNL63_USA_2016--
ATGTCT---------------------------------------------------------------------------------------------------AATAGTAGTGTGCCTCTT---------------------TCAGAGGTTTATGTCCATTTACGTAACTGGAACTTTAGTTGGAATTTAATTCTAACGCTTTTTATAGTTGTGTTGCAGTATGGGCATTATAAGTATAGCAGACTTCTTTATGGTTTAAAGATGTCTGTTTTATGGTGTTTATGGCCACTTGTTCTAGCTTTGTCTATTTTTGACTGTTTTGTCAATTTTAATGTGGACTGGGTCTTTTTTGGTTTTAGTATTCTTATGTCTATTATTACACTTTGTTTATGGGTTATGTATTTTGTTAATAGTTTCAGACTTTGGCGCCGTGTTAAAACTATTTGGGCTTTTAATCCTGAAACTAATGCAATCATCTCTCTCCAGGTTTACGGACATAATTATTACTTACCGGTGATGGCTGCACCTACAGGTGTTACATTAACACTTCTCAGTGGTGTACTTCTTGTTGATGGCCATAAGATTGCTACTCGTGTTCAAGTGGGTCAGTTGCCTAAATATGTAATAGTTGCTACACCTAGTACCACAATTGTTTGTGACCGTGTTGGTCGCTCTGTTAATGAAACAAGCCAGACTGGTTGGGCATTCTACGTCCGTGCTAAACATGGTGATTTTTCTGGTGTTGCCTCTCAGGAGGGTGTTTTGTCAGAAAGAGAGAAGTTGCTTCATTTAATCTAA
>KY983586_HumanNL63_USA_2015--
ATGTCT---------------------------------------------------------------------------------------------------AATAGTAGTGTGCCTCTT---------------------TCAGAGGTTTATGTCCATTTACGTAACTGGAATTTTAGTTGGAATTTAATTCTAACGCTTTTTATAGTTGTGTTGCAGTATGGGCATTATAAGTATAGCAGACTTCTTTATGGTTTAAAGATGTCTGTTTTATGGTGTTTATGGCCACTTGTTCTAGCTTTGTCTATTTTTGACTGTTTTGTCAATTTTAATGTGGACTGGGTCTTTTTTGGTTTTAGTATTCTTATGTCTATTATTACACTTTGTTTATGGGTTATGTATTTTGTTAATAGTTTCAGACTTTGGCGCCGTGTTAAAACTTTTTGGGCTTTTAATCCTGAAACTAATGCAATCATCTCTCTCCAGGTTTACGGACATAATTATTACTTACCGGTGATGGCTGCACCTACAGGTGTTACATTAACACTTCTCAGTGGTGTACTTCTTGTTGATGGCCATAAGATTGCTACTCGTGTTCAAGTGGGTCAGTTGCCTAAATATGTAATAGTTGCTACACCTAGTACCACAATTGTTTGTGACCGTGTTGGTCGCTCTGTTAATGAAACAAGCCAGACTGGTTGGGCATTCTACGTCCGTGCTAAACATGGTGATTTTTCTGGTGTTGCCTCTCAGGAGGGTGTTTTGTCAGAAAGAGAGAAGTTGCTTCATTTAATCTAA
>MG428699_HumanNL63_Kenya_2010-05-19
ATGTCT---------------------------------------------------------------------------------------------------AATAGTAGTGTGCCTCTT---------------------TCAGAGGTTTATGTCCATTTACGTAACTGGAACTTTAGTTGGAATTTAATTCTAACAGTTTTTATAGTTGTGTTGCAGTATGGGCATTATATGTATAGCAGATTTCTTTATGGTTTAAAGATGTCTGTTTTATGGTGTTTATGGCCACTTGTTCTAGCTTTGTCTATTTTTGACTGTTTTGTCAATTTTAATGTGGACTGGATCTTTTTTGGTTTTAGTATTCTTATGTCTATTATTACACTTTGTTTATGGGTTATGTATTTTGTTAATAGTTTCAGACTTTGGCGCCGTGTCAAAACTTTTTGGGCTTTTAATCCTGAAACTAATGCAATCATCTCTATCCAGGTTTATGGACATAATTACTACTTACCGGTGATGGCTGCACCTACAGGTGTTACATTAACACTTCTTAGTGGTGTACTTCTTGTTGATGGCCACAAGATTGCTACTCGTGTTCAAGTGGGTCAGTTGCCTAAATATGTAATAGTTGCTACACCTAGTACCACAATTGTTTGTGACCGTGTTGGTCGCTCTGTTAATGAAACAAGCCAGACTGGTTGGGCATTCTACGTCCGTGCTAAACATGGTGATTTTTCTGGTGTTGCCTCTCAGGAGGGTGTTTTGTCAGAAAGAGAGAAGTTGCTTCATTTAATCTAA
>MG772808_HumanNL63_SKorea_2014-11-25
ATGTCT---------------------------------------------------------------------------------------------------AATAGTAGTGTGCCTCTT---------------------TCAGAGGTTTATGTCCATTTACGTAACTGGAACTTTAGTTGGAATTTAATTCTAACGCTTTTTATAGTTGTGTTGCAGTATGGGCATTATAAGTATAGCAGACTTCTTTATGGTTTAAAGATGTCTGTTTTATGGTGTTTATGGCCACTTGTTCTAGCTTTGTCTATTTTTGACTGTTTTGTCAATTTTAATGTGGACTGGGTCTTTTTTGGTTTTAGTATTCTTATGTCTATTATTACACTTTGTTTATGGATTATGTATTTTGTTAATAGTTTCAGACTTTGGCGCCGTGTTAAAACTTTTTGGGCTTTTAATCCTGAAACTAATGCAATCATCTCTCTCCAGGTTTATGGACATAATTATTACTTACCGGTGATGGCTGCACCTACAGGTATTACATTAACACTTCTTAGTGGTGTACTTCTTGTTGATGGCCATAAGATTGCTACTCGTGTTCAAGTGGGTCAGTTGCCTAAATATGTAATAGTTGCTACACCTAGTACCACAATTGTTTGTGACCGTGTTGGTCGCTCTGTTAATGAAACAAGCCAGACTGGTTGGGCATTCTACGTCCGTGCTAAACATGGTGATTTTTCTGGTGTTGCCTCTCAGGAGGGTGTTTTGTCAGAAAGAGAGAAGTTGCTTCATTTAATCTAA
>MK334047_HumanNL63_China_2018-07-25
ATGTCT---------------------------------------------------------------------------------------------------AATAGTAGTGTGCCTCTT---------------------TCAGAGGTTTATGTCCAGTTACGTAACTGGAACTTTAGTTGGAATTTAATTCTAACAGTTTTTATAGTTGTGTTGCAGGATGGGCATTATAAGTATAGCAGATTTCTTTATGGTTTAAAGATGTCTGTTTTATGGTGTTTATGGCCACTTGTTCTAGCTTTGTCTATTTTTGACTGTTTTGTCAATTTTAATGTGGACTGGATCTTTTTTGGTTTTAGTATTCTTATGTCTATTATTACACTTTGTTTATGGGTTATGTATTTTGTTAATAGTTTCAGACTTTGGCGCCGTGTCAAAACTTTTTGGGCTTTTAATCCTGAAACTAATGCAATCATCTCTATCCAGGTTTATGGACATAATTACTACTTACCGGTGATGGCTGCACCTACAGGTGTTACATTAACACTTCTTAGTGGTGTACTTCTTGTTGATGGCCATAAGATTGCTACTCGTGTTCAAGTGGGTCAGTTGCCTAAATATGTAATAGTTGCTACACCTAGTACCACAATTGTTTGTGACCGTGTTGGTCGCTCTGTTAATGAAACAAGCCAGACTGGTTGGGCATTCTACGTCCGTGCTAAACATGGTGATTTTTCTGGTGTTGCCTCTCAGGAGGGTGTTTTGTCAGAAAGAGAGAAGTTGCTTCATTTAATCTAA
>MN026166_HumanNL63_Kenya_2018-01-29
ATGTCT---------------------------------------------------------------------------------------------------AATAGTAGTGTGCCTCTT---------------------TCAGAGGTTTATGTCCATTTACGTAACTGGAACTTTAGTTGGAATTTAATTCTAACGCTTTTTATAGTTGTGTTGCAGTATGGGCATTATAAGTTTAGCAAACTTCTTTATGGTTTAAAGATGTCTATTTTATGGTGTTTATGGCCACTTGTCCTAGCTTTGTCTATTTTTGACTGTTTTGTCAATTTTAATGTGGACTGGGTCTTTTTTGGTTTTAGTATTCTTATGTCTATTATTACACTTTGTTTATGGGTTATGTATTTTGTTAATAGTTTCAGACTTTGGCGCCGTGTTAAAACTTTTTGGGCTTTTAATCCTGAAACTAATGCAATCATCTCTCTCCAGGTTTACGGACATAATTATTACTTACCGGTGATGGCTGCACCTACAGGTGTTACATTAACACTTCTCAGTGGTGTACTTCTTGTTGATGGCCATAAGATTGCTACTCGTGTTCAAGTGGGGCAGTTGCCTAAATATGTAATAGTTGCTACACCTAGTACCACAATTGTTTGTGACCGTGTTGGTCGCTCTGTTAATGAAACAAGCCAGACTGGTTGGGCATTCTACGTCCGTGCTAAACATGGTGATTTTTCTGGTGTTGCCTCTCAGGAGGGTGTTTTGTCAGAAAGAGAGAAGTTGCTTCATTTAATCTAA
>NC005831_HumanNL63_Netherlands_2003-01-
ATGTCT---------------------------------------------------------------------------------------------------AATAGTAGTGTGCCTCTT---------------------TTAGAGGTTTATGTCCATTTACGTAACTGGAACTTTAGTTGGAATTTAATTCTAACGCTTTTTATAGTTGTGTTGCAGTATGGGCATTATAAGTATAGCAGACTTCTTTATGGTTTAAAGATGTCTGTTTTATGGTGTTTATGGCCACTTGTTCTAGCTTTGTCTATTTTTGACTGTTTTGTCAATTTTAATGTGGACTGGGTCTTTTTTGGTTTTAGTATTCTTATGTCTATTATTACACTTTGTTTATGGGTTATGTATTTTGTTAATAGTTTCAGACTTTGGCGCCGTGTTAAAACTTTTTGGGCTTTTAATCCTGAAACTAATGCAATCATCTCTCTCCAGGTTTACGGACATAATTATTACTTACCGGTGATGGCTGCACCTACAGGTGTTACATTAACACTTCTTAGTGGTGTACTTCTTGTTGATGGCCATAAGATTGCTACTCGTGTTCAAGTGGGTCAGTTGCCTAAATATGTAATAGTTGCTACGCCTAGTACCACAATTGTTTGTGACCGTGTTGGTCGCTCTGTTAATGAAACAAGCCAGACTGGTTGGGCATTCTACGTCCGTGCTAAACATGGTGATTTTTCTGGTGTTGCCTCTCAGGAGGGTGTTTTGTCAGAAAGAGAGAAGTTGCTTCATTTAATCTAA
>KY073745_Bat_Kenya_2010-06-21
ATGTCT---------------------------------------------------------------------------------------------------AACGACACCATTTCCAAA---------------------GAGGAGGTGTATCACCATCTTCTCAATTGGAATTTTGCGTGGAACATTGTTCTAACGGTTATCATCATTGTTCTACAATATGGTCATTGGCAGTACAGTCGTGTGCTGTACGGTTTTAAAATGGCTGTGTTGTGGCTGCTTTGGCCGCTTGTGTTTGCGCTCTCAATCTTTGATTGTGTCGTGAATTTCAACTCTAATTGGGTCTTTTTCGCATTCAGCCTCCTTATGTCCTTCATCACCGGTGTGGTTTGGCTAATGTATTTCATTAATAGTTTCAGGTTGTATCGTAGGGTACGCTCTTTTTGGGCTTTCAACCCTGAAACTAATGCTGTGATCTCAGTTCATGTCCTTGGCTTCCAGTACGTGCAACCTGTTTTGGCTGTACCCACTGGCATCACACTGACCTTGCTTAATGGCAATCTCCTTATTGATGGATTTAAGGTGGCCTCAGGTGTTCAGATAAGCAATTTACCGCAATATCTGACCGTCGCTAAACCTAACACTACCATCATCTATGAGAGAGCCGGAAGGTCACTCAATGCCACGTACAACTCTGGCTGGGTTTTCTACGTGAAGTCTAAGTTTGGCGACTATTCGGCTGCTATTGGTACACATAGCAACATGTCGGATGCTGAGAAAGTTTTACATTTAGTCTAA
>KY073744_Bat_Kenya_2010-06-21
ATGTCGACAACG---------------------------------------------------------------------------------------ATGTCAAATGAGAGTATACCTCTC---------------------ACAGAAGTTTATGAACATTTACGCAATTGGAATTTCAGTTGGAACCTAGTTTTGACTGTCTTTCTAGTTGTGCTTCAGTATGGTCATTTCCAATATAGCAAGCTGCTCTATGCACTGAAAATGCTAGTACTTTGGCTTTTATGGCCAATGGTGCTTGCGCTTTCAATCTTTGACTGCTGGGCCAATTTTGGAAAGGATTGGGTTTTCTTCGCATTCAGCCTCCTTATGACTATCATCACACTTTGTTTATGGATTATGTATTTTGTAAATAGTTTCAAGTTGTACCGCCGGGTGAAGACCTTTTGGGCTTTCAATCCTGAAACTAACGCAATCATCTCGCTCCAAGTCTACGGGCATAACTATGTTCAACCCGTCATGACGGCACCAACAGGTGTGACGCTGACTCTTCTCAGCGGTGTACTTCTCATTGAGGGCCATAAGGTGGCTATTCGTGTTCAGGTGGGTCAACTGCCTAAATACTTAATAGTTGCTACGCCGAGAACCACTATCATTTATGATCGTGTGGGCCGCTCCGTCAATGAGTCAAGTCAGACCGGCTGGGCTTTTTATGTCCGTTCGAAGCATGGTGACTTTTCTGGTATTGCGTCTCAAGAGAATGTTTTATCAGAAAGAGAGAAATTGCTACATTTAGTCTAA
>KY073746_Bat_Kenya_2008-08-06
ATGTCTAAACTA------------------------------------------------------------------------------AACAAAATGTCTGATGGTAAAAATTTTACTAGT---------------------GAAGAGGTGTATAATCACCTCGTAAACTGGAACTTTGCCTGGAATATTTTCTTGACAGTAGTCATCGTGATCTTGCAGTATGGGCACTGGAAATACAGTCGTGTGCTGTATGCTCTTAAAATGCTCGTACTGTGGCTGTTGTGGCCTTGTGTGCTTGCACTATCAATTTTTGACACTGTAATCAACTTTGGCCGTAACTGGGGTATGTTCGTTGTTAGCCTCCTTATGTCTATCATCACTGCAGTGTTGTGGCTAATGTATTTTGTGAATAGTTTCAGGCTCTACCGTAGAGCTCGCTCTTTTTGGGCTTTCAACCCTGAAACTAATGCACTAATCTCAGTCCAAATTTTTGGTTTTCAGTATGTCCAACCAGTCATGGCTGTTCCTACGGGAATCACATTGACACTGCTCAATGGCAATCTCCTTATTGATGGATTTAAGGTGGCCTCAGGGGTTCAGATAAGCAATTTACCGCAATATCTGACCGTCGCCAAACCTAATACGACCATCATTTATGAGAGGGCCGGCAGGTCACTGAATGTCACGCACAATTCTGGCTGGGTGTTTTATGTGAAATCTAAATTTGGCGACTATTCGACGACTTTGGATCCCCATAGTCGCATGTCGGATGCTGAGAGAGCTTTACATTTAGTCTAA
>KT253269_Bat_Ghana_2011--
ATGACT---------------------------------------------------------------------------------------------------GATGCTAATATTACTCAG---------------------GAGGAGTTGGTAACTCACCTGAAGAATTGGAATTTTAGTTGGAATATTATTCTAACTATTTTCATTGTCATTCTTCAGTTTGGCCATTATAAATACTCAAGAATCTTTTATGGGCTGAAAATGCTAGTTTTGTGGCTTCTTTGGCCACTTGTACTTGCACTTTCAATCTTTGACACTTGGGCAAACTGGGGATCCAACTGGGCCTTTGTTGCATTCAGCCTTTTTATGGCCGTATCAACACTCATTATGTGGGTGATGTACTTCGTAAACAGTTTCAGACTTTTCCGACGTGCTCGAACTTTTTGGGCATGGAATCCTGAAGTGAATGCAATCACAGTCACAACCGTGCTGGGACAGACGTACTACCAACCCATTCAACAAGCTCCTACAGGCATCACGGTGACCTTGCTGAGCGGCGTGCTTTACGTGGACGGACATAGATTGGCTTCAGGTGTTCAGGTTCATAATTTACCTGAGTACATGACAGTTGCCGTGCCGAGCACTACTATAATTTATAGTAGGGTCGGAAGATCCGTAAATTCACGAAACAGCACTGGCTGGGTTTTCTACGTACGAGTAAAGCACGGTGACTTTTCTGCAGTGAGCTCACCTACGAGCAACATGACAGAAAATGAAAGATTGCTTCATTTGATCTAA
>KT253270_Bat_Ghana_2010--
ATGACT---------------------------------------------------------------------------------------------------GAAGCTAATATTACTCAG---------------------GAGGAGTTGGTAACTCACCTGAAAAATTGGAATTTTAGTTGGAATATTATTCTAACTATTTTCATTGTCATTCTTCAGTTTGGCCATTATAAATACTCAAGAATCTTTTATGGGCTGAAAATGCTAGTTTTGTGGCTTTTGTGGCCACTTGTACTTGCACTTTCAATCTTTGACACTTGGGCAAACTGGGGATCCAACTGGGCCTTTGTTGCACTCAGCCTTTTTATGGCCGTATCAACACTCATTATGTGGGTGATGTACTTCGTAAACAGTTTCAGACTTTTCCGACGTGCTCGAACTTTTTGGGCATGGAACCCGGAAGTGAATGCAATCACAGTCACGACCGTGCTGGGACAGACGTACTACCAACCCATTCAACAAGCTCCTACAGGCATCACGGTGACCTTGCTGAGCGGCGTGCTTTACGTGGACGGACATAGATTGGCTTCAGGTGTTCAGGTTCAAAATTTACCTGAGTACATGACAGTTGCCGTGCCGAGCACTACTATAATTTATAGTAGGGTCGGAAGATCCGTAAATTCACGAAACAGCACTGGCTGGGTTTTCTACGTACGAGTAAAGCACGGTGACTTTTCTGCAGTGAGCTCACCGACGAGCAACATGACAGAAAATGAAAGATTGCTTCATTTGATCTAA
>KY073747_Bat_Kenya_2009-06-20
ATGTCG---------------------------------------------------------------------------------------------------AACAATTCAATTCCGCAG---------------------GAGGAGTTGGTAACTCACCTGAAAAATTGGAACTTTAGTTGGAATATAATTCTGACTATTTTCATTGTCATTTTACAGTTTGGCCATTATAAATACTCAAGAGTCTTCTATGGTTTGAAAATGTTAGTACTTTGGTTATTATGGCCACTTGTACTTGCACTTTCAATCTTTGACACTTGGGCTAATTGGGGAACCAATTGGGCCTTTGTTGCATTCAGCCTTTTTATGGCCGTATCAACACTCATTATGTGGGTGATGTACTTCGTAAACAGTTTCAGACTTTTCCGCCGTGCTCGAACTTTTTGGGCATGGAATCCGGAAGTGAATGCAATCACAGTCACAACCGTGCTGGGACAGACGTACTACCAACCCACACAACAAGCTCCTACAGGCATTACGGTGACCTTGCTGAGCGGTGTGCTTTACGTGGACGGACATAGATTGGCTTCAGGTATTCAGGTTCATAACCTACCTGAATACATGTCAGTTGCCGTGCCGAGTACTACTATAATTTATAGTAGAGTCGGAAGGTCCGTAAATTCACGAAACAGCACAGGCTGGGTTTTCTACGTACGAGTAAAACACGGTGACTTTTCTGCAGTCAGCTCACCTACGAGCAACATGTCAGAAAATGAAAGATTGCTTCATTTAATCTAA
>KY073748_Bat_Kenya_2010-06-
ATGACC---------------------------------------------------------------------------------------------------GAAGCTAATATTACTCAG---------------------GAGGAGTTGGTAACTCACCTGAAGAATTGGAATTTTAGTTGGAATATTATTCTGACTATATTCATCGTCATTTTACAGTTTGGCCATTATAAATATTCAAGAATCTTCTATGGATTGAAGATGCTGATTTTGTGGCTTTTATGGCCACTTGTGCTTGCACTTTCTATTTTCGATTCTTGGGCAAATTGGGGATCCAATTGGGCCTTTGTTGCATTCAGCCTTTTTATGGCCGTATCAACACTCATCATGTGGGTGATGTACTTCGTAAACAGTTTCAGACTTTTCCGACGTGCTCGAACTTTTTGGGCATGGAATCCGGAAGTGAATGCAATCACAGTCACAACCGTGCTGGGACAGACGTACTACCAACCCATTCAACAAGCTCCTACAGGCATTACGGTGACCTTGCTGAGCGGCGTGCTTTACGTGGACGGACATAGATTGGCTTCAGGTGTTCAGGTTCATAACTTACCTGAATACATGACAGTTGCCGTGCCGAGCACTACTATAATTTATAGTAGGGTTGGAAGGTCCGTAAATTCACGAAACAGCACAGGCTGGGTTTTCTACGTTCGAGTAAAACACGGTGACTTTTCTGCAGTGAGCTCTCCACAGAGCAATATGTCAGAAAATGAAAGATTGCTTCATTTGATCTAA
>KT253272_Bat_Ghana_2010--
ATGGGT---------------------------------------------------------------------------------------------------GACAAAGGTGTGTTGTACAACAACAATGCCTCGTGTAACGACAATATCGTTACACACTTGAAAAATTGGAATTTTGGTTGGAATGTTATCCTAACCATATTCATTCTAATTTTGCAGTTTGGACATTACAAATATTCCAGAATCTTTTATGGCATCAAAATGCTCGTGTTGTGGCTGTTATGGCCACTTGTACTCGCATTGTCTATTTTTGACACCTATGCTAACTGGAATGAGAATTGGGCCTTTGTTGCATTAAGCCTTTTTATGGCCATAGCCACACTTATTATGTGGGTTATGTATTTCGTAAATAGTTTCAGACTTTTCCGTCGTGCTCGAACTTTTTGGGCATGGAACCCGGAAGTGAATGCAATCACAGTCACAACCGTGCTGGGACAGACTTACTACCAACCTACTCTACAAGCCCCCACAGGGATTACAGTAACCCTGTTGAGCGGTGTTCTTTACGTGGACGGCCATAGAATCGCTTCAGGTATTCAGGTTCATAATTTACCTGAGTACATGTCGGTTGCCGTGCCGAGCACTACTATTATTTATAGTAGGGTCGGGAGGTCTGTCAATTCACGTAACAACACAGGTTGGATGTTTTATGTCAGAGTAAAGCACGGTGACTTTTCTGCAGTGAGCTCTCCACAGAGCAATATGACAGAAAATGAGCGATTGCTTCATTTAGTCTAA
>KT253271_Bat_Ghana_2011--
ATGGGT---------------------------------------------------------------------------------------------------GACAACGAT---------------------ACGTGTAATGACACTATCGTCACACACTTGAAAAATTGGAATTTTGGTTGGAATGTTATTCTAACCATTTTTATTCTAATTTTGCAGTTTGGACATTACAAGTATTCCAGAATTTTCTATGGTGTCAAAATGCTTGTGTTGTGGCTTTTATGGCCACTTGTGCTTGCTTTGTCAATTTTTGACACATACGCTAACTGGAATGAGAACTGGGCCTTTGTTGCTTTAAGCCTTTTTATGGCTATAGCCACATTTGTTATGTGGGTTATGTATTTTGTAAACAGTTTCAGACTTTTCCGACGTGCTCGCACTTTTTGGGCATGGAATCCGGAGGTGAATGCAATCACAGTCACAACCGTGCTGGGACAGACTTACTACCAACCTACTCAACAAGCGCCTACAGGGATCACAGTAACCCTGTTGAGCGGTGTTCTTTACGTGGACGGCCATAGAATCGCTTCAGGTATTCAGGTTCATAATTTACCTGAGTACATGTCGGTTGCCGTGCCGAGCACTACTATTATTTATAGTAGGGTCGGGAGGTCTGTCAATTCACGTAACAACACAGGTTGGATGTTTTATGTCAGAGTAAAGCACGGTGACTTTTCTGCAGTGAGCTCTCCACAGAGCAATATGACAGAAAATGAGAGATTGCTTCATTTAGTCTAA
>KJ857398_Porcine_SKorea_2013--
ATGACT---------------------------------------------------------------------------------------------------AACGGTTCTATTCCTGTT---------------------GATGAGGTGATTCAACACCTTAGAAACTGGAATTTCACATGGAATATCATACTGACGATACTACTTGTAGTGCTTCAGTATGGCCATTACAAGTACTCTGCGTTCTTGTATGGTGTCAAGATGGCTATTCTATGGATACTTTGGCCTCTTGTGTTAGCACTGTCACTTTTTGATGCATGGGCTAGCTTTCAGGTCAATTGGGTCTTTTTTGCTTTCAGCATCCTTATGGCTTGCATCACTCTTATGCTGGGGATAATGTACTTTGTCAATAGCATTCGGCTGTGGCGCAGGACACATTCTTGGTGGTCTTTCAACCCTGAAACAGACGCGCTTCTCACTACTTCTGTGATGGGCCGACAGGTCTGGATTCCAGTGCTTGGAGCACCAACTGGGGGAACGCTAACACTCCTTAGTGGTACATTGCTTGTAGAGGGCTATAAGGTTGCTACTGGCGTACAGGTAAGTCAATTACCTAATTTCGTCACAGTCGCCAAGGCCACTACAACAATTGTCTACGGACGTGTTGGTCGTTCAGTCAATGCTTCATCTGGCACTGGTTGGGCTTTCTATGTCCGGTCCAAACACGGCGACTACTCAGCTGTGAGTAATCCGAGTTCGGTTCTCACAGATAGTGAGAAAGTGCTTCATTTAGTCTAA
>KT027418_Porcine_Italy_2008-02-04
------------------------------------------------------------------------------------------------------------------------------------------------------------------------------------ACATGGAATATCATACTGACGATACTACTTGTAGTGCTTCAGTATGGCCATTACAAGTACTCTGTGTTCTTGTATGGTGTCAAGATGGCTATTCTATGGATACTTTGGCCTCTTGTGTTGGCACTGTCACTTTTTGATGCATGGGCTAGCTTTCAGGTCAACTGGGTCTTTTTTTCTTTCAGCATCCTTATGGCTTGCATCACTCTTATGCTGTGGATAATGTACTTTGTCAATAGCATTCGGTTGTGGCGCAGGACACATTCTTGGTGGTCTTTCAATCCTGAAACAGATTCGCTTCTCACTACTTCTGTGATGGGCCGACAAGTCTGCATTCCAGTGCTTGGAGCACCAACTGGTGTAACGCTAACACTCCTTAGTGGTACATTGCTTGTAGAGGGCTATAAGGTTGCTACTGGCGTACAGGTAAGTCAATTACCTAATTTCGTCACAGTCGCCAAGGCCACTACAACAATCGTCTACGGACGTGTTGGTCGTTCAGTCAATGCCTCATCTGGC---------------------------------------------------------------------------------------------------------
>KT803840_Porcine_China_2013-11-05
---------------------------------------------------------------------------------------------------------------------------------------------------------------------------------------------------------------------------------------------------------------------------GCTATTCTATGGATACTTTGGCCTCTTGTGTTAGCACTGTCACTTTTTGATGCATGGGCTAGCTTTCAGGTCAATTGGGTCTTTTTTGCTTTCAGCATCCTTATGGCTTGCATCACTCTTATGCTGTGGATAATGTACTTTGTCAATAGCATTCGGTTGTGGCGCAGGACACATTCTTGGTGGTCTTTCAATCCTGAAACAGACGCGCTTCTCACTACTTCTGTGATGGGCCGACAGGTCTGCATTCCAGTGCTTGGAGCACCAACTGGTGTAACGCTAACACTCCTTAGTGGTACATTGCTTGTAGAGGGCTATAAGGTTGCTACTGGCGTACAGGTAAGTCAATTACCTAATTTCGTCACAGTCGCCAAGGCCACTACAACAATTGTCTACGGACGTGTTGGTCGTTCAGTCAATGCTTCATCTGGCACTGGTTGGGCTTTCTATGTCCGGTCCAAACACGGCGGGTGCTCAGCTGTGAGTAATCCGGGTTCGGTTCTCACAGATAGTGAGAAAGTG---------------
>MH052684_Porcine_SKorea_2017-12-
ATGTCT---------------------------------------------------------------------------------------------------AACGGTACTATTCCCGTT---------------------GATGAGGTGATTCAACACCTTAGAAACTGGAATTTCACATGGAATATCATACTGACGATACTACTTGTAGTGCTTCAGTATGGCCATTACAAATACTCTGCGTTCTTGTATGGTGTCAAGATGGCTATTCTATGGATACTTTGGCCTCTTGTGTTAGCACTGTCACTTTTTGATGCATGGGCTAGCTTTCAGGTCAATTGGGTCTTTTTTGCTTTCTGCATCCTTATGGCTTGCATCACTCTTATGCTGTGGATAATGTACTTTGTCAATAGCATTCGGTTGTGGCGCAGAACCCATTCTTGGTGGTCTTTCAATCCTGAAACAAACACGCTTCTCACTACTTCTGTGATGGGCCGACAGGTCTGCATTCCAGTGCTTGGAGCACCAACTGGTGTAACGCTAACACTCCTTAGTGGTACATTGCTTGTAGAGGGCTATAAGGTTGCTACTGGCGTACAGGTAAGTCAATTACCTAATTTCGTCACAGTCGCCAAGGCCACTACAACAATTGTCTACGGACGTGTTGGTCGTTCAGTCAATGCTTCATCTGGCACTGGTTGGGCTTTCTATGTCCGGTCCAAACACGGCGACTACTCAGCTGTGAGTAATCCGAGTTCGGTTCTCACAGATAGTGAGAAAGTGCTTCATTTAGTCTAA
>FJ196168_Porcine_Thailand_2008-01-
ATGTCT---------------------------------------------------------------------------------------------------AACGGTTCTATTCCCGTT---------------------GATGAGGTGATTCAACACCTTAGAAACTGGAATTTCACATGGAATATCATACTGACGATACTACTTGTAGTGCTTCAGTATGGCCATTACAAGTACTCTGCGTTCTTGTATGGTGTCAAGATGGCTATTCTATGGATACTTTGGCCTCTTGTGTTAGCACTGTCACTTTTTGATGCATGGGCTAGCTTTCAGGTCAATTGGGTCTTTTTTGCTTTCAGCATCCTTATGGCTTGCATCACTCTTATGCTGTGGATAATGTACTTTGTCAATAGCATTCGGTTGTGGCGCAGGACACATTCTTGGTGGTCTTTCAATCCTGAAACAGACGCGCTTCTCACTACTTCTGTGATGGGCCGACAGGTCTGCATTCCAGTGCTTGGAGCACCAACTGGTGTAACGCTAACACTCCTTAGTGGTACATTGCTTGTAGAGGGCTATAAGGTTGCTACTGGCGTACAGGTAAGTCAATTACCTAATTTCGTCACAGTCGCCAAGGCCACTACAACAATTGTCTACGGACGTGTTGGTCGTTCAGTCAATGCTTCATCTGGCACTGGTTGGGCTTTCTATGTCCGGTCCAAACACCGCGACTACTCAACTGTAAATAATCTCAATTTCGTTCTCACAAATAGTGAGAAAGTGGAAAA----------
>AF019893_Porcine_Korea_1997--
ATGTCT---------------------------------------------------------------------------------------------------AACGGTTCTATTCCCGTT---------------------GATGAGGTGATTCAACACCTTAGAAACTGGAATTTCACATGGAATATCATACTGACGATACTACTTGTAGTGCTACAGTATGGCCATTACAAGTACTCTGCGTTCTTGTATGGTGTCAAGATGGCTATTCTATGGATACTTTGGCCTCTTGTGTTGGCACTGTCACTTTTTGACGCATGGGCTAGCTTCCAGGTCAACTGGGTCTTTTTCGCTTTCAGCATCCTTATGGCTTGCATCACTCTTATGCTGTGGATAATGTATTTTGTCAATAGCATTCGGTTGTGGCGCAGGACACATTCTTGGTGGTCTTTCAATCCTGAAACTGACGCGCTTCTCACTACTTCTGTGATGGGCCGACAGGTCTGCATTCCAGTGCTTGGAGACCCAACTGGTGTAACGCTAACACTCCTTAGTGGTACATTGCTTGTAGAGGGCTATAAGGTTGCTACTGGCGTACAGGTAAGTCAATTACCTAATTTCGTGACAGTCCGCAAGGCCACTACAACAATTGTCTACGGACGTGTTGGTCGTTCAGTCAATGCTTCATCTGGCACTGGTTGGGCATTCTATGTCCGGTCAAAACACGGCGACTACTCAGCTGTGAGTAATCCGAGTGCGGTTCTCACGGATAGTGAGAAAGTGCTTCATTTAGTCTAA
>FJ196178_Porcine_Thailand_2008-03-
ATGTCT---------------------------------------------------------------------------------------------------AACGGTTCTATTCCCGTT---------------------GATGAGGTGATTCAACACCTTAGAAACTGGAATTTCACATGGAATATCATACTGACGATACTACTTGTAGTGCTTCAGTATGGCCATTACAAGTACTCTGCGTTCTTGTATGGTGTCAAGATGGCTATTCTATGGATACTTTGGCCTCTTGTGTTAGCACTGTCACTTTTTGATGCATGGGCTAGCTTTCAGGTCAATTGGGTCTTTTTTGCTTTCAGCATCCTTATGGCTTGCATCACTCTTATGCTGTGGATAATGTACTTTGTCAATAGCATTCGGTTGTGGCGCAGGACACATTCTTGGTGGTCTTTCAATCCTGAAACAGACGCGCTTCTCACTACTTCTGTGATGGGCCGACAGGTCTGCATTCCAGTGCTTGGAGCACCAACTGGTGTAACGCTAACACTCCTTAGTGGTACATTGCTTGTAGAGGGCTATAAGGTTGCTACTGGCGTACAGGTAAGTCAATTACCTAATTTCGTCACAGTCGCCAAGGCCACTACAACAATTGTCTACGGACGTGTTGGTCGTTCAGTCAATGCTTCATCTGGCACTGGTTGGGCTTTCTATGTCCGGTCCAAACACGGCGACTACTCAACTGTGAGTAATCCGAGTTCGGTTCTCACAGATAGTGGAGAGA-----------------
>FJ687453_Porcine_SKorea_2003-11-
ATGTCT---------------------------------------------------------------------------------------------------AACGGTTCCATTCCCATT---------------------GATGAGGTGATTGAACACCTTAGAAACTGGAATTTCACATGGAATATCATACTGACGATACTACTTGTAGTGCTTCAGTATGGCCATTACAAGTACTCTGTGTTCTTGTATGGCGTCAAGATGGCTATTCTATGGATACTTTGGCCTCTTGTGTTGGCACTATCACTTTTTGATGCATGGGCTAGCTTCCAGGTCAACTGGGTCTTTTTCGCTTTCAGCATCCTTATGGCTTGCATCACCCTTATGCTGTGGATAATGTATTTTGTCAATAGCATTCGGTTGTGGCGCAGGACACATTCTTGGTGGTCTTTCAATCCTGAAACTGACGCGCTTCTCACTACGTCTGTGATGGGCCGACAGGTCTGCATTCCAGTGCTTGGAGCACCAACTGGTGTAACGCTAACACTCCTTAGTGGTACATTGCTTGTAGAGGGCTATAAGGTTGCTACTGGCGTACAGGTAAGTCAATTACCTAATTTCGTCACAGTCGCCAAGGCCACTACAACAATTGTCTATGTACGTGTTGGTCGTTCAGTTAATGCTTCATCTGGCACTGGTTGGGCTTTCTATGTCCGGTCAAAACACGGCGACTACTCAGCTGTGAGTAATCCGAGTGCGGTTCTCACAGATAGTGAGAAAGTGCTTCATTTAGTCTAA
>JN083784_Porcine_China_2011-02-
ATGTCT---------------------------------------------------------------------------------------------------AACGGTTTTATTCCCGTT---------------------GATGAGGTGATTGAACACCTTAGAAACTGGAATTTCACATGGAATATCATACTGACGATACTACTTGTAGTGCTTCAGTATGGCCATTACAAGTACTCTGTGTTCTTGTATGGTGTCAAGATGGCTATTCTATGGATACTTTGGCCTCTTGTGTTAGCACTGTCACTTTTTGATGCATGGGCTAGCTTTCAGGTCAACTGGGTCTTTTTCGCTTTCAGCATCCTTATGGCTTGCATCACTCTTATGCTGTGGATAATGTATTTTGTTAATAGCATTCGGTTGTGGCGCAGGACACATTCTTGGTGGTCTTTCAATCCTGAAACAGACGCGCTTCTCACTACTTCTGTGATGGGCCGACAGGTCTGCATTCCAGTGCTTGGAGCACCAACTGGTGTAACGCTAACACTCCTTAGTGGTACATTGCTTGTAGAGGGCTATAAGGTTGCTACTGGCGTACAGGTAAGTCAATTACCTGATTTCGTCACAGTCGCCAAGGCCACTACAACAATTGTCTACGGACGTGTTGGTCGTTCAGTCAATGCTTCATCTAGCACTGGTTGGGCTTTCTATGTCCGGTCCAAACACGGCGACTACTCAGCTGTGAGTAATCCGAGTTCGGTTCTCACAGATAGTGAGAAAGTGCTTCATTTAGTCTAA
>JN089743_Porcine_China_2011-03-
ATGTCT---------------------------------------------------------------------------------------------------AACGGTTCTATTCCCGTT---------------------GATGAGGTGATTGAACACCTTAGAAACTGGAATTTCACATGGAACATCATACTGACGATACTACTTGTAGTGCTTCAGTATGGCCATTACAAGTACTCTGTGTTCTTGTATGGTGTCAAGATGGCTATTCTATGGATACTTTGGCCTCTTGTGTTAGCACTGTCACTTTTTGATGCATGGGCTAGCTTTCAGGTCAACTGGGTCTTTTTTGCTTTCAGCATCCTTATGGCTTGCATCACTCTTATGCTGTGGATAATGTACTTTGTCTATAGCATTCGGTTGTGGCGCAGGACACATTCTTGGTGGTCTTTCAATCCTGAAACTGACGCGCTTCTCACTACTTCTGTGATGGGCCGACAGGTCTGCATTCCAGTGCTTGGAGCACCAACTGGTGTAACGCTAACACTCCTTAGTGGTACATTGCTTGTAGAGGGCTATAAGGTTGCTACTGGCGTACAGGTAAGTCAATTACCTAATTTCGTCACAGTCGCCAAGGCCACTACAACAATTGTCTATGGACGTGTTGGTCGTTCAGTCAATGCTTCATCTAGCACTGGTTGGGCTTTCTATGTCCGGTCCAAACACGGCGACTACTCAGCTGTGAGTAACCCGAGTGCGGTTCTCACAGATAGTGAGAAAGTGCTTCATTTAGTCTAA
>JN547228_Porcine_China_1986--
ATGTCT---------------------------------------------------------------------------------------------------AACGGTTCTATTCCCGTT---------------------GATGAGGTGATTGAACACCTTAGAAACTGGAATTTCACATGGAATATCATACTGACGATACTACTTGTAGTGCTTCAGTATGGCCATTACAAGTACTCTGTGTTCTTGTATGGTGTCAAGATGGCTATTCTATGGATACTTTGGCCTCTTGTGTTGGCACTGTCACTTTTTGATGCATGGGCTAGCTTCCAGGTCAACTGGGTCTTTTTCGCTTTCAGCATCCTTATGGCTTGCATCACCCTTATGCTGTGGATAATGTATTTTGTCAATAGCATTCGGTTGTGGCGCAGGACACATTCTTGGTGGTCTTTCAATCCTGAAACTGACGCGCTTCTCACTACTTCTGTGATGGGCCGACAGGTCTGCATTCCAGTGCTTGGAGCACCAACTGGTGTAACGCTAACACTCCTTAGTGGTACATTGCTTGTAGAGGGCTATAAGGTTGCTACTGGCGTACAGGTAAGTCAATTACCTAATTTCGTCACAGTCGCCAAGGCCACTACAACAATTGTCTATGGACGTGTTGGTCGTTCAGTCAATGCTTCATCTGGCACTGGTTGGGCTTTCTATGTCCGGTCAAAACACGGCGACTATTCAGCTGTGAGTAATCCGAGTTCGGTTCTCACAGATAGTGAGGAAGTGCTTCATTTAGTCTAA
>JQ390541_Porcine_China_2011-11-
ATGTCT---------------------------------------------------------------------------------------------------AACGGTTCTATTCCCGTT---------------------GATGAGGTGATTCAACACCTTAGAAACTGGAATTTCACATGGAACATCATACTGACGATACTACTTGTAGTGCTTCAGTATGGCCATTACAAGTACTCTGCGTTCTTGTATGGTGTCAAGATGGCTATTCTATGGATACTTTGGCCTCTTGTGTTGGCACTTTCACTTTTTGATGCATGGGCTAGCTTTCAGGTCAACTGGGTCTTTTTTGCTTTCAGCATCCTTATGGCTTGCATCACTCTTATGCTGTGGATAATGTACTTTGTCAATAGCATCCGGTTGTGGCGCAGGACACATTCTTGGTGGTCTTTCAATCCTGAAACAGACGCGCTTCTCACTACTTCTGTGATGGGCCGACAGGTCTGTATTCCAGTGCTTGGAGCACCAACTGGTGTAACGCTAACACTCCTTAGTGGTACATTGCTTGTAGAGGGCTATAAGGTTGCTACTGGCGTACAGGTAAGTCAATTACCTAATTTCGTCACAGTCGCCAAGGCCACTACAACAATTGTCTATGGACGTGTTGGTCGTTCAGTCAATGCTTCATCTAGCACTGGTTGGGCTTTCTATGTCCGGTCAAAACACGGCGACTACTCAGCTGTGAGTAATCCGAGTGCGGTTCTCACAGATAGTGAGAAAGTGCTTCATTAAGTTCTA
>KJ857382_Porcine_SKorea_2005--
ATGTCT---------------------------------------------------------------------------------------------------AACGGTTCTATTCCAGTT---------------------GATGAGGTGATTCAACACCTTAGAAACTGGAATTTCACATGGAATATCATACTGACGATACTACTTGTAGTGCTTCAGTATGGCCATTACAAGTATTCTGTGCTCTTGTATGGTGTCAAGATGGCTATTCTATGGATACTCTGGCCTCTTGTGTTGGCACTGTCACTCTTTGACGCATGGGCTAGCTTTCAGGTCAACTGGGTCTTTTTCGCTTTCAGCATCCTTATGGCTTGCATCACTCTTATGCTGTGGATAATGTACTTTGTCAATAGCATTCGGTTGTGGCGCAGGACACATTCTTGGTGGTCTTTCAATCCTGAAACAGACGCGCTTCTCACTACTTCTGTGATGGGCCGACAGGTCTGCATTCCAGTGCTTGGAGCACCAACTGGTGTAACGCTAACACTCCTTAGTGGTACATTGCTTATAGAGGGCTATAAGGTTGCTACTGGCGTACAGGTAAGTCAATTACCTAATTTCGTCACAGTCGCCAAGGCCACTACAACAATTGTCTACGGACGTGTTGGTCGTTCAGTCAATGCTTCATCTGGCACTGGTTGGGCTTTCTATGTACGGTCAAAGCACGGCGACTACTCAGCTGTGAGTAATCCGAGTGCGGTTCTCACAGATAGTGAGAAAGTGCTTCATTTAGTCTAA
>KJ857386_Porcine_SKorea_2010--
ATGTCT---------------------------------------------------------------------------------------------------AACGGTTCTATTCCCGTT---------------------GATGAGGTGATTCAACACCTTAGAAATTGGAATTTCACATGGAATATCATACTGACGATACTACTTGTAGTGCTTCAGTATGGCCATTACAAGTACTCTGCGTTCTTGTATGGTGTCAAGATGGCTATTCTATGGATACTTTGGCCTCTTGTGTTAGCACTGTCACTTTTTGATGCATGGGCTAGCTTTCAGGTCAATTGGGTCTTTTTTGCTTTTAGCATCCTTATGGCTTGCATCACTCTTATGCTGTGGATAATGTACTTTGTCAATAGCATTCGGCTGTGGCGCAGGACACATTCTTGGTGGTCTTTCAATCCTGAAACAGACGCGCTTCTCACTACTTCTGTGATGGGCCGACAGGTCTGCATTCCAGTGCTTGGAGCACCAACTGGTGTAACGCTAACACTCCTTAGTGGTACATTGCTTGTAGAGGGCTATAAGGTTGCTACTGGCGTACAGGTAAGTCAATTACCTAATTTCGTCACAGTCACCAAGGCCACTACAACAATTGTCTACGGACGTGTTGGTCGTTCAGTCAATGCTTCATCTGGCACTGGTTGGGCTTTCTATGTTCGGTCCAAACACGGCGACTACTCAGCTGTGAGTAATCCGAGTTCGGTTCTCACAGATAGTGAGAAAGTGCTTCATTTAGTCTAA
>KP768390_Porcine_Taiwan_2007-02-25
ATGTCT---------------------------------------------------------------------------------------------------AACGGTTCTATTCCCGTT---------------------GATGAGGTGATTGAACACCTTAGAAACTGGAATTTCACATGGAATATCATACTGACGATACTACTTGTAGTGCTTCAGTATGGCCATTACAAGTACTCTGTGCTCTTGTATGGTGTCAAGATGGCTATTCTATGGATACTTTGGCCTCTTGTGTTGGCACTATCACTTTTTGATGCATGGGCTAGCTTTCAGGTCAACTGGGTCTTTTTCGCTTTCAGCATCCTTATGGCTTGCATCACCCTTATGCTGTGGATAATGTATTTTGTCAATAGCATTCGGTTGTGGCGCAGGACACACTCTTGGTGGTCTTTCAATCCTGAAACTGACGCGCTTCTCACTACCTCTGTGATGGGCCGACAGGTCTGCATTCCAGTGCTTGGAGCACCAACTGGTGTAACGCTAACACTCCTTAGTGGTACATTGCTTGTAGAGGGCTATAAGGTTGCTACTGGCGTACAGGTAAGTCAATTACCTAATTTCGTCACAGTCGCCAAGGCCACTACAACAATTGTCTATGCACGTGTTGGTCGTTCAGTCAATGCTTCATCTGGCACTGGTTGGGCTTTCTATGTCCGGTCAAAAAACGGCGACTACTCAGCTGTGAGTAATCCGAGTTCGGTTCTCACAGATAGTGAGAAAGTGCTTCATTTAGTCTAA
>KR095279_Porcine_China_2015-01-27
ATGTCT---------------------------------------------------------------------------------------------------AACGGTTCTATTCCCGTT---------------------GATGAGGTGATTCAACACCTTACAAACTGGAATTTCACATGGAATATCATACTGACGATACTACTTGTAGTGCTTCAGTATGGCCATTACAAGTACTCTGTGTTCTTGTATGGTGTCAAGATGGCTATTCTATGGATACTTTGGCCTCTTGTGTTAGCACTGTCACTTTTTGACGCATGGGCTAGCTTTCAGGTCAATTGGGTCTTTTTTGCTTTCAGCATCCTTATGGCTTGCATCACTCTTATGCTGTGGATAATGTATTTTGTCAATAGCATTCGGTTGTGGCGCAGGACACATTCTTGGTGGTCTTTCAATCCTGAAACTGACGCGCTTCTCACTACTTCTGTGATGGGCCGACAGGTCTGCATTCCAGTGCTTGGAGCACCAACTGGTGTAACGCTAACACTCCTTAGTGGTACATTGCTTGTAGAGAGCTATAAGGTTGCTACTGGCGTACAGGTAAGTCAATTACCTAGTTTCGTCACAGTCGCCAAGGCCACTACAACAATTGTCTACGGACGTGTTGGTCGTTCAGTCAATGCTTCATCTGGCACTGGTTGGGCTTTCTATGTCCGGTCCAAACACGGCGACTATTCAGCTGTGAGTAATCCGAGTTCGGTTCTCACAGATAGTGAGAAAGTGCTTCATTTAGTCTAA
>KT323979_Porcine_China_1998--
ATGTCT---------------------------------------------------------------------------------------------------AACGGTTTTATTCCCGTT---------------------GATGAGGTGATTGAACACCTTAGAAACTGGAATTTCACATGGAATATCATACTGACGATACTACTTGTAGTGCTTCAGTATGGCCATTACAAGTACTCTGTGTTCTTGTATGGTGTCAAGATGGCTATTCTATGGATACTTTGGCCTCTTGTGTTGGCACTGTCACTTTTTGATGCATGGGCTAGCTTCCAGGTCAACTGGGTCTTTTTCGCTTTCAGCATCCTTATGGCTTGCATCACTCTTATGCTGTGGATAATGTATTTTGTCAATAGCATTCGGTTGTGGCGCAGGACACATTCTTGGTGGTCTTTCAATCCTGAAACTGACGCGCTTCTCACTACTTCTGTGATGGGCCGACAGGTCTGCATTCCAGTGCTTGGAGCACCAACTGGTGTAACGCTAACACTCCTTAGTGGTACATTGTTTGTAGAGGGCTATAAGGTTGCTACTGGCGTACAGGTAAGTCAATTGCCTGATTTCGTCACAGTCGCCAAGGCCACTACAACAATTGTCTATGGACGTGTTGGTCGTTCAGTCAATGCTTCATCTGGCACTGGTTGGGCTTTCTATGTCCGGTCAAAACACGGCGACTACTCAGCTGTGAGTAATCCGAGTGCGGTTCTCACAGATAGTGAGAAAGTGCTTCATTTAGTCTAA
>KY619828_Porcine_Japan_2014--
ATGTCT---------------------------------------------------------------------------------------------------AACGGTTTTATTCCCGTT---------------------GATGAGGTGGTTCAACACCTTAGAAACTGGAATTTTACATGGAATATCATACTGACGATACTACTTGTAGTGCTTCAGTATGGCCATTACAAGTACTCTGCGTTCTTGTATGGTGTCAAGATGGCTATTCTATGGATACTCTGGCCTCTTGTGTTGGCACTGTCACTTTTTGATGCATGGGCTAGCTTCCAGGTCAATTGGGTCTTTTTTGCTTTCAGCATCCTTATGGCTTGCATCACTCTTATGCTGTGGATAATGTATTTTGTCAATAGCATTCGGTTGTGGCGCAGGACACATTCTTGGTGGTCTTTCAATCCTGAAACTGACGCGCTTCTCACTACTTCTGTGATGGGCCGACAGGTCTGCATTCCTGTGCTTGGGGCACCAACTGGTGTAACGCTAACACTCCTTAGTGGTACATTGTTTGTAGAGGGCTATAAGGTTGCTACTGGCGTACAGGTAAGTCAATTACCTAATTTCGTCACAGTCGCCAAGGCCACTACAACAATTGTCTATGGACGTGTTGGTCGTTCAGTCAATGCTTCATCTGGCACTGGTTGGGCTTTCTATGTCCGGTCTAAACACGGCGACTACTCAGCTGTGAGTAATCCGAGTGCGGTCCTCACAGATAGTGAGAAAGTGCTTCATTTAGTCTAA
>LT906581_Porcine_Belgium_1978--
ATGTCT---------------------------------------------------------------------------------------------------AACGGTTCTATTCCCGTT---------------------GATGAGGCGATTGAACACCTTAGAAACTGGAATTTCACATGGAATATCATACTGACGATACTACTTGTAGTGCTTCAGTATGGCCATTACAAGTACTCTGTGTTCTTGTATGGTGTCAAGATGGCTATTCTATGGATACTTTGGCCTCTTGTGTTGGCACTGTCACTTTTTGACGCATGGGCTAGCTTCCAGGTCAACTGGGTCTTTTTCGCTTTCAGCATCCTTATGGCTTGCATCACTCTTATGCTGTGGATAATGTATTTTGTCAATAGCATTCGGTTGTGGCGCAGGACACATTCTTGGTGGTCTTTCAATCCTGAAACTGACGCGCTTCTCACTACTTCTGTGATGGGCCGACAGGTCTGCATTCCAGTGCTTGGAGCACCAACTGGTGTAACGCTAACACTCCTTAGTGGTACATTGCTTGTAGAGGGCTATAAGGTTGCTACTGGCGTACAGGTAATTCAATTACCTAATTTCGTCACAGTCGCCAAGGCCACTACAACAATTGTCTACGGACGTGTTGGTCGTTCAGTCAATGCTTCATCTGGCACTGGTTGGGCTTTCTATGTCCGGTCAAAACACGGCGACTATTCAGCTGTGAGTAATCCGAGTGCGGTTCTCACAGATAGTGAGAAAGTGCTTCATTTAGTCTAA
>LT906582_Porcine_UK_1987--
ATGTCT---------------------------------------------------------------------------------------------------AACGGTTCTATTCCCGTT---------------------GATGAGGTGATTGAACACCTTAGAAACTGGAATTTCACATGGAATATCATACTGACGATACTACTTGTAGTGCTTCAGTATGGCCATTACAAGTACTCTGTGTTCTTGTATGGTGTCAAGATGGCTATTCTATGGATACTTTGGCCTCTTGTGTTGGCACTGTCACTTTTTGACGCATGGGCTAGCTTCCAGGTCAACTGGGTCTTTTTCGCTTTCAGCATCCTTATGGCTTGCATCACTCTTATGCTGTGGATAATGTATTTTGTCAATAGCATTCGGTTGTGGCGCAGGACACATTCTTGGTGGTCTTTCAATCCTGAAACTGACGCGCTTCTCACTACTTCTGTGATGGGCCGACAGGTCTGCATTCCAGTGCTTGGAGCACCAACTGGTGTAACGCTAACACTCCTTAGTGGTACATTGCTTGTAGAGGGCTATAAGGTTGCTACTGGCGTACAGGTAAGTCAATTACCTAATTTCGTCACAGTCGCCAAGGCCACTACAACAATTGTCTACGGACGTGTTGGTCGTTCAGTCAATGCTTCATCTGGCACTGGTTGGGCTTTCTATGTCCGGTCAAAACACGGCGACTATTCAGCTGTGAGTAATCCGAGTGCGGTTCTCACAGATAGTGAGAAAGTGCTTCATTTAGTCTAA
>LT906620_Porcine_Belgium_1980--
ATGTCT---------------------------------------------------------------------------------------------------AACGGTTCTATTCCCGTT---------------------GATGAGGTGATTGAACACCTTAGAAACTGGAATTTCACATGGAATATCATACTGACGATACTACTTGTAGTGCTTCAGTATGGCCATTACAAGTACTCTGTGTTCTTGTATGGTGTCAAGATGGCTATTCTATGGATACTTTGGCCTCTTGTGTTGGCACTGTCACTTTTTGACGCATGGGCTAGCTTCCAGGTCAACTGGGTCTTTTTCGCTTTCAGCATCCTTATGGCTTGCATCACTCTTATGCTGTGGATAATGTATTTTGTCAATAGCATTCGGTTGTGGCGCAGGACACATTCTTGGTGGTCTTTCAATCCTGAAACTGACGCGCTTCTCACTACTTCTGTGATGGGCCGACAGGTCTGCATTCCAGTGCTTGGAGCACCAACTGGTGTAACGCTAACACTCCTTAGTGGTACATTGCTTGTAGAGGGCTATAAGGTTGCTACTGGCGTACAGGTAAGTCAATTACCTAATTTCGTCACAGTCGCCAAGGCCACTACAACAATTGTCTACGGACGTGTTGGTCGTTCAGTCAATGCTTCATCTGGCACTGGTTGGGCTTTCTATGTCCGGTCAAAACACGGCGACTATTCAGCTGTGAGTAATCCGAGTGCGGTTCTCACAGATAGTGAGAAAGTGCTTCATTTAGTCTAA
>MH052689_Porcine_SKorea_2017-04-
ATGTCT---------------------------------------------------------------------------------------------------AACGGTTCCATTCCCGTT---------------------GATGAGGTGATTCAACACCTTAGAAACTGGAATTTCACATGGAATATCATACTGACGATACTACTTGTAGTGCTTCAGTATGGCCATTACAAGTACTCTGTGTTCTTGTATGGTGTCAAGATGGCTATTCTATGGATACTTTGGCCTCTTGTGTTAGCTCTGTCACTTTTTGATGCATGGGCTAGCTTTCAGGTCACTTGGGTCTTTTTTGCTTTCAGCATCCTTATGGCTTGCATCACTCTTATGCTGTGGATAATGTACTTTGTCAATAGCCTTCGATTGTGGCGCAGGACACATTCTTGGTGGTCTTTCAATCCTGAAACAGACGCGGCTCTCACTACTTCTTTGATGGGCCGACAGGTTTGCATTCCAGTGCTTGGAGCACCAACTGGTGTAACGCTAACACTCCTTAGTGGTACATTGCTTGTAGAGGGCTATAAGGTTGCTACTGGCGTACAGGTAAGTCAATTACCTAATTTCGTCACAGTCGCCAAGGCCACTACAACAATTGTCTACGGACGTGTTGGTCGTTCAGTCAATGCTTCATCTGGCACTGGTTGGGCTTTCTATGTCCGGTCCAAACACGGCGACTACTCAGCTGTGAGTAATCCGAGTGCGGTTCTCACAGATAGTGAGAAAGTGCTTCATTTAGTCTAA
>MH061338_Porcine_China_2017-09-09
ATGTCT---------------------------------------------------------------------------------------------------AACGGTTCTATTCCCGTT---------------------GATGAGGTGATTCAACACCTTAGAAACTGGAATTTCACATGGAATATCATACTGACGATACTACTTGTAGTGCTTCAGTATGGCCACTACAAGTACTCTGTGTTCTTGTATGGTGTCAAGATGGCTATTCTATGGATACTTTGGCCTCTTGTGTTAGCACTGTCACTTTTTGATGCATGGGCTAGCTTTCAGGTCAATTGGGTCTTTTTTGCTTTCAGCATCCTTATGGCTTGCATCACTCTTATGCTGTGGATAATGTACTTTGTCAACAGCATTCGGTTGTGGCGCAGGACACATTCTTGGTGGTCTTTCAATCCTGAAACAGACGCGCTTCTCACTACTTCTGTGATGGGCCGACAGATCTGCATTCCAGTGCTTGGAGCACCAACTGGTGTAACGCTAACACTCCTTAGTGGTACATTGCTTGTAGAGGGCTATAAGGTTGCTACTGGCGTACAGGTAAGTCAATTACCTAATTTCGTCACAGTCGCCAAGGCCACTACAACAATTGTCTACGGACGTGTTGGTCGTTCAGTCAATGCTTCTTCTGGCACTGGTTGGGCTTTCTATGTCCGGTCGAAACACGGCGACTACTCAGCTGTGAGTAATCCGAGTTCGGTTCTCACAGATAGTGAGAAAGTGCTTCATTTAGTCTAA
>MH726407_Porcine_China_2017-02-25
ATGTCT---------------------------------------------------------------------------------------------------AACGGTTCTATTCCCGTT---------------------GATGAGGTGATTCAACACCTTAGAAACTGGAATTTCACATGGAATATCATACTGACGATACTACTTGTAGTGCTTCAGTATGGCCATTACAAGTACTCTGTGCTCTTGTATGGTGTCAAGATGGCTATTCTATGGATACTTTGGCCCCTTGTGTTAGCACTGTCACTTTTTGATGCATGGGCTAGCTTTCAGGTCAATTGGGTCTTTTTTTCTTTCAGCATCCTTATGGCTTGCATCACTCTTATGCTGTGGATAATGTACTTTGTCAATAGCATTCGGTTGTGGCGCAGGACACATTCTTGGTGGTCTTTCAATCCTGAAACAGACGCGCTTCTCACTACTTCTGTGATGGGCCGACAGGTCTGCATTCCAGTGCTTGGAGCACCAACTGGTGTAACGCTAACACTCCTTAGTGGTACATTGCTTGTAGAGGGCTATAAGGTTGCTACTGGCGTACAGGTAAGTCAATTACCTAATTTCGTCACAGTCGCCAAGGCCACTACAACAATTGTCTATGGACGTGTTGGTCGTTCAGTCAATGCTTCATCTAGCACTGGTTGGGCTTTCTATGTTCGGTCAAAACACGGCGACTACTCAGCTGTGAGTAATCCGAGTGCGGTTCTCACAGATAGTGAGAAAGTGCTTCATTTAGTCTAA
>MK032690_Porcine_SKorea_2018-04-
ATGTCT---------------------------------------------------------------------------------------------------AACGGTTCTATTCCCGTT---------------------GATGAGGTGATTCAACACCTTAGAAACTGGAATTTCACATGGAACATCATACTGACGATACTACTTGTAGTGCTTCAGTATGGCCATTACAAGTACTCTGCGTTCTTGTATGGTGTCAAGATGGTTATTCTATGGATACTTTGGCCTCTTGTGTTAGCACTGTCACTTTTTGATGCATGGGCTAGCTTTCAGGTCAACTGGGTCTTTTTTGCTTTCAGCATCCTTATGGCTTGCATCACTCTTATGCTGTGGATAATGTACTTTGTCAATAGCATTCGGTTGTGGCGCAGGACACATTCTTGGTGGTCTTTCAATCCTGAAACAGACGCGCTTCTCACTACTTCTGTGATGGGCCGACAGTTCTGCATTCCAGTGCTTGGAGCACCAACTGGTGTAACGCTAACACTCCTTAGTGGTACATTGCTTGTAGAGGGCTATAAGGTTGCTACTGGCGTACAGGTAAGTCAATTACCTAATTTCGTCACAGTCGCCAAGGCCACTACAACAATTGTCTACGGACGTGTTGGTCGTTCTATCAATGCTTCATCTGGCACTGGTTGGGCTTTCTATGTCCGGTCCAAACACGGCGACTACTCAGCTGTGAGTAATCCGAATTCGGTTCTCACAGATAGTGAGAAAGTGCTTCATTTAGTCTAA
>MK032691_Porcine_SKorea_2018-04-
ATGTCT---------------------------------------------------------------------------------------------------AACGGTTCTATTCCCGTT---------------------GATGAGGTGATTCAACACCTTAGAAACTGGAATTTCACATGGAATATCATACTGACGATACTACTTGTAGTGCTTCAGTATGGCCATTACAAGTACTCTGTTTTATTGTATGGTGTCAAGATGGCTATTCTATGGATACTTTGGCCTCTTGTGTTAGCACTGTCACTTTTTGATGCATGGGCTAGCTTTCAGGTCAATTGGGTTTTTTTTGCTTTCAGCATCCTTATGGCTTGCATCACTCTTATGCTGTGGATAATGTACTTTGTCAATAGCATTCGGTTGTGGCGCAGGACACATTCTTGGTGGTCTTTCAATCCTGAAACAGATGCGCTTCTCACTACTTCAGTGATGGGCCGACAGGTCTGCATTCCAGTGCTTGGAGCACCAACTGGTGTAACGCTAACACTCCTTAGTGGTACATTGCTTGTAGAGGGCTATAAGGTTGCTACTGGCGTACAGGTAAGTCAATTACCTAATTTCGTCACAGTCGCCAAGGCCACTACAACAATTGTCTATGGACGTGTTGGTCGTTCAGTCAATGCTGCATCTGGCACTGGTTGGGCTTTCTATGTCCGGTCCAAACACGGCGACTACTCAGCTGTGAGTAATCCGAGTTCGGTTCTCACAGATAGTGAGAAAGTGCTTCATTTAGTCTAA
>Z24733_Porcine_Belgium/UK_1977-01-01
ATGTCT---------------------------------------------------------------------------------------------------AACGGTTCTATTCCCGTT---------------------GATGAGGTGATTGAACACCTTAGAAACTGGAATTTCACATGGAATATCATACTGACGATACTACTTGTAGTGCTTCAGTATGGCCATTACAAGTACTCTGTGTTCTTGTATGGTGTCAAGATGGCTATTCTATGGATACTTTGGCCTCTTGTGTTGGCACTGTCACTTTTTGACGCATGGGCTAGCTTCCAGGTCAACTGGGTCTTTTTCGCTTTCAGCATCCTTATGGCTTGCATCACTCTTATGCTGTGGATAATGTATTTTGTCAATAGCATTCGGTTGTGGCGCAGGACACATTCTTGGTGGTCTTTCAATCCTGAAACTGACGCGCTTCTCACTACTTCTGTGATGGGCCGACAGGTCTGCATTCCAGTGCTTGGAGCACCAACTGGTGTAACGCTAACACTCCTTAGTGGTACATTGTTTGTAGAGGGCTATAAGGTTGCTACTGGCGTACAGGTAAGTCAATTACCTAATTTCGTCACAGTCGCCAAGGCCACTACAACAATTGTCTACGGACGTGTTGGTCGTTCAGTCAATGCTTCATCTGGCACTGGTTGGGCTTTCTATGTCCGGTCAAAACACGGCGACTATTCAGCTGTGAGTAATCCGAGTGCGGTTCTCACAGATAGTGAGAAAGTGCTTCATTTAGTCTAA
>LT897799_Porcine_Germany_1978--
ATGTCT---------------------------------------------------------------------------------------------------AACGGTTCTATTCCCGTT---------------------GATGAGGTGATTGAACACCTTAGAAACTGGAATTTCACATGGAATATCATACTGACGATACTACTTGTAGTGCTTCAGTATGGCCATTACAAGTACTCTGTGTTCTTGTATGGTGTCAAGATGGCTATTCTATGGATACTTTGGCCTCTTGTGTTGGCACTGTCACTTTTTGACGCATGGGCTAGCTTCCAGGTCAACTGGGTCTTTTTCGCTTTCAGCATCCTTATGGCTTGCATCACTCTTATGCTGTGGATAATGTATTTTGTCAATAGCATTCGGTTGTGGCACAGGACACATTCTTGGTGGTCTTTCAATCCTGAAACTGACGCGCTTCTCACTACTTCTGTGATGGGCCGACAGGTCTGCATTCCAGTGCTTGGAGCACCAACTGGTGTAACGCTAACACTCCTTAGTGGTACATTGCTTGTAGAGGGCTATAAGGTTGCTACTGGCGTACAGGTAAGTCAATTACCTAATTTCGTCACAGTCGCCAAGGCCACTACAACAATTGTCTACGGACGTGTTGGTCGTTCAGTCAATGCTTCATCTGGCACTGGTTGGGCTTTCTATGTCCGGTCAAAACACGGCGACTATTCAGCTGTGAGTAATCCGAGTGCGGTTCTCACAGATAGTGAGAAAGTGCTTCATTTAGTCTAA
>LT905450_Porcine_Belgium_1977--
ATGTCT---------------------------------------------------------------------------------------------------AACGGTTCTATTCCCGTT---------------------GATGAGGTGATTGAACACCTTAGAAACTGGAATTTCACATGGAATATCATACTGACGATACTACTTGTAGTGCTTCAGTATGGCCATTACAAGTACTCTGTGTTCTTGTATGGTGTCAAGATGGCTATTCTATGGATACTTTGGCCTCTTGTGTTGGCACTGTCACTTTTTGACGCATGGGCTAGCTTCCAGGTCAACTGGGTCTTTTTCGCTTTCAGCATCCTTATGGCTTGCATCACTCTTATGCTGTGGATAATGTATTTTGTCAATAGCATTCGGTTGTGGCGCAGGACACATTCTTGGTGGTCTTTCAATCCTGAAACTGACGCGCTTCTCACTACTTCTGTGATGGGCCGACAGGTCTGCATTCCAGTGCTTGGAGCACCAACTGGTGTAACGCTAACACTCCTTAGTGGTACATTGCTTGTAGAGGGCTATAAGGTTGCTACTGGCGTACAGGTAAGTCAATTACCTAATTTCGTCACAGTCGCCAAGGCCACTACAACAATTGTCTACGGACGTGTTGGTCGTTCAGTCAATGCTTCATCTGGCACTGGTTGGGCTTTCTATGTCCGGTCAAAACACGGCGACTATTCAGCTGTGAGTAATCCGAGTGCGGTTCTCACAGATAGTGAGAAAGTGCTTCATTTAGTCTAA
>HQ728484_Bat_Kenya_2006-08-
ATGATTAAGTTTATTTCTTTGTTATGCGCTTTTGTAGGCGTTATAGTAGCGGATGACAATGGTAAT------ACCACCGCTATTCCTCCAACAACTACA------CCTCAGCAAATACCGCTG---------------------AAAGAAGTTGTTGAGCATTTACGAAACTGGAACTTCAGCTGGAACATAGTGCTTACTATCTTTTTGATAGTAATGCAGTATGGACATTTCAAATACTCGACCATATTGTATGGTTTGAAAATGCTTGTGCTTTGGCTCTTGTGGCCTCTAGTGTTGGCACTCTCAATTTTCGATGCATGGTCGACATTTGGGCAGAAGTGGGTTATGTTTGCTTTTAGCATCGTTATGGCCTGCACAACACTTGTGCTGTGGTTGATGTATTTCATCAACAGTTTCAGGCTTTATAGAAGAACACAGTCATTCTGGGCTTTTAACCCAGAAACTGATGCCATAATTACAATCTCTGTTTTCGGAAAGACAATCGCTATTCCAGTGCTGACACCTCCGACAGGCATTACGTTGACAGTTCTTAGTGGAAAGCTCCTTGTGGAGGGCATACCGGTTGCTAACGGAATCACGGTAGGACAACTACCTGAATTCGTAACTGTTGCCAAAGCTACCACTACAATTATCTATCGACGTGCCGGAAGGTCACTCAATGCTAAAACCCAGACTGGGTGGGCATTTTATGTACGTGCTAAGAATGGCGACTATTCTGCTGTTATGACAATGGCAGATTCATTTTCCGAAAATGAAAGATTGTTACATTTAGTTTAA
>EU420137_Bat_HKong_2006-03-
ATGATTAAGTACATTATTCTATTTTGCGCCTTCTTAGGCGTTATGTATGCAGAAGAAGCTAATGCT------ACTACTGCTACACCTCCCACTACTACA------CCACAGCAAATACCGCTG---------------------CAGGAAGTAATGGAACATTTAAGAAACTGGAACTTCAGCTGGAACATAGTGCTTACTGTCTTTTTGATAGTAATGCAGTATGGTCATTTCAAATACTCGACCATTTTGTATGGTTTGAAAATGCTTGTACTTTGGCTTTTGTGGCCACTTGTGCTTGCACTCTCAATTTTCGATGCATGGTCGACATTTGGGCAGAAGTGGGTTATGTTTGCTTTTAGCATCGTTATGGCCTGCACAACACTAGTGCTGTGGTTGATGTATTTCATCAACAGTTTCAGGCTTTATAGAAGAACACAATCATTCTGGGCTTTTAACCCAGAAACTGATGCCATAATTACAATCTCTGTTTTTGGAAAGACAGTCGCTATTCCTGTACTGACACCTCCGACTGGCATTACGTTGACAGTTCTTAGTGGAAAGCTCCTTGTGGAGGGCATACCGGTTGCTAACGGAATCACGGTGGGACAACTACCTGAATTCGTAACTGTTGCCAAAGCTACCACTACAATTATCTATCGACGTGCCGGAAGGTCACTTAATGCGAAAACCCAGACTGGGTGGTCGTTTTACGTGCGTGCTAAGAATGGCGACTATTCTGCTGTTATGACGATGGCAGATTCATTTTCCGAAAATGAAAGATTGTTACATTTAGTTTAA
>MN611524_Bat_China_2018-03-
ATGATTAACTTTATTGTTCTTTGTTGCGCCTTTATAGGCGTTATTTATGCAGAAAATGGTGATAAC------ACCACTGCTGTTACTCCAACACTCCCA------CCTCAGCAAATACCGCTG---------------------AAAGAGGTGATGGAACATTTAAGAAACTGGAACTTCAGCTGGAACATAGTGCTTACTGTCTTTTTGATAGTAATGCAGTATGGCCATTTCAAATACTCGACCATTTTGTATGGTTTGAAAATGCTTGTGCTTTGGCTCCTTTGGCCTCTTGTACTTGCACTCTCAATTTTCGATGCATGGTCGACATTTGGGCAGAAGTGGGTTATGTTTGCTTTTAGCATCGTTATGGCCTGCACAACACTAGTGCTGTGGTTGATGTATTTCATCAACAGTTTCAGGCTTTATAGAAGAACACAGTCATTCTGGGCATTTAACCCAGAAACTGATGCCATAATTACAATCTCTGTTTTTGGAAAGACAGTCGCTATTCCAGTACTGGTACCTCCTACAGGCATTACGTTGACAGTTCTTAGTGGAAAGCTCCTTGTGGAGGGCATACCGGTTGCTAACGGAATCACGGTGGGACAACTACCTGAATTCGTAACTGTTGCCAAAGCTACCACTACAATTATCTATCGACGTGCCGGAAGGTCACTGAATGCTAAGACTCAAACTGGATGGGCATTCTATGTACGTGCAAAGAATGGCGACTATTCTGCTATTATGACGATGGCAGATTCATTTTCCGAAAATGAAAGATTGTTACATTTAGTTTAA
>KJ473798_Bat_China_2013--
ATGTTTCATTTAATACTTTTGTGT---------TTGGGTATCGTTTTTTGTGCTGCCAACAGCACT------TCTACTACCACTGTTGCTGCTTCAACAACACCGGGTCAATCTATACCCGTT---------------------GAAGAAGTTGTTGAGCATCTCAGAAACTGGAATTTCAGCTGGAACGTAATACTGACAGTTTTCCTTGTTGTGCTGCAGTATGGCAATTTTAAGTATTCTAAATTGCTTTATGGCCTTAAAATGGCTATACTCTGGCTGTTATGGCCTCTTGTGCTTGCCCTTTCCATCTTTGATGCATGGGCTAGCTTTGATGTCAATTGGACCTACTTCGCTTTCAGCATCGTTATGGCCTGCATCACTTTTGTGCTGTGGATAATGTATTT---------------------------------------------------------------------------------------------------------------------------------------------------------------------------------GATTGCTAATGGCGTCTCGGTAACTCAGTTACCTTCGTACGTCACAGTCGCCAAGGCCAATACCACTATTATCTATCAACGTGTCGGTAAATCACTTAATGCGGCCAGCCAAACAGGCTGGGCTTTTTATGTGAGGTCCAAGAATGGCGACTACTCTGCTGTGTCGAATCCAAGTGATTCGTATACTGAACAAGAGAGATTGCTTCATTTAGTATAA
>HQ728485_Bat_Kenya_2006-08-
ATGAAGAGATTTATTCTAGCATTTTTCTTGGCCCTTAGCGGCGTTTTAGGCAATAACACCAGTACTACAGCACCTACCACTGCTGCTGCCACCGGTACTACTGCTGGTAATGGAATTCCCGTA---------------------GAAGAAGTTGTTGAACACCTTCGTAATTGGAATTTCAGCTGGAACGTCATACTGACACTATTTTTAATAGTGCTTCAGTATGGCCAATTTAAGTACTCCAAGGTGCTGTATGGCCTCAAAATGGCTATACTTTGGCTCTTATGGCCGTTAGTGCTTGCACTTTCGATCTTTGATGCCTGGGCAAATTTTGGAGACAATTGGGTCATGTTCGCTTTTAGCATCGTTATGGCCTGCACAACACTTGTGATGTGGTTGATGTATTTCATCAACAGCTTCAGGCTTTATCGAAGGACTCAGTCTTTCTGGGCTTTTAACCCAGAAACAGATGCCATAATAACAGTCTCAGTTCTCGGGCGAACAGTCGCCATTCCTGTGCTGACACCGCCTACTGGCATTACGCTGACAGTTCTTAGTGGAAAGCTCCTTGTGGAGGGCATACCGGTTGCTAACGGAGTCACGGTTCATAGTTTGCCGAACTTCGTGACAGTCGCCAAAGCCACTACCACTATCATCTATCAGCGTGCCGGAAGGTCACTTAATGCTGCCAACCAGACTGGTTGGGTGTTTTACGTACGTGCTAAGAATGGCGACTATTCTGCTGTGTCGAATCCATCAGATTCGTATTCAGAGAATGAAAGATTGCTGCATTTAGTTTAA
>JQ989270_Bat_China_2005-10-
ATGTCAAACGGT------------------------------------------------------------------------------------------GACAATTCAACGATACCCACA---------------------GATGTGGTTATCCAACATCTAAGAAATTGGAATTTCAGTTGGAATGTAATTCTTACAATATTTCTAGTTGTCCTTCAATATGGACACTACAAATATAGTGCTGTGCTTTACATCCTGAAAATGACAATTCTGTGGCTGCTGTGGCCTCTTGTACTTGCCCTGTCAATTTTTGACAGTTGGTCAAGTTTTGGCAACAACTGGACCATGTTTGCTTTTAGCATCTTAATGGCTTGCATTACGCTTGTGCTGTGGATAATGTACTTTGTCAACAGTTTCAGGCTGTACCGCAGAACCAACACTTTCTGGGCCTTTAACCCGGAAACTGATGCCATTATCACACTGTCCGTCTTTGGTCGCCAAGTTTCAATTCCAGCCCTTGTGGCTCCAACTGGCATTACGCTCACTGTGTTAAGTGGTACACTCCTAGTGGAAGGCATTAAGGTTGCTACTGGTGTGCAGGTAAACCAATTACCTACGTACATCACTGTTGCCAAGCCTAGCACCACAATTGTGTATCAACGTGCTGGACGTTCGCTCAACACGCGCTCAAACACAGGTTGGGCGTTTTATGTCAGATCGAAAAATGGCGACTACTCTGCTGTAACGAGTTCTGCTGATTCGCTTACAGAAGACGAGAAACTTTTACATTTAGTCTAA
>NC018871_Bat_China_2005-10-
ATGTCAAACGGT------------------------------------------------------------------------------------------GACAATTCAACGATACCCACA---------------------GATGTGGTTATCCAACATCTAAGAAATTGGAATTTCAGTTGGAATGTAATTCTTACAATATTTCTAGTTGTCCTTCAATATGGACACTACAAATATAGTGCTGTGCTTTACATCCTGAAAATGACAATTCTGTGGCTGCTGTGGCCTCTTGTACTTGCCCTGTCAATTTTTGACAGTTGGTCAAGTTTTGGCAACAACTGGACCATGTTTGCTTTTAGCATCTTAATGGCTTGCATTACGCTTGTGCTGTGGATAATGTACTTTGTCAACAGTTTCAGGCTGTACCGCAGAACCAACACTTTCTGGGCCTTTAACCCGGAAACTGATGCCATTATCACACTGTCCGTCTTTGGTCGCCAAGTTTCAATTCCAGCCCTTGTGGCTCCAACTGGCATTACGCTCACTGTGTTAAGTGGTACACTCCTAGTGGAAGGCATTAAGGTTGCTACTGGTGTGCAGGTAAACCAATTACCTACGTACATCACTGTTGCCAAGCCTAGCACCACAATTGTGTATCAACGTGCTGGACGTTCGCTCAACACGCGCTCAAACACAGGTTGGGCGTTTTATGTCAGATCGAAAAATGGCGACTACTCTGCTGTAACGAGTTCTGCTGATTCGCTTACAGAAGACGAGAAACTTTTACATTTAGTCTAA
>MG916901_Bat_China_2012-05-19
ATGACT------------------------------------------------------------------------------------------------GATAACGGTACTATTTCTGTT---------------------GAGCAAGTGGTAGCTCACTTGCGAAACTGGAACTTCAGCTGGAATGTAATTCTCACCGTATTTCTCATTGTCCTGCAATATGGACATTATAAATACAGTGTTGTTCTTTACAGTCTGAAGATGATGATACTCTGGCTTTTGTGGCCACTGGTACTAGCATTGTCAATCTTTGACAGTTGGGCCAGTTTTGGTGTCAATTGGACGTTCTTTGCATTTAGCATCCTAATGTGCTGCATAACGTTTATACTGTGGGTGATGTATTTCGTCAACAGTTTTC------------------------------------------------------------------------------------------------------------------------------------------------------------------------------------------------------------------------------CTACCACTATCATTTACCAGAGAGCTGGCCGCTCGTTGAACACACGTTCGCAGACGGGCTGGGCATTTTATGTCAGATCTAAAAATGGCGACTATTCTGCTGTGACGAGTCATTCTGATTCGGTTACAGATGAAGAGAAAGTGCTTCATTTAGTATAA
>MK211373_Bat_China_2017-05-
ATGACT------------------------------------------------------------------------------------------------GATAACGGTACTATTCCTGTT---------------------GAGCAAGTGGTAGCTCACTTGCGAAACTGGAACTTCAGCTGGAATGTAATTCTCACCGTATTTCTCATTGTCCTGCAATATGGACATTATAAATACAGTGTTGTTCTTTACAGTCTGAAGATGATGATACTCTGGCTTTTGTGGCCACTGGTACTAGCATTGTCAATCTTTGACAGTTGGGCCAGTTTTGGTGTCAATTGGACGTTCTTTGCATTTAGCATCCTAATGTGCTGCATAACGTTTATACTGTGGGTGATGTATTTCGTCAACAGTTTTC------------------------------------------------------------------------------------------------------------------------------------------------------------------------------------------------------------------------------CTACCACTATCATTTACCAGAGAGCTGGCCGCTCGTTGAACACACGTTCGCAGACGGGCTGGGCATTTTATGTCAGATCTAAAAATGGCGACTATTCTGCTGTGACGAGTCATTCTGATTCGGTTACAGATGAAGAGAAAGTGCTTCATTTAGTATAA
>KF430219_Bat_USA_2006-08-07
ATGGCT---------------------------------------------------------------------------------------------------AATGGTAGTGTCTCCGAG---------------------GAGGAGATTATCCATCATCTCAGAAATTGGAATTTTGGCTGGAACATTATACTCACTATCTTTATAGTGGTATTGCAATATGGCCAGTACAAATATTCTGCTTTTCTGTATGGCTTGAAAATGCTGGTGCTGTGGCTCTTGTGGCCACTTGTGCTTGCACTCTCAATCTTTGATGCTTATGCCAGCTTTAATGTGAACTGGGTTTTCTTTGCGTTTAGCATCCTTATGGCTTGCGTCACGGGTGTGCTGTGGGTAATGTATTTTGTCAACAGCATTCGCCTTTGGAGACGTACCAAATCTTTCTGGGCTTGGAGTCCTGAAACTGACACCATTTTGGCAACAACTGTGCTTGGTCGCACTGTTTACCTTCCACTGCCAGCCGCGCCGACAGGTGTCACTCTAACTCTGCTTAACGGTACGCTGCTTGTCGAGGGCTTTAAGGTTGCTGTAGGAGTCACGGTAGAACTTCTACCTGACTATGTGGTAGTTGCTAAGCCGCATACGACAATCATATACCAGCGAGTTGGACGTTCTGTCAATGTGAGATCTAACACAGGTTGGTCTTTTTACGTGAAGGCTAAATATGGCGACTATGCTACTACTGGACATTCAAATGATAAAGTTCCAGATAGTGAAGTTGTGTTACATTTAGTATAA
>KY799179_Bat_Canada_2010-11-
ATGGCT---------------------------------------------------------------------------------------------------AATGATAGCGTCTCCCAA---------------------GAGGAGATTATTCAGCATCTCAGAAATTGGAATTTTGGCTGGAATATTATACTCACTATTTTTATAGTGGTATTGCAATATGGCCAGTACAAATATTCTGCTTTTCTGTATGGCTTGAAAATGCTGGTGCTGTGGCTCTTGTGGCCACTTGTGCTTGCACTCTCAATCTTTGATGCTTATGCCAGCTTTAATGTGAACTGGGTTTTCTTTGCGTTTAGCATCCTTATGGCTTGCGTCACGGGTGTGCTGTGGGTAATGTATTTTGTCAACAGCATTCGCCTTTGGAGACGTACCAAATCTTTCTGGGCTTGGAGTCCTGAAACTGACACCATTTTGGCAACAACTGTGCTCGGTCGCACTGTTTACCTTCCACTGCCAGCCGCGCCGACAGGTGTCACTCTAACTCTGCTTAACGGTACGCTGCTTGTCGAGGGCTTTAAGGTTGCTGTAGGAGTCACGGTAGAACTTCTACCTGACTATGTAACAGTTGCCAAGCCGCATACGACAATCATATACCAGCGAGTTGGACGTTCTGTCAATGCGAGATCCAACACAGGTTGGTCTTTTTACGTGAAGGCTAAATACGGCGACTATGCTGCTACTGGACATTCAAATGATAAAGTTCCAGATAGTGAAGTTGTGTTACATTTAGTATAA
>MN611523_Bat_China_2018-03-
ATGTCAACC---------------------------------------------------------------------------------------------GACAATTCAACGATACCCACT---------------------GAGGTGGTTATCCAACATCTAAGAAATTGGAATTTCAGTTGGAATGTAATTCTTACAATATTTCTAGTTGTTCTGCAATATGGACACTACAAGTATAGTGCTGTGCTTTACACTCTGAAAATGACAATTCTGTGGCTGTTGTGGCCTCTTGTACTTGCTCTGTCAATTTTTGACAGTTGGTCAAGTTTTGGCAACAACTGGACCATGTTTGCTTTTAGCATCTTAATGGCTTGCATTACGCTTGTGCTGTGGATAATGTATTTTGTCAACAGTTTCAGGCTGTACCGCAGAACCAACACTTTCTGGGCTTTTAACCCAGAAACTGATGCCATTATCACACTGTCCGTCTTTGGTCGCCAAGTTTCAATTCCAGCCCTTGTGGCTCCAACTGGCATTACGCTCACTGTGTTAAGTGGTACACTCCTAGTGGAAGGCATTAAGGTTGCTACTGGTGTGCAGGTAAATCAATTACCTACGTACATCACTGTTGCCAAGCCTAGCACCACAATTGTGTACCAACGTGCTGGACGCTCGCTCAACACGCGCTCAAATACAGGTTGGGCGTTTTATGTCAGATCGAAAAACGGCGACTACTCTGCTGTAACGAGTTCTGCTGATTCGCTTACAGAAGACGAGAAACTTTTACATTTAGTCTAA
>NC022103_Bat_USA_2006-08-07
ATGGCT---------------------------------------------------------------------------------------------------AATGGTAGTGTCTCCGAG---------------------GAGGAGATTATCCATCATCTCAGAAATTGGAATTTTGGCTGGAACATTATACTCACTATCTTTATAGTGGTATTGCAATATGGCCAGTACAAATATTCTGCTTTTCTGTATGGCTTGAAAATGCTGGTGCTGTGGCTCTTGTGGCCACTTGTGCTTGCACTCTCAATCTTTGATGCTTATGCCAGCTTTAATGTGAACTGGGTTTTCTTTGCGTTTAGCATCCTTATGGCTTGCGTCACGGGTGTGCTGTGGGTAATGTATTTTGTCAACAGCATTCGCCTTTGGAGACGTACCAAATCTTTCTGGGCTTGGAGTCCTGAAACTGACACCATTTTGGCAACAACTGTGCTTGGTCGCACTGTTTACCTTCCACTGCCAGCCGCGCCGACAGGTGTCACTCTAACTCTGCTTAACGGTACGCTGCTTGTCGAGGGCTTTAAGGTTGCTGTAGGAGTCACGGTAGAACTTCTACCTGACTATGTGGTAGTTGCTAAGCCGCATACGACAATCATATACCAGCGAGTTGGACGTTCTGTCAATGTGAGATCTAACACAGGTTGGTCTTTTTACGTGAAGGCTAAATATGGCGACTATGCTACTACTGGACATTCAAATGATAAAGTTCCAGATAGTGAAGTTGTGTTACATTTAGTATAA
>HQ728486_Bat_Kenya_2006-08-
ATGTCA------------------------------------------------------------------------------------------------GGGAATGATAGTATTCCCATT---------------------GAGGAGGTTGTTACACACCTCCGCAATTGGAATTTCAGTTGGAATATTATTCTGACTGTCTTCCTAGTCGTCCTTCAGTATGGACACTACAAATACAGTAAGTTTCTGTATGGCCTGAAAATGGCCATCCTTTGGCTGCTGTGGCCGCTTGTGCTGGCGCTGTCAATCTTTGACGCGTGGGCCAGCTTCGGCGTGAACTGGGTCTTCTTCGCATTCAGCATCTTAATGGCCTGTATCACATTGATACTGTGGATAATGTATTTTGTC--------------------------------------------------------------------------------------------------------------------------------------------------------------------------TAAGGTTGCTACTGGTGTGTTGGTAAATCAATTACCTTCATACGTCACAGTCGCCAAAGCCGGCACCACTATAGTTTACCAGCGTGCTGGACGGTCATTGAATGCCAGATCCAATACTGGTTGGGCTTTCTATGTCAGATCGAAAAACGGTGACTACTCAGCTGTGACAAGTCCAAGTGACGTGCTCACAGAGAGTGAGAGAGTGCTTCATTTAGTATAA
>MK720945_Bat_HKong_2015-08-06
ATGACTGAT---------------------------------------------------------------------------------------------GTTAATAGCACTGTTCCTGTA---------------------GACCAGGTGGTTCAACACCTGCGTAATTGGAACTTCAGCTGGAATATTATCTTGACTATATTTCTTGTTGTCCTGCAATATGGGCAATATAAATATAGTAAGATTTTGTATGGCCTGAAAATGGCCATTCTCTGGCTGCTGTGGCCCCTCGTTGTCGCGTTGTCAATTTTTGACAGCTGGGCAAATTGGGGTGTCAATTGGACGTTCTTTGCATTCAGCATCCTTATGTCCTGCATTTCGCTGATACTGTGGATAATGTATTTTGTCAACAGTTTTC------------------------------------------------------------------------------------------------------------------------------------------------------------------------------------------------------------------------------ACACAACTATCATTTACCAGCGAGCGGGTCGTTCATTGAACAAGCGCTCCAACACAGGTTGGGCTTTCTATGTCAGATCGAAAAACGGCGACTACTCTGCTGTAGCGAGTCAAACTGATTCGCTTACAAGCGAAGAGAGAGTGCTTCATTTAGTATAA
>MK720946_Bat_HKong_2015-08-06
ATGACTGAT---------------------------------------------------------------------------------------------GTTAATAGCACTGTTCCTGTA---------------------GACCAGGTGGTTCAACACCTGCGTAATTGGAACTTCAGCTGGAATATTATCTTGACTATATTTCTTGTTGTCCTGCAATATGGGCAATATAAATATAGTAAGATTTTGTATGGCCTGAAAATGGCCATTCTCTGGCTGCTGTGGCCCCTCGTTGTCGCGTTGTCAATTTTTGACAGCTGGGCAAATTGGGGTGTCAATTGGACGTTCTTTGCATTCAGCATCCTTATGTCCTGCATTTCGCTGATACTGTGGATAATGTATTTTGTCAACAGTTTTC------------------------------------------------------------------------------------------------------------------------------------------------------------------------------------------------------------------------------ACACAACTATCATTTACCAGCGAGCGGGTCGTTCATTGAACAAGCGCTCCAACACAGGTTGGGCTTTCTATGTCAGATCGAAAAACGGCGACTACTCTGCTGTAGCGAGTCAAACTGATTCGCTTACAAGCGAAGAGAGAGTGCTTCATTTAGTATAA
>MH687935_Bat_Vietnam_2014-06-17
ATGTCT------------------------------------------------------------------------------------------------GCTAATGGATCAGTTCCTATG---------------------GAGGAGGTGATTCATCACCTCAGAAATTGGAACTTCTCCTGGAATATAATACTGACGCTATTACTTATAGTGTTGCAGTATGGTCATTACAAGTATTCCAGGGTCCTTTATGGCCTTAAGATGATGATACTTTGGATCTTGTGGCCACTTGTGCTAGCTTTGTCCATTTTTGACGCATGGGCTAGCTTTGGCACTAATTGGGTTTTCTTCGCGTTTAGCATCCTGATGACCTGTATCACAGCTGTGCTGTGGATTATGTACTTTGTTAACAGTATTCGATTGTGGCGACGCACCAAATCTTGGTGGGCCTTCAATCCTGAAACAGACTCCATTCTGTCCGTATCTGTGCTTGGTCGGCATGTCTGCCTCCCAATACTTGGTGCACCCACTGGCGTAACACTCACACTGCTTAATGGTACTTTGCTTGTAGAGGGCTATCAGGTTGCTACTGGCGTGCAGGTAAGTAACTTACCTAGCTACGTTACAGTCGCCAAAGCCGCTACAACAATAGTTTACCAGCGTGTGGGACGTTCAATGAATGCCACATCAAGTACTGGCTGGGCTTTCTTTGTGAAGTCCAAACATGGTGACTACTATGCTGCTGCAAATCCTACAGAGGTTGTTACAGATAGTGAGAAAATTCTACATTTAGTCTAA
>MH687936_Bat_Vietnam_2014-06-17
ATGTCT------------------------------------------------------------------------------------------------GCTAATGGATCAGTTCCTATG---------------------GAGGAGGTGATTCATCACCTCAGAAATTGGAACTTCTCCTGGAATATAATACTGACGCTATTACTTATAGTGTTGCAGTATGGTCATTACAAGTATTCCAGGTTCCTTTATGGCCTTAAGATGATGATACTTTGGATCTTGTGGCCACTTGTGCTAGCTTTGTCCATTTTTGACGGATGGGCTAGCTTTGGCACTAATTGGGTTTTCTTCGCGTTTAGCATCCTGATGGCCTGTATCACAGCTGTGCTGTGGATTATGTACTTTGTTAACAGTATTCGATTGTGGCGACGCACCAAATCTTGGTGGGCCTTCAATCCTGAAACAGACTCCATTCTGTCCGTATCTGTGCTTGGTCGGCATGTCTGCCTCCCAATACTTGGTGCACCCACTGGCGTAACACTCACACTGCTTAATGGTACTTTGCTTGTAGAGGGCTATCAGGTTGCTACTGGCGTGCAGGTAAGTAATTTACCCAGCTACGTTACAGTCGCCAAAGCCGCTACAACAATAGTTTACCAGCGTGTGGGACGTTCAATGAATGCCACATCAAGTACTGGCTGGGCTTTCTTTGTGAAGTCCAAACATGGTGACTACTATGCTGCTGCAAATCCGACAGAGGTTGTTACAGATAGTGAGAAAATTCTACATTTAGTCTAA
>MH687939_Bat_Vietnam_2014-06-17
ATGTCT------------------------------------------------------------------------------------------------GCTAATGGATCAGTTCCTATG---------------------GAGGAGGTGATTCATCACCTCAGAAATTGGAACTTCTCCTGGAATATAATACTGACGCTATTACTTATAGTGTTGCAGTATGGTCATTACAAGTATTCCAGGTTCCTTTATGGCCTTAAGATGATGATACTTTGGATCTTGTGGCCACTTGTGCTAGCTTTGTCCATTTTTGACGGATGGGCTAGCTTTGGCACTAATTGGGTTTTCTTCGCGTTTAGCATCCTGATGGCCTGTATCACAGCTGTGCTGTGGATTATGTACTTTGTTAACAGTATTCGATTGTGGCGACGCACCAAATCTTGGTGGGCCTTCAATCCTGAAACAGACTCCATTCTGTCCGTATCTGTGCTTGGTCGGCATGTCTGCCTCCCAATACTTGGTGCACCCACTGGCGTAACACTCACACTGCTTAATGGTACTTTGCTTGTAGAGGGCTATCAGGTTGCTACTGGCGTGCAGGTAAGTAATTTACCCAGCTACGTTACAGTCGCCAAAGCCGCTACAACAATAGTTTACCAGCGTGTGGGACGTTCAATGAATGCCACATCAAGTACTGGCTGGGCTTTCTTTGTGAAGTCCAAACATGGTGACTACTATGCTGCTGCAAATCCGACAGAGGTTGTTACAGATAGTGAGAAAATTCTACATTTAGTCTAA
>MH687940_Bat_Vietnam_2014-06-10
ATGTCT------------------------------------------------------------------------------------------------GCTAATGGATCAGTTCCTATG---------------------GAGGAGGTGATTCATCACCTCAGAAATTGGAACTTCTCCTGGAATATAATACTGACGCTATTACTTATAGTGTTGCAGTATGGTCATTACAAGTATTCCAGGGTCCTTTATGGCCTTAAGATGATGATACTTTGGATCTTGTGGCCACTTGTGCTAGCTTTGTCCATTTTTGACGCATGGGCTAGCTTTGGCACTAATTGGGTTTTCTTCGCGTTTAGCATCCTGATGGCCTGTATCACAGCTGTGCTGTGGATTATGTACTTTGTTAACAGTATTCGATTGTGGCGACGCACCAAATCTTGGTGGGCCTTCAATCCTGAAACAGACTCCATTCTGTCCGTATCTGTGCTTGGTCGGCATGTCTGCCTCCCAATACTTGGTGCACCCACTGGCGTAACACTCACACTGCTTAATGGTACTTTGCTTGTAGAGGGCTATCAGGTTGCTACTGGCGTGCAGGTAAGTAACTTACCTAGCTACGTTACAGTCGCCAAAGCCGCTACAACAATAGTTTACCAGCGTGTGGGACGTTCAATGAATGCCACATCAAGTACTGGCTGGGCTTTCTTTGTGAAGTCCAAACATGGTGACTACTATGCTGCTGCAAATCCTACAGAGGTTGTTACAGATAGTGAGAAAATTCTACATTTAGTCTAA
>MH687949_Bat_Vietnam_2014-06-10
ATGTCT------------------------------------------------------------------------------------------------GCTAATGGATCAGTTCCTATG---------------------GAGGAGGTGATTCATCACCTCAGAAATTGGAACTTCTCCTGGAATATAATACTGACGCTATTACTTATAGTGTTGCAGTATGGTCATTACAAGTATTCCAGGGTCCTTTATGGCCTTAAGATGATGATACTTTGGATCTTGTGGCCACTTGTGCTAGCTTTGTCCATTTTTGACGCATGGGCTAGCTTTGGCACTAATTGGGTTTTCTTCGCGTTTAGCATCCTGATGGCCTGTATCACAGCTGTGCTGTGGATTATGTACTTTGTTAACAGTATTCGATTGTGGCGACGCACCAAATCTTGGTGGGCCTTCAATCCTGAAACAGACTCCATTCTGTCCGTATCTGTGCTTGGTCGGCATGTCTGCCTCCCAATACTTGGTGCACCCACTGGCGTAACACTCACACTGCTTAATGGTACTTTGCTTGTAGAGGGCTATCAGGTTGCTACTGGCGTGCAGGTAAGTAACTTACCTAGCTACGTTACAGTCGCCAAAGCCGCTACAACAATAGTTTACCAGCGTGTGGGACGTTCAATGAATGCCACATCAAGTACTGGCTGGGCTTTCTTTGTGAAGTCCAAACATGGTGACTACTATGCTGCTGCAAATCCTACAGAGGTTGTTACAGATAGTGAGAAAATTCTACATTTAGTCTAA
>MH687950_Bat_Vietnam_2014-06-10
ATGTCT------------------------------------------------------------------------------------------------GCTAATGGATCAGTTCCTATG---------------------GAGGAGGTGATTCATCACCTCAGAAATTGGAACTTCTCCTGGAATATAATACTGACGCTATTACTTATAGTGTTGCAGTATGGTCATTACAAGTATTCCAGGGTCCTTTATGGCCTTAAGATGATGATACTTTGGATCTTGTGGCCACTTGTGCTAGCTTTGTCCATTTTTGACGCATGGGCTAGCTTTGGCACTAATTGGGTTTTCTTCGCGTTTAGCATCCTGATGGCCTGTATCACAGCTGTGCTGTGGATTATGTACTTTGTTAACAGTATTCGATTGTGGCGACGCACCAAATCTTGGTGGGCCTTCAATCCTGAAACAGACTCCATTCTGTCCGTATCTGTGCTTGGTCGGCATGTCTGCCTCCCAATACTTGGTGCACCCACTGGCGTAACACTCACACTGCTTAATGGTACTTTGCTTGTAGAGGGCTATCAGGTTGCTACTGGCGTGCAGGTAAGTAACTTACCTAGCTACGTTACAGTCGCCAAAGCCGCTACAACAATAGTTTACCAGCGTGTGGGACGTTCAATGAATGCCACATCAAGTACTGGCTGGGCTTTCTTTGTGAAGTCCAAACATGGTGACTACTATGCTGCTGCAAATCCTACAGAGGTTGTTACAGATAGTGAGAAAATTCTACATTTAGTCTAA
>MH687951_Bat_Vietnam_2014-06-11
ATGTCT------------------------------------------------------------------------------------------------GCTAATGGATCAGTTCCTATG---------------------GAGGAGGTGATTCATCACCTCAGAAATTGGAACTTCTCCTGGAATATAATACTGACGCTATTACTTATAGTGTTGCAGTATGGTCATTACAAGTATTCCAGGGTCCTTTATGGCCTTAAGATGATGATACTTTGGATCTTGTGGCCACTTGTGCTAGCTTTGTCCATTTTTGACGCATGGGCTAGCTTTGGCACTAATTGGGTTTTCTTCGCGTTTAGCATCCTGATGGCCTGTATCACAGCTGTGCTGTGGATTATGTACTTTGTTAACAGTATTCGATTGTGGCGACGCACCAAATCTTGGTGGGCCTTCAATCCTGAAACAGACTCCATTCTGTCCGTATCTGTGCTTGGTCGGCATGTCTGCCTCCCAATACTTGGTGCACCCACTGGCGTAACACTCACACTGCTTAATGGTACTTTGCTTGTAGAGGGCTATCAGGTTGCTACTGGCGTGCAGGTAAGTAACTTACCTAGCTACGTTACAGTCGCCAAAGCCGCTACAACAATAGTTTACCAGCGTGTGGGACGTTCAATGAATGCCACATCAAGTACTGGCTGGGCTTTCTTTGTGAAGTCCAAACATGGTGACTACTATGCTGCTGCAAATCCTACAGAGGTTGTTACAGATAGTGAGAAAATTCTACATTTAGTCTAA
>MH687952_Bat_Vietnam_2014-06-10
ATGTCT------------------------------------------------------------------------------------------------GCTAATGGATCAGTTCCTATG---------------------GAGGAGGTGATTCATCACCTCAGAAATTGGAACTTCTCCTGGAATATAATACTGACGCTATTACTTATAGTGTTGCAGTATGGTCATTACAAGTATTCCAGGTTCCTTTATGGCCTTAAGATGATGATACTTTGGATCTTGTGGCCACTTGTGCTAGCTTTGTCCATTTTTGACGGATGGGCTAGCTTTGGCACTAATTGGGTTTTCTTCGCGTTTAGCATCCTGATGGCCTGTATCACAGCTGTGCTGTGGATTATGTACTTTGTTAACAGTATTCGATTGTGGCGACGCACCAAATCTTGGTGGGCCTTCAATCCTGAAACAGACTCCATTCTGTCCGTATCTGTGCTTGGTCGGCATGTCTGCCTCCCAATACTTGGTGCACCCACTGGCGTAACACTCACACTGCTTAATGGTACTTTGCTTGTAGAGGGCTATCAGGTTGCTACTGGCGTGCAGGTAAGTAATTTACCTAGCTACGTTACAGTCGCCAAAGCCGCTACAACAATAGTTTACCAGCGTGTGGGACGTTCAATGAATGCCACATCAAGTACTGGCTGGGCTTTCTTTGTGAAGTCCAAACATGGTGACTACTATGCTGCTGCAAATCCTACAGAGGTTGTTACAGATAGTGAGAAAATTCTACATTTAGTCTAA
>MH687959_Bat_Vietnam_2014-11-12
ATGTCT------------------------------------------------------------------------------------------------GCTAATGGATCAGTTCCTATG---------------------GAGGAGGTGATTCATCACCTCAGAAATTGGAACTTCTCCTGGAATATAATACTGACGCTATTACTTATAGTGTTGCAGTATGGTCATTACAAGTATTCCAGGTTCCTTTATGGCCTTAAGATGATGATACTTTGGATCTTGTGGCCACTTGTGCTAGCTTTGTCCATTTTTGACGCATGGGCTAGCTTTGGCACTAATTGGGTTTTCTTCGCGTTTAGCATCCTGATGGCCTGTATCACAGCTGGGCTGTGGATTATGTACTTTGTTAACAGTATTCGATTGTGGCGACGCACCAAATCTTGGTGGGCCTTCAATCCTGAAACAGACTCCATTCTGTCCGTATCTGTGCTTGGTCGGCATGTCTGCCTCCCAATACTTGGTGCACCCACTGGCGTAACACTCACACTGCTTAATGGTACTTTGCTTGTAGAGGGCTATCAGGTTGCTACTGGCGTGCAGGTAAGTAATTTACCTAGCTACGTTACAGTCGCCAAAGCCGCTACAACAATAGTTTACCAGCGTGTGGGACGTTCAATGAATGCCACATCAAGTACTGGCTGGGCTTTCTTTGTGAAGTCCAAACATGGTGACTACTATGCTGCTGCAAATCCTACAGAGGTTGTTACAGATAGTGAGAAAATTCTACATTTAGTCTAA
>MH687962_Bat_Vietnam_2014-11-13
ATGTCT------------------------------------------------------------------------------------------------GCTAATGGATCAGTTCCTATG---------------------GAGGAGGTGATTCATCACCTCAGAAATTGGAACTTCTCCTGGAATATAATACTGACGCTATTACTTATAGTGTTGCAGTATGGTCATTACAAGTATTCCAGGGTCCTTTATGGCCTTAAGATGATGATACTTTGGATCTTGTGGCCACTTGTGCTAGCTTTGTCCATTTTTGACGCATGGGCTAGCTTTGGCACTAATTGGGTTTTCTTCGCGTTTAGCATCCTGATGGCCTGTATCACAGCTGTGCTGTGGATTATGTACTTTGTTAACAGTATTCGATTGTGGCGACGCACCAAATCTTGGTGGGCCTTCAATCCTGAAACAGACTCCATTCTGTCCGTATCTGTGCTTGGTCGGCATGTCTGCCTCCCAATACTTGGTGCACCCACTGGCGTAACACTCACACTGCTTAATGGTACTTTGCTTGTAGAGGGCTATCAGGTTGCTACTGGCGTGCAGGTAAGTAACTTACCTAGCTACGTTACAGTCGCCAAAGCCGCTACAACAATAGTTTACCAGCGTGTGGGACGTTCAATGAATGCCACATCAAGTACTGGCTGGGCTTTCTTTGTGAAGTCCAAACATGGTGACTACTATGCTGCTGCAAATCCTACAGAGGTTGTTACAGATAGTGAGAAAATTCTACATTTAGTCTAA
>MH687966_Bat_Vietnam_2015-02-06
ATGTCA------------------------------------------------------------------------------------------------GTTAATCAATCTGTTCCTCTT---------------------GATGAGGTGGTCAATCACCTTAGAAACTGGAACTTTTCCTGGAATATCGTACTCACAGTACTCTTAGTAGTGTTGCAGTATGGGCAATATAAATATTCCAGGGTGCTCTATGGTCTAAAGATGTTTATCCTTTGGATTTTGTGGCCACTTGTGTTGGCACTTTCCATCTTTGACGCATGGGCCAGCTTTGGGGTTAATTGGGTTTTCTTTGCATTCAGCATCCTAATGGCCTGCATCACAGCTGTGTTGTGGATCATGTATTTCGTTAACAGTGTCAGGTTGTGGCGACGCACCAATTCTTGGTGGTCCTTCAATCCTGAAACAGACTCCATTCTGTCCGTGTCCGTGTTGGGCCGGCAAGTATGTCTCCCAATACTAGGTGCACCAACTGGCGTGACCCTCACACTGCTTAACGGCACATTGCTTGTAGAAGGCTATCAGGTTGCTACTGGCGTACAGGTAACTAATTTACCTGGTTTCGTCACAGTCGCCAAGTCTTCAACAACAATTGTCTACCAGCGTGTCGGACGCTCCATGAATGCTGCTTCTAGTACAGGCTGGGCTTTCTACGTGAAGTCCAAACACGGCGACTACTATGCTGCTGCGAATCCAACAGAGGTTGTAACAGATAGTGAGAAAATTCTACATTTAGTCTAA
>MG916904_Bat_China_2013-06-01
ATGAATATCTTTTGTTTGTTGTGTGTAATGGCATTAGTACCATAC---------------------------------------ACATTTGCAGATTCTAGTACCAACAATTCGATTCCTGTG---------------------GATCAAGTTGTTGAACATCTCAGAAACTGGAATTTCAGTTGGAACATAATACTGACTGTGTTCTTGGTTGTACTTCAGTATGGCCAGTACAAGTACAGTGTTGTGCTCTATGTGCTGAAAATGCTTGTCCTCTGGCTTTTGTGGCCACTTGTGCTAGCGCTGTCAATCTTTGACGCTGTAGTTAGCTTCGGGGACAATTGGACGTATTTTGCTTTCAGCATCCTTATGGCTTGCATAACCTTCGTGCTGTGGATCATGTACTTTGCCAACAGCTTCAGGTTGTACCGTAGGACGAACAGTTTCTGGGCTTTTAACCCAGAGACAGATGCCATCATAACACTTTCTGTTCTTGGACGACAAGTTTCGATTCCAATCATTGTCGCCCCAACTGGCATTACGCTCACATGTTTAAATGGTACACTACTCGTGGAAGGCATTAAGGTTGCTACAGGTGTGCAGGTAAGTCAATTACCTACATACATCACAGTCGCCAAACCTACCACTACTATTGTGTACCAACGAGCAGGGCGGTCTTTGAACGCACGTTCAAACACAGGCTGGGCGTTTTATGTCAGATCTAAAAATGGCGACTATTCTGCTGTGACGAGCGGTGTCGAATCTATCACAGAAGAAGAGAAAGTGCTGCATTTAGTTTAA
>MG916902_Bat_China_2012-09-16
ATGTCTAAT------------------------------------------------------------------------------------------TCAACAAGCGGGACTATTCCCGTA---------------------GAACAGGTGGTAGAACACCTGCGAAACTGGAATTTCAGCTGGAATGTCATTCTCACTATATTTCTTATTGTCCTTCAGTATGGACAATACAAATATAGTGTTGTGCTTTACGGGCTGAAAATGCTGATCCTATGGCTCTTGTGGCCGCTTGTCCTGGCTTTGTCAATTTTTGACAGCTGGGCTAGTTTCGGCGTAAACTGGACGTTCTTTGCATTTAGCATCCTTATGTCCTGCTTAACGCTTATACTGTGGATGATGTATTTCATCAACAGTTTTC------------------------------------------------------------------------------------------------------------------------------------------------------------------------------------------------------------------------------GTACCACAATTGTCTACCAAAGAGCAGGCCGTAGTTTGAACACTCGTTCCAACACAGGCTGGGCGTTCTATGTCAGATCGAAAAATGGCGACTACTCAGCTGTCGCGAGTCATTCTGATTCGTTGACAGAAGATGAGAAAGTGCTTCATTTAGTATAA
>MG916903_Bat_China_2013-04-17
ATGTCTAAT------------------------------------------------------------------------------------------TCAACAAGCGGGACTATTCCCGTA---------------------GAACAGGTGGTAGAACACCTGCGAAACTGGAATTTCAGCTGGAATGTCATTCTCACTATATTTCTTATTGTCCTTCAGTATGGACAATACAAATATAGTGTTGTGCTTTACGGGCTGAAAATGCTGATCCTATGGCTCTTGTGGCCGCTTGTCCTGGCTTTGTCAATTTTTGACAGCTGGGCTAGTTTCGGCGTAAACTGGACGTTCTTTGCATTTAGCATCCTTATGTCCTGCATAACGCTTATACTGTGGATGATGTATTTCATCAACAGTTTTC------------------------------------------------------------------------------------------------------------------------------------------------------------------------------------------------------------------------------GTACCACAATTGTCTACCAAAGAGCAGGCCGTAGTTTGAACACTCGTTCCAACACAGGCTGGGCGTTCTATGTCAGATCGAAAAATGGCGACTACTCAGCTGTCGCGAGTCATTCTGATTCGTTGACAGAAGATGAGAAAGTGCTTCATTTAGTATAA
>MK472069_Bat_Australia_2018--
ATGTCTGAT---------------------------------------------------------------------------------------------ACAAATTCGACCATCCCAGTG---------------------CAGGATGTCGTTGAACATCTTAGGAATTGGAATTTTGCTTGGAATGTCATCTTGACCACGCTTTTGGTGGTCATGCAATATGGCAATTTCAAGTATTCCAAGATCCTTTATGGGCTTAAAATGCTGATTCTTTGGGTCCTCTGGCCCATTGTGCTTGCGCTGTCAATTTTTGACGCCTATGCCAACTTCCAGATCAGCTGGGGTAAATTTGCTTTTAGCATAATTATGGCTTGTGTCACGCTTGTGCTGTGGATAGCATATTTTGTCAACAGCTTCAAATTGTACCGCAGAACACAGACCTTCTGGGCTTTTAACCCAGAAACTGATGCCATCATCACGCTCAACGTTTTCGGAAGAACAGTGGCTGTTCCCGTTATAGTCGCCCCTACTGGAATCACTCTGACCGTGCTTAATGGACAACTTCTCGTCGAAGGCCATAAGATTGCTAACGGTGTGCAGGTAAATCAATTACCTTCATACGTTTCTGTCGCCAAGCCCTCAACGACAATTGTCTACCAACGTGTCAGTCGTTCAATCAACGTGAAATCCAACACAGGCTGGGCTTTCTATGTCCGGGCTAAAAATGGCGACTTTTCGGCTATAGCTTCTGATAAT------ATGTCCGAAAAAGAGCGGCTTTTACATCTAGTCTAA
>MK720944_Bat_China_2015-09-09
ATGAGTTCT---------------------------------------------------------------------------------------------AATGTCAGTACCGTCCCTGTG---------------------GACGAGATTGTAGAACATCTTAGAAATTGGAATTTTGCTTGGAATATCATACTCACATTGCTCTTGCTTGTGATGCAGTATGGAAATTTCAAGTACTCCAAGGTCCTTTATGGACTAAAAATGCTGATTCTTTGGATTCTTTGGCCTGTTGTGCTTGCACTGTCTGTGTTTAATGCTTATGCCAATTTTAACATCAGCTGGGGAAAATTCACAGTTAGCATAATTATGGCCTGTGTTACTCTTGTGCTGTGGATGTTGTATTTCGTCAACAGCTTCAAGCTTTACCGCAGAACTCAGACTTTTTGGGCTTTTAACCCAGAAACTGATGCCATTATCACGCTCAATGTATTCGGACGTACCGTTGCTGTTCCAGTAATAACAGCTCCTACAGGAATCACATTGACAGTGCTCAACGGTCAACTTCTTGTTGAAGGCCATAAGGTTGCTAATGGTGTTCAGGTAAATCAATTACCTGGATACGTTTCAGTCGCCAAGGCCTCAACAACTATAGTTTACCAGCGTGTGAGCCGGTCTATCAATGTGAAGTCCAACACAGGCTGGGCATTTTATGTCCGTGCTAAAAATGGCGACTTTTCGGCAGTTGCTACAGATAATGGAACGATGTCCGAAAAAGAGCGGCTTTTACATTTAGTCTAA
>KT253324_Camel_SArabia_2014--
ATGACT---------------------------------------------------------------------------------------------------GAAGCTAATATTACTCAG---------------------GAGGAGTTGGTAACTCACCTGAAAAATTGGAATTTTAGTTGGAATATTATTCTAACTATTTTCATTGTCATTCTTCAGTTTGGCCATTATAAATACTCAAGAATCTTTTATGGTCTGAAGATGCTAGTTTTGTGGCTTTTGTGGCCACTTGTACTTGCACTTTCAATCTTTGACACTTGGGCAAACTGGGGATCCAACTGGGCCTTTGTCGCATTCAGCCTTTTTATGGCCGTATCAACACTCATTATGTGGGTGATGTATTTCGTAAATAGTTTCAGACTTTTCCGACGTGCTCGAACTTTTTGGGCATGGAACCCGGAAGTGAATGCAATCACAGTCACAACCGTGCTGGGACAGACGTACTACCAACCCATTCAACAAGCTCCAACAGGCATTACGGTGACCTTGTTGAGCGGCGTGCTTTACGTGGACGGACATAGATTGGCTTCAGGTGTTCAGGTTCATAACCTACCTGAACACATGACAGTTGCCGTGCCGAGCACTACTATAATTTATAGTAGAGTCGGAAGGTCCGTAAATTCACGAAACAGCACAGGCTGGGTTTTCTACGTACGAGTAAAACACGGTGACTTTTCTGCAGTGAGCTCTCCTACGAGCAATATGACAGAAAACGAAAGATTGCTTCATTTGATCTAA
>KT253325_Camel_SArabia_2014--
ATGACT---------------------------------------------------------------------------------------------------GAAGCTAATATTACTCAG---------------------GAGGAGTTGGTAACTCACCTGAAAAATTGGAATTTTAGTTGGAATATTATTCTAACTATTTTCATTGTCATTCTTCAGTTTGGCCATTATAAATACTCAAGAATCTTTTATGGTCTGAAGATGCTAGTTTTGTGGCTTTTGTGGCCACTTGTACTTGCACTTTCAATCTTTGACACTTGGGCAAACTGGGGATCCAACTGGGCCTTTGTCGCATTCAGCCTTTTTATGGCCGTATCAACACTCATTATGTGGGTGATGTATTTCGTAAATAGTTTCAGACTTTTCCGACGTGCTCGAACTTTTTGGGCATGGAACCCGGAAGTGAATGCAATCACAGTCACAACCGTGCTGGGACAGACGTACTACCAACCCATTCAACAAGCTCCAACAGGCATTACGGTGACCTTGTTGAGCGGCGTGCTTTACGTGGACGGACATAGATTGGCTTCAGGTGTTCAGGTTCATAACCTACCTGAACACATGACAGTTGCCGTGCCGAGCACTACTATAATTTATAGTAGAGTCGGAAGGTCCGTAAATTCACGAAACAGCACAGGCTGGGTTTTCTACGTACGAGTAAAACACGGTGACTTTTCTGCAGTGAGCTCTCCTACGAGCAATATGACAGAAAACGAAAGATTGCTTCATTTGATCTAA
>KT253326_Camel_SArabia_2014--
ATGACT---------------------------------------------------------------------------------------------------GAAGCTAATATTACTCAG---------------------GAGGAGTTGGTAACTCACCTGAAAAATTGGAATTTTAGTTGGAATATTATTCTAACTATTTTCATTGTCATTCTTCAGTTTGGCCATTATAAATACTCAAGAATCTTTTATGGTCTGAAGATGCTAGTTTTGTGGCTTTTGTGGCCACTTGTACTTGCACTTTCAATCTTTGACACTTGGGCAAACTGGGGATCCAACTGGGCCTTTGTCGCATTCAGCCTTTTTATGGCCGTATCAACACTCATTATGTGGGTGATGTATTTCGTAAATAGTTTCAGACTTTTCCGACGTGCTCGAACTTTTTGGGCATGGAACCCGGAAGTGAATGCAATCACAGTCACAACCGTGCTGGGACAGACGTACTACCAACCCATTCAACAAGCTCCAACAGGCATTACGGTGACCTTGTTGAGCGGCGTGCTTTACGTGGACGGACATAGATTGGCTTCAGGTGTTCAGGTTCATAACCTACCTGAACACATGACAGTTGCCGTGCCGAGCACTACTATAATTTATAGTAGAGTCGGAAGGTCCGTAAATTCACGAAACAGCACAGGCTGGGTTTTCTACGTACGAGTAAAACACGGTGACTTTTCTGCAGTGAGCTCTCCTACGAGCAATATGACAGAAAACGAAAGATTGCTTCATTTGATCTAA
>KT253327_Camel_SArabia_2014--
ATGACT---------------------------------------------------------------------------------------------------GAAGCTAATATTACTCAG---------------------GAGGAGTTGGTAACTCACCTGAAAAATTGGAATTTTAGTTGGAATATTATTCTAACTATTTTCATTGTCATTCTTCAGTTTGGCCATTATAAATACTCAAGAATCTTTTATGGTCTGAAGATGCTAGTTTTGTGGCTTTTGTGGCCACTTGTACTTGCACTTTCAATTTTTGACACTTGGGCAAACTGGGGATCCAACTGGGCCTTTGTCGCATTCAGCCTTTTTATGGCCGTATCAACACTCATTATGTGGGTGATGTATTTCGTAAATAGTTTCAGACTTTTCCGACGTGCTCGAACTTTTTGGGCATGGAACCCGGAAGTGAATGCAATCACAGTCACAACCGTGCTGGGACAGACGTACTACCAACCCATTCAACAAGCTCCAACAGGCATTACGGTGACCTTGTTGAGCGGCGTGCTTTACGTGGACGGACATAGATTGGCTTCAGGTGTTCAGGTTCATAACCTACCTGAACACATGACAGTTGCCGTGCCGAGCACTACTATAATTTATAGTAGAGTCGGAAGGTCCGTAAATTCACGAAACAGCACAGGCTGGGTTTTCTACGTACGAGTAAAACACGGTGACTTTTCTGCAGTGAGCTCTCCTACGAGCAATATGACAGAAAACGAAAGATTGCTTCATTTGATCTAA
>KT253328_Camel_SArabia_2014--
ATGACT---------------------------------------------------------------------------------------------------GAAGCTAATATTACTCAG---------------------GAGGAGTTGGTAACTCACCTGAAAAATTGGAATTTTAGTTGGAATATTATTCTAACTATTTTCATTGTCATTCTTCAGTTTGGCCATTATAAATACTCAAGAATCTTTTATGGTCTGAAGATGCTAGTTTTGTGGCTTTTGTGGCCACTTGTACTTGCACTTTCAATCTTTGACACTTGGGCAAACTGGGGATCCAACTGGGCCTTTGTCGCATTCAGCCTTTTTATGGCCGTATCAACACTCATTATGTGGGTGATGTATTTCGTAAATAGTTTCAGACTTTTCCGACGTGCTCGAACTTTTTGGGCATGGAACCCGGAAGTGAATGCAATCACAGTCACAACCGTGCTGGGACAGACGTACTACCAACCCATTCAACAAGCTCCAACAGGCATTACGGTGACCTTGTTGAGCGGCGTGCTTTACGTGGACGGACATAGATTGGCTTCAGGTGTTCAGGTTCATAACCTACCTGAACACATGACAGTTGCCGTGCCGAGCACTACTATAATTTATAGTAGAGTCGGAAGGTCCGTAAATTCACGAAACAGCACAGGCTGGGTTTTCTACGTACGAGTAAAACACGGTGACTTTTCTGCAGTGAGCTCTCCTACGAGCAATATGACAGAAAACGAAAGATTGCTTCATTTGATCTAA
>KT368892_Camel_SArabia_2014-06-
ATGACT---------------------------------------------------------------------------------------------------GAAGCTAATATTACTCAG---------------------GAGGAGTTGGTAACTCACCTGAAAAATTGGAATTTTAGTTGGAATATTATTCTAACTATTTTCATTGTCATTCTTCAGTTTGGCCATTATAAATACTCAAGAATCTTTTATGGTCTGAAGATGCTAGTTTTGTGGCTTTTGTGGCCACTTGTACTTGCACTTTCAATCTTTGACACTTGGGCAAACTGGGGATCCAACTGGGCCTTTGTCGCATTCAGCCTTTTTATGGCCGTATCAACACTCATTATGTGGGTGATGTATTTCGTAAATAGTTTCAGACTTTTCCGACGTGCTCGAACTTTTTGGGCATGGAACCCGGAAGTGAATGCAATCACAGTCACAACCGTGCTGGGACAGACGTACTACCAACCCATTCAACAAGCTCCAACAGGCATTACGGTGACCTTGTTGAGCGGCGTGCTTTACGTGGACGGACATAGATTGGCTTCAGGTGTTCAGGTTCATAACCTACCTGAACACATGACAGTTGCCGTGCCGAGCACTACTATAATTTATAGTAGAGTCGGAAGGTCCGTAAATTCACGAAACAGCACAGGCTGGGTTTTCTACGTACGAGTAAAACACGGTGACTTTTCTGCAGTGAGCTCTCCTACGAGCAATATGACAGAAAACGAAAGATTGCTTCATTTGATCTAA
>KT368893_Camel_SArabia_2014-06-
ATGACT---------------------------------------------------------------------------------------------------GAAGCTAATATTACTCAG---------------------GAGGAGTTGGTAACTCACCTGAAAAATTGGAATTTTAGTTGGAATATTATTCTAACTATTTTCATTGTCATTCTTCAGTTTGGCCATTATAAATACTCAAGAATCTTTTATGGTCTGAAGATGCTAGTTTTGTGGCTTTTGTGGCCACTTGTACTTGCACTTTCAATCTTTGACACTTGGGCAAACTGGGGATCCAACTGGGCCTTTGTCGCATTCAGCCTTTTTATGGCCGTATCAACACTCATTATGTGGGTGATGTATTTCGTAAATAGTTTCAGACTTTTCCGACGTGCTCGAACTTTTTGGGCATGGAACCCGGAAGTGAATGCAATCACAGTCACAACCGTGCTGGGACAGACGTACTACCAACCCATTCAACAAGCTCCAACAGGCATTACGGTGACCTTGTTGAGCGGCGTGCTTTACGTGGACGGACATAGATTGGCTTCAGGTGTTCAGGTTCATAACCTACCTGAACACATGACAGTTGCCGTGCCGAGCACTACTATAATTTATAGTAGAGTCGGAAGGTCCGTAAATTCACGAAACAGCACAGGCTGGGTTTTCTACGTACGAGTAAAACACGGTGACTTTTCTGCAGTGAGCTCTCCTACGAGCAATATGACAGAAAACGAAAGATTGCTTCATTTGATCTAA
>KT368894_Camel_SArabia_2014-06-
ATGACT---------------------------------------------------------------------------------------------------GAAGCTAATATTACTCAG---------------------GAGGAGTTGGTAACTCAC-TGAAAAATTGGAATTTTAGTTGGAATATTATTCTAACTATTTTCATTGTCATTCTTCAGTTTGGCCATTATAAATACTCAAGAATCTTTTATGGTCTGAAGATGCTAGTTTTGTGGCTTTTGTGGCCACTTGTACTTGCACTTTCAATCTTTGACACTTGGGCAAACTGGGGATCCAACTGGGCCTTTGTCGCATTCAGCCTTTTTATGGCCGTATCAACACTCATTATGTGGGTGATGTATTTCGTAAATAGTTTCAGACTTTTCCGACGTGCTCGAACTTTTTGGGCATGGAACCCGGAAGTGAATGCAATCACAGTCACAACCGTGCTGGGACAGACGTACTACCAACCCATTCAACAAGCTCCAACAGGCATTACGGTGACCTTGTTGAGCGGCGTGCTTTACGTGGACGGACATAGATTGGCTTCAGGTGTTCAGGTTCATAACCTACCTGAACACATGACAGTTGCCGTGCCGAGCACTACTATAATTTATAGTAGAGTCGGAAGGTCCGTAAATTCACGAAACAGCACAGGCTGGGTTTTCTACGTACGAGTAAAACACGGTGACTTTTCTGCAGTGAGCTCTCCTACGAGCAATATGACAGAAAACGAAAGATTGCTTCATTTGATCTAA
>KT368895_Camel_SArabia_2014-10-
ATGACT---------------------------------------------------------------------------------------------------GAAGCTAATATTACTCAG---------------------GAGGAGTTGGTAACTCACCTGAAAAATTGGAATTTTAGTTGGAATATTATTCTAACTATTTTCATTGTCATTCTTCAGTTTGGCCATTATAAATACTCAAGAATCTTTTATGGTCTGAAGATGCTAGTTTTGTGGCTTTTGTGGCCACTTGTACTTGCACTTTCAATCTTTGACACTTGGGCAAACTGGGGATCCAACTGGGCCTTTGTCGCATTCAGCCTTTTTATGGCCGTATCAACACTCATTATGTGGGTGATGTATTTCGTAAATAGTTTCAGACTTTTCCGACGTGCTCGAACTTTTTGGGCATGGAACCCGGAAGTGAATGCAATCACAGTCACAACCGTGCTGGGACAGACGTACTACCAACCCATTCAACAAGCTCCAACAGGCATTACGGTGACCTTGTTGAGCGGCGTGCTTTACGTGGACGGACATAGATTGGCTTCAGGTGTTCAGGTTCATAACCTACCTGAACACATGACAGTTGCCGTGCCGAGCACTACTATAATTTATAGTAGAGTCGGAAGGTCCGTAAATTCACGAAACAGCACAGGCTGGGTTTTCTACGTACGAGTAAAACACGGTGACTTTTCTGCAGTGAGCTCTCCTACGAGCAATATGACAGAAAACGAAAGATTGCTTCATTTGATCTAA
>KT368896_Camel_SArabia_2014-10-
ATGACT---------------------------------------------------------------------------------------------------GAAGCTAATATTACTCAG---------------------GAGGAGTTGGTAACTCACCTGAAAAATTGGAATTTTAGTTGGAATATTATTCTAACTATTTTCATTGTCATTCTTCAGTTTGGCCATTATAAATACTCAAGAATCTTTTATGGTCTGAAGATGCTAGTTTTGTGGCTTTTGTGGCCACTTGTACTTGCACTTTCAATCTTTGACACTTGGGCAAACTGGGGATCCAACTGGGCCTTTGTCGCATTCAGCCTTTTTATGGCCGTATCAACACTCATTATGTGGGTGATGTATTTCGTAAATAGTTTCAGACTTTTCCGACGTGCTCGAACTTTTTGGGCATGGAACCCGGAAGTGAATGCAATCACAGTCACAACCGTGCTGGGACAGACGTACTACCAACCCATTCAACAAGCTCCAACAGGCATTACGGTGACCTTGTTGAGCGGCGTGCTTTACGTGGACGGACATAGATTGGCTTCAGGTGTTCAGGTTCATAACCTACCTGAACACATGACAGTTGCCGTGCCGAGCACTACTATAATTTATAGTAGAGTCGGAAGGTCCGTAAATTCACGAAACAGCACAGGCTGGGTTTTCTACGTACGAGTAAAACACGGTGACTTTTCTGCAGTGAGCTCTCCTACGAGCAATATGACAGAAAACGAAAGATTGCTTCATTTGATCTAA
>KT368897_Camel_SArabia_2014-10-
ATGACT---------------------------------------------------------------------------------------------------GAAGCTAATATTACTCAG---------------------GAGGAGTTGGTAACTCACCTGAAAAATTGGAATTTTAGTTGGAATATTATTCTAACTATTTTCATTGTCATTCTTCAGTTTGGCCATTATAAATACTCAAGAATCTTTTATGGTCTGAAGATGCTAGTTTTGTGGCTTTTGTGGCCACTTGTACTTGCACTTTCAATCTTTGACACTTGGGCAAACTGGGGATCCAACTGGGCCTTTGTCGCATTCAGCCTTTTTATGGCCGTATCAACACTCATTATGTGGGTGATGTATTTCGTAAATAGTTTCAGACTTTTCCGACGTGCTCGAACTTTTTGGGCATGGAACCCGGAAGTGAATGCAATCACAGTCACAACCGTGCTGGGACAGACGTACTACCAACCCATTCAACAAGCTCCAACAGGCATTACGGTGACCTTGTTGAGCGGCGTGCTTTACGTGGACGGACATAGATTGGCTTCAGGTGTTCAGGTTCATAACCTACCTGAACACATGACAGTTGCCGTGCCGAGCACTACTATAATTTATAGTAGAGTCGGAAGGTCCGTAAATTCACGAAACAGCACAGGCTGGGTTTTCTACGTACGAGTAAAACACGGTGACTTTTCTGCAGTGAGCTCTCCTACGAGCAATATGACAGAAAACGAAAGATTGCTTCATTTGATCTAA
>KT368898_Camel_SArabia_2014-11-
ATGACT---------------------------------------------------------------------------------------------------GAAGCTAATATTACTCAG---------------------GAGGAGTTGGTAACTCACCTGAAAAATTGGAATTTTAGTTGGAATATTATTCTAACTATTTTCATTGTCATTCTTCAGTTTGGCCATTATAAATACTCAAGAATCTTTTATGGTCTGAAGATGCTAGTTTTGTGGCTTTTGTGGCCACTTGTACTTGCACTTTCAATCTTTGACACTTGGGCAAACTGGGGATCCAACTGGGCCTTTGTCGCATTCAGCCTTTTTATGGCCGTATCAACACTCATTATGTGGGTGATGTATTTCGTAAATAGTTTCAGACTTTTCCGACGTGCTCGAACTTTTTGGGCATGGAACCCGGAAGTGAATGCAATCACAGTCACAACCGTGCTGGGACAGACGTACTACCAACCCATTCAACAAGCTCCAACAGGCATTACGGTGACCTTGTTGAGCGGCGTGCTTTACGTGGACGGACATAGATTGGCTTCAGGTGTTCAGGTTCATAACCTACCTGAACACATGACAGTTGCCGTGCCGAGCACTACTATAATTTATAGTAGAGTCGGAAGGTCCGTAAATTCACGAAACAGCACAGGCTGGGTTTTCTACGTACGAGTAAAACACGGTGACTTTTCTGCAGTGAGCTCTCCTACGAGCAATATGACAGAAAACGAAAGATTGCTTCATTTGATCTAA
>KT368899_Camel_SArabia_2014-11-
ATGACT---------------------------------------------------------------------------------------------------GAAGCTAATATTACTCAG---------------------GAGGAGTTGGTAACTCACCTGAAAAATTGGAATTTTAGTTGGAATATTATTCTAACTATTTTCATTGTCATTCTTCAGTTTGGCCATTATAAATACTCAAGAATCTTTTATGGTCTGAAGATGCTAGTTTTGTGGCTTTTGTGGCCACTTGTACTTGCACTTTCAATCTTTGACACTTGGGCAAACTGGGGATCCAACTGGGCCTTTGTCGCATTCAGCCTTTTTATGGCCGTATCAACACTCATTATGTGGGTGATGTATTTCGTAAATAGTTTCAGACTTTTCCGACGTGCTCGAACTTTTTGGGCATGGAACCCGGAAGTGAATGCAATCACAGTCACAACCGTGCTGGGACAGACGTACTACCAACCCATTCAACAAGCTCCAACAGGCATTACGGTGACCTTGTTGAGCGGCGTGCTTTACGTGGACGGACATAGATTGGCTTCAGGTGTTCAGGTTCATAACCTACCTGAACACATGACAGTTGCCGTGCCGAGCACTACTATAATTTATAGTAGAGTCGGAAGGTCCGTAAATTCACGAAACAGCACAGGCTGGGTTTTCTACGTACGAGTAAAACACGGTGACTTTTCTGCAGTGAGCTCTCCTACGAGCAATATGACAGAAAACGAAAGATTGCTTCATTTGATCTAA
>KT368900_Camel_SArabia_2014-11-
ATGACT---------------------------------------------------------------------------------------------------GAAGCTAATATTACTCAG---------------------GAGGAGTTGGTAACTCACCTGAAAAATTGGAATTTTAGTTGGAATATTATTCTAACTATTTTCATTGTCATTCTTCAGTTTGGCCATTATAAATACTCAAGAATCTTTTATGGTCTGAAGATGCTAGTTTTGTGGCTTTTGTGGCCACTTGTACTTGCACTTTCAATCTTTGACACTTGGGCAAACTGGGGATCCAACTGGGCCTTTGTCGCATTCAGCCTTTTTATGGCCGTATCAACACTCATTATGTGGGTGATGTATTTCGTAAATAGTTTCAGACTTTTCCGACGTGCTCGAACTTTTTGGGCATGGAACCCGGAAGTGAATGCAATCACAGTCACAACCGTGCTGGGACAGACGTACTACCAACCCATTCAACAAGCTCCAACAGGCATTACGGTGACCTTGTTGAGCGGCGTGCTTTACGTGGACGGACATAGATTGGCTTCAGGTGTTCAGGTTCATAACCTACCTGAACACATGACAGTTGCCGTGCCGAGCACTACTATAATTTATAGTAGAGTCGGAAGGTCCGTAAATTCACGAAACAGCACAGGCTGGGTTTTCTACGTACGAGTAAAACACGGTGACTTTTCTGCAGTGAGCTCTCCTACGAGCAATATGACAGAAAACGAAAGATTGCTTCATTTGATCTAA
>KT368901_Camel_SArabia_2014-11-
ATGACT---------------------------------------------------------------------------------------------------GAAGCTAATATTACTCAG---------------------GAGGAGTTGGTAACTCACCTGAAAAATTGGAATTTTAGTTGGAATATTATTCTAACTATTTTCATTGTCATTCTTCAGTTTTGCCATTATAAATACTCAAGAATCTTTTATGGTCTGAAGATGCTAGTTTTGTGGCTTTTGTGGCCACTTGTACTTGCACTTTCAATCTTTGACACTTGGGCAAACTGGGGATCCAACTGGGCCTTTGTCGCATTCAGCCTTTTTATGGCCGTATCAACACTCATTATGTGGGTGATGTATTTCGTAAATAGTTTCAGACTTTTCCGACGTGCTCGAACTTTTTGGGCATGGAACCCGGAAGTGAATGCAATCACAGTCACAACCGTGCTGGGACAGACGTACTACCAACCCATTCAACAAGCTCCAACAGGCATTACGGTGACCTTGTTGAGCGGCGTGCTTTACGTGGACGGACATAGATTGGCTTCAGGTGTTCAGGTTCATAACCTACCTGAACACATGACAGTTGCCGTGCCGAGCACTACTATAATTTATAGTAGAGTCGGAAGGTCCGTAAATTCACGAAACAGCACAGGCTGGGTTTTCTACGTACGAGTAAAACACGGTGACTTTTCTGCAGTGAGCTCTCCTACGAGCAATATGACAGAAAACGAAAGATTGCTTCATTTGATCTAA
>KT368902_Camel_SArabia_2014-12-
ATGACT---------------------------------------------------------------------------------------------------GAAGCTAATATTACTCAG---------------------GAGGAGTTGGTAACTCACCTGAAAAATTGGAATTTTAGTTGGAATATTATTCTAACTATTTTCATTGTCATTCTTCAGTTTGGCCATTATAAATACTCAAGAATCTTTTATGGTCTGAAGATGCTAGTTTTGTGGCTTTTGTGGCCACTTGTACTTGCACTTTCAATCTTTGACACTTGGGCAAACTGGGGATCCAACTGGGCCTTTGTCGCATTCAGCCTTTTTATGGCCGTATCAACACTCATTATGTGGGTGATGTATTTCGTAAATAGTTTCAGACTTTTCCGACGTGCTCGAACTTTTTGGGCATGGAACCCGGAAGTGAATGCAATCACAGTCACAACCGTGCTGGGACAGACGTACTACCAACCCATTCAACAAGCTCCAACAGGCATTACGGTGACCTTGTTGAGCGGCGTGCTTTACGTGGACGGACATAGATTGGCTTCAGGTGTTCAGGTTCATAACCTACCTGAACACATGACAGTTGCCGTGCCGAGCACTACTATAATTTATAGTAGAGTCGGAAGGTCCGTAAATTCACGAAACAGCACAGGCTGGGTTTTCTACGTACGAGTAAAACACGGTGACTTTTCTGCAGTGAGCTCTCCTACGAGCAATATGACAGAAAACGAAAGATTGCTTCATTTGATCTAA
>KT368903_Camel_SArabia_2014-12-
ATGACT---------------------------------------------------------------------------------------------------GAAGCTAATATTACTCAG---------------------GAGGAGTTGGTAACTCACCTGAAAAATTGGAATTTTAGTTGGAATATTATTCTAACTATTTTCATTGTCATTCTTCAGTTTGGCCATTATAAATACTCAAGAATCTTTTATGGTCTGAAGATGCTAGTTTTGTGGCTTTTGTGGCCACTTGTACTTGCACTTTCAATCTTTGACACTTGGGCAAACTGGGGATCCAACTGGGCCTTTGTCGCATTCAGCCTTTTTATGGCCGTATCAACACTCATTATGTGGGTGATGTATTTCGTAAATAGTTTCAGACTTTTCCGACGTGCTCGAACTTTTTGGGCATGGAATCCGGAAGTGAATGCAATCACAGTCACAACCGTGCTGGGACAGACGTACTACCAACCCATTCAACAAGCTCCAACAGGCATTACGGTGACCTTGTTGAGCGGCGTGCTTTACGTGGACGGACATAGATTGGCTTCAGGTGTTCAGGTTCATAACCTACCTGAACACATGACAGTTGCCGTGCCGAGCACTACTATAATTTATAGTAGAGTCGGAAGGTCCGTAAATTCACGAAACAGCACAGGCTGGGTTTTCTACGTACGAGTAAAACACGGTGACTTTTCTGCAGTGAGCTCTCCTACGAGCAATATGACAGAAAACGAAAGATTGCTTCATTTGATCTAA
>KT368904_Camel_SArabia_2014-12-
ATGACT---------------------------------------------------------------------------------------------------GAAGCTAATATTACTCAG---------------------GAGGAGTTGGTAACTCACCTGAAAAATTGGAATTTTAGTTGGAATATTATTCTAACTATTTTCATTGTCATTCTTCAGTTTGGCCATTATAAATACTCAAGAATCTTTTATGGTCTGAAGATGCTAGTTTTGTGGCTTTTGTGGCCACTTGTACTTGCACTTTCAATCTTTGACACTTGGGCAAACTGGGGATCCAACTGGGCCTTTGTCGCATTCAGCCTTTTTATGGCCGTATCAACACTCATTATGTGGGTGATGTATTTCGTAAATAGTTTCAGACTTTTCCGACGTGCTCGAACTTTTTGGGCATGGAACCCGGAAGTGAATGCAATCACAGTCACAACCGTGCTGGGACAGACGTACTACCAACCCATTCAACAAGCTCCAACAGGCATTACGGTGACCTTGTTGAGCGGCGTGCTTTACGTGGACGGACATAGATTGGCTTCAGGTGTTCAGGTTCATAACCTACCTGAACACATGACAGTTGCCGTGCCGAGCACTACTATAATTTATAGTAGAGTCGGAAGGTCCGTAAATTCACGAAACAGCACAGGCTGGGTTTTCTACGTACGAGTAAAACACGGTGACTTTTCTGCAGTGAGCTCTCCTACGAGCAATATGACAGAAAACGAAAGATTGCTTCATTTGATCTAA
>KT368905_Camel_SArabia_2014-12-
ATGACT---------------------------------------------------------------------------------------------------GAAGCTAATATTACTCAG---------------------GAGGAGTTGGTAACTCACCTGAAAAATTGGAATTTTAGTTGGAATATTATTCTAACTATTTTCATTGTCATTCTTCAGTTTGGCCATTATAAATACTCAAGAATCTTTTATGGTCTGAAGATGCTAGTTTTGTGGCTTTTGTGGCCACTTGTACTTGCACTTTCAATCTTTGACACTTGGGCAAACTGGGGATCCAACTGGGCCTTTGTCGCATTCAGCCTTTTTATGGCCGTATCAACACTCATTATGTGGGTGATGTATTTCGTAAATAGTTTCAGACTTTTCCGACGTGCTCGAACTTTTTGGGCATGGAACCCGGAAGTGAATGCAATCACAGTCACAACCGTGCTGGGACAGACGTACTACCAACCCATTCAACAAGCTCCAACAGGCATTACGGTGACCTTGTTGAGCGGCGTGCTTTACGTGGACGGACATAGATTGGCTTCAGGTGTTCAGGTTCATAACCTACCTGAACACATGACAGTTGCCGTGCCGAGCACTACTATAATTTATAGTAGAGTCGGAAGGTCCGTAAATTCACGAAACAGCACAGGCTGGGTTTTCTACGTACGAGTAAAACACGGTGACTTTTCTGCAGTGAGCTCTCCTACGAGCAATATGACAGAAAACGAAAGATTGCTTCATTTGATCTAA
>KT368906_Camel_SArabia_2014-12-
ATGACT---------------------------------------------------------------------------------------------------GAAGCTAATATTACTCAG---------------------GAGGAGTTGGTAACTCACCTGAAAAATTGGAATTTTAGTTGGAATATTATTCTAACTATTTTCATTGTCATTCTTCAGTTTGGCCATTATAAATACTCAAGAATCTTTTATGGTCTGAAGATGCTAGTTTTGTGGCTTTTGTGGCCACTTGTACTTGCACTTTCAATCTTTGACACTTGGGCAAACTGGGGATCCAACTGGGCCTTTGTCGCATTCAGCCTTTTTATGGCCGTATCAACACTCATTATGTGGGTGATGTATTTCGTAAATAGTTTCAGACTTTTCCGACGTGCTCGAACTTTTTGGGCATGGAACCCGGAAGTGAATGCAATCACAGTTACAACCGTGCTGGGACAGACGTACTACCAACCCATCCAACAAGCTCCAACAGGCATTACGGTGACCTTGTTGAGCGGCGTGCTTTACGTGGACGGACATAGATTGGCTTCAGGTGTTCAGGTTCATAACCTACCTGAACACATGACAGTTGCCGTGCCGAGCACTACTATAATTTATAGTAGAGTCGGAAGGTCCGTAAATTCACGAAACAGCACAGGCTGGGTTTTCTACGTACGAGTAAAACACGGTGACTTTTCTGCAGTGAGCTCTCCTACGAGCAATATGACAGAAAACGAAAGATTGCTTCATTTGATCTAA
>KT368907_Camel_SArabia_2015-03-
ATGACT---------------------------------------------------------------------------------------------------GAAGCTAATATTACTCAG---------------------GAGGAGTTGGTAACTCACCTGAAAAATTGGAATTTTAGTTGGAATATTATTCTAACTATTTTCATTGTCATTCTTCAGTTTGGCCATTATAAATACTCAAGAATCTTTTATGGTCTGAAGATGCTAGTTTTGTGGCTTTTGTGGCCACTTGTACTTGCACTTTCAATCTTTGACACTTGGGCAAACTGGGGATCCAACTGGGCCTTTGTCGCATTCAGCCTTTTTATGGCCGTATCAACACTCATTATGTGGGTGATGTATTTCGTAAATAGTTTCAGACTTTTCCGACGTGCTCGAACTTTTTGGGCATGGAATCCGGAAGTGAATGCAATCACAGTCACAACCGTGCTGGGACAGACGTACTACCAACCCATTCAACAAGCTCCAACAGGCATTACGGTGACCTTGTTGAGCGGCGTGCTTTACGTGGACGGACATAGATTGGCTTCAGGTGTTCAGGTTCATAACCTACCTGAACACATGACAGTTGCCGTGCCGAGCACTACTATAATTTATAGTAGAGTCGGAAGGTCCGTAAATTCACGAAACAGCACAGGCTGGGTTTTCTACGTACGAGTAAAACACGGTGACTTTTCTGCAGTGAGCTCTCCTACGAGCAATATGACAGAAAACGAAAGATTGCTTCATTTGATCTAA
>KT368908_Camel_SArabia_2015-03-
ATGACT---------------------------------------------------------------------------------------------------GAAGCTAATATTACTCAG---------------------GAGGAGTTGGTAACTCACCTGAAAAATTGGAATTTTAGTTGGAATATTATTCTAACTATTTTCATTGTCATTCTTCAGTTTGGCCATTATAAATACTCAAGAATCTTTTATGGTCTGAAGATGCTAGTTTTGTGGCTTTTGTGGCCACTTGTACTTGCACTTTCAATCTTTGACACTTGGGCAAACTGGGGATCCAACTGGGCCTTTGTCGCATTCAGCCTTTTTATGGCCGTATCAACACTCATTATGTGGGTGATGTATTTCGTAAATAGTTTCAGACTTTTCCGACGTGCTCGAACTTTTTGGGCATGGAATCCGGAAGTGAATGCAATCACAGTCACAACCGTGCTGGGACAGACGTACTACCAACCCATTCAACAAGCTCCAACAGGCATTACGGTGACCTTGTTGAGCGGCGTGCTTTACGTGGACGGACATAGATTGGCTTCAGGTGTTCAGGTTCATAACCTACCTGAACACATGACAGTTGCCGTGCCGAGCACTACTATAATTTATAGTAGAGTCGGAAGGTCCGTAAATTCACGAAACAGCACAGGCTGGGTTTTCTACGTACGAGTAAAACACGGTGACTTTTCTGCAGTGAGCTCTCCTACGAGCAATATGACAGAAAACGAAAGATTGCTTCATTTGATCTAA
>KT368909_Camel_SArabia_2015-01-
ATGACT---------------------------------------------------------------------------------------------------GAAGCTAATATTACTCAG---------------------GAGGAGTTGGTAACTCACCTGAAAAATTGGAATTTTAGTTGGAATATTATTCTAACTATTTTCATTGTCATTCTTCAGTTTGGCCATTATAAATACTCAAGAATCTTTTATGGTCTGAAGATGCTAGTTTTGTGGCTTTTGTGGCCACTTGTACTTGCACTTTCAATCTTTGACACTTGGGCAAACTGGGGATCCAACTGGGCCTTTGTCGCATTCAGCCTTTTTATGGCCGTATCAACACTCATTATGTGGGTGATGTATTTCGTAAATAGTTTCAGACTTTTCCGACGTGCTCGAACTTTTTGGGCATGGAACCCGGAAGTGAATGCAATCACAGTCACAACCGTGCTGGGACAGACGTACTACCAACCCATTCAACAAGCTCCAACAGGCATTACGGTGACCTTGTTGAGCGGCGTGCTTTACGTGGACGGACATAGATTGGCTTCAGGTGTTCAGGTTCATAACCTACCTGAACACATGACAGTTGCCGTGCCGAGCACTACTATAATTTATAGTAGAGTCGGAAGGTCCGTAAATTCACGAAACAGCACAGGCTGGGTTTTCTACGTACGAGTAAAACACGGTGACTTTTCTGCAGTGAGCTCTCCTACGAGCAATATGACAGAAAACGAAAGATTGCTTCATTTGATCTAA
>KT368910_Camel_SArabia_2015-01-
ATGACT---------------------------------------------------------------------------------------------------GAAGCTAATATTACTCAG---------------------GAGGAGTTGGTAACTCACCTGAAAAATTGGAATTTTAGTTGGAATATTATTCTAACTATTTTCATTGTCATTCTTCAGTTTGGCCATTATAAATACTCAAGAATCTTTTATGGTCTGAAGATGCTAGTTTTGTGGCTTTTGTGGCCACTTGTACTTGCACTTTCAATCTTTGACACTTGGGCAAACTGGGGATCCAACTGGGCCTTTGTCGCATTCAGCCTTTTTATGGCCGTATCAACACTCATTATGTGGGTGATGTATTTCGTAAATAGTTTCAGACTTTTCCGACGTGCTCGAACTTTTTGGGCATGGAACCCGGAAGTGAATGCAATCACAGTCACAACCGTGCTGGGACAGACGTACTACCAACCCATTCAACAAGCTCCAACAGGCATTACGGTGACCTTGTTGAGCGGCGTGCTTTACGTGGACGGACATAGATTGGCTTCAGGTGTTCAGGTTCATAACCTACCTGAACACATGACAGTTGCCGTGCCGAGCACTACTATAATTTATAGTAGAGTCGGAAGGTCCGTAAATTCACGAAACAGCACAGGCTGGGTTTTCTACGTACGAGTAAAACACGGTGACTTTTCTGCAGTGAGCTCTCCTACGAGCAATATGACAGAAAACGAAAGATTGCTTCATTTGATCTAA
>KT368911_Camel_SArabia_2015-01-
ATGACT---------------------------------------------------------------------------------------------------GAAGCTAATATTACTCAG---------------------GAGGAGTTGGTAACTCACCTGAAAAATTGGAATTTTAGTTGGAATATTATTCTAACTATTTTCATTGTCATTCTTCAGTTTGGCCATTATAAATACTCAAGAATCTTTTATGGTCTGAAGATGCTAGTTTTGTGGCTTTTGTGGCCACTTGTACTTGCACTTTCAATCTTTGACACTTGGGCAAACTGGGGATCCAACTGGGCCTTTGTCGCATTCAGCCTTTTTATGGCCGTATCAACACTCATTATGTGGGTGATGTATTTCGTAAATAGTTTCAGACTTTTCCGACGTGCTCGAACTTTTTGGGCATGGAACCCGGAAGTGAATGCAATCACAGTCACAACCGTGCTGGGACAGACGTACTACCAACCCATTCAACAAGCTCCAACAGGCATTACGGTGACCTTGTTGAGCGGCGTGCTTTACGTGGACGGACATAGATTGGCTTCAGGTGTTCAGGTTCATAACCTACCTGAACACATGACAGTTGCCGTGCCGAGCACTACTATAATTTATAGTAGAGTCGGAAGGTCCGTAAATTCACGAAACAGCACAGGCTGGGTTTTCTACGTACGAGTAAAACACGGTGACTTTTCTGCAGTGAGCTCTCCTACGAGCAATATGACAGAAAACGAAAGATTGCTTCATTTGATCTAA
>KT368912_Camel_SArabia_2015-01-
ATGACT---------------------------------------------------------------------------------------------------GAAGCTAATATTACTCAG---------------------GAGGAGTTGGTAACTCACCTGAAAAATTGGAATTTTAGTTGGAATATTATTCTAACTATTTTCATTGTCATTCTTCAGTTTGGCCATTATAAATACTCAAGAATCTTTTATGGTCTGAAGATGCTAGTTTTGTGGCTTTTGTGGCCACTTGTACTTGCACTTTCAATCTTTGACACTTGGGCAAACTGGGGATCCAACTGGGCCTTTGTCGCATTCAGCCTTTTTATGGCCGTATCAACACTCATTATGTGGGTGATGTATTTCGTAAATAGTTTCAGACTTTTCCGACGTGCTCGAACTTTTTGGGCATGGAACCCGGAAGTGAATGCAATCACAGTCACAACCGTGCTGGGACAGACGTACTACCAACCCATTCAACAAGCTCCAACAGGCATTACGGTGACCTTGTTGAGCGGCGTGCTTTACGTGGACGGACATAGATTGGCTTCAGGTGTTCAGGTTCATAACCTACCTGAACACATGACAGTTGCCGTGCCGAGCACTACTATAATTTATAGTAGAGTCGGAAGGTCCGTAAATTCACGAAACAGCACAGGCTGGGTTTTCTACGTACGAGTAAAACACGGTGACTTTTCTGCAGTGAGCTCTCCTACGAGCAATATGACAGAAAACGAAAGATTGCTTCATTTGATCTAA
>KT368913_Camel_SArabia_2015-04-
ATGACT---------------------------------------------------------------------------------------------------GAAGCTAATATTACTCAG---------------------GAGGAGTTGGTAACTCACCTGAAAAATTGGAATTTTAGTTGGAATATTATTCTAACTATTTTCATTGTCATTCTTCAGTTTGGCCATTATAAATACTCAAGAATCTTTTATGGTCTGAAGATGCTAGTTTTGTGGCTTTTGTGGCCACTTGTACTTGCACTTTCAATCTTTGACACTTGGGCAAACTGGGGATCCAACTGGGCCTTTGTCGCATTCAGCCTTTTTATGGCCGTATCAACACTCATTATGTGGGTGATGTATTTCGTAAATAGTTTCAGACTTTTCCGACGTGCTCGAACTTTTTGGGCATGGAACCCGGAAGTGAATGCAATCACAGTCACAACCGTGCTGGGACAGACGTACTACCAACCCATTCAACAAGCTCCAACAGGCATTACGGTGACCTTGTTGAGCGGCGTGCTTTACGTGGACGGACATAGATTGGCTTCAGGTGTTCAGGTTCATAACCTACCTGAACACATGACAGTTGCCGTGCCGAGCACTACTATAATTTATAGTAGAGTCGGAAGGTCCGTAAATTCACGAAACAGCACAGGCTGGGTTTTCTACGTACGAGTAAAACACGGTGACTTTTCTGCAGTGAGCTCTCCTACGAGCAATATGACAGAAAACGAAAGATTGCTTCATTTGATCTAA
>KT368914_Camel_SArabia_2015-04-
ATGACT---------------------------------------------------------------------------------------------------GAAGCTAATATTACTCAG---------------------GAGGAGTTGGTAACTCACCTGAAAAATTGGAATTTTAGTTGGAATATTATTCTAACTATTTTCATTGTCATTCTTCAGTTTGGCCATTATAAATACTCAAGAATCTTTTATGGTCTGAAGATGCTAGTTTTGTGGCTTTTGTGGCCACTTGTACTTGCACTTTCAATCTTTGACACTTGGGCAAACTGGGGATCCAACTGGGCCTTTGTCGCATTCAGCCTTTTTATGGCCGTATCAACACTCATTATGTGGGTGATGTATTTCGTAAATAGTTTCAGACTTTTCCGACGTGCTCGAACTTTTTGGGCATGGAACCCGGAAGTGAATGCAATCACAGTCACAACCGTGCTGGGACAGACGTACTACCAACCCATTCAACAAGCTCCAACAGGCATTACGGTGACCTTGTTGAGCGGCGTGCTTTACGTGGACGGACATAGATTGGCTTCAGGTGTTCAGGTTCATAACCTACCTGAACACATGACAGTTGCCGTGCCGAGCACTACTATAATTTATAGTAGAGTCGGAAGGTCCGTAAATTCACGAAACAGCACAGGCTGGGTTTTCTACGTACGAGTAAAACACGGTGACTTTTCTGCAGTGAGCTCTCCTACGAGCAATATGACAGAAAACGAAAGATTGCTTCATTTGATCTAA
>KT368915_Camel_SArabia_2015-03-
ATGACT---------------------------------------------------------------------------------------------------GAAGCTAATATTACTCAG---------------------GAGGAGTTGGTAACTCACCTGAAAAATTGGAATTTTAGTTGGAATATTATTCTAACTATTTTCATTGTCATTCTTCAGTTTGGCCATTATAAATACTCAAGAATCTTTTATGGTCTGAAGATGCTAGTTTTGTGGCTTTTGTGGCCACTTGTACTTGCACTTTCAATCTTTGACACTTGGGCAAACTGGGGATCCAACTGGGCCTTTGTCGCATTCAGCCTTTTTATGGCCGTATCAACACTCATTATGTGGGTGATGTATTTCGTAAATAGTTTCAGACTTTTCCGACGTGCTCGAACTTTTTGGGCATGGAACCCGGAAGTGAATGCAATCACAGTCACAACCGTGCTGGGACAGACGTACTACCAACCCATTCAACAAGCTCCAACAGGCATTACGGTGACCTTGTTGAGCGGCGTGCTTTACGTGGACGGACATAGATTGGCTTCAGGTGTTCAGGTTCATAACCTACCTGAACACATGACAGTTGCCGTGCCGAGCACTACTATAATTTATAGTAGAGTCGGAAGGTCCGTAAATTCACGAAACAGCACAGGCTGGGTTTTCTACGTACGAGTAAAACACGGTGACTTTTCTGCAGTGAGCTCTCCTACGAGCAATATGACAGAAAACGAAAGATTGCTTCATTTGATCTAA
>KT368916_Camel_SArabia_2015-03-
ATGACT---------------------------------------------------------------------------------------------------GAAGCTAATATTACTCAG---------------------GAGGAGTTGGTAACTCACCTGAAAAATTGGAATTTTAGTTGGAATATTATTCTAACTATTTTCATTGTCATTCTTCAGTTTGGCCATTATAAATACTCAAGAATCTTTTATGGTCTGAAGATGCTAGTTTTGTGGCTTTTGTGGCCACTTGTACTTGCACTTTCAATCTTTGACACTTGGGCAAACTGGGGATCCAACTGGGCCTTTGTCGCATTCAGCCTTTTTATGGCCGTATCAACACTCATTATGTGGGTGATGTATTTCGTAAATAGTTTCAGACTTTTCCGACGTGCTCGAACTTTTTGGGCATGGAATCCGGAAGTGAATGCAATCACAGTCACAACCGTGCTGGGACAGACGTACTACCAACCCATTCAACAAGCTCCAACAGGCATTACGGTGACCTTGTTGAGCGGCGTGCTTTACGTGGACGGACATAGATTGGCTTCAGGTGTTCAGGTTCATAACCTACCTGAACACATGACAGTTGCCGTGCCGAGCACTACTATAATTTATAGTAGAGTCGGAAGGTCCGTAAATTCACGAAACAGCACAGGCTGGGTTTTCTACGTACGAGTAAAACACGGTGACTTTTCTGCAGTGAGCTCTCCTACGAGCAATATGACAGAAAACGAAAGATTGCTTCATTTGATCTAA
>KU291449_Camel_Kenya_2015--
ATGACT---------------------------------------------------------------------------------------------------GAAGCTAATATTACTCAG---------------------GAGGAGTTGGTAACTCACCTGAAAAATTGGAATTTTAGTTGGAATATTATTCTAACTATTTTCATTGTCATTCTTCAGTTTGGCCATTATAAATACTCAAGAATCTTTTATGGTCTGAAGATGCTAGTTTTGTGGCTTTTGTGGCCACTTGTACTTGCACTTTCAATCTTTGACACTTGGGCAAACTGGGGATCCAACTGGGCCTTTGTCGCATTCAGCCTTTTTATGGCCGTATCAACACTCATTATGTGGGTGATGTATTTCGTAAATAGTTTCAGACTTTTCCGACGTGCTCGAACTTTTTGGGCATGGAACCCGGAAGTGAATGCAATCACAGTCACAACCGTGCTGGGACAGACGTACTACCAACCCATTCAACAAGCTCCAACAGGCATTACGGTGACTTTGCTGAGCGGTGTGCTTTACGTGGACGGACATAGATTGGCTTCAGGTGTTCAGGTTCATAACCTACCTGAATACATGACAGTTGCCGTGCCGAGCACTACTATAATTTATAGTAGAGTCGGAAGGTCCGTAAATTCACGAAACAGCACAGGCTGGGTTTTCTACGTACGAGTAAAACACGGTGACTTTTCTGCAGTGAGCTCTCCTACGAGCAATATGACAGAAAACGAAAGATTGCTTCATTTGATCTAA
>MF593473_Camel_UAE_2015--
ATGACT---------------------------------------------------------------------------------------------------GAAGCTAATATTACTCAG---------------------GAGGAGTTGGTAACTCACCTGAAAAATTGGAATTTTAGTTGGAATATTATTCTAACTATTTTCATTGTCATTCTTCAGTTTGGCCATTATAAATACTCAAGAATCTTTTATGGTCTGAAGATGCTAGTTTTGTGGCTTTTGTGGCCACTTGTACTTGCACTTTCAATCTTTGACACTTGGGCAAACTGGGGATCCAACTGGGCCTTTGTCGCATTCAGCCTTTTTATGGCCGTATCAACACTCATTATGTGGGTGATGTATTTCGTAAATAGTTTCAGACTTTTCCGACGTGCTCGAACTTTTTGGGCATGGAACCCGGAAGTGAATGCAATCACAGTCACAACCGTGCTGGGACAGACGTACTACCAACCCATTCAACAAGCTCCAACAGGCATTACGGTGACCTTGTTGAGCGGCGTGCTTTACGTGGACGGACATAGATTGGCTTCAGGTGTTCAGGTTCATAACCTACCTGAACACATGACAGTTGCCGTGCCGAGCACTACTATAATTTATAGTAGAGTCGGAAGGTCCGTAAATTCACGAAACAGCACAGGCTGGGTTTTCTACGTACGAGTAAAACACGGTGACTTTTCTGCAGTGAGCTCTCCTACGAGCAATATGACAGAAAACGAAAGATTGCTTCATTTGATCTAA
>NC028752_Camel_SArabia_2015-03-
ATGACT---------------------------------------------------------------------------------------------------GAAGCTAATATTACTCAG---------------------GAGGAGTTGGTAACTCACCTGAAAAATTGGAATTTTAGTTGGAATATTATTCTAACTATTTTCATTGTCATTCTTCAGTTTGGCCATTATAAATACTCAAGAATCTTTTATGGTCTGAAGATGCTAGTTTTGTGGCTTTTGTGGCCACTTGTACTTGCACTTTCAATCTTTGACACTTGGGCAAACTGGGGATCCAACTGGGCCTTTGTCGCATTCAGCCTTTTTATGGCCGTATCAACACTCATTATGTGGGTGATGTATTTCGTAAATAGTTTCAGACTTTTCCGACGTGCTCGAACTTTTTGGGCATGGAATCCGGAAGTGAATGCAATCACAGTCACAACCGTGCTGGGACAGACGTACTACCAACCCATTCAACAAGCTCCAACAGGCATTACGGTGACCTTGTTGAGCGGCGTGCTTTACGTGGACGGACATAGATTGGCTTCAGGTGTTCAGGTTCATAACCTACCTGAACACATGACAGTTGCCGTGCCGAGCACTACTATAATTTATAGTAGAGTCGGAAGGTCCGTAAATTCACGAAACAGCACAGGCTGGGTTTTCTACGTACGAGTAAAACACGGTGACTTTTCTGCAGTGAGCTCTCCTACGAGCAATATGACAGAAAACGAAAGATTGCTTCATTTGATCTAA
>KT346372_Bat_Taiwan_2013-09-14
ATGTCT------------------------------------------------------------------------------------------------ACGAACCAATCCGTTCCTGTT---------------------GAGGAGGTGATTAAACACCTCAGAAACTGGAACTTTTCCTGGAATATCATACTTACAATACTCTTAGTAGTATTGCAGTATGGACATTACAAATATTCCAGAGTGCTCTATGGCTTAAAGATGGCCATTCTTTGGCTTCTTTGGCCACTTGTTCTGGCCCTGTCCCTCTTTGATGCGTGGGCCAGTTTTGGCACTAATTGGGTTTTCTTCGCGTTCAGCATCCTAATGGCCTGCATCACAGCTGTGCTGTGGATTATGTACTTTGTTAACAGTATCAGGTTGTGGCGACGCACTCATTCTTGGTGGTCCTACAATCCTGAAACAGACTCCATTCTGTCTGTCTCTGTACTGGGTCGGCATGTCTGCCTACCAATACTTGGTGCACCCACGGGCGTAACGCTCACACTGCTTAATGGCACATTGCTTGTAGAAGGCTATCAGGTTGCTACTGGCGTACAGGTAAACAATTTACCTGGTTACGTAACAGTCGCCAAAGCTTCAACAACAATTGTCTACCAGCGTGTGGGACGTTCCCTGAATGCAAATTCAAGTACTGGCTGGGCTTTCTTCGTGAAGGCCAAGCATGGCGACTACTATGCTGCTGCAAATCCAACAGAGGTTGTAACAGATAGTGAGAGAATTCTACATTTAGTCTAA
>MH687941_Bat_Vietnam_2014-06-17
ATGTCTTCG---------------------------------------------------------------------------------------------AGTAATCAATCTGTTCCCGTT---------------------GACGAGGTGATTAAACACCTCAGAAATTGGAACTTTTCATGGAATATCATACTTACAATACTCTTAGTAGTGTTGCAGTATGGACATTACAAATATTCCAGGGTTCTCTATGGCTTGAAGATGGCCATTCTTTGGCTTCTTTGGCCACTTGTTCTGGCCCTTTCCATTTTTGATGCCTGGGCCAGTTTTAATGTTAATTGGGTTTTCTTCGCATTCAGCATCCTAATGGCCTGCGTCACAGCTGTGCTGTGGATTATGTACTTTGTTAACAGTATCAGGTTGTGGCGACGCACCCATTCTTGGTGGTCCTACAATCCTGAAACGGACTCTATTCTGTCTGTCTCTGTGCTGGGTCGGCATGTCTGCCTACCAATACTTGGTGCACCCACGGGCGTAACGCTCACACTGCTTAATGGCACATTGCTTGTAGAAGGCTATCAGGTTGCTACTGGCGTACAGGTAAATAATTTACCTGGTTACGTAACAGTCGCCAAAGCTTCAACAACAATTGTCTACCAGCGTGTGGGACGTTCCATGAATGCAAATTCAAGTACTGGCTGGGCTTTCTTCGTGAAGTCCAAGCATGGCGACTACTATGCTGCTGCGAATCCAACGGAGGTTGTAACAGATAGTGAGAAAATTCTACATTTAGTCTAA
>MH687943_Bat_Vietnam_2014-06-10
ATGTCTTCG---------------------------------------------------------------------------------------------AGTAATCAATCTGTTCCCGTT---------------------GACGAGGTGATTAAACACCTCAGAAATTGGAACTTTTCATGGAATATCATACTTACAGTACTCTTAGTAGTGTTGCAGTATGGACATTACAAATATTCCAGGGTTCTCTATGGCTTGAAGATGGCCATTCTTTGGCTTCTTTGGCCACTTGTTCTGGCCCTTTCCATTTTTGATGCCTGGGCCAGTTTTAATGTTAATTGGGTTTTCTTCGCATTCAGCATCCTAATGGCCTGCGTCACAGCTGTGCTGTGGATTATGTACTTTGTTAACAGTATCAGGTTGTGGCGACGCACCCATTCTTGGTGGTCCTACAATCCTGAAACGGACTCTATTCTGTCTGTCTCTGTGCTGGGTCGGCATGTCTGCCTACCAATACTTGGTGCACCCACGGGCGTAACGCTCACACTGCTTAATGGCACATTGCTTGTAGAAGGCTATCAGGTTGCTACTGGCGTACAGGTAAATAATTTACCTGGTTACGTAACAGTCGCCAAAGCTTCAACAACAATTGTCTACCAGCGTGTGGGACGTTCCATGAATGCAAATTCAAGTACTGGCTGGGCTTTCTTCGTGAAGTCCAAGCATGGCGACTACTATGCTGCTGCGAATCCAACGGAGGTTGTAACAGATAGTGAGAAAATTCTACATTTAGTCTAA
>MH687944_Bat_Vietnam_2014-06-10
ATGTCTTCT---------------------------------------------------------------------------------------------AATAATAATTCTGTTCCTATT---------------------GAAGAGGTGGTGAATCACCTTAGAAACTGGAACTTTTCCTGGAATATCGTACTTACAGTACTCTTAGTAGTGTTGCAGTATGGGCAATATAAATATTCCAGGGTGCTCTATGGTCTAAAGATGTTTATCCTTTGGATTCTGTGGCCACTTGTGTTGGCACTTTCCATCTTTGACGCATGGGCCAGCTTTGGGGTTAATTGGGTGTTCTTTGCATTCAGCATCCTAATGGCCTGCATCACAGCTGTGTTGTGGATCATGTATTTCGTTAACAGTGTCAGGTTGTGGCGACGCACCCATTCATGGTGGTCCTTCAATCCTGAAACAGACTCCATTCTGTCCGTGTCCGTGTTGGGCCGGCATGTATGTCTCCCAATACTAGGTGCACCAACTGGCGTGACCCTCACACTGCTTAACGGCACATTGCTTGTAGAAGGCTATCAGGTTGCTACTGGCGTACAGGTAAATAATTTACCTGGTTTCGTCACAGTCGCCAAGTCCTCAACAACAATTGTCTACCAGCGTGTCGGACGCTCCATGAATGTTGCTTCTAGTACAGGCTGGGCCTTCTACGTGAAGTCCAAGCATGGCGACTACTATGCTGCTGCGAATCCAACAGAGGTTGTAACAGATAGTGAGAAAATTCTACATTTAGTCTAA
>MH687945_Bat_Vietnam_2014-09-16
ATGTCTTCG---------------------------------------------------------------------------------------------AGTAATCAATCTGTTCCCGTT---------------------GACGAGGTGATTAAACACCTCAGAAATTGGAACTTTTCATGGAATATCATACTTACAGTACTCTTAGTAGTGTTGCAGTATGGACATTACAAATATTCCAGGGTTCTCTATGGCTTGAAGATGGCCATTCTTTGGCTTCTTTGGCCACTTGTTCTGGCCCTTTCCATTTTTGATGCCTGGGCCAGTTTTAATGTTAATTGGGTTTTCTTCGCATTCAGCATCCTAATGGCCTGCGTCACAGCTGTGCTGTGGATTATGTACTTTGTTAACAGTATCAGGTTGTGGCGACGCACCCATTCTTGGTGGTCCTACAATCCTGAAACGGACTCTATTCTGTCTGTCTCTGTGCTGGGTCGGCATGTCTGCCTACCAATACTTGGTGCACCCACGGGCGTAACGCTCACACTGCTTAATGGCACATTGCTTGTAGAAGGCTATCAGGTTGCTACTGGCGTACAGGTAAATAATTTACCTGGTTACGTAACAGTCGCCAAAGCTTCAACAACAATTGTCTACCAGCGTGTGGGACGTTCCATGAATGCAAATTCAAGTACTGGCTGGGCTTTCTTCGTGAAGTCCAAGCATGGCGACTACTATGCTGCTGCGAATCCAACGGAGGTTGTAACAGATAGTGAGAAAATTCTACATTTAGTCTAA
>MH687946_Bat_Vietnam_2014-06-10
ATGTCTTCG---------------------------------------------------------------------------------------------AGTAATCAATCTGTTCCCGTT---------------------GACGAGGTGATTAAACACCTCAGAAATTGGAACTTTTCATGGAATATCATACTTACAGTACTCTTAGTAGTGTTGCAGTATGGACATTACAAATATTCCAGGGTTCTCTATGGCTTGAAGATGGCCATTCTTTGGCTTCTTTGGCCACTTGTTCTGGCCCTTTCCATTTTTGATGCCTGGGCCAGTTTTAATGTTAATTGGGTTTTCTTCGCATTCAGCATCCTAATGGCCTGCGTCACAGCTGTGCTGTGGATTATGTACTTTGTTAACAGTATCAGGTTGTGGCGACGCACCCACTCTTGGTGGTCCTACAATCCTGAAACGGACTCTATTCTGTCTGTCTCTGTGCTGGGTCGGCATGTCTGCCTACCAATACTTGGTGCACCCACGGGCGTAACGCTCACACTGCTTAATGGCACATTGCTTGTAGAAGGCTATCAGGTTGCTACTGGCGTACAGGTAAATAATTTACCTGGTTACGTAACGGTCGCCAAAGCTTCAACAACAATTGTCTACCAGCGTGTGGGACGTTCCATGAATGCAAATTCAAGTACTGGCTGGGCTTTCTTCGTGAAGTCCAAGCATGGCGACTACTATGCTGCTGCGAATCCAACGGAGGTTGTAACAGATAGTGAGAAAATTCTACATTTAGTCTAA
>MH687948_Bat_Vietnam_2014-06-11
ATGTCTTCG---------------------------------------------------------------------------------------------AGTAATCAATCTGTTCCCGTT---------------------GACGAGGTGATTAAACACCTCAGAAATTGGAACTTTTCATGGAATATCATACTTACAGTACTCTTAGTAGTGTTGCAGTATGGACATTACAAATATTCCAGGGTTCTCTATGGCTTGAAGATGGCCATTCTTTGGCTTCTTTGGCCACTTGTTCTGGCCCTTTCCATTTTTGATGCCTGGGCCAGTTTTAATGTTAATTGGGTTTTCTTCGCATTCAGCATCCTAATGGCCTGCGTCACAGCTGTGCTGTGGATTATGTACTTTGTTAACAGTATCAGGTTGTGGCGACGCACCCATTCTTGGTGGTCCTACAATCCTGAAACGGACTCTATTCTGTCTGTCTCTGTGCTGGGTCGGCATGTCTGCCTACCAATACTTGGTGCACCCACGGGCGTAACGCTCACACTGCTTAATGGCACATTGCTTGTAGAAGGCTATCAGGTTGCTACTGGCGTACAGGTAAATAATTTACCTGGTTACGTAACAGTCGCCAAAGCTTCAACAACAATTGTCTACCAGCGTGTGGGACGTTCCATGAATGCAAATTCAAGTACTGGCTGGGCTTTCTTCGTGAAGTCCAAGCATGGCGACTACTATGCTGCTGCGAATCCAACGGAGGTTGTAACAGATAGTGAGAAAATTCTACATTTAGTCTAA
>MH687954_Bat_Vietnam_2014-09-18
ATGTCTTCG---------------------------------------------------------------------------------------------AGTAATCAATCTGTTCCCGTT---------------------GACGAGGTGATTAAACACCTCAGAAATTGGAACTTTTCATGGAATATCATACTTACAGTACTCTTAGTAGTGTTGCAGTATGGACATTACAAATATTCCAGGGTTCTCTATGGCTTGAAGATGGCCATTCTTTGGCTTCTTTGGCCACTTGTTCTGGCCCTTTCCATTTTTGATGCCTGGGCCAGTTTTAATGTTAATTGGGTTTTCTTCGCATTCAGCATCCTAATGGCCTGCGTCACAGCTGTGCTGTGGATTATGTACTTTGTTAACAGTATCAGGTTGTGGCGACGCACCCATTCTTGGTGGTCCTACAATCCTGAAACGGACTCTATTCTGTCTGTCTCTGTGCTGGGTCGGCATGTCTGCCTACCAATACTTGGTGCACCCACGGGCGTAACGCTCACACTGCTTAATGGCACATTGCTTGTAGAAGGCTATCAGGTTGCTACTGGCGTACAGGTAAACAATTTACCTGGTTACGTAACAGTCGCCAAAGCTTCAACAACAATTGTCTACCAGCGTGTGGGACGTTCCATGAATGCAAATTCAAGTACTGGCTGGGCTTTCTTCGTGAAGTCCAAGCATGGCGACTACTATGCTGCTGCGAATCCAACGGAGGTTGTAACAGATAGTGAGAAAATTCTACATTTAGTCTAA
>MH687956_Bat_Vietnam_2014-09-16
ATGTCTTCG---------------------------------------------------------------------------------------------AGTAATCAATCTGTTCCCGTT---------------------GACGAGGTGATTAAACACCTCAGAAATTGGAACTTTTCATGGAATATCATACTTACAGTACTCTTAGTAGTGTTGCAGTATGGACATTACAAATATTCCAGGGTTCTCTATGGCTTGAAGATGGCCATTCTTTGGCTTCTTTGGCCACTTGTTCTGGCCCTTTCCATTTTTGATGCCTGGGCCAGTTTTAATGTTAATTGGGTTTTCTTCGCATTCAGCATCCTAATGGCCTGCGTCACAGCTGTGCTGTGGATTATGTACTTTGTTAACAGTATCAGGTTGTGGCGACGCACCCATTCTTGGTGGTCCTACAATCCTGAAACGGACTCTATTCTGTCTGTCTCTGTGCTGGGTCGGCATGTCTGCCTACCAATACTTGGTGCACCCACGGGCGTAACGCTCACACTGCTTAATGGCACATTGCTTGTAGAAGGCTATCAGGTTGCTACTGGCGTACAGGTAAATAATTTACCTGGTTACGTAACAGTCGCCAAAGCTTCAACAACAATTGTCTACCAGCGTGTGGGACGTTCCATGAATGCAAATTCAAGTACTGGCTGGGCTTTCTTCGTGAAGTCCAAGCATGGCGACTACTATGCTGCTGCGAATCCAACGGAGGTTGTAACAGATAGTGAGAAAATTCTACATTTAGTCTAA
>MH687957_Bat_Vietnam_2014-09-18
ATGTCTTCT---------------------------------------------------------------------------------------------AATAATAATTCTGTTCCTATT---------------------GAAGAGGTGGTGAATCACCTTAGAAACTGGAACTTTTCCTGGAATATCGTACTTACAGTACTCTTAGTAGTGTTGCAGTATGGGCAATATAAATATTCCAGGGTGCTCTATGGTCTAAAGATGTTTATCCTTTGGATTCTGTGGCCACTTGTGTTGGCACTTTCCATCTTTGACGCATGGGCCAGCTTTGGGGTTAATTGGGTGTTCTTTGCATTCAGCATCCTAATGGCCTGCATCACAGCTGTGTTGTGGATCATGTATTTCGTTAACAGTGTCAGGTTGTGGCGACGCACCCATTCATGGTGGTCCTTCAATCCTGAAACAGACTCCATTCTGTCCGTGTCCGTGTTGGGCCAGCATGTATGTCTCCCAATACTAGGTGCACCAACTGGCGTGACCCTCACACTGCTTAACGGCACATTGCTTGTAGAAGGCTATCAGGTTGCTACTGGCGTACAGGTAAATAATTTACCTGGTTTCGTCACAGTCGCCAAGTCCTCAACAACAATTGTCTACCAGCGTGTCGGACGCTCCATGAATGTTGCTTCTAGTACAGGCTGGGCCTTCTACGTGAAGTCCAAGCATGGCGACTACTATGCTGCTGCGAATCCAACAGAGGTTGTAACAGATAGTGAGAAAATTCTACATTTAGTCTAA
>MH687958_Bat_Vietnam_2014-09-18
ATGTCTTCG---------------------------------------------------------------------------------------------AGTAATCAATCTGTTCCCGTT---------------------GACGAGGTGATTAAACACCTCAGAAATTGGAACTTTTCATGGAATATCATACTTACAGTACTCTTAGTAGTGTTGCAGTATGGACATTACAAATATTCCAGGGTTCTCTATGGCTTGAAGATGGCCATTCTTTGGCTTCTTTGGCCACTTGTTCTGGCCCTTTCCATTTTTGATGCCTGGGCCAGTTTTAATGTTAATTGGGTTTTCTTCGCATTCAGCATCCTAATGGCCTGCGTCACAGCTGTGCTGTGGATTATGTACTTTGTTAACAGTATCAGGTTGTGGCGACGCACCCATTCTTGGTGGTCCTACAATCCTGAAACGGACTCTATTCTGTCTGTCTCTGTGCTGGGTCGGCATGTCTGCCTACCAATACTTGGTGCACCCACGGGCGTAACGCTCACACTGCTTAATGGCACATTGCTTGTAGAAGGCTATCAGGTTGCTACTGGCGTACAGGTAAATAATTTACCTGGTTACGTAACAGTCGCCAAAGCTTCAACAACAATTGTCTACCAGCGTGTGGGACGTTCCATGAATGCAAATTCAAGTACTGGCTGGGCTTTCTTCGTGAAGTCCAAGCATGGCGACTACTATGCTGCTGCGAATCCAACGGAGGTTGTAACAGATAGTGAGAAAATTCTACATTTAGTCTAA
>MH687963_Bat_Vietnam_2015-02-06
ATGTCTTCG---------------------------------------------------------------------------------------------AGTAATCAATCTGTTCCCGTT---------------------GACGAGGTGATTAAACACCTCAGAAATTGGAACTTTTCATGGAATATCATACTTACAGTACTCTTAGTAGTGTTGCAGTATGGACATTACAAATATTCCAGGTTTCTCTATGGCTTGAAGATGGCCATTCTTTGGCTTCTTTGGCCACTTGTTCTGGCCCTTTCCATTTTTGATGCCTGGGCCAGTTTTAATGTTAATTGGGTTTTCTTCGCATTCAGCATCCTAATGGCCTGCGTCACAGCTGTGCTGTGGATTATGTACTTTGTTAACAGTATCAGGTTGTGGCGACGCACCCATTCTTGGTGGTCCTACAATCCTGAAACGGACTCTATTCTGTCTGTCTCTGTGCTGGGTCGGCATGTCTGCCTACCAATACTTGGTGCACCCACGGGCGTAACGCTCACACTGCTTAATGGCACATTGCTTGTAGAAGGCTATCAGGTTGCTACTGGCGTACAGGTAAATAATTTACCTGGTTACGTAACAGTCGCCAAAGCTTCAACAACAATAGTCTACCAGCGTGTGGGACGTTCCATGAATGCAAATTCAAGTACTGGCTGGGCTTTCTTCGTGAAGTCCAAGCATGGCGACTACTATGCTGCTGCGAATCCAACGGAGGTTGTAACAGATAGTGAGAAAATTCTACATTTAGTCTAA
>MH687964_Bat_Vietnam_2015-02-06
ATGTCTTCG---------------------------------------------------------------------------------------------AGTAATCAATCTGTTCCCGTT---------------------GACGAGGTGATTAAACACCTCAGAAATTGGAACTTTTCATGGAATATCATACTTACAGTACTCTTAGTAGTGTTGCAGTATGGACATTACAAATATTCCAGGTTTCTCTATGGCTTGAAGATGGCCATTCTTTGGCTTCTTTGGCCACTTGTTCTGGCCCTTTCCATTTTTGATGCCTGGGCCAGTTTTAATGTTAATTGGGTTTTCTTCGCATTCAGCATCCTAATGGCCTGCGTCACAGCTGTGCTGTGGATTATGTACTTTGTTAACAGTATCAGGTTGTGGCGACGCACCCATTCTTGGTGGTCCTACAATCCTGAAACGGACTCTATTCTGTCTGTCTCTGTGCTGGGTCGGCATGTCTGCCTACCAATACTTGGTGCACCCACGGGCGTAACGCTCACACTGCTTAATGGCACATTGCTTGTAGAAGGCTATCAGGTTGCTACTGGCGTACAGGTAAATAATTTACCTGGTTACGTAACAGTCGCCAAAGCTTCAACAACAATAGTCTACCAGCGTGTGGGACGTTCCATGAATGCAAATTCAAGTACTGGCTGGGCTTTCTTCGTGAAGTCCAAGCATGGCGACTACTATGCTGCTGCGAATCCAACGGAGGTTGTAACAGATAGTGAGAAAATTCTACATTTAGTCTAA
>MH687967_Bat_Vietnam_2015-02-06
ATGTCTTCG---------------------------------------------------------------------------------------------AGTAATCAATCTGTTCCTCTT---------------------GAAGAGGTGGTTAATCACCTTAGAAACTGGAACTTTTCCTGGAATATCGTACTTACAGTACTCTTAGTAGTGTTGCAGTATGGACATTACAAATATTCCAGGTTTCTCTATGGCTTGAAGATGGCCATTCTTTGGCTTCTTTGGCCACTTGTTCTGGCCCTTTCCATTTTTGATGCCTGGGCCAGTTTTAATGTTAATTGGGTTTTCTTCGCATTCAGCATCCTAATGGCCTGCGTCACAGCTGTGCTGTGGATTATGTACTTTGTTAACAGTATCAGGTTGTGGCGACGCACCCATTCTTGGTGGTCCTACAATCCTGAAACGGACTCTATTCTGTCTGTCTCTGTGCTGGGTCGGCATGTCTGCCTACCAATACTTGGTGCACCCACGGGCGTAACGCTCACACTGCTTAATGGCACATTGCTTGTAGAAGGCTATCAGGTTGCTACTGGCGTACAGGTAAATAATTTACCTGGTTACGTAACAGTCGCCAAAGCTTCAACAACAATAGTCTACCAGCGTGTGGGACGTTCCATGAATGCAAATTCAAGTACTGGCTGGGCTTTCTTCGTGAAGTCCAAGCATGGCGACTACTATGCTGCTGCGAATCCAACGGAGGTTGTAACAGATAGTGAGAAAATTCTACATTTAGTCTAA
>MK211369_Bat_China_2017-05-
ATGTCTTCG---------------------------------------------------------------------------------------------AGTAATCAATCTGTTCCCGTT---------------------GAGGAGGTGATTAAACACCTCAGAAATTGGAACTTTTCATGGAATATCATACTTACAATACTCTTAGTGGTGTTGCAGTATGGACATTACAAATATTCCAGGGTTCTCTATGGCTTAAAGATGGCCATTCTTTGGCTTCTTTGGCCACTTGTTCTGGCCCTTTCCATCTTTGATGCCTGGGCCAGTTTTAATGTTAATTGGGTTTTCTTCGCATTCAGCATCCTAATGGCCTGCGTCACAGCTGTGCTGTGGATTATGTACTTTGTTAACAGTATCAGGTTGTGGCGACGCACCCATTCTTGGTGGTCCTACATTCCCGAAACGGACTCTATTCTGTCTGTCTCTGTGCTGGGTCGGCATGTCTGCCTACCAATACTTGGTGCACCCACGGGCGTAACGCTCACACTGCTTAATGGCACATTGCTTGTAGAAGGCTATCAGGTTGCTACTGGCGTACAGGTAAATAATTTACCTGGTTACGTAACAGTCGCCAAAGCTTCAACAACAATTGTCTACCAGCGTGTGGGACGTTCCATGAATGCAAATTCAAGTACTGGCTGGGCTTTCTTCGTGAAGTCCAAGCATGGCGACTACTATGCTGCTGCGAATCCAACAGAGGTTGTAACAGATAGTGAGAAAATTCTACATTTAGTCTAA
>MK211370_Bat_China_2017-05-
ATGTCTTCG---------------------------------------------------------------------------------------------AGTAATGGCTCTGTTCCCGTA---------------------GAGGAGGTGATTCAACACCTCAGAAATTGGAACTTTTCATGGAATATCATACTTACAATACTCTTAGTAGTGTTGCAGTATGGACATTACAAATATTCCAGGGTTCTCTACGGCTTAAAAATGGCCATTCTTTGGCTTCTTTGGCCACTTGTGCTGGCACTGTCCATCTTTGATGCATGGGCTAGTTTTGGCGTTAACTGGGTTTTCTTCGCATTCAGCATCCTAATGGCCTGCATCACAGCTGTGCTGTGGATTATGTACTTTGTTAACAGTATCAGGTTGTGGCGACGCACCCATTCTTGGTGGTCCTACAATCCTGAAACGGACTCTATTCTGTCTGTCTCTGTGCTGGGTCGGCATGTCTGCCTACCAATACTTGGTGCACCCACGGGCGTAACGCTCACACTGCTTAATGGCACATTGCTTGTAGAAGGCTATCAGGTTGCTACTGGCGTACAGGTAAATAATTTACCTAGCTACGTTACAGTCGCCAAAGCCGCTACAACAATTGTCTACCAGCGTGTGGGACGTTCCATGAATGCAAATTCAAGTACTGGCTGGGCTTTCTTCGTGAAGTCCAAGCATGGCGACTACTATGCTGCTGCGAATCCAACAGAGGTTGTAACAGATAGTGAGAAAATTCTACATTTAGTCTAA
>MK211371_Bat_China_2017-05-
ATGTCTTCG---------------------------------------------------------------------------------------------AGTAATGACTCTGTTCCTGTT---------------------GACGAGGTGATTAAACACCTTAGAAACTGGAACTTTTCCTGGAATATCATACTTACAATACTCTTAGTAGTATTGCAGTATGGACATTACAAATATTCCAGGGTTCTCTATGGCTTAAAGATGGCCATTCTTTGGCTTCTTTGGCCACTTGTTCTGGCCCTTTCCATCTTTGATGCCTGGGCCAGTTTTAATGTTAATTGGGTTTTCTTCGCATTCAGCATCCTAATGGCCTGCGTCACAGCTGTGCTGTGGATTATGTACTTTGTTAACAGTATCAGGTTGTGGCGACGCACCCATTCTTGGTGGTCCTACAATCCTGAAACGGACTCTATTCTGTCTGTCTCTGTGCTGGGTCGGCATGTCTGCCTACCAATACTTGGTGCACCCACGGGCGTAACGCTCACACTGCTTAATGGCACATTGCTTGTAGAAGGCTATCAGGTTGCTACTGGCGTACAGGTAAATAATTTACCTGGTTACGTAACAGTCGCCAAAGCTTCAACAACAATTGTCTACCAGCGTGTGGGACGTTCCCTGAATGCAAATTCAAGTACTGGCTGGGCTTTCTTTGTGAAGGCCAAGCATGGCGACTACTATGCTGCTGCAAATCCAACAGAGGTTGTAACAGATAGTGAGAAAATTCTACATTTAGTCTAA
>MK211372_Bat_China_2017-05-
ATGTCTACG---------------------------------------------------------------------------------------------AGTAATGACTCTGTTCCCGTA---------------------GAGGAGGTGATTAAACACCTCAGAAATTGGAACTTTTCATGGAATATCATACTTACAATACTCTTAGTAGTGTTGCAGTATGGACATTACAAATATTCCAGGGTTCTCTATGGCTTAAAAATGGCCATTCTTTGGCTTCTTTGGCCACTTGTGCTGGCACTGTCCATCTTTGATGCATGGGCTAGTTTTGGCGTTAACTGGGTTTTCTTCGCATTCAGCATCCTAATGGCCTGCATCACAGCTGTGCTGTGGATTATGTACTTTGTTAACAGTATCAGGTTGTGGCGACGCACCCATTCTTGGTGGTCCTACAATCCTGAAACAGACTCTATTCTGTCTGTCTCTGTGCTGGGTCGGCATGTCTGCCTACCAATACTTGGTGCACCCACGGGCGTAACGCTCACACTGCTTAATGGCACATTGCTTGTAGAAGGCTATCAGGTTGCTACTGGCGTACAGGTAAATAATTTACCTGGTTACGTAACAGTCGCCAAAGCTTCAACAACAATTGTCTACCAGCGTGTGGGACGTTCCATGAATGCAAATTCAAGTACTGGCTGGGCTTTCTTCGTGAAGTCCAAGCATGGCGACTACTATGCTGCTGCGAATCCAACAGAGGTTGTAACAGATAGTGAGAAAATTCTACATTTAGTCTAA
>KJ473797_Bat_China_2012--
ATGTTTCAATATCTTATTTTGTGC---------TTAGGCATCGCTCTTTGTGCTGCTAATGGCAGT------ACTACTGCTACTCCAACCACACCAGCA------GGTAATTCCATACCCGTT---------------------GAGGAGGTTGTTGAGCATCTTCGGAACTGGAATTTCAGCTGGAATGTAATACTGACAGTTTTCTTAGTTGTGCTGCAGTATGGCAATTTTAAGTATTCTAAATTGCTTTATGGCCTTAAAATGGCTATACTCTGGCTGTTATGGCCTCTTGTGCTTGCTCTTTCCATCTTTGATGCATGGGCTAGCTTTGATGTCAATTGGACCTATTTCGCTTTCAGCATCGTTATGGCCTGCATCACCTTTGTGCTGTGGATAATGTATTT---------------------------------------------------------------------------------------------------------------------------------------------------------------------------------GATTGCTAATGGCGTCTCGGTAACTCAGTTACCTTCGTACGTCACAGTCGCCAAGGCCAATACCACTATTATCTATCAACGTGTCGGTAAATCACTTAATGCGGCCAGCCAAACAGGCTGGGCTTTTTATGTGAGGTCCAAGAATGGCGACTACTCTGCTGTGTCGAATCCAAGTGATTCGTATACTGAACAAGAGAGATTGCTTCATTTAGTATAA
>KJ473799_Bat_China_2012--
ATGTTTCAATATCTTATTTTGTGC---------TTAGGCATCGCTCTTTGTGCTGCTAATGGCAGT------ACTACTGCTACTCCAACCACACCAACT------GGTAATTCTATACCCGTT---------------------GAGGAGGTTGTTGAGCATCTTCGGAACTGGAATTTCAGCTGGAATGTAATACTGACAGTTTTCTTAGTTGTGCTGCAGTATGGCAATTTTAAGTATTCTAAATTGCTTTATGGCCTTAAAATGGCTATACTCTGGCTGTTATGGCCTCTTGTGCTTGCTCTTTCCATCTTTGATGCATGGGCTAGCTTTGATGTCAATTGGACCTATTTCGCTTTCAGCATCGTTATGGCCTGCATCACCTTTGTGCTGTGGATAATGTATTT---------------------------------------------------------------------------------------------------------------------------------------------------------------------------------GATTGCTAATGGCGTCTCGGTAACTCAGTTACCTTCGTACGTCACAGTCGCCAAGGCCAATACCACTATTATCTATCAACGTGTCGGTAAATCACTTAATGCGGCCAGCCAAACAGGCTGGGCTTTTTATGTGAGGTCCAAGAATGGCGACTACTCTGCTGTGTCGAATCCAAGTGATTCGTATACTGAACAAGAGAGATTGCTTCATTTAGTATAA
>KJ473800_Bat_China_2013--
ATGTTTCAATATCTTATTTTGTGC---------TTAGGCATCGCTCTTTGTGCTGCTAATGGCAGT------ACTACTGCTTCTCCAACCACACCAACA------GGTAATTCCATACCTGTT---------------------GAGGAGGTTGTTGAGCATCTCCGGAACTGGAATTTCAGCTGGAATGTAATACTGACAGTTTTCTTAGTTGTGCTGCAGTATGGCAATTTTAAGTATTCTAAATTGCTTTATGGCCTTAAAATGGCTATACTCTGGCTGTTATGGCCTCTTGTGCTTGCTCTTTCCATCTTTGATGCATGGGCTAGCTTTGATGTCAATTGGACCTACTTCGCTTTCAGCATCGTTATGGCCTGCATCACCTTTGTGCTGTGGATAATGTATTT---------------------------------------------------------------------------------------------------------------------------------------------------------------------------------GATTGCTAATGGCGTCTCGGTAACTCAGTTACCTTCGTACGTCACAGTCGCCAAGGCCAATACCACTATTATCTATCAACGTGTCGGTAAATCACTTAATGCGGCCAGCCAAACAGGCTGGGCTTTTTATGTGAGGTCCAAGAATGGCGACTACTCTGCTGTGTCGAATCCAAGTGATTCGTATACTGAACAAGAGAGATTGCTTCATTTAGTATAA
>MN611518_Bat_China_2018-03-
ATGTTTCAATATCTTATTTTGTGC---------TTAGGCATCGCTCTTTGTGCTGCTAATGGCAGT------ACCACTGCCACCCCAACCACACCAACA------GGTAATTCTATACCTGTT---------------------GAGGAGGTTGTTGAGCATCTTCGAAACTGGAATTTCAGCTGGAATGTAATACTGACAGTGTTCTTAGTTGTGCTGCAGTATGGCAATTTTAAGTATTCTAAATTGCTTTATGGCCTTAAAATGGCTATACTCTGGCTGTTATGGCCTCTTGTGCTTGCCCTGTCCATCTTTGATGCATGGGCGAGCTTTGATGTCAATTGGACCTATTTCGCTTTCAGCATCGTTATGGCCTGCATCACCTTTGTGCTGTGGATAATGTATTT---------------------------------------------------------------------------------------------------------------------------------------------------------------------------------GATTGCTAATGGCGTCTCGGTAACTCAGTTACCTACGTACGTCACAGTCGCCAAGGCCAATACCACTATTATCTATCAACGTGTCGGTAAATCACTTAATGCGGCCAGCCAAACAGGCTGGGCTTTTTATGTGAGGTCCAAGAATGGCGACTACTCTGCTGTGTCGAATCCAAGTGATTCGTATACTGAACAAGAGAGATTGCTTCATTTAGTATAA
>KJ473795_Bat_China_2011--
ATGATTAAGTTTATTATTCTGTTTTGCGCCTTTTTAGGCGTTATGTATGCAGAAGAAGTTCAAAAC------TCTACTGCTACACCACCCATAACTGAC------------AAAATTCCTTTG---------------------AGTGAAGTTATGGAACATTTAAGAAACTGGAACTTCAGCTGGAACATAGTGCTTACTGTCTTTTTGATAGTAATGCAGTATGGTCATTTCAAATACTCGACCATTTTGTATGGTTTGAAAATGCTTGTGCTTTGGCTTCTTTGGCCTCTTGTGCTTGCACTCTCAATTTTCGATGCATGGTCGACATTTGGGCAGAAGTGGGTTATGTTTGCTTTTAGCATCGTTATGGCCTGCACAACACTAGTGCTGTGGTTGATGTATTTCATCAACAGTTTCAGGCTTTATAGAAGAACACAGTCATTCTGGGCATTTAACCCAGAAACTGATGCCATAATTACAATCTCTGTTTTTGGAAAGACAGTCGCTATTCCAGTACTGGTACCACCGACAGGCATTACGTTGACAGTTCTTAGTGGAAAGCTCCTTGTGGAGGGCATACCGGTTGCTAACGGAATCACGGTAGGACAACTACCTGAGTTCGTAACTGTTGCCAAAGCTACCACTACAATTATCTATCGACGTGCCGGAAGGTCATTGAATGCTAAAACCCAGACCGGATGGGCATTCTATGTACGTGCAAAGAATGGCGACTATTCTGCTATTATGACGATGGCAGATTCATTTTCCGAAAATGAAAGATTGTTACATTTAGTTTAA
>KJ473796_Bat_China_2012--
ATGATTAAGTTTATTATTCTGTTTTGCGCCTTTTTAGGCGTTATGTATGCAGAAGAAGTT---GAT------TCTACTGCTACACCACCCATAACTGAC------------AAAATTCCTTTG---------------------AGTGAAGTTATGGAACATTTAAGAAACTGGAACTTCAGCTGGAACATAGTGCTTACTGTCTTTTTGATAGTAATGCAGTATGGTCATTTCAAATACTCGACCATTTTGTATGGTTTGAAAATGCTTGTGCTTTGGCTTCTTTGGCCTCTTGTGCTTGCACTCTCAATTTTCGATGCATGGTCGACATTTGGGCAGAAGTGGGTTATGTTTGCTTTTAGCATCGTTATGGCCTGCACAACACTAGTGCTGTGGTTGATGTATTTCATCAACAGTTTCAGGCTTTATAGAAGAACACAGTCATTCTGGGCATTTAACCCAGAAACTGATGCCATAATTACAATCTCTGTTTTTGGAAAGACAGTCGCTATTCCAGTACTGGTACCTCCTACAGGCATTACGTTGACAGTTCTTAGTGGAAAGCTCCTTGTGGAGGGCATACCGGTTGCTAACGGAATCACGGTGGGACAACTACCTGAATTCGTAACTGTTGCCAAAGCTACCACTACAATTATCTATCGACGTGCCGGAAGGTCACTGAATGCTAAAACCCAGACCGGATGGGCATTCTATGTACGTGCAAAGAATGGCGACTATTCTGCTATTATGACGATGGCAGATTCATTTTCCGAAAATGAAAGATTGTTACATTTAGTTTAA
>MH687942_Bat_Vietnam_2014-06-17
------------------------------------------------------------------------------------------------------------------------------------------------------------------------------------------------------------------------------------------------------------------------ATGTTTATCCTTTGGATTCTGTGGCCACTTGTGTTGGCACTTTCCATCTTTGACGCATGGGCCAGCTTTGGGGTTAATTGGGTGTTCTTTGCATTCAGCATCCTAATGGCCTGCATCACAGCTGTGTTGTGGATCATGTATTTCGTTAACAGTATCAGGTTGTGGCGACGCACCCATTCTTGGTGGTCCTTCAATCCTGAAACAGACTCCATTCTGTCCGTGTCCGTGCTGGGCCGGCATGTATGTCTCCCAATACTAGGTGCACCAACTGGCGTGACCCTCACACTGCTTAACGGCACATTGCTTGTAGAAGGCTATCAGGTTGCTACTGGCGTACAGGTAACTAATTTACCTGGTTTCGTCACAGTCGCCAAGTCCTCAACAACAATTGTCTACCAGCGTGTCGGACGCTCCATGAATGTTGCTTCTAGTACAGGCTGGGCCTTCTACGTGAAGTCCAAGCATGGCGACTACTATGCTGCTGCGAATCCAACAGAGGTTGTAACAGATAGTGAGAAAATTCTACATTTAGTCTAA
>MK472068_Bat_Australia_2018--
ATGTCT------------------------------------------------------------------------------------------------GATAACTCGACCATCCCAGTT---------------------CAGGATGTCGTTGAACATCTTAGGAATTGGAATTTTGCTTGGAATGTCATTTTGACCACGCTTTTGGTGGTCATGCAATATGGCAATTTCAAGTATTCCAAGATCCTCTATGGGCTTAAAATGCTGATTCTTTGGGTCCTCTGGCCCATTGTGCTTGCGCTGTCAATCTTTGACGCCTATGCCAACTTCCAAATCAGCTGGGGTAAATTTGCTTTTAGCATAATTATGGCTTGTGTCACGCTTGTGCTGTGGATAACATACTTTGTCAACAGCTTCAAATTGTATCGCAGAACACAGACCTTCTGGGCTTTCAACCCAGAAACTGATGCCATCATCACGCTCAACGTTTTCGGAAGAACAGTGGCTGTTCCCGTTATAGTCGCCCCTACTGGAATCACTCTGACCGTGCTTAATGGACAACTTCTCGTCGAAGGCCATAAGATTGCTAACGGTGTGCAGGTAAATCAATTACCTTCATACGTTTCTGTCGCCAAGCCCTCAACGACAATTGTCTACCAACGTGTCAGTCGTTCAATCAACGTGAAATCCAACACAGGCTGGGCTTTTTATGTCCGGGCTAAGAATGGCGACTTTTCGGCTATAGCTTCTGATAAT------ATGTCCGAAAAAGAGCGGCTTTTACATCTAGTCTAA
>MK472071_Bat_Australia_2018--
ATGTCG------------------------------------------------------------------------------------------------GATAATTCAACAATTCCTGTT---------------------GCCGATGTCGTTGAACATCTTAGGAACTGGAATTTCGCCTGGAATGTCATACTCACCACATTACTTGTGGTTATGCAGTATGGCAATTTCAAGTATTCCAAGTTACTCTATGGGCTTAAAATGCTGATCCTCTGGATCCTTTGGCCTACAGTGCTAGCACTGTCCATCTTTGATGCATATGCCAACTTCCAGATCAGCTGGGGCAAATTCGCCTTTAGCATAATTATGGCTTGTGTCACATTGGTGCTGTGGATAACTTACTTTGTCAACAGCTTCAAATTGTACCGCAGAACGCAGACGTTCTGGGCATTTAACCCAGAAACTGATGCCATCATCACGCTCAATGTTTTCGGAAGAACTGTGGCTGTCCCAGTTATAGTCGCCCCTACTGGAATCACACTGACCGTGCTCAATGGAAGACTTCTCGTCGAAGGCCATAAGGTTGCTAATGGTGTGCAGGTGAATCAATTACCTTCATACGTCTCAGTCGCCAAACCTTCTACGACAATCGTCTACCAGAGAGTGAGCAGGTCTGTAAATGTGAGATCCAATACAGGCTGGGCTTTCTATGTCCGTGCAAAAAATGGCGACTTTTCGGCAGTTGCTACAGATAAC------ATGTCCGAAAAAGACAAGCTTTTACATCTAGTCTAA
>KJ473807_Bat_China_2013--
ATGTCG------------------------------------------------------------------------------------------------AATAACAGTACTGTACCAGTC---------------------GAAGTTGTTGTTGAACATCTTCGTAACTGGAATTTCAGTTGGAATGTTGTGTTGACTGTGTTTTTAGTTGTCCTTCAATATGGACAATACAAATACAGCAAGCTGCTTTACGGACTGAAAATGCTGATACTGTGGCTTTTGTGGCCATTGGTGCTAGCGTTGTCAATTTTTGACAGCTGGGCTAGTTTCGGCGTAAATTGGGTTTTCTTTGCTTTTAGCATCCTTATGTCCTGCATAACACTAGTGCTGTGGATAATGTATTTTGTCAACAGCTTCAGATTGTATCGCAGAACTCAGACATTCTGGGCTTTTAATCCAGAAACAGATGCCATTATTACACTCTCAGTCTTTGGTCGACAAGTTTCGATCCCGACTATTGTTGTCCCAACAGGCATCACGTTGACAGTTTTAAGTGGTACACTTCTTGTGGAGGGTATTAAGGTTGCTACTGGTGTGCAGGTAAGTCAATTACCTACGTACTTAACAGTCGCCAAGCCCTTTACCACTATAATTTATCAACGTGCTGGTCGTTCTGTGAATGCTCGTTCAAACACAGGCTGGGCTTTCTATGTCAGATCGAAAAACGGTGACTATTCTGCTGTTTCGAGTCATTCAGATTCGATGACAGAAGATGAGAGAGTGCTTCATTTAGTTTAA
>NC028814_Bat_China_2013--
ATGTCG------------------------------------------------------------------------------------------------AATAACAGTACTGTACCAGTC---------------------GAAGTTGTTGTTGAACATCTTCGTAACTGGAATTTCAGTTGGAATGTTGTGTTGACTGTGTTTTTAGTTGTCCTTCAATATGGACAATACAAATACAGCAAGCTGCTTTACGGACTGAAAATGCTGATACTGTGGCTTTTGTGGCCATTGGTGCTAGCGTTGTCAATTTTTGACAGCTGGGCTAGTTTCGGCGTAAATTGGGTTTTCTTTGCTTTTAGCATCCTTATGTCCTGCATAACACTAGTGCTGTGGATAATGTATTTTGTCAACAGCTTCAGATTGTATCGCAGAACTCAGACATTCTGGGCTTTTAATCCAGAAACAGATGCCATTATTACACTCTCAGTCTTTGGTCGACAAGTTTCGATCCCGACTATTGTTGTCCCAACAGGCATCACGTTGACAGTTTTAAGTGGTACACTTCTTGTGGAGGGTATTAAGGTTGCTACTGGTGTGCAGGTAAGTCAATTACCTACGTACTTAACAGTCGCCAAGCCCTTTACCACTATAATTTATCAACGTGCTGGTCGTTCTGTGAATGCTCGTTCAAACACAGGCTGGGCTTTCTATGTCAGATCGAAAAACGGTGACTATTCTGCTGTTTCGAGTCATTCAGATTCGATGACAGAAGATGAGAGAGTGCTTCATTTAGTTTAA
>KJ473810_Bat_China_2013--
ATGTCG------------------------------------------------------------------------------------------------AATAACAGTTCTGTACCAGTC---------------------GAAGTTGTTGTTGAACATCTTCGTAACTGGAATTTCAGTTGGAATGTTGTCTTGACTGTGTTTTTAGTTGTCCTTCAATATGGACAATATAAATACAGCAAGCTGCTCTATGGACTGAAAATGCTGATACTGTGGCTCTTGTGGCCATTGGTGCTAGCTTTGTCAATTTTTGACAGCTGGGCTAGTTTCGGCGTAAATTGGGTTTTCTTTGCTTTTAGCATCCTTATGTCCTGCATAACACTAGTGCTGTGGATAATGTACTTTGTCAACAGCTTCAGATTGTATCGCAGAACTCAGACATTCTGGGCTTTCAATCCAGAAACAGATGCCATTATTACACTCTCAGTCTTTGGTCGACAAGTTTCGATCCCGACTATTGTTGTCCCAACAGGCATCACGTTGACAGTTTTAAGTGGTACACTTCTTGTGGAGGGTATTAAGGTTGCTACTGGTGTGCAGGTAAGTCAATTACCTACGTACTTAACAGTCGCCAAGCCCTTTACCACTATAATTTATCAACGTGCTGGTCGTTCTGTGAATGCTCGTTCAAACACAGGCTGGGCTTTCTATGTCAGATCGAAAAACGGCGACTATTCTGCTGTATCGAGTCATTCAGATTCGATGACAGAAGATGAGAGAGTGCTTCATTTAGTTTAA
>MH938449_Bat_Italy_2015--
ATGACAAATAACACT------------------------------------------------------------------------ACTGGCAGTATGACTTCCAACGAGACTATTCCAGTT---------------------GCTGATGTCATCGTGCATCTCCGTAATTGGAACTTTGCATGGAATGTCATTCTTACAGTTTTTCTTGTAGTTTTTCAGTATGGGCAGTTCAAGTACAGCCGAGTTCTTTACGGACTCAAAATGCTTGTGCTGTGGATACTTTGGCCAACAGTCTTTGCACTTTCAGTGTTTGACTGCTACGTCAATTTCAACTACAATTGGGGCATGTTCGCTGTTAGCATAATTATGGCCTGCGCCACCTTTGTGCTGTGGGTAATGTATTTTGTCAACAGCTTCAAGTTGTACCGCAGAACTCAGACTTTCTGGGCTTTCAACCCGGAGACTGATGCCATCATCACGCTCAGTGTTTTCGGCCGTCAGGTAGCTATCCCTGTGATCACCGCGCCAACTGGCATAACATTGACTGTGCTCAACGGACAACTGCTTGTCGAGGGCTATAAGGTTGCTAACGGCGTACAGGTAGGTCAACTACCTTCGTACGTTACAGTTGCCAAGCCCAGCACTACAATTGTCTACCAACGTGTGAGCAGATCTATCAATGTCAAATCCAACACTGGTTGGGCATTCTTTGTTCGTGCCAAGAATGGTGACTTTTCGGCAATAGCTACCGATAATGGAACGATGACCGAAAAAGAGCGACTTTTACATTTAGTCTAA
>MH938450_Bat_Italy_2010--
ATGACAAATAACACT------------------------------------------------------------------------ACTGGCAGTATGACTTCCAACGAAACCATTCCAGTT---------------------GCTGATGTCATCGTGCATCTCCGTAATTGGAACTTTGCATGGAATGTCATTCTTACAGTTTTTCTTGTAGTTTTTCAGTATGGGCAGTTCAAGTACAGCCGAGTTCTTTATGGACTCAAAATGCTTGTGCTGTGGATACTTTGGCCAACAGTCTTTGCACTTTCAGTGTTTGACTGCTATGTCAATTTCAACTACAATTGGGGCATGTTCGCTGTTAGCATAATTATGGCCTGCGCCACCTTTGTGCTGTGGGTAATGTATTTTGTCAACAGCTTCAAGTTGTACCGCAGAACTCAGACTTTCTGGGCTTTTAATCCAGAAACTGATGCCATCATCACGCTCAGTGTTTTCGGCCGTCAGGTAGCTATCCCTGTGATCACCGCGCCAACTGGCATAACATTGACTGTGCTCAACGGACAACTGCTTGTCGAGGGCTATAAGGTTGCTAACGGCGTACAGGTAGGTCAACTACCTTCGTACGTTACAGTTGCCAAGCCCAGCACTACAATTGTCTACCAACGTGTGAGCAGATCTATTAATGTCAAATCCAACACTGGTTGGGCATTCTTTGTTCGTGCCAAGAATGGTGACTTTTCGGCAATAGCTACCGATAATGGAACGATGACCGAAAAAGAGCGACTTTTACATTTAGTCTAA
>JX503060_Human229E_Netherlands_2010--
ATGTCA---------------------------------------------------------------------------------------------------AACGACAATTGTACGGGT------------------------GACATTGTCACCCATTTGAAGAATTGGAATTTTGGTTGGAATGTTATTCTAACCATATTCATTGTTATTCTTCAGTTTGGACACTATAAATACTCCAGATTGTTTTATGGTTTGAAGATGCTTGTACTGTGGCTTCTTTGGCCACTTGTACTTGCTTTGTCAATCTTTGACACCTGGGCTAATTGGGACTCTAATTGGGCCTTTGTTGCATTTAGCTTCCTTATGGCCGTATCAACACTCGTTATGTGGGTGATGTACTTTGCAAATAGTTTCAGACTTTTCCGACGTGCTCGAACTTTTTGGGCATGGAATCCTGAGGTTAATGCAATCACTGTCACAACCGTGTTGGGACAGACATACTATCAACCCATTCAACAAGCTCCAACAGGCATTACTGTGACCTTGTTGAGCGGCGTGCTTTACGTTGACGGACATAGATTGGCTTCAGGTGTTCAGGTTCATAACCTACCTGAATACATGACAGTTGCCGTGCCGAGCACTACTATAATTTATAGTAGAGTCGGAAGGTCCGTAAATTCTCAAAATAGCACAGGCTGGGTTTTCTACGTACGAGTAAAACACGGTGATTTTTCTGCAGTGAGCTCCCCCATGAGCAACATGACAGAAAACGAAAGATTGCTTCATTTTTTCTAA
>JX503061_Human229E_Italy_2009--
ATGTCA---------------------------------------------------------------------------------------------------AACGACAATTGTACGGGT------------------------GACATTGTCACCCATTTGAAGAATTGGAATTTTGGTTGGAATGTTATTCTAACCATATTCATTGTTATTCTTCAGTTTGGACACTATAAATACTCCAGATTGTTTTATGGTTTGAAGATGCTTGTACTGTGGCTTCTTTGGCCACTTGTACTTGCTTTGTCAATCTTTGACACCTGGGCTAATTGGGACTCTAATTGGGCCTTTGTTGCATTTAGCTTCCTTATGGCCGTATCAACACTCGTTATGTGGGTGATGTACTTTGCAAATAGTTTCAGACTTTTCCGACGTGCTCGAACTTTTTGGGCATGGAATCCTGAGGTTAATGCAATCACTGTCACAACCGTGTTGGGACAGACATACTATCAACCCATTCAACAAGCTCCAACAGGCATTACTGTGACCTTGTTGAGCGGCGTGCTTTACGTTGACGGACATAGATTGGCTTCAGGTGTTCAGGTTCATAACCTACCTGAATACATGACAGTTGCCGTGCCGAGCACTACTATAATTTATAGTAGAGTCGGAAGGTCCGTAAATTCTCAAAATAGCACAGGCTGGGTTTTCTACGTACGAGTAAAACACGGTGATTTTTCTGCAGTGAGCTCCCCCATGAGCAACATGACAGAAAACGAAAGATTGCTTCATTTTTTCTAA
>KF514429_Human229E_USA_1989-02-07
ATGTCA---------------------------------------------------------------------------------------------------AACGACAATTGTACGGGT------------------------GACATTGTCACCCATTTGAAGAATTGGAATTTTGGTTGGAATGTTATTCTAACCATATTCATTGTTATTCTTCAGTTTGGACACTATAAATACTCCAGATTGTTTTATGGTTTGAAGATGCTTGTACTGTGGCTTCTTTGGCCACTTGTACTTGCTTTGTCAATCTTTGACACCTGGGCTAATTGGGATTCTAATTGGGCCTTTGTTGCATTTAGCTTTCTTATGGCCGTATCAACACTCGTTATGTGGGTGATGTACTTTGCAAACAGTTTCAGACTTTTCCGACGTGCTCGAACTTTTTGGGCATGGAATCCTGAGGTTAATGCAATCACTGTCACAACCGTGTTGGGACAGACATACTATCAACCCATTCAACAAGCTCCAACAGGCATTACTGTGACCTTGTTGAGCGGCGTGCTTTACGTTGACGGACATAGATTGGCTTCAGGTGTTCAGGTTCATAACCTACCTGAATACATGACAGTTGCCGTGCCGAGCACTACTATAATTTATAGTAGAGTCGGAAGGTCCGTAAATTCTCAAAATAGCACAGGCTGGGTTTTCTACGTACGAGTAAAACACGGTGATTTTTCTGCAGTGAGCTCCCCCATGAGCAACATGACAGAAAACGAAAGATTGCTTCATTTCTTCTAA
>KF514430_Human229E_USA_1993-03-18
ATGTCA---------------------------------------------------------------------------------------------------AACGACAATTGTACGGGT------------------------GACATTGTCACCCATTTGAAGAATTGGAATTTTGGTTGGAATGTTATTCTAACCATATTCATTGTTATTCTTCAGTTTGGACATTATAAATACTCCAGATTGTTTTATGGTTTGAAGATGCTTGTACTGTGGCTTCTTTGGCCACTTGTACTTGCTTTGTCAATCTTTGACACCTGGGCTAATTGGGACTCTAATTGGGCCTTTGTTGCATTTAGCTTTCTTATGGCCGTATCAACACTCGTTATGTGGGTGATGTACTTCGCAAACAGTTTCAGACTTTTCCGACGTGCTCGAACTTTTTGGGCATGGAATCCTGAGGTTAATGCAATCACTGTCACAACCGTGTTGGGACAGACATACTATCAACCCATTCAACAAGCTCCAACAGGCATTACTGTGACCTTGTTGAGCGGCGTGCTTTACGTTGACGGACATAGATTGGCTTCAGGTGTTCAGGTTCATAACCTACCTGAATACATGACAGTTGCCGTGCCGAGCACTACTATAATTTATAGTAGAGTCGGAAGGTCCGTAAATTCTCAAAATAGCACAGGCTGGGTTTTCTACGTACGAGTAAAACACGGTGATTTTTCTGCAGTGAGCTCCCCCATGAGCAACATGACAGAAAACGAAAGATTGCTTCATTTTTTCTAA
>KF514431_Human229E_USA_1995-03-23
ATGTCA---------------------------------------------------------------------------------------------------AACGACAATTGTACGGGT------------------------GACATTGTCACCCATTTGAAGAATTGGAATTTTGGTTGGAATGTTATTCTAACCATATTCATTGTTATTCTTCAGTTTGGACACTATAAATACTCCAGATTGTTTTATGGTTTGAAGATGCTTGTACTGTGGCTTCTTTGGCCACTTGTACTTGCTTTGTCAATCTTTGACACCTGGGCTAATTGGGACTCTAATTGGGCCTTTGTTGCATTTAGCTTTCTTATGGCCGTATCAACACTCGTTATGTGGGTGATGTACTTCGCAAATAGTTTCAGACTTTTCCGACGTGCTCGAACTTTTTGGGCATGGAATCCTGAGGTTAATGCAATCACTGTCACAACCGTGTTGGGACAGACATACTATCAACCCATTCAACAAGCTCCAACAGGCATTACTGTGACCTTGTTGAGCGGCGTGCTTTACGTTGACGGACATAGATTGGCTTCAGGTGTTCAGGTTCATAACCTACCTGAATACATGACAGTTGCCGTGCCGAGCACTACTATAATTTATAGTAGAGTCGGAAGGTCCGTAAATTCTCAAAATAGCACAGGCTGGGTTTTCTACGTACGAGTAAAACACGGTGATTTTTCTGCAGTGAGCTCCCCCATGAGCAACATGACAGAAAACGAAAGATTGCTTCATTTTTTCTAA
>KF514432_Human229E_USA_1993-02-22
ATGTCA---------------------------------------------------------------------------------------------------AACGACAATTGTACGGGT------------------------GACATTGTCACCCATTTGAAGAATTGGAATTTTGGTTGGAATGTTATTCTAACCATATTCATTGTTATTCTTCAGTTTGGACACTATAAATACTCCAGATTGTTTTATGGTTTGAAGATGCTTGTACTGTGGCTTCTTTGGCCACTTGTACTTGCTTTGTCAATCTTTGACACCTGGGCTAATTGGGACTCTAATTGGGCCTTTGTTGCATTTAGCTTTCTTATGGCCGTATCAACACTCGTTATGTGGGTGATGTACTTCGCAAACAGTTTCAGACTTTTCCGACGTGCTCGAACTTTTTGGGCATGGAATCCTGAGGTTAATGCAATCACTGTCACAACCGTGTTGGGACAGACATACTATCAACCCATTCAACAAGCTCCAACAGGCATTACTGTGACCTTGTTGAGCGGCGTGCTTTACGTTGACGGACATAGATTGGCTTCAGGTGTTCAGGTTCATAACCTACCTGAATACATGACAGTTGCCGTGCCGAGCACTACTATAATTTATAGTAGAGTCGGAAGGTCCGTAAATTCTCAAAATAGCACAGGCTGGGTTTTCTACGTACGAGTAAAACACGGTGATTTTTCTGCAGTGAGCTCCCCCATGAGCAACATGACAGAAAACGAAAGATTGCTTCATTTTTTCTAA
>KF514433_Human229E_USA_1993-03-11
ATGTCA---------------------------------------------------------------------------------------------------AACGACAATTGTACGGGT------------------------GACATTGTCACCCATTTGAAGAATTGGAATTTTGGTTGGAATGTTATTCTAACCATATTCATTGTTATTCTTCAGTTTGGACACTATAAATACTCCAGATTGTTTTATGGTTTGAAGATGCTTGTACTGTGGCTTCTTTGGCCACTTGTACTTGCTTTGTCAATCTTTGACACCTGGGCTAATTGGGACTCTAATTGGGCCTTTGTTGCATTTAGCTTTCTTATGGCCGTATCAACACTCGTTATGTGGGTGATGTACTTCGCAAATAGTTTCAGACTTTTCCGACGTGCTCGAACTTTTTGGGCATGGAATCCTGAGGTTAATGCAATCACTGTCACAACCGTGTTGGGACAGACATACTATCAACCCATTCAACAAGCTCCAACAGGCATTACTGTGACCTTGTTGAGCGGCGTGCTTTACGTTGACGGACATAGATTGGCTTCAGGTGTTCAGGTTCATAACCTACCTGAATACATGACAGTTGCCGTGCCGAGCACTACTATAATTTATAGTAGAGTCGGAAGGTCCGTAAATTCTCAAAATAGCACAGGCTGGGTTTTCTACGTACGAGTAAAACACGGTGATTTTTCTGCAGTGAGCTCCCCCATGAGCAACATGACAGAAAACGAAAGATTGCTTCATTTTTTCTAA
>KU291448_Human229E_Germany_2015--
ATGTCA---------------------------------------------------------------------------------------------------AACGACAATTGTACGGGT------------------------GACATTGTCACCCATTTGAAGAATTGGAATTTTGGTTGGAATGTTATTCTAACCATATTCATTGTTATTCTTCAGTTTGGACACTATAAATACTCCAGATTGTTTTATGGTTTGAAGATGCTTGTACTGTGGCTTCTTTGGCCACTTGTACTTGCTTTGTCAATCTTTGACACCTGGGCTAATTGGGACTCTAATTGGGCCTTTGTTGCATTTAGCTTCCTTATGGCCGTATCAACACTCGTTATGTGGGTGATGTACTTTGCAAATAGTTTCAGACTTTTCCGACGTGCTCGAACTTTTTGGGCATGGAATCCTGAGGTTAATGCAATCACTGTCACAACCGTGTTGGGACAGACATACTATCAACCCATTCAACAAGCTCCAACAGGCATTACTGTGACCTTGTTGAGCGGCGTGCTTTACGTTGACGGACATAGATTGGCTTCAGGTGTTCAGGTTCATAACCTACCTGAATACATGACAGTTGCCGTGCCGAGCACTACTATAATTTATAGTAGAGTCGGAAGGTCCGTAAATTCTCAAAATAGCACAGGCTGGGTTTTCTACGTACGAGTAAAACACGGTGATTTTTCTGCAGTGAGCTCCCCCATGAGCAACATGACAGAAAACGAAAGATTGCTTCATTTTTTCTAA
>KY369908_Human229E_USA_2016--
ATGTCA---------------------------------------------------------------------------------------------------AACGACAATTGTACGGGT------------------------GACATTGTCACCCATTTGAAGAATTGGAATTTTGGTTGGAATGTTATTCTAACCATATTCATTGTTATTCTTCAGTTTGGACACTATAAATACTCCAGATTGTTTTATGGTTTGAAGATGCTTGTACTGTGGCTTCTTTGGCCACTTGTACTTGCTCTGTCAATCTTTGACACCTGGGCTAATTGGGACTCTAATTGGGCCTTTGTTGCATTTAGCTTCCTTATGGCCGTATCAACACTCGTTATGTGGGTGATGTACTTTGCAAATAGTTTCAGACTTTTCAGACGTGCTCGAACTTTTTGGGCATGGAATCCTGAGGTTAATGCAATCACTGTCACAACCGTGTTGGGACAGACATACTATCAACCCATTCAACAAGCTCCAACAGGCATTACTGTGACCTTGTTGAGCGGCGTGCTTTACGTTGACGGACATAGATTGGCTTCAGGTGTTCAGGTTCATAACCTACCTGAATACATGACAGTTGCCGTGCCGAGCACTACTATAATTTATAGTAGAGTCGGAAGGTCCGTAAATTCTCAAAATAGCACAGGCTGGGTTTTCTACGTACGAGTAAAACACGGTGATTTTTCTGCAGTGAGCTCCCCCATGAGCAACATGACAGAAAACGAAAGATTGCTTCATTTTTTCTAA
>KY369909_Human229E_USA_2016--
ATGTCA---------------------------------------------------------------------------------------------------AACGACAATTGTACGGGT------------------------GACATTGTCACCCATTTGAAGAATTGGAATTTTGGTTGGAATGTTATTCTAACCATATTCATTGTTATTCTTCAGTTTGGACACTATAAATACTCCAGATTGTTTTATGGTTTGAAGATGCTTGTACTGTGGCTTCTTTGGCCACTTGTACTTGCTCTGTCAATCTTTGACACCTGGGCTAATTGGGACTCTAATTGGGCCTTTGTTGCATTTAGCTTCCTTATGGCCGTATCAACACTCGTTATGTGGGTGATGTACTTTGCAAATAGTTTCAGACTTTTCAGACGTGCTCGAACTTTTTGGGCATGGAATCCTGAGGTTAATGCAATCACTGTCACAACCGTGTTGGGACAGACATACTATCAACCCATTCAACAAGCTCCAACAGGCATTACTGTGACCTTGTTGAGCGGCGTGCTTTACGTTGACGGACATAGATTGGCTTCAGGTGTTCAGGTTCATAACCTACCTGAATACATGACAGTTGCCGTGCCGAGTACTACTATAATTTATAGTAGAGTCGGAAGGTCCGTAAATTCTCAAAATAGCACAGGCTGGGTTTTCTACGTACGAGTAAAACACGGTGATTTTTCTGCAGTGAGCTCTCCTATGAGCAACATGACAGAAAACGAAAGATTGCTTCATTTTTTCTAA
>KY369910_Human229E_USA_2016--
ATGTCA---------------------------------------------------------------------------------------------------AACGACAATTGTACGGGT------------------------GACATTGTCACCCATTTGAAGAATTGGAATTTTGGTTGGAATGTTATTCTAACCATATTCATTGTTATTCTTCAGTTTGGACACTATAAATACTCCAGATTGTTTTATGGTTTGAAGATGCTTGTACTGTGGCTTCTTTGGCCACTTGTACTTGCTCTGTCAATCTTTGACACCTGGGCTAATTGGGACTCTAATTGGGCCTTTGTTGCATTTAGCTTCCTTATGGCCGTATCAACACTCGTTATGTGGGTTATGTACTTTGCAAATAGTTTCAGACTTTTCAGACGTGCTCGAACTTTTTGGGCATGGAATCCTGAGGTTAATGCAATCACTGTCACAACCGTGTTGGGACAGACATACTATCAACCCATTCAACAAGCTCCAACAGGCATTACTGTGACCTTGTTGAGCGGCGTGCTTTACGTTGACGGACATAGATTGGCTTCAGGTGTTCAGGTTCATAACCTACCTGAATACATGGCAGTTGCCGTGCCGAGCACTACTATAATTTATAGTAGAGTCGGAAGGTCCGTAAATTCTCAAAATAGCACAGGCTGGGTTTTCTACGTACGAGTAAAACACGGTGATTTTTCTGCAGTGAGCTCCCCCATGAGCAACATGACAGAAAACGAAAGATTGCTTCATTTTTTCTAA
>KY369911_Human229E_USA_2016--
ATGTCA---------------------------------------------------------------------------------------------------AACGACAATTGTACGGGT------------------------GACATTGTCACCCATTTGAAGAATTGGAATTTTGGTTGGAATGTTATTCTAACCATATTCATTGTTATTCTTCAGTTTGGACACTATAAATACTCCAGATTGTTTTATGGTTTGAAGATGCTTGTACTGTGGCTTCTTTGGCCACTTGTACTTGCTCTGTCAATCTTTGACACCTGGGCTAATTGGGACTCTAATTGGGCCTTTGTTGCATTTAGCTTCCTTATGGCCGTATCAACACTCGTTATGTGGGTTATGTACTTTGCAAATAGTTTCAGACTTTTCAGACGTGCTCGAACTTTTTGGGCATGGAATCCTGAGGTTAATGCAATCACTGTCACAACCGTGTTGGGACAGACATACTATCAACCCATTCAACAAGCTCCAACAGGCATTACTGTGACCTTGTTGAGCGGCGTGCTTTACGTTGACGGACATAGATTGGCTTCAGGTGTTCAGGTTCATAACCTACCTGAATACATGGCAGTTGCCGTGCCGAGCACTACTATAATTTATAGTAGAGTCGGAAGGTCCGTAAATTCTCAAAATAGCACAGGCTGGGTTTTCTACGTACGAGTAAAACACGGTGATTTTTCTGCAGTGAGCTCCCCCATGAGCAACATGACAGAAAACGAAAGATTGCTTCATTTTTTCTAA
>KY369912_Human229E_USA_2016--
ATGTCA---------------------------------------------------------------------------------------------------AACGACAATTGTACGGGT------------------------GACATTGTCACCCATTTGAAGAATTGGAATTTTGGTTGGAATGTTATTCTAACCATATTCATTGTTATTCTTCAGTTTGGACACTATAAATACTCCAGATTGTTTTATGGTTTGAAGATGCTTGTACTGTGGCTTCTTTGGCCACTTGTACTTGCTTTGTCAATCTTTGACACCTGGGCTAATTGGGACTCTAATTGGGCCTTTGTTGCATTTAGCTTCCTTATGGCCGTATCAACACTCGTTATGTGGGTGATGTACTTTGCAAATAGTTTCAGACTTTTCCGACGTGCTCGAACTTTTTGGGCATGGAATCCTGAGGTTAATGCAATCACTGTCACAACCGTGTTGGGACAGACATACTATCAACCCATTCAACAAGCTCCAACAGGCATTACTGTGACCTTGTTGAGCGGCGTGCTTTACGTTGACGGACATAGATTGGCTTCAGGTGTTCAGGTTCATAACCTACCTGAATACATGACAGTTGCCGTGCCTAGCACTACTATAATTTATAGTAGAGTCGGAAGGTCCGTAAATTCTCAAAATAGCACAGGCTGGGTTTTCTACGTACGAGTAAAACACGGTGATTTTTCTGCAGTGAGCTCCCCCATGAGCAACATGACAGAAAACGAAAGATTGCTTCATTTTTTCTAA
>KY369913_Human229E_USA_2016--
ATGTCA---------------------------------------------------------------------------------------------------AACGACAATTGTACGGGT------------------------GACATTGTCACCCATTTGAAGAATTGGAATTTTGGTTGGAATGTTATTCTAACCATATTCATTGTTATTCTTCAGTTTGGACACTATAAATACTCCAGATTGTTTTATGGTTTGAAGATGCTTGTACTGTGGCTTCTTTGGCCACTTGTACTTGCTCTGTCAATCTTTGACACCTGGGCTAATTGGGACTCTAATTGGGCCTTTGTTGCATTTAGCTTCCTTATGGCCGTATCAACACTCGTTATGTGGGTGATGTACTTTGCAAATAGTTTCAGACTTTTCAGACGTGCTCGAACTTTTTGGGCATGGAATCCTGAGGTTAATGCAATCACTGTCACAACCGTGTTGGGACAGACATACTATCAACCCATTCAACAAGCTCCAACAGGCATTACTGTGACCTTGTTGAGCGGCGTGCTTTACGTTGACGGACATAGATTGGCTTCAGGTGTTCAGGTTCATAACCTACCTGAATACATGACAGTTGCCGTGCCGAGCACTACTATAATTTATAGTAGAGTCGGAAGGTCCGTAAATTCTCAAAATAGCACAGGCTGGGTTTTCTACGTACGAGTAAAACACGGTGATTTTTCTGCAGTGAGCTCCCCCATGAGCAACATGACAGAAAACGAAAGATTGCTTCATTTTTTCTAA
>KY369914_Human229E_USA_2016--
ATGTCA---------------------------------------------------------------------------------------------------AACGACAATTGTACGGGT------------------------GACATTGTCACCCATTTGAAGAATTGGAATTTTGGTTGGAATGTTATTCTAACCATATTCATTGTTATTCTTCAGTTTGGACACTATAAATACTCCAGATTGTTTTATGGTTTGAAGATGCTTGTACTGTGGCTTCTTTGGCCACTTGTACTTGCTTTGTCAATCTTTGACACCTGGGCTAATTGGGACTCTAATTGGGCCTTTGTTGCATTTAGCTTCCTTATGGCCGTATCAACACTCGTTATGTGGGTGATGTACTTTGCAAATAGTTTCAGACTTTTCCGACGTGCTCGAACTTTTTGGGCATGGAATCCTGAGGTTAATGCAATCACTGTCACAACCGTGTTGGGACAGACATACTATCAACCCATTCAACAAGCTCCAACAGGCATTACTGTGACCTTGTTGAGCGGCGTGCTTTACGTTGACGGACATAGATTGGCTTCAGGTGTTCAGGTTCATAACCTACCTGAATACATGACAGTTGCCGTGCCTAGCACTACTATAATTTATAGTAGAGTCGGAAGGTCCGTAAATTCTCAAAATAGCACAGGCTGGGTTTTCTACGTACGAGTAAAACACGGTGATTTTTCTGCAGTGAGCTCCCCCATGAGCAACATGACAGAAAACGAAAGATTGCTTCATTTTTTCTAA
>KY621348_Human229E_USA_2016--
ATGTCA---------------------------------------------------------------------------------------------------AACGACAATTGTACGGGT------------------------GACATTGTCACCCATTTGAAGAATTGGAATTTTGGTTGGAATGTTATTCTAACCATATTCATTGTTATTCTTCAGTTTGGACACTATAAATACTCCAGATTGTTTTATGGTTTGAAGATGCTTGTACTGTGGCTTCTTTGGCCACTTGTACTTGCTCTGTCAATCTTTGACACCTGGGCTAATTGGGACTCTAATTGGGCCTTTGTTGCATTTAGCTTCCTTATGGCCGTATCAACACTCGTTATGTGGGTGATGTACTTTGCAAATAGTTTCAGACTTTTCAGACGTGCTCGAACTTTTTGGGCATGGAATCCTGAGGTTAATGCAATCACTGTCACAACCGTGTTGGGACAGACATACTATCAACCCATTCAACAAGCTCCAACAGGCATTACTGTGACCTTGTTGAGCGGCGTGCTTTACGTTGACGGACATAGATTGGCTTCAGGTGTTCAGGTTCATAACCTACCTGAATACATGACAGTTGCCGTGCCGAGTACTACTATAATTTATAGTAGAGTCGGAAGGTCCGTAAATTCTCAAAATAGCACAGGCTGGGTTTTCTACGTACGAGTAAAACACGGTGATTTTTCTGCAGTGAGCTCTCCTATGAGCAACATGACAGAAAACGAAAGATTGCTTCATTTTTTCTAA
>KY674914_Human229E_USA_2016--
ATGTCA---------------------------------------------------------------------------------------------------AACGACAATTGTACGGGT------------------------GACATTGTCACCCATTTGAAGAATTGGAATTTTGGTTGGAATGTTATTCTAACCATATTCATTGTTATTCTTCAGTTTGGACACTATAAATACTCCAGATTGTTTTATGGTTTGAAGATGCTTGTACTGTGGCTTCTTTGGCCACTTGTACTTGCTCTGTCAATCTTTGACACCTGGGCTAATTGGGACTCTAATTGGGCCTTTGTTGCATTTAGCTTCCTTATGGCCGTATCAACACTCGTTATGTGGGTGATGTACTTTGCAAATAGTTTCAGACTTTTCAGACGTGCTCGAACTTTTTGGGCATGGAATCCTGAGGTTAATGCAATCACTGTCACAACCGTGTTGGGACAGACATACTATCAACCCATTCAACAAGCTCCAACAGGCATTACTGTGACCTTGTTGAGCGGCGTGCTTTACGTTGACGGACATAGATTGGCTTCAGGTGTTCAGGTTCATAACCTACCTGAATACATGACAGTTGCCGTGCCGAGTACTACTATAATTTATAGTAGAGTCGGAAGGTCCGTAAATTCTCAAAATAGCACAGGCTGGGTTTTCTACGTACGAGTAAAACACGGTGATTTTTCTGCAGTGAGCTCTCCTATGAGCAACATGACAGAAAACGAAAGATTGCTTCATTTTTTCTAA
>KY674919_Human229E_USA_2016--
ATGTCA---------------------------------------------------------------------------------------------------AACGACAATTGTACGGGT------------------------GACATTGTCACCCATTTGAAGAATTGGAATTTTGGTTGGAATGTTATTCTAACCATATTCATTGTTATTCTTCAGTTTGGACACTATAAATACTCCAGATTGTTTTATGGTTTGAAGATGCTTGTACTGTGGCTTCTTTGGCCACTTGTACTTGCTTTGTCAATCTTTGACACCTGGGCTAATTGGGACTCTAATTGGGCCTTTGTTGCATTTAGCTTCCTTATGGCCGTATCAACACTCGTTATGTGGGTGATGTACTTTGCAAATAGTTTCAGACTTTTCCGACGTGCTCGAACTTTTTGGGCATGGAATCCTGAGGTTAATGCAATCACTGTCACAACCGTGTTGGGACAGACATACTATCAACCCATTCAACAAGCTCCAACAGGCATTACTGTGACCTTGTTGAGCGGCGTGCTTTACGTTGACGGACATAGATTGGCTTCAGGTGTTCAGGTTCATAACCTACCTGAATACATGACAGTTGCCGTGCCGAGCACTACTATAATTTATAGTAGAGTCGGAAGGTCCGTAAATTCTCAAAATAGCACAGGCTGGGTTTTCTACGTACGAGTAAAACACGGTGATTTTTCTGCAGTGAGCTCCCCCATGAGCAACATGACAGAAAACGAAAGATTGCTTCATTTTTTCTAA
>KY684760_Human229E_USA_2016--
ATGTCA---------------------------------------------------------------------------------------------------AACGACAATTGTACGGGT------------------------GACATTGTCACCCATTTGAAGAATTGGAATTTTGGTTGGAATGTTATTCTAACCATATTCATTGTTATTCTTCAGTTTGGACACTATAAATACTCCAGATTGTTTTATGGTTTGAAGATGCTTGTACTGTGGCTTCTTTGGCCACTTGTACTTGCTTTGTCAATCTTTGACACCTGGGCTAATTGGGACTCTAATTGGGCCTTTGTTGCATTTAGCTTCCTTATGGCCGTATCAACACTCGTTATGTGGGTGATGTACTTTGCAAATAGTTTCAGACTTTTCCGACGTGCTCGAACTTTTTGGGCATGGAATCCTGAGGTTAATGCAATCACTGTCACAACCGTGTTGGGACAGACATACTACCAACCCATTCAACAAGCTCCAACAGGCATTACTGTGACCTTGTTGAGCGGCGTGCTTTACGTTGACGGACATAGATTGGCTTCAGGTGTTCAGGTTCATAACCTACCTGAATACATGACAGTTGCCGTGCCTAGCACTACTATAATTTATAGTAGAGTCGGAAGGTCCGTAAATTCTCAAAATAGCACAGGCTGGGTTTTCTACGTACGAGTAAAACACGGTGATTTTTCTGCAGTGAGCTCCCCCATGAGCAACATGACAGAAAACGAAAGATTGCTTCATTTTTTCTAA
>KY967357_Human229E_USA_2015--
ATGTCA---------------------------------------------------------------------------------------------------AACGACAATTGTACGGGT------------------------GACATTGTCACCCATTTGAAGAATTGGAATTTTGGTTGGAATGTTATTCTAACCATATTCATTGTTATTCTTCAGTTTGGACACTATAAATACTCCAGATTGTTTTATGGTTTGAAGATGCTTGTACTGTGGCTTCTTTGGCCACTTGTACTTGCTCTGTCAATCTTTGACACCTGGGCTAATTGGGACTCTAATTGGGCCTTTGTTGCATTTAGCTTCCTTATGGCCGTATCAACACTCGTTATGTGGGTGATGTACTTTGCAAATAGTTTCAGACTTTTCAGACGTGCTCGAACTTTTTGGGCATGGAATCCTGAGGTTAATGCAATCACTGTCACAACCGTGTTGGGACAGACATACTATCAACCCATTCAACAAGCTCCAACAGGCATTACTGTGACCTTGTTGAGCGGCGTGCTTTACGTTGACGGACATAGATTGGCTTCAGGTGTTCAGGTTCATAACCTACCTGAATACATGACAGTTGCCGTGCCGAGCACTACTATAATTTATAGTAGAGTCGGAAGGTCCGTAAATTCTCAAAATAGCACAGGCTGGGTTTTCTACGTACGAGTAAAACACGGTGATTTTTCTGCAGTGAGCTCCCCCATGAGCAACATGACAGAAAACGAAAGATTGCTTCATTTTTTCTAA
>KY983587_Human229E_USA_2015--
ATGTCA---------------------------------------------------------------------------------------------------AACGACAATTGTACGGGT------------------------GACATTGTCACCCATTTGAAGAATTGGAATTTTGGTTGGAATGTTATTCTAACCATATTCATTGTTATTCTTCAGTTTGGACACTATAAATACTCCAGATTGTTTTATGGTTTGAAGATGCTTGTACTGTGGCTTCTTTGGCCACTTGTACTTGCTCTGTCAATCTTTGACACCTGGGCTAATTGGGACTCTAATTGGGCCTTTGTTGCATTTAGCTTCCTTATGGCCGTATCAACACTCGTTATGTGGGTGATGTACTTTGCAAATAGTTTCAGACTTTTCAGACGTGCTCGAACTTTTTGGGCATGGAATCCTGAGGTTAATGCAATCACTGTCACAACCGTGTTGGGACAGACATACTATCAACCCATTCAACAAGCTCCAACAGGCATTACTGTGACCTTGTTGAGCGGCGTGCTTTACGTTGACGGACATAGATTGGCTTCAGGTGTTCAGGTTCATAACCTACCTGAATACATGACAGTTGCCGTACCGAGCACTACTATAATTTATAGTAGAGTCGGAAGGTCCGTAAATTCTCAAAATAGCACAGGCTGGGTTTTCTACGTACGAGTAAAACACGGTGATTTTTCTGCAGTGAGCTCCCCCATGAGCAACATGACAGAAAACGAAAGATTGCTTCATTTTTTCTAA
>KY996417_Human229E_USA_2016-11-23
ATGTCA---------------------------------------------------------------------------------------------------AACGACAATTGTACGGGT------------------------GACATTGTCACCCATTTGAAGAATTGGAATTTTGGTTGGAATGTTATTCTAACCATATTCATTGTTATTCTTCAGTTTGGACACTATAAATACTCCAGATTGTTTTATGGTTTGAAGATGCTTGTACTGTGGCTTCTTTGGCCACTTGTACTTGCTTTGTCAATCTTTGACACCTGGGCTAATTGGGACTCTAATTGGGCCTTTGTTGCATTTAGCTTCCTTATGGCCGTATCAACACTCGTTATGTGGGTGATGTACTTTGCAAATAGTTTCAGACTTTTCCGACGTGCTCGAACTTTTTGGGCATGGAATCCTGAGGTTAATGCAATCACTGTCACAACCGTGTTGGGACAGACATACTATCAACCCATTCAACAAGCTCCAACAGGCATTACTGTGACCTTGTTGAGCGGCGTGCTTTACGTTGACGGACATAGATTGGCTTCAGGTGTTCAGGTTCATAACCTACCTGAATACATGACAGTTGCCGTGCCGAGCACTACTATAATTTATAGTAGAGTCGGAAGGTCCGTAAATTCTCAAAATAGCACAGGCTGGGTTTTCTACGTACGAGTAAAACACGGTGATTTTTCTGCAGTGAGCTCCCCCATGAGCAACATGACAGAAAACGAAAGATTGCTTCATTTTTTCTAA
>MF542265_Human229E_Haiti_2016-03-
ATGTCA---------------------------------------------------------------------------------------------------AACGACAATTGTACGGGT------------------------GACATTGTCACCCATTTGAAGAATTGGAATTTTGGTTGGAATGTTATTCTAACCATATTCATTGTTATTCTTCAGTTTGGACACTATAAATACTCCAGATTGTTTTATGGTTTGAAGATGCTTGTACTGTGGCTTCTTTGGCCACTTGTACTTGCTTTGTCAATCTTTGACACCTGGGCTAATTGGGACTCTAATTGGGCCTTTGTTGCATTTAGCTTCCTTATGGCCGTATCAACACTCGTTATATGGGTGATGTACTTTGCAAATAGTTTCAGACTTTTCCGACGTGCTCGAACTTTTTGGGCATGGAATCCTGAGGTTAATGCAATCACTGTCACAACCGTGTTGGGACAGACATACTACCAACCCATTCAACAAGCTCCAACAGGCATTACTGTGACCTTGTTGAGCGGCGTGCTTTACGTTGACGGACATAGATTGGCTTCAGGTGTTCAGGTTCATAACCTACCTGAATACATGACAGTTGCCGTGCCTAGCACTACTATAATTTATAGTAGAGTCGGAAGGTCCGTAAATTCTCAAAATAGCACAGGCTGGGTTTTCTACGTACGAGTAAAACACGGTGATTTTTCTGCAGTGAGCTCTCCCATGAGCAACATGACAGAAAACGAAAGATTGCTTCATTTTTTCTAA
>MN306046_Human229E_USA_2019--
ATGTCA---------------------------------------------------------------------------------------------------AACGACAATTGTACGGGT------------------------GACATTGTCACCCATTTGAAGAATTGGAATTTTGGTTGGAATGTTATTCTAACCATATTCATTGTTATTCTTCAGTTTGGACACTATAAATACTCCAGATTGTTTTATGGTTTGAAGATGCTTGTACTGTGGCTTCTTTGGCCACTTGTACTTGCTTTGTCAATCTTTGACACCTGGGCTAATTGGGACTCTAATTGGGCCTTTGTTGCATTTAGCTTCCTTATGGCCGTATCAACACTCGTTATGTGGGTGATGTACTTTGCAAATAGTTTCAGACTTTTCCGACGTGCTCGAACTTTTTGGGCATGGAATCCTGAGGTTAATGCAATCACTGTCACAACCGTGTTGGGACAGACATACTATCAACCCATTCAACAAGCTCCAACAGGCATTACTGTGACCTTGTTGAGCGGCGTGCTTTACGTTGACGGACATAGATTGGCTTCAGGTGTTCAGGTTCATAACCTACCTGAATACATGACAGTTGCCGTGCCTAGCACTACTATAATTTATAGTAGAGTCGGAAGGTCCGTAAATTCTCAAAATAGCACAGGCTGGGTTTTCTACGTACGAGTAAAACACGGTGATTTTTCTGCAGTGAGCTCCCCCATGAGCAACATGACAGAAAACGAAAGATTGCTTCATTTTTTCTAA
>MN369046_Human229E_USA_2018--
ATGTCA---------------------------------------------------------------------------------------------------AACGACAATTGTACGGGT------------------------GACATTGTCACCCATTTGAAGAATTGGAATTTTGGTTGGAATGTTATTCTAACCATATTCATTGTTATTCTTCAGTTTGGACACTATAAATACTCCAGATTGTTTTATGGTTTGAAGATGCTTGTACTGTGGCTTCTTTGGCCACTTGTACTTGCTTTGTCAATCTTTGACACCTGGGCTAATTGGGACTCTAATTGGGCCTTTGTTGCATTTAGCTTCCTTATGGCCGTATCAACACTCGTTATGTGGGTGATGTACTTTGCAAATAGTTTCAGACTTTTCCGACGTGCTCGAACTTTTTGGGCATGGAATCCTGAGGTTAATGCAATCACTGTCACAACCGTGTTGGGACAGACATACTATCAACCCATTCAACAAGCTCCAACAGGCATTACTGTGACCTTGTTGAGCGGCGTGCTTTACGTTGACGGACATAGATTGGCTTCAGGTGTTCAGGTTCATAACCTACCTGAATACATGACAGTTGCCGTGCCTAGTACTACTATAATTTATAGTAGAGTCGGAAGGTCCGTAAATTCTCAAAATAGCACAGGCTGGGTTTTCTACGTACGAGTAAAACACGGTGATTTTTCTGCAGTGAGCTCCCCCATGAGCAACATGACAGAAAACGAAAGATTGCTTCATTTTTTCTAA
>JQ989266_Bat_HKong_2006-12-
ATGTCT---------------------------------------------------------------------------------------------------AATGAGACAATTCCTCTC---------------------GACCAGGTGGTCGAACATCTAAGAAATTGGAATTTCAGTTGGAATGTAATTCTTACAATATTTCTAGTTGTCCTGCAATATGGACACTACAAATATAGTGCTGTGCTTTACATCCTGAAAATGACAATTCTGTGGCTGCTGTGGCCTCTTGTACTTGCCCTGTCAATTTTTGACAGTTGGTCAAGTTTTGGCAACAACTGGACCATGTTTGCTTTTAGCATCTTAATGTCTTGCATTACGCTTGTGCTGTGGATAATGTATTTTGTCAACAGTTTCAGGCTGTACCGCAGAACCAACACTTTCTGGGCCTTTAACCCGGAAACTGATGCCATTATCACACTGTCCGTCTTTGGTCGCCAAGTTTCAATTCCAGCCCTTGTGGCTCCAACTGGCATCACGCTCACTGTGTTAAGTGGTACACTCCTAGTGGAAGGCATTAAGGTTGCTACTGGTGTGCAGGTAAATCAATTACCTACGTACATCACTGTTGCCAAGCCTAGCACCACAATTGTGTACCAACGTGCTGGACGTTCGCTCAACACGCGCTCAAATACAGGTTGGGCGTTTTATGTCAGATCGAAAAATGGCGACTACTCTGCTGTAACGAGTTCTGCTGATTCGCTTACAGAAGACGAGAAACTTTTACATTTAGTCTAA
>JQ989267_Bat_HKong_2006-12-
ATGTCT---------------------------------------------------------------------------------------------------AATGAGACAATTCCTCTC---------------------GACCAGGTGGTCGAACATCTAAGAAATTGGAATTTCAGTTGGAATGTAATTCTTACAATATTTCTAGTTGTCCTGCAATATGGACACTACAAATATAGTGCTGTGCTTTACATCCTGAAAATGACAATTCTGTGGCTGCTGTGGCCTCTTGTACTTGCCCTGTCAATTTTTGACAGTTGGTCAAGTTTTGGCAACAACTGGACCATGTTTGCTTTTAGCATCTTAATGTCTTGCATTACGCTTGTGCTGTGGATAATGTATTTTGTCAACAGTTTCAGGCTGTACCGCAGAACCAACACTTTCTGGGCCTTTAACCCGGAAACTGATGCCATTATCACACTGTCCGTCTTTGGTCGCCAAGTTTCAATTCCAGCCCTTGTGGCTCCAACTGGCATCACGCTCACTGTGTTAAGTGGTACACTCCTAGTGGAAGGCATTAAGGTTGCTACTGGTGTGCAGGTAAATCAATTACCTACGTACATCACTGTTGCCAAGCCTAGCACCACAATTGTGTACCAACGTGCTGGACGTTCGCTCAACACGCGCTCAAATACAGGTTGGGCGTTTTATGTCAGATCGAAAAATGGCGACTACTCTGCTGTAACGAGTTCTGCTGATTCGCTTACAGAAGACGAGAAACTTTTACATTTAGTCTAA
>JQ989268_Bat_HKong_2006-10-
ATGTCT---------------------------------------------------------------------------------------------------AATGAGACAATTCCTCTC---------------------GACCAGGTGGTCGAACATCTAAGAAATTGGAATTTCAGTTGGAATGTAATTCTTACAATATTTCTAGTTGTCCTGCAATATGGACACTACAAATATAGTGCTGTGCTTTACATCCTGAAAATGACAATTCTGTGGCTGCTGTGGCCTCTTGTACTTGCCCTGTCAATTTTTGACAGTTGGTCAAGTTTTGGCAACAACTGGACCATGTTTGCTTTTAGCATCTTAATGTCTTGCATTACGCTTGTGCTGTGGATAATGTATTTTGTCAACAGTTTCAGGCTGTACCGCAGAACCAACACTTTCTGGGCCTTTAACCCGGAAACTGATGCCATTATCACACTGTCCGTCTTTGGTCGCCAAGTTTCAATTCCAGCCCTTGTGGCTCCAACTGGCATCACGCTCACTGTGTTAAGTGGTACACTCCTAGTGGAAGGCATTAAGGTTGCTACTGGTGTGCAGGTAAATCAATTACCTACGTACATCACTGTTGCCAAGCCTAGCACCACAATTGTGTACCAACGTGCTGGACGTTCGCTCAACACGCGCTCAAATACAGGTTGGGCGTTTTATGTCAGATCGAAAAATGGCGACTACTCTGCTGTAACGAGTTCTGCTGATTCGCTTACAGAAGACGAGAAACTTTTACATTTAGTCTAA
>JQ989269_Bat_HKong_2005-12-
ATGTCT---------------------------------------------------------------------------------------------------AATGAGACAATTCCTCTC---------------------GACCAGGTGGTCGAACATCTAAGAAATTGGAATTTCAGTTGGAATGTAATTCTTACAATATTTCTAGTTGTCCTGCAATATGGACACTACAAATATAGTGCTGTGCTTTACATCCTGAAAATGACAATTCTGTGGCTGCTGTGGCCTCTTGTACTTGCCCTGTCAATTTTTGACAGTTGGTCAAGTTTTGGCAACAACTGGACCATGTTTGCTTTTAGCATCTTAATGTCTTGCATTACGCTTGTGCTGTGGATAATGTATTTTGTCAACAGTTTCAGGCTGTACCGCAGAACCAACACTTTCTGGGCCTTTAACCCGGAAACTGATGCCATTATCACACTGTCCGTCTTTGGTCGCCAAGTTTCAATTCCAGCCCTTGTGGCTCCAACTGGCATCACGCTCACTGTGTTAAGTGGTACACTCCTAGTGGAAGGCATTAAGGTTGCTACTGGTGTGCAGGTAAATCAATTACCTACGTACATCACTGTTGCCAAGCCTAGCACCACAATTGTGTACCAACGTGCTGGACGTTCGCTCAACACGCGCTCAAATACAGGTTGGGCGTTTTATGTCAGATCGAAAAATGGCGACTACTCTGCTGTAACGAGTTCTGCTGATTCGCTTACAGAAGACGAGAAACTTTTACATTTAGTCTAA
>JQ989271_Bat_China_2005-10-
ATGTCT---------------------------------------------------------------------------------------------------AATGAGACAATTCCTCTC---------------------GACCAGGTGGTCGAACATCTAAGAAATTGGAATTTCAGTTGGAATGTAATTCTTACAATATTTCTAGTTGTCCTTCAATATGGACACTACAAATATAGTGCTGTGCTTTACATCCTGAAAATGACAATTCTGTGGCTGTTGTGGCCTCTTGTACTTGCCCTGTCAATTTTTGACAGTTGGTCAAGTTTTGGCAACAACTGGACCATGTTTGCTTTTAGCATCTTAATGGCTTGCATTACGCTTGTGCTGTGGATAATGTACTTTGTCAACAGTTTCAGGCTGTACCGCAGAACCAACACTTTCTGGGCCTTTAACCCGGAAACTGATGCCATTATCACACTGTCCGTCTTTGGTCGCCAAGTTTCAATTCCAGCCCTTGTGGCTCCAACTGGCATTACGCTCACTGTGTTAAGTGGTACACTCCTAGTGGAAGGCATTAAGATTGCTACTGGTGTGCAGGTAAACCAATTACCTACGTACATCACTGTTGTTAAGCCTAGCACCACAATTGTGTATCAACGTGCTGGACGTTCGCTCAACACGCGCTCAAACACAGGTTGGGCGTTTTATGTCAGATCGAAAAATGGCGACTACTCTGCTGTAACGAGTTCTGCTGATTCGCTTACAGAAGACGAGAAACTTTTACATTTAGTCTAA
>JQ989272_Bat_HKong_2010-08-
ATGTCT---------------------------------------------------------------------------------------------------AATGAGACAATTCCTCTC---------------------GACCAGGTGGTCGAACATCTAAGAAATTGGAATTTCAGTTGGAATGTAATTCTTACAATATTTCTAGTTGTCCTGCAATATGGACACTACAAATATAGTGCTGTGCTTTACATCCTGAAAATGACAATTCTGTGGCTGCTGTGGCCTCTTGTACTTGCCCTGTCAATTTTTGACAGTTGGTCAAGTTTTGGCAACAACTGGACCATGTTTGCTTTTAGCATCTTAATGGCTTGCATTACGCTTGTGCTGTGGATAATGTATTTTGTCAACAGTTTCAGGCTGTACCGCAGAACCAACACTTTCTGGGCCTTTAACCCGGAAACTGATGCCATTATCACACTGTCCGTCTTTGGTCGCCAAGTTTCAATTCCAGCCCTTGTGGCTCCAACTGGCATCACGCTCACTGTGTTAAGTGGTACACTCCTAGTGGAAGGCATTAAGGTTGCTACTGGTGTGCAGGTAAATCAATTACCTACGTACATCACTGTTGCCAAGCCTAGTACCACAATTGTGTACCAACGTGCTGGACGTTCGCTCAACACGCGCTCAAATACAGGTTGGGCGTTTTATGTCAGATCGAAAAATGGCGACTACTCTGCTGTAACGAGTTCTGCTGATTCGCTTACAGAAGACGAGAAACTTTTACATTTAGTCTAA
>JQ989273_Bat_HKong_2010-08-
ATGTCT---------------------------------------------------------------------------------------------------AATGAGACAATTCCTCTC---------------------GACCAGGTGGTCGAACATCTAAGAAATTGGAATTTCAGTTGGAATGTAATTCTTACAATATTTCTAGTTGTCCTGCAATATGGACACTACAAATATAGTGCTGTGCTTTACATCCTGAAAATGACAATTCTGTGGCTGCTGTGGCCTCTTGTACTTGCCCTGTCAATTTTTGACAGTTGGTCAAGTTTTGGCAACAACTGGACCATGTTTGCTTTTAGCATCTTAATGGCTTGCATTACGCTTGTGCTGTGGATAATGTATTTTGTCAACAGTTTCAGGCTGTACCGCAGAACCAACACTTTCTGGGCCTTTAACCCGGAAACTGATGCCATTATCACACTGTCCGTCTTTGGTCGCCAAGTTTCAATTCCAGCCCTTGTGGCTCCAACTGGCATCACGCTCACTGTGTTAAGTGGTACACTCCTAGTGGAAGGCATTAAGGTTGCTACTGGTGTGCAGGTAAATCAATTACCTACGTACATCACTGTTGCCAAGCCTAGTACCACAATTGTGTACCAACGTGCTGGACGTTCGCTCAACACGCGCTCAAATACAGGTTGGGCGTTTTATGTCAGATCGAAAAATGGCGACTACTCTGCTGTAACGAGTTCTGCTGATTCGCTTACAGAAGACGAGAAACTTTTACATTTAGTCTAA
>MN611525_Bat_China_2018-03-
ATGTCT---------------------------------------------------------------------------------------------------AACGATTCGATCCCTGTG---------------------GACCAGGTGGTTGAACATCTACGAAATTGGAATTTCAGTTGGAATGTAATTCTGACTGTGTTTCTTGTTGTCCTGCAGTATGGACAATACAAATACAGCAGACTACTCTATGGCATCAAAATGCTAATTCTTTGGCTTTTGTGGCCATGTGTTTTGGCTTTGTCAATTTTTGACAGCTGGGCCAGTTTCAACGTAAACTGGGGTTTCTTTGCTTTTAGCATCTTAATGGCCTGCATCACGCTGGTGCTGTGGATAATGTATTTTGTCAACAGTTTCAGGCTGTATCGCAGAACTCAAACTTTCTGGGCTTTTAACCCAGAAACAGATGCCATTCTAACACTGTCCGTCTTTGGTCGTCAAGTTTCGTTCCCAATTATTGTGGCTCCCACTGGGATCACACTCACTGTGTTAAGTGGTACACTTCTCGTGGAAGGCATTAAGGTTGCTACGGGTGTGCAGGTTAATCAATTACCTACATACGTGACAGTTGCCAAGGCTAACACCACGATTGTCTACCAACGTGCTGGACGTTCATTGAATGCACGTTCTAACACAGGCTGGGCCTTCTATGTAAGGTCGAAAAATGGCGACTACTCTGCTGTTGCGAGTCATGCTGATTCGCTTACAGATGACGAGAAAATTTTACATTTAGTCTAA
>KJ473809_Bat_China_2013--
ATGAGTTCA---------------------------------------------------------------------------------------------TCTAATCAGACAATTCCTGTC---------------------ACTGAGGTGGTTGAACACCTCCGTAACTGGAATTTCGCTTGGAACGTTATTTTGACTGTTTTACTCGTTGTCCTTCAGTATGGCAACTTCAAGTACAGCAAGGTCTTGTATGGCCTTAAAATGCTTGTGCTTTGGGTGCTGTGGCCTACTGTGTTGGCATTGTCCATTTTCAATGCCTGGGCTGAGTTTAACGTCAATTGGGTCATGTTCTCCTTTAGCATAATTATGGCCTGCGTAACTTTTGTGCTGTGGATAATGTATTTTGTCAACAGCTTCAAGTTGTACCGCAGAACTCAGACTTTCTGGGCTTTCAACCCTGAAACTGATGCCATCATCACGCTCAATGTTTTCGGCCGGACCGTAGCTATTCCCGTAATTACGGCGCCAACTGGGATCACATTGACTGTGCTCAACGGACAACTTCTTGTCGAGGGCTATAAGGTTGCTAATGGTGTACAGGTAGGACAACTACCATCGTACGTCACAGTCGCCAAACCGAGCACCACGATAATTTACCAACGTGTGAGCAGGTCAATCAATGTGCGGTCCAACACTGGTTGGGCTTTCTTTGTTAGATCCAAGAATGGCGACTTTTCGGCATTAGCTACAGATAACGAGACAATGACCGAAAGAGAGCGGCTTTTGCATTTAGTCTAA
>NC028833_Bat_China_2013--
ATGAGTTCA---------------------------------------------------------------------------------------------TCTAATCAGACAATTCCTGTC---------------------ACTGAGGTGGTTGAACACCTCCGTAACTGGAATTTCGCTTGGAACGTTATTTTGACTGTTTTACTCGTTGTCCTTCAGTATGGCAACTTCAAGTACAGCAAGGTCTTGTATGGCCTTAAAATGCTTGTGCTTTGGGTGCTGTGGCCTACTGTGTTGGCATTGTCCATTTTCAATGCCTGGGCTGAGTTTAACGTCAATTGGGTCATGTTCTCCTTTAGCATAATTATGGCCTGCGTAACTTTTGTGCTGTGGATAATGTATTTTGTCAACAGCTTCAAGTTGTACCGCAGAACTCAGACTTTCTGGGCTTTCAACCCTGAAACTGATGCCATCATCACGCTCAATGTTTTCGGCCGGACCGTAGCTATTCCCGTAATTACGGCGCCAACTGGGATCACATTGACTGTGCTCAACGGACAACTTCTTGTCGAGGGCTATAAGGTTGCTAATGGTGTACAGGTAGGACAACTACCATCGTACGTCACAGTCGCCAAACCGAGCACCACGATAATTTACCAACGTGTGAGCAGGTCAATCAATGTGCGGTCCAACACTGGTTGGGCTTTCTTTGTTAGATCCAAGAATGGCGACTTTTCGGCATTAGCTACAGATAACGAGACAATGACCGAAAGAGAGCGGCTTTTGCATTTAGTCTAA
>MG923574_Bat_Finland_2016-08-28
ATGTCTACT---------------------------------------------------------------------------------------------TCAAATGGAAGTATTCCTACG---------------------GAGCAGGTGATTCAACACCTGCGTAATTGGAATTTCTCCTGGAATGTCATACTTACAGTACTGCTTATAGTGCTGCAGTATGGACACTATAAATACTCCAGATTCCTTTATGGCCTTAAAATGGCCATTTTGTGGGTACTCTGGCCGCTGGTTCTTGCTTTGTCAATTTTTGACGCTTGGGCTAGCTTCAATGTTAATTGGTGGTTTTTCGCTTTTAGCATCCTGATGGCCTGCATCACACTTGTGCTGTGGATCATGTATTTCGTGAATAGCTTTAGACTGTGGCGTAGAACGCACTCCTTTTGGGCTTGGAATCCTGAAACTGACTCAATTCTCACTACCTCTGTAATGGGCAGACAGGTCTGCATGCCTTTGCTTGGCGCTCCTACTGGTATCACACTCACGCTGCTTAGCGGCACATTGCTTGTTGAAGGCTTCCAGGTTGCTACTGGCGTCCAGGTACAATTGTTACCTGCGTATGTCACAGTCGCCAAGCCTCATACAACGCTCATTTACCAACGTGTGGGCAGATCAGTGAACGCAAATAACAGCACAGGCTGGGCTTTCTATGTAAAGTCCAAGAATGGCGACTACTCAGCTTTGAGTAATCCGACCGAGGTTATTACAGAAAGTGAGAAAGTTTTACATTTAGTCTAA
>MK472067_Bat_Australia_2018--
ATGTCA------------------------------------------------------------------------------------------------TCTAATGGTACTGTTCCTGTT---------------------GAAGAGGTTATCCAACACCTCAGAAATTGGAACTTTTCGTGGAATATCATACTGACAATACTTATTATAGTGTTGCAGTATGGTCATTATAAATATTCTGCTTTATTGTATGGTGTCAAAATGGCTATTTTGTGGCTTTTATGGCCACTTGTTTTGGCGCTGTCAATTTTTGATGCATGGGCAAGCTTCCAGGTTAATTGGGTTTATTTCGCTTTTAGCATCCTTATGGCCTGCATCACTTTGATGCTTTGGATTATGTACTTTGTCAACAGCATTAGGCTGTGGCGGAGGACGCAATCCTTTTGGGCTTTCAATCCTGAAACGGACTCGATTCTCACGACATCTGTCATGGGTCGACGTGTTTGCATACCCGTTTTGGGCGCTCCAACTGGTGTTACACTAACATTGCTTAGTGGCACACTCCTTGTGGATGGCTATAAGGTTGCTACTGGGGTACAGGTAAGTCAATTGCCTCCCTACGTAACAGTTGCCAAGGCCACCACGACCATCATCTACCAACGGGTTGGACGCTCCATGAATGCTGCTTCTGGCACGGGATGGGCTTTCTACGTGAAGGCCAAACACGGCGACTACTCTGCTGTGACTAACCCTACTAGTGTTGTCACAGATAGTGAGAGAGTTTTACATTTAGTCTAA
>MK472070_Bat_Australia_2018--
ATGTCG---------------------------------------------------------------------------------------------------AACAATACCATTCCAGTA---------------------GAAGAGGTGGTTCACCACCTAAGAAACTGGAATTTCAGTTGGAACGTCATTTTGACGATCTTTCTGATTGTTTTACAGTATGGCCAGTACAAGTATAGTAAAGTTCTTTATGGCCTTAAAATGCTTGTGCTCTGGTTGCTGTGGCCACTAGTGCTCGCATTGTCAATTTTTGACAGTTGGGCTTCCTTTGGCGTGAACTGGACGTTCTTTGCATTCAGCATCCTTATGTCCTGCATAACACTGCTGCTGTGGATAATGTATTTTGTC--------------------------------------------------------------------------------------------------------------------------------------------------------------------------TAAGGTTGCTACTGGTGTGTTGGTAAATCAATTACCATCATACGTAACAGTTGCCAAACCTGGGACCACGATAGTCTATCAACGTGCAGGCAGATCGCTTAATGCAAAATCCAACACTGGTTGGGCTTTTTATGTCAGATCGAAAAACGGCGACTACTCTGCTGTGGCTAGTCCTAGTGACGTGCTTACAGAAGGTGAGAGAGTGTTACATCTTGTTTAA
>MN065811_Bat_Finland_2016-08-15
ATGTCTACG---------------------------------------------------------------------------------------------TCTAATGAGACTATTCCACTA---------------------GATGAGGTGGTTACACACCTCAGAAACTGGAATTTCTCTTGGAATGTCGTACTTACTGTACTACTTGTTGTACTTCAGTACGGACATTACAATTACTCCAGAGTCCTCTATGGGCTTAAAATGCTCATATTGTGGGTGCTCTGGCCCTTAGTTCTAGCGCTGTCACTTTTTGACTCCTGGGCTAGCTTCAATGTCAACTGGTGGTTTTTCGCATTCAGCATCCTGATGGCCTGCATCACTCTTGTGCTGTGGATCATGTATTTCGTCAATAGCTTTAGATTGTGGCGCAGAACGCGCACCTTTTGGGCTTGGAATCCTGAAACAGATTCAATTCTCACTACTTCTGTAATGGGCAGACAGGTATCCATCCCTTTGCTTGGTGCACCCACTGGCGTAACTCTCACACTGCTTAGCGGCACATTGCTTGTTGAAGGCTTTCAGGTTGCTACAGGCGTACAGGTAAATATGTTGCCTGCGTTTGTAACAGTCGCCAAGCCTTACACCACGATTGTCTATCAGCGTGTGGGACGCTCAGTGAATGCAACGTCCAGCACTGGGTGGGCTTTCTATGTCAAGGCCAAGAATGGCGATTATTCAGCCGTGAATAATCCGACCGAAGTTGTTACAGATGGTGAGAAAATTTTACATTTAATCTAA
>DQ648858_Bat_China_2005--
ATGTCT------------------------------------------------------------------------------------------------TCGAACCAATCCGTTCCTGTA---------------------GAGGAGGTGATTAAACACCTCAGAAATTGGAACTTTTCATGGAATATCATACTTACAATACTCTTAGTAGTGTTGCAGTATGGACATTACAAATATTCCAGGGTTCTCTATGGCTTAAAGATGGCCATTCTTTGGCTTCTTTGGCCACTTGTTCTGGCCCTTTCCATCTTTGATGCCTGGGCCAGTTTTAATGTTAATTGGGTTTTCTTCGCATTCAGCATCCTAATGGCCTGCGTCACAGCTGTGCTGTGGATTATGTACTTTGTTAACAGTATCAGGTTGTGGCGACGCACCCATTCTTGGTGGTCCTACAATCCTGAAACGGACTCTATTCTGTCTGTCTCTGTGCTGGGTCGGCATGTCTGCCTACCAATACTTGGTGCACCCACGGGCGTAACGCTCACACTGCTTAATGGCACATTGCTTGTAGAAGGCTATCAGGTTGCTACTGGCGTACAGGTAAATAATTTACCTGGTTACGTAACAGTCGCCAAAGCTTCAACAACAATTGTCTACCAGCGTGTGGGACGTTCCATGAATGCAAATTCAAGTACTGGCTGGGCTTTCTTCGTGAAGTCCAAGCATGGCGACTACTATGCTGCTGCGAATCCAACAGAGGTTGTAACAGATAGTGAGAAAATTCTACATTTAGTCTAA
>MH687937_Bat_Vietnam_2014-06-17
ATGTCT------------------------------------------------------------------------------------------------TCGAACCAATCTGTTCCTGTA---------------------GAGGAGGTGATTCAACACCTCAGAAATTGGAACTTTTCATGGAATATCATACTTACAATACTCTTAGTAGTGTTGCAGTATGGACATTACAAATATTCCAGGGTTCTCTACGGCTTAAAAATGGCCATTCTTTGGCTTCTTTGGCCACTTGTGCTGGCACTGTCCATCTTTGATGCGTGGGCCAGTTTTGGCGTTAATTGGGTTTTCTTCGCATTCAGCATCCTAATGGCCTGCATCACAACTGTGCTGTGGATTATGTACTTTGTTAACAGTATCAGGTTGTGGCGACGCACCCATTCTTGGTGGTCCTACAATCCTGAAACGGACTCTATTCTGTCTGTCTCTGTGCTGGGTCGGCATGTCTGCCTACCAATACTTGGTGCACCCACGGGCGTAACGCTCACACTGCTTAATGGCACATTGCTTGTAGAAGGCTATCAGGTTGCTACTGGCGTACAGGTAAATAATTTACCTAGCTACGTTACGGTCGCCAAAGCCGCCACAACAATAGTCTACCAGCGTGTGGGACGTTCCATGAATGCAAATTCAAGTACTGGCTGGGCTTTCTTCGTGAAGTCCAAGCATGGCGACTACTATGCTGCTGCGAATCCAACGGAGGTTGTAACAGATAGTGAGAAAATTCTACATTTAGTCTAA
>MH687938_Bat_Vietnam_2014-06-17
ATGTCT------------------------------------------------------------------------------------------------TCGAACCAATCTGTTCCTGTA---------------------GAGGAGGTGATTCAACACCTCAGAAATTGGAACTTTTCATGGAATATCATACTTACAATACTCTTAGTAGTGTTGCAGTATGGACATTTCAAATATTCCAGGGTTCTCTACGGCTTAAAAATGGCCATTCTTTGGCTTCTTTGGCCACTTGTGCTGGCACTGTCCATCTTTGATGCGTGGGCCAGTTTTGGCGTTAATTGGGTTTTCTTCGCATTCAGCATCCTAATGGCCTGCATCACAACTGTGCTGTGGATTATGTACTTTGTTAACAGTATCAGGTTGTGGCGACGCACCCATTCTTGGTGGTCCTACAATCCTGAAACGGACTCTATTCTGTCTGTCTCTGTGCTGGGTCGGCATGTCTGCCTACCAATACTTGGTGCACCCACGGGCGTAACGCTCACACTGCTTAATGGCACATTGCTTGTAGAAGGCTATCAGGTTGCTACTGGCGTACAGGTAAATAATTTACCTAGCTACGTTACGGTCGCCAAAGCCGCCACAACAATAGTCTACCAGCGTGTGGGACGTTCCATGAATGCAAATTCAAGTACTGGCTGGGCTTTCTTCGTGAAGTCCAAGCATGGCGACTACTATGCTGCTGCGAATCCAACGGAGGTTGTAACAGATAGTGAGAAAATTCTACATTTAGTCTAA
>MH687955_Bat_Vietnam_2014-09-17
ATGTCT------------------------------------------------------------------------------------------------TCGAACCAATCTGTTCCTGTA---------------------GAGGAGGTGATTCAACACCTCAGAAATTGGAACTTTTCATGGAATATCATACTTACAATACTCTTAGTAGTGTTGCAGTATGGACATTACAAATATTCCAGGGTTCTCTACGGCTTAAAAATGGCCATTCTTTGGCTTCTTTGGCCACTTGTGCTGGCACTGTCCATCTTTGATGCGTGGGCCAGTTTTGGCGTTAATTGGGTTTTCTTCGCATTCAGCATCCTAATGGCCTGCATCACAACTGTGCTGTGGATTATGTACTTTGTTAACAGTATCAGGTTGTGGCGACGCACCCATTCTTGGTGGTCCTACAATCCTGAAACGGACTCTATTCTGTCTGTCTCTGTGCTGGGTCGGCATGTCTGCCTACCAATACTTGGTGCACCCACGGGCGTAACGCTCACACTGCTTAATGGCACATTGCTTGTAGAAGGCTATCAGGTTGCTACTGGCGTACAGGTAAATAATTTACCTAGCTACGTTACGGTCGCCAAAGCCGCCACAACAATAGTCTACCAGCGTGTGGGACGTTCCATGAATGCAAATTCAAGTACTGGCTGGGCTTTCTTCGTGAAGTCCAAGCATGGCGACTACTATGCTGCTGCGAATCCAACGGAGGTTGTAACAGATAGTGAGAAAATTCTACATTTAGTCTAA
>MH687960_Bat_Vietnam_2014-11-13
ATGTCT------------------------------------------------------------------------------------------------TCGAACCAATCTGTTCCTGTA---------------------GAGGAGGTGATTCAACACCTCAGAAATTGGAACTTTTCATGGAATATCATACTTACAATACTCTTAGTAGTGTTGCAGTATGGACATTACAAATATTCCAGGGTTCTCTACGGCTTAAAAATGGCCATTCTTTGGCTTCTTTGGCCACTTGTGCTGGCACTGTCCATCTTTGATGCGTGGGCCAGTTTTGGCGTTAATTGGGTTTTCTTCGCATTCAGCATCCTAATGGCCTGCATCACAACTGTGCTGTGGATTATGTACTTTGTTAACAGTATCAGGTTGTGGCGACGCACCCATTCTTGGTGGTCCTACAATCCTGAAACGGACTCTATTCTGTCTGTCTCTGTGCTGGGTCGGCATGTCTGCCTACCAATACTTGGTGCACCCACGGGCGTAACGCTCACACTGCTTAATGGCACATTGCTTGTAGAAGGCTATCAGGTTGCTACTGGCGTACAGGTAAATAATTTACCTAGCTACGTTACGGTCGCCAAAGCCGCCACAACAATAGTCTACCAGCGTGTGGGACGTTCCATGAATGCAAATTCAAGTACTGGCTGGGCTTTCTTCGTGAAGTCCAAGCATGGCGACTACTATGCTGCTGCGAATCCAACGGAGGTTGTAACAGATAGTGAGAAAATTCTACATTTAGTCTAA
>MH687961_Bat_Vietnam_2014-11-13
ATGTCT------------------------------------------------------------------------------------------------TCGAACCAATCTGTTCCTGTA---------------------GAGGAGGTGATTCAACACCTCAGAAATTGGAACTTTTCATGGAATATCATACTTACAATACTCTTAGTAGTGTTGCAGTATGGACATTACAAATATTCCAGGGTTCTCTACGGCTTAAAAATGGCCATTCTTTGGCTTCTTTGGCCACTTGTGCTGGCACTGTCCATCTTTGATGCGTGGGCCAGTTTTGGCGTTAATTGGGTTTTCTTCGCATTCAGCATCCTAATGGCCTGCATCACAACTGTGCTGTGGATTATGTACTTTGTTAACAGTATCAGGTTGTGGCGACGCACCCATTCTTGGTGGTCCTACAATCCTGAAACGGACTCTATTCTGTCTGTCTCTGTGCTGGGTCGGCATGTCTGCCTACCAATACTTGGTGCACCCACGGGCGTAACGCTCACACTGCTTAATGGCACATTGCTTGTAGAAGGCTATCAGGTTGCTACTGGCGTACAGGTAAATAATTTACCTAGCTACGTTACGGTCGCCAAAGCCGCCACAACAATAGTCTACCAGCGTGTGGGACGTTCCATGAATGCAAATTCAAGTACTGGCTGGGCTTTCTTCGTGAAGTCCAAGCATGGCGACTACTATGCTGCTGCGAATCCAACGGAGGTTGTAACAGATAGTGAGAAAATTCTACATTTAGTCTAA
>MH687965_Bat_Vietnam_2015-02-13
ATGTCT------------------------------------------------------------------------------------------------TCGAACCAATCTGTTCCTGTA---------------------GAGGAGGTGATTCAACACCTCAGAAATTGGAACTTTTCATGGAATATCATACTTACAATACTCTTAGTAGTGTTGCAGTATGGACATTACAAATATTCCAGGGTTCTCTACGGCTTAAAAATGGCCATTCTTTGGCTTCTTTGGCCACTTGTGCTGGCACTGTCCATCTTTGATGCGTGGGCCAGTTTTGGCGTTAATTGGGTTTTCTTCGCATTCAGCATCCTAATGGCCTGCATCACAACTGTGCTGTGGATTATGTACTTTGTTAACAGTATCAGGTTGTGGCGACGCACCCATTCTTGGTGGTCCTACAATCCTGAAACGGACTCTATTCTGTCTGTCTCTGTGCTGGGTCGGCATGTCTGCCTACCAATACTTGGTGCACCCACGGGCGTAACGCTCACACTGCTTAATGGCACATTGCTTGTAGAAGGCTATCAGGTTGCTACTGGCGTACAGGTAAACAATTTACCTAGCTACGTTACGGTCGCCAAAGCCGCCACAACAATAGTCTACCAGCGTGTGGGACGTTCCATGAATGCAAATTCAAGTACTGGCTGGGCTTTCTTCGTGAAGTCCAAGCATGGCGACTACTATGCTGCTGCGAATCCAACGGAGGTTGTAACAGATAGTGAGAAAATTCTACATTTAGTCTAA
