# Supplementary material for: Origins and Evolution of Seasonal Human Coronaviruses
Source: Viruses. 2022 Jul 15;14(7):1551. doi: 10.3390/v14071551 (PMC9320361; doi:10.3390/v14071551)
Supplement: Supplementary file 1 [file viruses-14-01551-s001.zip › alignments/WGS_betas_D3.fasta]

>AY597011_HumanHKU1_HKong_2004-01-
------------------------------------------------------------------------------------------------------------------------------------------------gagtttga-gcg--------------------attg------------------------------------------acgttcgt--ac--cgtctatcagcttac--gatctcttgtcagat--ctca-----ttaa--atctaaacttttta--aaca--------agattccctgtt-atccatgcttgtgagtg-----tggtttaatcataatcttgt--attttactttccacacttttcatctctctgccagtgacgtgttggttgtcctca----g------------cgtccctcccataggtcgcaa---------------------tgattaaa---accagcaaatacggtctcggcttcaagtgggcgccagaatttcgttggctgcttccggatgcagcggaggagttggctagtcctatgaagtcagatgagggtgggttatgcccctctactggtcaagcgatggaaagtgttggattcgtttatgataatcatgtgaagatagattgtcgctgcattcttggacaagaatggcatgtgcagtcaaatcttatccgtgatatttttgttcatgaagatctacatgttgtagaagttctaactaaaacagccgtaaagtccggtacggcaattttaattaaatcacctttgca---------------------tagcttgggtggttttcctaaagggtatgttatgggcttgtt---------ccgttcatacaagactaaacgtt------------------atgttgtacatcatctttctatgactacatctactactaatttt------ggtgaagattttttgggttggattgtaccttttggttttatgccatcttatgttcacaaatggtttcaattctgtaggttgtatat-----------tgaagagagtgatttaataatttcaaattttaa--------------------------------atttgatgattatgattttagtgtagaagatgcttatgctgaggttcatgctgagcctaaaggtaaatattcacaaaaagcttatgctttacttagacaatatcgtggtattaaacccgtactttttgtagaccagtatggttgtgactattctggtaaattagcagattgtcttcaagcttatggtcattattctttgcaagatatgagacaaaagcagtctgtatggcttgccaattgtgactttgatattgtagtggcttggcatgtagttcgtgattcacgatttgttatgcgcctgcagactatagctactatttgtggtattaaatatgttgcacaacctacagaagatgtagtagatggagatgtagttatacgtgaacctgtacatttattatctgctgatgcaatagttttaaagcttcctagtttgatgaaagttatgactcatatggatga---------tttttctattaaatctatatataatgttgatttgtgtgattgtggttttgttatgcagtatggttatgtagattgttttaatgataattgtgatttttatggttgggtttcaggtaatatgatggatggtttttcttgtccattgtgttgtacagtttatgactctagcgaagttaaagcccaatcatctggtgttattcctgaaaatcctgtgttatttactaatagtac------------tgatactgttaaccatgattcttttaatttgtatggttattctgtcacaccatttggttcttgtatatattggtcgccgcgtcctggattgtggattcctataattaaatcttcagtcaagtcttatgatgatttggtttattcaggtgtagtaggttgtaaatctattgttaaagaaactgctcttattactcatgcactttacttagattatgttcaatgtaagtgtggtaa------tcttgaacaaaatcatattcttggcgttaataattcttggtgtaggcaactgttgcttaatagaggtgattataatatgcttctaaaaaatattgacttgtttgttaagcgtcgtgctgattttgcttgcaag---tttgcagtttgtggagatggttttgtaccttttttactagatggtttaattccccgtagttattatcta---------attcagagtggtattttctttacatctttgatgtctcaattttcacaagaagtttctgatatgtgtttaaaaatgtgtattttgtttatggacagagtttcagttgctacattttatatagagcattatgttaataggttggttactcaatttaagtta-ttgggtactacacttgttaataaaatggttaattggtttaataccatgttagatgctagtgcacctgctacaggctggcttctttaccaattattgaatggtctttttgtagtatctcaagccaactttaattttgttgctttaatacctgattatgctaaaattttagttaataaattttacactttttttaagttattattagagtgtgttacagttgatgttttaaaagatatgcctgttcttaaaactattaatggtttagtttgtattgtaggcaataagttttataacgttagtacagggttaattc---------------------------ctggttttgttttaccatgtaatgcacaggaa---------caacaaatttatttttttgaaggcgttgcagaatctgttatagtagaagatgatgttattgagaatgtcaaatcttctttatcatcttatgagtattgtcaaccacctaaatctgtagaaaaaatttgtattatagataatatgtacatgggtaagtgtggtgataaatttttccctattgtcatgaatgataaaaatatttgtcttttagatcaggcttggcgttttccatgtgcaggtagaaaagttaattttaacgagaaacctgttgttatg---------gagattccgtctttgatga---cagttaaggttatgtttgatttagattctacttttgatgatattttaggtaaagtttgttcagaatttgaagtagaaaagggtgttactgtagatgattttgttgctgttgtttgtgatgctatagagaatgctttaaactcttgtaaagagcatccagtggttggttatcaagttcgtgcatttttaaataaacttaatgagaatgttgtttatttatttgatgaggctggtgatgaagcaatggcctctcgtatgtattgtacttttgctattgaggatgttgaagacgttatcag---tagtgaagctgtcgaagatactattgatggtgtcgttgaagacactat---taatgacgatgaagatgttgttactggtgacaatgacgatgaagatgttgttactggtgacaatgacgatgaagatgttgttactggtgacaatgacgatgaagatgttgtt---------------------------------------------------------------------a---------------------------------------------------------------------------------------------------------------------------------------------------------------------------ctggtgacaatgacg------------------------------atgaagatgttgttactggtgacaa------------------tgacgatgaagatgt------------------------------------------------------------tgttactgg------------------------------------------------------------------------------------------tgacaatgacgatgaagatgttgttactggtgacaa----------------------------------------------------tgacgatgaagatgttgttactggtgaca---atgacgatgaagatgt--------------------------------------------------------------------------------------------------tg------------------------------------------------------------------------------------------ttact------------------------------------------------------------------------------------------------------------------------------------------------------ggtgacaatgacgatgaagatgttg---------------------------------------------------------------ttactggtgacaatgacgatgaagatgttgtt--------actggtgacaatgacgatgaagatgtt------------------------------------------------------------------------gttactggtgacaatg---------------------------------------------------------------------------------------------------------------acgatgaagatgttgttact-----------------------------------------------------------ggtgacaat--------------gacgatgaagatgttgttactg--------------------------------------------------------------------gtgacaataacgatgaagagattgttactggt---------------------------------------------------------------------------gacaatg---------------------------------------------------------------------------------------atgaccaaattgttgttactggtgatgatgtagatgatat-----------------------------tgaaagtatttatgactttgatactta---taaagctctttt--------------------------------------------------------------------------------------------------------agtttttaatgatgtctataatg----------------------------atgctttgtttgttagttatggttctagtgttgaaacagaaaca-------------------------------------------------------------------------------------------------------------------------------------------------------------------------------------------------------------------------------------------------------------------------------------------tattttaaagttaatggtttatggtcacctactattacacatactaattgttggttgcgttctgtgttacttgtaatgcagaaattaccttttaagtttaaggatttagctattgaaaatatgtggttatcttataaggtgggttataatcaaagttttgttgattatttactgaccactattcctaaagctattgttttgcctcaaggtggttttgtagctgattttgcttattggtttttaaaccagtttgatattaatgcgtatgctaattggtgttgtttaaaatgtggtttttcttttgatttaaatggtttggatgctttgtttttttatggagatattgtgtctcatgtttgtaag---tgtggacataatatgactctaatagcagcggacttaccttgtacattacatttttcattatttgatgacaatttttgtgctttttgcacccctaaaaaaatttttattgctgcatgtgctgtggatgtaaacgtttgtcattctgtagctgttataggtgat---------gaacaaatagatggtaagtttgttactaaatttagtggtgataaatttgattttatagtaggttatggaatgtcatttagtatgtcttcttttgagttacctcaattgtatggtttgtgtataacacctaatgtatgttttgttaaaggtgatattataaatgttgctagacttgttaaagctgatgttattgttaatcctgctaatgggcatatgctccatggtggtggagttgcaaaagctatagctgtagctgcaggtaaaaaattttctaaagaaactgctgctatggttaaatctaaaggtgtttgccaagtaggagattgttatgtttctaccggtggtaaattatgtaaaacaattcttaatattgtaggccctgatgctagacaagat---ggaagacaatcttatgttttgttagcacgtgcttataagcatcttaataattatgattgttgtttgtctactctcatatcggctggtatatttagtgttcctgctgatgtgtcattaacttaccttctaggtgttgttgataaacaagttatccttgttagtaataataaagaagattttgatattattcaaaaatgtcaaattacttcagttgttggtactaaagcattggctgttagattaactgctaatgtaggccgtgttattaaatttgagacagatgcatacaaactttttttgagtggtgatgattgttttgtttcaaattcttctgttatacaagaagttttattgcttcgtcatgatatacaattgaataatgacgttcgtgattatttgttgtctaagatgactagtcttcctaaagattggcgtcttatcaataaatttgatgttattaacggtgttaaaactgttaagtattttgagtgtcctaattctatttatatatgtagtcagggtaaagactttggttatgtatgtgatggttctttttataaagcaactgttaatcaagtttgtgttttattagctaagaagatagatgttttgcttactgtagatggtgttaattttaaatctatttctcttactgtaggtgaagtttttggtaaaatacttggtaatgttttctgtgatggcattgatgttactaagttaaagtgtagtgatttttatgccgataaaattttatatcagtatgaaaatttgtctttagctgatatttctgctgtacaaagttcatttgggtttgatcagcaacaattgcttgcttattataat---tttttaacagtatgtaaatggtctgtagttgttaacggtccatttttttcttttgaacagtctcataataattgttatgtgaatgtagcttgtcttatgttgcagcatattaatcttaaatttaataaatggcagtggcaggaagcatggtatgaatttcgtgctggcagaccacataggttagttgctcttgttttagctaaaggtcattttaaatttgatgaaccatcagatgctactgattttattcgtgttgttttgaaacaagctgatttatcaggtgcaatttgtgaattagaacttatttgtgattgtggtattaaacaagaaagtcgtgttggtgttgatgctgttatgcattttggtacattagcaaagactgatctttttaatggttataagattggctgtaattgtgcaggtagaattgtccattgtactaaattgaatgtaccatttttgatttgttctaatactcctctgagtaagga------tt---tacctgatgatgttgttgcagctaacatgtttatgggtgtaggtgtaggccattatacacatttgaaatgtggttcaccttaccaacattatgatgcttgtagtgttaaaaaatatacaggtgttagtggttgtttaactgactgcttgtatctt------------aaaaatttaacccagacttttacatctatgttgactaattattttttggatgatgttgaaatggttgcttataaccctgatctttcacaatattattgtgataatggtaagtattatacaaaacctattataaaggctcagtttaaaccatttgctaaagttgacggtgtttatactaactttaagttagttggacatgatatttgtgctcaattgaatgataagttaggttttaatgtagatttgccgtttgttgagtacaaagtaacagtctggcctgtagctactggtgatgttgttttggcatctgatgatttatatgtgaaacgttattttaaaggatgtgaaacttttggtaagcctgttatttggttttgtcatgatgaagcatcattgaattctcttacttattttaataaacctagttttaaatctgaaaatagatatagtgttttgtctgttgat------------------------------------------tctgtatctgaggagtcacaa-ggtaatg---------------------------------------------------tggttacttctg----------------------ttatggaatcgcag---------------------------------------attagtactaaagaggttaagttaaagggtgttagaaagactgttaaaatagaagatgctattattgttaatgatgaaaatagttctattaaggttgttaaaagtttatctttagttgatgtttgggatatgtatttgacaggttgtgattatgttgtttgggttgctaatgaattgtcacgcctagttaaatcaccaacagttagggaatatatacgatatggtattaaacctattactatacctatagatttgttatgtttaagagatgataatcaaa---ctcttttagttcctaaaatttttaaagcaagagctatagaattttatggttttttgaagtggttgttt---------------atttatgtttttagtttattacattttacaaatgataaaaccattttttatactacagaaatagcttctaagtttacttttaatttgttttgtttggctcttaaaaatgcttttcagacatttagatggagtatatttataaaaggttttcttgttgtagccactgtgtttttgttttggtttaattttttgtatataaatgttatttttagtgacttttatcttcctaatattagtgtttttcctatttttgtgggaagaattgttatgtggataaaggctacttttggtttggttacaatttgtgatttttattctaag------ttaggtgtaggttttacaagtcatttttgtaatggtagttttatatgtgaattgtgtcattctggttttgatatgttggatacatatgcagctatagattttgttcagtatgaagtagatagacgtgttttatttgattatgttagtttagtcaaattaattgttgaactcgttattggttattcattatacacagtatggttttatccattattttgtcttattggtttacaattatttactacatggttgcctgatttgtttatgttagaaactatgcattggttgattagatttattgtatttgtagctaatatgttacctgcttttgtcttgttgcggttttatatagttgttactgctatgtataaagtagttggttttattaggcatattgtctatggttgtaataaagctggttgtttattttgttataaacgaaattgtagtgttcgtgttaagtgtagtactattgttggtggtgtaattcgttattatgatattactgctaatggtggtactggtttttgtgttaaacatcaatggaattgttttaattgccattcttttaaaccaggtaacacttttataactgtagaagctgctatagaactttctaaagagcttaaacgacctgtaaatccaactgatgcttcacattatgtagttactgatattaagcaagttggttgtatgatgcgtttgttctatgatagagatggacagcgtgtttacgatgatgttgatgctagtttatttgtagatattaataatctgttacattctaaagttaaagttgttcctaatttgtatgtagttgtagtagagagtgatgctgatagagctaattttctgaatgctgttgtgttttatgcacaatcattgtataggcctatattacttgtagacaaaaagttaattactacagcttgtaatggtatctctgtaacccagactatgtttgatgtttatgttgatacttttatgtctcatttt---gatgttgatagaaagagttttaataattttgttaacattgctcatgcttctcttagagagggtgtgcaattagaaaaggttttagatacttttgtgggatgtgta---cgtaaatgttgttccattgattcagatgttgaaacaagatttattactaaatctatgatatctgcagtagctgctggtttggaatttactgatgaaaattataacaatttggtacctacatatttaaagagtgataatattgtagctgctgatttaggtgttcttatacagaatggtgctaagcatgtacagggtaatgttgctaaggcagctaatatttcttgtatatggtttattgatgcttttaatcaacttactgctgatttacagcataaattaaaaaaagcatgtgttaaaactggcttgaagttaaaattgacttttaataagcaagaggcaagtgtccctattcttacaacacccttttcacttaaaggaggtgttgtattgagtaattt---------------------------------------------------------------------------gttatatatattattttttgttagtttaatctgttttatattattgtgggctttattgcctacatatagtgtttataagtctgatattcatttgcctgcttatgctagttttaaagttattgataatggtgttgttagagatatttcagttaatgatttatgttttgctaataaatttttccaatttgatcaatggtatgagtccacttttgggtctgtttactatcataattctatggattgccctattgtagtggcagttatggatgaagatatcggttctactatgtttaatgttcctactaaagttttgagacatggctttcatgttttacattttttaacttatgcatttgctagtgatagtgttcagtgctatacaccacatattcagatttcttataatgatttttatgctagtggttgtgttttatcatctttgtgtactatgtttaaaagaggtgatggtacaccacatccttattgttattcagatggtgttatgaagaatgcttctttgtatacatctttggttccacatacacgttatagccttgctaattctaatggttttataagatttcctgatgttattagtgaaggtattgtacgtattgtaagaacgcgctctatgacttattgtagagtgggtgcatgtgaatacgccgaagagggtatatgttttaattttaatagttcctgggttttgaataatgattattatagaagtatgcctggaactttttgtggtagagatctttttgatttgttttatcaattttttagtagtttaattcgtcctatagatttcttttctcttactgctagttctatttttggagctatattggctatagttgttgtcttggttttttattatttaataaaacttaagcgtgcttttggagattatactagtgttgtagttataaatgttgttgtttggtgtattaattttcttatgctttttgtttttcaagtttatcctatttgtgcatgtgtttatgcttgtttttatttttatgtaacattgtattttccttctgaaattagtgtaattatgcatttgcaatggattgttatgtatggtgctataatgcctttttggttttgtgtcacatatgtagctatggttattgcaaaccatgttttatggttattttcatattgtaggaaaattggtgttaatgtatgtagtgatagtacatttgaagaaacatctcttactacttttatgattactaaagattcttattgtagattaaagaattctgtttctgatgttgcctacaatagatatttgagtttgtataataagtatcgttactatagtggtaaaatggatactgctgcctatagagaagcggcgtgttctcagttagctaaagctatggaaacatttaatcacaataatggtaatgatgtcttataccaacctcctacagcatctgtttctacatcttttttgcaatcaggtattgtaaagatggtatctcctacgtcaaaaattgaaccttgtattgttagtgttacttatggtagtatgactttgaatggtttatggttagatgacaaagtttattgtcctcgtcatgttatatgttcatcctctaatatgaacgaacctgattattctgccttattgtgtagagttactctaggtgattttactataatgtctggtcggatgagtttaacagttgtgtcttaccagatgcagggctgtcaacttgttttgacagtctctttacaaaatccttacactccaaaatatacttttggtaatgttaaacctggtgaaacttttactgttttagctgcgtataatggccgaccacaaggggcatttcatgttactatgcgtagtagttatactattaaaggttcttttttgtgtgggtcatgtggatctgttggttatgtattaacaggtgatagtgttaagtttgtatatatgcatcaattagagctcagtactggttgtcacactggcactgattttactggtaatttttatggtccatatagagatgctcaagttgtacagttgccagttaaggactacgtccagactgttaatgttattgcttggctctatgcagctatacttaataattgtgcttggtttgtacaaaatgatgtttgttctactgaagattttaatgtttgggctatggcaaatggttttagccaagtaaaagcagatcttgtcttagatgctttggcttcaatgacaggtgtttctattgaaactttattggctgctattaagcgtctatatatgggatttcaaggtcgtcaaatactaggaagttgtacttttgaagatgaattggcaccttctgacgtttatcaacaattggctggtgttaaattgcaatctaaaacaaaaagatttattaaagaaacaatttattggattttgatatctacatttttgtttagttgtataatttctgcatttgttaaatggactatatttatgtatattaatacacatatgattggtgttacattatgtgtactttgttttgttagttttatgatgttactagttaaacataagcatttttatttgactatgtatataattcctgtactctgtaccttgttttatgtaaattatttagttgtttataaggaaggttttagaggttttacttatgtctggctctcatattttgttcctgctgtgaattttacttatgtttatgaagtattttatggttgtattttatgtgtttttgctatttttataactatgcatagtattaatcatgacattttttctttgatgtttttggttggtagaatagttactttaatttctatgtggtattttgggtcgaatttagaagaggatgttttgttatttattacagcctttttaggtacttatacatggaccactattttgtcattagctatagcaaaaattgttgctaattggttgtctgttaatatattttattttacagatgtaccttatattaaattgattctcttgagttacttatttatagggtatattttatcttgttattggggatttttctctcttttaaacagtgtttttagaatgcctatgggtgtttataattataaaatttctgttcaagaattgcgttatatgaatgctaatggcttacgtccacctcgtaatagttttgaggctattttgttaaatttaaaactgcttggaataggtggcgtgccagttattgaagtctcccaaattcaatcaaaattgactgatgtgaaatgtgctaatgttgttttgttaaattgtttacagcatttgcatgttgcttctaattctaagttgtggcagtattgtagtgttttacataatgaaatactatctacttcagatttgagtgtagcttttgataagcttgctcaattattgattgttttattcgccaatcctgctgcagttgatactaagtgtcttgcaagtatagatgaagttagcgatgattatgttcaagatagtaccgttttgcaggctttgcaaagtgagtttgtaaatatggctagttttgttgaatatgaagtcgcaaagaaaaatttggctgatgctaaaaatagtggttctgttaatcaacaacagataaaacagttagaaaaagcatgtaatatagctaagtctgtgtatgaacgtgataaagctgtagctcgcaaacttgaacgtatggcagacctagcacttactaacatgtataaagaggctcggattaatgataagaagagtaaagttgtttccgctttgcagacaatgctttttagcatggttcgtaaattggataatcaggctttaaattctattctggataatgctgttaaaggttgtgtacctttgagtgctattccagcattggctgctaatactttaactatagtaataccagataaacaagtttttgataaagttgttgataatgtttatgttacatatgctggtagtgtatggcatatacagactgttcaagatgctgatggtattaataaacagttaactgatattagtgttgattctaattggcctcttgttatcattgcgaacaggtataatgaagttgctaatgctgttatgcagaataatgagttgatgcctcataaattaa-aaatacaagttgttaatagtggttctgatatgaattgtaatattcctactcaatgttattataataatggtagtagtggtagaatagtttatgctgttcttagtgatgttgatggtcttaagtatactaagataatgaaagatgatggaaattgtgttgttttagagcttgatcctccttgtaaattttctatacaagatgttaagggacttaaaattaagtatctttattttattaaaggatgtaacactttagctagagggtgggttgttggtactttatcttcaacaattagattgcaggctggtgttgctactgagtatgcagctaattcttctatactttcattatgtgcattttctgtagatcctaagaaaacttatttagattatatacaacaaggtggtgtacctataattaattgtgttaaaatgctctgtgatcatgctggtactggtatggccattactattaaacctgaggctactattaaccaagattcttatggtggtgcctcagtttgtatttattgccgtgcacgtgtagagcatccagatgtagatggtatatgtaaattacgtggtaaatttgtacaagtccctttgggtataaaagatcctattctttatgtgttaacacatgatgtttgtcaagtctgtggtttttggagagatggcagttgttcctgtgtaggttcaagtgtcgctgttcaatctaaagatttaaattttttaaacgggttcggggtactagtgtgaatgcccggctagtaccctgtgctagtggtttatctactgatgttcaattaagggcatttgacatttgtaataccaatagagctggtataggtttatattataaagtgaattgttgccgttttcagcgtatagatgacgacggtaataaattggataagttctttgttgtcaaaagaactaatttagaagtttataataaagagaaaacttattatgagttgactaaaagttgtggtgttgtggctgaacatgatttctttacatttgatattgatggtagtcgcgtgccacatatagttcgtaggaatctttcaaagtatactatgttagatctttgctatgcattgcgtcattttgatcgtaatgattgttcaatattgtgtgaaattctttgtgagtatgctgattgtaaagaatcctacttttctaagaaagattggtatgattttgttgaaaatcctgatattattaatatatataaaaaattaggccctatttttaatagagctttacttaatactgtcatttttgcagacaccttagttgaagtaggtttagttggtgttttaactttagataaccaagatttgtatggtcaatggtatgattttggtgattttatacaaacagccccagggtttggtgtggcagttgcagattcttactattcttatatgatgcctatgttgactatgtgtcatgtattagattgtgaattatttgttaatgatagttatagacaattcgatcttgtacagtatgattttactgattacaagttagagttgtttaataagtattttaagtattggggtatgaagtatcatcctaatactgtggattgtgataatgataggtgtattattcattgtgctaattttaatatactatttagtatggttttacctaatacttgttttggtccccttgttagacaaatttttgtagatggtgtaccgtttgttgtttctattggttaccattacaaagagttaggtgtagttatgaacttagatgttgacacacaccgttatcgtttgtctcttaaagatttacttctttatgcagcagatcctgctatgcacgttgcatctgctagtgctctgcttgatttacgaacttgttgttttagtgtagctgccattacaagtggtataaaatttcaaactgtaaaaccaggtaactttaaccaagacttttacgagtttgttaaaagtaaaggcttgtttaaagagggtagtacagttgatttgaaacattttttctttactcaagatggtaatgctgcaattactgattataattattataagtataatttacctactatggttgatattaagcagttattgtttgtattagaagttgtttataaatattttgaaatttatgatggtggttgtataccagcatcacaagttattgttaataattatgataaaagtgctggttatccatttaataaatttggtaaagccagactttattatgaggcattatcatttgaggaacagaatgaaatttatgcatatactaaacgtaatgttctgcccaccttaactcaaatgaatttaaaatatgctatcagtgctaagaatagagctcgcactgtagcaggtgtttctattcttagtactatgacaggccgaatgttccatcaaaaatgtttgaagagtatagcagctacccgaggtgttcctgttgttataggaaccactaaattttatggtggttgggacgatatgttacgtcatcttataaaggatgttgacaaccctgttcttatgggttgggattatcctaaatgtgatcgtgctatgccaaatattttgcgtattgttagtagtttagttttggcccgcaaacatgaattttgttgttcacatggtgatagattttatcgccttgcgaatgaatgtgctcaagttttgagtgaaatagttatgtgtggcggttgctattatgttaagcctggtggtactagcagtggtgatgcaactactgcttttgctaattctgtttttaatatatgtcaggctgttactgctaatgtttgttctcttatggcctgtaatggccataagattgaagatttaagtatacgcaatttacaaaaacgcttatactctaatgtttatcgtacagattatgttgattatacatttgttaatgagtattatgaatttttatgtaagcattttagtatgatgattttgagtgatgatggtgttgtctgttataactctgattatgctagtaagggttatatagctaatataagtgtttttcaacaagttttgtactatcagaataatgtctttatgtctgaatctaaatgttgggttgaaaatgatattactaatggtcctcatgaattttgttcccaacatactatgttagttaagatagatggtgattatgtttatttaccatatccagatccttctagaattttaggagctggttgttttgttgatgatttattgaagactgacagtgttcttttgatagagcgctttgtaagtctagctatagatgcttaccctttagtacatcatgaaaatgaagaataccaaaaagtctttcgtgtatatttagaatatataaaaaaactgtataatgatcttggtactcagatcttagatagttatagtgttattttaagtacttgtgatggtttaaagtttactgaagaatcattttacaagaatatgtatttaaaaagtgccgtgatgcagagtgtaggtgcatgcgttgtttgttcatcacaaacttctttgcgttgtggcagttgtatacgtaagcctttgttatgttgtaaatgttgttatgaccatgttatggcaactaatcataaatatgttttgagtgtctcaccttacgtttgtaatgcacctaactgtgatgtgagtgatgtcaccaaattatatttgggcggtatgtcttactattgtgaaaaccataaaccccattattcatttaagttagttatgaatggtatggtctttggtttgtataaacaatcttgcacgggttcaccttatatagatgattttaataagatagctagttgtaaatggacagaagttgatgattatgttctggcaaatgagtgtattgaacgtttaaagttatttgctgcagaaactcaaaaggcaactgaagaggcttttaaacaaagctatgcttctgctaccattcaagagattgttagtgatagagaagttattttgtgttgggagacaggtaaagttaaaccaccacttaataaaaattatgttttcacaggctaccattttactagtactggtaagacagttttaggtgagtatgtttttgataaaagtgaattaactaacggtgtgtattaccgcgctacaactacttataaactttctataggtgatgtttttgttttaacatcacattctgtagctagtttaagtgcacctacacttgtcccacaagagaactatgctagtataagattttctagtgtttatagtgttccattggtgtttcaaaataatgttgctaattatcagcacattggaatgaaacgttattgcactgttcaaggtccccctggtacgggaaagtctcatcttgctataggtctagctgtttattactacacagcacgtgtagtttatactgctgctagtcatgctgctgtagatgcattgtgtgaaaaagcttataagtttttaaatattaacgattgtacacgtattattcctgctaaagttcgtgtagattgttatgataagtttaaaattaatgataccacttgtaagtatgtttttaccacaataaatgcattaccagagttggttacagatattgttgttgttgatgaagttagtatgcttactaattatgaattgtctgttataaatgctcgtattaaagctaaacattatgtatatattggagatcctgctcaattacctgcaccacgtgtgctgttgagcaagggttctttagaacctaggcacttcaattctattactaaaataatgtgttgtttaggtcctgatatctttttgggaaattgttataggtgtcctaaagaaattgtagaaactgtttcagcattggtttatgataataaactcaaggctaaaaatgataatagttcattatgttttaaagtatattttaagggacagacaacacatgagagttcaagtgctgtaaatattcaacagatatatctaattagtaaatttttaaaagctaatccagtttggaatagtgctgtttttattagtccttataatagtcagaattatgttgctaagcgtgttttaggtgttcaaacacaaactgtagattctgctcaaggttcggaatatgattatgttatatattcacaaacagcagaaacagcccattctgttaatgttaatcgatttaatgttgccataactagagccaagaagggcattttttgtgttatgagtaatatgcaattatttgaatctcttaattttattactctacctttagataaaattcaaaatcaaactttacctcgtttgcattgcacaactaatctttttaaagattgtagtaaaagttgcttaggttatcatccagcgcatgccccctcatttttagcagttgatgataaatataaggttaatgaaaatttggctgtaaatttaaatatttgtgaacctgttttaacatattctcgtttaatatctcttatgggttttaaattagatttgactcttgatggttattctaaattgtttattactaaagatgaagccattaaacgtgttagaggttgggttggttttgatgttgagggcgctcatgctactcgcgaaaacattggaacaaactttccactgcaaataggtttttcaactggtgtggattttgtagttgaagctactggcttatttgctgagagagattgttatacttttaaaaaaactgtagctaaagctcctcctggtgaaaaatttaaacatttaataccccttatgtcaaaaggtcaaaagtgggatattgttagaattagaattgttcaaatgttatctgattatcttttagacctttctgatagtgtagtatttattacttggtctgccagttttgaacttacttgtttaaggtattttgctaaattaggcagagagcttaattgtaatgtgtgttctaatcgtgctacatgctacaattctagaactggttattatggttgttggcgccatagttatacttgtgattatgtgtataatccacttattgtagatatacaacagtggggttatacaggttctttaactagtaatcacgatataatttgtaatgtacataaaggtgcacatgttgcgtcagctgatgcaattatgactcgttgtttagcaatctatgattgtttttgtaaatctgttaattggaatttagagtatccaataatttctaatgaggtcagtataaatacatcttgtaggttattgcagcgtgtcatgcttaaagctgccatgctatgtaatagatacaacttatgttatgacataggcaatcctaaaggtttagcttgtgtcaaagattatgaatttaaattttatgatgcttttcctgtagccaagtctgttaaacagttattttatgtctatgatgtgcataaagataattttaaagatggtttatgtatgttttggaattgtaatgttgataaatatccatctaattcaattgtttgtagatttgacactcgagtgttaaataaattaaaccttcctggatgtaatggtggtagtttgtatgttaataaacatgcattccatactaatccttttactagaactgtttttgaaaatcttaagcctatgccttttttctattattcagatacgccttgtgtgtacgtagatggtttagaatctaaacaagttgattacgttcctttaagaagcgccacttgtatcacacggtgtaatctaggtggagctgtttgttcaaagcatgctgaagaatattgtaactaccttgagtcttataatatagttactacagcaggctttactttttgggtttataagaattttgatttttataatttatggaacacttttactacgttacagagtttagaaaacgtaatatataacttggttaatgttggtcattatgatggacgtacaggtgaattaccttgtgctattatgaatgacaaagttgttgttaagattaataatgtagatactgttatttttaaaaataatacatcatttcctactaatatagctgttgaattgtttacaaaacgtagtatccggcaccaccctgaacttaagattcttagaaatttgaacattgatatttgttggaagcatgtcctgtgggattatgttaaagatagtttgttttgtagttccacttatggtgtttgtaaatacacagatttgaagttcatcgaaaatttgaatatactttttgatggtcgtgacactggcgctttagaagcttttagaaaagcaagaaatggtgtttttattagtactgaaaaattaagtaggttatcaatgattaaaggtccgcaacgagctgatttaaatggtgtgattgtggataaagttggagaactcaaagttgagttttggttcgctatgagaaaagatggtgacgatgttatcttcagccgaacagacagcctatgctcaagccattactggagcccacaaggtaatctaggtggtaatt---------gcgcgggtaatgtcattggtaatgatgctctaacacgttttactatctttactcagagtcgtgtattgtcaagttttgaacctcgctcagatttagaacgggattttattgatatggatgataatctgtttattgctaaatatggtttagaagactatgcatttgatcatatagtttatggtagttttaaccataaagttataggaggtttgcatttgcttataggcttatttcgtaggaaaaaaaaatctaatttgttaattcaagagtttttacagtatgattctagtattcattcatattttattactgatcaggagtgtggtagtagtaagagtgtttgtacagttattgatttattattagatgattttgtttctattgttaagtcattaaatttgagttgtgttagtaaagttgttaatattaatgttgattttaaggattttcaatttatgttgtggtgtaatgataataaaattatgactttttatcctaaaatgcaagccactaatgattggaaacctggctattctatgcctgttttgtataagtatttgaatgttccattagagagagtctctttatggaattatggtaaacctattaatttgcctacaggctgtatgatgaatgttgctaagtacactcaattatgtcagtatttgaatactacaacattagctgttcctgttaatatgcgtgttttacatttaggtgcagggtctgataaagaagtagctccaggttctgctgttttaagacagtggttaccatctggtagtattcttgtagataatgatttaaacccatttgttagcgatagtttagttacttattttggagattgtatgactttaccatttgattgtcattgggatttgataatatctgatatgtatgatcctcttactaaaaatattggtgattataatgtgagtaaggatgggttttttacttacatttgtcatttaattcgtgataaattatctttgggtggtagtgtagctataaaaattacagagttttcttggaatgctgatttatataaattaatgagttgttttgcattttggacagttttttgtactaatgtaaatgcttcttctagtgaagggtttttaataggtataaattacctgggtaaatcttcttttgaaatagatggcaatgttatgcatgctaactatttgttttggagaaatagtacaacatggaatggcggtgcttatagtttatttgatatgactaaattttctttgaaattggctggcactgctgttgttaatttaagaccagatcaattaaatgatttagtttattctcttattgaaagaggtaaattattagttcgcgatacgcgtaaagagatttttgttggtgatagtcttgtaaatacttgttag--atct-----------------------------------------------------------------------------------------------------------------------------------------------------------------------------------------------------------------------------------------------------------------------------------------------------------------------------cattaaa-------------------------------------------------------------------------------------------------------------------------------------------------------------------------------------------------------------------------------------------------------------tctaaactatgttaattatttttt----------------------------------------------------------------------------------------------------------------------------------------------------------------------------------------------------------------------------------------------------------------------------tatttttttattt--------------------------------------------------------------------------------------------------------------------ctgtta-----------tggttttaatgaacctc---ttaatgttgtgtctcatttaaaccatgactggtttttatttggtgatagtcgttctgattgtaaccatattaataatttaaaaattaaaaattttgattatttggatattcaccctagtttgtgcaacaatggtaagatttcatctagtgccggtgattctatttttaagagttttcatttcactcgattttataattacactggcgaaggtgatcaaattattttttatgagggtgttaattttaatccttatcatagatttaagtgttttcctaatggtagtaatgatgtatggcttcttaacaaggtaagattttatcgtgccttatattctaatatggccttttttcgttatcttacttttgttgatattccttataatgtttctctttc---taagtttaattct---tgtaaa------------agtgatat---------tttatcacttaacaatcctatttttat------------------------taattattctaag---gaagtttattttactttattaggttgttctctttatttagtaccgctttgccttttt---------------------------------------------aaatctaactttagtcagtactattataacatagatact-ggctctgtttatggtttt---------------------------tctaatgttgtttatcctgatttagactgtatttatatttctcttaaaccaggttcttataaagtttccaccactgcaccttttttatccttacctactaaagctctctgttttgataaatctaaacaatttgtacctgtacaggttgttgattctagatggaacaacgagcgtgcctcagatatttctttatctgttgcatgtcaattgccatattgttattttcgcaattcttctgctaattatgttggcaa---gtatgatattaaccacggtgatagtggttttatttctattttatctggtcttttatataatgtttcttgtatttcatattatggtgtatttttatatgataattttaca---------tccatttggccctattattcttttggtaggtgtcctacatcttctattattaaa---------catccaa------tttgtgtttatgattttttgcctattattttacaaggtattttattatgtttagctttactttttgttgtttttctattatttttgttatataacgataaatctcatta-----------------------------------aatctaaacatgttattaat---tatttttattttgcctacaac------attagctgttataggtgattttaattgtactaattttgc---------------tattaatgatttaaacaccacagttcctcgcataagtgagtatgttgtggatgtttcttatggtttgggtacatattatatacttgatcgtgtttatttaaatactactatattatttactggttatttccctaaatctggtgccaattttagggatctatctttaaaaggtactacatatttgagtactctttggtatcagaaaccctttttatctgattttaataatggtattttttctagagttaagaatactaa---gttgtatgttaataaaactttgtatagtgagtttagtactatagttataggtagtgtttttattaacaactcttatactattgttgttcaacctcata------------------------------------atggtgttttggagattacagcttgtcaatacactatgtgtgagtatcctcatactatttgtaaatctaa------aggtagttctcgtaatgaatcttggc---attttgataaatctgaacctttgtgtctgttcaagaaaaattttacttataatgtttctacagattggttgtattttcatttttatcaagaacgtggcactttttatgcttattatgctgattctggcatgcctactacttttttatttagtttgtatcttggtactcttttatctcattattatgttttgcctttgacttgtaatgctatatcttctaatactgataatgagactttacaatattgggtcacacctttgtctaaacgccaatatcttcttaaatttgacaaccgtggtgttattactaatgctgttgattgttctagtagtttctttagcgagattcaatgtaaaactaaatctttattacctaatactggtgtttatgacttatctggttttactgttaagcctgttgcaactgtacatcgtcgtattcctgatttacctgattgtgacattgataaatggcttaacaattttaatgtaccctcacctcttaattgggaacgtaaaattttttctaattgcaactttaatttgagtactttgcttcgtttagttcatactgattctttttcttgtaataattttgatgaatctaagatatatggtagttgttttaagagtattgttttagataaatttgccatacccaactccagacgatctgatttgcagttgggcagttctggttttctgcaatcttctaattataaaattgacactacttctagttcttgtcaattgtattatagtttgcctgcaattaatgttactattaataattataatccttcttcttggaatagaaggtatggttttaataa------------------ttttaatttgagctct---------------catagtgttgtttactcacgttattgtttttctgttaataatactttt---------------------tgtccttgtg------------------ctaaaccttcttttgcttcaagttgcaagag---------------tcataaaccaccttctgcttcctgtcctattggtactaat------tatcgttcttgtgagagtac------------------------------tactgtactcgaccacactgactggtgtaggtgttcttgtttacctgatcctataa-------------ctgcttatgaccct------------aggtcttgttctcaaaaaaagtctctggttggtgttggtgaacattgtgcagggttcggtgttgatgaagaaaagtgtggtgtattggatggatcatataatgtttcttgtctttg------------------------------------------------tagtactgatgcctttctaggttggtcttatgacacttgcgtcagtaacaaccgttgtaatattttttctaattttattttaaatggtatcaatagtggtaccacttgttctaatgatttattgcagcctaatactgaagtttttactgatgtttgtgttgattacgacctttatggtattacaggacaaggtatttttaaagaagtttctgctgtttattataatagttggcaaaatcttttgtatgattctaatggcaacattattggttttaaagattttgttactaataaaacatataatattttcccttgttatgcaggaagagtttctgctgcttttcatcaaaatgcttcctctttggctttactttatcgtaatttaaaatgtagctatgttttgaataat---atttctttaactactcagcca------tat---tttgatagttatcttggttgcgtttttaatgctgataatttaactgattattctgtttcttcttgtgctcttcgcatgggtagtggtttttgtgttgattataactcaccttcttcttcct------cttcgcgtcgtaaacgtagaagt------------atttctgcttcttatcgttttgttacttttgaaccctttaatgtcagttttgttaatgacagtattgagtctgtgggtggtctttatgagatcaaaattcccactaactttactatagttggtcaagaggaatttattcaaactaattctcctaaagttactattgattgttctttatttgtctgttctaattatgcagcttgccatgacttattgtcagagtatggcactttttgtgataatattaatagtattttagatgaagttaatggtttacttgatactactcaattgcatgtagctgatactcttatgcaaggtgtcacacttagctccaatcttaatactaatttgcattttgatgttgataatattaattttaaatccctagttggatgtttaggtccacactgcgg------------------ttcttcttct---------cgttctttttttgaagatttattgtttgacaaagttaaactttcagatgttggttttgttgaagcttataacaattgtactggtggtagtgaaattagagatcttctttgtgtacaatcctttaatggtattaaagttttgcctcctattttgtctgaatctcaaatttctggttacaccacagccgctactgttgctgctatgtttccaccatggtcagcagcagctggcataccattttctcttaatgtacaatatagaattaatggtttgggtgttactatggatgttcttaataaaaatcaaaagttgatagctactgcttttaataatgctcttctttctattcagaatggttttagtgctaccaactctgcacttgctaaaatacaaagtgttgttaattctaatgctcaagcacttaatagtttgttacagcaattatttaataaatttggtgcaattagttcttctttacaagaaattttatctcgtctcgatgctttagaggctcaggttcagattgataggcttattaatggtcgtttaactgctttaaatgcttatgtctctcaacagcttagtgatatttctcttgtaaaatttggtgctgctttagctatggagaaggttaatgagtgtgttaaaagtcaatctcctcgtattaatttttgtggtaatggtaatcatattttgtcattagttcaaaatgctccttatggtttgttgtttatgcattttagttataaacctatttcttttaaaactgttttagtaagtcctggtttgtgtatatcaggtgatgtaggtattgcacctaaacaagggtattttattaaacataatgatcattggatgttcactggtagttcttactattatcctgaa-ccaatttc--agataaaaatgttgtttttatgaatacttgttctgttaattttactaaagcgcctcttgtttatttgaatcattctgtaccaaaattgtctgattttgaatctgagttatctcattggtttaaaaatcaaacatccattgcgcctaatttgactttaaatcttcatactattaatgctacttttttagatttgtattatgagatgaatcttattcaagagtctattaagtctttgaataatagttatatcaatcttaaagatataggtacatatgaaatgtatgtaaaatggccttggtatgtttggctactaatttctttttcatttataatattccttgtattgctcttttttatatgttgttgtactggttgtggttctgcatgttttagtaaatgtcataattgttgtgatgagtatggtggtcatcatg---attttgttatcaaaa------catctcatgatgattagaat-------------------------------------------------------------------------------------------------------------------------------------------------------------------------------------------------------------------------------------------------------------------------------------------------------------------------------------------------------------------------------------------------------------------------------------------------------------------------------------------ctcttgtcagatc------------------------------------------------------------------------------------------------------------tcattaaatctaaactttattt-------------------------------------------------------------------------atggacgtttggagacctagctacacacattctcttgttattagagaatttggtgttacaaaccttgaagatttgtgtctaaagtataattactgtcaacctattgttggttactgtattgtacctttaaatgtttggtgtcgcaagtttggcaaatttgcttctcactttacattacgtagtcacgatatttcc---catagtaataattttggtgttgtaactagttttactacttatggtaatactgtttctgaggctgtgtctagattagttgaatcagcttctgaatttattgtttggcgtgcagaggcacttaataagtatggttgatt---tatttttcaatgatactgcttggtacataggacagattttagttttagttttattttgtcttatttctttaatctttgttgttgcttttttagcaactattaagctttgtatgcaactttgtggtttttgtaatttctttattatttcaccttcggcttacgtttataaaagaggtatgcagttgtataagtcttatagtgaacaagttataccacccacttca------gattatttaatctaa-atctaaacattatgaataaatcttttc------------------ttcctcaatttacttctgatcaagctgttacattcttaaaagaatggaatttctctttgggtgtaatactactttttattactatcatattgcagttcggttatacgagccgtagtatgtttgtttatcttatcaagatgattattctttggcttatgtggccattgactatcaccttgactatatttaattgtttttatgctttgaataatgcttttcttgcattttctatagtgtttactattatttctattgttatatggattctttattttgttaatagtattcggctttttattagaactggcagttggtggagttttaatccagagaccaataatcttatgtgtattgatatgaaaggcaagatgtttgttaggccagttattgaggactatcacacattaactgctactgttattcgtggtcatcttta-tatac-agggtgtcaaacttggcactggttatactctttcagatttgcccgtatatgttactgtagctaagg--tgcaagtactttgtacctataaacgtgcctttttagataagttagat---gttaatagtggttttgctgtttttgttaagtctaaagttggtaactatcgtttaccgtcta---------------------------------------------gtaaacctagtggtatggatactgccttgttaagagcttaaatctaaactat-taggatgtcttatactcccggtcatt---atgctggaagtagaagctcctctggaaatcgttcag------gaatcctcaagaa---aacttcttgggctgaccaatctgagcgaaattaccaaacctttaatagaggcagaaaaacccaacctaaattcactgtgtctactcaaccacaa------ggaaatactatcccacattattcctggttctccgggatcactcaatttcaaaaaggtagagactttaaattttcagatggtcaaggagttcccattgctttcggagtacccccttctgaagcaaaaggatattggtatagacacagccggcgttcttttaaaacagctgatggtcaacaaaagcagttgttaccgagatggtatttctactatctcggtaccggcccatatgccaatgcatcctatggtgaatccctcgaaggggtcttctgggttgctaatcaccaagctgacacttctactccctccgatgtttcgtcaagggatcctactactcaagaagctatccctactaggtttccgcctggtacgattttgcctcaaggctattatgttgaaggctcaggaaggtctgcttctaatagtcgaccaggttcacgttctcaatcacgtggacccaataatcgttcat---taagtagaagtaattctaattttagacat------------tcagattctatagtaaaacctgatatggctgatgagatcgctaatcttgttttagccaagcttggtaaagattcta---aacctcagcaagtcactaagcaaaatgccaaggaaatcaggcataaaattttaacaaaacctcgccaaaagcgaactcctaataaacattgtaatgttcaacagtgttttggtaaaagaggaccttctcaaaattttggtaatgctgaaatgttaaagcttggtactaatgatcctcagtttcctattcttgcagaattagctcctacaccaggtgcttttttctttggttctaaattagacttggttaaaagaga------ttc---cgaggctgactcacctgttaaagatgtttttgaacttcattattctggttctattaggtttgatagtactttaccaggctttgagacaattatgaaagttcttgaagagaatttaaatgctta---cgttaattctaatcagaacactgattctgattcg------------ttgagttctaaacctcagcgtaaaagaggtgttaaacaattaccagaa------cagtttgactctcttaatttaagtgctggta---------------ctcagcacatttcaaat---gattttactcctgaggatcatagtttacttgctact---cttgatga---------tccttatgt------agaaga------ctctgttgcttaatgagaatgaatcctaattcgacactaggtgg-taacccctcgcta-ttattcggaataggacactctctatcagaatgaat-tcttgctgtaataacagatagagtaggttgttacagactatatattaattagtagaaattttatatttagacatttgattgttagagtag-ttataaggt-------ttagctgtagt-------ataaacg-cctccgggaagagctatcaattgta--gtgtttaatatatatattagtatatgattgaaattaattatagccttttggaggaattac--------------------------------------------------------------------------------------------
>AY884001_HumanHKU1_HKong_2003-03-
------------------------------------------------------------------------------------------------------------------------------------------------------ga-gcg--------------------attg------------------------------------------acgttcgt--ac--cgtctatcagcttac--gatctcttgtcagat--ctca-----ttaa--atctaaacttttta--aaca--------agattccctgtt-atccatgcttgtgagtg-----tggtttaatcataatcttgt--attttactttccacacttttcatctctctgccagtgacgtgttggttgtcctca----g------------cgtccctcccataggtcgcaa---------------------tgattaaa---accagcaaatacggtctcggcttcaagtgggcgccagaatttcgttggctgcttccggatgcagcggaggagttggctagtcctatgaagtcagatgagggtgggttatgcccctctactggtcaagcgatggaaagtgttggatttgtttatgataatcatgtgaagatagattgtcgctgcattcttggacaagaatggcatgtgcagtcaaatcttatccgtgatatttttgttcatgaagatctacatgttgtagaagttctaactaaaacagccgtaaagtccggtacggcaattttaattaaatcacctttgca---------------------tagcttgggtggttttcctaaagggtatgttatgggcttgtt---------ccgttcatacaagactaaacgtt------------------atgttgtacatcatctttctatgactacatctactactaatttt------ggtgaagattttttgggttggattgtaccttttggttttatgccatcttatgttcacaaatggtttcaattctgtaggttgtatat-----------tgaagagagtgatttaataatttcaaattttaa--------------------------------atttgatgattatgattttagtgtagaagatgcttatgctgaggttcatgctgagcctaaaggtaaatattcacaaaaagcttatgctttacttagacaatatcgtggtattaaacccgtactctttgtagaccagtatggttgtgactattctggtaaattagcagattgtcttcaagcttatggtcattattctttgcaagatatgagacaaaagcagtctgtatggcttgccaattgcgactttgatattgtagtggcttggcatgtagttcgtgattcacgatttgttatgcgcctgcagactatagctactatttgtggtattaaatatgttgcacaacctacagaagatgtagtagatggagctgtagttatacgtgaacctgtacatttattatctgctgatgcaatagttttaaagcttcctagtttgatgaaagttatgactcatatggatga---------tttttctattaaatctatatacaatgttgatttgtgtgattgtggttttgttatgcagtatggttatgtagattgttttaatgataattgtgatttttatggttgggtttcaggtaatatgatggatggtttttcttgtccattgtgttgtacagtttatgactctagtgaagttaaagcccaatcatctggtgttattcctgagaatcctgtgttatttactaatagtac------------tgatactgttaaccctgattcttttaatttgtatggttattctgttacaccatttggttcttgtatatattggtcaccgcgtcctggattgtggattcctatcattaaatcttcagtcaagtcttatgatgatttggtttattcaggtgtagtaggttgtaaatctattgttaaagaaactgctcttattactcatgcactttacttagattatgttcaatgtaagtgtggtaa------tcttgaacaaaatcatattcttggtgttaataattcttggtgtaggcaactgttgcttaatagaggtgattataatatgcttttaaaaaatattgacttgtttgttaagcgtcgtgctgattttgcttgcaag---tttgcagtttgtggagatggttttgtaccttttttactagatggtttaattccccgtagttattatcta---------attcagagtggtattttctttacatctttgatgtctcaattttcacaagaagtttctgatatgtgtttaaaaatgtgtattttgtttatggacagagtttcagttgctacattttatatagagcattatgttaataggttggttactcaatttaagtta-ttgggtactacacttgttaataaaatggttaattggtttaataccatgttagatgctagtgcacctgctacaggctggcttctttaccaattattgaatggtctttttgtagtatctcaagccaactttaattttgttgctttaatacctgattatgctaaaattttagttaataaattttacactttttttaagttattattagagtgtgttacagttgatgttttaaaagatatgcctgttcttaaaactattaatggtttagtttgtattgtaggcaataagttttataacgttagtacagggttaattc---------------------------ctggttttgttttaccatgtaatgcacaggaa---------caacaaatttatttttttgaaggcgttgcagaatctgttatagtagaagatgatgttattgagaatgtcaaatcttctttatcatcttatgagtattgtcaaccacctaaatctgtagaaaaaatttgtattatagataatatgtacatgggtaagtgtggtgataaatttttccctattgtcatgaatgataaaaatatttgtcttttagatcaggcttggcgttttccatgtgcaggtagaaaagttaattttaacgagaaacctgttgttatg---------gagattccgtctttgatga---cagttaaggttatgtttgatttagattctacttttgatgatattttaggtaaagtttgttcagaatttgaagtagaaaagggtgttactgtagatgattttgtcgctgttgtttgtgatgctatagagaatgctttaaactcttgtaaagatcatccagtggttggttatcaagttcgtgcatttttaaataaacttaatgagaacgttgtttatttatttgatgaggctggtgatgaagcaatggcctctcgtatgtattgtacttttgctattgaggatgttgaagacgttatcag---tagtgaagctgttgaagatactattgatggtgtcgttgaagacactat---t------------------------------------------------------------aatgatgatgaagatgttgttactggtgacaatgacgatgaagatgttgtt---------------------------------------------------------------------a---------------------------------------------------------------------------------------------------------------------------------------------------------------------------ctggtgacaatgacg------------------------------atgaagatgttgttactggtgacaa------------------tgacgatgaagatgt------------------------------------------------------------tgttactgg------------------------------------------------------------------------------------------tgacaatgacgatgaagatgttgttactggtgataa----------------------------------------------------tgacgatgaagatgttgttactggtgaca---atgacgatgaagatgt--------------------------------------------------------------------------------------------------tg------------------------------------------------------------------------------------------ttact------------------------------------------------------------------------------------------------------------------------------------------------------ggtgacaatgacgatgaagatgttg---------------------------------------------------------------ttactggtgacaatgacgatgaagatgtt--------------------------------------------------------------------------------------------------------------gttactggtgacaatg---------------------------------------------------------------------------------------------------------------acgatgaagatgttgttact-----------------------------------------------------------ggtgacaat--------------gacgatgaagatgttgttactg--------------------------------------------------------------------gtgacaatgacgatgaagagattgttactggt---------------------------------------------------------------------------gacaatg---------------------------------------------------------------------------------------atgaccaaattgttgttactggtgatgatgtagatgatat-----------------------------tgaaagtgtctatgattttgatactta---taaagctctttt--------------------------------------------------------------------------------------------------------agtttttaatgatgtctataatg----------------------------atgctttgtttgttagttatggttctagtgttgaaacagaaaca-------------------------------------------------------------------------------------------------------------------------------------------------------------------------------------------------------------------------------------------------------------------------------------------tattttaaagttaatggtttatggtcacctactattacacatactaactgttggttgcgttctgtgttacttgtaatgcagaaattaccttttaagtttaaggatttagctattgaaaatatgtggttatcttataaggtgggttataatcaaagttttgttgattatttactgaccactattcctaaagctattgttttgcctcaaggtggttatgtagctgactttgcttattggtttttaaaccagtttgatattaatgcgtatgctaattggtgttgtttaaaatgtggtttttcttttgatttaaatggtttggatgctgtgtttttttatggagatattgtgtctcatgtttgtaag---tgtggacataatatgactctaatagcagcggacttaccttgtacattacatttttcattatttgatgacaatttttgtgctttttgcacccctaaaaaaatttttattgctgcatgtgctgtggatgtaaacgtttgtcattctgtagctgttataggtgat---------gaacaaatagatggtaagtttgttactaaatttagtggtgataaatttgattttatagtaggttatggaatgtcatttagtatgtcttcttttgagttagctcaattgtatggtttgtgtataacacctaatgtatgttttgttaaaggtgatattataaatgttgctagacttgttaaagctgatgttattgttaaccctgctaatgggcatatgctccatggtggtggagttgcaaaagctatagctgtagctgcaggtaaaaaattttctaaagaaactgctgctatggttaaatctaaaggtgtttgccaagtaggagattgttatgtttctaccggtggtaaattatgtaaaacaattcttaatattgtaggtcctgatgctagacaagat---ggaagacaatcttatgttttgttagcacgtgcttataagcatcttaataattatgattgttgtttgtctactctcatatcggctggtatatttagtgttcctgctgatgtgtcattaacttaccttctaggtgttgttgataaacaagttatccttgttagtaataataaagaagattttgatattattcaaaaatgtcaaattacttcagttgttggtactaaagcattggctgttagattaactgctaatgtaggccgtgttattaaatttgagacagatgcatacaaacttttcttgagtggtgatgattgttttgtttcaaattcttctgttatacaagaagttttattgcttcgtcatgatatacaattgaataatgacgttcgtgattatttgttgtctaagatgactagtcttcccaaagattggcgtcttatcaataaatttgatgttattaacggtgttaaaactgttaagtactttgagtgtcctaattctatttatatatgtagtcagggtaaagactttggttatgtatgtgatggttctttttataaagcaactgttaatcaagtttgtgtgttattagctaagaagatagatgttttgcttactgtagatggtgttaattttaaatctatttctcttactgtaggtgaagtttttggtaaaatacttggtaatgttttctgtgatggcattgatgttactaagttaaagtgtagtgatttttatgccgataaaattttatatcagtatgaaaatttgtctttagctgatatttctgctgtacaaagttcatttgggtttgatcagcaacaattgcttgcttactataat---tttttaacagtatgtaaatggtctgtagttgttaacggtccatttttttcttttgaacagtctcataataattgttatgtgaatgtagcttgtcttatgttgcagcatattaatcttaaatttaataaatggcagtggcaggaagcatggtatgaatttcgtgctggcagaccacataggttagttgctcttgttttagctaaaggtcattttaaatttgatgaaccatcagatgctactgattttattcgtgttgttttgaaacaagctgatttatcaggtgcaatttgtgaattagaacttatttgtgattgtggtattaaacaagaaagtcgtgttggtgttgatgctgttatgcattttggtacattagcaaagactgatctttttaatggttataagattggctgtaattgtgcaggtagaattgtccattgtactaaattgaatgtaccatttttgatttgttctaatactcctctgagtaagga------tt---tacctgatgatgttgttgcagctaacatgtttatgggtgtaggtgtaggccattatacacatttgaaatgtggttcaccttaccaacattatgatgcttgtagtgttaaaaaatatacaggtgttagtggttgtttaactgactgcttgtatctt------------aaaaatttaacccagacttttacatctatgttgactaattattttttggatgatgttgaaatggttgcttataaccctgatctttcacaatattattgtgataatggtaagtattatacaaaacctattataaaggctcagtttaaaccatttgctaaagttgacggtgtttatactaactttaagttagttggacatgatatttgtgctcaattgaatgataagttaggttttaatgtagatttgccgtttgttgagtacaaagtaacagtctggcctgtagctactggtgatgttgttttggcatctgatgatttatatgttaaacgttattttaaaggatgtgaaacttttggtaagcctgttatttggctttgtcatgatgaagcatcattgaattctcttacttattttaataaacctagttttaaatctgaaaatagatatagtgttttgtctgttgat------------------------------------------tctgtatctgaggagtcacaa-ggtaatg---------------------------------------------------tggttacttctg----------------------ttatggaatcgcag---------------------------------------attagtactaaagaggttaagttaaagggtgttagaaagactgttaaaatagaagatgctattattgttaatgatgaaaatagttctattaaggttgttaaaagtttatctttagttgatgtttgggatatgtatttgacaggttgtgattatgttgtttgggttgctaatgaattgtcacgcctagttaaatcaccaacagttagggaatatatacgatatggtattaaacctattactatacctatagatttgttatgtttaagagatgataatcaaa---ctcttttagttcctaaaatttttaaagcaagagctatagaattttatggttttttgaagtggttgttt---------------atttatgtttttagtttattacattttacaaatgataaaaccattttttatactacagaaatagcttctaagtttacttttaatttgttttgtttggctcttaaaaatgcttttcagacatttagatggagtatatttataaaaggttttcttgttgtagccactgtgtttttgttttggtttaattttttgtatataaatgttatttttagtgatttttatcttcctaatattagtgtttttcctatttttgtgggaagaattgttatgtggataaaggctacttttggtttggttacaatttgtgatttttattctaag------ttaggtgtaggttttacaagtcatttttgtaatggtagttttatatgtgaattgtgttattctggttttgatatgttggatacatatgcagctatagattttgttcagtatgaagtagatagacgtgttttatttgattatgttagtttagtcaaattaattgttgaactcgttattggttattcattatatacagtatggttttatccattattttgtcttattggtttacaattatttactacatggttgcctgatttgtttatgttagaaactatgcattggttgattagatttattgtatttgtagctaatatgttacctgcttttgtcttgttgcggttttatatagttgttactgctatgtataaagtagttggttttattaggcatattgtttatggttgtaataaagctggttgtttgttttgttataaacgaaattgtagtgttcgtgttaagtgtagtactattgttggtggtgtaattcgttattatgatattactgctaatggtggtactggtttttgtgttaaacatcaatggaattgttttaattgccattcttttaaaccaggtaacacttttataactgtagaagctgctatagaactttctaaagagcttaaacgacctgtaaacccaactgatgcttcacattatgtagttactgatattaagcaagttggttgtatgatgcgtttgttctatgatagagatggacagcgtgtttacgatgatgttgatgctagtttatttgtagatattaataatctgttacattctaaagtcaaagttgttcctaatttgtatgtagttgtagtagagagtgatgctgatagagctaattttctgaatgctgttgtgttttatgcacaatcattgtataggcctatattacttgtagacaaaaagttaattactacagcttgtaatggtatctctgtaacccagactatgtttgatgtttatgttgatacttttatgtctcatttt---gatgttgatagaaagagttttaataattttgttaacattgctcatgcttctcttagagagggtgtgcaattagaaaaggttttagatacttttgtgggatgtgta---cgtaaatgttgttccattgattcagatgttgaaacaagatttattactaaatctatgatatctgcagtagctgctggtttggaatttactgatgaaaattataacaatttggtacctacatatttaaagagtgataatattgtagctgcagatttaggtgttcttatacagaatggtgctaagcatgtacagggtaatgttgctaaggcagctaatatttcttgtatatggtttattgacacttttaatcaacttactgctgatttacagcataaattaaaaaaagcatgtgttaaaactggcttgaagttaaaattgacttttaataagcaagaggcaagtgttcctattcttacaacgcccttttcacttaaaggaggtgttgtattgagtaattt---------------------------------------------------------------------------gttatatatattattttttattagtttaatctgttttatattattgtgggctttactgcctacatatagtgtttataagtctgatattcatttgcctgcttatgctagttttaaagttattgataatggtgttgttagagatatttcagttaatgatttatgttttgctaataaatttttccaatttgatcaatggtatgagtccacttttgggtctttttactatcataattctatggattgccctattgttgtggcagttatggatgaagatattggttctactatgtttaatgttcctactaaagttttgagacatggctttcatgttttacattttctaacttatgcatttgctagtgatagtgttcagtgctatacaccacatattcagatttcttataatgatttttatgctagtggttgtgttttatcatctttgtgtactatgtttaaaagaggtgatggtacaccacatccttattgttattcagatggtgttatgaagaatgcttctttgtatacatctttggttccacatacacgttatagccttgctaattctaatggttttataagatttcctgatgttattagtgaaggtattgtacgtattgtaagaacgcgctctatgacttattgtagagtgggtgcatgtgaatatgccgaagagggtatatgttttaattttaatagttcctgggttttgaataatgattattatagaagtatgcctggaactttttgtggtagagatctttttgatttgttttatcaattttttagtagtttaattcgtcctatagatttcttttctcttactgctagttctatttttggagctatattggctatagtcgttgtcttggttttttattatttaataaaacttaagcgtgcttttggagattatactagtgttgtagttataaatgttattgtttggtgtattaattttcttatgctttttgtttttcaagtttatcctatttgtgcatgtgtctatgcttgtttttatttttatgtaacattgtattttccttctgaaattagtgtaattatgcatttgcaatggattgttatgtatggtgctataatgcctttttggttttgtgtcacatatgtagctatggttattgcaaaccatgttttatggttattttcatattgtaggaaaattggtgttaatgtatgtaatgatagtacatttgaagaaacatctcttactacttttatgattactaaagattcttattgtagattaaagaattctgtttctgatgttgcttacaatagatatttgagtttgtataataagtatcgttactatagtggtaaaatggatactgctgcctatagagaagcggcgtgttctcagttagctaaagctatggaaacatttaatcacaataatggtaatgatgtcttataccaacctcctacagcatctgtttctacatcttttttgcaatcaggtattgtaaagatggtatctcctacgtcaaaaattgaaccttgtattgttagtgttacttatggtagtatgactttgaatggtttatggttagatgacaaagtttattgtcctcgtcatgttatatgtttatcctctaatatgaatgaacctgattattctgccttattatgtagagttactctaggtgattttactataatgtctgggcggatgagtttaacagttgtgtcttaccagatgcagggctgtcaacttgttttgacagtctctttacaaaatccttacactccaaaatatacttttggtgttgttaaacctggtgaaacttttactgttttagctgcgtataatggccgaccacaaggggcatttcatgttactatgcgtagtagttatactattaaaggttcttttttgtgtgggtcatgtggatctgttggttatgtattaacaggtgatagtgttaagtttgtatatatgcatcaattagagctcagtactggttgtcacactggcactgattttactggtaatttttatggtccatatagagatgctcaagttgtacagttgccagttaaggactacgtccaaactgttaatgttattgcttggctctatgcagctatacttaataattgtgcttggtttgtacaaaatgatgtttgttctattgaagattttaatgtttgggctatgacaaatggttttagccaagtaaaagcagatcttgttttagatgctttggcttcaatgacaggtgtttctattgaaactttattggctgctattaagcgtctatatatgggatttcaaggtcgtcaaatactaggaagttgtacttttgaagatgaattggcaccttctgacgtttatcaacaattggctggtgttaaattgcaatctaaaacaaaaagatttattaaagaaacaatttattggattttgatatctacatttttgtttagttgtataatttctgcatttgttaaatggactatatttatgtatattaatacacatatgattggtgttacattatgtgtactttgttttgttagttttatgatgttactagttaaacataagcatttttatttgactatgtatataattcctgtactctgtaccttgttttatgtaaattatttagttgtctataaggaaggttttagaggtcttacttatgtctggctctcatattttgttcctgctgtgaattttacttatgtttatgaagtattttatggttgtattttatgtgtttttgctatttttataactatgcatagtattaatcatgacattttttctttgatgtttttggttggtagaatagttactttaatttctatgtggtattttgggtcgaatttagaagaggatgttttgttatttattacagcctttttaggtacttatacatggaccactattttgtcattagctatagcaaaaattgttgctaattggttgtctgttaatatattttattttacagatgtaccttatattaaattgattcttttgagttacttatttatagggtatattttatcttgttattggggatttttctctcttttaaacagtgtttttagaatgcctatgggtgtttataattataaaatttctgttcaagaattgcgttatatgaatgctaatggcttacgtccaccccgtaatagttttgaggctattttgttaaatttaaaactgcttggaataggtggcgtgccagttattgaagtttctcaaattcaatcaaaattgactgatgtgaaatgtgctaatgttgttttgttaaattgtttacagcatttgcatgttgcttctaattctaggttgtggcagtattgtagtattttacataatgaaatactatctacttcagatttaagtgtagcttttgataagcttgctcaattattgattgttttattcgccaatcctgctgcagttgatactaagtgtcttgcaagtatagatgaagttagcgatgattatgttcaagatagtactgttttgcaggctttgcaaagtgagtttgtaaatatggctagttttgttgaatatgaagtcgcaaagaaaaatttggctgatgctaaaaatagtggttctgttaatcaacaacagataaaacagttagaaaaggcatgtaatatagctaagtctgtgtatgaacgcgataaagctgtagctcgcaaactggaacgtatggcagacctagcacttactaacatgtataaagaggctcggattaatgataagaagagtaaagttgtttccgctttgcagacaatgctttttagcatggttcgtaaattggataatcaggctttaaattctattctggataatgctgttaaaggttgtgtacctttgaatgctattccagcgctggctgctaatactttaactataataataccagataaacaagtttttgataaagttgttgataatgtttatgttgcatatgctggtagtgtatggcatatacagactgttcaagatgctgatggtattaataaacagttaactgatattagtgttgattctaattggcctcttgttattattgctaacaggtataatgaagttgctaatgctgttatgcagaataatgagttgatgcctcataaattaa-aaatacaagttgttaatagtggttctgatatgaattgtaacattcctactcaatgttattataataatggtagtagtggtagaatagtttatgctgttcttagtgatgttgatggtcttaagtatactaagataataaaagatgatggaaattgtgttgttttagagcttgatcctccttgtaaattttctatacaagatgttaagggacttaaaattaagtatctttattttattaaaggatgtaacactttagctagagggtgggttgttggtactttatcttcaacaattagattgcaggctggtgttgctactgagtatgcagctaattcttctatactttcattatgtgcattttctgtagatcctaagaaaacttatttagattatatacaacaaggtggtgtacctataattaattgtgttaaaatgctctgtgatcatgctggtactggtatggctattactattaaacctgaggctactattaatcaagattcttatggtggtgcctcagtttgtatttactgccgtgcacgtgtagagcatccagatgtagatggtttgtgtaaattacgtggtaaatttgtacaagtccctttgggtataaaagatcctattctctatgtgttaacacatgatgtttgtcaagtttgtggattttggagagatggcagttgttcctgtgtaggttcaggtgtcgctgttcaatctaaagatttaaattttttaaacgggttcggggtactagtgtgaatgcccgtctagtaccctgtgctagtggtttatctactgatgttcaattaagggcatttgatatttgtaatactaatagagctggtataggtttatattataaagtgaattgttgccgttttcagcgtatagatgacgacggtaataaattggataagttctttgttgttaaaagaactaatctagaagtttataataaagagaaaacttattatgagttgactaaaagttgtggtgttgtggctgaacatgatttctttacatttgatattgatggtagtcgtgtgccacatatagttcgtaagaacctctcaaagtatactatgttagatctttgctatgcattgcgccattttgattgtaatgattgttcagtattgtgtgaaattctttgtgagtatgctgattgtaaagaatcctacttttctaagaaagattggtatgattttgttgaaaatcctgatattattaatatttataaaaaattaggccctatttttaatagagctttacttaatactgtcagttttgcagatactttagtaaaagtaggtttagttggtgttttaactttagataatcaagacttgtatggtcaatggtatgattttggtgattttatacaaacagctccaggttttggtgtggcagttgcagattcttactattcttatatgatgcctatgttgactatgtgtcatgtattagattgtgaattatttgttaatgatagttatagacaattcgatcttgtacagtatgattttactgattataagttagaattgtttaataagtattttaagtattggggtatgaagtatcatcctaatactgtggattgtgataatgataggtgtattattcattgtgctaattttaatatattatttagtatggtcttacctaatacttgttttggtcctcttgttagacaaatttttgtagatggtgttccgtttgttgtttcaattggttaccattataaagagttaggtgtagttatgaacttggatgttgatacacaccgctatcgtttgtctcttaaagacttacttctttatgcagcagatcctgctatgcatgttgcatctgctagtgctctgcttgatttacgaacttgttgttttagtgtagctgccattacaagtggtataaagtttcaaactgttaaaccaggtaattttaaccaagatttttatgagtttgtcaaaagtaaaggcttgtttaaagagggtagtacagttgatttgaaacactttttctttactcaagatggtaatgctgcaattactgattataattattataagtataatttacctactatggttgatattaagcagttattgtttgtattagaagttgtttataagtattttgaaatttatgatggtggttgtataccagcatcacaagttattgttaataattatgacaaaagtgctggttatccatttaataaatttggtaaagctagactttattatgaggcattatcatttgaggagcagaatgaaatttatgcatatactaaacgtaatgtgttgcccactttaactcaaatgaatttaaaatatgctattagtgctaagaatagagctcgtactgttgcaggtgtttccattcttagtactatgacaggtcgaatgtttcatcaaaaatgtttgaagagtatagcagctactcgtggtgttcctgttgttataggaactactaaattttatggtggctgggatgatatgttacgccatcttataaaggatgttgacaaccctgttcttatgggttgggattatcctaaatgtgatcgtgccatgccaaatattttgcgtattgttagtagtttagttttggctcgtaaacatgaattttgttgttcacatggtgatagattctatcgccttgcgaatgaatgtgctcaagttttgagtgaaatagttatgtgtggcggttgctattatgttaagcctggtggtactagcagtggtgatgcaaccactgcttttgctaactctgtttttaatatatgtcaagctgttactgctaatgtttgttctcttatggcttgtaatggccataagattgaagatttaagtatacgcaatttacaaaaacgcttatactctaatgtttatcgtacagattatgttgattatacatttgttaatgagtattatgaatttttatgtaagcattttagtatgatgattttgagtgatgatggtgttgtttgttataactctgattatgctagtaagggttatatagccaatataagtgtttttcaacaagttttgtactatcagaataacgtttttatgtctgaatctaaatgttgggttgaaaatgatattactaatggtcctcatgaattctgttcacaacatactatgttggttaagatagatggtgactatgtttatctaccctatccagacccttctagaattttaggagctggttgttttgttgatgatttattgaagactgacagtgttcttttgatagagcgctttgtaagtctagctatagatgcttaccctttagtacaccatgaaaatgaagaataccaaaaagtttttcgtgtatatttagaatatataaaaaaactatataatgatcttggtaatcagatcttagatagttatagtgttattttaagtacttgtgatggtttaaagttcactgatgaatcattttataagaatatgtatttaaaaagtgccgtgatgcagagtgtaggtgcatgtgttgtttgttcatcacagacgtctttgcgttgtggcagttgtatacggaagcctttgttgtgttgtaaatgttgctatgatcatgttatggcaaccaatcataaatatgttttgagtgtttcaccttatgtgtgtaatgcacctaactgtgatgtgagtgatgtcaccaaattatatttgggtggtatgtcttattattgtgaaaaccataaacctcattattcatttaagttagttatgaatggtatggtctttggtttgtataaacaatcttgtacaggttcaccttatatagatgattttaataagatagctagttgtaaatggacagaagttgatgattatgttctggcaaatgagtgtattgaacgtttaaagttatttgctgcagaaactcaaaaggcaactgaagaagcttttaaacaaagctatgcttctgctactattcaagagattgttagtgatagagaaattattttgtgttgggagacaggtaaagttaaaccaccacttaataaaaattatgttttcactggctatcattttactagtactggtaagacagttttaggtgagtatgtttttgataaaagtgaattaactaatggtgtttattatcgcgctacaactacttacaaactttctataggtgatgtttttgtcttaacatcacattctgtagctaatctaagtgcacctacacttgttccacaagagaactatgctagtataagattttctagtgtttatagcgttcctttgctgtttcaaactaatgttgctaactatcagcacattggaatgaaacgttattgcactgtgcaaggtcctcctggtacgggcaagtctcaccttgctataggtttagctgtttattactatacagcacgtgtagtttatactgctgctagtcatgctgctgtagatgcattgtgtgaaaaagcttataagtttttaaatattaatgactgtacacgcattatacctgctaaagttcgtgtagattgttatgataagtttaaaattaatgatactacttgtaagtatgtttttactacaataaatgcattaccagagttagtcacagatattgttgttgttgatgaagttagtatgcttactaattatgaattgtctgttataaatgctcgtgttaaagctaaacattatgtatatattggagatcctgctcagttacctgcaccacgtgtgctattgagtaagggttctttagaacctaggcattttaattctattactaaaataatgtgctgtttaggtcctgatatttttttgggaaattgttatagatgtcctaaagaaattgtagaaactgtttcagcattggtttatgataataaacttaaggctaagaatgataatagttcattatgctttaaagtatattttaagggacagacaacacatgagagttcaagtgctgtaaatattcaacaaatatatttaattagtaaatttttgaaagctaatccagtttggaatagtgctgtttttattagtccttataatagtcagaactatgttgctaagcgtattttaggtgttcaaacacaaactgttgattctgctcaaggttctgaatatgattatgttatatattcacaaacagcagaaacagctcattctattaatgttaatcgatttaatgttgccataactagagccaagaagggtattttctgtgttatgagtaatatgcaattatttgaatctcttaattttattactttacctttagataaaattcagaatcaaactttatctcgtttgcattgtactactaatctttttaaagattgtagtaaaaattttttaggttaccacccagctcatgctccttcatttttatcagttgatgataaatataaggtcaacgaagatttggctgtttgtttaaacatttgtgaacctgttttaacatattctcgtttaatatctctcatggggtttaaattggatttgactcttgatggttattctaaattttttattactaaagacgaagctattaaacgtgttagaggttgggttggttttgatgtagaaggagcccatgctacgcgtgacaacattggaacaaactttccattgcaaataggtttttcaactggtgttgattttgtagttgaagctactggcttatttgctgagagagattgttatatatttaaaagaactgttgctaaagctcctcctggtgataactttaaacatttaataccccttatgtcgaaaggtcaaaagtgggatgttgttagaatcagaattgttcaaatgttgtctgattatcttttggatctttctgatagtgtagtatttattacttggtctgccagttttgaacttacgtgtttaaggtattttgctaaattaggtagagagctcaattgtgatgtgtgtcctaatcgtgcaacatgctataattctagaactggttattacggttgttggcgccatagttatacttgtgattatgtgtataacccgcttattgtagatatacaacagtggggttacacaggttctttaactagtaatcatgatataatttgtaatgtacataaaggtgcacatgttgcatcatctgatgcaattatgactcggtgtttagcaatctatgattgtttttgtaaatctgttaattggaatttagagtatccaataatttccaatgaggttagtataaatacatcttgtaggttattgcagcgtgttatgcttaaagctgccatgctatgtaatagatacaatttatgttatgacattggcaatcctaaaggtattgcttgtgtcaaagattatgaatttaaattctatgatgcttctcctgttgtcaagtctgttaaacagttgttttatgtttatgatgttcataaagataattttaaggatggtttatgtatgttttggaattgtaatgttgataaatatccatctaattcaattgtttgtagatttgatactcgggtattaaataaattaaacctccctggatgtaatggtggtagtttgtatgttaataaacatgcatttcatactaatccttttaccagaacggtctttgaaaatcttaaacctatgccatttttttactattcagatactccttgtgtgtatgtagatggtttggaatccaaacaagttgattatgtgcctttaagaagcgctacttgtatcacacgatgtaatttaggtggtgctgtttgttctaagcatgctgaagattattgtaaatatcttgagtcttataatgtagctactacagcaggctttactttttgggtttataagacttttgatttttataatttatggaatactttcactatgttgcagagcttagaaaatgtaatatataatttggttaatgctggtcattatgatggacgtataggtgaattgccttgtgctattatgaatgacaaagttgttgttaagattaataatgtagatactgttatttttaaaaataatacatcacttcctactaatatagctgttgaattatttacaaaacgtagtattcgccatcaccctgaacttaagattcttagaaatttgaatattgatatttgttggaagcatgtcctttgggattatgttaaagatagtttgttttgtagttctacctatggtgtctgcaaatacacagatttaaattttattgaaaatttgaatgtactttttgatggtcgtgacaatggtgctttagaagcttttagaaaagcaagaaatggtgtttttattagtactggaaaattaagtagtttgtctatgattaaaggtccgcaacgagctgatttaaatggcgtaattgtggataaagttggagaactcaatgttgagttttggtttgctatgagaaaagatggtgacgatgttatcttcagccgtgcagacagcctaagcccaagccattactggagcccacaaggtaatctaggtggtaatt---------gtgcaggtaatgccagcggtaatgatgctctagcgcgttttactatctttactcagagtcgtgtattgtcaacctttgaacctcgctcagatttagaacgggattttattgatatggaggatagtctgtttatagccaaatatggtttagaagattatgcatttgatcatatagtttatggtagttttaattataaagttataggaggtttgcacttgcttataggtttatttcgtagactaaaaaaatctaatttggtaattcaagagtttttgcagtatgattctagtattcattcatatttcattactgatcaagagtgtggtagtagtaagagtgtttgtacagttattgatttattattagatgactttgttgttattgttaagtcattaaatttgaattgtgttagtaaagttgttaatattaatgttgactttaaggactttcaatttatgttgtggtgtaatgataataaaattatgactttttatcctaaaatgcaagctactagtgactggaaacctggttattctatgcctgttttatataagtatttgaatgttccattagagagagtttctttatggaattatggtaaagctattaatttaccaacaggttgtatgatgaatgttgctaagtatactcaattatgtcagtatttaaatactacaacattagctgttcctgttaatatgcgtgtcttacacttaggtgcaggatctgataaagaagtagcccctggttctgctgttttaagacagtggttaccatctggtagtattcttgtagataatgatttaaatccttttgttagtgatagtttagtcacttattttggagattgtatgactttaccatttgattgtcattgggatctgataatatctgatatgtatgatcctcttactaagaatattggtgattataatgtgagtaaggatggtttctttacttatatttgttatttaattcgtgataaattatctttgggtggtagtgttgctataaaaattacagaattttcttggaatgctgacttatataaattaatgagttattttgcattctggacagttttttgtactaatgtaaatgcttcttctagtgaagggtttttaataggtataaattatttgggtaagtcctgctttgaaatagatggcaatgttatgcatgccaactatttgttttggagaaatagtacaacatggaatggtggtgcttatagtttatttgatatgtctaaattttctttgaaattggctggcactgctgtagtaaatttaagaccagatcaattaaatgatttagtttattctcttattgaaagaggtaagttattagtgcgtgatacgcgtaaagaaatttttgttggtgatagtcttgtaaacacttgttag--atctt----------------------------------------------------------------------------------------------------------------------------------------------------------------------------------------------------------------------------------------------------------------------------------------------------------------tcagtttgttaatattaaa-------------------------------------------------------------------------------------------------------------------------------------------------------------------------------------------------------------------------------------------------------------tctaaactatgttaattatatttt----------------------------------------------------------------------------------------------------------------------------------------------------------------------------------------------------------------------------------------------------------------------------tattttttaattt--------------------------------------------------------------------------------------------------------------------ttgtta-----------tggttttaatgaacctt---tgaatgttgtgtctcatttaaaccatgactggtttttatttggtgatagtcgttctgattgtaaccatattaataatttaaaaattaaaaattatggttatttggatattcaccctagtttgtgtaataatggtaaaatttcatctagtgctggtgattctatttttaagagttatcattttacccggttttataattacactggcgagggtgatcaaattattttttatgagggtgttaatttcaatcctcatcataggtttaagtgcttctttaatggtagtaatgatgtatggatttttaacaaggtgaggttttatcgtgctttatattctaatatggctctttttcgctatcttacctttgttgatattctttacaatttttctttttctattaaggctaatatt---tgtaat------------agtaatat---------tttatcacttaataatcctatttttatt------------------agtactaattattctaag---gacgtttatttcactttatcagggtgttctttgtatttagtacctctttgtcttttt---------------------------------------------aaatctaattttagtcagtactattataatatggatact-ggctttgcttatggttat---------------------------tctaattttgtttcttctgatttagattgtacatatatttctcttaaacctggttcttataaaattttttctactggttttgttttatccatacctactaaagctctttgctttaataaatctaaacaatttgtacccgtgcaggttgttgattctaggtggaacaatcttcgtgcatcggatacttcattatccgatgcatgtcagttgccttattgttattttcgcaattcttctggtaattatgttggcaa---atatgatattaatcatggtgataatggttttacttctattctatctggtcttttatataatgtctcttgtatttcttattatggctcctttttgtatgacaattttaca---------tcaatttggcctcgtttttcttttggtaattgtcctacatctgcttatattaaa---------ttaaa---------ttgtttctatgatcctttgcctattattttacaaggtattttattatttttagctttattgtttattgtgtttttactttttctagtttaccatggctaat---atta-----------------------------------aatctaaacatgtttttaat---tatttttattttgcctacaac------actagctgttataggtgattttaattgtactaactcttt---------------tattaatgattataataaaaccattccgcgtataagcgaggatgttgttgatgtatctcttggtttgggcacatattatgttcttaaccgtgtttatttaaatactaccttgttatttacaggttattttcctaaatctggtgctaattttagagacttggctttaaagggttctaaatatttgagtactctctggtataaaccaccttttctgtcagattttaataatggtattttttctaaggttaagaatactaa---gttatatgttaataatactttgtatagtgaatttagtactatagttataggtagtgtttttgttaatacttcttatactattgttgttcaacctcaca------------------------------------atggtattttggagattacagcttgtcagtatactatgtgtgaatatcctcacactgtttgtaagtctaa------gggtagtattcgtaatgaatcttggc---acattgattcttcggaacctttatgcttgtttaagaaaaattttacttataatgtttctgcagattggctgtattttcatttttatcaagaacgtggtgttttttatgcatattatgcagatgtaggtatgcctaccactttcttatttagtttatatttaggtactattttatctcattattatgttatgcctttgacttgtaaggctatatcttcaaatactgacaatgaaactttagaatattgggttacaccgctatctagacgtcagtatcttcttaattttgatgagcacggtgttattactaatgccgttgattgttcaagtagttttcttagtgagattcaatgtaaaactcaatcttttgcacctaatactggtgtttatgatttgtctggttttactgtaaagcctgttgcaactgtttatcgtcggattcctaatttacctgattgtgacattgacaactggcttaataatgttagtgtaccttcacctcttaattgggaacgtagaattttttctaattgtaacttcaatttaagcactttacttcgtctagttcatgttgattctttttcttgtaataatcttgataaatctaaaatttttggtagttgctttaatagtattactgttgacaagtttgctatacctaatcgcagacgagatgatttgcaattgggcagttctggctttttgcaatcatctaattacaaaatagatatttcttctagttcttgtcaattgtattatagtttacctttagttaatgttactattaataactttaatccatcttcttggaataggaggtatggttttggtag------------------ttttaatgtgtcttct---------------tatgacgttgtttattctgatcattgtttttctgttaacagcgacttt---------------------tgcccttgtg------------------cagatccgtctgttgttaattcttgtgttaa---------------atctaagcctctttctgccatttgtcctgctggtactaaa------tatcgtcattgcgacttgga------------------------------tactactctttatgttaataactggtgtagatgttcttgtctacctgaccccattt-------------ctacttattctcct------------aacacatgtcctcaaaagaaggtcgttgttggtataggtgaacattgtccaggtcttggtattaatgaggaaaaatgtggtacacaa------ttaaatcatagttcctgttcttg------------------------------------------------tagtcctgatgcctttttgggttggtcttttgatagttgtattagtaataatcgttgcaatattttttctaattttatttttaatggaattaatagtggcaccacttgttctaatgatttgttatattctaacactgaagtttctactggtgtttgtgttaattatgatctttatggcatcacaggccaaggtatttttaaagaagtttctgcggcttattataataattggcagaatcttttgtatgattctaatggtaatattattggttttaaagattttttgactaataaaacttacactatacttccttgttattctggtagagtgtctgctgcattttatcaaaattcttcttcaccagctttgctttatcgtaatttaaagtgtagttatgttttgaataat---atttcttttatctcacaaccatt---ttat---tttgatagttatcttggttgtgttttgaatgctgttaatttaactagctattctgtatcctcttgtgatttgcgtatgggtagtgggttttgtattgattatg---------ctttaccct------cttctcggcgtaagcgtagaggt------------atttcttctccttatcgctttgtaacttttgaaccctttaatgttagttttgttaacgatagtgttgaaactgttggtggtttatttgagattcagattcctactaactttaccatagctggtcatgaagaatttattcagactagttctcctaaagttactattgattgttcagcttttgtttgctctaattatgctgcttgtcatgatttattgtcggaatatggcactttttgcgataatattaatagtattttaaatgaagtcaatgatttacttgatattactcagttgcaggttgctaatgctttaatgcaaggtgttacacttagttctaatcttaatactaatctacactctgatgttgataatatagattttaaatctcttctaggttgtttaggttcacaatgtgg------------------ttcttcgtct---------agatctttgttagaggatttattattcaacaaggtcaaactttcagatgtaggttttgttgaagcttataataattgcactggtggtagtgaaattagagatcttctctgtgtgcaatcttttaatggtattaaagtattacctcccattttatctgagactcaaatttctggctatactacagctgctactgtggcggctatgtttccgccatggtctgctgctgctggtgtaccattttctcttaatgtacaatatagaattaatggtttgggtgttactatggatgttcttaataagaatcaaaagttaatagctaatgcttttaataaagctcttctttctatccagaatggttttactgctactaactctgctcttgctaaaattcaaagtgtcgttaatgctaatgctcaagcacttaatagtttgttacaacaattatttaataaatttggtgctattagttcttctttacaagaaattttgtctcgccttgataatttagaagctcaggttcagattgataggctcattaatggtcgtttgactgctttaaatgcttatgtttctcaacagcttagtgatattacacttattaaggctggagcttctcgtgctattgagaaggttaatgagtgtgttaaaagtcaatcccctcgtataaatttttgtggcaatggtaaccacattttatcattggttcaaaatgctccttatggtttgcttttcattcattttagttataaacctacttcttttaaaactgtcttagtaagtccaggtttatgtttatccggtgatagaggtattgcacctaagcaaggttattttattaaacaaaatgattcctggatgtttactggtagttcctattattacccagaa-ccaatttc--agataaaaatgttgttttcatgaatagttgctctgttaattttactaaagctccatttatttatcttaataattctataccaaatttgtctgattttgaagccgagttttctctttggtttaaaaatcatacttctatagcacctaatttaacctttaattctca---tattaatgctacttttttagatctgtattatgaaatgaatgttattcaggaatctattaaatctttgaacagtagttttattaatcttaaagaaataggtacttatgaaatgtatgttaaatggccttggtacatttggttgttaattgtcattttatttataatttttcttatgatacttttctttatatgctgctgtactggttgtggttcagcatgttttagtaaatgtcataattgttgtgatgagtatgggggtcacaatg---attttgttattaaag------catctcatgatgattagatt-------------------------------------------------------------------------------------------------------------------------------------------------------------------------------------------------------------------------------------------------------------------------------------------------------------------------------------------------------------------------------------------------------------------------------------------------------------------------------------------tta----------------------------------------------------------------------------------------------------------------------------aatctaaactttatat-------------------------------------------------------------------------atggaagtttggaggcctagctataaatattctcttattactagagaatttggtgtcacagatcttgaggatttgtgttttaaatataattattgccaaccttgtgttggttattgtattgtacctttaaacgtttggtgtcgtaagtttggtaaatttgcttcttattttgttttacgtagtcatgacacctct---cataagaataattttggtgttataactagttttactagttatggtaacactgtttctgaggctgtttctaaattagttgaatcagcatctgattttatcgcttggcgagctgaagcacttaataagtatggttgatg---tatttttcactgatactgcttggtatgtaggtcagattttctttttagttttatcttgtgtcattttcttaatttttgttgttgcacttttagcaactattaaactttgtattcaaatttgtggtttttgtaatatttttattatttcaccttctgcctatgtttataatagaggtagacagttgtataagtcttatagtgaacatgtcataccttctacttta------gatgatttaatttaa-atctaaacatcatgaatgaatcaattt------------------ttcctcattggaattctgatcaagctattacattcttaaaagaatggaatttctctttgggtgtaatattacttctcattactatcatactgcagtttggttatacgagtcgtagtatgtttgtttatcttattaagatgattattctttggcttatgtggccattgaccattatcttgactatatttaattgcttttatgctttgaataatatctttcttgggctttctatactgtttactattatttctattgttatatggattttatattttgtcaacagtattcggctttttatcagaactggcagttggtggagttttaacccagagactaataatcttatgtgtattgatatgaaaggtaagatgtatgttaggccagttattgaggactatcatacattaacggctactgttatccgtggtcatcttta-tatac-agggtgttaaacttggcactggttacacgcttgccgatttgcctgtttatgttactgtagctaagg--tgcaagtcctctgtacttataaacgtgcctttttagataagttagat---gttaatagtggttttgctgtttttgttaagtctaaagttggtaactatcgtttaccttcta---------------------------------------------gtaaatctagtggtatggatactgccttgttgagagcttaaatctaaactat-taggatgtcttatactcccggtcatc---atgctggaagtagaagctcctctggaaatcgttcag------gaatcctcaagaa---aacttcttgggttgaccaatctgagcgaagccatcaaacctataatagaggcagaaaaccccaacccaaattcactgtgtctactcaaccacaa------ggaaaccctatcccacattattcctggttctctgggattacccaatttcaaaaaggtagagactttaaatttccagatggtcaaggagtacccattgcttacgggatacccccttctgaagcaaaaggatattggtataaacacaaccggcgttcttttaaaacagctgatggtcaacaaaagcagttgttaccaagatggtatttctactatctcggtaccggtccatatgccagttcatcctatggtgatgcccacgaaggtatcttctgggtcgctagtcaccaagctgacacttctattccctccgatgtttcggcaagggatcctactattcaagaagctatccctactaggttttcgcctggtacgattttgcctcaaggctattatgttgaaggctcaggaaggtctgcttctaatagccggccaggttcacgttctcaatcacgtggacccaataatcgttcat---taagtagaagtaattctaattttagacat------------tctgattctatagtgaaacctgatatggctgatgagattgctagtcttgtcttggccaagcttggtaaagattcta---aacctcagcaagttaccaagcaaaatgctaaggaaattaggcataaaattttaatgaaacctcgccaaaagcgaactcctaataaattttgtaatgttcaacagtgttttggtaaaagaggaccgctccaaaactttggtaattctgaaatgttaaagcttggtactaatgatcctcaatttcctattcttgctgaattagcccctacaccaggtgcttttttctttggctctaaattagagttgtttaaaagaga------ctc---tgatgctgattcaccttctaaagacacttttgaacttcgttattctggttctattaggtttgatagtactttacctggttttgagacaattatgaaagttcttaaagagaatttagatgctta---tgttaattctaatcagaacactgtttctggttcg------------ctgagtcctaaacctcagcgtaaaagaggtgttaaacaatcacctgaa------tcgtttgactctcttaatttaagtgctgata---------------ctcagcacatttcaaat---gattttactcctgaggatcatagtttacttgctact---cttgatga---------tccttatgt------agaaga------ctctgttgcttaatgagaatgaatcctaattcgacactaggtgg-taacccctcgcta-ttagtcggaataggacactctctatcagaatgaat-tcttgctgttacaacagatagagtaggttgttgcagactatatattaattagtagaaactttatatttaaatatttgattgttagagtag-ttataaggt-------ttagctgtagt-------ataaacg-cctccgggaagagctagcaattata--gtatttaatatatatattagtatatgattgaaattaattatagccttttggaggaattac--------------------------------------------------------------------------------------------
>DQ339101_HumanHKU1_HKong_2004-01-
------------------------------------------------------------------------------------------------------------------------------------------------------ga-gcg--------------------attg------------------------------------------acgttcgt--ac--cgtctatcagcttac--gatctcttgtcagat--ctca-----ttaa--atctaaacttttta--aaca--------agattccctgtt-atccatgcttgtgagtg-----tggtttaatcataatcttgt--attttactttccacacttttcatctctctgtcagtgacgtgttggttgtcctca----g------------cgtccctcccataggtcgcaa---------------------tgattaaa---accagcaaatacggtctcggcttcaagtgggcgccagaatttcgttggctgcttccggatgcagcggaggagttggctagtcctatgaagtcagatgagggtgggttatgcccctctactggtcaagcgatggaaagtgttggatttgtttatgataatcatgtgaagatagattgtcgctgcattcttggacaagaatggcatgtgcagtcaaatcttatccgtgatatttttgttcatgaagatctacatgttgtagaagttctaactaaaacagccgtaaagtccggtacggcaattttaattaaatcacctttgca---------------------tagcttgggtggttttcctaaagggtatgttatgggcttgtt---------ccgttcatacaagactaaacgtt------------------atgttgtacatcatctttctatgactacatctactactaatttt------ggtgaagatttttttggttggattgtaccttttggttttatgccatcttatgttcacaaatggtttcaattctgtaggttgtatat-----------tgaagagagtgatttaataatttcaaattttaa--------------------------------atttgatgattatgattttagtgtagaagctgcttatgctgaggttcatgctgagcctaaaggtaaatattcacaaaaagcttatgctttacttagacaatatcgtggtattaaacccgtactttttgtagaccagtatggttgtgactattctggtaaattagcagattgtcttcaagcttatggtcattattctttgcaagatatgagacaaaagcagtctgtatggcttgccaattgtgactttgatattgtagtggcttggcatgtagttcgtgattcacgatttgttatgcgcctgcagactatagctactatttgtggtattaaatatgttgcacaacctacagaagatgtagtagatggagatgtagttatacgtgaacctgtacatttattatctgctgatgcaatagttttaaagcttcctagtttgatgaaagttatgactcatatggatga---------tttttctattaaatctatatataatgttgatttgtgtgattgtggttttgttatgcagtatggttatgtagattgttttaatgataattgtgatttttatggttgggtttcaggtaatatgatggatggtttttcttgtccattgtgttgtacagtttatgactctagtgaagttaaagcccaatcatctggtgttattcctgagaatcctgtgttatttactaatagtac------------tgatactgttaaccctgattcttttaatttgtatggttattctgtcacaccatttggttcttgtatatattggtcgccacgtcctggattgtggattcctataattaaatcttcagtcaagtcttatgatgatttggtttattcaggtgtagtaggttgtaaatctattgttaaagaaactgctcttattactcatgcactttacttagattatgttcaatgtaagtgtggtaa------tcttgaacaaaatcatattcttggtgttaataattcttggtgtaggcaactgttgcttaatagaggtgattataatatgcttctaaaaaatattgacttgtttgttaagcgtcgtgctgattttgcttgcaaa---tttgcagtttgtggagatggttttgtaccttttttactagatggtttaattccccgtagttattatcta---------attcagagtggtattttctttacatctttgatgtctcaattttcacaagaagtttctgatatgtgtttaaaaatgtgtattttgtttatggacagagtttcagttgctacattttatatagagcattatgttaataggttggttactcaatttaagtta-ttgggtactacacttgttaataaaatggttaattggtttaataccatgttagatgctagtgcacctgctacaggctggcttctttaccaattattgaatggtttttttgtagtatctcaagccaaccttaattttgttgctttaatacctgattatgctaaaattttagttaataaattttacactttttttaagttattattagagtgtgttacagttgatgttttaaaagatatgcctgttcttaaaactattaatggtttagtttgtattgtaggcaataagttttataacgttagtacagggttaattc---------------------------ctggttttgttttaccatgtaatgcacaggag---------caacaaatttatttttttgaaggcgttgcagaatctgttatagtagaagatgatgttattgagaatgtcaaatcttctttatcatcttatgagtattgtcaaccacctaaatctgtagaaaaaatttgtattatagataatatgtacatgggtaagtgtggtgataaatttttccctattgttatgaatgataaaaatatttgtcttttagatcatgcttggcgttttccatgtgcaggtagaaaagttaattttaacgagaaacctgttgttatg---------gagattccgtctttgatga---cagttaaggttatgtttgatttagattctacttttgatgatattttaggtaaagtttgttcagaatttgaagtagaaaagggtgttactgtagatgattttgttgctgttgtttgtgatgctatagagaatgctttaaactcttgtaaagagcatccagtggttggttatcaagttcgtgcatttttaaataaacttaatgagaatgttgtttatttatttgatgaggctggtgatgaagcaatggcctctcgtatgtattgtacttttgctattgaggatgttgaagacgttatcag---tagtgaagctgtcgaagatactattgatggtgtcgttgaagacactat---c------------------------------------------------------------aatgacgatgaagatgttgttactggtgacaatgacgatgaagatgttgtt---------------------------------------------------------------------a---------------------------------------------------------------------------------------------------------------------------------------------------------------------------ctggtgacaatgacg------------------------------atgaagatgttgttactggtgacaa------------------tgacgatgaagatgt------------------------------------------------------------tgttactgg------------------------------------------------------------------------------------------tgacaatgacgatgaagatgttgttactggtgacaa----------------------------------------------------tgacgatgaagatgttgttactggtgaca---atgacgatgaagatgt--------------------------------------------------------------------------------------------------tg------------------------------------------------------------------------------------------ttact------------------------------------------------------------------------------------------------------------------------------------------------------ggtgataatgacgatgaagatgttg---------------------------------------------------------------ttactggtgacaataacgatgaagatgtt--------------------------------------------------------------------------------------------------------------gttactggtgacaata------------------------------------------------------------------------------------------------------------------------------------------------------------------------------------------------------------------------------------------------------------------------------------------------------------------------acgatgaagagagtgttactggt---------------------------------------------------------------------------gacaatg---------------------------------------------------------------------------------------atgaccaaattgttgttactggtgatgatgtagatgatat-----------------------------cgaaagtatttatgactttgatactta---taaagctctttt--------------------------------------------------------------------------------------------------------agtttttaatgatgtctataatg----------------------------atgctttgtttgttagttatggttctagtgttgaaacagaaaca-------------------------------------------------------------------------------------------------------------------------------------------------------------------------------------------------------------------------------------------------------------------------------------------tattttaaagttaatggtttatggtcacctactattacacatactaactgttggttgcgttctgtgttacttgtaatgcagaaattaccttttaagtttaaggatttagctattgaaaatatgtggttatcttataaggtgggttataatcaaagttttgttgattatttactgaccactattcctaaagctattgttttgcctcaaggtggttatgtagctgattttgcttattggtttttaaaccagtttgatattaatgcgtatgctaattggtgttgtttaaaatgtggtttttcttttgatttaaacggtttggatgctgtgtttttttatggagatattgtgtctcatgtttgtaag---tgtggacataatatgactctaatagcagcggacttaccttgtacattacatttttcattatttgatgacaatttttgtgctttttgcacccctaaaaaaatttttattgctgcatgtgctgtggatgtaaacgtttgtcattctgtagctgttataggtgat---------gaacaaatagatggtaagtttgttactaaatttagtggtgataaatttgattttatagtaggttatggaatgtcatttagtatgtcttcttttgagttagctcaattgtatggtttgtgtataacacctaatgtatgttttgttaaaggtgatattataaatgttgctagacttgttaaagctgatgttattgttaatcctgctaatgggcatatgctccatggtggtggagttgcaaaagctatagctgtagctgcaggtaaaaaattttctaaagaaactgctgctatggttaaatctaagggtgtttgccaagtaggagattgttatgtttctaccggtggtaaattatgtaaaacaattcttaatattgtaggccctgatgctagacaagat---ggaagacaatcttatgttttgttagcacgtgcttataagcatcttaataattatgattgttgtttgtctactctcatatcggctggtatatttagtgttcctgctgatgtgtcattaacttaccttctaggtgttgttgataaacaagttatccttgttagtaataataaagaagattttgatattattcaaaaatgtcaaattacttcagttgttggtactaaagcattggctgttagattaactgctaatgtaggccgtgttattaaatttgagacagatgcatacaaacttttcttgagtggtgatgattgttttgtttcaaattcttctgttatacaagaagttttattacttcgtcatgatatacaattgaataatgacgttcgtgattatttgttgtctaagatgactagtcttcctaaagattggcgtcttatcaataaatttgatgttattaacggtgttaaaactgttaaatattttgagtgtcctaattctatttatatatgtagtcagggtaaagactttggttatgtatgtgatggttctttttataaagcaactgttaatcaagtttgtgttttattagctaagaagatagatgttttgcttactgtagatggtgttaattttaaatctatttctcttactgtaggtgaagtttttggtaaaatacttggtaatgttttctgtgatggcattgatgttactaagttaaagtgtagtgatttttatgccgataaaattttatatcagtatgaaaatttgtctttagctgatatttctgctgtacaaagttcattcgggtttgatcagcaacaattgcttgcttactataat---tttttaacagtatgtaaatggtctgtagttgttaacggtccatttttttcttttgaacagtctcataataattgttatgtgaatgtagcttgtcttatgttgcagcatattaatcttaaatttaataaatggcagtggcaggaagcatggtatgaatttcgtgctggcagaccacataggttagttgctcttgttttagctaaaggtcattttaaatttgatgaaccatcagatgctactgattttatccgtgttgttttgaaacaagctgatttatcaggtgcaatttgtgaattagaacttatttgtgattgtggtattaaacaagaaagtcgtgttggtgttgatgctgttatgcattttggtacattagcaaagactgatctttttaatggttataagattggctgtaattgtgcaggtagaattgtccattgtactaaattgaatgtaccatttttgatttgttctaatactcctctgagtaagga------tt---tacctgatgatgttgttgcagctaacatgtttatgggtgtaggtgtaggccattatacacatttgaaatgtggttcaccttaccaacattatgatgcttgtagtgttaaaaaatatacaggtgttagtggttgtttaactgactgcttgtatctt------------aaaaatttaacccagacttttacatctatgttgactaattattttttggatgatgttgaaatggttgcttataaccctgatctttcacaatattattgtgataatggtaagtattatacaaaacctattataaaggctcagtttaaaccatttgctaaagttgacggtgtttatactaactttaagttagttggacatgatatttgtgctcaattgaatgataagttaggttttaatgtagatttgccgtttgttgagtacaaagtaacagtctggcctgtagctactggtgatgttgttttggcatctgatgatttatatgtgaaacgttattttaaaggatgtgaaacttttggtaagcctgttatttggttttgtcatgatgaagcatcattgaattctcttacttattttaataaacctagttttaaatctgaaaatagatatagtgttttgtctgttgat------------------------------------------tctgtatctgaggagtcacaa-ggtaatg---------------------------------------------------tggttacttctg----------------------ttatggaatcgcag---------------------------------------attagtactaaagaggttaagttaaagggtgttagaaagactgttaaaatagaagatgctattattgttaatgatgaaaatagttctattaaggttgttaaaagtttatctttagttgatgtttgggatatgtatttgacaggttgtgattatgttgtttgggttgctaatgaattgtcacgcctagttaaatcaccaacagttagggaatatatacgatatggtattaaacctattactatacctatagatttgttatgtttaagagatgataatcaaa---ctcttttagttcctaaaatttttaaagcaagagctatagaattttatggttttttgaagtggttgttt---------------atttatgtttttagtttattacattttacaaatgataaaaccattttttatactacagaaatagcttctaagtttacttttaatttgttttgtttggctcttaaaaatgcttttcagacatttagatggagtatatttataaaaggttttcttgttgtagccactgtgtttttgttttggtttaattttttgtatataaatgttatttttagtgatttttatcttcctaatattagtgtttttcctatttttgtgggaagaattgttatgtggataaaggctacttttggtttggttacaatttgtgatttttattctaag------ttaggtgtaggttttacaagtcatttttgtaatggtagttttatatgtgaattgtgtcattctggttttgatatgttggatacatatgcagctatagattttgttcagtatgaagtagatagacgtgttttatttgattatgttagtttagtcaaattaattgttgaactcgttattggttattcattatatacagtatggttttatccattattttgtcttattggtttacaattatttactacatggttgcctgatttgtttatgttagaaactatgcattggttgattagatttattgtatttgtagctaatatgttacctgcttttgttttgttgcggttttatatagttgttactgctatgtataaagtagttggttttattaggcatattgtttatggttgtaataaagctggttgtttattttgttataaacgaaattgtagtgttcgtgttaagtgtagtactattgttggtggtgtaattcgttattatgatattactgctaatggtggtactggtttttgtgttaaacatcaatggaattgttttaattgccattcttttaaaccaggtaacacttttataactgtagaagctgctatagaactttctaaagagcttaaacgacctgtaaacccaactgatgcttcacattatgtagttactgatattaagcaagttggttgtatgatgcgtttgttctatgatagagatggacagcgtgtttacgatgatgttgatgctagtttatttgtagatattaataatctgttacattctaaagttaaagttgttcctaatttgtatgtagttgtagtagagagtgatgctgatagagctaattttctgaatgctgttgtgttttatgcacaatcattgtataggcctatattacttgtagacaaaaagttaattactacagcttgtaatggtatctctgtaacccagattatgtttgatgtttatgttgatacttttatgtctcatttt---gatgttgatagaaagagttttaataattttgttaacattgctcatgcttctcttagagagggtgtgcaattagaaaaggttttagatacttttgtgggatgtgta---cgtaaatgttgttccattgattcagatgttgaaacaagatttattactaaatctatgatatctgcagtagctgctggtttggaatttactgatgaaaattataataatttggtacctacatatttaaagagtgataatattgtagctgctgatttaggtgttcttatacagaatggtgctaagcatgtacagggtaatgttgctaaggtagctaatatttcttgtatatggtttattgacgcttttaatcaacttactgctgatttacagcataaattaaaaaaagcatgtgttaaaactggcttgaagttaaaattgacttttaataagcaagaggcaagtgttcctattcttacaacacccttttcacttaaaggaggtgttgtattgagtaattt---------------------------------------------------------------------------gttatatatattattttttattagtttaatttgttttatattattgtgggctttactgcctacatatagtgtttataagtctgatattcatttgcctgcttatgctagttttaaagttattgataatggtgttgttagagatatttcagttaatgatttatgttttgctaataaatttttccaatttgatcaatggtatgagtccacttttgggtctgtttattatcataattctatggattgccctattgtagtggcagttatggatgaagatatcggttctactatgtttaatgttcctactaaagttttgagatatggctttcatgttttacattttctaacttatgcatttgctagtgatagtgttcagtgttatacaccacatattcagatttcttataatgatttttatgctagtggttgtgttttatcatctttgtgtactatgtttaaaagaggtgatggtacaccacatccttattgttatacagatggtgttatgaagaatgcttctttgtatacatctttagttccacatacacgttatagccttgctaattctaatggttttataagatttcctgatgttattagtgaaggtattgtacgtattgtaagaacgcgctctatgacttattgtagagtgggtgcatgtgaatacgccgaagagggtatatgtttcaattttaatagttcctgggttttgaataacgattattatagaagtatgcctggaactttttgtggtagagatttttttgatttgttttatcaattttttagtagtttaattcgtcctatagatttcttttctcttactgctagttctatttttggagctatattggctatagttgtcgttttggttttttattatttaataaaactcaagcgtgcttttggagattatactagtgttgtagttataaatgttattgtttggtgtattaattttcttatgctctttgtctttcaagtttatcctatttgtgcatgcgtttatgcttgtttttatttttatgtaacattgtattttccttctgaaattagtgtaattatgcatttgcaatggattgttatgtatggtgctataatgcctttttggttttgtgtcacatatgtagctatggttattgcaaaccatgttttatggttattttcatattgtaggaaaattggtgttaatgtatgtagtgatagtacatttgaagaaacatctcttactacttttatgattactaaagattcttattgtagattaaagaattctgtttctgatgttgcctacaatagatatttgagtttgtataataagtatcgttactatagtggtaaaatggatactgctgcctatagagaagcggcgtgttctcagttagctaaagctatggaaacatttaatcacaataatggtaatgatgtcttataccaacctcctacagcatctgtttctacatcttttttgcaatcaggtattgtaaagatggtatcgcctacgtcaaaaattgaaccttgtttagttagtgttacttatggtagtatgactttgaatggtttatggttagatgacaaagtttattgtcctcgtcatgttatatgtttatcctctaatatgaatgaacctgattattctgccttattgtgtagagttactttaggtgattttactataatgtctggtcggatgagtttaacagttgtgtcttaccagatgcagggctgtcaacttgttttgacagtctctttacaaaatccttatactccaaaatatacttttggtgttgttaaacctggtgaaacttttactgttttagctgcatataatggccgaccacaaggagcatttcatgttactatgcgtagtagttatactattaaaggttcttttttgtgtgggtcatgtggatctgttggttatgtattaacaggtgatagtgttaagtttgtatatatgcaccaattagagctcagtactggttgtcacactggtactgattttaatggtaatttttatggtccatatagagatgctcaagttgtacagttgccagttaaggactatgtccaaactgttaatgttattgcttggctctatgcagctatacttaataattgtgcttggtttgtacaaaatgatgtttgttctattgaagattttaatgtttgggctatgacaaatggttttagccaagtaaaagcagatcttgttttagatgctttggcttcaatgacaggtgtttctattgaaactttattggctgctattaagcgtctatatatgggatttcaaggtcgtcaaatactaggaagttgtacttttgaagatgaattggcaccttctgatgtttatcaacaattggctggtgttaaattgcaatctaaaacaaaaagatttattaaagaaacaatttattggattttgatatccacatttttgtttagttgtataatttctgcatttgttaaatggactatatttatgtatattaatacacatatgattggtgttacattatgtgtactttgttttgttagttttatgatgttactagttaaacataagcatttttatttgactatgtatataattcctgtactctgtactttgttttatgtaaattatttagttgtttataaggaaggttttagaggttttacttatgtctggctttcacactttgttcctgctgtgaattttacttatgtgtatgaagtattttatggttgtattttatgtgtttttgctatttttataactatgcatagtattaatcatgacattttttctttgatgtttttagttggtagaatagttactttaatttctatgtggtattttggttcgaatttagaagaggatgttttgttatttattacagcctttttaggtacttatacatggaccactattttgtcgttagctatagcaaaaattgttgctaattggttgtctgttaatatattttattttacagatgtaccctatattaagttgattctcttgagttatttatttatagggtatattttatcttgttattggggatttttctctcttttaaacagtgtttttagaatgcctatgggtgtttataattataaaatttctgttcaagaattgcgttatatgaatgctaatggcttacgtccacctcgtaatagttttgaggctattttgttaaatttaaaattgcttggaataggtggcgtgccagttattgaagtctcccaaattcaatcaaaattgactgatgtgaaatgtgctaatgttgttttgttaaattgtttacagcatttgcatgttgcttctaattctaagttgtggcagtattgtagtgttttacataatgaaatactatctacttcagatttgagtgtagcttttgataagcttgctcaattattgattgttttattctccaatcctgctgcagttgatactaagtgtcttgcaagtatagatgaagttagcgatgattatgttcaagatagtaccgttttgcaggctttgcaaagtgagtttgtaaatatggctagttttgttgaatatgaagtcgcaaagaaaaatttggctgatgctaaaaatagtggttctgttaatcaacaacagataaaacagttagaaaaagcatgtaatatagctaagtctgtgtatgaacgcgataaagctgtagctcgcaaacttgaacgtatggcagacctagcacttactaacatgtacaaagaggctcggattaatgataagaagagtaaagttgtttccgctttgcagacaatgctttttagcatggttcgtaaattggataatcaggctttaaattctattctggataatgctgttaaaggttgtgtacctttgagtgctattccagcattggctgctaatactttaactataataataccagataaacaagtttttgataaagttgttgataatgtttatgttacatatgctggtagtgtatggcatatacagactgttcaagatgctgatggtattaataaacagttaactgatattagtgttgattctaattggcctcttgttattattgcgaacaggtataatgaagttgctaatgctgttatgcagaataatgagttgatgcctcataaattaa-aaatacaagttgttaatagtggttctgatattaattgtaatattcctactcaatgttattataataatgttagtagtggtagaatagtttatgctgttcttagtgatgttgatggtcttaagtatactaagataatgaaagatgatggcaattgtgttgttttagagcttgatcctccttgtaaattttctatacaagatgttaagggacttaaaattaagtatctctattttattaaaggatgtaacactttagctagagggtgggttgttggtactttatcttcaacaattagattgcaggctggtgttgctactgagtatgcagctaattcttctatactttcattatgtgcattttctgtagatcctaagaaaacttatttagattatatacaacaaggtggtgtacctataattaattgtgttaaaatgctctgtgatcatgctggtactggtatggccattactattaaacctgaggctactattaaccaagattcttatggtggtgcctcagtttgtatttattgccgtgcacgtgtagagcatccagatgtagatggtatatgtaaattacgtggtaaatttgtacaagtccctttgggtataaaagatcctattctttatgtgttaacacatgatgtttgtcaagtctgtggtttttggagagatggcagttgttcctgtgtaggttcaagtgtcgctgttcaatctaaagatttaaattttttaaacgggttaggggtactagtgtgaatgcccggctagtaccctgtgctagtggtttatctactgatgttcaattaagggcatttgacatttgtaataccaatagagctggtataggtttatattataaagtgaattgttgccgttttcagcgtatagatgacgacggtaataaattggataagttctttgttgtcaaaagaactaatttagaagtttataataaagagaaaacttattatgagttgactaaaagttgtggtgttgtggctgaacatgatttctttacatttgatattgatggtagtcgcgtgccacatatagttcgtaggaatctttcaaagtatactatgttagatctttgctatgcattgcgtcattttgatcgtaatgattgttcaatattgtgtgaaattctttgtgagtatgctgattgtaaagaatcctacttttctaagaaagattggtatgattttgttgaaaatcctgatattattaatatatataaaaaattaggtcctatttttaatagagctttacttaatactgtcatttttgcagacaccttagttgaagtaggtttagttggtgttttaactttagataaccaagatttgtatggtcaatggtatgattttggtgattttatacaaacagccccaggatttggtgtggcagtcgcagattcttactattcttatatgatgcctatgttaactatgtgtcatgtattagattgtgaattatttgttaatgatagttatagacaattcgatcttgtacagtatgattttactgattacaagttagagttgtttaataagtattttaagtattggggtatgaagtatcatcctaatactgtggattgtgataatgataggtgtattattcattgtgctaattttaatatactatttagtatggttttacctaatacttgttttggtccccttgttagacaaatttttgtagatggtgtaccgtttgttgtttctattggttaccattacaaagagttaggtgtagttatgaacttagatgttgacacacaccgttatcgcttgtctcttaaagatttacttctttatgcagcagatcctgctatgcatgttgcatctgctagtgctctgcttgatttacgaacttgttgttttagtgtagctgccattacaagtggtataaaatttcaaactgttaaaccaggtaactttaaccaagacttttacgagtttgttaaaagtaaaggcttgtttaaagagggtagtacagttgatttgaaacattttttctttactcaagatggtaatgctgcaattactgattataattattataagtataatttacctactatggttgatattaagcagttattgtttgtattagaagttgtttataaatattttgaaatttatgatggtggttgtataccagcatcacaagttattgttaataattatgataaaagtgctggttatccatttaataaatttggtaaagccagactttattatgaggcattatcatttgaggaacagaatgaaatttatgcatatactaaacgtaatgttctgcccaccttaactcaaatgaatttaaaatatgctatcagtgctaagaatagagctcgcactgtagcaggtgtttctattcttagtactatgacaggccgaatgttccatcaaaaatgtttgaagagtatagcagccacccgaggtgttcctgttgttataggaaccactaaattttatggtggttgggacgatatgttacgtcatcttataaaggatgttgacaaccctgttcttatgggttgggattatcctaaatgtgatcgtgctatgccaaatattttgcgtattgttagtagtttagttttggcccgcaaacatgaattttgttgttcacatggtgatagattctatcgccttgcgaatgaatgtgcacaagttttgagtgaaatagttatgtgtggcggttgctattatgttaagcctggtggtactagcagtggtgatgcaactactgcttttgctaattctgtttttaatatatgtcaggctgttactgctaatgtttgttctcttatggcctgtaatggccataagattgaagatttaagtatacgcaatttacaaaaacgcttatactctaatgtttatcgtacagattatgttgattatacatttgttaatgagtattatgaatttttatgtaagcattttagtatgatgattttgagtgatgatggtgttgtctgttataactctgattatgctaataagggttatatagctaatataagtgcttttcaacaagttttgtactatcagaataatgtctttatgtctgaatctaaatgttgggttgaaaatgatattactaatggtcctcatgaattttgttcccaacatactatgttggttaagatagatggtgattatgtttatttaccatatccagatccttctagaatcttaggagctggttgttttgttgatgatttattgaagactgacagtgttcttttgatagagcgctttgtaagtctagctatagatgcttaccctttagtatatcatgaaaatgaagaataccaaaaagtctttcgcgtatatttagaatatataaaaaaactgtataatgatcttggtactcagatcttagatagttatagtgttattttaagtacttgtgatggtttaaagtttactgaagaatcattttacaagaatatgtatttaaaaagtgccgtgatgcagagtgtaggtgcatgtgttgtttgttcatcacaaacttctttgcgttgtggcagttgtatacgtaagcctttgttatgttgtaaatgttgttatgaccatgttatggcaactaatcataaatatgttttgagtgtctcaccttatgtttgtaatgcacctaactgtgatgtgagtgatgtcaccaaattatatttgggtggtatgtcttactattgtgaaaaccataaaccccattattcatttaagttagttatgaatggtatggtctttggtttgtataaacaatcttgtacgggttcaccttatatagatgattttaataagatagctagttgtaaatggacagaagttgatgattacgttctggcaaatgagtgtattgaacgtttaaagttatttgctgcagaaactcaaaaggcaactgaagaggcttttaaacaaagctatgcttctgctaccattcaagagattgttagtgatagagaagttattttgtgttgggagacaggtaaagttaaaccaccacttaataaaaattatgttttcacaggctatcattttactagtactggtaagacagttttaggtgagtatgtttttgataaaagtgaattaactaacggtgtgtattaccgcgctacaactacttataaactttctataggtgatgtttttgttttaacatcacattctgtagctagtttaagtgcacctacacttgttccacaagagaactatgctagtataagattttctagtgtttatagtgttccattggtgtttcaaaataatgttgctaattatcaacacattggaatgaaacgttattgcactgttcaaggtccccctggtacgggaaagtctcatcttgctataggtctagctgtttattactacacagcacgtgtagtttatactgctgctagtcatgctgctgtagatgcattgtgtgaaaaagcttataagtttttaaatattaacgattgtacacgtattattcctgctaaagttcgtgtagattgttatgataagtttaaaattaatgataccacttgtaagtatgtttttaccacaataaatgcattaccagagttggttacagatattgttgttgttgatgaagttagtatgcttactaattatgaattgtctgttataaatgctcgtattaaagctaaacattatgtatatattggagatcctgctcaattacctgcaccacgtgtgctgttgagcaagggttctttagaacctaggcacttcaattctattactaaaataatgtgttgtttaggtcctgatatctttttgggaaattgttataggtgtcctaaagaaattgtagaaactgtttcagcattggtttatgataataaactcaaggctaaaaatgataatagttcattatgttttaaagtatattttaagggacagacaacacatgagagttcaagtgctgtaaatattcaacagatatatttaattagtaaatttttaaaagctaatccagtttggaatagtgctgtttttattagtccttataatagtcagaattatgttgctaagcgtgttttaggtgttcaaacacaaactgtagattctgctcaaggttcggaatatgactatgttatatattcacaaacagcagaaacagcccattctgttaatgttaatcgatttaatgttgccataactagagccaagaagggcattttttgtgttatgagtaatatgcaattatttgaatctcttaattttattactctacctttagataaaattcaaaatcaaactttacctcgtttgcattgcacaactaatctttttaaagattgtagtaaaagttgcttaggttatcatccagcgcatgccccttcatttttagcagttgatgataaatataaggttaatgaaaatttggctgtaaatttaaatatttgtgaacctgttttaacatattctcgtttaatatctcttatgggttttaaattagatttgactcttgatggttattctaaattgtttattactaaagatgaagccattaaacgtgttagaggttgggttggttttgatgttgaaggcgctcatgctactcgcgaaaacattggaacaaactttccactgcaaataggtttttcaactggtgtggattttgtagttgaagctactggcttatttgctgagagagattgttatacttttaaaaaaactgtagctaaagctcctcctggtgaaaaatttaaacatttaataccccttatgtcaaaaggtcaaaagtgggatattgttagaattagaattgttcaaatgttatctgattatcttttagacctttctgatagtgtagtatttattacttggtctgccagttttgaacttacttgtttaaggtattttgctaaattaggcagagagcttaattgtaatgtgtgttctaatcgtgctacatgctacaattctagaactggttattatggttgttggcgccatagttatacttgtgattatgtgtataatccacttattgtagatatacaacagtggggttatacaggttctttaactagtaatcacgatataatttgtaatgtacataaaggtgcacatgttgcgtcagctgatgcaattatgactcgttgtttagcaatctatgattgtttttgtaaatctgttaattggaatttagagtatccaataatttctaatgaggtcagtataaatacatcttgtaggttattgcagcgtgtcatgcttaaagctgccatgctatgtaatagatacaacttatgttatgacataggcaatcctaaaggtttagcttgtgtcaaagattatgaatttaaattttatgatgcttttcctgtagccaagtctgttaaacagttattttatgtctatgatgtgcataaagataattttaaagatggtttatgtatgttttggaattgtaatgttgataaatatccatctaattcaattgtttgtagatttgacactcgagtgttaaataaattaaaccttcctggatgtaatggtggtagtttgtatgttaataaacatgcattccatactaatccttttactagaactgtttttgaaaatcttaagcctatgccttttttctattattcagatacgccttgtgtgtacgtagatggtttagaatctaaacaagttgattacgttcctttaagaagcgccacttgtatcacacggtgtaatctaggtggagctgtttgttcaaagcatgctgaagaatattgtaactaccttgagtcttataatatagttactacagcaggctttactttttgggtttataagacttttgatttttataatttatggaacacttttactacgttacagagtttagaaaacgtaatatataacttggttaatgttggtcattatgatggacgtacaggtgaattaccttgtgctattatgaatgacaaagttgttgttaagattaataatgtagatactgttatttttaaaaataatacatcatttcctactaatatagctgttgaattgtttacaaaacgtagtattcggcaccaccctgaacttaagattcttagaaatttgaacattgatatttgttggaagcatgtcctgtgggattatgttaaagatagtttgttttgtagttccacttatggtgtttgtaaatacactgatttgaagttcatcgaaaatttgaatatactttttgatggtcgtgacactggcgctttagaagcttttagaaaagcaagaaatggtgtttttattagtactgaaaaattaagtaggttatcaatgattaaaggtccgcaacgagctgatttaaatggtgtgattgtggataaagttggagaactcaaagttgagttttggttcgctatgagaaaagatggtgacgatgttatcttcagccgaacagacagcctatgctcaagccattactggagcccacaaggtaatctaggtggtaatt---------gcgcgggtaatgtcattggtaatgatgctctaacacgttttactatctttactcagagtcgtgtattgtcaagttttgaacctcgctcagatttagaacgggattttattgatatggatgataatctgtttattgctaaatatggtttagaagactatgcatttgatcatatagtttatggtagttttaaccataaagttataggaggtttgcatttgcttataggcttatttcgtaggctaaaaaaatctaatttgttaattcaagagtttttacagtatgattctagtattcattcatattttattactgatcaggagtgtggtagtagtaagagtgtttgtacagttattgatttattattagatgattttgtttctattgttaagtcattaaatttgagttgtgttagtaaagttgttaatattaatgttgattttaaggattttcaatttatgttgtggtgtaatgataataaaattatgactttttatcctaaaatgcaagccactaatgattggaaacctggctattctatgcctgttttgtataagtatttgaatgttccattagagagagtctctttatggaattatggtaaacctattaatttgcctacaggctgtatgatgaatgttgctaagtatactcaattatgtcagtatttgaatactacaacattagctgttcctgttaatatgcgtgttttacatttaggtgcagggtctgataaagaagtagctccaggttctgctgttttaagacagtggttaccatctggtagtattcttgtagataatgatttaaacccatttgttagtgatagtttagttacttattttggagattgtatgactttaccatttgattgtcattgggatttgataatatctgatatgtatgatcctcttactaaaaatattggtgattataatgtgagtaaggatggtttttttacttacatttgtcatttaattcgtgataaattatctttgggtggtagtgtagctataaaaattacagagttttcttggaatgctgatttatataaattaatgagttgttttgcattttggacagttttttgtactaatgtaaatgcttcttctagtgaagggtttttaataggtataaattacctgggtaaatcttcttttgaaatagatggcaatgttatgcatgccaactatttgttttggagaaatagtacaacatggaatggtggtgcttatagtttatttgatatgactaaattttctttgaaattggctggcactgctgtagtaaatttaagaccagatcaattaaacgatttagtttactctcttattgaaagaggtaagttattagtgcgtgatacgcgtaaagaaatttttgttggtgatagtcttgtaaacacttgttag--atctt----------------------------------------------------------------------------------------------------------------------------------------------------------------------------------------------------------------------------------------------------------------------------------------------------------------tcagtttgttaatattaaa-------------------------------------------------------------------------------------------------------------------------------------------------------------------------------------------------------------------------------------------------------------tctaaactatgttaattatatttt----------------------------------------------------------------------------------------------------------------------------------------------------------------------------------------------------------------------------------------------------------------------------tattttttaattt--------------------------------------------------------------------------------------------------------------------ttgtta-----------tggttttaatgaacctt---tgaatgttgtgtctcatttaaaccatgactggtttttatttggtgatagtcgttctgattgtaaccatattaataatttaaaaattaaaaattatggttatttggatattcatcctagtttgtgtaataatggtaaaatttcatctagtgctggtgattctatttttaagagttatcatttcacccggttttataattacactggcgagggtgatcaaattattttttatgagggtgttaatttcagtcctcatcataggtttaagtgcttctttaatggtagtaatgatgtatggatttttaacaaggtgaggttttatcgtgcgttatattctaatatggctctttttcgctatcttacctttgttgatattctttacaatttttctttttctattaaggctaatatt---tgtaat------------agtaatat---------tttatcacttaataatcctatttttatt------------------agtactaattattctaag---gatgtttatttcactttatcagggtgttctctgtatttagtacctctttgtcttttt---------------------------------------------aaatctaattttagtcagtactattataatatggatact-ggctttgcttatggttat---------------------------tctaattttgtttcttctgatttagattgtacatatatttctcttaaatctggttcttataaaattttttctactggttttgttttatccatacctactaaagctctttgctttaataaatctaaacaatttgtacccgtgcaggttgttgattctaggtggaacaatcttcgtgcatcggatacttcattatccgatgcatgtcagttgccttattgttattttcgcaattcttctggtaattatgttggcaa---atatgatattaatcatggtgataatggttttacttctattctatctggtcttttatataatgtctcttgtatttcttattatggctcctttttgtatgacaattttaca---------tcaatttggcctcgtttttcttttggtaattgtcctacatctgcttatattaaa---------ttaaa---------ttgtttctatgatcctttgcctattattttacaaggtattttattatttttagctttattgtttattgtgtttttactttttctagtttaccatggctaat---atta-----------------------------------aatctaaacatgtttttaat---tatttttattttgcctacaac------actagctgttataggtgattttaattgtactaactcttt---------------tattaatgattataataaaaccattccgcgtataagcgaggatgttgttgatgtatctcttggtttgggcacatattatgttcttaaccgtgtttatttaaatactaccttgttatttacgggttattttcctaaatctggtgctaactttagagacttggctttaaagggttctatatatttgagtactctctggtataaaccaccttttctgtcagattttaataatggtattttttctaaggttaagaatactaa---gttatatgttaataatactttgtatagtgaatttagtactatagttataggtagtgtttttgttaatacttcttatactattgttgttcaacctcata------------------------------------atggtattttggagattacagcttgtcagtatactatgtgtgaatatcctcacactgtttgtaagtctaa------gggtagtattcgtaatgaatcttggc---acattgattcttcggaacctttatgcttgtttaagaaaaattttacttataatgtttctgcagattggctgtattttcatttttatcaagaacgtggtgttttttatgcatattatgcagatgtaggtatgcctaccactttcttatttagtctatatttaggtactattttatctcattattatgttatgcctttgacttgtaatgctatatcttcaaatactgacaatgaaactttagaatattgggttacaccgctatctagacgtcagtatcttcttaattttgatgagcacggtgttattactaatgccgttgattgttcaagtagttttcttagtgagattcaatgtaaaactcaatcttttgcacctaatactggtgtttatgatttgtctggttttactgtaaagcctgttgcaactgtttatcgtcggattcctaatttacctgattgtgacattgacaactggcttaataatgttagtgtaccttcacctcttaattgggaacgtagaattttttctaattgtaactttaacttaagcactttacttcgtctagttcatgttgattctttttcttgtaataatcttgataaatctaaaatttttggtagttgctttaatagtattactgttgacaagtttgctatacctaatcgcagacgagatgatttgcaattgggcagttctggctttttgcaatcatctaattacaaaatagatatttcttctagttcttgtcaattgtattatagtttacctttagttaatgttactattaataactttaatccatcttcttggaataggaggtatggttttggtag------------------ttttaatttgtcttct---------------tatgacgttgtttattctgatcattgtttttctgttaacagcgacttt---------------------tgcccttgtg------------------cagatccgtctgttgttaattcttgtgctaa---------------atctaagcctccttctgccatttgtcctgctggtactaaa------tatcgtcattgcgacttgga------------------------------tactactctttatgttaaaaactggtgtagatgttcttgtctacctgaccccattt-------------ctacttattctcct------------aacacatgtcctcaaaagaaggtcgttgttggtataggtgaacattgtccaggtcttggtattaatgaggaaaaatgtggtacacaa------ttaaatcatagttcctgtttttg------------------------------------------------tagtcctgatgcctttttgggttggtcttttgatagttgtattagtaataatcgttgcaatattttttctaattttatttttaatggaattaatagtggcaccacttgttctaatgatttgttatattctaacactgaaatttctactggtgtttgtgttaattatgatctttatggcatcacaggccaaggtatttttaaagaagtttctgcggcttattataataattggcagaatcttttgtatgattctaatggtaatattattggttttaaagattttttgactaataaaacttacactatacttccttgttattctggtagagtgtctgctgcattttatcaaaattcttcctcaccagctttgctttatcgtaatttaaagtgtagttatgttttgaataat---atttcttttatctcacaaccatt---ttat---ttcgatagttatcttggttgtgttttgaatgctgttaatttaactagctattctgtatcctcttgtgatttgcgtatgggtagtggattttgtattgattatg---------ctttaccct------cttctcggcgtaagcgtagaggt------------atttcttctccttatcgctttgtaacttttgaaccctttaatgttagttttgttaacgatagtgttgaaactgttggtggtttatttgagattcagattcctactaactttaccatagctggtcatgaagaatttattcagactagttctcctaaagttactattgattgttcagcttttgtttgctctaactatgctgcttgtcatgatttattgtcggaatatggcactttttgcgataatattaatagtattttaaatgaagtcaatgatttacttgatattactcagttgcaggttgctaatgctctaatgcaaggtgttacacttagttctaatcttaatactaatctacactctgatgttgataatatagattttaaatctcttctaggttgtttaggttcacaatgtgg------------------ttcttcgtct---------agatctttgttagaggatttattattcaacaaagtcaaactttcagatgtaggttttgttgaagcttataataattgcactggtggtagtgaaattagagatcttctctgtgtgcaatcttttaatggtattaaagtattacctcccattttatctgagactcaaatttctggctatactacagctgctactgtggcggctatgtttccgccatggtctgctgctgctggtgtaccattttctcttaatgtacaatatagaattaatggtttgggtgttactatggatgttcttaataagaatcaaaagttaatagctaatgcttttaataaagctcttctttctatccagaatggttttactgctactaactctgctcttgctaaaattcaaagtgtcgttaatgctaatgctcaagcacttaatagtttgttacaacaattatttaataaatttggtgctattagttcttctttacaagaaattttgtctcgccttgataatttagaagctcaggttcagattgataggctcattaatggtcgtttgactgctttaaatgcttatgtttctcaacagcttagtgatattacacttattaaggctggagcttctcgtgctattgagaaggttaatgagtgtgttaaaagtcaatcccctcgtataaatttttgtggcaatggtaaccacattttatcattggttcaaaatgctccttatggtttgcttttcattcattttagttataaacctacttcttttaaaactgtcttagtaagtccaggtttatgtttatccggtgatagaggtattgcacctaagcaaggttattttattaaacaaaatgattcctggatgtttactggtagttcctattattatccagaa-ccaatttc--agataaaaatgttgttttcatgaatagttgctctgttaattttactaaagctccatttatttatcttaataattctataccaaatttgtctgattttgaagccgagttatctctttggtttaaaaatcatacttctatagcacctaatttaacctttaattctca---tattaatgctacttttttagatctgtattatgaaatgaatgttattcaggaatctattaaatctttgaacagtagttttattaatcttaaagaaataggtacttatgaaatgtatgttaaatggccttggtacatttggttgttaattgtcattttatttataatttttcttatgatacttttctttatatgctgctgtactggttgtggttcagcatgttttagtaaatgtcataattgttgtgatgagtatgggggtcacaatg---attttgttattaaag------catctcatgatgattagatt-------------------------------------------------------------------------------------------------------------------------------------------------------------------------------------------------------------------------------------------------------------------------------------------------------------------------------------------------------------------------------------------------------------------------------------------------------------------------------------------tta----------------------------------------------------------------------------------------------------------------------------aatctaaactttatat-------------------------------------------------------------------------atggaagtttggaggcctagctataaatattctcttattactagagaatttggtgtcacagatcttgaggatttgtgttttaaatataattattgccaaccttgtgttggttattgtattgtacctttaaacgtttggtgtcgtaagtttggtaaatttgcttcttattttgttttacgtagtcatgacacctct---cataagaataattttggtgttataactagttttactagttatggtaacactgtttctgaggctgtttctaaattagttgaatcagcatctgattttatcgcttggcgagctgaagcacttaataagtatggttgatg---tatttttcactgatactgcttggtatgtaggtcagattttctttttagttttatcttgtgttattttcttaatttttgttgttgctcttttagcaactattaaactttgtattcaaatttgtggtttttgtaatatttttattatttcaccttctgcctatgtttataatagaggtagacagttgtataagtcttatagtgaacatgtcataccttctacttta------gatgatttaatttaa-atctaaacatcatgaatgaatcaattt------------------ttcctcattggaattctgatcaagctattacattcttaaaagaatggaatttttctttgggtgtaatattacttcttattactatcatactgcagtttggttatacgagccgtagtatgtttgtttatcttattaagatgattattctttggcttatgtggccattgaccattatcttgactatatttaattgcttttatgctttgaataatgtctttcttgggctttctatactgtttactattatttctattgttatatggattttatattttgtcaacagtattcggctttttatcagaactggaagttggtggagttttaatccagagactaataatcttatgtgtattgatatgaaaggtaagatgtatgttaggccagttattgaggactatcatacattaacggctactgttatccgtggtcatcttta-tatac-agggtgtcaaacttggcactggttacacgcttgccgatttgcctgtttatgttactgtagctaagg--tgcaagtcctctgtacatataaacgtgcctttttagataagttagat---gttaatagtggcttcgctgtttttgttaagtctaaagttggtaactatcgtttaccttcta---------------------------------------------gtaaatctagtggtatggatactgccttgttgagagcttaaatctaaactat-taggatgtcttatactcccggtcatc---atgctggaagtagaagctcctctggaaatcgttcag------gaatcctcaagaa---aacttcttgggttgaccaatctgagcgaagccatcaaacctataatagaggcagaaaaccccaaccaaaattcactgtgtctactcaaccacaa------ggaaaccctatcccacattattcctggttctctgggattacccaatttcaaaaaggtagagactttaaatttccagatggtcaaggagtacccattgcttacgggatacccccttctgaagcaaaaggatattggtataaacacaaccggcgttcttttaaaacagctgatggtcaacaaaagcagttgttaccaagatggtatttctactatctcggtaccggtccatatgccagttcatcctatggtgatgcccacgaaggtatcttctgggtcgctagtcaccaagctgatacttctattccctccgatgtttcggcaagggatcctactattcaagaagctatccctactaggttttcgcctggtacgattttgcctcaaggctattatgttgaaggctcaggaaggtctgcttctaatagccggccaggttcacgttctcaatcacgtggacccaataatcgttcat---taagtagaagtaattctaattttagacat------------tctgattctatagtgaaacctgatatggctgatgagattgctagtcttgtcttagccaagcttggtaaagattcta---aacctcagcaagttaccaagcaaaatgctaaggaaattaggcataaaattttaatgaaacctcgccaaaagcgaactcctaataaattttgtaatgttcaacagtgttttggtaaaagaggaccgctccaaaactttggtaattctgaaatgttaaagcttggtactaatgatcctcaatttcctattcttgctgaattagctcctacaccaggtgcttttttctttggctctaaattagagttgtttaaaagaga------ctc---tgatgctgattcaccttctaaagacacttttgaacttcgttattctggttctattaggtttgatagtactttacctggttttgagacaattatgaaagttcttaaagagaatttagatgctta---tgttaattctaatcagaacactgtttctggttcg------------ctgagtcctaaacctcagcgtaaaagaggtgttaaacaatcacctgaa------tcgtttgactctcttaatttaagtgctgata---------------ctcagcacatttcaaat---gattttactcctgaggatcatagtttacttgctact---cttgatga---------tccttatgt------agaaga------ctctgttgcttaatgagaatgaatcctaattcgacactaggtgg-taacccctcgcta-ttagtcggaataggacactctctatcagaatgaat-tcttgctgttacaacagatagagtaggttgttgcagactatatattaattagtagaaactttatatttaaatatttgattgttagagtag-ttataaggt-------ttagctgtagt-------ataaacg-cctccgggaagagctagcaattata--gtatttaatatatctattagtatatgattgaaattaattatagccttttggaggaattac--------------------------------------------------------------------------------------------
>DQ415896_HumanHKU1_China_2004-12-
------------------------------------------------------------------------------------------------------------------------------------------------------ga-gcg--------------------attg------------------------------------------acgttcgt--ac--cgtctatcagcttac--gatctcttgtcagat--ctca-----ttaa--atctaaacttttta--aaca--------agattccctgtt-atccatgcttgtgagtg-----tggtttaatcataatcttgt--attttactttccacacttttcatctctctgccagtgacgtgttggttgtcctca----g------------cgtccctcccataggtcgcaa---------------------tgattaaa---accagcaaatacggtctcggcttcaagtgggcgccagaatttcgttggctgcttccggatgcagcggaggagttggctagtcctatgaagtcagatgagggtgggttatgcccctctactggtcaagcgatggaaagtgttggattcgtttatgataatcatgtgaagatagattgtcgctgcattcttggacaagaatggcatgtgcagtcaaatcttatccgtgatatttttgttcatgaagatctacatgttgtagaagttctaactaaaacagccgtaaagtccggtacggcaattttaattaaatcacctttgca---------------------tagcttgggtggttttcctaaagggtatgttatgggcttgtt---------ccgttcatacaagactaaacgtt------------------atgttgtacatcatctttctatgactacatctactactaatttt------ggtgaagattttttgggttggattgtaccttttggttttatgccatcttatgttcacaaatggtttcaattctgtaggttgtatat-----------tgaagagagtgatttaataatttcaaattttaa--------------------------------atttgatgattatgattttagtgtagaagatgcttatgctgaggttcatgctgagcctaaaggtaaatattcacaaaaagcttatgctttacttagacaatatcgtggtattaaacccgtactttttgtagaccagtatggttgtgactattctggtaaattagcagattgtcttcaagcttatggtcattattctttgcaagatatgagacaaaagcagtctgtatggcttgccaattgtgactttgatattgtagtggcttggcatgtagttcgtgattcacgatttgttatgcgcctgcagactatagctactatttgtggtattaaatatgttgcacaacctacagaagatgtagtagatggagatgtagttatacgtgaacctgtacatttattatctgctgatgcaatagttttaaagcttcctagtttgatgaaagttatgactcatatggatga---------tttttctattaaatctatatataatgttgatttgtgtgattgtggttttgttatgcagtatggttatgtagattgttttaatgataattgtgatttttatggttgggtttcaggtaatatgatggatggtttttcttgtccattgtgttgtacagtttatgactctagcgaagttaaagcccaatcatctggtgttattcctgaaaatcctgtgttatttactaatagtac------------tgatactgttaaccatgattcttttaatttgtatggttattctgtcacaccatttggttcttgtatatattggtcgccgcgtcctggattgtggattcctataattaaatcttcagtcaagtcttatgatgatttggtttattcaggtgtagtaggttgtaaatctattgttaaagaaactgctcttattactcatgcactttacttagattatgttcaatgtaagtgtggtaa------tcttgaacaaaatcatattcttggcgttaataattcttggtgtaggcaactgttgcttaatagaggtgattataatatgcttctaaaaaatattgacttgtttgttaagcgtcgtgctgattttgcttgcaag---tttgcagtttgtggagatggttttgtaccttttttactagatggtttaattccccgtagttattatcta---------attcagagtggtattttctttacatctttgatgtctcaattttcacaagaagtttctgatatgtgtttaaaaatgtgtattttgtttatggacagagtttcagttgctacattttatatagagcattatgttaataggttggttactcaatttaagtta-ttgggtactacacttgttaataaaatggttaattggtttaataccatgttagatgctagtgcacctgctacaggctggcttctttaccaattattgaatggtctttttgtagtatctcaagccaactttaattttgttgctttaatacctgattatgctaaaattttagttaataaattttacactttttttaagttattattagagtgtgttacagttgatgttttaaaagatatgcctgttcttaaaactattaatggtttagtttgtattgtaggcaataagttttataacgttagtacagggttaattc---------------------------ctggttttgttttaccatgtaatgcacaggaa---------caacaaatttatttttttgaaggcgttgcagaatctgttatagtagaagatgatgttattgagaatgtcaaatcttctttatcatcttatgagtattgtcaaccacctaaatctgtagaaaaaatttgtattatagataatatgtacatgggtaagtgtggtgataaatttttccctattgtcatgaatgataaaaatatttgtcttttagatcaggcttggcgttttccatgtgcaggtagaaaagttaattttaacgagaaacctgttgttatg---------gagattccgtctttgatga---cagttaaggttatgtttgatttagattctacttttgatgatattttaggtaaagtttgttcagaatttgaagtagaaaagggtgttactgtagatgattttgttgctgttgtttgtgatgctatagagaatgctttaaactcttgtaaagagcatccagtggttggttatcaagttcgtgcatttttaaataaacttaatgagaatgttgtttatttatttgatgaggctggtgatgaagcaatggcctctcgtatgtattgtacttttgctattgaggatgttgaagacgttatcag---tagtgaagccgtcgaagatactattgatggtgtcgttgaagacactat---t------------------------------------------------------------aatgacgatgaagatgttgttactggtgacaatgacgatgaagatgttgtt---------------------------------------------------------------------a---------------------------------------------------------------------------------------------------------------------------------------------------------------------------ctggtgacaatgacg------------------------------atgaagatgttgttactggtgacaa------------------tgacgatgaagatgt------------------------------------------------------------tgttactgg------------------------------------------------------------------------------------------tgacaatgacgatgaagatgttgttactggtgacaa----------------------------------------------------tgacgatgaagatgttgttactggtgaca---atgacgatgaagatgt--------------------------------------------------------------------------------------------------tg------------------------------------------------------------------------------------------ttact------------------------------------------------------------------------------------------------------------------------------------------------------ggtgacaatgacgatgaagatgttg---------------------------------------------------------------ttactggtgacaatgacgatgaagatgttgtt--------actggtgacaatgacgatgaagatgtt------------------------------------------------------------------------gttactggtgacaata---------------------------------------------------------------------------------------------------------------acgatgaagagattgttact-----------------------------------------------------------ggtgacaat--------------gacgatgaagatgttgttactg--------------------------------------------------------------------gtgacaataacgatgaagagattgttactggt---------------------------------------------------------------------------gacaatg---------------------------------------------------------------------------------------atgatcaaattgttgttactggtgatgatgtagatgatat-----------------------------tgaaagtatttatgactttgatactta---taaagctctttt--------------------------------------------------------------------------------------------------------agtttttaatgatgtctataatg----------------------------atgctttgtttgttagttatggttctagtgttgaaacagaaaca-------------------------------------------------------------------------------------------------------------------------------------------------------------------------------------------------------------------------------------------------------------------------------------------tattttaaagttaatggtttatggtcacctactattacacatactaactgttggttgcgttctgtgttacttgtaatgcagaaattaccttttaagtttaaggatttagctattgaaaatatgtggttatcttataaggtgggttataatcaaagttttgttgattatttactgaccactattcctaaagctattgttttgcctcaaggtggttttgtagctgattttgcttattggtttttaaaccagtttgatattaatgcgtatgctaattggtgttgtttaaaatgtggtttttcttttgatttaaatggtttggatgctgtgtttttttatggagatattgtgtctcatgtttgtaag---tgtggacataatatgactctaatagcagcggacttaccttgtacattacatttttcattatttgatgacaatttttgtgctttttgcacccctaaaaaaatttttattgctgcatgtgctgtggatgtaaacgtttgtcattctgtagctgttataggtgat---------gaacaaatagatggtaagtttgttactaaatttagtggtgataaatttgattttatagtaggttatggaatgtcatttagtatgtcttcttttgagttagctcaattgtatggtttgtgtataacacctaatgtatgttttgttaaaggtgatattataaatgttgctagacttgttaaagctgatgttattgttaatcctgctaatgggcatatgctccatggtggtggagttgcaaaagctatagctgtagctgcaggtaaaaaattttctaaagaaactgctgctatggttaaatctaaaggtgtttgccaagtaggagattgttatgtttctaccggtggtaaattatgtaaaacaattcttaatattgtaggccctgatgctagacaagat---ggaagacaatcttatgttttgttagcacgtgcttataagcatcttaataagtatgattgttgtttgtctactctcatatcggctggtatatttagtgttcctgctgatgtgtcattaacttaccttctaggtgttgttgataaacaagttatccttgttagtaataataaagaagattttgatattattcaaaaatgtcaaattacttcagttgttggtactaaagcattggctgttagattaactgctaatgtaggccgtgttattaaatttgagacagatgcatacaaacttttcttgagtggtgatgattgttttgtttcaaattcttctgttatacaagaagttttattgcttcgtcatgatatacaattgaataatgacgttcgtgattatttgttgtctaagatgactagtcttcctaaagattggcgtcttatcaataaatttgatgttattaatggtgttaaaactgttaagtattttgagtgtcctaattctatttatatatgtagtcagggtaaagactttggttatgtatgtgatggttctttttataaagcaactgttaatcaagtttgtgttttattagctaagaagatagatgttttgcttactgtagatggtgttaattttaaatctatttctcttactgtaggtgaagtttttggtaaaatacttggtaatgttttctgtgatggcattgatgttactaagttaaagtgtagtgatttttatgccgataaaattttatatcagtatgaaaatttgtctttagctgatatttctgctgtacaaagttcatttggttttgatcagcaacaattgctcgcttactataat---tttttaacagtatgtaaatggtctgtagttgttaacggtccatttttttcttttgaacagtctcataataattgttatgtgaatgtagcttgtcttatgttgcagcatattaatcttaaatttaataaatggcagtggcaggaagcatggtatgaatttcgtgctggcagaccacataggttagttgctcttgttttagctaaaggtcattttaaatttgatgaaccatcagatgctactgattttattcgtgttgttttgaaacaagctgatttatcaggtgcaatttgtgaattagaacttatttgtgattgtggtattaaacaagaaagtcgtgttggtgttgatgctgttatgcattttggtacattagcaaagactgatctttttaatggttataagattggctgtaattgtgcaggtagaattgtccattgtactaaattgaatgtaccatttttgatttgttctaatactcctctgagtaagga------tt---tacctgatgatgttgttgcagctaacatgtttatgggtgtaggtgtaggccattatacacatttgaaatgtggttcaccttaccaacattatgatgcttgtagtgttaaaaaatatacaggtgttagtggttgtttaactgactgcttgtatctt------------aaaaatttaacccagacttttacatctatgttgactaattattttttggatgatgttgaaatggttgcttataaccctgatctttcacaatattattgtgataatggtaagtattatacaaaacctattataaaggctcaatttaaaccatttgctaaagttaacggtgtttatactaactttaagttagttggacatgatatttgtgctcaattgaatgataagttaggttttaatgtagatttgccgtttgttgagtacaaagtaacagtctggcctgtagctactggtgatgttgttttggcatctgatgatttatatgtgaaacgttattttaaaggatgtgaaacttttggtaagcctgttatttggttttgtcatgatgaagcatcattgaattctcttacttattttaataaacctagttttaaatctgaaaatagatatagtgttttgtctgttgat------------------------------------------tctgtatctgaggagtcacaa-ggtaatg---------------------------------------------------tggttacttctg----------------------ttatggaatcgcag---------------------------------------attagtactaaagaggttaagttaaagggtgttagaaagactgttaaaatagaagatgctattattgttaatgatgaaaatagttctattaaggttgttaaaagtttatctttagttgatgtttgggatatgtatttgacaggttgtgattatgttgtttgggttgctaatgaattgtcacgcctagttaaatcaccaacagttagggaatatatacgatatggtattaaacctattactatacctatagatttgttatgtttaagagatgataatcaaa---ctcttttagttcctaaaatttttaaagcaagagctatagaattttatggttttttgaagtggttgttt---------------atttatgtttttagtttattacattttacaaatgataaaaccattttttatactacagaaatagcttctaagtttacttttaatttgttttgtttggctcttaaaaatgcttttcagacatttagatggagtatatttataaaaggttttcttgttgtagccactgtgtttttgttttggtttaattttttgtatataaatgttatttttagtgatttttatcttcctaatattagtgtttttcctatttttgtgggaagaattgttatgtggataaaggctacttttggtttggttacaatttgtgatttttattctaag------ttaggtgtaggttttacaagtcatttttgtaatggtagttttatatgtgaattgtgttattctggttttgatatgttggatacatatgcagctatagattttgttcagtatgaagtagatagacgtgttttatttgattatgttagtttagtcaaattaattgttgaactcgttattggttattcattatatacagtatggttttatccattattttgtcttattggtttacaattatttactacatggttgcctgatttgtttatgttagaaactatgcattggttgattagatttattgtatttgtagctaatatgttacctgcttttgtcttgttgcggttttatatagttgttactgctatgtataaagtagttggttttattaggcatattgtttatggttgtaataaagctggttgtttattttgttataaacgaaattgtagtgttcgtgttaagtgtagtactattgttggtggtgtaattcgttattatgatattactgctaatggtggtactggtttttgtgttaaacatcaatggaattgttttaattgccattcttttaaaccaggtaacacttttataactgtagaagctgctatagaactttctaaagagcttaaacgacctgtaaatccaactgatgcttcacattatgtagttactgatattaagcaagttggttgtatgatgcgtttgttctatgatagagatggacagcgtgtttacgatgatgttgatgctagtttatttgtagatattaataatctgttacattctaaagttaaagttgttcctaatttgtatgtagttgtagtagagagtgatgctgatagagctaattttctgaatgctgttgtgttttatgcacaatcattgtataggcctatattactcgtagacaaaaagttaattactacagcttgtaatggtatctctgtaacccagactatgtttgatgtttatgttgatacttttatgtctcatttt---gatgttgatagaaagagttttaataattttgttaacattgctcatgcttctcttagagagggtgtgcaattagaaaaggttttagatacttttgtgggatgtgta---cgtaaatgttgttccattgattcagatgttgaaacaagatttattactaaatctatgatatctgcagtagctgctggtttggaatttactgatgaaaattataacaatttggtacctacatatttaaagagtgataatattgtagctgctgatttaggtgttcttatacagaatggtgctaagcatgtacagggtaatgttgctaaggcagctaatatttcttgtatatggtttattgatgcttttaatcaacttactgctgatttacagcataaattaaaaaaagcatgtgttaaaactggcttgaagttaaaattgacttttaataagcaagaggcaagtgtccctattcttacaacacccttttcacttaaaggaggtgttgtattgagtaattt---------------------------------------------------------------------------gttatatatattattttttgttagtttaatctgttttatattattgtgggctttattgcctacatatagtgtttataagtctgatattcatttgcctgcttatgctagttttaaagttattgataatggtgttgttagagatatttcagttaatgatttatgttttgctaataaatttttccaatttgatcaatggtatgagtccacttttgggtctgtttactatcataattctatggattgccctattgtagtggcagttatggatgaagatatcggttctactatgtttaatgttcctactaaagttttgagacatggctttcatgttttacattttttaacttatgcatttgctagtgatagtgttcagtgctatacaccacatattcagatttcttataatgatttttatgctagtggttgtgttttatcatctttgtgtactatgtttaaaagaggtgatggtacaccacatccttattgttattcagatggtgttatgaagaatgcttctttgtatacatctttggttccacatacacgttatagccttgctaattctaatggttttataagatttcctgatgttattagtgaaggtattgtacgtattgtaagaacgcgctctatgacttattgtagagtgggtgcatgtgaatacgccgaagagggtatatgttttaattttaatagttcctgggttttgaataatgattattatagaagtatgcctggaactttttgtggtagagatctttttgatttattttatcaattttttagtagtttaattcgtcctatagatttcttttctcttactgctagttctatttttggagctatattggctatagttgttgtcttggttttttattatttaataaaacttaagcgtgcttttggagattatactagtgttgtagttataaatgttgttgtttggtgtattaattttcttatgctttttgtttttcaagtttatcctatttgtgcatgtgtttatgcttgtttttatttttatgtaacattgtattttccttctgaaattagtgtaattatgcatttgcaatggattgttatgtatggtgctataatgcctttttggttttgtgtcacatatgtagctatggttattgcaaaccatgttttatggttattttcatattgtaggaaaattggtgttaatgtatgtagtgatagtacatttgaagaaacatctcttactacttttatgattactaaagattcttattgtagattaaagaattctgtttctgatgttgcctacaatagatatttgagtttgtataataagtatcgttactatagtggtaaaatggatactgctgcctatagagaagcggcgtgttctcagttagctaaggctatggaaacatttaatcacaataatggtaatgatgtcttatatcaacctcctacagcatctgtttctacatcttttttgcaatcaggtattgtaaagatggtatctcctacgtcaaaaattgaaccttgtattgttagtgttacttatggtagtatgactttgaatggtttatggttagatgacaaagtttattgtcctcgtcatgttatatgttcatcctctaatatgaacgaacctgattattctgccttattgtgtagagttactctaggtgattttactataatgtctggtcggatgagtttaacagttgtgtcttaccagatgcagggctgtcaacttgttttgacagtctctttacaaaatccttacactccaaaatatacttttggtaatgttaaacctggtgaaacttttactgttttagctgcgtataatggccgaccacaaggggcatttcatgttactatgcgtagtagttatactattaaaggttcttttttgtgtgggtcatgtggatctgttggttatgtattaacaggtgatagtgttaagtttgtatatatgcatcaattagagctcagtactggttgtcacactggcactgattttactggtaatttttatggtccatatagagatgctcaagttgtacagttgccagttaaggactacgtccagactgttaatgttattgcttggctctatgcagctatacttaataattgtgcttggtttgtacaaaatgatgtttgttctactgaagattttaatgtttgggctatggcaaatggttttagccaagtaaaagcagatcttgttttagatgctttggcttcaatgacaggtgtttctattgaaactttattggctgctattaagcgtctatatatgggatttcaaggtcgtcaaatactaggaagttgtacttttgaagatgaattggcaccttctgacgtttatcaacaattggctggtgttaaattgcaatctaaaacaaaaagatttattaaagaaacaatttattggattttgatatctacatttttgtttagttgtataatttctgcatttgttaaatggactatatttatgtatattaatacacatatgattggtgttacattatgtgtactttgttttgttagttttatgatgttactagttaaacataagcatttttatttgactatgtatataattcctgtactctgtaccttgttttatgtaaattatttagttgtttataaggaaggttttagaggttttacttatgtctggctctcatattttgttcctgctgtgaattttacttatgtttatgaagtattttatggttgtattttatgtgtttttgctatttttataactatgcatagtattaatcatgacattttttctttgatgtttttggttggtagaatagttactttaatttctatgtggtattttgggtcgaatttagaagaggatgttttgttatttattacagcctttttaggtacttatacatggaccactattttgtcattagctatagcaaaaattgttgctaattggttgtctgttaatatattttattttacagatgtaccttatattaaattgattctcttgagttacttatttatagggtatattttatcttgttattggggatttttctctcttttaaacagtgtttttagaatgcctatgggtgtttataattataaaatttctgttcaagaattgcgttatatgaatgctaatggcttacgtccacctcgtaatagttttgaggctattttgttaaatttaaaactgcttggaataggtggcgtgccagttattgaagtctcccaaattcaatcaaaattgactgatgtgaaatgtgctaatgttgttttgttaaattgtttacagcatttgcatgttgcttctaattctaagttgtggcagtattgtagtgttttacataatgaaatactatctacttcagatttgagtgtagcttttgataagcttgctcaattattgattgttttattcgccaatcctgctgcagttgatactaagtgtcttgcaagtatagatgaagttagcgatgattatgttcaagatagtaccgttttgcaggctttgcaaagtgagtttgtaaatatggctagttttgttgaatatgaagtcgcaaagaaaaatttggctgatgctaaaaatagtggttctgttaatcaacaacagataaaacagttagaaaaagcatgtaatatagctaagtctgtgtatgaacgcgataaagctgtagctcgcaaacttgaacgtatggcagacctagcacttactaacatgtataaagaggctcggattaatgataagaagagtaaagttgtttccgctttgcagacaatgctttttagcatggttcgtaaattggataatcaggctttaaattctattctggataatgctgttaaaggttgtgtacctttgagtgctattccagcattggctgctaatactttaactataataataccagataaacaagtttttgataaagttgttgataatgtttatgttacatatgctggtagtgtatggcatatacagactgttcaagatgctgatggtattaataaacagttaactgatattagtgttgattctaattggcctcttgttatcattgctaacaggtataatgaagttgctaatgctgttatgcagaataatgagttgatgcctcataaattaa-aaatacaagttgttaatagtggttctgatatgaattgtaatattcctactcaatgttattataataatggtagtagtggtagaatagtttatgctgttcttagtgatgttgatggtcttaagtatactaagataatgaaagatgatggaaattgtgttgttttagagcttgatcctccttgtaaattttctatacaagatgttaagggacttaaaattaagtatctttattttattaaaggatgtaacactttagctagagggtgggttgttggtactttatcttcaacaattagattgcaggctggtgttgctactgagtatgcagctaattcttctatactttcattatgtgcattttctgtagatcctaagaaaacttatttagattatatacaacaaggtggtgtacctataattaattgtgttaaaatgctctgtgatcatgctggtactggtatggccattactattaaacctgaggctactattaaccaagattcttatggtggtgcctctgtttgtatttattgccgtgcacgtgtagagcatccagatgtagatggtatatgtaaattacgtggtaaatttgtacaagtccctttgggtataaaagaccctattctttatgtgttaacacatgatgtttgtcaagtctgtggtttttggagagatggcagttgttcctgtgtaggttcaagtgtcgctgttcaatctaaagatttaaattttttaaacgggttcggggtactagtgtgaatgcccggctagtaccctgtgctagtggtttatctactgatgttcaattaagggcatttgacatttgtaataccaatagagctggtataggtttatattataaagtgaattgttgccgttttcagcgtatagatgacgacggtaataaattggataagttctttgttgtcaaaagaactaatttagaagtttataataaagagaaaacttattatgagttgactaaaagttgtggtgttgtggctgaacatgatttctttacatttgatattgatggtagtcgcgtgccacatatagttcgtaggaatctttcaaagtatactatgttagatctttgctatgcattgcgtcattttgatcgtaatgattgttcaatattgtgtgaaattctttgtgagtatgctgattgtaaagaatcctacttttctaagaaagattggtatgattttgttgaaaatcctgatattattaatatatataaaaaattaggccctatttttaatagagctttacttaatactgtcatttttgcagacaccttagttgaagtaggtttagttggtgttttaactttagataaccaagatttgtatggtcaatggtatgattttggtgattttatacaaacagccccaggatttggtgtggcagtcgcagattcttactattcttatatgatgcctatgttgactatgtgtcatgtattagattgtgaattatttgttaatgatagttatagacaattcgatcttgtgcagtatgattttactgattacaagttagagttgtttaataagtattttaagtattggggtatgaagtatcatcctaatactgtggattgtgataatgataggtgtattattcattgtgctaattttaatatactatttagtatggttttacctaatacttgttttggtccccttgttagacaaatttttgtagatggtgtaccgtttgttgtttctattggttaccattacaaagagttaggtgtagttatgaacttagatgttgacacacaccgttatcgtttgtctcttaaagatttacttctttatgcagcagatcctgctatgcatgttgcatctgctagtgctctgcttgatttacgaacttgttgttttagtgtagctgccattacaagtggtataaaatttcaaactgtaaaaccaggtaactttaaccaagacttttacgagtttgttaaaagtaaaggcttgtttaaagagggtagtacagttgatttgaaacattttttctttactcaagatggtaatgctgcaattactgattataattattataagtataatttacctactatggttgatattaagcagttattgtttgtattagaagttgtttataaatattttgaaatttatgatggtggttgtataccagcatcacaagttattgttaataattatgataaaagtgctggttatccatttaataaatttggtaaagccagactttattatgaggcattatcatttgaagaacagaatgaaatttatgcatatactaaacgtaatgttctgcccaccttaactcaaatgaatttaaaatatgctatcagtgctaagaatagagctcgcactgtagcaggtgtttctattcttagtactatgacaggccgaatgttccatcaaaaatgtttgaagagtatagcagctacccgaggtgttcctgttgttataggaaccactaaattttatggtggttgggacgatatgttacgtcatcttataaaggatgttgacaaccctgttcttatgggttgggattatcctaaatgtgatcgtgctatgccaaatattttgcgtattgttagtagtttagttttggcccgcaaacatgaattttgttgttcacatggtgatagattttatcgccttgcgaatgaatgtgctcaagttttgagtgaaatagttatgtgtggcggttgctattatgttaagcctggtggtactagcagtggtgatgcaactactgcttttgctaattctgtttttaatatatgtcaggctgttactgctaacgtttgttctcttatggcctgtaatggccataagattgaagatttaagtatacgcaatttacaaaaacgcttatactctaatgtttatcgtacagattatgttgattatacatttgttaatgagtattatgaatttttatgtaagcattttagtatgatgattttgagtgatgatggtgttgtctgttataactctgattatgctagtaagggttatatagctaatataagtgtttttcaacaagttttgtactatcagaataatgtttttatgtctgaatctaaatgttgggttgaaaatgatattactaatggtcctcatgaattttgttcccaacatactatgttggttaagatagatggtgattatgtttatttaccatatccagatccttctagaattctaggagctggttgttttgttgatgatttattgaagactgacagtgttcttttgatagagcgctttgtaagtctagctatagatgcttaccctttagtatatcatgaaaatgaagaataccaaaaagtctttcgtgtatatttagaatatataaaaaaactgtataatgatcttggtactcagatcttagatagttatagtgttattttaagtacttgtgatggtttaaagtttactgaagaatcattttacaagaatatgtatttaaaaagtgccgtgatgcagagtgtaggtgcatgtgttgtttgttcatcacaaacttctttgcgttgtggcagttgtatacgtaagcctttgttatgttgtaaatgttgttatgaccatgttatggcaactaatcataaatatgttttgagtgtctcaccttacgtttgtaatgcacctaactgtgatgtgagtgatgtcaccaaattatatttgggtggtatgtcttactattgtgaaaaccataaaccccattattcatttaagttagttatgaatggtatggtctttggtttgtataaacaatcttgtacgggttcaccttatatagatgattttaataagatagctagttgtaaatggacagaagttgatgattatgttctggcaaatgagtgtattgaacgtttaaagttatttgctgcagaaactcaaaaggcaactgaagaggcttttaaacaaagctatgcttctgctaccattcaagagattgttagtgatagagaagttattttgtgttgggagacaggtaaagttaaaccaccacttaataaaaattatgttttcacaggctaccattttactagtactggtaagacagttttaggtgagtatgtttttgataaaagtgaattaactaacggtgtgtattaccgcgctacaactacttataaactttctataggtgatgtttttgttttaacatcacattctgtagctagtttaagtgcacctacacttgtcccacaagagaactatgctagtataagattttctagtgtttatagtgttccattggtgtttcaaaataatgttgctaattatcagcacattggaatgaaacgttattgcactgttcaaggtccccctggtacgggaaagtctcatcttgctataggtctagctgtttattactacacagcacgtgtagtttatactgctgctagtcatgctgctgtagatgcattgtgtgaaaaagcttataagtttttaaatattaacgattgtacacgtattattcctgctaaagttcgtgtagattgttatgataagtttaaaattaatgataccacttgtaagtatgtttttaccacaataaatgcattaccagagttggttacagatattgttgttgttgatgaagttagtatgcttactaattatgaattgtctgttataaatgctcgtattaaagctaaacattatgtatatattggagatcctgctcaattacctgcaccacgtgtgctgttgagcaagggttctttagaacctaggcacttcaattctattactaaaataatgtgttgtttaggtcctgatatctttttgggaaattgttataggtgtcctaaagaaattgtagaaactgtttcagcattggtttatgataataaactcaaggctaaaaatgataatagttcattatgttttaaagtatattttaagggacagacaacacatgagagttcaagtgctgtaaatattcaacagatatatctaattagtaaatttttaaaagctaatccagtttggaatagtgctgtttttattagtccttataatagtcagaattatgttgctaagcgtgttttaggtgttcaaacacaaactgtagattctgctcaaggttcggaatatgattacgttatatattcacaaacagcagaaacagcccattctgttaatgttaatcgatttaatgttgccataactagagccaagaagggcattttttgtgttatgagtaatatgcaattatttgaatctcttaattttattactctacctttagataaaattcaaaatcaaactttacctcgtttgcattgcacaactaatctttttaaagattgtagtaaaagttgcttaggttatcatccagcgcatgccccctcatttttagcagttgatgataaatataaggttaatgaaaatttggctgtaaatttaaatatttgtgaacctgttttaacatattctcgtttaatatctcttatgggttttaaattagatttgactcttgatggttattctaaattgtttattactaaagatgaagccattaaacgtgttagaggttgggttggttttgatgttgaaggcgctcatgctactcgcgaaaacattggaacaaactttccactgcaaataggtttttcaactggtgtggattttgtagttgaagctactggcttatttgctgagagagattgttatacttttaaaaaaactgtagctaaagctcctcctggtgaaaaatttaaacatttaataccccttatgtcaaaaggtcaaaagtgggatattgttagaattagaattgttcaaatgttatctgattatcttttagacctttctgatagtgtagtatttattacttggtctgccagttttgaacttacttgtttaaggtattttgctaaattaggcagagagcttaattgtaatgtgtgttctaatcgtgctacatgctacaattctagaactggttattatggttgttggcgccatagttatacttgtgattatgtgtataatccacttattgtagatatacaacagtggggttatacaggttctttaactagtaatcacgatataatttgtaatgtacataaaggtgcacatgttgcgtcagctgatgcaattatgactcgttgtttagcaatctatgattgtttttgtaaatctgttaattggaatttagagtatccaataatttctaatgaggtcagtataaatacatcttgtaggttattgcagcgtgtcatgcttaaagctgccatgctatgtaatagatacaacttatgttatgacataggcaatcctaaaggtttaacttgtgtcaaagattatgaatttaaattttatgatgcttttcctgtagccaagtctgttaaacagttattttatgtctatgatgtgcataaagataattttaaagatggtttatgtatgttttggaattgtaatgttgataaatatccatctaattcaattgtttgtagatttgacactcgagtgttaaataaattaaaccttcctggatgtaatggtggtagtttgtatgttaataaacatgcattccatactaatccttttactagaactgtttttgaaaatcttaagcctatgccttttttctattattcagatacgccttgtgtgtacgtagatggtttagaatctaaacaagttgattacgttcctttaagaagcgccacttgtatcacacggtgtaatctaggtggagctgtttgttcaaagcatgctgaagaatattgtaactaccttgagtcttataatatagttactacagcaggctttactttttgggtttataagaattttgatttttataatttatggaacacttttactacgttacagagtttagaaaacgtaatatataacttggttaatgttggtcattatgatggacgtacaggtgaattaccttgtgctattatgaatgacaaagttgttgttaagattaataatgtagatactgttatttttaaaaataatacatcatttcctactaatatagctgttgaattgtttacaaaacgtagtatccggcaccaccctgaacttaagattcttagaaatttgaacattgatatttgttggaagcatgtcctgtgggattatgttaaagatagtttgttttgtagttccacttatggtgtttgtaaatacacagatttgaagttcatcgaaaatttgaatatactttttgatggtcgtgacactggcgctttagaagcttttagaaaagcaagaaatggtgtttttattagtactgaaaaattaagtaggttatcaatgattaaaggtccgcaacgagctgatttaaatggtgtgattgtggataaagttggagaactcaaagttgagttttggttcgctatgagaaaagatggtgacgatgttatcttcagccgaacagacagcctatgctcaagccattactggagcccacaaggtaatctaggtggtaatt---------gcgcgggtaatgtcattggtaatgatgctctaacacgttttactatctttactcagagtcgtgtattgtcaagttttgaacctcgctcagatttagaacgggattttattgatatggatgataatctgtttattgctaaatatggtttagaagactatgcatttgatcatatagtttatggtagttttaaccataaagttataggaggtttgcatttgcttataggcttatttcgtaggctaaaaaaatctaatttgttaattcaagagtttttacagtatgattctagtattcattcatattttattactgatcaggagtgtggtagtagtaagagtgtttgtacagttattgatttattattagatgattttgtttctattgttaagtcattaaatttgagttgtgttagtaaagttgttaatattaatgttgattttaaggattttcaatttatgttgtggtgtaatgataataaaattatgactttttatcctaaaatgcaagccactaatgattggaaacctggctattctatgcctgttttgtacaagtatttgaatgttccattagagagagtctctttatggaattatggtaaacctattaatttgcctacaggctgtatgatgaatgttgctaagtacactcaattatgtcagtatttgaatactacaacattagctgttcctgttaatatgcgtgttttacatttaggtgcagggtctgataaagaagtagctccaggttctgctgttttaagacagtggttaccatctggtagtattcttgtagataatgatttaaacccatttgttagcgatagtttagttacttattttggagattgtatgactttaccatttgattgtcattgggatttgataatatctgatatgtatgatcctcttactaaaaatattggtgattataatgtgagtaaggatgggttttttacttacatttgtcatttaattcgtgataaattatctttgggtggtagtgtagctataaaaattacagagttttcttggaatgctgatttatataaattaatgagttgttttgcattttggacagttttttgtactaatgtaaatgcttcttctagtgaagggtttttaataggtataaattacctgggtaaatcttcttttgaaatagatggcaatgttatgcatgctaactatttgttttggagaaatagtacaacatggaatggcggtgcttatagtttatttgatatgactaaattttctttgaaattggctggcactgctgttgttaatttaagaccagatcaattaaatgatttagtttattctcttattgaaagaggtaaattattagttcgcgatacgcgtaaagagatttttgttggtgatagtcttgtaaatacttgttag--atct-----------------------------------------------------------------------------------------------------------------------------------------------------------------------------------------------------------------------------------------------------------------------------------------------------------------------------cattaaa-------------------------------------------------------------------------------------------------------------------------------------------------------------------------------------------------------------------------------------------------------------tctaaactatgttaattatttttt----------------------------------------------------------------------------------------------------------------------------------------------------------------------------------------------------------------------------------------------------------------------------tatttttttattt--------------------------------------------------------------------------------------------------------------------ctgtta-----------tggttttaatgaacctc---ttaatgttgtgtctcatttaaaccatgactggtttttatttggtgatagtcgttctgattgtaaccatattaataatttaaaaattaaaaattttgattatttggatattcaccctagtttgtgcaacaatggtaagatttcatctagtgccggtgattctatttttaagagttttcatttcactcgattttataattacactggcgaaggtgatcaaattattttttatgagggtgttaattttaatccttatcatagatttaagtgttttcctaatggtagtaatgatgtatggcttcttaacaaggtaagattttatcgtgccttatattctaatatggccttttttcgttatcttacttttgttgatattccttataatgtttctctttt---taagtttaattct---tgtaaa------------agtgatat---------tttatcacttaacaatcctatttttat------------------------taattattctaag---gaagtttattttactttattaggttgttctctttatttagtaccgctttgccttttt---------------------------------------------aaatctaactttagtcagtactattataacatagatact-ggctctgtttatggtttt---------------------------tctaatgttgtttatcctgatttagactgtatttatatttctcttaaaccaggttcttataaagtttccaccactgcaccttttttatccttacctactaaagctctctgttttgataaatctaaacaatttgtacctgtacaggttgttgattctagatggaacaacgagcgtgcctcagatatttctttatctgttgcatgtcaattgccatattgttattttcgcaattcttctgctaattatgttggcaa---gtatgatattaaccacggtgatagtggttttatttctattttatctggtcttttatataatgtttcttgtatttcatattatggtgtatttttatatgataattttaca---------tccatttggccctattattcttttggtaggtgtcctacatcttctattattaaa---------catccaa------tttgtgtttatgattttttgcctattattttacaaggtattttattatgtttagctttactttttgttgtttttctattattcttgttatataacgataaatctcatta-----------------------------------aatctaaacatgttattaat---tatttttattttgcctacaac------attagctgttataggtgattttaattgtactaattttgc---------------tattaatgatttaaacaccacagttcctcgcataagtgagtatgttgtggatgtttcttatggtttgggtacatattatatacttgatcgtgtttatttaaatactactatattatttactggttatttccctaaatctggtgccaattttagggatctatctttaaaaggtactacatatttgagtactctttggtatcagaaaccctttttatctgattttaataatggtattttttctagagttaagaatactaa---gttgtatgttaataaaactttgtatagtgagtttagtactatagttataggtagtgtttttattaacaactcttatactattgttgttcaacctcata------------------------------------atggtgttttggagattacagcttgtcaatacactatgtgtgagtatcctcatactatttgtaaatctaa------aggtagttctcgtaatgaatcttggc---attttgataaatctgaacctttgtgtctgttcaagaaaaattttacttataatgtttctacagattggttgtattttcatttttatcaagaacgtggcactttttatgcttattatgctgattctggcatgcctactacttttttatttagtttgtaccttggtactcttttatctcattattatgttttgcctttgacttgtaatgctatatcttctaatactgataatgagactttacaatattgggtcacacctttgtctaaacgccaatatcttcttaaatttgacaaccgtggtgttattactaatgctgttgattgttctagtagtttctttagcgagattcaatgtaaaactaaatctttattacctaatactggtgtttatgacttatctggttttactgttaagcctgttgcaactgtacatcgtcgtattcctgatttacctgattgtgacattgataaatggcttaacaattttaatgtaccctcacctcttaattgggaacgtaaaattttttctaattgcaactttaatttgagtactttgcttcgtttagttcatactgattctttttcttgtaataattttgatgaatctaagatatatggtagttgttttaagagtattgttttagataaatttgccatacccaactccagacgatctgatttgcagttgggcagttctggttttctgcaatcttctaattataaaattgacactacttctagttcttgtcaattgtattatagtttgcctgcaattaatgttactattaataattataatccttcttcttggaatagaaggtatggttttaataa------------------ttttaatttgagctct---------------catagtgttgtttactcacgttattgtttttctgttaataatactttt---------------------tgtccttgtg------------------ctaaaccttcttttgcttcaagttgtaagag---------------tcataaaccaccttctgcttcctgtcctattggtactaat------tatcgttcttgtgagagtac------------------------------tactgtactcgaccacactgactggtgtaggtgttcttgtttacctgatcctataa-------------ctgcttatgaccct------------aggtcttgttctcaaaaaaagtctctggttggtgttggtgaacattgtgcagggttcggtgttgatgaagaaaagtgtggtgtattggatggatcatataatgtttcttgtctttg------------------------------------------------tagtactgatgcctttctaggttggtcttatgacacttgcgtcagtaacaaccgttgtaatattttttctaattttattttaaatggtatcaatagtggtaccacttgttctaatgatttattgcagcctaatactgaagtttttactgatgtttgtgttgattacgacctttatggtattacaggacaaggtatttttaaagaagtttctgctgtttattataatagttggcaaaatcttttgtatgattctaatggcaacattattggttttaaagattttgttactaataaaacatataatattttcccttgttatgcaggaagagtttctgctgcttttcatcaaaatgcttcctctttggctttactttatcgtaatttaaaatgtagctatgttttgaataat---atttctttagctactcagcca------tat---tttgatagttatcttggttgcgtttttaatgctgataatttaactgattattctgtttcttcttgtgctcttcgcatgggtagtggtttttgtgttgattataactcaccttcttcttcct------cttcgcgtcgtaaacgtagaagt------------atttctgcttcttatcgttttgttacttttgaaccctttaatgtcagttttgttaatgacagtattgagtctgtgggtggtctttatgagatcaaaattcccactaactttactatagttggtcaagaggaatttattcaaactaattctcctaaagttactattgattgttctttatttgtctgttctaattatgcagcttgccatgacttattgtcagagtatggcactttttgtgataatattaatagtattttagatgaagttaatggtttacttgatactactcaattgcatgtagctgatactcttatgcaaggtgtcacacttagctccaatcttaatactaatttgcattttgatgttgataatattaattttaaatccctagttggatgtttaggtccacactgcgg------------------ttcttcttct---------cgttctttttttgaagatttattgtttgacaaagttaaactttcagatgttggttttgttgaagcttataacaattgtactggtggtagtgaaattagagatcttctttgtgtacaatcctttaatggtattaaagttttgcctcctattttgtctgaatctcaaatttctggttacaccacagccgctactgttgctgctatgtttccaccatggtcagcagcagctggcataccattttctcttaatgtacaatatagaattaatggtttgggtgttactatggatgttcttaataaaaatcaaaagttgatagctactgcttttaataatgctcttctttctattcagaatggttttagtgctaccaactctgcacttgctaaaatacaaagtgttgttaattctaatgctcaagcacttaatagtttgttacagcaattatttaataaatttggtgcaattagttcttctttacaagaaattttatctcgtctcgatgctttagaggctcaggttcagattgataggcttattaatggtcgtttaactgctttaaatgcttatgtctctcaacagcttagtgatatttctcttgtaaaatttggtgctgctttagctatggagaaggttaatgagtgtgttaaaagtcaatctcctcgtattaatttttgtggtaatggtaatcatattttgtcattagttcaaaatgctccttatggtttgttgtttatgcattttagttataaacctatttcttttaaaactgttttagtaagtcctggtttgtgtatatcaggtgatgtaggtattgcacctaaacaagggtattttattaaacataatgatcattggatgttcactggtagttcttactattatcctgaa-ccaatttc--agataaaaatgttgtttttatgaatacttgttctgttaattttactaaagcgcctcttgtttatttgaatcattctgtaccaaaattgtctgattttgaatctgagttatctcattggtttaaaaatcaaacatccattgcgcctaatttgactttaaatcttcatactattaatgctacttttttagatttgtattatgagatgaatcttattcaagagtctattaagtctttgaataatagttatatcaatcttaaagatataggtacatatgaaatgtatgtaaaatggccttggtatgtttggctactaatttctttttcatttataatattccttgtattgctcttttttatatgttgttgtactggttgtggttctgcatgttttagtaaatgtcataattgttgtgatgagtatggtggtcatcatg---attttgttatcaaaa------catctcatgatgattagaat-------------------------------------------------------------------------------------------------------------------------------------------------------------------------------------------------------------------------------------------------------------------------------------------------------------------------------------------------------------------------------------------------------------------------------------------------------------------------------------------ctcttgtcagatc------------------------------------------------------------------------------------------------------------tcattaaatctaaactttattt-------------------------------------------------------------------------atggacgtttggagacctagctacacacattctcttgttattagagaatttggtgttacaaatcttgaagatttgtgtctaaagtataattactgtcaacctattgttggttactgtattgtacctttaaatgtttggtgtcgcaagtttggcaaatttgcttctcactttacattacgtagtcacgatatttcc---catagtaataattttggtgttgtaactagttttactacttatggtaatactgtttctgaggctgtgtctagattagttgaatcagcttctgaatttattgtttggcgtgcagaggcacttaataagtatggttgatt---tatttttcaatgatactgcttggtacataggacagattttagttttagttttattttgtcttatttctttaatctttgttgttgcttttttagcaactattaagctttgtatgcaactttgtggtttttgtaatttctttattatttcaccttcggcttacgtttataaaagaggtatgcagttgtataagtcttatagtgaacaagttataccacccacttca------gattatttaatctaa-atctaaacattatgaataaatcttttt------------------ttccccaattcacttctgatcaagctgttacattcttaaaagaatggaatttctctttgggtgtaatactactttttattactatcatattgcagttcggttatacgagccgtagtatgtttgtttatcttatcaagatgattattctttggcttatgtggccattgactatcaccttgactatatttaattgtttttatgctttgaataatgcttttcttgcattttctatagtgtttactattatttctattgttatatggattctttattttgttaatagtattcggctttttattagaactggcagttggtggagttttaatccagagaccaataatcttatgtgtattgatatgaaaggcaagatgtttgttaggccagttattgaggactatcacacattaactgctactgttattcgtggtcatcttta-tatac-agggtgtcaaacttggcactggttatactctttcagatttgcccgtatatgttactgtagctaagg--tgcaagtactttgtacatataaacgtgcctttttagataagttagat---gttaatagtggttttgctgtttttgttaagtctaaagttggtaactatcgtttaccgtcta---------------------------------------------gtaaacctagtggtatggatactgccttgttaagagcttaaatctaaactat-taggatgtcttatactcccggtcatt---atgctggaagtagaagctcctctggaaatcgttcag------gaatcctcaagaa---aacttcttgggctgaccaatctgaacgaaattaccaaacctttaatagaggcagaaaaacccaacctaaattcactgtgtctactcaaccacaa------ggaaatactatcccacattattcctggttctccgggatcactcaatttcaaaaaggtagagactttaaattttcagatggtcaaggagttcccattgctttcggagtacccccttctgaagcaaaaggatattggtatagacacagccggcgttcttttaaaacagctgatggtcaacaaaagcagttgttaccgagatggtatttctactatctcggtaccggcccatatgccaatgcatcctatggtgaatccctcgaaggggtcttctgggttgctaatcaccaagctgacacttctactccctccgatgtttcgtcaagggatcctactactcaagaagctatccctactaggtttccgcctggtacgattttgcctcaaggctattatgttgaaggctcaggaaggtctgcttctaatagtcgaccaggttcacgttctcaatcacgtggacccaataatcgttcat---taagtagaagtaattctaattttagacat------------tcagattctatagtaaaacctgatatggctgatgagattgctaatcttgttttagccaagcttggtaaagaatcta---aacctcagcaagtcactaagcaaaatgccaaggaaattaggcataaaattttaacaaaacctcgccaaaagcgaactcctaataaacattgtaatgttcaacagtgttttggtaaaagaggaccttctcaaaattttggtaatgctgaaatgttaaagcttggtactaatgatcctcagtttcctattcttgcagaattagctcctacaccaggtgcttttttctttggttctaaattagacttggttaaaagaga------ttc---cgaggctgactcacctgttaaagatgtttttgaacttcattattctggttctattaggtttgatagtactttaccaggctttgagacaattatgaaagttcttgaagagaatttaaatgctta---tgttaattctaatcagaacactgattctgattcg------------ttgagttctaaacctcagcgtaaaagaggtgttaaacaattaccagaa------cagtttgactctcttaatttaagtgctggta---------------ctcagcacatttcaaat---gattttactcctgaggatcatagtttacttgctact---cttgatga---------tccttatgt------agaaga------ctctgttgcttaatgagaatgaatcctaattcgacactaggtgg-taacccctcgcta-ttagtcggaataggacactctctatcagaatgaat-tcttgctgtaataacagatagagtaggttgttacagactatatattaattagtagaaattttatatttagacatttgattgttagagtag-ttataaggt-------ttagctgtagt-------ataaacg-cctccgggaagagctatcaattgta--gtgtttaatatatatattagtatatgattgaaattaattatagccttttggaggaattac--------------------------------------------------------------------------------------------
>DQ415897_HumanHKU1_China_2004-12-
------------------------------------------------------------------------------------------------------------------------------------------------------ga-gcg--------------------attg------------------------------------------acgttcgt--ac--cgtctatcagcttac--gatctcttgtcagat--ctca-----ttaa--atctaaacttttta--aaca--------agattccctgtt-atccatgcttgtgagtg-----tggtttaatcataatcttgt--attttactttccacacttttcatctctctgtcagtgacgtgttggttgtcctca----g------------cgtccctcccataggtcgcaa---------------------tgattaaa---accagcaaatacggtctcggcttcaagtgggcgccagaatttcgttggctgcttccggatgcagcggaggagttggctagtcctatgaagtcagatgagggtgggttatgcccctctactggtcaagcgatggaaagtgttggatttgtttatgataatcatgtgaagatagattgtcgctgcattcttggacaagaatggcatgtgcagtcaaatcttatccgtgatatttttgttcatgaagatctacatgttgtagaagttctaactaaaacagccgtaaagtccggtacggcaattttaattaaatcacctttgca---------------------tagcttgggtggttttcctaaagggtatgttatgggcttgtt---------ccgttcatacaagactaaacgtt------------------atgttgtacatcatctttctatgactacatctactactaatttt------ggtgaagatttttttggttggattgtaccttttggttttatgccatcttatgttcacaaatggtttcaattctgtaggttgtatat-----------tgaagagagtgatttaataatttcaaattttaa--------------------------------atttgatgattatgattttagtgtagaagctgcttatgctgaggttcatgctgagcctaaaggtaaatattcacaaaaagcttatgctttacttagacaatatcgtggtattaaacccgtactttttgtagaccagtatggttgtgactattctggtaaattagcagattgtcttcaagcttatggtcattattctttgcaagatatgagacaaaagcagtctgtatggcttgccaattgtgactttgatattgtagtggcttggcatgtagttcgtgattcacgatttgttatgcgcctgcagactatagctactatttgtggtattaaatatgttgcacaacctacagaagatgtagtagatggagatgtagttatacgtgaacctgtacatttattatctgctgatgcaatagttttaaagcttcctagtttgatgaaagttatgactcatatggatga---------tttttctattaaatctatatataatgttgatttgtgtgattgtggttttgttatgcagtatggttatgtagattgttttaatgataattgtgatttttatggttgggtttcaggtaatatgatggatggtttttcttgtccattgtgttgtacagtttatgactctagtgaagttaaagcccaatcatctggtgttattcctgagaatcctgtgttatttactaatagtac------------tgatactgttaaccctgattcttttaatttgtatggttattctgtcacaccatttggttcttgtatatattggtcgccacgtcctggattgtggattcctataattaaatcttcagtcaagtcttatgatgatttggtttattcaggtgtagtaggttgtaaatctattgttaaagaaactgctcttattactcatgcactttacttagattatgttcaatgtaagtgtggtaa------tcttgaacaaaatcatattcttggtgttaataattcttggtgtaggcaactgttgcttaatagaggtgattataatatgcttctaaaaaatattgacttgtttgttaagcgtcgtgctgattttgcttgcaaa---tttgcagtttgtggagatggttttgtaccttttttactagatggtttaattccccgtagttattatcta---------attcagagtggtattttctttacatctttgatgtctcaattttcacaagaagtttctgatatgtgtttaaaaatgtgtattttgtttatggacagagtttcagttgctacattttatatagagcattatgttaataggttggttactcaatttaagtta-ttgggtactacacttgttaataaaatggttaattggtttaataccatgttagatgctagtgcacctgctacaggctggcttctttaccaattattgaatggtttttttgtagtatctcaagccaaccttaattttgttgctttaatacctgattatgctaaaattttagttaataaattttacactttttttaagttattattagagtgtgttacagttgatgttttaaaagatatgcctgttcttaaaactattaatggtttagtttgtattgtaggcaataagttttataacgttagtacagggttaattc---------------------------ctggttttgttttaccatgtaatgcacaggag---------caacaaatttatttttttgaaggcgttgcagaatctgttatagtagaagatgatgttattgagaatgtcaaatcttctttatcatcttatgagtattgtcaaccacctaaatctgtagaaaaaatttgtattatagataatatgtacatgggtaagtgtggtgataaatttttccctattgttatgaatgataaaaatatttgtcttttagatcaggcttggcgttttccatgtgcaggtagaaaagttaattttaacgagaaacctgttgttatg---------gagattccgtctttgatga---cagttaaggttatgtttgatttagattctacttttgatgatattttaggtaaagtttgttcagaatttgaagtagaaaagggtgttactgtagatgattttgttgctgttgtttgtgatgctatagagaatgctttaaactcttgtaaagagcatccagtggttggttatcaagttcgtgcatttttaaataaacttaatgagaatgttgtttatttatttgatgaggctggtgatgaagcaatggcctctcgtatgtattgtacttttgctattgaggatgttgaagacgttatcag---tagtgaagatgtcgaagatactattgatggtgtcgttgaagacactat---t------------------------------------------------------------aatgacgatgaagatgttgttactggtgacaatgacgatgaagatgttgtt---------------------------------------------------------------------a---------------------------------------------------------------------------------------------------------------------------------------------------------------------------ctggtgacaatgacg------------------------------atgaagatgttgttactggtgacaa------------------tgacgatgaagatgt------------------------------------------------------------tgttactgg------------------------------------------------------------------------------------------tgacaatgacgatgaagatgttgttactggtgacaa----------------------------------------------------tgacgatgaagatgttgttactggtgaca---atgatgatgaagatgt--------------------------------------------------------------------------------------------------tg------------------------------------------------------------------------------------------ttact------------------------------------------------------------------------------------------------------------------------------------------------------ggtgacaatgacgatgaagatgttg---------------------------------------------------------------ttactggtgacaatgacgatgaagatgtt--------------------------------------------------------------------------------------------------------------gttactggtgacaatg------------------------------------------------------------acgatgaagatgttgtt---------------------actggtgacaataacgatgaagatgttgttact-----------------------------------------------------------ggtgacaat--------------aacggtgaagatgttgttactg--------------------------------------------------------------------gtgacaataacgatgaagagagtgttactggt---------------------------------------------------------------------------gacaatg---------------------------------------------------------------------------------------atgaccaaattgttgttactggtgatgatgtagatgatat-----------------------------cgaaagtatttatgactttgatactta---taaagctctttt--------------------------------------------------------------------------------------------------------agtttttaatgatgtctataatg----------------------------atgctttgtttgttagttatggttctagtgttgaaacagaaaca-------------------------------------------------------------------------------------------------------------------------------------------------------------------------------------------------------------------------------------------------------------------------------------------tattttaaagttaatggtttatggtcacctactattacacatactaactgttggttgcgttctgtgttacttgtaatgcagaaattaccttttaagtttaaggatttagctattgaaaatatgtggttatcttataaggtgggttataatcaaagttttgttgattatttactgaccactattcctaaagctattgttttgcctcaaggtggttatgtagctgattttgcttattggtttttaaaccagtttgatattaatgcgtatgctaattggtgttgtttaaaatgtggtttttcttttgatttaaacggtttggatgctgtgtttttttatggagatattgtgtctcatgtttgtaag---tgtggacataatatgactctaatagcagcggacttaccttgtacattacatttttcattatttgatgacaatttttgtgctttttgcacccctaaaaaaatttttattgctgcatgtgctgtggatgtaaacgtttgtcattctgtagctgttataggtgat---------gaacaaatagatggtaagtttgttactaaatttagtggtgataaatttgattttatagtaggttatggaatgtcatttagtatgtcttcttttgagttagctcaattgtatggtttgtgtataacacctaatgtatgttttgttaaaggtgatattataaatgttgctagacttgttaaagctgatgttattgttaatcctgctaatgggcatatgctccatggtggtggagttgcaaaagctatagctgtagctgcaggtaaaaaattttctaaagaaactgctgctatggttaaatctaagggtgtttgccaagtaggagattgttatgtttctaccggtggtaaattatgtaaaacaattcttaatattgtaggccctgatgctagacaagat---ggaagacaatcttatgttttgttagcacgtgcttataagcatcttaataattatgattgttgtttgtctactctcatatcggctggtatatttagtgttcctgctgatgtgtcattaacttaccttctaggtgttgttgataaacaagttatccttgttagtaataataaagaagattttgatattattcaaaaatgtcaaattacttcagttgttggtactaaagcattggctgttagattaactgctaatgtaggccgtgttattaaatttgagacagatgcatacaaacttttcttgagtggtgatgattgttttgtttcaaattcttctgttatacaagaagttttattacttcgtcatgatatacaattgaataatgacgttcgtgattatttgttgtctaagatgactagtcttcctaaagattggcgtcttatcaataaatttgatgttattaacggtgttaaaactgttaaatattttgagtgtcctaattctatttatatatgtagtcagggtaaagactttggttatgtatgtgatggttctttttataaagcaactgttaatcaagtttgtgttttattagctaagaagatagatgttttgcttactgtagatggtgttaattttaaatctatttctcttactgtaggtgaagtttttggtaaaatacttggtaatgttttctgtgatggcattgatgttactaagttaaagtgtagtgatttttatgccgataaaattttatatcagtatgaaaatttgtctttagctgatatttctgctgtacaaagttcattcgggtttgatcagcaacaattgcttgcttactataat---tttttaacagtatgtaaatggtctgtagttgttaacggtccatttttttcttttgaacagtctcataataattgttatgtgaatgtagcttgtcttatgttgcagcatattaatcttaaatttaataaatggcagtggcaggaagcatggtatgaatttcgtgctggcagaccacataggttagttgctcttgttttagctaaaggtcattttaaatttgatgaaccatcagatgctactgattttatccgtgttgttttgaaacaagctgatttatcaggtgcaatttgtgaattagaacttatttgtgattgtggtattaaacaagaaagtcgtgttggtgttgatgctgttatgcattttggtacattagcaaagactgatctttttaatggttataagattggctgtaattgtgcaggtagaattgtccattgtactaaattgaatgtaccatttttgatttgttctaatactcctctgagtaagga------tt---tacctgatgatgttgttgcagctaacatgtttatgggtgtaggtgtaggccattatacacatttgaaatgtggttcaccttaccaacattatgatgcttgtagtgttaaaaaatatacaggtgttagtggttgtttaactgactgcttgtatctt------------aaaaatttaacccagacttttacatctatgttgactaattattttttggatgatgttgaaatggttgcttataaccctgatctttcacaatattattgtgataatggtaagtattatacaaaacctattataaaggctcagtttaaaccatttgctaaagttgacggtgtttatactaactttaagttagttggacatgatatttgtgctcaattgaatgataagttaggttttaatgtagatttgccgtttgttgagtacaaagtaacagtctggcctgtagctactggtgatgttgttttggcatctgatgatttatatgtgaaacgttattttaaaggatgtgaaacttttggtaagcctgttatttggttttgtcatgatgaagcatcattgaattctcttacttattttaataaacctagttttaaatctgaaaatagatatagtgttttgtctgttgat------------------------------------------tctgtatctgaggagtcacaa-ggtaatg---------------------------------------------------tggttacttctg----------------------ttatggaatcgcag---------------------------------------attagtactaaagaggttaagttaaagggtgttagaaagactgttaaaatagaagatgctattattgttaatgatgaaaatagttctattaaggttgttaaaagtttatctttagttgatgtttgggatatgtatttgacaggttgtgattatgttgtttgggttgctaatgaattgtcacgcctagttaaatcaccaacagttagggaatatatacgatatggtattaaacctattactatacctatagatttgttatgtttaagagatgataatcaaa---ctcttttagttcctaaaatttttaaagcaagagctatagaattttatggttttttgaagtggttgttt---------------atttatgtttttagtttattacattttacaaatgataaaaccattttttatactacagaaatagcttctaagtttacttttaatttgttttgtttggctcttaaaaatgcttttcagacatttagatggagtatatttataaaaggttttcttgttgtagccactgtgtttttgttttggtttaattttttgtatataaatgttatttttagtgatttttatcttcctaatattagtgtttttcctatttttgtgggaagaattgttatgtggataaaggctacttttggtttggttacaatttgtgatttttattctaag------ttaggtgtaggttttacaagtcatttttgtaatggtagttttatatgtgaattgtgtcattctggttttgatatgttggatacatatgcagctatagattttgttcagtatgaagtagatagacgtgttttatttgattatgttagtttagtcaaattaattgttgaacttgttattggttattcattatatacagtatggttttatccattattttgtcttattggtttacaattatttactacatggttgcctgatttgtttatgttagaaactatgcattggttgattagatttattgtatttgtagctaatatgttacctgcttttgttttgttgcggttttatatagttgttactgctatgtataaagtagttggttttattaggcatattgtttatggttgtaataaagctggttgtttattttgttataaacgaaattgtagtgttcgtgttaagtgtagtactattgttggtggtgtaattcgttattatgatattactgctaatggtggtactggtttttgtgttaaacatcaatggaattgttttaattgccattcttttaaaccaggtaacacttttataactgtagaagctgctatagaactttctaaagagcttaaacgacctgtaaacccaactgatgcttcacattatgtagttactgatattaagcaagttggttgtatgatgcgtttgttctatgatagagatggacagcgtgtttacgatgatgttgatgctagtttatttgtagatattaataatctgttacattctaaagttaaagttgttcctaatttgtatgtagttgtagtagagagtgatgctgatagagctaattttctgaatgctgttgtgttttatgcacaatcattgtataggcctatattacttgtagacaaaaagttaattactacagcttgtaatggtatctctgtaacccagactatgtttgatgtttatgttgatacttttatgtctcatttt---gatgttgatagaaagagttttaataattttgttaacattgctcatgcttctcttagagagggtgtgcaattagaaaaggttttagatacttttgtgggatgtgta---cgtaaatgttgttccattgattcagatgttgaaacaagatttattactaaatctatgatatctgcagtagctgctggtttggaatttactgatgaaaattataataatttggtacctacatatttaaagagtgataatattgtagctgctgatttaggtgttcttatacagaatggtgctaagcatgtacagggtaatgttgctaaggcagctaatatttcttgtatatggtttattgacgcttttaatcaacttactgctgatttacagcataaattaaaaaaagcatgtgttaaaactggcttgaagttaaaattgacttttaataagcaagaggcaagtgttcctattcttacaacacccttttcacttaaaggaggtgttgtattgagtaattt---------------------------------------------------------------------------gttatatatattattttttattagtttaatttgttttatattattgtgggctttactgcctacatatagtgtttataagtctgatattcatttgcctgcttatgctagttttaaagttattgataatggtgttgttagagatatttcagttaatgatttatgttttgctaataaatttttccaatttgatcaatggtatgagtccacttttgggtctgtttattatcataattctatggattgccctattgtagtggcagttatggatgaagatatcggttctactatgtttaatgttcctactaaagttttgagatatggctttcatgttttacattttctaacttatgcatttgctagtgatagtgttcagtgttatacaccacatattcagatttcttataatgatttttatgctagtggttgtgttttatcatctttgtgtactatgtttaaaagaggtgatggtacaccacatccttattgttatacagatggtgttatgaagaatgcttctttgtatacatctttagttccacatacacgttatagccttgctaattctaatggttttataagatttcctgatgttattagtgaaggtattgtacgtattgtaagaacgcgctctatgacttattgtagagtgggtgcatgtgaatacgccgaagagggtatatgtttcaattttaatagttcctgggttttgaataacgattattatagaagtatgcctggaactttttgtggtagagatttttttgatttgttttatcaattttttagtagtttaattcgtcctatagatttcttttctcttactgctagttctatttttggagctatattggctatagttgtcgttttggttttttattatttaataaaactcaagcgtgcttttggagattatactagtgttgtagttataaatgttattgtttggtgtattaattttcttatgctctttgtctttcaagtttatcctatttgtgcatgcgtttatgcttgtttttatttttatgtaacattgtattttccttctgaaattagtgtaattatgcatttgcaatggattgttatgtatggtgctataatgcctttttggttttgtgtcacatatgtagctatggttattgcaaaccatgttttatggttattttcatattgtaggaaaattggtgttaatgtatgtagtgatagtacatttgaagaaacatctcttactacttttatgattactaaagattcttattgtagattaaagaattctgtttctgatgttgcctacaatagatatttgagtttgtataataagtatcgttactatagtggtaaaatggatactgctgcctatagagaagcggcgtgttctcagttagctaaagctatggaaacatttaatcacaataatggtaatgatgtcttataccaacctcctacagcatctgtttctacatcttttttgcaatcaggtattgtaaagatggtatcgcctacgtcaaaaattgaaccttgtttagttagtgttacttatggtagtatgactttgaatggtttatggttagatgacaaagtttattgtcctcgtcatgttatatgtttatcctctaatatgaatgaacctgattattctgccttattgtgtagagttactttaggtgattttactataatgtctggtcggatgagtttaacagttgtgtcttaccagatgcagggctgtcaacttgttttgacagtctctttacaaaatccttatactccaaaatatacttttggtgttgttaaacctggtgaaacttttactgttttagctgcatataatggccgaccacaaggagcatttcatgttactatgcgtagtagttatactattaaaggttcttttttgtgtgggtcatgtggatctgttggttatgtattaacaggtgatagtgttaagtttgtatatatgcaccaattagagctcagtactggttgtcacactggtactgattttaatggtaatttttatggtccatatagagatgctcaagttgtacagttgccagttaaggactatgtccaaactgttaatgttattgcttggctctatgcagctatacttaataattgtgcttggtttgtacaaaatgatgtttgttctattgaagattttaatgtttgggctatgacaaatggttttagccaagtaaaagcagatcttgttttagatgctttggcttcaatgacaggtgtttctattgaaactttattggctgctattaagcgtctatatatgggatttcaaggtcgtcaaatactaggaagttgtacttttgaagatgaattggcaccttctgatgtttatcaacaattggctggtgttaaattgcaatctaaaacaaaaagatttattaaagaaacaatttattggattttgatatccacatttttgtttagttgtataatttctgcatttgttaaatggactatatttatgtatattaatacacatatgattggtgttacattatgtgtactttgttttgttagttttatgatgttactagttaaacataagcatttttatttgactatgtatataattcctgtactctgtactttgttttatgtaaattatttagttgtttataaggaaggttttagaggttttacttatgtctggctttcatactttgtccctgctgtgaattttacttatgtgtatgaagtattttatggttgtattttatgtgtttttgctatttttataactatgcatagtattaatcatgacattttttctctgatgtttttagttggtagaatagttactttaatttctatgtggtattttggttcgaatttagaagaggatgttttgttatttattacagcctttttaggtacttatacatggaccactattttgtcgttagctatagcaaaaattgttgctaattggttgtctgttaatatattttattttacagatgtaccctatattaagttgattctcttgagttatttatttatagggtatattttatcttgttattggggatttttctctcttttaaacagtgtttttagaatgcctatgggtgtttataattataaaatttctgttcaagaattgcgttatatgaatgctaatggcttacgtccacctcgtaatagttttgaggctattttgttaaatttaaaattgcttggaataggtggcgtgccagttattgaagtctcccaaattcaatcaaaattgactgatgtgaaatgtgctaatgttgttttgttaaattgtttacagcatttgcatgttgcttctaattctaagttgtggcagtattgtagtgttttacataatgaaatactatctacttcagatttgagtgtagcttttgataagcttgctcaattattgattgttttattctccaatcctgctgcagttgatactaagtgtcttgcaagtatagatgaagttagcgatgattatgttcaagatagtaccgttttgcaggctttgcaaagtgagtttgtaaatatggctagttttgttgaatatgaagtcgcaaagaaaaatttggctgatgctaaaaatagtggttctgttaatcaacaacagataaaacagttagaaaaagcatgtaatatagctaagtctgtgtatgaacgcgataaagctgtagctcgcaaacttgaacgtatggcagacctagcacttactaacatgtacaaagaggctcggattaatgataagaagagtaaagttgtttccgctttgcagacaatgctttttagcatggttcgtaaattggataatcaggctttaaattctattctggataatgctgttaaaggttgtgtacctttgagtgctattccagcattggctgctaatactttaactataataataccagataaacaagtttttgataaagttgttgataatgtttatgttacatatgctggtagtgtatggcatatacagactgttcaagatgctgatggtattaataaacagttaactgatattagtgttgattctaattggcctcttgttattattgcgaacaggtataatgaagttgctaatgctgttatgcagaataatgagttgatgcctcataaattaa-aaatacaagttgttaatagtggttctgatatgaattgtaatattcctactcaatgttattataataatgttagtagtggtagaatagtttatgctgttcttagtgatgttgatggtcttaagtatactaagataatgaaagatgatggcaattgtgttgttttagagcttgatcctccttgtaaattttctatacaagatgttaagggacttaaaattaagtatctctattttattaaaggatgtaacactttagctagagggtgggttgttggtactttatcttcaacaattagattgcaggctggtgttgctactgagtatgcagctaattcttctatactttcattatgtgcattttctgtagatcctaagaaaacttatttagattatatacaacaaggtggtgtacctataattaattgtgttaaaatgctctgtgatcatgctggtactggtatggccattactattaaacctgaggctactattaaccaagattcttatggtggtgcctcagtttgtatttattgccgtgcacgtgtagagcatccagatgtagatggtatatgtaaattacgtggtaaatttgtacaagtccctttgggtataaaagatcctattctttatgtgttaacacatgatgtttgtcaagtctgtggtttttggagagatggcagttgttcctgtgtaggttcaagtgtcgctgttcaatctaaagatttaaattttttaaacgggttaggggtactagtgtgaatgcccggctagtaccctgtgctagtggtttatctactgatgttcaattaagggcatttgacatttgtaataccaatagagctggtataggtttatattataaagtgaattgttgccgttttcagcgtatagatgacgacggtaataaattggataagttctttgttgtcaaaagaactaatttagaagtttataataaagagaaaacttattatgagttgactaaaagttgtggtgttgtggctgaacatgatttctttacatttgatattgatggtagtcgcgtgccacatatagttcgtaggaatctttcaaagtatactatgttagatctttgctatgcattgcgtcattttgatcgtaatgattgttcaatattgtgtgaaattctttgtgagtatgctgattgtaaagaatcctacttttctaagaaagattggtatgattttgttgaaaatcctgatattattaatatatataaaaaattaggtcctatttttaatagagctttacttaatactgtcatttttgcagacaccttagttgaagtaggtttagttggtgttttaactttagataaccaagatttgtatggtcaatggtatgattttggtgattttatacaaacagccccaggatttggtgtggcagtcgcagattcttactattcttatatgatgcctatgttaactatgtgtcatgtattagattgtgaattatttgttaatgatagttatagacaattcgatcttgtacagtatgattttactgattacaagttagagttgtttaataagtattttaagtattggggtatgaagtatcatcctaatactgtggattgtgataatgataggtgtattattcattgtgctaattttaatatactatttagtatggttttacctaatacttgttttggtccccttgttagacaaatttttgtagatggtgtaccgtttgttgtttctattggttaccattacaaagagttaggtgtagttatgaacttagatgttgacacacaccgttatcgcttgtctcttaaagatttacttctttatgcagcagatcctgctatgcatgttgcatctgctagtgctctgcttgatttacgaacttgttgttttagtgtagctgccattacaagtggtataaaatttcaaactgttaaaccaggtaactttaaccaagacttttacgagtttgttaaaagtaaaggcttgtttaaagagggtagtacagttgatttgaaacattttttctttactcaagatggtaatgctgcaattactgattataattattataagtataatttacctactatggttgatattaagcagttattgtttgtattagaagttgtttataaatattttgaaatttatgatggtggttgtataccagcatcacaagttattgttaataattatgataaaagtgctggttatccatttaacaaatttggtaaagccagactttattatgaggcattatcatttgaggaacagaatgaaatttatgcatatactaaacgtaatgttctgcccaccttaactcaaatgaatttaaaatatgctatcagtgctaagaatagagctcgcactgtagcaggtgtttctattcttagtactatgacaggccgaatgttccatcaaaaatgtttgaagagtatagcagccacccgaggtgttcctgttgttataggaaccactaaattttatggtggttgggacgatatgttacgtcatcttataaaggatgttgacaaccctgttcttatgggttgggattatcctaaatgtgatcgtgctatgccaaatattttgcgtattgttagtagtttagttttggcccgcaaacatgaattttgttgttcacatggtgatagattctatcgccttgcgaatgaatgtgcacaagttttgagtgaaatagttatgtgtggcggttgctattatgttaagcctggtggtactagcagtggtgatgcaactactgcttttgctaattctgtttttaatatatgtcaggctgttactgctaatgtttgttctcttatggcctgtaatggccataagattgaagatttaagtatacgcaatttacaaaaacgcttatactctaatgtttatcgtacagattatgttgattatacatttgttaatgagtattatgaatttttatgtaagcattttagtatgatgattttgagtgatgatggtgttgtctgttataactctgattatgctaataagggttatatagctaatataagtgcttttcaacaagttttgtactatcagaataatgtctttatgtctgaatctaaatgttgggttgaaaatgatattactaatggtcctcatgaattttgttcccaacatactatgttggttaagatagatggtgattatgtttatttaccatatccagatccttctagaatcttaggagctggttgttttgttgatgatttattgaagactgacagtgttcttttgatagagcgctttgtaagtctagctatagatgcttaccctttagtatatcatgaaaatgaagaataccaaaaagtctttcgcgtatatttagaatatataaaaaaactgtataatgatcttggtactcagatcttagatagttatagtgttattttaagtacttgtgatggtttaaagtttactgaagaatcattttacaagaatatgtatttaaaaagtgccgtgatgcagagtgtaggtgcatgtgttgtttgttcatcacaaacttctttgcgttgtggcagttgtatacgtaagcctttgttatgttgtaaatgttgttatgaccatgttatggcaactaatcataaatatgttttgagtgtctcaccttatgtttgtaatgcacctaactgtgatgtgagtgatgtcaccaaattatatttgggtggtatgtcttactattgtgaaaaccataaaccccattattcatttaagttagttatgaatggtatggtctttggtttgtataaacaatcttgtacgggttcaccttatatagatgattttaataagatagctagttgtaaatggacagaagttgatgattacgttctggcaaatgagtgtattgaacgtttaaagttatttgctgcagaaactcaaaaggcaactgaagaggcttttaaacaaagctatgcttctgctaccattcaagagattgttagtgatagagaagttattttgtgttgggagacaggtaaagttaaaccaccacttaataaaaattatgttttcacaggctatcattttactagtactggtaagacagttttaggtgagtatgtttttgataaaagtgaattaactaacggtgtgtattaccgcgctacaactacttataaactttctataggtgatgtttttgttttaacatcacattctgtagctagtttaagtgcacctacacttgttccacaagagaactatgctagtataagattttctagtgtttatagtgttccattggtgtttcaaaataatgttgctaattatcaacacattggaatgaaacgttattgcactgttcaaggtccccctggtacgggaaagtctcatcttgctataggtctagctgtttattactacacagcacgtgtagtttatactgctgctagtcatgctgctgtagatgcattgtgtgaaaaagcttataagtttttaaatattaacgattgtacacgtattattcctgctaaagttcgtgtagattgttatgataagtttaaaattaatgataccacttgtaagtatgtttttaccacaataaatgcattaccagagttggttacagatattgttgttgttgatgaagttagtatgcttactaattatgaattgtctgttataaatgctcgtattaaagctaaacattatgtatatattggagatcctgctcaattacctgcaccacgtgtgctgttgagcaagggttctttagaacctaggcacttcaattctattactaaaataatgtgttgtttaggtcctgatatctttttgggaaattgttataggtgtcctaaagaaattgtagaaactgtttcagcattggtttatgataataaactcaaggctaaaaatgataatagttcattatgttttaaagtatattttaagggacagacaacacatgagagttcaagtgctgtaaatattcaacagatatatttaattagtaaatttttaaaagctaatccagtttggaatagtgctgtttttattagtccttataatagtcagaattatgttgctaagcgtgttttaggtgttcaaacacaaactgtagattctgctcaaggttcggaatatgactatgttatatattcacaaacagcagaaacagcccattctgttaatgttaatcgatttaatgttgccataactagagccaagaagggcattttttgtgttatgagtaatatgcaattatttgaatctcttaattttattactctacctttagataaaattcaaaatcaaactttacctcgtttgcattgcacaactaatctttttaaagattgtagtaaaagttgcttaggttatcacccagcgcatgccccttcatttttagcagttgatgataaatataaggttaatgaaaatttggctgtaaatttaaatatttgtgaacctgttttaacatattctcgtttaatatctcttatgggttttaaattagatttgactcttgatggttattctaaattgtttattactaaagatgaagccattaaacgtgttagaggttgggttggttttgatgttgaaggcgctcatgctactcgcgaaaacattggaacaaactttccactgcaaataggtttttcaactggtgtggattttgtagttgaagctactggcttatttgctgagagagattgttatacttttaaaaaaactgtagctaaagctcctcctggtgaaaaatttaaacatttaataccccttatgtcaaaaggtcaaaagtgggatattgttagaattagaattgttcaaatgttatctgattatcttttagacctttctgatagtgtagtatttattacttggtctgccagttttgaacttacttgtttaaggtattttgctaaattaggcagagagcttaattgtaatgtgtgttctaatcgtgctacatgctacaattctagaactggttattatggttgttggcgccatagttatacttgtgattatgtgtataatccacttattgtagatatacaacagtggggttatacaggttctttaactagtaatcacgatataatttgtaatgtacataaaggtgcacatgttgcgtcagctgatgcaattatgactcgttgtttagcaatctatgattgtttttgtaaatctgttaattggaatttagagtatccaataatttctaatgaggtcagtataaatacatcttgtaggttattgcagcgtgtcatgcttaaagctgccatgctatgtaatagatacaacttatgttatgacataggcaatcctaaaggtttagcttgtgtcaaagattatgaatttaaattttatgatgcttttcctgtagccaagtctgttaaacagttattttatgtctatgatgtgcataaagataattttaaagatggtttatgtatgttttggaattgtaatgttgataaatatccatctaattcaattgtttgtagatttgacactcgagtgttaaataaattaaaccttcctggatgtaatggtggtagtttgtatgttaataaacatgcattccatactaatccttttactagaactgtttttgaaaatcttaagcctatgccttttttctattattcagatacgccttgtgtgtacgtagatggtttagaatctaaacaagttgattacgttcctttaagaagcgccacttgtatcacacggtgtaatctaggtggagctgtttgttcaaagcatgctgaagaatattgtaactaccttgagtcttataatatagttactacagcaggctttactttttgggtttataagacttttgatttttataatttatggaacacttttactacgttacagagtttagaaaacgtaatatataacttggttaatgttggtcattatgatggacgtacaggtgaattaccttgtgctattatgaatgacaaagttgttgttaagattaataatgtagatactgttatttttaaaaataatacatcatttcctactaatatagctgttgaattgtttacaaaacgtagtattcggcaccaccctgaacttaagattcttagaaatttgaacattgatatttgttggaagcatgtcctgtgggattatgttaaagatagtttgttttgtagttccacttatggtgtttgtaaatacactgatttgaagttcatcgaaaatttgaatatactttttgatggtcgtgacactggcgctttagaagcttttagaaaagcaagaaatggtgtttttattagtactgaaaaattaagtaggttatcaatgattaaaggtccgcaacgagctgatttaaatggtgtgattgtggataaagttggagaactcaaagttgagttttggttcgctatgagaaaagatggtgacgatgttatcttcagccgaacagacagcctatgctcaagccattactggagcccacaaggtaatctaggtggtaatt---------gcgcgggtaatgtcattggtaatgatgctctaacacgttttactatctttactcagagtcgtgtattgtcaagttttgaacctcgctcagatttagaacgggattttattgatatggatgataatctgtttattgctaaatatggtttagaagactatgcatttgatcatatagtttatggtagttttaaccataaagttataggaggtttgcatttgcttataggcttatttcgtaggctaaaaaaatctaatttgttaattcaagagtttttacagtatgattctagtattcattcatattttattactgatcaggagtgtggtagtagtaagagtgtttgtacagttattgatttattattagatgattttgtttctattgttaagtcattaaatttgagttgtgttagtaaagttgttaatattaatgttgattttaaggattttcaatttatgttgtggtgtaatgatcataaaattatgactttttatcctaaaatgcaagccactaatgattggaaacctggctattctatgcctgttttgtataagtatttgaatgttccattagagagagtctctttatggaattatggtaaacctattaatttgcctacaggctgtatgatgaatgttgctaagtatactcaattatgtcagtatttgaatactacaacattagctgttcctgttaatatgcgtgttttacatttaggtgcagggtctgataaagaagtagctccaggttctgctgttttaagacagtggttaccatctggtagtattcttgtagataatgatttaaacccatttgttagtgatagtttagttacttattttggagattgtatgactttaccatttgattgtcattgggatttgataatatctgatatgtatgatcctcttactaaaaatattggtgattataatgtgagtaaggatggtttttttacttacatttgtcatttaattcgtgataaattatctttgggtggtagtgtagctataaaaattacagagttttcttggaatgctgatttatataaattaatgagttgttttgcattttggacagttttttgtactaatgtaaatgcttcttctagtgaagggtttttaataggtataaattacctgggtaaatcttcttttgaaatagatggcaatgttatgcatgccaactatttgttttggagaaatagtacaacatggaatggtggtgcttatagtttatttgatatgactaaattttctttgaaattggctggcactgctgtagtaaatttaagaccagatcaattaaacgatttagtttactctcttattgaaagaggtaagttattagtgcgtgatacgcgtaaagaaatttttgttggtgatagtcttgtaaacacttgttag--atctt----------------------------------------------------------------------------------------------------------------------------------------------------------------------------------------------------------------------------------------------------------------------------------------------------------------tcagtttgttaatattaaa-------------------------------------------------------------------------------------------------------------------------------------------------------------------------------------------------------------------------------------------------------------tctaaactatgttaattatatttt----------------------------------------------------------------------------------------------------------------------------------------------------------------------------------------------------------------------------------------------------------------------------tattttttaattt--------------------------------------------------------------------------------------------------------------------ttgtta-----------tggttttaatgaacctt---tgaatgttgtgtctcatttaaaccatgactggtttttatttggtgatagtcgttctgattgtaaccatattaataatttaaaaattaaaaattatggttatttggatattcatcctagtttgtgtaataatggtaaaatttcatctagtgctggtgattctatttttaagagttatcatttcacccggttttataattacactggcgagggtgatcaaattattttttatgagggtgttaatttcagtcctcatcataggtttaagtgcttctttaatggtagtaatgatgtatggatttttaacaaggtgaggttttatcgtgcgttatattctaatatggctctttttcgctatcttacctttgttgatattctttacaatttttctttttctattaaggctaatatt---tgtaat------------agtaatat---------tttatcacttaataatcctatttttatt------------------agtactaattattctaag---gatgtttatttcactttatcagggtgttctttgtatttagtacctctttgtcttttt---------------------------------------------aaatctaattttagtcagtactattataatatggatact-ggctttgcttatggttat---------------------------tctaattttgtttcttctgatttagattgtacatatatttctcttaaatctggttcttataaaattttttctactggttttgttttatccatacctactaaagctctttgctttaataaatctaaacaatttgtacccgtgcaggttgttgattctaggtggaacaatcttcgtgcatcggatacttcattatccgatgcatgtcagttgccttattgttattttcgcaattcttctggtaattatgttggcaa---atatgatattaatcatggtgataatggttttacttctattctatctggtcttttatataatgtctcttgtatttcttattatggctcctttttgtatgacaattttaca---------tcaatttggcctcgtttttcttttggtaattgtcctacatctgcttatattaaa---------ttaaa---------ttgtttctatgatcctttgcctattattttacaaggtattttattatttttagctttattgtttattgtgtttttactttttctagtttaccatggctaat---atta-----------------------------------aatctaaacatgtttttaat---tatttttattttgcctacaac------actagctgttataggtgattttaattgtactaactcttt---------------tattaatcattataataaaaccattccgcgtataagcgaggatgttgttgatgtatctcttggtttgggcacatattatgttcttaaccgtgtttatttaaatactaccttgttatttacgggttattttcctaaatctggtgctaactttagagacttggctttaaagggttctatatatttgagtactctctggtataaaccaccttttctgtcagattttaataatggtattttttctaaggttaagaatactaa---gttatatgttaataatactttgtatagtgaatttagtactatagttataggtagtgtttttgttaatacttcttatactattgttgttcaacctcata------------------------------------atggtattttggagattacagcttgtcagtatactatgtgtgaatatcctcacactgtttgtaagtctaa------gggtagtattcgtaatgaatcttggc---acattgattcttcggaacctttatgcttgtttaagaaaaattttacttataatgtttctgcagattggctgtattttcatttttatcaagaacgtggtgttttttatgcatactatgcagatgtaggtatgcctaccactttcttatttagtctatatttaggtactattttatctcattattatgttatgcctttgacttgtaatgctatatcttcaaatactgacaatgaaactttagaatattgggttacaccgctatctagacgtcagtatcttcttaattttgatgagcacggtgttattactaatgccgttgattgttcaagtagttttcttagtgagattcaatgtaaaactcaatcttttgcacctaatactggtgtttatgatttgtctggttttactgtaaagcctgttgcaactgtttatcgtcggattcctaatttacctgattgtgacattgacaactggcttaataatgttagtgtaccttcacctcttaattgggaacgtagaattttttctaattgtaactttaacttaagcactttacttcgtctagttcatgttgattctttttcttgtaataatcttgataaatctaaaatttttggtagttgctttaatagtattactgttgacaagtttgctatacctaatcgcagacgagatgatttgcaattgggcagttctggctttttgcaatcatctaattacaaaatagatatttcttctagttcttgtcaattgtattatagtttacctttagttaatgttactattaataactttaatccatcttcttggaataggaggtatggttttggtag------------------ttttaatttgtcttct---------------tatgacgttgtttattctgatcattgtttttctgttaacagcgacttt---------------------tgcccttgtg------------------cagatccgtctgttgttaattcttgtgttaa---------------atctaagcctccttctgccatttgtcctgctggtactaaa------tatcgtcattgcgacttgga------------------------------tactactctttatgttaaaaactggtgtagatgttcttgtctacctgaccccattt-------------ctacttattctcct------------aacacatgtcctcaaaagaaggtcgttgttggtataggtgaacattgtccaggtcttggtattaatgaggaaaaatgtggtacacaa------ttaaatcatagttcctgtttttg------------------------------------------------tagtcctgatgcctttttgggttggtcttttgatagttgtattagtaataatcgttgcaatattttttctaattttatttttaatggaattaatagtggcaccacttgttctaatgatttgttatattctaacactgaaatttctactggtgtttgtgttaattatgatctttatggcatcacaggccaaggtatttttaaagaagtttctgcggcttattataataattggcagaatcttttgtatgattctaatggtaatattattggttttaaagattttttgactaataaaacttacactatacttccttgttattctggtagagtgtctgctgcattttatcaaaattcttcctcaccagctttgctttatcgtaatttaaagtgtagttatgttttgaataat---atttcttttatctcacaaccatt---ttat---ttcgatagttatcttggttgtgttttgaatgctgttaatttaactagctattctgtatcctcttgtgatttgcgtatgggtagtggattttgtattgattatg---------ctttaccct------cttctcggcgtaagcgtagaggt------------atttcttctccttatcgctttgtaacttttgaaccctttaatgttagttttgttaacgatagtgttgaaactgttggtggtttatttgagattcagattcctactaactttaccatagctggtcatgaagaatttattcagactagttctcctaaagttactattgattgtgcagcttttgtttgctctaactatgctgcttgtcatgatttattgtcggaatatggcactttttgcgataatattaatagtattttaaatgaagtcaatgatttacttgatattactcagttgcaggttgctaatgctctaatgcaaggtgttacacttagttctaatcttaatactaatctacactctgatgttgataatatagattttaaatctcttctaggttgtttaggttcacaatgtgg------------------ttcttcgtct---------agatctttgttagaggatttattattcaacaaagtcaaactttcagatgtaggttttgttgaagcttataataattgcactggtggtagtgaaattagagatcttctctgtgtgcaatcttttaatggtattaaagtattacctcccattttatctgagactcaaatttctggctatactacagctgctactgtggcggctatgtttccgccatggtctgctgctgctggtgtaccattttctcttaatgtacaatatagaattaatggtttgggtgttactatggatgttcttaataagaatcaaaagttaatagctaatgcttttaataaagctcttctttctatccagaatggttttactgctactaactctgctcttgctaaaattcaaagtgtcgttaatgctaatgctcaagcacttaatagtttgttacaacaattatttaataaatttggtgctattagttcttctttacaagaaattttgtctcgccttgataatttagaagctcaggttcagattgataggctcattaatggtcgtttgactgctttaaatgcttatgtttctcaacagcttagtgatattacacttattaaggctggagcttctcgtgctattgagaaggttaatgagtgtgttaaaagtcaatcccctcgtataaatttttgtggcaatggtaaccacattttatcattggttcaaaatgctccttatggtttgcttttcattcattttagttataaacctacttcttttaaaactgtcttagtaagtccaggtttatgtttatccggtgatagaggtattgcacctaagcaaggttattttattaaacaaaatgattcctggatgtttactggtagttcctattattatccagaa-ccaatttc--agataaaaatgttgttttcatgaatagttgctctgttaattttactaaagctccatttatttatcttaataattctataccaaatttgtctgattttgaagccgagttatctctttggtttaaaaatcatacttctatagcacctaatttaacctttaattctca---tattaatgctacttttttagatctgtattatgaaatgaatgttattcaggaatctattaaatctttgaacagtagttttattaatcttaaagaaataggtacttatgaaatgtatgttaaatggccttggtacatttggttgttaattgtcattttatttataatttttcttatgatacttttctttatatgctgctgtactggttgtggttcagcatgttttagtaaatgtcataattgttgtgatgagtatgggggtcacaatg---attttgttattaaag------catctcatgatgattagatt-------------------------------------------------------------------------------------------------------------------------------------------------------------------------------------------------------------------------------------------------------------------------------------------------------------------------------------------------------------------------------------------------------------------------------------------------------------------------------------------tta----------------------------------------------------------------------------------------------------------------------------aatctaaactttatat-------------------------------------------------------------------------atggaagtttggaggcctagctataaatattctcttattactagagaatttggtgtcacagatcttgaggatttgtgttttaaatataattattgccaaccttgtgttggttattgtattgtacctttaaacgtttggtgtcgtaagtttggtaaatttgcttcttattttgttttacgtagtcatgacacctct---cataagaataattttggtgttataactagttttactagttatggtaacactgtttctgaggctgtttctaaattagttgaatcagcatctgattttatcgcttggcgagctgaagcacttaataagtatggttgatg---tatttttcactgatactgcttggtatgtaggtcagattttctttttagttttatcttgtgttattttcttaatttttgttgttgctcttttagcaactattaaactttgtattcaaatttgtggtttttgtaatatttttattatttcaccttctgcctatgtttataatagaggtagacagttgtataagtcttatagtgaacatgtcataccttctacttta------gatgatttaatttaa-atctaaacatcatgaatgaatcaattt------------------ttcctcattggaattctgatcaagctattacattcttaaaagaatggaatttttctttgggtgtaatattacttcttattactatcatactgcagtttggttatacgagccgtagtatgtttgtttatcttattaagatgattattctttggcttatgtggccattgaccattatcttgactatatttaattgcttttatgctttgaataatgtctttcttgggctttctatactgtttactattatttctattgttatatggattttatattttgtcaacagtattcggctttttatcagaactggaagttggtggagttttaatccagagactaataatcttatgtgtattgatatgaaaggtaagatgtatgttaggccagttattgaggactatcatacattaacggctactgttatccgtggtcatcttta-tatac-agggtgtcaaacttggcactggttacacgcttgccgatttgcctgtttatgttactgtagctaagg--tgcaagtcctctgtacctataaacgtgcctttttagataagttagat---gttaatagtggcttcgctgtttttgttaagtctaaagttggtaactatcgtttaccttcta---------------------------------------------gtaaatctagtggtatggatactgccttgttgagagcttaaatctaaactat-taggatgtcttatactcccggtcatc---atgctggaagtagaagctcctctggaaatcgttcag------gaatcctcaagaa---aacttcttgggttgaccaatctgagcgaagccatcaaacctataatagaggcagaaaaccccaaccaaaattcactgtgtctactcaaccacaa------ggaaaccctatcccacattattcctggttctctgggattacccaatttcaaaaaggtagagactttaaatttccagatggtcaaggagtacccattgcttacgggatacccccttctgaagcaaaaggatattggtataaacacaaccggcgttcttttaaaacagctgatggtcaacaaaagcagttgttaccaagatggtatttctactatctcggtaccggtccatatgccagttcatcctatggtgatgcccacgaaggtatcttctgggtcgctagtcaccaagctgatacttctattccctccgatgtttcggcaagggatcctactattcaagaagctatccctactaggttttcgcctggtacgattttgcctcaaggctattatgttgaaggctcaggaaggtctgcttctaatagccggccaggttcacgttctcaatcacgtggacccaataatcgttcat---taagtagaagtaattctaattttagacat------------tctgattctatagtgaaacctgatatggctgatgagattgctagtcttgtcttagccaagcttggtaaagattcta---aacctcagcaagttaccaagcaaaatgctaaggaaattaggcataaaattttaatgaaacctcgccaaaagcgaactcctaataaattttgtaatgttcaacagtgttttggtaaaagaggaccgctccaaaactttggtaattctgaaatgttaaagcttggtactaatgatcctcaatttcctattcttgctgaattagctcctacaccaggtgcttttttctttggctctaaattagagttgtttaaaagaga------ctc---tgatgctgattcaccttctaaagacacttttgaacttcgttattctggttctattaggtttgatagtactttacctggttttgagacaattatgaaagttcttaaagagaatttagatgctta---tgttaattctaatcagaacactgtttctggttcg------------ctgagtcctaaacctcagcgtaaaagaggtgttaaacaatcacctgaa------tcgtttgactctcttaatttaagtgctgata---------------ctcagcacatttcaaat---gattttactcctgaggatcatagtttacttgctact---cttgatga---------tccttatgt------agaaga------ctctgttgcttaatgagaatgaatcctaattcgacactaggtgg-taacccctcgcta-ttagtcggaataggacactctctatcagaatgaat-tcttgctgttacaacagatagagtaggttgttgcagactatatattaattagtagaaactttatatttaaatatttgattgttagagtag-ttataaggt-------ttagctgtagt-------ataaacg-cctccgggaagagctagcaattata--gtatttaatatatctattagtatatgattgaaattaattatagccttttggaggaattac--------------------------------------------------------------------------------------------
>DQ415898_HumanHKU1_China_2004-12-
------------------------------------------------------------------------------------------------------------------------------------------------------ga-gcg--------------------attg------------------------------------------acgttcgt--ac--cgtctatcagcttac--gatctcttgtcagat--ctca-----ttaa--atctaaacttttta--aaca--------agattccctgtt-atccatgcttgtgagtg-----tggtttaatcataatcttgt--attttactttccacacttttcatctctctgtcagtgacgtgttggttgtcctca----g------------cgtccctcccataggtcgcaa---------------------tgattaaa---accagcaaatacggtctcggcttcaagtgggcgccagaatttcgttggctgcttccggatgcagcggaggagttggctagtcctatgaagtcagatgagggtgggttatgcccctctactggtcaagcgatggaaagtgttggatttgtttatgataatcatgtgaagatagattgtcgctgcattcttggacaagaatggcatgtgcagtcaaatcttatccgtgatatttttgttcatgaagatctacatgttgtagaagttctaactaaaacagccgtaaagtccggtacggcaattttaattaaatcacctttgca---------------------tagcttgggtggttttcctaaagggtatgttatgggcttgtt---------ccgttcatacaagactaaacgtt------------------atgttgtacatcatctttctatgactacatctactactaatttt------ggtgaagatttttttggttggattgtaccttttggttttatgccatcttatgttcacaaatggtttcaattctgtaggttgtatat-----------tgaagagagtgatttaataatttcaaattttaa--------------------------------atttgatgattatgattttagtgtagaagctgcttatgctgaggttcatgctgagcctaaaggtaaatattcacaaaaagcttatgctttacttagacaatatcgtggtattaaacccgtactttttgtagaccagtatggttgtgactattctggtaaattagcagattgtcttcaagcttatggtcattattctttgcaagatatgagacaaaagcagtctgtatggcttgccaattgtgactttgatattgtagtggcttggcatgtagttcgtgattcacgatttgttatgcgcctgcagactatagctactatttgtggtattaaatatgttgcacaacctacagaagatgtagtagatggagatgtagttatacgtgaacctgtacatttattatctgctgatgcaatagttttaaagcttcctagtttgatgaaagttatgactcatatggatga---------tttttctattaaatctatatataatgttgatttgtgtgattgtggttttgttatgcagtatggttatgtagattgttttaatgataattgtgatttttatggttgggtttcaggtaatatgatggatggtttttcttgtccattgtgttgtacagtttatgactctagtgaagttaaagcccaatcatctggtgttattcctgagaatcctgtgttatttactaatagtac------------tgatactgttaaccctgattcttttaatttgtatggttattctgtcacaccatttggttcttgtatatattggtcgccacgtcctggattgtggattcctataattaaatcttcagtcaagtcttatgatgatttggtttattcaggtgtagtaggttgtaaatctattgttaaagaaactgctcttattactcatgcactttacttagattatgttcaatgtaagtgtggtaa------tcttgaacaaaatcatattcttggtgttaataattcttggtgtaggcaactgttgcttaatagaggtgattataatatgcttctaaaaaatattgacttgtttgttaagcgtcgtgctgattttgcttgcaaa---tttgcagtttgtggagatggttttgtaccttttttactagatggtttaattcctcgtagttattatcta---------attcagagtggtattttctttacatctttgatgtctcaattttcacaagaagtttctgatatgtgtttaaaaatgtgtattttgtttatggacagagtttcagttgctacattttatatagagcattatgttaataggttggttactcaatttaagtta-ttgggtactacacttgttaataaaatggttaattggtttaataccatgttagatgctagtgcacctgctacaggctggcttctttaccaattattgaatggtttttttgtagtatctcaagccaaccttaattttgttgctttaatacctgattatgctaaaattttagttaataaattttacactttttttaagttattattagagtgtgttacagttgatgttttaaaagatatgcctgttcttaaaactattaatggtttagtttgtattgtaggcaataagttttataacgttagtacagggttaattc---------------------------ctggttttgttttaccatgtaatgcacagaaa---------caacaaatttatttttttgaaggcgttgcagaatctgttatagtagaagatgatgttattgagaatgtcaaatcttctttatcatcttatgagtattgtcaaccacctaaatctgtggaaaaaatttgtattatagataatatgtacatgggtaagtgtggtgataaatttttccctattgttatgaatgataaaaatatttgtcttttagatcatgcttggcgttttccatgtgcaggtagaaaagttaattttaacgagaaacctgttgttatg---------gagattccgtctttgatga---cagttaaggttatgtttgatttagattctacttttgatgatattttaggtaaagtttgttcagaatttgaagtagaaaagggtgttactgtagatgattttgttgctgttgtttgtgatgctatagagaatgctttaaactcttgtaaagagcatccagtggttggttatcaagttcgtgcatttttaaataaacttaatgagaatgttgtttatttatttgatgaagctggtgatgaagcaatggcctctcgtatgtattgtacttttgctattgaggatgttgaagacgttatcag---tagtgaagctgtcgaagatactattgatggtgtcgttgaagacactat---t------------------------------------------------------------aatgacgatgaagatgttgttactggtgacaatgacgatgaagatgttgtt---------------------------------------------------------------------a---------------------------------------------------------------------------------------------------------------------------------------------------------------------------ctggtgacaatgacg------------------------------atgaagatgttgttactggtgacaa------------------tgacgatgaagatgt------------------------------------------------------------tgttactgg------------------------------------------------------------------------------------------tgacaatgacgatgaagatgttgttactggtgacaa----------------------------------------------------tgacgatgaagatgttgttactggtgaca---atgacgatgaagatgt--------------------------------------------------------------------------------------------------tg------------------------------------------------------------------------------------------ttact------------------------------------------------------------------------------------------------------------------------------------------------------ggtgacaatgacgatgaagatgttg---------------------------------------------------------------ttactggtgacaatgacgatgaagatgtt--------------------------------------------------------------------------------------------------------------gttactggtgacaatg---------------------------------------------------------------------------------------------------------------acgatgaagatgttgttact-----------------------------------------------------------ggtgacaat--------------aacgatgaagatgttgttactg--------------------------------------------------------------------gtgacaataacgatgaagagagtgttactggt---------------------------------------------------------------------------gacaatg---------------------------------------------------------------------------------------atgaccaaattgttgttactggtgatgatgtagatgatat-----------------------------cgaaagtatttatgactttgatactta---taaagctctttt--------------------------------------------------------------------------------------------------------agtttttaatgatgtctataatg----------------------------atgctttgtttgttagttatggttctagtgttgaaacagaaaca-------------------------------------------------------------------------------------------------------------------------------------------------------------------------------------------------------------------------------------------------------------------------------------------tattttaaagttaatggtttatggtcacctactattacacatactaactgttggttgcgttctgtgttacttgtaatgcagaaattaccttttaagtttaaggatttagctattgaaaatatgtggttatcttataaggtgggttataatcaaagttttgttgattatttactgaccactattcctaaagctattgttttgcctcaaggtggttatgtagctgattttgcttattggtttttaaaccagtttgatattaatgcgtatgctaattggtgttgtttaaaatgtggtttttcttttgatttaaacggtttggatgctgtgtttttttatggagatattgtgtctcatgtttgtaag---tgtggacataatatgactctaatagcagcggacttaccttgtacattacatttttcattatttgatgacaatttttgtgctttttgcacccctaaaaaaatttttattgctgcatgtgctgtggatgtaaacgtttgtcattctgtagctgttataggtgat---------gaacaaatagatggtaagtttgttactaaatttagtggtgataaatttgattttatagtaggttatggaatgtcatttagtatgtcttcttttgagttagctcaattgtatggtttgtgtataacacctaatgtatgttttgttaaaggtgatattataaatgttgctagacttgttaaagctgatgttattgttaatcctgctaatgggcatatgctccatggtggtggagttgcaaaagctatagctgtagctgcaggtaaaaaattttctaaagaaactgctgctatggttaaatctaagggtgtttgccaagtaggagattgttatgtttctaccggtggtaaattatgtaaaacaattcttaatattgtaggccctgatgctagacaagat---ggaagacaatcttatgttttgttagcacgtgcttataagcatcttaataattatgattgttgtttgtctactctcatatcggctggtatatttagtgttcctgctgatgtgtcattaacttaccttctaggtgttgttgataaacaagttatccttgttagtaataataaagaagattttgatattattcaaaaatgtcaaattacttcagttgttggtactaaagcattggctgttagattaactgctaatgtaggccgtgttattaaatttgagacagatgcatacaaacttttcttgagtggtgatgattgttttgtttcaaattcttctgttatacaagaagttttattacttcgtcatgatatacaattgaataatgacgttcgtgattatttgttgtctaagatgactagtcttcctaaagattggcgtcttatcaataaatttgatgttattaacggtgttaaaactgttaaatattttgagtgtcctaattctatttatatatgtagtcagggtaaagactttggttatgtatgtgatggttctttttataaagcaactgttaatcaagtttgtgttttattagctaagaagatagatgttttgcttactgtagatggtgttaattttaaatctatttctcttactgtaggtgaagtttttggtaaaatacttggtaatgttttctgtgatggcattgatgttactaagttaaagtgtagtgatttttatgccgataaaattttatatcagtatgaaaatttgtctttagctgatatttctgctgtacaaagttcattcgggtttgatcagcaacaattgcttgcttactataat---tttttaacagtatgtaaatggtctgtagttgttaacggtccatttttttcttttgaacagtctcataataattgttatgtgaatgtagcttgtcttatgttgcagcatattaatcttaaatttaataaatggcagtggcaggaagcatggtatgaatttcgtgctggcagaccacataggttagttgctcttgttttagctaaaggtcattttaaatttgatgaaccatcagatgctactgattttatccgtgttgttttgaaacaagctgatttatcaggtgcaatttgtgaattagaacttatttgtgattgtggtattaaacaagaaagtcgtgttggtgttgatgctgttatgcattttggtacattagcaaagactgatctttttaatggttataagattggctgtaattgtgcaggtagaattgtccattgtactaaattgaatgtaccatttttgatttgttctaatactcctctgagtaagga------tt---tacctgatgatgttgttgcagctaacatgtttatgggtgtaggtgtaggccattatacacatttgaaatgtggttcaccttaccaacattatgatgcttgtagtgttaaaaaatatacaggtgttagtggttgtttaactgactgcttgtatctt------------aaaaatttaacccagacttttacatctatgttgactaattattttttggatgatgttgaaatggttgcttataaccctgatctttcacaatattattgtgataatggtaagtattatacaaaacctattataaaggctcagtttaaaccatttgctaaagttgacggtgtttatactaactttaagttagttggacatgatatttgtgctcaattgaatgctaagttaggttttaatgtagatttgccgtttgttgagtacaaagtaacagtctggcctgtagctactggtgatgttgttttggcatctgatgatttatatgtgaaacgttattttaaaggatgtgaaacttttggtaagcctgttatttggttttgtcatgatgaagcatcattgaattctcttacttattttaataaacctagttttaaatctgaaaatagatatagtgttttgtctgttgat------------------------------------------tctgtatctgaggagtcacaa-ggtaatg---------------------------------------------------tggttacttctg----------------------ttatggaatcgcag---------------------------------------attagtactaaagaggttaagttaaagggtgttagaaagactgttaaaatagaagatgctattattgttaatgatgaaaatagttctattaaggttgttaaaagtttatctttagttgatgtttgggatatgtatttgacaggttgtgattatgttgtttgggttgctaatgaattgtcacgcctagttaaatcaccaacagttagggaatatatacgatatggtattaaacctattactatacctatagatttgttatgtttaagagatgataatcaaa---ctcttttagttcctaaaatttttaaagcaagagctatagaattttatggttttttgaagtggttgttt---------------atttatgtttttagtttattacattttacaaatgataaaaccattttttatactacagaaatagcttctaagtttacttttaatttgttttgtttggctcttaaaaatgcttttcagacatttagatggagtatatttataaaaggttttcttgttgtagccactgtgtttttgttttggtttaattttttgtatataaatgttatttttagtgatttttatcttcctaatattagtgtttttcctatttttgtgggaagaattgttatgtggataaaggctacttttggtttggttacaatttgtgatttttattctaag------ttaggtgtaggttttacaagtcatttttgtaatggtagttttatatgtgaattgtgtcattctggttttgatatgttggatacatatgcagctatagattttgttcagtatgaagtagatagacgtgttttatttgattatgttagtttagtcaaattaattgttgaactcgttattggttattcattatatacagtatggttttatccattattttgtcttattggtttacaattatttactacatggttgcctgatttgtttatgttagaaactatgcattggttgattagatttattgtatttgtagctaatatgttacctgcttttgttttgttgcggttttatatagttgttactgctatgtataaagtagttggttttattaggcatattgtttatggttgtaataaagctggttgtttattttgttataaacgaaattgtagtgttcgtgttaagtgtagtactattgttggtggtgtaattcgttattatgatattactgctaatggtggtactggtttttgtgttaaacatcaatggaattgttttaattgccattcttttaaaccaggtaacacttttataactgtagaagctgctatagaactttctaaagagcttaaacgacctgtaaacccaactgatgcttcacattatgtagttactgatattaagcaagttggttgtatgatgcgtttgttctatgatagagatggacagcgtgtttacgatgatgttgatgctagtttatttgtagatattaataatctgttacattctaaagttaaagttgttcctaatttgtatgtagttgtagtagagagtgatgctgatagagctaattttctgaatgctgttgtgttttatgcacaatcattgtataggcctatattacttgtagacaaaaagttaattactacagcttgtaatggtatctctgtaacccagactatgtttgatgtttatgttgatacttttatgtctcatttt---gatgttgatagaaagagttttaataattttgttaacattgctcatgcttctcttagagagggtgtgcaattagaaaaggttttagatacttttgtgggatgtgta---cgtaaatgttgttccattgattcagatgttgaaacaagatttattactaaatctatgatatctgcagtagctgctggtttggaatttactgatgaaaattataataatttggtacctacatatttaaagagtgataatattgtagctgctgatttaggtgttcttatacagaatggtgctaagcatgtacagggtaatgttgctaaggcagctaatatttcttgtatatggtttattgacgcttttaatcaacttactgctgatttacagcataaattaaaaaaagcatgtgttaaaactggcttgaagttaaaattgacttttaataagcaagaggcaagtgttcctattcttacaacacccttttcacttaaaggaggtgttgtattgagtaattt---------------------------------------------------------------------------gttatatatattattttttattagtttaatttgttttatattattgtgggctttactgcctacatatagtgtttataagtctgatattcatttgcctgcttatgctagttttaaagttattgataatggtgttgttagagatatttcagttaatgatttatgttttgctaataaatttttccaatttgatcaatggtatgagtccacttttgggtctgtttattatcataattctatggattgccctattgtagtggcagttatggatgaagatatcggttctactatgtttaatgttcctactaaagttttgagatatggctttcatgttttacattttctaacttatgcatttgctagtgatagtgttcagtgttatacaccacatattcagatttcttataatgatttttatgctagtggttgtgttttatcatctttgtgtactatgtttaaaagaggtgatggtacaccacatccttattgttatacagatggtgttatgaagaatgcttctttgtatacatctttagttccacatacacgttatagccttgctaattctaatggttttataagatttcctgatgttattagtgaaggtattgtacgtattgtaagaacgcgctctatgacttattgtagagtgggtgcatgtgaatacgccgaagagggtatatgtttcaattttaatagttcctgggttttgaataacgattattatagaagtatgcctggaactttttgtggtagagatttttttgatttgttttatcaattttttagtagtttaattcgtcctatagatttcttttctcttactgctagttctatttttggagctatattggctatagttgtcgttttggttttttattatttaataaaactcaagcgtgcttttggagattatactagtgttgtagttataaatgttattgtttggtgtattaattttcttatgctctttgtctttcaagtttatcctatttgtgcatgcgtttatgcttgtttttatttttatgtaacattgtattttccttctgaaattagtgtaattatgcatttgcaatggattgttatgtatggtgctataatgcctttttggttttgtgtcacatatgtagctatggttattgcaaaccatgttttatggttattttcatattgtaggaaaattggtgttaatgtatgtagtgatagtacatttgaagaaacatctcttactacttttatgattactaaagattcttattgtagattaaagaattctgtttctgatgttgcctacaatagatatttgagtttgtataataagtatcgttactatagtggtaaaatggatactgctgcctatagagaagcggcgtgttctcagttagctaaagctatggaaacatttaatcacaataatggtaatgatgtcttataccaacctcctacagcatctgtttctacatcttttttgcaatcaggtattgtaaagatggtatcgcctacgtcaaaaattgaaccttgtttagttagtgttacttatggtagtatgactttgaatggtttatggttagatgacaaagtttattgtcctcgtcatgttatatgtttatcctctaatatgaatgaacctgattattctgccttattgtgtagagttactttaggtgattttactataatgtctggtcggatgagtttaacagttgtgtcttaccagatgcagggctgtcaacttgttttgacagtctctttacaaaatccttatactccaaaatatacttttggtgttgttaaacctggtgaaacttttactgttttagctgcatataatggccgaccacaaggagcatttcatgttactatgcgtagtagttatactattaaaggttcttttttgtgtgggtcatgtggatctgttggttatgtattaacaggtgatagtgttaagtttgtatatatgcaccaattagagctcagtactggttgtcacactggtactgattttaatggtaatttttatggtccatatagagatgctcaagttgtacagttgccagttaaggactatgtccaaactgttaatgttattgcttggctctatgcagctatacttaataattgtgcttggtttgtacaaaatgatgtttgttctattgaagattttaatgtttgggctatgacaaatggttttagccaagtaaaagcagatcttgttttagatgctttggcttcaatgacaggtgtttctattgaaactttattggctgctattaagcgtctatatatgggatttcaaggtcgtcaaatactaggaagttgtacttttgaagatgaattggcaccttctgatgtttatcaacaattggctggtgttaaattgcaatctaaaacaaaaagatttattaaagaaacaatttattggattttgatatccacatttttgtttagttgtataatttctgcatttgttaaatggactatatttatgtatattaatacacatatgattggtgttacattatgtgtactttgttttgttagttttatgatgttactagttaaacataagcatttttatttgactatgtatataattcctgtactctgtactttgttttatgtaaattatttagttgtttataaggaaggttttagaggttttacttatgtctggctttcatactttgttcctgctgtgaattttacttatgtgtatgaagtattttatggttgtattttatgtgtttttgctatttttataactatgcatagtattaatcatgacattttttctttgatgtttttagttggtagaatagttactttaatttctatgtggtattttggttcgaatttagaagaggatgttttgttatttattacagcctttttaggtacttatacatggaccactattttgtcgttagctatagcaaaaattgttgctaattggttgtctgttaatatattttattttacagatgtaccctatattaagttgattctcttgagttatttatttatagggtatattttatcttgttattggggatttttctctcttttaaacagtgtttttagaatgcctatgggtgtttataattataaaatttctgttcaagaattgcgttatatgaatgctaatggcttacgtccacctcgtaatagttttgaggctattttgttaaatttaaaattgcttggaataggtggcgtgccagttattgaagtctcccaaattcaatcaaaattgactgatgtgaaatgtgctaatgttgttttgttaaattgtttacagcatttgcatgttgcttctaattctaagttgtggcagtattgtagtgttttacataatgaaatactatctacttcagatttgagtgtagcttttgataagcttgctcaattattgattgttttattctccaatcctgctgcagttgatactaagtgtcttgcaagtatagatgaagttagcgatgattatgttcaagatagtaccgttttgcaggctttgcaaagtgagtttgtaaatatggctagttttgttgaatatgaagtcgcaaagaaaaatttggctgatgctaaaaatagtggttctgttaatcaacaacagataaaacagttagaaaaagcatgtaatatagctaagtctgtgtatgaacgcgataaagctgtagctcgcaaacttgaacgtatggcagacctagcacttactaacatgtacaaagaggctcggattaatgataagaagagtaaagttgtttccgctttgcagacaatgctttttagcatggttcgtaaattggataatcaggctttaaattctattctggataatgctgttaaaggttgtgtacctttgagtgctattccagcattggctgctaatactttaactataataataccagataaacaagtttttgataaagttgttgataatgtttatgttacatatgctggtagtgtatggcatatacagactgttcaagatgctgatggtattaataaacagttaactgatattagtgttgattctaattggcctcttgttattattgcgaacaggtataatgaagttgctaatgctgttatgcagaataatgagttgatgcctcataaattaa-aaatacaagttgttaatagtggttctgatatgaattgtaatattcctactcaatgttattataataatgttagtagtggtagaatagtttatgctgttcttagtgatgttgatggtcttaagtatactaagataatgaaagatgatggcaattgtgttgttttagagcttgatcctccttgtaaattttctatacaagatgttaagggacttaaaattaagtatctctattttattaaaggatgtaacactttagctagagggtgggttgttggtactttatcttcaacaattagattgcaggctggtgttgctactgagtatgcagctaattcttctatactttcattatgtgcattttctgtagatcctaagaaaacttatttagattatatacaacaaggtggtgtacctataattaattgtgttaaaatgctctgtgatcatgctggtactggtatggccattactattaaacctgaggctactattaaccaagattcttatggtggtgcctcagtttgtatttattgccgtgcacgtgtagagcatccagatgtagatggtatatgtaaattacgtggtaaatttgtacaagtccctttgggtataaaagatcctattctttatgtgttaacacatgatgtttgtcaagtctgtggtttttggagagatggcagttgttcctgtgtaggttcaagtgtcgctgttcaatctaaagatttaaattttttaaacgggttaggggtactagtgtgaatgcccggctagtaccctgtgctagtggtttatctactgatgttcaattaagggcatttgacatttgtaataccaatagagctggtataggtttatattataaagtgaattgttgccgttttcagcgtatagatgacgacggtaataaattggataagttctttgttgtcaaaagaactaatttagaagtttataataaagagaaaacttattatgagttgactaaaagttgtggtgttgtggctgaacatgatttctttacatttgatattgatggtagtcgcgtgccacatatagttcgtaggaatctttcaaagtatactatgttagatctttgctatgcattgcgtcattttgatcgtaatgattgttcaatattgtgtgaaattctttgtgagtatgctgattgtaaagaatcctacttttctaagaaagattggtatgattttgttgaaaatcctgatattattaatatatataaaaaattaggtcctatttttaatagagctttacttaatactgtcatttttgcagacaccttagttgaagtaggtttagttggtgttttaactttagataaccaagatttgtatggtcaatggtatgattttggtgattttatacaaacagccccaggatttggtgtggcagtcgcagattcttactattcttatatgatgcctatgttaactatgtgtcatgtattagattgtgaattatttgttaatgatagttatagacaattcgatcttgtacagtatgattttactgattacaagttagagttgtttaataagtattttaagtattggggtatgaagtatcatcctaatactgtggattgtgataatgataggtgtattattcattgtgctaattttaatatactatttagtatggttttacctaatacttgttttggtccccttgttagacaaatttttgtagatggtgtaccgtttgttgtttctattggttaccattacaaagagttaggtgtagttatgaacttagatgttgacacacaccgttatcgcttgtctcttaaagatttacttctttatgcagcagatcctgctatgcatgttgcatctgctagtgctctgcttgatttacgaacttgttgttttagtgtagctgccattacaagtggtataaaatttcaaactgttaaaccaggtaactttaaccaagacttttacgagtttgttaaaagtaaaggcttgtttaaagagggtagtacagttgatttgaaacattttttctttactcaagatggtaatgctgcaattactgattataattattataagtataatttacctactatggttgatattaagcagttattgtttgtattagaagttgtttataaatattttgaaatttatgatggtggttgtataccagcatcacaagttattgttaataattatgataaaagtgctggttatccatttaataaatttggtaaagccagactttattatgaggcattatcatttgaggaacagaatgaaatttatgcatatactaaacgtaatgttctgcccaccttaactcaaatgaatttaaaatatgctatcagtgctaagaatagagctcgcactgtagcaggtgtttctattcttagtactatgacaggccgaatcttccatcaaaaatgtttgaagagtatagcagccacccgaggtgttcctgttgttataggaaccactaaattttatggtggttgggacgatatgttacgtcatcttataaaggatgttgacaaccctgttcttatgggttgggattatcctaaatgtgatcgtgctatgccaaatattttgcgtattgttagtagtttagttttggcccgcaaacatgaattttgttgttcacatggtgatagattctatcgccttgcgaatgaatgtgcacaagttttgagtgaaatagttatgtgtggcggttgctattatgttaagcctggtggtactagcagtggtgatgcaactactgcttttgctaattctgtttttaatatatgtcaggctgttactgctaatgtttgttctcttatggcctgtaatggccataagattgaagatttaagtatacgcaatttacaaaaacgcttatactctaatgtttatcgtacagattatgttgattatacatttgttaatgagtattatgaatttttatgtaagcattttagtatgatgattttgagtgatgatggtgttgtctgttataactctgattatgctaataagggttatatagctaatataagtgcttttcaacaagttttgtactatcagaataatgtctttatgtctgaatctaaatgttgggttgaaaatgatattactaatggtcctcatgaattttgttcccaacatactatgttggttaagatagatggtgattatgtttatttaccatatccagatccttctagaatcttaggagctggttgttttgttgatgatttattgaagactgacagtgttcttttgatagagcgctttgtaagtctagctatagatgcttaccctttagtatatcatgaaaatgaagaataccaaaaagtctttcgcgtatatttagaatatataaaaaaactgtataatgatcttggtactcagatcttagatagttatagtgttattttaagtacttgtgatggtttaaagtttactgaagaatcattttacaagaatatgtatttaaaaagtgccgtgatgcagagtgtaggtgcatgtgttgtttgttcatcacaaacttctttgcgttgtggcagttgtatacgtaagcctttgttatgttgtaaatgttgttatgaccatgttatggcaactaatcataaatatgttttgagtgtctcaccttatgtttgtaatgcacctaactgtgatgtgagtgatgtcaccaaattatatttgggtggtatgtcttactattgtgaaaaccataaaccccattattcatttaagttagttatgaatggtatggtctttggtttgtataaacaatcttgtacgggttcaccttatatagatgattttaataagatagctagttgtaaatggacagaagttgatgattacgttctggcaaatgagtgtattgaacgtttaaagttatttgctgcagaaactcaaaaggcaactgaagaggcttttaaacaaagctatgcttctgctaccattcaagagattgttagtgatagagaagttattttgtgttgggagacaggtaaagttaaaccaccacttaataaaaattatgttttcacaggctatcattttactagtactggtaagacagttttaggtgagtatgtttttgataaaagtgaattaactaacggtgtgtattaccgcgctacaactacttataaactttctataggtgatgtttttgttttaacatcacattctgtagctagtttaagtgcacctacacttgttccacaagagaactatgctagtataagattttctagtgtttatagtgttccattggtgtttcaaaataatgttgctaattatcaacacattggaatgaaacgttattgcactgttcaaggtccccctggtacgggaaagtctcatcttgctataggtctagctgtttattactacacagcacgtgtagtttatactgctgctagtcatgctgctgtagatgcattgtgtgaaaaagcttataagtttttaaatattaacgattgtacacgtattattcctgctaaagttcgtgtagattgttatgataagtttaaaattaatgataccacttgtaagtatgtttttaccacaataaatgcattaccagagttggttacagatattgttgttgttgatgaagttagtatgcttactaattatgaattgtctgttataaatgctcgtattaaagctaaacattatgtatatattggagatcctgctcaattacctgcaccacgtgtgctgttgagcaagggttctttagaacctaggcacttcaattctattactaaaataatgtgttgtttaggtcctgatatctttttgggaaattgttataggtgtcctaaagaaattgtagaaactgtttcagcattggtttatgataataaactcaaggctaaaaatgataatagttcattatgttttaaagtatattttaagggacagacaacacatgagagttcaagtgctgtaaatattcaacagatatatttaattagtaaatttttaaaagctaatccagtttggaatagtgctgtttttattagtccttataatagtcagaattatgttgctaagcgtgttttaggtgttcaaacacaaactgtagattctgctcaaggttcggaatatgactatgttatatattcacaaacagcagaaacagcccattctgttaatgttaatcgatttaatgttgccataactagagccaagaagggcattttttgtgttatgagtaatatgcaattatttgaatctcttaattttattactctacctttagataaaattcaaaatcaaactttacctcgtttgcattgcacaactaatctttttaaagattgtagtaaaagttgcttaggttatcatccagcgcatgccccttcatttttagcagttgatgataaatataaggttaatgaaaatttggctgtaaatttaaatatttgtgaacctgttttaacatattctcgtttaatatctcttatgggttttaaattagatttgactcttgatggttattctaaattgtttattactaaagatgaagccattaaacgtgttaaaggttgggttggttttgatgttgaaggcgctcatgctactcgcgaaaacattggaacaaactttccactgcaaataggtttttcaactggtgtggattttgtagttgaagctactggcttatttgctgagagagattgttatacttttaaaaaaactgtagctaaagctcctcctggtgaaaaatttaaacatttaataccccttatgtcaaaaggtcaaaagtgggatattgttagaattagaattgttcaaatgttatctgattatcttttagacctttctgatagtgtagtatttattacttggtctgccagttttgaacttacttgtttaaggtattttgctaaattaggcagagagcttaattgtaatgtgtgttctaatcgtgctacatgctacaattctagaactggttattatggttgttggcgccatagttatacttgtgattatgtgtataatccacttattgtagatatacaacagtggggttatacaggttctttaactagtaatcacgatataatttgtaatgtacataaaggtgcacatgttgcgtcagctgatgcaattatgactcgttgtttagcaatctatgattgtttttgtaaatctgttaattggaatttagagtatccaataatttctaatgaggtcagtataaatacatcttgtaggttattgcagcgtgtcatgcttaaagctgccatgctatgtaatagatacaacttatgttatgacataggcaatcctaaaggtttagcttgtgtcaaagattatgaatttaaattttatgatgcttttcctgtagccaagtctgttaaacagttattttatgtctatgatgtgcataaagataattttaaagatggtttatgtatgttttggaattgtaatgttgataaatatccatctaattcaattgtttgtagatttgacactcgagtgttaaataaattaaaccttcctggatgtaatggtggtagtttgtatgttaataaacatgcattccatactaatccttttactagaactgtttttgaaaatcttaagcctatgccttttttctattattcagatacgccttgtgtgtacgtagatggtttagaatctaaacaagttgattacgttcctttaagaagcgccacttgtatcacacggtgtaatctaggtggagctgtttgttcaaagcatgctgaagaatattgtaactaccttgagtcttataatatagttactacagcaggctttactttttgggtttataagacttttgatttttataatttatggaacacttttactacgttacagagtttagaaaacgtaatatataacttggttaatgttggtcattatgatggacgtacaggtgaattaccttgtgctattatgaatgacaaagttgttgttaagattaataatgtagatactgttatttttaaaaataatacatcatttcctactaatatagctgttgaattgtttacaaaacgtagtattcggcaccaccctgaacttaagattcttagaaatttgaacattgatatttgttggaagcatgtcctgtgggattatgttaaagatagtttgttttgtagttccacttatggtgtttgtaaatacactgatttgaagttcatcgaaaatttgaatatactttttgatggtcgtgacactggcgctttagaagcttttagaaaagcaagaaatggtgtttttattagtactgaaaaattaagtaggttatcaatgattaaaggtccgcaacgagctgatttaaatggtgtgattgtggataaagttggagaactcaaagttgagttttggttcgctatgagaaaagatggtgacgatgttatcttcagccgaacagacagcctatgctcaagccattactggagcccacaaggtaatctaggtggtaatt---------gcgcgggtaatgtcattggtaatgatgctctaacacgttttactatctttactcagagtcgtgtattgtcaagttttgaacctcgctcagatttagaacgggattttattgatatggatgataatctgtttattgctaaatatggtttagaagactatgcatttgatcatatagtttatggtagttttaaccataaagttataggaggtttgcatttgcttataggcttatttcgtaggctaaaaaaatctaatttgttaattcaagagtttttacagtatgattctagtattcattcatattttattactgatcaggagtgtggtagtagtaagagtgtttgtacagttattgatttattattagatgattttgtttctattgttaagtcattaaatttgagttgtgttagtaaagttgttaatattaatgttgattttaaggattttcaatttatgttgtggtgtaatgataataaaattatgactttttatcctaaaatgcaagccactaatgattggaaacctggctattctatgcctgttttgtataagtatttgaatgttccattagagagagtctctttatggaattatggtaaacctattaatttgcctacaggctgtatgatgaatgttgctaagtatactcaattatgtcagtatttgaatactacaacattagctgttcctgttaatatgcgtgttttacatttaggtgcagggtctgataaagaagtagctccaggttctgctgttttaagacagtggttaccatctggtagtattcttgtagataatgatttaaacccatttgttagtgatagtttagttacttattttggagattgtatgactttaccatttgattgtcattgggatttgataatatctgatatgtatgatcctcttactaaaaatattggtgattataatgtgagtaaggatggtttttttacttacatttgtcatttaattcgtgataaattatctttgggtggtagtgtagctataaaaattacagagttttcttggaatgctgatttatataaattaatgagttgttttgcattttggacagttttttgtactaatgtaaatgcttcttctagtgaagggtttttaataggtataaattacctgggtaaatcttcttttgaaatagatggcaatgttatgcatgccaactatttgttttggagaaatagtacaacatggaatggtggtgcttatagtttatttgatatgactaaattttctttgaaattggctggcactgctgtagtaaatttaagaccagatcaattaaacgatttagtttactctcttattgaaagaggtaagttattagtgcgtgatacgcgtaaagaaatttttgttggtgatagtcttgtaaacacttgttag--atctt----------------------------------------------------------------------------------------------------------------------------------------------------------------------------------------------------------------------------------------------------------------------------------------------------------------tcagtttgttaatattaaa-------------------------------------------------------------------------------------------------------------------------------------------------------------------------------------------------------------------------------------------------------------tctaaactatgttaattatatttt----------------------------------------------------------------------------------------------------------------------------------------------------------------------------------------------------------------------------------------------------------------------------tattttttaattt--------------------------------------------------------------------------------------------------------------------ttgtta-----------tggttttaatgaacctt---tgaatgttgtgtctcatttaaaccatgactggtttttatttggtgatagtcgttctgattgtaaccatattaataatttaaaaattaaaaattatggttatttggatattcatcctagtttgtgtaataatggtaaaatttcatctagtgctggtgattctatttttaagagttatcatttcacccggttttataattacactggcgagggtgatcaaattattttttatgagggtgttaatttcagtcctcatcataggtttaagtgcttctttaatggtagtaatgatgtatggatttttaacaaggtgaggttttatcgtgcgttatattctaatatggctcgttttcgctatcttacctttgttgatattctttacaatttttctttttctattaaggctaatatt---tgtaat------------agtaatat---------tttatcacttaataatcctatttttatt------------------agtactaattattctaag---gatgtttatttcactttatcagggtgttctttgtatttagtacctctttgtcttttt---------------------------------------------aaatctaattttagtcagtactattataatatggatact-ggctttgcttatggttat---------------------------tctaattttgtttcttctgatttagattgtacatatatttctcttaaatctggttcttataaaattttttctactggttttgttttatccatacctactaaagctctttgctttaataaacctaaacaatttgtacccgtgcaggttgttgattctaggtggaacaatcttcgtgcatcggatacttcattatccgatgcatgtcagttgccttattgttattttcgcaattcttctggtaattatgttggcaa---atatgatattaatcatggtgataatggttttacttctattctatctggtcttttatataatgtctcttgtatttcttattatggctcctttttgtatgacaattttaca---------tcaatttggcctcgtttttcttttggtaattgtcctacatctgcttatattaaa---------ttaaa---------ttgtttctatgatcctttgcctattattttacaaggtattttattatttttagctttattgtttattgtgtttttactttttctagtttaccatggctaat---atta-----------------------------------aatctaaacatgtttttaat---tatttttattttgcctacaac------actagctgttataggtgattttaattgtactaactcttt---------------tattaatgattataataaaaccattccgcgtataagcgaggatgttgttgatgtatctcttggtttgggcacatattatgttcttaaccgtgtttatttaaatactaccttgttatttacgggttattttcctaaatctggtgctaattttagagacttggctttaaagggttctatatatttgagtactctctggtataaaccaccttttctgtcagattttaataatggtattttttctaaggttaagaatactaa---gttatatgttaataatactttgtatagtgaatttagtactatagttataggtagtgtttttgttaatacttcttatactattgttgttcaacctcata------------------------------------atggtattttggagattacagcttgtcagtatactatgtgtgaatatcctcacactgtttgtaagtctaa------gggtagtattcgtaatgaatcttggc---acattgattcttcggaacctttatgcttgtttaagaaaaattttacttataatgtttctgcagattggctgtattttcatttttatcaagaacgtggtgttttttatgcatattatgcagatgtaggtatgcctaccactttcttatttagtctatatttaggtactattttatctcattattatgttatgcctttgacttgtaatgctatatcttcaaatactgacaatgaaactttagaatattgggttacaccgctatctagacgtcagtatcttcttaattttgatgagcacggtgttattactaatgccgttgattgttcaagtagttttcttagtgagattcaatgtaaaactcaatcttttgcacctaatactggtgtttatgatttgtctggttttactgtaaagcctgttgcaactgtttatcgtcggattcctaatttacctgattgtgacattgacaactggcttaataatgttagtgtaccttcacctcttaattgggaacgtagaattttttctaattgtaactttaacttaagcactttacttcgtctagttcatgttgattctttttcttgtaataatcttgataaatctaaaatttttggtagttgctttaatagtattactgttgacaagtttgctatacctaatcgcagacgagatgatttgcaattgggcagttctggctttttgcaatcatctaattacaaaatagatatttcttctagttcttgtcaattgtattatagtttacctttagttaatgttactattaataactttaatccatcttcttggaataggaggtatggttttggtag------------------ttttaatttgtcttct---------------tatgacgttgtttattctgatcattgtttttctgttaacagcgacttt---------------------tgcccttgtg------------------cagatccgtctgttgttaattcttgtgttaa---------------atctaagcctccttctgccatttgtcctgctggtactaaa------tatcgtcattgcgacttgga------------------------------tactactctttatgttaaaaactggtgtagatgttcttgtctacctgaccccattt-------------ctacttattctcct------------aacacatgtcctcaaaagaaggtcgttgttggtataggtgaacattgtccaggtcttggtattaatgaggaaaaatgtggtacacaa------ttaaatcatagttcctgtttttg------------------------------------------------tagtcctgatgcctttttgggttggtcttttgatagttgtattagtaataatcgttgcaatattttttctaattttatttttaatggaattaatagtggcaccacttgttctaatgatttgttatattctaacactgaaatttctactggtgtttgtgttaattatgatctttatggcatcacaggccaaggtatttttaaagaagtttctgcggcttattataataattggcagaatcttttgtatgattctaatggtaatattattggttttaaagattttttgactaataaaacttacactatacttccttgttattctggtagagtgtctgctgcattttatcaaaattcttcctcaccagctttgctttatcgtaatttaaagtgtagttatgttttgaataat---atttcttttatctcacaaccatt---ttat---ttcgatagttatcttggttgtgttttgaatgctgttaatttaactagctattctgtatcctcttgtgatttgcgtatgggtagtggattttgtattgattatg---------ctttaccct------cttctcggcgtaagcgtagaggt------------atttcttctccttatcgctttgtaacttttgaaccctttaatgttagttttgttaacgatagtgttgaaactgttggtggtttatttgagattcagattcctactaactttaccatagctggtcatgaagaatttattcagactagttctcctaaagttactattgattgttcagcttttgtttgctctaactatgctgcttgtcatgatttattgtcggaatatggcactttttgcgataatattaatagtattttaaatgaagtcaatgatttacttgatattactcagttgcaggttgctaatgctctaatgcaaggtgttacacttagttctaatcttaatactaatctacactctgatgttgataatatagattttaaatctcttctaggttgtttaggttcacaatgtgg------------------ttcttcgtct---------agatctttgttagaggatttattattcaacaaagtcaaactttcagatgtaggttttgttgaagcttataataattgcactggtggtagtgaaattagagatcttctctgtgtgcaatcttttaatggtattaaagtattacctcccattttatctgagactcaaatttctggctatactacagctgctactgtggcggctatgtttccgccatggtctgctgctgctggtgtaccattttctcttaatgtacaatatagaattaatggtttgggtgttactatggatgttcttaataagaatcaaaagttaatagctaatgcttttaataaagctcttctttctatccagaatggttttactgctactaattctgctcttgctaaaattcaaagtgtcgttaatgctaatgctcaagcacttaatagtttgttacaacaattatttaataaatttggtgctattagttcttctttacaagaaattttgtctcgccttgataatttagaagctcaggttcagattgataggctcattaatggtcgtttgactgctttaaatgcttatgtttctcaacagcttagtgatattacacttattaaggctggagcttctcgtgctattgagaaggttaatgagtgtgttaaaagtcaatcccctcgtataaatttttgtggcaatggtaaccacattttatcattggttcaaaatgctccttatggtttgcttttcattcattttagttataaacctacttcttttaaaactgtcttagtaagtccaggtttatgtttatccggtgatagaggtattgcacctaagcaaggttattttattaaacaaaatgattcctggatgtttactggtagttcctattattatccagaa-ccaatttc--agataaaaatgttgttttcatgaatagttgctctgttaattttactaaagctccatttatttatcttaataattctataccaaatttgtctgattttgaagccgagttatctctttggtttaaaaatcatacttctatagcacctaatttaacctttaattctca---tattaatgctacttttttagatctgtattatgaaatgaatgttattcaggaatctattaaatctttgaacagtagttttattaatcttaaagaaataggtacttatgaaatgtatgttaaatggccttggtacatttggttgttaattgtcattttatttataatttttcttatgatacttttctttatatgctgctgtactggttgtggttcagcatgttttagtaaatgtcataattgttgtgatgagtatgggggtcacaatg---attttgttattaaag------catctcatgatgattagatt-------------------------------------------------------------------------------------------------------------------------------------------------------------------------------------------------------------------------------------------------------------------------------------------------------------------------------------------------------------------------------------------------------------------------------------------------------------------------------------------tta----------------------------------------------------------------------------------------------------------------------------aatctaaactttatat-------------------------------------------------------------------------atggaagtttggaggcctagctataaatattctcttattactagagaatttggtgtcacagatcttgaggatttgtgttttaaatataattattgccaaccttgtgttggttattgtattgtacctttaaacgtttggtgtcgtaagtttggtaaatttgcttcttattttgttttacgtagtcatgacacctct---cataagaataattttggtgttataactagttttactagttatggtaacactgtttctgaggctgtttctaaattagttgaatcagcatctgattttatcgcttggcgagctgaagcacttaataagtatggttgatg---tatttttcactgatactgcttggtatgtaggtcagattttctttttagttttatcttgtgttattttcttaatttttgttgttgctcttttagcaactattaaactttgtattcaaatttgtggtttttgtaatatttttattatttcaccttctgcctatgtttataatagaggtagacagttgtataagtcttatagtgaacatgtcataccttctacttta------gatgatttaatttaa-atctaaacatcatgaatgaatcaattt------------------ttcctcattggaattctgatcaagctattacattcttaaaagaatggaatttttctttgggtgtaatattacttcttattactatcatactgcagtttggttatacgagccgtagtatgtttgtttatcttattaagatgattattctttggcttatgtggccattgaccattatcttgactatatttaattgcttttatgctttgaataatgtctttcttgggctttctatactgtttactattatttctattgttatatggattttatattttgtcaacagtattcggctttttatcagaactggaagttggtggagttttaatccagagactaataatcttatgtgtattgatatgaaaggtaagatgtatgttaggccagttattgaggactatcatacattaacggctactgttatccgtggtcatcttta-tatac-agggtgtcaaacttggcactggttacacgcttgccgatttgcctgtttatgttactgtagctaagg--tgcaagtcctctgtacctataaacgtgcctttttagataagttagat---gttaatagtggcttcgctgtttttgttaagtctaaagttggtaactatcgtttaccttcta---------------------------------------------gtaaatctagtggtatggatactgccttgttgagagcttaaatctaaactat-taggatgtcttatactcccggtcatc---atgctggaagtagaagctcctctggaaatcgttcag------gaatcctcaagaa---aacttcttgggttgaccaatctgagcgaagccatcaaacctataatagaggcagaaaaccccaaccaaaattcactgtgtctactcaaccacaa------ggaaaccctatcccacattattcctggttctctgggattacccaatttcaaaaaggtagagactttaaatttccagatggtcaaggagtacccattgcttacgggatacccccttctgaagcaaaaggatattggtataaacacaaccggcgttcttttaaaacagctgatggtcaacaaaagcagttgttaccaagatggtatttctactatctcggtaccggtccatatgccagttcatcctatggtgatgcccacgaaggtatcttctgggtcgctagtcaccaagctgatacttctattccctccgatgtttcggcaagggatcctactattcaagaagctatccctactaggttttcgcctggtacgattttgcctcaaggctattatgttgaaggctcaggaaggtctgcttctaatagccggccaggttcacgttctcaatcacgtggacccaataatcgttcat---taagtagaagtaattctaattttagacat------------tctgattctatagtgaaacctgatatggctgatgagattgctagtcttgtcttagccaagcttggtaaagattcta---aacctcagcaagttaccaagcaaaatgctaaggaaattaggcataaaattttaatgaaacctcgccaaaagcgaactcctaataaattttgtaatgttcaacagtgttttggtaaaagaggaccgctccaaaactttggtaattctgaaatgttaaagcttggtactaatgatcctcaatttcctattcttgctgaattagctcctacaccaggtgcttttttctttggctctaaattagagttgtttaaaagaga------ctc---tgatgctgattcaccttctaaagacacttttgaacttcgttattctggttctattaggtttgatagtactttacctggttttgagacaattatgaaagttcttaaagagaatttagatgctta---tgttaattctaatcagaacactgtttctggttcg------------ctgagtcctaaacctcagcgtaaaagaggtgttaaacaatcacctgaa------tcgtttgactctcttaatttaagtgctgata---------------ctcagcacatttcaaat---gattttactcctgaggatcatagtttacttgctact---cttgatga---------tccttatgt------agaaga------ctctgttgcttaatgagaacgaatcctaattcgacactaggtgg-taacccctcgcta-ttagtcggaataggacactctctatcagaatgaat-tcttgctgttacaacagatagagtaggttgttgcagactatatattaattagtagaaactttatatttaaatatttgattgttagagtag-ttataaggt-------ttagctgtagt-------ataaacg-cctccgggaagagctagcaattata--gtatttaatatatctattagtatatgattgaaattaattatagccttttggaggaattac--------------------------------------------------------------------------------------------
>DQ415899_HumanHKU1_China_2005-01-
------------------------------------------------------------------------------------------------------------------------------------------------------ga-gcg--------------------attg------------------------------------------acgttcgt--ac--cgtctatcagcttac--gatctcttgtcagat--ctca-----ttaa--atctaaacttttta--aaca--------agattccctgtt-atccatgcttgtgagtg-----tggtttaatcataatcttgt--attttactttccacacttttcatctctctgtcagtgacgtgttggttgtcctca----g------------cgtccctcccataggtcgcaa---------------------tgattaaa---accagcaaatacggtctcggcttcaagtgggcgccagaatttcgttggctgcttccggatgcagcggaggagttggctagtcctatgaagtcagatgagggtgggttatgcccctctactggtcaagcgatggaaagtgttggatttgtttatgataatcatgtgaagatagattgtcgctgcattcttggacaagaatggcatgtgcagtcaaatcttatccgtgatatttttgttcatgaagatctacatgttgtagaagttctaactaaaacagccgtaaagtccggtacggcaattttaattaaatcacctttgca---------------------tagcttgggtggttttcctaaagggtatgttatgggcttgtt---------ccgttcatacaagactaaacgtt------------------atgttgtacatcatctttctatgactacatctactactaatttt------ggtgaagatttttttggttggattgtaccttttggttttatgccatcttatgttcacaaatggtttcaattctgtaggttgtatat-----------tgaagagagtgatttaataatttcaaattttaa--------------------------------atttgatgattatgattttagtgtagaagctgcttatgctgaggttcatgctgagcctaaaggtaaatattcacaaaaagcttatgctttacttagacaatatcgtggtattaaacccgtactttttgtagaccagtatggttgtgactattctggtaaattagcagattgtcttcaagcttatggtcattattctttgcaagatatgagacaaaagcagtctgtatggcttgccaattgtgactttgatattgtagtggcttggcatgtagttcgtgattcacgatttgttatgcgcctgcagactatagctactatttgtggtattaaatacgttgcacaacctacagaagatgtagtagatggagatgtagttatacgtgaacctgtacatttattatctgctgatgcaatagttttaaagcttcctagtttgatgaaagttatgactcatatggatga---------tttttctattaaatctatatataatgttgatttgtgtgattgtggttttgttatgcagtatggttatgtagattgttttaatgataattgtgatttttatggttgggtttcaggtaatatgatggatggtttttcttgtccattgtgttgtacagtttatgactctagtgaagttaaagcccaatcatctggtgttattcctgagaatcctgtgttatttactaatagtac------------tgatactgttaaccctgattcttttaatttgtatggttattctgtcacaccatttggttcttgtatatattggtcgccacgtcctggattgtggattcctataattaaatcttcagtcaagtcttatgatgatttggtttattcaggtgtagtaggttgtaaatctattgttaaagaaactgctcttattactcatgcactttacttagattatgttcaatgtaagtgtggtaa------tcttgaacaaaatcatattcttggtgttaataattcttggtgtaggcaactgttgcttaatagaggtgattataatatgcttctaaaaaatattgacttgtttgttaagcgtcgtgctgattttgcttgcaaa---tttgcagtttgtggagatggttttgtaccttttttactagatggtttaattccccgtagttattatcta---------attcagagtggtattttctttacatctttgatgtctcaattttcacaagaagtttctgatatgtgtttaaaaatgtgtattttgtttatggacagagtttcagttgctacattttatatagagcattatgttaataggttggttactcaatttaagtta-ttgggtactacacttgttaataaaatggttaattggtttaataccatgttagatgctagtgcacctgctacaggctggcttctttaccaattattgaatggtttttttgtagtatctcaagccaaccttaattttgttgctttaatacctgattatgctaaaattttagttaataaattttacactttttttaagttattattagagtgtgttacagttgatgttttaaaagatatgcctgttcttaaaactattaatggtttagtttgtattgtaggcaataagttttataacgttagtacagggttaattc---------------------------ctggttttgttttaccatgtaatgcacaggag---------caacaaatttatttttttgaaggcgttgcagaatctgttatagtagaagatgatgttattgagaatgtcaaatcttctttatcatcttatgagtattgtcaaccacctaaatctgtagaaaaaatttgtattatagataatatgtacatgggtaagtgtggtgataaatttttccctattgttatgaatgataaaaatatttgtcttttagatcatgcttggcgttttccatgtgcaggtagaaaagttaattttaacgagaaacctgttgttatg---------gagattccgtctttgatga---cagttaaggttatgtttgatttagattctacttttgatgatattttaggtaaagtttgttcagaatttgaagtagaaaagggtgttactgtagatgattttgttgctgttgtttgtgatgctatagagaatgctttaaactcttgtaaagagcatccagtggttggttatcaagttcgtgcatttttaaataaacttaatgagaatgttgtttatttatttgatgaggctggtgatgaagcaatggcctctcgtatgtattgtacttttgctattgaggatgttgaagacgttatcag---tagtgaagatgtcgaagatactattgatggtgtcgttgaagacactat---t------------------------------------------------------------aatgacgatgaagatgttgttactggtgacaatgacgatgaagatgttgtt---------------------------------------------------------------------a---------------------------------------------------------------------------------------------------------------------------------------------------------------------------ctggtgacaatgacg------------------------------atgaagatgttgttactggtgacaa------------------tgacgatgaagatgt------------------------------------------------------------tgttactgg------------------------------------------------------------------------------------------tgacaatgacgatgaagatgttgttactggtgacaa----------------------------------------------------tgacgatgaagatgttgttactggtgaca---atgacgatgaagatgt--------------------------------------------------------------------------------------------------tg------------------------------------------------------------------------------------------ttact------------------------------------------------------------------------------------------------------------------------------------------------------ggtgacaatgacgatgaagatgttg---------------------------------------------------------------ttactggtgacaatgacgatgaagatgtt--------------------------------------------------------------------------------------------------------------gttactggtgacaatgacgatgaagatgttgttactggtgacaatgacgatgaagatgttgttactggtgacaatgacgatgaagatgttgtt---------------------actggtgacaatgacgatgaagatgttgttact-----------------------------------------------------------ggtgacaat--------------aacgatgaagatgttgttactg--------------------------------------------------------------------gtgacaataacgatgaagagagtgttactggt---------------------------------------------------------------------------gacaatg---------------------------------------------------------------------------------------atgaccaaattgttgttactggtgatgatgtagatgatat-----------------------------cgaaagtatttatgactttgatactta---taaagctctttt--------------------------------------------------------------------------------------------------------agtttttaatgatgtctataatg----------------------------atgctttgtttgttagttatggttctagtgttgaaacagaaaca-------------------------------------------------------------------------------------------------------------------------------------------------------------------------------------------------------------------------------------------------------------------------------------------tattttaaagttaatggtttatggtcacctactattacacatactaactgttggttgcgttctgtgttacttgtaatgcagaaattaccttttaagtttaaggatttagctattgaaaatatgtggttatcttataaggtgggttataatcaaagttttgttgattatttactgaccactattcctaaagctattgttttgcctcaaggtggttatgtagctgattttgcttattggtttttaaaccagtttgatattaatgcgtatgctaattggtgttgtttaaaatgtggtttttcttttgatttaaacggtttggatgctgtgtttttttatggagatattgtgtctcatgtttgtaag---tgtggacataatatgactctaatagcagcggacttaccttgtacattacatttttcattatttgatgacaatttttgtgctttttgcacccctaaaaaaatttttattgctgcatgtgctgtggatgtaaacgtttgtcattctgtagctgttataggtgat---------gaacaaatagatggtaagtttgttactaaatttagtggtgataaatttgattttatagtaggttatggaatgtcatttagtatgtcttcttttgagttagctcaattgtatggtttgtgtataacacctaatgtatgttttgttaaaggtgatattataaatgttgctagacttgttaaagctgatgttattgttaatcctgctaatgggcatatgctccatggtggtggagttgcaaaagctatagctgtagctgcaggtaaaaaattttctaaagaaactgctgctatggttaaatctaagggtgtttgccaagtaggagattgttatgtttctaccggtggtaaattatgtaaaacaattcttaatattgtaggccctgatgctagacaagat---ggaagacaatcttatgttttgttagcacgtgcttataagcatcttaataattatgattgttgtttgtctactctcatatcggctggtatatttagtgttcctgctgatgtgtcattaacttaccttctaggtgttgttgataaacaagttatccttgttagtaataataaagaagattttgatattattcaaaaatgtcaaattacttcagttgttggtactaaagcattggctgttagattaactgctaatgtaggccgtgttattaaatttgagacagatgcatacaaacttttcttgagtggtgatgattgttttgtttcaaattcttctgttatacaagaagttttattacttcgtcatgatatacaattgaataatgacgttcgtgattatttgttgtctaagatgactagtcttcctaaagattggcgtcttatcaataaatttgatgttattaacggtgttaaaactgttaaatattttgagtgtcctaattctatttatatatgtagtcagggtaaagactttggttatgtatgtgatggttctttttataaagcaactgttaatcaagtttgtgttttattagctaagaagatagatgttttgcttactgtagatggtgttaattttaaatctatttctcttactgtaggtgaagtttttggtaaaatacttggtaatgttttctgtgatggcattgatgttactaagttaaagtgtagtgatttttatgccgataaaattttatatcagtatgaaaatttgtctttagctgatatttctgctgtacaaagttcattcgggtttgatcagcaacaattgcttgcttactataat---tttttaacagtatgtaaatggtctgtagttgttaacggtccatttttttcttttgaacagtctcataataattgttatgtgaatgtagcttgtcttatgttgcagcatattaatcttaaatttaataaatggcagtggcaggaagcatggtatgaatttcgtgctggcagaccacataggttagttgctcttgttttagctaaaggtcattttaaatttgatgaaccatcagatgctactgattttatccgtgttgttttgaaacaagctgatttatcaggtgcaatttgtgaattagaacttatttgtgattgtggtattaaacaagaaagtcgtgttggtgttgatgctgttatgcattttggtacattagcaaagactgatctttttaatggttataagattggctgtaattgtgcaggtagaattgtccattgtactaaattgaatgtaccatttttgatttgttctaatactcctctgagtaagga------tt---tacctgatgatgttgttgcagctaacatgtttatgggtgtaggtgtaggccattatacacatttgaaatgtggttcaccttaccaacattatgatgcttgtagtgttaaaaaatatacaggtgttagtggttgtttaactgactgcttgtatctt------------aaaaatttaacccagacttttacatctatgttgactaattattttttggatgatgttgaaatggttgcttataaccctgatctttcacaatattattgtgataatggtaagtattatacaaaacctattataaaggctcagtttaaaccatttgctaaagttgacggtgtttatactaactttaagttagttggacatgatatttgtgctcaattgaatgataagttaggttttaatgtagatttgccgtttgttgagtacaaagtaacagtctggcctgtagctactggtgatgttgttttggcatctgatgatttatatgtgaaacgttattttaaaggatgtgaaacttttggtaagcctgttatttggttttgtcatgatgaagcatcattgaattctcttacttattttaataaacctagttttaaatctgaaaatagatatagtgttttgtctgttgat------------------------------------------tctgtatctgaggagtcacaa-ggtaatg---------------------------------------------------tggttacttctg----------------------ttatggaatcgcag---------------------------------------attagtactaaagaggttaagttaaagggtgttagaaagactgttaaaatagaagatgctattattgttaatgatgaaaatagttctattaaggttgttaaaagtttatctttagttgatgtttgggatatgtatttgacaggttgtgattatgttgtttgggttgctaatgaattgtcacgcctagttaaatcaccaacagttagggaatatatacgatatggtattaaacctattactatacctatagatttgttatgtttaagagatgataatcaaa---ctcttttagttcctaaaatttttaaagcaagagctatagaattttatggttttttgaagtggttgttt---------------atttatgtttttagtttattacattttacaaatgataaaaccattttttatactacagaaatagcttctaagtttacttttaatttgttttgtttggctcttaaaaatgcttttcagacatttagatggagtatatttataaaaggttttcttgttgtagccactgtgtttttgttttggtttaattttttgtatataaatgttatttttagtgatttttatcttcctaatattagtgtttttcctatttttgtgggaagaattgttatgtggataaaggctacttttggtttggttacaatttgtgatttttattctaag------ttaggtgtaggttttacaagtcatttttgtaatggtagttttatatgtgaattgtgtcattctggttttgatatgttggatacatatgcagctatagattttgttcagtatgaagtagatagacgtgttttatttgattatgttagtttagtcaaattaattgttgaactcgttattggttattcattatatacagtatggttttatccattattttgtcttattggtttacaattatttactacatggttgcctgatttgtttatgttagaaactatgcattggttgattagatttattgtatttgtagctaatatgttacctgcttttgttttgttgcggttttatatagttgttactgctatgtataaagtagttggttttattaggcatattgtttatggttgtaataaagctggttgtttattttgttataaacgaaattgtagtgttcgtgttaagtgtagtactattgttggtggtgtaattcgttattatgatattactgctaatggtggtactggtttttgtgttaaacatcaatggaattgttttaattgccattcttttaaaccaggtaacacttttataactgtagaagctgctatagaactttctaaagagcttaaacgacctgtaaacccaactgatgcttcacattatgtagttactgatattaagcaagttggttgtatgatgcgtttgttctatgatagagatggacagcgtgtttacgatgatgttgatgctagtttatttgtagatattaataatctgttacattctaaagttaaagttgttcctaatttgtatgtagttgtagtagagagtgatgctgatagagctaattttctgaatgctgttgtgttttatgcacaatcattgtataggcctatattacttgtagacaaaaagttaattactacagcttgtaatggtatctctgtaacccagactatgtttgatgtttatgttgatacttttatgtctcatttt---gatgttgatagaaagagttttaataattttgttaacattgctcatgcttctcttagagagggtgtgcaattagaaaaggttttagatacttttgtgggatgtgta---cgtaaatgttgttccattgattcagatgttgaaacaagatttattactaaatctatgatatctgcagtagctgctggtttggaatttactgatgaaaattataataatttggtacctacatatttaaagagtgataatattgtagctgctgatttaggtgttcttatacagaatggtgctaagcatgtacagggtaatgttgctaaggcagctaatatttcttgtatatggtttattgacgcttttaatcaacttactgctgatttacagcataaattaaaaaaagcatgtgttaaaactggcttgaagttaaaattgacttttaataagcaagaggcaagtgttcctattcttacaacacccttttcacttaaaggaggtgttgtattgagtaattt---------------------------------------------------------------------------gttatatatattattttttattagtttaatttgttttatattattgtgggctttactgcctacatatagtgtttataagtctgatattcatttgcctgcttatgctagttttaaagttattgataatggtgttgttagagatatttcagttaatgatttatgttttgctaataaatttttccaatttgatcaatggtatgagtccacttttgggtctgtttattatcataattctatggattgccctattgtagtggcagttatggatgaagatatcggttctactatgtttaatgttcctactaaagttttgagatatggctttcatgttttacattttctaacttatgcatttgctagtgatagtgttcagtgttatacaccacatattcagatttcttataatgatttttatgctagtggttgtgttttatcatctttgtgtactatgtttaaaagaggtgatggtacaccacatccttattgttatacagatggtgttatgaagaatgcttctttgtatacatctttagttccacatacacgttatagccttgctaattctaatggttttataagatttcctgatgttattagtgaaggtattgtacgtattgtaagaacgcgctctatgacttattgtagagtgggtgcatgtgaatacgccgaagagggtatatgtttcaattttaatagttcctgggttttgaataacgattattatagaagtatgcctggaactttttgtggtagagatttttttgatttgttttatcaattttttagtagtttaattcgtcctatagatttcttttctcttactgctagttctatttttggagctatattggctatagttgtcgttttggttttttattatttaataaaactcaagcgtgcttttggagattatactagtgttgtagttataaatgttattgtttggtgtattaattttcttatgctctttgtctttcaagtttatcctatttgtgcatgcgtttatgcttgtttttatttttatgtaacattgtattttccttctgaaattagtgtaattatgcatttgcaatggattgttatgtatggtgctataatgcctttttggttttgtgtcacatatgtagctatggttattgcaaaccatgttttatggttattttcatattgtaggaaaattggtgttaatgtatgtagtgatagtacatttgaagaaacatctcttactacttttatgattactaaagattcttattgtagattaaagaattctgtttctgatgttgcctacaatagatatttgagtttgtataataagtatcgttactatagtggtaaaatggatactgctgcctatagagaagcggcgtgttctcagttagctaaagctatggaaacatttaatcacaataatggtaatgatgtcttataccaacctcctacagcatctgtttctacatcttttttgcaatcaggtattgtaaagatggtatcgcctacgtcaaaaattgaaccttgtttagttagtgttacttatggtagtatgactttgaatggtttatggttagatgacaaagtttattgtcctcgtcatgttatatgtttatcctctaatatgaatgaacctgattattctgccttattgtgtagagttactttaggtgattttactataatgtctggtcggatgagtttaacagttgtgtcttaccagatgcagggctgtcaacttgttttgacagtctctttacaaaatccttatactccaaaatatacttttggtgttgttaaacctggtgaaacttttactgttttagctgcatataatggccgaccacaaggagcatttcatgttactatgcgtagtagttatactattaaaggttcttttttgtgtgggtcatgtggatctgttggttatgtattaacaggtgatagtgttaagtttgtatatatgcaccaattagagctcagtactggttgtcacactggtactgattttaatggtaatttttatggtccatatagagatgctcaagttgtacagttgccagttaaggattatgtccaaactgttaatgttattgcttggctctatgcagctatacttaataattgtgcttggtttgtacaaaatgatgtttgttctattgaagattttaatgtttgggctatgacaaatggttttagccaagtaaaagcagatcttgttttagatgctttggcttcaatgacaggtgtttctattgaaactttattggctgctattaagcgtctatatatgggatttcaaggtcgtcaaatactaggaagttgtacttttgaagatgaattggcaccttctgatgtttatcaacaattggctggtgttaaattgcaatctaaaacaaaaagatttattaaagaaacaatttattggattttgatatccacatttttgtttagttgtataatttctgcatttgttaaatggactatatttatgtatattaatacacatatgattggtgttacattatgtgtactttgttttgttagttttatgatgttactagttaaacataagcatttttatttgactatgtatataattcctgtactctgtactttgttttatgtaaattatttagttgtttataaggaaggttttagaggttttacttatgtctggctttcatactttgttcctgctgtgaattttacttatgtgtatgaagtattttatggttgtattttatgtgtttttgctatttttataactatgcatagtattaatcatgacattttttctctgatgtttttagttggtagaatagttactttaatttctatgtggtattttggttcgaatttagaagaggatgttttgttatttattacagcctttttaggtacttatacatggaccactattttgtcgttagctatagcaaaaattgttgctaattggttgtctgttaatatattttattttacagatgtaccctatattaagttgattctcttgagttatttatttatagggtatattttatcttgttattggggatttttctctcttttaaacagtgtttttagaatgcctatgggtgtttataattataaaatttctgttcaagaattgcgttatatgaatgctaatggcttacgtccacctcgtaatagttttgaggctattttgttaaatttaaaattgcttggaataggtggcgtgccagttattgaagtctcccaaattcaatcaaaattgactgatgtgaaatgtgctaatgttgttttgttaaattgtttacagcatttgcatgttgcttctaattctaagttgtggcagtattgtagtgttttacataatgaaatactatctacttcagatttgagtgtagcttttgataagcttgctcaattattgattgttttattctccaatcctgctgcagttgatactaagtgtcttgcaagtatagatgaagttagcgatgattatgttcaagatagtaccgttttgcaggctttgcaaagtgagtttgtaaatatggctagttttgttgaatatgaagtcgcaaagaaaaatttggctgatgctaaaaatagtggttctgttaatcaacaacagataaaacagttagaaaaagcatgtaatatagctaagtctgtgtatgaacgcgataaagctgtagctcgcaaacttgaacgtatggcagacctagcacttactaacatgtacaaagaggctcggattaatgataagaagagtaaagttgtttccgctttgcagacaatgctttttagcatggttcgtaaattggataatcaggctttaaattctattctggataatgctgttaaaggttgtgtacctttgagtgctattccagcattggctgctaatactttaactataataataccagataaacaagtttttgataaagttgttgataatgtttatgttacatatgctggtagtgtatggcatatacagactgttcaagatgctgatggtattaataaacagttaactgatattagtgttgattctaattggcctcttgttattattgcgaacaggtataatgaagttgctaatgctgttatgcagaataatgagttgatgcctcataaattaa-aaatacaagttgttaatagtggttctgatatgaattgtaatattcctactcaatgttattataataatgttagtagtggtagaatagtttatgctgttcttagtgatgttgatggtcttaagtatactaagataatgaaagatgatggcaattgtgttgttttagagcttgatcctccttgtaaattttctatacaagatgttaagggacttaaaattaagtatctctattttattaaaggatgtaacactttagctagagggtgggttgttggtactttatcttcaacaattagattgcaggctggtgttgctactgagtatgcagctaattcttctatactttcattatgtgcattttctgtagatcctaagaaaacttatttagattatatacaacaaggtggtgtacctataattaattgtgttaaaatgctctgtgatcatgctggtactggtatggccattactattaaacctgaggctactattaaccaagattcttatggtggtgcctcagtttgtatttattgccgtgcacgtgtagagcatccagatgtagatggtatatgtaaattacgtggtaaatttgtacaagtccctttgggtataaaagatcctattctttatgtgttaacacatgatgtttgtcaagtctgtggtttttggagagatggcagttgttcctgtgtaggttcaagtgtcgctgttcaatctaaagatttaaattttttaaacgggttaggggtactagtgtgaatgcccggctagtaccctgtgctagtggtttatctactgatgttcaattaagggcatttgacatttgtaataccaatagagctggtataggtttatattataaagtgaattgttgccgttttcagcgtatagatgacgacggtaataaattggataagttctttgttgtcaaaagaactaatttagaagtttataataaagagaaaacttattatgagttgactaaaagttgtggtgttgtggctgaacatgatttctttacatttgatattgatggtagtcgcgtgccacatatagttcgtaggaatctttcaaagtatactatgttagatctttgctatgcattgcgtcattttgatcgtaatgattgttcaatattgtgtgaaattctttgtgagtatgctgattgtaaagaatcctacttttctaagaaagattggtatgattttgttgaaaatcctgatattattaatatatataaaaaattaggtcctatttttaatagagctttacttaatactgtcatttttgcagacaccttagttgaagtaggtttagttggtgttttaactttagataaccaagatttgtatggtcaatggtatgattttggtgattttatacaaacagccccaggatttggtgtggcagtcgcagattcttactattcttatatgatgcctatgttaactatgtgtcatgtattagattgtgaattatttgttaatgatagttatagacaattcgatcttgtacagtatgattttactgattacaagttagagttgtttaataagtattttaagtattggggtatgaagtatcatcctaatactgtggattgtgataatgataggtgtattattcattgtgctaattttaatatactatttagtatggttttacctaatacttgttttggtccccttgttagacaaatttttgtagatggtgtaccgtttgttgtttctattggttaccattacaaagagttaggtgtagttatgaacttagatattgacacacaccgttatcgcttgtctcttaaagatttacttctttatgcagcagatcctgctatgcatgttgcatctgctagtgctctgcttgatttacgaacttgttgttttagtgtagctgccattacaagtggtataaaatttcaaactgttaaaccaggtaactttaaccaagacttttacgagtttgttaaaagtaaaggcttgtttaaagagggtagtacagttgatttgaaacattttttctttactcaagatggtaatgctgcaattactgattataattattataagtataatttacctactatggttgatattaagcagttattgtttgtattagaagttgtttataaatattttgaaatttatgatggtggttgtataccagcatcacaagttattgttaataattatgataaaagtgctggttatccatttaataaatttggtaaagccagactttattatgaggcattatcatttgaggaacagaatgaaatttatgcatatactaaacgtaatgttctgcccaccttaactcaaatgaatttaaaatatgctatcagtgctaagaatagagctcgcactgtagcaggtgtttctattcttagtactatgacaggccgaatgttccatcaaaaatgtttgaagagtatagcagccacccgaggtgttcctgttgttataggaaccactaaattttatggtggttgggacgatatgttacgtcatcttataaaggatgttgacaaccctgttcttatgggttgggattatcctaaatgtgatcgtgctatgccaaatattttgcgtattgttagtagtttagttttggcccgcaaacatgaattttgttgttcacatggtgatagattctatcgccttgcgaatgaatgtgcacaagttttgagtgaaatagttatgtgtggcggttgctattatgttaagcctggtggtactagcagtggtgatgcaactactgcttttgctaattctgtttttaatatatgtcaggctgttactgctaatgtttgttctcttatggcctgtaatggccataagattgaagatttaagtatacgcaatttacaaaaacgcttatactttaatgtttatcgtacagattatgttgattatacatttgttaatgagtattatgaatttttatgtaagcattttagtatgatgattttgagtgatgatggtgttgtctgttataactctgattatgctaataagggttatatagctaatataagtgcttttcaacaagttttgtactatcagaataatgtctttatgtctgaatctaaatgttgggttgaaaatgatattactaatggtcctcatgaattttgttcccaacatactatgttggttaagatagatggtgattatgtttatttaccatatccagatccttctagaatcttaggagctggttgttttgttgatgatttattgaagactgacagtgttcttttgatagagcgctttgtaagtctagctatagatgcttaccctttagtatatcatgaaaatgaagaataccaaaaagtctttcgcgtatatttagaatatataaaaaaactgtataatgatcttggtactcagatcttagatagttatagtgttattttaagtacttgtgatggtttaaagtttactgaagaatcattttacaagaatatgtatttaaaaagtgccgtgatgcagagtgtaggtgcatgtgttgtttgttcatcacaaacttctttgcgttgtggcagttgtatacgtaagcctttgttatgttgtaaatgttgttatgaccatgttatggcaactaatcataaatatgttttgagtgtctcaccttatgtttgtaatgcacctaactgtgatgtgagtgatgtcaccaaattatatttgggtggtatgtcttactattgtgaaaaccataaaccccattattcatttaagttagttatgaatggtatggtctttggtttgtataaacaatcttgtacgggttcaccttatatagatgattttaataagatagctagttgtaaatggacagaagttgatgattacgttctggcaaatgagtgtattgaacgtttaaagttatttgctgcagaaactcaaaaggcaactgaagaggcttttaaacaaagctatgcttctgctaccattcaagagattgttagtgatagagaagttattttgtgttgggagacaggtaaagttaaaccaccacttaataaaaattatgttttcacaggctatcattttactagtactggtaagacagttttaggtgagtatgtttttgataaaagtgaattaactaacggtgtgtattaccgcgctacaactacttataaactttctataggtgatgtttttgttttaacatcacattctgtagctagtttaagtgcacctacacttgttccacaagagaactatgctagtataagattttctagtgtttatagtgttccattggtgtttcaaaataatgttgctaattatcaacacattggaatgaaacgttattgcactgttcaaggtccccctggtacgggaaagtctcatcttgctataggtctagctgtttattactacacagcacgtgtagtttatactgctgctagtcatgctgctgtagatgcattgtgtgaaaaagcttataagtttttaaatattaacgattgtacacgtattattcctgctaaagttcgtgtagattgttatgataagtttaaaattaatgataccacttgtaagtatgtttttaccacaataaatgcattaccagagttggttacagatattgttgttgttgatgaagttagtatgcttactaattatgaattgtctgttataaatgctcgtattaaagctaaacattatgtatatattggagatcctgctcaattacctgcaccacgtgtgctgttgagcaagggttctttagaacctaggcacttcaattctattactaaaataatgtgttgtttaggtcctgatatctttttgggaaattgttataggtgtcctaaagaaattgtagaaactgtttcagcattggtttatgataataaactcaaggctaaaaatgataatagttcattatgttttaaagtatattttaagggacagacaacacatgagagttcaagtgctgtaaatattcaacagatatatttaattagtaaatttttaaaagctaatccagtttggaatagtgctgtttttattagtccttataatagtcagaattatgttgctaagcgtgttttaggtgttcaaacacaaactgtagattctgctcaaggttcggaatatgactatgttatatattcacaaacagcagaaacagcccattctgttaatgttaatcgatttaatgttgccataactagagccaagaagggcattttttgtgttatgagtaatatgcaattatttgaatctcttaattttattactctacctttagataaaattcaaaatcaaactttacctcgtttgcattgcacaactaatctttttaaagattgtagtaaaagttgcttaggttatcacccagcgcatgccccttcatttttagcagttgatgataaatataaggttaatgaaaatttggctgtaaatttaaatatttgtgaacctgttttaacatattctcgtttaatatctcttatgggttttaaattagatttgactcttgatggttattctaaattgtttattactaaagatgaagccattaaacgtgttagaggttgggttggttttgatgttgaaggcgctcatgctactcgcgaaaacattggaacaaactttccactgcaaataggtttttcaactggtgtggattttgtagttgaagctactggcttatttgctgagagagattgttatacttttaaaaaaactgtagctaaagctcctcctggtgaaaaatttaaacatttaataccccttatgtcaaaaggtcaaaagtgggatattgttagaattagaattgttcaaatgttatctgattatcttttagacctttctgatagtgtagtatttattacttggtctgccagttttgaacttacttgtttaaggtattttgctaaattaggcagagagcttaattgtaatgtgtgttctaatcgtgctacatgctacaattctagaactggttattatggttgttggcgccatagttatacttgtgattatgtgtataatccacttattgtagatatacaacagtggggttatacaggttctttaactagtaatcacgatataatttgtaatgtacataaaggtgcacatgttgcgtcagctgatgcaattatgactcgttgtttagcaatctatgattgtttttgtaaatctgttaattggaatttagagtatccaataatttctaatgaggtcagtataaatacatcttgtaggttattgcagcgtgtcatgcttaaagctgccatgctatgtaatagatacaacttatgttatgacataggcaatcctaaaggtttagcttgtgtcaaagattatgaatttaaattttatgatgcttttcctgtagccaagtctgttaaacagttattttatgtctatgatgtgcataaagataattttaaagatggtttatgtatgttttggaattgtaatgttgataaatatccatctaattcaattgtttgtagatttgacactcgagtgttaaataaattaaaccttcctggatgtaatggtggtagtttgtatgttaataaacatgcattccatactaatccttttactagaactgtttttgaaaatcttaagcctatgccttttttctattattcagatacgccttgtgtgtacgtagatggtttagaatctaaacaagttgattacgttcctttaagaagcgccacttgtatcacacggtgtaatctaggtggagctgtttgttcaaagcatgctgaagaatattgtaactaccttgagtcttataatatagttactacagcaggctttactttttgggtttataagacttttgatttttataatttatggaacacttttactacgttacagagtttagaaaacgtaatatataacttggttaatgttggtcattatgatggacgtacaggtgaattaccttgtgctattatgaatgacaaagttgttgttaagattaataatgtagatactgttatttttaaaaataatacatcatttcctactaatatagctgttgaattgtttacaaaacgtagtattcggcaccaccctgaacttaagattcttagaaatttgaacattgatatttgttggaagcatgtcctgtgggattatgttaaagatagtttgttttgtagttccacttatggtgtttgtaaatacactgatttgaagttcatcgaaaatttgaatatactttttgatggtcgtgacactggcgctttagaagcttttagaaaagcaagaaatggtgtttttattagtactgaaaaattaagtaggttatcaatgattaaaggtccgcaacgagctgatttaaatggtgtgattgtggataaagttggagaactcaaagttgagttttggttcgctatgagaaaagatggtgacgatgttatcttcagccgaacagacagcctatgctcaagccattactggagcccacaaggtaatctaggtggtaatt---------gcgcgggtaatgtcattggtaatgatgctctaacacgttttactatctttactcagagtcgtgtattgtcaagttttgaacctcgctcagatttagaacgggattttattgatatggatgataatctgtttattgctaaatatggtttagaagactatgcatttgatcatatagtttatggtagttttaaccataaagttataggaggtttgcatttgcttataggcttatttcgtaggctaaaaaaatctaatttgttaattcaagagtttttacagtatgattctagtattcattcatattttattactgatcaggagtgtggtagtagtaagagtgtttgtacagttattgatttattattagatgattttgtttctattgttaagtcattaaatttgagttgtgttagtaaagttgttaatattaatgttgattttaaggattttcaatttatgttgtggtgtaatgataataaaattatgactttttatcctaaaatgcaagccactaatgattggaaacctggctattctatgcctgttttgtataagtatttgaatgttccattagagagagtctctttatggaattatggtaaacctattaatttgcctacaggctgtatgatgaatgttgctaagtatactcaattatgtcagtatttgaatactacaacattagctgttcctgttaatatgcgtgttttacatttaggtgcagggtctgataaagaagtagctccaggttctgctgttttaagacagtggttaccatctggtagtattcttgtagataatgatttaaacccatttgttagtgatagtttagttacttattttggagattgtatgactttaccatttgattgtcattgggatttgataatatctgatatgtatgatcctcttactaaaaatattggtgattataatgtgagtaaggatggtttttttacttacatttgtcatttaattcgtgataaattatctttgggtggtagtgtagctataaaaattacagagttttcttggaatgctgatttatataaattaatgagttgttttgcattttggacagttttttgtactaatgtaaatgcttcttctagtgaagggtttttaataggtataaattacctgggtaaatcttcttttgaaatagatggcaatgttatgcatgccaactatttgttttggagaaatagtacaacatggaatggtggtgcttatagtttatttgatatgactaaattttctttgaaattggctggcactgctgtagtaaatttaagaccagatcaattaaacgatttagtttactctcttattgaaagaggtaagttattagtgcgtgatacgcgtaaagaaatttttgttggtgatagtcttgtaaacacttgttag--atctt----------------------------------------------------------------------------------------------------------------------------------------------------------------------------------------------------------------------------------------------------------------------------------------------------------------tcagtttgttaatattaaa-------------------------------------------------------------------------------------------------------------------------------------------------------------------------------------------------------------------------------------------------------------tctaaactatgttaattatatttt----------------------------------------------------------------------------------------------------------------------------------------------------------------------------------------------------------------------------------------------------------------------------tattttttaattt--------------------------------------------------------------------------------------------------------------------ttgtta-----------tggttttaatgaacctt---tgaatgttgtgtctcatttaaaccatgactggtttttatttggtgatagtcgttctgattgtaaccatattaataatttaaaaattaaaaattatggttatttggatattcatcctagtttgtgtaataatggtaaaatttcatctagtgctggtgattctatttttaagagttatcatttcacccggttttataattacactggcgagggtgatcaaattattttttatgagggtgttaatttcagtcctcatcataggtttaagtgcttctttaatggtagtaatgatgtatggatttttaacaaggtgaggttttatcgtgcgttatattctaatatggctctttttcgctatcttacctttgttgatattctttacaatttttctttttctattaaggctaatatt---tgtaat------------agtaatat---------tttatcacttaataatcctatttttatt------------------agtactaattattctaag---gatgtttatttcactttatcagggtgttctttgtatttagtacctctttgtcttttt---------------------------------------------aaatctaattttagtcagtactattataatatggatact-ggctttgcttatggttat---------------------------tctaattttgtttcttctgatttagattgtacatatatttctcttaaatctggttcttataaaattttttctactggttttgttttatccatacctactaaagctctttgctttaataaatctaaacaatttgtacccgtgcaggttgttgattctaggtggaacaatcttcgtgcatcggatacttcattatccgatgcatgtcagttgccttattgttattttcgcaattcttctggtaattatgttggcaa---atatgatattaatcatggtgataatggttttacttctattctatctggtcttttatataatgtctcttgtatttcttattatggctcctttttgtatgacaattttaca---------tcaatttggcctcgtttttcttttggtaattgtcctacatctgcttatattaaa---------ttaaa---------ttgtttctatgatcctttgcctattattttacaaggtattttattatttttagctttattgtttattgtgtttttactttttctagtttaccatggctaat---atta-----------------------------------aatctaaacatgtttttaat---tatttttattttgcctacaac------actagctgttataggtgattttaattgtactaactcttt---------------tattaatcattataataaaaccattccgcgtataagcgaggatgttgttgatgtatctcttggtttgggcacatattatgttcttaaccgtgtttatttaaatactaccttgttatttacgggttattttcctaaatctggtgctaactttagagacttggctttaaagggttctatatatttgagtactctctggtataaaccaccttttctgtcagattttaataatggtattttttctaaggttaagaatactaa---gttatatgttaataatactttgtatagtgaatttagtactatagttataggtagtgtttttgttaatacttcttatactattgttgttcaacctcata------------------------------------atggtattttggagattacagcttgtcagtatactatgtgtgaatatcctcacactgtttgtaagtctaa------gggtagtattcgtaatgaatcttggc---acattgattcttcggaacctttatgcttgtttaagaaaaattttacttataatgtttctgcagattggctgtattttcatttttatcaagaacgtggtgttttttatgcatattatgcagatgtaggtatgcctaccactttcttatttagtctatatttaggtactattttatctcattattatgttatgcctttgacttgtaatgctatatcttcaaatactgacaatgaaactttagaatattgggttacaccgctatctagacgtcagtatcttcttaattttgatgagcacggtgttattactaatgccgttgattgttcaagtagttttcttagtgagattcaatgtaaaactcaatcttttgcacctaatactggtgtttatgatttgtctggttttactgtaaagcctgttgcaactgtttatcgtcggattcctaatttacctgattgtgacattgacaactggcttaataatgttagtgtaccttcacctcttaattgggaacgtagaattttttctaattgtaactttaacttaagcactttacttcgtctagttcatgttgattctttttcttgtaataatcttgataaatctaaaatttttggtagttgctttaatagtattactgttgacaagtttgctatacctaatcgcagacgagatgatttgcaattgggcagttctggctttttgcaatcatctaattacaaaatagatatttcttctagttcttgtcaattgtattatagtttacctttagttaatgttactattaataactttaatccatcttcttggaataggaggtatggttttggtag------------------ttttaatttgtcttct---------------tatgacgttgtttattctgatcattgtttttctgttaacagcgacttt---------------------tgcccttgtg------------------cagatccgtctgttgttaattcttgtgttaa---------------atctaagcctccttctgccatttgtcctgctggtactaaa------tatcgtcattgcgacttgga------------------------------tactactctttatgttaaaaactggtgtagatgttcttgtctacctgaccccattt-------------ctacttattctcct------------aacacatgtcctcaaaagaaggtcgttgttggtataggtgaacattgtccaggtcttggtattaatgaggaaaaatgtggtacacaa------ttaaatcatagttcctgtttttg------------------------------------------------tagtcctgatgcctttttgggttggtcttttgatagttgtattagtaataatcgttgcaatattttttctaattttatttttaatggaattaatagtggcaccacttgttctaatgatttgttatattctaacactgaaatttctactggtgtttgtgttaattatgatctttatggcatcacaggccaaggtatttttaaagaagtttctgcggcttattataataattggcagaatcttttgtatgattctaatggtaatattattggttttaaagattttttgactaataaaacttacactatacttccttgttattctggtagagtgtctgctgcattttatcaaaattcttcctcaccagctttgctttatcgtaatttaaagtgtagttatgttttgaataat---atttcttttatctcacaaccatt---ttat---ttcgatagttatcttggttgtgttttgaatgctgttaatttaactagctattctgtatcctcttgtgatttgcgtatgggtagtggattttgtattgattatg---------ctttaccct------cttctcggcgtaagcgtagaggt------------atttcttctccttatcgctttgtaacttttgaaccctttaatgttagttttgttaacgatagtgttgaaactgttggtggtttatttgagattcagattcctactaactttaccatagctggtcatgaagaatttattcagactagttctcctaaagttactattgattgtgcagcttttgtttgctctaactatgctgcttgtcatgatttattgtcggaatatggcactttttgcgataatattaatagtattttaaatgaagtcaatgatttacttgatattactcagttgcaggttgctaatgctctaatgcaaggtgttacacttagttctaatcttaatactaatctacactctgatgttgataatatagattttaaatctcttctaggttgtttaggttcacaatgtgg------------------ttcttcgtct---------agatctttgttagaggatttattattcaacaaagtcaaactttcagatgtaggttttgttgaagcttataataattgcactggtggtagtgaaattagagatcttctctgtgtgcaatcttttaatggtattaaagtattacctcccattttatctgagactcaaatttctggctatactacagctgctactgtggcggctatgtttccgccatggtctgctgctgctggtgtaccattttctcttaatgtacaatatagaattaatggtttgggtgttactatggatgttcttaataagaatcaaaagttaatagctaatgcttttaataaagctcttctttctatccagaatggttttactgctactaactctgctcttgctaaaattcaaagtgtcgttaatgctaatgctcaagcacttaatagtttgttacaacaattatttaataaatttggtgctattagttcttctttacaagaaattttgtctcgccttgataatttagaagctcaggttcagattgataggctcattaatggtcgtttgactgctttaaatgcttatgtttctcaacagcttagtgatattacacttattaaggctggagcttctcgtgctattgagaaggttaatgagtgtgttaaaagtcaatcccctcgtataaatttttgtggcaatggtaaccacattttatcattggttcaaaatgctccttatggtttgcttttcattcattttagttataaacctacttcttttaaaactgtcttagtaagtccaggtttatgtttatccggtgatagaggtattgcacctaagcaaggttattttattaaacaaaatgattcctggatgtttactggtagttcctattattatccagaa-ccaatttc--agataaaaatgttgttttcatgaatagttgctctgttaattttactaaagctccatttatttatcttaataattctataccaaatttgtctgattttgaagccgagttatctctttggtttaaaaatcatacttctatagcacctaatttaacctttaattctca---tattaatgctacttttttagatctgtattatgaaatgaatgttattcaggaatctattaaatctttgaacagtagttttattaatcttaaagaaataggtacttatgaaatgtatgttaaatggccttggtacatttggttgttaattgtcattttatttataatttttcttatgatacttttctttatatgctgctgtactggttgtggttcagcatgttttagtaaatgtcataattgttgtgatgagtatgggggtcacaatg---attttgttattaaag------catctcatgatgattagatt-------------------------------------------------------------------------------------------------------------------------------------------------------------------------------------------------------------------------------------------------------------------------------------------------------------------------------------------------------------------------------------------------------------------------------------------------------------------------------------------tta----------------------------------------------------------------------------------------------------------------------------aatctaaactttatat-------------------------------------------------------------------------atggaagtttggaggcctagctataaatattctcttattactagagaatttggtgtcacagatcttgaggatttgtgttttaaatataattattgccaaccttgtgttggttattgtattgtacctttaaacgtttggtgtcgtaagtttggtaaatttgcttcttattttgttttacgtagtcatgacacctct---cataagaataattttggtgttataactagttttactagttatggtaacactgtttctgaggctgtttctaaattagttgaatcagcatctgattttatcgcttggcgagctgaagcacttaataagtatggttgatg---tatttttcactgatactgcttggtatgtaggtcagattttctttttagttttatcttgtgttattttcttaatttttgttgttgctcttttagcaactattaaactttgtattcaaatttgtggtttttgtaatatttttattatttcaccttctgcctatgtttataatagaggtagacagttgtataagtcttatagtgaacatgtcataccttctacttta------gatgatttaatttaa-atctaaacatcatgaatgaatcaattt------------------ttcctcattggaattctgatcaagctattacattcttaaaagaatggaatttttctttgggtgtaatattacttcttattactatcatactgcagtttggttatacgagccgtagtatgtttgtttatcttattaagatgattattctttggcttatgtggccattgaccattatcttgactatatttaattgcttttatgctttgaataatgtctttcttgggctttctatactgtttactattatttctattgttatatggattttatattttgtcaacagtattcggctttttatcagaactggaagttggtggagttttaatccagagactaataatcttatgtgtattgatatgaaaggtaagatgtatgttaggccagttattgaggactatcatacattaacggctactgttatccgtggtcatcttta-tatac-agggtgtcaaacttggcactggttacacgcttgccgatttgcctgtttatgttactgtagctaagg--tgcaagtcctctgtacctataaacgtgcctttttagataagttagat---gttaatagtggcttcgctgtttttgttaagtctaaagttggtaactatcgtttaccttcta---------------------------------------------gtaaatctagtggtatggatactgccttgttgagagcttaaatctaaactat-taggatgtcttatactcccggtcatc---atgctggaagtagaagctcctctggaaatcgttcag------gaatcctcaagaa---aacttcttgggttgaccaatctgagcgaagccatcaaacctataatagaggcagaaaaccccaaccaaaattcactgtgtctactcaaccacaa------ggaaaccctatcccacattattcctggttctctgggattacccaatttcaaaaaggtagagactttaaatttccagatggtcaaggagtacccattgcttacgggatacccccttctgaagcaaaaggatattggtataaacacaaccggcgttcttttaaaacagctgatggtcaacaaaagcagttgttaccaagatggtatttctactatctcggtaccggtccatatgccagttcatcctatggtgatgcccacgaaggtatcttctgggtcgctagtcaccaagctgatacttctattccctccgatgtttcggcaagggatcctactattcaagaagctatccctactaggttttcgcctggtacgattttgcctcaaggctattatgttgaaggctcaggaaggtctgcttctaatagccggccaggttcacgttctcaatcacgtggacccaataatcgttcat---taagtagaagtaattctaattttagacat------------tctgattctatagtgaaacctgatatggctgatgagattgctagtcttgtcttagccaagcttggtaaagattcta---aacctcagcaagttaccaagcaaaatgctaaggaaattaggcataaaattttaatgaaacctcgccaaaagcgaactcctaataaattttgtaatgttcaacagtgttttggtaaaagaggaccgctccaaaactttggtaattctgaaatgttaaagcttggtactaatgatcctcaatttcctattcttgctgaattagctcctacaccaggtgcttttttctttggctctaaattagagttgtttaaaagaga------ctc---tgatgctgattcaccttctaaagacacttttgaacttcgttattctggttctattaggtttgatagtactttacctggttttgagacaattatgaaagttcttaaagagaatttagatgctta---tgttaattctaatcagaacactgtttctggttcg------------ctgagtcctaaacctcagcgtaaaagaggtgttaaacaatcacctgaa------tcgtttgactctcttaatttaagtgctgata---------------ctcagcacatttcaaat---gattttactcctgaggatcatagtttacttgctact---cttgatga---------tccttatgt------agaaga------ctctgttgcttaatgagaatgaatcctaattcgacactaggtgg-taacccctcgcta-ttagtcggaataggacactctctatcagaatgaat-tcttgctgttacaacagatagagtaggttgttgcagactatatattaattagtagaaactttatatttaaatatttgattgttagagtag-ttataaggt-------ttagctgtagt-------ataaacg-cctccgggaagagctagcaattata--gtatttaatatatctattagtatatgattgaaattaattatagccttttggaggaattac--------------------------------------------------------------------------------------------
>DQ415900_HumanHKU1_China_2005-02-
------------------------------------------------------------------------------------------------------------------------------------------------------ga-gcg--------------------attg------------------------------------------acgttcgt--ac--cgtctatcagcttac--gatctcttgtcagat--ctca-----ttaa--atctaaacttttta--aaca--------agattccctgtt-atccatgcttgtgagtg-----tggtttaatcataatcttgt--attttactttccacacttttcatctctctgccagtgacgtgttggttgtcctca----g------------cgtccctcccataggtcgcaa---------------------tgattaaa---accagcaaatacggtctcggcttcaagtgggcgccagaatttcgttggctgcttccggatgcagcggaggagttggctagtcctatgaagtcagatgagggtgggttatgcccctctactggtcaagcgatggaaagtgttggattcgtttatgataatcatgtgaagatagattgtcgctgcattcttggacaagaatggcatgtgcagtcaaatcttatccgtgatatttttgttcatgaagatctacatgttgtagaagttctaactaaaacagccgtaaagtccggtacggcaattttaattaaatcacctttgca---------------------tagcttgggtggttttcctaaagggtatgttatgggcttgtt---------ccgttcatacaagactaaacgtt------------------atgttgtacatcatctttctatgactacatctactactaatttt------ggtgaagattttttgggttggattgtaccttttggttttatgccatcttatgttcacaaatggtttcaattctgtaggttgtatat-----------tgaagagagtgatttaataatttcaaattttaa--------------------------------atttgatgattatgattttagtgtagaagatgcttatgctgaggttcatgctgagcctaaaggtaaatattcacaaaaagcttatgctttacttagacaatatcgtggtattaaacccgtactttttgtagaccagtatggttgtgactattctggtaaattagcagattgtcttcaagcttatggtcattattctttgcaagatatgagacaaaagcagtctgtatggcttgccaattgtgactttgatattgtagtggcttggcatgtagttcgtgattcacgatttgttatgcgcctgcagactatagctactatttgtggtattaaatatgttgcacaacctacagaagatgtagtagatggagatgtagttatacgtgaacctgtacatttattatctgctgatgcaatagttttaaagcttcctagtttgatgaaagttatgactcatatggatga---------tttttctattaaatctatatataatgttgatttgtgtgattgtggttttgttatgcagtatggttatgtagattgttttaatgataattgtgatttttatggttgggtttcaggtaatatgatggatggtttttcttgtccattgtgttgtacagtttatgactctagcgaagttaaagcccaatcatctggtgttattcctgaaaatcctgtgttatttactaatagtac------------tgatactgttaaccatgattcttttaatttgtatggttattctgtcacaccatttggttcttgtatatattggtcgccgcgtcctggattgtggattcctataattaaatcttcagtcaagtcttatgatgatttggtttattcaggtgtagtaggttgtaaatctattgttaaagaaactgctcttattactcatgcactttacttagattatgttcaatgtaagtgtggtaa------tcttgaacaaaatcatattcttggcgttaataattcttggtgtaggcaactgttgcttaatagaggtgattataatatgcttctaaaaaatattgacttgtttgttaagcgtcgtgctgattttgcttgcaag---tttgcagtttgtggagatggttttgtaccttttttactagatggtttaattccccgtagttattatcta---------attcagagtggtattttctttacatctttgatgtctcaattttcacaagaagtttctgatatgtgtttaaaaatgtgtattttgtttatggacagagtttcagttgctacattttatatagagcattatgttaataggttggttactcaatttaagtta-ttgggtactacacttgttaataaaatggttaattggtttaataccatgttagatgctagtgcacctgctacaggctggcttctttaccaattattgaatggtctttttgtagtatctcaagccaactttaattttgttgctttaatacctgattatgctaaaattttagttaataaattttacactttttttaagttattattagagtgtgttacagttgatgttttaaaagatatgcctgttcttaaaactattaatggtttagtttgtattgtaggcaataagttttataacgttagtacagggttaattc---------------------------ctggttttgttttaccatgtaatgcacaggaa---------caacaaatttatttttttgaaggcgttgcagaatctgttatagtagaagatgatgttattgagaatgtcaaatcttctttatcatcttatgagtattgtcaaccacctaaatctgtagaaaaaatttgtattatagataatatgtacatgggtaagtgtggtgataaatttttccctattgtcatgaatgataaaaatatttgtcttttagatcaggcttggcgttttccatgtgcaggtagaaaagttaattttaacgagaaacctgttgttatg---------gagattccgtctttgatga---cagttaaggttatgtttgatttagattctacttttgatgatattttaggtaaagtttgttcagaatttgaagtagaaaagggtgttactgtagatgattttgttgctgttgtttgtgatgctatagagaatgctttaaactcttgtaaagagcatccagtggttggttatcaagttcgtgcatttttaaataaacttaatgagaatgttgtttatttatttgatgaggctggtgatgaagcaatggcctctcgtatgtattgtacttttgctattgaggatgttgaagacgttatcag---tagtgaagttgtcgaagatactattgatggtgttgttgaagacactat---t------------------------------------------------------------aatgacgatgaagatgttgttactggtg------------------------------------------------------------------------------------------------------------------------------------------------------------------------------------------------------------------------------------------------------------------------------acaatgacg------------------------------atgaagatgttgttactggtgacaa------------------tgacgatgaagatgt------------------------------------------------------------tgttactgg------------------------------------------------------------------------------------------tgacaatgacgatgaagatgttgttactggtgacaa----------------------------------------------------tgacgatgaagatgttgttactggtgaca---atgacgatgaagatgt--------------------------------------------------------------------------------------------------tg------------------------------------------------------------------------------------------ttact------------------------------------------------------------------------------------------------------------------------------------------------------ggtgacaatgacgatgaagatgttg---------------------------------------------------------------ttactggtgacaatgacgatgaagatgttgtt--------actggtgacaatgacgatgaagatgtt------------------------------------------------------------------------gttactggtgacaatg---------------------------------------------------------------------------------------------------------------acgatgaagatgttgttact-----------------------------------------------------------ggtgacaat--------------gacgatgaagatgttgttactg--------------------------------------------------------------------gtgacaatga------------------tgat---------------------------------------------------------------------------gacaatg---------------------------------------------------------------------------------------atgaccaaattgttgttattggtgatgatgtagatgatat-----------------------------tgaaagtatttatgaatttgatactta---taaagctctttt--------------------------------------------------------------------------------------------------------agtttttaatgatgtttataatg----------------------------atgctttgtttgttagttatggttctagtgttgaaacagaaaca-------------------------------------------------------------------------------------------------------------------------------------------------------------------------------------------------------------------------------------------------------------------------------------------tattttaaagttaagggtttatggtcacctactattacacatactaactgttggttgcgttctgtgttacttgtaatgcagaaattaccttttaagtttaaggatttagctattgaaaatatgtggttatcttataaggtgggttataatcaaagttttgttgattatttactgaccactattcctaaagctattgttttgcctcaaggtggttttgtagctgattttgcttattggtttttaaaccagtttgatattaatgcgtatgctaattggtgttgtttaaaatgtggtttttcttttgatttaaatggtttggatgctgtgtttttttatggagatattgtgtctcatgtttgtaag---tgtggatataatatgactctaatagcagcggacttaccttgtacattacatttttcattatttgatgacaatttttgtgctttttgcacccctaaaaaaaattttattgctgcttgtgctgtggatgtaaacgtttgtcattctgtagctgttataggtgat---------gaacaaatagatggtaagtttgttactaaatttagtggtgataaatttgattttatagtaggttatggaatgtcatttagtatgtcttcttttgagttagctcaattgtatggtttgtgtataacacctaatgtatgttttgttaaaggtgatattataaatgttgctagacttgttaaagctgatgttattgttaatcctgctaatgggcatatgctccatggtggtggagttgcaaaagctatagctgtagctgcaggtaaaaaattttctaaagaaactgctgctatggttaaatctaaaggtgtttgccaagtaggagattgttatgtttctaccggtggtaaattatgtaaaacaattcttaatattgtaggccctgatgctagacaagat---ggaagacaatcttatgttttgttagcacgtgcttataagcatcttaataagtatgattgttgtttgtctactctcatatcggctggtatatttagtgttcctgctgatgtgtcattaacttaccttctaggtgttgttgataaacaagttatccttgttagtaataataaagaagattttgatattattcaaaaatgtcaaattacttcagttgttggtactaaagcattggctgttagattaactgctaatgtaggccgtgttattaaatttgagacagatgcatacaaacttttcttgagtggtgatgattgttttgtttcaaattcttctgttatacaagaagttttattgcttcgtcatgatatacaattgaataatgacgttcgtgattatttgttgtctaagatgactagtcttcctaaagattggcgtcttatcaataaatttgatgttattaatggtgttaaaactgttaagtattttgagtgtcctaattctatttatatatgtagtcagggtaaagactttggttatgtatgtgatggttctttttataaagcaactgttaatcaagtttgtgttttattagctaagaagatagatgttttgcttactgtagatggtgttaattttaaatctatttctcttactgtaggtgaagtttttggtaaaatacttggtaatgttttctgtgatggcattgatgttactaagttaaagtgtagtgatttttatgccgataaaattttatatcagtatgaaaatttgtctttagctgatatttctgctgtacaaagttcatttggttttgatcagcaacaattgctcgcttactataat---tttttaacagtatgtaaatggtctgtagttgttaacggtccatttttttcttttgaacagtctcataataattgttatgtgaatgtagcttgtcttatgttgcagcatattaatcttaaatttaataaatggcagtggcaggaagcatggtatgaatttcgtgctggcagaccacatagattagttgctcttgttttagctaaaggtcattttaaatttgatgaaccatcagatgctactgattttattcgtgttgttttgaaacaagctgatttatcaggtgcaatctgtgaattagaacttatttgtgattgtggtattaaacaagaaagtcgtgttggtgttgatgctgttatgcattttggtacattagcaaagactgatctttttaatggttataagattggctgtaattgtgcaggtagaattgtccattgtactaaattgaatgtaccatttttgatttgttctaatactcctctgagtaagga------tt---tacctgatgatgttgttgcagctaacatgtttatgggtgtaggtgtaggccattatacacatttgaaatgtggttcaccttaccaacattatgatgcttgtagtgttaaaaaatatacaggtgttagtggttgtttaactgactgcttgtatctt------------aaaaatttaacccagacttttacatctatgttgactaattattttttggatgatgttgaaatggttgcttataaccctgatctttcacaatattattgtgataatggtaagtattatacaaaacctattataaaggctcaatttaaaccatttgctaaagttaacggtgtttatactaactttaagttagttggacatgatatttgtgctcaactgaatgataagttaggttttaatgtagatttgccgtttgttgagtacaaagtaacagtctggcctgtagctactggtgatgttgttttggcatctgatgatttatatgtgaaacgttattttaaaggatgtgaaactttcggtaagcctgttatttggttttgtcatgatgaagcatcattgaattctcttacttattttaataaacctagttttaaatctgaaaatagatatagtgttttgtctgttgat------------------------------------------tctgtatctgaggagtcacaa-ggtaatg---------------------------------------------------tggttacttctg----------------------ttatggaatcgcag---------------------------------------attagtactaaagaggttaagttaaagggtgttagaaagactgttaaaatagaagatgctattattgttaatgatgaaaatagttctattaaggttgttaaaagtttatctttagttgatgtttgggatatgtatttgacaggttgtgattatgttgtttgggttgctaatgaattgtcacgcctagttaaatcaccaacagttagggaatatatacgatatggtattaaacctattactatacctatagatttgttatgtttaagagatgataatcaaa---ctcttttagttcctaaaatttttaaagcaagagctatagaattttatggttttttgaagtggttgttt---------------atttatgtttttagtttattacattttacaaatgataaaaccattttttatactacagaaatagcttctaagtttacttttaatttgttttgtttggctcttaaaaatgcttttcagacatttagatggagtatatttataaaaggttttcttgttgtagccactgtgtttttgttttggtttaattttttgtatataaatgttatttttagtgatttttatcttcctaatattagtgtttttcctatttttgtgggaagaattgttatgtggataaaggctacttttggtttggttacaatttgtgatttttattctaag------ttaggtgtaggttttacaagtcatttttgtaatggtagttttatatgtgaattgtgttattctggttttgatatgttggatacatatgcagctatagattttgttcagtatgaagtagatagacgtgttttatttgattatgttagtttagtcaaattaattgttgaactcgttattggttattcattatatacagtatggttttatccattattttgtcttattggtttacaattatttactacatggttgcctgatttgtttatgttagaaactatgcattggttgattagatttattgtatttgtagctaatatgttacctgcttttgtcttgttgcggttttatatagttgttactgctatgtataaagtagttggttttattaggcatattgtttatggttgtaataaagctggttgtttattttgttataaacgaaattgtagtgttcgtgttaagtgtagtactattgttggtggtgtaattcgttattatgatattactgctaatggtggtactggtttttgtgttaaacatcaatggaattgttttaattgccattcttttaaaccaggtaacacttttataactgtagaaactgctatagaactttctaaagagcttaaacgacctgtaaacccaactgatgcttcacattatgtagttactgatattaagcaagttggttgtatgatgcgtttgttctatgatagagatggacagcgtgtttacgatgatgttgatgctagtttatttgtagatattaataatctgttacattctaaagttaaagttgttcctaatttgtatgtagttgtagtagagagtgatgctgatagagctaattttctgaatgctgttgtgttttatgcacaatcattgtataggcctatattacttgtagataaaaagttaattactacagcttgtaatggtatctctgtaacccagactatgtttgatgtttatgttgatacttttatgtctcatttt---gatgttgatagaaagagttttaataattttgttaacattgctcatgcttctcttagagagggtgtgcaattagaaaaggttttagatacttttgtgggatgtgta---cgtaaatgttgttccattgattcagatgttgaaacaagatttattactaaatctatgatatctgcagtagctgctggtttggaatttactgatgaaaattataacaatttggtacctacatatttaaagagtgataatattgtagctgctgatttaggtgttcttatacagaatggtgctaagcatgtacagggtaatgttgctaaggcagctaatatttcttgtatatggtttattgatgcttttaatcaacttactgctgatttacagcataaattaaaaaaagcatgtgttaaaactggcttgaagttaaaattgacttttaataagcaagaggcaagtgtccctattcttacaacacccttttcacttaaaggaggtgttgtattgagtaattt---------------------------------------------------------------------------gttatatatattattttttattagtttaatctgttttatattattgtgggctttactgcctacatatagtgtttataagtctgatattcatttgcctgcttatgctagttttaaagttattgataatggtgttgttagagatatttcagttaatgatttatgttttgctaataaatttttccaatttgatcaatggtatgagtccacttttgggtctgtttactatcataattctatggattgccctattgtagtggcagttatggatgaagatatcggttctactatgtttaatgttcctactaaagttttgagacatggctttcatgttttacattttttaacttatgcatttgctagtgatagtgttcagtgctatacaccacatattcagatttcttataatgatttttatgctagtggttgtgttttatcatctttgtgtactatgtttaaaagaggtgatggtacaccacatccttattgttattcagatggtgttatgaagaatgcttctttgtatacatctttggttccacatacacgttatagccttgctaattctaatggttttataagatttcctgatgttattagtgaaggtattgtacgtattgtaagaacgcgctctatgacttattgtagagtgggtgcatgtgaatacgccgaagagggtatatgttttaattttaatagttcctgggttttgaataatgattattatagaagtatgcctggaactttttgtggtagagatctttttgatttattttatcaattttttagtagtttaattcgtcctatagatttcttttctcttactgctagttctatttttggagctatattggctatagttgttgtcttggttttttattatttaataaaacttaagcgtgcttttggagattatactagtgttgtagttataaatgttgttgtttggtgtattaattttcttatgctttttgtttttcaagtttatcctatttgtgcatgtgtttatgcttgtttttatttttatgtaacattgtattttccttctgaaattagtgtaattatgcatttgcaatggattgttatgtatggtgctataatgcctttttggttttgtgtcacatatgtagctatggttattgcaaaccatgttttatggttattttcatattgtaggaaaattggtgttaatgtatgtagtgatagtacatttgaagaaacatctcttactacttttatgattactaaagattcttattgtagattaaagaattctgtttctgatgttgcctacaatagatatttgagtttgtataataagtatcgttactatagtggtaaaatggatactgctgcctatagagaagcggcgtgttctcagttagctaaggctatggaaacatttaatcacaataatggtaatgatgtcttatatcaacctcctacagcatctgtttctacatcttttttgcaatcaggtattgtaaagatggtatctcctacgtcaaaaattgaaccttgtattgttagtgttacttatggtagtatgactttgaatggtttatggttagatgacaaagtttattgtcctcgtcatgttatatgttcatcctctaatatgaacgaacctgattattctgccttattgtgtagagttactctaggtgattttactataatgtctggtcggatgagtttaacagttgtgtcttaccagatgcagggctgtcaacttgttttgacagtctctttacaaaatccttacactccaaaatatacttttggtaatgttaaacctggtgaaacttttactgttttagctgcgtataatggccgaccacaaggggcatttcatgttactatgcgtagtagttatactattaaaggttcttttttgtgtgggtcatgtggatctgttggttatgtattaacaggtgatagtgttaagtttgtatatatgcatcaattagagctcagtactggttgtcacactggcactgattttactggtaatttttatggtccatatagagatgctcaagttgtacagttgccagttaaggactatgtccagactgttaatgttattgcttggctctatgcagctatacttaataattgtgcttggtttgtacaaaatgatgtttgttctactgaagattttaatgtttgggctatggcaaatggttttagccaagtaaaagcagatcttgttttagatgctttggcttcaatgacaggtgtttctattgaaactttattggctgctattaagcgtctatatatgggatttcaaggtcgtcaaatactaggaagttgtacttttgaagatgaattggcaccttctgacgtttatcaacaattggctggtgttaaattgcaatctaaaacaaaaagatttattaaagaaacaatttattggattttgatatctacatttttgtttagttgtataatttctgcatttgttaaatggactatatttatgtatattaatacacatatgattggtgttacattatgtgtactttgttttgttagttttatgatgttactagttaaacataagcatttttatttgactatgtatataattcctgtactctgtaccttgttttatgtaaattatttagttgtttataaagaaggttttagaggttttacttatgtctggctctcatattttgttcctgctgtgaattttacttatgtttatgaagtattttatggttgtattttatgtgtttttgctatttttataactatgcatagtattaatcatgacattttttctttgatgtttttggttggtagaatagttactttaatttctatgtggtattttgggtcgaatttagaagaggatgttttgttatttattacagcctttttaggtacttatacatggaccactattttgtcattagctatagcaaaaattgttgctaattggttgtctgttaatatattttattttacagatgtaccttatattaaattgattcttttgagttacttatttatagggtatattttatcttgttattggggatttttctctcttttaaacagtgtttttagaatgcctatgggtgtttataattataaaatttctgttcaagaattgcgttatatgaatgctaatggcttacgtccacctcgtaatagttttgaggctattttgttaaatttaaaactgcttggaataggtggcgtgccagttattgaagtctcccaaattcaatcaaaattgactgatgtgaaatgtgctaatgttgttttgttaaattgtttacagcatttgcatgttgcttctaattctaagttgtggcagtattgtagtgttttacataatgaaatactatctacttcagatttgagtgtagcttttgataagcttgctcaactattgattgttttattcgccaatcctgctgcagttgatactaagtgtcttgcaagtatagatgaagttagcgatgattatgttcaagatagtaccgttttgcaggctttgcaaagtgagtttgtaaatatggctagttttgttgaatatgaagtcgcaaagaaaaatttggctgatgctaaaaatagtggttctgttaatcaacaacagataaaacagttagaaaaagcatgtaatatagctaagtctgtgtatgaacgcgataaagctgtagctcgcaaacttgaacgtatggcagacctagcacttactaacatgtataaagaggctcggattaatgataagaagagtaaagttgtttccgctttgcagacaatgctttttagcatggttcgtaaattggataatcaggctttaaattctattctggataatgctgttaaaggttgtgtacctttgagtgctattccagcattggctgctaatactttaactataataataccagataaacaagtttttgataaagttgttgataatgtttatgttacatatgctggtagtgtatggcatatacagactgttcaagatgctgatggtattaataaacagttaactgatattagtgttgattctaattggcctcttgttatcattgctaacaggtataatgaagttgctaatgctgttatgcagaataatgagttgatgcctcataaattaa-aaatacaagttgttaatagtggttctgatatgaattgtaatattcctactcaatgttattataataatggtagtagtggtagaatagtttatgctgttcttagtgatgttgatggtcttaagtatactaagataatgaaagatgatggaaattgtgttgttttagagcttgatcctccttgtaaattttctatacaagatgttaagggacttaaaattaagtatctttattttattaaaggatgtaacactttagctagagggtgggttgttggtactttatcttcaacaattagattgcaggctggtgttgctactgagtatgcagctaattcttctatactttcattatgtgcattttctgtagatcctaagaaaacttatttagattatatacaacaaggtggtgtacctataattaattgtgttaaaatgctctgtgatcatgctggtactggtatggccattactattaaacctgaggctactattaaccaagattcgtatggtggtgcctctgtttgtatttattgccgtgcacgtgtagagcatccagatgtagatggtatatgtaaattacgtggtaaatttgtacaagtccctttgggtataaaagaccctattctttatgtgttaacacatgatgtttgtcaagtctgtggtttttggagagatggcagttgttcctgtgtaggttcaagtgtcgctgttcaatctaaagatttaaattttttaaacgggttcggggtactagtgtgaatgcccggctagtaccctgtgctagtggtttatctactgatgttcaattaagggcatttgacatttgtaataccaatagagctggtataggtttatattataaagtgaattgttgccgttttcagcgtatagatgacgacggtaataaattggataagttctttgttgtcaaaagaactaatttagaagtttataataaagagaaaacttattatgagttgactaaaagttgtggtgttgtggctgaacatgatttctttacatttgatattgatggtagtcgcgtgccacatatagttcgtaggaatctttcaaagtatactatgttagatctttgctatgcattgcgtcattttgatcgtaatgattgttcaatattgtgtgaaattctttgtgagtatgctgattgtaaagaatcctacttttctaagaaagattggtatgattttgttgaaaatcctgatattattaatatatataaaaaattaggccctatttttaatagagctttacttaatactgtcatttttgcagacaccttagttgaagtaggtttagttggtgttttaactttagataaccaagatttgtatggtcaatggtatgattttggtgattttatacaaacagccccaggatttggtgtggcagtcgcagattcttactattcttatatgatgcctatgttgactatgtgtcatgtattagattgtgaattatttgttaatgatagttatagacaattcgatcttgtgcagtatgattttactgattacaagttagagttgtttaataagtattttaagtattggggtatgaagtatcatcctaatactgtggattgtgataatgataggtgtattattcattgtgctaattttaatatactatttagtatggttttacctaatacttgttttggtccccttgttagacaaatttttgtagatggtgtaccgtttgttgtttctattggttaccattacaaagagttaggtgtagttatgaacttagatgttgacacacaccgttatcgtttgtctcttaaagatttacttctttatgcagcagatcctgctatgcatgttgcatctgctagtgctctgcttgatttacgaacttgttgttttagtgtagctgccattacaagtggtataaaatttcaaactgtaaaaccaggtaactttaaccaagacttttacgagtttgttaaaagtaaaggcttgtttaaagagggtagtacagttgatttgaaacattttttctttactcaagatggtaatgctgcaattactgattataattattataagtataatttacctactatggttgatattaagcagttattgtttgtattagaagttgtttataaatattttgaaatttatgatggtggttgtataccagcatcacaagttattgttaataattatgataaaagtgctggttatccatttaataaatttggtaaagccagactttattatgaggcattatcatttgaagaacagaatgaaatttatgcatatactaaacgtaatgttctgcccaccttaactcaaatgaatttaaaatatgctatcagtgctaagaatagagctcgcactgtagcaggtgtttctattcttagtactatgacaggccgaatgttccatcaaaaatgtttgaagagtatagcagctacccgaggtgttcctgttgttataggaaccactaaattttatggtggttgggacgatatgttacgtcatcttataaaggatgttgacaaccctgttcttatgggttgggattatcctaaatgtgatcgtgctatgccaaatattttgcgtattgttagtagtttagttttggcccgcaaacatgaattttgttgttcacatggtgatagattttatcgccttgcgaatgaatgtgctcaagttttgagtgaaatagttatgtgtggcggttgctattatgttaagcctggtggtactagcagtggtgatgcaactactgcttttgctaattctgtttttaatatatgtcaggctgttactgctaacgtttgttctcttatggcctgtaatggccataagattgaagatttaagtatacgcaatttacaaaaacgcttatactctaatgtttatcgtacagattatgttgattatacatttgttaatgagtattatgaatttttatgtaagcattttagtatgatgattttgagtgatgatggtgttgtctgttataactctgattatgctagtaagggttatatagctaatataagtgtttttcaacaagttttgtactatcagaataatgtttttatgtctgaatctaaatgttgggttgaaaatgatattactaatggtcctcatgaattttgttcccaacatactatgttggttaagatagatggtgattatgtttatttaccatatccagatccttctagaattctaggagctggttgttttgttgatgatttattgaagactgacagtgttcttttgatagagcgctttgtaagtctagctatagatgcttaccctttagtatatcatgaaaatgaagaataccaaaaagtctttcgtgtatatttagaatatataaaaaaactgtataatgatcttggtactcagatcttagatagttatagtgttattttaagtacttgtgatggtttaaagtttactgaagaatcattttacaagaatatgtatttaaaaagtgccgtgatgcagagtgtaggtgcatgtgttgtttgttcatcacaaacttctttgcgttgtggcagttgtatacgtaagcctttgttatgttgtaaatgttgttatgaccatgttatggcaactaatcataaatatgttttgagtgtctcaccttacgtttgtaatgcacctaactgtgatgtgagtgatgtcaccaaattatatttgggtggtatgtcttactattgtgaaaaccataaaccccattattcatttaagttagttatgaatggtatggtctttggtttgtataaacaatcttgtacgggttcaccttatatagatgattttaataagatagctagttgtaaatggacagaagttgatgattatgttctggcaaatgagtgtattgaacgtttaaagttatttgctgcagaaactcaaaaggcaactgaagaggcttttaaacaaagctatgcttctgctaccattcaagagattgttagtgatagagaagttattttgtgttgggagacaggtaaagttaaaccaccacttaataaaaattatgttttcacaggctaccattttactagtactggtaagacagttttaggtgagtatgtttttgataaaagtgaattaactaacggtgtgtattaccgcgctacaactacttataaactttctataggtgatgtttttgttttaacatcacattctgtagctagtttaagtgcacctacacttgtcccacaagagaactatgctagtataagattttctagtgtttatagtgttccattggtgtttcaaaataatgttgctaattatcagcacattggaatgaaacgttattgcactgttcaaggtccccctggtacgggaaagtctcatcttgctataggtctagctgtttattactacacagcacgtgtagtttatactgctgctagtcatgctgctgtagatgcattgtgtgaaaaagcttataagtttttaaatattaacgattgtacacgtattattcctgctaaagttcgtgtagattgttatgataagtttaaaattaatgataccacttgtaagtatgtttttaccacaataaatgcattaccagagttggttacagatattgttgttgttgatgaagttagtatgcttactaattatgaattgtctgttataaatgctcgtattaaagctaaacattatgtatatattggagatcctgctcaattacctgcaccacgtgtgctgttgagcaagggttctttagaacctaggcacttcaattctattactaaaataatgtgttgtttaggtcctgatatctttttgggaaattgttataggtgtcctaaagaaattgtagaaactgtttcagcattggtttatgataataaactcaaggctaaaaatgataatagttcattatgttttaaagtatattttaagggacagacaacacatgagagttcaagtgctgtaaatattcaacagatatatctaattagtaaatttttaaaagctaatccagtttggaatagtgctgtttttattagtccttataatagtcagaattatgttgctaagcgtgttttaggtgttcaaacacaaactgtagattctgctcaaggttcggaatatgattacgttatatattcacaaacagcagaaacagcccattctgttaatgttaatcgatttaatgttgccataactagagccaagaagggcattttttgtgttatgagtaatatgcaattatttgaatctcttaattttattactctacctttagataaaattcaaaatcaaactttacctcgtttgcattgcacaactaatctttttaaagattgtagtaaaagttgcttaggttatcatccagcgcatgccccctcatttttagcagttgatgataaatataaggttaatgaaaatttggctgtaaatttaaatatttgtgaacctgttttaacatattctcgtttaatatctcttatgggttttaaattagatttgactcttgatggttattctaaattgtttattactaaagatgaagccattaaacgtgttagaggttgggttggttttgatgttgaaggcgctcatgctactcgcgaaaacattggaacaaactttccactgcaaataggtttttcaactggtgtggattttgtagttgaagctactggcttatttgctgagagagattgttatacttttaaaaaaactgtagctaaagctcctcctggtgaaaaatttaaacatttaataccccttatgtcaaaaggtcaaaagtgggatattgttagaattagaattgttcaaatgttatctgattatcttttagacctttctgatagtgtagtatttattacttggtctgccagttttgaacttacttgtttaaggtattttgctaaattaggcagagagcttaattgtaatgtgtgttctaatcgtgctacatgctacaattctagaactggttattatggttgttggcgccatagttatacttgtgattatgtgtataatccacttattgtagatatacaacagtggggttatacaggttctttaactagtaatcacgatataatttgtaatgtacataaaggtgcacatgttgcgtcagctgatgcaattatgactcgttgtttagcaatctatgattgtttttgtaaatctgttaattggaatttagagtatccaataatttctaatgaggtcagtataaatacatcttgtaggttattgcagcgtgtcatgcttaaagctgccatgctatgtaatagatacaacttatgttatgacataggcaatcctaaaggtttagcttgtgtcaaagattatgaatttaaattttatgatgcttttcctgtagccaagtctgttaaacagttattttatgtctatgatgtgcataaagataattttaaagatggtttatgtatgttttggaattgtaatgttgataaatatccatctaattcaattgtttgtagatttgacactcgagttttaaataaattaaaccttcctggatgtaatggtggtagtttgtatgttaataaacatgcattccatactaatccttttactagaactgtttttgaaaatcttaagcctatgccttttttctattattcagatacgccttgtgtgtacgtagatggtttagaatctaaacaagttgattacgttcctttaagaagcgccacttgtatcacacggtgtaatctaggtggagctgtttgttcaaagcatgctgaagaatattgtaactaccttgagtcttataatatagttactacagcaggctttactttttgggtttataagaattttgatttttataatttatggaacacttttactacgttacagagtttagaaaacgtaatatataacttggttaatgttggtcattatgatggacgtacaggtgaattaccttgtgctattatgaatgacaaagttgttgttaagattaataatgtagatactgttatttttaaaaataatacatcatttcctactaatatagctgttgaattgtttacaaaacgtagtatccggcaccaccctgaacttaagattcttagaaatttgaacattgatatttgttggaagcatgtcctgtgggattatgttaaagatagtttgttttgtagttccacttatggtgtttgtaaatacacagatttgaagttcatcgaaaatttgaatatactttttgatggtcgtgacactggcgctttagaagcttttagaaaagcaagaaatggtgtttttattagtactgaaaaattaagtaggttatcaatgattaaaggtccgcaacgagctgatttaaatggtgtgattgtggataaagttggagaactcaaagttgagttttggttcgctatgagaaaagatggtgacgatgttatcttcagccgaacagacagcctatgctcaagccattactggagcccacaaggtaatctaggtggtaatt---------gcgcgggtaatgtcattggtaatgatgctctaacacgttttactatctttactcagagtcgtgtattgtcaagttttgaacctcgctcagatttagaacgggattttattgatatggatgataatctgtttattgctaaatatggtttagaagactatgcatttgatcatatagtttatggtagttttaaccataaagttataggaggtttgcatttgcttataggcttatttcgtaggctaaaaaaatctaatttgttaattcaagagtttttacagtatgattctagtattcattcatattttattactgatcaggagtgtggtagtagtaagagtgtttgtacagttattgatttattattagatgattttgtttctattgttaagtcattaaatttgagttgtgttagtaaagttgttaatattaatgttgattttaaggattttcaatttatgttgtggtgtaatgataataaaattatgactttttatcctaaaatgcaagccactaatgattggaaacctggctattctatgcctgttttgtataagtatttgaatgttccattagagagagtctctttatggaattatggtaaacctattaatttgcctacaggctgtatgatgaatgttgctaagtacactcaattatgtcagtatttgaatactacaacattagctgttcctgttaatatgcgtgttttacatttaggtgcagggtctgataaagaagtagctccaggttctgctgttttaagacagtggttaccatctggtagtattcttgtagataatgatttaaacccatttgttagcgatagtttagttacttattttggagattgtatgactttaccatttgattgtcattgggatttgataatatctgatatgtatgatcctcttactaaaaatattggtgattataatgtgagtaaggatggtttttttacttacatttgtcatttaattcgtgataaattatctttgggtggtagtgtagctataaaaattacagagttttcttggaatgctgatttatataaattaatgagttgttttgcattttggacagttttttgtactaatgtaaatgcttcttctagtgaagggtttttaataggtataaattacctgggtaaatcttcttttgaaatagatggcaatgttatgcatgctaactatttgttttggagaaatagtacaacatggaatggcggtgcttatagtttatttgatatgactaaattttctttgaaattggctggcactgctgttgttaatttaagaccagatcaattaaatgatttagtttattctcttattgaaagaggtaaattattagttcgcgatacgcgtaaagagatttttgttggtgatagtcttgtaaatacttgttag--atct-----------------------------------------------------------------------------------------------------------------------------------------------------------------------------------------------------------------------------------------------------------------------------------------------------------------------------cattaaa-------------------------------------------------------------------------------------------------------------------------------------------------------------------------------------------------------------------------------------------------------------tctaaactatgttaattatttttt----------------------------------------------------------------------------------------------------------------------------------------------------------------------------------------------------------------------------------------------------------------------------tatttttttattt--------------------------------------------------------------------------------------------------------------------ctgtta-----------tggttttaatgaacctc---ttaatgttgtgtctcatttaaaccatgactggtttttatttggtgatagtcgttctgattgtaaccatattaataatttaaaaattaaaaattttgattatttggatattcaccctagtttgtgcaacaatggtaagatttcatctagtgccggtgattctatttttaagagttttcatttcactcgattttataattacactggcgaaggtgatcaaattattttttatgagggtgttaattttaatccttatcatagatttaagtgttttcctaatggtagtaatgatgtatggcttcttaacaaggtaagattttatcgtgccttatattctaatatggccttttttcgttatcttacttttgttgatattccttataatgtttctctttc---taagtttaattct---tgtaaa------------agtgatat---------tttatcacttaacaatcctatttttat------------------------taattattctaag---gaagtttattttactttattaggttgttctctttatttagtaccgctttgccttttt---------------------------------------------aaatctaactttagtcagtactattataacatagatact-ggctctgtttatggtttt---------------------------tctaatgttgtttatcctgatttagactgtatttatatttctcttaaaccaggttcttataaagtttccaccactgcaccttttttatccttacctactaaagctctctgttttgataaatctaaacaatttgtacctgtacaggttgttgattctagatggaacaacgagcgtgcctcagatatttctttatctgttgcatgtcaattgccatattgttattttcgcaattcttctgctaattatgttggcaa---gtatgatattaaccacggtgatagtggttttatttctattttatctggtcttttatataatgtttcttgtatttcatattatggtgtatttttatatgataattttaca---------tccatttggccctattattcttttggtaggtgtcctacatcttctattattaaa---------catccaa------tttgtgtttatgattttttgcctattattttacaaggtattttattatgtttagctttactttttgttgtttttctattattcttgttatataacgataaatctcatta-----------------------------------aatctaaacatgttattaat---tatttttattttgcctacaac------attagctgttataggtgattttaattgtactaattttgc---------------tattaatgataaaaacaccacagttcctcgcataagtgagtatgttgtggatgtttcttatggtttgggtacatattatatacttgatcgtgtttatttaaatactactatattatttactggttatttccctaaatctggtgccaattttagggatctatctttaaaaggtactacatatttgagtactctttggtatcagaaaccctttttatctgattttaataatggtattttttctagagttaagaatactaa---gttgtatgttaataaaactttgtatagtgagtttagtactatagttataggtagtgtttttattaacaactcttatactattgttgttcaacctcata------------------------------------atggtgttttggagattacagcttgtcaatacactatgtgtgagtatcctcatactatttgtaaatctaa------aggtagttctcgtaatgaatcttggc---attttgataaatctgaacctttgtgtctgttcaagaaaaattttacttataatgtttctacagattggttgtattttcatttttatcaagaacgtggcactttttatgcttattatgctgattctggcatgcctactacttttttatttagtttgtatcttggtactcttttatctcattattatgttttgcctttgacttgtaatgctatatcttctaatactgataatgagactttacaatattgggtcacacctttgtctaaacgccaatatcttcttaaatttgacaaccgtggtgttattactaatgctgttgattgttctagtagtttctttagcgagattcaatgtaaaactaaatctttattacctaatactggtgtttatgacttatctggttttactgttaagcctgttgcaactgtacatcgtcgtattcctgatttacctgattgtgacattgataaatggcttaacaattttaatgtaccctcacctcttaattgggaacgtaaaattttttctaattgcaactttaatttgagtactttgcttcgtttagttcatactgattctttttcttgtaataattttgatgaatctaagatatatggtagttgttttaagagtattgttttagataaatttgccatacccaactccagacgatctgatttgcagttgggcagttctggttttctgcaatcttctaattataaaattgacactacttctagttcttgtcaattgtattatagtttgcctgcaattaatgttactattaataattataatccttcttcttggaatagaaggtatggttttaataa------------------ttttaatttgagctct---------------catagtgttgtttactcacgttattgtttttctgttaataatactttt---------------------tgtccttgtg------------------ctaaaccttcttttgcttcaagttgcaagag---------------tcataaaccaccttctgcttcctgtcctattggtactaat------tatcgttcttgtgagagtac------------------------------tactgtactcgaccacactgactggtgtaggtgttcttgtttacctgatcctataa-------------ctgcttatgaccct------------aggtcttgttctcaaaaaaagtctctggttggtgttggtgaacattgtgcagggttcggtgttgatgaagaaaagtgtggtgtattggatggatcatataatgtttcttgtctttg------------------------------------------------tagtactgatgcctttctaggttggtcttatgacacttgcgtcagtaacaaccgttgtaatattttttctaattttattttaaatggtatcaatagtggtaccacttgttctaatgatttattgcagcccaatactgaagtttttactgatgtttgtgttgattacgacctttatggtattacaggacaaggtatttttaaagaagtttctgctgtttattataatagttggcaaaatcttttgtatgattctaatggcaacattattggttttaaagattttgttactaataaaacatataatattttcccttgttatgcaggaagagtttctgctgcttttcatcaaaatgcttcctctttggctttactttatcgtaatttaaaatgtagctatgttttgaataat---atttctttagctactcagcca------tat---tttgatagttatcttggttgcgtttttaatgctgataatttaactgattattctgtttcttcttgtgctcttcgcatgggtagtggtttttgtgttgattataactcaccttcttcttcct------cttcgcgtcgtaaacgtagaagt------------atttctgcttcttatcgttttgttacttttgaaccctttaatgtcagttttgttaatgacagtattgagtctgtgggtggtctttatgagatcaaaattcccactaactttactatagttggtcaagaggaatttattcaaactaattctcctaaagttactattgattgttctttatttgtctgttctaattatgcagcttgccatgacttattgtcagagtatggcactttttgtgataatattaatagtattttagatgaagttaatggtttacttgatactactcaattgcatgtagctgatactcttatgcaaggtgtcacacttagctccaatcttaatactaatttgcattttgatgttgataatattaattttaaatccctagttggatgtttaggtccacactgcgg------------------ttcttcttct---------cgttctttttttgaagatttattgtttgacaaagttaaactttcagatgttggttttgttgaagcttataacaattgtactggtggtagtgaaattagagatcttctttgtgtacaatcctttaatggtattaaagttttgcctcctattttgtctgaatctcaaatttctggttacaccacagccgctactgttgctgctatgtttccaccatggtcagcagcagctggcataccattttctcttaatgtacaatatagaattaatggtttgggtgttactatggatgttcttaataaaaatcaaaagttgatagctactgcttttaataatgctcttctttctattcagaatggttttagtgctaccaactctgcacttgctaaaatacaaagtgttgttaattctaatgctcaagcacttaatagtttgttacagcaattatttaataaatttggtgcaattagttcttctttacaagaaattttatctcgtctcgatgctttagaggctcaggttcagattgataggcttattaatggtcgtttaactgctttaaatgcttatgtctctcaacagcttagtgatatttctcttgtaaaatttggtgctgctttagccatggagaaggttaatgagtgtgttaaaagtcaatctcctcgtattaatttttgtggtaatggtaatcatattttgtcattagttcaaaatgctccttatggtttgttgtttatgcattttagttataaacctatttcttttaaaactgttttagtaagtcctggtttgtgtatatcaggtgatgtaggtattgcacctaaacaagggtattttattaaacataatgatcattggatgttcactggtagttcttactattatcctgaa-ccaatttc--agataaaaatgttgtttttatgaatacttgttctgttaattttactaaagcgcctcttgtttatttgaatcattctgtaccaaaattgtctgattttgaatctgagttatctcattggtttaaaaatcaaacatccattgcgcctaatttgactttaaatcttcatactattaatgctacttttttagatttgtattatgagatgaatcttattcaagagtctattaagtctttgaataatagttatatcaatcttaaagatataggtacatatgaaatgtatgtaaaatggccttggtatgtttggctactaatttctttttcatttataatattccttgtattgctcttttttatatgttgttgtactggttgtggttctgcatgttttagtaaatgtcataattgttgtgatgagtatggtggtcatcatg---attttgttatcaaaa------catctcatgatgattagaat-------------------------------------------------------------------------------------------------------------------------------------------------------------------------------------------------------------------------------------------------------------------------------------------------------------------------------------------------------------------------------------------------------------------------------------------------------------------------------------------ctcttgtcagatc------------------------------------------------------------------------------------------------------------tcattaaatctaaactttattt-------------------------------------------------------------------------atggacgtttggagacctagctacacacattctcttgttattagagaatttggtgttacaaaccttgaagatttgtgtctaaagtataattactgtcaacctattgttggttactgtattgtacctttaaatgtttggtgtcgcaagtttggcaaatttgcttctcactttacattacgtagtcacgatatttcc---catagtaataattttggtgttgtaactagttttactacttatggtaatactgtttctgaggctgtgtctagattagttgaatcagcttctgaatttattgtttggcgtgcagaggcacttaataagtatggttgatt---tatttttcaatgatactgcttggtacataggacagattttagttttagttttattttgtcttatttctttaatctttgttgttgcttttttagcaactattaagctttgtatgcaactttgtggtttttgtaatttctttattatttcaccttcggcttacgtttataaaagaggtatgcagttgtataagtcttatagtgaacaagttataccacccacttca------gattatttaatctaa-atctaaacattatgaataaatcttttt------------------ttcctcaatttacttctgatcaagctgttacattcttaaaagaatggaatttctctttgggtgtaatactactttttattactatcatattgcagttcggttatacgagccgtagtatgtttgtttattttatcaagatgattattctttggcttatgtggccattgactatcaccttgactatatttaattgtttttatgctttgaataatgcttttcttgcattttctatagtgtttactattatttctattgttatatggattctttattttgttaatagtattcggctttttattagaactggcagttggtggagttttaatccagagaccaataatcttatgtgtattgatatgaaaggcaagatgtttgttaggccagttattgaggactatcacacattaactgctactgttattcgtggtcatcttta-tatac-agggtgtcaaacttggcactggttatactctttcagatttgcccgtatatgttactgtagctaagg--tgcaagtactttgtacatataaacgtgcctttttagataagttagat---gttaatagtggttttgctgtttttgttaagtctaaagttggtaactatcgtttaccgtcta---------------------------------------------gtaaacctagtggtatggatactgccttgttaagagcttaaatctaaactat-taggatgtcttatactcccggtcatt---atgctggaagtagaagctcctctggaaatcgttcag------gaatcctcaagaa---aacttcttgggctgaccaatctgaacgaaattaccaaacctttaatagaggcagaaaaacccaacctaaattcactgtgtctactcaaccacaa------ggaaatactatcccacattattcctggttctccgggatcactcaatttcaaaaaggtagagactttaaattttcagatggtcaaggagttcccattgctttcggagtacccccttctgaagcaaaaggatattggtatagacacagccggcgttcttttaaaacagctgatggtcaacaaaagcagttgttaccgagatggtatttctactatctcggtaccggcccatatgccaatgcatcctatggtgaatccctcgaaggggtcttctgggttgctaatcaccaagctgacacttctactccctccgatgtttcgtcaagggatcctactactcaagaagctatccctactaggtttccgcctggtacgattttgcctcaaggctattatgttgaaggctcaggaaggtctgcttctaatagtcgaccaggttcacgttctcaatcacgtggacccaataatcgttcat---taagtagaagtaattctaattttagacat------------tcagattctatagtaaaacctgatatggctgatgagatcgctaatcttgttttagccaagcttggtaaagattcta---aacctcagcaagtcactaagcaaaatgccaaggaaatcaggcataaaattttaacaaaacctcgccaaaagcgaactcctaataaacattgtaatgttcaacagtgttttggtaaaagaggaccttctcaaaattttggtaatgctgaaatgttaaagcttggtactaatgatcctcagtttcctattcttgcagaattagctcctacaccaggtgcttttttctttggttctaaattagacttggttaaaagaga------ttc---cgaggctgactcacctgttaaagatgtttttgaacttcattattctggttctattaggtttgatagtactttaccaggctttgagacaattatgaaagttcttgaagagaatttaaatgctta---tgttaattctaatcagaacactgattctgattcg------------ttgagttctaaacctcagcgtaaaagaggtgttaaacaattaccagaa------cagtttgactctcttaatttaagtgctggta---------------ctcagcacatttcaaat---gattttactcctgaggatcatagtttacttgctact---cttgacga---------tccttatgt------agaaga------ctctgttgcttaatgagaatgaatcctaattcgaaactaggtgg-taacccctcgcta-ttattcggaataggacactctctatcagaatgaat-tcttgctgtaataacagatagagtaggttgttacagactatatattaattagtagaaattttatatttagacatttgattgttagagtag-ttataaggt-------ttagctgtagt-------ataaacg-cctccgggaagagctatcaattgta--gtgtttaatatatatattagtatatgattgaaattaattatagccttttggaggaattac--------------------------------------------------------------------------------------------
>DQ415901_HumanHKU1_China_2005-01-
------------------------------------------------------------------------------------------------------------------------------------------------------ga-gcg--------------------attg------------------------------------------acgttcgt--ac--cgtctatcagcttac--gatctcttgtcagat--ctca-----ttaa--atctaaacttttta--aaca--------agattccctgtt-atccatgcttgtgagtg-----tggtttaatcataatcttgt--attttactttccacacttttcatctctctgccagtgacgtgttggttgtcctca----g------------cgtccctcccataggtcgcaa---------------------tgattaaa---accagcaaatacggtctcggcttcaagtgggcgccagaatttcgttggctgcttccggatgcagcggaggagttggctagtcctatgaagtcagatgagggtgggttatgcccctctactggtcaagcgatggaaagtgttggattcgtttatgataatcatgtgaagatagattgtcgctgcattcttggacaagaatggcatgtgcagtcaaatcttatccgtgatatttttgttcatgaagatctacatgttgtagaagttctaactaaaacagccgtaaagtccggtacggcaattttaattaaatcacctttgca---------------------tagcttgggtggttttcctaaagggtatgttatgggcttgtt---------ccgttcatacaagactaaacgtt------------------atgttgtacatcatctttctatgactacatctactactaatttt------ggtgaagattttttgggttggattgtaccttttggttttatgccatcttatgttcacaaatggtttcaattctgtaggttgtatat-----------tgaagagagtgatttaataatttcaaattttaa--------------------------------atttgatgattatgattttagtgtagaagatgcttatgctgaggttcatgctgagcctaaaggtaaatattcacaaaaagcttatgctttacttagacaatatcgtggtattaaacccgtactttttgtagaccagtatggttgtgactattctggtaaattagcagattgtcttcaagcttatggtcattattctttgcaagatatgagacaaaagcagtctgtatggcttgccaattgtgactttgatattgtagtggcttggcatgtagttcgtgattcacgatttgttatgcgcctgcagactatagctactatttgtggtattaaatatgttgcacaacctacagaagatgtagtagatggagatgtagttatacgtgaacctgtacatttattatctgctgatgcaatagttttaaagcttcctagtttgatgaaagttatgactcatatggatga---------tttttctattaaatctatatataatgttgatttgtgtgattgtggttttgttatgcagtatggttatgtagattgttttaatgataattgtgatttttatggttgggtttcaggtaatatgatggatggtttttcttgtccattgtgttgtacagtttatgactctagcgaagttaaagcccaatcatctggtgttattcctgaaaatcctgtgttatttactaatagtac------------tgatactgttaaccatgattcttttaatttgtatggttattctgtcacaccatttggttcttgtatatattggtcgccgcgtcctggattgtggattcctataattaaatcttcagtcaagtcttatgatgatttggtttattcaggtgtagtaggttgtaaatctattgttaaagaaactgctcttattactcatgcactttacttagattatgttcaatgtaagtgtggtaa------tcttgaacaaaatcatattcttggcgttaataattcttggtgtaggcaactgttgcttaatagaggtgattataatatgcttctaaaaaatattgacttgtttgttaagcgtcgtgctgattttgcttgcaag---tttgcagtttgtggagatggttttgtaccttttttactagatggtttaattccccgtagttattatcta---------attcagagtggtattttctttacatctttgatgtctcaattttcacaagaagtttctgatatgtgtttaaaaatgtgtattttgtttatggacagagtttcagttgctacattttatatagagcattatgttaataggttggttactcaatttaagtta-ttgggtactacacttgttaataaaatggttaattggtttaataccatgttagatgctagtgcacctgctacaggctggcttctttaccaattattgaatggtctttttgtagtatctcaagccaactttaattttgttgctttaatacctgattatgctaaaattttagttaataaattttacactttttttaagttattattagagtgtgttacagttgatgttttaaaagatatgcctgttcttaaaactattaatggtttagtttgtattgtaggcaataagttttataacgttagtacagggttaattc---------------------------ctggttttgttttaccatgtaatgcacaggaa---------caacaaatttatttttttgaaggcgttgcagaatctgttatagtagaagatgatgttattgagaatgtcaaatcttctttatcatcttatgagtattgtcaaccacctaaatctgtagaaaaaatttgtattatagataatatgtacatgggtaagtgtggtgataaatttttccctattgtcatgaatgataaaaatatttgtcttttagatcaggcttggcgttttccatgtgcaggtagaaaagttaattttaacgagaaacctgttgttatg---------gagattccgtctttgatga---cagttaaggttatgtttgatttagattctacttttgatgatattttaggtaaagtttgttcagaatttgaagtagaaaagggtgttactgtagatgattttgttgctgttgtttgtgatgctatagagaatgctttaaactcttgtaaagagcatccagtggttggttatcaagttcgtgcatttttaaataaacttaatgagaatgttgtttatttatttgatgaggctggtgatgaagcaatggcctctcgtatgtattgtacttttgctattgaggatgttgaagacgttatcag---tagtgaagttgtcgaagatactattgatggtgttgttgaagacactat---t------------------------------------------------------------aatgacgatgaagatgttgttactggtgacaatgacgatgaacatgttgttactggtgacaatgacgatgaacatgttgttactggtgacaatgacgatgaagatgttgttactggtgacaatgacgatgaagatgttgttactggtgacaatgacgatgaagatgttgttactggtgacaatgacgatgaagatgttgttactggtgacaatgacgatgaagatgttgttactggtgacaatgacgatgaagatgttgttactggtgacaatgacgatgaagatgttgttactggtgacaatgacg------------------------------atgaagatgttgttactggtgacaa------------------tgacgatgaagatgt------------------------------------------------------------tgttactgg------------------------------------------------------------------------------------------tgacaatgacgatgaacatgttgttactggtgacaa----------------------------------------------------tgacgatgaagatgttgttactggtgaca---atgacgatgaagatgt--------------------------------------------------------------------------------------------------tg------------------------------------------------------------------------------------------ttact------------------------------------------------------------------------------------------------------------------------------------------------------ggtgacaatgacgatgaagatgttg---------------------------------------------------------------ttactggtgacaatgacgatgaagatgttgtt--------actggtgacaatgacgatgaagatgtt------------------------------------------------------------------------gttactggtgacaatg---------------------------------------------------------------------------------------------------------------acgatgaagatgttgttact-----------------------------------------------------------ggtgacaat--------------gacgatgaagatgttgttactg--------------------------------------------------------------------gtgacaatga------------------tgat---------------------------------------------------------------------------gacaatg---------------------------------------------------------------------------------------atgaccaaattgttgttattggtgatgatgtagatgatattg--------------acactattaattgtgaaagtatttatgaatttgatactta---taaagctctttt--------------------------------------------------------------------------------------------------------agtttttaatgatgtttataatg----------------------------atgctttgtttgttagttatggttctagtgttgaaacagaaaca-------------------------------------------------------------------------------------------------------------------------------------------------------------------------------------------------------------------------------------------------------------------------------------------tattttaaagttaagggtttatggtcacctactattacacatactaactgttggttgcgttctgtgttacttgtaatgcagaaattaccttttaagtttaaggatttagctattgaaaatatgtggttatcttataaggtgggttataatcaaagttttgttgattatttactgaccactattcctaaagctattgttttgcctcaaggtggttttgtagctgattttgcttattggtttttaaaccagtttgatattaatgcgtatgctaattggtgttgtttaaaatgtggtttttcttttgatttaaatggtttggatgctgtgtttttttatggagatattgtgtctcatgtttgtaag---tgtggatataatatgactctaatagcagcggacttaccttgtacattacatttttcattatttgatgacaatttttgtgctttttgcacccctaaaaaaaattttattgctgcttgtgctgtggatgtaaacgtttgtcattctgtagctgttataggtgat---------gaacaaatagatggtaagtttgttactaaatttagtggtgataaatttgattttatagtaggttatggaatgtcatttagtatgtcttcttttgagttagctcaattgtatggtttgtgtataacacctaatgtatgttttgttaaaggtgatattataaatgttgctagacttgttaaagctgatgttattgttaatcctgctaatgggcatatgctccatggtggtggagttgcaaaagctatagctgtagctgcaggtaaaaaattttctaaagaaactgctgctatggttaaatctaaaggtgtttgccaagtaggagattgttatgtttctaccggtggtaaattatgtaaaacaattcttaatattgtaggccctgatgctagacaagat---ggaagacaatcttatgttttgttagcacgtgcttataagcatcttaataagtatgattgttgtttgtctactctcatatcggctggtatatttagtgttcctgctgatgtgtcattaacttaccttctaggtgttgttgataaacaagttatccttgttagtaataataaagaagattttgatattattcaaaaatgtcaaattacttcagttgttggtactaaagcattggctgttagattaactgctaatgtaggccgtgttattaaatttgagacagatgcatacaaacttttcttgagtggtgatgattgttttgtttcaaattcttctgttatacaagaagttttattgcttcgtcatgatatacaattgaataatgacgttcgtgattatttgttgtctaagatgactagtcttcctaaagattggcgtcttatcaataaatttgatgttattaatggtgttaaaactgttaagtattttgagtgtcctaattctatttatatatgtagtcagggtaaagactttggttatgtatgtgatggttctttttataaagcaactgttaatcaagtttgtgttttattagctaagaagatagatgttttgcttactgtagatggtgttaattttaaatctatttctcttactgtaggtgaagtttttggtaaaatacttggtaatgttttctgtgatggcattgatgttactaagttaaagtgtagtgatttttatgccgataaaattttatatcagtatgaaaatttgtctttagctgatatttctgctgtacaaagttcatttggttttgatcagcaacaattgctcgcttactataat---tttttaacagtatgtaaatggtctgtagttgttaacggtccatttttttcttttgaacagtctcataataattgttatgtgaatgtagcttgtcttatgttgcagcatattaatcttaaatttaataaatggcagtggcaggaagcatggtatgaatttcgtgctggcagaccacatagattagttgctcttgttttagctaaaggtcattttaaatttgatgaaccatcagatgctactgattttattcgtgttgttttgaaacaagctgatttatcaggtgcaatctgtgaattagaacttatttgtgattgtggtattaaacaagaaagtcgtgttggtgttgatgctgttatgcattttggtacattagcaaagactgatctttttaatggttataagattggctgtaattgtgcaggtagaattgtccattgtactaaattgaatgtaccatttttgatttgttctaatactcctctgagtaagga------tt---tacctgatgatgttgttgcagctaacatgtttatgggtgtaggtgtaggccattatacacatttgaaatgtggttcaccttaccaacattatgatgcttgtagtgttaaaaaatatacaggtgttagtggttgtttaactgactgcttgtatctt------------aaaaatttaacccagacttttacatctatgttgactaattattttttggatgatgttgaaatggttgcttataaccctgatctttcacaatattattgtgataatggtaagtattatacaaaacctattataaaggctcaatttaaaccatttgctaaagttaacggtgtttatactaactttaagttagttggacatgatatttgtgctcaactgaatgataagttaggttttaatgtagatttgccgtttgttgagtacaaagtaacagtctggcctgtagctactggtgatgttgttttggcatctgatgatttatatgtgaaacgttattttaaaggatgtgaaacttttggtaagcctgttatttggttttgtcatgatgaagcatcattgaattctcttacttattttaataaacctagttttaaatctgaaaatagatatagtgttttgtctgttgat------------------------------------------tctgtatctgaggagtcacaa-ggtaatg---------------------------------------------------tggttacttctg----------------------ttatggaatcgcag---------------------------------------attagtactaaagaggttaagttaaagggtgttagaaagactgttaaaatagaagatgctattattgttaatgatgaaaatagttctattaaggttgttaaaagtttatctttagttgatgtttgggatatgtatttgacaggttgtgattatgttgtttgggttgctaatgaattgtcacgcctagttaaatcaccaacagttagggaatatatacgatatggtattaaacctattactatacctatagatttgttatgtttaagagatgataatcaaa---ctcttttagttcctaaaatttttaaagcaagagctatagaattttatggttttttgaagtggttgttt---------------atttatgtttttagtttattacattttacaaatgataaaaccattttttatactacagaaatagcttctaagtttacttttaatttgttttgtttggctcttaaaaatgcttttcagacatttagatggagtatatttataaaaggttttcttgttgtagccactgtgtttttgttttggtttaattttttgtatataaatgttatttttagtgatttttatcttcctaatattagtgtttttcctatttttgtgggaagaattgttatgtggataaaggctacttttggtttggttacaatttgtgatttttattctaag------ttaggtgtaggttttacaagtcatttttgtaatggtagttttatatgtgaattgtgttattctggttttgatatgttggatacatatgcagctatagattttgttcagtatgaagtagatagacgtgttttatttgattatgttagtttagtcaaattaattgttgaactcgttattggttattcattatatacagtatggttttatccattattttgtcttattggtttacaattatttactacatggttgcctgatttgtttatgttagaaactatgcattggttgattagatttattgtatttgtagctaatatgttacctgcttttgtcttgttgcggttttatatagttgttactgctatgtataaagtagttggttttattaggcatattgtttatggttgtaataaagctggttgtttattttgttataaacgaaattgtagtgttcgtgttaagtgtagtactattgttggtggtgtaattcgttattatgatattactgctaatggtggtactggtttttgtgttaaacatcaatggaattgttttatttgccattcttttaaaccaggtaacacttttataactgtagaagctgctatagaactttctaaagagcttaaacgacctgtaaatccaactgatgcttcacattatgtagttactgatattaagcaagttggttgtatgatgcgtttgttctatgatagagatggacagcgtgtttacgatgatgttgatgctagtttatttgtagatattaataatctgttacattctaaagttaaagttgttcctaatttgtatgtagttgtagtagagagtgatgctgatagagctaattttctgaatgctgttgtgttttatgcacaatcattgtataggcctatattacttgtagataaaaagttaattactacagcttgtaatggtatctctgtaacccagactatgtttgatgtttatgttgatacttttatgtctcatttt---gatgttgatagaaagagttttaataattttgttaacattgctcatgcttctcttagagagggtgtgcaattagaaaaggttttagatacttttgtgggatgtgta---cgtaaatgttgttccattgattcagatgttgaaacaagatttattactaaatctatgatatctgcagtagctgctggtttggaatttactgatgaaaattataacaatttggtacctacatatttaaagagtgataatattgtagctgctgatttaggtgttcttatacagaatggtgctaagcatgtacagggtaatgttgctaaggcagctaatatttcttgtatatggtttattgatgcttttaatcaacttactgctgatttacagcataaattaaaaaaagcatgtgttaaaactggcttgaagttaaaattgacttttaataagcaagaggcaagtgtccctattcttacaacacccttttcacttaaaggaggtgttgtattgagtaattt---------------------------------------------------------------------------gttatatatattattttttattagtttaatctgttttatattattgtgggctttactgcctacatatagtgtttataagtctgatattcatttgcctgcttatgctagttttaaagttattgataatggtgttgttagagatatttcagttaatgatttatgttttgctaataaatttttccaatttgatcaatggtatgagtccacttttgggtctgtttactatcataattctatggattgccctattgtagtggcagttatggatgaagatatcggttctactatgtttaatgttcctactaaagttttgagacatggctttcatgttttacattttttaacttatgcatttgctagtgatagtgttcagtgctatacaccacatattcagatttcttataatgatttttatgctagtggttgtgttttatcatctttgtgtactatgtttaaaagaggtgatggtacaccacatccttattgttattcagatggtgttatgaagaatgcttctttgtatacatctttggttccacatacacgttatagccttgctgattctaatggttttataagatttcctgatgttattagtgaaggtattgtacgtattgtaagaacgcgctctatgacttattgtagagtgggtgcatgtgaatacgccgaagagggtatatgttttaattttaatagttcctgggttttgaataatgattattatagaagtatgcctggaactttttgtggtagagatctttttgatttattttatcaattttttagtagtttaattcgtcctatagatttcttttctcttactgctagttctatttttggagctatattggctatagttgttgtcttggttttttattatttaataaaacttaagcgtgcttttggagattatactagtgttgtagttataaatgttgttgtttggtgtattaattttcttatgctttttgtttttcaagtttatcctatttgtgcatgtgtttatgcttgtttttatttttatgtaacattgtattttccttctgaaattagtgtaattatgcatttgcaatggattgttatgtatggtgctataatgcctttttggttttgtgtcacatatgtagctatggttattgcaaaccatgttttatggttattttcatattgtaggaaaattggtgttaatgtatgtagtgatagtacatttgaagaaacatctcttactacttttatgattactaaagattcttattgtagattaaagaattctgtttctgatgttgcctacaatagatatttgagtttgtataataagtatcgttactatagtggtaaaatggatactgctgcctatagagaagcggcgtgttctcagttagctaaagctatggaaacatttaatcacaataatggtaatgatgtcttataccaacctcctacagcatctgtttctacatcttttttgcaatcaggtattgtaaagatggtatctcctacgtcaaaaattgaaccttgtattgttagtgttacttatggtagtatgactttgaatggtttatggttagatgacaaagtttattgtcctcgtcatgttatatgttcatcctctaatatgaacgaacctgattattctgccttattgtgtagagttactctaggtgattttactataatgtctggtcggatgagtttaacagttgtgtcttaccagatgcagggctgtcaacttgttttgacagtctctttacaaaatccttacactccaaaatatacttttggtaatgttaaacctggtgaaacttttactgttttagctgcgtataatggccgaccacaaggggcatttcatgttactatgcgtagtagttatactattaaaggttcttttttgtgtgggtcatgtggatctgttggttatgtattaacaggtgatagtgttaagtttgtatatatgcatcaattagagctcagtactggttgtcacactggcactgattttactggtaatttttatggtccatatagagatgctcaagttgtacagttgccagttaaggactatgtccagactgttaatgttattgcttggctctatgcagctatacttaataattgtgcttggtttgtacaaaatgatgtttgttctactgaagattttaatgtttgggctatggcaaatggttttagccaagtaaaagcagatcttgttttagatgctttggcttcaatgacaggtgtttctattgaaactttattggctgctattaagcgtctatatatgggatttcaaggtcgtcaaatactaggaagttgtacttttgaagatgaattggcaccttctgacgtttatcaacaattggctggtgttaaattgcaatctaaaacaaaaagatttattaaagaaacaatttattggattttgatatctacatttttgtttagttgtataatttctgcatttgttaaatggactatatttatgtatattaatacacatatgattggtgttacattatgtgtactttgttttgttagttttatgatgttactagttaaacataagcatttttatttgactatgtatataattcctgtactctgtaccttgttttatgtaaattatttagttgtttataaagaaggttttagaggttttacttatgtctggctctcatattttgttcctgctgtgaattttacttatgtttatgaagtattttatggttgtattttatgtgtttttgctatttttataactatgcatagtattaatcatgacattttttctttgatgtttttggttggtagaatagttactttaatttctatgtggtattttgggtcgaatttagaagaggatgttttgttatttattacagcctttttaggtacttatacatggaccactattttgtcattagctatagcaaaaattgttgctaattggttgtctgttaatatattttattttacagatgtaccttatattaaattgattcttttgagttacttatttatagggtatattttatcttgttattggggatttttctctcttttaaacagtgtttttagaatgcctatgggtgtttataattataaaatttctgttcaagaattgcgttatatgaatgctaatggcttacgtccacctcgtaatagttttgaggctattttgttaaatttaaaactgcttggaataggtggcgtgccagttattgaagtctcccaaattcaatcaaaattgactgatgtgaaatgtgctaatgttgttttgttaaattgtttacagcatttgcatgttgcttctaattctaagttgtggcagtattgtagtgttttacataatgaaatactatctacttcagatttgagtgtagcttttgataagcttgctcaactattgattgttttattcgccaatcctgctgcagttgatactaagtgtcttgcaagtatagatgaagttagcgatgattatgttcaagatagtaccgttttgcaggctttgcaaagtgagtttgtaaatatggctagttttgttgaatatgaagtcgcaaagaaaaatttggctgatgctaaaaatagtggttctgttaatcaacaacagataaaacagttagaaaaagcatgtaatatagctaagtctgtgtatgaacgcgataaagctgtagctcgcaaacttgaacgtatggcagacctagcacttactaacatgtataaagaggctcggattaatgataagaagagtaaagttgtttccgctttgcagacaatgctttttagcatggttcgtaaattggataatcaggctttaaattctattctggataatgctgttaaaggttgtgtacctttgagtgctattccagcattggctgctaatactttaactataataataccagataaacaagtttttgataaagttgttgataatgtttatgttacatatgctggtagtgtatggcatatacagactgttcaagatgctgatggtattaataaacagttaactgatattagtgttgattctaattggcctcttgttatcattgctaacaggtataatgaagttgctaatgctgttatgcagaataatgagttgatgcctcataaattaa-aaatacaagttgttaatagtggttctgatatgaattgtaatattcctactcaatgttattataataatggtagtagtggtagaatagtttatgctgttcttagtgatgttgatggtcttaagtatactaagataatgaaagatgatggaaattgtgttgttttagagcttgatcctccttgtaaattttctatacaagatgttaagggacttaaaattaagtatctttattttattaaaggatgtaacactttagctagagggtgggttgttggtactttatcttcaacaattagattgcaggctggtgttgctactgagtatgcagctaattcttctatactttcattatgtgcattttctgtagatcctaagaaaacttatttagattatatacaacaaggtggtgtacctataattaattgtgttaaaatgctctgtgatcatgctggtactggtatggccattactattaaacctgaggctactattaaccaagattcttatggtggtgcctctgtttgtatttattgccgtgcacgtgtagagcatccagatgtagatggtatatgtaaattacgtggtaaatttgtacaagtccctttgggtataaaagaccctattctttatgtgttaacacatgatgtttgtcaagtctgtggtttttggagagatggcagttgttcctgtgtaggttcaagtgtcgctgttcaatctaaagatttaaattttttaaacgggttcggggtactagtgtgaatgcccggctagtaccctgtgctagtggtttatctactgatgttcaattaagggcatttgacatttgtaataccaatagagctggtataggtttatattataaagtgaattgttgccgttttcagcgtatagatgacgacggtaataaattggataagttctttgttgtcaaaagaactaatttagaagtttataataaagagaaaacttattatgagttgactaaaagttgtggtgttgtggctgaacatgatttctttacatttgatattgatggtagtcgcgtgccacatatagttcgtaggaatctttcaaagtatactatgttagatctttgctatgcattgcgtcattttgatcgtaatgattgttcaatattgtgtgaaattctttgtgagtatgctgattgtaaagaatcctacttttctaagaaagattggtatgattttgttgaaaatcctgatattattaatatatataaaaaattaggccctatttttaatagagctttacttaatactgtcatttttgcagacaccttagttgaagtaggtttagttggtgttttaactttagataaccaagatttgtatggtcaatggtatgattttggtgattttatacaaacagccccaggatttggtgtggcagtcgcagattcttactattcttatatgatgcctatgttgactatgtgtcatgtattagattgtgaattatttgttaatgatagttatagacaattcgatcttgtgcagtatgattttactgattacaagttagagttgtttaataagtattttaagtattggggtatgaagtatcatcctaatactgtggattgtgataatgataggtgtattattcattgtgctaattttaatatactatttagtatggttttacctaatacttgttttggtccccttgttagacaaatttttgtagatggtgtaccgtttgttgtttctattggttaccattacaaagagttaggtgtagttatgaacttagatgttgacacacaccgttatcgtttgtctcttaaagatttacttctttatgcagcagatcctgctatgcatgttgcatctgctagtgctctgcttgatttacgaacttgttgttttagtgtagctgccattacaagtggtataaaatttcaaactgtaaaaccaggtaactttaaccaagacttttacgagtttgttaaaagtaaaggcttgtttaaagagggtagtacagttgatttgaaacattttttctttactcaagatggtaatgctgcaattactgattataattattataagtataatttacctactatggttgatattaagcagttattgtttgtattagaagttgtttataaatattttgaaatttatgatggtggttgtataccagcatcacaagttattgttaataattatgataaaagtgctggttatccatttaataaatttggtaaagccagactttattatgaggcattatcatttgaagaacagaatgaaatttatgcatatactaaacgtaatgttctgcccaccttaactcaaatgaatttaaaatatgctatcagtgctaagaatagagctcgcactgtagcaggtgtttctattcttagtactatgacaggccgaatgttccatcaaaaatgtttgaagagtatagcagctacccgaggtgttcctgttgttataggaaccactaaattttatggtggttgggacgatatgttacgtcatcttataaaggatgttgacaaccctgttcttatgggttgggattatcctaaatgtgatcgtgctatgccaaatattttgcgtattgttagtagtttagttttggcccgcaaacatgaattttgttgttcacatggtgatagattttatcgccttgcgaatgaatgtgctcaagttttgagtgaaatagttatgtgtggcggttgctattatgttaagcctggtggtactagcagtggtgatgcaactactgcttttgctaattctgtttttaatatatgtcaggctgttactgctaacgtttgttctcttatggcctgtaatggccataagattgaagatttaagtatacgcaatttacaaaaacgcttatactctaatgtttatcgtacagattatgttgattatacatttgttaatgagtattatgaatttttatgtaagcattttagtatgatgattttgagtgatgatggtgttgtctgttataactctgattatgctagtaagggttatatagctaatataagtgtttttcaacaagttttgtactatcagaataatgtttttatgtctgaatctaaatgttgggttgaaaatgatattactaatggtcctcatgaattttgttcccaacatactatgttggttaagatagatggtgattatgtttatttaccatatccagatccttctagaattctaggagctggttgttttgttgatgatttattgaagactgacagtgttcttttgatagagcgctttgtaagtctagctatagatgcttaccctttagtatatcatgaaaatgaagaataccaaaaagtctttcgtgtatatttagaatatataaaaaaactgtataatgatcttggtactcagatcttagatagttatagtgttattttaagtacttgtgatggtttaaagtttactgaagaatcattttacaagaatatgtatttaaaaagtgccgtgatgcagagtgtaggtgcatgtgttgtttgttcatcacaaacttctttgcgttgtggcagttgtatacgtaagcctttgttatgttgtaaatgttgttatgaccatgttatggcaactaatcataaatatgttttgagtgtctcaccttacgtttgtaatgcacctaactgtgatgtgagtgatgtcaccaaattatatttgggtggtatgtcttactattgtgaaaaccataaaccccattattcatttaagttagttatgaatggtatggtctttggtttgtataaacaatcttgtacgggttcaccttatatagatgattttaataagatagctagttgtaaatggacagaagttgatgattatgttctggcaaatgagtgtattgaacgtttaaagttatttgctgcagaaactcaaaaggcaactgaagaggcttttaaacaaagctatgcttctgctaccattcaagagattgttagtgatagagaagttattttgtgttgggagacaggtaaagttaaaccaccacttaataaaaattatgttttcacaggctaccattttactagtactggtaagacagttttaggtgagtatgtttttgataaaagtgaattaactaacggtgtgtattaccgcgctacaactacttataaactttctataggtgatgtttttgttttaacatcacattctgtagctagtttaagtgcacctacacttgtcccacaagagaactatgctagtataagattttctagtgtttatagtgttccattggtgtttcaaaataatgttgctaattatcagcacattggaatgaaacgttattgcactgttcaaggtccccctggtacgggaaagtctcatcttgctataggtctagctgtttattactacacagcacgtgtagtttatactgctgctagtcatgctgctgtagatgcattgtgtgaaaaagcttataagtttttaaatattaacgattgtacacgtattattcctgctaaagttcgtgtagattgttatgataagtttaaaattaatgataccacttgtaagtatgtttttaccacaataaatgcattaccagagttggttacagatattgttgttgttgatgaagttagtatgcttactaattatgaattgtctgttataaatgctcgtattaaagctaagcattatgtatatattggagatcctgctcaattacctgcaccacgtgtgctgttgagcaagggttctttagaacctaggcacttcaattctattactaaaataatgtgttgtttaggtcctgatatctttttgggaaattgttataggtgtcctaaagaaattgtagaaactgtttcagcattggtttatgataataaactcaaggctaaaaatgataatagttcattatgttttaaagtatattttaagggacagacaacacatgagagttcaagtgctgtaaatattcaacagatatatctaattagtaaatttttaaaagctaatccagtttggaatagtgctgtttttattagtccttataatagtcagaattatgttgctaagcgtgttttaggtgttcaaacacaaactgtagattctgctcaaggttcggaatatgattacgttatatattcacaaacagcagaaacagcccattctgttaatgttaatcgatttaatgttgccataactagagccaagaagggcattttttgtgttatgagtaatatgcaattatttgaatctcttaattttattactctacctttagataaaattcaaaatcaaactttacctcgtttgcattgcacaactaatctttttaaagattgtagtaaaagttgcttaggttatcatccagcgcatgccccctcatttttagcagttgatgataaatataaggttaatgaaaatttggctgtaaatttaaatatttgtgaacctgttttaacatattctcgtttaatatctcttatgggttttaaattagatttgactcttgatggttattctaaattgtttattactaaagatgaagccattaaacgtgttagaggttgggttggttttgatgttgaaggcgctcatgctactcgcgaaaacattggaacaaactttccactgcaaataggtttttcaactggtgtggattttgtagttgaagctactggcttatttgctgagagagattgttatacttttaaaaaaactgtagctaaagctcctcctggtgaaaaatttaaacatttaataccccttatgtcaaaaggtcaaaagtgggatattgttagaattagaattgttcaaatgttatctgattatcttttagacctttctgatagtgtagtatttattacttggtctgccagttttgaacttacttgtttaaggtattttgctaaattaggcagagagcttaattgtaatgtgtgttctaatcgtgctacatgctacaattctagaactggttattatggttgttggcgccatagttatacttgtgattatgtgtataatccacttattgtagatatacaacagtggggttatacaggttctttaactagtaatcacgatataatttgtaatgtacataaaggtgcacatgttgcgtcagctgatgcaattatgactcgttgtttagcaatctatgattgtttttgtaaatctgttaattggaatttagagtatccaataatttctaatgaggtcagtataaatacatcttgtaggttattgcagcgtgtcatgcttaaagctgccatgctatgtaatagatacaacttatgttatgacataggcaatcctaaaggtttagcttgtgtcaaagattatgaatttaaattttatgatgcttttcctgtagccaagtctgttaaacagttattttatgtctatgatgtgcataaagataattttaaagatggtttatgtatgttttggaattgtaatgttgataaatatccatctaattcaattgtttgtagatttgacactcgagttttaaataaattaaaccttcctggatgtaatggtggtagtttgtatgttaataaacatgcattccatactaatccttttactagaactgtttttgaaaatcttaagcctatgccttttttctattattcagatacgccttgtgtgtacgtagatggtttagaatctaaacaagttgattacgttcctttaagaagcgccacttgtatcacacggtgtaatctaggtggagctgtttgttcaaagcatgctgaagaatattgtaactaccttgagtcttataatatagttactacagcaggctttactttttgggtttataagaattttgatttttataatttatggaacacttttactacgttacagagtttagaaaacgtaatatataacttggttaatgttggtcattatgatggacgtacaggtgaattaccttgtgctattatgaatgacaaagttgttgttaagattaataatgtagatactgttatttttaaaaataatacatcatttcctactaatatagctgttgaattgtttacaaaacgtagtatccggcaccaccctgaacttaagattcttagaaatttgaacattgatatttgttggaagcatgtcctgtgggattatgttaaagatagtttgttttgtagttccacttatggtgtttgtaaatacacagatttgaagttcatcgaaaatttgaatatactttttgatggtcgtgacactggcgctttagaagcttttagaaaagcaagaaatggtgtttttattagtactgaaaaattaagtaggttatcaatgattaaaggtccgcaacgagctgatttaaatggtgtgattgtggataaagttggagaactcaaagttgagttttggttcgctatgagaaaagatggtgacgatgttatcttcagccgaacagacagcctatgctcaagccattactggagcccacaaggtaatctaggtggtaatt---------gcgcgggtaatgtcattggtaatgatgctctaacacgttttactatctttactcagagtcgtgtattgtcaagttttgaacctcgctcagatttagaacgggattttattgatatggatgataatctgtttattgctaaatatggtttagaagactatgcatttgatcatatagtttatggtagttttaaccataaagttataggaggtttgcatttgcttataggcttatttcgtaggctaaaaaaatctaatttgttaattcaagagtttttacagtatgattctagtattcattcatattttattactgatcaggagtgtggtagtagtaagagtgtttgtacagttattgatttattattagatgattttgtttctattgttaagtcattaaatttgagttgtgttagtaaagttgttaatattaatgttgattttaaggattttcaatttatgttgtggtgtaatgataataaaattatgactttttatcctaaaatgcaagccactaatgattggaaacctggctattctatgcctgttttgtataagtatttgaatgttccattagagagagtctctttatggaattatggtaaacctattaatttgcctacaggctgtatgatgaatgttgctaagtacactcaattatgtcagtatttgaatactacaacattagctgttcctgttaatatgcgtgttttacatttaggtgcagggtctgataaagaagtagctccaggttctgctgttttaagacagtggttaccatctggtagtattcttgtagataatgatttaaacccatttgttagcgatagtttagttacttattttggagattgtatgactttaccatttgattgtcattgggatttgataatatctgatatgtatgatcctcttactaaaaatattggtgattataatgtgagtaaggatggtttttttacttacatttgtcatttaattcgtgataaattatctttgggtggtagtgtagctataaaaattacagagttttcttggaatgctgatttatataaattaatgagttgttttgcattttggacagttttttgtactaatgtaaatgcttcttctagtgaagggtttttaataggtataaattacctgggtaaatcttcttttgaaatagatggcaatgttatgcatgctaactatttgttttggagaaatagtacaacatggaatggcggtgcttatagtttatttgatatgactaaattttctttgaaattggctggcactgctgttgttaatttaagaccagatcaattaaatgatttagtttattctcttattgaaagaggtaaattattagttcgcgatacgcgtaaagagatttttgttggtgatagtcttgtaaatacttgttag--atct-----------------------------------------------------------------------------------------------------------------------------------------------------------------------------------------------------------------------------------------------------------------------------------------------------------------------------cattaaa-------------------------------------------------------------------------------------------------------------------------------------------------------------------------------------------------------------------------------------------------------------tctaaactatgttaattatttttt----------------------------------------------------------------------------------------------------------------------------------------------------------------------------------------------------------------------------------------------------------------------------tatttttttattt--------------------------------------------------------------------------------------------------------------------ctgtta-----------tggttttaatgaacctc---ttaatgttgtgtctcatttaaaccatgactggtttttatttggtgatagtcgttctgattgtaaccatattaataatttaaaaattaaaaattttgattatttggatattcaccctagtttgtgcaacaatggtaagatttcatctagtgccggtgattctatttttaagagttttcatttcactcgattttataattacactggcgaaggtgatcaaattattttttatgagggtgttaattttaatccttatcatagatttaagtgttttcctaatggtagtaatgatgtatggcttcttaacaaggtaagattttatcgtgccttatattctaatatggccttttttcgttatcttacttttgttgatattccttataatgtttctctttc---taagtttaattct---tgtaaa------------agtgatat---------tttatcacttaacaatcctatttttat------------------------taattattctaag---gaagtttattttactttattaggttgttctctttatttagtaccgctttgccttttt---------------------------------------------aaatctaactttagtcagtactattataacatagatact-ggctctgtttatggtttt---------------------------tctaatgttgtttatcctgatttagactgtatttatatttctcttaaaccaggttcttataaagtttccaccactgcaccttttttatccttacctactaaagctctctgttttgataaatctaaacaatttgtacctgtacaggttgttgattctagatggaacaacgagcgtgcctcagatatttctttatctgttgcatgtcaattgccatattgttattttcgcaattcttctgctaattatgttggcaa---gtatgatattaaccacggtgatagtggttttatttctattttatctggtcttttatataatgtttcttgtatttcatattatggtgtatttttatatgataattttaca---------tccatttggccctattattcttttggtaggtgtcctacatcttctattattaaa---------catccaa------tttgtgtttatgattttttgcctattattttacaaggtattttattatgtttagctttactttttgttgtttttctattattcttgttatataacgataaatctcatta-----------------------------------aatctaaacatgttattaat---tatttttattttgcctacaac------attagctgttataggtgattttaattgtactaattttgc---------------tattaatgataaaaacaccacagttcctcgcataagtgagtatgttgtggatgtttcttatggtttgggtacatattatatacttgatcgtgtttatttaaatactactatattatttactggttatttccctaaatctggtgccaattttagggatctatctttaaaaggtactacatatttgagtactctttggtatcagaaaccctttttatctgattttaataatggtattttttctagagttaagaatactaa---gttgtatgttaataaaactttgtatagtgagtttagtactatagttataggtagtgtttttattaacaactcttatactattgttgttcaacctcata------------------------------------atggtgttttggagattacagcttgtcaatacactatgtgtgagtatcctcatactatttgtaaatctaa------aggtagttctcgtaatgaatcttggc---attttgataaatctgaacctttgtgtctgttcaagaaaaattttacttataatgtttctacagattggttgtattttcatttttatcaagaacgtggcactttttatgcttattatgctgattctggcatgcctactacttttttatttagtttgtatcttggtactcttttatctcattattatgttttgcctttgacttgtaatgctatatcttctaatactgataatgagactttacaatattgggtcacacctttgtctaaacgccaatatcttcttaaatttgacaaccgtggtgttattactaatgctgttgattgttctagtagtttctttagcgagattcaatgtaaaactaaatctttattacctaatactggtgtttatgacttatctggttttactgttaagcctgttgcaactgtacatcgtcgtattcctgatttacctgattgtgacattgataaatggcttaacaattttaatgtaccctcacctcttaattgggaacgtaaaattttttctaattgcaactttaatttgagtactttgcttcgtttagttcatactgattctttttcttgtaataattttgatgaatctaagatatatggtagttgttttaagagtattgttttagataaatttgccatacccaactccagacgatctgatttgcagttgggcagttctggttttctgcaatcttctaattataaaattgacactacttctagttcttgtcaattgtattatagtttgcctgcaattaatgttactattaataattataatccttcttcttggaatagaaggtatggttttaataa------------------ttttaatttgagctct---------------catagtgttgtttactcacgttattgtttttctgttaataatactttt---------------------tgtccttgtg------------------ctaaaccttcttttgcttcaagttgcaagag---------------tcataaaccaccttctgcttcctgtcctattggtactaat------tatcgttcttgtgagagtac------------------------------tactgtactcgaccacactgactggtgtaggtgttcttgtttacctgatcctataa-------------ctgcttatgaccct------------aggtcttgttctcaaaaaaagtctctggttggtgttggtgaacattgtgcagggttcggtgttgatgaagaaaagtgtggtgtattggatggatcatataatgtttcttgtctttg------------------------------------------------tagtactgatgcctttctaggttggtcttatgacacttgcgtcagtaacaaccgttgtaatattttttctaattttattttaaatggtatcaatagtggtaccacttgttctaatgatttattgcagcccaatactgaagtttttactgatgtttgtgttgattacgacctttatggtattacaggacaaggtatttttaaagaagtttctgctgtttattataatagttggcaaaatcttttgtatgattctaatggcaacattattggttttaaagattttgttactaataaaacatataatattttcccttgttatgcaggaagagtttctgctgcttttcatcaaaatgcttcctctttggctttactttatcgtaatttaaaatgtagctatgttttgaataat---atttctttagctactcagcca------tat---tttgatagttatcttggttgcgtttttaatgctgataatttaactgattattctgtttcttcttgtgctcttcgcatgggtagtggtttttgtgttgattataactcaccttcttcttcct------cttcgcgtcgtaaacgtagaagt------------atttctgcttcttatcgttttgttacttttgaaccctttaatgtcagttttgttaatgacagtattgagtctgtgggtggtctttatgagatcaaaattcccactaactttactatagttggtcaagaggaatttattcaaactaattctcctaaagttactattgattgttctttatttgtctgttctaattatgcagcttgccatgacttattgtcagagtatggcactttttgtgataatattaatagtattttagatgaagttaatggtttacttgatactactcaattgcatgtagctgatactcttatgcaaggtgtcacacttagctccaatcttaatactaatttgcattttgatgttgataatattaattttaaatccctagttggatgtttaggtccacactgcgg------------------ttcttcttct---------cgttctttttttgaagatttattgtttgacaaagttaaactttcagatgttggttttgttgaagcttataacaattgtactggtggtagtgaaattagagatcttctttgtgtacaatcctttaatggtattaaagttttgcctcctattttgtctgaatctcaaatttctggttacaccacagccgctactgttgctgctatgtttccaccatggtcagcagcagctggcataccattttctcttaatgtacaatatagaattaatggtttgggtgttactatggatgttcttaataaaaatcaaaagttgatagctactgcttttaataatgctcttctttctattcagaatggttttagtgctaccaactctgcacttgctaaaatacaaagtgttgttaattctaatgctcaagcacttaatagtttgttacagcaattatttaataaatttggtgcaattagttcttctttacaagaaattttatctcgtctcgatgctttagaggctcaggttcagattgataggcttattaatggtcgtttaactgctttaaatgcttatgtctctcaacagcttagtgatatttctcttgtaaaatttggtgctgctttagccatggagaaggttaatgagtgtgttaaaagtcaatctcctcgtattaatttttgtggtaatggtaatcatattttgtcattagttcaaaatgctccttatggtttgttgtttatgcattttagttataaacctatttcttttaaaactgttttagtaagtcctggtttgtgtatatcaggtgatgtaggtattgcacctaaacaagggtattttattaaacataatgatcattggatgttcactggtagttcttactattatcctgaa-ccaatttc--agataaaaatgttgtttttatgaatacttgttctgttaattttactaaagcgcctcttgtttatttgaatcattctgtaccaaaattgtctgattttgaatctgagttatctcattggtttaaaaatcaaacatccattgcgcctaatttgactttaaatcttcatactattaatgctacttttttagatttgtattatgagatgaatcttattcaagagtctattaagtctttgaataatagttatatcaatcttaaagatataggtacatatgaaatgtatgtaaaatggccttggtatgtttggctactaatttctttttcatttataatattccttgtattgctcttttttatatgttgttgtactggttgtggttctgcatgttttagtaaatgtcataattgttgtgatgagtatggtggtcatcatg---attttgttatcaaaa------catctcatgatgattagaat-------------------------------------------------------------------------------------------------------------------------------------------------------------------------------------------------------------------------------------------------------------------------------------------------------------------------------------------------------------------------------------------------------------------------------------------------------------------------------------------ctcttgtcagatc------------------------------------------------------------------------------------------------------------tcattaaatctaaactttattt-------------------------------------------------------------------------atggacgtttggagacctagctacacacattctcttgttattagagaatttggtgttacaaaccttgaagatttgtgtctaaagtataattactgtcaacctattgttggttactgtattgtacctttaaatgtttggtgtcgcaagtttggcaaatttgcttctcactttacattacgtagtcacgatatttcc---catagtaataattttggtgttgtaactagttttactacttatggtaatactgtttctgaggctgtgtctagattagttgaatcagcttctgaatttattgtttggcgtgcagaggcacttaataagtatggttgatt---tatttttcaatgatactgcttggtacataggacagattttagttttagttttattttgtcttatttctttaatctttgttgttgcttttttagcaactattaagctttgtatgcaactttgtggtttttgtaatttctttattatttcaccttcggcttacgtttataaaagaggtatgcagttgtataagtcttatagtgaacaagttataccacccacttca------gattatttaatctaa-atctaaacattatgaataaatcttttt------------------ttcctcaatttacttctgatcaagctgttacattcttaaaagaatggaatttctctttgggtgtaatactactttttattactatcatattgcagttcggttatacgagccgtagtatgtttgtttattttatcaagatgattattctttggcttatgtggccattgactatcaccttgactatatttaattgtttttatgctttgaataatgcttttcttgcattttctatagtgtttactattatttctattgttatatggattctttattttgttaatagtattcggctttttattagaactggcagttggtggagttttaatccagagaccaataatcttatgtgtattgatatgaaaggcaagatgtttgttaggccagttattgaggactatcacacattaactgctactgttatccgtggtcatcttta-tatac-agggtgtcaaacttggcactggttatactctttcagatttgcccgtatatgttactgtagctaagg--tgcaagtactttgtacatataaacgtgcctttttagataagttagat---gttaatagtggttttgctgtttttgttaagtctaaagttggtaactatcgtttaccgtcta---------------------------------------------gtaaacctagtggtatggatactgccttgttaagagcttaaatctaaactat-taggatgtcttatactcccggtcatt---atgctggaagtagaagctcctctggaaatcgttcag------gaatcctcaagaa---aacttcttgggctgaccaatctgaacgaaattaccaaacctttaatagaggcagaaaaacccaacctaaattcactgtgtctactcaaccacaa------ggaaatactatcccacattattcctggttctccgggatcactcaatttcaaaaaggtagagactttaaattttcagatggtcaaggagttcccattgctttcggagtacccctttctgaagcaaaaggatattggtatagacacagccggcgttcttttaaaacagctgatggtcaacaaaagcagttgttaccgagatggtatttctactatctcggtaccggcccatatgccaatgcatcctatggtgaatccctcgaaggggtcttctgggttgctaatcaccaagctgacacttctactccctccgatgtttcgtcaagggatcctactactcaagaagctatccctactaggtttccgcctggtacgattttgcctcaaggctattatgttgaaggctcaggaaggtctgcttctaatagtcgaccaggttcacgttctcaatcacgtggacccaataatcgttcat---taagtagaagtaattctaattttagacat------------tcagattctatagtaaaacctgatatggctgatgagattgctaatcttgttttagccaagcttggtaaagaatcta---aacctcagcaagtcactaagcaaaatgccaaggaaattaggcataaaattttaacaaaacctcgccaaaagcgaactcctaataaacattgtaatgttcaacagtgttttggtaaaagaggaccttctcaaaattttggtaatgctgaaatgttaaagcttggtactaatgatcctcagtttcctattcttgcagaattagctcctacaccaggtgcttttttctttggttctaaattagacttggttaaaagaga------ttc---cgaggctgactcacctgttaaagatgtttttgaacttcattattctggttctattaggtttgatagtactttaccaggctttgagacaattatgaaagttcttgaagagaatttaaatgctta---tgttaattctaatcagaacactgattctgattcg------------ttgagttctaaacctcagcgtaaaagaggtgttaaacaattaccagaa------cagtttgactctcttaatttaagtgctggta---------------ctcagcacatttcaaat---gattttactcctgaggatcatagtttacttgctact---cttgacga---------tccttatgt------agaaga------ctctgttgcttaatgagaatgaatcctaattcgaaactaggtgg-taacccctcgcta-ttattcggaataggacactctctatcagaatgaat-tcttgctgtaataacagatagagtaggttgttacagactatatattaattagtagaaattttatatttagacatttgattgttagagtag-ttataaggt-------ttagctgtagt-------ataaacg-cctccgggaagagctatcaattgta--gtgtttaatatatatattagtatatgattgaaattaattatagccttttggaggaattac--------------------------------------------------------------------------------------------
>DQ415902_HumanHKU1_China_2005-02-
------------------------------------------------------------------------------------------------------------------------------------------------------ga-gcg--------------------attg------------------------------------------acgttcgt--ac--cgtctatcagcttac--gatctcttgtcagat--ctca-----ttaa--atctaaacttttta--aaca--------agattccctgtt-atccatgcttgtgagtg-----tggtttaatcataatcttgt--attttactttccacacttttcatctctctgccagtgacgtgttggttgtcctca----g------------cgtccctcccataggtcgcaa---------------------tgattaaa---accagcaaatacggtctcggcttcaagtgggcgccagaatttcgttggctgcttccggatgcagcggaggagttggctagtcctatgaagtcagatgagggtgggttatgcccctctactggtcaagcgatggaaagtgttggatttgtttatgataatcatgtgaagatagattgtcgctgcattcttggacaagaatggcatgtgcagtcaaatcttatccgtgatatttttgttcatgaagatctacatgttgtagaagttctaactaaaacagccgtaaagtccggtacggcaattttaattaaatcacctttgca---------------------tagcttgggtggttttcctaaagggtatgttatgggcttgtt---------ccgttcatacaagactaaacgtt------------------atgttgtacatcatctttctatgactacatctactactaatttt------ggtgaagattttttgggttggattgtaccttttggttttatgccatcttatgttcacaaatggtttcaattctgtaggttgtatat-----------tgaagagagtgatttaataatttcaaattttaa--------------------------------atttgatgattatgattttagtgtagaagatgcttatgctgaggttcatgctgagcctaaaggtaaatattcacaaaaagcttatgctttacttagacaatatcgtggtattaaacccgtactttttgtagaccagtatggttgtgactattctggtaaattagcagattgtcttcaagcttatggtcattattctttgcaagatatgagacaaaagcagtctgtatggcttgccaattgtgactttgatattgtagtggcttggcatgtagttcgtgattcacgatttgttatgcgcctgcagactatagctactatttgtggtattaaatatgttgcacaacctacagaagatgtagtagatggagctgtagttatacgtgaacctgtacatttattatctgctgatgcaatagttttaaagcttcctagtttgatgaaagttatgactcatatggatga---------tttttctattaaatctatatacaatgttgatttgtgtgattgtggttttgttatgcagtatggttatgtagattgttttaatgataattgtgatttttatggttgggtttcaggtaatatgatggatggtttttcttgtccattgtgttgtacagtttatgactctagtgaagttaaagcccaatcatctggtgttattcctgagaatcctgtgttatttactaatagtac------------tgatactgttaaccctgattcttttaatttgtatggttattctgttacaccatttggttcttgtatatattggtcaccgcgtcctggattgtggattcctatcattaaatcttcagtcaagtcttatgatgatttggtttattcaggtgtagtaggttgtaaatctattgttaaagaaactgctcttattactcatgcactttacttagattatgttcaatgtaagtgtggtaa------tcttgaacaaaatcatattcttggtgttaataattcttggtgtaggcaactgttgcttaatagaggtgattataatatgcttttaaaaaatattgacttgtttgttaagcgtcgtgctgattttgcttgcaag---tttgcagtttgtggagatggttttgtaccttttttactagatggtttaattccccgtagttattatcta---------attcagagtggtattttctttacatctttgatgtctcaattttcacaagaagtttctgatatgtgtttaaaaatgtgtattttgtttatggacagagtttcagttgctacattttatatagagcattatgttaataggttggttactcaatttaagtta-ttgggtactacacttgttaataaaatggttaattggtttaataccatgttagatgctagtgcacctgctacaggctggcttctttaccaattattgaatggtctttttgtagtatctcaagccaactttaattttgttgctttaatacctgattatgctaaaattttagttaataaattttacactttttttaagttattattagagtgtgttacagttgatgttttaaaagatatgcctgttcttaaaactattaatggtttagtttgtattgtaggcaataagttttataacgttagtacagggttaattc---------------------------ctggttttgttttaccatgtaatgcacaggaa---------caacaaatttatttttttgaaggcgttgcagaatctgttatagtagaagatgatgttattgagaatgtcaaatcttctttatcatcttatgagtattgtcaaccacctaaatctgtagaaaaaatttgtattatagataatatgtacatgggtaagtgtggtgataaatttttccctattgtcatgaatgataaaaatatttgtcttttagatcaggcttggcgttttccatgtgcaggtagaaaagttaattttaacgagaaacctgttgttatg---------gagattccgtctttgatga---cagttaaggttatgtttgatttagattctacttttgatgatattttaggtaaagtttgttcagaatttgaagtagaaaagggtgttactgtagatgattttgtcgctgttgtttgtgatgctatagagaatgctttaaactcttgtaaagatcatccagtggttggttatcaagttcgtgcatttttaaataaacttaatgagaatgttgtttatttatttgatgaggctggtgatgaagcaatggcctctcgtatgtattgtacttttgctattgaggatgttgaagacgttgtcag---tagtgaagctgttgaagatactattgatggtgtcgttgaagacactat---t------------------------------------------------------------aatgacgatgaagatgttgttactggtgacaatgacgatgaagatgttgtt---------------------------------------------------------------------a---------------------------------------------------------------------------------------------------------------------------------------------------------------------------ctggtgacaatgacg------------------------------atgaagatgttgttactggtgacaa------------------tgacgatgaagatgt------------------------------------------------------------tgttactgg------------------------------------------------------------------------------------------tgacaatgacgatgaagatgttgttactggtgacaa----------------------------------------------------tgacgatgaagatgttgttactggtgaca---atgacgatgaagatgt--------------------------------------------------------------------------------------------------tg------------------------------------------------------------------------------------------ttact------------------------------------------------------------------------------------------------------------------------------------------------------ggtgacaatgacgatgaagatgttg---------------------------------------------------------------ttactggtgacaatgacgatgaagatgtt--------------------------------------------------------------------------------------------------------------gttactggtgacaatg---------------------------------------------------------------------------------------------------------------acgatgaagatgttgttact-----------------------------------------------------------ggtgacaat--------------gacgatgaagatgttgttactg--------------------------------------------------------------------gtgacaatgacgatgaagatgttgttactggt---------------------------------------------------------------------------gacaatgacgatgaagagattgttactggtgacaatg---------------------------------------------------------atgaccaaattgttgttactggtgatgatgtagatgatat-----------------------------tgaaagtgtctatgattttgatactta---taaagctctttt--------------------------------------------------------------------------------------------------------agtttttaatgatgtctataatg----------------------------atgctttgtttgttagttatggttctagtgttgaaacagaaaca-------------------------------------------------------------------------------------------------------------------------------------------------------------------------------------------------------------------------------------------------------------------------------------------tattttaaagttaatggtttatggtcacctactattacacatactaactgttggttgcgttctgtgttacttgtaatgcagaaattaccttttaagtttaaggatttagctattgaaaatatgtggttatcttataaggtgggttataatcaaagttttgttgattatttactgaccactattcctaaagctattgttttgcctcaaggtggttatgtagctgattttgcttattggtttttaaaccagtttgatattaatgcgtatgctaattggtgttgtttaaaatgtggtttttcttttgatttaaatggtttggatgctgtgtttttttatggagatattgtgtctcatgtttgtaag---tgtggacataatatgactttaatagcagcggacttaccttgtacattacatttttcattatttgatgacaatttttgtgctttttgcacccctaaaaaaatttttattgctgcatgtgctgtggatgtaaacgtttgtcattctgtagctgttataggtgat---------gaacaaatagatggtaagtttgttactaaatttagtggtgataaatttgattttatagtaggttatggaatgtcatttagtatgtcttcttttgagttagctcaattgtatggtttgtgtataacacctaatgtatgttttgttaaaggtgatattataaatgttgctagacttgttaaagctgatgttattgttaaccctgctaatgggcatatgctccatggtggtggagttgcaaaagctatagctgtagctgcaggtaaaaaattttctaaagaaactgctgctatggttaaatctaaaggtgtttgccaagtaggagattgttatgtttctaccggtggtaaattatgtaaaacaattcttaatattgtaggtcctgatgctagacaagat---ggaagacaatcttatgttttgttagcacgtgcttataagcatcttaataattatgattgttgtttgtctactctcatatcggctggtatatttagtgttcctgctgatgtgtcattaacttaccttctaggtgttgttgataaacaagttatccttgttagtaataataaagaagattttgatattattcaaaaatgtcaaattacttcagttgttggtactaaagcattggctgttagattaactgctaatgtaggccgtgttattaaatttgagacagatgcatacaaacttttcttgagtggtgatgattgttttgtttcaaattcttctgttatacaagaagttttattgcttcgtcatgatatacaattgaataatgacgttcgtgattatttgttgtctaagatgactagtcttcccaaagattggcgtcttatcaataaatttgatgttattaacggtgttaaaactgttaagtattttgagtgtcctaattctatttatatatgtagtcagggtaaagactttggttatgtatgtgatggttctttttataaagcaactgttaatcaagtttgtgttttattagctaagaagatagatgttttgcttactgtagatggtgttaattttaaatctatttctcttactgtaggtgaagtttttggtaaaatacttggtaatgttttctgtgatggcattgatgttactaagttaaagtgtagtgatttttatgccgataaaattttatatcagtatgaaaatttgtctttagctgatatttctgctgtacaaagttcatttgggtttgatcagcaacaattgcttgcttactataat---tttttaacagtatgtaaatggtctgtagttgttaacggtccatttttttcttttgaacagtctcataataattgttatgtgaatgtagcttgtcttatgttgcagcatattaatcttaaatttaataaatggcagtggcaggaagcatggtatgaatttcgtgctggcagaccacataggttagttgctcttgttttagctaaaggtcattttaaatttgatgaaccatcagatgctactgattttattcgtgttgttttgaaacaagctgatttatcaggtgcaatttgtgaattagaacttatttgtgattgtggtattaaacaagaaagtcgtgttggtgttgatgctgttatgcattttggtacattagcaaagactgatctttttaatggttataagattggctgtaattgtgcaggtagaattgttcattgtactaaattgaatgtaccatttttgatttgttctaatactcctctgagtaagga------tt---tacctgatgatgttgttgcagctaacatgtttatgggtgtaggtgtaggccattatacacatttgaaatgtggttcaccttaccaacattatgatgcttgtagtgttaaaaaatatacaggtgttagtggttgtttaactgactgcttgtatctt------------aaaaatttaacccagacttttacatctatgttgactaattattttttggatgatgttgaaatggttgcttataaccctgatctttcacaatattattgtgataatggtaagtattatacaaaacctattataaaggctcagtttaaaccatttgctaaagttaacggtgtttatactaactttaagttagttggacatgatatttgtgctcaattgaatgataagttaggttttaatgtagatctgccgtttgttgagtacaaagtaacagtctggcctgtagctactggtgatgttgttttggcatctgatgatttatatgttaaacgttattttaaaggatgtgaaacttttggtaagcctgttatttggctttgtcatgatgaagcatcattgaattctcttacttattttaataaacctagttttaaatctgaaaatagatatagtgttttgtctgttgat------------------------------------------tctgtatctgaggagtcacaa-ggtaatg---------------------------------------------------tggttacttctg----------------------ttatggaatcgcag---------------------------------------attagtactaaagaggttaagttaaagggtgttagaaagactgttaaaatagaagatgctattattgttaatgatgaaaatagttctattaaggttgttaaaagtttatctttagttgatgtttgggatatgtatttgacaggttgtgattatgttgtttgggttgctaatgaattgtcacgcctagttaaatcaccaacagttagggaatatatacgatatggtattaaacctattactatacctatagatttgttatgtttaagagatgataatcaaa---ctcttttagttcctaaaatttttaaagcaagagctatagaattttatggttttttgaagtggttgttt---------------atttatgtttttagtttattacattttacaaatgataaaaccattttttatactacagaaatagcttctaagtttacttttaatttgttttgtttggctcttaaaaatgcttttcagacatttagatggagtatatttataaaaggttttcttgttgtagccactgtgtttttgttttggtttaattttttgtatataaatgttatttttagtgatttttatcttcctaatattagtgtttttcctatttttgtgggaagaattgttatgtggataaaggctacttttggtttggttacaatttgtgatttttattctaag------ttaggtgtaggttttacaagtcatttttgtaatggtagttttatatgtgaattgtgttattctggttttgatatgttggatacatatgcagctatagattttgttcagtatgaagtagatagacgtgttttatttgattatgttagtttagtcaaattaattgttgaactcgttattggttattcattatatacagtatggttttatccattattttgtcttattggtttacaattatttactacatggttgcctgatttgtttatgttagaaactatgcattggttgattagatttattgtgtttgtagctaatatgttacctgcttttgtcttgttgcggttttatatagttgttactgctatgtataaagtagttggttttattaggcatattgtctatggttgtaataaagctggttgtttattttgttataaacgaaattgtagtgttcgtgttaagtgtagtactattgttggtggtgtaattcgttattatgatattactgctaatggtggtactggtttttgtgttaaacatcaatggaattgttttaattgccattcttttaaaccaggtaacacttttataactgtagaagctgctatagaactttctaaagagcttaaacgacctgtaaacccaactgatgcttcacattatgtagttactgatattaagcaagttggttgtatgatgcgtttgttctatgatagagatggacagcgtgtttacgatgatgttgatgctagtttatttgtagatattaataatctgttacattctaaagttaaagttgttcctaatttgtatgtagttgtagtagagagtgatgctgatagagctaattttctgaatgctgttgtgttttatgcacaatcattgtataggcctatattacttgtagacaaaaagttaattactacagcttgtaatggtatctctgtaacccagactatgtttgatgtttatgttgatacttttatgtctcatttt---gatgttgatagaaagagttttaataattttgttaacattgctcatgcttctcttagagagggtgtgcaattagaaaaggttttagatacttttgtgggatgtgta---cgtaaatgttgttccattgattcagatgttgaaacaagatttattactaaatctatgatatctgcagtagctgctggtttggaatttactgatgaaaattataacaatttggtacctacatatttaaagagtgataatattgtagctgcagatttaggtgttcttatacagaatggtgctaagcatgtacagggtaatgttgctaaggcagctaatatttcttgtatatggtttattgacacttttaatcaacttactgctgatttacagcataaattaaaaaaagcatgtgttaaaactggcttgaagttaaaattgacttttaataagcaagaggcaagtgttcctattcttacaacacccttttcacttaaaggaggtgttgtattgagtaattt---------------------------------------------------------------------------gttatatatattattttttattagtttaatctgttttatattattgtgggctttactgcctacatatagtgtttataagtctgatattcatttgcctgcttatgctagttttaaagttattgataatggtgttgttagagatatttcagttaatgatttatgttttgctaataaatttttccaatttgatcaatggtatgagtccacttttgggtctttttactatcataattctatggattgccctattgtagtggcagttatggatgaagatattggttctactatgtttaatgttcctactaaagttttgagacatggctttcatgttttacattttctaacttatgcatttgctagtgatagtgttcagtgctatacaccacatattcagatttcttataatgatttttatgctagtggttgtgttttatcatctttgtgtactatgtttaaaagaggtgatggtacaccacatccttattgttattcagatggtgttatgaagaatgcttctttgtatacatctttggttccacatacacgttatagccttgctaattctaatggttttataagatttcctgatgttattagtgaaggtattgtacgtattgtaagaacgcgctctatgacttattgtagagtgggtgcatgtgaatatgccgaagagggtatatgttttaattttaatagttcttgggttttgaataatgattattatagaagtatgcctggaactttttgtggtagagatctttttgatttgttttatcaatttcttagtagtttaattcgtcctatagatttcttttctcttactgctagttctatttttggagctatattggctatagtcgttgtcttggttttttattatttaataaaacttaagcgtgcttttggagattatactagtgttgtagttataaatgttattgtttggtgtattaattttcttatgctttttgtttttcaagtttatcctatttgtgcatgtgtttatgcttgtttttatttttatgtaacattgtattttccttctgaaattagtgtaattatgcatttgcaatggattgttatgtatggtgctataatgcctttttggttttgtgtcacatatgtagctatggttattgcaaaccatgttttatggttattttcatattgtaggaaaattggtgttaatgtatgtaatgatagtacatttgaagaaacatctcttactacttttatgattactaaagattcttattgtagattaaagaattctgtttctgatgttgcttacaatagatatttgagtttgtataataagtatcgttactatagtggtaaaatggatactgctgcctatagagaagcggcgtgttctcagttagctaaagctatggaaacatttaatcacaataatggtaatgatgtcttataccaacctcctacagcatctgtttctacatcttttttgcaatcaggtattgtaaagatggtatctcctacgtcaaaaattgaaccttgtattgttagtgttacttatggtagtatgactttgaatggtttatggttagatgacaaagtttattgtcctcgtcatgttatatgtttatcctctaatatgaatgaacctgattattctgccttattatgtagagttactctaggtgattttactataatgtctgggcggatgagtttaacagttgtgtcttaccagatgcagggctgtcaacttgttttgacagtctctttacaaaatccttacactccaaaatatacttttggtgttgttaaacctggtgaaacttttactgttttagctgcgtataatggccgaccacaaggggcatttcatgttactatgcgtagtagttatactattaaaggttcttttttgtgtgggtcatgtggatctgttggttatgtattaacaggtgatagtgttaagtttgtatatatgcatcaattagagctcagtactggttgtcacactggcactgattttactggtaatttttatggtccatatagagatgctcaagttgtacagttgccagttaaggactacgtccaaactgttaatgttattgcttggctctatgcagctatacttaataattgtgcttggtttgtacaaaatgatgtttgttctattgaagattttaatgtttgggctatgacaaatggttttagccaagtaaaagcagatcttgttttagatgctttggcttcaatgacaggtgtttctattgaaactttattggctgctattaagcgtctatatatgggatttcaaggtcgtcaaatactaggaagttgtacttttgaagatgaattggcaccttctgacgtttatcaacaattggctggtgttaaattgcaatctaaaacaaaaagatttattaaagaaacaatttattggattttgatatctacatttttgtttagttgtataatttctgcatttgttaaatggactatatttatgtatattaatacacatatgattggtgttacattatgtgtactttgttttgttagttttatgatgttactagttaaacataagcatttttatttgactatgtatataattcctgtactctgtaccttgttttatgtaaattatttagttgtttataaggaaggttttagaggtcttacttatgtctggctctcatattttgttcctgctgtgaattttacttatgtttacgaagtattttatggttgtattttatgtgtttttgctatttttataactatgcatagtattaatcatgacattttttctttgatgtttttggttggtagaatagttactttaatttctatgtggtattttgggtcgaatttagaagaggatgttttgttatttattacagcctttttaggtacttatacatggaccactattttgtcattagctatagcaaaaattgttgctaattggttgtctgttaatatattttattttacagatgtaccttatattaaattgattcttttgagttacttatttatagggtatattttatcttgttattggggatttttctctcttttaaacagtgtttttagaatgcctatgggtgtttataattataaaatttctgttcaagaattgcgttatatgaatgctaatggcttacgtccaccccgtaatagttttgaggctattttgttaaatttaaaactgcttggaataggtggcgtgccagttattgaagtttctcaaattcaatcaaaattgactgatgtgaaatgtgctaatgttgttttgttaaattgtttacagcatttgcatgttgcttctaattctaggttgtggcagtattgtagtattttacataatgaaatactatctacttcagatttaagtgtagcttttgataagcttgctcaattattgattgttttattcgccaatcctgctgcagttgatactaagtgtcttgcaagtatagatgaagttagcgatgattatgttcaagatagtactgttttgcaggctttgcaaagtgagtttgtaaatatggctagttttgttgaatatgaagtcgcaaagaaaaatttggctgatgctaaaaatagtggttctgttaatcaacaacagataaaacagttagaaaaagcatgtaatatagctaagtctgtgtatgaacgcgataaagctgtagctcgcaaactggaacgtatggcagacctagcacttactaacatgtataaagaggctcggattaatgataagaagagtaaagttgtttccgctttgcagacaatgctttttagcatggttcgtaaattggataatcaggctttaaattctattctggataatgctgttaaaggttgtgtacctttgaatgctattccagcgctggctgctaatactttaactataataataccagataaacaagtttttgataaagttgttgataatgtttatgttgcatatgctggtagtgtatggcatatacagactgttcaagatgctgatggtattaataaacagttaactgatattagtgttgattctaattggcctcttgttattattgctaacaggtataatgaagttgctaatgctgttatgcagaataatgagttgatgcctcataaattaa-aaatacaagttgttaatagtggttctgatatgaattgtaacattcctactcaatgttattataataatggtagtagtggtagaatagtttatgctgttcttagtgatgttgatggtcttaagtatactaagataataaaagatgatggaaattgtgttgttttagagcttgatcctccttgtaaattttctatacaagatgttaagggacttaaaattaagtatctttattttattaaaggatgtaacactttagctagagggtgggttgttggtactttatcttcaacaattagattgcaggctggtgttgctactgagtatgcagctaattcttctatactttcattatgtgcattttctgtagatcctaagaaaacttatttagattatatacaacaaggtggtgtacctataattaattgtgttaaaatgctctgtgatcatgctggtactggtatggctattactattaaacctgaggctactattaatcaagattcttatggtggtgcctcagtttgtatttactgccgtgcccgtgtagagcatccagatgtagatggtttgtgtaaattacgtggtaaatttgtacaagtccctttgggtataaaagatcctattctctatgtgttaacacatgatgtttgtcaagtttgtggattttggagagatggcagttgttcctgtgtaggttcaggtgtcgctgttcaatctaaagatttaaattttttaaacgggttcggggtactagtgtgaatgcccgtctagtaccctgtgctagtggtttatctactgatgttcaattaagggcatttgatatttgtaatactaatagagctggtataggtttatattataaagtgaattgttgccgttttcagcgtatagatgacgacggtaataaattggataagttctttgttgttaaaagaactaatctagaagtttataataaagagaaaacttattatgagttgactaaaagttgtggtgttgtggctgaacatgatttctttacatttgatattgatggtagtcgtgtgccacatatagttcgtaagaacctctcaaagtatactatgttagatctttgctatgcattgcgccattttgattgtaatgattgttcagtattgtgtgaaattctttgtgagtatgctgattgtaaagaatcctacttttctaagaaagattggtatgattttgttgaaaatcctgatattattaatatttataaaaaattaggccctatttttaatagagctttacttaatactgtcagttttgcagatactttagtaaaagtaggtttagttggtgttttaactttagataatcaagacttgtatggtcaatggtatgattttggtgattttatacaaacagctccaggttttggtgtggcagttgcagattcttactattcttatatgatgcctatgttgactatgtgtcatgtattagattgtgaattatttgttaatgatagttatagacaattcgatcttgtacagtatgattttactgattataagttagaattgtttaataagtattttaagtattggggtatgaagtatcatcctaatactgtggattgtgataatgataggtgtattattcattgtgctaattttaatatattatttagtatgatcttacctaatacttgttttggtcctcttgttagacaaatttttgtagatggtgttccgtttgttgtttcaattggttaccattataaagagttaggtgtagttatgaacttggatgttgacacacaccgctatcgtttgtctcttaaagacttacttctttatgcagcagatcctgctatgcatgttgcatctgctagtgctctgcttgatttacgaacttgttgttttagtgtagctgccattacaagtggtataaagtttcaaactgttaaaccaggtaattttaaccaagatttttatgagtttgtcaaaagtaaaggcttgtttaaagagggtagtacagttgatttgaaacactttttctttactcaagatggtaatgctgcaattactgattataattattataagtataatttacctactatggttgatattaagcagttattgtttgtattagaagttgtttataagtattttgaaatttatgatggtggttgtataccagcatcacaagttattgttaataattatgacaaaagtgctggttatccatttaataaatttggtaaagctagactttattatgaggcattatcatttgaggagcagaatgaaatttatgcatatactaaacgtaatgtgttgcccactttaactcaaatgaatttaaaatatgctattagtgctaagaatagagctcgtactgttgcaggtgtttccattcttagtactatgacaggtcgaatgtttcatcaaaaatgtttgaagagtatagcagctactcgtggtgttcctgttgttataggaactactaaattttatggtggctgggatgatatgttacgccatcttataaaggatgttgacaaccctgttcttatgggttgggattatcctaaatgtgatcgtgccatgccaaatattttgcgtattgttagtagtttagttttggctcgtaaacatgaattttgttgttcacatggtgatagattctatcgccttgcgaatgaatgtgctcaagttttgagtgaaatagttatgtgtggcggttgctattatgttaagcctggtggtactagcagtggtgatgcaaccactgcttttgctaactctgtttttaatatatgtcaagctgttactgctaatgtttgttctcttatggcttgtaatggccataagattgaagatttaagtatacgcaatttacaaaaacgcttatactctaatgtttatcgtacagattatgttgattatacatttgttaatgagtattatgaatttttatgtaagcattttagtatgatgattttgagtgatgatggtgttgtttgttataactctgattatgctagtaagggttatatagccaatataagtgtttttcaacaagttttgtactatcagaataacgtttttatgtctgaatctaaatgttgggttgaaaatgatattactaatggtcctcatgaattctgttcacaacatactatgttggttaagatagatggtgactatgtttatctaccctatccagacccttctagaattttaggagctggttgttttgttgatgatttattgaagactgacagtgttcttttgatagagcgctttgtaagtctagctatagatgcttaccctttagtacaccatgaaaatgaagaataccaaaaagtttttcgtgtatatttagaatatataaaaaaactatataatgatcttggtaatcagatcttagatagttatagtgttattttaagtacttgtgatggtttaaagttcactgatgaatcattttataagaatatgtatttaaaaagtgccgtgatgcagagtgtaggtgcatgtgttgtttgttcatcacagacgtctttgcgttgtggcagttgtatacggaagcctttgttgtgttgtaaatgttgctatgatcatgttatggcaaccaatcataaatatgttttgagtgtttcaccttatgtgtgtaatgcacctaactgtgatgtgagtgatgtcaccaaattatatttgggtggtatgtcttattattgtgaaaaccataaacctcattattcatttaagttagttatgaatggtatggtctttggtttgtataaacaatcttgtacaggttcaccttatatagatgattttaataagatagctagttgtaaatggacagaagttgatgattatgttctggcaaatgagtgtattgaacgtttaaagttatttgctgcagaaactcaaaaggcaactgaagaagcttttaaacaaagctatgcttctgctactattcaagagattgttagtgatagagaaattattttgtgttgggagacaggtaaagttaaaccaccacttaataaaaattatgttttcactggctatcattttactagtactggtaagacagttttaggtgagtatgtttttgataaaagtgaattaactaatggtgtttattatcgcgctacaactacttacaaactttctataggtgatgtttttgtcttaacatcacattctgtagctaatctaagtgcacctacacttgttccacaagagaactatgctagtataagattttctagtgtttatagcgttcctttgctgtttcaaactaatgttgctaactatcagcacattggaatgaaacgttattgcactgtacaaggtcctcctggtacgggcaagtctcaccttgctataggtttagctgtttattactatacagcacgtgtagtttatactgctgctagtcatgctgctgtagatgcattgtgtgaaaaagcttataagtttttaaatattaatgactgtacacgcattatacctgctaaagttcgtgtagattgttatgataagtttaaaattaatgatactacttgtaagtatgtttttactacaataaatgcattaccagagttagtcacagatattgttgttgttgatgaagttagtatgcttactaattatgaattgtctgttataaatgctcgtgttaaagctaaacattatgtatatattggagatcctgctcagttacctgcaccacgtgtgctattgagtaagggttctttagaacctaggcattttaattctattactaaaataatgtgctgtttaggtcctgatatttttttgggaaattgttatagatgtcctaaagaaattgtagaaactgtttcagcattggtttatgataataaacttaaggctaagaatgataatagttcattatgctttaaagtatattttaagggacagacaacacatgagagttcaagtgctgtaaatattcaacaaatatatttaattagtaaatttttgaaagctaatccagtttggaatagtgctgtttttattagtccttataatagtcagaactatgttgctaagcgtattttaggtgttcaaacacaaactgttgattctgctcaaggttctgaatatgattatgttatatattcacaaacagcagaaacagctcattctattaatgttaatcgatttaatgttgccataactagagccaagaagggtattttctgtgttatgagtaatatgcaattatttgaatctcttaattttattactttacctttagataaaattcagaatcaaactttatctcgtttgcattgtactactaatctttttaaagattgtagtaaaaattttttaggttaccacccagctcatgctccttcatttttatcagttgatgataaatataaggtcaacgaagatttggctgtttgtttaaacatttgtgaacctgttttaacatattctcgtttaatatctctcatggggtttaaattggatttgactcttgatggttattctaaattttttattactaaagacgaagctattaaacgtgttagaggttgggttggttttgatgtagaaggagcccatgctacgcgtgacaacattggaacaaactttccattgcaaataggtttttcaactggtgttgattttgtagttgaagctactggcttatttgctgagagagattgttatatatttaaaagaactgttgctaaagctcctcctggtgataactttaaacatttaataccccttatgtcgaaaggtcaaaagtgggatgttgttagaatcagaattgttcaaatgttgtctgattatcttttggatctttctgatagtgtagtatttattacttggtctgccagttttgaacttacgtgtttaaggtattttgctaaattaggtagagagctcaattgtgatgtgtgtcctaatcgtgctacatgctataattctagaactggttattacggttgttggcgccatagttatacttgtgattatgtgtataacccgcttattgtagatatacaacagtggggttacacaggttctttaactagtaatcatgatataatttgtaatgtacataaaggtgcacatgttgcatcatctgatgcaattatgactcggtgtttagcaatctatgattgtttttgtaaatctgttaattggaatttagattatccaataatttccaatgaggttagtataaatacatcttgtaggttattgcagcgtgttatgcttaaagctgccatgctatgtaatagatacaatttatgttatgacattggcaatcctaaaggtattgcttgtgtcaaagattatgaatttaaattctatgatgcttctcctgttgtcaagtctgttaaacagttgttttatgtttatgatgttcataaagataattttaaagatggtttatgtatgttttggaattgtaatgttgataaatatccatctaattcaattgtttgcagatttgatactcgggtattaaacaaattaaacctccctggatgtaatggtggtagtttgtatgttaataaacatgcatttcatactaatccttttaccagaacggtctttgaaaatcttaaacctatgccatttttttactattcagatactccttgtgtgtatgtagatggtttggaatccaaacaagttgattatgtgcctttaagaagcgctacttgtatcacacgatgtaatttaggtggtgctgtttgttctaagcatgctgaagattattgtaaatatcttgagtcttataatgtagctactacagcaggctttactttttgggtttataagacttttgatttttataatttatggaatacttttactatgttgcagagcttagaaaatgtaatatataatttggttaatgctggtcattatgatggacgtataggtgaattgccttgtgctattatgaatgacaaagttgttgttaagattaataatgtagatactgttatttttaaaaataatacatcacttcctactaatatagctgttgaattatttacaaaacgtagtattcgccatcaccctgaacttaagattcttagaaatttgaatattgatatctgttggaagcatgtcctttgggattatgttaaagatagtttgttttgtagttctacctatggtgtctgcaaatacacagatttaaattttattgaaaatttgaatgtactttttgatggtcgtgacaatggtgctttagaagcttttagaaaagcaagaaatggtgtttttattagtactggaaaattaagtagtttgtctatgattaaaggtccgcaacgagctgatttaaatggcgtaattgtggataaagttggagaactcaatgttgagttttggtttgctatgagaaaagatggtgacgatgttatcttcagccgtgcagacagcctaagcccaagccattactggagcccacaaggtaatctaggtggtaatt---------gtgcaggtaatgccagcggtaatgatgctctagcgcgttttactatctttactcagagtcgtgtattgtcaacctttgaacctcgctcagatttagaacgggattttattgatatggaggatagtctgtttatagccaaatatggtttagaagattatgcatttgatcatatagtttatggtagttttaattataaagttataggaggtttgcacttgcttataggtttatttcgtagactaaaaaaatctaatttggtaattcaagagtttttgcagtatgattctagtattcattcatatttcattactgatcaagagtgtggtagtagtaagagtgtttgtacagttattgatttattattagatgactttgttgttattgttaagtcattaaatttgaattgtgttagtaaagttgttaatattaatgttgactttaaggactttcaatttatgttgtggtgtaatgataataaaattatgactttttatcctaaaatgcaagctactagtgactggaaacctggttattctatgcctgttttatataagtatttgaatgttccattagagagagtttctttatggaattatggtaaagctattaatttaccaacaggttgtatgatgaatgttgctaagtatactcaattatgtcagtatttaaatactacaacattagctgttcctgttaatatgcgtgtcttacacttaggtgcaggatctgataaagaagtagcccctggttctgctgttttaagacagtggttaccatctggtagtattcttgtagataatgatttaaatccttttgttagtgatagtttagtcacttattttggagattgtatgactttaccatttgattgtcattgggatctgataatatctgatatgtatgatcctcttactaagaatattggtgattataatgtgagtaaggatggtttctttacttatatttgttatttaattcgtgataaattatctttgggtggtagtgttgctataaaaattacagaattttcttggaatgctgacttatataaattaatgagttattttgcattctggacagttttttgtactaatgtaaatgcttcttctagtgaagggtttttaataggtataaattatttgggtaagtcctgctttgaaatagatggcaatgttatgcatgccaactatttgttttggagaaatagtacaacatggaatggtggtgcttatagtttatttgatatgtctaaattttctttgaaattggctggcactgctgtagtaaatttaagaccagatcaattaaatgatttagtttattctcttattgaaagaggtaagttattagtgcgtgatacgcgtaaagaaatttttgttggtgatagtcttgtaaacacttgttag--atctt----------------------------------------------------------------------------------------------------------------------------------------------------------------------------------------------------------------------------------------------------------------------------------------------------------------tcagtttgttaatattaaa-------------------------------------------------------------------------------------------------------------------------------------------------------------------------------------------------------------------------------------------------------------tctaaactatgttaattatatttt----------------------------------------------------------------------------------------------------------------------------------------------------------------------------------------------------------------------------------------------------------------------------tattttttaattt--------------------------------------------------------------------------------------------------------------------ttgtta-----------tggttttaatgaacctt---tgaatgttgtgtctcatttaaaccatgactggtttttatttggtgatagtcgttctgattgtaaccatattaataatttaaaagttaaaaattatggttatttggatattcaccctagtttgtgtaataatggtaaaatttcatctagtgctggtgattctatttttaagagttatcattttacccggttttataattacactggcgagggtgatcaaattattttttatgagggtgttaatttcaatcctcatcataggtttaagtgcttctttaatggtagtaatgatgtatggatttttaacaaggtgaggttttatcgtgctttatattctaatatggctctttttcgctatcttacctttgttgatattctttacaatttttctttttctattaaggctaatatt---tgtaat------------agtaatat---------tttatcacttaataatcctatttttatt------------------agtactaattattctaag---gacgtttatttcactttatcagggtgttctttgtatttagtacctctttgtcttttt---------------------------------------------aaatctaattttagtcagtactattataatatggatact-ggctttgcttatggttat---------------------------tctaattttgtttcttctgatttagattgtacatatatttctcttaaacctggttcttataaaattttttctactggttttgttttatccatacctactaaagctctttgctttaataaatctaaacaatttgtacccgtgcaggttgttgattctaggtggaacaatcttcgtgcatcggatacttctttatccgatgcatgtcagttgccttattgttattttcgcaattcttctggtaattatgttggcaa---atatgatattaatcatggtgataatggttttacttctattctatctggtcttttatataatgtctcttgtatttcttattatggctcctttttgtatgacaattttaca---------tcaatttggcctcgtttttcttttggtaattgtcctacatctgcttatattaaa---------ttaaa---------ttgtttctatgatcctttgcctattattttacaaggtattttattatttttagctttattgtttattgtgtttttactttttctagtttaccatggctaat---atta-----------------------------------aatctaaacatgtttttaat---tatttttattttgcctacaac------actagctgttataggtgattttaattgtactaactcttt---------------tattaatgattataataaaaccattccgcgtataagcgaggatgttgttgatgtatctcttggtttgggcacatattatgttcttaaccgtgtttatttaaatactaccttgttatttacaggttattttcctaaatctggtgctaattttagagacttggctttaaagggttctatatatttgagtactctctggtataaaccaccttttctgtcagattttaataatggtattttttctaaggttaagaatactaa---gttatatgttaataatactttgtatagtgaatttagtactatagttataggtagtgtttttgttaatacgtcttatactattgttgttcaacctcaca------------------------------------atggtattttggagattacagcttgtcagtatactatgtgtgaatatcctcacactgtttgtaagtctaa------gggtagtattcgtaatgaatcttggc---acattgattcttcggaacctttatgcttgtttaagaaaaattttacttataatgtttctgcagattggctgtattttcatttttatcaagaacgtggtgttttttatgcatattatgcagatgtaggtatgcctaccactttcttatttagtttatatttaggtactattttatctcattattatgttatgcctttgacttgtaatgctatatcttcaaatactgacaatgaaactttagaatattgggttacaccgctatctagacgtcagtatcttctcaattttgatgaacacggtgttattactaatgccgttgattgttcaagtagttttcttagtgagattcaatgtaaaactcaatcttttgcacctaatactggtgtttatgatttgtctggttttactgtaaagcctgttgcaactgtttatcgtcggattcctaatttacctgattgtgacattgacaactggcttaataatgttagtgtaccttcacctcttaattgggaacgtagaattttttctaattgtaacttcaatttaagcactttacttcgtctagttcatgttgattctttttcttgtaataatcttgataaatctaaaatttttggtagttgctttaatagtattactgttgacaagtttgctatacctaatcgcagacgagatgatttgcaattgggcagttctggctttttgcaatcatctaattacaaaatagatatttcttctagttcttgtcaattgtattatagtttacctttagttaatgttactattaataactttaatccatcttcttggaataggaggtatggttttggtag------------------ttttaatgtgtcttct---------------tatgacgttgtttattctgatcattgtttttctgttaacagcgacttt---------------------tgcccttgtg------------------cagatcggtctgttgttaattcttgtgttaa---------------atctaagcctccttctgccatttgtcctgctggtactaaa------tatcgtcattgcgacttgga------------------------------tactactctttatgttaaaaactggtgtagatgttcttgtctacctgaccccattt-------------ctacttattctcct------------aacacatgtcctcaaaagaaggtcgttgttggtataggtgaacattgtccaggtcttggtattaatgaggaaaaatgtggtacacaa------ttaaatcatagttcctgttcttg------------------------------------------------tagtcctgatgcctttttgggttggtcttttgatagttgtattagtaataatcgttgcaatattttttctaattttatttttaatggaattaatagtggcaccacttgttctaatgatttgttatattctaacactgaagtttctactggtgtttgtgttaattatgatctttatggcatcacaggccaaggtatttttaaagaagtttctgcggcttattataataattggcagaatcttttgtatgattctaatggtaatattattggttttaaagattttttgactaataaaacttacactatacttccttgttattctggtagagtgtctgctgcattttatcaaaattcttcctcaccagctttgctttatcgtaatttaaagtgtagttatgttttgaataat---atttcttttatctcacaaccatt---ttat---tttgatagttatcttggttgtgttttgaatgctgttaatttaactagctattctgtatcctcttgtgatttgcgtatgggtagtgggttttgtattgattatg---------ctttaccct------cttctcggcgtaagcgtagaggt------------atttcttctccttatcgctttgtaacttttgaaccctttaatgttagttttgttaacgatagtgttgaaactgttggtggtttatttgagattcagattcctactaactttaccatagctggtcatgaagaatttattcagactagttctcctaaagttactattgattgttcagcttttgtttgctctaattatgctgcttgtcatgatttattgtcggaatatggcactttttgcgataatattaatagtattttaaatgaagtcaatgacttacttgatattactcagttgcaggttgctaatgctttaatgcaaggtgttacacttagttctaatcttaatactaatctacactctgatgttgataatatagattttaaatctcttctaggttgtttaggttcacaatgtgg------------------ttcttcgtct---------agatctttgttagaggatttattattcaacaaggtcaaactttcagatgtaggttttgttgaagcttataataattgcactggtggtagtgaaattagagatcttctctgtgtgcaatcttttaatggtattaaagtattacctcccattttatctgagactcaaatttctggctatactacagctgctactgtggcggctatgtttccgccatggtctgctgctgctggtgtaccattttctcttaatgtacaatatagaattaatggtttgggtgttactatggatgttcttaataagaatcaaaagttaatagctaatgcttttaataaagctcttctttctatccagaatggttttactgctactaactctgctcttgctaaaattcaaagtgtcgttaatgctaatgctcaagcacttaatagtttgttacaacaattatttaataaatttggtgctattagttcttctttacaagaaattttgtctcgccttgataatttagaagctcaggttcagattgataggctcattaatggtcgtttgactgctttaaatgcttatgtttctcaacagcttagtgatattacacttattaaggctggagcttctcgtgctattgagaaggttaatgagtgtgttaaaagtcaatcccctcgtataaatttttgtggcaatggtaaccacattttatcattggttcaaaatgctccttatggtttgcttttcattcattttagttataaacctacttcttttaaaactgtcttagtaagtccaggtttatgtttatccggtgatagaggtattgcacctaagcaaggttattttattaaacaaaatgattcctggatgtttactggtagttcctattattacccagaa-ccaatttc--agataaaaatgttgttttcatgaatagttgctctgttaattttactaaagctccatttatttatcttaataattctataccaaatttgtctgattttgaagccgagttttctctttggtttaaaaatcatacttctatagcacctaatttaaccttcaattctca---tattaatgctacttttttagatctgtattatgaaatgaatgttattcaggaatctattaaatctttgaacagtagttttattaatcttaaagaaataggtacttatgaaatgtatgttaaatggccttggtacatttggttgttaattgtcattttatttataatttttcttatgatacttttctttatatgctgctgtactggttgcggttcagcatgttttagtaaatgtcataattgttgtgatgagtatgggggtcacaatg---attttgttattaaag------catctcatgatgattagatt-------------------------------------------------------------------------------------------------------------------------------------------------------------------------------------------------------------------------------------------------------------------------------------------------------------------------------------------------------------------------------------------------------------------------------------------------------------------------------------------tta----------------------------------------------------------------------------------------------------------------------------aatctaaactttatat-------------------------------------------------------------------------atggaagtttggaggcctagctataaatattctcttattactagagaatttggtgtcacagatcttgaggatttgtgttttaaatataattattgccaaccttgtgttggttattgtattgtacctttaaacgtttggtgtcgtaagtttggtaaatttgcttcttattttgttttacgtagtcatgacacctct---cataagaataattttggtgttataactagttttactagttatggtaacactgtttctgaggctgtttctaaattagttgaatcagcatctgattttatcgcttggcgagctgaagcacttaataagtatggttgatg---tatttttcactgatactgcttggtatgtaggtcagattttctttttagttttatcttgtgtcattttcttaatttttgttgttgctcttttagcaactattaaactttgtattcaaatttgtggtttttgtaatatttttattatttcaccttctgcctatgtttataatagaggtagacagttgtataagtcttatagtgaacatgtcataccttctacttta------gatgatttaatttaa-atctaaacatcatgaatgaatcaattt------------------ttcctcattggaattctgatcaagctattacattcttaaaagaatggaatttctctttgggtgtaatattacttctcattactatcatactgcagtttggttatacgagccgtagtatgtttgtttatcttattaagatgattattctttggcttatgtggccattgaccattatcttgactatatttaattgcttttatgctttgaataatatctttcttgggctttctatactgtttactattatttctattgttatatggattttatattttgtcaacagtattcggctttttatcagaactggcagttggtggagttttaacccagagactaataatcttatgtgtattgatatgaaaggtaagatgtatgttaggccagtcattgaggactatcatacattaacggctactgttatccgtggtcatcttta-tatac-agggtgttaaacttggcactggttacacgcttgccgatttgcctgtttatgttactgtagctaagg--tgcaagtcctctgtacttataaacgtgcctttttagataagttagat---gttaatagtggctttgctgtttttgttaagtctaaagttggtaactatcgtttaccttcta---------------------------------------------gtaaatctagtggtatggatactgccttgttgagagcttaaatctaaactat-taggatgtcttatactcccggtcatc---atgctggaagtagaagctcctctggaaatcgttcag------gaatcctcaagaa---aacttcttgggttgaccaatctgagcgaagccatcaaacctataatagaggcagaaaaccccaacccaaattcactgtgtctactcaaccacaa------ggaaaccctatcccacattattcctggttctctgggattacccaatttcaaaaaggtagagactttaaatttccagatggtcaaggagtacccattgcttacgggatacccccttctgaagcaaaaggatattggtataaacacaaccggcgttcttttaaaacagctgatggtcaacaaaagcagttgttaccaagatggtatttctactatctcggtaccggtccatatgccagttcatcctatggtgatgcccacgaaggtatcttctgggtcgctagtcaccaagctgacacttctattccctccgatgtttcggcaagggatcctactattcaagaagctatccctactaggttttcgcctggtacgattttgcctcaaggctattatgttgaaggctcaggaaggtctgcttctaatagccggccaggttcacgttctcaatcacgtggacccaataatcgttcat---taagtagaagtaattctaattttagacat------------tctgattctatagtgaaacctgatatggctgatgagattgctagtcttgtcttggccaagcttggtaaagatttta---aacctcagcaagttaccaagcaaaatgctaaggaaattaggcataaaattttaatgaaacctcgccaaaagcgaactcctaataaattttgtaatgttcaacagtgttttggtaaaagaggaccgctccaaaactttggtaattctgaaatgttaaagcttggtactaatgatcctcaatttcctattcttgctgaattagctcctacaccaggtgcttttttctttggctctaaattagagttgtttaaaagaga------ctc---tgatgctgattcaccttctaaagacacttttgaacttcgttattctggttctattaggtttgatagtactttacctggttttgagacaattatgaaagttcttaaagagaatttagatgctta---tgttaattctaatcagaacactgtttctggttcg------------ctgagtcctaaacctcagcgtaaaagaggtgttaaacaatcacctgaa------tcgtttgactctcttaatttaagtgctgata---------------ctcagcacatttcaaat---gattttactcctgaggatcatagtttacttgctact---cttgatga---------tccttatgt------agaaga------ctctgttgcttaatgagaatgaatcctaattcgacactaggtgg-taacccctcgcta-tgagtcggaataggacactctctatcagaatgaat-tcttgctgttacaacagatagagtaggttgttgcagactatatattaattagtagaaactttatatttaaatatttgattgttagagtag-ttataaggt-------ttagctgtagt-------ataaacg-cctccgggaagagctagcaattata--gtatttaatatatatattagtatatgattgaaattaattatagccttttggaggaattac--------------------------------------------------------------------------------------------
>DQ415903_HumanHKU1_China_2003-04-
------------------------------------------------------------------------------------------------------------------------------------------------------ga-gcg--------------------attg------------------------------------------acgttcgt--ac--cgtctatcagcttac--gatctcttgtcagat--ccca-----ttaa--atctaaacttttta--aaca--------agattccctgtt-atccatgcttgtgagtg-----tggtttaatcataatcttgt--attttactttccacacttttcatctctctgccagtgacgtgttggttgtcctca----g------------cgtccctcccataggtcgcaa---------------------tgattaaa---accagcaaatacggtctcggcttcaagtgggcgccagaatttcgttggctgcttccggatgcagcggaggagttggctagtcctatgaagtcagatgagggtgggttatgcccctctactggtcaagcgatggaaagtgttggattcgtttatgataatcatgtgaagatagattgtcgctgcattcttggacaagaatggcatgtgcagtcaaatcttatccgtgatatttttgttcatgaagatctacatgttgtagaagttctaactaaaacagccgtaaagtccggtacggcaattttaattaaatcacctttgca---------------------tagcttgggtggttttcctaaagggtatgttatgggcttgtt---------ccgttcatacaagactaaacgtt------------------atgttgtacatcatctttctatgactacatctactactaatttt------ggtgaagattttttgggttggattgtaccttttggttttatgccatcttatgttcacaaatggtttcaattctgtaggttgtatat-----------tgaagagagtgatttaataatttcaaattttaa--------------------------------atttgatgattatgattttagtgtagaagatgcttatgctgaggttcatgctgagcctaaaggtaaatattcacaaaaagcttatgctttacttagacaatatcgtggtattaaacccgtactttttgtagaccagtatggttgtgactattctggtaaattagcagattgtcttcaagcttatggtcattattctttgcaagatatgagacaaaagcagtctgtatggcttgccaattgtgactttgatattgtagtggcttggcatgtagttcgtgattcacgatttgttatgcgcctgcagactatagctactatttgtggtattaaatatgttgcacaacctacagaagatgtagtagatggagatgtagttatacgtgaacctgtacatttattatctgctgatgcaatagttttaaagcttcctagtttgatgaaagttatgactcatatggatga---------tttttctattaaatctatatataatgttgatttgtgtgattgtggttttgttatgcagtatggttatgtagattgttttaatgataattgtgatttttatggttgggtttcaggtaatatgatggatggtttttcttgtccattgtgttgtacagtttatgactctagcgaagttaaagcccaatcatctggtgttattcctgaaaatcctgtgttatttactaatagtac------------tgatactgttaaccatgattcttttaatttgtatggttattctgtcacaccatttggttcttgtatatattggtcgccgcgtcctggattgtggattcctataattaaatcttcagtcaagtcttatgatgatttggtttattcaggtgtagtaggttgtaaatctattgttaaagaaactgctcttattactcatgcactttacttagattatgttcaatgtaagtgtggtaa------tcttgaacaaaatcatattcttggcgttaataattcttggtgtaggcaactgttgcttaatagaggtgattataatatgcttctaaaaaatattgacttgtttgttaagcgtcgtgctgattttgcttgcaag---tttgcagtttgtggagatggttttgtaccttttttactagatggtttaattccccgtagttattatcta---------attcagagtggtattttctttacatctttgatgtctcaattttcacaagaagtttctgatatgtgtttaaaaatgtgtattttgtttatggacagagtttcagttgctacattttatatagagcattatgttaataggttggttactcaatttaagtta-ttgggtactacacttgttaataaaatggttaattggtttaataccatgttagatgctagtgcacctgctacaggctggcttctttaccaattattgaatggtctttttgtagtatctcaagccaactttaattttgttgctttaatacctgattatgctaaaattttagttaataaattttacactttttttaagttattattagagtgtgttacagttgatgttttaaaagatatgcctgttcttaaaactattaatggtttagtttgtattgtaggcaataagttttataacgttagtacagggttaattc---------------------------ctggttttgttttaccatgtaatgcacaggaa---------caacaaatttatttttttgaaggcgttgcagaatctgttatagtagaagatgatgttattgagaatgtcaaatcttctttatcatcttatgagtattgtcaaccacctaaatctgtagaaaaaatttgtattatagataatatgtacatgggtaagtgtggtgataaatttttccctattgtcatgaatgataaaaatatttgtcttttagatcaggcttggcgttttccatgtgcaggtagaaaagttaattttaacgagaaacctgttgttatg---------gagattccgtctttgatga---cagttaaggttatgtttgatttagattctacttttgatgatattttaggtaaagtttgttcagaatttgaagtagaaaagggtgttactgtagatgattttgttgctgttgtttgtgatgctatagagaatgctttaaactcttgtaaagagcatccagtggttggttatcaagttcgtgcatttttaaataaacttaatgagaatgttgtttatttatttgatgaggctggtgatgaagcaatggcctctcgtatgtattgtacttttgctattgaggatgttgaagacgttatcag---tagtgaagctgtcgaagatactattgatggtgtcgttgaagacactat---taatgacgatgaagatgttgttactggtgacaatgacgatgaagatgttgttactggtgacaatgacgatgaagatgttgttactggtgacaatgacgatgaagatgttgtt---------------------------------------------------------------------a---------------------------------------------------------------------------------------------------------------------------------------------------------------------------ctggtgacaatgacg------------------------------atgaagatgttgttactggtgacaa------------------tgacgatgaagatgt------------------------------------------------------------tgttactgg------------------------------------------------------------------------------------------tgacaatgacgatgaagatgttgttactggtgacaa----------------------------------------------------tgacgatgaagatgttgttactggtgaca---atgacgatgaagatgt--------------------------------------------------------------------------------------------------tg------------------------------------------------------------------------------------------ttact------------------------------------------------------------------------------------------------------------------------------------------------------ggtgacaatgacgatgaagatgttg---------------------------------------------------------------ttactggtgacaatgacgatgaagatgttgtt--------actggtgacaatgacgatgaagatgtt------------------------------------------------------------------------gttactggtgacaatg---------------------------------------------------------------------------------------------------------------acgatgaagatgttgttact-----------------------------------------------------------ggtgacaat--------------gacgatgaagatgttgttactg--------------------------------------------------------------------gtgacaataacgatgaagagattgttactggt---------------------------------------------------------------------------gacaatg---------------------------------------------------------------------------------------atgaccaaattgttgttactggtgatgatgtagatgatat-----------------------------tgaaagtatttatgactttgatactta---taaagctctttt--------------------------------------------------------------------------------------------------------agtttttaatgatgtctataatg----------------------------atgctttgtttgttagttatggttctagtgttgaaacagaaaca-------------------------------------------------------------------------------------------------------------------------------------------------------------------------------------------------------------------------------------------------------------------------------------------tattttaaagttaatggtttatggtcacctactattacacatactaactgttggttgcgttctgtgttacttgtaatgcagaaattaccttttaagtttaaggatttagctattgaaaatatgtggttatcttataaggtgggttataatcaaagttttgttgattatttactgaccactattcctaaagctattgttttgcctcaaggtggttttgtagctgattttgcttattggtttttaaaccagtttgatattaatgcgtatgctaattggtgttgtttaaaatgtggtttttcttttgatttaaatggtttggatgctttgtttttttatggagatattgtgtctcatgtttgtaag---tgtggacataatatgactctaatagcagcggacttaccttgtacattacatttttcattatttgatgacaatttttgtgctttttgcacccctaaaaaaatttttattgctgcatgtgctgtggatgtaaacgtttgtcattctgtagctgttataggtgat---------gaacaaatagatggtaagtttgttactaaatttagtggtgataaatttgattttatagtaggttatggaatgtcatttagtatgtcttcttttgagttagctcaattgtatggtttgtgtataacacctaatgtatgttttgttaaaggtgatattataaatgttgctagacttgttaaagctgatgttattgttaatcctgctaatgggcatatgctccatggtggtggagttgcaaaagctatagctgtagctgcaggtaaaaaattttctaaagaaactgctgctatggttaaatctaaaggtgtttgccaagtaggagattgttatgtttctaccggtggtaaattatgtaaaacaattcttaatattgtaggccctgatgctagacaagat---ggaagacaatcttatgttttgttagcacgtgcttataagcatcttaataattatgattgttgtttgtctactctcatatcggctggtatatttagtgttcctgctgatgtgtcattaacttaccttctaggtgttgttgataaacaagttatccttgttagtaataataaagaagattttgatattattcaaaaatgtcaaattacttcagttgttggtactaaagcattggctgttagattaactgctaatgtaggccgtgttattaaatttgagacagatgcatacaaactttttttgagtggtgatgattgttttgtttcaaattcttctgttatacaagaagttttattgcttcgtcatgatatacaattgaataatgacgttcgtgattatttgttgtctaagatgactagtcttcctaaagattggcgtcttatcaataaatttgatgttattaacggtgttaaaactgttaagtattttgagtgtcctaattctatttatatatgtagtcagggtaaagactttggttatgtatgtgatggttctttttataaagcaactgttaatcaagtttgtgttttattagctaagaagatagatgttttgcttactgtagatggtgttaattttaaatctatttctcttactgtaggtgaagtttttggtaaaatacttggtaatgttttctgtgatggcattgatgttactaagttaaagtgtagtgatttttatgccgataaaattttatatcagtatgaaaatttgtctttagctgatatttctgctgtacaaagttcatttgggtttgatcagcaacaattgcttgcttattataat---tttttaacagtatgtaaatggtctgtagttgttaacggtccatttttttcttttgaacagtctcataataattgttatgtgaatgtagcttgtcttatgttgcagcatattaatcttaaatttaataaatggcagtggcaggaagcatggtatgaatttcgtgctggcagaccacataggttagttgctcttgttttagctaaaggtcattttaaatttgatgaaccatcagatgctactgattttattcgtgttgttttgaaacaagctgatttatcaggtgcaatttgtgaattagaacttatttgtgattgtggtattaaacaagaaagtcgtgttggtgttgatgctgttatgcattttggtacattagcaaagactgatctttttaatggttataagattggctgtaattgtgcaggtagaattgtccattgtactaaattgaatgtaccatttttgatttgttctaatactcctctgagtaagga------tt---tacctgatgatgttgttgcagctaacatgtttatgggtgtaggtgtaggccattatacacatttgaaatgtggttcaccttaccaacattatgatgcttgtagtgttaaaaaatatacaggtgttagtggttgtttaactgactgcttgtatctt------------aaaaatttaacccagacttttacatctatgttgactaattattttttggatgatgttgaaatggttgcttataaccctgatctttcacaatattattgtgataatggtaagtattatacaaaacctattataaaggctcagtttaaaccatttgctaaagttgacggtgtttatactaactttaagttagttggacatgatatttgtgctcaattgaatgataagttaggttttaatgtagatttgccgtttgttgagtacaaagtaacagtctggcctgtagctactggtgatgttgttttggcatctgatgatttatatgtgaaacgttattttaaaggatgtgaaacttttggtaagcctgttatttggttttgtcatgatgaagcatcattgaattctcttacttattttaataaacctagttttaaatctgaaaatagatatagtgttttgtctgttgat------------------------------------------tctgtatctgaggagtcacaa-ggtaatg---------------------------------------------------tggttacttctg----------------------ttatggaatcgcag---------------------------------------attagtactaaagaggttaagttaaagggtgttagaaagactgttaaaatagaagatgctattattgttaatgatgaaaatagttctattaaggttgttaaaagtttatctttagttgatgtttgggatatgtatttgacaggttgtgattatgttgtttgggttgctaatgaattgtcacgcctagttaaatcaccaacagttagggaatatatacgatatggtattaaacctattactatacctatagatttgttatgtttaagagatgataatcaaa---ctcttttagttcctaaaatttttaaagcaagagctatagaattttatggttttttgaagtggttgttt---------------atttatgtttttagtttattacattttacaaatgataaaaccattttttatactacagaaatagcttctaagtttacttttaatttgttttgtttggctcttaaaaatgcttttcagacatttagatggagtatatttataaaaggttttcttgttgtagccactgtgtttttgttttggtttaattttttgtatataaatgttatttttagtgacttttatcttcctaatattagtgtttttcctatttttgtgggaagaattgttatgtggataaaggctacttttggtttggttacaatttgtgatttttattctaag------ttaggtgtaggttttacaagtcatttttgtaatggtagttttatatgtgaattgtgtcattctggttttgatatgttggatacatatgcagctatagattttgttcagtatgaagtagatagacgtgttttatttgattatgttagtttagtcaaattaattgttgaactcgttattggttattcattatacacagtatggttttatccattattttgtcttattggtttacaattatttactacatggttgcctgatttgtttatgttagaaactatgcattggttgattagatttattgtatttgtagctaatatgttacctgcttttgtcttgttgcggttttatatagttgttactgctatgtataaagtagttggttttattaggcatattgtctatggttgtaataaagctggttgtttattttgttataaacgaaattgtagtgttcgtgttaagtgtagtactattgttggtggtgtaattcgttattatgatattactgctaatggtggtactggtttttgtgttaaacatcaatggaattgttttaattgccattcttttaaaccaggtaacacttttataactgtagaagctgctatagaactttctaaagagcttaaacgacctgtaaatccaactgatgcttcacattatgtagttactgatattaagcaagttggttgtatgatgcgtttgttctatgatagagatggacagcgtgtttacgatgatgttgatgctagtttatttgtagatattaataatctgttacattctaaagttaaagttgttcctaatttgtatgtagttgtagtagagagtgatgctgatagagctaattttctgaatgctgttgtgttttatgcacaatcattgtataggcctatattacttgtagacaaaaagttaattactacagcttgtaatggtatctctgtaacccagactatgtttgatgtttatgttgatacttttatgtctcatttt---gatgttgatagaaagagttttaataattttgttaacattgctcatgcttctcttagagagggtgtgcaattagaaaaggttttagatacttttgtgggatgtgta---cgtaaatgttgttccattgattcagatgttgaaacaagatttattactaaatctatgatatctgcagtagctgctggtttggaatttactgatgaaaattataacaatttggtacctacatatttaaagagtgataatattgtagctgctgatttaggtgttcttatacagaatggtgctaagcatgtacagggtaatgttgctaaggcagctaatatttcttgtatatggtttattgatgcttttaatcaacttactgctgatttacagcataaattaaaaaaagcatgtgttaaaactggcttgaagttaaaattgacttttaataagcaagaggcaagtgtccctattcttacaacacccttttcacttaaaggaggtgttgtattgagtaattt---------------------------------------------------------------------------gttatatatattattttttgttagtttaatctgttttatattattgtgggctttattgcctacatatagtgtttataagtctgatattcatttgcctgcttatgctagttttaaagttattgataatggtgttgttagagatatttcagttaatgatttatgttttgctaataaatttttccaatttgatcaatggtatgagtccacttttgggtctgtttactatcataattctatggattgccctattgtagtggcagttatggatgaagatatcggttctactatgtttaatgttcctactaaagttttgagacatggctttcatgttttacattttttaacttatgcttttgctagtgatagtgttcagtgctatacaccacatattcagatttcttataatgatttttatgctagtggttgtgttttatcatctttgtgtactatgtttaaaagaggtgatggtacaccacatccttattgttattcagatggtgttatgaagaatgcttctttgtatacatctttggttccacatacacgttatagccttgctaattctaatggttttataagatttcctgatgttattagtgaaggtattgtacgtattgtaagaacgcgctctatgacttattgtagagtgggtgcatgtgaatacgccgaagagggtatatgttttaattttaatagttcctgggttttgaataatgattattatagaagtatgcctggaactttttgtggtagagatctttttgatttgttttatcaattttttagtagtttaattcgtcctatagatttcttttctcttactgctagttctatttttggagctatattggctatagttgttgtcttggttttttattatttaataaaacttaagcgtgcttttggagattatactagtgttgtagttataaatgttgttgtttggtgtattaattttcttatgctttttgtttttcaagtttatcctatttgtgcatgtgtttatgcttgtttttatttttatgtaacattgtattttccttctgaaattagtgtaattatgcatttgcaatggattgttatgtatggtgctataatgcctttttggttttgtgtcacatatgtagctatggttattgcaaaccatgttttatggttattttcatattgtaggaaaattggtgttaatgtatgtagtgatagtacatttgaagaaacatctcttactacttttatgattactaaagattcttattgtagattaaagaattctgtttctgatgttgcctacaatagatatttgagtttgtataataagtatcgttactatagtggtaaaatggatactgctgcctatagagaagcggcgtgttctcagttagctaaagctatggaaacatttaatcacaataatggtaatgatgtcttataccaacctcctacagcatctgtttctacatcttttttgcaatcaggtattgtaaagatggtatctcctacgtcaaaaattgaaccttgtattgttagtgttacttatggtagtatgactttgaatggtttatggttagatgacaaagtttattgtcctcgtcatgttatatgttcatcctctaatatgaacgaacctgattattctgccttattgtgtagagttactctaggtgattttactataatgtctggtcggatgagtttaacagttgtgtcttaccagatgcagggctgtcaacttgttttgacagtctctttacaaaatccttacactccaaaatatacttttggtaatgttaaacctggtgaaacttttactgttttagctgcgtataatggccgaccacaaggggcatttcatgttactatgcgtagtagttatactattaaaggttcttttttgtgtggatcatgtggatctgttggttatgtattaacaggtgatagtgttaagtttgtatatatgcatcaattagagctcagtactggttgtcacactggcactgattttactggtaatttttatggtccatatagagatgctcaagttgtacagttgccagttaaggactacgtccagactgttaatgttattgcttggctctatgcagctatacttaataattgtgcttggtttgtacaaaatgatgtttgttctactgaagattttaatgtttgggctatggcaaatggttttagccaagtaaaagcagatcttgtcttagatgctttggcttcaatgacaggtgtttctattgaaactttattggctgctattaagcgtctatatatgggatttcaaggtcgtcaaatactaggaagttgtacttttgaagatgaattggcaccttctgacgtttatcaacaattggctggtgttaaattgcaatctaaaacaaaaagatttattaaagaaacaatttattggattttgatatctacatttttgtttagttgtataatttctgcatttgttaaatggactatatttatgtatattaatacacatatgattggtgttacattatgtgtactttgttttgttagttttatgatgttactagttaaacataagcatttttatttgactatgtatataattcctgtactctgtaccttgttttatgtaaattatttagttgtttataaggaaggttttagaggttttacttatgtctggctctcatattttgttcctgctgtgaattttacttatgtttatgaagtattttatggttgtattttatgtgtttttgctatttttataactatgcatagtattaatcatgacattttttctttgatgtttttggttggtagaatagttactttaatttctatgtggtattttgggtcgaatttagaagaggatgttttgttatttattacagcctttttaggtacttatacatggaccactattttgtcattagctatagcaaaaattgttgctaattggttgtctgttaatatattttattttacagatgtaccttatattaaattgattctcttgagttacttatttatagggtatattttatcttgttattggggatttttctctcttttaaacagtgtttttagaatgcctatgggtgtttataattataaaatttctgttcaagaattgcgttatatgaatgctaatggcttacgtccacctcgtaatagttttgaggctattttgttaaatttaaaactgcttggaataggtggcgtgccagttattgaagtctcccaaattcaatcaaaattgactgatgtgaaatgtgctaatgttgttttgttaaattgtttacagcatttgcatgttgcttctaattctaagttgtggcagtattgtagtgttttacataatgaaatactatctacttcagatttgagtgtagcttttgataagcttgctcaattattgattgttttattcgccaatcctgctgcagttgatactaagtgtcttgcaagtatagatgaagttagcgatgattatgttcaagatagtaccgttttgcaggctttgcaaagtgagtttgtaaatatggctagttttgttgaatatgaagtcgcaaagaaaaatttggctgatgctaaaaatagtggttctgttaatcaacaacagataaaacagttagaaaaagcatgtaatatagctaagtctgtgtatgaacgtgataaagctgtagctcgcaaacttgaacgtatggcagacctagcacttactaacatgtataaagaggctcggattaatgataagaagagtaaagttgtttccgctttgcagacaatgctttttagcatggttcgtaaattggataatcaggctttaaattctattctggataatgctgttaaaggttgtgtacctttgagtgctattccagcattggctgctaatactttaactataataataccagataaacaagtttttgataaagttgttgataatgtttatgttacatatgctggtagtgtatggcatatacagactgttcaagatgctgatggtattaataaacagttaactgatattagtgttgattctaattggcctcttgttatcattgcgaacaggtataatgaagttgctaatgctgttatgcagaataatgagttgatgcctcataaattaa-aaatacaagttgttaatagtggttctgatatgaattgtaatattcctactcaatgttattataataatggtagtagtggtagaatagtttatgctgttcttagtgatgttgatggtcttaagtatactaagataatgaaagatgatggaaattgtgttgttttagagcttgatcctccttgtaaattttctatacaagatgttaagggacttaaaattaagtatctttattttattaaaggatgtaacactttagctagagggtgggttgttggtactttatcttcaacaattagattgcaggctggtgttgctactgagtatgcagctaattcttctatactttcattatgtgcattttctgtagatcctaagaaaacttatttagattatatacaacaaggtggtgtacctataattaattgtgttaaaatgctctgtgatcatgctggtactggtatggccattactattaaacctgaggctactattaaccaagattcttatggtggtgcctcagtttgtatttattgccgtgcacgtgtagagcatccagatgtagatggtatatgtaaattacgtggtaaatttgtacaagtccctttgggtataaaagatcctattctttatgtgttaacacatgatgtttgtcaagtctgtggtttttggagagatggcagttgttcctgtgtaggttcaagtgtcgctgttcaatctaaagatttaaattttttaaacgggttcggggtactagtgtgaatgcccggctagtaccctgtgctagtggtttatctactgatgttcaattaagggcatttgacatttgtaataccaatagagctggtataggtttatattataaagtgaattgttgccgttttcagcgtatagatgacgacggtaataaattggataagttctttgttgtcaaaagaactaatttagaagtttataataaagagaaaacttattatgagttgactaaaagttgtggtgttgtggctgaacatgatttctttacatttgatattgatggtagtcgcgtgccacatatagttcgtaggaatctttcaaagtatactatgttagatctttgctatgcattgcgtcattttgatcgtaatgattgttcaatattgtgtgaaattctttgtgagtatgctgattgtaaagaatcctacttttctaagaaagattggtatgattttgttgaaaatcctgatattattaatatatataaaaaattaggccctatttttaatagagctttacttaatactgtcatttttgcagacaccttagttgaagtaggtttagttggtgttttaactttagataaccaagatttgtatggtcaatggtatgattttggtgattttatacaaacagccccagggtttggtgtggcagttgcagattcttacttttcttatatgatgcctatgttgactatgtgtcatgtattagattgtgaattatttgttaatgatagttatagacaattcgatcttgtacagtatgattttactgattacaagttagagttgtttaataagtattttaagtattggggtatgaagtatcatcctaatactgtggattgtgataatgataggtgtattattcattgtgctaattttaatatactatttagtatggttttacctaatacttgttttggtccccttgttagacaaatttttgtagatggtgtaccgtttgttgtttctattggttaccattacaaagagttaggtgtagttatgaacttagatgttgacacacaccgttatcgtttgtctcttaaagatttacttctttatgcagcagatcctgctatgcacgttgcatctgctagtgctctgcttgatttacgaacttgttgttttagtgtagctgccattacaagtggtataaaatttcaaactgtaaaaccaggtaactttaaccaagacttttacgagtttgttaaaagtaaaggcttgtttaaagagggtagtacagttgatttgaaacattttttctttactcaagatggtaatgctgcaattactgattataattattataagtataatttacctactatggttgatattaagcagttattgtttgtattagaagttgtttataaatattttgaaatttatgatggtggttgtataccagcatcacaagttattgttaataattatgataaaagtgctggttatccatttaataaatttggtaaagccagactttattatgaggcattatcatttgaggaacagaatgaaatttatgcatatactaaacgtaatgttctgcccaccttaactcaaatgaatttaaaatatgctatcagtgctaagaatagagctcgcactgtagcaggtgtttctattcttagtactatgacaggccgaatgttccatcaaaaatgtttgaagagtatagcagctacccgaggtgttcctgttgttataggaaccactaaattttatggtggttgggacgatatgttacgtcatcttataaaggatgttgacaaccctgttcttatgggttgggattatcctaaatgtgatcgtgctatgccaaatattttgcgtattgttagtagtttagttttggcccgcaaacatgaattttgttgttcacatggtgatagattttatcgccttgcgaatgaatgtgctcaagttttgagtgaaatagttatgtgtggcggttgctattatgttaagcctggtggtactagcagtggtgatgcaactactgcttttgctaattctgtttttaatatatgtcaggctgttactgctaatgtttgttctcttatggcctgtaatggccataagattgaagatttaagtatacgcaatttacaaaaacgcttatactctaatgtttatcgtacagattatgttgattatacatttgttaatgagtattatgaatttttatgtaagcattttagtatgatgattttgagtgatgatggtgttgtctgttataactctgattatgctagtaagggttatatagctaatataagtgtttttcaacaagttttgtactatcagaataatgtctttatgtctgaatctaaatgttgggttgaaaatgatattactaatggtcctcatgaattttgttcccaacatactatgttagttaagatagatggtgattatgtttatttaccatatccagatccttctagaattttaggagctggttgttttgttgatgatttattgaagactgacagtattcttttgatagagcgctttgtaagtctagctatagatgcttaccctttagtacatcatgaaaatgaagaataccaaaaagtctttcgtgtatatttagaatatataaaaaaactgtataatgatcttggtactcagatcttagatagttatagtgttattttaagtacttgtgatggtttaaagtttactgaagaatcattttacaagaatatgtatttaaaaagtgccgtgatgcagagtgtaggtgcatgcgttgtttgttcatcacaaacttctttgcgttgtggcagttgtatacgtaagcctttgttatgttgtaaatgttgttatgaccatgttatggcaactaatcataaatatgttttgagtgtctcaccttacgtttgtaatgcacctaactgtgatgtgagtgatgtcaccaaattatatttgggcggtatgtcttactattgtgaaaaccataaaccccattattcatttaagttagttatgaatggtatggtctttggtttgtataaacaatcttgcacgggttcaccttatatagatgattttaataagatagctagttgtaaatggacagaagttgatgattatgttctggcaaatgagtgtattgaacgtttaaagttatttgctgcagaaactcaaaaggcaactgaagaggcttttaaacaaagctatgcttctgctaccattcaagagattgttagtgatagagaagttattttgtgttgggagacaggtaaagttaaaccaccacttaataaaaattatgttttcacaggctaccattttactagtactggtaagacagttttaggtgagtatgtttttgataaaagtgaattaactaacggtgtgtattaccgcgctacaactacttataaactttctataggtgatgtttttgttttaacatcacattctgtagctagtttaagtgcacctacacttgtcccacaagagaactatgctagtataagattttctagtgtttatagtgttccattggtgtttcaaaataatgttgctaattatcagcacattggaatgaaacgttattgcactgttcaaggtccccctggtacgggaaagtctcatcttgctataggtctagctgtttattactacacagcacgtgtagtttatactgctgctagtcatgctgctgtagatgcattgtgtgaaaaagcttataagtttttaaatattaacgattgtacacgtattattcctgctaaagttcgtgtagattgttatgataagtttaaaattaatgataccacttgtaagtatgtttttaccacaataaatgcattaccagagttggttacagatattgttgttgttgatgaagttagtatgcttactaattatgaattgtctgttataaatgctcgtattaaagctaaacattatgtatatattggagatcctgctcaattacctgcaccacgtgtgctgttgagcaagggttctttagaacctaggcacttcaattctattactaaaataatgtgttgtttaggtcctgatatctttttgggaaattgttataggtgtcctaaagaaattgtagaaactgtttcagcattggtttatgataataaactcaaggctaaaaatgataatagttcattatgttttaaagtatattttaagggacagacaacacatgagagttcaagtgctgtaaatattcaacagatatatctaattagtaaatttttaaaagctaatccagtttggaatagtgctgtttttattagtccttataatagtcagaattatgttgctaagcgtgttttaggtgttcaaacacaaactgtagattctgctcaaggttcggaatatgattatgttatatattcacaaacagcagaaacagcccattctgttaatgttaatcgatttaatgttgccataactagagccaagaagggcattttttgtgttatgagtaatatgcaattatttgaatctcttaattttattactctacctttagataaaattcaaaatcaaactttacctcgtttgcattgcacaactaatctttttaaagattgtagtaaaagttgcttaggttatcatccagcgcatgccccctcatttttagcagttgatgataaatataaggttaatgaaaatttggctgtaaatttaaatatttgtgaacctgttttaacatattctcgtttaatatctcttatgggttttaaattagatttgactcttgatggttattctaaattgtttattactaaagatgaagccattaaacgtgttagaggttgggttggttttgatgttgagggcgctcatgctactcgcgaaaacattggaacaaactttccactgcaaataggtttttcaactggtgtggattttgtagttgaagctactggcttatttgctgagagagattgttatacttttaaaaaaactgtagctaaagctcctcctggtgaaaaatttaaacatttaataccccttatgtcaaaaggtcaaaagtgggatattgttagaattagaattgttcaaatgttatctgattatcttttagacctttctgatagtgtagtatttattacttggtctgccagttttgaacttacttgtttaaggtattttgctaaattaggcagagagcttaattgtaatgtgtgttctaatcgtgctacatgctacaattctagaactggttattatggttgttggcgccatagttatacttgtgattatgtgtataatccacttattgtagatatacaacagtggggttatacaggttctttaactagtaatcacgatataatttgtaatgtacataaaggtgcacatgttgcgtcagctgatgcaattatgactcgttgtttagcaatctatgattgtttttgtaaatctgttaattggaatttagagtatccaataatttctaatgaggtcagtataaatacatcttgtaggttattgcagcgtgtcatgcttaaagctgccatgctatgtaatagatacaacttatgttatgacataggcaatcctaaaggtttagcttgtgtcaaagattatgaatttaaattttatgatgcttttcctgtagccaagtctgttaaacagttattttatgtctatgatgtgcataaagataattttaaagatggtttatgtatgttttggaattgtaatgttgataaatatccatctaattcaattgtttgtagatttgacactcgagtgttaaataaattaaaccttcctggatgtaatggtggtagtttgtatgttaataaacatgcattccatactaatccttttactagaactgtttttgaaaatcttaagcctatgccttttttctattattcagatacgccttgtgtgtacgtagatggtttagaatctaaacaagttgattacgttcctttaagaagcgccacttgtatcacacggtgtaatctaggtggagctgtttgttcaaagcatgctgaagaatattgtaactaccttgagtcttataatatagttactacagcaggctttactttttgggtttataagaattttgatttttataatttatggaacacttttactacgttacagagtttagaaaacgtaatatataacttggttaatgttggtcattatgatggacgtacaggtgaattaccttgtgctattatgaatgacaaagttgttgttaagattaataatgtagatactgttatttttaaaaataatacatcatttcctactaatatagctgttgaattgtttacaaaacgtagtatccggcaccaccctgaacttaagattcttagaaatttgaacattgatatttgttggaagcatgtcctgtgggattatgttaaagatagtttgttttgtagttccacttatggtgtttgtaaatacacagatttgaagttcatcgaaaatttgaatatactttttgatggtcgtgacactggcgctttagaagcttttagaaaagcaagaaatggtgtttttattagtactgaaaaattaagtaggttatcaatgattaaaggtccgcaacgagctgatttaaatggtgtgattgtggataaagttggagaactcaaagttgagttttggttcgctatgagaaaagatggtgacgatgttatcttcagccgaacagacagcctatgctcaagccattactggagcccacaaggtaatctaggtggtaatt---------gcgcgggtaatgtcattggtaatgatgctctaacacgttttactatctttactcagagtcgtgtattgtcaagttttgaacctcgctcagatttagaacgggattttattgatatggatgataatctgtttattgctaaatatggtttagaagactatgcatttgatcatatagtttatggtagttttaaccataaagttataggaggtttgcatttgcttataggcttatttcgtaggaaaaaaaaatctaatttgttaattcaagagtttttacagtatgattctagtattcattcatattttattactgatcaggagtgtggtagtagtaagagtgtttgtacagttattgatttattattagatgattttgtttctattgttaagtcattaaatttgagttgtgttagtaaagttgttaatattaatgttgattttaaggattttcaatttatgttgtggtgtaatgataataaaattatgactttttatcctaaaatgcaagccactaatgattggaaacctggctattctatgcctgttttgtataagtatttgaatgttccattagagagagtctctttatggaattatggtaaacctattaatttgcctacaggctgtatgatgaatgttgctaagtacactcaattatgtcagtatttgaatactacaacattagctgttcctgttaatatgcgtgttttacatttaggtgcagggtctgataaagaagtagctccaggttctgctgttttaagacagtggttaccatctggtagtattcttgtagataatgatttaaacccatttgttagcgatagtttagttacttattttggagattgtatgactttaccatttgattgtcattgggatttgataatatctgatatgtatgatcctcttactaaaaatattggtgattataatgtgagtaaggatgggttttttacttacatttgtcatttaattcgtgataaattatctttgggtggtagtgtagctataaaaattacagagttttcttggaatgctgatttatataaattaatgagttgttttgcattttggacagttttttgtactaatgtaaatgcttcttctagtgaagggtttttaataggtataaattacctgggtaaatcttcttttgaaatagatggcaatgttatgcatgctaactatttgttttggagaaatagtacaacatggaatggcggtgcttatagtttatttgatatgactaaattttctttgaaattggctggcactgctgttgttaatttaagaccagatcaattaaatgatttagtttattctcttattgaaagaggtaaattattagttcgcgatacgcgtaaagagatttttgttggtgatagtcttgtaaatacttgttag--atct-----------------------------------------------------------------------------------------------------------------------------------------------------------------------------------------------------------------------------------------------------------------------------------------------------------------------------cattaaa-------------------------------------------------------------------------------------------------------------------------------------------------------------------------------------------------------------------------------------------------------------tctaaactatgttaattatttttt----------------------------------------------------------------------------------------------------------------------------------------------------------------------------------------------------------------------------------------------------------------------------tatttttttattt--------------------------------------------------------------------------------------------------------------------ctgtta-----------tggttttaatgaacctc---ttaatgttgtgtctcatttaaaccatgactggtttttatttggtgatagtcgttctgattgtaaccatattaataatttaaaaattaaaaattttgattatttggatattcaccctagtttgtgcaacaatggtaagatttcatctagtgccggtgattctatttttaagagttttcatttcactcgattttataattacactggcgaaggtgatcaaattattttttatgagggtgttaattttaatccttatcatagatttaagtgttttcctaatggtagtaatgatgtatggcttcttaacaaggtaagattttatcgtgccttatattctaatatggccttttttcgttatcttacttttgttgatattccttataatgtttctctttc---taagtttaattct---tgtaaa------------agtgatat---------tttatcacttaacaatcctatttttat------------------------taattattctaag---gaagtttattttactttattaggttgttctctttatttagtaccgctttgccttttt---------------------------------------------aaatctaactttagtcagtactattataacatagatact-ggctctgtttatggtttt---------------------------tctaatgttgtttatcctgatttagactgtatttatatttctcttaaaccaggttcttataaagtttccaccactgcaccttttttatccttacctactaaagctctctgttttgataaatctaaacaatttgtacctgtacaggttgttgattctagatggaacaacgagcgtgcctcagatatttctttatctgttgcatgtcaattgccatattgttattttcgcaattcttctgctaattatgttggcaa---gtatgatattaaccacggtgatagtggttttatttctattttatctggtcttttatataatgtttcttgtatttcatattatggtgtatttttatatgataattttaca---------tccatttggccctattattcttttggtaggtgtcctacatcttctattattaaa---------catccaa------tttgtgtttatgattttttgcctattattttacaaggtattttattatgtttagctttactttttgttgtttttctattattcttgttatataacgataaatctcatta-----------------------------------aatctaaacatgttattaat---tatttttattttgcctacaac------attagctgttataggtgattttaattgtactaattttgc---------------tattaatgatttaaacaccacagttcctcgcataagtgagtatgttgtggatgtttcttatggtttgggtacatattatatacttgatcgtgtttatttaaatactactatattatttactggttatttccctaaatctggtgccaattttagggatctatctttaaaaggtactacatatttgagtactctttggtatcagaaaccctttttatctgattttaataatggtattttttctagagttaagaatactaa---gttgtatgttaataaaactttgtatagtgagtttagtactatagttataggtagtgtttttattaacaactcttatactattgttgttcaacctcata------------------------------------atggtgttttggagattacagcttgtcaatacactatgtgtgagtatcctcatactatttgtaaatctaa------aggtagttctcgtaatgaatcttggc---attttgataaatctgaacctttgtgtctgttcaagaaaaattttacttataatgtttctacagattggttgtattttcatttttatcaagaacgtggcactttttatgcttattatgctgattctggcatgcctactacttttttatttagtttgtatcttggtactcttttatctcattattatgttttgcctttgacttgtaatgctatatcttctaatactgataatgagactttacaatattgggttacacctttgtctaaacgccaatatcttcttaaatttgacaaccgtggtgttattactaatgctgttgattgttctagtagtttctttagcgagattcaatgtaaaactaaatctttattacctaatactggtgtttatgacttatctggttttactgttaagcctgttgcaactgtacatcgtcgtattcctgatttacctgattgtgacattgataaatggcttaacaattttaatgtaccctcacctcttaattgggaacgtaaaattttttctaattgcaactttaatttgagtactttgcttcgtttagttcatactgattctttttcttgtaataattttgatgaatctaagatatatggtagttgttttaagagtattgttttagataaatttgccatacccaactccagacgatctgatttgcagttgggcagttctggttttctgcaatcttctaattataaaattgacactacttctagttcttgtcaattgtattatagtttgcctgcaattaatgttactattaataattataatccttcttcttggaatagaaggtatggttttaataa------------------ttttaatttgagctct---------------catagtgttgtttactcacgttattgtttttctgttaataatactttt---------------------tgtccttgtg------------------ctaaaccttcttttgcttcaagttgcaagag---------------tcataaaccaccttctgcttcctgtcctattggtactaat------tatcgttcttgtgagagtac------------------------------tactgtactcgaccacactgactggtgtaggtgttcttgtttacctgatcctataa-------------ctgcttatgaccct------------aggtcttgttctcaaaaaaagtctctggttggtgttggtgaacattgtgcagggttcggtgttgatgaagaaaagtgtggtgtattggatggatcatataatgtttcttgtctttg------------------------------------------------tagtactgatgcctttctaggttggtcttatgacacttgcgtcagtaacaaccgttgtaatattttttctaattttattttaaatggtatcaatagtggtaccacttgttctaatgatttattgcagcctaatactgaagtttttactgatgtttgtgttgattacgacctttatggtattacaggacaaggtatttttaaagaagtttctgctgtttattataatagttggcaaaatcttttgtatgattctaatggcaacattattggttttaaagattttgttactaataaaacatataatattttcccttgttatgcaggaagagtttctgctgcttttcatcaaaatgcttcctctttggctttactttatcgtaatttaaaatgtagctatgttttgaataat---atttctttagctactcagcca------tat---tttgatagttatcttggttgcgtttttaatgctgataatttaactgattattctgtttcttcttgtgctcttcgcatgggtagtggtttttgtgttgattataactcaccttcttcttcct------cttcgcgtcgtaaacgtagaagt------------atttctgcttcttatcgttttgttacttttgaaccctttaatgtcagttttgttaatgacagtattgagtctgtgggtggtctttatgagatcaaaattcccactaactttactatagttggtcaagaggaatttattcaaactaattctcctaaagttactattgattgttctttatttgtctgttctaattatgcagcttgccatgacttattgtcagagtatggcactttttgtgataatattaatagtattttagatgaagttaatggtttacttgatactactcaattgcatgtagctgatactcttatgcaaggtgtcacacttagctccaatcttaatactaatttgcattttgatgttgataatattaattttaaatccctagttggatgtttaggtccacactgcgg------------------ttcttcttct---------cgttctttttttgaagatttattgtttgacaaagttaaactttcagatgttggttttgttgaagcttataacaattgtactggtggtagtgaaattagagatcttctttgtgtacaatcctttaatggtattaaagttttgcctcctattttgtctgaatctcaaatttctggttacaccacagccgctactgttgctgctatgtttccaccatggtcagcagcagctggcataccattttctcttaatgtacaatatagaattaatggtttgggtgttactatggatgttcttaataaaaatcaaaagttgatagctactgcttttaataatgctcttctttctattcagaatggttttagtgctaccaactctgcacttgctaaaatacaaagtgttgttaattctaatgctcaagcacttaatagtttgttacagcaattatttaataaatttggtgcaattagttcttctttacaagaaattttatctcgtctcgatgttttagaggctcaggttcagattgataggcttattaatggtcgtttaactgctttaaatgcttatgtctctcaacagcttagtgatatttctcttgtaaaatttggtgctgctttagctatggagaaggttaatgagtgtgttaaaagtcaatctcctcgtattaatttttgtggtaatggtaatcatattttgtcattagttcaaaatgctccttatggtttgttgtttatgcattttagttataaacctatttcttttaaaactgttttagtaagtcctggtttgtgtatatcaggtgatgtaggtattgcacctaaacaagggtattttattaaacataatgatcattggatgttcactggtagttcttactattatcctgaa-ccaatttc--agataaaaatgttgtttttatgaatacttgttctgttaattttactaaagcgcctcttgtttatttgaatcattctgtaccaaaattgtctgattttgaatctgagttatctcattggtttaaaaatcaaacatccattgcgcctaatttgactttaaatcttcatactattaatgctacttttttagatttgtattatgagatgaatcttattcaagagtctattaagtctttgaataatagttatatcaatcttaaagatataggtacatatgaaatgtatgtaaaatggccttggtatgtttggctactaatttctttttcatttataatattccttgtattgctcttttttatatgttgttgtactggttgtggttctgcatgttttagtaaatgtcataattgttgtgatgagtatggtggtcatcatg---attttgttatcaaaa------catctcatgatgattagaat-------------------------------------------------------------------------------------------------------------------------------------------------------------------------------------------------------------------------------------------------------------------------------------------------------------------------------------------------------------------------------------------------------------------------------------------------------------------------------------------ctcttgtcagatc------------------------------------------------------------------------------------------------------------tcattaaatctaaactttattt-------------------------------------------------------------------------atggacgtttggagacctagctacacacattctcttgttattagagaatttggtgttacaaaccttgaagatttgtgtctaaagtataattactgtcaacctattgttggttactgtattgtacctttaaatgtttggtgtcgcaagtttggcaaatttgcttctcactttacattacgtagtcacgatatttcc---catagtaataattttggtgttgtaactagttttactacttatggtaatactgtttctgaggctgtgtctagattagttgaatcagcttctgaatttattgtttggcgtgcagaggcacttaataagtatggttgatt---tatttttcaatgatactgcttggtacataggacagattttagttttagttttattttgtcttatttctttaatctttgttgttgcttttttagcaactattaagctttgtatgcaactttgtggtttttgtaatttctttattatttcaccttcggcttacgtttataaaagaggtatgcagttgtataagtcttatagtgaacaagttataccacccacttca------gattatttaatctaa-atctaaacattatgaataaatcttttc------------------ttcctcaatttacttctgatcaagctgttacattcttaaaagaatggaatttctctttgggtgtaatactactttttattactatcatattgcagttcggttatacgagccgtagtatgtttgtttatcttatcaagatgattattctttggcttatgtggccattgactatcaccttgactatatttaattgtttttatgctttgaataatgcttttcttgcattttctatagtgtttactattatttctattgttatatggattctttattttgttaatagtattcggctttttattagaactggcagttggtggagttttaatccagagaccaataatcttatgtgtattgatatgaaaggcaagatgtttgttaggccagttattgaggactatcacacattaactgctactgttattcgtggtcatcttta-tatac-agggtgtcaaacttggcactggttatactctttcagatttgcccgtatatgttactgtagctaagg--tgcaagtactttgtacctataaacgtgcctttttagataagttagat---gttaatagtggttttgctgtttttgttaagtctaaagttggtaactatcgtttaccgtcta---------------------------------------------gtaaacctagtggtatggatactgccttgttaagagcttaaatctaaactat-taggatgtcttatactcccggtcatt---atgctggaagtagaagctcctctggaaatcgttcag------gaatcctcaagaa---aacttcttgggctgaccaatctgagcgaaattaccaaacctttaatagaggcagaaaaacccaacctaaattcactgtgtctactcaaccacaa------ggaaatactatcccacattattcctggttctccgggatcactcaatttcaaaaaggtagagactttaaattttcagatggtcaaggagttcccattgctttcggagtacccccttctgaagcaaaaggatattggtatagacacagccggcgttcttttaaaacagctgatggtcaacaaaagcagttgttaccgagatggtatttctactatctcggtaccggcccatatgccaatgcatcctatggtgaatccctcgaaggggtcttctgggttgctaatcaccaagctgacacttctactccctccgatgtttcgtcaagggatcctactactcaagaagctatccctactaggtttccgcctggtacgattttgcctcaaggctattatgttgaaggctcaggaaggtctgcttctaatagtcgaccaggttcacgttctcaatcacgtggacccaataatcgttcat---taagtagaagtaattctaattttagacat------------tcagattctatagtaaaacctgatatggctgatgagatcgctaatcttgttttagccaagcttggtaaagattcta---aacctcagcaagtcactaagcaaaatgccaaggaaatcaggcataaaattttaacaaaacctcgccaaaagcgaactcctaataaacattgtaatgttcaacagtgttttggtaaaagaggaccttctcaaaattttggtaatgctgaaatgttaaagcttggtactaatgatcctcagtttcctattcttgcagaattagctcctacaccaggtgcttttttctttggttctaaattagacttggttaaaagaga------ttc---cgaggctgactcacctgttaaagatgtttttgaacttcattattctggttctattaggtttgatagtactttaccaggctttgagacaattatgaaagttcttgaagagaatttaaatgctta---cgttaattctaatcagaacactgattctgattcg------------ttgagttctaaacctcagcgtaaaagaggtgttaaacaattaccagaa------cagtttgactctcttaatttaagtgctggta---------------ctcagcacatttcaaat---gattttactcctgaggatcatagtttacttgctact---cttgatga---------tccttatgt------agaaga------ctctgttgcttaatgagaatgaatcctaattcgacactaggtgg-taacccctcgcta-ttattcggaataggacactctctatcagaatgaat-tcttgctgtaataacagatagagtaggttgttacagactatatattaattagtagaaattttatatttagacatttgattgttagagtag-ttataaggt-------ttagctgtagt-------ataaacg-cctccgggaagagctatcaattgta--gtgtttaatatatatattagtatatgattgaaattaattatagccttttggaggaattac--------------------------------------------------------------------------------------------
>DQ415904_HumanHKU1_China_2004-01-
[truncated: 10,895,312 more chars]
