# Supplementary material for: Origins and Evolution of Seasonal Human Coronaviruses
Source: Viruses. 2022 Jul 15;14(7):1551. doi: 10.3390/v14071551 (PMC9320361; doi:10.3390/v14071551)
Supplement: Supplementary file 1 [file viruses-14-01551-s001.zip › alignments/Nucleo_alphas_D5.fasta]

>DQ243939_Human229E_UNKWN_1973--
ATGGCT------------ACAGTCAAATGGGCTGATGCATCTGAA------CCACAA------------------------CGTGGTCGTCAG---GGTAGAATACCTTATTCTCTTTATAGCCCTTTGCTTGTTGATAGTGAACAACCT---TGGAAGGTGATACCTCGTAATTTGGTACCCATCAACAAGAAAGAC------AAAAATAAGCTTATAGGCTATTGGAATGTTCAAAAACGTTTCAGAACTAGAAAGGGCAAACGGGTGGATTTGTCACCCAAGCTGCATTTTTATTATCTTGGCACAGGACCCCATAAAGATGCAAAATTTAGAGAGCGTGTTGAAGGTGTC------GTCTGGGTTGCTGTTGATGGTGCTAAAACTGAACCTACAGGTTACGGTGTTAGGCGCAAGAATTCAGAACCAGAGATACCACACTTCAATCAAAAGCTCCCAAATGGTGTTACTGTTGTTGAAGAA------------CCTGAC------TCCCGTGCTCCTTCCCGGTCTCAGTCG------AGG------------------------------------------------------------------TCGCAGAGT---------CGCGGTCGT---------------------------------------------------------------------------------------------GGTGAA---TCCAAACCTCAA---------------TCTCGGAATCCTTCAAGTGACAGAAAC------------------------------CATAAC---------------------AGTCAGGATGACATCATGAAGGCAGTTGCTGCGGCTCTTAAATCTTTAGGTTTTGACAAGCCTCAGGAA------AAAGATAAA------------------------------AAGTCAGCGAAAACGGGTACTCCT---AAGCCTTCT------CGTAATCAGAGTCCTGCTTCTTCTCAAACTTCTGCCAAGAGTCTTGCTCGTTCTCAGAGTTCTGAA------ACAAAAGAACAA---------AAG---CATGAAATGCAAAAGCCACGGTGGAAAAGACAGCCTAATGATGATGTGACATCTAATGTCACACAATGTTTTGGCCCCAGAGACCTTGACCACAACTTTGGAAGTGCAGGTGTTGTGGCCAATGGTGTTAAAGCTAAAGGCTATCCACAATTTGCTGAGCTTGTGCCGTCAACAGCTGCTATGCTGTTTGATAGTCACATTGTTTCCAAAGAGTCAGGCAACACTGTGGTCTTGACTTTCACTACTAGAGTGACTGTGCCCAAAGACCATCCACACTTGGGTAAGTTTCTTGAGGAGTTAAATGCATTCACTAGA---------------------------------------------------------GAAATGCAACAA---------------------------------------------CATCCT---CTT---------CTTAACCCTAGTGCACTAGAATTCAACCCATCTCAAACT------------------------TCACCT---GCA------------ACTGCTGAACCA------------------------GTGCGTGATGAAGTTTCTATTGAAACT---GACATAATTGATGAAGTAAAC------------------------------------TAA
>DQ243940_Human229E_Australia_1979-11-06
ATGGCT------------ACAGTCAAATGGGCTGATGCATCTGAA------CCACAA------------------------CGTGGTCGTCAG---GGTAGAATACCTTATTCTCTTTATAGCCCTTTGCTTGTTGATAGTGAACAACCT---TGGAAGGTGATACCTCGTAATTTGGTACCCATCAACAAGAAAGAC------AAAAATAAGCTTATAGGCTATTGGAATGTTCAAAAACGTTTCAGAACTAGAAAGGGCAAACGGGTGGATTTGTCACCCAAGTTGCATTTTTATTATCTTGGCACAGGACCCCATAAAGATGCAAAATTTAGAGAGCGTGTTGAAGGTGTT------GTCTGGGTTGCTGTTGATGGTGCTAAAACTGAACCTACAGGTTACGGTGTTAGGCGCAAGAATTCAGAACCAGAGATACCACACTTCAATCAAAAGCTCCCAAATGGTGTTACTGTTGTTGAAGAA------------CCTGAC------TCCCGTGCTCCTTCCCGGTCTCAGTCA------AGG------------------------------------------------------------------TCGCAGAGT---------CGCGGTCGT---------------------------------------------------------------------------------------------GGTGAA---TCCAAATCTCAA---------------TCTCGGAATCCTTCAAGTGACAGAAAC------------------------------CATAAC---------------------AGTCAGGATGACATCATGAAGGCAGTTGCTGCGGCTCTTAAATCTTTAGGTTTTGACAAGCCTCAGGAA------AAAGACAAA------------------------------AAGTCAGCGAAAACGGGTACTCCT---AAGCCTTCT------CGTAATCAGAGTCCTGCTTCTTCTCAATCTTCTGCCAAGAGTCTTGCTCGTTCTCAGAGTTCTGAA------ACAAAAGAACAA---------AAG---CATGAAATGCAAAAGCCACGGTGGAAAAGACAGCCTAATGATGATGTGACATCTAATGTCACACAATGTTTTGGCCCCAGAGACCTTGACCACAACTTTGGAAGTGCAGGTGTTGTGGCCAATGGTGTTAAAGCTAAAGGCTATCCACAATTTGCTGAGCTTGTGCCGTCTACAGCTGCTATGCTTTTTGATAGTCACATTGTTTCCAAAGAGTCAGGCAACACTGTGGTCTTGACTTTCACTACTAGAGTGACTGTGCCCAAAGACCATCCACACTTGGGTAAGTTTCTTGAGGAGTTAAATGCATTCACTAGA---------------------------------------------------------GAAATGCAACAA---------------------------------------------CATCCT---CTT---------CTTAACCCTAGTGCACTAGAATTCAACCCATCTCAAACT------------------------TCACCT---GCC------------ACTGTTGAACCA------------------------GTGCGTGATGAAGTTTCTATTGAAACT---GACATAATTGATGAAGTAAAC------------------------------------TAA
>DQ243941_Human229E_Australia_1982-09-22
ATGGCT------------ACAGTCAAATGGGCTGATGCATCTGAA------CCACAA------------------------CGTGGTCGTCAG---GGTAGAATACCTTATTCTCTTTATAGCCCTTTGCTTGTTGATAGTGAACAACCT---TGGAAGGTGATACCTCGTAATTTGGTACCCATCAACAAGAAAGAC------AAAAATAAGCTTATAGGCTATTGGAATGTTCAAAAACGTTTCAGAACTAGAAAGGGCAAACGGGTGGATTTGTCACCCAAGTTGCATTTTTATTATCTTGGCACAGGACCCCATAAAGATGCAAAATTTAGAGAGCGTGTTGAAGGTGTC------GTCTGGGTTGCTGTTGATGGTGCTAAAACTGAACCTACAGGTTACGGTGTTAGGCGCAAGAATTCAGAACCAGAGATACCACACTTCAATCAAAAGCTCCCAAATGGTGTTACTGTTGTTGAAGAA------------CCTGAC------TCCCGTGCTCCTTCCCGGTCTCAGTCA------AGG------------------------------------------------------------------TCGCAGAGT---------CGCGGTCGT------------------------------------------------------------------------------------------------GAA---TCCAAATCTCAA---------------TCTCGGAATCCTTCAAGTGACAGAAAC------------------------------CATAAC---------------------AGTCAGGATGACATCATGAAGGCAGTTGCTGCGGCTCTTAAATCTTTAGGTTTTGATAAGCCTCAGGAA------AAAGACAAA------------------------------AAGTCAGCGAAAACGGGTACTCCT---AAGCCTTCT------CGTAATCAGAGTCCTGCTTCTTCTCAATCTTCTGCCAAGAGTCTTTCTCGTTCTCAGAGTTCTGAA------ACAAAAGAACAA---------AAG---CATGAAATGCAAAAGCCACGGTGGAAAAGACAGCCTAATGATGATGTGACATCTAATGTCACACAATGTTTTGGCCCCAGAGACCTTGACCACAACTTTGGAAGTGCAGGCGTTGTGGCCAATGGTGTTAAAGCTAAAGGCTATCCACAATTTGCTGAGCTTGTGCCGTCTACAGCTGCTATGCTTTCTGATAGTCACATTGTTTCCAAAGAGTCAGGCAACACTGTGGTCTTGACTTTCACTACTAGAGTGACTGTGTCCAAAGACCATCCACACTTGGGTAAGTTTCTTGAGGAGTTAAATGCATTCACTAGA---------------------------------------------------------GAAATGCAACAA---------------------------------------------CATCCT---CTT---------CTTAACCCTAGTGCACTAGAATTCAACCCATCTCAAACT------------------------TCACCT---GCA------------ACTGTTGAACCA------------------------GTGCGTGATGAAGTTTCTATTGAAACT---GACATAATTGATGAAGTAAAC------------------------------------TAA
>DQ243944_Human229E_Australia_1982-10-21
ATGGCT------------ACAGTCAAATGGGCTGATGCATCTGAA------CCACAA------------------------CGTGGTCGTCAG---GGTAGAATACCTTATTCTCTTTATAGCCCTTTGCTTGTTGATAGTGAACAACCT---TGGAAGGTGATACCTCGTAATTTGGTACCCATCAACAAGAAAGAC------AAAAATAAGCTTATAGGCTATTGGAATGTTCAAAAACGTTTCAGAACTAGAAAGGGCAAACGGGTGGATTTGTCACCCAAGTTGCATTTTTATTATCTTGGCACAGGACCCCATAAAGATGCAAAATTTAGAGAGCGTGTTGAAGGTGTC------GTCTGGGTTGCTGTTGATGGTGCTAAAACTGAACCTACAGGTTACGGTGTTAGGCGCAAGAATTCAGAACCAGAGATACCACACTTCAATCAAAAGCTCCCAAATGGTGTTACTGTTGTTGAAGAA------------CCTGAC------TCCCGTGCTCCTTCCCGGTCTCAGTCA------AGG------------------------------------------------------------------TCGCAGAGT---------CGCGGTCGT---------------------------------------------------------------------------------------------GGTGAA---TCCAAATCTCAA---------------TCTCGGAATCCTTCAAGTGACAGAAAC------------------------------CATAAC---------------------AGTCAGGATGACATCATGAAGGCAGTTGCTGCGGCTCTTAAATCTTTAGGTTTTGACAAGCCTCAGGAA------AAAGACAAA------------------------------AAGTCAGCGAAAACGGGTACTCCT---AAGCCTTCT------CGTAATCAGAGTCCTGCTTCTTCTCAATCTTCTGCCAAGATTCTTGCTCGTTCTCAGAGTTCTGAA------ACAAAAGAACAA---------AAG---CATGAAATGCAAAAGCCACGGTGGAAAAGACAGCCTAACGATGATGTGACATCTAATGTCACACAATGTTTTGGCCCCAGAGACCTTGACCACAACTTTGGAAGTGCAGGTGTTGTGGCCAATGGTGTCAAAGCTAAAGGCTATCCACAATTTGCTGAGCTTGTGCCGTCTACAGCTGCTATGCTTTCTGATAGTCACATTGTTTCCAAAGAGTCAGGCAACACTGTGGTATTGACTTTCACCACTAGAGTGACTGTGCCTAAAGACCATCCACACTTGGGTAAGTTTCTTGAGGAGTTAAATGCATTCACTAGA---------------------------------------------------------GAAATGCAACAA---------------------------------------------CATCCT---CTT---------CTTAACCCTAGTGCACTAGAATTCAACCCATCCCAAACT------------------------TCACCT---GCA------------ACTGTTGAACCA------------------------GTGCGTGATGAAGTTTCTACTGAAACT---GACATAATTGATGAAGTAAAC------------------------------------TAA
>DQ243945_Human229E_Australia_1982-11-08
ATGGCT------------ACAGTCAAATGGGCTGATGCATCTGAA------CCACAA------------------------CGTGGTCGTCAG---GGTAGAATACCTTATTCTCTTTATAGCCCTTTGCTTGTTGATAGTGAACAACCT---TGGAAGGTGATACCTCGTAATTTGGTACCCATCAACAAGAAAGAC------AAAAATAAGCTTATAGGCTATTGGAATGTTCAAAAACGTTTCAGAACTAGAAAGGGCAAACGGGTGGATTTGTCACCCAAGTTGCATTTTTATTATCTTGGCACAGGACCCCATAAAGATGCAAAATTTAGAGAGCGTGTTGAAGGTGTC------GTCTGGGTTGCTGTTGATGGTGCTAAAACTGAACCTACAGGTTACGGTGTTAGGCGCAAGAATTCAGAACCAGAGATACCACACTTCAATCAAAAGCTCCCAAATGGTGTTACTGTTGTTGAAGAA------------CCTGAC------TCCCGTGCTCCTTCCCGGTCTCAGTCA------AGG------------------------------------------------------------------TCGCAGAGT---------CGCGGTCGT---------------------------------------------------------------------------------------------GGTGAA---TCCAAATCTCAA---------------TCTCGGAATCCTTCAAGTGACAGAAAC------------------------------CATAAC---------------------AGTCAGGATGACATCATGAAGGCAGTTGCTGCGGCTCTTAAATCTTTAGGTTTTGACAAGCCTCAGGAA------AAAGACAAA------------------------------AAGTCAGCGAAAACGGGTACTCCT---AAGCCTTCT------CGTAATCAGAGTCCTGCTTCTTCTCAATCTTCTGCCAAGAGTCCTGCTCGTTCTCAGAGTTCTGAA------ACAAAAGAACAA---------AAG---CATGAAATGCAAAAGCCACGGTGGAAAAGACAGCCTAATGATGATGTGACATCTAATGTCACACAATGTTTTGGCCCCAGAGACCTTGACCACAACTTTGGAAGTGCAGGTGTTGTGGCCAATGGTGTTAAAGCTAAAGGCTATCCACAATTTGCTGAGCTTGTGCCGTCTACAGCTGCTATGCTTTTTGATAGTCACATTGTTTCCAAAGAGTCAGGCAACACTGTGGTCTTGACTTTCACTACTAGAGTGACTGTTCCCAAAGACCATCCACACTTGGGTAAGTTTCTTGAGGAGTTAAATGCATTCACTAGA---------------------------------------------------------GAAATGCAACAA---------------------------------------------CATCCT---CTT---------CTTAACCCTAGTGCACTAGAATTCAACCCATCTCAAACT------------------------TCACCT---GCA------------ACTGTTGAACCA------------------------GTGCGTGATGAAGTTTCTATTGAAACT---GACATAATTGATGAAGTAAAC------------------------------------TAA
>DQ243947_Human229E_Australia_1984-05-09
ATGGCT------------ACAGTCAAATGGGCTGATGCATCTGAA------CCACAA------------------------CGTGGTCGTCAG---GGTAGAATACCTTATTCTCTTTATAGCCCTTTGCTTGTTGATAGTGAACAACCT---TGGAAGGTGATACCTCGTAATTTGGTACCCATCAACAAGAAAGAC------AAAAATAAGCTTATAGGCTATTGGAATGTTCAAAAACGTTTCAGAACTAGAAAGGGCAAACGGGTGGATTTGTCACCCAAGTTGCATTTTTATTATCTTGGCACAGGACCCCATAAAGATGCAAAATTTAGAGAGCGTGTTGAAGGTGTC------GTCTGGGTTGCTGTTGATGGTGCTAAAACTGAACCTACAGGTTACGGTGTTAGGCGCAAGAATTCAGAACCAGAGATACCACACTTCAATCAAAAGCTCCCAAATGGTGTTACTGTTGTTGAAGAA------------CCTGAC------TCCCGTGCTCCCTCCCGGTCTCAGTCA------AGA------------------------------------------------------------------TCGCAGAGT---------CGCGGTCGT---------------------------------------------------------------------------------------------GGTGAA---TCCAAATCTCAA---------------TCTCGGAATCCTTCAAGTGACAGAAAC------------------------------CATAAC---------------------AGTCAGGATGACATCATGAAGGCAGTTGCTGCGGCTCTTAAATCTTTAGGTTTTGACAAGCCTCAGGAA------AAAGACAAA------------------------------AAGTCAGCGAAAACGGGTACTCCT---AAGCCTTCT------CGTAATCATAGTCCTGCTTCTTCTCAATCTTCTGCCAAGAGTCTTGCTCGTTCTCAGAGTTCTGAA------ACAAAAGAACAA---------AAG---CATGAAATGCAAAAGCCACGGTGGAAAAGACAGCCTAATGATGATGTGACATCTAATGTCACACAATGTTTTGGCCCCAGAGACCTTGACCACAACTTTGGAAGTGCAGGTGTTGTGGCCAATGGTGTTAAAGCTAAAGGCTATCCACAATTTGCTGAGCTTGTGCCGTCTACAGCTGCTATGCTTTTTGATAGTCACATTGTTTCCAAAGAGTCAGGCAACACTGTGGTCTTGACTTTCACTACTAAAGTGACTGTGCCCAAAGACCATCCACACTTGGGTAAGTTTCTTGAGGAGTTAAATGCATTCACTAGA---------------------------------------------------------GAAATGCAACAA---------------------------------------------CATCCT---CTT---------CTTAACCCTAGTGCACTAGAATTCAACCCATCTCAAACT------------------------TCACCT---GCA------------ACTGTTGAACCA------------------------GTGCGTGATGAAGTTTCTATTGAAACT---GACATAATTGATGAAGTAAAC------------------------------------TAA
>DQ243948_Human229E_Australia_1984-07-29
ATGGCT------------ACAGTCAAATGGGCTGATGAATCTGAA------CCACAA------------------------CGTGGTCGTCAG---GGTAGAATACCTTATTCTCTTTATAGCCCTTTGCTTGTTGATAGTGAACAACCT---TGGAAGGTGATACCTCGTAATTTGGTACCCATCAACAAGAAAGAC------AAAAATAAGCTTATAGGCTATTGGAATGTTCAAAAACGTTTCAGAACTAGAAAGGGCAAACGGGTGGATTTGCCACCCAAGTTACATTTTTATTATCTTGGCACAGGACCCCATAAAGATGCAAAATTTAGAGAGCGTGTTGAAGGTGTC------GTCTGGGTTGCTGTTGATGGTGCTAAAACTGAACCTACAGGTTACGGTGTTAGGCGCAAGAATTCAGAACCAGAGATACCACACTTCAATCAAAAGCTCCCAAATGGTGTTACTGTTGTTGAAGAA------------CCTGAC------TCCCGTGCTCCTTCCCGGTCTCAGTCA------AGG------------------------------------------------------------------TCGCAGAGT---------CGCGGTCGT---------------------------------------------------------------------------------------------GGTGAA---TCCAAATCTCAA---------------TCTCGGAATCCTTCAAGTGACAGAAAC------------------------------CATAAC---------------------AGTCAGGATGACATCATGAAGGCAGTCGCTGCGGCTCTTAAATCTTTAGGTTTTGACAAGCCTCAGGAA------AAAGACAAA------------------------------AAGTCAGCGAAAACGGGTACTCCT---AAGCCTTCT------CGTAATCAGAGTCCTGTTTCTTCTCAATCTGCTGCCAAGATTCTTGCTCGTTCTCAGAGTTCTGAA------ACAAAAGAACAA---------AAG---CATGAAATGCAAAAGCCACGGTGGAAAAGACAGCCTAACGATGATGTGACATCTAATGTCACACAATGTTTTGGCCCCAGAGACCTTGACCACAACTTTGGAAGTGCAGGTGTTGTGGCCAATGGTGTTAAAGCTAAAGGCTATCCACAATTTGCTGAGCTTGTGCCGTCTACAGCTGCTATGCTTTTTGATAGTCACATTGTTTCCAAAGAGTCAGGCAACACTGTGGTCTTGACTTTCACCACTAGAGTGACTGTGCCCAAAGACCATCCACACTTGGGTAAGTTTCTTGAGGAATTAAATGCATTCACTAGA---------------------------------------------------------GAAATGCAACAA---------------------------------------------CATCCT---CTT---------CTTAACCCTAGTGCACTAGAATTCAACCCATCCCAAACT------------------------TCACCT---GCA------------ACTGTTGAACCA------------------------GTGCGTGATGAAGTTTCTATTGAAACT---GACATAATTGATGAAGTAAAC------------------------------------TAA
>DQ243949_Human229E_Australia_1990-06-24
ATGGCT------------ACAGTCAAATGGGCTGATGCATCTGAA------CCACAA------------------------CGTGGTCGTCAG---GGTAGAATACCTTATTCTCTTTATAGCCCTTTGCTTGTTGATAGTGAACAACCT---TGGAAGGTGATACCTCGTAATTTGGTACCCATCAACAAGAAAGAC------AAAAATAAGCTTATAGGCTATTGGAATGTTCAAAAACGTTTCAGAACTAGAAAGGGCAAACGGGTGGATTTGTCACCCAAGTTACATTTTTATTATCTTGGCACAGGACCCCATAAAGATGCAAAATTTAGAGAGCGTGTTGAAGGTGTC------GTCTGGGTTGCTGTTGATGGTGCTAAAACTGAACCTACAGGTTACGGTGTTAGGCGCAAGAATTCAGAACCAGAGATACCACACTTCAATCAAAAGCTCCCAAATGGTGTTACTGTTGTTGAAGAA------------CCTGAC------TCCCGTGCTCCTTCCCGTTCTCAGTCA------AGG------------------------------------------------------------------TCGCAGAGT---------CGCGGTCGT---------------------------------------------------------------------------------------------GGTGAA---TCCAAATCTCAA---------------TCTCGGAATCCTTCAAGTGACAGAAAC------------------------------CATAAC---------------------AGTCAGGATGACATCATGAAGGCAGTCGCTGCGGCTCTTAAATCTTTAGGTTTTGATAAGCCTCAGGAA------AAAGACAAA------------------------------AAGTCAGCGAAAACGGGTACTCCT---AAGCCTTCT------CGTAATCAGAGTCCTGCTTCTTCTCAATCTGCTGCCAAGATTCTTGCTCGTTCTCAGAGTTCTGAA------ACAAAAGAACAA---------AAG---CATGAAATGCAAAAGCCACGGTGGAAAAGACAGCCTAACGATGATGTGACATCTAATGTCACACAATGTTTTGGCCCCAGAGACCTTGACCACAACTTTGGAAGTGCAGGTGTTGTGGCCAATGGTGTTAAAGCTAAAGGCTATCCACAATTTGCTGAGCTTGTGCCGTCTACAGCTGCTATGCTTTTTGATAGTCACATTGTTTCCAAAGAGTCAGGCAACACTGTGGTCTTGACTTTCACCACTAGAGTGACTGTGCCCAAAGACCATCCACACTTGGGTAAGTTTCTTGAGGAATTAAATGCATTCACTAGA---------------------------------------------------------GAAATGCAACAA---------------------------------------------CATCCT---CTT---------CTTAACCCTAGTGCACTAGAATTCAACCCATCCCAAACC------------------------TCACCT---GCA------------ACTGTTGAACCA------------------------GTGCGTGATGAAGTTTCTATTGAAACT---GACATAATTGATGAAGTAAAC------------------------------------TAA
>DQ243950_Human229E_Australia_1992-12-05
ATGGCT------------ACAGTCAAATGGGCTGATGCATCTGAA------CCACAA------------------------CGTGGTCGTCAG---GGTAGAATACCTTATTCTCTTTATAGCCCTTTGCTTGTTGATAGTGAACAACCT---TGGAAGGTGATACCTCGTAATTTGGTACCCATCAACAAGAAAGAC------AAAAATAAGCTTATAGGCTATTGGAATGTTCAAAAACGTTTCAGAACTAGAAAGGGCAAACGGGTGGATTTGTCACCCAAGTTATATTTTTATTATCTTGGCACAGGACCCCATAAAGATGCAAAATTTAGAGAGCGTGTTGAAGGTGTC------GTCTGGGTTGCTGTTGATGGTGCTAAAACTGAACCTACAGGTTACGGTGTTAGGCGCAAGAATTCAGAACCAGAGATACCACACTTCAATCAAAAGCTCCCAAATGGTGTTACTGTTGTTGAAGAA------------CCTGAC------TCCCGTGCTCCTTCCCGTTCTCAGTCA------AGG------------------------------------------------------------------TCGCAGAGT---------CGCGGTCGT---------------------------------------------------------------------------------------------GGTGAA---TCCAAATCTCAA---------------TCTCGGAATCCTTCAAGTGACAGAAAC------------------------------CATAAC---------------------AGTCAGGATGACATCATGAAGGCAGTCGCTGCGGCTCTTAAATCTTTAGGTTTTGACAAGCCTCAGGAA------AAAGACAAA------------------------------AAGTCAGCGAAAACGGGTACTCCT---AAGCCTTCT------CGTAATCAGAGTCCTGCTTCTTCTCAATCTGCTGCCAAGATTCTTGCTCGTTCTCAGAGTTCTGAA------ACAAAAGAACAA---------AAG---CATGAAATGCAAAAGCCACGGTGGAAAAGACAGCCTAACGATGATGTGACATCTAATGTCACACAATGTTTTGGCCCCAGAGACCTTGACCACAACTTTGGAAGTGCAGGTGTTGTGGCCAATGGTGTCAAAGCTAAAGGCTATCCACAATTTGCTGAGCTTGTGCCGTCTACAGCTGCTATGCTTTTTGATAGTCACATTGTTTCCAAAGAGTCAGGCAACACTGTGGTCTTGACTTTCACCACTAGAGTGACTGTGCCCAAAGACCATCCACACTTGGGTAAGTTTCTTGAGGAATTAAATGCATTCACTAGA---------------------------------------------------------GAAATGCAACAA---------------------------------------------CAGCCT---CTT---------CTTAACCCTAGTGCACTAGAATTCAACCCATCCCAAACT------------------------TCACCT---GCA------------ACTGTTGAACCA------------------------GTGCGTGATGAAGTTTCTATTGAAACT---GACATAATTGATGAAGTCAAC------------------------------------TAA
>DQ243952_Human229E_Australia_1992-06-25
ATGGCT------------ACAGTCAAATGGGCTGATGCATCTGAA------CCACAA------------------------CGTGGTCGTCAG---GGTAGAATACCTTATTCTCTTTATAGCCCTTTGCTTGTTGATAGTGAACAACCT---TGGAAGGTGATACCTCGTAATTTGGTACCCATCAACAAGAAAGAC------AAAAATAAGCTTATAGGCTATTGGAATGTTCAAAAACGTTTCAGAACTAGAAAGGGCAAACGGGTGGATTTGTCACCCAAGTTACATTTTTATTATCTTGGCACAGGACCCCATAAAGATGCAAAATTTAGAGAGCGTGTTGAAGGTGTC------GTCTGGGTTGCTGTTGATGGTGCTAAAACTGAACCTACAGGTTACGGTGTTAGGCGCAAGAATTCAGAACCAGAGATACCACACTTCAATCAAAAGCTCCCAAATGGTGTTACTGTTGTTGAAGAA------------CCTGAC------TCCCGTGCTCCTTCCCGTTCTCAGTCA------AGG------------------------------------------------------------------TCGCAGAGT---------CGCGGTCGT---------------------------------------------------------------------------------------------GGTGAA---TCCAAATCTCAA---------------TCTCGGAATCCTTCAAGTGACAGAAAC------------------------------CATAAC---------------------AGTCAGGATGACATCATGAAGGCAGTCGCTGCGGCTCTTAAATCTTTAGGTTTTGACAAGCCTCAGGAA------AAAGACAAA------------------------------AAGTCAGCGAAAACGGGTACTCCT---AAGCCTTCT------CGTAATCAGAGTCCTGCTTCTTCTCAATCTGCTGCCAAGATTCTTGCTCGTTCTCAGAGTTCTGAA------ACAAAAGAACAA---------AAG---CATGAAATGCAAAAGCCACGTTGGAAAAGACAGCCTAACGATGATGTGACATCTAATGTCACACAATGTTTTGGCCCCAGAGACCTTGACCACAACTTTGGAAGTGCAGGTGTTGTGGCCAATGGTGTTACAGCTAAAGGCTATCCACAATTTGCTGAGCTTGTGCCGTCTACAGCTGCTATGCTTTTTGATAGTCACATTGTTTCCAAAGAGTCAGGCAACACTGTGGTCTTGACTTTCACCACTAGAGTGACTGTGCCCAAAGACCATCCACACTTGGGTAAGTTTCTTGAGGAATTAAATGCATTCACTAGA---------------------------------------------------------GAAATGCAACAA---------------------------------------------CAGCCT---CTT---------CTTAACCCTAGTGCACTAGAATTCAACCCATCCCAAACT------------------------TCACCT---GCA------------ACTGTTGAACCA------------------------GTGCGTGATGAAGTTTCTATTGAAACT---GACATAATTGATGAAGTCAAC------------------------------------TAA
>DQ243954_Human229E_Australia_2001-08-27
ATGGCT------------ACAGTCAAATGGGCTGATGCATCTGAA------CCACAA------------------------CGTGGTCGTCAG---GGTAGAATACCTTATTCTCTTTATAGCCCTTTGCTTGTTGATAGTGAACAACCT---TGGAAGGTGATACCTCGTAATTTGGTACCCATCAACAAGAAAGAC------AAAAATAAGCTTATAGGCTATTGGAATGTTCAAAAACGTTTCAGAACTAGAAAGGGCAAACGGGTGGATTTGTCACCCAAGTTACATTTTTATTATCTTGGCACAGGACCCCATAAAGATGCAAAATTTAGAGAGCGTGTTGAAGGTGTT------GTCTGGGTTGCTGTTGATGGTGCTAAAACTGAGCCTACAGGTTACGGTGTTAGGCGCAAGAATTCAGAACCAGAGATACCACACTTCAATCAAAAGCTCCCAAATGGTGTTACTGTTGTTGAAGAA------------CCTGAC------TCCCGTGCTCCTTCCCGCTCTCAGTCA------AGG------------------------------------------------------------------TCGCAGAGT---------CGCGGTCGT---------------------------------------------------------------------------------------------GGTGAA---TCCAAATCTCAA---------------TCTCGGAATCCTTCAAGTGACAGAAAC------------------------------CATAAC---------------------AGTCAAGATGACATCATGAAGGCAGTCGCTGCGGCTCTTAAATCTTTAGGTTTTGACAAGCCTCAGGAA------AAAGACAAA------------------------------AAGTCAGCGAAAACGGGTACTCCT---AAGCCTTCT------CGTAATCAGAGTCCTGCTTCTTCTCAATCTGCTGCCAAGATTCTTGCTCGTTCTCAGAGTTCTGAA------ACAAAAGAACAA---------AAG---CATGAAATGCAAAAGCCACGGTGGAAAAGACAGCCTAACGATGATGTGACATCTAATGTCACACAATGTTTTGGCCCCAGAGACCTTGACCACAACTTTGGAAGTGCAGGTGTTGTGGCCAATGGTGTTAAAGCTAAAGGCTATCCACAATTTGCTGAGCTTGTGCCGTCTACAGCTGCTATGCTTTTTGATAGTCACATTGTTTCCAAAGAGTCAGGCAACACTGTGGTCTTGACTTTCACCACTAGAGTGACTGTGCCCAAAGACCATCCACACTTGGGTAAGTTTCTTGAGGAATTAAATGCATTCACTAGA---------------------------------------------------------GAAATGCAACAA---------------------------------------------CAGCCT---CTT---------CTTAACCCTAGTGCACTAGAATTCAACCCATCCCAAACT------------------------TCACCT---GCA------------ACTGTTGAACCA------------------------GTGCGTGATGAAGTTTCTATTGAAACT---GACATAATTGATGAAGTCAAC------------------------------------TAA
>DQ243961_Human229E_Australia_2003-08-25
ATGGCT------------ACAGTCAAATGGGCTGATGCATCTGAA------CCACAA------------------------CGTGGTCGTCAG---GGTAGAATACCTTATTCTCTTTATATCCCTTTGCTTGTTGATAGTGAACAACCT---TGGAAGGTGATACCTCGTAATTTGGTACCCATCAACAAGAAAGAC------AAAAATAAGCTTATAGGCTATTGGAATGTTCAAAAACGTTTCAGAACTAGAAAGGGCAAACGGGTGGATTTGTCACCCAAGTTACATTTTTATTATCTTGGCACAGGACCCCATAAAGATGCAAAATTTAGAGAGCGTGTTGAAGGTGTT------GTCTGGGTTGCTGTTGATGGTGCTAAAACTGAACCTACAGGTTACGGTGTTAGGCGCAAGAATTCAGAACCAGAGATACCACACTTCAATCAAAAGCTCCCAAATGGTGTTACTGTTGTTGAAGAA------------CCTGAC------TCCCGTGCTCCTTCCCGTTCTCAGTCA------AGG------------------------------------------------------------------TCTCAGAGT---------CGCGGTCGT---------------------------------------------------------------------------------------------GGTGAA---TCCAAATCTCAA---------------TCTCGGAATCCTTCAAGTGACAGAAAC------------------------------CATAAC---------------------AGTCAGGATGACATCATGAAGGCAGTCGCTGCGGCTCTTAAATCTTTAGGTTTTGACAAGCCTCAGGAA------AAAGACAAA------------------------------AAGTCAGCGAAAACGGGTACTCCT---AAGCCTTCT------CGTAATCAGAGTCCTGCTTCTTCTCAATCTGCTGCCAAGATTCTTGCTCGTTCTCAGAGTTCTGAA------ACAAAAGAACAA---------AAG---CATGAAATGCAAAAGCCACGGTGGAAAAGACAGCCTAACGATGATGTGACATCTAATGTCACACAATGTTTTGGCCCCAGAGACCTTGACCACAACTTTGGAAGTGCAGGTGTTGTGGCCAATGGCGTTAAAGCTAAAGGCTATCCACAATTTGCTGAGCTTGTGCCGTCTACAGCTGCTATGCTTTTTGATAGTCACATTGTTTCCAAAGAGTCAGGCAACACTGTGGTCTTGACTTTCACCACTAGAGTGACTGTGCCCAAAGACCATCCACACTTGGGTAAGTTTCTTGAGGAATTAAATGCATTCACTAGA---------------------------------------------------------GAAATGCAACAA---------------------------------------------CAGCCT---CTT---------CTTAACCCTAGTGCACTAGAATTCAACCCATCCCAAACT------------------------TCACCT---GCA------------ACTGTTGAACCA------------------------GTGCGTGATGAAGTTTCTATTGAAACT---GACATAATTGATGAAGTCAAC------------------------------------TAA
>DQ243962_Human229E_Australia_2004-01-20
ATGGCT------------ACAGTCAAATGGGCTGATGCATCTGAA------CCACAA------------------------CGTGGTCGTCAG---GGTAGAATACCTTATTCTCTTTATAGCCCTTTGCTTGTTGATAGTGAACAACCT---TGGAAGGTGATACCTCGTAATTTGGTACCCATCAACAAGAAAGAC------AAAAATAAGCTTATAGGCTATTGGAATGTTCAAAAACGTTTCAGAACTAGAAAGGGCAAACGGGTGGATTTGTCACCCAAGTTACATTTTTATTATCTTGGCACAGGACCCCATAAAGCTGCAAAATTTAGAGAGCGTGTTGAAGGTGTT------GTCTGGGTTGCTGTTGATGGTGCTAAAACTGAACCTACAGGTTACGGTGTTAGGCGCAAGAATTCAGAACCAGAGATACCACACTTCAATCAAAAGCTCCCAAATGGTGTTACTGTTGTTGAAGAA------------CCTGAC------TCCCGTGCTCCTTCCCGTTCTCAGTCA------AGG------------------------------------------------------------------TCTCAGAGT---------CGCGGTCGT---------------------------------------------------------------------------------------------GGTGAA---TCCAAATCTCAA---------------TCTCGGAATCCTTCAAGTGACAGAAAC------------------------------CATAAC---------------------AGTCAGGATGACATCATGAAGGCAGTCGCTGCGGCTCTTAAATCTTTAGGTTTTGACAAGCCTCAGGAA------AAAGACAAA------------------------------AAGTCAGCGAAAACGGGTACTCCT---AAGCCTTCT------CGTAATCAGAGTCCTTCTTCTTTTCAATCTGCTGCCAAGATTCTTGCTCGTTCTCAGAGTTCTGAA------ACAAAAGAACAA---------AAG---CATGAAATGCAAAAGCCACGGTGGAAAAGACAGCCTAACGATGATGTGACATCTAATGTCACACAATGTTTTGGCCCCAGAGACCTTGACCACAACTTTGGAAGTGCAGGTGTTGTGGCCAATGGTGTTAAAGCTAAAGGCTATCCACAATTTGCTGAGCTTGTGCCGTCTACAGCTGCTATGCTTTTTGATAGTCACATTGTTTCCAAAGAGTCAGGCAACACTGTGGTCTTGACTTTCACCACCAGAGTGACTGTGCCCAAAGACCATCCACACTTGGGTAAGTTTCTTGAGGAATTAAATGCATTCACTAGA---------------------------------------------------------GAAATGCAACAA---------------------------------------------CAGCCT---CTT---------CTTAACCCTAGTGCACTAGAATTCAACCCATCCCAAACT------------------------TCACCT---GCA------------ACTGTTGAACCA------------------------GTGCGTGATGAAGTTTCTATTGAAACT---GACATAATTGATGAAGTCAAC------------------------------------TAA
>KF514429_Human229E_USA_1989-02-07
ATGGCT------------ACAGTCAAATGGGCTGATGCATCTGAA------CCACAA------------------------CGTGGTCGTCAG---GGTAGAATACCTTATTCTCTTTATAGCCCTTTGCTTGTTGATAGTGAACAACCT---TGGAAGGTGATACCTCGTAATTTGGTACCCATCAACAAGAAAGAC------AAAAATAAGCTTATAGGCTATTGGAATGTTCAAAAACGTTTCAGAACTAGAAAGGGCAAACGGGTGGATTTGTCACCCAAGTTACATTTTTATTATCTTGGCACAGGACCCCATAAAGATGCAAAATTTAGAGAGCGTGTTGAAGGTGTC------GTCTGGGTTGCTGTTGATGGTGCTAAAACTGAACCTACAGGTTACGGTGTTAGGCGCAAGAATTCAGAACCAGAGATACCACACTTCAATCAAAAGCTCCCAAATGGTGTTACTGTTGTTGAAGAA------------CCTGAT------TCCCGTGCTCCTTCCCGTTCTCAGTCA------AGG------------------------------------------------------------------TCGCAGAGT---------CGCGGTCGT---------------------------------------------------------------------------------------------GGTGAA---TCCAAATCTCAA---------------TCTCGGAATCCTTCAAGTGACAGAAAC------------------------------CATAAC---------------------AGTCAGGATGACATCATGAAGGCAGTCGCTGCGGCTCTTAAATCTTTAGGTTTTGACAAGCCTCAGGAA------AAAGACAAA------------------------------AAGTCAGCGAAAACGGGTACTCCT---AAGCCTTCT------CGTAATCAGAGTCCTGCCTCTTCTCAATCTGCTGCCAAGATTCTTGCTCGTTCTCAGAGTTCTGAA------ACAAAAGAACAA---------AAG---CATGAAATGCAAAAGCCACGGTGGAAAAGACAGCCTAACGATGATGTGACATCTAATGTCACACAATGTTTTGGCCCCAGAGACCTTGACCACAACTTTGGAAGTGCAGGTGTTGTGGCCAATGGTGTTAAAGCTAAAGGCTATCCACAATTTGCTGAGCTTGTGCCGTCTACAGCTGCTATGCTTTTTGATAGTCACATTGTTTCCAAAGAGTCAGGCAACACTGTGGTCTTGACTTTCACCACTAGAGTGACTGTGCCCAAAGACCATCCACACTTGGGTAAGTTTCTTGAGGAATTAAATGCATTCACTAGA---------------------------------------------------------GAAATGCAACAA---------------------------------------------CATCCT---CTT---------CTTAACCCTGGTGCACTAGAATTCAACCCATCCCAAACT------------------------TCACCT---GCA------------ACTGTTGAACCA------------------------GTGCGTGATGAAGTTTCTATTGAAACT---GACATAATTGATGAAGTAAAC------------------------------------TAA
>KM055507_Human229E_China_2010--
ATGGCT------------ACAGTCAAATGGGCTGATGCATCTGAA------CCACAA------------------------CGTGGTCGTCAG---GGTAGAATACCTTACTCTCTTTATAGCCCTTTGCTTGTTGATAGTGAACAACCT---TGGAAGGTGATACCTCGTAATTTGGTACCCATCAACAAGAAAGAA------AAAAATAAGCTTATAGGCTATTGGAATGTTCAAAAACGTTTCAGAACTAGAAAGGGCAAACGGGTGGATTTGTCACCCAAGTTACATTTTTATTATCTTGGCACAGGACCTCATAAAGATGCAAAATTTAGAGAGCGTGTTGAAGGTGTT------GTCTGGGTTGCTGTTGATGGTGCTAAAACTGAACCTACAGGTTACGGTGTTAGGCGCAAGAATTCAGAACCAGAGATACCACACTTCAATCAAAAGCTCCCAAATGGTGTTACTGTTGTTGAAGAA------------CCTGAC------TCCCGTGCTCCTTCCCGTTCTCAGTCA------AGG------------------------------------------------------------------TCTCAGAGT---------CGCAGTCGT---------------------------------------------------------------------------------------------GGTGAA---TCCAAATCTCAA---------------TCTCGGAATCCTTCAAGTGACAGAAAC------------------------------CATAAC---------------------AGTCAGGATGACATCATGAAGGCAGTCGCTGCGGCTCTTAAATCTTTAGGTTTTGACAAGCCTCAGGAA------AAAGACAAA------------------------------AAGTCAGCGAAAACGGGTACCCCT---AAGCCTTCT------CGTAATCAGAGTCCTGCTTCTTCTCAATCTGCTGCCAAGATTCTTGCTCGTTCTCAGAGTTCTGAA------ACAAAAGAACAA---------AAG---CATGAAATGCAAAAGCCACGGTGGAAAAGACAGCCTAACGATGATGTGACATCTAATGTCACACAATGTTTCGGCCCCAGAGACCTTGACCACAACTTTGGAAGTGCAGGTGTTGTGGCCAATGGTGTTAAAGCTAAAGGCTATCCACAATTTGCCGAGCTTGTGCCGTCTACAGCTGCTATGCTTTTTGATAGTCACATTGTTTCCAAAGAGTCAGGCAACACTGTGGTCTTGACTTTCACCACTAGAGTGACTGTGCCCAAAGACCATCCACACTTGGGTAAGTTTCTTGAGGAATTAAATGCATTCACTAGA---------------------------------------------------------GAAATGCAACAA---------------------------------------------CAGCCT---CTT---------CTTAACCCTAGTGCACTAGAATTCAACCCATCCCAAACT------------------------TCACCT---GCA------------ACTGTTGAACCA------------------------GTGCGTGATGAAGTTTCTATTGAAACT---GACATAATTGATGAAGTCAAC------------------------------------TAA
>KM055516_Human229E_China_2008--
ATGGCT------------ACAGTCAAATGGGCTGATGCATCTGAA------ACACAA------------------------CGTGGTCGTCAT---GGTAGAATACCTTACTCTCTTTATAGCCCTTTGCTTGTTGATAGTGAACAACCT---TGGAAGGTGATACCTCGTAATTTGGTACCCATCAACAAGAAAGAC------AAAAATAAGCTTATAGGCTATTGGAATGTTCAAAAACGTTTCAGAACTAGAAAGGGCAAACGGGTGGATTTGTCACCCAAGTTACATTTTTATTATCTTGGCACAGGACCTCATAAAGATGCAAAATTTAGAGAGCGTGTTGAAGGTGTT------GTCTGGGTTGCTGTTGATGGTGCTAAAACTGAACCTACAGGTTACGGTGTTAGGCGCAAGAATTCAGAACCAGAGATACCACACTTCAATCAAAAGCTCCCAAATGGTGTTACTGTTGTTGAAGAA------------CCTGAC------TCCCGTGCTCCTTCCCGTTCTCAGTCA------AGG------------------------------------------------------------------TCTCAGAGT---------CGCAGTCGT---------------------------------------------------------------------------------------------GGTGAA---TCCAAATCTCAA---------------TCTCGGAATCCTTCAAGTGACAGAAAC------------------------------CATAAC---------------------AGTCAGGATGACATCATGAAGGCAGTCGCTGCGGCTCTTAAATCTTTAGGTTTTGACAAGCCTCAGGAA------AAAGACAAA------------------------------AAGTCAGCGAAAACGGGTACTCCT---AAGCCTTCT------CGTAATCAGAGTCCTGCTTCTTCTCAATCTGCTGCCAAGATTCTTGCTCGTTCTCAGAGTTCTGAA------ACAAAAGAACAA---------AAG---CATGAAATGCAAAAGCCACGGTGGAAAAGACAGCCTAACGATGATGTGACATCTAATGTCACACAATGTTTTGGCCCCAGAGACCTTGACCACAACTTTGGAAGTGCAGGTGTTGTGGCCAATGGTGTTAAAGCTAAAGGCTATCCACAATTTGCTGAGCTTGTGCCGTCTACAGCTGCTATGCTTTTTGATAGTCACATTGTTTCCAAAGAGTCAGGCAACACTGTGGTCTTGACTTTCACCACTAGAGTGACTGTGCCCAAAGACCATCCACACTTGGGTAAGTTTCTTGAGGAATTAAATGCATTCACTAGA---------------------------------------------------------GAAATGCAACAA---------------------------------------------CAGCCT---CTT---------CTTAACCCTAGTGCACTAGAATTCAACCCATCCCAAACT------------------------TCACCT---GCA------------ACTGTTGAACCA------------------------GTGCGTGATGAAGTTTCTATTGAAACT---GACATAATTGATGAAGTCAAC------------------------------------TAA
>KM055524_Human229E_China_2011--
ATGGCT------------ACAGTCAAATGGGCTGATGCATCTGAA------CCACAA------------------------CGTGGTCGTCAG---GGTAGAATACCTTACTCTCTTTATAGCCCTTTGCTTGTTGATAGTGAACAACCT---TGGAAGGTGATACCTCGTAATTTGGTACCCGTCAACAAGAAAGAC------AAAAATAAGCTTATAGGCTATTGGAATGTTCAAAAACGTTTCAGAACTAGAAAGGGCAAACGGGTGGATTTGTCACCCAAGTTACATTTTTATTATCTTGGCACAGGACCTCATAAAGATGCAAAATTTAGAGAGCGTGTTGAAGGTGTT------GTCTGGGTTGCTGTTGATGGTGCTAAAACTGAACCTACAGGTTACGGTGTTAGGCGCAAGAATTCAGAACCAGAGATACCACACTTCAATCAAAAGCTCCCAAATGGTGTTACTGTTGCTGAAGAA------------CCTGAC------TCCCGTGCTCCTTCCCGTTCTCAGTCA------AGG------------------------------------------------------------------TCTCAGAGT---------CGCAGTCGT---------------------------------------------------------------------------------------------GGTGAA---TCCAAATCTCAA---------------TCTCGGAATCCTTCAAGTGACAGAAAC------------------------------CATAAC---------------------AGTCAGGATGACATCATGAAGGCAGTCGCTGCGGCTCTTAAATCTTTAGGTTTTGATAAGCCTCAGGAA------AAAGACAAA------------------------------AAGTCAGCGAAAACGGGTACCCCT---AAGCCTTCT------CGTAATCAGAGTCCTGCTTCTTCTCAATCTGCTGCCAAGATTCTTGCTCCTTCTCGGAGTTCTGAA------ACAAAAGAACAA---------AAG---CATGAAATGCAAAAGCCACGGTGGAAAAGACAGCCTAACGATGATGTGACATCTAATGTCACACAATGTTTTGGCCCCAGAGACCTTGACCACAACTTTGGAAGTGCAGGTGTTGTGGCCAATGGTGTTAAAGCTAAAGGCTATCCACAATTTGCTGAGCTTGTGCCGTCTACAGCTGCTATGCTTTTTGATAGTCACATTGTTTCCAAAGAGTCAGGCAACACTGTGGTCTTGACTTTCACCACTAGAGTGACTGTGCCCAAAGACCATCCACACTTGGGTAAGTTTCTTGAGGAATTAAATGCATTCACTAGA---------------------------------------------------------GAAATGCAACAA---------------------------------------------CAGCCT---CTT---------CTTAACCCTAGTGCACTAGAATTCAACCCATCCCAAACT------------------------TCACCT---GCA------------ACTGTTGAACCA------------------------GTGCGTGATGAAGTTTCTATTGAAACT---GACATAATTGATGAAGTCAAC------------------------------------TAA
>KM055526_Human229E_China_2009--
ATGGCT------------ACAGTCAAATGGGCTGATGCATCTGAA------CCACAA------------------------CGTGGTCGTCAG---GGTAGAATACCTTACTCTCTTTATAGCCCTTTGCTTGTTGATAGTGAACAACCT---TGGAAGGTGGTACCTCGTAATTTGGTACCCATCAACAAGAAGGAC------AAAAATAAGCTTATAGGCTATTGGAATGTTCAAAAACGTTTCAGAACTAGAAAGGGCAAACGGGTGGATTTGTCACCCAAGTTACATTTTTATTATCTTGGCACAGGACCTCATAAAGATGCAAAATTTAGAGAGCGTGTTGAAGGTGTT------GTCTGGGTTGCTGTTGATGGTGCTAAAACTGAACCTACAGGTTACGGTGTTAGGCGCAAGAATTCAGAACCAGAGATACCACACTTCAATCAAAAGCTCCCAAATGGTGTTACTGTTGTTGAAGAA------------CCTGAC------TCCCGTGCTCCTTCCCGTTCTCAGTCA------AGG------------------------------------------------------------------TCTCAGAGT---------CGCAGTCGT---------------------------------------------------------------------------------------------GGTGAA---TCCAAATCTCAA---------------TCTCGGAATCCTTCAAGTGACAGAAAC------------------------------CATAAC---------------------AGTCAGGATGACATCATGAAGGCAGTCGCTGCGGCTCTTAAATCTTTAGGTTTTGACAAGCCTCAGGAA------AAAGACAAA------------------------------AAGTCAGCGAAAACGGGTACTCCT---AAGCCTTCT------CGTAATCAGAGTCCTGCTTCTTCTCAATCTGCTGCCACGATTCTTGCTCGTTCTCAGAGTTCTGAA------ACAAAAGAACAA---------AAG---CATGAAATGCAAAAGCCACGGTGGAAAAGACAGCCTAACGATGATGTGACATCTAATGTCACACAATGTTTTGGCCCCAGAGACCTTGACCACAACTTTGGAAGTGCAGGTGTTGTGGCCAATGGTGTTAAAGCTAAAGGCTATCCACAATTTGCTGAGCTTGTGCCGTCTACAGCTGCTATGCTTTTTGATAGTCACATTGTTTCCAAAGAGTCAGGCAACACTGTGGTCTTGACTTTCACCACTAGAGTGACTGTGCCCAAAGACCATCCACACTTGGGTAAGTTTCTTGAGGAATTAAATGCATTCACTAGA---------------------------------------------------------GAAATGCAACAA---------------------------------------------CAGCCT---CTT---------CTTAACCCTAGTGCACTAGAATTCAACCCATCCCAAACT------------------------TCACCT---GCA------------ACTGTTGAACCA------------------------GTGCGTGATGAAGTTTCTATTGAAACT---GACATAATTGATGAAGTCAAC------------------------------------TAA
>KU291448_Human229E_Germany_2015--
ATGGCT------------ACAGTCAAATGGGCTGATGCATCTGAA------CCACAA------------------------CGTGGTCGTCAG---GGTAGAATACCTTACTCTCTTTATAGCCCTTTGCTTGTTGATAGTGAACAACCT---TGGAAGGTGATACCTCGTAATTTGGTACCCGTCAACAAGAAAGAC------AAAAATAAGCTTATAGGCTATTGGAATGTTCAAAAACGTTTCAGAACTAGAAAGGGCAAACGGGTGGATTTGTCACCAAAGTTACATTTTTATTATCTTGGCACAGGACCTCATAAAGATGCAAAATTTAGAGAGCGTGTTGAAGGTGTT------GTCTGGGTTGCTGTTGATGGTGCTAAAACTGAACCTACAGGTTACGGTGTTAGGCGCAAGAATTCAGAACCAGAGATACCACACTTCAATCAAAAGCTCCCAAATGGTGTTACTGTTGCTGAAGAA------------CCTGAC------TCCCGTGCTCCTTCCCGTTCTCAGTCA------AGG------------------------------------------------------------------TCTCAGAGT---------CGCAGTCGT---------------------------------------------------------------------------------------------GGTGAA---TCCAAATCTCAA---------------TCTCGGAATCCTTCAAGTGACAGAAAC------------------------------CATAAC---------------------AGTCAGGATGACATCATGAAGGCAGTCGCTGCGGCTCTTAAATCTTTAGGTTTTGACAAGCCTCAGGAA------AAAGACAAA------------------------------AAGTCAGCGAAAACGGGTACCCCT---AAGCCTTCT------CGTAATCAGAGTCCTGCTTCTTCTCAATCTGCTGCCAAGATTCTTGCTCGTTCTCAGAGTTCTGAA------ACAAAAGAACAA---------AAG---CATGAAATGCAAAAGCCACGGTGGAAAAGACAGCCTAACGATGATGTGACATCTAATGTCACACAATGTTTTGGCCCCAGAGACCTTGACCACAACTTTGGAAGTGCAGGTGTTGTGGCCAATGGTGTTAAAGCTAAAGGCTATCCACAATTTGCTGAGCTTGTGCCGTCTACAGCTGCTATGCTTTTTGATAGTCACATTGTTTCCAAAGAGTCAGGCAACACTGTGGTTTTGACTTTCACCACTAGAGTGACTGTGCCCAAAGACCATCCACACTTGGGTAAGTTTCTTGAGGAATTAAATGCATTCACTAGA---------------------------------------------------------GAAATGCAACAA---------------------------------------------CAGCCT---CTT---------CTTAACCCTAGTGCACTAGAATTCAACCCATCCCAAACT------------------------TCACCT---GCA------------ACTGTTGAACCA------------------------GTGCGTGATGAAGTTTCTATTGAAACT---GACATAATTGATGAAGTCAAT------------------------------------TAA
>KY369909_Human229E_USA_2016--
ATGGCT------------ACAGTCAAATGGGCTGATGCATCTGAA------CCACAA------------------------CGTGGTCGTCAG---GGTAGAATACCTTACTCTCTTTATAGCCCTTTGCTTGTTGATAGTGAACAACCT---TGGAAGGTGATACCTCGTAATTTGGTACCCGTCAACAAGAAAGAC------AAAAATAAGCTTATAGGCTATTGGAATGTTCAAAAACGTTTCAGAACTAGAAAGGGCAAACGGGTGGATTTGTCACCCAAGTTACATTTCTATTATCTTGGCACAGGACCTCATAAAGATGCAAAATTTAGAGAGCGTGTTGAAGGTGTT------GTCTGGGTTGCTGTTGATGGTGCTAAAACTGAACCTACAGGTTACGGTGTTAGGCGCAAGAATTCAGAACCAGAGATACCACACTTCAATCAAAAGCTCCCAAATGGTGTTACTGTTGCTGAAGAA------------CCTGAC------TCCCGTGCTCCTTCCCGTTCTCAGTCA------AGG------------------------------------------------------------------TCTCAGAGT---------CGCAGTCGT---------------------------------------------------------------------------------------------GTTGAA---TCCAAATCTCAA---------------TCTCGTAATCCTTCAAGTGACAGAAAC------------------------------CATAAC---------------------AGTCAGGATGACATCATGAAGGCAGTCGCTGCGGCTCTTAAATCTTTAGGTTTTGACAAGCCTCAGGAA------AAAGACAAA------------------------------AAGTCAGCGAAAACGGGTACCCCT---AAGCCTTCT------CGTAATCAGAGTCCTGCTTCTTCTCAATCTGCTGCCAAGATTCTTGCTCGTGCTCAGAGTTCTGAA------ACAAAAGAACAA---------AAG---CATGAAATGCAAAAGCCACGGTGGAAAAGACAGCCTAACGATGATGTGACATCTAATGTCACACAATGTTTTGGCCCCAGAGACCTTGACCACAACTTTGGAAGTGCAGGTGTTGTGGCCAATGGTGTTAAAGCTAAAGGCTATCCACAATTTGCTGAGCTTGTGCCGTCTACAGCTGCTATGCTTTTTGATAGTCACATTGTTTCCAAAGAGTCAGGCAACACTGTGGTCTTGACTTTCACCACTAGAGTGACTGTGCCCAAAGACCATCCACACTTGGGTAAGTTTCTTGAGGAATTAAATGCATTCACTAGA---------------------------------------------------------GAAATGCAACAA---------------------------------------------CAGCCT---CTT---------CTTAACCCTAGTGCACTAGAATTCAACCCATCCCAAACT------------------------TCACCT---GCA------------ACTGTTGAACCA------------------------GTGCGTGATGAAGTTTCTATTGAAACT---GACATAATTGATGAAGTCAAC------------------------------------TAA
>KY369910_Human229E_USA_2016--
ATGGCT------------ACAGTCAAATGGGCTGATGCATCTGAA------CCACAA------------------------CGTGGTCGTCAG---GGTAGAATACCTTACTCTCTTTATAGCCCTTTGCTTGTTGATAGTGAACAACCT---TGGAAGGTGATACCTCGTAATTTGGTACCCGTCAACAAGAAAGAC------AAAAATAAGCTTATAGGCTATTGGAATGTTCAAAGACGTTTCAGAACTAGAAAGGGCAAACGGGTGGATTTGTCACCCAAGTTACATTTTTATTATCTTGGCACAGGACCTCATAAAGATGCAAAATTTAGAGAGCGTGTTGAAGGTGTT------GTCTGGGTTGCTGTTGATGGTGCTAAAACTGAACCTACAGGTTACGGTGTTAGGCGCAAGAATTCAGAACCAGAGATACCACACTTCAATCAAAAGCTCCCAAATGGTGTTACTGTTGCTGAAGAA------------CCGGAC------TCCCGCGCTCCTTCTCGTTCTCAGTCA------AGG------------------------------------------------------------------TCTCAGAGT---------CGCAGTCGT---------------------------------------------------------------------------------------------GGTGAA---TCCAAATCTCAA---------------TCTCGGAATCCTTCAAGTGACAGAAAC------------------------------CATAAC---------------------AGTCAGGATGACATCATGAAGGCAGTCGCTGCGGCTCTTAAATCTTTAGGTTTTGACAAGCCTCAGGAA------AAAGACAAA------------------------------AAGTCAGCGAAAACGGGTACCCCT---AAGCCCTCT------CGTAATCAGAGTCCTGCTTCTTCTCAATCTGCTGCCAAGATTCTTGCTCGTTCTCAGAGTTCTGAA------ACAAAAGAACAA---------AAG---CATGAAATGCAAAAGCCACGGTGGAAAAGACAGCCTAACGATGATGCGACATCTAATGTCACACAATGTTTTGGCCCCAGAGACCTTGACCACAACTTTGGAAGTGCAGGTGTTGTGGCCAATGGTGTTAAAGCTAAAGGCTATCCACAATTTGCTGAGCTTGTGCCGTCTACAGCTGCTATGCTTTTTGATAGTCACATTGTTTCCAAAGAGTCAGGCAACACTGTGGTCTTGACTTTCACCACTAGAGTGACTGTGCCCAAAGACCATCCACACTTGGGTAAGTTTCTTGAGGAATTAAATGCATTCACTAGA---------------------------------------------------------GAAATGCAACAA---------------------------------------------CAGCCT---CTT---------CTTAACCCTAGTGCACTAGAATTCAACCCATCCCAAACT------------------------TCACCT---GCA------------ACTGTTGAACCA------------------------GTGCGTGATGAAGTTTCTATTGAAACT---GACATAATTGATGAAGTCAAC------------------------------------TAA
>KY369912_Human229E_USA_2016--
ATGGCT------------ACAGTCAAATGGGCTGATGCATCTGAA------CCACAA------------------------CGTGGTCGTCAG---GGTAGAATACCTTATTCTCTTTATAGCCCTTTGCTTGTTGATAGTGAACAACCT---TGGAAGGTTATACCTCGTAATTTGGTACCCGTCAACAAGAAAGAC------AAAAATAAGCTTATAGGCTATTGGAATATTCAAAAACGTTTCAGAACTAGAAAGGGCAAACGGGTGGATTTGTCACCCAAGTTACATTTTTATTATCTTGGCACAGGACCTCATAAAGATGCAAAATTTAGAGAGCGTGTTGAAGGTGTT------GTCTGGGTTGCTGTTGATGGTGCTAAAACTGAACCTACAGGTTACGGTGTTAGGCGCAAGAATTCAGAACCAGAGATACCACACTTCAATCAAAAGCTCCCAAATGGTGTTACTGTTGCTGAAGAA------------CCTGAC------TCCCGTGCTCCTTCCCGTTCTCAGTCA------AGG------------------------------------------------------------------TCTCAGAGT---------CGCAGTCGT---------------------------------------------------------------------------------------------GGTGAA---TCCAAATCTCAA---------------TCTCGGAATCCTTCAAGTGACAGAAAC------------------------------CATAAC---------------------AGTCAGGATGACATCATGAAGGCAGTCGCGGCGGCTCTTAAATCTTTAGGTTTTGACAAGCCTCAGGAA------AAAGACAAA------------------------------AAGTCAGCGAAAACGGGTACCCCT---AAGCCTTCT------CGTAATCAGAGCCCTGCTTCTTCTCAATCTGCTGCCAAGATTCTTGCTCGTTCTCAGAGTTCTGAA------ACAAAAGAACAA---------AAG---CATGAAATGCAAAAGCCACGGTGGAAAAGACAGCCTAACGATGATGTGACATCTAATGTCACACAATGTTTTGGCCCCAGAGACCTTGACCACAACTTTGGAAGTGCAGGTGTTGTGGCCAATGGTGTTAAAGCTAAAGGCTATCCACAATTTGCTGAGCTTGTGCCGTCTACAGCTGCTATGCTTTTTGATAGTCACATTGTTTCCAAAGAGTCAGGCAACACTGTGGTCTTGACTTTCACCACTAGAGTGACTGTGCCCAAAGACCATCCACACTTGGGTAAGTTTCTTGAGGAATTAAATGCATTCACTAGA---------------------------------------------------------GAAATGCAACAA---------------------------------------------CAGCCT---CTT---------CTTAACCCTAGTGCACTAGAATTCAACCCATCCCAAACT------------------------TCACCT---GCA------------ACTGTTGAACCA------------------------GTGCGTGATGAAGTTTCTATTGAAACT---GACATAATTGATGAAGTCAAC------------------------------------TAA
>KY674919_Human229E_USA_2016--
ATGGCT------------ACAGTCAAATGGGCTGATGCATCTGAA------CCACAA------------------------CGTGGTCGTCAG---GGTAGAATACCTTATTCTCTTTATAGCCCTTTGCTTGTTGATAGTGAACAACCT---TGGAAGGTGATACCTCGTAATTTGGTACCCATCAACAAGAAAGAC------AAAAATAAGCTTATAGGCTATTGGAATGTTCAAAAACGTTTCAGAACTAGAAAGGGCAAACGGGTGGATTTGTCACCCAAGTTACATTTTTATTATCTTGGCACAGGACCCCATAAAGATGCAAAATTTAGAGAGCGTGTTGAAGGTGTT------GTCTGGGTTGCTGTTGATGGTGCTAAAACTGAACCTACAGGTTACGGTGTTAGGCGCAAGAATTCAGAACCAGAGATACCACACTTCAATCAAAAGCTCCCAAATGGTGTTACTGTTGTTGAAGAA------------CCTGAC------TCCCGTGCTCCTTCCCGTTCTCAGTCA------AGG------------------------------------------------------------------TCTCAGAGT---------CGCGGTCGT---------------------------------------------------------------------------------------------GGTGAA---TCCAAATCTCAA---------------TCTCGGAATCCTTCAAGTGACAGAAAC------------------------------CATAAC---------------------AGTCAGGATGACATCATGAAGGCAGTCGCTGCGGCTCTTAAATCTTTAGGTTTTGAGAAGCCTCAGGAA------AAAGACAAA------------------------------AAGTCAGCGAAAACGGGTACTCCT---AAGCCTTCT------CGTAATCAGAGTCCTGCTTCTTCTCAATCTGCTGCCAAGATTCTTGCTCGTTCTCAGAGTTCTGAA------ACAAAAGAACAA---------AAG---CATGAAATGCAAAAGCCACGGTGGAAAAGACAGCCTAACGATGATGTGACATCTAATGTCACACAATGTTTTGGCCCCAGAGACCTTGACCACAACTTTGGAAGTGCAGGTGTTGTGGCCAATGGTGTTAAAGCTAAAGGCTATCCACAATTTGCTGAGCTTGTGCCGTCTACAGCTGCTATGCTTTTTGATAGTCACATTGTTTCCAAAGAGTCAGGCAACACTGTGGTCTTGACTTTCACCACTAGAGTGACTGTGCCTAAAGACCATCCACACTTGGGTAAGTTTCTTGAGGAATTAAATGCATTCACTAGA---------------------------------------------------------GAAATGCAACAA---------------------------------------------CAGCCT---CTT---------CTTAACCCTAGTGCACTAGAATTCAACCCATCCCAAACT------------------------TCACCT---GCA------------ACTGTTGAACCA------------------------GTGCGTGATGAAGTTTCTATTGAAACT---GACATAATTGATGAAGTCAAC------------------------------------TAA
>KY967357_Human229E_USA_2015--
ATGGCT------------ACAGTCAAATGGGCTGATGCATCTGAA------CCACAA------------------------CGTGGTCGTCAG---GGTAGAATACCTTACTCTCTTTATAGCCCTTTGCTTGTTGATAGTGAACAACCT---TGGAAGGTGATACCTCGTAATTTGGTACCCGTCAACAAGAAAGAC------AAAAATAAGCTTATAGGCTATTGGAATGTTCAAAAACGTTTCAGAACTAGAAAGGGCAAACGGGTGGATTTGTCACCCAAGTTACATTTCTATTATCTTGGCACAGGACCTCATAAAGATGCAAAATTTAGAGAGCGTGTTGAAGGTGTT------GTCTGGGTTGCTGTTGATGGTGCTAAAACTGAACCTACAGGTTACGGTGTTAGGCGCAAGAATTCAGAACCAGAGATACCACACTTCAATCAAAAGCTCCCAAATGGTGTTACTGTTGCTGAAGAA------------CCTGAC------TCTCGTGCTCCTTCCCGTTCTCAGTCA------AGG------------------------------------------------------------------TCTCAGAGT---------CGCAGTCGT---------------------------------------------------------------------------------------------GTTGAA---TCCAAATCTCAA---------------TCTCGGAATCCTTCAAGTGACAGAAAC------------------------------CATAAC---------------------AGTCAGGATGACATCATGAAGGCAGTCGCTGCGGCTCTTAAATCTTTAGGTTTTGACAAGCCTCAGGAA------AAAGACAAA------------------------------AAGTCAGCGAAAACGGGTACCCCT---AAGCCTTCT------CGTAATCAGAGTCCTGCTTCTTCTCAATCTGCTGCCAAGATTCTTGCTCGTTCTCAGAGTTCTGAA------ACAAAAGAACAA---------AAG---CATGAAATGCAAAAGCCACGGTGGAAAAGACAGCCTAACGATGATGTGACATCTAATGTCACACAATGTTTTGGCCCCAGAGACCTTGACCACAACTTTGGAAGTGCAGGTGTTGTGGCCAATGGTGTTAAAGCTAAAGGCTATCCACAATTTGCTGAGCTTGTGCCGTCTACAGCTGCTATGCTTTTTGATAGTCACATTGTTTCCAAAGAGTCAGGCAACACTGTGGTCTTGACTTTCACCACTAGAGTGACTGTGCCCAAAGACCATCCACACTTGGGTAAGTTTCTTGAGGAATTAAATGCGTTCACTAGA---------------------------------------------------------GAAATGCAACAA---------------------------------------------CAGCCT---CTT---------CTTAACCCTAGTGCACTAGAATTCAACCCATCCCAAACT------------------------TCACCT---GCA------------ACTGTTGAACCA------------------------GTGCGTGATGAAGTTTCTATTGAAACT---GACATAATTGATGAAGTCAAT------------------------------------TAA
>KY996417_Human229E_USA_2016-11-23
ATGGCT------------ACAGTCAAATGGGCTGATGCATCTGAA------CCACAA------------------------CGTGGTCGTCAG---GGTAGAATACCTTACTCTCTTTATAGCCCTTTGCTTGTTGATAGTGAACAACCT---TGGAAGGTGATACCTCGTAATTTGGTACCCGTCAACAAGAAAGAC------AAAAATAAGCTTATAGGCTATTGGAATGTTCAAAAACGTTTCAGAACTAGAAAGGGCAAACGGGTGGATTTGTCACCAAAGTTACATTTTTATTATCTTGGCACAGGACCTCATAAAGATGCAAAATTTAGAGAGCGTGTTGAAGGTGTT------GTCTGGGTTGCTGTTGATGGTGCTAAAACTGAACCTACAGGTTACGGTGTTAGGCGCAAGAATTCAGAACCAGAGATACCACACTTCAATCAAAAGCTCCCAAATGGTGTTACTGTTGTTGAAGAA------------CCTGAC------TCCCGTGCTCCTTCCCGTTCTCAGTCA------AGG------------------------------------------------------------------TCTCAGAGT---------CGCAGTCGT---------------------------------------------------------------------------------------------GGTGAA---TCCAAATCTCAA---------------TCTCGGAATCCTTCAAGTGACAGAAAC------------------------------CATAAC---------------------AGTCAGGATGACATCATGAAGGCAGTCGCTGCGGCTCTTAAATCTTTAGGTTTTGACAAGCCTCAGGAA------AAAGACAAA------------------------------AAGTCAGCGAAAACGGGTACCCCT---AAGCCTTCT------CGTAATCAGAGTCCTGCTTCTTCTCAATCTGCTGCCAAGATTCTTGCTCGTTCTCAGAGTTCTGAA------ACAAAAGAACAA---------AAG---CATGAAATGCAAAAGCCACGGTGGAAAAGACAGCCTAACGATGATGTGACATCTAATGTCACACAATGTTTTGGCCCCAGAGACCTTGACCACAACTTTGGAAGTGCAGGTGTTGTGGCCAATGGTGTTAAAGCTAAAGGCTATCCACAATTTGCTGAGCTTGTGCCGTCTACAGCTGCTATGCTTTTTGATAGTCACATTGTTTCCAAAGAGTCAGGCAACACTGTGGTCTTGACTTTCACCACTAGAGTGACTGTGCCCAAAGACCATCCACACTTGGGTAAGTTTCTTGAGGAATTAAATGCATTCACTAGA---------------------------------------------------------GAAATGCAACAA---------------------------------------------CAGCCT---CTT---------CTTAACCCTAGTGCATTAGAATTCAACCCATCCCAAACT------------------------TCACCT---GCA------------ACTGTTGAACCA------------------------GTGCGTGATGAAGTTTCTATTGAAACT---GACATAATTGATGAAGTCAAC------------------------------------TAA
>MF542265_Human229E_Haiti_2016-03-
ATGGCT------------ACAGTCAAATGGGCTGATGCATCTGAA------CCACAA------------------------CGTGGTCGTCAG---GGTAGAATACCTTATTCTCTTTATAGCCCTTTGCTTGTTGATAGTGACCAACCT---TGGAAGGTGATACCTCGTAATTTGGTACCCGTCAACAAGAAAGAC------AAAAATAAGCTTATAGGCTATTGGAATGTTCAAAAACGTTTCAGAACTAGAAAGGGCAAACGGGTGGATTTGTCACCCAAGTTACATTTTTATTATCTTGGCACAGGACCTCATAAAGATGCAAAATTTAGAGAGCGTGTTGAAGGTGTT------GTCTGGGTTGCTGTTGATGGTGCTAAAACTGAACCTACAGGTTACGGTGTTAGGCGCAAGAATTCAGAACCAGAGATACCACACTTCAATCAAAAGCTCCCAAATGGTGTTACTGTTGCTGATGAA------------CCTGAC------TCCCGTGCTCCTTCCCGTTCTCAGTCA------AGG------------------------------------------------------------------TCTCAGAGT---------CGCAGTCGT---------------------------------------------------------------------------------------------GTTGAA---TCCAAATCTCAA---------------TCTCGGAATCCTTCAAGTGACAGAAAC------------------------------CATAAC---------------------AGTCAGGATGACATCATGAAGGCAGTCGCTGCGGCTCTTAAATCTTTAGGTTTTGACAAGCCTCAGGAA------AAAGACAAA------------------------------AAGTCAGCGAAAACGGGTACCCCT---AAGCCTTCT------CGTAATCAGAGTCCTGCTTCTTCTCAATCTGCTGCCAAGATTCTTGCTCGTTCTCAGAGTTCTGAA------ACAAAAGAACAA---------AAG---CATGAAATGCAAAAGCCACGGTGGAAAAGACAGCCTAACGATGATGTGACATCTAATGTCACACAATGTTTTGGCCCCAGAGACCTTGACCACAACTTTGGAAGTGCAGGTGTTGTGGCCAATGGTGTTAAAGCTAAAGGCTATCCACAATTTGCTGAGCTTGTGCCGTCTACAGCTGCTATGCTTTTTGATAGTCACATTGTTTCCAAAGAGTCAGGCAACACTGTGGTCTTGACTTTCACCACTAGAGTGACTGTGCCCAAAGACCATCCACACTTGGGTAAGTTTCTTGAGGAATTAAATGCATTCACTAGA---------------------------------------------------------GAAATGCAACAA---------------------------------------------CAGCCT---CTT---------CTTAACCCTAGTGCACTAGAATTCAACCCATCCCAAACT------------------------TCACCT---GCA------------ACTGTTGAACCA------------------------GTGCGTGATGAAGTTTCTATTGAAACT---GACATAATTGATGAAGTCAAC------------------------------------TAA
>MN306046_Human229E_USA_2019--
ATGGCT------------ACAGTCAAATGGGCTGATGCATCTGAA------CCACAA------------------------CGTGGTCGTCAG---GGTAGAATACCTTATTCTCTTTATAGCCCTTTGCTTGTTGATAGTGAACAACCT---TGGAAGGTGATACCTCGTAATTTGGTACCCGTCAACAAGAAAGAC------AAAAATAAGCTTATAGGCTATTGGAATGTTCAAAAACGTTTCAGAACTAGAAAGGGCAAACGGGTGGATTTGTCACCCAAGTTACATTTTTATTATCTTGGCACAGGACCTCATAAAGATGCAAAATTTAGAGAGCGTGTTGAAGGTGTT------GTCTGGGTTGCTGTTGATGGTGCTAAAACTGAACCTACGGGTTACGGTGTTAGGCGCAAGAATTCAGAACCAGAGATACCACACTTCAATCAAAAGCTCCCAAATGGTGTTACTGTTGCTGAAGAA------------CCTGAC------TCCCGTGCTCCTTCCCGTTCTCAGTCA------AGG------------------------------------------------------------------TCTCAGAGT---------CGTAGTCGT---------------------------------------------------------------------------------------------GGTGAA---TCCAAATCTCAA---------------TCTCGGAATCCTTCAAGTGACAGAAAC------------------------------CATAAC---------------------AGTCAGGATGACATCATGAAGGCAGTCGCTGCGGCTCTTAAATCTTTAGGTTTTGACAAGCCTCAGGAA------AAAGACAAA------------------------------AAGTCAGCGAAAACGGGTACCCCT---AAGCCTTCT------CGTAATCAGAGTCCTGCTTCTTCTCAATCTGCTGCCAAGATTCTTGCTCGTTCTCAGAGTTCTGAA------ACAAAAGAACAA---------AAG---CATGAAATGCAAAAGCCACGGTGGAAAAGACAGCCTAACGATGATGTGACATCTAATGTCACACAATGTTTTGGCCCCAGAGACCTTGACCACAACTTTGGAAGTGCAGGTGTTGTGGCCAATGGTGTTAAAGCTAAAGGCTACCCACAATTTGCTGAGCTTGTGCCGTCTACAGCTGCTATGCTTTTTGATAGTCACATTGTTTCCAAAGAGTCAGGCAACACTGTGGTCTTGACTTTCACTACTAGAGTGACTGTGCCCAAAGACCATCCACACTTGGGTAAGTTTCTTGAGGAATTAAATGCATTCACTAGA---------------------------------------------------------GAAATGCAACAA---------------------------------------------CAGCCT---CTT---------CTTAACCCTAGTGCACTAGAATTCAACCCATCCCAAACT------------------------TCACCT---GCA------------ACTGTTGAACCA------------------------GTGCGTGATGAAGTTTCTATTGAAACT---GACATAATTGATGAAGTCAAC------------------------------------TAA
>MN369046_Human229E_USA_2018--
ATGGCT------------ACAGTCAAATGGGCTGATGCATCTGAA------CCACAA------------------------CGTGGTCGTCAG---GGTAGAATACCTTATTCTCTTTATAGCCCTTTGCTTGTTGATAGTGAACAACCT---TGGAAGGTGATACCTCGTAATTTGGTACCCGTCAACAAGAAAGAC------AAAAATAAGCTTATAGGCTATTGGAATGTTCAAAAACGTTTCAGAACTAGAAAGGGCAAACGGGTGGATTTGTCACCCAAGTTACATTTTTATTATCTTGGCACAGGACCTCATAAAGATGCAAAATTTAGAGAGCGTGTTGAAGGTGTT------GTCTGGGTTGCTGTTGATGGTGCTAAAACTGAACCTACAGGTTACGGTGTTAGGCGCAAGAATTCAGAACCAGAGATACCACACTTCAATCAAAAGCTCCCAAATGGTGTTACTGTTGCTGAAGAA------------CCTGAC------TCCCGTGCTCCTTCCCGTTCTCAGTCA------AGG------------------------------------------------------------------TCTCAGAGT---------CGT------------------------------------------------------------------------------------------------------------------ATTCAA---------------TCTCGGAATCCTTCAAGTGACAGAAAC------------------------------CATAAC---------------------AGTCAGGATGACATCATGAAGGCAGTCGCTGCGGCTCTTAAATCTTTAGGTTTTGACAAGCCTCAGGAA------AAAGACAAA------------------------------AAGTCAGCGAAAACGGGTACCCCT---AAGCCTTCT------CGTAATCAGAGTCCTGCTTCTTCTCAATCTGCTGCCAAGATTCTTGCTCGTTCTCAGAGTTCTGAA------ACAAAAGAACAA---------AAG---CATGAAATGCAAAAGCCACGGTGGAAAAGACAGCCTAACGATGATGTGACATCTAATGTCACACAATGTTTTGGCCCCAGAGACCTTGACCACAACTTTGGAAGTGCAGGTGTTGTGGCCAATGGTGTTAAAGCTAAAGGCTACCCACAATTTGCTGAGCTTGTGCCGTCTACAGCTGCTATGCTTTTTGATAGTCACATTGTTTCCAAAGAGTCAGGCAACACTGTGGTCTTGACTTTCACCACTAGAGTGACTGTGCCCAAAGACCATCCACACTTGGGTAAGTTTCTTGAGGAATTAAATGCATTCACTAGA---------------------------------------------------------GAAATGCAACAA---------------------------------------------CAGCCT---CTT---------CTTAACCCTAGTGCACTAGAATTCAACCCATCCCAAACT------------------------TCACCT---GCA------------ACTGTTGAACCA------------------------GTGCGTGATGAAGTTTCTATTGAAACT---GACATAATTGATGAAGTCAAC------------------------------------TAA
>KT359754_Human229E_Malaysia_2012--
ATGGCT------------ACAGTCAAATGGGCTGATGCATCTGAA------CCACAA------------------------CGTGGTCGTCAG---GGTAGAATACCTTACTCTCTTTATAGCCCTTTGCTTGTTGATAGCGAACAACCT---TGTCTGGTGATACCTCGAAATTCGGTACCCGTCAACAAGAAAGAC------AAAAATAAGCTTATAGGCTATTGGAATGTTCAAAAACGTTTCAGAACTAGAAAGGGCAAACGGGTGGATTTGTCACCCAAGTTACATTTTTATTATCTTGGCACAGGACCTCATAAAGATGCAAAATTTAGAGAGCGTGTTGAAGGTGTT------GTCTGGGTTGCTGTTGATGGTGCTAAAACTGAACCTACAGGTTACGGTGTTAGGCGCAAGAATTCAGAACCAGAGATACCACACTTCAATCAAAAGCTCCCAAATGGTGTTACTGTTGCTGAAGAA------------CCTGAC------TCCCGTGCTCCTTCCCGTTCTCAGTCA------AGG------------------------------------------------------------------TCTCAGAGT---------CGCAGTCGT---------------------------------------------------------------------------------------------GGTGAA---TCCAAATCTCAA---------------TCTCGGAATCCTTCAAGTGACAGAAAC------------------------------CATAAC---------------------AGTCAGGATGACATCATGAAGGCAGTCGCTGCGGCTCTTAAATCTTTAGGTTTTGACAAGCCTCAGGAA------AAAGACAAA------------------------------AAGTCAGCGAAAACGGGTACCCCT---AAGCCTTCT------CGTAATCAGAGTCCTGCTTCTTCTCAATCTGCTGCCAAGATTCTTGCTCGTTCTCAGAGTTCTGAA------ACAAAAGAACAA---------AAG---CATGAAATGCAAAAGCCACGGTGGAAAAGACAGCCTAACGATGATGTGACATCTAATGTCACACAATGTTTTGGCCCCAGAGACCTTGACCACAACTTTGGAAGTGCAGTGTTGTGGGCCAATGGTGTTAAAGCTAAAGGCTATCCACAATTTGCTGAGCTTGTGCCGTCTACAGCTGCTATGCTTTTTGATAGTCACATTGTTTCCAAAGAGTCAGGCAACACTGTGGTCTTGACTTTCACCACTAGAGTGACTGTGCCCAAAGACCATCCACACTTGGGTAAGTTTCTTGAGGAATTAAATGCATTCACTAGA---------------------------------------------------------GAAATGCAACAA---------------------------------------------CAGCCT---CTT---------CTTAACCCTAGTGCACTAGAATTCAACCCATCCCAAACT------------------------TCACCT---GCA------------ACTGTTGAACCA------------------------GTGCGTGATGAAGTTTCTATTGAAACT---GACATAATTGATGAAGTCAAC---------------------------------------
>KT359759_Human229E_Malaysia_2012--
ATGGCT------------ACAGTCAAATGGGCTGATGCATCTGAA------CCACAA------------------------CGTGGTCGTCAG---GGTAGAATACCTTACTCTCTTTATAGCCCTTTGCTTGTTGATAGTGAACAACCT---TGGAAGGTGATACCTCGTAATTTGGTACCCGTCAACAAGAAAGAC------AAAAATAAGCTTATAGGCTATTGGAATGTTCAAAAACGTTTCAGAACTAGAAAGGGCAAACGGGTGGATTTGTCACCCAAGTTACATTTTTATTATCTTGGCACAGGACCTCATAAAGATGCAAAATTTAGAGAGCGTGTTGAAGGTGTT------GTCTGGGTTGCTGTTGATGGTGCTAAAACTGAACCTACAGGTTACGGTGTTAGGCGCAAGAATTCAGAACCAGAGATACCACACTTCAATCAAAAGCTCCCAAATGGTGTTAATGTTGCTGAAGAA------------CCTGAC------TCCCGTGCTCCTTCCCGTTCTCAGTCA------AGG------------------------------------------------------------------TCTCAGAGT---------CGCAGTCGT---------------------------------------------------------------------------------------------GGTGAA---TCCAAATCTCAA---------------TCTCGGAATCCTTCAAGTGACAGAAAC------------------------------CATAAC---------------------AGTCAGGATGACATCATGAAGGCAGTCGCTGCGGCTCTTAAATCTTTAGGTTTTGACAAGCCTCAGGAA------AAAGACAAA------------------------------AAGTCAGCGAAAACGGGTACCCCT---AAGCCTTCT------CGTAATCAGAGTCCTGTTTCTTCTCAATCTGCTGCCAAGATTCTTGCTCGTTCTCAGAGTTCTGAA------ACAAAAGAACAA---------AAG---CATGAAATGCAAAAGCCACGGTGGAAAAGACAGCCTAACGATGATGTGACATCTAATGTCACACAATGTTTTGGCCCCAGAGACCTTGACCACAACTTTGGAAGTGCAGGTGTTGTGGCCAATGGTGTTAAAGCTAAAGGCTATCCACAATTTGCTGAGCTTGTGCCGTCTACAGCTGCTATGCTTTTTGATAGTCACATTGTTTCCAAAGAGTCAGGCAACACTGTGGTCTTGACTTTCACCACTAGAGTGACTGTGCCCAAAGACCATCCACACTTGGGTAAGTTTCTTGAGGAATTAAATGCATTCACTAGA---------------------------------------------------------GAAATGCAACAA---------------------------------------------CAGCCT---CTT---------CTTAACCCTAGTGCACTAGAATTCAACCCATCCCAAACT------------------------TCACCT---GCA------------ACTGTTGAACCA------------------------GTGCGTGATGAAGTTTCTATTGAAACT---GACATAATTGATGAAGTCAAC---------------------------------------
>LC005736_Human229E_Japan_2008--
ATGGCT------------ACAGTCAAATGGGCTGATGCATCTGAA------CCACAA------------------------CGTGGTCGTCAG---GGTAGAATACCTTATTCTCTTTATAGCCCTTTGCTTGTTGATAGTGAACAACCT---TGGAAGGTGATACCTCGTAATTTGGTACCCATCAACAAGAAAGAC------AAAAATAAGCTTATAGGCTATTGGAATGTTCAAAAACGTTTCAGAACTAGAAAGGGCAAACGGGTGGATTTGTCACCCAAGTTACATTTTTATTATCTTGGCACAGGACCCCATAAAGCTGCAAAATTTAGAGAGCGTGTTGAAGGTGTT------GTCTGGGTTGCTGTTGATGGTGCTAAAACTGAACCTACAGGTTACGGTGTTAGGCGCAAGAATTCAGAACCAGAGATACCACACTTCAATCAAAAGCTCCCAAATGGTGTTACTGTTGTTGAAGAA------------CCTGAC------TCCCGTGCTCCTTCCCGTTCTCAGTCA------AGG------------------------------------------------------------------TCTCAGAGT---------CGCGGTCGT---------------------------------------------------------------------------------------------GGTGAA---TCCAAATCTCAA---------------TCTCGGAATCCTTCAAGTGACAGAAAC------------------------------CATAAC---------------------AGTCAGGATGACATCATGAAGGCAGTCGCTGCGGCTCTTAAATCTTTAGGTTTTGACAAGCCTCAGGAA------AAAGACAAA------------------------------AAGTCAGCGAAAACGGGTACTCCT---AAGCCTTCT------CGTAATCAGAGTCCTTCTTCTTCTCAATCTGCTGCCAAGATTCTTGCTCGTTCTCAGAGTTCTGAA------ACAAAAGAACAA---------AAG---CATGAAATGCAAAAGCCACGGTGGAAAAGACAGCCTAACGATGATGTGACATCTAATGTCACACAATGTTTTGGCCCCAGAGACCTTGACCACAACTTTGGAAGTGCAGGTGTTGTGGCCAATGGTGTTAAAGCTAAAGGCTATCCACAATTTGCTGAGCTTGTGCCGTCTACAGCTGCTATGCTTTTTGATAGTCACATTGTTTCCAAAGAGTCAGGCAACACTGTGGTCTTGACTTTCACTACTAGAGTGACTGTGCCCAAAGACCATCCACACTTGGGTAAGTTTCTTGAGGAATTAAATGCATTCACTAGA---------------------------------------------------------GAAATGCAACAA---------------------------------------------CAGCCT---CTT---------CTTAACCCTAGTGCACTAGAATTTAACCCATCCCAAACT------------------------------------------------------------------------------------------------------------------------------------------------------------------------------
>LC005738_Human229E_Japan_2010--
ATGGCT------------ACAGTCAAATGGGCTGATGCATCTGAA------CCACAA------------------------CGTGGTCGTCAG---GGTAGAATACCTTACTCTCTTTATAGCCCTTTGCTTGTTGATAGTGAACAACCT---TGGAAGGTGATACCTCGTAATTTGGTACCCATCAACAAGAAAGAC------AAAAATAAGCTTATAGGCTATTGGAATGTTCAAAAACGTTTCAGAACTAGAAAGGGCAAACGAGTGGATTTGTCACCCAAGTTACATTTTTATTATCTTGGCACAGGACCTCATAAAGATGCAAAATTTAGAGAGCGTGTTGAAGGTGTT------GTCTGGGTTGCTGTTGATGGTGCTAAAACTGAACCTACAGGTTACGGTGTTAGGCGCAAGAATTCAGAACCAGAGATACCACACTTCAATCAAAAGCTCCCAAATGGTGTTACTGTTGTTGAAGAA------------CCTGAC------TCCCGTGCTCCTTCCCGTTCTCAGTCA------AGG------------------------------------------------------------------TCTCAGAGT---------CGCAGTCGT---------------------------------------------------------------------------------------------GGTGAA---TCCAAATCTCAA---------------TCTCGGAATCCTTCAAGTGACAGAAAC------------------------------CATAAC---------------------AGTCAGGATGACATCATGAAGGCAGTCGCTGCGGCTCTTAAATCTTTAGGTTTTGACAAGCCTCAGGAA------AAAGACAAA------------------------------AAGTCAGCGAAAACGGGTACCCCT---AAGCCTTCT------CGTAATCAGAGTCCTGCTTCTTCTCAATCTGCTGCCAAGATTCTTGCTCGTTCTCAGAGTTCTGAA------ACAAAAGAACAA---------AAG---CATGAAATGCAAAAGCCACGGTGGAAAAGACAGCCTAACGATGATGTGACATCTAATGTCACACAATGTTTTGGCCCCAGAGACCTTGACCACAACTTTGGAAGTGCAGGTGTTGTGGCCAATGGTGTTAAAGCTAAAGGCTATCCACAATTTGCTGAGCTTGTGCCGTCTACAGCTGCTATGCTTTTTGATAGTCACATTGTTTCCAAAGAGTCAGGCAACACTGTGGTCTTGACTTTCACCACTAGAGTGACTGTGCCCAAAGACCATCCACACTTGGGTAAGTTTCTTGAGGAATTAAATGCATTCACTAGA---------------------------------------------------------GAAATGCAACAA---------------------------------------------CAGCCT---CTT---------CTTAACCCTAGTGCACTAGAATTCAACCCATCCCAAACT------------------------------------------------------------------------------------------------------------------------------------------------------------------------------
>LC005739_Human229E_Japan_2010--
ATGGCT------------ACAGTCAAATGGGCTGATGCATCTGAA------CCACAA------------------------CGTGGTCGTCAG---GGTAGAATACCTTACTCTCTTTATAGCCCTTTGCTTGTTGATAGTGAACAACCT---TGGAAGGTGATACCTCGTAATTTGGTACCCATCAACAAGAAAGAC------AAAAATAAGCTTATAGGCTATTGGAATGTTCAAAAACGTTTCAGAACTAGAAAGGGCAAACGGGTGGATTTGTCACCCAAGTTACATTTTTATTATCTTGGCACAGGACCTCATAAAGATGCAAAATTTAGAGAGCGTGTTGAAGGTGTT------GTCTGGGTTGCTGTTGATGGTGCTAAAACTGAACCTACAGGTTACGGTGTTAGGCGCAAGAATTCAGAACCAGAGATACCACACTTCAATCAAAAGCTCCCAAATGGTGTTACTGTTGTTGAAGAA------------CCTGAC------TCCCGTGCTCCTTCCCGTTCTCAGTCA------AGG------------------------------------------------------------------TCTCAGAGT---------CGCAGTCGT---------------------------------------------------------------------------------------------GGTGAA---TCCAAATCTCAA---------------TCTCGGAATCCTTCAAGTGACAGAAAC------------------------------CATAAC---------------------AGTCAGGATGACATCATGAAGGCAGTCGCTGCGGCTCTTAAATCTTTAGGTTTTGACAAGCCTCAGGAA------AAAGACAAA------------------------------AAGTCAGCGAAAACGGGTACCCCT---AAGCCTTCT------CGTAATCAGAGTCCTGCTTCTTCTCAATCTGCTGCCAAGATTCTTGCTCGTTCTCAGAGTTCTGAA------ACAAAAGAACAA---------AAG---CATGAAATGCAAAAGCCACGGTGGAAAAGACAGCCTAACGATGATGTGACATCTAATGTCACACAATGTTTTGGCCCTAGAGACCTTGACCACAACTTTGGAAGTGCAGGTGTTGTGGCCAATGGTGTTAAAGCTAAAGGCTATCCACAATTTGCTGAGCTTGTGCCGTCTACAGCTGCTATGCTTTTTGATAGTCACATTGTTTCCAAAGAGTCAGGCAACACTGTGGTCTTGACTTTCACCACTAGAGTGACTGTGCCCAAAGACCATCCACACTTGGGTAAGTTTCTTGAGGAATTAAATGCATTCACTAGA---------------------------------------------------------GAAATGCAACAA---------------------------------------------CAGCCT---CTT---------CTTAACCCTAGTGCACTAGAATTCAACCCATCCCAAACT------------------------------------------------------------------------------------------------------------------------------------------------------------------------------
>AY563107_HumanNL63_Netherlands_2000--
---------------------------------------------------------------------------------------------------------------------------------------------------------------------------------------------------------------------------------------------------------------------------------------------------------------------------------------------------------GATGGTGTT------GTTTGGGTTGCTAAGGAAGGTGCTAAAACTGTTAATACCAGTCTTGGTAATCGCAAACGTAATCAGAAACCTTTGGAACCAAAGTTCTCTATTGCTTTGCCTCCAGAGCTCTCTGTTGTTGAGTTCGAG---GATCGCTCTAATAATTCATCTCGTGCTAGCAGTCGT------TCT------TCAACTCGTAAC------------------------------------------AACTCACGA------GACTCTTCT---------CGTAGCACTTCAAGACAA---------------CAGTCTCGC------------------------------------------------------------------------------------------------ACTCGTTCTGATTCTAAT------------------------------------------CAG---------------------TCTTCTTCAGATCTTGTTGCTGCTGTTACTTTGGCTTTAAAGAACTTAGGTTTTGAT---------------------AAC------------------CAGTCGAAGTCACCTAGTTCTTCTGGTACTTCCACTCCT---AAGAAACCTAATAAGCCTCTTTCTCAACCCAGGGCTGACAAG------------------------------------------------------------------CCT---TCTCAGTTGAAGAAACCTCGTTGGAAGCGTGTTCCTACCAGAGAG------GAAAATGTTATTCAGTGCTTTGGTCCTCGTGATTTTAATCACAATATGGGGGATTCAGATCTTGTTCAGAATGGTGTTGATGCCAAAGGTTTTCCACAGCTTGCTGAGTTGATTCCTAATCAGGCTGCGTTATTCTTTGATAGTGAGGTTAGCACTGATGAAGTGGGTGATAATGTTCAGATTACCTACACCTACAAAATGCTTGTAGCTAAGGATAATAAGAACCTTCCTAAGTTCATTGAGCAGATTAGTGCTTTTACTAAA---------------------------CCC---------------AGTTCTATC---AAAGAAATGCAGTCACAATCA---------TCTCATGTTGCTCAGAACACAGTA------------------------CTTAATGCTTCTATTCCAGAATCTAAACCA---------------------------------------------------------------TTGGCTGATGATGATTCAGCC------------------------------ATTATA---GAAATTGTCAACGAGGTT---TTGCAT------------------------------TAA
>AY518894_HumanNL63_Netherlands_1988--
ATGGCT------------AGTGTAAATTGGGCCGAT---------------GACAGA------------------------GCTGCTAGGAAG---AAATTTCCTCCTCCTTCATTTTACATGCCTCTTTTGGTTAGTTCTGATAAGGCACCATATAGGGTCATTCCCAGGAATCTTGTCCCTATTGGTAAGGGTAAT------AAAGATGAGCAGATTGGTTATTGGAATGTTCAAGAGCGTTGGCGTATGCGCAGGGGGCAACGTGTTGATTTGCCTCCTAAAGTTCATTTTTATTACCTAGGTACTGGACCTCATAAGGACCTTAAATTCAGACAACGTTCTGATGGTGTT------GTTTGGGTTGCTAAGGAAGGTGCTAAAACTGTTAATACCAGTCTTGGTAATCGCAAACGTAATCAGAAACCTTTGGAACCAAAGTTCTCTATTGCTTTGCCTCCAGAGCTCTCTGTTGTTGAGTTTGAG---GATCGCTCTAATAACTCATCTCGTGCTAGCAGTCGT------TCT------TCAACTCGTAAC------------------------------------------AACTCACGA------GACTCTTCT---------CGTAGTACTTCAAGACAA---------------CAGTCTCGC------------------------------------------------------------------------------------------------ACTCGTTCTGATTCTAAC------------------------------------------CAG---------------------TCTTCTTCAGATCTTGTTGCTGCTGTTACTTTGGCTTTAAAGAACTTAGGTTTTGAT---------------------AAC------------------CAGTCGAAGTCACCTAGTTCTTCTGGTACTTCCACTCCT---AAGAAACCTAATAAGCCTCTTTCTCAACCCAGGGCTGATAAG------------------------------------------------------------------CCT---TCTCAGTTGAAGAAACCTCGTTGGAAGCGTGTTCCTACCAGAGAG------GAAAATGTTATTCAGTGCTTTGGTCCTCGTGATTTTAATCACAATATGGGGGATTCAGATCTTGTTCAGAATGGTGTTGATGCCAAGGGTTTTCCACAGCTTGCTGAATTGATTCCTAATCAGGCTGCGTTATTCTTTGATAGTGAGGTTAGCACTGATGAAGTGGGTGATAATGTTCAGATTACCTACACCTACAAAATGCTTGTAGCTAAGGATAATAAGAACCTTCCTAAGTTCATTGAGCAGATTAGTGCTTTTACTAAA---------------------------CCC---------------AGTTCTATC---AAAGAAATGCAGTCACAATCA---------TCTCATGTTGCTCAGAACACAGTA------------------------CTTAATGCTTCTATTCCAGAATCTAAACCA---------------------------------------------------------------TTGGCTGATGATGATTCAGCC------------------------------ATTATA---GAAATTGTCAACGAGGTT---TTGCAT------------------------------TAA
>DQ445911_HumanNL63_Netherlands_2004-01-08
ATGGCT------------AGTGTAAATTGGGCCGAT---------------GACAGA------------------------GCTGCTAGGAAG---AAATTTCCTCCTCCTTCATTTTACATGCCTCTTTTGGTTAGTTCTGATAAGGCACCATATAGGGTCATTCCCAGGAATCTTGTCCCTATTGGTAAGGGTAAT------AAAGATGAGCAGATTGGTTATTGGAATGTTCAAGAGCGTTGGCGTATGCGCAGGGGGCAACGTGTTGATTTGCCTCCTAAAGTTCATTTTTATTACCTAGGTACTGGACCTCATAAGGACCTTAAATTCAGACAACGTCTTGATGGTGTT------GTTTGGGTTGCTAAGGAAGGTGCTAAAACTGTTAATACCAGTCTTGGTAATCGCAAACGTAATCAGAAACCTTTGGAACCAAAGTTCTCTATTGCTTTGCCTCCAGAGCTCTCTGTTGTTGAGTTTGAG---GATCGCTCTAATAACTCATCTCGTGCTAGCAGTCGT------TCT------TCAACTCGTAAC------------------------------------------AACTCACGA------GACTCTTCT---------CGTAGTACTTCAAGACAA---------------CAGTCTCGC------------------------------------------------------------------------------------------------ACTCGTTCTGATTCTAAC------------------------------------------CAG---------------------TCTTCTTCAGATCTTGTTGCTGCTGTTACTTTGGCTTTAAAGAACTTAGGTTTTGAT---------------------AAC------------------CAGTCGAAGTCACCTAGTTCTTCTGGTACTTCCACTCCT---AAGAAACCTAATAAGCCTCTTTCTCAACCCAGGGCTGATAAG------------------------------------------------------------------CCT---TCCCAGTTGAAGAAACCTCGTTGGAAGCGTGTTCCTACCAGAGAG------GAAAATGTTATTCAGTGCTTTGGTCCTCGTGATTTTAATCACAATATGGGGGATTCAGATCTTGTTCAGAATGGTGTTGATGCCAAAGGTTTTCCACAGCTTGCTGAATTGATTCCTAATCAGGCTGCTTTATTCTTTGATAGTGAGGTTAGCACTGATGAAGTGGGTGATAATGTTCAGATTACCTACACCTACAAAATGCTTGTAGCTAAGGATAATAAGAACCTTCCTAAGTTCATTGAGCAGATTAGTGCTTTTACTAAA---------------------------CCC---------------AGTTCTGTC---AAAGAAATGCAGTCACAATCA---------TCTCATGTTGCTCAGAACACAGTA------------------------CTTAATGCTTCTATTCCAGAATCTAAACCA---------------------------------------------------------------TTGGCTGATGATGATTCAGCC------------------------------ATTATA---GAAATTGTCAACGAGGTT---TTGCAT------------------------------TAA
>DQ462765_HumanNL63_Netherlands_2002-12-31
---GCT------------AGTGTAAATTGGGCCGAT---------------GACAGA------------------------GCTGCTAGGAAG---AAATTTCCTCCTCCTTCATTTTACATGCCTCTTTTGGTTAGTTCTGATAAGGCACCATATAGGGTCATTCCCAGGAATCTTGTCCCTATTGGTAAGGGTAAT------AAAGATGAGCAGATTGGTTATTGGAATGTTCAAGAGCGTTGGCGTATGCGCAGGGGGCAACGTGTTGATTTGCCTCCTAAAGTTCATTTTTATTACCTAGGTACTGGACCTCATAAGGACCTTAAATTCAGACAACGTTCTGATGGTGTT------GTTTGGGTTGCTAAGGAAGGTGCTAAAACTGTTAATACCAGTCTTGGTAATCGCAAACGTAATCAGAAACCTTTGGAACCAAAGTTCTCTATTGCTTTGCCTCCAGAGCTCTCTGTTGTTGAGTTTGAG---GATCGCTCTAACAATTCATCTCGTGCTAGCAGTCGT------TCT------TCAACTCGTAAC------------------------------------------AACTCACGA------GACTCTTCT---------CGTAGCACTTCAAGACAA---------------CAGTCTCGC------------------------------------------------------------------------------------------------ACTCGTTCTGATTCTAAC------------------------------------------CAG---------------------TCTTCTTCAGATCTTGTTGCTGCTGTTACTTTGGCTTTAAAGAACTTAGGTTTTGAT---------------------AAC------------------CAGTCGAAGTCACCTAGTTCTTCTGGTACTTCCACTCCT---AAGAAACCTAATAAGCCTCTTTCTCAACCCAGGGCTGACAAG------------------------------------------------------------------CCT---TCTCAGTTGAAGAAACCTCGTTGGAAGCGTGTTCCTACCAGAGAG------GAAAATGTTATTCAGTGCTTTGGTCCTCGTGATTTTAATCACAATATGGGGGATTCAGATCTTGTTCAGAATGGTGTTGATGCCAAAGGTTTTCCACAGCTTGCTGAGTTGATTCCTAATCAGGCTGCGTTATTCTTTGATAGTGAGGTTAGCACTGATGAAGTGGGTGATAATGTTCAGATTACCTACACCTACAAAATGCTTGTAGCTAAGGATAATAAGAACCTTCCTAAGTTCATTGAGCAGATTAGTGCTTTTACTAAA---------------------------CCC---------------AGTTCTATC---AAAGAAATGCAGTCACAATCA---------TCTCATGT-------------------------------------------------------------------------------------------------------------------------------------------------------------------------------------------------------------------------------------------------------------
>DQ462768_HumanNL63_Netherlands_2003-01-13
---GCT------------AGTGTAAATTGGGCCGAT---------------GACAGA------------------------GCTGCTAGGAAG---AAATTTCCTCCTCCTTCATTTTACATGCCTCTTTTGGTTAGTTCTGATAAGGCACCATATAGGGTCATTCCCAGGAATCTTGTCCCTATTGGTAAGGGTAAT------AAAGATGAGCAGATTGGTTATTGGAATGTTCAAGAGCGTTGGCGTATGCGCAGGGGGCAACGTGTTGATTTGCCTCCTAAAGTTCATTTTTATTACCTAGGTACTGGACCTCATAAGGACCTTAAATTCAGACAACGTTCTGATGGTGTT------GTTTGGGTTGCTAAGGAAGGTGCTAAAACTGTTAATACCAGTCTTGGTAATCGCAAACGTAATCAGAAACCTTTGGAACCAAAGTTCTCTATTGCTTTGCCTCCAGAGCTCTCTGTTGTTGAGTTTGAG---GATCGCTCTAATAACTCATCTCGTGCTAGCAGTCGT------TCT------TCAACTCGTAAC------------------------------------------AACTCACGA------GACTCTTCT---------CGTAGCACTTCAAGACAA---------------CAGTCTCGC------------------------------------------------------------------------------------------------ACTCGTTCTGATTCTAAC------------------------------------------CAG---------------------TCTTCTTCAGATCTTGTTGCTGCTGTTACTTTGGCTTTAAAGAACTTAGGTTTTGAT---------------------AAC------------------CAGTCGAAGTCACCTAGTTCTTCTGGTACTTTCACTCCT---AAGAAACCTAATAAGCCTCTTTCTCAACCCAGGGCTGATAAG------------------------------------------------------------------CCT---TCTCAGTTGAAGAAACCTCGTTGGAAGCGTGTTCCTACCAGAGAG------GAAAATGTTATTCAGTGCTTTGGTCCTCGTGATTTTAATCACAATATGGGGGATTCAGATCTTGTTCAGAATGGTGTTGATGCCAAAGGTTTTCCACAGCTTGCTGAATTGATTCCTAATCAGGCTGCGTTATTCTTTGATAGTGAGGTTAGCACTGATGAAGTGGGTGATAATGTTCAGATTACCTACACCTACAAAATGCTTGTAGCTAAGGATAATAAGAACCTTCCTAAGTTCATTGAGCAGATTAGTGCTTTTACTAAA---------------------------CCC---------------AGTTCTATC---AAAGAAATGCAGTCACAATCA---------TCTCATGT-------------------------------------------------------------------------------------------------------------------------------------------------------------------------------------------------------------------------------------------------------------
>DQ462769_HumanNL63_Netherlands_2003-01-16
---GCT------------AGTGTAAATTGGGCCGAT---------------GACAGA------------------------GCTGCTAGGAAG---AAATTTCCTCCTCCTTCATTTTACATGCCTCTTTTGGTTAGTTCTGATAAGGCACCATATAGGGTCATTCCCAGGAATCTTGTCCCTATTGGTAAGGGTAAT------AAAGATGAGCAGATTGGTTATTGGAATGTTCAAGAGCGTTGGCGTATGCGCAGGGGGCAACGTGTTGATTTGCCTCCTAAAGTTCATTTTTATTACCTAGGTACTGGACCTCATAAGGACCTTAAATTCAGACAACGTTCTGATGGTGTT------GTTTGGGTTGCTAAGGAAGGTGCTAAAACTGTTAATACCAGTCTTGGTAATCGCAAACGTAATCAGAAACCTTTGGAACCAAAGTTCTCTATTGCTTTGCCCCCAGAGCTCTCTGTTGTTGAGTTTGAG---GATCGCTCTAATAACTCATCTCGTGCTAGCAGTCGC------TCT------TCAACTCGTAAC------------------------------------------AACTCACGA------GACTCTTCT---------CGTAGCACTTCAAGACAA---------------CAGTCTCGC------------------------------------------------------------------------------------------------ACTCGTTCTGATTCTAAC------------------------------------------CAG---------------------TCTTCTTCAGATCTTGTTGCTGCTGTTACTTTGGCTTTAAAGAACTTAGGTTTTGAT---------------------AAC------------------CAGTCGAAGTCACCTAGTTCTTCTGGTACTTCCACTCCT---AAGAAACCTAATAAGCCTCTTTCTCAACCCAGGGCTGATAAG------------------------------------------------------------------CCT---TCTCAGTTGAAGAAACCTCGTTGGAAGCGTGTTCCTACCAGAGAG------GAAAATGTTATTCAGTGCTTTGGTCCTCGTGATTTTAATCACAATATGGGGGACTCAGATCTTGTTCAGAATGGTGTTGATGCCAAAGGTTTTCCACAGCTTGCTGAATTGATTCCTAATCAGGCTGCGTTATTCTTTGATAGTGAGGTTAGCACTGATGAAGTGGGTGATAATGTTCAGATTACCTACACCTACAAAATGCTTGTAGCTAAGGATAATAAGAACCTTCCTAAGTTCATTGAGCAGATTAGTGCTTTTACTAAA---------------------------CCC---------------AGTTCTATC---AAAGAAATGCAGTCACAATCA---------TCTCATGT-------------------------------------------------------------------------------------------------------------------------------------------------------------------------------------------------------------------------------------------------------------
>JQ765563_HumanNL63_USA_2009-03-16
ATGGCT------------AGTGTAAATTGGGCCGAT---------------GACAGA------------------------GCTGCTAGGAAG---AAATTTCCTCCTCCTTCATTTTACATGCCTCTTTTGGTTAGTTCTGATAAGGCACCATATAGGGTCATCCCCAGGAATCTTGTCCCTATTGGTAAGGGTAAT------AAAGATGAGCAGATTGGTTATTGGAATGTTCAAGAGCGTTGGCGTATGCGCAGGGGGCAACGTGTTGATTTGCCTCCTAAAGTTCATTTTTATTACCTAGGTACTGGACCTCATAAGGACCTTAAATTCAGACAACGTTCTGATGGTGTT------GTTTGGGTTGCTAAGGAAGGTGCTAAAACTGTTAATACCAGTCTTGGTAATCGCAAACGTAATCAGAAACCTTTGGAACCAAAGTTCTCTATTGCTTTGCCTCCAGAGCTCTCTGTTGTTGAGTTTGAG---GATCGCTCTAATAACTCATCTCGTGCTAGCAGTCGT------TCT------TCAACTCGTAAC------------------------------------------AACTCACGA------GACTCTTCT---------CGTAGCACTTCAAGACAA---------------CAGTCTCGC------------------------------------------------------------------------------------------------ACTCGTTCTGATTCTAAC------------------------------------------CAG---------------------TCTTCTTCAGACCTTGTTGCTGCTGTTACTTTGGCTTTAAAGAACTTAGGTTTTGAT---------------------AAC------------------CAGTCGAAGTCACCTAGTTCTTCTGGTACTTCCACTCCT---AAGAAACCTAATAAGCCTCTTTCTCAACCCAGGGCTGATAAG------------------------------------------------------------------CCT---TCTCAGTTGAAGAAACCTCGTTGGAAGCGTGTTCCTACCAGAGAG------GAAAATGTTATTCAGTGCTTTTGTCCTCGTGATTTTAATCACAATATGGGGGATTCAGATCTTGTTCAGAATGGTGTTGATGCCAAAGGTTTTCCACAGCTTGCTGAATTGATTCCCAATCAGGCTGCGTTATTCTTTGATAGTGAGGTTAGCACTGATGAAGTGGGTGATAATGTTCAGATTACCTATACCTACAAAATGCTTGTAGCTAAGGATAATAAGAACCTTCCTAAGTTCATTGAGCAGATTAGTGCTTTTACTAAA---------------------------CCC---------------AGTTCTATC---AAAGAAATGCAGTCACAATCA---------TCTCATGCTGTTCAGAACACAGTA------------------------CTTAATGCTTCTATTCCAGAATCTAAACCA---------------------------------------------------------------TTGGCTGATGATGATTCAGCC------------------------------ATTATA---GAAATTGTCAACGAGGTT---TTGCAT------------------------------TAA
>JQ765564_HumanNL63_USA_2009-03-01
ATGGCT------------AGTGTAAATTGGGCCGAT---------------GACAGA------------------------GCTGCTAGGAAG---AAATTTCCTCCTCCTTCATTTTACATGCCTCTTTTGGTTAGTTCTGATAAGGCACCATATAGGGTCATCCCCAGGAATCTTGTCCCTATTGGTAAGGGTAAT------AAAGATGAGCAGATTGGTTATTGGAATGTTCAAGAGCGTTGGCGTATGCGCAGGGGGCAACGTGTTGATTTGCCTCCTAAAGTTCATTTTTATTACCTAGGTACTGGACCTCATAAGGACCTTAAATTCAGACAACGTTCTGATGGTGTT------GTTTGGGTTGCTAAGGAAGGTGCTAAAACTGTTAATACCAGTCTTGGTAATCGCAAACGTAATCAGAAACCTTTGGAACCAAAGTTCTCTATTGCTTTGCCTCCAGAGCTCTCTGTTGTTGAGTTTGAG---GATCGCTCTAATAACTCATCTCGTGCTAGCAGTCGT------TCT------TCAACTCGTAAC------------------------------------------AACTCACGA------GACTCTTCT---------CGTAGCACTTCAAGACAA---------------CAGTCTCGC------------------------------------------------------------------------------------------------ACTCGTTCTGATTCTAAC------------------------------------------CAG---------------------TCTTCTTCAGATCTTGTTGCTGCTGTTACTTTGGCTTTAAAGAACTTAGGTTTTGAT---------------------AAC------------------CAGTCGAAGTCACCTAGTTCTTCTGGTACTTCCACTCCT---AAGAAACCTAATAAGCCTCTTTCTCAACCCAGGGCTGATAAG------------------------------------------------------------------CCT---TCTCAGTTGAAGAAACCTCGTTGGAAGCGTGTTCCTACCAGAGAG------GAAAATGTTATTCAGTGCTTTGGTCCTCGTGATTTTAATCACAATATGGGGGATTCAGATCTTGTTCAGAATGGTGTTGATGCCAAAGGTTTTCCACAGCTTGCTGAATTGATTCCTAATCAGGCTGCGTTATTCTTTGATAGTGAGGTTAGCACTGATGAAGTGGGTGATAATGTTCAGATTACCTATACCTACAAAATGCTTGTAGCTAAGGATAATAAGAACCTTCCTAAGTTCATTGAGCAGATTAGTGCTTTTACTAAA---------------------------CCC---------------AGTTCTATC---AAAGAAATGCAGTCACAATCA---------TCTCACGCTGTTCAGAACACAGTA------------------------CTTAATGCTTCTATTCCAGAATCTAAACCA---------------------------------------------------------------TTGGCTGATGATGATTCAGCC------------------------------ATTATA---GAAATTGTCAATGAGGTT---TTGCAT------------------------------TAA
>JQ765565_HumanNL63_USA_2009-02-13
ATGGCT------------AGTGTAAATTGGGCCGAT---------------GACAGA------------------------GCTGCTAGGAAG---AAATTTCCTCCTCCTTCATTTTACATGCCTCTTTTGGTTAGTTCTGATAAGGCACCATATAGGGTCATCCCCAGGAATCTTGTCCCTATTGGTAAGGGTAAT------AAAGATGAGCAGATTGGTTATTGGAATGTTCAAGAGCGTTGGCGTATGCGCAGGGGGCAACGTGTTGATTTGCCTCCTAAAGTTCATTTTTATTACCTAGGTACTGGACCTCATAAGGACCTTAAATTCAGACAACGTTCTGATGGTGTT------GTTTGGGTTGCTAAGGAAGGTGCTAAAACTGTTAATACCAGTCTTGGTAATCGCAAACGTAATCAGAAACCTTTGGAACCAAAGTTCTCTATTGCTTTGCCTCCAGAGCTCTCTGTTGTTGAGTTTGAG---GATCGCTCTAATAACTCATCTCGTGCTAGCAGTCGT------TCT------TCAACTCGTAAC------------------------------------------AACTCACGA------GACTCTTCT---------CGTAGCACTTCAAGACAA---------------CAGTCTCGC------------------------------------------------------------------------------------------------ACTCGTTCTGATTCTAAT------------------------------------------CAG---------------------TCTTCTTCAGATCTTGTTGCTGCTGTTACTTTGGCTTTAAAGAACTTAGGTTTTGAT---------------------AAC------------------CAGTCGAAGTCACCTAGTTCTTCTGGTACTTCCACTCCT---AAGAAACCTAATAAGCCTCTTTCTCAACCTAGGGCTGATAAG------------------------------------------------------------------CCT---TCTCAGTTGAAGAAACCTCGTTGGAAGCGTGTTCCTACCAGAGAG------GAAAATGTTATTCAGTGCTTTGGTCCTCGTGATTTTAATCACAATATGGGGGATTCAGATCTTGTTCAGAATGGTGTTGATGCCAAAGGTTTTCCACAGCTTGCTGAATTGATTCCTAATCAGGCTGCATTATTCTTTGATAGTGAGGTTAGCACTGATGAAGTGGGTGATAATGTTCAGATTACCTACACCTACAAAATGCTTGTAGCTAAGGATAATAAGAACCTTCCTAAGTTCATTGAGCAGATTAGTGCTTTTACTAAA---------------------------CCC---------------AGTTCTATC---AAAGAAATGCAGTCACAATCA---------TCTCATGCTGTTCAGAACACAGTA------------------------CTTAATGCTTCTATTCCAGAATCTAAACCA---------------------------------------------------------------TTGGCTGATGATGATTCAGCC------------------------------ATTATA---GAAATTGTCAACGAGGTT---TTGCAT------------------------------TAA
>JQ765571_HumanNL63_USA_2005-01-23
ATGGCT------------AGTGTAAATTGGGCCGAT---------------GACAGA------------------------GCTGCTAGGAAG---AAATTTCCTCCTCCTTCATTTTACATGCCTCTTTTGGTTAGTTCTGATAAGGCACCATATAGGGTCATTCCCAGGAATCTTGTCCCTATTGGTAAGGGTAAT------AAAGATGAGCAGATTGGTTATTGGAATGTTCAAGAGCGTTGGCGTATGCGTAGGGGGCAACGTGTTGATTTGCCTCCTAAAGTTCATTTTTATTACCTAGGTACTGGACCTCATAAGGACCTTAAATTCAGACAACGTTCTGATGGTGTT------GTTTGGGTTGCTAAGGAAGGTGCTAAAACTGTTAATACCAGTCTTGGTAATCGCAAACGTAATCAGAAACCTTTGGAACCAAAGTTCTCTACTGCTTTGCCTCCAGAGCTCTCTGTTGTTGAGTTTGAG---GATCGCTCTAATAACTCATCTCGTGCTAGCAGTCGT------TCT------TCAACTCGTAAC------------------------------------------AACTCACGA------GACTCTTCT---------CGTAGCACTTCAAGACAA---------------CAGTCTCGC------------------------------------------------------------------------------------------------ACTCGTTCTGATTCTAAC------------------------------------------CAG---------------------TCTTCTTCAGATCTTGTTGCTGCTGTTACTTTGGCTTTAAAGAACTTAGGTTTTGAT---------------------AAC------------------CAGTCGAAGTCACCTAGTTCTTCTGGTACTTCCACTCCT---AAGAAACCTAATAAGCCTCTTTCTCAACCCAGGGCTGACAAG------------------------------------------------------------------CCT---TCTCAGTTGAAGAAACCTCGTTGGAAGCGTGTTCCTACCAGAGAG------GAAAATGTTATTCAGTGCTTTGGTCCTCGTGATTTTAATCACAATATGGGGGATTCAGATCTTGTTCAGAATGGTGTTGATGCCAAAGGTTTTCCACAGCTTGCTGAGTTGATTCCTAATCAGGCTGCGTTATTCTTTGATAGTGAGGTTAGCACTGATGAAGTGGGTGATAATGTTCAGATTACCTACACCTACAAAATGCTTGTAGCTAAGGATAATAAGAACCTTCCTAAGTTCATTGAGCAGATTAGTGCTTTTACTAAA---------------------------CCC---------------AGTTCTATC---AAAGAAATGCAGTCACAATCA---------TCTCATGTTGCTCAGAACACAGTA------------------------CTTAATGCTTCTATTCCAGAATCTAAACCA---------------------------------------------------------------TTGGCTGATGATGATTCAGCC------------------------------ATTATA---GAAATTGTCAACGAGGTT---TTGCAT------------------------------TAA
>JQ765573_HumanNL63_USA_2005-04-12
ATGGCT------------AGTGTAAATTGGGCCGAT---------------GACAGA------------------------GCTGCTAGGAAG---AAATTTCCTCCTCCTTCATTTTACATGCCTCTTTTGGTTAGTTCTGATAAGGCACCATATAGGGTCATTCCCAGGAATCTTGTCCCTATTGGTAAGGGTAAT------AAAGATGAGCAGATTGGTTATTGGAATGTTCAAGAGCGTTGGCGTATGCGCAGGGGGCAACGTGTTGATTTGCCTCCTAAAGTTCATTTTTATTACCTAGGTACTGGACCTCATAAGGACCTTAAATTCAGACAACGTTCTGATGGTGTT------GTTTGGGTTGCTAAGGAAGGTGCTAAAACTGTTAATACCAGTCTTGGTAATCGCAAACGTAATCAGAAACCTTTGGAACCAAAGTTCTCTATTGCTTTGCCTCCAGAACTCTCTGTTGTTGAGTTTGAG---GATCGCTCTAATAACTCATCTCGTGCTAGTAGTCGT------TCT------TCAACTCGTAAC------------------------------------------AACTCACGA------GACTCTTCT---------CGTAGCACTTCAAGACAA---------------CAGTCTCGC------------------------------------------------------------------------------------------------ACTCGTTCTGATTCTAAC------------------------------------------CAG---------------------TCTTCTTCAGATCTTGTTGCTGCTGTTACTTTGGCTTTAAAGAACTTAGGTTTTGAT---------------------AAC------------------CAGTCGAAGTCACCTAGTTCTTCTGGTACTTCCACTCCT---AAGAAACCTAATAAGCCTCTTTCTCAACCCAGGGCTGATAAG------------------------------------------------------------------CCT---TCTCAGTTGAAGAAACCTCGTTGGAAGCGTGTTCCTACCAGAGAG------GAAAATGTTATTCAGTGCTTTGGTCCTCGTGATTTTAATCACAATATGGGGGATTCAGATCTTGTTCAGAATGGTGTTGATGCCAAAGGTTTTCCACAGCTTGCTGAATTGATTCCTAATCAGGCTGCGTTATTCTTTGATAGTGAGGTTAGCACTGATGAAGTGGGTGATAATGTTCAGATTACCTACACCTACAAAATGCTTGTAGCTAAGGATAATAAGAACCTTCCTAAGTTCATTGAGCAGATTAGTGCTTTTACTAAA---------------------------CCC---------------AGTTCTATC---AAAGAAATGCAGTCACAATCA---------TCTCATGTTGCTCAGAACACAGTA------------------------CTTAATGCTTCTATTCCAGAATCTAAACCA---------------------------------------------------------------TTGGCTGATGATGATTCAGCC------------------------------ATTATA---GAAATTGTCAACGAGGTT---TTGCAT------------------------------TAA
>JQ765575_HumanNL63_USA_2005-11-21
ATGGCT------------AGTGTAAATTGGGCCGAT---------------GATAGA------------------------GCTGCTAGGAAG---AAATTTCCTCCTCCTTCATTTTACATGCCTCTTTTGGTTAGTTCTGATAAGGCACCATATAGGGTCATTCCCAGGAATCTTGTCCCTATTGGTAAGGGTAAT------AAAGATGAGCAGATTGGTTATTGGAATGTTCAAGAGCGTTGGCGTATGCGCAGGGGGCAACGTGTTGATTTGCCTCCTAAAGTTCATTTTTATTACCTAGGTACTGGACCTCATAAGGACCTTAAATTCAGACAACGTTCTGATGGTGTT------GTTTGGGTTGCTAAGGAAGGTGCTAAAACTGTTAATACCAGTCTTGGTAATCGCAAACGTAATCAGAAACCTTTGGAACCAAAGTTCTCTATTGCTTTGCCTCCAGAGCTCTCTGTTGTTGAGTTTGAG---GATCGCTCTAATAACTCATCTCGTGCTAGCAGTCGT------TCT------TCAACTCGTAAC------------------------------------------AACTCACGA------GACTCTTCT---------CGCAGCACTTCAAGACAA---------------CAGTCTCGC------------------------------------------------------------------------------------------------ACTCGTTCTGATTCTAAC------------------------------------------CAG---------------------TCTTCTTCAGATCTTGTTGCTGCTGTTACTTTGGCTTTAAAGAACTTAGGTTTTGAT---------------------AAC------------------CAGTCGAAGTCACCTAGTTCTTCTGGTACTTCCACTCCT---AAGAAACCTAATAAGCCTCTTTCTCAACCCAGGGCTGATAAG------------------------------------------------------------------CCT---TCTCAGTTGAAGAAACCTCGTTGGAAGCGTGTTCCTACCAGAGAG------GAAAATGTTATTCAGTGCTTTGGTCCTCGTGATTTTAATCACAATATGGGGGATTCAGATCTTGTTCAGAATGGTGTTGATGCCAAAGGTTTTCCACAGCTTGCTGAATTGATTCCTAATCAGGCTGCGTTATTCTTTGATAGTGAGGTTAGCACTGATGAAGTGGGTGATAATGTTCAGATTACCTACACCTACAAAATGCTTGTAGCTAAGGATAATAAGAACCTTCCTAAGTTCATTGAGCAGATTAGTGCTTTTACTAAA---------------------------CCC---------------AGTTCTATC---AAAGAAATGCAGTCACAATCA---------TCTCATGTTGCTCAGAACACAGTA------------------------CTTAATGCTTCTATTCCAGAATCTAAACCA---------------------------------------------------------------TTGGCTGATGATGATTCAGCC------------------------------ATCATA---GAAATTGTCAACGAGGTT---TTGCAT------------------------------TAA
>KF530105_HumanNL63_USA_2001-02-23
ATGGCT------------AGTGTAAATTGGGCCGAT---------------GACAGA------------------------GCTGCTAGGAAG---AAATTTCCTCCTCCTTCATTTTACATGCCTCTTTTGGTTAGTTCTGATAAGGCACCATATAGGGTCATTCCCAGGAATCTTGTCCCTATTGGTAAGGGTAAT------AAAGATGAGCAGATTGGTTATTGGAATGTTCAAGAGCGTTGGCGTATGCGCAGGGGGCAACGTGTTGATTTGCCTCCTAAAGTTCATTTTTATTACCTAGGTACTGGACCTCATAAGGACCTTAAATTCAGACAACGTTCTGATGGTGTT------GTTTGGGTTGCTAAGGAAGGTGCTAAAACTGTTAATACCAGTCTTGGTAATCGCAAACGTAATCAGAAACCTTTGGAACCAAAGTTCTCTATTGCTTTGCCTCCAGAGCTCTCTGTTGTTGAGTTCGAG---GATCGCTCTAATAATTCATCTCGTGCTAGCAGTCGT------TCT------TCAACTCGTAAC------------------------------------------AACTCACGA------GACTCTTCT---------CGTAGCACTTCAAGACAA---------------CAGTCTCGC------------------------------------------------------------------------------------------------ACTCGTTCTGATTCTAAC------------------------------------------CAG---------------------TCTTCTTCAGATCTTGTTGCTGCTGTTACTTTGGCTTTAAAGAACTTAGGTTTTGAT---------------------AAC------------------CAGTCGAAGCCACCTAGTTCTTCTGGTACTTCCACTCCT---AAGAAACCTAATAAGCCTCTTTCTCAACCCAGGGCTGACAAG------------------------------------------------------------------CCT---TCTCAGTTGAAGAAACCTCGTTGGAAGCGTGTTCCTACCAGAGAG------GAAAATGTTATTCAGTGCTTTGGTCCTCGTGATTTTAATCACAATATGGGGGATTCAGATCTTGTTCAGAATGGTGTTGATGCCAAAGGTTTTCCACAGTTTGCTGAGTTGATTCCTAATCAGGCTGCGTTATTCTTTGATAGTGAGGTTAGCACTGATGAAGTGGGTGATAATGTTCAGATTACCTACACCTACAAAATGCTTGTAGCTAAGGATAATAAGAACCTTCCTAAGTTCATTGAGCAGATTAGTGCTTTTACTAAA---------------------------CCC---------------AGTTCTATC---AAAGAAATGCAGTCACAATCA---------TCTCATGTTGCTCAGAACACAGTA------------------------CTTAATGCTTCTATTCCAGAATCTAAACCA---------------------------------------------------------------TTGGCTGATGATGATTCAGCC------------------------------ATTATA---GAAATTGTCAACGAGGTT---TTGCAT------------------------------TAA
>KF530106_HumanNL63_USA_1987-12-16
ATGGCT------------AGTGTAAATTGGGCCGAT---------------GACAGA------------------------GCTGCTAGGAAG---AAATTTCCTCCTCCTTCATTTTACATGCCTCTTTTGGTTAGTTCTGATAAGGCACCATATAGGGTCATTCCCAGGAATCTTGTCCCTATTGGTAAGGGTAAT------AAAGATGAGCAGATTGGTTATTGGAATGTTCAAGAGCGTTGGCGTATGCGCAGGGGGCAACGTGTTGATTTGCCTCCTAAAGTTCATTTTTATTACCTAGGTACTGGACCTCATAAGGACCTTAAATTCAGACAACGTTTTGATGGTGTT------GTTTGGGTTGCTAAGGAAGGTGCTAAAACTGTTAATACCAGTCTTGGTAATCGCAAACGTAATCAGAAACCTTTGGAACCAAAGTTCTCTATTGCTTTGCCTCCAGAGCTCTCTGTTGTTGAGTTTGAG---GATCGCTCTAATAACTCATCTCGTGCTAGCAGTCGT------TCT------TCAACTCGTAAC------------------------------------------AACTCACGA------GACTCTTCT---------CGTAGTACTTCAAGACAA---------------CAGTCTCGC------------------------------------------------------------------------------------------------ACTCGTTCTGATTCTAAC------------------------------------------CAG---------------------TCTTCTTCAGATCTTGTTGCTGCTGTTACTTTGGCTTTAAAGAACTTAGGTTTTGAT---------------------AAC------------------CAGTCGAAGTCACCTAGTTCTTCTGGTACTTCCACTCCT---AAGAAACCTAATAAGCCTCTTTCTCAACCCAGGGCTGATAAG------------------------------------------------------------------CCT---TCTCAGTTGAAGAAACCTCGTTGGAAGCGTGTTCCTACCAGAGAG------GAAAATGTTATTCAGTGCTTTGGTCCTCGTGATTTTAATCACAATATGGGGGATTCAGATCTTGTTCAGAATGGTGTTGATGCCAAAGGTTTTCCACAGCTTGCTGAATTGATTCCTAATCAGGCTGCGTTATTCTTTGATAGTGAGGTTAGCACTGATGAAGTGGGTGATAATGTTCAGATTACCTACACCTACAAAATGCTTGTAGCTAAGGATAATAAGAACCTTCCTAAGTTCATTGAGCAGATTAGTGCTTTTACTAAA---------------------------CCC---------------AGTTCTATC---AAAGAAATGCAGTCACAATCA---------TCTCATGTTGCTCAGAACACAGTA------------------------CTTAATGCTTCTATTCCAGAATCTAAACCA---------------------------------------------------------------TTGGCTGATGATGATTCAGCC------------------------------ATTATA---GAAATTGTCAACGAGGTT---TTGCAT------------------------------TAA
>KF530108_HumanNL63_USA_1989-01-05
ATGGCT------------AGTGTAAATTGGGCCGAT---------------GACAGA------------------------GCTGCTAGGAAG---AAATTTCCTCCTCCTTCATTTTACATGCCTCTTTTGGTTAGTTCTGATAAGGCACCATATAGGGTCATTCCCAGGAATCTTGTCCCTATTGGTAAGGGTAAT------AAAGATGAGCAGATTGGTTATTGGAATGTTCAAGAGCGTTGGCGTATGCGCAGGGGGCAACGTGTTGATTTGCCTCCTAAAGTTCATTTTTATTACCTAGGTACTGGACCTCATAAGGACCTTAAATTCAGACAACGTTCTGATGGTGTT------GTTTGGGTTGCTAAGGAAGGTGCTAAAACTGTTAATACCAGTCTTGGTAATCGCAAACGTAATCAGAAACCTTTGGAACCAAAGTTCTCTATTGCTTTGCCTCCAGAGCTCTCTGTTGTTGAGTTTGAG---GATCGCTCTAATAACTCATCTCGTGCTAGCAGTCGT------TCT------TCAACTCGTAAC------------------------------------------AACTCACGA------GACTCTTCT---------CGTAGCACTTCAAGACAA---------------CAGTCTCGC------------------------------------------------------------------------------------------------ACTCGTTCTGATTCTAAC------------------------------------------CAG---------------------TCTTCTTCAGATCTTGTTGCTGCTGTTACTTTGGCTTTAAAGAACTTAGGTTTTGAT---------------------AAC------------------CAGTCGAAGTCACCTAGTTCTTCTGGTACTTCCACTCCT---AAGAAACCTAATAAGCCTCTTTCTCAACCCAGGGCTGATAAG------------------------------------------------------------------CCT---TCTCAGTTGAAGAAACCTCGTTGGAAGCGTGTTCCTACCAGAGAG------GAAAATGTTATTCAGTGCTTTGGTCCTCGTGATTTTAATCACAATATGGGGGATTCAGATCTTGTTCAGAATGGTGTTGATGCCAAAGGTTTTCCACAGCTTGCTGAATTGATTCCTAATCAGGCTGCGTTATTCTTTGATAGTGAGGTTAGCACTGATGAAGTGGGTGATAATGTTCAGATTACCTACACCTACAAAATGCTTGTAGCTAAGGATAATAAGAACCTTCCTAAGTTCATTGAGCAGATTAGTGCTTTTACTAAA---------------------------CCC---------------AGTTCTATC---AAAGAAATGCAGTCACAATCA---------TCTCATGTTGCTCAGAACACAGTA------------------------CTTAATGCTTCTATTCCAGAATCTAAACCA---------------------------------------------------------------TTGGCTGATGATGATTCAGCC------------------------------ATTATA---GAAATTGTCAACGAGGTT---TTGCAT------------------------------TAA
>KF530110_HumanNL63_USA_1983-08-16
ATGGCT------------AGTGTAAATTGGGCCGAT---------------GACAGA------------------------GCTGCTAGGAAG---AAATTTCCTCCTCCTTCATTTTACATGCCTCTTTTGGTTAGTTCTGATAAGGCACCATATAGGGTCATTCCTAGGAATCTTGTCCCTATTGGTAAGGGTAAT------AAAGATGAGCAGATTGGTTATTGGAATGTTCAAGAGCGTTGGCGTATGCGCAGGGGGCAACGTGTTGATTTGCCTCCTAAAGTTCATTTTTATTACCTAGGTACTGGACCTCATAAGGACCTTAAATTCAGACAACGTTTTGATGGTGTT------GTTTGGGTTGCTAAGGAAGGTGCTAAAACTGTTAATACCAGTCTTGGTAATCGCAAACGTAATCAGAAACCTTTGGAACCAAAGTTCTCTATTGCTTTGCCTCCAGAGCTCTCTGTTGTTGAGTTTGAG---GATCGCTCTAATAACTCATCTCGTGCTAGCAGTCGT------TCT------TCAACTCGTAAC------------------------------------------AACTCACGA------GACTCTTCT---------CGTAGTACTTCAAGACAA---------------CAGTCTCGC------------------------------------------------------------------------------------------------ACTCGTTCTGATTCTAAC------------------------------------------CAG---------------------TCTTCTTCAGATCTTGTTGCTGCTGTTACTTTGGCTTTAAAGAACTTAGGTTTTGAT---------------------AAC------------------CAGTCGAAGTCACCTAGTTCTTCTGGTACTTCCACTCCT---AAGAAACCTAATAAGCCTCTTTCTCAACCCAGGGCTGATAAG------------------------------------------------------------------CCT---TCTCAGTTGAAGAAACCTCGTTGGAAGCGTGTTCCTACCAGAGAG------GAAAATGTTATTCAGTGCTTTGGTCCTCGTGATTTTAATCACAATATGGGGGATTCAGATCTTGTTCAGAATGGTGTTGATGCCAAAGGTTTTCCACAGCTTGCTGAATTGATTCCTAATCAGGCTGCGTTATTCTTTGATAGTGAGGTTAGCACTGATGAAGTGGGTGATAATGTTCAGATTACCTACACCTACAAAATGCTTGTAGCTAAGGATAATAAGAACCTTCCTAAGTTCATTGAGCAGATTAGTGCTTTTACTAAA---------------------------CCC---------------AGTTCTATC---AAAGAAATGCAGTCACAATCA---------TCTCATGTTGCTCAGAACACAGTA------------------------CTTAATGCTTCTATTCCAGAATCTAAACCA---------------------------------------------------------------TTGGCTGATGATGATTCAGCC------------------------------ATTATA---GAAATTGTCAACGAGGTT---TTGCAT------------------------------TAA
>KF530114_HumanNL63_USA_1989-01-03
ATGGCT------------AGTGTAAATTGGGCCGAT---------------GACAGA------------------------GCTGCTAGGAAG---AAATTTCCTCCTCCTTCATTTTACATGCCTCTTTTGGTTAGTTCTGATAAGGCACCATATAGGGTCATTCCCAGGAATCTTGTCCCTATTGGTAAGGGTAAT------AAAGATGAGCAGATTGGTTATTGGAATGTTCAAGAGCGTTGGCGTATGCGCAGGGGGCAACGTGTTGATTTGCCTCCTAAAGTTCATTTTTATTACCTAGGTACTGGACCTCATAAGGACCTTAAATTCAGACAACGTTCTGATGGTGTT------GTTTGGGTTGCTAAGGAAGGTGCTAAAACTGTTAATACCAGTCTTGGTAATCGCAAACGTAATCAGAAACCTTTGGAACCAAAGTTCTCTATTGCTTTGCCTCCAGAGCTCTCTGTTGTTGAGTTTGAG---GATCGCTCTAATAACTCATCTCGTGCTAGCAGTCGT------TCT------TCAACTCGTAAC------------------------------------------AACTCACGA------GACTCTTCT---------CGTAGCACTTCAAGACAA---------------CAGTCTCGC------------------------------------------------------------------------------------------------ACTCGTTCTGATTCTAAC------------------------------------------CAG---------------------TCTTCTTCAGATCTTGTTGCTGCTGTTACTTTGGCTTTAAAGAACTTAGGTTTTGAT---------------------AAC------------------CAGTCGAAGTCACCTAGTTCTTCTGGTACTTCCACTCCT---AAGAAACCTAATAAGCCTCTTTCTCAACCCAGGGCTGATAAG------------------------------------------------------------------CCT---TCTCAGTTGAAGAAACCTCGTTGGAAGCGTGTTCCTACCAGAGAG------GAAAATGTTATTCAGTGCTTTGGTCCTCGTGATTTTAATCACAATATGGGGGATTCAGATCTTGTTCAGAATGGTGTTGATGCCAAAGGTTTTCCACAGCTTGCTGAATTGATTCCTAATCAGGCTGCGTTATTCTTTGATAGTGAGGTTAGCACTGATGAAGTGGGTGATAATGTTCAAATTACCTACACCTACAAAATGCTTGTAGCTAAGGATAATAAGAACCTTCCTAAGTTCATTGAGCAGATTAGTGCTTTTACTAAA---------------------------CCC---------------AGTTCTATC---AAAGAAATGCAGTCACAATCA---------TCTCATGTTGCTCAGAACACAGTA------------------------CTTAATGCTTCTATTCCAGAATCTAAACCA---------------------------------------------------------------TTGGCTGATGATGATTCAGCC------------------------------ATTATA---GAAATTGTCAACGAGGTT---TTGCAT------------------------------TAA
>KM055598_HumanNL63_China_2008--
ATGGCT------------AGTGTAAATTGGGCCGAT---------------GACAGA------------------------GCTGCTAGGAAG---AAATTTCCTCCTCCTTCATTTTACATGCCTCTTTTGGTTAGTTCTGATAAGGCACCATATAGGGTCATCCCCAGGAATCTTGTCCCTATTGGTAAGGGTAGT------AAAGATGAGCAGATTGGTTATTGGAATGTTCAAGAGCGTTGGCGTATGCGCAGGGGGCAACGTGTTGATTTGCCTCCTAAAGTTCATTTTTATTACCTAGGTACTGGACCTCATAAGGACCTTAAATTCAGACAACGTTCTGATGGTGTT------GTTTGGGTTGCTAAGGAAGGTGCTAAAACTGTTAATACCAGTCTTGGTAATCGCAAACGTAATCAGAAACCTTTGGAACCAAAGTTCTCTATTGCTTTGCCTCCAGAGCTCTCTGTTGTTGAGTTTGAG---GATCGCTCTAATAACTCATCTCGTGCTAGCAGTCGT------TCT------TCAACTCGTAAC------------------------------------------AACTCACGA------GACTCTTCT---------CGTAGCACTTCAAGACAA---------------CAGTCTCGC------------------------------------------------------------------------------------------------ACTCGTTCTGATTCTAAC------------------------------------------CAG---------------------TCTTCTTCAGATCTTGTTGCTGCTGTTACTTTGGCTTTAAAGAACTTAGGTTTTGAT---------------------AAC------------------CAGTCGAAGTTACCTAGTTCTTCTGGTACTTCCACTCCT---AAGAAACCTAATAAGCCTCTTTCTCAACCCAGGGCTGATAAG------------------------------------------------------------------CCT---TCTCAGTTGAAGAAACCTCGTTGGAAGCGTGTTCCTACCAGAGAG------GAAAATGTTATTCAGTGCTTTGGTCCTCGTGATTTTAATCACAATATGGGGGATTCAGATCTTGTTCAGAATGGTGTTGATGCCAAAGGTTTTCCACAGCTTGCTGAATTGATTCCTAATCAGGCTGCGTTATTCTTTGATAGTGAGGTTAGCACTGATGAAGTGGGTGATAATGTTCAGATTACCTATACCTACAAAATGCTTGTAGCTAAGGATAATAAGAACCTTCCTAAGTTCATTGAGCAGATTAGTGCTTTTACTAAA---------------------------CCC---------------AGTTCTATC---AAAGAAATGCAGTCACAATCA---------TCTCATGCTGTTCAGAACACAGTA------------------------CTTAATGCTTCTATTCCAGAATCTAAACCA---------------------------------------------------------------TTGGCTGATGATGATTCAGCC------------------------------ATTATA---GAAATTGTCAACGAGGTT---TTGCAT------------------------------TAA
>KT359829_HumanNL63_Malaysia_2012--
ATGGCT------------AGTGTAAATTGGGCCGAT---------------GACAGA------------------------GCTGCTAGGAAG---AAATTTCCTCCTCCTTCATTTTACATGCCTCTTTTGGTTAGTTCTGATAAGGCACCATATAGGGTCATTCCCAGGAACCTTGTCCCTATTGGTAAGGGTAAT------AAAGATGAGCAGATTGGTTATTGGAATGTTCAAGAGCGTTGGCGTATGCGCAGGGGGCAACGTGTTGATTTGCCTCCTAAAGTTCATTTTTATTACCTAGGTACTGGACCTCATAAGGACCTTAAATTCAGACAACGTCTTGATGGTGTT------GTTTGGGTTGCTAAGGAAGGTGCTAAAACTGTTAATACCAGTCTTGGTAATCGCAAACGTAATCAGAAACCTTTGGAACCAAAGTTCTCTATTGCCTTGCCCCCAGAGCTCTCTGTTGTTGAGTTTGAG---GATCGCTCTAATAACTCATCTCGTGCTAGCAGTCGT------TCT------TCAACTCGTAAC------------------------------------------AACTCACGA------GACTCTTCT---------CGTAGTACTTCAAGACAA---------------CAGTCTCGC------------------------------------------------------------------------------------------------ACTCGTTCTGATTCTAAC------------------------------------------CAG---------------------TCTTCTTCAGATCTTGTTGCTGCTGTTACTTTGGCTTTAAAGAACTTAGGTTTTGAT---------------------AAC------------------CAGTCGAAGTCACCTAGTTCTTCTGGCACTTCCACTCCT---AAGAAACCTAATAAGCCTCTTTCTCAACCCAGGGCTGATAAG------------------------------------------------------------------CCT---TCTCAGTTGAAGAAACCTCGTTGGAAGCGTGTTCCTACTAGAGAG------GAAAATGTTATTCAGTGCTTTGGTCCTCGTGATTTTAATCACAATATGGGGGATTCAGATCTTGTTCAGAATGGTGTTGATGCCAAAGGTTTTCCACAGCTTGCTGAATTGATTCCTAATCAGGCTGCTTTATTCTTTGATAGTGAGGTTAGCACTGATGAAGTGGGTGATAATGTTCAGATTACCTACACCTACAAAATGCTTGTAGCTAAGGATAATAAGAACCTTCCTAAGTTCATTGAGCAGATTAGTGCTTTTACTAAA---------------------------CCC---------------AGTTCTATC---AAAGAAATGCAGTCACAATCA---------TCTCATGTTGTTCAGAACACAGTA------------------------CTTAATGCTTCTATTCCAGAATCTAAACCA---------------------------------------------------------------TTGGCTGATGATGACTCAGCC------------------------------ATTATA---GAAATTGTCAACGAGGTT---TTGCAT---------------------------------
>KT359855_HumanNL63_Malaysia_2012--
ATGGCT------------AATGTAAATTGGGCCGAT---------------GACAGA------------------------GCTGCTAGGAAG---AAATTTCCTCCTCCTTCATTTTACATGCCTCTTTTGGTTAGTTCTGATAAGGCACCATATAGGGTCATTCCCAGGAATCTTGTCCCTATTGGTAAGGGTAAT------AAAGATGAGCAGATTGGTTATTGGAATGTTCAAGAGCGTTGGCGTATGCGCAGGGGGCAACGTGTTGATTTGCCTCCTAAAGTTCATTTTTATTACCTAGGTACTGGACCTCATAAGGAACTTAAATTCAGACAACGTTCTGATGGTGTT------GTTTGGGTTGCTAAGGAAGGTGCTAAAACTGTTAATACCAGTCTTGGTAATCGCAAACGTAATCAGAAACCTTTGGAACCAAAGTTCTCTATTGCTTTGCCTCCAGAGCTCTCTGTTGTTGAGTTTGAG---GATCGCTCTAATAACTCATCTCGTGCTAGCAGTCGT------TCT------TCAACTCGTAAC------------------------------------------AACTCACGA------GACTCTTCT---------CGTAGCACTTCAAGACAA---------------CAGTCTCGC------------------------------------------------------------------------------------------------ACTCGTTCTGATTCTAAC------------------------------------------CAG---------------------TCTTCTTCAGATCTTGTTGCTGCTGTTACTTTGGCTTTAAAGAACTTAGGTTTTGAT---------------------AAC------------------CAGTCGAAGTCACCTAGTTCTTCTGGTACTTCCACTCCT---AAGAAACCTAATAAGCCTCTTTCTCAACCCAGGGCTGATAAG------------------------------------------------------------------CCT---TCTCAGTTGAAGAAACCTCGTTGGAAGCGTGTTCCTACCAGAGAG------GAAAATGTTATTCAGTGCTTTGGTCCTCGTGATTTTAATCACAATATGGGAGATTCAGATCTTGTTCAGAATGGTGTTGATGCCAAAGGTTTTCCACAGCTTGCTGAATTGATTCCTAATCAGGCTGCGTTATTCTTTGATAGTGAGGTTAGCACTGATGAAGTGGGTGATAATGTTCAGATTACCTATACCTACAAAATGCTTGTAGCTAAGGATAATAAGAACCTTCCTAAGTTCATTGAGCAGATTAGTGCTTTTACTAAA---------------------------CCC---------------AGTTCTATC---AAAGAAATGCAGTCACAATCA---------TCTCTTGTTGCTCAGAACACAGTA------------------------CTGAATGATTCTATTCCAGAATCTATACCA---------------------------------------------------------------TTGGCTGATGATGACTCAGCC------------------------------ATTATA---GAAATTGTCAACGAGGTT---TTGCAT---------------------------------
>KT359860_HumanNL63_Malaysia_2012--
ATGGCT------------AATGTAAATTGGGCCGAT---------------GACAGA------------------------GCTGCTAGGAAG---AAATTTCCTCCTCCTTCATTTTACATGCCTCTTTTGGTTAGTTCTGATAAGGCACCATATAGGGTCATTCCCAGGAATCTTGTCCCTATTGGTAAGGGTAAT------AAAGATGAGCAGATTGGTTATTGGAATGTTCAAGAGCGTTGGCGTATGCGCAGGGGGCAACCTGTTGATTTGCCTCCTAAAGTATATTTTTATTACCTAGGTACTGGACCTCATAAGGAACTTAAATTCAGACAACGTTCTGATGGTGTT------GTTTGGGTTGCTAAGGAAGGTGCTAAAACTGTTAATACCAGTCTTGGTAATCGCAAACGTAATCAGAAACCTTTGGAACCAAAGTTCTCTATTGCTTTGCCTCCAGAGCTCTCTGTTGTTGAGTTTGAG---GATCGCTCTAATAACTCATCTCGTGCTAGCAGTCGT------TCT------TCAACTCGTAAC------------------------------------------AACTCACGA------GACTCTTCT---------CGTAGCACTTCAAGACAA---------------CAGTCTCGC------------------------------------------------------------------------------------------------ACTCGTTCTGATTCTAAC------------------------------------------CAG---------------------TCTTCTTCAGATCTTGTTGCTGCTGTTACTTTGGCTTTAAAGAACTTAGGTTTTGAT---------------------AAC------------------CAGTCGAAGTCACCTAGTTCTTCTGGTACTTCCACTCCT---AAGAAACCTAATAAGCCTCTTTCTCAACCCAGGGCTGATAAG------------------------------------------------------------------CCT---TCTCAGTTGAAGAAACCTCGTTGGAAGCGTGTTCCTACCAGAGAG------GAAAATGTTATGCAGTGCTTTGGTCCTCGTGATTTTAATCACAATATGGGAGATTCAGATCTTGTTCAGAATGGTGTTGATGCCAAAGGTTTTCCACTGCTTGCTGAACTGATTCCTAATCACGCTGCGTTATTCTTTGATAGTGAGGTTAGCACTGATGAAGAGGGTGATAATGTTCAGATTACCTATACCTACAAAATGCTTGTAGCTAAGGATAATAAGAACCTTCCTAAGTTCATTGAGCAGATTAGTGCTTTTACTAAA---------------------------CCC---------------AGTTCTATC---AAAGAAATGCAGTCACAATCA---------TCTCATGTTGCTCAGAACACAGTA------------------------CTTAATGCTTCTATTCCAGAATCTAAACCA---------------------------------------------------------------TTGGCTGATGATGATTCAGCC------------------------------ATTATA---GAAATTGTCAACGAGGTT---TTGCAT---------------------------------
>KT359870_HumanNL63_Malaysia_2013--
ATGGCT------------AGTGTAAATTGGGCCGAT---------------GATAGA------------------------GCTGCTAGGAAG---AAATTTCCTCCTCCTTCATTTTACATGCCTCTTTTGGTTAGTTCTGATAAGGCACCATATAGGGTCATTCCCAGGAACCTTGTCCCTATTGGTAAGGGTAAT------AAAGATGAGCAGATTGGTTATTGGAATGTTCAAGAGCGTTGGCGTATGCGCAGGGGGCAACGTGTTGATTTGCCTCCTAAAGTTCATTTTTATTACCTAGGTACTGGACCTCATAAGGACCTTAAATTCAGACAGCGTCTTGATGGTGTT------GTTTGGGTTGCTAAGGAAGGTGCTAAAACTGTTAATACCAGTCTTGGTAATCGCAAACGTAATCAGAAACCTTTGGAACCAAAGTTCTCTATTGCTTTGCCCCCAGAGCTCTCTGTTGTTGAGTTTGAG---GATCGCTCTAATAACTCATCTCGTGCTAGCAGTCGT------TCT------TCAACTCGTAAC------------------------------------------AACTCACGA------GACTCTTCT---------CGTAGTACTTCAAGACAA---------------CAGTCTCGC------------------------------------------------------------------------------------------------ACTCGTTCTGATTCTAAC------------------------------------------CAG---------------------TCTTCTTCAGATCTTGTTGCTGCTGTTACTTTGGCTTTAAAGAACTTAGGTTTTGAT---------------------AAC------------------CAGTCGAAGTCACCTAGTTCTTCTGGTATTTCCACTCCT---AAGAAACCTAATAAGCCTCTTTCTCAACCCAGGGCTGATAAG------------------------------------------------------------------CCT---TCTCAGTTGAAGAAACCTCGTTGGAAGCGTGTTCCTACCAGAGAG------GAAAATGTTATTCAGTGCTTTGGTCCTCGTGATTTTAATCACAATATGGGGGATTCAGATCTTGTTCAGAATGGTGTTGATGCCAAAGGTTTTCCACAGCTTGCTGAATTGATTCCTAATCAGGCTGCTTTATTCTTTGATAGTGAGGTTAGCACTGATGAAGTGGGTGATAATGTTCAGATTACCTACACCTACAAAATGCTTGTAGCTAAGGATAATAAGAACCTTCCTAAGTTCATTGAGCAGATTAGTGCTTTTACTAAA---------------------------CCC---------------AGTTCTATC---AAAGAAATGCAGTCACAATCA---------TCTCATGTTGTTCAGAACACAGTA------------------------CTTAATGCTTCTATTCCAGAATCTAAACCA---------------------------------------------------------------TTGGCTGATGATGACTCAGCC------------------------------ATTATA---GAAATTGTCAACGAGGTT---TTGCAT---------------------------------
>KY554969_HumanNL63_USA_2016--
ATGGCT------------AGTGTAAATTGGGCCGAT---------------GACAGA------------------------GCTGCTAGGAAG---AAATTTCCTCCTCCTTCATTTTACATGCCTCTTTTGGTTAGTTCTGATAAGGCACCATATAGGGTCATTCCCAGGAATCTTGTCCCTATTGGTAAGGGTAAT------AAAGATGAGCAGATTGGTTATTGGAATGTTCAAGAGCGTTGGCGTATGCGTAGGGGGCAACGTGTTGATTTGCCTCCTAAAGTTCATTTTTATTACCTAGGTACTGGACCTCATAAGGACCTTAAATTCAGACAACGTTCTGATGGTGTT------GTTTGGGTTGCTAAGGAAGGTGCTAAAACTGTTAATACCAGTCTTGGTAATCGCAAACGTAATCAGAAACCTTTGGAACCAAAGTTCTCTATTGCTTTGCCTCCAGAGCTCTCTGTTGTTGAGTTCGAG---GATCGCTCTAATAATTCATCTCGTGCTAGCAGTCGT------TCT------TCAACTCGTAAC------------------------------------------AACTCACGA------GACTCTTCT---------CGTAGCACTTCAAGACAA---------------CAGTCTCGC------------------------------------------------------------------------------------------------ACTCGTTCTGATTCTAAC------------------------------------------CAG---------------------TCTTCTTCAGATCTTGTTGCTGCTGTTACTTTGGCTTTAAAGAACTTAGGTTTTGAT---------------------AAC------------------CAGTCGAAGTCACCTAGTTCTTCTGGTACTTCCACTCCT---AAGAAACCTAATAAGCCTCTTTCTCAACCCAGGGCTGACAAG------------------------------------------------------------------CCT---TCTCAGTTGAAGAAACCTCGTTGGAAGCGTGTTCCTACCAGAGAG------GAAAATGTTATTCAGTGCTTTGGTCCTCGTGATTTTAATCACAATATGGGAGATTCAGATCTTGTTCAGAATGGTGTTGATGCCAAAGGTTTTCCACAGCTTGCTGAGTTGATTCCTAATCAGGCTGCGTTATTCTTTGATAGTGAGGTTAGCACTGATGAAGTGGGTGATAATGTTCAGATTACCTACACCTACAAAATGCTTGTAGCTAAGGATAATAAGAACCTTCCTAAGTTCATTGAGCAGATTAGTGCTTTTACTAAA---------------------------CCC---------------AGTTCTATC---AAAGAAATGCAGTCACAATCA---------TCTCATGTTGCTCAGAACACAGTA------------------------CTTAATGCTTCTATTCCAGAATCTAAACCA---------------------------------------------------------------TTGGCTGATGATGATTCAGCC------------------------------ATTATA---GAAATTGTCAACGAGGTT---TTGCAT------------------------------TAA
>KY862057_HumanNL63_France_2014-01-03
ATGGCT------------AGTGTAAATTGGGCCGAT---------------GACAGA------------------------GCTGCTAGGAAG---AAATTTCCTCCTCCTTCATTTTACATGCCTCTTTTGGTTAGTTCTGATAAGGCACCGTATAGGGTCATCCCCAGGAATCTTGTCCCTATTGGTAAGGGTAAT------AAAGATGAGCAGATTGGTTATTGGAATGTTCAAGAGCGTTGGCGTATGCGCAGGGGGCAACGTGTTGATTTGCCTCCTAAAGTTCATTTTTATTACCTAGGTACTGGACCTCATAAGGACCTTAAATTCAGACAACGTTCTGATGGTGTT------GTTTGGGTTGCTAAGGAAGGTGCTAAAACTGTTAATACCAGTCTTGGTAATCGCAAACGTAATCAGAAACCTTTGGAACCAAAGTTCTCTATTGCTTTGCCTCCAGAGCTCTCTGTTGTTGAGTTTGAG---GATCGCTCTAATAACTCATCTCGTGCTAGCAGTCGT------TCT------TCAACTCGTAAC------------------------------------------AACTCACGA------GACTCTTCT---------CGTAGCACTTCAAGACAA---------------CAGTCTCGC------------------------------------------------------------------------------------------------ACTCGTTCTGATTCTAAC------------------------------------------CAG---------------------TCTTCTTCAGATCTTGTTGCTGCTGTTACTTTGGCTTTAAAGAACTTAGGTTTTGAT---------------------AAC------------------CAGTCGAAGTCACCTAGTTCTTCTGGTACTTCCACTCCT---AAGAAACCTAATAAGCCTCTTTCTCAACCCAGGGCTGATAAG------------------------------------------------------------------CCT---TCTCAGTTGAAGAAACCTCGTTGGAAGCGTGTTCCTACCAGAGAG------GAAAATGTTATTCAGTGCTTTGGTCCTCGTGATTTTAATCACAATATGGGGGATTCAGATCTTGTTCAGAATGGTGTTGATGCCAAAGGTTTTCCACAGCTTGCTGAATTGATTCCTAATCAGGCTGCGTTATTCTTTGATAGTGAGGTTAGCACTGATGAAGTGGGTGATAATGTTCAGATTACCTATACCTACAAAATGCTTGTAGCTAAGGATAATAAGAACCTTCCTAAGTTCATTGAGCAGATTAGTGCTTTTACTAAA---------------------------CCC---------------AGTTCTATC---AAAGAAATGCAGTCACAATCA---------TCTCATGCTGTTCAGAACACAGTA------------------------TTTAATGCTTCTATTTCAGAATCTAAACCA---------------------------------------------------------------TTGGCTGATGATGATTCAGCC------------------------------ATTATA---GAAATTGTCAACGAGGTT---TTGCAT------------------------------TAA
>KY862064_HumanNL63_France_2011-02-21
ATGGCT------------AGTGTAAATTGGGCCGAT---------------GACAGA------------------------GCTGCTAGGAAG---AAATTTCCTCCTCCTTCATTTTACATGCCTCTTTTGGTTAGTTCTGATAAGGCACCATATAGGGTCATCCCCAGGAATCTTGTCCCTATTGGTAAGGGTAAT------AAAGATGAGCAGATTGGTTATTGGAATGTTCAAGAGCGTTGGCGTATGCGCAGGGGGCAACGTGTTGATTTGCCTCCTAAAGTTCATTTTTATTACCTAGGTACTGGACCTCATAAGGACCTTAAATTCAGACAACGTTCTGATGGTGTT------GTTTGGGTTGCTAAGGAAGGTGCTAAAACTGTTAATACCAGTCTTGGTAATCGCAAACGTAATCAGAAACCTTTGGAACCAAAGTTCTCTATTGCTTTGCCTCCAGAGCTCTCTGTTGTTGAGTTTGAG---GATCGCTCTAATAACTCATCTCGTGCTAGCAGTCGT------TCT------TCAACTCGTAAC------------------------------------------AACTCACGA------GACTCTTCT---------CGTAGTACTTCAAGACAA---------------CAGTCTCGC------------------------------------------------------------------------------------------------ACTCGTTCTGATTCTAAC------------------------------------------CAG---------------------TCTTCTTCAGATCTTGTTGCTGCTGTTACTTTGGCTTTAAAGAACTTAGGTTTTGAT---------------------AAC------------------CAGTCGAAGTCACCTAGTTCTTCTGGTACTTCCACTCCT---AAGAAACCTAATAAACCTCTTTCTCAACCCAGGGCTGATAAG------------------------------------------------------------------CCT---TCTCAGTTGAAGAAACCTCGTTGGAAGCGTGTTCCTACCAGAGAG------GAAAATGTTATTCAGTGCTTTGGTCCTCGTGATTTTAATCACAATATGGGGGATTCAGATCTTGTTCAGAATGGTGTTGATGCCAAAGGTTTTCCACAGCTTGCTGAATTGATTCCTAATCAGGCTGCGTTATTCTTTGATAGTGAGGTTAGCACTGATGAAGTGGGTGATAATGTTCAGATTACCTATACCTACAAAATGCTTGTAGCTAAGGATAATAAGAACCTTCCTAAGTTCATTGAGCAGATTAGTGCTTTTACTAAA---------------------------CCC---------------AGTTCTATC---AAAGAAATGCAGTCACAACCA---------TCTCATGCTGTTCAGAACACAGTA------------------------CTTAATGCTTCTATTCCAGAATCTAAACCA---------------------------------------------------------------TTGGCTGATGATGATTCAGCC------------------------------ATTATA---GAAATTGTCAACGAGGTT---TTGCAT------------------------------TAA
>KY862066_HumanNL63_France_2010-10-05
ATGGCT------------AATGTAAATTGGGCCGAT---------------GACAGA------------------------GCTGCTAGGAAG---AAATTTCCTCCTCCTTCATTTTACATGCCTCTTTTGGTTAGTTCTGATAAGGCACCATATAGGGTCATTCCCAGGAATCTTGTCCCTATTGGTAAGGGTAAT------AAAGATGAGCAGATTGGTTATTGGAATGTTCAAGAGCGTTGGCGTATGCGCAGGGGGCAACGTGTTGATTTGCCTCCTAAAGTTCATTTTTATTACCTAGGTACTGGACCTCATAAGGACCTTAAATTCAGACAACGTTCTGATGGTGTT------GTTTGGGTTGCTAAGGAAGGTGCTAAAACTGTTAATACCAGTCTTGGTAATCGCAAACGTAATCAGAAACCTTTGGAACCAAAGTTCTCTATTGCTTTGCCTCCAGAGCTCTCTGTTGTTGAGTTTGAG---GATCGCTCTAATAACTCATCTCGTGCTAGTAGTCGT------TCT------TCAACTCGTAAC------------------------------------------AACTCACGA------GACTCTTCT---------CGTAGCACTTCAAGACAA---------------CAGTCTCGC------------------------------------------------------------------------------------------------ACTCGTTCTGATTCTAAC------------------------------------------CAG---------------------TCTTCTTCAGATCTTGTTGCTGCTGTTACTTTGGCTTTAAAGAACTTAGGTTTTGAT---------------------AAC------------------CAGTCGAAGTCACCTAGTTCTTCTGGTACTTCCACTCCT---AAGAAACCTAATAAGCCTCTTTCTCAACCCAGGTCTGATAAG------------------------------------------------------------------CCT---TCTCAGTTGAAGAAACCTCGTTGGAAGCGTGTTCCTACCAGAGAG------GAAAATGTTATTCAGTGCTTTGGTCCTCGTGATTTTAATCACAATATGGGGGATTCAGATCTTGTTCAGAATGGTGTTGATGCCAAAGGTTTTCCACAGCTTGCTGAATTGATTCCTAATCAGGCTGCGTTATTCTTTGATAGTGAGGTTAGCACTGATGAAGTGGGTGATAATGTTCAGATTACCTACACCTACAAAATGCTTGTAGCTAAGGATAATAAGAACCTTCCTAAGTTCATTGAGCAGATTAGTGCTTTTACTAAA---------------------------CCC---------------AGTTCTATC---AAAGAAATGCAGTCACAATCA---------TCTCATGTTGCTCAGAACACAGTA------------------------CTTAATGCTTCTATTCCAGAATCTAAACCA---------------------------------------------------------------TTGGCTGATGATGATTCAGCC------------------------------ATTATA---GAAATTGTCAACGAGGTT---TTGCAT------------------------------TAA
>KY862072_HumanNL63_France_2005-01-24
ATGGCT------------AGTGTAAATTGGGCCGAT---------------GACAGA------------------------GCTGCTAGGAAG---AAATTTCCTCCTCCTTCATTTTACATGCCTCTTTTGGTTAGTTCTGATAAGGCACCATATAGGGTCATTCCCAGGAATCTTGTCCCTATTGGTAAGGGTAAT------AAAGATGAGCAGATTGGTTATTGGAATGTTCAAGAGCGTTGGCGTATGCGCAGGGGGCAACGTGTTGATTTGCCTCCTAAAGTTCATTTTTATTACCTAGGTACTGGACCTCATAAGGACCTTAAATTCAGACAACGTTCTGATGGTGTT------GTTTGGGTTGCTAAGGAAGGTGCTAAAACTGTTAATACCAGTCTTGGTAATCGCAAACGTAATCAGAAACCTTTGGAACCAAAGTTCTCTATTGCTTTGCCTCCAGAACTCTCTGTTGTTGAGTTTGAG---GATCGCTCTAATAACTCATCTCGTGCTAGCAGTCGT------TCT------TCAACTCGTAAC------------------------------------------AACTCACGA------GACTCTTCT---------CGTAGCACTTCAAGACAA---------------CAGTCTCGC------------------------------------------------------------------------------------------------ACTCGTTCTGATTCTAAC------------------------------------------CAG---------------------TCTTCTTCAGATCTTGTTGCTGCTGTTACTTTGGCTTTAAAGAACTTAGGTTTTGAT---------------------AAC------------------CAGTCGAAGTCACCTAGTTCTTCTGGTACTTCCACTCCT---AAGAAACCTAATAAGCCTCTTTCTCAACCCAGGGCTGATAAG------------------------------------------------------------------CCT---TCTCAGTTGAAGAAACCTCGTTGGAAGCGTGTTCCTACCAGAGAG------GAAAATGTTATTCAGTGCTTTGGTCCTCGTGATTTTAATCACAATATGGGGGATTCAGATCTTGTTCAGAATGGTGTTGATGCCAAAGGTTTTCCACAGCTTGCTGAATTGATTCCTAATCAGGCTGCGTTATTCTTTGATAGTGAGGTTAGCACTGATGAAGTGGGTGATAATGTTCAGATTACCTATACCTACAAAATGCTTGTAGCTAAGGATAATAAGAACCTTCCTAAGTTCATTGAGCAGATTAGTGCTTTTACTAAA---------------------------CCC---------------AGTTCTATC---AAAGAAATGCAGTCACAATCA---------TCTCATGCTGTTCAGAACACAGTA------------------------CTTAATGCTTCTATTCCAGAATCTAAACCA---------------------------------------------------------------TTGGCTGATGATGATTCAGCC------------------------------ATTATA---GAAATTGTCAACGAGGTT---TTGCAT------------------------------TAA
>KY983586_HumanNL63_USA_2015--
ATGGCT------------AGTGTAAATTGGGCCGAT---------------GACAGA------------------------GCTGCTAGGAAG---AAATTTCCTCCTCCTTCATTTTACATGCCTCTTTTGGTTAGTTCTGATAAGGCACCATATAGGGTCATCCCCAGGAATCTTGTCCCTATTGGTAAGGGTAAT------AAAGATGAGCAGATTGGTTATTGGAATGTTCAAGAGCGTTGGCGTATGCGCAGGGGGCAACGTGTTGATTTGCCTCCTAAAGTTCATTTTTATTACCTAGGTACTGGACCTCATAAGGACCTTAAATTCAGACAACGTTCTGATGGTGTT------GTTTGGGTTGCTAAGGAAGGTGCTAAAACTGTTAATACCAGTCTTGGTAATCGCAAACGTAATCAGAAACCTTTGGAACCAAAGTTCTCTATTGCTTTGCCTCCAGAGCTCTCTGTTGTTGAGTTTGAG---GATCGCTCTAATAACTCATCTCGTGCTAGCAGTCGT------TCT------TCAACTCGTAAC------------------------------------------AACTCACGA------GACTCTTCT---------CGTAGCACTTCAAGACAA---------------CAGTCTCGC------------------------------------------------------------------------------------------------ACTCGTTCTGATTCTAAC------------------------------------------CAG---------------------TCTTCTTCAGATCTTGTTGCTGCTGTTACTTTGGCTTTAAAGAACTTAGGTTTTGAT---------------------AAC------------------CAGTCGAAGTCACTTAGTTCTTCTGGTACTTCCACTCCT---AAGAAACCTAATAAGCCTCTTTCTCAACCCAGGGCTGATAAG------------------------------------------------------------------CCT---TCTCAGTTGAAGAAACCTCGTTGGAAGCGTGTTCCTACCAGAGAG------GAAAATGTTATTCAGTGCTTTGGTCCTCGTGATTTTAATCACAATATGGGGGATTCAGATCTTGTTCAGAATGGTGTTGATGCCAAAGGGTTTCCACAGCTTGCTGAATTGATTCCCAATCAGGCTGCGTTATTCTTTGATAGTGAGGTTAGCACTGATGAAGTGGGTGATAATGTTCAGATTACCTATACCTACAAAATGCTTGTAGCTAAGGATAATAAGAACCTTCCTAAGTTCATTGAGCAGATTAGTGCTTTTACTAAA---------------------------CCC---------------AGTTCTATC---AAAGAAATGCAGTCACAATCA---------TCTCATGCTGTTCAGAACACAGTA------------------------CTTAATGCTTCTATTCCAGAATCTAAACCA---------------------------------------------------------------TTGGCTGATGATGATTCAGCC------------------------------ATTATA---GAAATTGTCAACGAGGTT---TTGCAT------------------------------TAA
>MG428705_HumanNL63_Kenya_2010-05-21
ATGGCT------------AGTGTAAATTGGGCCGAT---------------GACAGA------------------------GCTGCTAGGAAG---AAATTTCCTCCTCCTTCATTTTACATGCCTCTTTTGGTTAGTTCTGATAAGGCACCATATAGGGTCATTCCCAGGAACCTTGTCCCTATTGGTAAGGGTAAT------AAAGATGAGCAGATTGGTTATTGGAATGTTCAAGAGCGTTGGCGTATGCGCAGGGGGCAACGTGTTGATTTGCCTCCTAAAGTTCATTTTTATTACCTAGGTACTGGACCTCATAAGGACCTTAAATTCAGACAACGTCTTGATGGTGTT------GTTTGGGTTGCTAAGGAAGGTGCTAAAACTGTTAATACCAGTCTTGGTAATCGCAAACGTAATCAGAAACCTTTGGAACCAAAGTTCTCTATTGCTTTGCCCCCAGAGCTCTCTGTTGTTGAGTTTGAG---GATCGCTCTAATAATTCATCTCGTGCTAGCAGTCGT------TCT------TCAACTCGTAAC------------------------------------------AACTCACGA------GACTCTTCT---------CGTAGTACTTCAAGACAA---------------CATTCTCGC------------------------------------------------------------------------------------------------ACTCGTTCTGATTCTAAC------------------------------------------CAG---------------------TCTTCTTCAGATCTTGTTGCTGCTGTTACTTTGGCTTTAAAGAACTTAGGTTTTGAT---------------------AAC------------------CAGTCGAAGTCACCTAGTTCTTCTGGTACTTCCACTCCT---AAGAAACCTAATAAGCCTCTTTCTCAACCCAGGGCTGATAAG------------------------------------------------------------------CCT---TCTCAGTTGAAGAAACCTCGTTGGAAGCGTGTTCCTACCAGAGAG------GAAAATGTTATTCAGTGCTTTGGTCCTCGTGATTTTAATCACAATATGGGGGATTCAGATCTTGTTCAGAATGGTGTTGATGCCAAAGGTTTTCCACAGCTTGCTGAATTGATTCCTAATCAGGCTGCTTTATTCTTTGATAGTGAGGTTAGCACTGATGAAGTGGGTGATAATGTTCAGATTACCTACACCTACAAAATGCTTGTAGCTAAGGATAATAAGAACCTTCCTAAGTTCATTGAGCAGATTAGTGCTTTTACTAAA---------------------------CCC---------------AGTTCTATC---AAAGAAATGCAGTCACAATCA---------TCTCATGTTGTTCAGAACACAGTA------------------------CTTAATGCTTCTATTCCAGAATCTAAACCA---------------------------------------------------------------TTGGCTGATGATGACTCAGCC------------------------------ATTATA---GAAATTGTCAACGAGGTT---TTGCAT------------------------------TAA
>MG772808_HumanNL63_SKorea_2014-11-25
ATGGCT------------AATGTAAATTGGGCCGAT---------------GACAGA------------------------GCTGCTAGGAAG---AAATTTCCTCCTCCTTCATTTTACATGCCTCTTTTGGTTAGTTCTGATAAGGCACCATATAGGGTCATTCCCAGGAATCTTGTCCCTATTGGTAAGGGTAAT------AAAGATGAGCAGATTGGTTATTGGAATGTTCAAGAGCGTTGGCGTATGCGCAGGGGGCAACGTGTTGATTTGCCTCCTAAAGTTCATTTTTATTACCTAGGTACTGGACCTCATAAGGACCTTAAATTCAGACAACGTTCTGATGGTGTT------GTTTGGGTTGCTAAGGAAGGTGCTAAAACTGTTAATACCAGTCTTGGTAATCGCAAACGTAATCAGAAACCTTTGGAACCAAAGTTCTCTATTGCTTTGCCTCCAGAGCTCTCTGTTGTTGAGTTTGAG---GATCGCTCTAATAACTCATCTCGTGCTAGCAGTCGT------TCT------TCAACTCGTAAC------------------------------------------AACTCACGA------GACTCTTCT---------CGTAGCACTTCAAGACAA---------------CAGTCTCGC------------------------------------------------------------------------------------------------ACTCGTTCTGATTCTAAC------------------------------------------CAG---------------------TCTTCTTCAGATCTTGTTGCTGCTGTTACTTTGGCTTTAAAGAACTTAGGTTTTGAT---------------------AAC------------------CAGTCGAAGTCACCTAGTTCTTCTGGTACTTCCACTCCT---AAGAAACCTAACAAGCCTTTTTCTCAACCCAGGGCTGATAAG------------------------------------------------------------------CCT---TCTCAGTTGAAGAAACCTCGTTGGAAGCGTGTTCCTACCAGAGAG------GAAAATGTTATTCAGTGCTTTGGTCCTCGTGATTTTAATCACAATATGGGGGATTCAGATCTTGTTCAGAATGGTGTTGATGCCAAAGGTTTTCCACAGCTTGCTGAATTGATTCCTAATCAGGCTGCGTTATTCTTTGATAGTGAGGTTAGCACTGATGAAGTGGGTGATAATGTTCAGATTACCTACACCTACAAAATGCTTGTAGCTAAGGATAATAAGAACCTTCCTAAGTTCATTGAGCAGATTAGTGCTTTTACTAAA---------------------------CCC---------------AGTTCTATC---AAAGAAATGCAGTCACAACCA---------TCTCATGTTGCTCAGAACACAGTA------------------------CTTAATGCTTCTATTCCAGAATCTAAACCA---------------------------------------------------------------TTGGCTGATGATGATTCAGCC------------------------------ATTATA---GAAATTGTCAACGAGGTT---TTGCAT------------------------------TAA
>MK334044_HumanNL63_China_2018-07-13
ATGGCT------------AGTGTAAATTGGGCCGAT---------------GACAGA------------------------GCTGCTAGGAAG---AAATTTCCTCCTCCTTCATTTTACATGCCTCTTTTGGTTAGTTCTGATAAGGCACCATATAGGGTCATTCCCAGGAACCTTGTCCCTATTGGTAAGGGTAAT------AAAGATGAGCAGATTGGTTATTGGAATGTTCAAGAGCGTTGGCGTATGCGCAGGGGGCAACGTGTTGATTTGCCTCCTAAAGTTCATTTTTATTACCTAGGTACTGGACCTCATAAGGACCTTAAATTCAGACAACGTCTTGATGGTGTT------GTTTGGGTTGCTAAGGAAGGTGCTAAAACTGTTAATACCAGTCTTGGTAATCGCAAACGTAATCAGAAACCTTTGGAACCAAAGTTCTCTATTGCTTTGCCCCCAGAGCTCTCTGTTGTTGAGTTTGAG---GATCGCTCTAATAACTCATCTCGTGCTAGCAGTCGT------TCT------TCAACTCGTAAC------------------------------------------AACTCACGA------GACTCTTCT---------CGTAGTACTTCAAGACAA---------------CAGTCTCGC------------------------------------------------------------------------------------------------ACTCGTTCTGATTCTAAC------------------------------------------CAG---------------------TCTTCTTCAGATCTTGTTGCTGCTGTTACTTTGGCTTTAAAGAATTTAGGTTTTGAT---------------------AAC------------------CAGTCGAAGTCACCTAGTTCTTCTGGTACTTCCACTCCT---AAGAAACCTAATAAGCCTCTTTCTCAACCCAGGGCTGACAAG------------------------------------------------------------------CCT---TCTCAGTTGAAGAAACCTCGTTGGAAGCGTGTTCCTACCAGAGAG------GAAAATGTTATTCAGTGCTTTGGTCCTCGTGATTTTAATCACAATATGGGGGATTCAGATCTTGTTCAGAATGGTGTTGATGCCAAAGGTTTTCCACAGCTTGCTGAATTGATTCCTAATCAGGCTGCTTTATTCTTTGATAGTGAGGTTAGCACTGATGAAGTGGGTGATAATGTTCAGATTACCTACACCTACAAAATGCTTGTAGCTAAGGATAATAAGAACCTTCCTAAGTTCATTGAGCAGATTAGTGCTTTTACTAAA---------------------------CCC---------------AGTTCTATC---AAAGAAATGCAGTCACAATCA---------TCTCATGTTGTTCAGAACACAGTA------------------------CTTAATGCTTCTATTCCAGAATCTAAACCA---------------------------------------------------------------TTGGCTGATGATGACTCAGCC------------------------------ATTATA---GAAATTGTCAACGAGGTT---TTGCAT------------------------------TAA
>MK334046_HumanNL63_China_2018-09-01
ATGGCT------------AGTGTAAATTGGGCCGAT---------------GACAGA------------------------GCTGCTAGGAAG---AAATTTCCCCCTCCTTCATTTTACATGCCTCTTTTGGTTAGTTCTGATAAGGCACCATATAGGGTCATTCCCAGGAACCTTGTCCCTATTGGTAAGGGAAAT------AAAGATGAGCAGATTGGTTATTGGAATGTTCAAGAGCGTTGGCGTATGCGCAGGGGGCAACGTGTTGATTTGCCTCCTAAAGTTCATTTTTATTACCTAGGTACTGGACCTCATAAGGACCTTAAATTCAGACAACGTCTTGATGGTGTT------GTTTGGGTTGCTAAGGAAGGTGCTAAAACTGTTAATACCAGTCTTGGTAATCGCAAACGTAATCAGAAACCTTTGGAACCAAAGTTCTCTATTGCTTTGCCCCCAGAGCTCTCTGTTGTTGAGTTTGAG---GATCGCTCTAATAACTCATCTCGTGCTAGCAGTCGT------TCT------TCAACTCGTAAC------------------------------------------AACTCACGA------GACTCTTCT---------CGTAGTACTTCAAGACAA---------------CAGTCTCGC------------------------------------------------------------------------------------------------ACTCGTTCTGATTCTAAC------------------------------------------CAG---------------------TCTTCTTCAGATCTTGTTGCTGCTGTTACTTTGGCTTTAAAGAACTTAGGTTTTGAT---------------------AAC------------------CAGTCGAAGTCACCTAGTTCTTCTGGTACTTCCACTCCT---AAGAAACCTAATAAGCCTCTTTCTCAACCCAGGGTTGATAAG------------------------------------------------------------------CCT---TCTCAGTTGAAGAAACCTCGTTGGAAGCGTGTTCCTACCAGAGAG------GAAAATGTTATTCAGTGCTTTGGTCCTCGTGATTTTAATCACAATATGGGGGATTCAGATCTTGTTCAGAATGGTGTTGATGCCAAAGGTTTTCCACAGCTTGCTGAATTGATTCCTAATCAGGCTGCTTTATTCTTTGATAGTGAGGTTAGCACTGATGAAGTGGGTGATAATGTTCAGATTACCTACACCTACAAAATGCTTGTAGCTAAGGATAATAAGAACCTTCCTAAGTTCATTGAGCAGATTAGTGCTTTTACTAAA---------------------------CCC---------------AGTTCTATC---AAAGAAATGCAGTCACAATCA---------TCTCATGCTGTTCAGAACACAGTA------------------------CTTAATGCTTCTATTCCAGAATCTAAACCA---------------------------------------------------------------TTGGCTGATGATGATTCAGCC------------------------------ATTATA---GAAATTGTCAACGAGGTT---TTGCAT------------------------------TAA
>MN306040_HumanNL63_USA_2019--
ATGGCT------------AGTGTAAATTGGGCCGAT---------------GACAGA------------------------GCTGCTAGGAAG---AAATTTCCTCCTCCTTCATTTTACATGCCTCTTTTGGTTAGTTCTGATAAGGCACCATATAGGGTCATTCCCAGGAACCTTGTCCCTATTGGTAAGGGTAAT------AAAGATGAGCAGATTGGTTATTGGAATGTTCAAGAGCGTTGGCGTATGCGCAGGGGGCAACGTGTTGATTTGCCTCCTAAAGTTCATTTTTATTACCTAGGTACTGGACCTCATAAGGACCTTAAATTCAGACAACGTCTTGATGGTGTT------GTTTGGGTTGCTAAGGAAGGTGCTAAAACTGTTAATACCAGTCTTGGTAATCGCAAACGTAATCAGAAACCTTTGGAACCAAAGTTCTCTATTGCTTTGCCCCCAGAGCTCTCTGTTGTTGAGTTTGAG---GATCGCTCTAATAACTCATCTCGTGCTAGCAGTCGT------TCT------TCAACTCGTAAC------------------------------------------AACTCACGA------GACTCTTCT---------CGTAGTACTTCAAGACAA---------------CAGTCTCGC------------------------------------------------------------------------------------------------ACTCGTTCTGATTCTAAC------------------------------------------CAG---------------------TCTTCTTCAGATCTTGTTGCTGCTGTTACTTTGGCTTTAAAGAACTTAGGTTTTGAT---------------------AAC------------------CAGTCGAAGTCACCTAGTTCTTCTGGTACTTCCACTCCT---AAGAAACCTAATAAGCCTCTTTCTCAACCCAGGGCTGATAAG------------------------------------------------------------------CCT---TCTCAGTTGAAGAAACCTCGTTGGAAGCGTGTTCCTACCAGAGAG------GAAAATGTTATTCAGTGCTTTGGTCCTCGTGATTTTAATCACAATATGGGGGATTCAGATCTTGTTCAGAATGGTGTTGATGCCAAAGGTTTTCCACAGCTTGCTGAATTGATTCCTAATCAGGCTGCGTTATTCTTTGATAGTGAGGTTAGCACTGATGAAGTGGGTGATAATGTTCAGATTACCTATACCTACAAAATGCTTGTAGCTAAGGATAATAAGAACCTTCCTAAGTTCATTGAGCAGATTAGTGCTTTTACTAAA---------------------------CCC---------------AGTTCTATC---AAAGAAATGCAGTCACAATCA---------TCTCATGCTGTTCAGAACACAGTA------------------------CTTAATGCTTCTATTCCAGAATCTAAACCA---------------------------------------------------------------TTGGCTGATGATGATTCAGCC------------------------------ATTATA---GAAATTGTCAACGAGGTT---TTGCAT------------------------------TAA
>KT253269_Bat_Ghana_2011--
ATGGCT------------ACAGTCAACTGGGCTGATGCCTCTGAA------CCACAA------------------------CGTGGTCGTCAG---AGTAGAATACCTTATTCCCTTTATAGTCCTTTGCTTGTTGACAGCGAACAACCT---TGGAAGGTGATACCTCGTAATTTGGTACCCACCAACAAGAAAGAC------AAAAGCAAGCTTATAGGCTATTGGAATATTCAAAAACGTTTCAGAACGAGAAAGGGCAAACGGGTTGATTTACCACCTAAGTTGCACTTCTATTATCTTGGCACAGGACCTCATAAAGATGCTAAATTCAGAGAGCGCATTGAAGGTGTC------GTATGGGTTGCTGTTGATGGTGCTAAAACCGAACCTACGGGTTATGGTGTTAGGCGTAAGAATTCAGACCCAGAAGAACCACGTTTCAGTCAAGCACTCCCAAATGGTGTCACTGTTGTTGAAGAA------------CCTGAC------TCTCGTGCTCCTTCTCGTTCACAGTCA------AGG------------------------------------------------------------------TCACAGAGC---------CGAGGTCGT---------------------------------------------------------------------------------------------GGTGAA---TCCAAGCCCCAG---------------TCTCGAAATTCTTCAAGT------------------------------------------GACAGAAACCAGAAG---TCA---AGTCAGGACGACATCATGAAGGCAGTTGCTGCTGCTCTTAAATCTTTAGGTTTTGAGAAGCCTCAAGAA------AAAGAGAAT------------------------------AAGGTAGCGAAAAAGGGTACTCCT---AAGCCTTCT------AGGAACCAGAGTCCTGCTCCGTCTCAAACTCGTGCCAAGAGCCCAGCTCGTTCTCAGAGTTCTGAA------ACAAAAGAACAA---------AAA---CATGAAATGCAAAAACCACGGTGGAAAAGACAGCCTAATGATGATGTGACATCCAATGTCACACAATGTTTTGGCCCCAGAGATCTTGACCACAACTTTGGAAGTGCAGGTGTTGTAGCTAATGGTGTTAAAGCCAAAGGCTATCCTCAATTTGCTGAACTTGTGCCTTCTACAGCTGCTATGCTGTTTGATAGTCACATTGACTCTAAGGAGTCGGGCAACAATGTTGTCCTTACTTACACAACTAGGGTTACAGTGCCCAAGGACCATCCTCATTTGGGTAAGTTCTTGGAGGAGTTAAATGCATTCACCAAG---------------------------CCT---------------TCACAGGTTAGAGAAATGCAACAA---------------------------------------------CATCCT---CTG---------CTTAACCCTAGTGCACAAGAATTCAATCCATCACAAACT------------------------TCACCT---GCA------------ACTGTTGAACCA------------------------GTCTACGATGAAGTTGCTATTGAAACT---GACATAATTGATGAAGTCAAC------------------------------------TAA
>KT253270_Bat_Ghana_2010--
ATGGCT------------ACAGTCAACTGGGCTGATGCCTCTGAA------CCACAA------------------------CGTGGTCGTCAG---AGTAGAATACCTTATTCCCTTTATAGCCCTTTGCTTGTTGACAATGATCAACCT---TGGAAGGTGATACCTCGTAATTTGGTACCCACCAACAAGAAAGAC------AAAAGCAAGCTTATAGGCTATTGGAATATTCAAAAACGTTTCAGAACGAGAAAGGGCAAACGGGTTGATTTACCACCTAAGTTGCACTTCTATTATCTTGGCACAGGACCTCATAAAGATGCTAAATTCAGAGAGCGCATTGAAGGTGTC------GTATGGGTTGCTGTTGATGGTGCTAAAACCGAACCTACGGGTTATGGTGTTAGGCGTAAGAATTCAGACCCAGAAGAACCACGTTTCAGTCAAGCGCTCCCAAATGGTGTCACTGTTGTTGAAGAA------------CCTGAC------TCTCGTGCTCCTTCTCGTTCACAGTCA------AGG------------------------------------------------------------------TCACAGAGC---------CGAGGTCGT---------------------------------------------------------------------------------------------GGTGAA---TCCAAGCCCCAG---------------TCTCGAAATTCTTCAAGT------------------------------------------GACAGAAACCAGAAG---TCA---AGTCAGGACGACATCATGAAGGCAGTTGCTGCTGCTCTTAAATCTTTAGGTTTTGAGAAGCCTCAAGAA------AAAGAGAAT------------------------------AAGGTAGCGAAAAAGGGTACTCCT---AAGCCTTCT------AGGAACCAGAGTCCTGCTCCGTCTCAAACTCGTGCCAAGAGCCCAGCTCGTTCTCAGAGTTCTGAA------ACAAAAGAACAA---------AAA---CATGAAATGCAAAAACCACGGTGGAAAAGACAGCCTAATGATGATGTGACATCCAATGTCACACAATGTTTTGGCCCCAGAGATCTTGACCACAACTTTGGAAGTGCAGGTGTTGTAGCTAATGGTGTTAAAGCCAAAGGCTATCCTCAATTTGCTGAACTTGTGCCTTCTACAGCTGCTATGCTGTTTGATAGTCACATTGACTCTAAGGAGTCGGGCAACAATGTTGTCCTTACTTACACAACTAGGGTTACAGTGCCCAAGGACCATCCTCATTTGGGTAAGTTCTTGGAGGAGTTAAATGCATTCACCAAG---------------------------CCT---------------TCACAGGTTAGAGAAATGCAACAA---------------------------------------------CATCCT---CTG---------CTTAACCCTAGTGCACAAGAATTCAATCCATCACAAACT------------------------TCACCT---GCA------------ACTGTTGAACCA------------------------GTCTACGATGAAGTTGCTATTGAAACT---GACATAATTGATGAAGTCAAC------------------------------------TAA
>KY073747_Bat_Kenya_2009-06-20
ATGGCT------------TCAGTTAATTGGGCTGATGCGTCTGAA------CCACAA------------------------CGTGGTCGTTCA---GGCAGAATCCCTTTTTCTCTTTATAACCCCTTGCTTGTCGAAAATGGCCAACCT---TGGAAAGTGATACCACGTGATTTGGTACCTACTAACAAGAAGGAA------AAAGACAAGCTTATTGGGTATTGGAATGTACAAAAACGCTTCAGAACTAAGAAAGGTCAGAGAGTGGACCTACCTCCCAAGGTACATTTTTACTATTTGGGCACAGGACCACATAAGGAATCAAAATTCAGAGAACGCATTGATGGTGTG------GTCTGGGTTGCAGTTAATGGTGCTAAAACAGAACCAACTGGTTATGGTGTTCGCCGTAAAAATGCTGATCCAGAAACACCTAAATTTAATCAGAAGCTTCCAAATGGCCTTTCTATTGTTGAAGAT------------CCAGAT------TCACGTGCCACTTCTAGGTCCCAGTCA------CGT------------------------------------------------------------------TCTCAGAGT---------AGAGATCGT---------------------------------------------------------------------------------------------GGTAAAAATTCTAAACCTCAG---------------TCACGTAGTTCCTCAACAGAACGCCCT------------------------------CAG------------------------AGTCAGGATGACATCATGAAAGCTGTTGCTGCTGCGTTGAAATCCTTGGGTTTTGAAAAACCTCAAGAA------CCTCAACAG------------------------------AAGAAA---AAGAAGGCTACACCT---AAGTCTTCT------AGAAGTTCGAGTCCTGCT------------------------CCAGTTAAAGCACAAAGTTCTGATGCTCAAAGTAAAGAACAA---------AAA---CATGAATTGCAGAAACCTCGCTGGAAGAGGCAACCTAATAGTGACAAATCATCAAATGTCACTCAATGTTTTGGGCCGAGAGACCTAGAACATAATTTCGGCAGTGCTGATGTTGTAGCTAATGGTGTGAAAGCCAAAGGTTACCCACAATTTGCTGAGTTAGTGCCTTCCACAGCTGCTGTGTTGTTTGACAGCCATATAGACTCCAAAGAGGCTGGTGATTCAGTTCTGTTGACTTTTACTACCAGAGTGAAAGTTCCTAAAGATCACCCTCATTTGGGTAAGTTTTTGGAAGAAATTAATGCTTTCACAAAA---------------------------CCC---------------TCTCAGGTCAAAGAAACACAACAA---------------------------------------------CACCCG---CTG---------CTTAATCCAGCTGCACAGGATTTTACCCCTTCA---ACT------------------------TCGTCA---TCA------------ACTGTTGAACCA------------------------GTTTATGACGAAGTTGCATTAGAAACA---GACATAATTGATGAAGTCAAC------------------------------------TAA
>KY073748_Bat_Kenya_2010-06-
ATGGCT------------ACGGTCAGTTGGGCTGATGCTTCTGAA------CCACGG------------------------CGTGGTCGTTCG---GGAAGAATTCCATATTCCTTGTACAGACCTTTGCTTGTCGACAATGACCAGCCT---TGGAAAGTGATACCTCGTGACTTGGTACCCACTAACAAGGGTGAC------AAAGACAAGTTTGTAGGTTATTGGAATATGCAGAAAAGATTCCGCACTAGGAAGGGCAAGAAAATCTTCTTGCCACCTAAGCTGCATTTCTACTACCTTGGAACAGGTCCCTACCCAGATGCTAAATTCAGAGAGCGCATTGCTGATGCAAATATTGTTTGGGTTGCCATGAATGGTGCCAAAACTGCTCCAACTGGCTATGGTGTGAGGAAGCGTAATGCTGAACCCCAGACACCTAAATTCAACCAGGAGCTCCCTGAGGGAGTTACTATTGTTGAAGAT------------GTTGAC------TCACGTGGTCCA------------TCG------AGG------------------------------------------------------------------TCTCAGAGC---------AGAAATAGA---------------------------------------------------------------------------------------------AGTTCT---TCACGGCCTCAG---------------TCTCGCAATGCCTCTAATGAGCGTCTA------------------------------CCAAAATCTAACAGCAAGCAAAGC---AACCAAGATGATATTATGGCTGCTGTTGCTGCTGCTTTGGAAAAATTGGGCTTTGAAAGACCTAATGATGCTTCACAACCTCAG------------------------------AAGAAGCAAAACAAGGGTACGCCT---AAACCATCT------CGTGCCCAAAGTCCTGCTCCTTCC------CGTTCCAAGAGTCCTGGTAGACTACAGAATGCGGAA------CCTAAAGAAAAG---------AAG---AAAGAACTTGAAAAACCCCGCTGGAAGAGACAGCCTAATGATGAGTTGCCATCCAGCGTTATGTATTGTTTTGGTCCGCGAGACCTAGATCATAACTTTGGAAGCGATGCCACCATCCAAAAAGGCGTGAAAGCCCCTAATTATCCTCAGTTTGCAGAACTTGTACCATCTACTGCTGCATTGCTGTTTGACAGCCATATTGATACCAAGGAATTGGGTGACTCTGTGTTGATCACTTACACTCATAAAGTGAAGGTGCCTAAAGAACACCCAAACCTTGGTAAATTTCTTAATGAGGTAAACGCCTTCACAAAA---------------------------CCA---------------TCTCAGGTATTGCTGACGCAACAG---------------------------------------------CATCCA---ATTGTACCTACTCTCAATCCAGTTGCTCCAGAATTTAACCCC------ACT------------------------TCGTCTCAGCCA------------AAACCTGAGCCA------------------------ATCTATGAA---GTACCAACTGAGATC---GACATAGTCGACGAAGTCAAC------------------------------------TAA
>KT253272_Bat_Ghana_2010--
ATGGCT------------ACAGTTAACTGGGCTGATGAGTCTGAG------CAGCAG------------------------CGTGGTCGTCAG---GGTAGAATCCCTTATTCCGTTTATAGTCCTTTGCTTGTTGACAGTGAACAACCT---TGGAAGGTGATACCTCGTAATTTGGTACCCATCAACAAGAAAGAT------AAAGACAAGCTTATAGGCTATTGGAACATTCAAAAACGCTTCAGAACTAGAAAGGGCAAACGGGTTGACTTACCACCTAAGTTGCATTTCTATTATCTTGGCACAGGACCCCATAAAGATGCAAAATTCAGGGAGCGCATTGAAGGTGTC------GTCTGGGTTGCTGTAGATGGTGCTAAAACCGAACCTACAGGTTATGGTGTTAGGCGCAAGAATTTAAACCCAGAAGAACCACGTTTCAGTCAAGCTCTCCCAAATGGTGTTACTGTTGTTGAAGAA------------CCTGAT------TCTCGTGCTCCGTCTCGTTCTCAGTCA------AGG------------------------------------------------------------------TCACAGAGC---------CGAGGTCGT---------------------------------------------------------------------------------------------GGTGAG---TCCAAACCTCAG---------------TCTCGAAACTCTTCAAGTGACAGAAAC------------------------------CAGAAG---------------TCA---AGTCAGGATGACATCTTGAAGGCTGTTGCTGCTGCTCTTAAATCTCTAGGTTTTGAT---CCTCAGGAA------AAGGCGAAA------------------------------AAGGCAGCGAAAAAGGGCACTCCT---AAGCCTTCT------AGAAATCAGAGTCCTGTTTCTTCACAGACTCGTGCCAAGAGTCCTGCTCGTCCTCAGAGCTCTGAA------ACAAAAGAACAA---------AAA---CATGAATTGCAAAAACCTCGCTGGAAGCGACAGCCTAATAGTGATGTGACATCTAATGTCACACAGTGCTTTGGCCCCAGAGATCTTGACCACAATTTTGGTAGCGCCGATGTTG--------------------------------------------------------------------------------------------------------------------------------------------------------------------------------------------------------------------------------------------------------------------------------------------------------------------------------------------------------------------------------------------------------------------------------------------------------------------------------GACGAAGTTGCTATTGAAACT---GACATAATTGATGAAGTCAAC------------------------------------TAA
>KT253271_Bat_Ghana_2011--
ATGGCT------------ACGGTCAATTGGGCTGATGAGTCTGAG------CAGCCG------------------------CGTGGTCGTCAG---GCTAGAATCCCTTATTCTCTTTATAGGCCTTTGCTTGTTGATAGTGAACAACCT---TGGAAGGTGATACCACGTAATTTGGTACCCACCAACAAGAAAGAT------AAAAGCAAGCTAATTGGCTATTGGAATGTTCAAAAACGCTTCAGAACTCGTAAAGGGCAGCGTGTTGATTTGCCACCTAAGCTGCACTTTTATTATTTGGGCACAGGACCGCATCAAGATGCCAAGTTCAGAGACCGTCGCGAGGGTGTG------ATCTGGGTCGCTATTGATGGTGCCAAAACCGAACCTACGGGATACGGTGTGAGGCGCAGGAATGCCGACCCAGAGGAACCTCGTTTCAACCAGAACTTGCCAAGTGGTGTTTCTATTGTTGAAGAA------------CCTGAC------TCTCGCGGTCCATCCCGTTCTCAGTCA------CGG------------------------------------------------------------------TCGCAGAGT---------CGCGGACGA---------------------------------------------------------------------------------------------GGTGCT---TCTAAACCTCAG---------------TCTAGAAACACTTCCACTGAGCGCTCT------------------------------CAGGGT---------------TCA---AATCAGGAAGACCTCTTGAAGGCTGTTGCTGCTGCTCTTAAGTCCTTAGGTTTTGAAAAACCACAGGAA------AAAGATCAA------------------------------AAGAAAGGCAGAAAATCAACGCCG---AAGCCTTCT------AGGAGTCAGAGCCCTGTTGCCAATCAGAGTCGCTCTAAGAGTCCTGCTCGGTCTGCGAGTTCTGAC---------AAGGAACAA---------AAA---CATGAGATGCAGAAGCCGCGCTGGAAGCGCCAGCCTAATAGTGACAAGACATCTAATGTCACACAGTGCTTTGGGCCTCGTGACTTTGAACACAATTTCGGCAATCCTGAGTTGTTAGCTAATGGTGTTAAAGCCAAAGGTTACCCTCAGTTTGCTGAACTTGTCCCATCCACAGCTGCAATGCTGTTTGATAGTCACATTGACACCAAAGAAGAAGGTGAGTCAGTTGTTTTAACGTACACAACTCGTGTGAAAGTCCCCAAAGACCACCCCAATTTGGGTAAGTTTTTGGATCAGTTAAATGCTTTCACAAAA---------------------------CCT---------------TCCAGTGTTAAGGAAACCCAATCT---------------------------------------------CATCCC---ATG------------AACCCTGCTGCTCCAGAGTTTAGTCCA------ATT------------------------GTGCCA---TCT------------AACCCTGAGCCT------------------------ATTTATGATGCTGTGGCTATGGAGACT---GATATAATTGATGAAGTCAAT------------------------------------TAA
>KJ473798_Bat_China_2013--
ATGGCT------------TCTGTAAGTTTTTCTGAT---------------GAGACC------------------------CGCGGGCGTTCT---GGTAAAGTTCCGCTGTCCCTTTATGCCCCATTGCGCACTACCGATGGTACGCCATTTTTCCGTGCTATGCCTGGAAATGGCGTTCCTACCGGTATGGGTAAA------AAAGATCAACAAGTTGGATACTGGAATGAGCAGGTCCGCTGGCGCATGCAAAAGGGACAGCGAAAGAATCTGCCATCTAATTGGCACTTCTATTACCATGGAACTGGTCCGC----------------------GAAGATTCAAGGTGTT------TTCTGGGTCGCTAAGCAAGGCTCTAAGGTTGCTCCCACTGATTTGCCTACACGCAAGCGCAACCAGCCTACTATTGACCCCCAGTTTGACTTTGATCTTCCAAAGAACATTGAAATTGTGACTGCCCCA---AGTCAGCCTAAT------TCTCGCTCTAACTCACGCAGTCAGAGC------AGTGGTGGCAGC------------------------------------------AAGTCTCGTGCTAATTCTCAAAGC---------AGGGATAATTCAAACCAGCAAAAGACGCCC---AAGGGC------------------------------------------------------------------------TCAACTAATAAC---------------TCAAGAAGTAATTCACAGGAACGTTCCCAGAAATCCAAAAAGGGC---AAGGGCGGTAGT------------------------AACCAAGATGACCTTGTTGCTGCTGTCCGTCAAGCTCTTATGGGCCTCGGTTTTCAACCGCAGGGAAAT------TCTGGAAAGAAT---------GGTGGTAAGAAATCAGCTCCAAGCAGTGGAAAGTCAACCCCC---AAGGACTCG------CGCTCAAAATCGCCAGCG---------------------------------------------AGA------CCTCAGTCGACC---------AAG---AAACAGCTTGATAAACCTGAATGGAAACGTATCCCCAATAAGTCT------GAGGGCGTCACTGCCTGTTTCGGCCCGCGTGATGTTTCCCACAATTTCGGAACCAAGGGACTTGTCTCTGATGGAGTAGAGTTCCCTCATTTTCCGCAAATTGCTGAACTGATTCCAACTCAAGCAGCTCTTGTCTTCGGCAGTCGTGTCGAAGTTAAGGAGTTCCAGAATGAGTTTGAAATCAAGTACCACTACAAAATGAATGTTCCTAAGGACAATAAGAACCTCCCTGTCTTCCTCCAACAGGTTGATGCTTATTTGGAC---------------------------CCT------------TCTCGTGAGGAC---AAACCA---AAGGAGCAGCGCAAACCTAAGGAAAAGAAGAAGGAAGAGACC------ACTGCG---CAA---------CTCAACCCTGCAGCACCTGTGTTCACGCCTCCTGTTGTGTTG------------------------CCA---GAC------------------------------------------------------GCTGTTTCTCAGGTTGAGTTT---GAGATGGTTGATGAGGTT---ACTGATGCTGTGCCTGAGTCTTTTGCA---------TGA
>KJ473799_Bat_China_2012--
ATGGCT------------TCTGTAAGTTTTTCTGAT---------------GAGACC------------------------CGCGGGCGTTCT---GGTAAAGTCCCGCTGTCCCTTTATGCCCCATTGCGCACTACCGATGGTACGCCATTTTTCCGTGCTATGCCTGGAAATGGTGTTCCTACCGGTATGGGTAAA------AAAGACCAACAAGTTGGATACTGGAATGAACAGGTCCGCTGGCGCATGCAAAAGGGACAGCGAAAGAATCTGCCATCTAACTGGCATTTCTATTACCATGGAACTGGTCCGC----------------------GAAGATTCAAGGTGTT------TTCTGGGTTGCTAAACAAGGCTCCAAGGTTGCCCCAACAGACTTGCCTACACGCAAGCGAAATCAGCCTACTATTGAGCCCCAGTTTGACTTTGATCTTCCAAAGAACATTGAAATTGTGACTGCCCCA---AGTCAGCCTAAT------TCCCGCTCTAACTCACGTAGTCAGAGC------AGTGGTGGCAGC------------------------------------------AAGTCTCGTGCTAATTCTCAAAGC---------AGGGATAATTCAAACCAGCAAAAGACGCCC---AAGGGC------------------------------------------------------------------------TCAACTAATAAC---------------TCAAGAAGTAATTCACAGGAACGTTCCCAGAAATCCAAAAAGGGC---AAGGGCGGTAGT------------------------AACCAAGATGACCTTGTTGCTGCTGTCCGTCAAGCTCTTATGGGCCTCGGTTTTCAACCGCAGGGAAAT------TCTGGAAGGAAT---------GGTGGTAAGAAATCAGCTCCAAGCAGTGGAAAGTCAACTCCT---AAGGACTCG------CGCTCAAAATCGCCAGCG---------------------------------------------AGA------CCTCAGTCGACC---------AAG---AAACAGCTTGATAAACCTGAATGGAAACGTATCCCCAATAAGTCT------GAGGGCGTCACTGCCTGTTTCGGCCCGCGTGATGTTCCCCACAATTTCGGAACCAAGGGACTTGTCTCTGATGGAGTAGAGTTCCCTCAATTTCCGCAAATTGCTGAATTGATTCCAACTCAAGCAGCTCTTGTCTTCGGCAGTCGTGTCGAAGTTAAGGAGTTCCAGAATGAGTTTGAAATCAAGTACCACTACAAAATGAATGTTCCTAAGGACAATAAGAACCTCCCTGTCTTCCTTCAACAGGTTGATGCTTATTTGGAC---------------------------CCT------------TCTCGCGAGGAC---AAACCA---AAGGAGCAGCGAAAACCTAAGGAAAAGAAGAAGGAAGAGACA------TCCCCT---CAA---------CTCAACCCTGCAGCACCTGTGTTCACACCTCCTGTTGTGTTG------------------------CCA---GAC------------------------------------------------------GCTGTTTCTCAGGTTGAGTTT---GAGATGGTTGATGAGGTT---ACTGATGCTGTGCCTGAGTCTTTTGCA---------TGA
>KJ473800_Bat_China_2013--
ATGGCT------------TCTGTAAGTTTTTCTGAT---------------GAGACC------------------------CGCGGGCGTTCT---GGTAAAGTCCCGCTGTCCCTTTATGCCCCATTGCGCACTACCGATGGTGCGCCATTTTTCCGTGCTATGCCTGGAAATGGTGTTCCTACCGGTATGGGTAAA------AAAGACCAACAAGTTGGATACTGGAATGAACAGGTCCGCTGGCGCATGCAAAAGGGACAGCGAAAGAATCTGCCATCTAATTGGCATTTCTATTACCATGGAACTGGTCCGC----------------------GAAGATTCAAGGTGTT------TTCTGGGTTGCTAAGCAAGGCTCCAAGGTTGCCCCAACTGACTTGCCTACACGCAAGCGAAATCAGCCTACTATTGAGCCCCAGTTTGACTTTGATCTTCCAAAGAACATTGAAATTGTGACTGCCCCA---AGTCAGCCTAAT------TCTCGCTCTAACTCACGCAGTCAGAGC------AGTGGTGGCAGC------------------------------------------AAGTCTCGTGCTAATTCTCAAAGC---------AGGGATAATTCAAACCAGCAAAAGACGCCC---AAGGGC------------------------------------------------------------------------TCAACTAATAAC---------------TCAAGAAGTAATTCACAGGAACGTTCCCAGAAATCCAAAAAGGGC---AAGGGCGGTAGT------------------------AATCAAGATGAGCTTGTTGCTGCTGTCCGTCAAGCTCTTATGGGCCTCGGTTTTCAACCGCAGGGCAAT------TCTGGAAAGACT---------GGTGGTAAGAAATCAGCTCCAAGCAGTGGAAAGTCAACCCCC---AAGGACTCG------CGCTCAAAATCGCCAGCG---------------------------------------------AGA------CCTCAGTCGACC---------AAG---AAACAGCTTGATAAACCTGAATGGAAACGTATCCCCAACAAGTCT------GAGGGCGTCATTGCCTGTTTCGGCCCGCGTGATGTTTCCCACAATTTCGGAACCAAGGGACTTGTCTCTGATGGAGTAGAGTTCCCTCAATTTCCGCAAATTGCTGAACTGATCCCAACTCAAGCAGCTCTTGTCTTCGGCAGTCGTGTCGAAGTTAAGGAGTTTCAGAATGAGTTTGAAATCAAGTACCACTACAAAATGAATGTTCCTAAGGACAATAAGAACCTCCCTGTCTTCCTCCAACAGGTTGATGCTTATTTGGAC---------------------------CCT------------TCTCGCGAGGAC---AAACCA---AAGGAGCAGCGCAAACCTAAGGAAAAGAAGAAGGAAGAGACA------TCCCCT---CAA---------CTCAACCCTGCAGCACCTGTGTTCACACCTCCTGTTGTGCTG------------------------CCA---GAC------------------------------------------------------GCTGTGTCTCAAGTTGAGTTT---GAGATGGTTGACGAGGTT---ACTGATGCTGAGCCTGAGTCTTTTGCA---------TGA
>MN611518_Bat_China_2018-03-
ATGGCT------------TCTGTAAGTTTTTCTGAT---------------GAGACC------------------------CGCGGGCGTTCT---GGTAAAGTCCCGCTGTCCCTCTATGCCCCACTTCGCACTAACGATGGTACGCCATTTTTCCGTGCTATGCCTGGAAATGGCGTTCCTACCGGTATGGGTAAA------AAAGATCAACAAGTTGGATACTGGAATGAGCAGGTCCGCTGGCGCATGCAAAAGGGACAGCGAAAGAATCTGCCATCTAACTGGCACTTCTATTACCATGGAACTGGTCCGC----------------------GAAGATTCAAGGTGTT------TTCTGGGTCGCTAAGCAAGGCTCTAAGGTTGCTCCCACTGACTTGCCTACACGCAAGCGCAACCAGCCTACTATTGACCCTCAGTTTGACTTTGATCTTCCAAAGAACATTGAAATTGTGACTGCCCCA---AGTCAGCCTAAT------TCTCGCTCTAACTCACGCAGTCAGAGC------AGTGGCGGCAGC------------------------------------------AAGTCTCGTGCTAGTTCTCAAAGC---------AGGGATAATTCAAACCAGCAAAAGACGCCC---AAGGGC------------------------------------------------------------------------TCAACTAATAAC---------------TCAAGAAGTAATTCACAGGAACGTTCCCAGAAATCCAAGAAGGGC---AAGGGCGGTAGC------------------------AATCAAGATGACCTTGTTGCTGCTGTACGTCAAGCTCTTGTGGGCCTCGGTTTTCAACCGCAGGGAAAT------TCTGGAAGGAAT---------GGTGGTAAGAAATCAGCTCCAAGCAGTGGAAAGTCAACTCCC---AAGGACTCG------CGCTCAAAATCGCCAGCG---------------------------------------------AGA------CCTCAGTCGACC---------AAG---AAACAGCTTGATAAACCTGAATGGAAACGTGTCCCCAACAAGTCT------GAAAGCGTCACTGCCTGTTTCGGTCCGCGTGATGTTTCCCGTAATTTCGGAACCAAAGGACTTGTTGCTGAAGGAGTAGAATACTCCCACTTTCCTCAGATTGCTGAATTGCTACCCACCCAAGCGGCACTTGCATTTGGCAGTCGTGTTGAAGTCAAAGACTTCAAAGACGAGGTCGAGATCAAGTTCCATTATAAGATGAATGTTCCTAAGGAAAACAAGAACCTCGCTGTCTTCCTTGAACAGGTTGATGCTTATTTGGAT---------------------------CCT------------TCTCGTGAGGAA---AAACCA---AAGGAGCAGCGCAAACCTAAGGAGAAGAAGAAGGAAGAAACA------ACCCTC---TCA---------CTCAACCCTGCAGCGCCTGTGTTTACACCACCAGTTGTGTTG------------------------CCA---GAT------------------------------------------------------GCTGTAGCTCAAGTTGAGTTT---GAGATGGTTGATGAGGTT---ACTGATGTTGTGCCTGAGTCTTTTGCA---------TGA
>KJ473809_Bat_China_2013--
ATGTCCTCCTCAAAAGGAAATGTCGGTTTTGACAAT---------------GCTGCA------------------------CGAGGCCGTTCT---GGACGTGTCCCGTTCTCATTTTACATGCCAGTTATTAATAACTCATCTCAGCCATTTTATAAGGTCATGCCACAAAATGCTGTCCCGAAAGGTCAGGGCAAC------AAGGACCAGCAAATTGGCTACTGGAACGAGCAAGTCCGCTGGCGTATGGTTAAGGGCACGCGTAAGGACCTTCCATCCAAGTGGCATTTTTACTACTTGGGAACTGGGCCTCACG---------------------------------------------------------------------------------------------------------------------------------------------------------------------------------------------------------------------------------------------------------------------------------------------------------------------------------------------------------------------------------------------------------------------------------------------------------------------------------------------------------------------------------------------------------------ACTTGGTTGCTGCCGTCCGTGAGGCTCTTGCTGGAATGGGATTC---AAGCCAAATACC---------------------------------------------TCAGGTAGTGGAAGAAACACCCCTGTGAAG------------GTGCCTAAGGGTGACAAA------------------------------------------CCCTTA------AATAAACCTACCAAAGCACCAGCT---TCGCAGGTTGAGAAACCTGTGTGGAAGAGAACTCCGCACTCCCAG------GAGAATGTGGAAGTGTGCTTCGGTCCACGCGACACCTACCAAAATTTTGGTGATAGTCAGCTGGTCCGTCTTGGTGTTGATTATCCTCACTACCCGCAGATTGGCGAGCTGATCCCCAGTCAAGCTGCACTTCTTTTTGGCAGTGAAATTACTGCTCATGAGCGAGGCGATAACATCCAACTTACCTACATCTACAAGATGGAGGTGCCTAAGGATCATAAGTCACTTGCGGCCTTTTTGCCACACATTGGTGCTTATGCTGAT---------------------------TCC---------------ACCGAGGAT---GTTACACTACCACCAGCT---------------------------------------------------------------------------------CTGCCCCCA---AAACAGCAACGCCTCCGCCGTAGTGCT---------------------------AGTACTGAAGTACTTGCTGACACC------------ACTTCTGTTGTAGACGAAGAAGAGGTGGAGGAGGTTGTTGATGATGTT---ACTGGTCAGGATGAAACATTTGCG------------TAA
>NC028833_Bat_China_2013--
ATGTCCTCCTCAAAAGGAAATGTCGGTTTTGACAAT---------------GCTGCA------------------------CGAGGCCGTTCT---GGACGTGTCCCGTTCTCATTTTACATGCCAGTTATTAATAACTCATCTCAGCCATTTTATAAGGTCATGCCACAAAATGCTGTCCCGAAAGGTCAGGGCAAC------AAGGACCAGCAAATTGGCTACTGGAACGAGCAAGTCCGCTGGCGTATGGTTAAGGGCACGCGTAAGGACCTTCCATCCAAGTGGCATTTTTACTACTTGGGAACTGGGCCTCACG---------------------------------------------------------------------------------------------------------------------------------------------------------------------------------------------------------------------------------------------------------------------------------------------------------------------------------------------------------------------------------------------------------------------------------------------------------------------------------------------------------------------------------------------------------------ACTTGGTTGCTGCCGTCCGTGAGGCTCTTGCTGGAATGGGATTC---AAGCCAAATACC---------------------------------------------TCAGGTAGTGGAAGAAACACCCCTGTGAAG------------GTGCCTAAGGGTGACAAA------------------------------------------CCCTTA------AATAAACCTACCAAAGCACCAGCT---TCGCAGGTTGAGAAACCTGTGTGGAAGAGAACTCCGCACTCCCAG------GAGAATGTGGAAGTGTGCTTCGGTCCACGCGACACCTACCAAAATTTTGGTGATAGTCAGCTGGTCCGTCTTGGTGTTGATTATCCTCACTACCCGCAGATTGGCGAGCTGATCCCCAGTCAAGCTGCACTTCTTTTTGGCAGTGAAATTACTGCTCATGAGCGAGGCGATAACATCCAACTTACCTACATCTACAAGATGGAGGTGCCTAAGGATCATAAGTCACTTGCGGCCTTTTTGCCACACATTGGTGCTTATGCTGAT---------------------------TCC---------------ACCGAGGAT---GTTACACTACCACCAGCT---------------------------------------------------------------------------------CTGCCCCCA---AAACAGCAACGCCTCCGCCGTAGTGCT---------------------------AGTACTGAAGTACTTGCTGACACC------------ACTTCTGTTGTAGACGAAGAAGAGGTGGAGGAGGTTGTTGATGATGTT---ACTGGTCAGGATGAAACATTTGCG------------TAA
>MH938448_Bat_Italy_2011--
ATGTCTTCCTCCAGGGGAAACGTCGGTTTTGACAAT---------------GCAGCT------------------------AGGGGTCGTTCA---GGGCGTGTACCACTTTCACTATATATGCCCGTTATCAACAACTCACCTAAGCCATTCTATAAAGTAATGCCTCAAAATGCCGTTCCAACAGGGAAAGGCAAC------ACTGACGAACAAATCGGCTACTGGAATGAACAAGTCCGCTGGCGTATGGTTCGTGGCGTGCGTAAGGACCTTCCATCCAAGTGGCATTTTTACTACTTGGGAACTGGGCCTCACT---------------------------------------------------------------------------------------------------------------------------------------------------------------------------------------------------------------------------------------------------------------------------------------------------------------------------------------------------------------------------------------------------------------------------------------------------------------------------------------------------------------------------------------------------------------ACGTGGTTGCTGCCGTCCGTCAGGCTCTTGCTGAACTAGGCTTTTCGAAGCAGAACAAC---------------------------------------------A--------------------------------------------------------------------------------------------------------------------AAGAAGCAGAAGCAGCCTGTC---AATCAGACAGACAAGCCTGTATGGAAGCGGACACCGCATTCACAA------GAAAATGCTGAACTCTGCTTTGGGCCAAGGGACACTTACCAGAACTTTGGTGACTCTCAGCTAGTGCGCCTAGGCGTTGACTATCCTCATTATCCTCAGATTGCAGAACTCATTCCATCACAGGCAGCAATGCTCTTTGGTAGTGAGATTACAGCTCATGAGGTTGGTGACCACATTCAGCTTACCTATGTCTACAAGATGCAGGTGTCTAAGGATAATAAGTCCTTAATTGCATTCTTGCCTCACATTTGTGCTTATGCGTAT---------------------------GCT---------------ACAGAGGAT---GTCACTGCACAATCTACA---------------------------------------------------------------------------------ATGCCACCT---CTTGAACGCAGGCTGACCAGGTCAATT---------------------------AGTGTTGAACAGTTTGAACAGACCAATGATTCTGACACTGTGGAGGAAGATCAGGATGAGCGTGTTGAGTTTGTTGACCACGTC---TATGACGAAGAAGCTTCCGCG---------------TAA
>HQ728485_Bat_Kenya_2006-08-
ATGGCTTCT------------GTTAAGTTT---GAAGAGTCCACC------------------------------------AGAGGCCGCTCT---GGTAGGATCCCACTTTCATTTTATGCTCCACTTATGGTCAATGATGGTACACCTTTCTATAAGGCAATGCCTTCTAATGGCGTGCCTAAAGGAATGGGTGGC------AAAGACCAACAAGTGGGTTATTGGAATGAACAACCTCGCTGGAGAATGCGCAAGGGAGTTCGTCAGAATCTCCCATCCAAATGGCACTTTTACTACCATGGCACTGGACCTCACTCTGATAAGAAATTCAGGGAGAAGGTTCCCGGTGTC------TTTTGGGTAGCAAAACAAGGAACAAGAGTTGCTCCTACCAATTTGGGTGAACGTAAGCGCAACCAGCCTACCAGAGATCCAACATTTGATTTCGATCTGCCTTCAAACATTGAAATCGTCAATGCCCCT---AGCCAACCAAAC------TCCCGTGCTAGCTCTCGTAGCCAAAGCCGAGACGATGGTGGTAGC------------------------------------------AAGTCTCGTTCTGGCTCAAAGAAC---------AGAATTGAGAGTTCAGGCAGTAAGACTCCAAAGAAGGGC------------------------------------------------------------------------TCTAATAACAAC---------------TCACGAAGCAATTCCCAGGAACGTTCTTCCAGTAAGAGCAAAGGT---AAGGGAAAGCAAGAC---------------------AATCGGGATGACCTTGTTGCTGCTGTCCGCCAAGCTCTTATGGGCCTCGGTTTTCAACCTCAGGGAGGT------ACAGGAAAAACT---------AGTGGTAAGAATTCACGATCAGCTAGCGGAAAGTCCACCCCC---AAGGACACG------CGGTCAAAATCGCCTGCT---------------------------------------------AGG------CCGCAAAACCCG---------AAG---TCCCAGCTTAATAGGGTTGAGTGGAAGCGAGTCCCCAACACTACT------GAAACACCAACTGCCTGTTTCGGCCCGCGTGATGTTTCCCGTAATTGCGGAACCAAATCCGTGGTTGCGCTTGGAGTAGATGCGCCTCACTTCCCACAGATAGCTGACCTGATCCCAACCCCTGCTGCTCTTTTCTTCGGTTCTCGGGTCGAAGTTAAAGAGTACAAGGATGAGGTTGAAATCAAGTACCATTACAAAATGAATGTTCCTAAGGAAGACCCTAACTTGCCATACTTCCTCCAGCAGGTTGATGCTTACTTGGAT---------------------------CCT------------CAGAGGGATGAA---ACCCCCATTCCAAAGAAGCAGAAACCAAAGAAGGAAGTGACTCAACAGACTCAGAGTACACCA---ACT---------CTGAATCCGGCTGCACCTGTGTTCACACCACCTGTTGTGCTT------------------------CCA---GAT------------------------------------------------------GCTGTTGCCAATGTTGAGTTG---GAAATGGTCGATGAGGTG---TTTGATGCAGACCCTCTTGGAGATTCCACTGTT---TAA
>MK720944_Bat_China_2015-09-09
ATGTCT---------------GTCAATTTTGCAGGGCCTTCAAAT------GATTCC------------------------AGGGGCCGCTCT---GGGCGTGTGCCTTTGTCAGTGTTTCAGCCCATACGTAATAATGCTTCACAACCTTTTTATAAGGTTATGCCGCAAAATGCAGTCCCAACAGGTGTCGGTAAA------CCATCACAACAGATTGGCTATTGGAATGAACAAGTTCGCTGGCGTATGGTTAAAGGTCAACGCAAGGACTTGCCTTCCAACTGGCATTTCTACTTCCTTGGTACCGGCCCACACGCTGATCTTAGTTTCAGAACAAGGACACCAGGTGTC------TTTTGGGTTGCTAAAGACGGCTCTCAAACTAAACCTACTGGACTTGGCACTCGTAGCAGAAATCAGGAGCTTATGCGTCCTGTCTTTGATTTCGCTTTGCCGCAATCGCTCGAGATTGTGGAT---GCC---TCTAGACCTAAC------TCCCGTGCCAATTCACGTGCTCGGAGT------CAGAGTAACTCAAGT------------------------------------TCCAACTCAAGGCCTCAAAGCCAAAACAGAGGAAGCAGAAACCAAAGTGCCACT---CGTCAGCCACAGCAGCAACAACAGCAGCGTAGGCAGACACAAAATAAT---ACATCCAGAAACAATAATCAAAATGGAGGTCAACGC---AGTCAGTCTAGA---------------GGTAGATCTAACACGAGGAATGGT------------------AAT---AATTCCGGG---AAC---------------------AACCAACAAGACTTGGTTGCTGCCGTCCGTGAGGCTCTTGTTGGACTAGGTATTACA------------------TCC------------------------------AAACCTCAGACTAGTGGCAAGAACACTCCT---AAG------------CGTTCTAAGTCACCAGCT------------------------------------------------------CAGAAGACTGTC---------GTT---GAACAGATGGGCAAACCTACCTGGAAGAGAACTCCACATTCTAAT------GAAGATGTCACTAAGTGCTTTGGCCCTCGTGACACACATCAGAATTTTGGAGACTCACAGCTTGTGCGTTTGGGTGTTGATTATCCATACTACCCACAACTTGCACAGCTTGTTCCATCTCAGGCAGCTATGCTGTTTGGCAGTGAGATCACAGCGCATGAAGTAGGTGAAGACATTCAGCTTACATATGTGTACAAAATGAAAGTACCAAAGAAGGATCCTTCACTGGTACGCTTTTTGCCTCACATTGGTGCTTTTGCTGAT---------------------------AAT---------------GTTGAAGAC---GTTACAGCTTTGGATCCT------------------------------------------------------------ACA---------GCTACACCTTTTACACCC---CAACTACAGAGGCTGCGTCGTCATGTT---------------------------TCTATGGAAACTTTGGCTGACACAACT------------------CATGATGAAGATGAGGTC---GAGATCATGGATGACGTGATCATTGAAGATGAAACTAGCGCT---------------TGA
>MK472071_Bat_Australia_2018--
ATGTCT---------------GTGAATTTCTCAGACCAAACTACT------GCCTCA------------------------GCACCTCGT------GGCCGTGTCCCTCTTTCGCTTTTTCAACCGTTGCGAAACAATTCTTCCCAGCCCTTTTATAAGCTACTGCCTAACAATGCAGTGCCAAAAGGACAAGGAAAA---------GATAAACAAATTGGCTATTGGAACGAGCAAATTCGCTGGCGTATGGTTAAAGGCCAACGCAAGGATTTGCCTTCCAACTGGCACTTCTACTACCTGGGGACCGGACCACACG---------------------------------------------------------------------------------------------------------------------------------------------------------------------------------------------------------------------------------------------------------------------------------------------------------------------------------------------------------------------------------------------------------------------------------------------------------------------------------------------------------------------------------------------------------------ACTTGGTTGCTGCCGTCCGTGAAGCTCTTGCTGGACTAGGTATCACTGGTACCTCAAGT------GGC------------------------------AAAAACACACCAAGTGGAAAGAATACACCA---AAG------------CGTTCTAAGTCACCTGCT------------------------------------------CCAACT------CCTAAGAATGCA---------CCT---GAACAGATGGGCAAGCCTGTCTGGAAAAGAACACCGCATTCACAG------GAAGATGTGACTAAATGCTTTGGCCCTCGTGATGCTGCCCATAATTATGGAGATTCTCAGCTCACAAGACTTGGTGTTGACTATCCCCACTACCCTCAAATCGCACAGCTTATTCCATCACAAGCAGCGATCCTCTTTGGAAGTGAAGTTACTGCCAGAGAGGTGGGAGAAGATATCGAGATCACCTATGTGTACAAGATGCGTGTTAACAAGAAAGACCCCCAACTTGTTCGCTTCTTGCCACACATTAGTGCTTTCTCTGAT---------------------------CAG---------------ATTGAGGAT---GTCACAATGCCCGACGGG------------------------------------------------------------CCCCTTGCTGCAACAAATCAGACAACACCA---CTACCACAAAGACTCTCCAGAAGTGCT---------------------------TCACTTCAGCACCTTAATGATGAA------------------------GGTGAGGATGAGGTC---GAGATAGTGGATGATGTA---ATTGATGATGAGACTTCTGCT---------------TAA
>MK472068_Bat_Australia_2018--
ATGTCT---------------GTTAATTTTGCAGGCACTACTACT------------------------------------CAGCCACGT------GGCCGTGTCCCTCTTTCGCTGTTCCAACCACTGCGAAACAACTCTACTCAACCTCTCCACAAGTTACTGCCTTCCAACGCAGTTCCAAATGGAGCTAGTAGA---------GACCACCAGATTGGCTATTGGAACGAGCAAATTCGTTGGCGTATGGTTAAAGGCCAGCGCAAGGATCTGCCTTCCAACTGGCACTTCTACTACTTGGGGACCGGACCACAAG---------------------------------------------------------------------------------------------------------------------------------------------------------------------------------------------------------------------------------------------------------------------------------------------------------------------------------------------------------------------------------------------------------------------------------------------------------------------------------------------------------------------------------------------------------------ACTTGGTTGCTGCCGTCCGTGAGGCTCTTGCTGGACTAGGCATTACTGCTAACACCAGC------TCA------------------------------ACACCTCGTGCTTCAGGAAAGAACACACCT---AAG------------CGCTCTAAATCACCTGCT------------------------------------------------------CCTAAGAGTGCT---------CCT---GAACAGATGGGTAAGCCCGTTTGGAAAAGAACACCTCACTCACAG------GAGAACGTGACGCGCTGCTTTGGTGAACGTGACGCAGCTCACAACTTTGGTGATGCACAGCTCACTCGCCTTGGTGTTGATTATGCACACTACCCCCAGATTGCTCAGCTCATTCCATCCCAAGCTGCAATTCTCTTTGGCAGTGAAGTCACAGCCAGAGAGGTTGGCGATGACATCGAAATCACCTATGTCTACAAGATGAATGTGCCCAAGAAGGATCCATCACTTGTGAGGTTCCTACCACACATTTCAGCTTTTTCAGAC---------------------------AAT---------------GTTGAGGAT---GTCACAATGCCAGATGTC------------------------------------------------------------AGTCTTGGTTTCGTAGCTGACACAACACCC---CTTCCACAGAGACTCCCACGTTCCACT---------------------------TCCATGCAAACACTTGCTGCACCT---------------------------GAGGACGAGGTT---GAGATCGTGGATGATGTA---ATAGATGATGAAACTTCTGCT---------------TAA
>MK472069_Bat_Australia_2018--
ATGTCT---------------GTTAATTTTGCAGGCACTACTACT------------------------------------CAGCCACGT------GGCCGTGTTCCTCTTTCGCTGTTCCAACCACTGCGAAACAACTCTACTCAGCCTCTCCACAAATTGCTGCCTTCCAACGCAGTCCCAAATGGAGCTAGTAGG---------GACCACCAGATTGGCTATTGGAACGAGCAAATTCGTTGGCGTATGGTTAAAGGCCAGCGCAAGGATTTGCCTTCCAACTGGCACTTCTACTACTTGGGGACCGGACCACACG---------------------------------------------------------------------------------------------------------------------------------------------------------------------------------------------------------------------------------------------------------------------------------------------------------------------------------------------------------------------------------------------------------------------------------------------------------------------------------------------------------------------------------------------------------------ACCTGGTTGCTGCCGTCCGTGAGGCTCTTGCTGGATTAGGCATTACTGCCAATACTAGC------AACAAA---------------------------ACACCTTGTGCCCCCGGAAAGAACACACCT---AAG------------CGCTCAAAATCACCTGCT------------------------------------------------------CCCAAGAGTGCT---------CCT---GAACAGATGGGTAAGCCCGTTTGGAAAAGAACACCTCACTCACAG------GAGAACGTGACGCGCTGTTTTGGCGAACGTGACGCAGCTCACAACTTTGGTGATGCTCAGCTCACTCGCCTTGGTGTTGACTATGCACACTACCCCCAGATTGCTCAGCTCATCCCATCCCAGGCTGCAATTCTCTTTGGCAGTGAAGTCACAGCCAGAGAGGTTGGCGATGACATCGAAATCACCTATGTCTACAAGATGAATGTGCCCAAGAAGGACCCCTCACTTGTGAGGTTCCTACCACACATTTCAGCTTTCTCAGAC---------------------------AAT---------------GTTGAGGAT---GTCACAATGCCAGATGTC------------------------------------------------------------AGTCTTGGTTTTGTAGCCGACACAACACCC---CTTCCACAGAGACTCCCTCGTTCCACT---------------------------TCCATGCAAACACTTGCAGCACCA---------------------------GAGGACGAGGTC---GAGATCGTGGATGATGTA---ATTGATGATGAAACTTCTGCT---------------TAA
>KY770850_Bat_China_2013--
ATGAGC----------------------------------------------------------------------------------------------------------------------------------------------------------------------------------------------------------------------------------------------------------------------------------------------------------------------------ATGCCAAGTTTAGAGAGCGCATCCAAGGTGTG------GTGTGGGTTAGCAAAGCGAATGCTGACCTTAAACCGACTGACCTTGGAACCAGATCTAAGGCTAGAAGTCTCATTATTCCA-----------------------------------------------------------------------------------------------------------------------------------------------------------------------------------------------------------------------------------------AAAATCTCAGTCT---CGTAATAAC---------------------------------TCACGC---AGTCGCGGACAG---------------CAGCGTAATAACAACCAGCAACGC---------CAGGGCTCTGGT---AACGCAGGT---AAT---------------------AACACTGCTGACCTCGCTGCCGCAATTGTGCTGGCCCTTGAAAAAGCTGGTCTTGCAAGAGACACTGAG------AAGGCTCCTAAA---------------------------AAGGAGAGTCCTAATAATAATAAA---AAACAGAAG---TCCAGAGCAAGTTCTCCTGCT------------------------------------------CCAGCT------CAGTCCAAGAAC---------ACA---GACCAACTGACTAAGGTTGTGTGGAAACGCGTACCTGACCCCAGT------TGCAATGTGAAACAATGCTTTGGACCACGCTCTACTTACCAGAACTTCGGCGACGAAGATGCTGTTGAGAAAGGTGTGCGTGCCAAGCACTATCCATCATGGGCTGAACTGACACCAACTACTGCTGCACTGCTTTTCGGCGGTGAAGTAATGACGGTTGAGGATGGTGAGGATATCGTCATCCAATATACCTACCAAATGAGAGTGCCGAAAACAACACCGGCTCTCCAGACATTCCTGCCACAGGTGAGCGCCTTTGCCAATTCTGGCGGAGATGATGCA---------TCT---------------GAGTCTGGA---CAGGACATGCCAGTTGTTACAAGTGCTGCCGAAAGCGCTGCACCTGCACCAGCTTCTACACCA---AAA---------CTCAATCCCAGAGCCGAGACCTTTGTGCCGCCTAAAGTT------------------------GACCCC---AAC------------------------------------------------------TATTTCGCAGGCATGAAGGTT---GAGATCATGAACAAAACT---ATCTCAGATGACAGTACGGTT---------------TAA
>KY770851_Bat_China_2013--
ATGAGC----------------------------------------------------------------------------------------------------------------------------------------------------------------------------------------------------------------------------------------------------------------------------------------------------------------------------ATGCCAAGTTTAGAGAGCGCATCCAAGGTGTG------GTGTGGGTTAGCAAAGCGAATGCTGACCTTAAACCGACTGACCTTGGAACCAGATCTAAGGCTAGAAGTCTCATTACTCCA-----------------------------------------------------------------------------------------------------------------------------------------------------------------------------------------------------------------------------------------AAAATCTCAGTCT---CGTAATAAC---------------------------------TCACGC---AGTCGCGGACAG---------------CAGCGTAATAACAACCAGCAACGC---------CAGGGCTCTGGT---AACGCAGGT---AAT---------------------AACACTGCTGACCTCGCTGCCGCAATTGTGCTGGCCCTTGAAAAAGCTGGTCTTGCAAGAGACACTGAG------AAGGCTCCTAAA---------------------------AAGGAGAGTCCTAATAATAATAAA---AAACAGAAG---TCCAGAGCAAGTTCTCCTGCT------------------------------------------CCAGCT------CAGTCCAAGAAC---------ACA---GACCAACTGACTAAGGTCGTGTGGAAACGCATGCCTGACCCCAGT------TGCAATGTGAAACAATGCTTTGGACCACGCTCTACTTACCAGAACTTCGGCGACGAAGAGGCTGTTGAGAAAGGTGTGCGTGCCAAGCACTACCCATCATGGGCTGAACTGACACCAAACACTGCTGCACTGCTTTTCGGCGGTGAAGTAATGACGGTTGAGGATGGTGAAGATATCGTCATCCAATATACCTATCAGATGAGAGTCCCGAAAACAACTCCGGCTCTCCAGACATTCCTGCCACAGGTGAGTGCCTTCGCTAATGCTAGCGGAGATGACGAA---------TCT---------------GAATCAGGT---CAGGAAATGCCAGTTGTTACAAGTGCTGCCGAAAGTGCTGCACCTGCACCAGCTCCTACACCA---AAA---------CTTAATCCCAAAGCCGAGACCTTTGTGCCGCCTAAAGTT------------------------GACCCC---AAC------------------------------------------------------TATTTCGCAGGCATGAAGGTT---GAGATCATGAACAAAACT---ATCTCAGATGACAGTACGGTT---------------TAA
>KJ473806_Bat_China_2011--
ATGAGC----------------------------------------------------------------------------------------------------------------------------------------------------------------------------------------------------------------------------------------------------------------------------------------------------------------------------ATGCCAAGTTTAGAGAGCGCATCCCAGGTGTG------GTGTGGGTTAGCAAGGCGAATGCTGACCTTAACCCGACTAACCTTGGAACCAGATCTAAGGCTAGAAGTGTCATCACTCCA-----------------------------------------------------------------------------------------------------------------------------------------------------------------------------------------------------------------------------------------AAAATCTCAGTCT---CGTAATAGC---------------------------------TCACGC---AACCGCGGACAG---------------CAGCGTAATAATAACCAACAACGC---------CAGGGAACTGGT---GCTGCAGGT---AAT---------------------GGCACTGCTGACCTCGCTGCCGCTATTGTCTTGGCCCTTGAAAAAGCTGGCCTTACAAGAGAAACTGAG------AAGGCACCTAAG---------------------------AAGGAGAGTGCTAATAATAATAAA---AAATCAGAA---TCCAGAGCAAGTTCTCCTGCT------------------------------------------CCAGCT------CAGTCCAAAAAG---------------GACCAACTAGGTAAGGTGATGTGGAAACGCAACCCCGATCCTAGC------TTCAATGTTACACAGTGCTTCGGACCACGTTCTGTTTACCAGAATTTTGGTGATGAAGATGCCATCAAGAACGGCGTCAAAGCTAAGCACTTCCCCTCTTGGGCTGAGCTAACACCAACACCTGCTGCACTGCTTTTTGGCAGCGAGGTGATTACAGTTGAGGATGGTGATGATATCGTCATCCAGTACAACTACCAAATGAGAGTGCCCAAAACCATGGCAGCACTCCAGACATTCCTGCCTCAGGTTGGTGCGTACGCCAAT------GGCGACAACGAA---------TCT---------------GAATCAGGC------GACCAGCCAGGTGCTTCTGCTGCTGCTGCTGCTGCACCAGAACCTCCTGCTCTACCTCCT---AAA---------TTGAACCCTAAAGCAGATGCCTTCGTGCCTCCAAAGATT------------------------AATCCC---AAT------------------------------------------------------TACTTTGACGGCATGAAGGTG---GAGATAATGAACAAAACC---ATTTCAGATGATAGTACGGCT---------------TAA
>NC028811_Bat_China_2011--
ATGAGC----------------------------------------------------------------------------------------------------------------------------------------------------------------------------------------------------------------------------------------------------------------------------------------------------------------------------ATGCCAAGTTTAGAGAGCGCATCCCAGGTGTG------GTGTGGGTTAGCAAGGCGAATGCTGACCTTAACCCGACTAACCTTGGAACCAGATCTAAGGCTAGAAGTGTCATCACTCCA-----------------------------------------------------------------------------------------------------------------------------------------------------------------------------------------------------------------------------------------AAAATCTCAGTCT---CGTAATAGC---------------------------------TCACGC---AACCGCGGACAG---------------CAGCGTAATAATAACCAACAACGC---------CAGGGAACTGGT---GCTGCAGGT---AAT---------------------GGCACTGCTGACCTCGCTGCCGCTATTGTCTTGGCCCTTGAAAAAGCTGGCCTTACAAGAGAAACTGAG------AAGGCACCTAAG---------------------------AAGGAGAGTGCTAATAATAATAAA---AAATCAGAA---TCCAGAGCAAGTTCTCCTGCT------------------------------------------CCAGCT------CAGTCCAAAAAG---------------GACCAACTAGGTAAGGTGATGTGGAAACGCAACCCCGATCCTAGC------TTCAATGTTACACAGTGCTTCGGACCACGTTCTGTTTACCAGAATTTTGGTGATGAAGATGCCATCAAGAACGGCGTCAAAGCTAAGCACTTCCCCTCTTGGGCTGAGCTAACACCAACACCTGCTGCACTGCTTTTTGGCAGCGAGGTGATTACAGTTGAGGATGGTGATGATATCGTCATCCAGTACAACTACCAAATGAGAGTGCCCAAAACCATGGCAGCACTCCAGACATTCCTGCCTCAGGTTGGTGCGTACGCCAAT------GGCGACAACGAA---------TCT---------------GAATCAGGC------GACCAGCCAGGTGCTTCTGCTGCTGCTGCTGCTGCACCAGAACCTCCTGCTCTACCTCCT---AAA---------TTGAACCCTAAAGCAGATGCCTTCGTGCCTCCAAAGATT------------------------AATCCC---AAT------------------------------------------------------TACTTTGACGGCATGAAGGTG---GAGATAATGAACAAAACC---ATTTCAGATGATAGTACGGCT---------------TAA
>EU420137_Bat_HKong_2006-03-
ATGGCT------------TCTGTTCAGTTTGAAGAT------------ACTAACTCT------------------------CGTGGTCGTTCT---GGAAGAACTCCACTATCTTACTATGCTCCTCTGCGTGTTGCTGATGACAAGCTTTTCCTTAAGTCTATGCCTGGTAATGGTGTACCAAAGGGTATGGGCGAG------AAAAGTGAGCAAATTGGATATTGGACAGAACAACGACGCTGGCGCATGAACAAAGGTCAGAGGAAAGATCTGCCTTCTAATTGGCATTTCTATTACCTCGGCACTGGACCTCATGCTGATCTAAAATTCCGTGAACGGCAAGTTGGAGTT------TTCTGGGTTGCCAAGCAAGGTTCTAAGACTGAGCCTACTAAGCTTGGTACACGTAATCGCAACCAGCAATTGCGTATTCCAACATTTGATTTCACACTACCTGATAGTCTTGAGATTGTTAACTCTGAT---AGCAGACCTGCT------TCACGCTCTAACTCTCGTAGTCAGAGC------AAGAGTGCTAAC------------------------------------------CAATCTAGATCTAATTCTCAGGTA---------CGTGAGCAATCAGGA---AACAGAACTCCAAAGAATGCT------------------------------------------------------------------------TCTCAA---------------------------------------------------------------------------AAGAAGAAC---------------------CAGCAAGAAGACCTTGTTGCAGCTGTTCGCGAGGCTCTAAAAGGTCTTGGCTTTCAA------------------------------------------------CAAAGCAGATCTTCTAGTGGCAGATCAACTCCA---TCT------------CGTGCTAAATCTCCAGCT---------------------------------------------AGA------CAATCT---------------AAG---AAACAGCTTGACAAGCCTGAATGGAAACGCGTTCCTAATAGAACT------GAGAACGCAACCACATGCTTTGGTCAACGATCTGTTGAGAAAAACTGTGGATCAGCTTCTGTGCTTGCAATGGGTGTTGAAACACCTAACTTTCCTCGGATTGCTGAATTGATTCCTACTCAGGCTGCTTTGTTCTTTGGCTCGAGAGTCTCTACTAAAGAAAATAGTGATACTGTTGAAATCAAGTACCACTACAAAATGTCTGTACCTAAAACTAATCCTAACTTACCTTACTTTCTTCAGCAGGTAAATGCTTATCTTGAT---------------------------CCT---------------AATTCTGAT---CAGCCTATACCTAAAAAGCAGAAAGCTAAA------------------ACTGAAGAAACTCCT---CAA---------CTGAATCCTACAGCGCCTGCTTTTACTCATCCTGCTGTG---------------------------CCT------------------------------------------------------------------GAT---GTTGAGCTT---GAGATGGTCGACGAAGTC---TTTGACATCGATCCTCTTGGTGACTCTGTTGCT---TGA
>HQ728484_Bat_Kenya_2006-08-
ATGGCT------------TCTGTTCAGTTTGAAGAC------------ACAAACTCT------------------------CGTGGTCGTTCT---GGTAGAATACCACTTTCTTACTATGCTCCTGTGCGTGTTGCTGCTGACAAGCTTTTCTTTAAGTCTATGCCTGGTAATGGTGTACCAAAGGGTATGGGAGAG------AAAAGCGACCAGATTGGTTACTGGACAGAACAGCGACGCTGGCGTATGAAGAAAGGTCAGAGGACTGACTTGCCTTCTAACTGGCATTTTTATTATCTTGGTACTGGACCTCACGCAGATCTTAAATTCCGTGAACGCCAGGTTGGTGTT------TACTGGGTTGCAAAACAGGGTTCAAAGACTGAGCCAACTAAGCTGGGAACACGCAACCGTAATCAACAGTTGCGTACCCCAGTTTTTGACTTTACTTTGCCTGATAGTCTTGAAGTTGTGACTTCTGAC---AGCAGACCCACT------TCACGCTCTAACTCTCGTAGTCAGAGT------AAAAGTGCTAAT------------------------------------------CAGTCAAGATCCAACTCCAAGGTG---------CGTGATCAGTCTGGT---ACTAGGACACCTAAAAATTCT------------------------------------------------------------------------TCTCAGCCTCAG---------------------------------------------------------------AGACCTAAGAAAAAC---------------------CAGCAAGAAGACCTTGTTGCTGCAGTACGTGAAGCACTCAAAGGTCTTGGGTTTCAG------------------------------------------------CAAAGCAGATCTTCTAGTGGTAAATCCACTCCT---GCTAGCTCT------AGGTCTAAATCTCCAGCT---------------------------------------------AGA------CCTATGAATCCT---------AAG---AAGCAGCTAGACAAGCCTGAATGGAAGCGCGTTCCCAATAAAAGT------GAGAATGTTACAGCTTGTTTTGGAGAACGCTCTATGTCTCGCAATTGTGGTTCAAAATCAGTTGTTGCTGCAGGTGTGGAAGCTCCTAACTTCCCACAAATTGCTGAATTGATTCCTACTCAGGCTGCTCTGTTCTTTGGCTCGAGAGTTTCTACTAAAGAAGACAATGATACTGTTGAAATCAAGTATCATTACAAAATGTCTGTACCTAAAACTAATCCTAATCTTCCTTACTTTCTTCAGCAGGTAAATGCTTATCTTGAT---------------------------CCT------------GAAAACTCAGAT---CAGCCTATACCTAAAAAGCCAAAAGCTAAA------------------ACTGAAGAAACTCCT---CAA---------CTCAATCCTGCTGCACCTGTGTTTACACCTCCTGCACAGGAA------------------------CCT------------------------------------------------------------------GTGAATGTTGAGCTT---GAAATGGTCGACGAAGTT---TTTGACGTTGACCCTCTTGGTGACTCTGTTGCA---TGA
>KJ473795_Bat_China_2011--
ATGGCT------------TCTGTTCAGTTTGAAGAT------------ACCAACTCT------------------------CGTGGTCGTTCT---GGTAGAATACCACTATCCTATTATGCTCCTGTGCGTGTTGCTGATGACAAGCTTTTCCTTAAGTCTATGCCTGGTAATGGTGTACCAAAGGGTATGGGCGGA------AAAGCCGAGCAAATCGGATATTGGACAGAACAACGACGCTGGCGCATGAATAAAGGTCAGAGAAAGGACCTGCCTTCTAATTGGCATTTCTATTATCTCGGTACTGGACCTCATGCTGATTTGAAATTTCGCGAACGCCAAGTTGGAGTT------TTCTGGGTTGCCAAGCAAGGTTCTAAGACTGAGCCTACTAATCTTGGTACACGTAATCGCAATCAGCAATTGCGTATTCCTGAATTTGACTTTACACTGCCTGACAGTCTTGAGATTGTTAACTCTGAC---AGCAGACCTGCT------TCACGCTCTAACTCTCGTAGTCAGAGC------AAGAGTAATAAT------------------------------------------CAATCTCGGTCTAACTCAAAGGCA---------CGTGATCAGTCTGGA---ACCAGAACTCCAAAGAATGCT------------------------------------------------------------------------TCTCAGAATCAA---------------------------------------------------------------AAACCTAAGAAGAAC---------------------CAGCAAGAAGATCTTGTTGCTGCAGTTCGTGAAGCACTGAAAGGTCTTGGCATTCAA------------------------------------------------CAAAGCAGATCTTCTAGTGGCAAATCTACTCCA---GCT------------CGTTCAAAATCTCCAGCT---------------------------------------------AGA------CCATCCAAT------------AAG---AAACAACTTGACAAGCCTGAATGGAAACGTGTTCCTAACAGAACT------GAAAATGCTACCACTTGCTTTGGTCAGCGTTCTGTTGAGAGAAACTGTGGATCAGCTTCTGTAGTTGGAATGGGTGTAGAAGCACCTAATTTTCCTCAGATTGCTGAATTGATTCCAACTCAGGCTGCTTTGTTCTTTGGTTCGAGAGTCTCTACTAAAGAAGTTGGTGATACTGTTGAAATCAAGTATCACTACAAAATGTCTGTACCTAAAACTAATCCTAACCTTCCTTACTTTCTTCAGCAGGTAAATGCTTATCTTGAT---------------------------CCA---------------AATTCTGAT---CAGCCTATACCTAAAAAGCCTAAGGCTAAA------------------CCTGAAGAAGTTCCT---CAA---------CTGAATCCTGCTGCTCCTGTGTTTACACCTCCTGCTCAGGAA------------------------CCT------------------------------------------------------------------GCT---GTTGAGCTT---GAAATGGTCGATGAAGTC---TTCGACATCGATCCTCTTGGTGACTCTGTTGCT---TGA
>KJ473796_Bat_China_2012--
ATGGCT------------TCTGTTCAGTTTGAAGAT------------ACCAACTCT------------------------CGTGGTCGTTCT---GGTAGAATACCACTATCCTATTATGCTCCTGTGCGTGTTGCTGATGACAAGCTTTTCCTTAAGTCTATGCCTGGTAATGGTGTACCAAAGGGTATGGGCGGA------AAAGCCGAGCAAATCGGATATTGGACAGAACAACGACGCTGGCGCATGAATAAAGGTCAGAGAAAGGATCTGCCTTCTAATTGGCATTTCTATTATCTCGGTACTGGACCTCATGCTGATTTGAAATTCCGCGAACGCCAAGTTGGAGTT------TTCTGGGTTGCCAAGCAAGGTTCTAAGACTGAGCCTACTAATCTTGGTACACGTAATCGCAACCAGCAATTGCGTATTCCTGAATTTGACTTTACACTGCCTGACAGTCTTGAGGTTGTTAACTCTGAC---AGCAGACCTGCT------TCACGCTCTAACTCTCGTAGTCAGAGC------AAGAGTAATAAT------------------------------------------CAATCTCGGTCTAACTCAAAGGCA---------CGTGATCAGTCTGGA---ACCAGAACTCCAAAGAATGCT------------------------------------------------------------------------TCTCAGAATCAA---------------------------------------------------------------AAACCTAAGAAGAAC---------------------CAGCAAGAAGATCTTGTTGCTGCAGTTCGTGAAGCACTGAAAGGTCTTGGCATTCAA------------------------------------------------CAAAGCAGATCTTCTAGTGGCAAATCTACTCCA---GCT------------CGTTCAAAATCTCCAGCT---------------------------------------------AGA------CCATCCAAT------------AAG---AAACAACTTGACAAGCCTGAATGGAAACGTGTTCCTAACAGAACT------GAAAATGCTACCACTTGTTTTGGTCAGCGTTCTGTTGAGAGAAACTGTGGATCAGCTTCTGTAGTTGGAATGGGTGTTGAAGCACCTAATTTTCCTCAGATTGCTGAATTGATTCCTACTCAGGCTGCTTTGTTCTTTGGTTCGAGAGTCTCTACTAAAGAAGTTGGTGATACTGTTGAAATCAAGTATCACTACAAAATGTCTGTACCTAAAACTAATCCTAACCTTCCTTACTTTCTTCAGCAGGTAAATGCTTATCTTGAT---------------------------CCA---------------AACTCTGAT---CAGCCTATACCTAAAAAGCCTAAGGCTAAA------------------CCTGAAGAAGTTCCT---CAA---------CTGAATCCTGCTGCTCCTGTGTTCACACCTCCTGCTCAGGAA------------------------CCT------------------------------------------------------------------GCT---GTTGAGCTT---GAAATGGTCGATGAAGTC---TTCGACATCGATCCTCTTGGTGACTCTGTTGCT---TGA
>MN611524_Bat_China_2018-03-
ATGGCT------------TCTGTTCAGTTTGAAGAT------------ACTAACTCT------------------------CGTGGTCGTTCT---GGTAGAATACCACTATCTTATTATGCTCCTCTGCGTGTTGCTGATGACAAGCTTTTCCTTAAGTCTATGCCTGGTAATGGTGTACCAAAGGGTATGGGCGGA------AAAGCCGAGCAAATCGGATATTGGACAGAACAACGACGCTGGCGCATGAACAAAGGTCAGAGAAAGGATCTGCCTTCTAATTGGCATTTCTATTATCTCGGTACTGGACCTCATGCAGATTTGAAATTCCGCGAACGCCAAGTTGGAGTT------TTCTGGGTTGCCAAGCAAGGCTCTAAGACTGAGCCTACTAATCTCGGTACACGTAATCGCAACCAGCAATTGCGTATTCCTGAATTTGACTTCACACTGCCTGACAGTCTTGAGGTTGTTAACTCTGAC---AGCAGACCTGCT------TCACGCTCTAACTCTCGTAGTCAGAGC------AAGAGTAATAAT------------------------------------------CAATCTCGGTCTAACTCAAAGGCA---------CGTGATCAGTCTGGA---ACCAGAACTCCAAAGAATGCT------------------------------------------------------------------------TCTCAGAATCAA---------------------------------------------------------------AAACCTAAGAAGAAC---------------------CAGCAAGAAGATCTTGTTGCTGCAGTTCGTGAAGCACTGAAAGGTCTTGGCATTCAA------------------------------------------------CAAAGCAGATCTTCTAGTGGCAAATCTACTCCA---GCT------------CATTCAAAATCTCCAGCT---------------------------------------------AGA------CCATCCAAT------------AAG---AAACAACTTGACAAGCCTGAATGGAAACGTGTTCCTAACAGAACT------GAAAATGCTACCACTTGCTTTGGTCAGCGTTCTGTTGAGAGAAACTGTGGATCAGCTTCTGTGGTTGCAATGGGTGTTGAAGCACCTAATTTTCCTCAGATTGCTGAATTGATTCCTACTCAGGCTGCTTTGTTCTTTGGTTCGAGAGTCTCTACTAAAGAAGTTGGTGATACTGTTGAAATCAAGTATCACTACAAAATGTCTGTACCTAAAACTAATCCTAACCTTCCTTACTTTCTTCAGCAGGTAAATGCTTATCTTGAT---------------------------CCA---------------AACTCTGAT---CAGCCTATACCTAAAAAGCCTAAGGCTAAA------------------CCTGAAGAAGTTCCT---CAA---------CTGAATCCTGCTGCTCCTGTGTTTACACCTCCTGCTCAGGAA------------------------CCT------------------------------------------------------------------GCT---GTTGAGCTT---GAAATGGTCGATGAAGTC---TTCGACATCGATCCTCTTGGTGACTCTGTTGCT---TGA
>MH687954_Bat_Vietnam_2014-09-18
ATGGCT------------TCTGTAAAATTT---------------------CAACCT------------------------CGTGGTCGTTCCAAGGGACGTGTTCCTCTGTCCCTTTTTGCTCCACTTAGGGTTATTGATGAAAAACCACTTTATAAGGTCCTACCAAACAATGCTGTCCCGCAGGGAGTGGGAAAT------AAGGACCAACAACTTGGATACTGGGTTGAACAACAGCGCTGGAGAATGCGCCGCGGAGACCGAGTTGAACTGCCATCTAACTGGCACTTCTACTTCCTCGGTACTGGACCGCATTCTGATTTGCCTTTCAGAAAACGCACTGATGGTGTT------TTCTGGGTTGCAATCGATGGTGCTAAGACCCAGCCAACAGGCCTTGGCGTACGTAAGTCGTCTGAGAAGCCGTTGGTTCCAAAATTCAAAGTCAAATTACCCAATAATGTGGAAATCGTTGAACCTACC---ACACCAAACAAC------TCCAGAGCTAACTCAAGGAGTCGTAGT------CGTGGT---------------------------------------GGACAGTCCAACAGCAGAGGAAATTCCCAAAAC---------AGAGGT---------------------------------------------------------------------------------------------------------------GATAAA---------------TCCAGAAACCAGTCCAGAAACAGG---------AGTCAATCTAATGATCGTGGGTCT---GAC---------------------TCGCGAGATGACTTAGTGGCTGCCGTTAAAAGAGCACTTGCTGACCTAGGAGTTGGTGCTGAAAAGCCT------AAAAGCAAAAAT------------------------------CAGAGTGGTAAAAACACCCCT---AAGAACAAA------TCT---------------------------------------------------------AGGTCA------GGCTCTGTGCAA---------CGTGCAGAAGCCAAGGACAAACCCGAGTGGCGTCGTACTCCTAGTGGCGAT------GAGTCAGTTGAGGTTTGTTTTGGACCCCGTGGTGGCACCAGAAATTTTGGTAGCTCCGAATTTGTTGCTAAAGGTGTGAATGCCCCCGGTTATGCTCAGGCTGCTTCACTGGTACCTGGCGCCGCAGCACTGCTTTTTGGTGGTAATGTTGCCACCAAGGAAATGGCTGAAGGTGTTGAAATCACCTATACATATAAAATGATTGTCCCCAAGGACGACAAAAATCTTGAAATCTTTCTTGCTCAGGTTGACGCGTACAAGCTT------GGCGACCCCAAG---------CCT---------------CAGCGTAAA---GTCAAACGT------TCAAGAACCCCAACACCAAAACCT---------------------------------------------GCAACAGAGCCAATTTATGACGACGTTGCT------GCAGATCCTACTTATGCC---------------------------AATCTTGAGTGG------GACACTACA------------GTAGAGGATGGT---------GTT---GAGATGATCAACGAGGTT---TTTGACACCCAGAAT---------------------TGA
>MH687955_Bat_Vietnam_2014-09-17
ATGGCT------------TCTGTAAAATTC---------------------CAACCT------------------------CGTGGTCGTTCCAAGGGACGTGTTCCTCTGTCTCTTTTTGCTCCACTTAGGGTTACTGATGAAAAACCACTTTATAAGGTCCTACCAAATAATGCCGTCCCTCAGGGAGTGGGAAAT------AAGGACCAACAAATTGGATACTGGGTTGAACAACAGCGCTGGAGAATGCGCCGCGGAGACCGAGTTGACCTGCCATCTAACTGGCACTTCTACTTCCTCGGTACTGGACCGCATTCTGAGTTGCCTTTCAGAAAACGCACTGATGGTGTT------TTCTGGGTTGCAATCGATGGTGCTAAGACCCAGCCAACAGGCCTTGGCGTACGTAAGTCGTCTGAGAAGCCGTTGGTTCCAAAATTTAAAGTCAAACTACCCAGTAATGTGGAAATCGTTGAACCTACC---ACACCAAACAAC------TCCAGAGCTAACTCTAGGAGTCGCAGT------CGTGGT---------------------------------------GGACAGTCCAACAGCAGAGGAAATTCCCAAAAC---------AGAGGT---------------------------------------------------------------------------------------------------------------GATAAA---------------TCCAGAAACCAGTCCAGAAACAGG---------AGTCAATCTAATGATCGTGGGTCT---GAC---------------------TCGCGAGATGACTTAGTGGCTGCCGTTAAAAAAGCACTTGCGGACCTAGGAGTTGGTGCTGAAAAGCCT------AAAAGCAAAAAT------------------------------CAGAGTGGTAAAAACACCCCT---AAGAACAAA------TCT---------------------------------------------------------AGGTCA------GGCTCTGTGCAA---------CGTGCAGAAGCCAAGGACAAACCCGAGTGGCGTCGTACTCCTAGTGGCGAT------GAGTCAGTTGAGGTTTGTTTTGGACCCCGTGGTGGCACCAGAAATTTTGGTAGCTCCGAATTTGTTGCTAAAGGTGTGAATGCCCCCGGTTATGCTCAGGCTGCTTCACTGGTACCTGGCGCCGCAGCACTGCTTTTTGGTGGTAATGTTGCCACCAAGGAAATGGCTGAAGGTGTTGAAATCACCTATACATACAAAATGATTGTCCCCAAGGACGACAAAAATCTTGAAATCTTTCTTGCTCAGGTTGACGCGTACAAGCTT------GGCGACCCCAAG---------CCT---------------CAGCGTAAA---GTCAAACGT------TCAAGAACCCCAACACCAAAACCT---------------------------------------------GCAACAGAGCCTATCTATGACGACGTTGCT------GCAGATCCTACTTATGCC---------------------------AATCTTGAGTGG------GACACTACA------------GTAGAGGATGGT---------GTT---GAGATGATCAACGAGGTT---TTTGACACCCAGAAT---------------------TGA
>MH687956_Bat_Vietnam_2014-09-16
ATGGCT------------TCTGTAAAATTT---------------------CAACCT------------------------CGTGGTCGTTCCAAGGGACGTGTTCCTCTGTCCCTTTTTGCTCCACTTAGGGTTATTGATGAAAAACCACTTTATAAGGTCCTATCAAACAATGCTGTCCCGCAGGGAGTGGGAAAT------AAGGACCAACAAATTGGATACTGGGTTGAACAACAGCGCTGGAGAATGCGCCGCGGAGACCGAGTTGACCTGCCATCTAACTGGCACTTCTACTTCCTCGGTACTGGACCGCATTCTGATTTGCCTTTCAGAAAACGCACTGATGGTGTT------TTCTGGGTTGCAATCGATGGTGCTAAGACCCAGCCAACAGGCCTTGGCGTACGTAAGTCGTCTGAGAAGCCGTTGGTTCCAAAATTCAAAGTTAAATTACCCAGTAATGTGGAAATCGTTGAACCTACC---ACACCAAACAAC------TCCAGAGCTAACTCTAGGAGTCGCAGT------CGTGGT---------------------------------------GGACAGTCCAACAGCAGAGGAAATTCCCAAAAC---------AGAGGT---------------------------------------------------------------------------------------------------------------GATAAA---------------TCCAGAAACCAGTCCAGAAACAGG---------AGTCAATCTAATGATCGTGGGTCT---GAC---------------------TCGCGAGATGACTTAGTGGCTGCCGTTAAAAAAGCACTTGCGGACCTAGGAGTTGGTGCTGAAAAGCCT------AAAAGCAAAAAT------------------------------CAGAGTGGTAAAAACACCCCT---AAGAACAAA------TCT---------------------------------------------------------AGGTCA------AGCTCTGTGCAA---------CGTGCAGAAGCCAAGGACAAACCCGAGTGGCGTCGTACTCCTAGTGGCGAT------GAGTCAGTTGAGGTTTGTTTTGGACCCCGTGGTGGCACCAGAAATTTTGGTAGCTCCGAATTTGTTGCTAAAGGTGTGAATGCCCCCGGTTATGCTCAGGCTGCTTCACTGGTACCTGGCGCCGCAGCACTGCTTTTTGGTGGTAATGTTGCCACCAAGGAAATGGCTGAAGGTGTTGAAATCACCTATACATACAAAATGATTGTCCCCAAGGACGACAAAAATCTTGAAATCTTTCTTGCTCAGGTTGACGCGTACAAGCTT------GGCGACCCCAAG---------CCT---------------CAGCGTAAA---GTCAAACGT------TCAAGAACCCCAACACCAAAACCT---------------------------------------------GCAACAGAGCCAATTTATGACGACGTTGCT------GCAGATCCTACTTATGCC---------------------------AATCTTGAGTGG------GACACTACA------------GTAGAGGATGGT---------GTT---GAGATGATCAACGAGGTT---TTTGACACCCAGAAT---------------------TGA
>MH687958_Bat_Vietnam_2014-09-18
ATGGCT------------TCTGTAAAATTC---------------------CAACCT------------------------CGTGGTCGTTCCAAGGGACGTGTTCCTCTGTCTCTTTTTGCTCCACTTAGGGTTATTGATGAAAAACCACTTTACAAGGTCCTACCAAATAATGCCGTCCCTCAGGGAGTGGGAAAT------AAGGACCAACAACTTGGATACTGGGTTGAACAACAGCGCTGGAGAATGCGCCGCGGAGACCGAGTTGACCTGCCATCTAACTGGCACTTCTACTTCCTCGGTACTGGACCGCATTCTGATTTGCCTTTCAGAAAACGCACTGATGGTGTT------TTCTGGGTTGCAATCGATGGTGCTAAGACCCAGCCAACAGGCCTTGGCGTACGTAAGTCGTCTGAGAAGCCGTTGGTTCCAAAATTTAAAGTCAAACTACCCAGTAATGTGGAAATCGTTGAACCTACC---ACACCAAACAAC------TCCAGAGCTAACTCTAGGAGTCGCAGT------CGTGGT---------------------------------------GGACAGTCCAACAGCAGAGGAAATTCCCAAAAC---------AGAGGT---------------------------------------------------------------------------------------------------------------GATAAA---------------TCCAGAAACCAGTCCAGAAACAGG---------AGTCAATCTAATGATCGTGGGTCT---GAC---------------------TCGCGAGATGACTTAGTGGCTGCCGTTAAAAAAGCACTTGCGGACCTAGGAGTTGGTGCTGAAAAGCCT------AAAAGCAAAAAT------------------------------CAGAGTGGTAAAAACACCCCT---AAGAACAAG------TCC---------------------------------------------------------AGGTCA------AGCTCTGTGCAA---------CGTGCAGAAGCCAAGGACAAACCCGAGTGGCGTCGTACTCCTAGTGGCGAT------GAGTCAGTTGAGGTTTGTTTTGGACCCCGTGGTGGCACCAGAAATTTTGGTAGCTCCGAATTTGTTGCTAAAGGTGTGAATGCCCCCGGTTATGCTCAGGCTGCTTCACTGGTACCTGGCGCCGCAGCACTGCTTTTTGGTGGTAATGTTGCCACCAAGGAAATGGCTGAAGGTGTTGAAATCACCTATACATACAAAATGATTGTCCCCAAGGACGACAAAAATCTTGAAATCTTTCTTGCTCAGGTTGACGCGTACAAGCTT------GGCGACCCCAAG---------CCT---------------CAGCGTAAA---GTCAAACGT------TCAAGAACCCCAACACCAAAACCT---------------------------------------------GCAACAGAGCCAATTTATGACGACGTTGCT------GCAGATCCTACTTATGCC---------------------------AATCTTGAGTGG------GACACTACA------------GTAGAGGATGGT---------GTT---GAGATGATCAACGAGGTT---TTTGACACCCAGAAT---------------------TGA
>MH687959_Bat_Vietnam_2014-11-12
ATGGCT------------TCTGTAAAGTTC---------------------CAACCA------------------------CGTGGTCGTTCCAAGGGACGCATCCCTCTTTCACTCTTTGCTCCACTTAGGGTAACCGATGAAAAACCCCTATTCAAAGTTCTTGCCAATAATGCTGTCCCCCAGGGGAAGGGCGAC------AAGAACCAACAAATTGGATATTGGGTTGAACAAAAACGTTGGCGGATGCGCCGTGGCGAGAGAGTTGATTTGCCGTCCAACTGGCACTTTTACTTCCTCGGTACTGGTCCGCATTCTGAACTGCCTTTCAGAAAACGCACTGATGGTGTT------TTCTGGGTAGCAGTCGATGGTTCTAAAACCGAGCCAACGGGTCTTGGTGTACGTAAGTCATCTGACAAACCGTTGGTTCCTAAATTTAGGACCAAATTACCCAGTAATGTGGAAATTGTTGAACCAACC---ACACCTAACAAC------TCCAGAGCCAACTCAAGGAGTCGTAGT------CGTGGT---------------------------------------GGACAGTCCAACAGCAGAGGGAATTCCCAAAAT---------AGAGGT---------------------------------------------------------------------------------------------------------------GATAAA---------------TCTAGAAACCAGTCCAGAAACAGG---------AGTCCATCTAGTGATCGCGGGTCT---AAC---------------------TCGCGAGATGACTTAGTGGCTGCTGTAAGAAAAGCACTTGAAGACCTAGGAGTTGGTGCTGAAAAGCCT------AAAAGCAAAGCT------------------------------CAGAGTGGTAAAAACACCCCT---AAGAACAAA------TCT---------------------------------------------------------AGGTCA------GGCTCTAAGCAA---------CGCTCTGAAGCCAAAGACAAACCCGAGTGGCGTCGTACTCCTAGTGGCGAT------GAGTCAGTTGAGGTTTGTTTTGGACCCCGTGGTGGCACCAGAAATTTTGGTGACTCCGAATTTGTTGCTAAAGGTGTGAATGCCCCTGGTTATGCTCAGGCTGCTTCACTGGTACCTAATGCCGCAGCTTTGCTTTTTGGTGGTAATGTTTCCACCAAGGAAATGGCTGATGGTTTTGAAATCACCTACACATATAAAATGGTGGTCCCTAAGAACGACAAGAACCTCGAGATCTTTCTTGGACAGGTTGATGCGTACAAGCTT------GGCGACCCCAAG---------CCC---------------CAGCGTAAA---GTCAAACGT------TCAAGAACTCCCACACCCAAACCT---------------------------------------------GCGACAGAGCCAGTTTATGACGACGTCGCT------GCTGATCCCACTTATGCA---------------------------AATCTAGAGTGG------GACACAGCC------------ATGGAGGATGGT---------GTT---GAAATGATCAACGAGGTC---TTTGACACTCAGAAT---------------------TGA
>MH687960_Bat_Vietnam_2014-11-13
ATGGCT------------TCTGTAAAATTC---------------------CAACCT------------------------CGTGGTCGTTCCAAGGGACGTGTTCCTCTGTCTCTTTTTGCTCCACTTAGGGTTACTGATGAAAAACCACTTTATAAGGTCCTACCAAATAATGCCGTCCCTCAGGGAGTGGGAAAT------AAGGACCAACAAATTGGATACTGGGTTGAACAACAGCGCTGGAGAATGCGCCGCGGAGACCGAGTTGACCTGCCATCTAACTGGCACTTCTACTTCCTCGGTACTGGACCGCATTCTGAGTTGCCTTTCAGAAAACGCACTGATGGTGTT------TTCTGGGTTGCAATCGATGGTGCTAAGACCCAGCCAACAGGCCTTGGCGTACGCAAGTCGTCTGAGAAGCCGTTGGTTCCAAAATTTAAAGTCAAACTACCCAGTAATGTGGAAATCGTTGAACCTACC---ACACCAAACAAC------TCCAGAGCTAACTCTAGGAGTCGCAGT------CGTGGT---------------------------------------GGACAGTCCAACAGCAGAGGAAATTCCCAAAAC---------AGAGGT---------------------------------------------------------------------------------------------------------------GATAAA---------------TCCAGAAACCAGTCCAGAAACAGG---------AGTCAATCTAATGATCGTGGGTCT---GAC---------------------TCGCGAGATGACTTAGTGGCTGCCGTTAAAAAAGCACTTGCGGACCTAGGAGTTGGTGCTGAAAAGCCT------AAAAGCAAAAAT------------------------------CAGAGTGGTAAAAACACCCCT---AAGAACAAA------TCT---------------------------------------------------------AGGTCA------AGCTCTGTGCAA---------CGTGCAGAAGCCAAGGACAAACCCGAGTGGCGTCGTACTCCTAGTGGCGAT------GAGTCAGTTGAGGTTTGTTTTGGACCCCGTGGTGGCACCAGAAATTTTGGTAGCTCCGAATTTGTTGCTAAAGGTGTGAATGCCCCCGGTTATGCTCAGGCTGCTTCACTGGTACCTGGCGCCGCAGCACTGCTTTTTGGTGGTAATGTTGCCACCAAGGAAATGGCTGAAGGTGTTGAAATCACCTATACATACAAAATGATTGTCCCCAAGGACGACAAAAATCTTGAAATCTTTCTTGCTCAGGTTGACGCGTACAAGCTT------GGCGACCCCAAG---------CCT---------------CAGCGTAAA---GTCAAACGT------TCAAGAACCCCAACACCAAAACCT---------------------------------------------GCAACAGAGCCAATTTATGACGACGTTGCT------GCAGATCCTACTTATGCC---------------------------AATCTTGAGTGG------GACACTACA------------GTAGAGGATGGT---------GTT---GAGATGATCAACGAGGTT---TTTGACACCCAGAAT---------------------TGA
>MH687961_Bat_Vietnam_2014-11-13
ATGGCT------------TCTGTAAAATTC---------------------CAACCT------------------------CGTGGTCGTTCCAAGGGACGTGTTCCTCTGTCTCTTTTTGCTCCACTTAGGGTTACTGATGAAAAACCACTTTATAAGGTCCTACCAAATAATGCCGTCCCTCAGGGAGTGGGAAAT------AAGGACCAACAAATTGGATACTGGGTTGAACAACAGCGCTGGAGAATGCGCCGCGGAGACCGAGTTGACCTGCCATCTAACTGGCACTTCTACTTCCTCGGTACTGGACCGCATTCTGAGTTGCCTTTCAGAAAACGCACTGATGGTGTT------TTCTGGGTTGCAATCGATGGTGCTAAGACCCAGCCAACAGGCCTTGGCGTACGCAAGTCGTCTGAGAAGCCGTTGGTTCCAAAATTTAAAGTCAAACTACCCAGTAATGTGGAAATCGTTGAACCTACC---ACACCAAACAAC------TCCAGAGCTAACTCTAGGAGTCGCAGT------CGTGGT---------------------------------------GGACAGTCCAACAGCAGAGGAAATTCCCAAAAC---------AGAGGT---------------------------------------------------------------------------------------------------------------GATAAA---------------TCCAGAAACCAGTCCAGAAACAGG---------AGTCAATCTAATGATCGTGGGTCT---GAC---------------------TCGCGAGATGACTTAGTGGCTGCCGTTAAAAAAGCACTTGCGGACCTAGGAGTTGGTGCTGAAAAGCCT------AAAAGCAAAAAT------------------------------CAGAGTGGTAAAAACACCCCT---AAGAACAAA------TCT---------------------------------------------------------AGGTCA------AGCTCTGTGCAA---------CGTGCAGAAGCCAAGGACAAACCCGAGTGGCGTCGTACTCCTAGTGGCGAT------GAGTCAGTTGAGGTTTGTTTTGGACCCCGTGGTGGCACCAGAAATTTTGGTAGCTCCGAATTTGTTGCTAAAGGTGTGAATGCCCCCGGTTATGCTCAGGCTGCTTCACTGGTACCTGGCGCCGCAGCACTGCTTTTTGGTGGTAATGTTGCCACCAAGGAAATGGCTGAAGGTGTTGAAATCACCTATACATACAAAATGATTGTCCCCAAGGACGACAAAAATCTTGAAATCTTTCTTGCTCAGGTTGACGCGTACAAGCTT------GGCGACCCCAAG---------CCT---------------CAGCGTAAA---GTCAAACGT------TCAAGAACCCCAACACCAAAACCT---------------------------------------------GCAACAGAGCCAATTTATGACGACGTTGCT------GCAGATCCTACTTATGCC---------------------------AATCTTGAGTGG------GACACTACA------------GTAGAGGATGGT---------GTT---GAGATGATCAACGAGGTT---TTTGACACCCAGAAT---------------------TGA
>MH687962_Bat_Vietnam_2014-11-13
ATGGCT------------TCTGTAAAGTTT---------------------CAACCA------------------------CGTGGTCGTTCCAAGGGACGCATCCCTCTTTCACTCTTTGCTCCACTTAGGGTAACCGATGAAAAACCCCTATTCAAAGTTCTTGCCAATAATGCTGTCCCCCAGGGGAAGGGCGAC------AAGAACCAACAAATTGGATATTGGGTTGAACAAAAACGTTGGCGGATGCGCCGTGGCGAGAGAGTTGATTTGCCGTCCAACTGGCACTTTTACTTCCTCGGTACTGGGCCGCATTCTGACCTGCCTTTCAGAAAACGCACTGATGGTGTT------TTCTGGGTAGCAGTCGATGGTTCTAAAACCGAGCCAACGGGTCTTGGTGTACGCAAGTCATCTGAAAAACCGTTGGTTCCTAAATTTAGGACCAAATTACCCAGCAATGTGGAAATTGTTGAACCAACC---ACACCTAACAAC------TCCAGAGCCAACTCAAGGAGTCGTAGT------CGTGGT---------------------------------------GGACAGTCCAACAGTAGAGGGAATTCCCAAAAC---------AGAGGT---------------------------------------------------------------------------------------------------------------GATAAA---------------TCTAGAAACCAGTCCAGAAACAGG---------AGTCCATCTAGTGATCGCGGGTCT---AAC---------------------TCGCGAGATGACTTAGTGGCTGCTGTAAGAAAAGCACTTGAAGACCTAGGAGTTGGTGCTGAAAAGCCT------AAAAGCAAAGCT------------------------------CAGAGTGGTAAAAACACCCCT---AAGAACAAA------TCT---------------------------------------------------------AGGTCA------GGCTCTAAGCAA---------CGCTCTGAAGCCAAAGACAAACCCGAGTGGCGTCGTACTCCTAGTGGCGAT------GAGTCAGTTGAGGTTTGTTTTGGACCCCGTGGTGGCACCAGAAATTTTGGTGACTCCGAGTTTGTTGCTAAAGGTGTGAATGCCCCTGGTTATGCTCAGGCTGCTTCACTGGTACCCAATGCCGCAGCTCTGCTTTTTGGTGGTAATGTTGCCACCAAGGAAATGGCAGATGTTGTTGAAATCACCTACACATATAAAATGTTGGTCCCTAAGGACGACAAGAACCTCGAGATCTTTCTTGGACAGGTTGATGCGTACAAGCTT------GGCGACCCCAAG---------CCC---------------CAGCGTAAA---GTCAAACGT------TCAAGAACTCCTACACCAAAACCC---------------------------------------------GCGACAGAGCCAGTTTATGATGACGTCGCT------GCAGATCCCACTTATGCA---------------------------AATCTAGAGTGG------GATACAGCC------------ATGGAGGATGGT---------GTT---GAAATGATCAACGAGGTC---TTTGACACTCAGAAT---------------------TGA
>MH687963_Bat_Vietnam_2015-02-06
ATGGCT------------TCTGTAAAATTC---------------------CAACCT------------------------CGTGGTCGTTCCAAGGGACGTGTTCCTCTGTCTCTTTTTGCTCCACTTAGGGTTACTGATGAAAAACCACTTTATAAGGTCCTACCAAATAATGCCGTCCCTCAGGGATTGGGAGAT------AAGGGCCAACAAATTGGATACTGGGTTGAACAACAGCGCTGGAGAATGCGTCGCGGAGACCGCGTTGACCTGCCATCTAACTGGCACTTCTACTTCCTCGGTACTGGACCGCATTCTGATTTGCCTTTCAGAAAACGCACTGATGGTGTT------TTCTGGGTTGCAATCGATGGTGCTAAGACCCAGCCAACAGGCCTTGGCGTACGTAAGTCGTCTGAGAAGCCGTTGGTTCCAAAATTTAAAGTCAAACTACCCAATAACGTGGAGATCGTTGAACCTACC---ACACCAAACAAC------TCCAGGGCTAACTCAAGGAGTCGTAGT------CGTGGT---------------------------------------GGACAGTCCAACAGCAGAGGAAATTCCCAAAAC---------AGAGGT---------------------------------------------------------------------------------------------------------------GATAAA---------------CCCAGAAACCAGTCCAGAAACAGG---------AGTCAATCTAATGATCGTGGGTCT---GAC---------------------TCGCGAGATGACTTAGTGGCTGCCGTTAGAAAAGCACTTGAAGACCTAGGAGTTGGTGCTGTAAAGCAA------AAAGGCAAAACT------------------------------CAGAGTGGTAAAAACACCCCT---AAGAACAAA------TCT---------------------------------------------------------AGGTCA------GGCTCTGTGCAA---------CGTGCAGAAGCCAAGGACAAACCCGAGTGGCGTCGTACTCCTAGTGGCGAT------GAGTCAGTTGAGGTTTGTTTTGGACCCCGTGGTGGCACCAGAAATTTTGGTAGCTCCGAATTTGTTGCTAAAGGTGTGAATGCCCCCGGTTATGCTCAGGCTGCTTCACTGGTACCTGGCGCCGCAGCACTGCTTTTTGGTGGTAATGTTGCCACCAAGGAAATGGCTGAAGGTGTTGAAATCACCTATACATACAAAATGATTGTCCCCAAGGACGACAAAAATCTTGAAATCTTTCTTGCTCAGGTTGACGCGTACAAGCTT------GGCGACCCCAAG---------CCT---------------CAGCGTAAA---GTCAAACGT------TCAAGAACCCCAACACCAAAACCT---------------------------------------------GCAACAGAGCCAATTTATGACGACGTTGCT------GCAGATCCTACTTATGCC---------------------------AATCTTGAGTGG------GACACTACA------------GTAGAGGATGGT---------GTT---GAGATGATCAACGAGGTT---TTTGACACCCAGAAT---------------------TGA
>MH687964_Bat_Vietnam_2015-02-06
ATGGCT------------TCTGTAAAATTC---------------------CAACCT------------------------CGTGGTCGTTCCAAGGGACGTGTTCCTCTGTCTCTTTTTGCTCCACTTAGGGTTACTGATGAAAAACCACTTTATAAGGTCCTACCAAATAATGCCGTCCCTCAGGGATTGGGAGAT------AAGGGCCAACAAATTGGATACTGGGTTGAACAACAGCGCTGGAGAATGCGTCGCGGAGACCGCGTTGACCTGCCATCTAACTGGCACTTCTACTTCCTCGGTACTGGACCGCATTCTGATTTGCCTTTCAGAAAACGCACTGATGGTGTT------TTCTGGGTTGCAATCGATGGTGCTAAGACCCAGCCAACAGGCCTTGGCGTACGTAAGTCGTCTGAGAAGCCGTTGGTTCCAAAATTTAAAGTCAAACTACCCAATAACGTGGAGATCGTTGAACCTACC---ACACCAAACAAC------TCCAGGGCTAACTCAAGGAGTCGTAGT------CGTGGT---------------------------------------GGACAGTCCAACAGCAGAGGAAATTCCCAAAAC---------AGAGGT---------------------------------------------------------------------------------------------------------------GATAAA---------------CCCAGAAACCAGTCCAGAAACAGG---------AGTCAATCTAATGATCGTGGGTCT---GAC---------------------TCGCGAGATGACTTAGTGGCTGCCGTTAGAAAAGCACTTGAAGACCTAGGAGTTGGTGCTGTAAAGCAA------AAAGGCAAAACT------------------------------CAGAGTGGTAAAAACACCCCT---AAGAACAAA------TCT---------------------------------------------------------AGGTCA------GGCTCTGTGCAA---------CGTGCAGAAGCCAAGGACAAACCCGAGTGGCGTCGTACTCCTAGTGGCGAT------GAGTCAGTTGAGGTTTGTTTTGGACCCCGTGGTGGCACCAGAAATTTTGGTAGCTCCGAATTTGTTGCTAAAGGTGTGAATGCCCCCGGTTATGCTCAGGCTGCTTCACTGGTACCTGGCGCCGCAGCACTGCTTTTTGGTGGTAATGTTGCCACCAAGGAAATGGCTGAAGGTGTTGAAATCACCTATACATACAAAATGATTGTCCCCAAGGACGACAAAAATCTTGAAATCTTTCTTGCTCAGGTTGACGCGTACAAGCTT------GGCGACCCCAAG---------CCT---------------CAGCGTAAA---GTCAAACGT------TCAAGAACCCCAACACCAAAACCT---------------------------------------------GCAACAGAGCCAATTTATGACGACGTTGCT------GCAGATCCTACTTATGCC---------------------------AATCTTGAGTGG------GACACTACA------------GTAGAGGATGGT---------GTT---GAGATGATCAACGAGGTT---TTTGACACCCAGAAT---------------------TGA
>MH687965_Bat_Vietnam_2015-02-13
ATGGCT------------TCTGTAAAATTC---------------------CAACCT------------------------CGTGGTCGTTCCAAGGGACGTGTTCCTCTGTCTCTTTTTGCTCCACTTAGGGTTACTGATGAAAAACCACTTTATAAGGTCCTACCAAATAATGCCGTCCCTCAGGGAGTGGGAAAT------AAGGACCAACAAATTGGATACTGGGTTGAACAACAGCGCTGGAGAATGCGCCGCGGAGACCGAGTTGACCTGCCATCTAACTGGCACTTCTACTTCCTCGGTACTGGACCGCATTCTGAGTTGCCTTTCAGAAAACGCACTGATGGTGTT------TTCTGGGTTGCAATCGATGGTGCTAAGACCCAGCCAACAGGCCTTGGCGTACGCATGTCGTCTGAGAAGCCGTTGGTTCCAAAATTTAAAGTCAAACTACCCAGTAATGTGGAAATCGTTGAACCTACC---ACACCAAACAAC------TCCAGAGCTAACTCTAGGAGTCGCAGT------CGTGGT---------------------------------------GGACAGTCCAACAGCAGAGGAAATTCCCAAAAC---------AGAGGT---------------------------------------------------------------------------------------------------------------GATAAA---------------TCCAGAAACCAGTCCAGAAACAGG---------AGTCAATCTAATGATCGTGGGTCT---GAC---------------------TCGCGAGATGACTTAGTGGCTGCCGTTAAAAAAGCACTTGCGGACCTAGGAGTTGGTGCTGAAAAGCCT------AAAAGCAAAAAT------------------------------CAGAGTGGTAAAAACACCCCT---AAGAACAAA------TCT---------------------------------------------------------AGGTCA------AGCTCTGTGCAA---------CGTGCAGAAGCCAAGGACAAACCCGAGTGGCGTCGTACTCCTAGTGGCGAT------GAGTCAGTTGAGGTTTGTTTTGGACCCCGTGGTGGCACCAGAAATTTTGGTAGCTCCGAATTTGTTGCTAAAGGTGTGAATGCCCCCGGTTATGCTCAGGCTGCTTCACTGGTACCTGGCGCCGCAGCACTGCTTTTTGGTGGTAATGTTGCCACCAAGGAAATGGCTGAAGGTGTTGAAATCACCTATACATACAAAATGATTGTCCCCAAGGACGACAAAAATCTTGAAATCTTTCTTGCTCAGGTTGACGCGTACAAGCTT------GGCGACCCCAAG---------CCT---------------CAGCGTAAA---GTCAAACGT------TCAAGAACCCCAACACCTAAACCT---------------------------------------------GCAACAGAGCCAATTTATGACGACGTTGCT------GCAGATCCTACTTATGCC---------------------------AATCTTGAGTGG------GACACTACA------------GTAGAGGATGGT---------GTT---GAGATGATCAACGAGGTT---TTTGACACCCAGAAT---------------------TGA
>MH687967_Bat_Vietnam_2015-02-06
ATGGCT------------TCTGTAAAATTC---------------------CAACCT------------------------CGTGGTCGTTCCAAGGGACGTGTTCCTCTGTCTCTTTTTGCTCCACTTAGGGTTACTGATGAAAAACCACTTTATAAGGTCCTACCAAATAATGCCGTCCCTCAGGGATTGGGAGAT------AAGGGCCAACAAATTGGATACTGGGTTGAACAACAGCGCTGGAGAATGCGTCGCGGAGACCGCGTTGACCTGCCATCTAACTGGCACTTCTACTTCCTCGGTACTGGACCGCATTCTGATTTGCCTTTCAGAAAACGCACTGATGGTGTT------TTCTGGGTTGCAATCGATGGTGCTAAGACCCAGCCAACAGGCCTTGGCGTACGTAAGTCGTCTGAGAAGCCGTTGGTTCCAAAATTTAAAGTCAAACTACCCAATAACGTGGAGATCGTTGAACCTACC---ACACCAAACAAC------TCCAGGGCTAACTCAAGGAGTCGTAGT------CGTGGT---------------------------------------GGACAGTCCAACAGCAGAGGAAATTCCCAAAAC---------AGAGGT---------------------------------------------------------------------------------------------------------------GATAAA---------------CCCAGAAACCAGTCCAGAAACAGG---------AGTCAATCTAATGATCGTGGGTCT---GAC---------------------TCGCGAGATGACTTAGTGGCTGCCGTTAGAAAAGCACTTGAAGACCTAGGAGTTGGTGCTGTAAAGCAA------AAAGGCAAAACT------------------------------CAGAGTGGTAAAAACACCCCT---AAGAACAAA------TCT---------------------------------------------------------AGGTCA------GGCTCTGTGCAA---------CGTGCAGAAGCCAAGGACAAACCCGAGTGGCGTCGTACTCCTAGTGGCGAT------GAGTCAGTTGAGGTTTGTTTTGGACCCCGTGGTGGCACCAGAAATTTTGGTAGCTCCGAATTTGTTGCTAAAGGTGTGAATGCCCCCGGTTATGCTCAGGCTGCTTCACTGGTACCTGGCGCCGCAGCACTGCTTTTTGGTGGTAATGTTGCCACCAAGGAAATGGCTGAAGGTGTTGAAATCACCTATACATACAAAATGATTGTCCCCAAGGACGACAAAAATCTTGAAATCTTTCTTGCTCAGGTTGACGCGTACAAGCTT------GGCGACCCCAAG---------CCT---------------CAGCGTAAA---GTCAAACGT------TCAAGAACCCCAACACCAAAACCT---------------------------------------------GCAACAGAGCCAATTTATGACGACGTTGCT------GCAGATCCTACTTATGCC---------------------------AATCTTGAGTGG------GACACTACA------------GTAGAGGATGGT---------GTT---GAGATGATCAACGAGGTT---TTTGACACCCAGAAT---------------------TGA
>MK211369_Bat_China_2017-05-
ATGGCT------------TCTGTAAAATTC---------------------CAACCT------------------------CGTGGTCGTTCCAAGGGACGTGTTCCTCTGTCTCTTTTTGCTCCACTTAGGGTTACTGATGAAAAACCACTTTACAAGGTCCTACCAAATAATGCCGTCCCTCAGGGAATGGGAGAT------AAGGACCAACAAATTGGATACTGGGTTGAACAACAACGCTGGAGAATGCGCCGCGGAGACCGAGTTAACCTGCCATCCAACTGGCACTTCTACTTCCTCGGTACTGGACCGCATTCTGATTTGCCTTTCAGAAAACGCACTGATGGTGTT------TTCTGGGTTGCAATCGATGGTGCTAAGACCCAGCCAACAGGCCTTGGCGTACGTAAGTCGTCTGAGAAACCGTTGGTTCCCAAATTTAAGAACAAATTACCCAATAATGTGGAAATCGTTGAACCTACC---ACACCAAACAAC------TCCAGAGCTAACTCATGGAGTCGTAGT------CGTGGT---------------------------------------GGACAGTCCAACAGCAGAGGAAATTCTCAAAAC---------AGAGGT---------------------------------------------------------------------------------------------------------------GATAAA---------------TCCAGAAACCAGTCCAGAAACAGG---------AGTCAATCTAATGATCGTGGGTCT---GAC---------------------TCGCGAGATGACTTAGTGGCTGCCGTTAAAAAAGCACTTGAAGACCTAGGAGTTGGTGCTGCAAAGCCA------AAAGGCAAAAAT------------------------------CAGAGTGGTAAAAACACCCCT---AAGAACAAA------TCT---------------------------------------------------------AGGTCA------GGCTCTGTGCAA---------CGTGCAGAAGCCAAGGACAAACCTGAGTGGCGTCGTACTCCTAGTGGCGAT------GAGTCAGTTGAGGTTTGTTTTGGACCCCGTGGTGGCACCAGAAATTTTGGTAGCTCCGAATTTGTTGCTAAAGGTGTGAATGCCCCCGGTTATGCTCAGGCTGCTTCACTGGTACCTGGCGCCGCAGCACTGCTTTTTGGTGGTAATGTTGCCACCAAGGAAATGGCTGAAGGTGTTGAAATCACCTATACATACAAAATGATTGTCCCCAAGGACGACAAAAATCTTGAAATCTTTCTTGCTCAGGTTGACGCTTACAAGCTC------GGCGACCCCAAG---------CCT---------------CAGCGTAAA---GTCAAACGT------TCAAGAACTCCAACACCAAAACCT---------------------------------------------GCAACAGAGCCAATTTATGACGACGTTGCT------GCAGATCCTACTTATGCC---------------------------AATCTTGAGTGG------GACACTACA------------GTGGAGGATGGT---------GTT---GAGATGATCAACGAGGTT---TTTGACACCCAGAAT---------------------TGA
>MK211370_Bat_China_2017-05-
ATGGCT------------TCTGTAAAATTC---------------------CAACCT------------------------CGTGGTCGTTCCAAGGGACGTGTTCCTCTGTCTCTTTTTGCTCCACTTAGGGTTACTGATGAAAAACCACTTTACAAGGTCCTACCAAATAATGCCGTCCCTCAGGGAATGGGAGAT------AAGGACCAACAAATTGGATACTGGGTTGAACAACAACGCTGGAGAATGCGCCGCGGAGACCGGGTTGACCTGCCATCTAACTGGCACTTCTACTTCCTCGGTACTGGACCGCATTCTGATTTGCCTTTCAGAAAACGCACTGATGGTGTT------TTCTGGGTTGCAATCGATGGTGCTAAAACCCAGCCAACAGGCCTTGGCGTACGTAAGTCGTCTGAGAAACCGTTGGTTCCCAAATTTAAGAACAAATTACCCAATAATGTGGAAATCGTTGAACCTACC---ACACCAAACAAC------TCCAGAGCCAACTCAAGGAGTCGTAGT------CGTGGT---------------------------------------GGACAGTCCAACAGCAGAGGAAATTCCCAAAAC---------AGAGGT---------------------------------------------------------------------------------------------------------------GATAAA---------------TCCAGAAACCAGTCCAGAAACAGG---------AGTCAATCTAATGATCGTGGGTCT---GAC---------------------TCGCGAGATGACTTAGTGGCTGCCGTTAAAAAAGCACTTGAAGACCTAGGAGTTGGTGCTGCAAAGCCA------AAAGGCAAAAAT------------------------------CAGAGTGGTAAAAACACCCCT---AAGAACAAA------TCT---------------------------------------------------------AGGTCA------GGCTCTGTGCAA---------CGTACAGAAGCCAAAGACAAACCCGAGTGGCGTCGTACTCCTAGTGGCGAT------GAGTCAGTTGAGGTTTGTTTTGGACCCCGTGGTGGCACCAGAAATTTTGGTAGCACCGAATTTGTTGCTAAAGGTGTGAATGCCCCCGGTTATGCTCAGGCTGCTTCACTGGTACCTGGCGCCGCAGCACTGCTTTTTGGTGGTAATGTTGCCACCAAGGAAATGGCTGATGGTGTTGAAATCACCTATACATATAAAATGTTAGTCCCTAAGGACGACAAGAATCTTGAAATCTTTCTTGCTCAGGTTGACGCGTACAAGCTT------GGCGACCCCAAG---------CCT---------------CAGCGTAAA---GTCAAGCGT------TCAAGAACTCCAACACCAAAACCT---------------------------------------------GCAACAGAGCCAATTTATGACGACGTTGCT------GCAGATCCTACTTATGCC---------------------------AATCTTGAGTGG------GACACTACA------------GTCGAGGATGGT---------GTT---GAGATGATCAACGAGGTT---TTTGACACCCAGAAT---------------------TGA
>MK211371_Bat_China_2017-05-
ATGGCT------------TCTGTAAAATTC---------------------CAACCT------------------------CGTGGTCGTTCCAAGGGACGTGTTCCTCTGTCCATTTTTGCTCCACTTAGGGTTACTGATGAAAAACCACTTTATAAGGTCCTACCAAACAATGCCGTCCCGCAGGGAATTGGAGAT------AAGGACCAACAAATTGGATACTGGGTTGAACAACAGCGCTGGAGAATGCGCCGCGGAGACCGAGTTGATTTGCCATCCAACTGGCACTTCTACTTCCTCGGTACTGGACCGCATTCTGATTTGCCTTTCAGAAAACGCACTGATGGTGTT------TTCTGGGTTGCAGTCGATGGTGCTAAAACCCAGCCAACGGGCCTTGGTGTACGTAAGTCATCTGAAAAACCGTTGGTTCCCAAATTTAAGAACAAATTACCCAATAACGTGGAAATCGTTGAACCTACC---ACACCAAACAGC------TCCAGAGCCAACTCAAGGAGTCGCAGT------CGTGGT---------------------------------------GGACAGTCCAACAGCAGAGGAAATTCCCAAAAC---------AGAGGT---------------------------------------------------------------------------------------------------------------GATAAA---------------TCCAGAAACCAGTCCAGAAACAGG---------AGTCAATCTAATGATCGTGGGTCT---GAC---------------------TCGCGAGATGACTTAGTGGCTGCCGTTAAAAAAGCACTTGAAGACCTAGGAGTTGGTGCTGCAAAGCCA------AAAGGCAAAACC------------------------------CAGAGTGGTAAAAACACCCCT---AAGAACAAA------TCT---------------------------------------------------------AGGTCA------GGCTCTGTGCAA---------CGTACAGAAGCCAAAGACAAACCCGAGTGGCGTCGTACTCCTAGTGGCGAT------GAGTCAGTTGAGGTTTGTTTTGGACCCCGTGGTGGCACCAGAAATTTTGGTAGCACCGAATTTGTTGCTAAAGGTGTGAATGCCCCCGGTTATGCTCAGGCTGCTTCACTGGTACCTGGCGCCGCAGCACTGCTTTTTGGTGGTAATGTTGCCACCAAGGAAATGGCTGATGGTGTTGAAATCACCTATACATATAAAATGTTAGTCCCTAAGGACGACAAAAATCTTGAAATCTTTCTTGCTCAGGTTGACGCGTACAAGCTT------GGCGACCCCAAG---------CCT---------------CAGCGTAAA---GTCAAGCGT------TCAAGAACTCCAACACCAAAACCT---------------------------------------------GCAACAGAGCCAATTTATGACGACGTTGCT------GCAGATCCTACTTATGCC---------------------------AATCTTGAGTGG------GACACTACA------------GTCGAGGATGGT---------GTT---GAGATGATCAACGAGGTT---TTTGACACCCAGAAT---------------------TGA
>MK211372_Bat_China_2017-05-
ATGGCT------------TCTGTAAAATTC---------------------CAACCT------------------------CGTGGTCGTTCCAAGGGACGTGTTCCTCTGTCTCTTTTTGCTCCACTTAGGGTTACTGATGAAAAACCACTTTACAAGGTCCTACCAAATAATGCCGTCCCTCAGGGAATGGGAGAT------AAGGGCCAACAAATTGGATACTGGGTTGAACAACAGCGCTGGAGAATGCGCCGCGGAGACCGAGTTGACCTGCCATCTAACTGGCACTTCTACTTCCTCGGTACTGGACCGCATTCTGACTTGCCTTTCAGAAAACGCACTGATGGTGTT------TTCTGGGTTGCAATCGATGGTGCTAAAACCCAGCCAACGGGTCTTGGTGTACGCAAGTCATCTGAAAAACCGTTGGTTCCCAAATTTAAGAACAAGTTACCCAATAATGTGGAAATCGTTGAACCTACC---ACACCAAACAAC------TCCAGAGCTAACTCAAGGAGTCGTAGT------CGTGGT---------------------------------------GGACAGTCCAACAGCAGAGGAAATTCTCAAAAC---------AGAGGT---------------------------------------------------------------------------------------------------------------GATAAA---------------TCCAGAAACCAGTCCAGAAACAGG---------AGTCAATCTAATGATCGTGGGTCT---GAC---------------------TCGCGAGATGACTTAGTGGCTGCCGTTAAAAAAGCACTTGAAGACCTAGGAGTTGGTGCTGCAAAGCCA------AAAGGCAAAACC------------------------------CAGAGTGGTAAAAACACCCCT---AAGAACAAA------TCT---------------------------------------------------------AGGTCA------GGCTCTGTGCAA---------CGTGCTGAAGCCAAGGACAAACCCGAGTGGCGTCGTACTCCTAGTGGCGAT------GAGTCAGTTGAGGTTTGTTTTGGACCCCGTGGTGGCACCAGAAATTTTGGTGGCGCCGAATTTGTTGCTAAAGGTGTGAATGCCCCCGGTTATGCTCAGGCTGCTTCACTGGTACCTGGCGCCGCAGCACTGCTTTTTGGTGGTAATGTTGCCACCAAGGAAATGGCTGATGGTGTTGAAATCACCTACACATACAAAATGATTGTCCCTAAGGACGACAAAAATCTTGAAATCTTTCTTGCTCAGGTTGACGCTTACAAGCTT------GGCGACCCCAAG---------CCT---------------CAGCGTAAA---GTCAAACGT------TCAAGAACTCCAACACCAAAACCT---------------------------------------------GCAACAGAGCCAATCTATGACGACGTTGCT------GCAGATCCTACTTATGCC---------------------------AATCTTGAGTGG------GACACTACA------------GTGGAGGATGGT---------GTT---GAGATGATCAACGAGGTT---TTTGACACTCAGAAT---------------------TGA
>MH687957_Bat_Vietnam_2014-09-18
ATGGCT------------TCTGTCAAATTC---------------------CAGAAA------------------------CGCGGTCGTTCCAAAGGCCGTATCCCATATTCTCTTTATGCACCTCTCAGGGTTACAGATGAGAAACCACTTTTTAAGGTCCTACCAAACAATGCTGTTCCGAAGGGAATGGGTGGT------AAGGACGAACAAATTGGATACTGGGTTGAACAACAAAGGTGGCGGATGCGACGTGGAGAACGCGTCGAATTGCCTTCCAACTGGCATTTCTACTACCTTGGTACTGGCCCGCATAGCGAACTACCTTTCAGAAAGCGCACAGAGGGTGTT------TTCTGGGTTGCCCGCGATGGTGCCAAAACTGAACCCACTAAGCTTGGTACGCGTAAGGCTTCGGAAAAGCCAATCGTGCCACAGTTTAATTCCAAATTGCCCAACAATGTGGAAATCGTCGAACCAACC---ACTCCCAATAAC------TCCAGACCTAGCTCTAGAAGCAGGAGT------AGGGGT---------------------------------------GGATCTTCTAAC---------------AGAGAT---------AATGCC---------------------------------------------------------------------------------------------------------------AACAAG---------------TCCAGAAACCAATCCAGAAACAGG---------AGCCAGTCTAATGACCGTGGGTCT---AAC---------------------TCACAGGATGACTTAGTGGCTGCTGTTAGAAAAGCACTCCAAGACCTTGGAGTTGGTTCAGATGGACAA------AAATCCAAGAGTGCTAAA---------------------AACACCAGTGGTAAAAACACACCT---AAGGTCAAG------TCT---------------------------------------------------------AGGTCA------GGCTCTAAGCAA---------CGCTCTGAAGTCAAGGACAAGCCAGAGTGGCGTCGGACCCCTAGTGGTGAT------GAGTCAGTTGAAGCTTGTTTTGGACCCCGTGGAGGATTCAAAAATTTTGGAACCTCCGACTTTGTCGCTAATGGTGTGAATGCCTCAGGCTACGCCCAGGCTGCTGCTCTAGTACCTGGTGCAGCTGCATTGCTCTTTGGTGGTAACGTTACTGCTAAAGATTTAGCCGATGGTGTTGAAATTACTTATATTTACAAAATGGTCGTCCCCAAAGACGACAAGAACCTCGAGATATTCCGTGCTCAGATTGACGCTTACAAACTT------GGTGACCCCAAG---------CCA---------------CAGCGGAAA---CCTAAGAAG------GAACGTTCTCCCACTCCTAAACCA---------------------------------------------TCAGAGGAACCAGTCTATGATGACGTGGCT------GCTGATCCTGCCTACGCG---------------------------AACCTTGAATGG------GACACTACG------------GCAGATGAAGGT---------GTG---GAGATTGTCAACGAGGTT---TTTGACACCCAGAAT---------------------TGA
>MH938449_Bat_Italy_2015--
ATGGCT---------------GTCAGTTTTGACAAT---------------GCTGCC------------------------AGAGGTCGCTCT---GGGCGTGTCCCCTTTTCTTACTATATGCCTGTTATAAATAACTCTGCACAACCTTTTTACAAGGTTATGCCGCAAAATGCAGTCCCTACAGGAATGGGCAAC------CAAAGCCAACAAATTGGTTACTGGAATGAACAGGTCCGTTGGCGTATGTCTAAGGGTCAGCGTAAAGACCTTCCATCCAAGTGGCATTTTTACTACTTGGGAACTGGGCCTCATG---------------------------------------------------------------------------------------------------------------------------------------------------------------------------------------------------------------------------------------------------------------------------------------------------------------------------------------------------------------------------------------------------------------------------------------------------------------------------------------------------------------------------------------------------------------ACCTGGTTGCTGCCGTCCGTGAAGCTCTTGCTGGATTAGGCATTAAACCAAGCAACAGC------AACAAG------------------------TCTACACCTGCTACTAGCGGTCATAGCACACCT---AAG------------AGGTCTAACTCTTCTCAA------------------------------------------CCTGCG------GAGAAGAAGAAC---------ATC---AGACAAGTCGACAAACCTACCTGGAAGCGCGTGCCGCATTCACAA------GAAAGTGTCGACAAATGTTTCGGACCTCGTTCCACTTCAATGAACTTTGGTGATGCTCAGCTAGTCAGACTTGGTGTCGACTACCCTCACTTCCCGCAAATTGCAGAACTTGTACCAACTCAGGCTGCATTGCTTTTCGGAAGTGAAATTACAGCACATGAGGTCGGTGATGACATCGAAATCACCTACGTGTACAAGATGCGTGTACCAAAATCTAATCGATCTTTGGTGCGCTTCCTGCCACACGTTGGTGCGTATGCTGAT---------------------------GAC---------------ACTCAGGAT---GTCACACTTGACCCTTCT---------------------------------------------------------------------------------GCTCCTCCT---TTCACACCCAGACCACAACGCACACCAAGATCAGTT---GCAGTTGTGGATGGCAGTGTTGATGCTGTTGAAGATGTCATTGTTGAAGCTGACTCTGCAGATGGTGAAGGCCAATTTGAAGAAGTAGTTGATGATGTC---GTTGATGAAACCACTGCG------------------TAA
>MH938450_Bat_Italy_2010--
ATGGCT---------------GTCAGTTTTGACAAT---------------GCTGCC------------------------AGAGGTCGCTCT---GGGCGTGTCCCCTTTTCTTACTATATGCCTGTTATAAATAACTCTGCACAACCTTTTTACAAGGTTATGCCGCAAAATGCAGTCCCTACAGGAATGGGCAAC------CAAAGCCAACAAATTGGTTACTGGAATGAGCAGGTCCGTTGGCGTATGTCTAAGGGTCAGCGTAAAGACCTTCCATCCAAGTGGCATTTTTACTACTTGGGAACTGGGCCTCATG---------------------------------------------------------------------------------------------------------------------------------------------------------------------------------------------------------------------------------------------------------------------------------------------------------------------------------------------------------------------------------------------------------------------------------------------------------------------------------------------------------------------------------------------------------------ACCTGGTTGCTGCCGTCCGTGAAGCTCTTGCTGGATTAGGCATTAAACCAAGCAACAGC------AACAAA------------------------TCTACACCTGCTACTAGCGGTCGTAGCACACCT---AAG------------AGGTCTAAGTCTCCACAA------------------------------------------CCTGTG------GAGAAGAAGAAC---------ATC---AGACAAGTCGACAAACCCACCTGGAAGCGCGTGCCGCATTCACAG------GAAAGTGTCGACAAATGTTTTGGACCTCGTTCTACTTCAATGAACTTTGGTGATGCTCAGCTAGTCAGACTTGGTGTCGACTACCCACACTTCCCGCAAATTGCAGAACTTGTACCAACTCAGGCTGCATTGCTTTTTGGAAGTGAAATTACAGCACATGAGGTCGGTGATGACATCGAAATCACCTACGTGTACAAGATGCGTGTGCCAAAATCCAATCGATCTTTGGTGCGCTTCCTGCCACACGTTGGTGCGTATGCTGAT---------------------------GAC---------------ACTCAGGAT---GTCACACTTGACCCTTCT---------------------------------------------------------------------------------GCTCCTCCT---TTCACACCCAGACCACAACGCACACCTAGATCAGTT---GCAGTTGTGGATGGCAGTGTTGATGCTGTTGAAGATGTCATTGTTGAAGCTGACTCTGCAGATGGTGAAGGCCAATTTGAAGAAGTAGTTGATGATGTT---GTTGATGAAACCACTGCG------------------TAA
>NC046964_Bat_Italy_2015--
ATGGCT---------------GTCAGTTTTGACAAT---------------GCTGCC------------------------AGAGGTCGCTCT---GGGCGTGTCCCCTTTTCTTACTATATGCCTGTTATAAATAACTCTGCACAACCTTTTTACAAGGTTATGCCGCAAAATGCAGTCCCTACAGGAATGGGCAAC------CAAAGCCAACAAATTGGTTACTGGAATGAACAGGTCCGTTGGCGTATGTCTAAGGGTCAGCGTAAAGACCTTCCATCCAAGTGGCATTTTTACTACTTGGGAACTGGGCCTCATG---------------------------------------------------------------------------------------------------------------------------------------------------------------------------------------------------------------------------------------------------------------------------------------------------------------------------------------------------------------------------------------------------------------------------------------------------------------------------------------------------------------------------------------------------------------ACCTGGTTGCTGCCGTCCGTGAAGCTCTTGCTGGATTAGGCATTAAACCAAGCAACAGC------AACAAG------------------------TCTACACCTGCTACTAGCGGTCATAGCACACCT---AAG------------AGGTCTAACTCTTCTCAA------------------------------------------CCTGCG------GAGAAGAAGAAC---------ATC---AGACAAGTCGACAAACCTACCTGGAAGCGCGTGCCGCATTCACAA------GAAAGTGTCGACAAATGTTTCGGACCTCGTTCCACTTCAATGAACTTTGGTGATGCTCAGCTAGTCAGACTTGGTGTCGACTACCCTCACTTCCCGCAAATTGCAGAACTTGTACCAACTCAGGCTGCATTGCTTTTCGGAAGTGAAATTACAGCACATGAGGTCGGTGATGACATCGAAATCACCTACGTGTACAAGATGCGTGTACCAAAATCTAATCGATCTTTGGTGCGCTTCCTGCCACACGTTGGTGCGTATGCTGAT---------------------------GAC---------------ACTCAGGAT---GTCACACTTGACCCTTCT---------------------------------------------------------------------------------GCTCCTCCT---TTCACACCCAGACCACAACGCACACCAAGATCAGTT---GCAGTTGTGGATGGCAGTGTTGATGCTGTTGAAGATGTCATTGTTGAAGCTGACTCTGCAGATGGTGAAGGCCAATTTGAAGAAGTAGTTGATGATGTC---GTTGATGAAACCACTGCG------------------TAA
>MF167434_Porcine_China_2017-03-06
ATGGCC------------ACTGTTAATTGGGGTGACGCTGTTGAACAGGCGGAATCT------------------------CGTGGTCGTAAA------AGAATTCCATTGTCACTCTTTGCGCCTTTGCGTGTTATAGATGGCAAAAACTTTTGGAATGTCATGCCTAGAAATGGAGTTCCGACAGGTAAAGGCACT------CCAGATCAACAGATTGGTTATTGGGTTGAACAAAAACGCTGGCGAATGCAAAAAGGCCAACGTAAAGATCAGCCTTCTAACTGGCACTTTTATTACCTTGGTACTGGTCCTCACGCAGATGCTCCTTTCAGGAAACGGATTCAGGGTGTG------CATTGGGTCGCTGTTGACGGTGCTAAAACTAGCCCCACAGGTCTTGGTGTTCGCAATCGTAACAAAGAACCTGCTACACCTCAGTTTGGGTTTCAATTACCACCAGACCTGACTGTTGTTGAGGTTACT---TCTAGAAGTGCT------TCACGTTCACAGTCTCGTTCTCGCAAT------CAA------------------------------------------------------------------AGTCAAAGC---------CGCAGTGGTGCT---------------------CAGACA---------------------------------------------------------------------------------------------------------------------CCTCGTGCT---------------------CAACAGCCG---TCA---------------------CAGTCTGTTGACATTGTTGCTGCAGTTAAACAAGCTTTGGCAGACTTGGGCATAGCTTCTAGCCAGTCC------AGG------------------------------------CCTCAAAGTGGTAAAAATACACCC---AAACCAAGA---AGCAGAGCTGTCTCACCTGCA------------------------------------------CCTGCC------CCTAAACCGGCT---------CGT---AAGCAGATGGACAAACCTGAATGGAAGCGTGTTCCTAATTCTGAG------GAGGACGTGCGTAAATGCTTTGGTCCTCGCTCAGTTTCTAGAAATTTTGGTGACAGTGACCTCGTTCAGCACGGTGTTGAAGCTAAGCACTTTCCAACAATTGCTGAGTTGCTTCCGACACAAGCTGCACTAGCCTTTGGTAGTGAAATCACAACCAAAGAGTCTGGTGAATTTGTAGAAGTCACCTATCACTATGTAATGAAGGTCCCCAAGACTGATAAAAATCTACCCAGATTTCTTGAGCAAGTCTCGGCTTACTCTAAA---------------------------CCC---------------AGTCAAATT---AGGAGATCTCAATCTCAACAA---------------------------------------------GAC---------CTAAATGCTGATGCCCCAGTGTTCACTCCG---GCACCTCCAGCTACTCCAGTTTCCCAA---AATCCT---GCT---------------------------------------------------------TTTCTTGAGGAGGAGGTT---GAGATGGTGGATGAGATT---ATTAAT------------------------------TAG
>MF370205_Bat_China_2017--
ATGGCC------------ACTGTTAATTGGGGTGACGCTGTTGAACAGGCGGAATCT------------------------CGTGGTCGTAAA------AGAATTCCATTGTCACTCTTTGCGCCTTTGCGTGTTATAGATGGCAAAAACTTTTGGAATGTCATGCCTAGAAATGGAGTTCCGACAGGTAAAGGCACT------CCAGATCAACAGATTGGTTATTGGGTTGAACAAAAACGCTGGCGAATGCAAAAAGGCCAACGTAAAGATCAGCCTTCTAACTGGCACTTTTATTACCTTGGTACTGGTCCTCACGCAGATGCTCCTTTCAGGAAACGGATTCAGGGTGTG------CATTGGGTCGCTGTTGACGGTGCTAAAACTAGCCCCACAGGTCTTGGTGTTCGCAATCGTAACAAAGAACCTGCTACACCTCAGTTTGGGTTTCAATTACCACCAGACCTGACTGTTGTTGAGGTTACT---TCTAGAAGTGCT------TCACGTTCACAGTCTCGTTCTCGCAAT------CAA------------------------------------------------------------------AGTCAAAGC---------CGCAGTGGTGCT---------------------CAGACA---------------------------------------------------------------------------------------------------------------------CCTCGTGCT---------------------CAACAGCCG---TCA---------------------CAGTCTGTTGACATTGTTGCTGCAGTTAAACAAGCTTTGGCAGACTTGGGCATAGCTTCTAGCCAGTCC------AGG------------------------------------CCTCAAAGTGGTAAAAATACACCC---AAACCAAGA---AGCAGAGCTGTCTCACCTGCA------------------------------------------CCTGCC------CCTAAACCGGCT---------CGT---AAACAGATGGACAAACCTGAATGGAAGCGTGTTCCTAATTCTGGG------GAGGACGTGCGTAAATGCTTTGGTCCTCGCTCAGTTTCTAGAAATTTTGGTGACAGTGACCTCGTTCAGCACGGTGTTGAAGCTAAGCACTTTCCAACAATTGCTGAGTTGCTTCCGACACAAGCTGCACTAGCCTTTGGTAGTGAAATCACAACCAAAGAGTCTGGTGAATTTGTAGAAGTCACCTATCACTATGTAATGAAGGTCCCCAAGACTGATAAAAATCTACCCAGATTTCTTGAGCAAGTCTCGGCTTACTCTAAA---------------------------CCC---------------AGTCAAATT---AGGAGATCTCAATCTCAACAA---------------------------------------------GAC---------CTAAATGCTGATGCCCCAGTGTTCACTCCG---GCACCTCCAGCTACTCCAGTTTCCCAA---AATCCT---GCT---------------------------------------------------------TTTCTTGAGGAGGAGGTT---GAGATGGTGGATGAGATT---ATTAAT------------------------------TAG
>MF769416_Porcine_China_2017--
ATGGCC------------ACTGTTAATTGGGGTGACGCTGTTGAACAGGCGGAATCT------------------------CGTGGTCGTAAA------AGAATTCCATTGTCACTCTTTGCGCCTTTGCGTGTTATAGATGGCAAAAACTTTTGGAATGTCATGCCTAGAAATGGAGTTCCGACAGGTAAAGGCACT------CCAGATCAACAGATTGGTTATTGGGTTGAACAAAAACGCTGGCGAATGCAAAAAGGCCAACGTAAAGATCAGCCTTCTAACTGGCACTTTTATTACCTTGGTACTGGTCCTCACGCAGATGCTCCTTTCAGGAAACGGATTCAGGGTGTG------CATTGGGTCGCTGTTGACGGTGCTAAAACTAGCCCCACAGGTCTTGGTGTTCGCAATCGTAACAAAGAACCTGCTACACCTCAGTTTGGGTTTCAATTACCACCAGACCTGACTGTTGTTGAGGTTACT---TCTAGAAGTGCT------TCACGTTCACAGTCTCGTTCTCGCAAT------CAA------------------------------------------------------------------AGTCAAAGC---------CGCAGTGGTGCT---------------------CAGACA---------------------------------------------------------------------------------------------------------------------CCTCGTGCT---------------------CAACAGCCG---TCA---------------------CAGTCTGTTGACATTGTTGCTGCAGTTAAACAAGCTTTGGCAGACTTGGGCATAGCTTCTAGCCAGTCC------AGG------------------------------------CCTCAAAGTGGTAAAAATACACCC---AAACCAAGA---AGCAGAGCTGTCTCACCTGCA------------------------------------------CCTGCC------CCTAAACCGGCT---------CGT---AAGCAGATGGACAAACCTGAATGGAAGCGTGTTCCTAATTCTGAG------GAGGACGTGCGTAAATGCTTTGGTCCTCGCTCAGTTTCTAGAAATTTTGGTGACAGTGACCTCGTTCAGCACGGTGTTGAAGCTAAGCACTTTCCAACAATTGCTGAGTTGCTTCCGACACAAGCTGCACTAGCCTTTGGTAGTGAAATCACAACCAAAGAGTCTGGTGAATTTGTAGAAGTCACCTATCACTATGTAATGAAGGTCCCCAAGACTGATAAAAATCTACCCAGATTTCTTGAGCAAGTCTCGGCTTACTCTAAA---------------------------CCC---------------AGTCAAATT---AGGAGATCTCAATCTCAACAA---------------------------------------------GAC---------CTAAATGCTGATGCCCCAGTGTTCACTCCG---GCACCTCCAGCTACTCCAGTTTCCCAA---AATCCT---GCT---------------------------------------------------------TTTCTTGAGGAGGAGGTT---GAGATGGTGGATGAGATT---ATTAAT------------------------------TAG
>MF769417_Porcine_China_2017--
ATGGCC------------ACTGTTAATTGGGGTGACGCTGTTGAACAGGCGGAATCT------------------------CGTGGTCGTAAA------AGAATTCCATTGTCACTCTTTGCGCCTTTGCGTGTTATAGATGGCAAAAACTTTTGGAATGTCATGCCTAGAAATGGAGTTCCGACAGGTAAAGGCACT------CCAGATCAACAGATTGGTTATTGGGTTGAACAAAAACGCTGGCGAATGCAAAAAGGCCAACGTAAAGATCAGCCTTCTAACTGGCACTTTTATTACCTTGGTACTGGTCCTCACGCAGATGCTCCTTTCAGGAAACGGATTCAGGGTGTG------CATTGGGTCGCTGTTGACGGTGCTAAAACTAGCCCCACAGGTCTTGGTGTTCGCAATCGTAACAAAGAACCTGCTACACCTCAGTTTGGGTTTCAATTACCACCAGACCTGACTGTTGTTGAGGTTACT---TCTAGAAGTGCT------TCACGTTCACAGTCTCGTTCTCGCAAT------CAA------------------------------------------------------------------AGTCAAAGC---------CGCAGTGGTGCT---------------------CAGACA---------------------------------------------------------------------------------------------------------------------CCTCGTGCT---------------------CAACAGCCG---TCA---------------------CAGTCTGTTGACATTGTTGCTGCAGTTAAACAAGCTTTGGCAGACTTGGGCATAGCTTCTAGCCAGTCC------AGG------------------------------------CCTCAAAGTGGTAAAAATACACCC---AAACCAAGA---AGCAGAGCTGTCTCACCTGCA------------------------------------------CCTGCC------CCTAAACCGGCT---------CGT---AAGCAGATGGACAAACCTGAATGGAAGCGTGTTCCTAATTCTGAG------GAGGACGTGCGTAAATGCTTTGGTCCTCGCTCAGTTTCTAGAAATTTTGGTGACAGTGACCTCGTTCAGCACGGTGTTGAAGCTAAGCACTTTCCAACAATTGCTGAGTTGCTTCCGACACAAGCTGCACTAGCCTTTGGTAGTGAAATCACAACCAAAGAGTCTGGTGAATTTGTAGAAGTCACCTATCACTATGTAATGAAGGTCCCCAAGACTGATAAAAATCTACCCAGATTTCTTGAGCAAGTCTCGGCTTACTCTAAA---------------------------CCC---------------AGTCAAATT---AGGAGATCTCAATCTCAACAA---------------------------------------------GAC---------CTAAATGCTGATGCCCCAGTGTTCACTCCG---GCACCTCCAGCTACTCCAGTTTCCCAA---AATCCT---GCT---------------------------------------------------------TTTCTTGAGGAGGAGGTT---GAGATGGTGGATGAGATT---ATTAAT------------------------------TAG
>MF769418_Porcine_China_2017--
ATGGCC------------ACTGTTAATTGGGGTGACGCTGTTGAACAGGCGGAATCT------------------------CGTGGTCGTAAA------AGAATTCCATTGTCACTCTTTGCGCCTTTGCGTGTTATAGATGGCAAAAACTTTTGGAATGTCATGCCTAGAAATGGAGTTCCGACAGGTAAAGGCACT------CCAGATCAACAGATTGGTTATTGGGTTGAACAAAAACGCTGGCGAATGCAAAAAGGCCAACGTAAAGATCAGCCTTCTAACTGGCACTTTTATTACCTTGGTACTGGTCCTCACGCAGATGCTCCTTTCAGGAAACGGATTCAGGGTGTG------CATTGGGTCGCTGTTGACGGTGCTAAAACTAGCCCCACAGGTCTTGGTGTTCGCAATCGTAACAAAGAACCTGCTACACCTCAGTTTGGGTTTCAATTACCACCAGACCTGACTGTTGTTGAGGTTACT---TCTAGAAGTGCT------TCACGTTCACAGTCTCGTTCTCGCAAT------CAA------------------------------------------------------------------AGTCAAAGC---------CGCAGTGGTGCT---------------------CAGACA---------------------------------------------------------------------------------------------------------------------CCTCGTGCT---------------------CAACAGCCG---TCA---------------------CAGTCTGTTGACATTGTTGCTGCAGTTAAACAAGCTTTGGCAGACTTGGGCATAGCTTCTAGCCAGTCC------AGG------------------------------------CCTCAAAGTGGTAAAAATACACCC---AAACCAAGA---AGCAGAGCTGTCTCACCTGCA------------------------------------------CCTGCC------CCTAAACCGGCT---------CGT---AAGCAGATGGACAAACCTGAATGGAAGCGTGTTCCTAATTCTGAG------GAGGACGTGCGTAAATGCTTTGGTCCTCGCTCAGTTTCTAGAAATTTTGGTGACAGTGACCTCGTTCAGCACGGTGTTGAAGCTAAGCACTTTCCAACAATTGCTGAGTTGCTTCCGACACAAGCTGCACTAGCCTTTGGTAGTGAAATCACAACCAAAGAGTCTGGTGAATTTGTAGAAGTCACCTATCACTATGTAATGAAGGTCCCCAAGACTGATAAAAATCTACCCAGATTTCTTGAGCAAGTCTCGGCTTACTCTAAA---------------------------CCC---------------AGTCAAATT---AGGAGATCTCAATCTCAACAA---------------------------------------------GAC---------CTAAATGCTGATGCCCCAGTGTTCACTCCG---GCACCTCCAGCTACTCCAGTTTCCCAA---AATCCT---GCT---------------------------------------------------------TTTCTTGAGGAGGAGGTT---GAGATGGTGGATGAGATT---ATTAAT------------------------------TAG
>MF769419_Porcine_China_2017--
ATGGCC------------ACTGTTAATTGGGGTGACGCTGTTGAACAGGCGGAATCT------------------------CGTGGTCGTAAA------AGAATTCCATTGTCACTCTTTGCGCCTTTGCGTGTTATAGATGGCAAAAACTTTTGGAATGTCATGCCTAGAAATGGAGTTCCGACAGGTAAAGGCACT------CCAGATCAACAGATTGGTTATTGGGTTGAACAAAAACGCTGGCGAATGCAAAAAGGCCAACGTAAAGATCAGCCTTCTAACTGGCACTTTTATTACCTTGGTACTGGTCCTCACGCAGATGCTCCTTTCAGGAAACGGATTCAGGGTGTG------CATTGGGTCGCTGTTGACGGTGCTAAAACTAGCCCCACAGGTCTTGGTGTTCGCAATCGTAACAAAGAACCTGCTACACCTCAGTTTGGGTTTCAATTACCACCAGACCTGACTGTTGTTGAGGTTACT---TCTAGAAGTGCT------TCACGTTCACAGTCTCGTTCTCGCAAT------CAA------------------------------------------------------------------AGTCAAAGC---------CGCAGTGGTGCT---------------------CAGACA---------------------------------------------------------------------------------------------------------------------CCTCGTGCT---------------------CAACAGCCG---TCA---------------------CAGTCTGTTGACATTGTTGCTGCAGTTAAACAAGCTTTGGCAGACTTGGGCATAGCTTCTAGCCAGTCC------AGG------------------------------------CCTCAAAGTGGTAAAAATACACCC---AAACCAAGA---AGCAGAGCTGTCTCACCTGCA------------------------------------------CCTGCC------CCTAAACCGGCT---------CGT---AAGCAGATGGACAAACCTGAATGGAAGCGTGTTCCTAATTCTGAG------GAGGACGTGCGTAAATGCTTTGGTCCTCGCTCAGTTTCTAGAAATTTTGGTGACAGTGACCTCGTTCAGCACGGTGTTGAAGCTAAGCACTTTCCAACAATTGCTGAGTTGCTTCCGACACAAGCTGCACTAGCCTTTGGTAGTGAAATCACAACCAAAGAGTCTGGTGAATTTGTAGAAGTCACCTATCACTATGTAATGAAGGTCCCCAAGACTGATAAAAATCTACCCAGATTTCTTGAGCAAGTCTCGGCTTACTCTAAA---------------------------CCC---------------AGTCAAATT---AGGAGATCTCAATCTCAACAA---------------------------------------------GAC---------CTAAATGCTGATGCCCCAGTGTTCACTCCG---GCACCTCCAGCTACTCCAGTTTCCCAA---AATCCT---GCT---------------------------------------------------------TTTCTTGAGGAGGAGGTT---GAGATGGTGGATGAGATT---ATTAAT------------------------------TAG
>MF769420_Porcine_China_2017--
ATGGCC------------ACTGTTAATTGGGGTGACGCTGTTGAACAGGCGGAATCT------------------------CGTGGTCGTAAA------AGAATTCCATTGTCACTCTTTGCGCCTTTGCGTGTTATAGATGGCAAAAACTTTTGGAATGTCATGCCTAGAAATGGAGTTCCGACAGGTAAAGGCACT------CCAGATCAACAGATTGGTTATTGGGTTGAACAAAAACGCTGGCGAATGCAAAAAGGCCAACGTAAAGATCAGCCTTCTAACTGGCACTTTTATTACCTTGGTACTGGTCCTCACGCAGATGCTCCTTTCAGGAAACGGATTCAGGGTGTG------CATTGGGTCGCTGTTGACGGTGCTAAAACTAGCCCCACAGGTCTTGGTGTTCGCAATCGTAACAAAGAACCTGCTACACCTCAGTTTGGGTTTCAATTACCACCAGACCTGACTGTTGTTGAGGTTACT---TCTAGAAGTGCT------TCACGTTCACAGTCTCGTTCTCGCAAT------CAA------------------------------------------------------------------AGTCAAAGC---------CGCAGTGGTGCT---------------------CAGACA---------------------------------------------------------------------------------------------------------------------CCTCGTGCT---------------------CAACAGCCG---TCA---------------------CAGTCTGTTGACATTGTTGCTGCAGTTAAACAAGCTTTGGCAGACTTGGGCATAGCTTCTAGCCAGTCC------AGG------------------------------------CCTCAAAGTGGTAAAAATACACCC---AAACCAAGA---AGCAGAGCTGTCTCACCTGCA------------------------------------------CCTGCC------CCTAAACCGGCT---------CGT---AAGCAGATGGACAAACCTGAATGGAAGCGTGTTCCTAATTCTGAG------GAGGACGTGCGTAAATGCTTTGGTCCTCGCTCAGTTTCTAGAAATTTTGGTGACAGTGACCTCGTTCAGCACGGTGTTGAAGCTAAGCACTTTCCAACAATTGCTGAGTTGCTTCCGACACAAGCTGCACTAGCCTTTGGTAGTGAAATCACAACCAAAGAGTCTGGTGAATTTGTAGAAGTCACCTATCACTATGTAATGAAGGTCCCCAAGACTGATAAAAATCTACCCAGATTTCTTGAGCAAGTCTCGGCTTACTCTAAA---------------------------CCC---------------AGTCAAATT---AGGAGATCTCAATCTCAACAA---------------------------------------------GAC---------CTAAATGCTGATGCCCCAGTGTTCACTCCG---GCACCTCCAGCTACTCCAGTTTCCCAA---AATCCT---GCT---------------------------------------------------------TTTCTTGAGGAGGAGGTT---GAGATGGTGGATGAGATT---ATTAAT------------------------------TAG
>MF769421_Porcine_China_2017--
ATGGCC------------ACTGTTAATTGGGGTGACGCTGTTGAACAGGCGGAATCT------------------------CGTGGTCGTAAA------AGAATTCCATTGTCACTCTTTGCGCCTTTGCGTGTTATAGATGGCAAAAACTTTTGGAATGTCATGCCTAGAAATGGAGTTCCGACAGGTAAAGGCACT------CCAGATCAACAGATTGGTTATTGGGTTGAACAAAAACGCTGGCGAATGCAAAAAGGCCAACGTAAAGATCAGCCTTCTAACTGGCACTTTTATTACCTTGGTACTGGTCCTCACGCAGATGCTCCTTTCAGGAAACGGATTCAGGGTGTG------CATTGGGTCGCTGTTGACGGTGCTAAAACTAGCCCCACAGGTCTTGGTGTTCGCAATCGTAACAAAGAACCTGCTACACCTCAGTTTGGGTTTCAATTACCACCAGACCTGACTGTTGTTGAGGTTACT---TCTAGAAGTGCT------TCACGTTCACAGTCTCGTTCTCGCAAT------CAA------------------------------------------------------------------AGTCAAAGC---------CGCAGTGGTGCT---------------------CAGACA---------------------------------------------------------------------------------------------------------------------CCTCGTGCT---------------------CAACAGCCG---TCA---------------------CAGTCTGTTGACATTGTTGCTGCAGTTAAACAAGCTTTGGCAGACTTGGGCATAGCTTCTAGCCAGTCC------AGG------------------------------------CCTCAAAGTGGTAAAAATACACCC---AAACCAAGA---AGCAGAGCTGTCTCACCTGCA------------------------------------------CCTGCC------CCTAAACCGGCT---------CGT---AAGCAGATGGACAAACCTGAATGGAAGCGTGTTCCTAATTCTGAG------GAGGACGTGCGTAAATGCTTTGGTCCTCGCTCAGTTTCTAGAAATTTTGGTGACAGTGACCTCGTTCAGCACGGTGTTGAAGCTAAGCACTTTCCAACAATTGCTGAGTTGCTTCCGACACAAGCTGCACTAGCCTTTGGTAGTGAAATCACAACCAAAGAGTCTGGTGAATTTGTAGAAGTCACCTATCACTATGTAATGAAGGTCCCCAAGACTGATAAAAATCTACCCAGATTTCTTGAGCAAGTCTCGGCTTACTCTAAA---------------------------CCC---------------AGTCAAATT---AGGAGATCTCAATCTCAACAA---------------------------------------------GAC---------CTAAATGCTGATGCCCCAGTGTTCACTCCG---GCACCTCCAGCTACTCCAGTTTCCCAA---AATCCT---GCT---------------------------------------------------------TTTCTTGAGGAGGAGGTT---GAGATGGTGGATGAGATT---ATTAAT------------------------------TAG
>MF769422_Porcine_China_2017--
ATGGCC------------ACTGTTAATTGGGGTGACGCTGTTGAACAGGCGGAATCT------------------------CGTGGTCGTAAA------AGAATTCCATTGTCACTCTTTGCGCCTTTGCGTGTTATAGATGGCAAAAACTTTTGGAATGTCATGCCTAGAAATGGAGTTCCGACAGGTAAAGGCACT------CCAGATCAACAGATTGGTTATTGGGTTGAACAAAAACGCTGGCGAATGCAAAAAGGCCAACGTAAAGATCAGCCTTCTAACTGGCACTTTTATTACCTTGGTACTGGTCCTCACGCAGATGCTCCTTTCAGGAAACGGATTCAGGGTGTG------CATTGGGTCGCTGTTGACGGTGCTAAAACTAGCCCCACAGGTCTTGGTGTTCGCAATCGTAACAAAGAACCTGCTACACCTCAGTTTGGGTTTCAATTACCACCAGACCTGACTGTTGTTGAGGTTACT---TCTAGAAGTGCT------TCACGTTCACAGTCTCGTTCTCGCAAT------CAA------------------------------------------------------------------AGTCAAAGC---------CGCAGTGGTGCT---------------------CAGACA---------------------------------------------------------------------------------------------------------------------CCTCGTGCT---------------------CAACAGCCG---TCA---------------------CAGTCTGTTGACATTGTTGCTGCAGTTAAACAAGCTTTGGCAGACTTGGGCATAGCTTCTAGCCAGTCC------AGG------------------------------------CCTCAAAGTGGTAAAAATACACCC---AAACCAAGA---AGCAGAGCTGTCTCACCTGCA------------------------------------------CCTGCC------CCTAAACCGGCT---------CGT---AAGCAGATGGACAAACCTGAATGGAAGCGTGTTCCTAATTCTGAG------GAGGACGTGCGTAAATGCTTTGGTCCTCGCTCAGTTTCTAGAAATTTTGGTGACAGTGACCTCGTTCAGCACGGTGTTGAAGCTAAGCACTTTCCAACAATTGCTGAGTTGCTTCCGACACAAGCTGCACTAGCCTTTGGTAGTGAAATCACAACCAAAGAGTCTGGTGAATTTGTAGAAGTCACCTATCACTATGTAATGAAGGTCCCCAAGACTGATAAAAATCTACCCAGATTTCTTGAGCAAGTCTCGGCTTACTCTAAA---------------------------CCC---------------AGTCAAATT---AGGAGATCTCAATCTCAACAA---------------------------------------------GAC---------CTAAATGCTGATGCCCCAGTGTTCACTCCG---GCACCTCCAGCTACTCCAGTTTCCCAA---AATCCT---GCT---------------------------------------------------------TTTCTTGAGGAGGAGGTT---GAGATGGTGGATGAGATT---ATTAAT------------------------------TAG
>MF769423_Porcine_China_2017--
ATGGCC------------ACTGTTAATTGGGGTGACGCTGTTGAACAGGCGGAATCT------------------------CGTGGTCGTAAA------AGAATTCCATTGTCACTCTTTGCGCCTTTGCGTGTTATAGATGGCAAAAACTTTTGGAATGTCATGCCTAGAAATGGAGTTCCGACAGGTAAAGGCACT------CCAGATCAACAGATTGGTTATTGGGTTGAACAAAAACGCTGGCGAATGCAAAAAGGCCAACGTAAAGATCAGCCTTCTAACTGGCACTTTTATTACCTTGGTACTGGTCCTCACGCAGATGCTCCTTTCAGGAAACGGATTCAGGGTGTG------CATTGGGTCGCTGTTGACGGTGCTAAAACTAGCCCCACAGGTCTTGGTGTTCGCAATCGTAACAAAGAACCTGCTACACCTCAGTTTGGGTTTCAATTACCACCAGACCTGACTGTTGTTGAGGTTACT---TCTAGAAGTGCT------TCACGTTCACAGTCTCGTTCTCGCAAT------CAA------------------------------------------------------------------AGTCAAAGC---------CGCAGTGGTGCT---------------------CAGACA---------------------------------------------------------------------------------------------------------------------CCTCGTGCT---------------------CAACAGCCG---TCA---------------------CAGTCTGTTGACATTGTTGCTGCAGTTAAACAAGCTTTGGCAGACTTGGGCATAGCTTCTAGCCAGTCC------AGG------------------------------------CCTCAAAGTGGTAAAAATACACCC---AAACCAAGA---AGCAGAGCTGTCTCACCTGCA------------------------------------------CCTGCC------CCTAAACCGGCT---------CGT---AAGCAGATGGACAAACCTGAATGGAAGCGTGTTCCTAATTCTGAG------GAGGACGTGCGTAAATGCTTTGGTCCTCGCTCAGTTTCTAGAAATTTTGGTGACAGTGACCTCGTTCAGCACGGTGTTGAAGCTAAGCACTTTCCAACAATTGCTGAGTTGCTTCCGACACAAGCTGCACTAGCCTTTGGTAGTGAAATCACAACCAAAGAGTCTGGTGAATTTGTAGAAGTCACCTATCACTATGTAATGAAGGTCCCCAAGACTGATAAAAATCTACCCAGATTTCTTGAGCAAGTCTCGGCTTACTCTAAA---------------------------CCC---------------AGTCAAATT---AGGAGATCTCAATCTCAACAA---------------------------------------------GAC---------CTAAATGCTGATGCCCCAGTGTTCACTCCG---GCACCTCCAGCTACTCCAGTTTCCCAA---AATCCT---GCT---------------------------------------------------------TTTCTTGAGGAGGAGGTT---GAGATGGTGGATGAGATT---ATTAAT------------------------------TAG
>MF769424_Porcine_China_2017--
ATGGCC------------ACTGTTAATTGGGGTGACGCTGTTGAACAGGCGGAATCT------------------------CGTGGTCGTAAA------AGAATTCCATTGTCACTCTTTGCGCCTTTGCGTGTTATAGATGGCAAAAACTTTTGGAATGTCATGCCTAGAAATGGAGTTCCGACAGGTAAAGGCACT------CCAGATCAACAGATTGGTTATTGGGTTGAACAAAAACGCTGGCGAATGCAAAAAGGCCAACGTAAAGATCAGCCTTCTAACTGGCACTTTTATTACCTTGGTACTGGTCCTCACGCAGATGCTCCTTTCAGGAAACGGATTCAGGGTGTG------CATTGGGTCGCTGTTGACGGTGCTAAAACTAGCCCCACAGGTCTTGGTGTTCGCAATCGTAACAAAGAACCTGCTACACCTCAGTTTGGGTTTCAATTACCACCAGACCTGACTGTTGTTGAGGTTACT---TCTAGAAGTGCT------TCACGTTCACAGTCTCGTTCTCGCAAT------CAA------------------------------------------------------------------AGTCAAAGC---------CGCAGTGGTGCT---------------------CAGACA---------------------------------------------------------------------------------------------------------------------CCTCGTGCT---------------------CAACAGCCG---TCA---------------------CAGTCTGTTGACATTGTTGCTGCAGTTAAACAAGCTTTGGCAGACTTGGGCATAGCTTCTAGCCAGTCC------AGG------------------------------------CCTCAAAGTGGTAAAAATACACCC---AAACCAAGA---AGCAGAGCTGTCTCACCTGCA------------------------------------------CCTGCC------CCTAAACCGGCT---------CGT---AAGCAGATGGACAAACCTGAATGGAAGCGTGTTCCTAATTCTGAG------GAGGACGTGCGTAAATGCTTTGGTCCTCGCTCAGTTTCTAGAAATTTTGGTGACAGTGACCTCGTTCAGCACGGTGTTGAAGCTAAGCACTTTCCAACAATTGCTGAGTTGCTTCCGACACAAGCTGCACTAGCCTTTGGTAGTGAAATCACAACCAAAGAGTCTGGTGAATTTGTAGAAGTCACCTATCACTATGTAATGAAGGTCCCCAAGACTGATAAAAATCTACCCAGATTTCTTGAGCAAGTCTCGGCTTACTCTAAA---------------------------CCC---------------AGTCAAATT---AGGAGATCTCAATCTCAACAA---------------------------------------------GAC---------CTAAATGCTGATGCCCCAGTGTTCACTCCG---GCACCTCCAGCTACTCCAGTTTCCCAA---AATCCT---GCT---------------------------------------------------------TTTCTTGAGGAGGAGGTT---GAGATGGTGGATGAGATT---ATTAAT------------------------------TAG
>MF769425_Porcine_China_2017--
ATGGCC------------ACTGTTAATTGGGGTGACGCTGTTGAACAGGCGGAATCT------------------------CGTGGTCGTAAA------AGAATTCCATTGTCACTCTTTGCGCCTTTGCGTGTTATAGATGGCAAAAACTTTTGGAATGTCATGCCTAGAAATGGAGTTCCGACAGGTAAAGGCACT------CCAGATCAACAGATTGGTTATTGGGTTGAACAAAAACGCTGGCGAATGCAAAAAGGCCAACGTAAAGATCAGCCTTCTAACTGGCACTTTTATTACCTTGGTACTGGTCCTCACGCAGATGCTCCTTTCAGGAAACGGATTCAGGGTGTG------CATTGGGTCGCTGTTGACGGTGCTAAAACTAGCCCCACAGGTCTTGGTGTTCGCAATCGTAACAAAGAACCTGCTACACCTCAGTTTGGGTTTCAATTACCACCAGACCTGACTGTTGTTGAGGTTACT---TCTAGAAGTGCT------TCACGTTCACAGTCTCGTTCTCGCAAT------CAA------------------------------------------------------------------AGTCAAAGC---------CGCAGTGGTGCT---------------------CAGACA---------------------------------------------------------------------------------------------------------------------CCTCGTGCT---------------------CAACAGCCG---TCA---------------------CAGTCTGTTGACATTGTTGCTGCAGTTAAACAAGCTTTGGCAGACTTGGGCATAGCTTCTAGCCAGTCC------AGG------------------------------------CCTCAAAGTGGTAAAAATACACCC---AAACCAAGA---AGCAGAGCTGTCTCACCTGCA------------------------------------------CCTGCC------CCTAAACCGGCT---------CGT---AAGCAGATGGACAAACCTGAATGGAAGCGTGTTCCTAATTCTGAG------GAGGACGTGCGTAAATGCTTTGGTCCTCGCTCAGTTTCTAGAAATTTTGGTGACAGTGACCTCGTTCAGCACGGTGTTGAAGCTAAGCACTTTCCAACAATTGCTGAGTTGCTTCCGACACAAGCTGCACTAGCCTTTGGTAGTGAAATCACAACCAAAGAGTCTGGTGAATTTGTAGAAGTCACCTATCACTATGTAATGAAGGTCCCCAAGACTGATAAAAATCTACCCAGATTTCTTGAGCAAGTCTCGGCTTACTCTAAA---------------------------CCC---------------AGTCAAATT---AGGAGATCTCAATCTCAACAA---------------------------------------------GAC---------CTAAATGCTGATGCCCCAGTGTTCACTCCG---GCACCTCCAGCTACTCCAGTTTCCCAA---AATCCT---GCT---------------------------------------------------------TTTCTTGAGGAGGAGGTT---GAGATGGTGGATGAGATT---ATTAAT------------------------------TAG
>MF769426_Porcine_China_2017--
ATGGCC------------ACTGTTAATTGGGGTGACGCTGTTGAACAGGCGGAATCT------------------------CGTGGTCGTAAA------AGAATTCCATTGTCACTCTTTGCGCCTTTGCGTGTTATAGATGGCAAAAACTTTTGGAATGTCATGCCTAGAAATGGAGTTCCGACAGGTAAAGGCACT------CCAGATCAACAGATTGGTTATTGGGTTGAACAAAAACGCTGGCGAATGCAAAAAGGCCAACGTAAAGATCAGCCTTCTAACTGGCACTTTTATTACCTTGGTACTGGTCCTCACGCAGATGCTCCTTTCAGGAAACGGATTCAGGGTGTG------CATTGGGTCGCTGTTGACGGTGCTAAAACTAGCCCCACAGGTCTTGGTGTTCGCAATCGTAACAAAGAACCTGCTACACCTCAGTTTGGGTTTCAATTACCACCAGACCTGACTGTTGTTGAGGTTACT---TCTAGAAGTGCT------TCACGTTCACAGTCTCGTTCTCGCAAT------CAA------------------------------------------------------------------AGTCAAAGC---------CGCAGTGGTGCT---------------------CAGACA---------------------------------------------------------------------------------------------------------------------CCTCGTGCT---------------------CAACAGCCG---TCA---------------------CAGTCTGTTGACATTGTTGCTGCAGTTAAACAAGCTTTGGCAGACTTGGGCATAGCTTCTAGCCAGTCC------AGG------------------------------------CCTCAAAGTGGTAAAAATACACCC---AAACCAAGA---AGCAGAGCTGTCTCACCTGCA------------------------------------------CCTGCC------CCTAAACCGGCT---------CGT---AAGCAGATGGACAAACCTGAATGGAAGCGTGTTCCTAATTCTGAG------GAGGACGTGCGTAAATGCTTTGGTCCTCGCTCAGTTTCTAGAAATTTTGGTGACAGTGACCTCGTTCAGCACGGTGTTGAAGCTAAGCACTTTCCAACAATTGCTGAGTTGCTTCCGACACAAGCTGCACTAGCCTTTGGTAGTGAAATCACAACCAAAGAGTCTGGTGAATTTGTAGAAGTCACCTATCACTATGTAATGAAGGTCCCCAAGACTGATAAAAATCTACCCAGATTTCTTGAGCAAGTCTCGGCTTACTCTAAA---------------------------CCC---------------AGTCAAATT---AGGAGATCTCAATCTCAACAA---------------------------------------------GAC---------CTAAATGCTGATGCCCCAGTGTTCACTCCG---GCACCTCCAGCTACTCCAGTTTCCCAA---AATCCT---GCT---------------------------------------------------------TTTCTTGAGGAGGAGGTT---GAGATGGTGGATGAGATT---ATTAAT------------------------------TAG
>MF769427_Porcine_China_2017--
ATGGCC------------ACTGTTAATTGGGGTGACGCTGTTGAACAGGCGGAATCT------------------------CGTGGTCGTAAA------AGAATTCCATTGTCACTCTTTGCGCCTTTGCGTGTTATAGATGGCAAAAACTTTTGGAATGTCATGCCTAGAAATGGAGTTCCGACAGGTAAAGGCACT------CCAGATCAACAGATTGGTTATTGGGTTGAACAAAAACGCTGGCGAATGCAAAAAGGCCAACGTAAAGATCAGCCTTCTAACTGGCACTTTTATTACCTTGGTACTGGTCCTCACGCAGATGCTCCTTTCAGGAAACGGATTCAGGGTGTG------CATTGGGTCGCTGTTGACGGTGCTAAAACTAGCCCCACAGGTCTTGGTGTTCGCAATCGTAACAAAGAACCTGCTACACCTCAGTTTGGGTTTCAATTACCACCAGACCTGACTGTTGTTGAGGTTACT---TCTAGAAGTGCT------TCACGTTCACAGTCTCGTTCTCGCAAT------CAA------------------------------------------------------------------AGTCAAAGC---------CGCAGTGGTGCT---------------------CAGACA---------------------------------------------------------------------------------------------------------------------CCTCGTGCT---------------------CAACAGCCG---TCA---------------------CAGTCTGTTGACATTGTTGCTGCAGTTAAACAAGCTTTGGCAGACTTGGGCATAGCTTCTAGCCAGTCC------AGG------------------------------------CCTCAAAGTGGTAAAAATACACCC---AAACCAAGA---AGCAGAGCTGTCTCACCTGCA------------------------------------------CCTGCC------CCTAAACCGGCT---------CGT---AAGCAGATGGACAAACCTGAATGGAAGCGTGTTCCTAATTCTGAG------GAGGACGTGCGTAAATGCTTTGGTCCTCGCTCAGTTTCTAGAAATTTTGGTGACAGTGACCTCGTTCAGCACGGTGTTGAAGCTAAGCACTTTCCAACAATTGCTGAGTTGCTTCCGACACAAGCTGCACTAGCCTTTGGTAGTGAAATCACAACCAAAGAGTCTGGTGAATTTGTAGAAGTCACCTATCACTATGTAATGAAGGTCCCCAAGACTGATAAAAATCTACCCAGATTTCTTGAGCAAGTCTCGGCTTACTCTAAA---------------------------CCC---------------AGTCAAATT---AGGAGATCTCAATCTCAACAA---------------------------------------------GAC---------CTAAATGCTGATGCCCCAGTGTTCACTCCG---GCACCTCCAGCTACTCCAGTTTCCCAA---AATCCT---GCT---------------------------------------------------------TTTCTTGAGGAGGAGGTT---GAGATGGTGGATGAGATT---ATTAAT------------------------------TAG
>MF769428_Porcine_China_2017--
ATGGCC------------ACTGTTAATTGGGGTGACGCTGTTGAACAGGCGGAATCT------------------------CGTGGTCGTAAA------AGAATTCCATTGTCACTCTTTGCGCCTTTGCGTGTTATAGATGGCAAAAACTTTTGGAATGTCATGCCTAGAAATGGAGTTCCGACAGGTAAAGGCACT------CCAGATCAACAGATTGGTTATTGGGTTGAACAAAAACGCTGGCGAATGCAAAAAGGCCAACGTAAAGATCAGCCTTCTAACTGGCACTTTTATTACCTTGGTACTGGTCCTCACGCAGATGCTCCTTTCAGGAAACGGATTCAGGGTGTG------CATTGGGTCGCTGTTGACGGTGCTAAAACTAGCCCCACAGGTCTTGGTGTTCGCAATCGTAACAAAGAACCTGCTACACCTCAGTTTGGGTTTCAATTACCACCAGACCTGACTGTTGTTGAGGTTACT---TCTAGAAGTGCT------TCACGTTCACAGTCTCGTTCTCGCAAT------CAA------------------------------------------------------------------AGTCAAAGC---------CGCAGTGGTGCT---------------------CAGACA---------------------------------------------------------------------------------------------------------------------CCTCGTGCT---------------------CAACAGCCG---TCA---------------------CAGTCTGTTGACATTGTTGCTGCAGTTAAACAAGCTTTGGCAGACTTGGGCATAGCTTCTAGCCAGTCC------AGG------------------------------------CCTCAAAGTGGTAAAAATACACCC---AAACCAAGA---AGCAGAGCTGTCTCACCTGCA------------------------------------------CCTGCC------CCTAAACCGGCT---------CGT---AAGCAGATGGACAAACCTGAATGGAAGCGTGTTCCTAATTCTGAG------GAGGACGTGCGTAAATGCTTTGGTCCTCGCTCAGTTTCTAGAAATTTTGGTGACAGTGACCTCGTTCAGCACGGTGTTGAAGCTAAGCACTTTCCAACAATTGCTGAGTTGCTTCCGACACAAGCTGCACTAGCCTTTGGTAGTGAAATCACAACCAAAGAGTCTGGTGAATTTGTAGAAGTCACCTATCACTATGTAATGAAGGTCCCCAAGACTGATAAAAATCTACCCAGATTTCTTGAGCAAGTCTCGGCTTACTCTAAA---------------------------CCC---------------AGTCAAATT---AGGAGATCTCAATCTCAACAA---------------------------------------------GAC---------CTAAATGCTGATGCCCCAGTGTTCACTCCG---GCACCTCCAGCTACTCCAGTTTCCCAA---AATCCT---GCT---------------------------------------------------------TTTCTTGAGGAGGAGGTT---GAGATGGTGGATGAGATT---ATTAAT------------------------------TAG
>MF769429_Porcine_China_2017--
ATGGCC------------ACTGTTAATTGGGGTGACGCTGTTGAACAGGCGGAATCT------------------------CGTGGTCGTAAA------AGAATTCCATTGTCACTCTTTGCGCCTTTGCGTGTTATAGATGGCAAAAACTTTTGGAATGTCATGCCTAGAAATGGAGTTCCGACAGGTAAAGGCACT------CCAGATCAACAGATTGGTTATTGGGTTGAACAAAAACGCTGGCGAATGCAAAAAGGCCAACGTAAAGATCAGCCTTCTAACTGGCACTTTTATTACCTTGGTACTGGTCCTCACGCAGATGCTCCTTTCAGGAAACGGATTCAGGGTGTG------CATTGGGTCGCTGTTGACGGTGCTAAAACTAGCCCCACAGGTCTTGGTGTTCGCAATCGTAACAAAGAACCTGCTACACCTCAGTTTGGGTTTCAATTACCACCAGACCTGACTGTTGTTGAGGTTACT---TCTAGAAGTGCT------TCACGTTCACAGTCTCGTTCTCGCAAT------CAA------------------------------------------------------------------AGTCAAAGC---------CGCAGTGGTGCT---------------------CAGACA---------------------------------------------------------------------------------------------------------------------CCTCGTGCT---------------------CAACAGCCG---TCA---------------------CAGTCTGTTGACATTGTTGCTGCAGTTAAACAAGCTTTGGCAGACTTGGGCATAGCTTCTAGCCAGTCC------AGG------------------------------------CCTCAAAGTGGTAAAAATACACCC---AAACCAAGA---AGCAGAGCTGTCTCACCTGCA------------------------------------------CCTGCC------CCTAAACCGGCT---------CGT---AAGCAGATGGACAAACCTGAATGGAAGCGTGTTCCTAATTCTGAG------GAGGACGTGCGTAAATGCTTTGGTCCTCGCTCAGTTTCTAGAAATTTTGGTGACAGTGACCTCGTTCAGCACGGTGTTGAAGCTAAGCACTTTCCAACAATTGCTGAGTTGCTTCCGACACAAGCTGCACTAGCCTTTGGTAGTGAAATCACAACCAAAGAGTCTGGTGAATTTGTAGAAGTCACCTATCACTATGTAATGAAGGTCCCCAAGACTGATAAAAATCTACCCAGATTTCTTGAGCAAGTCTCGGCTTACTCTAAA---------------------------CCC---------------AGTCAAATT---AGGAGATCTCAATCTCAACAA---------------------------------------------GAC---------CTAAATGCTGATGCCCCAGTGTTCACTCCG---GCACCTCCAGCTACTCCAGTTTCCCAA---AATCCT---GCT---------------------------------------------------------TTTCTTGAGGAGGAGGTT---GAGATGGTGGATGAGATT---ATTAAT------------------------------TAG
>MF769430_Porcine_China_2017--
ATGGCC------------ACTGTTAATTGGGGTGACGCTGTTGAACAGGCGGAATCT------------------------CGTGGTCGTAAA------AGAATTCCATTGTCACTCTTTGCGCCTTTGCGTGTTATAGATGGCAAAAACTTTTGGAATGTCATGCCTAGAAATGGAGTTCCGACAGGTAAAGGCACT------CCAGATCAACAGATTGGTTATTGGGTTGAACAAAAACGCTGGCGAATGCAAAAAGGCCAACGTAAAGATCAGCCTTCTAACTGGCACTTTTATTACCTTGGTACTGGTCCTCACGCAGATGCTCCTTTCAGGAAACGGATTCAGGGTGTG------CATTGGGTCGCTGTTGACGGTGCTAAAACTAGCCCCACAGGTCTTGGTGTTCGCAATCGTAACAAAGAACCTGCTACACCTCAGTTTGGGTTTCAATTACCACCAGACCTGACTGTTGTTGAGGTTACT---TCTAGAAGTGCT------TCACGTTCACAGTCTCGTTCTCGCAAT------CAA------------------------------------------------------------------AGTCAAAGC---------CGCAGTGGTGCT---------------------CAGACA---------------------------------------------------------------------------------------------------------------------CCTCGTGCT---------------------CAACAGCCG---TCA---------------------CAGTCTGTTGACATTGTTGCTGCAGTTAAACAAGCTTTGGCAGACTTGGGCATAGCTTCTAGCCAGTCC------AGG------------------------------------CCTCAAAGTGGTAAAAATACACCC---AAACCAAGA---AGCAGAGCTGTCTCACCTGCA------------------------------------------CCTGCC------CCTAAACCGGCT---------CGT---AAGCAGATGGACAAACCTGAATGGAAGCGTGTTCCTAATTCTGAG------GAGGACGTGCGTAAATGCTTTGGTCCTCGCTCAGTTTCTAGAAATTTTGGTGACAGTGACCTCGTTCAGCACGGTGTTGAAGCTAAGCACTTTCCAACAATTGCTGAGTTGCTTCCGACACAAGCTGCACTAGCCTTTGGTAGTGAAATCACAACCAAAGAGTCTGGTGAATTTGTAGAAGTCACCTATCACTATGTAATGAAGGTCCCCAAGACTGATAAAAATCTACCCAGATTTCTTGAGCAAGTCTCGGCTTACTCTAAA---------------------------CCC---------------AGTCAAATT---AGGAGATCTCAATCTCAACAA---------------------------------------------GAC---------CTAAATGCTGATGCCCCAGTGTTCACTCCG---GCACCTCCAGCTACTCCAGTTTCCCAA---AATCCT---GCT---------------------------------------------------------TTTCTTGAGGAGGAGGTT---GAGATGGTGGATGAGATT---ATTAAT------------------------------TAG
>MF769431_Porcine_China_2017--
ATGGCC------------ACTGTTAATTGGGGTGACGCTGTTGAACAGGCGGAATCT------------------------CGTGGTCGTAAA------AGAATTCCATTGTCACTCTTTGCGCCTTTGCGTGTTATAGATGGCAAAAACTTTTGGAATGTCATGCCTAGAAATGGAGTTCCGACAGGTAAAGGCACT------CCAGATCAACAGATTGGTTATTGGGTTGAACAAAAACGCTGGCGAATGCAAAAAGGCCAACGTAAAGATCAGCCTTCTAACTGGCACTTTTATTACCTTGGTACTGGTCCTCACGCAGATGCTCCTTTCAGGAAACGGATTCAGGGTGTG------CATTGGGTCGCTGTTGACGGTGCTAAAACTAGCCCCACAGGTCTTGGTGTTCGCAATCGTAACAAAGAACCTGCTACACCTCAGTTTGGGTTTCAATTACCACCAGACCTGACTGTTGTTGAGGTTACT---TCTAGAAGTGCT------TCACGTTCACAGTCTCGTTCTCGCAAT------CAA------------------------------------------------------------------AGTCAAAGC---------CGCAGTGGTGCT---------------------CAGACA---------------------------------------------------------------------------------------------------------------------CCTCGTGCT---------------------CAACAGCCG---TCA---------------------CAGTCTGTTGACATTGTTGCTGCAGTTAAACAAGCTTTGGCAGACTTGGGCATAGCTTCTAGCCAGTCC------AGG------------------------------------CCTCAAAGTGGTAAAAATACACCC---AAACCAAGA---AGCAGAGCTGTCTCACCTGCA------------------------------------------CCTGCC------CCTAAACCGGCT---------CGT---AAGCAGATGGACAAACCTGAATGGAAGCGTGTTCCTAATTCTGAG------GAGGACGTGCGTAAATGCTTTGGTCCTCGCTCAGTTTCTAGAAATTTTGGTGACAGTGACCTCGTTCAGCACGGTGTTGAAGCTAAGCACTTTCCAACAATTGCTGAGTTGCTTCCGACACAAGCTGCACTAGCCTTTGGTAGTGAAATCACAACCAAAGAGTCTGGTGAATTTGTAGAAGTCACCTATCACTATGTAATGAAGGTCCCCAAGACTGATAAAAATCTACCCAGATTTCTTGAGCAAGTCTCGGCTTACTCTAAA---------------------------CCC---------------AGTCAAATT---AGGAGATCTCAATCTCAACAA---------------------------------------------GAC---------CTAAATGCTGATGCCCCAGTGTTCACTCCG---GCACCTCCAGCTACTCCAGTTTCCCAA---AATCCT---GCT---------------------------------------------------------TTTCTTGAGGAGGAGGTT---GAGATGGTGGATGAGATT---ATTAAT------------------------------TAG
>MF769432_Porcine_China_2017--
ATGGCC------------ACTGTTAATTGGGGTGACGCTGTTGAACAGGCGGAATCT------------------------CGTGGTCGTAAA------AGAATTCCATTGTCACTCTTTGCGCCTTTGCGTGTTATAGATGGCAAAAACTTTTGGAATGTCATGCCTAGAAATGGAGTTCCGACAGGTAAAGGCACT------CCAGATCAACAGATTGGTTATTGGGTTGAACAAAAACGCTGGCGAATGCAAAAAGGCCAACGTAAAGATCAGCCTTCTAACTGGCACTTTTATTACCTTGGTACTGGTCCTCACGCAGATGCTCCTTTCAGGAAACGGATTCAGGGTGTG------CATTGGGTCGCTGTTGACGGTGCTAAAACTAGCCCCACAGGTCTTGGTGTTCGCAATCGTAACAAAGAACCTGCTACACCTCAGTTTGGGTTTCAATTACCACCAGACCTGACTGTTGTTGAGGTTACT---TCTAGAAGTGCT------TCACGTTCACAGTCTCGTTCTCGCAAT------CAA------------------------------------------------------------------AGTCAAAGC---------CGCAGTGGTGCT---------------------CAGACA---------------------------------------------------------------------------------------------------------------------CCTCGTGCT---------------------CAACAGCCG---TCA---------------------CAGTCTGTTGACATTGTTGCTGCAGTTAAACAAGCTTTGGCAGACTTGGGCATAGCTTCTAGCCAGTCC------AGG------------------------------------CCTCAAAGTGGTAAAAATACACCC---AAACCAAGA---AGCAGAGCTGTCTCACCTGCA------------------------------------------CCTGCC------CCTAAACCGGCT---------CGT---AAGCAGATGGACAAACCTGAATGGAAGCGTGTTCCTAATTCTGAG------GAGGACGTGCGTAAATGCTTTGGTCCTCGCTCAGTTTCTAGAAATTTTGGTGACAGTGACCTCGTTCAGCACGGTGTTGAAGCTAAGCACTTTCCAACAATTGCTGAGTTGCTTCCGACACAAGCTGCACTAGCCTTTGGTAGTGAAATCACAACCAAAGAGTCTGGTGAATTTGTAGAAGTCACCTATCACTATGTAATGAAGGTCCCCAAGACTGATAAAAATCTACCCAGATTTCTTGAGCAAGTCTCGGCTTACTCTAAA---------------------------CCC---------------AGTCAAATT---AGGAGATCTCAATCTCAACAA---------------------------------------------GAC---------CTAAATGCTGATGCCCCAGTGTTCACTCCG---GCACCTCCAGCTACTCCAGTTTCCCAA---AATCCT---GCT---------------------------------------------------------TTTCTTGAGGAGGAGGTT---GAGATGGTGGATGAGATT---ATTAAT------------------------------TAG
>MF769433_Porcine_China_2017--
ATGGCC------------ACTGTTAATTGGGGTGACGCTGTTGAACAGGCGGAATCT------------------------CGTGGTCGTAAA------AGAATTCCATTGTCACTCTTTGCGCCTTTGCGTGTTATAGATGGCAAAAACTTTTGGAATGTCATGCCTAGAAATGGAGTTCCGACAGGTAAAGGCACT------CCAGATCAACAGATTGGTTATTGGGTTGAACAAAAACGCTGGCGAATGCAAAAAGGCCAACGTAAAGATCAGCCTTCTAACTGGCACTTTTATTACCTTGGTACTGGTCCTCACGCAGATGCTCCTTTCAGGAAACGGATTCAGGGTGTG------CATTGGGTCGCTGTTGACGGTGCTAAAACTAGCCCCACAGGTCTTGGTGTTCGCAATCGTAACAAAGAACCTGCTACACCTCAGTTTGGGTTTCAATTACCACCAGACCTGACTGTTGTTGAGGTTACT---TCTAGAAGTGCT------TCACGTTCACAGTCTCGTTCTCGCAAT------CAA------------------------------------------------------------------AGTCAAAGC---------CGCAGTGGTGCT---------------------CAGACA---------------------------------------------------------------------------------------------------------------------CCTCGTGCT---------------------CAACAGCCG---TCA---------------------CAGTCTGTTGACATTGTTGCTGCAGTTAAACAAGCTTTGGCAGACTTGGGCATAGCTTCTAGCCAGTCC------AGG------------------------------------CCTCAAAGTGGTAAAAATACACCC---AAACCAAGA---AGCAGAGCTGTCTCACCTGCA------------------------------------------CCTGCC------CCTAAACCGGCT---------CGT---AAGCAGATGGACAAACCTGAATGGAAGCGTGTTCCTAATTCTGAG------GAGGACGTGCGTAAATGCTTTGGTCCTCGCTCAGTTTCTAGAAATTTTGGTGACAGTGACCTCGTTCAGCACGGTGTTGAAGCTAAGCACTTTCCAACAATTGCTGAGTTGCTTCCGACACAAGCTGCACTAGCCTTTGGTAGTGAAATCACAACCAAAGAGTCTGGTGAATTTGTAGAAGTCACCTATCACTATGTAATGAAGGTCCCCAAGACTGATAAAAATCTACCCAGATTTCTTGAGCAAGTCTCGGCTTACTCTAAA---------------------------CCC---------------AGTCAAATT---AGGAGATCTCAATCTCAACAA---------------------------------------------GAC---------CTAAATGCTGATGCCCCAGTGTTCACTCCG---GCACCTCCAGCTACTCCAGTTTCCCAA---AATCCT---GCT---------------------------------------------------------TTTCTTGAGGAGGAGGTT---GAGATGGTGGATGAGATT---ATTAAT------------------------------TAG
>MF769434_Porcine_China_2017--
ATGGCC------------ACTGTTAATTGGGGTGACGCTGTTGAACAGGCGGAATCT------------------------CGTGGTCGTAAA------AGAATTCCATTGTCACTCTTTGCGCCTTTGCGTGTTATAGATGGCAAAAACTTTTGGAATGTCATGCCTAGAAATGGAGTTCCGACAGGTAAAGGCACT------CCAGATCAACAGATTGGTTATTGGGTTGAACAAAAACGCTGGCGAATGCAAAAAGGCCAACGTAAAGATCAGCCTTCTAACTGGCACTTTTATTACCTTGGTACTGGTCCTCACGCAGATGCTCCTTTCAGGAAACGGATTCAGGGTGTG------CATTGGGTCGCTGTTGACGGTGCTAAAACTAGCCCCACAGGTCTTGGTGTTCGCAATCGTAACAAAGAACCTGCTACACCTCAGTTTGGGTTTCAATTACCACCAGACCTGACTGTTGTTGAGGTTACT---TCTAGAAGTGCT------TCACGTTCACAGTCTCGTTCTCGCAAT------CAA------------------------------------------------------------------AGTCAAAGC---------CGCAGTGGTGCT---------------------CAGACA---------------------------------------------------------------------------------------------------------------------CCTCGTGCT---------------------CAACAGCCG---TCA---------------------CAGTCTGTTGACATTGTTGCTGCAGTTAAACAAGCTTTGGCAGACTTGGGCATAGCTTCTAGCCAGTCC------AGG------------------------------------CCTCAAAGTGGTAAAAATACACCC---AAACCAAGA---AGCAGAGCTGTCTCACCTGCA------------------------------------------CCTGCC------CCTAAACCGGCT---------CGT---AAGCAGATGGACAAACCTGAATGGAAGCGTGTTCCTAATTCTGAG------GAGGACGTGCGTAAATGCTTTGGTCCTCGCTCAGTTTCTAGAAATTTTGGTGACAGTGACCTCGTTCAGCACGGTGTTGAAGCTAAGCACTTTCCAACAATTGCTGAGTTGCTTCCGACACAAGCTGCACTAGCCTTTGGTAGTGAAATCACAACCAAAGAGTCTGGTGAATTTGTAGAAGTCACCTATCACTATGTAATGAAGGTCCCCAAGACTGATAAAAATCTACCCAGATTTCTTGAGCAAGTCTCGGCTTACTCTAAA---------------------------CCC---------------AGTCAAATT---AGGAGATCTCAATCTCAACAA---------------------------------------------GAC---------CTAAATGCTGATGCCCCAGTGTTCACTCCG---GCACCTCCAGCTACTCCAGTTTCCCAA---AATCCT---GCT---------------------------------------------------------TTTCTTGAGGAGGAGGTT---GAGATGGTGGATGAGATT---ATTAAT------------------------------TAG
>MF769435_Porcine_China_2017--
ATGGCC------------ACTGTTAATTGGGGTGACGCTGTTGAACAGGCGGAATCT------------------------CGTGGTCGTAAA------AGAATTCCATTGTCACTCTTTGCGCCTTTGCGTGTTATAGATGGCAAAAACTTTTGGAATGTCATGCCTAGAAATGGAGTTCCGACAGGTAAAGGCACT------CCAGATCAACAGATTGGTTATTGGGTTGAACAAAAACGCTGGCGAATGCAAAAAGGCCAACGTAAAGATCAGCCTTCTAACTGGCACTTTTATTACCTTGGTACTGGTCCTCACGCAGATGCTCCTTTCAGGAAACGGATTCAGGGTGTG------CATTGGGTCGCTGTTGACGGTGCTAAAACTAGCCCCACAGGTCTTGGTGTTCGCAATCGTAACAAAGAACCTGCTACACCTCAGTTTGGGTTTCAATTACCACCAGACCTGACTGTTGTTGAGGTTACT---TCTAGAAGTGCT------TCACGTTCACAGTCTCGTTCTCGCAAT------CAA------------------------------------------------------------------AGTCAAAGC---------CGCAGTGGTGCT---------------------CAGACA---------------------------------------------------------------------------------------------------------------------CCTCGTGCT---------------------CAACAGCCG---TCA---------------------CAGTCTGTTGACATTGTTGCTGCAGTTAAACAAGCTTTGGCAGACTTGGGCATAGCTTCTAGCCAGTCC------AGG------------------------------------CCTCAAAGTGGTAAAAATACACCC---AAACCAAGA---AGCAGAGCTGTCTCACCTGCA------------------------------------------CCTGCC------CCTAAACCGGCT---------CGT---AAGCAGATGGACAAACCTGAATGGAAGCGTGTTCCTAATTCTGAG------GAGGACGTGCGTAAATGCTTTGGTCCTCGCTCAGTTTCTAGAAATTTTGGTGACAGTGACCTCGTTCAGCACGGTGTTGAAGCTAAGCACTTTCCAACAATTGCTGAGTTGCTTCCGACACAAGCTGCACTAGCCTTTGGTAGTGAAATCACAACCAAAGAGTCTGGTGAATTTGTAGAAGTCACCTATCACTATGTAATGAAGGTCCCCAAGACTGATAAAAATCTACCCAGATTTCTTGAGCAAGTCTCGGCTTACTCTAAA---------------------------CCC---------------AGTCAAATT---AGGAGATCTCAATCTCAACAA---------------------------------------------GAC---------CTAAATGCTGATGCCCCAGTGTTCACTCCG---GCACCTCCAGCTACTCCAGTTTCCCAA---AATCCT---GCT---------------------------------------------------------TTTCTTGAGGAGGAGGTT---GAGATGGTGGATGAGATT---ATTAAT------------------------------TAG
>MF769436_Porcine_China_2017--
ATGGCC------------ACTGTTAATTGGGGTGACGCTGTTGAACAGGCGGAATCT------------------------CGTGGTCGTAAA------AGAATTCCATTGTCACTCTTTGCGCCTTTGCGTGTTATAGATGGCAAAAACTTTTGGAATGTCATGCCTAGAAATGGAGTTCCGACAGGTAAAGGCACT------CCAGATCAACAGATTGGTTATTGGGTTGAACAAAAACGCTGGCGAATGCAAAAAGGCCAACGTAAAGATCAGCCTTCTAACTGGCACTTTTATTACCTTGGTACTGGTCCTCACGCAGATGCTCCTTTCAGGAAACGGATTCAGGGTGTG------CATTGGGTCGCTGTTGACGGTGCTAAAACTAGCCCCACAGGTCTTGGTGTTCGCAATCGTAACAAAGAACCTGCTACACCTCAGTTTGGGTTTCAATTACCACCAGACCTGACTGTTGTTGAGGTTACT---TCTAGAAGTGCT------TCACGTTCACAGTCTCGTTCTCGCAAT------CAA------------------------------------------------------------------AGTCAAAGC---------CGCAGTGGTGCT---------------------CAGACA---------------------------------------------------------------------------------------------------------------------CCTCGTGCT---------------------CAACAGCCG---TCA---------------------CAGTCTGTTGACATTGTTGCTGCAGTTAAACAAGCTTTGGCAGACTTGGGCATAGCTTCTAGCCAGTCC------AGG------------------------------------CCTCAAAGTGGTAAAAATACACCC---AAACCAAGA---AGCAGAGCTGTCTCACCTGCA------------------------------------------CCTGCC------CCTAAACCGGCT---------CGT---AAGCAGATGGACAAACCTGAATGGAAGCGTGTTCCTAATTCTGAG------GAGGACGTGCGTAAATGCTTTGGTCCTCGCTCAGTTTCTAGAAATTTTGGTGACAGTGACCTCGTTCAGCACGGTGTTGAAGCTAAGCACTTTCCAACAATTGCTGAGTTGCTTCCGACACAAGCTGCACTAGCCTTTGGTAGTGAAATCACAACCAAAGAGTCTGGTGAATTTGTAGAAGTCACCTATCACTATGTAATGAAGGTCCCCAAGACTGATAAAAATCTACCCAGATTTCTTGAGCAAGTCTCGGCTTACTCTAAA---------------------------CCC---------------AGTCAAATT---AGGAGATCTCAATCTCAACAA---------------------------------------------GAC---------CTAAATGCTGATGCCCCAGTGTTCACTCCG---GCACCTCCAGCTACTCCAGTTTCCCAA---AATCCT---GCT---------------------------------------------------------TTTCTTGAGGAGGAGGTT---GAGATGGTGGATGAGATT---ATTAAT------------------------------TAG
>MF769437_Porcine_China_2017--
ATGGCC------------ACTGTTAATTGGGGTGACGCTGTTGAACAGGCGGAATCT------------------------CGTGGTCGTAAA------AGAATTCCATTGTCACTCTTTGCGCCTTTGCGTGTTATAGATGGCAAAAACTTTTGGAATGTCATGCCTAGAAATGGAGTTCCGACAGGTAAAGGCACT------CCAGATCAACAGATTGGTTATTGGGTTGAACAAAAACGCTGGCGAATGCAAAAAGGCCAACGTAAAGATCAGCCTTCTAACTGGCACTTTTATTACCTTGGTACTGGTCCTCACGCAGATGCTCCTTTCAGGAAACGGATTCAGGGTGTG------CATTGGGTCGCTGTTGACGGTGCTAAAACTAGCCCCACAGGTCTTGGTGTTCGCAATCGTAACAAAGAACCTGCTACACCTCAGTTTGGGTTTCAATTACCACCAGACCTGACTGTTGTTGAGGTTACT---TCTAGAAGTGCT------TCACGTTCACAGTCTCGTTCTCGCAAT------CAA------------------------------------------------------------------AGTCAAAGC---------CGCAGTGGTGCT---------------------CAGACA---------------------------------------------------------------------------------------------------------------------CCTCGTGCT---------------------CAACAGCCG---TCA---------------------CAGTCTGTTGACATTGTTGCTGCAGTTAAACAAGCTTTGGCAGACTTGGGCATAGCTTCTAGCCAGTCC------AGG------------------------------------CCTCAAAGTGGTAAAAATACACCC---AAACCAAGA---AGCAGAGCTGTCTCACCTGCA------------------------------------------CCTGCC------CCTAAACCGGCT---------CGT---AAGCAGATGGACAAACCTGAATGGAAGCGTGTTCCTAATTCTGAG------GAGGACGTGCGTAAATGCTTTGGTCCTCGCTCAGTTTCTAGAAATTTTGGTGACAGTGACCTCGTTCAGCACGGTGTTGAAGCTAAGCACTTTCCAACAATTGCTGAGTTGCTTCCGACACAAGCTGCACTAGCCTTTGGTAGTGAAATCACAACCAAAGAGTCTGGTGAATTTGTAGAAGTCACCTATCACTATGTAATGAAGGTCCCCAAGACTGATAAAAATCTACCCAGATTTCTTGAGCAAGTCTCGGCTTACTCTAAA---------------------------CCC---------------AGTCAAATT---AGGAGATCTCAATCTCAACAA---------------------------------------------GAC---------CTAAATGCTGATGCCCCAGTGTTCACTCCG---GCACCTCCAGCTACTCCAGTTTCCCAA---AATCCT---GCT---------------------------------------------------------TTTCTTGAGGAGGAGGTT---GAGATGGTGGATGAGATT---ATTAAT------------------------------TAG
>MF769438_Porcine_China_2017--
ATGGCC------------ACTGTTAATTGGGGTGACGCTGTTGAACAGGCGGAATCT------------------------CGTGGTCGTAAA------AGAATTCCATTGTCACTCTTTGCGCCTTTGCGTGTTATAGATGGCAAAAACTTTTGGAATGTCATGCCTAGAAATGGAGTTCCGACAGGTAAAGGCACT------CCAGATCAACAGATTGGTTATTGGGTTGAACAAAAACGCTGGCGAATGCAAAAAGGCCAACGTAAAGATCAGCCTTCTAACTGGCACTTTTATTACCTTGGTACTGGTCCTCACGCAGATGCTCCTTTCAGGAAACGGATTCAGGGTGTG------CATTGGGTCGCTGTTGACGGTGCTAAAACTAGCCCCACAGGTCTTGGTGTTCGCAATCGTAACAAAGAACCTGCTACACCTCAGTTTGGGTTTCAATTACCACCAGACCTGACTGTTGTTGAGGTTACT---TCTAGAAGTGCT------TCACGTTCACAGTCTCGTTCTCGCAAT------CAA------------------------------------------------------------------AGTCAAAGC---------CGCAGTGGTGCT---------------------CAGACA---------------------------------------------------------------------------------------------------------------------CCTCGTGCT---------------------CAACAGCCG---TCA---------------------CAGTCTGTTGACATTGTTGCTGCAGTTAAACAAGCTTTGGCAGACTTGGGCATAGCTTCTAGCCAGTCC------AGG------------------------------------CCTCAAAGTGGTAAAAATACACCC---AAACCAAGA---AGCAGAGCTGTCTCACCTGCA------------------------------------------CCTGCC------CCTAAACCGGCT---------CGT---AAGCAGATGGACAAACCTGAATGGAAGCGTGTTCCTAATTCTGAG------GAGGACGTGCGTAAATGCTTTGGTCCTCGCTCAGTTTCTAGAAATTTTGGTGACAGTGACCTCGTTCAGCACGGTGTTGAAGCTAAGCACTTTCCAACAATTGCTGAGTTGCTTCCGACACAAGCTGCACTAGCCTTTGGTAGTGAAATCACAACCAAAGAGTCTGGTGAATTTGTAGAAGTCACCTATCACTATGTAATGAAGGTCCCCAAGACTGATAAAAATCTACCCAGATTTCTTGAGCAAGTCTCGGCTTACTCTAAA---------------------------CCC---------------AGTCAAATT---AGGAGATCTCAATCTCAACAA---------------------------------------------GAC---------CTAAATGCTGATGCCCCAGTGTTCACTCCG---GCACCTCCAGCTACTCCAGTTTCCCAA---AATCCT---GCT---------------------------------------------------------TTTCTTGAGGAGGAGGTT---GAGATGGTGGATGAGATT---ATTAAT------------------------------TAG
>MG742313_Porcine_China_2017-03-14
ATGGCC------------ACTGTTAATTGGGGTGACGCTGTTGAACAGGCGGAATCT------------------------CGTGGTCGTAAA------AGAATTCCATTGTCACTCTTTGCGCCTTTGCGTGTTATAGATGGCAAAAACTTTTGGAATGTCATGCCTAGAAATGGAGTTCCGACAGGTAAAGGCACT------CCAGATCAACAGATTGGTTATTGGGTTGAACAAAAACGCTGGCGAATGCAAAAAGGCCAACGTAAAGATCAGCCTTCTAACTGGCACTTTTATTACCTTGGTACTGGTCCTCACGCAGATGCTCCTTTCAGGAAACGGATTCAGGGTGTG------CATTGGGTCGCTGTTGACGGTGCTAAAACTAGCCCCACAGGTCTTGGTGTTCGCAATCGTAACAAAGAACCTGCTACACCTCAGTTTGGGTTTCAATTACCACCAGACCTGACTGTTGTTGAGGTTACT---TCTAGAAGTGCT------TCACGTTCACAGTCTCGTTCTCGCAAT------CAA------------------------------------------------------------------AGTCAAAGC---------CGCAGTGGTGCT---------------------CAGACA---------------------------------------------------------------------------------------------------------------------CCTCGTGCT---------------------CAACAGCCG---TCA---------------------CAGTCTGTTGACATTGTTGCTGCAGTTAAACAAGCTTTGGCAGACTTGGGCATAGCTTCTAGCCAGTCC------AGG------------------------------------CCTCAAAGTGGTAAAAATACACCC---AAACCAAGA---AGCAGAGCTGTCTCACCTGCA------------------------------------------CCTGCC------CCTAAACCGGCT---------CGT---AAGCAGATGGACAAACCTGAATGGAAGCGTGTTCCTAATTCTGGG------GAGGACGTGCTTAAATGCTTTGGTCCTCGCTCAGTTTCTAGAAATTTTGGTGACAGTGACCTCGTTCAGCACGGTGTTGAAGCTAAGCACTTTCCAACAATTGCTGAGTTGCTTCCGACACAAGCTGCACTAGCCTTTGGTAGTGAAATCACAACCAAAGAGTCTGGTGAATTTGTAGAAGTCACCTATCACTATGTAATGAAGGTCCCCAAGACTGATAAAAATCTACCCAGATTTCTTGAGCAAGTCTCGGCTTACTCTAAA---------------------------CCC---------------AGTCAAATT---AGGAGATCTCAATCTCAACAA---------------------------------------------GAC---------CTAAATGCTGATGCCCCAGTGTTCACTCCG---GCACCTCCAGCTACTCCAGTTTCCCAA---AATCCT---GCT---------------------------------------------------------TTTCTTGAGGAGGAGGTT---GAGATGGTGGATGAGATT---ATTAAT------------------------------TAG
>MK651076_Porcine_China_2019-02-
ATGGCC------------ACTGTTAATTGGGGTGACGCTGTTGAACAGGCGGAATCT------------------------CGTGGTCGTAAA------AGAATTCCATTGTCACTCTTTGCGCCTTTGCGTGTTATAGATGGCAAAAACTTTTGGAATGTCATGCCTAGAAATGGAGTTCCGACAGGTAAAGGCACT------CCAGATCAACAGATTGGTTATTGGGTTGAACAAAAACGCTGGCGAATGCAAAAAGGCCAACGTAAAGATCAGTCTTCTAACTGGCACTTTTATTACCTTGGTACTGGTCCTCACGCAGATGCTCCTTTCAGGAAACGGATTCAGGGTGTG------CATTGGGTCGCTGTTGACGGTGCTAAAACTAGCCCCACAGGTCTTGGTGTTCGCAATCGTAACAAAGAACCTGCTACACCTCAGTTTGGGTTTCAATTACCACCAGACCTGACTGTTGTTGAGGTTACT---TCTAGAAGTGCT------TCACGTTCACAGTCTCGTTCTCGCAAT------CAA------------------------------------------------------------------AGTCAAAGC---------CGCAGTGGTGCT---------------------CAGACA---------------------------------------------------------------------------------------------------------------------CCTCGTGCT---------------------CAACAGCCG---TCA---------------------CAGTCTGTTGACATTGTTGCTGCAGTTAAACAAGCTTTGGCAGACTTGGGCATAGCTTCTAGCCAGTCC------AGG------------------------------------CCTCAAAGTGGTAAAAATACACCC---AAACCAAGA---AGCAGAGCTGTCTCACCTGCA------------------------------------------CCTGCC------CCTAAACCGGCT---------CGT---AAGCAGATGGACAAACCTGAATGGAAGCGTGTTCCTAATTCTGAG------GAGGACGTGCGTAAATGCTTTGGTCCTCGCTCAGTTTCTAGAAATTTTGGTGACAGTGACCTCGTTCAGCACGGTGTTGAAGCTAAGCACTTTCCAACAATTGCTGAGTTGCTTCCGACACAAGCTGCACTAGCCTTTGGTAGTGAAATCACAACCAAAGAGTCTGGTGAATTTGTAGAAGTCACCTATCACTATGTAATGAAGGTCCCCAAGACTGATAAAAATCTACCCAGATTTCTTGAGCAAGTCTCGGCTTACTCTAAA---------------------------CCC---------------AGTCAAATT---AGGAGATCTCAATCTCAACAA---------------------------------------------GAC---------CTAAATGCTGATGCCCCAGTGTTCACTCCG---GCACCTCCAGCTACTCCAGTTTCCCAA---AATCCT---GCT---------------------------------------------------------TTTCTTGAGGAGGAGGTT---GAGATGGTGGATGAGATT---ATTAAT------------------------------TAG
>MK977618_Porcine_China_2018--
ATGGCC------------ACTGTTAATTGGGGTGACGCTGTTGAACAGGCGGAATCT------------------------CGTGGTCGTAAA------AGAATTCCATTGTCACTCTTTGCGCCTTTGCGTGTTATAGATGGCAAAAACTTTTGGAATGTCATGCCTAGAAATGGAGTTCCGACAGGTAAAGGCACT------CCAGATCAACAGATTGGTTATTGGGTTGAACAAAAACGCTGGCGAATGCAAAAAGGCCAACGTAAAGATCAGCCTTCTAACTGGCACTTTTATTACCTTGGTACTGGTCCTCACGCAGATGCTCCTTTCAGGAAACGGATTCAGGGTGTG------CATTGGGTCGCTGTTGACGGTGCTAAAACTAGCCCCACAGGTCTTGGTGTTCGCAATCGTAACAAAGAACCTGCTACACCTCAGTTTGGGTTTCAATTACCACCAGACCTGACTGTTGTTGATGTTACT---TCTAGAAGTGCT------TCACGTTCACAGTCTCGTTCTCGCAAT------CAA------------------------------------------------------------------AGTCAAAGC---------CGCAGTGGTGCT---------------------CAGACA---------------------------------------------------------------------------------------------------------------------CCTCGTGCT---------------------CAACAGCCG---TCA---------------------CAGTCTGTTGACATTGTTGCTGCAGTTAAACAAGCTTTGGCAGACTTGGGCATAGCTTCTAGCCAGTCC------AGG------------------------------------CCTCAAAGTGGTAAAAATACACCC---AAACCAAGA---AGCAGAGCTGTCTCACCTGCA------------------------------------------CCTGCC------CCTAAACCGGCT---------CGT---AAGCAGATGGACAAACCTGAATGGAAGCGTGTTCCTAATTCTGAG------GAGGACGTGCGTAAATGCTTTGGTCCTCGCTCAGTTTCTAGAAATTTTGGTGACAGTGACCTCGTTCAGCACGGTGTTGAAGCTAAGCACTTTCCAACAATTGCTGAGTTGCTTCCGACACAAGCTGCACTAGCCTTTGGTAGTGAAATCACAACCAAAGAGTCTGGTGAATTTGTAGAAGTCACCTATCACTATGTAATGAAGGTCCCCAAGACTGATAAAAATCTACCCAGATTTCTTGAGCAAGTCTCGGCTTACTCTAAA---------------------------CCC---------------AGTCAAATT---AGGAGATCTCAATCTCAACAA---------------------------------------------GAC---------CTAAATGCTGATGCCCCAGTGTTCACTCCG---GCACCTCCAGCTACTCCAGTTTCCCAA---AATCCT---GCT---------------------------------------------------------TTTCTTGAGGAGGAGGTT---GAGATGGTGGATGAGATT---ATTAAT------------------------------TAG
>MK994937_Porcine_China_2018-10-
ATGGCC------------ACTGTTAATTGGGGTGACGCTGTTGAACAGGCGGAATCT------------------------CGTGGTCGTAAA------AGAATTCCATTGTCACTCTTTGCGCCTTTGCGTGTTATAGATGGCAAAAACTTTTGGAATGTCATGCCTAGAAATGGAGTTCCGACAGGTAAAGGCACT------CCAGATCAACAGATTGGTTATTGGGTTGAACAAAAACGCTGGCGAATGCAAAAAGGCCAACGTAAAGATCAGCCTTCTAACTGGCACTTTTATTACCTTGGTACTGGTCCTCACGCAGATGCTCCTTTCAGGAAACGGATTCAGGGTGTG------CATTGGGTCGCTGTTGACGGTGCTAAAACTAGCCCCACAGGTCTTGGTGTTCGCAATCGTAACAAAGAACCTGCTACACCTCAGTTTGGGTTTCAATTACCACCAGACCTGACTGTTGTTGAGGTTACT---TCTAGAAGTGCT------TCACGTTCACAGTCTCGTTCTCGCAAT------CAA------------------------------------------------------------------AGTCAAAGC---------CGCAGTGGTGCT---------------------CAGACA---------------------------------------------------------------------------------------------------------------------CCTCGTGCT---------------------CAACAGCCG---TCA---------------------CAGTCTGTTGACATTGTTGCTGCAGTTAAACAAGCTTTGGCAGACTTGGGCATAGCTTCTAGCCAGTCC------AGG------------------------------------CCTCAAAGTGGTAAAAATACACCC---AAACCAAGA---AGCAGAGCTGTCTCACCTGTA------------------------------------------CCTGCC------CCTAAACCGGCT---------CGT---AAGCAGATGGACAAACCTGAATGGAAGCGTGTTCCTAATTCTGAG------GAGGACGTGCGTAAATGCTTTGGTCCTCGCTCAGTTTCTAGAAATTTTGGTGACAGTGACCTCGTTCAGCACGGTGTTGAAGCTAAGCACTTTCCAACAATTGCTGAGTTGCTTCCGACACAAGCTGCACTAGCCTTTGGTAGTGAAATCACAACCAAAGAGTCTGGTGAATTTGTAGAAGTCACCTATCACTATGTAATGAAGGTCCCCAAGACTGATAAAAATCTACCCAGATTTCTTGAGCAAGTTTCGGCTTACTCTAAA---------------------------CCC---------------AGTCAAATT---AGGAGATCTCAATCTCAACAA---------------------------------------------GAC---------CTAAATGCTGATGCCCCAGTGTTCACTCCG---GCACCTCCAGCTACTCCAGTTTCCCAA---AATCCT---GCT---------------------------------------------------------TTTCTTGAGGAGGAGGTT---GAGATGGTGGATGAGATT---ATTAAT------------------------------TAG
>MK211373_Bat_China_2017-05-
ATGGCT------------TCAGTCAGTTTTGATGAC---------------CAACCC------------------------AGGGGCCGTGGT---GGTAGGATGCCACTTTCATATTATTACCCTATTATGGTTAC-GATGGTAAACCCCTTTTCAAGGTGCTGCAAAG-AATGCAGTGCCCACTGGAAAGGGAACC------AAGGAACAACAAATTGGCTATTGGAACATGCAAGC-CGCTGGCGCATGGTAAATGGAGTCCGTAAGGATCTTGATCCCAAATGGCACTTCTATTACCTAGGCAC-GGACCACATGCAGACGCACCATTCCGTCAAAGACTTGAAGGTGTT------TTCTGGGTGGCTGTCCAGGGCTCTAAAACTGAATCTACAGGATTGGGTGTGCGTAAGCGTAACGCCCCACTCCTAAAACCACAATTCAGTTTTAAGCTGCCAGCAAATGTTGAAATTCAAGAAGATTCAGCTTCCCGGCCAAAT------TCAAGAAATCCCAGCAGTAACCGTGAC------CGC------------------------------------------------------------------AGTCAGAGT---------GGAAATCGCTCTGCTTCT---AGTGGTCCAAAACAGGGTAATTCCCAAAACCAA---------AATAAT---TCCTCCCAGGGAAATAATTCAAAC---------------AACCAGCAGCGC---------------TCTAGGAATAATTCAAAGAGCCGA---------GGCCAAAATAAC---CAGTCTAAC---AAT---------------------TCACAGGCTGACATTGTTGCTGCTGTAAAACAGGCACTCAAAGAACTTGGAGTGTCCCCCCAGGAGAAG------AAGAAT---------------------AAACAGAAAGGTTCTACATCTGGTAACAACACACCA---AAAGAGCAG------CGTTCAAAATCACCTGCT------------------------------------------CCAAGT------CCAAACACCCAG---------AGG---AAACAAATTGAGCGTCCAGTCTGGAAGCGTGTTCCCACGTCTGCA------GAGGATGTTACAGTGTGTTTTGGACCACGTGACACCCAGCAAAATTTTGGCGACCAAGATCTCGTCAGACATGGTGTTGATGCTAAACATTACCCCCAGCTAGCAGAATTTGTTCCCGGAACTGCTGCATTGCTCTTTGGAGGCGAAGTTTCCACCAGAGAATCTGGAGAAGATGTAGAAATTTCCTTTCACTACAAATTGAAGGTCAAGAAATCTGACAAGAACCTCCCTCTTTTCCTCCAACAAGTCAGTGCTTATGCACTA---------------------------CCT---------------TCTCAGGCA---CCTAACATACCTTCTCAA------------------------------------------------------------TTGAACCCTATTGCCCCAGATTTTACACCT---GGTTTTGAA------------------------------------------------------------------------------------------ATGGTCAATGAGACTGTT---GAGATAATAGACCAAGTC---TATGACACCCCCGATGCA------------------TAA
>MG916901_Bat_China_2012-05-19
ATGGCT------------TCAGTCAGTTTTGATGAC---------------CAACCC------------------------AGGGGCCGTGGT---GGTAGGATGCCACTTTCATATTATTACCCTATTATGGTTACTGATGGTAAACCCCTTTTCAAGGTGCTGCAAAGTAATGCAGTGCCCACTGGAAAGGGAACC------AAGGAACAACAAATTGGCTATTGGAACATGCAAGCTCGCTGGCGCATGGTAAAAGGAGTCCGTAAGGATCTTGATCCCAAATGGCACTTCTATTACCTAGGCACCGGACCACATGCAGACGCACCATTCCGTCAAAGACTTGAAGGTGTT------TTCTGGGTGGCTGTCCAGGGCTCTAAAACTGAACCTACAGGATTGGGTGTGCGTAAGCGTAACGCCCCACTCCTAAAACCACAATTCAGTTTTAAGCTGCCAGTAAATGTTGAAATTCAAGAAGATTCAGCTTCCCGGCCAAAT------TCAAGAAATCCCAGCAGTAACCGTGAC------CGC------------------------------------------------------------------AGTCAGAGT---------GGAAATCGCTCTGCTTCT---AGTGGTCCAAAACAGGGTAATTCCCAAAACCAA---------AATAAT---TCCTCCCAGGGAAATAATTCAAAC---------------AACCAGCAGCGC---------------TCTAGGAATAATTCAAAGAGCCGA---------GGCCAAAATAAC---CAGTCTAAC---AAT---------------------TCACAGGCTGACATTGTTGCTGCTGTAAAACAGGCACTCAAAGAACTTGGAGTGTCCCCCCAGGAGAAG------AAGAAT---------------------AAACAGAAAGGTTCTACATCTGGTAACAACACACCA---AAAGAGCAG------CGTTCAAAATCACCTGCT------------------------------------------CCAAGT------CCAAACACCCAG---------AGG---AAACAAATTGAGCGTCCAGTCTGGAAGCGTGTTCCCACGTCTGCA------GAGGATGTTACAGTGTGTTTTGGACCACGTGACACCCAGCAAAATTTTGGCGACCAAGATCTCGTCAGACATGGTGTTGATGCTAAACACTACCCCCAGCTAGCAGAATTTGTTCCCGGAACTGCTGCATTGCTCTTTGGAGGCGAAGTTTCCACCAGAGAATCTGGAGAAGATGTAGAAATCACCTTTCACTATAAATTGAAGGTCAAGAAATCTGACAAGAACCTCCCTCTTTTCCTCCAACAAGTCAGTGCTTACGCACTA---------------------------CCG---------------TCCCAGGCA---CCTAATATACCTTCTCAA------------------------------------------------------------TTGAACCCTATTGCCCCAGATTTCACACCT---GGTTTTGAA------------------------------------------------------------------------------------------ATGGTTAATGAGACTGTT---GAGATAATAGACCAAGTC---TATGACACCCCCGATGCA------------------TAA
>MG916902_Bat_China_2012-09-16
ATGGCT------------TCAGTCAGCTTTGATGAT---------------CAATCT------------------------AGGGGCCGTAGT---GGTAGGGTACCACTTTCCTTTTACAACCCTGTTATGGTAACTGATGACAAGCCGCTTTTCAAGGTAATGCCTCATAATGCAGTACCTACTGGAAAGGGCAAC------AAAAGTCAACAGATTGGCTATTGGAATATGCAACCCCGCTGGCGTATGGTTAAAGGTCAGCGTAAGGATCTGACTCCAAAATGGCATTTTTACTATCTTGGAACTGGACCACATGCAGAAGCACCGTTCAGGCAGAAGCTTGATGGTGTC------TTCTGGGTTGCAGTCCAGGGTTCAGACACTCAACCTACGGGACTTGGTGTGCGTAAGCGTAATCAGCCGCTCATCAAACCGCAGTTCGCTGTGAAATTGCCAGCCAACATTGAGATCCAGGAGGAAAATGCTTCCAAGCCAAAT------TCCAGGAACCCAAGTACCAACCGTGAT------CGC------------------------------------------------------------------AGTCAGAGT---------GGAAATCGCTCTGCTTCA---CGTGGTCCACAACAGGGTAATACCCAAAATCAAAATCAGAATAACAAT---TCTTCCAAGGGAAATCAAAATAAC---------------AATCAGCAGCGC---------------TCTCGTAACAATTCAAAGAGCCGA---------AGCCAAAATAACAGTCAACCACAG---AAC---------------------CAACAGGTTGACATTGTTGCTGCTGTCAAACAAGCACTCAAAGAACTTGGAGTGTCCCCCCAAGAGAAG------AAACAA---------------------AAACAGAAAGGTAATACATCTGGTAACAACACACCA---AAAGAGCAG------CGTGCAAAGTCTCCTGCT------------------------------------------CGCAGT------CCGTCATCGCCA---------AGA---AAACAACTTGAGCGGCCTGTCTGGAAGCGTGTTCCAACAGAAGCT------GAGAATGTTACGCAATGTTTCGGTCCACGAGACACACTGCGCAACTTCGGTGACAGGGAATTGACGCTAAGAGGTGTTGAAGCTAAAAACTATCCACAAATCGCTGAATTTGTGCCGACACCTGCTGCATTGCTTTTCGGTGGCGAAGTGTCTACTAGAGAAGCCGGTGAAGATGTAGAAATTACCTTTCATTACAAAATGAAAGTTAAGAAAGATGACAAGAACCTCCCTCTTTTCCTTCAACAAGTCAGTGCTTATGCATTG---------------------------CCT---------------TCTCAAGCA---CCCAATGTACCTTCTCAA------------------------------------------------------------CTTAACCCAGTTGCACCAGATTTCACACCAAGTGGAGTGGAA------------------------------------------------------------------------------------------ATGGTCAACGAGACTGTT---GAGATAATTGATCAGGTC---TATGATTCCTTTGATGCA------------------TAA
>MG916903_Bat_China_2013-04-17
ATGGCT------------TCAGTCAGCTTTGATGAT---------------CAATCT------------------------AGGGGCCGTAGT---GGTAGGGTACCACTTTCCTTTTACAACCCTGTTATGGTAACTGACGACAAGCCGCTTTTCAAGGTAATGCCTCATAATGCAGTACCTACTGGAAAGGGCAAC------AAAAGTCAACAGATTGGCTATTGGAATATGCAACCCCGCTGGCGTATGGTTAAAGGTCAGCGTAAGGATCTGACTCCAAAATGGCATTTCTACTATCTTGGAACTGGACCACATGCAGAAGCACCGTTCAGGCAGAAGCTTGATGGTGTC------TTCTGGGTTGCAGTCCAGGGTTCAGACACTCAACCTACGGGACTTGGTGTGCGTAAGCGTAATCAGCCGCTCATCAAACCGCAGTTTGCTGTGAAATTGCCAGCCAACATTGAGATTCAGGAGGAAAATGCTTCCAAGCCAAAT------TCCAGGAACCCAAGTACCAACCGTGAT------CGC------------------------------------------------------------------AGTCAGAGT---------GGAAATCGCTCTGCTTCA---CGTGGTCCACAACAGGGTAATACCCAAAATCAAAATCAGAATAACAAT---TCTTCCAAGGGAAATCAAAATAAC---------------AATCAGCAGCGC---------------TCTCGTAACAATTCAAAGAGCCGA---------AGCCAAAATAACAGTCAACCACAG---AAC---------------------CAACAGGTTGACATTGTTGCTGCTGTCAAACAAGCACTCAAAGAACTTGGAGTGTCTCCCCAAGAGAAG------AAACAA---------------------AAACAGAAAGGTAATACATCTGGTAACAACACACCA---AAAGAGCAG------CGTGCAAAGTCTCCTGCT------------------------------------------CGCAGT------CCGGCATCGCCA---------AGA---AAACAACTTGAGCGGCCTGTCTGGAAGCGTGTTCCAACAGAAGCT------GAGAATGTTACGCAATGTTTCGGTCCACGAGACACACTGCGCAACTTCGGTGACAGGGAATTGACGCTAAGAGGTGTTGAAGCTAAAAACTATCCACAAATCGCTGAATTTGTGCCGACACCTGCTGCATTGCTTTTCGGTGGCGAAGTGTCTACTAGAGAAGCCGGTGAAGATGTAGAAATTACCTTTCACTACAAAATGAAAGTTAAGAAAGATGACAAGAACCTCCCTCTTTTCCTTCAACAAGTCAGTGCTTATGCATTG---------------------------CCT---------------TCTCAAGCA---CCCAATGTACCTTCTCAA------------------------------------------------------------CTTAACCCAGTTGCACCGGACTTCACACCAAGTGGAGTGGAA------------------------------------------------------------------------------------------ATGGTCAACGAGACTGTT---GAGATAATCGATCAGGTC---TATGATTCCTTTGATGCA------------------TAA
>KT253324_Camel_SArabia_2014--
ATGGCT------------ACAGTCAACTGGGCTGATTTCTCTGAA------CCACAA------------------------CGTGGTCGTCAG---GGCAGAATACCTTATTCCCTTTATAGCCCTTTGCTTGTTGATAGTGAACAACCT---TGGAAGGTGATACCTCGTAATTTGGTACCCACCAACAAGAAAGAT------AAAAGCAAGCTTATAGGCTATTGGAATATTCAAAAACGTTTCAGAACTAGAAAGGGCAAACGGGTTGACTTGTCACCTAAGTTGCACTTCTATTATCTTGGCACAGGACCCCACAAAGATGCTAAATTCAGAGAGCGCATTGAAGGTGTT------GTCTGGGTTGCTGTTGATGGTGCTAAAACCGAACCTACTGGTTATGGTGTTAGGCGCAAGAATTCAGATCCAGAAGAACCACGCTTCAGTCAAAGTCTTCCAAATGGTGTTACTGTTGTTGAAGAA------------CCTGAC------TCTCGTGCTCCTTCGCGTTCTCAGTCA------AAG------------------------------------------------------------------TCACAGAGC---------CGAGGTCGT---------------------------------------------------------------------------------------------GGTGAA---TTTAAACCTCAG---------------TCGCGCAATTCTTCAAGT------------------------------------------GCA---------------------AGTCAGGACGACATTATTAAGGCAGTAGCTGCTGCTCTTAAATCTTTAGGTTTT------------GAA------AAAGAGAAA------------------------------GAGGCAGCGAAAAAGGGTACTCCT---AAGCCTTCT------AGAAATCAGAGTCCTGCTTCTTTTCAGATTCGTGCCAAGAGCCCTGCTCGTCCTCAGAATTCTGAA------ACAAAAGAACAA---------AAG---CATGAAATGCAAAAACCACGGTGGAAAAGACAGCCTAATGATGATTTGACATCTAATGTTACACAGTGTTTTGGCCCCAGAGATCCTTACCACAACTTTGGAAGTGCAGGTGTTGTAGCTAATGGTGTCAAAGCCAAAGGCTACCCACAATTTGCTGAACTTGTGCCTTCTACAGCTGCCATGCTGTTTGACAGTCACATTGACTCTAAGGAGTCTGGCAATAATGTTGTTCTTACTTACACAACTAGGGTTACAGTGCCCAAGGACCACCCGCATTTGGGCAAGTTCTTAGAGGAGTTAAATGCATTCACTAAG---------------------------CCT---------------CTACAAGGA---GACATGCAACAA---------------------------------------------CACCCT---CTT---------CTTAACCCTAGTGCACAAGAA---------TTACAAACT------------------------TCACCT---GGA------------ACTGCTGAACCA------------------------GTCTACGATGCAGTTTCTATTGAAACT---GACATAATTGATGAAGTCAAC------------------------------------TAA
>KT253325_Camel_SArabia_2014--
ATGGCT------------ACAGTCAACTGGGCTGATTCCTCTGAA------CCACAA------------------------CGTGGTCGTCAG---GGCAGAATACCTTATTCCCTTTATAGCCCTTTGCTTGTTGATAGTGAACAACCT---TGGAAGGTGATACCTCGTAATTTGGTACCCACCAACAAGAAAGAT------AAAAGCAAGCTTATAGGCTATTGGAATATTCAAAAACGTTTCAGAACTAGAAAGGGCAAACGGGTTGACTTGTCACCTAAGTTGCACTTCTATTATCTTGGCACAGGACCCCACAAAGATGCTAAATTCAGAGAGCGCATTGAAGGTGTT------GTCTGGGTTGCTGTTGATGGTGCTAAAACCGAACCTACTGGTTATGGTGTTAGGCGCAAGAATTCAGATCCAGAAGAACCACGCTTCAGTCAAAGTCTTCCAAATGGTGTTACTGTTGTTGAAGAA------------CCTGAC------TCTCGTGCTCCTTCGCGTTCTCAGTCA------AAG------------------------------------------------------------------TCACAGAGC---------CGAGGTCGT---------------------------------------------------------------------------------------------GGTGAA---TTTAAACCTCAG---------------TCGCGCAATTCTTCAAGT------------------------------------------GCA---------------------AGTCAGGACGACATTATTAAGGCAGTAGCTGCTGCTCTTAAATCTTTAGGTTTT------------GAA------AAAGAGAAA------------------------------GAGGCAGCGAAAAAGGGTACTCCT---AAGCCTTCT------AGAAATCAGAGTCCTGCTTCTTTTCAGATTCGTGCCAAGAGCCCTGCTCGTCCTCAGAATTCTGAA------ACAAAAGAACAA---------AAG---CATGAAATGCAAAAACCACGGTGGAAAAGACAGCCTAATGATGATTTGACATCTAATGTTACACAGTGTTTTGGCCCCAGAGATCCTTACCACAACTTTGGAAGTGCAGGTGTTGTAGCTAATGGTGTCAAAGCCAAAGGCTACCCACAATTTGCTGAACTTGTGCCTTCTACAGCTGCCATGCTGTTTGACAGTCACATTGACTCTAAGGAGTCTGGCAATAATGTTGTTCTTACTTACACAACTAGGGTTACAGTGCCCAAGGACCACCCGCATTTGGGCAAGTTCTTAGAGGAGTTAAATGCATTCACTAAG---------------------------CCT---------------CTACAAGGA---GACATGCAACAA---------------------------------------------CACCCT---CTT---------CTTAACCCTAGTGCACAAGAA---------TTACAAACT------------------------TCACCT---GGA------------ACTGCTGAACCA------------------------GTCTACGATGCAGTTTCTATTGAAACT---GACATAATTGATGAAGTCAAC------------------------------------TAA
>KT253326_Camel_SArabia_2014--
ATGGCT------------ACAGTCAACTGGGCTGATTCCTCTGAA------CCACAA------------------------CGTGGTCGTCAG---GGCAGAATACCTTATTCCCTTTATAGCCCTTTGCTTGTTGATAGTGAACAACCT---TGGAAGGTGATACCTCGTAATTTGGTACCCACCAACAAGAAAGAT------AAAAGCAAGCTTATAGGCTATTGGAATATTCAAAAACGTTTCAGAACTAGAAAGGGCAAACGGGTTGACTTGTCACCTAAGTTGCACTTCTATTATCTTGGCACAGGACCCCACAAAGATGCTAAATTCAGAGAGCGCATTGAAGGTGTT------GTCTGGGTTGCTGTTGATGGTGCTAAAACCGAACCTACTGGTTATGGTGTTAGGCGCAAGAATTCAGATCCAGAAGAACCACGCTTCAGTCAAAGTCTTCCAAATGGTGTTACTGTTGTTGAAGAA------------CCTGAC------TCTCGTGCTCCTTCGCGTTCTCAGTCA------AAG------------------------------------------------------------------TCACAGAGC---------CGAGGTCGT---------------------------------------------------------------------------------------------GGTGAA---TTTAAACCTCAG---------------TCGCGCAATTCTTCAAGT------------------------------------------GCA---------------------AGTCAGGACGACATTATTAAGGCAGTAGCTGCTGCTCTTAAATCTTTAGGTTTT------------GAA------AAAGAGAAA------------------------------GAGGCAGCGAAAAAGGGTACTCCT---AAGCCTTCT------AGAAATCAGAGTCCTGCTTCTTTTCAGATTCGTGCCAAGAGCCCTGCTCGTCCTCAGAATTCTGAA------ACAAAAGAACAA---------AAG---CATGAAATGCAAAAACCACGGTGGAAAAGACAGCCTAATGATGATTTGACATCTAATGTTACACAGTGTTTTGGCCCCAGAGATCCTTACCACAACTTTGGAAGTGCAGGTGTTGTAGCTAATGGTGTCAAAGCCAAAGGCTACCCACAATTTGCTGAACTTGTGCCTTCTACAGCTGCCATGCTGTTTGACAGTCACATTGACTCTAAGGAGTCTGGCAATAATGTTGTTCTTACTTACACAACTAGGGTTACAGTGCCCAAGGACCACCCGCATTTGGGCAAGTTCTTAGAGGAGTTAAATGCATTCACTAAG---------------------------CCT---------------CTACAAGGA---GACATGCAACAA---------------------------------------------CACCCT---CTT---------CTTAACCCTAGTGCACAAGAA---------TTACAAACT------------------------TCACCT---GGA------------ACTGCTGAACCA------------------------GTCTACGATGCAGTTTCTATTGAAACT---GACATAATTGATGAAGTCAAC------------------------------------TAA
>KT253327_Camel_SArabia_2014--
ATGGCT------------ACAGTCAACTGGGCTGATTCCTCTGAA------CCACAA------------------------CGTGGTCGTCAG---GGCAGAATACCTTATTCCCTTTATAGCCCTTTGCTTGTTGATAGTGAACAACCT---TGGAAGGTGATACCTCGTAATTTGGTACCCACCAACAAGAAAGAT------AAAAGCAAGCTTATAGGCTATTGGAATATTCAAAAACGTTTCAGAACTAGAAAGGGCAAACGGGTTGACTTGTCACCTAAGTTGCACTTCTATTATCTTGGCACAGGACCCCACAAAGATGCTAAATTCAGAGAGCGCATTGAAGGTGTT------GTCTGGGTTGCTGTTGATGGTGCTAAAACCGAACCTACTGGTTATGGTGTTAGGCGCAAGAATTCAGATCCAGAAGAACCACGCTTCAGTCAAAGTCTTCCAAATGGTGTTACTGTTGTTGAAGAA------------CCTGAC------TCTCGTGCTCCTTCGCGTTCTCAGTCA------AAG------------------------------------------------------------------TCACAGAGC---------CGAGGTCGT---------------------------------------------------------------------------------------------GGTGAA---TTTAAACCTCAG---------------TCGCGCAATTCTTCAAGT------------------------------------------GCA---------------------AGTCAGGACGACATTATTAAGGCAGTAGCTGCTGCTCTTAAATCTTTAGGTTTT------------GAA------AAAGAGAAA------------------------------GAGGCAGCGAAAAAGGGTACTCCT---AAGCCTTCT------AGAAATCAGAGTCCTGCTTCTTTTCAGACTCGTGCCAAGAGCCCTGCTCGTCCTCAGAATTCTGAA------ACAAAAGAACAA---------AAG---CATGAAATGCAAAAACCACGGTGGAAAAGACAGCCTAATGATGATTTGACATCTAATGTTACACAGTGTTTTGGCCCCAGAGATCCTTACCACAACTTTGGAAGTGCAGGTGTTGTAGCTAATGGTGTCAAAGCCAAAGGCTACCCACAATTTGCTGAACTTGTGCCTTCTACAGCTGCCATGCTGTTTGACAGTCACATTGACTCTAAGGAGTCTGGCAATAATGTTGTTCTTACTTACACAACTAGGGTTACAGTGCCCAAGGACCACCCGCATTTGGGCAAGTTCTTAGAGGAGTTAAATGCATTCACTAAG---------------------------CCT---------------CTACAAGGA---GACATGCAACAA---------------------------------------------CACCCT---CTT---------CTTAACCCTAGTGCACAAGAA---------TTACAAACT------------------------TCACCT---GGA------------ACTGCTGAACCA------------------------GTCTACGATGCAGTTTCTATTGAAACT---GACATAATTGATGAAGTCAAC------------------------------------TAA
>KT253328_Camel_SArabia_2014--
ATGGCT------------ACAGTCAACTGGGCTGATTTCTCTGAA------CCACAA------------------------CGTGGTCGTCAG---GGCAGAATACCTTATTCCCTTTATAGCCCTTTGCTTGTTGATAGTGAACAACCT---TGGAAGGTGATACCTCGTAATTTGGTACCCACCAACAAGAAAGAT------AAAAGCAAGCTTATAGGCTATTGGAATATTCAAAAACGTTTCAGAACTAGAAAGGGCAAACGGGTTGACTTGTCACCTAAGTTGCACTTCTATTATCTTGGCACAGGACCCCACAAAGATGCTAAATTCAGAGAGCGCATTGAAGGTGTT------GTCTGGGTTGCTGTTGATGGTGCTAAAACCGAACCTACTGGTTATGGTGTTAGGCGCAAGAATTCAGATCCAGAAGAACCACGCTTCAGTCAAAGTCTTCCAAATGGTGTTACTGTTGTTGAAGAA------------CCTGAC------TCTCGTGCTCCTTCGCGTTCTCAGTCA------AAG------------------------------------------------------------------TCACAGAGC---------CGAGGTCGT---------------------------------------------------------------------------------------------GGTGAA---TTTAAACCTCAG---------------TCGCGCAATTCTTCAAGT------------------------------------------GCA---------------------AGTCAGGACGACATTATTAAGGCAGTAGCTGCTGCTCTTAAATCTTTAGGTTTT------------GAA------AAAGAGAAA------------------------------GAGGCAGCGAAAAAGGGTACTCCT---AAGCCTTCT------AGAAATCAGAGTCCTGCTTCTTTTCAGATTCGTGCCAAGAGCCCTGCTCGTCCTCAGAATTCTGAA------ACAAAAGAACAA---------AAG---CATGAAATGCAAAAACCACGGTGGAAAAGACAGCCTAATGATGATTTGACATCTAATGTTACACAGTGTTTTGGCCCCAGAGATCCTTACCACAACTTTGGAAGTGCAGGTGTTGTAGCTAATGGTGTCAAAGCCAAAGGCTACCCACAATTTGCTGAACTTGTGCCTTCTACAGCTGCCATGCTGTTTGACAGTCACATTGACTCTAAGGAGTCTGGCAATAATGTTGTTCTTACTTACACAACTAGGGTTACAGTGCCCAAGGACCACCCGCATTTGGGCAAGTTCTTAGAGGAGTTAAATGCATTCACTAAG---------------------------CCT---------------CTACAAGGA---GACATGCAACAA---------------------------------------------CACCCT---CTT---------CTTAACCCTAGTGCACAAGAA---------TTACAAACT------------------------TCACCT---GGA------------ACTGCTGAACCA------------------------GTCTACGATGCAGTTTCTATTGAAACT---GACATAATTGATGAAGTCAAC------------------------------------TAA
>KT368892_Camel_SArabia_2014-06-
ATGGCT------------ACAGTCAACTGGGCTGATTCCTCTGAA------CCACAA------------------------CGTGGTCGTCAG---GGCAGAATACCTTATTCCCTTTATAGCCCTTTGCTTGTTGATAGTGAACAACCT---TGGAAGGTGATACCTCGTAATTTGGTACCCACCAACAAGAAAGAT------AAAAGCAAGCTTATAGGCTATTGGAATATTCAAAAACGTTTCAGAACTAGAAAGGGCAAACGGGTTGACTTGTCACCTAAGTTGCATTTCTATTATCTTGGCACAGGACCCCACAAAGATGCTAAATTCAGAGAGCGCATTGAAGGTGTT------GTCTGGGTTGCTGTTGATGGTGCTAAAACCGAACCTACTGGTTATGGTGTTAGGCGCAAGAATTCAGATCCAGAAGAACCACGCTTCAGTCAAAGTCTTCCAAATGGTGTTACTGTTGTTGAAGAA------------CCTGAC------TCTCGTGCTCCTTCGCGTTCTCAGTCA------AAG------------------------------------------------------------------TCACAGAGC---------CGAGGTCGT---------------------------------------------------------------------------------------------GGTGAA---TTTAAACCTCAG---------------TCGCGCAATTCTTCAAGT------------------------------------------GCA---------------------AGTCAGGACGACATTATTAAGGCAGTAGCTGCTGCTCTTAAATCTTTAGGTTTT------------GAA------AAAGAGAAA------------------------------GAGGCAGCGAAAAAGGGTACTCCT---AAGCCTTCT------AGAAATCAGAGTCCTTCTTCTTTTCAGACTCGTGCCAAGAGCCCTGCTCGTCCTCAGAATTCTGAA------ACAAAAGAACAA---------AAG---CATGAAATGCAAAAACCACGGTGGAAAAGACAGCCTAATGATGATTTGACATCTAATGTTACACAGTGTTTTGGCCCCAGAGATCCTTACCACAACTTTGGAAGTGCAGGTGTTGTAGCTAATGGTGTCAAAGCCAAAGGCTACCCACAATTTGCTGAACTTGTGCCTTCTACAGCTGCCATGCTGTTTGACAGTCACATTGACTCTAAGGAGTCTGGCAATAATGTTGTTCTTACTTACACAACTAGGGTTACAGTGCCCAAGGACCACCCGCATTTGGGCAAGTTCTTAGAGGAGTTAAATGCATTCACTAAG---------------------------CCT---------------CTACAAGGA---GACATGCAACAA---------------------------------------------CACCCT---CTT---------CTTAACCCTAGTGCACAAGAA---------TTACAAACT------------------------TCACCT---GGA------------ACTGCTGAACCA------------------------GTCTACGATGCAGTTTCTATTGAAACT---GACATAATTGATGAAGTCAAC------------------------------------TAA
>KT368893_Camel_SArabia_2014-06-
ATGGCT------------ACAGTCAACTGGGCTGATTCCTCTGAA------CCACAA------------------------CGTGGTCGTCAG---GGCAGAATACCTTATTCCCTTTATAGCCCTTTGCTTGTTGATAGTGAACAACCT---TGGAAGGTGATACCTCGTAATTTGGTACCCACCAACAAGAAAGAT------AAAAGCAAGCTTATAGGCTATTGGAATATTCAAAAACGTTTCAGAACTAGAAAGGGCAAACGGGTTGACTTGTCACCTAAGTTGCATTTCTATTATCTTGGCACAGGACCCCACAAAGATGCTAAATTCAGAGAGCGCATTGAAGGTGTT------GTCTGGGTTGCTGTTGATGGTGCTAAAACCGAACCTACTGGTTATGGTGTTAGGCGCAAGAATTCAGATCCAGAAGAACCACGCTTCAGTCAAAGTCTTCCAAATGGTGTTACTGTTGTTGAAGAA------------CCTGAC------TCTCGTGCTCCTTCGCGTTCTCAGTCA------AAG------------------------------------------------------------------TCACAGAGC---------CGAGGTCGT---------------------------------------------------------------------------------------------GGTGAA---TTTAAACCTCAG---------------TCGCGCAATTCTTCAAGT------------------------------------------GCA---------------------AGTCAGGACGACATTATTAAGGCAGTAGCTGCTGCTCTTAAATCTTTAGGTTTT------------GAA------AAAGAGAAA------------------------------GAGGCAGCGAAAAAGGGTACTCCT---AAGCCTTCT------AGAAATCAGAGTCCTTCTTCTTTTCAGACTCGTGCCAAGAGCCCTGCTCGTCCTCAGAATTCTGAA------ACAAAAGAACAA---------AAG---CATGAAATGCAAAAACCACGGTGGAAAAGACAGCCTAATGATGATTTGACATCTAATGTTACACAGTGTTTTGGCCCCAGAGATCCTTACCACAACTTTGGAAGTGCAGGTGTTGTAGCTAATGGTGTCAAAGCCAAAGGCTACCCACAATTTGCTGAACTTGTGCCTTCTACAGCTGCCATGCTGTTTGACAGTCACATTGACTCTAAGGAGTCTGGCAATAATGTTGTTCTTACTTACACAACTAGGGTTACAGTGCCCAAGGACCACCCGCATTTGGGCAAGTTCTTAGAGGAGTTAAATGCATTCACTAAG---------------------------CCT---------------CTACAAGGA---GACATGCAACAA---------------------------------------------CACCCT---CTT---------CTTAACCCTAGTGCACAAGAA---------TTACAAACT------------------------TCACCT---GGA------------ACTGCTGAACCA------------------------GTCTACGATGCAGTTTCTATTGAAACT---GACATAATTGATGAAGTCAAC------------------------------------TAA
>KT368894_Camel_SArabia_2014-06-
ATGGCT------------ACAGTCAACTGGGCTGATTCCTCTGAA------CCACAA------------------------CGTGGTCGTCAG---GGCAGAATACCTTATTCCCTTTATAGCCCTTTGCTTGTTGATAGTGAACAACCT---TGGAAGGTGATACCTCGTAATTTGGTACCCACCAACAAGAAAGAT------AAAAGCAAGCTTATAGGCTATTGGAATATTCAAAAACGTTTCAGAACTAGAAAGGGCAAACGGGTTGACTTGTCACCTAAGTTGCATTTCTATTATCTTGGCACAGGACCCCACAAAGATGCTAAATTCAGAGAGCGCATTGAAGGTGTT------GTCTGGGTTGCTGTTGATGGTGCTAAAACCGAACCTACTGGTTATGGTGTTAGGCGCAAGAATTCAGATCCAGAAGAACCACGCTTCAGTCAAAGTCTTCCAAATGGTGTTACTGTTGTTGAAGAA------------CCTGAC------TCTCGTGCTCCTTCGCGTTCTCAGTCA------AAG------------------------------------------------------------------TCACAGAGC---------CGAGGTCGT---------------------------------------------------------------------------------------------GGTGAA---TTTAAACCTCAG---------------TCGCGCAATTCTTCAAGT------------------------------------------GCA---------------------AGTCAGGACGACATTATTAAGGCAGTAGCTGCTGCTCTTAAATCTTTAGGTTTT------------GAA------AAAGAGAAA------------------------------GAGGCAGCGAAAAAGGGTACTCCT---AAGCCTTCT------AGAAATCAGAGTCCTTCTTCTTTTCAGACTCGTGCCAAGAGCCCTGCTCGTCCTCAGAATTCTGAA------ACAAAAGAACAA---------AAG---CATGAAATGCAAAAACCACGGTGGAAAAGACAGCCTAATGATGATTTGACATCTAATGTTACACAGTGTTTTGGCCCCAGAGATCCTTACCACAACTTTGGAAGTGCAGGTGTTGTAGCTAATGGTGTCAAAGCCAAAGGCTACCCACAATTTGCTGAACTTGTGCCTTCTACAGCTGCCATGCTGTTTGACAGTCACATTGACTCTAAGGAGTCTGGCAATAATGTTGTTCTTACTTACACAACTAGGGTTACAGTGCCCAAGGACCACCCGCATTTGGGCAAGTTCTTAGAGGAGTTAAATGCATTCACTAAG---------------------------CCT---------------CTACAAGGA---GACATGCAACAA---------------------------------------------CACCCT---CTT---------CTTAACCCTAGTGCACAAGAA---------TTACAAACT------------------------TCACCT---GGA------------ACTGCTGAACCA------------------------GTCTACGATGCAGTTTCTATTGAAACT---GACATAATTGATGAAGTCAAC------------------------------------TAA
>KT368895_Camel_SArabia_2014-10-
ATGGCT------------ACAGTCAACTGGGCTGATTCCTCTGAA------CCACAA------------------------CGTGGTCGTCAG---GGCAGAATACCTTATTCCCTTTATAGCCCTTTGCTTGTTGATAGTGAACAACCT---TGGAAGGTGATACCTCGTAATTTGGTACCCACCAACAAGAAAGAT------AAAAGCAAGCTTATAGGCTATTGGAATATTCAAAAACGTTTCAGAACTAGAAAGGGCAAACGGGTTGACTTGTCACCTAAGTTGCATTTCTATTATCTTGGCACAGGACCCCACAAAGATGCTAAATTCAGAGAGCGCATTGAAGGTGTT------GTCTGGGTTGCTGTTGATGGTGCTAAAACCGAACCTACTGGTTATGGTGTTAGGCGCAAGAATTCAGATCCAGAAGAACCACGCTTCAGTCAAAGTCTTCCAAATGGTGTTACTGTTGTTGAAGAA------------CCTGAC------TCTCGTGCTCCTTCGCGTTCTCAGTCA------AAG------------------------------------------------------------------TCACAGAGC---------CGAGGTCGT---------------------------------------------------------------------------------------------GGTGAA---TTTAAACCTCAG---------------TCGCGCAATTCTTCAAGT------------------------------------------GCA---------------------AGTCAGGACGACATTATTAAGGCAGTAGCTGCTGCTCTTAAATCTTTAGGTTTT------------GAA------AAAGAGAAA------------------------------GAGGCAGCGAAAAAGGGTACTCCT---AAGCCTTCT------AGAAATCAGAGTCCTGCTTCTTTTCAGATTCGTGCCAAGAGCCCTGCTCGTCCTCAGAATTCTGAA------ACAAAAGAACAA---------AAG---CATGAAATGCAAAAACCACGGTGGAAAAGACAGCCTAATGATGATTTGACATCTAATGTTACACAGTGTTTTGGCCCCAGAGATCCTTACCACAACTTTGGAAGTGCAGGTGTTGTAGCTAATGGTGTCAAAGCCAAAGGCTACCCACAATTTGCTGAACTTGTGCCTTCTACAGCTGCCATGCTGTTTGACAGTCACATTGACTCTAAGGAGTCTGGCAATAATGTTGTTCTTACTTACACAACTAGGGTTACAGTGCCCAAGGACCACCCGCATTTGGGCAAGTTCTTAGAGGAGTTAAATGCATTCACTAAG---------------------------CCT---------------CTACAAGGA---GACATGCAACAA---------------------------------------------CACCCT---TTT---------CTTAACCCTAGTGCACAAGAA---------TTACAAACT------------------------TCACCT---GGA------------ACTGCTGAACCA------------------------GTCTACGATGCAGTTTCTATTGAAACT---GACATAATTGATGAAGTCAAC------------------------------------TAA
>KT368896_Camel_SArabia_2014-10-
ATGGCT------------ACAGTCAACTGGGCTGATTCCTCTGAA------CCACAA------------------------CGTGGTCGTCAG---GGCAGAATACCTTATTCCCTTTATAGCCCTTTGCTTGTTGATAGTGAACAACCT---TGGAAGGTGATACCTCGTAATTTGGTACCCACCAACAAGAAAGAT------AAAAGCAAGCTTATAGGCTATTGGAATATTCAAAAACGTTTCAGAACTAGAAAGGGCAAACGGGTTGACTTGTCACCTAAGTTGCATTTCTATTATCTTGGCACAGGACCCCACAAAGATGCTAAATTCAGAGAGCGCATTGAAGGTGTT------GTCTGGGTTGCTGTTGATGGTGCTAAAACCGAACCTACTGGTTATGGTGTTAGGCGCAAGAATTCAGATCCAGAAGAACCACGCTTCAGTCAAAGTCTTCCAAATGGTGTTACTGTTGTTGAAGAA------------CCTGAC------TCTCGTGCTCCTTCGCGTTCTCAGTCA------AAG------------------------------------------------------------------TCACAGAGC---------CGAGGTCGT---------------------------------------------------------------------------------------------GGTGAA---TTTAAACCTCAG---------------TCGCGCAATTCTTCAAGT------------------------------------------GCA---------------------AGTCAGGACGACATTATTAAGGCAGTAGCTGCTGCTCTTAAATCTTTAGGTTTT------------GAA------AAAGAGAAA------------------------------GAGGCAGCGAAAAAGGGTACTCCT---AAGCCTTCT------AGAAATCAGAGTCCTGCTTCTTTTCAGATTCGTGCCAAGAGCCCTGCTCGTCCTCAGAATTCTGAA------ACAAAAGAACAA---------AAG---CATGAAATGCAAAAACCACGGTGGAAAAGACAGCCTAATGATGATTTGACATCTAATGTTACACAGTGTTTTGGCCCCAGAGATCCTTACCACAACTTTGGAAGTGCAGGTGTTGTAGCTAATGGTGTCAAAGCCAAAGGCTACCCACAATTTGCTGAACTTGTGCCTTCTACAGCTGCCATGCTGTTTGACAGTCACATTGACTCTAAGGAGTCTGGCAATAATGTTGTTCTTACTTACACAACTAGGGTTACAGTGCCCAAGGACCACCCGCATTTGGGCAAGTTCTTAGAGGAGTTAAATGCATTCACTAAG---------------------------CCT---------------CTACAAGGA---GACATGCAACAA---------------------------------------------CACCCT---TTT---------CTTAACCCTAGTGCACAAGAA---------TTACAAACT------------------------TCACCT---GGA------------ACTGCTGAACCA------------------------GTCTACGATGCAGTTTCTATTGAAACT---GACATAATTGATGAAGTCAAC------------------------------------TAA
>KT368897_Camel_SArabia_2014-10-
ATGGCT------------ACAGTCAACTGGGCTGATTCCTCTGAA------CCACAA------------------------CGTGGTCGTCAG---GGCAGAATACCTTATTCCCTTTATAGCCCTTTGCTTGTTGATAGTGAACAACCT---TGGAAGGTGATACCTCGTAATTTGGTACCCACCAACAAGAAAGAT------AAAAGCAAGCTTATAGGCTATTGGAATATTCAAAAACGTTTCAGAACTAGAAAGGGCAAACGGGTTGACTTGTCACCTAAGTTGCATTTCTATTATCTTGGCACAGGACCCCACAAAGATGCTAAATTCAGAGAGCGCATTGAAGGTGTT------GTCTGGGTTGCTGTTGATGGTGCTAAAACCGAACCTACTGGTTATGGTGTTAGGCGCAAGAATTCAGATCCAGAAGAACCACGCTTCAGTCAAAGTCTTCCAAATGGTGTTACTGTTGTTGAAGAA------------CCTGAC------TCTCGTGCTCCTTCGCGTTCTCAGTCA------AAG------------------------------------------------------------------TCACAGAGC---------CGAGGTCGT---------------------------------------------------------------------------------------------GGTGAA---TTTAAACCTCAG---------------TCGCGCAATTCTTCAAGT------------------------------------------GCA---------------------AGTCAGGACGACATTATTAAGGCAGTAGCTGCTGCTCTTAAATCTTTAGGTTTT------------GAA------AAAGAGAAA------------------------------GAGGCAGCGAAAAAGGGTACTCCT---AAGCCTTCT------AGAAATCAGAGTCCTGCTTCTTTTCAGATTCGTGCCAAGAGCCCTGCTCGTCCTCAGAATTCTGAA------ACAAAAGAACAA---------AAG---CATGAAATGCAAAAACCACGGTGGAAAAGACAGCCTAATGATGATTTGACATCTAATGTTACACAGTGTTTTGGCCCCAGAGATCCTTACCACAACTTTGGAAGTGCAGGTGTTGTAGCTAATGGTGTCAAAGCCAAAGGCTACCCACAATTTGCTGAACTTGTGCCTTCTACAGCTGCCATGCTGTTTGACAGTCACATTGACTCTAAGGAGTCTGGCAATAATGTTGTTCTTACTTACACAACTAGGGTTACAGTGCCCAAGGACCACCCGCATTTGGGCAAGTTCTTAGAGGAGTTAAATGCATTCACTAAG---------------------------CCT---------------CTACAAGGA---GACATGCAACAA---------------------------------------------CACCCT---TTT---------CTTAACCCTAGTGCACAAGAA---------TTACAAACT------------------------TCACCT---GGA------------ACTGCTGAACCA------------------------GTCTACGATGCAGTTTCTATTGAAACT---GACATAATTGATGAAGTCAAC------------------------------------TAA
>KT368898_Camel_SArabia_2014-11-
ATGGCT------------ACAGTCAACTGGGCTGATTCCTCTGAA------CCACAA------------------------CGTGGTCGTCAG---GGCAGAATACCTTATTCCCTTTATAGCCCTTTGCTTGTTGATAGTGAACAACCT---TGGAAGGTGATACCTCGTAATTTGGTACCCACCAACAAGAAAGAT------AAAAGCAAGCTTATAGGCTATTGGAATATTCAAAAACGTTTCAGAACTAGAAAGGGCAAACGGGTTGACTTGTCACCTAAGTTGCATTTCTATTATCTTGGCACAGGACCCCACAAAGATGCTAAATTCAGAGAGCGCATTGAAGGTGTT------GTCTGGGTTGCTGTTGATGGTGCTAAAACCGAACCTACTGGTTATGGTGTTAGGCGCAAGAATTCAGATCCAGAAGAACCACGCTTCAGTCAAAGTCTTCCAAATGGTGTTACTGTTGTTGAAGAA------------CCTGAT------TCTCGTGCTCCTTCGCGTTCTCAGTCA------AAG------------------------------------------------------------------TCACAGAGC---------CGAGGTCGT---------------------------------------------------------------------------------------------GGTGAA---TTTAAACCTCAG---------------TCGCGCAATTCTTCAAGT------------------------------------------GCA---------------------AGTCAGGACGACATTATTAAGGCAGTAGCTGCTGCTCTTAAATCTTTAGGTTTT------------GAA------AAAGAGAAA------------------------------GAGGCAGCGAAAAAGGGTACTCCT---AAGCCTTCT------AGAAATCAGAGTCCTGCTTCTTTTCAGACTCGTGCCAAGAGCCCTGCTCGTCCTCAGAATTCTGAA------ACAAAAGAACAA---------AAG---CATGAAATGCAAAAACCACGGTGGAAAAGACAGCCTAATGATGATTTGACATCTAATGTTACACAGTGTTTTGGCCCCAGAGATCCTTACCACAACTTTGGAAGTGCAGGTGTTGTAGCTAATGGTGTCAAAGCCAAAGGCTACCCACAATTTGCTGAACTTGTGCCTTCTACAGCTGCCATGCTGTTTGACAGTCACATTGACTCTAAGGAGTCTGGCAATAATGTTGTTCTTACTTACACAACTAGGGTTACAGTGCCCAAGGACCACCCGCATTTGGGCAAGTTCTTAGAGGAGTTAAATGCATTCACTAAG---------------------------CCT---------------CTACAAGGA---GACATGCAACAA---------------------------------------------CACCCT---TTT---------CTTAACCCTAGTGCACAAGAA---------TTACAAACT------------------------TCACCT---GGA------------ACTGCTGAACCA------------------------GTCTACGATGCAGTTTCTATTGAAACT---GACATAATTGATGAAGTCAAC------------------------------------TAA
>KT368899_Camel_SArabia_2014-11-
ATGGCT------------ACAGTCAACTGGGCTGATTCCTCTGAA------CCACAA------------------------CGTGGTCGTCAG---GGCAGAATACCTTATTCCCTTTATAGCCCTTTGCTTGTTGATAGTGAACAACCT---TGGAAGGTGATACCTCGTAATTTGGTACCCACCAACAAGAAAGAT------AAAAGCAAGCTTATAGGCTATTGGAATATTCAAAAACGTTTCAGAACTAGAAAGGGCAAACGGGTTGACTTGTCACCTAAGTTGCATTTCTATTATCTTGGCACAGGACCCCACAAAGATGCTAAATTCAGAGAGCGCATTGAAGGTGTT------GTCTGGGTTGCTGTTGATGGTGCTAAAACCGAACCTACTGGTTATGGTGTTAGGCGCAAGAATTCAGATCCAGAAGAACCACGCTTCAGTCAAAGTCTTCCAAATGGTGTTACTGTTGTTGAAGAA------------CCTGAC------TCTCGTGCTCCTTCGCGTTCTCAGTCA------AAG------------------------------------------------------------------TCACAGAGC---------CGAGGTCGT---------------------------------------------------------------------------------------------GGTGAA---TTTAAACCTCAG---------------TCGCGCAATTCTTCAAGT------------------------------------------GCA---------------------AGTCAGGACGACATTATTAAGGCAGTAGCTGCTGCTCTTAAATCTTTAGGTTTT------------GAA------AAAGAGAAA------------------------------GAGGCAGCGAAAAAGGGTACTCCT---AAGCCTTCT------AGAAATCAGAGTCCTGCTTCTTTTCAGACTCGTGCCAAGAGCCCTGCTCGTCCTCAGAATTCTGAA------ACAAAAGAACAA---------AAG---CATGAAATGCAAAAACCACGGTGGAAAAGACAGCCTAATGATGATTTGACATCTAATGTTACACAGTGTTTTGGCCCCAGAGATCCTTACCACAACTTTGGAAGTGCAGGTGTTGTAGCTAATGGTGTCAAAGCCAAAGGCTACCCACAATTTGCTGAACTTGTGCCTTCTACAGCTGCCATGCTGTTTGACAGTCACATTGACTCTAAGGAGTCTGGCAATAATGTTGTTCTTACTTACACAACTAGGGTTACAGTGCCCAAGGACCACCCGCATTTGGGCAAGTTCTTAGAGGAGTTAAATGCATTCACTAAG---------------------------CCT---------------CTACAAGGA---GACATGCAACAA---------------------------------------------CACCCT---TTT---------CTTAACCCTAGTGCACAAGAA---------TTACAAACT------------------------TCACCT---GGA------------ACTGCTGAACCA------------------------GTCTACGATGCAGTTTCTATTGAAACT---GACATAATTGATGAAGTCAAC------------------------------------TAA
>KT368900_Camel_SArabia_2014-11-
ATGGCT------------ACAGTCAACTGGGCTGATTCCTCTGAA------CCACAA------------------------CGTGGTCGTCAG---GGCAGAATACCTTATTCCCTTTATAGCCCTTTGCTTGTTGATAGTGAACAACCT---TGGAAGGTGATACCTCGTAATTTGGTACCCACCAACAAGAAAGAT------AAAAGCAAGCTTATAGGCTATTGGAATATTCAAAAACGTTTCAGAACTAGAAAGGGCAAACGGGTTGACTTGTCACCTAAGTTGCATTTCTATTATCTTGGCACAGGACCCCACAAAGATGCTAAATTCAGAGAGCGCATTGAAGGTGTT------GTCTGGGTTGCTGTTGATGGTGCTAAAACCGAACCTACTGGTTATGGTGTTAGGCGCAAGAATTCAGATCCAGAAGAACCACGCTTCAGTCAAAGTCTTCCAAATGGTGTTACTGTTGTTGAAGAA------------CCTGAC------TCTCGTGCTCCTTCGCGTTCTCAGTCA------AAG------------------------------------------------------------------TCACAGAGC---------CGAGGTCGT---------------------------------------------------------------------------------------------GGTGAA---TTTAAACCTCAG---------------TCGCGCAATTCTTCAAGT------------------------------------------GCA---------------------AGTCAGGACGACATTATTAAGGCAGTAGCTGCTGC-CTTAAATCTTTAGGTTTT------------GAA------AAAGAGAAA------------------------------GAGGCAGCGAAAAAGGGTACTCCT---AAGCCTTCT------AGAAATCAGAGTCCTGCTTCTTTTCAGACTCGTGCCAAGAGCCCTGCTCGTCCTCAGAATTCTGAA------ACAAAAGAACAA---------AAG---CATGAAATGCAAAAACCACGGTGGAAAAGACAGCCTAATGATGATTTGACATCTAATGTTACACAGTGTTTTGGCCCCAGAGATCCTTACCACAACTTTGGAAGTGCAGGTGTTGTAGCTAATGGTGTCAAAGCCAAAGGCTACCCACAATTTGCTGAACTTGTGCCTTCTACAGCTGCCATGCTGTTTGACAGTCACATTGACTCTAAGGAGTCTGGCAATAATGTTGTTCTTACTTACACAACTAGGGTTACAGTGCCCAAGGACCACCCGCATTTGGGCAAGTTCTTAGAGGAGTTAAATGCATTCACTAAG---------------------------CCT---------------CTACAAGGA---GACATGCAACAA---------------------------------------------CACCCT---CTT---------CTTAACCCTAGTGCACAAGAA---------TTACAAACT------------------------TCACCT---GGA------------ACTGCTGAACCA------------------------GTCTACGATGCAGTTTCTATTGAAACT---GACATAATTGATGAAGTCAAC------------------------------------TAA
>KT368901_Camel_SArabia_2014-11-
ATGGCT------------ACAGTCAACTGGGCTGATTCCTCTGAA------CCACAA------------------------CGTGGTCGTCAG---GGCAGAATACCTTATTCCCTTTATAGCCCTTTGCTTGTTGATAGTGAACAACCT---TGGAAGGTGATACCTCGTAATTTGGTACCCACCAACAAGAAAGAT------AAAAGCAAGCTTATAGGCTATTGGAATATTCAAAAACGTTTCAGAACTAGAAAGGGCAAACGGGTTGACTTGTCACCTAAGTTGCATTTCTATTATCTTGGCACAGGACCCCACAAAGATGCTAAATTCAGAGAGCGCATTGAAGGTGTT------GTCTGGGTTGCTGTTGATGGTGCTAAAACCGAACCTACTGGTTATGGTGTTAGGCGCAAGAATTCAGATCCAGAAGAACCACGCTTCAGTCAAAGTCTTCCAAATGGTGTTACTGTTGTTGAAGAA------------CCTGAC------TCTCGTGCTCCTTCGCGTTCTCAGTCA------AAG------------------------------------------------------------------TCACAGAGC---------CGAGGTCGT---------------------------------------------------------------------------------------------GGTGAA---TTTAAACCTCAG---------------TCGCGCAATTCTTCAAGT------------------------------------------GCA---------------------AGTCAGGACGACATTATTAAGGCAGTAGCTGCTGCCCTTAAATCTTTAGGTTTT------------GAA------AAAGAGAAA------------------------------GAGGCAGCGAAAAAGGGTACTCCT---AAGCCTTCT------AGAAATCAGAGTCCTGCTTCTTTTCAGACTCGTGCCAAGAGCCCTGCTCGTCCTCAGAATTCTGAA------ACAAAAGAACAA---------AAG---CATGAAATGCAAAAACCACGGTGGAAAAGACAGCCTAATGATGATTTGACATCTAATGTTACACAGTGTTTTGGCCCCAGAGATCCTTACCACAACTTTGGAAGTGCAGGTGTTGTAGCTAATGGTGTCAAAGCCAAAGGCTACCCACAATTTGCTGAACTTGTGCCTTCTACAGCTGCCATGCTGTTTGACAGTCACATTGACTCTAAGGAGTCTGGCAATAATGTTGTTCTTACTTACACAACTAGGGTTACAGTGCCCAAGGACCACCCGCATTTGGGCAAGTTCTTAGAGGAGTTAAATGCATTCACTAAG---------------------------CCT---------------CTACAAGGA---GACATGCAACAA---------------------------------------------CACCCT----TT---------CTTAACCCTAGTGCACAAGAA---------TTACAAACT------------------------TCACCT---GGA------------ACTGCTGAACCA------------------------GTCTACGATGCAGTTTCTATTGAAACT---GACATAATTGATGAAGTCAAC------------------------------------TAA
>KT368902_Camel_SArabia_2014-12-
ATGGCT------------ACAGTCAACTGGGCTGATTCCTCTGAA------CCACAA------------------------CGTGGTCGTCAG---GGCAGAATACCTTATTCCCTTTATAGCCCTTTGCTTGTTGATAGTGAACAACCT---TGGAAGGTGATACCTCGTAATTTGGTACCCACCAACAAGAAAGAT------AAAAGCAAGCTTATAGGCTATTGGAATATTCAAAAACGTTTCAGAACTAGAAAGGGCAAACGGGTTGACTTGTCACCTAAGTTGCATTTCTATTATCTTGGCACAGGACCCCACAAAGATGCTAAATTCAGAGAGCGCATTGAAGGTGTT------GTCTGGGTTGCTGTTGATGGTGCTAAAACCGAACCTACTGGTTATGGTGTTAGGCGCAAGAATTCAGATCCAGAAGAACCACGCTTCAGTCAAAGTCTTCCAAATGGTGTTACTGTTGTTGAAGAA------------CCTGAC------TCTCGTGCTCCTTCGCGTTCTCAGTCA------AAG------------------------------------------------------------------TCACAGAGC---------CGAGGTCGT---------------------------------------------------------------------------------------------GGTGAA---TTTAAACCTCAG---------------TCGCGCAATTCTTCAAGT------------------------------------------GCA---------------------AGTCAGGACGACATTATTAAGGCAGTAGCTGCTGCTCTTAAATCTTTAGGTTTT------------GAA------AAAGAGAAA------------------------------GAGGCAGCGAAAAAGGGTACTCCT---AAGCCTTCT------AGAAATCAGAGTCCTGCTTCTTTTCAGATTCGTGCCAAGAGCCCTGCTCGTCCTCAGAATTCTGAA------ACAAAAGAACAA---------AAG---CATGAAATGCAAAAACCACGGTGGAAAAGACAGCCTAATGATGATTTGACATCTAATGTTACACAGTGTTTTGGCCCCAGAGATCCTTACCACAACTTTGGAAGTGCAGGTGTTGTAGCTAATGGTGTCAAAGCCAAAGGCTACCCACAATTTGCTGAACTTGTGCCTTCTACAGCTGCCATGCTGTTTGACAGTCACATTGACTCTAAGGAGTCTGGCAATAATGTTGTTCTTACTTACACAACTAGGGTTACAGTGCCCAAGGACCACCCGCATTTGGGCAAGTTCTTAGAGGAGTTAAATGCATTCACTAAG---------------------------CCT---------------CTACAAGGA---GACATGCAACAA---------------------------------------------CACCCT---TTT---------CTTAACCCTAGTGCACAAGAA---------TTACAAACT------------------------TCACCT---GGA------------ACTGCTGAACCA------------------------GTCTACGATGCAGTTTCTATTGAAACT---GACATAATTGATGAAGTCAAC------------------------------------TAA
>KT368903_Camel_SArabia_2014-12-
ATGGCT------------ACAGTCAACTGGGCTGATTCCTCTGAA------CCACAA------------------------CGTGGTCGTCAG---GGCAGAATACCTTATTCCCTTTATAGCCCTTTGCTTGTTGATAGTGAACAACCT---TGGAAGGTGATACCTCGTAATTTGGTACCCACCAACAAGAAAGAT------AAAAGCAAGCTTATAGGCTATTGGAATATTCAAAAACGTTTCAGAACTAGAAAGGGCAAACGGGTTGACTTGTCACCTAAGTTGCATTTCTATTATCTTGGCACAGGACCCCACAAAGATGCTAAATTCAGAGAGCGCATTGAAGGTGTT------GTCTGGGTTGCTGTTGATGGTGCTAAAACCGAACCTACTGGTTATGGTGTTAGGCGCAAGAATTCAGATCCAGAAGAACCACGCTTCAGTCAAAGTCTTCCAAATGGTGTTACTGTTGTTGAAGAA------------CCTGAT------TCTCGTGCTCCTTCGCGTTCTCAGTCA------AAG------------------------------------------------------------------TCACAGAGC---------CGAGGT------------------------------------------------------------------------------------------------------------AAACCTCAG---------------TCGCGCAATTCTTCAAGT------------------------------------------GCA---------------------AGTCAGGACGACATTATTAAGGCAGTAGCTGCTGCTCTTAAATCTTTAGGTTTT------------GAA------AAAGAGAAA------------------------------GAGGCAGCGAAAAAGGGTACTCCT---AAGCCTTCT------AGAAATCAGAGTCCTGCTTCTTTTCAGACTCGTGCCAAGAGCCCTGCTCGTCCTCAGAATTCTGAA------ACAAAAGAACAA---------AAG---CATGAAATGCAAAAACCACGGTGGAAAAGACAGCCTAATGATGATTTGACATCTAATGTTACACAGTGTTTTGGCCCCAGAGATCCTTACCACAACTTTGGAAGTGCAGGTGTTGTAGCTAATGGTGTCAAAGCCAAAGGCTACCCACAATTTGCTGAACTTGTGCCTTCTACAGCTGCCATGCTGTTTGACAGTCACATTGACTCTAAGGAGTCTGGCAATAATGTTGTTCTTACTTACACAACTAGGGTTACAGTGCCCAAGGACCACCCGCATTTGGGCAAGTTCTTAGAGGAGTTAAATGCATTCACTAAG---------------------------CCT---------------CTACAAGGA---GACATGCAACAA---------------------------------------------CACCCT---TTT---------CTTAACCCTAGTGCACAAGAA---------TTACAAACT------------------------TCACCT---GGA------------ACTGCTGAACCA------------------------GTCTACGATGCAGTTTCTATTGAAACT---GACATAATTGATGAAGTCAAC------------------------------------TAA
>KT368904_Camel_SArabia_2014-12-
ATGGCT------------ACAGTCAACTGGGCTGATTCCTCTGAA------CCACAA------------------------CGTGGTCGTCAG---GGCAGAATACCTTATTCCCTTTATAGCCCTTTGCTTGTTGATAGTGAACAACCT---TGGAAGGTGATACCTCGTAATTTGGTACCCACCAACAAGAAAGAT------AAAAGCAAGCTTATAGGCTATTGGAATATTCAAAAACGTTTCAGAACTAGAAAGGGCAAACGGGTTGACTTGTCACCTAAGTTGCATTTCTATTATCTTGGCACAGGACCCCACAAAGATGCTAAATTCAGAGAGCGCATTGAAGGTGTT------GTCTGGGTTGCTGTTGATGGTGCTAAAACCGAACCTACTGGTTATGGTGTTAGGCGCAAGAATTCAGATCCAGAAGAACCACGCTTCAGTCAAAGTCTTCCAAATGGTGTTACTGTTGTTGAAGAA------------CCTGAC------TCTCGTGCTCCTTCGCGTTCTCAGTCA------AAG------------------------------------------------------------------TCACAGAGC---------CGAGGTCGT---------------------------------------------------------------------------------------------GGTGAA---TTTAAACCTCAG---------------TCGCGCAATTCTTCAAGT------------------------------------------GCA---------------------AGTCAGGACGACATTATTAAGGCAGTAGCTGCTGCCCTTAAATCTTTAGGTTTT------------GAA------AAAGAGAAA------------------------------GAGGCAGCGAAAAAGGGTACTCCT---AAGCCTTCT------AGAAATCAGAGTCCTGCTTCTTTTCAGACTCGTGCCAAGAGCCCTGCTCGTCCTCAGAATTCTGAA------ACAAAAGAACAA---------AAG---CATGAAATGCAAAAACCACGGTGGAAAAGACAGCCTAATGATGATTTGACATCTAATGTTACACAGTGTTTTGGCCCCAGAGATCCTTACCACAACTTTGGAAGTGCAGGTGTTGTAGCTAATGGTGTCAAAGCCAAAGGCTACCCACAATTTGCTGAACTTGTGCCTTCTACAGCTGCCATGCTGTTTGACAGTCACATTGACTCTAAGGAGTCTGGCAATAATGTTGTTCTTACTTACACAACTAGGGTTACAGTGCCCAAGGACCACCCGCATTTGGGCAAGTTCTTAGAGGAGTTAAATGCATTCACTAAG---------------------------CCT---------------CTACAAGGA---GACATGCAACAA---------------------------------------------CACCCT---CTT---------CTTAACCCTAGTGCACAAGAA---------TTACAAACT------------------------TCACCT---GGA------------ACTGCTGAACCA------------------------GTCTACGATGCAGTTTCTATTGAAACT---GACATAATTGATGAAGTCAAC------------------------------------TAA
>KT368905_Camel_SArabia_2014-12-
ATGGCT------------ACAGTCAACTGGGCTGATTCCTCTGAA------CCACAA------------------------CGTGGTCGTCAG---GGCAGAATACCTTATTCCCTTTATAGCCCTTTGCTTGTTGATAGTGAACAACCT---TGGAAGGTGATACCTCGTAATTTGGTACCCACCAACAAGAAAGAT------AAAAGCAAGCTTATAGGCTATTGGAATATTCAAAAACGTTTCAGAACTAGAAAGGGCAAACGGGTTGACTTGTCACCTAAGTTGCATTTCTATTATCTTGGCACAGGACCCCACAAAGATGCTAAATTCAGAGAGCGCATTGAAGGTGTT------GTCTGGGTTGCTGTTGATGGTGCTAAAACCGAACCTACTGGTTATGGTGTTAGGCGCAAGAATTCAGATCCAGAAGAACCACGCTTCAGTCAAAGTCTTCCAAATGGTGTTACTGTTGTTGAAGAA------------CCTGAC------TCTCGTGCTCCTTCGCGTTCTCAGTCA------AAG------------------------------------------------------------------TCACAGAGC---------CGAGGTCGT---------------------------------------------------------------------------------------------GGTGAA---TTTAAACCTCAG---------------TCGCGCAATTCTTCAAGT------------------------------------------GCA---------------------AGTCAGGACGACATTATTAAGGCAGTAGCTGCTGCCCTTAAATCTTTAGGTTTT------------GAA------AAAGAGAAA------------------------------GAGGCAGCGAAAAAGGGTACTCCT---AAGCCTTCT------AGAAATCAGAGTCCTGCTTCTTTTCAGACTCGTGCCAAGAGCCCTGCTCGTCCTCAGAATTCTGAA------ACAAAAGAACAA---------AAG---CATGAAATGCAAAAACCACGGTGGAAAAGACAGCCTAATGATGATTTGACATCTAATGTTACACAGTGTTTTGGCCCCAGAGATCCTTACCACAACTTTGGAAGTGCAGGTGTTGTAGCTAATGGTGTCAAAGCCAAAGGCTACCCACAATTTGCTGAACTTGTGCCTTCTACAGCTGCCATGCTGTTTGACAGTCACATTGACTCTAAGGAGTCTGGCAATAATGTTGTTCTTACTTACACAACTAGGGTTACAGTGCCCAAGGACCACCCGCATTTGGGCAAGTTCTTAGAGGAGTTAAATGCATTCACTAAG---------------------------CCT---------------CTACAAGGA---GACATGCAACAA---------------------------------------------CACCCT---CTT---------CTTAACCCTAGTGCACAAGAA---------TTACAAACT------------------------TCACCT---GGA------------ACTGCTGAACCA------------------------GTCTACGATGCAGTTTCTATTGAAACT---GACATAATTGATGAAGTCAAC------------------------------------TAA
>KT368906_Camel_SArabia_2014-12-
ATGGCT------------ACAGTCAACTGGGCTGATTCCTCTGAA------CCACAA------------------------CGTGGTCGTCAG---GGCAGAATACCTTATTCCCTTTATAGCCCTTTGCTTGTTGATAGTGAACAACCT---TGGAAGGTGATACCTCGTAATTTGGTACCCACCAACAAGAAAGAT------AAAAGCAAGCTTATAGGCTATTGGAATATTCAAAAACGTTTCAGAACTAGAAAGGGCAAACGGGTTGACTTGTCACCTAAGTTGCATTTCTATTATCTTGGCACAGGACCCCACAAAGATGCTAAATTCAGAGAGCGCATTGAAGGTGTT------GTCTGGGTTGCTGTTGATGGTGCTAAAACCGAACCTACTGGTTATGGTGTTAGGCGCAAGAATTCAGATCCAGAAGAACCACGCTTCAGTCAAAGTCTTCCAAATGGTGTTACTGTTGTTGAAGAA------------CCTGAC------TCTCGTGCTCCTTCGCGTTCTCAGTCA------AAG------------------------------------------------------------------TCACAGAGC---------CGAGGTCGT---------------------------------------------------------------------------------------------GGTGAA---TTTAAACCTCAG---------------TCGCGCAATTCTTCAAGT------------------------------------------GCA---------------------AGTCAGGACGACATTATTAAGGCAGTAGCTGCTGCTCTTAAATCTTTAGGTTTT------------GAA------AAAGAGAAA------------------------------GAGGCAGCGAAAAAGGGTACTCCT---AAGCCTTCT------AGAAATCAGAGTCCTGCTTCTTTTCAGATTCGTGCCAAGAGCCCTGCTCGTCCTCAGAATTCTGAA------ACAAAAGAACAA---------AAG---CATGAAATGCAAAAACCACGGTGGAAAAGACAGCCTAATGATGATTTGACATCTAATGTTACACAGTGTTTTGGCCCCAGAGATCCTTACCACAACTTTGGAAGTGCAGGTGTTGTAGCTAATGGTGTCAAAGCCAAAGGCTACCCACAATTTGCTGAACTTGTGCCTTCTACAGCTGCCATGCTGTTTGACAGTCACATTGACTCTAAGGAGTCTGGCAATAATGTTGTTCTTACTTACACAACTAGGGTTACAGTGCCCAAGGACCACCCGCATTTGGGCAAGTTCTTAGAGGAGTTAAATGCATTCACTAAG---------------------------CCT---------------CTACAAGGA---GACATGCAACAA---------------------------------------------CACCCT---TTT---------CTTAACCCTAGTGCACAAGAA---------TTACAAACT------------------------TCACCT---GGA------------ACTGCTGAACCA------------------------GTCTACGATGCAGTTTCTATTGAAACT---GACATAATTGATGAAGTCAAC------------------------------------TAA
>KT368907_Camel_SArabia_2015-03-
ATGGCT------------ACAGTCAACTGGGCTGATTCCTCTGAA------CCACAA------------------------CGTGGTCGTCAG---GGCAGAATACCTTATTCCCTTTATAGCCCTTTGCTTGTTGATAGTGAACAACCT---TGGAAGGTGATACCTCGTAATTTGGTACCCACCAACAAGAAAGAT------AAAAGCAAGCTTATAGGCTATTGGAATATTCAAAAACGTTTCAGAACTAGAAAGGGCAAACGGGTTGACTTGTCACCTAAGTTGCATTTCTATTATCTTGGCACAGGACCCCACAAAGATGCTAAATTCAGAGAGCGCATTGAAGGTGTT------GTCTGGGTTGCTGTTGATGGTGCTAAAACCGAACCTACTGGTTATGGTGTTAGGCGCAAGAATTCAGATCCAGAAGAACCACTCTTCAGTCAAAGTCTTCCAAATGGTGTTACTGTTGTTGAAGAA------------CCTGAC------TCTCGTGCTCCTTCGCGTTCTCAGTCA------AAG------------------------------------------------------------------TCACAGAGC---------CGAGGTCGT---------------------------------------------------------------------------------------------GGTGAA---TTTAAACCTCAG---------------TCGCGCAATTCTTCAAGT------------------------------------------GCA---------------------AGTCAGGACGACATTATTAAGGCAGTAGCTGCTGCTCTTAAATCTTTAGGTTTT------------GAA------AAAGAGAAA------------------------------GAGGCAGCGAAAAAGGGTACTCCT---AAGCCTTCT------AGAAATCAGAGTCCTGCTTCTTTTCAGACTCGTGCCAAGAGCCCTGCTCGTCCTCAGAATTCTGAA------ACAAAAGAACAA---------AAG---CATGAAATGCAAAAACCACGGTGGAAAAGACAGCCTAATGATGATTTGACATCTAATGTTACACAGTGTTTTGGCCCCAGAGATCCTTACCACAACTTTGGAAGTGCAGGTGTTGTAGCTAATGGTGTCAAAGCCAAAGGCTACCCACAATTTGCTGAACTTGTGCCTTCTACAGCTGCCATGCTGTTTGACAGTCACATTGACTCTAAGGAGTCTGGCAATAATGTTGTTCTTACTTACACAACTAGGGTTACAGTGCCCAAGGACCACCCGCATTTGGGCAAGTTCTTAGAGGAGTTAAATGCATTCACTAAG---------------------------CCT---------------CTACAAGGA---GACATGCAACAA---------------------------------------------CACCCT---CTT---------CTTAACCCTAGTGCACAAGAA---------TTACAAACT------------------------TCACCT---GGA------------ACTGCTGAACCA------------------------GTCTACGATGCAGTTTCTATTGAAACT---GACATAATTGATGAAGTCAAC------------------------------------TAA
>KT368908_Camel_SArabia_2015-03-
ATGGCT------------ACAGTCAACTGGGCTGATTCCTCTGAA------CCACAA------------------------CGTGGTCGTCAG---GGCAGAATACCTTATTCCCTTTATAGCCCTTTGCTTGTTGATAGTGAACAACCT---TGGAAGGTGATACCTCGTAATTTGGTACCCACCAACAAGAAAGAT------AAAAGCAAGCTTATAGGCTATTGGAATATTCAAAAACGTTTCAGAACTAGAAAGGGCAAACGGGTTGACTTGTCACCTAAGTTGCATTTCTATTATCTTGGCACAGGACCCCACAAAGATGCTAAATTCAGAGAGCGCATTGAAGGTGTT------GTCTGGGTTGCTGTTGATGGTGCTAAAACCGAACCTACTGGTTATGGTGTTAGGCGCAAGAATTCAGATCCAGAAGAACCACGCTTCAGTCAAAGTCTTCCAAATGGTGTTACTGTTGTTGAAGAA------------CCTGAC------TCTCGTGCTCCTTCGCGTTCTCAGTCA------AAG------------------------------------------------------------------TCACAGAGC---------CGAGGTCGT---------------------------------------------------------------------------------------------GGTGAA---TTTAAACCTCAG---------------TCGCGCAATTCTTCAAGT------------------------------------------GCA---------------------AGTCAGGACGACATTATTAAGGCAGTAGCTGCTGCTCTTAAATCTTTAGGTTTT------------GAA------AAAGAGAAA------------------------------GAGGCAGCGAAAAAGGGTACTCCT---AAGCCTTCT------AGAAATCAGAGTCCTGCTTCTTTTCAGACTCGTGCCAAGAGCCCTGCTCGTCCTCAGAATTCTGAA------ACAAAAGAACAA---------AAG---CATGAAATGCAAAAACCACGGTGGAAAAGACAGCCTAATGATGATTTGACATCTAATGTTACACAGTGTTTTGGCCCCAGAGATCCTTACCACAATTTTGGAAGTGCAGGTGTTGTAGCTAATGGTGTCAAAGCCAAAGGCTACCCACAATTTGCTGAACTTGTGCCTTCTACAGCTGCCATGCTGTTTGACAGTCACATTGACTCTAAGGAGTCTGGCAATAATGTTGTTCTTACTTACACAACTAGGGTTACAGTGCCCAAGGACCACCCGCATTTGGGCAAGTTCTTAGAGGAGTTAAATGCATTCACTAAG---------------------------CCT---------------CTACAAGGA---GACATGCAACAA---------------------------------------------CACCCT---CTT---------CTTAACCCTAGTGCACAAGAA---------TTACAAACT------------------------TCACCT---GGA------------ACTGCTGAACCA------------------------GTCTACGATGCAGTTTCTATTGAAACT---GACATAATTGATGAAGTCAAC------------------------------------TAA
>KT368909_Camel_SArabia_2015-01-
ATGGCT------------ACAGTCAACTGGGCTGATTCCTCTGAA------CCACAA------------------------CGTGGTCGTCAG---GGCAGAATACCTTATTCCCTTTATAGCCCTTTGCTTGTTGATAGTGAACAACCT---TGGAAGGTGATACCTCGTAATTTGGTACCCACCAACAAGAAAGAT------AAAAGCAAGCTTATAGGCTATTGGAATATTCAAAAACGTTTCAGAACTAGAAAGGGCAAACGGGTTGACTTGTCACCTAAGTTGCATTTCTATTATCTTGGCACAGGACCCCATAAAGATGCTAAATTCAGAGAGCGCATTGAAGGTGTT------GTCTGGGTTGCTGTTGATGGTGCTAAAACCGAACCTACTGGTTATGGTGTTAGGCGCAAGAATTCAGATCCAGAAGAACCACGCTTCAGTCAAAGTCTTCCAAATGGTGTTACTGTTGTTGAAGAA------------CCTGAC------TCTCGTGCTCCTTCGCGTTCTCAGTCA------AAG------------------------------------------------------------------TCACAGAGC---------CGAGGTCGT---------------------------------------------------------------------------------------------GGTGAA---TTTAAACCTCAG---------------TCGCGCAATTCTTCAAGT------------------------------------------GCA---------------------AGTCAGGACGACATTATTAAGGCAGTAGCTGCTGCTCTTAAATCTTTAGGTTTT------------GAA------AAAGAGAAA------------------------------GAGGCAGCGAAAAAGGGTACTCCT---AAGCCTTCT------AGAAATCAGAGTCCTGCTTCTTTTCAGATTCGTGCCAAGAGCCCTGCTCGTCCTCAGAATTCTGAA------ACAAAAGAACAA---------AAG---CATGAAATGCAAAAACCACGGTGGAAAAGACAGCCTAATGATGATTTGACATCTAATGTTACACAGTGTTTTGGCCCCAGAGATCCTTACCACAACTTTGGAAGTGCAGGTGTTGTAGCTAATGGTGTCAAAGCCAAAGGCTACCCACAATTTGCTGAACTTGTGCCTTCTACAGCTGCCATGCTGTTTGACAGTCACATTGACTCTAAGGAGTCTGGCAATAATGTTGTTCTTACTTACACAACTAGGGTTACAGTGCCCAAGGACCACCCGCATTTGGGCAAGTTCTTAGAGGAGTTAAATGCATTCACTAAG---------------------------CCT---------------CTACAAGGA---GACATGCAACAA---------------------------------------------CACCCT---TTT---------CTTAACCCTAGTGCACAAGAA---------TTACAAACT------------------------TCACCT---GGA------------ACTGCTGAACCA------------------------GTCTACGATGCAGTTTCTATTGAAACT---GACATAATTGATGAAGTCAAC------------------------------------TAA
>KT368910_Camel_SArabia_2015-01-
ATGGCT------------ACAGTCAACTGGGCTGATTCCTCTGAA------CCACAA------------------------CGTGGTCGTCAG---GGCAGAATACCTTATTCCCTTTATAGCCCTTTGCTTGTTGATAGTGAACAACCT---TGGAAGGTGATACCTCGTAATTTGGTACCCACCAACAAGAAAGAT------AAAAGCAAGCTTATAGGCTATTGGAATATTCAAAAACGTTTCAGAACTAGAAAGGGCAAACGGGTTGACTTGTCACCTAAGTTGCATTTCTATTATCTTGGCACAGGACCCCATAAAGATGCTAAATTCAGAGAGCGCATTGAAGGTGTT------GTCTGGGTTGCTGTTGATGGTGCTAAAACCGAACCTACTGGTTATGGTGTTAGGCGCAAGAATTCAGATCCAGAAGAACCACGCTTCAGTCAAAGTCTTCCAAATGGTGTTACTGTTGTTGAAGAA------------CCTGAC------TCTCGTGCTCCTTCGCGTTCTCAGTCA------AAG------------------------------------------------------------------TCACAGAGC---------CGAGGTCGT---------------------------------------------------------------------------------------------GGTGAA---TTTAAACCTCAG---------------TCGCGCAATTCTTCAAGT------------------------------------------GCA---------------------AGTCAGGACGACATTATTAAGGCAGTAGCTGCTGCTCTTAAATCTTTAGGTTTT------------GAA------AAAGAGAAA------------------------------GAGGCAGCGAAAAAGGGTACTCCT---AAGCCTTCT------AGAAATCAGAGTCCTGCTTCTTTTCAGATTCGTGCCAAGAGCCCTGCTCGTCCTCAGAATTCTGAA------ACAAAAGAACAA---------AAG---CATGAAATGCAAAAACCACGGTGGAAAAGACAGCCTAATGATGATTTGACATCTAATGTTACACAGTGTTTTGGCCCCAGAGATCCTTACCACAACTTTGGAAGTGCAGGTGTTGTAGCTAATGGTGTCAAAGCCAAAGGCTACCCACAATTTGCTGAACTTGTGCCTTCTACAGCTGCCATGCTGTTTGACAGTCACATTGACTCTAAGGAGTCTGGCAATAATGTTGTTCTTACTTACACAACTAGGGTTACAGTGCCCAAGGACCACCCGCATTTGGGCAAGTTCTTAGAGGAGTTAAATGCATTCACTAAG---------------------------CCT---------------CTACAAGGA---GACATGCAACAA---------------------------------------------CACCCT---TTT---------CTTAACCCTAGTGCACAAGAA---------TTACAAACT------------------------TCACCT---GGA------------ACTGCTGAACCA------------------------GTCTACGATGCAGTTTCTATTGAAACT---GACATAATTGATGAAGTCAAC------------------------------------TAA
>KT368911_Camel_SArabia_2015-01-
ATGGCT------------ACAGTCAACTGGGCTGATTCCTCTGAA------CCACAA------------------------CGTGGTCGTCAG---GGCAGAATACCTTATTCCCTTTATAGCCCTTTGCTTGTTGATAGTGAACAACCT---TGGAAGGTGATACCTCGTAATTTGGTACCCACCAACAAGAAAGAT------AAAAGCAAGCTTATAGGCTATTGGAATATTCAAAAACGTTTCAGAACTAGAAAGGGCAAACGGGTTGACTTGTCACCTAAGTTGCATTTCTATTATCTTGGCACAGGACCCCACAAAGATGCTAAATTCAGAGAGCGCATTGAAGGTGTT------GTCTGGGTTGCTGTTGATGGTGCTAAAACCGAACCTACTGGTTATGGTGTTAGGCGCAAGAATTCAGATCCAGAAGAACCACGCTTCAGTCAAAGTCTTCCAAATGGTGTTACTGTTGTTGAAGAA------------CCTGAC------TCTCGTGCTCCTTCGCGTTCTCAGTCA------AAG------------------------------------------------------------------TCACAGAGC---------CGAGGTCGT---------------------------------------------------------------------------------------------GGTGAA---TTTAAACCTCAG---------------TCGCGCAATTCTTCAAGT------------------------------------------GCA---------------------AGTCAGGACGACATTATTAAGGCAGTAGCTGCTGCCCTTAAATCTTTAGGTTTT------------GAA------AAAGAGAAA------------------------------GAGGCAGCGAAAAAGGGTACTCCT---AAGCCTTCT------AGAAATCAGAGTCCTGCTTCTTTTCAGATTCGTGCCAAGAGCCCTGCTCGTCCTCAGAATTCTGAA------ACAAAAGAACAA---------AAG---CATGAAATGCAAAAACCACGGTGGAAAAGACAGCCTAATGATGATTTGACATCTAATGTTACACAGTGTTTTGGCCCCAGAGATCCTTACCACAACTTTGGAAGTGCAGGTGTTGTAGCTAATGGTGTCAAAGCCAAAGGCTACCCACAATTTGCTGAACTTGTGCCTTCTACAGCTGCCATGCTGTTTGACAGTCACATTGACTCTAAGGAGTCTGGCAATAATGTTGTTCTTACTTACACAACTAGGGTTACAGTGCCCAAGGACCACCCGCATTTGGGCAAGTTCTTAGAGGAGTTAAATGCATTCACTAAG---------------------------CCT---------------CTACAAGGA---GACATGCAACAA---------------------------------------------CACCCT---CTT---------CTTAACCCTAGTGCACAAGAA---------TTACAAACT------------------------TCACCT---GGA------------ACTGCTGAACCA------------------------GTCTACGATGCAGTTTCTATTGAAACT---GACATAATTGATGAAGTCAAC------------------------------------TAA
>KT368912_Camel_SArabia_2015-01-
ATGGCT------------ACAGTCAACTGGGCTGATTCCTCTGAA------CCACAA------------------------CGTGGTCGTCAG---GGCAGAATACCTTATTCCCTTTATAGCCCTTTGCTTGTTGATAGTGAACAACCT---TGGAAGGTGATACCTCGTAATTTGGTACCCACCAACAAGAAAGAT------AAAAGCAAGCTTATAGGCTATTGGAATATTCAAAAACGTTTCAGAACTAGAAAGGGCAAACGGGTTGACTTGTCACCTAAGTTGCATTTCTATTATCTTGGCACAGGACCCCACAAAGATGCTAAATTCAGAGAGCGCATTGAAGGTGTT------GTCTGGGTTGCTGTTGATGGTGCTAAAACCGAACCTACTGGTTATGGTGTTAGGCGCAAGAATTCAGATCCAGAAGAACCACGCTTCAGTCAAAGTCTTCCAAATGGTGTTACTGTTGTTGAAGAA------------CCTGAC------TCTCGTGCTCCTTCGCGTTCTCAGTCA------AAG------------------------------------------------------------------TCACAGAGC---------CGAGGTCGT---------------------------------------------------------------------------------------------GGTGAA---TTTAAACCTCAG---------------TCGCGCAATTCTTTAAGT------------------------------------------GCA---------------------AGTCAGGACGACATTATTAAGGCAGTAGCTGCTGCCCTTAAATCTTTAGGTTTT------------GAA------AAAGAGAAA------------------------------GAGGCAGCGAAAAAGGGTACTCCT---AAGCCTTCT------AGAAATCAGAGTCCTGCTTCTTTTCAGATTCGTGCCAAGAGCCCTGCTCGTCCTCAGAATTCTGAA------ACAAAAGAACAA---------AAG---CATGAAATGCAAAAACCACGGTGGAAAAGACAGCCTAATGATGATTTGACATCTAATGTTACACAGTGTTTTGGCCCCAGAGATCCTTACCACAACTTTGGAAGTGCAGGTGTTGTAGCTAATGGTGTCAAAGCCAAAGGCTACCCACAATTTGCTGAACTTGTGCCTTCTACAGCTGCCATGCTGTTTGACAGTCACATTGACTCTAAGGAGTCTGGCAATAATGTTGTTCTTACTTACACAACTAGGGTTACAGTGCCCAAGGACCACCCGCATTTGGGCAAGTTCTTAGAGGAGTTAAATGCATTCACTAAG---------------------------CCT---------------CTACAAGGA---GACATGCAACAA---------------------------------------------CACCCT---CTT---------CTTAACCCTAGTGCACAAGAA---------TTACAAACT------------------------TCACCT---GGA------------ACTGCTGAACCA------------------------GTCTACGATGCAGTTTCTATTGAAACT---GACATAATTGATGAAGTCAAC------------------------------------TAA
>KT368913_Camel_SArabia_2015-04-
ATGGCT------------ACAGTCAACTGGGCTGATTCCTCTGAA------CCACAA------------------------CGTGGTCGTCAG---GGCAGAATACCTTATTCCCTTTATAGCCCTTTGCTTGTTGATAGTGAACAACCT---TGGAAGGTGATACCTCGTAATTTGGTACCCACCAACAAGAAAGAT------AAAAGCAAGCTTATAGGCTATTGGAATATTCAAAAACGTTTCAGAACTAGAAAGGGCAAACGGGTTGACTTGTCACCTAAGTTGCATTTCTATTATCTTGGCACAGGACCCCACAAAGATGCTAAATTCAGAGAGCGCATTGAAGGTGTT------GTCTGGGTTGCTGTTGATGGTGCTAAAACCGAACCTACTGGTTATGGTGTTAGGCGCAAGAATTCAGATCCAGAAGAACCACGCTTCAGTCAAAGTCTTCCAAATGGTGTTACTGTTGTTGAAGAA------------CCTGAC------TCTCGTGCTCCTTCGCGTTCTCAGTCA------AAG------------------------------------------------------------------TCACAGAGC---------CGAGGTCGT---------------------------------------------------------------------------------------------GGTGAA---TTTAAACCTCAG---------------TCGCGCAATTCTTCAAGT------------------------------------------GCA---------------------AGTCAGGACGACATTATTAAGGCAGTAGCTGCTGCTCTTAAATCTTTAGGTTTT------------GAA------AAAGAGAAA------------------------------GAGGCAGCGAAAAAGGGTACTCCT---AAGCCTTCT------AGAAATCAGAGTCCTGCTTCTTTTCAGATTCGTGCCAAGAGCCCTGCTCGTCCTCAGAATTCTGAA------ACAAAAGAACAA---------AAG---CATGAAATGCAAAAACCACGGTGGAAAAGACAGCCTAATGATGATTTGACATCTAATGTTACACAGTGTTTTGGCCCCAGAGATCCTTACCACAACTTTGGAAGTGCAGGTGTTGTAGCTAATGGTGTCAAAGCCAAAGGCTACCCACAATTTGCTGAACTTGTGCCTTCTACAGCTGCCATGCTGTTTGACAGTCACATTGACTCTAAGGAGTCTGGCAATAATGTTGTTCTTACTTACACAACTAGGGTTACAGTGCCCAAGGACCACCCGCATTTGGGCAAGTTCTTAGAGGAGTTAAATGCATTCACTAAG---------------------------CCT---------------CTACAAGGA---GACATGCAACAA---------------------------------------------CACCCT---TTT---------CTTAACCCTAGTGCACAAGAA---------TTACAAACT------------------------TCACCT---GGA------------ACTGCTGAACCA------------------------GTCTACGATGCAGTTTCTATTGAAACT---GACATAATTGATGAAGTCAAC------------------------------------TAA
>KT368914_Camel_SArabia_2015-04-
ATGGCT------------ACAGTCAACTGGGCTGATTCCTCTGAA------CCACAA------------------------CGTGGTCGTCAG---GGCAGAATACCTTATTCCCTTTATAGCCCTTTGCTTGTTGATAGTGAACAACCT---TGGAAGGTGATACCTCGTAATTTGGTACCCACCAACAAGAAAGAT------AAAAGCAAGCTTATAGGCTATTGGAATATTCAAAAACGTTTCAGAACTAGAAAGGGCAAACGGGTTGACTTGTCACCTAAGTTGCATTTCTATTATCTTGGCACAGGACCCCACAAAGATGCTAAATTCAGAGAGCGCATTGAAGGTGTT------GTCTGGGTTGCTGTTGATGGTGCTAAAACCGAACCTACTGGTTATGGTGTTAGGCGCAAGAATTCAGATCCAGAAGAACCACGCTTCAGTCAAAGTCTTCCAAATGGTGTTACTGTTGTTGAAGAA------------CCTGAC------TCTCGTGCTCCTTCGCGTTCTCAGTCA------AAG------------------------------------------------------------------TCACAGAGC---------CGAGGTCGT---------------------------------------------------------------------------------------------GGTGAA---TTTAAACCTCAG---------------TCGCGCAATTCTTCAAGT------------------------------------------GCA---------------------AGTCAGGACGACATTATTAAGGCAGTAGCTGCTGCTCTTAAATCTTTAGGTTTT------------GAA------AAAGAGAAA------------------------------GAGGCAGCGAAAAAGGGTACTCCT---AAGCCTTCT------AGAAATCAGAGTCCTGCTTCTTTTCAGATTCGTGCCAAGAGCCCTGCTCGTCCTCAGAATTCTGAA------ACAAAAGAACAA---------AAG---CATGAAATGCAAAAACCACGGTGGAAAAGACAGCCTAATGATGATTTGACATCTAATGTTACACAGTGTTTTGGCCCCAGAGATCCTTACCACAACTTTGGAAGTGCAGGTGTTGTAGCTAATGGTGTCAAAGCCAAAGGCTACCCACAATTTGCTGAACTTGTGCCTTCTACAGCTGCCATGCTGTTTGACAGTCACATTGACTCTAAGGAGTCTGGCAATAATGTTGTTCTTACTTACACAACTAGGGTTACAGTGCCCAAGGACCACCCGCATTTGGGCAAGTTCTTAGAGGAGTTAAATGCATTCACTAAG---------------------------CCT---------------CTACAAGGA---GACATGCAACAA---------------------------------------------CACCCT---TTT---------CTTAACCCTAGTGCACAAGAA---------TTACAAACT------------------------TCACCT---GGA------------ACTGCTGAACCA------------------------GTCTACGATGCAGTTTCTATTGAAACT---GACATAATTGATGAAGTCAAC------------------------------------TAA
>KT368915_Camel_SArabia_2015-03-
ATGGCT------------ACAGTCAACTGGGCTGATTCCTCTGAA------CCACAA------------------------CGTGGTCGTCAG---GGCAGAATACCTTATTCCCTTTATAGCCCTTTGCTTGTTGATAGTGAACAACCT---TGGAAGGTGATACCTCGTAATTTGGTACCCACCAACAAGAAAGAT------AAAAGCAAGCTTATAGGCTATTGGAATATTCAAAAACGTTTCAGAACTAGAAAGGGCAAACGGGTTGACTTGTCACCTAAGTTGCATTTCTATTATCTTGGCACAGGACCCCACAAAGATGCTAAATTCAGAGAGCGCATTGAAGGTGTT------GTCTGGGTTGCTGTTGATGGTGCTAAAACCGAACCTACTGGTTATGGTGTTAGGCGCAAGAATTCAGATCCAGAAGAACCACGCTTCAGTCAAAGTCTTCCAAATGGTGTTACTGTTGTTGAAGAA------------CCTGAC------TCTCGTGCTCCTTCGCGTTCTCAGTCA------AAG------------------------------------------------------------------TCACAGAGC---------CGAGGTCGT---------------------------------------------------------------------------------------------GGTGAA---TTTAAACCTCAG---------------TCGCGCAAGTCTTCAAGT------------------------------------------GCA---------------------AGTCAGGACGACATTATTAAGGCAGTAGCTGCTGCTCTTAAATCTTTAGGTTTT------------GAA------AAAGAGAAA------------------------------GAGGCAGCGAAAAAGGGTATTCCT---AAGCCTTCT------AGAAATCAGAGTCCTGCTTCTTTTCAGACTCGTGCCAAGAGCCCTGCTCGTCCTCAGAATTCTGAA------ACAAAAGAACAA---------AAG---CATGAAATGCAAAAACCACGGTGGAAAAGACAGCCTAATGATGATTTGACATCTAATGTTACACAGTGTTTTGGCCCCAGAGATCCTTACCACAACTTTGGAAGTGCAGGTGTTGTAGCTAATGGTGTCAAAGCCAAAGGCTACCCACAATTTGCTGAACTTGTGCCTTCTACAGCTGCCATGCTGTTTGACAGTCACATTGACTCTAAGGAGTCTGGCAATAATGTTGTTCTTACTTACACAACTAGGGTTACAGTGCCCAAGGACCACCCGCATTTGGGCAAGTTCTTAGAGGAGTTAAATGCATTCACTAAG---------------------------CCT---------------CTACAAGGA---GACATGCAACAA---------------------------------------------CACCCT---CTT---------CTTAACCCTAGTGCACAAGAA---------TTACAAACT------------------------TCACCT---GGA------------ACTGCTGAACCA------------------------GTCTACGATGCAGTTTCTATTGAAACT---GACATAATTGATGAAGTCAAC------------------------------------TAA
>KT368916_Camel_SArabia_2015-03-
ATGGCT------------ACAGTCAACTGGGCTGATTCCTCTGAA------CCACAA------------------------CGTGGTCGTCAG---GGCAGAATACCTTATTCCCTTTATAGCCCTTTGCTTGTTGATAGTGAACAACCT---TGGAAGGTGATACCTCGTAATTTGGTACCCACCAACAAGAAAGAT------AAAAGCAAGCTTATAGGCTATTGGAATATTCAAAAACGTTTCAGAACTAGAAAGGGCAAACGGGTTGACTTGTCACCTAAGTTGCATTTCTATTATCTTGGCACAGGACCCCACAAAGATGCTAAATTTAGAGAGCGCATTGAAGGTGTT------GTCTGGGTTGCTGTTGATGGTGCTAAAACCGAACCTACTGGTTATGGTGTTAGGCGCAAGAATTCAGATCCAGAAGAACCACGCTTCAGTCAAAGTCTTCCAAATGGTGTTACTGTTGTTGAAGAA------------CCTGAC------TCTCGTGCTCCTTCGCGTTCTCAGTCA------AAG------------------------------------------------------------------TCACAGAGC---------CGAGGTCGT---------------------------------------------------------------------------------------------GGTGAA---TTTAAACCTCAG---------------TCGCGCAATTCTTCAAGT------------------------------------------GCA---------------------AGTCAGGACGACATTATTAAGGCAGTAGCTGCTGCTCTTAAATCTTTAGGTTTT------------GAA------AAAGAGAAA------------------------------GAGGCAGCGAAAAAGGGTACTCCT---AAGCCTTCT------AGAAATCAGAGTCCTGCTTCTTTTCAGACTCGTGCCAAGAGCCCTGCTCGTCCTCAGAATTCTGAA------ACAAAAGAACAA---------AAG---CATGAAATGCAAAAACCACGGTGGAAAAGACAGCCTAATGATGATTTGACATCTAATGTTACACAGTGTTTTGGCCCCAGAGATCCTTACCACAACTTTGGAAGTGCAGGTGTTGTAGCTAATGGTGTCAAAGCCAAAGGCTACCCACAATTTGCTGAACTTGTGCCTTCTACAGCTGCCATGCTGTTTGACAGTCACATTGACTCTAAGGAGTCTGGCAATAATGTTGTTCTTACTTACACAACTAGGGTTACAGTGCCCAAGGACCACCCGCATTTGGGCAAGTTCTTAGAGGAGTTAAATGCATTCACTAAG---------------------------CCT---------------CTACAAGGA---GACATGCAACAA---------------------------------------------CACCCT---CTT---------CTTAACCCTAGTGCACAAGAA---------TTACAAACT------------------------TCACCT---GGA------------ACTGCTGAACCA------------------------GTCTACGATGCAGTTTCTATTGAAACT---GACATAATTGATGAAGTCAAC------------------------------------TAA
>KU291449_Camel_Kenya_2015--
ATGGCT------------ACAGTCAACTGGGCTGATTCCTCTGAG------CCACAA------------------------CGTGGTCGTCAG---GGTAGAATACCTTATTCCCTTTATAGCCCTTTGCTTGTTGATAGTGAACAACCT---TGGAAGGTGATACCTCGTAATTTGGTACCCACCAACAAGAAAGAT------AAAAGCAAGCTTATAGGCTATTGGAATATTCAAAAACGTTTCAGAACTAGAAAGGGCAAACGGGTTGACTTGTCACCTAAGTTGCACTTTTATTATCTTGGCACAGGACCCCATAAAGATGCTAAATTCAGAGAGCGCATTGAAGGTGTT------GTCTGGGTTGCTGTTGACGGTGCTAAAACCGAACCTACTGGTTATGGTGTTAGGCGCAAGAATTCAGATCCAGAAGAACCACGCTTCAGTCAAAGTCTTCCAAATGGTGTTACTGTTGTTGAAGAA------------CCTGAC------TCTCGTGCTCCTTCTCGTTCTCAGTCA------AAG------------------------------------------------------------------TCACAGAGC---------CGAGGTCGT---------------------------------------------------------------------------------------------GGTGAA---TTT---------------------------CGCAATTCTTCAAGT------------------------------------------GCA---------------------AGTCAGGACGACATCATGAAGGCAGTAGCTGCTGCTCTTAAATCTTTAGGTTTTGATAAGCCTCAGGAA------AAAGAGAAA------------------------------AAGGCAGCGAAAAAGGTTACTCCT---AAGCCTTCT------AGAAATCAGAGTCCTGCTTCTTCTCAGACTTGTGCCAAGAGCCCTGCTCGTCCTCAGAATTCTGAA------ACAAAAGAACAA---------AAG---CATGAAATGCAAAAACCACGGTGGAAAAGACAGCCTAATGATGATGTGACATCTAATGTTACACAGTGTTTTGGCCCCAGAGACCTTTACCACAACTTTGGAAGTGCAGGTGTTGTAGCTAATGGTGTCAAAGCCAAAGGCTACCCACAATTTGCTGAACTTGTGCCTTCCACAGCTGCTATGCTGTTTGATAGTCACATTGACTTTAATGAGTCTGGCAATAATGTTGTCCTTATTTACACAACTAGGGTTACAGTGCCCAAGGACCACCCTCATTTGGGCAAGTTTTTAGAGGAGTTAAATGCATTCACTAAG---------------------------CCT---------------TCACAAGGA---GAAATGCAACAA---------------------------------------------CATCCT---CTT---------CTTAACCCTAGTGCACAAGAATTCAATTCATTACAAACT------------------------TTACCT---GGA------------ACTGTTGAATCA------------------------GTTTACGATGCAGTTGCTATTGAAACT---GACATAATTGATGAAGTCAAC------------------------------------TAA
>MF593473_Camel_UAE_2015--
ATGGCT------------ACAGTCAACTGGGCTGATTCCTCTGAA------CCACAA------------------------CGTGGTCGTCAG---GGCAGAATACCTTATTCCCTTTATAGCCCTTTGCTTGTTGATAGTGAACAACCT---TGGAAGGTGATACCTCGTAATTTGGTACCCACCAACAAGAAAGAT------AAAAGCAAGCTTATAGGCTATTGGAATATTCAAAAACGTTTCAGAACTAGAAAGGGCAAACGGGTTGACTTGTCACCTAAGTTGCATTTCTATTATCTTGGCACAGGACCCCACAAAGATGCTAAATTCAGAGAGCGCATTGAAGGTGTT------GTCTGGGTTGCTGTTGATGGTGCTAAAACCGAACCTACTGGTTATGGTGTTAGGCGCAAGAATTCAGATCCAGAAGAACCACGCTTCAGTCAAAGTCTTCCAAATGGTGTTACTGTTGTTGAAGAA------------CCTGAC------TCTCGTGCTCCTTCGCGTTCTCAGTCA------AAG------------------------------------------------------------------TCACAGAGC---------CGAGGTCGT---------------------------------------------------------------------------------------------GGTGAA---TTTAAACCTCAG---------------TCGCGCAATTCTTCAAGT------------------------------------------GCA---------------------AGTCAGGACGACATTATTAAGGCAGTAGCTGCTGCTCTTAAATCTTTAGGTTTT------------GAA------AAAGAGAAA------------------------------GAGGCAGCGAAAAAGGGTACTCCT---AAGCCTTCT------AGAAATCAGAGTCCTGCTTCTTTTCAGATTCGTGCCAAGAGCCCTGCTCGTCCTCAGAATTCTGAA------ACAAAAGAACAA---------AAG---CATGAAATGCAAAAACCACGGTGGAAAAGACAGCCTAATGATGATTTGACATCTAATGTTACACAGTGTTTTGGCCCCAGAGATCCTTACCACAACTTTGGAAGTGCAGGTGTTGTAGCTAATGGTGTCAAAGCCAAAGGCTACCCACAATTTGCTGAACTTGTGCCTTCTACAGCTGCCATGCTGTTTGACAGTCACATTGACTCTAAGGAGTCTGGCAATAATGTTGTTCTTACTTACACAACTAGGGTTACAGTGCCCAAGGACCACCCGCATTTGGGCAAGTTCTTAGAGGAGTTAAATGCATTCAC-AAG---------------------------CCT---------------CTACAAGGA---GACATGCAACAA---------------------------------------------CACCCT---TTT---------CTTAACCCTAGTGCACAAGAA---------TTACAAACT------------------------TCACCT---GGA------------ACTGCTGAACCA------------------------GTCTACGATGCAGTTTCTATTGAAACT---GACATAATTGATGAAGTCAAC------------------------------------TAA
>NC028752_Camel_SArabia_2015-03-
ATGGCT------------ACAGTCAACTGGGCTGATTCCTCTGAA------CCACAA------------------------CGTGGTCGTCAG---GGCAGAATACCTTATTCCCTTTATAGCCCTTTGCTTGTTGATAGTGAACAACCT---TGGAAGGTGATACCTCGTAATTTGGTACCCACCAACAAGAAAGAT------AAAAGCAAGCTTATAGGCTATTGGAATATTCAAAAACGTTTCAGAACTAGAAAGGGCAAACGGGTTGACTTGTCACCTAAGTTGCATTTCTATTATCTTGGCACAGGACCCCACAAAGATGCTAAATTCAGAGAGCGCATTGAAGGTGTT------GTCTGGGTTGCTGTTGATGGTGCTAAAACCGAACCTACTGGTTATGGTGTTAGGCGCAAGAATTCAGATCCAGAAGAACCACTCTTCAGTCAAAGTCTTCCAAATGGTGTTACTGTTGTTGAAGAA------------CCTGAC------TCTCGTGCTCCTTCGCGTTCTCAGTCA------AAG------------------------------------------------------------------TCACAGAGC---------CGAGGTCGT---------------------------------------------------------------------------------------------GGTGAA---TTTAAACCTCAG---------------TCGCGCAATTCTTCAAGT------------------------------------------GCA---------------------AGTCAGGACGACATTATTAAGGCAGTAGCTGCTGCTCTTAAATCTTTAGGTTTT------------GAA------AAAGAGAAA------------------------------GAGGCAGCGAAAAAGGGTACTCCT---AAGCCTTCT------AGAAATCAGAGTCCTGCTTCTTTTCAGACTCGTGCCAAGAGCCCTGCTCGTCCTCAGAATTCTGAA------ACAAAAGAACAA---------AAG---CATGAAATGCAAAAACCACGGTGGAAAAGACAGCCTAATGATGATTTGACATCTAATGTTACACAGTGTTTTGGCCCCAGAGATCCTTACCACAACTTTGGAAGTGCAGGTGTTGTAGCTAATGGTGTCAAAGCCAAAGGCTACCCACAATTTGCTGAACTTGTGCCTTCTACAGCTGCCATGCTGTTTGACAGTCACATTGACTCTAAGGAGTCTGGCAATAATGTTGTTCTTACTTACACAACTAGGGTTACAGTGCCCAAGGACCACCCGCATTTGGGCAAGTTCTTAGAGGAGTTAAATGCATTCACTAAG---------------------------CCT---------------CTACAAGGA---GACATGCAACAA---------------------------------------------CACCCT---CTT---------CTTAACCCTAGTGCACAAGAA---------TTACAAACT------------------------TCACCT---GGA------------ACTGCTGAACCA------------------------GTCTACGATGCAGTTTCTATTGAAACT---GACATAATTGATGAAGTCAAC------------------------------------TAA
>MN611525_Bat_China_2018-03-
ATGGCC------------TCCGTGAGTTTTGAAGAT---------------AAACCT------------------------CGCGGGCGTTCT---GGACGTATACCACTCTCTTTTTATTCACCTGTTATGGTGGATGGAACTGTTCCTTTCTGGAAGGTGATGCCTAAAAATGCAGTACCCACAGGAAAAGGAAAC------AGGGACCAGCAAATTGGCTACTGGAATGAACAAAAGCGTTGGCGCATGGTTAAAGGCCAGCGTAAGGAGCTTGATTCCAAATGGCATTTCTATTACCTTGGCACTGGACCGCATGCTGACGCAACTTTCAGGACTCGCCTAGATGGTGTG------TTTTGGGTTGCAGTCCAAGGTTCTAAAACTGAACCTACTGGCCTTGGCAATCGTAAACGAAATGCTGACCTTATAAAACCCCAGTTTGCTGTTAAACTCCCTAATTCAGTTTATGTTGTTGAAGAGAGT---TCACGCCCAGCT------TCACGTACTCAAAGTAACAGCAGAGAC------CAA------------------------------------------------------------------AGTGAG---------------AGTCGCTCT---------------------CAGTCTCGTAATAGAGGCTCT---------AATAGTGGCACTCAA---------------------------------------AATAAT---------------TCTCGTTCTCAGAGCAAAAATCGC---------AACTCTTCAGGT---TCACCTAAA---AAT---------------------GAACCAGTTGACATTGTTGCTGCTGTCAAACAAGCACTCCAAGAACTTGGTGTTGCCCCAGCTGAGAAC------AACCAG---AAA---------GCCAAAGGCAAGAAAAAGTCGTCTTCTGGCACTAGCACTCCT---AAGCAAAGT------GCCACACCTAAA---TCC------------------------------------------TCTAGT------CCTCAGATGCAA---------CGC---AAACAAGTTGAACGGCCTGTTTGGAAACGAGTTCCAAACAAGGAA------GAAAATGTGACAGTCTGCTTTGGACCCAGAGACGCTTTGCGTAACTTTGGAGACGCAGAACTTGTTGCTCAAGGTGTTCAAGCACCTCATTACCCTCAACTTGCTGAGCTGTGCCCGTCTACAGCAGCATTGCTGTTTGGCGGTGAAGTTTCAACTAGGGAGTCAGGTGAAGATGTCGAAATCACTTTCCATTATAAACTGAAAGTGAGTAAAAATCATAAAGACTTGCCTGCTTTCCTTCAACAAGTCAGTGCCTACGCACAA---------------------------CCT---------------GCCGAAATG---CCAGTCATTTCCACAACC------------------------------------------------------------CTTAACCCTACTGCTGCAGATTTCAAACCT---ATG------------------------------------------------------------------------------------------------------GAAGATGCTGTG---GAGATAATTGATCAAGTT---TATGATTCCTTTGAAGCC------------------TAA
>MN611523_Bat_China_2018-03-
ATGGCCTCAGGTGGCAACAATGTTAGCTTTGCTAAC---------------AAGCCT------------------------AGAGGTCGGAGT---GGCAGAGTCCCTCTTTCTTTTTATTCTCCTGTCATGA------------------------------------------------------------------------------------------------------------------------------------------------------------------------------------------------------------------------------------------------------------------------------------------------------ATTTGATCCCACCTAAATTTGCTGTTAAAATTCCGTCCAATGTGGTAATTGTAGAGGAAACC---TCTCGCCCATCA------TCAAGATCACAAAGTAACAGCAGGCCT------CAG------------------------------------------------------------------AGCAGAAAC---------AACTCTAGGCCT---------------------CAATCTAAAAATAACTCTCAG---------AATAAT---TCTCGT---------------------------------------GACAAC---------------TCGAGAGCACCAAGCAGACCACGTTCACGCGCAAGTTCAAACAGC---TCATCCACA---AAT---------------------GATGCTGTTGACATTGTTGCTGCCGTGAAACAAGCGCTTAAAGAGCTTGGTGTAACATCTGAGAAGAAA------AATCAAGAAAAA---------CAAAAGAAAAGCAAGAAAAGCAATTCTGGTAGCAACACTCCA---AAAGAAGCT------GCCACTCCAAAACTAAAA------------------------------------------TCTAGC------CCTTCAACTCCA---------AGG---AAGCAGCTAGAAAGACCAGAGTGGAAACGTGTGCCAAACAAGGAG------GAAAATGTTACTGCTTGTTTTGGACCACGTGACACTCTGCACAACTTCGGTGATCAAAAGCTTATTGCTGAAGGTGTGCAAGCTCCTCATTATCCACAACTTGCTGAACTCGTACCAACACCAGCTGCATTGCTGTTTGGTGGCGAGGTTTCAACGAGAGAACGTGGTGATGAAGTTGAAATTATGTATGTTTACAAAATGAAGGTCCATAAATCAAACAAAGACCTTCCTGCTTTCTTGCAACAAGTCAGTGCTTATGCTCAA---------------------------GCTCCTGATGCTACAACTACAGAAAGT---GCAACAGCTCAACCACTG------------------------------------------------------------CTGAACCCAACTGCTCCAGACTTCAAACCA---GCTTCAACG------------------------------------------------------------------------------------------------GATGAAGTCATT---GAAATGATCAACACTGTG---TATGATTCCTTTGATGCG------------------TAA
>JQ989266_Bat_HKong_2006-12-
ATGGCCTCAGGTGGCAATAATGTTAGCTTTGCTAAC---------------AAACCC------------------------AGAGGCCGGAGT---GGCAGAGTCCCTCTGTCTTATTATTCTCCTGTCATGA------------------------------------------------------------------------------------------------------------------------------------------------------------------------------------------------------------------------------------------------------------------------------------------------------ATTTGATCTCACCTAAATTTGCTGTTAAAATTCCTTCCAATGTGGTGGTTGTAGAGGAAACC---TCTCGCCCTCCT------TCTAGATCACAAAGTAACAGCAGGCCT------CAG------------------------------------------------------------------AGCAGAAAC---------AACTCTAGGCCT---------------------CAATCTAAAAATAACTCTCAG---------AACAAC---TCTCGT---------------------------------------GACAAC---------------TCGAGAGCACCAAGCAGACCTCGCTCACGCGCAAATTCAACTAGC---TCATCCGCT---AAT---------------------GATGCTGTTGACATTGTTGCAGCCGTGAAACAAGCGCTTAAAGAGCTTGGTGTAACACCTGAGAAGAAA------AACCAAGAAAAA---------CAA---------AAGAAAAGCAATTCTGGTAGCAATACTCCA---AAAGAGGCT------GCCACTTCAAGACAAAAA------------------------------------------TCTAGC------CCTTCAACGCCA---------AGG---AAGCAGCTAGAAAGACCAGAGTGGAAACGTGTGCCAAACAAGGAG------GAAAATGTTATTGCTTGTTTTGGACCACGAGACACTCTTCACAACTTCGGTGATCAAAAGCTTATTGCAGAAGGTGTGCAAGCTCCTCATTACCCACAACTTGCTGAACTCGTACCTACACCAGCTGCACTGCTGTTTGGTGGCGAGGTTTCAACGAGAGAACGTGGTGATGAAGTTGAAATTATGTATGTTTATAAAATGAAGGTTCACAAATCAAACAAGGACCTTCCTTCTTTCTTGCAACAAGTCAGTGCTTATGCTCAA---------------------------GCTCCTGATGCTACAACTACAGAAAAA---GCCACTGTGCAACCACTG------------------------------------------------------------CTGAACCCAACTGCTCCAGACTTCAAACCA---GCTACATCG------------------------------------------------------------------------------------------------GATGAAGTCATT---GAAATGATTAACACTGTG---TATGATTCTTTTGATGCG------------------TAA
>JQ989267_Bat_HKong_2006-12-
ATGGCCTCAGGTGGCAATAATGTTAGCTTTGCTAAC---------------AAACCC------------------------AGAGGCCGGAGT---GGCAGAGTCCCTCTGTCTTATTATTCTCCTGTCATGA------------------------------------------------------------------------------------------------------------------------------------------------------------------------------------------------------------------------------------------------------------------------------------------------------ATTTGATCTCACCTAAATTTGCTGTTAAAATTCCTTCCAATGTGGTGGTTGTAGAGGAAACC---TCTCGCCCTCCT------TCTAGATCACAAAGTAACAGCAGGCCT------CAG------------------------------------------------------------------AGCAGAAAC---------AACTCTAGGCCT---------------------CAATCTAAAAATAACTCTCAG---------AACAAC---TCTCGT---------------------------------------GACAAC---------------TCGAGAGCACCAAGCAGACCTCGCTCACGCGCAAATTCAACTAGC---TCATCCGCT---AAT---------------------GATGCTGTTGACATTGTTGCAGCCGTGAAACAAGCGCTTAAAGAGCTTGGTGTAACACCTGAGAAGAAA------AACCAAGAAAAA---------CAA---------AAGAAAAGCAATTCTGGTAGCAATACTCCA---AAAGAGGCT------GCCACTTCAAGACAAAAA------------------------------------------TCTAGC------CCTTCAACGCCA---------AGG---AAGCAGCTAGAAAGACCAGAGTGGAAACGTGTGCCAAACAAGGAG------GAAAATGTTATTGCTTGTTTTGGACCACGAGACACTCTTCACAACTTCGGTGATCAAAAGCTTATTGCAGAAGGTGTGCAAGCTCCTCATTACCCACAACTTGCTGAACTCGTACCTACACCAGCTGCACTGCTGTTTGGTGGCGAGGTTTCAACGAGAGAACGTGGTGATGAAGTTGAAATTATGTATGTTTATAAAATGAAGGTTCACAAATCAAACAAGGACCTTCCTTCTTTCTTGCAACAAGTCAGTGCTTATGCTCAA---------------------------GCTCCTGATGCTACAACTACAGAAAAA---GCCACTGTGCAACCACTG------------------------------------------------------------CTGAACCCAACTGCTCCAGACTTCAAACCA---GCTACATCG------------------------------------------------------------------------------------------------GATGAAGTCATT---GAAATGATTAACACTGTG---TATGATTCTTTTGATGCG------------------TAA
>JQ989268_Bat_HKong_2006-10-
ATGGCCTCAGGTGGCAATAATGTTAGCTTTGCTAAC---------------AAACCC------------------------AGAGGCCGGAGT---GGCAGAGTCCCTCTGTCTTATTATTCTCCTGTCATGA------------------------------------------------------------------------------------------------------------------------------------------------------------------------------------------------------------------------------------------------------------------------------------------------------ATTTGATCTCACCTAAATTTGCTGTTAAAATTCCTTCCAATGTGGTGGTTGTAGAGGAAACC---TCTCGCCCTCCT------TCTAGATCACAAAGTAACAGCAGGCCT------CAG------------------------------------------------------------------AGCAGAAAC---------AACTCTAGGCCT---------------------CAATCTAAAAATAACTCTCAG---------AACAAC---TCTCGT---------------------------------------GACAAC---------------TCGAGAGCACCAAGCAGACCTCGCTCACGCGCAAATTCAACTAGC---TCATCCGCT---AAT---------------------GATGCTGTTGACATTGTTGCAGCCGTGAAACAAGCGCTTAAAGAGCTTGGTGTAACACCTGAGAAGAAA------AACCAAGAAAAA---------CAA---------AAGAAAAGCAATTCTGGTAGCAATACTCCA---AAAGAGGCT------GCCACTTCAAGACAAAAA------------------------------------------TCTAGC------CCTTCAACACCA---------AGG---AAGCAGCTAGAAAGACCAGAGTGGAAACGTGTGCCAAACAAGGAG------GAAAATGTTACTGCTTGTTTTGGACCACGAGACACTCTTCACAACTTCGGTGATCAAAAGCTTATTGCAGAAGGTGTGCAAGCTCCTCATTACCCACAACTTGCTGAACTCGTACCTACACCAGCTGCACTGCTGTTTGGTGGCGAGGTTTCAACGAGAGAACGTGGTGATGAAGTTGAAATTATGTATGTTTATAAAATGAAGGTTCACAAATCAAACAAGGACCTTCCTTCTTTCTTGCAACAAGTCAGTGCTTATGCTCAA---------------------------GCTCCTGATGCTACAACTACAGAAAAA---GCCACTGTGCAACCACTG------------------------------------------------------------CTGAACCCAACTGCTCCAGACTTCAAACCA---GCTACATCG------------------------------------------------------------------------------------------------GATGAAGTCATT---GAAATGATTAACACTGTG---TATGATTCTTTTGATGCG------------------TAA
>JQ989269_Bat_HKong_2005-12-
ATGGCCTCAGGTGGCAATAATGTTAGCTTTGCTAAC---------------AAACCC------------------------AGAGGCCGGAGT---GGCAGAGTCCCTCTGTCTTATTATTCTCCTGTCATGA------------------------------------------------------------------------------------------------------------------------------------------------------------------------------------------------------------------------------------------------------------------------------------------------------ATTTGATCTCACCTAAATTTGCTGTTAAAATTCCTTCCAATGTGGTGGTTGTAGAGGAAACC---TCTCGCCCTCCT------TCTAGATCACAAAGTAACAGCAGGCCT------CAG------------------------------------------------------------------AGCAGAAAC---------AACTCTAGGCCT---------------------CAATCTAAAAATAACTCTCAG---------AACAAC---TCTCGT---------------------------------------GACAAC---------------TCGAGAGCACCAAGCAGACCTCGCTCACGCGCAAATTCAACTAGC---TCATCCGCT---AAT---------------------GATGCTGTTGACATTGTTGCAGCCGTGAAACAAGCGCTTAAAGAGCTTGGTGTAACACCTGAGAAGAAA------AACCAAGAAAAA---------CAAAAGAAAAGCAAGAAAAGCAATTCTGGTAGCAATACTCCA---AAAGAGGCT------GCCACTTCAAGACAAAAA------------------------------------------TCTAGC------CCTTCAACACCA---------AGG---AAGCAGCTAGAAAGACCAGAGTGGAAACGTGTGCCAAACAAGGAG------GAAAATGTTACTGCTTGTTTTGGACCACGAGACACTCTTCACAACTTCGGTGATCAAAAGCTTATTGCAGAAGGTGTGCAAGCTCCTCATTACCCACAACTTGCTGAACTCGTACCTACACCAGCTGCACTGCTGTTTGGTGGAGAGGTTTCAACGAGAGAACGTGGTGATGAAGTTGAAATTATGTATGTTTATAAAATGAAGGTTCACAAATCAAACAAGGACCTTCCTTCTTTCTTGCAACAAGTCAGTGCTTATGCTCAA---------------------------GCTCCTGATGCTACAACTACAGAAAAA---GCCACTGTGCAACCACTG------------------------------------------------------------CTGAACCCAACTGCTCCAGACTTCAAACCA---GCTACATCG------------------------------------------------------------------------------------------------GATGAAGTCATT---GAAATGATTAACACTGTG---TATGATTCTTTTGATGCG------------------TAA
>JQ989270_Bat_China_2005-10-
ATGGCCTCAGGTGGCAACAATGTTAGCTTTGCTAAC---------------AAACCC------------------------AGAGGTCGGAGT---GGCAAAGTCCCTCTATCTTATTATTCTCCTGTCATGA------------------------------------------------------------------------------------------------------------------------------------------------------------------------------------------------------------------------------------------------------------------------------------------------------ATCTGATCTCACCTAAATTTGCTGTTAAAATTCCTTCCAATGTGATGATTGTAGAGGAAACC---TCTCGCCCTCCT------TCTAGATCACAAAGTAACAGCAGGCCT------CAG------------------------------------------------------------------AGCAGAAAC---------AACTCTAGGCCT---------------------CAATCTAAAAATAACTCTCAG---------AACAAC---TCTCGT---------------------------------------GACAAC---------------TCGAGAGCACCAAGCAGACCTCGTTCACGCGCAAATTCAACTAGC---TCTACCACT---AAT---------------------GATGCTGTTGATATTGTTGCTGCCGTGAAACAAGCGCTTAAAGAGCTTGGTGTAACACCTGAGAAGAAA------AATCAAGAAAAA---------CAAAAGAAAAGCAAGAAAAGCAATTCTGGTAGCAACACCCCA---AAAGAGGCT------GCCACTCCAAAACAAAAA------------------------------------------TCTAGC------CCTTCAACACCA---------AGG---AAGCAGCTAGAAAGACCAGAGTGGAAACGTGTGCCAAACAAGGAG------GAAAATGTTACTGCTTGTTTTGGACCACGAGACACTCTTCACAACTTCGGTGATCAAAAGCTTATTGCTGAAGGTGTGCAAGCTTCTCATTATCCCCAACTCGCTGAACTCGTACCTACACCAGCTGCATTGCTGTTTGGTGGCGAAGTTTCAACGAGAGAACGTGGTGATGAAGTTGAAATTATGTATGTTTACAAAATGAAGGTTCACAAATCAAACAAGGACCTTCCTGCTTTCTTGCAACAAGTCAGTGCTTATGCTCAA---------------------------GCTCCTGATGCTACAACTACAGAAAAA---GCTACTGTGCAACCACTG------------------------------------------------------------CTGAATCCAACTGCTCCAGACTTCCAACCA---GCTACATCG------------------------------------------------------------------------------------------------GAAGAAGTCATT---GAAATGATTAACACTGTG---TATGATTCTTTTGATGCG------------------TAA
>JQ989271_Bat_China_2005-10-
ATGGCCTCAGGTGGCAACAATGTTAGCTTTGCTAAC---------------AAACCC------------------------AGAGGCCGGAGT---GGCAAAGTCCCTCTATCTTATTATTCTCCTGTCATGA------------------------------------------------------------------------------------------------------------------------------------------------------------------------------------------------------------------------------------------------------------------------------------------------------ACTTGATCTCACCTAAATTTGCTGTTAAAATTCCTTCCAATGTGGTGATTGTAGAGGATACA---TCACGCCCTCCA------TCAAGATCACAAAGTAACAGCAGGCCT------CAG------------------------------------------------------------------AGCAGAAAC---------AACTCTAGGCCT---------------------CAATCTAAAAATAACTCTCAG---------AACAAC---TCTCGT---------------------------------------GACAAC---------------TCGAGAGCACCAAGTAGACCTCGCTCGCGTGCAAACTCAACTAGC---TCTACCACA---AAT---------------------GATGCTGTTGACATTGTTGCTGCCGTGAAACAAGCGCTTAAAGAGCTTGGTGTAACACCTGAGAAGAAA------AACCAAGAAAAA---------CAAAAGAAAAGCAAGAAAAGCAATTCTGGTAGCAATACTCCA---AAAGATGCT------GCCACTCCAAAACAAAAA------------------------------------------TCTAGC------CCTTCAACAATA---------AGG---AAGCAGCTAGAAAGACCAGAGTGGAAACGTGTGCCAAACAAGGAG------GAAAATGTTACTGCTTGTTTTGGACCACGAGACACTCTTCACAACTTCGGTGATCAAAAGCTTATTGCTGAAGGTGTGCAAGCTCCTCATTATCCCCAACTCGCTGAACTCGTACCTACACCAGCTGCACTGCTGTTTGGTGGCGAGGTTTCAACGAGAGAACGTGGTGATGAAGTTGAAATTATGTATGTTTATAAAATGAAGGTTCACAAATCAAACAAGGACCTTCCTGCTTTCTTGCAACAAGTCAGTGCTTATGCTCAA---------------------------GCTCCTGATGCTACAACTACAGAAAAA---GCCACTGTGCAACCACTG------------------------------------------------------------CTGAATCCAACTGCTCCAGACTTCCAACCA---GCTACATCG------------------------------------------------------------------------------------------------GAAGAAGTCATT---GAAATGATTAACACTGTG---TATGATTCTTTTGACGCG------------------TAA
>JQ989272_Bat_HKong_2010-08-
ATGGCCTCAGGTGGCAGTAATGTTAGCTTTGCTAAC---------------AAACCC------------------------AGAGGCCGGAGT---GGCAGAGTCCCTCTGTCTTATTATTCTCCTGTCATGA------------------------------------------------------------------------------------------------------------------------------------------------------------------------------------------------------------------------------------------------------------------------------------------------------ATTTGATCTCACCTAAATTTGCTGTCAAAATTCCTTCCAATGTGGTGGTTGTAGAGGAAACC---TCTCGCCCTCCT------TCTAGATCACAAAGTAACAGCAGGCCT------CAG------------------------------------------------------------------AGCAGAAAC---------AACTCTAGGCCT---------------------CAATCTAAAAATAACTCTCAG---------AACAAC---TCTCGT---------------------------------------GACAAC---------------TCGAGAGCACCAAGCAGACCTCGCTCACGCGCAAATTCAACTAGC---TCATCCGCT---AAT---------------------GATGCTGTTGACATTGTTGCAGCCGTTAAACAAGCGCTTAAAGAGCTTGGTGTAACACCTGAGAAGAAA------AACCAAGAAAAA---------CAAAAGAAAAGCAAGAAAAGCAATTCTGGTAGCAACACTCCA---AAAGAGGCT------GCCACTCCAAAACAAAAA------------------------------------------TCTAGC------CCTTCAACACCA---------AGG---AAGCAGCTAGAAAGACCAGAGTGGAAACGTGTGCCAAACAAGGAG------GAAAATGTTACTGCTTGTTTTGGACCACGAGACACTCTTCACAACTTCGGTGATCAAAAGCTTATTGTAGAAGGTGTGCAAGCTCCTCATTACCCACAACTTGCTGAACTCGTACCTACACCAGCTGCACTGCTGTTTGGTGGCGAGGTTTCAACGAGAGAACGTGGTGATGAAGTTGAAATTATGTATGTTTATAAAATGAAGGTTCACAAATCAAACAAGGACCTTCCTTCTTTCTTGCAACAAGTCAGTGCTTATGCTCAA---------------------------GCTCCTGACGCTACAACTACAGAAAAA---GCCACTGTGCAACCACTG------------------------------------------------------------CTGAATCCAACTGCTCCAGACTTCAAACCA---GCTACATCG------------------------------------------------------------------------------------------------GATGAAGTCATT---GAAATGATTAACACTGTG---TATGATTCTTTTGATGCG------------------TAA
>JQ989273_Bat_HKong_2010-08-
ATGGCCTCAGGTGGCAGTAATGTTAGCTTTGCTAAC---------------AAACCC------------------------AGAGGCCGGAGT---GGCAGAGTCCCTCTGTCTTATTATTCTCCTGTCATGA------------------------------------------------------------------------------------------------------------------------------------------------------------------------------------------------------------------------------------------------------------------------------------------------------ATTTGATCTCACCTAAATTTGCTGTCAAAATTCCTTCCAATGTGGTGGTTGTAGAGGAAACC---TCTCGCCCTCCT------TCTAGATCACAAAGTAACAGCAGGCCT------CAG------------------------------------------------------------------AGCAGAAAC---------AACTCTAGGCCT---------------------CAATCTAAAAATAACTCTCAG---------AACAAC---TCTCGT---------------------------------------GACAAC---------------TCGAGAGCACCAAGCAGACCTCGCTCACGCGCAAATTCAACTAGC---TCATCCGCT---AAT---------------------GATGCTGTTGACATTGTTGCAGCCGTTAAACAAGCGCTTAAAGAGCTTGGTGTAACACCTGAGAAGAAA------AACCAAGAAAAA---------CAAAAGAAAAGCAAGAAAAGCAATTCTGGTAGCAACACTCCA---AAAGAGGCT------GCCACTCCAAAACAAAAA------------------------------------------TCTAGC------CCTTCAACACCA---------AGG---AAGCAGCTAGAAAGACCAGAGTGGAAACGTGTGCCAAACAAGGAG------GAAAATGTTACTGCTTGTTTTGGACCACGAGACACTCTTCACAACTTCGGTGATCAAAAGCTTATTGTAGAAGGTGTGCAAGCTCCTCATTACCCACAACTTGCTGAACTCGTACCTACACCAGCTGCACTGCTGTTTGGTGGCGAGGTTTCAACGAGAGAACGTGGTGATGAAGTTGAAATTATGTATGTTTATAAAATGAAGGTTCACAAATCAAACAAGGACCTTCCTTCTTTCTTGCAACAAGTCAGTGCTTATGCTCAA---------------------------GCTCCTGACGCTACAACTACAGAAAAA---GCCACTGTGCAACCACTG------------------------------------------------------------CTGAATCCAACTGCTCCAGACTTCAAACCA---GCTACATCG------------------------------------------------------------------------------------------------GATGAAGTCATT---GAAATGATTAACACTGTG---TATGATTCTTTTGATGCG------------------TAA
>NC018871_Bat_China_2005-10-
ATGGCCTCAGGTGGCAACAATGTTAGCTTTGCTAAC---------------AAACCC------------------------AGAGGTCGGAGT---GGCAAAGTCCCTCTATCTTATTATTCTCCTGTCATGA------------------------------------------------------------------------------------------------------------------------------------------------------------------------------------------------------------------------------------------------------------------------------------------------------ATCTGATCTCACCTAAATTTGCTGTTAAAATTCCTTCCAATGTGATGATTGTAGAGGAAACC---TCTCGCCCTCCT------TCTAGATCACAAAGTAACAGCAGGCCT------CAG------------------------------------------------------------------AGCAGAAAC---------AACTCTAGGCCT---------------------CAATCTAAAAATAACTCTCAG---------AACAAC---TCTCGT---------------------------------------GACAAC---------------TCGAGAGCACCAAGCAGACCTCGTTCACGCGCAAATTCAACTAGC---TCTACCACT---AAT---------------------GATGCTGTTGATATTGTTGCTGCCGTGAAACAAGCGCTTAAAGAGCTTGGTGTAACACCTGAGAAGAAA------AATCAAGAAAAA---------CAAAAGAAAAGCAAGAAAAGCAATTCTGGTAGCAACACCCCA---AAAGAGGCT------GCCACTCCAAAACAAAAA------------------------------------------TCTAGC------CCTTCAACACCA---------AGG---AAGCAGCTAGAAAGACCAGAGTGGAAACGTGTGCCAAACAAGGAG------GAAAATGTTACTGCTTGTTTTGGACCACGAGACACTCTTCACAACTTCGGTGATCAAAAGCTTATTGCTGAAGGTGTGCAAGCTTCTCATTATCCCCAACTCGCTGAACTCGTACCTACACCAGCTGCATTGCTGTTTGGTGGCGAAGTTTCAACGAGAGAACGTGGTGATGAAGTTGAAATTATGTATGTTTACAAAATGAAGGTTCACAAATCAAACAAGGACCTTCCTGCTTTCTTGCAACAAGTCAGTGCTTATGCTCAA---------------------------GCTCCTGATGCTACAACTACAGAAAAA---GCTACTGTGCAACCACTG------------------------------------------------------------CTGAATCCAACTGCTCCAGACTTCCAACCA---GCTACATCG------------------------------------------------------------------------------------------------GAAGAAGTCATT---GAAATGATTAACACTGTG---TATGATTCTTTTGATGCG------------------TAA
>KY073745_Bat_Kenya_2010-06-21
ATGGCA------------ACTGTCAATTGGGCCGAC---------------GAATCCGATAAAGGCAATGGAAGAGGTGGGCGTGGTAGGAGA---GGTCGCATCGACCCCTCTTATTACTCCCCTATCATTGTCGAAGGAAATGAAAAGCCCTGGAATGTCATCCCTAAAAACTTTGTCCCAAAAGGAAAAGGTGGA------AAGGATGAACAAATTGGCTATTGGAATGAGCAACCACGCTGGCGCATGCGCAAAGGCGAAAAGGTTGAACTTCCCTCAAAGTGGCACTTTTACTATCTTGGAACTGGTCCCCAAAGCAAACTTAAATTCAGAGAGCGCGCTCAAGGCGTT------GTCTGGGTTGCAGTCAATGGGGCCAAAACAGCTGACACCGGGCTTGGTACTCGCAAGAGAAACCAACAACCCATTGTTCCCACTTTTGATGTCAAAATCCCTTCAAACATCACCATTGTTGAGGACCAT---GATCGGTCTGCACCCAGCTCTCGTAGCCAAAGCCGTGGTCGATCT------CAATCCCGCAAT------------------------------------------GACAACCGTTCCAACAATCAGTCT---------CGCAACCAGTCGCGTAAC---------------AACTCGCGA------------------------------------------------------------------------------------------------TCTAGGTCCAACTCACGTGGTCGATCC---------------------GGAAATCCC---ACA---------------------TCCCCGGACGATCTTGTTGCTGCTGTGCGAGCTGCTCTGGAGGGCATGGGCTTCGAACCCATCAAGAAC------GGTCAA------------------AGTGGAAAGAACACTCCAAAGAGTGGTAATGCCACACCC---AAAAAGCAGAAATCCCGTGCTTCATCACCTGCT------------------------------------------CCTCGT------CCAGCTTCTCCA---------AAG---AAGCAAATGGACAAACCAAGATGGAAGCGCACACCAAATCAGGAA------GAAGATGTCGTGAAGTGCTTCGGCCCTCGCGATTTCGACCACAACTTTGGTGACTCTGAGATTGTTCGTCTCGGAGTTGAAGCGCCACACTATCCACAGCTTGCCGAACTTGTGCCCTCACAGGCTGCTTTGCTGTTTGATAGTAACATTTCCACCAAGGAGCTGAAAGATCAGGTGATGATCACTTACACCTATAGTATGCTTGTGCCCAAAGACAACAAGCACCTAGGTCCTTTCCTGCAGCAAGTTAATGCTTTCGCTGAT------GGCGACAAAGTTCCAGCCCTGCCG---------------CCAAAAGTG---AAACGCCAAAAGTCCAAGACT---------GAAAAG------AAAGATGACGTCCTGGAT------GGT---------CTGAATATTGCTGCCCCTGCTTTTGAGCCA---AAAGAACAGCGCGAATCGCGCCCACTC---------------------------AAGTTTTCTGAAGTTGCCAAAAATGCCGTCGAC---------CCGCTCAATGAGCTGAAGGTC---GAAATGGTAGATGAGGTT---AAGTATGAGTCTTCTGCT------------------TAA
>KY073746_Bat_Kenya_2008-08-06
ATGGCA------------ACTGTCAATTGGGCCGAC---------------GAATCCGATAAAGGCAATGGAAAAGGTGGGCGTGGTAGAAAA---GGTCGTATTGACCCTTCCTATTATGCCCCTATCATTGTCGAAGGAAACGAAAAGCCCTGGAATGTCATCCCTAAAAACTTTGTCCCAAAAGGAAAAGGTGGA------AAGGATGAACAAATTGGCTATTGGAATGAGCAACCACGCTGGCGCATGCGCAAAGGCGAAAAGGTTGAACTTCCCTCAAAGTGGCACTTTTACTATCTTGGAACTGGTCCCCAAAGCAAACTTAAATTCAGAGAGCGCGCTCAAGGCGTT------GTCTGGGTTGCAGTTAATGGGGCTAAAACAGCTGACACTGGGCTTGGTACTCGCAAGAGAAACCAACAACCCATTGTTCCCACTTTTGATGTCAAAATCCCTTCAAGCATCACCATTGTTGAGGACAAT---GATCGGTCTGCACCCAGCTCTCGTAGCCAAAGCCGTGGTCGATCT------GAATCCCGCAAT------------------------------------------GAGAATCGTTCCAACAATCAGTCT---------CGCAACCAGTCGCGTAAC---------------AACTCGCGA------------------------------------------------------------------------------------------------TCTAGGTCTAACTCACGTGGTCGATCC---------------------GGAAATCCC---ACA---------------------TCCCCGGACGATCTTGTTGCTGCTGTGCGAGCTGCTCTGGAGGGCATGGGCTTCGAACCCATCAAGAAC------AGTCAA------------------AGTGGGAAGAACACTCCCAAGAGTGGTAGTGCCACACCT---AAAAAGCAGAAATCCCGTGCTTCATCACCTGCT------------------------------------------CCACGT------CCAGCTTCTCCA---------AAG---AAGCAAATGGACAAACCAAGATGGAAGCGCACACCAAATCAGGAG------GAAGATGTCGTGAAGTGCTTCGGCCCTCGCGATTTCGACCACAACTTTGGTGACTCTGAGATTGTCCGTCTTGGAGTTGAAGCGCCACACTATCCACAGCTTGCTGAACTTGTGCCCTCACAGGCTGCTTTGCTGTTTGATAGTAACATTTCCACCAAGGAGCTGAAAGATCAGGTGATGATCACTTATACCTATAGCATGCTTGTCCCCAAAGACAACAAGCACCTAGGTCCTTTTTTGCAGCAAATCAATGCTTTCGCTGAT------GGTGACAAAGTTCCAGCTCTGCCG---------------CCTAAAGTG---AAACGCCAAAAGTCCAAGACT---------GAAAAG------AAAGATGACGTCGTGGAC------GGT---------CTGAATATTGCTGCCCCTGCTTTTGAGCCA---AAAGAACAGCGCGAACCGCGCCCACTC---------------------------AAATTTGCTGAAGTTGCCAAACATGCAGTCGAC---------CCACTCGATGAGTTGAAGGTC---GAAATGGTAGATGAGGTT---AAGTATGAGTCTTCTGCT------------------TAA
>KY073744_Bat_Kenya_2010-06-21
ATGGCT------------ACTGTAAATTGGGCCGAT---------------GACAAA------------------------CGTGGGAAAAGG---AAGTACCCACCCCCATCATTTTATTTGCCCCTCGTGGTTAAGTCTGACAAGCAACCCTATAAGGTTATCCCTCGTAACCTTGTTCCTAAAGGTAAAGGTAAC------AAGGATCAACAAATCGGCTACTGGAATGTGCAACGTCGTTGGCGTATGCGTAAAGGCCAGAGAGTTGACATTGATCCAAAAGTTCATTTCTACTACCTTGGAACTGGACCACGAGCTGACCTTAAATTTAGGGAAAGAGCTGAAGATGTC------GTTTGGGTCGCTATGCAGGGTTCAAAAACTGAACCTACCAACTTGGGCAACCGCAAACGCAATCAAAAGCCAATTCAACCTGAGTTTGACATCCAGCTCCCTAACGAGCTTGAGGTTGTTGAATTTGAA---GACCGCTCTAATAGTTCCTCAAGAGCTAGCAGTAGG------GCT------TCTTCAAGGGGT------------------------------------------AACTCTCGT------GAAACCTCA---------AGGTCAAACTCAAGACAG---------------CAGTCGCGCGAC------------------AACTCT------------------------------------AGA---TCCCCATCTAGGTCAAGATCCAACAGTACATCTGAGTCTTCCCAG------------------------------------------AAT---------------------TCTGCACAAGATCTTGTTGCCGCTGTTACGGCTGCTTTGAAAAATCTTGGTTTTGAACCA---------------CCTAAG------------------TCAGACAAAAGCGGCAATGCTTCTGGCACTTCTACCCCC---AAAGGTAAGAAAAAGCCAAAGCAGGCTAAATCCAATGAACAAGGT------------------------TCACCAAATAAT------GTTCCTTCTGAC---------AAG---AGTCAAATGAACAAACCTAAATGGAAACGTGTCCCTAATGCTAGT------GAAAATGTAATCAAGTGCTTCGGCCCTAGGGATTTTGATCACAACATGGGTGACGCAGACCTTGTTCAGAATGGTGTTGAAGCCAAAAACTTCCCACAAATTGCTGAATTAATTCCAACTCAGGCTGCTATGTTCTTTGACAGTGAAGTCTCTACTAAAGAGATGGGCAACAAAGTGCAGATTATCTACACCTACAAAATGCTTGTGGATAAAGATAACAAACACCTTCCAAAATTTTTGGAACAGGTGAGTGCATTTACTAAA---------------------------CCC---------------AGTGTTGTC---AAAGAAACGCAA------------------AGTCACCCTTTGCAAAATACCATGCCTGAACCTGCTCAG---------CTGAATGTGGCTGCCGCTGAATTTAAACCA------------------------CCTGTT---------------------------ACAACAGCCAGTGATGGTTCCAATGCT------------------------------GAAATT---GAAATTGTCGATGAGGTT---CTGCAT------------------------------TAA
>NC032107_Bat_Kenya_2010-06-21
ATGGCT------------ACTGTAAATTGGGCCGAT---------------GACAAA------------------------CGTGGGAAAAGG---AAGTACCCACCCCCATCATTTTATTTGCCCCTCGTGGTTAAGTCTGACAAGCAACCCTATAAGGTTATCCCTCGTAACCTTGTTCCTAAAGGTAAAGGTAAC------AAGGATCAACAAATCGGCTACTGGAATGTGCAACGTCGTTGGCGTATGCGTAAAGGCCAGAGAGTTGACATTGATCCAAAAGTTCATTTCTACTACCTTGGAACTGGACCACGAGCTGACCTTAAATTTAGGGAAAGAGCTGAAGATGTC------GTTTGGGTCGCTATGCAGGGTTCAAAAACTGAACCTACCAACTTGGGCAACCGCAAACGCAATCAAAAGCCAATTCAACCTGAGTTTGACATCCAGCTCCCTAACGAGCTTGAGGTTGTTGAATTTGAA---GACCGCTCTAATAGTTCCTCAAGAGCTAGCAGTAGG------GCT------TCTTCAAGGGGT------------------------------------------AACTCTCGT------GAAACCTCA---------AGGTCAAACTCAAGACAG---------------CAGTCGCGCGAC------------------AACTCT------------------------------------AGA---TCCCCATCTAGGTCAAGATCCAACAGTACATCTGAGTCTTCCCAG------------------------------------------AAT---------------------TCTGCACAAGATCTTGTTGCCGCTGTTACGGCTGCTTTGAAAAATCTTGGTTTTGAACCA---------------CCTAAG------------------TCAGACAAAAGCGGCAATGCTTCTGGCACTTCTACCCCC---AAAGGTAAGAAAAAGCCAAAGCAGGCTAAATCCAATGAACAAGGT------------------------TCACCAAATAAT------GTTCCTTCTGAC---------AAG---AGTCAAATGAACAAACCTAAATGGAAACGTGTCCCTAATGCTAGT------GAAAATGTAATCAAGTGCTTCGGCCCTAGGGATTTTGATCACAACATGGGTGACGCAGACCTTGTTCAGAATGGTGTTGAAGCCAAAAACTTCCCACAAATTGCTGAATTAATTCCAACTCAGGCTGCTATGTTCTTTGACAGTGAAGTCTCTACTAAAGAGATGGGCAACAAAGTGCAGATTATCTACACCTACAAAATGCTTGTGGATAAAGATAACAAACACCTTCCAAAATTTTTGGAACAGGTGAGTGCATTTACTAAA---------------------------CCC---------------AGTGTTGTC---AAAGAAACGCAA------------------AGTCACCCTTTGCAAAATACCATGCCTGAACCTGCTCAG---------CTGAATGTGGCTGCCGCTGAATTTAAACCA------------------------CCTGTT---------------------------ACAACAGCCAGTGATGGTTCCAATGCT------------------------------GAAATT---GAAATTGTCGATGAGGTT---CTGCAT------------------------------TAA
>MN065811_Bat_Finland_2016-08-15
ATGGCT------------TCTGTGAAATTC---------------------CAGCCC------------------------CGGGGCCGCAAT---GGGAGAATTCCATTCTCTCTTTATGCCCCTCTTAGGGTTACTGATGAAAAACCTCTTTTTAAGGTGCTTGCAAATGATGCTGTGCCACAAGGTTATCCTGGAGTCACCAAGGATCAACAAATTGGCTACTGGAATGAACAACCTCGATGGAGGATGCGCCGAGGTGAACGTGTAGAATTGCCAAGCAATTGGCATTTCTACTACCATGGTACAGGCCCACATGCCGATGTTCCATATAGGAAGCGAACACCAGGCGTA------TTTTGGGTTGCTCATGGTGGTGCTAAGGCATCCGCTACTGGTCTACCTACAAGAAAATCCAGTGAGAAACCTATTGAACCCGAATTTAAGACTGATCTCCCCAACAACATTGAGATTGTTGAACCGACT---ACTCCTCAGGCT------TCTCGTCCTAATTCACGTAGTCGTAGT------CGTGGA---------------------------------------------CCTCAGTCACGGGATCAAAGTTCTTCC---------AGGAATGACTCCCAAAAC---AGGAACAAATCTCAGTTTCGTAATTCCAAC------------AAGCAA------------------------------------------AACCAGAATCAG---------------TCTCGCAATCAGTCCAAGAGCCGA---------AACCAGTCTAGTGACCGGTCA------AAC---------------------TCTAAGGAAGATCTGATTGATGCTGTCAAGGAAGCACTCAAGTCACTCGGTATCGGTCAAAATCATCCT------CAAAAACGGCAGAATGAC---------------------AATCAGAGTGGCAGTCGTACTCCT---AAAAACAAG------TCC---------------------------------------------------------AGGTCC------AACTCTAAGCAG---------AGG---GATCCTGACAATAAACCAGAATGGCGTAAGACGCCTACT------------GACAATATTGAGGCTTGTTTCGGACCCAGAGGAGGCTTCCGTAATTTTGGTGACAGCGAGATGATGCAGAAAGGTGTTAATGCATCTGGTTATGCTCAAATTGCCAGCTTGACACCCAGTTCAGCTGCCATCTTGTTTGGTGGTAATGTTCAGACACGCCAGCTTGCTGACGAGGTTGAAATTACCTATACGTACAAGATGAATGTTCCTAAAGATAACCCAGCTCTGGCACTGTTTATTGAACAGGTCGATGCTTACAAAAAT------GGCACTCCAAAA---------GAG---------------CAGCGCGTG---AAGAAACAGAAACGTTCCAAGTCACCAGCTCCTCCACCACTA------------------------------------------CCAAATCAGACAGATGGTGATGAGGGTGAA------CAGGAGTCTCACTATGAG---------------------------AATGTTAGTGAC---------------------------GTTCTTCCTCCTGGAGCTCAGGTT---GAAATCATAAACGAGGTT---TATGATGATGCTTCTTCA---GTCCGGCAGCAGAGTTAA
>KJ473807_Bat_China_2013--
ATGGCT------------TCAGTCAGTTTTCAAGAG---------------GAAAAA------------------------AGGGGCCGAAGT---GGTAAGGTACCTCTTTCTTATTACAACCCTGTTATAGTTTCCGGAGATAAACCATTTTGGAAGGTTATGCCTAATAATGCTGTTCCAAAAGGTAAAGGAAAC------AAGGATCAACAAATTGGCTATTGGAATGAACAACCTCGTTATCGCATGGTCCGTGGTACTCGTAAAGACTTGCCTTCAAAGTGGCATTTCTATTACTTGGGAACAGGACCACATGCAGAGTCTAAATTCCGTACTCGCACAGAAGGTGTG------TATTGGGTTGCTGTTCAAGGTTCTAAAACTGAGCCAACAGGACTTGGTACACGCAAACGTAATGCTGAATTAGTCAATCCAGAATTTGCCATTCAATTGCCAGCTGCTATTGAAATCCAGGAGAACACAGTTTCTAGAGGAAAC------TCTAGGAGCCAGAGTTCTAACAGAGAT------CGC------------------------------------------------------------------AGTCAGAGT---------GGAAATCGTTCT------------------------------------------------CAAAATGAC---CAAAAACAGGGCAATCAAAAT------------------------CAAAAA---------------TCGCGGAGCAATTCGCAGTCCCGA---------AAGGGAAACCAA---AATTCAAAT---GAC---------------------TCTGCCGTAGACATTGTTGCAGCTGTTAAACAGGCACTTAAAGAGCTTGGTGTAACAAATGAAAGCAAC------AAG------------------------------AAAGGTAAGAACAGTGGTACTAACACTCCT---AAAGAACAA------CGTTCTAAATCACCCGCC------------------------------------------AGATCT------CCAACAGTTCAA---------AAG---AAACAGTTGGAAAGACCGCCTTGGAAACGTGTGCCTAATAGCACA------GAAGACGTGACCAAGTGTTTTGGTGTAAGAGACACTCACAGAAACTTTGGTGATGCTGATCTAGTCAGAAATGGCATAGATGCTAAGCATTATCCACAGTTAGCTGAACTTGTCCCAACACCTGCTGCAGTTCTATTTGGTGGTGAAGTTGTTACTACAGAAGTTGGCTCGGATGTGGAAATTACCTACATCTATAAGATGAAGGTTCCAAAAACAGATAAGAATTTGCCTGCTTTTCTTAAGCAGGTAAGTGCTTATTCTCAA---------------------------CCA---------------TCCCAAGCT---GCAGAAGTACCATCTCAG------------------------------------------------------------TTGAATCCTACTGCTGTTGCTTTCCAACCA---CTGGCAGAG------------------------------------------------------------------------------------------------GATGAACAGGTC---GAGATTATCGATCAGGTT---TATGGCTCATTTGATGCT------------------TAA
>KJ473810_Bat_China_2013--
ATGGCT------------TCAGTCAGTTTCCAAGAG---------------GAAAAA------------------------AGAGGCCGAAGT---GGTAAGGTACCTCTTTCTTATTACAACCCTGTTATTGTTTCCGGTGATAAACCATTTTGGAAGGTTATGCCTAATAATGCTGTTCCAAAAGGTAAAGGAAAC------AAGGATCAACAAATTGGCTATTGGAATGAACAACCTCGCTATCGCATGGTTCGTGGAACTCGTAAAGACCTGCCTTCAAAGTGGCATTTCTATTACTTGGGAACCGGACCACATGCTGAGGCTAAATTCCGTACTCGCACTGACGGTGTG------TTTTGGGTCGCTGTTCAAGGTTCAAAAACTGAGCCGACAGGACTTGGTACACGTAAACGTAATGCTGAGTTAGTCAATCCAGAATTTGCCATTCAATTGCCTGCTGCTATTGAAATCCAGGAGAACACAGTTTCTAGAGGAAAC------TCTAGGAACCAAAGTTCTAACAGAGAT------CGC------------------------------------------------------------------AGTCAGAGT---------GGAAATCGTTCT------------------------------------------------CAAAATGAC---CAAAAACAGGGCAATCAAAAT------------------------CAAAAA---------------TCGCGGAGCAATTCGCAGTCTCGA---------AAGGGAAATCAA---AATTCAAAT---GAC---------------------TCTGCCGTAGACATTGTTGCTGCTGTGAAACAGGCTCTGAAAGAGCTTGGTGTAACAAATGAAAGCAAC------AAG------------------------------AAAGGTAAGAACAGTGGTACTACTACTCCT---AAAGAACAA------CGTTCTAAATCACCTGTA------------------------------------------AGATCA------CCAACAGTGCAA---------AAG---AAACAGTTGGAAAGACCTCCTTGGAAACGCGTGCCGAATAGCACA------GAAGATGTGACCAAGTGCTTTGGTGTTAGAGATACATACAGAAACTTTGGTGATGCTGATCTAGTCAGAAATGGCATAGATGCTAAGCATTATCCACAGTTGGCTGAACTTGTCCCTACACCAGCTGCTATTCTTTTTGGTGGTGAAGTTGTTACTAAAGAAGTTGGCTCAGATGTTGAAATCACCTACATCTATAAGATGAAGGTGCCAAAAACAGATAAGAATTTGGCTGCTTTTCTTAAGCAGGTAAGTGCTTATTCTCAA---------------------------CCA---------------TCTCAAGCT---GCAGAAGTACCATCTCAG------------------------------------------------------------TTAAATCCTGCTGCTGTTGTTTTCCAGCCT---TTGGCAGAG------------------------------------------------------------------------------------------------GATGAACAGGTC---GAGATTATCGATCAGGTT---TATGGCTCATTTGATGCT------------------TAA
>NC028814_Bat_China_2013--
ATGGCT------------TCAGTCAGTTTTCAAGAG---------------GAAAAA------------------------AGGGGCCGAAGT---GGTAAGGTACCTCTTTCTTATTACAACCCTGTTATAGTTTCCGGAGATAAACCATTTTGGAAGGTTATGCCTAATAATGCTGTTCCAAAAGGTAAAGGAAAC------AAGGATCAACAAATTGGCTATTGGAATGAACAACCTCGTTATCGCATGGTCCGTGGTACTCGTAAAGACTTGCCTTCAAAGTGGCATTTCTATTACTTGGGAACAGGACCACATGCAGAGTCTAAATTCCGTACTCGCACAGAAGGTGTG------TATTGGGTTGCTGTTCAAGGTTCTAAAACTGAGCCAACAGGACTTGGTACACGCAAACGTAATGCTGAATTAGTCAATCCAGAATTTGCCATTCAATTGCCAGCTGCTATTGAAATCCAGGAGAACACAGTTTCTAGAGGAAAC------TCTAGGAGCCAGAGTTCTAACAGAGAT------CGC------------------------------------------------------------------AGTCAGAGT---------GGAAATCGTTCT------------------------------------------------CAAAATGAC---CAAAAACAGGGCAATCAAAAT------------------------CAAAAA---------------TCGCGGAGCAATTCGCAGTCCCGA---------AAGGGAAACCAA---AATTCAAAT---GAC---------------------TCTGCCGTAGACATTGTTGCAGCTGTTAAACAGGCACTTAAAGAGCTTGGTGTAACAAATGAAAGCAAC------AAG------------------------------AAAGGTAAGAACAGTGGTACTAACACTCCT---AAAGAACAA------CGTTCTAAATCACCCGCC------------------------------------------AGATCT------CCAACAGTTCAA---------AAG---AAACAGTTGGAAAGACCGCCTTGGAAACGTGTGCCTAATAGCACA------GAAGACGTGACCAAGTGTTTTGGTGTAAGAGACACTCACAGAAACTTTGGTGATGCTGATCTAGTCAGAAATGGCATAGATGCTAAGCATTATCCACAGTTAGCTGAACTTGTCCCAACACCTGCTGCAGTTCTATTTGGTGGTGAAGTTGTTACTACAGAAGTTGGCTCGGATGTGGAAATTACCTACATCTATAAGATGAAGGTTCCAAAAACAGATAAGAATTTGCCTGCTTTTCTTAAGCAGGTAAGTGCTTATTCTCAA---------------------------CCA---------------TCCCAAGCT---GCAGAAGTACCATCTCAG------------------------------------------------------------TTGAATCCTACTGCTGTTGCTTTCCAACCA---CTGGCAGAG------------------------------------------------------------------------------------------------GATGAACAGGTC---GAGATTATCGATCAGGTT---TATGGCTCATTTGATGCT------------------TAA
>MH744302_Porcine_Thailand_2014--
---------------------------------------------------------------------------------------------------CGGGTGCCATTATCCCTCTATGCCCCTCTTAGGGTTACTAATGAAAAACCCCTTTCTAAGGTACTTGCAAACAATGCTGTACCCACTAATAAAGGAAAT------AAGGACCAGCAAATTGGATACTGGAATGAGCAAATTCGCTGGCGCATGCGCCGTGGTGAGCGAATTGAACAACCTTCCAATTGGCATTTCTACTACCTCGGAACAGGACCTCACGCCGACCTCCGTTATAGGACTCGTACTGAGGGTGTT------TTCTGGGTTGCTAAAGAAGGCGCAAAGACTGAACCCACTAACCTGGGTGTCAGAAAGGCTTCTGAAAAGCCAATTATTCCAAATTTCTCTCAACAGCTTCCCAGCGTAGTTGAGATTGTTGAACCTAAC---ACACCTCCTGCT------TCACGTGCAAATTCACGTAGCAGGAGT------CGTGGTAATGGCAACAGCAGGTCCAGATCTTCAAGTAACAACAGAGGCAATAACCAGTCCCGCGGTAATTCACAGAAT---------CGTGGAAATAACCAGGGT---CGTGGAGCTTCTCAGAACAGAGGAGGCAAT------------AATAAT------------------------------------------AACAATAACAAG---------------TCTCGTAACCAGTCCAATAACAGA---------AACCAGTCAAATGACCGTGGTGGTGTAACA---------------------TCACGCGATGATCTGGTGGCTGCTGTCAAGGATGCCCTTAAATCTTTGGGTATTGGCGAGAACCCTGAC------AAGCTTAAGCAACAGCAGAAGCCCAAACAGGAAAGGTCTGACAGCAGCGGCAAAAATACACCTAAGAAGAACAAA------TCC---------------------------------------------------------AGAGCC------ACTTCGAAAGAA---------CGT---GACCTCAAAGACGTCCCAGAGTGGAGGAGAATTCCCAAGGGCGAA------AATAGCGTAGCAGCTTGTTTCGGACCCAGGGGAGGCTTCAAAAATTTTGGAGATGCGGAATTTGTCGAAAAAGGTGTTGATGCCTCAGGCTATGCTCAGATCGCCAGTTTGGCACCAAATGTTGCAGCATTGCTCTTTGGTGGTAATGTGGCTGTTCGTGAGCTAGCGGACTCTTACGAGATTACATATAATTATAAAATGACTGTGCCAAAGTCTGACCCAAATGTAGAGCTTCTTGTTTCACAGGTGGATGCATTTAAAACT------GGGAATGCAAAA---------CCC---------------CAGAGAAAG---AAGGAAAAGAAGAACAAGCGTGAAACCACGCAGCAGCTG---------------------------------------------AATGAAGAGGCCATCTACGATGATGTG------------------------------------------------------------------------------------------------------------------------------------------------------------------------------------
>MH744328_Porcine_Thailand_2015--
---------------------------------------------------------------------------------------------------CGGGTGCCATTATCTCTCTATGCCCCTCTTAGGGTTACTAATGACAAACCCCTTTCTAAGGTACTTGCAAACAATGCTGTACCCACTAATAAAGGAAAT------AAGGACCAGCAAATTGGATACTGGAATGAGCAAATTCGCTGGCGCATGCGCCGTGGTGAGCGAATTGCACAACCTTCCAATTGGCACTTCTACTACCTCGGAACGGGACCTCACGCCGACCTCCGCTATAGGACCCGTACTGAGGGTGTT------TTCTGGGTTGCTAAAGAAGGCGCAAAGACTGAACCCACTAACCTGGGTGTCAGAAAGGCGTCTGAAAAGCCAATCATTCCAAATTTCTCTCAACAGCTTCCCAGCGTAGTTGAGATTGTTGAACCTAAC---ACACCTCCTATT------TCACGTGCAAATTCACGTAGCAGGAGT------CGTGGTAATGGCAACAACAGGTCCAGATCTTCAAGTAACAACAGAGGCAATAACCAGTCCCGCGGTAATTCACAGAAT---------CGTGGAAATAATCAGGGT---CGTGGAGCTTCTCAGAACAGAGGAGGCAAT------------AATAAT------------------------------------------AACAATAACAAG---------------TCTCGTAACCAGTCCAAGAACAGG---------AACCAGTCAAATGACCGTGGTGGTGTAACA---------------------TCACGCGATGATCTGGTGGCTGCTGTCAAGGATGCCCTTAAATCTTTGGGTATTGGCGAGAACCCTGAT------AAGCTTAAGCAACAGCAGAAGCCTAAACAGGAAAGGTCTGACAGCAGCGGCAAAAATACACCTAAGAAGAACAAA------TCC---------------------------------------------------------AGAGCC------ACTTCGAAAGAA---------CGT---GACCTCAAAGACATCCCAGAGTGGAGGAGAATTCCCAAGGGCGAA------AATAGCGTAGCAGCTTGTTTCGGACCCAGGGGAGGCTTCAAAAATTTTGGAGATGCGGAATTTGTCGAAAAAGGTGTTGATGCCTCAGGCTATGCTCAGATCGCCAGTTTGGCACCAAATGTTGCAGCATTGCTCTTTGGTGGTAATGTGGCTGTTCGTGAGCTAGCGGACTCTTACGAGATTACATATAATTATAAAATGACTGTGCCAAAGTCTGACCCAAATGTAGAGCTTCTTGTTTCACAGGTGGATGCATTTAAAATT------GGGAATGCAAAA---------CCC---------------CAGAGAAAG---AAGGAAAAGAAGAACAAGCGTGAAACCACGCAGCAGCTG---------------------------------------------AATGAAGAGGCCATCTACGATGATGTG------------------------------------------------------------------------------------------------------------------------------------------------------------------------------------
>KU182966_Bat_China_2013-08-
ATGTCT------------TCCGTGAGATTC---------------------CAGGGT------------------------CGCGGTCGATCC------CGCATTCCCCTTTCTATTTATGCTCCTCTTAGGGTCAACAATGGCAAAGCGCTGTTTCAAGTGCTTCCCAATAATGCTGTACCCACTAATAAGGGGGGC------AAGAATCAACAAATTGGCTATTGGAATGAACAACCCCGCTGGCGCATGCGTCGTGGCGAGAGGGTCGAACTTCCTTCCAACTGGCATTTTTACTACCTAGGCACAGGACCGCATGCTGAAGCTCCATTCAGGAAGAGGCTTGATGGTGTA------TTCTGGGTTGCTAAGGAAGGTGCGCGTACTGACCCTACGGACATGCCTACGCGCAAAGCTTCAGAAAAGCCCCTTGAACCCCAGTTTTCCAGACCTCTCCCTAAGGACGTCGAGATTGTCGAACCTACT---ACACCTCAGAGT------TCGCGTGGCAATTCTCGCAGCAGGAGC------CGTGGTCCA------------TCAAGAAATCCAAGCAATGAC------------------CGTGGTAATGCTCAGCAG---------AGCAGCAACAACCGCAGT---CGGGCCTCTTCACAGAACCGA---------------------------------------------------------------------------------------------------------------AACAACCGC---------AGTCAGTCTTCTGATCGTTCCCAG---AAC---------------------ACAGTC---GACATCGTTGCTGCCGTCCGTGATGCTCTGGCCCAGCTTGGAATCCAAGGTAATGGT---------------AAGAATGCCCAGAAGCCCAAA---------AGTAATAATAATTCTAAGCCCCAGACC---AGGAATCCA------TCC---------------------------------------------------------CGCGCA------GCCTCTAAGGAG---------CGC---TCAACGATGGACCTTCCAGAATGGCGCCGTGTACCAAAGGGAGAA------GACAGTGTGGAACGCTGCTTCGGACCCAGAGGTGGACACAAGAACTTCGGAGATGCGCAGTTGCTCGAAAAGGGCACTGAGGCTTCCGGCTATGCCCAAATAGCTGCTCTTGTGCCAAACACTGCCGCTATGCTCTTTGGTGGCAATGTCCAAGCTAC----------------------------------------------------------------------------------------------------------------------------------------------------------------------------------------------------------------------------------------------------------------------------------------------------------------------------------------------------------------------------------------------------------------------------------------------------------------------
>JN547228_Porcine_China_1986--
ATGGCT------------TCTGTCAGTTTT---------------------CAGGAT------------------------CGTGGCCGCAAA------CGGGTGCCATTATCCCTCTATGCCCCTCTTAGGGTTACTAATGACAAACCCCTTTCTAAGGTACTTGCAAACAACGCTGTACCCACTAATAAGGGGAAT------AAGGACCAGCAAATTGGATACTGGAATGAGCAAATTCGCTGGCGCATGCGCCGTGGTGAGCGAATTGAACAACCTTCCAATTGGCATTTCTACTACCTCGGAACAGGACCTCACGCCGACCTCCGTTATAGGACTCGTACTGAGGGTGTT------TTCTGGGTTGCTAAAGAAGGCGCAAAGACTGAACCCACTAACCTGGGTGTCAGAAAAGCGTCTGAAAAGCCAATTATTCCAAAATTCTCTCAACAACTCCCCAGTGTAGTTGAGATTGTTGAACCTAAC---ACACCTCCTGCT------TCACGTACAAATTCGCGTAGCAGGAGT------CGTGGCAATGGCAACAACAGGTCCAGATCTCCGAGTAACAACAGAGGCAACAACCAGTCCCGTGGTAATTCACAGAAT---------CGTGGAAATAACCAGGGT---CGTGGAGCTTCTCAGAACAGAGGAGGCAAT------------AATAAT------------------------------------------AACAATAATAAG---------------TCTCGTAACCAGTCCAAGAACAGA---------AACCAGTCAAATGACCGTGGTGGAATGACA---------------------TCACGCGATGATCTGGTGGCTGCTGTCAAGGATGCCCTTAAATCTTTGGGTATTGGAGAAAATCCTGAC------AGGCATAAGCAACAGCAGAAGCCTAAGCAGGAAAAGTCTGACAACAGCGGCAAAAATACACCTAAGAAGAACAAA------TCC---------------------------------------------------------AGGGCC------ACTTCGAAGGAA---------CGT---GACCTCAAAGACATCCCAGAGTGGAGGAGAATTCCCAAGGGCGAA------AATAGCGTAGCAGCTTGCTTCGGACCCAGGGGGGGCTTCAAAAATTTTGGAGATGCGGAATTTGTCGAAAAAGGTGTTGATGCGTCAGGCTATGCTCAGATCGCCAGTTTGGCACCAAATGTTGCAGCATTGCTCTTTGGTGGTAATGTGGCTGTTCGTGAGCTAGCGGACTCTTACGAGATTACATATAACTATAAAATGACTGTGCCAAAGTCTGATCCAAATGTTGAGCTTCTTGTTTCACAGGTGGATGCATTTAAAACA------GGGAATGCAAAA---------CCC---------------CAGAGAAAG---AATGAAAAGAAGAACAAGCGTGAAACCACGCAGCAGCAG---------------------------------------------AATGAAGAGGCCATCTACGATGATGTGGGTGTGCCATCTGATGTGACCCATGCC---------------------------AATCTTGAATGG------GACACAGCT------------GTTGATGGTGGTGACACGGCCGTT---GAAATTATCAACGAGATC---TCCGACACAGGAAAT---------------------TAA
>JN601060_Porcine_China_2011--
ATGGCT------------TCTGTCAGCTTT--------------------------------------------------------------------------------------------------------------------------------------------------------------------------------------------------------------------------------------------------------------------------------------------------------------------------------------------------------------------------------------------------------------------------------------------------------------------------------------------------------------------------------------------------------------------------CAGAGGCAACAACCAGTCCCGTGGTAATTCACAGAAT---------CGTGGAAATAACCAGGGT---CGTGGAGCTTCTCAGAACAGAGGAGGCAAT------------AATAAT------------------------------------------AACAATAACAAG---------------TCTCGTAACCAGTCCAAGAACAGG---------AACCAGTCAAATGACCGTGGTGGAATGACA---------------------TCACGCGATGATCTGGTGGCTGCTGTCAAGGATGCCCTTAAATCTTTGGGTATTGGGGAAAATCCTGAC------AGGCATAAGCAACAGCAGAAGCCTAAGCAGGAAAAGTCTGACAACAGCGGAAAAAATACACCTAAGAAGAACAAA------TCC---------------------------------------------------------AGGGCC------ACTTCGAAGGAA---------CGT---GACCTCAAAGACATCCCAGAGTGGAGGAGAATTCCCAAGGGCGAA------AATAGCGTAGCAGCTTGCTTCGGACCCAGGGGGGGCTTCAAAAATTTTGGAGATGCGGAATTTGTCGAAAAAGGTGTTGATGCGTCAGGCTATGCTCAGATCGCCAGTTTGGCACCAAATGTTGCAGCATTGCTCTTTGGTGGTAATGTGGCTGTTCGTGAGCTAGCGGACTCTTACGAGATTACATATAACTATAAAATGACTGTGCCAAAGTCTGATCCAAATGTTGAGCTTCTTGTTTCACAGGTGGATGCATTTAAAACT------GGGAATGCAATA---------CCC---------------CAGAGAAAG---AAGGAAAAGAAGAACAAGCGTGAAACCACGCAGCAGCAG---------------------------------------------AATGAAGAGGCCATCTACGATGATGTGGGTGTGCCATCTGATGTGACCCATGCC---------------------------AATCTGGAATGG------GACACAGCT------------GTTGATGGTGGTGACACGGCCGTT---GAAATTATCAACGAGACC---TTCGACACAGGAAAT---------------------TAA
>KJ857405_Porcine_SKorea_2005--
ATGGCT------------TCTGTCAGTTTT---------------------CAGGAT------------------------CGTGGCCGCAAA------CGGGTGCCATTATCCATCTATGCCCCTCTTAGGGTTACTAACGATAAACCCCTTTCTAAGGTACTTGCAAATAACGCTGTACCCACTAACAAGGGGAAT------AAGGACCAGCAAATTGGGTACTGGAATGAGCAAGTTCGCTGGCGTATGCGCCGTGGTGAGCGAATTGAACAACCCTCAAATTGGCATTTCTACTACCTCGGAACAGGACCTCACGCCGACCTCCGTTATAGGACTCGTACTGAGGGTGTT------TTCTGGGTTGCTAAAGAAGGCGCAAAAACTGAACCCACCAACCTGGGTGTCAGAAAGGCGTCTGAAAAGCCAATCATTCCAAAATTCTCTCAACAGCTCCCCATTGTAGTTGAAATTGTTGAACCTAAC---ACACCTCCTGCT------TCACGTGTAAATTCGCGTAGCAGGAGT------CGTGGTAATGGCAACAACAGGTCCAGACCTCCGAGTAACAACAGAGGCAACAACCAGTCCCGTGGTAATTCACAGAAT---------CGTGGAAATAACCAGGGT---CGTGGAGCTTCTCAGAACAGAGGAGGCAAT------------AATAAT------------------------------------------AACAATAACAAG---------------TCTCGTAACCAATTCAATAACAGA---------AACCAGTCAAATGACCGTGGTGGAATGACA---------------------TCACGCGATGACCTGGTGGCTGCTGTCAAGGATGCCCTTAAATCTTTGGGTATTGGAGAAAATCCTGAC------AGGCATAAGCAACAGCATAAGCCTCAGCAGGAAAAGTCTGACAACAGCGGCAAAAATACACCTAAGAAGAACAAA------TCC---------------------------------------------------------AGGGCC------ACTTCGAAGGAA---------CGT---GACCTTAAAGACATCCCAGAGTGGAGGAGAATTCCCAAGGGCGAA------AATAGCGTAGCAGCTTGCTTCGGACCCAGGGGGGGCTTCAAAAATTTTGGAGATGCGGAATTTGTCGAAAAAGGTGTTGAAGCGTCAGGCTATGCTCAGATCGCCAGTTTGGCACCAAATGTTGCAGCATTGCTCTTTGGTGGTAATGTGGCTGTTCGTGAGCTAGCGGACTCTTACGAGATTACATGTAACTATAAAATGATTGTGCCAAAGTCTGATCCAAATGTTGAGCTTCTTGTCTCACAGGTGGATGCATTTAAAACT------GGGAATGCAAAA---------CTC---------------CAGAGAAAG---AAGGAAAAGAAGAACAAGCGTGAAACCATTCAGCAGCAG---------------------------------------------AATGAAGAGGCCATCTACGATGATGTGGGTGTGCCATCTGATGTGACCCACGCC---------------------------AATCTTGAGTGG------GACACAGCT------------GTTGATGGTGGTGACACGGCCGTT---GAAATTATCAACGAGATT---TTTGACACAGGAAAT---------------------TAA
>KJ857406_Porcine_SKorea_2005--
ATGGCT------------TCTGTCAGCTTC---------------------CAGGAT------------------------CGTGGCCGCAAA------CGGGTGCCCTTATCTCTTTATGCCCCTCTTAGGGTTACTAATGACAAACCCCTTTCTAAGGTACTTGCAAACAACGCTGTACCCACTAACAAGGGGAAT------AAGGACCAGCAAATTGGATACTGGAATGAGCAAATTCGCTGGCGCATGCGCCGTGGTGAGCGAATTGAACAACCTTCCAATTGGCATTTCTACTACCTCGGAACAGGACCTCACGCCGACCTCCGTTATAGGACTCGTACTGAGGGTGTT------TTCTGGGTTGCTAAAGAAGGCGCAAAGACTGAACCCACTAACCTGGGTGTCAGAAAGGCGTCTGAAAAGCCAATCATTCCAAAATTCTCTCAACAGCTCCCCAGTGTAGTTGAGATTGTTGAACCTAAC---ACACCTCCTACC------TCACGTGCTAATTCACGTAGCAGGAGT------CGTGGTAATGGCAACATCAGGTCCACATCTCCAAGTGACAACAGAGGCAACAACCAGTCCCGTGGTAATTCACAGAAT---------CGTGGAAATAACCAGGTT---CGTAGAGCTTCTCAGAACAGAGGAGGCAAT------------AATAAT------------------------------------------AACAATAACAAG---------------TCTCGTAACCAGTCCAAGAGCAGG---------AACCAGTCAAATGACCGTGGTGTTGTAACA---------------------TCACGCGATGACCTGGTGGCTGCTGTCAAGGATGCCCTTAAATGTTTGGGTATTGGAGAAAACCCTGAC------AGGCTTAAGCAACAGCAGAAGCCTAAACAGGAAAGGTCTGACAGCAGCGGCAAAAATACACCTAAGAAGAACAAA------TCC---------------------------------------------------------AGGGCC------ACTTCGAAGGAG---------CGT---GACCTCAAAGACATCCCAGAGTGGAGGAGAATTCCCAAGGGCGAA------AATAGCGTAGCAGCTTGCTTCGGACCCAGGGGAGGCTTCAAAAATTTTGGAGATGCGGAGTTTGTCGAAAAAGGTGTTGATGCCTCAGGCTATGCTCAGATCGCCAGTTTAGCACCAAATGTTGCAGCATTGCTCTTTGGTGGTAATGTGGCTGTTCGTGAGCTAGCGGACTCTTACGAGATTACATACAATTATAAAATGACTGTGCCAAAGTCTGATCCAAATGTTGATCTTCTTGTTTCACAGGTGGATGCATTTAAAACT------GGGAATGCAAAA---------CCC---------------CAGAGAAAG---AAGGAAAAGAATAACAAGCGTGAAACCACGCAGCAGCTG---------------------------------------------AATGAAGAGGCCATCTACGATGATGTGGGTGTGCCATCTGATGCGAATCATGCC---------------------------AATTTGGAATGG------GACACAGCT------------GTTGATGGTGGTGACACGGCCGTT---GAATTTATCAACGAGATC---TTCGACACAGGAAAT---------------------TAA
>KJ857411_Porcine_SKorea_2010--
ATGGCT------------TCTGTCAGTTTT---------------------CAGGAT------------------------CGTGGCCGCAAA------CGGGTGCCATTATCCCTCTATGCCCCTCTTAGGGTTACTAATGAAAAACCCCTTTCTAAGGTACTTGCAAATAATGCTGTACCCACTAATAAAGGAAAT------AAGGACCAGCAAATAGGATACTGGAATGAGCAGATTCGCTGGCGCATGCGCCGTGGTGAGCGAATTGAACAACCTTCCAATTGGCATTTCTACTACCTCGGAACAGGACCTCACGCCGATCTCCGCTATAGGACTCGTACTGAGGGTGTT------TTCTGGGTTGCTAAAGAAGGCGCAAAGACTGAACCCACTAACCTGGGTGTTAGAAAGGCGTCTGAAAAGCCAATCATTCCAAATTTTTCTCAACAGCTTCCCAGCGTAGTTGAGATTGTTGAACCTAAC---ACACCTCCTACT------TCACGTGCAAATTCACGTAGCAGGAGT------CGTGGTAATGGCAACAACAGGTCCAGATCTCCAAGTAACAACAGAGGCAATAACCAGTCCCGCGGTAATTCACAGAAT---------CGTGGAAACAACCAGGGT---CGTGGAGCTTCTCAGAACAGAGGAGGCAAT------------AATAAT------------------------------------------AACAATAACAAG---------------TCTCGTAACCAGTCCAAGAATAGA---------AACCAGTCAAATGACCGTGGTGGTGTAACA---------------------TCACGCGATGATCTGGTGGCTGCTGTCAAGGATGCCCTTAAATCTTTGGGCATTGGCGAAAACCCTGAC------AAGCTTAAGCAACAGCAGAGGCCCAAACAGGAAAGGTTTGACAGCAGCAGCAAAAATACACCTAAGAAGAACAAA------TCC---------------------------------------------------------AGAGCC------ACTTCGAAAGAA---------CGT---GACCTCAAAGACATCCCAGAGTGGAGGAAAATTCCCAGGGGCGAA------AATAGCGTAGCAGCTTGCTTCGGACCCAGGGGAGGCTTCAAAAATTTTGGAGATGCGGAATTTGTCGAAAAAGGTGTTGATGCCTCAGGCTATGCTCAGATCGCCAGTTTAGCACCAAATGTTGCAGCATTGCTCTTTGGTGGTAATGTGGCAGTTCGTGAGCTAGCGGACTCTTACGAGATTACATATAATTATAAAATGACTGTGCCAAAGTCTGATCCAAATGTAGAGCTTCTTGTTTCACAGGTGGATGCATTTAAAACT------GGGAATGCAAAA---------CCC---------------CAGAGAAAG---AAGGAAAAGAAGAACAAGCGTGAAACCACGCAGCAGCTG---------------------------------------------AATGAAGAGGCCATCTACGATGATGTGGGTGTGCCATCTGATGCGACTCATGCC---------------------------AATTTGGAATGG------GACACAGCT------------GTTGATGGTGGTGACACGGCCGTT---GAAATTATCAACGAGATC---TTCGACACAGGAAAT---------------------TAA
>KJ857423_Porcine_SKorea_2013--
ATGGCT------------TCTGTCAGTTTT---------------------CAGGAT------------------------CGTGGCCGCAAA------CGGGTGCCATTATCTCTCTATGCCCCTCTTAGGGTTACTAATGAAAAACCCCTTTTTAAGGTACTTGCAAATAATGCTGTACCCACTAATAAAGGAAAT------AAGGACCAGCAAATTGGCTACTGGAATGAGCAAATCCGCTGGCGCATGCGCCGTGGTGAGCGAATTGAACAACCTTCCAATTGGCACTTCTACTACCTCGGAACAGGACCCCACGCCGACCTCCGCTATAGGACTCGTACTGAGGGTGTT------TTCTGGGTTGCTAAAGAAGGCGCAAAGACTGAACCCACTAATCTGGGTGTCAGAAAGGCGTCTGAAAAGCCAATCATTCCAAATTTTTCTCAACAGCTTCCCAGCGTAGTTGAGATTGTTGAACCTAAC---ACACCTCCTACT------TCACGTGCAAATTCACGTAGCAGGAGT------CGTGGTAATGGCAACAACAGGTCCAGATCCCCAAGTAACAACAGAGGCAATAACCAGTCCCGCGGTGTTTCACAGAAT---------CGTGGAAGTAACCAGGGT---CGTGGAGCTTCTCAGAACAGAGGAGGCAAT------------AATAAT------------------------------------------AACAATAACAAG---------------TCTCGTAACCAGTCCAAGAACAGA---------AACCAGTCAAATGACCGTGGTGGTGTAACA---------------------TCACGTGATGATCTGGTGGCTGCCGTCAAGGATGCCCTTAAATCTTTGGGTATTGGCGAAAACCTTGAT------AAGCTTAAGCAACAGCAGAAGCCCAAACAGGATAGGTTTGACAGCAGCGGCAAAAATACACCTAAGAAGAACAAC------TCC---------------------------------------------------------AGAGCC------ACTTCGAAAGAA---------CGT---GACCTCAAAGACATCCCAGAGTGGAGGAGAATTCCTAAGGGCGAA------AATAGCGTAGCAGCTTGCTTCGGACCCAGGGGAGGCTTCAAAAATTTTGGAGATGCGGAATTTGTCGAAAAAGGTGTTGATGCCTCAGGCTATGCTCAGATCGCCAGTTTAGCACCAAATGTTGCAGCATTGCTCTTTGGTGGTAATGTGGCTGTTCGTGAGCTAGCGGACTCTTACGAGATTACATATAATTATAAAATGACTGTGCCAAAGTCTGACCCAAATGTAGAGCTTCTTGTTTCACAGGTGGATGCATTTAAAACT------GGGAATGCAAAA---------CCC---------------CAGAGAAAG---AAGGAAAAGAAGAACAAGCGTGAAACCACGCAGCAGCTG---------------------------------------------AATGAAGAGGCCATCTACGATGATGTGGGTGTGCCATCTGATGCGACTCATGCC---------------------------AATTTGGAATGG------GACACAGCT------------GTTGATGGTGGTGACACGGCCGTT---GAAATTATCAACGAGATC---TTCGACACAGGAAAT---------------------TAA
>KM609210_Porcine_China_2014-01-
ATGGCT------------TCTGTCAGTTTT---------------------CAGGAT------------------------CGTGGCCGCAAA------CGGGTGCCATTATCCCTTTATGCCCCTCTTAGGGTTACTAATGACAAACCCCTTTCTAAGGTACTTGCAAATAATGCTGTACCCACTAATAAAGGAAAT------AAGGACCAGCAAATTGGATACTGGAATGAGCAAATTCGCTGGCGCATGCGCCGTGGTGAGCGAATTGAACAACCTTCCAATTGGCATTTCTACTACCTCGGAACAGGACCTCACGCCGACCTCCGCTATAGGACTCGTACTGAGGGTGTT------TTCTGGGTTGCTAAAGAAGGCGCAAAGACTGAACCCACTAACCTTGGTGTCAGAAAGGCGTCTGAAAAGCCAATCATTCCAAATTTCTCTCAACAGCTTCCCAGCGTAGTTGAGATTGTTGAACCTAAC---ACACCTCCTACT------TCACGTGCAAATTCACGTAGCAGGAGT------CGTGGTAATGGCAACAACAGGTCCAGATCTCCAAGTAACAACAGAGGCAATAACCAGTCCCGCGGTAATTCACAGAAT---------CGTGGAAATAACCAGGGT---CGTGGAGCTTCTCAGAACAGAGGAGGCAAT------------AATAAT------------------------------------------AACAATAACAAG---------------TCTCGTAATCAGTCCAAGAATAGA---------AACCAGTCAAATGACCGTGGTGGTGTAACA---------------------TCACGCGATGATCTGGTGGCTGCTGTCAAGGATGCCCTTAAATCTTTGGGCATTGGCGAAAACCCTGAC------AAGCTTAAGCAACAGCAGAAGCCTAAGCAGGAAATGTCTGACAGCAGCGGCAAAAATGCACCTAATAAGTTCAGA------TCC---------------------------------------------------------AGTGCC------ACTTCGAGAGAA---------CGT---GCCCGTATAGACATACCAGAGTGGAGGAGAATTCCCAAGGGCGAA------AATAGCGTAGCAGCTTGCTTCGGACCCAGGGGAGGCTTCAAAAATTTTGGAGATGCGGAATTTGTCGAAAAAGGTGTTGATGCCTCAGGCTATGCCCAGATCGCCAGTTTAGCAGCAAATGTTGCAGCATTGCTCTTTGGTGGTAATGTGGCTGTTCGTGAGCTAGCGGACTCTTACGAGATTACATACAATTATAAAATGACTGTGCCAAAGTCTGATCCAAATGTAGAGCTTCTTGTTTCACAGGTGGATTCATTTAAAACT------GGGAATGCAAAA---------CCC---------------CAGAGAAAG---AAGGAAAAGAAGAACAAGCGTGAACCCACGCAGCAGCTG---------------------------------------------AATGAAGATTCCATTTACGATGATGTGGGTTTGCCATTTGATTCGACTCACGCC---------------------------AATTTAGAATGG------GACACAGCT------------GTTGACGGTGGTGACACGGCCGTT---GAAATTATCAACGAGATA---TTCGATCCAGGAAGT---------------------TAA
>KP768390_Porcine_Taiwan_2007-02-25
ATGGCT------------TCTGTCAGTTTT---------------------CAGGAT------------------------CGTGGCCGCAAA------CGGGTGCCATTATCCCTCTATGCCCCTCTTAGGGTTACTAATGACAAACCCCTTTCTAAGGTACTTGCAAACAATGCTGTACCCACTAATAAAGGGAAT------AAGGACCAGCAAATTGGATACTGGAATGAGCAAATTCGCTGGCGCATGCGCCGTGGTGAGCGAATTGAACAACCTTCCAATTGGCATTTCTACTACCTTGGAACAGGACCTCACGCCGACCTCCGTTATAGGACTCGTACTGAGGGTGTT------TTCTGGGTTGCTAAAGAAGGCGCAAAGACTGAACCCACTAACCTGGGTGTCAGAAAGGCGTCTGAAAAGCCAATCATTCCAAATTTCTCTCAACAGCTCCCCAGCGTAGTTGAGATTGTTGAACCTAAC---ACACCTCCTACT------TCACGTGCAAACTCACGTAGCAGGAGT------CGTGGTAATGGCAACAACAGGTCCAGATCTCCAAGTAACAACAGAGGCAATAACCAGTCCCGTGGTAATTCACAGAAT---------CGTGGAAATAACCAGGGT---CGTGGAGCTTCTCAGAACAGAGGAGGCAAT------------AATAAT------------------------------------------AACAATAACAAG---------------TCTCGTAACCAGTCCAAGAGCAGG---------AACCAGTCAAATGACCGTGGTGGTGTAACA---------------------TCACGCGATGATCTGGTGGCTGCTGTCAAGGATGCCCTTAAATCTTTGGGTATTGGAGAAAACCCTGAC------AGGCTTAAGCAACAGCAGAAGCCCAAACAGGAAAGGTCTGACAGCAGCGGCAAAAATACACCTAAGAAGAACAAA------TCC---------------------------------------------------------AGAGCC------ACTTCGAAAGAA---------CGT---GACCTCAAAGACATCCCAGAGTGGAGGAGAATTCCCAAGGGCGAA------AATAGCGTAGCAGCTTGCTTCGGACCTAGGGGAGGCTTCAAAAATTTTGGCGATGCGGAATTTGTCGAAAAAGGTGTTGATGCCTCAGGCTATGCTCAGATCGCCAGTTTAGCACCAAATGTTGCAGCATTGCTTTTTGGTGGTAATGTGGCTGTTCGTGAGCTAGCGGACTCTTACGAGATTACATACAATTATAAAATGACTGTGCCAAAGTCTGATCCAAATGTTGAGCTTCTTGTTTCACAGGTGGATGCATTTAAAACT------GGGAATGCAAAA---------CCC---------------CAGAGAAAG---AAGGAAAAGAAGAACAAGCGTGAAACCACGCAGCAGCTG---------------------------------------------AAAGAAGAGGCCATCTACGATGATGTGGGTGTGCCATCTGATGTGCCTCATTCC---------------------------AATTTGGAATGG------GACACAGCT------------GTTGATGGTGGTGACACGGCCGTT---GAAATTATCAACGAGATC---TTCGATACAGGAAAT---------------------TAA
>KR061458_Porcine_Italy_2009-01-14
ATGGCT------------TCTGTCAGCTTT---------------------CAGGAT------------------------CGTGGCCGCAAA------CGGGTGCCATTATCCCTCTATGCCCCTCTTAGGGTTACTAATGATAAACCCCTTTCTAAGGTACTTGCAAACAACGCTGTACCCACTAACAAGGGGAAT------AAGGACCAGCAAATTGGATACTGGAATGAGCAAATTCGCTGGCGCATGCGCCGTGGTGAGCGAATTGAACAACCTTCCAATTGGCACTTCTACTACCTCGGAACAGGACCTCACGCCGACCTCCGTTATAGGACTCGTACTGAGGGTGTT------TTCTGGGTTGCTAAAGAAGGCTCAAAGACTGAACCCACTAACCTGGGTGTCAGAAAGGCGTCTGAAAAGCCAATCATTCCAAAATTCTCTCAACAGCTCCCCAGTGTAGTTGAGATTGTTGAACCTAAT---ACACCTCCCACT------TCACGTGCAAATTCACGTAGCAGGAGT------CGTGGTAATGGCAACAACAGGTCCAGATCTCCAAGTAACAACAGGGGCAACAACCAGTCCCGTGGTAATTCACAGAAT---------CGTGGAAATAACCAGGGT---CGTGGAGCTTCTCACAACAGAGGAGGCAAT------------AATAAT------------------------------------------AATAATAACAAG---------------TCTCGTAACCAGTCCAAGAGCAGG---------AACCAGTCAAATGACCGTGGTGGTGTAACA---------------------TCACGCGATGATCTGGTGGCTGCTGTCAAGGATGCCCTTAAATCTTTGGGTATTGGAGAAAACCCTGAT------AGGCTTAAGCAACAGCAGAAGCCTAAACAGGAAAGGTCTGACAACAGCGGTAAAACCACACCTAAGAACAACAAA------TCC---------------------------------------------------------AGAGCC------ACTTCTAAGGAA---------CGT---GACCTCAAAGACATCCCAGAGTGGAGGAGAATTCCCAAGGGCGAA------AATAGCGTAGCAGCTTGCTTCGGACCCAGGGGTGGCTTCAAAAATTTTGGAGATGCGGAATTTGTCGAAAAAGGTGTTGATGCCTCAGGCTATGCTCAGATCGCCAGTTTAGCACCAAATGTTGCAGCATTGCTCTTTGGTGGTAATGTGGCTGTTCGTGAGCTAGCGGACTCTTACGAGATTACATACAATTATAAAATGACTGTGCCAAAGTCTGATCCAAATGTTGAGCTTCTTGTTTCACAGGTGGATGCATTTAAAACT------GGGAATGCAAAA---------CCC---------------CAGAGAAAC---AAGGAAAAGAAGAACAAGCGTGAAACCACGCAGCAGCTG---------------------------------------------AATGAAGAGGCCATCTACGATGATGTGGGTGTGCCATCTGATGTGACTCATGCC---------------------------AATTTGGAATGG------GACACAGCT------------GTTGATGGTGGTGACACGGCCGTT---GAAATTATCAACGAGATC---TTTGACACAGGAAAT---------------------TAA
>KR610991_Porcine_Thailand_2014-10-10
ATGGCT------------TCTGTCAGCTTT---------------------CAGGAT------------------------CGTGGCCGCAAA------CGGGTGCCATTATCTCTCTATGCCCCTCTTAG----------------------------------------------------------------------------------------------------------------------------------------------------------------------------------------------------------------------------------------------------------------------------------------------------------------------------------------------------------------------------------------------------------------------------------------------------------------AACAACAGAGGCAATAACCAGTCCCGTGGTAATTCACAGAAT---------CGTGGAAATAACCAGGGT---CGTGGAGCTTCTCAGAACAGAGGAGGCAAT------------AATAAT------------------------------------------AACAATAACAAG---------------TCTCGTAACCAGTCCAATAACAGG---------AACCAGTCAAATGACCGTGGTGGTGTAACA---------------------TCACGCGATGATCTGGTGGCTGCTGTCAAGGATGCACTTAAATCTTTGGGTATTGGAGAAAATCCTGAC------AGGCATAAGCAACAGCAGAAGCCTAAGCAGGAAAAGTCTGACAACAGCGGCAAAAATACACCTAAGAAGAACAAA------TCC---------------------------------------------------------AGGGCC------ACTTCGAAGGAA---------CGT---GACCTCAAAGACATCCCAGAGTGGAGGAGAATTCCCAAGGGCGAA------AATAGCGTAGCAGCTTGCTTCGGACCCAGAGGGGGCTTCAAAAACTTTGGAGATGCGGAATTTGTCGAAAAAGGTGTTGATGCGTCAGGCTATGCTCAGATCGCCAGTTTAGCACCAAATGTTGCAGCATTGCTCTTTGGTGGTAATGTGGCTGTTCGTGAGCTAGCGGACTCTTACGAGATTACATACAACTATAAAATGACTGTGCCAAAGTCAGATCCAAATGTTGAGCTTCTTGTTTCACAGGTGGATGCATTTAAAACT------GGGAATGCAAAA---------CTC---------------CAGAGAAAG---AAGGAAAAGAAGAACAAGCGTGAAACCACGCTGCAGCAG---------------------------------------------CATGAAGAGGCCATCTACGATGATGTGGGTGCGCCATCTGATGTGACCCATGCC---------------------------AATCTGGAATGG------GACACAGCT------------GTTGATGGTGGTGATACGGCCGTT---GAAATTATCAACGAGATC---TTCGATACAGGAAAT---------------------TAA
>KT323979_Porcine_China_1998--
ATGGCT------------TCTGTCAGCTTT---------------------CAGGAT------------------------CGTGGCCGCGAA------CGGGTGCCATTATCCCTCTATGCCCCTCTTAGGGTTACTAATGACAAACCCCTTTCTAAGGTACTCGCAAACAACGCTGTACCCACTAATAAGGGGAAT------AAGGACCAGCAAATTGGATACTGGAATGAGCAAATTCGCTGGCGCATGCGCCGTGGTGAGCGAATTGAACAACCTTCCAATTGGCATTTCTACTACCTCGGAACAGGACCTCACGCCGACCTCCGTTATAGGACTCGTACTGAGGGTGTT------TTCTGGGTTGCTAAAGAAGGCGCAAAGACTGAACCCACTAACTTGGGTGTCAGAAAGGCGTCTGAAAAGCCAATTATTCCAAAATTCTCTCAACAGCTCCCCAGTGTAGTTGAGATTGTTGAACCTAAC---ACACCTCCTGCT------TCACGTACAAATTCGCGTAGCAGGAGT------CGTGGCAATGGCAACAACAGGTCCAGATCCCCGAGTAACAACAGAGGCAACAACCAGTCCCGTGGTAATTCACAGAAT---------CGTGGAAATAACCAGGGT---CGTGGAGCTTCTCAGAACAGAGGAGGCAAT------------AATAAT------------------------------------------AACAATAACAAG---------------TCTCGTAACCAGTCCAAGAACAGG---------AACCAGTCAAATGACCGTGGTGGAATGACA---------------------TCACGCGATGATCTGGTGGCTGCTGTCAAGGATGCCCTTAAATCTTTGGGTATTGGAGAAAATCCTGAC------AGGCATAAGCAACAGCAGAAGCCTAAGCAGGAAAAGTCTGACAACAGCGGAAAAAATACACCTAAGAAGAACAAA------TCC---------------------------------------------------------AGGGCC------ACTTCGAAGGAA---------CGT---GACCTCAAAGACATCCCAGAGTGGAGGAGAATTCCCAAGGGCGAA------AATAGCGTAGCAGCTTGCTTCGGACCCAGGGGGGGCTTCAAAAATTTTGGAGATGCGGAATTTGTCGAAAAAGGTGTTGATGCGTCAGGCTATGCTCAGATCGCCAGTTTGGCACCAAATGTTGCAGCATTGCTCTTTGGTGGTAATGTGGCTGTTCGTGAGCTAGCGGACTCTTACGAGATTACATATAACTATAAAATGACTGTGCCAAAGTCTGATCCAAATGTTGAGCTTCTTGTTTCACAGGTGGATGCATTTAAAACT------GGGAATGCAATA---------CCC---------------CAGAGAAAG---AAGGAAAAGAAGAACAAGCGTGAAACCACGCAGCAGCAG---------------------------------------------AATGAAGAGGCCATCTACGATGATGTGGGTGTGCCATCTGATGTGACCCATGCC---------------------------AATCTGGAATGG------GACACAGCT------------GTTGATGGTGGTGACACGGCCGTT---GAAATTATCAACGAGATC---TTCGACACAGGAAAT---------------------TAA
>KU836638_Porcine_UK_2000-10-
ATGGCT------------TCTGTCAGCTTT---------------------CAGGAT------------------------CGTGGCCGTAAA------CGGGTGCCATTATCCCTCTATGCCCCTCTTAGGGTTACTAATGAGAAACCCCTTTCTAAGGTACTTGCAAACAACGCTGTACCCACTAATAAGGGGAAT------AAGGACCAACAAATTGGATACTGGAATGAGCAACCTCGCTGGCGCATGCGCCGTGGTGAACGAGTTGAACTACCTTCCAATTGGCACTTCTACTACCTCGGAACAGGACCTCACGCCGACCTCCGTTATAGGACTCGTACTGAGGGGGTC------TTTTGGGTTGCTAAAGAGGGCGCTAAGACTGAACCCACTAACCTGGGTGTCAGAAAGGCGTCTGAAAAGCCAATCATCCCAAATTTCTCTCAACAGCTCCCCAGTGTAGTAGAGATTGTTGAACCCAAC---ACACCTTCTGCT------TCACGTGCAAACTCGCGTAGCAGGAGT------CGTGGCAATAGCAACAATAGGTCCAGATCTCCAAGTAACAACAGAGGCAATAACCAGTCCCGTGGTAATTCACAGAAT---------CGTGGAAATAACCAGGGT---CGTGGAGCTTCTCAGAACAGAGGAGGCAAT------------AATAAT------------------------------------------AACAATAACAAG---------------TCTCGTAACCAGTCCAGGAATAGG---------AACCAGTCAAATGACCGTGGTGGAATGACA---------------------TCACGCGATGATCTGGTGGCTGCTGTTAAGGATGCCCTTAAATCTTTGGGTATCGGGGAAAATCCTGAT------AGACATAAGCAACAGCACAAGCCTATGCAGGAAAAGTCTGACAACAGCGGTAAAAACACACCTATGAAGAACAAG------TCC---------------------------------------------------------AGGGCC------ATTTCGAAGGAA---------CGT---GACCTCAAAGACATCCCAGAGTGGAGGAGAATTCCCAAGGGCGAA------AATAGCGTATCAGCTTGTTTCGGACCCAGGGGAGGCTTCAAAAATTTTGGGGATGCGGAATTTGTCGAAAAAGGTGTTGATGCTTCAGGCTACGCTCAGATCGCCAGTTTAGCACCAAATGTTGCAGCATTGCTCTTTGGTGGTAATGTGGCTGTTCGTGAGCTAGTGGACTCCTACGAGATTACTTACAGTTACAAAATGACTGTGCCAAAGTCTGATCCAAATGTTGAGCTTCTTGTTTCACAAGTGGATGCATTTAAAAAA------GGGAATGTAAAA---------CCC---------------CAGAGAAAG---AAGGAAAGGCAGAACAAGCTTGATACCACGCTGCAGCAG---------------------------------------------AATGAAGAGGCCACCTACGATGATGTGGGTGTGCCATCTGATTTGACCTATTCC---------------------------AATTTGGAATGG------GACACAGCT------------GTTGATGGTGGTGACACCGCTGTT---GAAATCATTAACGAGATC---TTCGACACAGG----------------------------
>KY649107_Porcine_China_2016-05-01
ATGGCT------------TCTGTCAGCTTT---------------------CAGGAT------------------------CGTGGCCGCAAA------CGGGTGCCATTATCCATCTATGCCCCTCTTAGGGTTACTAATGACAAACCCCTTTCTAAGGTACTTGCAAATAATGCTGTACCCACTAATAAAGGAAAT------AAGGACCAGCAAATTGGATACTGGAATGAGCAAATTCGCTGGCGCATGCGCCGTGGTGAGCGAATTGAACAACCTTCCAATTGGCATTTCTACTACCTCGGAACAGGACCTCACGCCGACCTCCGCTATAGGGCTCGTACTGAGGGTGTT------TTCTGGGTTGCTAAAGAAGGCGCAAAGACTGAACCCACTAACCTGGGTGTCAGAAAGGCGTCTGAAAAGCCAATTATTCCAAATTTCTTTCAACAGCTTCCCAGCGTAGTTGAGATTGTTGAACCTAAC---ACACCTCCTACT------TCACGTGCAAATTCACGTAGCAGGAGT------CGTGGTAATGGCAACAACAGGTCCAGATCTCCAAGTAACAACAGAGGCAATAACCAGTCCCGCGGTAATTCACAGAAT---------CGTGGAAATAACCAGGGT---CGTGGAGCTTCTCAGAACAGAGGAGGCAAT------------AATAAT------------------------------------------AACAATAATAAG---------------TCTCGTAACCAGTCCAAGAACAGA---------AACCAGTCAAATGACCGTGGTGGTGTAACA---------------------TCACGCGATGATCTGGTGGCTGCTGTCAAGGATGCCCTTAAATCTTTGGGCATTGGCGAAAATCCTGAC------AAGCTTATTCAACAGCAGAAGCCCAAACAGGAAAGGTCTGACAGCAGCGGCAAAAACACACCTAAGAAGAACAAA------TCC---------------------------------------------------------AGAGCC------ACTTCGAAAGAA---------CGT---GACCTTAAAGACATCCCAGAGTGGAGGAGAATTCCCAAGGGCGAA------AATAGCGTAGCAGCTTGCTTCGGACCCAGGGGAGGCTTCAAAAATTTTGGAGATGCGGAATTTGTCGAAAAAGGTGTTGATGCCTCAGGCTATGCTCAGATCGCCAGTTTAGCACCAAATGTTGCAGCATTGCTCTTTGGTGGTAATGTGGCTGTTCGTGAGCTAGCGGACTCTTACGAGATTACATACAATTATAAAATGACTGTGCCAAAGTCTGATCCAAATGTAGAGCTTCTTGTTTCACAGGTGGATGCATTTAAAACA------GGGAATGCAAAA---------CCC---------------CAGAGAAAG---AAGGAAAAGAAGAACAAGCGTGAAACCACGCAGCAGCTG---------------------------------------------AATGAAGAGGCCACCTACGATGATGTGGGTGTGCCATCTGATTCGACTCATGCC---------------------------AATTTGGAATGG------GACACAGCT------------GTAGACGGTGGTGACACGGCCGTT---GAAATTATCAACGAGATC---TTCGACACAGGAAAT---------------------TAA
>LT897799_Porcine_Germany_1978--
ATGGCT------------TCTGTCAGCTTT---------------------CAGGAT------------------------CGTGGCCGCAAA------CGGGTGCCATTATCTCTCTATGCCCCTCTTAG----------------------------------------------------------------------------------------------------------------------------------------------------------------------------------------------------------------------------------------------------------------------------------------------------------------------------------------------------------------------------------------------------------------------------------------------------------------AACAACAGAGGCAATAACCAGTCCCGTGGTAATTCACAGAAT---------CGTGGAAATAACCAGGGT---CGTGGAGCTTCTCAGAACAGAGGAGGCAAT------------AATAAT------------------------------------------AACAATAACAAG---------------TCTCGTAACCAGTCCAATAACAGG---------AACCAGTCAAATGACCGTGGTGGTGTAACA---------------------TCACGCGATGATCTGGTGGCTGCTGTCAAGGATGCACTTAAATCTTTGGGTATTGGAGAAAATCCTGAC------AGGCATAAGCAACAGCAGAAGCCTAAGCAGGAAAAGTCTGACAACAGCGGCAAAAATACACCTAAGAAGAACAAA------TCC---------------------------------------------------------AGGGCC------ACTTCGAAGGAA---------CGT---GACCTCAAAGACATCCCAGAGTGGAGGAGAATTCCCAAGGGCGAA------AATAGCGTAGCAGCTTGCTTCGGACCCAGAGGGGGCTTCAAAAACTTTGGAGATGCGGAATTTGTCGAAAAAGGTGTTGATGCGTCAGGCTATGCTCAGATCGCCAGTTTAGCACCAAATGTTGCAGCATTGCTCTTTGGTGGTAATGTGGCTGTTCGTGAGCTAGCGGACTCTTACGAGATTACATACAACTATAAAATGACTGTGCCAAAGTCAGATCCAAATGTTGAGCTTCTTGTTTCACAGGTGGATGCATTTAAAACT------GGGAATGCAAAA---------CTC---------------CAGAGAAAG---AAGGAAAAGAAGAACAAGCGTGAAACCACGCTGCAGCAG---------------------------------------------CATGAAGAGGCCATCTACGATGATGTGGGTGCGCCATCTGATGTGACCCATGCC---------------------------AATCTGGAATGG------GACACAGCT------------GTTGATGGTGGTGATACGGCCGTT---GAAATTATCAACGAGATC---TTCGATACAGGAAAT---------------------TAA
>LT905450_Porcine_Belgium_1977--
ATGGCT------------TCTGTCAGCTTT---------------------CAGGAT------------------------CGTGGCCGCAAA------CGGGTGCCATTATCTCTCTATGCCCCTCTTAG----------------------------------------------------------------------------------------------------------------------------------------------------------------------------------------------------------------------------------------------------------------------------------------------------------------------------------------------------------------------------------------------------------------------------------------------------------------AACAACAGAGGCAATAACCAGTCCCGTGGTAATTCACAGAAT---------CGTGGAAATAACCAGGGT---CGTGGAGCTTCTCAGAACAGAGGAGGCAAT------------AATAAT------------------------------------------AACAATAACAAG---------------TCTCGTAACCAGTCCAATAACAGG---------AACCAGTCAAATGACCGTGGTGGTGTAACA---------------------TCACGCGATGATCTGGTGGCTGCTGTCAAGGATGCACTTAAATCTTTGGGTATTGGAGAAAATCCTGAC------AGGCATAAGCAACAGCAGAAGCCTAAGCAGGAAAAGTCTGACAACAGCGGCAAAAATACACCTAAGAAGAACAAA------TCC---------------------------------------------------------AGGGCC------ACTTCGAAGGAA---------CGT---GACCTCAAAGACATCCCAGAGTGGAGGAGAATTCCCAAGGGCGAA------AATAGCGTAGCAGCTTGCTTCGGACCCAGAGGGGGCTTCAAAAACTTTGGAGATGCGGAATTTGTCGAAAAAGGTGTTGATGCGTCAGGCTATGCTCAGATCGCCAGTTTAGCACCAAATGTTGCAGCATTGCTCTTTGGTGGTAATGTGGCTGTTCGTGAGCTAGCGGACTCTTACGAGATTACATACAACTATAAAATGACTGTGCCAAAGTCAGATCCAAATGTTGAGCTTCTTGTTTCACAGGTGGATGCATTTAAAACT------GGGAATGCAAAA---------CTC---------------CAGAGAAAG---AAGGAAAAGAAGAACAAGCGTGAAACCACGCTGCAGCAG---------------------------------------------CATGAAGAGGCCATCTACGATGATGTGGGTGCGCCATCTGATGTGACCCATGCC---------------------------AATCTGGAATGG------GACACAGCT------------GTTGATGGTGGTGATACGGCCGTT---GAAATTATCAACGAGATC---TTCGATACAGGAAAT---------------------TAA
>LT906581_Porcine_Belgium_1978--
ATGGCT------------TCTGTCAGCTTT---------------------CAGGAT------------------------CGTGGCCGCAAA------CGGGTGCCATTATCTCTCTATGCCCCTCTTAG----------------------------------------------------------------------------------------------------------------------------------------------------------------------------------------------------------------------------------------------------------------------------------------------------------------------------------------------------------------------------------------------------------------------------------------------------------------AACAACAGAGGCAATAACCAGTCCCGTGGTAATTCACAGAAT---------CGTGGAAATAACCAGGGT---CGTGGAGCTTCTCAGAACAGAGGAGGCAAT------------AATAAT------------------------------------------AACAATAACAAG---------------TCTCGTAACCAGTCCAATAACAGG---------AACCAGTCAAATGACCGTGGTGGTGTAACA---------------------TCACGCGATGATCTGGTGGCTGCTGTCAAGGATGCACTTAAATCTTTGGGTATTGGAGAAAATCCTGAC------AGGCATAAGCAACAGCAGAAGCCTAAGCAGGAAAAGTCTGACAACAGCGGCAAAAATACACCTAAGAAGAACAAA------TCC---------------------------------------------------------AGGGCC------ACTTCGAAGGAA---------CGT---GACCTCAAAGACATCCCAGAGTGGAGGAGAATTCCCAAGGGCGAA------AATAGCGTAGCAGCTTGCTTCGGACCCAGAGGGGGCTTCAAAAACTTTGGAGATGCGGAATTTGTCGAAAAAGGTGTTGATGCGTCAGGCTATGCTCAGATCGCCAGTTTAGCACCAAATGTTGCAGCATTGCTCTTTGGTGGTAATGTGGCTGTTCGTGAGCTAGCGGACTCTTACGAGATTACATACAACTATAAAATGACTGTGCCAAAGTCAGATCCAAATGTTGAGCTTCTTGTTTCACAGGTGGATGCATTTAAAACT------GGGAATGCAAAA---------CTC---------------CAGAGAAAG---AAGGAAAAGAAGAACAAGCGTGAAACCACGCTGCAGCAG---------------------------------------------CATGAAGAGGCCATCTACGATGATGTGGGTGCGCCATCTGATGTGACCCATGCC---------------------------AATCTGGAATGG------GACACAGCT------------GTTGATGGTGGTGATACGGCCGTT---GAAATTATCAACGAGATC---TTCGATACAGGAAAT---------------------TAA
>LT906582_Porcine_UK_1987--
ATGGCT------------TCTGTCAGCTTT---------------------CAGGAT------------------------CGTGGCCGCAAA------CGGGTGCCATTATCTCTCTATGCCCCTCTTAG----------------------------------------------------------------------------------------------------------------------------------------------------------------------------------------------------------------------------------------------------------------------------------------------------------------------------------------------------------------------------------------------------------------------------------------------------------------AACAACAGAGGCAATAACCAGTCCCGTGGTAATTCACAGAAT---------CGTGGAAATAACCAGGGT---CGTGGAGCTTCTCAGAACAGAGGAGGCAAT------------AATAAT------------------------------------------AACAATAACAAG---------------TCTCGTAACCAGTCCAATAACAGG---------AACCAGTCAAATGACCGTGGTGGTGTAACA---------------------TCACGCGATGATCTGGTGGCTGCTGTCAAGGATGCACTTAAATCTTTGGGTATTGGAGAAAATCCTGAC------AGGCATAAGCAACAGCAGAAGCCTAAGCAGGAAAAGTCTGACAACAGCGGCAAAAATACACCTAAGAAGAACAAA------TCC---------------------------------------------------------AGGGCC------ACTTCGAAGGAA---------CGT---GACCTCAAAGACATCCCAGAGTGGAGGAGAATTCCCAAGGGCGAA------AATAGCGTAGCAGCTTGCTTCGGACCCAGAGGGGGCTTCAAAAACTTTGGAGATGCGGAATTTGTCGAAAAAGGTGTTGATGCGTCAGGCTATGCTCAGATCGCCAGTTTAGCACCAAATGTTGCAGCATTGCTCTTTGGTGGTAATGTGGCTGTTCGTGAGCTAGCGGACTCTTACGAGATTACATACAACTATAAAATGACTGTGCCAAAGTCAGATCCAAATGTTGAGCTTCTTGTTTCACAGGTGGATGCATTTAAAACT------GGGAATGCAAAA---------CTC---------------CAGAGAAAG---AAGGAAAAGAAGAACAAGCGTGAAACCACGCTGCAGCAG---------------------------------------------CATGAAGAGGCCATCTACGATGATGTGGGTGCGCCATCTGATGTGACCCATGCC---------------------------AATCTGGAATGG------GACACAGCT------------GTTGATGGTGGTGATACGGCCGTT---GAAATTATCAACGAGATC---TTCGATACAGGAAAT---------------------TAA
>LT906620_Porcine_Belgium_1980--
ATGGCT------------TCTGTCAGCTTT---------------------CAGGAT------------------------CGTGGCCGCAAA------CGGGTGCCATTATCTCTCTATGCCCCTCTTAG----------------------------------------------------------------------------------------------------------------------------------------------------------------------------------------------------------------------------------------------------------------------------------------------------------------------------------------------------------------------------------------------------------------------------------------------------------------AACAACAGAGGCAATAACCAGTCCCGTGGTAATTCACAGAAT---------CGTGGAAATAACCAGGGT---CGTGGAGCTTCTCAGAACAGAGGAGGCAAT------------AATAAT------------------------------------------AACAATAACAAG---------------TCTCGTAACCAGTCCAATAACAGG---------AACCAGTCAAATGACCGTGGTGGTGTAACA---------------------TCACGCGATGATCTGGTGGCTGCTGTCAAGGATGCACTTAAATCTTTGGGTATTGGAGAAAATCCTGAC------AGGCATAAGCAACAGCAGAAGCCTAAGCAGGAAAAGTCTGACAACAGCGGCAAAAATACACCTAAGAAGAACAAA------TCC---------------------------------------------------------AGGGCC------ACTTCGAAGGAA---------CGT---GACCTCAAAGACATCCCAGAGTGGAGGAGAATTCCCAAGGGCGAA------AATAGCGTAGCAGCTTGCTTCGGACCCAGAGGGGGCTTCAAAAACTTTGGAGATGCGGAATTTGTCGAAAAAGGTGTTGATGCGTCAGGCTATGCTCAGATCGCCAGTTTAGCACCAAATGTTGCAGCATTGCTCTTTGGTGGTAATGTGGCTGTTCGTGAGCTAGCGGACTCTTACGAGATTACATACAACTATAAAATGACTGTGCCAAAGTCAGATCCAAATGTTGAGCTTCTTGTTTCACAGGTGGATGCATTTAAAACT------GGGAATGCAAAA---------CTC---------------CAGAGAAAG---AAGGAAAAGAAGAACAAGCGTGAAACCACGCTGCAGCAG---------------------------------------------CATGAAGAGGCCATCTACGATGATGTGGGTGCGCCATCTGATGTGACCCATGCC---------------------------AATCTGGAATGG------GACACAGCT------------GTTGATGGTGGTGATACGGCCGTT---GAAATTATCAACGAGATC---TTCGATACAGGAAAT---------------------TAA
>MF577027_Porcine_Russia_2008--
ATGGCT------------TCTGTCAGCTTC---------------------CAGGAC------------------------CGTGGCCGCAAA------CGGGTGCCATTGTCCATTTATGCCCCTCTTAGGGTTACTAATGACAAACCCCTTTCTAAGGTACTTGCAAACAACGCTGTACCCACTAATAAGGGGAAT------AAGGACCAGCAAATTGGATACTGGAATGAGCAAATTCGCTGGCGTATGCGCCGTGGTGAGCGAATTGAACAACCTTCCAACTGGCATTTCTACTACCTTGGAACAGGACCTCACGCCGACCTCCGTTATAGGACTCGTACTGAGGGTGTT------TTCTGGGTTGCCAAAGAGGGCGCAAAGACTGAACCCACTAACCTGGGTGTCAGGAAGGCGTCTGAAAAGCCAATTATCCCAAATTTCTCTCAACAGCTCCCCAGTGTAGTTGAGATTGTTGAACCTAAC---ACACCTCCTGCT------TCACGTGTAAACTCGCGTAGCAGGAGT------CGTGGTAATGGCAACAACAGGTCCAGATCTCCGAGCAACAACAGAGGCAACAACCAGTCCCGTGGCAATTCACAGAAT---------CGTGGAAATAACCAGGGT---CGTGGAGCTTCTCAGAACAGAGGAGGCAAT------------AATAAT------------------------------------------AACAATAACAAG---------------TCTCGTAACCAGTCCAAGAACAGG---------AACCAGCCAAATGACCGTGGTGGTGTAACA---------------------TCACGCGATGATCTGGTGGCTGCCGTCAAGGATGCCCTTAAATCTTTGGGTATT---------------------------GAGCAACAGCAGAAGCCTAAGCAGGAAAAGTTTGACAACAGCGGCAAAAATACACCTAAAAAGAACAAA------TCC---------------------------------------------------------AGAGCC------ACTTCGAAGGAA---------CGT---GACCTCAAAGACATCCCAGAGTGGAGGAGAACTCCCAAGGGCGAA------AATAGCGTAGCAGCTTGCTTCGGACCCAGAGGGGGCTTCAAAAATTTTGGAGATGTTGAATTTGTCGAAAAAGGTGTTGATGCCCCGGGCTATGCTCAGATCGCCAGTTTAGCACCAAATGTTGCAGCATTGCTCTTTGGTGGTAATGTGACTGTTCGTGAGTTAGCGGACTCTTACGAGATTACATACAACTACAAAATGACTGTGCCAAAGTCAGATCCAAATGTTGAGCTTCTTGTTTCACAGGTGGATGCATTTAAAACT------GGGAATGCAAAA---------CCC---------------CAGAGAAAG---AAGGAACTGAAGAATAAGCGTGTAACCACGCCGCAGCAG---------------------------------------------AATGAAGAGGCCATCTACGATGATGTGGGTGAGCCATCTGATGTGACCCATGCC---------------------------AACTTGGAATGG------GACACAGCT------------GTTGATGGTGGTGACACGGCCGTT---GAAATTATCAACGAGATC---TTCGACACAGGAAAT---------------------TAA
>MK482396_Porcine_SKorea_2018-11-
ATGGCT------------TCTGTTAGTTTT---------------------CAGGAT------------------------CGTGGCCGCAAA------CGGGTGCCATTATCCCTCTATGCCCCTCTTAGGGTTACTAATGAAAAACCCCTTTCTAAGGTACTTGCAAATAATGCTGTACCCACTAATAAAGGAAAT------AAGGACCAGCAAATTGGATATTGGAATGAGCAAATTCGCTGGCGCATGCGCCGTGGTGAGCGAATTGAACAACCTTCCAATTGGCACTTCTACTACCTCGGAACTGGACCTCACGCTGACCTCCGCTACAGGACTCGTACTGAGGGTGTT------TTCTGGGTTGCTAAAGAAGGCGCAAAGACTGAACCCACCAATCTAGGTGTCAGAAAGGCGTCTGAAAAGCCAATTATCCCAAATTTCTCTCAACAGCTTCCCAGCGTAGTTGAGATTGTTGAACCTAAC---ACACCTCCTACT------TCACGTGCAAATTCACGTAGCAGGAGT------CGTGGTAATGGCAACAACAGGTCCAGATCTCCAAGTAACAACAGAGGCAATAACCAGTCCCGCGGTAATTCACAGAAT---------CGTGGAAATAACCAGGGT---CGTGGAGCTTCTCAGAACAGAGGAGGCAAT------------AATAAT------------------------------------------AACAATAACAAG---------------CCTCGTAACCAGTCCAAGAACAGA---------AACCAGTCAAATGACCGTGGTGGTGTAACA---------------------TCACGCGATGATCTGGTGGCTGCTGTCAAGGATGCCCTTAAATCTTTGGGTATTGGCGAAAACCCTGAT------AAGCTTAAGCAACAGCAGAAGCCCAAACAGGAAAGGTCTGACAGCAGCGGCAAAAATACACCTAAGAAGAACAAA------TCC---------------------------------------------------------AGAGCC------ACTTCGAAAGAA---------CGT---GACCTCAAAGACATCCCAGAGTGGAGGAGAATTCCCAAGGGCGAA------AATAGCGTAGCAGCTTGCTTCGGACCCAGGGGAGGCTTCAAAAATTTTGGAGATGCGGAATTTGTCGAAAAAGGTGTTGATGCCTCAGGCTATGCTCAGATCGCCAGTTTAGCACCAAATGTTGCAGCACTGCTCTTTGGTGGTAATGTGGCTGTCCGTGAGCTAGCGGACTCTTACGAGATTACATATAATTATAAAATGACTGTGCCAAAGTCTGATCCAAATGTAGAGCTTCTTGTTTCACAGGTTGATGCATTTAAAACT------GGGAATGCAAAA---------CCC---------------CAGAGAAAG---AAGGAAAAGAAGAACAAGCGTGAAACCACGCAGCAGCTG---------------------------------------------AATGAAGAGGCCATCTACGATGATGTAGGTGTGCCATCTGATGTGACTCATGCC---------------------------AATTTGGAATGG------GACACAGCT------------GTTGATGGTGGTGACACGGCCGTT---GAAATTATCAACGAGATC---TTCGACATAGGAAAT---------------------TAA
>MK731891_Porcine_China_2018--
[truncated: 50,429 more chars]
