# Supplementary material for: Origins and Evolution of Seasonal Human Coronaviruses
Source: Viruses. 2022 Jul 15;14(7):1551. doi: 10.3390/v14071551 (PMC9320361; doi:10.3390/v14071551)
Supplement: Supplementary file 1 [file viruses-14-01551-s001.zip › alignments/Nucleo_betas_D2.fasta]

>KR265205_Canine_China_2014--
---------------------------------------------GTCCTCTGGAATCGTTCTGGTAATGGCATCCTTAAG------------TGG---------GCCGATCAGTCCGAC---CAATCTAGA---------AATTTCCAAACCAGGGGTAGAAGAGCTCAA---------------------------------------------CCCAAGCAAACTGCTACTTCTCAGCAACCATCAGGAGGGAACGTTGTACCCTACTATTCTTGGTTCTCTGGAATTACTCAGTTTCAAAAGGGAAAGGAGTTTGAATTTGCAGAGGGACAAGGTGTGCCTATTGCACCAGGAGTCCCAGCTACTGAAGCTAAGGGGTATTGGTACAGACACAACAGACGTTCTTTTAAAACAGCCGATGGCAACCAGCGTCAATTGCTGCCACGATGGTATTTTTACTATCTTGGAACAGGACCGCATGCCAAAGACCAGTATGGCACCGACATTGACGGAGTCTTCTGGGTCGCTAGTAACCAGGCTGATGTCAATACCCCGGCTGAC---ATTCTCGATCGGGACCCAAGTAGCGATGAGGCTATTCCGACTAGGTTTCCGCCTGGCACGGTACTCCCTCAGGGTTACTATATTGAAGGCTCAGGAAGGTCTGCTCCTAATTCCAGATCTACTTCACGCGCATCC------AGTAGAGCCTCTAGT---GCAGGATCGCGC---------------------AGTAGAGCCAATTCTGGCAAT---AGAACCCCT------------------------ACCTCTGGTGTAACACCTGATATGGCTGATCAAATTGCTAGTCTTGTTCTGGCAAAACTT------------GGCAAGGATGCC---ACTAAGCCACAGCAAGTAACTAAGCAGACTGCCAAAGAAATCAGACAGAAAATTTTGAATAAACCCCGCCAGAAGAGGAGCCCCAATAAACAATGCACTGTTCAGCAGTGTTTTGGTAAAAGAGGCCCCAATCAG---------AATTTTGGTGGTGGAGAAATGTTAAAACTTGGAACTAGTGACCCACAGTTCCCCATTCTTGCAGAACTCGCACCCACAGCTGGTGCGTTTTTCTTTGGATCAAGGTTAGAGTTGGCCAAAGTGCAGAATTTGTCTGGGAATCTTGACGAGCCCCAGAAGGATGTTTATGAATTGCGCTATAATGGCGCAATTAGATTTGACAGTACACTTTCAGGTTTTGATACCATAATGAAGGTGTTGAATGATAATTTGAATGCATATCAACAACAA---------------------------------------GATGGTATGATGAATATGAGTCCAAAACCACAGCGTCAGCGTGGTCATAAGAATGGACAAGGA---------GAAAATGATAAT------------------------------------------------------------------------------------------------------------------------------------------------------------------ATAAGTGTTGCAGCGCCCAAAAGCCGTGTGCAGCAAAATAAGAGTAGAGAGTTGACTGCAGAGGACATCAGT------CTTCTAAGAAGA---TGG---------------------------------------------------------------------------
>MF737175_Bovine_Thailand_2015-02-23
------------------------------------------------TCTGGAAATCGTTCTGGTAATGGCATCCTTAAG------------TGG---------GCCGATCAGTCCGAC---CAATCTAGA---------AATGTTCAAACCAGGGGTAGAAGAGCTCAA---------------------------------------------CCCAAGCAAACTGCTACTTCTCAGCAACCATCAGGAGGGAATGTTGTACCCTACTATTCTTGGTTCTCTGGAATTACTCAGTTTCAAAAGGGAAAGGAGTTTGAATTTGCAGAGGGACAAGGTGTGCCTATTGCACCAGGAGTCCCAGCTACTGAAGCTAAAGGGTACTGGTACAGACACAACAGACGTTCCTTTAAAACAGCCGATGGCAACCAGCGTCAATTGCTGCCACGATGGTATTTTTACTATCTTGGAACAGGACCGCATGCCAAAGACCAGTATGGCACCGACATTGACGGAGTCTTCTGGGTCGCTAGTAACCAGGCTGATGTCAATACCCCGGCTGAC---ATTCTCGATCGGGACCCAAGTAGCGATGAGGCTATTCCGACTAGGTTTTCGCCTGGCACGGTACTCCCTCAGGGTTACTATATTGAAGGCTCAGGAAGGTCTGCTCCTAATTCCAGATCTATTTCACGCGCATCC------AGTAGAGCCTCTAGT---GCAGGATCGCGC---------------------AGTAGAGCCAATTCTGGCAAT---AGAACCCCT------------------------ACCTCTGGTGTAACACCTGATATGGCTGATCAAATTGCTAGTCTTGTTCTGGCAAAACTT------------GGCAAGGATGCC---ACTAAGCCACAGCAAGTAACTAAGCAGACTGCCAAGGAAATCAGACAGAAAATTTTGAATAAGCCCCGCCAGAAGAGGAGCCCCAATAAACAATGCACTGTCCAGCAGTGTTTTGGGAAGAGAGGCCCCTATCAG---------AATTTTGGTGGTGGAGAAATGTTAAAACTTGGAACTAGTGATCCACAGTTCCCCATTCTTGCAGAACTCGCACCCACAGCTGGTGCGTTTTTCTTTGGATCAAGATTAGAGTTGGCCAAAGTGCAGAATTTGTCTGGGAATCTTGAAGAGCCCCAGAAGGATGTTTATGAATTGCGCTATAATGGTGCAATTAGATTTGACAGAACACTTTCAGGTTTTGAGACCATAATGAAGGTGTTGAATGAGAATTTGAATGCATACCAACAACAG---------------------------------------GATGGTACGATGAATATGAGTCCAAAACCACAGCGTCAGCGTGGTCAGAAGAACGGACAAGGA---------GAAAATGATAAT------------------------------------------------------------------------------------------------------------------------------------------------------------------ATAAGTGTTGCAGCGCCCAAAAGCCGTGTGCAGCAAAATAAGATTA-----------------------------------------------------------------------------------------------------------------------------
>MN514964_Camel_Nigeria_2015-11-20
ATGTCTTTTACTCCTGGTAAGCAATCCAGT------AGTAGAGCGTCCTCTGGAAATCGTTCTGGTAATGGCATCCTTAAG------------TGG---------GCCGATCAGTCCGAC---CAATCTAGA---------AATGTTCAAACCAGGGGTAGAAGAGCTCAA---------------------------------------------CCCAAGCAAACTGCTACTTCTCAGCAATCATCAGGAGGGAATATTGTACCCTACTATTCTTGGTTCTCTGGAATTACTCAGTTTCAAAAAGGAAAGGAGTTTGAATTTGCAGAGGGACAAGGTGTGCCTATTGCACCAGGAGTCCCAGCTACTGAAGCTAAAGGGTACTGGTACAAACACAACCGACGTTCTTTTAAAACAGCCGATGGCAACCAGCGTCAACTGCTGCCACGATGGTATTTTTACTATCTTGGAACAGGACCGCACGCTAAAGACCAGTATGGCACCGACATTGACGGAGTCTTCTGGGTTGCTAGTAACCAGGCTGATGTCAATACCCCGGCTGAC---ATTGTCGATCGGGACCCAAGTAGCGATGAGGCTATTCCGACTAGGTTTCCGCCTGGCACGGTACTCCCTCAGGGTTACTATATTGAAGGCTCAGGAAGGTCTGCTCCTAATTCCAGATCTACTTCACGTGCATCC------AGTAGAGCCTCTAGT---GCAGGATCGCGT---------------------AGTAGAGCCAATTCTGGTAAC---AGAAACCCT------------------------ACCTCTGGTGTAACACCTGATATGGCTGATCAAATTGCTAGTCTTGTTTTGGCCAAACTT------------GGCAAGGATGCC---ACTAAGCCACAGCAAGTAACTAAGCAGACTGCCAAAGAAATTAGACAGAAAATTTTGAATAAGCCCCGCCAGAAGAGGAGCCCCAATAAACAATGCACTGTTCAGCAGTGTTTTGGGAAGAGAGGCCCCAATCAG---------AATTTTGGTGGTGGAGAAATGTTAAAACTTGGAACTAGTGATCCACAGTTCCCCATTCTTGCAGAACTCGCACCCACAGCTGGTGCGTTTTTCTTTGGCTCAAGATTAGAGTTGGCCAAAGTGCAGAATTTGTCTGGGAATCTTGACGAGCCCCAGAAGGATGTTTATGAATTGCGCTATAATGGTGCAATTAGATTTGACAGTACACTTTCAGGTTTTGAGACCATAATGAAGGTGTTGAATGAGAATTTGAATGCATACCAACAACAA---------------------------------------GATGGTATGATGAATATGAGTCCAAAACCACAGCGTCAGCGTGGCCAGAAGAATGGACAAGGA---------GAAAATGATAAT------------------------------------------------------------------------------------------------------------------------------------------------------------------ATAAGTGTTGCAGCGCCCAAAAGTCGTGTGCAGCAAAATAAGAGTAGAGAGTTGACTGCAGAGGACATCAGC------CTTCTTAAGAAG---ATGGATGAGCCCTATACTGAAGACACCTCAGAAATA---------------------------------------TAA
>MG757139_Bovine_France_2014--
ATGTCTTTTACTCCTGGTAAGCAATCCAGT------AGTAGAGCGTCCGCTGGTAATCGTTCTGGTAATGGCATCCTTAAG------------TGG---------GCCGATCAGTCCGAC---CAATCTAGA---------AATGTTCAAACCAGGGGTAGAAGAGCTCAA---------------------------------------------CCCAAGCAAACTGTTACTTCTCAGCAACCATCAGGAGGGAATGTTGTACCCTACTATTCTTGGTTCTCTGGAATTACTCAGTTTCAAAAGGGAAAAGAGTTTGAATTTGCAGAGGGACAAGGTGTGCCTATTGCACCAGGAGTCCCAGCTACTGAAGCTAAGGGGTACTGGTACAGACACAACAGACGTTCTTTTAAAACAGCCGATGGCAACCAGCGTCAATTGCTGCCACGATGGTATTTTTACTATCTTGGAACAGGACCGCATGCCAAAGACCAGTATGGCACCGACATTGACGGAGTCTTCTGGGTCGCTAGTAACCAGGCTGATGTCAATACCCCGGCTGAC---ATTCTCGATCGGGACCCAAGTAGCGATGAGGCTATTCCGACTAGGTTTCCGCCTGGCACGGTACTCCCTCAGGGTTACTATATTGAAGGCTCAGGAAGGTCTGCTCCTAATTCCAGATCTACTTCACGCGCATCC------AGTAGAGCCTCTAGT---GCAGGATCGCGT---------------------AGCAGAGCCAATTCTGGCAAT---AGAACCCCT------------------------ACCTCTGGTGTAACACCTGATATGGCTGATCAAATTGCTAGTCTTGTTTTGGCAAAACTT------------GGCAAGGATGCC---ACTAAGCCACAGCAAGTAACTAAGCAGACTGCCAAAGAAATCAGACAGAAAATTTTGAATAAGCCCCGCCAGAAGAGGAGCCCCAATAAACAATGCACTGTTCAGCAGTGTTTTGGGAAGAGAGGCCCCAATCAG---------AATTTTGGTGGTGGAGAAATGTTAAAACTTGGAACTAGTGATCCACAGTTCCCCATTCTTGCAGAACTCGCACCCACAGCTGGTGCGTTTTTCTTTGGATCAAGATTAGAGTTGGCCAAAGTGCAGAATTTGTCTGGGAATCTCGATGAGCCCCAGAAGGATGTTTATGAATTGCGCTATAGTGGTGCAATTAGATTTGACAGTACACTTTCAGGTTTTGAGACCATAATGAAGGTGTTGAATGAGAATTTGAATGCATACCAACAACAA---------------------------------------GATGGTATGATGAATATGAGTCCAAAACCACAGCGTCAGCGTGGTCAGAAGAATGGACAAGGA---------GAAAATGATAAT------------------------------------------------------------------------------------------------------------------------------------------------------------------ATAAGTGTTGCAGCGCCCAAAAGTCGTGTGCAGCAAAATAAGAGTAGAGAGTTGACTGCAGAGGACATCAGC------CTTCTTAGGAAG---ATGGATGAGCCCTTTACTGAAGATACCTCAGAAATA---------------------------------------TAA
>KM985634_Bovine_China_2014-05-18
ATGTCTTTTACTCCTGGTAAGCAATCCAGT------AGTAGAGCGTCCTCTGGAAATCGTTCTGGTAATGGCATCCTTAAG------------TGG---------GCCGATCAGTCCGAC---CAATCTAGA---------AATGTTCAAACCAGGGGTAGAAGAGCTCAA---------------------------------------------CCCAAGCGAACTGCTACTTCTCAGCAACCAACAGGAGGGAATGTTGTACCCTACTATTCTTGGTTCTCTGGAATTACTCAGTTTCAAAAGGGAAAGGAGTTTGAATTTGCAGAGGGACAAGGTGTGCCTATTGCACCAGGAGTCCCAGCTACTGAAGCTAAGGGGTACTGGTACAGACACAACCGACGTTCCTTTAAAACAGCCGATGGCAACCAGCGTCAATTGCTGCCACGATGGTATTTTTACTATCTTGGAACAGGACCGCATGCCAAAGACCAGTATGGCACCGACATTGACGGAGTCTACTGGGTCGCTAGTAACCAGGCTGATGTCAATACCCCGGCTGAC---ATTCTCGATCGGGACCCAAGTAGCGATGAGGCTATTCCGACTAGGTTTCCGCCTGGCACGGTACTCCCTCAGGGTTACTATATTGAAGGCTCAGGAAGGTCTGCTCCTAATTCCAGATCTATTTCACGCGCATCC------AGTAGAGCTTCTAGT---GCAGGATCGCGC---------------------AGTAGAGCCAATTCTGGCAAT---AGAACCCCC------------------------ACCTCTGGTGTAACACCTGATATGGCTGATCAAATTGCTAGTCTTGTTCTGGCAAAACTT------------GGCAAGGATGCC---ACTAAGCCACAGCAAGTAACTAAGCAGACTGCCAAAGAAATCAGACAGAAAATTTTGAATAAGCCCCGCCAGAAGAGGAGCCCCAATAAACAATGCACTGTTCAGCAGTGTTTTGGGAAGAGAGGCCCCAATCAG---------AATTTTGGTGGTGGAGAAATGTTAAAACTTGGAACTAGTGATCCACAGTTCCCCATTCTTGCAGAACTCGCACCCACAGCTGGTGCGTTTTTCTTTGGATCAAGATTAGAGTTGGCCAAAGTGCAGAATTTGTCTGGGAATCTTGACGAGCCCCAGAAGGATGTTTATGAATTGCGCTATAATGGCGCAATTAGATTTGATAGTACACTTTCTGGTTTTGAGACCATAATGAAGGTGTTGAATGAGAATTTGAATGCATACCAACAACAA---------------------------------------GATGGTATGATGAATATGAGTCCAAAACCACAGCGTCAGCGCGGTCAGAAGAATGGACAAGTA---------GAATATGATAAT------------------------------------------------------------------------------------------------------------------------------------------------------------------ATAAGTGTTGCAGCACCCAAAAGCCGTGTGCAGCAAAATAAGATTAGAGAGTTGACTGCAGAGGACATCAGC------CTTCTTAAGAAG---ATGGATGAGCCCTTTACTGAAGACACCTCAGAAATA---------------------------------------TAA
>KT318083_Bovine_France_2005--
ATGTCTTTTACTCCTGGTAAGCAATCCAGT------AGTAGAGCGTCCTCTGGAAATCGTTCTGGTAATGGCATCCTTAAG------------TGG---------GCCGATCAGTCCGAC---CAATCTAGA---------AATGTTCAAACCAGGGGTAGAAGAGCTCAA---------------------------------------------CCCAAGCAAACTGTTACTTCTCAGCAACCATCAGGAGGGAATGTTGTACCCTACTATTCTTGGTTCTCTGGAATTACTCAGTTTCAAAAGGGAAAAGAGTTTGAATTTGCAGAGGGACAAGGTGTGCCTATTGCACCAGGAGTCCCAGCTACTGAAGCTAAGGGGTACTGGTACAGACACAACAGACGTTCTTTTAAAACAGCCGATGGCAACCAGCGTCAATTGCTGCCACGATGGTATTTTTACTATCTTGGAACAGGACCGCATGCCAAAGACCAGTATGGCACCGACATTGACGGAGTCTTCTGGGTCGCTAGTAACCAGGCTGATGTCAATACCCCGGCTGAC---ATTCTCGATCGGGACCCAAGTAGCGATGAGGCTATTCCGACTAGGTTTCCGCCTGGCACGGTACTCCCTCAGGGTTACTATATTGAAGGCTCAGGAAGGTCTGCTCCTAATTCCAGATCTACTTCACGCGCATCC---------------AGTAGT---GCAGGATCGCGT---------------------AGCAGAGCCAATTCTGGCAAT---AGAACCCCT------------------------ACCTCTGGTGTAACACCTGATATGGCTGATCAAATTGCTAGTCTTGTTCTGGCAAAACTT------------GGCAAGGATGCC---ACTAAGCCACAGCAAGTAACTAAGCAGACTGCCAAAGAAATTAGACAGAAAATTTTGAATAAGCCCCGCCAGAAGAGGAGCCCCAATAAACAATGCACTGTTCAGCAGTGTTTTGGGAAGAGAGGCCCCAATCAG---------AATTTTGGTGGTGGAGAAATGTTAAAACTTGGAACTAGTGACCCACAGTTCCCCATTCTTGCAGAACTCGCACCCACAGCTGGTGCGTTTTTCTTTGGATCAAGATTAGAGTTGGCCAAAGTGCAGAATTTGTCTGGGAATCTTGACGAGCCCCAGAAGGATGTTTATGAATTGCGCTATAGTGGTGCAATTAGATTTGACAGTACACTTTCAGGTTTTGAGACCATAATGAAGGTGTTGAATGAGAATTTGAATGCATACCAACAACAA---------------------------------------GATGGTATGATGAATATGAGTCCAAAACCACAGCGTCAGCGTGGCCAGAAGAATGGACAAGGA---------GAAAATGATAAT------------------------------------------------------------------------------------------------------------------------------------------------------------------ATAAGTGTTGCAGCGCCCAAAAGCCGTGTGCAGCAAAATAAGATTAGAGAGTTGACTGCAGAGGACATCAGC------CTTCTTAAGAAG---ATGGATGAGCCCTTTACTGAAGACATCTCAGAAATA---------------------------------------TAA
>KU558923_Buffalo_Bangladesh_2014-10-01
ATGTCTTTTACTCCTGGTAAGCAATCCAGT------AGTAGAGCTTCCTCTGGAAATCGTTCTGGTAATGGCATCCTTAAG------------TGG---------GCCGATCAGTCCGAT---CAATCTAGA---------AATGTTCAAAACAGGGGTAGAAGAGCTCAA---------------------------------------------CCCAAGCAAACTGCTACTTCTCAGCAACCATCAGGAGGGAATGTTGTACCCTACTATTCTTGGTTCTCTGGAATTACTCAGTTTCAAAAGGGCAAGGAGTTTGAATTTGCTGAGGGACAAGGTGTGCCTCTTGCACCAGGAGTCCCAGCTACTGAAGCTAAGGGGTACTGGTACAGACACAACAGACGTTCCTTTAAAACAGCCGATGGCAATCAGCGTCAATTGCTGCCACGATGGTATTTTTACTATCTTGGAACAGGACCGCATGCCAAAGACCAGTATGGCACCGACATTGACGGAGTCTTCTGGGTCGCTAGTAACCAGGCTGATGTCAATACCCCGGCTGAC---ATTCTCGATCGGGATCCAAGTAGCGATGAGGCTATTCCGACTAGGTTTCCGCCTGGTACGGTACTCCCTCAGGGTTACTATATTGAAGGCTCAGGAAGGTCTGCTCCTAATTCCAGATCTACTTCACGCGCATCC------AGTAGAGCCTCTAGT---GCAGGATCGCGC---------------------AGTAGAGCCAATTCTGGCAAT---AGAACCCCT------------------------ACCTCTGGTGTAACACCTGATATGGCTGATCAAATTGCTAGTCTTGTTCTGGCAAAACTT------------GGCAAGGATGCC---ACTAAGCCACAGCAAGTAACTAAGCAGACTGCCAAAGAAATCAGACAGAAAATTTTGAATAAGCCCCGCCAGAAGAGGAGCCCCAATAAACAATGCACTGTTCAGCAGTGTTTTGGGAAGAGAGGCCCCAATCAG---------AATTTTGGTGGTGGAGAAATGTTAAAACTTGGAACTAGTGATCCACAGTTCCCCATTCTTGCAGAACTCGCACCCACAGCTGGCGCGTTTTTCTTTGGATCAAGATTAGAGTTGGCCAAAGTGCAGAATTTGTCTGGGAATCTCGACGAGCCCCAGAAGGATGTTTATGAATTGCGCTATAGTGGCGCAATTAGATTCGATAGTACACTTTCAGGTTTTGAGACCATAATGAAGGTGTTGAATGAGAATTTGAATGCATACCAACAACAA---------------------------------------GATGGTATGATGAATATGAGTCCTAAACCACAGCGTCAGCGTGGTCAGAAGAATGGACAAGGA---------GAAAATGATAAT------------------------------------------------------------------------------------------------------------------------------------------------------------------ATAAGTGTTGCAGCGCCCAAAAGCCGTGTGCAGCAAAATAAGATTAGAGAGTTGACTGCAGAGGACATCAGC------CTTCTTAAGAAG---ATGGATGAGCCCTTTACTGAAGACACCTCAGAAATA---------------------------------------TAA
>KU886219_Bovine_China_2015-05-30
ATGTCTTTTACTCCTGGTAAGCAATCCAGT------AGTAGAGCGTCCTCTGGAAATCGTTCTGGTAATGGTATCCTTAAG------------TGG---------GCCGATCAGTCCGAC---CAATCTAGA---------AATGTTCAAACCAGGGGTAGAAGAGCTCAA---------------------------------------------CCCAAGCAAACTGTCACTTCTCAGCAACCAGCAGGAGGGAATGTTGTACCCTACTATTCTTGGTTCTCTGGAATTACTCAGTTTCAAAAGGGAAAGGAGTTTGAATTTGCAGAGGGACAAGGTGTGCCTATTGCACCAGGAGTCCCAGCTACTGAAGCTAAGGGGTACTGGTACAGACACAACAGACGTTCTTTTAAAACAGCCGATGGCAACCAGCGTCAATTGCTCCCACGATGGTATTTTTACTATCTTGGAACTGGACCGCATGCCAAAGACCAGTATGGCACCGACATTGACGGAGTCTTCTGGGTCTCTAGTAACCAGGCTGATGTCAATACCCCGGCTGAC---ATTCTCGATCGGGACCCAAGTAGCGATGAGGCTATTCCGACTAGGTTTCCGCCTGGCACGGTACTCCCTCAGGGTTACTATATTGAAGGCTCAGGAAGGTCTGCTCCTAATTCCAGATCTACTTCACGCGCTTCC------AGTAGAGCCTCTAGT---GCAGGATCGCGT---------------------AGCAGAGCCAATTCTGGAAAT---AGAACCCCT------------------------ACCTCTGGTGTAACACCTGATATGGCTGATCAAATTGCTAGTCTTGTTCTGGCAAAACTT------------GGCAAGGATGCC---ACTAAGCCACAGCAAGTAACTAAGCAGACTGCCAAAGAAATCAGACAGAAAATTTTGAATAAACCCCGCCAGAAGAGGAGCCCCAATAAACAATGCACTGTTCAGCAGTGTTTTGGGAAGAGAGGCCCCAATCAG---------AATTTTGGTGGCGGAGAAATGTTAAAACTTGGAACTAGTGACCCACAGTTCCCCATTCTTGCAGAACTCGCACCCACAGCTGGTGCGTTTTTCTTTGGATCAAGATTAGAGTTGGCCAAAGTGCAGAATTTGTCTGGGAATCTTGATGAGCCCCAGAAGGATGTTTATGAATTGCGCTACAATGGCGCAATTCGATTTGATAGTACACTTTCAGGTTTTGAGACCATAATGAAGGTGTTGAATGAGAATTTGAATGCATATCAACAACAA---------------------------------------GATGGTATGATGAATATGAGTCCAAAACCACAGCGTCAGCGTGGTCAGAAGAATGGACAAGGA---------GAAAATGATAAT------------------------------------------------------------------------------------------------------------------------------------------------------------------ATAAGTGTTGCAGCGCCCAAAAGCCGTGTGCAGCAAAATAAGAGTAGAGAGTTGACTGCAGAGGACATCAGC------CTTCTTAAGAAG---ATGGATGAGCCCTTTACTGAAGACACCTCAGAAATA---------------------------------------TAA
>LC494128_Bovine_Japan_2012-05
ATGTCTTTTACTCCTGGTAAGCAATCCAGT------AGTAGAGCGTCCTCTGGAAATCGTTCTGGTAATGGCATCCTTAAG------------TGG---------GCCGATCAGTCCGAC---CAATCTAGA---------AATGTTCAAACCAGGGGTAGAAGAGCTCAA---------------------------------------------CCCAAGCAAACTGCTACTTCTCAGCAACCATCGGGAGGGAATGTTGTACCCTACTATTCTTGGTTCTCTGGAATTACTCAGTTTCAAAAGGGAAAGGAGTTTGAATTTGCAGAGGGACAAGGTGTGCCTATTGCACCAGGAGTCCCAGCTACTGAAGCTAAAGGGTACTGGTACAGACACAACAGACGTTCCTTTAAAACAGCCGATGGCAACCAGCGTCAATTGCTGCCACGATGGTATTTTTACTATCTTGGAACAGGACCGCATGCCAAAGATCAGTATGGCACCGACATTGACGGAGTCTTCTGGGTCGCTGGTAACCAGGCTGATGTCAATACCCCGGCTGAC---ATTCTCGATCGGGACCCAAGTAGCGATGAGGCTATTCCGACTAGGTTTCCGCCTGGCACGGTACTCCCTCAGGGTTACTATATTGAAGGCTCAGGAAGGTCTGCTCCTAATTCCAGATCTACTTCACGCGCATCC------AGTAGAGCCTCTAGT---GCAGGGTCGCGC---------------------AGTAGAGCCAATTCTGGCAAT---AGAACCCCT------------------------ACCTCTGGTGTAACACCTGATATGGCTGATCAAATTGCTAGTCTTGTTCTGGCAAAACTT------------GGCAAGGATGCC---ACTAAGCCACAGCAAGTAACTAAGCAGACTGCCAAAGAAATCAGACAGAAAATTTTGAATAAGCCCCGCCAGAAGAGGAGCCCTAATAAACAATGCACTGTTCAGCAGTGTTTTGGGAAGAGAGGCCCCAACCAG---------AATTTTGGTGGTGGAGAAATGTTAAAACTTGGAACTAGTGATCCACAGTTCCCCATTCTTGCAGAACTCGCACCCACAGCTGGTGCGTTTTTCTTTGGATCAAGATTAGAGTTGGCCAAAGTGCAGAATTTGTCTGGGAATCTCGACGAGCCCCAGAAGGATGTTTATGAATTGCGCTATAATGGCGCAATTAGATTTGATAGTACACTTTCAGGTTTTGAGACCATAATGAAGGTGTTGAATGAGAATTTGAATGCATACCAACAACAG---------------------------------------GATGGTACGATGAATATGAGTCCAAAACCACAGCGGCAGCGTGGTCAGAAGAACGGACAAGGA---------GAAAATGATAAT------------------------------------------------------------------------------------------------------------------------------------------------------------------ATAAGTGTTGCAGCGCCCAAAAGCCGTGTGCAGCAAAATAAGATTAGAGAGTTGACTGCAGAGGACATCAGC------CTTCTTAAGAAG---ATGGATGAGCCCTTTACTGAAGACACCTCAGAAATA---------------------------------------TAA
>LC494135_Bovine_Japan_2012-01
ATGTCTTTTACTCCTGGTAAGCAATCCAGT------AGTAGAGCGTCCTCTGGAAATCGTTCTGGTAATGGCATCCTTAAG------------TGG---------GCCGATCAGTCCGAC---CAATCTAGA---------AATGTTCAAACCAGGGGTAGAAGAGCTCAA---------------------------------------------CCCAAGCAAACTGTTACTTCTCAGCAACCATCAGGAGGGAATGTTGTACCCTACTATTCTTGGTTCTCTGGAATTACTCAGTTTCAAAAGGGAAAGGAGTTTGAATTTGCAGAGGGACAAGGTGTGCCTATTGCGCCAGGAGTCCCAGCTACTGAAGCTAAAGGGTATTGGTACAGACACAACAGACGTTCCTTTAAAACAGCCGATGGCAACCAGCGTCAATTGCTGCCACGATGGTATTTTTACTATCTTGGAACAGGACCACATGCCAAAGACCAGTATGGCACCGACATTGACGGAGTCTACTGGGTCGCTAGTAACCAGGCTGATGTTAATACCCCGGCTGAC---ATTCTCGATCGGGACCCAAGTAGCGATGAGGCTATTCCGACTAGGTTTCCGCCTGGCACGGTACTCCCTCAGGGTTACTATATTGAAGGCTCAGGAAGGTCTGCTCCTAATTCCAGATCTACTTCACGCGCATCC---------------AGTAGT---GCAGGATCGCGC---------------------AGTAGAGCCAATTCTGGCAAT---AGAACCCCT------------------------ACCTCTGGTGTAACACCTGATATGGCTGATCAAATTGCTAGTCTTGTTCTGGCAAAACTT------------GGCAAGGATGCC---ACTAAGCCACAGCAAGTAACTAAGCAGACTGCCAAAGAAATCAGACAGAAAATTTTGAATAAGCCCCGCCAGAAGAGGAGCCCTAATAAACAATGCACTGTTCAGCAGTGTTTTGGGAAGAGAGGCCCCAATCAG---------AATTTTGGTGGTGGAGAAATGTTAAAACTTGGAACTAGTGATCCACAGTTCCCCATTCTTGCAGAACTCGCACCCACAGCTGGTGCGTTTTTCTTTGGATCAAGATTAGAGTTGGCCAAAGTGCAGAATTTGTCTGGGAATCTTGACGAGCCTCAGAAGGATGTTTATGAATTGCGCTATAATGGCGCAATTAGATTTGATAGTACACTTTCAGGTTTTGAGACTATAATGAAGGTGTTGAATGAGAATTTGAATGCATACCAACAACAG---------------------------------------GATGGTACGATGAATATGAGTCCAAAACCACAGCGTCAGCGTGGTCAGAAGAACGGACAAGGA---------GAAAATGATAAT------------------------------------------------------------------------------------------------------------------------------------------------------------------ATAAGTGTTGCAGCGCCCAAAAGCCGTGTGCAGCAAAATAAAATTAGAGAGTTGACTGCAGAGGACATCAGC------CTTCTTAAGAAG---ATGGATGAGCCCTTTACTGAAGACACCTCAGAAATA---------------------------------------TAA
>LC494139_Bovine_Japan_2015-06-
ATGTCTTTTACTCCTGGTAAGCAATCCAGT------AGTAGAGCGTCCTCTGGAAATCGTTCTGGTAATGGCATCCTTAAG------------TGG---------GCCGATCAGTCCGAC---CAATCTAGA---------AATGTTCAAACCAGGGGTAGAAGAGCTCAA---------------------------------------------CCCAAGCAAACTGTTACTTCTCAGCAACCATCAGGAGGGAATGTTGTACCCTACTATTCTTGGTTCTCTGGAATTACTCAGTTTCAAAAGGGAAAAGAGTTTGAATTTGCAGATGGACAAGGTGTGCCTATTGCACCAGGAGTCCCAGCTACTGAAGCTAAAGGGTACTGGTACAGACACAACCGACGTTCCTTTAAAACAGCCGATGGCAACCAGCGTCAATTGCTGCCACGATGGTATTTTTACTATCTTGGAACAGGACCGCATGCCAAAGACCAGTATGGCACCGACATTGACGGAGTCTACTGGGTCGCTAGTAACCAGGCTGATGTCAACACCCCGGCTGAC---ATTCTCGATCGGGATCCAAGTAGCGATGAGGCTATTCCGACTAGGTTTCCGCCTGGCACGGTACTCCCTCAGGGTTATTACATTGAAGGCTCAGGAAGGTCTGCTTCTAATTCCAGATCTACTTCACGCGCATCC------AGTAGAGCCTCTAGT---GCAGGATCGCGC---------------------AGTAGAGCCAATTCTGGCAAT---AGAACCCCT------------------------ACCTCTGGTGTAACACCTGATATGGCTGATCAAATTGCTAGTCTTGTTCTGGCAAAACTT------------GGCAAGGATGCC---ACTAAGCCACAGCAAGTAACTAAGCAGACTGCCAAAGAAATCAGACAGAAAATTTTGAATAAGCCCCGCCAGAAGAGGAGCCCCAACAAACAATGCACTGTTCAGCAGTGTTTTGGGAAGAGAGGCCCCAATCAG---------AATTTTGGTGGTGGAGAAATGTTAAAACTTGGAACTAGTGATCCACAGTTCCCCATTCTTGCAGAACTCGCACCCACAGCTGGTGCGTTTTTCTTTGGCTCAAGATTAGAGTTGGCCAAAGTGCAGAATTTGTCTGGGAATCTTGACGAGCCCCAGAAGGATGTTTATGAATTGCGCTATAATGGCGCAATTAGATTTGATAGTACACTTTCAGGTTTTGAGACCATAATGAAGGTGTTGAATGAGAATTTGAATGCATACCAACAACAG---------------------------------------GATGGTACGATGAATATGAGTCCAAAACCACAGCGTCAGCGTGGTCAGAAGAACGGACAAGGA---------GAAAATGATAAT------------------------------------------------------------------------------------------------------------------------------------------------------------------ATAAGTGTTGCAGCGCCCAAAAGCCGTGTGCAGCAAAATAAGATTAGAGAGTTGACTGCAGAGGACATCAGC------CTTCTTAAGAAG---ATGGATGAGCCCTTTACTGAAGACACCTCAGAAATA---------------------------------------TAA
>LC494142_Bovine_Japan_2016-12-
ATGTCTTTTACTCCTGGTAAGCAATCCAGT------AGTAGAGCGTCCTCTGGAAATCGTTCTGGTAATGGCATCCTTAAG------------TGG---------GCCGATCAGTCCGAC---CAATCTAGA---------AATGTTCAAACCAGGGGTAGAAGAGCTCAA---------------------------------------------CCCAAGCAAACTGTTACTTCTCAGCAACCATCAGGAGGGAATGTTGTGCCCTACTATTCTTGGTTCTCTGGAATTACTCAGTTTCAAAAGGGAAAGGAGTTTGAATTTGCAGAGGGACAAGGTGTGCCTATTGCACCAGGAGTCCCAGCTACGGAAGCTAAAGGGTACTGGTACAGACACAACAGACGTTCCTTTAAAACAGCCGATGGCAACCAGCGTCAATTGCTGCCACGATGGTATTTTTACTATCTTGGAACAGGACCGCATGCCAAAGACCAGTATGGCACCGACATTGACGGTGTCTACTGGGTCGCTAGTAACCAGGCTAATGTTAACACCCCGGCTGAC---ATTCTTGATCGGGACCCAAGTAGCGATGAGGCTATTCCGACTAGGTTTCCGCCTGGTACGGTACTCCCTCAGGGTTATTATATTGAAGGCTCAGGAAGGTCTGCTCCTAATTCCAGATCTACTTCACGCGCATCC------AGTAGAGCCTCTAGT---GCAGGATCGCGC---------------------AGTAGAGCCAATTCTGGCAAT---AGAACCTCT------------------------ACCTCTGGTGTAACACCTGATATGGCTGATCAAATTGCTAGTCTTGTTCTGGCAAAACTT------------GGCAAGGATGCC---ACTAAGCCACAGCAAGTAACTAAGCAGACTGCCAAAGAAATCAGACAGAAAATTTTGAATAAGCCCCGTCAGAAGAGGAGCCCTAATAAACAATGCACTGTTCAGCAGTGTTTTGGGAAGAGAGGCCCCAATCAG---------AATTTTGGTGGTGGAGAAATGTTAAAACTTGGAACTAGTGATCCACAGTTCCCCATTCTTGCAGAACTCGCACCCACAGCTGGTGCGTTTTTCTTTGGATCAAGATTAGAGTTGGCCAAAGTGCAGAATTTGTCTGGGAATCTTGACGAGCCCCAGAAGGATGTTTATGAATTGCGCTATAATGGCGCAATTAGATTTGATAGTACACTTTCAGGTTTTGAGACCATAATGAAGGTGTTGAATGAGAATTTGAATGCATACCAACAACAG---------------------------------------GATGGTACGATGAATATGAGTCCAAAACCACAGCGTCAGCGTGGTCAGAAGAACGGACAAGGA---------GAAAATGATAAT------------------------------------------------------------------------------------------------------------------------------------------------------------------ATAAGTGTTGCAGCGCCCAAAAGCCGTGTGCAGCAAAATAAAATTAGAGAGTTGACTGCAGAGGACATCAGC------CTTCTTAAGAAG---ATGGATGAGCCCTTTACTGAAGACACCTCAGAAATA---------------------------------------TAA
>LC494156_Bovine_Japan_2014-12-
ATGTCTTTTACTCCTGGTAAGCATTCCAGT------AGTAGAGCGTCCTCTGGAAATCGTTCTGGTAATGGCATCCTTAAG------------TGG---------GCCGACCAGTCCGAC---CAATCTAGA---------AATGTTCAATCCAGGGGTAGAAGAGCTCAA---------------------------------------------CCCAAGCAAACTGTTACTTCTCAGCAACCATCAGGAGGGAATGTTGTACCCTACTATTCTTGGTTCTCTGGAATTACTCAGTTTCAAAAGGGAAAGGAGTTTGAATTTGCTGAGGGACAAGGTGTGCCTATTGCACCAGGAGTCCCAGCTACTGAAGCTAAAGGGTACTGGTACAGACACAACAGACGTTCCTTTAAAACAGCCGATGGCAACCAGCGTCAATTGCTGCCACGATGGTATTTTTACTATCTTGGAACAGGACCGCATGCCAAAGACCAGTATGGCACCGACATTGACGGAGTCTACTGGGTCGCTAGTAACCAGGCTGATGTCAATACCCCGGCTGAC---ATTCTCGATCGGGACCCAAGTAGCGATGAGGCTATTCCGACTAGGTTTCCGCCTGGCACGGTACTCCCTCATGGTTACTATATTGAAGGCTCAGGAAGGTCTGCTCCTAATTCCAGATCTACTTCACGCGCATCC------AGTAGAGCCTCTAGT---GCAGGATCGCGC---------------------AGTAGAGCCAATTCTGGCAAT---AGAACCCCT------------------------ACCTCTGGTGTAACACCTGATATGGCTGATCAAATTGCTAGCCTTGTTTTGGCAAAACTT------------GGCAAGGATGCC---ACTAAGCCACAGCAAGTAACTAAGCAGACTGCCAAAGAAATCAGACAGAAAATTTTGAATAAGCCCCGCCAGAAGAGGAGCCCTAATAAACAATGCACTGTTCAGCAGTGTTTTGGGAAGAGAGGCCCCAATCAG---------AATTTTGGTGGTGGAGAAATGTTAAAACTTGGAACTAGTGATCCACAGTTCCCCATTCTTGCAGAACTCGCACCCACATCTGGTGCGTTTTTCTTTGGATCAAGATTAGAGTTGGCCAAAGTGCAGAATTTGTCTGGGAATCTTGACGAGCCCCAGAAGGATGTTTATGAATTGCGCTATAATGGCGCAATTAGATTTGATAGTACACTTTCAGGTTTTGAGACTATAATGAAGGTGTTGAATGAGAATTTGAATGCATACCAACAACAG---------------------------------------GATGGTACGATGAATATGAGTCCAAAACCACAGCGTCAGCGTGGTCAGAAGAACGGACAAGGA---------GAAAATGATAAT------------------------------------------------------------------------------------------------------------------------------------------------------------------ATAAGTGTTGCAGCGCCCAAAAGCCGTGTGCAGCAAAATAAAATTAGAGAGTTGACTGCAGAGGACATCAGC------CTTCTTAAGAAG---ATGGATGAGCCCTTTACTGAAGACACCTCAGAAATA---------------------------------------TAA
>LC494172_Bovine_Japan_2007-12
ATGTCTTTTACTCCTGGTAAGCAATCCAGT------AGTAGAGCGTCCTCTGCAAATCGTTCTGGTAATGGCATCCTTAAG------------TGG---------GCCGATCAGTCCGAC---CAATCTAGA---------AATGTTCAAACCAGGGGTAGAAGAGCTCAA---------------------------------------------CCCAAGCAAACTGTTACTTCTCAGCAACCATCAGGAGGGAATGTTGTACCCTACTATTCTTGGTTCTCTGGAATTACTCAGTTTCAAAAGGGAAAGGAGTTTGAATTTGCAGAGGGACAAGGTGTGCCTATTGCACCAGGAGTCCCAGCTACTGAAGCTAAAGGGTACTGGTACAGACACAACCGACGTTCCTTTAAAACAGCCGATGGCAACCAACGTCAATTGCTGCCACGATGGTATTTTTACTATCTTGGAACAGGACCGCATGCCAAAGACCAGTATGGCACCGACATTGAGGGAGTCTACTGGGTCGCTAGTAACCAGGCTGATGTCAATACCCCGGCTGAC---ATTCTCGATCGGGACCCAAGTAGCGATGAGGCTATTCCGACTAGGTTTCCGCCTGGCACGGTACTCCCTCAGGGTTACTATATTGAAGGCTCAGGAAGGTCTGCTCCTAATTCCAGATCTACTTCACGCGCATCC------AGTAGAGCCTCTAGT---GCAGGATCGCGC---------------------AGTAGAGCCAATTCTGGCAAT---AGAAACCCT------------------------ACCTCTGGTGTAACACCTGATATGGCTGATCAAATTGCTAGTCTTGTTCTGGCAAAACTT------------GGCAAGGATGCC---ACTAAGCCACAGCAAGTAACTAAGCAGACTGCCAAAGAAATCAGACAGAAAATTTTGAATAAGCCCCGCCAGAAGAGGAGTCCCAATAAACAATGCACTGTTCAGCAGTGTTTTGGGAAGAGAGGCCCTAATCAG---------AATTTTGGTGGTGGAGAAATGTTAAAACTTGGAACTAGTGATCCACAGTTCCCCATTCTTGCAGAACTCGCACCCACAGCTGGTGCGTTTTTCTTTGGGTCAAGATTAGAGTTGGCCAAAGTGCAGAATTTGTCTGGGAATCTTGACGAGCCCCATAAGGATGTTTATGAATTGCGCTATAATGGCGCAATTAGATTTGATAGTACACTTTCAGGTTTTGAGACCATAATGAAGGTGTTGAATGAGAATTTGAATGCATACCAACAACAG---------------------------------------GATGGTACGATGAATATGAGTCCGAAACCACAGCGTCAGCGTGGTCAGAAGAACGGACAAGGA---------GAAAATGATAAT------------------------------------------------------------------------------------------------------------------------------------------------------------------ATAAGTGTTGCAGCGCCCAAAAGCCGTGTGCAGCAAAATAAGATTAGAGAGTTGACTGCAGAGGACATCAGC------CTTCTTAAGAAG---ATGGATGAGCCCTTTACTGAAGACACCTCAGAAATA---------------------------------------TAA
>LC494183_Bovine_Japan_2017-12-
ATGTCTTTTACTCCTGGTAAGCAATCCAGT------AGTAGAGCGTCCTCTGGAAATCGTTCTGGTAATGGCATCCTTAAG------------TGG---------GCCGATCAGTCCGAC---CAATCTAGA---------AATGTTCAAACCAGGGGTAGAAGAGCTCAA---------------------------------------------CCCAAGCAAACTGCTACTTCTCAGCAACCATCAGGAGGGAATGTTGTACCCTACTATTCTTGGTTCTCTGGAATTACTCAGTTTCAAAAGGGAAAGGAGTTTGAATTTGCAGAGGGACAAGGTGTGCCTATTGCACCAGGAGTCCCAGCTACTGAAGCTAAAGGGTACTGGTACAGACACAACAGACGTTCCTTTAAAACAGCCGATGGCAACCAGCGTCAATTGCTTCCACGATGGTATTTTTACTATCTTGGAACAGGACCGCATGCCAAAGACCAGTATGGCACCGACATTGACGGAGTCTTCTGGGTCGCTAGTAATCAGGCTGATGTCAATACCCCGGCTGAC---ATTCTCGATCGGGACCCAAGTAGCGATGAGGCTATTCCGACTAGGTTTCCGCCTGGCACGGTACTCCCTCAGGGTTACTATATTGAAGGCTCAGGAAGGTCTGCTCCTAATTCCAGATCTACTTCACGCGCATCC------AGTAGAGCCTCTAGT---GCAGGATCGCGC---------------------AGTAGAGCCAATTCTGGCAAT---AGAACCCCT------------------------ACCTCTGGTGTAACACCTGATATGGCTGATCAAATTGCTAGTCTTGTTCTGGCAAAACTT------------GGCAAGGACGCC---ACTAAGCCACAGCAAGTAACTAAGCAGACTGCCAAGGAAATCAGACAGAAAATTTTGAATAAGCCCCGCCAAAAGAGGAGCCCCAATAAACAATGCACTGTTCAGCAGTGTTTTGGGAAGAGAGGCCCCAATCAG---------AATTTTGGTGGTGGAGAAATGTTAAAACTTGGAACTAGTGATCCACAGTTTCCGATTCTTGCAGAACTCGCACCCACAGCTGGTGCGTTTTTCTTTGGATCTAGATTAGAGTTGGCCAAAGTGCAGAATTTGTCTGGGAATCTTGACGAGCCCCAGAAGGATGTTTATGAATTGCGCTATAATGGCGCAATTAGATTTGATAGTACACTTTCAGGTTTTGAGACCATAATGAAGGTGTTGAATGAGAATTTGAATGCATACCAACAACAG---------------------------------------GATGGTACGATGAATATGAGTCCAAAACCACAGCGTCAGCGTGGTCAGAAGAACGGACAAGGA---------GAAAATGATAAT------------------------------------------------------------------------------------------------------------------------------------------------------------------ATAAGTGTTGCAGCGCCCAAAAGCCGTGTGCAGCAAAATAAGATTAGAGAGTTGACTGCAGAGGACATCAGC------CTTCTTAAGAAG---ATGGATGAGCCCTTTACTGAAGACACCTCAGAAATA---------------------------------------TAA
>MF593476_Camel_UAE_2015--
ATGTCTTTTACTCCTGGTAAGCAATCCAGT------AGTAGAGCGTCCTCTGGAAATCGTTCTGGTAATGGCATCCTTAAG------------TGG---------GCCGATCAGTCCGAC---CAATCTAGA---------AATGTTCAAACCAGGGGTAGAAGAGCTCAA---------------------------------------------CCCAAGCAAACTGTTACTTCTCAGCAACCATCAGGAGGGAATGTTGTACCCTACTATTCTTGGTTCTCTGGAATTACTCAGTTTCAAAAGGGAAAAGAGTTTGAATTTGCAGAGGGACAAGGTGTGCCTATTGCACCAGGAGTCCCAGCTACTGAAGCTAAGGGGTACTGGTACAGACACAACAGACGTTCTTTTAAAACAGCCGATGGCAACCAGCGTCAATTGCTGCCACGATGGTATTTTTACTATCTTGGAACAGGACCTCATGCCAAAGATCAGTATGGCACCGATATCGACGGAGTCTTCTGGGTCGCTAGTAACCAGGCTGATGTCAATACCCCGGCTGAC---ATTCTCGATCGGGACCCAAGTAGCGATGAGGCTATTCCGACTAGGTTTCCGCCTGGCACGGTACTCCCTCAGGGTTACTATATTGAAGGCTCAGGAAGGTCTGCTCCTAATTCCAGATCTACTTCACGCGCATCC------AGTAGAGCCTCTAGT---GCAGGATCGCGT---------------------AGTAGAGCCAATTCTGGTAAC---AGAGCCCCT------------------------ACCTCTGGTGTAACACCTGATATGGCTGATCAAATTGCTAGTCTTGTTCTGGCTAAACTC------------GGCAAGGATGCT---ACTAAGCCACAGCAAGTAACTAAGCAAACCGCCAAAGAAATTAGACAGAAAATTTTGAATAAACCCCGCCAGAAGAGGAGCCCCAATAAACAATGCACTGTCCAACAGTGCTTTGGGAAGAGAGGCCCCAATCAG---------AATTTTGGTGGTGGAGAAATGTTAAAACTTGGAACTAGTGATCCACAGTTCCCCATTCTTGCAGAACTCGCACCCACAGCTGGTGCGTTTTTCTTTGGATCAAGATTAGAGTTGGCCAAAGTGCAGAATTTGTCTGGGAACCTTGATGAGCCCCAGAAGGATGTTTATGAATTGCGCTATAATGGTGCAATTAGATTTGACAGTACACTTTCAGGTTTTGAGACCATAATGAAGGTGTTGAATGACAATTTGAATGCATACCAACAACAA---------------------------------------GATGGTATGATGAATATGAGTCCAAAACCACAGCGTCAGCGTGGTCAGAAGAATGGACAAGGA---------GAAAATGATAAT------------------------------------------------------------------------------------------------------------------------------------------------------------------ATAAGTGTTGCAGCGCCCAAAAGTCGTGTGCAGCAAAATAAGAGTAGAGAGTTGACCGCAGAGGACATCAGC------CTTCTTAAGAAG---ATGGATGAGCCCTTTACTGAAAACACCTCAGAAATA---------------------------------------TAA
>MG518518_Deer_SKorea_2017-02-24
ATGTCTTTTACTCCTGGTAAGCAATCCAGT------AGTAGAGCGTCCTCTGGAAATCGTTCTGGTAATGGCATCCTTAAG------------TGG---------GCCGATCAGTCCGAC---CAATCTAGA---------AATGTTCAAACCAGGGGTAGAAGAGCTCAA---------------------------------------------CCCAAGCAAACTGCTACTTCTCAGCAACCATCAGGAGGGAACGTTGTACCCTACTATTCTTGGTTCTCTGGAATTACTCAGTTTCAAAAGGGAAAGGAGTTTGAATTTGCAGAGGGACAAGGTGTGCCTATTGCACCAGGAGTCCCAGCTACTGAAGCTAAGGGGTACTGGTACAGACACAACAGACGTTCTTTTAAAACAGCCGATGGCAACCAGCGTCAATTGCTGCCACGATGGTATTTTTACTATCTTGGAACAGGACCGCATGCCAAAGACCAGTATGGCACCGACATTGACGGAGTCTTCTGGGTCGCTAGTAACCAGGCTGATGTCAATACCCCGGCTGAC---ATTCTCGATCGGGACCCAAGTAGCGATGAGGCTATTCCGACTAGGTTTCCGCCTGGCACGGTACTCCCTCAGGGTTACTATATTGAAGGCTCAGGAAGGTCTGCTCCTAATTCCAGATCTACTTCACGCGCATCC------AGTAGAGCCTCTAGT---GCAGGATCGCGC---------------------AGTAGAGCCAATTCTGGCAAT---AGAACCCCT------------------------ACCTCTGGTGTAACACCTGATATGGCTGATCAAATTGCTAGTCTTGTTCTGGCTAAACTT------------GGCAAGGATGCC---ACTAAGCCACAGCAAGTAACTAAGCAGACTGCCAAAGAAATCAGACAGAAAATTTTGAATAAGCCCCGCCAGAAGAGGAGCCCCAATAAACAATGCACTGTTCAGCAGTGTTTTGGTAAGAGAGGCCCCAATCAG---------AATTTTGGTGGTGGAGAAATGTTAAAACTTGGAACTAGTGATCCACAGTTCCCCATTCTTGCAGAGCTCGCACCCACGGCTGGTGCGTTTTTCTTTGGATCAAGATTAGAGTTGGCCAAAGTGCAGAATTTGTCTGGGAATCTTGATGAGCCCCAGAAGGATGTTTATGAATTGCGCTATAATGGCGCAATTAGATTTGACAGTACACTTTCAGGTTTTGAGACCATAATGAAGGTGTTGAATGAGAATTTGAATGCATACCAACAACAA---------------------------------------GATGGTATGATGAATATGAGTCCAAAACCACAGCGTCAGCGTGGTCAGAAGAATGGACAAGGA---------GAAAATGATAAT------------------------------------------------------------------------------------------------------------------------------------------------------------------ATAAGTGTTGCAGCGCCCAAAAGCCGTGTGCAGCAAAATAAGATTAGAGAGTTGACTGCAGAGGACATCAGC------CTTCTTAAGAAG---ATGGATGAGCCCTTTACTGAAGATACCTCAGAAATA---------------------------------------TAA
>MK903505_Bovine_China_2019--
ATGTCTTTTACTCCTGGTAAGCAATCCAGT------AGTAGAGCGTCCTCTGGAAATCGTTCTGGTAATGGCATCCTTAAG------------TGG---------GCCGATCAGTCCGAC---CAATCTAGA---------AATGTTCAAACCAGGGGTAGAAGAGCTCAA---------------------------------------------CCCAAGCAAACTGCTACTTCTCAGCAACCATCAGGAGGGAATGTTGTACCCTACTATTCTTGGTTCTCTGGAATTACTCAGTTTCAAAAGGGAAAGGAGTTTGAATTTGCAGAGGGACAAGGTGTGCCTATTGCACCAGGAGTCCCAGCTACTGAAGCTAAAGGGTACTGGTACAGACACAACAGACGTTCCTTTAAAACAGCCGATGGCAACCAGCGTCAATTGCTGCCACGATGGTATTTTTACTATCTTGGAACAGGACCGCATGCCAAAGCCCAGTATGGCACCGACATTGACGGAGTCTTCTGGGTCGCTAGTAACCAGGCTGATGTCAATACCCCGGCTGAC---ATTCTCGATCGGGACCCAAGTAGCGATGAGGCTATTCCGACTAGGTTTTCGCCTGGCACGGTACTCCCTCAGGGTTACTATATTGAAGGCTCAGGAAGGTCTGCTCCTAATTCCAGATCTACTTCACGCGCATCC------AGTAGAGCCTCTAGT---GCAGGATCGCGC---------------------AGTAGAGCCAATTCTGGCAAT---AGAACCTCT------------------------ACCTCTGGTGTAACACCTGATATGGCTGATCAAATTGCTAGTCTTGTTCTGGCAAAACTT------------GGCAAGGATGCC---ACTAAGCCACAGCAAGTAACTAAGCAGACTGCCAAGGAAATCAGACAGAAAATTTTGAATAAGCCCCGCCAGAAGAGGAGCCCCAATAAACAATGCACTGTTCAGCAGTGTTTTGGGAAGAGAGGCCCCAATCAG---------AATTTTGGTGGTGGAGAAATGTTAAAACTTGGAACTAGTGATCCACAGTTCCCCATTCTTGCAGAACTCGCACCCACAGCTGGTGCGTTTTTCTTTGGATCAAGATTAGAGTTGGCCAAAGTGCAGAATTTGTCTGGGAATCTTGACGAGCCCCAGAAGGATGTTTATGAATTGCGCTATAGTGGCGCAATTAGATTTGATAGTACACTTTCAGGTTTTGAGACCATAATGAAGGTGTTGAATGAGAATTTGAATGCATACCAACAACAG---------------------------------------GATGGTACGATCAATATGAGTCCAAAACCACAGCGTCAGCGTGGTCAGAAGAATGGACATGGA---------GAAAATGATAAT------------------------------------------------------------------------------------------------------------------------------------------------------------------ATAAGTGTTGCAGCGCCCAAAAGCCGTGTGCAGCAAAATAAGATTAGAGAGTTGACTGCAGAGGACATCAGC------CTTCTTAAGAAG---ATGGATGAGCCCTTTACTGAAGATACCTCAGAAATA---------------------------------------TAA
>MN514962_Camel_Ethiopia_2015-02-21
ATGTCTTTTACTCCTGGTAAGCAATCCAGT------AGTAGAGCGTCCTCTGGAAATCGTTCTGGTAATGGCATCCTTAAG------------TGG---------GCCGATCAGTCCGAT---CAATCTAGA---------AACGTTCAAACCAGGGGTAGAAGAGCTCAA---------------------------------------------CCCAAGCAAACTGTTACTTCTCAGCAACCATCAGGAGGGAATGTTGTACCCTACTATTCTTGGTTCTCTGGAATTACTCAGTTTCAAAAGGGAAAGGAGTTTGAATTTGCAGAAGGACAAGGTGTGCCTATTGCACCAGGAGTCCCAGCTACTGAAGCTAAGGGGTACTGGTACAGACACAACAGACGTTCTTTTAAAACAGCCGATGGCAATCAGCGTCAATTGCTGCCACGATGGTATTTTTACTATCTTGGAACAGGACCGCATGCCAAAGACCAGTATGGCACCGACATTGACGGAGTCTTCTGGGTCGCTAGTAACCAGGCTGATGTCAATACCCCGGCTGAC---ATTCTCGATCGGGACCCAAGTAGCGATGAGGCTATTCCGACTAGGTTTCCGCCTGGCACGGTACTCCCTCAGGGTTACTATATTGAAGGCTCAGGAAGGTCTGCTCCTAATTCCAGATCTACTTCACGCGCATCC------AGTAGAGCCTCTAGT---GCAGGATCGCGT---------------------AGCAGAGCCAATTCTGGCAAT---AGAACCCCT------------------------ACCTCTGGTGTAACACCTGATATGGCTGATCAAATTGCTAGTCTTGTTCTGGCAAAACTT------------GGCAAGGATGCC---ACTAAGCCACAGCAAGTAACTAAGCAGACTGCCAAAGAAATCAGACAGAAAATTTTGAACAAGCCCCGCCAGAAGAGGAGCCCCAATAAACAATGCACTGTTCAGCAGTGTTTTGGGAAGAGAGGCCCCAATCAG---------AATTTTGGTGGTGGAGAAATGTTAAAACTTGGAACTAGTGACCCACAGTTCCCCATTCTTGCAGAACTCGCACCCACAGCTGGTGCGTTTTTCTTTGGATCAAGATTAGAGTTGGCCAAAGTGCAGAATTTGTCTGGGAACCTTGATGAGCCCCAGAAGGATGTTTATGAATTGCGCTACAATGGTGCAATTAGATTTGACAGTACACTTTCAGGTTTTGAGACCATAATGAAGGTGTTGAATGAGAATTTGAATGCATACCAACAACAA---------------------------------------GATGGTATGATGAATATGAGTCCAAAACCACAGCGTCAACGTGGTCAGAAGAACGGACAAGGA---------GAAAATGATAAT------------------------------------------------------------------------------------------------------------------------------------------------------------------ATAAGTGTTGCAGCGCCCAAAAGCCGTGTGCAGCAAAATAAGATTAGAGAGTTGACTGCAGAGGACATCAGC------CTTCTTAAGAAG---ATGGATGAGCCCTTTACTGAAGATACCTCAGAAATA---------------------------------------TAA
>MN514963_Camel_Morocco_2016-03-05
ATGTCTTTTACTCCTGGTAAGCAATCCAGT------AGTAGAGCGTCCTCTGGAAATCGTTCTGGTAATGGCATCCTTAAG------------TGG---------GCCGATCAGTCCGAC---CAATCTAGA---------AATGTTCAAACCAGGGGTAGAAGAGCTCAA---------------------------------------------CCCAAGCAAACTGCTACTTCTCAGCAACCATCAGGAGGGAATATTGTACCCTACTATTCTTGGTTCTCTGGAATTACTCAGTTTCAAAAAGGAAAGGAGTTTGAATTTGCAGAGGGACAAGGTGTGCCTATTGCACCAGGAGTCCCAGCTACTGAAGCTAAGGGGTATTGGTACAGACACAACCGACGTTCTTTTAAAACAGCCGATGGCAACCAGCGTCAACTGCTGCCACGATGGTATTTTTACTATCTTGGAACAGGACCGCACGCTAAAGACCAGTATGGCACCGACATTGACGGAGTCTTCTGGGTTGCTAGTAACCAGGCTGATGTCAATACCCCGGCTGAC---ATTGTCGATCGGGACCCAAGTAGCGATGAGGCTATTCCGACTAGGTTTCCGCCTGGCACGGTACTCCCTCAGGGTTACTATATTGAAGGCTCAGGAAGGTCTGCTTCTAATTCCAGATCTACTTCACGTGCATCC------AGTAGAGCCTCTAGT---GCAGGATCGCGT---------------------AGTAGAGCCAATTCTGGTAAC---AGAAACCCT------------------------ACCTCTGGTGTAACACCTGATATGGCTGATCAAATTGCTAGTCTTGTTTTGGCCAAACTT------------GGCAAGGATGCC---ACTAAGCCACAGCAAGTAACTAAGCAGACTGCCAAAGAAATCAGACAGAAAATTTTGAATAAGCCCCGCCAGAAGAGGAGCCCCAATAAACAATGCACTGTTCAGCAGTGTTTTGGGAAGAGAGGCCCCAATCAG---------AATTTTGGTGGTGGAGAAATGTTAAAACTTGGAACTAGTGATCCACAGTTCCCCATTCTTGCAGAACTCGCACCCACAGCTGGTGCGTTTTTCTTTGGATCAAGATTAGAGTTGGCCAAAGTGCAGAATTTGTCTGGGAATCTTGACGAGCCCCAGAAGGATGTTTATGAATTGCGCTATAATGGTGCAATTAGATTTGACAGTACACTTTCAGGTTTTGAGACCATAATGAAGGTGTTGAATGAGAATTTGAATGCATATCAACAACAA---------------------------------------GATGGTATGATGAATATGAGTCCAAAACCACAGCGCCAGCGTGGTCACAAGAATGGACAAGGA---------GAAAATGATAAT------------------------------------------------------------------------------------------------------------------------------------------------------------------ATAAGTGTTGCAGCGCCCAAAAGCCGTGTGCAGCAAAATAAGAGTAGAGAGTTGACTGCAGAGGACATCAGC------CTTCTTAAGAAG---ATGGATGAGCCTTATACTGAAGATACCTCAGAAATA---------------------------------------TAA
>MN514974_Camel_Ethiopia_2015-02-13
ATGTCTTTTACTCCTGGTAAGCAATCCAGT------AGTAGAGCGTCCTCTGGAAATCGTTCTGGTAATGGCATCCTTAAG------------TGG---------GCCGATCAGTCCGAC---CAATCTAGA---------AATGTTCAAACCAGGGGTAGAAGAGCTCAA---------------------------------------------CCCAAGCAAACTGCTACTTCTCAACAACCATCAGCAGGGAATGTTGTACCCTACTATTCTTGGTTCTCTGGAATTACTCAGTTTCAAAAAGGAAAGGAGTTTGAATTTGCAGAGGGACAAGGTGTGCCTATTGCACCAGGAGTCCCAGCTACTGAAGCTAAGGGGTACTGGTACAGACACAACCGACGTTCTTTTAAAACAGCCGATGGCAACCAGCGTCAACTGCTGCCACGATGGTATTTTTACTATCTTGGAACAGGACCGCACGCTAAAGACCAGTATGGCACCGATATTGATGGAGTCTTCTGGGTTGCTAGTAACCAGGCTGATGTCAATACCCCGGCTGAC---ATTGTCGATCGGGACCCAAGTAGCGATGAGGCTATTCCGACTAGGTTTCCGCCTGGTACGGTACTCCCTCAGGGTTACTATATTGAAGGCTCAGGAAGGTCTGCTCCTAATTCCAGATCTACTTCACGCGCATCC------AGTAGAGCCTCTAGT---GCAGGATCGCGT---------------------AGTAGAGCCAACTCTGGTAAC---AGAAACCCT------------------------ACCTCTGGTGTAACACCTGATATGGCTGATCAAATTGCTAGTCTTGTTTTGGCCAAACTT------------GGCAAGGACGCC---ACTAAGCCACAGCAAGTAACTAAGCATACTGCCAAAGAAATTAGACAGAAAATTTTGAATAAGCCCCGCCAGAAGAGGAGCCCCAATAAACAATGCACTGTTCAGCAGTGTTTTGGGAAGAGAGGCCCCAATCAG---------AATTTTGGTGGTGGAGAAATGTTAAAACTTGGAACTAGTGATCCACAGTTCCCCATTCTTGCAGAACTCGCACCCACAGCTGGTGCGTTTTTCTTTGCATCAAGATTAGAGTTGGCCAAAGTGCAGAATTTGTCTGGGAATCTTGGTGAACCCCAGAAGGATGTTTATGAATTGCGCTATAATGGTGCAATTAGATTTGACAGTACACTTTCAGGTTTTGAGACCATAATGAAGGTGTTGAATGAGAATTTGAATGCATACCAACAACAA---------------------------------------GATGGTATGATGAATATGAGTCCAAAACCACAGCGTCAGCGTGGCCAGAAGAATGGACAAGGA---------GAAAATGATAAT------------------------------------------------------------------------------------------------------------------------------------------------------------------ATAAGTGTTGCAGCGCCTAAAAGCCGTGTGCAGCAAAATAAGAGTAGAGAGTTGACTGCAGAGGACATCAGC------CTTCTTAAGAAG---ATGGATGAGCCCTATACTGAAGACACCTCAGAAATA---------------------------------------TAA
>MN514975_Camel_Morocco_2016-03-02
ATGTCTTTTACTCCTGGTAAGCAATCCAGT------AGTAGAGCGTCCTCTGGAAATCGTTCTGGTAATGGCATCCTTAAG------------TGG---------GCCGATCAGTCCGAC---CAATCTAGA---------AATGTTCAAACCAGGGGTAGAAGAGCTCAA---------------------------------------------CCCAAGCAAACTGTTACTTCTCAGCAACCATCAGGAGGGAATGTTGTACCCTACTATTCTTGGTTCTCTGGAATTACTCAGTTTCAAAAGGGAAAAGAGTTTGAATTTGCAGAGGGACAAGGTGTGCCTATTGCACCAGGAGTCCCAGCTACTGAAGCTAAGGGATACTGGTACAGACACAACAGACGTTCTTTTAAAACAGCCGATGGCAACCAGCGTCAATTGCTGCCACGATGGTATTTTTACTATCTTGGAACAGGACCGCATGCCAAAGATCAGTATGGCACCGACATCGACGGAGTCTTCTGGGTCGCTAGTAACCAGGCTGATGTCAATACCCCGGCTGAC---ATTCTCGATCGGGACCCAAGTAGCGATGAGGCTATTCCGACTAGGTTTCCGCCTGGCACGGTACTCCCTCAGGGTTACTATATTGAAGGCTCAGGAAGGTCTGCTCCTAATTCCAGATCTACTTCACGCGCATCC------AGTAGAGCCTCTAGT---GCAGGATCGCGT---------------------AGTAGAGCCAATTCTGGTAAC---AGAACCCCT------------------------ACCTCGGGTGTAACACCTGATATGGCTGATCAAATTGCTAGTCTTGTTCTGGCTAAACTT------------GGCAAGGATGCC---ACTAAGCCACAGCAAGTAACTAAGCAGACTGCCAAAGAAATCAGACAGAAAATTTTGAATAAGCCCCGCCAGAAGAGGAGCCCCAATAAACAATGCACTGTTCAGCAGTGCTTTGGGAAGAGAGGCCCCAATCAG---------AATTTTGGTGGTGGAGAAATGTTAAAACTTGGAACTAGTGATCCACAGTTCCCCATTCTTGCAGAACTCGCACCCACAGCTGGTGCGTTTTTCTTTGGATCAAGATTAGAGTTGGCCAAAGTGCAGAATCTGTCTGGGAACCTTGATGAGCCTCAGAAGGATGTTTATGAATTGCGCTACAATGGTGCAATTAGATTTGACAGTACACTTTCAGGTTTTGAGACCATAATGAAGGTGTTGAATGAGAATTTGAATGCATACCAACAACAA---------------------------------------GATGGTATGATGAATATGAGTCCAAAACCACAGCGTCAGCGTGGTCAGAATAATGGACAAGGA---------GAAAATGATAAT------------------------------------------------------------------------------------------------------------------------------------------------------------------ATAAGTGTTGCAGCGCCCAAAAGTCGTGTGCAGCAAAATAAGATTAGAGAGTTGACTGCAGAGGACATCAGC------CTTCTTAAGAAG---ATGGATGAGCCCTTTACTGAAGATACCTCAGAAATA---------------------------------------TAA
>AY316299_Human_Germany_1988--
ATGTCTTTTACTCCTGGTAAGCAATCCAGT------AGTAGAGCGTCCTCTGGAAATCGTTCTGGTAATGGCATCCTTAAG------------TGG---------GCCGATCAGTCCGAC---CAATCTAGA---------AATGTTCAAACCAGGGGTAGAAGAGCTCAA---------------------------------------------CCCAAGCAAACTGCTACTTCTCAGCAACCATCAGGAGGGAATGTTGTACCCTACTATTCTTGGTTCTCTGGAATTACTCAGTTTCAAAAGGGAAAGGAGTTTGAATTTGCAGAGGGACAAGGTGTGCCTATTGCACCAGGAGTCCCAGCTACTGAAGCTAAGGGGTACTGGTACAGACACAACAGACGTTCTTTTAAAACAGCCGATGGCAACCAGCGTCAATTGCTGCCACGATGGTATTTTTACTATCTTGGAACAGGACCGCATGCCAAAGACCAGTATGGCACCGACATTGACGGAGTCTTCTGGGTCGCTAGTAACCAGGCTGATGTCAATACCCCGGCTGAC---ATTCTCGATCGGGACCCAAGTAGCGACGAGGCTATTCCGACTAGGTTTTCGCCTGGCACGGTACTCCCTCAGGGTTACTATATTGAAGGCTCAGGAAGGTCTGCTCCTAATTCCAGATCTACTTCACGCGCATCC------AGTAGAGCCTCTAGT---GCAGGATCGCGT---------------------AGCAGAGCCAATTCTGACAAT---AGAACCCCT------------------------ACCTCTGGTGTAACACCTGATATGGCTGATCAAATTGCTAGTCTTGTTCTGGCAAAACTT------------GGCAAGGATGCC---ACTAAGCCACAGCAAGTAACTAAGCAGACTGCCAAAGAAATCAGACAGAAAATTTTGAATAAGCCCCGCCAGAAGAGGAGCCCCAATAAACAATGCACTGTTCAGCAGTGTTTTGGGAAGAGAGGCCCCAATCAG---------AATTTTGGTGGTGGAGAAATGTTAAAACTTGGAACTAGTGACTCACAGTTCCCCATTCTTGCAGAACTCGCACCCACAGCTGGTGCGTTTTTCTTTGGATCAAGATTAGAGTTGGCCAAAGTGCAGAATTTGTCTGGGAATCTTGATGAGCCCCAGAAGGATGTTTATGAATTGCGCTACAATGGCGCGATTAGATTTGATAGTACACTTTCAGGTTTTGAGACCATAATGAAGGTGTTGAATGAGAATTTGAATGCATATCAACAACAA---------------------------------------GATGGTATGATGAATATGAGTCCAAAACCACAGCGTCAGCGTGGTCAGAAGAATGGACAAGGA---------GAAAATGATAAT------------------------------------------------------------------------------------------------------------------------------------------------------------------ATAAGTGTTGCAGCGCCCAAAAGCCGTGTGCAGCAAAATAAGAGTAGAGAGTTGACTGCAGAGGACATCAGC------CTTCTTAAGAAG---ATGGATGAGCCCTATACTGAAGATACCTCAGAAATA---------------------------------------TAA
>AB354579_Bovine_Japan_winter1976/1977
ATGTCTTTTACTCCTGGTAAGCAATCCAGT------AGTAGAGCGTCCTCTGGAAATCGTTCTGGTAATGGCATCCTTAAG------------TGG---------GCCGATCAGTCCGAC---CAATCTAGA---------AATGTTCAAACCAGGGGTAGAAGAGCTCAA---------------------------------------------CCCAAGCAAACTGCTACTTCTCAGCAACCATCAGGAGGGAATGTTGTACCCTACTATTCTTGGTTCTCTGGAATTACTCAGTTTCAAAAAGGAAAGGATTTTGAATTTGCAGAGGGACAAGGTGTGCCTATTGCACCAGGAGTCCCGGCTACTGAAGCTAAGGGGTACTGGTACAGACACAACAGACGTTCTTTTAAAACAGCCGATGGCAACCAGCGTCAACTGCTGCCACGATGGTATTTTTACTATCTTGGAACAGGACCGCATGCCAAAGACCAGTATGGCACCGATATTGACGGAGTCTTCTGGGTCGCTAGTAACCAGGCTGATGTCAATACCCCGGCTGAC---ATTCTCGATCGGGACCCAAGTAGCGATGAGGCTATTCCGACTAGGTTTCCGCCTGGCACGGTACTCCCTCAGGGTTACTATATTGAAGGCTCAGGAAGGTCTGCTCCTAATTCCAGATCTACTTCACGCGCATCC------AGTAGAGCCTCTAGT---GCAGGATCGCGT---------------------AGTAGAGCCAATTCTGGCAAC---AGAACCCCT------------------------ACCTCTGGTGTAACACCTGATATGGCTGATCAAATTGCTAGTCTTGTTCTGGCAAAACTT------------GGCAAGGATGCC---ACTAAGCCACAGCAAGTAACTAAGCAGACTGCCAAAGAAATCAGACAGAAAATTTTGAATAAGCCCCGCCAGAAGAGGAGCCCCAATAAACAATGCACTGTTCAGCAGTGTTTTGGGAAGAGAGGCCCCAATCAG---------AATTTTGGTGGTGGAGAAATGTTAAAACTTGGAACTAGTGACCCACAGTTCCCCATTCTTGCAGAACTCGCACCCACAGCTGGTGCGTTTTTCTTTGGATCAAGATTAGAGTTGGCCAAAGTGCAGAATTTGTCTGGGAATCTTGACGAGCCCCAGAAGGATGTTTATGAATTGCGCTATAATGGTGCAATTAGATTTGACAGTACACTTTCAGGTTTTGAGACCATAATGAAGGTGTTGAATGAGAATTTGAATGCATATCAACAACAA---------------------------------------GATGGTATGATGAATATGAGTCCAAAACCACAGCGTCAGCGTGGTCAGAAGAATGGACAAGGG---------GAAAATGATAAT------------------------------------------------------------------------------------------------------------------------------------------------------------------ATAAGTGTTGCAGCGCCTAAAAGCCGTGTGCAGCAAAATAAGAGTAGAGAGTTGACTGCAGAGGACATCAGC------CTTCTTAAGAAG---ATGGATGAGCCCTATACTGAAGACACCTCAGAAATA---------------------------------------TAA
>AF391541_Bovine_USA_1998--
ATGTCTTTTACTCCTGGTAAGCAATCCAGT------AGTAGAGCGTCCTCTGGAAATCGTTCTGGTAATGGCATCCTTAAG------------TGG---------GCCGATCAGTCCGAC---CAATCTAGA---------AATGTTCAAACCAGGGGTAGAAGAGCTCAA---------------------------------------------CCCAAGCAAACTGCTACTTCTCAGCAACCATCAGGAGGGAATGTTGTACCCTACTATTCTTGGTTCTCTGGAATTACTCAGTTTCAAAAGGGAAAGGAGTTTGAATTTGCAGAGGGACAAGGTGTGCCTATTGCACCAGGAGTCCCAGCTACTGAAGCTAAGGGGTACTGGTACAGACACAACCGACGTTCCTTTAAAACAGCCGATGGCAACCAGCGTCAATTGCTACCACGATGGTATTTTTACTATCTTGGAACAGGACCGCATGCCAAAGACCAGTATGGCACCGACATTGACGGAGTCTACTGGGTCGCTAGTAACCAGGCTGATGTCAATACCCCGGCTGAC---ATTCTCGATCGGGACCCAAGTAGCGATGAGGCTATTCCGACTAGGTTTCCGCCTGGCACGGTACTCCCTCAGGGTTACTATATTGAAGGCTCAGGAAGGTCTGCTCCTAATTCCAGATCTACTTCACGCGCATCC------AGTAGAGCCTCTAGT---GCAGGATCGCGC---------------------AGTAGAGCCAATTCTGGCAAT---AGAACCCCT------------------------ACCTCTGGTGTAACACCTGATATGGCTGATCAAATTGCTAGTCTTGTTCTGGCTAAACTT------------GGCAAGGATGCC---GCTAAGCCACAGCAAGTAACTAAGCAGACTGCCAAAGAAATCAGACAGAAAATTTTGAATAAACCCCGCCAGAAGAGGAGCCCCAATAAACAATGCACTGTTCAGCAGTGTTTTGGGAAGAGAGGCCCCAATCAG---------AATTTTGGTGGTGGAGAAATGTTAAAACTTGGAACTAGTGATCCACAGTTCCCCATTCTTGCAGAACTCGCACCCACAGCTGGTGCGTTTTTCTTTGGATCAAGATTAGAGTTGGCCAAAGTGCAGAATTTGTCTGGGAATCTTGACGAGCCCCAGAAGGATGTTTATGAATTGCGCTATAATGGCGCAATTAGATTTGATAGTACACTTTCAGGTTTTGAGACCATAATGAAGGTGTTGAATGAGAATTTGAATGCATACCAACAACAG---------------------------------------GATGGTACGATGAATATGAGTCCAAAACCACAGCGTCAGCGTGGTCAGAAGAACGGACAAGGA---------GAAAATGATAAT------------------------------------------------------------------------------------------------------------------------------------------------------------------ATAAGTGTTGCAGCGCCCAAAAGCCGTGTGCAGCAAAATAAGATTAGAGAGTTGACTGCAGAGGACATCAGC------CTTCTTAAGAAG---ATGGATGAGCCCTTTACTGAAGACACCTCAGAAATA---------------------------------------TAA
>AF391542_Bovine_USA_1998--
ATGTCTTTTACTCCTGGTAAGCAATCCAGT------AGTAGAGCGTCCTCTGGAAATCGTTCTGGTAATGGCATCCTTAAG------------TGG---------GCCGATCAGTCCGAT---CAATCTAGA---------AATGTTCAAACCAGGGGTAGAAGAGCTCAA---------------------------------------------TCCAAGCAAACTGCTACTTCTCAGCAACCATCAGGAGGGAATGTTGTACCCTACTATTCTTGGTTCTCTGGAATTACTCAGTTTCAAAAGGGAAAGGAGTTTGAATTTGCAGAGGGACAAGGTGTGCCTATTGCACCAGGAGTCCCAGCTACTGAAGCTAAGGGGTACTGGTACAGACACAACAGACGTTCCTTTAAAACAGCCGATGGCAACCAGCGTCAATTGCTGCCACGATGGTATTTTTACTATCTTGGAACAGGACCGCATGCCAAAGACCAGTATGGCACCGACATTGACGGAGTCTACTGGGTCGCTAGTAACCAGGCTGATGTCAATACCCCGGCTGAC---ATTCTCGATCGGGACCCAAGTAGCGATGAGGCTATTCCGACTAGGTTTCCGCCTGGCACGGTACTCCCTCAGGGTTACTATATTGAAGGCTCAGGAAGGTCTGCTCCTAATTCCAGATCTACTTCACGCGCATCC------AGTAGAGCCTCTAGT---GCAGGATCGCGC---------------------AGTAGAGCCAATTCTGGCAAT---AGAACCCCT------------------------ACCTCTGGTGTAACACCTGATATGGCTGATCAAATTGCTAGTCTTGTTCTGGCAAAACTT------------GGCAAGGATGCC---GCTAAGCCACAGCAAGTAACTAAGCAGACTGCCAAAGAAATCAGACAGAAAATTTTGAATAAGCCCCGCCAGAAGAGGAGCCCCAATAAACAATGCACTGTTCAGCAGTGTTTTGGGAAGAGAGGCCCCAATCAG---------AATTTTGGTGGTGGAGAAATGTTAAAACTTGGAACTAGTGATCCACAGTTCCCCATTCTTGCAGAACTCGCACCCACAGCTGGTGCGTTTTTCTTTGGATCAAGATTAGAGTTGGCCAAAGTGCAGAATTTGTCTGGGAATCTTGACGAACCCCAGAAGGATGTTTATGAATTGCGCTATAATGGCGCAATTAGATTTGATAGTACACTTTCAGGTTTTGAGACCATAATGAAGGTGTTGAATGAGAATTTGAATGCATACCAACAACAG---------------------------------------GATGGTACGATGAATATGAGTCCAAAACCACAGCGTCAGCGTGGTCAGAAGAACGGACAAGGA---------GAAAATGATAAT------------------------------------------------------------------------------------------------------------------------------------------------------------------ATAAGTGTTGCAGCGCCCAAAAGCCGTGTGCAGCAAAATAAGATTAGAGAGTTGACTGCAGAGGACATCAGC------CTTCTTAAGAAG---ATGGATGAGCCCTTTACTGAAGACACCTCAGAAATA---------------------------------------TAA
>DQ811784_Bovine_UNKWN_1983--
ATGTCTTTTACTCCTGGTAAGCAATCCAGT------AGTAGAGCGTCCTCTGGAAATCGTTCTGGTAATGGCATCCTTAAG------------TGG---------GCCGATCAGTCCGAC---CAATCTAGA---------AATGTTCAAACCAGGGGTAGAAGAGCTCAA---------------------------------------------CCCAAGCAAACTGCTACTTCTCAGCAACCATCAGGAGGGAATGTTGTACCCTACTATTCTTGGTTCTCTGGAATTACTCAGTTTCAAAAGGGAAAGGAGTTTGAATTTGCAGAGGGACAAGGTGTGCCTATTGCACCAGGAGTCCCAGCTACTGAAGCTAAGGGGTACTGGTACAGACACAACAGACGTTCCTTTAAAACAGCCGATGGCAACCAGCGTCAATTGCTGCCACGATGGTATTTTTACTATCTTGGAACAGGACCGCATGCCAAAGACCAGTATGGCACCGACATTGACGGAGTCTTCTGGGTCGCTAGTAACCAGGCTGATGTCAATACCCCGGCTGAC---ATTCTCGATCGGGACCCAAGTAGCGATGAGGCTATTCCGACTAGGTTTCCGCCTGGCACGGTACTCCCTCAGGGTTACTATATTGAAGGCTCAGGAAGGTCTGCTCCTAATTCCAGATCTACTTCACGCGCATCC------AGTAGAGCCTCTAGT---GCAGGATCGCGC---------------------AGTAGAGCCAATTCTGGCAAT---AGAACCCCT------------------------ACCTCTGGTGTAACACCTGATATGGCTGATCAAATTGCTAGTCTTGTTCTGGCAAAACTT------------GGCAAGGATGCC---ACTAAGCCACAGCAAGTAACTAAGCAGACTGCCAAAGAAATCAGACAGAAAATTTTGAATAAGCCCCGCCAGAAGAGGAGCCCCAATAAACAATGCACTGTTCAGCAGTGTTTTGGGAAGAGAGGCCCCAATCAG---------AATTTTGGTGGTGGAGAAATGTTAAAACTTGGAACTAGTGATCCACAGTTCCCCATTCTTGCAGAACTCGCACCCACAGCTGGTGCGTTTTTCTTTGGATCAAGATTAGAGTTGGCCAAAGTGCAGAATTTGTCTGGGAATCTTGACGAGCCCCAGAAGGATGTTTATGAATTGCGCTATAATGGCGCAATTAGATTTGACAGTACACTTTCAGGTTTTGAGACCATAATGAAGGTGTTGAATGAGAATTTGAATGCATACCAACAACAA---------------------------------------GATGGTATGATGAATATGAGTCCAAAACCACAGCGTCAGCGTGGTCAGAAGAATGGACAAGGA---------GAAAATGATAAT------------------------------------------------------------------------------------------------------------------------------------------------------------------ATAAGTGTTGCAGCGCCCAAAAGCCGTGTGCAGCAAAATAAGAGTAGAGAGTTGACTGCAGAGGACATCAGC------CTTCTTAAGAAG---ATGGATGAGCCCTTTACTGAAGACACCTCAGAAATA---------------------------------------TAA
>DQ915164_Bovine_USA_1998--
ATGTCTTTTACTCCTGGTAAGCAATCCAGT------AGTAGAGCGTCCTCTGGAAATCGTTCTGGTAATGGCATCCTTAAG------------TGG---------GCCGATCAGTCCGAC---CAATCTAGA---------AATGTTCAAACCAGGGGTAGAAGAGCTCAA---------------------------------------------CCCAAGCAAACTGCTACTTCTCAGCAACCATCAGGAGGGAATGTTGTACCCTACTATTCTTGGTTCTCTGGAATTACTCAGTTTCAAAAGGGAAAGGAGTTTGAATTTGCAGAGGGACAAGGTGTGCCTATTGCACCAGGAGTCCCAGCTACTGAAGCTAAGGGGTACTGGTACAGACACAACCGACGTTCCTTTAAAACAGCCGATGGCAACCAGCGTCAATTGCTGCCACGATGGTATTTTTACTATCTTGGAACAGGACCGCATGCCAAAGACCAGTATGGCACCGACATTGACGGAGTCTACTGGGTCGCTAGTAACCAGGCTGATGTCAATACCCCGGCTGAC---ATTCTCGATCGGGACCCAAGTAGCGATGAGGCTATTCCGACTAGGTTTCCGCCTGGCACGGTGCTCCCTCAGGGTTACTATATTGAAGGCTCAGGAAGGTCTGCTCCTAATTCCAGATCTACTTCACGCGCATCC------AGTAGAGCCTCTAGT---GCAGGATCGCGC---------------------AGTAGAGCCAATTCTGGCAAT---AGAACCCCT------------------------ACCTCTGGTGTAACACCTGATATGGCTGATCAAATTGCTAGTCTTGTTCTGGCAAAACTT------------GGCAAGGATGCC---ACTAAGCCACAGCAAGTAACTAAGCAGACTGCCAAAGAAATCAGACAGAAAATTTTGAATAAGCCCCGCCAGAAGAGGAGCCCCAATAAACAATGCACTGTTCAGCAGTGTTTTGGGAAGAGAGGCCCCAATCAG---------AATTTTGGTGGTGGAGAAATGTTAAAACTTGGAACTAGTGATCCACAGTTCCCCATTCTTGCAGAACTCGCACCCACAGCTGGTGCGTTTTTCTTTGGATCAAGATTAGAGTTGGCCAAAGTGCAGAATTTGTCTGGGAATCTTGACGAGCCCCAGAAGGATGTTTATGAATTGCGCTATAATGGCGCAATTAGATTTGATAGTACACTTTCAGGTTTTGAGACCATAATGAAGGTGTTGAATGAGAATTTGAATGCATACCAACAACAG---------------------------------------GATGGTACGATGAATATGAGTCCAAAACCACAGCGTCAGCGTGGTCAGAAGAACGGACAAGGA---------GAAAATGATAAT------------------------------------------------------------------------------------------------------------------------------------------------------------------ATAAGTGTTGCAGCGCCCAAAAGCCGTGTGCAGCAAAATAAGATTAGAGAGTTGACTGCAGAGGACATCAGC------CTTCTTAAGAAG---ATGGATGAGCCCTTTACTGAAGACACCTCAGAAATA---------------------------------------TAA
>EU999954_Canine_Italy_2005--
ATGTCTTTTACTCCTGGTAAGCAATCCAGT------AGTAGAGCGTCCTCTGGAAATCGTTCTGGTAATGGCATCCTTAAG------------TGG---------GCCGATCAGTCCGAC---CAATCTAGA---------AATGTTCAAACCAGGGGTAGAAGAGCTCAA---------------------------------------------CCCAAGCAAACTGCTACTTCTCAACAACCATCAGGGGGAAATGTTGTACCCTACTATTCTTGGTTTTCCGGAATTACTCAGTTTCAAAAGGGAAAGGAGTTTGAATTTGCAGAGGGACAAGGTGTTCCTATTGCACCAGGAGTCCCAGCTACTGAAGCTAAGGGGTACTGGTACAGACACAACAGACGTTCTTTTAAAACAGCCGATGGCAACCAGCGTCAACTGCTGCCACGATGGTATTTTTACTATCTGGGAACAGGACCGCATGCCAAAGACCAGTATGGCACCGACATTGACGGAGTCTTCTGGGTCGCTAGTAACCAGGCTGATGTCAATACCCCGGCTGAC---ATTCTCGATCGGGACCCAAGTAGCGATGAGGCTATTCCGACTAGGTTTCCGCCTGGCACGGTACTCCCTCAGGGTTACTATATTGAAGGCTCAGGAAGGTCTGCTCCTAATTCCAGATCTACTTCACGCGCATCC------AGTAGAGCCTCTAGT---GCAGGATCGCGT---------------------AGTAGAGCCAATTCTGGCAAC---AGAACCCCT------------------------ACCTCTGGTGTAACACCTGATATGGCTGATCAAATTGCTAGTCTTGTTTTGGCAAAACTT------------GGCAAGGATGCC---ACTAAGCCACAGCAAGTAACTAAGCAGACTGCCAAAGAAATTAGACAGAAAATTTTGAATAAGCCCCGCCAGAAGAGGAGCCCCAATAAACAATGCACTGTTCAGCAGTGTTTTGGGAAAAGAGGCCCCAATCAG---------AATTTTGGTGGTGGAGAAATGTTAAAACTTGGAACTAGTGACCCACAGTTCCCCATTCTTGCAGAACTCGCACCCACAGCTGGTGCGTTTTTCTTTGGATCAAGGTTAGAGTTGGCCAAAGTGCAGAATTTGTCTGGGAATCTTGATGAGCCCCAGAAGGATGTTTATGAATTGCGCTATAATGGCGCAATTAGATTTGATAGTACACTTTCAGGTTTTGAGACCATAATGAAGGTGTTGAATGATAATTTGAATGCATATCAACAACAA---------------------------------------GATGGTATGATGAATATGAGTCCAAAACCACAGCGTCAGCGTGGTCATAAGAATGGACAAGGA---------GAAAATGATAAT------------------------------------------------------------------------------------------------------------------------------------------------------------------ATAAGTGTTGCAGCGCCCAAAAGCCGTGTGCAGCAAAATAAGAGTAGAGAGTTGACTGCAGAGGACATCAGT------CTTCTTAAGAAG---ATGGATGAGCCCTATACAGAAGACACCTCAGAAATA---------------------------------------TAA
>FJ415324_Human_Germany_1988--
ATGTCTTTTACTCCTGGTAAGCAATCCAGT------AGTAGAGCGTCCTCTGGAAATCGTTCTGGTAATGGCATCCTTAAG------------TGG---------GCCGATCAGTCCGAC---CAATCTAGA---------AATGTTCAAACCAGGGGTAGAAGAGCTCAA---------------------------------------------CCCAAGCAAACTGCTACTTCTCAGCAACCATCAGGAGGGAATGTTGTACCCTACTATTCTTGGTTCTCTGGAATTACTCAGTTTCAAAAGGGAAAGGAGTTTGAATTTGCAGAGGGACAAGGTGTGCCTATTGCACCAGGAGTCCCAGCTACTGAAGCTAAGGGGTACTGGTACAGACACAACAGACGTTCTTTTAAAACAGCCGATGGCAACCAGCGTCAATTGCTGCCACGATGGTATTTTTACTATCTTGGAACAGGACCGCATGCCAAAGACCAGTATGGCACCGACATTGACGGAGTCTTCTGGGTCGCTAGTAACCAGGCTGATGTCAATACCCCGGCTGAC---ATTCTCGATCGGGACCCAAGTAGCGATGAGGCTATTCCGACTAGGTTTCCGCCTGGCACGGTACTCCCTCAGGGTTACTATATTGAAGGCTCAGGAAGGTCTGCTCCTAATTCCAGATCTACTTCACGCGCATCC------AGTAGAGCCTCTAGT---GCAGGATCGCGT---------------------AGCAGAGCCAATTCTGACAAT---AGAACCCCT------------------------ACCTCTGGTGTAACACCTGATATGGCTGATCAAATTGCTAGTCTTGTTCTGGCAAAACTT------------GGCAAGGATGCC---ACTAAGCCACAGCAAGTAACTAAGCAGACTGCCAAAGAAATCAGACAGAAAATTTTGAATAAGCCCCGCCAGAAGAGGAGCCCCAATAAACAATGCACTGTTCAGCAGTGTTTTGGGAAGAGAGGCCCCAATCAG---------AATTTTGGTGGTGGAGAAATGTTAAAACTTGGAACTAGTGACCCACAGTTCCCCATTCTTGCAGAACTCGCACCCACAGCTGGTGCGTTTTTCTTTGGATCAAGATTAGAGTTGGCCAAAGTGCAGAATTTGTCTGGGAATCTTGATGAGCCCCAGAAGGATGTTTATGAATTGCGCTACAATGGCGCAATTAGATTTGATAGTACACTTTCAGGTTTTGAGACCATAATGAAGGTGTTGAATGAGAATTTGAATGCATATCAACAACAA---------------------------------------GATGGTATGATGAATATGAGTCCAAAACCACAGCGTCAGCGTGGTCAGAAGAATGGACAAGGA---------GAAAATGATAAT------------------------------------------------------------------------------------------------------------------------------------------------------------------ATAAGTGTTGCAGCGCCCAAAAGCCGTGTGCAGCAAAATAAGAGTAGAGAGTTGACTGCAGAGGACATCAGC------CTTCTTAAGAAG---ATGGATGAGCCCTATACTGAAGATACCTCAGAAATA---------------------------------------TAA
>FJ425184_Waterbuck_USA_1994-01-01
ATGTCTTTTACTCCTGGTAAGCAATCCAGT------AGTAGAGCGTCCTCTGGAAATCGTTCTGGTAATGGCATCCTTAAG------------TGG---------GCCGATCAGTCCGAC---CAATCTAGA---------AATGTTCAAACCAGGGGTAGAAGAGCTCAA---------------------------------------------CCCAAGCAAACTGCTACTTCTCAGCAACCACCAGGAGGGAATGTTGTACCCTACTATTCTTGGTTCTCTGGAATTACTCAGTTTCAAAAGGGAAAGGAGTTTGAATTTGCAGAGGGACAAGGTGTGCCTATTGCACCAGGAGTCCCAGCTACTGAAGCTAAGGGGTACTGGTACAGACACAACAGACGTTCCTTTAAAACAGCCGATGGCAACCAGCGTCAATTGCTGCCACGATGGTATTTTTACTATCTTGGAACAGGACCGCATGCCAAAGACCAGTATGGCACCGACATTGACGGAGTCTTCTGGGTCGCTAGTAACCAGGCTGATGTCAATACCCCGGCTGAC---ATTCTCGATCGGGACCCAAGTAGCGATGAGGCTATTCCGACTAGGTTTCCGCCTGGCACGGTACTCCCTCAGGGTTACTATATTGAAGGCTCAGGAAGGTCTGCTCCTAATTCCAGATCTACTTCACGCGCATCC------AGTAGAGCCTCTAGT---GCAGGATCGCGC---------------------AGTAGAGCCAATTCTGGCAAT---AGAACCCCT------------------------ACCTCTGGTGTAACACCTGATATGGCTGATCAAATTGCTAGTCTTGTTCTGGCAAAACTT------------GGCAAGGATGCC---ACTAAGCCACAGCAAGTAACTAAGCAGACTGCCAAAGAAATCAGACAGAAAATTTTGAATAAGCCCCGCCAGAAGAGGAGCCCCAATAAACAATGCACTGTTCAGCAGTGTTTTGGGAAGAGAGGCCCCAATCAG---------AATTTTGGTGGTGGAGAAATGTTAAAACTTGGAACTAGTGATCCACAGTTCCCCATTCTTGCAGAACTCGCACCCACAGCTGGTGCGTTTTTCTTTGGATCAAGATTAGAGTTGGCCAAAGTGCAGAATTTGTCTGGGAATCTTGACGAGCCCCAGAAGGATGTTTATGAATTGCGCTATAATGGTGCAATTAGATTTGACAGTACACTTTCAGGTTTTGAGACCATAATGAAGGTGTTGAATGAGAATTTGAATGCATACCAACAACAA---------------------------------------GATGGTATGATGAATATGAGTCCAAAACCACAGCGTCAGCGTGGTCAGAAGAATGGACAAGGA---------GAAAATGATAAT------------------------------------------------------------------------------------------------------------------------------------------------------------------ATAAGTGTTGCAGCGCCCAAAAGCCGTGTGCAGCAAAATAAGAGTAGAGAGTTGACTGCAGAGGACATCAGC------CTTCTTAAGAAG---ATGGATGAGCCCTTTACTGAAGACACCTCAGAAATA---------------------------------------TAA
>FJ425185_Waterbuck_USA_1994-01-01
ATGTCTTTTACTCCTGGTAAGCAATCCAGT------AGTAGAGCGTCCTCTGGAAATCGTTCTGGTAATGGCATCCTTAAG------------TGG---------GCCGATCAGTCCGAC---CAATCTAGA---------AATGTTCAAACCAGGGGTAGAAGAGCTCAA---------------------------------------------CCCAAGCAAACTGCTACTTCTCAGCAACCACCAGGAGGGAATGTTGTACCCTACTATTCTTGGTTCTCTGGAATTACTCAGTTTCAAAAGGGAAAGGAGTTTGAATTTGCAGAGGGACAAGGTGTGCCTATTGCACCAGGAGTCCCAGCTACTGAAGCTAAGGGGTACTGGTACAGACACAACAGACGTTCCTTTAAAACAGCCGATGGCAACCAGCGTCAATTGCTGCCACGATGGTATTTTTACTATCTTGGAACAGGACCGCATGCCAAAGACCAGTATGGCACCGACATTGACGGAGTCTTCTGGGTCGCTAGTAACCAGGCTGATGTCAATACCCCGGCTGAC---ATTCTCGATCGGGACCCAAGTAGCGATGAGGCTATTCCGACTAGGTTTCCGCCTGGCACGGTACTCCCTCAGGGTTACTATATTGAAGGCTCAGGAAGGTCTGCTCCTAATTCCAGATCTACTTCACGCGCATCC------AGTAGAGCCTCTAGT---GCAGGATCGCGC---------------------AGTAGAGCCAATTCTGGCAAT---AGAACCCCT------------------------ACCTCTGGTGTAACACCTGATATGGCTGATCAAATTGCTAGTCTTGTTCTGGCAAAACTT------------GGCAAGGATGCC---ACTAAGCCACAGCAAGTAACTAAGCAGACTGCCAAAGAAATCAGACAGAAAATTTTGAATAAGCCCCGCCAGAAGAGGAGCCCCAATAAACAATGCACTGTTCAGCAGTGTTTTGGGAAGAGAGGCCCCAATCAG---------AATTTTGGTGGTGGAGAAATGTTAAAACTTGGAACTAGTGATCCACAGTTCCCCATTCTTGCAGAACTCGCACCCACAGCTGGTGCGTTTTTCTTTGGATCAAGATTAGAGTTGGCCAAAGTGCAGAATTTGTCTGGGAATCTTGACGAGCCCCAGAAGGATGTTTATGAATTGCGCTATAATGGTGCAATTAGATTTGACAGTACACTTTCAGGTTTTGAGACCATAATGAAGGTGTTGAATGAGAATTTGAATGCATACCAACAACAA---------------------------------------GATGGTATGATGAATATGAGTCCAAAACCACAGCGTCAGCGTGGTCAGAAGAATGGACAAGGA---------GAAAATGATAAT------------------------------------------------------------------------------------------------------------------------------------------------------------------ATAAGTGTTGCAGCGCCCAAAAGCCGTGTGCAGCAAAATAAGAGTAGAGAGTTGACTGCAGAGGACATCAGC------CTTCTTAAGAAG---ATGGATGAGCCCTTTACTGAAGACACCTCAGAAATA---------------------------------------TAA
>FJ425186_Waterbuck_USA_1994-01-01
ATGTCTTTTACTCCTGGTAAGCAATCCAGT------AGTAGAGCGTCCTCTGGAAATCGTTCTGGTAATGGCATCCTTAAG------------TGG---------GCCGATCAGTCCGAC---CAATCTAGA---------AATGTTCAAACCAGGGGTAGAAGAGCTCAA---------------------------------------------CCCAAGCAAACTGCTACTTCTCAGCAACCACCAGGAGGGAATGTTGTACCCTACTATTCTTGGTTCTCTGGAATTACTCAGTTTCAAAAGGGAAAGGAGTTTGAATTTGCAGAGGGACAAGGTGTGCCTATTGCACCAGGAGTCCCAGCTACTGAAGCTAAGGGGTACTGGTACAGACACAACAGACGTTCCTTTAAAACAGCCGATGGCAACCAGCGTCAATTGCTGCCACGATGGTATTTTTACTATCTTGGAACAGGACCGCATGCCAAAGACCAGTATGGCACCGACATTGACGGAGTCTTCTGGGTCGCTAGTAACCAGGCTGATGTCAATACCCCGGCTGAC---ATTCTCGATCGGGACCCAAGTAGCGATGAGGCTATTCCGACTAGGTTTCCGCCTGGCACGGTACTCCCTCAGGGTTACTATATTGAAGGCTCAGGAAGGTCTGCTCCTAATTCCAGATCTACTTCACGCGCATCC------AGTAGAGCCTCTAGT---GCAGGATCGCGC---------------------AGTAGAGCCAATTCTGGCAAT---AGAACCCCT------------------------ACCTCTGGTGTAACACCTGATATGGCTGATCAAATTGCTAGTCTTGTTCTGGCAAAACTT------------GGCAAGGATGCC---ACTAAGCCACAGCAAGTAACTAAGCAGACTGCCAAAGAAATCAGACAGAAAATTTTGAATAAGCCCCGCCAGAAGAGGAGCCCCAATAAACAATGCACTGTTCAGCAGTGTTTTGGGAAGAGAGGCCCCAATCAG---------AATTTTGGTGGTGGAGAAATGTTAAAACTTGGAACTAGTGATCCACAGTTCCCCATTCTTGCAGAACTCGCACCCACAGCTGGTGCGTTTTTCTTTGGATCAAGATTAGAGTTGGCCAAAGTGCAGAATTTGTCTGGGAATCTTGACGAGCCCCAGAAGGATGTTTATGAATTGCGCTATAATGGTGCAATTAGATTTGACAGTACACTTTCAGGTTTTGAGACCATAATGAAGGTGTTGAATGAGAATTTGAATGCATACCAACAACAA---------------------------------------GATGGTATGATGAATATGAGTCCAAAACCACAGCGTCAGCGTGGTCAGAAGAATGGACAAGGA---------GAAAATGATAAT------------------------------------------------------------------------------------------------------------------------------------------------------------------ATAAGTGTTGCAGCGCCCAAAAGCCGTGTGCAGCAAAATAAGAGTAGAGAGTTGACTGCAGAGGACATCAGC------CTTCTTAAGAAG---ATGGATGAGCCCTTTACTGAAGACACCTCAGAAATA---------------------------------------TAA
>FJ425187_Deer_USA_1994-01-01
ATGTCTTTTACTCCTGGTAAGCAATCCAGT------AGTAGAGCGTCCTCTGGAAATCGTTCTGGTAATGGCATCCTTAAG------------TGG---------GCCGATCAGTCCGAC---CAATCTAGA---------AATGTTCAAACCAGGGGTAGAAGAGCTCAA---------------------------------------------CCCAAGCAAACTGCTACTTCTCAGCAACCATCAGGAGGGAATGTTGTACCCTACTATTCTTGGTTCTCTGGAATTACTCAGTTTCAAAAGGGAAAGGAGTTTGAATTTGCAGAGGGACAAGGTGTGCCTATTGCACCAGGAGTCCCAGCTACTGAAGCTAAGGGGTACTGGTACAGACACAACCGACGTTCCTTTAAAACAGCCGATGGCAACCAGCGTCAATTGCTGCCACGATGGTATTTTTACTATCTTGGAACAGGACCGCATGCCAAAGACCAGTATGGCACCGACATTGACGGAGTCTACTGGGTCGCTAGTAACCAGGCTGATGTCAATACCCCGGCTGAC---ATTCTCGATCGGGACCCAAGTAGCGATGAGGCTATTCCGACTAGGTTTCCGCCTGGCACGGTACTCCCTCAGGGTTACTATATTGAAGGCTCAGGAAGGTCTGCTCCTAATTCCAGATCTACTTCACGCGCATCC------AGTAGAGCCTCTAGT---GCAGGATCGCGC---------------------AGTAGAGCCAATTCTGGCAAT---AGAACCCCT------------------------ACCTCTGGTGTAACACCTGATATGGCTGATCAAATTGCTAGTCTTGTTCTGGCAAAACTT------------GGCAAGGATGCC---ACTAAGCCACAGCAAGTAACTAAGCAGACTGCCAAAGAAATCAGACAGAAAATTTTGAATAAGCCCCGCCAGAAGAGGAGCCCCAATAAACAATGCACTGTTCAGCAGTGTTTTGGGAAGAGAGGCCCCAATCAG---------AATTTTGGTGGTGGAGAAATGTTAAAACTTGGAACTAGTGATCCACAGTTCCCCATTCTTGCAGAACTCGCACCCACAGCTGGTGCGTTTTTCTTTGGATCAAGATTAGAGTTGGCCAAAGTGCAGAATTTGTCTGGGAATCTTGACGAGCCCCAGAAGGATGTTTATGAATTGCGCTATAATGGCGCAATTAGATTTGATAGTACACTTTCAGGTTTTGAGACCATAATGAAGGTGTTGAATGAGAATTTGAATGCATACCAACAACAG---------------------------------------GATGGTACGATGAATATGAGTCCAAAACCACAGCGTCAGCGTGGTCAGAAGAACGGACAAGGA---------GAAAATGATAAT------------------------------------------------------------------------------------------------------------------------------------------------------------------ATAAGTGTTGCAGCGCCCAAAAGCCGTGTGCAGCAAAATAAGATTAGAGAGTTGACTGCAGAGGACATCAGC------CTTCTTAAGAAG---ATGGATGAGCCCTTTACTGAAGACACCTCAGAAATA---------------------------------------TAA
>FJ425188_Deer_USA_1994-01-01
ATGTCTTTTACTCCTGGTAAGCAATCCAGT------AGTAGAGCGTCCTCTGGAAATCGTTCTGGTAATGGCATCCTTAAG------------TGG---------GCCGATCAGTCCGAC---CAATCTAGA---------AATGTTCAAACCAGGGGTAGAAGAGCTCAA---------------------------------------------CCCAAGCAAACTGCTACTTCTCAGCAACCATCAGGAGGGAATGTTGTACCCTACTATTCTTGGTTCTCTGGAATTACTCAGTTTCAAAAGGGAAAGGAGTTTGAATTTGCAGAGGGACAAGGTGTGCCTATTGCACCAGGAGTCCCAGCTACTGAAGCTAAGGGGTACTGGTACAGACACAACAGACGTTCCTTTAAAACAGCCGATGGCAACCAGCGTCAATTGCTGCCACGATGGTATTTTTACTATCTTGGAACAGGACCGCATGCCAAAGACCAGTATGGCACCGACATTGACGGAGTCTTCTGGGTCGCTAGTAACCAGGCTGATGTCAATACCCCGGCTGAC---ATTCTCGATCGGGACCCAAGTAGCGATGAGGCTATTCCGACTAGGTTTCCGCCTGGCACGGTACTCCCTCAGGGTTACTATATTGAAGGCTCAGGAAGGTCTGCTCCTAATTCCAGATCTACTTCACGCGCATCC------AGTAGAGCCTCTAGT---GCAGGATCGCGC---------------------AGTAGAGCCAATTCTGGCAAT---AGAACCCCT------------------------ACCTCTGGTGTAACACCTGATATGGCTGATCAAATTGCTAGTCTTGTTCTGGCAAAACTT------------GGCAAGGATGCC---ACTAAGCCACAGCAAGTAACTAAGCAGACTGCCAAAGAAATCAGACAGAAAATTTTGAATAAGCCCCGCCAGAAGAGGAGCCCCAATAAACAATGCACTGTTCAGCAGTGTTTTGGGAAGAGAGGCCCCAATCAG---------AATTTTGGTGGTGGAGAAATGTTAAAACTTGGAACTAGTGATCCACAGTTCCCCATTCTTGCAGAACTCGCACCCACAGCTGGTGCGTTTTTCTTTGGATCAAGATTAGAGTTGGCCAAAGTGCAGAATTTGTCTGGGAATCTTGACGAGCCCCAGAAGGATGTTTATGAATTGCGCTATAATGGTGCAATTAGATTTGACAGTACACTTTCAGGTTTTGAGACCATAATGAAGGTGTTGAATGAGAATTTGAATGCATACCAACAACAA---------------------------------------GATGGTATGATGAATATGAGTCCAAAACCACAGCGTCAGCGTGGTCAGAAGAATGGACAAGGA---------GAAAATGATAAT------------------------------------------------------------------------------------------------------------------------------------------------------------------ATAAGTGTTGCAGCGCCCAAAAGCCGTGTGCAGCAAAATAAGAGTAGAGAGTTGACTGCAGAGGACATCAGC------CTTCTTAAGAAG---ATGGATGAGCCCTTTACTGAAGACACCTCAGAAATA---------------------------------------TAA
>FJ425189_Deer_USA_1994-01-01
ATGTCTTTTACTCCTGGTAAGCAATCCAGT------AGTAGAGCGTCCTCTGGAAATCGTTCTGGTAATGGCATCCTTAAG------------TGG---------GCCGATCAGTCCGAC---CAATCTAGA---------AATGTTCAAACCAGGGGTAGAAGAGCTCAA---------------------------------------------CCCAAGCAAACTGCTACTTCTCAGCAACCATCAGGAGGGAATGTTGTACCCTACTATTCTTGGTTCTCTGGAATTACTCAGTTTCAAAAGGGAAAGGAGTTTGAATTTGCAGAGGGACAAGGTGTGCCTATTGCACCAGGAGTCCCAGCTACTGAAGCTAAGGGGTACTGGTACAGACACAACAGACGTTCCTTTAAAACAGCCGATGGCAACCAGCGTCAATTGCTGCCACGATGGTATTTTTACTATCTTGGAACAGGACCGCATGCCAAAGACCAGTATGGCACCGACATTGACGGAGTCTTCTGGGTCGCTAGTAACCAGGCTGATGTCAATACCCCGGCTGAC---ATTCTCGATCGGGACCCAAGTAGCGATGAGGCTATTCCGACTAGGTTTCCGCCTGGCACGGTACTCCCTCAGGGTTACTATATTGAAGGCTCAGGAAGGTCTGCTCCTAATTCCAGATCTACTTCACGCGCATCC------AGTAGAGCCTCTAGT---GCAGGATCGCGC---------------------AGTAGAGCCAATTCTGGCAAT---AGAACCCCT------------------------ACCTCTGGTGTAACACCTGATATGGCTGATCAAATTGCTAGTCTTGTTCTGGCAAAACTT------------GGCAAGGATGCC---ACTAAGCCACAGCAAGTAACTAAGCAGACTGCCAAAGAAATCAGACAGAAAATTTTGAATAAGCCCCGCCAGAAGAGGAGCCCCAATAAACAATGCACTGTTCAGCAGTGTTTTGGGAAGAGAGGCCCCAATCAG---------AATTTTGGTGGTGGAGAAATGTTAAAACTTGGAACTAGTGATCCACAGTTCCCCATTCTTGCAGAACTCGCACCCACAGCTGGTGCGTTTTTCTTTGGATCAAGATTAGAGTTGGCCAAAGTGCAGAATTTGTCTGGGAATCTTGACGAGCCCCAGAAGGATGTTTATGAATTGCGCTATAATGGTGCAATTAGATTTGACAGTACACTTTCAGGTTTTGAGACCATAATGAAGGTGTTGAATGAGAATTTGAATGCATACCAACAACAA---------------------------------------GATGGTATGATGAATATGAGTCCAAAACCACAGCGTCAGCGTGGTCAGAAGAATGGACAAGGA---------GAAAATGATAAT------------------------------------------------------------------------------------------------------------------------------------------------------------------ATAAGTGTTGCAGCGCCCAAAAGCCGTGTGCAGCAAAATAAGAGTAGAGAGTTGACTGCAGAGGACATCAGC------CTTCTTAAGAAG---ATGGATGAGCCCTTTACTGAAGACACCTCAGAAATA---------------------------------------TAA
>FJ425190_Deer_USA_1994-01-01
ATGTCTTTTACTCCTGGTAAGCAATCCAGT------AGTAGAGCGTCCTCTGGAAATCGTTCTGGTAATGGCATCCTTAAG------------TGG---------GCCGATCAGTCCGAC---CAATCTAGA---------AATGTTCAAACCAGGGGTAGAAGAGCTCAA---------------------------------------------CCCAAGCAAACTGCTACTTCTCAGCAACCATCAGGAGGGAATGTTGTACCCTACTATTCTTGGTTCTCTGGAATTACTCAGTTTCAAAAGGGAAAGGAGTTTGAATTTGCAGAGGGACAAGGTGTGCCTATTGCACCAGGAGTCCCAGCTACTGAAGCTAAGGGGTACTGGTACAGACACAACAGACGTTCCTTTAAAACAGCCGATGGCAACCAGCGTCAATTGCTGCCACGATGGTATTTTTACTATCTTGGAACAGGACCGCATGCCAAAGACCAGTATGGCACCGACATTGACGGAGTCTTCTGGGTCGCTAGTAACCAGGCTGATGTCAATACCCCGGCTGAC---ATTCTCGATCGGGACCCAAGTAGCGATGAGGCTATTCCGACTAGGTTTCCGCCTGGCACGGTACTCCCTCAGGGTTACTATATTGAAGGCTCAGGAAGGTCTGCTCCTAATTCCAGATCTACTTCACGCGCATCC------AGTAGAGCCTCTAGT---GCAGGATCGCGC---------------------AGTAGAGCCAATTCTGGCAAT---AGAACCCCT------------------------ACCTCTGGTGTAACACCTGATATGGCTGATCAAATTGCTAGTCTTGTTCTGGCAAAACTT------------GGCAAGGATGCC---ACTAAGCCACAGCAAGTAACTAAGCAGACTGCCAAAGAAATCAGACAGAAAATTTTGAATAAGCCCCGCCAGAAGAGGAGCCCCAATAAACAATGCACTGTTCAGCAGTGTTTTGGGAAGAGAGGCCCCAATCAG---------AATTTTGGTGGTGGAGAAATGTTAAAACTTGGAACTAGTGATCCACAGTTCCCCATTCTTGCAGAACTCGCACCCACAGCTGGTGCGTTTTTCTTTGGATCAAGATTAGAGTTGGCCAAAGTGCAGAATTTGTCTGGGAATCTTGACGAGCCCCAGAAGGATGTTTATGAATTGCGCTATAATGGTGCAATTAGATTTGACAGTACACTTTCAGGTTTTGAGACCATAATGAAGGTGTTGAATGAGAATTTGAATGCATACCAACAACAA---------------------------------------GATGGTATGATGAATATGAGTCCAAAACCACAGCGTCAGCGTGGTCAGAAGAATGGACAAGGA---------GAAAATGATAAT------------------------------------------------------------------------------------------------------------------------------------------------------------------ATAAGTGTTGCAGCGCCCAAAAGCCGTGTGCAGCAAAATAAGAGTAGAGAGTTGACTGCAGAGGACATCAGC------CTTCTTAAGAAG---ATGGATGAGCCCTTTACTGAAGACACCTCAGAAATA---------------------------------------TAA
>FJ938063_Bovine_USA_1996-11-30
ATGTCTTTTACTCCTGGTAAGCAATCCAGT------AGTAGAGCGTCCTCTGGAAATCGTTCTGGTAATGGCATCCTTAAG------------TGG---------GCCGATCAGTCCGAC---CAATCTAGA---------AATGTTCAAACCAGGGGTAGAAGAGCTCAA---------------------------------------------CCCAAGCAAACTGCTACTTCTCAGCAACCATCAGGAGGGAATGTTGTACCCTACTATTCTTGGTTCTCTGGAATTACTCAGTTTCAAAAGGGAAAGGAGTTTGAATTTGCAGAGGGACAAGGTGTGCCTATTGCACCAGGAGTCCCAGCTACTGAAGCTAARGGGTACTGGTACAGACACAACAGACGTTCCTTTAAAACAGCCGATGGCAACCAGCGTCAATTGCTGCCACGATGGTATTTTTACTATCTTGGAACAGGACCGCATGCCAAAGACCAGTATGGCACCGACATTGACGGAGTCTTCTGGGTCGCTAGTAACCAGGCTGATGTCAATACCCCGGCTGAC---ATTCTCGATCGGGACCCAAGTAGCGATGAGGCTATTCCGACTAGGTTTCCGCCTGGCACGGTACTCCCTCAGGGTTACTATATTGAAGGCTCAGGAAGGTCTGCTCCTAATTCCAGATCTACTTCACGCGCATCC------AGTAGAGCCTCTAGT---GCAGGATCGCGC---------------------AGTAGAGCCAATTCTGGCAAT---AGAACCCCT------------------------ACCTCTGGTGTAACACCTGATATGGCTGATCAAATTGCTAGTCTTGTTCTGGCAAAACTT------------GGCAAGGATGCC---ACTAAGCCACAGCAAGTAACTAAGCAGACTGCCAAAGAAATCAGACAGAAAATTTTGAATAAGCCCCGCCAGAAGAGGAGCCCCAATAAACAATGCACTGTTCAGCAGTGTTTTGGGAAGAGAGGCCCCAATCAG---------AATTTTGGTGGTGGAGAAATGTTAAAACTTGGAACTAGTGATCCACAGTTCCCCATTCTTGCAGAACTCGCACCCACAGCTGGTGCGTTTTTCTTTGGATCAAGATTAGAGTTGGCCAAAGTGCAGAATTTGTCTGGGAATCTTGACGAGCCCCAGAAGGATGTTTATGAATTGCGCTATAATGGCGCAATTAGATTTGACAGTACACTTTCAGGTTTTGAGACCATAATGAAGGTGTTGAATGAGAATTTGAATGCATACCAACAACAA---------------------------------------GATGGTATGATGAATATGAGTCCAAAACCACAGCGTCAGCGTGGTCAGAAGAATGGACAAGGA---------GAAAATGATAAT------------------------------------------------------------------------------------------------------------------------------------------------------------------ATAAGTGTTGCAGCGCCCAAAAGCCGTGTGCAGCAAAATAAGAGTAGAGAGTTGACTGCAGAGGACATCAGC------CTTCTTAAGAAG---ATGGATGAGCCCTTTACTGAAGACACCTCAGAAATA---------------------------------------TAA
>FJ938066_Bovine_USA_1996-01-01
ATGTCTTTTACTCCTGGTAAGCAATCCAGT------AGTAGAGCGTCCTCTGGAAATCGTTCTGGTAATGGCATCCTTAAG------------TGG---------GCCGATCAGTCCGAC---CAATCTAGA---------AATGTTCAAACCAGGGGTAGAAGAGCTCAA---------------------------------------------CCCAAGCAAACTGCTACTTCTCAGCAACCATCAGGAGGGAATGTTGTACCCTACTATTCTTGGTTCTCTGGAATTACTCAGTTTCAAAAGGGAAAGGAGTTTGAATTTGCAGAGGGACAAGGTGTGCCTATTGCACCAGGAGTCCCAGCTACTGAAGCTAAGGGGTACTGGTACAGACACAACCGACGTTCCTTTAAAACAGCCGATGGCAACCAGCGTCAATTGCTGCCACGATGGTATTTTTACTATCTTGGAACAGGACCGCATGCCAAAGACCAGTATGGCACCGACATTGACGGAGTCTACTGGGTCGCTAGTAACCAGGCTGATGTCAATACCCCGGCTGAC---ATTCTCGATCGGGACCCAAGTAGCGATGAGGCTATTCCGACTAGGTTTCCGCCTGGCACGGTACTCCCTCAGGGTTACTATATTGAAGGCTCAGGAAGGTCTGCTCTTAATTCCAGATCTACTTCACGCGCATCC------AGTAGAGCCTCTAGT---GCAGGATCGCGC---------------------AGTAGAGCCAATTCTGGCAAT---AGAACCCCT------------------------ACCTCTGGTGTAACACCTGATATGGCTGATCAAATTGCTAGTCTTGTTCTGGCAAAACTT------------GGCAAGGATGCC---ACTAAGCCACAGCAAGTAACTAAGCAGACTGCCAAAGAAATCAGACAGAAAATTTTGAATAAGCCCCGCCAGAAGAGGAGCCCCAATAAACAATGCACTGTTCAGCAGTGTTTTGGGAAGAGAGGCCCCAATCAG---------AATTTTGGTGGTGGAGAAATGTTAAAACTTGGAACTAGTGATTCACAGTTCCCCATTCTTGCAGAACTCGCACCCACAGCTGGTGCGTTTTTCTTTGGATCAAGATTAGAGTTGGCCAAAGTGCAGAATTTGTCTGGGAATCTTGACGAGCCCCAGAAGGATGTTTATGAATTGCGCTATAATGGTGCAATTAGATTTGATAGTACACTTTCAGGTTTTGAGACCATAATGAAGGTGTTGAATGAGAATTTGAATGCATACCAACAACAG---------------------------------------GATGGTACGATGAATATGAGTCCAAAACCACAGCGTCAGCGTGGTCAGAAGAACGGACAAGGA---------GAAAATGATAAT------------------------------------------------------------------------------------------------------------------------------------------------------------------ATAAGTGTTGCAGCGCCCAAAAGCCGTGTGCAGCAAAATAAGATTAGAGAGTTGACTGCAGAGGACATCAGC------CTTCTTAAGAAG---ATGGATGAGCCCTTTACTGAAGACACCTCAGAAATA---------------------------------------TAA
>GQ918143_Canine_SKorea_2008--
ATGTCTTTTACTCCTGGTAAGCAATCCAGT------AGTAGAGCGTCCTCTGGAAATCGTTCTGGTAATGGCATCCTTAAG------------TGG---------GCCGATCAGTCCGAC---CAATCTAGA---------AATGTTCAAACCAGGGGTAGAAGAGCTCAA---------------------------------------------CCCAAGCAAACTGCTACTTCTCAGCAACCATCAGGGGGGAATGTTGTACCCTACTATTCTTGGTTCTCCGGAATTACTCAGTTTCAAAAAGGAAGGGATTTTGAATTTGCAGAGGGACAAGGTGTCCCTATTGCACCAGGAGTCCCAGCTACTGAAGCTAAGGGGTACTGGTACAGACACAACAGACGTTCTTTTAAAACAGCCGATGGCAACCAGCGTCAACTGCTGCCACGATGGTATTTTTACTATCTTGGAACAGGACCGCATGCCAAAGACCAGTATGGCACCGATATTGACGGTTTCTTCTGGGTCGCTAGTAACCAGGCTGATGTCAATACCCCGGCTGAC---ATTCTCGATCGGGACCCAAGTAGCGATGAGGCTATTCCGACTAGGTTTCCGCCTGGCACGGTACTCCCTCAGGGTTACTATATTGAAGGCTCAGGAAGGTCTGCTCCTAATTCCAGATCTACTTCACGCGCATCC------AGTAGAGCCTCTAGT---GCAGGATCGCGT---------------------AGTAGAGCCAATTCTGGCAAC---AGAACCCCT------------------------ACCTCTGGTGTAACACCTGATATGGCTGATCAAATTGCTAGTCTTGTTCTGGCAAAACTT------------GGCAAGGATGCC---ACTAAGCCACAGCAAGTAACTAAGCAGACTGCCAAAGAAATCAGACAGAAAATTTTGAATAAGCCCCGCCAGAAGAGGAGCCCCAATAAACAATGCACTGTTCAGCAGTGTTTTGGGAAGAGAGGCCCCAATCAG---------AATTTTGGTGGTGGAGAAATGTTAAAACTTGGAACTAGTGACCCACAGTTCCCCATTCTTGCAGAACTCGCACCCACAGCTGGTGCGTTTTTCTTTGGATCAAGGTTAGAGTTGGCCAAAGTGCAGAATTTGTCTGGGAATCTTGATGAGCCCCAGAAGGATGTTTATGAATTGCGCTATAATGGTGCAATTAGATTTGACAGTACACTTTCAGGTTTTGAGACCATAATGAAGGTGTTGAATGAGAATTTGAATGCATATCAACAACAA---------------------------------------GATGGTATGATGAATATGAGTCCAAAACCACAGCGTCAGCGTGGTCAGAAGAATGGACAAGGA---------GAGAATGATAAT------------------------------------------------------------------------------------------------------------------------------------------------------------------ATAAGTGTTGCAGCGCCTAAAAGCCGTGTGCAGCAAAATAAGAGTAGAGAGTTGACTGCAGAGGACATCAGT------CTTCTTAAGAAG---ATGGATGAGCCCTATACTGAAGACACCTCAGAAATA---------------------------------------TAA
>EF065508_Bat_China_October2005-to-April2006
ATG---------------------------------------------------------GCAACTCCTGCTGCACCTCGCACC---ATTAGTTTT---------GCTGATAATAATGAC---AACCAGCCT---------AATCAGCAGCAGCGTGGACGCGGAAGAAAC---------------------------------------------CCTAAGCCACGACCTGCTCCCAATAAC------------------------ACTGTCTCCTGGTACACAGGGCTCACCCAACACGGTAAA---AACCCGCTTGCCTTCCCTCCTGGACAGGGTGTACCTCTTAATGCCAATTCTACAACAGCCCAAAATGCTGGATACTGGCGGAGACAAGACCGGAAA---ATCAACACCGGTAATGGT---GTTAAACAATTGGCTCCCAGATGGTTCTTCTACTACACTGGGACTGGACCAGAGGCTAATCTACCTTTTAGATCAGTCAAGGATGGCATCGTCTGGGTTTATGAAGAAGGTGCCACT---GATGCTCCTTCAGTC---TTTGGGACTCGCAACCCAGCAAATGATGCTGCTATCGTTTGCCAGTTTGCGCCAGGTACTCTCATTCCTAAAAACTTCCACATTGAAGGG---------ACTGGGGGTAATAGTCAGTCATCTTCAAGAGCATCCTCCAACAGTAGGAACTCTTCTAGATCCAATTCCAGAGGAGGACGAAGCACTTCTAACTCCAGAGGGACTTCCCCAGTT---TCACATGGAGTCGGAAGTGCA---------GAATCCTTAGCTGCTCTGCCATTGCTTCTAGACTTGCAGAAGCGTTTGGCTGATCTTGAGTCT------------GGAAAG---TCA---AAGCAGCCTAAAGTTGTCACTAAAAAGGACGCTGCCGCTGCAAAAAATAAAATG------------CGCCATAAGCGTGTTGCCACCAAAGGTTTCAATGTAACTCAGGCTTTTGGTCTTCGTGGACCAGGCCCATTGCAGGGAAATTTTGGTGACATGAACTACAACAAGTTTGGTACTGAGGACCCTCGTTGGCCTCAGATGGCTGAACTTGCTCCTTCAGCTTCAGCTTTCATGAGTATGTCTCAATTTAAGCTTACCCATCAAAGCAAT---------------GATGACAAAGGTGATCCTATTTACTTTTTGTCATATTCAGGAGCAATTAAACTAGACCCTAAGAATCCCAACTACAAAAAGTGGCTGGAGCTTCTTGAGTCAAATATTGATGCTTACAAA---ACT---------------------------------------------------------TTCCCTAAGAAAGAGCGTAAGCCTAAAACTACAGAAGATGGAGCT---------GTTGCTTCTTCT---TCA---------GCTAGT---CAAATGGAGGAT---------------------------------------------------------------------------------------------------------------------------------GTTGATGCTAAACCT------CAGCGAAAGCCTAAAAGCCGA---------GTAGCAGGTAGCATTACC------ATGCGTTCTGGA---AGC---TCACCAGCTCTT---------------CAGGACGTTACCTTC------------AATTCAGAGGCT---TGA
>MH002339_Bat_China_2014-04-23
ATG---------------------------------------------------------GCAACTCCTGCTGCACCTCGCACC---ATTAGTTTT---------GCTGATAATAATGAC---AACCAGCCT---------AATCAGCAGCAGCGTGGACGCGGAAGAAAC---------------------------------------------CCTAAGCCACGACCTGCTCCCAATAAC------------------------ACTGTCTCCTGGTACACAGGGCTCACCCAACACGGTAAA---AACCCGCTTGCCTTCCCTCCTGGACAGGGTGTACCTCTTAATGCCAATTCTACAACAGCCCAGAATGCTGGATACTGGCGGAGACAAGACCGGAAA---ATCAACACCGGTAATGGT---GTTAAACAATTGGCTCCCAGATGGTTCTTCTACTACACTGGGACTGGACCAGAGGCTAATCTACCTTTTAGATCAGTCAAGGATGGCATCGTCTGGGTTTATGAAGAAGGTGCCACT---GATGCTCCTTCAGTC---TTTGGGACTCGCAACCCAGCAAATGATGCTGCTATCGTTTGCCAGTTTGCGCCAGGTACTCTCATTCCTAAAAACTTCCACATTGAAGGG---------ACTGGGGGTAATAGTCAGTCATCTTCAAGAGCATCCTCCAACAGTAGGAACTCTTCTAGATCCAATTCCAGAGGAGGACGAAGCACATCTAACTCCAGAGGGACTTCCCCAGTT---TCACATGGAGTCGGAAGTGCA---------GAATCCTTAGCTGCTCTGCCATTGCTTCTAGACTTGCAGAAGCGTTTGGCTGATCTTGAGTCT------------GGAAAG---TCA---AAGCAGCCTAAAGTTGTCACCAAAAAGGACGCTGCCGCTGCAAAAAATAAAATG------------CGCCATAAGCGTGTTGCCACCAAAGGTTTCAATGTAACTCAGGCTTTTGGTCTTCGTGGACCAGGCCCATTGCAGGGAAATTTTGGTGACATGAACTACAACAAGTTTGGTACTGAGGACCCTCGTTGGCCTCAGATGGCTGAACTTGCTCCTTCAGCTTCAGCTTTCATGAGTATGTCTCAATTTAAGCTTACTCATCAAAGCAAT---------------GATGACAAAGGTGATCCTATTTACTTTTTGTCATACTCAGGAGCAATTAAACTAGACCCTAAGAATCCCAACTACAAAAAGTGGCTGGAGCTTCTTGAGTCAAATATTGATGCTTACAAA---ACT---------------------------------------------------------TTCCCTAAGAAAGAGCGTAAGCCTAAAACTACAGAAGATGGAGCT---------GTTGCTTCTTCT---TCA---------GCTAGT---CAAATGGAGGAT---------------------------------------------------------------------------------------------------------------------------------GTTGATGCTAAACCT------CAGCGAAAGCCTAAAAGCCGA---------GTAGCAGGTAGCATTACC------ATGCGTTCTGGA---AGC---TCACCAGCTCTT---------------CAGGACGTTACCTTC------------AATTCAGAGGCT---TGA
>MG021452_MERS_China_2014-05-08
ATG---------------------------------------------------------GCCACCCCTGCAGCTCCTCGTGCT---GTTACTTTT---------GGTGACAACAATGACAACAATACC------------AATCAGCAGTCTAGAGGCCGAGGAAGAACT---------------------------------------------CCCAAGCCAAGACCTGCTCCCAATAAC------------------------TCTGTCTCATGGTACACAGGGCTTACCCAACATGGGAAA---TTCCCTCTTACCTTCCCACCTGGACAGGGTGTACCTCTTAATGCCAATTCAACCCCTGCGCAAAATGCTGGGTATTGGCGTAGGCAAGACAGAAAA---ATTAATACAGGAAATGGG---ACTAAACCCCTTGCTCCCAGATGGTTTTTCTACTATACTGGAACAGGGCCAGAGGCTAACCTCCCTTTCAGAGCTGTCAAAGAAGGAATTGTATGGGTCCACGAAGATGGTGCAACA---GACGCTCCTTCCACT---TTTGGGACGCGGAACCCTAACAATGATTCAGCTATTGTTACGCAGTTCGCTCCTGGTACTAAGCTTCCTAAAAACTTCCACATTGAGGGT---------ACTGGAGGCAACAGTCAGTCATCTTCAAGAGCATCCAGCGCTAGCAGAAGCTCTTCTAGATCCAGCTCTAGAGGTCCAAGATCAGGCAACTCATCCCGAGGCTCTTCCCCAGGT---CCATCTGGAATCGGAGCTGTAGGTGATGCTGGTGCTGCTGCATTTAGCACATTGTTCCTCAATCTCTCAGACAGACTCGCTGCTCTCGAGTCT------------GGAAAAACTAAA---GCTGCCCCTAAGGTTATCACCAAAAAGGATGCTGCAGCTGCTAAAAACAAGATG------------CGCCACAAGCGCGTTGCCACCAAAAGTTATAATGTCACGCAAGCATTTGGACGTCGGGGACCAGGTGCTTTGCAGGGCAATTTTGGTGATCTTCAGTTAAACAAGCTAGGCACAGAAGACCCTCGTTGGCCTCAGATCGCTGAACTTGCACCTTCTGCCAGTGCTTTTATGAGTATGTCTCAGTTGAAACTTACACACCAGAGCAAT---------------GACGAAAGTGGTGAACCAGTGTACTTCCTTAGTTACAGTGGAGCCATAAAACTTGACTCAAAGAATCCCAACTACAAAAAGTGGTTGGAGCTTCTTGAAGCAAATATTGATGCCTACAAA---ACT---------------------------------------------------------TTCCCAGTGAAGGAGAAGAAACAGAAGGCTGATCAGAACAAACAG---------GAATCATCAGAT---GAT---------GTTGAC---CCGTTTGATGCTGCT---------------------------------------------------------------------------------------------------------------------------GTTGCTGCTGCAATGGCAACCCCACAA------CCTCAGCGAGCG---------CCTAAAGGTAGTATCACC------CAGCGCTCACGG---CCC---CGTGCTGCTGTA------GGTCAGATGGAAGATGTGAATCTT------------AATGATTCTCGTCAGTAA
>KJ473821_Bat_China_2013-06-
ATG---------------------------------------------------------GCCACCCCTGCAGCGCCCCGTGCT---GTGACCTTT---------GGTGACAACAATGACAACAATACCAAC---------ACTCAGCAGTCTAGAGGCCGAGGAAGAACT---------------------------------------------CCTAAGCCTAGACCAGCTCCCAATAAC------------------------ACCGTCTCCTGGTACACTGGCCTTACCCAACACGGGAAG---GTCCCTCTTTCCTTTCCACCTGGACAGGGCGTACCTCTTAATGCCAATTCAACCCCTGCACAAAATGCTGGGTATTGGCGGAGACAGGACCGAAAG---ATTAATACAGGAAATGGA---ACAAAGCAGCTGGCTCCCAGGTGGTTCTTCTACTACACTGGAACCGGGCCTGAAGCTAACCTCCCTTTCAGAGCTGTCAAGGATGGAATCGTCTGGGTACATGAAGAAGGTGCTACA---GACGCTCCCTCCAGT---TTTGGGACGCGTAACCCTAACAACGATCCGGCTATTGTTACACAGTTCGCTCCAGGTACTAGGCTTCCTAAAAACTTCCACATTGAGGGC---------ACTGGAGGCAACAGTCAGTCATCTTCAAGAGCATCTAGCGCCAGCAGAGGCTCTTCAAGATCTAGCTCAAGAGGTGCTCGTTCCGGAAACTCATCCAGAAGTGCTTCCCCAGGT---CCAGCTGGAATCGGAGCTGTA---------GGTGGCGACGCTTCCAGTATTCTCTACCTGAGTTTGCTGAAGAGGCTCGAAGACCTTGAGGCC------------GGTAAATCTAAA---TCAGCACCTAAGGTTGTCACCAAGAAGGATGCTGCTGCTGCTAAAAACAAGATG------------CGCCACAAGCGCGTCGCCACCAAAAGTTTCAACATGGTTCAGGCGTTTGGACGTCGGGGACCAGGCGACCTCCAGGGAAACTTTGGTGACCTACAGTTGAACAAGCTCGGCACAGAAGACCCTCGCTGGCCTCAGATTGCTGAACTCGCTCCCTCAGCCAGCGCTTTCATGGGTATGTCTCAGTTTAAACTAACCCACCAAAGCAAT---------------GATGCTGATGGTTCCCCCGTGTACTTTCTTAGATACAGTGGAGCCATAAAACTTGATCCCAAGAACCCCAACTACCAGAAGTGGATGGAGCTGCTTGAGGCAAACATTGATGCCTACAAA---TCT---------------------------------------------------------TTCCCAGTTAAGGAGAAGAAACAAAAGGCTGATGATAACAAACAG---------GATTCCACTGAA---GAC---------AGTGGTGACCTCTTTGCCGAAGCC---------------------------------------------------------------------------------------------------------------------------GTTGCTTCTGCAATGGCCTCACAATCTCTA---CCACAGCGAGCG---------CCTAAGGGTTCTATCACC------CAGCGCTCTCGT---GCTCCCAGAGCTCCTGTG------AGTCAGATGGAAGACGTGAATCAG------------ACCGATGACCGTCAGTAA
>EF065509_Bat_China_October2005-to-April2006
ATG---------------------------------------------------------GCTACTCCTGCTCCTCCTCGTGCA---GTAGTGTTC---------GCTAATGACAATGAA---ACCCCTACC---------AACAGTCAGCGTTCAGGGCGTCCAAGAACT------------------------------------------------AAGCCCAGACCTGCCCCTAATACC------------------------ACTGTCTCATGGTTCACGGGCCTTACCCAGCACGGTAAG---CAGCCTCTTGCCTTCCCTCCTGGACAGGGCGTACCTCTTAATGCCAATTCAACCCCTGCACAGAATGCTGGGTATTGGCGGAGACAGGACAGGAAA---ATTAACACTGGAAATGGA---ACAAAACCTCTGGCACCCAGGTGGTATTTCTACTACACTGGAACAGGACCTGAGGCAAATCTCCCTTTCAGATCAGTCAAGGATGGAATCATCTGGGTCCATGAAAACGGTGCCACA---GATGCTCCTTCGGTT---TTTGGGACACGCAACCCTGCAAACGATCCAGCTATCGTCACGCAGTTTGCTCCTGGTACTACGCTACCTAAAAACTTCCACATCGAAGGC---------ACTGGTGGCAATAGTCAGTCATCTTCGAGAGCCTCC------AGCAGAAGCTCATCTAGATCTAGTTCAAGAAACGGAAGAAGTAACAACAGTTCCCGCAATGCTTCCCCAGCT---CCACATGGAGTCGGAGATGTA---------GTGGGTGCTGGAACTCTTTCAGTTCTTTTAGACTTGCAGAAGAGGCTTGCCGATTTGGAAGCT------------GGTAAGGGTAAT---AAGCAACCTAAAGTCATCACCAAAAAGGATGCACAGGCTGCCAAACAAAAGATG------------CGCCACAAGCGCGTCGCCACCAAAGGATACAATGTAGTCCAGGCTTTCGGAATGAGAGGTCCTGGTCCGCTGCAGAGTAACTTTGGTGACATGCAATACAACAAGCTTGGCACTGAAGACCCACGTTGGCCTCAAATTGCTGAACTTGCTCCCTCAGCATCTGCTTTCATGAGTACCTCCCAATTTAAGGTTACTCATCAGAGCAAT---------------GATGAAAATGGTGAACCGGTGTACTTCCTAAGTTACTCGGGCGCCATAAAATTAGACCCAAAGAATCCCAACTACAACAAGTGGATGGAGATTCTTGACGCAAATATTGATGCTTACAAA---TCC---------------------------------------------------------TTCCCCAAAAAGGAGCGAAAGCAAAAACCAAGTGGTGATGATGCT---------GCAACAGCACCA---GCC---------ACATCT---CAGATGGAAGAT---------------------------------------------------------------------------------------------------------------------------------GTCCCTGAACTGCCTCCTAAGCAACAGCGCAAGAAACGCGTT---------GTCCAAGGCAGTATCCCC------CAACGTTCAGCA---GGC---GTGCCTAGCTTT---------------GAGGACGTTGTGGATGCCATTTTCCCCGATTCAGAGGCA---TAA
>EF065510_Bat_China_October2005-to-April2006
ATG---------------------------------------------------------GCTACTCCTGCTCCTCCTCGTGCA---GTAGTGTTC---------GCTAATGACAATGAA---ACCCCTACC---------AACAACCAGCGTCCAGGGCGTCCAAGAACT------------------------------------------------AAGCCCAGACCTGCCCCTAATACC------------------------ACTGTCTCATGGTTCACGGGCCTTACCCAGCACGGTAAG---CAGCCTCTTGCCTTCCCTCCTGGACAGGGCGTACCTCTTAATGCCAATTCAACCCCTGCACAGAATGCTGGGTATTGGCGGAGACAGGACAGGAAA---ATTAACACTGGAAACGGA---ACAAAACCTCTGGCCCCCAGGTGGTATTTCTACTACACTGGAACAGGACCTGAGGCAAATCTCCCTTTCAGATCAGTCAAAGATGGAATCATCTGGGTCCACGAAAACGGTGCCACG---GATGCTCCTTCGGTT---TTTGGGACACGCAACCCTGCAAACGATCCAGCTATCGTCACGCAGTTTGCTCCTGGTACTACGCTACCTAAAAACTTCCACATCGAAGGC---------ACTGGTGGCAATAGCCAATCATCTTCGAGAGCCTCC------AGCAGAAGCTCATCTAGATCTAGTTCTAGAAACGGAAGAAGCAACAGCAACTCACGCAACGCCTCCCCAGCT---CCACATGGAGTCGGAGATGTA---------GTGGGTGCTGGAACTCTTTCAGTTCTTTTGGACTTACAGAAGAGGCTTGCCGATTTGGAAGCT------------GGTAAGGGTACT---AAGCAACCTAAAGTCATCACTAAAAAGGATGCACAGGCTGCCAAACAAAAGATG------------CGCCACAAGCGTGTCGCCACCAAAGGATACAATGTAGTCCAGGCTTTCGGAATGAGAGGCCCTGGTCCACTGCAGAGTAACTTTGGTGACATGCAATACAACAAGCTTGGCACAGAGGACCCTCGTTGGCCTCAAATTGCTGAACTTGCCCCCTCAGCATCTGCTTTCATGAGTACCTCTCAATTCAAGGTTACTCACCAGAGCAAT---------------GATGAAAATGGTGAACCGGTGTACTTCTTAAGTTACTCGGGCGCCATAAAATTAGACCCAAAGAATCCCAACTACAACAAGTGGATGGAGATTCTTGACGCAAATATTGATGCTTACAAA---TCC---------------------------------------------------------TTCCCCAAAAAGGAGCGAAAGCAAAAACCAAGTGGTGATGATGCT---------GCTATAGCACCT---GCC---------ACATCT---CAGATGGAAGAT---------------------------------------------------------------------------------------------------------------------------------GTCCCCGAGCTGCCCCCTAAGCAACAGCGCAAGAAACGCGTT---------GTTCAAGGCAGTATCACC------CAACGTTCAGCA---GGC---GTGCCTAGCTTT---------------GAGGACGTTGTGGATGCCATTTTCCCCGATTCAGAGGCA---TAA
>EF065511_Bat_China_October2005-to-April2006
ATG---------------------------------------------------------GCTACTCCTGCTCCTCCTCGTGCA---GTAGTGTTC---------GCTAATGACAATGAA---ACCCCTACC---------AACAACCAGCGTCCAGGGCGTCCAAGAACT------------------------------------------------AAGCCCAGACCTGCCCCTAATACC------------------------ACTGTCTCATGGTTCACGGGCCTTACCCAGCACGGTAAG---CAGCCTCTTGCCTTCCCTCCTGGACAGGGCGTACCTCTTAATGCCAATTCAACCCCTGCACAGAATGCTGGGTATTGGCGGAGACAGGACAGGAAA---ATTAACACTGGAAACGGA---ACAAAACCTCTGGCCCCCAGGTGGTATTTCTACTACACTGGAACAGGACCTGAGGCAAATCTCCCTTTCAGATCAGTCAAAGATGGAATCATCTGGGTCCACGAAAACGGTGCCACG---GATGCTCCTTCGGTT---TTTGGGACACGCAACCCTGCAAACGATCCAGCTATCGTCACGCAGTTTGCTCCTGGTACTACGCTACCTAAAAACTTCCACATCGAAGGC---------ACTGGTGGCAATAGCCAATCATCTTCGAGAGCCTCC------AGCAGAAGCTCATCTAGATCTAGTTCTAGAAACGGAAGAAGCAACAGCAACTCACGCAACGCCTCCCCAGCT---CCACATGGAGTCGGAGATGTA---------GTGGGTGCTGGAACTCTTTCAGTTCTTTTGGACTTACAGAAGAGGCTTGCCGATTTGGAAGCT------------GGTAAGGGTACT---AAGCAACCTAAAGTCATCACTAAAAAGGATGCACAGGCTGCCAAACAAAAGATG------------CGCCACAAGCGTGTCGCCACCAAAGGATACAATGTAGTCCAGGCTTTCGGAATGAGAGGCCCTGGTCCACTGCAGAGTAACTTTGGTGACATGCAATACAACAAGCTTGGCACAGAGGACCCTCGTTGGCCTCAAATTGCTGAACTTGCCCCCTCAGCATCTGCTTTCATGAGTACCTCTCAATTCAAGGTTACTCACCAGAGCAAT---------------GATGAAAATGGTGAACCGGTGTACTTCTTAAGTTACTCGGGCGCCATAAAATTAGACCCAAAGAATCCCAACTACAACAAGTGGATGGAGATTCTTGACGCAAATATTGATGCTTACAAA---TCC---------------------------------------------------------TTCCCCAAAAAGGAGCGAAAGCAAAAACCAAGTGGTGATGATGCT---------GCTATAGCACCT---GCC---------ACATCT---CAGATGGAAGAT---------------------------------------------------------------------------------------------------------------------------------GTCCCCGAGCTGCCCCCTAAGCAACAGCGCAAGAAACGCGTT---------GTTCAAGGCAGTATCACC------CAACGTTCAGCA---GGC---GTGCCTAGCTTT---------------GAGGACGTTGTGGATGCCATTTTCCCCGATTCAGAGGCA---TAA
>EF065512_Bat_China_October2005-to-April2006
ATG---------------------------------------------------------GCTACTCCTGCTCCTCCTCGTGCA---GTAGTGTTC---------GCTAATGACAATGAA---ACCCCTACC---------AACAACCAGCGTCCAGGGCGTCCAAGAACT------------------------------------------------AAGCCCAGACCTGCCCCTAATACC------------------------ACTGTCTCATGGTTCACGGGCCTTACCCAGCACGGTAAG---CAGCCTCTTGCCTTCCCTCCTGGACAGGGCGTACCTCTTAATGCCAATTCAACCCCTGCACAGAATGCTGGGTATTGGCGGAGACAGGACAGGAAA---ATTAACACTGGAAACGGA---ACAAAACCTCTGGCCCCCAGGTGGTATTTCTACTACACTGGAACAGGACCTGAGGCAAATCTCCCTTTCAGATCAGTCAAAGATGGAATCATCTGGGTCCACGAAAACGGTGCCACG---GATGCTCCTTCGGTT---TTTGGGACACGCAACCCTGCAAACGATCCAGCTATCGTCACGCAGTTTGCTCCTGGTACTACGCTACCTAAAAACTTCCACATCGAAGGC---------ACTGGTGGCAATAGCCAATCATCTTCGAGAGCCTCC------AGCAGAAGCTCATCTAGATCTAGTTCTAGAAACGGAAGAAGCAACAGCAACTCACGCAACGCCTCCCCAGCT---CCACATGGAGTCGGAGATGTA---------GTGGGTGCTGGAACTCTTTCAGTTCTTTTGGACTTACAGAAGAGGCTTGCCGATTTGGAAGCT------------GGTAAGGGTACT---AAGCAACCTAAAGTCATCACTAAAAAGGATGCACAGGCTGCCAAACAAAAGATG------------CGCCACAAGCGTGTCGCCACCAAAGGATACAATGTAGTCCAGGCTTTCGGAATGAGAGGCCCTGGTCCACTGCAGAGTAACTTTGGTGACATGCAATACAACAAGCTTGGCACAGAGGACCCTCGTTGGCCTCAAATTGCTGAACTTGCCCCCTCAGCATCTGCTTTCATGAGTACCTCTCAATTCAAGGTTACTCACCAGAGCAAT---------------GATGAAAATGGTGAACCGGTGTACTTCTTAAGTTACTCGGGCGCCATAAAATTAGACCCAAAGAATCCCAACTACAACAAGTGGATGGAGATTCTTGACGCAAATATTGATGCTTACAAA---TCC---------------------------------------------------------TTCCCCAAAAAGGAGCGAAAGCAAAAACCAAGTGGTGATGATGCT---------GCTATAGCACCT---GCC---------ACATCT---CAGATGGAAGAT---------------------------------------------------------------------------------------------------------------------------------GTCCCCGAGCTGCCCCCTAAGCAACAGCGCAAGAAACGCGTT---------GTTCAAGGCAGTATCACC------CAACGTTCAGCA---GGC---GTGCCTAGCTTT---------------GAGGACGTTGTGGATGCCATTTTCCCCGATTCAGAGGCA---TAA
>KC522105_Bat_HKong_2007-07-12
ATG---------------------------------------------------------GCTACTCCTGCTCCTCCTCGTGCA---GTAGTGTTT---------GCTAATGACAATGAA---ACCCCTACC---------AATAATCAGCGTCCAGGGCGTCCAAGAACT------------------------------------------------AAGCCCAGACCTGCCCCTAATACC------------------------ACTGTCTCATGGTTCACGGGCCTTACCCAGCACGGTAAG---CAGCCTCTTGCCTTCCCTCCTGGACAGGGCGTACCTCTTAATGCCAATTCAACCCCTGCACAGAATGCTGGGTATTGGCGGAGACAGGACAGGAAA---ATTAACACTGGAAACGGA---ACAAAACCTCTGGCCCCCAGGTGGTATTTCTACTACACTGGAACAGGACCTGAGGCAAATCTCCCTTTCAGATCAGTCAAAGATGGAATCATCTGGGTCCACGAAAACGGTGCCACG---GATGCTCCTTCGGTT---TTTGGGACACGCAACCCTGCAAACGATCCAGCTATCGTCACGCAGTTTGCTCCTGGTACTACGCTACCTAAAAACTTCCACATCGAAGGC---------ACTGGTGGCAATAGCCAATCATCTTCGAGAGCCTCC------AGCAGAAGCTCATCTAGATCTAGTTCTAGAAACGGAAGAAGCAACAGCAACTCACGCAACGCTTCCCCAGCT---CCACATGGAGTCGGAGATGTA---------GTGGGTGCTGGAACTCTTTCAGTTCTTTTGGACTTACAGAAGAGGCTTGCCGATTTGGAAGCT------------GGTAAGGGTACT---AAGCAACCTAAAGTCATCACTAAAAAGGATGCACAGGCTGCCAAACAAAAGATG------------CGCCACAAGCGTGTCGCCACCAAAGGATACAATGTAGTCCAGGCTTTCGGAATGAGAGGCCCTGGTCCACTGCAGAGTAACTTTGGTGACATGCAATACAACAAGCTTGGCACAGAGGACCCTCGTTGGCCTCAAATTGCTGAACTTGCCCCCTCAGCATCTGCTTTCATGAGTACCTCTCAATTCAAGGTTACTCATCAGAGCAAT---------------GATGAAAATGGTGAACCGGTGTACTTCTTAAGTTACTCGGGCGCCATAAAATTAGACCCAAAGAATCCCAACTACAACAAGTGGATGGAGATTCTTGACGCAAATATTGATGCTTACAAA---TCC---------------------------------------------------------TTCCCCAAAAAGGAGCGAAAGCAAAAACCAAGTGGTGATGATGCT---------GCTACAGCACCT---GCC---------ACATCT---CAGATGGAAGAT---------------------------------------------------------------------------------------------------------------------------------GTCCCCGAGCTGCCCCCTAAGCAACAGCGCAAGAAACGCGTT---------GTTCAAGGCAGTATCACC------CAACGTTCAGCA---GGC---GTGCCTAGCTTT---------------GAGGACGTTGTGGATGCCATTTTCCCCGATTCAGAGGCA---TAA
>KC522106_Bat_HKong_2007-10-08
ATG---------------------------------------------------------GCTACTCCTGCTCCTCCTCGTGCA---GTAGTTTTC---------GCCAATGACAATGAA---ACCCCTACC---------AACAATCAGCGTCCAGGGCGTCCAAGAACT------------------------------------------------AAGCCCAGACCTGCCCCTAATACC------------------------ACTGTCTCATGGTTCACGGGCCTTACCCAGCACGGTAAG---CAGCCTCTTGCCTTCCCTCCTGGACAAGGCGTACCTCTTAATGCCAATTCAACCCCTGCACAGAATGCTGGGTATTGGCGGAGACAGGACAGGAAA---ATTAACACTGGAAACGGA---ACAAAACCTCTGGCCCCCAGGTGGTATTTCTACTACACTGGAACAGGACCTGAGGCAAATCTCCCTTTCAGATCAGTCAAGGATGGAATCATCTGGGTCCACGAAAATGGTGCCACA---GATGCTCCTTCAGTT---TTTGGGACACGCAACCCTGCAAACGATCCAGCTATCGTCACGCAGTTTGCTCCTGGTACTACGCTGCCTAAAAACTTCCACATCGAAGGT---------ACTGGTGGCAATAGTCAATCATCTTCGAGAGCCTCC------AGCAGAAGCTCATCTAGATCTAGTTCAAGAAACGGAAGAAGCAACAACAGTTCCCGCAATGCTTCCCCAGCT---CCACATGGAGTCGGAGATGTA---------GTGGGAGCTGGTACTCTTTCAGTTCTTTTGGACTTGCAGAAAAGGCTTGCCGATTTGGAAGCT------------GGTAAGGGTAAT---AAGCAACCTAAAGTCATCACCAAAAAGGATGCCCAGGCTGCCAAACAAAAGATG------------CGCCATAAGCGTGTCGCCACCAAAGGATACAATGTAGTTCAGGCTTTCGGAATGAGAGGCCCTGGTCCGCTGCAGAGTAACTTTGGTGACATGCAATACAACAAGCTCGGCACAGAAGACCCCCGGTGGCCTCAAATTGCTGAACTTGCTCCCTCAGCATCTGCTTTCATGAGTACCTCCCAATTTAAGGTCACTCATCAGAGCAAT---------------GATGAAAATGGTGAACCGGTGTACTTTTTAAGTTACTCGGGCGCCATAAAATTAGACCCCAAGAATCCCAACTACAACAAGTGGATGGAGATTCTTGATGCAAATATTGATGCTTACAAA---TCC---------------------------------------------------------TTCCCCAAAAAGGAGCGAAAGCAAAAACCAAGTGGTGATGATGCT---------GCAACAGCACCT---GCC---------ACATCT---CAGATGGAAGAT---------------------------------------------------------------------------------------------------------------------------------GTCCCTGAACTGCCTCCCAAGCAACAGCGCAAGAAACGCGTT---------GTTCAAGGCAGTATCACC------CAACGCTCAGCA---GGC---GTTCCTAGCTTT---------------GAGGACGTTGTGGATGCCATTTTCCCCGATTCAGAGGCA---TAA
>KC522107_Bat_HKong_2007-10-30
ATG---------------------------------------------------------GCTACTCCTGCTCCTCCTCGTGCA---GTAGTGTTC---------GCTAATGACAATGAA---ACCCCTACC---------AACAATCAGCGTCCAGGGCGTCCAAGAACT------------------------------------------------AAGCCCAGACCTGCCCCTAATACC------------------------ACTGTCTCATGGTTCACGGGCCTTACCCAGCACGGTAAG---CAGCCTCTTGCCTTCCCTCCTGGACAGGGCGTACCTCTTAATGCCAATTCAACCCCTGCACAGAATGCTGGGTATTGGCGGAGACAGGACAGGAAA---ATTAACACTGGAAACGGA---ACAAAACCTTTGGCCCCCAGGTGGTATTTCTACTACACTGGAACAGGACCTGAGGCAAATCTCCCTTTCAGATCAGTCAAGGATGGAATCATCTGGGTCCACGAAAACGGTGCCACG---GATGCTCCTTCAGTT---TTTGGGACACGCAACCCTGCAAACGATCCAGCTATCGTCACGCAGTTTGCTCCTGGTACTACGCTACCTAAAAACTTCCACATCGAAGGC---------ACTGGTGGCAATAGTCAATCATCTTCGAGAGCCTCC------AGCAGAAGCTCATCTAGATCTAGTTCAAGAAACGGAAGAAGCAACAACAGTTCCCGCAATGCTTCCCCAGCT---CCACATGGAGTCGGAGATGTA---------GTGGGTGCTGGAACTCTTTCAGTTCTTTTAGACTTGCAGAAGAGGCTTGCCGATTTGGAAGCT------------GGTAAGGGTAAT---AAGCAACCTAAAGTCATCACTAAAAAGGATGCACAGGCTGCTAAACAAAAGATG------------CGCCATAAGCGCGTCGCCACCAAAGGATACAATGTAGTCCAGGCTTTCGGAATGAGAGGCCCTGGTCCGCTGCAGAGTAACTTTGGTGATATGCAATACAACAAGCTTGGCACAGAAGACCCACGCTGGCCTCAAATTGCTGAACTTGCTCCCTCAGCATCTGCTTTCATGAGTACCTCCCAATTCAAGGTCACTCACCAGAGCAAT---------------GATGAAAATGGTGAACCGGTGTACTTCCTAAGTTACTCGGGCGCCATAAAATTAGACCCAAAGAACCCCAACTACAACAAGTGGATGGAGATTCTTGACGCAAATATTGATGCTTACAAA---TCC---------------------------------------------------------TTCCCCAAAAAGGAGCGAAAGCAAAAACCAAGTGGTGACGATGCT---------GCAACAGCACCT---GCC---------ACATCT---CAGATGGAAGAT---------------------------------------------------------------------------------------------------------------------------------GTCCCCGAGCTGCCTCCCAAGCAACAGCGCAAGAAACGCGTT---------GTTCAAGGCAGCATCACC------CAACGTTCAGCA---GGC---GTGCCTAGCTTT---------------GAGGACGTTGTGGATGCCATTTTCCCCGATTCAGAGGCA---TAA
>KC522108_Bat_HKong_2007-10-30
ATG---------------------------------------------------------GCTACTCCTGCTCCTTCTCGTGCA---GTAGTGTTC---------GCTAATGACAATGAA---ACCCCTACC---------AACAATCAGCGTCCAGGGCGTCCAAGAACT------------------------------------------------AAGCCCAGACCTGCCCCTAATACC------------------------ACTGTCTCATGGTTCACGGGCCTTACCCAGCACGGTAAG---CAGCCTCTTGCCTTCCCTCCTGGACAGGGCGTACCTCTTAATGCCAATTCAACCCCTGCACAGAATGCTGGGTATTGGCGGAGACAGGACAGGAAA---ATTAACACTGGAAATGGA---ACCAAACCTCTGGCCCCCAGGTGGTATTTCTACTACACTGGAACAGGACCTGAGGCAAATCTCCCTTTCAGATCAGTCAAGGATGGAATCATCTGGGTCCACGAAAACGGTGCCACA---GATGCTCCTTCGGTC---TTTGGGACACGCAACCCTGCAAACGATCCTGCTATCGTCACGCAGTTTGCTCCTGGTACTACGCTGCCTAAAAACTTCCACATCGAAGGC---------ACTGGTGGCAATACTCAGTCATCTTCGAGAGCCTCC------AGCAGAAGCTCATCTAGATCTAGTTCAAGAAACGGAAGAAGCAATAACAGTTCCCGCAATGCTTCCCCAGCT---CCACATGGAGTCGGAGATGTA---------GTGGGTGCTGGAACTCTTTCAGTTCTTTTAGACTTGCAGAAGAGGCTTGCCGATCTGGAAGCT------------GGTAAGGGTAAT---AAGCAACCTAAAGTCATCACCAAAAAGGATGCACAGGCTGCCAAACAAAAGATG------------CGCCACAAGCGTGTCGCCACCAAAGGATACAATGTAGTCCAGGCTTTCGGAATGAGAGGTCCTGGTCCGCTGCAGAGTAACTTTGGTGACATGCAATACAACAAGCTTGGCACAGAAGACCCACGTTGGCCTCAAATTGCTGAACTTGCTCCCTCAGCATCTGCTTTCATGAGTACCTCCCAATTCAAGGTCACTCATCAGAGCAAT---------------GATGAAAATGGTGAACCAGTGTACTTTCTAAGTTACTCGGGCGCCATAAAATTAGACCCAAAGAATCCCAACTACAATAAGTGGATGGAGATTCTTGACGCAAATATTGATGCTTACAAA---TCC---------------------------------------------------------TTCCCCAAAAAGGAGCGAAAGCAAAAACCAAGTGGTGATGATGCT---------GCAACAGCACCT---GCC---------ACATCT---CAGATGGAAGAT---------------------------------------------------------------------------------------------------------------------------------GTCTCTGAACTGCCTCCAAAGCAACAGCGCAAGAAACGCGTT---------GTTCAAGGCAGTATCACC------CAACGTTCAGCA---GGC---GTGCCTAGCTTT---------------GAGGACGTTGTGGATGCCATTTTCCCCGATTCAGAGGCA---TAA
>KC522109_Bat_HKong_2007-10-30
ATG---------------------------------------------------------GCTACTCCTGCTCCTCCTCGTGCA---GTAGTGTTC---------GCTAATGACAATGAA---ACCCCTACC---------AACAATCAGCGTCCAGGGCGTCCAAGAACT------------------------------------------------AAGCCCAGACCTGCCCCTAATACC------------------------ACTGTCTCATGGTTCACGGGCCTTACCCAGCACGGTAAG---CAGCCTCTTGCCTTCCCTCCTGGACAGGGCGTACCTCTTAATGCCAATTCAACCCCTGCACAGAATGCTGGGTATTGGCGGAGACAGGACAGGAAA---ATTAACACTGGAAACGGA---ACAAAACCTTTGGCCCCCAGGTGGTATTTCTACTACACTGGAACAGGACCTGAGGCAAATCTCCCTTTCAGATCAGTCAAGGATGGAATCATCTGGGTCCACGAAAACGGTGCCACG---GATGCTCCTTCAGTT---TTTGGGACACGCAACCCTGCAAACGATCCAGCTATCGTCACGCAGTTTGCTCCTGGTACTACGCTACCTAAAAACTTCCACATCGAAGGC---------ACTGGTGGCAATAGTCAATCATCTTCGAGAGCCTCC------AGCAGAAGCTCATCTAGATCTAGTTCAAGAAACGGAAGAAGCAACAACAGTTCCCGCAATGCTTCCCCAGCT---CCACATGGAGTCGGAGATGTA---------GTGGGTGCTGGAACTCTTTCAGTTCTTTTAGACTTGCAGAAGAGGCTTGCCGATTTGGAAGCT------------GGTAAGGGTAAT---AAGCAACCTAAAGTCATCACTAAAAAGGATGCACAGGCTGCTAAACAAAAGATG------------CGCCATAAGCGCGTCGCCACCAAAGGATACAATGTAGTCCAGGCTTTCGGAATGAGAGGCCCTGGTCCGCTGCAGAGTAACTTTGGTGATATGCAATACAACAAGCTTGGCACAGAAGACCCACGCTGGCCTCAAATTGCTGAACTTGCTCCCTCAGCATCTGCTTTCATGAGTACCTCCCAATTCAAGGTCACTCACCAGAGCAAT---------------GATGAAAATGGTGAACCGGTGTACTTCCTAAGTTACTCGGGCGCCATAAAATTAGACCCAAAGAACCCCAACTACAACAAGTGGATGGAGATTCTTGACGCAAATATTGATGCTTACAAA---TCC---------------------------------------------------------TTCCCCAAAAAGGAGCGAAAGCAAAAACCAAGTGGTGACGATGCT---------GCAACAGCACCT---GCC---------ACATCT---CAGATGGAAGAT---------------------------------------------------------------------------------------------------------------------------------GTCCCCGAGCTGCCTCCCAAGCAACAGCGCAAGAAACGCGTT---------GTTCAAGGCAGCATCACC------CAACGTTCAGCA---GGC---GTGCCTAGCTTT---------------GAGGACGTTGTGGATGCCATTTTCCCCGATTCAGAGGCA---TAA
>KC522110_Bat_HKong_2007-10-30
ATG---------------------------------------------------------GCTACTCCTGCTCCTCCTCGTGCA---GTAGTGTTC---------GCTAATGACAATGAA---ACCCCTACC---------AACAACCAGCGTCCAGGGCGTCCAAGAACT------------------------------------------------AAGCCCAGACCTGCCCCTAATACC------------------------ACTGTCTCATGGTTCACGGGCCTTACCCAGCACGGTAAG---CAGCCTCTTGCCTTCCCTCCTGGACAGGGCGTACCTCTTAATGCCAATTCAACCCCTGCACAAAATGCTGGGTATTGGCGGAGACAGGACAGGAAA---ATTAACACTGGAAACGGA---ACAAAACCTCTTGCCCCCAGGTGGTATTTCTACTACACTGGAACAGGACCTGAGGCAAATCTCCCTTTCAGATCAGTCAAGGATGGAATCATCTGGGTCCACGAAAACGGTGCCACG---GATGCTCCTTCAGTT---TTTGGGACACGCAACCCTGCAAACGATCCAGCTATCGTCACGCAGTTTGCTCCTGGTACTACGCTACCTAAAAACTTCCACATCGAAGGC---------ACTGGTGGCAATAGTCAATCATCTTCGAGAGCCTCC------AGCAGAAGCTCATCTAGATCTAGTTCAAGAAACGGAAGAAGCAACAACAGTTCCCGCAATGCTTCCCCAGCT---CCACATGGAGTCGGAGATGTA---------GTGGGTGCTGGAACTCTTTCAGTTCTTTTAGACTTGCAGAAGAGGCTTGCCGATTTGGAAGCT------------GGTAAGGGTAAT---AAGCAACCTAAAGTCATCACCAAAAAGGATGCACAGGCTGCCAAACAAAAGATG------------CGCCACAAGCGCGTCGCCACCAAAGGATACAATGTAGTCCAGGCTTTCGGAATGAGAGGCCCTGGTCCGCTGCAGAGTAACTTTGGTGACATGCAATACAACAAGCTTGGCACAGAAGACCCACGTTGGCCTCAAATTGCTGAACTTGCTCCCTCAGCATCTGCTTTCATGAGTACCTCTCAATTCAAGGTCACTCATCAGAGCAAT---------------GATGAAAATGGTGAACCGGTGTACTTCCTAAGTTACTCGGGCGCCATAAAATTAGACCCAAAGAATCCCAACTACAACAAGTGGATGGAGATTCTTGACGCAAATATTGATGCTTACAAA---TCC---------------------------------------------------------TTCCCCAAAAAGGAGCGAAAGCAAAAACCAAGTGGTGATGATGCT---------GCAATAGCACCT---GCC---------ACATCT---CAGATGGAAGAT---------------------------------------------------------------------------------------------------------------------------------GTCCCCGAGCTGCCTCCTAAGCAACAGCGCAAGAAACGCGTT---------GTTCAAGGCAGTATCACC------CAACGTTCAGCA---GGC---GTGCCTAGCTTT---------------GAGGACGTTGTGGATGCCATTTTCCCCGATTCAGAGGCA---TAA
>KC522111_Bat_HKong_2008-09-10
ATG---------------------------------------------------------GCTACTCCTGCTCCTCCTCGTGCA---GTAGTGTTC---------GCTAATGACAATGAA---ACCCCTACC---------AATAACCAGCGTCCAGGGCGTCCAAGAACT------------------------------------------------AAGCCCAGACCTGCCCCTAATACC------------------------ACTGTCTCATGGTTCACGGGCCTTACCCAGCACGGTAAG---CAGCCTCTTGCCTTCCCTCCTGGACAGGGCGTACCTCTTAATGCCAATTCAACCCCTGCACAAAACGCTGGGTATTGGCGGAGACAGGACAGGAAA---ATTAACACTGGAAACGGA---ACAAAACCTCTGGCCCCCAGGTGGTATTTCTACTACACTGGAACAGGACCTGAGGCAAATCTCCCTTTCAGATCAGTCAAGGATGGAATCATCTGGGTCCACGAAAACGGTGCCACG---GATGCTCCTTCAGTT---TTTGGGACACGCAACCCTGCAAACGATCCAGCTATCGTCACGCAGTTTGCTCCTGGTACTACGCTACCTAAAAACTTCCACATCGAAGGC---------ACTGGTGGCAATAGCCAATCATCTTCGAGAGCCTCC------AGCAGAAGCTCATCTAGATCTAGTTCTAGAAACGGAAGAAGCAACAGCAACTCACGCAACGCTTCCCCAGCT---CCACATGGAGTCGGAGATGTA---------GTGGGTGCTGGAACTCTTTCAGTTCTTTTGGACTTACAGAAGAGGCTTGCCGATTTGGAAGCT------------GGTAAGGGTACT---AAGCAACCTAAAGTCATCACTAAAAAGGATGCACAGGCTGCCAAACAAAAGATG------------CGCCACAAGCGTGTCGCCACCAAAGGATACAATGTAGTCCAGGCTTTCGGAATGAGAGGCCCTGGTCCGCTGCAGAGTAACTTTGGTGACATGCAATACAACAAGCTTGGCACAGAAGACCCCCGCTGGCCTCAAATTGCTGAACTTGCCCCTTCAGCATCTGCTTTCATGAGTACCTCCCAATTCAAGGTTACTCACCAGAGCAAT---------------GATGAAAATGGTGAACCGGTGTACTTTTTAAGTTACTCGGGCGCCATAAAATTAGACCCAAAGAATCCCAACTACAACAAGTGGATGGAGATTCTTGATGCAAATATTGATGCTTACAAA---TCC---------------------------------------------------------TTCCCTAAAAAGGAGAGAAAGCAAAAACCAAGTGGTGAAGATGCT---------GCTACAGCACCT---GCC---------ACATCT---CAGATGGAAGAT---------------------------------------------------------------------------------------------------------------------------------GTCCCCGAGCTGCCTCCTAAGCAACAGCGCAAGAAACGCGTT---------GTTCAAGGCAGTATCACC------CAACGTTCAGCA---GGC---GTGCCTAGCTTT---------------GAGGACGTTGTGGATGCCATTTTCCCCGATTCAGAGGCA---TAA
>KC522112_Bat_HKong_2009-04-24
ATG---------------------------------------------------------GCTACTCCTGCTCCTCCTCGTGCA---GTAGTGTTC---------GCTAATGACAATGAA---ACCCCTACC---------AATAACCAGCGTCCAGGGCGTCCAAGAACT------------------------------------------------AAGCCCAGACCTGCCCCTAATACC------------------------ACTGTCTCATGGTTCACGGGCCTTACCCAGCACGGTAAG---CAGCCTCTTGCCTTCCCTCCTGGACAGGGCGTACCTCTTAATGCCAATTCAACCCCTGCACAGAATGCTGGGTATTGGCGGAGACAGGACAGGAAA---ATTAACACTGGAAACGGA---ACAAAACCTCTGGCCCCCAGGTGGTATTTCTACTACACTGGAACAGGACCTGAGGCAAATCTCCCTTTCAGATCAGTCAAGGATGGAATCATCTGGGTCCACGAAAACGGTGCCACG---GACGCTCCTTCAGTT---TTTGGGACACGCAACCCTGCAAACGATCCAGCTATCGTCACGCAGTTTGCTCCTGGTACTACGCTACCTAAAAACTTCCACATCGAAGGC---------ACTGGTGGCAATAGTCAGTCAGCTTCGAGAGCCTCC------AGCAGAAGCTCATCTAGATCTAGTTCAAGAAACGGAAGAAGTAACAACACTTCCCGCAATGCTTCCCCAGCT---CCACATGGAGTCGGAGATGTA---------GTGGGTGCTGGAACTCTTTCAGTTCTTTTAGACTTGCAGAAGAGGCTTGCCGATTTGGAAGCC------------GGTAAGGGTAAT---AAGCAACCTAAAGTCATCACCAAAAAGGATGCACAGGCTGCCAAACAAAAGATG------------CGCCATAAGCGCGTCGCCACCAAAGGATACAATGTAGTCCAGGCTTTCGGAATGAGAGGCCCTGGTCCGCTGCAGAGTAACTTTGGTGATATGCAATACAACAAGCTTGGCACAGAAGACCCACGGTGGCCTCAAATTGCTGAACTTGCTCCCTCAGCATCTGCTTTCATGAGTACCTCCCAATTCAAGGTCACTCACCAGAGCAAT---------------GATGAAAATGGTGAACCGGTGTACTTCCTAAGTTACTCGGGCGCCATAAAATTAGACCCAAAGAATCCCAACTACAACAAGTGGATGGAGATTCTTGACGCAAATATTGATGCTTACAAA---TCC---------------------------------------------------------TTCCCCAAAAAGGAGCGAAAGCAAAAACCAAGTGGTGACGATGCT---------GCAACAGCACCT---GCC---------ACATCT---CAGATGGAAGAT---------------------------------------------------------------------------------------------------------------------------------GTCCCCGAACTGCCTCCTAAGCAACAGCGCAAGAAACGCGTT---------GTTCAAGGCAGTATCACC------CAACGTTCAGCA---GGC---GTGCCTAGCTTT---------------GAGGACGTTGTGGATGCCATTTTCCCTGATTCAGAGGCA---TAA
>KC522113_Bat_HKong_2009-07-14
ATG---------------------------------------------------------GCTACTCCTGCTCCTCCTCGTGCA---GTAGTGTTC---------GCTAATGACAATGAA---ACCCCTACC---------AACAACCAGCGTCCAGGGCGTTCAAGAACT------------------------------------------------AAGCCCAGACCTGCCCCTAATACC------------------------ACTGTCTCATGGTTCACGGGCCTTACCCAGCACGGTAAG---CAGCCTCTTGCCTTCCCTCCTGGACAGGGCGTACCTCTTAATGCCAATTCAACCCCTGCACAGAATGCTGGGTATTGGCGGAGACAGGACAGGAAA---ATCAACACTGGAAACGGA---ACAAAACCTCTGGCCCCCAGGTGGTATTTCTACTACACTGGAACAGGACCTGAGGCAAATCTCCCTTTCAGATCGGTCAAGGATGGAATCATCTGGGTCCACGAAAACGGTGCCACG---GATGCTCCTTCAGTT---TTTGGGACGCGCAACCCTGCAAACGATCCAGCTATCGTCACGCAGTTTGCGCCTGGTACTACGCTACCTAAAAACTTCCACATCGAAGGC---------ACTGGTGGCAATAGTCAGTCATCTTCGAGAGCCTCC------AGCAGAAGCTCATCTAGATCTAATTCAAGAAACGGAAGAAGCAACAGCAATTCCCGCAATGCTTTCCCAGCT---CCACATGGAGTCGGAGATGTA---------GTGGGTGCTGGAACTCTTTCAGTTCTTTTGGACTTACAGAAGAGGCTTGCCGATTTGGAAGCT------------GGTAAGGGTACT---AAGCAACCTAAAGTCATCACCAAAAAGGATGCACAGGCTGCCAAACAAAAGATG------------CGCCATAAGCGCGTCGCCACCAAAGGATACAATGTAGTCCAGGCTTTCGGAATGAGAGGCCCTGGTCCACTGCAGAGTAACTTTGGTGACATGCAATACAACAAGCTTGGCACAGAAGACCCACGATGGCCTCAAATTGCTGAACTTGCTCCCTCAGCATCTGCTTTTATGAGTACCTCTCAATTCAAGGTCACTCATCAGAGCAAT---------------GATGAAAATGGTGAACCGGTGTACTTCCTAAGTTACTCGGGCGCCATAAAATTAGACCCAAAGAATCCCAACTACAACAAGTGGATGGAGATTCTTGACGCAAATATTGATGCTTACAAA---TCC---------------------------------------------------------TTCCCCAAAAAGGAGCGAAAGCAAAAACCAAGTGGTGACGATGCT---------GCTACAGCACCT---GCC---------ACATCT---CAGATGGAAGAT---------------------------------------------------------------------------------------------------------------------------------GTCCCTGAACTGCCCCCTAAGCAACAGCGCAAGAAACGCGTT---------GTTCAAGGCAGTATCACC------CAACGTTCAGCA---GGC---GTGCCTAGCTTT---------------GAGGACGTTGTGGATGCCATTTTCCCCGATTCAGAGGCA---TAA
>KC522114_Bat_HKong_2009-07-14
ATG---------------------------------------------------------GCTACTCCTGCTCCTCCTCGTGCA---GTAGTGTTC---------GCTAATGACAATGAA---ACCCCTACC---------AACAACCAGCGTCCAGGGCGTTCAAGAACT------------------------------------------------AAGCCCAGACCTGCCCCTAATACC------------------------ACTGTCTCATGGTTCACGGGCCTTACCCAGCACGGTAAG---CAGCCTCTTGCCTTCCCTCCTGGACAGGGCGTACCTCTTAATGCCAATTCAACCCCTGCACAGAATGCTGGGTATTGGCGGAGACAGGACAGGAAA---ATCAACACTGGAAACGGA---ACAAAACCTCTGGCCCCCAGGTGGTATTTCTACTACACTGGAACAGGACCTGAGGCAAATCTCCCTTTCAGATCGGTCAAGGATGGAATCATCTGGGTCCACGAAAACGGTGCCACG---GATGCTCCTTCAGTT---TTTGGGACGCGCAACCCTGCAAACGATCCAGCTATCGTCACGCAGTTTGCGCCTGGTACTACGCTACCTAAAAACTTCCACATCGAAGGC---------ACTGGTGGCAATAGTCAGTCATCTTCGAGAGCCTCC------AGCAGAAGCTCATCTAGATCTAATTCAAGAAACGGAAGAAGCAACAGCAATTCCCGCAATGCTTCCCCAGCT---CCACATGGAGTCGGAGATGTA---------GTGGGTGCTGGAACTCTTTCAGTTCTTTTGGACTTACAGAAGAGGCTTGCCGATTTGGAAGCT------------GGTAAGGGTACT---AAGCAACCTAAAGTCATCACCAAAAAGGATGCACAGGCTGCCAAACAAAAGATG------------CGCCATAAGCGCGTCGCCACCAAAGGATACAATGTAGTCCAGGCTTTCGGAATGAGAGGCCCTGGTCCACTGCAGAGTAACTTTGGTGACATGCAATACAACAAGCTTGGCACAGAAGACCCACGATGGCCTCAAATTGCTGAACTTGCTCCCTCAGCATCTGCTTTTATGAGTACCTCTCAATTCAAGGTCACTCATCAGAGCAAT---------------GATGAAAATGGTGAACCGGTGTACTTCCTAAGTTACTCGGGCGCCATAAAATTAGACCCAAAGAATCCCAACTACAACAAGTGGATGGAGATTCTTGACGCAAATATTGATGCTTACAAA---TCC---------------------------------------------------------TTCCCCAAAAAGGAGCGAAAGCAAAAACCAAGTGGTGACGATGCT---------GCTACAGCACCT---GCC---------ACATCT---CAGATGGAAGAT---------------------------------------------------------------------------------------------------------------------------------GTCCCTGAACTGCCCCCTAAGCAACAGCGCAAGAAACGCGTT---------GTTCAAGGCAGTATCACC------CAACGTTCAGCA---GGC---GTGCCTAGCTTT---------------GAGGACGTTGTGGATGCCATTTTCCCCGATTCAGAGGCA---TAA
>KC522115_Bat_HKong_2009-07-14
ATG---------------------------------------------------------GCTACTCCTGCTCCTCCTCGTGCA---GTAGTGTTC---------GCTAATGACAATGAA---ACCCCTACC---------AACAACCAGCGTCCAGGGCGTTCAAGAACT------------------------------------------------AAGCCCAGACCTGCCCCTAATACC------------------------ACTGTCTCATGGTTCACGGGCCTTACCCAGCACGGTAAG---CAGCCTCTTGCCTTCCCTCCTGGACAGGGCGTACCTCTTAATGCCAATTCAACCCCTGCACAGAATGCTGGGTATTGGCGGAGACAGGACAGGAAA---ATCAACACTGGAAACGGA---ACAAAACCTCTGGCCCCCAGGTGGTATTTCTACTACACTGGAACAGGACCTGAGGCAAATCTCCCTTTCAGATCGGTCAAGGATGGAATCATCTGGGTCCACGAAAACGGTGCCACG---GATGCTCCTTCAGTT---TTTGGGACGCGCAACCCTGCAAACGATCCAGCTATCGTCACGCAGTTTGCGCCTGGTACTACGCTACCTAAAAACTTCCACATCGAAGGC---------ACTGGTGGCAATAGTCAGTCATCTTCGAGAGCCTCC------AGCAGAAGCTCATCTAGATCTAATTCAAGAAACGGAAGAAGCAACAGCAATTCCCGCAATGCTTCCCCAGCT---CCACATGGAGTCGGAGATGTA---------GTGGGTGCTGGAACTCTTTCAGTTCTTTTGGACTTACAGAAGAGGCTTGCCGATTTGGAAGCT------------GGTAAGGGTACT---AAGCAACCTAAAGTCATCACCAAAAAGGATGCACAGGCTGCCAAACAAAAGATG------------CGCCATAAGCGCGTCGCCACCAAAGGATACAATGTAGTCCAGGCTTTCGGAATGAGAGGCCCTGGTCCACTGCAGAGTAACTTTGGTGACATGCAATACAACAAGCTTGGCACAGAAGACCCACGATGGCCTCAAATTGCTGAACTTGCTCCCTCAGCATCTGCTTTTATGAGTACCTCTCAATTCAAGGTCACTCATCAGAGCAAT---------------GATGAAAATGGTGAACCGGTGTACTTCCTAAGTTACTCGGGCGCCATAAAATTAGACCCAAAGAATCCCAACTACAACAAGTGGATGGAGATTCTTGACGCAAATATTGATGCTTACAAA---TCC---------------------------------------------------------TTCCCCAAAAAGGAGCGAAAGCAAAAACCAAGTGGTGACGATGCT---------GCTACAGCACCT---GCC---------ACATCT---CAGATGGAAGAT---------------------------------------------------------------------------------------------------------------------------------GTCCCTGAACTGCCCCCTAAGCAACAGCGCAAGAAACGCGTT---------GTTCAAGGCAGTATCACC------CAACGTTCAGCA---GGC---GTGCCTAGCTTT---------------GAGGACGTTGTGGATGCCATTTTCCCCGATTCAGAGGCA---TAA
>KC522116_Bat_HKong_2010-10-14
ATG---------------------------------------------------------GCTACTCCTGCTCCTCCTCGTGCA---GTAGTGTTC---------GCTAATGACAATGAA---ACCTCTACC---------AACAACCAGCGTCCAGGGCGTCCGAGAACT------------------------------------------------AAGCCCAGACCAGCCCCTAATACC------------------------ACTGTCTCATGGTTCACGGGCCTTACCCAGCACGGTAAG---CAGCCTCTTGCCTTCCCTCCTGGACAGGGCGTACCTCTTAATGCCAATTCAACCCCTGCACAGAATGCTGGGTATTGGCGGAGACAGGACAGGAAA---ATCAACACTGGAAACGGG---ACAAAACCTCTGGCACCCAGGTGGTATTTCTACTACACTGGAACAGGACCTGAGGCAAATCTCCCTTTCAGATCAGTCAAGGATGGAATCATCTGGGTCCACGAAAACGGTGCCACA---GATGCTCCTTCGGTT---TTTGGGACACGCAACCCTGCAAACGATCCAGCTATCGTCACGCAGTTTGCTCCTGGTACTACGCTACCTAAAAACTTCCACATCGAAGGT---------ACTGGTGGCAATAGTCAGTCATCTTCGAGAGCCTCC------AGCAGAAGCTCATCTAGATCTAGTTCAAGAAACGGAAGAAGCAACAACAGTTCCCGCAATGCTTCCCCAGCT---CCACATGGAGTCGGAGATGTA---------GTGGGTGCTGGAACTCTTTCAGTTCTTTTAGACTTGCAGAAGAGGCTTGCCGATTTGGAAGCT------------GGTAAGGGTAAT---AAGCAACCTAAAGTCATCACCAAAAAGGATGCACAGGCTGCCAAACAAAAGATG------------CGCCACAAGCGTGTCGCCACCAAAGGATACAATGTAGTCCAGGCTTTCGGAATGAGAGGCCCTGGTCCGCTGCAGAGTAACTTTGGTGATATGCAATATAACAAGCTCGGCACAGAAGACCCACGCTGGCCTCAAATTGCTGAACTTGCTCCCTCAGCATCTGCTTTCATGAGTACCTCCCAATTCAAGGTCACTCACCAGAGCAAT---------------GATGAAAATGGTGAACCGGTGTACTTTCTAAGTTACTCGGGCGCCATAAAATTAGACCCAAAGAATCCCAACTACAACAAGTGGATGGAGATTCTTGACGCAAATATTGATGCTTACAAA---TCC---------------------------------------------------------TTCCCCAAAAAGGAGCGAAAGCAAAAACCAAGTGGTGATGATGCT---------GCTACAGCACCT---GCC---------ACATCT---CAGATGGAAGAT---------------------------------------------------------------------------------------------------------------------------------GTCCCCGAGCTGCCCCCTAAGCAACAGCGCAAGAAACGCGTT---------GTTCAAGGCAGTATCACC------CAACGTTCAGCA---GGC---GTGCCTAGCTTT---------------GAGGACGTTGTGGATGCCATTTTCCCCGATTCAGAGGCA---TAA
>KC522117_Bat_HKong_2012-08-02
ATG---------------------------------------------------------GCTACTCCTGCTCCTCCTCGTGCA---GTGGTGTTC---------GCTAATGACAATGAA---ACCCCTACC---------AACAATCAGCGTCCAGGGCGTCCAAGAACT------------------------------------------------AAGCCCAGACCTGCCCCTAATACC------------------------ACTGTCTCATGGTTCACGGGCCTTACCCAGCACGGTAAG---CAGCCTCTTGCCTTCCCTCCTGGACAGGGCGTACCTCTTAATGCCAATTCAACACCTGCACAAAATGCTGGGTATTGGCGGAGACAGGATAGGAAA---ATTAACACTGGAAACGGA---ACAAAACCTCTGGCCCCCAGGTGGTATTTCTACTACACTGGAACAGGACCTGAGGCAAATCTCCCTTTCAGATCAGTCAAGGATGGAATCATCTGGGTCCACGAAAACGGTGCCACG---GATGCTCCTTCAGTT---TTTGGGACACGCAACCCTGCAAACGATCCAGCTATCGTCACGCAGTTTGCTCCTGGTACTACGCTACCTAAAAACTTCCACATCGAAGGC---------ACTGGTGGCAATAGTCAATCATCTTCGAGAGCCTCC------AGTAGAAGCTCATCTAGATCTAGTTCAAGAAACGGAAGAAGCAACAACAGTTCCCGCAATGCTTCCCCAGCT---CCACATGGAGTCGGAGATGTA---------GTGGGTGCTGGAACTCTTTCAGTTCTTTTAGACTTGCAGAAGAGGCTTGCCGATTTGGAAGCC------------GGTAGGGGTAAT---AAGCAACCTAAAGTCATCACTAAAAAGGATGCACAGGCTGCCAAACAAAAGATG------------CGCCACAAGCGCGTCGCCACCAAAGGATACAATGTAGTCCAGGCTTTCGGAATGAGAGGCCCTGGTCCGCTGCAGAGTAACTTTGGTGATATGCAATACAACAAGCTTGGCACAGAAGACCCACGGTGGCCTCAAATTGCTGAACTTGCCCCCTCAGCATCTGCTTTCATGAGTACCTCCCAACTCAAGGTCACTCACCAGAGCAAT---------------GATGAAAATGGTGAACCGGTGTACTTCCTAAGTTACTCGGGCGCCATAAAATTAGACTCAAAGAACCCCAACTACAACAAGTGGATGGAGATTCTTGATGCAAATATTGATGCTTACAAA---TCC---------------------------------------------------------TTCCCCAAAAAGGAGCGAAAGCAAAAACCAAGTGATGCTGATGCT---------GTAACAGCACCT---GCC---------ACATCT---CAGATGGAAGAT---------------------------------------------------------------------------------------------------------------------------------GTACCCGAGCTGCCTCCTAAGCAACAGCGCAAGAAACGCGTT---------GTTCAAGGCAGTATCACC------CAACGTTCGGCA---GGC---GTGCCTAGCTTT---------------GAGGACGTTGTGGATGCCATTTTCCCCGATTCAGAGGCA---TAA
>KC522118_Bat_HKong_2012-08-02
ATG---------------------------------------------------------GCTACTCCTGCTCCTCCTCGTGCA---GTAGTGTTC---------GCTAATGACAATGAA---ACCCCTACC---------AACAACCAGCGTCCAGGGCGTCCAAGAACT------------------------------------------------AAGCCCAGACCTGCCCCTAATACC------------------------ACTGTCTCATGGTTCACGGGCCTTACCCAGCACGGTAAG---CAGCCTCTTGCCTTCCCTCCTGGACAGGGCGTACCTCTTAATGCCAATTCAACCCCTGCACAGAATGCTGGGTATTGGAGGAGACAGGACAGGAAA---ATTAATACTGGAAACGGA---ACAAAACCTCTGGCCCCCAGGTGGTATTTCTACTACACTGGAACAGGACCTGAGGCAAATCTCCCTTTCAGATCAGTCAAGGATGGAATCATCTGGGTCCACGAAAATGGCGCCACG---GATGCTCCTTCAGTT---TTTGGGACACGCAACCCTGCAAACGATCCAGCTATCGTCACGCAGTTTGCTCCTGGTACTACGCTACCTAAAAACTTCCACATCGAAGGC---------ACTGGTGGCAATAGCCAATCATCTTCGAGAGCCTCC------AGCAGAAGCTCATCTAGATCTAGTTCTAGAAACGGAAGAAGCAACAGCAACTCACGCAACGCTTCCCCAGCT---CCACATGGAGTCGGAGATGTA---------GTGGGTGCTGGAACTCTTTCAGTTCTTTTGGACTTACAGAAGAGGCTTGCCGATTTGGAAGCT------------GGTAAGGGTACT---AAGCAACCTAAAGTCATCACTAAAAAGGATGCACAGGCTGCCAAACAAAAGATG------------CGCCACAAGCGTGTCGCCACCAAAGGATACAATGTAGTCCAGGCTTTCGGAATGAGAGGCCCTGGTCCGCTGCAGAGTAACTTTGGTGACATGCAATACAACAAGCTTGGCACAGAAGACCCCCGCTGGCCTCAAATTGCTGAACTTGCTCCTTCCGCATCTGCTTTCATGAGTACCTCCCAATTCAAGGTCACTCACCAGAGCAAT---------------GATGAAAATGGTGAACCGGTGTACTTTTTAAGTTACTCGGGCGCCATAAAATTAGACCCAAAGAATCCCAACTACAACAAGTGGATGGAGATTCTTGATGCAAATATTGATGCTTACAAA---TCC---------------------------------------------------------TTCCCTAAAAAGGAGAGAAAGCAAAAACCAAGTGGTGATGATGCT---------GCTACAGCACCT---GCC---------ACATCT---CAGATGGAAGAT---------------------------------------------------------------------------------------------------------------------------------GTCCCTGAACTGCCTCCCAAGCAACAGCGCAAGAAACGCGTT---------GTTCAAGGCAGTATCACC------CAACGTTCAGCA---GGC---GTGCCTAGCTTT---------------GAGGACGTTGTGGATGCCATTTTCCCTGATTCAGAGGCA---TAA
>KC522119_Bat_HKong_2012-08-02
ATG---------------------------------------------------------GCTACTCCTGCTCCTCCTCGTGCA---GTAGTGTTC---------GCTAATGACAATGAA---ACCCCTACC---------AACAATCAGCGTTCAGGGCGTCCAAGAACT------------------------------------------------AAGCCCAGACCTGCCCCTAATACC------------------------ACTGTCTCATGGTTCACGGGCCTTACCCAGCACGGTAAG---CAGCCTCTTGCCTTTCCTCCTGGACAGGGCGTACCTCTTAATGCCAATTCAACCCCTGCACAGAATGCTGGGTATTGGCGGAGACAGGACAGGAAA---ATTAACACTGGAAACGGA---ACAAAACCTTTGGCACCCAGGTGGTATTTCTACTACACTGGAACAGGACCTGAGGCAAATCTCCCTTTCAGATCAGTCAAGGATGGAATCATCTGGGTCCACGAAAACGGTGCCACG---GATGCTCCTTCAGTT---TTTGGGACACGCAACCCTGCAAACGATCCAGCTATCGTCACGCAGTTTGCTCCTGGTACTACGCTACCTAAAAACTTCCACATCGAAGGC---------ACTGGTGGCAATAGTCAATCATCTTCGAGAGCCTCC------AGTAGAAGCTCATCTAGATCTAGTTCACGAAACGGAAGAAGCAATAACAGTTCCCGCAATGCTTCCCCAGCT---CCACCTGGAGTCGGAGATGTA---------GTGGGTGCTGGAACTCTTTCAGTTCTTTTAGACTTGCAGAAGAGGCTTGCCGATTTGGAAGCC------------GGTAAGGGTAAT---AAGCAACCTAAAGTCATCACTAAAAAGGATGCACAGGCTGCCAAACAAAAGATG------------CGCCACAAGCGCGTCGCCACCAAAGGATACAATGTAGTCCAGGCTTTCGGTATGAGAGGTCCTGGTCCGCTGCAGAGTAACTTTGGTGATATGCAATACAACAAGCTTGGCACAGAAGACCCACGGTGGCCTCAAATTGCTGAACTTGCTCCCTCAGCATCTGCTTTCATGAGTACCTCCCACTTCAAGGTCACTCACCAGAGCAAT---------------GATGAAAATGGTGAACCGGTGTACTTCCTAAGTTACTCGGGCGCCATAAAATTAGACCCAAAGAACCCCAACTACAACAAGTGGATGGAGATTCTTGACGCAAATATTGATGCTTACAAA---TCC---------------------------------------------------------TTCCCCAAAAAGGAGCGAAAGCAAAAACCAAGTGGTGACGATGCT---------GCAACAGCACAT---GCC---------ACATCT---CAGATGGAAGAT---------------------------------------------------------------------------------------------------------------------------------GTCCCCGAGCTGCCTCCCAAGCAACAGCGCAAGAAACGCGTT---------GTTCAAGGCAGCATCACC------CAACGTTCAGCA---GGC---GTGCCTAGCTTT---------------GAGGACGTTGTGGATGCCATTTTCCCCGATTCAGAGGCA---TAA
>KJ473820_Bat_China_2013--
ATG---------------------------------------------------------GCTACTCCTGCTCCTCCTCGTGCA---GTAGTGTTC---------GCTAATGACAATGAA---ACCCCTACC---------AACAACCAGCGTCCGGGGCGTCCAAGAACT------------------------------------------------AAGCCCAGACCTGCCCCTAATACC------------------------ACTGTCTCATGGTTCACGGGCCTTACCCAGCACGGTAAG---CAGCCTCTTGCCTTCCCTCCTGGACAGGGCGTACCTCTTAATGCCAATTCAACCCCTGCACAGAATGCTGGGTATTGGCGGAGACAGGACAGGAAA---ATTAACACTGGAAACGGA---ACAAAACCTCTGGCCCCCAGGTGGTATTTCTACTACACTGGAACAGGACCTGAGGCAAATCTCCCTTTCAGATCAGTCAAGGATGGAATCATCTGGGTCCACGAAAACGGTGCCACG---GATGCTCCTTCAGTT---TTTGGGACACGCAACCCTGCAAACGATCCAGCTATCGTCACGCAGTTTGCTCCTGGTACTACGCTACCTAAAAACTTCCACATCGAAGGC---------ACTGGTGGCAATAGTCAGTCATCTTCGAGAGCCTCC------AGCAGAAGCTCATCTAGATCTAGTTCAAGAAACGGAAGAAGCAACAACAGTTCCCGCAATGCTTCCCCAGCT---CCACATGGAGTCGGAGATGTA---------GTGGGTGCTGGAACTCTTTCAGTTCTTTTAGACTTGCAGAAGAGGCTTGCCGATTTGGAAGCT------------GGTAAGGGTAAT---AAGCAACCTAAAGTCATCACTAAAAAGGATGCACAGGCTGTCAAACAAAAGATG------------CGCCACAAGCGTGTCGCCACCAAAGGATACAATGTAGTCCAGGCTTTCGGAATGAGAGGTCCTGGTCCGCTGCAGAGTAACTTTGGTGACATGCAATACAACAAGCTTGGCACAGAAGACCCTCGCTGGCCTCAAATTGCTGAACTTGCTCCCTCAGCATCTGCTTTCATGAGTACTTCCCAATTCAAGGTTACTCATCAGAGCAAT---------------GATGAAAATGGTGAACCGGTGTACTTTCTAAGTTACTCGGGCGCCATAAAATTAGACCCAAAGAATCCCAACTACAACAAGTGGATGGAGATTCTTGACGCTAATATTGATGCTTACAAA---TCC---------------------------------------------------------TTCCCCAAAAAGGAGCGAAAGCAAAAACCAAGTGGCGACGATGCT---------GCAACAGCACCT---GCC---------ACATCT---CAGATGGAAGAT---------------------------------------------------------------------------------------------------------------------------------GTCCCCGAACTGCCTCCTAAGCAACAGCGCAAGAAACGCGTT---------GTTCAAGGCAGTATCACC------CAACGTTCAGCA---GGC---GTGCCTAGCTTT---------------GAGGACGTTGTGGATGCCATTTTCCCCGATTCAGAGGCA---TAA
>MH002340_Bat_China_2014-06-26
ATG---------------------------------------------------------GCTACTCCTGCTCCTCCTCGTGCA---GTAGTGTTT---------GCTAATGACAATGAA---ACCCCTACC---------AACAATCAGCGTCCAGGGCGTCCAAGAACT------------------------------------------------AAGCCCAGACCTGCCCCTAATACC------------------------ACTGTCTCATGGTTCACGGGCCTTACCCAGCACGGTAAG---CAGCCTCTTGCCTTCCCTCCTGGACAGGGCGTACCTCTTAATGCCAATTCAACCCCTGCACAGAATGCTGGGTATTGGCGGAGACAGGACAGGAAA---ATCAACACTGGAAATGGA---ACAAAACCTTTGGCCCCCAGGTGGTATTTCTACTACACTGGAACAGGACCTGAGGCAAATCTCCCTTTCAGATCAGTCAAGGATGGAATCATCTGGGTCCACGAAAACGGTGCCACG---GATGCTCCTTCAGTT---TTTGGGACACGCAACCCTGCAAACGATCCAGCTATCGTCACGCAGTTTGCTCCTGGTACTACGCTACCTAAAAACTTCCACATCGAAGGC---------ACTGGTGGCAATAGCCAATCATCTTCGAGAGCCTCC------AGCAGAAGCTCATCTAGATCTAGTTCAAGAAACGGAAGAAGCAACAACAGTTCCCGCAATGCTTCCCCAGCT---CCACATGGAGTCGGAGATGTA---------GTGGGAGCTGGCACTCTTTCAGTTCTTTTGGACTTGCAGAAAAGGCTTGCCGATTTGGAAGCT------------GGTAAGGGTAAT---AAGCAACCTAAAGTCATCACCAAAAAGGATGCACAGGCTGCCAAACAAAAGATG------------CGCCACAAGCGCGTCGCCACCAAAGGATACAATGTAGTCCAGGCTTTCGGAATGAGAGGCCCTGGTTCACTGCAGAGTAACTTTGGCGACATGCAATACAACAAGCTCGGCACAGAAGACCCGCGTTGGCCTCAAATTGCTGAACTTGCTCCCTCAGCATCTGCTTTCATGAGTACATCCCAGTTCAAGGTCACTCACCAGAGCAAT---------------GATGAAAATGGTGAACCGGTGTACTTTTTAAGTTACTCGGGCGCCATAAAATTAGACTCAAAGAATCCCAACTACAACAAGTGGATGGAGATTCTTGATGCAAATATTGATGCCTACAAA---TCC---------------------------------------------------------TTCCCCAAAAAGGAGAGAAAGCAAAAACCAAGTGGTGCCGATGCT---------GCAACAGCACCC---GCC---------ACATCT---CAGATGGAAGAT---------------------------------------------------------------------------------------------------------------------------------GTTCCCGAGCTGCCTCCCAAGCAACAGCGCAAGAAACGCGTT---------ATTCAAGGCAGTATCACC------CAACGTTCAGCA---GGC---GTGCCTAGCTTT---------------GAGGACGTTGTGGATGCCATTTTCCCCGATTCAGAGGCA---TAA
>MH002341_Bat_China_2014-06-28
ATG---------------------------------------------------------GCTACTCCTGCTCCTCCTCGTGCA---GTAGTGTTC---------GCTAATGACAATGAA---ACCCCTACC---------AACAACCAGCGTCCGGGGCGTCCAAGAACT------------------------------------------------AAGCCCAGACCTGCCCCTAATACC------------------------ACTGTCTCATGGTTCACGGGCCTTACCCAGCACGGTAAG---CAGCCTCTTGCCTTCCCTCCTGGACAGGGCGTACCTCTTAATGCCAATTCAACCCCTGCACAGAATGCTGGGTATTGGCGGAGACAGGACAGGAAA---ATTAACACTGGAAACGGA---ACAAAACCTCTGGCACCCAGGTGGTATTTCTACTACACTGGAACAGGACCTGAGGCAAATCTCCCTTTCAGATCAGTCAAGGATGGAATCATCTGGGTTCACGAAAACGGTGCCACG---GATGCTCCTTCAGTT---TTTGGGACACGCAACCCTGCAAACGATCCAGCTATCGTCACGCAGTTTGCTCCTGGTACTACGCTACCTAAAAACTTCCACATCGAAGGC---------ACTGGTGGCAATAGTCAGTCATCTTCGAGAGCCTCC------AGTAGAAGCTCATCTAGATCTAGTTCAAGAAACGGAAGAAGCAACAACAGTTCCCGCAATGCTTCCCCAGCT---CCACATGGAGTCGGAGATGTA---------GTGGGTGCTGGAACTCTTTCAGTTCTTTTAGACTTGCAGAAGAGGCTTGCTGATTTGGAAGCT------------GGTAAGGGTTTT---AAGCAACCTAAAGTCATCACCAAAAAGGATGCACAGGCTGCCAAACAAAAGATG------------CGCCACAAGCGTGTCGCCACCAAAGGATACAATGTAGTCCAGGCTTTCGGTATGAGAGGCCCTGGTCCGCTGCAGAGCAACTTTGGTGATATGCAATACAACAAGCTTGGCACAGAAGACCCACGCTGGCCTCAAATTGCTGAACTTGCTCCTTCAGCATCTGCTTTCATGAGTACCTCTCAATTCAAGGTCACTCACCAGAGCAAT---------------GATGAAAATGGTGAACCGGTGTACTTTCTAAGTTACTCGGGCGCCATAAAATTAGACCCAAAGAATCCCAACTACTCAAAGTGGGTGGAGAATCTTGACGCTAATATTGATGCTTACAAA---TCC---------------------------------------------------------TTCCCCAAAAAGGAGCGAAAGCAAAAACCAAGTGGCGACGATGCT---------GCAACAGCACCT---GCC---------ACATCT---CAGATGGAAGAT---------------------------------------------------------------------------------------------------------------------------------GTCCCCGAACTGCCTCCTAAGCAACAGCGCAAGAAACGCGTT---------GTTCAAGGCAGTATCACC------CAACGTTCAGCA---GGC---GTGCCTAGCTTT---------------GAGGACGTTGTGGATGCCATTTTCCCCGATTCAGAGGCA---TAA
>MH002342_Bat_China_2013-06-03
ATG---------------------------------------------------------GCTACTCCTGCTCCCCCTCGTGCA---GTAGTGTTC---------GCTACTGACAATGAA---ACCCCTATC---------AACAATCAGCGTCCAGGGCGTCCAAGAACT------------------------------------------------AAGCCCAGACCTGCCCCTAATACC------------------------ACTGTCTCATGGTTCACGGGCCTTACCCAGCACGGTAAG---CAGCCTCTTGCCTTCCCTCCTGGACAGGGCGTACCTCTTAATGCCAATTCAACCCCTGCACAGAATGCTGGGTATTGGCGGAGACAGGACAGAAAA---ATTAACACTGGAAACGGA---ACAAAGTCTCTGGCCCCCAGGTGGTATTTCTACTACACTGGAACAGGACCTGAGGCAAATCTCCCTTTCAGATCAGTCAAGGATGGAATCATCTGGGTCCACGAAAACGGTGCCACG---GATGCTCCTTCAGTT---TTTGGGACACGCAACCCTGCAAACGATCCAGCTATCGTCACGCAGTTTGCTCCTGGTACTACGCTACCTAAAAACTTCCACATCGAAGGC---------ACTGGTGGCAATAGTCAGTTATCTTCGAGAGCCTCC------AGCAGAAGCTCATCTAGATCTAGTTCAAGAAACGGAAGAAGCAACAACAGTTCCCGCAATGCTTCCCCAGCT---CCACATGGAGTCGGAGATGTA---------GTGGGTGCTGGAACTCTTTCAGTTCTTTTAGACTTGCAGAAGAGGCTTGCCGATTTGGAAGCT------------GGTAAGGGTAAT---AAGCAACCTAAAGTCATCACCAAGAAGGATGCACAGGCTGCCAAACAAAAGATG------------CGCCATAAGCGCGTCGCCACCAAAGGATGCAATGTAGTCCAGGCTTTCGGTATGAGAGGCCCTGGTCCACTGCAGAGTAACTTTGGTGACATGCAATACAACAAGCTTGGCACAGAAGACCCACGGTGGCCTCAAATTGCTGAACTTGCTCCTTCAGCATCTGCTTTCATGAGTACCTCCCAATTCAAGGTTACTCACCAGAGCAAT---------------GATGAAAATGGTGAACCGGTGTACTTCCTAAGTTACTCGGGCGCCATAAAATTAGACCCAAAGAATCCCAACTACAACAAGTGGATGGAGATTCTTGACGCAAATATTGATGCTTACAAA---TCC---------------------------------------------------------TTCCCTAAAAAGGAGCGAAAGCAAAAACCAAGTGGTGACGATGCT---------GCAACAGCACCT---GCC---------ACATCT---CAGATGGAAGAT---------------------------------------------------------------------------------------------------------------------------------GTCCCCGAACTGCCTCCTAAGCAACAGCGCAAGAAACGCGTT---------GTTCAAGGTAGTATCACC------CAGCGTTCAGCA---GGC---GTGCCAAGCTTT---------------GAGGACGTTGTGGATGCCATTTTCCCCGATTCAGAGGCA---TAA
>MN611520_Bat_China_2018-03-
ATG---------------------------------------------------------GCTACTCCTGCTCATCCTCGTGCA---GTAGTGTTC---------GCTAATGACAATGAA---ACCCCTACC---------AACAATCAGCGTCCAGGGCGTCCAAGAACT------------------------------------------------AAGCCCAGACCTGCCCCTAATACC------------------------ACTGTCTCATGGTTCACGGGCCTTACCCAGCACGGTAAG---CAGCCTCTTGCCTTCCCTCCTGGACAGGGCGTACCTCTTAATGCCAATTCAACCCCTGCACAGAATGCTGGGTATTGGCGGAGACAGGACAGGAAA---ATTAACACTGGAAACGGA---ACAAAACCTCTGGCCCCCAGGTGGTATTTCTACTACACTGGAACAGGACCTGAGGCAAATCTCCCTTTCAGATCAGTCAAGGATGGAATCATCTGGGTCCACGAAAACGGTGCCACA---GATGCTCCTTCGGTT---TTTGGGACACGCAACCCTGCAAACGATCCAGCTATCGTCACGCAGTTTGCTCCTGGTACTACGCTACCTAAAAACTTCCACATCGAAGGC---------ACTGGTGGCAATAGTCAGTCATCTTCGAGAGCCTCC------AGCAGAAGCTCATCTAGATCTAGTTCAAGAAACGGAAGAAGCAACAACAGTTCCCGCAATGCTTCCCCAGCT---CCACATGGAGTCGGAGATGTA---------GTGGGAGCTGGAACTCTTTCAGTTCTTTTGGACTTACAGAAAAGGCTTGCTGATTTGGAAGCT------------GGTAAGGGTAAT---AAGCAACCTAAAGTCATCACCAAAAAGGATGCGCAGGCTGCCAAACAAAAGATG------------CGCCACAAGCGTGTCGCCACCAAAGGCTACAATGTAGTCCAGGCTTTCGGAATGAGAGGCCCTGGTCCGCTGCAGAGTAACTTTGGTGACATGCAATACAACAAGCTCGGCACAGAAGACCCACGTTGGCCTCAAATTGCTGAACTTGCTCCCTCAGCATCTGCTTTCATGAGTACCTCACAATTCAAGGTCACTCACCAGAGCAAT---------------GATGAAAATGGTGAACCGGTGTACTTCCTAAGTTACTCGGGCGCCATAAAATTAGACCCCAAGAATCCCAACTACAACAAGTGGATGGAGATTCTTGACGCAAATATTGATGCTTACAAA---TCC---------------------------------------------------------TTCCCTAAAAAGGAGCGAAAGCAAAAACCAAGTGGTGATGATGCT---------GCTACAGCACCT---GCC---------ACATCT---CAGATGGAAGAT---------------------------------------------------------------------------------------------------------------------------------GTCCCTGAACTGCCTCCTAAGCAACAGCGCAAGAAACGCGTT---------GTTCAAGGCAGTATCACC------CAACGTTCAGCA---GGC---GTGCCTAGCTTT---------------GAGGATGTTGTGGATGCCATTTTCCCCGATTCAGAGGCA---TAA
>KJ156869_HumanMERS_SArabia_2013-07-17
ATG---------------------------------------------------------GCATCCCCTGCTGCACCTCGTGCT---GTTTCCTTT---------GCCGATAACAATGAT---ATAACAAAT---------ACAAACCTGTCTCGAGGTAGAGGACGTAAT---------------------------------------------CCAAAACCACGAGCTGCACCAAATAAC------------------------ACTGTCTCTTGGTACACTGGGCTTACCCAACACGGGAAA---GTCCCTCTTACCTTTTCACCTGGGCAGGGTGTACCTCTTAATGCCAATTCCACCCCTGCGCAAAATGCTGGGTATTGGCGGAGACAGGACAGAAAA---ATTAATACCGGGAATGGA---ATTAAGCAACTGGCTCCCAGGTGGTACTTCTACTACACTGGAACTGGACCCGAAGCAGCACTCCCATTCCGGGCTGTTAAGGATGGCATCGTTTGGGTCCATGAAGATGGCGCCACT---GATGCTCCTTCAACT---TTTGGGACGCGGAACCCTAACAATGATTCAGCTATTGTTACACAATTCGCGCCCGGTACTAAGCTTCCTAAAAACTTCCACATTGAGGGG---------ACTGGAGGCAATAGTCAATCATCTTCAAGAGCCTCTAGCGTAAGCAGAAACTCTTCCAGATCTAGTTCACAAGGTTCAAGATCAGGAAACTCTACCCGCGGCACTTCTCCAGGT---CCATCTGGAATCGGAGCAGTA---------GGAGGTGAT---------CTACTTTACCTTGATCTTCTGAACAGACTACAAGCCCTTGAGTCT------------GGCAAAGTAAAGCAATCGCAGCCAAAAGTAATCACTAAGAAAGATGCTGCTGCTGCTAAAAATAAGATG------------CGCCACAAGCGCACTTCCACCAAAAGTTTCAACATGGTGCAAGCTTTTGGTCTTCGCGGACCAGGAGACCTCCAGGGAAACTTTGGTGATCTTCAATTGAATAAACTCGGCACTGAGGACCCACGTTGGCCCCAAATTGCTGAGCTTGCTCCTACAGCCAGTGCTTTTATGGGTATGTCGCAATTTAAACTTACCCATCAGAACAAT---------------GATGATCATGGCAACCCTGTGTACTTCCTTCGGTACAGTGGAGCCATTAAACTTGACCCAAAGAATCCCAACTACAATAAGTGGTTGGAGCTTCTTGAGCAAAATATTGATGCCTACAAA---ACC---------------------------------------------------------TTCCCTAAGAAGGAAAAGAAACAAAAGGCACCA------AAAGAA---------GAATCAACAGAC---CAA---------------------------------------------------------------------------------------------------------------------------------------------------------------GTGTCT---GAACCTCCAAAGGAG---------CAGCGTGTG------------CAAGGTATCATCACT------CAGCGCACTCGC---ACC---CGTCCAAGTGTTCAGCCTGGTCCAATGATTGATGTTAACACT------------GAT------------TAG
>KJ477102_Camel_Egypt_2013--
ATG---------------------------------------------------------GCATCCTCTGCTGCACCTCGTGCT---GTTTCCTTT---------GCCGATAACAATGAT---ATAACAAAT---------ACAAACCTGTCTCGAGGTAGAGGACGTAAT---------------------------------------------CCAAAACCACGAGCTGCACCAAATAAC------------------------ACTGTCTCTTGGTACACTGGGCTTACCCAACACGGGAAA---GTCCCTCTTACCTTTCCACCTGGGCAGGGTGTACCTCTTAATGCCAATTCTACCCCTGCGCAAAATGCTGGGTATTGGCGGAGACAGGATAGAAAA---ATTAATACCGGGAATGGA---ATTAAGCAACTGGCTCCCAGGTGGTACTTCTACTACACTGGAACTGGACCCGAAGCAGCACTCCCATTCCGGGCTGTTAAGGATGGCATCGTTTGGGTCCATGAAGATGGCGCCACT---GATGCTCCTTCAACT---TTTGGGACGCGGAATCCTAACAATGATTCAGCTATTGTTACACAATTCGCGCCCGGTACTAAGCTTCCTAAAAACTTCCACATTGAGGGG---------ACTGGAGGCAATAGTCAATCATCTTCAAGAGCCTCTAGCGTAAGCAGAAACTCTTCCAGATCTAGTTCACAAGGTTCAAGATCAGGAAACTCTACCCGCGGCACTTCTCCAGGT---CCATCTGGAATCGGAGCAGTA---------GGAGGTGAT---------CTACTTTACCTTGATCTTCTGAACAGACTACAAGCCCTTGAGTCT------------GGCAAAGTAAAGCAATCGCAGCCAAAAGTAATCACTAAGAAAGATGCTGCTGCTGCTAAAAATAAGATG------------CGCCACAAGCGCACTTCCACCAAAAGTTTCAACATGGTGCAAGCTTTTGGTCTTCGCGGACCAGGAGACCTCCAGGGAAACTTTGGTGATCTTCAATTGAATAAACTCGGCACTGAGGACCCACGTTGGCCCCAAATTGCTGAGCTTGCTCCTACAGCCAGTGCTTTTATGGGTATGTCGCAATTTAAACTTACCCATCAGAACAAT---------------GATGATCATGGCAACCCTGTATACTTCCTTCGGTACAGTGGAGCCATTAAACTTGACCCAAAGAATCCCAACTACAATAAGTGGTTGGAGCTTCTTGAGCAAAATATTGATGCCTACAAA---ACC---------------------------------------------------------TTCCCTAAGAAGGAAAACAAACAAAAGGCACCA------AAAGAA---------GAATCAACAGAC---CAA---------------------------------------------------------------------------------------------------------------------------------------------------------------ATGTCT---GAACCTCCAAAGGAG---------CAGCGTGTG------------CAAGGTAGCATCACT------CAGCGCACTCGC---ACC---CGTCCAAGTGTTCAGCCTGGTCCAATGATTGATGTTAACACT------------GAT------------TAG
>KJ477103_Camel_Egypt_2013--
ATG---------------------------------------------------------GCATCCCCTGCTGCACCTCGTGCT---GTTTCCTTT---------GCCGATAACAATGAT---ATAACAAAT---------ACAAACCTGTCTCGAGGTAGAGGACGTAAT---------------------------------------------CCAAAACCACGAGCTGCACCAAATAAC------------------------ACTGTCTCTTGGTACACTGGGCTTACCCAACACGGTAAA---GTCCCTCTTACCTTTCCACCTGGGCAGGGTGTACCTCTTAATGCCAATTCTACCCCTGCGCAAAATGCTGGGTATTGGCGGAGACAGGACAGAAAA---ATTAATACCGGGAATGGA---ATTAAGCAACTGGCTCCCAGGTGGTACTTCTACTACACTGGAACTGGACCCGAAGCAGCACTCCCATTCCGGGCTGTTAAGGATGGCATCGTTTGGGTCCATGAAGATGGCGCCACT---GATGCTCCTTCAACT---TTTGGGACGCGGAACCCTAACAATGATTCAGCTATTGTTACACAATTCGCGCCCGGTACTAAGCTTCCTAAAAACTTCCACATTGAGGGG---------ACTGGAGGCAATAGTCAATCATCTTCAAGAGCCTCTAGCGTCAGCAGAAACTCTTCCAGATCTAGTTCACAAGGTTCAAGATCAGGAAACTCTACCCGCGGCACTTCTCCAGGT---CCATCTGGAATCGGAGCAGTA---------GGAGGTGAT---------CTACTTTACCTTGATCTTCTGAACAGACTACAAGCCCTTGAGTCT------------GGCAAAGTAAAGCAATCGCAGCCAAAAGTAATCACTAAGAAAGATGCTGCTGCTGCTAAAAATAAGATG------------CGCCACAAGCGCACTTCCACCAAAAGTTTCAACATGGTGCAAGCTTTTGGTCTTCGCGGACCAGGAGACCTCCAGGGAAACTTTGGTGATCTTCAATTGAATAAACTCGGCACTGAGGACCCACGTTGGCCCCAAATTGCTGAGCTTGCTCCTACAGCCAGTGCTTTTATGGGTATGTCGCAATTTAAACTTACCCATCAGAACAAT---------------GATGATCATGGCAACCCTGTGTACTTCCTTCGGTACAGTGGAGCCATTAAACTTGACCCAAAGAATCCCAACTACAATAAGTGGTTGGAGCTTCTTGAGCAAAATATTGATGCCTACAAA---ACC---------------------------------------------------------TTCCCTAAGAAGGAAAAGAAACAAAAGGCACCA------AAAGAA---------GAATCAACAGAC---CAA---------------------------------------------------------------------------------------------------------------------------------------------------------------ATGTCT---GAACCTCCAAAGGAG---------CAGCGTGTG------------CAAGGTAGCATCACT------CAGCGTACTCGC---ACC---CGTCCAAGTGTTCAGCCTGGTCCAATGATTGATGTTAACACT------------GAT------------TAG
>KJ713299_Camel_SArabia_2013-11-
ATG---------------------------------------------------------GCAGCCCCTGCTGCACCTCGTGCT---GTTTCCTTT---------GCCGATAACAATGAT---ATAACAAAT---------ACAAACCTGTCTCGAGGTAGAGGACGTAAT---------------------------------------------CCAAAACCACGAGCTGCACCAAATAAC------------------------ACTGTCTCTTGGTACACTGGGCTTACCCAACACGGGAAA---GTCCCTCTTACCTTTCCACCTGGGCAGGGTGTACCTCTTAATGCCAATTCCACCCCTGCGCAAAATGCTGGGTATTGGCGGAGACAGGACAGAAAA---ATTAATACCGGGAATGGA---ATTAAGCAACTGGCTCCCAGGTGGTACTTCTACTACACTGGAACTGGACCCGAAGCAGCACTCCCATTCCGGGCTGTTAAGGATGGCATCGTTTGGGTCCATGAAGATGGCGCCACT---GATGCTCCTTCAACT---TTTGGGACGCGGAACCCTAACAATGATTCAGCTATTGTTACACAATTCGCGCCCGGTACTAAGCTTCCTAAAAACTTCCACATTGAGGGG---------ACTGGAGGCAATAGTCAATCATCTTCAAGAGCCTCTAGCGTAAGCAGAAACTCTTCCAGATCTAGTTCACAAGGTTCAAGATCACGAAACTCTACCCGCGGCACTTCTCCAGGT---CCATCTGGAATCGGAGCAGTA---------GGAGGTGAT---------CTACTTTACCTTGATCTTCTGAACAGACTACAAGCCCTTGAGTCT------------GGCAAAGTAAAGCAATCGCAGCCAAAAGTAATCACTAAGAAAGATGCTGCTGCTGCTAAAAATAAGATG------------CGCCACAAGCGCACTTCCACCAAAAGTTTCAACATGGTGCAAGCTTTTGGTCTTCGCGGACCAGGAGACCTCCAGGGAAACTTTGGTGATCTTCAATTGAATAAACTCGGCACTGAGGACCCACGTTGGCCCCAAATTGCTGAGCTTGCTCCTACAGCCAGTGCTTTTATGGGTATGTCGCAATTTAAACTTACCCATCAGAACAAT---------------GATGATCATGGCAACCCTGTGTACTTCCTTCGGTACAGTGGAGCCATTAAACTTGACCCAAAGAATCCCAACTACAATAAGTGGTTGGAGCTTCTTGAGCAAAATATTGATGCCTACAAA---ACC---------------------------------------------------------TTCCCTAAGAAGGAAAACAAACAAAAGGCACCA------AAAGAA---------GAATCAACAGAC---CAA---------------------------------------------------------------------------------------------------------------------------------------------------------------ATGTCT---GAACCTCCAAAGGAG---------CAGCGTGTG------------CAAGGTAGCATCACT------CAGCGCACTCGC---ACC---CGTCCAAGTGTTCAGCCTGGTCCAATGATTGATGTTAACACT------------GAT------------TAG
>KT121574_HumanMERS_SArabia_2014-05-07
ATG---------------------------------------------------------GCATCCCCTGCTGCACCTCGTGCT---GTTTCCTTT---------GCCGATAACAATGAT---ATAACAAAT---------ACAAACCTGTCTCGAGGTAGAGGACGTAAT---------------------------------------------CCAAAACCACGAGCTGCACCAAATAAC------------------------ACTGTCTCTTGGTACACTGGGCTTACCCAACACGGGAAA---GTCCCTCTTACCTTTCCACCTGGGCAGGGTGTACCTCTTAATGCCAATTCCACCCCTGCGCAAAATGCTGGGTATTGGCGGAGACAGGACAGAAAA---ATTAATACCGGGAATGGA---ATTAAGCAACTGGCTCCCAGGTGGTACTTCTACTACACTGGAACTGGACCCGAAGCAGCACTCCCATTCCGGGCTGTTAAGGATGGCATCGTTTGGGTCCATGAAGATGGCGCCACT---GATGCTCCTTCAACT---TTTGGGACGCGGAACCCTAACAATGATTTAGCTATTGTTACACAATTCGCGCCCGGTACTAAGCTTCCTAAAAACTTCCACATTGAGGGG---------ACTGGAGGCAATAGTCAATCATCTTCAAGAGCCTCTAGCGTAAGCAGAAACTCTTCCAGATCTAGTTCACAAGGTTCAAGATCAGGAAACTCTACCCGCGGCACTTCTCCAGGT---CCATCTGGAATCGGAGCAGTA---------GGAGGTGAT---------CTACTTTACCTTGATCTTCTGAACAGACTACAAGCCCTTGAGTCT------------GGCAAAGTAAAGCAATCGCAGCCAAAAGTAATCACTAAGAAAGATGCTGCTGCTGCTAAAAATAAGATG------------CGCCACAAGCGCACTTCCACCAAAAGTTTCAACATGGTGCAAGCTTTTGGTCTTCGCGGACCAGGAGACCTCCAGGGAAACTTTGGTGATCTTCAATTGAATAAACTCGGCACTGAGGACCCACGTTGGCCCCAAATTGCTGAGCTTGTTCCTACAGCCAGTGCTTTTATGGGTATGTCGCAATTTAAACTTACCCATCAGAACAAT---------------GATGATCATGGCAACCCTGTGTACTTCCTTCGGTACAGTGGAGCCATTAAACTTGACCCAAAGAATCCCAACTACAATAAGTGGTTGGAGCTTCTTGAGCAAAATATTGATGCCTACAAA---ACC---------------------------------------------------------TTCCCTAAGAAGGAAAAGAAACAAAAGGCACCA------AAAGAA---------GAATCAACAGAC---CAA---------------------------------------------------------------------------------------------------------------------------------------------------------------ATGTCT---GAACCTCCTAAGGAG---------CAGCGTGTG------------CAAGGTAGCATCACT------CAGCACACTCGC---ACC---CGTCCAAGTGTTCAGCCTGGTCCAATGATTGATGTTAACACT------------GAT------------TAG
>KT368845_Camel_SArabia_2014-12-
ATG---------------------------------------------------------GCATCCCCTGCTGCACCTCGTGCT---GTTTCCTTT---------GCCGATAACAATGAT---ATAACAAAT---------ACAAACCTGTCTCGAGGTAGAGGACGTAAT---------------------------------------------CCAAAACCACGAGCTGCACCAAATAAC------------------------ACTGTCTCTTGGTACACTGGGCTTACCCAACACGGGAAA---GTCCCTCTTACCTTTCCACCTGGGCAGGGTGTACCTCTTAATGCCAATTCCACCCCTGCGCAAAATGCTGGGTATTGGCGGAGACAGGACAGAAAA---ATTAATACCGGGAATGGA---ATTAAGCAACTGGCTCCCAGGTGGTACTTCTACTACACTGGAACCGGACCCGAAGCAGCACTCCCATTCCGGGCTGTTAAGGATGGCATCGTTTGGGTCCATGAAGATGGCGCCACT---GATGCTCCTTCAACT---TTTGGGACGCGGAACCCTAACAATGATTCAGCTATTGTTACACAATTCGCGCCCGGTACTAAGCTTCCTAAAAACTTCCACATTGAGGGG---------ACTGGAGGCAATAGTCAATCATCTTCAAGAGCCTCTAGCGTAAGCAGAAACTCTTCCAGATCTAGTTCACAAGGTTCAAGATCAGGAAACTCTACCCGCGGCAGTTCTCCAGGT---CCATCTGGAATCGGAGCAGTA---------GGGGGTGAT---------CTACTTTACCTTGATCTTCTGAACAGACTACAAGCCCTTGAGTCT------------GGCAAAGTAAAGCAATCGCAGCCAAAAGTAATCACTAAGAAAGATGCTGCTGCTGCTAAAAATAAGATG------------CGCCACAAGCGCACTTCCACCAAAAGTTTCAACATGGTGCAAGCTTTTGGTCTTCGCGGACCAGGAGACCTCCAGGGAAACTTTGGTGATCTTCAATTGAATAAACTCGGCACTGAGGACCCACGTTGGCCCCAAATTGCTGAGCTTGCTCCTACAGCTAGTGCTTTTATGGGTATGTCGCAATTTAAACTTACCCATCAGAACAAT---------------GATGATCATGGCAACCCTGTGTACTTCCTTCGGTACAGTGGAGCCATTAAACTTGACCCAAAGAATCCCAACTACAATAAGTGGTTGGAGCTTCTTGAGCAAAATATTGATGCCTACAAA---ACC---------------------------------------------------------TTCCCTAAGAAGGAAAAGAAACAAAAGGCACCA------AAAGAA---------GAATCAACAGAC---CAA---------------------------------------------------------------------------------------------------------------------------------------------------------------ATGTCT---GAACCTCCAAAGGAG---------CAGCGTGTG------------CGAGGTAGCATCACT------CAGCGCACTCGC---ACC---CGTCCAAGTGTTCAGCCTGGTCCAATGATTGATGTTAACACT------------GAT------------TAG
>KT368875_Camel_SArabia_2015-03-
ATG---------------------------------------------------------GCATCCCCTGCTGCACCTCGTGCT---GTTTCCTTT---------GCCGATAACAATGAT---ATAACAAAT---------ACAAACCTGTCTCGAGGTAGAGGACGTAAT---------------------------------------------CCAAAACCACGAGCTGCACCAAATAAC------------------------ACTGTCTCTTGGTACACTGGGCTTACCCAACACGGGAAA---GTCCCTCTTACCTTTCCACCTGGGCAGGGTGTACCTCTTAATGCCAATTCCACCCCTGCGCAAAATGCTGGGTATTGGCGGAGACAGGACAGAAAA---ATTAATACCGGGAATGGA---ATTAAGCAACTGGCTCCCAGGTGGTACTTCTACTACACTGGAACCGGACCCGAGGCAGCACTCCCATTCCGGGCTGTTAAGGATGGCATCGTTTGGGTCCATGAACATGGCGCCACT---GATGCTCCTTCAACT---TTTGGGACGCGGAACCCTAACAATGATTCAGCTATTGTTACACAATTCGCGCCCGGTACTAAGCTTCCTAAAAACTTCCACATTGAGGGG---------ACTGGAGGCAATAGTCAATCATCTTCAAGAGCCTCTAGCGTAAGCAGAAACTCTTCCAGATCTAGTTCACAAGGTTCAAGATCAGGAAACTCTACCCGCTGCACTTCTCCAGGT---CCATCTGGAATCGGAGCAGTA---------GGAGGTGAT---------CTACTTTACCTTGATCTTCTGAACAGACTACAAGCCCTTGAGTCT------------GGCAAAGTAAAGCAATCGCAGCCAAAAGTAATCACTAAGAAAGATGCTGCTGCTGCTAAAAATAAGATG------------CGCCACAAGCGCACTTCCACCAAAAGTTTCAACATGGTGCAAGCTTTTGGTCTTCGCGGACCAGGAGACCTCCAGGGAAACTTTGGTGATCTTCAATTGAATAAACTCGGCACTGAGGACCCACGTTGGCCCCAAATTGCTGAGCTTGCTCCTACAGCCAGTGCTTTTATGGGTATGTCTCAATTTAAACTTACCCATCAGAACAAT---------------GATGATCATGGCAACCCTGTGTACTTCCTTCGGTACAGTGGAGCCATTAAACTTGACCCAAAGAATCCCAACTACAATAAGTGGTTGGAGCTTCTTGAGCAAAATATTGATGCCTACAAA---ACC---------------------------------------------------------TTCCCTAAGAAGGAAAAGAAACAAAAGGCACCA------AAAGAA---------GAATCAACAGAC---CAA---------------------------------------------------------------------------------------------------------------------------------------------------------------ATGTCT---GAACCTCCTAAGGAG---------CAGCGTGTG------------CAAGGTAGCATCACT------CAGCGCACTCGC---ACC---CGTCCAAGTGTTCAGCCTGGTCCAATGATTGATGTTAACACT------------GAT------------TAG
>KX108941_Camel_UAE_2015-02-14
ATG---------------------------------------------------------GCAGCCCCTGCTGCACCTCGTGCT---GTTTCCTTT---------GCCGATAACAATGAT---ATAACAAAT---------ACAAACCTGTCTCGAGGTAGAGGACGTAAT---------------------------------------------CCAAAACCACGAGCTGCACCAAATAAC------------------------ACTGTCTCTTGGTACACTGGGCTTACCCAACACGGGAAA---GTCCCTCTTACCTTTCCACCTGGGCAGGGTGTACCTCTTAATGCCAATTCCACCCCTGCGCAAAATGCTGGGTATTGGCGGAGACAGGACAGAAAA---ATTAATACCGGGAATGGA---ATTAAGCAACTGGCTCCCAGGTGGTACTTCTACTACACTGGAACTGGACCCGAAGCAGCACTCCCATTCCGGGCTGTTAAGGATGGCATCGTTTGGGTCCATGAAGATGGCGCCACT---GATGCTCCTTCAACT---TTTGGGACGCGGAACCCTAACAATGATTCAGCTATTGTTACACAATTCGCGCCCGGTACTAAGCTTCCTAAAAACTTCCACATTGAGGGG---------ACTGGAGGCAATATTCAATCATCTTCAAGAGCCTCTAGCGTAAGCAGAAACTCTTCCAGATCTAGTTCACAAGGTTCAAGATCAGGAAACTCTACCCGCGGCACTTCTCCAGGT---CCATCTGGAATCGGAGCAGTA---------GGAGGTGAT---------CTACTTTACCTTGATCTTCTGAACAGACTACAAGCCCTTGAGTCT------------GGCAAAGTAAAGCAATCGCAGCCAAAAGTAATCACTAAGAAACATGCTGCTGCTGCTAAAAATAAGATG------------CGCCACAAGCGCACTTCCACCAAAAGTTTCAACATGGTGCAAGCTTTTGGTCTTCGCGGACCAGGAGACCTCCAGGGAAACTTTGGTGATCTTCAATTGAATAAACTCGGCACTGAGGACCCACGTTGGCCCCAAATTGCTGAGCTTGCTCCTACAGCCAGTGCTTTTATGGGTATGTCGCAATTTAAACTTACCCATCAGAACAAT---------------GATGATCATGGCAACCCTGTGTACTTCCTTCGGTACAGTGGAGCCATTAAACTTGACCCAAAGAATCCCAACTACAATAAGTGGTTGGAGCTTCTTGAGCAAAATATTGATGCCTACAAA---ACC---------------------------------------------------------TTCCCTAAGAAGGAAAAGAAACAAAAGGCACCA------AAAGAA---------GAATCAACAGAC---CAA---------------------------------------------------------------------------------------------------------------------------------------------------------------ATGTCT---GAACCTCCAAAGGAG---------CAGCGTGTG------------CAAGGTAGCATCACT------CAGCGCACTCGC---ACC---CGTCCAAGTGTTCAGCCTGGTCCAATGATTGATGTTAACACT------------GAT------------TAG
>KX108943_Camel_UAE_2015-04-23
ATG---------------------------------------------------------GCATCCCCTGCTGCACCTCGTGCT---ATTTCCTTT---------GCCGATAACAATGAT---ATAACAAAT---------ACAAACCTGTCTCGAGGTAGAGGACGTAAT---------------------------------------------CCAAAACCACGAGCTGCACCAAATAAC------------------------ACTGTCTCTTGGTACACTGGGCTTACCCAACACGGGAAA---GTCCCTCTTACCTTTCCACCTGGGCAGGGTGTACCTCTTAATGCCAATTCCACCCCTGCGCAAAATGCTGGGTATTGGCGGAGACAGGACAGAAAA---ATTAATACCGGGAATGGA---ATTAAGCAACTGGCTCCCAGGTGGTACTTTTACTACACTGGAACTGGACCCGAAGCAGCACTCCCATTCCGGGCTGTTAAGGATGGCATCGTTTGGGTCCATGAAGATGGCGCCACT---GATGCTCCTTCAACT---TTTGGGACGCGGAACCCTAACAATGATTCAGCCATTGTTACACAATTCGCGCCCGGTACTAAGCTTCCTAAAAACTTCCACATTGAGGGG---------ACTGGAGGCAATAGTCAATCATCTTCAAGAGCCTCTAGCGTAAGCAGAAACTCTTCCAGATCTAGTTCACAAGGTTCAAGATCAGGAAACTCTACCCGCGGCACTTTTCCAGGT---CCATCTGGAATCGGAGCAGTA---------GGAGGTGAT---------CTACTTTACCTTGATCTTCTGAACAGACTACAAGCCCTTGAGTCC------------GGCAAAGTAAAGCAATCGCAGCCAAAAGTAATCACTAAGAAAGATGCTGCTGCTGCTAAAAATAAGATG------------CGCCACAAGCGCACTTCCACCAAAAGTTTCAACATGGTGCAAGCTTTTGGTCTTCGCGGACCAGGAGACCTCCAGGGAAACTTTGGTGATCTTCAATTGAATAAACTCGGCACTGAGGACCCACGTTGGCCCCAAATTGCTGAGCTTGCTCCTACAGCCAGTGCTTTTATGGGTATGTCGCAATTTAAACTTACCCATCAGAACAAT---------------GATGATCATGGCAACCCTGTGTACTTTCTCCGGTACAGTGGAGCCATTAAACTTGACCCAAAGAATCCCAACTACAATAAGTGGTTGGAGCTTCTTGAGCAAAATATTGATGCCTACAAA---ACC---------------------------------------------------------TTCCCTAAGAAGGAAAAGAAACAAAAGGCACCA------AAAGAA---------GAATCAACAGAC---CAA---------------------------------------------------------------------------------------------------------------------------------------------------------------ATGTCT---GAACCTCCAAAGGAG---------CAGCGTGTG------------CAAAGTAGCATCACT------CAGCGCACTCGC---ACC---CGTCCAAGTGTTCAGCCTGGTCCAATGATTGATGTTAACACT------------GAT------------TAG
>KX154688_HumanMERS_SArabia_2016-02-
ATG---------------------------------------------------------GCATCCCCTGCTGCACCTCGTGCT---GTTTCCTTT---------GCCGATAACAATGAT---ATAACAAAT---------ACAAACATGTCTCGAGGAAGAGGACGTAAT---------------------------------------------CCAAAACCACGAGCTGCACCAAATAAC------------------------ACTGTCTCTTGGTACACTGGGCTTACCCAACACGGGAAA---GTCCCTCTTACCTTTCCACCTGGTCAGGGTGTACCTCTTAATGCCAATTCCACCCCTGCGCAAAATGCTGGGTATTGGCGGAGACAGGACAGAAAA---ATTAATACCGGGAATGGA---ATTAAGCAACTGGCTCCCAGGTGGTACTTCTACTACACTGGAACTGGACCCGAAGCAGCACTCCCATTCCGGGCTGTTAAGGATGGCATCGTTTGGGTCCATGAAGATGGCGCCACT---GATGCTCCTTCAACT---TTTGGGACGCGGAACCCTAACAATGATTCAGCTATTGTTACACAATTCGCGCCCGGTACTAAGCTTCCTAAAAACTTCCACATTGAGGGG---------ACTGGAGGCAATAGTCAATCATCTTCAAGAGCCTCTAGCGTAAGCAGAAACTCTTCCAGATCTAGTTCACAAGGTTCAAGATCAGGAAACTCTACCCGCGGCACTTCTCCAGGT---CCATCTGGAATCGGAGCAGTA---------GGAGGTGAT---------CTACTTTACCTTGATCTTCTGAACAGACTACAAGCCCTTGAGTCT------------GGCAAAGTAAAGCAATCGCAGCCAAAAGTAATCACTAAGAAAGATGCTGCTGCTGCTAAAAATAAGATG------------CGCCACAAGCGCACTTCCACCAAAAGTTTCAACATGGTGCAAGCTTTTGGTCTTCGCGGACCAGGAGACCTCCAGGGAAACTTTGGTGATCTTCAATTGAATAAACTCGGCACTGAGGACCCACGTTGGCCCCAAATTGCTGAGCTTGCTCCTACAGCCAGTGCTTTTATGGGTATGTCGCAATTTAAACTTACCCATCAGAACAAT---------------GATGATCATGGCAACCCTGTGTACTTCCTTCGGTACAGTGGAGCCATTAAACTTGACCCAAAGAATCCCAACTACAATAAGTGGTTGGAGCTTCTTGAGCAAAATATTGATGCCTACAAA---ACC---------------------------------------------------------TTCCCTAAGAAGGAAAAGAAACAAAAGGCACCA------AAAGAA---------GAATCAACAGAC---CAA---------------------------------------------------------------------------------------------------------------------------------------------------------------ATGTCT---GAACCTCCAAAGGAG---------CAGCGTGTG------------CAAGGTGGCATCACT------CAGCGCACTCGC---ACC---CGTCCAAGTGTTCAGCCTGGTCCAATGATTGATGTTAACACT------------GAT------------TAG
>KX154690_HumanMERS_SArabia_2016-01-
ATG---------------------------------------------------------GCATCCCCTGCTGCACCTCGTGCT---GTTTCCTTT---------GCCGATAACAATGAT---ATAACAAAT---------ACAAACATGTCTCGAGGTAGAGGACGTAAT---------------------------------------------CCAAAACCACGAGCTGCACCAAATAAC------------------------ACTGTCTCTTGGTACACTGGGCTTACCCAACACGGGAAA---GTCCCTCTTACCTTTCCACCTGGTCAGGGTGTACCTCTTAATGCCAATTCCACCCCTGCGCAAAATGCTGGGTATTGGCGGAGACAGGACAGAAAA---ATTAATACCGGGAATGGA---ATTAAGCAACTGGCTCCCAGGTGGTACTTCTACTACACTGGAACTGGACCCGAAGCAGCACTCCCATTCCGGGCTGTTAAGGATGGCATCGTTTGGGTCCATGAAGATGGCGCCACT---GATGCTCCTTCAACT---TTTGGGACGCGGAACCCTAACAATGATTCAGCTATTGTTACACAATTCGCGCCCGGTACTAAGCTTCCTAAAAACTTCCACATTGAGGGG---------ACTGGAGGCAATAGTCAATCATCTTCAAGAGCCTCTAGCGTAAGCAGAAACTCTTCCAGATCTAGCTCACAAGGTTCAAGATCAGGAAACTCTACCCGCGGCACTTCTCCAGGT---CCATCTGGAATCGGAGCAGTA---------GGAGGTGAT---------CTACTTTACCTTGATCTTCTGAACAGACTACAAGCCCTTGAGTCT------------GGCAAAGTAAAGCAATCGCAGCCAAAAGTAATCACTAAGAGAGATGCTGCTGCTGCTAAAAATAAGATG------------CGCCACAAGCGCACTTCCACCAAAAGTTTCAACATGGTGCAAGCTTTTGGTCTTCGCGGACCAGGAGACCTCCAGGGAAACTTTGGTGATCTTCAATTGAATAAACTCGGCACTGAGGACCCACGTTGGCCCCAAATTGCTGAGCTTGCTCCTACAGCCAGTGCTTTTATGGGTATGTCGCAATTTAAACTTACCCATCAGAACAAT---------------GATGATCATGGCAACCCTGTGTACTTCCTTCGGTACAGTGGAGCCATTAAACTTGACCCAAAGAATCCCAACTACAATAAGTGGTTGGAGCTTCTTGAGCAAAATATTGATGCCTACAAA---ACC---------------------------------------------------------TTCCCTAAGAAGGAAAAGAAACAAAAGGCACCA------AAAGAA---------GAATCAACAGAC---CAA---------------------------------------------------------------------------------------------------------------------------------------------------------------ATGTCT---GAACCTCCAAAGGAG---------CAGCGTGTG------------CAAGGTAGTATCACT------CAGCGCACTCGC---ACC---CGTCCAAGTGTTCAGCCTGGTCCAATGATTGATGTTAACACT------------GAT------------TAG
>KY673149_Camel_Oman_2015-01-
ATG---------------------------------------------------------GCACCCCCTGCTGCACCTCGTGCT---GTTTCCTTT---------GCCGATAACAATGAT---ATAACAAAT---------ACAAACCTGTCTCGAGGTAGAGGACGTAAT---------------------------------------------CCAAAACCACGAGCTGCACCAAATAAC------------------------ACTGTCTCTTGGTACACTGGGCTTACCCAACACGGGAAA---GTCCCTCTTACCTTTCCACCTGGGCAGGGTGTACCTCTTAATGCCAATTCCACCCCTGCGCAAAATGCTGGGTATTGGCGGAGACAGGACAGAAAA---ATTAATACCGGGAATGGA---ATTAAGCAACTGGCTCCCAGGTGGTACTTCTACTACACTGGAACTGGACCCGAAGCAGCACTCCCATTCCGGGCTGTTAAGGATGGCATCGTTTGGGTCCATGAAGATGGCGCCACT---GATGCTCCTTCAACT---TTTGGGACGCGGAACCCTAACAATGATTCAGCTATTGTTACACAATTCGCGCCCGGTACTAAGCTTCCTAAAAACTTCCACATTGAGGGG---------ACTGGAGGCAATAGTCAATCATCTTCAAGAGCCTCTAGCGTAAGCAGAAACTCTTCCAGATCTAGTTCACAAGGTTCAAGATCAGGAAACTCTACCCGCGGCACTTCTCCAGGT---CCGTCTGGAATCGGAGCAGTA---------GGAGGTGAT---------CTACTTTACCTTGATCTTCTGAACAGACTACAAGCCCTTGAGTCT------------GGCAAAGTAAAGCAATCGCAGCCAAAAGTAATCACTAAGAAAGATGCTGCTGCTGCTAAAAATAAGATG------------CGCCACAAGCGCACTTCCACCAAAAGTTTCAACATGGTGCAAGCTTTTGGTCTTCGCGGACCAGGAGACCTCCAGGGAAACTTTGGTGATCTTCAATTGAATAAACTCGGCACTGAGGACCCACGTTGGCCCCAAATTGCTGAGCTTGCTCCTACAGCCAGTGCTTTTATGGGTATGTCGCAATTTAAACTTACCCATCAGAACAAT---------------GATGATCATGGCAACCCTGTGTACTTCCTTCGGTACAGTGGAGCCATTAAACTTGACCCAAAGAATCCCAACTACAATAAGTGGTTGGAGCTTCTTGAGCAAAATATTGATGCCTACAAA---ACC---------------------------------------------------------TTCCCTAAGAAGGAAAAGAAACAAAAGGCACCA------AAAGAA---------GAATCAACAGAC---CAA---------------------------------------------------------------------------------------------------------------------------------------------------------------ATTTCT---GAACCTCCAAAGGAG---------CAGCGTGTG------------CAAGGTAGCATCACT------CAGCGCACTCGC---ACC---CGTCCAAGTGTTCAGCCTGGTCCAATGATTGATGTTAACACT------------GAT------------TAG
>KY706245_Camel_SArabia_2014-11-29
ATG---------------------------------------------------------GCATCCCCTGCTGCACCTCGTGCT---GTTTCCTTT---------GCCGATAACAATGAT---ATAACAAAT---------ATAAACCTGTCTCGAGGTAGAGGACGTAAT---------------------------------------------CCAAAACCACGAGCTGCACCAAATAAC------------------------ACTGTCTCTTGGTACACTGGGCTTACCCAACACGGGAAA---GTCCCTCTTACCTTTCCACCTGGGCAGGGTGTACCTCTTAATGCCAATTCCACCCCTGCGCAAAATGCTGGGTATTGGCGGAGACAGGACAGAAAA---ATTAATACCGGGAATGGA---ATTAAGCAACTGGCTCCCAGGTGGTACTTCTACTACACTGGAACTGGACCCGAAGCAGCACTCCCATTCCGGGCTGTTAAGGATGGCATCGTTTGGGTCCATGAAGATGGCGCCACT---GATGCTCCTTCAACT---TTTGGGACGCGGAACCCTAACAATGATTCAGCTATTGTTACACAATTCGCGCCCGGTACTAAGCTTCCTAAAAACTTCCACATTGAGGGG---------ACTGGAGGCAATAGTCAATCATCTTCAAGAGCCTCTAGCGTAAGCAGAAACTCTTCCAGATCTAGTTCACAAGGTTCAAGATCAGGAAACTCTACCCGCGGCACTTCTCCAGGT---CCATCTGGAATTGGAGCAGTA---------GGAGGCGAT---------CTACTTTACCTTGATCTTCTGAACAGACTACAAGCCCTTGAGTCT------------GGCAAAGTAAAGCAATCGCAGCCAAAAGTAATCACTAAGAAAGATGCTGCTGCTGCTAAAAATAAGATG------------CGCCACAAGCGCACTTCCACCAAAAGTTTCAACATGGTGCAAGCTTTTGGTCTTCGCGGACCAGGAGACCTCCAGGGAAACTTTGGTGATCTTCAATTGAATAAACTCGGCACTGAGGACCCACGTTGGCCCCAAATTGCTGAGCTTGCTCCTACAGCCAGTGCTTTTATGGGTATGTCGCAATTTAAACTTACCCATCAGAACAAT---------------GATGATCATGGCAACCCTGTGTACTTCCTTCGGTACAGTGGAGCCATTAAACTTGACCCAAAGAATCCCAACTACAATAAGTGGTTGGAGCTTCTTGAGCAAAATATTGATGCCTACAAA---ACC---------------------------------------------------------TTCCCTAAGAAGGAAAAGAAACAAAAGGCACCA------AAAGAA---------GAATCAACAGAC---CAA---------------------------------------------------------------------------------------------------------------------------------------------------------------ATGTCT---GAACTTCCAAAGGAG---------CAGCGTGTG------------CAAGGTAGCATCACT------CAGCGCACTCGC---ACC---CGTCCAAGTGTTCAGCCTGGTCCAATGATTGATGTTAACACT------------GAT------------TAG
>MF598642_Camel_UAE_2015-03-
ATG---------------------------------------------------------GCATCCCCTGCTGCACCTCGTGCT---GTTTCCTTT---------GCCGATAACAATGAT---ATAACAAAT---------ACAAACCTGTCTCGAGGTAGAGGACGTAAT---------------------------------------------CCAAAACCACGAGCTGCACCAAATAAC------------------------ACTGTCTCTTGGTACACTGGGCTTACCCAACACGGGAAA---GTCCCTCTTACCTTTCCACCTGGGCAGGGTGTACCTCTTAATGCCAATTCCACCCCTGCGCAAAATGCTGGGTATTGGCGGAGACAGGACAGAAAA---ATTAATACCGGGAATGGA---ATTAAGCAACTGGCTCCCAGGTGGTACTTCTACTACACTGGAACTGGACCCGAAGCAGCACTCCCATTCCGGGCTGTTAAGGATGGCATCGTTTGGGTCCATGAAGATGGCGCCACT---GATGCTCCTTCAACT---TTTGGGACGCGGAACCCTAACAATGATTCAGCTATTGTTACACAATTCGCGCCCGGTACTAAGCTTCCTAAAAACTTCCACATTGAGGGG---------ACTGGAGGCAATAGTCAATCATCTTCAAGAGCCTCTAGCGTAAGCAGAAACTCTTCCAGATCTAGTTCACAAGGTTCAAGATCAGGAAACTCAACCCGCGGCACTTCTCCAGGT---CCATCTGGAATCGGAGCAGTA---------GGAGGTGAT---------CTACTTTACCTTGATCTTCTGAACAGACTACAATCCCTTGAGTCT------------GGCAAAGTAAAGCAATCGCAGCCAAAAGTAATCACTAAGAAAGATGCTGCTGCTGCTAAAAATAAGATG------------CGCCACAAGCGCACTTCCACCAAAAGTTTCAACATGGTGCAAGCTTTTGGTCTTCGCGGACCAGGAGACCTCCAGGGAAACTTTGGTGATCTTCAATTGAATAAACTCGGCACTGAGGACCCACGTTGGCCCCAAATTGCTGAGCTTGCTCCTACAGCCAGTGCTTTTATGGGTATGTCGCAATTTAAACTTACCCATCAGAACAAT---------------GATGATCATGGCAACCCTGTGTACTTCCTTCGGTACAGTGGAGCCATTAAACTTGACCCAAAGAATCCCAACTACAATAAGTGGTTGGAGCTTCTTGAGCAAAATATTGATGCCTACAAA---ACC---------------------------------------------------------TTCCCTAAGAAGGAAAAGAAACAAAAGGCACCA------AAAGAA---------GAATCAACAGAC---CAA---------------------------------------------------------------------------------------------------------------------------------------------------------------ATGTCT---GAACCTCCAAAGGAG---------CAGCGTGTG------------CAAGGTAGCATCACT------CAGCGCACTCGC---ACC---CGTCCAAGTGTTCAGCCTGGTCCAATGATTGATGTTAACACT------------GAT------------TAG
>MF598679_Camel_UAE_2015-03-
ATG---------------------------------------------------------GCAGCCCCTGCTGCACCTCGTGCT---GTTTCCTTT---------GCCGATAACAATGAT---ATAACAAAT---------ACAAACCTGTCTCGAGGTAGAGGACGTAAT---------------------------------------------CCAAAACCACGAGCTGCACCAAATAAC------------------------ACTGTCTCTTGGTACACTGGGCTTACCCAACACGGGAAA---GTCCCTCTTACCTTTCCACCTGGGCAGGGTGTACCTCTTAATGCCAATTCCACCCCTGCGCAAAATGCTGGGTATTGGCGGAGACAGGACAGAAAA---ATTAATACCGGGAATGGA---ATTAAGCAACTGGCTCCCAGGTGGTACTTCTACTACACTGGAACTGGACCCGAAGCAGCACTCCCATTCCGGGCTGTTAAGGATGGCATCGTTTGGGTCCATGAAGATGGCGCCACT---GATGCTCCTTCAACT---TTTGGGACGCGGAACCCTAACAATGATTCAGCTATTGTTACACAATTCGCGCCCGGTACTAAACTTCCTAAAAACTTCCACATTGAGGGG---------ACTGGAGGCAATAGTCAATCATCTTCAAGAGCCTCTAGCGTAAGCAGAAACTCTTCCAGATCTAGTTCACAAGGTTCAAGATCAGGAAACTCTACTCGCGGCACTTCTCCAGGT---CCATCTGGAATCGGAGCAGTA---------GGAGGTGAT---------CTACTTTACCTTGATCTTCTGAACAGACTACAAGCCCTTGAGTCT------------GGCAAAGTAAAGCAATCGCAGCCAAAAGTAATCACTAAGAAAGATGCTGCTGCTGCTAAAAATAAGATG------------CGCCACAAGCGCACTTCCACCAAAAGTTTCAACATGGTGCAAGCTTTTGGTCTTCGCGGACCAGGAGACCTCCAGGGAAACTTTGGTGATCTTCAATTGAATAAACTCGGCACTGAGGACCCACGTTGGCCCCAAATTGCTGAGCTTGCTCCTACAGCCAGTGCTTTTATGGGTATGTCGCAATTTAAACTTACCCATCAGAACAAT---------------GATGATCATGGCAACCCTGTGTACTTCCTTCGGTACAGTGGAGCCATTAAACTTGACCCAAAGAATCCCAACTACAATAAGTGGTTGGAGCTTCTTGAGCAAAATATTGATGCCTACAAA---ACC---------------------------------------------------------TTCCCTAAGAAGGAAAAGAAACAAAAGGCACCA------AAAGAA---------GAATCAACAGAC---CAA---------------------------------------------------------------------------------------------------------------------------------------------------------------ATGTCT---GAACCTCCAAAGGAG---------CAGCGTGTG------------CAAGGTAGCATCACT------CAGCGCACTCGC---ACC---CGTCCAAGTGTTCAGCCTGGTCCAATGATTGATGTTAACACT------------GAT------------TAG
>MF598702_Camel_UAE_2015-04-
ATG---------------------------------------------------------GCATCCCCTGCTGCACCTCGTGCT---GTTTCCTTT---------GCCGATAACAATGAT---ATAACAAAT---------ACAAACCTGTCTCGAGGTAGAGGACGTAAT---------------------------------------------CCAAAACCACGAGCTGCACCAAATAAC------------------------ACTGTCTCTTGGTACACTGGGCTTACCCAACACGGGAAA---GTCCCTCTTACCTTTCCACCTGGGCAGGGTGTACCTCTTAATGCCAATTCCACCCCTGCGCAAAATGCTGGGTATTGGCGGAGACAGGACAGAAAA---ATTAATACCGGGAATGGA---ATTAAGCAACTGGCTCCCAGGTGGTACTTCTACTACACTGGAACTGGACCCGAAGCAGCACTCCCATTCCGGGCCGTTAAGGATGGCATCGTTTGGGTCCATGAAGATGGCGCCACT---GATGCTCCTTCAACT---TTTGGGACGCGGAACCCTAACAATGATTCAGCTATTGTTACACAATTCGCGCCCGGTACTAAGCTTCCTAAAAACTTCCACATTGAGGGG---------ACTGGAGGCAATAGTCAATCATCTTCAAGAGCCTCTAGCGTAAGCAGAAACTCTTCCAGATCTAGTTCACAAGGTTCAAGATCAGGAAACTCTACCCGCGGCACTTCTCCAGGT---CCATCTGGAATCGGAGCAGTA---------GGAGGTGAT---------CTACTTTACCTTGATCTTCTGAACAGACTACAAGCCCTTGAGTCT------------GGCAAAGTAAAGCAATCGCAGCCAAAAGTAATCACTAAGAAAGATGCTGCTGCTGCTAAAAATAAGATG------------CGCCACAAGCGCACTTCCACCAAAAGTTTTAACATGGTGCAAGCTTTTGGTCTTCGCGGACCAGGAGACCTCCAGGGAAACTTTGGTGATCTTCAATTGAATAAACTCGGCACTGAGGACCCACGTTGGCCCCAAATTGCTGAGCTTGCTCCTACAGCCAGTGCTTTTATGGGTATGTCGCAATTTAAACTTACCCATCAGAACAAT---------------GATGATCATGGCAACCCTGTGTACTTCCTTCGGTACAGTGGAGCCATTAAACTTGACCCAAAGAATCCCAACTACAATAAGTGGTTGGAGCTTCTTGAGCAAAATATTGATGCCTACAAA---ACC---------------------------------------------------------TTCCCTAAGAAGGAAAAGAAACAAAAGGCACCA------AAAGAA---------GAATCAACAGAC---CAA---------------------------------------------------------------------------------------------------------------------------------------------------------------ATGTCT---GAACCTCCTAAGGAG---------CAGCGTGTG------------CAAGGTAGCATCACT------CAGCGCACTCGC---ACC---CGTCCAAGTGTTCAGCCTGGTCCAATGATTGATGTTAACACT------------GAT------------TAG
>MG011342_HumanMERS_SArabia_2016-03-07
ATG---------------------------------------------------------GCATCCCCTGCTGCACCTCGTGCT---GTTTCCTTT---------GCCGATAACAATGAT---ATAACAAAT---------ACAAACATGTCTCGAGGTAGAGGACGTAAT---------------------------------------------CCAAAACCACGAGCTGCACCAAATAAC------------------------ACTGTCTCTTGGTACACTGGGCTTACCCAACACGGGAAA---GTCCCTCTTACCTTTCCACCTGGTCAGGGTGTACCTCTTAATGCCAATTCCACCCCTGCGCAAAATGCTGGGTATTGGCGGAGACAGGACAGAAAA---ATTAATACCGGGAATGGA---ATTAAGCAATTGGCTCCCAGGTGGTACTTCTACTACACTGGAACTGGACCCGAAGCAGCACTCCCATTCCGGGCTGTTAAGGATGGCATCGTTTGGGTCCATGAAGATGGCGCCACT---GATGCTCCTTCAACT---TTTGGGACGCGGAACCCTAACAATGATTCAGCTATTGTTACACAATTCGCGCCCGGTACTAAGCTTCCTAAAAACTTCCACATTGAGGGG---------ACTGGAGGCAATAGTCAATCATCTTCAAGAGCCTCTAGCGTAAGCAGAAACTCTTCCAGATCTAGTTCACAAGGTTCAAGATCAGGAAACTCTACCCGCGGCACTTCTCCAGGT---CCATCTGGAATCGGAACAGTA---------GGAGGTGAT---------CTACTTTACCTTGATCTTCTGAACAGACTACAAGCCCTTGAGTCT------------GGCAAAGTAAAGCAATCGCAGCCAAAAGTAATCACTAAGAAAGATGCTGCTGCTGCTAAAAATAAGATG------------CGCCACAAGCGCACTTCCACCAAAAGTTTCAACATGGTGCAAGCTTTTGGTCTTCGCGGACCAGGAGACCTCCAGGGAAACTTTGGTGATCTTCAATTGAATAAACTCGGCACTGAGGACCCACGTTGGCCCCAAATTGCTGAGCTTGCTCCTACAGCCAGTGCTTTTATGGGTATGTCGCAATTTAAACTTACCCATCAGAACAAT---------------GATGATCATGGCAACCCTGTGTACTTCCTTCGGTACAGTGGAGCCATTAAACTTGACCCAAAGAATCCCAACTACAATAAGTGGTTGGAGCTTCTTGAGCAAAATATTGATGCCTACAAA---ACC---------------------------------------------------------TTCCCTAAGAAGGAAAAGAAACAAAAGGCACCA------AAAGAA---------GAATCAACAGAC---CAA---------------------------------------------------------------------------------------------------------------------------------------------------------------ATGTCT---GAACCTCCAAAGGAG---------CAGCGTGTG------------CAAGGTAGCATCACT------CAGCGCACTCGC---ACC---CGTCCAAGTGTTCAGCCTGGTCCAATGATTGATGTTAACACT------------GAT------------TAG
>MG011357_HumanMERS_SArabia_2016-09-21
ATG---------------------------------------------------------GCATCCCCTGCTGCACCTTGTGCT---GTTTCCTTT---------GCCGATAACAATGAT---ATAACAAAT---------ACAAACCTGTCTCGAGGTAGAGGACGTAAT---------------------------------------------CCAAAACCACGAGCTGCACCAAATAAC------------------------ACTGTCTCTTGGTACACTGGGCTTACCCAACACGGGAAA---GTCCCTCTTACCTTTCCACCTGGGCAGGGTGTACCTCTTAATGCCAATTCCACTCCTGCGCAAAATGCTGGGTATTGGCGGAGACAGGACAGAAAA---ATTAATACCGGGAATGGA---ATTAAGCAACTGGCTCCCAGGTGGTACTTCTACTACACTGGAACTGGACCCGAAGCAGCACTCCCATTCCGGGCTGTTAAGGATGGCATCGTTTGGGTCCATGAAGATGGCGCCACT---GATGCTCCTTCAACT---TTTGGGACGCGGAACCCTAACAATGATTCAGCTATTGTTACACAATTCGCGCCCGGTACTAAGCTTCCTAAAAACTTCCACATTGAGGGG---------ACTGGAGGCAATAGTCAATCATCTTCAAGAGCCTCTAGCGTAAGCAGAAACTCTTCCAGATCTAGTTCACAAGGTTCAAGATCAGGAAACTCTACCCGCGGCACTTCTCCAGGT---CCATCTGGAATCGGAGCAGTA---------GGAGGTGAT---------CTACTTTACCTTGATCTTCTGAACAGACTACAAGCCCTTGAGTCT------------GGCAAAGTAAAGCAATCGCAGCCAAAAGTAATCACTAAGAAAGATGCTGCTGCTGCTAAAAATAAGATG------------CGCCACAAGCGCACTTCCACCAAAAGTTTCAACATGGTGCAAGCTTTTGGTCTTCGCGGACCAGGAGACCTCCAGGGAAACTTTGGTGATCTTCAATTGAATAAACTCGGCACTGAGGACCCACGTTGGCCCCAAATTGCTGAGCTTGCTCCTACAGCCAGTGCTTTTATGGGTATGTCGCAATTTAAACTTACCCATCAGAACAAT---------------GATGATCATGGCAACCCTGTGTACTTCCTTCGGTACAGTGGAGCCATTAAACTTGACCCAAAGAATCCCAACTACAATAAGTGGTTGGAGCTTCTTGAGCAAAATATTGATGCCTACAAA---ACC---------------------------------------------------------TTCCCTAAGAAGGAAAAGAAACAAAAGGCACCA------AAAGAA---------GAATCAACAGAC---CAA---------------------------------------------------------------------------------------------------------------------------------------------------------------ATGTCT---GAACCTCCAAAGGAG---------CAGCGTGTG------------CAAGGTAGCATTACT------CAGCGCACTCGC---ACC---CGTCCAAGTGTTCAGCCTGGTCCAATGATTGATGTTAACACT------------GAT------------TAG
>MG923470_Camel_BFaso_2015-02-23
ATG---------------------------------------------------------GCATCCCCTGCTGCACCTCGTGCT---GTTTCCTTT---------GCCTATAACAATGAT---ATAACAAAT---------ACAAACCTGTCTCGAGGTAGAGGACGTAAT---------------------------------------------CCAAAACCACGAGCTGCACCAAATAAC------------------------ACTGTCTCTTGGTACACTGGGCTTACCCAACACGGTAAA---GTCCCTCTTACCTTTCCACCTGGGCAGGGTGTACCTCTTAATGCCAATTCTACCCCTGCGCAAAATGCTGGGTATTGGCGGAGACAGGACAGAAAA---ATTAATACCGGGAATGGA---ATTAAGCAACTGGCTCCCAGGTGGTACTTCTACTACACTGGAACTGGACCCGAAGCAGCACTCCCATTCCGGGCTGTTAAGGATGGCATCGTTTGGGTCCATGAAGATGGCGCCACT---GATGCTCCTTCAACT---TTTGGGACGCGGAACCCTAACAATGATTCAGCTATTGTTACACAATTCGCGCCCGGTACTAAGCTTCCTAAAAACTTCCACATTGAGGGG---------ACTGGAGGCAATAGTCAATCATCTTCAAGAGCCTCTAGCGTAAGCAGAAACTCTTCCAGATCTAGTTCACAAGGTTCAAGATCAGGAAACTCTACCCGCGGCACTTCTCCAGGT---CCATCCGGAATCGGAGCAGTA---------GGAGGTGAT---------CTACTTTACCTTGATCTTCTGAACAGACTACAAGCCCTTGAGTCT------------GGCAAAGTAAAGCAATCGCAGCCAAAAGTAATCACTAAGAAAGATGCTGCTGCTGCTAAAAATAAGATG------------CGCCACAAGCGCACTTCCACCAAAAGTTTCAACATGGTGCAAGCTTTTGGTCTTCGCGGACCAGGAGACCTCCAGGGAAACTTTGGTGATCTTCAATTGAATAAACTCGGCACTGAGGACCCACGTTGGCCCCAAATTGCTGAGCTTGCTCCTACAGCCAGTGCTTTTATGGGTATGTCGCAATTCAAACTTACCCATCAGAACAAT---------------GATGATCATGGCAATCCTGTGTACTTCCTTCGGTACAGTGGAGCCATTAAACTTGACCCAAAGAATCCCAACTACAATAAGTGGTTGGAGCTTCTTGAGCAAAATATTGATGCCTACAAA---ACC---------------------------------------------------------TTCCCTAAGAAGGAAAAGAAACAAAAGGCACCA------AAAGAA---------GAATCAACAGAC---CAA---------------------------------------------------------------------------------------------------------------------------------------------------------------ATGTCT---GAACCTCCAAAGGAG---------CAGCGTGTG------------CAAGGTAGCATMACT------CAGCGCACTCGC---ACC---CGTCCAAGTGTTCAGCCTGGTCCAATGATTGATGTTAACACT------------GAT------------TAG
>MG923473_Camel_BFaso_2015-03-16
ATG---------------------------------------------------------GCATCCCCTGCTGCACCTCGTGCT---GTTTCCTTT---------GCCTATAACAATGAT---ATAACAAAT---------ACAAACCTGTCTCGAGATAGAGGACGTAAT---------------------------------------------CCAAAACCACGAGCTGCACCAAATAAC------------------------ACTGTCTCTTGGTACACTGGGCTTACCCAACACGGTAAA---GTCCCTCTTACCTTTCCACCTGGGCAGGGTGTACCTCTTAATGCCAATTCTACCCCTGCGCAAAATGCTGGGTATTGGCGGAGACAGGACAGAAAA---ATTAATACTGGGAATGGA---ATTAAGCAACTGGCTCCCAGGTGGTACTTCTACTACACTGGAACTGGACCCGAAGCAGCACTCCCATTCCGGGCTGTTAAGGATGGCATCGTTTGGGTCCATGAAGATGGCGCCACT---GATGCTCCTTCAACT---TTTGGGACGCGGAACCCTAACAATGATTCAGCTATTGTTACACAATTCGCGCCCGGTACTAAACTTCCTAAAAACTTCCACATTGAGGGG---------ACTGGAGGCAATAGTCAATCATCTTCAAGAGCCTCTAGCGTAAGCAGAAACTCTTCCAGATCTAGTTCACAAGGTTCAAGATCAGGAAACTCTACCCGCGGCACTTCTCCAGGT---CCATCTGGAATCGGAGCAGTA---------GGAGGTGAT---------TTACTTTACCTTGATCTTCTGAACAGACTACAAGCCCTTGAGTCT------------GGCAAAGTAAAGCAATCGCAGCCAAAAGTAATCACTAAGAAAGATGCTGCTGCTGCTAAAAATAAGATG------------CGCCACAAGCGCACTTCCACCAAAAGTTTCAACATGGTGCAAGCTTTTGGTCTTCGCGGACCAGGAGACCTCCAGGGAAACTTTGGTGATCTTCAATTGAATAAACTCGGCACTGAGGACCCACGTTGGCCCCAAATTGCTGAGCTTGCTCCTACAGCCAGTGCTTTTATGGGTATGTCGCAATTTAAACTTACCCATCAGAACAAT---------------GATGATCATGGCAACCCTGTGTACTTCCTTCGGTACAGTGGAGCCATTAAACTTGACCCAAAGAATCCCAACTACAATAAGTGGTTGGAGCTTCTTGAGCAAAATATTGATGCCTACAAA---ACC---------------------------------------------------------TTCCCTAAGAAGGAAAAGAAACAAAAGGCACCA------AAAGAA---------GAATCAACAGAC---CAA---------------------------------------------------------------------------------------------------------------------------------------------------------------ATGTCT---GAACCTCCAAAGGAG---------CAGCGTGTG------------CAAGGTAGCATMACT------CAGCGCACTCGC---ACC---CGTCCAAGTGTTCAGCCTGGTCCAATGATTGATGTTAACACT------------GAT------------TAG
>MG923474_Camel_Nigeria_2016-01-24
ATG---------------------------------------------------------GCATCCCCTGCTGCACCTCGTGCT---GTTTCCTTT---------GCCTATAACAATGAT---ATAACAAAT---------ACAAACCTGTCTCGAGGTAGAGGACGTAAT---------------------------------------------CCAAAACCACGAGCTGCACCAAATAAC------------------------ACTGTCTCTTGGTACACTGGGCTTACCCAACACGGTAAA---GTCCCTCTTACCTTTCCACCTGGGCAGGGTGTACCTCTTAATGCCAATTCTACCCCTGCGCAAAATGCTGGGTATTGGCGGAGACAGGACAGAAAA---ATTAATACCGGGAATGGA---ATTAAGCAACTGGCTCCCAGGTGGTACTTCTACTACACTGGAACTGGACCCGAAGCAGCACTCCCATTCCGGGCTGTTAAGGATGGCATCGTTTGGGTCCATGAAGATGGCGCCACT---GATGCTCCTTCAACT---TTTGGGACGCGGAACCCTAACAATGATTCAGCTATTGTTACACAATTCGCGCCCGGTACTAAGCTTCCTAAAAACTTCCACATTGAGGGG---------ACTGGAGGCAATAGTCAATCATCTTCAAGAGCCTCTAGCGTAAGCAGAAACTCTTCCAGATCTAGTTCACAAGGTTCAAGATCAGGAAACTCTACCCGCAGCACTTCTCCAGGT---CCATCTGGAATCGGAGCAGTA---------GGAGGTGAT---------TTACTTTACCTTGATCTTCTGAACAGACTACAAGCCCTTGAGTCT------------GGCAAAGTAAAGCAATCGCAGCCAAAAGTAATCACTAAGAAAGATGCTGCTGCTGCTAAAAATAAGATG------------CGCCACAAGCGCACTTCCACCAAAAGTTTCAACATGGTGCAAGCTTTTGGTCTTCGCGGACCAGGAGACCTCCAGGGAAACTTTGGTGATCTTCAATTGAATAAACTCGGCACTGAAGACCCACGTTGGCCCCAAATTGCTGAGCTTGCTCCTACAGCCAGTGCTTTTATGGGTATGTCGCAATTTAAACTTACCCATCAGAACAAT---------------GATGATCATGGCAACCCTGTGTACTTCCTTCGGTACAGTGGAGCCATTAAACTTGACCCAAAGAATCCCAACTACAATAAGTGGTTGGAGCTTCTTGAGCAAAATATTGATGCCTACAAA---ACC---------------------------------------------------------TTCCCTAAGAAGGAAAAGAAACAAAAGGCACCA------AAAGAA---------GAATCAACAGAC---CAA---------------------------------------------------------------------------------------------------------------------------------------------------------------ATGTCT---GAACCTCCAAATGAG---------CAGCGTGTG------------CAAGGTAGCATCACT------CAGCGCGCTCGC---ACC---CGTCCAAGTGTTCAGCCTGGTCCAATGATTGATGTTAACACT------------GAT------------TAG
>MH013216_HumanMERS_SArabia_2015-10-15
ATG---------------------------------------------------------GCATCCCCTGCTGCACCTCGTGCT---GTTTCCTTT---------GCCGATAACAATGAT---ATAACAAAT---------ACAAACCTGTCTCGAGGTAGAGGACGTAAT---------------------------------------------CCAAAACCACGAGCTGCACCAAATAAC------------------------ACTGTCTCTTGGTACACTGGGCTTACCCAACACGGGAAA---GTCCCTCTTACCTTTCCACCTGGGCAGGGTGTACCTCTTAATGCCAATTCCACCCCTGCGCAAAATGCTGGGTATTGGCGGAGACAGGACAGAAAA---ATTAATACCGGGAATGGA---ATTAAGCAACTGGCTCCCAGGTGGTACTTCTACTACACTGGAACTGGACCCGAAGCAGCACTCCCATTCCGGGCTGTTAAGGATGGCATCGTTTGGGTCCATGAAGATGGCGCCACT---GATGCTCCTTCAACT---TTTGGGACGCGGAACCCTAACAATGATTCAGCTATTGTTACACAATTCGCGCCCGGTACTAAGCTTCCTAAAAACTTCCACATTGAGGGG---------ACTGGAGGCAATAGTCAATCATCTTCAAGAGCCTCTAGCGTAAGCAGAAACTCTTCCAGATCTAGTTCACAAGGTTCAAGATCAGGAAACTCTACCCGCGGCACTTCTCCAGGT---CCATCTGGAATCGGAGCAGTA---------GGAGGTGAT---------CTACTTTACCTTGATCTTCTGAACAGACTACAAGCCCTTGAGTCT------------GGCAAAGTAAAGCAATCGCAGCCAAAAGTAATCACTAAGAAAGATGCTGCTGCTGCTAAAAATAAGATG------------CGCCACAAGCGCACTTCCACCAAAAGTTTCAACATGGTGCAAGCTTTTGGCCTTCGCGGACCAGGAGACCTCCAGGGAAACTTTGGTGATCTTCAATTGAATAAACTCGGCACTGAGGACCCACGTTGTCCCCAAATTGCTGAGCTTGTTCCTACAGCCAGTGCTTTTATGGGTATGTCGCAATTTAAACTTACCCATCAGAACAAT---------------GATGATCATGGCAACCCTGTGTACTTCCTTCGGTACAGTGGAGCCATTAAACTTGACCCAAAGAATCCCAACTACAATAAGTGGTTGGAGCTTCTTGAGCAAAATATTGATGCCTACAAA---ACC---------------------------------------------------------TTCCCTAAGAAGGAAAAGAAACAAAAGGCACCA------AAAGAA---------GAATCAACAGAC---CAA---------------------------------------------------------------------------------------------------------------------------------------------------------------ATGTCT---GAACCTCCAAAGGAG---------CAGCGTGTG------------CAAGGTAGCATTACT------CAGCGCACTCGC---ACC---CGTCCAAGTGTTCAGCCTGGTCCAATGATTGATGTTAACACT------------GAT------------TAG
>MH306207_HumanMERS_SArabia_2016-08-01
ATG---------------------------------------------------------GCATCCCCTGCTGCACCTCGTGCT---GTTTTCTTT---------GCCGATAACAATGAT---ATAACAAAT---------ACAAACCTGTCTCGAGGTAGAGGACGTAAT---------------------------------------------CCAAAACCACGAGCTGCACCAAATAAC------------------------ACTGTCTCTTGGTACACTGGGCTTACCCAACACGGGAAA---GTCCCTCTTACCTTTCCACCTGGGCAGGGTGTACCTCTTAATGCCAATTCCACCCCTGCGCAAAATGCTGGGTATTGGCGGAGACAGGACAGAAAA---ATTAATACCGGGAATGGA---ATTAAGCAACTGGCTCCCAGGTGGTACTTCTACTACACTGGAACTGGACCCGAAGCAGCACTCCCATTCCGGGCTGTTAAGGATGGCATCGTTTGGGTCCATGAAGATGGCGCCACT---GATGCTCCTTCAACT---TTTGGGACGCGGAACCCTAACAATGATTCAGCTATTGTTACACAATTCGCGCCCGGTACTAAGCTTCCTAAAAACTTCCACATTGAGGGG---------ACTGGAGGCAATAGTCAATCATCTTCAAGAGCCTCTAGCGTAAGCAGAAACTCTTCCAGATCTAGTTCACAAGGTTCAAGATCAGGAAACTCTACCCGCGGCACTTCTCCAGGT---CCATCTGGAATCGGAGCAGTA---------GGAGGTGAT---------CTACTTTACCTTGATCTTCTGAACAGACTACAAGCCCTTGAGTCT------------GGCAAAGTAAAGCAATCGCAGCCAAAAGTAATCACTAAGAAAGATGCTGCTGCTGCTAAAAATAAGATG------------CGCCACAAGCGCACTTCCACCAAAAGTTTCAACATGGTGCAAGCTTTTGGTCTTCGCGGACCAGGAGACCTCCAGGGAAACTTTGGTGATCTTAAATTTAATAAACTCGGCACTGAGGACCCACGTTGGCCCCAAATTGCTGAGCTTGTTCCTACAGCCAGTGCTTTTATGGGTATGTCGCAATTTAAACTTACCCATCAGAACAAT---------------GATGATCATGGCAACCCTGTGTACTTCCTTCGGTACAGTGGAGCCATTAAACTTGACCCAAAGAATCCCAACTACAATAAGTGGTTGGAGCTTCTTGAGCAAAATATTGATGCCTACAAA---ACC---------------------------------------------------------TTCCCTAAGAAGGAAAAGAAACAAAAGGCACCA------AAAGAA---------GAATCAACAGAC---CAA---------------------------------------------------------------------------------------------------------------------------------------------------------------ATGTCT---GAACCTCCAAAGGAG---------CAGCGTGTG------------CAAGGTAGCATCACT------CAGCGCACTCGC---ACC---CGTCCAAGTGTTCAGCCTGGTCCAATGATTGATGTTAACACT------------GAT------------TAG
>MH310912_HumanMERS_SArabia_2017-05-15
ATG---------------------------------------------------------GCATCCCCTGCTGCACCTCGTGCT---GTTTCCTTT---------GCCGATAACAATGAT---ATAACAAAT---------ACAAACCTGTCTCGAGGTAGAGGACGTAAT---------------------------------------------CCAAAACCACGAGCTGCACCAAATAAC------------------------ACTGTCTCTTGGTACACTGGGCTTACCCAACACGGGAAA---GTCCCTCTTACCTTTCCACCTGGGCAGGGTGTACCTCTTAATGCCAATTCCACCCCTGCGCAAAATGCTGGGTATTGGCGGAGACAGGACAGAAAA---ATTAATACCGGGAATGGA---ATTAAGCAACTGGCTCCCAGGTGGTACTTCTACTACACTGGAACTGGACCCGAAGCAGCACTCCCATTCCGGGCTGTTAAGGATGGCATCGTTTGGGTCCATGAACATGGCGCCACT---GATGCTCCTTCAACT---TTTGGGACGCGGAACCCTAACAATGATTCAGCTATTGTTACACAATTCGCGCCCGGTACTAAGCTTCCTAAAAACTTCCACATTGAGGGG---------ACTGGAGGCAATAGTCAATCATCTTCAAGAGCCTCTAGCGCAAGCAGAAACTCTTCCAGATCTAGTTCACAAGGTTCAAGATCAGGAAACTCTACCCGCGGCACTTCTCCAGGT---CCATCTGGAATCGGAGCAGTA---------GGAGGTGAT---------CTACTTTACCTTGATCTTCTGAACAGACTACAAGCCCTTGAGTCT------------GGCAAAGTAAAGCAATCGCAGCCAAAAGTAATCACTAAGAAAGATGCTGCTGCTGCTAAAAATAAGATG------------CGCCACAAGCGCACCTCCACCAAAAGTTTCAACATGGTGCAAGCTTTTGGTCTTCGCGGACCAGGAGACCTCCAGGGAAACTTTGGTGATCTTCAATTGAATAAACTCGGCACTGAGGACCCACGTTGGCCCCAAATTGCTGAGCTTGCTCCTACAGCCAGTGCTTTTATGGGTATGTCGCAATTTAAACTTACCCATCAGAACAAT---------------GATGATCATGGCAACCCTGTGTACTTCCTTCGGTACAGTGGAGCCATTAAACTTGACCCAAAGAATCCCAACTACAATAAGTGGTTGGAGCTTCTTGAGCAAAATATTGATGCCTACAAA---ACC---------------------------------------------------------TTCCCTAAGAAAGAAAAGAAACAAAAGGCACCA------AAAGAA---------GAATCAACAGAC---CAA---------------------------------------------------------------------------------------------------------------------------------------------------------------ATGTCT---GAACCTCCAAAGGAG---------CAGCGTGTG------------CAAGGTAGCATCACT------CAGCGCACTCGC---ACC---CGTCCAAGTGTTCAGCCTGGTCCAATGATTGATGTTAACACT------------GAT------------TAG
>MH432120_HumanMERS_SArabia_2017-02-28
ATG---------------------------------------------------------GCATCCCCTGCTGCACCTCGTGCT---GTTTCCTTT---------GCCGATAACAATGAT---ATAACAAAT---------ACAAACCTGTCTCGAGGTAGAGTACGTAAT---------------------------------------------CCAAAACCACGAGCTGCACCAAATAAC------------------------ACTGTCTCTTGGTACACTGGGCTTACCCAACACGGGAAA---GTCCCTCTTACCTTTCCACCTGGGCAGGGTGTACCTCTTAATGCCAATTCCACCCCTGCGCAAAATGCTGGGTATTGGCGGAGACAGGACAGAAAA---ATTAATACCGGGAATGGA---ATTAAGCAACTGGCTCCCAGGTGGTACTTCTACTACACTGGAACTGGACCCGAAGCAGCACTCCCATTCCGGGCTGTTAAGGATGGCATCGTTTGGGTCCATGAAGATGGCGCCACT---GATGCTCCTTCAACT---TTTGGGACGCGGAACCCTAACAATGATTCAGCTATTGTTACACAATTCGCGCCCGGTACTAAGCTTCCTAAAAACTTCCACATTGAGGGG---------ACTGGAGGCAATAGTCAATCATCTTCAAGAGCCTCTAGCGCAAGCAGAAACTCTTCCAGATCTAGTTCACAAGGTTCAAGATCAGGAAACTCTACCCGCGGCACTTCTCCAGGT---CCATCTGGAATCGGAGCAGTA---------GGAGGTGAT---------CTACTTTACCTTGATCTTCTGAACAGACTACAAGCCCTTGAGTCT------------GGCAAAGTAAAGCAATCGCAGCCAAAAGTAATCACTAAGAAAGAAGCTGCTGCTGCTAAAAATAAGATG------------CGCCACAAGCGCACTTCCACCAAAAGTTTCAACATGGCGCAAGCTTTTGGTCTTCGCGGACCAGGAGACCTCCAGGGAAACTTTGGTGATCTTCAATTGAATAAACTCGGCACTGAGGACCCACGTTGGCCCCAAATTGCTGAGCTTGTTCCTACAGCCAGTGCTTTTATGGGTATGTCGCAATTTAAACTTACCCATCAGAACAAT---------------GATGATCATGGCAACCCTGTGTACTTCCTTCGGTACAGTGGAGCCATTAAACTTGACCCAAAGAATCCCAACTACAATAAGTGGTTGGAGCTTCTTGAGCAAAATATTGATGCCTACAAA---ACC---------------------------------------------------------TTCCCTAAGAAAGAAAAGAAACAAAAGGCACCA------AAAGAA---------GAATCAACAGAC---CAA---------------------------------------------------------------------------------------------------------------------------------------------------------------ATGTCT---GAACCTCCAAAGGAG---------CAGCGTGTG------------CAAGGTAGCATCACT------CAGCGCACTCGC---ACC---CGTCCAAGTGTTCAGCCTGGTCCAATGATTGATGTTAACACT------------GAT------------TAG
>MH734114_Camel_Kenya_2018-03-13
ATG---------------------------------------------------------GCATCCCCTGCTGCACCTCGTGCT---GTTTCCTTT---------GCCGATAACAATGAT---ATAACAAAT---------ACAAACCTGTCTCGAGGTAGAGGACGTAAT---------------------------------------------CCAAAACCACGAGCTGCACCAAATAAC------------------------ACTGTCTCTTGGTACACCGGGCTTACCCAACATGGGAAA---GTCCCTCTTACCTTTCCACCTGGGCAGGGTGTACCTCTTAATGCCAATTCTACCCCTGCGCAAAATGCTGGGTATTGGCGGAGACAGGACAGAAAA---ATTAATACCGGGAATGGA---ATTAAGCAACTGGCTCCCAGGTGGTACTTCTACTACACTGGAACTGGACCCGAAGCAGCACTCCCATTCCGGGCTGTTAAGGATGGCATCGTTTGGGTCCATGAAGATGGCGCCACT---GATGCTCCTTCAACT---TTTGGGACGCGGAACCCTAACAATGATTCAGCTATTGTTACACAATTCGCGCCCGGTACTAAACTTCCTAAAAACTTCCACATTGAGGGG---------ACTGGAGGCAATAGTCAATCATCTTCAAGAGCCTCTAGCGTAAGCAGAAACTCTTCCAGATCTAGTTCACAAGGTTCAAGATCAGGAAATTCTACCCGCGGCACTTCTCCAGGT---CCATCTGGAATCGGAGCAGTA---------GGAGGTGAT---------CTACTTTACCTTGATCTTCTGAACAGACTACAAGCCCTTGAGTCT------------GGCAAAGTAAAGCAATCGCAGCCAAAAGTAATCACTAAGAAAGATGCTGCTGCTGCTAAAAATAAGATG------------CGCCACAAGCGCACTTCCACCAAAAGTTTCAACATGGTGCAAGCTTTTGGTCTTCGCGGACCAGGAGACCTCCAGGGAAACTTTGGTGATCTTCAATTGACTAAACTCGGCACTGAGGACCCACGTTGGCCCCAAATTGCTGAGCTTGCTCCTACAGCCAGTGCTTTTATGGGTATGTCGCAATTTAAACTTACCCATCAGAACAAT---------------GATGATCATGGCAACCCTGTGTACTTCCTTCGGTACAGTGGAGCCATTAAACTTGACCCAAAAAATCCCAACTACAATAAGTGGTTGGAGCTTCTTGAGCAAAATATTGATGCCTACAAA---ACC---------------------------------------------------------TTCCCTAAGAAGGAAAAGAAACAAAAGGCACCA------AAAGAA---------GAATCAACAGAC---CAA---------------------------------------------------------------------------------------------------------------------------------------------------------------ATGTCT---GAACCTCCAATGGAG---------CAGCGTGTG------------CAAGGTAGCATCACT------CAGCGCACTCGC---ACC---CGTCCAAGTGTTCAGCCTGGTCCAATGATTGATGTTAACACT------------GAT------------TAG
>MK129253_HumanMERS_SKorea_2018-10-20
ATG---------------------------------------------------------GCATCCCCTGCTGCACCTCGTGCT---GTTTCCTTT---------GCCGATAACAATGAT---ATAACAAAT---------ACAAACATGTCTCGAGGTAGAGGACGTAAT---------------------------------------------CCAAAACCACGAGCTGCACCAAATAAC------------------------ACTGTCTCTTGGTACACTGGGCTTACCCAACACGGGAAA---GTCCCTCTTACCTTTCCATCTGGTCAGGGTGTACCTCTTAATGCCAATTCCACCCCTGCGCAAAATGCTGGGTATTGGCGGAGACAGGACAGAAAA---ATTAATACCGGGAATGGA---ATTAAGCAACTGGCTCCCAGGTGGTACTTCTACTACACTGGAACTGGACCCGAAGCAGCACTCCCATTCCGGGCTGTTAAGGATGGCATCGTTTGGGTCCATGAAGATGGCGCCACT---GATGCTCCTTCAACT---TTTGGGACGCGGAACCCTAACAATGATTCAGCTATTGTTACACAATTCGCGCCCGGTACTAAGCTTCCTAAAAACTTCCACATTGAGGGG---------ACTGGAGGCAATAGTCAATCATCTTCAAGAGCCTCTAGCGTAAGCAGAAACTCTTCCAGATCTAGTTCACAAGGTTCAAGATCAGGAAACTCTACCCGCGGCAGTTCTCCAGGT---CCATCTGGAATCGGAGCAGTA---------GGAGGTGAT---------CTACTTTACCTTGATCTTCTGAACAGACTACAAGCCCTTGAGTCT------------GGCAAAGTAAAGCAATCGCAGCCAAAAGTAATTACTAAGAAAGATGCTGCTGCTGCTAAAAATAAGATG------------CGCCACAAGCGCACTTCCACCAAAAGTTTCAACATGGTGCAAGCTTTTGGTCTTCGCGGACCAGGAGACCTCCAGGGAAACTTTGGTGATCTTCAATTGAATAAACTCGGCACTGAGGACCCACGTTGGCCCCAAATTGCTGAGCTTGCTCCTACAGCCAGTGCTTTTATGGGTATGTCGCAATTTAAACTTACCCATCAGAACAAT---------------GATGATCATGGCAACCCTGTGTACTTCCTTCGGTACAGTGGAGCCATTAAACTTGACCCAAAGAATCCCAACTACAATAAGTGGTTGGAGCTTCTTGAGCAAAATATTGATGCCTACAAA---ACC---------------------------------------------------------TTCCCTAAGAAGGAAAAGAAACAAAAGGCACCA------AAAGAA---------GAATCAACAGAC---CAA---------------------------------------------------------------------------------------------------------------------------------------------------------------ATGTCT---GAACCTCCAAAGGAG---------CAGCGTGTG------------CAAGGTAGCATCACT------CAGCGCACTCGC---ACC---CGTCCAAGTGTTCAGCCTGGTCCAATGATTGATGTTAACACT------------GAT------------TAG
>MK462250_HumanMERS_SArabia_2018-07-12
ATG---------------------------------------------------------GCATCCCCTGCTGCACCTCGTGCT---GTTTCCTTT---------GCCGATAACAATGAT---ATAACAAAT---------ACAAACCTGTCTCGAGGTAGAGGACGTAAT---------------------------------------------CCAAAACCACGAGCTGCACCAAATAAC------------------------ACTGTCTCTTGGTACACTGGTCTTACCCAACACGGGAAA---GTCCCTCTTACCTTTCCACCTGGGCAGGGTGTACCTCTTAATGCCAATTCCACCCCTGCGCAAAATGCTGGGTATTGGCGGAGACAGGACAGAAAA---ATTAATACCGGGAATGGA---ATTAAGCAACTGGCTCCCAGGTGGTACTTCTACTACACTGGAACTGGACCCGAAGCAGCACTCCCATTCCGGGCTGTTAAGGATGGCATCGTTTGGGTCCATGAAGATGGCGCCACT---GATGCTCCTTCAACT---TTTGGGACGCGGAACCCTAACAATGATTCAGCTATTGTTACACAATTCGCGCCCGGTACTAAGCTTCCTAAAAACTTCCACATTGAGGGG---------ACTGGAGGCAATAGTCAATCATCTTCAAGAGCCTCTAGCGCAAGCAGAAACTCTTCCAGATCTAGTTCACAAGGTTCAAGATCAGGAAACTCTACCCGCAGCACTTCTCCAGGT---CCATCTGGAATCGGAGCAGTA---------GGAGGTGAT---------TTACTTTACCTTGATCTTCTGAACAGACTACAAGCCCTTGAGTCT------------GGCAAAGTAAAGCAATCGCAGCCAAAAGTAATCACTAAGAAAGATGCTGCTGCTGCTAAAAATAAGATG------------CGCCACAAGCGCACTTCCACCAAAAGTTTCAACATGGTGCAAGCTTTTGGTCTTCGCGGACCAGGAGACCTCCAGGGAAACTTTGGTGATCTTCAATTGAATAAACTCGGCACTGAGGACCCACGTTGGCCCCAAATTGCTGAGCTTGCTCCTACAGCCAGTGCTTTTATGGGTATGTCGCAATTTAAACTTACCCATCAGAACAAT---------------GATGATCATGGCAACCCTGTGTACTTCCTTCGGTACAGTGGAGCCATTAAACTTGACCCAAAGAATCCCAACTACAATAAGTGGTTGGAGCTTCTTGAGCAAAATATTGATGCCTACAAA---ACC---------------------------------------------------------TTCCCTAAGAAAGAAAAGAAGCAAAAGGCACCA------AAAGAA---------GAATCAACAGAC---CAA---------------------------------------------------------------------------------------------------------------------------------------------------------------ATGTCT---GAACCTCCAAAGGAG---------CAGCGTGTG------------CAAGGTAGCATCACT------CAGCGCACTCGC---ACC---CGTCCAAGTGTTCAGCCTGGTCCAATGATTGATGTTAACACT------------GAT------------TAG
>MK564474_Camel_Ethiopia_2017-08-24
ATG---------------------------------------------------------GCATCCCCTGCTGCACCTCGTGCT---GTTTCCTTT---------GCCGATAACAATGAT---ATAACAAAT---------ACAAACCTGTCTCGAGGTAGAGGACGTAAT---------------------------------------------CCAAAACCACGAGCTGCACCAAATAAC------------------------ACTGTCTCTTGGTACACCGGGCTTACCCAACACGGGAAA---GTCCCTCTTACCTTTCCACCTGGGCAGGGTGTACCTCTTAATGCCAATTCTACCCCTGCGCAAAATGCTGGGTATTGGCGGAGACAGGACAGAAAA---ATTAATACCGGGAATGGA---ATTAAGCAACTGGCTCCCAGGTGGTACTTCTACTACACTGGAACTGGACCCGAAGCAGCACTCCCATTCCGGGCTGTTAAGGATGGCATCGTTTGGGTCCATGAAGATGGCGCCACT---GATGCTCCTTCAACT---TTTGGGACGCGGAACCCTAACAATGATTCAGCTATTGTTACACAATTCGCGCCCGGTACTAAACTTCCTAAAAACTTCCACATTGAGGGG---------ACTGGAGGCAATAGTCAATCATCTTCAAGAGCCTCTAGCGTAAGCAGAAACTCTTCCAGATCTAGTTCACAAGGTTCAAGATCAGGAAACTCTACCCGCGGCACTTCTCCAGGT---CCATCTGGAATCGGAGCAGTA---------GGAGGTGAT---------CTACTTTACCTTGATCTTCTGAACAGACTACAAGCCCTTGAGTCT------------GGCAAAGTAAAGCAATCGCAGCCAAAAGTAATTACTAAGAAAGATGCTGCTGCTGCTAAAAATAAGATG------------CGCCACAAGCGCACTTCCACCAAAAGTTTCAACATGGTGCAAGCCTTTGGTCTTCGCGGACCAGGAGACCTCCAGGGAAACTTTGGTGATCTTCAATTGACTAAACTCGGCATTGAGGACCCACGTTGGCCTCAAATTGCTGAGCTTGCTCCTACAGCCAGTGCTTTTATGGGTATGTCGCAATTTAAACTTACCCATCAGAACAAT---------------GATGATCATGGCAACCCTGTGTACTTCCTTCGGTACAGTGGAGCCATTAAACTTGACCCAAAAAATCCCAACTACAATAAGTGGTTGGAGCTTCTTGAGCAAAATATTGATGCCTACAAA---ACC---------------------------------------------------------TTCCCTAAGAAGGAAAAGAAACAAAAGGCACCA------AAAGAA---------GAATCAACAGAC---CAA---------------------------------------------------------------------------------------------------------------------------------------------------------------ATGTCT---GAACCTCCAAAGGAG---------CAGCGTGTG------------CAAGGTAGCATCACT------CAGCGCACTCGC---ACC---CGTCCAAGTGTTCAGCCTGGTCCAATGATTGATGTTAACACT------------GAT------------TAG
>MN120514_HumanMERS_SArabia_2019-03-28
ATG---------------------------------------------------------GCATCCCCTGCTGCACCTCGTGCT---GTTTCCTTT---------GCCGATAACAATGAT---ATAACAAAT---------ACAAACCTGTCTCGAGGTAGAGGACGTAAT---------------------------------------------CCAAAACCACGAGCTGCACCAAATAAC------------------------ACTGTCTCTTGGTACACTGGGCTTACCCAACACGGGAAA---GTCCCTCTTACCTTTCCACCTGGGCAGGGTGTACCTCTTAATGCCAATTCCACCCCTGCGCAAAATGCTGGGTATTGGCGGAGACAGGACAGAAAA---ATTAATACCGGGAATGGA---ATTAAGCAACTGGCTCCCAGGTGGTACTTCTACTACACTGGAACTGGACCCGAAGCAGCACTCCCATTCCGGGCTGTTAAGGATGGCATCGTTTGGGTCCATGAAGATGGCGCCACT---GATGCTCCTTCAACT---TTTGGGACGCGGAACCCTAACAATGATTCAGCTATTGTTACACAATTCGCGCCCGGTACTAAGCTTCCTAAAAACTTCCACATTGAGGGG---------ACTGGAGGCAATAGTCAATCATCTTCAAGAGCCTCTAGCGCAAGCAGAAACTCTTCCAGATCTAGTTCACAAGGTTCAAGATCAGGAAACTCTACCCGCAGCACTTCTCCAGGT---CCATCTGGAATCGGAGCAGTA---------GGAGGTGAT---------TTACTTTACCTTGATCTTCTGAACAGACTACAAGCCCTTGAGTCT------------GGCAAAGTAAAGCAATCGCAGCCAAAAGTAATCACTAAGAAAGATGCTGCTGCTGCTAAAAATAAGATG------------CGCCACAAGCGCACTTCCACCAAAAGTTTCAACATGGTGCAAGCTTTTGGTCTTCGCGGACCAGGAGACCTCCAGGGAAACTTTGGTGATCTTCAATTGAATAAACTCGGCACTGAGGACCCACCTTGGCCCCAAATTGCTGAGCTTGTTCCTACAGCCAGTGCTTTTATGGGTATGTCGCAATTTAAACTTACCCATCAGAACAAT---------------GATGATCATGGCAACCCTGTGTACTTCCTTCGGTACAGTGGAGCCATTAAACTTGACCCAAAGAATCCCAACTACAATAAGTGGTTGGAGCTTCTTGAGCAAAATATTGATGCCTACAAA---ACC---------------------------------------------------------TTCCCTAAGAAAGAAAAGAAACAAAAGGCACCA------AAAGAA---------GAATCAACAGAC---CAA---------------------------------------------------------------------------------------------------------------------------------------------------------------ATGTCT---GAACCTCCAAAGGAG---------CAGCGTGTG------------CAAGGTATCATCACT------CAGCGCACTCGC---ACC---CGTCCAAGTGTTCAGCCTGGTCCAATGATTGATGTTAACACT------------GAT------------TAG
>DQ648794_Bat_China_2005--
ATG---------------------------------------------------------GCAACTCCTGCTGCACCTCGCACT---ATTAGTTTT---------GCTGATAATAATGAC---AACCAACCT---------AATCAGCAGCAGCGTGGACGCGGAAGAAAC---------------------------------------------CCTAAGCCACGACCTGCTCCCAATAAT------------------------ACTGTCTCCTGGTACACAGGGCTCACCCAACACGGTAAA---AACCCTCTTGCCTTCCCTCCTGGACAGGGTGTACCTCTTAATGCCAATTCTACAACAGCCCAGAACGCTGGGTACTGGCGGAGACAAGACCGGAAA---ATCAATACCGGTAATGGC---GTTAAACAATTGGCCCCTAGATGGTTCTTCTACTATACAGGGACTGGACCAGAAGCCAATTTACCTTTTAGATCAGTCAAGGATGGTATCGTCTGGGTTTATGAAGAAGGTGCCACT---GATGCTCCTTCAGTC---TTTGGGACTCGCAACCCAGCAAATGATGCTGCTATCGTTTGCCAGTTTGCGCCAGGTACTCTTATTCCTAAAAACTTCCACATTGAAGGG---------ACTGGGGGTAATAGTCAGTCATCTTCAAGAGCATCCTCCAACAGCAGGAACTCTTCTAGATCCAATTCCAGAGGAGGACGAAGCACATCTAACTCCAGAGGGACTTCCCCAGTT---TCACATGGAGTCGGAAGTGCA---------GAATCCTTAGCTGCTCTGCCATTGCTTCTAGACTTGCAGAAGCGTTTAGCTGATCTTGAGTCT------------GGAAAG---TCA---AAGCAGCCTAAAGTTGTCACTAAAAAGGACGCTGCTGCTGCAAAAAACAAAATG------------CGCCATAAGCGTGTTGCCACCAAAGGTTTCAATGTAACTCAGGCTTTTGGTCTTCGTGGACCAGGCCCATTGCAGGGAAATTTTGGTGACATGAACTACAACAAGTTCGGTACTGAAGACCCTCGTTGGCCTCAGATGGCTGAACTTGCTCCTTCAGCTTCAGCTTTCATGAGTATGTCTCAATTTAAGCTTACTCATCAAAGCAAT---------------GATGACAAGGGTGACCCTATTTACTTTTTGTCATACTCTGGAGCAATTAAACTAGACCCTAAGAATCCCAACTACAAAAAGTGGCTGGAGCTTCTTGAGGCAAATATTGATGCTTACAAA---ACT---------------------------------------------------------TTCCCTAAGAAAGAGCGTAAGCCTAAAACTACAGAAGATGGAGCT------GTTGTTGCTTCTTCT---TCA---------GCTAGT---CAAATGGAGGAT---------------------------------------------------------------------------------------------------------------------------------GTTGATGCTAAACCT------CAGCGAAAGCCTAAAAGCCGA---------GTAGCAGGTAGCATTACC------ATGCGTTCTGGA---AGC---TCACCAGCTCTT---------------CAGGATGTCACCTTC------------GATTCAGAGGCT---TGA
>EF065505_Bat_China_October2005-to-April2006
ATG---------------------------------------------------------GCAACTCCTGCTGCACCTCGCACC---ATTAGTTTT---------GCTGATAATAATGAC---AACCAGCCT---------AATCAGCAGCAGCGTGGACGCGGAAGAAAC---------------------------------------------CCTAAGCCACGACCTGCTCCCAATAAC------------------------ACTGTCTCCTGGTACACAGGGCTCACCCAACACGGTAAA---AACCCGCTTGCCTTCCCTCCTGGACAGGGTGTACCTCTTAATGCCAATTCTACAACAGCCCAGAATGCTGGATACTGGCGGAGACAAGACCGGAAA---ATCAACACCGGTAATGGT---GTTAAACAATTGGCTCCCAGATGGTTCTTCTACTACACTGGGACTGGACCAGAGGCTAATCTACCTTTTAGATCAGTCAAGGATGGCATCGTCTGGGTTTATGAAGAAGGTGCCACT---GATGCTCCTTCAGTC---TTTGGGACTCGCAACCCAGCAAATGATGCTGCTATCGTTTGCCAGTTTGCGCCAGGTACTCTCATTCCTAAAAACTTCCACATTGAAGGG---------ACTGGGGGTAATAGTCAGTCATCTTCAAGAGCATCCTCCAACAGTAGGAACTCTTCTAGATCCAGTTCCAGAGGAGGACGAAGCACTTCTAACTCCAGAGGGACTTCCCCAGTT---TCACATGGAGTCGGAAGTGCA---------GAATCCTTAGCTGCTCTGCCATTGCTTCTAGACTTGCAGAAGCGTTTGGCTGATCTTGAGTCT------------GGAAAG---TCA---AAGCAGCCTAAAGTTGTCACCAAAAAGGACGCTGCCGCTGCAAAAAATAAAATG------------CGCCATAAGCGTGTTGCCACCAAAGGTTTCAATGTAACTCAGGCTTTTGGTCTTCGTGGACCAGGCCCATTGCAGGGAAATTTTGGTGACATGAACTACAACAAGTTTGGTACTGAGGACCCTCGTTGGCCTCAGATGGCTGAACTTGCTCCTTCAGCTTCAGCTTTCATGAGTATGTCTCAATTTAAGCTTACCCATCAAAGCAAT---------------GATGACAAAGGTGATCCTATTTACTTTTTGTCATATTCAGGAGCAATTAAACTAGACCCTAAGAATCCCAACTACAAAAAGTGGCTGGAGCTTCTTGAGTCAAATATTGATGCTTACAAA---ACT---------------------------------------------------------TTCCCTAAGAAAGAGCGTAAGCCTAAAACTACAGAAGATGGAGCT---------GTTGCTTCTTCT---TCA---------GCTAGT---CAAATGGAGGAT---------------------------------------------------------------------------------------------------------------------------------GTTGATGCTAAACCT------CAGCGAAAGCCTAAAAGCCGA---------GTAGCAGGTAGCATTACC------ATGCGTTCTGGA---AGC---TTACCAGCTCTT---------------CAGGACGTTACCTTC------------GATTCAGAGGCT---TGA
>EF065506_Bat_China_October2005-to-April2006
ATG---------------------------------------------------------GCAACTCCTGCTGCACCTCGCACC---ATTAGTTTT---------GCTGATAATAATGAC---AACCAGCCT---------AATCAGCAGCAGCGTGGACGCGGAAGAAAC---------------------------------------------CCTAAGCCACGACCTGCTCCCAATAAC------------------------ACTGTCTCCTGGTACACAGGGCTCACCCAACACGGTAAA---AACCCGCTTGCCTTCCCTCCTGGACAGGGTGTACCTCTTAATGCCAATTCTACAACAGCCCAGAATGCTGGATACTGGCGGAGACAAGACCGGAAA---ATCAACACCGGTAATGGT---GTTAAACAATTGGCTCCCAGATGGTTCTTCTACTACACTGGGACTGGACCAGAGGCTAATCTACCTTTTAGATCAGTCAAGGATGGCATCGTCTGGGTTTATGAAGAAGGTGCCACT---GATGCTCCTTCAGTC---TTTGGGACTCGCAACCCAGCAAATGATGCTGCTATCGTTTGCCAGTTTGCGCCAGGTACTCTCATTCCTAAAAACTTCCACATTGAAGGG---------ACTGGGGGTAATAGTCAGTCATCTTCAAGAGCATCCTCCAACAGTAGGAACTCTTCTAGATCCAGTTCCAGAGGAGGACGAAGCACTTCTAACTCCAGAGGGACTTCCCCAGTT---TCACATGGAGTCGGAAGTGCA---------GAATCCTTAGCTGCTCTGCCATTGCTTCTAGACTTGCAGAAGCGTTTGGCTGATCTTGAGTCT------------GGAAAG---TCA---AAGCAGCCTAAAGTTGTCACCAAAAAGGACGCTGCCGCTGCAAAAAATAAAATG------------CGCCATAAGCGTGTTGCCACCAAAGGTTTCAATGTAACTCAGGCTTTTGGTCTTCGTGGACCAGGCCCATTGCAGGGAAATTTTGGTGACATGAACTACAACAAGTTTGGTACTGAGGACCCTCGTTGGCCTCAGATGGCTGAACTTGCTCCTTCAGCTTCAGCTTTCATGAGTATGTCTCAATTTAAGCTTACCCATCAAAGCAAT---------------GATGACAAAGGTGATCCTATTTACTTTTTGTCATATTCAGGAGCAATTAAACTAGACCCTAAGAATCCCAACTACAAAAAGTGGCTGGAGCTTCTTGAGTCAAATATTGATGCTTACAAA---ACT---------------------------------------------------------TTCCCTAAGAAAGAGCGTAAGCCTAAAACTACAGAAGATGGAGCT---------GTTGCTTCTTCT---TCA---------GCTAGT---CAAATGGAGGAT---------------------------------------------------------------------------------------------------------------------------------GTTGATGCTAAACCT------CAGCGAAAGCCTAAAAGCCGA---------GTAGCAGGTAGCATTACC------ATGCGTTCTGGA---AGC---TTACCAGCTCTT---------------CAGGACGTTACCTTC------------GATTCAGAGGCT---TGA
>EF065507_Bat_China_October2005-to-April2006
ATG---------------------------------------------------------GCAACTCCTGCTGCACCTCGCACC---ATTAGTTTT---------GCTGATAATAATGAC---AACCAGCCT---------AATCAGCAGCAGCGTGGACGCGGAAGAAAC---------------------------------------------CCTAAGCCACGACCTGCTCCCAATAAC------------------------ACTGTCTCCTGGTACACAGGGCTCACCCAACACGGTAAA---AACCCGCTTGCCTTCCCTCCTGGACAGGGTGTACCTCTTAATGCCAATTCTACAACAGCCCAGAATGCTGGATACTGGCGGAGACAAGACCGGAAA---ATCAACACCGGTAATGGT---GTTAAACAATTGGCTCCCAGATGGTTCTTCTACTACACTGGGACTGGACCAGAGGCTAATCTACCTTTTAGATCAGTCAAGGATGGCATCGTCTGGGTTTATGAAGAAGGTGCCACT---GATGCTCCTTCAGTC---TTTGGGACTCGCAACCCAGCAAATGATGCTGCTATCGTTTGCCAGTTTGCGCCAGGTACTCTCATTCCTAAAAACTTCCACATTGAAGGG---------ACTGGGGGTAATAGTCAGTCATCTTCAAGAGCATCCTCCAACAGTAGGAACTCTTCTAGATCCAGTTCCAGAGGAGGACGAAGCACTTCTAACTCCAGAGGGACTTCCCCAGTT---TCACATGGAGTCGGAAGTGCA---------GAATCCTTAGCTGCTCTGCCATTGCTTCTAGACTTGCAGAAGCGTTTGGCTGATCTTGAGTCT------------GGAAAG---TCA---AAGCAGCCTAAAGTTGTCACCAAAAAGGACGCTGCCGCTGCAAAAAATAAAATG------------CGCCATAAGCGTGTTGCCACCAAAGGTTTCAATGTAACTCAGGCTTTTGGTCTTCGTGGACCAGGCCCATTGCAGGGAAATTTTGGTGACATGAACTACAACAAGTTTGGTACTGAGGACCCTCGTTGGCCTCAGATGGCTGAACTTGCTCCTTCAGCTTCAGCTTTCATGAGTATGTCTCAATTTAAGCTTACCCATCAAAGCAAT---------------GATGACAAAGGTGATCCTATTTACTTTTTGTCATATTCAGGAGCAATTAAACTAGACCCTAAGAATCCCAACTACAAAAAGTGGCTGGAGCTTCTTGAGTCAAATATTGATGCTTACAAA---ACT---------------------------------------------------------TTCCCTAAGAAAGAGCGTAAGCCTAAAACTACAGAAGATGGAGCT---------GTTGCTTCTTCT---TCA---------GCTAGT---CAAATGGAGGAT---------------------------------------------------------------------------------------------------------------------------------GTTGATGCTAAACCT------CAGCGAAAGCCTAAAAGCCGA---------GTAGCAGGTAGCATTACC------ATGCGTTCTGGA---AGC---TTACCAGCTCTT---------------CAGGACGTTACCTTC------------GATTCAGAGGCT---TGA
>KC522062_Bat_HKong_2008-12-19
ATG---------------------------------------------------------GCAACTCCTGCTGCACCCCGCACC---ATTAGTTTT---------GCTGATAATAATGAC---AACCAACCT---------AATCAGCAGCAGCGTGGACGCGGAAGAAAC---------------------------------------------CCTAAGCCACGACCTGCTCCCAATAAC------------------------ACTGTCTCCTGGTACACAGGGCTCACCCAACACGGTAAA---AACCCGCTTGCCTTCCCTCCTGGACAGGGTGTACCTCTTAATGCCAATTCTACAACAGCCCAGAATGCTGGATACTGGCGGAGACAAGACCGGAAA---ATCAACACCGGTAATGGT---GTTAAACAATTGGCTCCCAGATGGTTCTTCTACTACACTGGGACTGGACCAGAGGCTAATCTACCTTTTAGATCAGTCAAGGATGGCATCGTCTGGGTTTATGAAGAAGGTGCCACT---GATGCTCCTTCAGTC---TTTGGGACTCGCAACCCAGCAAATGATGCTGCTATCGTTTGCCAGTTTGCGCCAGGTACTCTCATTCCTAAAAACTTCCACATTGAAGGG---------ACTGGGGGTAATAGTCAGTCATCTTCAAGAGCATCCTCCAACAGTAGGAACTCTTCTAGATCCAATTCCAGAGGAGGACGAAGCACTTCTAACTCCAGAGGGACTTCCCCAGTT---TCACATGGAGTCGGAAGTGCA---------GAATCCTTAGCTGCTCTGCCATTGCTTCTAGACTTGCAGAAGCGTTTGGCTGATCTTGAGTCT------------GGAAAG---TCA---AAGCAGCCTAAAGTTGTCACCAAAAAGGACGCTGCCGCTGCAAAAAATAAAATG------------CGCCATAAGCGTGTTGCCACCAAAGGTTTCAATGTAACTCAGGCTTTTGGTCTTCGTGGGCCAGGCCCATTGCAGGGAAATTTTGGTGACATGAACTACAACAAGTTTGGTACTGAGGACCCTCGTTGGCCTCAGATGGCTGAACTTGCTCCTTCAGCTTCAGCTTTCATGAGTATGTCTCAATTTAAGCTTACTCATCAAAGCAAT---------------GATGACAAAGGTGATCCTATTTACTTTTTGTCATATTCAGGAGCAATTAAACTAGACCCTAAGAATCCCAACTACAAAAAGTGGCTGGAGCTTCTTGAGTCAAATATTGATGCTTACAAA---ACT---------------------------------------------------------TTCCCTAAGAAAGAGCGTAAGCCTAAAACTACAGAAGATGGAGCT---------GTTGCTTCTTCT---TCA---------GCTAGT---CAAATGGAGGAT---------------------------------------------------------------------------------------------------------------------------------GTTGATGCTAAACCT------CAGCGAAAGCCTAAAAGCCGA---------GTAGCAGGTAGCATTACC------ATGCGTTCTGGA---AGC---TCACCAGCTCTT---------------CAGGACGTTACCTTC------------GATTCAGAGGCT---TGA
>KC522063_Bat_HKong_2010-08-16
ATG---------------------------------------------------------GCAACTCCTGCTGCACCTCGCACC---ATTAGTTTT---------GCTGATAATAATGAC---AACCAACCT---------AATCAGCAGCAGCGTGGACGCGGAAGAAAC---------------------------------------------CCTAAGCCACGACCTGCTCCCAATAAC------------------------ACTGTCTCCTGGTACACAGGGCTCACCCAACACGGTAAA---AACCCGCTTGCCTTCCCTCCTGGACAGGGTGTACCTCTTAATGCCAATTCTACAACAGCCCAGAACGCTGGATACTGGCGGAGACAAGACCGGAAA---ATCAACACCGGTAATGGT---GTTAAACAATTGGCCCCCAGATGGTTCTTCTACTACACTGGGACTGGACCAGAGGCTAATCTACCTTTTAGATCAGTCAAGGATGGCATCGTCTGGGTTTATGAAGAAGGTGCCACT---GATGCTCCTTCAGTC---TTTGGGACTCGCAACCCAGCAAATGATGCTGCTATCGTTTGCCAGTTTGCGCCAGGTACTCTCATTCCTAAAAACTTCCACATTGAAGGG---------ACTGGGGGTAATAGTCAGTCATCTTCAAGAGCATCCTCCAACAGTAGGAACTCTTCTAGATCCAATTCCAGAGGAGGACGAAGCACTTCTAACTCCAGAGGGACTTCCCCAGTT---TCACATGGAGTCGGAAGTGCA---------GAATCCTTAGCTGCTCTGCCATTGCTTCTAGACTTGCAGAAGCGTTTGGCTGATCTTGAGTCT------------GGAAAG---TCA---AAGCAGCCTAAAGTTGTCACCAAAAAGGACGCTGCCGCTGCAAAAAATAAAATG------------CGCCATAAGCGTGTTGCCACCAAAGGTTTCAATGTAACTCAGGCTTTTGGTCTTCGTGGACCAGGCCCATTGCAGGGAAATTTTGGTGACATGAACTACAACAAGTTTGGTACTGAGGACCCTCGTTGGCCTCAGATGGCTGAACTTGCTCCTTCAGCTTCAGCTTTCATGAGTATGTCTCAATTTAAGCTTACTCATCAAAGCAAT---------------GATGACAAAGGTGATCCTATTTACTTTTTGTCATATTCAGGAGCAATTAAACTAGACCCTAAGAATCCCAACTACAAAAAGTGGCTGGAGCTTCTTGAGTCAAATATTGATGCTTACAAA---ACT---------------------------------------------------------TTCCCTAAGAAAGAGCGTAAGCCTAAAACTACAGAAGATGGAGCT---------GTTGCTTCTTCT---TCA---------GCTAGT---CAAATGGAGGAT---------------------------------------------------------------------------------------------------------------------------------GTTGATGCTAAACCT------CAGCGAAAGCCTAAAAGCCGA---------GTAGCAGGTAGCATTACC------ATGCGTTCAGGA---AGC---TCACCAGCTCTT---------------CAGGACGTTACCTTC------------GATTCAGAGGCT---TGA
>KC522064_Bat_HKong_2010-08-16
ATG---------------------------------------------------------GCAACTCCTGCTGCACCTCGCACC---ATTAGTTTT---------GCTGATAATAATGAC---AACCAACCT---------AATCAGCAGCAGCGTGGACGCGGAAGAAAC---------------------------------------------CCTAAGCCACGACCTGCTCCCAATAAC------------------------ACTGTCTCCTGGTACACAGGGCTCACCCAACACGGTAAA---AACCCGCTTGCCTTCCCTCCTGGACAGGGTGTACCTCTTAATGCCAATTCTACAACAGCCCAGAATGCTGGATACTGGCGGAGACAAGACCGGAAA---ATCAACACCGGTAATGGT---GTTAAACAATTGGCTCCCAGATGGTTCTTCTACTACACTGGGACTGGACCAGAGGCTAATCTACCTTTTAGATCAGTCAAGGATGGCATCGTCTGGGTTTATGAAGAAGGTGCCACT---GATGCTCCTTCAGTC---TTTGGGACTCGCAACCCAGCAAATGATGCTGCTATCGTTTGCCAGTTTGCGCCAGGTACTCTCATTCCTAAAAACTTCCACATTGAAGGG---------ACTGGGGGTAATAGTCAGTCATCTTCAAGAGCATCCTCCAACAGTAGGAACTCTTCTAGATCCAATTCCAGAGGAGGACGAAGCACTTCTAACTCCAGAGGGACTTCCCCAGTT---TCACATGGAGTCGGAAGTGCA---------GAATCCTTAGCTGCTCTGCCATTGCTTCTAGACTTGCAGAAGCGTTTGGCTGATCTTGAGTCT------------GGAAAG---TCA---AAGCAGCCTAAAGTTGTCACCAAAAAGGACGCTGCCGCTGCAAAAAATAAAATG------------CGCCATAAGCGTGTTGCCACCAAAGGTTTCAATGTAACTCAGGCTTTTGGTCTTCGTGGACCAGGCCCATTGCAGGGAAATTTTGGTGACATGAACTACAACAAGTTTGGTACTGAGGACCCTCGTTGGCCTCAGATGGCTGAACTTGCTCCTTCAGCTTCAGCTTTCATGAGTATGTCTCAATTTAAGCTTACTCATCAAAGCAAT---------------GATGACAAAGGTGATCCTATTTACTTTTTGTCATATTCAGGAGCAATTAAACTAGACCCTAAGAATCCCAACTACAAAAAGTGGCTGGAGCTTCTTGAGTCAAATATTGATGCTTACAAA---ACT---------------------------------------------------------TTCCCTAAGAAAGAGCGTAAGCCTAAAACTACAGAAGATGGAGCT---------GTTGCTTCTTCT---TCA---------GCTAGT---CAAATGGAGGAT---------------------------------------------------------------------------------------------------------------------------------GTTGATGCTAAACCT------CAGCGAAAGCCTAAAAGCCGA---------GTAGCAGGTAGCATTACC------ATGCGTTCAGGA---AGC---TCACCAGCTCTT---------------CAGGACGTTACCTTC------------GATTCAGAGGCT---TGA
>KC522065_Bat_HKong_2010-08-16
ATG---------------------------------------------------------GCAACTCCTGCTGCACCTCGCACC---ATTAGTTTT---------GCTGATAATAATGAC---AACCAACCT---------AATCAGCAGCAGCGTGGACGCGGAAGAAAC---------------------------------------------CCTAAGCCACGACCTGCTCCCAATAAC------------------------ACTGTCTCCTGGTACACAGGGCTCACCCAACACGGTAAA---AACCCGCTTGCCTTCCCTCCTGGACAGGGTGTACCTCTTAATGCCAATTCTACAACAGCCCAGAATGCTGGATACTGGCGGAGACAAGACCGGAAA---ATCAACACCGGTAATGGT---GTTAAACAATTGGCTCCCAGATGGTTCTTCTACTACACTGGGACTGGACCAGAGGCTAATCTACCTTTTAGATCAGTCAAGGATGGCATCGTCTGGGTTTATGAAGAAGGTGCCACT---GATGCTCCTTCAGTC---TTTGGGACTCGCAACCCAGCAAATGATGCTGCTATCGTTTGCCAGTTTGCGCCAGGTACTCTCATTCCTAAAAACTTCCACATTGAAGGG---------ACTGGGGGTAATAGTCAGTCATCTTCAAGAGCATCCTCCAACAGTAGGAACTCTTCTAGATCCAATTCCAGAGGAGGACGAAGCACTTCTAACTCCAGAGGGACTTCCCCAGTT---TCACATGGAGTCGGAAGTGCA---------GAATCCTTAGCTGCTCTGCCATTGCTTCTAGACTTGCAGAAGCGTTTGGCTGATCTTGAGTCT------------GGAAAG---TCA---AAGCAGCCTAAAGTTGTCACCAAAAAGGACGCTGCCGCTGCAAAAAATAAAATG------------CGCCATAAGCGTGTTGCCACCAAAGGTTTCAATGTAACTCAGGCTTTTGGTCTTCGTGGACCAGGCCCATTGCAGGGAAATTTTGGTGACATGAACTACAACAAGTTTGGTACTGAGGACCCTCGTTGGCCTCAGATGGCTGAACTTGCTCCTTCAGCTTCAGCTTTCATGAGTATGTCTCAATTTAAGCTTACTCATCAAAGCAAT---------------GATGACAAAGGTGATCCTATTTACTTTTTGTCATATTCAGGAGCAATTAAACTAGACCCTAAGAATCCCAACTACAAAAAGTGGCTGGAGCTTCTTGAGTCAAATATTGATGCTTACAAA---ACT---------------------------------------------------------TTCCCTAAGAAAGAGCGTAAGCCTAAAACTACAGAAGATGGAGCT---------GTTGCTTCTTCT---TCA---------GCTAGT---CAAATGGAGGAT---------------------------------------------------------------------------------------------------------------------------------GTTGATGCTAAACCT------CAGCGAAAGCCTAAAAGCCGA---------GTAGCAGGTAGCATTACC------ATGCGTTCAGGA---AGC---TCACCAGCTCTT---------------CAGGACGTTACCTTC------------GATTCAGAGGCT---TGA
>KC522066_Bat_HKong_2010-08-16
ATG---------------------------------------------------------GCAACTCCTGCTGCACCTCGCACC---ATTAGTTTT---------GCTGATAATAATGAC---AACCAACCT---------AATCAGCAGCAGCGTGGACGCGGAAGAAAC---------------------------------------------CCTAAGCCACGACCTGCTCCCAATAAC------------------------ACTGTCTCCTGGTACACAGGGCTCACCCAACACGGTAAA---AACCCGCTTGCCTTCCCTCCTGGACAGGGTGTACCTCTTAATGCCAATTCTACAACAGCCCAGAATGCTGGATACTGGCGGAGACAAGACCGGAAA---ATCAACACCGGTAATGGT---GTTAAACAATTGGCTCCCAGATGGTTCTTCTACTACACTGGGACTGGACCAGAGGCTAATCTACCTTTTAGATCAGTCAAGGATGGCATCGTCTGGGTTTATGAAGAAGGTGCCACT---GATGCTCCTTCAGTC---TTTGGGACTCGCAACCCAGCAAATGATGCTGCTATCGTTTGCCAGTTTGCGCCAGGTACTCTCATTCCTAAAAACTTCCACATTGAAGGG---------ACTGGGGGTAATAGTCAGTCATCTTCAAGAGCATCCTCCAACAGTAGGAACTCTTCTAGATCCAATTCCAGAGGAGGACGAAGCACTTCTAACTCCAGAGGGACTTCCCCAGTT---TCACATGGAGTCGGAAGTGCA---------GAATCCTTAGCTGCTCTGCCATTGCTTCTAGACTTGCAGAAGCGTTTGGCTGATCTTGAGTCT------------GGAAAG---TCA---AAGCAGCCTAAAGTTGTCACCAAAAAGGACGCTGCCGCTGCAAAAAATAAAATG------------CGCCATAAGCGTGTTGCCACCAAAGGTTTCAATGTAACTCAGGCTTTTGGTCTTCGTGGACCAGGCCCATTGCAGGGAAATTTTGGTGACATGAACTACAACAAGTTTGGTACTGAGGACCCTCGTTGGCCTCAGATGGCTGAACTTGCTCCTTCAGCTTCAGCTTTCATGAGTATGTCTCAATTTAAGCTTACTCATCAAAGCAAT---------------GATGACAAAGGTGATCCTATTTACTTTTTGTCATATTCAGGAGCAATTAAACTAGACCCTAAGAATCCCAACTACAAAAAGTGGCTGGAGCTTCTTGAGTCAAATATTGATGCTTACAAA---ACT---------------------------------------------------------TTCCCTAAGAAAGAGCGTAAGCCTAAAACTACAGAAGATGGAGCT---------GTTGCTTCTTCT---TCA---------GCTAGT---CAAATGGAGGAT---------------------------------------------------------------------------------------------------------------------------------GTTGATGCTAAACCT------CAGCGAAAGCCTAAAAGCCGA---------GTAGCAGGTAGCATTACC------ATGCGTTCAGGA---AGC---TCACCAGCTCTT---------------CAGGACGTTACCTTC------------GATTCAGAGGCT---TGA
>KC522067_Bat_HKong_2010-08-16
ATG---------------------------------------------------------GCAACTCCTGCTGCACCTCGCACC---ATTAGTTTT---------GCTGATAATAATGAC---AACCAACCT---------AATCAGCAGCAGCGTGGACGCGGAAGAAAC---------------------------------------------CCTAAGCCACGACCTGCTCCCAATAAC------------------------ACTGTCTCCTGGTACACAGGGCTCACCCAACACGGTAAA---AACCCGCTTGCCTTCCCTCCTGGACAGGGTGTACCTCTTAATGCCAATTCTACAACAGCCCAGAATGCTGGATACTGGCGGAGACAAGACCGGAAA---ATCAACACCGGTAATGGT---GTTAAACAATTGGCTCCCAGATGGTTCTTCTACTACACTGGGACTGGACCAGAGGCTAATCTACCTTTTAGATCAGTCAAGGATGGCATCGTCTGGGTTTATGAAGAAGGTGCCACT---GATGCTCCTTCAGTC---TTTGGGACTCGCAACCCAGCAAATGATGCTGCTATCGTTTGCCAGTTTGCGCCAGGTACTCTCATTCCTAAAAACTTCCACATTGAAGGG---------ACTGGGGGTAATAGTCAGTCATCTTCAAGAGCATCCTCCAACAGTAGGAACTCTTCTAGATCCAATTCCAGAGGAGGACGAAGCACTTCTAACTCCAGAGGGACTTCCCCAGTT---TCACATGGAGTCGGAAGTGCA---------GAATCCTTAGCTGCTCTGCCATTGCTTCTAGACTTGCAGAAGCGTTTGGCTGATCTTGAGTCT------------GGAAAG---TCA---AAGCAGCCTAAAGTTGTCACCAAAAAGGACGCTGCCGCTGCAAAAAATAAAATG------------CGCCATAAGCGTGTTGCCACCAAAGGTTTCAATGTAACTCAGGCTTTTGGTCTTCGTGGACCAGGCCCATTGCAGGGAAATTTTGGTGACATGAACTACAACAAGTTTGGTACTGAGGACCCTCGTTGGCCTCAGATGGCTGAACTTGCTCCTTCAGCTTCAGCTTTCATGAGTATGTCTCAATTTAAGCTTACTCATCAAAGCAAT---------------GATGACAAAGGTGATCCTATTTACTTTTTGTCATATTCAGGAGCAATTAAACTAGACCCTAAGAATCCCAACTACAAAAAGTGGCTGGAGCTTCTTGAGTCAAATATTGATGCTTACAAA---ACT---------------------------------------------------------TTCCCTAAGAAAGAGCGTAAGCCTAAAACTACAGAAGATGGAGCT---------GTTGCTTCTTCT---TCA---------GCTAGT---CAAATGGAGGAT---------------------------------------------------------------------------------------------------------------------------------GTTGATGCTAAACCT------CAGCGAAAGCCTAAAAGCCGA---------GTAGCAGGTAGCATTACC------ATGCGTTCAGGA---AGC---TCACCAGCTCTT---------------CAGGACGTTACCTTC------------GATTCAGAGGCT---TGA
>KC522068_Bat_HKong_2010-08-16
ATG---------------------------------------------------------GCAACTCCTGCTGCACCTCGCACC---ATTAGTTTT---------GCTGATAATAATGAC---AACCAACCT---------AATCAGCAGCAGCGTGGACGCGGAAGAAAC---------------------------------------------CCTAAGCCACGACCTGCTCCCAATAAC------------------------ACTGTCTCCTGGTACACAGGGCTCACCCAACACGGTAAA---AACCCGCTTGCCTTCCCTCCTGGACAGGGTGTACCTCTTAATGCCAATTCTACAACAGCCCAGAATGCTGGATACTGGCGGAGACAAGACCGGAAA---ATCAACACCGGTAATGGT---GTTAAACAATTGGCTCCCAGATGGTTCTTCTACTACACTGGGACTGGACCAGAGGCTAATCTACCTTTTAGATCAGTCAAGGATGGCATCGTCTGGGTTTATGAAGAAGGTGCCACT---GATGCTCCTTCAGTC---TTTGGGACTCGCAACCCAGCAAATGATGCTGCTATCGTTTGCCAGTTTGCGCCAGGTACTCTCATTCCTAAAAACTTCCACATTGAAGGG---------ACTGGGGGTAATAGTCAGTCATCTTCAAGAGCATCCTCCAACAGTAGGAACTCTTCTAGATCCAATTCCAGAGGAGGACGAAGCACTTCTAACTCCAGAGGGACTTCCCCAGTT---TCACATGGAGTCGGAAGTGCA---------GAATCCTTAGCTGCTCTGCCATTGCTTCTAGACTTGCAGAAGCGTTTGGCTGATCTTGAGTCT------------GGAAAG---TCA---AAGCAGCCTAAAGTTGTCACCAAAAAGGACGCTGCCGCTGCAAAAAATAAAATG------------CGCCATAAGCGTGTTGCCACCAAAGGTTTCAATGTAACTCAGGCTTTTGGTCTTCGTGGACCAGGCCCATTGCAGGGAAATTTTGGTGACATGAACTACAACAAGTTTGGTACTGAGGACCCTCGTTGGCCTCAGATGGCTGAACTTGCTCCTTCAGCTTCAGCTTTCATGAGTATGTCTCAATTTAAGCTTACTCATCAAAGCAAT---------------GATGACAAAGGTGATCCTATTTACTTTTTGTCATATTCAGGAGCAATTAAACTAGACCCTAAGAATCCCAACTACAAAAAGTGGCTGGAGCTTCTTGAGTCAAATATTGATGCTTACAAA---ACT---------------------------------------------------------TTCCCTAAGAAAGAGCGTAAGCCTAAAACTACAGAAGATGGAGCT---------GTTGCTTCTTCT---TCA---------GCTAGT---CAAATGGAGGAT---------------------------------------------------------------------------------------------------------------------------------GTTGATGCTAAACCT------CAGCGAAAGCCTAAAAGCCGA---------GTAGCAGGTAGCATTACC------ATGCGTTCAGGA---AGC---TCACCAGCTCTT---------------CAGGACGTTACCTTC------------GATTCAGAGGCT---TGA
>KC522069_Bat_HKong_2010-08-16
ATG---------------------------------------------------------GCAACTCCTGCTGCACCTCGCACC---ATTAGTTTT---------GCTGATAATAATGAC---AACCAACCT---------AATCAGCAGCAGCGTGGACGCGGAAGAAAC---------------------------------------------CCTAAGCCACGACCTGCTCCCAATAAC------------------------ACTGTCTCCTGGTACACAGGGCTCACCCAACACGGTAAA---AACCCGCTTGCCTTCCCTCCTGGACAGGGTGTACCTCTTAATGCCAATTCTACAACAGCCCAGAATGCTGGATACTGGCGGAGACAAGACCGGAAA---ATCAACACCGGTAATGGT---GTTAAACAATTGGCTCCCAGATGGTTCTTCTACTACACTGGGACTGGACCAGAGGCTAATCTACCTTTTAGATCAGTCAAGGATGGCATCGTCTGGGTTTATGAAGAAGGTGCCACT---GATGCTCCTTCAGTC---TTTGGGACTCGCAACCCAGCAAATGATGCTGCTATCGTTTGCCAGTTTGCGCCAGGTACTCTCATTCCTAAAAACTTCCACATTGAAGGG---------ACTGGGGGTAATAGTCAGTCATCTTCAAGAGCATCCTCCAACAGTAGGAACTCTTCTAGATCCAATTCCAGAGGAGGACGAAGCACTTCTAACTCCAGAGGGACTTCCCCAGTT---TCACATGGAGTCGGAAGTGCA---------GAATCCTTAGCTGCTCTGCCATTGCTTCTAGACTTGCAGAAGCGTTTGGCTGATCTTGAGTCT------------GGAAAG---TCA---AAGCAGCCTAAAGTTGTCACCAAAAAGGACGCTGCCGCTGCAAAAAATAAAATG------------CGCCATAAGCGTGTTGCCACCAAAGGTTTCAATGTAACTCAGGCTTTTGGTCTTCGTGGACCAGGCCCATTGCAGGGAAATTTTGGTGACATGAACTACAACAAGTTTGGTACTGAGGACCCTCGTTGGCCTCAGATGGCTGAACTTGCTCCTTCAGCTTCAGCTTTCATGAGTATGTCTCAATTTAAGCTTACTCATCAAAGCAAT---------------GATGACAAAGGTGATCCTATTTACTTTTTGTCATATTCAGGAGCAATTAAACTAGACCCTAAGAATCCCAACTACAAAAAGTGGCTGGAGCTTCTTGAGTCAAATATTGATGCTTACAAA---ACT---------------------------------------------------------TTCCCTAAGAAAGAGCGTAAGCCTAAAACTACAGAAGATGGAGCT---------GTTGCTTCTTCT---TCA---------GCTAGT---CAAATGGAGGAT---------------------------------------------------------------------------------------------------------------------------------GTTGATGCTAAACCT------CAGCGAAAGCCTAAAAGCCGA---------GTAGCAGGTAGCATTACC------ATGCGTTCAGGA---AGC---TCACCAGCTCTT---------------CAGGACGTTACCTTC------------GATTCAGAGGCT---TGA
>KC522070_Bat_HKong_2010-08-16
ATG---------------------------------------------------------GCAACTCCTGCTGCACCTCGCACC---ATTAGTTTT---------GCTGATAATAATGAC---AACCAGCCT---------AATCAGCAGCAGCGTGGACGCGGAAGAAAC---------------------------------------------CCTAAGCCACGACCTGCTCCCAATAAC------------------------ACTGTCTCCTGGTACACAGGGCTCACCCAACACGGTAAA---AACCCGCTTGCCTTCCCTCCTGGACAGGGTGTACCTCTTAATGCCAATTCTACAACAGCCCAGAACGCTGGATACTGGCGGAGACAAGACCGGAAA---ATCAATACCGGTAATGGT---GTTAAACAATTGGCCCCCAGATGGTTCTTCTACTACACTGGGACTGGACCAGAGGCTAATCTACCTTTTAGATCAGTCAAGGATGGCATCGTCTGGGTTTATGAAGAAGGTGCCACT---GATGCTCCTTCAGTC---TTTGGGACTCGCAACCCAGCAAATGATGCTGCTATCGTTTGCCAGTTTGCGCCAGGTACTCTCATTCCTAAAAACTTCCACATTGAAGGG---------ACTGGGGGTAATAGTCAGTCATCTTCAAGAGCATCCTCCAACAGTAGGAACTCTTCTAGATCCAATTCCAGAGGAGGACGAAGCACTTCTAACTCCAGAGGGACTTCCCCAGTT---TCACATGGAGTCGGAAGTGCA---------GAATCCTTAGCTGCTCTGCCATTGCTTCTAGACTTGCAGAAGCGTTTGGCTGATCTTGAGTCT------------GGAAAG---TCA---AAGCAGCCTAAAGTTGTCACCAAAAAGGACGCTGCCGCTGCAAAAAATAAAATG------------CGCCATAAGCGTGTTGCCACCAAAGGTTTCAATGTAACTCAGGCTTTTGGTCTTCGTGGACCAGGCCCATTGCAGGGAAATTTTGGTGACATGAACTACAACAAGTTTGGTACTGAGGACCCTCGTTGGCCTCAGATGGCTGAACTTGCTCCTTCAGCTTCAGCTTTCATGAGTATGTCTCAATTTAAGCTTACCCATCAAAGCAAT---------------GATGACAAAGGTGATCCTATTTACTTTTTGTCATATTCAGGAGCAATTAAACTAGACCCTAAGAATCCCAACTACAAAAAGTGGCTGGAGCTTCTTGAGTCAAATATTGATGCTTACAAA---ACT---------------------------------------------------------TTCCCTAAGAAAGAGCGTAAGCCTAAAACTACAGAAGATGGAGCT---------GTTGCTTCTTCT---TCA---------GCTAGT---CAAATGGAGGAT---------------------------------------------------------------------------------------------------------------------------------GTTGATGCTAAACCT------CAGCGAAAGCCTAAAAGCCGA---------GTAGCAGGTAGCATTACC------ATGCGTTCTGGA---AGC---TCATCAGCTCTT---------------CAGGACGTTATCTTC------------GATTCAGAGGCT---TGA
>KC522071_Bat_HKong_2010-08-16
ATG---------------------------------------------------------GCAACTCCTGCTGCACCTCGCACC---ATTAGTTTT---------GCTGATAATAATGAC---AACCAACCT---------AATCAGCAGCAGCGTGGACGCGGAAGAAAC---------------------------------------------CCTAAGCCACGACCTGCTCCCAATAAC------------------------ACTGTCTCCTGGTACACAGGGCTCACCCAACACGGTAAA---AACCCGCTTGCCTTCCCTCCTGGACAGGGTGTACCTCTTAATGCCAATTCTACAACAGCCCAGAATGCTGGATACTGGCGGAGACAAGACCGGAAA---ATCAACACCGGTAATGGT---GTTAAACAATTGGCTCCCAGATGGTTCTTCTACTACACTGGGACTGGACCAGAGGCTAATCTACCTTTTAGATCAGTCAAGGATGGCATCGTCTGGGTTTATGAAGAAGGTGCCACT---GATGCTCCTTCACTC---TTTGGGACTCGCAACCCAGCAAATGATGCTGCTATCGTTTGCCAGTTTGCGCCAGGTACTCTCATTCCTAAAAACTTCCACATTGAAGGG---------ACTGGGGGTAATAGTCAGTCATCTTCAAGAGCATCCTCCAACAGTAGGAACTCTTCTAGATCCAATTCCAGAGGAGGACGAAGCACTTCTAACTCCAGAGGGACTTCCCCAGTT---TCACATGGAGTCGGAAGTGCA---------GAATCCTTAGCTGCTCTGCCATTGCTTCTAGACTTGCAGAAGCGTTTGGCTGATCTTGAGTCT------------GGAAAG---TCA---AAGCAGCCTAAAGTTGTCACCAAAAAGGACGCTGCCGCTGCAAAAAATAAAATG------------CGCCATAAGCGTGTTGCCACCAAAGGTTTCAATGTAACTCAGGCTTTTGGTCTTCGTGGACCAGGCCCATTGCAGGGAAATTTTGGTGACATGAACTACAACAAGTTTGGTACTGAGGACCCTCGTTGGCCTCAGATGGCTGAACTTGCTCCTTCAGCTTCAGCTTTCATGAGTATGTCTCAATTTAAGCTTACTCATCAAAGCAAT---------------GATGACAAAGGTGATCCTATTTACTTTTTGTCATATTCAGGAGCAATTAAACTAGACCCTAAGAATCCCAACTACAAAAAGTGGCTGGAGCTTCTTGAGTCAAATATTGATGCTTACAAA---ACT---------------------------------------------------------TTCCCTAAGAAAGAGCGTAAGCCTAAAACTACAGAAGATGGAGCT---------GTTGCTTCTTCT---TCA---------GCTAGT---CAAATGGAGGAT---------------------------------------------------------------------------------------------------------------------------------GTTGATGCTAAACCT------CAGCGAAAGCCTAAAAGCCGA---------GTAGCAGGTAGCATTACC------ATGCGTTCAGGA---AGC---TCACCAGCTCTT---------------CAGGACGTTACCTTC------------GATTCAGAGGCT---TGA
>KC522072_Bat_HKong_2010-08-16
ATG---------------------------------------------------------GCAACTCCTGCTGCACCTCGCACC---ATTAGTTTT---------GCTGATAATAATGAC---AACCAACCT---------AATCAGCAGCAGCGTGGACGCGGAAGAAAC---------------------------------------------CCTAAGCCACGACCTGCTCCCAATAAC------------------------ACTGTCTCCTGGTACACAGGGCTCACCCAACACGGTAAA---AACCCGCTTGCCTTCCCTCCTGGACAGGGTGTACCTCTTAATGCCAATTCTACAACAGCCCAGAATGCTGGATACTGGCGGAGACAAGACCGGAAA---ATCAACACCGGTAATGGT---GTTAAACAATTGGCTCCCAGATGGTTCTTCTACTACACTGGGACTGGACCAGAGGCTAATCTACCTTTTAGATCAGTCAAGGATGGCATCGTCTGGGTTTATGAAGAAGGTGCCACT---GATGCTCCTTCAGTC---TTTGGGACTCGCAACCCAGCAAATGATGCTGCTATCGTTTGCCAGTTTGCGCCAGGTACTCTCATTCCTAAAAACTTCCACATTGAAGGG---------ACTGGGGGTAATAGTCAGTCATCTTCAAGAGCATCCTCCAACAGTAGGAACTCTTCTAGATCCAATTCCAGAGGAGGACGAAGCACTTCTAACTCCAGAGGGACTTCCCCAGTT---TCACATGGAGTCGGAAGTGCA---------GAATCCTTAGCTGCTCTGCCATTGCTTCTAGACTTGCAGAAGCGTTTGGCTGATCTTGAGTCT------------GGAAAG---TCA---AAGCAGCCTAAAGTTGTCACCAAAAAGGACGCTGCCGCTGCAAAAAATAAAATG------------CGCCATAAGCGTGTTGCCACCAAAGGTTTCAATGTAACTCAGGCTTTTGGTCTTCGTGGACCAGGCCCATTGCAGGGAAATTTTGGTGACATGAACTACAACAAGTTTGGTACTGAGGACCCTCGTTGGCCTCAGATGGCTGAACTTGCTCCTTCAGCTTCAGCTTTCATGAGTATGTCTCAATTTAAGCTTACTCATCAAAGCAAT---------------GATGACAAAGGTGATCCTATTTACTTTTTGTCATATTCAGGAGCAATTAAACTAGACCCTAAGAATCCCAACTACAAAAAGTGGCTGGAGCTTCTTGAGTCAAATATTGATGCTTACAAA---ACT---------------------------------------------------------TTCCCTAAGAAAGAGCGTAAGCCTAAAACTACAGAAGATGGAGCT---------GTTGCTTCTTCT---TCA---------GCTAGT---CAAATGGAGGAT---------------------------------------------------------------------------------------------------------------------------------GTTGATGCTAAACCT------CAGCGAAAGCCTAAAAGCCGA---------GTAGCAGGTAGCATTACC------ATGCGTTCAGGA---AGC---TCACCAGCTCTT---------------CAGGACGTTACCTTC------------GATTCAGAGGCT---TGA
>KC522073_Bat_HKong_2010-08-16
ATG---------------------------------------------------------GCAACTCCTGCTGCACCTCGCACC---ATTAGTTTT---------GCTGATAATAATGAC---AACCAACCT---------AATCAGCAGCAGCGTGGACGCGGAAGAAAC---------------------------------------------CCTAAGCCACGACCTGCTCCCAATAAC------------------------ACTGTCTCCTGGTACACAGGGCTCACCCAACACGGTAAA---AACCCGCTTGCCTTCCCTCCTGGACAGGGTGTACCTCTTAATGCCAATTCTACAACAGCCCAGAATGCTGGATACTGGCGGAGACAAGACCGGAAA---ATCAACACCGGTAATGGT---GTTAAACAATTGGCTCCCAGATGGTTCTTCTACTACACTGGGACTGGACCAGAGGCTAATCTACCTTTTAGATCAGTCAAGGATGGCATCGTCTGGGTTTATGAAGAAGGTGCCACT---GATGCTCCTTCAGTC---TTTGGGACTCGCAACCCAGCAAATGATGCTGCTATCGTTTGCCAGTTTGCGCCAGGTACTCTCATTCCTAAAAACTTCCACATTGAAGGG---------ACTGGGGGTAATAGTCAGTCATCTTCAAGAGCATCCTCCAACAGTAGGAACTCTTCTAGATCCAATTCCAGAGGAGGACGAAGCACTTCTAACTCCAGAGGGACTTCCCCAGTT---TCACATGGAGTCGGAAGTGCA---------GAATCCTTAGCTGCTCTGCCATTGCTTCTAGACTTGCAGAAGCGTTTGGCTGATCTTGAGTCT------------GGAAAG---TCA---AAGCAGCCTAAAGTTGTCACCAAAAAGGACGCTGCCGCTGCAAAAAATAAAATG------------CGCCATAAGCGTGTTGCCACCAAAGGTTTCAATGTAACTCAGGCTTTTGGTCTTCGTGGACCAGGCCCATTGCAGGGAAATTTTGGTGACATGAACTACAACAAGTTTGGTACTGAGGACCCTCGTTGGCCTCAGATGGCTGAACTTGCTCCTTCAGCTTCAGCTTTCATGAGTATGTCTCAATTTAAGCTTACTCATCAAAGCAAT---------------GATGACAAAGGTGATCCTATTTACTTTTTGTCATATTCAGGAGCAATTAAACTAGACCCTAAGAATCCCAACTACAAAAAGTGGCTGGAGCTTCTTGAGTCAAATATTGATGCTTACAAA---ACT---------------------------------------------------------TTCCCTAAGAAAGAGCGTAAGCCTAAAACTACAGAAGATGGAGCT---------GTTGCTTCTTCT---TCA---------GCTAGT---CAAATGGAGGAT---------------------------------------------------------------------------------------------------------------------------------GTTGATGCTAAACCT------CAGCGAAAGCCTAAAAGCCGA---------GTAGCAGGTAGCATTACC------ATGCGTTCAGGA---AGC---TCACCAGCTCTT---------------CAGGACGTTACCTTC------------GATTCAGAGGCT---TGA
>KC522074_Bat_HKong_2010-08-16
ATG---------------------------------------------------------GCAACTCCTGCTGCACCTCGCACC---ATTAGTTTT---------GCTGATAATAATGAC---AACCAACCT---------AATCAGCAGCAGCGTGGACGCGGAAGAAAC---------------------------------------------CCTAAGCCACGACCTGCTCCCAATAAC------------------------ACTGTCTCCTGGTACACAGGGCTCACCCAACACGGTAAA---AACCCGCTTGCCTTCCCTCCTGGACAGGGTGTACCTCTTAATGCCAATTCTACAACAGCCCAGAATGCTGGATACTGGCGGAGACAAGACCGGAAA---ATCAACACCGGTAATGGT---GTTAAACAATTGGCTCCCAGATGGTTCTTCTACTACACTGGGACTGGACCAGAGGCTAATCTACCTTTTAGATCAGTCAAGGATGGCATCGTCTGGGTTTATGAAGAAGGTGCCACT---GATGCTCCTTCAGTC---TTTGGGACTCGCAACCCAGCAAATGATGCTGCTATCGTTTGCCAGTTTGCGCCAGGTACTCTCATTCCTAAAAACTTCCACATTGAAGGG---------ACTGGGGGTAATAGTCAGTCATCTTCAAGAGCATCCTCCAACAGTAGGAACTCTTCTAGATCCAATTCCAGAGGAGGACGAAGCACTTCTAACTCCAGAGGGACTTCCCCAGTT---TCACATGGAGTCGGAAGTGCA---------GAATCCTTAGCTGCTCTGCCATTGCTTCTAGACTTGCAGAAGCGTTTGGCTGATCTTGAGTCT------------GGAAAG---TCA---AAGCAGCCTAAAGTTGTCACCAAAAAGGACGCTGCCGCTGCAAAAAATAAAATG------------CGCCATAAGCGTGTTGCCACCAAAGGTTTCAATGTAACTCAGGCTTTTGGTCTTCGTGGACCAGGCCCATTGCAGGGAAATTTTGGTGACATGAACTACAACAAGTTTGGTACTGAGGACCCTCGTTGGCCTCAGATGGCTGAACTTGCTCCTTCAGCTTCAGCTTTCATGAGTATGTCTCAATTTAAGCTTACTCATCAAAGCAAT---------------GATGACAAAGGTGATCCTATTTACTTTTTGTCATATTCAGGAGCAATTAAACTAGACCCTAAGAATCCCAACTACAAAAAGTGGCTGGAGCTTCTTGAGTCAAATATTGATGCTTACAAA---ACT---------------------------------------------------------TTCCCTAAGAAAGAGCGTAAGCCTAAAACTACAGAAGATGGAGCT---------GTTGCTTCTTCT---TCA---------GCTAGT---CAAATGGAGGAT---------------------------------------------------------------------------------------------------------------------------------GTTGATGCTAAACCT------CAGCGAAAGCCTAAAAGCCGA---------GTAGCAGGTAGCATTACC------ATGCGTTCAGGA---AGC---TCACCAGCTCTT---------------CAGGACGTTACCTTC------------GATTCAGAGGCT---TGA
>KJ473822_Bat_China_2012--
ATG---------------------------------------------------------GCAACTCCTGCTGCACCCCGCACC---ATTAGTTTT---------GCTGATAATAATGAC---AACCAATCT---------AATCAGCAGCAGCGTGGACGCGGAAGAAAC---------------------------------------------CCTAAGCCACGACCTGCTCCCAATAAC------------------------ACTGTCTCCTGGTACACAGGGCTCACCCAACACGGTAAA---AACCCTCTTGCCTTCCCTCCTGGACAGGGTGTACCTCTTAATGCCAATTCTACAACAGCCCAGAATGCTGGATACTGGCGGAGACAAGACCGGAAA---ATCAATACCGGTAATGGT---GTTAAACAATTGGCCCCTAGATGGTTCTTCTACTACACAGGGACTGGACCAGAGGCCAATTTACCTTTTAGATCAGTCAAGGATGGTATCGTCTGGGTTTATGAAGAGGGTGCCACA---GATGCTCCTTCAGTC---TTTGGGACTCGCAACCCAGCAAATGATGCTGCTATCGTTTGCCAGTTTGCGCCAGGTACTCTTATTCCTAAAAACTTCCACATTGAAGGG---------ACTGGGGGTAATAGTCAGTCATCTTCAAGAGCATCCTCCAACAGCAGGAACTCTTCTAGATCCAATTCCAGAGGAGGACGAAGCACATCTAACTCCAGAGGGACTTCCCCAGTT---TCACATGGAGTCGGAAGTGCA---------GAATCCTTAGCTGCTCTGCCATTGCTTCTAGACTTGCAGAAGCGTTTGGCTGATCTTGAGTCT------------GGAAAG---TCA---AAGCAGCCTAAAGTTGTCACTAAAAAGGATGCTGCTGCTGCAAAAAATAAAATG------------CGCCATAAGCGTGTTGCCACCAAAAGTTTCAATGTAACTCAAGCTTTTGGTCTTCGTGGACCAGGCCCGTTGCAGGGAAATTTTGGTGACATGAATTATAACAAGTTTGGTACTGAGGATCCACGTTGGCCTCAGATGGCTGAACTTGCTCCTTCAGCTTCAGCTTTCATGAGTATGTCTCAATTTAAGCTTACTCATCAAAGTAAC---------------GATGACAAAGGTGATCCTATTTACTTTTTGTCATACTCTGGAGCAATTAAACTAGACCCTAAGAATCCCAACTACAAAAAGTGGCTGGAGCTTCTTGAGGCAAATATTGATGCTTACAAA---ACT---------------------------------------------------------TTCCCTAAGAAAGAGCGTAAGCCTAAAACTACTGAAGACGGAGCT---------GTTTCTTCTTCT---TCA---------GCTAGT---CAAATGGAGGAT---------------------------------------------------------------------------------------------------------------------------------GTTGATGCTAAACCT------CAGCGAAAGCCCAAAAGCCGA---------GTAGCAGGTAGCATTACC------ATGCGTTCTGGA---AGC---TCACCAGCTCTT---------------CAGGATGTAACCTTC------------GATTCAGAGGCT---TGA
>KU182965_Bat_China_2012-12-
ATG---------------------------------------------------------GCAACTCCTGCTGCACCTCGCACC---ATTAGTTTT---------GCTGATAATAATGAC---AACCAAACC---------AATCAGCAGCAGCGTGGACGCGGAAGAAAC---------------------------------------------CCTAAGCCACGACCTGCTCCCAATAAC------------------------ACTGTCTCCTGGTACACAGGGCTCACCCAACACGGTAAA---AACCCTCTTGCCTTCCCTCCTGGGCAGGGTGTACCTCTTAATGCCAATTCTACAACAGCCCAAAATGCTGGCTATTGGCGGAGACAAGACCGGAAA---ATCAATACCGGTAATGGT---GTCAAACAATTATCTCCCAGATGGTTCTTCTACTATACAGGAACCGGACCAGAGGCTAATTTACCTTTCAGATCCGTCAAGGATGGTATCGTCTGGGTCTATGAAGAGGGTGCCACA---GATGCTCCTTCAGTC---TTTGGGACACGCAACCCTGCAAATGATGCAGCTATCGTTTGTCAGTTTGCGCCAGGTACTCTTATTCCTAAAAACTTCCACATTGAAGGG---------ACTGGGGGTAATAGTCAATCATCTTCAAGAGCATCCTCCAACAGTAGGAACTCTTCTAGATCCAATTCCAGAGGAGGACGAAGCACATCTAACTCCAGAGGGACTTCCCCAGTT---TCACATGGAGTCGGAAGTGCA---------GAATCCTTAGCTGCTCTGCCACTTCTTCTAGACTTGCAGAAGCGTTTAGCTGATCTTGAGTCT------------GGAAAG---TCA---AAGCAGCCTAAAGTTGTCACTAAGAAAGACGCTTCAGCTGCAAAAAACAAAATG------------CGCCATAAGCGCGTTGCCACCAAAAATTTCAATGTAACTCAAGCCTTTGGTCTGCGTGGACCAGGCCCGTTACAGGGAAATTTTGGTGACATGAACTATAACAAGTTTGGTACAGAGGACCCACGTTGGCCTCAGATGGCTGAACTTGCTCCCTCAGCTTCAGCTTTCATGAGTATGTCTCAATTTAAGCTTACTCATCAAAGCAAT---------------GATGACAAAGGTGAACCTATTTACTTTTTGTCATATTCTGGAGCAATTAAACTAGACCCTAAGAACCCCAACTACAAAAAGTGGCTGGAGCTTCTTGAGGCAAATATTGATGCTTACAAA---ACC---------------------------------------------------------TTCCCCAAGAAGGAGCGTAAGCCTAAAACTACAGAAGATGGAGCT---------TCTGCTTCATCC---TCA---------GCTAGT---CAAATGGAGGAT---------------------------------------------------------------------------------------------------------------------------------GTTGATGCTAAACCT------CAGCGAAAGCCTAAAAGCCGA---------GTAGCAGGTAGCATCACT------ATGCGTTCTGGA---AGC---TCACCAGCTCTT---------------CAGGATGTAAACTTC------------GATTCAGAGGCT---TGA
>MH002337_Bat_China_2012-11-01
ATG---------------------------------------------------------GCAACTCCTGCTGCACCCCGCACC---ATTAGTTTT---------GCTGATAATAATGAC---AACCAATCT---------AATCAGCAGCAGCGTGGACGCGGAAGAAAC---------------------------------------------CCTAAGCCACGACCTGCTCCCAATAAC------------------------ACTGTCTCCTGGTACACAGGGCTCACCCAACACGGTAAA---AACCCTCTTGCCTTCCCTCCTGGACAGGGTGTACCTCTTAATGCCAATTCTACAACAGCCCAGAATGCTGGATACTGGCGGAGACAAGACCGGAAA---ATCAATACCGGTAATGGT---GTTAAACAATTGGCCCCTAGATGGTTCTTCTACTACACAGGGACTGGACCAGAGGCCAATTTACCTTTTAGATCAGTCAAGGATGGTATCGTCTGGGTTTATGAAGAGGGTGCCACA---GATGCTCCTTCAGTC---TTTGGGACTCGCAACCCAGCAAATGATGCTGCTATCGTTTGCCAGTTTGCGCCAGGTACTCTTATTCCTAAAAACTTCCACATTGAAGGG---------ACTGGGGGTAATAGTCAGTCATCTTCAAGAGCATCCTCCAACAGCAGGAACTCTTCTAGATCCAATTCCAGAGGAGGACGAAGCACATCTAACTCCAGAGGGACTTCCCCAGTT---TCACATGGAGTCGGAAGTGCA---------GAATCCTTAGCTGCTCTGCCATTGCTTCTAGACTTGCAGAAGCGTTTGGCTGATCTTGAGTCT------------GGAAAG---TCA---AAGCAGCCTAAAGTTGTCACTAAAAAGGATGCTGCTGCTGCAAAAAATAAAATG------------CGCCATAAGCGTGTTGCCACCAAAAGTTTCAATGTAACTCAAGCTTTTGGTCTTCGTGGACCAGGCCCGTTGCAGGGAAATTTTGGTGACATGAATTATAACAAGTTTGGTACTGAGGATCCACGTTGGCCTCAGATGGCTGAACTTGCTCCTTCAGCTTCAGCTTTCATGAGTATGTCTCAATTTAAGCTTACTCATCAAAGTAAC---------------GATGACAAAGGTGATCCTATTTACTTTTTGTCATACTCTGGAGCAATTAAACTAGACCCTAAGAATCCCAACTACAAAAAGTGGCTGGAGCTTCTTGAGGCAAATATTGATGCTTACAAA---ACT---------------------------------------------------------TTCCCTAAGAAAGAGCGTAAGCCTAAAACTACTGAAGACGGAGCT---------GTTTCTTCTTCT---TCA---------GCTAGT---CAAATGGAGGAT---------------------------------------------------------------------------------------------------------------------------------GTTGATGCTAAACCT------CAGCGAAAGCCCAAAAGCCGA---------GTAGCAGGTAGCATTACC------ATGCGTTCTGGA---AGC---TCACCAGCTCTT---------------CAGGATGTAACCTTC------------GATTCAGAGGCT---TGA
>MH002338_Bat_China_2012-11-01
ATG---------------------------------------------------------GCAACTCCTGCTGCACCCCGCACC---ATTAGTTTT---------GCTGATAATAATGAC---AACCAATCT---------AATCAGCAGCAGCGTGGACGCGGAAGAAAC---------------------------------------------CCTAAGCCACGACCTGCTCCCAATAAC------------------------ACTGTCTCCTGGTACACAGGGCTCACCCAACACGGTAAA---AACCCTCTTGCCTTCCCTCCTGGACAGGGTGTACCTCTTAATGCCAATTCTACAACAGCCCAGAATGCTGGATACTGGCGGAGACAAGACCGGAAA---ATCAATACCGGTAATGGT---GTTAAACAATTGGCCCCTAGATGGTTCTTCTACTACACAGGGACTGGACCAGAGGCCAATTTACCTTTTAGATCAGTCAAGGATGGTATCGTCTGGGTTTATGAAGAGGGTGCCACA---GATGCTCCTTCAGTC---TTTGGGACTCGCAACCCAGCAAATGATGCTGCTATCGTTTGCCAGTTTGCGCCAGGTACTCTTATTCCTAAAAACTTCCACATTGAAGGG---------ACTGGGGGTAATAGTCAGTCATCTTCAAGAGCATCCTCCAACAGCAGGAACTCTTCTAGATCCAATTCCAGAGGAGGACGAAGCACATCTAACTCCAGAGGGACTTCCCCAGTT---TCACATGGAGTCGGAAGTGCA---------GAATCCTTAGCTGCTCTGCCATTGCTTCTAGACTTGCAGAAGCGTTTGGCTGATCTTGAGTCT------------GGAAAG---TCA---AAGCAGCCTAAAGTTGTCACTAAAAAGGATGCTGCTGCTGCAAAAAATAAAATG------------CGCCATAAGCGTGTTGCCACCAAAAGTTTCAATGTAACTCAAGCTTTTGGTCTTCGTGGACCAGGCCCGTTGCAGGGAAATTTTGGTGACATGAATTATAACAAGTTTGGTACTGAGGATCCACGTTGGCCTCAGATGGCTGAACTTGCTCCTTCAGCTTCAGCTTTCATGAGTATGTCTCAATTTAAGCTTACTCATCAAAGTAAC---------------GATGACAAAGGTGATCCTATTTACTTTTTGTCATACTCTGGAGCAATTAAACTAGACCCTAAGAATCCCAACTACAAAAAGTGGCTGGAGCTTCTTGAGGCAAATATTGATGCTTACAAA---ACT---------------------------------------------------------TTCCCTAAGAAAGAGCGTAAGCCTAAAACTACTGAAGACGGAGCT---------GTTTCTTCTTCT---TCA---------GCTAGT---CAAATGGAGGAT---------------------------------------------------------------------------------------------------------------------------------GTTGATGCTAAACCT------CAGCGAAAGCCCAAAAGCCGA---------GTAGCAGGTAGCATTACC------ATGCGTTCTGGA---AGC---TCACCAGCTCTT---------------CAGGATGTAACCTTC------------GATTCAGAGGCT---TGA
>MN611519_Bat_China_2018-03-
ATG---------------------------------------------------------GCAACTCCTGCTGCACCTCGCACT---ATTAGTTTT---------GCTGATAATAATGAC---AACCAACCT---------AATCAGCAGCAGCGTGGACGCGGAAGAAAC---------------------------------------------CCTAAGCCACGACCTGCTCCCAATAAC------------------------ACTGTCTCCTGGTACACAGGGCTCACCCAACACGGTAAA---AACCCTCTTGCCTTCCCTCCTGGACAGGGTGTACCTCTTAATGCCAATTCTACTACAGCCCAGAACGCTGGGTACTGGCGGAGACAAGACCGGAAA---ATCAATACCGGTAATGGT---GTTAAACAACTGGCCCCTAGATGGTTCTTCTACTATACAGGGACTGGACCAGAAGCCAATTTACCTTTTAGATCAGTCAAGGATGGTATCGTCTGGGTTTATGAAGAAGGTGCCACT---GATGCTCCTTCAGTC---TTTGGGACTCGCAACCCAGCAAATGATGCTGCTATCGTTTGCCAGTTTGCGCCAGGTACTCTTATTCCTAAAAACTTCCACATTGAAGGG---------ACTGGGGGTAATAGTCAGTCATCTTCAAGAGCATCCTCCAACAGCAGGAACTCTTCTAGATCCAATTCCAGAGGAGGACGAAGCACATCTAACTCCAGAGGGACTTCCCCAGTT---TCACATGGAGTCGGAAGTGCA---------GAATCCTTAGCTGCTCTGCCATTGCTTCTAGACTTGCAGAAGCGTTTAGCTGATCTTGAGTCT------------GGAAAG---TCA---AAGCAGCCTAAAGTTGTCACTAAAAAGGACGCTGCTGCTGCAAAAAACAAAATG------------CGCCATAAGCGTGTTGCCACCAAAGGTTTCAATGTAACTCAGGCATTTGGTCTTCGTGGACCAGGCCCATTGCAGGGAAATTTTGGTGACATGAACTACAACAAGTTTGGCACTGAGGACCCTCGTTGGCCTCAGATGGCTGAACTTGCTCCTTCAGCTTCAGCTTTCATGAGTATGTCTCAATTCAAGCTTACTCATCAAAGTAAT---------------GATGACAAAGGTGACCCTATTTACTTTTTGTCATACTCTGGAGCAATTAAACTAGACCCTAAGAATCCCAACTACAAAAAGTGGCTGGAGCTTCTTGAGGCAAATATTGATGCTTACAAA---ACT---------------------------------------------------------TTCCCTAAGAAAGAGCGTAAGCCTAAAACTACAGAAGATGGAGCT---------AGTGCTTCTTCT---TCA---------GTTGGT---CAAATGGAGGAT---------------------------------------------------------------------------------------------------------------------------------GTTGATGCTAAACCT------CAGCGAAAGCCTAAAGGCCGA---------GTAGCAGGTAGCATTACC------ATGCGTTCTGGA---AGC---TCACCAGCTCTT---------------CAGGATGTCACCTTC------------GATTCAGAGGCT---TGA
>KX442564_Bat_China_2013-09-14
ATG---------------------------------------------------------GCCACCCCAGTAGCACCACGTGCT---GTTACTTTC---------AGTGATAACAATGACAACAATACCAAT---------AACCAGCAGTCTCGAGGCCGAGGAAGAACT---------------------------------------------CCTAAGCCCAGACCTGCTCCAAACAAC------------------------ACTGTCTCATGGTACACTGGCCTTACCCAACACGGGAAA---TTCCCACTTTCTTTCCCTCCTGGACAGGGCGTACCTCTTAATGCCAATTCAACCCCTGAACAGAATGCTGGGTATTGGCGGAGACAGGACAGAAAA---CTCAATACAGGAAATGGT---GTTAAACAGCTGGCCCCCAGGTGGTTTTTCTACTACACTGGAACCGGACCTGAAGCTAACCTCCCTTTCCGAGCTGTCAAAGATGGAATCGTCTGGGTCCACGAAAATGGTGCCACA---GACGCTCCTTCACCT---TTTGGGACGCGGAACCCTAACAATGACCCAGCTATTGTTACGCAGTTCGCTCCTGGTACTCAGCTTCCTAAAAACTTCCACATTGAAGGT---------ACTGGAGGCAACAGTCAATCATCTTCAAGAGCATCTAGCGCCAGCAGAGGCTCTTCTAGATCCAGTTCCAGAGGATCTCGCTCAGGAAACTCCTCCAGAAATGCTTCCCCAGGC---CCATCTGGAGTCGGAGCTGTG---------AGCGGTGATGCATCTGGTGTCCTTTACCTTAGCTTGCTCAAACGCCTTGAAGATCTTGAGGCT------------GGCAAGAATAAG---GGTACTCCTAAAGTAGTAACAAAGAAAGATGCTGCTGCTGCTAAAAATAAGATG------------CGCCACAAGCGTGTCGCCACCAAAAGTTTCAACATGGTTCAGGCGTTTGGACGTCGGGGACCAGGCGACCTTCAGGGAAACTTTGGTGATCTCCAGTTGAACAAGCTCGGCACTGAGGACCCACGTTGGCCACAAATTGCTGAACTTGCCCCTTCATCCAGTGCTTTCATTGGTATGTCCCAATTCAAACTTACCCATCAGAGCAAT---------------GAGGATGATGGCACCCCAGTGTATTTCCTTAGATACAGTGGTGCCATAAAACTTGACCCCAAGAACCCTAACTACAATAAGTGGTTGGAGTTGCTTGAGACAAACATTGATGCCTATAAA---TCT---------------------------------------------------------TTCCCTGTTAAGGAGAAGAAACAGAAGGTTGATAAAAGCAAACAA---------GACTCAACCGAT---GAC---------GGTTCTCTCGCGTTTGATGAAGCT---------------------------------------------------------------------------------------------------------------------------GTCGCTGCTGCGATGGCATCCCAAAAA------CCTCAGCGAGCG---------CCTCGTGGTAGTATTACC------CAGCGCTCTCAT---GCT---CGTGCAGCTGTA------GGTCCAATGCAAGACGTGAATCAG------------GATGATGATCGTCAGTAA
>KC869678_Bat_SAfrica_2011--
ATG---------------------------------------------------------GCAACTCCAGCAGCACCTCGTGCC---GTCTCTTTT---------GCAGATAACAATGAC------ACAACA---------ACAAACCAGCCTAGAGGTAGAGGACGTAAT---------------------------------------------CCGAAACCCAGAGCTGCACCAAATACC------------------------ACTGTCTCATGGTACACTGGGCTTACCCAACACGGTAAA---GTCCCTCTTTCCTTCCCACCTGGACAGGGTGTACCTCTTAATGCCAATTCTACCCCTGCGCAAAATGCTGGGTATTGGCGGAGACAGGACAGAAAG---GTTAACACAGGAAATGGA---GTTAAGCAACTGGCTCCCAGATGGTATTTCTACTATACTGGAACCGGACCTGAAGCTGCACTCCCCTTCCGTGCTGTCAAAGAAGGCATCATTTGGGTCCATGAAGAGGGCGCCACT---GATGCTCCTTCAACT---TTTGGGACGCGGAACCCTAACAATGATTCAGCTATTGTTACACAATTCGCTCCCGGTACTAAGCTTCCTAAAAACTTCCACATTGAGGGG---------ACTGGAGGCAATAGTCAGTCATCTTCAAGAGCCTCTAGCGCAAGCAGAAACTCTTCTAGATCCAGTTCACGAGGTTCAAGATCAGGTAACTCCTCCCGCGGTGCTTCCCCAGGT---CCATCTGGAGTCGGAGCTCCC---------GGAGGAGAC---------TTGCTCTACCTAGATTTGCTGAACAGACTTCAAGCTTTGGAGTCT------------GGCAAAACAAAGCAGTCACAGCCTAAAGTCATTACTAAAAAGGATGCTGCTGCTGCTAAAAATAAGATG------------CGCCATAAGCGTGTCGCCACCAAAAGTTTCAACATGGTTCAAGCCTTCGGTCTCCGTGGCGCAGGTGACCTTCAGGGAAACTTTGGTGACTTACAACTTAACAAACTCGGCACAGAGGACCCTCGTTGGCCTCAGATAGCTGAGCTTGCTCCCTCTGCCAGTGCTTTTATGGGTATGTCTCAATTTAAACTTACCCATCAGAACAAT---------------GATGATGCTGGCAACCCAGTGTACTTTCTTCGGTACAGTGGTGCTATTAAACTTGACCCAAAGAATCCCAACTACAACAAATGGTTGGAACTCCTTGAGCAGAATATTGATGCCTACAAG---AAT---------------------------------------------------------TTTCCTAAGAAGGAAAAGAAACAAAAGGCACCT------AAAGAA---------GAATCAAATGAC---CAGGAA---------------------------------------------------------------------------------------------------------------------------------------------------------ATGGCAACA---CCTCCGCCAAAAGAG---------CAGCGTGTG------------CAGGGTAGTATTACC------CAGCGCTCCAAA---TCT---CGGCCTAGTGTGGCACCTGGTCCAATGACTGATGTTAACACT------------GAG------------TAG
>MF593268_Bat_SAfrica_2015-04-20
ATG---------------------------------------------------------GCAACTCCAGCAGCACCCCGTGCC---GTCTCTTTT---------GCAGATAACAATGAT------ACAACA---------ACAAATCAGCCTAGAGGTAGAGGACGTAAT---------------------------------------------CCGAAACCCAGAGCTGCACCCAATACC------------------------ACTGTCTCCTGGTACACTGGGCTTACCCAACACGGTAAA---GTCCCTCTTTCCTTCCCACCTGGACAGGGTGTACCTCTTAATGCCAATTCTACCCCTGCGCAAAATGCTGGGTATTGGCGGAGACAGGACAGAAAG---GTTAACACAGGAAATGGA---GTTAAGCAACTGGCTCCCAGATGGTACTTCTACTATACTGGAACCGGACCTGAAGCTGCACTCCCTTTCCGTGCTGTCAAAGAAGGCATTATCTGGGTCCATGAAGATGGCGCCACT---GATGCTCCTTCAACT---TTTGGGACGCGGAACCCTAACAATGACTCAGCTATTGTTACACAATTCGCTCCCGGTACTAAGCTTCCTAAAAACTTCCATATTGAGGGG---------ACTGGAGGCAATAGTCAGTCATCTTCAAGAGCCTCTAGCGCAAGCAGAAACTCTTCTAGATCCAGTTCACGAGGTTCAAGATCAGGTAACTCCTCCCGTGGTGCTTCCCCAGGT---CCATCTGGAGTCGGAGCTCCC---------GGAGGAGAC---------TTGCTCTACCTAGATTTGCTGAACAGACTTCAAGCTTTGGAGTCT------------GGCAAAACAAAGCAGTCACAGCCTAAAGTCATCACTAAGAAGGATGCTGCTGCTGCTAAAAATAAGATG------------CGCCATAAGCGTGTCGCCACCAAAAGTTTCAACATGGTTCAAGCCTTCGGTCTCCGTGGCGCAGGTGACCTGCAGGGAAACTTTGGTGATTTACAACTTAACAAACTTGGCACAGAGGACCCTCGTTGGCCTCAGATAGCTGAGCTTGCTCCATCTGCCAGTGCTTTTATGGGTATGTCTCAATTTAAACTTACCCATCAGAACAAT---------------GATGATGCTGGCAACCCAGTGTACTTTCTTCGGTACAGTGGTGCTATTAAACTTGACCCAAAGAATCCCAACTACAACAAATGGTTGGAACTCCTTGAGCAGAATATTGATGCCTACAAG---AAT---------------------------------------------------------TTTCCTAAGAAGGAAAAGAAACAAAAGGCACCT------AAAGAA---------GAATCAAATGAC---CAGGAA---------------------------------------------------------------------------------------------------------------------------------------------------------ATGACAACA---CCTCCGCCAAAAGAG---------CAGCGTGTG------------CAGGGTAGTATTACC------CAGCGCTCCAAG---TCT---CGGCCTAGTGTGGCACCTGGTCCAATGACTGATGTTAACACT------------GAG------------TAG
>KX574227_Bat_Uganda_2013-02-20
ATG---------------------------------------------------------GCCACTCCCGCTGCACCTCGTGCC---GTGTCTTTT---------GCCGATAACAATGAC---AACTCCAAT---------AATAACCAGTCTCGAGGAAGAGGAAGAAAC---------------------------------------------CCTAAACCTCGACCTGCACCAAATAAC------------------------ACTGTCTCCTGGTACACGGGGCTTACCCAACACGGGAAA---GTCTCTCTTTCCTTCCCACCTGGACAGGGCGTACCTCTTAATGCCAATTCTACCCCTGCGCAAAATGCTGGGTATTGGCGGAGACAGGACAGAAAA---ATTAATACAGGAAATGGA---ACCAAGTCACTGGCTCCCAGGTGGTACTTCTACTACACTGGAACCGGACCTGAGGCCAACCTCCCTTTCCGAGCTGTCAAGGACGGAATCATCTGGGTCCATGAGGATGGCGCCACT---GATGCTCCTTCAACT---TTTGGGACGCGGAACCCTAACAATGATGCTGCTATTGTTACGCAATTCGCGCCCGGTACTAAGCTTCCTAAAAACTTCCACATTGAAGGG---------ACTGGAGGCAATAGCCAATCATCTTCAAGAGCGTCTAGTGCCAGCAGAAACTCTTCTAGATCCAATTCCCGAGGTTCCAGATCTGGTAACTCCTCCCGCGGCACTTCCCCAGGT---CCATCTGGAGTCGGAGCTGTA---------GGTGGAGAA---------ATGCTGTACCTCGATTTGCTTAACAGATTACAGGCTCTGGAATCT------------GGCAAAACAAAGCAAGCACAGCCTAAAGTAATAACTAAAAAGGATGCTGTTGCTGCTAAAAACAAGATG------------CGCCATAAGCGTGTCGCCACCAAGGGTTTCAACATGGTGCAAGCTTTCGGTCTGCGTGGCCCAGGCGACCTCCAGGGAAACTTTGGTGATCTCCAACTTAACAAACTTGGCACTGAGGACCCTCGCTGGCCCCAAATTGCTGAGCTTGCCCCATCAGCCAGTGCTTTCATTGGTATGTCTCAATTTAAACTTACCCATCAGAGCAAT---------------GATACTGATGGTGCCCCTGTATACTTTCTTCGATACAGTGGTGCCATAAAACTTGACCCAAAGAACCCTAACTACAATAAGTGGTTGGAGCTCATTGAGCAGAATGTTGATGCCTACAAA---ACT---------------------------------------------------------TTCCCTAAAAAGGAGAAGAAACAAAAGGCACCT------AAAGAA---------GAACCATCTGAC---CAG---------------------------------------------------------------------------------------------------------------------------------------------------------------ATGAATGTGCAGCCGCCTAAGGAG---------CAGCGTGTG------------CAGGGTAGTATTACC------CAGCGCTCCCGC---ACTCCTAGGCCTAGTGTGCAGCCTGGTCCTATGACTGATGTTAACACT------------GAT------------TAG
>MG596802_Bat_Italy_2011--
ATG---------------------------------------------------------GCAACTCCAGTGCAGCCACGTGCT---GTTTCTTTT---------GCAGATAACAATGAT------AACAAC---------AATCAGCAGTCCAGAGGTAGAGGACGAAAC---------------------------------------------CCTAAACCTCGACCTGCACCAAATACA------------------------ACTGTCTCATGGTACACAGGTCTTACCCAACACGGGAAA---GTTCCTTTATCCTTCCCACCAGGACAGGGCGTACCTCTTAATGCCAATTCAACTCCAGCCCAAAATGCTGGATATTGGCGGCGCCAGGACAGAAAA---ATTAATACAGGAAATGGA---ACCAAGCAGCTGGCTCCCAGGTGGTATTTTTACTACACTGGAACTGGACCAGAAGCTAACCTCCCTTTCAGAGCTGTCAAAGATGGAATCGTCTGGGTACATGAAGACGGTGCCACA---GACGCTCCTTCAACT---TTTGGGACGCGGAACCCTAACAATGACCCAGCTATTGTTACGCAGTTCGCTCCCGGTACTAAACTTCCTAAAAACTTCCACATTGAAGGT---------ACTGGAGGTAATAGTCAGTCATCTTCAAGAGCGTCTAGTGCCAGTAGAAACTCTTCTAGATCAAACTCTCGAGGTTCCAGGTCTGGAAATTCCTCCCGCGGCTCTTCCCCTGGT---CCAGCTGGAGTCGGAGCTGTA---------AGTGGAGATGCATCCAGTTTGCTGTACCTCAATCTCTTAAGCCGTCTTGAAGCACTCGAGTCT------------GGCAAGCAGAAAACTGCAGCACCAAAGGTTATTACCAAGAAAGATGCTGCTGCAGCTAAAAATAAGATG------------CGCCACAAGCGCGTCGCCACCAAAAGCTTTAATGTCGTTCAGGCATTTGGTCTCCGTGGTTCAGGAGACCTCCAAGGCAATTTTGGTGACATGCAGTTTAACAAACTTGGCACAGAAGACCCTCGCTGGCCTCAAATTGCTGAGCTTGCTCCCTCTGCCAGTGCTTTTATGGGTATGTCCCAATTTAAGGTTACCCATTTAAGCAAT---------------GACACTAATGGCGACCCTGTATACTTCCTTCGATACAGTGGTGCCATAAAATTAGACTCAAAGAACCCCAACTACCAAAAATGGATGGAGCTCCTTGATTCCAACATTGATGCCTACAAG---AAC---------------------------------------------------------TTCCCCAAGAAGGAGAAGAAACAAAAGGCCAGT------GAAAAA---------CAAGGCGGTGAG---GAAGAT------GAAAACGCCATGTTTGATAAAGCC---------------------------------------------------------------------------------------------------------------------------GTTGCAGATGCCATGTCAGCGAAGGAG---------CAGCGTGTA---------CCCAAAGGTAGTATTACC------CAAAGGTCACGT---CCCGTAAAACCCGCTGTC------GGCCCAATGGTTGATGTTAACTCT------------GAACAGAGTCCG---TGA
>MG596803_Bat_Italy_2011--
ATG---------------------------------------------------------GCAACTCCAGTGCAGCCACGTGCT---GTTTCTTTT---------GCAGATAACAATGAT------AACAAC---------AATCAGCAGTCCAGAGGTAGAGGACGAAAC---------------------------------------------CCTAAACCTCGACCTGCACCAAATACA------------------------ACTGTCTCATGGTACACAGGCCTTACCCAACATGGGAAA---GTTCCTTTATCCTTCCCACCAGGACAGGGCGTACCTCTTAATGCCAATTCAACTCCAGCCCAAAATGCTGGATATTGGCGGCGTCAGGACAGAAAA---ATTAATACAGGAAACGGA---ACCAAGCAGCTGGCTCCCAGGTGGTATTTTTACTACACTGGAACTGGACCAGAAGCTAACCTCCCTTTCAGAGCTGTCAAAGATGGAATCGTCTGGGTACATGAAGACGGTGCCACA---GACGCTCCTTCAACT---TTTGGAACGCGGAACCCTAACAATGACCCAGCTATTGTTACGCAGTTCGCTCCCGGTACTAAACTTCCTAAAAACTTCCACATTGAAGGT---------ACTGGAGGTAATAGTCAGTCATCTTCAAGAGCGTCTAGTGCCAGTAGAAACTCTTCTAGATCAAACTCTCGAGGTTCCAGGTCTGGAAATTCCTCCCGCGGCTCTTCCCCTGGT---CCAGCTGGAGTCGGAGCCGTG---------AGTGGAGATGCATCCAGTTTGCTGTACCTCAATCTCTTAAGCCGTCTTGAAGCACTCGAGTCT------------GGCAAGCAGAAAACTGCAGCACCAAAGGTTATTACCAAGAAAGATGCTGCTGCAGCTAAAAATAAGATG------------CGCCACAAGCGCGTCGCCACCAAAAGCTTTAATGTCGTTCAGGCATTTGGTCTCCGTGGTTCAGGAGACCTCCAAGGCAATTTTGGTGACATGCAGTTTAACAAACTCGGCACAGAAGACCCTCGCTGGCCTCAAATTGCTGAGCTTGCTCCCTCTGCCAGTGCTTTTATGGGTATGTCCCAATTTAAGGTTACCCATTTAAGCAAT---------------GACACTAATGGAGACCCTGTATACTTTCTTCGATACAGTGGTGCCATAAAATTAGACTCAAAGAACCCCAACTACCAAAAATGGATGGAGCTCCTTGATTCCAACATTGATGCCTACAAG---AAC---------------------------------------------------------TTCCCCAAGAAGGAGAAGAAACAAAAGGCCAGT------GAAAAA---------CAAGGCGGTGAG---GAAGAC------GAAAACGCCATGTTTGATAAAGCC---------------------------------------------------------------------------------------------------------------------------GTTGCAGATGCCATGTCAGCGAAGGAG---------CAGCGTGCA---------CCCAGAGGTAGTATTACC------CAAAGGTCACGT---CCCGTAAAACCCGCTGTC------GGCCCAATGGTTGATGTTAACTCT------------GAACAGAGTCCG---TAA
>NC_034440_Bat_Uganda_2013-02-20
ATG---------------------------------------------------------GCCACTCCCGCTGCACCTCGTGCC---GTGTCTTTT---------GCCGATAACAATGAC---AACTCCAAT---------AATAACCAGTCTCGAGGAAGAGGAAGAAAC---------------------------------------------CCTAAACCTCGACCTGCACCAAATAAC------------------------ACTGTCTCCTGGTACACGGGGCTTACCCAACACGGGAAA---GTCTCTCTTTCCTTCCCACCTGGACAGGGCGTACCTCTTAATGCCAATTCTACCCCTGCGCAAAATGCTGGGTATTGGCGGAGACAGGACAGAAAA---ATTAATACAGGAAATGGA---ACCAAGTCACTGGCTCCCAGGTGGTACTTCTACTACACTGGAACCGGACCTGAGGCCAACCTCCCTTTCCGAGCTGTCAAGGACGGAATCATCTGGGTCCATGAGGATGGCGCCACT---GATGCTCCTTCAACT---TTTGGGACGCGGAACCCTAACAATGATGCTGCTATTGTTACGCAATTCGCGCCCGGTACTAAGCTTCCTAAAAACTTCCACATTGAAGGG---------ACTGGAGGCAATAGCCAATCATCTTCAAGAGCGTCTAGTGCCAGCAGAAACTCTTCTAGATCCAATTCCCGAGGTTCCAGATCTGGTAACTCCTCCCGCGGCACTTCCCCAGGT---CCATCTGGAGTCGGAGCTGTA---------GGTGGAGAA---------ATGCTGTACCTCGATTTGCTTAACAGATTACAGGCTCTGGAATCT------------GGCAAAACAAAGCAAGCACAGCCTAAAGTAATAACTAAAAAGGATGCTGTTGCTGCTAAAAACAAGATG------------CGCCATAAGCGTGTCGCCACCAAGGGTTTCAACATGGTGCAAGCTTTCGGTCTGCGTGGCCCAGGCGACCTCCAGGGAAACTTTGGTGATCTCCAACTTAACAAACTTGGCACTGAGGACCCTCGCTGGCCCCAAATTGCTGAGCTTGCCCCATCAGCCAGTGCTTTCATTGGTATGTCTCAATTTAAACTTACCCATCAGAGCAAT---------------GATACTGATGGTGCCCCTGTATACTTTCTTCGATACAGTGGTGCCATAAAACTTGACCCAAAGAACCCTAACTACAATAAGTGGTTGGAGCTCATTGAGCAGAATGTTGATGCCTACAAA---ACT---------------------------------------------------------TTCCCTAAAAAGGAGAAGAAACAAAAGGCACCT------AAAGAA---------GAACCATCTGAC---CAG---------------------------------------------------------------------------------------------------------------------------------------------------------------ATGAATGTGCAGCCGCCTAAGGAG---------CAGCGTGTG------------CAGGGTAGTATTACC------CAGCGCTCCCGC---ACTCCTAGGCCTAGTGTGCAGCCTGGTCCTATGACTGATGTTAACACT------------GAT------------TAG
>KX442565_Bat_China_2014-05-08
ATG---------------------------------------------------------GCCACTCCAGTAGCACCACGTGCT---GTTACTTTC---------AGTGATAACAATGACAACAATACCAAC---------AACCAGCAGTCTCGAGGCCGAGGAAGAACT---------------------------------------------CCTAAGCCCAGACCTGCTCCAAACAAC------------------------ACTGTCTCATGGTACACTGGCCTTACCCAACACGGGAAA---TTCCCACTTTCTTTCCCTCCTGGACAAGGCGTACCTCTTAATGCCAATTCAACCCCTGAACAGAATGCTGGGTATTGGCGGAGGCAGGACAGAAAA---CTCAATACAGGAAATGGT---GTTAAACAGCTGGCCCCTAGGTGGTTTTTCTACTACACTGGAACAGGACCTGAAGCTAACCTCCCTTTCCGAGCTGTCAAAGACGGAATCGTCTGGGTCCATGAAAACGGTGCCACA---GACGCTCCTTCCACT---TTTGGGACGCGGAACCCTAACAATGATGCAGCTATTGTTACGCAGTTCGCTCCTGGTACTCAGCTTCCTAAAAACTTCCACATTGAAGGC---------ACTGGAGGCAACAGTCAATCATCTTCAAGGGCATCTAGCGCCAGCAGAGGCTCTTCTAGATCCAGTTCCCGAGGATCTCGCTCTGGAAACTCTTCCAGAAATGCTTCCCCAGGC---CCATCTGGAATCGGAGCTGTA---------GGCGGCGATGCATCGGGTGTTCTTTACCTTAGCTTGCTTAAACGCCTTGAAGATCTCGAGGCT------------GGCAAGAACAAG---GCTGCTCCTAAAGTTGTAACAAAGAAAGATGCTGCAGCTGTTAAAAATAAGATG------------CGCCACAAGCGTGTCGCCACCAAAAGTTTCAACATGGTTCAGGCGTTTGGACGTCGGGGACCAGGCGACCTTCAAGGAAACTTTGGTGATCTCCAGTTGAACAAGCTCGGCACTGAAGACCCACGTTGGCCACAAATTGCTGAACTTGCCCCTTCATCCAGTGCTTTCATTGGTATGTCCCAATTTAAACTTACCCATCAGAGCAAT---------------GAGGATGATGGCACTCCAGTGTATTTTCTTAGATACAGTGGTGCCATAAAACTTGACCCCAAGAACCCTAACTACAATAAGTGGTTGGAGTTGCTTGAGCAAAACATTGATGCCTACAAA---TCT---------------------------------------------------------TTCCCTGTTAAGGAGAAGAAACAGAAGGCTGATAAAAACAAACAA---------GACTCAACCGAT---GAC---------GGTTCTCTCGCGTTTGATGAAGCT---------------------------------------------------------------------------------------------------------------------------GTCGCAGCAGCGATGGCATCCCAAAAA------CCTCAGCGAGCG---------CCTCGTGGTAGTATTACC------CAGCGTTCTCAT---GCT---CGTGCAGCTGTA------GGTCCAATGCAAGACGTGAATCAG------------GATGATGATCGTCAGTAA
>MG987420_MERS_China_2013-07-20
ATG---------------------------------------------------------GCCACTCCAGTAGCACCACGTGCT---GTTACTTTC---------AGTGATAACAATGACAACAATACCAAT---------AACCAGCAGTCTCGAGGCCGAGGAAGAACT---------------------------------------------CCTAAGCCCAGACCTGCTCCAAACAAC------------------------ACTGTCTCATGGTACACTGGCCTTACCCAACACGGGAAA---TTCCCACTTTCTTTCCCTCCTGGACAAGGCGTACCTCTTAATGCCAATTCAACCCCTGAACAGAATGCTGGGTATTGGCGGAGGCAGGACAGAAAA---CTCAATACAGGAAATGGT---GTTAAGCAGCTGGCCCCCAGGTGGTTTTTCTACTACACTGGAACAGGACCTGAAGCTAACCTCCCTTTCCGAGCTGTCAAAGACGGAATCGTCTGGGTCCATGAAAACGGTGCCACA---GACGCTCCTTCCACT---TTTGGGACGCGGAACCCTAACAATGATGCAGCTATTGTTACGCAGTTCGCTCCTGGTACTCAGCTTCCTAAAAACTTCCACATTGAAGGC---------ACTGGAGGCAACAGTCAATCATCTTCAAGGGCATCTAGCGCCAGCAGAGGCTCTTCTAGATCCAGTTCCCGAGGATCTCGCTCTGGAAACTCTTCCAGAAATGCTTCCCCAGGC---CCATCTGGAATCGGAGCTGTA---------GGCGGCGATGCATCGGGTGTTCTTTACCTTAGCTTGCTTAAACGCCTTGAAGATCTCGAGGCT------------GGCAAGAACAAG---GCTGCTCCTAAAGTTGTAACAAAGAAAGATGCTGCAGCTGCTAAAAATAAGATG------------CGCCACAAGCGTGTCGCCACCAAAAGTTTCAACATGGTACAGGCGTTTGGACGTCGGGGACCAGGCGACCTTCAAGGAAACTTTGGTGATCTCCAGTTGAACAAGCTCGGCACTGAAGACCCTCGTTGGCCACAAATTGCTGAACTTGCCCCTTCATCCAGTGCTTTCATTGGTATGTCCCAATTCAAACTTACCCATCAGAGCAAT---------------GAGGATGATGGCACTCCAGTGTATTTCCTTAGATACAGTGGTGCCATAAAACTTGATCCGAAGAACCCCAACTACAATAAGTGGTTGGAGTTACTCGAGCAAAACATTGATGCCTACAAA---TCT---------------------------------------------------------TTCCCTGTCAAGGAGAAGAAACAGAAGGCTGATAAAAACAAACAA---------GACTCAACCGAT---GAC---------GGTTCTCTCGCGTTTGATGAAGCT---------------------------------------------------------------------------------------------------------------------------GTCGCTGCTGCGATGGCATCCCAAAAA------CCTCAGCGAGCG---------CCTCGTGGTAGTATTACC------CAGCGTTCTCAT---GCT---CGTGCAGCTGTA------GGTCCTATGCAAGACGTGAATCAG------------GATGATGATCGTCAGTAA
>MG987421_MERS_China_2014-05-08
ATG---------------------------------------------------------GCCACTCCAGTAGCACCACGTGCT---GTTACTTTC---------AGTGATAACAATGACAACAATACCAAT---------AACCAGCAGTCTCGAGGCCGAGGAAGAACT---------------------------------------------CCTAAGCCCAGACCTGCTCCAAACAAC------------------------ACTGTCTCATGGTACACTGGCCTTACCCAACACGGGAAA---TTCCCACTTTCTTTCCCTCCTGGACAAGGCGTACCTCTTAATGCCAATTCAACCCCTGAACAGAATGCTGGGTATTGGCGGAGGCAGGACAGAAAA---CTCAATACAGGAAATGGT---GTTAAACAGCTGGCCCCCAGGTGGTTTTTCTACTACACTGGAACCGGACCTGAAGCTAACCTCCCTTTCCGAGCTGTCAAAGACGGAATCGTCTGGGTCCATGAAAACGGTGCCACA---GACGCTCCTTCCCCT---TTTGGGACGCGGAACCCTAACAATGATGCAGCTATTGTTACGCAGTTCGCTCCTGGTACTCAGCTTCCTAAAAACTTCCACATTGAAGGC---------ACTGGAGGCAACAGTCAATCATCTTCAAGGGCATCTAGCGCCAGCAGAGGCTCTTCTAGATCCAGTTCCCGAGGATCTCGCTCTGGAAACTCTTCCAGAAATGCTTCCCCAGGC---CCATCTGGAATCGGAGCTGTA---------GGCGGCGATGCATCGGGTGTTCTTTACCTTAGCTTGCTCAAACGCCTTGAAGATCTCGAGGCT------------GGCAAGAACAAG---GCAGCTCCTAAAGTTGTAACAAAGAAAGATGCTGCAGCTGCTAAAAATAAGATG------------CGCCACAAGCGTGTCGCCACCAAAAGTTTCAACATGGTTCAGGCGTTTGGACGTCGGGGCCCAGGCGACCTTCAAGGAAACTTTGGTGATCTCCAGTTGAACAAGCTCGGCACTGAGGACCCACGTTGGCCACAAATTGCTGAACTTGCCCCTTCATCCAGTGCTTTCATTGGTATGTCCCAATTCAAACTTACCCATCAGAGCAAC---------------GAGGATGATGGCACTCCAGTGTATTTCCTTAGATACAGTGGTGCCATAAAACTTGACCCCAAGAACCCTAACTACAACAAGTGGTTGGAGTTGCTTGAGACAAACATTGATGCCTACAAA---TCT---------------------------------------------------------TTCCCTGTTAAGGAGAAGAAACAGAAGGCTGATAAAAACAAACAA---------GACTCAACCGAT---GAT---------GGTTCTCTCGCGTTTGATGAAGCT---------------------------------------------------------------------------------------------------------------------------GTTGCTGCTGCGATGGCATCCCAAAAA------CCTCAGCGAGCG---------CCTCGTGGTAGTATTACC------CAGCGTTCTCAT---GCT---CGTGCAGCTGTA------GGTCCAATGCAAGACGTGAATCAG------------GATGATGATCGTCAGTAA
>MG021451_MERS_China_2013-07-17
ATG---------------------------------------------------------GCCACCCCCGCAGCACCACGTGCT---GTTACCTTT---------GGTGACAACAATGACAACAATTCCAAT---------AACCAGCAGTCTAGAGGCCGAGGAAGAAAT---------------------------------------------CCTAAGCCAAGACCTGCTCCCAATACT------------------------TCCGTCTCCTGGTACACGGGGCTTACCCAACATGGGAAA---TTCCCTCTTTCCTTCCCACCTGGACAGGGTGTACCTCTTAATGCCAATTCAACCCCTGCGCAGAATGCTGGGTATTGGCGGAGACAGGACAGAAAA---ATTAATACAGGAAATGGA---ACAAAAGCACTGGCTCCCAGGTGGTTTTTCTACTACACTGGAACAGGACCAGAAGCTAACCTCCCTTTCAGAGCTGTCAAAGATGGAATCGTCTGGGTTCATGAAGAAGGTGCCACA---GACGCTCCTTCCACT---TTTGGGACGCGGAATCCTAACAATGACGCAGCTATTGTTACGCAGTTCGCTCCTGGTACTCAGCTTCCTAAAAACTTCCACATTGAAGGC---------ACTGGAGGCAACAGTCAATCATCTTCAAGGGCATCTAGCGCCAGCAGAGGCTCTTCTAGATCCAGTTCCCGAGGATCTCGCTCTGGAAACTCTTCCAGAAATGCTTCCCCAGGC---CCATCTGGAATCGGAGCTGTA---------GGCGGCGATGCATCGGGTGTTCTTTACCTTAGCTTGCTTAAACGCCTTGAAGATCTCGAGGCT------------GGCAAGAACAAG---GCTGCTCCTAAAGTTGTAACAAAGAAAGATGCTGCAGCTGCTAAAAATAAGATG------------CGCCACAAGCGTGTCGCCACCAAAAGTTTCAACATGGTACAGGCGTTTGGACGTCGGGGACCAGGCGACCTTCAAGGAAACTTTGGTGATCTCCAGTTGAACAAGCTCGGCACTGAAGACCCTCGTTGGCCACAAATTGCTGAACTTGCCCCTTCATCCAGTGCTTTCATTGGTATGTCCCAATTCAAACTTACCCATCAGAGCAAT---------------GAGGATGATGGCACTCCAGTGTATTTCCTTAGATACAGTGGTGCCATAAAACTTGATCCGAAGAACCCCAACTACAATAAGTGGTTGGAGTTACTCGAGCAAAACATTGATGCCTACAAA---TCT---------------------------------------------------------TTCCCTGTCAAGGAGAAGAAACAGAAGGCTGATAAAAACAAACAA---------GACTCAACCGAT---GAC---------GGTTCTCTCGCGTTTGATGAAGCT---------------------------------------------------------------------------------------------------------------------------GTCGCTGCTGCGATGGCATCCCAAAAA------CCTCAGCGAGCG---------CCTCGTGGTAGTATTACC------CAGCGTTCTCAT---GCT---CGTGCAGCTGTA------GGTCCTATGCAAGACGTGAATCAG------------GATGATGATCGTCAGTAA
>AY278488_HumanSARS_China_2003--
ATGTCT------------------------------GATAATGGACCCCAA------TCAAACCAACGTAGTGCCCCCCGC------ATTACATTTGGTGGACCCACAGATTCAACTGACAATAACCAGAAT---------GGAGGACGCAATGGGGCAAGGCCAAAACAG---------------------------------------------CGCCGACCCCAAGGTTTACCCAATAAT------------------------ACTGCGTCTTGGTTCACAGCTCTCACTCAGCATGGCAAG---GAGGAACTTAGATTCCCTCGAGGCCAGGGCGTTCCAATCAACACCAATAGTGGTCCAGATGACCAAATTGGCTACTACCGAAGAGCTACCCGACGA---GTTCGTGGTGGTGACGGCAAAATGAAAGAGCTCAGCCCCAGATGGTACTTCTATTACCTAGGAACTGGCCCAGAAGCTTCACTTCCCTACGGCGCTAACAAAGAAGGCATCGTATGGGTTGCAACTGAGGGAGCCTTG---AATACACCCAAAGACCACATTGGCACCCGCAATCCTAATAACAATGCTGCCACCGTGCTACAACTTCCTCAAGGAACAACATTGCCAAAAGGCTTCTACGCAGAGGGA---------AGCAGAGGCGGCAGTCAAGCCTCTTCTCGCTCCTCATCACGTAGTCGCGGTAATTCAAGAAATTCAACTCCTGGCAGC---------------AGTAGGGGAAATTCTCCTGCT---CGAATGGCTAGCGGAGGT------------GGTGAAACTGCCCTCGCGCTATTGCTGCTAGACAGATTGAACCAGCTTGAGAGCAAAGTTTCT------------GGTAAAGGCCAACAACAACAAGGCCAAACTGTCACTAAGAAATCTGCTGCTGAGGCATCTAAAAAGCCT------------CGCCAAAAACGTACTGCCACAAAACAGTACAACGTCACTCAAGCATTTGGGAGACGTGGTCCAGAACAAACCCAAGGAAATTTCGGGGACCAAGACCTAATCAGACAAGGAACTGATTACAAACATTGGCCGCAAATTGCACAATTTGCTCCAAGTGCCTCTGCATTCTTTGGAATGTCACGCATTGGCATGGAAGTCACACCTTCG---------------GGAACA------------------TGGCTGACTTATCATGGAGCCATTAAATTGGATGACAAAGATCCACAATTCAAAGACAACGTCATACTGCTGAACAAGCACATTGACGCATACAAA---ACA---------------------------------------------------------TTCCCACCAACAGAGCCTAAAAAGGAC------------AAAAAG---------AAAAAGACTGAT---GAA---------------------------------------------------------------------------------------------------------------------------------------------------------------GCTCAGCCTTTGCCGCAGAGACAAAAGAAGCAGCCCACTGTGACTCTTCTTCCTGCGGCTGACATGGAT------GATTTCTCCAGA---CAACTTCAAAATTCCATG---AGTGGAGCTTCTGCTGATTCAACTCAGGCA------------------------TAA
>AY278489_HumanSARS_China_2003--
ATGTCT------------------------------GATAATGGACCCCAA------TCAAACCAACGTAGTGCCCCCCGC------ATTACATTTGGTGGACCCACAGATTCAACTGACAATAACCAGAAT---------GGAGGACGCAATGGGGCAAGGCCAAAACAG---------------------------------------------CGCCGACCCCAAGGTTTACCCAATAAT------------------------ACTGCGTCTTGGTTCACAGCTCTCACTCAGCATGGCAAG---GAGGAACTTAGATTCCCTCGAGGCCAGGGCGTTCCAATCAACACCAATAGTGGTCCAGATGACCAAATTGGCTACTACCGAAGAGCTACCCGACGA---GTTCGTGGTGGTGACGGCAAAATGAAAGAGCTCAGCCCCAGATGGTACTTCTATTACCTAGGAACTGGCCCAGAAGCTTCACTTCCCTACGGCGCTAACAAAGAAGGCATCGTATGGGTTGCAACTGAGGGAGCCTTG---AATACACCCAAAGACCACATTGGCACCCGCAATCCTAATAACAATGCTGCCACCGTGCTACAACTTCCTCAAGGAACAACATTGCCAAAAGGCTTCTACGCAGAGGGA---------AGCAGAGGCGGCAGTCAAGCCTCTTCTCGCTCCTCATCACGTAGTCGCGGTAATTCAAGAAATTCAACTCCTGGCAGC---------------AGTAGGGGAAATTCTCCTGCT---CGAATGGCTAGCGGAGGT------------GGTGAAACTGCCCTCGCGCTATTGCTGCTAGACAGATTGAACCAGCTTGAGAGCAAAGTTTCT------------GGTAAAGGCCAACAACAACAAGGCCAAACTGTCACTAAGAAATCTGCTGCTGAGGCATCTAAAAAGCCT------------CGCCAAAAACGTACTGCCACAAAACAGTACAACGTCACTCAAGCATTTGGGAGACGTGGTCCAGAACAAACCCAAGGAAATTTCGGGGACCAAGACCTAATCAGACAAGGAACTGATTACAAACATTGGCCGCAAATTGCACAATTTGCTCCAAGTGCCTCTGCATTCTTTGGAATGTCACGCATTGGCATGGAAGTCACACCTTCG---------------GGAACA------------------TGGCTGACTTATCATGGAGCCATTAAATTGGATGACAAAGATCCACAATTCAAAGACAACGTCATACTGCTGAACAAGCACATTGACGCATACAAA---ACA---------------------------------------------------------TTCCCACCAACAGAGCCTAAAAAGGAC------------AAAAAG---------AAAAAGACTGAT---GAA---------------------------------------------------------------------------------------------------------------------------------------------------------------GCTCAGCCTTTGCCGCAGAGACAAAAGAAGCAGCCCACTGTGACTCTTCTTCCTGCGGCTGACATGGAT------GATTTCTCCAGA---CAACTTCAAAATTCCATG---AGTGGAGCTTCTGCTGATTCAACTCAGGCA------------------------TAA
>AY278554_HumanSARS_HKong_2003--
ATGTCT------------------------------GATAATGGACCCCAA------TCAAACCAACGTAGTGCCCCCCGC------ATTACATTTGGTGGACCCACAGATTCAACTGACAATAACCAGAAT---------GGAGGACGCAATGGGGCAAGGCCAAAACAG---------------------------------------------CGCCGACCCCAAGGTTTACCCAATAAT------------------------ACTGCGTCTTGGTTCACAGCTCTCACTCAGCATGGCAAG---GAGGAACTTAGATTCCCTCGAGGCCAGGGCGTTCCAATCAACACCAATAGTGGTCCAGATGACCAAATTGGCTACTACCGAAGAGCTACCCGACGA---GTTCGTGGTGGTGACGGCAAAATGAAAGAGCTCAGCCCCAGATGGTACTTCTATTACCTAGGAACTGGCCCAGAAGCTTCACTTCCCTACGGCGCTAACAAAGAAGGCATCGTATGGGTTGCAACTGAGGGAGCCTTG---AATACACCCAAAGACCACATTGGCACCCGCAATCCTAATAACAATGCTGCCACCGTGCTACAACTTCCTCAAGGAACAACATTGCCAAAAGGCTTCTACGCAGAGGGA---------AGCAGAGGCGGCAGTCAAGCCTCTTCTCGCTCCTCATCACGTAGTCGCGGTAATTCAAGAAATTCAACTCCTGGCAGC---------------AGTAGGGGAAATTCTCCTGCT---CGAATGGCTAGCGGAGGT------------GGTGAAACTGCCCTCGCGCTATTGCTGCTAGACAGATTGAACCAGCTTGAGAGCAAAGTTTCT------------GGTAAAGGCCAACAACAACAAGGCCAAACTGTCACTAAGAAATCTGCTGCTGAGGCATCTAAAAAGCCT------------CGCCAAAAACGTACTGCCACAAAACAGTACAACGTCACTCAAGCATTTGGGAGACGTGGTCCAGAACAAACCCAAGGAAATTTCGGGGACCAAGACCTAATCAGACAAGGAACTGATTACAAACATTGGCCGCAAATTGCACAATTTGCTCCAAGTGCCTCTGCATTCTTTGGAATGTCACGCATTGGCATGGAAGTCACACCTTCG---------------GGAACA------------------TGGCTGACTTATCATGGAGCCATTAAATTGGATGACAAAGATCCACAATTCAAAGACAACGTCATACTGCTGAACAAGCACATTGACGCATACAAA---ACA---------------------------------------------------------TTCCCACCAACAGAGCCTAAAAAGGAC------------AAAAAG---------AAAAAGACTGAT---GAA---------------------------------------------------------------------------------------------------------------------------------------------------------------GCTCAGCCTTTGCCGCAGAGACAAAAGAAGCAGCCCACTGTGACTCTTCTTCCTGCGGCTGACATGGAT------GATTTCTCCAGA---CAACTTCAAAATTCCATG---AGTGGAGCTTCTGCTGATTCAACTCAGGCA------------------------TAA
>AY278741_HumanSARS_Vietnam_2003--
ATGTCT------------------------------GATAATGGACCCCAA------TCAAACCAACGTAGTGCCCCCCGC------ATTACATTTGGTGGACCCACAGATTCAACTGACAATAACCAGAAT---------GGAGGACGCAATGGGGCAAGGCCAAAACAG---------------------------------------------CGCCGACCCCAAGGTTTACCCAATAAT------------------------ACTGCGTCTTGGTTCACAGCTCTCACTCAGCATGGCAAG---GAGGAACTTAGATTCCCTCGAGGCCAGGGCGTTCCAATCAACACCAATAGTGGTCCAGATGACCAAATTGGCTACTACCGAAGAGCTACCCGACGA---GTTCGTGGTGGTGACGGCAAAATGAAAGAGCTCAGCCCCAGATGGTACTTCTATTACCTAGGAACTGGCCCAGAAGCTTCACTTCCCTACGGCGCTAACAAAGAAGGCATCGTATGGGTTGCAACTGAGGGAGCCTTG---AATACACCCAAAGACCACATTGGCACCCGCAATCCTAATAACAATGCTGCCACCGTGCTACAACTTCCTCAAGGAACAACATTGCCAAAAGGCTTCTACGCAGAGGGA---------AGCAGAGGCGGCAGTCAAGCCTCTTCTCGCTCCTCATCACGTAGTCGCGGTAATTCAAGAAATTCAACTCCTGGCAGC---------------AGTAGGGGAAATTCTCCTGCT---CGAATGGCTAGCGGAGGT------------GGTGAAACTGCCCTCGCGCTATTGCTGCTAGACAGATTGAACCAGCTTGAGAGCAAAGTTTCT------------GGTAAAGGCCAACAACAACAAGGCCAAACTGTCACTAAGAAATCTGCTGCTGAGGCATCTAAAAAGCCT------------CGCCAAAAACGTACTGCCACAAAACAGTACAACGTCACTCAAGCATTTGGGAGACGTGGTCCAGAACAAACCCAAGGAAATTTCGGGGACCAAGACCTAATCAGACAAGGAACTGATTACAAACATTGGCCGCAAATTGCACAATTTGCTCCAAGTGCCTCTGCATTCTTTGGAATGTCACGCATTGGCATGGAAGTCACACCTTCG---------------GGAACA------------------TGGCTGACTTATCATGGAGCCATTAAATTGGATGACAAAGATCCACAATTCAAAGACAACGTCATACTGCTGAACAAGCACATTGACGCATACAAA---ACA---------------------------------------------------------TTCCCACCAACAGAGCCTAAAAAGGAC------------AAAAAG---------AAAAAGACTGAT---GAA---------------------------------------------------------------------------------------------------------------------------------------------------------------GCTCAGCCTTTGCCGCAGAGACAAAAGAAGCAGCCCACTGTGACTCTTCTTCCTGCGGCTGACATGGAT------GATTTCTCCAGA---CAACTTCAAAATTCCATG---AGTGGAGCTTCTGCTGATTCAACTCAGGCA------------------------TAA
>AY282752_HumanSARS_HKong_2003-03-
ATGTCT------------------------------GATAATGGACCCCAA------TCAAACCAACGTAGTGCCCCCCGC------ATTACATTTGGTGGACCCACAGATTCAACTGACAATAACCAGAAT---------GGAGGACGCAATGGGGCAAGGCCAAAACAG---------------------------------------------CGCCGACCCCAAGGTTTACCCAATAAT------------------------ACTGCGTCTTGGTTCACAGCTCTCACTCAGCATGGCAAG---GAGGAACTTAGATTCCCTCGAGGCCAGGGCGTTCCAATCAACACCAATAGTGGTCCAGATGACCAAATTGGCTACTACCGAAGAGCTACCCGACGA---GTTCGTGGTGGTGACGGCAAAATGAAAGAGCTCAGCCCCAGATGGTACTTCTATTACCTAGGAACTGGCCCAGAAGCTTCACTTCCCTACGGCGCTAACAAAGAAGGCATCGTATGGGTTGCAACTGAGGGAGCCTTG---AATACACCCAAAGACCACATTGGCACCCGCAATCCTAATAACAATGCTGCCACCGTGCTACAACTTCCTCAAGGAACAACATTGCCAAAAGGCTTCTACGCAGAGGGA---------AGCAGAGGCGGCAGTCAAGCCTCTTCTCGCTCCTCATCACGTAGTCGCTGTAATTCAAGAAATTCAACTCCTGGCAGC---------------AGTAGGGGAAATTCTCCTGCT---CGAATGGCTAGCGGAGGT------------GGTGAAACTGCCCTCGCGCTATTGCTGCTAGACAGATTGAACCAGCTTGAGAGCAAAGTTTCT------------GGTAAAGGCCAACAACAACAAGGCCAAACTGTCACTAAGAAATCTGCTGCTGAGGCATCTAAAAAGCCT------------CGCCAAAAACGTACTGCCACAAAACAGTACAACGTCACTCAAGCATTTGGGAGACGTGGTCCAGAACAAACCCAAGGAAATTTCGGGGACCAAGACCTAATCAGACAAGGAACTGATTACAAACATTGGCCGCAAATTGCACAATTTGCTCCAAGTGCCTCTGCATTCTTTGGAATGTCACGCATTGGCATGGAAGTCACACCTTCG---------------GGAACA------------------TGGCTGACTTATCATGGAGCCATTAAATTGGATGACAAAGATCCACAATTCAAAGACAACGTCATACTGCTGAACAAGCACATTGACGCATACAAA---ACA---------------------------------------------------------TTCCCACCAACAGAGCCTAAAAAGGAC------------AAAAAG---------AAAAAGACTGAT---GAA---------------------------------------------------------------------------------------------------------------------------------------------------------------GCTCAGCCTTTGCCGCAGAGACAAAAGAAGCAGCCCACTGTGACTCTTCTTCCTGCGGCTGACATGGAT------GATTTCTCCAGA---CAACTTCAAAATTCCATG---AGTGGAGCTTCTGCTGATTCAACTCAGGCA------------------------TAA
>AY290752_HumanSARS_China_2003-04-21
ATGTCT------------------------------GATAATGGACCCCAA------TCAAACCAACGTAGTGCCCCCCGC------ATTACATTTGGTGGACCCACAGATTCAACTGACAATAACCAGAAT---------GGAGGACGCAATGGGGCAAGGCCAAAACAG---------------------------------------------CGCCGACCCCAAGGTTTACCCAATAAT------------------------ACTGCGTCTTGGTTCACAGCTCTCACTCAGCATGGCAAG---GAGGAACTTAGATTCCCTCGAGGCCAGGGCGTTCCAATCAACACCAATAGTGGTCCAGATGACCAAATTGGCTACTACCGAAGAGCTACCCGACGA---GTTCGTGGTGGTGACGGCAAAATGAAAGAGCTCAGCCCCAGATGGTACTTCTATTACCTAGGAACTGGCCCAGAAGCTTCACTTCCCTACGGCGCTAACAAAGAAGGCATCGTATGGGTTGCAACTGAGGGAGCCTTG---AATACACCCAAAGACCACATTGGCACCCGCAATCCTAATAACAATGCTGCCACCGTGCTACAACTTCCTCAAGGAACAACATTGCCAAAAGGCTTCTACGCAGAGGGA---------AGCAGAGGCGGCAGTCAAGCCTCTTCTCGCTCCTCATCACGTAGTCGCGGTAATTCAAGAAATTCAACTCCTGGCAGC---------------AGTAGGGGAAATTCTCCTGCT---CGAATGGCTAGCGGAGGT------------GGTGAAACTGCCCTCGCGCTATTGCTGCTAGACAGATTGAACCAGCTTGAGAGCAAAGTTTCT------------GGTAAAGGCCAACAACAACAAGGCCAAACTGTCACTAAGAAATCTGCTGCTGAGGCATCTAAAAAGCCT------------CGCCAAAAACGTACTGCCACAAAACAGTACAACGTCACTCAAGCATTTGGGAGACGTGGTCCAGAACAAACCCAAGGAAATTTCGGGGACCAAGACCTAATCAGACAAGGAACTGATTACAAACATTGGCCGCAAATTGCACAATTTGCTCCAAGTGCCTCTGCATTCTTTGGAATGTCACGCATTGGCATGGAAGTCACACCTTCG---------------GGAACA------------------TGGCTGACTTATCATGGAGCCATTAAATTGGATGACAAAGATCCACAATTCAAAGACAACGTCATACTGCTGAACAAGCACATTGACGCATACAAA---ACA---------------------------------------------------------TTCCCACCAACAGAGCCTAAAAAGGAC------------AAAAAG---------AAAAAGACTGAT---GAA---------------------------------------------------------------------------------------------------------------------------------------------------------------GCTCAGCCTTTGCCGCAGAGACAAAAGAAGCAGCCCACTGTGACTCTTCTTCCTGCGGCTGACATGGAT------GATTTCTCCAGA---CAACTTCAAAATTCCATG---AGTGGAGCTTCTGCTGATTCAACTCAGGCA------------------------TAA
>AY291315_HumanSARS_Germany_2003-03-15
ATGTCT------------------------------GATAATGGACCCCAA------TCAAACCAACGTAGTGCCCCCCGC------ATTACATTTGGTGGACCCACAGATTCAACTGACAATAACCAGAAT---------GGAGGACGCAATGGGGCAAGGCCAAAACAG---------------------------------------------CGCCGACCCCAAGGTTTACCCAATAAT------------------------ATTGCGTCTTGGTTCACAGCTCTCACTCAGCATGGCAAG---GAGGAACTTAGATTCCCTCGAGGCCAGGGCGTTCCAATCAACACCAATAGTGGTCCAGATGACCAAATTGGCTACTACCGAAGAGCTACCCGACGA---GTTCGTGGTGGTGACGGCAAAATGAAAGAGCTCAGCCCCAGATGGTACTTCTATTACCTAGGAACTGGCCCAGAAGCTTCACTTCCCTACGGCGCTAACAAAGAAGGCATCGTATGGGTTGCAACTGAGGGAGCCTTG---AATACACCCAAAGACCACATTGGCACCCGCAATCCTAATAACAATGCTGCCACCGTGCTACAACTTCCTCAAGGAACAACATTGCCAAAAGGCTTCTACGCAGAGGGA---------AGCAGAGGCGGCAGTCAAGCCTCTTCTCGCTCCTCATCACGTAGTCGCGGTAATTCAAGAAATTCAACTCCTGGCAGC---------------AGTAGGGGAAATTCTCCTGCT---CGAATGGCTAGCGGAGGT------------GGTGAAACTGCCCTCGCGCTATTGCTGCTAGACAGATTGAACCAGCTTGAGAGCAAAGTTTCT------------GGTAAAGGCCAACAACAACAAGGCCAAACTGTCACTAAGAAATCTGCTGCTGAGGCATCTAAAAAGCCT------------CGCCAAAAACGTACTGCCACAAAACAGTACAACGTCACTCAAGCATTTGGGAGACGTGGTCCAGAACAAACCCAAGGAAATTTCGGGGACCAAGACCTAATCAGACAAGGAACTGATTACAAACATTGGCCGCAAATTGCACAATTTGCTCCAAGTGCCTCTGCATTCTTTGGAATGTCACGCATTGGCATGGAAGTCACACCTTCG---------------GGAACA------------------TGGCTGACTTATCATGGAGCCATTAAATTGGATGACAAAGATCCACAATTCAAAGACAACGTCATACTGCTGAACAAGCACATTGACGCATACAAA---ACA---------------------------------------------------------TTCCCACCAACAGAGCCTAAAAAGGAC------------AAAAAG---------AAAAAGACTGAT---GAA---------------------------------------------------------------------------------------------------------------------------------------------------------------GCTCAGCCTTTGCCGCAGAGACAAAAGAAGCAGCCCACTGTGACTCTTCTTCCTGCGGCTGACATGGAT------GATTTCTCCAGA---CAACTTCAAAATTCCATG---AGTGGAGCTTCTGCTGATTCAACTCAGGCA------------------------TAA
>AY291451_HumanSARS_Taiwan_2003-03-
ATGTCT------------------------------GATAATGGACCCCAA------TCAAACCAACGTAGTGCCCCCCGC------ATTACATTTGGTGGACCCACAGATTCAACTGACAATAACCAGAAT---------GGAGGACGCAATGGGGCAAGGCCAAAACAG---------------------------------------------CGCCGACCCCAAGGTTTACCCAATAAT------------------------ACTGCGTCTTGGTTCACAGCTCTCACTCAGCATGGCAAG---GAGGAACTTAGATTCCCTCGAGGCCAGGGCGTTCCAATCAACACCAATAGTGGTCCAGATGACCAAATTGGCTACTACCGAAGAGCTACCCGACGA---GTTCGTGGTGGTGACGGCAAAATGAAAGAGCTCAGCCCCAGATGGTACTTCTATTACCTAGGAACTGGCCCAGAAGCTTCACTTCCCTACGGCGCTAACAAAGAAGGCATCGTATGGGTTGCAACTGAGGGAGCCTTG---AATACACCCAAAGACCACATTGGCACCCGCAATCCTAATAACAATGCTGCCACCGTGCTACAACTTCCTCAAGGAACAACATTGCCAAAAGGCTTCTACGCAGAGGGA---------AGCAGAGGCGGCAGTCAAGCCTCTTCTCGCTCCTCATCACGTAGTCGCGGTAATTCAAGAAATTCAACTCCTGGCAGC---------------AGTAGGGGAAATTCTCCTGCT---CGAATGGCTAGCGGAGGT------------GGTGAAACTGCCCTCGCGCTATTGCTGCTAGACAGATTGAACCAGCTTGAGAGCAAAGTTTCT------------GGTAAAGGCCAACAACAACAAGGCCAAACTGTCACTAAGAAATCTGCTGCTGAGGCATCTAAAAAGCCT------------CGCCAAAAACGTACTGCCACAAAACAGTACAACGTCACTCAAGCATTTGGGAGACGTGGTCCAGAACAAACCCAAGGAAATTTCGGGGACCAAGACCTAATCAGACAAGGAACTGATTACAAACATTGGCCGCAAATTGCACAATTTGCTCCAAGTGCCTCTGCATTCTTTGGAATGTCACGCATTGGCATGGAAGTCACACCTTCG---------------GGAACA------------------TGGCTGACTTATCATGGAGCCATTAAATTGGATGACAAAGATCCACAATTCAAAGACAACGTCATACTGCTGAACAAGCACATTGACGCATACAAA---ACA---------------------------------------------------------TTCCCACCAACAGAGCCTAAAAAGGAC------------AAAAAG---------AAAAAGACTGAT---GAA---------------------------------------------------------------------------------------------------------------------------------------------------------------GCTCAGCCTTTGCCGCAGAGACAAAAGAAGCAGCCCACTGTGACTCTTCTTCCTGCGGCTGACATGGAT------GATTTCTCCAGA---CAACTTCAAAATTCCATG---AGTGGAGCTTCTGCTGATTCAACTCAGGCA------------------------TAA
>AY323977_HumanSARS_Italy_2003-03-
ATGTCT------------------------------GATAATGGACCCCAA------TCAAACCAACGTAGTGCCCCCCGC------ATTACATTTGGTGGACCCACAGATTCAACTGACAATAACCAGAAT---------GGAGGACGCAATGGGGCAAGGCCAAAACAG---------------------------------------------CGCCGACCCCAAGGTTTACCCAATAAT------------------------ACTGCGTCTTGGTTCACAGCTCTCACTCAGCATGGCAAG---GAGGAACTTAGATTCCCTCGAGGCCAGGGCGTTCCAATCAACACCAATAGTGGTCCAGATGACCAAATTGGCTACTACCGAAGAGCTACCCGACGA---GTTCGTGGTGGTGACGGCAAAATGAAAGAGCTCAGCCCCAGATGGTACTTCTATTACCTAGGAACTGGCCCAGAAGCTTCACTTCCCTACGGCGCTAACAAAGAAGGCATCGTATGGGTTGCAACTGAGGGAGCCTTG---AATACACCCAAAGACCACATTGGCACCCGCAATCCTAATAACAATGCTGCCACCGTGCTACAACTTCCTCAAGGAACAACATTGCCAAAAGGCTTCTACGCAGAGGGA---------AGCAGAGGCGGCAGTCAAGCCTCTTCTCGCTCCTCATCACGTAGTCGCGGTAATTCAAGAAATTCAACTCCTGGCAGC---------------AGTAGGGGAAATTCTCCTGCT---CGAATGGCTAGCGGAGGT------------GGTGAAACTGCCCTCGCGCTATTGCTGCTAGACAGATTGAACCAGCTTGAGAGCAAAGTTTCT------------GGTAAAGGCCAACAACAACAAGGCCAAACTGTCACTAAGAAATCTGCTGCTGAGGCATCTAAAAAGCCT------------CGCCAAAAACGTACTGCCACAAAACAGTACAACGTCACTCAAGCATTTGGGAGACGTGGTCCAGAACAAACCCAAGGAAATTTCGGGGACCAAGACCTAATCAGACAAGGAACTGATTACAAACATTGGCCGCAAATTGCACAATTTGCTCCAAGTGCCTCTGCATTCTTTGGAATGTCACGCATTGGCATGGAAGTCACACCTTCG---------------GGAACA------------------TGGCTGACTTATCATGGAGCCATTAAATTGGATGACAAAGATCCACAATTCAAAGACAACGTCATACTGCTGAACAAGCACATTGACGCATACAAA---ACA---------------------------------------------------------TTCCCACCAACAGAGCCTAAAAAGGAC------------AAAAAG---------AAAAAGACTGAT---GAA---------------------------------------------------------------------------------------------------------------------------------------------------------------GCTCAGCCTTTGCCGCAGAGACAAAAGAAGCAGCCCACTGTGACTCTTCTTCCTGCGGCTGACATGGAT------GATTTCTCCAGA---CAACTTCAAAATTCCATG---AGTGGAGCTTCTGCTGATTCAACTCAGGCA------------------------TAA
>AY345986_HumanSARS_HKong_2003-03-
ATGTCT------------------------------GATAATGGACCCCAA------TCAAACCAACGTAGTGCCCCCCGC------ATTACATTTGGTGGACCCACAGATTCAACTGACAATAACCAGAAT---------GGAGGACGCAATGGGGCAAGGCCAAAACAG---------------------------------------------CGCCGACCCCAAGGTTTACCCAATAAT------------------------ACTGCGTCTTGGTTCACAGCTCTCACTCAGCATGGCAAG---GAGGAACTTAGATTCCCTCGAGGCCAGGGCGTTCCAATCAACACCAATAGTGGTCCAGATGACCAAATTGGCTACTACCGAAGAGCTACCCGACGA---GTTCGTGGTGGTGACGGCAAAATGAAAGAGCTCAGCCCCAGATGGTACTTCTATTACCTAGGAACTGGCCCAGAAGCTTCACTTCCCTACGGCGCTAACAAAGAAGGCATCGTATGGGTTGCAACTGAGGGAGCCTTG---AATACACCCAAAGACCACATTGGCACCCGCAATCCTAATAACAATGCTGCCACCGTGCTACAACTTCCTCAAGGAACAACATTGCCAAAAGGCTTCTACGCAGAGGGA---------AGCAGAGGCGGCAGTCAAGCCTCTTCTCGCTCCTCATCACGTAGTCGCGGTAATTCAAGAAATTCAACTCCTGGCAGC---------------AGTAGGGGAAATTCTCCTGCT---CGAATGGCTAGCGGAGGT------------GGTGAAACTGCCCTCGCGCTATTGCTGCTAGACAGATTGAACCAGCTTGAGAGCAAAGTTTCT------------GGTAAAGGCCAACAACAACAAGGCCAAACTGTCACTAAGAAATCTGCTGCTGAGGCATCTAAAAAGCCT------------CGCCAAAAACGTACTGCCACAAAACAGTACAACGTCACTCAAGCATTTGGGAGACGTGGTCCAGAACAAACCCAAGGAAATTTCGGGGACCAAGACCTAATCAGACAAGGAACTGATTACAAACATTGGCCGCAAATTGCACAATTTGCTCCAAGTGCCTCTGCATTCTTTGGAATGTCACGCATTGGCATGGAAGTCACACCTTCG---------------GGAACA------------------TGGCTGACTTATCATGGAGCCATTAAATTGGATGACAAAGATCCACAATTCAAAGACAACGTCATACTGCTGAACAAGCACATTGACGCATACAAA---ACA---------------------------------------------------------TTCCCACCAACAGAGCCTAAAAAGGAC------------AAAAAG---------AAAAAGACTGAT---GAA---------------------------------------------------------------------------------------------------------------------------------------------------------------GCTCAGCCTTTGCCGCAGAGACAAAAGAAGCAGCCCACTGTGACTCTTCTTCCTGCGGCTGACATGGAT------GATTTCTCCAGA---CAACTTCAAAATTCCATG---AGTGGAGCTTCTGCTGATTCAACTCAGGCA------------------------TAA
>AY345987_HumanSARS_HKong_2003-03-
ATGTCT------------------------------GATAATGGACCCCAA------TCAAACCAACGTAGTGCCCCCCGC------ATTACATTTGGTGGACCCACAGATTCAACTGACAATAACCAGAAT---------GGAGGACGCAATGGGGCAAGGCCAAAACAG---------------------------------------------CGCCGACCCCAAGGTTTACCCAATAAT------------------------ACTGCGTCTTGGTTCACAGCTCTCACTCAGCATGGCAAG---GAGGAACTTAGATTCCCTCGAGGCCAGGGCGTTCCAATCAACACCAATAGTGGTCCAGATGACCAAATTGGCTACTACCGAAGAGCTACCCGACGA---GTTCGTGGTGGTGACGGCAAAATGAAAGAGCTCAGCCCCAGATGGTACTTCTATTACCTAGGAACTGGCCCAGAAGCTTCACTTCCCTACGGCGCTAACAAAGAAGGCATCGTATGGGTTGCAACTGAGGGAGCCTTG---AATACACCCAAAGACCACATTGGCACCCGCAATCCTAATAACAATGCTGCCACCGTGCTACAACTTCCTCAAGGAACAACATTGCCAAAAGGCTTCTACGCAGAGGGA---------AGCAGAGGCGGCAGTCAAGCCTCTTCTCGCTCCTCATCACGTAGTCGCGGTAATTCAAGAAATTCAACTCCTGGCAGC---------------AGTAGGGGAAATTCTCCTGCT---CGAATGGCTAGCGGAGGT------------GGTGAAACTGCCCTCGCGCTATTGCTGCTAGACAGATTGAACCAGCTTGAGAGCAAAGTTTCT------------GGTAAAGGCCAACAACAACAAGGCCAAACTGTCACTAAGAAATCTGCTGCTGAGGCATCTAAAAAGCCT------------CGCCAAAAACGTACTGCCACAAAACAGTACAACGTCACTCAAGCATTTGGGAGACGTGGTCCAGAACAAACCCAAGGAAATTTCGGGGACCAAGACCTAATCAGACAAGGAACTGATTACAAACATTGGCCGCAAATTGCACAATTTGCTCCAAGTGCCTCTGCATTCTTTGGAATGTCACGCATTGGCATGGAAGTCACACCTTCG---------------GGAACA------------------TGGCTGACTTATCATGGAGCCATTAAATTGGATGACAAAGATCCACAATTCAAAGACAACGTCATACTGCTGAACAAGCACATTGACGCATACAAA---ACA---------------------------------------------------------TTCCCACCAACAGAGCCTAAAAAGGAC------------AAAAAG---------AAAAAGACTGAT---GAA---------------------------------------------------------------------------------------------------------------------------------------------------------------GCTCAGCCTTTGCCGCAGAGACAAAAGAAGCAGCCCACTGTGACTCTTCTTCCTGCGGCTGACATGGAT------GATTTCTCCAGA---CAACTTCAAAATTCCATG---AGTGGAGCTTCTGCTGATTCAACTCAGGCA------------------------TAA
>AY345988_HumanSARS_HKong_2003-03-
ATGTCT------------------------------GATAATGGACCCCAA------TCAAACCAACGTAGTGCCCCCCGC------ATTACATTTGGTGGACCCACAGATTCAACTGACAATAACCAGAAT---------GGAGGACGCAATGGGGCAAGGCCAAAACAG---------------------------------------------CGCCGACCCCAAGGTTTACCCAATAAT------------------------ACTGCGTCTTGGTTCACAGCTCTCACTCAGCATGGCAAG---GAGGAACTTAGATTCCCTCGAGGCCAGGGCGTTCCAATCAACACCAATAGTGGTCCAGATGACCAAATTGGCTACTACCGAAGAGCTACCCGACGA---GTTCGTGGTGGTGACGGCAAAATGAAAGAGCTCAGCCCCAGATGGTACTTCTATTACCTAGGAACTGGCCCAGAAGCTTCACTTCCCTACGGCGCTAACAAAGAAGGCATCGTATGGGTTGCAACTGAGGGAGCCTTG---AATACACCCAAAGACCACATTGGCACCCGCAATCCTAATAACAATGCTGCCACCGTGCTACAACTTCCTCAAGGAACAACATTGCCAAAAGGCTTCTACGCAGAGGGA---------AGCAGAGGCGGCAGTCAAGCCTCTTCTCGCTCCTCATCACGTAGTCGCGGTAATTCAAGAAATTCAACTCCTGGCAGC---------------AGTAGGGGAAATTCTCCTGCT---CGAATGGCTAGCGGAGGT------------GGTGAAACTGCCCTCGCGCTATTGCTGCTAGACAGATTGAACCAGCTTGAGAGCAAAGTTTCT------------GGTAAAGGCCAACAACAACAAGGCCAAACTGTCACTAAGAAATCTGCTGCTGAGGCATCTAAAAAGCCT------------CGCCAAAAACGTACTGCCACAAAACAGTACAACGTCACTCAAGCATTTGGGAGACGTGGTCCAGAACAAACCCAAGGAAATTTCGGGGACCAAGACCTAATCAGACAAGGAACTGATTACAAACATTGGCCGCAAATTGCACAATTTGCTCCAAGTGCCTCTGCATTCTTTGGAATGTCACGCATTGGCATGGAAGTCACACCTTCG---------------GGAACA------------------TGGCTGACTTATCATGGAGCCATTAAATTGGATGACAAAGATCCACAATTCAAAGACAACGTCATACTGCTGAACAAGCACATTGACGCATACAAA---ACA---------------------------------------------------------TTCCCACCAACAGAGCCTAAAAAGGAC------------AAAAAG---------AAAAAGACTGAT---GAA---------------------------------------------------------------------------------------------------------------------------------------------------------------GCTCAGCCTTTGCCGCAGAGACAAAAGAAGCAGCCCACTGTGACTCTTCTTCCTGCGGCTGACATGGAT------GATTTCTCCAGA---CAACTTCAAAATTCCATG---AGTGGAGCTTCTGCTGATTCAACTCAGGCA------------------------TAA
>AY427439_HumanSARS_Italy_2003-03-
ATGTCT------------------------------GATAATGGACCCCAA------TCAAACCAACGTAGTGCCCCCCGC------ATTACATTTGGTGGACCCACAGATTCAACTGACAATAACCAGAAT---------GGAGGACGCAATGGGGCAAGGCCAAAACAG---------------------------------------------CGCCGACCCCAAGGTTTACCCAATAAT------------------------ACTGCGTCTTGGTTCACAGCTCTCACTCAGCATGGCAAG---GAGGAACTTAGATTCCCTCGAGGCCAGGGCGTTCCAATCAACACCAATAGTGGTCCAGATGACCAAATTGGCTACTACCGAAGAGCTACCCGACGA---GTTCGTGGTGGTGACGGCAAAATGAAAGAGCTCAGCCCCAGATGGTACTTCTATTACCTAGGAACTGGCCCAGAAGCTTCACTTCCCTACGGCGCTAACAAAGAAGGCATCGTATGGGTTGCAACTGAGGGAGCCTTG---AATACACCCAAAGACCACATTGGCACCCGCAATCCTAATAACAATGCTGCCACCGTGCTACAACTTCCTCAAGGAACAACATTGCCAAAAGGCTTCTACGCAGAGGGA---------AGCAGAGGCGGCAGTCAAGCCTCTTCTCGCTCCTCATCACGTAGTCGCGGTAATTCAAGAAATTCAACTCCTGGCAGC---------------AGTAGGGGAAATTCTCCTGCT---CGAATGGCTAGCGGAGGT------------GGTGAAACTGCCCTCGCGCTATTGCTGCTAGACAGATTGAACCAGCTTGAGAGCAAAGTTTCT------------GGTAAAGGCCAACAACAACAAGGCCAAACTGTCACTAAGAAATCTGCTGCTGAGGCATCTAAAAAGCCT------------CGCCAAAAACGTACTGCCACAAAACAGTACAACGTCACTCAAGCATTTGGGAGACGTGGTCCAGAACAAACCCAAGGAAATTTCGGGGACCAAGACCTAATCAGACAAGGAACTGATTACAAACATTGGCCGCAAATTGCACAATTTGCTCCAAGTGCCTCTGCATTCTTTGGAATGTCACGCATTGGCATGGAAGTCACACCTTCG---------------GGAACA------------------TGGCTGACTTATCATGGAGCCATTAAATTGGATGACAAAGATCCACAATTCAAAGACAACGTCATACTGCTGAACAAGCACATTGACGCATACAAA---ACA---------------------------------------------------------TTCCCACCAACAGAGCCTAAAAAGGAC------------AAAAAG---------AAAAAGACTGAT---GAA---------------------------------------------------------------------------------------------------------------------------------------------------------------GCTCAGCCTTTGCCGCAGAGACAAAAGAAGCAGCCCACTGTGACTCTTCTTCCTGCGGCTGACATGGAT------GATTTCTCCAGA---CAACTTCAAAATTCCATG---AGTGGAGCTTCTGCTGATTCAACTCAGGCA------------------------TAA
>AY572034_Civet_China_2004-01-02
ATGTCT------------------------------GATAATGGACCCCAA------TCAAACCAACGTAGTGCCCCCCGC------ATTACATTTGGTGGACCTACAGATTCAACTGACAACAACCAGAAT---------GGAGGACGCAATGGGGCAAGGCCAAAACAG---------------------------------------------CGCCGACCCCAAGGTTTACCCAATAAT------------------------ACTGCGTCTTGGTTCACAGCTCTCACTCAGCATGGCAAG---GAGGAACTTAGATTCCCTCGAGGCCAGGGCGTTCCAATCAACACCAATAGTGGTCCAGATGACCAAATTGGCTACTACCGAAGAGCTACCCGACGA---GTTCGTGGTGGTGACGGCAAAATGAAAGAGCTCAGCCCCAGATGGTACTTCTATTACCTAGGAACTGGCCCAGAAGCTTCACTTCCCTACGGCGCTAACAAAGAAGGCATCGTATGGGTTGCAACTGAGGGAGCCTTG---AATACACCCAAAGACCACATTGGCACCCGCAATCCTAATAACAATGCTGCCACCGTGCTACAACTTCCTCAAGGAACAACATTGCCAAAAGGCTTCTACGCAGAGGGA---------AGCAGAGGCGGCAGTCAAGCCTCTTCTCGCTCCTCATCACGTAGTCGCGGTAATTCAAGAAATTCAACTCCTGGCAGC---------------AGTAGGGGAAATTCTCCTGCT---CGAATGGCTAGCGGAGGT------------GGTGAAACTGCCCTCGCGCTATTGCTGCTAGACAGATTGAACCAGCTTGAGAGCAAAGTTTCT------------GGTAAAGGCCAACAACAACAAGGCCAAACTGTCACTAAGAAATCTGCTGCTGAGGCATCTAAAAAGCCT------------CGCCAAAAACGTACTGCCACAAAACAGTACAACGTCACTCAAGCATTTGGGAGACGTGGTCCAGAACAAACCCAAGGAAATTTCGGGGACCAAGACCTAATCAGACAAGGAACTGATTACAAACAGTGGCCGCAAATTGCACAATTTGCTCCAAGTGCCTCTGCATTCTTTGGAATGTCACGCATTGGCATGGAAGTCACACCTTCG---------------GGAACA------------------TGGCTGACTTATCATGGAGCCATTAAATTGGATGACAAAGATCCACAATTCAAAGACAACGTCATACTGCTGAACAAGCACATTGACGCATACAAA---ACA---------------------------------------------------------TTCCCACCAACAGAGCCTAAAAAGGAC------------AAAAAG---------AAAAAGACTGAT---GAA---------------------------------------------------------------------------------------------------------------------------------------------------------------GCTCAGCCTTTGCTGCAGAGACAAAAGAAGCAGCCCACTGTGACTCTTCTTCCTGCGGCTGACATGGAT------GATTTCTCCAGA---CAACTTCAAAATTCCATG---AGTGGAGCTTCTGCTGATTCAACTCAGGCA------------------------TAA
>AY572038_Civet_China_2004-01-02
ATGTCT------------------------------GATAATGGACCCCAA------TCAAACCAACGTAGTGCCCCCCGC------ATTACATTTGGTGGACCCATAGATTCAACTGACAACAACCAGAAT---------GGAGGACGCAATGGGGCAAGGCCAAAACAG---------------------------------------------CGCCGACCCCAAGGTTTACCCAATAAT------------------------ACTGCGTCTTGGTTCACAGCTCTCACTCAGCATGGCAAG---GAGGAACTTAGATTCCCTCGAGGCCAGGGCGTTCCAATCAACACCAATAGTGGTCCAGATGACCAAATTGGCTACTACCGAAGAGCTACCCGACGA---GTTCGTGGTGGTGACGGCAAAATGAAAGAGCTCAGCCCCAGATGGTACTTCTATTACCTAGGAACTGGCCCAGAAGCTTCACTTCCCTACGGCGCTAACAAAGAAGGCATCGTATGGGTTGCAACTGAGGGAGCCTTG---AATACACCCAAAGACCACATTGGCACCCGCAATCCTAATAACAATGCTGCTACCGTGCTACAACTTCCTCAAGGAACAACATTGCCAAAAGGCTTCTACGCAGAGGGA---------AGCAGAGGCGGCAGTCAAGCCTCTTCTCGCTCCTCATCACGTAGTCGCGGTAATTCAAGAAATTCAACTCCTGGCAGC---------------AGTAGGGGAAATTCTCCTGCT---CGAATGGCTAGCGGAGGT------------GGTGAAACTGCCCTCGCGCTATTGCTGCTAGACAGATTGAACCAGCTTGAGAGCAAAGTTTCT------------GGTAAAGGCCAACAACAACAAGGCCAAACTGTCACTAAGAAATCTGCTGCTGAGGCATCTAAAAAGCCT------------CGCCAAAAACGTACTGCCACAAAACAGTACAACGTCACTCAAGCATTTGGGAGGCGTGGTCCAGAACAAACCCAAGGAAATTTCGGGGACCAAGACCTAATCAGACAAGGAATTGATTACAAACAGTGGCCGCAAATTGCACAATTTGCTCCAAGTGCCTCTGCATTCTTTGGAATGTCACGCATTGGCATGGAAGTCACACCTTCG---------------GGAACA------------------TGGCTGACTTATCATGGAGCCATTAAATTGGATGACAAAGATCCACAATTCAAAGACAACGTCATACTGCTGAACAAGCACATTGACGCATACAAA---ACA---------------------------------------------------------TTCCCACCAACAGAGCCTAAAAAGGAC------------AAAAAG---------AAAAAGACTGAT---GAA---------------------------------------------------------------------------------------------------------------------------------------------------------------GCTCAGCCTTTGCCGCAGAGACAAAAGAAGCAGCCCACTGTGACTCTTCTTCCTGCGGCTGACATGGAT------GATTTCTCCAGA---CAACTTCAAAATTCCATG---AGTGGAGCTTCTGCTGATTCAACTCAGGCA------------------------TAA
>AY654624_Porcine_China_LateSpring2003
ATGTCT------------------------------GATAATGGACCCCAA------TCAAACCAACGTAGTGCCCCCCGC------ATTACATTTGGTGGACCCACAGATTCAACTGACAATAACCAGAAT---------GGAGGACGCAATGGGGCAAGGCCAAAACAG---------------------------------------------CGCCGACCCCAAGGTTTACCCAATAAT------------------------ACTGCGTCTTGGTTCACAGCTCTCACTCAGCATGGCAAG---GAGGAACTTAGATTCCCTCGAGGCCAGGGCGTTCCAATCAACACCAATAGTGGTCCAGATGACCAAATTGGCTTCTACCGAAGAGCTACCCGACGA---GTTCGTGGTGGTGACGGCAAAATGAAAGAGCTCAGCCCCAGATGGTACTTCTATTACCTAGGAACTGGCCCAGAAGCTTCACTTCCCTACGGTGCTAACAAAGAAGGCATCGTATGGGTTGCAACTGAGGGAGCCTTG---AATACACCCAAAGACCACATTGGCACCCGCAATCCTAATAACAATGCTGCCACCGTGCTACAACTTCCTCAAGGAACAACATTGCCAAAAGGCTTCTACGCAGAGGGA---------AGCAGAGGCGGCAGTCAAGCCTCTTCTCGCTCCTCATCACGTAGTCGCGGTAATTCAAGAAATTCAACTCCTGGCAGC---------------AGTAGGGGAAATTCTCCTGCT---CGAATGGCTAGCGGAGGT------------GGTGAAACTGCCCTCGCGCTATTGCTGCTAGACAGATTGAACCAGCTTGAGAGCAAAGTTTCT------------GGTAAAGGCCAACAACAACAAGGCCAAACTGTCACTAAGAAATCTGCTGCTGAGGCATCTAAAAAGCCT------------CGCCAAAAACGTACTGCCACAAAACAGTACAACGTCACTCAAGCATTTGGGAGACGTGGTCCAGAACAAACCCAAGGAAATTTCGGGGACCAAGACCTAATCAGACAAGGAACTGATTACAAACATTGGCCGCAAATTGCACAATTTGCTCCAAGTGCCTCTGCATTCTTTGGAATGTCACGCATTGGCATGGAAGTCACACCTTCG---------------GGAACA------------------TGGCTGACTTATCATGGAGCCATTAAATTGGATGACAAAGATCCACAATTCAAAGACAACGTCATACTGCTGAACAAGCACATTGACGCATACAAA---ACA---------------------------------------------------------TTCCCACCAACAGAGCCTAAAAAGGAC------------AAAAAG---------AAAAAGACTGAT---GAA---------------------------------------------------------------------------------------------------------------------------------------------------------------GCTCAGCCTTTGCCGCAGAGACAAAAGAAGCAGCCCACTGTGACTCTTCTTCCTGCGGCTGACATGGAT------GATTTCTCCAGA---CAACTTCAAAATTCCATG---AGTGGAGCTTCTGCTGATTCAACTCAGGCA------------------------TAA
>AY686863_Civet_China_2004-01-
ATGTCT------------------------------GATAATGGACCCCAA------TCAAACCAACGTAGTGCCCCCCGC------ATTACATTTGGTGGACCCACAGATTCAACTGACAACAACCAGAGT---------GGAGGACGCAATGGGGCAAGGCCAAAACAG---------------------------------------------CGCCGACCCCAAGGTTTACCCAATAAT------------------------ACTGCGTCTTGGTTCACAGCTCTCACTCAGCATGGCAAG---GAGGAACTTAGATTCCCTCGAGGCCAGGGCGTTCCAATCAACACCAATAGTGGTCCAGATGACCAAATTGGCTACTACCGAAGAGCTACCCGACGA---GTTCGTGGTGGTGACGGCAAAATGAAAGAGCTCAGCCCCAGATGGTACTTCTATTACCTAGGAACTGGCCCAGAAGCTTCACTTCCCTACGGCGCTAACAAAGAAGGCATCGTATGGGTTGCAACTGAGGGAGCCTTG---AATACACCCAAAGACCACATTGGCACCCGCAATCCTAATAACAATGCTGCTACCGTGCTACAACTTCCTCAAGGAACAACATTGCCAAAAGGCTTCTACGCAGAGGGA---------AGCAGAGGCGGCAGTCAAGCCTCTTCTCGCTCCTCATCACGTAGTCGCGGTAATTCAAGAAATTCAACTCCTGGCAGC---------------AGTAGGGGAAATTCTCCTGCT---CGAATGGCTAGCGGAGGT------------GGTGAAACTGCCCTCGCGCTATTGCTGCTAGACAGATTGAACCAGCTTGAGAGCAAAGTTTCT------------GGTAAAGGCCAACAACAACAAGGCCAAACTGTCACTAAGAAATCTGCTGCTGAGGCATCTAAAAAGCCT------------CGCCAAAAACGTACTGCCACAAAACAGTACAACGTCACTCAAGCATTTGGGAGACGTGGTCCAGAACAAACCCAAGGAAATTTCGGGGACCAAGACCTAATCAGACAAGGAACTGATTACAAACAGTGGCCGCAAATTGCACAATTTGCTCCAAGTGCCTCTGCATTCTTTGGAATGTCACGCATTGGCATGGAAGTCACACCTTCG---------------GGAACA------------------TGGCTGACTTATCATGGAGCCATTAAGTTGGATGACAAAGATCCACAATTCAAAGACAACGTCATACTGCTGAACAAGCACATTGACGCATACAAA---ACA---------------------------------------------------------TTCCCACCAACAGAGCCTAAAAAGGAC------------AAAAAG---------AAAAAGACTGAT---GAA---------------------------------------------------------------------------------------------------------------------------------------------------------------GCTCAGCCTTTGCTGCAGAGACAAAAGAAGCAGCCCACTGTGACTCTTCTTCCTGCGGCTGACATGGAT------GATTTCTCCAGA---CAACTTCAAAATTCCATG---AGTGGAGCTTCTGCTGATTCAACTCAGGCA------------------------TAA
>AY686864_Civet_China_2004-01-
ATGTCT------------------------------GATAATGGACCCCAA------TCAAACCAACGTAGTGCCCCCCGC------ATTACATTTGGTGGACCCACAGATTCAACTGACAACAACCAGAAT---------GGAGGACGCAATGGGGCAAGGCCAAAACAG---------------------------------------------CGCCGACCCCAAGGTTTACCCAATAAT------------------------ACTGCGTCTTGGTTCACAGCTCTCACTCAGCATGGCAAG---GAGGAACTTAGATTCCCTCGAGGCCAGGGCGTTCCAATCAACACCAATAGTGGTCCAGATGACCAAATTGGCTACTACCGAAGAGCTACCCGACGA---GTTCGTGGTGGTGACGGCAAAATGAAAGAGCTCAGCCCCAGATGGTACTTCTATTACCTAGGAACTGGCCCAGAAGCTTCACTTCCCTACGGCGCTAACAAAGAAGGCATCGTATGGGTTGCAACTGAGGGAGCCTTG---AATACACCCAAAGACCACATTGGCACCCGCAATCCTAATAACAATGGTGCGACCGTGCTACAACTTCCTCAAGGAACAACATTGCCAAAAGGCTTCTACGCAGAGGGA---------AGCAGAGGCGGCAGTCAAGCCTCTTCTCGCTCCTCATCACGTAGTCGCGGTAATTCAAGAAATTCAACTCCTGGCAGC---------------AGTAGGGGAAATTCTCCTGCT---CGAATGGCTAGCGGAGGT------------GGTGAAACTGCCCTCGCGCTATTGCTGCTAGACAGATTGAACCAGCTTGAGAGCAAAGTTTCT------------GGTAAAGGCCAACAACAACAAGGCCAAACTGTCACTAAGAAATCTGCTGCTGAGGCATCTAAAAAGCCT------------CGCCAAAAACGTACTGCCACAAAACAGTACAACGTCACTCAAGCATTTGGGAGACGTGGTCCAGAACAAACCCAAGGAAATTTCGGGGACCAAGACCTAATCAGACAAGGAACTGATTACAAACAGTGGCCGCAAATTGCACAATTTGCTCCAAGTGCCTCTGCATTCTTTGGAATGTCACGCATTGGCATGGAAGTCACACCTTCG---------------GGAACA------------------TGGCTGACTTATCATGGAGCCATTAAATTGGATGACAAAGATCCACAATTCAAAGACAACGTCATACTGCTGAACAAGCACATTGACGCATACAAA---ACA---------------------------------------------------------TTCCCACCAACAGAGCCTAAAAAGGAC------------AAAAAG---------AAAAAGACTGAT---GAA---------------------------------------------------------------------------------------------------------------------------------------------------------------GCTCAGCCTTTGCCGCAGAGACAAAAGAAGCAGCCCACTGTGACTCTTCTTCCTGCGGCTGACATGGAT------GATTTCTCCAGA---CAACTTCAAAATTCCATG---AGTGGAGCTTCTGCTGATTCAACTCAGGCA------------------------TAA
>AY864806_HumanSARS_China_2003-05-23
ATGTCT------------------------------GATAATGGACCCCAA------TCAAACCAACGTAGTGCCCCCCGC------ATTACATTTGGTGGACCCACAGATTCAACTGACAATAACCAGAAT---------GGAGGACGCAATGGGGCAAGGCCAAAACAG---------------------------------------------CGCCGACCCCAAGGTTTACCCAATAAT------------------------ACTGCGTCTTGGTTCACAGCTCTCACTCAGCATGGCAAG---GAGGAACTTAGATTCCCTCGAGGCCAGGGCGTTCCAATCAACACCAATAGTGGTCCAGATGACCAAATTGGCTACTACCGAAGAGCTACCCGACGA---GTTCGTGGTGGTGACGGCAAAATGAAAGAGCTCAGCCCCAGATGGTACTTCTATTACCTAGGAACTGGCCCAGAAGCTTCACTTCCCTACGGCGCTAACAAAGAAGGCATCGTATGGGTTGCAACTGAGGGAGCCTTG---AATACACCCAAAGACCACATTGGCACCCGCAATCCTAATAACAATGCTGCCACCGTGCTACAACTTCCTCAAGGAACAACATTGCCAAAAGGCTTCTACGCAGAGGGA---------AGCAGAGGCGGCAGTCAAGCCTCTTCTCGCTCCTCATCACGTAGTCGCGGTAATTCAAGAAATTCAACTCCTGGCAGC---------------AGTAGGGGAAATTCTCCTGCT---CGAATGGCTAGCGGAGGT------------GGTGAAACTGCCCTCGCGCTATTGCTGCTAGACAGATTGAACCAGCTTGAGAGCAAAGTTTCT------------GGTAAAGGCCAACAACAACAAGGCCAAACTGTCACTAAGAAATCTGCTGCTGAGGCATCTAAAAAGCCT------------CGCCAAAAACGTACTGCCACAAAACAGTACAACGTCACTCAAGCATTTGGGAGACGTGGTCCAGAACAAACCCAAGGAAATTTCGGGGACCAAGACCTAATCAGACAAGGAACTGATTACAAACATTGGCCGCAAATTGCACAATTTGCTCCAAGTGCCTCTGCATTCTTTGGAATGTCACGCATTGGCATGGAAGTCACACCTTCG---------------GGAACA------------------TGGCTGACTTATCATGGAGCCATTAAATTGGATGACAAAGATCCACAATTCAAAGACAACGTCATACTGCTGAACAAGCACATTGACGCATACAAA---ACA---------------------------------------------------------TTCCCACCAACAGAGCCTAAAAAGGAC------------AAAAAG---------AAAAAGACTGAT---GAA---------------------------------------------------------------------------------------------------------------------------------------------------------------GCTCAGCCTTTGCCGCAGAGACAAAAGAAGCAGCCCACTGTGACTCTTCTTCCTGCGGCTGACATGGAT------GATTTCTCCAGA---CAACTTCAAAATTCCATG---AGTGGAGCTTCTGCTGATTCAACTCAGGCA------------------------TAA
>DQ182595_SARS_China_2003-04-21
ATGTCT------------------------------GATAATGGACCCCAA------TCAAACCAACGTAGTGCCCCCCGC------ATTACATTTGGTGGACCCACAGATTCAACTGACAATAACCAGAAT---------GGAGGACGCAATGGGGCAAGGCCAAAACAG---------------------------------------------CGCCGACCCCAAGGTTTACCCAATAAT------------------------ACTGCGTCTTGGTTCACAGCTCTCACTCAGCATGGCAAG---GAGGAACTTAGATTCCCTCGAGGCCAGGGCGTTCCAATCAACACCAATAGTGGTCCAGATGACCAAATTGGCTACTACCGAAGAGCTACCCGACGA---GTTCGTGGTGGTGACGGCAAAATGAAAGAGCTCAGCCCCAGATGGTACTTCTATTACCTAGGAACTGGCCCAGAAGCTTCACTTCCCTACGGCGCTAACAAAGAAGGCATCGTATGGGTTGCAACTGAGGGAGCCTTG---AATACACCCAAAGACCACATTGGCACCCGCAATCCTAATAACAATGCTGCCACCGTGCTACAACTTCCTCAAGGAACAACATTGCCAAAAGGCTTCTACGCAGAGGGA---------AGCAGAGGCGGCAGTCAAGCCTCTTCTCGCTCCTCATCACGTAGTCGCGGTAATTCAAGAAATTCAACTCCTGGCAGC---------------AGTAGGGGAAATTCTCCTGCT---CGAATGGCTAGCGGAGGT------------GGTGAAACTGCCCTCGCGCTATTGCTGCTAGACAGATTGAACCAGCTTGAGAGCAAAGTTTCT------------GGTAAAGGCCAACAACAACAAGGCCAAACTGTCACTAAGAAATCTGCTGCTGAGGCATCTAAAAAGCCT------------CGCCAAAAACGTACTGCCACAAAACAGTACAACGTCACTCAAGCATTTGGGAGACGTGGTCCAGAACAAACCCAAGGAAATTTCGGGGACCAAGACCTAATCAGACAAGGAACTGATTACAAACATTGGCCGCAAATTGCACAATTTGCTCCAAGTGCCTCTGCATTCTTTGGAATGTCACGCATTGGCATGGAAGTCACACCTTCG---------------GGAACA------------------TGGCTGACTTATCATGGAGCCATTAAATTGGATGACAAAGATCCACAATTCAAAGACAACGTCATACTGCTGAACAAGCACATTGACGCATACAAA---ACA---------------------------------------------------------TTCCCACCAACAGAGCCTAAAAAGGAC------------AAAAAG---------AAAAAGACTGAT---GAA---------------------------------------------------------------------------------------------------------------------------------------------------------------GCTCAGCCTTTGCCGCAGAGACAAAAGAAGCAGCCCACTGTGACTCTTCTTCCTGCGGCTGACATGGAT------GATTTCTCCAGA---CAACTTCAAAATTCCATG---AGTGGAGCTTCTGCTGATTCAACTCAGGCA------------------------TAA
>FJ882926_SARS_USA_2007-09-22
ATGTCT------------------------------GATAATGGACCCCAA------TCAAACCAACGTAGTGCCCCCCGC------ATTACATTTGGTGGACCCACAGATTCAACTGACAATAACCAGAAT---------GGAGGACGCAATGGGGCAAGGCCAAAACAG---------------------------------------------CGCCGACCCCAAGGTTTACCCAATAAT------------------------ACTGCGTCTTGGTTCACAGCTCTCACTCAGCATGGCAAG---GAGGAACTTAGATTCCCTCGAGGCCAGGGCGTTCCAATCAACACCAATAGTGGTCCAGATGACCAAATTGGCTACTACCGAAGAGCTACCCGACGA---GTTCGTGGTGGTGACGGCAAAATGAAAGAGCTCAGCCCCAGATGGTACTTCTATTACCTAGGAACTGGCCCAGAAGCTTCACTTCCCTACGGCGCTAACAAAGAAGGCATCGTATGGGTTGCAACTGAGGGAGCCTTG---AATACACCCAAAGACCACATTGGCACCCGCAATCCTAATAACAATGCTGCCACCGTGCTACAACTTCCTCAAGGAACAACATTGCCAAAAGGCTTCTACGCAGAGGGA---------AGCAGAGGCGGCAGTCAAGCCTCTTCTCGCTCCTCATCACGTAGTCGCGGTAATTCAAGAAATTCAACTCCTGGCAGC---------------AGTAGGGGAAATTCTCCTGCT---CGAATGGCTAGCGGAGGT------------GGTGAAACTGCCCTCGCGCTATTGCTGCTAGACAGATTGAACCAGCTTGAGAGCAAAGTTTCT------------GGTAAAGGCCAACAACAACAAGGCCAAACTGTCACTAAGAAATCTGCTGCTGAGGCATCTAAAAAGCCT------------CGCCAAAAACGTACTGCCACAAAACAGTACAACGTCACTCAAGCATTTGGGAGACGTGGTCCAGAACAAACCCAAGGAAATTTCGGGGACCAAGACCTAATCAGACAAGGAACTGATTACAAACATTGGCCGCAAATTGCACAATTTGCTCCAAGTGCCTCTGCATTCTTTGGAATGTCACGCATTGGCATGGAAGTCACACCTTCG---------------GGAACA------------------TGGCTGACTTATCATGGAGCCATTAAATTGGATGACAAAGATCCACAATTCAAAGACAACGTCATACTGCTGAACAAGCACATTGACGCATACAAA---ACA---------------------------------------------------------TTCCCACCAACAGAGCCTAAAAAGGAC------------AAAAAG---------AAAAAGACTGAT---GAA---------------------------------------------------------------------------------------------------------------------------------------------------------------GCTCAGCCTTTGCCGCAGAGACAAAAGAAGCAGCCCACTGTGACTCTTCTTCCTGCGGCTGACATGGAT------GATTTCTCCAGA---CAACTTCAAAATTCCATG---AGTGGAGCTTCTGCTGATTCAACTCAGGCA------------------------TAA
>FJ882927_SARS_USA_2007-09-26
ATGTCT------------------------------GATAATGGACCCCAA------TCAAACCAACGTAGTGCCCCCCGC------ATTACATTTGGTGGACCCACAGATTCAACTGACAATAACCAGAAT---------GGAGGACGCAATGGGGCAAGGCCAAAACAG---------------------------------------------CGCCGACCCCAAGGTTTACCCAATAAT------------------------ACTGCGTCTTGGTTCACAGCTCTCACTCAGCATGGCAAG---GAGGAACTTAGATTCCCTCGAGGCCAGGGCGTTCCAATCAACACCAATAGTGGTCCAGATGACCAAATTGGCTACTACCGAAGAGCTACCCGACGA---GTTCGTGGTGGTGACGGCAAAATGAAAGAGCTCAGCCCCAGATGGTACTTCTATTACCTAGGAACTGGCCCAGAAGCTTCACTTCCCTACGGCGCTAACAAAGAAGGCATCGTATGGGTTGCAACTGAGGGAGCCTTG---AATACACCCAAAGACCACATTGGCACCCGCAATCCTAATAACAATGCTGCCACCGTGCTACAACTTCCTCAAGGAACAACATTGCCAAAAGGCTTCTACGCAGAGGGA---------AGCAGAGGCGGCAGTCAAGCCTCTTCTCGCTCCTCATCACGTAGTCGCGGTAATTCAAGAAATTCAACTCCTGGCAGC---------------AGTAGGGGAAATTCTCCTGCT---CGAATGGCTAGCGGAGGT------------GGTGAAACTGCCCTCGCGCTATTGCTGCTAGACAGATTGAACCAGCTTGAGAGCAAAGTTTCT------------GGTAAAGGCCAACAACAACAAGGCCAAACTGTCACTAAGAAATCTGCTGCTGAGGCATCTAAAAAGCCT------------CGCCAAAAACGTACTGCCACAAAACAGTACAACGTCACTCAAGCATTTGGGAGACGTGGTCCAGAACAAACCCAAGGAAATTTCGGGGACCAAGACCTAATCAGACAAGGAACTGATTACAAACATTGGCCGCAAATTGCACAATTTGCTCCAAGTGCCTCTGCATTCTTTGGAATGTCACGCATTGGCATGGAAGTCACACCTTCG---------------GGAACA------------------TGGCTGACTTATCATGGAGCCATTAAATTGGATGACAAAGATCCACAATTCAAAGACAACGTCATACTGCTGAACAAGCACATTGACGCATACAAA---ACA---------------------------------------------------------TTCCCACCAACAGAGCCTAAAAAGGAC------------AAAAAG---------AAAAAGACTGAT---GAA---------------------------------------------------------------------------------------------------------------------------------------------------------------GCTCAGCCTTTGCCGCAGAGACAAAAGAAGCAGCCCACTGTGACTCTTCTTCCTGCGGCTGACATGGAT------GATTTCTCCAGA---CAACTTCAAAATTCCATG---AGTGGAGCTTCTGCTGATTCAACTCAGGCA------------------------TAA
>FJ882928_SARS_USA_2007-08-28
ATGTCT------------------------------GATAATGGACCCCAA------TCAAACCAACGTAGTGCCCCCCGC------ATTACATTTGGTGGACCCACAGATTCAACTGACAATAACCAGAAT---------GGAGGACGCAATGGGGCAAGGCCAAAACAG---------------------------------------------CGCCGACCCCAAGGTTTACCCAATAAT------------------------ACTGCGTCTTGGTTCACAGCTCTCACTCAGCATGGCAAG---GAGGAACTTAGATTCCCTCGAGGCCAGGGCGTTCCAATCAACACCAATAGTGGTCCAGATGACCAAATTGGCTACTACCGAAGAGCTACCCGACGA---GTTCGTGGTGGTGACGGCAAAATGAAAGAGCTCAGCCCCAGATGGTACTTCTATTACCTAGGAACTGGCCCAGAAGCTTCACTTCCCTACGGCGCTAACAAAGAAGGCATCGTATGGGTTGCAACTGAGGGAGCCTTG---AATACACCCAAAGACCACATTGGCACCCGCAATCCTAATAACAATGCTGCCACCGTGCTACAACTTCCTCAAGGAACAACATTGCCAAAAGGCTTCTACGCAGAGGGA---------AGCAGAGGCGGCAGTCAAGCCTCTTCTCGCTCCTCATCACGTAGTCGCGGTAATTCAAGAAATTCAACTCCTGGCAGC---------------AGTAGGGGAAATTCTCCTGCT---CGAATGGCTAGCGGAGGT------------GGTGAAACTGCCCTCGCGCTATTGCTGCTAGACAGATTGAACCAGCTTGAGAGCAAAGTTTCT------------GGTAAAGGCCAACAACAACAAGGCCAAACTGTCACTAAGAAATCTGCTGCTGAGGCATCTAAAAAGCCT------------CGCCAAAAACGTACTGCCACAAAACAGTACAACGTCACTCAAGCATTTGGGAGACGTGGTCCAGAACAAACCCAAGGAAATTTCGGGGACCAAGACCTAATCAGACAAGGAACTGATTACAAACATTGGCCGCAAATTGCACAATTTGCTCCAAGTGCCTCTGCATTCTTTGGAATGTCACGCATTGGCATGGAAGTCACACCTTCG---------------GGAACA------------------TGGCTGACTTATCATGGAGCCATTAAATTGGATGACAAAGATCCACAATTCAAAGACAACGTCATACTGCTGAACAAGCACATTGACGCATACAAA---ACA---------------------------------------------------------TTCCCACCAACAGAGCCTAAAAAGGAC------------AAAAAG---------AAAAAGACTGAT---GAA---------------------------------------------------------------------------------------------------------------------------------------------------------------GCTCAGCCTTTGCCGCAGAGACAAAAGAAGCAGCCCACTGTGACTCTTCTTCCTGCGGCTGACATGGAT------GATTTCTCCAGA---CAACTTCAAAATTCCATG---AGTGGAGCTTCTGCTGATTCAACTCAGGCA------------------------TAA
>FJ882929_SARS_USA_2008-03-28
ATGTCT------------------------------GATAATGGACCCCAA------TCAAACCAACGTAGTGCCCCCCGC------ATTACATTTGGTGGACCCACAGATTCAACTGACAATAACCAGAAT---------GGAGGACGCAATGGGGCAAGGCCAAAACAG---------------------------------------------CGCCGACCCCAAGGTTTACCCAATAAT------------------------ACTGCGTCTTGGTTCACAGCTCTCACTCAGCATGGCAAG---GAGGAACTTAGATTCCCTCGAGGCCAGGGCGTTCCAATCAACACCAATAGTGGTCCAGATGACCAAATTGGCTACTACCGAAGAGCTACCCGACGA---GTTCGTGGTGGTGACGGCAAAATGAAAGAGCTCAGCCCCAGATGGTACTTCTATTACCTAGGAACTGGCCCAGAAGCTTCACTTCCCTACGGCGCTAACAAAGAAGGCATCGTATGGGTTGCAACTGAGGGAGCCTTG---AATACACCCAAAGACCACATTGGCACCCGCAATCCTAATAACAATGCTGCCACCGTGCTACAACTTCCTCAAGGAACAACATTGCCAAAAGGCTTCTACGCAGAGGGA---------AGCAGAGGCGGCAGTCAAGCCTCTTCTCGCTCCTCATCACGTAGTCGCGGTAATTCAAGAAATTCAACTCCTGGCAGC---------------AGTAGGGGAAATTCTCCTGCT---CGAATGGCTAGCGGAGGT------------GGTGAAACTGCCCTCGCGCTATTGCTGCTAGACAGATTGAACCAGCTTGAGAGCAAAGTTTCT------------GGTAAAGGCCAACAACAACAAGGCCAAACTGTCACTAAGAAATCTGCTGCTGAGGCATCTAAAAAGCCT------------CGCCAAAAACGTACTGCCACAAAACAGTACAACGTCACTCAAGCATTTGGGAGACGTGGTCCAGAACAAACCCAAGGAAATTTCGGGGACCAAGACCTAATCAGACAAGGAACTGATTACAAACATTGGCCGCAAATTGCACAATTTGCTCCAAGTGCCTCTGCATTCTTTGGAATGTCACGCATTGGCATGGAAGTCACACCTTCG---------------GGAACA------------------TGGCTGACTTATCATGGAGCCATTAAATTGGATGACAAAGATCCACAATTCAAAGACAACGTCATACTGCTGAACAAGCACATTGACGCATACAAA---ACA---------------------------------------------------------TTCCCACCAACAGAGCCTAAAAAGGAC------------AAAAAG---------AAAAAGACTGAT---GAA---------------------------------------------------------------------------------------------------------------------------------------------------------------GCTCAGCCTTTGCCACAGAGACAAAAGAAGCAGCCCACTGTGACTCTTCTTCCTGCGGCTGACATGGAT------GATTTCTCCAGA---CAACTTCAAAATTCCATG---AGTGGAGCTTCTGCTGATTCAACTCAGGCA------------------------TAA
>FJ882941_SARS_USA_2008-03-28
ATGTCT------------------------------GATAATGGACCCCAA------TCAAACCAACGTAGTGCCCCCCGC------ATTACATTTGGTGGACCCACAGATTCAACTGACAATAACCAGAAT---------GGAGGACGCAATGGGGCAAGGCCAAAACAG---------------------------------------------CGCCGACCCCAAGGTTTACCCAATAAT------------------------ACTGCGTCTTGGTTCACAGCTCTCACTCAGCATGGCAAG---GAGGAACTTAGATTCCCTCGAGGCCAGGGCGTTCCAATCAACACCAATAGTGGTCCAGATGACCAAATTGGCTACTACCGAAGAGCTACCCGACGA---GTTCGTGGTGGTGACGGCAAAATGAAAGAGCTCAGCCCCAGATGGTACTTCTATTACCTAGGAACTGGCCCAGAAGCTTCACTTCCCTACGGCGCTAACAAAGAAGGCATCGTATGGGTTGCAACTGAGGGAGCCTTG---AATACACCCAAAGACCACATTGGCACCCGCAATCCTAATAACAATGCTGCCACCGTGCTACAACTTCCTCAAGGAACAACATTGCCAAAAGGCTTCTACGCAGAGGGA---------AGCAGAGGCGGCAGTCAAGCCTCTTCTCGCTCCTCATCACGTAGTCGCGGTAATTCAAGAAATTCAACTCCTGGCAGC---------------AGTAGGGGAATTTCTCCTGCT---CGAATGGCTAGCGGAGGT------------GGTGAAACTGCCCTCGCGCTATTGCTGCTAGACAGATTGAACCAGCTTGAGAGCAAAGTTTCT------------GGTAAAGGCCAACAACAACAAGGCCAAACTGTCACTAAGAAATCTGCTGCTGAGGCATCTAAAAAGCCT------------CGCCAAAAACGTACTGCCACAAAACAGTACAACGTCACTCAAGCATTTGGGAGACGTGGTCCAGAACAAACCCAAGGAAATTTCGGGGACCAAGACCTAATCAGACAAGGAACTGATTACAAACATTGGCCGCAAATTGCACAATTTGCTCCAAGTGCCTCTGCATTCTTTGGAATGTCACGCATTGGCATGGAAGTCACACCTTCG---------------GGAACA------------------TGGCTGACTTATCATGGAGCCATTAAATTGGATGACAAAGATCCACAATTCAAAGACAACGTCATACTGCTGAACAAGCACATTGACGCATACAAA---ACA---------------------------------------------------------TTCCCACCAACAGAGCCTAAAAAGGAC------------AAAAAG---------AAAAAGACTGAT---GAA---------------------------------------------------------------------------------------------------------------------------------------------------------------GCTCAGCCTTTGCCGCAGAGACAAAAGAAGCAGCCCACTGTGACTCTTCTTCCTGCGGCTGACATGGAT------GATTTCTCCAGA---CAACTTCAAAATTCCATG---AGTGGAGCTTCTGCTGATTCAACTCAGGCA------------------------TAA
>FJ882950_SARS_USA_2008-08-06
ATGTCT------------------------------GATAATGGACCCCAA------TCAAACCAACGTAGTGCCCCCCGC------ATTACATTTGGTGGACCCACAGATTCAACTGACAATAACCAGAAT---------GGAGGACGCAATGGGGCAAGGCCAAAACAG---------------------------------------------CGCCGACCCCAAGGTTTACCCAATAAT------------------------ACTGCGTCTTGGTTCACAGCTCTCACTCAGCATGGCAAG---GAGGAACTTAGATTCCCTCGAGGCCAGGGCGTTCCAATCAACACCAATAGTGGTCCAGATGACCAAATTGGCTACTACCGAAGAGCTACCCGACGA---GTTCGTGGTGGTGACGGCAAAATGAAAGAGCTCAGCCCCAGATGGTACTTCTATTACCTAGGAACTGGCCCAGAAGCTTCACTTCCCTACGGCGCTAACAAAGAAGGCATCGTATGGGTTGCAACTGAGGGAGCCTTG---AATACACCCAAAGACCACATTGGCACCCGCAATCCTAATAACAATGCTGCCACCGTGCTACAACTTCCTCAAGGAACAACATTGCCAAAAGGCTTCTACGCAGAGGGA---------AGCAGAGGCGGCAGTCAAGCCTCTTCTCGCTCCTCATCACGTAGTCGCGGTAATTCAAGAAATTCAACTCCTGGCAGC---------------AGTAGGGGAAATTCTCCTGCT---CGAATGGCTAGCGGAGGT------------GGTGAAACTGCCCTCGCGCTATTGCTGCTAGACAGATTGAACCAGCTTGAGAGCAAAGTTTCT------------GGTAAAGGCCAACAACAACAAGGCCAAACTGTCACTAAGAAATCTGCTGCTGAGGCATCTAAAAAGCCT------------CGCCAAAAACGTACTGCCACAAAACAGTACAACGTCACTCAAGCATTTGGGAGACGTGGTCCAGAACAAACCCAAGGAAATTTCGGGGACCAAGACCTAATCAGACAAGGAACTGATTACAAACATTGGCCGCAAATTGCACAATTTGCTCCAAGTGCCTCTGCATTCTTTGGAATGTCACGCATTGGCATGGAAGTCACACCTTCG---------------GGAACA------------------TGGCTGACTTATCATGGAGCCATTAAATTGGATGACAAAGATCCACAATTCAAAGACAACGTCATACTGCTGAACAAGCACATTGACGCATACAAA---ACA---------------------------------------------------------TTCCCACCAACAGAGCCTAAAAAGGAC------------AAAAAG---------AAAAAGACTGAT---GAA---------------------------------------------------------------------------------------------------------------------------------------------------------------GCTCAGCCTTTGCCGCAGAGACAAAAGAAGCAGCCCACTGTGACTCTTCTTCCTGCGGCTGACATGGGT------GATTTCTCCAGA---CAACTTCAAAATTCCATG---AGTGGAGCTTCTGCTGATTCAACTCAGGCA------------------------TAA
>FJ882956_SARS_USA_2008-08-06
ATGTCT------------------------------GATAATGGACCCCAA------TCAAACCAACGTAGTGCCCCCCGC------ATTACATTTGGTGGACCCACAGATTCAACTGACAATAACCAGAAT---------GGAGGACGCAATGGGGCAAGGCCAAAACAG---------------------------------------------CGCCGACCCCAAGGTTTACCCAATAAT------------------------ACTGCGTCTTGGTTCACAGCTCTCACTCAGCATGGCAAG---GAGGAACTTAGATTCCCTCGAGGCCAGGGCGTTCCAATCAACACCAATAGTGGTCCAGATGACCAAATTGGCTACTACCGAAGAGCTACCCGACGA---GTTCGTGGTGGTGACGGCAAAATGAAAGAGCTCAGCCCCAGATGGTACTTCTATTACCTAGGAACTGGCCCAGAAGCTTCACTTCCCTACGGCGCTAACAAAGAAGGCATCGTATGGGTTGCAACTGAGGGAGCCTTG---AATACACCCAAAGACCATATTGGCACCCGCAATCCTAATAACAATGCTGCCACCGTGCTACAACTTCCTCAAGGAACAACATTGCCAAAAGGCTTCTACGCAGAGGGA---------AGCAGAGGCGGCAGTCAAGCCTCTTCTCGCTCCTCATCACGTAGTCGCGGTAATTCAAGAAATTCAACTCCTGGCAGC---------------AGTAGGGGAAATTCTCCTGCT---CGAATGGCTAGCGGAGGT------------GGTGAAACTGCCCTCGCGCTATTGCTGCTAGACAGATTGAACCAGCTTGAGAGCAAAGTTTCT------------GGTAAAGGCCAACAACAACAAGGCCAAACTGTCACTAAGAAATCTGCTGCTGAGGCATCTAAAAAGCCT------------CGCCAAAAACGTACTGCCACAAAACAGTACAACGTCACTCAAGCATTTGGGAGACGTGGTCCAGAACAAACCCAAGGAAATTTCGGGGACCAAGACCTAATCAGACAAGGAAYTGATTACAAACATTGGCCGCAAATTGCACAATTTGCTCCAAGTGCCTCTGCATTCTTTGGAATGTCACGCATTGGCATGGAAGTCACACCTTCG---------------GGAACA------------------TGGCTGACTTATCATGGAGCCATTAAATTGGATGACAAAGATCCACAATTCAAAGACAACGTCATACTGCTGAACAAGCACATTGACGCATACAAA---ACA---------------------------------------------------------TTCCCACCAACAGAGCCTAAAAAGGAC------------AAAAAG---------AAAAAGACTGAT---GAA---------------------------------------------------------------------------------------------------------------------------------------------------------------GCTCAGCCTTTGCCGCAGAGACAAAAGAAGCAGCCCACTGTGACTCTTCTTCCTGCGGCTGACATGGAT------GATTTCTCCAGA---CAACTTCAAAATTCCATG---AGTGGAGCTTCTGCTGATTCAACTCAGGCA------------------------TAA
>FJ882959_SARS_USA_2008-11-26
ATGTCT------------------------------GATAATGGACCCCAA------TCAAACCAACGTAGTGCCCCCCGC------ATTACATTTGGTGGACCCACAGATTCAACTGACAATAACCAGAAT---------GGAGGACGCAATGGGGCAAGGCCAAAACAG---------------------------------------------CGCCGACCCCAAGGTTTACCCAATAAT------------------------ACTGCGTCTTGGTTCACAGCTCTCACTCAGCATGGCAAG---GAGGAACTTAGATTCCCTCGAGGCCAGGGCGTTCCAATCAACACCAATAGTGGTCCAGATGACCAAATTGGCTACTACCGAAGAGCTACCCGACGA---GTTCGTGGTGGTGACGGCAAAATGAAAGAGCTCAGCCCCAGATGGTACTTCTATTACCTAGGAACTGGCCCAGAAGCTTCACTTCCCTACGGCGCTAACAAAGAAGGCATCGTATGGGTTGCAACTGAGGGAGCCTTG---AATACACCCAAAGACCACATTGGCACCCGCAATCCTAATAACAATGCTGCCACCGTGCTACAACTTCCTCAAGGAACAACATTGCCAAAAGGCTTCTACGCAGAGGGA---------AGCAGAGGCGGCAGTCAAGCCTCTTCTCGCTCCTCATCACGTAGTCGCGGTAATTCAAGAAATTCAACTCCTGGCAGC---------------AGTAGGGGAAATTCTCCTGCT---CGAATGGCTAGCGGAGGT------------GGTGAAACTGCCCTCGCGCTATTGCTGCTAGACAGATTGAACCAGCTTGAGAGCAAAGTTTCT------------GGTAAAGGCCAACAACAACAAGGCCAAACTGTCACTAAGAAATCTGCTGCTGAGGCATCTAAAAAGCCT------------CGCCAAAAACGTACTGCCACAAAACAGTACAACGTCACTCAAGCATTTGGGAGACGTGGTCCAGAACAAACCCAAGGAAATTTCGGGGACCAAGACCTAATCAGACAAGGAACTGATTACAAACATTGGCCGCAAATTGCACAATTTGCTCCAAGTGCCTCTGCATTCTTTGGAATGTCACGCATTGGCATGGAAGTCACACCTTCG---------------GGAACA------------------TGGCTGACTTATCATGGAGCCATTAAATTGGACGACAAAGATCCACAATTCAAAGACAACGTCATACTGCTGAACAAGCACATTGACGCATACAAA---ACA---------------------------------------------------------TTCCCACCAACAGAGCCTAAAAAGGAC------------AAAAAG---------AAAAAGACTGAT---GAA---------------------------------------------------------------------------------------------------------------------------------------------------------------GCTCAGCCTTTGCCGCAGAGACAAAAGAAGCAGCCCACTGTGACTCTTCTTCCTGCGGCTGACATGGAT------GATTTCTCCAGA---CAACTTCAAAATTCCATG---AGTGGAGCTTCTGCTGATTCAACTCAGGCA------------------------TAA
>KF514407_SARS_USA_2010-10-01
ATGTCT------------------------------GATAATGGACCCCAA------TCAAACCAACGTAGTGCCCCCCGC------ATTACATTTGGTGGACCCACAGATTCAACTGACAATAACCAGAAT---------GGAGGACGCAATGGGGCAAGGCCAAAACAG---------------------------------------------CGCCGACCCCAAGGTTTACCCAATAAT------------------------ACTGCGTCTTGGTTCACAGCTCTCACTCAGCATGGCAAG---GAGGAACTTAGATTCCCCCGAGGCCAGGGCGTTCCAATCAACACCAATAGTGGTCCAGATGACCAAATTGGCTACTACCGAAGAGCTACCCGACGA---GTTCGTGGTGGTGACGGCAAAATGAAAGAGCTCAGCCCCAGATGGTACTTCTATTACCTAGGAACTGGCCCAGAAGCTTCACTTCCCTACGGCGCTAACAAAGAAGGCATCGTATGGGTTGCAACTGAGGGAGCCTTG---AATACACCCAAAGACCACATTGGCACCCGCAACCCTAATAACAATGCTGCCACCGTGCTACAACTTCCTCAAGGAACAACATTGCCAAAAGGCTTCTACGCAGAGGGA---------AGCAGAGGCGGCAGTCAAGCCTCTTCTCGCTCCTCATCACGTAGTCGCGGTAATTCAAGAAATTCAACTCCTGGCAGC---------------AGTAGGGGAAATTCTCCTGCT---CGAATGGCTAGCGGAGGT------------GGTGAAACTGCCCTCGCGCTATTGCTGCTAGACAGATTGAACCAGCTTGAGAGCAAAGTTTCT------------GGTAAAGGCCAACAACAACAAGGCCAAACTGTCACTAAGAAATCTGCTGCTGAGGCATCTAAAAAGCCT------------CGCCAAAAACGTACTGCCACAAAACAGTACAACGTCACTCAAGCATTTGGGAGACGTGGTCCAGAACAAACCCAAGGAAATTTCGGGGACCAAGACCTAATCAGACAAGGAACTGATTACAAACATTGGCCGCAAATTGCACAATTTGCTCCAAGTGCCTCTGCATTCTTTGGAATGTCACGCATTGGCATGGAAGTCACACCTTCG---------------GGAACT------------------TGGCTGACTTATCATGGAGCCATTAAATTGGATGACAAAGATCCACAATTCAAAGACAACGTCATACTGCTGAACAAGCACATTGACGCATACAAA---ACA---------------------------------------------------------TTCCCACCAACAGAGCCTAAAAAGGAC------------AAAAAG---------AAAAAGACTGAT---GAA---------------------------------------------------------------------------------------------------------------------------------------------------------------GCTCAGCCTTTGCCGCAGAGACAAAAGAAGCAGCCCACTGTGACTCTTCTTCCTGCGGCTGACATGGAT------GATTTCTCCAGA---CAACTTCAAAATTCCATG---AGTGGAGCTTCTGCTGATTCAACTCAGGCA------------------------TAA
>KY352407_Bat_Kenya_2007-08-
ATGACT------------------------------GATAATGGACAACAA---------GGACCGCGCAATGCGCCTCGC------ATTACGTTT---GGTGTCTCAGATAACTTTGACAATAACCAGAAT---------GGAGACCGTACTGGAGCTAGGCCTAAGCAT---------------------------------------------AGAAGACCGCAAGGCCCTCCTAACAAC------------------------ACGGCATCCTGGTTCACCGCTCTCACTCAACATGGTAAA---GAAACTCTCACCTTCCCGAGAGGACAAGGTGTGCCGATTAATACCAACAGTGGCAAAGATGACCAAATTGGCTACTATAGAAGAGCTTCCCGACGA---GTTCGTGGTGGTGACGGAAAAATGAAAGAGTTGAGCCCAAGATGGTACTTCTACTACCTAGGAACAGGACCAGAGGCTGCATTACCTTATGGTGCTAATAAAGAAGGAATAGTTTGGGTAGCCACGGAAGGGGCACTA---AACACACCTAAAGAACACATTGGCACGCGTAATCCCAACAACAACGCAGCCATTGTCTTGCAATTGCCTCAAGGTACGTCCTTGCCAAAAGGATTCTACGCAGAAGGA---------AGTCGTGGTGGCAGCCAAACCGCCTCACGTTCCAGCTCACGTAGTCGTGGAAATTCCAGAAATTCAACGCCTAGCAGT---------------AGCAGAGGTTCATCACCAGCA---CGAAACCTGCAAGCTGGA------------GGTGACACAGCACTTGCCCTTTTGCTGCTAGATAGGTTAAACCAGTTGGAGAGCAAAGTTTCA------------GGTAAGACACAACAACAACAACCACAAGTTGTCACAAGAAAATCAGCTTCTGAAGCTTCTAAGAAGCCC------------AGACAAAAACGAACGGCTACCAAGCAGTACAATGTCACGCAAGCTTTTGGTAGACGAGGACCCGAACAAACACAAGGCAACTTTGGGGACCAGGAATTAATCAGATTAGGTACTGATTACAAAAATTGGCCACAGATAGCGCAGTTTGCACCTAGTGCTTCAGCTTTCTTTGGCATGTCCCGTATTGGTATGGAAGTCACACCTACA---------------GGGACA------------------TGGCTCACTTATCATGGAGCCATAAAATTGGATGACAAAGATCCAAACTTCAAAGACCAGGTTATTTTGTTGAATAAGCACATTGATGCTTATAAA---ACA---------------------------------------------------------TTTCCACCTACTGAACCTAAAAAGGAC------------AAAAAG---------AAGAAGGCTGAT---GAA---------------------------------------------------------------------------------------------------------------------------------------------------------------GTACAGCCTCTGCCGCAGAGACAGAAGAAACAGCCAACTGTTACACTGTTACCTGCAGCTGAATTGGAT------GATTTTTCCAAA---CAACTTCAGGATTCCATG---AATGGAGCCTCA---GACTCAACACAGGCC------------------------TAA
>MG772933_Bat_China_2017-02-
ATGTCT------------------------------GATAATGGACCCCAA---------AACCAACGTAGTGCACCCCGC------ATTACATTTGGTGGACCCTCAGATTCAAGTGACAATAGCAAAAAC---------GGAGAGCGCAATGGTGCACGACCTAAACAA---------------------------------------------CGTCGACCCCAAGGCTTACCCAATAAT------------------------ACTGCATCTTGGTTCACCGCTCTCACTCAACATGGCAAG---GAAAACCTTACGTTCCCTCGAGGGCAAGGTGTTCCAATCAACACCAATAGCTCTAAAGATGACCAAATTGGCTACTACCGTAGAGCTACCAGACGA---ATTCGTGGTGGTGACGGTAAAATGAAAGAGCTCAGCCCCAGATGGTATTTTTACTATCTAGGAACTGGACCAGAAGCTGGACTTCCCTATGGTGCTAACAAAGAAGGCATCATATGGGTTGCAACTGAGGGAGCCTTA---AACACACCGAAAGACCACATTGGCACCCGCAATCCTGCTAACAATGCTGCAATCGTGCTACAACTTCCTCAAGGAACAACATTGCCAAAAGGCTTCTACGCAGAAGGG---------AGCAGAGGCGGCAGTCAAGCTTCTTCACGCTCCTCATCACGTAGTCGCAACAGTTCAAGAAACTCAACTCCAGGCAGC---------------AGTAGGGGAACTTCTCCTGCT---AGAATGGCTGGCAATGGC------------GGTGACACTGCTCTTGCTTTGCTGCTGCTAGATAGGTTGAACCAGCTTGAGAACAAAGTATCT------------GGCAAAGGCCAACAACAACAGGGCCAAACTGTCACTAAGAAATCTGCTGCTGAGGCATCTAAAAAGCCT------------CGCCAAAAACGTACTGCTACAAAACAGTACAACGTCACTCAAGCATTTGGGAGACGTGGTCCAGAACAAACCCAAGGAAATTTTGGGGACCAAGAATTAATCAGACAAGGAACTGATTACAAACATTGGCCGCAAATTGCACAATTTGCTCCAAGTGCCTCTGCATTCTTTGGAATGTCACGCATTGGCATGGAAGTCACACCTTCG---------------GGAACA------------------TGGCTGACTTATCATGGAGCCATTAAATTGGATGACAAAGATCCACAATTCAAAGATAACGTCATACTGCTGAATAAGCACATTGACGCATACAAA---ACA---------------------------------------------------------TTCCCACCAACAGAGCCTAAAAAGGAC------------AAAAAG---------AAAAAGGCTGAT---GAA---------------------------------------------------------------------------------------------------------------------------------------------------------------CTTCAGGCTTTACCGCAGAGACAGAAGAAACAACAAACTGTGACCCTTCTTCCTGCTGCAGATTTGGAT------GAATTCTCCAAA---CAGTTGCAACAATCCATG---AGTGGT------ACTGATTCAACCCAGGCT------------------------TAA
>MG772934_Bat_China_2015-07-
ATGTCT------------------------------GATAATGGACCCCAA---------AACCAGAGTAGTGCACCCCGC------ATTACATTTGGTGGACCCTCAGATTCAAGTGACAATAGCCAAAAC---------GGAGAGCGCAATGGTGCACGACCTAAACAA---------------------------------------------CGTCGACCCCAAGGCTTACCCAATAAT------------------------ACTGCATCTTGGTTCACCGCTCTCACTCAACATGGCAAG---GAAAACCTTACGTTCCCTCGAGGGCAAGGTGTTCCAATTAACACCAATAGCTCTAAAGATGACCAAATTGGCTACTACCGTAGAGCTACCAGACGA---ATTCGTGGCGGTGACGGTAAAATGAAAGAGCTCAGCCCCAGATGGTATTTTTACTATCTGGGAACTGGACCAGAAGCTGGACTTCCCTATGGTGCTAACAAAGAAGGCATCATATGGGTTGCAACTGAGGGAGCCTTA---AACACACCAAAAGACCACATTGGCACCCGCAATCCTGCTAACAATGCTGCAATCGTGCTACAACTTCCTCAAGGAACAACATTGCCAAAAGGCTTCTACGCAGAAGGG---------AGCAGAGGCGGCAGTCAAGCTTCTTCACGCTCCTCATCACGTAGTCGCAACAGTTCAAGAAACTCAACTCCAGGCAGC---------------AGTAGGGGAACTTCTCCTGCT---AGAATGGCTGGCAATGGC------------GGTGACACTGCTCTTGCTTTGCTGCTGCTAGATAGGTTGAACCAGCTTGAGAACAAGATATCT------------GGCAAAGGCCAACAACAACAAGGCCAAACTGTCACTAAGAAATCTGCTGCTGAGGCATCTAAAAAGCCT------------CGCCAAAAACGTACTGCCACAAAACAGTACAACGTCACTCAAGCATTTGGGAGACGTGGTCCAGAACAAACCCAAGGAAATTTCGGGGACCAAGAATTAATCAGACAAGGAACTGATTACAAACATTGGCCGCAAATTGCACAATTTGCTCCAAGTGCCTCTGCATTCTTTGGAATGTCTCGCATTGGCATGGAAGTCACACCTTCG---------------GGAACA------------------TGGCTGACTTATCATGGAGCCATTAAATTGGATGACAAAGATCCACAATTCAAAGACAACGTCATACTGCTGAATAAGCACATTGACGCATACAAA---ACA---------------------------------------------------------TTCCCACCAACAGAGCCTAAAAAGGAC------------AAAAAG---------AAAAAGGCTGAT---GAA---------------------------------------------------------------------------------------------------------------------------------------------------------------CTTCAGGCTTTACCGCAGAGACAGAAGAAGCAACAAACTGTGACTCTTCTTCCTGCTGCAGATTTGGAT------GAATTCTCCAAA---CAGTTGCAACAATCCATG---AGTGGT------ACTGATTCAACCCAGGCT------------------------TAA
>KY417143_Bat_China_2012-09-18
ATGTCT------------------------------GATAATGGACCCCAA------CCAAACCAGCGTAGTGCCCCCCGC------ATTACATTTGGTGGACCCACAGATCCAACTGACAATAACCAGAAT---------GGAGGACGCAATGGGGCAAGGCCAAAACAA---------------------------------------------CGCCGACCCCAAGGTTTACCCAATAAT------------------------ACTGCGTCTTGGTTCACAGCTCTCACTCAGCATGGCAAG---GAGGAACTTAGATTCCCTCGAGGCCAGGGCGTTCCAATCAACACCAATAGTGGTCCAGATGACCAAATTGGCTACTACCGAAGAGCTACCCGACGA---GTTCGTGGTGGTGACGGCAAAATGAAAGAGCTCAGCCCCAGATGGTACTTTTATTACCTAGGAACCGGCCCAGAAGCTTCACTTCCCTACGGCGCTAACAAAGAAGGCATCGTATGGGTCGCAACTGAGGGAGCCTTG---AACACACCTAAAGATCACATTGGCACCCGCAATCCTAATAACAATGCTGCCACCGTGCTACAACTTCCTCAAGGAACAACATTGCCAAAAGGCTTCTACGCAGAAGGG---------AGCAGAGGCGGCAGTCAAGCCTCTTCTCGCTCTTCATCACGTAGTCGCGGCGATTCAAGAAATTCAACTCCTGGCAGC---------------AGTAGGGGAAACTCTCCTGCT---CGAATGGCTAGCGGAGGT------------GGTGAAACTGCCCTCGCGCTATTGCTGCTAGACAGATTGAACCAGCTTGAGAGCAAAGTTTCT------------GGTAAAGGCCAACAACAACAAGGCCAAACTGTCACTAAGAAATCTGCTGCTGAGGCATCCAAAAAGCCT------------CGCCAAAAACGTACTGCTACAAAACAGTACAACGTCACTCAAGCATTTGGGAGGCGTGGTCCAGAACAAACCCAAGGAAACTTCGGGGACCAAGACCTAATCAGACAAGGAACTGATTACAAACATTGGCCGCAAATTGCACAATTTGCTCCGAGTGCCTCTGCATTCTTCGGAATGTCACGCATTGGCATGGAAGTCACACCTTCG---------------GGAACA------------------TGGCTGACTTATCATGGAGCCATTAAATTGGATGACAAAGATCCACAATTCAAAGACAACGTCATACTGCTGAACAAGCACATTGACGCATACAAA---ACA---------------------------------------------------------TTCCCACCAACAGAGCCTAAAAAGGAC------------AAAAAG---------AAAAAGACTGAT---GAA---------------------------------------------------------------------------------------------------------------------------------------------------------------GCTCAGCCTTTACCGCAGAGACAAAAGAAGCAGCCCACTGTGACTCTTCTTCCTGCGGCTGACATGGAT------GATTTCTCCAGA---CAACTTCAAAATTCCATG---AGTGGAGCTTCTGCTGATTCAACTCAGGCA------------------------TAA
>FJ588686_Bat_China_2006--
ATGTCT------------------------------GATAATGGACCCCAA------CCAAACCAGCGTAGTGCCCCCCGC------ATTACATTTGGTGGACCCACAGATTCAACTGACAATAACCAGGAT---------GGAGGACGCAGTGGTGCACGGCCAAAGCAA---------------------------------------------CGCCGACCCCAAGGTTTACCCAATAAT------------------------ACTGCGTCTTGGTTCACAGCTCTCACTCAGCACGGCAAG---GAGGAACTTAGATTCCCTCGAGGCCAGGGCGTTCCAATCAACACCAATAGTGGTAAAGATGACCAAATTGGCTACTACCGAAGAGCTACCCGACGA---GTTCGTGGTGGTGACGGCAAAATGAAAGAGCTCAGCCCCAGATGGTACTTCTATTACCTAGGAACTGGCCCAGAAGCTTCACTTCCCTACGGCGCTAACAAACAAGGCATCGTATGGGTCGCAACTGAGGGAGCCCTG---AACACACCTAAAGATCACATTGGCACCCGCAATCCTAATAACAATGCTGCCATCGTGCTACAACTTCCTCAAGGAACAACATTGCCAAAGGGCTTCTACGCAGAGGGG---------AGCAGAGGCGGCAGTCAAGCCTCTTCTCGCTCTTCATCACGTAGTCGCGGTAATTCAAGAAATTCAACTCCTGGCAGC---------------AGTAGGGGAAATTCTCCTGCT---CGAATGGCTAGCGGAGGT------------GGTGAAACTGCCCTCGCGCTATTGCTGCTAGACCGATTAAACCAGCTTGAGAGCAAAGTTTCT------------GGTAAAGGCCAACAACAACAAGGCCAAACTGTCACTAAGAAATCTGCTGCTGAGGCATCCAAAAAGCCT------------CGCCAAAAACGTACTGCTACAAAACAGTACAACGTCACTCAAGCATTTGGGAGGCGTGGTCCAGAACAAACCCAAGGAAACTTCGGGGACCAAGACCTAATCAGACAAGGAACTGATTACAAACATTGGCCGCAAATTGCACAATTTGCTCCAAGTGCCTCTGCATTCTTTGGGATGTCACGCATTGGCATGGAAGTCACACCTTCG---------------GGAACA------------------TGGCTGACTTATCATGGAGCCATTAAATTGGATGACAAAGATCCACAATTCAAAGACAACGTCATACTGCTGAACAAGCACATTGACGCATACAAA---ACA---------------------------------------------------------TTCCCACCAACAGAGCCTAAAAAGGAC------------AAAAAG---------AAAAAGACTGAT---GAA---------------------------------------------------------------------------------------------------------------------------------------------------------------GCTCAGCCTTTACCGCAGAGACAAAAGAAGCAGCCCACTGTGACTCTTCTTCCTGCGGCTGACATGGAT------GATTTCTCCAGA---CAACTTCAAAATTCCATG---AGTGGAGCTTCTGCTGATTCAACTCAGGCA------------------------TAA
>JX993988_Bat_China_2011--
ATGTCT------------------------------GATAATGGACCCCAA------CAAAACCAACGTAGTGCCCCCCGC------ATTACATTTGGTGGACCCACAGATTCAGCTGACAATAACCAGGAT---------GGAGGACGCAGTGGTGCGCGGCCAAAACAA---------------------------------------------CGCCGACCTCAAGGTTTACCCAATAAT------------------------ACTGCGTCTTGGTTCACAGCTCTCACTCAGCATGGCAAG---GAGGAACTTAGATTCCCTCGAGGCCAGGGCGTTCCAATCAACACCAATAGTGGTAAAGATGACCAAATTGGCTACTACCGAAGAGCTACCCGACGA---GTTCGTGGTGGTGACGGCAAAATGAAAGAGCTCAGCCCCAGATGGTACTTCTATTACCTAGGAACTGGCCCAGAAGCTTCACTTCCCTACGGCGCTAACAAAGAAGGCATCGTATGGGTTGCAATTGAGGGAGCCTTG---AATACACCAAAAGATCACATCGGCACCCGCAATCCTAATAACAATGCTGCCATCGTGCTACAACTTCCTCAAGGAACAACATTGCCAAAAGGCTTCTACGCAGAGGGA---------AGCAGAGGCGGCAGTCAAGCCTCTTCTCGCTCCTCATCACGTAGTCGTGGTAATTCAAGAAATTCAACTCCTGGCAGC---------------AGTAGGGGAAATTCTCCTGCT---CGAATGGCTAGCGGAGGT------------GGTGAAACTGCCCTCGCGCTATTGCTGCTAGACAGATTGAACCAGCTAGAGAGCAAAGTTTCT------------GGTAAAGGCCAACAACAACAAGGCCAGACTGTCACTAAGAAATCTGCCGCTGAGGCATCTAAAAAGCCT------------CGCCAAAAACGTACTGCTACTAAACAGTACAACGTCACCCAAGCATTTGGGAGACGTGGTCCAGAACAAACCCAAGGAAACTTTGGGGACCAAGAGTTAATCAGACAAGGAACTGATTACAAACATTGGCCGCAAATTGCACAATTTGCTCCAAGTGCCTCTGCATTCTTCGGAATGTCACGCATTGGCATGGAAGTCACACCTTCG---------------GGAACA------------------TGGCTGACTTATCATGGAGCCATAAAACTGGATGACAAAGATCCACAATTTAAAGACAACGTCATACTGCTGAATAAGCACATTGACGCATACAAA---ACA---------------------------------------------------------TTCCCACCAACAGAGCCTAAAAAGGAC------------AAAAAG---------AAAAAGACTGAT---GAA---------------------------------------------------------------------------------------------------------------------------------------------------------------GCTCAGCCTTTACCGCAGAGACAAAAGAAGCAGCCCACTGTGACTCTTCTCCCTGCGGCTGATATGGAT------GATTTCTCCAGA---CAACTTCAAAATTCCATG---AGTGGAGCTTCCGCTGATTCAACTCAGGCA------------------------TAA
>KC881005_Bat_China_2011-04-17
ATGTCT------------------------------GATAATGGACCCCAA------CCAAACCAGCGTAGTGCCCCCCGC------ATTACATTTGGTGGACCCACAGATCCAACTGACAATAACCAGAAT---------GGAGGACGCAATGGGGCAAGGCCAAAACAA---------------------------------------------CGCCGACCCCAAGGTTTACCCAATAAT------------------------ACTGCGTCTTGGTTCACAGCTCTCACTCAGCATGGCAAG---GAGGAACTTAGATTCCCTCGAGGCCAGGGCGTTCCAATCAACACCAATAGTGGTCCAGATGACCAAATTGGCTACTACCGAAGAGCTACCCGACGA---GTTCGTGGTGGTGACGGCAAAATGAAAGAGCTCAGCCCCAGATGGTACTTTTATTACCTAGGAACCGGCCCAGAAGCTTCACTTCCCTACGGCGCTAACAAAGAAGGCATCGTATGGGTCGCAACTGAGGGAGCCTTG---AACACACCTAAAGATCACATTGGCACCCGCAATCCTAATAACAATGCTGCCACCGTGCTACAACTTCCTCAAGGAACAACATTGCCAAAAGGCTTCTACGCAGAGGGG---------AGCAGAGGCGGCAGTCAAGCCTCTTCTCGCTCTTCGTCACGTAGTCGCGGTAATTCAAGAAATTCAACTCCTGGCAGC---------------AGTAGGGGAAATTCTCCTGCT---CGAATGGCTAGCGGAGGT------------GGTGAAACTGCCCTCGCGCTATTGCTGCTAGACAGATTGAACCAGCTTGAGAGCAAAGTTTCT------------GGTAAAGGCCAACAACAACAAGGCCAAACTGTCACTAAGAAATCTGCTGCTGAGGCATCTAAAAAGCCT------------CGCCAAAAACGTACTGCTACAAAACAGTACAACGTCACTCAAGCATTTGGGAGACGTGGTCCAGAACAAACCCAAGGAAACTTTGGGGATCAAGACCTAATCAGACAAGGAACTGATTACAAACATTGGCCGCAAATTGCACAATTTGCTCCGAGTGCCTCTGCATTCTTCGGAATGTCACGCATTGGCATGGAAGTCACACCTTCG---------------GGAACA------------------TGGCTGACTTATCATGGAGCCATTAAATTGGATGACAAAGATCCACAATTCAAAGACAACGTCATACTGCTGAACAAGCACATTGACGCATACAAA---ACA---------------------------------------------------------TTCCCACCAACAGAGCCTAAAAAGGAC------------AAAAAG---------AAAAAGACTGAT---GAA---------------------------------------------------------------------------------------------------------------------------------------------------------------GCTCAGCCTTTACCGCAGAGACAAAAGAAGCAGCCCACTGTGACTCTTCTTCCTGCGGCTGACATGGAT------GATTTCTCCAGA---CAACTTCAAAATTCCATG---AGTGGAGCTTCTGCTGATTCAACTCAGGCA------------------------TAA
>KF569996_Bat_China_2011--
ATGTCT------------------------------GATAATGGACCCCAA------CAAAATCAACGTAGTGCCCCCCGC------ATTACATTTGGTGGACCCACAGATTCAGCTGACAATAACCAGAAT---------GGAGAACGCAGTGGGGCAAGGCCAAAACAG---------------------------------------------CGCAGACCCCAAGGTTTACCCAATAAT------------------------ACTGCGTCTTGGTTCACAGCTCTCACTCAGCATGGCAAG---GAGGAACTTAGATTCCCTCGAGGCCAGGGCGTTCCAATCAACACCAATAGTGGTACAGATGACCAAATTGGCTACTACCGAAGAGCTACCCGACGA---GTTCGTGGTGGTGACGGCAAAATGAAAGAGCTCAGCCCCAGATGGTACTTCTATTACCTAGGAACTGGCCCAGAAGCTTCACTTCCCTATGGCGCTAACAAAGAAGGCATCGTATGGGTCGCAACTGAGGGAGCCTTG---AATACACCAAAAGACCACATTGGCACCCGCAATCCTAATAACAATGCTGCCATCGTGCTACAACTTCCTCAAGGAACAACATTGCCAAAAGGCTTCTACGCAGAAGGA---------AGCAGAGGCGGCAGCCAAGCCTCTTCTCGCTCCTCATCACGTAGTCGCGGTAATTCAAGAAATTCAACACCTGGCAGC---------------AGTAGGGGAAATTCTCCTGCT---CGAATGGCTAGCGGAGGT------------GGTGAAACTGCCCTCGCGCTATTGCTGCTAGACAGATTGAACCAGCTAGAGAGCAAAGTTTCT------------GGTAAAGGCCAACAACAACAAGGCCAAACTGTCACTAAAAAATCTGCTGCTGAGGCTTCTAAGAAGCCC------------CGTCAAAAACGTACTGCCACCAAGGCGTACAATGTCACTCAAGCATTTGGGCGACGTGGTCCAGAACAAACCCAAGGAAACTTCGGGGACCAAGAATTAATCAGACAAGGAACTGATTACAAACATTGGCCGCAAATTGCACAATTTGCTCCAAGTGCCTCTGCATTCTTCGGAATGTCACGCATTGGCATGGAAGTCACACCTTCG---------------GGAACA------------------TGGCTGACTTATCATGGAGCCATTAAATTGGATGATAAAGATCCACAATTCAAAGATAACGTCATAATGCTTAATAAGCACATTGACGCATACAAA---ACA---------------------------------------------------------TTCCCACCAACAGAGCCTAAAAAGGAC------------AAAAAG---------AAAAAGACTGAT---GAA---------------------------------------------------------------------------------------------------------------------------------------------------------------GCTCAGCCTTTACCGCAGAGACAGAAGAAGCAGCCCACTGTGACTCTTCTTCCTGCGGCTGACATGGAT------GATTTCTCCAGA---CAACTTCAAAATTCCATG---AGTGGAGCTTCTGCTGATTCAACTCAGGCA------------------------TAA
>KJ473816_Bat_China_2013--
ATGTCT------------------------------GATAATGGACCCCAA------CCAAACCAGCGTAGTGCCCCCCGC------ATTACATTTGGTGGACCCACAGATTCAACTGACAATAACCAGGAT---------GGAGGACGCAGTGGTGCACGGCCAAAGCAA---------------------------------------------CGCCGACCCCAAGGTTTACCCAATAAT------------------------ACTGCGTCTTGGTTCACAGCTCTCACTCAGCATGGCAAG---GAGGAACTTAGATTCCCTCGAGGCCAGGGCGTTCCAATCAACACCAATAGTGGTCCAGATGACCAAATTGGCTACTACCGAAGAGCTACCCGACGA---GTTCGTGGTGGTGACGGCAAAATGAAAGAGCTCAGCCCCAGATGGTATTTCTATTACCTAGGAACTGGCCCAGAAGCTTCACTTCCCTACGGCGCTAACAAAGAGGGCATCGTATGGGTTGCAACTGAGGGAGCCTTG---AACACACCCAAAGACCACATTGGCACTCGCAATCCTAATAACAATGCTGCCATCGTGCTACAACTTCCTCAAGGAACAACATTGCCAAAAGGCTTCTACGCAGAGGGG---------AGCAGAGGCGGCAGTCAAGCCTCTTCTCGCTCTTCATCACGTAGTCGCGGTAATTCAAGAAATTCAACTCCTGGCAGC---------------AGTAGGGGAAATTCTCCTGCT---CGAATGGCTAGCGGAGGT------------GGTGAAACTGCCCTCGCGCTATTGCTGCTAGACAGATTGAACCAGCTTGAGAGCAAAGTTTCT------------GGTAAAGGCCAACAACAACAAGGCCAAACTGTCACTAAGAAATCTGCTGCTGAGGCATCTAAAAAGCCT------------CGTCAAAAACGTACTGCCACCAAGGTGTATAACGTCACTCAAGCATTTGGGAGACGTGGTCCAGAACAAACCCAAGGAAATTTTGGGGACCAAGAACTAATCAGACAAGGAACTGATTACAAACATTGGCCGCAAATTGCACAATTTGCTCCGAGTGCCTCTGCATTCTTCGGAATGTCACGCATTGGCATGGAAGTCACACCTTCG---------------GGAACA------------------TGGCTGACTTATCATGGAGCCATTAAATTGGATGACAAAGATCCACAATTCAAAGACAACGTCATACTGCTGAACAAGCACATTGACGCATATAAA---ACA---------------------------------------------------------TTCCCACCAACAGAGCCTAAAAAGGAT------------AAAAAG---------AAAAAGACTGAT---GAA---------------------------------------------------------------------------------------------------------------------------------------------------------------GCTCAGCCTTTACCGCAGAGACAAAAGAAGCAGCCCACTGTGACTCTTCTTCCTGCGGCTGACATGGAT------GATTTCTCCAGA---CAACTTCAAAATTCCATG---GGTGGAGCTTCTGCTGATTCAACTCAGGCA------------------------TAA
>KT444582_Bat_China_2013-07-21
ATGTCT------------------------------GATAATGGACCCCAA------CCAAATCAGCGTAGTGCCCCCCGC------ATTACATTTGGTGGACCCACAGATTCAATTGACAATAACCAGAAT---------GGAGGACGCAATGGGGCAAGGCCAAAACAG---------------------------------------------CGCCGACCCCAAGGTTTACCCAATAAT------------------------ACTGCGTCTTGGTTCACAGCTCTCACTCAGCATGGCAAG---GAGGAACTTAGATTCCCTCGAGGCCAGGGCGTTCCAATCAACACCAATAGTGGTCCAGATGACCAAATTGGCTACTACCGAAGAGCTACCCGACGA---GTTCGTGGTGGTGACGGCAAAATGAAAGAGCTCAGCCCCAGATGGTACTTTTATTACCTAGGAACCGGCCCAGAAGCTTCACTTCCCTACGGCGCTAACAAAGAAGGCATCGTATGGGTCGCAACTGAGGGAGCCTTG---AATACACCGAAAGATCACATCGGCACCCGCAATCCTAATAACAATGCTGCCACCGTGCTACAACTTCCTCAAGGAACAACATTGCCAAAAGGCTTCTACGCAGAGGGG---------AGCAGAGGCGGCAGTCAAGCCTCTTCTCGCTCTTCGTCACGTAGTCGCGGTAATTCAAGAAATTCAACTCCTGGCAGC---------------AGTAGGGGAAATTCTCCTGCT---CGAATGGCTAGCGGAGGT------------GGTGAAACTGCCCTCGCGCTATTGCTGCTAGACAGATTGAACCAGCTTGAGAGCAAAGTTTCT------------GGTAAAGGCCAACAACAACAAGGCCAAACTGTCACTAAGAAATCTGCTGCTGAGGCATCTAAAAAGCCT------------CGCCAAAAACGTACTGCTACAAAACAGTACAACGTCACTCAAGCATTTGGGAGACGTGGTCCAGAACAAACCCAAGGAAACTTCGGGGACCAAGACCTAATCAGACAAGGAACTGATTATAAACATTGGCCGCAAATTGCACAATTTGCTCCAAGTGCCTCTGCATTCTTCGGAATGTCACGCATTGGCATGGAAGTCACACCTTCG---------------GGAACA------------------TGGCTGACTTATCATGGAGCCATTAAATTGGATGACAAAGATCCACAATTCAAAGACAACGTCATACTGCTGAATAAGCACATTGACGCATACAAA---ACA---------------------------------------------------------TTCCCACCAACAGAGCCTAAAAAGGAC------------AAAAAG---------AAAAAGACTGAT---GAA---------------------------------------------------------------------------------------------------------------------------------------------------------------GCTCAGCCTTTACCGCAGAGACAAAAGAAGCAGCCCACTGTGACTCTTCTTCCTGCGGCTGACATGGAT------GATTTCTCCAGA---CAACTTCAAAATTCCATG---AGTGGAGCTTCTGCTGATTCAACTCAGGCA------------------------TAA
>KU973692_Bat_China_2012--
ATGTCT------------------------------GATAATGGACCCCAA------CAAAACCAACGTAGTGCCCCCCGC------ATTACATTTGGTGGACCCACAGATTCAGCTGACAATAACCAGAAT---------GGAGGACGCAATGGGGCAAGGCCAAAACAA---------------------------------------------CGCCGACCCCAAGGTTTACCCAATAAT------------------------ACTGCGTCTTGGTTCACAGCTCTCACTCAGCATGGCAAG---GAGGAACTTAGATTCCCTCGAGGCCAGGGCGTTCCAATCAACACCAATAGTGGTCCAGATGACCAAATTGGCTACTACCGAAGAGCTACCCGACGA---GTTCGTGGTGGTGACGGCAAAATGAAGGAGCTCAGCCCCAGATGGTACTTCTACTACCTAGGAACTGGCCCAGAAGCTTCACTTCCCTACGGCGCTAACAAAGAAGGCATCGTATGGGTCGCAACTGAGGGAGCCTTG---AATACACCAAAAGATCACATCGGCACCCGCAATCCTAACAACAATGCTGCCATCGTGCTACAACTTCCTCAAGGAACAACATTGCCAAAAGGCTTCTACGCAGAGGGA---------AGCAGAGGCGGCAGTCAAGCCTCTTCTCGCTCCTCATCACGTAGTCGCGGTAATTCAAGAAATTCAACTCCTGGCAGC---------------AGTAGGGGAAATTCTCCTGCT---CGAATGGCTAGCGGAGGT------------GGTGAAACTGCCCTCGCGCTATTGCTGCTAGACAGACTGAACCAGCTTGAGAGCAAAGTTTCT------------GGTAAAGGCCAACAACAACAAGGCCAAACTGTCACTAAGAAATCTGCTGCTGAGGCATCCAAAAAGCCT------------CGCCAAAAACGTACTGCTACAAAACAGTACAACGTCACTCAAGCATTTGGGCGACGTGGTCCAGAACAAACCCAAGGAAACTTCGGGGACCAAGAATTAATCAGACAAGGAACTGATTACAAACATTGGCCGCAAATTGCACAATTTGCTCCAAGTGCCTCTGCATTCTTCGGAATGTCACGCATTGGCATGGAAGTCACACCTTCG---------------GGAACA------------------TGGCTGACTTATCATGGAGCCATTAAATTGGATGACAAAGATCCACAATTCAAAGACAACGTCATAATGCTGAATAAGCACATTGACGCATACAAA---ACA---------------------------------------------------------TTCCCACCAACAGAGCCTAAAAAGGAC------------AAAAAG---------AAAAAGACTGAT---GAA---------------------------------------------------------------------------------------------------------------------------------------------------------------GCTCAGCCTTTACCGCAGAGACAAAAGAAGCAGCACACTGTGACTCTTCTTCCTGCGGCTGACATGGAT------GATTTCTCCAGA---CAACTTCAAAATTCCATG---AGTGGAGCTTCTGCTGATTCAACTCAGGCA------------------------TAA
>KY417146_Bat_China_2013-04-17
ATGTCT------------------------------GATAATGGACCCCAA------CCAAATCAGCGTAGTGCCCCCCGC------ATTACATTTGGTGGACCCACAGATTCAACTGACAATAACCAGAAT---------GGAGGACGCAATGGGGCAAGGCCAAAACAG---------------------------------------------CGCCGACCCCAAGGTTTACCCAATAAT------------------------ACTGCGTCTTGGTTCACAGCTCTCACTCAGCATGGCAAG---GAGGAACTTAGATTCCCTCGAGGCCAGGGCGTTCCAATCAACACCAATAGTGGTCCAGATGACCAAATTGGCTACTACCGACGAGCTACCCGACGA---GTTCGTGGTGGTGACGGCAAAATGAAAGAGCTCAGCCCCAGATGGTACTTCTATTACCTAGGAACTGGCCCAGAAGCTTCACTTCCCTACGGCGCTAACAAAGAAGGCATCATATGGGTCGCAACTGAGGGAGCCTTG---AATACACCGAAAGATCACATCGGCACCCGCAATCCTAATAACAATGCTGCCACCGTGCTACAACTTCCTCAAGGAACAACATTGCCAAAAGGCTTCTACGCAGAGGGG---------AGCAGAGGCGGCAGTCAAGCCTCTTCTCGCTCTTCGTCACGTAGTCGCGGTAATTCAAGAAATTCAACTCCTGGCAGC---------------AGTAGGGGAAATTCTCCTGCT---CGAATGGCTAGCGGAGGT------------GGTGAAACTGCCCTCGCGCTATTGCTGCTAGACAGATTGAACCAGCTTGAGAGCAAAGTTTCT------------GGTAAAGGCCAACAACAACAAGGCCAAACTGTCACTAAGAAATCTGCTGCTGAGGCATCTAAAAAGCCT------------CGCCAAAAACGTACTGCTACAAAACAGTACAACGTCACTCAAGCATTTGGGAGACGTGGTCCAGAACAAACCCAAGGAAACTTCGGGGACCAAGACCTAATCAGACAAGGAACTGATTATAAACATTGGCCGCAAATTGCACAATTTGCTCCAAGTGCCTCTGCATTCTTCGGAATGTCACGCATTGGCATGGAAGTCACACCTTCG---------------GGAACA------------------TGGCTGACTTATCATGGAGCCATTAAATTGGATGACAAAGATCCACAATTCAAAGACAACGTCATACTGCTGAATAAGCACATTGACGCATACAAA---ACA---------------------------------------------------------TTCCCACCAACAGAGCCTAAAAAGGAC------------AAAAAG---------AAAAAGACTGAT---GAA---------------------------------------------------------------------------------------------------------------------------------------------------------------GCTCAGCCTTTACCGCAGAGACAAAAGAAGCAGCCCACTGTGACTCTTCTTCCTGCGGCTGACATGGAT------GATTTCTCCAGA---CAACTTCAAAATTCCATG---AGTGGAGCTTCTGCTGATTCAACTCAGGCA------------------------TAA
>KY417148_Bat_China_2013-04-17
ATGTCT------------------------------GATAATGGACCCCAA------CCAAATCAGCGTAGTGCCCCCCGC------ATTACATTTGGTGGACCCACAGATTCAACTGACAATAACCAGAAT---------GGAGGACGCAATGGGGCAAGGCCAAAACAG---------------------------------------------CGCCGACCCCAAGGTTTACCCAATAAT------------------------ACTGCGTCTTGGTTCACAGCTCTCACTCAGCATGGCAAG---GAGGAACTTAGATTCCCTCGAGGCCAGGGCGTTCCAATCAACACCAATAGTGGTCCAGATGACCAAATTGGCTACTACCGAAGAGCTACCCGACGA---GTTCGTGGTGGTGACGGCAAAATGAAAGAGCTCAGCCCCAGATGGTACTTCTATTACCTAGGAACTGGCCCAGAAGCTTCACTTCCCTACGGCGCTAACAAAGAAGGCATCGTATGGGTCGCAACTGAGGGAGCCTTG---AATACACCGAAAGATCACATCGGCACCCGCAATCCTAATAACAATGCTGCCACCGTGCTACAACTTCCTCAAGGAACAACATTGCCAAAAGGCTTCTACGCAGAGGGG---------AGCAGAGGCGGCAGTCAAGCCTCTTCTCGCTCTTCGTCACGTAGTCGCGGTAATTCAAGAAATTCAACTCCTGGCAGC---------------AGTAGGGGAAATTCTCCTGCT---CGAATGGCTAGCGGAGGT------------GGTGAAACTGCCCTCGCGCTATTGCTGCTAGACAGATTGAACCAGCTTGAGAGCAAAGTTTCT------------GGTAAAGGCCAACAACAACAAGGCCAAACTGTCACTAAGAAATCTGCTGCTGAGGCATCTAAAAAGCCT------------CGCCAAAAACGTACTGCTACAAAACAGTACAACGTCACTCAAGCATTTGGGAGACGTGGTCCAGAACAAACCCAAGGAAACTTCGGGGACCAAGACCTAATCAGACAAGGAACTGATTATAAACATTGGCCGCAAATTGCACAATTTGCTCCAAGTGCCTCTGCATTCTTCGGAATGTCACGCATTGGCATGGAAGTCACACCTTCG---------------GGAACA------------------TGGCTGACTTATCATGGAGCCATTAAATTGGATGACAAAGATCCACAATTCAAAGACAACGTCATACTGCTGAATAAGCACATTGACGCATACAAA---ACA---------------------------------------------------------TTCCCACCAACAGAGCCTAAAAAGGAC------------AAAAAG---------AAAAAGACTGAT---GAA---------------------------------------------------------------------------------------------------------------------------------------------------------------GCTCAGCCTTTACCGCAGAGACAAAAGAAGCAGCCCACTGTGACTCTTCTTCCTGCGGCTGACATGGAT------GATTTCTCTAGA---CAACTTCAAAATTCCATG---AGTGGAGCTTCTGCTGATTCAACTCAGGCA------------------------TAA
>KY417150_Bat_China_2013-07-21
ATGTCT------------------------------GATAATGGACCCCAA------CCAAATCAGCGTAGTGCCCCCCGC------ATTACATTTGGTGGACCCACAGATTCAATTGACAATAACCAGAAT---------GGAGGACGCAATGGGGCAAGGCCAAAACAG---------------------------------------------CGCCGACCCCAAGGTTTACCCAATAAT------------------------ACTGCGTCTTGGTTCACAGCTCTCACTCAGCATGGCAAG---GAGGAACTTAGATTCCCTCGAGGCCAGGGCGTTCCAATCAACACCAATAGTGGTCCAGATGACCAAATTGGCTACTACCGAAGAGCTACCCGACGA---GTTCGTGGTGGTGACGGCAAAATGAAAGAGCTCAGCCCCAGATGGTACTTTTATTACCTAGGAACCGGCCCAGAAGCTTCACTTCCCTACGGCGCTAACAAAGAAGGCATCGTATGGGTCGCAACTGAGGGAGCCTTG---AATACACCGAAAGATCACATCGGCACCCGCAATCCTAATAACAATGCTGCCACCGTGCTACAACTTCCTCAAGGAACAACATTGCCAAAAGGCTTCTACGCAGAGGGG---------AGCAGAGGCGGCAGTCAAGCCTCTTCTCGCTCTTCGTCACGTAGTCGCGGTAATTCAAGAAATTCAACTCCTGGCAGC---------------AGTAGGGGAAATTCTCCTGCT---CGAATGGCTAGCGGAGGT------------GGTGAAACTGCCCTCGCGCTATTGCTGCTAGACAGATTGAACCAGCTTGAGAGCAAAGTTTCT------------GGTAAAGGCCAACAACAACAAGGCCAAACTGTCACTAAGAAATCTGCTGCTGAGGCATCTAAAAAGCCT------------CGCCAAAAACGTACTGCTACAAAACAGTACAACGTCACTCAAGCATTTGGGAGACGTGGTCCAGAACAAACCCAAGGAAACTTCGGGGACCAAGACCTAATCAGACAAGGAACTGATTATAAACATTGGCCGCAAATTGCACAATTTGCTCCAAGTGCCTCTGCATTCTTCGGAATGTCACGCATTGGCATGGAAGTCACACCTTCG---------------GGAACA------------------TGGCTGACTTATCATGGAGCCATTAAATTGGATGACAAAGATCCACAATTCAAAGACAACGTCATACTGCTGAATAAGCACATTGACGCATACAAA---ACA---------------------------------------------------------TTCCCACCAACAGAGCCTAAAAAGGAC------------AAAAAG---------AAAAAGACTGAT---GAA---------------------------------------------------------------------------------------------------------------------------------------------------------------GCTCAGCCTTTACCGCAGAGACAAAAGAAGCAGCCCACTGTGACTCTTCTTCCTGCGGCTGACATGGAT------GATTTCTCCAGA---CAACTTCAAAATTCCATG---AGTGGAGCTTCTGCTGATTCAACTCAGGCA------------------------TAA
>KY417151_Bat_China_2014-10-24
ATGTCT------------------------------GATAATGGACCCCAA------CCAAACCAGCGTAGTGCCCCCCGC------ATTACATTTGGTGGACCCACAGATTCAACTGACAATAACCAGAAT---------GGAGGACGCAATGGGGCAAGGCCAAAACAG---------------------------------------------CGCCGACCCCAAGGTTTACCCAATAAT------------------------ACTGCGTCTTGGTTCACAGCTCTCACTCAGCATGGCAAG---GAGGAACTTAGATTCCCTCGAGGCCAGGGCGTTCCAATCAACACCAATAGTGGTCCAGATGACCAAATTGGCTACTACCGAAGAGCTACCCGACGA---GTTCGTGGTGGTGACGGCAAAATGAAAGAGCTCAGCCCCAGATGGTATTTCTATTACCTAGGAACTGGCCCAGAAGCTTCACTTCCCTACGGCGCTAACAAAGAAGGCATCGTATGGGTCGCAACTGAGGGAGCCTTG---AATACACCGAAAGATCACATCGGCACCCGCAATCCTAATAACAATGCTGCCACCGTGCTACAACTTCCTCAAGGAACAACATTGCCAAAAGGCTTCTACGCAGAGGGG---------AGCAGAGGCGGCAGTCAAGCCTCTTCTCGCTCTTCATCACGTAGTCGCGGTAATTCAAGAAATTCAACTCCTGGCAGC---------------AGTAGGGGAAATTCTCCTGCT---CGAATGGCTAGCGGAGGT------------GGTGAAACTGCCCTCGCGCTATTGCTGCTAGACAGATTGAACCAGCTTGAGAGCAAAGTTTCT------------GGTAAAGGCCAACAACAACAAGGCCAAACTGTCACTAAGAAATCTGCTGCTGAGGCATCCAAAAAGCCT------------CGCCAAAAACGTACTGCTACAAAACAGTACAACGTCACTCAAGCATTTGGGAGGCGTGGTCCAGAACAAACCCAAGGAAACTTCGGGGACCAAGACCTAATCAGACAAGGAACTGATTACAAACATTGGCCGCAAATTGCACAATTTGCTCCGAGTGCCTCTGCATTCTTCGGAATGTCACGCATTGGCATGGAAGTCACACCTTCG---------------GGAACA------------------TGGCTGACTTATCATGGAGCCATTAAATTGGATGACAAAGATCCACAATTCAAAGACAGCGTCATACTGCTGAACAAGCACATTGACGCATACAAA---ACA---------------------------------------------------------TTCCCACCAACAGAGCCTAAAAAGGAC------------AAAAAG---------AAAAAGACTGAT---GAA---------------------------------------------------------------------------------------------------------------------------------------------------------------GCTCAGCCTTTACCGCAGAGACAAAAGAAGCAGCCCACTGTGACTCTTCTTCCTGCGGCTGACATGGAT------GATTTCTCCAGA---CAACTTCAAAATTCCATG---AGTGGAGCTTCTGCTGATTCAACTCAGGCA------------------------TAA
>KY417152_Bat_China_2015-10-16
ATGTCT------------------------------GATAATGGACCCCAA------CCAAACCAGCGTAGTGCCCCCCGC------ATTACATTTGGTGGACCCACAGATTCAACTGACAATAACCAGAAT---------GGAGGACGCAATGGGGCAAGGCCAAAACAG---------------------------------------------CGCCGACCCCAAGGTTTACCCAATAAT------------------------ACTGCGTCTTGGTTCACAGCTCTCACTCAGCATGGCAAG---GAGGAACTTAGATTCCCTCGAGGCCAGGGCGTTCCAATCAACACCAATAGTGGTCCAGATGACCAAATTGGCTACTACCGAAGAGCTACCCGACGA---GTTCGTGGTGGTGACGGCAAAATGAAAGAGCTCAGCCCCAGATGGTACTTCTATTACCTAGGAACTGGCCCAGAAGCTTCACTTCCCTACGGCGCTAACAAAGAAGGCATCGTATGGGTCGCAACTGAGGGAGCCTTG---AATACACCGAAAGATCACATCGGCACCCGCAATCCTAATAACAATGCTGCCACCGTGCTACAACTTCCTCAAGGAACAACATTGCCAAAAGGCTTCTACGCAGAGGGG---------AGCAGAGGCGGCAGTCAAGCCTCTTCTCGCTCTTCATCACGTAGTCGCGGTAATTCAAGAAATTCAACTCCTGGCAGC---------------AGTAGGGGAAATTCTCCTGCT---CGAATGGCTAGCGGAGGT------------GGTGAAACTGCCCTCGCGCTATTGCTGCTAGACAGACTGAACCAGCTTGAGAGCAAAGTTTCT------------GGTAAAGGCCAACAACAACAAGGCCAAACTGTCACTAAGAAATCTGCTGCTGAGGCATCTAAAAAGCCT------------CGCCAAAAACGTACTGCTACAAAACAGTACAACGTCACTCAAGCTTTTGGGAGACGTGGTCCAGAACAAACCCAAGGAAACTTCGGGGACCAAGATCTAATCAGACAAGGAACTGATTACAAACATTGGCCGCAAATTGCACAATTTGCTCCAAGTGCCTCTGCATTCTTCGGAATGTCACGCATTGGCATGGAAGTCACACCTTCG---------------GGAACA------------------TGGCTGACTTATCATGGAGCCATTAAACTGGATGACAAAGATCCACAATTCAAAGACAACGTCATACTGCTGAATAAGCACATTGACGCATACAAA---ACA---------------------------------------------------------TTCCCACCAACAGAGCCTAAAAAGGAC------------AAAAAG---------AAAAAGACTGAT---GAA---------------------------------------------------------------------------------------------------------------------------------------------------------------GCTCAGCCTTTACCGCAGAGACAAAAGAAGCAGCCCACTGTGACTCTTCTTCCTGCGGCTGACATGGAT------GATTTCTCCAGA---CAACTTCAAAATTCCATG---AGTGGAGCTTCTGCTGATTCAACTCAGGCA------------------------TAA
>KY770858_Bat_China_2013--
ATGTCT------------------------------GATAATGGACCCCAA------CCAAGCCAACGTAGTGCCCCCCGC------ATTACATTTGGTGGACCCACAGATTCAATTGACAATAACCAGAAT---------GGAGGACGCAATGGGGCAAGGCCAAAACAA---------------------------------------------CGCCGACCCCAAGGTTTACCCAATAAT------------------------ACTGCGTCTTGGTTCACAGCTCTCACTCAGCATGGCAAG---GAGGAACTTAGATTCTCTCGAGGCCAGGGCGTCCCTATCAACACCAATAGTGGTCCAGATGACCAAATTGGCTACTACCGAAGAGCTACCCGACGA---GTTCGTGGTGGTGACGGCAAAATGAAAGAGCTCAGCCCCAGATGGTACTTCTATTACCTAGGAACTGGCCCAGAAGCTTCACTTCCCTACGGCGCTAACAAAGAAGGCATCGTATGGGTCGCAACTGAGGGAGCCTTG---AACACACCTAAAGATCACATTGGCACCCGCAATCCTAATAACAATGCTGCCACCGTGCTACAACTTCCTCAAGGAACAACATTGCCAAAAGGCTTCTACGCAGAAGGG---------AGCAGAGGCGGCAGTCAAGCCTCTTCTCGCTCCTCATCACGTAGTCGCGGTAATTCAAGAAATTCGACTCCTGGCAGC---------------AGTAGGGGAAATTCTCCTGCT---CGAATGGCTAGCGGAGGT------------GGTGAAACTGCCCTCGCGCTATTGCTGCTAGACAGATTGAACCAGCTTGAGAGCAAAGTTTCT------------GGTAAAGGC---CAACAACAAGGCCAAACTGTCACTAAGAAATCTGCTGCTGAGGCATCCAAAAAGCCT------------CGCCAAAAACGTACTGCTACAAAACAGTACAACGTCACTCAAGCATTTGGGAGGCGTGGTCCAGAACAAACCCAAGGAAACTTTGGGGACCAAGAACTAATCAGACAAGGAACTGATTACAAACATTGGCCGCAAATTGCACAATTTGCTCCAAGTGCATCTGCATTCTTCGGAATGTCACGCATTGGCATGGAAGTCACACCTTCG---------------GGAACA------------------TGGCTGACTTATCATGGAGCCATTAAATTGGATGATAAAGATCCACAATTCAAAGACAACGTCATATTGCTGAATAAGCACATTGACGCATACAAA---ACA---------------------------------------------------------TTCCCACCAACAGAGCCTAAAAAGGAC------------AAAAAG---------AAAAAGACTGAT---GAA---------------------------------------------------------------------------------------------------------------------------------------------------------------GCTCAGCCTTTACCGCAGAGACAAAAGAAGCAGCCCATTGTGACTCTTCTTCCTGCGGCTGACATGGAT------GATTTCTCCAGA---CAACTTCAAAATTCCATG---AGTGGAGCTTCTGCTGATTCAACTCAGGCA------------------------TAA
>KY770859_Bat_China_2013--
ATGTCT------------------------------GATAATGGACCCCAA------CCAAGCCAACGTAGTGCCCCCCGC------ATTACATTTGGTGGACCCACAGATTCAATTGACAATAACCAGAAT---------GGAGGACGCAATGGGGCAAGGCCAAAACAA---------------------------------------------CGCCGACCCCAAGGTTTACCCAATAAT------------------------ACTGCGTCTTGGTTCACAGCTCTCACTCAGCATGGCAAG---GAGGAACTTAGATTCTCTCGAGGCCAGGGCGTCCCTATCAACACCAATAGTGGTCCAGATGACCAAATTGGCTACTACCGAAGAGCTACCCGACGA---GTTCGTGGTGGTGACGGCAAAATGAAAGAGCTCAGCCCCAGATGGTACTTCTATTACCTAGGAACTGGCCCAGAAGCTTCACTTCCCTACGGCGCTAACAAAGAAGGCATCGTATGGGTCGCAACTGAGGGAGCCTTG---AACACACCTAAAGATCACATTGGCACCCGCAATCCTAATAACAATGCTGCCACCGTGCTACAACTTCCTCAAGGAACAACATTGCCAAAAGGCTTCTACGCAGAAGGG---------AGCAGAGGCGGCAGTCAAGCCTCTTCTCGCTCCTCATCACGTAGTCGCGGTAATTCAAGAAATTCGACTCCTGGCAGC---------------AGTAGGGGAAATTCTCCTGCT---CGAATGGCTATCGGAGGT------------GGTGAAACTGCCCTCGCGCTATTGCTGCTAGACAGATTGAACCAGCTTGAGAGCAAAGTTTCT------------GGTAAAGGC---CAACAACAAGGCCAAACTGTCACTAAGAAATCTGCTGCTGAGGCATCCAAAAAGCCT------------CGCCAAAAACGTACTGCTACAAAACAGTACAACGTCACTCAAGCATTTGGGAGGCGTGGTCCAGAACAAACCCAAGGAAACTTTGGGGACCAAGAACTAATCAGACAAGGAACTGATTACAAACATTGGCCGCAAATTGCACAATTTGCTCCAAGTGCATCTGCATTCTTCGGAATGTCACGCATTGGCATGGAAGTCACACCTTCG---------------GGAACA------------------TGGCTGACTTATCATGGAGCCATTAAATTGGATGATAAAGATCCACAATTCAAAGACAACGTCATATTGCTGAATAAGCACATTGACGCATACAAA---ACA---------------------------------------------------------TTCCCACCAACAGAGCCTAAAAAGGAC------------AAAAAG---------AAAAAGACTGAT---GAA---------------------------------------------------------------------------------------------------------------------------------------------------------------GCTCAGCCTTTACCGCAGAGACAAAAGAAGCAGCCCATTGTGACTCTTCTTCCTGCGGCTGACATGGAT------GATTTCTCCAGA---CAACTTCAAAATTCCATG---AGTGGAGCTTCTGCTGATTCAACTCAGGCA------------------------TAA
>MK211378_Bat_China_2016-09-
ATGTCT------------------------------GATAATGGACCCCAA------CCAAACCAGCGTAGTGCCCCCCGC------ATTACATTTGGTGGACCCACAGATTCAACTGACAATAACCAGAAT---------GGAGGACGCAATGGGGCAAGGCCAAAACAA---------------------------------------------CGCCGACCCCAAGGTTTACCCAATAAT------------------------ACTGCGTCTTGGTTCACAGCTCTCACTCAGCATGGCAAG---GAGGAACTTAGATTCCCTCGAGGCCAGGGCGTTCCAATCAACACCAATAGTGGTCCAGATGACCAAATTGGCTACTACCGAAGAGCTACCCGACGA---GTTCGTGGTGGTGACGGCAAAATGAAAGAGCTCAGCCCCAGATGGTACTTCTATTACCTAGGAACTGGCCCAGAAGCTTCACTTCCCTACGGCGCTAACAAAGAAGGCATCGTATGGGTCGCAACTGAGGGAGCCTTG---AATACACCGAAAGATCACATTGGCACCCGCAATCCTAATAACAATGCTGCCACCGTGCTACAACTTCCTCAAGGAACAACATTGCCAAAAGGCTTCTACGCAGAGGGG---------AGCAGAGGCGGCAGTCAAGCCTCTTCTCGCTCTTCATCACGTAGTCGCGGTAATTCAAGAAATTCAACTCCTGGCAGC---------------AGTAGGGGAAATTCTCCTGCT---CGAATGGCTAGCGGAGGT------------GGTGAAACTGCCCTCGCGCTATTGCTGCTAGACAGACTGAACCAGCTTGAGAGCAAAGTTTCT------------GGTAAAGGCCAACAACAACAAGGCCAAACTGTCACTAAGAAATCTGCTGCTGAGGCATCTAAAAAGCCT------------CGCCAAAAACGTACTGCTACAAAACAGTACAACGTCACTCAAGCTTTTGGGAGACGTGGTCCAGAACAAACCCAAGGAAACTTCGGGGACCAAGATCTAATCAGACAAGGAACTGATTACAAACATTGGCCGCAAATTGCACAATTTGCTCCAAGTGCCTCTGCATTCTTCGGAATGTCACGCATTGGCATGGAAGTCACACCTTCG---------------GGAACA------------------TGGCTGACTTATCATGGAGCCATTAAACTGGATGACAAAGATCCACAATTCAAAGACAACGTCATACTGCTGAATAAGCACATTGACGCATACAAA---ACA---------------------------------------------------------TTCCCACCAACAGAGCCTAAAAAGGAC------------AAAAAG---------AAAAAGACTGAT---GAA---------------------------------------------------------------------------------------------------------------------------------------------------------------GCTCAGCCTTTACCGCAGAGACAAAAGAAGCAGCCCACTGTGACTCTTCTTCCTGCGGCTGACATGGAT------GATTTCTCCAGA---CAACTTCAAAATTCCATG---AGTGGAGCTTCTGCTGATTCAACTCAGGCA------------------------TAA
>DQ022305_Bat_HKong_2005-02-17
ATGTCT------------------------------GATAATGGACCCCAA---------AGTCAACGTAGTGCCCCCCGC------ATTACATTTGGTGGACCCGCAGATTCAAATGACAATAACCAGGAT---------GGAGGACGCAGTGGTGCACGACCAAAACAA---------------------------------------------CGCCGGCCCCAAGGTTTACCCAATAAT------------------------ACTGCGTCTTGGTTCACAGCTCTCACTCAGCATGGCAAA---GAGGAACTTAGATTCCCTCGAGGCCAGGGCGTTCCAATCAACACCAATAGTGGTAAAGATGACCAAATTGGCTACTACCGAAGAGCTACCCGACGA---GTTCGTGGTGGTGACGGCAAAATGAAAGAGCTCAGCCCCAGATGGTATTTCTATTACCTAGGAACTGGCCCAGAAGCTTCACTTCCCTATGGCGCTAATAAAGAAGGCATCGTATGGGTCGCAACTGAGGGAGCCTTG---AATACACCGAAAGATCACATTGGCACCCGCAACCCTAATAACAATGCTGCCATCGTGCTACAACTTCCTCAAGGAACAACATTGCCAAAAGGCTTCTACGCAGAGGGG---------AGCAGAGGTGGCAGTCAATCTTCATCTCGCTCCTCATCACGTAGTCGCGGTAATTCAAGAAATTCAACTCCTGGCAGC---------------AGTAGGGGAAGTTCTCCTGCT---CGATTGGCTAGCGGAGGT------------GGTGAAACTGCCCTCGCGCTATTGCTGCTAGACAGATTGAATCAGCTTGAGAGCAAAGTTTCT------------GGTAAAGGCCAACAACAACCAGGCCAAACCGTCACTAAGAAATCTGCTGCTGAGGCATCGAAGAAGCCT------------CGCCAAAAACGTACTGCTACTAAACAGTACAACGTCACTCAAGCATTTGGGAGACGTGGTCCAGAGCAAACCCAAGGAAACTTTGGGGACCAAGAACTAATCAGACAAGGAATTGATTACAAACATTGGCCGCAAATTGCACAATTTGCTCCAAGTGCCTCTGCATTCTTCGGAATGTCACGCATTGGCATGGAAGTCACACCTTCG---------------GGAACA------------------TGGCTGACTTATCATGGAGCCATCAAATTGGATGACAAAGATCCACAATTCAAAGACAACGTCATACTGCTGAACAAGCACATTGACGCATATAAA---ACA---------------------------------------------------------TTCCCACCAACAGAGCCTAAAAAGGAC------------AAAAAG---------AAAAAGACTGAT---GAA---------------------------------------------------------------------------------------------------------------------------------------------------------------GCTCAGCCTTTACCGCAGAGACAAAAGAAGCAGCCCACTGTGACTCTTCTTCCTGCGGCTGACATGGAT------GATTTCTCCAGA---CAACTTCAACATTCCATG---AGTGGAGCTTCTGCTGATTCTACTCAGGCA------------------------TAA
>DQ071613_Bat_China_2004--
ATGTCT------------------------------GATAATGGACCCCAA---------AACCAGCGTAGTGCTCCCCGC------ATTACATTTGGTGGACCCACAGATTCAACTGACAACAACCAGGAT---------GGAGGACGCAGTGGTGCACGGCCAAAACAA---------------------------------------------CGCCGACCTCAAGGTTTACCCAATAAT------------------------ACTGCGTCTTGGTTCACAGCTCTCACTCAGCATGGTAAG---GAGGAACTTAGATTCCCTCGAGGCCAGGGCGTTCCAATCAACACCAATAGTGGTAAAGATGACCAAATTGGCTACTACCGAAGAGCTACCCGACGA---GTTCGTGGTGGTGACGGCAAAATGAAAGAGCTCAGCCCCAGATGGTATTTCTATTACCTAGGAACTGGCCCAGAAGCTTCACTTCCCTACGGTGCTAACAAAGAAGGCATCGTATGGGTTGCAACTGAGGGAGCCCTG---AATACACCAAAAGATCACATTGGCACCCGCAATCCTAATAACAATGCTGCCATCGTGCTACAACTTCCTCAAGGAACAACATTGCCAAAAGGCTTCTACGCAGAAGGG---------AGCAGAGGCGGCAGTCAAGCCTCTTCTCGCTCTTCATCACGTAGTCGCGGTAATTCAAGAAATTCAACTCCTGGCAGC---------------AGTAGGGGAAATTCTCCAGCT---CGAATGGCTAGCGGAGGC------------GGTGAAACTGCCCTCGCGCTATTGCTGCTAGACAGATTGAACCAACTTGAGAGCAAAGTTTCT------------GGTAGAAGCCAACAACAACAAGGCCAAACTGTCACTAAGAAATCTGCTGCTGAGGCATCCAAAAAGCCT------------CGTCAAAAACGTACTGCTACAAAACAGTACAACGTCACTCAAGCATTTGGGAGACGTGGTCCAGAACAAACCCAAGGAAACTTCGGGGACCAAGAATTAGTCAGACAAGGAACTGATTACAAACATTGGCCGCAAATTGCACAATTTGCTCCAAGTGCCTCTGCGTTCTTCGGAATGTCACGCATTGGCATGGAAGTCACACCTTCG---------------GGAACA------------------TGGCTGACTTATCATGGAGCCATTAAATTGGATGACAAAGATCCACAATTCAAAGATAACGTCATACTGCTGAACAAGCATATTGACGCATACAAA---ACG---------------------------------------------------------TTCCCACCAACAGAGCCTAAAAAGGAC------------AAAAAG---------AAAAAGACTGAT---GAA---------------------------------------------------------------------------------------------------------------------------------------------------------------GCCCAGCCTTTACCGCAAAGACAAAAGAAGCAGCCCACTGTGACTCTTCTTCCTGCGGCTGATATGGAT------GATTTCTCCAGA---CAACTTCAAAATTCCATG---AGTGGAGCTTCTGCTGATTCAACTCAGGCA------------------------TAA
>DQ071614_Bat_China_2004--
ATGTCT------------------------------GATAATGGACCCCAA---------AACCAGCGTAGTGCTCCCCGC------ATTACATTTGGTGGACCCACAGATTCAACTGACAACAACCAGGAT---------GGAGGACGCAGTGGTGCACGGCCAAAACAA---------------------------------------------CGCCGACCTCAAGGTTTACCCAATAAT------------------------ACTGCGTCTTGGTTCACAGCTCTCACTCAGCATGGTAAG---GAGGAACTTAGATTCCCTCGAGGTCAGGGTGTTCCAATCAACACCAATAGTGGTAAAGATGACCAAATTGGCTACTACCGAAGAGCTACCCGACGA---GTTCGTGGTGGTGACGGCAAAATGAAAGAGCTCAGCCCCAGATGGTACTTCTATTACCTAGGAACTGGCCCAGAAGCTTCACTTCCCTACGGTGCTAACAAAGAAGGCATCGTATGGGTTGCAACTGAGGGAGCCCTG---AATACACCAAAAGATCACATTGGCACCCGCAATCCTAATAACAATGCTGCCATCGTGCTACAACTTCCTCAAGGAACAACATTGCCAAAAGGCTTCTACGCAGAAGGG---------AGCAGAGGCGGCAGTCAAGCCTCTTCTCGCTCTTCATCACGTAGTCGCGGTAATTCAAGAAATTCAACTCCTGGCAGC---------------AGTAGGGGAAATTCTCCAGCT---CGAATGGCTAGCGGAGGC------------GGTGAAACTGCCCTCGCGCTATTGCTGCTAGACAGATTGAACCAACTTGAGAGCAAAGTTTCT------------GGTAGAAGCCAACAACAACAAGGCCAAACTGTCACTAAGAAATCTGCTGCTGAGGCATCCAAAAAGCCT------------CGTCAAAAACGTACTGCTACAAAACAGTACAACGTCACTCAAGCATTTGGGAGACGTGGTCCAGAACAAACCCAAGGAAACTTTGGGGACCAAGAATTAATCAGACAAGGAACTGATTACAAACATTGGCCGCAAATTGCACAATTTGCTCCAAGTGCCTCTGCATTCTTCGGAATGTCACGCATTGGCATGGAAGTCACACCTTCG---------------GGAACA------------------TGGCTGACTTATCATGGAGCCATTAAATTGGATGATAAAGATCCACAATTCAAAGACAACGTCATACTGCTGAACAAGCACATTGACGCATACAAA---ATA---------------------------------------------------------TTCCCACCAACAGAGCCTAAAAAGGAC------------AAAAAG---------AAAAAGACTGAT---GAA---------------------------------------------------------------------------------------------------------------------------------------------------------------GCTCAGCCTTTACCGCAGAGACAAAAGAAGCAGCCCACAGTGACTCTTCTTCCTGCAGCTGATATGGAT------GATTTCTCCAGA---CAACTTCAAAATTCCATG---AGTGGAGCTTCTGCTGATTCAACTCAGGCA------------------------TAA
>DQ071615_Bat_China_2004--
ATGTCT------------------------------GATAATGGACCCCAA---------AACCAGCGTAGTGCTCCCCGC------ATTACATTTGGTGGACCCACAGATTCAACTGACAACAACCAGGAT---------GGAGGACGCAGTGGTGCACGGCCAAAACAA---------------------------------------------CGCCGACCTCAAGGTTTACCCAATAAT------------------------ACTGCGTCTTGGTTCACAGCTCTCACTCAGCATGGTAAG---GAGGAACTTAGATTCCCTCGAGGTCAGGGTGTTCCAATCAACACCAATAGTGGTAAAGATGACCAAATTGGCTACTACCGAAGAGCTACCCGACGA---GTTCGTGGTGGTGACGGCAAAATGAAAGAGCTCAGCCCCAGATGGTACTTCTATTACCTAGGAACTGGCCCAGAAGCTTCACTTCCCTACGGTGCTAACAAAGAAGGCATCGTATGGGTTGCAACTGAGGGAGCCCTG---AATACACCAAAAGATCACATTGGCACCCGCAATCCTAATAACAATGCTGCCATCGTGCTACAACTTCCTCAAGGAACAACATTGCCAAAAGGCTTCTACGCAGAAGGG---------AGCAGAGGCGGCAGTCAAGCCTCTTCTCGCTCTTCATCACGTAGTCGCGGTAATTCAAGAAATTCAACTCCTGGCAGC---------------AGTAGGGGAAATTCTCCAGCT---CGAATGGCTAGCGGAGGC------------GGTGAAACTGCCCTCGCGCTATTGCTGCTAGACAGATTGAACCAACTTGAGAGCAAAGTTTCT------------GGTAGAAGCCAACAACAACAAGGCCAAACTGTCACTAAGAAATCTGCTGCTGAGGCATCCAAAAAGCCT------------CGTCAAAAACGTACTGCTACAAAACAGTACAACGTCACTCAAGCATTTGGGAGACGTGGTCCAGAACAAACCCAAGGAAACTTTGGGGACCAAGAATTAATCAGACAAGGAACTGATTACAAACATTGGCCGCAAATTGCACAATTTGCTCCAAGTGCCTCTGCATTCTTCGGAATGTCACGCATTGGCATGGAAGTCACACCTTCG---------------GGAACA------------------TGGCTGACTTATCATGGAGCCATTAAATTGGATGATAAAGATCCACAATTCAAAGACAACGTCATACTGCTGAACAAGCACATTGACGCATACAAA---ATA---------------------------------------------------------TTCCCACCAACAGAGCCTAAAAAGGAC------------AAAAAG---------AAAAAGACTGAT---GAA---------------------------------------------------------------------------------------------------------------------------------------------------------------GCTCAGCCTTTACCGCAGAGACAAAAGAAGCAGCCCACAGTGACTCTTCTTCCTGCAGCTGATATGGAT------GATTTCTCCAGA---CAACTTCAAAATTCCATG---AGTGGAGCTTCTGCTGATTCAACTCAGGCA------------------------TAA
>DQ084199_Bat_HKong_2005-02-24
ATGTCT------------------------------GATAATGGACCCCAA---------AGTCAACGTAGTGCCCCCCGC------ATTACATTTGGTGGACCCGCAGATTCAAATGACAATAACCAGGAT---------GGAGGACGCAGTGGTGCACGGCCAAAACAA---------------------------------------------CGCCGGCCCCAAGGTTTACCCAATAAT------------------------ACTGCGTCTTGGTTCACAGCTCTCACTCAGCATGGCAAA---GAGGAACTTAGATTCCCTCGAGGCCAGGGCGTTCCAATCAACACCAATAGTGGTAAAGATGACCAAATTGGCTACTACCGAAGAGCTACCCGACGA---GTTCGTGGTGGTGACGGCAAAATGAAAGAGCTCAGCCCCAGATGGTATTTCTATTACCTAGGAACTGGCCCAGAAGCTTCACTTCCCTATGGCGCTAATAAAGAAGGCATCGTATGGGTCGCAACTGAGGGAGCCTTG---AATACACCGAAAGATCACATTGGCACCCGCAACCCTAATAACAATGCTGCCATCGTGCTACAACTTCCTCAAGGAACAACATTGCCAAAAGGCTTCTACGCAGAGGGG---------AGCAGAGGTGGCAGTCAATCTTCATCTCGCTCCTCATCACGTAGTCGCGGTAATTCAAGAAATTCAACTCCTGGCAGC---------------AGTAGGGGAAGTTCTCCTGCT---CGATTGGCTAGCGGAGGT------------GGTGAAACTGCCCTCGCGCTATTGCTGCTAGACAGATTGAATCAGCTTGAGAGCAAAGTTTCT------------GGTAAAGGCCAACAACAACCAGGCCAAACCGTCACTAAGAAATCTGCTGCTGAGGCATCGAAGAAGCCT------------CGCCAAAAACGTACTGCTACTAAACAGTACAACGTCACTCAAGCATTTGGGAGACGTGGTCCAGAGCAAACCCAAGGAAACTTTGGGGACCAAGAACTAATCAGACAAGGAACTGATTACAAACATTGGCCGCAAATTGCACAATTTGCTCCAAGTGCCTCTGCATTCTTCGGAATGTCACGCATTGGCATGGAAGTCACACCTTCG---------------GGAACA------------------TGGCTGACTTATCATGGAGCCATCAAATTGGATGACAAAGATCCACAATTCAAAGACAACGTCATACTGCTGAACAAGCACATTGACGCATATAAA---ACA---------------------------------------------------------TTCCCACCAACAGAGCCTAAAAAGGAC------------AAAAAG---------AAAAAGACTGAT---GAA---------------------------------------------------------------------------------------------------------------------------------------------------------------GCTCAGCCTTTACCGCAGAGACAAAAGAAGCAGCCCACTGTGACTCTTCTTCCTGCGGCTGACATGGAT------GATTTCTCCAGA---CAACTTCAACATTCCATG---AGTGGAGCTTCTGCTGATTCTACTCAGGCA------------------------TAA
>DQ084200_Bat_HKong_2005-03-17
ATGTCT------------------------------GATAATGGACCCCAA---------AGTCAACGTAGTGCCCCCCGC------ATTACATTTGGTGGACCCGCAGATTCAAATGACAATAACCAGGAT---------GGAGGACGCAGTGGTGCACGACCAAAACAA---------------------------------------------CGCCGGCCCCAAGGTTTACCCAATAAT------------------------ACTGCGTCTTGGTTCACAGCTCTCACTCAGCATGGCAAA---GAGGAACTTAGATTCCCTCGAGGCCAGGGCGTTCCAATCAACACCAATAGTGGTAAAGATGACCAAATTGGCTACTACCGAAGAGCTACCCGACGA---GTTCGTGGTGGTGACGGCAAAATGAAAGAGCTCAGCCCCAGATGGTATTTCTATTACCTAGGAACTGGCCCAGAAGCTTCACTTCCCTATGGCGCTAATAAAGAAGGCATCGTATGGGTCGCAACTGAGGGAGCCTTG---AATACACCGAAAGATCACATTGGCACCCGCAACCCTAATAACAATGCTGCCATCGTGCTACAACTTCCTCAAGGAACAACATTGCCAAAAGGCTTCTACGCAGAGGGG---------AGCAGAGGTGGCAGTCAATCTTCATCTCGCTCCTCATCACGTAGTCGCGGTAATTCAAGAAATTCAACTCCTGGCAGC---------------AGTAGGGGAAGTTCTCCTGCT---CGATTGGCTAGCGGAGGT------------GGTGAAACTGCCCTCGCGCTATTGCTGCTAGACAGATTGAATCAGCTTGAGAGCAAAGTTTCT------------GGTAAAGGCCAACAACAACCAGGCCAAACCGTCACTAAGAAATCTGCTGCTGAGGCATCGAAGAAGCCT------------CGCCAAAAACGTACTGCTACTAAACAGTACAACGTCACTCAAGCATTTGGGAGACGTGGTCCAGAGCAAACCCAAGGAAACTTTGGGGACCAAGAACTAATCAGACAAGGAATTGATTACAAACATTGGCCGCAAATTGCACAATTTGCTCCAAGTGCCTCTGCATTCTTCGGAATGTCACGCATTGGCATGGAAGTCACACCTTCG---------------GGAACA------------------TGGCTGACTTATCATGGAGCCATCAAATTGGATGACAAAGATCCACAATTCAAAGACAACGTCATACTGCTGAACAAGCACATTGACGCATATAAA---ACA---------------------------------------------------------TTCCCACCAACAGAGCCTAAAAAGGAC------------AAAAAG---------AAAAAGACTGAT---GAA---------------------------------------------------------------------------------------------------------------------------------------------------------------GCTCAGCCTTTACCGCAGAGACAAAAGAAGCAGCCCACTGTGACTCTTCTTCCTGCGGCTGACATGGAT------GATTTCTCCAGA---CAACTTCAACATTCCATG---AGTGGAGCTTCTGCTGATTCTACTCAGGCA------------------------TAA
>DQ648856_Bat_China_2005--
ATGTCT------------------------------GATAATGGACCCCAA---------AACCAACGTAGTGCCCCCCGC------ATTACATTTGGTGGACCCTCAGATTCAACTGACAATAACCAGGAT---------GGAGGACGCAGTGGTGCACGGCCAAAACAA---------------------------------------------CGCCGACCCCAGGGTTTACCCAATAAT------------------------ACTGCGTCTTGGTTCACAGCTCTCACTCAGCATGGTAAG---GAAGGACTCAAATTCCCTCAAGGCCAGGGAGTTCCTATCAACACCAATAGTGGCAGAGATGACCAAATTGGCTACTACAGAAGAGCTACCCGACGA---GTTCGTGGTGGTGACGGTAAAATGAAAGAGCTCAGCCCCAGATGGTACTTCTATTACCTAGGAACTGGCCCAGAAGCTTCACTTCCCTATGGTGCCAATAAAGAAGGCATCGTATGGGTTGCAACTGAGGGTGCCTTG---AATACACCAAAAGATCATATTGGCACCCGCAATCCTAATAACAATGCTGCTATTGTGCTACAACTTCCTCAAGGAACAACATTGCCAAAAGGCTTCTACGCAGAAGGG---------AGCAGGAATGGTAGTCAAGCCTCTTCTCGCTCCTCATCACGTAGTCGTGGAAATTCAAGAACTTCAACTCCTGGCAGC---------------AGTAGGGGAAATTCTCCTGCT---CGAGTGGCTAGCGGAGGT------------GGTGAAACTGCCCTCGCGCTATTGCTGTTAGACAGATTGAACCAGCTGGAGAGCAAAGTTTCT------------GGTAAAGGCCAACAACAACAAGGCCAAACTGTCACTAAGAAATCTGCTTCAGAGGCATCTAAAAAGCCT------------CGACAAAAACGTACTGCAACCAAACAGTACAATGTCACCCAAGCTTTTGGGCGACGTGGTCCAGATCAAACTCAAGGAAACTTTGGAGACCAGGAGTTAATCAGACAAGGAACTGATTATAAACACTGGCCGCAAATAGCACAGTTTGCTCCAAGTGCCTCTGCATTCTTCGGAATGTCACGCATTAGCATGGAAGTCACACCTTCG---------------GGAACA------------------TGGCTGACTTATCATGGAGCCATTAAATTGGATGACAAAGATCCCCAATTCAAAGACAACGTCATACTGCTGAACAAGCACATTGACGCATACAAA---ACA---------------------------------------------------------TTCCCACCAACAGAGCCTAAAAAGGAC------------AAAAAG---------AAAAAGACTGAT---GAA---------------------------------------------------------------------------------------------------------------------------------------------------------------GCTCAGCCTTTACCGCAGAGACAAAAGAAACAGCCCACTGTGACTCTTCTTCCTGCGGCCGACATGGAT------GATTTCTCCAGA---CAACTTCAAAATTCCATG---AGTGGAGCTTCTGCTGATTCAACTCAGGCA------------------------TAA
>DQ648857_Bat_China_2005--
ATGTCT------------------------------GATAATGGACCCCAA---------AACCAGCGTAGTGCCCCCCGC------ATTACATTTGGTGGACCCTCAGATTCAACTGACAATAATCAGGAT---------GGAGGACGCAGTGGTGCACGGCCAAAGCAA---------------------------------------------CGCCGTCCCCAAGGTTTACCCAATAAT------------------------ACTGCGTCTTGGTTCACAGCTCTCACTCAGCATGGCAAG---GAGGAACTTAGATTCCCTCGAGGCCAGGGCGTTCCAATCAACACCAATAGTGGTAAAGATGACCAAATTGGCTACTACCGAAGAGCTACCCGACGA---GTTCGTGGTGGTGACGGCAAAATGAAAAAGCTCAGCCCCAGATGGTATTTCTATTACCTAGGAACTGGCCCAGAAGCTTCACTTCCCTACGGCGCTAACAAAGAAGGCATTGTTTGGGTCGCAACTGAGGGAGCCTTA---AATACACCAAAAGATCACATCGGCACCCGCAATCCTAATAACAATGCTGCCATCGTGCTACAACTTCCTCAAGGAACAACATTGCCAAAAGGCTTCTACGCAGAAGGG---------AGCAGAGGCGGCAGTCAAGCCTCTTCTCGCTCTTCATCACGTAGTCGCGGTAATTCGAGAAATTCAACTCCTGGCAGC---------------AGTAGGGGAAATTCTCCTGCT---CGAATGGCTAGCGGAAGT------------GGTGAAACTGCCCTTGCGCTATTGCTGCTAGACAGACTCAACCAGCTTGAGAGCAAAGTTTCT------------GGTAAAGGCCAACAACAACAAGGTCAAACTGTCACTAAGAAATCTGCTGCTGAGGCATCTAAAAAGCCT------------CGCCAAAAACGTACGGCAACCAAGTCGTACAACGTCACTCAAGCATTTGGGAGACGCGGTCCAGAACAAACCCAAGGAAACTTTGGGGACCAAGACCTAATCAGACAAGGAACTGATTACAAATATTGGCCGCAAATTGCACAATTTGCTCCAAGTGCCTCTGCATTCTTCGGAATGTCACGCATTGGCATGGAAGTCACACCTTTG---------------GGAACA------------------TGGCTGACTTATCATGGAGCCATAAAATTGGATGACAAAGATCCACAATTCAAAGACAACGTCATATTGCTGAATAAGCACATTGACGCATACAAA---GCA---------------------------------------------------------TTCCCACCAACAGAGCCTAAAAAGGAC------------AAAAAG---------AAAAAGACTGAT---GAA---------------------------------------------------------------------------------------------------------------------------------------------------------------GCTCAGCCTTTACCGCAGAGA---AAGAAGCAGCCCACTGTGACTCTTCTGCCTGCGGCTGATATGGAT------GATTTCTCCAGA---CAACTTCAAAATTCCATG---AGTGGAGCTTCTGCCGATTCAACTCAGGCA------------------------TAA
>FJ588688_Bat_China_2006--
ATGTCT------------------------------GATAATGGACCCCAA---------AACCAACGTAGTGCCCCCCGC------ATTACATTTGGTGGACCCACAGATTCAGCTGACAATAACCAGGAT---------GGAGGACGCAGTGGTGCACGGCCAAAACAA---------------------------------------------CGCCGGCCCCAAGGTTTACCCAATAAT------------------------ACTGCGTCTTGGTTCACAGCTCTCACTCAGCATGGCAAG---GAGGAACTTAGATTCCCTCGAGGCCAGGGCGTTCCAATCAACACCAATAGTGGTAAAGATGACCAAATTGGCTACTACCGAAGAGCTACCCGACGA---GTTCGTGGTGGTGACGGCAAAATGAAAGAGCTCAGCCCCAGATGGTATTTCTATTACCTAGGAACTGGCCCAGAAGCTTCACTTCCCTACGGTGCTAACAAAGAAGGCATCGTATGGGTCGCAACTGAGGGAGCCTTA---AATACACCGAAAGATCACATTGGCACCCGCAACCCTAATAACAATGCTGCCATCGTGCTACAACTTCCTCAAGGAACAACATTGCCAAAAGGCTTCTACGCAGAAGGG---------AGCAGAGGCGGCAGTCAAGCTTCATCTCGCTCTTCATCACGTAGTCGCGGTAATTCAAGAAATTCAACTCCTGGCAGC---------------AGTAGGGGAAATTCTCCTGCC---CGATTGGCTAGCGGAGGT------------GGTGAAACTGCCCTCGCGCTATTGCTGCTAGRCAGATTGAACCAGCTTGAGAGCAAAGTTTCT------------GGTAAAGGCCAACAACAACCAGGCCAGACTGTCACAAAAAAATCTGCTGCTGAGGCGTCTAAAAAGCCT------------CGCCAAAAGCGTACTGCCACTAAACAGTACAACGTCACCCAAGCATTTGGGAGACGTGGTCCAGAACAAACCCAAGGAAACTTTGGGGACCAAGATTTAATCAGACAAGGAACTGATTATAAACATTGGCCGCAAATTGCACAATTTGCTCCAAGTGCTTCTGCATTCTTCGGAATGTCACGCATTGGCATGGAAGTCACATCTTCG---------------GGAACT------------------TGGCTGACTTATCATGGAGCCATTAAATTGGATGACAAAGATCCACAATTTAAAGATAACATCATACTGCTGAATAAGCATATTGATGCATACAAA---ACA---------------------------------------------------------TTCCCACCAACAGAGCCTAAAAAGGAC------------AAAAAG---------AAAAAGACTGAT---GAA---------------------------------------------------------------------------------------------------------------------------------------------------------------GCTCAGCCTTTACCGCAGAGACCTAAGAAGCAGCCCACTGTGACTCTTCTTCCTGCGGCTGACATGGAT------GATTTCTCCAGA---CAACTTCAAAATTCCATG---AGTGGAGCTTCTGCTGATTCAACTCAGGCA------------------------TAA
>JX993987_Bat_China_2011-09-
ATGTCT------------------------------GATAATGGACCCCAA---------AACCAACGTAGTGCCCCCCGC------ATTACATTTGGTGGACCCTCAGATTCAACTGACAATAACCAGGAT---------GGAGGACGCAGTGGTGCACGGCCAAAACAA---------------------------------------------CGCCGTCCCCAAGGTTTACCCAATAAT------------------------ACTGCGTCTTGGTTCACAGCTCTCACTCAGCATGGCAAG---GAGGAACTTAGATTCCCTCGAGGCCAGGGCGTTCCAATCAACACCAATAGTGGTAAAGATGACCAAATTGGCTACTACCGAAGAGCTACCCGACGA---GTTCGTGGTGGTGACGGCAAAATGAAAGAGCTCAGCCCCAGATGGTATTTCTATTACCTAGGAACTGGCCCAGAAGCTTCACTTCCCTATGGTGCTAACAAAGAAGGCATCATATGGGTCGCAACTGAGGGAGCCTTG---AATACACCAAAAGATCACATCGGCACCCGCAATCCTAATAACAATGCTGCCATCGTGCTACAACTTCCTCAAGGAACAACATTGCCAAAAGGCTTCTACGCAGAAGGG---------AGCAGAGGCGGCAGTCAAGCCTCTTCTCGCTCCTCATCACGTAGTCGCGGTAATTCAAGAAATTCAACTCCTGGCAGC---------------AGTAGGGGAAACTCCCCTGCT---CGAATGGCTAGCGGAGGT------------GGTGAAACTGCCCTCGCGCTATTGCTGCTAGATAGACTGAACCAGCTAGAGAGCAAAGTTTCT------------GGTAAAGGCCAACAACAACAAGGCCAAACTGTCACTAAGAAATCTGCTGCTGAGGCATCCAAAAAGCCT------------CGCCAAAAGCGTACGGCAACTAAGTCGTACAACGTCACTCAAGCATTTGGGAGACGTGGTCCAGAACAAACCCAAGGAAACTTTGGGGACCAAGACTTAATCAGACAAGGAACTGATTACAAACACTGGCCGCAAATTGCACAATTTGCTCCAAGTGCCTCTGCATTCTTTGGAATGTCACGCATTGGCATGGAAGTCACACCTTCG---------------GGAACA------------------TGGCTGACTTATCATGGAGCCATCAAATTGGATGACAAAGATCCACAATTCAAAGACAACGTCATACTGCTGAATAAGCATATTGACGCATACAAA---ACA---------------------------------------------------------TTCCCACCAACAGAGCCTAAAAAGGAC------------AAAAAG---------AAAAAGACTGAT---GAA---------------------------------------------------------------------------------------------------------------------------------------------------------------GCTCAGCCTTTACCGCAGAGA---AAGAAGCAGCCCACTGTGACTCTTCTGCCTGCGGCTGACATGGAT------GATTTCTCCAGA---CAACTTCAAAATTCCATG---AGTGGAGCTTCTGCTGATTCAACTCAGGCA------------------------TAA
>KF294457_Bat_China_2012--
ATGTCT------------------------------GATAATGGACCCCAA---------AGCCAACGTAGTGCCCCCCGC------ATTACATTTGGTGGACCCACAGATTCAGCTGACAATAACCAGGAT---------GGAGGACGCAGTGGTGCACGGCCAAAACAA---------------------------------------------CGCCGGCCCCAAGGTTTACCCAATAAT------------------------ACTGCGTCTTGGTTCACAGCTCTCACTCAGCATGGCAAA---GAGGAACTTAGATTCCCTCGAGGCCAGGGCGTTCCAATCAACACCAATAGTGGTAAAGATGACCAAATTGGCTACTACCGAAAAGCTACCCGACGA---GTTCGTGGTGGTGACGGCAAAATGAAAGAGCTCAGCCCCAGATGGTATTTCTATTACCTAGGAACTGGCCCAGAAGCTTCACTTCCCTACGGTGCTAATAAAGAAGGCATCGTATGGGTCGCAACTGAGGGCGCCTTG---AACACACCCAAAGATCACATTGGCACCCGCAACCCTAACAACAATGCTGCGATCGTGCTACAACTTCCTCAAGGAACAACATTGCCAAAAGGCTTCTACGCAGAGGGG---------AGCAGAGGCGGCAGTCAAGCTTCATCTCGCTCCTCATCACGTAGTCGCGGTAATTCAAGAAATTCAACTCCTGGCAGC---------------AGTAGGGGAAATTCTCCTGCT---CGACTGGCTAGCGGAGGT------------GGTGAAACTGCCCTCGCGCTATTGCTGCTAGACAGATTGAACCAGCTTGAGAGCAAAGTTTCT------------GGTAAAGGCCAACAACAACCGGGCCAGACTGTCACTAAAAAATCTGCTGCTGAGGCATCTAAAAAGCCT------------CGCCAAAAGCGTACTGCTACTAAACAGTACAACGTCACCCAAGCATTTGGGAGACGTGGTCCAGAACAAACCCAGGGAAACTTTGGGGACCAAGAACTAATCAGACAAGGAACTGATTACAAACATTGGCCGCAAATTGCACAATTTGCTCCAAGTGCCTCTGCATTCTTTGGAATGTCACGCATTGGCATGGAAGTCACACCTTCG---------------GGAACT------------------TGGCTGACTTATCATGGAGCCATTAAATTGGATGACAAAGATCCACAATTCAAAGACAACGTCATACTGCTGAATAAGCACATTGACGCTTACAAA---ACA---------------------------------------------------------TTCCCACCAACAGAGCCTAAAAAGGAC------------AAAAAG---------AAAAAGACTGAT---GAA---------------------------------------------------------------------------------------------------------------------------------------------------------------GCTCAGCCTTTACCGCAGAGACCAAAGAAGCAGCCCACTGTGACTCTTCTTCCTGCGGCTGACATGGAT------GATTTCTCCAGA---CAACTTCAAAATTCCATG---AGTGGAGCTTCCGCTGATTCAACTCAGGCA------------------------TAA
>KJ473811_Bat_China_2012--
ATGTCT------------------------------GATAATGGAACCCAA---------AACCAACGTAGTGCCTCCCGC------ATTACATTTGGTGGACCTTCAGATTCAACTGACAATAACCAGGAT---------GGAGGACGCAGTGGTGCACGGCCAAAACAA---------------------------------------------CGCCGACCCCAGGGTTTACCCAATAAT------------------------ACCGCGTCTTGGTTCACAGCTCTCACTCAGCATGGTAAG---GAAGGACTCAAATTCCCTCAAGGCCAGGGAGTTCCTATCAACACCAATAGTGGCAGAGATGACCAAATTGGCTACTATAGAAGAGCTACCCGACGA---GTTCGTGGTGGTGACGGTAAAATGAAAGAGCTCAGCCCCAGATGGTACTTCTATTACCTAGGAACTGGCCCAGAAGCTTCACTTCCCTATGGTGCCAATAAAGAAGGCATCGTATGGGTTGCAACTGAGGGTGCCTTG---AACACACCAAAAGATCATATTGGCACCCGCAATCCTAATAACAATGCTGCCATTGTTCTACAACTTCCTCAAGGAACAACATTGCCAAAAGGCTTCTACGCTGAAGGG---------AGCAGGAGTGGTAGTCAAGCCTCTTCTCGCTCCTCATCACGTAGTCGTGGAAATTCAAGAATTTCAACTCCTGGCAGC---------------AGTAGGGGAAATTCTCCTGCT---CGAGTGGCTAGCGGAGGT------------GGTGAAACTGCCCTCGCGCTATTGCTGTTAGACAGATTGAACCAGCTGGAGAGCAAAGTTTCT------------GGTAAAGGCCAACAACAACAAGGCCAAACTGTCACTAAGAAATCTGCTTCAGAGGCATCTAAAAAGCCT------------CGGCAAAAACGTACCGCAACCAAACAGTACAATGTCACCCAAGCTTTTGGGCGACGTGGTCCAGATCAAACTCAAGGAAACTTTGGAGACCAGGAGCTAATCAGACAAGGAACTGATTATAAACACTGGCCGCAAATAGCACAGTTTGCTCCAAGTGCCTCTGCATTCTTCGGAATGTCACGCATTGGCATGGAAGTCACACCTTCG---------------GGAACA------------------TGGCTGACTTATCATGGAGCCATTAAATTGGATGATAAAGATCCCCAATTCAAAGACAACGTCATACTGCTGAATAAGCACATTGACGCATACAAG---ACA---------------------------------------------------------TTCCCACCAACAGAGCCTAAAAAGGAC------------AAAAAG---------AAAAAGACTGAT---GAA---------------------------------------------------------------------------------------------------------------------------------------------------------------GCTCAGCCTTTGCCGCAGAGA---AAGAAACAGCCCACTGTGACTCTTCTGCCTGCGGCTGATATGGAT------GATTTCTCCAGA---CAACTTCAAAATTCCATG---AGTGGAGCTTCTGCTGATTCAACTCAGGCA------------------------TAA
>KJ473812_Bat_China_2013--
ATGTCT------------------------------GATAATGGACCCCAA---------AACCAACGTAGTGCCCCCCGC------ATTACATTTGGTGGACCCTCAGATTCAACTGACAATAACCAGGAT---------GGAGGACGCAGTGGTGTACGGCCAAAACAA---------------------------------------------CGCCGACCCCAGGGTTTACCCAATAAT------------------------ACTGCGTCTTGGTTCACAGCTCTCACTCAGCATGGTAAG---GAAGGACTCAAATTCCCTCAAGGCCAGGGAGTTCCTATCAACACCAATAGTGGCAGAGACGACCAAATTGGCTACTACAGAAGAGCTACCCGACGA---GTTCGTGGTGGTGACGGTAAAATGAAAGAGCTCAGCCCCAGATGGTACTTCTATTACCTAGGAACTGGCCCAGAAGCTTCACTTCCCTATGGTGCCAATAAAGAAGGCATCGTATGGGTTGCAACTGAGGGTGCCTTG---AACACACCAAAAGATCATATTGGCACCCGCAATCCTAATAACAATGCTGCTATTGTGCTACAACTTCCTCAAGGAACAACATTGCCAAAAGGCTTCTACGCAGAAGGG---------AGCAGGAATGGTAGTCAAGCCTCTTCTCGCTCCTCATCACGTAGTCGTGGAAATTCAAGAACTTCAACTCCTGGCAGC---------------AGTAGGGGAAATTCTCCTGCT---CGAGTGGCTAGCGGAGGT------------GGTGAAACTGCCCTCGCGCTATTGCTGTTAGACAGATTGAACCAGCTGGAGAGCAAAGTTTCT------------GGTAAAGGCCAACAACAACAAGGCCAAACTGTCACTAAGAAATCTGCTTCAGAGGCATCTAAAAAGCCT------------CGACAAAAACGTACTGCAACCAAACAGTATAATGTCACCCAAGCTTTTGGGCGACGTGGTCCAGATCAAACTCAAGGAAACTTTGGAGACCAGGAGTTAATCAGACAAGGAACTGATTATAAACACTGGCCGCAAATAGCACAGTTTGCTCCAAGTGCCTCTGCATTCTTCGGAATGTCACGCATTGGCATGGAAGTCACACCTTCG---------------GGAACA------------------TGGCTGACTTACCATGGAGCCATTAAATTGGATGACAAAGATCCCCAATTCAAAGACAACGTCATACTGTTGAATAAGCACATTGACGCATACAAA---ACA---------------------------------------------------------TTCCCACCAACAGAGCCTAAAAAGGAC------------AAAAAG---------AAAAAGACTGAT---GAA---------------------------------------------------------------------------------------------------------------------------------------------------------------GCTCAGCCTTTACCGCAGAGACAAAAGAAACAGCCCACTGTGACTCTTCTTCCTGCGGCCGACATGGAT------GATTTCTCCAGA---CAACTTCAAAATTCCATG---AGTGGAGCTTCTGCTGATTCAACTCAGGCA------------------------TAA
>KJ473813_Bat_China_2013--
ATGTCT------------------------------GATAATGGACCCCAA---------AACCAACGTAGTGCCCCCCGC------ATTACATTTGGTGGACCCTCAGATTCAACTGACAATAACCAGGAT---------GGAGGACGCAGTGGTGTACGGCCAAAACAA---------------------------------------------CGCCGACCCCAGGGTTTACCCAATAAT------------------------ACTGCGTCTTGGTTCACAGCTCTCACTCAGCATGGTAAG---GAAGGACTCAAATTCCCTCAAGGCCAGGGAGTTCCTATCAACACCAATAGTGGCAGAGACGACCAAATTGGCTACTACAGAAGAGCTACCCGACGA---GTTCGTGGTGGTGACGGTAAAATGAAAGAGCTCAGCCCCAGATGGTACTTCTATTACCTAGGAACTGGCCCAGAAGCTTCACTTCCCTATGGTGCCAATAAAGAAGGCATCGTATGGGTTGCAACTGAGGGTGCCTTG---AACACACCAAAAGATCATATTGGCACCCGCAATCCTAATAACAATGCTGCTATTGTGCTACAACTTCCTCAAGGAACAACATTGCCAAAAGGCTTCTACGCAGAAGGG---------AGCAGGAATGGTAGTCAAGCCTCTTCTCGCTCCTCATCACGTAGTCGTGGAAATTCAAGAACTTCAACTCCTGGCAGC---------------AGTAGGGGAAATTCTCCTGCT---CGAGTGGCTAGCGGAGGT------------GGTGAAACTGCCCTCGCGCTATTGCTGTTAGACAGATTGAACCAGCTGGAGAGCAAAGTTTCT------------GGTAAAGGCCAACAACAACAAGGCCAAACTGTCACTAAGAAATCTGCTTCAGAGGCATCTAAAAAGCCT------------CGACAAAAACGTACTGCAACCAAACAGTATAATGTCACCCAAGCTTTTGGGCGACGTGGTCCAGACCAAACTCAAGGAAACTTTGGAGACCAGGAGTTAATCAGACAAGGAACTGATTATAAACACTGGCCGCAAATAGCACAGTTTGCTCCAAGTGCCTCTGCATTCTTCGGAATGTCACGCATTGGCATGGAAGTCACACCTTCG---------------GGAACA------------------TGGCTGACTTACCATGGAGCCATTAAATTGGATGACAAAGATCCCCAATTCAAAGACAACGTCATACTGTTGAATAAGCACATTGACGCATACAAA---ACA---------------------------------------------------------TTCCCACCAACAGAGCCTAAAAAGGAC------------AAAAAG---------AAAAAGACTGAT---GAA---------------------------------------------------------------------------------------------------------------------------------------------------------------GCTCAGCCTTTACCGCAGAGACAAAAGAAACAGCCCACTGTGACTCTTCTTCCTGCGGCCGACATGGAT------GATTTCTCCAGA---CAACTTCAAAATTCCATG---AGTGGAGCTTCTGCTGATTCAACTCAGGCA------------------------TAA
>KJ473814_Bat_China_2013--
ATGTCT------------------------------GATAATGGACCCCAA---------AACCAGCGTAGTGCCCCCCGC------ATTACATTTGGTGGACCCTCAGATTCAACTGACAATAACCAGGAT---------GGAGGACGCAGTGGTGCACGGCCAAAACAA---------------------------------------------CGCCGTCCCCAAGGTTTACCCAATAAT------------------------ACTGCGTCTTGGTTCACAGCTCTCACTCAGCATGGCAAG---GAGGAACTTAGATTCCCTCGAGGCCAGGGCGTTCCAATCAACACCAATAGTGGTAAAGATGACCAAATTGGCTACTACCGAAGAGCTACCCGACGA---GTTCGTGGTGGTGACGGCAAAATGAAAGAGCTCAGCCCCAGATGGTATTTCTATTACCTAGGAACTGGCCCAGAAGCTTCACTTCCCTACGGCGCTAACAAAGAAGGCATCGTTTGGGTCGCAACTGAGGGAGCCTTA---AACACACCAAAAGATCACATTGGCACCCGCAATCCTAATAACAATGCTGCCATCGTGCTACAACTTCCTCAAGGAACAACATTGCCAAAGGGCTTCTACGCAGAGGGG---------AGCAGAGGCGGCAGTCAAGCCTCTTCCCGCTCTTCATCACGTAGTCGCGGTAATTCAAGAAATTCAACTCCTGGCAGC---------------AGTAGGGGAAATTCTCCTGCT---CGAATGGCTAGCGGAGGT------------GGTGAAACTGCCCTCGCGCTATTGCTGCTAGACAGACTGAACCAGCTTGAGAGCAAAGTTTCT------------GGTAAAGGCCAACAACAACAAGGCCAAACTGTCACTAAGAAATCTGCTGCTGAGGCATCCAAAAAGCCT------------CGCCAAAAACGTACGGCAACTAAGTCGTACAACGTCACTCAAGCTTTTGGGAGACGTGGTCCAGAACAAACCCAAGGAAACTTTGGGGACCAAGAACTAATCAGACAAGGAACTGATTACAAACATTGGCCGCAAATTGCACAATTTGCTCCAAGTGCCTCTGCATTCTTTGGAATGTCACGCATTGGCATGGAAGTCACACCTTCG---------------GGAACA------------------TGGCTGACTTATCATGGAGCCATAAAATTGGATGACAAAGATCCACAATTCAAAGACAACGTCATATTGCTGAATAAGCACATTGACGCATACAAA---ACA---------------------------------------------------------TTCCCACCAACAGAGCCTAAAAAGGAC------------AAAAAG---------AAAAAGACTGAT---GAA---------------------------------------------------------------------------------------------------------------------------------------------------------------GCTCAGCCTTTACCGCAGAGA---AAGAAGCAGCCCACTGTGACTCTTCTGCCTGCGGCTGATATGGAT------GATTTCTCCAGA---CAACTTCAAAATTCCATG---AGTGGAGCTTCTGCTGATTCAACTCAGGCA------------------------TAA
>KP886808_Bat_China_2013-05-23
ATGTCT------------------------------GATAATGGACCCCAC---------AACCAACGTAGTGCTTCCCGC------ATTACATTTGGTGGACCCACAGATTCAACTGACAATAACCAGAAT---------GGAGGACGCAATGGGGCTAGGCCAAAACAG---------------------------------------------CGCCGACCCCAAGGTTTACCCAATAAT------------------------ACTGCGTCTTGGTTCACAGCTCTCACTCAGCATGGCAAG---GAGGAGCTTAGATTCCCTCAAGGCCAGGGTGTTCCAATCAACACCAATAGTGGTCCAGATGACCAAATTGGCTACTACCGAAGAGCTACCCGACGA---GTTCGTGGTGGTGACGGCAAAATGAAAGAGCTCAGCCCCAGATGGTACTTCTATTACCTAGGAACTGGCCCAGAAGCTTCACTTCCCTATGGTGCTAACAAAGAAGGCATCATATGGGTCGCAACTGAGGGAGCCTTG---AACACACCTAAAGACCACATTGGCACCCGCAACCCTAATAACAATGCTGCTACCGTGCTACAACTTCCTCAAGGAACAACATTGCCCAAAGGCTTCTACGCAGAAGGG---------AGCAGAGGCGGCAGTCAAGCCTCTTCTCGCTCTTCATCACGTAGTCGTGGTAATTCAAGAAATTCAACTCCTGGCAGC---------------AGTAGGGGAACTTCTCCTGCT---CGAATTGCTAGTGGAGGT------------GGTGAAACTGCCCTCGCGCTATTGCTGCTAGACAGATTGAACCAGCTTGAGAGCAAAGTTTCT------------GGTAAAGGCCAACAACAACAAGGCCAAACTGTCACTAAGAAATCTGCTGCTGAGGCATCCAAAAAGCCT------------CGCCAAAAACGTACTGCTACAAAACAGTACAATGTCACTCAAGCTTTTGGGAGACGTGGTCCAGACCAAACCCAAGGAAACTTCGGGGACCAAGACCTAATCAGACAAGGAACTGATTATAAACATTGGCCGCAAATTGCACAATTTGCTCCAAGTGCCTCTGCATTCTTCGGAATGTCACGCATTGGCATGGAAGTCACACCTTCG---------------GGAACA------------------TGGCTGACTTATCATGGAGCCATTAAATTGGATGACAAAGATCCACAATTCAAAGACAACGTCATACTGCTGAACAAGCACATTGACGCATACAAA---ACA---------------------------------------------------------TTCCCACCAACAGAGCCTAAAAAGGAC------------AAAAAG---------AAAAAGACTGAT---GAA---------------------------------------------------------------------------------------------------------------------------------------------------------------GCTCAGCCTTTACCGCAGAGACAAAAGAAGCAGCCCACCGTGACTCTTCTTCCTGCGGCTGATATGGAT------GATTTCTCCAGA---CAACTTCAAAATTCCATG---AGTGGAGCTTCTGCTGATTCAACTCAGGCA------------------------TAA
>KP886809_Bat_China_2013-05-23
ATGTCT------------------------------GATAATGGACCCCAC---------AACCAACGTAGTGCTTCCCGC------ATTACATTTGGTGGACCCACAGATTCAACTGACAATAACCAGAAT---------GGAGGACGCAATGGGGCTAGGCCAAAACAG---------------------------------------------CGCCGACCCCAAGGTTTACCCAATAAT------------------------ACTGCGTCTTGGTTCACAGCTCTCACTCAGCATGGCAAG---GAGGAGCTTAGATTCCCTCAAGGCCAGGGTGTTCCAATCAACACCAATAGTGGTCCAGATGACCAAATTGGCTACTACCGAAGAGCTACCCGACGA---GTTCGTGGTGGTGACGGCAAAATGAAAGAGCTCAGCCCCAGATGGTACTTCTATTACCTAGGAACTGGCCCAGAAGCTTCACTTCCCTATGGTGCTAACAAAGAAGGCATCATATGGGTCGCAACTGAGGGAGCCTTG---AACACACCTAAAGACCACATTGGCACCCGCAACCCTAATAACAATGCTGCTACCGTGCTACAACTTCCTCAAGGAACAACATTGCCCAAAGGCTTCTACGCAGAAGGG---------AGCAGAGGCGGCAGTCAAGCCTCTTCTCGCTCTTCATCACGTAGTCGTGGTAATTCAAGAAATTCAACTCCTGGCAGC---------------AGTAGGGGAACTTCTCCTGCT---CGAATTGCTAGTGGAGGT------------GGTGAAACTGCCCTCGCGCTATTGCTGCTAGACAGATTGAACCAGCTTGAGAGCAAAGTTTCT------------GGTAAAGGCCAACAACAACAAGGCCAAACTGTCACTAAGAAATCTGCTGCTGAGGCATCCAAAAAGCCT------------CGCCAAAAACGTACTGCTACAAAACAGTACAATGTCACTCAAGCTTTTGGGAGACGTGGTCCAGACCAAACCCAAGGAAACTTCGGGGACCAAGACCTAATCAGACAAGGAACTGATTATAAACATTGGCCGCAAATTGCACAATTTGCTCCAAGTGCCTCTGCATTCTTCGGAATGTCACGCATTGGCATGGAAGTCACACCTTCG---------------GGAACA------------------TGGCTGACTTATCATGGAGCCATTAAATTGGATGACAAAGATCCACAATTCAAAGACAACGTCATACTGCTGAACAAGCACATTGACGCATACAAA---ACA---------------------------------------------------------TTCCCACCAACAGAGCCTAAAAAGGAC------------AAAAAG---------AAAAAGACTGAT---GAA---------------------------------------------------------------------------------------------------------------------------------------------------------------GCTCAGCCTTTACCGCAGAGACAAAAGAAGCAGCCCACCGTGACTCTTCTTCCTGCGGCTGATATGGAT------GATTTCTCCAGA---CAACTTCAAAATTCCATG---AGTGAAGCTTCTGCTGATTCAACTCAGGCA------------------------TAA
>KU182964_Bat_China_2013-08-
ATGTCT------------------------------GATAATGGAACCCAA---------AACCAACGTAGTGCCTCCCGC------ATTACATTTGGTGGACCTTCAGATTCAACTGACAATAACCAGGAT---------GGAGGACGCAGTGGTGCACGGCCAAAACAA---------------------------------------------CGCCGACCCCAGGGTTTACCCAATAAT------------------------ACCGCGTCTTGGTTCACAGCTCTCACTCAGCATGGTAAG---GAAGGACTCAAATTCCCTCAAGGCCAGGGAGTTCCTATCAACACCAATAGTGGCACAGATGACCAAATTGGCTACTATAGAAGAGCTACCCGACGA---GTTCGTGGTGGTGACGGTAAAATGAAAGAGCTTAGCCCCAGATGGTACTTCTATTACCTAGGAACTGGCCCAGAAGCTTCACTTCCCTATGGTGCCAATAAAGAGGGCATCGTATGGGTTGCAACTGAGGGTGCCTTG---AACACACCAAAAGATCATATTGGCACCCGCAATCCTAATAACAATGCTGCCATTGTTCTACAACTTCCTCAAGGAACAACATTGCCAAAAGGCTTCTACGCTGAAGGG---------AGCAGGAGTGGTAGTCAAGCCTCTTCTCGCTCCTCATCACGTAGTCGTGGAAATTCAAGAACTTCAACTCCTGGCAGC---------------AGTAGGGGAAATTCTCCTGCT---CGAGTGGCTAGCGGAGGT------------GGTGAAACTGCCCTCGCGCTATTGCTGTTAGACAGATTGAACCAGCTGGAGAGCAAAGTTTCT------------GGTAAAGGCCAACAACAACAAGGCCAAACTGTCACTAAGAAATCTGCTTCAGAGGCATCTAAAAAGCCT------------CGGCAAAAACGTACCGCAACCAAACAGTACAATGTCACCCAAGCTTTTGGGCGACGTGGTCCAGATCAAACTCAAGGAAACTTTGGAGACCAGGAGCTAATCAGACAAGGAACTGATTATAAACACTGGCCGCAAATAGCACAGTTTGCTCCAAGTGCCTCTGCATTCTTCGGAATGTCACGCATTGGCATGGAAGTCACACCTTCG---------------GGAACA------------------TGGCTGACTTATCATGGAGCCATTAAATTGGATGATAAAGATCCCCAATTCAAAGACAACGTCATACTGCTGAATAAGCACATTGACGCATACAAG---ACA---------------------------------------------------------TTCCCACCAACAGAGCCTAAAAAGGAC------------AAAAAG---------AAAAAGACTGAT---GAA---------------------------------------------------------------------------------------------------------------------------------------------------------------GCTCAGCCTTTGCCGCAGAGA---AAGAAACAGCCCACTGTGACTCTTCTGCCTGCGGCTGATATGGAT------GATTTCTCCAGA---CAACTTCAAAATTCCATG---AGTGGAGCTTCTGCTGATTCAACTCAGGCA------------------------TAA
>KY770860_Bat_China_2012--
ATGTCT------------------------------GATAATGGACCCCAA---------AACCAACGTAGTGCCCCCCGC------ATTACATTTGGTGGACCCTCAGATTCAACTGACAATAACCAGGAT---------GGAGGACGCAGTGGTGTACGGCCAAAACAA---------------------------------------------CGCCGACCCCAGGGTTTACCCAATAAT------------------------ACTGCGTCTTGGTTCACAGCTCTCACTCAGCATGGTAAG---GAAGGACTCAAATTCCCTCAAGGCCAGGGAGTTCCTATCAACACCAATAGTGGCAGAGACGACCAAATTGGCTACTACAGAAGAGCTACCCGACGA---GTTCGTGGTGGTGACGGTAAAATGAAAGAGCTCAGCCCCAGATGGTACTTTTATTACCTAGGAACTGGCCCAGAAGCTTCACTTCCCTATGGTGCCAATAAAGAAGGCATCGTATGGGTTGCAACTGAGGGTGCCTTG---AACACACCAAAAGATCATATTGGCACCCGCAATCCTAATAACAATGCTGCTATTGTGCTACAACTTCCTCAAGGAACAACATTGCCAAAAGGCTTCTACGCAGAAGGG---------AGCAGGAATGGTAGTCAAGCCTCTTCTCGCTCCTCATCACGTAGTCGTGGAAATTCAAGAACTTCAACTCCTGGCAGC---------------AGTAGGGGAAATTCTCCTGCT---CGAGTGGCTAGCGGAGGT------------GGTGAAACTGCCCTCGCGCTATTGCTGTTAGACAGATTGAACCAGCTGGAGAGCAAAGTTTCT------------GGTAAAGGCCAACAACAACAAGGCCAAACTGTCACTAAGAAATCTGCTTCAGAGGCATCTAAAAAGCCT------------CGACAAAAACGTACTGCAACCAAACAGTATAATGTCACCCAAGCTTTTGGGCGACGTGGTCCAGATCAAACTCAAGGAAACTTTGGAGACCAGGAGTTAATCAGACAAGGAACTGATTATAAACACTGGCCGCAAATAGCACAGTTTGCTCCAAGTGCCTCTGCATTCTTCGGAATGTCACGCATTGGCATGGAAGTCACACCTTCG---------------GGAACA------------------TGGCTGACTTACCATGGAGCCATTAAATTGGATGACAAAGATCCCCAATTCAAAGACAACGTCATACTGTTGAATAAGCACATTGACGCATACAAA---ACA---------------------------------------------------------TTCCCACCAACAGAGCCTAAAAAGGAC------------AAAAAG---------AAAAAGACTGAT---GAA---------------------------------------------------------------------------------------------------------------------------------------------------------------GCTCAGCCTTTACCGCAGAGACAAAAGAAACAGCCCACTGTGACTCTTCTTCCTGCGGCCGACATGGAT------GATTTCTCCAGA---CAACTTCAAAATTCCATG---AGTGGAGCTTCTGCTGATTCAACTCAGGCA------------------------TAA
>KY938558_Bat_SKorea_2016-04-17
ATGTCT------------------------------GATAATGGAACCCAA---------AACCAACGTAGTGCCTCCCGC------ATTACATTTGGTGGACCTTCAGATTCAACTGACAATAACCAGGAT---------GGAGGACGCAGTGGTGCACGGCCAAAACAA---------------------------------------------CGCCGACCCCAGGGTTTACCCAATAAT------------------------ACTGCATCTTGGTTCACAGCTCTCACTCAGCATGGTAAG---GAAGGACTCAAATTCCCTCAAGGCCAGGGAGTTCCTATCAACACCAATAGTGGCAGAGATGACCAAATTGGCTACTATAGAAGAGCCACCCGACGA---GTTCGTGGTGGTGACGGTAAAATGAAAGAGCTCAGCCCCAGATGGTACTTCTATTACCTAGGAACTGGCCCAGAAGCTTCACTTCCCTATGGTGCCAATAAAGAAGGCATCGTATGGGTTGCAATTGAGGGTGCCTTG---AACACACCAAAAGATCATATTGGCACCCGCAATCCTAATAACAATGCTGCCATTGTTCTACAACTTCCTCAAGGAACAACATTGCCAAAAGGCTTCTACGCTGAAGGG---------AGCAGGAGTGGTAGTCAAGCCTCTTCTCGCTCCTCATCACGTAGTCGTGGAAATTCAAGAACTTCAACTCCTGGCAGC---------------AGTAGGGGAAATTCTCCTGCT---CGAGTGGCTAGCGGAGGT------------GGTGAAACTGCCCTCGCGCTATTGCTGTTAGACAGATTGAACCAGCTGGAGAGCAAAGTTTCT------------GGTAAAGGCCAACAACAACAAGGCCAAACTGTCACTAAGAAATCTGCTTCAGAGGCATCTAAAAAGCCT------------CGGCAAAAACGTACCGCAACCAAACAGTACAATGTCACCCAAGCTTTTGGGCGACGTGGTCCAGATCAAACTCAAGGAAACTTTGGAGACCAGGAGCTAATCAGACAAGGAACTGATTATAAACACTGGCCGCAAATAGCACAGTTTGCTCCAAGTGCCTCTGCATTCTTCGGAATGTCACGCATTGGCATGGAAGTCACACCTTCG---------------GGAACA------------------TGGCTGACTTATCATGGAGCCATTAAATTGGATGATAAAGATCCCCAATTTAAAGACAACGTCATACTGCTGAATAAGCACATTGACGCATACAAG---ACA---------------------------------------------------------TTCCCACCAACAGAGCCTAAAAAGGAC------------AAAAAG---------AAAAAGACTGAT---GAA---------------------------------------------------------------------------------------------------------------------------------------------------------------GCTCAGCCTTTGCCGCAGAGA---AAGAAACTGCCCACTGTGACTCTTCTGCCTGCGGCTGATATGGAT------GATTTCTCCAGA---CAACTTCAAAATTCCATG---AGTGGAGCTTCTGCTGATTCAACTCAGGCA------------------------TAA
>MK211374_Bat_China_2016-08-
ATGTCT------------------------------GATAATGGACCCCAA---------AACCAGCGTAGTGCCCCCCGC------ATTACATTTGGTGGACCCACAGATTCAACTGACAATAACCAGGAT---------GGAGGACGCAGTGGTGCACGGCCAAAGCAG---------------------------------------------CGCCGACCCCAAGGTTTACCCAATAAT------------------------ACTGCGTCTTGGTTCACAGCTCTCACTCAGCATGGCAAG---GAGGAACTTAAATTCCCTCGAGGCCAGGGCGTTCCAATCAACACCAATAGTGGTAAAGATGACCAAATTGGCTACTACCGAAGAGCTACCCGACGA---GTTCGTGGTGGTGATGGTAAAATGAAAGAGCTCAGCCCCAGATGGTACTTCTATTACCTAGGTACTGGCCCAGAAGCTTCACTTCCCTACGGCGCTAACAAAGAAGGCATCGTATGGGTCGCAACTGAGGGAGCCTTG---AATACACCTAAAGATCACATTGGCACCCGCAATCCTAATAACAATGCTGCCATCGTGCTACAACTTCCTCAAGGAACAACATTGCCAAAAGGCTTCTACGCAGAGGGG---------AGCAGAGGCGGCAGTCAAGCCTCTTCTCGCTCTTCATCACGTAGTCGCGGTAATTCAAGAAATTCAACTCCTGGCAGC---------------AGTAGGGGAAATTCTCCTGCT---CGAATGGCTAGCGGAGGT------------GGTGAAACTGCCCTCGCGCTATTGCTGCTAGACAGATTGAACCAGCTTGAGAGCAAAGTTTCT------------GGTAAAGGCCAACAACAGCAAGGCCAAACTGTCACTAAGAAATCTGCTGCTGAGGCATCCAAAAAGCCT------------CGCCAAAAACGTACTGCCACAAAACAGTACAACGTCACTCAAGCATTTGGGAGGCGTGGTCCAGAACAAACCCAAGGAAACTTTGGTGACCAAGAATTAATCAGACAAGGGACTGATTACAAACATTGGCCACAAATTGCACAATTTGCTCCGAGTGCCTCTGCATTTTTCGGAATGTCACGCATTGGCATGGAAGTCACACCTTCG---------------GGAACA------------------TGGCTGACTTATCATGGAGCCATTAAATTGGATGATAAAGATCCACAATTCAAAGACAACGTCATGCTGTTGAATAAGCACATTGACGCATACAAA---GCA---------------------------------------------------------TTCCCACCAACAGAGCCTAAAAAGGAC------------AAAAAG---------AAAAAGACTGAT---GAA---------------------------------------------------------------------------------------------------------------------------------------------------------------GCTCAGCCTTTACCGCAGAGACAAAAGAAGCAGCCTACTGTGACTCTTCTTCCTGCGGCTGACATGGAT------GATTTCTCCAGA---CAACTTCAAAATTCCATG---AGTGGAGCTTCTGCTGATTCAACTCAGGCA------------------------TAA
>KC881006_Bat_China_2012-03-19
ATGTCT------------------------------GATAATGGACCCCAA------TCAAACCAGCGTAGTGCCCCCCGC------ATTACATTTGGTGGACCCACAGATTCAACTGACAATAACCAGAAT---------GGAGGACGCAATGGGGCAAGGCCAAAACAA---------------------------------------------CGCCGACCCCAAGGTTTACCCAATAAT------------------------ACTGCGTCTTGGTTCACAGCTCTCACTCAGCATGGCAAG---GAGGAACTTAGATTCCCTCGAGGCCAGGGCGTTCCAATCAACACCAATAGTGGTCCAGATGACCAAATTGGCTACTACCGAAGAGCTACCCGACGA---GTTCGTGGTGGTGACGGCAAAATGAAAGAGCTCAGCCCCAGATGGTACTTCTATTACCTAGGAACTGGCCCAGAAGCTTCACTTCCCTACGGCGCTAACAAAGAAGGCATCGTATGGGTCGCAACTGAGGGAGCCTTG---AACACACCCAAAGACCACATTGGCACCCGCAATCCTAATAACAATGCTGCCACCGTGCTACAACTTCCTCAAGGAACAACATTGCCAAAAGGCTTCTACGCAGAGGGG---------AGCAGAGGCGGCAGTCAAGCCTCTTCTCGCTCCTCATCACGTAGTCGCGGTAATTCAAGAAATTCAACTCCTGGCAGC---------------AGTAGGGGAAATTCTCCTGCT---CGAATGGCTAGCGGAGGT------------GGTGAAACTGCCCTCGCGCTATTGCTGCTAGACAGATTGAACCAGCTTGAGAGCAAAGTTTCT------------GGTAAAGGCCAACAACAACAAGGCCAAACTGTCACTAAGAAATCTGCTGCTGAGGCATCTAAAAAGCCT------------CGCCAAAAACGTACTGCTACAAAACAGTACAACGTCACTCAAGCTTTTGGGAGACGTGGTCCAGAACAAACTCAAGGAAACTTCGGGGACCAAGACCTAATCAGACAAGGAACTGATTACAAACATTGGCCGCAAATTGCACAATTTGCTCCAAGTGCGTCTGCATTCTTCGGAATGTCACGCATTGGCATGGAAGTCACACCTTCG---------------GGAACA------------------TGGCTGACTTATCATGGAGCCATTAAATTGGATGACAAAGATCCACAATTCAAAGACAACGTCATATTGCTGAACAAGCACATTGACGCATACAAA---ACA---------------------------------------------------------TTCCCACCAACAGAGCCTAAAAAGGAC------------AAAAAG---------AAAAAGACTGAT---GAA---------------------------------------------------------------------------------------------------------------------------------------------------------------GCTCAGCCTTTACCGCAGAGACAAAAGAAGCAACCCACTGTGACTCTTCTCCCTGCGGCTGACATGGAT------GATTTCTCCAGA---CAACTTCAAAATTCCATG---AGTGGAGCTTCTGCTGATTCAACTCAGGCA------------------------TAA
>KF367457_Bat_China_2012-09-
ATGTCT------------------------------GATAATGGACCCCAA------TCAAACCAGCGTAGTGCCCCCCGC------ATTACATTTGGTGGACCCACAGATTCAACTGACAATAACCAGAAT---------GGAGGACGCAATGGGGCAAGGCCAAAACAA---------------------------------------------CGCCGACCCCAAGGTTTACCCAATAAT------------------------ACTGCGTCTTGGTTCACAGCTCTCACTCAGCATGGCAAG---GAGGAACTTAGATTCCCTCGAGGCCAGGGCGTTCCAATCAACACCAATAGTGGTCCAGATGACCAAATTGGCTACTACCGAAGAGCTACCCGACGA---GTTCGTGGTGGTGACGGCAAAATGAAAGAGCTCAGCCCCAGATGGTACTTCTATTACCTAGGAACTGGCCCAGAAGCTTCACTTCCCTACGGCGCTAACAAAGAAGGCATCGTATGGGTCGCAACTGAGGGAGCCTTG---AACACACCCAAAGACCACATTGGCACCCGCAATCCTAATAACAATGCTGCCACCGTGCTACAACTTCCTCAAGGAACAACATTGCCAAAAGGCTTCTATGCAGAGGGG---------AGCAGAGGTGGCAGTCAAGCCTCTTCTCGCTCTTCATCACGTAGTCGCGGTAATTCAAGAAATTCAACTCCTGGCAGC---------------AGTAGGGGAAATTCTCCTGCT---CGAATGGCTAGCGGAGGT------------GGTGAAACTGCCCTCGCGCTATTGCTGCTAGACAGATTGAACCAGCTTGAGAGCAAAGTTTCT------------GGTAAAGGCCAACAACAACAAGGCCAAACTGTCACTAAGAAATCTGCTGCTGAGGCATCTAGAAAGCCT------------CGCCAAAAACGTACTGCTACAAAACAGTACAACGTCACTCAAGCTTTTGGGAGACGTGGTCCAGAACAAACTCAAGGAAACTTCGGGGACCAAGACCTAATCAGACAAGGAACTGATTACAAACATTGGCCGCAAATTGCACAATTTGCTCCAAGTGCGTCTGCATTCTTCGGAATGTCACGCATTGGCATGGAAGTCACACCTTCG---------------GGAACA------------------TGGCTGACTTATCATGGAGCCATTAAATTGGATGACAAAGATCCACAATTCAAAGACAACGTCATATTGCTGAACAAGCACATTGACGCATACAAA---ACA---------------------------------------------------------TTCCCACCAACAGAGCCTAAAAAGGAC------------AAAAAG---------AAAAAGACTGAT---GAA---------------------------------------------------------------------------------------------------------------------------------------------------------------GCTCAGCCTTTACCGCAGAGACAAAAGAAGCAACCCACTGTGACTCTTCTCCCTGCGGCTGACATGGAT------GATTTCTCCAGA---CAACTTCAAAATTCCATG---AGTGGAGCTTCTGCTGATTCAACTCAGGCA------------------------TAA
>KJ473815_Bat_China_2013--
ATGTCT------------------------------GATAATGGACCCCAA------TCAAACCAGCGTAGTGCCCCCAGC------ATTACATTTGGTGGACCCACAGATTCAACTGACAATAACCAGGAT---------GGAGGACGCAGTGGTGCACGGCCAAAACAG---------------------------------------------CGCCGACCCCAAGGTTTACCCAATAAT------------------------ACTGCGTCTTGGTTCACAGCTCTCACTCAGCATGGCAAG---GAGGAACTTAGATTCCCTCGAGGCCAGGGCGTTCCAATCAACACCAATAGTGGTAAAGATGACCAAATTGGCTACTACCGAAGAGCTACCCGACGA---GTTCGTGGTGGTGACGGCAAAATGAAAGAGCTCAGCCCCAGATGGTACTTCTACTACCTAGGAACTGGCCCAGAAGCTTCACTTCCCTACGGCGCTAATAAAGAAGGCATCGTATGGGTCGCAATTGAGGGAGCCTTG---AATACACCTAAAGATCACATTGGCACCCGCAATCCTAATAACAATGCTGCCATCGTGCTACAACTTCCTCAAGGAACAACATTGCCAAAAGGCTTCTACGCAGAGGGG---------AGCAGAGGTGGCAGTCAAGCCTCATCTCGCTCCTCATCACGTAGTCGCGGTAATTCAAGAAACTCAACTCCTGGCAGC---------------AGTAGGGGAAATTCTCCTGCT---CGATTGGCTAGCGGAGGT------------GGTGAAACTGCCCTCGCGCTATTGTTGCTAGACAGACTGAACCAGCTTGAGAGCAAAGTTTCT------------GGTAAAGGCCAACAACAACAAGGCCAAACTGTCACTAAGAAATCTGCTGCTGAGGCATCCAAAAAGCCT------------CGCCAAAAACGTACTGCTACAAAACAGTACAACGTCACTCAGGCATTTGGGAGACGTGGTCCAGAACAAACCCAAGGGAACTTTGGGGACCAAGACTTAACCAGACAAGGAACTGATTACAAACATTGGCCGCAAATTGCACAATTTGCTCCAAGTGCCTCTGCATTCTTCGGAATGTCACGCATTGGCATGGAAGTCACACCTTCG---------------GGAACA------------------TGGCTGACTTATCATGGAGCCATCAAATTGGATGACAAAGATCCACAATTCAAAGACAACGTCATACTGCTGAACAAGCACATTGACGCATACAAA---ACA---------------------------------------------------------TTCCCACCAACAGAGCCTAAAAAGGAC------------AAGAAG---------AAAAAGACTGAT---GAA---------------------------------------------------------------------------------------------------------------------------------------------------------------GCTCAGCCTTTACCGCAGAGACAAAAGAAGCAGCCCACTGTGACTCTTCTTCCTGCGGCTGACATGGAT------GATTTTTCCAGA---CAACTTCAAAATTCCATG---AGTGGAGCTTCTGCTGATTCAACTCAGGCA------------------------TAA
>KY417142_Bat_China_2014-05-12
ATGTCT------------------------------GATAATGGACCCCAA------TCAAACCAGCGTAGTGCCCCCCGC------ATTACATTTGGTGGACCCACAGATTCAACTGACAATAACCAGAAT---------GGAGGACGCAATGGGGCAAGGCCGAAACAG---------------------------------------------CGCCGACCCCAGGGTTTACCCAATAAT------------------------ACTGCGTCTTGGTTCACAGCTCTCACTCAGCATGGCAAG---GAGGAACTTAGATTCCCTCGAGGCCAGGGCGTTCCAATCAACACCAATAGTGGTCCAGATGACCAAATTGGCTACTACCGAAGAGCTACCCGACGA---GTTCGTGGTGGTGACGGCAAAATGAAAGAGCTCAGCCCCAGATGGTACTTCTATTACCTAGGAACTGGCCCAGAAGCTTCACTTCCCTACGGCGCTAACAAAGAAGGCATCGTATGGGTCGCAACTGAGGGAGCCTTG---AACACACCCAAAGACCACATTGGCACCCGCAATCCTAATAACAATGTTGCCACCGTGCTACAACTTCCTCAAGGAACAACATTGCCAAAAGGCTTCTACGCAGAGGGG---------AGCAGAGGCGGCAGTCAAGCCTCTTCTCGCTCTTCATCACGTAGTCGCGGTAATTCAAGAAATTCAACTCCTGGCAGC---------------AGTAGGGGAAACTCTCCTGCT---CGAATGGCTAGCGGAGGT------------GGTGAAACTGCCCTCGCGCTATTGCTGCTAGACAGATTGAACCAGCTTGAGAGCAAAGTTTCT------------GGTAAAGGCCAACAACAACAAGGCCAAACTGTCACTAAGAAATCTGCTGCTGAGGCATCTAAAAAGCCT------------CGCCAAAAACGTACTGCTACAAAACAGTACAACGTCACTCAAGCATTTGGGAGGCGTGGTCCAGAACAAACCCAAGGAAACTTCGGGGACCAAGACCTAATCAGACAAGGAACTGATTACAAACATTGGCCGCAAATTGCACAATTTGCTCCGAGTGCCTCTGCATTCTTCGGAATGTCACGCATTGGCATGGAAGTCACACCTTCG---------------GGAACA------------------TGGCTGACTTATCATGGAGCCATTAAATTGGATGACAAAGATCCACAATTCAAAGACAACGTCATACTGCTGAACAAGCACATTGACGCATACAAA---ACA---------------------------------------------------------TTCCCACCAACAGAGCCTAAAAAGGAC------------AAAAAG---------AAAAAGACTGAT---GAA---------------------------------------------------------------------------------------------------------------------------------------------------------------GCTCAGCCTTTACCGCAGAGACAAAAGAAGCAGCCCATTGTGACACTTCTTCCTGCGGCTGACATGGAT------GATTTCTCCAGA---CAACTTCAAAATTCCATG---AGTGGAGCTTCTGCTGATTCAACTCAGGCA------------------------TAA
>KY417144_Bat_China_2012-09-18
ATGTCT------------------------------GATAATGGACCCCAA------TCAAACCAGCGTAGTGCCCCCCGC------ATTACATTTGGTGGACCCACAGATTCAACTGACAATAACCAGAAT---------GGAGGACGCAATGGGGCAAGGCCGAAACAG---------------------------------------------CGCCGACCCCAGGGTTTACCCAATAAT------------------------ACTGCGTCTTGGTTCACAGCTCTCACTCAGCATGGCAAG---GAGGAACTTAGATTCCCTCGAGGCCAGGGTGTTCCAATCAACACCAATAGTGGTCCAGATGACCAAATTGGCTACTACCGAAGAGCTACCCGACGA---GTTCGTGGTGGTGACGGCAAAATGAAAGAGCTCAGCCCCAGATGGTACTTCTATTACCTAGGAACTGGCCCAGAAGCTTCACTTCCCTACGGCGCTAACAAAGAAGGCATCGTATGGGTCGCAACTGAGGGAGCCTTG---AACACACCCAAAGACCACATTGGCACCCGCAATCCTAATAACAATGCTGCCACCGTGCTACAACTTCCTCAAGGAACAACATTGCCAAAAGGCTTCTACGCAGAGGGG---------AGCAGAGGCGGCAGTCAAGCCTCTTCTCGCTCTTCGTCACGTAGTCGCGGTAATTCAAGAAATTCAACTCCTGGCAGC---------------AGTAGGGGAAATTCTCCTGCT---CGAATGGCTAGCGGAGGT------------GGTGAAACTGCCCTCGCGCTATTGCTGCTAGACAGATTGAACCAGCTTGAGAGCAAAGTTTCT------------GGTAAAGGCCAACAACAACAAGGCCAAACTGTCACTAAGAAATCTGCTGCTGAGGCATCTAAAAAGCCT------------CGCCAAAAACGTACTGCTACAAAACAGTACAGCGTCACTCAAGCATTTGGGAGACGTGGTCCAGAACAAACCCAAGGAAACTTCGGGGACCAAGACCTAATCAGACAAGGAACTGATTATAAACATTGGCCGCAAATTGCACAATTTGCTCCAAGTGCCTCTGCATTCTTCGGAATGTCACGCATTGGCATGGAAGTCACACTTTCG---------------GGAACA------------------TGGCTGACTTATCATGGAGCCATTAAATTGGATGACAAAGATCCACAATTCAAAGACAACGTCATACTGCTGAATAAGCACATTGACGCATACAAA---ACA---------------------------------------------------------TTCCCACCAACAGAGCCTAAAAAGGAC------------AAAAAG---------AAAAAGACTGAT---GAA---------------------------------------------------------------------------------------------------------------------------------------------------------------GCTCAGCCTTTACCGCAGAGACAAAAGAAGCAGCCCACTGTGACTCTTCTTCCTGCGGCTGACATGGAT------GATTTCTCCAGA---CAACTTCAAAATTCCATG---AGTGGAGCTTCTGCTGATTCAACTCAGGCA------------------------TAA
>KY417145_Bat_China_2012-09-18
ATGTCT------------------------------GATAATGGACCCCAA------TCAAACCAGCGTAGTGCCCCCCGC------ATTACATTTGGTGGACCCACAGATTCAACTGACAATAACCAGAAT---------GGAGGACGCAATGGGGCAAGGTCGAAACAG---------------------------------------------CGCCGACCCCAGGGTTTACCCAATAAT------------------------ACTGCGTCTTGGTTCACAGCTCTCACTCAGCATGGCAAG---GAGGAACTTAGATTCCCTCGAGGCCAGGGCGTTCCAATCAACACCAATAGTGGTCCAGATGACCAAATTGGCTACTACCGAAGAGCTACCCGACGA---GTTCGTGGTGGTGACGGCAAAATGAAAGAGCTCAGCCCCAGATGGTACTTCTATTACCTAGGAACTGGCCCAGAAGCTTCACTTCTCTACGGCGCTAACAAAGAAGGCATCGTATGGGTCGCAACTGAGGGAGCCTTG---AACACACCCAAAGACCACATTGGCACCCGCAATCCTAATAACAATGCTGCCACCGTGCTACAACTTCCTCAAGGAACAACATTGCCAAAAGGCTTCTATGCAGAGGGG---------AGCAGAGGTGGCAGTCAAGCCTCTTCTCGCTCTTCATCACGTAGTCGCGGTAATTCAAGAAATTCAACTCCTGGCAGC---------------AGTAGGGGAAATTCTCCTGCT---CGAATGGCTAGCGGAGGT------------GGTGAAACTGCCCTCGCGCTATTGCTGCTAGACAGATTGAACCAGCTTGAGAGCAAAGTTTCT------------GGTAAAGGCCAACAACAACAAGGCCAAACTGTCACTAAGAAATCTGCTGCTGAGGCATCTAAAAAGCCT------------CGCCAAAAACGTACTGCTACAAAACAGTACAACGTCACTCAAGCTTTTGGGAGACGCGGTCCAGAACAAACTCAAGGAAACTTCGGGGACCAAGACCTAATCAGACAAGGAACTGATTACAAACATTGGCCGCAAATTGCACAATTTGCTCCAAGTGCGTCTGCATTCTTCGGAATGTCACGCATTGGCATGGAAGTCACACCTTCG---------------GGAACA------------------TGGCTGACTTATCATGGAGCCATTAAATTGGATGACAAAGATCCACAATTCAAAGACAACGTCATATTGCTGAACAAGCACATTGACGCATACAAA---ACA---------------------------------------------------------TTCCCACCAACAGAGCCTAAAAAGGAC------------AAAAAG---------AAAAAGACTGAT---GAA---------------------------------------------------------------------------------------------------------------------------------------------------------------GCTCAGCCTTTACCGCAGAGACAAAAGAAGCAGCCCACTGTGACTCTTCTTCCTGCGGCTGACATGGAT------GATTTCTCCAGA---CAACTTCAAAGTTCCATG---AGTGGAGCTTCTGCTGATTCAACTCAGGCA------------------------TAA
>KY417147_Bat_China_2013-04-17
ATGTCT------------------------------GATAATGGACCCCAA------TCAAACCAGCGTAGTGCCCCCCGC------ATTACATTTGGTGGACCCACAGATTCAACTGACAATAACCAGAAT---------GGAGGACGCAATGGGGCAAGGCCAAAACAA---------------------------------------------CGCCGACCCCAAGGTTTACCCAATAAT------------------------ACTGCGTCTTGGTTCACAGCTCTCACTCAGCATGGCAAG---GAGGAACTTAGATTCCCTCGAGGCCAGGGCGTTCCAATCAACACCAATAGTGGTCCAGATGACCAAATTGGCTACTACCGAAGAGCTACCCGACGA---GTTCGTGGTGGTGACGGCAAAATGAAAGAGCTCAGCCCCAGATGGTACTTCTATTACCTAGGAACTGGCCCAGAAGCTTCACTTCCCTACGGCGCTAACAAAGAAGGCATCGTATGGGTCGCAACTGAGGGAGCCTTG---AACACACCTAAAGACCACATTGGCACCCGCAATCCTAATAACAATGCTGCCACCGTGCTACAACTTCCTCAAGGAACAACATTGCCAAAAGGCTTCTACGCAGAGGGG---------AGCAGAGGCGGCAGTCAAGCCTCTTCTCGCTCCTCATCACGTAGTCGCGGTAATTCAAGAAATTCAACTCCTGGCAGC---------------AGTAGGGGAAATTCTCCTGCT---CGAATGGCTAGCGGAGGT------------GGTGAAACTGCCCTCGCGCTATTGCTGCTAGACAGATTGAACCAGCTTGAGAGCAAAGTTTCT------------GGTAAAGGCCAACAACAACAAGGCCAAACTGTCACTAAGAAATCTGCTGCTGAGGCATCTAAAAAGCCT------------CGTCAAAAACGTACTGCCACCAAGGCGTACAACGTCACTCAAGCATTTGGGAGGCGTGGTCCAGAACAAACCCAAGGAAACTTCGGGGACCAAGACCTAATCAGACAAGGAACTGATTACAAACATTGGCCGCAAATTGCACAATTTGCTCCAAGTGCCTCTGCATTCTTCGGAATGTCACGCATTGGCATGGAAGTCACACCTTCG---------------GGAACA------------------TGGCTGACTTATCATGGAGCCATTAAATTGGATGACAAAGATCCACAATTTAAAGACAATGTCATACTGCTGAACAAGCACATTGACGCATACAAA---ACA---------------------------------------------------------TTCCCACCAACAGAGCCTAAAAAGGAC------------AAAAAG---------AAAAAGACTGAT---GAA---------------------------------------------------------------------------------------------------------------------------------------------------------------GCTCAGCCTTTACCGCAGAGACAAAAGAAGCAGCCCACTGTGACTCTTCTTCCTGCGGCTGACATGGAT------GATTTCTCCAGA---CAACTTCAAAATTCCATG---AGTGGAGCTTCTGCTGATTCAACTCAGGCA------------------------TAA
>KY417149_Bat_China_2013-04-17
ATGTCT------------------------------GATAATGGACCCCAA------TCAAACCAGCGTAGTGCCCCCCGC------ATTACATTTGGTGGACCCACAGATTCAACTGACAATAACCAGAAT---------GGAGGACGCAATGGGACAAGGCCGAAACAG---------------------------------------------CGCCGACCCCAGGGTTTACCCAATAAT------------------------ACTGCGTCTTGGTTCACAGCTCTCACTCAGCATGGCAAG---GAGGAACTTAGATTCCCTCGAGGCCAGGGCGTTCCAATCAACACCAATAGTGGTCCAGATGACCAAATTGGCTACTACCGAAGAGCTACCCGACGA---GTTCGTGGTGGTGACGGCAAAATGAAAGAGCTCAGCCCCAGATGGTACTTCTATTACCTAGGAACTGGCCCAGAAGCTTCACTTCCCTACGGCGCTAACAAAGAAGGCATCGTATGGGTCGCAACTGAGGGAGCCTTG---AACACACCCAAAGACCACATTGGCACCCGCAATCCTAATAATAATGCTGCCACCGTGCTACAACTTCCTCAAGGAACAACATTGCCAAAAGGCTTCTACGCAGAGGGG---------AGCAGAGGCGGCAGTCAAGCCTCTTCTCGCTCTTCATCACGTAGTCGCGGTAATTCAAGAAATTCAACTCCTGGCAGC---------------AGTAGGGGAAACTCTCCTGCT---CGAATGGCTAGCGGAGGT------------GGTGAAACTGCCCTCGCGCTATTGCTGCTAGACAGATTGAACCAGCTTGAGAGCAAAGTTTCT------------GGTAAAGGCCAACAACAACAAGGCCAAACTGTCACTAAGAAATCTGCTGCTGAGGCATCTAAAAAGCCT------------CGCCAAAAACGTACTGCTACAAAACAGTACAACGTCACTCAAGCATTTGGGAGGCGTGGTCCAGAACAAACCCAAGGAAACTTCGGGGACCAAGACCTAATCAGACAAGGAACTGACTACAAACATTGGCCGCAAATTGCACAATTTGCTCCGAGTGCCTCTGCATTCTTCGGAATGTCACGCATTGGCATGGAAGTCACACCTTCG---------------GGAACA------------------TGGCTGACTTATCATGGAGCCATTAAATTGGATGACAAAGATCCACAATTCAAAGACAACGTCATACTGCTGAACAAGCATATTGACGCATACAAA---ACA---------------------------------------------------------TTCCCACCAACAGAGCCTAAAAAGGAC------------AAAAAG---------AAAAAGACTGAT---GAA---------------------------------------------------------------------------------------------------------------------------------------------------------------GCTCAGCCTTTACCGCAGAGACAAAAGAAGCAGCCCACTGTGACTCTTCTTCCTGCGGCTGACATGGAT------GATTTCTCCAGA---CAACTTCAAAATTCCATG---AGTGGAGCTTCTGCTGATTCAACTCAGGCA------------------------TAA
>MK211375_Bat_China_2016-09-
ATGTCT------------------------------GATAATGGACCCCAA------TCAAACCAGCGTAGTGCCCCCCGC------ATTACATTTGGTGGACCCACAGATTCAACTGACAATAACCAGGAT---------GGAGGACGCAGTGGTGCACGGCCAAAGCAA---------------------------------------------CGCCGACCCCAAGGTTTACCCAATAAT------------------------ACTGCGTCTTGGTTCACAGCTCTCACTCAGCATGGCAAG---GAGGAACTTAGATTCCCTCGAGGCCAGGGCGTTCCAATTAACACCAATAGTGGTAAAGATGACCAAATTGGCTACTACCGAAGAGCTACCCGACGA---GTTCGTGGTGGTGACGGCAAAATGAAAGAGCTCAGCCCCAGATGGTACTTCTATTACCTAGGAACTGGCCCAGAAGCTTCACTTCCCTACGGCGCTAACAAAGAAGGCATCGTATGGGTCGCAACTGAGGGAGCCTTG---AATACACCTAAAGATCATATTGGCACCCGCAATCCTAATAACAATGCTGCCATCGTGCTACAACTTCCTCAAGGAACAACATTGCCAAAAGGCTTCTACGCAGAGGGG---------AGCAGAGGCGGCAGTCAAGCCTCTTCTCGCTCTTCATCACGTAGTCGCGGTAATTCAAGAAATTCAACTCCTGGCAGC---------------AGTAGGGGAAATTCTCCTGCT---CGAACGGCTAGCGGAGGT------------GGTGAAACTGCCCTCGCGCTATTGCTGCTAGACAGATTGAACCAGCTTGAGAGCAAAGTTTCT------------GGTAAAGGCCAACAACAACAAGGCCAAACTGTCACTAAGAAATCTGCTGCTGAGGCATCCAAAAAGCCT------------CGCCAAAAACGTACTGCTACAAAACAGTACAACGTCACTCAAGCTTTTGGGAGACGTGGTCCAGAACAAACCCAGGGAAACTTCGGGGACCAAGACCTAATCAGACAAGGAACTGATTACAAACATTGGCCGCAAATTGCACAATTTGCTCCAAGTGCCTCTGCATTCTTCGGAATGTCACGCATTGGCATGGAAGTCACACCTTCG---------------GGAACA------------------TGGCTGACTTATCATGGAGCCATTAAATTGGATGACAAAGATCCACAATTCAAAGACAACGTCATACTGCTGAACAAGCACATTGACGCATACAAA---ACA---------------------------------------------------------TTCCCACCAACAGAGCCTAAAAAGGAC------------AAAAAG---------AAAAAGACTGAT---GAA---------------------------------------------------------------------------------------------------------------------------------------------------------------GCTCAGCCTTTACCGCAGAGACAAAAGAAGCAGCCCACTGTGACTCTTCTTCCTGCGGCTGACATGGAT------GATTTCTCCAGA---CAACTTCAAAATTCCATG---AGTGGAGCTTCTGCTGATTCAACTCAGGCA------------------------TAA
>MK211376_Bat_China_2016-09-
ATGTCT------------------------------GATAATGGACCCCAA------TCAAACCAGCGTAGTGCCCCCCGC------ATTACATTTGGTGGACCCACAGATTCAACTGACAATAACCAGAAT---------GGAGGACGCAATGGGGCAAGGCCAAAACAA---------------------------------------------CGCCGACCCCAAGGTTTACCCAATAAT------------------------ACTGCGTCTTGGTTCACAGCTCTCACTCAGCATGGCAAG---GAGGAACTTAGATTCCCTCGAGGCCAGGGCGTTCCAATCAACACCAATAGTGGTCCAGATGACCAAATTGGCTACTACCGAAGAGCTACCCGACGA---GTTCGTGGTGGTGACGGCAAAATGAAAGAGCTCAGCCCCAGATGGTACTTCTATTACCTAGGAACTGGCCCAGAAGCTTCACTTCCCTACGGCGCTAACAAAGAAGGCATCGTATGGGTCGCAACTGAGGGAGCCTTG---AATACACCGAAGGATCACATTGGCACCCGCAATCCTAATAACAATGCTGCCATCGTGCTACAACTTCCTCAAGGAACAACATTGCCAAAAGGCTTCTACGCAGAGGGG---------AGCAGAGGCGGCAGTCAAGCCTCTTCTCGCTCTTCATCACGTAGTCGCGGTAATTCAAGAAATTCAACTCCTGGCAGC---------------AGTAGGGGAAATTCTCCTGCT---CGAATGGCTAGCGGAGGT------------GGTGAAACTGCCCTCGCGCTATTGCTGCTAGACAGACTGAACCAGCTTGAGAGCAAAGTTTCT------------GGTAAAGGCCAACAACAACAAGGCCAAACTGTCACTAAGAAATCTGCTGCTGAGGCATCTAAAAAGCCT------------CGCCAAAAACGTACTGCTACAAAACAGTACAACGTCACTCAAGCTTTTGGGAGACGTGGTCCAGAACAAACCCAAGGAAACTTCGGGGACCAAGATCTAATCAGACAAGGAACTGATTACAAACATTGGCCGCAAATTGCACAATTTGCTCCAAGTGCCTCTGCATTCTTCGGAATGTCACGCATTGGCATGGAAGTCACACCTTCG---------------GGAACA------------------TGGCTGACTTATCATGGAGCCATTAAACTGGATGACAAAGATCCACAATTCAAAGACAACGTCATACTGCTGAATAAGCACATTGACGCATACAAA---ACA---------------------------------------------------------TTCCCACCAACAGAGCCTAAAAAGGAC------------AAAAAG---------AAAAAGACTGAT---GAA---------------------------------------------------------------------------------------------------------------------------------------------------------------GCTCAGCCTTTACCGCAGAGACAAAAGAAGCAGCCCACTGTGACTCTTCTTCCTGCGGCTGACATGGAT------GATTTCTCCAGA---CAACTTCAAAATTCCATG---AGTGGAGCTTCTGCTGATTCAACTCAGGCA------------------------TAA
>MK211377_Bat_China_2016-09-
ATGTCT------------------------------GATAATGGACCCCAA------TCAAACCAGCGTAGTGCCCCCCGC------ATTACATTTGGTGGACCCACAGATTCAACTGACAATAACCAGAAT---------GGAGGACGCAATGGGGCAAGGCCAAAACAG---------------------------------------------CGCCGACCCCAAGGTTTACCCAATAAT------------------------ACTGCGTCTTGGTTCACAGCTCTCACTCAGCATGGCAAG---GAGGAACTTAGATTCCCTCGAGGCCAGGGCGTTCCAATCAACACCAATAGTGGTCCAGATGACCAAATTGGCTACTACCGAAGAGCTACCCGACGA---GTTCGTGGTGGTGACGGCAAAATGAAAGAGCTCAGCCCCAGATGGTACTTCTATTACCTAGGAACTGGCCCAGAAGCTTCACTTCCCTACGGCGCTAACAAAGAAGGCATCGTATGGGTCGCAACTGAGGGAGCCTTG---AACACACCTAAAGACCACATTGGCACCCGCAATCCTAATAACAATGCTGCCACCGTGCTACAACTTCCTCAAGGAACAACATTGCCAAAAGGCTTCTACGCAGAGGGG---------AGCAGAGGCGGCAGTCAAGCCTCTTCTCGCTCTTCATCACGTAGTCGCGGTAATTCAAGAAATTCAACTCCTGGCAGC---------------AGTAGGGGAAATTCTCCTGCT---CGAATGGCTAGCGGAGGT------------GGTGAAACTGCCCTCGCGCTATTGCTGCTAGACAGATTGAACCAGCTTGAGAGCAAAGTTTCT------------GGTAAAGGCCAACAACAACAAGGCCAAACTGTCACTAAGAAATCTGCTGCTGAGGCATCCAAAAAGCCT------------CGCCAAAAACGTACTGCTACAAAACAGTACAACGTCACTCAAGCATTTGGGAGACGTGGTCCAGAACAAACCCAAGGAAACTTCGGGGACCAAGACCTAATCAGACAAGGAACTGATTACAAATATTGGCCGCAAATTGCACAATTTGCTCCGAGTGCCTCTGCATTCTTCGGAATGTCACGCATTGGCATGGAAGTCACACCTTCG---------------GGAACA------------------TGGCTGACTTATCATGGAGCCATTAAATTGGATGACAAAGATCCACAATTCAAAGACAACGTCATACTGCTGAACAAGCACATTGACGCATACAAA---ACA---------------------------------------------------------TTCCCACCAACAGAGCCTAAAAAGGAC------------AAAAAG---------AAAAAGACTGAT---GAA---------------------------------------------------------------------------------------------------------------------------------------------------------------GCTCAGCCTTTACCGCAGAGACAAAAGAAGCAGCCCACTGTGACTCTTCTTCCTGCGGCTGACATGGAT------GATTTCTCCAGA---CAACTTCAAAATTCCATG---AGTGGAGCTTCTGCTGATTCAACTCAGGCA------------------------TAA
>AB543561_Bat_Philippines_2008--
ATGTCT------------------------------GGACGGAATAAGCCC------CGTTCTGGCAATTCAACTCCTAAG------GTTACGTTCAAAAATGAATCTGATGGTTCCGATTCAGAATCAGAACGC------------CGTACCCCTAATCGCTCTAAG---------AACAAGGGTAATTCT---------------TTTAAACCAGAAAAGCCAAAGGCTGCTCCTCCTCAA------------------------AATGTCTCTTGGTTTGCACCACTAGTCCAAACAGGGAAA---AATGATCTTCGTTTTTCCCGTGGACAAGGAGTACCTATTAGTCAAGGTGTGGACCCTATCTACAACCATGGCTATTGGCTCAGAACCCAGCGTTCC---TTCCAGAAAGGAGGTAAA---GTTGTGCAAGCTAATGCCAGGTGGTATTTCTACTACACTGGCACTGGCAGATATGGTGACCTGCGTTATGGCACTAAGAACCCAGATTTAATCTGGGTCGGTGAAGAAGGTGCTAATGTTAACCGTATTGGTGAC---ATGGGCACACGTAACCCTAATAATGATGGTGCCATCTCTGTTCAGTTGGCTGAAGGC------ATACCCAAGGGCTTCTATGCAGAAGGTCGT---AATTCACGCAGTAGTAGCCGTAATAGTTCACGCAACTCT------AGCAGAGCCTCTTCTCGGGGAAATTCACGTGCTAAT---------------TCACGTGGTTCGTCCCCAGGT---AGAGGTTTGCCTAAT---------------GTTGCATCTAATACAGAGCCTTGGATGGCATATCTTGTCCAAAAACTTGAGGCACTGGAGACCAAAGTTAATGGTCCTAAG---GAAACCAAAAAGCCAGTGCAAGTCACCAAGAATGAGGCTGCAGCTAATGCTAAGAAACTG------------CGTCATAAGAGAACACCCCACAAAGGTAGTGGCGTAACTGCTAATTATGGTCGCAGAGGTCCAGGTGATCTAGAAGGCAATTTTGGAGATCTTAATATGTTGAAACTCGGTACAGATGACACCAGGTTTCCTGCCGCTGCACAGATGGCTCCTAATGTGGCTTCCTTTCTCTTCATGTCACACTTTTCAGTAAGAGAGGAAAATGAT---------------GCACTG------------------TGGTTGCATTATAAGGGTGCCATAAAATTGCCTAAGGATGATCCTAATTATGACCAGTGGACCAAAATTCTGGGAGAAAACCTTAATGCCTATAAG---GAC---------------------------------------------------------TTTCCTCCAGTGGAACCAAAGAAGGAT------------AAAAAG---------AAGAAGGAAGAA---GCCAGTGCTAATGTAGCA---GTTTATGAAGATGCTGCAACTGGCACAGAT------------------------------CAGCCCATTGTT---AAAGTGTGGGTTAAAGATGACGGTGTCCAAACCGATGATGAATGGATTGGTGGTGATGAC---ACTGTCTATGAAGAAGAAGACGACAAACCTAAGGCTCAAAGGAGACACAAG---AAGAGGGCTTCTACAGCT------TCACGTGCAACT---GTGGCAGACCCTACTAATGTTGCTAATGAGAGATCC---------------------------------------TAA
>MK211379_Bat_China_2016-09-
ATGTCT------------------------------GGACGGAATAAGCCC------CGTTCTGGCACTTCAACTCCTAAG------GTTACGTTCAAACAAGAATCTGATGGTTCCGACTCTGAATCTGAACGT------------CGTGTTTCTACACGCCCTAAA---------AATAAGGGTAATTCT---------------TTTAAACCAGAAAAGCCTAAAGCTGCTCCTCCTCAG------------------------AATGTCTCTTGGTTTGCACCACTAGTCCAGACAGGGAAA---AATGATCTTCGTTTTCCTCGTGGACAAGGTGTACCTATAAGTCAAGGTGTGGACCCGATCTACAACCATGGCTACTGGCTCCGAACTCAGCGTTCA---TTCCAAAAGGGAGGGAAA---CTTGTGCAGGCCAATGCCAGGTGGTATTTTTACTACACTGGTACTGGACGTTATGGTGACATGCGTTATGGCACTAAGAACCCTGATTTAATCTGGGTTGGTGAAGAAGGTGCTAATGTCAACCGTGTTGGTGAC---ATGGGCACACGTAACCCTAATAATGATGGTGCCATCCCTGTGCAGTTACATGATGGC------ATTCCTAAAGGCTTCTATGCAGAAGGACGT---AACTCACGCAGCAATAGCCGCAGCAGTTCACGTAACTCC------AGTAGAGCTTCTTCGCAGGGCAACTCACGTGCAGGG---------------TCTAGAAATGCGTCTCCTGGC---CGTAATACACCTAAT---------------GTTGCTTCAAACACAGAGCCATGGATGGCCTATTTAGTCCAGAAATTGGAAGCACTGGAGACCAAAGTTAATGGTCCTAAG---GAGACTAAGAAACCAGTGCAAGTCACCAAAAATGAGGCTGCAGCTAATGCTAAGAAACTG------------CGTCATAAGAGAACACCCCATAAGGGCAGCGGCGTTACACCTAATTTTGGTCGCAGAGGTCCCGGTGATCTTGAGGGCAATTTTGGAGATCTGAATATGCTGAAACTAGGTGTTGATGACCCTCGGTTTCCTGCCGCTGCACAGATGGCTCCAAATGTAGCATCTTTTCTTTTCATGTCTCATTTTTCAGTTAGAGACGAAAATGAT---------------GCTCTA------------------TGGCTCCATTATAAAGGTGCCATTAAGTTGCCTAAAGATGACCCTAATTATGACCAGTGGACAAAAATTCTGGGTGAAAATCTTAATGCCTATAAA---GAT---------------------------------------------------------TTTCCTCCAGTGGAACCTAAAAAGGAT------------AAAAAG---------AAGAAGGAAGAAACCAGTTCAGCTACTGTTGCT---GTTTATGAGGATGCCTCAACTGGTACAGAT------------------------------CAACCCGTCGTG---AAAGTATGGGTTAAAGATGATGGTGTCCAGACCGATGATGAATGGATTGGTGGTGACGAT---ACTGTCTATGAAGAAGAAGATGACAAACCCAAGGCTCAGAGAAGACATAAG---AAGAGGGGTTCTACAGCA------TCCCGTGTGACT---GTTGCAGACCCTACTAATCTTGCTAATGAGAGATCC---------------------------------------TAA
>MK492263_Bat_Singapore_2015--
ATGTCT------------------------------GGACGGAATAAGCCC------CGTTCTGGCACTTCTACTCCTAAG------GTTACGTTCAAACAAGAATCTGATGGTTCCGACTCTGAATCTGAACGT------------CGCGCTTCTATTCGCCCTAAG---------AATAAGGGTAGTTCT---------------TTTAAACCAGAAAAGCCTAAAGCTGCTCCTCCTCAG------------------------AATGTTTCTTGGTTTGCACCACTAGTCCAGACAGGGAAA---AATGATCTTCGCTTTCCTCGTGGACAAGGTGTGCCTATAAGTCAAGGTGTGGACCCTGTCTACAACCATGGCTATTGGCTCCGAACTCAGCGTTCT---TTCCAAAAAGGAGGGAAA---CTTGTGCAGGCCAATCCCAGGTGGTATTTTTACTACACTGGTACTGGACGTTATGGTGACATGCGTTATGGCACTAAGAACCCTGATCTAATCTGGGTTGGTGAGGAAGGTGCTAATGTTAACCGTGTTGGTGAC---ATGGGCACGCGTAATCCTAATAATGACGGTGCCATCTCTGTTCAGTTACATGATGGC------ATTCCTAAAGGCTTCTATGCAGAAGGACGT---AACTCTCGCAGCAACAGCCGCAATAGTTCACGTAACTCC------AGTAGAGCTTCTTCGCAGGGCAACTCACGTGCAGGT---------------TCAAGAAATGCCTCTCCTGGC---CGTAATGCACCTAAT---------------GTTGCTTCAGGTAATGAGCCATGGATGGCCTATTTAGTTCAGAAACTGGAAGCACTGGAGAACAAAGTCAATGGTCCTAAG---GAGACTAAGAAACCAGTGCAAGTTACCAAGAATGAGGCTGCAGCTAATGCTAAGAAACTG------------CGTCATAAGAGAACACCACATAAGGGCAGCGGCGTTACAACTAATTATGGTCGCAGAGGTCCTGGTGATCTTGAGGGCAATTTTGGAGACCTAAATATGTTGAAACTTGGAACTGATGATTCCAGGTTTCCTGCTGCTGCGCAAATGGCTCCAAATGTAGCATCTTTTCTTTTCATGTCACATTTTTCAGTTAGAGAAGAAAATGAT---------------GCTCTG------------------TGGCTTCACTATAAGGGTGCCATTAAGTTGCCTAAAGATGACCCTAATTATGACCAGTGGACCAAAATCCTGGGTGAAAATCTTAATGCTTATAAG---AAT---------------------------------------------------------TTTCCTCCAGTGGAACCAAAGAAGGAC------------AAAAAG---------AAGAAGGAAGAA---GCCAGTGTTGAAGTTGCT---GTCTATGAGGACGCTGCCACTGGCACAGAC------------------------------CAGCCCATAGTACAGAAAATATGGGTTAAAGATGATGGTGTCCAGACCGATGATGAATGGATCGGTGGTGATGAT---ACTGTCTATGAAGAAGAAGATGACAAACCCAAGGCTCAGAGAAGACACAAG---AAGAGGGCCTCCACAGCT------TCACGTGTGACT---GTAGCAGACCCTACTAATCTTGCTAATGAGAGATCC---------------------------------------TAA
>MN187553_Bat_Singapore_2014--
ATGTCT------------------------------GGACGGAATAAGCCC------CGTTCTGGCACTTCTACTCCTAAG------GTTACGTTCAAACAAGAATCTGATGGTTCCGACTCTGAATCTGAACGT------------CGCGCTTCTATTCGCCCTAAG---------AATAAGGGTAGTTCT---------------TTTAAACCAGAAAAGCCTAAAGCTGCTCCTCCTCAG------------------------AATGTTTCTTGGTTTGCACCACTAGTCCAGACAGGGAAA---AATGATCTTCGCTTTCCTCGTGGACAAGGTGTGCCTATAAGTCAAGGTGTGGACCCTGTCTACAACCATGGCTATTGGCTCCGAACTCAGCGTTCT---TTCCAAAAAGGAGGGAAA---CTTGTGCAGGCCAATCCCAGGTGGTATTTTTACTACACTGGTACTGGACGTTATGGTGACATGCGTTATGGCACTAAGAACCCTGATCTAATCTGGGTTGGTGAGGAAGGTGCTAATGTTAACCGTGTTGGTGAC---ATGGGCACGCGTAATCCTAATAATGACGGTGCCATCTCTGTTCAGTTACATGATGGC------ATTCCTAAAGGCTTCTATGCAGAAGGACGT---AACTCTCGCAGCAACAGCCGCAATAGTTCACGTAACTCC------AGTAGAGCTTCTTCGCAGGGCAACTCACGTGCAGGT---------------TCAAGAAATGCCTCTCCTGGC---CGTAATGCACCTAAT---------------GTTGCTTCAGGTAATGAGCCATGGATGGCCTATTTAGTTCAGAAACTGGAAGCACTGGAGAACAAAGTCAATGGTCCTAAG---GAGACTAAGAAACCAGTGCAAGTTACCAAGAATGAGGCTGCAGCTAATGCTAAGAAACTG------------CGTCATAAGAGAACACCACATAAGGGYAGCGGCGTTACAACTAATTATGGTCGCAGAGGTCCTGGTGATCTTGAGGGCAATTTTGGAGATCTGAATATGTTGAAACTTGGTGTTGATGACACTCGGTTTCCTGCTGCTGCGCAAATGGCTCCAAATGTAGCGTCTTTCCTCTTCATGTCACACTTTTCAGTTAGAGAGGAAAATGAT---------------GCACTG------------------TGGCTTCACTACAAGGGTGCCATTAAATTGCCTAAAGATGACCCNNNNNNNNNNNNNNNNNNNNNNNNNCTGGGTGAAATCTTAATGCTTATAAGA---ATA---------------------------------------------------------TTTCCTCCAGTGGAACCAAAGAAGGAC------------AAAAAG---------AAGAAGGAAGAA---GCCAGTGTTGAAGTTGCT---GTCTATGAGGACGCTGCCACTGGCACAGAC------------------------------CAGCCCATAGTACAGAAAATATGGGTTAAAGATGATGGTGTCCAGACCGATGATGAATGGATCGGTGGTGATGAT---ACTGTCTATGAAGAAGAAGATGACAAACCCAAGGCTCAGAGAAGACACAAG---AAGAGGGCCTCCACAGCT------TCACGTGTGACT---GTAGCAGACCCTACTAATCTTGCTAATGAGAGATCC---------------------------------------TAA
>KU762337_Bat_China_2014-05-28
ATGTCT------------------------------GGCAGGAACACCCCT------AAG---GGTCGCCAAACACCGAAG------GTGTCGTTTAAACAAGAGTCTGAT---TCTGACTCCGAGGCAGACAGGCATACT---ACTCGTAATGGTGCAAGGCCAAAGACCAACAATGGTCCT---GCAACC---------------ATTAAGCCTGAAAAGCCACGTGCTGCTCCTATGCAA------------------------AATGTCTCTTGGTTTGCACCTCTTGTGCAGACTGGGAAG---AGTGACCTTAAATTCGCCCACGGTGAAGGTGTGCCCGTTAGTCAAGGTGTGGATGGCACATACCAACATGGCTATTGGCTCCGCACACAGCGTAAC---TTTACCAAGGGTGGCAAG---TCGTTGACTGCTAACCCGCGCTGGTATTTTTACTACACCGGGACTGGTCGCTATGCCGATCTTCGGTTTGGCACCCGTCAGCCAGACATTTTGTGGGTTGGGCGGAATGGTGCTAACGTCAACAAGCTTGGCAAC---ATGGGCACTCGTAACCCCAACAATGACTCAGCTATCCCCGTGCAATTGCCGGAGGGC------ATTCCTAAGGGGTTTTACGCTGAGGGAACA---CGGTCCAGGAGTTCCAGCCGGTCTAGCTCAAGGGGATCT------AGTCGCAACACTTCTGCGTCTAACTCCAGGGCTAAT---------------TCCCGTGCTAGTTCACCAGGT---CGTAATTTACCACCA------------------CAGGCTGGTAGTGAACCTTGGATGGCTTATTTGGTCCAGAAGCTGCAGGCTCTAGAGTCTAAAGTGGATGGCAAAAAGCCTGAG---AAGACACCTCAGAAGGTTACAAAGCAGGGAGCTGCTAACATGGCTGACAAGCTT------------CGGCATAAACGCACACCTCATAAAGGTAGTGGCGTTACTCAGAATTTTGGCCGTAGAGGACCTGGTGACCTAGAAGGCAACTTTGGTGACCTAGAAATGCTTAAACTAGGCACTGACGACCCCAGGTTCCCAGCTGCTGCTCAGATGGCACCTACGGCTGCAGCATTTCTGTTTATGTCTCACTTTGACACCCGTGAGGAGAATGAT---------------GCCACC------------------TGGCTTAACTATCGTGGTGCTATTAAGTTGCCCAAGGACAACCCAAACTACGCCACGTGGATGAAGCTCCTTAAGGAGAATGTGGATGCCTACAAG---GAC---------------------------------------------------------TTCCCTCAAGCTCCAGAAAGGGAGACT------------AAGAAG---------AAAAAGAAAGATGTCGTTGTTGAGGACGTCACC---GTTGTGGAAGAC------------------------------------------------------------------------GTGCGTGATGAAAATGGCCTCACAGACGACGACTGGCTAGGCGCAGATGACACCACTATCTATGCAGATGAGAATGACAAACCCAAATCCCAGCGCAGGCGTAAG---AAGCGCGAGGCAGCTGTT---------------------GTGGAAACACCGGATGTC---------------------------------------------------------TAA
>KU762338_Bat_China_2014-05-28
ATGTCT------------------------------GGCAGGAACACCCCT------AAG---GGTCGCCAAACACCGAAG------GTGTCGTTTAAACAAGAGTCTGAT---TCTGACTCCGAGGCAGACAGGCATACT---ACTCGTAATGGTGCAAGGCCAAAGACCAACAATGGTCCT---GCCACC---------------ATTAAGCCTGAAAAGCCACGTGCTGCTCCTATGCAA------------------------AATGTCTCTTGGTTTGCACCTCTTGTGCAGACCGGGAAG---AGTGACCTTAAGTTCGCCCACGGCGAAGGTGTGCCCGTTAGCCAAGGTGTGGATGGTACATACCAGCATGGCTATTGGCTCCGCACACAGCGTAAT---TTTACCAAGGGTGGCAAG---TCGTTGACTGCTAACCCGCGCTGGTATTTTTACTACACTGGGACTGGTCGCTATGCCGATCTTCGGTTTGGCACCCGTCAACCAGACATTTTGTGGGTTGGGCGGAATGGTGCTAACGTCAACAAGGTTGGCAAT---ATGGGCACTCGTAACCCCAACAATGACTCAGCTATCCCTGTGCAATTGCCAGAGGGC------ATTCCTAAGGGATTTTACGCTGAGGGAACA---CGGTCCAGGAATTCCAGCCGGTCCAGCTCAAGGGGATCT------AGTCGCAACACCTCAGCGTCTAACTCCAGAGCTAAC---------------TCCCGTGCTAGTTCACCAGGT---CGCAATTTACCACCG------------------CAGGCTGGTAGTGAACCTTGGATGGCTTATTTGGTCCAAAAGCTGCAGGCTCTAGAGTCTAAAGTGGATGGCAAAAAGCCTGAG---AAGACACCTCAGAAGGTTACAAAGCAGGGAGCCGCTAACATGGCTGACAAGCTT------------CGGCATAAACGCACACCTCATAAAGGTAGTGGCGTTACTCAGAATTTTGGCCGTAGAGGACCTGGTGACCTAGAAGGCAACTTTGGTGACCTAGAAATGCTTAAACTAGGCACTGATGACCCCAGGTTCCCAGCTGCTGCTCAGATGGCACCTACGGCTGCAGCATTTCTGTTTATGTCTCACTTTGACACCCGTGAGGAGAATGAT---------------GCCACC------------------TGGCTTAACTACCGTGGTGCTATTAAGTTGCCCAAGGACAACCCAAACTACGCCACGTGGATGAAACTCCTTAAGGAGAATGTGGATGCCTACAAG---GAC---------------------------------------------------------TTCCCGCAAACTCCAGAAAGGGAGACT------------AAGAAG---------AAAAAGAAAGATGTCGTTGTTGAGGACGTCACC---GTTGTAGAAGAC------------------------------------------------------------------------GTTCGTGATGAAAATGGCCTCACAGACGACGACTGGCTAGGCGCAGATGACACCACTATCTATGCAGATGAGAATGACAAACCCAAATCCCAGCGCAGGCGTAAG---AAGCGCGAGGCAGCTGTT---------------------GTGGAAACACCGGATGTC---------------------------------------------------------TAA
>MG762688_Bat_China_2015--
ATGTCT------------------------------GGCAGGAACACCCCT------AAG---GGTCGCCAAACACCGAAG------GTGTCGTTTAAACAAGAGTCTGAT---TCTGACTCCGAGGCAGACAGGCATACT---ACTCGTAATGGTGCAAGGCCAAAAACCAACAATGGTCCT---GCAACC---------------ATTAAGCCTGAAAAGCCACGTGCTGCTCCTATGCAA------------------------AATGTCTCTTGGTTTGCACCCCTTGTGCAGACTGGGAAG---AGTGACCTTAAATTTGCCAATGGTGATGGTGTCCCTGTTAGCCAGGGTGTGGACAACACATACCAACATGGCTACTGGCTCCGCACACAGCGTAAT---TTTACCAAGGGTGGCAAG---TCGCTGACTGCAAACCCGCGCTGGTATTTTTACTACACTGGGACTGGTCGCTATGCCGATCTTCGGTTTGGCACTCGTCGACCAGATATTGTGTGGGTTGGGCGAAACGGTGCTAATGTCAACAGGCTTGGCAAC---ATGGGCACTCGTAACCCCAACAATGACTCAGCTATCCCTGTGCAATTGCCGGAGGGC------ATTCCTAAGGGGTTTTACGCTGAGGGAACA---CGGTCCAGGAACTCCAGCCGGTCCAGCTCAAGGGGATCT------AGTCGCAACACCTCAGCGTCTAACTCCAGAGCTAAC---------------TCCCGTGCTAGTTCACCAGGC---CGTAATTTACCACCA------------------CAGGCTGGTAGTGAACCTTGGATGGCTTATTTGGTCCAGAAACTTCAGGCTTTAGAGTCTAAAGTGGATGGCAAAAAGCCTGAG---AAGACACCTCAGAAGGTTACAAAGCAGGGAGCTGCTAGCATGGCTGACAAGCTT------------CGGCATAAACGCACACCTCATAAAGGTAGTGGCGTTACTCAGAATTTTGGCCGTAGAGGACCTGGTGACCTAGAAGGTAACTTTGGTGACCTAGAAATGCTTAAACTAGGCACTGACGACCCCAGGTTCCCAGCTGCTGCTCAGATGGCACCTACGGCTGCAGCATTTCTGTTTATGTCTCACTTTGATACCCGTGAGGAGAACGAT---------------GCCACC------------------TGGCTCAACTATCGTGGTGCTATTAAGTTGCCCAAGGACAACCCAAACTACGCCACGTGGATGAAACTCCTTAAGGAGAATGTGGATGCCTATAAG---GAC---------------------------------------------------------TTCCCTCAAGCTCCAGAAAGGGAGACT------------AAGAAG---------AAAAAGAAAGATGTCGTTGTTGAGGACGTCACC---GTTGTGGAAGAC------------------------------------------------------------------------GTGCGTGATGAAAATGGCCTCACAGACGACGACTGGCTAGGCGCAGATGACACCACTATCTATGCAGATGAGAATGACAAACCCAAATCCCAGCGCAGGCGTAAG---AAGCGCGAGGCAGCTGTT---------------------GTGGAAACACCGGATGTC---------------------------------------------------------TAA
>MG762689_Bat_China_2015--
ATGTCT------------------------------GGCAGGAACACCCCG------AAG---GGTCGCCAAACACCGAAG------GTGTCGTTTAAACAAGAGTCTGAT---TCTGACTCTGAGGCAGACAGGCATACT---ACTCGTAATGGTGCAAGGCCAAAGACCAACAATGGTCCT---GCCACC---------------ATTAAGCCTGAAAAGCCACGTGCTGCTCCTATGCAA------------------------AATGTCTCTTGGTTTGCACCCCTTGTGCAGACCGGGAAG---AGTGACCTTAAGTTCGCCCACGGCGAAGGTGTGCCCGTTAGCCAAGGTGTGGACGGTACATACCAGCATGGCTATTGGCTCCGCACACAGCGTAAT---TTTACCAAGGGTGGCAAG---TCGTTGACTGCTAACCCACGCTGGTATTTTTACTATACTGGGACTGGTCGCTATGCCGATCTTCGGTTTGGCACCCGTCAACCAGACATTTTGTGGGTTGGGCGGAATGGTGCTAACGTCAACAAGGTTGGCAAC---ATGGGCACTCGTAACCCCAACAATGACTCAGCTATCCCCGTGCAATTGCCAGAGGGC------ATTCCTAAGGGGTTTTACGCTGAGGGAACA---CGGTCCAGGAACTCCAGCCGGTCTAGCTCAAGGGGATCT------AGTCGCAACACTTCTGCGTCTAACTCCAGGGCTAAC---------------TCCCGTGCTAGTTCACCAGGT---CGTAATTTACCACCA------------------CAGGCTGGTAGTGAACCTTGGATGGCTTATTTGGTTCAGAAGCTGCAGGCTCTAGAGTCTAAAGTGGATGGCAAAAAGCCTGAG---AAGACACCTCAGAAGGTTACAAAGCAGGGAGCTGCAAACATGGCTGACAAGCTT------------CGGCATAAACGCACACCTCATAAAGGTAGTGGCGTTACTCAGAATTTTGGCCGTAGAGGACCTGGTGACCTAGAAGGTAACTTTGGTGACCTAGAAATGCTTAAACTAGGCACTGATGACCCCAGGTTCCCAGCTGCTGCTCAGATGGCACCTACGGCTGCAGCATTTCTGTTTATGTCTCACTTTGACACCCGTGAGGAGAATGAT---------------GCCACC------------------TGGCTCAACTATCGTGGTGCTATTAAGTTGCCCAAGGACAACCCAAACTACGCCACGTGGATGAAACTCCTTAAGGAGAATGTGGATGCCTACAAG---GAC---------------------------------------------------------TTCCCCCAAGCTCCAGAAAGGGAGACT------------AAGAAG---------AAAAAGAAAGATGTCGTTGTTGAGGACGTCACC---GTTGTGGAAGAC------------------------------------------------------------------------GTGCGTGATGAAAATGGCCTCACAGACGACGACTGGCTGGGCGCAGATGACACCACTATCTATGCAGATGAGAATGACAAACCCAAATCCCAGCGCAGGCGTAAG---AAGCGCGAGACAGCTGTT---------------------GTGGAAACACCGGATGTC---------------------------------------------------------TAA
>MG762690_Bat_China_2016--
ATGTCT------------------------------GGCAGGAACACCCCT------AAG---GGTCGCCAAACACCGAAG------GTGTCGTTTAAACAAGAGTCTGAT---TCTGACTCCGAGGCAGACAGGCATACT---ACTCGTAATGGTGCAAGACCAAAGACCAACAATGGTCCT---GCAACC---------------ATTAAGCCTGAAAAGCCCCGTGCTGCTCCTATGCAA------------------------AATGTCTCTTGGTTTGCACCACTTGTGCAGACTGGGAAG---AGTGACCTTAAATTCGCCCACGGCGAAGGTGTGCCTGTTAGCCAAGGTGTGGATAGTACATACCAGCATGGCTATTGGCTTCGCACACAGCGTAAC---TTTACCAAGGGTGGCAAG---TCGTTGACTGCTAACCCGCGCTGGTATTTTTACTACACTGGGACTGGTCGCTACGCCGATCTTCGGTTTGGCACCCGTCAACCAGACATTTTGTGGGTTGGGCGGAATGGTGCTAACGTCAACAAGCTTGGCAAT---ATGGGCACTCGTAACCCCAACAATGACTCAGCTATCCCCGTGCAATTGCCAGAGGGC------ATTCCTAAGGGCTTCTACGCTGAGGGAACA---CGGTCCAGGAACTCTAGCCGTTCTAGCTCACGTGGGTCT------AGTCGCAACACATCAGCGTCTAACTCCAGAGCTAAT---------------TCTCGTGCTAGTTCACCCGGT---CGTAATTTACCACCA------------------CAGGCTGGTAGTGAACCTTGGATGGCTTATTTGGTCCAAAAGCTGCAGGCTTTAGAGTCTAAAGTGGATGGCAAAAAGCCTGAG---AAGACACCTCAGAAGGTTACAAAGCAGGGAGCTGCTAACATGGCTGACAAGCTT------------CGGCATAAGCGCACACCTCATAAAGGTAGCGGCGTTACTCAGAATTTTGGCCGTAGAGGACCTGGTGACCTAGAAGGCAACTTTGGTGACCTAGAAATGCTTAAACTAGGCACTGATGACCCCAGGTTCCCAGCTGCTGCTCAGATGGCACCTACGGCTGCAGCATTTCTGTTTATGTCTCACTTTGACACCCGTGAGGAGAATGAT---------------GCCACC------------------TGGCTTAACTATCGTGGTGCTATTAAGTTGCCCAAGGACAACCCAAACTACGCCACGTGGATGAAACTCCTTAAGGAGAATGTGGATGCCTACAAG---GAC---------------------------------------------------------TTCCCCCAAGCTCCAGAAAGGGAGACT------------AAGAAG---------AAAAAGAAAGATGTTGTTGTTGAGGACGTCACC---GTTGTGGAAGAC------------------------------------------------------------------------GTGCGTGATGAAAATGGCCTCACAGACGACGACTGGCTAGGCGCAGATGACACCACTATCTATGCAGATGAGAATGACAAACCCAAATCCCAGCGCAGGCGTAAG---AAGCGCGAGGCAGCTGTT---------------------GTGGAAACACCGGATGTC---------------------------------------------------------TAA
>MG762691_Bat_China_2016--
ATGTCT------------------------------GGCAGGAACACCCCT------AAG---GGTCGCCAAACACCGAAG------GTGTCGTTTAAACAAGAGTCTGAT---TCTGACTCCGAGGCAGACAGGCATACT---ACTCGTAATGGTGCAAGGCCAAAGACCAACAATGGTCCC---GCAACC---------------ATTAAGCCTGAAAAGCCACGTGCTGCTCCTATGCAA------------------------AATGTCTCTTGGTTTGCACCCCTTGTGCAGACTGGGAAG---AGTGACCTTAAATTCTCCAATGGTGATGGTGTTCCCGTTAGCCAGGGTGTGGACAACACATACCAACATGGCTACTGGCTCCGCACACAGCGTAAC---TTTACCAAGGGTGGCAAG---TCGCTGACTGCAAACCCGCGCTGGTATTTTTACTATACTGGGACTGGTCGCTATGCCGATCTTCGGTTTGGCACTCGCCAACCAGATATTGTGTGGGTTGGGCGAGACGGTGCCAATGTCAACAGGCTTGGCAAC---ATGGGCACTCGTAACCCCAACAATGACTCAGCTATCCCTGTGCAATTGCCAGAGGGC------ATTCCAAAGGGATTTTACGCTGAGGGAACA---CGGTCCAGGAATTCAAGCCGGTCTAGCTCAAGGGGATCT------AGTCGCAATACCTCAGCGTCTAACTCCAGAGCTAAT---------------TCCCGCGCTAGTTCACCAGGT---CGTAATTTACCACCA------------------CAGGCTGGTAGTGAACCTTGGATGGCTTATTTGGTCCAGAAGCTGCAGGCTCTAGAGTCTAAAGTGGATGGCAAAAAGTCTGAG---AAGACACCTCAGAAGGTTACAAAGCAGGGAGCCGCTAACATGGCTGAAAAGCTT------------CGGCATAAACGCACACCTCATAAAGGTAGTGGCGTTACTCAGAATTTTGGCCGTAGAGGACCTGGTGACCTAGAAGGCAACTTTGGTGACCTAGAAATGCTTAAACTAGGCACTGATGACCCCAGGTTCCCAGCTGCTGCTCAGATGGCACCTACGGCTGCAGCATTTCTGTTTATGTCTCACTTTGACACCCGTGAGGAGAATGAT---------------GCCACC------------------TGGCTTAACTACCGTGGTGCTATTAAGTTGCCTAAGGACAACCCAAACTACGCCACGTGGATGAAACTCCTTAAGGAGAATGTGGATGCCTGCAAA---GAC---------------------------------------------------------TTCCCCCAGGCTCCAGAAAGGGAGTCT------------AAGAAG---------AAAAAGAAAGATGTCGTTGTTGAGGACGTCACC---GTTGTTGAAGAC------------------------------------------------------------------------GTGCGTGATGAAAATGGCCTCACAGACGACGACTGGCTTGGCGCAGATGACACCACTATCTATGCAGATGAGAATGACAAACCCAAATCCCAGCGCAGGCGTAAG---AAGCGCGAGGCAGCTGTT---------------------GTGGAAACACCGGATGTC---------------------------------------------------------TAA
>MG762692_Bat_China_2016--
[truncated: 927,989 more chars]
