# Supplementary material for: Origins and Evolution of Seasonal Human Coronaviruses
Source: Viruses. 2022 Jul 15;14(7):1551. doi: 10.3390/v14071551 (PMC9320361; doi:10.3390/v14071551)
Supplement: Supplementary file 1 [file viruses-14-01551-s001.zip › alignments/Spike_betas_D3.fasta]

>KY419105_Porcine_USA_2015-08-20
atg---ttttttatacttttaacgaccctgccttctgcttttgcagttataggggatttaaagtgtaat---------------atttct---tcaattaatgacgttgacactggtgtgccatctattagctctgaagttgttgatgtcactaatggtttggggactttctatgttttagatcgtgtctatttaaataccacattgttgctcaatggttactacccaacctcaggtgctacatttcgtaatgtggctctgaaaggaactcgattattgagcaccttgtggtttaagccgccttttttatcaccttttaatgatggtatttttgccaaggttaaaaacagcaggttttct---aaagatggtgttatttatagtgagtttcctgctattactttaggtagtacttttgtgaatacttcctatagcatagtagtaaagcctcacacctcacttattaat------------ggtaatttacaaggttttttgcaaatttctgtttgtcaatatactatgtgtgaatacccacaaactatttgtcatcctaatttg---ggtaatcaacgcatagaattatggcattatgac---acagatgttgtttcttgtttatacaggcgtaatttcacatatgatgtgaatgctgattatttatattttcacttttatcaggaaggtggcactttttatgcatactttacagatactggttttgtgaccaagtttctgtttaagttgtatttaggtactgtgctgtcacactattatgttatgccattgacttgtgatagc------------------gctttatctttagaatattgggttacacctctcactactagacaatttcttttagcctttgaccaggatggtgttttataccatgctgttgattgtgctagtgattttatgagtgagattatgtgtaaaacctcctcaattacaccacctactggtgtttatgaactaaacggttactcagttcaacccgttgccactgtatatcgtagaatacctgatttacccaattgcgatatagaagtttggcttaattctaagaccgtttcttcgcctcttaattgggaacgtaaaactttttctaattgtaattttaacatgggcaggctgatgtcttttgttcaggctgactcttttgattgtaacaatattgatgcttcccgcttatatggtatgtgttttggtagcattactattgacaagtttgctatacccaatagtagaaaggttgatctgcaagtgggtaaatctggttatttacaatcttttaattataagattgacactgctgttagcagttgtcaactccattatagtttgcctgcagcaaacgtatctgttactcattataatccttcatcttggaatagaaggtatgggtttaataatcagagtttt---------------------------ggtttcagaggc------cttcatgatgctgtatattcacagcaatgttttaatacacctaacacatattgtccttgtagaaca------agtcaatgtataggtggt------------------------------gctggaactggaacttgtcctgtaggcaccactgtgcgcaagtgttttgctgca---gttaca---------------aacgctactaagtgtacttgctggtgtcaaccagatccttccacatataaaggtgta---aatgcctgg---------acttgtccgcaatctaaagtttctatacaaccaggtcagcattgccctggcttgggtcttgtggaggatgattgctctggcaat---------------------cct---------tgcacttgtaaaccacag------------------------------------------gcttttataggctggagttcagaaacttgtttgcaaaatggtaggtgtaatatttttgctaattttattttgaatgatgttaatagcggtactacctgttctactgatttacaacagggtaatactaatattactactgatgtttgtgttaattatgacctatatggcattacaggccagggcatacttatagaagttaatgccacgtattataatagttggcagaatcttctttatgattctagtggtaatctctatggctttagagattatttatcaaatagaacctttcttattcgtagctgctatagtggaagagtttcagcagtttttcatgctaactcttctgaaccagccttgatgtttcgtaatcttaaatgcagccacgtttttaattataccattttaagacaaacacagcttgttaattat---tttgatagttaccttggttgtgttgtcaatgcttataataatacagctagtgctgtaagtacttgtgatttaaccgtaggtagcggatattgtgttgattat---------------gttacagcacttagatcacgtagatct------------tttactacaggttatcgctttactaattttgaaccatttgccgctaatttggtaaatgatagtatagaacctgttggtggtttgtatgaaatacagataccttcagagtttaccattggtaatttagaagaattcattcaaacgagttcccctaaggttactatagattgtgctacatttgtttgtggtgactatgctgcatgtagacaacagttagctgagtatggtagtttttgtgagaacattaatgctatactcacagaagtaaatgaactacttgacactacactgttgcaagtagctaatagtttaatgaatggagtcacccttagtactaagattaaggatggcattaatttcaatgttgacgatatcaacttctcccctgtattaggttgtttaggaagcgaatgt---aga---------------------gcttccactagatctgctatagaggatttactttttgataaagtaaaattgtctgatgtcggctttgtacaggcctataataactgcactggaggtgccgaaattagggatctcgtttgtgtgcaaagttataatggtatcaaagtgttgcctccattgttatctgaaaatcagattagtggttacactttggcagccactgctgctaacttatttcctccttggacagctgcagcaggtgtaccattttatttaaatgttcagtatcgtataaatgggcttggcgtcaccatggatgtgctaagccaaaaccaaaagcttattgctagtgcatttaacaacgctctcgattctattcaggaagggttcgacgcaaccaattctgctttagttaaaattcaggctgttgttaatgcaaatgctgaagcacttaataacttattgcagcaactctctaatagatttggtgccataagtgcctctttacaagaaattttatccaggctcgatgctcttgaagctaaagctcagatagacagacttattaatgggcgtcttaccgctcttaatgcttatgtttctcagcagcttagtgactctacactattaaaatttagtgcagcacaagctattgagaaagttaatgaatgtgttaaaagccaatcatctaggataaatttctgtggtaatggtaatcatattatatcattagtacagaatgctccatatggtttgtattttatccattttagctatgtccctaccaagtatgttacagcaaaggttagtcctggtttgtgcattgctggcgatataggaatatcgcctaagagtggttattttattaatgtaaataattcttggatgtttactggtagtggttattactaccctgaacctataacc---caaaataatgttgttgtgatgagtacctgtgctgttaattatactaaagcaccggatctaatgctgaacacatcgacacccaaccttcctgatttcaaggaagaattgtatcaatggtttaaaaaccaatcttcagtggcaccagacttgtcacttgattat------attaatgttaccttcttggacctacaatatgaaatgaataggttacaagaggctataaaagttttaaatcagagctacatcaatctcaaggacattggtacatatgagtattatgtgaaatggccttggtatgtgtggcttttaataggccttgctggcgtagctatgcttgttttactattcttcatatgctgctgtacaggatgtgggactagttgttttaagaaatgtggcggttgttgtgatgattatactggacaccaggagtttgtaatc---------aaaacttcacatgacgattaa
>KY419107_Porcine_USA_2015-07-25
atg---ttttttatacttttaattaccctgccttctgcttttgcagttataggggatttaaagtgtaat---------------acttca---ttaattaatgacgttgacactggtgtgccatctattagctctgaagttgttgatgtcactaatggtttggggactttctatgttttagatcgtgtctatttaaataccacattgttgctcaatggttattacccaacttcaggtgctacatttcgtaatgtggctctgaaaggaactcgattattgagcaccttgtggtttaagccgccttttttatcaccttttaatgatggtatctttgccaaggttaaaaacagcagattttct---aaagatggtgttatttatagtgagtttcctgctattactataggtagtacttttgtaaatacttcctatagcatagtagtaaagcctcatacctcacttattaat------------ggtaatttacaaggttttttgcaaatttctgtttgtcaatatactatgtgtgaatacccacaaactatttgtcatcccaatttg---ggtaatcaacgcatagaattatggcattatgat---acagatgttgtttcttgtttatacaggcgtaattacacatatgatgtgaatgctgattatttgtattttcacttttatcaggaaggtggcactttttatgcatactttacagatactggttttgtgaccaagtttctgtttaagttgtatttaggcactgtgctgtcacactattacgttatgccattgacttgtgatagc------------------gctttatctttagaatattgggttacacctctcactactagagaatttctcctagcttttgaccaggatggtgttttataccatgctgttgattgtgctagtgattttatgagtgagattatttgtaaaacttcttcaattataccacctactggtgtttatgaactaaacggttatacagttcaacctgttgccactgtatatcgtagaatacctgacttacccaattgcgatatcgaagcttggcttaattctaagatcgtttcttcgcctcttaattgggaacgtaaaattttttctaattgtaattttaacatgggcaggctgatgtcttttattcaggctgactcttttggttgtaacaatattgatgcttctcgcttatatggtatgtgttttggtagcattactattgacaagtttgctatacccaatagtagaaaggttgatctgcaagtgggtaaatctggttatttacaatcttttaattataagattgacactgctgttagcagttgtcaactctattatagtttgcctgcagcaaacgtatctgtcacgcattataatccttcatcttggaatagaaggtatgggtttaataatcagagtttt---------------------------ggttccagaggc------cttcatgatgctgtatattcgcagcaatgttttaatacacctaatacatattgtccttgtagaaca------agtcaatgcataggtggt------------------------------gctggcacaggaacttgtcctgtaggcaccactgtgcgcaagtgttttgctgca---gttaca---------------aactttactaagtgtacttgctggtgccaaccagatccttcctcttataacggtgta---aatgcttgg---------acttgtccgcaatctaaagtttctatacaaccaggtcagcattgccctggcttgggtcttgtagaggatgattgctctggcaat---------------------cct---------tgcaattgtaaaccacag------------------------------------------gctttcataggctggagttcagaaacttgtttgcaaaatggtaggtgtaatatttttgctaattttattctgaatgatgttaatagcggtactacttgttctactgatttacaacagggtaatactaacattactactgatgtttgtgttaattatgacctatatggcattacaggccagggcatatttatagaagttaatgccacgtattataatagttggcagaatcttctttatgattctagtggtaatctctatggctttagagattatttatcaaatagaacctttcttattcgtagctgctatagtggaagagtttcagcagtttttcatgctaactcttctgaaccagctttgatctttcgtaatcttaaatgcagccacgtttttaattataccattttaagacaaatacagcttgttaattat---tttgacagttaccttggttgtgttgttaatgcttataataatacagctagtgctgtaagtacttgtgatttaaccgttggtagcggctattgtgttgattat---------------gttacatcacttagatcacgtagatct------------cttactacaggttatcgctttaccaattttgaaccatttgccgctaatttggtaaatgatagtatagaacctgttggtggtttgtatgaaatacagataccttcagagtttactattggtaatttagaagaattcattcaaacgagttctcctaaggttactatagattgtgctacatttgtttgtggtgactatgctgcatgtagacaacagttagctgagtatggtagtttttgtgagaacattaatgctatactcatagaagtaaatgaactacttgacactacacagttgcaagtagctaatagtttaatgaatggagtcacccttagtactaagattaaggatggcattaatttcaatgttgacgatatcaacttctcccctgtattaggttgtttaggaagcgaatgt---aga---------------------gcttccactagatctgctatagaggatttactttttgataaagtaaaattgtctgatgtcggttttgtacaggcctataataactgcactggaggtgccgaaattagggacctcatttgtgtgcaaagttataatggtatcaaagtgttgcctcctttgttatctgaaaatcagattagtggttacactatggcagccactgctgctagcttattccctccctggacagctgcagcaggtgtaccattttatttaaatgttcagtatcgtataaatgggcttggcgtcaccatggatgtgctaagccaaaatcaaaagcttatttctagtgcatttaacaacgctcttgattctatccaggaagggttcgacgcaaccaattctgctttagttaaaattcaggctgttgttaatgcaaatgctgaagcacttaataacttattgcagcaactctctaacagatttggtgccataagtgcctctttacaagaaatcttatctaggctcgatgcccttgaagctaaagctcagatagacagacttattaatgggcgtctgaccgctcttaatgcttatgtttctcagcagcttagtgattctacactagtaaaatttagtgcagcacaagctattgagaaagttaatgaatgtgttaaaagtcaatcatccaggataaatttctgtggtaatggtaatcatattatatcattagtacagaatgctccatatggtttgtattttatccattttagttatgtccccaccaagtatgttacagcaaaggttagtcctggtttgtgcattgctggcgatataggaatatcgcctaagagtggttattttattaatgtaaataattcttggatgttcactggtagtggctattactaccctgaacctataacc---caaaataatgttgttgtgatgagtacctgtgctgttaattatactaaagcaccggatctaatgctgaacacatcgacacccaaccttcctgatttcaaggaagaattgtaccaatggtttaaaaaccaatcttcagtggcaccagatttttcacttgattat------attaatgttacgttcttggacctacaagatgaaatgaataggttacaagatgctataaaagttttaaatcagagctacatcaatctcaaggacattggtacatatgagtattatgtgaaatggccttggtatgtatggcttttaattggccttgctggtgtagctatgcttgttttactattcttcatatgctgctgcacaggatgtgggactagttgttttaagaaatgtggcggttgttttgatgattatactggacaccatgagtttttaatc---------aaaacttcacatgacgattaa
>KY492680_Porcine_Netherlands_2015-04-
atg---ttttttatacttttaatctttctgccttctgcttttgcagttataggggatttaaagtgtaat---------------acttca---tcaattaatgacgttgacactggtgtaccatccattagttctgaagttgttgatgttactaatggtttgggtactttctatgttttagatcgtgtctatttaaataccacattgttgctcaatggttactacccaatttcaggtgctacattccgtaatatggctctgaaaggaactcgattattgagcaccttgtggtttaagtcgccttttttatcaccgtttaatgatggtatttttgccaaggttaaaaacagcagattttct---aaagatggtgttatttatagtgagtttcctgctattactataggtagtacttttgtaaattcttcccatagcatagtagtaaagcctcatacttcatttattaat------------ggtaatttacaaggtttgttgcaaatttctgtttgtcaatacactatgtgtgaatacccacatactatttgtcatcctaatttg---ggtaatcaacgcatagaattatggcattatgac---acagatgttgtttcttgtttatacaagcgtaatttcacatatgatgtgaatgctgattatttatattttcatttctatcaggaaggtggcactttttatgcatactttacagatactggttttgtgaccaagtttctgtttaagttgtatttaggcactgtgctgtcacattattatgttatgccattgacttgtgatagc------------------gctttatctttagaatattgggttacacctctcactactagacaatttcttctagcctttgaccaggatggcgttttataccatgctgttgattgtgctagtgattttatgagtgagattatgtgtaaaacttcttccattacaccacctactggtgtttatgaactaaacggttatacagttcaacctgttgccactgtatatcgtagaatacctgatttacctaattgcgatatcgaagcttggcttaattttaacatcgtttcttcgcctcttaattgggaacgtaaaattttttctaattgtaattttaacatgggcaggctgatgtcttttattcaggctgactcttttggttgtaacaatattgatgcttctcgcttatacggtatgtgttttggtagcattactattgataagtttgctatacccattagtagaaaggttgatctgcagttgggtaaatctggttatttacaatcttctaattataagattgacactgctgttagcagttgtcaactctattatagtctgcccgcagcaaacgtatctgttactcattataatccttcatcttggaatagaaggtatgggtttaataaccagagtttt---------------------------ggtttcagaagt------cttcatgatgctgtttattcacagcaatgttttaatacacctaacacatattgtccttgtagaaca------agtaaatgcataggtggt------------------------------gcaggtacaggaacttgtcctgtaggaaccactgtgcgtaagtgctttgctgca---gttact---------------aacgctactacgtgtacttgctggtgccaaccagatccttccatatataaaggtgta---aatgcttgg---------acttgtccgcaatccaaagtttctatacaaccaggtcagcattgccctggtttgggtcttgtggaggatgattgctctggcaac---------------------cct---------tgcacttgtaaaccacag------------------------------------------gcctttataggctggagctcagaaacttgtttgcaaaatggtaggtgtaatatttttgctaattttattcttaatgatgttaatagcggtacaacctgttctactgatttacaacagggtaatactaatattactactgatgtttgtgttaattatgacctttatggcattacaggccagggcatacttatagaagttaatgccacttattataatagttggcagaatcttctttatgattctagtggtaatctctatggttttagagattatttatcaaacagaacttttcttattcgtagctgctatagtggaagagtttcagcagtttttcatgctaaatcttctgaaccagctttgatgtttcgtaatcttaaatgcagccacgtttttaataatactattttaagacaaatacagcttgttaactat---tttgatagttaccttggttgtgttgttaatgcttataataatacagctagtgctgttagtacctgtgatttaaccgttggtagcggctattgtgttgattat---------------gttacagcacttagatcacgtagatct------------tttactacaggttatcgctttactaattttgaaccatttgccgctaatttggtaaatgatagtatagaacctgttggtggtttgtatgaaatacagataccttcagagtttaccattggtaatttagaagagttcattcaaacgagctcccctaaggttactatagactgtgctacatttgtttgtggtgactatgcagcatgtagacaacagttagccgagtatggtagtttttgtgagaacattaatgctatactcacagaagtaaatgaactacttgacactacacagttgcaagtagctaatagtttaatgagtggtgtcacccttagtactaagattaaggatggcattggtttcaatgttgacgatatcaacttttcccctgtattaggttgcttaggaagcgaatgt---aga---------------------gcttccaccagatctgctatagaggacttactttttgataaagtaaaattgtctgatgtcggcttcgtacaggcctataataactgcactggaggtgccgaaattagggatctcatttgtgtgcaaagttataatggtataaaagtgttgcctccattgttatctgaaaatcagatcagtgggtacacttcggcagccactgctgccagcttattccctccatggacagctgcagcaggtgtaccattttatttaaatgttcagtatcgtataaatgggcttggcgtcactatggatgtgctaagccaaaatcaaaagcttattgctagtgcatttaacaatgctcttgatgctattcaggaagggttcgacgcaaccaattctgctttagttaaaattcagtctgttgttaatgcaaatgctgaagcacttaataacttattgcagcaactctctaatagatttggtgccataagtgcttctttacaagaaattctatctaggctcgatgctcttgaagctaaagctcagatagatagacttattaatggtcgtcttaccgctcttaatgcctatgtttctcaacagcttagtgattctacacttgtaaaatttagtgcagcacaagctatggagaaagttaatgaatgtgttaaaagccaatcatccaggataaatttctgtggtaatggtaatcatattatttcattagtacagaatgctccatatggtttgtattttatccactttagctatgttcccaccaagtatgttacagcaaaggttagtcctggtttgtgtattgctggcgatacaggaatatcgcctaagagtggttattttattaatgtaaataactcttggatgttcactggtagtggttattactaccctgaacctataacc---caaaataatgttgttatgatgagtacctgtgctgttaattatactaaagcaccggatctaatgctgaacacatctacaccttaccttcctgactttaaggaagaattgtatcactggtttaaaaaccaatcttcagtggcaccagatttgtcattcgattat------ttaaatgttacgttcttgggcttacaagatgaaatgagtaggttacaagaggctataaaagtcttaaatcatagctacatcaatctgaaggacattggtacatatgagtattatgtgaaatggccttggtatgtatggctcttaattggccttgctggtgtagctatgcttgttttactattcttcatatgctgttgtacaggatgtgggactagttgttttaagaaatgtggcggttgttgtgatgattatactggacaccacgagtttgtaatc---------aaaacttcacatgacgattag
>DQ011855_Porcine_Belgium_1972--
atg---ttttttatacttttaatctccctgccttctgcttttgcagttttaggggatttaaagtgtaat---------------acttca---tcaattaatgacgttgacactggtgtgccatctattagctctgaagttgttgatgtcactaatggtttggggactttttatgttttagatcgtgtctatttaaataccacattgttgctcaatggttattacccaatttcaggtgctacatttcgtaatatggctctgaaaggaactcgattattgagcaccttgtggtttaagccgccttttttatcaccgtttaatgatggtatttttgccaaggttaaaaacagcagatttttc---aaagatggtgttatttatagtgagtttcctgctattactataggtagtacttttgtaaatacttcctatagcatagtagtagagcctcatactttacttattaat------------ggtaatttacaaggtttgttgcaaatctctgtttgtcaatacactatgtgtgaatacccacatactatttgtcatcctaatttg---ggtaaccaacgcatagaattatggcattatgac---acagatgttgtttcttgtttatacaggcgtaatttcacatatgatgtgaatgctgattatttatattttcatttttatcaggaaggtggcacgttttatgcatactttacagatactggttttgtgaccaagtttctgtttaagttgtatttaggcactgtgctgtcacattattatgttatgccattgacttgtgatagc------------------gctttatctttagaatattgggttacacctctcactactagacaatttcttctagcctttgaccaggatggtgttttataccatgctgttgattgtgctagtgattttatgagtgagattatgtgtaaaacttcttcaattacaccacctactggtgtttatgaactaaacggttacacagttcaacctgttgccactgtatatcgtagaatacctgatttacccaattgcgatatcgaagcttggcttaattctaagaccgtttcgtcgcctcttaattgggaacgtaaaattttttctaattgtaattttaacatgggcaggctgatgtctttcattcaggctgactcttttggttgtaacaatattgatgcttctcgcttatatggtatgtgttttggtagcattactattgataagtttgctatacccaatagtagaaaggttgatctgcaagtgggtaaatctggttatttacaatcttttaactataagattgacactgctgttagcagctgtcaactctattatagtttgcctgcagcaaatgtatctgtcactcattataatccttcatcttggaatagaaggtatgggtttaataatcagagtttt---------------------------ggttccagaggc------cttcatgatgctgtttattcacagcaatgttttaatacacctaacacatattgtccctgtagaaca------agtcaatgcataggtggt------------------------------gcaggtacaggaacttgtcctgtaggaaccactgtgcgtaagtgttttgctgca---gttact---------------aacgctactaagtgtacttgctggtgccaaccagatccttccacatataaaggtgta---aatgcttgg---------acttgtccgcaatccaaagtttctatacaaccaggtcagcattgccctggtttgggtcttgtggaggatgattgctctggcaac---------------------cct---------tgcacttgtaaaccacag------------------------------------------gccttcataggctggagctcagaaacttgtttgcaaaatggtaggtgtaatatttttgctaattttattttgaatgatgttaatagcggtacaacctgttctactgatttacaacagggtaatactaatattactactgatgtttgtgttaattatgacctatatggcattacaggccagggcatacttatagaagttaatgccacttattataatagttggcagaatcttctttatgattctagtggtaatctctatggctttagagattatttatcaaatagaacttttcttattcgtagctgctatagtggaagagtttcagcagtttttcatgctaactcttctgaaccagctttgatgtttcgtaatcttaaatgcagccacgtttttaataatactattttaagacaaatacagcttgttaactat---tttgatagttaccttggttgtgttgttaatgcttataataatacagctagtgctgtaagtacttgtgatttaaccgttggcagcggctattgtgttgattat---------------gttacagcacttagatcacgtagatct------------tttactacaggttatcgctttactaattttgaaccatttgccgttaatttggtaaatgatagtatagaacctgttggtggtttgtatgaaatacagataccttcagagtttaccattggtaatttagaagagttcattcaaacgagctcccctaaggttactatagactgtgctacatttgtttgtggtgactatgcagcatgtagacaacagttagccgagtatggtagtttttgtgagaacattaatgctatactcatagaagtaaatgaactacttgacactacacagttgcaagtagctaatagtttaatgaatggtgtcacccttagtactaagattaaggatggcattaatttcaatgttgacgatatcaacttctcccctgtattaggttgtttaggaagcgaatgtaataga---------------------gcttccactagatctgctatagaggacttactttttgataaagtaaaattgtctgatgtcggctttgtacaggcctataataactgcactggaggtgccgaaattagggatctcatttgtgtgcaaagttataatggtatcaaagtgttgcctccattgttatctgaaaatcagatcagtggttacactttggcagccaccgctgctagcttattccctccatggacagctgcagcaggtgtaccattttatttaaatgttcagtatcgtattaatgggcttggcgtcactatggatgtgctaagccaaaatcaaaagcttattgctagtgcatttaacaatgctcttgatgctattcaggaagggttcgacgcaaccaattctgctttagttaaaattcagtctgttgttaatgcaaatgctgaagcacttaataacttattgcagcaactctctaatagatttggtgccataagtgcgtctttacaagaaattctatctaggctcgatgctcttgaagctaaagctcagatagacagacttattaatgggcgtcttaccgctcttaatgcctatgtttctcagcagcttagtgattctacactagtaaaatttagtgcagcacaagctatggagaaagttaatgaatgtgttaaaagccaatcatccaggataaatttctgtggtaatggtaatcatattatatcattagtacagaatgctccatatggtttgtattttatccactttagctatgtccccaccaagtatgttacagcaaaggttagtcctggtttgtgtattgctggcgatataggaatatcgcctaagagtggttattttattaatgtaaataattcttggatgttcactggtagtggttattactaccctgaacctataacc---caaaataatgttgttatgatgagtacctgtgctgttaattatactaaagcaccggatctaatgctgaacacatcgacacctaaccttcctgacttcaaggaagaattgtatcaatggtttaaaaaccaatcttcagtggcaccagatttgtcacttgattat------ataaatgttacgttcttggacctacaagatgaaatgaataggttacaagaggctataaaagtcttaaatcatagctacatcaatctcaaggacattggtacatatgagtattatgtgaaatggccttggtatgtatggcttttaattggccttgctggtgtagctatgcttgttttactattcttcatatgctgttgtacaggatgtgggactagttgttttaagaaatgtggcggttgttgtgatgattatactggacaccaggagtttgtaatc---------aaaacttcacatgacgactaa
>KY419103_Porcine_USA_2015-09-15
atg---ttttttatacttttaatcaacctgccttctgcttttgcagttataggggatttaaagtgtaat---------------acttca---ttaattaatgacgttgacactggtgtgccatttattagctctgaagttgttgatgtcactaatggtttggggaccttctatgttttagatcgggtctatttaaataccacattgttgctcaaaggttactacccaatttcaggtgctacatttcgtaatgtggctctgaaaggaactcgattattgagcaccttgtggtttaagccgccttttttatcaccttttaatgatggtatttttgccaaggttaaaaacagcagattttct---aaagatggtgttatttatagtgagtttcctgctattactataggtagtacttttgtaaatacttcctatagcatagtagttaagcctcatacctcacttattaat------------ggtaatttacaaggttttttgcaaatttctgtttgtcaatatactatgtgtgaatacccacagactatttgtcatcctaatttg---ggtaatcaacgcatagaattatggcattatgac---acagatgttgtttcttgtttatacaggcgtaatttcacatatgatgtgaatgctgattatttatattttcacttttatcaggaaggtggcactttttatgcatactttacagatactggttttgtgaccaagtttctgtttaagttgtatttaggtactatgctgtcacactattatgttatgccattgacttgtgatagc------------------gctttatctttagaatattgggtcacatctctcactagtagacaatttcttctagcctttgaccaggatggtattttataccgtgctgtagattgtgctagtgattttatgagtgagattatgtgtaaaacttcttcaataacaccacctactggtgtttatgaactaaacggttacacagttcaacctgttgctactgtgtatcgtagaatacctgacttacccaattgcgatatcgaagcttggcttaattctaagaccgtttcttctcctcttaattgggaacgtaaaattttctctaattgtaattttaacatgggcagtctgatgtcttttattcaggctgactcttttggttgtaacaatattgatgcttctcgtttatatggtatgtgctttggtagcattactattgataagtttgctatacccaatagtagaaaggttgatctgcaattgggtaaatctggttatttacaatcttttaattataagattgacactgctgttagcagttgtcaactctattatagtttgtctgcagcaaacgtatctgttactcattacaatccttcatcttggaatagaaggtatgggtttaataatcagagtttt---------------------------ggttctagaggc------cttcatgatgctgtatattcacagcaatgttttaatacacctaacacatattgtccttgtagaaca------agtcaatgcataggtggt------------------------------gcaggtacaggaatttgtcctgtaggcaccactgtgcgtaagtgctttgctgca---gttaca---------------aacgctactaagtgtacttgctggtgtcaaccagaccctttaacatatagaggtgtg---aatgcctgg---------acttgtccgcaatctaaagtttctatacaaccaggtcagcattgccctggtttgggtcttgtggaggacgattgttctggcaat---------------------cct---------tgcacttgtaaaccacag------------------------------------------gctttcacaggctggcgttcagaaacttgtttgcaaaatggtaggtgtaatatttttgctaattttattttgaatgatgttaatagcggtactacctgttctactgatttacaacagggtaatactaatattactactgatgtttgtgttaattatgacctatatggcattacaggccagggcatacttatagaagttaatgccacgtattataatagttggcaaaaccttctttatgattctagtggtaatctctatggctttagagattatttatcaaatagaacctttcttattcgtagctgctatagtggaagagtttcagcagtttttcatgctaactcttctgaaccagctttgatgtttcgtaatcttaaatgcagccacgtttttaattataccattttaagacaaatacagcttgttaactat---tttgatagttaccttggttgtgttgttaatgcttataataatacagctagtgctgtaagtacttgtgatttaaccgttggtagcggctattgtgttgattat---------------gttacagcacttagatcacgtagatct------------tttactacaggttatcgctttactaattttgaaccatttgcctctaatttggtaaatgatagtatagaacctgttggtggtttgtatgaaatacagataccttcagagtttaccattggtaatttagaagaattcattcaaacgagttctcctaaggttactatagattgtgctacatttgtttgtggtgactatgctgcatgtagacaacagttagctgagtatggtagtttttgtgagaacattaatgctatactcacagaagtaaatgaactacttgacactacacagttgcaagtagctaatagtttaatgaatggtgtcacccttagtactaagattaaggatggcattaatttcaatgttgacgatatcaacttctcccctgttttaggttgtttgggaagcgaatgtaataga---------------------gcttccactagatctgctatagaggatttactttttgataaagtaaaattgtctgatgtcgggtttgtacaggcctataataactgcactggaggtgccgaaattagggatctcatttgtgtgcaaagttataatggtatcaaagtgttgcctccattgttatctgaaaatcagattagtggttacacttcggcagccaccgctgctagcttatttcctccttggacagctgcagcaggtgtaccattttatttaaatgttcagtatcgtataaatgggcttggcgtcaccatggatgtgctaagccaaaaccaaaagcttattgctagtgcatttaacaacgctcttgattctatccaggaagggttcgacgcaaccaattctgctttagttaaaattcaggctgttgttaatgcaaatgctgaagcacttaataacttattgcagcaactctctaatagatttggtgccataagtgcttctttacaagaaattctatccaggctcgatgttcttgaagctaaagctcagatagacagacttattaatgggcgtctcaccgctcttaatgcttatgtttctcagcagcttagtgattctacactagtaaaatttagtgcagcacaagctattgagaaagttaatgaatgtgttaaaagccaatcatctaggataaatttctgtggtaatggtaatcatattatatcattagtacagaatgctccatatggtttgtattttatccattttagttatgtccccaccaagtatgttacagcaaaggttagtcctggtttgtgcattgctggtgatataggaatattgcctaagagtggttattttattaatgtaaataattcttggatgttcactggtagtggctattactaccctgaacctataacc---caaaataatgttgttgtggtgagtacctgtgctgttaattacactaaagcaccggatctaatgctgaacacatcgacacctaaccttcctgatttcaaggaagaattgtaccaatggtttaaaaatcaatcttcagttgcacctgatttgtcacttgattat------attaatgttacgttcttggacctacaagatgaaatgaataggttacaagaggctataaaagttttaaatcaaagctacatcaatctcaaggacattggtacatatgagtattatgtgaaatggccttggtacgtatggcttttaattggccttgctggtgtagctatgcttgttttactatttttcatatgctgctgtacaggatgtgggactagttgttttaagaaatgtggcggttgttttgatgattatactggacaccaggagtttgtaatc---------aaaacttcacatgacgattaa
>LC494175_Bovine_Japan_2016--
atg---tttttgatacttttaatttccttaccaacggcttttgctgttataggagatttaaagtgtact---------------acagtt---tccattaatgatgttgacactggtgttccttctattagcactgatactgtcgatgttcctaatggtttaggtacttattatgttttagatcgtgtgtatttaaatactacgttgttgcttaatggttattaccctacttcaggttctacatatcgtaatatggcactgaagggaactttactattgagcacactgtggtttaaaccaccttttctttctgattttactaatggtatttttgctaaggtcaaaaataccaaggttatt---aaagatggtgtaatgtatagtgagtttcctgctataactataggtagtacttttgtaaatacatcctatagtgtggtagtacaaccacatactaccattttgggt------------aataaattacaaggtttcttagagatctctgtttgccagtatactatgtgtgagtacccaaatacgatttgtaatcctaatctg---ggtaatcaacgcgtagaactatggcattgggat---acaggtgttgtttcctgtttatataagcgtaatttcacatatgatgtgaacgctgactatttgtatttccatttttatcaagaaggtggtactttttatgcatattttacagacactggtgttgttactaagtttctgtttaatgtttatttaggcacggtgctttcacattattatgtcatgcctttgacttgtaatagt------------------gctctgactttagaatattgggttacacccctcacttctaaacaatatctactatcttttaatcaagatggtgttatttttaatgctgttgattgtaagagtgattttatgagtgagattaagtgtaaaacactatctataacaccatctactggtgtttatgaattaaacggttacactgttcagccaattgcagatgtttaccgacgtatacctaaccttcccgattgcaatattgaggcttggcttaatgataagtcagtgccctctccattaaattgggaacgtaagaccttttcaaattgtaattttaatatgagcagcctgatgtcttttattcaggcagactcatttacttgtaataatattgatgcagctaagatatatggtatgtgtttttccagcataactatagataagtttgctatacccaatggtaggaaggttgacctacaattgggtaatttgggctatttgcagtcttttaattatagaattgatactactgctacaagttgtcagttgtattataatttacctgctgctaatgtttctgttagcaggtttaatccttctacttggaataggagatttggttttacagaacaatctgtttttaagcctcaacctgca---------ggtgtttttact------gatcacgatgttgtttacgcacaacattgttttaaagctcccacaaatttctgtccttgcaaattggatgggtctttgtgtgtaggtagtggttctggtatagatgctggttataaaaatactggcataggcatttgtcctgcaggtactaattatttaacttgccat------------------------------aatgctgcccaatgtgattgtttgtgcactccagaccccatt------aaagctaca---gggcctcac---------aaatgcccccaagctaaatatttagttggcataggtgagcactgttcgggtcttgctattaaaagtgaccattgtggaggtaac---------------------cct---------tgtagttgccaaccacaa------------------------------------------gcatttttgggttggtctgttgactcttgtttacaaggggataggtgtaatatttttgctaattttattttgcatgatgttaatagtggtactacttgttctactgatttacaaaaatcaaacacagacataattcttggtgtttgtgttaattatgatctttatggtattactggccaagggatttttgttgaggtaaatgcgacttattataatagttggcagaaccttttatatgattctaatggtaatctctacggtttcagagattacttaacaaatagaacttttatgattcgtagttgctatagtggtcgtgtttcagcggcctttcatgctaactcttccgaaccagcattgctatttcggaatatcaaatgcaattacgtttttaataacactctttcacgacagctgcaacctattaactat---tttgatagctatcttggttgtgttgtcaatgctgataatagtacttctagtgttgttcaaacatgtgatctcacagtaggtagtggttactgtgtggattac---------------tctacaaaaagacgaagtcgtaggtcg------------attaccactggttatcggtttactaattttgagccatttactgttaattcagtaaacgatagcttagaacctgtaggtggtttgtatgaaattcaaataccttcagagtttactataggtaatatggaggagtttattcaaacaagctctcctaaagttactattgattgttctgcttttgtctgtggtgattatgcagcatgtaaatcgcagttggttgaatatggtagcttctgtgacaatattaatgctatactcacagaagtaaatgaactacttgacactacacagttgcaagtagctaatagtttaatgaatggtgtcactcttagcactaagcttaaagatggcgttaatttcaatgtagacgacatcaatttttcccctgtattaggttgtttaggaagcgattgtaataaa---------------------gtttccagtagatctgctatagaggacttacttttttctaaagtaaagttatctgatgtcggttttgttgaggcttataataattgtactggaggtgccgaaattagggacctcatttgtgtgcaaagttataatggtatcaaggtgttgcccccattgctctcagaaaatcagatcagtggttacactttggctgccacctctgctagcttgtttcctccatggtcagcagcagcaggtgtaccattctacttaaatgttcagtatcgtattaatggtattggtgttaccatggatgtgctaagtcaaaatcaaaagcttattgctaatgcatttaacaatgctcttggtgctatccaggaagggtttgatgctaccaattctgctttagttaaaattcaatctgttgttaatgcaaatgctgacgctcttaataacttattgcaacaactctctaatagatttggtgctataagttcttctttacaagaaattctatctagactggatgctcttgaagcgcaagctcagatagacagacttattaatgggcgtcttaccgctcttaatgcttatgtttctcaacagcttagtgactctacactagtaaagtttagtgcagcacaagctatggagaaggttaatgaatgtgtcaaaagccaatcatctaggataaatttttgtggtaatggtaatcatattatatcattagtgcagaatgctccgtatggtttgtattttatccactttagctatgtccctactaagtatgtcactgcgaaggtcagtcctggcctgtgcattgctggtgatagaggtatagcccctaagagtggttattttgttaatgtaaataatacttggatgttcactggtagtggttattactaccctgaacctataact---ggaaataatgttgttgttatgagtacctgtgctgttaattatactaaagcgccggatgtaatgctgaacatttcaacacccaacctccctgattttaaggaagagttggatcaatggtttaaaaatcaaacatcagtggcactagatttgtcacttgattat------ataaatgttacattcttggacctacaagatgaaatgaataggttacaggaggcaataaaagttttaaatcagagctacatcaatctcaaggacattggtacatatgagtattatgtaaaatggccttggtatgtatggcttttaattggctttgctggtgtagctatgcttgttttactattcttcatatgctgttgtacaggatgtgggactagttgttttaagaaatgtggtggttgttgtgatgattatactggacatcaggagttagtaatt---------aaaacatcacatgaagactaa
>AB354579_Bovine_Japan_1976-12-
atg---tttttgatacttttaatttccttaccaatggcttttgctgttataggagatttaaagtgtact---------------acggtt---tccattaatgatgttgacaccggtgctccttctattagcactgatactgtcgatgttactaatggtttaggtacttattatgttttagatcgtgtgtatttaaatactacgttgttgcttaatggttactaccctacttcaggttctacatatcgtaatatggcactgaagggaactttactattgagcagactatggtttaaaccaccttttctttctgattttattaatggtatttttgctaaggtcaaaaataccaaggttatt---aaaaagggtgtaatgtatagtgagtttcctgctataactataggtagtacttttgtaaatacatcctatagtgtggtagtacaaccacatactaccaatttggat------------aataaattacaaggtctcttagagatctctgtttgccagtatactatgtgcgagtacccacatacgatttgtcatcctaatctg---ggtaatcgacgcgtagaactatggcattgggat---acaggtgttgtttcctgtttatataagcgtaatttcacatatgatgtgaatgctgattacttgtatttccatttttatcaagaaggtggtactttttatgcatattttacagacactggtgttgttactaagtttctgtttaatgtttatttaggcacggtgctttcacattattatgtcctgcctttgacttgttatagt------------------gctatgactttagaatattgggttacacctctcacttctaaacaatatttactagctttcaatcaagatggtgttatttttaatgctgttgattgtaagagtgattttatgagtgagattaagtgtaaaacactatctatagcaccatctactggtgtttatgaattaaacggttacactgttcagccaattgcagatgtttaccgacgtatacctaatcttcccgattgtaatatagaggcttggcttaatgataagtcggtgccctctccattaaattgggaacgtaagaccttttcaaattgtaattttaatatgagcagcctgatgtcttttattcaggcagactcatttacttgtaataatattgatgctgctaagatatatggtatgtgtttttccagcataactatagataagtttgctatacccaatggtaggaaggttgacctacaattgggcaatttgggctatttgcagtcttttaactatagaattgatactactgctacaagttgtcagttgtattataatttacctgctgctaatgtttctgttagcaggtttaatccttctacttggaataggagatttggttttacagaacaatctgtttttaagcctcaacctgta---------ggtgtttttact------catcatgatgttgtttatgcacaacattgttttaaagctcccacaaatttctgtccgtgtaaattggatgggtctttgtgtgtaggtaatggtcctggtatagatgctggttataaaaatagtggtataggcacttgtcctgcaggtactaattatttaacttgccat------------------------------aatgctgcccaatgtgattgtttgtgcactcccgaccccattacatctaaatctaca---gggccttac---------aagtgcccccaaactaaatacttagttggcataggtgagcactgttcgggtcttgctattaaaagtgattattgtggaggtaat---------------------cct---------tgtacttgccaaccacaa------------------------------------------gcatttttgggttggtctgttgactcttgtttacaaggggataggtgtaatatttttgctaattttattttgcatgatgttaatagtggtactacttgttctactgatttacaaaaatcaaacacagacataattcttggtgtttgtgttaattatgatctttatggtattacaggccaaggtatttttgttgaggttaatgcgacttattataatagttggcagaaccttttatatgattctaatggtaatctctatggttttagagactacttaacaaacagaacttttatgattcgtagttgctatagcggtcgtgtttcagcggcctttcatgctaactcttccgaaccagcattgctatttcggaatattaaatgcaattacgtttttaataatactctttcacgacagctgcaacctattaactat---tttgatagttatcttggttgtgttgtcaatgctgataatagtacttctagtgttgttcaaacatgtgatctcacagtaggtagtggttactgtgtggattac---------------tctacaaaaagacgaagtcgtagagcg------------attaccactggttatcggtttactaattttgagccatttactgttaattcagtaaatgatagtttagaacctgtaggtggtttgtatgaaattcaaataccttcagagtttactataggtaatatggaggagtttattcaaacaagctctcctaaagttactattgattgttctgcttttgtctgtggtgattatgcagcatgtaaatcacagttggttgaatatggtagcttctgtgacaatattaatgctatactcacagaagtaaatgaactacttgacactacacagttgcaagtagctaatagtttaatgaatggtgtcactcttagcactaagcttaaagatggcgttaatttcaatgtagacgacatcaatttttcccctgtattaggttgtttaggaagcgcttgtagtaaa---------------------gtttccagcagatctgctatagaggatttacttttttctaaagtaaagttatctgatgtcggtttcgttgaggcttataataattgtactggaggtgccgaaattagggacctcatttgtgtgcaaagttataatggtatcaaagtgttgcctccactgctctcagtaaatcagatcagtggatacactttggctgccacctctgctagtctgtttcctccttggtcagcagcagcaggtgtaccattttatttaaatgttcagtatcgtattaatgggattggtgttaccatggatgtgttaagtcaaaatcaaaagcttattgctaatgcatttaacaatgctcttgatgatattcaggaagggtttgatgctaccaattctgctttagttaaaattcaagctgttgttaatgcaaatgctgaagctcttaataacttattgcaacaactctctaatagatttggtgctataagttcttctttacaagaaattctatctagactggatgctcttgaagcgcaagctcagatagacagacttattaatgggcgtcttaccgctcttaatgcttatgtttctcaacagcttagtgattctacactagtaaaatttagtgcagcacaagctatggagaaggttaatgaatgtgtcaaaagccaatcatctaggataaatttttgtggtaatggtaatcatattatatcattagtgcagaatgctccatatggtttgtattttatccactttagctatgtccctactaagtatgtcactgcgaaggttagtcccggtctgtgcattgctggtgatagaggtatagcccctaagagtggttattttgttaatgtaaataatacttggatgttcactggtagtggttattactaccctgaacccataact---ggaaataatgttgttgttatgagtacctgtgctgttaactatactaaagcgccggatgtaatgctgaacatttcaacacccaacctccatgattttaaggaagagttggatcaatggtttaaaaaccaaacatcagtggcaccagatttgtcacttgattat------ataaatgttacattcttggacctacaagatgaaatgaataggttacaggaggcaataaaagttttaaatcagagctacatcaatctcaaggacattggtacatatgagtattatgtaaaatggccttggtatgtatggcttttaattggctttgctggtgtagctatgcttgttttactattcttcatatgctgttgtacaggatgtgggactagttgttttaagatatgtggtggttgttgtgatgattatactggacaccaggagttagtaatt---------aaaacatcacatgacgactaa
>AB671299_Equine_Japan_2004-12-
atg---gtcttattacttttattcttcctacctaccgcttttgctgttgtaggagacgtaaaatgtact---------------actata---ggtgttaacgatgttaatactggtgcacctgttataagtactgagactgttgatgttactaacggtcttggcacttattatgtgcttgatcgtgtttatttaaataccacattgttgctcaatggctattatcccacttctggtgccaattatcgcaatttggcacttaaagcttctgaattattgagcaccttatggtataagccaccctttttgtccgagtttaatgatggtgttttcgctaaggtcaagaataccaaagtaact---aaaaatggcattgtctatagtgagttccccacaatggttattggtactacatttgttaatacctcttatactgttgttgtgcaacctaggactaccgttgttaat------------tctaaattacaaggtcttttggagattactatttgtcaatattctatgtgtgaataccctaatactgtttgcaacagtggtatt---gggtcaccacgcaaagagttgtggcattatgag---aaggctgtggcctcctgtttatatcggcgcaattttacgtacgatgttaattctgattggctttattttcatttttaccaacagggtggtactttttatgcttattatacagatagtggctttattaccactttcttgtttaatatttaccttggtacaagtttatcgcattactatgtgatgcctctatcttgtagtggt------------------aagttagaactgcaatattgggttacaccactcactattagacagtttttgttggcatttaatcaggatggcattatttataatgcagttgattgtgccagtgattacatgagtgagattaagtgtaatacccaaaatgtgaaacctagtacaggtgtttatgatttaactggttacactgttcaacctatagctgatgtgtaccggcgtattcctaatttaccagattgtaatatggaggattggcttagtgctcctactgttgcatctcctcttaattgggagcgtaggacgttctctaattgtaattttaatatgagcagcctgatgagttttattcaggctgactcgttttcttgttctaatattgatgctgctaaattgtatggtacgtgttttggcagtgttactattgataaatttgctatacctaatagcaggaaggttgacttgcaattaggtaatttgggttatttacaatcctttaattatagaatagataccacagctactagctgtcaattatattatagtttgggtgctgataatgtcactgtcactcgatctaatccttctgcctggaataggcggtatggtttt---aatgatacaatgtttaagcctcagcctgca---------ggtttttttact------aaccatgatgtggtttattcaaaacagtgctttaaggttcctaacacatattgcccttgtaagaatagtggtgcaacctgtgtaggtaatggtgtttctgctggagtcagtggtactaccactggctctggcacttgtcctgtaggcacatcttatcgcacttgtttt------------------------------aatcctatacaatgtgcatgcacttgtgatcctgagcctattaacgcaattttaacctctggccctcgt---------gcttgtcctcaagtcaagtctcttgttggtcttggagagcattgctcaggtttaggcatacatgaagacttttgcggaggctca---------------------cct---------tgttcttgtccagccaat------------------------------------------gcctttatggcttggtctgtagattcttgtttacaagatggacgctgcaatattttttccaatttaattttaaatggtgttaatagtggtgctacttgttctactgatttacaacggtccaatactgagatcgttgttggtgtttgtgttaaatatgacttgtacggtattacaggtcaaggcatttttattgaggttaatgccacttattataatagttggcagaacctcctttatgactctaatggtaacctctatggttttagggattaccttactaatagaacttttatgattcgtagttgttatagtggtagagtttcagccgcctaccattctgatgcatctgagccagctcttttgtatcgtaatttaaaatgcaactacgtttttaacaatactattgctagagagggcaaccctattaactat---tttgatagttatttaggttgcattgttaatgctgataatagcacttctagtgtagtggatacttgcgttttaaccatgggaagtggttattgtgttgattat---------------tccactgcacgtcgtcagcgtaggtta------------ccttctaccggataccgtctcaccaattttgagccattcaatgttagattggtgaatgatagtgtagaacctgttggtggtttgtatgaaattcagatcccttcagagtttactataggtaattttgaggagtttattcaaactaactcccctaaggttactattgattgtgcggcatttgtttgtggtgactatgctgcttgtagagaacagttggttgagtatggcagtttttgtgataacatcaatgctatactcacagaagtaaatgacctacttgatacaacccagtttcaggtagctaatagtttaatgaatggtgtcactctaagctctaggcttaagactggcataaattttaatgtagatgatattaatttttcttctgttttgggttgtgtaggcagtgattgcaatact---------------------gtctcaagtagatctgctatagaggacttacttttcaataaagtaaggttgtctgatgttggctttgtagaggcttataataattgtacaggaggtgccgaaattagggatctcctttgtgtacaaacttttaatggaattaaagttttaccacctgttttgtctgaaaatcagattagtggttacactttggctgcaacatctgctagtctatttccaccatggactgcggctgcaggtattcctttttatttaaatgtccagtatcgtataaatggactcggtgtaactatggatgtactgagccaaaatcagaaaatgattgctaatgcatttaacaatgcccttggtgctattcagaatgggtttgatgctaccaattctgctttagtcaagattcaggctgttgttaatgctaatgctgaagcattaaataacttattacagcaactttctaatagatttggtgccataagttcgtctttgcaagaaattctatctcgtcttgatgctcttgaagcgcaagctcagatagaccggttgattaatggcagattaactgcattaaatgcttatgtttctcagcagcttagtgacactactcttgttaagtttagtgcttcacaggcgattgagaaagttaatgaatgtgttaagagtcaatcccttagagtcaatttctgtggtaatggtaaccatattatatcattagtgcagaatgctccatatggtttgtattttatccactttaactatgtccctattaaatatgtcacagcgaaggtcagtcccggtctgtgcattgctggtgatagaggtattgctcctaagagcggctattttgttaatgtaaataatatgtggatgtttactggtagtggttattactaccctgaacctataact---gaaaataatgttgttgttatgagtacctgtgctgtcaattatactaaagcaccggatgtaatgttgaacatttctatacccaaccttcctgattttaaggaagagttggatcaatggtttaaaaatcaaacttcagtggcaccagatttgtcactcgattat------ataaatgttacattcttgaacctacaagctgaaatgaataggttacaggagtcaataaaagttttaaatcagagctacatcaatctcaaggacattggtacatatgaatattatgtaaagtggccttggtatgtatggcttttaatcggccttgcgggtgtagctatgcttgttttactattttttatttgctgttgtacaggatgtgggactagctgttttaagaaatgtggtggttgttgtgatgattatactggacatcaagagctagttatt---------aaaacttcacatgacgattaa
>AF391541_Bovine_USA_1998--
atg---tttttgatacttttaatttccttaccaacggcttttgctgttataggagatttaaagtgtact---------------acagtt---tccattaatgatgttgacactggtgttccttctattagcactgatactgtcgatgttactaatggtttaggtacttattatgttttagatcgtgtgtatttaaatactacgttgttgcttaatggttactaccctacttcaggttctacatatcgtaatatggcactgaagggaactttactattgagcacactgtggtttaaaccaccttttctttctgattttactaatggtatttttgctaaggtcaaaaataccaaggttatt---aaagatggtgtaatgtatagtgagtttcctgctataactataggtagtacttttgtaaatacatcttatagtgtggtagtacaaccacatactaccattttgggt------------aataaattacaaggtttcttagagatctctgtttgccagtatactatgtgcgagtacccaaatacgatttgtaatcctaatctg---ggtaatcaacgcgtagaactatggcattgggat---acaggtgttgtttcctgtttatataagcgtaatttcacatacgatgtgaatgctgattatttgtatttccatttttatcaagaaggtggtactttttatgcatattttacagacactggtgttgttactaagtttctgtttaatgtttatttaggcacggtgctctcacattattatgtcatgcctttgacttgtaatagt------------------gctctgactttagaatattgggttacacccctcacttctaaacaatatctactagctttcaatcaagatggtgttatttttaatgctgttgattgtaagagtgattttatgagtgagattaagtgtaaaacactatctatagcaccatctactggtgtttatgaattaaacggttacactgttcagccaattgcagatgtttaccgacgtatacctaatcttcccgattgcaatattgaggcttggcttaatgataagtcggtgccctctccattaaattgggaacgtaagaccttttcaaattgtaattttaatatgagcagcctgatgtcttttattcaggcatactcatttacttgtaataatattgatgctgctaagatatatggtatgtgtttttccagcataactatagataagtttgcaatacccaatggtaggaaggttgacctacaattgggtaatttgggctatttgcagtcttttaattatagaattgatactactgctacaagttgtcagttgtattataatttacctgctgctaatgtttctgttagcaggtttaatccttctacttggaataggagatttggttttacagaacaatctgtttttaagcctcaacctgca---------ggtgtttttact------gatcatgatgttgtttatgcacaacattgttttaaagcttccacaaatttctgtccgtgtaaattggatgggtctttgtgtgtaggtaatggtcctggtatagatgctggttataaaactagtggcataggcacttgtcctgcaggtactaattatttaacttgccat------------------------------aatgctgcccaatgtgattgtttgtgcaccccagaccccattacatctaaagctaca---gggccttac---------aagtgcccccaaactaaatatttagttggcataggtgagcactgttcgggtcttgctattaaaagtgatcattgtggaggtaat---------------------cct---------tgtacttgccaaccacaa------------------------------------------gcatttttgggttggtctgttgactcttgtttacaaggggataggtgtaatatttttgctaattttattttgcatgatgttaatagtggtactacttgttctactgatttacaaaaatcaaacacagacataattcttggtgtttgtgttaattatgatctttatggtattactggccaaggtatttttgttgaggttaatgcgacttattataatagttggcagaaccttttatatgattctaatggtaatctctatggttttagagactacttaacaaatagaacttttatgattcgtagttgctatagtggtcgtgtttcagcggcctttcatgctaactcttccgaaccagcattgctatttcggaatatcaaatgcaattacgtttttaataacactctttcacgacagctgcaacctattaactat---tttgatagctatcttggttgtgttgtcaatgctgataatagtacttctagtgttgttcaaacatgtgatctcacagtaggtagtggttactgtgtggattac---------------tctacaaaaagacgaagtcgtagatcg------------attaccactggttatcggtttactaattttgagccatttactgttaattcagtaaatgatagtttagaacctgtaggtggtttgtatgaaattcaaataccttcagagtttactataggtaatatggaggagtttattcaaacaagctctcctaaagttactattgattgttctgcttttgtctgtggtgattatgcagcatgtaaatcacagttggttgaatatggtagcttctgtgacaatattaatgctatactcacagaagtaaatgaactacttgacactacacagttgcaagtagctaatagtttaatgaatggtgtcactcttagcactaagcttaaagatggcgttaatttcaatgtagacgacatcaatttttcccctgtattaggttgtttaggaagcgattgcaataaa---------------------gtttccagtagatctgctatagaggacttacttttttctaaagtaaagttatctgatgtcggtttcgttgaggcttataataattgtactggaggtgccgaaattagggacctcatttgtgtgcaaagttataatggtatcaaggtgttgcctccactgctctcggaaaatcagatcagtggatacactttggctgccacttctgctagcctgtttcctccatggtcagcagcagcaggtgtaccattctatttaaacgttcagtatcgtattaatggtattggtgttaccatggatgtgttaagtcaaaatcaaaagcttattgctaatgcatttaacaatgctcttggtgctattcaggaagggtttgatgctaccaattctgctttagttaaaattcaagctgttgttaatgcaaatgctgaagctcttaataacttattgcaacaactctctaatagatttggtgctataagttcttctttacaagaaattctatctagactggatgctcttgaagcgcaagctcagatagacagacttattaatgggcgtcttaccgctcttaatgcttatgtttctcaacagcttagtgactctacactagtaaagtttagtgcagcacaagctatggagaaggttaatgaatgtgtcaaaagccaatcatctaggataaatttttgtggtaatggtaatcatattatatcattagtgcagaatgctccatatggtttgtattttatccactttagctatgtccctactaagtatgtcactgcgaaggttagtcccggcctgtgcattgctggtgatagaggtatagcccctaagagtggttattttgttaatgtaaataatacttggatgttcactggtagtggttattactaccctgaacctataact---ggaaataatgttgttgttatgagtacctgtgctgttaattatactaaagcgccggatgtaatgctgaacatttcaacacccaacctcccttattttaaggaagagttggatcaatggtttaaaaaccaaacatcagtggcaccagatttgtcacttgattat------ataaatgttacattcttggacctacaagatgaaatgaataggttacaggaggcaataaaagttttaaatcagagctacatcaatctcaaggacattggtacatatgagtattatgtaaaatggccttggtatgtatggcttttaattggctttgctggtgtagctatgcttgttttactattcttcatatgctgttgtacaggatgtgggactagttgttttaagaaatgtggtggttgttgtgatgattatactggacaccaggagttagtaatt---------aaaacatcacatgaagactaa
>AF391542_Bovine_USA_1998--
atg---tttttgatacttttaatttccttaccaacggcttttgctgttataggagatttaaagtgtact---------------acagtt---tccattaatgatgttgacactggtgttccttctattagcactgatactgtcgatgttactaaaggtttaggtacttattatgttttagatcgtgtgtatttaaatactacgttgttgcttaatggttattaccctacttcaggttctacatatcgtaatatggcactgaagggaactttactattgagcacactgtggtttaaaccaccttttctttctgattttactaatggtatttttgctaaggtcaaaaataccaaggttatt---aaagatggtgtaatgtatagtgagtttcctgctataactataggtagtacttttgtaaatacatcctatagtgtggtagtacaaccacatactaccattttgggt------------aataaattacaaggtttcttagagatctctgtttgccagtatactatgtgcgagtacccaaatacgatttgtaatcctaatctg---ggtaatcgacgcgtagaactatggcattgggat---acaggtgttgtttcctgtttatataagcgtaatttcacatatgatgtgaatgctgattatttgtatttccatttttatcaagaaggtggtactttttatgcatattttacagacactggtgtcgttactaagtttctgtttaatgtttatttaggcacggtgctctcacattattatgtcatgcctttgacttgtaatagt------------------gctctgactttagaatattgggttacacccctcacttctaaacaatatctactagctttcaatcaagatggtgttatttttaatgctgttgattgtaagagtgattttatgagtgagattaagtgtaaaacactatctatagcaccatctactggtgtttatgaattaaacggttacactgttcagccaattgcagatgtttaccgacgtatacctaatcttcccgattgcaatattgaggcttggcttaatgataagtcggtgccctctccattaaattgggaacgtaagactttttcaaattgtaattttaatatgagcagcctgatgtcttttattcaggcagactcatttacttgtaataatattgatgctgctaagatatatggtatgtgtttttccagcataactatagataagtttgcaatacccaatggtaggaaggttgacctacaattgggtaatttgggttatttgcagtcttttaactatagaattgatactactgctacaagttgtcagttgtattataatttacctgctgctaatgtttctgttagcaggtttaatccttctacttggaataggagatttggttttacagaacaatctgtttttaagcctcaacctgca---------ggtgtttttact------gatcatgatgttgtttatgcacaacattgttttaaagctcccacaaatttctgtccgtgtaaattggatgggtctttgtgtgtaggtaatggtcctggtatagatgctggttataaaactagtggcataggcacttgtcctgcaggtactaattatttaacttgccat------------------------------aatgctgcccaatgtgattgtttgtgcactccagaccccattacatctaaagctaca---gggccttac---------aagtgcccccaaactaaatatttagttggcataggtgagcactgttcgggtcttgctattaaaagtgatcattgtggaggtaac---------------------cct---------tgtacttgccaaccacaa------------------------------------------gcatttttggggtggtctgttgactcttgtttacaaggggataggtgtaatatttttgctaatttcattttgcatgatgttaatagtggtactacttgttctactgatttacaaaaatcaaacacagacataattcttggtgtttgtgttaattatgatctttatggtattactggccaaggtatctttgttgaggttaatgcgacttattataatagttggcagaaccttttatatgattctaatggtaatctctatggttttagagactacttaacaaatagaacttttatgattcgtagttgctatagtggtcgtgtttcagcggcctttcatgctaactcttccgaaccagcattgctatttcggaatattaaatgcaattacgtttttaataatactctttcacgacagctgcaacctattaactat---tttgatagctatcttggttgtgttgtcaatgctgataatagtacttctagtgttgttcaaacatgtgatctcacagtaggtagtggttactgtgtggattac---------------tctacaaaaagacgaagtcgtagatcg------------attaccactggttatcggtttactaattttgagccatttactgttaattcagtaaatgatagcttagaacctgtaggtggtttgtacgaaattcaaataccttcagagtttactataggtaatatggaggagtttattcaaacaagctctcctaaagttactattgattgttctgcttttgtctgtggtgattatgcagcatgtaaatcacagttggttgaatatggtagcttctgtgacaatattaatgctatactcacagaagtaaatgaactacttgacactacacagttgcaagtagctaatagtttaatgaatggtgtcactcttagcactaagcttaaagatggcgttaatttcaatgtagacgacatcaatttttcccctgtattaggttgtttaggaagcgattgtaataaa---------------------gtttccagtagatctgctatagaggacttacttttttctaaagtaaagttatctgatgtcggtttcgttgaggcttataataattgtactggaggtgccgaaattagggacctcatttgtgtgcaaagttataatggtatcaaggtgttgcctccactgctctcagaaaatcagatcagtggatacactttggctgccacctctgctagcctgtttcctccatggtcagcagcagcaggtgtaccattctatttaaatgttcagtatcgtattaatggtattggtgttaccatggatgtgctaagtcaaaatcaaaagcttattgctaatgcatttaacaatgctcttggtgctattcaggaagggtttgatgctaccaattctgctttagttaaaattcaagctgttgttaatgcaaatgctgaaactcttaataacttattgcaacaactctctaatagatttggtgctataagttcttctttacaagaaattctatctagactggatgctcttgaagcgcaagctcagatagacagacttattaatgggcgtcttaccgctcttaatgcttatgtttctcaacagcttagtgactctacactagtaaagtttagtgcagcacaagctatggagaaggttaatgaatgtgtcaaaagccaatcatctaggataaatttttgtggtaatggtaatcatattatatcattagtgcagaatgctccatatggtttgtattttatccactttagctatgtccctactaagtatgtcactgcgaaggttagtcccggtctgtgcattgctggtggtagaggtatagcccctaagagtggttattttgttaatgtaaataacacttggatgttcactggtagtggttattactaccctgaacctataact---ggaaataatgttgttgttatgagtacctgtgctgttaattatactaaagcgccggatgtaatgctgaacatttcaacacccaacctccctgattttaaggaagagttggatcaatggtttaaaaaccaaacttcagtggcaccagatttgtcacttgattat------ataaatgttacattcttggacctacaagatgaaatgaataggttacaggaggcaataaaagttttaaatcagagctacatcaatctcaaggacattggtacatatgagtattatgtaaaatggccttggtatgtatggcttttaattggctttgctggtgtagctatgcttgttttactattcttcatatgctgttgtacaggatgtgggactagttgttttaagaaatgtggtggttgttgtgatgattatactggacaccaggagttagtaatt---------aaaacatcacatgaagattaa
>AY316300_Equine_USA_1998-12-
atg---gttttattacttttatttttcctacctggtgcttttgctgttgtaggagatgtaaaatgtact---------------actaca---ggtgttaacaattttaattctggtgcacctgttataagtactgagactgttgatgttactaacggtcttggcacttattatgtgcttgatcgtgtttatttaaataccacattgttgctcaatggctattatcccacctctggtgccaattatcgcaatttggcacttaaagcttctggattattgagcaccttatggtataagccaccctttttgtccgagtttaatgatggtgtttttgctaaggtcaagaataccaaagtaact---aaaaatggcattgtctatagtgagttccccacaatggctattggtactacatttgttaatacctcttatactgttgttgtgcaacctaggactaccgttgttaat------------tctaaattacaaggtcttttggagattactatttgtcaatattctatgtgcgaataccctaacactgtttgcaacagtggtatt---gggtcaccacgcaaagagttgtggcattatgag---aaggctgtggcctcctgtttatatcggcgtaattttacgtacgatgttaattctgattggctttattttcatttttaccaacagggtggtactttttatgcttattatacagatagtggttttattaccactttcttgtttaatatttaccttggtacaagtttatcgcattactatgtgatgcctttatcttgtagtggt------------------aagttagacctgcaatattgggttacaccactcactaatagacagtttttgttggtatttaatcaggatggcattatttataatgcagttgattgtgccagtgattacatgagtgagattaagtgtaatacccaaaatgtgaaacctagtacaggtgtttatgatttaactggttacactgttcaacctatagctgatgtgtaccggcgtattcctaatttaccagattgtaatatggaggattggcttagtgctcctactgttgcatctcctcttaattgggagcgtaggacgttctctaattgtaattttaatatgagcagcctgatgagttttattcaggctgactcgttttcttgttccaatattgatgctgctaaattgtatggtatgtgttttggcagtgttactattgataaatttgctatacctaatagcaggaaggttgacttgcaattaggtaatttgggttatttacagtcctttaattatagaatagataccacagctactagctgtcaattatattatagtttgggtgctgataatgttactgttacccgatctaatccttctgcctggaataggcggtatggtttt---aatgatacaatgtttaagcctcagcctgca---------ggtttttttact------aaccatgatgtggtttattcaaaacagtgctttaaggttcctaacacatattgcccttgtaagaacaatggtgcaacctgtgtaggcaatggtatttctgctggagtcagtggtactaccactggctctggcacttgtcctgtaggtacatcttatcgcacttgtttt------------------------------aatcctatacaatgtgcatgcacttgtgatcctgagcctattaatgcaattttaacctctggccctcgt---------gcttgtcctcaagtcaagtctcttgttggtcttggagagcattgctcaggtttaggcatacatgaagatttttgcggaggctca---------------------cct---------tgttcttgtccagccaat------------------------------------------gcctttatggcttggtctgcagattcttgtttacaagatggacgctgcaatattttttccaatttaattttaaatggtgttaatagtggtgctacttgttctactgatttacaacggtccaatactgagatcgttgttggtgtttgtgttaaatatgacttgtacggtattacaggtcaaggcatttttattgaggttaatgccacttattataatagttggcagaacctcctttatgactctaatggtaatctctatggttttagggattaccttactaatagaacttttatgattcgtagttgttatagtggtagagtttcagccgcttaccactctgatgcatctgagccagctcttttgtatcgtaatttaaaatgcaactacgtttttaataatactattgctagagagggcaaccctattaactat---tttgatagttatttaggttgcattgttaatgctgataatagcacttctagtgtagtggatacttgcgttttaaccatgggaagtggttattgtgttgattat---------------tccactgcacgtcgtcagcgtaggtca------------ccttctactggataccgtctcaccaattttgagccattcaatgttagattggtgaatgatagtgtagaacctgttggtggtttgtatgaaattcagatcccttccgagtttactataggtaattttgaggagttcattcaaactaactcccctaaggttactattgattgtgcggcatttgttcgtggtgactatgctgcttgtagagaacagttggttgagtatggcagtttttgtgataacatcaatgctatactcacagaagtaaatgacctacttgatactacccagtttcaggtagctaatagtttaatgaatggtgtcactctaagctctaggcttaagactggcataaattttaatgtagatgatattaatttttcttctgttttgggttgtgtaggcagtgattgtaatact---------------------gtctcaagtagatccgctatagaggacttacttttcaataaagtaaggttgtctgatgttggctttgtagaggcttataataattgtacaggaggtgccgaaattagggatctcctttgtgtacaaacttttaatggaattaaagttttaccacctgttttgtctgaaaatcagattagtggttatactttggctgcaacgtctgctagtctctttccaccatggactgcggctgcaggtattcctttttatttaaatgttcagtatcgtataaatggactcggtgtaactatggatgtactgagccaaaaccagaaaatgattgctaatgcatttaacaatgcccttggtgctattcagaatgggtttgatgctaccaattctgctttagtcaagattcaggctgttgttaatgctaatgcagaagcattaaataacttattacagcaactttctaatagatttggtgccataagttcgtctttgcaagaaattctatctcgtcttgatgctcttgaagcgcaagctcagatagaccggttgattaatggcagattaactgcattaaatgcttatgtttcgcagcagcttagtgacactactcttgttaagtttagtgcttcacaggcgattgagaaagttaatgaatgtgttaagagtcaatcccttagagttaatttctgtggtaatggtaatcatattatatcattagtgcagaatgctccatatggtttgtattttatccactttaattatgttcctactaagtatgttacagcgaaggttagtcccggtttgtgcattgctggtgataaaggtatagctcctaagagcggctattttgttaatgtaaataatatttggatgtttactggtagtggttattactaccctgaacctataact---gaaaataatgttgttgttatgagtacctgcgctgttaattatactaaagcaccggatgtaatgttgaacatttctatacccaaccttcctgactttaaggaagagttggatcaatggtttaaaaatcaaacttcagtggcaccagatttgtcactcgattat------ataaatgttacattcttgaacctacaagatgaaatgaataggttacaggagtcaataaaagttttaaatcagagctacatcaatctcaaggacattggtacatatgaatattacgtaaagtggccttggtatgtatggcttttaatcggccttgctggtgtagctatgcttgttttactattttttatttgctgctgtacaggatgtgggactagctgttttaagaaatgtggtggttgttgtgatgattatactggacatcaagagctagttatt---------aaaacctcacatgacgattaa
>DQ811784_Bovine_UNKWN_1983--
atg---tttttgatacttttaatttccttaccaacggcttttgctgttataggagatttaaagtgtact---------------acagtt---tccattaatgatgttgacactggtgttccttctattagcactgatactgtcgatgttactaatggtttaggtacttattatgttttagatcgtgtgtatttaaatactacgttgttgcttaatggttactaccctacttcaggttctacatatcgtaatatggcactgaagggaactttactattgagcacactatggtttaaaccaccttttctttctgattttactaatggtatttttgctaaggtcaaaaataccaaggttatt---aaaaatggtgtaatgtatagtgagtttcctgctataactataggtagtacttttgtaaatacatcctatagtgtggtagtacaaccacatactaccaatttggat------------aataaattacaaggtctcttagagatctctgtttgccagtatactatgtgcgagtacccaaatacgatttgtcatcctactctg---ggtaatcaacgcgtagaactatggcattgggat---acaggtgttgtttcctgtttatataagcgtaatttcacatatgatgtgaatgctgattacttgtatttccatttttatcaagaaggtggtactttttatgcatattttacagacactggtgttgttactaagtttctgtttaatgtttatttaggcacggtgctttcacattattatgtcatgcctttgacttgtgatagt------------------gctatgactttagaatattgggttacacccctcacttctaaacaatatctactagctttcaatcaagatggtgttatttttaatgctgttgattgtaagagtgattttatgagtgagattaagtgtaaaacactatctatagcaccatctactggtgtttatgaattaaacggttacactgttcagccaattgcagatgtttaccgacgtatacctaatcttcccgattgtaatattgaggcttggcttaatgataagtcggtgccctctccattaaattgggaacgtaagaccttttcaaattgtaattttaatatgagcagcctgatgtcttttattcaggcagactcatttacttgtaataatattgatgctgctaagatatatggtatgtgtttttccagcataactatagataagtttgctatacccaatggtaggaaggttgacctacaattgggtaatttgggctatttgcagtcttttaattatagaattgatactactgctacaagttgtcagttgtattataatttacctgctgctaatgtttctgttagcaggtttaatccttctacttggaataggagatttggttttacagaacaatctgtttttaagcctcaacctgca---------ggtgtttttact------gctcatgatgttgtttatgcacaacattgttttaaagctcccacaaatttctgtccgtgtaaattggatgggtctttgtgtgtaggtaatggtcctggtatagatgctggttataaaactagtggcataggcacttgtcctgcaggtactaattatttaacttgccat------------------------------aatgctgcccaatgtgattgtttgtgcactccagaccccatttcatctaaagctaca---gggccttac---------aagtgcccccaaactaaatatttagttggcataggtgagcactgttcgggtcttgctattaaaagtgattattgtggaggtaat---------------------cct---------tgtacttgccaaccacaa------------------------------------------gcatttttgggttggtctgttgactcttgtttacaaggggataggtgtaatatttttgctaattttattttgcatgatgttaatagtggtactacttgttctactgatttacaaaaatcaaacacagacataattcttggtgtttgtgttaattatgatctttatggtattactggccaaggtatttttgttgaggttaatgcgacttattataatagttggcagaaccttttatatgattctaatggtaatctctatggttttagagactacttaacaaatagaacttttatgattcgtagttgctatagcggtcgtgtttcagcggcctttcatgctaactcttccgaaccagcattgctatttcggaatattaaatgcaattacgtttttaataatactctttcacgacagctgcaacctattaactat---tttgatagctatcttggttgtgttgtcaatgctgataatagtacttctagtgttgttcaaacatgtgatctcacagtaggtagtggttactgtgtggattac---------------tctacaaaaagacgaagtcgtagatcg------------attaccactggttatcggtttactaattttgagccatttactgttaattcagtaaatgatagtttacaacctgtaggtggtttgtatgaaattcaaataccttcagagtttactataggtaatatggaggagtttattcaaacaagctctcctaaagttactattgattgttctgcttttgtctgtggtgattatgcagcatgtaaatcacagttggttgaatatggtagcttctgtgacaatattaatgctatactcacagaagtaaatgaattacttgacactacacagttgcaagtagctaatagtttaatgaatggtgtcactcttagcactaagcttaaagatggcgttaatttcaatgtagacgacatcaatttttcccctgtattaggttgtttaggaagcgattgcaataaa---------------------gtttccagtagatctgctatagaggacttacttttttctaaagtaaagttatctgatgtcggtttcgttgaggcttataataattgtactggaggtgccgaaattagggacctcatttgtgtgcaaagttataatggtatcaaggtgttgcctccactgctctcagaaaatcagatcagtggatacactttggctgccacctctgctagtctgtttcctccttggtcagcagcagcaggtgtaccattttatttaaatgttcagtatcgtattaatgggattggtgttaccatggatgtgctaagtcaaaatcaaaagcttattgctaatgcatttaacaatgctcttggtgctattcaggaagggtttgatgctaccaattctgctttagttaaaattcaagctgttgttaatgcaaatgctgaagctcttaataacttattgcaacaactctctaataggtttggtgctataagctcttctttacaagaaattctatctagactggatgctcttgaagcgcaagctcagatagacagacttattaatgggcgtcttaccgctcttaatgcttatgtttctcaacagcttagtgattctacactagtaaaatttagtgcagcacaagctatggagaaggttaatgaatgtgtcaaaagccaatcatctaggataaatttttgtggtaatggtaatcatattatatcattagtgcagaatgctccatatggtttgtattttatccactttagctatgtccctactaagtatgtcactgcgaaggttagtcccggtctgtgcattgctggtgatagaggtatagcccctaagagtggttattttgttaatgtaaataatacttggatgttcactggtagtggttattactaccctgaacctataact---ggaaataatgttgttgttatgagtacctgtgctgttaactatactaaagcgccggatgtaatgctgaacatttcaacacccaacctccctgattttaaggaagagttggatcaatggtttaaaaaccaaacatcagtggcaccacatttgtcacttgattat------ataaatgttacattcttggacctacaagatgaaatgaataggttacaggaggcaataaaagttttaaatcagagctacatcaatctcaaggacattggtacttatgagtattatgtaaaatggccttggtatgtatggcttttaattggctttgctggtgtagctatgcttgttttactattcttcatatgctgttgtacaggatgtgggactagttgttttaagaaatgtggtggttgttgtgatgattatactggacaccaggagttagtaatt---------aaaacatcacatgacgactaa
>DQ915164_Bovine_USA_1998--
atg---tttttgatacttttaatttccttaccaactgcttttgctgttataggagatttaaagtgtact---------------acagtt---tccattaatgatgttgacactggtgttccttctattagcactgatactgtcgatgttactaatggtttaggtacttattatgttttagatcgtgtgtatttaaatactacgttgttgcttaatggttattaccctacttcaggttctacatatcgtaatatggcactgaagggaactttactattgagcacactgtggtttaaaccaccttttctttctgattttactaatggtatttttgctaaggtcaaaaataccaaggttatt---aaagatggtgtaatgtatagtgagtttcctgctataactataggtagtacttttgtaaatacatcctatagtgtggtagtacaaccacatactaccattttgggt------------aataaattacaaggtttcttagagatctctgtttgccagtatactatgtgcgagtacccaaatacgatttgtaattctaatctg---ggtaatcgacgcgtagaactatggcattgggat---acaggtgttgtttcctgtttatataagcgtaatttcacatatgatgtgaatgctgattatttgtatttccatttttatcaagaaggtggtactttttatgcatattttacagacactggtgttgttactaagtttctgtttaatgtttatttaggcacagtgctctcacattattatgtcatgcctttgacttgtaatagt------------------gctctgactttagaatattgggttacacccctcacttctaaacaatatctactagctttcaatcaagatggtgttatttttaatgctgttgattgtaagagtgattttatgagtgagattaagtgtaaaacactatctatagcaccatctactggtgtttatgaactaaacggttacactgttcagccaattgcagatgtttaccgacgtatacctaatcttcccgattgcaatattgaggcttggcttaatgataagtcggtgccctctccattaaattgggaacgtaagaccttttcaaattgtaattttaatatgagcagcctgatgtcttttattcaggcagactcatttacttgtaataatattgatgctgctaagatatatggtatgtgtttttccagcataactatagataagtttgcaatacccaatggtaggaaggttgacctacaattgggtaatttgggctatttgcagtcttttaattatagaattgatactactgctacaagttgtcagttgtattataatttacctgctgctaatgtttctgttagcaggtttaatccttctacttggaataggagatttggttttacagaacaatctgtttttaagcctcaacctgca---------ggtgtttttact------gatcatgatgttgtttatgcacaacattgttttaaagctcccacaaatttctgtccgtgtaaattggatgggtctttgtgtgtaggtaatggtcctggtatagatgctggttataaaactagtggcataggcacttgtcctgcaggtactaattatttaacttgccat------------------------------aatgctgcccaatgtaattgtttgtgcactccagaccccattacatctaaagctaca---gggccttac---------aagtgcccccaaactaaatatttagttggcataggtgagcactgttcgggtcctgctattaaaagtgattattgtggaggtaat---------------------cct---------tgtacttgccaaccacaa------------------------------------------gcatttttggggtggtctgttgactcttgtttacaaggggataggtgtaatatttttgctaatttcattttgcatgatgttaatagtggtactacttgttctactgatttacaaaaatcaaacacagacataattcttggtgtttgtgttaattatgatctttatggtattactggccaaggtatctttgttgaggttaatgcgacttattataatagttggcagaaccttttatatgattctaatggtaatctctatggttttagagactacttaacaaatagaacttttatgattcgtagttgctatagtggtcgtgtttcagcggcctttcatgctaactcttccgaaccagcatcgctatttcggaatattaaatgcaattacgtttttaataatactctttcacgacagctgcaacctattaactat---tttgatagctatcttggttgtgttgtcaatgctgataatagtacttctagtgttgttcaaacatgtgatctcacagtaggtagtggttactgtgtggattac---------------tctacaaaaagacgaagtcgtagatcg------------attaccactggttatcggtttactaattttgagccatttactgttaattcagtaaatgatagcttagaacctgtaggtggtttgtacgaaattcaaataccttcagagtttactataggtaatatggaggagtttattcaaacaagctctcctaaagttactattgattgttctgcttttgtctgtggtgattatgcagcatgtaaatcacagttggttgaatatggtagcttctgtgacaatattaatgctatactcacagaagtaaatgaactacttgacactacacagttgcaagtagctaatagtttaatgaatggtgtcactcttagcactaagcttaaagatggcgttaatttcaatgtagacgacatcaatttttcccctgtattaggttgtttaggaagcgattgcaataaa---------------------gtttccagtagatctgctatagaggacttacttttttctaaagtaaagttatctgatgtcggtttcgttgaggcctataataattgtactggaggtgccgaaattagggacctcatttgtgtgcaaagttataatggtatcaaggtgttgcctccactgctctcagataatcagatcagtggatacactttggctgccacctctgctagcctgtttcctccatggtcagcagcagcaggtgtaccattctatttaaatgttcagtatcgtattaatggtattggtgttaccatggatgtgctaagtcaaaatcaaaagcttattgctaatgcatttaacaatgctcttggtgctattcaggaagggtttgatgctaccaattctgctttagttaaaattcaagctgttgttaatgcaaatgctgaagctcttaataacttattgcaacaactctctaatagatttggtgctataagttcttctttacaagaaattctatctagactggatgctcttgacgcgcaagctcagatagatagacttattaatgggcgtcttaccgctcttaatgcttatgtttctcaacagcttagtgactctacactagtaaagtttagtgcagcacaagctatggagaaggttaatgaatgtgtcaaaagccaatcatctaggataaatttttgtggtaatggtaatcatattatatcattagtgcagaatgctccatatggtttgtattttatccactttagctatgtccctactaagtatgtcacagcgaaggttagtcccggtctgtgcattgctggtggtagaggtatagcccctaagagtggttattttgttaatgtaaataacacttggatgttcactggtagtggttattactaccctgaacctataact---ggaaataatgttgttgttatgagtacctgtgctgttaattatactaaagcgccggatgtaatgctgaacatttcaacacccaacctccctgattttaaggaagagttggatcaatggtttaaaaaccaaacatcagtggcaccagatttgtcacttgattat------ataaatgttacattcttggacctacaagatgaaatgaataggttacaggaggcaataaaagttttaaatcagagctacatcaatctcaaggacattggtacatatgagtattatgtaaaatggccttggtatgtatggcttttaattggctttgctggtgtagctatgcttgttttactattcttcatatgctgttgtacaggatgtgggactagttgttttaagaaatgtggtggttgttgtgatgattatactggacaccaggagttagtaatt---------aaaacatcacatgaagactaa
>EU983105_Canine_SKorea_2008-06-
atg---tttttgatacttttaatttccttaccaatggcttttgctgttataggagatttaaagtgtact---------------acggtt---tccatcaataatgttgacaccggtgctccttctattagcactgatgttgtcgatgttactaatggtttaggtacttattatgttttagatcgtgtgtatttaaatactacattgttgcttaatggttattatcctacttcaggttctacatatcgtaatatggcactgaagggaactttactattgagcacactatggtttaaaccaccatttctttctgattttattgatggtgtttttgctaaggtaaaaaataccaaggttatt---aaagatggtgtagtgtatagtgagtttcctgctataactataggtagtgcttttgtaaatacatcctacagtgtggtagtacaaccgcatactactaatttagat------------aataaattacaaggtctcttagagatctctgtttgccagtatactatgtgcgattacccacatacgatgtgtcatcctaatctg---ggtaataaacgcatagaactatggcattgggat---acaggtgttgtttcctgtttatataagcgtaatttcacatatgatgtgaatgctgattatttgtatttccatttttatcaagaaggtggtactttttatgcatattttacagacactggtgttgttactaagtttctgtttcatgtttatttaagcacggtgctttcacattattatgtcatgcctttgacttgtaatagt------------------gttatgactttagaatactgggttacacctctcacttttaaacaatatttactcgctttcaatcaagatggtgttatttttaatgctgttgattgtaagagtgattttatgagtgagattaagtgtaaaacactatctatagcaccatctactggtgtttatgaattaaacggttacactgttcagccaattgcagatgtttaccgacgtatacctaatcttcccgattgtaatatagaggcttggcttaatgataagtcggtgccttctccattaaattgggaacgtaagaccttttcaaattgtaattttaatatgagcagcctgatgtcttttattcaggctgactcgtttacttgtaataatattgatgctgctaacatatacggtatgtgtttttccagcctaactatagataagtttgctatacccaatggtaggaaggttgacctacaaatgggcaatttgggctatttgcagtcttttaactatagaattgatactactgctacaagttgtcagttgtattataatttacctgctggtaatgtttctattagcaggtttaatccttctatttggaataggagatttggttttacagaacaatctgtttttaagcctcaacctgca---------ggtgtttttact------gatcatgatgttgtttatgcacaacattgttttaaagctcccacaaatttctgtccgtgtaaattgaatgggtctttgtgtgtaggtagtggttctggtatagacgctggttataaaaatagtggtataggcacttgtcctgcaggtactaattatttaacttgttat------------------------------aatgctaaccaatgtgattgtttgtgcactccagaccccattttatctaaatctaca---gggccttat---------aagtgcccccaaactaaacacttagttggcataggtgagcactgttcgggtcttgctactaaaagtgattattgtggaggcagt---------------------cct---------tgtacttgccaaccaaaa------------------------------------------gcatttttgggttggtctgtggactcttgtttacaaggggataggtgtaatatttttgctaattttattttgcatggtgttaatagtggtactacttgttctactgatttacaaaaatcaaacacagacataattcttggtgtttgtgttaattatgatctttatggtatttcaggccaaggtatttttgttgaggttaatgcgacttattataatagttggcagaaccttttatatgattctaatggtaatctctatggttttagggactacttaacaaacagaacttttatgattcgtagttgctatagcggtcgtgtttcagcggcctttcactctaactcttccgaaccagcattgctatttcggaatattaaatgcaattacgtttttaataatactctttcacgacagctgcaacctattaactat---tttgatagttatcttggttgtgttgtcaatgctgataatagtacttctagttctgttcaaacatgtgatctcacagtaggtagtggttactgtgtggattac---------------tctacaaaaagacgaagtcgtagatcg------------attaccactggttatcggtttactaattttgagccatttactgttaattcagtaaatgatagtttacaacctgtaggtggtttgtatgaaattcaaataccttcagagtttactataggtaatatggaggagtttattcaaacaagttctcctaaagttactattgattgttctgtttttgtctgtggtgattatgcagcatgtaaatcacagttggttgaatatggtagtttctgtgacaatattaatgctatactcacagaagtaaatgaactacttgacactacacagttgcaagtagctaatagtttaatgaatggtgtcactcttagcactaagcttaaagatggctttaatttcaatgtagatgacatcaatttttcccctgtattaggttgtttaggaagcgaatgtaataaa---------------------gtttccagtagatctgctatagaggatttacttttttctaaagtaaagttatctgatgttggtttcgttgatgcttataataattgtactggaggtgccgaaattagggacctcatttgtgtgcaaagttataatggtatcaaagtgttgcctccactgctctcagaaagtcagatcagtggatacactgtggctgccacctttgctagtctgtttcctccttggtcagcagcagcaggcgtaccattttatttaaatgttcagtatcgtattaatggtattggtgttaccatggatgtgctaagtcaaaatcaaaagcttatttctaatgcatttaacaatgcccttgatgctattcaggatgggtttgatgctactaattctgctttagttaaaattcaagctgttgttaatgcaaatgctgaagctcttaataacttattgcaacaactctctaatagatttggtgctataagtgcttctttacaagaaattctatctagacttgatgctcttgaagcgcaagctcagatagatagacttatcaacgggcgtcttaccgctcttaatgcttatgtttctcaacagcttagtgattctacactagtaaaatttagtgcagcccaagctatggagaaggttaatgaatgtgtcaaaagccaatcatctaggataaatttttgtggtaatggtaatcatattatatcattagtgcagaatgctccatatggtttgtattttatccactttagctatgtccctactaagtatgttactgcgaaggttagtcccggtctgtgcattgcaggtgatagaggtatagctcctaagagtggttattttgttaatgtaaataacacttggatgttcactggtagtggttattactaccctgaacctataact---ggaaataatgttgttgttatgagtacctgtgctgttaactatactaaagcaccggatgtaatgctgaacatttcaacacccaacctccctgattttaaggaagagttggatcaacggtttaaaaaccaaacattaatggcaccagatttgtcacttgattat------ataaatgttacattcttggacctacaagatgaaatgaataggttacaggaggcaataaaagttttaaatcatagctacatcaatctcaaggacattggtacatatgaatattatgtaaaatggccttggtatgtatggcttttaattggccttgctggtgtagctatgcttgttttactattcttcatatgctgttgtacaggatgtgggactagttgttttaagaaatgcggtggttgttgtgatgattatactggacatcaggagttagtaatt---------aaaaccttacatgacgactaa
>FJ415324_Human_Germany_1988--
atg---tttttgatacttttaatttccttaccaatggctctcgctgttataggagatttaaagtgtact---------------acggtt---tccattaatgatgttgacactggtgttccttctattagcactgatactgtcgatgttactaatggtttaggtacttattatgttttagatcgtgtgtatttaaatactacgttgttgcttaatggttactatcctacttcaggttctacatatcgtaatatggcactgaagggaactttactattgagcacactatggtttaaaccaccttttctttctgattttactaatggtatttttgctaaggtcaaaaataccaaggttact---aaaaatggtttaatgtatagtgagtttcctgctataactataggtagtacttttgtaaatacatcttatagtgtggtagtacaaccacatactaccaatttggat------------aataaattacaaggtctcttagagatctctgtttgccagtatactatgtgcgagtacccaaatacgatttgtcatcctaatctg---ggtaatcgacgcgtagaactatggcattgggat---acaggtgttgtttcctgtttatataagcgtaatttcacatatgatgtgaatgctgattatttgtatttccatttttatcaagaaggtggtactttttatgcatattttacagacactggtgttgttactaagtttctgtttaatgtttatttaggcacggtgctttcacattattatgtcatgcctttgacttgtaatagt------------------gctatgtctttagaatattgggttacacctctcacttctaaacaatatctactagctttcaatcaagatggtgttatttttaatgctgttgattgtaagagtgattttatgagtgagattaagtgtaaaacactatctatagcaccatctactggtgtttatgaattaaacggttacactgttcagccaattgcagatgtttaccgacgtatacctaatcttcccgattgtaatatagaggcttggcttaatgataagtcggtgccctctccattaaattgggaacgtaagaccttttcaaattgtaattttaatatgagcagcctgatgtcttttattcaggcagactcatttacttgtaataatattgatgctgctaagatatatggtatgtgtttttccagcataactatagataagtttgctatacccaatagtaggaaggttgacctacaattgggcaatttgggctatttgcagtcttttaactatagaattgatactactgctacaagttgtcagttgtattataatttacctgctgctaatgtttctgttagcaggtttaatccttctacttggaacaggagatttggttttacagaacaatctgtttttaagcctcaacctgca---------ggtgtttttact------gatcatgatgttgtttatgcacaacattgttttaaagctcccacaaatttctgtccgtgtaaattggatgggtctttgtgtgtaggtaatggtcctggtatagatgctggttataaaaatagtggtataggcacttgtcctgcaggtactaattatttaacttgccat------------------------------aatgctgcccaatgtaattgtttgtgcactccagaccccattacatctaaatctaca---gggccttac---------aagtgcccccaaactaaatacttagttggcataggtgagcactgttcgggtcttgctattaaaagtgatcattgtggaggtaat---------------------cct---------tgtacttgccaaccacaa------------------------------------------gcatttttgggttggtctgttgagtcttgtttacaaggggataggtgtaatatttttgctaattttattttgcatggtgttaatagtggtactacttgttctactgatttacaaaaatcaaacacagacataattcttggtgtttgtgttaattatgatctttatggtattactggtcaaggtatttttgttgaggttaatgcgacttattataatagttggcagaaccttttatatgattctaatggtaatctctatggttttagagactacttaacaaacagaacttttatgattcgtagttgctatagcggtcgtgtttcagcggcctttcatgctaactcttccgaaccagcattgctatttcggaatattaaatgcaattacgtttttaataatactctttcacgacagctgcaacctattaactat---tttgatagctatcttggttgtgttgtcaatgctgataatagtacttctagtgttgttcaaacatgtgatctcacagtaggtagtggttactgtgtggattac---------------tctacaaaaagacgaagtcgtagagcg------------attaccactggttatcggtttactaattttgagccatttactgttaattcagtaaatgatagtttagaacctgtaggtggtttgtatgaaattcaaataccttcagagtttactataggtaacatggaggagtttattcaaacaagctctcctaaagttactattgattgttctgcttttgtctgtggtgattatgcagcatgtaaatcacagttggttgaatatggtagcttctgtgacaatattaatgctatactcacagaagtaaatgaactacttgacactacacagttgcaagtagctaatagtttaatgaatggtgtcactcttagcactaagcttaaagatggcgtcaatttcaatgtagatgacatcaatttttcccctgtattaggttgtctaggaagcgattgtaataga---------------------gtttccagtagatctgctatagaggatttacttttttctaaagtaaagttagctgatgtcggtttcgttgaggcttataataattgtactggaggtgccgaaattagggacctcatttgtgtgcaaagttataatggtatcaaggtgttgcctccactgctctcagaaaatcagatcagtggatacactttggctgcgacctctgctagtttgtttcctccttggtcagcagcagcaggtgtaccattttatttaaatgttcagtatcgtattaatgggattggtgttaccatggatgtgctaagtcaaaatcaaaagcttattgctaatgcatttaacaatgctcttggtgctattcaggaagggtttgatgctaccaattctgctttagttaaaattcaagctgttgttaatgcaaatgctgaagctcttaataacttattgcaacaactctctaatagatttggtgctataagttcttctttacaagaaattctatctagactggatgctcttgaagcgcaagctcagatagatagacttattaacgggcgtcttaccgctcttaatgcttatgtttctcaacagcttagtgactctacactagtaaaatttagtgcagcacaagctatggagaaggttaatgaatgtgtcaaaagccaatcatctaggataaatttttgtggtaatggtaatcatattatatcattagtgcagaatgctccatatggtttgtattttatccactttagctatgtccctactaagtatgtcactgcgaaggttagtcccggtctgtgcattgctggtgatagaggtatagcccctaagagtggttattttgttaatgtaaataatacttggatgttcactggtagtggttattactaccctgaacctataact---ggaaataatgttgttgttatgagtacctgtgctgttaactatactaaagcaccggatgtaatgctgaacatttcaacacccaacctccctgattttaaggaagagttggatcaatggtttaaaaaccaaacatcagtggcaccagatttgtcacttgattat------ataaatgttacattcttggacctacaagaagaaatgaataggttacaggaggcaataaaagttttaaatcatagctacatcaatctcaaggacattggtacatatgagtattatgtaaaatggccttggtatgtatggcttttaattggctttgctggtgtagctatgcttgttttactattcttcatatgctgttgtacaggatgtgggactagttgttctaagaaatgtggtggttgttgtgatgattatactggacaccaggagttagtaatt---------aaaacatcacatgacgactaa
>FJ425184_Waterbuck_USA_1994-01-01
atg---tttttgatacttttaatttccttaccaacggcttttgctgttataggagatttaaagtgtact---------------acagtt---tccattaatgatgttgacactggtgttccttctattagcactgatactgtcgatgttactaatggtttaggtacttattatgttttagatcgtgtgtatttaaatactacgttgttgcttaatggttactaccctacttcaggttctacatatcgtaatatggcactgaagggaactttactattgagcacactatggtttaaaccaccttttctttctgattttactaatggtatttttgctaaggtcaaaaataccaaggttatt---aaagatggtgtaatgtatagtgagtttcctgctataactataggtagtacttttgtaaatacatcctatagtgtggtagtacaaccacatactactaatttggat------------aataaattacaaggtttcttagagatctctgtttgccagtatactatgtgcgagtacccaaatacgatttgtaatcctaatctg---ggtaaccaacgcgtagaattatggcattgggat---acaggtgttgtttcctgtttatataagcgtaatttcacatatgatgtgaatgctgattatttgtattttcatttttatcaagaaggtggtactttttatgcatattttacagacactggtgttgttactaagtttctgtttaatgtttatttaggcacggtgctctcacattattatgtcatgcctttgacttgtaatagt------------------gctctgactttagaatattgggttacacccctcacttctaaacaatatctactagctttcaatcaagacggtgttatttttaatgctgttgattgtaagagtgattttatgagtgagattaagtgtaaaacactatctatagcaccatctactggtgtttatgaattaaacggttacactgttcagccaattgcagatgtttaccgacgtatacctaatcttcccgattgcaatattgaggcttggcttaatgataagtcggtgccctctccattaaattgggaacgtaagaccttttcaaattgtaattttaatatgagcagcctgatgtcttttattcaggcagactcatttacttgtaataatattgatgctgctaagatatatggtatgtgtttttccagcataactatagataagtttgcaatacccaatggtaggaaggttgacctacaattgggtaatttgggcgatttgcagtcttttaactatagaattgatactactgctacaagttgtcagttgtattataatttacctgctgttaatgtttctgttagcaggtttaatccttctacttggaataggagatttggttttacagaacaatctgtttttaagcctcaacctgca---------ggtgtttttact------gatcatgatgttgtttatgcacaacattgttttaaagctcccacaaatttctgtccgtgtaaattggatgggtctttgtgtgtaggtagtggttctggtatagatgctggttataaaaatactggtataggcacttgtcctgcaggtactaattatttaacttgtcat------------------------------aatgctgcccaatgtgattgtttgtgcactccagaccccattacatctaaagctaca---gggccttac---------aagtgcccccaaactaaatatttagttggtataggtgagcactgttcgggtcttgctattaaaagtgatcattgtggaggtaat---------------------cct---------tgtacttgccaaccacaa------------------------------------------gcatttttgggttggtctgttgactcttgtttacaaggggataggtgtaatatttttgctaattttattttgcatgatgttaatagtggtactacttgttctactgatttacaaaaatcaaacacagacataattcttggtgtttgtgttaattatgatctttatggtattactggccaaggtatttttgttgaggttaatgcgacttattataatagttggcagaaccttttatatgattctaatggtaatctctatggttttagagactacttaacaaatagaacttttatgattcgtagttgctatagcggtcgtgtttcagcggcctttcatgctaactcttccgaaccagcattgctatttcggaatattaaatgcaattacgtttttaataatactctttcacgacagctgcaacctattaactat---tttgatagctatcttggttgtgttgtcaatgctgataatagtacttctagtgttgttcaaacatgtgatctcacagtaggtagtggttactgtgtggattac---------------tctacaaaaagacgaagtcgtagatcg------------attaccactggttatcggtttactaattttgagccatttactgttaattcagtaaatgatagtttagaacctgtaggtggtttgtatgaaattcaaataccttcagagtttactataggtaatatggaggagtttattcaaacaagctctcctaaagttactattgattgttctgcttttgtctgtggtgattatgcagcatgtaaatcacagttggttgaatatggtagcttctgtgacaatattaatgctatactcacagaagtaaatgaactacttgacactacacagttgcaagtagctaatagtttaatgaatggtgtcactcttagcactaagcttaaagatggcgttaatttcaatgtagacgacatcaatttttcccctgtattaggttgtttaggaagcgattgtaataaa---------------------gtttccagtagatctgctatagaggatttacttttttctaaagtaaagttatctgatgtcggttttgttgaggcttataataattgtactggaggcgccgaaattagggacctcatttgtgtgcaaagttataatggtatcaaggtgttgcctccactgctctcagaaaatcagatcagtggatacactttggctgccacctctgctagtctgtttcctccttggtcagcagcagcaggtgtaccattttatttaaatgttcagtatcgtattaatgggattggtgttaccatggatgtgctaagtcaaaatcaaaagcttattgctaatgcatttaacaatgctcttggtgctattcaggaagggtttgatgctaccaattctgctttagttaaaattcaatctgttgttaatgcaaatgctgaagctcttaataacttattgcaacaactctctaatagatttggtgctataagttcttctttacaagaaattctatctagactggatgctcttgaagcgcaagctcagatagacagacttattaatgggcgtcttaccgctcttaatgcttatgtttctcaacagcttagtgactctacactagtaaagtttagtgcagcacaagctatggagaaggttaatgaatgtgtcaaaagccaatcatctaggataaatttttgtggtaatggtaatcatattatatcattagtgcagaatgctccatatggtttgtattttatccactttagctatgtccctaccaagtatgtcactgcgaaggttagtcccggtctgtgcattgctggtgatagaggtatagcccctaagagtggttattttgttaatgtaaataatacttggatgttcactggtagtggttattactaccctgaacctataact---ggaaataatgttgttgttatgagtacctgtgctgttaattatactaaagcgccggatgtaatgcttaacatttcaacacccaacctccctgattttaaggaagagttggatcaatggtttaaaaaccaaacatcagtggcaccagatttgtcacttgattat------ataaatgttacattcttggacctacaagatgaaatgaataggttacaggaggcaataaaagttttaaatcagagctacatcaatctcaaggacattggtacatatgagtattatgtaaaatggccttggtatgtatggcttttaattggctttgctggtgtagctatgcttgttttactattcttcatatgctgttgtacaggatgtgggactagttgttttaagaaatgtggtggttgttgtgatgattatactggacaccaggagttagtaatt---------aaaacatcacatgacgactaa
>FJ425185_Waterbuck_USA_1994-01-01
atg---tttttgatacttttaatttccttaccaacggcttttgctgttataggagatttaaagtgtact---------------acagtt---tccattaatgatgttgacactggtgttccttctattagcactgatactgtcgatgttactaatggtttaggtacttattatgttttagatcgtgtgtatttaaatactacgttgttgcttaatggttactaccctacttcaggttctacatatcgtaatatggcactgaagggaactttactattgagcacactatggtttaaaccaccttttctttctgattttactaatggtatttttgctaaggtcaaaaataccaaggttatt---aaagatggtgtaatgtatagtgagtttcctgctataactataggtagtacttttgtaaatacatcctatagtgtggtagtacaaccacatactactaatttggat------------aataaattacaaggtttcttagagatctctgtttgccagtatactatgtgcgagtacccaaatacgatttgtaatcctaatctg---ggtaaccaacgcgtagaattatggcattgggat---acaggtgttgtttcctgtttatataagcgtaatttcacatatgatgtgaatgctgattatttgtattttcatttttatcaagaaggtggtactttttatgcatattttacagacactggtgttgttactaagtttctgtttaatgtttatttaggcacggtgctctcacattattatgtcatgcctttgacttgtaatagt------------------gctctgactttagaatattgggttacacccctcacttctaaacaatatctactagctttcaatcaagacggtgttatttttaatgctgttgattgtaagagtgattttatgagtgagattaagtgtaaaacactatctatagcaccatctactggtgtttatgaattaaacggttacactgttcagccaattgcagatgtttaccgacgtatacctaatcttcccgattgcaatattgaggcttggcttaatgataagtcggtgccctctccattaaattgggaacgtaagaccttttcaaattgtaattttaatatgagcagcctgatgtcttttattcaggcagactcatttacttgtaataatattgatgctgctaagatatatggtatgtgtttttccagcataactatagataagtttgcaatacccaatggtaggaaggttgacctacaattgggtaatttgggctatttgcagtcttttaactatagaattgatactactgctacaagttgtcagttgtattataatttacctgctgctaatgtttctgttagcaggtttaatccttctacttggaataggagatttggttttacagaacaatctgtttttaagcctcaacctgca---------ggtgtttttact------gatcatgatgttgtttatgcacaacattgttttaaagctcccacaaatttctgtccgtgtaaattggatgggtctttgtgtgtaggtagtggttctggtatagatgctggttataaaaatactggtataggcacttgtcctgcaggtactaattatttaacttgtcat------------------------------aatgctgcccaatgtgattgtttgtgcactccagaccccattacatctaaagctaca---gggccttac---------aagtgcccccaaactaaatatttagttggtataggtgagcactgttcgggtcttgctattaaaagtgatcattgtggaggtaat---------------------cct---------tgtacttgccaaccacaa------------------------------------------gcatttttgggttggtctgttgactcttgtttacaaggggataggtgtaatatttttgctaattttattttgcatgatgttaatagtggtactacttgttctactgatttacaaaaatcaaacacagacataattcttggtgtttgtgttaattatgatctttatggtattactggccaaggtatttttgttgaggttaatgcgacttattataatagttggcagaaccttttatatgattctaatggtaatctctatggttttagagactacttaacaaatagaacttttatgattcgtagttgctatagcggtcgtgtttcagcggcctttcatgctaactcttccgaaccagcattgctatttcggaatattaaatgcaattacgtttttaataatactctttcacgacagctgcaacctattaactat---tttgatagctatcttggttgtgttgtcaatgctgataatagtacttctagtgttgttcaaacatgtgatctcacagtaggtagtggttactgtgtggattac---------------tctacaaaaagacgaagtcgtagatcg------------attaccactggttatcggtttactaattttgagccatttactgttaattcagtaaatgatagtttagaacctgtaggtggtttgtatgaaattcaaataccttcagagtttactataggtaatatggaggagtttattcaaacaagctctcctaaagttactattgattgttctgcttttgtctgtggtgattatgcagcatgtaaatcacagttggttgaatatggtagcttctgtgacaatattaatgctatactcacagaagtaaatgaactacttgacactacacagttgcaagtagctaatagtttaatgaatggtgtcactcttagcactaagcttaaagatggcgttaatttcaatgtagacgacatcaatttttcccctgtattaggttgtttaggaagcgattgtaataaa---------------------gtttccagtagatctgctatagaggatttacttttttctaaagtaaagttatctgatgtcggttttgttgaggcttataataattgtactggaggcgccgaaattagggacctcatttgtgtgcaaagttataatggtatcaaggtgttgcctccactgctctcagaaaatcagatcagtggatacactttggctgccacctctgctagtctgtttcctccttggtcagcagcagcaggtgtaccattttatttaaatgttcagtatcgtattaatgggattggtgttaccatggatgtgctaagtcaaaatcaaaagcttattgctaatgcatttaacaatgctcttggtgctattcaggaagggtttgatgctaccaattctgctttagttaaaattcaatctgttgttaatgcaaatgctgaagctcttaataacttattgcaacaactctctaatagatttggtgctataagttcttctttacaagaaattctatctagactggatgctcttgaagcgcaagctcagatagacagacttattaatgggcgtcttaccgctcttaatgcttatgtttctcaacagcttagtgactctacactagtaaagtttagtgcagcacaagctatggagaaggttaatgaatgtgtcaaaagccaatcatctaggataaatttttgtggtaatggtaatcatattatatcattagtgcagaatgctccatatggtttgtattttatccactttagctatgtccctaccaagtatgtcactgcgaaggttagtcccggtctgtgcattgctggtgatagaggtatagcccctaagagtggttattttgttaatgtaaataatacttggatgttcactggtagtggttattactaccctgaacctataact---ggaaataatgttgttgttatgagtacctgtgctgttaattatactaaagcgccggatgtaatgcttaacatttcaacacccaacctccctgattttaaggaagagttggatcaatggtttaaaaaccaaacatcagtggcaccagatttgtcacttgattat------ataaatgttacattcttggacctacaagatgaaatgaataggttacaggaggcaataaaagttttaaatcagagctacatcaatctcaaggacattggtacatatgagtattatgtaaaatggccttggtatgtatggcttttaattggctttgctggtgtagctatgcttgttttactattcttcatatgctgttgtacaggatgtgggactagttgttttaagaaatgtggtggttgttgtgatgattatactggacaccaggagttagtaatt---------aaaacatcacatgacgactaa
>FJ425186_Waterbuck_USA_1994-01-01
atg---tttttgatacttttaatttccttaccaacggcttttgctgttataggagatttaaagtgtact---------------acagtt---tccattaatgatgttgacactggtgttccttctattagcactgatactgtcgatgttactaatggtttaggtacttattatgttttagatcgtgtgtatttaaatactacgttgttgcttaatggttactaccctacttcaggttctacatatcgtaatatggcactgaagggaactttactattgagcacactatggtttaaaccaccttttctttctgattttactaatggtatttttgctaaggtcaaaaataccaaggttatt---aaagatggtgtaatgtatagtgagtttcctgctataactataggtagtacttttgtaaatacatcctatagtgtggtagtacaaccacatactactaatttggat------------aataaattacaaggtttcttagagatctctgtttgccagtatactatgtgcgagtacccaaatacgatttgtaatcctaatctg---ggtaaccaacgcgtagaattatggcattgggat---acaggtgttgtttcctgtttatataagcgtaatttcacatatgatgtgaatgctgattatttgtattttcatttttatcaagaaggtggtactttttatgcatattttacagacactggtgttgttactaagtttctgtttaatgtttatttaggcacggtgctctcacattattatgtcatgcctttgacttgtaatagt------------------gctctgactttagaatattgggttacacccctcacttctaaacaatatctactagctttcaatcaagacggtgttatttttaatgctgttgattgtaagagtgattttatgagtgagattaagtgtaaaacactatctatagcaccatctactggtgtttatgaattaaacggttacactgttcagccaattgcagatgtttaccgacgtatacctaatcttcccgattgcaatattgaggcttggcttaatgataagtcggtgccctctccattaaattgggaacgtaagaccttttcaaattgtaattttaatatgagcagcctgatgtcttttattcaggcagactcatttacttgtaataatattgatgctgctaagatatatggtatgtgtttttccagcataactatagataagtttgcaatacccaatggtaggaaggttgacctacaattgggtaatttgggctatttgcagtcttttaactatagaattgatactactgctacaagttgtcagttgtattataatttacctgctgctaatgtttctgttagcaggtttaatccttctacttggaataggagatttggttttacagaacaatctgtttttaagcctcaacctgca---------ggtgtttttact------gatcatgatgttgtttatgcacaacattgttttaaagctcccacaaatttctgtccgtgtaaattggatgggtctttgtgtgtaggtagtggttctggtatagatgctggttataaaaatactggtataggcacttgtcctgcaggtactaattatttaacttgtcat------------------------------aatgctgcccaatgtgattgtttgtgcactccagaccccattacatctaaagctaca---gggccttac---------aagtgcccccaaactaaatatttagttggtataggtgagcactgttcgggtcttgctattaaaagtgatcattgtggaggtaat---------------------cct---------tgtacttgccaaccacaa------------------------------------------gcatttttgggttggtctgttgactcttgtttacaaggggataggtgtaatatttttgctaattttattttgcatgatgttaatagtggtactacttgttctactgatttacaaaaatcaaacacagacataattcttggtgtttgtgttaattatgatctttatggtattactggccaaggtatttttgttgaggttaatgcgacttattataatagttggcagaaccttttatatgattctaatggtaatctctatggttttagagactacttaacaaatagaacttttatgattcgtagttgctatagcggtcgtgtttcagcggcctttcatgctaactcttccgaaccagcattgctatttcggaatattaaatgcaattacgtttttaataatactctttcacgacagctgcaacctattaactat---tttgatagctatcttggttgtgttgtcaatgctgataatagtacttctagtgttgttcaaacatgtgatctcacagtaggtagtggttactgtgtggattac---------------tctacaaaaagacgaagtcgtagatcg------------attaccactggttatcggtttactaattttgagccatttactgttaattcagtaaatgatagtttagaacctgtaggtggtttgtatgaaattcaaataccttcagagtttactataggtaatatggaggagtttattcaaacaagctctcctaaagttactattgattgttctgcttttgtctgtggtgattatgcagcatgtaaatcacagttggttgaatatggtagcttctgtgacaatattaatgctatactcacagaagtaaatgaactacttgacactacacagttgcaagtagctaatagtttaatgaatggtgtcactcttagcactaagcttaaagatggcgttaatttcaatgtagacgacatcaatttttcccctgtattaggttgtttaggaagcgattgtaataaa---------------------gtttccagtagatctgctatagaggatttacttttttctaaagtaaagttatctgatgtcggttttgttgaggcttataataattgtactggaggcgccgaaattagggacctcatttgtgtgcaaagttataatggtatcaaggtgttgcctccactgctctcagaaaatcagatcagtggatacactttggctgccacctctgctagtctgtttcctccttggtcagcagcagcaggtgtaccattttatttaaatgttcagtatcgtattaatgggattggtgttaccatggatgtgctaagtcaaaatcaaaagcttattgctaatgcatttaacaatgctcttggtgctattcaggaagggtttgatgctaccaattctgctttagttaaaattcaatctgttgttaatgcaaatgctgaagctcttaataacttattgcaacaactctctaatagatttggtgctataagttcttctttacaagaaattctatctagactggatgctcttgaagcgcaagctcagatagacagacttattaatgggcgtcttaccgctcttaatgcttatgtttctcaacagcttagtgactctacactagtaaagtttagtgcagcacaagctatggagaaggttaatgaatgtgtcaaaagccaatcatctaggataaatttttgtggtaatggtaatcatattatatcattagtgcagaatgctccatatggtttgtattttatccactttagctatgtccctaccaagtatgtcactgcgaaggttagtcccggtctgtgcattgctggtgatagaggtatagcccctaagagtggttattttgttaatgtaaataatacttggatgttcactggtagtggttattactaccctgaacctataact---ggaaataatgttgttgttatgagtacctgtgctgttaattatactaaagcgccggatgtaatgcttaacatttcaacacccaacctccctgattttaaggaagagttggatcaatggtttaaaaaccaaacatcagtggcaccagatttgtcacttgattat------ataaatgttacattcttggacctacaagatgaaatgaataggttacaggaggcaataaaagttttaaatcagagctacatcaatctcaaggacattggtacatatgagtattatgtaaaatggccttggtatgtatggcttttaattggctttgctggtgtagctatgcttgttttactattcttcatatgctgttgtacaggatgtgggactagttgttttaagaaatgtggtggttgttgtgatgattatactggacaccaggagttagtaatt---------aaaacatcacatgacgactaa
>FJ938063_Bovine_USA_1996-11-30
atg---tttttgatacttttaatttccttaccaacggcttttgctgttataggagatttaaagtgtact---------------acagtt---tccattaatgatgttgacactggtgttccttctattagcactgatactgtcgatgttactaatggtttaggtacttattatgttttagatcgtgtgtatttaaatactacgttgttgcttaatggttactaccctacttcaggttctacatatcgtaatatggcactgaagggaactttactattgagcacactatggtttaaaccaccttttctttctgattttactaatggtatttttgctaaggtcaaaaataccaaggttatt---aaaaatggtgtaatgtatagtgagtttcctgctataactataggtagtacttttgtaaatacatcctatagtgtggtagtacaaccacatactaccaatttggat------------aataaattacaaggtctcttagagatctctgtttgccagtatactatgtgcgagtacccaaatacgatttgtcattctaatctg---ggtaaccgacgcgtagaattatggcattgggat---acaggtgttgtttcctgtttatataagcgtaatttcacatatgatgtgaatgctgattacttgtatttccatttttatcaagaaggtggtactttttatgcatattttacagacactggtgttgttactaagtttctgtttaatgtttatttaggcacggtgctttcacattattatgtcatgcctttgacttgtaatagt------------------gctatgactttagaatattgggttacacctctcacttctaaacaatatctactagctttcaatcaagatggtgttatttttaatgctgttgattgtaagagtgattttatgagtgagattaagtgtaaaacactatctatagcaccatctactggtgtttatgaattaaacggttacactgttcagccaattgcagatgtttaccgacgtatacctaatcttcccgattgtaatatagaggcttggcttaatgataagtcggtgccctctccattaaattgggaacgtaagaccttttcaaattgtaattttaatatgagcagcctgatgtcttttattcaggcagactcatttacttgtaataatattgatgctgctaagatatatggtatgtgtttttccagcataactatagataagtttgctatacccaatggtaggaaggttgacctacaattgggtaatttgggctatttgcagtcttttaattatagaattgatactactgctacaagttgtcagttgtattataatttacctgctgctaatgtttctgttagcaggtttaatccttctacttggaataggagatttggttttacagaacaatctgtttttaagcctcaacctgca---------ggtgtttttact------gctcatgatgttgtttatgcacaacattgttttaaagctcccacaaatttctgtccgtgtaaattggatgggtctttgtgtgtaggtaatggtcctggtatagatgctggttataaaactagtggcataggcacttgtcctgcaggtactaattatttaacttgccat------------------------------aatgctgcccaatgtaattgtttgtgcactccagaccccatttcatctaaagctaca---gggccttac---------aagtgcccccaaactaaatatttagttggcataggtgagcactgttcgggtcttgctattaaaagtgattattgtggaggtaat---------------------cct---------tgtacttgccaaccacaa------------------------------------------gcatttttgggttggtctgttgactcttgtttacaaggggataggtgtaatatttttgctaattttattttgcatgatgttaatagtggtactacttgttctactgatttacaaaaatcaaacacagacataattcttggtgtttgtgttaattatgatctttatggtattactggccaaggtatttttgttgaggttaatgcgacttattataatagttggcagaaccttttatatgattctaatggtaatctctatggttttagagactacttaacaaatagaacttttatgattcgtagttgctatagcggtcgtgtttcagcggcctttcatgctaactcttccgaaccagcattgctatttcggaatattaaatgcaattacgtttttaataatactctttcacgacagctgcaacctattaactat---tttgatagctatcttggttgtgttgtcaatgctgataatagtacttctagtgttgttcaaacatgtgatctcacagtaggtagtggttactgtgtggattac---------------tctacaaaaagacgaagtcgtagatcg------------attaccactggttatcggtttactaattttgagccatttactgttaattcagtaaatgatagtttacaacctgtaggtggtttgtatgaaattcaaataccttcagagtttactataggtaatatggaggagtttattcaaacaagctctcctaaagttactattgattgttctgcttttgtctgtggtgattatgcagcatgtaaatcacagttggttgaatatggtagcttctgtgacaatattaatgctatactcacagaagtaaatgaattacttgacactacacagttgcaagtagctaatagtttaatgaatggtgtcactcttagcactaagcttaaagatggcgttaatttcaatgtagacgacatcaatttttcccctgtattaggttgtttaggaagcgattgcaataaa---------------------gtttccagtagatctgctatagaggacttacttttttctaaagtaaagttatctgatgtcggtttcgttgaggcttataataattgtactggaggtgccgaaattagggacctcatttgtgtgcaaagttataatggtatcaaggtgttgcctccactgctctcagaaaatcagatcagtggatacactttggctgccacctctgctagtctgtttcctccttggtcagcagcagcaggtgtaccattttatttaaatgttcagtatcgtattaatgggattggtgttaccatggatgtgctaagtcaaaatcaaaagcttattgctaatgcatttaacaatgctcttggtgctattcaggaagggtttgatgctaccaattctgctttagttaaaattcaagctgttgttaatgcaaatgctgaagctcttaataacttattgcaacaactctccaatagrtttggtgctataagctcttctttacaagaaattctatctagactggatgctcttgaagcgcaagctcagatagacagacttattaatgggcgtcttaccgctcttaatgcttatgtttctcaacagcttagtgattctacactagtaaaatttagtgcagcacaagctatggagaaggttaatgaatgtgtcaaaagccaatcatctaggataaatttttgtggtaatggtaatcatattatatcattagtgcagaatgctccatatggtttgtattttatccactttagctatgtccctactaagtatgtcactgcgaaggttagtcccggtctgtgcattgctggtgatagaggtatagcccctaagagtggttattttgttaatgtaaataatacttggatgttcactggtagtggttattactaccctgaacctataact---ggaaataatgttgttgttatgagtacctgtgctgttaaytatactaaagcgccggatgtaatgctgaacatttcaacacccaacctccctgattttaaggaagagttggatcaatggtttaaaaaccaaacatcagtggcaccagatttgtcacttgattat------ataaatgttacattcttggacctacaagatgaaatgaataggttacaggaggcaataaaagttttaaatcagagctacatcaatctcaaggacattggtacttatgagtattatgtaaaatggccttggtatgtatggcttttaattggctttgctggtgtagctatgcttgttttactattcttcatatgctgttgtacaggatgtgggactagttgttttaagaaatgtggtggttgttgtgatgattatactggacaccaggagttagtaatt---------aaaacatcacatgacgactaa
>FJ938066_Bovine_USA_1996-01-01
atg---tttttgatacttttaatttccttaccaacggcttttgctgttataggagatttaaagtgtact---------------acagtt---tccattaatgatgttgacactggtgttccttctattagcactgatactgtcgatgttactaatggtttaggtacttattatgttttagatcgtgtgtatttaaatactacgttgttgcttaatggttactaccctacttcaggttctacatatcgtaatatggcactgaagggaactttactattgagcacactatggtttaaaccaccttttctttctgattttactaatggtatttttgctaaggtcaaaaataccaaggttgtt---aaaaatggtgtaatgtatagtgagtttcctgctataactataggtagtacttttgtaaatacatcctatagtgtggtagtacaaccacatactactaattttgat------------agtaaattacaaggtctcttagagatctctgtttgccagtatactatgtgcgagtacccaaatacgatttgtaatcctaatctg---ggtaatcaacgcgtagaactatggcattgggat---acaggtgttgtttcctgtttatataagcgtaatttcacatatgatgtgaatgctgattatttgtatttccatttttatcaagaaggtggtactttttatgcatattttacagacactggtgttgttactaagtttctgtttaatgtttatttaggcacggtgctttcacattattatgtcatgcctttgacttgtaatagt------------------gctctgactttagaatattgggttacacctctcacttctaaacaatatctactagctttcaatcaagatggtgttatttttaatgctgttgattgtaagagtgattttatgagtgagattaagtgtaaaacactatctatagcaccatctactggtgtttatgaattaaacggttacactgttcagccaattgcagatgtttaccgacgtatacctaatcttcccgattgtaatattgaggcttggcttaatgataagtcggtgccctctccattaaattgggaacgtaagaccttttcaaattgtaattttaatatgagcagcctgatgtcttttattcaggcagactcatttacttgtaataatattgatgctgctaagatatatggtatgtgtttttccagcataactatagataagtttgcaatacccaatggtaggaaggttgacctacaattgggtaatttgggccatttgcagtcttttaactatagaattgatactactgctataagttgtcagttgtattataatttacctgctgctaatgtttctgttagcaggtttaatccttctacttggaataggagatttggttttacagaacaatctgtttttaagcctcaacctgca---------ggtgtttttact------gatcatgatgttgtttatgcacaacattgttttaaagctcccacaaatttctgtccgtgtaaattggatgggtctttgtgtgtaggtagtggttctggtatagatgctggttataaaaataatggtataggcacttgtcctgcaggtactaattatttaacttgtcat------------------------------aatgctgcccaatgtaattgtttgtgcactccagaccccattacatctaaagctaca---gggcctwac---------aagtgcccccaaactaaatatttagttggtataggtgagcactgttcgggtcttgctattaaaagtgattattgtggaggtaat---------------------cct---------tgtagttgccaaccacaa------------------------------------------gcatttttgggttggtctgttgactcttgtttacaaggggataggtgtaatatttttgctaattttattttgcatgatgttaatagtggtactacttgttctactgatttacaaaaatcaaacacagacataattcttggtgtttgtgttaattatgatctttatggtattaytggccaaggcatttttgttgaggttaatgcgacttattataatagttggcagaaccttttatatgattctaatggtaatctctatggttttagagactacttaacaaatagaacttttatgattcgtagttgctatagtggtcgtgtttcagcggcctttcatgttaactcttccgaaccagcattgctatttcggaatatcaaatgcaattacgtttttaataatactctttcacgacagctgcaacctattaactat---tttgatagctatcttggttgtgttgtcaatgctgataatagtacttctagtgttgttcaaacatgtgatctcacagtaggtagtggttactgtgtggattac---------------tctacaaaaagacgaagtcgtagatcg------------attaccactggttatcggtttactaattttgagccatttactgttaattcagtaaatgatagtttagaacctgtaggtggtttgtacgaaattcaaataccttcagagtttactataggtaatatggaggagtttattcaaacaagctctcctaaagttactattgattgttctgcttttgtctgtggtgattatgcagcatgtaaatcacagttggttgaatatggtagcttctgtgacaatattaatgctatactcacagaagtaaatgaactacttgatactacacagttgcaagtagctaatagtttaatgaatggtgtcactcttagcactaagcttaaagatggcgttaatttcaatgtagacgacatcaatttttcccctgtattaggttgtttaggaagcgattgcaataaa---------------------gtttccagtagatctgctatagaggacttacttttttctaaagtaaagttatctgatgtcggtttcgttgaggcttataataattgtactggaggtgccgaaattagggacctcatttgtgtgcaaagttataatggtatcaaggtgttgcctccactgctctcagaaaatcagatcagtggatacactttggctgccacctctgctagtctgtttcctccttggtcagcagcagcaggtgtaccattttatttaaatgttcagtatcgtattaatgggattggtgttaccatggatgtgctaagtcaaaatcaaaagcttattgctaatgcatttaacaatgctcttggtgctattcaggaagggtttgatgctaccaattctgctttagttaaaattcaagctgttgttaatgcaaatgctgaagctcttaataacttattgcaacaactctctaatagatttggtgctataagttcttctttacaagaaattctatctagactggatgctcttgaagcgcaagctcagatagacagacttattaatgggcgtcttaccgctcttaatgcttatgtttctcaacagcttagtgactctacactagtaaaatttagtgcagcacaagctatggagaaggttaatgaatgtgtcaaaagccaatcatctaggataaatttttgtggtaatggtaatcatattatatcattagtgcagaatgctccatatggtttgtattttatccactttagctatgtccctactaagtatgtcactgcgaaggttagtcccggtctgtgcattgctggtgatagaggtatagcccctaagagtggttattttgttaatgtaaataatacttggatgttcactggtagtggttattactaccctgaacctataact---ggaaataatgttgttgttatgagtacctgttctgttaattatactaaagcgccggatgtaatgctgaacatttcaacacccaacctccctgattttaaggaagagttggatcaatggtttaaaaaccaaacatcagtggcaccagatttgtcacttgattat------ataaatgttacattcttggacctacaagatgaaatgaataggttacaggaggcaataaaagttttaaatcagagctacatcaatctcaaggacattggtacatatgagtattatgtaaaatggccttggtatgtatggcttttaattggctttgctggtgtagctatgcttgttttactattcttcatatgctgttgcacaggatgtgggactagttgttttaagaaatgtggtggttgttgtgatgattatactggacaccaggagttagtaatt---------aaaacatcacatgacgactaa
>JN874560_Rabbit_China_2007--
atg---tttttgatacttttaatttccttaccaacggcttttgctgttataggtgatttaaagtgtact---------------acggct---tccattaatgatgttgacaccggtactccttctataagtactgatactgtcgatgttactaatggtttgggtacttactatgttttagatcgtgtgtatttaaataccacgttgttgcttaatggttattatcctatttcaggttccacatttcgtaatatggcactgaaaggaactctactattgagcacactatggtttaaaccaccatttctctctgattttaataatggtatttttgctaaggtcaaaaataccaaggttatt---aaaaatggtgtaatgtatagtgagtttcctgctataactataggtagtacttttgtgaatacatcctatagtgtggtagtacaaccacatacaaccatttcagat------------aataaagtactaggtcttttagagatttctgtttgccagtatactatgtgcgagtacccacacacgatttgtcatcctaatctg---ggtaataagcgtatagaattatggcattttgat---acagatgttgtttcctgtttatataaacgtaatttcacatacgatgtgaatgctgactttttgtattttcacttttatcaagaaggtggtactttttatgcatattttacagatactggttttgttactaagtttctgtttaatgtttatttaggcacggtgctttcacattattatgttatgcctttgacttgtgatagt------------------acactgtctttagaatattgggttacacctctcactcctaggcaatatttactcgcctttaatcaagatggtattatttttaatgctgctgattgtatgagcgattttatgagtgagattaagtgtaaaacacaatctatagcaccatctactggtgtttatgaattaaatggttacactgttcagccaattgcagatgtttaccgacgtatacctaatcttcccgattgtaatatagaggcttggcttaatgataagtcggtgccctctccattaaattgggaacgtaagactttttcaaattgtaattttaacatgagcagcttgatgtcttttattcaggcagactcatttacttgtaataatattgatgctgctaagatatatggtatgtgtttttccagcataactattgataagtttgctatacccaatggcaggaaggttgatctacaattgggtaatttaggttatttgcagtcgtataattataaaattgacactagtggcacaagttgtcaattgtattataatttacctgctgctaatgtttctgttagcagattaaatccttctacctggaatagaaggtttggttttacagagcaatctgtttttaagcctcagcctgca---------ggtgtttttact------gctcatgatgttgtctatgcacaacattgttttaaagctcccaccactttctgtccatgcaaattggatggttcactttgtgttggtagtggctctggtgttgatgccggttttaaagatactggtataggcacttgccctgcaggtactaattatttaacatgttat------------------------------aattctgttcaatgtaactgtcaatgtacaccagatcctattttatctaaagctaca---ggcccctat---------aagtgcccccaaacgaagtatttagttggtgtaggtgagcattgttcgggtcttgctattaaaagtgattattgtggaggcaat---------------------cct---------tgtacttgccaaccacaa------------------------------------------gcttttttgggttggtctgtggattcttgtttacaaggagacaggtgtaatatttttgctaatttaattttgcatggtgttaatagtggtactacttgttctactgatttacaaaaagctaacacagatataattgttggtgtttgtgttaattatgatctctatggcatctcaggccaaggcatttttgtcgaggttaatgcgacttattataatagttggcagaaccttttatatgattctaatggtaatctctatggttttagagactacttaacaaatagaacttttatgattcgtagttgctatagcggtcgtgtttcagcggcctttcacgctaattcttccgaaccagcattgctatttcggaatattaaatgcaactacgtttttaataatacttttgcaagacagctgcaacccattaactat---tttgatagttatctcggttgcatcgtcaatgctgataatagtaccgcttccactgttcaaacatgtgatctcacagtaggtagtggttactgtgtggattac---------------tctacacaattacggagtcgtagagcg------------attaccactggttatcggtttactaattttgagccatttactgttaatgcagtaaatgacagtttacaacctgtgggtggtttgtatgaaattcaaataccttcagagtttactataggtaatatggaggagtttattcaaacaagcgctcctaaagttactattgattgtgctgcatttgtctgtggtgattatgcagcatgtaaatcacagttagttgagtatggtagtttctgtgataacattaatgccatactcacagaagtaaatgaactacttgacactacacagttgcaagtagctaatagtttaatgaatggcgtcactcttagtactaagctcaaagatggcgttaatttcaatgtagacgacatcaatttttcccctgtattaggttgtctgggcagtgattgtaataaa---------------------gcgtccagtagatctgctatagaggatttacttttcgataaagtaaaattagctgatgtcggttttgttgaggcctataataattgcactggaggtgccgaaattagggatctcatttgtgtgcaaagttataatggtatcaaagttttgccgccactactctcagaaaatcagattagtggctacactttggctgccacctctgctagtttgttccctccttggacagcagcagcaggtgtaccattttatttaaatgttcagtttcgtattaatgggcttggtgtcaccatggatgtgctaagtcaaaaccaaaagcttattgctaatgcatttaacaatgcccttgatgctattcaggaggggtttgatgcaaccaattctgctttagctaaaattcaggccgttgttaatgcaaatgctgaagctcttaataatttattgcaacaattatctaatagatttggtgccataagttcttctttacaagaaattctatctaggctcgatgctcttgaagcagctgcccagatagacagacttattaatgggcgtcttaccgctcttaatgcttatgtttcccaacagcttagtgattctacactagtgaaatttagtgcagcacaagctattgaaaaggttaatgaatgtgttaaaagccaatcatctaggataaatttctgtggtaatggtaatcatattatatcattagtgcagaatgctccatatggtttgtattttatccactttagctatgtccctactaaatatgtcacagcgaaggttagtcccggtctgtgcattgctggtgatagaggtatagcgcctaagagtggctattttgttaatgtaaacaatacttggatgttcactggtagtggttattactaccctgaacctataact---gaaaataatgttgctgttatgagtacctgcgctgtaaattacactaaagcgccggatgtaatgctgaacatttcaacacccaaccttcctgattttaaggaagagttggatcaatggtttaaaaatcaaacttcagtggcaccagatttgtcacttgattat------ataaatgttacattcttggacctacaagatgaaatgaataggttacaggaggcaataaaagttttaaatcagagctacatcaatctcaaggacattggtacatatgaatattatgtaaaatggccttggtatgtatggcttttaatcggccttgctggtgtagctgtgcttgttttactattcttcatatgctgttgcacaggatgtgggactagttgttttaagaaatgtggtggttgttgtgatgattatactggacaccaggagttagtaatc---------aaaacttcacatgacgactaa
>KF169917_Bovine_Denmark_2005--
atg---tttttgatacttttaatttccttaccaatggcttttgctgttataggagatttaaagtgtact---------------acagtc---tccattaatgatgttgacactggtgttccttctattagcactgatactgtcgatgttactaatggtttaggtacttattatgtcttagatcgtgtttatttaaatactactttgttgcttaatggttactatcctacttcaggttctacatatcgtaatatggcactgaagggaactttactattgagcacactatggtttaaaccaccttttctttctcattttactaatggtatttttgctaaggtcaaaaataccaaggttact---aaagatggtgtaatgtatagtgagtttcctgctataactataggtactacttttgtaaatacatcttatagtgtggtagtacaaccacatactaccaatttggat------------aataaattacaaggtctcttagagatctctgtttgccagtatactatgtgcgagtacccaaatacgatttgtaatcctaatctg---ggtaataaacgcgtagaactatggcattgggat---acaggtgttgtttcctgtttatataagcgtaatttcacatatgatgtgaatgctgattatttgtattttcatttttatcaaaaaggtggtactttttatgcatattttacagacactggtgttgttactaagtttctgtttaatgtatatttaggcacggtgctttcacactattatgtcatgcctttgacttgtaatagt------------------gctttgaatttagaatattgggttacacctctcacttctaaacaatatttactcgctttcaatcaagatggtgttatttttaatgctgttgattgtaagagtgattttatgagtgagattaagtgtaaaacattatctatagcaccagctactggtgtttatgaattaaacggttacactgttcagccaattgcagatgtttaccgacgtatacctaatcttcccgattgtaatatagaggcttggcttaatgacaaatcggtgccctctccattaaattgggaacgtaagaccttttcaaattgtaattttaatatgagcagcctgatgtcttttattcaggcagactcatttacttgtaataatattgatgctgctaagatatatggtatgtgtttttccagcataactatagataagtttgctatacccaatggtaggaaggttgacctacaattgggcaatttgggctatttgcagtcttttaattatagaattgatactactgctacaagttgtcagttgtattataatttacctgctgctaatgtttctgttagcaggtttaatccttctacttggaataggagatttggttttatagaacaatctgtttttaagcctcaacctgca---------ggtgtctttact------gatcatgatgttgtttttgcacaacactgtttcaaagctcccacaaatttctgtccgtgtaaactggatgggtctttgtgtgtaggtagtggttttggtatagatgctggttataaaaatagtggtataggcacttgtcctgcaggtactaattatttaacttgtcat------------------------------aatgctgcccaatgtgattgtttgtgcactccagaccccattacatctaaagctaca---gggccttac---------aagtgcccccaaactgaatatttagttggcataggtgagcactgttcaggtcttgctattaaaagtgatcattgtggaggtaat---------------------cct---------tgtacttgccaaccacaa------------------------------------------gcatttttgggttggtctgttgagtcttgtttacaaggggataggtgtaatatttttgctaattttattttgcatggtgttaatagtggtactacttgttctactgatttacaaaaatcaaacacagacataattcttggtgtttgtgttaattatgatctttatggtattactggccaaggtatttttgttgaggttaatgcgacttattataatagttggcagaaccttttatatgattctaatggtaatctctatggttttagagactacttaacaaatagaacttttatgattcgtagttgctatagcggtcgtgtttcagcggcctttcatgctaactcttccgaaccagcattgctatttcggaatattaaatgcaattacgtttttaataatactcttttacgacagctgcaacctattaactat---tttgatagctatcttggttgtgttgtcaatgctgataatagtacttctagtgttgttcaaacatgtgatctcacagtaggtagtggttactgtgtggattac---------------tctacaaaaagacgaagtcgtagagcg------------attaccactggttatcggtttactaattttgagccatttactgttaattcagtaaatgatagtttagaacctgtaggtggtttgtatgaaattcaaataccttcagagtttactataggtaacatggaggagtttattcaaacaagctctcctaaagttactattgattgttctgcttttgtctgtggtgattatgcagcatgtaaatcacagttggttgaatatggtagcttctgtgacaatattaatgctatactcacagaagtaaatgaactacttgacactacacagttgcaagtagctaatagtttaatgaatggtgtcactcttagcactaagcttaaagatggcgttaatttcaatgtagacgacatcaatttttcccctgtattaggttgtttaggaagcgattgttataaa---------------------gtttccagtagatctgctatagaggatttacttttttctaaagtaaagttagctgatgtcggtttcgttgaggcttataataattgtactggaggtgccgaaattagagacctcatttgtgtgcaaagttataatggtatcaaggtgttgcctccactgctctcagaaaatcagatcagtggatatactttggctgcgacctctgctagtctgtttcctccttggtcagcagcagcaggtgtaccattttatttaaatgttcagtatcgtattaatgggattggtgtaaccatggatgtgctaagtcaaaatcaaaagcttatcgctaatgcatttaacaatgcccttggtgctattcaggaagggtttgattctaccaattctgctttagttaaaattcaagctgttgttaatgcaaatgctgaagctcttaataacttattgcaacaactctctaataggtttggtgctataagttcttctttacaagaaattctatctagactggatgctcttgaagcgcaagctcagatagacagacttattaatgggcgtcttaccgctcttaatgcttatgtttctcaacagcttagtgactctacactagtaaaatttagtgcagcacaagctatggagaaggttaatgaatgtgttaaaagccaatcatctaggataaatttttgtggtaatggtaatcatattatatcattagtgcagaatgctccatatggtttgtattttatccactttagctatgtccctactaagtatgtcactgcgaaggttagtcctggtctgtgcattgctggtgatagaggtatagcccctaagagtggttattttgttaatgtaaataatacttggatgttcactggtagtggttattactaccctgaacctataact---ggaaataatgttgttgttatgagtacctgtgctgttaattacactaaagcaccggatgtaatgctgaacacttcaacacccaacctccctgattttaaggaagagttggatcaatggtttaaaaaccaaacatcagtggcaccaaatttgtcacttgattat------ataaatgttacattcttggacctacaagacgaaatgaataggttacaggaggcaataaaagttttaaatcagagctacatcaatctcaaggacattggtacatatgagtattatgtaaaatggccttggtatgtatggcttttaattggctttgctggtgtagctatgcttgttttactattcttcatatgctgttgtacaggatgtgggactagttgttttaagaaatgtggtggttgttgtgatgattatactggacaccaggagttagtaatt---------aaaacatcccatgacgactaa
>KF169924_Bovine_Sweden_2006-05-
atg---tttttgatacttttaatttccttaccaacggcttttgctgttataggagatttaaagtgtact---------------tcagtt---tccattaatgatgttgacactggtgttccttctattagcactgatactgtcgatgttactaatggtttaggtacttattatgttttagatcgtgtgtatttaaatactactttgttgcttaatggttactatcctacttcaggttctacatatcgtaatatggcactgaagggaactttactattgagcacactatggtttaaaccacctttcctttctgattttactaatggtatttttgctaaggtcaaaaataccaaggttatt---aaaaatggtgtaatgtatagtgagtttcctgctataactataggtagtacttttgtaaatacatcctatagtgtggtagtacaaccatatactaccaattttgat------------aataaaatacaaggtctcttagaggtctctgtttgccagtatactatgtgtgagtacccaaacacgatttgtaattctaatctg---ggtaatcaacgcgtagaactatggcattgggat---acaggtgttgtttcctgtttatataagcgtaatttcacatatgatgtgaatgctgattatttgtatttccatttttatcaagaaggtggtactttttatgcatattttacagacactggtgttgttactaagtttctgtttaatgtatatttaggcacggtgctttcacactattatgtcatgcctttgacttgtaatagt------------------gctttgaatttagaatattgggttacacctctcacttctaaacaatatttactcgctttcaatcaagatggtgttatttttaatgctgttgattgtaagagtgattttatgagtgagattaagtgtaaaacattatctatagcaccatctactggtgtttatgaattaaacggttacactgttcagccaattgcagatgtttaccgacgtatacctaatcttcccgattgtaatatagaggcttggcttaatgacaagtcggtgccctctccattaaattgggaacgtaagaccttttcaaattgtaattttaatatgagcagcctgatgtcttttattcaggcagactcatttacttgtaataatattgatgctgctaagatatatggtatgtgtttttccagcataactatagataagtttgctatacccaatggtaggaaggttgacctacaattgggcaatttgggttatttgcagtcttttaattatagaattgatactactgctacaagttgtcagttgtattataatttacctgctgctaatgtttctgttagcaggtttaatccttctacttggaataggagatttggttttacagaacaatctgtttttaagcctaaacctgca---------ggtgtctttact------gatcatgatgttgtttatgcacaacattgtttcaaagctcccacaaatttctgtccgtgtaaattggatgggtctgtgtgtgtaggtagtggttttggtttagatgctggttataaaaatagtggtataggcatttgtcctgcaggtactaattatttaacttgtcat------------------------------aatgctgcccaatgtgattgtttgtgcactccagaccccattacatctaaagctaca---gggccttac---------aagtgcccccaaactaaatatttagttggcataggtgagcactgttcaggtcttgctattaaaagtgatcattgtggaggtaat---------------------tct---------tgtacttgccaaccacaa------------------------------------------gcatttttgggttggtctgttgagtcttgtttacaaggggataggtgtaatatttttgctaattttattttgcatggtgttaatagtggtactacttgttctactgatttacaaaaatcaaacacagacataattcttggtgtttgtgttaattatgatctttatggtattactggccaaggtgtttttgttgaggttaatgcgacttattataatagttggcagaaccttttatatgattctaatggtaatctctatggttttagagactacttaacaaatagaacttttatgattcgtagttgctatagcggtcgtgtttcagcagcctttcatgctaactcttccgaaccagcattgctatttcggaatattaaatgcaattacgtttttaataatactctttcacgacagctgcgacctattaactat---tttgatagctatcttggttgtgttgtcaatgctgataatagtacttctagtgttgttcaaacatgtgatctcacagtaggtagtggttactgtgtggattac---------------tctacaaaaagacgaagtcgtagagcg------------attaccactggttatcggtttactaattttgagccatttactgttaattcagtaaatgatagtttagaacctgtaggtggtttgtatgaaattcaaataccttcagagtttactataggtaacatggaggagtttattcaaacaagctctcctaaagttactattgattgttctgcttttgtctgtggtgattatgcagcatgtaaatcacagttggttgaatatggtagcttctgtgacaatattaatgctatactcacagaagtaaatgaactacttgacactacacagttgcaagtagctaatagtttaatgaatggtgtcactcttagcactaagcttaaagatggcgttaaattcaatgtagacgacatcaatttttcccctgtattaggttgtttaggaagcgattgtaataga---------------------gtttccagtagatctgctatagaggatttacttttttctaaagtaaagttagctgatgtcggttttgttgaggcttataataattgtactggaggtgccgaaattagggacctcatttgtgtgcaaagttataatggtatcaaggtgttgcctccactgctctcagaaaatcagatcagtggatatactttggctgcgacctctgctagtctgtttcctccatggtcagcagcagcaggtgtaccattttatttaaatgttcagtatcgtattaatgggattggtgttaccatggatgtgctaagtcaaaatcaaaagcttattgctaatgcatttaacaatgcccttggtgctattcaggaagggtttgatgctaccaattctgctttagttaaaattcaagctgttgttaatgcaaattctgaagctcttaataacttattgcaacaactctctaataggtttggtgctataagttcttctttacaagaaattctatctagactggatgctcttgaagcgcaagctcagatagacagacttattaatgggcgtcttaccgctcttaatgcttatgtttctcaacagcttagtgattctacactagtaaaatttagtgcagcacaagctatggagaaggttaatgaatgtgtcaaaagccaatcatctaggataaatttttgtggtaatggtaatcatattatatcattagtgcagaatgctccatatggtttgtattttatccactttagctatgtccctactaagtatgtcactgcgaaggttagtcctggtctgtgcattgctggtgatagaggtatagcccccaagagtggttattttgttaatgtaaataatacttggatgttcactggtagtggttactactaccctgaacctataact---gtaaataatgttgttgttatgagtacctgtgctgttaattacactaaagcaccggatgtaatgttgaacatttcaacacccaaactccctgattttaaggaagagttggatcaatggtttaaaaaccaaacatcagtggcaccaaatttgtcacttgattat------ataaatgttacattcttggacctacaagacgaaatgaataggttacaggaggcaataaaagttttaaatcatagctacatcaatctcaaggacattggtacatatgagtattatgtaaaatggccttggtatgtatggcttttaattggctttgctggtgtagctatgcttgttttactattcttcatatgctgttgtacaggatgtggaactagttgttttaagaaatgtggtggttgttgtgatgattatactggacatcaggagttagtaatt---------aaaacatcacatgacgactaa
>KF169935_Bovine_Sweden_2009--
atg---tttttgatacttttaatttccttaccaacgacttttgctgttataggagatttaaagtgtact---------------acagtt---tccattaatgatgttgacactggtgttccttttattagcactgatactgtcgatgttactaatggtttaggtacttattatgttttagatcgtgtgtatttaaatactaccttgttgcttaatggttattaccctacttcaggttctacatatcgtaatatggcactgaagggaactttactattgagcacactatggtttaaaccacctttcctttctgattttactaatggtatttttgctaaggtcaaaaataccaagtttatt---aaaaatggtgtaatgtatagtgagtttcctgctataactataggtagtacttttgtaaatacatcctatagtgtggtagtacaaccacatactaccaattttgac------------aataaaatacaaggtctcttagaggtctctgtttgccagtatactatgtgtgagtacccaaatacgatttgtaatcctaatctg---ggtaatcaacgcatagaactatggcattgggat---acaggtgttgtttcctgtttatataagcgtaatttcacatatgatgtgaatgctgattatttgtattttcatttttatcaagaaggtggtactttttatgcatattttacagacactggtgttgttactaagtttctgtttaatgtatatttaggtacggttctttcacactattatgtcatgcctttgacttgtaatagt------------------gctttgaagttagaatattgggttacacctctcacttctaaacaatatttactcgctttcaatcaagatggtgttatttttaatgctgttgattgtaagagtgattttatgagtgagattaagtgtaaaacattatctatagcaccatctactggtgtttatgaattaaacggttacactgttcagccaattgcagatgtttaccgacgtatacctaatcttcccgattgtaatatagaggcttggcttaatgacaagtcggtgccctctccattaaattgggaacgtaagaccttttcaaattgtaattttaatatgagcagcctgatgtcttttattcaggcagactcatttacttgtaataatattgatgctgctaagatatatggtatgtgtttttccagcataactatagataagtttgctatacccaatggtaggaaggttgacctacaattgggcaatttgggctatttgcagtcttttaactatagaattgatactactgctacaagttgtcagttgtattataatttacctgctgctaatgtttctgttagcaggtttaatccttctatttggaataggagatttggttttacagaacaatcttttcttaagcctcaacctgca---------ggtgtttttact------gatcatgatgttgtctatgcacaacattgtttcaaagctcccacaaatttctgtccgtgtaaattggatgggtctttgtgtgtaggtagtggttttggtatagatgctggttataaaaatagtggtataggcacttgtcctgcaggtactaattatttaacttgtcat------------------------------aatgctgcccaatgtgattgtttgtgcactccagaccccattacatctaaagctaca---gggccttac---------aagtgcccccaaactaaatacttagttggcataggtgagcactgttcaggtcttgctattaaaagtgatcattgtggaggtaat---------------------cct---------tgtatttgtcaaccacag------------------------------------------gcatttttgggttggtctgttgagtcttgtttacaaggggataggtgtaatatttttgctaattttattttgcatggtgttaatagtggtactacttgttctactgatttacaaaaattaaatacagatataattcttggtgtttgtgttaattatgatctttatggtattactggtcaaggtatttttgttgaggttaatgcgacttattataatagttggcagaaccttttatatgattctaatggtaatctctatggttttagagattacttaacaaatagaacttttatgattcgtagttgctatagcggtcgtgttttagcggcctttcatgctaactcttccgaaccagcattgctatttcggaacattaaatgcaattacgtttttaataatactcttttacgacagctgcaacctattaactat---tttgatagctatcttggttgtgttgtcaatgctgataatagtacttctagtgttgttcaaacatgtgatctcacagtaggtggtggttactgtgtggattac---------------tctacaaaaagacgaagtcgtagagcg------------attacctctggttatcggtttaccaattttgagccatttactgttaattcagtaaatgatagtttagaacctgtaggtggtttgtatgaaattcaaataccttcagagtttactataggtaacatggaggagtttattcaaacaagctctcctaaagttactattgattgttctgtttttgtctgtggtgattatgcagcatgtaaatcacagttggttgaatatggtagcttctgtgacaatattaatgctatactcacagaagtaaatgaactacttgacactacacagttgcaagtagctaatagtttaatgaatggtgtcactcttagcactaagcttaaagatggcgttaatttcaatgtagacgacatcaatttttcccctgtattaggttgtttaggaagcgattgtaataga---------------------gtttccagtagatctgctatagaggatttacttttttctaaagtaaagttagctgatgtcggttttgttgaggcttataataattgtactggaggtgccgaaattagggacctcatttgtgtgcaaagttataatggtattaaggtgttgcctccactgctctcagaaaatcagatcagtggatatactttggctgcgacctctgctagtctgtttcctccatggtcagcagcagcaggtgtaccattttatttaaatgttcagtatcgtattaatgggattggtgttaccatggatgtgctaagtcaaaatcaaaagcttattgctaatgcatttaacaatgcccttggtgctattcaggaagggtttgatgccaccaattctgctttagttaaaattcaagctgttgttaatgcaaatgctgaagctcttaataacttattgcaacaactctctaataggtttggtgctataagttcttctttacaagaaattctatctagactggatgctcttgaagcgcaagctcagatagacagacttattaatgggcgtcttaccgctcttaatgcttatgtttctcaacagcttagtgactctacactagtaaaatttagtgcagcacaagctatggagaaggttaatgaatgtgtcaaaagccaatcatctaggataaatttttgtggtaatggcaatcatattatatcattagtgcagaatgctccatatggtttgtattttatccattttagctatgtccctactaagtatgtcacagcgaaggttagtcctggtctgtgcattgctggtgatagaggtatagcccccaagagtggttattttgttaatgtaaataatacttggatgttcactggtagtggttattactaccctgaacctataact---ggaaataatgttgtcgttatgagtacctgtgctgttaactacaccaaagcaccggatgtaatgctgaacatttcaacacccaacctccctgattttaaggaagagttggatcaatggtttaaaaatcaaacatcagtggcaccaaatttgtcacttgattat------ataaatgttacattcttggacctacaagacgaaatgaataggttacaggaggcaataaaagttttaaatcagagctacatcaatctcaaggacattggtacatatgagtattatgtaaaatggccttggtatgtatggcttttaattggctttgctggtgtagctatgcttgttttactattcttcatatgctgttgtacaggatgtgggactagttgttttaagaaatgtggtggttgttgtgatgattatactggacaccaggagttagtaatt---------aaaacatcacatgacgactaa
>KU558922_Buffalo_Bangladesh_2014-10-01
atg---tttttgatacttttaatttccttaccaatggcttttgctgttataggagatttaaagtgtact---------------actgta---tctattaatgacgttgacactggtgtaccatctataagcactgatactgtcgacgttactaatggtttgggtacttattacgttttagatcgtgtttatttaaatactactttgttgcttaatggttattaccctacttcaggttccacatatcgtaatatggcactgaagggaactttactattgagtacactatggtttaaaccaccttttctttctgattttactaatggtatttttgctaaggtcaaaaacaccaagtttatt---aaagatggtgtaaagtatagtgagtttcctgctataactataggtagtacttttgtaaatacatcctatagtgtggtagtacaaccacatacttttaatttgggt------------aacaaattacaaggtttcttagagatctctgtttgccagtatactatgtgtgagtacccaaatacgatttgtaatcctaatctg---ggtaatcaacgcgtagaattatggcattgggat---acaggtgttgtttcctgtttatataagcgtaatttcacatatgatgtgaatgccgattatttgtatttccatttttatcaagaaggtggtactttttatgcatattttacagacactggtgttgttactaagtttctgtttaatgtttatttaggcacggtgctttcacattattatgtcatgcctttgacttgtaatagt------------------gctctgactttagaatattgggttacacccctcacttctaaacaatatctactagctttcaatcaagatggtgttatttttaatgctgttgattgtaagagtgattttatgagtgagattaagtgtaaaacactatctatagcaccatccactggtgtttatgaattaaacggttacactgttcagccaattgcagatgtttaccgacgtatacctaatcttcccgattgtaatattgaggcttggcttaatgataagtcggtgccctctccattaaattgggaacgtaagaccttttcaaattgtaattttaatatgagcagcctgatgtcttttattcaggcagactcatttacttgtaataatattgatgctgctaagatatatggtatgtgtttttccagcataactatagataagtttgctatacccaatggtaggaaggttgacctacaattaggtaatttgggctatttgcagtcttttaattatagaattgatactactgctacaagttgccagttgtattataatttacctgctgccaatgtttctgttagcaggtttaatccttctacttggaataggagatttggttttacagaacaatttgtttttaagcctcaaccttta---------ggtgtttttact------gatcatgatgttgtttttgcacaacattgttttaaagctcccacaaacttctgtccgtgtaaattggatgggtctttgtgtgtaggtactggttctggcatagatgctggttataaaaatactggtataggcacttgtcctgcaggtactaattatttaacttgtcat------------------------------aatgctgcccaatgtgattgtttgtgcaccccagaccccattacatctaaagctaca---gggccttac---------aagtgcccccaaactaaatatttagttggtataggtgagcactgttcgggtcttgctattaaaagtgattattgtggaggtaat---------------------cct---------tgtagttgccaaccacaa------------------------------------------gcatttttgggttggtctgttgactcttgtttacaaggggataggtgtaatatttttgctaattttattttgcatgatgttaatagtggtactacttgttctactgatttacaaaaatcaaacacagacataattcttggtgtttgtgttaattatgatctctatggtattacaggccaagggatttttgttgaggttaatgcgacttattataatagttggcagaaccttttatatgattctaatggtaatctctatggttttagagactacttaacaaatagaacttttatgattcgtagttgctatagtggtcgtgtttcagcggcctttcatgctaactcttccgaaccagcattgctattttggaatattaaatgcaattacgtttttaataatactctttcacgacaactgcaacctattaactat---tttgatagctatcttggttgtgttgtcaatgctgataatagtacttctagtgttgttcaaacatgtgatctcacagtaggtagtggttactgtgtggattac---------------tctataaaaagacgaagtcgtagatcg------------attaccactggttatcggtttactaattttgagccatttactgttaaatcagtaaatgatagtttagaacctgtaggtggtttgtatgaaattcaaataccttcagagtttactataggtaatatggaggagtttattcaaacaagctctcctaaagttactattgattgttctgcttttgtctgtggtgattatgcagcatgtaaatcacagttggttgaatatggtagcttctgtgacaatattaatgctatactcacagaagtaaatgaattacttgacactacacagttgcaagtagctaatagtttaatgaatggtgtcactcttagcactaagcttaaagatggcgttaatttcaatgtagatgacatcaatttttcccctgtattaggttgtttaggaagcgattgtaataaa---------------------gtttccagtagatctgctatagaggacttacttttttctaaagtaaagttatctgatgtcggtttcgttgaggcttataataattgtactggaggtgccgaaattagggacctcatttgtgtgcaaagttataatggtatcaaggtgttgcctccactgctctcagaaaatcagatcagtggatacactttggctgccacctctgctagtctgtttcctccttggtcagcagcagcaggtgtaccattttatttaaatgttcagtatcgtattaatgggattggtgttaccatggatgtgctaagccaaaatcaaaagcttattgctaatgcatttaacaacgctttgacagctattcagaatgggtttgatgcaaccaattctgctttagttaaaatccagtccgttgttaatgcaaatgctgaagctcttaataacttattgcaacaactctctaatagatttggtgctataagttcttctttacaagaaattctatctagactggatgctcttgaagcgcaagctcagatagacagacttattaatgggcgtcttaccgctcttaatgcttatgtttctcaacagcttagtgattctacactagtaaaatttagtgcagcacaagctatggagaaggttaatgaatgtgtcaaaagccaatcatctaggataaatttttgtggtaatggtaatcatattatatcattagtgcagaatgctccatatggtttgtattttatccactttagctatgtccctactaagtatgtcactgcgaaggttagtcccggtctgtgcattgctggtgatagaggtatagcccctaagagtggttattttttaaatgtaaataatacttggatgtttactggtagtggttattactaccctgaacctataact---ggaaataatgttgttgttatgagtacctgtgctgttaattatactaaagcgccggatgtaatgctgaatatttcaacacccaacctccctgattttaaggaagagttggatcaatggtttaaaaaccaaacatcagtggcaccagatttgtcacttgattat------ataaatgttacattcttggacctacaagatgaaatgaataggttacaggaggcaataaaagttttaaatcagagctacatcaatctcaaggacattggtacatatgagtattatgtaaaatggccttggtatgtatggcttttaattggctttgctggtgtagctatgcttgttttactattcttcatatgctgttgtacaggatgtgggactagttgttttaagaaatgtggtggttgttgtgatgattatactggacaccaggagttagtaatt---------aaaacatcacatgacgactaa
>KU886219_Bovine_China_2015-05-30
atg---tttttgatacttttaatttccttaccaacggcttttgctgttataggagatttaaagtgtact---------------acagtt---tccattaatgatgttgacactggtgttccttctattagcactgatactgtcgatgttactaatggtttaggcacttattatgttttagatcgtgtgtatttaaatactacgttgttgcttaatggttattaccctacttcaggttctacatatcgtaatatggcactgaagggaactttactattgagcacactgtggttcaaaccaccttttctttctgactttactaatggtatttttgctaaggtcaaaaataccaaggttatt---aaagatggtgtaaagtatagtgagtttcctgctataactataggtagtacttttgtaaatacatcctatagtgtggtagtacaaccacatactaccaatttggat------------aataaattacaaggtttcctagagatctctgtttgccagtatactatgtgcgagtacccaaatacgatttgtcatcctactctg---ggtaatcaacgcgtagaactatggcattgggat---acaggtgttgtttcctgtttatataagcgtaatttcacatatgatgtgaatgctgattatttgtatttccatttttatcaagaaggtggtactttttatgcatattttacagacactggtgttgttactaagtttctgtttaatgtttatttaggcacggtgctttcacattattatgtcatgcctttgacttgtaatagt------------------gctatgactttagaatattgggttacacctctcacttctaaacaatatttattagctttcaatcaagatggcgctatttttaatgctgttgattgtaagagcgattttatgagtgagattaagtgtaaaacactatctatagcaccatctactggtgtttatgaattaaacggttacactgttcagccaattgcagatgtttaccgacgtatacctaatctccccgattgtaatattgaggcttggcttaatgataagtcggtgccctctccattaaattgggaacgtaagactttttcaaattgtaattttaatatgagcagcctgatgtcttttattcatgcagactcttttacttgtaataatattgatgctgctaagatatatggtatgtgtttttccagcataactatagataagtttgcaatacccaatggtaggaaggttgacctacaattgggtaatttgggttatttgcagtcttttaactatagaattgatactactgctacaagttgtcagttgtattataatttacctgctgctaatgtttctgttagcaggtttaatccttctacttggaataggagatttggttttacagaacaatctgtttttaagcctcaacctgca---------ggtgtttttact------gatcatgatgttgtttatgcacaacattgttttaaagctcccacaaatttctgtccgtgtaaattggatgggtctttgtgtgtaggtagtggttctggtatagatgctggttataaacatactggtataggtacttgtcctgcaggtactaattatttaacttgccat------------------------------aatgctgcccaatgtgattgtttgtgcactccagaccccattatatctaaagctaca---gggtcttat---------aagtgcccccaaactaaatatttagttggcataggtgagcactgttcgggtcttgctattaaaagtgatcattgtggaggtaac---------------------cct---------tgcagttgccaaccacaa------------------------------------------gcatttttgggttggtctgttgactcttgtttacaaggggataggtgtaatatttttgctaattttattttgcatgatgttaatagtggtactacttgttctactgatttacaaaaatcaaacacagacataattcttggtgtttgtgttaattatgatctttatggtattactggccaagggatttttgttgaggttaatgcgacttattataatagttggcagaaccttttatatgattctaatggtaatctctacggttttagagattacttaacaaatagaacttttatgattcgtagttgctatagtggtcgtgtttcagcggcctttcatgctaactcttccgaaccagcattgctatttcggaatatcaaatgcaattacgtttttaataacactcttttacgacagctgcaacctattaactat---tttgatagctatcttggttgtgttgtcaatgctgataatagtacttctagtgttgttcaaacatgtgatctcacagtaggtagtggttactgtgtggattac---------------tctacaaaaagacgaagtcgtagatcg------------attaccactggttatcggtttactaattttgagccatttactgttaattcagtaaatgatagtttagaacctgtaggcggtttgtatgaaattcaaataccttcagagtttactataggtaatatggaggagtttattcaaacaagctctcctaaagttactattgattgttctgcttttgtctgtggtgattatgcagcatgtaaatcacagttggttgaatatggtagcttctgtgacaatattaatgctatactcacagaagtaaatgaattacttgacactacacagttgcaagtagctaatagtttaatgaatggtgtcactcttagcactaagcttaaagatggcgttaatttcaatgtagacgacatcaatttttcccctgtattaggttgtttaggaagcgattgcaataaa---------------------gtttccagtagatctgctatagaggacttacttttttctaaagtaaagttagctgatgtcggttttgttgaggcttataataattgtactggaggtgccgaaattagggacctcatttgtgtgcaaagttataatggtatcaaggtgttgcctccactgctctcagaaaatcagatcagtggttacactttggctgccacctctgctagcctgtttcctccatggtcagcagcagcaggtgtaccattctatttaaatgttcagtatcgtattaatggtattggtgttaccatggatgtgctaagtcaaaatcaaaagcttattgctaatgcatttaacaatgctcttggtgctattcaggaagggtttgatgctaccaattctgctttagttaaaattcaagctgttgttaatgcaaatgctgaagctcttaataacttattgcaacaactctctaatagatttggtgctataagttcttctttacaagaaattctatctagactggacgctcttgaagcgcaagctcagatagacagacttattaatgggcgtcttaccgctcttaatgcttatgtttctcaacagcttagtgactctacactagtaaagtttagtgcagcacaagctatggagaaggttaatgaatgtgttaaaagccaatcatctaggataaatttttgtggtaatggtaatcatattatatcattagtgcagaatgctccatatggtttgtattttatccactttagctatgtccctactaagtatgtcactgcgaaggttagtcccggcctgtgcattgctggtgatagaggtatagcccctaagagtggttattttgtttatgtaaataatacttggatgttcactggtagtggttattactaccctgaacctataact---ggaaataatgttgttgttatgagtacctgtgctgttaattacactaaagcaccggatgtaatgctgaacacttcagtacccaacctccctgattttaaggaagagttggatcaatggtttaaaaaccaaacatcagtggcaccagatctgtcacttgattat------ataaatgttacattcttggacctacaagatgaaatgaataggttacaggaggcaataaaagttttaaatcagagctacatcaatctcaaggacattggtacatatgagtattatgtaaaatggccttggtatgtatggcttttaattggctttgctggtgtagctatgcttgttttactattcttcatatgctgttgtacaggatgtgggactagttgttttaagaaatgtggtggttgttgtgatgattatactggacaccaggagttagtaatt---------aaaacatcacatgaagactaa
>LC494137_Bovine_Japan_2013-12-
atg---tttttgatacttttaatttccttaccaacggcttttgctgttataggagatttaaagtgtact---------------acagtt---tccattaatgatgttgacactggtgttccttctattagcactgacactgtcgatgttactaatggtttaggtacttattatgttttagatcgtgtgtatttaaatactacgttgttgcttaatggttattaccctacttcaggttctacatatcgtaatatggcactgaagggaactttactattgagcacactgtggtttaaaccaccttttctttctgattttactaatggtatttttgctaaggtcaaaaataccaaggttatt---aaagatggtgtaatgtatagtgagtttcctgctataactataggtagtacttttgtaaatacatcctatagtgtggtagtacaaccacatactaccattttgggt------------aataaattacaaggtttcttagagatctctgtttgccagtatactatgtgtgagtacccaaatacgatttgtaatcctaatctg---ggtaatcaacgcgtagaactatggcattgggat---acaggtgttgtttcctgtttatataagcgtaatttcacatatgatgtgaacgctgactatttgtatttccatttttatcaagaaggtggtactttttatgcatattttacagacactggtgttgttactaagtttctgtttaatgtttatttaggcacggtgctttcacattattatgtcatgcctttgacttgtaatagt------------------gctctgactttagaatattgggttacacccctcacttctaaacaatatttactagcttttaatcaagatggtgttatttttaatgctgttgattgtaagagtgattttatgagtgagattaagtgtaaaacactatctatagcaccatctactggtgtctatgaattaaacggttacactgttcagccaattgcagatgtttaccgacgtatacctaaccttcccgattgcaatattgaggcttggcttaatgataagtcagtgccctctccattaaattgggaacgtaagaccttttcaaattgtaattttaatatgagcagcctgatgtcttttattcaggcagactcatttacttgtaataatattgatgctgctaagatatatggtatgtgtttttccagcataactatagataagtttgcaatacccaatggtaggaaggttgacctacaattgggtaatttgggttatttgcagtcttttaactatagaattgatactactgctacaagttgtcagttgtattataatttacctgctgctaatgtttctgttagcaggtttaatccttctacttggaataggagatttggttttacagaacaatctgtttttaagcctcaacctgca---------ggtgtttttact------gatcatgatgttgtttatgcacaacattgttttaaagctcccacaaatttctgtccgtgtaaattgggtgggtctttgtgtgtaggtaatggtcctggtatagatgctggttataaaactactggcataggcatttgtcctgcaggtactaattatttaacttgccat------------------------------aatgctgcccaatgtgattgtttgtgcactccagaccccattacatctaaagctaca---gggccttac---------aaatgccctcaaactaaatatttagttggcataggtgagcactgttcgggtcttgctattaaaagtgatcattgtggaggtaac---------------------cct---------tgtagttgccaaccacaa------------------------------------------gcatttttgggttggtctgttgactcttgtttacaaggggataggtgtaatatttttgctaattttattttgcatgatgttaatagtggtactacttgttctactgatttacaaaaatcaaacacagacataattcttggtgtttgtgttaattatgatctttatggtattactggccaagggatttttgttgaggttaatgcgacttattataatagttggcagaaccttttatatgattctaatggtaatctctacggtttcagagattacttaacaaatagaacttttatgattcgtagttgctatagtggtcgtgtttcagcggcctttcatgctaactcttctgaaccagcattgctatttcggaatatcaaatgcaattacgtttttaataacactctttcacgacagctgcaacctattaactat---tttgatagctatcttggttgtgttgtcaatgctgataatagtacttctagtgtagttcaaacatgtgacctcacagtaggtagtggttactgtgtggattac---------------tctactaaaagacgaagtcgtagatcg------------attaccactggttatcggtttactaattttgagccatttactgttaattcagtaaatgatagcttagaacctgtaggtggtttgtatgaaattcaaataccttcagagtttactataggtaatatggaggagtttattcaaacaagctctcctaaagttactattgattgttctgcttttgtctgtggtgattatgcagcatgtaaatcacagttggttgaatatggtagcttctgtgacaatattaatgctatactcacagaagtaaatgaactacttgacactacacagttgcaagtagctaatagtttaatgaatggtgtcactcttagcaccaagcttaaagatggcgttaattttaatgtagatgacatcaatttttcccctgtattaggttgtttaggaagcgattgtaataaa---------------------gtttccagtagatctgctatagaggacttacttttttctaaagtaaagttatctgatgtcggttttgttgaggcttataataattgtaccggaggtgccgaaattagggacctcatttgtgtgcaaagttataatggtatcaaggtgttgcccccactgctctcagaaaaccagatcagtggttacactttggctgccacctctgctagcctgtttcctccatggtcagcagcagcaggtgtaccattctatttaaatgttcagtatcgtattaatggtattggtgttaccatggatgtgctaagtcaaaatcaaaagcttattgctaatgcatttaacaatgctcttggtgctatccaggaagggtttgatgctaccaattctgctttagttaaaattcaagctgttgttaatgcaaatgctgaagctcttaataacttattgcaacaactctctaacagatttggtgctataagttcttctttacaagaaattctatctagactggatgctcttgaagcgcaagctcagatagacagacttattaatgggcgtcttaccgctcttaatgcttatgtttctcaacagcttagtgactctacactagtaaagtttagtgcagcacaagctatggagaaggttaatgaatgtgtcaaaagccaatcatctaggataaatttttgtggtaatggtaatcatattatatcattagtgcagaatgctccgtatggtttgtattttatccactttagctatgtccctactaagtatgtcactgcgaaggttagtcccggcctgtgcattgctggtgatagaggtatagcccctaagagtggttattttgttaatgtaaataatacttggatgttcactggtagtggttattactaccctgaacctataact---ggaaataatgttgttgttatgagtacctgtgctgttaattatactaaagcgccggatgtaatgctgaacatttcaacacccaacctccctgattttaaggaagagttggatcaatggtttaaaaatcaaacatcagtggcaccagatttgtcacttgattat------ataaatgttacattcttggacctacaagatgaaatgaataggttacaggaggcaataaaagttttaaatcagagctacatcaatctcaaggacattggtacatatgagtattatgtaaaatggccttggtatgtatggcttttaattggctttgctggtgtagctatgcttgttttactattcttcatatgctgttgtacaggatgtgggactagttgttttaagaaatgtggtggttgttgtgatgattatactggacatcaggagttagtaatt---------aaaacatcacatgaagactaa
>MH043953_Bovine_USA_2017-04-
atg---tttttgatacttttaatttccataccaactgcttttgctgttataggagatttaaagtgtact---------------acagtt---tccattaatgatgttgacaccggtgctccttctattagcactgatattgtcgatgttactaatggtttaggtacttattatgttttagatcgtgtgtatttaaatactacgttgttgcttaatggttactaccctacttcaggttctacatatcgtaatatggcactgaagggaactttactattgagcacactgtggtttaaaccaccttttctttctgattttactaatggtatttttgctaaggtcaaaaataccaaggttatt---aaagatggtgtaatgtatagtgagtttcctgctataactataggtagtacttttgtaaatacatcctatagtgtggtagtacaaccacatactaccatttcgggt------------aataaagtacaaggtttcttagagatctctgtttgccagtatactatgtgcgagtacccacatacgatttgtcatcctaatctg---ggtaataaacgcgtagaactatggcattgggat---acaggtgttgtttcctgtttatataagcgtaatttcacatacgatgtgaatgctgattatttgtattttcatttttatcaagaaggtggtactttttatgcatattttacagacactggtgttgttactaagtttctgtttaatgtttatttaggcacggtgctttcacattattatgtcatgcctttgacttgtaatagt------------------gctttgactttagaatattgggttacacccctcacttctaaacaatatctactagctttcaatcaagacggtgttatttttaatgctgttgattgtaggagtgattttatgagtgagattaagtgtaaaacactatctatagcaccatctactggtgtttatgaattaaacggttacactgttcagccaatcgcagatgtttaccgacgtatacctaatcttcccgattgtaatattgaggcttggcttaatgataagtcggtgccctctccattaaattgggaacgtaagaccttttcaaattgtaattttaatatgagcagcctgatgtcttttattcaggcggactcatttacttgtaataatattgatgctgctaagatatatggtatgtgtttttccagcataactatagataagtttgcaatacccaatggtaggaaggttgacctacaattgggtaatttgggttatttgcagtcttttaactatagaatcgatactactgccacaagttgtcagttatattataatttacctgctgctaatgtttctgttagcaggtttaatccttctacttggaataggagatttggttttacagaacaatctgtttttaagcctcaacctgca---------ggtgtttttact------gatcatgatgttgtttatgcacaacattgttttaaagctcccacaaatttctgtccgtgtaaattggatgggtctttgtgtgtaggtagtggttctggtatagatgctggttataaaactactggcataggcacttgtcctgcaggtactaattatttaacttgctat------------------------------aatgctgcccaatgtgattgtttgtgcactccagaccccattacatctaaagctaca---gggtcttat---------aagtgcccccaaactaaatatttagttggcataggtgagcactgttcgggtcttgctattaaaagtgattattgtggaggtaac---------------------cct---------tgtagttgccaaccacaa------------------------------------------gcatttttgggttggtctgttgactcttgtttacaaggggataggtgtaatatttttgctaattttattttgcatgatgttaatagtggtactacttgttctactgatttacaaaaatcaaacacagacataattcttggtgtttgtgttaattatgatctttatggtattactggccaagggatttttgttgaggttaatgcgacttattataatagttggcagaaccttttatatgattctaatggtaatctctatggttttagagactacttaacaaatagaacttttatgattcgtagttgctatagtggtcgtgtttcagcggcctttcatgctaactcttccgaaccagcattgctatttcggaatatcaaatgcaactacgtttttaataacactctttcacgacagctgcaacctattaactat---tttgatagctatcttggttgtgttgtcaatgctgataatagtacttctagtgttgttcaaacatgtgatctcacagtaggtagtggttactgtgtggattac---------------tctacaaaaagacgaagtcgtagatcg------------attaccactggttatcggtttactaattttgagccatttactgttaattcagtaaatgatagtttagaacctgtaggtggtttgtatgaaattcaaataccttcagagtttactataggtaatatggaggagtttattcaaacaagctctcctaaagttactattgattgttctgcttttgtctgtggtgattatgcagcatgtaaatcacagttggttgaatatggtagcttctgtgacaatattaatgctatactcacagaagtaaatgaattacttgacactacacagttgcaagtagctaatagtttaatgaatggtgtcactcttagcactaagcttaaagatggcgttaatttcaatgtagatgacatcaatttttcccctgtattaggttgtttaggaagcgattgcaataaa---------------------gtttccagtagatctgctatagaggacttacttttttctaaagtaaagttatctgatgtcggttttgttgaggcttataataattgtactggaggtgccgaaattagggacctcatttgtgtgcaaagttataatggtatcaaggtgttgcctccactgctctctgaaaatcagatcagtggatacactttggctgccacctctgctagcctgtttcctccatggtcagcagcagcaggtgtaccattctatttaaatgttcagtatcgtattaatggtattggtgttaccatggatgtgctaagtcaaaaccaaaagcttattgctaatgcatttaacaatgctcttggtgctatccaggaagggtttgatgctaccaattctgctttagttaaaattcaagctgttgttaatgcaaacgctgaagctcttaataacttattgcaacaactctctaatagatttggtgctataagttcttctttacaagaaattctatctagactggatgctcttgaagcgcaagctcagatagacaggcttattaatgggcgtcttaccgctcttaatgcttatgtttctcaacagcttagtgactctacactagtaaagtttagtgcagcacaagctatggagaaggttaatgaatgtgtcaaaagccaatcatctaggataaatttttgtggtaatggtaatcatattatatcattagtgcagaatgctccatatggtttgtatttcatccactttagctatgtccctactaagtatgtcactgcgaaggttagtcccggtctgtgcattgctggtgatagaggtatagcccctaagagtggttattttgttaatgtaaataatacttggatgttcactggtagtggttattactaccctgaacctataact---ggaaataatgttgttgttatgagtacctgtgctgttaactatactaaagcgccggatgtaatgctgaacatttcaacacccaacctccctgattttaaggaagagttggatcaatggtttaaaaaccaaacatcagtggcaccagatttgtcacttgattat------ataaatgttacattcttggacctacaagatgaaatgaataggttacaggaggcaataaaagttttaaatcagagctacatcaatctcaaggacattggtacatatgagtattatgtaaaatggccttggtatgtatggcttttaattggctttgctggtgtagctatgcttgttttactattcttcatatgctgttgtacaggatgtgggactagttgttttaagaaatgtggtggttgttgtgatgattatactggacaccaggagttagtaatt---------aaaacatcacatgaagactaa
>MH810163_Yak_China_2017--
atg---tttttgatacttttaatttccttaccaatggcttttgctgttataggagatttaaagtgtact---------------acggtt---tccattaatgatgttgacaccggtgctgcttctattagcactgatattgtcgatgttactaatggtttaggtacttattatgttttagatcgtgtgtatttaaatactacgttgttgcttaatggttactaccctacttcaggttctacatatcgtaatatggcactgaagggaactttactattgagcagactatggtttaaaccaccttttctttctgaatttattaatggtatttttgctaaggtcaaaaataccaaggttatt---aaaaagggtgtaatgtatagtgagtttcctgctataactataggtagtacttttgtaaatacatcctatagtgtggtagtacaaccacatactacgaatttggat------------aataaattacaaggtgtcttagagatctctgtttgccagtatactatgtgcgagtacccacatacgatttgtcatcctaatctg---ggtaataaacgcgtagaactatggcattgggat---acaggtgttgttacctgtttatataagcgtaatttcacatatgatgtgaatgctgattacttgtatttccatttttatcaagaaggtggtactttttatgcatattttacagacactggtgttgttactaagtttctgtttaatgtttatttagccacggtgctttcacattattatgtcctgcctttgacttgttctagt------------------gctatgactttagaatattgggttacacctctcacttctaaacaatatttactagctttcaatcaagatggtgttatttttaatgctgttgattgtaagagtgattttatgagtgagattaagtgtaaaacactatctatagcaccatctactggtgttaatgaattaaacggttacactgttcagccaattgcagatgtttaccgacgtatacctaatcttccggattgtaatatagaggcttggcttaatgataagtcggtgccctctccattaaattgggaacgtaagaccttttcaaattgtaatttttatatgagcagcctgatgtcttttattcaggcagactcatttacttgtaataatattgatgctactaagatatatcgtatgtgtttttccagcataactatagataagtttgctatacccaatcgtaggaaggttgacctacaattgggcaatttgggctatttgcagtcttttaactatagaattgatactactggtacaagttgtcagttgtattataatttacctgctgctaatgtttctgttagcaggtttaatccttctacttggaataggagatttggttttacagaacaatctgtttttaagcctcaacctgca---------ggtgtttttact------gatcatgatgttgtttatgcacaacattgttttaaagctcccacaaatttctgtccgtgtaaattggatgggtctttgtgtgtaggtaatggtgctggtatagatgctggttataaacatactggcataggtacttgtcctgcagggactaattatttaacttgccat------------------------------aatgctgcccaatgtgattgtttgtgcactccagaccccattatatctaaagccgca---gggccttac---------aaatgcccccaaactaaatacttagttggtataggtgagcactgttcgggtcttgctattaaaagtgattattgtggaggtaag---------------------cct---------tgtagttgccaaccacaa------------------------------------------gcatttttgggctggtctgttgactcttgtttacaaggggataggtgtaatatttttgctaattttattttgcatgatgttaatagaggtactacttgttctactgatttacaaaaatcaaacacagacataattcttggtgtttgtgttaattatgatctttatggtattacaggccaaggtatttttgttgaggttaatgcgacttattataatagttggcagaacgttttatatgattctaatggtaatctctatggttttagagactacttaacaaacagaacttttatgattcgtagttgctatagcggtcgtgtttcagcggcctttcatgctaactcttccgaaccagcattgctatttcggaatattaaatgcaattacgtttttaataatactctttcacgacagctgcaacctattaactat---tttgatagttatcttggttgtgttgtcaatgctgataatagtacttctagtgttgttcaaacatgtgatctcacagtaggtagtggttactgtgtggattac---------------tctacaaaaagacgaagtcgtagagcg------------attagcactggttatcggtttactacttttgagccatttactgttaattcagtaaatgatagtttagaacctgtaggtggtttgtatgaaattgaaataccttcagagtttactataggtaatatggaggagtttattcaaacaagctctcctaaagttactattgattgttctgcttttgtctgtggtgattatgcagcatgtaaatcacagttggttgaatatggtagcttctgtgacaatattaatgctatactcacagaagtaaatgaactacttgacagtacacagttgcaagtagctaatagtttaatgaatggtgtcactcttagcactaagcttaaagatggcgttaatttcaatgtagacgacatcaatttttcccctgtattaggttgtttaggaagcgattgtaataaa---------------------gtttccagcagatctgctatagaggatttacttttttctaaagtaaagttatctgatgtcggtttcgttgaggcttataataattctactggaggtgccgaaattagggacctcatttgtgtgcaaagttataatggaatcaaagtgttgcctccactgctctcagtaaatcagatcagtggatacactttggctgccacctctgctagtctgtttcctcctttgtcagcagctgtaggtgtaccattttatttaaatgttcagtatcgtattaatgggattggtgttaccatggatgtgttaagtcaaaatcaaaagcttattgctaatgcatttaacaatgctcttgatgctattcaggaagggattgatgctaccaattctgctttagttaaaattcaagctgttgttaatgcaaatgctgaagctcttaataacttattgcaacaactctctaatagatttggtgctataagttcttctttacaagaaattctatctagactggatgctcttgaagcgcaagctcagatagacagacttattaatgggcgtcttaccgctcttaatgattatgtttctcaacagcttagtgattctacactagtaaaatttagtgcagcacaagctatggagaaggttaatgaatgtgtcaaaagccaatcatctaggataaatttttgtggtaatggtaatcatattatatcattagtgcagaatgctccatatggtttgtattttatccactttagctatgtccctactaagtatgtcactgcgaaggttagtcccggtctgtgcattgctggtgatagaggtatagcccctaagagtggttattttgttaatgtaaataatacttggatgttcactggtagtggttattactaccctgaacccataact---ggaaataatgttgttgttatgagtacctgtgctgttaactatactaaagcgccggatgtaatgctgaacatttcaacacccaacctccatgattttatggaagagttggatcaatggtttaaaaaccaaacatcagtggcaccagatttgtcacttgattat------ataaatgttacattcttggacctacaagatgaaatgaataggttacaggaggcaataaaagttttaaatcagaggtacatcaatctcaaggacattggtacatatgagtattatgtaaaatggccttggtatgtatggcatttaattggctttgctggtgtagctatgcttgttctactattcttcatatgctgttgtacaggatgtgggactagttgttttaagatatgtggtggttgttgtgatgattatactggacaccaggacttagtaatt---------aaaacatcacatgacgactaa
>MK046008_Bovine_Vietnam_2018-05-
atg---tttttgatacttttaatttccttaccaacggcttttgctgttataggagatttaaagtgtact---------------acagtt---tccattaatgatgttgacactggtgttccttctattagcactgatactgtcgatgttactaatggtttaggtacttattatgttttagatcgtgtctatttaaatactacgttgttgcttaatggttattaccctacttcaggttctacatatcgtaatatggcactgaagggaactttactattgagcacactgtggtttaaaccaccttttctttctgattttactaatggtatttttgctaaggtcaaaaataccaaggttatt---aaaaatggtgtaaagtatagtgagtttcctgctataactataggtagcacttttgtaaatacatcctatagtgtggtagtacaaccacatactacttatctggac------------aataaattacaaggtttcttagaagtctctgtttgccagtatactatgtgcgagtacccaaatacgatttgtaattctaatctg---ggtaaccaacgcgtagaactatggcattgggat---acaggtgttgtttcctgtttatataagcgtaatttcacatacgatgtgaatgctgattatttgtattttcatttttatcaagaaggtggtactttttatgcatattttacagacactggtgttgttactaagtttctgtttaatgtttatttaggcacggtgctttcacattattatgtcatgcctttgacttgtaatagt------------------gctttgactttagaatattgggttacacctctcacttctaaacaatatctactagctttcaatcaagatggtgttatttttaatgctgttgattgtaggagtgattttatgagtgagattaagtgtaagacactatctatagcaccatctactggtgtttatgaattaaacggttacactgttcagccaatcgcagatgtttaccgacgtatacctaatcttcccgattgtaatattgaggcttggcttaatgataagtcggtgccctctccattaaattgggaacgtaagaccttttcaaattgtaattttaatatgagcagcctgatgtcttttattcaggcagactcatttacttgtaataatattgatgctgctaagatatatggtatgtgtttttccagcataactatagataagtttgcaatacccaatggtaggaaggttgacctacaattgggtaatttgggctatttgcagtcttttaattatagaattgatactactgctacaagttgtcagttgtattataatttacctgctgccaatgtttctgttaacaggtttaatccttctacttggaataggagatttggttttacagaacagtttgtttttaagcctcaacctgca---------ggtgtttttact------gatcatgatgttgtttatgcacaacattgttttaaagctcccacaaatttctgtccgtgtaaattggatgggtctttgtgtgtaggtagtggttttggtgtagatgctggttataaaaatactggtataggcacttgtcctgcaggtaccaattatttaacttgttat------------------------------aatgctgcccaatgtgattgtttgtgcactccagaccccattacatctaaagctaca---gggtcttac---------aagtgtccccaaactaaatatttagttggcataggtgagcactgttcgggtcttgctattaaaagtgatcattgtggaggtaac---------------------cct---------tgtagttgcaaaccacaa------------------------------------------gcatttttgggttggtctgttgattcttgtttacaaggggataggtgtaatatttttgctaattttatttttcatgatgttaatagtggtactacttgttctactgatttacaaaaatcaaacacagacataattcttggtgtttgtgttaattatgatctttatggtattactggccaaggtatttttgttgaggttaatgcgacttattataatagttggcagaaccttttatatgattctaatggtaatctctatggttttagagactacttaacaaatagaacttttatgattcgtagttgctatagtggtcgtgtttcagcggcctttcatgctaactcttccgaaccagcattgctatttcggaatattaaatgcaattacgtttttaataatactcttttacgacagctgcaacctattaactat---tttgatagctatcttggttgtgttgtcaatgctgataatagtacttctagttttgttcaaacatgtgatctcacagtaggtagtggttactgtgtggattac---------------tctacaaaaagacgaagtcgtagatcg------------attaccactggttatcagtttactaattgtgagccatttactgttaattcagtaaatgatagtttagaacctgtaggtggtttgtatgaaattcaaataccttcagagtttactataggtaatatggaggagtttattcaaacaagctctcctaaagttactattgattgttttgcttttgtttgtggtgattatgcagcatgtaaatcacagttggtcgaatatggtagcttctgtgacaatattaatgctatactcacagaagtaaatgaactacttgacactacacagttgcaagtagctaatagtttaatgaatggtgtcactcttagcactaagcttaaagatggcgttaatttcaatgtagacgacatcaatttttcccctgtattaggttgtttaggaagcgattgtaataaa---------------------gtttccagtagatctgctatagaggacttacttttttctaaagtaaagttagctgatgtcggttttgttgaggcttataataattgtactggaggtgccgaaattagggacctcatctgtgtgcaaagttataatggtatcaaggtgttgcccccactgctctcagaaaatcagatcagtggatacactttggctgccacctctgctagcctgtttcctccatggtcagcagcagcaggtgtaccattctatttaaatgttcagtatcgtattaatggtattggtgttaccatggatgttctaagtcaaaaccaaaagcttattgctaatgcatttaacaatgctcttggtgctatccaggaagggtttgatgctaccaattctgctttagttaaaattcaagctgttgttaatgcaaatgctgaagctcttaataacttattgcaacaactctctaatagatttggtgctataagttcttctttacaagaaattctatctagactggatgctcttgaagcgcaagctcagatagacagacttattaatgggcgtcttaccgctcttaatgcttatgtttctcaacagcttagtgactctacactagtaaagtttagtgctgcacaagctatggagaaggttaatgaatgtgtcaaaagccaatcatctaggataaatttttgtggtaatggtaatcatattatatcattagtgcagaacgctccatatggtttgtattttatccactttagctatgtccctactaagtatgtcactgcgaatgttagtcccggtctgtgcatcgctggtgatagaggtatagcccctaagagtggctattttgtttatgtaaataatacttggatgttcactggtagtggttattactaccctgaacctataact---ggaaataatgttgttgttatgagtacctgtgctgttaattatactaaagcgccggatgtaaagctgaacatttcaatacccaacctccctgattttaaggaagagttggatcaatggtttaaaaaccaaacatcagtggcaccagatttgtcacttgattat------ataaatattacattcttggacctacaagatgaaatgaataggttacaggaggcaataaaagttttaaatcagagctacatcaatctcaaggacattggtacatatgagtattatgtaaaatggccttggtatgtatggcttttaattggctttgctggtgtagctatgcttgttttactattcttcatatgctgttgtacaggatgtgggactagttgttttaagaaatgtggtggttgttgtgatgattatactggacaccaggagttagtaatt---------aaaacatcacatgaagactaa
>MK095181_Bovine_China_2018-01-
atg---tttttgatacttttaatttccttaccaacggcttttgctgttataggagatttaaagtgtact---------------acagtt---tccattaatgatgttgacactggtgctccttccattagcactgatactgtcgatgttactaatggtttaggtacttattatgttttagatcgtgtgtatttaaatactacgttgttgcttaatggttattaccctacttcaggctctacatatcgtaatatggcactgaagggaactttactattgagcacactgtggtttaaaccaccttttctttctgattttactaatggtatttttgctaaggtcaaaaataccaaggttatt---aaagatggtgtaatgtatagtgagtttcctgctataactataggtagtacttttgtaaatacatcctatagtgtggtagtacaaccacatactaccattttgggt------------aataaattacaaggtttcttagagatctctgtttgccagtatactatgtgcgagtacccaaatactatttgtaattctaatctg---ggtaatcgacgcgtagaactatggcattgggat---acaggtgttgtttcctgtttatataagcgtaatttcacatacgatgtgaatgctgattatttgtattttcatttttatcaagaaggtggtacttttttatcatattttacagacactggtgttgttactaagtttctgtttaatgtttatttaggcacggtgctttcacattattatgtcatgcccttgacttgtaatagt------------------gctatgactttagaatattgggttacacctctcacttctaaacaatatttactagctttcaatcaagatggtgttatttttaatgctgttgattgtaagagtgattttatgagtgagattaagtgtaaaacactatctatagcaccatctactggtgtttatgaattaaacggttacactgttcagccaattgcagatgtttaccgacgtatacctaatcttcccgattgtaatattgaggcttggcttaatgataagtctgtgccctctccattaaattgggaacgtaagaccttttcaaattgtaattttaatatgagcagcctgatgtcttttattcaggcagactcatttacttgtaataatattgatgctgctaagatatatggtatgtgtttttccagcataactatagataagtttgcaatacccaatggtaggaaggttgacctacaattgggtaatttgggctatttgcagtcttttaactataaaattgatactactgctacaagttgtcagttgtattataatctacccgctgctaatgtttctgttagcaggtttaatccttctacttggaataggagatttggttttatagaacaatctgtttttaagccccaacctgca---------ggtgcttttact------gatcatgatgttgtttatgcacaacattgttttaaagctcccacaaatttctgtccgtgtaaattggatgggtctttgtgtgtaggtagtggtcctggtatagatgctggttataaaactagtggcataggcacttgtcctgcaggcactaattatttaacttgccat------------------------------aatgctgcccaatgtgattgtttgtgcaccccagaccccattacatctaaagctaca---gggccttac---------aaatgcccccaaactaaatatttagttggcataggtgagcactgttcgggtcttgctattaaaagtgatcattgtggaggtaac---------------------cct---------tgcagttgccaaccacaa------------------------------------------gcatttttgggttggtctgttgactcttgtttacaaggggataggtgtaatatttttgctaattttatttttcatgatgttaatagtggtactacttgttctactgatttacaaaaatcaaacacagacataattcttggtgtttgtgttaattatgatctttatggtattactggccaagggatttttgttgaggttaatgcgacttattataatagttggcagaaccttttatatgattctaatggtaatctctacggttttagagattacttaacaaatagaacttttatgattcgtagttgctatagtggtcgtgtttcagcggcctttcatgctaactcttccgaaccagcattgctatttcggaatatcaaatgcaattacgtttttaataacactcttttacgacagctgcaacctattaactat---tttgatagctatcttggttgtgttgtcaatgctgataatagtacttctagtgttgttcaaacatgtgatctcacagtaggtagtggttactgtgtggattac---------------tctacaaaaagacgaagtcgtagatcg------------attaccactggttatcggtttactaattttgagccatttactgttaattcagtaaatgatagtttagaacctgtaggcggtttgtatgaaattcaaataccttcagagtttactataggtaatatggaggagtttattcaaacaagctctcctaaagttactattgattgttctgcttttgtctgtggtgattatgcagcatgtaaatcacagttggttgaatatggtagcttctgtgacaatattaatgctatactcacagaagttaatgaattacttgacactacacagttgcaagtagctaatagtttaatgaatggtgtcactcttagcactaagcttaaagatggcgttaatttcaatgtagacgacatcaatttttcccctgtattaggttgtttaggaagcgattgcaataaa---------------------gtttccagtagatctgctatagaggacttacttttttctaaagtaaagttagctgatgtcggttttgttgaggcttataataattgtactggaggtgccgaaattagggacctcatttgcgtgcaaagttataatggtatcaaggtgttgcctccactgctctcagaaaatcagatcagtggttacactttggctgccacctctgctagcctgtttcctccatggtcagcagcagcaggtgtaccattctatttaaatgttcagtatcgtattaatggtattggtgttaccatggatgtgctaagtcaaaatcaaaagcttattgctaatgcatttaacaatgctctcggtgctattcaggaagggtttgatgctaccaattctgctttagttaaaattcaagctgttgttaatgcaaatgctgaagctcttaataacttattgcaacaactttctaatagatttggtgctataagttcttctttacaagaaattctatctagactggacgctcttgaagcgcaagctcagatagacagacttattaatgggcgtcttaccgctcttaatgcttatgtttctcaacagcttagtgactctacactagtaaagtttagtgcagcacaagctatggagaaggttaatgaatgtgttaaaagccaatcatctaggataaatttttgtggtaatggtaatcatattatatcattagtgcagaatgctccatatggtttgtattttatccactttagctatgtccctactaagtatgtcactgcgaaggttagtcccggtctgtgcattgctggtgatagaggtatagcccctaagagtggttattttgtttatgtaaataatacttggatgttcactggtagtggttattactaccctgaacctataact---ggaaataatgttgttgttatgagtacctgtgctgttaattatactaaagcgccggatgtaatgctgaacatttcaacacccaacctccctgatttcaaggaagagttggatcaatggtttaaaaaccaaacatcagtggcaccagacttgtcacttgattat------ataaatgttacattcttggacctacaagatgaaatgaataggttacaggaggcaataaaagttttaaatcagagctacatcaatctcaaggacattggtacatatgagtattatgtaaaatggccttggtatgtatggcttttaattggctttgctggtgtagctatgcttgttttactattcttcatatgctgttgtacaggatgtgggactagttgttttaagaaatgtggtggttgttgtgatgattatactggacaccaggagttagtaatt---------aaaacatcacatgaagactaa
>MK989621_Bovine_Turkey_2016--
atg---tttttgatacttttaatttccttaccaacggcttttgctgttataggagatttaaagtgtact---------------acagtt---tccattaatgatgttgacactggtgttccttctattagcactgatactgttgatgttactaatggtttaggtacttattatgttttagatcgtgtgtatttaaatactaccttgttgcttaatggttattatcccacttcaggttctacatatcgtaatatggcactgaagggaactctactattgagcacactatggtttaaaccaccttttctttctgattttactaatggtatttttgctaaggtcaaaaataccaaggttatt---aaaaatggtgtaatgtatagtgagtttcccgctataactataggtagtacttttgtaaatacatcctatagtgtggtagtacaaccacatactaccaattttgat------------aataaaatacaaggtcttttagaggtctctgtttgccagtatactatgtgtgagtacccaaacacgatttgtaatcctaatttg---ggtaatcaacgcgtagaactatggcattgggat---acaggtgttgtttcctgtttatataagcgtaacttcacatatgatgtgaatgctgagtatttgtatttccatttttatcaagaaggtggtactttttatgcctattttacagacactggtgttgttactaagtttctgtttaatgtttatttaggcacggtgctttcacattattacgtcatgcctttgacttgtaatagt------------------gctatgactttagaatattgggttacacctctcacttctaaacaatatctactagccttcaatcaagatggtgttatttttaatgctgttgattgtaatagtgattttatgagtgagattaagtgtaaaacactatctatagcaccatctactggtgtttatgaattaaacggttacactgttcagccaattgcagatgtttaccggcgtatacctaatcttcccgattgtaatattgaggcttggcttaatgataagtcggtgccctctccattaaattgggaacgtaagaccttttcaaattgtaattttaatatgagcagcctgatgtctcttattcaggcagactcatttacttgtaataatattgatgctgctaagatatatggtatgtgtttttccagcataactatagacaagtttgctatacccaatggtaggaaggttgacctacaattgggcaatttgggctatttgcagtcttttaactatagaattgatactactgctacaagttgtcagttgtattataatttacctgctgctaatgtttctgttagcaggtttaatccttctacttggaataggagatttggttttacagaacaatttgtttttaagcctcaacctgca---------ggtgtctttact------gatcatgatgttgtttatgcacaacattgttttaaagctcccacaaatttctgtccgtgtaaattggatgggtctttgtgtgtaggtagtggttctggtatagatgctggttataaaactagtggtataggcacttgtcctgcaggtactaattatttaacttgttat------------------------------aatgctgcccaatgtgattgtttgtgcactccagaccccattacatctaaagctaca---gggccttat---------aagtgcccccaaactaaatatttggttggcataggtgagcactgttcaggtcttgctattaaaagtgatcattgtggaggtaat---------------------cca---------tgtacttgccaaccacaa------------------------------------------gcatttttgggttggtctgttgactcttgtttacaaggggataggtgtaatatttttgctaattttattttgcatggtgttaatagtggtactacttgttctactgatttacaaaaatcaaacacagacataattcttggtgtttgtgttaattatgatctttatggtattactggccaaggtatttttgttgaggttaatgcgacttattataatagttggcaaaaccttttatatgattctaatggtaatctctatggttttagagactacttaacaaacagaactttcatgattcgtagttgctatagcggtcgtgtttcagcggcctttcacgctaactcttccgaaccagcattgctatttcggaatattaaatgcaactacgtttttaataatactctttcacgacagctgcaacctattaactat---tttgatagctatcttggttgtgttgtcaatgctgataatagtacttctagtgttgttcaaacatgtgatctcacagtaggtagtggttactgtgtggattat---------------tctacaaaaaaaagaagaagtagagcg------------gtgatcaccggtggttgtttttttacttttttgccacctactgttaattcagtaaatgatagtttagaacctgtaggtggttggtatgaaattaaaacaccttcagagtttactataggtaatatggaggagtttattcaaacaagctctcctaaagttactattgattgttctgcttttttttgtggtgattatgcagcatgtaaatcacagttggttgaatgtggtagcttctgtgacaatattaatgctatcctcacagaagtaaatgaactacttgccactccccagttgcaagtagctaatagtttaatgaatggtgtcactcttagcaataagcataaagatggcgttaatttcaatgtagacgacatcaatttttcccctgtattaggttgtttaggaagcgattgtaataaa---------------------gtttccagtagatctgctatagaggatttacttttttctaaagtaaagttagctgatgtcggttttgttgaggcttataataattgtactggaggtgccgaaattagggacctcatttgtgtgcaaagttataatggtatcaaggtgttgcctccactgctctcagaaaatcagatcagtggatatactttggctgcgacctctgctagtctgtttcctccttggtcagcagcagcaggtgtaccattttatttaaatgttcagtatcgtattaatgggattggtgttaccatggatgtgctaagtcaaaatcaaaagcttattgctaatgcatttaacaatgcccttggtgctattcaggaagggtttgatgctaccaattctgctttagttaaaattcaagctgttgttaatgcaaatgctgaagctcttaataacttattgcaacaactctctaataggtttggtgctataagttcttctttacaagaaattctatctagactggatgctcttgaagcgcaagctcagatagatagacttattaatgggcgtcttaccgctcttaatgcttatgtttctcaacagcttagtgattctacactagtaaaatttagtgcagcacaagctatggagaaggttaatgaatgtgtcaaaagccaatcatctaggataaatttttgtggtaatggtaatcatattatatcattagtgcagaatgctccatatggtttgtattttatccactttagctatgtccctactaagtatgtcactgctaaggttagtcctggtctgtgcattgctggtgatagaggtatagcccccaagagtggttattttgttaatgtaaataatacttggatgttcactggtagtggttattactaccctgaacctataaca---ggaaataatgttgttgttttgagtacctgtgctgttaattatactaaagcaccggatgtaatgctgaacatttcaacacccaacctccctgattttaaggaagagttggatcaatggtttaaaaaccaaacatcagtggcaccaaatttgtcacttgattat------ataaatgttacattcttggacctacaagatgaaatgaataggttacaggaggcaataaaagtcttaaatcagagctacatcaatctcaaggacattggtacatatgagtattatgtaaaatggccttggtatgtatggcttctaattggctttgctggtgtagctatgcttgttttactattcttcatatgctgttgtacaggatgtgggactagttgttttaagaaatgtggtggttgttgtgatgattatactggacaccaggagttagtaatt---------aaaacatcacatgacgattaa
>MK989623_Bovine_Turkey_2018-10-31
atg---tttttgatacttttaatttccttaccaacggcttttgctgttataggagatttaaagtgtact---------------acagtt---tccattaatgatgttgacactggtgttccttctattagcactgatactgttgatgttactaatggtttaggtacttattatgttttagatcgtgtgtatttaaatactaccttgttgcttaatggttattatcctacttcaggttctacatatcgtaatatggcactgaagggaactctactattgagcacactatggtttaaaccaccttttctttctgattttactaatggtatttttgctaaggtcaaaaacaccaaggttact---aaaaatggtgtaatgtatagtgagtttcctgctataactataggtagtacttttgtaaatacatcctatagtgtggtagtacaaccatatactaccaattttgat------------aataaaatacaaggtctcttagaggtctctgtttgccagtatactatgtgtgagtacccaaacacgatttgtaatcctaatctg---ggtaatcaacgcgtagaactatggcattgggat---acaggtgttgtttcctgtttatataagcgtaatttcacatatgatgtgaatgctgattatttgtattttcatttttatcaagaaggtggtactttttatgcatattttacagacactggtgttgttactaagtttctgtttaatgtatatttaggcacggtgctttcacactactatgtcatgcctttgacttgtaatagt------------------gctttgactttagaatattgggttacacctctcacttctaaacaatacttactcgctttcaatcaagatggtgttatttttaatgctgttgattgtaagagtgattttatgagtgagattaagtgtaaaacactatctatagcaccatctactggtgtttatgaattaaacggttacactgttcagccaattgcagatgtttaccgacgtatacctaatcttcccgattgtaatatagaggcttggcttaatgataagtcggtgtcctctccattaaattgggaacgtaagaccttttcaaattgtaattttaatatgagcagcctgatgtcttttattcaggcagactcatttacttgtaataatattgatgctgctaagatatatggtatgtgtttttccagcataactatagataagtttgctatacccaatggtaggaaggttgacctacaattgggcaatttgggctatttgcagtcttttaattatagaattgatactactgctacaagttgccagttgtattataatttacctgctgctaatgtttctgttagcaggtttaatccttctacttggaataggagatttggttttacagaacaatctgtttttaagcctcaacctgca---------ggtgtttttact------gatcatgatgttgtttatgcacaacattgttttaaagctcccacaaatttctgtccgtgtaaattggatgggtctttgtgtgtaggtagtggttctggtatagatgctggttataaaactagtggtataggcacttgtcctgcaggtactaattatttaacttgttat------------------------------aatgctgcccaatgtgattgtttgtgcaccccagaccccattacatctaaagctaca---gggccttac---------aagtgcccccaaactaaatatttagttggcataggtgagcactgttcaggtcttgctattaaaagtgatcattgtggaggtaat---------------------cca---------tgtacttgccaaccacaa------------------------------------------gcatttttgggttggtctgttgactcttgtttacaaggggataggtgtaatatttttgctaattttattttgcatggtgttaatagtggtactacttgttctactgatttacaaaaatcaaacacagacataattcttggtgtttgtgttaattatgatctttatggtattactggccaaggtatttttgttgaggttaatgcgacttattataatagttggcaaaaccttttatatgatactaatggtaatctctatggttttagagactacttaacaaacagatctttcatgattcgtagttgctatagcggtcgtgtttcagcggcctttcatgctaattcttccgaaccagcattgctatttcggattattaaatgcaattacgtttttaataatactctttcacgacagctgcaacctattaactat---tttgatagttatgttggttgtgttgtcaatgctgataatagtacttctagtgttgttcaaacatgtgatctcacagtaggtagtggttactgtgtggattac---------------tctacaaaaagacgaagtcgtagagcg------------attaccgctggttatcggtttactatttttgagtcatttactgttaattcagtaaatgatagtttacaacctgtaggtggtttgtatgaaattcaaataccttcagagtttactataggtaacatggaggagtttattcaaacaagctctcctaaagttactattgattgttctacttttgtcggtggtgattatgcagcatgtaaatcacagttggttgaatatggtagcttctgtgacattattaatgctatactcacagaagtaaatgaactacttgacactacacagttgcaagtagctaatagtttaatgaatggtgccactcttagcactaagcttaaagatggcgttaatttcaatgtagacgacatcaatttttcccctgtattaggttgtttaggaagcgattgtaataga---------------------gtttccagtagatctgctatagaggatttacttttttctaaagtaaagttagctgatgtcggtttcgttgaggcttataataattgtactggaggtgccgaaattagggacctcatttgtgtgcaaagttataatggtattaaggttttgcctccactgctctcagaaaatcagatcagtggatatactttagctgcgacctctgctagtttgtttcctccttggtcagcagcagcaggtgtaccattttatttaaatgttcagtatcgtattaatgggattggtgttaccatggatgtgctaagtcaaaatcaaaagcttattgctaatgcatttaacaatgcccttggtgctatccaggaagggtttgatgctactaattctgctttagtcaaaattcaagctgttgttaatgcaaatgctgaagctcttaataacttattgcaacaactctctaataggtttggtgctataagttcttctttacaagaaattctatctagactggatgctcttgaagcgcaagctcagatagacagacttattaatgggcgtcttaccgctcttaatgcttatgtttctcaacagcttagtgactctacactagtaaaatttagtgcagcacaagctatggagaaggttaatgaatgtgtcaaaagccaatcatctaggataaatttttgtggtaatggtaatcatattatatcattagtgcagaatgctccatatggtttgtattttatccactttagctatgtccctactaagtatgtcactgcgaaggttagtcctggtctgtgcattgctggtgatagaggtatagcccccaagagtggttattttgttaatgtaaataatacttggatgttcactggtagtggttattactaccctgaacctataact---ggaaataatgttgttgttatgagtacctgtgctgttaattatactaaagcaccggatgtaatgctgaacatttcaacacccaacctccccgattttaaggaagagttggatcaatggtttaaaaaccacacatcagtggcaccaaatttgtcacttgattat------ataaatgttacattcttggatctacaagatgaaatgaataggttacaggaggcaataaaagttttaaatcagagctacatcaatctcaaggacattggcacatatgagtattatgtaaaatggccttggtatgtatggcttttaattggctttgctggtgtagctatgcttgttttactattcttcatatgctgttgcacaggatgtgggactagttgttttaagaaatgtggtggttgttgtgatgattatactggacaccaggagttagtaatt---------aaaacatcacatgacgactaa
>MK989624_Bovine_Turkey_2017-12-13
atg---tttttgatacttttaatttccttgccaacggcttttgctgttataggagatttaaagtgtact---------------acagtt---tccattaatgatgttgacactggtgttccttctattagcactgatactgttgatgttactaatggtttaggtacttattatgttttagatcgtgtgtatttaaatactaccttgttgcttaatggttattatcctacttcaggttctacatatcgtaatatggcactgaagggaactctactattgagcacactatggtttaaaccaccttttctttctgattttactaatggtatttttgctaaggtcaaaaataccaaggttatt---aaaaatggtgtaatttatagtgagtttcctgctataactataggtagtacttttgtaaatacatcttatagtgttgtagtacaaccacatactaccaattttgat------------aataaaatacaaggtcttttagaggtctctgtttgccagtatactatgtgtgagtacccaaacacgatttgtaatcctaatttg---ggtaataaacgcgtagaactatggcattgggat---acaggtgttgtttcctgtttgtataagcgtaatttcacatatgacgtgaatgctgattatttgtatttccatttttatcaagaaggtggtactttttatgcatattttacagacactggtgttgttactaagtttctgtttaatgtatatttaggcacggtgctttcacactattatgtcatgcctttgacttgtaatagt------------------gctttgactttagaatattgggttacacctctcacttctaaacaatatctactagccttcaatcaagatggtgttatttttaatgctgttgattgtaatagtgattttatgagtgagattaagtgtaaaacactatctatagcaccatctactggtgtttatgaattaaacggttacactgttcagccaattgcagatgtttaccgacgtatacctaatcttcccgattgtaatattgaggcttggcttaatgataagtcggtgccctctccattaaattgggaacgtaagaccttttcaaattgtaattttaatatgagcagcctgatgtctcttattcaggcagactcatttacttgtaataatattgatgctgctaagatatatggtatgtgtttttccagcataactatagataagtttgcaatacccaatggtaggaaggttgacctacaattgggtaatttgggctatttgcagtcttttaactatagaattgatactactgctacaagttgtcagttgtattataatttacctgctgctaatgtttctgttagcaggtttaatccttctacttggaataggagatttggttttacagaacaatttgtttttaagcctcaacctgca---------ggtgtctttact------gattatgatgttgtttatgcacaacattgttttaaagctcccacaaatttctgtccgtgtaaattggatgggtctttgtgtgtaggtagtggttctggtatagatgctggttataaaaatagtggtataggcacttgtcctgcaggtactaattatttaacttgttat------------------------------aatgctgcccaatgtgattgtttgtgcactccagaccccattacatctaaagctaca---gggccttat---------aagtgcccccaaactaaatatttggttggcataggtgagcactgttcaggtcttgctattaaaagtgatcattgtggaggtaat---------------------cca---------tgtacttgccaaccacaa------------------------------------------gcatttttgggttggtctgttgactcttgtttacaaggggataggtgtaatatttttgctaattttattttgcatggggttaatagtggtactacttgttctactgatttacaaaaatcaaacacagacataattcttggtgtttgtgttaattatgatctttatggaattacaggccaaggtatttttgttgaggttaatgcaacttattataatagttggcaaaaccttttatatgattctaatggtaatctctatggttttaaagactacttaacaaacaaaactttcatgattcgaagttgctatagcggtcgtgtttcaccggcctttcacgctaactcttccaaaccagcattgctatttcgaaatattaaatgcaactacttttttaataatactctttcacaacagctgcaacctattaactat---tttgatagttatcttggttgtgttgtcaatgctgataatagtacttctagtgttgttcaaacatgtgatctcacagtaggtagtggttactgtgtagattac---------------tctacaaaaagacgaagtcgtagagcg------------attaccgctggttatcggtttactacttttgagccatttactgttaattcagtaaatgatagtttagaacctgtaggtggtttgtatgaaattcaactaccttcagagtttactataggtaatatggaggagtttattcaaacaagctctcctaaagttactattgattgttctgcttttgttggtggtgattatgcagcatgtaaatcacagttggttgaatatggtagcttctgtgacattattaatgctatactcacagaagtaaatgaactacttgacactacacagttgcaagtagctaatagtttaatgagtggtgtcactcttagcactaagattaaagatggtgttaatttcaatgtagacgacatcaatttttcccctgtattaggttgtttaggaagcgattgtaataaa---------------------gtttccagcagatctgctatagaggatttacttttttctaaagtaaagttagctgatgtcggttttgttgaggcttataataattgtactggaggtgccgaaattagggacctcatttgtgtgcaaagttataatggtatcaaggtgttgcctccactgctctcagaaaatcagatcagtggatatactttggctgcgacctctgctagtctgtttcctccttggtcagcagcagcaggtgtaccattttatttaaatgttcagtatcgtattaatgggattggtgttaccatggatgtgctaagtcaaaatcaaaagcttattgctaatgcatttaacaatgcccttggtgctattcaggaagggtttgatgctaccaattctgctttagttaaaattcaagctgttgttaatgcaaatgctgaagctcttaataacttattgcaacaactctctaataggtttggtgctataagttcttctttacaagaaattctatctagactggatgctcttgaagcgcaagctcagatagatagacttattaatgggcgtcttaccgctcttaatgcttatgtttctcaacagcttagtgattctacactagtaaaatttagtgcagcacaagctatggagaaggttaatgaatgtgtcaaaagccaatcatctaggataaatttttgtggtaatggtaatcatattatatcattagtgcagaatgctccatatggtttgtattttatccactttagctatgtccctactaagtatgtcactgctaaggttagtcctggtctgtgcattgctggtgatagaggtatagcccccaagagtggttattttgttaatgtaaataatacttggatgttcactggtagtggttattactaccctgaacctataact---ggaaataatgttgttgttatgagtacctgtgctgttaattatactaaagcaccggatgtaatgctgaacatttcaatacccaacctccctgattttaaggaagagttggatcaatggtttaaaaaccaaacatcagtggcaccaaatttgtcacttgattat------ataaatgttacattcttggacctacaagatgaaatgaataggttacaggaggcaataaaagtcttaaatcagagctacatcaatctcaaggacattggtacatatgagtattatgtaaaatggccttggtatgtatggcttctaattggctttgctggtgtagctatgcttgttttactattcttcatatgctgttgtacaggatgtgggactagttgttttaagaaatgtggtggttgttgtgatgattatactggacaccaggagttagtaatt---------aaaacatcacatgacgattaa
>MN514970_Camel_Morocco_2016-04-04
atg---tttttgatacttttaatttccttaccaacggcttttgctgttataggagatttaaagtgtact---------------acagtt---tccattaatgatgttgacactggtgttccttctattagcacagatactgtcgatgttactaatggtttaggtacttattatgttttagatcgtgtgtatttaaatactactttgttgcttaatggttattatcctacttcaggttctacatatcgtaatatggcactgaagggaactttactattgagcacactatggtttaaaccaccttttctttctgattttactaatggtatttttgctaaggtcaaaaataccaagtttaat---aaagatggtgtaatttatagtgagtttcctgctataactataggtagtacttttgtaaatacatcttatagtgtggtagtacaaccacatactaccaatttggat------------aataaattacaaggtctcttagagatctctgtttgccagtatactatgtgcgagtacccaaatacgatttgtaatcctaatctg---ggtaatcaacgcgtagaattatggcattgggat---acaggtgttgtttcctgtttatataagcgtaattttacatatgatgtgaatgctgattatttgtattttcatttttatcaagaaggtggtactttttatgcatattttacagacactggtgttgttactaagtttctgtttaatgtatatttaggcacggtgctttcacactattatgtcatgcctttgacttgtaatagt------------------gctttgactttagaatattgggttacacctctcacttctaaacaatatttactcgctttcaatcaagatggtgttatttttaatgctgttgattgtaatagtgattttatgagtgagatcaagtgtaaaacactatctatagcaccatctactggtgtttatgaattaaacggttacactgttcagccaattgcagatgtataccgacgtatacctaatcttcccgattgtaatatagaggcttggcttaatgacaagtcggtgccctctccattaaattgggaacgtaagaccttttcaaattgtaattttaatatgagcagcctgatgtcttttattcaggcagactcatttacttgtaataatattgatgctgctaagatatatggcatgtgtttttccagcataactatagataagtttgcaatacccaatggtaggaaggttgacctacaattgggtaatttgggctatttgcagtcttttaactatagaattgatactactgctacaagttgtcagttgtattataatttacctgctgctaatgtttctgttagcaggtttaatccttctacttggaataggagatttggttttacagaacaatttgtttttaagcctcaacctgca---------ggtgtctttact------gattatgatgttgtctatgcacaacattgttttaaagcccccaccactttttgtccttgtaaattggatggttcactttgtgttggtagtggtcctggtatagatgctggttataaaaatactggtataggcacttgtcccgcaggtactaattatttaacatgttac------------------------------aatcacattcaatgtaactgtttatgtgcacctgaccccattacatccacaaccgcc---gatccctat---------aaatgcccccaaactaaatatttagttggtgtaggagagcattgttctggtcttggtattaatagtgatcattgtggaggtaat---------------------cct---------tgtacttgccaaccacaa------------------------------------------gcatttttgggttggtctgttgattcttgtttacaaggggacaggtgtaatatttttgctaattttattttgcatggtgttaatagtggtactacctgttctactgatttacaaaaatcaaacacagacataattcttggtgtttgtgttaattatgatctttatggtattactggccaaggtatttttgttgaggttaatgcgacttattataatagttggcagaaccttttatatgattctaatggtaatctctatggttttagagactacttaacaaacagaacttttatgattcgtagttgctatagcggtcgtgtttcagcggcctttcatgctaattcttccgaaccagcattgctatttcggaatattaaatgcaactacgtttttaataatactttttcacgacagctgcaacctattaactat---tttgatagctatcttggttgtgttgtcaatgctgataatagtacttctagtgttgttcaaacatgtgatctcacagtaggtagtggttactgtgtggattac---------------tctacaaaaagacgaagtcgtagagcg------------atcaccactggttatcggtttactaattttgagccatttactgttaattcagtaaatgatagtttagaacctgtaggtggtttgtatgaaattcaaataccttcagagtttaccataggtaacatggaggagtttattcaaacaagctctcctaaagttactattgattgttctgcttttgtctgtggtgattatgcagcatgtaaatcacagttggttgaatatggtagcttctgtgacaatattaatgctatactcacagaagtaaatgaactacttgacactacacagttgcaagtagctaatagtttaatgaatggtgtcactcttagcaccaagctcaaagatggcgttaatttcaacgtagacgacatcaatttttcccctgtattaggttgtttaggaagcgattgtaataga---------------------gtttccagtagatctgctatagaggatttacttttttctaaagtaaagttagctgatgttggtttcgttgaggcttataataattgtactggaggtgccgaaattagggacctcatttgtgtgcaaagttataatggtatcaaggtgttgcctccactgctctcagaaaatcagatcagtggatatactttggctgctacttctgccagtttgtttcctccttggtcagcagcagcaggtgtaccattttatttaaatgttcagtatcgtattaatgggattggtgttaccatggatgttctaagtcaaaatcaaaagcttattgctaatgcatttaacaatgctcttggtgctattcaggaagggtttgatgctaccaattctgctttagttaaaattcaagctgttgttaatgcaaatgctgaagctcttaataacttattgcaacaactctctaatagatttggtgctataagttcttctttacaagaaattctatctagactggatgctcttgaagcgcaagctcagatagacagacttattaatgggcgtcttaccgctcttaatgcttatgtttctcaacagcttagtgattctacactagtaaaatttagtgcagcacaagctatggagaaggttaatgaatgtgttaaaagccaatcatctaggataaatttttgtggtaatggtaatcatattatatcattagtgcagaatgctccatatggtttgtattttatccactttagctatgttcctactaagtatgtcactgcgaaggttagtcctggtctgtgcattgctggtgatagaggtatagcccctaagagtggttattttgttaatgtaaataatacttggatgtttactggtagtggttattactaccctgaacctataact---ggaaataatgttgttgttatgagtacctgtgctgttaattatactaaagcaccggatgtaatgctgaacatttcaatacccaacctccctgattttaaggaagagttggaccaatggtttaaaaaccaaacatcagtggcaccaaatttgtcacttgattat------ataaatgttacattcttggacctacaagatgaaatgaataggttacaggaggcaataaaagttttaaatcagagctacatcaatctcaaggacattggtacatatgagtattatgtaaaatggccttggtatgtatggcttttaattggctttgctggtgtagctatgcttgttttactattcttcatatgctgttgtacaggatgtgggactagttgttttaagaaatgtggtggttgttgtgatgattatactggacaccaggagttagtaatt---------aaaacattacatgacgattag
>MG518518_Deer_SKorea_2017-02-24
atg---tttttgatacttttaatttccttaccaacggcttttgctgttataggagatttaaagtgtact---------------acagtt---tccattaatgatgttgacactggtgttcctactattagcactgatactgtcgatgttactaatggtttaggtacttattatgttttagatcgtgtgtatttaaatactactttgttgcttaatggttattaccctacttcaggttctacatatcgtaatatggcactgaagggaactttactattgagcacactatggtttaaaccaccttttctttctgattttactaatggcatttttgctaaggtcaaaaataccaaggttatt---aaagacggtgtaatgtatagtgagtttcctgctataactataggtagtacttttgtaaatacatcctatagtgtggtagtacaaccacatactactaactttgat------------agtaaattacaaggtctcttagagatttctgtttgccagtatactatgtgcgagtacccaaatacgatttgtaatcctaatctg---ggtaatcaacgcgtagaactatggcattgggat---acaggtgttgtttcctgtttatataagcgtaatttcacatatgatgtgaatgctgattatttgtatttccatttttatcaagaaggtggtactttttatgcatattttacagacactggtgttgtcactaagtttctgtttaatgtttatttaggcacggtgcttttacattattatgtcatgcctttgacttgtaatagt------------------gctctgactttagaatattgggttacacctctcacttctaaacaatatctactagctttcaatcaagatggtgttatttttaatgctgttgattgtaagagtgattttatgagtgagattaagtgtaaaacactatctatagcaccatctactggtgtttatgaattaaacggttacactgttcagccaattgcagatgtttaccggcgtatacctaatcttcccgattgtaatattgaggcttggcttaatgataagtcggtgccctctccattaaattgggaacgtaagaccttttcaaattgtaattttaatatgagtagcctgatgtcttttattcaggcagactcatttacttgtaataatattgatgctgctaagatatatggtatgtgtttttccagcataactatagataagtttgctatacccaatggtaggaaggttgacctacaattgggtaatttgggttatttgcagtcttttaactatagaattgatactactgctacaagttgtcagttgtattataatttacctgccgctaatgtttctgtcagcaggtttaatccttctacttggaataggagatttggttttacagaacaatctgtttttaagcctcaacctgca---------ggtgtttttact------gatcatgatgttgtttatgcacaacattgttttaaagctcccacaaatttctgtccgtgtaaattggatgggtctttgtgtgtaggtactggttctggtatagatgctggttataaaaatactggtataggcacttgtcctgcaggtactaattatttaacttgccat------------------------------aatgctgcccaatgtgattgtttgtgcaccccagaccccattacatctaaagctaca---gggccttac---------aagtgcccccaaactaaatacttagttggtataggagagcactgttcgggtcttgctattaaaagtgattattgtggaggtaat---------------------cct---------tgtagttgccaaccacaa------------------------------------------gcattcttgggttggtctgttgactcttgtttacaaggggataggtgtaatatttttgctaattttattttgcatgatgttaatagtggtactacttgttctactgatttacaaaaatcaaacacagacataattcttggtgtttgtgttaattatgatctttatggtattactggccaaggtatttttgttgaggttaatgcgacttattataatagttggcagaaccttttatatgattctaatggtaatctctatggttttagagactacttaacaaatagaacttttatgattcgtagttgctacagcggtcgtgtatcagcggccttccatgctaactcttccgaaccagcattgctatttcggaatattaaatgcaactacgtttttaataatactctttcacgacagctgcaacctattaactat---tttgatagctatcttggttgtgttgtcaatgctgataatagtacttctagtgttgttcaaacatgcgatctcacagtaggtagtggttactgtgtggattac---------------tctacaaaaagacgaagtcgtagatcg------------attaccactggttatcggtttactaattttgagccatttactgttaattcagtaaatgatagtttagaacctgtaggtggtttgtatgaaattcaaataccttcagagtttactataggtaatatggaggagtttattcaaacaagctctcctaaagttactattgattgttctgcttttgtctgtggtgattatgcagcatgtaaatcacagttggttgaatatggtagtttctgtgacaatattaacgctatacttacagaagtaaatgaactacttgacactacacagttgcaagtagctaatagtttaatgaatggtgtcactcttagtactaagcttaaagatggcgttaatttcaatgtagatgacatcaatttttcccctgtattaggttgcttaggaagcgactgtaataaa---------------------gtttccagtagatctgctatagaggatttacttttttctaaagttaagttatctgatgtcggttttgttgaggcttataataattgtactggaggtgccgaaattagggacctcatttgtgtgcaaagttataacggtataaaggtgttgcctccactgctctcagaaaatcagatcagtggatacactttggctgccacctctgctagtctgtttcctccttggtcagcagcagcaggtgtaccattttatttaaatgttcagtatcgcattaatgggattggtgttaccatggatgtgctaagtcaaaatcaaaagcttattgctaatgcatttaacaatgctcttggtgctattcaggatggttttgattctaccaattctgctttagttaaaattcaagctgttgttaatgcaaatgctgaagctcttaataacttattgcaacaactctctaataggtttggtgctataagttcttctttacaagaaattctatctagactggatgctcttgaagcgcaagctcagatagacagacttattaatgggcgtcttaccgctcttaatgcctatgtttctcaacagcttagtgactctacactagtaaaatttagtgcagcacaagctatggagaaggttaatgaatgtgtcaaaagccaatcatctaggataaatttttgtggtaatggtaatcatattatatcattagtgcagaatgctccatatggtttgtattttatccactttagctatgtccctactaagtatgtcacagcgaaggttagtcccggtctgtgcattgctggtgatagaggtatagcccccaagagtggttattttgttaatgtaaataatacttggatgttcactggtagtggttattactaccctgaaccctataactgtggaaataatgttgttgttatgagtacctgtgctgttaattatactaaagcaccggatgtaatgctgaacatttcaacacccaacctccctgattttaaggaagagttggatcaatggtttaaaaaccaaatatcagtggcaccagatttgtcacttgattat------ataaatgttacattcttggacctacaagatgaaatgaataggttacaggaggcaataaaagttttaaatcagagctacatcaatctcaaggacattggtacatatgagtattatgtaaaatggccttggtatgtatggcttttaattggctttgctggtgtagctatgcttgttttactattcttcatatgctgttgtacaggatgtgggactagttgttttaagaaatgtggcggttgttgtgatgattatactggacatcaggagttagtaatt---------aaaacatcacatgacgattaa
>MF593476_Camel_UAE_2015--
atg---ttttcgatacttttaatttccttaccaacggcttttgctgttataggagatttaaagtgtact---------------acagtt---tccattaatgatgttgacactggtgttccttctataagtactgatgttgtcgatgttactaatggtttgggtacttattacgttttagatcgtgtgtatttaaataccacgttgttgctcaatggttattatcccacttcgggctccacttaccgtaatatggctttgaagggtactttattgttgagtacattgtggttcaaaccaccttttttgtctgattttactgcgggtatttttgcaaaggtaaaaaataccaaagttgtt---aagagtggtgtaacatatagtgagtttcctgctataactataggtagtacttttgtaaatacatcttatagcgtggtagtacaaccacatactaccaatttggat------------aataaattacaaggtctcttagagatctctgtttgccagtatactatgtgcgaatacccaaatacaatttgtcatcctaatttg---ggtaatcaacgcgtagaactatggcattgggat---acaggcgttgtttcctgtttatataagcgtaatttcacatatgatgtgaatgctgattacttgtatttccatttttatcaagaaggtggtactttttatgcatattttacagacactggtgttgttactaagtttctgttcaatgtttatttaggcacggtgctttcacattattatgtcatgcctttgacttgtaatagt------------------gctatgactttagaatattgggttacacctctcacttctaaacaatatttactagctttcaatcaagatggtgttatttttaatgctgtcgattgtaagagtgattttatgagtgagattaaatgtaaaacattatctatatcaccatctactggtgtttatgaattaaacggttacactgttcagccaattgcagatgtttaccgacgtatacctaatcttcccgattgtaatatagagtcttggcttaatgataagtcggtgccctctccattaaattgggaacgtaagaccttttcaaattgtaattttaatatgagcagcctgatgtcttctattcaggcagactcatttacttgtwataatattgatgctgctaagatatatggtatgtgtttttccagcataactatagataagtttgctatacccaatggtaggaaggttgacctacaattgggtaatttgggctatttgcagtcttttaattatagaattgatactactgctacaagttgtcagttgtattataatttacctgcttctaatgtttctgttagcaggtttaatccttctacttggaacagaagatttggttttacagagcaagctgtttttaagcctcaacctgca---------ggtgtttttact------aatcatgatgttgtctatgcacaacattgttttaaagcccctaccactttttgtccatgtaaattgaatggctctctttgtgttggtagtggtcctggtatagatgctggttataaatatagtggtataggtacttgccctgcaggtacttattatttaacatgctac------------------------------aattataatcaatgtacttgtttatgtgcacctgatcccatcacatccacagtcgca---ggttcttataatggtgttaaatgcccccaaactagatatttggttggtgtaggagagcattgttctggtcttgctattaatagtgatcattgtggaggcaat---------------------ctt---------tgtacttgccaaccacaa------------------------------------------gcatttttgggttggtctgtggattcttgtttacaaggggacaggtgtaatattttttctaatttaattttgcatggtgttaatagtggtactacttgttctaccgatttacaaaaagctaacacagacataattcttggtgtttgtgttaattatgatctttatggtatttctggccaaggcatttttgtcgaggttaatgcgacttattataatagttggcagaacctcttatatgattctaatggtaatctctatggtttcagggattatttaacaaatagaacttttatgattcgtagttgttatagtggtcgtgtatctgcggcctttcacgctaattcctctgaaccagcattgttattcaggaatgttaaatgcaactacgtttttaataatacccttgcacgacaggtgcaatctattaattat---tttgatagttaccttggttgtgttgttaatgctgacaatagtacttctattgctgtccaaacatgtgatctcacagtaggtagtggttattgtttggattat---------------tctatagatagacgaagccgtagagcg------------attaccactggttatcggtttactaattttgagccatttactgttaaggcagtaaatgacagtttagaacctgtaggtggtttgtatgaaattcaaataccttcagagtttactataggtaatatggaggagtttattcaaactagttctcctaaagttactattgattgtgctgcttttgtttgtggcgattatgcagcatgtaaatctcagttggttgaatatggtagtttttgtgataacataaatgccatactcacagaagtaaatgagttatttgacactacacagctgcaagttgctaatagtttaatgaatggcgccactcttagcactaagctaaaagatggcgttaatttcaatgtagatgacatcaacttttcccctgtattaggttgtttaggaagtgattgtaataaa---------------------gcttccactagatctgctatagaggatttgctttttgataaagtgaaattgtctgatgtcggttttgttgaggcttataataattgcactggaggtgctgaaattagggacctcctttgtgttcaaagttataatggcatcaaagtgttacctccactattatctgaaaatcagattagtggttacactttggctgccacctccgctagcttgtttccaccgtggacagcagcggcaggtgttccattttatttaaatgttcagtatcgtattaatgggcttggtgtcactatggatgttctaagccaaaaccaaaagcttattgctaatgcatttaacaacgctttgacagccattcagaatgggtttgatgcaaccaattctgctttagttaaaatccagtctgttgttaatgcaaatgctgaagctcttaataagttattgcaacaactatctaatagatttggtgccataagtgcctctttacaagaaattctatctaggctcgatgctcttgaagcagaagcccagatagatagacttattaatggtcgtcttactgctcttaatgcttatgtttctcaacagcttagtgactctacactagtaaaatttagtgcagcacaagctatggagaaggttaatgagtgtgttaaaagccaatcatctaggataaatttctgcggtaacggtaatcatattatatcattagtgcagaatgctccttatggtttgtattttatccactttaactatgtccccaccaagtatgtcacagcaaaggttagtcccggtctgtgcattgctggtgatagaggtatagctcctaagagtggttattttgttaatgtaaataatacttggatgttcactggtagtggttattactaccctgaacctataact---gaaaataatgttgttgttatgagtacctgcgctgttaattatacaaaagcgccggatgtaatgctgaacacttcaatacccaaccttcctgattttaaggaggaattggatcaatggtttaaaaaccaaacatcagtggcaccagatttgtcacttgattat------ataaatgttacattcttggacctacaagatgaaatgaataggttacaggaggcaataaaagttttaaatcacagctacatcaatctcaaggatattggtacatatgagtattatgtaaaatggccttggtatgtatggcttttaattggctttgctggtgtagctatgcttgttttactattcttcatatgctgttgtacaggatgtgggactagttgctttaagaaatgtggtggttgttgtgatgattatactggacaccctgagttagtaatt---------aaaacattacatgacgactaa
>MN514963_Camel_Morocco_2016-03-05
atg---tttttgatacttttaatttccttaccaatggcctttgctgttataggagatttaaagtgtact---------------acggtt---tccattaatgatgttgacaccggtgttccctctattagcactgatactgtcgatgttactaatggtttgggtacttattacgttctagatcgtgtgtatttaaataccacgttgttgctcaatggttattatcctacttcgggttccacatatcgtaatatggctttgaagggtactttattattgagcacattgtggtttaaaccaccttttctatctgattttaatgcgggtatttttgcaaaggtaaaaaataccaaatttgtt---aagagtggtgtaacatatagtgagtttccggctattactataggtagtacatttttaaatacatcctatagtgtggtagtacaaccacatactaccaatctagat------------aataaattacaaggtctcttagagatctctgtttgccagtatactatgtgcgagtacccaaatacgatttgtcatcctaatttg---ggtaatcagcgcgtagaactatggcactgggac---acaggtattgtttcctgtttatataagcgtaatttcacatatgatgtgaatgctgattatttgtattttcatttttatcaagaaggtggtactttttatgcatattttacagatactggttttgttactaagtttctatttaatgtttatttaggtactgttctttcacattattatgtcatgcctttgacttgtaatatt------------------gctatgactttagaatattgggttacacctctcacttctagacaatatttgctcgctttcaatcaagatggtgttatttataatgctgttgattgtattagcgattttatgagtgagattaagtgtaaaacacattctatatcaccatctacgggtgtttatgaattaaatggttacactgttcagccaatagcagatgtctaccgtcgtatacctaatcttcctgattgtaatatagaggcttggcttaatgataagtcagtgccctctccattaaattgggaacgtaagacattttcaaattgtaattttaatatgagtagcctgatgtcttttattcaggcagactcatttacttgtaataatattgatgctgctaagatatatggtatgtgtttttccagcataactatagataagtttgctatacccaatggtaggaaggttgatctacaattgggcaatttaggctatttacagtcctttaattatagaattgacactacagcaacaagttgtcaattgtattatactttacctgctgttaatgtttctgttagcagattaaatccttctacttggaatagaaggtttggtttcacagagcaagctgtttttaagcctcaacctgca---------ggtgtttttacc------gatcatgatgttgtctatgcacaacattgttttaaagcccccgctactttttgcccgtgcaaatctaatggctcactttgtgttggtagtggtcctggtatagatgctggttataaacatagtggtataggtacttgccctgctggtacttattatttaacatgttat------------------------------aattataatcaatgtacttgtttatgtgcgcctgatcccattacatccacagccact---ggttcttataatggtgttaaatgcccccaaactagatatttggttggtgtaggagagcattgttctggtcttgctattaatagtgatcattgtggaggcaat---------------------ctg---------tgtacttgccaaccacaa------------------------------------------gcatttttgggttggtctgtggattcttgtttacaaggagacaggtgtaatatttttgctaatttaattttgcacggtgtcaatagtggtactacttgttctaatgatttgcaaaaatctaacacagacataattcttggtgtttgtgttaattatgacctttatggcatttctggccaaggcgtttttgtcgaggttaatgcgacttattataatagttggcagaacctcttatatgattctaatggtaatctctatggttttagggattatttaacaaatagaacttttatgattcgtagttgttatagtggccgtgtatctgcggcctttcatgctaattcctctgaaccagcattgttattcaggaatgttaaatgcaactacgtttttaataatactcttgcacgacaggctcaatttattaattat---tttgatagttaccttggttgtgttgctaatgctgataatagtactgctattgctgtccaaacatgtgatcttacagtaggtagtggttattgtgtggattac---------------tctacagatagacgaagtcgtagagcg------------gttaccactggttatcggtttactaattttgagccatttactgttaatgcagtaaatgacagtttagaacctgtaggtggtttgtatgaaattcaaataccttcagagtttactataggtaacatggaggagtttattcaaacaagctctcctaaagttactattgattgtgctgcttttgtttgtggtgattatgcagcatgtaaatctcagttggttgaatatggtagtttttgcgataatataaacgccatactcacagaagtaaatgagttacttgacaccacacagttgcaagttgctaatagtttaatgaatggcgtcattcttagcactaagcttaaagatggcgttaatttcaatgtagatgacatcaatttttcccctgtattaggttgtttaggaagtgactgtaataaa---------------------gcttccactagatctgctatagaggatttactttttgataaagtgaaattgtctgatgtcggttttgttgaggcttataataattgcactggaggtgccgaaattatggacctcatttgtgttcaaagttataatggcatcaaagtgttacctccattattatctgaaaaccagattagtggttatactttggctgccacctccgctagtctctttccaccatggacagcagcggcgggtgtcccattttatttaaatgttcagtatcgtattaatggacttggcgtcactatggatgttctaagccaaaaccaaaagcttattgctaatgcatttaacaacgctttgacagctattcagaatgggtttgatgcaaccaattctgctttagtcaaaatccagtctgttgttaatgcaaatgctgaagctcttaataagttattgcaacaactatctaatagatttggtgccataagtgcttctttacaagaaattctatctaggctcgatgctcttgaagcagaagcccagatagatagacttattaatggtcgtcttaccgctcttaatgcttatgtctctcagcagcttagtgattctacactagtaaaatttagtgcagcacaagctatggagaaggttaatgagtgtgttaaaagccaatcatctaggataaatttctgcggtaatggtaatcatattatatcattagtgcagaatgctccttatggtttgtattttatccactttaattatgttccaaccaagtatgttacagctaaggttagtcccggtttgtgcattgctggtgatagaggtatagctcctaagagtggttatttcatcaatgtaaataatatttggatgtttactggtagtggttattactaccccgaacctataact---gaaaataatgttgttgttatgagtacctgcgctgttaattatacaaaagcgccggatgtagtgctgaacacttcaatacccaaccttcctgattttaaggaggaattggaccaatggtttaaaaatcaaacatcggtggcaccagatttgtcactcgattat------attaatgttacattcttggacctacaagtagaaatgaataggttgcaggatgccataaaagttttaaatcagagctacatcaatcttaaggacattggtacatatgaatattatgtaaaatggccctggtatgtatggcttttaataggccttgccggtgtagctttgcttgtattactatttttcatatgctgttgtacaggatgtggaactagttgttttaagaaatgtggtggttgttgcgatgattatactggacaccaggagttcataatc---------aaaacttcacatgacgactaa
>MN514964_Camel_Nigeria_2015-11-20
atg---tttttgatacttttaatttccttaccaatggcttttgctgttataggagatttaaagtgtact---------------acggtt---tccattaatgatgctgacaccggtgttccttctattagcactgatactgtcgatgttactaatggcttgggtacttattatattttagatcgtgtgtatttaaataccacgttgttgctcaatggttattatcctacttctggttccacatatcgtaatatggctttgaagggtactttattattgagcacattgtggtttaaaccaccttttttatctgattttaatgcgggtatttttgcaaaggtaaaaaataccaaagttgtt---aagagtggtgtaacatatagtgagtttcctgctattactataggtagtacatttttaaatacatcctatagtgtggtagtacaaccacatactaccaatttagac------------aataaattacaaggtctcttagagatctctgtttgccagtatactatgtgcgagtacccaaatactatttgtcatcctaatttg---ggtaatcagcgcgtagaattatggcattgggac---acaggtattgtttcctgtttatataagcgtaatttcacatatgatgtgaatgctgattatttgtattttcatttttatcaagaaggtggtactttttatgcatattttacagatactggttttgttactaagtttctatttaatgtttatttaggtacggttctttcacattattatgtcatccctttgacttgtaatagt------------------gctatgactttagaatattgggttacacctctcacttctagacaatatctgctcgctttcaatcaagatggtgttatttataatgctgttgattgtattagcgattttatgagtgagattaagtgtaaaacacattctatatcaccatctacgggtgtttatgaattaaatggttacactgttcagccaatagcagatgtttaccgtcgtatacctaatcttcctgattgtaatatagaggcttggcttaatgataagtcagtgccctctccattaaattgggaacgtaagacattttcaaattgtaattttaatatgagtagcctgatgtcttttattcaggcagactcatttacttgtaataacattgatgctgctaagatatatggtatgtgtttttccagcataactatagataagtttgctatacccaatggtaggaaggttgatctacaattgggtaatttaggctatttacagtcctttaattatagaattgacactacagcaacaagttgtcaattgtattatactctacctgctgttaatgtttctgttagcagattaaatccttccacttggaatagaaggtttggttttacagagcaagctgtttttaagcctcaacctgca---------ggtgtttttact------gatcatgatgttgtctatgcacaacattgttttaaagcccccactactttttgcccgtgcaaatttaatggctcactttgtgttggtagtggtcctggtatagatgctggttataaacatagtggtataggtacttgccctgctggtacttattatttaacatgttat------------------------------aattataatcaatgtacttgtttatgtgcgcctgatcccattacatccacagccact---ggttcttataatggtgttaaatgccctcaaactagatatttggttggtgtaggagagcattgttctggtcttgctattaatagtgattattgtgggggcaac---------------------ctt---------tgtacttgccaaccacaa------------------------------------------gcatttttgggttggtctgtggattcttgtttacaaggagacaggtgtaatatttttgctaatttaattttgcacggtgtcaatagtggtactacttgttctaatgatttgcaaaaatctaacacagacataattcttggtgtttgtgttaattatgacctttatggcatttctggccaaggcgtttttgtcgaggttaatgcgacttattataatagttggcagaacctcttatatgattctaatggtaatctctatggttttagggattatttaacaaatagaacttttatgattcgtagttgttatagtggccgtgtatctgcggcctttcatgctaattcctctgaaccagcattgttattcaggaatgttaaatgcaactacgtttttaataatactcttgcacgacaggttcaatttattaattat---ttcgatagttatcttggttgtgttgttaacgctgataatagtactgctattgctgtccaaacatgtgatcttacagtaggtagtggttattgtgtggattac---------------tctacagacagacgaagtcgtagagcg------------attaccactggttatcggtttactaattttgagccatttactgttaatgcagtaaatgacagtttagaacctgtaggtggtttgtatgaaattcaaataccttcagagtttactataggtaacatggaggagtttattcaaacaagctctcctaaagtcactattgattgtgctgcttttgtttgtggtgattatgtatcatgtaaatctcagttggttgaatatggtagtttttgcgataacataaacgccatactcacagaagtaaatgagttacttgacaccacacagttgcaagttgctaatagtttaatgaatggcgtcactcttagcactaagcttaaagatggcgttaatttcaatgtagatgacatcaatttttcccctgtattaggttgtttaggaagtgactgtaataaa---------------------gcttccactagatctgctatagaggatttactttttgataaagtgaaattgtctgatgtcggttttgttgaggcttataataattgcactggaggtgccgaaattagggacctcatttgtgttcaaagttataatggcatcaaagtgttacctccattattatctgaaaatcagatcagtggttatactttgtctgccaccttagccagtctctttccaccatggacagcagcggcgggtgtcccattttatttaaatgttcagtatcgtattaatggacttggcgtcactatggatgttctaagccaaaaccaaaagcttattgctaatgcatttaacaacgctttgacagccattcagaatgggtttgatgcaaccaattctgctttagttaaaatccagtctgttgttaatgcaaatgctgaagctcttaataatttattgcaacaactatctaatagatttggtgccataagtgcttctttacaagaaattctatctaggcttgatgctcttgaagcagaagcccagatagatagacttattaatggtcgtcttaccgctcttaatgcttatgtctctcaacagcttagtgactctacactagtaaaatttagtgcagcacaagctatggagaaggttaatgagtgtgttaaaagccaatcatctaggataaatttctgcggtaatggtaatcatattatatcattagtgcagaatgctccttatggtttgtattttatccactttaactatgttccaaccaagtatgtcacagcaaaggttagtcctggtttgtgcattgctggtgatagaggtatagctcctaagagtggttatttcgttagtgtaaataatacttggatgttcactggtagtggttattactaccctgaacctataact---gaaaataatgttgttgttatgagtacctgcgctgttaattatacaaaagcgccggatgtagtgctgaacacttcaataccctatcttcctgattttaaggaggaattggaccaatggtttaaaaatcaaacatcggtggcaccagatttgtctctcgattat------attaatgttacattcttggacctacaagtagaaatgaataggttgcaggatgccataaaagttttaaatcagagctacatcaatcttaaggacattggtacatatgaatattatgtaaaatggccctggtatgtatggcttttaatatgccttgccggtgtagctttgcttgtattactatttttcatatgctgttgtacaggatgtggaactagttgttttaagaaatgtggtggttgttgcgatgattatactggacaccaggagtttataatc---------aaaacttcacatgacgactaa
>MN514968_Camel_Ethiopia_2015-02-13
atg---tttttgatacttttaatttccttaccaacggcttttgctgttataggagatttaaagtgtact---------------acagtt---tccattaatgatgttgacactggtgttccttctattagcactgatactgttgatgttactaatggtttaggtacttattatgttttagatcgtgtgtatttaaatactaccttgttgcttaatggttattaccctacttcaggttctacatatcgtaatatggcactgaagggaactttactattgagcacactatggtttaaaccaccttttctttctgattttactaatggtatttttgctaaggtcaaaaataccaaggttatt---aaaaatggtgtaatgtatagtgagtttcctgctataactataggtagtacttttgtaaatacatcctatagtgtggtagtacaaccatatactactaattttgat------------aataaaatacaaggtctcttagaggtctctgtttgccagtatactatgtgtgagtacccaaatacgatttgtaatcctaatttg---ggtaatcagcgcgtagaactatggcattgggat---acaggtgttgtttcctgtttatataagcgtaacttcacatatgatgtgaatgctgattacttgtatttccatttttatcaagaaggtggtactttttatgcatattttacagatactggtgttgttactaagtttctgtttaatgtttatctaggcactgtgctttcacattattatgtcattcctttgacttgtaatagt------------------gctatgactttagaatattgggttacacctctcacttctagacaatatttgctcgctttcaatcaagatggtgttatttataatgctgtagattgtattagcgactttatgagtgagattaagtgtaaaacacagtctatatcaccatctactggtgtttatgaattaaacggttacactgttcagccagtttcagatgtttaccgtcgtatacctaatcttcccgattgtaatatagaggcttggcttaatgctaagtcggtgccctctccattaaattgggaacgtaagaccttttcaaattgtaactttaatatgagcagcctgatgtcttttattcaggcagactcatttacttgtaataatattgatgctgctaagatttatggtatgtgtttttccagcataactatagataagtttgctatacccaatagtaggaaggttgatctacaattgggtaatttaggctatttgcagtcttttaattatagaattgacaccactgcaacaagttgtcaattgtattataatctacctgctgctaatgtttctgttagcaggcttaatccttctacctggaataggagatttggttttacagaacaatccgtttttaagcctcaacctgca---------ggtgtttttact------gatcatgatgttgtttatgcacaacattgttttaaagcccccactactttttgcccatgtaaattgaatggctctctttgtgttggtagtggtcctggtatagattttggttataaacatagtggtataggtacttgccctgcaggtacttattatttaacatgctac------------------------------aattataatcaatgtacttgtttatgtgcgcctgatcccattacatccacagccaca---ggttcttataatggtgttaaatgcccccaaactagatatttggtaggtgtaggagagcattgttctggtcttgctattaataatgatcattgtggaggcaat---------------------ctc---------tgcacttgccaaccacaa------------------------------------------gcatttttgggttggtctgtggattcttgtttacaaggagacaggtgtaatattttttctaacttaattttgcatggtgtcaatagtggtactacttgttctaatgatttgcaaaaatctaacacagatataattcttggtgtttgtgttaattatgatctttatggcatttctggccaaggtgtttttgttgaggttaatgcgacttattataatagttggcagaaccttttatatgattctaatggtaatctctatggttttagggattatttaacaaatagaacttttatgattcgtagttgttatagtggtcgtgtgtctgcggctttttatgccaattcttccgaaccagcattgctatttcggaatgttaaatgcaactacgtttttaataatactcttgcacgacatgttcaacccgttaactac---tttgatagttatcttggttgtgtcgttaatgcggataatagtaccgctattgctgttcaaacatgtgatctcacagtaggtagtggttactgtgtggactac---------------tctaaagaaagacgaagtcggagagcg------------attaccactggttatcgctttactaactttgagccatttaccgttaatgcagtaaatgacagtttagaacctgtaggtggtttgtatgaaattcaaataccttcagagtttactataggtaatatggaggagtttattcaaacaagctctcctaaagttactattgattgtgctgcttttgtttgtggtgattatgcagcatgtaaattacagctggttgaatatggtagtttttgtgataacataaatgccatactcacagaagtaaatgagttacttgacaccacacagttgcaagttgctaatagtttaatgaatggtgtcactcttagcactaagctaaaagatggcgttaatttcaatgtagatgacatcaacttttcccctgtattaggttgtttaggaagtgattgtaataaa---------------------gcttccaccagatctgctatagaggatttgctttttgataaagtgaagttgtctgatgtcggttatgttgaggcttataataattgcactggaggtgccgaaattagggacctcatttgcgttcaaagttataatggcatcaaagtgctacctccactattatctgaaaatcagattagtggttacactttggctgccacctccgctagcttgtttccaccatggacagcagcggcaggtgttccattttatttaaatgttcagtatcgtattaatgggctcggcgtcactatggatgtactaagccaaaaccaaaagcttattgccaatgcatttaacaacgctttgacagctattcagaatgggtttgatgcaaccaattctgctttagttaaaattcaggctgttgttaatgcaaatgctgacgctcttaataatttattgcaacaactatctaatagatttggtgccataagtgcttctttacaagaaattctatctaggctcgatgctcttgaagcagaagcccagatagatagacttattaatggtcgtcttactgctcttaatgcctatgtctctcaacagcttagtgattctacacttgtaaaatttagtgcagcacaagctatggagaaagttaatgagtgtgttaaaagccaatcatctaggataaatttctgcggtagtggtaatcatattatatcattagtgcagaatgctccttatggtttgtattttattcattttaactatgtccccactaagtatgtcacagcaaagattagtcccggtctgtgcattgctggtgatagaggtttagctcctaagagtggttattttgttaatgtaaataatatttggatgttcactggtagtggttattactaccctgaacctataact---gaaaataatgtcgttgttatgagtacctgcgctgttaattatacaaaagcgccggatgtaatgctgaacaccttaatacccaaccttcctgattttaaggaggaattggatcaatggtttaaaaatcaaacatcggtggcaccagatttgtcacttgattat------attaatgtcacattcttggacctacaagtagaaatgaataggttgcaggatgccataaaagttttaaatcagagctacatcaatctcaaggacattggtacatatgaatattatgtaaaatggccctggtatgtatggcttttaataggccttgcctgtgtagctttgcttgtattactatttttcatatgctgttgcacaggatgtggaactagttgttttaagaaatgtggtggttgttgcgatgattatactggacaccaggagttagtaatc---------aaaacttcacatgacgactaa
>DQ355404_HumanOC43_France_2003--
ATG---TTTTTGATACTTTTAATTTCCTTACCAATGGCTTTTGCTGTTATAGGAGATTTAAAGTGTACTTCAGAT---------ACGAGT---TATATTAATGATGTTGACACCGGTGTTCCTCCTATAAGTACTGATACTGTTGATGTTACTAATGGTTTGGGTACTTATTATGTTTTAGATCGTGTGTATTTAAATACTACTTTGTTTCTTAATGGTTACTATCCTACTTCAGGTTCCACATATCGTAATATGGCACTGAAGGGAAGTGTATTGTTGAGCACACTATGGTTTAAACCACCATTTCTTTCTGATTTTATTAATGGTATTTTTGCTAAGGTCAAAAATACCAAGGTTATT---AAAGATGATGTACTGTACAGTGAGTTCCCTGCTATAACTATAGGTAGTACTTTTGTAAATACATCCTATAGTGTGGTAGTACAACCACGTACAATCAATTTAGAT------------AATAAATTACAAGGTCTTTTAGAGATCTCTGTTTGCCAGTATAATATGTGCGAGTACCCACATACGATTTGTCATCCTAATTTG---GGTAATCATCGCACAGAACTATGGCATTTGGAT---ACAGGTGTTGTTTCCTGTTTATATAAGCGTAATTTCACATATGATGTGAATGCTGATTATTTGTATTTTCATTTTTATCAAGAAGGTGGTACTTTTTATGCATATTTTACAGACACTGGTGTTGTTACTAAGTTTTTGTTTAATGTTTATTTAGGCATGGCGCTTTCACACTATTATGTCATGCCTCTGACTTGTAATAGTAAGCGTAAG------GATGGTTTTACTTTAGAATATTGGGTTACACCTCTCACTTCTAGACAATATTTACTCGCTTTCAATCAAGATGGTATTATTTTTAATGCTGTTGATTGCATGAGTGATTTTATGAGTGAGATTAAGTGTAAAACACAATCTATAGCACCACCTACTGGTGTTTATGAATTAAACGGTTACACTGTTCAGCCAATTGCAGATGTTTACCGACGTAAACCTAATCTTCCCAATTGTAATATAGAAGCTTGGCTTAATGATAAGTCGGTACCATCTCCATTAAATTGGGAACGTAAGACATTTTCAAATTGTAATTTTAATATGAGCAGCCTGATGTCCTTTATTCAGGCAGACTCATTTACTTGTAATAATATTGATGCTGCTAAGATATATGGTATGTGTTTTTCCAGCATAACTATAGATAAGTTTGCTATACCCAATGGCAGGAAGGTTGACCTACAATTGGGTAATTTGGGCTATTTGCAGTCATTTAACTATAGAATTGATACTACTGCAACAAGTTGTCAGTTGTATTATAATTTACCTGCTGCTAATGTTTCTGTTAGCAGGTTTAATCCTTCTACTTGGAATAAGAGATTTGGTTTTATAGAAAATTCTGTTTTTAAGCCTCAACCTGCA---------GGTGTTTTTACC------AATCATGATGTAGTTTATGCCCAACATTGTTATAAAGCTCCCAAAAATTTCTGTCCGTGTAAATTGAATGGTTCTTTGTGTGTAGGTAGTGGTCCTGGT---------------AAAAATAATGGTATAGGCACTTGTCCTGCAGGTACTAATTATTTAACTTGTCAT------------------------------AAT------------------TTGTGTAATCCTGATCCTATTACATTTGCAGGTCCT---------TAT---------AAGTGCCCCCAAACTAAATCTTTAGTTGGTATAGGTGAGCACTGTTCAGGTCTTGCTGTTAAAAGTGATTATTGTGGAGGCAAT---------------------CCT---------TGTACTTGCCAACCACAA------------------------------------------GCATTTTTGGGTTGGTCTGCAGACTCTTGTTTACAAGGGGACAAGTGTAATATTTTTGCTAATTTAATTTTGCATGATGTTAATAGTGGTCTTACTTGTTCTACTGATTTACAAAAAGCTAACACAGACATAATTCTTGGTGTTTGTGTTAATTATGACCTTTATGGTATTTCAGGCCAAGGCATTTTTGTTGAGGTTAATGCGACTTATTATAATAGTTGGCAGAACCTTTTATATGATTCTAATGGTAATCTCTATGGTCTTAGAGACTACATAACAAATAGAACTTTTATGATTCGTAGTTGCTATAGCGGTCGTGTTTCTGCGGCCTTTCACGCTAACTCTTCCGAACCAGCATTGCTATTTCGGAATATTAAATGCAACTACGTTTTTAATAATAGTCTTACACGACAGCTGCAACCCATTAACTAT---TTTGATAGTTATCTTGGTTGTGTTGTCAATGCTTATAATAGTACTGCTATTTCTGTTCAAACATGTGATCTCACAGTAGGTAGTGGTTACTGTGTGGATTAC---------------TCTAAAAACAGACGAAGTCGTAGAGCG------------ATTACCACTGGTTATCGGTTTACTAATTTTGAGCCATTTACTGTTAATTCAGTAAATGATAGTTTAGAACCTGTAGGTGGTTTGTACGAAATTCAAATACCTTCAGAGTTTACTATAGGTAATATGGAGGAGTTTATTCAAACAAGCTCTCCTAAAGTTACTATTGATTGTGCTGCATTTGTCTGTGGTGATTATGCAGCATGTAAATCACAGTTGGTTGAATATGGTAGTTTCTGTGATAACATTAATGCCATACTCACAGAAGTAAATGAACTACTTGACACTACACAGTTGCAAGTAGCTAATAGTTTAATGAATGGTGTTACTCTTAGCACTAAGCTTAAAGATG-----------------------------------------------------------------------------------------------------------------------------------------------------------------------------------------------------------------------------------------------------------------------------------------------------------------------------------------------------------------------------------------------------------------------------------------------------------------------------------------------------------------------------------------------------------------------------------------------------------------------------------------------------------------------------------------------------------------------------------------------------------------------------------------------------------------------------------------------------------------------------------------------------------------------------------------------------------------------------------------------------------------------------------------------------------------------------------------------------------------------------------------------------------------------------------------------------------------------------------------------------------------------------------------------------------------------------------------------------------------------------------------------------------------------------------------------------------------------------------------------------------------------------------
>KX447776_HumanOC43_China_2013-01-
---------------------------------------------------------------------------------------------------------------------------------------------------------------------------------------------------------------------------------------------------------------------------------------------------------------------------------------------------------------------------------------------------------------------------------------------------------------------------------------------------------------------------------------------------------------------------------------------------------------------------------------------------------------------------------------------------------------------------------------------------------------------------------------------------------------------------------------------------------------------------------------------------------------------------------------------------------------------------------------------------------------------------------------------------------------------------------------------------------------------------------------------------------------------------------------------------------------------------------------------------------------------------------------------------CCCAATGGCAGGAAGGTTGACCTACAATTGGGCAATTTGGGCTATTTGCAGTCATCCAACTATAGAATTGATACTACTGCAACAAGTTGTCAGTTGTATTATAATTTACCTGCTGCTAATGTCTCTGTTAGCAGGTTTAATCCTTCTACTTGGAATAAGAGATTTGGTTTTATAGAAGATTCTGTTTTTGTGCCTCAACCTACA---------GACGTTTTTACT------AATCACAGTGTAGTTTATGCACAACACTGTTTTAAAGCCCCTAAAAATTTCTGTCCGTGTAGT------------------------TCCTGTCCTGGT---------------AAAAATAATGGTATAGGCACTTGTCCTGCAGGTACTAATTCTTTAACTTGTGAT------------------------------AAT------------------TTATGTACTCTTGATCCTATTACACTTAAAGCTCCA---GATACTTAT---------AAGTGCCCCCAATCTAAATCTTTAGTTGGTATAGGTGAGCACTGTTCGGGTCTTGCTGTTAAAAGTGATTATTGTGGAAACAAT---------------------TCT---------TGTACTTGCCAACCACAA------------------------------------------GCATTTTTGGGTTGGTCTGCAGACTCTTGTTTACAAGGAGACAAGTGTAATATTTTTGCTAATTTCATTTTGCATGATGTTAATAATGGTCTTACTTGTTCTACTGATTTACAAAAAGCTAACACAGAAATAGAACTTGGTGTTTGTGTTAATTATGACCTCTATGGTATTTCAGGCCAAGGCATTTTTGTTGAGGTTAATGCGACTTATTATAATAGTTGGCAGAACCTTTTATATGATTCTAACGGTAACCTCTACGGTTTTAGAGACTACATAACAAACAGAACTTTTATGATTCATAGTTGCTATAGCGGTCGTGTTTCTGCGGCCTATCATGCCAACTCTTCCGAACCAGCATTGCTATTTCGGAATATTAAATGCAACTACGTTTTTAATAATAGTCTTACACGACAGCTGCAACCCATTAACTATTCGTTTGATAGTTATCTTGGTTGTGTTGTCAATGCTTATAATAGTACTGCTATTTCTGTCCAAACATGTGATCTCACAGTAGGTAGTGGTTACTGTGTGGATTAC---------------TCTAAAAACAGACGAAGTCGTAGAGCG------------ATCACCACTGGTTATCGGTTTACTAATTTTGAGCCATTTACTGTTAATTCAGTAAATGATAGTTTGGAACCTGTAGGTGGTTTGTATGAAATTCAAATACCTTCAGAGTTTACTATAGGTAATATGGAGGAGTTTATTCAAACAAGCTCTCCCAAAGTTACTATTGATTGTGCTGCATTTGTCTGTGGTGATTATGCAGCATGTAAATTACAGTTGGTTGAATATGGTAGTTTCTGTGATAACATTAATGCCATACTCACAGAAGTAAATGAACTACTTGATACTACACAGTTGCAAGTAGCTAATAGTTTAATGAATGGTGTTACTCTTAGCACTAAGCTTAAAGATGGTGTTAATTTCAATATAGACGACATCAATTTTTCCCCTGTATTAGGTTGTCTAGGCAGCGAATGTAGTAAG---------------------GCTTCCAGTAGATCTGCTATAGAGGATTTACTTTTTGATAAAGTAAAGTTATCTGATGTCGGTTTCGTTGAGGCTTATAATAATTGTACAGGAGGTGCCGAAATTAGGGACCTCATTTGTGTGCAAAGTTATAAAGGCATCAAAGTGTTGCCTCCACTGCTCTCAGAAAATCAGATCAGTGGATATACTTTGGCTGCCACCTCTGCTAGTCTATTTCCTCCTTGGACAGCAGCAGCAGGTGTACCATTTTATTTAAATGTTCAGTATCGCATTAATGGGCTTGGTGTCACCATGGATGTGCTAAGTCAAAATCAAAAGCTTATTGCCAATGCATTTAACAATGCCCTTCATGCTATTCAGCAAGGGTTCGATGCAACTAATTCTGCTTTAGTTAAAATTCAAGCTGTTGTTAATGCAAATGCTGAAGCTCTTAATAACTTATTGCAACAACTCTCTAATAGATTTGGTGCTATAAGTGCTTCTTTACAAGAAATTCTATCTAGACTTGATGCTCTTGAAGCTGAAGCTCAGATAGATAGACTTATTAATGGTCGTCTCACCGCTCTTAATGCTTATGTTTCTCAACAGCTTAGTGATTCTACACTGGTAAAATTTAGTGCAGCACAAGCTATGGAGAAGGTTAATGAATGTGTCAAAAGCCAATCATCTAGGATAAATTTCTGTGGTAATGGTAATCATATTATATCATTAGTGCAGAATGCTCCATATGGTTTGTATTTTATCCACTTTAATTATGTCCCTACTAAGTATGTCACAGCGAAGGTTAGTCCTGGTCTGTGCATTGCTGGTAATAGAGGTATAGCTCCTAAGAGTGGTTATTTTGTTAATGTAAATAATACTTGGATGTACACTGGTAGTGGTTACTACTACCCTGAACCTATAACT---GAAAATAATGTTGTTGTTATGAGTACCTGCGCTGTTAATTATACTAAAGCGCCGTATGTAATGCTGA-----------------------------------------------------------------------------------------------------------------------------------------------------------------------------------------------------------------------------------------------------------------------------------------------------------------------------------------------------------------------------------------------------------------------
>KX447777_HumanOC43_China_2013-02-
---------------------------------------------------------------------------------------------------------------------------------------------------------------------------------------------------------------------------------------------------------------------------------------------------------------------------------------------------------------------------------------------------------------------------------------------------------------------------------------------------------------------------------------------------------------------------------------------------------------------------------------------------------------------------------------------------------------------------------------------------------------------------------------------------------------------------------------------------------------------------------------------------------------------------------------------------------------------------------------------------------------------------------------------------------------------------------------------------------------------------------------------------------------------------------------------------------------------------------------------------------------------------------------------------CCCAATGGCAGGAAGGTTGACCTACAATTGGGTAATTTGGGCTATTTGCAGTCATCCAACTATAGAATTGATACTACTGCAACAAGTTGTCAGTTGTATTATAATTTACCTGCTGCTAATGTCTCTGTTAGCAGGTTTAATCCTTCTACTTGGAATAAGAGATTTGGTTTTATAGAAGATTCTGTTTTTGTGCCTCAACCTACA---------GGTGTTTTTACT------AATCACAGTGTAGTTTATGCACAACACTGTTTTAAAGCCCCTAAAAATTTCTGTCCGTGTAGT------------------------TCCTGTCCTGGT---------------AAAAATAATGGTATAGGCACTTGTCCTGCAGGTACTAATTCTTTAACTTGTGAT------------------------------AAT------------------TTATGTACTCTTGATCCTATTACACTTAAAGCTCCA---GATACTTAT---------AAGTGCCCCCAATCTAAATCTTTAGTTGGTATAGGTGAGCACTGTTCGGGTCTTGCTGTTAAAAGTGATTATTGTGGAAACAAT---------------------TCT---------TGTACTTGCCAACCACAA------------------------------------------GCATTTTTGGGTTGGTCTGCAGACTCTTGTTTACAAGGAGACAAGTGTAATATTTTTGCTAATTTCATTTTGCATGATGTTAATAATGGTCTTACTTGTTCTACTGATTTACAAAAAGCTAACACAGAAATAGAACTTGGTGTTTGTGTTAATTATGACCTCTATGGTATTTCAGGCCAAGGCATTTTTGTTGAGGTTAATGCGACTTATTATAATAGTTGGCAGAACCTTTTATATGATTCTAATGGTAACCTCTACGGTTTTAGAGACTACATAACAAACAGAACTTTTATGATTCATAGTTGCTATAGCGGTCGTGTTTCTGCGGCCTTTCATGCTAACTCTTCCGAACCAGCATTGCTATTTCGGAATATTAAATGCAACTACGTTTTTAATAATAGTCTTACACGACAGCTGCAACCCATTAACTATTCGTTTGATAGTTATCTTGGTTGTGTTGTCAATGCTTATAATAGTACTGCTATTTCTGTCCAAACATGTGATCTCACAGTAGGTAGTGGTTACTGTGTGGATTAC---------------TTTAAAAACAGACGAAGTCGTAGAGCG------------ATCACCACTGGTTATCGGTTTACTAATTTTGAGCCATTTACTGTTAATTCAGTAAATGATAGTTTGGAACCTGTAGGTGGTTTGTATGAAATTCAAATACCTTCAGAGTTTACTATAGGTAATATGGAGGAGTTTATTCAAACAAGCTCTCCCAAAGTTACTATTGATTGTGCTGCATTTGTCTGTGGTGATTATGCAGCATGTAAATTACAGTTGGTTGAATATGGTAGTTTCTGTGATAACATTAATGCCATACTCACAGAAGTAAATGAACTACTTGATACTACACAGTTGCAAGTAGCTAATAGTTTAATGAATGGTGTTACTCTTAGCACTAAGCTTAAAGATGGTGTTAATTTCAATGTAGACGACATCAATTTTTCCCCTGTATTAGGTTGTCTAGGCAGCGAATGTAGTAAA---------------------GCTTCCAGTAGATCTGCTATAGAGGATTTACTTTTTGATAAAGTAAAGTTATCTGATGTCGGTTTCGTTGAGGCTTATAATAATTGTACAGGAGGTGCCGAAATTAGGGACCTCATTTGTGTGCAAAGTTATAAAGGCATCAAAGTGTTGCCTCCACTGCTCTCAGAAAATCAGATCAGTGGATATACTTTGGCTGCCACCTCTGCTAGTCTATTTCCTCCTTGGACAGCAGCAGCAGGTGTACCACTTTATTTAAATGTTCAGTATCGCATTAATGGGCTTGGTGTCACCATGGATGTGCTAAGTCAAAATCAAAAGCTTATTGCTAATGCATTTAACAATGCCCTTCATGCTATTCAGCAAGGGTTCGATGCAACTAATTCTGCTTTAGTTAAAATTCAAGCTGTTGTTAATGCAAATGCTGAAGCTCTTAATAACTTATTGCAACAACTCTCTAATAGATTTGGTGCTATAAGTGCTTCTTTACAAGAAATTCTATCTAGACTTGATGCTCTTGAAGCGGAAGCTCAGATAGATAGACTTATTAATGGTCGTCTCACCGCTCTTAATGCTTATGTTTCTCAACAGCTTAGTGATTCTACACTGGTAAAATTTAGTGCAGCACAAGCTATGGAGAAGGTTAATGAATGTGTCAAAAGCCAATCATCTAGGATAAATTTCTGTGGTAATGGTAATCATATTATATCATTAGTGCAGAATGCTTCATATGGTTTGTATTTTATCCACTTTAATTATGTCCCTACTAAGTATGTCACAGCGAAGGTTAGTCCTGGTCTGTGCATTGCTGGTAATAGAGGTATAGCTCCTAAGAGTGGTTATTTTGTTAATGTAAATAATACTTGGATGTACACTGGTAGTGGTTACTACTACCCTGAACCTATAACT---GAAAATAATGTTGTTGTTATGAGTACCTGCGCTGTTAATTATACTAAAGCGCCGTATGTAATGCTGA-----------------------------------------------------------------------------------------------------------------------------------------------------------------------------------------------------------------------------------------------------------------------------------------------------------------------------------------------------------------------------------------------------------------------
>KX447778_HumanOC43_China_2014-03-
---------------------------------------------------------------------------------------------------------------------------------------------------------------------------------------------------------------------------------------------------------------------------------------------------------------------------------------------------------------------------------------------------------------------------------------------------------------------------------------------------------------------------------------------------------------------------------------------------------------------------------------------------------------------------------------------------------------------------------------------------------------------------------------------------------------------------------------------------------------------------------------------------------------------------------------------------------------------------------------------------------------------------------------------------------------------------------------------------------------------------------------------------------------------------------------------------------------------------------------------------------------------------------------------------CCCAATGGCAGGAAGGTTGACCTACAATTGGGTAATTTGGGCTATTTGCAGTCATTTAACTATAGAATTGATACTACTGCAACAAGTTGTCAGTTGTATTATAATTTACCTGCTGCTAATGTTTCTGTTAGCAGGTTTAATCCTTCTACTTGGAATAAGAGATTTGGTTTTATAGAAGATTCTGTTTTTAAACCTCAACCTGCA---------GGTGTTCTTACC------AATCATGATGTAGTTTATGCCCAACATTGTTTTAAAGCTCCCAAAAATTTTTGTCCGTGTAAATCGAACAGTTCTTTGTGTGTAGGTAGTGGTCCTGGT---------------AAAAATAATGGTATAGGCACTTGTCCTGCAGGTACTAATTATTTAACTTGTCAC------------------------------AAT------------------TTGTGCAATCCTGATCCTATTACATTTACAGGTCCT---------TAT---------AAGTGCCCCCAATCTAAATCTTTAGTTGGTATAGGTGAGCACTGTTCAGGTCTTGCTGTTAAAAGTGATTATTGTGGAGGCAAT---------------------CCT---------TGCACTTGCCAACCACAA------------------------------------------GCATTTTTGGGTTGGTCTGCAGACTCTTGTTTACAAGGGGACAAGTGTAATATTTTTGCTAATTTAATTTTGCATGATGTTAATAGTGGTCTTACTTGTTCTACTGATTTACAAAAAGCTAACACAGACATAAAACTTGGTGTTTGTGTTAATTATGACCTTTATGGTATTTCAGGCCAAGGCATTTTTGTTGAGGTTAATGCGACTTATTATAATAGTTGGCAGAACCTTTTATATGATCCTAATGGTAATCTCTATGGTTTTAGAGACTACATAACAAACAGAACTTTTATGATTCGTAGTTGCTATAGCGGTCGTGTTTCTGCGGCCTTTCATGCTAACTCTTCCGAACCAGCATTGCTATTTCGGAATATCAAATGCAACTACGTTTTTAATAATAGTCTTACACGACAGCTGCAACCCATTAACTAT---TTTGATAGTTATCTTGGTTGTGTTGTCAATGCTTATAATAGTACTGCTATTTCTGTTCAAACATGTGATCTCACAGTAGGTAGTGGTTACTGTGTGGATTAC---------------TCTAAAAACAGACGAAGTCGTAGAGCG------------ATTACCACTGGTTATCGGTTTACTAATTTTGAGCCATTTACTGTTAATTCAGTAAATGATAGTTTAGAACCTGTAGGTGGTTTGTACGAAATTCAAATACCTTCAGATTTTACTATAGGTAATATGGGGGAGTTTATTCAAACAAGCTCTCCTAAAGTTACTATTGATTGTGCTGCATTTGACTGTGGTGATTATGCAGCATGTAAATCACAGTTGGTTGAATATGGTAGTTTCTGTGATAACATTAATGCCATACTCACAGAAGTAAATGAGCTACTTGACACTACACAGTTGCAAGTAGCTAATAGTTTAATGAATGGTGTCACTCTTAGCACTAAGCTTAAAGATGGCGTTAATTTCAATGTAGACGACATCAATTTTTCCTCTGTATTAGGTTGTCTAGGCAGCGAATGTAGTAAA---------------------GCTTCCAGTAGATCTGCTATAGAGGATTTACTTTTTGATAAAGTAAAGTTATCTGATGTCGGTTTCGTTGAGGCTTATAATAATTGTACTGGAGGTGCCGAAATTAGGGACCTCATTTGTGTGCAAAGTTATAAAGGTATCAAAGTGTTGCCTCCACTGCTCTCAGAAAATCAGATCAGTGGATACACTTTGGCTGCCACTTCTGCTAGTCTGTTTCCTCCTTGGACAGCAGCAGCAGGTGTACCATTTTATTTAAATGTTCAGTATCGCATTAATGGGCTTGGTGTCACCATGGATGTGCTAAGTCAAAATCAAAAGCTTATTGCTAATGCATTTAACAATGCCCTTGATGCTATTCAGGAAGGGTTCGATGCAACTAATTCTGCTTTAGTTAAAATTCAAGCTGTTGTTAATGCAAATGCTGAAGCTCTTAATAACTTACTGCAACAACTCTCTAATAGATTTGGTGCTATAAGTTCTTCTTTACAAGAAATTCTATCTAGACTTGATGCTCTTGAAGCGGAAGCTCAGATAGATAGACTTATTAATGGTCGTCTTACCGCTCTTAATGCTTATGTTTCTCAACAGCTTAGTGATTCTACACTGGTAAAATTTAGTGCAGCACAAGCTATGGAGAAGGTTAATGAATGTGTCAAAAGCCAATCATCTAGGATAAATTTCTGTGGTAATGGTAACCATATTATATCATTAGTGCAGAATGCTCCATATGGTTTGTATTTTATCCACTTTAGTTATGTCCCTACTAAGTATGTCACAGCGAAGGTTAGTCCTGGTCTGTGCATTGCTGGTGATAGAGGTATAGCTCCTAAGAGTGGTTATTTTGTTAATGTAAATAATACTTGGATGTACACTGGTAGTGGTTACTACTACCCTGAACCTATAACT---GAAAATAATGTTGTTGTTATGAGTACATGCGCTGTTAATTATACTAAAGCGCCGTATGTAATGCTGA-----------------------------------------------------------------------------------------------------------------------------------------------------------------------------------------------------------------------------------------------------------------------------------------------------------------------------------------------------------------------------------------------------------------------
>KX447779_HumanOC43_China_2014-04-
---------------------------------------------------------------------------------------------------------------------------------------------------------------------------------------------------------------------------------------------------------------------------------------------------------------------------------------------------------------------------------------------------------------------------------------------------------------------------------------------------------------------------------------------------------------------------------------------------------------------------------------------------------------------------------------------------------------------------------------------------------------------------------------------------------------------------------------------------------------------------------------------------------------------------------------------------------------------------------------------------------------------------------------------------------------------------------------------------------------------------------------------------------------------------------------------------------------------------------------------------------------------------------------------------CCCAATGGCAGGAAGGTTGACCTACAATTGGGTAATTTGGGCTATTTGCAGTCATCCAACTATAGAATTGATACTACTGCAACAAGTTGTCAGTTGTATTATAATTTACCTGCTGCTAATGTCTCTGTTAGCAGGTTTAATCCTTCTACTTGGAATAAGAGATTTGGTTTTATAGAAGATTCTGTTTTTGTGCCTCAACCTACA---------GGTGTTTTTACT------AATCACAGTGTAGTTTATGCACAACACTGTTTTAAAGCCCCTAAAAATTTCTGTCCGTGTAGT------------------------TCCTGTCCTGGT---------------AAAAATAATGGTATAGGCACTTGTCCTGCAGGTACTAATTCTTTAACTTGTGAT------------------------------AAT------------------TTATGTACTCTTGATCCTATTACACTTAAAGCTCCA---GATACTTAT---------AAGTGCCCCCAATCTAAATCTTTAGTTGGTATAGGTGAGCACTGTTCGGGTCTTGCTGTTAAAAGTGATTATTGTGGAAACAAT---------------------TCT---------TGTACTTGCCAACCACAA------------------------------------------GCATTTTTGGGTTGGTCTGCAGACTCTTGTTTACAAGGAGACAAGTGTAATATTTTTGCTAATTTCATTTTGCATGATGTTAATAATGGTCTTACTTGTTCTACTGATTTACAAAAAGCTAACACAGAAATAGAACTTGGTGTTTGTGTTAATTATGACCTCTATGGTATTTCAGGCCAAGGCATTTTTGTTGAGGTTAATGCGACTTATTATAATAGTTGGCAGAACCTTTTATATGATTCTAATGGTAACCTCTACGGTTTTAGAGACTACATAACAAACAGAACTTTTATGATTCATAGTTGCTATAGCGGTCGTGTTTCTGCGGCCTTTCATGCTAACTCTTCCGAACCAGCATTGCTATTTCGGAATATTAAATGCAACTACGTTTTTAATAATAGTCTTACACGACAGCTGCAACCCATTAACTATTCGTTTGATAGTTATCTTGGTTGTGTTGTCAATGCTTATAATAGTACTGCTATTTCTGTCCAAACATGTGATCTCACAGTAGGTAGTGGTTACTGTTTGGATTAC---------------TCTAAAAACAGACGAAGTCGTAGAGCG------------ATCACCACTGGTTATCGGTTTACTAATTTTGAGCCATTTACTGTTAATTCAGTAAATGATAGTTTGGAACCTGTAGGTGGTTTGTATGAAATTCAAATACCTTCAGAGTTTACTATAGGTAATATGGAGGAGTTTATTCAAACAAGCTCTCCCAAAGTTACTATTGATTGTGCTGCATTTGTCTGTGGTGATTATGCAGCATGTAAATTACAGTTGGTTGAATATGGTAGTTTCTGTGATAACATTAATGCCATACTCACAGAAGTAAATGAACTACTTGATACTACACAGTTGCAAGTAGCTAATAGTTTAATGAATGGTGTTACTCTTAGCACTAAGCTTAAAGATGGTGTTAATTTCAATGTAGACGACATCAATTTTTCCCCTGTATTAGGTTGTCTAGGCAGCGAATGTAGTAAA---------------------GCTTCCAGTAGATCTGCTATAGAGGATTTACTTTTTGATAAAGTAAAGTTATCTGATGTCGGTTTCGTTGAGGCTTATAATAATTGTACAGGAGGTGCCGAAATTAGGGACCTCATTTGTGTGCAAAGTTATAAAGGCATCAAAGTGTTGCCTCCACTGCTCTCAGAAAATCAGATCAGTGGATATACTTTGGCTGCCACCTCCGCTAGTCTATTTCCTCCTTGGACAGCAGCAGCAGGTGTACCATTTTATTTAAATGTTCAGTATCGCATTAATGGGCTTGGTGTCACCATGGATGTGCTAAGTCAAAATCAAAAGCTTATTGCTAATGCATTTAACAATGCCCTTCATGCTATTCAGCAAGGGTTCGATGCAACTAATTCTGCTTTAGTTAAAATTCAAGCTGTTGTTAATGCAAATGCTGAAGCTCTTAATAACTTATTGCAACAACTCTCTAATAGATTTGGTGCTATAAGTGCTTCTTTACAAGAAATTCTATCTAGACTTGATGCTCTTGAAGCGGAAGCTCAGATAGATAGACTTATTAATGGTCGTCTCACCGCTCTTAATGCTTATGTTTCTCAACAGCTTAGTGATTCTACACTGGTAAAATTTAGTGCAGCACAAGCTATGGAGAAGGTTAATGAATGTGTCAAAAGCCAATCATCTAGGATAAATTTCTGCGGTAATGGTAATCATATTATATCATTAGTGCAGAATGCTCCATATGGTTTGTATTTTATCCACTTTAATTATGTCCCTACTAAGTATGTCACAGCGAAGGTTAGTCCTGGTCTGTGCATTGCTGGTAATAGAGGTATAGCTCCTAAGAGTGGTTATTTTGTTAATGTAAATAATACTTGGATGTACACTGGTAGTGGTTACTACTACCCTGAACCTATAACT---GAAAATAATGTTGTTGTTATGAGTACCTGCGCTGTTAATTATACTAAAGCGCCGTATGTAATGCTGA-----------------------------------------------------------------------------------------------------------------------------------------------------------------------------------------------------------------------------------------------------------------------------------------------------------------------------------------------------------------------------------------------------------------------
>KX447781_HumanOC43_China_2014-06-
---------------------------------------------------------------------------------------------------------------------------------------------------------------------------------------------------------------------------------------------------------------------------------------------------------------------------------------------------------------------------------------------------------------------------------------------------------------------------------------------------------------------------------------------------------------------------------------------------------------------------------------------------------------------------------------------------------------------------------------------------------------------------------------------------------------------------------------------------------------------------------------------------------------------------------------------------------------------------------------------------------------------------------------------------------------------------------------------------------------------------------------------------------------------------------------------------------------------------------------------------------------------------------------------------CCCAATGGCAGGAAGGTTGACCTACAATTGGGTAATTTGGGCTATTTGCAGTCATCCAACTATAGAATTGATACTACTGCAACAAGTTGTCAGTTGTATTATAATTTACCTGCTGCTAATGTCTCTGTTAGCAGGTTTAATCCTTCTACTTGGAATAAGAGATTTGGTTTTATAGAAGATTCTGTTTTTGTGCCTCAACCTACA---------GGTGTTTTTACT------AATCACAGTGTAGTTTATGCACAACACTGTTTTAAAGCCCCTAAAAATTTCTGTCCGTGTAGT------------------------TCCTGTCCTGGT---------------AAAAATAATGGTATAGGCACTTGTCCTGCAGGTACTAATTCTTTAACTTGTGAT------------------------------AAT------------------TTATGTACTCTTGATCCTATTACACTTAAAGCTCCA---GATACTTAT---------AAGTGCCCCCAATCTAAATCTTTAGTTGGTATAGGTGAGCACTGTTCGGGTCTTGCTGTTAAAAGTGATTATTGTGGAAACAAT---------------------TCT---------TGTACTTGCCAACCACAA------------------------------------------GCATTTTTGGGTTGGTCTGCAGACTCTTGTTTACAAGGAGACAAGTGTAATATTTTTGCTAATTTCATTTTGCATGATGTTAATAATGGTCTTACTTGTTCTACTGATTTACAAAAAGCTAACACAGAAATAGAACTTGGTGTTTGTGTTAATTATGACCTCTATGGTATTTCAGGCCAAGGCATTTTTGTTGAGGTTAATGCGACTTATTATAATAGTTGGCAGAACCTTTTATATGATTCTAATGGTAACCTCTACGGTTTTAGAGACTACATAACAAACAGAACTTTTATGATTCATAGTTGCTATAGCGGTCGTGTTTCTGCGGCCTTTCATGCTAACTCTTCCGAACCAGCATTGCTATTTCGGAATATTAAATGCAACTACGTTTTTAATAATAGTCTTACACGACAGCTGCAACCCATTAACTATTCGTTTGATAGTTATCTTGGTTGTGTTGTCAATGCTTATAATAGTACTGCTATTTCTGTCCAAACATGTGATCTCACAGTAGGTAGTGGTTACTGTTTGGATTAC---------------TCTAAAAACAGACGAAGTCGTAGAGCG------------ATCACCACTGGTTATCGGTTTACTAATTTTGAGCCATTTACTGTTAATTCAGTAAATGATAGTTTGGAACCTGTAGGTGGTTTGTATGAAATTCAAATACCTTCAGAGTTTACTATAGGTAATATGGAGGAGTTTATTCAAACAAGCTCTCCCAAAGTTACTATTGATTGTGCTGCATTTGTCTGTGGTGATTATGCAGCATGTAAATTACAGTTGGTTGAATATGGTAGTTTCTGTGATAACATTAATGCCATACTCACAGAAGTAAATGAACTACTTGATACTACACAGTTGCAAGTAGCTAATAGTTTAATGAATGGTGTTACTCTTAGCACTAAGCTTAAAGATGGTGTTAATTTCAATGTAGACGACATCAATTTTTCCCCTGTATTAGGTTGTCTAGGCAGCGAATGTAGTAAA---------------------GCTTCCAGTAGATCTGCTATAGAGGATTTACTTTTTGATAAAGTAAAGTTATCTGATGTCGGTTTCGTTGAGGCTTATAATAATTGTACAGGAGGTGCCGAAATTAGGGACCTCATTTGTGTGCAAAGTTATAAAGGCATCAAAGTGTTGCCTCCACTGCTCTCAGAAAATCAGATCAGTGGATATACTTTGGCTGCCACCTCTGCTAGTCTATTTCCTCCTTGGACAGCAGCAGCAGGTGTACCATTTTATTTAAATGTTCAGTATCGCATTAATGGGCTTGGTGTCACCATGGATGTGCTAAGTCAAAATCAAAAGCTTATTGCTAATGCATTTAACAATGCCCTTCATGCTATTCAGCAAGGGTCCGATGCAACTAATTCTGCTTTAGTTAAAATTCAAGCTGTTGTTAATGCAAATGCTGAAGCTCATAATAACTTATTGCAACAACTCTCTAATAGATTTGGTGCTATAAGTGCTTCTTTACAAGAAATTCTATCTAGACTTGATGCTCTTGAAGCGGAAGCTCAGATAGATAGACTTATTAATGGTCGTCTCACCGCTCTTAATGCTTATGTTTCTCAACAGCTTAGTGATTCTACACTGGTAAAATTTAGTGCAGCACAAGCTATGGAGAAGGTTAATGAACGTGTCAAAAGCCAATCATCTAGGATAAATTTCTGTGGTAATGGTAATCATATTATATCATTAGTGCAGAATGCTCCATATGGTTTGTATTTTATCCACTTTAATTATGTCCCTACTAAGTATGTCACAGCGAAGGTTAGTCCTGGTCTGTGCATTGCTGGTAATAGAGGTATAGCTCCTAAGAGTGGTTATTTTGTTAATGTAAATAATACTTGGATGTACACTGGTAGTGGTTACTACTACCCTGAACCTATAACT---GAAAATAATGTTGTTGTTATGAGTACCTGCGCTGTTAATTATACTAAAGCGCCGTATGTAATGCTGA-----------------------------------------------------------------------------------------------------------------------------------------------------------------------------------------------------------------------------------------------------------------------------------------------------------------------------------------------------------------------------------------------------------------------
>KX447783_HumanOC43_China_2013-08-
---------------------------------------------------------------------------------------------------------------------------------------------------------------------------------------------------------------------------------------------------------------------------------------------------------------------------------------------------------------------------------------------------------------------------------------------------------------------------------------------------------------------------------------------------------------------------------------------------------------------------------------------------------------------------------------------------------------------------------------------------------------------------------------------------------------------------------------------------------------------------------------------------------------------------------------------------------------------------------------------------------------------------------------------------------------------------------------------------------------------------------------------------------------------------------------------------------------------------------------------------------------------------------------------------CCCAATGGCAGGAAGGTTGACCTACAATTGGGTAATTTGGGCTATTTGCAGTCATTTAACTATAGAATTGATACTACTGCAACAAGTTGTCAGTTGTATTATAATTTACCTGCTGCTAATGTTTCTGTTAGCAGGTTTAATCCTTCTACTTGGAATAAGAGATTTGGTTTTATAGAAGATTCTGTTTTTAAACCTCAACCTGCA---------GGTGTTCTTACC------AATCATGATGTAGTTTATGCCCAACATTGTTTTAAAGCTCCCAAAAATTTTTGTCCGTGTAAATCGAACAGTTCTTTGTGTGTAGGTAGTGGTCCTGGT---------------AAAAATAATGGTATAGGCACTTGTCCTGCAGGTACTAATTATTTAACTTGTCAC------------------------------AAT------------------TTGTGCAATCCTGATCCTATTACATTTACAGGTCCT---------TAT---------AAGTGCCCCCAATCTAAATCTATAGTTGGTATAGGTGAGCACTGTTCAGGTCTTGCTGTTAAAAGTGATTATTGTGGAGGCAAT---------------------CCT---------TGCACTTGCCAACCACAA------------------------------------------GCATTTTTGGGTTGGTCTGCAGACTCTTGTTTACAAGGGGACAAGTGTAATATTTTTGCTAATTTAATTTTGCATGATGTTAATAGTGGTCTTACTTGTTCTACAGATTTACAAAAAGCTAACACAGACATAAAACTTGGTGTTTGTGTTAATTATGACCTTTATGGTATTTCAGGCCAAGGCATTTTTGTTGAGGTTAATGCGACTTATTATAATAGTTGGCAGAACCTTTTATATGATTCTAATGGTAATCTCTATGGTTTTAGAGACTACATAACAAACAGAACTTTTATGATTCGTAGTTGCTATAGCGGTCGTGTTTCTGCGGCCTTTCACGCTAACTCTTCCGAACCAGCATTGCTATTTCGGAATATCAAATGCAACTACGTTTTTAATAATAGTCTTACACGACAGCTGCAACCCATTAACTAT---TTTGATAGTTATCTTGGTTGTGTTGTCAATGCTTATAATAGTACTGCTATTTCTGTTCAAACATGTGATCTCACAGTAGGTAGTGGTTACTGTGTGGATTAC---------------TCTAAAAACAGACGAAGTCGTAGAGCG------------ATTACCACTGGTTATCGGTTTACTAATTTTGAGCCATTTACTGTTAATTCAGTAAATGATAGTTTAGAACCTGTAGGTGGTTTGTACGAAATTCAAATACCTTCAGATTTTACTATAGGTAATATGGAGGAGTTTATTCAAACAAGCTCTCCTAAAGTTACTATTGATTGTGCAGCATTTGTCTGTGGTGATTATGCAGCATGTAAATCACAGTTGGTTGAATATGGTAGTTTCTGTGATAACATTAATGCCATACTCACAGAAGTAAATGAGCTACTTGACACTACACAGTTGCAAGTAGCTAATAGTTTAATGAATGGTGTCACTCTTAGCACTAAGCTTAAAGATGGCGTTAATTTCAATGTAGACGACATCAATTTTTCCTCTGTATTAGGTTGTCTAGGCAGCGAATGTAGTAAA---------------------GCTTCCAGTAGATCTGCTATAGAGGATTTACTTTTTGATAAAGTAAAGTTATCTGATGTCGGTTTCGTTGAGGCTTATAATAATTGTACTGGAGGTGCCGAAATTAGGGACCTCATTTGTGTGCAAAGTTATAAAGGTATCAAAGTGTTGCCTCCACTGCTCTCAGAAAATCAGATCAGTGGATACACTTTGGCTGCCACTTCTGCTAGTCTGTTTCCTCCTTGGACAGCAGCAGCAGGTGTACCATTTTATTTAAATGTTCAGTATCGCATTAATGGGCTTGGTGTCACCATGGATGTGCTAAGTCAAAATCAAAAGCTTATTGCTAATGCATTTAACAATGCCCTTGATGCTATTCAGGAAGGGTTCGATGCAACTAATTCTGCTTTAGTTAAAATTCAAGCTGTTGTTAATGCAAATGCTGAAGCTCTTAATAACTTACTGCAACAACTCTCTAATAGATTTGGTGCTATAAGTTCTTCTTTACAAGAAATTCTATCTAGACTTGATGCTCTTGAAGCGGAAGCTCAGATAGATAGACTTATTAATGGTCGTCTTACCGCTCTTAATGCTTATGTTTCTCAACAGCTTAGTGATTCTACACTGGTAAAATTTAGTGCAGCACAAGCTATGGAGAAGGTTAATGAATGTGTCAAAAGCCAATCATCTAGGATAAATTTCTGTGGTAATGGTAACCATATTATATCATTAGTGCAGAATGCTCCATATGGTTTGTATTTTATCCACTTTAGTTATGTCCCTACTAAGTATGTCACAGCGAAGGTTAGTCCTGGTCTGTGCATTGCTGGTGATAGAGGTATAGCTCCTAAGAGTGGTTATTTTGTTAATGTAAATAATACTTGGATGTACACTGGTAGTGGTTACTACTACCCTGAACCTATAACT---GAAAATAATGTTGTTGTTATGAGTACATGCGCTGTTAACTATACTAAAGCGCCGTATGTAATGCTGA-----------------------------------------------------------------------------------------------------------------------------------------------------------------------------------------------------------------------------------------------------------------------------------------------------------------------------------------------------------------------------------------------------------------------
>KX447784_HumanOC43_China_2013-09-
---------------------------------------------------------------------------------------------------------------------------------------------------------------------------------------------------------------------------------------------------------------------------------------------------------------------------------------------------------------------------------------------------------------------------------------------------------------------------------------------------------------------------------------------------------------------------------------------------------------------------------------------------------------------------------------------------------------------------------------------------------------------------------------------------------------------------------------------------------------------------------------------------------------------------------------------------------------------------------------------------------------------------------------------------------------------------------------------------------------------------------------------------------------------------------------------------------------------------------------------------------------------------------------------------CCCAATGGCAGGAAGGTTGACCTACAATTGGGCAATTTGGGCTATTTGCAGTCATCCAACTATAGAATTGATACTACTGCAACAAGTTGTCAGTTGTATTATAATTTACCTGCTGCTAATGTCTCTGTTAGCAGGTTTAATCCTTCTACTTGGAATAAGAGATTTGGTTTTATAGAAGATTCTGTTTTTGTGCCTCAACCTACA---------GGCGTTTTTACT------AATCACAGTGTAGTTTATGCACAACACTGTTTTAAAGCCCCTAAAAATTTCTGTCCGTGTAGT------------------------TCCTGTCCTGGT---------------AAAAATAATGGTATAGGCACTCGTCCTGCAGGTACTAATTCTTTAACTTGTGAT------------------------------AAT------------------TTATGTACTCTTGATCCTATTACACTTAAAGCTCCA---GATACTTAT---------AAGTGCCCCCAATCTAAATCTTTAGTTGGTATAGGTGAGCACTGTTCGGGTCTTGCTGTTAAAAGTGATTATTGTGGAAACAAT---------------------TCT---------TGTACTTGCCAACCACAA------------------------------------------GCATTTTTGGGTTGGTCTGCAGACTCTTGTTTACAAGGAGACAAGTGTAATATTTTTGCTAATTTCATTTTGCATGATGTTAATAATGGTCTTACTTGTTCTACTGATTTACAAAAAGCTAACACAGAAATAGAACTTGGTGTTTGTGTTAATTATGACCTCTATGGTATTTCAGGCCAAGGCATTTTTGTTGAGGTTAATGCGACTTATTATAATAGTTGGCAGAACCTTTTATATGATTCTAATGGTAACCTCTACGGTTTTAGAGACTACATAACAAACAGAACTTTTATGATTCATAGTTGCTATAGCGGTCGTGTTTCTGCGGCCTTTCATGCTAACTCTTCCGAACCAGCATTGCTATTTCGGAATATTAAATGCAACTACGTTTTTAATAATAGTCTTACACGACAGCTGCAACCCATTAACTATTCGTTTGATAGTTATCTTGGTTGTGTTGTCAATGCTTATAATAGTACTGCTATTTCTGTCCAAACATGTGATCTCACAGTAGGTAGTGGTTACTGTGTGGATTAC---------------TCTAAAAACAGACGAAGTCGTAGAGCG------------ATCACCACTGGTTATCGGTTTACTAATTTTGAGCCATTTACTGTTAATTCAGTAAATGATAGTTTGGAACCTGTAGGTGGTTTGTATGAAATTCAAATACCTTCAGAGTTTACTATAGGTAATATGGAGGAGTTTATTCAAACAAGCTCTCCCAAAGTTACTATTGATTGTGCTGCATTTGTCTGTGGTGATTATGCAGCATGTAAATTACGGTTGGTTGAATATGGTAGTTTCTGTGATAACATTAATGCCATACTCACAGAAGTAAATGAACTACTTGATACTACACAGTTGCAAGTAGCTAATAGTTTAATGAATGGTGTTACTCTTAGCACTAAGCTTAAAGATGGTGTTAATTTCAATGTAGACGACATCAATTTTTCCCCTGTATTAGGTTGTCTAGGCAGCGAATGTAGTAAA---------------------GCTTCCAGTAGATCTGCTATAGAGGATTTACTTTTTGATAAAGTAAAGTTATCTGATGTCGGTTTCGTTGAGGCTTATAATAATTGTACAGGAGGTGCCGAAATTAGGGACCTCATTTGTGTGCAAAGTTATAAAGGCATCAAAGTGTTGCCTCCACTGCTCTCAGAAAATCAGATCAGTGGATATACTTTGGCTGCCACCTCTGCTAGTCTATTTCCTCCTTGGACAGCAGCAGCAGGTGTACCATTTTATTTAAATGTTCAGTATCGCATTAATGGGCTTGGTGTCACCATGGATGTGCTAAGTCAAAATCAAAAGCTTATTGCTAATGCATTTAACAATGCCCTTCATGCTATTCAGCAAGGGTTCGATGCAACTAATTCTGCTTTAGTTAAAATTCAAGCTGTTGTTAATGCAAATGCTGAAGCTCTTAATAACTTATTGCAACAACTCTCTAATAGATTTGGTGCTATAAGTGCTTCTTTACAAGAAATTCTATCTAGACTTGATGCTCTTGAAGCTGAAGCTCAGATAGATAGACTTATTAATGGTCGTCTCACCGCTCTTAATGCTTATGTTTCTCAACAGCTTAGTGATTCTACACTGGTAAAATTTAGTGCAGCACAAGCTATGGAGAAGGTTAATGAATGTGTCAAAAGCCAATCATCTAGGATAAATTTCTGTGGTAATGGTAATCATATTATATCATTAGTGCAGAATGCTCCATATGGTTTGTATTTTATCCACTTTAATTATGTCCCTACTAAGTATGTCACAGCGAAGGTTAGTCCTGGTCTGTGCATTGCTGGTAATAGAGGTATAGCTCCTAAGAGTGGTTATTTTGTTAATGTAAATAATACTTGGATGTACACTGGTAGTGGTTACTACTACCCTGAACCTATAACT---GAAAATAATGTTGTTGTTATGAGTACCTGCGCTGTTAATTATACTAAAGCGCCGTATGTAATGCTGA-----------------------------------------------------------------------------------------------------------------------------------------------------------------------------------------------------------------------------------------------------------------------------------------------------------------------------------------------------------------------------------------------------------------------
>KX447785_HumanOC43_China_2013-10-
---------------------------------------------------------------------------------------------------------------------------------------------------------------------------------------------------------------------------------------------------------------------------------------------------------------------------------------------------------------------------------------------------------------------------------------------------------------------------------------------------------------------------------------------------------------------------------------------------------------------------------------------------------------------------------------------------------------------------------------------------------------------------------------------------------------------------------------------------------------------------------------------------------------------------------------------------------------------------------------------------------------------------------------------------------------------------------------------------------------------------------------------------------------------------------------------------------------------------------------------------------------------------------------------------CCCAATGGCAGGAAGGTTGACCTACAATTGGGCAATTTGGGCTATTTGCAGTCATCCAACTATAGAATTGATACTACTGCAACAAGTTGTCAGTTGTATTATAATTTACCTGCTGCTAATGTCTCTGTTAGCAGGTTTAATCCTTCTACTTGGAATAAGAGATTTGGTTTTATAGAAGATTCTGTTTTTGTGCCTCAACCTACA---------GGCGTTTTTACT------AATCACAGTGTAGTTTATGCACAACACTGTTTTAAAGCCCCTAAAAATTTCTGTCCGTGTAGT------------------------TCCTGTCCTGGT---------------AAAAATAATGGTATAGGCACTTGTCCTGCAGGTACTAATTCTTTAACTTGTGAT------------------------------AAT------------------TTATGTACTCTTGATCCTATTACACTTAAAGCTCCA---GATACTTAT---------AAGTGCCCCCAATCTAAATCTTTAGTTGGTATAGGTGAGCACTGTTCGGGTCTTGCTGTTAAAAGTGATTATTGTGGAAACAAT---------------------TCT---------TGTACTTGCCAACCACAA------------------------------------------GCATTTTTGGGTTGGTCTGCAGACTCTTGTTTACAAGGAGACAAGTGTAATATTTTTGCTAATTTCATTTTGCATGATGTTAATAATGGTCTTACTTGTTCTACTGATTTACAAAAAGCTAACACAGAAATAGAACTTGGTGTTTGTGTTAATTATGACCTCTATGGTATTTCAGGCCAAGGCATTTTTGTTGAGGTTAATGCGACTTATTATAATAGTTGGCAGAACCTTTTATATGATTCTAATGGTAACCTCTACGGTTTTAGAGACTACATAACAAACAGAACTTTTATGATTCATAGTTGCTATAGCGGTCGTGTTTCTGCGGCCTTTCATGCTAACTCTTCCGAACCAGCATTGCTATTTCGGAATATTAAATGCAACTACGTTTTTAATAATAGTCTTACACGACAGCTGCAACCCATTAACTATTCGTTTGATAGTTATCTTGGTTGTGTTGTCAATGCTTATAATAGTACTGCTATTTCTGTCCAAACATGTGATCTCACAGTAGGTAGTGGTTACTGTGTGGATTAC---------------TCTAAAAACAGACGAAGTCGTAGAGCG------------ATCACCACTGGTTATCGGTTTACTAATTTTGAGCCATTTACTGTTAATTCAGTAAATGATAGTTTGGAACCTGTAGGTGGTTTGTATGAAATTCAAATACCTTCAGAGTTTACTATAGGTAATATGGAGGAGTTTATTCAAACAAGCTCTCCCAAAGTTACTATTGATTGTGCTGCATTTGTCTGTGGTGATTACGCAGCATGTAAATTACAGTTGGTTGAATATGGTAGTTTCTGTGATAACATTAATGCCATACTCACAGAAGTAAATGAACTACTTGATACTACACAGTTGCAAGTAGCTAATAGTTTAATGAATGGTGTTACTCTTAGCACTAAGCTTAAAGATGGTGTTAATTTCAATGTAGACGACATCAATTTTTCCCCTGTATTAGGTTGTCTAGGCAGCGAATGTAGTAAA---------------------GCTTCCAGTAGATCTGCTATAGAGGATTTACTTTTTGATAAAGTAAAGTTATCTGATGTCGGTTTCGTTGAGGCTTATAATAATTGTACAGGAGGTGCCGAAATTAGGGACCTCATTTGTGTGCAAAGTTATAAAGGCATCAAAGTGTTGCCTCCACTGCTCTCAGAAAATCAGATCAGTGGATATACTTTGGCTGCCACCTCTGCTAGTCTATTTCCTCCTTGGACAGCAGCAGCAGGTGTACCATTTTATTTAAATGTTCAGTATCGCATTAATGGGCTTGGTGTCACCATGGATGTGCTAAGTCAAAATCAAAAGCTTATTGCTAATGCATTTAACAATGCCCTTCATGCTATTCAGCAAGGGTTCGATGCAACTAATTCTGCTTTAGTTAAAATTCAAGCTGTTGTTAATGCAAATGCTGAAGCTCTTAATAACTTATTGCAACAACTCTCTAATAGATTTGGTGCTATAAGTGCTTCTTTACAAGAAATTCTATCTAGACTTGATGCTCTTGAAGCGGAAGCTCAGATAGATAGACTTATTAATGGTCGTCTCACCGCTCTTAATGCTTATGTTTCTCAACAGCTTAGTGATTCTACACTGGTAAAATTTAGTGCAGCACAAGCTATGGAGAAGGTTAATGAATGTGTCAAAAGCCAATCATCTAGGATAAATTTCTGTGGTAATGGTAATCATATTATATCATTAGTGCAGAATGCTCCATATGGTTTGTATTTTATCCACTTTAATTATGTCCCTACTAAGTATGTCACAGCGAAGGTTAGTCCTGGTCTGTGCATTGCTGGTAATAGAGGTATAGCTCCTAAGAGTGGTTATTTTGTTAATGTAAATAATACTTGGATGTACACTGGTAGTGGTTACTACTACCCTGAACCTATAACT---GAAAATAATGTTGTTGTTATGAGTACCTGCGCTGTTAATTATACTAAAGCGCCGTATGTAATGCTGA-----------------------------------------------------------------------------------------------------------------------------------------------------------------------------------------------------------------------------------------------------------------------------------------------------------------------------------------------------------------------------------------------------------------------
>KX447786_HumanOC43_China_2013-11-
---------------------------------------------------------------------------------------------------------------------------------------------------------------------------------------------------------------------------------------------------------------------------------------------------------------------------------------------------------------------------------------------------------------------------------------------------------------------------------------------------------------------------------------------------------------------------------------------------------------------------------------------------------------------------------------------------------------------------------------------------------------------------------------------------------------------------------------------------------------------------------------------------------------------------------------------------------------------------------------------------------------------------------------------------------------------------------------------------------------------------------------------------------------------------------------------------------------------------------------------------------------------------------------------------CCCAATGGCAGGAAGGTTGACCTACAATTGGGTAATTTGGGCTATTTGCAGTCATCCAACTATAGAATTGATACTACTGCAACAAGTTGTCAGTTGTATTATAATTTACCTGCTGCTAATGTCTCTGTTAGCAGGTTTAATCCTTCTACTTGGAATAAGAGATTTGGTTTTATAGAAGATTCTGTTTTTGTGCCTCAACCTACA---------GGTGTTTTTACT------AATCACAGTGTAGTTTATGCACAACACTGTTTTAAAGCCCCTAAAAATTTCTGTCCGTGTAGT------------------------TCCTGTCATGGT---------------AAAAATAATGGTATAGGCACTTGTCCTGCAGGTACTAATTCTTTAACTTGTGAT------------------------------AAT------------------TTATGTACTCTTGATCCTATTACACTTAAAGCTCCA---GATACTTAT---------AAGTGCCCCCAATCTAAATCTTTAGTTGGTATAGGTGAGCACTGTTCGGGTCTTGCTGTTAAAAGTGATTATTGTGGAAACAAT---------------------TCT---------TGTACTTGCCAACCACAA------------------------------------------GCATTTTTGGGTTGGTCTGCAGACTCTTGTTTACAAGGAGACAAGTGTAATATTTTTGCTAATTTCATTTTGCATGATGTTAATAATGGTCTTACTTGTTCTACTGATTTACAAAAAGCTAACACAGAAATAGAACTTGGTGTTTGTGTTAATTATGACCTCTATGGTATTTCAGGCCAAGGCATCTTTGTTGAGGTTAATGCGACTTATTATAATAGTTGGCAGAACCTTTTATATGATTCTAATGGTAACCTCTACGGTTTTAGAGACTACATAACAAACAGAACTTTTATGATTCATAGTTGCTATAGCGGTCGTGTTTCTGCGGCCTATCATGCCAACTCTTCCGAACCAGCATTGCTATTTCGGAATATTAAATGCAACTACGTTTTTAATAATAGTCTTACACGACAGCTGCAACCCATTAACTATTCGTTTGATAGTTATCTTGGTTGTGTTGTCAATGCTTATAATAGTACTGCTATTTCTGTCCAAACATGTGATCTCACAGTAGGTAGTGGTTACTGTGTGGATTAC---------------TTTAAAAACAGACGAAGTCGTAGAGCG------------ATCACCACTGGTTATCGGTTTACTAATTTTGAGCCATTTACTGTTAATTCAGTAAGTGATAGTTTGGAACCTGTAGGTGGTTTGTATGAAATTCAAATACCTTCAGAGTTTACTATAGGTAATATGGAGGAGTTTATTCAAACAAGCTCTCCCAAAGTTACTATTGATTGTGCTGCATTTGTCTGTGGTGATTATGCAGCATGTAAATTACAGTTGGTTGAATATGGTAGTTTCTGTGATAACATTAATGCCATACTCACAGAAGTAAATGAACTACTTGATACTACACAGTTGCAAGTAGCTAATAGTTTAATGAATGGTGTTACTCTTAGCACTAAGCTTAAAGATGGTGTTAATTTCAATGTAGACGACATCAATTTTTCCCCTGTATTAGGTTGTCTAGGCAGCGAATGTAGTAAA---------------------GCTTCCAGTAGATCTGCTATAGAGGATTTACTTTTTGATAAAGTAAAGTTATCTGATGTCGGTTTCGTTGAGGCTTATAATAATTGTACAGGAGGTGCCGAAATTAGGGACCTCATTTGTGTGCAAAGTTATAAAGGCATCAAAGTGTTGCCTCCACTGCTCTCAGAAAATCAGATCAGTGGATATACTTTGGCTGCCACCTCTGCTAGTCTATTTCCTCCTTGGACAGCAGCAGCAGGTGTACCATTTTATTTAAATGTTCAGTATCGCATTAATGGGCTTGGTGTCACCATGGATGTGCTAAGTCAAAATCAAAAGCTTATTGCTAATGCATTTAACAATGCCCTTCATGCTATTCAGCAAGGGTTCGATGCAACTAATTCTGCTTTAGTTAAAATTCAAGCTGTTGTTAATGCAAATGCTGAAGCTCTTAATAACTTATTGCAACAACTCTCTAATAGATTTGGTGCTATAAGTGCTTCTTTACAAGAAATTCTATCTAGACTTGATGCTCTTGAAGCGGAAGCTCAGATAGATAGACTTATTAATGGTCGTCTCACCGCTCTTAATGCTTATGTTTCTCAACAGCTTAGTGATTCTACACTGGTAAAATTTAGTGCAGCACAAGCTATGGAGAAGGTTAATGAATGTGTCAAAAGCCAATCATCTAGGATAAATTTCTGTGGTAATGGTAATCATATTATATCATTAGTGCAGAATGCTCCATATGGTTTGTATTTTATCCACTTTAATTATGTCCCTACTAAGTATGTCACAGCGAAGGTTAGTCCTGGTCTGTGCATTGCTGGTAATAGAGGTATAGCTCCTAAGAGTGGTTATTTTGTTAATGTAAATAATACTTGGATGCACACTGGTAGTGGTTACTACTACCCTGAACCTATAACT---GAAAATAATGTTGTTGTTATGAGTACCTGCGCTGTTAATTATACTAAAGCGCCGTATGTAATGCTGA-----------------------------------------------------------------------------------------------------------------------------------------------------------------------------------------------------------------------------------------------------------------------------------------------------------------------------------------------------------------------------------------------------------------------
>KX447787_HumanOC43_China_2013-12-
---------------------------------------------------------------------------------------------------------------------------------------------------------------------------------------------------------------------------------------------------------------------------------------------------------------------------------------------------------------------------------------------------------------------------------------------------------------------------------------------------------------------------------------------------------------------------------------------------------------------------------------------------------------------------------------------------------------------------------------------------------------------------------------------------------------------------------------------------------------------------------------------------------------------------------------------------------------------------------------------------------------------------------------------------------------------------------------------------------------------------------------------------------------------------------------------------------------------------------------------------------------------------------------------------CCCAATGGCAGGAAGGTTGACCTACAATTGGGCAATTTGGGCTATTTGCAGTCATCCAACTATAGAATTGATACTACTGCAACAAGTTGTCAGTTGTATTATAATTTACCTGCTGCTAATGTCTCTGTTAGCAGGTTTAATCCTTCTACTTGGAATAAGAGATTTGGTTTTATAGAAGATTCTGTTTTTGTGCCTCAACCTACA---------GGCGTTTTTACT------AATCACAGTGTAGTTTATGCACAACACTGTTTTAAAGCCCCTAAAAATTTCTGTCCGTGTAGT------------------------TCCTGTCCTGGT---------------AAAAATAATGGTATAGGCACTTGTCCTGCAGGTACTAATTCTTTAACTTGTGAT------------------------------AAT------------------TTATGTACTCTTGATCCTATTACACTTAAAGCTCCA---GATACTTAT---------AAGTGCCCCCAATCTAAATCTTTAGTTGGTATAGGTGAGCACTGTTCGGGTCTTGCTGTTAAAAGTGATTATTGTGGAAACAAT---------------------TCT---------TGTACTTGCCAACCACAA------------------------------------------GCATTTTTGGGTTGGTCTGCAGACTCTTGTTTACAAGGAGACAAGTGTAATATTTTTGCTAATTTCATTTTGCATGATGTTAATAATGGTCTTACTTGTTCTACTGATTTACAAAAAGCTAACACAGAAATAGAACTTGGTGTTTGTGTTAACTATGACCTCTATGGTATTTCAGGCCAAGGCATTTTTGTTGAGGTTAATGCGACTTATTATAATAGTTGGCAGAACCTTTTATATGATTCTAATGGTAACCTCTACGGTTTTAGAGACTACATAACAAACAGAACTTTTATGATTCATAGTTGCTATAGCGGTCGTGTTTCTGCGGCCTATCATGCCAACTCTTCCGAACCAGCATTGCTATTTCGGAATATTAAATGCAACTACGTTTTTAATAATAGTCTTACACGACAGCTGCAACCCATTAACTATTCGTTTGATAGTTATCTTGGTTGTGTTGTCAATGCTTATAATAGTACTGCTATTTCTGTCCAAACATGTGATCTCACAGTAGGTAGTGGTTACTGTGTGGATTAC---------------TCTAAAAACAGACGAAGTCGTAGAGCG------------ATCACCACTGGTTATCGGTTTACTAATTTTGAGCCATTTACTGTTAATTCAGTAAATGATAGTTTGGAACCTGTAGGTGGTTTGTATGAAATTCAAATACCTTCAGAGTTTACTATAGGTAATATGGAGGAGTTTATTCAAACAAGCTCTCCCAAAGTTACTATTGATTGTGCTGCATTTGTCTGTGGTGATTATGCAGCATGTAAATTACAGTTGGTTGAATATGGTAGTTTCTGTGATAACATTAATGCCATACTCACAGAAGTAAATGAACTACTTGATACTACACAGTTGCAAGTAGCTAATAGTTTAATGAATGGTGTTACTCTTAGCACTAAGCTTAAAGATGGTGTTAATTTCAATGTAGACGACATCAATTTTTCCCCTGTATTAGGTTGTCTAGGCAGCGAATGTAGTAAA---------------------GCTTCCAGTAGATCTGCTATAGAGGATTTACTTTTTGATAAAGTAAAGTTATCTGATGTCGGTTTCGTTGAGGCTTATAATAATTGTACAGGAGGTGCCGAAATTAGGGACCTCATTTGTGTGCAAAGTTATAAAGGCATCAAAGTGTTGCCTCCACTGCTCTCAGAAAATCAGATCAGTGGATATACTTTGGCTGCCACCTCTGCTAGTCTATTTCCTCCTTGGACAGCAGCAGCAGGTGTACCATTTTATTTAAATGTTCAGTATCGCATTAATGGGCTTGGTGTCACCATGGATGTGCTAAGTCAAAATCAAAAGCTTATTGCCAATGCATTTAACAATGCCCTTCATGCTATTCAGCAAGGGTTCGATGCAACTAATTCTGCTTTAGTTAAAATTCAAGCTGTTGTTAATGCAAATGCTGAAGCTCTTAATAACTTATTGCAACAACTCTCTAATAGATTTGGTGCTATAAGTGCTTCTTTACAAGAAATTCTATCTAGACTTGATGCTCTTGAAGCTGAAGCTCAGATAGATAGACTTATTAATGGTCGTCTCACCGCTCTTAATGCTTATGTTTCTCAACAGCTTAGTGATTCTACACTGGTAAAATTTAGTGCAGCACAAGCTATGGAGAAGGTTAATGAATGTGTCAAAAGCCAATCATCTAGGATAAATTTCTGTGGTAATGGTAATCATATTATATCATTAGTGCAGAATGCTCCATATGGTTTGTATTTTATCCACTTTAATTATGTCCCTACTAAGTATGTCACAGCGAAGGTTAGTCCTGGTCTGTGCATTGCTGGTAATAGAGGTATAGCTCCTAAGAGTGGTTATTTTGTTAATGTAAATAATACTTGGATGTACACTGGTAGTGGTTACTACTACCCTGAACCTATAACT---GAAAATAATGTTGTTGTTATGAGTACCTGCGCTGTTAATTATACTAAAGCGCCGTATGTAATGCTGA-----------------------------------------------------------------------------------------------------------------------------------------------------------------------------------------------------------------------------------------------------------------------------------------------------------------------------------------------------------------------------------------------------------------------
>KX447789_HumanOC43_China_2013-14-
---------------------------------------------------------------------------------------------------------------------------------------------------------------------------------------------------------------------------------------------------------------------------------------------------------------------------------------------------------------------------------------------------------------------------------------------------------------------------------------------------------------------------------------------------------------------------------------------------------------------------------------------------------------------------------------------------------------------------------------------------------------------------------------------------------------------------------------------------------------------------------------------------------------------------------------------------------------------------------------------------------------------------------------------------------------------------------------------------------------------------------------------------------------------------------------------------------------------------------------------------------------------------------------------------CCCAATGGCAGGAAGGTTGACCTACAATTGGGTAATTTGGCCTATTTGCAGTCATCCAACTATAGAATTGATACTACTGCAACAAGTTGTCAGTTGTATTATAGTTTACCTGCTGCTAATGTCTCTGTTAGCAGGTTTAATCCTTCTACTTGGAATAAGAAATTTGGTTTTATAGAAGATTCTGTTTTTGTGCCTCAACCTACA---------GGTGTTTTTACT------AATCACAGTGTAGTTTATGCACAACACTGTTTTAAAGCCCCTAAAAATTTCTGTCCGTGTAGT------------------------TCCTGTCCTGGT---------------AAAAATAATGGTATAGGCACTTGTCCTGCAGGTACTAATTCTTTAACTTGTGAT------------------------------AAT------------------TTATGTACTCTTGATCCTATTACACTTAAAGCTCCA---GATACTTAT---------AAGTGCCCCCAATCTAAATCTTTAGTTGGTATAGGTGAGCACTGTTCGGGTCTTGCTGTTAAAAGTGATTATTGTGGAAACAAT---------------------TCT---------TGTACTTGCCAACCACAA------------------------------------------GCATTTTTGGGTTGGTCTGCAGACTCTTGTTTACAAGGAGACAAGTGTAATATTTTTGCTAATTTCATTTTGCATGATGTTAATAATGGTCTTACTTGTTCTACTGATTTACAAAAAGCTAACACAGAAATAGAACTTGGTGTTTGTGTTAATTATGACCTCTATGGTATTTCAGGCCAAGGCATTTTTGTTGAGGTTAATGCGACTTATTATAATAGTTGGCAGAACCTTTTATATGATTCTAATGGTAACCTCTACGGTTTTAGAGACTACATAACAAACAGAACTTTTATGATTCATAGTTGCTATAGCGGTCGTGTTTCTGCGGCCTATCATGCCAACTCTTCCGAACCAGCATTGCTATTTCGGAATATTAAATGCAACTACGTTTTTAATAATAGTCTTACACGACAGCTGCAACCCATTAACTATTCGTTTGATAGTTATCTTGGTTGTGTTGTCAATGCTTATAATAGTACTGCTATTTCTGTCCAAACATGTGATCTCACAGTAGGTAGTGGTTACTGTGTGGATTAC---------------TCTAAAAACAGACGAAGTCGTAGAGCG------------ATCACCACTGGTTATCGGTTTACTAATTTTGAGCCATTTACTGTTAATTCAGTAAATGATAGTTTGGAACCTGTAGGTGGTTTGTATGAAATTCAAATACCTTCAGAGTTTACTATAGGTAATATGGAGGAGTTTATTCAAACAAGCTCTCCCAAAGTTACTATTGATTGTGCTGCATTTGTCTGTGGTGATTATGCAGCATGTAAATTACAGTTGGTTGAATATGGTAGTTTCTGTGATAACATTAATGCCATACTCACAGAAGTAAATGAACTACTTGATACTACACAGTTGCAAGTAGCTAATAGTTTAATGAATGGTGTTACTCTTAGCACTAAGCTTAAAGATGGTGTTAATTTCAATGTAGACGACATCAATTTTTCCCCTGTATTAGGTTGTCTAGGCAGCGAATGTAGTAAA---------------------GCTTCCAGTAGATCTGCTATAGAGGATTTACTTTTTGATAAAGTAAAGTTATCTGATGTCGGTTTCGTTGAGGCTTATAATAATTGTACAGGAGGTGCCGAAATTAGGGATCTCATTTGTGTGCAAAGTTATAAAGGCATCAAAGTGTTGCCTCCACTGCTCTCAGAAAATCAGATCAGTGGATATACTTTGGCTGCCACCTCTGCTAGTCTATTTCCTCCTTGGACAGCAGCAGCAGGTGCACCATTTTATTTAAATGTTCAGTATCGCATTAATGGGCTTGGTGTCACCATGGATGTGCTAAGTCAAAATCAAAAGCTTATTGCTAATGCATTTAACAATGCCCTTCATGCTATTCAGCAAGGGTTCGATGCAACTAATTCTGCTTTAGTTAAAATTCAAGCTGTTGTTAATGCAAATGCTGAAGCTCTTAATAACTTATTGCAACAACTCTCTAATAGATTTGGTGCTATAAGTGCTTCTTTACAAGAAATTCTATCTAGACTTGATGCTCTTGAAGCGGAAGCTCAGATAGATAGACTTATTAATGGTCGTCTCACCGCTCTTAATGCTTATGTTTCTCAACAGCTTAGTGATTCTACACTGGTAAAATTTAGTGCAGCACAAGCTATGGAGAAGGTTAATGAATGTGTCAAAAGCCAATCATCTAGGATAAATTTCTGTGGTAATGGTAATCATATTATATCATTAGTGCAGAATGCTCCATATGGTTTGTATTTTATCCACTTTAATTATGTCCCTACTAAGTATGTCACAGCGAAGGTTAGTCCTGGTCTGTGCATTGCTGGTAATAGAGGTATAGCTCCTAAGAGTGGTTATTTTGTTAATGTAAATAATACTTGGATGTACACTGGTAGTGGTTACTACTACCCTGAACCTATAACT---GAAAATAATGTTGTTGTTACGAGTACCTGCGCTGTTAATTATACTAAAGCGCCGTATGTAATGCTGA-----------------------------------------------------------------------------------------------------------------------------------------------------------------------------------------------------------------------------------------------------------------------------------------------------------------------------------------------------------------------------------------------------------------------
>KX447790_HumanOC43_China_2013-15-
---------------------------------------------------------------------------------------------------------------------------------------------------------------------------------------------------------------------------------------------------------------------------------------------------------------------------------------------------------------------------------------------------------------------------------------------------------------------------------------------------------------------------------------------------------------------------------------------------------------------------------------------------------------------------------------------------------------------------------------------------------------------------------------------------------------------------------------------------------------------------------------------------------------------------------------------------------------------------------------------------------------------------------------------------------------------------------------------------------------------------------------------------------------------------------------------------------------------------------------------------------------------------------------------------CCCAATGGCAGGAAGGTTGACCTACAATTGGGCAATTTGGGCTATTTGCAGTCATCCAACTATAGAATTGATACTACTGCAACAAGTTGTCAGTTGTATTATAATTTACCTGCTGCTAATGTCTCTGTTAGCAGGTTTAATCCTTCTACTTGGAATAAGAGATTTGGTTTTATAGAAGATTCTGTTTTTGTGCCTCAACCTACA---------GGCGTTTTTACT------AATCACAGTGTAGTTTATGCACAACACTGTTTTAAAGCCCCTAAAAATTTCTGTCCGTGTAGT------------------------TCCTGTCCTGGT---------------AAAAATAATGGTATAGGCACTTGTCCTGCAGGTACTAATTCTTTAACTTGTGAT------------------------------AAT------------------TTATGTACTCTTGATCCTATTACACTTAAAGCTCCA---GATACTTAT---------AAGTGCCCCCAATCTAAATCTTTAGTTGGTATAGGTGAGCACTGTTCGGGTCTTGCTGTTAAAAGTGATTATTGTGGAAACAAT---------------------TCT---------TGTACTTGCCAACCACAA------------------------------------------GCATTTTTGGGTTGGTCTGCAGACTCTTGTTTACAAGGAGACAAGTGTAATATTTTTGCTAATTTCATTTTGCATGATGTTAATAATGGTCTTACTTGTTCTACTGATTTACAAAAAGCTAACACAGAAATAGAACTTGGTGTTTGTGTTAATTATGACCTCTATGGTATTTCAGGCCAAGGCATTTTTGTTGAGGTTAATGCGACTTATTATAATAGTTGGCAGAACCTTTTATATGATTCTAATGGTAACCTCTACGGTTTTAGAGACTACATAACAAACAGAACTTTTATGATTCATAGTTGCTATAGCGGTCGTGTTTCTGCGGCCTATCATGCCAACTCTTCCGAACCAGCATTGCTATTTCGGAATATTAAATGCAACTACGTTTTTAATAATAGTCTTACACGACAGCTGCAACCCATTAACTATTCGTTTGATAGTTATCTTGGTTGTGTTGTCAATGCTTATAATAGTACTGCTATTTCTGTCCAAACATGTGATCTCACAGTAGGTAGTGGTTACTGTGTGGATTAC---------------TCTAAAAACAGACGAAGTCGTAGAGCG------------ATCACCACTGGTTATCGGTTTACTAATTTTGAGCCATTTACTGTTAATTCAGTAAATGATAGTTTGGAACCTGTAGGTGGTTTGTATGAAATTCAAATACCTTCAGAGTTTACTATAGGTAATATGGAGGAGTTTATTCAAACAAGCTCTCCCAAAGTTACTATTGATTGTGCTGCATTTGTCTGTGGTGATTATGCAGCATGTAAATTACAGTTGGTTGAATATGGTAGTTTCTGTGATAACATTAATGCCATACTCACAGAAGTAAATGAACTACTTGATACTACACAGTTGCAAGTAGCTAATAGTTTAATGAATGGTGTTACTCTTAGCACTAAGCTTAAAGATGGTGTTAATTTCAATGTAGACGACATCAATTTTTCCCCTGTATTAGGCTGTCTAGGCAGCGAATGTAGTAAA---------------------GCTTCCAGTAGATCTGCTATAGAGGATTTACTTTTTGATAAAGTAAAGTTATCTGATGTCGGTTTCGTTGAGGCTTATAATAATTGTACAGGGGGTGCCGAAATTAGGGACCTCATTTGTGTGCAAAGTTATAAAGGCATCAAAGTGTTGCCTCCACTGCTCTCAGAAAATCAGATCAGTGGATATACTTTGGCTGCCACCTCTGCTAGTCTATTTCCTCCTTGGACAGCAGCAGCAGGTGTACCATTTTATTTAAATGTTCAGTATCGCATTAATGGGCTTGGTGTCACCATGGATGTGCTAAGTCAAAATCAAAAGCTTATTGCTAATGCATTTAACAATGCCCTTCATGCTATTCAGCAAGGGTTCGATGCAACTAATTCTGCTTTAGTTAAAATTCAAGCTGTTGTTAATGCAAATGCTGAAGCTCTTAATAACTTATTGCAACAACTCTCTAATAGATTTGGTGCTATAAGTGCTACTTTACAAGAAATTCTATCTAGACTTGATGCTCTTGAAGCGGAAGCTCAGATAGATAGACTTATTAATGGTCGTCTCACCGCTCTTAATGCTTATGTTTCTCAACAGCTTAGTGATTCTACACTGGTAAAATTTAGTGCAGCACAAGCTATGGAGAAGGTTAATGAATGTGTCAAAAGCCAATCATCTAGGATAAATTTCTGTGGTAATGGTAATCATATTATATCATTAGTGCAGAATGCTCCATATGGTTTGTATTTTATCCACTTTAATTATGTCCCTACTAAGTATGTCACAGCGAAGGTTAGTCCTGGTCTGTGCATTGCTGGTAATAGAGGTATAGCTCCTAAGAGTGGTTATTTTGTTAATGTAAATAATACTTGGATGTACACTGGTAGTGGTTACTACTACCCTGAACCTATAACT---GAAAATAATGTTGTTGTTATGAGTACCTGCGCTGTTAATTATACTAAAGCGCCGTATGTAATGCTGA-----------------------------------------------------------------------------------------------------------------------------------------------------------------------------------------------------------------------------------------------------------------------------------------------------------------------------------------------------------------------------------------------------------------------
>MF996589_HumanHKU1_China_2014--
------------------------------------------------------------------------------------------------------------------------------------------------------------------------------------------------------------------------------------------------------------------------------------------------------------------------------------------------------------------------------------------------------------------------------------------TCTTATACTATTGTTGTTCAACCTCAT------------------------------------AATGGTGTTTTGGAGATTACAGCTTGTCAGTACACTATGTGTGAGTATCCTCATACTATTTGTAAATCTAAA------GGTAGTTTTCGTAATGAATCTTGGCATTTTGAT---AAATCTGAACCTTTGTGTCTGTTCAAGAAAAATTTTACTTATAATGTTTCTACAGATTGGTTGTATTTTCATTTTTATCAAGAACGTGGCACTTTTTATGCTTATTATGCTGATTCTGGCATGCCTACTACTTTTTTATTTAGTTTGTATCTTGGTACTCTTTTATCTCATTATTATGTTTTGCCTTTGACTTGTAATGCTATATCTTCTAATACTGATAATGAGACTTTACAATATTGGGTCACACCTTTGTCTAAACGCCAATATCTCCTTAAATTTGACAACCGTGGTGTTATTACTAATGCTGTTGATTGTTCTAGTAGTTTCTTTAGCGAGATTCAATGTAAAACTAAATCTTTATTACCTAATACTGGTGTTTATGACTTATCTGGTTTTACTGTTAAGCCTGTTGCAACTGTACATCGTCGTATTCCTGATTTACCTGATTGTGACATTGATAAATGGCTTAACAATTTTAATGTACCCTCACCTCTTAATTGGGAACGTAAAATTTTTTCTAATTGCAACTTTAATTTGAGTACTTTGCTTCGTTTAGTTCATACTGATTCTTTTTCTTGTAATAATTTTGATGAATCTAAGATATATGGTAGTTGTTTTAAGAGTATTGTTTTAGATAAATTTGCCATACCCAACTCCAGACGATCTGATTTGCAGTTGGGCAGTTCTGGTTTTCTGCAATCTTCTAATTATAAAATTGACACTACTTCTAGTTCTTGTCAATTGTATTATAGTTTGCCTGCAATTAATGTTACTATTAATAATTATAATCCTTCTTCTTGGAATAGAAGGTATGGTTTTAATAATTTTAATTTG------------------------------------AGC------TCTCATAGTGTTGTTTACTCACGTTATTGTTTTTCTGTTAATAATACTTTTTGTCCTTGTGCTAAACCTTCT------TTTGCTTCAAGTTGCAAGAGT---------------CATAAACCACCTTCTGCTTCCTGTCCTATTGGTACTAATTATCGTTCTTGTGAGAGTACT---ACTGTACTCGAC---------CGCACTGATTGGTGTAGGTGTTCTTGTTTACCTGACCCTATAACTGCTTATGACCCT------------------AGGTCTTGTTCTCAAAAAAAGTCTCTGGTTGGTGTTGGTGAACATTGTGCAGGGTTCGGTGTTGATGAAGAAAAGTGTGGTGTA---TTGGATGGATCATATAATGTTTCT---------TGTCTTTGTAGTACTGAT------------------------------------------GCCTTTCTAGGTTGGTCTTATGACACTTGCGTCAGTAACAATCGTTGTAATATTTTTTCTAATTTTATTTTAAATGGTATCAATAGTGGTACCACTTGTTCTAATGATTTATTGCAGCCCAATACTGAAGTTTTTACTGATGTTTGTGTTGATTACGACCTTTATGGTATTACAGGACAAGGTATTTTTAAAGAAGTTTCTGCTGTTTATTATAATAGTTGGCAATATCTTTTGTATGATTCTAATGGCAACATTATTGGTTTTAAAGATTTTGTTACTAATAAAACATATAATATTTTCCCTTGTTATGCAGGAAGAGTTTCTGCTGCTTTTCATCAAAATGCTTCCTCTTTGGCTTTACTTTATCGTAATTTAAAATGTAGCTATGTTTTGAATAAT---ATTTCTTTAGCTACTCAGCCA------TAT---TTTGATAGTTATCTTGGTTGCGTTTTTAATGCTGATAATTTAACTGATTATTCTGTTTCTTCTTGTGCTCTTCGCATGGGTAGTGGTTTTTGTGTTGATTATAACTCACCTTCTTCTTCCTCTTCGCGTCGTAAACGTAGAAGT------------ATTTCTGCTTCTTATCGTTTTGTTACTTTTGAACCCTTTAATGTCAGTTTTGTTAATGACAGTATTGAGTCTGTGGGTGGTCTTTATGAGATCAAAATTCCCACTAACTTTACTATAGTTGGTCAAGAGGAATTTATTCAAACTAATTCTCCTAAAGTTACTATTGATTGTTCTTTATTTGTCTGTTCTAATTATGCAGCTTGCCATGACTTATTGTCAGAGTATGGCACTTTTTGTGATAATATTAATAGTATTTTAGATGAAGTTAATGGTTTACTTGATACTACTCAATTGCATGTAGCTGATACTCTTATGCAAGGTGTCACACTTAGCTCCAATCTTAATACTAATTTGCATTTTGATGTTGATAATATTAATTTTAAATCCCTAGTTGGATGTTTAGGTCCACACTGCGGTTCT------------------------TCTTCTCGTTCTTTTTTTGAAGATTTATTGTTTGACAAAGTTAAACTTTCAGATGTTGGTTTTGTTGAAGCTTATAACAATTGTACTGGT------------------------------------------------------------------------------------------------------------------------------------------------------------------------------------------------------------------------------------------------------------------------------------------------------------------------------------------------------------------------------------------------------------------------------------------------------------------------------------------------------------------------------------------------------------------------------------------------------------------------------------------------------------------------------------------------------------------------------------------------------------------------------------------------------------------------------------------------------------------------------------------------------------------------------------------------------------------------------------------------------------------------------------------------------------------------------------------------------------------------------------------------------------------------------------------------------------------------------------------------------------------------------------------------------------------------------------------
>MF996590_HumanHKU1_China_2015--
------------------------------------------------------------------------------------------------------------------------------------------------------------------------------------------------------------------------------------------------------------------------------------------------------------------------------------------------------------------------------------------------------------------------------------------TCTTATACTATTGTTGTTCAACCTCAT------------------------------------AATGGTGTTTTGGAGATTACAGCTTGTCAGTACACTATGTGTGAGTATCCTCATACTATTTGTAAATCTAAA------GGTAGTTTTCGTAATGAATCTTGGCATTTTGAT---AAATCTGAACCTTTGTGTCTGTTCAAGAAAAATTTTACTTATAATGTTTCTACAGATTGGTTGTATTTTCATTTTTATCAAGAACGTGGCACTTTTTATGCTTATTATGCTGATTCTGGCATGCCTACTACTTTTTTATTTAGTTTGTATCTTGGTACTCTTTTATCTCATTATTATGTTTTGCCTTTGACTTGTAATGCTATATCTTCTAATACTGATAATGAGACTTTACAATATTGGGTCACACCTTTGTCTAAACGCCAATATCTCCTTAAATTTGACAACCGTGGTGTTATTACTAATGCTGTTGATTGTTCTAGTAGTTTCTTTAGCGAGATTCAATGTAAAACTAAATCTTTATTACCTAATACTGGTGTTTATGACTTATCTGGTTTTACTGTTAAGCCTGTTGCAACTGTACATCGTCGTATTCCTGATTTACCTGATTGTGACATTGATAAATGGCTTAACAATTTTAATGTACCCTCACCTCTTAATTGGGAACGTAAAATTTTTTCTAATTGCAACTTTAATTTGAGTACTTTGCTTCGTTTAGTTCATACTGATTCTTTTTCTTGTAATAATTTTGATGAATCTAAGATATATGGTAGTTGTTTTAAGAGTATTGTTTTAGATAAATTTGCCATACCCAACTCCAGACGATCTGATTTGCAGTTGGGCAGTTCTGGTTTTCTGCAATCTTCTAATTATAAAATTGACACTACTTCTAGTTCTTGTCAATTGTATTATAGTTTGCCTGCAATTAATGTTACTATTAATAATTATAATCCTTCTTCTTGGAATAGAAGGTATGGTTTTAATAATTTTAATTTG------------------------------------AGC------TCTCATAGTGTTGTTTACTCACGTTATTGTTTTTCTGTTAATAATACTTTTTGTCCTTGTGCTAAACCTTCT------TTTGCTTCAAGTTGCAAGAGT---------------CATAAACCACCTTCTGCTTCCTGTCCTATTGGTACTAATTATCGTTCTTGTGAGAGTACT---ACTGTACTCGAC---------CGCACTGATTGGTGTAGGTGTTCTTGTTTACCTGATCCTATAACTGCTTATGACCCT------------------AGGTCTTGTTCTCAAAAAAAGTCTCTGGTTGGTGTTGGTGAACATTGTGCGGGGTTCGGTGTTGATGAAGAAAAGTGTGGTGTA---TTGGATGGATCATATAATGTTTCT---------TGTCTTTGTAGTACTGAT------------------------------------------GCCTTTCTAGGTTGGTCTTATGACACTTGCGTCAGTAACAACCGTTGTAATATTTTTTCTAATTTTATTTTAAATGGTATCAATAGTGGTACCACTTGTTCTAATGATTTATTGCAGCCCAATACTGAAGTTTTTACTGATGTTTGTGTTGATTACGACCTTTATGGTATTACAGGACAAGGTATTTTTAAAGAAGTTTCTGCTGTTTATTATAATAGTTGGCAATATCTTTTGTATGATTCTAATGGCAACATTATTGGTTTTAAAGATTTTGTTACTAATAAAACATATAATATTTTCCCTTGTTATGCAGGAAGAGTTTCTGCTGCTTTTCATCAAAATGCTTCCTCTTTGGCTTTACTTTATCGTAATTTAAAATGTAGCTATGTTTTGAATAAT---ATTTCTTTAGCTACTCAGCCA------TAT---TTTGATAGTTATCTTGGTTGCGTTTTTAATGCTGATAATTTAACTGATTATTCTGTTTCTTCTTGTGCTCTTCGCATGGGTAGTGGTTTTTGTGTTGATTATAACTCACCTTCTTCTTCCTCTTCGCGTCGTAAACGTAGAAGT------------ATTTCTGCTTCTTATCGTTTTGTTACTTTTGAACCCTTTAATGTCAGTTTTGTTAATGACAGTATTGAGTCTGTGGGTGGTCTTTATGAGATCAAAATTCCCACTAACTTTACTATAGTTGGTCAAGAGGAATTTATTCAAACTAATTCTCCTAAAGTTACTATTGATTGTTCTTTATTTGTCTGTTCTAATTATGCAGCTTGCCATGACTTATTGTCAGAGTATGGCACTTTTTGTGATAATATTAATAGTATTTTAGATGAAGTTAATGGTTTACTTGATACTACTCAATTGCATGTAGCTGATACTCTTATGCAAGGTGTCACACTTAGCTCCAATCTTAATACTAATTTGCATTTTGATGTTGATAATATTAATTTTAAATCCCTAGTTGGATGTTTAGGTCCACACTGCGGTTCT------------------------TCTTCTCGTTCTTTTTTTGAAGATTTATTGTTTGACAAAGTTAAACTTTCAGAT------------------------------------------------------------------------------------------------------------------------------------------------------------------------------------------------------------------------------------------------------------------------------------------------------------------------------------------------------------------------------------------------------------------------------------------------------------------------------------------------------------------------------------------------------------------------------------------------------------------------------------------------------------------------------------------------------------------------------------------------------------------------------------------------------------------------------------------------------------------------------------------------------------------------------------------------------------------------------------------------------------------------------------------------------------------------------------------------------------------------------------------------------------------------------------------------------------------------------------------------------------------------------------------------------------------------------------------------------------------------------
>MF996591_HumanHKU1_China_2015--
------------------------------------------------------------------------------------------------------------------------------------------------------------------------------------------------------------------------------------------------------------------------------------------------------------------------------------------------------------------------------------------------------------------------------------------TCTTATACTATTGTTGTTCAACCTCAC------------------------------------AATGGTATTTTGGAGATTACAGCTTGTCAGTATACTATGTGTGAATATCCTCACACTGTTTGTAAGTCTAAG------GGTAGTATTCGTAATGAATCTTGGCACATTGAT---TCTTCGGAACCTTTATGCTTGTTTAAGAAAAATTTTACTTATAATGTTTCTGCAGATTGGCTGTATTTTCATTTTTATCAAGAACGTGGTGTTTTTTATGCATATTATGCAGATGTAGGTATGCCTACCACTTTTTTATTTAGTTTATATTTAGGTACTATTTTATCTCATTATTATGTTATGCCTTTGACTTGTAATGCTATATCTCCAAAGATTGACAATGAAACTTTAGAATATTGGGTTACACCGCTATCTAGACGTCAGTATCTTCTCAATTTTGATGAGCACGGTGTTATTACTAATGCCGTTGATTGTTCAAGTAGTTTTCTTAGTGAGATTCAATGTAAAACTCAATCTTTTGCACCTAATACTGGTGTTTATGATTTGTCTGGTTTTACTGTAAAGCCTGTTGCAACTGTTTATCGTCGGATTCCTAATTTACCTGATTGTGACATTGACAACTGGCTTAATAATGTTAGTGTACCTTCACCTCTTAATTGGGAACGTAGAATTTTTTCTAATTGTAACTTCAATTTAAGCACTTTACTTCGTCTAGTCCATGTTGATTCTTTTTCTTGTAATAATCTTGATAAATCTAAAATTTTTGGTAGTTGCTTTAATAGTATTACTGTTGACAAGTTTGCTATACCTAATCGTAGACGAGATGATTTGCAATTGGGCAGTTCTGGCTTTTTGCAATCATCTAATTACAAAATAGATATTTCTTCTAGTTCTTGTCAATTGTATTATAGTTTACCTTTACTTAATGTTACTATTAATAACTTTAATCCATCTTCTTGGAATAGGAGGTATGGTTTTGGTAGTTTTAATGTG------------------------------------TCT------TCTTATGATGTTGTTTATTCTGATCATTGTTTTTCTGTTAACAGCGACTTTTGCCCTTGTGCAGATCCGTCT------GTTGTTAATTCTTGTGTTAAA---------------TCTAAACCTCTTTCTGCCATTTGTCCTACTGGTACTAAATATCGTCATTGCGACTTGGAT---ACTACTCTTTAT---------GTTAAAAACTGGTGTAGATGTTCTTGTCTACCTGACCCCATTTCTACTTATTCTCCT------------------AACACATGTCCTCAAAAGAAGGTCGTTGTTGGTATAGGTGAACATTGTCCAGGTCTTGGTATTAATGAGGAAAAATGTGGTACACAATTAAATCATAGT---------TCC---------TGTTCTTGTAGTCCTGAT------------------------------------------GCCTTTTTGGGTTGGTCTTTTGATAGTTGTATTAGTAATAATCGTTGCAATATTTTTTCTAATTTTATTTTTAATGGAATTAATAGTGGTACCACTTGTTCTAATGATTTGTTATATTCTAACACTGAAGTTTCTACTGGTGTTTGTGTTAATTATGATCTTTATGGCATCACAGGCCAAGGTATTTTTAAAGAAGTTTCTGCGGCTTATTATAATGATTGGCAGAATCTTTTGTATGATTCTAATGGTAATATTATTGGTTTTAAAGATTTTTTGACTAATAAAACTTACACTATACTTCCTTGTTATTCTGGTAGAGTGTCTGCTGCATTTTATCAAAATTCTTCCTCACCAGCTTTGCTTTATCGTAATTTAAAGTGTAGTTATGTTTTGAATAAT---ATTTCTTTTATCTCACAACCATTT---TAT---TTTGATAGTTATCTTGGTTGTGTTTTGAATGCTGTTAATTTAACTAGCTATTCTGTATCCTCTTGTGATTTGCGTATGGGTAGTGGGTTTTGTATTGATTATGCTTTACCC---------TCTTCTCGGCGTAAGCGTAGAGGT------------ATTTCTTCTCCTTATCGCTTTGTAACTTTTGAACCCTTTAATGTTAGTTTTGTTAACGATAGTGTTGAAACTGTAGGTGGTTTATTTGAGATTCAGATTCCTACTAACTTTACCATAGCTGGTCATGAAGAATTTATTCAGACTAGTTCTCCTAAAGTTACTATTGATTGTTCAGCTTTTGTTTGCTCTAATTATGCTGCTTGTCATGATTTATTGTCGGAATATGGCACTTTTTGCGATAATATTAATAGTATTTTAAATGAAGTCAATGACTTACTTGATATTACTCAGTTGCAGGTTGCTAATGCTTTAATGCAAGGTGTTACACTTAGTTCTAATCTTAATACTAATCTACACTCTGATGTTGATAATATAGATTTTAAATCTCTTCTAGGTTGTTTAGGTTCACAATGTGGTTCT------------------------TCGTCTAGATCTTTGTTAGAGGATTTATTATTCAACAAGGTCAAA---------------------------------------------------------------------------------------------------------------------------------------------------------------------------------------------------------------------------------------------------------------------------------------------------------------------------------------------------------------------------------------------------------------------------------------------------------------------------------------------------------------------------------------------------------------------------------------------------------------------------------------------------------------------------------------------------------------------------------------------------------------------------------------------------------------------------------------------------------------------------------------------------------------------------------------------------------------------------------------------------------------------------------------------------------------------------------------------------------------------------------------------------------------------------------------------------------------------------------------------------------------------------------------------------------------------------------------------------------------------------------------
>MF996592_HumanHKU1_China_2015--
------------------------------------------------------------------------------------------------------------------------------------------------------------------------------------------------------------------------------------------------------------------------------------------------------------------------------------------------------------------------------------------------------------------------------------------TCTTATACTATTGTTGTTCAACCTCAC------------------------------------AATGGTATCTTGGAGATTACAGCTTGTCAGTATACTATGTGTGAATATCCTCACACTGTTTGTAAGTCTAAG------GGTAGTATTCGTAATGAATCTTGGCACATTGAT---TCTTCGGAACCTTTATGCTTGTTTAAGAAAAATTTTACTTATAATGTTTCTGCAGATTGGCTGTATTTTCATTTTTATCAAGAACGTGGTGTTTTTTATGCATATTATGCAGATGTAGGTATGCCTACCACTTTCTTATTTAGTTTATATTTAGGTACTATTTTATCTCATTATTATGTTATGCCTTTGACTTGTAATGCTATATCTCCAAAGACTGACAATGAAACTTTAGAATATTGGGTTACACCGCTATCTAGACGTCAGTATCTTCTTAATTTTGATGAGCACGGTGTTATTACTAATGCCGTTGATTGTTCAAGTAGTTTTCTTAGTGAGATTCAATGTAAAACTCAATCTTTTGCACCTAATACTGGTGTTTATGATTTGTCTGGTTTTACTGTAAAGCCTGTTGCAACTGTTTATCGTCGGATTCCTAATTTACCTGATTGTGACATTGACAACTGGCTTAATAATGTTAGTGTACCTTCACCTCTTAATTGGGAACGTAGAATTTTTTCTAATTGTAACTTCAATTTAAGCACTTTACTTCGTCTAGTCCATGTTGATTCTTTTTCTTGTAATAATCTTGATAAATCTAAAATTTTTGGTAGTTGCTTTAATAGTATTACTGTTGACAAGTTTGCTATACCTAATCGTAGACGAGATGATTTGCAATTGGGCAGTTCTGGCTTTTTGCAATCATCTAATTACAAAATAGATATTTCTTCTAGTTCTTGTCAATTGTATTATAGTTTACCTTTACTTAATGTTACTATTAATAACTTTAATCCATCTTCTTGGAATAGGAGGTATGGTTTTGGTAGTTTTAATGTG------------------------------------TCT------TCTTATGATGTTGTTTATTCTGATCATTGTTTTTCTGTTAACAGCGACTTTTGCCCTTGTGCAGATCCGTCT------GTTGTTAATTCTTGTGTTAAA---------------TCTAAGCCTCTTTCTGCCATTTGTCCTGCTGGTACTAAATATCGTCATTGCGACTTGGATACTACTACTCTTTAT---------GTTAAAAACTGGTGTAGATGTTCTTGTCTACCTGACCCCATTTCTACTTATTCTCCT------------------AACACATGTCCTCAAAAGAAGGTCGTTGTTGGTATAGGTGAACATTGTCCAGGTCTTGGTATTAATGAGGAAAAATGTGGTACACAATTAAATCATACT---------TCC---------TGTTCTTGTAGTCCTGAT------------------------------------------GCCTTTTTGGGTTGGTCTTTTGATAGTTGTATTAGTAATAATCGTTGCAATATTTTTTCTAATTTTATTTTTAATGGAATTAATAGTGGCACCACTTGTTCTAATGATTTGTTATATTCTAACACTGAAGTTTCTACTGGTGTTTGTGTTAATTATGATCTTTATGGCATCACAGGCCAAGGTATTTTTAAAGAAGTTTCTGCGGCTTATTATAATAATTGGCAGAATCTTTTGTATGATTCTAATGGTAATATTATTGGTTTTAAAGATTTTTTGACTAATAAAACTTACACTATACTTCCTTGTTATTCTGGTAGAGTGTCTGCTGCATTTTATCAAAATTCTTCCTCACCAGCTTTGCTTTATCGTAATTTAAAGTGTAGTTATGTTTTGAATAAT---ATTTCTTTTATCTCACAACCATTT---TAT---TTTGATAGTTATCTTGGTTGTGTTTTGAATGCTGTTAATTTAACTAGCTATTCTGTATCCTCTTGTGATTTGCGTATGGGTAGTGGGTTTTGTATTGATTATGCTTTACCC---------TCTTCTCGGCGTAAGCGTAGAGGT------------ATTTCTTCTCCTTATCGCTTTGTAACTTTTGAACCCTTTAATGTTAGTTTTGTTAACGATAGTGTTGAAACTGTTGGTGGTTTATTTGAGATTCAGATTCCTACTAACTTTACCATAGCTGGTCATGAAGAATTTATTCAGACTAGTTCTCCTAAAGTTACTATTGATTGTTCAGCTTTCGTTTGCTCTAATTATGCTGCTTGTCATGATTTATTGTCGGAATATGGCACTTTTTGCGATAATATTAATAGTATTTTAAATGAAGTCAATGACTTACTTGATATTACTCAGTTGCAGGTTGCTAATGCTTTAATGCAAGGTGTTACACTTAGTTCTAATCTTAATACTAATCTACACTCTGATGTTGATAATATAGATTTTAAATCTCTTCTAGGTTGTTTAGGTTCACAATGTGGTTCT------------------------TCGTCTAGATCTTTGTTAGAGGATTTATTATTCAAC------------------------------------------------------------------------------------------------------------------------------------------------------------------------------------------------------------------------------------------------------------------------------------------------------------------------------------------------------------------------------------------------------------------------------------------------------------------------------------------------------------------------------------------------------------------------------------------------------------------------------------------------------------------------------------------------------------------------------------------------------------------------------------------------------------------------------------------------------------------------------------------------------------------------------------------------------------------------------------------------------------------------------------------------------------------------------------------------------------------------------------------------------------------------------------------------------------------------------------------------------------------------------------------------------------------------------------------------------------------------------------------------
>MF996593_HumanHKU1_China_2015--
------------------------------------------------------------------------------------------------------------------------------------------------------------------------------------------------------------------------------------------------------------------------------------------------------------------------------------------------------------------------------------------------------------------------------------------TCTTATACTATTGTTGTTCAACCTCAT------------------------------------AATGGTGTTTTGGAGATTACAGCTTGTCAGTACACTATGTGTGAGTATCCTCATACTATTTGTAAATCTAAA------GGTAGTTTTCGTAATGAATCTTGGCATTTTGAT---AAATCTGAACCTTTGTGTCTGTTCAAGAAAAATTTTACTTATAATGTTTCTACAGATTGGTTGTATTTTCATTTTTATCAAGAACGTGGCACTTTTTATGCTTATTATGCTGATTCTGGCATGCCTACTACTTTTTTATTTAGTTTGTATCTTGGTACTCTTTTATCTCATTATTATGTTTTGCCTTTGACTTGTAATGCTATATCTTCTAATACTGATAATGAGACTTTACAATATTGGGTCACACCTTTGTCTAAACGCCAATATCTCCTTAAATTTGACAACCATGGTGTTATTACTAATGCTGTTGATTGTTCTAGTAGTTTCTTTAGCGAGATTCAATGTAAAACTAAATCTTTATTACCTAATACTGGTGTTTATGACTTATCTGGTTTTACTGTTAAGCCTGTTGCAACTGTACATCGTCGTATTCCTGATTTACCTGATTGTGACATTGATAAATGGCTTAACAATTTTAAAGTACCCTCACCTCTTAATTGGGAACGTAAAATTTTTTCTAATTGCAACTTTAATTTGAGTACTTTGCTTCGTTTAGTTCATACTGATTCTTTTTCTTGTAATAATTTTGATGAATCTAAGATATATGGTAGTTGTTTTAAGAGTATTGTTTTAGATAAATTTGCCATACCCAACTCCAGACGATCTGATTTGCAGTTGGGCAGTTCTGGTTTTCTGCAATCTTCTAATTATAAAATTGACACTACTTCTAGTTCTTGTCAATTGTATTATAGTTTGCCTGCAATTAATGTTACTATTAATAATTATAATCCTTCTTCTTGGAATAGAAGGTATGGTTTTAATAATTTTAATTTG------------------------------------AGC------TCTCATAGTGTTGTTTACTCACGTTATTGTTTTTCTGTTAATAATACTTTTTGTCCTTGTGCTAAACCTTCT------TTTGCTTCAAGTTGCAAGAGT---------------CATAAACCACCTTCTGCTTCCTGTCCTATTGGTACTAATTATCGTTCTTGTGAGAGTACT---ACTGTACTCGAC---------CGCACTGATTGGTGTAGGTGTTCTTGTTTACCTGATCCTATAACTGCTTATGACCCT------------------AGGTCTTGTTCTCAAAAAAAGTCTCTGGTTGGTGTTGGTGAACATTGTGCAGGGTTCGGTGTTGATGAAGAAAAGTGTGGTGTA---TTGGATGGATCATATAATGTTTCT---------TGTCTTTGTAGTACTGAT------------------------------------------GCCTTTCTAGGTTGGTCTTATGACACTTGCGTCAGTAACAACCGTTGTAATATTTTTTCTAATTTTATTTTAAATGGTATCAATAGTGGTACCACTTGTTCTAATGATTTATTGCAGCCCAATACTGAAGTTTTTACTGATGTTTGTGTTGATTACGACCTTTATGGTATTACAGGACAAGGTATTTTTAAAGAAGTTTCTGCTGTTTATTATAATAGTTGGCAATATCTTTTATATGATTCTAATGGCAACATTATTGGTTTTAAAGATTTTGTTACTAATAAAACATATAATATTTTCCCTTGTTATGCAGGAAGAGTTTCTGCTGCTTTTCATCAAAATGCTTCCTCTTTGGCTTTACTTTATCGTAATTTAAAATGTAGCTATGTTTTGAATAAT---ATTTCTTTAGCTACTCAGCCA------TAT---TTTGATAGTTATCTTGGTTGCGTTTTTAATGCTGATAATTTAACTGATTATTCTGTTTCTTCTTGTGCTCTTCGCATGGGTAGTGGTTTTTGTGTTGATTATAACTCACCTTCTTCTTCCTCTTCGCGTCGTAAACGTAGAAGT------------ATTTCTGCTTCTTATCGTTTTGTTACTTTTGAACCCTTTAATGTCAGTTTTGTTAATGACAGTATTGAGTCTGTGGGTGGTCTTTATGAGATCAAAATTCCCACTAACTTTACTATAGTTGGTCAAGAGGAATTTATTCAAACTAATTCTCCTAAAGTTACTATTGATTGTTCTTTATTTGTCTGTTCTAATTATGCAGCTTGCCATGACTTATTGTCAGAGTATGGCACTTTTTGTGATAATATTAATAGTATTTTAGATGAAGTTAATGGTTTACTTGATACTACTCAATTGCATGTAGCTGATACTCTTATGCAAGGTGTCACACTTAGCTCCAATCTTAATACTAATTTGCATTTTGATGTTGATAATATTAATTTTAAATCTCTAGTTGGATGTTTAGGTCCACACTGCGGTTCT------------------------TCTTCTCGTTCTTTTTTTGAAGATTTATTGTTTGACAAAGTTAAACTTTCAGATGTTGGTTTTGTTGAAGCT------------------------------------------------------------------------------------------------------------------------------------------------------------------------------------------------------------------------------------------------------------------------------------------------------------------------------------------------------------------------------------------------------------------------------------------------------------------------------------------------------------------------------------------------------------------------------------------------------------------------------------------------------------------------------------------------------------------------------------------------------------------------------------------------------------------------------------------------------------------------------------------------------------------------------------------------------------------------------------------------------------------------------------------------------------------------------------------------------------------------------------------------------------------------------------------------------------------------------------------------------------------------------------------------------------------------------------------------------------
>MF996594_HumanHKU1_China_2015--
------------------------------------------------------------------------------------------------------------------------------------------------------------------------------------------------------------------------------------------------------------------------------------------------------------------------------------------------------------------------------------------------------------------------------------------TCTTATACTATTGTTGTTCAACCTCAC------------------------------------AATGGTATTTTGGAGATTACAGCTTGTCAGTATACTATGTGTGAATATCCTCACACTGTTTGTAAGTCTAAG------GGTAGTATTCGTAATGAATCTTGGCACATTGAT---TCTTCGGAACCTTTATGCTTGTTTAAGAAAAATTTTACTTATAATGTTTCTGCAGATTGGCTGTATTTTCATTTTTATCAAGAACGTGGTGTTTTTTATGCATATTATGCAGATGTAGGTATGCCTACCACTTTTTTATTTAGTTTATATTTAGGTACTATTTTATCTCATTATTATGTTATGCCTTTGACTTGTAATGCTATATCTCCAAAGATTGACAATGAAACTTTAGAATATTGGGTTACACCGCTATCTAGACGTCAGTATCTTCTCAATTTTGATGAGCACGGTGTTATTACTAATGCCGTTGATTGTTCAAGTAGTTTTCTTAGTGAGATTCAATGTAAAACTCAATCTTTTGCACCTAATACTGGTGTTTATGATTTGTCTGGTTTTACTGTAAAGCCTGTTGCAACTGTTTATCGTCGGATTCCTAATTTACCTGATTGTGACATTGACAACTGGCTTAATAATGTTAGTGTACCTTCACCTCTTAATTGGGAACGTAGAATTTTTTCTAATTGTAACTTCAATTTAAGCACTTTACTTCGTCTAGTCCATGTTGATTCTTTTTCTTGTAATAATCTTGATAAATCTAAAATTTTTGGTAGTTGCTTTAATAGTATTACTGTTGACAAGTTTGCTATACCTAATCGTAGACGAGATGATTTGCAATTGGGCAGTTCTGGCTTTTTGCAATCATCTAATTACAAAATAGATATTTCTTCTAGTTCTTGTCAATTGTATTATAGTTTACCTTTACTTAATGTTACTATTAATAACTTTAATCCATCTTCTTGGAATAGGAGGTATGGTTTTGATAGTTTTAATGTG------------------------------------TCT------TCTTATGATGTTGTTTATTCTGATCATTGTTTTTCTGTTAACAGCGACTTTTGCCCTTGTGCAGATCCGTCT------GTTGTTAATTCTTGTGATAAA---------------TTTAAGCCTCTTTCTGCCATTTGTCCTGCTGGTACTAAATATCGTCATTGCGACTTGGAT---ACTACTCTTTAT---------GTTAAAAACTGGTGTAGATGTTCTTGTCTACCTGACCCCATTTCTACTTATTCTCCT------------------AACACATGTCCTCAAAAGAAGGTCGTTGTTGGTATAGGTGAACATTGTCCAGGTCTTGGTATTAATGAGGAAAAATGTGGTACACAATTAAATCATAGT---------TCC---------TGTTCTTGTAGTCCTGAT------------------------------------------GCCTTTTTGGGTTGGTCTTTTGATAGTTGTATTAGTAATAATCGTTGCAATATTTTTTCTAATTTTATTTTTAATGGAATTAATAGTGGTACCACTTGTTCTAATGATTTGTTATATTCTAACACTGAAGTTTCTACTGGTGTTTGTGTTAATTATGATCTTTATGGCATCACAGGCCAAGGTATTTTTAAAGAAGTTTCTGCGGCTTATTATAATAATTGGCAGAATCTTTTGTATGATTCTAATGGTAATATTATTGGTTTTAAAGATTTTTTGACTAATAAAACTTACACTATACTTCCTTGTTATTCTGGTAGAGTGTCTGCTGCATTTTATCAAAATTCTTCTTCACCAGCTTTGCTTTATCGTAATTTAAAGTGTAGTTATGTTTTGAATAAT---ATTTCTTTTATCTCACAACCATTT---TAT---TTTGATAGTTATCTTGGTTGTGTTTTGAATGCTGTTAATTTAACTAGCTATTCTGTATCCTCTTGTGATTTGCGTATGGGTAGTGGGTTTTGTATTGATTATGCTTTACCC---------TCTTCTCGGCGTAAGCGTAGAGGT------------ATTTCTTCTCCTTATCGCTTTGTAACTTTTGAACCCTTTAATGTTAGTTTTGTTAACGATAGTGTTGAAACTGTTGGTGGTTTATTTGAGATTCAGATTCCTACTAACTTTACCATAGCTGGTCATGAAGAATTTATTCAGACTAGTTCTCCTAAAGTTACTATTGATTGTTCAGCTTTTGTTTGCTCTAATTATGCTGCTTGTCATGATTTATTGTCGGAATATGGCACTTTTTGCGATAATATTAATAGTATTTTAAATGAAGTCAATGACTTACTTGATATTACTCAGTTGCAGGTTGCTAATGCTTTAATGCAAGGTGTTACACTTAGTTCTAATCTTAATACTAATCTACACTCTGATGTTGATAATATAGATTTTAAATCTCTTCTAGGTTGTTTAGGTTCACAATGTGGTTCT------------------------TCGTCTAGATCTTTGTTAGAGGATTTATTATTCAACAAGGTCAAACTT------------------------------------------------------------------------------------------------------------------------------------------------------------------------------------------------------------------------------------------------------------------------------------------------------------------------------------------------------------------------------------------------------------------------------------------------------------------------------------------------------------------------------------------------------------------------------------------------------------------------------------------------------------------------------------------------------------------------------------------------------------------------------------------------------------------------------------------------------------------------------------------------------------------------------------------------------------------------------------------------------------------------------------------------------------------------------------------------------------------------------------------------------------------------------------------------------------------------------------------------------------------------------------------------------------------------------------------------------------------------------------
>MF996595_HumanHKU1_China_2015--
------------------------------------------------------------------------------------------------------------------------------------------------------------------------------------------------------------------------------------------------------------------------------------------------------------------------------------------------------------------------------------------------------------------------------------------TCTTATACTATTGTTGTTCAACCTCAC------------------------------------AATGGTATCTTGGAGATTACAGCTTGTCAGTATACTATGTGTGAATATCCTCACACTGTTTGTAAGTCTAAG------GGTAGTATTCGTAATGAATCTTGGCACATTGAT---TCTTCGGAACCTTTATGCTTGTTTAAGAAAAATTTTACTTATAATGTTTCTGCAGATTGGCTGTATTTTCATTTTTATCAAGAACGTGGTGTTTTTTATGCATATTATGCAGATGTAGGTATGCCTACCACTTTCTTATTTAGTTTATATTTAGGTACTATTTTATCTCATTATTATGTTATGCCTTTGACTTGTAATGCTATATCTCCAAAGACTGACAATGAAACTTTAGAATATTGGGTTACACCGCTATCTAGACGTCAGTATCTTCTTAATTTTGATGAGCACGGTGTTATTACTAATGCCGTTGATTGTTCAAGTAGTTTTCTTAGTGAGATTCAATGTAAAACTCAATCTTTTGCACCTAATACTGGTGTTTATGATTTGTCTGGTTTTACTGTAAAGCCTGTTGCAACTGTTTATCGTCGGATTCCTAATTTACCTGATTGTGACATTGACAACTGGCTTAATAATGTTAGTGTACCTTCACCTCTTAATTGGGAACGTAGAATTTTTTCTAATTGTAACTTCAATTTAAGCACTTTACTTCGTCTAGTCCATGTTGATTCTTTTTCTTGTAATAATCTTGATAAATCTAAAATTTTTGGTAGTTGCTTTAATAGTATTACTGTTGACAAGTTTGCTATACCTAATCGTAGACGAGATGATTTGCAATTGGGCAGTTCTGGCTTTTTGCAATCATCTAATTACAAAATAGATATTTCTTCTAGTTCTTGTCAATTGTATTATAGTTTACCTTTACTTAATGTTACTATTAATAACTTTAATCCATCTTCTTGGAATAGGAGGTATGGTTTTGGTAGTTTTAATGTG------------------------------------TCT------TCTTATGATGTTGTTTATTCTGATCATTGTTTTTCTGTTAACAGCGACTTTTGCCCTTGTGCAGATCCGTCT------GTTGTTAATTCTTGTGTTAAA---------------TCTAAGCCTCTTTCTGCCATTTGTCCTGCTGGTACTAAATATCGTCATTGCGACTTGGATACTACTACTCTTTAT---------GTTAAAAACTGGTGTAGATGTTCTTGTCTACCTGACCCCATTTCTACTTATTCTCCT------------------AACACATGTCCTCAAAAGAAGGTCGTTGTTGGTATAGGTGAACATTGTCCAGGTCTTGGTATTAATGAGGAAAAATGTGGTACACAATTAAATCATACT---------TCC---------TGTTCTTGTAGTCCTGAT------------------------------------------GCCTTTTTGGGTTGGTCTTTTGATAGTTGTATTAGTAATAATCGTTGCAATATTTTTTCTAATTTTATTTTTAATGGAATTAATAGTGGCACCACTTGTTCTAATGATTTGTTATATTCTAACACTGAAGTTTCTACTGGTGTTTGTGTTAATTATGATCTTTATGGCATCACAGGCCAAGGTATTTTTAAAGAAGTTTCTGCGGCTTATTATAATAATTGGCAGAATCTTTTGTATGATTCTAATGGTAATATTATTGGTTTTAAAGATTTTTTGACTAATAAAACTTACACTATACTTCCTTGTTATTCTGGTAGAGTGTCTGCTGCATTTTATCAAAATTCTTCCTCACCAGCTTTGCTTTATCGTAATTTAAAGTGTAGTTATGTTTTGAATAAT---ATTTCTTTTATCTCACAACCATTT---TAT---TTTGATAGTTATCTTGGTTGTGTTTTGAATGCTGTTAATTTAACTAGCTATTCTGTATCCTCTTGTGATTTGCGTATGGGTAGTGGGTTTTGTATTGATTATGCTTTACCC---------TCTTCTCGGCGTAAGCGTAGAGGT------------ATTTCTTCTCCTTATCGCTTTGTAACTTTTGAACCCTTTAATGTTAGTTTTGTTAACGATAGTGTTGAAACTGTTGGTGGTTTATTTGAGATTCAGATTCCTACTAACTTTACCATAGCTGGTCATGAAGAATTTATTCAGACTAGTTCTCCTAAAGTTACTATTGATTGTTCAGCTTTCGTTTGCTCTAATTATGCTGCTTGTCATGATTTATTGTCGGAATATGGCACTTTTTGCGATAATATTAATAGTATTTTAAATGAAGTCAATGACTTACTTGATATTACTCAGTTGCAGGTTGCTAATGCTTTAATGCAAGGTGTTACACTTAGTTCTAATCTTAATACTAATCTACACTCTGATGTTGATAATATAGATTTTAAATCTCTTCTAGGTTGTTTAGGTTCACAATGTGGTTCT------------------------TCGTCTAGATCTTTGTTAGAGGATTTATTATTCAACAAGGTCAAACTTTCAGATGTAGGTTTTGTTGAAGCTTATAATAATTGCACTGGTGGTAGTGAA---------------------------------------------------------------------------------------------------------------------------------------------------------------------------------------------------------------------------------------------------------------------------------------------------------------------------------------------------------------------------------------------------------------------------------------------------------------------------------------------------------------------------------------------------------------------------------------------------------------------------------------------------------------------------------------------------------------------------------------------------------------------------------------------------------------------------------------------------------------------------------------------------------------------------------------------------------------------------------------------------------------------------------------------------------------------------------------------------------------------------------------------------------------------------------------------------------------------------------------------------------------------------------------------------------------------------------
>MF996596_HumanHKU1_China_2015--
---------------------------------------------------------------------------------------------------------------------------------------------------------------------------------------------------------------------------------------------------------------------------------------------------------------------------------------------------------------------------------------------------TTTAGTACTATAGTTATAGGTAGTGTTTTTATTAACAACTCTTATACTATTGTTGTTCAACCTCAT------------------------------------AATGGTGTTTTGGAGATTACAGCTTGTCAGTACACTATGTGTGAGTATCCTCATACTATTTGTAAATCTAAA------GGTAGTTTTCGTAATGAATCTTGGCATTTTGAT---AAATCTGAACCTTTGTGTCTGTTCAAGAAAAATTTTACTTATAATGTTTCTACAGATTGGTTGTATTTTCATTTTTATCAAGAACGTGGCACTTTTTATGCTTATTATGCTGATTCTGGCATGCCTACTACTTTTTTATTTAGTTTGTATCTTGGTACTCTTTTATCTCATTATTATGTTTTGCCTTTGACTTGTAATGCTATATCTTCTAATACTGATAATGAGACTTTACAATATTGGGTCACACCTTTGTCTAAACGCCAATATCTCCTTAAATTTGACAACCATGGTGTTATTACTAATGCTGTTGATTGTTCTAGTAGTTTCTTTAGCGAGATTCAATGTAAAACTAAATCTTTATTACCTAATACTGGTGTTTATGACTTATCTGGTTTTACTGTTAAGCCTGTTGCAACTGTACATCGTCGTATTCCTGATTTACCTGATTGTGACATTGATAAATGGCTTAACAATTTTAAAGTACCCTCACCTCTTAATTGGGAACGTAAAATTTTTTCTAATTGCAACTTTAATTTGAGTACTTTGCTTCGTTTAGTTCATACTGATTCTTTTTCTTGTAATAATTTTGATGAATCTAAGATATATGGTAGTTGTTTTAAGAGTATTGTTTTAGATAAATTTGCCATACCCAACTCCAGACGATCTGATTTGCAGTTGGGCAGTTCTGGTTTTCTGCAATCTTCTAATTATAAAATTGACACTACTTCTAGTTCTTGTCAATTGTATTATAGTTTGCCTGCAATTAATGTTACTATTAATAATTATAATCCTTCTTCTTGGAATAGAAGGTATGGTTTTAATAATTTTAATTTG------------------------------------AGC------TCTCATAGTGTTGTTTACTCACGTTATTGTTTTTCTGTTAATAATACTTTTTGTCCTTGTGCTAAACCTTCT------TTTGCTTCAAGTTGCAAGAGT---------------CATAAACCACCTTCTGCTTCCTGTCCTATTGGTACTAATTATCGTTCTTGTGAGAGTACT---ACTGTACTCGAC---------CGCACTGATTGGTGTAGGTGTTCTTGTTTACCTGATCCTATAACTGCTTATGACCCT------------------AGGTCTTGTTCTCAAAAAAAGTCTCTGGTTGGTGTTGGTGAACATTGTGCAGGGTTCGGTGTTGATGAAGAAAAGTGTGGTGTA---TTGGATGGATCATATAATGTTTCT---------TGTCTTTGTAGTACTGAT------------------------------------------GCCTTTCTAGGTTGGTCTTACGACACTTGCGTCAGTAACAACCGTTGTAATATTTTTTCTAATTTTATTTTAAATGGTATCAATAGTGGTACCACTTGCTCTAATGATTTATTGCAGCCCAATACTGAAGTTTTTACTGATGTTTGTGTTGATTACGACCTTTATGGTATTACAGGACAAGGTATTTTTAAAGAAGTTTCTGCTGTTTATTATAATAGTTGGCAATATCTTTTGTATGATTCTAATGGCAACATTATTGGTTTTAAAGATTTTGTTACTAATAAAACATATAATATTTTCCCTTGTTATGCAGGAAGAGTTTCTGCTGCTTTTCATCAAAATGCTTCCTCTTTGGCTTTACTTTATCGTAATTTAAAATGTAGCTATGTTTTGAATAAT---ATTTCTTTAGCTACTCAGCCA------TAT---TTTGATAGTTATCTTGGTTGCGTTTTTAATGCTGATAATTTAACTGATTATTCTGTTTCTTCTTGTGCTCTTCGCATGGGTAGTGGTTTTTGTGTTGATTATAACTCACCTTCTTCTTCCTCTTCGCGTCGTAAACGTAGAAGT------------ATTTCTGCTTCTTATCGTTTTGTTACTTTTGAACCCTTTAATGTCAGTTTTGTTAATGACAGTATTGAGTCTGTGGGTGGTCTTTATGAGATCAAAATTCCCACTAACTTTACTATAGTTGGTCAAGAGGAATTTATTCAAACTAATTCTCCTAAAGTTACTATTGATTGTTCTTTATTTGTCTGTTCTAATTATGCAGCTTGCCATGACTTATTGTCAGAGTATGGCACTTTTTGTGATAATATTAATAGTATTTTAGATGAAGTTAATGGTTTACTTGATACTACTCAATTGCATGTAGCTGATACTCTTATGCAAGGTGTCACACTTAGCTCCAATCTTAATACTAATTTGCATTTTGATGTTGATAATATTAATTTTAAATCTCTAGTTGGATGTTTAGGTCCACACTGCGGTTCT------------------------TCTTCTCGTTCTTTTTTTGAAGATTTATTGTTTGACAAAGTTAAACTTTCAGATGTTGGTTTTGTTGAAGCTTATA--------------------------------------------------------------------------------------------------------------------------------------------------------------------------------------------------------------------------------------------------------------------------------------------------------------------------------------------------------------------------------------------------------------------------------------------------------------------------------------------------------------------------------------------------------------------------------------------------------------------------------------------------------------------------------------------------------------------------------------------------------------------------------------------------------------------------------------------------------------------------------------------------------------------------------------------------------------------------------------------------------------------------------------------------------------------------------------------------------------------------------------------------------------------------------------------------------------------------------------------------------------------------------------------------------------------------------------------------------
>MF996597_HumanHKU1_China_2015--
---------------------------------------------------------------------------------------------------------------------------------------------------------------------------------------------------------------------------------------------------------------------------------------------------------------------------------------------------------------------------------------------------------ACTATAGTTATAGGTAGTGTTTTTATTAACAACTCTTATACTATTGTTGTTCAACCTCAT------------------------------------AATGGTGTTTTGGAGATTACAGCTTGTCAGTACACTATGTGTGAGTATCCTCATACTATTTGTAAATCTAAA------GGTAGTTTTCGTAATGAATCTTGGCATTTTGAT---AAATCTGAACCTTTGTGTCTGTTCAAGAAAAATTTTACTTATAATGTTTCTACAGATTGGTTGTATTTTCATTTTTATCAAGAACGTGGCACTTTTTATGCTTATTATGCTGATTCTGGCATGCCTACTACTTTTTTATTTAGTTTGTATCTTGGTACTCTTTTATCTCATTATTATGTTTTGCCTTTGACTTGTAATGCTATATCTTCTAATACTGATAATGAGACTTTACAATATTGGGTCACACCTTTGTCTAAACGCCAATATCTCCTTAAATTTGACAACCGTGGTGTTATTACTAATGCTGTTGATTGTTCTAGTAGTTTCTTTAGCGAGATTCAATGTAAAACTAAATCTTTATTACCTAATACTGGTGTTTATGACTTATCTGGTTTTACTGTTAAGCCTGTTGCAACTGTACATCGTCGTATTCCTGATTTACCTGATTGTGACATTGATAAATGGCTTAACAATTTTAATGTACCCTCACCTCTTAATTGGGAACGTAAAATTTTTTCTAATTGCAACTTTAATTTGAGTACTTTGCTTCGTTTAGTTCATACTGATTCTTTTTCTTGTAATAATTTTGATGAATCTAAGATATATGGTAGTTGTTTTAAGAGTATTGTTTTAGATAAATTTGCCATACCCAACTCCAGACGATCTGATTTGCAGTTGGGCAGTTCTGGTTTTCTGCAATCTTCTAATTATAAAATTGACACTACTTCTAGTTCTTGTCAATTGTATTATAGTTTGCCTGCAATTAATGTTACTATTAATAATTATAATCCTTCTTCTTGGAATAGAAGGTATGGTTTTAATAATTTTAATTTG------------------------------------AGC------TCTCATAGTGTTGTTTACTCACGTTATTGTTTTTCTGTTAATAATACTTTTTGTCCTTGTGCTAAACCTTCT------TTTGCTTCAAGTTGCAAGAGT---------------CATAAACCACCTTCTGCTTCCTGTCCTATTGGTACTAATTATCGTTCTTGTGAGAGTACT---ACTGTACTCGAC---------CGCACTGATTGGTGTAGGTGTTCTTGTTTACCTGATCCTATAACTGCTTATGACCCT------------------AGGTCTTGTTCTCAAAAAAAGTCTCTGGTTGGTGTTGGTGAACATTGTGCAGGGTTCGGTGTTGATGAAGAAAAGTGTGGTGTA---TTGGATGGATCATATAATGTTTCT---------TGTCTTTGTAGTACTGAT------------------------------------------GCCTTTTTAGGTTGGTCTTATGACACTTGCGTCAGCAACAACCGTTGTAATATTTTTTCTAATTTTATTTTAAATGGTATCAATAGTGGTACCACTTGTTCTAATGATTTATTGCAGCCCAATACTGAAGTTTTTACTGATGTTTGTGTTGATTACGACCTTTATGGTATTACAGGACAAGGTATTTTTAAAGAAGTTTCTGCTGTTTATTATAATAGTTGGCAATATCTTTTGTATGATTCTAATGGCAACATTATTGGTTTTAAAGATTTTGTTACTAATAAAACATATAATATCTTCCCTTGTTATGCAGGAAGAGTTTCTGCTGCTTTTCATCAAAATGCTTCCTCTTTGGCTTTACTTTATCGTAATTTAAAATGTAGCTATGTTTTGAATAAT---ATTTCTTTAGCTACTCAGCCA------TAT---TTTGATAGTTATCTTGGTTGCGTTTTTAATGCTGATAATTTAACTGATTATTCTGTTTCTTCTTGTGCTCTTCGCATGGGTAGTGGTTTTTGTGTTGATTATAACTCACCTTCTTCTTCCTCTTCGCGTCGTAAACGTAGAAGT------------ATTTCTGCTTCTTATCGTTTTGTTACTTTTGAACCCTTTAATGTCAGTTTTGTTAATGACAGTATTGAGTCTGTGGGTGGTCTTTATGAGATCAAAATTCCCACTAACTTTACTATAGTTGGTCAAGAGGAATTTATTCAAACTAATTCTCCTAAAGTTACTATTGATTGTTCTTTATTTGTCTGTTCTAATTATGCAGCTTGCCATGACTTATTGTCAGAGTATGGCACTTTTTGTGATAATATTAATAGTATTTTAGATGAAGTTAATGGTTTACTTGATACTACTCAATTGCATGTAGCTGATACTCTTATGCAAGGTGTCACACTTAGCTCCAATCTTAATACTAATTTGCATTTTGATGTTGATAATATTAATTTTAAATCCCTAGTTGGATGTTTAGGTCCACACTGCGGTTCT------------------------TCTTCTCGTTCTTTTTTTGAAGATTTATTGTTTGACAAAGTTAAACTTTCAGAT------------------------------------------------------------------------------------------------------------------------------------------------------------------------------------------------------------------------------------------------------------------------------------------------------------------------------------------------------------------------------------------------------------------------------------------------------------------------------------------------------------------------------------------------------------------------------------------------------------------------------------------------------------------------------------------------------------------------------------------------------------------------------------------------------------------------------------------------------------------------------------------------------------------------------------------------------------------------------------------------------------------------------------------------------------------------------------------------------------------------------------------------------------------------------------------------------------------------------------------------------------------------------------------------------------------------------------------------------------------------------
>MF996598_HumanHKU1_China_2015--
------------------------------------------------------------------------------------------------------------------------------------------------------------------------------------------------------------------------------------------------------------------------------------------------------------------------------------------------------------------------------------------------------------------------------------------TCTTATACTATTGTTGTTCAACCTCAT------------------------------------AATGGTGTTTTGGAGATTACAGCTTGTCAGTACACTATGTGTGAGTATCCTCATACTATTTGTAAATCTAAA------GGTAGTTTTCGTAATGAATCTTGGCATTTTGAT---AAATCTGAACCTTTGTGTCTGTTCAAGAAAAATTTTACTTATAATGTTTCTACAGATTGGTTGTATTTTCATTTTTATCAAGAACGTGGCACTTTTTATGCTTATTATGCTGATTCTGGCATGCCTACTACTTTTTTATTTAGTTTGTATCTTGGTACTCTTTTATCTCATTATTATGTTTTGCCTTTGACTTGTAATGCTATATCTTCTAATACTGATAATGAGACTTTACAATATTGGGTCACACCTTTGTCTAAACGCCAATATCTCCTTAAATTTGACAACCATGGTGTTATTACTAATGCTGTTGATTGTTCTAGTAGTTTCTTTAGCGAGATTCAATGCAAAACTAAATCTTTATTACCTAATACTGGTGTTTATGACTTATCTGGTTTTACTGTTAAGCCTGTTGCAACTGTACATCGTCGTATTCCTGATTTACCTGATTGTGACATTGATAAATGGCTTAACAATTTTAAAGTACCCTCACCTCTTAATTGGGAACGTAAAATTTTTTCTAATTGCAACTTTAATTTGAGTACTTTGCTTCGTTTAGTTCATACTGATTCTTTTTCTTGTAATAATTTTGATGAATCTAAGATATATGGTAGTTGTTTTAAGAGTATTGTTTTAGATAAATTTGCCATACCCAACTCCAGACGATCTGATTTGCAGTTGGGCAGTTCTGGTTTTCTGCAATCTTCTAATTATAAAATTGACACTACTTCTAGTTCTTGTCAATTGTATTATAGTTTGCCTGCAATTAATGTTACTATTAATAATTATAATCCTTCTTCTTGGAATAGAAGGTATGGTTTTAATAATTTTAATTTG------------------------------------AGC------TCTCATAGTGTTGTTTACTCACGTTATTGTTTTTCTGTTAATAATACTTTTTGTCCTTGTGCTAAACCTTCT------TTTGCTTCAAGTTGCAAGAGT---------------CATAAACCACCTTCTGCTTCCTGTCCTATTGGTACTAATTATCGTTCTTGTGAGAGTACT---ACTGTACTCGAC---------CGCACTGATTGGTGTAGGTGTTCTTGTTTACCTGATCCTATAACTGCTTATGACCCT------------------AGGTCTTGTTCTCAAAAAAAGTCTCTGGTTGGTGTTGGTGAACATTGTGCAGGGTTCGGTGTTGATGAAGAAAAGTGTGGTGTA---TTGGATGGATCATATAATGTTTCT---------TGTCTTTGTAGTACTGAT------------------------------------------GCCTTTCTAGGTTGGTCTTATGACACTTGCGTCAGTAACAACCGTTGTAATATTTTTTCTAATTTTATTTTAAATGGTATCAATAGTGGTACCACTTGTTCTAATGATTTATTGCAGCCCAATACTGAAGTTTTTACTGATGTTTGTGTTGATTACGACCTTTATGGTATTACAGGACAAGGTATTTTTAAAGAAGTTTCTGCTGTTTATTATAATAGTTGGCAATATCTTTTGTATGATTCTAATGGCAACATTATTGGTTTTAAAGATTTTGTTACTAATAAAACATATAATATTTTCCCTTGTTATGCAGGAAGAGTTTCTGCTGCTTTTCATCAAAATGCTTCCTCTTTGGCTTTACTTTATCGTAATTTAAAATGTAGCTATGTTTTGAATAAT---ATTTCTTTAGCTACTCAGCCA------TAT---TTTGATAGTTATCTTGGTTGCGTTTTTAATGCTGATAATTTAACTGATTATTCTGTTTCTTCTTGTGCTCTCCGCATGGGTAGTGGTTTTTGTGTTGATTATAACTCACCTTCTTCTTCCTCTTCGCGTCGTAAACGTAGAAGT------------ATTTCTGCTTCTTATCGTTTTGTTACTTTTGAACCCTTTAATGTCAGTTTTGTTAATGACAGTATTGAGTCTGTGGGTGGTCTTTATGAGATCAAAATTCCCACTAACTTTACTATAGTTGGTCAAGAGGAATTTATTCAAACTAATTCTCCTAAAGTTACTATTGATTGTTCTTTATTTGTCTGTTCTAATTATGCAGCTTGCCATGACTTATTGTCAGAGTATGGCACTTTTTGTGATAATATTAATAGTATTTTAGATGAAGTTAATGGTTTACTTGATACTACTCAATTGCATGTAGCTGATACTCTTATGCAAGGTGTCACACTTAGCTCCAATCTTAATACTAATTTGCATTTTGATGTTGATAATATTAATTTTAAATCTCTAGTTGGATGTTTAGGTCCACACTGCGGTTCT------------------------TCTTCTCGTTCTTTTTTTGAAGATTTATTGTTTGACAAAGTTAAACTTTCAGATGT----------------------------------------------------------------------------------------------------------------------------------------------------------------------------------------------------------------------------------------------------------------------------------------------------------------------------------------------------------------------------------------------------------------------------------------------------------------------------------------------------------------------------------------------------------------------------------------------------------------------------------------------------------------------------------------------------------------------------------------------------------------------------------------------------------------------------------------------------------------------------------------------------------------------------------------------------------------------------------------------------------------------------------------------------------------------------------------------------------------------------------------------------------------------------------------------------------------------------------------------------------------------------------------------------------------------------------------------------------------------------
>MF996599_HumanHKU1_China_2015--
------------------------------------------------------------------------------------------------------------------------------------------------------------------------------------------------------------------------------------------------------------------------------------------------------------------------------------------------------------------------------------------------------AGTACTATAGTTATAGGTAGTGTTTTTGTTAATACGTCTTATACTATTGTTGTTCAACCTCAC------------------------------------AATGGTATCTTGGAGATTACAGCTTGTCAGTATACTATGTGTGAATATCCTCACACTGTTTGTAAGTCTAAG------GGTAGTATTCGTAATGAATCTTGGCACATTGAT---TCTTCGGAACCTTTATGCTTGTTTAAGAAAAATTTTACTTATAATGTTTCTGCAGATTGGCTGTATTTTCATTTTTATCAAGAACGTGGTGTTTTTTATGCATATTATGCAGATGTAGGTATGCCTACCACTTTCTTATTTAGTTTATATTTAGGTACTATTTTATCTCATTATTATGTTATGCCTTTGACTTGTAATGCTATATCTCCAAAGACTGACAATGAAACTTTAGAATATTGGGTTACACCGCTATCTAGACGTCAGTATCTTCTTAATTTTGATGAGCACGGTGTTATTACTAATGCCGTTGATTGTTCAAGTAGTTTTCTTAGTGAGATTCAATGTAAAACTCAATCTTTTGCACCTAATACTGGTGTTTATGATTTGTCTGGTTTTACTGTAAAGCCTGTTGCAACTGTTTATCGTCGGATTCCTAATTTACCTGATTGTGACATTGACAACTGGCTTAATAATGTTAGTGTACCTTCACCTCTTAATTGGGAACGTAGAATTTTTTCTAATTGTAACTTCAATTTAAGCACTTTACTTCGTCTAGTCCATGTTGATTCTTTTTCTTGTAATAATCTTGATAAATCTAAAATTTTTGGTAGTTGCTTTAATAGTATTACTGTTGACAAGTTTGCTATACCTAATCGTAGACGAGATGATTTGCAATTGGGCAGTTCTGGCTTTTTGCAATCATCTAATTACAAAATAGATATTTCTTCTAGTTCTTGTCAATTGTATTATAGTTTACCTTTACTTAATGTTACTATTAATAACTTTAATCCATCTTCTTGGAATAGGAGGTATGGTTTTGGTAGTTTTAATGTG------------------------------------TCT------TCTTATGATGTTGTTTATTCTGATCATTGTTTTTCTGTTAACAGCGACTTTTGCCCTTGTGCAGATCCGTCT------GTTGTTAATTCTTGTGTTAAA---------------TCTAAGCCTCTTTCTGCCATTTGTCCTGCTGGTACTAAATATCGTCATTGCGACTTGGATACTACTACTCTTTAT---------GTTAAAAACTGGTGTAGATGTTCTTGTCTACCTGACCCCATTTCTACTTATTCTCCT------------------AACACATGTCCTCAAAAGAAGGTCGTTGTTGGTATAGGTGAACATTGTCCAGGTCTTGGTATTAATGAGGAAAAATGTGGTACACAATTAAATCATACT---------TCC---------TGTTCTTGTAGTCCTGAT------------------------------------------GCCTTTTTGGGTTGGTCTTTTGATAGTTGTATTAGTAATAATCGTTGCAATATTTTTTCTAATTTTATTTTTAATGGAATTAATAGTGGCACCACTTGTTCTAATGATTTGTTATATTCTAACACTGAAGTTTCTACTGGTGTTTGTGTTAATTATGATCTTTATGGCATCACAGGCCAAGGTATTTTTAAAGAAGTTTCTGCGGCTTATTATAATAATTGGCAGAATCTTTTGTATGATTCTAATGGTAATATTATTGGTTTTAAAGATTTTTTGACTAATAAAACTTACACTATACTTCCTTGTTATTCTGGTAGAGTGTCTGCTGCATTTTATCAAAATTCTTCCTCACCAGCTTTGCTTTATCGTAATTTAAAGTGTAGTTATGTTTTGAATAAT---ATTTCTTTTATCTCACAACCATTT---TAT---TTTGATAGTTATCTTGGTTGTGTTTTGAATGCTGTTAATTTAACTAGCTATTCTGTATCCTCTTGTGATTTGCGTATGGGTAGTGGGTTTTGTATTGATTATGCTTTACCC---------TCTTCTCGGCGTAAGCGTAGAGGT------------ATTTCTTCCCCTTATCGCTTTGTAACTTTTGAACCCTTTAATGTTAGTTTTGTTAACGATAGTGTTGAAACTGTTGGTGGTTTATTTGAGATTCAGATTCCTACTAACTTTACCATAGCTGGTCATGAAGAATTTATTCAGACTAGTTCTCCTAAAGTTACTATTGATTGTTCAGCTTTCGTTTGCTCTAATTATGCTGCTTGTCATGATTTATTGTCGGAATATGGCACTTTTTGCGATAATATTAATAGTATTTTAAATGAAGTCAATGACTTACTTGATATTACTCAGTTGCAGGTTGCTAATGCTTTAATGCAAGGTGTTACACTTAGTTCTAATCTTAATACTAATCTACACTCTGATGTTGATAATATAGATTTTAAATCTCTTCTAGGTTGTTTAGGTTCACAATGTGGTTCT------------------------TCGTCTAGATCTTTGTTAGAGGATTTATTATTCAACAAGGTCAAACTTTCAGATGTAGGTTTTGTTGAAGCGTAT---------------------------------------------------------------------------------------------------------------------------------------------------------------------------------------------------------------------------------------------------------------------------------------------------------------------------------------------------------------------------------------------------------------------------------------------------------------------------------------------------------------------------------------------------------------------------------------------------------------------------------------------------------------------------------------------------------------------------------------------------------------------------------------------------------------------------------------------------------------------------------------------------------------------------------------------------------------------------------------------------------------------------------------------------------------------------------------------------------------------------------------------------------------------------------------------------------------------------------------------------------------------------------------------------------------------------------------------------------
>MF996600_HumanHKU1_China_2015--
------------------------------------------------------------------------------------------------------------------------------------------------------------------------------------------------------------------------------------------------------------------------------------------------------------------------------------------------------------------------------------------------GAATTTAGTACTATAGTTATAGGTAGTGTTTTTGTTAATACGTCTTATACTATTGTTGTTCAACCTCAC------------------------------------AATGGTATCTTGGAGATTACAGCTTGTCAGTATACTATGTGTGAATATCCTCACACTGTTTGTAAGTCTAAG------GGTAGTATTCGTAATGAATCTTGGCACATTGAT---TCTTCGGAACCTTTATGCTTGTTTAAGAAAAATTTTACTTATAATGTTTCTGCAGATTGGCTGTATTTTCATTTTTATCAAGAACGTGGTGTTTTTTATGCATATTATGCAGATGTAGGTATGCCTACCACTTTCTTATTTAGTTTATATTTAGGTACTATTTTATCTCATTATTATGTTATGCCTTTGACTTGTAATGCTATATCTCCAAAGACTGACAATGAAACTTTAGAATATTGGGTTACACCGCTATCTAGACGTCAGTATCTTCTTAATTTTGATGAGCACGGTGTTATTACTAATGCCGTTGATTGTTCAAGTAGTTTTCTTAGTGAGATTCAATGTAAAACTCAATCTTTTGCACCTAATACTGGTGTTTATGATTTGTCTGGTTTTACTGTAAAGCCTGTTGCAACTGTTTATCGTCGGATTCCTAATTTACCTGATTGTGACATTGACAACTGGCTTAATAATGTTAGTGTACCTTCACCTCTTAATTGGGAACGTAGAATTTTTTCTAATTGTAACTTCAATTTAAGCACTTTACTTCGTCTAGTCCATGTTGATTCTTTTTCTTGTAATAATCTTGATAAATCTAAAATTTTTGGTAGTTGCTTTAATAGTATTACTGTTGACAAGTTTGCTATACCTAATCGTAGACGAGATGATTTGCAATTGGGCAGTTCTGGCTTTTTGCAATCATCTAATTACAAAATAGATATTTCTTCTAGTTCTTGTCAATTGTATTATAGTTTACCTTTACTTAATGTTACTATTAATAACTTTAATCCATCTTCTTGGAATAGGAGGTATGGTTTTGGTAGTTTTAATGTG------------------------------------TCT------TCTTATGATGTTGTTTATTCTGATCATTGTTTTTCTGTTAACAGCGACTTTTGCCCTTGTGCAGATCCGTCT------GTTGTTAATTCTTGTGTTAAA---------------TCTAAGCCTCTTTCTGCCATTTGTCCTGCTGGTACTAAATATCGTCATTGCGACTTGGATACTACTACTCTTTAT---------GTTAAAAACTGGTGTAGATGTTCTTGTCTACCTGACCCCATTTCTACTTATTCTCCT------------------AACACATGTCCTCAAAAGAAGGTCGTTGTTGGTATAGGTGAACATTGTCCAGGTCTTGGTATTAATGAGGAAAAATGTGGTACACAATTAAATCATACT---------TCC---------TGTTCTTGTAGTCCTGAT------------------------------------------GCCTTTTTGGGTTGGTCTTTTGATAGTTGTATTAGTAATAATCGTTGCAATATTTTTTCTAATTTTATTTTTAATGGAATTAATAGTGGCACCACTTGTTCTAATGATTTGTTATATTCTAACACTGAAGTTTCTACTGGTGTTTGTGTTAATTATGATCTTTATGGCATCACAGGCCAAGGTATTTTTAAAGAAGTTTCTGCGGCTTATTATAATAATTGGCAGAATCTTTTGTATGATTCTAATGGTAATATTATTGGTTTTAAAGATTTTTTGACTAATAAAACTTACACTATACTTCCTTGTTATTCTGGTAGAGTGTCTGCTGCATTTTATCAAAATTCTTCCTCACCAGCTTTGCTTTATCGTAATTTAAAGTGTAGTTATGTTTTGAATAAT---ATTTCTTTTATCTCACAACCATTT---TAT---TTTGATAGTTATCTTGGTTGTGTTTTGAATGCTGTTAATTTAACTAGCTATTCTGTATCCTCTTGTGATTTGCGTATGGGTAGTGGGTTTTGTATTGATTATGCTTTACCC---------TCTTCTCGGCGTAAGCGTAGAGGT------------ATTTCTTCCCCTTATCGCTTTGTAACTTTTGAACCCTTTAATGTTAGTTTTGTTAACGATAGTGTTGAAACTGTTGGTGGTTTATTTGAGATTCAGATTCCTACTAACTTTACCATAGCTGGTCATGAAGAATTTATTCAGACTAGTTCTCCTAAAGTTACTATTGATTGTTCAGCTTTCGTTTGCTCTAATTATGCTGCTTGTCATGATTTATTGTCGGAATATGGCACTTTTTGCGATAATATTAATAGTATTTTAAATGAAGTCAATGACTTACTTGATATTACTCAGTTGCAGGTTGCTAATGCTTTAATGCAAGGTGTTACACTTAGTTCTAATCTTAATACTAATCTACACTCTGATGTTGATAATATAGATTTTAAATCTCTTCTAGGTTGTTTAGGTTCACAATGTGGTTCT------------------------TCGTCTAGATCTTTGTTAGAGGATTTATTATTCAACAAGGTCAAACTTTCAGATGTAGGTTTTGT-------------------------------------------------------------------------------------------------------------------------------------------------------------------------------------------------------------------------------------------------------------------------------------------------------------------------------------------------------------------------------------------------------------------------------------------------------------------------------------------------------------------------------------------------------------------------------------------------------------------------------------------------------------------------------------------------------------------------------------------------------------------------------------------------------------------------------------------------------------------------------------------------------------------------------------------------------------------------------------------------------------------------------------------------------------------------------------------------------------------------------------------------------------------------------------------------------------------------------------------------------------------------------------------------------------------------------------------------------------------
>MF996601_HumanHKU1_China_2015--
---------------------------------------------------------------------------------------------------------------------------------------------------------------------------------------------------------------------------------------------------------------------------------------------------------------------------------------------------------------------------------------------AGTGAATTTAGTACTATAGTTATAGGTAGTGTTTTTGTTAATACGTCTTATACTATTGTTGTTCAACCTCAC------------------------------------AATGGTATCTTGGAGATTACAGCTTGTCAGTATACTATGTGTGAATATCCTCACACTGTTTGTAAGTCTAAG------GGTAGTATTCGTAATGAATCTTGGCACATTGAT---TCTTCGGAACCTTTATGCTTGTTTAAGAAAAATTTTACTTATAATGTTTCTGCAGATTGGCTGTATTTTCATTTTTATCAAGAACGTGGTGTTTTTTATGCATATTATGCAGATGTAGGTATGCCTACCACTTTCTTATTTAGTTTATATTTAGGTACTATTTTATCTCATTATTATGTTATGCCTTTGACTTGTAATGCTATATCTCCAAAGACTGACAATGAAACTTTAGAATATTGGGTTACACCGCTATCTAGACGTCAGTATCTTCTTAATTTTGATGAGCACGGTGTTATTACTAATGCCGTTGATTGTTCAAGTAGTTTTCTTAGTGAGATTCAATGTAAAACTCAATCTTTTGCACCTAATACTGGTGTTTATGATTTGTCTGGTTTTACTGTAAAGCCTGTTGCAACTGTTTATCGTCGGATTCCTAATTTACCTGATTGTGACATTGACAACTGGCTTAATAATGTTAGTGTACCTTCACCTCTTAATTGGGAACGTAGAATTTTTTCTAATTGTAACTTCAATTTAAGCACTTTACTTCGTCTAGTCCATGTTGATTCTTTTTCTTGTAATAATCTTGATAAATCTAAAATTTTTGGTAGTTGCTTTAATAGTATTACTGTTGACAAGTTTGCTATACCTAATCGTAGACGAGATGATTTGCAATTGGGCAGTTCTGGCTTTTTGCAATCATCTAATTACAAAATAGATATTTCTTCTAGTTCTTGTCAATTGTATTATAGTTTACCTTTACTTAATGTTACTATTAATAACTTTAATCCATCTTCTTGGAATAGGAGGTATGGTTTTGGTAGTTTTAATGTG------------------------------------TCT------TCTTATGATGTTGTTTATTCTGATCATTGTTTTTCTGTTAACAGCGACTTTTGCCCTTGTGCAGATCCGTCT------GTTGTTAATTCTTGTGTTAAA---------------TCTAAGCCTCTTTCTGCCATTTGTCCTGCTGGTACTAAATATCGTCATTGCGACTTGGATACTACTACTCTTTAT---------GTTAAAAACTGGTGTAGATGTTCTTGTCTACCTGACCCCATTTCTACTTATTCTCCT------------------AACACATGTCCTCAAAAGAAGGTCGTTGTTGGTATAGGTGAACATTGTCCAGGTCTTGGTATTAATGAGGAAAAATGTGGTACACAATTAAATCATACT---------TCC---------TGTTCTTGTAGTCCTGAT------------------------------------------GCCTTTTTGGGTTGGTCTTTTGATAGTTGTATTAGTAATAATCGTTGCAATATTTTTTCTAATTTTATTTTTAATGGAATTAATAGTGGCACCACTTGTTCTAATGATTTGTTATATTCTAACACTGAAGTTTCTACTGGTGTTTGTGTTAATTATGATCTTTATGGCATCACAGGCCAAGGTATTTTTAAAGAAGTTTCTGCGGCTTATTATAATAATTGGCAGAATCTTTTGTATGATTCTAATGGTAATATTATTGGTTTTAAAGATTTTTTGACTAATAAAACTTACACTATACTTCCTTGTTATTCTGGTAGAGTGTCTGCTGCATTTTATCAAAATTCTTCCTCACCAGCTTTGCTTTATCGTAATTTAAAGTGTAGTTATGTTTTGAATAAT---ATTTCTTTTATCTCACAACCATTT---TAT---TTTGATAGTTATCTTGGTTGTGTTTTGAATGCTGTTAATTTAACTAGCTATTCTGTATCCTCTTGTGATTTGCGTATGGGTAGTGGGTTTTGTATTGATTATGCTTTACCC---------TCTTCTCGGCGTAAGCGTAGAGGT------------ATTTCTTCCCCTTATCGCTTTGTAACTTTTGAACCCTTTAATGTTAGTTTTGTTAACGATAGTGTTGAAACTGTTGGTGGTTTATTTGAGATTCAGATTCCTACTAACTTTACCATAGCTGGTCATGAAGAATTTATTCAGACTAGTTCTCCTAAAGTTACTATTGATTGTTCAGCTTTCGTTTGCTCTAATTATGCTGCTTGTCATGATTTATTGTCGGAATATGGCACTTTTTGCGATAATATTAATAGTATTTTAAATGAAGTCAATGACTTACTTGATATTACTCAGTTGCAGGTTGCTAATGCTTTAATGCAAGGTGTTACACTTAGTTCTAATCTTAATACTAATCTACACTCTGATGTTGATAATATAGATTTTAAATCTCTTCTAGGTTGTTTAGGTTCACAATGTGGTTCT------------------------TCGTCTAGATCTTTGTTAGAGGATTTATTATTCAACAAGGTCAAACTTTCAGATGTAGGTT-----------------------------------------------------------------------------------------------------------------------------------------------------------------------------------------------------------------------------------------------------------------------------------------------------------------------------------------------------------------------------------------------------------------------------------------------------------------------------------------------------------------------------------------------------------------------------------------------------------------------------------------------------------------------------------------------------------------------------------------------------------------------------------------------------------------------------------------------------------------------------------------------------------------------------------------------------------------------------------------------------------------------------------------------------------------------------------------------------------------------------------------------------------------------------------------------------------------------------------------------------------------------------------------------------------------------------------------------------------------------
>MF996602_HumanHKU1_China_2015--
------------------------------------------------------------------------------------------------------------------------------------------------------------------------------------------------------------------------------------------------------------------------------------------------------------------------------------------------------------------------------AATAATACTTTGTATAGTGAATTTAGTACTATAGTTATAGGTAGTGTTTTTGTTAATACGTCTTATACTATTGTTGTTCAACCTCAC------------------------------------AATGGTATCTTGGAGATTACAGCTTGTCAGTATACTATGTGTGAATATCCTCACACTGTTTGTAAGTCTAAG------GGTAGTATTCGTAATGAATCTTGGCACATTGAT---TATTCGGAACCTTTATGCTTGTTTAAGAAAAATTTTACTTATAATGTTTCTGCAGATTGGCTGTATTTTCATTTTTATCAAGAACGTGGTGTTTTTTATGCATATTATGCAGATGTAGGTATGCCTACCACTTTCTTATTTAGTTTATATTTAGGTACTATTTTATCTCATTATTATGTTATGCCTTTGACTTGTAATGCTATATCTCCAAAGACTGACAATGAAACTTTAGAATATTGGGTTACACCGCTATCTAGACGTCAGTATCTTCTTAATTTTGATGAGCACGGTGTTATTACTAATGCCGTTGATTGTTCAAGTAGTTTTCTTAGTGAGATTCAATGTAAAACTCAATCTTTTGCACCTAATACTGGTGTTTATGATTTGTCTGGTTTTACTGTAAAGCCTGTTGCAACTGTTTATCGTCGGATTCCTAATTTACCTGATTGTGACATTGACAACTGGCTTAATAATGTTAGTGTACCTTCACCTCTTAATTGGGAACGTAGAATTTTTTCTAATTGTAACTTCAATTTAAGCACTTTACTTCGTCTAGTCCATGTTGATTCTTTTTCTTGTAATAATCTTGATAAATCTAAAATTTTTGGTAGTTGCTTTAATAGTATTACTGTTGACAAGTTTGCTATACCTAATCGTAGACGAGATGATTTGCAATTGGGCAGTTCTGGCTTTTTGCAATCATCTAATTACAAAATAGATATTTCTTCTAGTTCTTGTCAATTGTATTATAGTTTACCTTTACTTAATGTTACTATTAATAACTTTAATCCATCTTCTTGGAATAGGAGGTATGGTTTTGGTAGTTTTAATGTG------------------------------------TCT------TCTTATGATGTTGTTTATTCTGATCATTGTTTTTCTGTTAACAGCGACTTTTGCCCTTGTGCAGATCCGTCT------GTTGTTAATTCTTGTGTTAAA---------------TCTAAGCCTCTTTCTGCCATTTGTCCTGCTGGTACTAAATATCGTCATTGCGACTTGGATACTACTACTCTTTAT---------GTTAAAAACTGGTGTAGATGTTCTTGTCTACCTGACCCCATTTCTACTTATTCTCCT------------------AACACATGTCCTCAAAAGAAGGTCGTTGTTGGTATAGGTGAACATTGTCCAGGTCTTGGTATTAATGAGGAAAAATGTGGTACACAATTAAATCATACT---------TCC---------TGTTCTTGTAGTCCTGAT------------------------------------------GCCTTTTTGGGTTGGTCTTTTGATAGTTGTATTAGTAATAATCGTTGCAATATTTTTTCTAATTTTATTTTTAATGGAATTAATAGTGGCACCACTTGTTCTAATGATTTGTTATATTCTAACACTGAAGTTTCTACTGGTGTTTGTGTTAATTATGATCTTTATGGCATCACAGGCCAAGGTATTTTTAAAGAAGTTTCTGCGGCTTATTATAATAATTGGCAGAATCTTTTGTATGATTCTAATGGTAATATTATTGGTTTTAAAGATTTTTTGACTAATAAAACTTACACTATACTTCCTTGTTATTCTGGTAGAGTGTCTGCTGCATTTTATCAAAATTCTTCCTCACCAGCTTTGCTTTATCGTAATTTAAAGTGTAGTTATGTTTTGAATAAT---ATTTCTTTTATCTCACAACCATTT---TAT---TTTGATAGTTATCTTGGTTGTGTTTTGAATGCTGTTAATTTAACTAGCTATTCTGTATCCTCTTGTGATTTGCGTATGGGTAGTGGGTTTTGTATTGATTATGCTTTACCC---------TCTTCTCGGCGTAAGCGTAGAGGT------------ATTTCTTCCCCTTATCGCTTTGTAACTTTTGAACCCTTTAATGTTAGTTTTGTTAACGATAGTGTTGAAACTGTTGGTGGTTTATTTGAGATTCAGATTCCTACTAACTTTACCATAGCTGGTCATGAAGAATTTATTCAGACTAGTTCTCCTAAAGTTACTATTGATTGTTCAGCTTTCGTTTGCTCTAATTATGCTGCTTGTCATGATTTATTGTCGGAATATGGCACTTTTTGCGATAATATTAATAGTATTTTAAATGAAGTCAATGACTTACTTGATATTACTCAGTTGCAGGTTGCTAATGCTTTAATGCAAGGTGTTACACTTAGTTCTAATCTTAATATTAATCTACACTCTGATGTTGATAATATAGATTTTAAATCTCTTCTAGGTTGTTTAGGTTCACAATGTGGTTCT------------------------TCGTCTAGATCTTTGTTAGAGGATTTATTATTCAACAAGGTCAAAC--------------------------------------------------------------------------------------------------------------------------------------------------------------------------------------------------------------------------------------------------------------------------------------------------------------------------------------------------------------------------------------------------------------------------------------------------------------------------------------------------------------------------------------------------------------------------------------------------------------------------------------------------------------------------------------------------------------------------------------------------------------------------------------------------------------------------------------------------------------------------------------------------------------------------------------------------------------------------------------------------------------------------------------------------------------------------------------------------------------------------------------------------------------------------------------------------------------------------------------------------------------------------------------------------------------------------------------------------------------------------------------
>MF996603_HumanHKU1_China_2014--
---------------------------------------------------------------------------------------------------------------------------------------------------------------------------------------------------------------------------------------------------------------------------------------------------------------------------------------------------------------------------------------------------TTTAGTACTATAGTTATAGGTAGTGTTTTTATTAACAACTCTTATACTATTGTTGTTCAACCTCAT------------------------------------AATGGTGTTTTGGAGATTACAGCTTGTCAGTACACTATGTGTGAGTATCCTCATACTATTTGTAAATCTAAA------GGTAGTTTTCGTAATGAATCTTGGCATTTTGAT---AAATCTGAACCTTTGTGTCTGTTCAAGAAAAATTTTACTTATAATGTTTCTACAGATTGGTTGTATTTTCATTTTTATCAAGAACGTGGCACTTTTTATGCTTATTATGCTGATTCTGGCATGCCTACTACTTTTTTATTTAGTTTGTATCTTGGTACTCTTTTATCTCATTATTATGTTTTGCCTTTGACTTGTAATGCTATATCTTCTAATACTGATAATGAGACTTTACAATATTGGGTCACACCTTTGTCTAAACGCCAATATCTCCTTAAATTTGACAACCATGGTGTTATTACTAATGCTGTTGATTGTTCTAGTAGTTTCTTTAGCGAGATTCAATGTAAAACTAAATCTTTATTACCTAATACTGGTGTTTATGACTTATCTGGTTTTACTGTTAAGCCTGTTGCAACTGTACATCGTCGTATTCCTGATTTACCTGATTGTGACATTGATAAATGGCTTAACAATTTTAAAGTACCCTCACCTCTTAATTGGGAACGTAAAATTTTTTCTAATTGCAACTTTAATTTGAGTACTTTGCTTCGTTTAGTTCATACTGATTCTTTTTCTTGTAATAATTTTGATGAATCTAAGATATATGGTAGTTGTTTTAAGAGTATTGTTTTAGATAAATTTGCCATACCCAACTCCAGACGATCTGATTTGCAGTTGGGCAGTTCTGGTTTTCTGCAATCTTCTAATTATAAAATTGACACTACTTCTAGTTCTTGTCAATTGTATTATAGTTTGCCTGCAATTAATGTTACTATTAATAATTATAATCCTTCTTCTTGGAATAGAAGGTATGGTTTTAATAATTTTAATTTG------------------------------------AGC------TCTCATAGTGTTGTTTACTCACGTTATTGTTTTTCTGTTAATAATACTTTTTGTCCTTGTGCTAAACCTTCT------TTTGCTTCAAGTTGCAAGAGT---------------CATAAACCACCTTCTGCTTCCTGTCCTATTGGTACTAATTATCGTTCTTGTGAGAGTACT---ACTGTACTCGAC---------CGCACTGATTGGTGTAGGTGTTCTTGTTTACCTGATCCTATAACTGCTTATGACCCT------------------AGGTCTTGTTCTCAAAAAAAGTCTCTGGTTGGTGTTGGTGAACATTGTGCAGGGTTCGGTGTTGATGAAGAAAAGTGTGGTGTA---TTGGATGGATCATATAATGTTTCT---------TGTCTTTGTAGTACTGAT------------------------------------------GCCTTTCTAGGTTGGTCTTATGACACTTGCGTCAGTAACAACCGTTGTAATATTTTTTCTAATTTTATTTTAAATGGTATCAATAGTGGTACCACTTGTTCTAATGATTTATTGCAGCCCAATACTGAAGTTTTTACTGATGTTTGTGTTGATTACGACCTTTATGGTATTACAGGACAAGGTATTTTTAAAGAAGTTTCTGCTGTTTATTATAATAGTTGGCAATATCTTTTATATGATTCTAATGGCAACATTATTGGTTTTAAAGATTTTGTTACTAATAAAACATATAATATTTTCCCTTGTTATGCAGGAAGAGTTTCTGCTGCTTTTCATCAAAATGCTTCCTCTTTGGCTTTACTTTATCGTAATTTAAAATGTAGCTATGTTTTGAATAAT---ATTTCTTTAGCTACTCAGCCA------TAT---TTTGATAGTTATCTTGGTTGCGTTTTTAATGCTGATAATTTAACTGATTATTCTGTTTCTTCTTGTGCTCTTCGCATGGGTAGTGGTTTTTGTGTTGATTATAACTCACCTTCTTCTTCCTCTTCGCGTCGTAAACGTAGAAGT------------ATTTCTGCTTCTTATCGTTTTGTTACTTTTGAACCCTTTAATGTCAGTTTTGTTAATGACAGTATTGAGTCTGTGGGTGGTCTTTATGAGATCAAAATTCCCACTAACTTTACTATAGTTGGTCAAGAGGAATTTATTCAAACTAATTCTCCTAAAGTTACTATTGATTGTTCTTTATTTGTCTGTTCTAATTATGCAGCTTGCCATGACTTATTGTCAGAGTATGGCACTTTTTGTGATAATATTAATAGTATTTTAGATGAAGTTAATGGTTTACTTGATACTACTCAATTGCATGTAGCTGATACTCTTATGCAAGGTGTCACACTTAGCTCCAATCTTAATACTAATTTGCATTTTGATGTTGATAATATTAATTTTAAATCTCTAGTTGGATGTTTAGGTCCACACTGCGGTTCT------------------------TCTTCTCGTTCTTTTTTTGAAGATTTATTGTTTGACAAAGTTAAACTTTCAGATGTTG--------------------------------------------------------------------------------------------------------------------------------------------------------------------------------------------------------------------------------------------------------------------------------------------------------------------------------------------------------------------------------------------------------------------------------------------------------------------------------------------------------------------------------------------------------------------------------------------------------------------------------------------------------------------------------------------------------------------------------------------------------------------------------------------------------------------------------------------------------------------------------------------------------------------------------------------------------------------------------------------------------------------------------------------------------------------------------------------------------------------------------------------------------------------------------------------------------------------------------------------------------------------------------------------------------------------------------------------------------------------------
>AY597011_HumanHKU1_HKong_2004-01-
ATG---TTATTAATTATTTTTATT---TTGCCTACAACATTAGCTGTTATAGGTGATTTTAATTGTACT---------------AATTTT---GCTATTAATGATTTAAACACCACAGTTCCTCGCATAAGTGAGTATGTTGTGGATGTTTCTTATGGTTTGGGTACATATTATATACTTGATCGTGTTTATTTAAATACTACTATATTATTTACTGGTTATTTCCCTAAATCTGGTGCCAATTTTAGGGATCTATCTTTAAAAGGTACTACATATTTGAGTACTCTTTGGTATCAGAAACCCTTTTTATCTGATTTTAATAATGGTATTTTTTCTAGAGTTAAGAATACTAAGTTGTAT---GTTAATAAAACTTTGTATAGTGAGTTTAGTACTATAGTTATAGGTAGTGTTTTTATTAACAACTCTTATACTATTGTTGTTCAACCTCAT------------------------------------AATGGTGTTTTGGAGATTACAGCTTGTCAATACACTATGTGTGAGTATCCTCATACTATTTGTAAATCTAAA------GGTAGTTCTCGTAATGAATCTTGGCATTTTGAT---AAATCTGAACCTTTGTGTCTGTTCAAGAAAAATTTTACTTATAATGTTTCTACAGATTGGTTGTATTTTCATTTTTATCAAGAACGTGGCACTTTTTATGCTTATTATGCTGATTCTGGCATGCCTACTACTTTTTTATTTAGTTTGTATCTTGGTACTCTTTTATCTCATTATTATGTTTTGCCTTTGACTTGTAATGCTATATCTTCTAATACTGATAATGAGACTTTACAATATTGGGTCACACCTTTGTCTAAACGCCAATATCTTCTTAAATTTGACAACCGTGGTGTTATTACTAATGCTGTTGATTGTTCTAGTAGTTTCTTTAGCGAGATTCAATGTAAAACTAAATCTTTATTACCTAATACTGGTGTTTATGACTTATCTGGTTTTACTGTTAAGCCTGTTGCAACTGTACATCGTCGTATTCCTGATTTACCTGATTGTGACATTGATAAATGGCTTAACAATTTTAATGTACCCTCACCTCTTAATTGGGAACGTAAAATTTTTTCTAATTGCAACTTTAATTTGAGTACTTTGCTTCGTTTAGTTCATACTGATTCTTTTTCTTGTAATAATTTTGATGAATCTAAGATATATGGTAGTTGTTTTAAGAGTATTGTTTTAGATAAATTTGCCATACCCAACTCCAGACGATCTGATTTGCAGTTGGGCAGTTCTGGTTTTCTGCAATCTTCTAATTATAAAATTGACACTACTTCTAGTTCTTGTCAATTGTATTATAGTTTGCCTGCAATTAATGTTACTATTAATAATTATAATCCTTCTTCTTGGAATAGAAGGTATGGTTTTAATAATTTTAATTTG------------------------------------AGC------TCTCATAGTGTTGTTTACTCACGTTATTGTTTTTCTGTTAATAATACTTTTTGTCCTTGTGCTAAACCTTCT------TTTGCTTCAAGTTGCAAGAGT---------------CATAAACCACCTTCTGCTTCCTGTCCTATTGGTACTAATTATCGTTCTTGTGAGAGTACT---ACTGTACTCGAC---------CACACTGACTGGTGTAGGTGTTCTTGTTTACCTGATCCTATAACTGCTTATGACCCT------------------AGGTCTTGTTCTCAAAAAAAGTCTCTGGTTGGTGTTGGTGAACATTGTGCAGGGTTCGGTGTTGATGAAGAAAAGTGTGGTGTA---TTGGATGGATCATATAATGTTTCT---------TGTCTTTGTAGTACTGAT------------------------------------------GCCTTTCTAGGTTGGTCTTATGACACTTGCGTCAGTAACAACCGTTGTAATATTTTTTCTAATTTTATTTTAAATGGTATCAATAGTGGTACCACTTGTTCTAATGATTTATTGCAGCCTAATACTGAAGTTTTTACTGATGTTTGTGTTGATTACGACCTTTATGGTATTACAGGACAAGGTATTTTTAAAGAAGTTTCTGCTGTTTATTATAATAGTTGGCAAAATCTTTTGTATGATTCTAATGGCAACATTATTGGTTTTAAAGATTTTGTTACTAATAAAACATATAATATTTTCCCTTGTTATGCAGGAAGAGTTTCTGCTGCTTTTCATCAAAATGCTTCCTCTTTGGCTTTACTTTATCGTAATTTAAAATGTAGCTATGTTTTGAATAAT---ATTTCTTTAACTACTCAGCCA------TAT---TTTGATAGTTATCTTGGTTGCGTTTTTAATGCTGATAATTTAACTGATTATTCTGTTTCTTCTTGTGCTCTTCGCATGGGTAGTGGTTTTTGTGTTGATTATAACTCACCTTCTTCTTCCTCTTCGCGTCGTAAACGTAGAAGT------------ATTTCTGCTTCTTATCGTTTTGTTACTTTTGAACCCTTTAATGTCAGTTTTGTTAATGACAGTATTGAGTCTGTGGGTGGTCTTTATGAGATCAAAATTCCCACTAACTTTACTATAGTTGGTCAAGAGGAATTTATTCAAACTAATTCTCCTAAAGTTACTATTGATTGTTCTTTATTTGTCTGTTCTAATTATGCAGCTTGCCATGACTTATTGTCAGAGTATGGCACTTTTTGTGATAATATTAATAGTATTTTAGATGAAGTTAATGGTTTACTTGATACTACTCAATTGCATGTAGCTGATACTCTTATGCAAGGTGTCACACTTAGCTCCAATCTTAATACTAATTTGCATTTTGATGTTGATAATATTAATTTTAAATCCCTAGTTGGATGTTTAGGTCCACACTGCGGTTCT------------------------TCTTCTCGTTCTTTTTTTGAAGATTTATTGTTTGACAAAGTTAAACTTTCAGATGTTGGTTTTGTTGAAGCTTATAACAATTGTACTGGTGGTAGTGAAATTAGAGATCTTCTTTGTGTACAATCCTTTAATGGTATTAAAGTTTTGCCTCCTATTTTGTCTGAATCTCAAATTTCTGGTTACACCACAGCCGCTACTGTTGCTGCTATGTTTCCACCATGGTCAGCAGCAGCTGGCATACCATTTTCTCTTAATGTACAATATAGAATTAATGGTTTGGGTGTTACTATGGATGTTCTTAATAAAAATCAAAAGTTGATAGCTACTGCTTTTAATAATGCTCTTCTTTCTATTCAGAATGGTTTTAGTGCTACCAACTCTGCACTTGCTAAAATACAAAGTGTTGTTAATTCTAATGCTCAAGCACTTAATAGTTTGTTACAGCAATTATTTAATAAATTTGGTGCAATTAGTTCTTCTTTACAAGAAATTTTATCTCGTCTCGATGCTTTAGAGGCTCAGGTTCAGATTGATAGGCTTATTAATGGTCGTTTAACTGCTTTAAATGCTTATGTCTCTCAACAGCTTAGTGATATTTCTCTTGTAAAATTTGGTGCTGCTTTAGCTATGGAGAAGGTTAATGAGTGTGTTAAAAGTCAATCTCCTCGTATTAATTTTTGTGGTAATGGTAATCATATTTTGTCATTAGTTCAAAATGCTCCTTATGGTTTGTTGTTTATGCATTTTAGTTATAAACCTATTTCTTTTAAAACTGTTTTAGTAAGTCCTGGTTTGTGTATATCAGGTGATGTAGGTATTGCACCTAAACAAGGGTATTTTATTAAACATAATGATCATTGGATGTTCACTGGTAGTTCTTACTATTATCCTGAACCAATTTCA---GATAAAAATGTTGTTTTTATGAATACTTGTTCTGTTAATTTTACTAAAGCGCCTCTTGTTTATTTGAATCATTCTGTACCAAAATTGTCTGATTTTGAATCTGAGTTATCTCATTGGTTTAAAAATCAAACATCCATTGCGCCTAATTTGACTTTAAATCTTCATACTATTAATGCTACTTTTTTAGATTTGTATTATGAGATGAATCTTATTCAAGAGTCTATTAAGTCTTTGAATAATAGTTATATCAATCTTAAAGATATAGGTACATATGAAATGTATGTAAAATGGCCTTGGTATGTTTGGCTACTAATTTCTTTTTCATTTATAATATTCCTTGTATTGCTCTTTTTTATATGTTGTTGTACTGGTTGTGGTTCTGCATGTTTTAGTAAATGTCATAATTGTTGTGATGAGTATGGTGGTCATCATGATTTTGTTATC---------AAAACATCTCATGATGATTAG
>AY884001_HumanHKU1_HKong_2003-03-
ATG---TTTTTAATTATTTTTATT---TTGCCTACAACACTAGCTGTTATAGGTGATTTTAATTGTACT---------------AACTCT---TTTATTAATGATTATAATAAAACCATTCCGCGTATAAGCGAGGATGTTGTTGATGTATCTCTTGGTTTGGGCACATATTATGTTCTTAACCGTGTTTATTTAAATACTACCTTGTTATTTACAGGTTATTTTCCTAAATCTGGTGCTAATTTTAGAGACTTGGCTTTAAAGGGTTCTAAATATTTGAGTACTCTCTGGTATAAACCACCTTTTCTGTCAGATTTTAATAATGGTATTTTTTCTAAGGTTAAGAATACTAAGTTATAT---GTTAATAATACTTTGTATAGTGAATTTAGTACTATAGTTATAGGTAGTGTTTTTGTTAATACTTCTTATACTATTGTTGTTCAACCTCAC------------------------------------AATGGTATTTTGGAGATTACAGCTTGTCAGTATACTATGTGTGAATATCCTCACACTGTTTGTAAGTCTAAG------GGTAGTATTCGTAATGAATCTTGGCACATTGAT---TCTTCGGAACCTTTATGCTTGTTTAAGAAAAATTTTACTTATAATGTTTCTGCAGATTGGCTGTATTTTCATTTTTATCAAGAACGTGGTGTTTTTTATGCATATTATGCAGATGTAGGTATGCCTACCACTTTCTTATTTAGTTTATATTTAGGTACTATTTTATCTCATTATTATGTTATGCCTTTGACTTGTAAGGCTATATCTTCAAATACTGACAATGAAACTTTAGAATATTGGGTTACACCGCTATCTAGACGTCAGTATCTTCTTAATTTTGATGAGCACGGTGTTATTACTAATGCCGTTGATTGTTCAAGTAGTTTTCTTAGTGAGATTCAATGTAAAACTCAATCTTTTGCACCTAATACTGGTGTTTATGATTTGTCTGGTTTTACTGTAAAGCCTGTTGCAACTGTTTATCGTCGGATTCCTAATTTACCTGATTGTGACATTGACAACTGGCTTAATAATGTTAGTGTACCTTCACCTCTTAATTGGGAACGTAGAATTTTTTCTAATTGTAACTTCAATTTAAGCACTTTACTTCGTCTAGTTCATGTTGATTCTTTTTCTTGTAATAATCTTGATAAATCTAAAATTTTTGGTAGTTGCTTTAATAGTATTACTGTTGACAAGTTTGCTATACCTAATCGCAGACGAGATGATTTGCAATTGGGCAGTTCTGGCTTTTTGCAATCATCTAATTACAAAATAGATATTTCTTCTAGTTCTTGTCAATTGTATTATAGTTTACCTTTAGTTAATGTTACTATTAATAACTTTAATCCATCTTCTTGGAATAGGAGGTATGGTTTTGGTAGTTTTAATGTG------------------------------------TCT------TCTTATGACGTTGTTTATTCTGATCATTGTTTTTCTGTTAACAGCGACTTTTGCCCTTGTGCAGATCCGTCT------GTTGTTAATTCTTGTGTTAAA---------------TCTAAGCCTCTTTCTGCCATTTGTCCTGCTGGTACTAAATATCGTCATTGCGACTTGGAT---ACTACTCTTTAT---------GTTAATAACTGGTGTAGATGTTCTTGTCTACCTGACCCCATTTCTACTTATTCTCCT------------------AACACATGTCCTCAAAAGAAGGTCGTTGTTGGTATAGGTGAACATTGTCCAGGTCTTGGTATTAATGAGGAAAAATGTGGTACACAATTAAATCATAGT---------TCC---------TGTTCTTGTAGTCCTGAT------------------------------------------GCCTTTTTGGGTTGGTCTTTTGATAGTTGTATTAGTAATAATCGTTGCAATATTTTTTCTAATTTTATTTTTAATGGAATTAATAGTGGCACCACTTGTTCTAATGATTTGTTATATTCTAACACTGAAGTTTCTACTGGTGTTTGTGTTAATTATGATCTTTATGGCATCACAGGCCAAGGTATTTTTAAAGAAGTTTCTGCGGCTTATTATAATAATTGGCAGAATCTTTTGTATGATTCTAATGGTAATATTATTGGTTTTAAAGATTTTTTGACTAATAAAACTTACACTATACTTCCTTGTTATTCTGGTAGAGTGTCTGCTGCATTTTATCAAAATTCTTCTTCACCAGCTTTGCTTTATCGTAATTTAAAGTGTAGTTATGTTTTGAATAAT---ATTTCTTTTATCTCACAACCATTT---TAT---TTTGATAGTTATCTTGGTTGTGTTTTGAATGCTGTTAATTTAACTAGCTATTCTGTATCCTCTTGTGATTTGCGTATGGGTAGTGGGTTTTGTATTGATTATGCTTTACCC---------TCTTCTCGGCGTAAGCGTAGAGGT------------ATTTCTTCTCCTTATCGCTTTGTAACTTTTGAACCCTTTAATGTTAGTTTTGTTAACGATAGTGTTGAAACTGTTGGTGGTTTATTTGAGATTCAGATTCCTACTAACTTTACCATAGCTGGTCATGAAGAATTTATTCAGACTAGTTCTCCTAAAGTTACTATTGATTGTTCAGCTTTTGTTTGCTCTAATTATGCTGCTTGTCATGATTTATTGTCGGAATATGGCACTTTTTGCGATAATATTAATAGTATTTTAAATGAAGTCAATGATTTACTTGATATTACTCAGTTGCAGGTTGCTAATGCTTTAATGCAAGGTGTTACACTTAGTTCTAATCTTAATACTAATCTACACTCTGATGTTGATAATATAGATTTTAAATCTCTTCTAGGTTGTTTAGGTTCACAATGTGGTTCT------------------------TCGTCTAGATCTTTGTTAGAGGATTTATTATTCAACAAGGTCAAACTTTCAGATGTAGGTTTTGTTGAAGCTTATAATAATTGCACTGGTGGTAGTGAAATTAGAGATCTTCTCTGTGTGCAATCTTTTAATGGTATTAAAGTATTACCTCCCATTTTATCTGAGACTCAAATTTCTGGCTATACTACAGCTGCTACTGTGGCGGCTATGTTTCCGCCATGGTCTGCTGCTGCTGGTGTACCATTTTCTCTTAATGTACAATATAGAATTAATGGTTTGGGTGTTACTATGGATGTTCTTAATAAGAATCAAAAGTTAATAGCTAATGCTTTTAATAAAGCTCTTCTTTCTATCCAGAATGGTTTTACTGCTACTAACTCTGCTCTTGCTAAAATTCAAAGTGTCGTTAATGCTAATGCTCAAGCACTTAATAGTTTGTTACAACAATTATTTAATAAATTTGGTGCTATTAGTTCTTCTTTACAAGAAATTTTGTCTCGCCTTGATAATTTAGAAGCTCAGGTTCAGATTGATAGGCTCATTAATGGTCGTTTGACTGCTTTAAATGCTTATGTTTCTCAACAGCTTAGTGATATTACACTTATTAAGGCTGGAGCTTCTCGTGCTATTGAGAAGGTTAATGAGTGTGTTAAAAGTCAATCCCCTCGTATAAATTTTTGTGGCAATGGTAACCACATTTTATCATTGGTTCAAAATGCTCCTTATGGTTTGCTTTTCATTCATTTTAGTTATAAACCTACTTCTTTTAAAACTGTCTTAGTAAGTCCAGGTTTATGTTTATCCGGTGATAGAGGTATTGCACCTAAGCAAGGTTATTTTATTAAACAAAATGATTCCTGGATGTTTACTGGTAGTTCCTATTATTACCCAGAACCAATTTCA---GATAAAAATGTTGTTTTCATGAATAGTTGCTCTGTTAATTTTACTAAAGCTCCATTTATTTATCTTAATAATTCTATACCAAATTTGTCTGATTTTGAAGCCGAGTTTTCTCTTTGGTTTAAAAATCATACTTCTATAGCACCTAATTTAACCTTTAATTCTCAT---ATTAATGCTACTTTTTTAGATCTGTATTATGAAATGAATGTTATTCAGGAATCTATTAAATCTTTGAACAGTAGTTTTATTAATCTTAAAGAAATAGGTACTTATGAAATGTATGTTAAATGGCCTTGGTACATTTGGTTGTTAATTGTCATTTTATTTATAATTTTTCTTATGATACTTTTCTTTATATGCTGCTGTACTGGTTGTGGTTCAGCATGTTTTAGTAAATGTCATAATTGTTGTGATGAGTATGGGGGTCACAATGATTTTGTTATT---------AAAGCATCTCATGATGATTAG
>DQ339101_HumanHKU1_HKong_2004-01-
ATG---TTTTTAATTATTTTTATT---TTGCCTACAACACTAGCTGTTATAGGTGATTTTAATTGTACT---------------AACTCT---TTTATTAATGATTATAATAAAACCATTCCGCGTATAAGCGAGGATGTTGTTGATGTATCTCTTGGTTTGGGCACATATTATGTTCTTAACCGTGTTTATTTAAATACTACCTTGTTATTTACGGGTTATTTTCCTAAATCTGGTGCTAACTTTAGAGACTTGGCTTTAAAGGGTTCTATATATTTGAGTACTCTCTGGTATAAACCACCTTTTCTGTCAGATTTTAATAATGGTATTTTTTCTAAGGTTAAGAATACTAAGTTATAT---GTTAATAATACTTTGTATAGTGAATTTAGTACTATAGTTATAGGTAGTGTTTTTGTTAATACTTCTTATACTATTGTTGTTCAACCTCAT------------------------------------AATGGTATTTTGGAGATTACAGCTTGTCAGTATACTATGTGTGAATATCCTCACACTGTTTGTAAGTCTAAG------GGTAGTATTCGTAATGAATCTTGGCACATTGAT---TCTTCGGAACCTTTATGCTTGTTTAAGAAAAATTTTACTTATAATGTTTCTGCAGATTGGCTGTATTTTCATTTTTATCAAGAACGTGGTGTTTTTTATGCATATTATGCAGATGTAGGTATGCCTACCACTTTCTTATTTAGTCTATATTTAGGTACTATTTTATCTCATTATTATGTTATGCCTTTGACTTGTAATGCTATATCTTCAAATACTGACAATGAAACTTTAGAATATTGGGTTACACCGCTATCTAGACGTCAGTATCTTCTTAATTTTGATGAGCACGGTGTTATTACTAATGCCGTTGATTGTTCAAGTAGTTTTCTTAGTGAGATTCAATGTAAAACTCAATCTTTTGCACCTAATACTGGTGTTTATGATTTGTCTGGTTTTACTGTAAAGCCTGTTGCAACTGTTTATCGTCGGATTCCTAATTTACCTGATTGTGACATTGACAACTGGCTTAATAATGTTAGTGTACCTTCACCTCTTAATTGGGAACGTAGAATTTTTTCTAATTGTAACTTTAACTTAAGCACTTTACTTCGTCTAGTTCATGTTGATTCTTTTTCTTGTAATAATCTTGATAAATCTAAAATTTTTGGTAGTTGCTTTAATAGTATTACTGTTGACAAGTTTGCTATACCTAATCGCAGACGAGATGATTTGCAATTGGGCAGTTCTGGCTTTTTGCAATCATCTAATTACAAAATAGATATTTCTTCTAGTTCTTGTCAATTGTATTATAGTTTACCTTTAGTTAATGTTACTATTAATAACTTTAATCCATCTTCTTGGAATAGGAGGTATGGTTTTGGTAGTTTTAATTTG------------------------------------TCT------TCTTATGACGTTGTTTATTCTGATCATTGTTTTTCTGTTAACAGCGACTTTTGCCCTTGTGCAGATCCGTCT------GTTGTTAATTCTTGTGCTAAA---------------TCTAAGCCTCCTTCTGCCATTTGTCCTGCTGGTACTAAATATCGTCATTGCGACTTGGAT---ACTACTCTTTAT---------GTTAAAAACTGGTGTAGATGTTCTTGTCTACCTGACCCCATTTCTACTTATTCTCCT------------------AACACATGTCCTCAAAAGAAGGTCGTTGTTGGTATAGGTGAACATTGTCCAGGTCTTGGTATTAATGAGGAAAAATGTGGTACACAATTAAATCATAGT---------TCC---------TGTTTTTGTAGTCCTGAT------------------------------------------GCCTTTTTGGGTTGGTCTTTTGATAGTTGTATTAGTAATAATCGTTGCAATATTTTTTCTAATTTTATTTTTAATGGAATTAATAGTGGCACCACTTGTTCTAATGATTTGTTATATTCTAACACTGAAATTTCTACTGGTGTTTGTGTTAATTATGATCTTTATGGCATCACAGGCCAAGGTATTTTTAAAGAAGTTTCTGCGGCTTATTATAATAATTGGCAGAATCTTTTGTATGATTCTAATGGTAATATTATTGGTTTTAAAGATTTTTTGACTAATAAAACTTACACTATACTTCCTTGTTATTCTGGTAGAGTGTCTGCTGCATTTTATCAAAATTCTTCCTCACCAGCTTTGCTTTATCGTAATTTAAAGTGTAGTTATGTTTTGAATAAT---ATTTCTTTTATCTCACAACCATTT---TAT---TTCGATAGTTATCTTGGTTGTGTTTTGAATGCTGTTAATTTAACTAGCTATTCTGTATCCTCTTGTGATTTGCGTATGGGTAGTGGATTTTGTATTGATTATGCTTTACCC---------TCTTCTCGGCGTAAGCGTAGAGGT------------ATTTCTTCTCCTTATCGCTTTGTAACTTTTGAACCCTTTAATGTTAGTTTTGTTAACGATAGTGTTGAAACTGTTGGTGGTTTATTTGAGATTCAGATTCCTACTAACTTTACCATAGCTGGTCATGAAGAATTTATTCAGACTAGTTCTCCTAAAGTTACTATTGATTGTTCAGCTTTTGTTTGCTCTAACTATGCTGCTTGTCATGATTTATTGTCGGAATATGGCACTTTTTGCGATAATATTAATAGTATTTTAAATGAAGTCAATGATTTACTTGATATTACTCAGTTGCAGGTTGCTAATGCTCTAATGCAAGGTGTTACACTTAGTTCTAATCTTAATACTAATCTACACTCTGATGTTGATAATATAGATTTTAAATCTCTTCTAGGTTGTTTAGGTTCACAATGTGGTTCT------------------------TCGTCTAGATCTTTGTTAGAGGATTTATTATTCAACAAAGTCAAACTTTCAGATGTAGGTTTTGTTGAAGCTTATAATAATTGCACTGGTGGTAGTGAAATTAGAGATCTTCTCTGTGTGCAATCTTTTAATGGTATTAAAGTATTACCTCCCATTTTATCTGAGACTCAAATTTCTGGCTATACTACAGCTGCTACTGTGGCGGCTATGTTTCCGCCATGGTCTGCTGCTGCTGGTGTACCATTTTCTCTTAATGTACAATATAGAATTAATGGTTTGGGTGTTACTATGGATGTTCTTAATAAGAATCAAAAGTTAATAGCTAATGCTTTTAATAAAGCTCTTCTTTCTATCCAGAATGGTTTTACTGCTACTAACTCTGCTCTTGCTAAAATTCAAAGTGTCGTTAATGCTAATGCTCAAGCACTTAATAGTTTGTTACAACAATTATTTAATAAATTTGGTGCTATTAGTTCTTCTTTACAAGAAATTTTGTCTCGCCTTGATAATTTAGAAGCTCAGGTTCAGATTGATAGGCTCATTAATGGTCGTTTGACTGCTTTAAATGCTTATGTTTCTCAACAGCTTAGTGATATTACACTTATTAAGGCTGGAGCTTCTCGTGCTATTGAGAAGGTTAATGAGTGTGTTAAAAGTCAATCCCCTCGTATAAATTTTTGTGGCAATGGTAACCACATTTTATCATTGGTTCAAAATGCTCCTTATGGTTTGCTTTTCATTCATTTTAGTTATAAACCTACTTCTTTTAAAACTGTCTTAGTAAGTCCAGGTTTATGTTTATCCGGTGATAGAGGTATTGCACCTAAGCAAGGTTATTTTATTAAACAAAATGATTCCTGGATGTTTACTGGTAGTTCCTATTATTATCCAGAACCAATTTCA---GATAAAAATGTTGTTTTCATGAATAGTTGCTCTGTTAATTTTACTAAAGCTCCATTTATTTATCTTAATAATTCTATACCAAATTTGTCTGATTTTGAAGCCGAGTTATCTCTTTGGTTTAAAAATCATACTTCTATAGCACCTAATTTAACCTTTAATTCTCAT---ATTAATGCTACTTTTTTAGATCTGTATTATGAAATGAATGTTATTCAGGAATCTATTAAATCTTTGAACAGTAGTTTTATTAATCTTAAAGAAATAGGTACTTATGAAATGTATGTTAAATGGCCTTGGTACATTTGGTTGTTAATTGTCATTTTATTTATAATTTTTCTTATGATACTTTTCTTTATATGCTGCTGTACTGGTTGTGGTTCAGCATGTTTTAGTAAATGTCATAATTGTTGTGATGAGTATGGGGGTCACAATGATTTTGTTATT---------AAAGCATCTCATGATGATTAG
>DQ415896_HumanHKU1_China_2004-12-
ATG---TTATTAATTATTTTTATT---TTGCCTACAACATTAGCTGTTATAGGTGATTTTAATTGTACT---------------AATTTT---GCTATTAATGATTTAAACACCACAGTTCCTCGCATAAGTGAGTATGTTGTGGATGTTTCTTATGGTTTGGGTACATATTATATACTTGATCGTGTTTATTTAAATACTACTATATTATTTACTGGTTATTTCCCTAAATCTGGTGCCAATTTTAGGGATCTATCTTTAAAAGGTACTACATATTTGAGTACTCTTTGGTATCAGAAACCCTTTTTATCTGATTTTAATAATGGTATTTTTTCTAGAGTTAAGAATACTAAGTTGTAT---GTTAATAAAACTTTGTATAGTGAGTTTAGTACTATAGTTATAGGTAGTGTTTTTATTAACAACTCTTATACTATTGTTGTTCAACCTCAT------------------------------------AATGGTGTTTTGGAGATTACAGCTTGTCAATACACTATGTGTGAGTATCCTCATACTATTTGTAAATCTAAA------GGTAGTTCTCGTAATGAATCTTGGCATTTTGAT---AAATCTGAACCTTTGTGTCTGTTCAAGAAAAATTTTACTTATAATGTTTCTACAGATTGGTTGTATTTTCATTTTTATCAAGAACGTGGCACTTTTTATGCTTATTATGCTGATTCTGGCATGCCTACTACTTTTTTATTTAGTTTGTACCTTGGTACTCTTTTATCTCATTATTATGTTTTGCCTTTGACTTGTAATGCTATATCTTCTAATACTGATAATGAGACTTTACAATATTGGGTCACACCTTTGTCTAAACGCCAATATCTTCTTAAATTTGACAACCGTGGTGTTATTACTAATGCTGTTGATTGTTCTAGTAGTTTCTTTAGCGAGATTCAATGTAAAACTAAATCTTTATTACCTAATACTGGTGTTTATGACTTATCTGGTTTTACTGTTAAGCCTGTTGCAACTGTACATCGTCGTATTCCTGATTTACCTGATTGTGACATTGATAAATGGCTTAACAATTTTAATGTACCCTCACCTCTTAATTGGGAACGTAAAATTTTTTCTAATTGCAACTTTAATTTGAGTACTTTGCTTCGTTTAGTTCATACTGATTCTTTTTCTTGTAATAATTTTGATGAATCTAAGATATATGGTAGTTGTTTTAAGAGTATTGTTTTAGATAAATTTGCCATACCCAACTCCAGACGATCTGATTTGCAGTTGGGCAGTTCTGGTTTTCTGCAATCTTCTAATTATAAAATTGACACTACTTCTAGTTCTTGTCAATTGTATTATAGTTTGCCTGCAATTAATGTTACTATTAATAATTATAATCCTTCTTCTTGGAATAGAAGGTATGGTTTTAATAATTTTAATTTG------------------------------------AGC------TCTCATAGTGTTGTTTACTCACGTTATTGTTTTTCTGTTAATAATACTTTTTGTCCTTGTGCTAAACCTTCT------TTTGCTTCAAGTTGTAAGAGT---------------CATAAACCACCTTCTGCTTCCTGTCCTATTGGTACTAATTATCGTTCTTGTGAGAGTACT---ACTGTACTCGAC---------CACACTGACTGGTGTAGGTGTTCTTGTTTACCTGATCCTATAACTGCTTATGACCCT------------------AGGTCTTGTTCTCAAAAAAAGTCTCTGGTTGGTGTTGGTGAACATTGTGCAGGGTTCGGTGTTGATGAAGAAAAGTGTGGTGTA---TTGGATGGATCATATAATGTTTCT---------TGTCTTTGTAGTACTGAT------------------------------------------GCCTTTCTAGGTTGGTCTTATGACACTTGCGTCAGTAACAACCGTTGTAATATTTTTTCTAATTTTATTTTAAATGGTATCAATAGTGGTACCACTTGTTCTAATGATTTATTGCAGCCTAATACTGAAGTTTTTACTGATGTTTGTGTTGATTACGACCTTTATGGTATTACAGGACAAGGTATTTTTAAAGAAGTTTCTGCTGTTTATTATAATAGTTGGCAAAATCTTTTGTATGATTCTAATGGCAACATTATTGGTTTTAAAGATTTTGTTACTAATAAAACATATAATATTTTCCCTTGTTATGCAGGAAGAGTTTCTGCTGCTTTTCATCAAAATGCTTCCTCTTTGGCTTTACTTTATCGTAATTTAAAATGTAGCTATGTTTTGAATAAT---ATTTCTTTAGCTACTCAGCCA------TAT---TTTGATAGTTATCTTGGTTGCGTTTTTAATGCTGATAATTTAACTGATTATTCTGTTTCTTCTTGTGCTCTTCGCATGGGTAGTGGTTTTTGTGTTGATTATAACTCACCTTCTTCTTCCTCTTCGCGTCGTAAACGTAGAAGT------------ATTTCTGCTTCTTATCGTTTTGTTACTTTTGAACCCTTTAATGTCAGTTTTGTTAATGACAGTATTGAGTCTGTGGGTGGTCTTTATGAGATCAAAATTCCCACTAACTTTACTATAGTTGGTCAAGAGGAATTTATTCAAACTAATTCTCCTAAAGTTACTATTGATTGTTCTTTATTTGTCTGTTCTAATTATGCAGCTTGCCATGACTTATTGTCAGAGTATGGCACTTTTTGTGATAATATTAATAGTATTTTAGATGAAGTTAATGGTTTACTTGATACTACTCAATTGCATGTAGCTGATACTCTTATGCAAGGTGTCACACTTAGCTCCAATCTTAATACTAATTTGCATTTTGATGTTGATAATATTAATTTTAAATCCCTAGTTGGATGTTTAGGTCCACACTGCGGTTCT------------------------TCTTCTCGTTCTTTTTTTGAAGATTTATTGTTTGACAAAGTTAAACTTTCAGATGTTGGTTTTGTTGAAGCTTATAACAATTGTACTGGTGGTAGTGAAATTAGAGATCTTCTTTGTGTACAATCCTTTAATGGTATTAAAGTTTTGCCTCCTATTTTGTCTGAATCTCAAATTTCTGGTTACACCACAGCCGCTACTGTTGCTGCTATGTTTCCACCATGGTCAGCAGCAGCTGGCATACCATTTTCTCTTAATGTACAATATAGAATTAATGGTTTGGGTGTTACTATGGATGTTCTTAATAAAAATCAAAAGTTGATAGCTACTGCTTTTAATAATGCTCTTCTTTCTATTCAGAATGGTTTTAGTGCTACCAACTCTGCACTTGCTAAAATACAAAGTGTTGTTAATTCTAATGCTCAAGCACTTAATAGTTTGTTACAGCAATTATTTAATAAATTTGGTGCAATTAGTTCTTCTTTACAAGAAATTTTATCTCGTCTCGATGCTTTAGAGGCTCAGGTTCAGATTGATAGGCTTATTAATGGTCGTTTAACTGCTTTAAATGCTTATGTCTCTCAACAGCTTAGTGATATTTCTCTTGTAAAATTTGGTGCTGCTTTAGCTATGGAGAAGGTTAATGAGTGTGTTAAAAGTCAATCTCCTCGTATTAATTTTTGTGGTAATGGTAATCATATTTTGTCATTAGTTCAAAATGCTCCTTATGGTTTGTTGTTTATGCATTTTAGTTATAAACCTATTTCTTTTAAAACTGTTTTAGTAAGTCCTGGTTTGTGTATATCAGGTGATGTAGGTATTGCACCTAAACAAGGGTATTTTATTAAACATAATGATCATTGGATGTTCACTGGTAGTTCTTACTATTATCCTGAACCAATTTCA---GATAAAAATGTTGTTTTTATGAATACTTGTTCTGTTAATTTTACTAAAGCGCCTCTTGTTTATTTGAATCATTCTGTACCAAAATTGTCTGATTTTGAATCTGAGTTATCTCATTGGTTTAAAAATCAAACATCCATTGCGCCTAATTTGACTTTAAATCTTCATACTATTAATGCTACTTTTTTAGATTTGTATTATGAGATGAATCTTATTCAAGAGTCTATTAAGTCTTTGAATAATAGTTATATCAATCTTAAAGATATAGGTACATATGAAATGTATGTAAAATGGCCTTGGTATGTTTGGCTACTAATTTCTTTTTCATTTATAATATTCCTTGTATTGCTCTTTTTTATATGTTGTTGTACTGGTTGTGGTTCTGCATGTTTTAGTAAATGTCATAATTGTTGTGATGAGTATGGTGGTCATCATGATTTTGTTATC---------AAAACATCTCATGATGATTAG
>DQ415897_HumanHKU1_China_2004-12-
ATG---TTTTTAATTATTTTTATT---TTGCCTACAACACTAGCTGTTATAGGTGATTTTAATTGTACT---------------AACTCT---TTTATTAATCATTATAATAAAACCATTCCGCGTATAAGCGAGGATGTTGTTGATGTATCTCTTGGTTTGGGCACATATTATGTTCTTAACCGTGTTTATTTAAATACTACCTTGTTATTTACGGGTTATTTTCCTAAATCTGGTGCTAACTTTAGAGACTTGGCTTTAAAGGGTTCTATATATTTGAGTACTCTCTGGTATAAACCACCTTTTCTGTCAGATTTTAATAATGGTATTTTTTCTAAGGTTAAGAATACTAAGTTATAT---GTTAATAATACTTTGTATAGTGAATTTAGTACTATAGTTATAGGTAGTGTTTTTGTTAATACTTCTTATACTATTGTTGTTCAACCTCAT------------------------------------AATGGTATTTTGGAGATTACAGCTTGTCAGTATACTATGTGTGAATATCCTCACACTGTTTGTAAGTCTAAG------GGTAGTATTCGTAATGAATCTTGGCACATTGAT---TCTTCGGAACCTTTATGCTTGTTTAAGAAAAATTTTACTTATAATGTTTCTGCAGATTGGCTGTATTTTCATTTTTATCAAGAACGTGGTGTTTTTTATGCATACTATGCAGATGTAGGTATGCCTACCACTTTCTTATTTAGTCTATATTTAGGTACTATTTTATCTCATTATTATGTTATGCCTTTGACTTGTAATGCTATATCTTCAAATACTGACAATGAAACTTTAGAATATTGGGTTACACCGCTATCTAGACGTCAGTATCTTCTTAATTTTGATGAGCACGGTGTTATTACTAATGCCGTTGATTGTTCAAGTAGTTTTCTTAGTGAGATTCAATGTAAAACTCAATCTTTTGCACCTAATACTGGTGTTTATGATTTGTCTGGTTTTACTGTAAAGCCTGTTGCAACTGTTTATCGTCGGATTCCTAATTTACCTGATTGTGACATTGACAACTGGCTTAATAATGTTAGTGTACCTTCACCTCTTAATTGGGAACGTAGAATTTTTTCTAATTGTAACTTTAACTTAAGCACTTTACTTCGTCTAGTTCATGTTGATTCTTTTTCTTGTAATAATCTTGATAAATCTAAAATTTTTGGTAGTTGCTTTAATAGTATTACTGTTGACAAGTTTGCTATACCTAATCGCAGACGAGATGATTTGCAATTGGGCAGTTCTGGCTTTTTGCAATCATCTAATTACAAAATAGATATTTCTTCTAGTTCTTGTCAATTGTATTATAGTTTACCTTTAGTTAATGTTACTATTAATAACTTTAATCCATCTTCTTGGAATAGGAGGTATGGTTTTGGTAGTTTTAATTTG------------------------------------TCT------TCTTATGACGTTGTTTATTCTGATCATTGTTTTTCTGTTAACAGCGACTTTTGCCCTTGTGCAGATCCGTCT------GTTGTTAATTCTTGTGTTAAA---------------TCTAAGCCTCCTTCTGCCATTTGTCCTGCTGGTACTAAATATCGTCATTGCGACTTGGAT---ACTACTCTTTAT---------GTTAAAAACTGGTGTAGATGTTCTTGTCTACCTGACCCCATTTCTACTTATTCTCCT------------------AACACATGTCCTCAAAAGAAGGTCGTTGTTGGTATAGGTGAACATTGTCCAGGTCTTGGTATTAATGAGGAAAAATGTGGTACACAATTAAATCATAGT---------TCC---------TGTTTTTGTAGTCCTGAT------------------------------------------GCCTTTTTGGGTTGGTCTTTTGATAGTTGTATTAGTAATAATCGTTGCAATATTTTTTCTAATTTTATTTTTAATGGAATTAATAGTGGCACCACTTGTTCTAATGATTTGTTATATTCTAACACTGAAATTTCTACTGGTGTTTGTGTTAATTATGATCTTTATGGCATCACAGGCCAAGGTATTTTTAAAGAAGTTTCTGCGGCTTATTATAATAATTGGCAGAATCTTTTGTATGATTCTAATGGTAATATTATTGGTTTTAAAGATTTTTTGACTAATAAAACTTACACTATACTTCCTTGTTATTCTGGTAGAGTGTCTGCTGCATTTTATCAAAATTCTTCCTCACCAGCTTTGCTTTATCGTAATTTAAAGTGTAGTTATGTTTTGAATAAT---ATTTCTTTTATCTCACAACCATTT---TAT---TTCGATAGTTATCTTGGTTGTGTTTTGAATGCTGTTAATTTAACTAGCTATTCTGTATCCTCTTGTGATTTGCGTATGGGTAGTGGATTTTGTATTGATTATGCTTTACCC---------TCTTCTCGGCGTAAGCGTAGAGGT------------ATTTCTTCTCCTTATCGCTTTGTAACTTTTGAACCCTTTAATGTTAGTTTTGTTAACGATAGTGTTGAAACTGTTGGTGGTTTATTTGAGATTCAGATTCCTACTAACTTTACCATAGCTGGTCATGAAGAATTTATTCAGACTAGTTCTCCTAAAGTTACTATTGATTGTGCAGCTTTTGTTTGCTCTAACTATGCTGCTTGTCATGATTTATTGTCGGAATATGGCACTTTTTGCGATAATATTAATAGTATTTTAAATGAAGTCAATGATTTACTTGATATTACTCAGTTGCAGGTTGCTAATGCTCTAATGCAAGGTGTTACACTTAGTTCTAATCTTAATACTAATCTACACTCTGATGTTGATAATATAGATTTTAAATCTCTTCTAGGTTGTTTAGGTTCACAATGTGGTTCT------------------------TCGTCTAGATCTTTGTTAGAGGATTTATTATTCAACAAAGTCAAACTTTCAGATGTAGGTTTTGTTGAAGCTTATAATAATTGCACTGGTGGTAGTGAAATTAGAGATCTTCTCTGTGTGCAATCTTTTAATGGTATTAAAGTATTACCTCCCATTTTATCTGAGACTCAAATTTCTGGCTATACTACAGCTGCTACTGTGGCGGCTATGTTTCCGCCATGGTCTGCTGCTGCTGGTGTACCATTTTCTCTTAATGTACAATATAGAATTAATGGTTTGGGTGTTACTATGGATGTTCTTAATAAGAATCAAAAGTTAATAGCTAATGCTTTTAATAAAGCTCTTCTTTCTATCCAGAATGGTTTTACTGCTACTAACTCTGCTCTTGCTAAAATTCAAAGTGTCGTTAATGCTAATGCTCAAGCACTTAATAGTTTGTTACAACAATTATTTAATAAATTTGGTGCTATTAGTTCTTCTTTACAAGAAATTTTGTCTCGCCTTGATAATTTAGAAGCTCAGGTTCAGATTGATAGGCTCATTAATGGTCGTTTGACTGCTTTAAATGCTTATGTTTCTCAACAGCTTAGTGATATTACACTTATTAAGGCTGGAGCTTCTCGTGCTATTGAGAAGGTTAATGAGTGTGTTAAAAGTCAATCCCCTCGTATAAATTTTTGTGGCAATGGTAACCACATTTTATCATTGGTTCAAAATGCTCCTTATGGTTTGCTTTTCATTCATTTTAGTTATAAACCTACTTCTTTTAAAACTGTCTTAGTAAGTCCAGGTTTATGTTTATCCGGTGATAGAGGTATTGCACCTAAGCAAGGTTATTTTATTAAACAAAATGATTCCTGGATGTTTACTGGTAGTTCCTATTATTATCCAGAACCAATTTCA---GATAAAAATGTTGTTTTCATGAATAGTTGCTCTGTTAATTTTACTAAAGCTCCATTTATTTATCTTAATAATTCTATACCAAATTTGTCTGATTTTGAAGCCGAGTTATCTCTTTGGTTTAAAAATCATACTTCTATAGCACCTAATTTAACCTTTAATTCTCAT---ATTAATGCTACTTTTTTAGATCTGTATTATGAAATGAATGTTATTCAGGAATCTATTAAATCTTTGAACAGTAGTTTTATTAATCTTAAAGAAATAGGTACTTATGAAATGTATGTTAAATGGCCTTGGTACATTTGGTTGTTAATTGTCATTTTATTTATAATTTTTCTTATGATACTTTTCTTTATATGCTGCTGTACTGGTTGTGGTTCAGCATGTTTTAGTAAATGTCATAATTGTTGTGATGAGTATGGGGGTCACAATGATTTTGTTATT---------AAAGCATCTCATGATGATTAG
>DQ415898_HumanHKU1_China_2004-12-
ATG---TTTTTAATTATTTTTATT---TTGCCTACAACACTAGCTGTTATAGGTGATTTTAATTGTACT---------------AACTCT---TTTATTAATGATTATAATAAAACCATTCCGCGTATAAGCGAGGATGTTGTTGATGTATCTCTTGGTTTGGGCACATATTATGTTCTTAACCGTGTTTATTTAAATACTACCTTGTTATTTACGGGTTATTTTCCTAAATCTGGTGCTAATTTTAGAGACTTGGCTTTAAAGGGTTCTATATATTTGAGTACTCTCTGGTATAAACCACCTTTTCTGTCAGATTTTAATAATGGTATTTTTTCTAAGGTTAAGAATACTAAGTTATAT---GTTAATAATACTTTGTATAGTGAATTTAGTACTATAGTTATAGGTAGTGTTTTTGTTAATACTTCTTATACTATTGTTGTTCAACCTCAT------------------------------------AATGGTATTTTGGAGATTACAGCTTGTCAGTATACTATGTGTGAATATCCTCACACTGTTTGTAAGTCTAAG------GGTAGTATTCGTAATGAATCTTGGCACATTGAT---TCTTCGGAACCTTTATGCTTGTTTAAGAAAAATTTTACTTATAATGTTTCTGCAGATTGGCTGTATTTTCATTTTTATCAAGAACGTGGTGTTTTTTATGCATATTATGCAGATGTAGGTATGCCTACCACTTTCTTATTTAGTCTATATTTAGGTACTATTTTATCTCATTATTATGTTATGCCTTTGACTTGTAATGCTATATCTTCAAATACTGACAATGAAACTTTAGAATATTGGGTTACACCGCTATCTAGACGTCAGTATCTTCTTAATTTTGATGAGCACGGTGTTATTACTAATGCCGTTGATTGTTCAAGTAGTTTTCTTAGTGAGATTCAATGTAAAACTCAATCTTTTGCACCTAATACTGGTGTTTATGATTTGTCTGGTTTTACTGTAAAGCCTGTTGCAACTGTTTATCGTCGGATTCCTAATTTACCTGATTGTGACATTGACAACTGGCTTAATAATGTTAGTGTACCTTCACCTCTTAATTGGGAACGTAGAATTTTTTCTAATTGTAACTTTAACTTAAGCACTTTACTTCGTCTAGTTCATGTTGATTCTTTTTCTTGTAATAATCTTGATAAATCTAAAATTTTTGGTAGTTGCTTTAATAGTATTACTGTTGACAAGTTTGCTATACCTAATCGCAGACGAGATGATTTGCAATTGGGCAGTTCTGGCTTTTTGCAATCATCTAATTACAAAATAGATATTTCTTCTAGTTCTTGTCAATTGTATTATAGTTTACCTTTAGTTAATGTTACTATTAATAACTTTAATCCATCTTCTTGGAATAGGAGGTATGGTTTTGGTAGTTTTAATTTG------------------------------------TCT------TCTTATGACGTTGTTTATTCTGATCATTGTTTTTCTGTTAACAGCGACTTTTGCCCTTGTGCAGATCCGTCT------GTTGTTAATTCTTGTGTTAAA---------------TCTAAGCCTCCTTCTGCCATTTGTCCTGCTGGTACTAAATATCGTCATTGCGACTTGGAT---ACTACTCTTTAT---------GTTAAAAACTGGTGTAGATGTTCTTGTCTACCTGACCCCATTTCTACTTATTCTCCT------------------AACACATGTCCTCAAAAGAAGGTCGTTGTTGGTATAGGTGAACATTGTCCAGGTCTTGGTATTAATGAGGAAAAATGTGGTACACAATTAAATCATAGT---------TCC---------TGTTTTTGTAGTCCTGAT------------------------------------------GCCTTTTTGGGTTGGTCTTTTGATAGTTGTATTAGTAATAATCGTTGCAATATTTTTTCTAATTTTATTTTTAATGGAATTAATAGTGGCACCACTTGTTCTAATGATTTGTTATATTCTAACACTGAAATTTCTACTGGTGTTTGTGTTAATTATGATCTTTATGGCATCACAGGCCAAGGTATTTTTAAAGAAGTTTCTGCGGCTTATTATAATAATTGGCAGAATCTTTTGTATGATTCTAATGGTAATATTATTGGTTTTAAAGATTTTTTGACTAATAAAACTTACACTATACTTCCTTGTTATTCTGGTAGAGTGTCTGCTGCATTTTATCAAAATTCTTCCTCACCAGCTTTGCTTTATCGTAATTTAAAGTGTAGTTATGTTTTGAATAAT---ATTTCTTTTATCTCACAACCATTT---TAT---TTCGATAGTTATCTTGGTTGTGTTTTGAATGCTGTTAATTTAACTAGCTATTCTGTATCCTCTTGTGATTTGCGTATGGGTAGTGGATTTTGTATTGATTATGCTTTACCC---------TCTTCTCGGCGTAAGCGTAGAGGT------------ATTTCTTCTCCTTATCGCTTTGTAACTTTTGAACCCTTTAATGTTAGTTTTGTTAACGATAGTGTTGAAACTGTTGGTGGTTTATTTGAGATTCAGATTCCTACTAACTTTACCATAGCTGGTCATGAAGAATTTATTCAGACTAGTTCTCCTAAAGTTACTATTGATTGTTCAGCTTTTGTTTGCTCTAACTATGCTGCTTGTCATGATTTATTGTCGGAATATGGCACTTTTTGCGATAATATTAATAGTATTTTAAATGAAGTCAATGATTTACTTGATATTACTCAGTTGCAGGTTGCTAATGCTCTAATGCAAGGTGTTACACTTAGTTCTAATCTTAATACTAATCTACACTCTGATGTTGATAATATAGATTTTAAATCTCTTCTAGGTTGTTTAGGTTCACAATGTGGTTCT------------------------TCGTCTAGATCTTTGTTAGAGGATTTATTATTCAACAAAGTCAAACTTTCAGATGTAGGTTTTGTTGAAGCTTATAATAATTGCACTGGTGGTAGTGAAATTAGAGATCTTCTCTGTGTGCAATCTTTTAATGGTATTAAAGTATTACCTCCCATTTTATCTGAGACTCAAATTTCTGGCTATACTACAGCTGCTACTGTGGCGGCTATGTTTCCGCCATGGTCTGCTGCTGCTGGTGTACCATTTTCTCTTAATGTACAATATAGAATTAATGGTTTGGGTGTTACTATGGATGTTCTTAATAAGAATCAAAAGTTAATAGCTAATGCTTTTAATAAAGCTCTTCTTTCTATCCAGAATGGTTTTACTGCTACTAATTCTGCTCTTGCTAAAATTCAAAGTGTCGTTAATGCTAATGCTCAAGCACTTAATAGTTTGTTACAACAATTATTTAATAAATTTGGTGCTATTAGTTCTTCTTTACAAGAAATTTTGTCTCGCCTTGATAATTTAGAAGCTCAGGTTCAGATTGATAGGCTCATTAATGGTCGTTTGACTGCTTTAAATGCTTATGTTTCTCAACAGCTTAGTGATATTACACTTATTAAGGCTGGAGCTTCTCGTGCTATTGAGAAGGTTAATGAGTGTGTTAAAAGTCAATCCCCTCGTATAAATTTTTGTGGCAATGGTAACCACATTTTATCATTGGTTCAAAATGCTCCTTATGGTTTGCTTTTCATTCATTTTAGTTATAAACCTACTTCTTTTAAAACTGTCTTAGTAAGTCCAGGTTTATGTTTATCCGGTGATAGAGGTATTGCACCTAAGCAAGGTTATTTTATTAAACAAAATGATTCCTGGATGTTTACTGGTAGTTCCTATTATTATCCAGAACCAATTTCA---GATAAAAATGTTGTTTTCATGAATAGTTGCTCTGTTAATTTTACTAAAGCTCCATTTATTTATCTTAATAATTCTATACCAAATTTGTCTGATTTTGAAGCCGAGTTATCTCTTTGGTTTAAAAATCATACTTCTATAGCACCTAATTTAACCTTTAATTCTCAT---ATTAATGCTACTTTTTTAGATCTGTATTATGAAATGAATGTTATTCAGGAATCTATTAAATCTTTGAACAGTAGTTTTATTAATCTTAAAGAAATAGGTACTTATGAAATGTATGTTAAATGGCCTTGGTACATTTGGTTGTTAATTGTCATTTTATTTATAATTTTTCTTATGATACTTTTCTTTATATGCTGCTGTACTGGTTGTGGTTCAGCATGTTTTAGTAAATGTCATAATTGTTGTGATGAGTATGGGGGTCACAATGATTTTGTTATT---------AAAGCATCTCATGATGATTAG
>DQ415899_HumanHKU1_China_2005-01-
ATG---TTTTTAATTATTTTTATT---TTGCCTACAACACTAGCTGTTATAGGTGATTTTAATTGTACT---------------AACTCT---TTTATTAATCATTATAATAAAACCATTCCGCGTATAAGCGAGGATGTTGTTGATGTATCTCTTGGTTTGGGCACATATTATGTTCTTAACCGTGTTTATTTAAATACTACCTTGTTATTTACGGGTTATTTTCCTAAATCTGGTGCTAACTTTAGAGACTTGGCTTTAAAGGGTTCTATATATTTGAGTACTCTCTGGTATAAACCACCTTTTCTGTCAGATTTTAATAATGGTATTTTTTCTAAGGTTAAGAATACTAAGTTATAT---GTTAATAATACTTTGTATAGTGAATTTAGTACTATAGTTATAGGTAGTGTTTTTGTTAATACTTCTTATACTATTGTTGTTCAACCTCAT------------------------------------AATGGTATTTTGGAGATTACAGCTTGTCAGTATACTATGTGTGAATATCCTCACACTGTTTGTAAGTCTAAG------GGTAGTATTCGTAATGAATCTTGGCACATTGAT---TCTTCGGAACCTTTATGCTTGTTTAAGAAAAATTTTACTTATAATGTTTCTGCAGATTGGCTGTATTTTCATTTTTATCAAGAACGTGGTGTTTTTTATGCATATTATGCAGATGTAGGTATGCCTACCACTTTCTTATTTAGTCTATATTTAGGTACTATTTTATCTCATTATTATGTTATGCCTTTGACTTGTAATGCTATATCTTCAAATACTGACAATGAAACTTTAGAATATTGGGTTACACCGCTATCTAGACGTCAGTATCTTCTTAATTTTGATGAGCACGGTGTTATTACTAATGCCGTTGATTGTTCAAGTAGTTTTCTTAGTGAGATTCAATGTAAAACTCAATCTTTTGCACCTAATACTGGTGTTTATGATTTGTCTGGTTTTACTGTAAAGCCTGTTGCAACTGTTTATCGTCGGATTCCTAATTTACCTGATTGTGACATTGACAACTGGCTTAATAATGTTAGTGTACCTTCACCTCTTAATTGGGAACGTAGAATTTTTTCTAATTGTAACTTTAACTTAAGCACTTTACTTCGTCTAGTTCATGTTGATTCTTTTTCTTGTAATAATCTTGATAAATCTAAAATTTTTGGTAGTTGCTTTAATAGTATTACTGTTGACAAGTTTGCTATACCTAATCGCAGACGAGATGATTTGCAATTGGGCAGTTCTGGCTTTTTGCAATCATCTAATTACAAAATAGATATTTCTTCTAGTTCTTGTCAATTGTATTATAGTTTACCTTTAGTTAATGTTACTATTAATAACTTTAATCCATCTTCTTGGAATAGGAGGTATGGTTTTGGTAGTTTTAATTTG------------------------------------TCT------TCTTATGACGTTGTTTATTCTGATCATTGTTTTTCTGTTAACAGCGACTTTTGCCCTTGTGCAGATCCGTCT------GTTGTTAATTCTTGTGTTAAA---------------TCTAAGCCTCCTTCTGCCATTTGTCCTGCTGGTACTAAATATCGTCATTGCGACTTGGAT---ACTACTCTTTAT---------GTTAAAAACTGGTGTAGATGTTCTTGTCTACCTGACCCCATTTCTACTTATTCTCCT------------------AACACATGTCCTCAAAAGAAGGTCGTTGTTGGTATAGGTGAACATTGTCCAGGTCTTGGTATTAATGAGGAAAAATGTGGTACACAATTAAATCATAGT---------TCC---------TGTTTTTGTAGTCCTGAT------------------------------------------GCCTTTTTGGGTTGGTCTTTTGATAGTTGTATTAGTAATAATCGTTGCAATATTTTTTCTAATTTTATTTTTAATGGAATTAATAGTGGCACCACTTGTTCTAATGATTTGTTATATTCTAACACTGAAATTTCTACTGGTGTTTGTGTTAATTATGATCTTTATGGCATCACAGGCCAAGGTATTTTTAAAGAAGTTTCTGCGGCTTATTATAATAATTGGCAGAATCTTTTGTATGATTCTAATGGTAATATTATTGGTTTTAAAGATTTTTTGACTAATAAAACTTACACTATACTTCCTTGTTATTCTGGTAGAGTGTCTGCTGCATTTTATCAAAATTCTTCCTCACCAGCTTTGCTTTATCGTAATTTAAAGTGTAGTTATGTTTTGAATAAT---ATTTCTTTTATCTCACAACCATTT---TAT---TTCGATAGTTATCTTGGTTGTGTTTTGAATGCTGTTAATTTAACTAGCTATTCTGTATCCTCTTGTGATTTGCGTATGGGTAGTGGATTTTGTATTGATTATGCTTTACCC---------TCTTCTCGGCGTAAGCGTAGAGGT------------ATTTCTTCTCCTTATCGCTTTGTAACTTTTGAACCCTTTAATGTTAGTTTTGTTAACGATAGTGTTGAAACTGTTGGTGGTTTATTTGAGATTCAGATTCCTACTAACTTTACCATAGCTGGTCATGAAGAATTTATTCAGACTAGTTCTCCTAAAGTTACTATTGATTGTGCAGCTTTTGTTTGCTCTAACTATGCTGCTTGTCATGATTTATTGTCGGAATATGGCACTTTTTGCGATAATATTAATAGTATTTTAAATGAAGTCAATGATTTACTTGATATTACTCAGTTGCAGGTTGCTAATGCTCTAATGCAAGGTGTTACACTTAGTTCTAATCTTAATACTAATCTACACTCTGATGTTGATAATATAGATTTTAAATCTCTTCTAGGTTGTTTAGGTTCACAATGTGGTTCT------------------------TCGTCTAGATCTTTGTTAGAGGATTTATTATTCAACAAAGTCAAACTTTCAGATGTAGGTTTTGTTGAAGCTTATAATAATTGCACTGGTGGTAGTGAAATTAGAGATCTTCTCTGTGTGCAATCTTTTAATGGTATTAAAGTATTACCTCCCATTTTATCTGAGACTCAAATTTCTGGCTATACTACAGCTGCTACTGTGGCGGCTATGTTTCCGCCATGGTCTGCTGCTGCTGGTGTACCATTTTCTCTTAATGTACAATATAGAATTAATGGTTTGGGTGTTACTATGGATGTTCTTAATAAGAATCAAAAGTTAATAGCTAATGCTTTTAATAAAGCTCTTCTTTCTATCCAGAATGGTTTTACTGCTACTAACTCTGCTCTTGCTAAAATTCAAAGTGTCGTTAATGCTAATGCTCAAGCACTTAATAGTTTGTTACAACAATTATTTAATAAATTTGGTGCTATTAGTTCTTCTTTACAAGAAATTTTGTCTCGCCTTGATAATTTAGAAGCTCAGGTTCAGATTGATAGGCTCATTAATGGTCGTTTGACTGCTTTAAATGCTTATGTTTCTCAACAGCTTAGTGATATTACACTTATTAAGGCTGGAGCTTCTCGTGCTATTGAGAAGGTTAATGAGTGTGTTAAAAGTCAATCCCCTCGTATAAATTTTTGTGGCAATGGTAACCACATTTTATCATTGGTTCAAAATGCTCCTTATGGTTTGCTTTTCATTCATTTTAGTTATAAACCTACTTCTTTTAAAACTGTCTTAGTAAGTCCAGGTTTATGTTTATCCGGTGATAGAGGTATTGCACCTAAGCAAGGTTATTTTATTAAACAAAATGATTCCTGGATGTTTACTGGTAGTTCCTATTATTATCCAGAACCAATTTCA---GATAAAAATGTTGTTTTCATGAATAGTTGCTCTGTTAATTTTACTAAAGCTCCATTTATTTATCTTAATAATTCTATACCAAATTTGTCTGATTTTGAAGCCGAGTTATCTCTTTGGTTTAAAAATCATACTTCTATAGCACCTAATTTAACCTTTAATTCTCAT---ATTAATGCTACTTTTTTAGATCTGTATTATGAAATGAATGTTATTCAGGAATCTATTAAATCTTTGAACAGTAGTTTTATTAATCTTAAAGAAATAGGTACTTATGAAATGTATGTTAAATGGCCTTGGTACATTTGGTTGTTAATTGTCATTTTATTTATAATTTTTCTTATGATACTTTTCTTTATATGCTGCTGTACTGGTTGTGGTTCAGCATGTTTTAGTAAATGTCATAATTGTTGTGATGAGTATGGGGGTCACAATGATTTTGTTATT---------AAAGCATCTCATGATGATTAG
>DQ415900_HumanHKU1_China_2005-02-
ATG---TTATTAATTATTTTTATT---TTGCCTACAACATTAGCTGTTATAGGTGATTTTAATTGTACT---------------AATTTT---GCTATTAATGATAAAAACACCACAGTTCCTCGCATAAGTGAGTATGTTGTGGATGTTTCTTATGGTTTGGGTACATATTATATACTTGATCGTGTTTATTTAAATACTACTATATTATTTACTGGTTATTTCCCTAAATCTGGTGCCAATTTTAGGGATCTATCTTTAAAAGGTACTACATATTTGAGTACTCTTTGGTATCAGAAACCCTTTTTATCTGATTTTAATAATGGTATTTTTTCTAGAGTTAAGAATACTAAGTTGTAT---GTTAATAAAACTTTGTATAGTGAGTTTAGTACTATAGTTATAGGTAGTGTTTTTATTAACAACTCTTATACTATTGTTGTTCAACCTCAT------------------------------------AATGGTGTTTTGGAGATTACAGCTTGTCAATACACTATGTGTGAGTATCCTCATACTATTTGTAAATCTAAA------GGTAGTTCTCGTAATGAATCTTGGCATTTTGAT---AAATCTGAACCTTTGTGTCTGTTCAAGAAAAATTTTACTTATAATGTTTCTACAGATTGGTTGTATTTTCATTTTTATCAAGAACGTGGCACTTTTTATGCTTATTATGCTGATTCTGGCATGCCTACTACTTTTTTATTTAGTTTGTATCTTGGTACTCTTTTATCTCATTATTATGTTTTGCCTTTGACTTGTAATGCTATATCTTCTAATACTGATAATGAGACTTTACAATATTGGGTCACACCTTTGTCTAAACGCCAATATCTTCTTAAATTTGACAACCGTGGTGTTATTACTAATGCTGTTGATTGTTCTAGTAGTTTCTTTAGCGAGATTCAATGTAAAACTAAATCTTTATTACCTAATACTGGTGTTTATGACTTATCTGGTTTTACTGTTAAGCCTGTTGCAACTGTACATCGTCGTATTCCTGATTTACCTGATTGTGACATTGATAAATGGCTTAACAATTTTAATGTACCCTCACCTCTTAATTGGGAACGTAAAATTTTTTCTAATTGCAACTTTAATTTGAGTACTTTGCTTCGTTTAGTTCATACTGATTCTTTTTCTTGTAATAATTTTGATGAATCTAAGATATATGGTAGTTGTTTTAAGAGTATTGTTTTAGATAAATTTGCCATACCCAACTCCAGACGATCTGATTTGCAGTTGGGCAGTTCTGGTTTTCTGCAATCTTCTAATTATAAAATTGACACTACTTCTAGTTCTTGTCAATTGTATTATAGTTTGCCTGCAATTAATGTTACTATTAATAATTATAATCCTTCTTCTTGGAATAGAAGGTATGGTTTTAATAATTTTAATTTG------------------------------------AGC------TCTCATAGTGTTGTTTACTCACGTTATTGTTTTTCTGTTAATAATACTTTTTGTCCTTGTGCTAAACCTTCT------TTTGCTTCAAGTTGCAAGAGT---------------CATAAACCACCTTCTGCTTCCTGTCCTATTGGTACTAATTATCGTTCTTGTGAGAGTACT---ACTGTACTCGAC---------CACACTGACTGGTGTAGGTGTTCTTGTTTACCTGATCCTATAACTGCTTATGACCCT------------------AGGTCTTGTTCTCAAAAAAAGTCTCTGGTTGGTGTTGGTGAACATTGTGCAGGGTTCGGTGTTGATGAAGAAAAGTGTGGTGTA---TTGGATGGATCATATAATGTTTCT---------TGTCTTTGTAGTACTGAT------------------------------------------GCCTTTCTAGGTTGGTCTTATGACACTTGCGTCAGTAACAACCGTTGTAATATTTTTTCTAATTTTATTTTAAATGGTATCAATAGTGGTACCACTTGTTCTAATGATTTATTGCAGCCCAATACTGAAGTTTTTACTGATGTTTGTGTTGATTACGACCTTTATGGTATTACAGGACAAGGTATTTTTAAAGAAGTTTCTGCTGTTTATTATAATAGTTGGCAAAATCTTTTGTATGATTCTAATGGCAACATTATTGGTTTTAAAGATTTTGTTACTAATAAAACATATAATATTTTCCCTTGTTATGCAGGAAGAGTTTCTGCTGCTTTTCATCAAAATGCTTCCTCTTTGGCTTTACTTTATCGTAATTTAAAATGTAGCTATGTTTTGAATAAT---ATTTCTTTAGCTACTCAGCCA------TAT---TTTGATAGTTATCTTGGTTGCGTTTTTAATGCTGATAATTTAACTGATTATTCTGTTTCTTCTTGTGCTCTTCGCATGGGTAGTGGTTTTTGTGTTGATTATAACTCACCTTCTTCTTCCTCTTCGCGTCGTAAACGTAGAAGT------------ATTTCTGCTTCTTATCGTTTTGTTACTTTTGAACCCTTTAATGTCAGTTTTGTTAATGACAGTATTGAGTCTGTGGGTGGTCTTTATGAGATCAAAATTCCCACTAACTTTACTATAGTTGGTCAAGAGGAATTTATTCAAACTAATTCTCCTAAAGTTACTATTGATTGTTCTTTATTTGTCTGTTCTAATTATGCAGCTTGCCATGACTTATTGTCAGAGTATGGCACTTTTTGTGATAATATTAATAGTATTTTAGATGAAGTTAATGGTTTACTTGATACTACTCAATTGCATGTAGCTGATACTCTTATGCAAGGTGTCACACTTAGCTCCAATCTTAATACTAATTTGCATTTTGATGTTGATAATATTAATTTTAAATCCCTAGTTGGATGTTTAGGTCCACACTGCGGTTCT------------------------TCTTCTCGTTCTTTTTTTGAAGATTTATTGTTTGACAAAGTTAAACTTTCAGATGTTGGTTTTGTTGAAGCTTATAACAATTGTACTGGTGGTAGTGAAATTAGAGATCTTCTTTGTGTACAATCCTTTAATGGTATTAAAGTTTTGCCTCCTATTTTGTCTGAATCTCAAATTTCTGGTTACACCACAGCCGCTACTGTTGCTGCTATGTTTCCACCATGGTCAGCAGCAGCTGGCATACCATTTTCTCTTAATGTACAATATAGAATTAATGGTTTGGGTGTTACTATGGATGTTCTTAATAAAAATCAAAAGTTGATAGCTACTGCTTTTAATAATGCTCTTCTTTCTATTCAGAATGGTTTTAGTGCTACCAACTCTGCACTTGCTAAAATACAAAGTGTTGTTAATTCTAATGCTCAAGCACTTAATAGTTTGTTACAGCAATTATTTAATAAATTTGGTGCAATTAGTTCTTCTTTACAAGAAATTTTATCTCGTCTCGATGCTTTAGAGGCTCAGGTTCAGATTGATAGGCTTATTAATGGTCGTTTAACTGCTTTAAATGCTTATGTCTCTCAACAGCTTAGTGATATTTCTCTTGTAAAATTTGGTGCTGCTTTAGCCATGGAGAAGGTTAATGAGTGTGTTAAAAGTCAATCTCCTCGTATTAATTTTTGTGGTAATGGTAATCATATTTTGTCATTAGTTCAAAATGCTCCTTATGGTTTGTTGTTTATGCATTTTAGTTATAAACCTATTTCTTTTAAAACTGTTTTAGTAAGTCCTGGTTTGTGTATATCAGGTGATGTAGGTATTGCACCTAAACAAGGGTATTTTATTAAACATAATGATCATTGGATGTTCACTGGTAGTTCTTACTATTATCCTGAACCAATTTCA---GATAAAAATGTTGTTTTTATGAATACTTGTTCTGTTAATTTTACTAAAGCGCCTCTTGTTTATTTGAATCATTCTGTACCAAAATTGTCTGATTTTGAATCTGAGTTATCTCATTGGTTTAAAAATCAAACATCCATTGCGCCTAATTTGACTTTAAATCTTCATACTATTAATGCTACTTTTTTAGATTTGTATTATGAGATGAATCTTATTCAAGAGTCTATTAAGTCTTTGAATAATAGTTATATCAATCTTAAAGATATAGGTACATATGAAATGTATGTAAAATGGCCTTGGTATGTTTGGCTACTAATTTCTTTTTCATTTATAATATTCCTTGTATTGCTCTTTTTTATATGTTGTTGTACTGGTTGTGGTTCTGCATGTTTTAGTAAATGTCATAATTGTTGTGATGAGTATGGTGGTCATCATGATTTTGTTATC---------AAAACATCTCATGATGATTAG
>DQ415901_HumanHKU1_China_2005-01-
ATG---TTATTAATTATTTTTATT---TTGCCTACAACATTAGCTGTTATAGGTGATTTTAATTGTACT---------------AATTTT---GCTATTAATGATAAAAACACCACAGTTCCTCGCATAAGTGAGTATGTTGTGGATGTTTCTTATGGTTTGGGTACATATTATATACTTGATCGTGTTTATTTAAATACTACTATATTATTTACTGGTTATTTCCCTAAATCTGGTGCCAATTTTAGGGATCTATCTTTAAAAGGTACTACATATTTGAGTACTCTTTGGTATCAGAAACCCTTTTTATCTGATTTTAATAATGGTATTTTTTCTAGAGTTAAGAATACTAAGTTGTAT---GTTAATAAAACTTTGTATAGTGAGTTTAGTACTATAGTTATAGGTAGTGTTTTTATTAACAACTCTTATACTATTGTTGTTCAACCTCAT------------------------------------AATGGTGTTTTGGAGATTACAGCTTGTCAATACACTATGTGTGAGTATCCTCATACTATTTGTAAATCTAAA------GGTAGTTCTCGTAATGAATCTTGGCATTTTGAT---AAATCTGAACCTTTGTGTCTGTTCAAGAAAAATTTTACTTATAATGTTTCTACAGATTGGTTGTATTTTCATTTTTATCAAGAACGTGGCACTTTTTATGCTTATTATGCTGATTCTGGCATGCCTACTACTTTTTTATTTAGTTTGTATCTTGGTACTCTTTTATCTCATTATTATGTTTTGCCTTTGACTTGTAATGCTATATCTTCTAATACTGATAATGAGACTTTACAATATTGGGTCACACCTTTGTCTAAACGCCAATATCTTCTTAAATTTGACAACCGTGGTGTTATTACTAATGCTGTTGATTGTTCTAGTAGTTTCTTTAGCGAGATTCAATGTAAAACTAAATCTTTATTACCTAATACTGGTGTTTATGACTTATCTGGTTTTACTGTTAAGCCTGTTGCAACTGTACATCGTCGTATTCCTGATTTACCTGATTGTGACATTGATAAATGGCTTAACAATTTTAATGTACCCTCACCTCTTAATTGGGAACGTAAAATTTTTTCTAATTGCAACTTTAATTTGAGTACTTTGCTTCGTTTAGTTCATACTGATTCTTTTTCTTGTAATAATTTTGATGAATCTAAGATATATGGTAGTTGTTTTAAGAGTATTGTTTTAGATAAATTTGCCATACCCAACTCCAGACGATCTGATTTGCAGTTGGGCAGTTCTGGTTTTCTGCAATCTTCTAATTATAAAATTGACACTACTTCTAGTTCTTGTCAATTGTATTATAGTTTGCCTGCAATTAATGTTACTATTAATAATTATAATCCTTCTTCTTGGAATAGAAGGTATGGTTTTAATAATTTTAATTTG------------------------------------AGC------TCTCATAGTGTTGTTTACTCACGTTATTGTTTTTCTGTTAATAATACTTTTTGTCCTTGTGCTAAACCTTCT------TTTGCTTCAAGTTGCAAGAGT---------------CATAAACCACCTTCTGCTTCCTGTCCTATTGGTACTAATTATCGTTCTTGTGAGAGTACT---ACTGTACTCGAC---------CACACTGACTGGTGTAGGTGTTCTTGTTTACCTGATCCTATAACTGCTTATGACCCT------------------AGGTCTTGTTCTCAAAAAAAGTCTCTGGTTGGTGTTGGTGAACATTGTGCAGGGTTCGGTGTTGATGAAGAAAAGTGTGGTGTA---TTGGATGGATCATATAATGTTTCT---------TGTCTTTGTAGTACTGAT------------------------------------------GCCTTTCTAGGTTGGTCTTATGACACTTGCGTCAGTAACAACCGTTGTAATATTTTTTCTAATTTTATTTTAAATGGTATCAATAGTGGTACCACTTGTTCTAATGATTTATTGCAGCCCAATACTGAAGTTTTTACTGATGTTTGTGTTGATTACGACCTTTATGGTATTACAGGACAAGGTATTTTTAAAGAAGTTTCTGCTGTTTATTATAATAGTTGGCAAAATCTTTTGTATGATTCTAATGGCAACATTATTGGTTTTAAAGATTTTGTTACTAATAAAACATATAATATTTTCCCTTGTTATGCAGGAAGAGTTTCTGCTGCTTTTCATCAAAATGCTTCCTCTTTGGCTTTACTTTATCGTAATTTAAAATGTAGCTATGTTTTGAATAAT---ATTTCTTTAGCTACTCAGCCA------TAT---TTTGATAGTTATCTTGGTTGCGTTTTTAATGCTGATAATTTAACTGATTATTCTGTTTCTTCTTGTGCTCTTCGCATGGGTAGTGGTTTTTGTGTTGATTATAACTCACCTTCTTCTTCCTCTTCGCGTCGTAAACGTAGAAGT------------ATTTCTGCTTCTTATCGTTTTGTTACTTTTGAACCCTTTAATGTCAGTTTTGTTAATGACAGTATTGAGTCTGTGGGTGGTCTTTATGAGATCAAAATTCCCACTAACTTTACTATAGTTGGTCAAGAGGAATTTATTCAAACTAATTCTCCTAAAGTTACTATTGATTGTTCTTTATTTGTCTGTTCTAATTATGCAGCTTGCCATGACTTATTGTCAGAGTATGGCACTTTTTGTGATAATATTAATAGTATTTTAGATGAAGTTAATGGTTTACTTGATACTACTCAATTGCATGTAGCTGATACTCTTATGCAAGGTGTCACACTTAGCTCCAATCTTAATACTAATTTGCATTTTGATGTTGATAATATTAATTTTAAATCCCTAGTTGGATGTTTAGGTCCACACTGCGGTTCT------------------------TCTTCTCGTTCTTTTTTTGAAGATTTATTGTTTGACAAAGTTAAACTTTCAGATGTTGGTTTTGTTGAAGCTTATAACAATTGTACTGGTGGTAGTGAAATTAGAGATCTTCTTTGTGTACAATCCTTTAATGGTATTAAAGTTTTGCCTCCTATTTTGTCTGAATCTCAAATTTCTGGTTACACCACAGCCGCTACTGTTGCTGCTATGTTTCCACCATGGTCAGCAGCAGCTGGCATACCATTTTCTCTTAATGTACAATATAGAATTAATGGTTTGGGTGTTACTATGGATGTTCTTAATAAAAATCAAAAGTTGATAGCTACTGCTTTTAATAATGCTCTTCTTTCTATTCAGAATGGTTTTAGTGCTACCAACTCTGCACTTGCTAAAATACAAAGTGTTGTTAATTCTAATGCTCAAGCACTTAATAGTTTGTTACAGCAATTATTTAATAAATTTGGTGCAATTAGTTCTTCTTTACAAGAAATTTTATCTCGTCTCGATGCTTTAGAGGCTCAGGTTCAGATTGATAGGCTTATTAATGGTCGTTTAACTGCTTTAAATGCTTATGTCTCTCAACAGCTTAGTGATATTTCTCTTGTAAAATTTGGTGCTGCTTTAGCCATGGAGAAGGTTAATGAGTGTGTTAAAAGTCAATCTCCTCGTATTAATTTTTGTGGTAATGGTAATCATATTTTGTCATTAGTTCAAAATGCTCCTTATGGTTTGTTGTTTATGCATTTTAGTTATAAACCTATTTCTTTTAAAACTGTTTTAGTAAGTCCTGGTTTGTGTATATCAGGTGATGTAGGTATTGCACCTAAACAAGGGTATTTTATTAAACATAATGATCATTGGATGTTCACTGGTAGTTCTTACTATTATCCTGAACCAATTTCA---GATAAAAATGTTGTTTTTATGAATACTTGTTCTGTTAATTTTACTAAAGCGCCTCTTGTTTATTTGAATCATTCTGTACCAAAATTGTCTGATTTTGAATCTGAGTTATCTCATTGGTTTAAAAATCAAACATCCATTGCGCCTAATTTGACTTTAAATCTTCATACTATTAATGCTACTTTTTTAGATTTGTATTATGAGATGAATCTTATTCAAGAGTCTATTAAGTCTTTGAATAATAGTTATATCAATCTTAAAGATATAGGTACATATGAAATGTATGTAAAATGGCCTTGGTATGTTTGGCTACTAATTTCTTTTTCATTTATAATATTCCTTGTATTGCTCTTTTTTATATGTTGTTGTACTGGTTGTGGTTCTGCATGTTTTAGTAAATGTCATAATTGTTGTGATGAGTATGGTGGTCATCATGATTTTGTTATC---------AAAACATCTCATGATGATTAG
>DQ415902_HumanHKU1_China_2005-02-
ATG---TTTTTAATTATTTTTATT---TTGCCTACAACACTAGCTGTTATAGGTGATTTTAATTGTACT---------------AACTCT---TTTATTAATGATTATAATAAAACCATTCCGCGTATAAGCGAGGATGTTGTTGATGTATCTCTTGGTTTGGGCACATATTATGTTCTTAACCGTGTTTATTTAAATACTACCTTGTTATTTACAGGTTATTTTCCTAAATCTGGTGCTAATTTTAGAGACTTGGCTTTAAAGGGTTCTATATATTTGAGTACTCTCTGGTATAAACCACCTTTTCTGTCAGATTTTAATAATGGTATTTTTTCTAAGGTTAAGAATACTAAGTTATAT---GTTAATAATACTTTGTATAGTGAATTTAGTACTATAGTTATAGGTAGTGTTTTTGTTAATACGTCTTATACTATTGTTGTTCAACCTCAC------------------------------------AATGGTATTTTGGAGATTACAGCTTGTCAGTATACTATGTGTGAATATCCTCACACTGTTTGTAAGTCTAAG------GGTAGTATTCGTAATGAATCTTGGCACATTGAT---TCTTCGGAACCTTTATGCTTGTTTAAGAAAAATTTTACTTATAATGTTTCTGCAGATTGGCTGTATTTTCATTTTTATCAAGAACGTGGTGTTTTTTATGCATATTATGCAGATGTAGGTATGCCTACCACTTTCTTATTTAGTTTATATTTAGGTACTATTTTATCTCATTATTATGTTATGCCTTTGACTTGTAATGCTATATCTTCAAATACTGACAATGAAACTTTAGAATATTGGGTTACACCGCTATCTAGACGTCAGTATCTTCTCAATTTTGATGAACACGGTGTTATTACTAATGCCGTTGATTGTTCAAGTAGTTTTCTTAGTGAGATTCAATGTAAAACTCAATCTTTTGCACCTAATACTGGTGTTTATGATTTGTCTGGTTTTACTGTAAAGCCTGTTGCAACTGTTTATCGTCGGATTCCTAATTTACCTGATTGTGACATTGACAACTGGCTTAATAATGTTAGTGTACCTTCACCTCTTAATTGGGAACGTAGAATTTTTTCTAATTGTAACTTCAATTTAAGCACTTTACTTCGTCTAGTTCATGTTGATTCTTTTTCTTGTAATAATCTTGATAAATCTAAAATTTTTGGTAGTTGCTTTAATAGTATTACTGTTGACAAGTTTGCTATACCTAATCGCAGACGAGATGATTTGCAATTGGGCAGTTCTGGCTTTTTGCAATCATCTAATTACAAAATAGATATTTCTTCTAGTTCTTGTCAATTGTATTATAGTTTACCTTTAGTTAATGTTACTATTAATAACTTTAATCCATCTTCTTGGAATAGGAGGTATGGTTTTGGTAGTTTTAATGTG------------------------------------TCT------TCTTATGACGTTGTTTATTCTGATCATTGTTTTTCTGTTAACAGCGACTTTTGCCCTTGTGCAGATCGGTCT------GTTGTTAATTCTTGTGTTAAA---------------TCTAAGCCTCCTTCTGCCATTTGTCCTGCTGGTACTAAATATCGTCATTGCGACTTGGAT---ACTACTCTTTAT---------GTTAAAAACTGGTGTAGATGTTCTTGTCTACCTGACCCCATTTCTACTTATTCTCCT------------------AACACATGTCCTCAAAAGAAGGTCGTTGTTGGTATAGGTGAACATTGTCCAGGTCTTGGTATTAATGAGGAAAAATGTGGTACACAATTAAATCATAGT---------TCC---------TGTTCTTGTAGTCCTGAT------------------------------------------GCCTTTTTGGGTTGGTCTTTTGATAGTTGTATTAGTAATAATCGTTGCAATATTTTTTCTAATTTTATTTTTAATGGAATTAATAGTGGCACCACTTGTTCTAATGATTTGTTATATTCTAACACTGAAGTTTCTACTGGTGTTTGTGTTAATTATGATCTTTATGGCATCACAGGCCAAGGTATTTTTAAAGAAGTTTCTGCGGCTTATTATAATAATTGGCAGAATCTTTTGTATGATTCTAATGGTAATATTATTGGTTTTAAAGATTTTTTGACTAATAAAACTTACACTATACTTCCTTGTTATTCTGGTAGAGTGTCTGCTGCATTTTATCAAAATTCTTCCTCACCAGCTTTGCTTTATCGTAATTTAAAGTGTAGTTATGTTTTGAATAAT---ATTTCTTTTATCTCACAACCATTT---TAT---TTTGATAGTTATCTTGGTTGTGTTTTGAATGCTGTTAATTTAACTAGCTATTCTGTATCCTCTTGTGATTTGCGTATGGGTAGTGGGTTTTGTATTGATTATGCTTTACCC---------TCTTCTCGGCGTAAGCGTAGAGGT------------ATTTCTTCTCCTTATCGCTTTGTAACTTTTGAACCCTTTAATGTTAGTTTTGTTAACGATAGTGTTGAAACTGTTGGTGGTTTATTTGAGATTCAGATTCCTACTAACTTTACCATAGCTGGTCATGAAGAATTTATTCAGACTAGTTCTCCTAAAGTTACTATTGATTGTTCAGCTTTTGTTTGCTCTAATTATGCTGCTTGTCATGATTTATTGTCGGAATATGGCACTTTTTGCGATAATATTAATAGTATTTTAAATGAAGTCAATGACTTACTTGATATTACTCAGTTGCAGGTTGCTAATGCTTTAATGCAAGGTGTTACACTTAGTTCTAATCTTAATACTAATCTACACTCTGATGTTGATAATATAGATTTTAAATCTCTTCTAGGTTGTTTAGGTTCACAATGTGGTTCT------------------------TCGTCTAGATCTTTGTTAGAGGATTTATTATTCAACAAGGTCAAACTTTCAGATGTAGGTTTTGTTGAAGCTTATAATAATTGCACTGGTGGTAGTGAAATTAGAGATCTTCTCTGTGTGCAATCTTTTAATGGTATTAAAGTATTACCTCCCATTTTATCTGAGACTCAAATTTCTGGCTATACTACAGCTGCTACTGTGGCGGCTATGTTTCCGCCATGGTCTGCTGCTGCTGGTGTACCATTTTCTCTTAATGTACAATATAGAATTAATGGTTTGGGTGTTACTATGGATGTTCTTAATAAGAATCAAAAGTTAATAGCTAATGCTTTTAATAAAGCTCTTCTTTCTATCCAGAATGGTTTTACTGCTACTAACTCTGCTCTTGCTAAAATTCAAAGTGTCGTTAATGCTAATGCTCAAGCACTTAATAGTTTGTTACAACAATTATTTAATAAATTTGGTGCTATTAGTTCTTCTTTACAAGAAATTTTGTCTCGCCTTGATAATTTAGAAGCTCAGGTTCAGATTGATAGGCTCATTAATGGTCGTTTGACTGCTTTAAATGCTTATGTTTCTCAACAGCTTAGTGATATTACACTTATTAAGGCTGGAGCTTCTCGTGCTATTGAGAAGGTTAATGAGTGTGTTAAAAGTCAATCCCCTCGTATAAATTTTTGTGGCAATGGTAACCACATTTTATCATTGGTTCAAAATGCTCCTTATGGTTTGCTTTTCATTCATTTTAGTTATAAACCTACTTCTTTTAAAACTGTCTTAGTAAGTCCAGGTTTATGTTTATCCGGTGATAGAGGTATTGCACCTAAGCAAGGTTATTTTATTAAACAAAATGATTCCTGGATGTTTACTGGTAGTTCCTATTATTACCCAGAACCAATTTCA---GATAAAAATGTTGTTTTCATGAATAGTTGCTCTGTTAATTTTACTAAAGCTCCATTTATTTATCTTAATAATTCTATACCAAATTTGTCTGATTTTGAAGCCGAGTTTTCTCTTTGGTTTAAAAATCATACTTCTATAGCACCTAATTTAACCTTCAATTCTCAT---ATTAATGCTACTTTTTTAGATCTGTATTATGAAATGAATGTTATTCAGGAATCTATTAAATCTTTGAACAGTAGTTTTATTAATCTTAAAGAAATAGGTACTTATGAAATGTATGTTAAATGGCCTTGGTACATTTGGTTGTTAATTGTCATTTTATTTATAATTTTTCTTATGATACTTTTCTTTATATGCTGCTGTACTGGTTGCGGTTCAGCATGTTTTAGTAAATGTCATAATTGTTGTGATGAGTATGGGGGTCACAATGATTTTGTTATT---------AAAGCATCTCATGATGATTAG
>DQ415903_HumanHKU1_China_2003-04-
ATG---TTATTAATTATTTTTATT---TTGCCTACAACATTAGCTGTTATAGGTGATTTTAATTGTACT---------------AATTTT---GCTATTAATGATTTAAACACCACAGTTCCTCGCATAAGTGAGTATGTTGTGGATGTTTCTTATGGTTTGGGTACATATTATATACTTGATCGTGTTTATTTAAATACTACTATATTATTTACTGGTTATTTCCCTAAATCTGGTGCCAATTTTAGGGATCTATCTTTAAAAGGTACTACATATTTGAGTACTCTTTGGTATCAGAAACCCTTTTTATCTGATTTTAATAATGGTATTTTTTCTAGAGTTAAGAATACTAAGTTGTAT---GTTAATAAAACTTTGTATAGTGAGTTTAGTACTATAGTTATAGGTAGTGTTTTTATTAACAACTCTTATACTATTGTTGTTCAACCTCAT------------------------------------AATGGTGTTTTGGAGATTACAGCTTGTCAATACACTATGTGTGAGTATCCTCATACTATTTGTAAATCTAAA------GGTAGTTCTCGTAATGAATCTTGGCATTTTGAT---AAATCTGAACCTTTGTGTCTGTTCAAGAAAAATTTTACTTATAATGTTTCTACAGATTGGTTGTATTTTCATTTTTATCAAGAACGTGGCACTTTTTATGCTTATTATGCTGATTCTGGCATGCCTACTACTTTTTTATTTAGTTTGTATCTTGGTACTCTTTTATCTCATTATTATGTTTTGCCTTTGACTTGTAATGCTATATCTTCTAATACTGATAATGAGACTTTACAATATTGGGTTACACCTTTGTCTAAACGCCAATATCTTCTTAAATTTGACAACCGTGGTGTTATTACTAATGCTGTTGATTGTTCTAGTAGTTTCTTTAGCGAGATTCAATGTAAAACTAAATCTTTATTACCTAATACTGGTGTTTATGACTTATCTGGTTTTACTGTTAAGCCTGTTGCAACTGTACATCGTCGTATTCCTGATTTACCTGATTGTGACATTGATAAATGGCTTAACAATTTTAATGTACCCTCACCTCTTAATTGGGAACGTAAAATTTTTTCTAATTGCAACTTTAATTTGAGTACTTTGCTTCGTTTAGTTCATACTGATTCTTTTTCTTGTAATAATTTTGATGAATCTAAGATATATGGTAGTTGTTTTAAGAGTATTGTTTTAGATAAATTTGCCATACCCAACTCCAGACGATCTGATTTGCAGTTGGGCAGTTCTGGTTTTCTGCAATCTTCTAATTATAAAATTGACACTACTTCTAGTTCTTGTCAATTGTATTATAGTTTGCCTGCAATTAATGTTACTATTAATAATTATAATCCTTCTTCTTGGAATAGAAGGTATGGTTTTAATAATTTTAATTTG------------------------------------AGC------TCTCATAGTGTTGTTTACTCACGTTATTGTTTTTCTGTTAATAATACTTTTTGTCCTTGTGCTAAACCTTCT------TTTGCTTCAAGTTGCAAGAGT---------------CATAAACCACCTTCTGCTTCCTGTCCTATTGGTACTAATTATCGTTCTTGTGAGAGTACT---ACTGTACTCGAC---------CACACTGACTGGTGTAGGTGTTCTTGTTTACCTGATCCTATAACTGCTTATGACCCT------------------AGGTCTTGTTCTCAAAAAAAGTCTCTGGTTGGTGTTGGTGAACATTGTGCAGGGTTCGGTGTTGATGAAGAAAAGTGTGGTGTA---TTGGATGGATCATATAATGTTTCT---------TGTCTTTGTAGTACTGAT------------------------------------------GCCTTTCTAGGTTGGTCTTATGACACTTGCGTCAGTAACAACCGTTGTAATATTTTTTCTAATTTTATTTTAAATGGTATCAATAGTGGTACCACTTGTTCTAATGATTTATTGCAGCCTAATACTGAAGTTTTTACTGATGTTTGTGTTGATTACGACCTTTATGGTATTACAGGACAAGGTATTTTTAAAGAAGTTTCTGCTGTTTATTATAATAGTTGGCAAAATCTTTTGTATGATTCTAATGGCAACATTATTGGTTTTAAAGATTTTGTTACTAATAAAACATATAATATTTTCCCTTGTTATGCAGGAAGAGTTTCTGCTGCTTTTCATCAAAATGCTTCCTCTTTGGCTTTACTTTATCGTAATTTAAAATGTAGCTATGTTTTGAATAAT---ATTTCTTTAGCTACTCAGCCA------TAT---TTTGATAGTTATCTTGGTTGCGTTTTTAATGCTGATAATTTAACTGATTATTCTGTTTCTTCTTGTGCTCTTCGCATGGGTAGTGGTTTTTGTGTTGATTATAACTCACCTTCTTCTTCCTCTTCGCGTCGTAAACGTAGAAGT------------ATTTCTGCTTCTTATCGTTTTGTTACTTTTGAACCCTTTAATGTCAGTTTTGTTAATGACAGTATTGAGTCTGTGGGTGGTCTTTATGAGATCAAAATTCCCACTAACTTTACTATAGTTGGTCAAGAGGAATTTATTCAAACTAATTCTCCTAAAGTTACTATTGATTGTTCTTTATTTGTCTGTTCTAATTATGCAGCTTGCCATGACTTATTGTCAGAGTATGGCACTTTTTGTGATAATATTAATAGTATTTTAGATGAAGTTAATGGTTTACTTGATACTACTCAATTGCATGTAGCTGATACTCTTATGCAAGGTGTCACACTTAGCTCCAATCTTAATACTAATTTGCATTTTGATGTTGATAATATTAATTTTAAATCCCTAGTTGGATGTTTAGGTCCACACTGCGGTTCT------------------------TCTTCTCGTTCTTTTTTTGAAGATTTATTGTTTGACAAAGTTAAACTTTCAGATGTTGGTTTTGTTGAAGCTTATAACAATTGTACTGGTGGTAGTGAAATTAGAGATCTTCTTTGTGTACAATCCTTTAATGGTATTAAAGTTTTGCCTCCTATTTTGTCTGAATCTCAAATTTCTGGTTACACCACAGCCGCTACTGTTGCTGCTATGTTTCCACCATGGTCAGCAGCAGCTGGCATACCATTTTCTCTTAATGTACAATATAGAATTAATGGTTTGGGTGTTACTATGGATGTTCTTAATAAAAATCAAAAGTTGATAGCTACTGCTTTTAATAATGCTCTTCTTTCTATTCAGAATGGTTTTAGTGCTACCAACTCTGCACTTGCTAAAATACAAAGTGTTGTTAATTCTAATGCTCAAGCACTTAATAGTTTGTTACAGCAATTATTTAATAAATTTGGTGCAATTAGTTCTTCTTTACAAGAAATTTTATCTCGTCTCGATGTTTTAGAGGCTCAGGTTCAGATTGATAGGCTTATTAATGGTCGTTTAACTGCTTTAAATGCTTATGTCTCTCAACAGCTTAGTGATATTTCTCTTGTAAAATTTGGTGCTGCTTTAGCTATGGAGAAGGTTAATGAGTGTGTTAAAAGTCAATCTCCTCGTATTAATTTTTGTGGTAATGGTAATCATATTTTGTCATTAGTTCAAAATGCTCCTTATGGTTTGTTGTTTATGCATTTTAGTTATAAACCTATTTCTTTTAAAACTGTTTTAGTAAGTCCTGGTTTGTGTATATCAGGTGATGTAGGTATTGCACCTAAACAAGGGTATTTTATTAAACATAATGATCATTGGATGTTCACTGGTAGTTCTTACTATTATCCTGAACCAATTTCA---GATAAAAATGTTGTTTTTATGAATACTTGTTCTGTTAATTTTACTAAAGCGCCTCTTGTTTATTTGAATCATTCTGTACCAAAATTGTCTGATTTTGAATCTGAGTTATCTCATTGGTTTAAAAATCAAACATCCATTGCGCCTAATTTGACTTTAAATCTTCATACTATTAATGCTACTTTTTTAGATTTGTATTATGAGATGAATCTTATTCAAGAGTCTATTAAGTCTTTGAATAATAGTTATATCAATCTTAAAGATATAGGTACATATGAAATGTATGTAAAATGGCCTTGGTATGTTTGGCTACTAATTTCTTTTTCATTTATAATATTCCTTGTATTGCTCTTTTTTATATGTTGTTGTACTGGTTGTGGTTCTGCATGTTTTAGTAAATGTCATAATTGTTGTGATGAGTATGGTGGTCATCATGATTTTGTTATC---------AAAACATCTCATGATGATTAG
>DQ415904_HumanHKU1_China_2004-01-
ATG---TTATTAATTATTTTTATT---TTGCCTACAACATTAGCTGTTATAGGTGATTTTAATTGTACT---------------AATTTT---GCTATTAATGATTTAAACACCACAGTTCCTCGCATAAGTGAGTATGTTGTGGATGTTTCTTATGGTTTGGGTACATATTATATACTTGATCGTGTTTATTTAAATACTACTATATTATTTACTGGTTATTTCCCTAAATCTGGTGCCAATTTTAGGGATCTATCTTTAAAAGGTACTACATATTTGAGTACTCTTTGGTATCAGAAACCCTTTTTATCTGATTTTAATAATGGTATTTTTTCTAGAGTTAAGAATACTAAGTTGTAT---GTTAATAAAACTTTGTATAGTGAGTTTAGTACTATAGTTATAGGTAGTGTTTTTATTAACAACTCTTATACTATTGTTGTTCAACCTCAT------------------------------------AATGGTGTTTTGGAGATTACAGCTTGTCAATACACTATGTGTGAGTATCCTCATACTATTTGTAAATCTAAA------GGTAGTTCTCGTAATGAATCTTGGCATTTTGAT---AAATCTGAACCTTTGTGTCTGTTCAAGAAAAATTTTACTTATAATGTTTCTACAGATTGGTTGTATTTTCATTTTTATCAAGAACGTGGCACTTTTTATGCTTATTATGCTGATTCTGGCATGCCTACTACTTTTTTATTTAGTTTGTATCTTGGTACTCTTTTATCTCATTATTATGTTTTGCCTTTGACTTGTAATGCTATATCTTCTAATACTGATAATGAGACTTTACAATATTGGGTCACACCTTTGTCTAAACGCCAATATCTTCTTAAATTTGACAACCGTGGTGTTATTACTAATGCTGTTGATTGTTCTAGTAGTTTCTTTAGCGAGATTCAATGTAAAACTAAATCTTTATTACCTAATACTGGTGTTTATGACTTATCTGGTTTTACTGTTAAGCCTGTTGCAACTGTACATCGTCGTATTCCTGATTTACCTGATTGTGACATTGATAAATGGCTTAACAATTTTAATGTACCCTCACCTCTTAATTGGGAACGTAAAATTTTTTCTAATTGCAACTTTAATTTGAGTACTTTGCTTCGTTTAGTTCATACTGATTCTTTTTCTTGTAATAATTTTGATGAATCTAAGATATATGGTAGTTGTTTTAAGAGTATTGTTTTAGATAAATTTGCTATACCCAACTCCAGACGATCTGATTTGCAGTTGGGCAGTTCTGGTTTTCTGCAATCTTCTAATTATAAAATTGACACTACTTCTAGTTCTTGTCAATTGTATTATAGTTTGCCTGCAATTAATGTTACTATTAATAATTATAATCCTTCTTCTTGGAATAGAAGGTATGGTTTTAATAATTTTAATTTG------------------------------------AGC------TCTCATAGTGTTGTTTACTCACGTTATTGTTTTTCTGTTAATAATACTTTTTGTCCTTGTGCTAAACCTTCT------TTTGCTTCAAGTTGCAAGAGT---------------CATAAACCACCTTCTGCTTCCTGTCCTATTGGTACTAATTATCGTTCTTGTGAGAGTACT---ACTGTACTCGAC---------CACACTGACTGGTGTAGGTGTTCTTGTTTACCTGATCCTATAACTGCTTATGACCCT------------------AGGTCTTGTTCTCAAAAAAAGTCTCTGGTTGGTGTTGGTGAACATTGTGCAGGGTTCGGTGTTGATGAAGAAAAGTGTGGTGTA---TTGGATGGATCATATAATGTTTCT---------TGTCTTTGTAGTACTGAT------------------------------------------GCCTTTCTAGGTTGGTCTTATGACACTTGCGTCAGTAACAACCGTTGTAATATTTTTTCTAATTTTATTTTAAATGGTATCAATAGTGGTACCACTTGTTCTAATGATTTATTGCAGCCTAATACTGAAGTTTTTACTGATGTTTGTGTTGATTACGACCTTTATGGTATTACAGGACAAGGTATTTTTAAAGAAGTTTCTGCTGTTTATTATAATAGTTGGCAAAATCTTTTGTATGATTCTAATGGCAACATTATTGGTTTTAAAGATTTTGTTACTAATAAAACATATAATATTTTCCCTTGTTATGCAGGAAGAGTTTCTGCTGCTTTTCATCAAAATGCTTCCTCTTTGGCTTTACTTTATCGTAATTTAAAATGTAGCTATGTTTTGAATAAT---ATTTCTTTAGCTACTCAGCCA------TAT---TTTGATAGTTATCTTGGTTGCGTTTTTAATGCTGATAATTTAACTGATTATTCTGTTTCTTCTTGTGCTCTTCGCATGGGTAGTGGTTTTTGTGTTGATTATAACTCACCTTCTTCTTCCTCTTCGCGTCGTAAACGTAGAAGT------------ATTTCTGCTTCTTATCGTTTTGTTACTTTTGAACCCTTTAATGTCAGTTTTGTTAATGACAGTATTGAGTCTGTGGGTGGTCTTTATGAGATCAAAATTCCCACTAACTTTACTATAGTTGGTCAAGAGGAATTTATTCAAACTAATTCTCCTAAAGTTACTATTGATTGTTCTTTATTTGTCTGTTCTAATTATGCAGCTTGCCATGACTTATTGTCAGAGTATGGCACTTTTTGTGATAATATTAATAGTATTTTAGATGAAGTTAATGGTTTACTTGATACTACTCAATTGCATGTAGCTGATACTCTTATGCAAGGTGTCACACTTAGCTCCAATCTTAATACTAATTTGCATTTTGATGTTGATAATATTAATTTTAAATCCCTAGTTGGATGTTTAGGTCCACACTGCGGTTCT------------------------TCTTCTCGTTCTTTTTTTGAAGATTTATTGTTTGACAAAGTTAAACTTTCAGATGTTGGTTTTGTTGAAGCTTATAACAATTGTACTGGTGGTAGTGAAATTAGAGATCTTCTTTGTGTACAATCCTTTAATGGTATTAAAGTTTTGCCTCCTATTTTGTCTGAATCTCAAATTTCTGGTTACACCACAGCCGCTACTGTTGCTGCTATGTTTCCACCATGGTCAGCAGCAGCTGGCATACCATTTTCTCTTAATGTACAATATAGAATTAATGGTTTGGGTGTTACTATGGATGTTCTTAATAAAAATCAAAAGTTGATAGCTACTGCTTTTAATAATGCTCTTCTTTCTATTCAGAATGGTTTTAGTGCTACCAACTCTGCACTTGCTAAAATACAAAGTGTTGTTAATTCTAATGCTCAAGCACTTAATAGTTTGTTACAGCAATTATTTAATAAATTTGGTGCAATTAGTTCTTCTTTACAAGAAATTTTATCTCGTCTCGATGCTTTAGAGGCTCAGGTTCAGATTGATAGGCTTATTAATGGTCGTTTAACTGCTTTAAATGCTTATGTCTCTCAACAGCTTAGTGATATTTCTCTTGTAAAATTTGGTGCTGCTTTAGCTATGGAGAAGGTTAATGAGTGTGTTAAAAGTCAATCTCCTCGTATTAATTTTTGTGGTAATGGTAATCATATTTTGTCATTAGTTCAAAATGCTCCTTATGGTTTGTTGTTTATGCATTTTAGTTATAAACCTATTTCTTTTAAAACTGTTTTAGTAAGTCCTGGTTTGTGTATATCAGGTGATGTAGGTATTGCACCTAAACAAGGGTATTTTATTAAACATAATGATCATTGGATGTTCACTGGTAGTTCTTACTATTATCCTGAACCAATTTCA---GATAAAAATGTTGTTTTTATGAATACTTGTTCTGTTAATTTTACTAAAGCGCCTCTTGTTTATTTGAATCATTCTGTACCAAAATTGTCTGATTTTGAATCTGAGTTATCTCATTGGTTTAAAAATCAAACATCCATTGCGCCTAATTTGACTTTAAATCTTCATACTATTAATGCTACTTTTTTAGATTTGTATTATGAGATGAATCTTATTCAAGAGTCTATTAAGTCTTTGAATAATAGTTATATCAATCTTAAAGATATAGGTACATATGAAATGTATGTAAAATGGCCTTGGTATGTTTGGCTACTAATTTCTTTTTCATTTATAATATTCCTTGTATTGCTCTTTTTTATATGTTGTTGTACTGGTTGTGGTTCTGCATGTTTTAGTAAATGTCATAATTGTTGTGATGAGTATGGTGGTCATCATGATTTTGTTATC---------AAAACATCTCATGATGATTAG
>DQ415905_HumanHKU1_China_2004-01-
ATG---TTATTAATTATTTTTATT---TTGCCTACAACATTAGCTGTTATAGGTGATTTTAATTGTACT---------------AATTTT---GCTATTAATGATTTAAACACCACAGTTCCTCGCATAAGTGAGTATGTTGTGGATGTTTCTTATGGTTTGGGTACATATTATATACTTGATCGTGTTTATTTAAATACTACTATATTATTTACTGGTTATTTCCCTAAATCTGGTGCCAATTTTAGGGATCTATCTTTAAAAGGTACTACATATTTGAGTACTCTTTGGTATCAGAAACCCTTTTTATCTGATTTTAATAATGGTATTTTTTCTAGAGTTAAGAATACTAAGTTGTAT---GTTAATAAAACTTTGTATAGTGAGTTTAGTACTATAGTTATAGGTAGTGTTTTTATTAACAACTCTTATACTATTGTTGTTCAACCTCAT------------------------------------AATGGTGTTTTGGAGATTACAGCTTGTCAATACACTATGTGTGAGTATCCTCATACTATTTGTAAATCTAAA------GGTAGTTCTCGTAATGAATCTTGGCATTTTGAT---AAATCTGAACCTTTGTGTCTGTTCAAGAAAAATTTTACTTATAATGTTTCTACAGATTGGTTGTATTTTCATTTTTATCAAGAACGTGGCACTTTTTATGCTTATTATGCTGATTCTGGCATGCCTACTACTTTTTTATTTAGTTTGTATCTTGGTACTCTTTTATCTCATTATTATGTTTTGCCTTTGACTTGTAATGCTATATCTTCTAATACTGATAATGAGACTTTACAATATTGGGTCACACCTTTGTCTAAACGCCAATATCTTCTTAAATTTGACAACCGTGGTGTTATTACTAATGCTGTTGATTGTTCTAGTAGTTTCTTTAGCGAGATTCAATGTAAAACTAAATCTTTATTACCTAATACTGGTGTTTATGACTTATCTGGTTTTACTGTTAAGCCTGTTGCAACTGTACATCGTCGTATTCCTGATTTACCTGATTGTGACATTGATAAATGGCTTAACAATTTTAATGTACCCTCACCTCTTAATTGGGAACGTAAAATTTTTTCTAATTGCAACTTTAATTTGAGTACTTTGCTTCGTTTAGTTCATACTGATTCTTTTTCTTGTAATAATTTTGATGAATCTAAGATATATGGTAGTTGTTTTAAGAGTATTGTTTTAGATAAATTTGCTATACCCAACTCCAGACGATCTGATTTGCAGTTGGGCAGTTCTGGTTTTCTGCAATCTTCTAATTATAAAATTGACACTACTTCTAGTTCTTGTCAATTGTATTATAGTTTGCCTGCAATTAATGTTACTATTAATAATTATAATCCTTCTTCTTGGAATAGAAGGTATGGTTTTAATAATTTTAATTTG------------------------------------AGC------TCTCATAGTGTTGTTTACTCACGTTATTGTTTTTCTGTTAATAATACTTTTTGTCCTTGTGCTAAACCTTCT------TTTGCTTCAAGTTGCAAGAGT---------------CATAAACCACCTTCTGCTTCCTGTCCTATTGGTACTAATTATCGTTCTTGTGAGAGTACT---ACTGTACTCGAC---------CACACTGACTGGTGTAGGTGTTCTTGTTTACCTGATCCTATAACTGCTTATGACCCT------------------AGGTCTTGTTCTCAAAAAAAGTCTCTGGTTGGTGTTGGTGAACATTGTGCAGGGTTCGGTGTTGATGAAGAAAAGTGTGGTGTA---TTGGATGGATCATATAATGTTTCT---------TGTCTTTGTAGTACTGAT------------------------------------------GCCTTTCTAGGTTGGTCTTATGACACTTGCGTCAGTAACAACCGTTGTAATATTTTTTCTAATTTTATTTTAAATGGTATCAATAGTGGTACCACTTGTTCTAATGATTTATTGCAGCCTAATACTGAAGTTTTTACTGATGTTTGTGTTGATTACGACCTTTATGGTATTACAGGACAAGGTATTTTTAAAGAAGTTTCTGCTGTTTATTATAATAGTTGGCAAAATCTTTTGTATGATTCTAATGGCAACATTATTGGTTTTAAAGATTTTGTTACTAATAAAACATATAATATTTTCCCTTGTTATGCAGGAAGAGTTTCTGCTGCTTTTCATCAAAATGCTTCCTCTTTGGCTTTACTTTATCGTAATTTAAAATGTAGCTATGTTTTGAATAAT---ATTTCTTTAGCTACTCAGCCA------TAT---TTTGATAGTTATCTTGGTTGCGTTTTTAATGCTGATAATTTAACTGATTATTCTGTTTCTTCTTGTGCTCTTCGCATGGGTAGTGGTTTTTGTGTTGATTATAACTCACCTTCTTCTTCCTCTTCGCGTCGTAAACGTAGAAGT------------ATTTCTGCTTCTTATCGTTTTGTTACTTTTGAACCCTTTAATGTCAGTTTTGTTAATGACAGTATTGAGTCTGTGGGTGGTCTTTATGAGATCAAAATTCCCACTAACTTTACTATAGTTGGTCAAGAGGAATTTATTCAAACTAATTCTCCTAAAGTTACTATTGATTGTTCTTTATTTGTCTGTTCTAATTATGCAGCTTGCCATGACTTATTGTCAGAGTATGGCACTTTTTGTGATAATATTAATAGTATTTTAGATGAAGTTAATGGTTTACTTGATACTACTCAATTGCATGTAGCTGATACTCTTATGCAAGGTGTCACACTTAGCTCCAATCTTAATACTAATTTGCATTTTGATGTTGATAATATTAATTTTAAATCCCTAGTTGGATGTTTAGGTCCACACTGCGGTTCT------------------------TCTTCTCGTTCTTTTTTTGAAGATTTATTGTTTGACAAAGTTAAACTTTCAGATGTTGGTTTTGTTGAAGCTTATAACAATTGTACTGGTGGTAGTGAAATTAGAGATCTTCTTTGTGTACAATCCTTTAATGGTATTAAAGTTTTGCCTCCTATTTTGTCTGAATCTCAAATTTCTGGTTACACCACAGCCGCTACTGTTGCTGCTATGTTTCCACCATGGTCAGCAGCAGCTGGCATACCATTTTCTCTTAATGTACAATATAGAATTAATGGTTTGGGTGTTACTATGGATGTTCTTAATAAAAATCAAAAGTTGATAGCTACTGCTTTTAATAATGCTCTTCTTTCTATTCAGAATGGTTTTAGTGCTACCAACTCTGCACTTGCTAAAATACAAAGTGTTGTTAATTCTAATGCTCAAGCACTTAATAGTTTGTTACAGCAATTATTTAATAAATTTGGTGCAATTAGTTCTTCTTTACAAGAAATTTTATCTCGTCTCGATGCTTTAGAGGCTCAGGTTCAGATTGATAGGCTTATTAATGGTCGTTTAACTGCTTTAAATGCTTATGTCTCTCAACAGCTTAGTGATATTTCTCTTGTAAAATTTGGTGCTGCTTTAGCTATGGAGAAGGTTAATGAGTGTGTTAAAAGTCAATCTCCTCGTATTAATTTTTGTGGTAATGGTAATCATATTTTGTCATTAGTTCAAAATGCTCCTTATGGTTTGTTGTTTATGCATTTTAGTTATAAACCTATTTCTTTTAAAACTGTTTTAGTAAGTCCTGGTTTGTGTATATCAGGTGATGTAGGTATTGCACCTAAACAAGGGTATTTTATTAAACATAATGATCATTGGATGTTCACTGGTAGTTCTTACTATTATCCTGAACCAATTTCA---GATAAAAATGTTGTTTTTATGAATACTTGTTCTGTTAATTTTACTAAAGCGCCTCTTGTTTATTTGAATCATTCTGTACCAAAATTGTCTGATTTTGAATCTGAGTTATCTCATTGGTTTAAAAATCAAACATCCATTGCGCCTAATTTGACTTTAAATCTTCATACTATTAATGCTACTTTTTTAGATTTGTATTATGAGATGAATCTTATTCAAGAGTCTATTAAGTCTTTGAATAATAGTTATATCAATCTTAAAGATATAGGTACATATGAAATGTATGTAAAATGGCCTTGGTATGTTTGGCTACTAATTTCTTTTTCATTTATAATATTCCTTGTATTGCTCTTTTTTATATGTTGTTGTACTGGTTGTGGTTCTGCATGTTTTAGTAAATGTCATAATTGTTGTGATGAGTATGGTGGTCATCATGATTTTGTTATC---------AAAACATCTCATGATGATTAG
>DQ415906_HumanHKU1_China_2004-03-
ATG---TTATTAATTATTTTTATT---TTGCCTACAACATTAGCTGTTATAGGTGATTTTAATTGTACT---------------AATTTT---GCTATTAATGATTTAAACACCACAGTTCCTCGCATAAGTGAGTATGTTGTGGATGTTTCTTATGGTTTGGGTACATATTATATACTTGATCGTGTTTATTTAAATACTACTATATTATTTACTGGTTATTTCCCTAAATCTGGTGCCAATTTTAGGGATCTATCTTTAAAAGGTACTACATATTTGAGTACTCTTTGGTATCAGAAACCCTTTTTATCTGATTTTAATAATGGTATTTTTTCTAGAGTTAAGAATACTAAGTTGTAT---GTTAATAAAACTTTGTATAGTGAGTTTAGTACTATAGTTATAGGTAGTGTTTTTATTAACAACTCTTATACTATTGTTGTTCAACCTCAT------------------------------------AATGGTGTTTTGGAGATTACAGCTTGTCAATACACTATGTGTGAGTATCCTCATACTATTTGTAAATCTAAA------GGTAGTTCTCGTAATGAATCTTGGCATTTTGAT---AAATCTGAACCTTTGTGTCTGTTCAAGAAAAATTTTACTTATAATGTTTCTACAGATTGGTTGTATTTTCATTTTTATCAAGAACGTGGCACTTTTTATGCTTATTATGCTGATTCTGGCATGCCTACTACTTTTTTATTTAGTTTGTATCTTGGTACTCTTTTATCTCATTATTATGTTTTGCCTTTGACTTGTAATGCTATATCTTCTAATACTGATAATGAGACTTTACAATATTGGGTCACACCTTTGTCTAAACGCCAATATCTTCTTAAATTTGACAACCGTGGTGTTATTACTAATGCTGTTGATTGTTCTAGTAGTTTCTTTAGCGAGATTCAATGTAAAACTAAATCTTTATTACCTAATACTGGTGTTTATGACTTATCTGGTTTTACTGTTAAGCCTGTTGCAACTGTACATCGTCGTATTCCTGATTTACCTGATTGTGACATTGATAAATGGCTTAACAATTTTAATGTACCCTCACCTCTTAATTGGGAACGTAAAATTTTTTCTAATTGCAACTTTAATTTGAGTACTTTGCTTCGTTTAGTTCATACTGATTCTTTTTCTTGTAATAATTTTGATGAATCTAAGATATATGGTAGTTGTTTTAAGAGTATTGTTTTAGATAAATTTGCCATACCCAACTCCAGACGATCTGATTTGCAGTTGGGCAGTTCTGGTTTTCTGCAATCTTCTAATTATAAAATTGACACTACTTCTAGTTCTTGTCAATTGTATTATAGTTTGCCTGCAATTAATGTTACTATTAATAATTATAATCCTTCTTCTTGGAATAGAAGGTATGGTTTTAATAATTTTAATTTG------------------------------------AGC------TCTCATAGTGTTGTTTACTCACGTTATTGTTTTTCTGTTAATAATACTTTTTGTCCTTGTGCTAAACCTTCT------TTTGCTTCAAGTTGCAAGAGT---------------CATAAACCACCTTCTGCTTCCTGTCCTATTGGTACTAATTATCGTTCTTGTGAGAGTACT---ACTGTACTCGAC---------CACACTGACTGGTGTAGGTGTTCTTGTTTACCTGATCCTATAACTGCTTATGACCCT------------------AGGTCTTGTTCTCAAAAAAAGTCTCTGGTCGGTGTTGGTGAACATTGTGCAGGGTTCGGTGTTGATGAAGAAAAGTGTGGTGTA---TTGGATGGATCATATAATGTTTCT---------TGTCTTTGTAGTACTGAT------------------------------------------GCCTTTCTAGGTTGGTCTTATGACACTTGCGTCAGTAACAACCGTTGTAATATTTTTTCTAATTTTATTTTAAATGGTATCAATAGTGGTACCACTTGTTCTAATGATTTATTGCAGCCTAATACTGAAGTTTTTACTGATGTTTGTGTTGATTACGACCTTTATGGTATTACAGGACAAGGTATTTTTAAAGAAGTTTCTGCTGTTTATTATAATAGTTGGCAAAATCTTTTGTATGATTCTAATGGCAACATTATTGGTTTTAAAGATTTTGTTACTAATAAAACATATAATATTTTCCCTTGTTATGCAGGAAGAGTTTCTGCTGCTTTTCATCAAAATGCTTCCTCTTTGGCTTTACTTTATCGTAATTTAAAATGTAGCTATGTTTTGAATAAT---ATTTCTTTAGCTACTCAGCCA------TAT---TTTGATAGTTATCTTGGTTGCGTTTTTAATGCTGATAATTTAACTGATTATTCTGTTTCTTCTTGTGCTCTTCGCATGGGTAGTGGTTTTTGTGTTGATTATAACTCACCTTCTTCTTCCTCTTCGCGTCGTAAACGTAGAAGT------------ATTTCTGCTTCTTATCGTTTTGTTACTTTTGAACCCTTTAATGTCAGTTTTGTTAATGACAGTATTGAGTCTGTGGGTGGTCTTTATGAGATCAAAATTCCCACTAACTTTACTATAGTTGGTCAAGAGGAATTTATTCAAACTAATTCTCCTAAAGTTACTATTGATTGTTCTTTATTTGTCTGTTCTAATTATGCAGCTTGCCATGACTTATTGTCAGAGTATGGCACTTTTTGTGATAATATTAATAGTATTTTAGATGAAGTTAATGGTTTACTTGATACTACTCAATTGCATGTAGCTGATACTCTTATGCAAGGTGTCACACTTAGCTCCAATCTTAATACTAATTTGCATTTTGATGTTGATAATATTAATTTTAAATCCCTAGTTGGATGTTTAGGTCCACACTGCGGTTCT------------------------TCTTCTCGTTCTTTTTTTGAAGATTTATTGTTTGACAAAGTTAAACTTTCAGATGTTGGTTTTGTTGAAGCTTATAACAATTGTACTGGTGGTAGTGAAATTAGAGATCTTCTTTGTGTACAATCCTTTAATGGTATTAAAGTTTTGCCTCCTATTTTGTCTGAATCTCAAATTTCTGGTTACACCACAGCCGCTACTGTTGCTGCTATGTTTCCACCATGGTCAGCAGCAGCTGGCATACCATTTTCTCTTAATGTACAATATAGAATTAATGGTTTGGGTGTTACTATGGATGTTCTTAATAAAAATCAAAAGTTGATAGCTACTGCTTTTAATAATGCTCTTCTTTCTATTCAGAATGGTTTTAGTGCTACCAACTCTGCACTTGCTAAAATACAAAGTGTTGTTAATTCTAATGCTCAAGCACTTAATAGTTTGTTACAGCAATTATTTAATAAATTTGGTGCAATTAGTTCTTCTTTACAAGAAATTTTATCTCGTCTCGATGCTTTAGAGGCTCAGGTTCAGATTGATAGGCTTATTAATGGTCGTTTAACTGCTTTAAATGCTTATGTCTCTCAACAGCTTAGTGATATTTCTCTTGTAAAATTTGGTGCTGCTTTAGCTATGGAGAAGGTTAATGAGTGTGTTAAAAGTCAATCTCCTCGTATTAATTTTTGTGGTAATGGTAATCATATTTTGTCATTAGTTCAAAATGCTCCTTATGGTTTGTTGTTTATGCATTTTAGTTATAAACCTATTTCTTTTAAAACTGTTTTAGTAAGTCCTGGTTTGTGTATATCAGGTGATGTAGGTATTGCACCTAAACAAGGGTATTTTATTAAACATAATGATCATTGGATGTTCACTGGTAGTTCTTACTATTATCCTGAACCAATTTCA---GATAAAAATGTTGTTTTTATGAATACTTGTTCTGTTAATTTTACTAAAGCGCCTCTTGTTTATTTGAATCATTCTGTACCAAAATTGTCTGATTTTGAATCTGAGTTATCTCATTGGTTTAAAAATCAAACATCCATTGCGCCTAATTTGACTTTAAATCTTCATACTATTAATGCTACTTTTTTAGATTTGTATTATGAGATGAATCTTATTCAAGAGTCTATTAAGTCTTTGAATAATAGTTATATCAATCTTAAAGATATAGGTACATATGAAATGTATGTAAAATGGCCTTGGTATGTTTGGCTACTAATTTCTTTTTCATTTATAATATTCCTTGTATTGCTCTTTTTTATATGTTGTTGTACTGGTTGTGGTTCTGCATGTTTTAGTAAATGTCATAATTGTTGTGATGAGTATGGTGGTCATCATGATTTTGTTATC---------AAAACATCTCATGATGATTAG
>DQ415907_HumanHKU1_China_2004-03-
ATG---TTATTAATTATTTTTATT---TTGCCTACAACATTAGCTGTTATAGGTGATTTTAATTGTACT---------------AATTTT---GCTATTAATGATTTAAACACCACAGTTCCTCGCATAAGTGAGTATGTTGTGGATGTTTCTTATGGTTTGGGTACATATTATATACTTGATCGTGTTTATTTAAATACTACTATATTATTTACTGGTTATTTCCCTAAATCTGGTGCCAATTTTAGGGATCTATCTTTAAAAGGTACTACATATTTGAGTACTCTTTGGTATCAGAAACCCTTTTTATCTGATTTTAATAATGGTATTTTTTCTAGAGTTAAGAATACTAAGTTGTAT---GTTAATAAAACTTTGTATAGTGAGTTTAGTACTATAGTTATAGGTAGTGTTTTTATTAACAACTCTTATACTATTGTTGTTCAACCTCAT------------------------------------AATGGTGTTTTGGAGATTACAGCTTGTCAATACACTATGTGTGAGTATCCTCATACTATTTGTAAATCTAAA------GGTAGTTCTCGTAATGAATCTTGGCATTTTGAT---AAATCTGAACCTTTGTGTCTGTTCAAGAAAAATTTTACTTATAATGTTTCTACAGATTGGTTGTATTTTCATTTTTATCAAGAACGTGGCACTTTTTATGCTTATTATGCTGATTCTGGCATGCCTACTACTTTTTTATTTAGTTTGTATCTTGGTACTCTTTTATCTCATTATTATGTTTTGCCTTTGACTTGTAATGCTATATCTTCTAATACTGATAATGAGACTTTACAATATTGGGTCACACCTTTGTCTAAACGCCAATATCTTCTTAAATTTGACAACCGTGGTGTTATTACTAATGCTGTTGATTGTTCTAGTAGTTTCTTTAGCGAGATTCAATGTAAAACTAAATCTTTATTACCTAATACTGGTGTTTATGACTTATCTGGTTTTACTGTTAAGCCTGTTGCAACTGTACATCGTCGTATTCCTGATTTACCTGATTGTGACATTGATAAATGGCTTAACAATTTTAATGTACCCTCACCTCTTAATTGGGAACGTAAAATTTTTTCTAATTGCAACTTTAATTTGAGTACTTTGCTTCGTTTAGTTCATACTGATTCTTTTTCTTGTAATAATTTTGATGAATCTAAGATATATGGTAGTTGTTTTAAGAGTATTGTTTTAGATAAATTTGCCATACCCAACTCCAGACGATCTGATTTGCAGTTGGGCAGTTCTGGTTTTCTGCAATCTTCTAATTATAAAATTGACACTACTTCTAGTTCTTGTCAATTGTATTATAGTTTGCCTGCAATTAATGTTACTATTAATAATTATAATCCTTCTTCTTGGAATAGAAGGTATGGTTTTAATAATTTTAATTTG------------------------------------AGC------TCTCATAGTGTTGTTTACTCACGTTATTGTTTTTCTGTTAATAATACTTTTTGTCCTTGTGCTAAACCTTCT------TTTGCTTCAAGTTGCAAGAGT---------------CATAAACCACCTTCTGCTTCCTGTCCTATTGGTACTAATTATCGTTCTTGTGAGAGTACT---ACTGTACTCGAC---------CACACTGACTGGTGTAGGTGTTCTTGTTTACCTGATCCTATAACTGCTTATGACCCT------------------AGGTCTTGTTCTCAAAAAAAGTCTCTGGTTGGTGTTGGTGAACATTGTGCAGGGTTCGGTGTTGATGAAGAAAAGTGTGGTGTA---TTGGATGGATCATATAATGTTTCT---------TGTCTTTGTAGTACTGAT------------------------------------------GCCTTTCTAGGTTGGTCTTATGACACTTGCGTCAGTAACAACCGTTGTAATATTTTTTCTAATTTTATTTTAAATGGTATCAATAGTGGTACCACTTGTTCTAATGATTTATTGCAGCCTAATACTGAAGTTTTTACTGATGTTTGTGTTGATTACGACCTTTATGGTATTACAGGACAAGGTATTTTTAAAGAAGTTTCTGCTGTTTATTATAATAGTTGGCAAAATCTTTTGTATGATTCTAATGGCAACATTATTGGTTTTAAAGATTTTGTTACTAATAAAACATATAATATTTTCCCTTGTTATGCAGGAAGAGTTTCTGCTGCTTTTCATCAAAATGCTTCCTCTTTGGCTTTACTTTATCGTAATTTAAAATGTAGCTATGTTTTGAATAAT---ATTTCTTTAGCTACTCAGCCA------TAT---TTTGATAGTTATCTTGGTTGCGTTTTTAATGCTGATAATTTAACTGATTATTCTGTTTCTTCTTGTGCTCTTCGCATGGGTAGTGGTTTTTGTGTTGATTATAACTCACCTTCTTCTTCCTCTTCGCGTCGTAAACGTAGAAGT------------ATTTCTGCTTCTTATCGTTTTGTTACTTTTGAACCCTTTAATGTCAGTTTTGTTAATGACAGTATTGAGTCTGTGGGTGGTCTTTATGAGATCAAAATTCCCACTAACTTTACTATAGTTGGTCAAGAGGAATTTATTCAAACTAATTCTCCTAAAGTTACTATTGATTGTTCTTTATTTGTCTGTTCTAATTATGCAGCTTGCCATGACTTATTGTCAGAGTATGGCACTTTTTGTGATAATATTAATAGTATTTTAGATGAAGTTAATGGTTTACTTGATACTACTCAATTGCATGTAGCTGATACTCTTATGCAAGGTGTCACACTTAGCTCCAATCTTAATACTAATTTGCATTTTGATGTTGATAATATTAATTTTAAATCCCTAGTTGGATGTTTAGGTCCACACTGCGGTTCT------------------------TCTTCTCGTTCTTTTTTTGAAGATTTATTGTTTGACAAAGTTAAACTTTCAGATGTTGGTTTTGTTGAAGCTTATAACAATTGTACTGGTGGTAGTGAAATTAGAGATCTTCTTTGTGTACAATCCTTTAATGGTATTAAAGTTTTGCCTCCTATTTTGTCTGAATCTCAAATTTCTGGTTACACCACAGCCGCTACTGTTGCTGCTATGTTTCCACCATGGTCAGCAGCAGCTGGCATACCATTTTCTCTTAATGTACAATATAGAATTAATGGTTTGGGTGTTACTATGGATGTTCTTAATAAAAATCAAAAGTTGATAGCTACTGCTTTTAATAATGCTCTTCTTTCTATTCAGAATGGTTTTAGTGCTACCAACTCTGCACTTGCTAAAATACAAAGTGTTGTTAATTCTAATGCTCAAGCACTTAATAGTTTGTTACAGCAATTATTTAATAAATTTGGTGCAATTAGTTCTTCTTTACAAGAAATTTTATCTCGTCTCGATGCTTTAGAGGCTCAGGTTCAGATTGATAGGCTTATTAATGGTCGTTTAACTGCTTTAAATGCTTATGTCTCTCAACAGCTTAGTGATATTTCTCTTGTAAAATTTGGTGCTGCTTTAGCTATGGAGAAGGTTAATGAGTGTGTTAAAAGTCAATCTCCTCGTATTAATTTTTGTGGTAATGGTAATCATATTTTGTCATTAGTTCAAAATGCTCCTTATGGTTTGTTGTTTATGCATTTTAGTTATAAACCTATTTCTTTTAAAACTGTTTTAGTAAGTCCTGGTTTGTGTATATCAGGTGATGTAGGTATTGCACCTAAACAAGGGTATTTTATTAAACATAATGATCATTGGATGTTCACTGGTAGTTCTTACTATTATCCTGAACCAATTTCA---GATAAAAATGTTGTTTTTATGAATACTTGTTCTGTTAATTTTACTAAAGCGCCTCTTGTTTATTTGAATCATTCTGTACCAAAATTGTCTGATTTTGAATCTGAGTTATCTCATTGGTTTAAAAATCAAACATCCATTGCGCCTAATTTGACTTTAAATCTTCATACTATTAATGCTACTTTTTTAGATTTGTATTATGAGATGAATCTTATTCAAGAGTCTATTAAGTCTTTGAATAATAGTTATATCAATCTTAAAGATATAGGTACATATGAAATGTATGTAAAATGGCCTTGGTATGTTTGGCTACTAATTTCTTTTTCATTTATAATATTCCTTGTATTGCTCTTTTTTATATGTTGTTGTACTGGTTGTGGTTCTGCATGTTTTAGTAAATGTCATAATTGTTGTGATGAGTATGGTGGTCATCATGATTTTGTTATC---------AAAACATCTCATGATGATTAG
>DQ415908_HumanHKU1_China_2004-04-
ATG---TTATTAATTATTTTTATT---TTGCCTACAACATTAGCTGTTATAGGTGATTTTAATTGTACT---------------AATTTT---GCTATTAATGATTTAAACACCACAGTTCCTCGCATAAGTGAGTATGTTGTGGATGTTTCTTATGGTTTGGGTACATATTATATACTTGATCGTGTTTATTTAAATACTACTATATTATTTACTGGTTATTTCCCTAAATCTGGTGCCAATTTTAGGGATCTATCTTTAAAAGGTACTACATATTTGAGTACTCTTTGGTATCAGAAACCCTTTTTATCTGATTTTAATAATGGTATTTTTTCTAGAGTTAAGAATACTAAGTTGTAT---GTTAATAAAACTTTGTATAGTGAGTTTAGTACTATAGTTATAGGTAGTGTTTTTATTAACAACTCTTATACTATTGTTGTTCAACCTCAT------------------------------------AATGGTGTTTTGGAGATTACAGCTTGTCAATACACTATGTGTGAGTATCCTCATACTATTTGTAAATCTAAA------GGTAGTTCTCGTAATGAATCTTGGCATTTTGAT---AAATCTGAACCTTTGTGTCTGTTCAAGAAAAATTTTACTTATAATGTTTCTACAGATTGGTTGTATTTTCATTTTTATCAAGAACGTGGCACTTTTTATGCTTATTATGCTGATTCTGGCATGCCTACTACTTTTTTATTTAGTTTGTATCTTGGTACTCTTTTATCTCATTATTATGTTTTGCCTTTGACTTGTAATGCTATATCTTCTAATACTGATAATGAGACTTTACAATATTGGGTCACACCTTTGTCTAAACGCCAATATCTTCTTAAATTTGACAACCGTGGTGTTATTACTAATGCTGTTGATTGTTCTAGTAGTTTCTTTAGCGAGATTCAATGTAAAACTAAATCTTTATTACCTAATACTGGTGTTTATGACTTATCTGGTTTTACTGTTAAGCCTGTTGCAACTGTATATCGTCGTATTCCTGATTTACCTGATTGTGACATTGATAAATGGCTTAACAATTTTAATGTACCCTCACCTCTTAATTGGGAACGTAAAATTTTTTCTAATTGCAACTTTAATTTGAGTACTTTGCTTCGTTTAGTTCATACTGATTCTTTTTCTTGTAATAATTTTGATGAATCTAAGATATATGGTAGTTGTTTTAAGAGTATTGTTTTAGATAAATTTGCCATACCCAACTCCAGACGATCTGATTTGCAGTTGGGCAGTTCTGGTTTTCTGCAATCTTCTAATTATAAAATTGACACTACTTCTAGTTCTTGTCAATTGTATTATAGTTTGCCTGCAATTAATGTTACTATTAATAATTATAATCCTTCTTCTTGGAATAGAAGGTATGGTTTTAATAATTTTAATTTG------------------------------------AGC------TCTCATAGTGTTGTTTACTCACGTTATTGTTTTTCTGTTAATAATACTTTTTGTCCTTGTGCTAAACCTTCT------TTTGCTTCAAGTTGCAAGAGT---------------CATAAACCACCTTCTGCTTCCTGTCCTATTGGTACTAATTATCGTTCTTGTGAGAGTACT---ACTGTACTCGAC---------CACACTGACTGGTGTAGGTGTTCTTGTTTACCTGATCCTATAACTGCTTATGACCCT------------------AGGTCTTGTTCTCAAAAAAAGTCTCTGGTTGGTGTTGGTGAACATTGTGCAGGGTTCGGTGTTGATGAAGAAAAGTGTGGTGTA---TTGGATGGATCATATAATGTTTCT---------TGTCTTTGTAGTACTGAT------------------------------------------GCCTTTCTAGGTTGGTCTTATGACACTTGCGTCAGTAACAACCGTTGTAATATTTTTTCTAATTTTATTTTAAATGGTATCAATAGTGGTACCACTTGTTCTAATGATTTATTGCAGCCTAATACTGAAGTTTTTACTGATGTTTGTGTTGATTACGACCTTTATGGTATTACAGGACAAGGTATTTTTAAAGAAGTTTCTGCTGTTTATTATAATAGTTGGCAAAATCTTTTGTATGATTCTAATGGCAACATTATTGGTTTTAAAGATTTTGTTACTAATAAAACATATAATATTTTTCCTTGTTATGCAGGAAGAGTTTCTGCTGCTTTTCATCAAAATGCTTCCTCTTTGGCTTTACTTTATCGTAATTTAAAATGTAGCTATGTTTTGAATAAT---ATTTCTTTAGCTACTCAGCCA------TAT---TTTGATAGTTATCTTGGTTGCGTTTTTAATGCTGATAATTTAACTGATTATTCTGTTTCTTCTTGTGCTCTTCGCATGGGTAGTGGTTTTTGTGTTGATTATAACTCACCTTCTTCTTCCTCTTCGCGTCGTAAACGTAGAAGT------------ATTTCTGCTTCTTATCGTTTTGTTACTTTTGAACCCTTTAATGTCAGTTTTGTTAATGACAGTATTGAGTCTGTGGGTGGTCTTTATGAGATCAAAATTCCCACTAACTTTACTATAGTTGGTCAAGAGGAATTTATTCAAACTAATTCTCCTAAAGTTACTATTGATTGTTCTTTATTTGTCTGTTCTAATTATGCAGCTTGCCATGACTTATTGTCAGAGTATGGCACTTTTTGTGATAATATTAATAGTATTTTAGATGAAGTTAATGGTTTACTTGATACTACTCAATTGCATGTAGCTGATACTCTTATGCAAGGTGTCACACTTAGCTCCAATCTTAATACTAATTTGCATTTTGATGTTGATAATATTAATTTTAAATCCCTAGTTGGATGTTTAGGTCCACACTGCGGTTCT------------------------TCTTCTCGTTCTTTTTTTGAAGATTTATTGTTTGACAAAGTTAAACTTTCAGATGTTGGTTTTGTTGAAGCTTATAACAATTGTACTGGTGGTAGTGAAATTAGAGATCTTCTTTGTGTACAATCCTTTAATGGTATTAAAGTTTTGCCTCCTATTTTGTCTGAATCTCAAATTTCTGGTTACACCACAGCCGCTACTGTTGCTGCTATGTTTCCACCATGGTCAGCAGCAGCTGGCATACCATTTTCTCTTAATGTACAATATAGAATTAATGGTTTGGGTGTTACTATGGATGTTCTTAATAAAAATCAAAAGTTGATAGCTACTGCTTTTAATAATGCTCTTCTTTCTATTCAGAATGGTTTTAGTGCTACCAACTCTGCACTTGCTAAAATACAAAGTGTTGTTAATTCTAATGCTCAAGCACTTAATAGTTTGTTACAGCAATTATTTAATAAATTTGGTGCAATTAGTTCTTCTTTACAAGAAATTTTATCTCGTCTCGATGCTTTAGAGGCTCAGGTTCAGATTGATAGGCTTATTAATGGTCGTTTAACTGCTTTAAATGCTTATGTCTCTCAACAGCTTAGTGATATTTCTCTTGTAAAATTTGGTGCTGCTTTAGCTATGGAGAAGGTTAATGAGTGTGTTAAAAGTCAATCTCCTCGTATTAATTTTTGTGGTAATGGTAATCATATTTTGTCATTAGTTCAAAATGCTCCTTATGGTTTGTTGTTTATGCATTTTAGTTATAAACCTATTTCTTTTAAAACTGTTTTAGTAAGTCCTGGTTTGTGTATATCAGGTGATGTAGGTATTGCACCTAAACAAGGGTATTTTATTAAACATAATGATCATTGGATGTTCACTGGTAGTTCTTACTATTATCCTGAACCAATTTCA---GATAAAAATGTTGTTTTTATGAATACTTGTTCTGTTAATTTTACTAAAGCGCCTCTTGTTTATTTGAATCATTCTGTACCAAAATTGTCTGATTTTGAATCTGAGTTATCTCATTGGTTTAAAAATCAAACATCCATTGCGCCTAATTTGACTTTAAATCTTCATACTATTAATGCTACTTTTTTAGATTTGTATTATGAGATGAATCTTATTCAAGAGTCTATTAAGTCTTTGAATAATAGTTATATCAATCTTAAAGATATAGGTACATATGAAATGTATGTAAAATGGCCTTGGTATGTTTGGCTACTAATTTCTTTTTCATTTATAATATTCCTTGTATTGCTCTTTTTTATATGTTGTTGTACTGGTTGTGGTTCTGCATGTTTTAGTAAATGTCATAATTGTTGTGATGAGTATGGTGGTCATCATGATTTTGTTATC---------AAAACATCTCATGATGATTAG
>DQ415909_HumanHKU1_China_2004-05-
ATG---TTATTAATTATTTTTATT---TTGCCTACAACATTAGCTGTTATAGGTGATTTTAATTGTACT---------------AATTTT---GCTATTAATGATTTAAACACCACAGTTCCTCGCATAAGTGAGTATGTTGTGGATGTTTCTTATGGTTTGGGTACATATTATATACTTGATCGTGTTTATTTAAATACTACTATATTATTTACTGGTTATTTCCCTAAATCTGGTGCCAATTTTAGGGATCTATCTTTAAAAGGTACTACATATTTGAGTACTCTTTGGTATCAGAAACCCTTTTTATCTGATTTTAATAATGGTATTTTTTCTAGAGTTAAGAATACTAAGTTGTAT---GTTAATAAAACTTTGTATAGTGAGTTTAGTACTATAGTTATAGGTAGTGTTTTTATTAACAACTCTTATACTATTGTTGTTCAACCTCAT------------------------------------AATGGTGTTTTGGAGATTACAGCTTGTCAATACACTATGTGTGAGTATCCTTATACTATTTGTAAATCTAAA------GGTAGTTCTCGTAATGAATCTTGGCATTTTGAT---AAATCTGAACCTTTGTGTCTGTTCAAGAAAAATTTTACTTATAATGTTTCTACAGATTGGTTGTATTTTCATTTTTATCAAGAACGTGGCACTTTTTATGCTTATTATGCTGATTCTGGCATGCCTACTACTTTTTTATTTAGTTTGTATCTTGGTACTCTTTTATCTCATTATTATGTTTTGCCTTTGACTTGTAATGCTATATCTTCTAATACTGATAATGAGACTTTACAATATTGGGTCACACCTTTGTCTAAACGCCAATATCTTCTTAAATTTGACAACCGTGGTGTTATTACTAATGCTGTTGATTGTTCTAGTAGTTTCTTTAGCGAGATTCAATGTAAAACTAAATCTTTATTACCTAATACTGGTGTTTATGACTTATCTGGTTTTACTGTTAAGCCTGTTGCAACTGTACATCGTCGTATTCCTGATTTACCTGATTGTGACATTGATAAATGGCTTAACAATTTTAATGTACCCTCACCTCTTAATTGGGAACGTAAAATTTTTTCTAATTGCAACTTTAATTTGAGTACTTTGCTTCGTTTAGTTCATACTGATTCTTTTTCTTGTAATAATTTTGATGAATCTAAGATATATGGTAGTTGTTTTAAGAGTATTGTTTTAGATAAATTTGCCATACCCAACTCCAGACGATCTGATTTGCAGTTGGGCAGTTCTGGTTTTCTGCAATCTTCTAATTATAAAATTGACACTACTTCTAGTTCTTGTCAATTGTATTATAGTTTGCCTGCAATTAATGTTACTATTAATAATTATAATCCTTCTTCTTGGAATAGAAGGTATGGTTTTAATAATTTTAATTTG------------------------------------AGC------TCTCATAGTGTTGTTTACTCACGTTATTGTTTTTCTGTTAATAATACTTTTTGTCCTTGTGCTAAACCTTCT------TTTGCTTCAAGTTGCAAGAGT---------------CATAAACCACCTTCTGCTTCCTGTCCTATTGGTACTAATTATCGTTCTTGTGAGAGTACT---ACTGTACTCGAC---------CACACTGACTGGTGTAGGTGTTCTTGTTTACCTGATCCTATAACTGCTTATGACCCT------------------AGGTCTTGTTCTCAAAAAAAGTCTCTGGTTGGTGTTGGTGAACATTGTGCAGGGTTCGGTGTTGATGAAGAAAAGTGTGGTGTA---TTGGATGGATCATATAATGTTTCT---------TGTCTTTGTAGTACTGAT------------------------------------------GCCTTTCTAGGTTGGTCTTATGACACTTGCGTCAGTAACAACCGTTGTAATATTTTTTCTAATTTTATTTTAAATGGTATCAATAGTGGTACCACTTGTTCTAATGATTTATTGCAGCCTAATACTGAAGTTTTTACTGATGTTTGTGTTGATTACGACCTTTATGGTATTACAGGACAAGGTATTTTTAAAGAAGTTTCTGCTGTTTATTATAATAGTTGGCAAAATCTTTTGTATGATTCTAATGGCAACATTATTGGTTTTAAAGATTTTGTTACTAATAAAACATATAATATTTTCCCTTGTTATGCAGGAAGAGTTTCTGCTGCTTTTCATCAAAATGCTTCCTCTTTGGCTTTACTTTATCGTAATTTAAAATGTAGCTATGTTTTGAATAAT---ATTTCTTTAGCTACTCAGCCA------TAT---TTTGATAGTTATCTTGGTTGCGTTTTTAATGCTGATAATTTAACTGATTATTCTGTTTCTTCTTGTGCTCTTCGCATGGGTAGTGGTTTTTGTGTTGATTATAACTCACCTTCTTCTTCCTCTTCGCGTCGTAAACGTAGAAGT------------ATTTCTGCTTCTTATCGTTTTGTTACTTTTGAACCCTTTAATGTCAGTTTTGTTAATGACAGTATTGAGTCTGTGGGTGGTCTTTATGAGATCAAAATTCCCACTAACTTTACTATAGTTGGTCAAGAGGAATTTATTCAAACTAATTCTCCTAAAGTTACTATTGATTGTTCTTTATTTGTCTGTTCTAATTATGCAGCTTGCCATGACTTATTGTCAGAGTATGGCACTTTTTGTGATAATATTAATAGTATTTTAGATGAAGTTAATGGTTTACTTGATACTACTCAATTGCATGTAGCTGATACTCTTATGCAAGGTGTCACACTTAGCTCCAATCTTAATACTAATTTGCATTTTGATGTTGATAATATTAATTTTAAATCCTTAGTTGGATGTTTAGGTCCACACTGCGGTTCT------------------------TCTTCTCGTTCTTTTTTTGAAGATTTATTGTTTGACAAAGTTAAACTTTCAGATGTTGGTTTTGTTGAAGCTTATAACAATTGTACTGGTGGTAGTGAAATTAGAGATCTTCTTTGTGTACAATCCTTTAATGGTATTAAAGTTTTGCCTCCTATTTTGTCTGAATCTCAAATTTCTGGTTACACCACAGCCGCTACTGTTGCTGCTATGTTTCCACCATGGTCAGCAGCAGCTGGCATACCATTTTCTCTTAATGTACAATATAGAATTAATGGTTTGGGTGTTACTATGGATGTTCTTAATAAAAATCAAAAGTTGATAGCTACTGCTTTTAATAATGCTCTTCTTTCTATTCAGAATGGTTTTAGTGCTACCAACTCTGCACTTGCTAAAATACAAAGTGTTGTTAATTCTAATGCTCAAGCACTTAATAGTTTGTTACAGCAATTATTTAATAAATTTGGTGCAATTAGTTCTTCTTTACAAGAAATTTTATCTCGTCTCGATGCTTTAGAGGCTCAGGTTCAGATTGATAGGCTTATTAATGGTCGTTTAACTGCTTTAAATGCTTATGTCTCTCAACAGCTTAGTGATATTTCTCTTGTAAAATTTGGTGCTGCTTTAGCTATGGAGAAGGTTAATGAGTGTGTTAAAAGTCAATCTCCTCGTATTAATTTTTGTGGTAATGGTAATCATATTTTGTCATTAGTTCAAAATGCTCCTTATGGTTTGTTGTTTATGCATTTTAGTTATAAACCTATTTCTTTTAAAACTGTTTTAGTAAGTCCTGGTTTGTGTATATCAGGTGATGTAGGTATTGCACCTAAACAAGGGTATTTTATTAAACATAATGATCATTGGATGTTCACTGGTAGTTCTTACTATTATCCTGAACCAATTTCA---GATAAAAATGTTGTTTTTATGAATACTTGTTCTGTTAATTTTACTAAAGCGCCTCTTGTTTATTTGAATCATTCTGTACCAAAATTGTCTGATTTTGAATCTGAGTTATCTCATTGGTTTAAAAATCAAACATCCATTGCGCCTAATTTGACTTTAAATCTTCATACTATTAATGCTACTTTTTTAGATTTGTATTATGAGATGAATCTTATTCAAGAGTCTATTAAGTCTTTGAATAATAGTTATATCAATCTTAAAGATATAGGTACATATGAAATGTATGTAAAATGGCCTTGGTATGTTTGGCTACTAATTTCTTTTTCATTTATAATATTCCTTGTATTGCTCTTTTTTATATGTTGTTGTACTGGTTGTGGTTCTGCATGTTTTAGTAAATGTCATAATTGTTGTGATGAGTATGGTGGTCATCATGATTTTGTTATC---------AAAACATCTCATGATGATTAG
>DQ415910_HumanHKU1_China_2004-07-
ATG---TTATTAATTATTTTTATT---TTGCCTACAACATTAGCTGTTATAGGTGATTTTAATTGTACT---------------AATTTT---GCTATTAATGATTTAAACACCACAGTTCCTCGCATAAGTGAGTATGTTGTGGATGTTTCTTATGGTTTGGGTACATATTATATACTTGATCGTGTTTATTTAAATACTACTATATTATTTACTGGTTATTTCCCTAAATCTGGTGCCAATTTTAGGGATCTATCTTTAAAAGGTACTACATATTTGAGTACTCTTTGGTATCAGAAACCCTTTTTATCTGATTTTAATAATGGTATTTTTTCTAGAGTTAAGAATACTAAGTTGTAT---GTTAATAAAACTTTGTATAGTGAGTTTAGTACTATAGTTATAGGTAGTGTTTTTATTAACAACTCTTATACTATTGTTGTTCAACCTCAT------------------------------------AATGGTGTTTTGGAGATTACAGCTTGTCAATACACTATGTGTGAGTATCCTCATACTATTTGTAAATCTAAA------GGTAGTTCTCGTAATGAATCTTGGCATTTTGAT---AAATCTGAACCTTTGTGTCTGTTCAAGAAAAATTTTACTTATAATGTTTCTACAGATTGGTTGTATTTTCATTTTTATCAAGAACGTGGCACTTTTTATGCTTATTATGCTGATTCTGGCATGCCTACTACTTTTTTATTTAGTTTGTATTTTGGTACTCTTTTATCTCATTATTATGTTTTGCCTTTGACTTGTAATGCTATATCTTCTAATACTGATAATGAGACTTTACAATATTGGGTCACACCTTTGTCTAAACGCCAATATCTTCTTAAATTTGACAACCGTGGTGTTATTACTAATGCTGTTGATTGTTCTAGTAGTTTCTTTAGCGAGATTCAATGTAAAACTAAATCTTTATTACCTAATACTGGTGTTTATGACTTATCTGGTTTTACTGTTAAGCCTGTTGCAACTGTACATCGTCGTATTCCTGATTTACCTGATTGTGACATTGATAAATGGCTTAACAATTTTAATGTACCCTCACCTCTTAATTGGGAACGTAAAATTTTTTCTAATTGCAACTTTAATTTGAGTACTTTGCTTCGTTTAGTTCATACTGATTCTTTTTCTTGTAATAATTTTGATGAATCTAAGATATATGGTAGTTGTTTTAAGAGTATTGTTTTAGATAAATTTGCCATACCCAACTCCAGACGATCTGATTTGCAGTTGGGCAGTTCTGGTTTTCTGCAATCTTCTAATTATAAAATTGACACTACTTCTAGTTCTTGTCAATTGTATTATAGTTTGCCTGCAATTAATGTTACTATTAATAATTATAATCCTTCTTTTTGGAATAGAAGGTATGGTTTTAATAATTTTAATTTG------------------------------------AGC------TCTCATAGTGTTGTTTACTCACGTTATTGTTTTTCTGTTAATAATACTTTTTGTCCTTGTGCTAAACCTTCT------TTTGCTTCAAGTTGCAAGAGT---------------CATAAACCACCTTCTGCTTCCTGTCCTATTGGTACTAATTATCGTTCTTGTGAGAGTACT---ACTGTACTCGAC---------CACACTGACTGGTGTAGGTGTTCTTGTTTACCTGATCCTATAACTGCTTATGACCCT------------------AGGTCTTGTTCTCAAAAAAAGTCTCTGGTTGGTGTTGGTGAACATTGTGCAGGGTTCGGTGTTGATGAAGAAAAGTGTGGTGTA---TTGGATGGATCATATAATGTTTCT---------TGTCTTTGTAGTACTGAT------------------------------------------GCCTTTCTAGGTTGGTCTTATGACACTTGCGTCAGTAACAACCTTTGTAATATTTTTTCTAATTTTATTTTAAATGGTATCAATAGTGGTACCACTTGTTCTAATGATTTATTGCAGCCTAATACTGAAGTTTTTACTGATGTTTGTGTTGATTACGACCTTTATGGTATTACAGGACAAGGTATTTTTAAAGAAGTTTCTGCTGTTTATTATAATAGTTGGCAAAATCTTTTGTATGATTCTAATGGCAACATTATTGGTTTTAAAGATTTTGTTACTAATAAAACATATAATATTTTCCCTTGTTATGCAGGAAGAGTTTCTGCTGCTTTTCATCAAAATGCTTCCTCTTTGGCTTTACTTTATCGTAATTTAAAATGTAGCTATGTTTTGAATAAT---ATTTCTTTAACTACTCAGCCA------TAT---TTTGATAGTTATCTTGGTTGCGTTTTTAATGCTGATAATTTAACTGATTATTCTGTTTCTTCTTGTGCTCTTCGCATGGGTAGTGGTTTTTGTGTTGATTATAACTCACCTTCTTCTTCCTCTTCGCGTCGTAAACGTAGAAGT------------ATTTCTGCTTCTTATCGTTTTGTTACTTTTGAACCCTTTAATGTCAGTTTTGTTAATGACAGTATTGAGTCTGTGGGTGGTCTTTATGAGATCAAAATTCCCACTAACTTTACTATAGTTGGTCAAGAGGAATTTATTCAAACTAATTCTCCTAAAGTTACTATTGATTGTTCTTTATTTGTCTGTTCTAATTATGCAGCTTGCCATGACTTATTGTCAGAGTATGGCACTTTTTGTGATAATATTAATAGTATTTTAGATGAAGTTAATGGTTTACTTGATACTACTCAATTGCATGTAGCTGATACTCTTATGCAAGGTGTCACACTTAGCTCCAATCTTAATACTAATTTGCATTTTGATGTTGATAATATTAATTTTAAATCCCTAGTTGGATGTTTAGGTCCACACTGCGGTTCT------------------------TCTTCTCGTTCTTTTTTTGAAGATTTATTGTTTGACAAAGTTAAACTTTCAGATGTTGGTTTTGTTGAAGCTTATAACAATTGTACTGGTGGTAGTGAAATTAGAGATCTTCTTTGTGTACAATCCTTTAATGGTATTAAAGTTTTGCCTCCTATTTTGTCTGAATCTCAAATTTCTGGTTACACCACAGCCGCTACTGTTGCTGCTATGTTTCCACCATGGTCAGCAGCAGCTGGCATACCATTTTCTCTTAATGTACAATATAGAATTAATGGTTTGGGTGTTACTATGGATGTTCTTAATAAAAATCAAAAGTTGATAGCTACTGCTTTTAATAATGCTCTTCTTTCTATTCAGAATGGTTTTAGTGCTACCAACTCTGCACTTGCTAAAATACAAAGTGTTGTTAATTCTAATGCTCAAGCACTTAATAGTTTGTTACAGCAATTATTTAATAAATTTGGTGCAATTAGTTCTTCTTTACAAGAAATTTTATCTCGTCTCGATGCTTTAGAGGCTCAGGTTCAGATTGATAGGCTTATTAATGGTCGTTTAACTGCTTTAAATGCTTATGTCTCTCAACAGCTTAGTGATATTTCTCTTGTAAAATTTGGTGCTGCTTTAGCTATGGAGAAGGTTAATGAGTGTGTTAAAAGTCAATCTCCTCGTATTAATTTTTGTGGTAATGGTAATCATATTTTGTCATTAGTTCAAAATGCTCCTTATGGTTTGTTGTTTATGCATTTTAGTTATAAACCTATTTCTTTTAAAACTGTTTTAGTAAGTCCTGGTTTGTGTATATCAGGTGATGTAGGTATTGCACCTAAACAAGGGTATTTTATTAAACATAATGATCATTGGATGTTCACTGGTAGTTCTTACTATTATCCTGAACCAATTTCA---GATAAAAATGTTGTTTTTATGAATACTTGTTCTGTTAATTTTACTAAAGCGCCTCTTGTTTATTTGAATCATTCTGTACCAAAATTGTCTGATTTTGAATCTGAGTTATCTCATTGGTTTAAAAATCAAACATCCATTGCGCCTAATTTGACTTTAAATCTTCATACTATTAATGCTACTTTTTTAGATTTGTATTATGAGATGAATCTTATTCAAGAGTCTATTAAGTCTTTGAATAATAGTTATATCAATCTTAAAGATATAGGTACATATGAAATGTATGTAAAATGGCCTTGGTATGTTTGGCTATTAATTTCTTTTTCATTTATAATATTCCTTGTATTGCTCTTTTTTATATGTTGTTGTACTGGTTGTGGTTCTGCATGTTTTAGTAAATGTCATAATTGTTGTGATGAGTATGGTGGTCATCATGATTTTGTTATC---------AAAACATCTCATGATGATTAG
>DQ415911_HumanHKU1_China_2004-11-
ATG---TTTTTAATTATTTTTATT---TTGCCTACAACACTAGCTGTTATAGGTGATTTTAATTGTACT---------------AACTCT---TTTATTAATGATTATAATAAAACCATTCCGCGTATAAGCGAGGATGTTGTTGATGTATCTCTTGGTTTGGGCACATATTATGTTCTTAACCGTGTTTATTTAAATACTACCTTGTTATTTACAGGTTATTTTCCTAAATCTGGTGCTAATTTTAGAGACTTGGCTTTAAAGGGTTCTATATATTTGAGTACTCTCTGGTATAAACCACCTTTTCTGTCAGATTTTAATAATGGTATTTTTTCTAAGGTTAAGAATACTAAGTTATAT---GTTAATAATACTTTGTATAGTGAATTTAGTACTATAGTTATAGGTAGTGTTTTTGTTAATACGTCTTATACTATTGTTGTTCAACCTCAC------------------------------------AATGGTATTTTGGAGATTACAGCTTGTCAGTATACTATGTGTGAATATCCTCACACTGTTTGTAAGTCTAAG------GGTAGTATTCGTAATGAATCTTGGCACATTGAT---TCTTCGGAACCTTTATGCTTGTTTAAGAAAAATTTTACTTATAATGTTTCTGCAGATTGGCTGTATTTTCATTTTTATCAAGAACGTGGTGTTTTTTATGCATATTATGCAGATGTAGGTATGCCTACCACTTTCTTATTTAGTTTATATTTAGGTACTATTTTATCTCATTATTATGTTATGCCTTTGACTTGTAATGCTATATCTTCAAATACTGACAATGAAACTTTAGAATATTGGGTTACACCGCTATCTAGACGTCAGTATCTTCTCAATTTTGATGAGCACGGTGTTATTACTAATGCTGTTGATTGTTCAAGTAGTTTTCTTAGTGAGATTCAATGTAAAACTCAATCTTTTGCACCTAATACTGGTGTTTATGATTTGTCTGGTTTTACTGTAAAGCCTGTTGCAACTGTTTATCGTCGGATTCCTAATTTACCTGATTGTGACATTGACAACTGGCTTAATAATGTTAGTGTACCTTCACCTCTTAATTGGGAACGTAGAATTTTTTCTAATTGTAACTTCAATTTAAGCACTTTACTTCGTCTAGTTCATGTTGATTCTTTTTCTTGTAATAATCTTGATAAATCTAAAATTTTTGGTAGTTGCTTTAATAGTATTACTGTTGACAAGTTTGCTATACCTAATCGCAGACGAGATGATTTGCAATTGGGCAGTTCTGGCTTTTTGCAATCATCTAATTACAAAATAGATATTTCTTCTAGTTCTTGTCAATTGTATTATAGTTTACCTTTACTTAATGTTACTATTAATAACTTTAATCCATCTTCTTGGAATAGGAGGTATGGTTTTGGTAGTTTTAATGTG------------------------------------TCT------TCTTATGATGTTGTTTATTCTGATCATTGTTTTTCTGTTAACAGCGACTTTTGCCCTTGTGCAGATCCGTCT------GTTGTTAATTCTTGTGTTAAA---------------TCTAAGCCTCTTTCTGCCATTTGTCCTGCTGGTACTAAATATCGTCATTGCGACTTGGAT---ACTACTCTTTAT---------GTTAAAAACTGGTGTAGATGTTCTTGTCTACCTGACCCCATTTCTACTTATTCTCCT------------------AACACATGTCCTCAAAAGAAGGTCGTTGTTGGTATAGGTGAACATTGTCCAGGTCTTGGTATTAATGAGGAAAAATGTGGTACACAATTAAATCATAGT---------TCC---------TGTTCTTGTAGTCCTCAT------------------------------------------GCCTTTTTGGGTTGGTCTTTTGATAGTTGTATTAGTAATAATCGTTGCAATATTTTTTCTAATTTTATTTTTAATGGAATTAATAGTGGCACCACTTGTTCTAATGATTTGTTATATTCTAACACTGAAGTTTCTACTGGTGTTTGTGTTAATTATGATCTTTATGGCATCACAGGCCAAGGTATTTTTAAAGAAGTTTCTGCGGCTTATTATAATAATTGGCAGAATCTTTTGTATGATTCTAATGGTAATATTATTGGTTTTAAAGATTTTTTGACTAATAAAACTTACACTATACTTCCTTGTTATTCTGGTAGAGTGTCTGCTGCATTTTATCAAAATTCTTCCTCACCAGCTTTGCTTTATCGTAATTTAAAGTGTAGTTATGTTTTGAATAAT---ATTTCTTTTATCTCACAACCATTT---TAT---TTTGATAGTTATCTTGGTTGTGTTTTGAATGCTGTTAATTTAACTAGCTATTCTGTATCCTCTTGTGATTTGCGTATGGGTAGTGGGTTTTGTATTGATTATGCTTTACCC---------TCTTCTCGGCGTAAGCGTAGAGGT------------ATTTCTTCTCCTTATCGCTTTGTAACTTTTGAACCCTTTAATGTTAGTTTTGTTAACGATAGTGTTGAAACTGTTGGTGGTTTATTTGAGATTCAGATTCCTACTAACTTTACCATAGCTGGTCATGAAGAATTTATTCAGACTAGTTCTCCTAAAGTTACTATTGATTGTTCAGCTTTTGTTTGCTCTAATTATGCTGCTTGTCATGATTTATTGTCGGAATATGGCACTTTTTGCGATAATATTAATAGTATTTTAAATGAAGTCAATGACTTACTTGATATTACTCAGTTGCAGGTTGCTAATGCTTTAATGCAAGGTGTTACACTTAGTTCTAATCTTAATACTAATCTACACTCTGATGTTGATAATATAGATTTTAAATCTCTTCTAGGTTGTTTAGGTTCACAATGTGGTTCT------------------------TCGTCTAGATCTTTGTTAGAGGATTTATTATTCAACAAGGTCAAACTTTCAGATGTAGGTTTTGTTGAAGCTTATAATAATTGCACTGGTGGTAGTGAAATTAGAGATCTTCTCTGTGTGCAATCTTTTAATGGTATTAAAGTATTACCTCCCATTTTATCTGAGACTCAAATTTCTGGCTATACTACAGCTGCTACTGTGGCGGCTATGTTTCCGCCATGGTCTGCTGCTGCTGGTGTACCATTTTCTCTTAATGTACAATATAGAATTAATGGTTTGGGTGTTACTATGGATGTTCTTAATAAGAATCAAAAGTTAATAGCTAATGCTTTTAATAAAGCTCTTCTTTCTATCCAGAATGGTTTTACTGCTACTAACTCTGCTCTTGCTAAAATTCAAAGTGTCGTTAATGCTAATGCTCAAGCACTTAATAGTTTGTTACAACAATTATTTAATAAATTTGGTGCTATTAGTTCTTCTTTACAAGAAATTTTGTCTCGCCTTGATAATTTAGAAGCTCAGGTTCAGATTGATAGGCTCATTAATGGTCGTTTGACTGCTTTAAATGCTTATGTTTCTCAACAGCTTAGTGATATTACACTTATTAAGGCTGGAGCTTCTCGTGCTATTGAGAAGGTTAATGAGTGTGTTAAAAGTCAATCCCCTCGTATAAATTTTTGTGGCAATGGTAACCACATTTTATCATTGGTTCAAAATGCTCCTTATGGTTTGCTTTTCATTCATTTTAGTTATAAACCTACTTCTTTTAAAACTGTCTTAGTAAGTCCAGGTTTATGTTTATCCGGTGATAGAGGTATTGCACCTAAGCAAGGTTATTTTATTAAACAAAATGATTCCTGGATGTTTACTGGTAGTTCCTATTATTACCCAGAACCAATTTCA---GATAAAAATGTTGTTTTCATGAATAGTTGCTCTGTTAATTTTACTAAAGCTCCATTTATTTATCTTAATAATTCTATACCAAATTTGTCTGATTTTGAAGCCGAGTTTTCTCTTTGGTTTAAAAATCATACTTCTATAGCACCTAATTTAACCTTTAATTCTCAT---ATTAATGCTACTTTTTTAGATCTGTATTATGAAATGAATGTTATTCAGGAATCTATTAAATCTTTGAACAGTAGTTTTATTAATCTTAAAGAAATAGGTACTTATGAAATGTATGTTAAATGGCCTTGGTACATTTGGTTGTTAATTGTCATTTTATTTATAATTTTTCTTATGATACTTTTCTTTATATGCTGCTGTACTGGTTGCGGTTCAGCATGTTTTAGTAAATGTCATAATTGTTGTGATGAGTATGGGGGTCACAATGATTTTGTTATT---------AAAGCATCTCATGATGATTAG
>DQ415912_HumanHKU1_China_2004-11-
ATG---TTTTTAATTATTTTTATT---TTGCCTACAACACTAGCTGTTATAGGTGATTTTAATTGTACT---------------AACTCT---TTTATTAATCATTATAATAAAACCATTCCGCGTATAAGCGAGGATGTTGTTGATGTATCTCTTGGTTTGGGCACATATTATGTTCTTAACCGTGTTTATTTAAATACTACCTTGTTATTTACGGGTTATTTTCCTAAATCTGGTGCTAACTTTAGAGACTTGGCTTTAAAGGGTTCTATATATTTGAGTACTCTCTGGTATAAACCACCTTTTCTGTCAGATTTTAATAATGGTATTTTTTCTAAGGTTAAGAATACTAAGTTATAT---GTTAATAATACTTTGTATAGTGAATTTAGTACTATAGTTATAGGTAGTGTTTTTGTTAATACTTCTTATACTATTGTTGTTCAACCTCAT------------------------------------AATGGTATTTTGGAGATTACAGCTTGTCAGTATACTATGTGTGAATATCCTCACACTGTTTGTAAGTCTAAG------GGTAGTATTCGTAATGAATCTTGGCACATTGAT---TCTTCGGAACCTTTATGCTTGTTTAAGAAAAATTTTACTTATAATGTTTCTGCAGATTGGCTGTATTTTCATTTTTATCAAGAACGTGGTGTTTTTTATGCATACTATGCAGATGTAGGTATGCCTACCACTTTCTTATTTAGTCTATATTTAGGTACTATTTTATCTCATTATTATGTTATGCCTTTGACTTGTAATGCTATATCTTCAAATACTGACAATGAAACTTTAGAATATTGGGTTACACCGCTATCTAGACGTCAGTATCTTCTTAATTTTGATGAGCACGGTGTTATTACTAATGCCGTTGATTGTTCAAGTAGTTTTCTTAGTGAGATTCAATGTAAAACTCAATCTTTTGCACCTAATACTGGTGTTTATGATTTGTCTGGTTTTACTGTAAAGCCTGTTGCAACTGTTTATCGTCGGATTCCTAATTTACCTGATTGTGACATTGACAACTGGCTTAATAATGTTAGTGTACCTTCACCTCTTAATTGGGAACGTAGAATTTTTTCTAATTGTAACTTTAACTTAAGCACTTTACTTCGTCTAGTTCATGTTGATTCTTTTTCTTGTAATAATCTTGATAAATCTAAAATTTTTGGTAGTTGCTTTAATAGTATTACTGTTGACAAGTTTGCTATACCTAATCGCAGACGAGATGATTTGCAATTGGGCAGTTCTGGCTTTTTGCAATCATCTAATTACAAAATAGATATTTCTTCTAGTTCTTGTCAATTGTATTATAGTTTACCTTTAGTTAATGTTACTATTAATAACTTTAATCCATCTTCTTGGAATAGGAGGTATGGTTTTGGTAGTTTTAATTTG------------------------------------TCT------TCTTATGACGTTGTTTATTCTGATCATTGTTTTTCTGTTAACAGCGACTTTTGCCCTTGTGCAGATCCGTCT------GTTGTTAATTCTTGTGTTAAA---------------TCTAAGCCTCCTTCTGCCATTTGTCCTGCTGGTACTAAATATCGTCATTGCGACTTGGAT---ACTACTCTTTAT---------GTTAAAAACTGGTGTAGATGTTCTTGTCTACCTGACCCCATTTCTACTTATTCTCCT------------------AACACATGTCCTCAAAAGAAGGTCGTTGTTGGTATAGGTGAACATTGTCCAGGTCTTGGTATTAATGAGGAAAAATGTGGTACACAATTAAATCATAGT---------TCC---------TGTTTTTGTAGTCCTGAT------------------------------------------GCCTTTTTGGGTTGGTCTTTTGATAGTTGTATTAGTAATAATCGTTGCAATATTTTTTCTAATTTTATTTTTAATGGAATTAATAGTGGCACCACTTGTTCTAATGATTTGTTATATTCTAACACTGAAATTTCTACTGGTGTTTGTGTTAATTATGATCTTTATGGCATCACAGGCCAAGGTATTTTTAAAGAAGTTTCTGCGGCTTATTATAATAATTGGCAGAATCTTTTGTATGATTCTAATGGTAATATTATTGGTTTTAAAGATTTTTTGACTAATAAAACTTACACTATACTTCCTTGTTATTCTGGTAGAGTGTCTGCTGCATTTTATCAAAATTCTTCCTCACCAGCTTTGCTTTATCGTAATTTAAAGTGTAGTTATGTTTTGAATAAT---ATTTCTTTTATCTCACAACCATTT---TAT---TTCGATAGTTATCTTGGTTGTGTTTTGAATGCTGTTAATTTAACTAGCTATTCTGTATCCTCTTGTGATTTGCGTATGGGTAGTGGATTTTGTATTGATTATGCTTTACCC---------TCTTCTCGGCGTAAGCGTAGAGGT------------ATTTCTTCTCCTTATCGCTTTGTAACTTTTGAACCCTTTAATGTTAGTTTTGTTAACGATAGTGTTGAAACTGTTGGTGGTTTATTTGAGATTCAGATTCCTACTAACTTTACCATAGCTGGTCATGAAGAATTTATTCAGACTAGTTCTCCTAAAGTTACTATTGATTGTGCAGCTTTTGTTTGCTCTAACTATGCTGCTTGTCATGATTTATTGTCGGAATATGGCACTTTTTGCGATAATATTAATAGTATTTTAAATGAAGTCAATGATTTACTTGATATTACTCAGTTGCAGGTTGCTAATGCTCTAATGCAAGGTGTTACACTTAGTTCTAATCTTAATACTAATCTACACTCTGATGTTGATAATATAGATTTTAAATCTCTTCTAGGTTGTTTAGGTTCACAATGTGGTTCT------------------------TCGTCTAGATCTTTGTTAGAGGATTTATTATTCAACAAAGTCAAACTTTCAGATGTAGGTTTTGTTGAAGCTTATAATAATTGCACTGGTGGTAGTGAAATTAGAGATCTTCTCTGTGTGCAATCTTTTAATGGTATTAAAGTATTACCTCCCATTTTATCTGAGACTCAAATTTCTGGCTATACTACAGCTGCTACTGTGGCGGCTATGTTTCCGCCATGGTCTGCTGCTGCTGGTGTACCATTTTCTCTTAATGTACAATATAGAATTAATGGTTTGGGTGTTACTATGGATGTTCTTAATAAGAATCAAAAGTTAATAGCTAATGCTTTTAATAAAGCTCTTCTTTCTATCCAGAATGGTTTTACTGCTACTAACTCTGCTCTTGCTAAAATTCAAAGTGTCGTTAATGCTAATGCTCAAGCACTTAATAGTTTGTTACAACAATTATTTAATAAATTTGGTGCTATTAGTTCTTCTTTACAAGAAATTTTGTCTCGCCTTGATAATTTAGAAGCTCAGGTTCAGATTGATAGGCTCATTAATGGTCGTTTGACTGCTTTAAATGCTTATGTTTCTCAACAGCTTAGTGATATTACACTTATTAAGGCTGGAGCTTCTCGTGCTATTGAGAAGGTTAATGAGTGTGTTAAAAGTCAATCCCCTCGTATAAATTTTTGTGGCAATGGTAACCACATTTTATCATTGGTTCAAAATGCTCCTTATGGTTTGCTTTTCATTCATTTTAGTTATAAACCTACTTCTTTTAAAACTGTCTTAGTAAGTCCAGGTTTATGTTTATCCGGTGATAGAGGTATTGCACCTAAGCAAGGTTATTTTATTAAACAAAATGATTCCTGGATGTTTACTGGTAGTTCCTATTATTACCCAGAACCAATTTCA---GATAAAAATGTTGTTTTCATGAATAGTTGCTCTGTTAATTTTACTAAAGCTCCATTTATTTATCTTAATAATTCTATACCAAATTTGTCTGATTTTGAAGCCGAGTTTTCTCTTTGGTTTAAAAATCATACTTCTATAGCACCTAATTTAACCTTTAATTCTCAT---ATTAATGCTACTTTTTTAGATCTGTATTATGAAATGAATGTTATTCAGGAATCTATTAAATCTTTGAACAGTAGTTTTATTAATCTTAAAGAAATAGGTACTTATGAAATGTATGTTAAATGGCCTTGGTACATTTGGTTGTTAATTGTCATTTTATTTATAATTTTTCTTATGATACTTTTCTTTATATGCTGCTGTACTGGTTGCGGTTCAGCATGTTTTAGTAAATGTCATAATTGTTGTGATGAGTATGGGGGTCACAATGATTTTGTTATT---------AAAGCATCTCATGATGATTAG
>DQ415913_HumanHKU1_China_2004-11-
ATG---TTTTTAATTATTTTTATT---TTGCCTACAACACTAGCTGTTATAGGTGATTTTAATTGTACT---------------AACTCT---TTTATTAATCATTATAATAAAACCATTCCGCGTATAAGCGAGGATGTTGTTGATGTATCTCTTGGTTTGGGCACATATTATGTTCTTAACCGTGTTTATTTAAATACTACCTTGTTATTTACGGGTTATTTTCCTAAATCTGGTGCTAACTTTAGAGACTTGGCTTTAAAGGGTTCTATATATTTGAGTACTCTCTGGTATAAACCACCTTTTCTGTCAGATTTTAATAATGGTATTTTTTCTAAGGTTAAGAATACTAAGTTATAT---GTTAATAATACTTTGTATAGTGAATTTAGTACTATAGTTATAGGTAGTGTTTTTGTTAATACTTCTTATACTATTGTTGTTCAACCTCAT------------------------------------AATGGTATTTTGGAGATTACAGCTTGTCAGTATACTATGTGTGAATATCCTCACACTGTTTGTAAGTCTAAG------GGTAGTATTCGTAATGAATCTTGGCACATTGAT---TCTTCGGAACCTTTATGCTTGTTTAAGAAAAATTTTACTTATAATGTTTCTGCAGATTGGCTGTATTTTCATTTTTATCAAGAACGTGGTGTTTTTTATGCATATTATGCAGATGTAGGTATGCCTACCACTTTCTTATTTAGTCTATATTTAGGTACTATTTTATCTCATTATTATGTTATGCCTTTGACTTGTAATGCTATATCTTCAAATACTGACAATGAAACTTTAGAATATTGGGTTACACCGCTATCTAGACGTCAGTATCTTCTTAATTTTGATGAGCACGGTGTTATTACTAATGCCGTTGATTGTTCAAGTAGTTTTCTTAGTGAGATTCAATGTAAAACTCAATCTTTTGCACCTAATACTGGTGTTTATGATTTGTCTGGTTTTACTGTAAAGCCTGTTGCAACTGTTTATCGTCGGATTCCTAATTTACCTGATTGTGACATTGACAACTGGCTTAATAATGTTAGTGTACCTTCACCTCTTAATTGGGAACGTAGAATTTTTTCTAATTGTAACTTTAACTTAAGCACTTTACTTCGTCTAGTTCATGTTGATTCTTTTTCTTGTAATAATCTTGATAAATCTAAAATTTTTGGTAGTTGCTTTAATAGTATTACTGTTGACAAGTTTGCTATACCTAATCGCAGACGAGATGATTTGCAATTGGGCAGTTCTGGCTTTTTGCAATCATCTAATTACAAAATAGATATTTCTTCTAGTTCTTGTCAATTGTATTATAGTTTACCTTTAGTTAATGTTACTATTAATAACTTTAATCCATCTTCTTGGAATAGGAGGTATGGTTTTGGTAGTTTTAATTTG------------------------------------TCT------TCTTATGACGTTGTTTATTCTGATCATTGTTTTTCTGTTAACAGCGACTTTTGCCCTTGTGCAGATCCGTCT------GTTGTTAATTCTTGTGTTAAA---------------TCTAAGCCTCCTTCTGCCATTTGTCCTGCTGGTACTAAATATCGTCATTGCGACTTGGAT---ACTACTCTTTAT---------GTTAAAAACTGGTGTAGATGTTCTTGTCTACCTGACCCCATTTCTACTTATTCTCCT------------------AACACATGTCCTCAAAAGAAGGTCGTTGTTGGTATAGGTGAACATTGTCCAGGTCTTGGTATTAATGAGGAAAAATGTGGTACACAATTAAATCATAGT---------TCC---------TGTTTTTGTAGTCCTGAT------------------------------------------GCCTTTTTGGGTTGGTCTTTTGATAGTTGTATTAGTAATAATCGTTGCAATATTTTTTCTAATTTTATTTTTAATGGAATTAATAGTGGCACCACTTGTTCTAATGATTTGTTATATTCTAACACTGAAATTTCTACTGGTGTTTGTGTTAATTATGATCTTTATGGCATCACAGGCCAAGGTATTTTTAAAGAAGTTTCTGCGGCTTATTATAATAATTGGCAGAATCTTTTGTATGATTCTAATGGTAATATTATTGGTTTTAAAGATTTTTTGACTAATAAAACTTACACTATACTTCCTTGTTATTCTGGTAGAGTGTCTGCTGCATTTTATCAAAATTCTTCCTCACCAGCTTTGCTTTATCGTAATTTAAAGTGTAGTTATGTTTTGAATAAT---ATTTCTTTTATCTCACAACCATTT---TAT---TTCGATAGTTATCTTGGTTGTGTTTTGAATGCTGTTAATTTAACTAGCTATTCTGTATCCTCTTGTGATTTGCGTATGGGTAGTGGATTTTGTATTGATTATGCTTTACCC---------TCTTCTCGGCGTAAGCGTAGAGGT------------ATTTCTTCTCCTTATCGCTTTGTAACTTTTGAACCCTTTAATGTTAGTTTTGTTAACGATAGTGTTGAAACTGTTGGTGGTTTATTTGAGATTCAGATTCCTACTAACTTTACCATAGCTGGTCATGAAGAATTTATTCAGACTAGTTCTCCTAAAGTTACTATTGATTGTGCAGCTTTTGTTTGCTCTAACTATGCTGCTTGTCATGATTTATTGTCGGAATATGGCACTTTTTGCGATAATATTAATAGTATTTTAAATGAAGTCAATGATTTACTTGATATTACTCAGTTGCAGGTTGCTAATGCTCTAATGCAAGGTGTTACACTTAGTTCTAATCTTAATACTAATCTACACTCTGATGTTGATAATATAGATTTTAAATCTCTTCTAGGTTGTTTAGGTTCACAATGTGGTTCT------------------------TCGTCTAGATCTTTGTTAGAGGATTTATTATTCAACAAAGTCAAACTTTCAGATGTAGGTTTTGTTGAAGCTTATAATAATTGCACTGGTGGTAGTGAAATTAGAGATCTTCTCTGTGTGCAATCTTTTAATGGTATTAAAGTATTACCTCCCATTTTATCTGAGACTCAAATTTCTGGCTATACTACAGCTGCTACTGTGGCGGCTATGTTTCCGCCATGGTCTGCTGCTGCTGGTGTACCATTTTCTCTTAATGTACAATATAGAATTAATGGTTTGGGTGTTACTATGGATGTTCTTAATAAGAATCAAAAGTTAATAGCTAATGCTTTTAATAAAGCTCTTCTTTCTATCCAGAATGGTTTTACTGCTACTAACTCTGCTCTTGCTAAAATTCAAAGTGTCGTTAATGCTAATGCTCAAGCACTTAATAGTTTGTTACAACAATTATTTAATAAATTTGGTGCTATTAGTTCTTCTTTACAAGAAATTTTGTCTCGCCTTGATAATTTAGAAGCTCAGGTTCAGATTGATAGGCTCATTAATGGTCGTTTGACTGCTTTAAATGCTTATGTTTCTCAACAGCTTAGTGATATTACACTTATTAAGGCTGGAGCTTCTCGTGCTATTGAGAAGGTTAATGAGTGTGTTAAAAGTCAATCCCCTCGTATAAATTTTTGTGGCAATGGTAACCACATTTTATCATTGGTTCAAAATGCTCCTTATGGTTTGCTTTTCATTCATTTTAGTTATAAACCTACTTCTTTTAAAACTGTCTTAGTAAGTCCAGGTTTATGTTTATCCGGTGATAGAGGTATTGCACCTAAGCAAGGTTATTTTATTAAACAAAATGATTCCTGGATGTTTACTGGTAGTTCCTATTATTATCCAGAACCAATTTCA---GATAAAAATGTTGTTTTCATGAATAGTTGCTCTGTTAATTTTACTAAAGCTCCATTTATTTATCTTAATAATTCTATACCAAATTTGTCTGATTTTGAAGCCGAGTTATCTCTTTGGTTTAAAAATCATACTTCTATAGCACCTAATTTAACCTTTAATTCTCAT---ATTAATGCTACTTTTTTAGATCTGTATTATGAAATGAATGTTATTCAGGAATCTATTAAATCTTTGAACAGTAGTTTTATTAATCTTAAAGAAATAGGTACTTATGAAATGTATGTTAAATGGCCTTGGTACATTTGGTTGTTAATTGTCATTTTATTTATAATTTTTCTTATGATACTTTTCTTTATATGCTGCTGTACTGGTTGTGGTTCAGCATGTTTTAGTAAATGTCATAATTGTTGTGATGAGTATGGGGGTCACAATGATTTTGTTATT---------AAAGCATCTCATGATGATTAG
>DQ415914_HumanHKU1_China_2004-11-
ATG---TTATTAATTATTTTTATT---TTGCCTACAACATTAGCTGTTATAGGTGATTTTAATTGTACT---------------AATTTT---GCTATTAATGATTTAAACACCACAGTTCCTCGCATAAGTGAGTATGTTGTGGATGTTTCTTATGGTTTGGGTACATATTATATACTTGATCGTGTTTATTTAAATACTACTATATTATTTACTGGTTATTTCCCTAAATCTGGTGCCAATTTTAGGGATCTATCTTTAAAAGGTACTACATATTTGAGTACTCTTTGGTATCAGAAACCCTTTTTATCTGATTTTAATAATGGTATTTTTTCTAGAGTTAAGAATACTAAGTTGTAT---GTTAATAAAACTTTGTATAGTGAGTTTAGTACTATAGTTATAGGTAGTGTTTTTATTAACAACTCTTATACTATTGTTGTTCAACCTCAT------------------------------------AATGGTGTTTTGGAGATTACAGCTTGTCAATACACTATGTGTGAGTATCCTCATACTATTTGTAAATCTAAA------GGTAGTTCTCGTAATGAATCTTGGCATTTTGAT---AAATCTGAACCTTTGTGTCTGTTCAAGAAAAATTTTACTTATAATGTTTCTACAGATTGGTTGTATTTTCATTTTTATCAAGAACGTGGCACTTTTTATGCTTATTATGCTGATTCTGGCATGCCTACTACTTTTTTATTTAGTTTGTACCTTGGTACTCTTTTATCTCATTATTATGTTTTGCCTTTGACTTGTAATGCTATATCTTCTAATACTGATAATGAGACTTTACAATATTGGGTCACACCTTTGTCTAAACGCCAATATCTTCTTAAATTTGACAACCGTGGTGTTATTACTAATGCTGTTGATTGTTCTAGTAGTTTCTTTAGCGAGATTCAATGTAAAACTAAATCTTTATTACCTAATACTGGTGTTTATGACTTATCTGGTTTTACTGTTAAGCCTGTTGCAACTGTACATCGTCGTATTCCTGATTTACCTGATTGTGACATTGATAAATGGCTTAACAATTTTAATGTACCCTCACCTCTTAATTGGGAACGTAAAATTTTTTCTAATTGCAACTTTAATTTGAGTACTTTGCTTCGTTTAGTTCATACTGATTCTTTTTCTTGTAATAATTTTGATGAATCTAAGATATATGGTAGTTGTTTTAAGAGTATTGTTTTAGATAAATTTGCCATACCCAACTCCAGACGATCTGATTTGCAGTTGGGCAGTTCTGGTTTTCTGCAATCTTCTAATTATAAAATTGACACTACTTCTAGTTCTTGTCAATTGTATTATAGTTTGCCTGCAATTAATGTTACTATTAATAATTATAATCCTTCTTCTTGGAATAGAAGGTATGGTTTTAATAATTTTAATTTG------------------------------------AGC------TCTCATAGTGTTGTTTACTCACGTTATTGTTTTTCTGTTAATAATACTTTTTGTCCTTGTGCTAAACCTTCT------TTTGCTTCAAGTTGTAAGAGT---------------CATAAACCACCTTCTGCTTCCTGTCCTATTGGTACTAATTATCGTTCTTGTGAGAGTACT---ACTGTACTCGAC---------CACACTGACTGGTGTAGGTGTTCTTGTTTACCTGATCCTATAACTGCTTATGACCCT------------------AGGTCTTGTTCTCAAAAAAAGTCTCTGGTTGGTGTTGGTGAACATTGTGCAGGGTTCGGTGTTGATGAAGAAAAGTGTGGTGTA---TTGGATGGATCATATAATGTTTCT---------TGTCTTTGTAGTACTGAT------------------------------------------GCCTTTCTAGGTTGGTCTTATGACACTTGCGTCAGTAACAACCGTTGTAATATTTTTTCTAATTTTATTTTAAATGGTATCAATAGTGGTACCACTTGTTCTAATGATTTATTGCAGCCTAATACTGAAGTTTTTACTGATGTTTGTGTTGATTACGACCTTTATGGTATTACAGGACAAGGTATTTTTAAAGAAGTTTCTGCTGTTTATTATAATAGTTGGCAAAATCTTTTGTATGATTCTAATGGCAACATTATTGGTTTTAAAGATTTTGTTACTAATAAAACATATAATATTTTCCCTTGTTATGCAGGAAGAGTTTCTGCTGCTTTTCATCAAAATGCTTCCTCTTTGGCTTTACTTTATCGTAATTTAAAATGTAGCTATGTTTTGAATAAT---ATTTCTTTAGCTACTCAGCCA------TAT---TTTGATAGTTATCTTGGTTGCGTTTTTAATGCTGATAATTTAACTGATTATTCTGTTTCTTCTTGTGCTCTTCGCATGGGTAGTGGTTTTTGTGTTGATTATAACTCACCTTCTTCTTCCTCTTCGCGTCGTAAACGTAGAAGT------------ATTTCTGCTTCTTATCGTTTTGTTACTTTTGAACCCTTTAATGTCAGTTTTGTTAATGACAGTATTGAGTCTGTGGGTGGTCTTTATGAGATCAAAATTCCCACTAACTTTACTATAGTTGGTCAAGAGGAATTTATTCAAACTAATTCTCCTAAAGTTACTATTGATTGTTCTTTATTTGTCTGTTCTAATTATGCAGCTTGCCATGACTTATTGTCAGAGTATGGCACTTTTTGTGATAATATTAATAGTATTTTAGATGAAGTTAATGGTTTACTTGATACTACTCAATTGCATGTAGCTGATACTCTTATGCAAGGTGTCACACTTAGCTCCAATCTTAATACTAATTTGCATTTTGATGTTGATAATATTAATTTTAAATCCCTAGTTGGATGTTTAGGTCCACACTGCGGTTCT------------------------TCTTCTCGTTCTTTTTTTGAAGATTTATTGTTTGACAAAGTTAAACTTTCAGATGTTGGTTTTGTTGAAGCTTATAACAATTGTACTGGTGGTAGTGAAATTAGAGATCTTCTTTGTGTACAATCCTTTAATGGTATTAAAGTTTTGCCTCCTATTTTGTCTGAATCTCAAATTTCTGGTTACACCACAGCCGCTACTGTTGCTGCTATGTTTCCACCATGGTCAGCAGCAGCTGGCATACCATTTTCTCTTAATGTACAATATAGAATTAATGGTTTGGGTGTTACTATGGATGTTCTTAATAAAAATCAAAAGTTGATAGCTACTGCTTTTAATAATGCTCTTCTTTCTATTCAGAATGGTTTTAGTGCTACCAACTCTGCACTTGCTAAAATACAAAGTGTTGTTAATTCTAATGCTCAAGCACTTAATAGTTTGTTACAGCAATTATTTAATAAATTTGGTGCAATTAGTTCTTCTTTACAAGAAATTTTATCTCGTCTCGATGCTTTAGAGGCTCAGGTTCAGATTGATAGGCTTATTAATGGTCGTTTAACTGCTTTAAATGCTTATGTCTCTCAACAGCTTAGTGATATTTCTCTTGTAAAATTTGGTGCTGCTTTAGCTATGGAGAAGGTTAATGAGTGTGTTAAAAGTCAATCTCCTCGTATTAATTTTTGTGGTAATGGTAATCATATTTTGTCATTAGTTCAAAATGCTCCTTATGGTTTGTTGTTTATGCATTTTAGTTATAAACCTATTTCTTTTAAAACTGTTTTAGTAAGTCCTGGTTTGTGTATATCAGGTGATGTAGGTATTGCACCTAAACAAGGGTATTTTATTAAACATAATGATCATTGGATGTTCACTGGTAGTTCTTACTATTATCCTGAACCAATTTCA---GATAAAAATGTTGTTTTTATGAATACTTGTTCTGTTAATTTTACTAAAGCGCCTCTTGTTTATTTGAATCATTCTGTACCAAAATTGTCTGATTTTGAATCTGAGTTATCTCATTGGTTTAAAAATCAAACATCCATTGCGCCTAATTTGACTTTAAATCTTCATACTATTAATGCTACTTTTTTAGATTTGTATTATGAGATGAATCTTATTCAAGAGTCTATTAAGTCTTTGAATAATAGTTATATCAATCTTAAAGATATAGGTACATATGAAATGTATGTAAAATGGCCTTGGTATGTTTGGCTACTAATTTCTTTTTCATTTATAATATTCCTTGTATTGCTCTTTTTTATATGTTGTTGTACTGGTTGTGGTTCTGCATGTTTTAGTAAATGTCATAATTGTTGTGATGAGTATGGTGGTCATCATGATTTTGTTATC---------AAAACATCTCATGATGATTAG
>HM034837_HumanHKU1_France_2005-03-04
ATG---TTATTAATTATTTTTATT---TTGCCTACAACATTAGCTGTTATAGGTGATTTTAATTGTACT---------------AATTTT---GCTATTAATGATTTAAACACCACAATTCCTCGCATAAGTGAGTATGTTGTGGATGTTTCTTATGGTTTGGGTACATATTATATACTTGATCGTGTTTATTTAAATACTACTATATTATTTACTGGTTATTTCCCTAAATCTGGTGCCAATTTTAGGGATCTATCTTTAAAAGGTACTACAAAATTGAGTACTCTTTGGTATCAGAAACCCTTTTTATCTGATTTTAATAATGGTATTTTTTCTAGAGTTAAGAATACTAAGTTGTAT---GTTAATAAAACTTTGTATAGTGAGTTTAGTACTATAGTTATAGGTAGTGTTTTTATTAACAACTCTTATACTATTGTTGTTCAACCTCAT------------------------------------AATGGTGTTTTGGAGATTACAGCTTGTCAATACACTATGTGTGAGTATCCTCATACTATTTGTAAATCTATA------GGTAGTTCTCGTAATGAATCTTGGCATTTTGAT---AAATCTGAACCTTTGTGTCTGTTCAAGAAAAATTTTACTTATAATGTTTCTACAGATTGGTTGTATTTTCATTTTTATCAAGAACGTGGCACTTTTTATGCTTATTATGCTGATTCTGGCATGCCTACTACTTTTTTATTTAGTTTGTATCTTGGTACTCTTTTATCTCATTATTATGTTTTGCCTTTGACTTGTAATGCTATATCTTCTAATACTGATAATGAGACTTTACAATATTGGGTCACACCTTTGTCTAAACGCCAATATCTTCTTAAATTTGACGACCGTGGTGTTATTACTAATGCTGTTGATTGTTCTAGTAGTTTCTTTAGCGAGATTCAATGTAAAACTAAATCTTTATTACCTAATACTGGTGTTTATGACTTATCTGGTTTTACTGTTAAGCCTGTTGCAACTGTACATCGTCGTATTCCTGATTTACCTGATTGTGACATTGATAAATGGCTTAACAATTTTAATGTACCCTCACCTCTTAATTGGGAACGTAAAATTTTTTCTAATTGCAACTTTAATTTGAGTACTTTGCTTCGTTTAGTTCATACTGATTCTTTTTCTTGTAATAATTTTGATGAATCTAAGATATATGGTAGTTGTTTTAAGAGTATTGTTTTAGATAAATTTGCCATACCCAACTCCAGACGATCTGATTTGCAGTTGGGCAGTTCTGGTTTTCTGCAATCTTCTAATTATAAAATTGACACTACTTCTAGTTCTTGTCAATTGTATTATAGTTTGCCTGCAATTAATGTTACTATTAATAATTATAATCCTTCTTCTTGGAATAGAAGGTATGGTTTTAATAATTTTAATTTG------------------------------------AGT------TCTCATAGTGTTGTTTACTCACGTTATTGTTTTTCTGTTAATAATACTTTTTGTCCTTGTGCTAAACCTTCT------TTTGCTTCAAGTTGCAAGAGT---------------CATAAACCACCTTCTGCTTCTTGTCCTATTGGTACTAATTATCGTTCTTGTGAGAGTACT---ACTGTACTCGAC---------CACACTGACTGGTGTAGGTGTTCTTGTTTACCTGATCCTATAACTGCTTATGACCCT------------------AGGTCTTGTTCTCAAAAAAAGTCTCTGGTTGGTGTTGGTGAACATTGTGCAGGGTTCGGTGTTGATGAAGAAAAGTGTGGTGTA---TTGGATGGATCATATAATGTTTCT---------TGTCTTTGTAGTACTGAT------------------------------------------GCCTTTCTAGGTTGGTCTTATGACACTTGCGTCAGTAACAACCGTTGTAATATTTTTTCTAATTTTATTTTAAATGGTATCAATAGTGGTACCACTTGTTCTAATGATTTATTGCAGCCTAATACTGAAGTTTTTACTGATGTTTGTGTTGATTACGACCTTTATGGTATTACAGGACAAGGTATTTTTAAAGAAGTTTCTGCTGTTTATTATAATAGTTGGCAAAATCTTTTGTATGATTTTAATGGCAACATTATTGGTTTTAAAGATTTTGTTACTAATAAAACATATAATATTTTCCCTTGTTATGCAGGAAGAGTTTCTGCTGCTTTTCATCAAAATGCTTCCTCTTTGGCTTTACTTTATCGTAATTTAAAATGTAGCTATGTTTTGAATAAT---ATTTCTTTAGCTACTCAGCCA------TAT---TTTGATAGTTATCTTGGTTGCGTTTTTAATGCTGATAATTTAACTGATTATTCTGTTTCTTCTTGTGCTCTTCGCATGGGTAGTGGTTTTTGTGTTGATTATAACTCACCTTCTTCTTCCTCTTCGCGTCGTAAACGTAGAAGT------------ATTTCTGCTTCTTATCGGTTTGTTACTTTTGAACCCTTTAATGTCAGTTTTGTTAATGACAGTATTGAGTCTGTGGGTGGTCTTTATGAGATCAAAATTCCCACTAACTTTACTATAGTTGGTCAAGAGGAATTTATTCAAACTAATTCTCCTAAAGTTACTATTGATTGTTCTTTATTTGTCTGTTCTAATTATGCAGCTTGCCATGACTTATTGTCAGAGTATGGCACTTTTTGTGATAATATTAATAGTATTTTAGATGAAGTTAATGGTTTACTTGATACTACTCAATTGCATGTAGCTGATACTCTTATGCAAGGTGTCACACTTAGCTCCAATCTTAATACTAATTTGCATTTTGATGTTGATAATATTAATTTTAAATCCCTAGTTGGATGTTTAGGTCCACACTGCGGTTCT------------------------TCTTCTCGTTCTTTTTTTGAAGATTTATTGTTTGACAAAGTTAAACTTTCAGATGTTGGTTTTGTTGAAGCTTATAACAATTGTACTGGTGGTAGTGAAATTAGAGATCTTCTTTGTGTACAATCCTTTAATGGTATTAAAGTTTTGCCTCCTATTTTGTCTGAATCTCAAATTTCTGGTTACACCACAGCCGCTACTGTTGCTGCTATGTTTCCACCATGGTCAGCAGCAGCTGGCATACCATTTTCTCTTAATGTACAATATAGAATTAATGGTTTGGGTGTTACTATGGATGTTCTTAATAAAAATCAAAAGTTGATAGCTACTGCTTTTAATAATGCTCTTCTTTCTATTCAGAATGGTTTTAGTGCTACCAACTCTGCACTTGCTAAAATACAAAGTGTTGTTAATTCTAATGCTCAAGCACTTAATAGTTTGTTACAGCAATTATTTAATAAATTTGGTGCAATTAGTTCTTCTTTACAAGAAATTTTATCTCGTCTCGATGCTTTAGAGGCTCAGGTTCAGATTGATAGGCTTATTAATGGTCGTTTAACTGCTTTAAATGCTTATGTTTCTCAACAGCTTAGTGATATTTCTCTTGTAAAACTTGGTGCTGCTTTAGCTATGGAGAAGGTTAATGAGTGTGTTAAAAGTCAATCTCCTCGTATTAATTTTTGTGGTAATGGTAATCATATTTTGTCATTAGTTCAAAATGCTCCTTATGGTTTGTTGTTTATGCATTTTAGTTATAAACCTATTTCTTTTAAAACTGTTTTAGTAAGTCCTGGTTTATGTATATCAGGTGATGTAGGTATTGCACCTAAACAAGGGTATTTTATTAAACATAATGATCATTGGATGTTTACTGGTAGTTCTTACTATTATCCTGAACCAATTTCA---GATAAAAATGTTGTTTTTATGAATACTTGTTCTGTTAATTTTACTAAAGCGCCTCTTGTTTATTTGAATCATTCTGTACCAAAATTGTCTGATTTTGAATCTGAGTTATCTCATTGGTTTAAAAATCAAACATCCATTGCGCCTAATTTGACTTTAAATCTTCATACTATTAATGCTACTTTTTTAGATTTGTATTATGAGATGAATCTTATTCAAGAGTCTATTAAGTCTTTGAATAATAGTTATATCAATCTTAAAGATATAGGTACATATGAAATGTATGTAAAATGGCCTTGGTATGTTTGGCTACTAATTTCTTTTTCATTTATAATATTCCTTGTATTGCTCTTTTTTATATGTTGTTGTACTGGTTGTGGTTCTGCATGTTTTAGTAAATGTCATAATTGTTGTGATGAGTATGGTGGTCATCATGATTTTGTTATC---------AAAACATCTCATGATGATTAG
>JX169866_Murine_USA_1947-08-14
[truncated: 2,535,026 more chars]
