# Supplementary material for: Origins and Evolution of Seasonal Human Coronaviruses
Source: Viruses. 2022 Jul 15;14(7):1551. doi: 10.3390/v14071551 (PMC9320361; doi:10.3390/v14071551)
Supplement: Supplementary file 1 [file viruses-14-01551-s001.zip › alignments/Spike_alphas_D3.fasta]

>KT253259_Bat_Ghana_2010--
ATG---------------------------AAATACGTTTTTGCCTTTGCTTTTATTTGTTTTGGCAATTGTACGCAGATTTGTAACATCACCACCAACGGTGGTTTGTTTTTAGACTATTCTTCTTTGCGCATGGGCGTTGCCGCCAATACTAATGTTGTGTTGGCTGGTAAGTACCCTCAGTTTTGGACTTGCAGATTGGCTACTACAAGTCAGCAAGCTGTTTATTATCCTGCCACAGGGTTTTTCACAGCTGATGTGCGTTATAGAAGAGGGTTTGGGTTTTCAATGTTTAAGAATTCTACTTTAGGTGGTTATAGCCTTTATTATGGTGAGGGTTGTCAGCGTAAACAGCGGGCCTGTGAATTGGGTGAACGTGTCGTGTTAAAGATCTGTAGGTTCAACCGTTCATCGCCCTTAGATTTTGCACAGGTTGGTTTCAAT---GACACTGACTGCCTCCTTAACTTTGTTGGGTCGGACAAATGGGGTTCTATTGTCGGTGTAACTACCTATGGTGATGTTGTGCACATACATTGGACAGACGGTGTTCGCTACATCCGTGTGCCTGGTGCTTCCGAATGGAATACGGTGGGCGTTAAGTGTTACTATAGTGCATCTTGCGTGCATAGCTTAGTGTCTAGCGTGCTGCGCGTTAATGTGACCACAGATAGTGTGGCAAACACTACTTCTTACATACCGCTGTCCAATGTAACT------------------------------------------------------CACCCTACTGTTGGTATGTAT------TGTGTCGATGGTTGGTATAATGCAACGTCCATCTCGTCCTTGCAGTTGGGATTGCCGCTTAATAGCACA---GCACTTGTCACAGGTTTGTTACCACAG------------------TTTTGGCATTGTGCTAGT---AGGCAGCACAGTGCCAGT---ATTATCAGGTCATAT------------AATGGC---CGTGGTGTTTTCATACTTGACACCAAG---CCGGGTGCACATGCTGTGTCAATCATGTCTAATACTAGTGAC------TGTGTT---------AGTAAG---------------------TATTGTCTTTACTATGGT------AAT------GCTGCTTCT------------------GGTTCTTTCACACTTGTAAAAATTTGCAAGTGG---CCAGCGCGTCCTGCCTTGAAT---GCACCTAGT------GTCACCACGGGTGAACAATGCTTGTTGAAG------CGT---GCTGGT---------------GTGGACCAGTTT------AACCAAGTCATTGGCTTTACCACTTCCGGTAATACAGTTCGTATTCACTGGCAAGATGGTGTGCATTCACTTTATGTACCTGGTGCCGAGGAGTGGAACCTGGTTAATGTCAAGTGTGCTGACATAGCTAGTTGTTACTTCAGCATAGTAGATCAACCCATCACAGTTAATGTTACTACT---GTTCAGGGTCGTATAGTTGAATATGACGTTTGTCCCACTTGCACGGGGTTTGCAGATAACATATTCTCCGTTGATGATGGTGGTTACATTCCCAGTGGCTTTTCGTTTAACAATTGGTTCCTTCTTACCAACTCTTCTTCTATAGTGGAAGGTGTGGTTAGAACTACGCAACCTTTATTGCTAAACTGTCTTTGGCCTGTACCTGGTTTGCAATCGACC---ACAGGATATGTTTATTTTAATGGTACAGGG---------------------------CGTGGT---GATTGTAATGGTTTCAGTTCC------AATGCGCTT---TCTGATTTTATGCGCTTCAATCTGAATTTCTCAGATAGTTCGGATCAGAATTTAAGAACTGGTACCATAATTTTTAAAGCT---------GTGTATGGTGATGCTATATTTTATTGCAGTAACACCACTCTT------CAA------------GCC------TCAAAGCCTTTTGTTCCCTTTGGTCTGGTTGAAGAAACATATTATTGCTTCATCAATTCC---------ACCATAGGAAACACA---ACAACTACTAGTTTTATTGGTGCTATGCCTAGAACT---GTGCGCGAGTTTGTTGTGTCACGAGAGGGCCATTTTTATATTAATGGCTATCGTTACTTTTCATTAGGCAATCTTGAGGCTGTTAACTTTAATATCACAGCGGCTACATCTACTGACTTCTGGACTGTTGCATTTGCTAACTACACTGATGTGCTTGTAAATGTCAGTGCTACTGACATTAACAATGTGTTGTACTGCAACAATGATGTAAACAAGCTACGCTGTGATCAGCTTACATTTGATTTAAAGGACGGATTTTATTCCTCCGAGGCCATTTACAATCCTGTTTTACCTCAAACGTTGGTTTCGTTACCTGCATATTACAGACACTCGAACGTGTCTCTCTATGTTGGTTTCACACCA---------------------------------------CAA---------------TCAGGTTCTGGTTCT---------------------TGTTGGAATTGTTACCCGCAATCTACT------------AAT---------GTTACACTGGCCGGCTATAATGAC------------------------------AGTACCAATATGATGTGTGTTGAAACTACACATTACACCACGCAGTACTTTTCC------------------------------------------ACTGTTAGT---GAT---GTC---------------GGTACGTGGTATAGCCGTATAGATGCTGGTGACTGTCCT---TTTTCTTTTGACAAGCTCAATAACTTTCTTAAGTTTGGCAGTATATGCTTTTCTACAAGG---GCTATTGCTGGTGGTTGCAGCATGCCTATTATAGCATCATGG------TCTGGCATCAATGACTATACTATTGGTTCATTGTATGTTTCCTGGACAGATGGAGATAGAGTTTCCGGTGTACCGAGG---------CCTATACAGGGCGTTCAGTCTTTTGTTGATATTAAGATTGACGAATGCACTAGGTACTCTATCTATGGTAAGTCAGGAACTGGTGTTATACGGCAAACTAGCGATAACTTCATTGCAGGCATTTATTACACTTCTTTGTCTGGCGATTTGCTTGGCTTTAAAGATGTTGTTAACGGCACCATATATTCTATCACGCCTTGTCACCCACCAGATCAAGTGGTTGTATACCAGCAAAACATTGTGGGTGCTATGATGTCTGAAAATGTTACT------CGCTATGGACTT------TCTGATGTTAGAGAGCTGCCTAACTTTTACTACAGGTCGAACGGCGCC---------TAC------AATTGTACTAAGCCAGTCCTAACATATTCTAATTTTGGTATTTGTGCTGATGGTTCCATCATCACGGTACCACCTAAGAATGTTAGCACTAATGGTGTGTCTGCTATTGTCACAGCTAATTTGTCCATACCCACCAACTGGTCTAGTTCGGTACAGGTTGAGTATCTTCAAATTACCAATACACCTGTTGTGGTTGATTGCACTACCTATGTCTGCAATGGCAATCATAGGTGCAATGAACTTTTGAAGCAATACACATCGGCTTGCTCTACGATTGAACAGGCGCTGCATTTGAGTGCTAGGCTTGAGTCAGCTGAGGTCAGCAGTATGCTTACGTATGAT------------GACAATGCATTCATGTTAGCC---------AACATCTCTAGCTTC---GGCGAATACAACCTTTCTAGTGTCCTACCTAGC------CTACCGTCTGGTTCCGGGAGA---ACTGGTCGT---AGTGTCGTGGAGGACTTACTTTTTAACAAGGTTGTAACATCTGGTCTTGGCACTGTTGATGCAGATTATAAGAGTTGCAGTAAGGGTTTG------------TCTATA---GCAGACCTAGCCTGTGCGCAATATTATAATGGCATCATGGTTTTGCCTGGTGTTGCTGATGCAGAGCGTATGGCTATGTATACTGGGTCCCTCATAGGTGGTATG---------------------GCCTTAGGTGGCATTACA---GGCGCTGCTGCCATTCCATTTTCGCTAGCAGTTCAAGCACGTCTCAATTACGTTGCGTTGCAAACTGATGTTTTGCAGCGCAATCAGCAGATGATCGCCGATTCATTTAACAAAGCTATGTTAAACGTTGTGGATGCTTTCACCAACGTAAATGACGCTTTGTCACAGACATCCCAGGCTGTGCAAACTGTTGCTAGTGCTCTTAATAAAGTGCAAGAGGTTGTCAACCACCAAGGCAGAGCGCTTAACCAACTTACATTGCAGTTGCGCCAGAACTTTCAAGCTATTTCTAGCTCTATCCAGGCTATTTATGATCGCCTTGATGATATTCAGGCTGATCAACAAGTTGATAGACTTATTAATGGTAGGCTTGCTGCATTGAATGCGTTTGTTGCGCAGACACTTACTAAATATACAGAGGTGCGCGCATTACGTCAGCTTGCAACTGAAAAGGTCAATGAGTGTGTCAAATCACAGTCCAGCCGTTATGGTTTTTGTGGTAATGGGACGCATTTGTTTTCTATAGTTAATGCTGCGCCTGAAGGTTTACTTTTTATGCACACAGTTTTGATCCCAACAGCACATGTCAGCGTGGAGGCGTATTCTGGTTTATGCGTTGATGGTGTTAAAGGTTTTGTGCTAAGACAACCTAATCTGGCTCTTTATAAA---GAT------GATGCTGGTTTTAAAATTACATCTCGCATCATGTTTGAGCCACGCATACCTACGATAGCTGACTTTGCCCGTATTGCAGACTGCAATGTTACATTTGTCAATGCGACTTCAGAGACTTTGCCCACTATTATACCTGATTATGTAGATGTCAATCAAACTCTTGAGGAGTTTCTGGAGCGTTTA------CCTAACGTAAATTCC---------TCCGCACCTGATTTGCCTCTTGATATTTATAACCAGACCATTTTGAATCTTACCGCTGAGATAACTGACTTAGAAAATAAGTCTGCTGTTCTCAACGAGACAGTTCAAAATCTTAACAAACTAATCGATAATATCAACAACACACTGGTCAATCTTGAGTGGCTCAACCGTGTTGAGACTTACATTAAGTGGCCTTGGTGGGTGTGGTTGTGTATAGTCATTGTCCTAATTTTTACTGTGGGCTTGCTCTTACTGTGCTGCTGTGCCACCGGTTGTTGTGGCTGCTGTAGTTGTTTGTCGTCGTCTTGTAGGGGTTGTTGTGAA------TCAACTAAACTTCCTTATTACGAC---GTTGAAAAAATCCATATTCAG------------------------------TAA
>KT253260_Bat_Ghana_2010--
ATG---------------------------AAATACGTTTTTGCCTTTGCTTTTATTTGTTTTGGCAATTGTACGCAGATTTGTAACATCACCACCAACGGTGGTTTGTTTTTAGACTATTCTTCTTTGCGCATGGGCGTTGCCGCCAATACTAATGTTGTGTTGGCTGGTAAGTACCCTCAGTTTTGGACTTGCCGCTTGGCTACTACAAGTCAGCAAGCTGTTTATTATCCTGCCACAGGGTTTTTCACAGCTGATGTGCGTTATAGAAGAGGGTTTGGGTTTTCAATGTTTAAGAATTCTACTTTAGGTGGTTATAGCCTTTATTATGGTGAGGGTTGTCAGCGTAACCAGCGGGCCTGTGAATTGGGTGAACGTGTCGTGTTAAAGATCTGTAGTTTCAACCGTTCATCGCCCTTAGATTTTGCACAGGTTGGTTTCAAT---GACACTGACTGCCTCCTTAACTTTGTTGGGTCGGACAAATGGGGTTCTATTGTCGGTGTAACTACCTATGGTGATGTTGTGCACATACATTGGACAGACGGTGTTCGCTACATCCGTGTGCCTGGTGCTTCCGAATGGAATACGGTGGGCGTTAAGTGTTACTATAGTGCATCTTGCGTGCATAGCTTAGTGTCTAGCGTGCTGCGCGTTAATGTGACCACAGATAGTGTGGCAAACACTACTTCTTACATACCGCTGTCCAATGTAACT------------------------------------------------------CACCCTACTGTTGGTATGTAT------TGTGTCGATGGTTGGTATAATGCAACGTCCATCTCGTCTTTGCAGTTGGGATTGCCGCTTAATAGCACA---GCACTTGTCACAGGTTTGTTACCACAG------------------TTTTGGCATTGTGCTAGT---AGGCAGCACAGTGACAGT---ATTATCAGGTCATAT------------AATGGC---CGTGGTGTTTTCATACTTGACACCAAG---CCGGGTGCACATGCTGTGTCAATCATGTCTAATACTAGTGAC------TGTGTT---------AGTAAG---------------------TATTGTCTTTACTATGGT------AAT------GCTGCTTCT------------------GGTTCTTTCACACTTGTAAAAATTTGCAAGTGG---CCAGCGCGTCCTGCCTTGAAT---GCACCTAGT------GTCACCACGGGTGAACAATGCTTGTTGAAG------CGT---GCTAGT---------------GTGGACCAGTTT------AACCAAGTCATTGGCTTTACCACTTCCGGTAATACAGTTCGTATTCACTGGCAAGATGGTGTGCATTCACTTTATGTACCTGGTGCCGAGGAGTGGAACCTGGTTAATGTCAAGTGTGCTGACATAGCTAGTTGTTACTTCAGCATAGTAGATCAACCCATCACAGTTAATGTTACTACT---GTTCAGGGTCGTATAGTTGAATATGACGTTTGTCCCACTTGCACGGGGTTTGCAGATAACATATTCTCCGTTGATGATGGTGGTTACATTCCCAGTGGCTTTTCGTTTAACAATTGGTTCCTTCTTACCAACTCTTCTTCTATAGTGGAAGGTGTGGTTAGAACTACGCAACCTTTATTGCTAAACTGTCTTTGGCCTGTACCTGGTTTGCAATCGACC---ACAGGATATGTTTATTTTAATGGTACAGGG---------------------------CGTGGT---GATTGTAATGGTTTCAGTTCC------AATGCGCTT---TCTGATTTTATGCGCTTCAATCTGAATTTCTCAGATAGTTCGGATCAGAATTTAAGAACTGGTACCATAATTTTTAAAGCT---------GTGTATGGTGATGCTATATTTTATTGCAGTAACACCACTCTC------CAA------------GCC------TCAAAGCCTTTTGTTCCCTTTGGTCTGGTTGAAGAAACATATTATTGCTTCATCAATTCC---------ACCATAGGAAACACA---ACAACTACTAGTTTTATTGGTGCTATGCCTAGAACT---GTGCGCGAGTTTGTTGTGTCACGAGAGGGCCATTTTTATATTAATGGCTATCGTTATTTTTCATTAGGCAATCTTGAGGCTGTTAACTTTAATATCACAGCGGCTACATCTACTGACTTCTGGACTGTTGCATTTGCTAACTACACTGATGTGCTTGTAAATGTCAGTGCTACTGACATTAACAATGTGTTGTACTGCAACAATGATGTAAACAAGCTACGCTGTGATCAGCTTACATTTGATTTAAAGGACGGATTTTATTCCTCCGAGGCCATTTACAATCCTGTTTTACCTCAAACGTTGGTTTCGTTACCTGCATATTACAGACACTCGAACGTGTCTCTCTATGTTGGTTTCACACCA---------------------------------------CAA---------------TCAGGTTCTGGTTCT---------------------TGTTGGAATTGTTACCCGCAATCTACT------------AAT---------GTTACACTGGCCGGCTATAATGAC------------------------------AGTACCAATATGATGTGTGTTGAAACTACACATTACACCACGCAGTACTTTTCC------------------------------------------ACTGTTAGT---GAT---GTC---------------GGTACGTGGTACAGCCGTATAGATGCTGGTGACTGTCCT---TTTTCTTTTGACAAGCTCAACAACTTTCTTAAGTTTGGCAGTATATGCTTTTCTACAAGG---GCTATTGCTGGTGGTTGTAGCATGCCTATTATAGCATCATGG------TCTGGCATCAATGACTATACTATTGGTTCATTGTATGTTTCCTGGACAGATGGAGATAGAGTTTCCGGTGTACCGAGG---------CCTATACAGGGCGTTCAGTCTTTTGTTGATATTAAGATTGACGAATGCACTAGGTACTCTATCTATGGTAAGTCAGGAACTGGTGTTATACGGCAAACTAGCGATAACTTCATTGCAGGCATTTATTACACTTCTTTGTCTGGCGATTTGCTTGGCTTTAAAGATGTTGTTAACGGCACCATATATTCTATCACGCCTTGTCACCCACCAGATCAAGTGGTTGTATACCAGCAAAACATTGTGGGTGCTATGATGTCTGAAAATGTTACT------CGCTATGGACTT------TCTGATGTTAGAGAGCTGCCTAACTTTTACTACAGGTCGAACGGCGCC---------TAC------AATTGTACTAAGCCAGTCCTAACATATTCTAATTTTGGTATTTGTGCTGATGGTTCCATCATCACGGTACCACCTAAGAATGTTAGCACTAATGGTGTGTCTGCTATTGTCACAGCTAATTTGTCCATACCCACCAACTGGTCTAGTTCGGTACAGGTTGAGTATCTTCAAATTACCAATACACCTGTTGTGGTTGATTGCACTACCTATGTCTGCAATGGCAATCATAGGTGCAATGAACTTTTGAAGCAATACACATCGGCTTGCTCTACGATTGAACAGGCGCTGCATTTGAGTGCTAGGCTTGAGTCAGCTGAGGTCAGCAGTATGCTTACGTATGAT------------GACAATGCATTCATGTTAGCC---------AACATCTCTAGCTTC---GGCGAATACAACCTTTCTAGTGTCCTACCTAGC------CTACCGTCTGGTTCCGGGAGA---ACTGGTCGT---AGTGTCGTGGAGGACTTACTTTTTAACAAGGTTGTAACATCTGGTCTTGGCACTGTTGATGCAGATTATAAGAGTTGCAGTAAGGGTTTG------------TCTATA---GCAGACCTAGCCTGTGCGCAATATTATAATGGCATCATGGTTTTGCCTGGTGTTGCTGATGCAGAGCGTATGGCTATGTATACTGGGTCCCTCATAGGTGGTATG---------------------GCCTTAGGTGGCATTACA---GGCGCTGCTGCCATTCCATTTTCGCTAGCAGTTCAAGCACGTCTCAATTACGTTGCGTTGCAAACTGATGTTTTGCAGCGCAATCAGCAGATGATCGCCGATTCATTTAACAAAGCTATGTTAAACGTTGTGGATGCTTTCACCAACGTAAATGACGCTTTGTCACAGACATCCCAGGCTGTGCAAACTGTTGCTAGTGCTCTTAATAAAGTGCAAGAGGTTGTCAACCACCAAGGCAGAGCGCTTAACCAACTTACATTGCAGTTGCGCCAGAACTTTCAAGCTATTTCTAGCTCTATCCAGGCTATTTATGATCGCCTTGATGATATTCAGGCTGATCAACAAGTTGATAGACTTATTAATGGTAGGCTTGCTGCATTGAATGCGTTTGTTGCGCAGACACTTACTAAATATACAGAGGTGCGCGCATTACGTCAGCTTGCAACTGAAAAGGTCAATGAGTGTGTCAAATCACAGTCCAGCCGTTATGGTTTTTGTGGTAATGGGACGCATTTGTTTTCTATAGTTAATGCTGCGCCTGAAGGTTTACTTTTTATGCACACAGTTTTGATCCCAACAGCACATGTCAGCGTGGAGGCGTATTCTGGTTTATGCGTTGATGGTGTTAAAGGTTTTGTGCTAAGACAACCTAATCTGGCTCTTTATAAA---GAT------GATGCTGGTTTTAAAATTACATCTCGCATCATGTTTGAGCCACGCATACCTACGATAGCTGACTTTGCCCGTATTGTAGACTGCAATGTTACATTTGTCAATGCGACTTCAGAGACTTTGCCCACTATTATACCTGATTATGTAGATGTCAATCAAACTCTTGAGGAGTTTCTGGAGCGTTTA------CCTAACGTAAATTCC---------TCCGCACCTGATTTGCCTCTTGATATTTATAACCAGACCATTTTGAATCTTACCGCTGAGATAACTGACTTAGAAAATAAGTCTGCTGTTCTCAACGAGACAGTTCAAAATCTTAACAAACTAATCGATAATATCAACAACACACTGGTCAATCTTGAGTGGCTCAACCGTGTTGAGACTTACATTAAGTGGCCTTGGTGGGTGTGGTTGTGTATAGTCATTGTCCTAATTTTTACTGTGGGCTTGCTCTTACTGTGCTGCTGTGCCACCGGTTGTTGTGGCTGCTGTAGTTGTTTGTCGTCGTCTTGTAGGGGTTGTTGTGAA------TCAACTAAACTTCCTTATTACGAC---GTTGAAAAAATCCATATTCAG------------------------------TAA
>KT253271_Bat_Ghana_2011--
ATG---------------------------AAATTTATTATTGGTTTTGTTATACCAGTTGTTGCCTATGCCACTACATTTTGTAATATT------AATGGTGGT------CTTGAGTACAACACACTTAAGTTAGGGTTACCACCAAGCACGTCTGTTGTTGTTTCTGGTAATTATCCGCAAGTGTGGCGATGTGAC---TCTACTGGTCCTTGGGGTCCAACTTATCATGAGGCACGTGGGTTCTTCACTGACGATGTTGGTTGGGGGCGAGGCTTTGGGTTTTCAATGTATGCCAATAATAGCTTTGGTGGTTACAGTCTTTATTATGGTGAGGGTAAGCAAGGTGAGGCG------------CTGGCCAAAGTTGTAGTGTTAAAAATTTGTCGGTTTAACACTTCTACTAATGTTGGCACAGCGATACCAGGTGCTAATGCCGGTGCAGACTGTTTGATAGAGTTTAAGGGTGCAGACAAGTATAACCAGATAGTAGGTGTTGCCACGTATGGTGACATTGTGCATATACACTGGTCAGACGGTGTACGCTATCTTCGTGTACCTGGTGCACGTGATTGGAATATGGTTGGTGTACAGTGTTACTTTACGTATTCCTGTATTTACAGTTTGGTTCGCTCCACTGTCAGTGTTAATGTTACCACT---AGTGGTGGTAATCTCATTAATTACCAGCCTATTAGTAATGTCACA------------------------------------------------------TATGCTACTGTTGGTATGTAC------TGTGTTGATGGTTGGTACAATTTGACTTCCATCAGTTCACTGCAACTTGGTTTGCCTGCAAATGCAACT---GCTTTGGTCACTGGTTTATTGCCCACT------------------GTGTGGCATTGTTCTAGT------ATGCACAATGACGCC---ACAGTTCGCAGTTAT------------CCTGGT---AGAGGTGTTTTCGTACTTGATTCTGCT---TATGGTGCTAGTGCATTTTCACTAACACCAAATGGCAGTGAC------TGTGTA---------AATACT---------------------TATTGCCTCTATTATGGT------AAC------TTCGATAAA------------------AAAGGCATTACAGTGTTTAAGATTTGCAAGTGG---CCTAGCACACCACCATTGAAC---ACGCCATCT------TTTACTAGTGGTGAAACTTGTTTGCTTAAG------ACC---AGTGGT---------------AGCGACAATCTT------AATCAGGTTGTCGGTGTCACTGCATCTGGTGACACAGTTCGTATACATTGGTCTAAGGGTGTGCACTCGCTGTATGTGCCTGGTGCTAGTTTGTGGAATGTTGTTAACGTGAAGTGTGCTAATATACAATCTTGCTATTTTAGCATTGTAGATAATGCCACAACAGTTAATGTCACCACT---TTAAATGGCCGTATAGTACAGTATGATGTGTGCCCTGATTGCGTGGGCTTTTCTGATAACATCTTCTCCGTTGAGGAAGGTGGTTACATTCCCAGTGGTTTCTCGTTTAATAATTGGTTTTTGCTTACTAACTCGTCCTCTGTTGTTGATGGTGTTGTTAGAACTAAGCAGCCGTTACTTTTGAACTGCTTATGGCCTGTACCTGGATTGCAGTCGACC---ACTGGCTTTGTGTACTTTAATGGAACGGGC---------------------------CGTGGT---GACTGTAATGGCTTCAGTGAC------AGTTCTGTT---TCCGACTTTATGCGGTTCAATTTGAACTTTTCTTCTAGTTCGGAGCAAAACTTGAGAAGCGGTACAATCATTTTTAAGTCG---------GCTGATGGTGAGTCTGTTTTCTTTTGCAGTAATAATACTTTG------GAA------------GCT------TCACGACCCTATGTGCCTCTTGGTTTAGTGGCGGATACTTACTTTTGCTTCATTAACTCT---------ACCATAGCTAACACG---ACTGTCACTAGCTTCATTGGTGCTATGCCAAAGACT---GTTCGTGAGTTTGTCGTGTCTCGTGATGGTCATTTTTATATTAATGGCTACCGCTATTTTTCCTTAGGCTCTTTAGAAGCTGTCAATTTTAACATTACAGCAGCTACATCTACTGATTTTTGGACTGTTGCTTTCGCCAATTACACTGATGTGCTTGTTAATGTTAGTGCTACTGATATTAATAATGTTTTGTATTGTAATAATGATGTTAACAAGTTGCGCTGTGACCAGCTTACTTTTGATTTGAAGGACGGTTTTTACTCTTCTGAAGCAATTTATAAACCGTCATTGCCGTACACACTGGTCTCACTACCGGCGTACTATAGACATACCACAGTGGATTTGTATGTGGACTTTGAACCA---------------------------------------CAA---------------AGTGGGGCTGGGTCT---------------------TGCTGGAATTGTTATCCTGCTAGTGTC------------AAT---------GTCACTCTGGCTGGTTTTAATGAC------------------------------AGTAGTAGTATGATGTGTATTGAAACTACGCATTTCACTACTAAATATTATGCC------------------------------------------ATGGAAGAA---GAT---GTT---------------GGCGCGTGGTATAGTCGTATTGTGGCTGGAGATTGTCCA---TTTTCATTTGATAAGTTGAATAACTTTATCAAATTTGGAAGCATTTGCTTCTCCACAAAA---CCTATTGCCGGCGGTTGTTCCATGCCAATTATTGCTTCTTAT------GCAGGCATTAACGACTACACCATTGGCTCGCTGTTTGTGTCTTGGACTGACGGTGATAGAGTGTCTGGCGTGCCTAAA---------GTAGTAGAGGGTGTGCAATCTTTCGTCGACATTAAATTGGACGAATGCACTAGATACTCAATCTATGGTAAGTCGGGCACTGGTGTTATAAGAACAACAATTGACAGCTTCATCGCTGGCATTTACTATACATCACTGTCAGGTGATTTGTTAGGCTTTAAGGATGTCGTCAATGGCACGATTTACTCCATTACACCTTGTCACCCGCCAGATCAAGTGGCTGTTTACCAACAGAATATTGTTGGTGCCATGATGTCTGAAAATGTCACG------CGTTATGGTTTG------AATGATGTAAGAGAGCTGCCTAATTTTTATTACAGGTCTAACGGTGGT---------TAT------AACTGCACGGAACCAGTTTTAACGTATTCCAATTTTGGCATATGTGAAGATGGATCAATCATTACAGTGCTACCTAAAAGTGTTAGCGATAATGGTGTTTCAGCCATTGTTACTGCTAACCTATCTATACCTACAAACTGGTCCAGTTCTGTGCAGGTTGAATATTTGCAAATTACAAACACGCCCGTGCTGGTTGATTGCACTACTTATGTTTGTAATGGTAATCACAGGTGCATTGAGTTGCTCAAACAATACACATCCGCCTGTACTACCATTGAACAAGCATTGCAATTGAGCGCTCGCCTGGAGTCTGCTGAAGTTAGTAGCATGTTGACATATGAC------------GCCAACGCCTTTACTTTGGCT---------AATGTTTCTAGCTTT---GGTGAGTATAACCTTTCTAGTGTTTTACCCCAA------CTGCCAACAGGTGGCGCACGA---GCGGGCCGT---AGTTTTGTAGAAGACCTGTTATTCAATAAGGTGGTTACATCTGGTCTTGGCACTGTTGATGCGGATTACAAGAGTTGCAGTAAGGGCTTG------------TCAATT---GCAGATTTGGCTTGTGCGCAGTATTATAACGGCATCATGGTTCTCCCTGGTGTTGCGGATGCTGAGCGCATGGCTATGTACACTGGTTCACTGATCGGTGGTATG---------------------GCGCTAGGCGGTATTACA---GGTGCCGCTGCCATTCCTTTTTCACTTGCTGTACAAGCTCGTCTTAATTATGTTGCTTTGCAAACTGATGTCTTGCAGCGTAATCAGCAAATGTTGGCTGATTCATTCAACAAAGCTATGGCTAATGTTGTTGATGCATTTACTAATGTAAACGACGCCATTGCGCAGACATCCCAAGCTGTGCATACAGTTGCGAGCGCGCTTAATAAAGTGCAAGAGGTTGTTAACCACCAAGGAAGGGCTCTTAACCAGTTAACATTGCAGCTGCGTCAAAACTTCCAGGCCATTTCTAGCTCTATACAATCCATTTACGACCGCTTAGATGATATCCAGGCGGACCAACAGGTTGACAGGCTGATTAATGGCAGGCTGGCTGCTTTGAATGCATTTGTAGCGCAGACCCTTACCAAATACACAGAAGTGCGTGCATCGCGGCAGTTGGCTACACAGAAAGTTAACGAATGTGTGAAGTCTCAATCTAGTCGTTATGGGTTCTGTGGCAATGGTACACATTTGTTCTCCATTGTCAATGCTGCACCCGAAGGCATGCTATTCATGCATACTGTGCTTGTTCCTACAGCCCATGTTAGCGTTGAAGCGTATTCAGGTTTGTGCGTGGATGGTGTTAAAGGCTTCGTGCTTAGACAACCTAATCTTGCGTTGTACAAG---GAT------GGAGAGGATTTTAGAATAACATCACGCGTTATGTTTGAGCCAAGGATACCTACTATCGCTGACTTTGCTCGTATTGCAGATTGCAACGTAACATTTGTCAATGCCACCTCTGAAACGCTACCACAGATTATACCTGATTATGTTGACGTCAACAAGACAATTGAGGATTTGCTTGAGCGTTTA------CCTGCTGGTAACACT---------AGTATCCCCGATTTGCCTCTTGACATTTATAATCAGACTATTCTGAACCTTACAGCTGAGATTACTGACTTAGAGAGTAAGTCTGCGGCTCTCAATGATACGGTTCAAAATTTGAACAAGCTAATAGAGAACATTAACAACACATTGGTCAACCTTGAGTGGCTTAACCGTGTAGAAAACTACATTAAGTGGCCATGGTGGGTTTGGTTGTGTATTGTGATTGTGTTGATTTTTGTGGTGGGCTTGCTGATGCTGTGTTGTTGCGCTACAGGTTGTTGTGGCTGTTGTAGTTGTTTATCGTCGTCTTGTAGAGGTTGTTGTGAG------TCAACTAAACTTCCTTATTACGAC---GTTGAAAAAATTCATATTCAG------------------------------TAA
>KT253272_Bat_Ghana_2010--
ATG---------------------------AAATACGTTTTTGCCTTTGCTTTTATTTGTTTTGGCAATTGTACGCAGATTTGTAACATCACCACCAACGGTGGTTTGTTTTTAGACTATTCTTCTTTGCGCATGGGCGTTGCCGCCAATACTAATGTTGTGTTGGCTGGTAAGTACCCTCAGTTTTGGACTTGCAGATTGGCTACTACAAGTCAGCAAGCTGTTTATTATCCTGCCACAGGGTTTTTCACAGCTGATGTGCGTTATAGAAGAGGGTTTGGGTTTTCAATGTTTAAGAATTCTACTTTAGGTGGTTATAGCCTTTATTATGGTGAGGGTTGTCAGCGTAAACAGCGGGCCTGTGAATTGGGTGAACGTGTCGTGTTAAAGATCTGTAGGTTCAACCGTTCATCGCCCTTAGATTTTGCACAGGTTGGTTTCAAT---GACACTGACTGCCTCCTTAACTTTGTTGGGTCGGACAAATGGGGTTCTATTGTCGGTGTAACTACCTATGGTGATGTTGTGCACATACATTGGACAGACGGTGTTCGCTACATCCGTGTGCCTGGTGCTTCCGAATGGAATACGGTGGGCGTTAAGTGTTACTATAGTGCATCTTGCGTGCATAGCTTAGTGTCTAGCGTGCTGCGCGTTAATGTGACCACAGATAGTGTGGCAAACACTACTTCTTACATACCGCTGTCCAATGTAACT------------------------------------------------------CACCCTACTGTTGGTAGGTAT------TGTGTCGATGGTTGGTATAATGCAACGTCCATCTCGTCCTTGCAGTTGGGATTGCCGCTTAATAGCACA---GCACTTGTCACAGGTTTGTTACCACAG------------------TTTTGGCATTGTGCTAGT---AGGCAGCACAGTGCCAGT---ATTATCAGGTCATAT------------AATGGC---CGTGGTGTTTTCATACTTGACACCAAG---CCGGGTGCACATGCTGTGTCAATCATGTCTAATACTAGTGAC------TGTGTT---------AGTAAG---------------------TATTGTCTTTACTATGGT------AAT------GCTGCTTCT------------------GGTTCTTTCACACTTGTAAAAATTTGCAAGTGG---CCAGCGCGTCCTGCCTTGAAT---GCACCTAGT------GTCACCACGGGTGAACAATGCTTGTTGAAG------CGT---GCTGGT---------------GTGGACCAGTTT------AACCAAGTCATTGGCTTTACCACTTCCGGTAATACAGTTCGTATTCACTGGCAAGATGGTGTGCATTCACTTTATGTACCTGGTGCCGAGGAGTGGAACCTGGTTAATGTCAAGTGTGCTGACATAGCTAGTTGTTACTTCAGCATAGTAGATCAACCCATCACAGTTAATGTTACTACT---GTTCAGGGTCGTATAGTTGAATATGACGTTTGTCCCACTTGCACGGGGTTTGCAGATAACATATTCTCCGTTGATGATGGTGGTTACATTCCCAGTGGCTTTTCGTTTAACAATTGGTTCCTTCTTACCAACTCTTCTTCTATAGTGGAAGGTGTGGTTAGAACTACGCAACCTTTATTGCTAAACTGTCTTTGGCCTGTACCTGGTTTGCAATCGACC---ACAGGATATGTTTATTTTAATGGTACAGGG---------------------------CGTGGT---GATTGTAATGGTTTCAGTTCC------AATGCGCTT---TCTGATTTTATGCGCTTCAATCTGAATTTCTCAGATAGTTCGGATCAGAATTTAAGAACTGGTACCATAATTTTTAAAGCT---------GTGTATGGTGATGCTATATTTTATTGCAGTAACACCACTCTT------CAA------------GCC------TCAAAGCCTTTTGTTCCCTTTGGTCTGGTTGAAGAAACATATTATTGCTTCATCAATTCC---------ACCATAGGAAACACA---ACAACTACTAGTTTTATTGGTGCTATGCCTAGAACT---GTGCGCGAGTTTGTTGTGTCACGAGAGGGCCATTTTTATATTAATGGCTATCGTTACTTTTCATTAGGCAATCTTGAGGCTGTTAACTTTAATATCACAGCGGCTACATCTACTGACTTCTGGACTGTTGCATTTGCTAACTACACTGATGTGCTTGTAAATGTCAGTGCTACTGACATTAACAATGTGTTGTACTGCAACAATGATGTAAACAAGCTACGCTGTGATCAGCTTACATTTGATTTAAAGGACGGATTTTATTCCTCCGAGGCCATTTACAATCCTGTTTTACCTCAAACGTTGGTTTCGTTACCTGCATATTACAGACACTCGAACGTGTCTCTCTATGTTGGTTTCACACCA---------------------------------------CAA---------------TCAGGTTCTGGTTCT---------------------TGTTGGAATTGTTACCCGCAATCTACT------------AAT---------GTTACACTGGCCGGCTATAATGAC------------------------------AGTACCAATATGATGTGTGTTGAAACTACACATTACACCACGCAGTACTTTTCC------------------------------------------ACTGTTAGT---GAT---GTC---------------GGTACGTGGTATAGCCGTATAGATGCTGGTGACTGTCCT---TTTTCTTTTGACAAGCTCAATAACTTTCTTAAGTTTGGCAGTATATGCTTTTCTACAAGG---GCTATTGCTGGTGGTTGCAGCATGCCTATTATAGCATCATGG------TCTGGCATCAATGACTATACTATTGGTTCATTGTATGTTTCCTGGACAGATGGAGATAGAGTTTCCGGTGTACCGAGG---------CCTATACAGGGCGTTCAGTCTTTTGTTGATATTAAGATTGACGAATGCACTAGGTACTCTATCTATGGTAAGTCAGGAACTGGTGTTATACGGCAAACTAGCGATAACTTCATTGCAGGCATTTATTACACTTCTTTGTCTGGCGATTTGCTTGGCTTTAAAGATGTTGTTAACGGCACCATATATTCTATCACGCCTTGTCACCCACCAGATCAAGTGGTTGTATACCAGCAAAACATTGTGGGTGCTATGATGTCTGAAAATGTTACT------CGCTATGGACTT------TCTGATGTTAGAGAGCTGCCTAACTTTTACTACAGGTCGAACGGCGCC---------TAC------AATTGTACTAAGCCAGTCCTAACATATTCTAATTTTGGTATTTGTGCTGATGGTTCCATCATCACGGTACCACCTAAGAATGTTAGCACTAATGGTGTGTCTGCTATTGTCACAGCTAATTTGTCCATACCCACCAACTGGTCTAGTTCGGTACAGGTTGAGTATCTTCAAATTACCAATACACCTGTTGTGGTTGATTGCACTACCTATGTCTGCAATGGCAATCATAGGTGCAATGAACTTTTGAAGCAATACACATCGGCTTGCTCTACGATTGAACAGGCGCTGCATTTGAGTGCTAGGCTTGAGTCAGCTGAGGTCAGCAGTATGCTTACGTATGAT------------GACAATGCATTCATGTTAGCC---------AACATCTCTAGCTTC---GGCGAATACAACCTTTCTAGTGTCCTACCTAGC------CTACCGTCTGGTTCCGGGAGA---ACTGGTCGT---AGTGTCGTGGAGGACTTACTTTTTAACAAGGTTGTAACATCTGGTCTTGGCACTGTTGATGCAGATTATAAGAGTTGCAGTAAGGGTTTG------------TCTATA---GCAGACCTAGCCTGTGCGCAATATTATAATGGCATCATGGTTTTGCCTGGTGTTGCTGATGCAGAGCGTATGGCTATGTATACTGGGTCCCTCATAGGTGGTATG---------------------GCCTTAGGTGGCATTACA---GGCGCTGCTGCCATTCCATTTTCGCTAGCAGTTCAAGCACGTCTCAATTACGTTGCGTTGCAAACTGATGTTTTGCAGCGCAATCAGCAGATGATCGCCGATTCATTTAACAAAGCTATGTTAAACGTTGTGGATGCTTTCACCAACGTAAATGACGCTTTGTCACAGACATCCCAGGCTGTGCAAACTGTTGCTAGTGCTCTTAATAAAGTGCAAGAGGTTGTCAACCACCAAGGCAGAGCGCTTAACCAACTTACATTGCAGTTGCGCCAGAACTTTCAAGCTATTTCTAGCTCTATCCAGGCTATTTATGATCGCCTTGATGATATTCAGGCTGATCAACAAGTTGATAGACTTATTAATGGTAGGCTTGCTGCATTGAATGCGTTTGTTGCGCAGACACTTACTAAATATACAGAGGTGCGCGCATTACGTCAGCTTGCAACTGAAAAGGTCAATGAGTGTGTCAAATCACAGTCCAGCCGTTATGGTTTTTGTGGTAATGGGACGCATTTGTTTTCTATAGTTAATGCTGCGCCTGAAGGTTTACTTTTTATGCACACAGTTTTGATCCCAACAGCACATGTCAGCGTGGAGGCGTATTCTGGTTTATGCGTTGATGGTGTTAAAGGTTTTGTGCTAAGACAACCTAATCTGGCTCTTTATAAA---GAT------GATGCTGGTTTTAAAATTACATCTCGCATCATGTTTGAGCCACGCATACCTACGATAGCTGACTTTGCCCGTATTGCAGACTGCAATGTTACATTTGTCAATGCGACTTCAGAGACTTTGCCCACTATTATACCTGATTATGTAGATGTCAATCAAACTCTTGAGGAGTTTCTGGAGCGTTTA------CCTAACGTAAATTCC---------TCCGCACCTGATTTGCCTCTTGATATTTATAACCAGACCATTTTGAATCTTACCGCTGAGATAACTGACTTAGAAAATAAGTCTGCTGTTCTCAACGAGACAGTTCAAAATCTTAACAAACTAATCGATAATATCAACAACACACTGGTCAATCTTGAGTGGCTCAACCGTGTTGAGACTTACATTAAGTGGCCTTGGTGGGTGTGGTTGTGTATAGTCATTGTCCTAATTTTTACTGTGGGCTTGCTCTTACTGTGCTGCTGTGCCACCGGTTGTTGTGGCTGCTGTAGTTGTTTGTCGTCGTCTTGTAGGGGTTGTTGTGAA------TCAACTAAACTTCCTTATTACGAC---GTTGAAAAAATCCATATTCAG------------------------------TAA
>EF434381_Bat_China_2006--
ATG---------------TTAAGTTTTGCCGTTTATTTGGCTGTTTTATTG------------------------------------------------------------------------------------------------------------------------------------------------------------------------------------------------------------------------------------------------------------------------------------------------------------------------------------------------------------------------------------------------------------------------------------------------------------------------------------------------------------------------------------------------------------------------------------------------------------------------------------------------------------------------------TCCAGTTTAAAGTTTGTT------GTTACAGCAGGTCAT------------------------------GCTACA---GGTAAAGAA------TGT---GGTGGA------GACCCTGGTTTATTGCCTAACTTGAATCTTGGTTTACCAGCTAATAGTACA---GTTTTGGTTAGTGGTTACTTGCCAGAACCAGTTAGTGTTAGTAATAATTGGATATGTCCTGTAAAACCATTAGACCAATTTGGT------GTTGATTACTTT---------ACTAACCTT---AAAGGTATTTGGTGGTCGTATTATAGTGGTAACACTGGTGTCGAATTTGGTATT---GCAGATTCCAATTATGAACAAAACCCT---------AATCAG---------------------TGGGCTTTGTACATGTAC------CAG------AATAATAATGTCACTTTCAATGGTTCGCAAGGTGTTTTGTACTTTCGTATCTGTAAATAC---AGTGGTAAGTACACACCTGTAGGTGATCCTGATAAAGACAATGTTCACAAAGTT---TGTCTTATTGATAAAAAGGTC---AATTTCAAATTT---------GTTGAACAAGCT------AATCAAGTCATAGGTGTTACGTGGTCTGGTAATTACGTGACTTTCTATGGCATTGACAAGTCTTTTAGAATTTACTTACCT------AATAAATGGAACATTGTTGCTGTTAAGTGTCTTGTTAAAGAAACTTGTGCATTCTTTGCAGCTCACAAAATGGTCACTCTGAACATTACTACAAATGGTCAAGGTTTGATTAAAAATTATAGTGTTTGCAAAGAATGCAATGGCTTTCCAGCACATGTTTTTCCAGTTCTAGATGGTGGCAAAATTCCTGGTGATTTTAGTTTCGACAATTGGTTTCTTCTCACTAATAGTTCTACTATAGTGAATGGAAAAATAGTCGACATACAACCTCTTAAATTGCTTTGTCTATGGCCTGTTCCAGCACTGAGTTCAGAT---GATGATAAAATTTATTTTAACATC---------------------------------ACTGGTGCAAATTGTAATGGCTTTAAAGAT------GAGAATGCTTATGCAGATGTGCTTCGTTTTTCACTGAATTTCACAAATAGCCAA---GTTTTTAATGGTATCCATAGTGTTACTGTTAATGTA---------GTTGGCGGTAATTTAAAATTTAGTTGTTCTAATACGAGCACT------TAT------------ACTGCT---TCAGATGAAGTTTTACCATTTGGACCTCTAAGTAGTGTTTATTACTGTTTTGTTTCTGGA---------CAGCTCGGCAATGAA---ACTTTCAGCAGATTTGTTGGCATATTGCCCCCTGTT---GTTAAAGAAATTGTCATTAGCCGCTATGGTTCCTTTTACATGAACGGTGTTAAGCTTTTTGAGGTTCCTTATGTGGAAAGTGTCATTTTTAATGTCACTAGTAGTGTTGGTTCTGACTTCTGGACAGTAGCTTATGCCCAAAACACAGAAGTTCTGCTAGAAGTAAATTCGACTGACATTAAAGACATATTGTATTGCGACACACCTTCGAACAAATTAAAGTGTCAACAACTCAGTTTTAGCTTGGAAGATGGTTTTTACCCTGCCGCTGTTGTAGCTGGTGTTGACGTACCGCGCACATATGTTGCTTTGCCTTACCATGCTACCCATTCATTTGTTAATTTGACAGTGCATTTGGGT------------------------------------------CAA---------------GGTGTTGACAGTGCT---------------------------GCT------------------------------TAT---------GCGCAGATTAATGGTGTTAACGAT---------------------------------------TCATATTGTGTCAATACTACACAGTTTACTACCAACTTTCAA------------------------------------------------CAGTTG---GATGTTAAT---------------AACAATGTGAAAGCAGTGATGCAAAATGGTGATTGCCCT---TTTAATTTTGATAGTTTAAACAACTTCCTCAGCTTCGATAGTATTTGTTTCAATCTACAA---CCTGTTGGTTCTAGCTGTACAATTTCTATTATG---AGAAGC------TGGATGGGTTTTAATACACCCTGGAGAAGTATTTATGTCAGTTTTAAAAGAGGCAATCGTATTACAGGTGTTAAAACT---------GCTAGTACTGGCATTTTTGATCCCAGTGTCATGGAATTAGATAATTGTACAGATTGCACTATTTATGGTGTTTCTGGTAGAGGCATCATTCGTAAGGCAAATTCGTCTTACATTAGTGGGTTGTACTACACATCTATTGCAGGTCAGATCATTGGTTTCAAAAATGCAACTACTGGTGAAGTGTTTTCAGTTACACCATGTCAGCTTACTATGCAAGCTGCTGTTGTTAATGACGACATTGTTGGTGTAATTTCCTCTACTAACGCTTCT------AGTATACCTTTT------TCACACACCATTACTACGAAAACATTTTATTACCACACCAATGTGCAA---------CAA------AATTGTTCTGAACCAGTACTTACTAATGCTAATATTGGTGTGTGTTCAGATGGTTCAATTACTGAAGTCACTATAAGAAAAACTGAACCAGAGCCTGTTGCACCAATCACTACTGGAAATGTTAGTATACCTTCCAACTTTACAGTTTCTGTACAAGTTGAGTACTTACAAATGTACAACAAACCAGTTAGTGTTGATTGTTCCACTTATGTTTGCAATGGTAATCCTCGTTGTTTAAAATTATTAACTCAATATGCCACAGCCTGCAGAACAATTGAAGAATCTTTGCAGCTTAGTGCTCGTTTAGAGTCAGTTGAAGTTGCTAACATGATCTCTGTTTCT------------GAAGAAGCTATTCAGTTGGCA---------AACGTTAGTTATTTT---GACACATATAACATTAGTGCACTTTTACCAAGAGGT---------------------------CAGAGTCGCGGTAGTGTTATAGAAGACCTATTGTTTAACAAAGTTATTACAAGTGGTCTTGGAACTGTGGATGAGGATTACAAAGCTTGCACAGGTGAA---GGATTTGGT---GCTGCACTGGCAGATGTCTTTTGTGCTCAGTATTACAATGGTATTATGGTGTTACCAGGTGTTGTAGATGAAGCAAAAATGGGATTATACACTGCATCACTTACTGGTGCTATG---------------------GTAATGGGTGGTATTACA---GCTGCTGCAGCTATTCCATTTTCATTGGCCGTACAATCCAGACTTAATTACGTTGCTTTGCAAACTGATGTTTTGCAAGAAAACCAAAAGATACTTGCTTCAGCTTTCAACAGTGCCATGAGTAACATCACTTATGCTTTCACAGAAGTTAAAAATGCCATTAAGGATACGTCCGTGGCTATTAACACAGTTGCTCAAGCGCTTGGAAAGATTCAGAATGTTGTGAATGATCAAGGTCAAGCCTTGTCACAGCTTACTAGACAATTAGCCTCAAACTTTCAAGCTATCTCGTCTTCTATCCAGGATATCTATAATAGATTGAACGGTTTAGAGGCAGATGCACAAGTTGATAGGCTTATTACTGGTAGGCTTGCTGCACTTAATGCTTTTGTGACTCAGACTTTGACTAAGTACACAGAAGTTCGTGCTTCACGACAGCTGGCTCAACAAAAGATTAATGAGTGTGTAAAATCGCAGTCATCTCGTTATGGATTTTGCGGTAATGGCACTCATTTGTTCTCAATTTCTAATGCTGCACCACAAGGAATCATCTTTTTTCACACAGTTTTGCTTCCTACAGAATATGAAACTGTTGAAGCTTGGTCTGGTGTCTGCGTCAATAGTCAATACGGTCTAGTTTTAAGAAATGTTCATGATGCGCTGTATAAG---CGT------AATGACAGTTATTACATTACTAGTCGTGACATGTATGAACCTAGAGTTCCACAAGAGTCCGATTTTGTTAGAATAACTGGCTGCAGTGTTGTGTATCTCAATATAACTCACACTCAAATTGGTGAGATTATACCTGAGTACATTGATGTTAATAAAACTCTTGAGGAGTTTCTTAGCAGCTAT------CCT------AATTAC---------ACTGTCCCAGATTTGAACTTAGATCTTTATAACCAGACTGTTTTGAATTTGACTGAAGACATCAGTAAGCTGTATGAAAAAGCTGAAAGTCTCCACAATAAGACCATTATACTACAACAGTTGATTGATAATCTCAACAACACATATGTTGATTTAGAATGGTTGAATCGTGTGGAAACTTACATTAAGTGGCCTTGGTATGTGTGGTTAGTCATCTTTTTGGCACTTGCAGCTTTTACGTTTTTAATGCTGTACTGTTGTATCGCAACAGGTTGCTGCGGTTGTTTGAGTTGTATTTTCAGCTCTTGTGCT---------GATTGTAGAGGCAGAAGATTACAACGTTACGAA---GTGGAAAAGATTCACATTCAA------------------------------TAA
>JQ989272_Bat_HKong_2010-08-
ATG---------------TTTACGCTAGCTGTGTGGCTTGCTGAAATCGTT------------------------------------------------------------------------------------------------------------------------------------------------------------------------------------------------------------------------------------------------------------------------------------------------------------------------------------------------------------------------------------------------------------------------------------------------------------------------------------------------------------------------------------------------------------------------------------------------------------------------------------------------------------------------------GTTATTTTAACCAGGCCT------GTT---------------------------------------------TCGTCTAGTAATGGT------TGT---ACTGGT------CAACCACACTTATTGCCCAATCTCAATTTGGGTTTGCCTGCAAATTCCACG---GTGTTTGTTAGTGGTTATTTACCCGTG------------GCGGACGGCTGGAAATGTACAACC------------------GGT------AATATGGTTTAC---------GAAAATGTA---AATGCTGTTTACTGGTCTTATTTTTCACATGCCACTCCTGTAGAAATTGCCATT---TCCAACCCTGACCAACTTACTAATTCT---------GATCAA---------------------TGGGCTTTGTACATTTAC------CAT------GGAAATAAC------------------CATGGTTTTATGTACTTTAAAATATGTAAATGG---CAAGGCAAGTATAGTTTTGTAAATAACCCTTAT------CCAAATAGAGGTGTT---TGCATGTATAATAGACAATTT---CGTTTTGTTTTT---------CCACATGCTAAA------AACATTGTTGTTGGTGCTTCATGGACAGGAGATTATGTTACATTATTTACCACTACTAGTGCCAGACGTTTTTATCTTAAA------AACAATTGGTCTAGAGTTAATGTTAAATGTGACCAGGCTCCGTCTTGCGCAATACAAACAGTGTCAAATGTCACCACACTAAACATCACCACAAATAGCCAAGGTCTTATACAGTCTTACAGTGTATGTACTGAGTGTGACGGTTTTCCTAAACATGTTTTTCCTGTCCTTGACGATGGGAAAATACCTGGTGATTTTGGTTTTGATAATTGGTTCGTTTTGACCAACTCTTCCACTGTTTTGCAGGGTCGAATTGTCACTGTACAACCTTTAAAATTGCTTTGTTTATGGCCTGTACCTTCTCTTAACGCAAAT---GATAAACCTGTCTATTTTAACCTATCACTT------------------------AACTCAGATGTTAGATGTAATGGTTATTCTAGT------GCTGGTTAT---GCTCAAGCGTTGAGGTTTTCGCTTAACTTTACAGCAAATCAA---GTCTTGAATGGTGTGCATAGTATTAAACTTTTCTCT---------TCCAATCAAAACTTTACATTCACATGTTCAACTAACGGTACT------CTA------------GAAAGA---------------ATACCTTTTGGTCGTGTTGAAAGTGTGTATAAATGTTTTGTTCGTATT---------GATGCAATTAATTCT---ACAAAAAATTTGTTTGTGGGTATTTTACCACCTGTC---ACAAAGGAGTTTGTTATTTCACGTTATGGTGCTGTTTATATAAATGGCGTACATATAATGTCTTTACCTCCTTTGGAAAGTGTCATTTTTAATGTCACTAGTAGTGTGGGTTCTGACTTTTGGACTGTTGCTTTTGCTGATGAAGCTGAAGTTTTGTTGGATTTGAATGCCACAAACATAGTAGACATTTTATATTGTGACACTTTGGTCAATAAAATAAAATGTCAAAATCTTGCATTTTCTTTGGAGGATGGTTTTTATGCTACATCCAATCTTATAGAACGTGACATACCTAGATCTTTCATAACTTTACCCTACCATGTAACTCATTCTGTAGTGGGTTTGGATGTTAGGATTTATTAT---------------------------------------GAA---------------AATGAAGCTGCAAGT------------------------------------------------------------------------AATCTCACTTTGTCTCCTTCAGAT---------------------------------------CCTGTGTGTGTTGATAGCTCACAGTTCTCAACTTATTTCAATGTC---------------------------------------------ACTGCT---GAC---GTT---------------ACTGGTTTCAATGCCAGAATTATTAATGTTGACTGTCCT---TTTACTTTTGATAAGCTTAACAATTACATTAGTTTTGAATCCATTTGTTTTTCTTTGGAA---CCTTTTGCTGGTGGTTGTTCTATGCGTATTGAA---AGTTTC------TTTTCTAGCTATGTTAGGACTGTGGGCAGTCTTTACATTCTTTTTAAGAATGGTAATAAGATTACTGGTGTTACAGAA---------AGTTCAGCTGGCGTTTATGATACTAGTTTTCTACACACAGACATTTGCACAGATTACACTATTTATGGCACTACTGGTAGAGGTGTTATAACCAAGCTTAATACTACTATTATAGCTGGTTTATATTACACCTCACAATCTGGTCAAATACTTGGTTTTAAAAATGCCACCAATGGTGACATTTATGCTGTTAGACCTTGTGACTTGTCCAGTCAAGCTGCTGTTGTTAGTAATCAAATTGTTGCTGTTATGTCTGCTTCTGAAAACATT------ACCTTTGGCTTT------AACAATTCTCTTGAATTGCCTAAATTTTACCTACATTCTAATGCTGAA---------AATGCTACTAATTGCACAGAACCAGCACTTATTTATGGTAAAATTGGCATTTGCGAAGATGGTAGCATTACTGAAGTTAAACCACGTATTGCAGAACCTGAACCTTACTCGCCTATTGTTACAGCTAATATTACAATCCCTAGTAATTTTAGCATTTCTGTGCAGGCTGAGTATGTTCAAATGTTTTTGACACCTGTTAGTGTTGACTGTAATATGTATGTTTGTAATGGTAATAGGCATTGTCTTCGCCTTTTAGGTGAATATGTTACTGCTTGTAAAAATATTGAAGCTGCACTTCAGCTTAGTGCTCGCTTGGAATCTATTGAAGTTAATAATTTCATTACTGTTTCT------------GAGAATGCTATATCTCTTGCC---------AACATCTCCAACTTT---GATAGCTACAACCTTTCAGTTTTACTACCTAAACAG---------------------------AATGGTAAG---AGTGTCATTGAAGACATTTTGTTTGATAAGGTTGTGACTAATGGTCTTGGTACCGTTGACCAGGATTATAAGGAGTGCATCAAGCGTAGTGGAGTTAAG---GATGTA---GCAGATGTGGCTTGTGCTCAGTATTACAATGGAATTATGGTGCTCCCTGGTGTTGTTGATGACGTAAAAATGGGTCTTTACACAGCTTCTTTAACTGGTGCTATG---------------------GTTATGGGCGGTTTAACT---GCCGCTGCTGCTATACCTTTTTCAATAGCTGTTCAATCACGACTCAATTATGTTGCACTTCAAACTGATGTTTTGCAGAAGAACCAGCAAATTTTAGCAGATTCATTTAACAATGCTATGAGTAATATTACTATGGCATTTGCTCAGTTGAATGATGCCATTAAAGAAACTTCTCAAGCCATCAGTACCGTAGCTCAAGCTTTGAGTAAGGTTCAGAGTGTTGTCAATGAACAGGGTGAAGCACTTTCACAGCTTACTAAACAATTGGCTTCCAATTTTCAGGCTATTTCGTCTTCCATAGAAGACATTTATAACCGCTTGGACATGCTTGCTGCTGATGCTCAAGTTGACAGACTTATCACGGGCAGAATTGGTGCTTTGAATGCTTTTGTCACACAAACACTTACAAAGTACACTGAAGTTCGTGCTAGTCGTCAACTTGCTTTGCAGAAAATTAATGAATGTGTCAAATCACAGTCTAGCCGATTTGGTTTTTGTGGAAATGGCACTCATTTATTTTCAATCGCTAACGCTGCTCCTAACGGTATAATGTTATTTCACACAGTCCTCATGCCTACTGAGTATGTTGTTGTACGTGCATGGGCTGGACTTTGTATTGAAGACAAA---GCTTTTGTGCTACGTGACGTTAAAACAACCCTTTTTAAG---ACT------GGTGAAACTTATTACATCACTACTAGAGACATGTATCAACCTAGACTTCCACAAGTTAGTGACTTCGTTCAAATTAAAGATTGTCAAGTTGATTATCTTAATTTGACATCAGATGAAGTTAATAATGTGATACCTGACTATATTGATGTAAATAAAACTTTGGAAGATTTTGGCCAAATACTT------GCT------AATAATACACGACCATCAATACCTGATTTTGGTTTAGATGTTTACAATAACACAATTCTCAACTTGACTGCTGAGATTGATGTATTGCAAAATAAATCTGAACAACTTTTGGCTTCAACTGAAAGACTTCAACAACTTATTGATAATCTCAATAAGACTTATGTTGATCTTGAGTGGCTCAACAGGTTCGAACAATACATTAAGTGGCCATGGTATGTGTGGCTAGCAATTTTTCTTGCCGTTATACTATTTTCTTTCTTAATGCTTTACTGTTGTTGTGCTACAGGTTGTTGTGGTTGTTTTAGCTGTCTTTCTAATTCTTGT------------GATTGTCGCGGCAAAAATTTACAACGTTACGAA---GTAGAAAAAGTGCACATTCAA------------------------------TAA
>JQ989273_Bat_HKong_2010-08-
ATG---------------TTTACGCTAGCTGTGTGGCTTGCTGAAATCGTT------------------------------------------------------------------------------------------------------------------------------------------------------------------------------------------------------------------------------------------------------------------------------------------------------------------------------------------------------------------------------------------------------------------------------------------------------------------------------------------------------------------------------------------------------------------------------------------------------------------------------------------------------------------------------GTTATTTTAACCAGGCCT------GTT---------------------------------------------TCGTCTAGTAATGGT------TGT---ACTGGT------CAACCACACTTATTGCCCAATCTCAATTTGGGTTTGCCTGCAAATTCCACG---GTGTTTGTTAGTGGTTATTTACCCGTG------------GCGGACGGCTGGAAATGTACAACC------------------GGT------AATATGGTTTAC---------GAAAATGTA---AATGCTGTTTACTGGTCTTATTTTTCACATGCCACTCCTGTAGAAATTGCCATT---TCCAACCCTGACCAACTTACTAATTCT---------GATCAA---------------------TGGGCTTTGTACATTTAC------CAT------GGAAATAAC------------------CATGGTTTTATGTACTTTAAAATATGTAAATGG---CAAGGCAAGTATAGTTTTGTAAATAACCCTTAT------CCAAATAGAGGTGTT---TGCATGTATAATAGACAATTT---CGTTTTGTTTTT---------CCACATGCTAAA------AACATTGTTGTTGGTGCTTCATGGACAGGAGATTATGTTACATTATTTACCACTACTAGTGCCAGACGTTTTTATCTTAAA------AACAATTGGTCTAGAGTTAATGTTAAATGTGACCAGGCTCCGTCTTGCGCAATACAAACAGTGTCAAATGTCACCACACTAAACATCACCACAAATAGCCAAGGTCTTATACAGTCTTACAGTGTATGTACTGAGTGTGACGGTTTTCCTAAACATGTTTTTCCTGTCCTTGACGATGGGAAAATACCTGGTGATTTTGGTTTTGATAATTGGTTCGTTTTGACCAACTCTTCCACTGTTTTGCAGGGTCGAATTGTCACTGTACAACCTTTAAAATTGCTTTGTTTATGGCCTGTACCTTCTCTTAACGCAAAT---GATAAACCTGTCTATTTTAACCTATCACTT------------------------AACTCAGATGTTAGATGTAATGGTTATTCTAGT------GCTGGTTAT---GCTCAAGCGTTGAGGTTTTCGCTTAACTTTACAGCAAATCAA---GTCTTGAATGGTGTGCATAGTATTAAACTTTTCTCT---------TCCAATCAAAACTTTACATTCACATGTTCAACTAACGGTACT------CTA------------GAAAGA---------------ATACCTTTTGGTCGTGTTGAAAGTGTGTATAAATGTTTTGTTCGTATT---------GATGCAATTAATTCT---ACAAAAAATTTGTTTGTGGGTATTTTACCACCTGTC---ACAAAGGAGTTTGTTATTTCACGTTATGGTGCTGTTTATATAAATGGCGTACATATAATGTCTTTACCTCCTTTGGAAAGTGTCATTTTTAATGTCACTAGTAGTGTGGGTTCTGACTTTTGGACTGTTGCTTTTGCTGATGAAGCTGAAGTTTTGTTGGATTTGAATGCCACAAACATAGTAGACATTTTATATTGTGACACTTTGGTCAATAAAATAAAATGTCAAAATCTTGCATTTTCTTTGGAGGATGGTTTTTATGCTACATCCAATCTTATAGAACGTGACATACCTAGATCTTTCATAACTTTACCCTACCATGTAACTCATTCTGTAGTGGGTTTGGATGTTAGGATTTATTAT---------------------------------------GAA---------------AATGAAGCTGCAAGT------------------------------------------------------------------------AATCTCACTTTGTCTCCTTCAGAT---------------------------------------CCTGTGTGTGTTGATAGCTCACAGTTCTCAACTTATTTCAATGTC---------------------------------------------ACTGCT---GAC---GTT---------------ACTGGTTTCAATGCCAGAATTATTAATGTTGACTGTCCT---TTTACTTTTGATAAGCTTAACAATTACATTAGTTTTGAATCCATTTGTTTTTCTTTGGAA---CCTTTTGCTGGTGGTTGTTCTATGCGTATTGAA---AGTTTC------TTTTCTAGCTATGTTAGGACTGTGGGCAGTCTTTACATTCTTTTTAAGAATGGTAATAAGATTACTGGTGTTACAGAA---------AGTTCAGCTGGCGTTTATGATACTAGTTTTCTACACACAGACATTTGCACAGATTACACTATTTATGGCACTACTGGTAGAGGTGTTATAACCAAGCTTAATACTACTATTATAGCTGGTTTATATTACACCTCACAATCTGGTCAAATACTTGGTTTTAAAAATGCCACCAATGGTGACATTTATGCTGTTAGACCTTGTGACTTGTCCAGTCAAGCTGCTGTTGTTAGTAATCAAATTGTTGCTGTTATGTCTGCTTCTGAAAACATT------ACTTTTGGCTTT------AACAATTCTCTTGAATTGCCTAAATTTTACCTACATTCTAATGCTGAA---------AATGCTACTAATTGCACAGAACCAGCACTTATTTATGGTAAAATTGGCATTTGCGAAGATGGTAGCATTACTGAAGTTAAACCACGTATTGCAGAACCTGAACCTTACTCGCCTATTGTTACAGCTAATATTACAATCCCTAGTAATTTTAGCATTTCTGTGCAGGCTGAGTATGTTCAAATGTTTTTGACACCTGTTAGTGTTGACTGTAATATGTATGTTTGTAATGGTAATAGGCATTGTCTTCGCCTTTTAGGTGAATATGTTACTGCTTGTAAAAATATTGAAGCTGCACTTCAGCTTAGTGCTCGCTTGGAATCTATTGAAGTTAATAATTTCATTACTGTTTCT------------GAGAATGCTATATCTCTTGCC---------AACATCTCCAACTTT---GATAGCTACAACCTTTCAGTTTTACTACCTAAACAG---------------------------AATGGTAAG---AGTGTCATTGAAGACATTTTGTTTGATAAGGTTGTGACTAATGGTCTTGGTACCGTTGACCAGGATTATAAGGAGTGCATCAAGCGTAGTGGAGTTAAG---GATGTA---GCAGATGTGGCTTGTGCTCAGTATTACAATGGAATTATGGTGCTCCCTGGTGTTGTTGATGACGTAAAAATGGGTCTTTACACAGCTTCTTTAACTGGTGCTATG---------------------GTTATGGGCGGTTTAACT---GCCGCTGCTGCTATACCTTTTTCAATAGCTGTTCAATCACGACTCAATTATGTTGCACTTCAAACTGATGTTTTGCAGAAGAACCAGCAAATTTTAGCAGATTCATTTAACAATGCTATGAGTAATATTACTATGGCATTTGCTCAGGTGAATGATGCCATTAAAGAAACTTCTCAAGCCATCAGTACCGTAGCTCAAGCTTTGAGTAAGGTTCAGAGTGTTGTCAATGAACAGGGTGAAGCACTTTCACAGCTTACTAAACAATTGGCTTCCAATTTTCAGGCTATTTCGTCTTCCATAGAAGACATTTATAACCGCTTGGACATGCTTGCTGCTGATGCTCAAGTTGACAGACTTATCACGGGCAGAATTGGTGCTTTGAATGCTTTTGTCACACAAACACTTACAAAGTACACTGAAGTTCGTGCTAGTCGTCAACTTGCTTTGCAGAAAATTAATGAATGTGTCAAATCACAGTCTAGCCGATTTGGTTTTTGTGGAAATGGCACTCATTTATTTTCAATCGCTAACGCTGCTCCTAACGGTATAATGTTATTTCACACAGTCCTCATGCCTACTGAGTATGTTGTTGTACGTGCATGGGCTGGACTTTGTATTGAAGACAAA---GCTTTTGTGCTACGTGACGTTAAAACAACCCTTTTTAAG---ACT------GGTGAAACTTATTACATCACTACTAGAGACATGTATCAACCTAGACTTCCACAAGTTAGTGACTTCGTTCAAATTAAAGATTGTCAAGTTGATTATCTTAATTTGACATCAGATGAAGTTAATAATGTGATACCTGACTATATTGATGTAAATAAAACTTTGGAAGATTTTGGCCAAATACTT------GCT------AATAATACACGACCATCAATACCTGATTTTGGTTTAGATGTTTACAATAACACAATTCTCAACTTGACTGCTGAGATTGATGTATTGCAAAATAAATCTGAACAACTTTTGGCTTCAACTGAAAGACTTCAACAACTTATTGATAATCTCAATAAGACTTATGTTGATCTTGAGTGGCTCAACAGGTTCGAACAATACATTAAGTGGCCATGGTATGTGTGGCTAGCAATTTTTCTTGCCGTTATACTATTTTCTTTCTTAATGCTTTACTGTTGTTGTGCTACAGGTTGTTGTGGTTGTTTTAGCTGTCTTTCTAATTCTTGT------------GATTGTCGCGGCAAAAATTTACAACGTTACGAA---GTAGAAAAAGTGCACATTCAA------------------------------TAA
>KJ473798_Bat_China_2013--
ATGAAATCTTTACTTGTCTTAAGCCTTTTGGCCTTATTGGCCACAGTTTCT------------------------------------------------------------------------------------------------------------------------------------------------------------------------------------------------------------------------------------------------------------------------------------------------------------------------------------------------------------------------------------------------------------------------------------------------------------------------------------------------------------------------------------------------------------------------------------------------------------------------------------------------------------------------------GTCAATGCGCAGGTTACTGGTGAAGGCGGTGTGGCAGAAGGTAAT------------------------TATTGGGTTAATGCCTCT------TGT---GCTGGT---------TGGAGCTATTTTTATGCTCTTAAGCTTGGTCTACCACCCAATGCCTCT---GCCATAGTCACTGGTTACCTACCCAAA------------CCTAAGGGTTGGATATGTCCTAGA------TTTAATGGTGCCGGT------GTTTATACACGT---------AACAATGCC---AATGCTGTTTTTGTTATGTACAGAACCAAAGCCCTTGCCTTTGAGATCGGTGTT---AGTTCTTCT---------GCTGGTGGT---------GAGCAT---------------------TATAGTGCTTACATGGCT------CAG------CAGAATGGC---------------------AAATACCTTGTGCTTCGTATATGCAAGTGGCAAAATGGCACTCTTGCTGCTCCTACTTTGCAG---------TCCACTTCTGGGAAGGATTGTATTGTCAATGTTAAAGTTGACAATCATATGTTT---------TATCATGCAGCT------CATGATATAGTTGGTATGTCCTGGTCTGGTGATGCTGTACGTTTATACACCCAGACTGACACAAAAACTTATTATATCCCT------AATTCTTGGGACAGGGTTTCCATTAGATGCCCTGATAAGTTTTCTTGTTCATCCCAGATTGTGACTAAGGCCATTACTGTAAATGTTACCACTTTTCCTAATGGTACTATTGACCAATATTTAGTGTGTGATAATTGTAATGGCTATCCAGCACATATCTTTCCTGTATCTGAAGGTGGGTTTATTCCTGCTGATTTTAATTTTTCTAATTGGTTCTTGCTTACTAATAGCTCTACCATTGTTGATGGCCGTGTTGTTTCTGAGCAGCCTGTTTTGTTGATGTGCCTGTGGGCTGTGCCTGGACTTATTTCCACT---AATAGCTTTGTTTATTTTAATGGCACAGCA---------------------------GCTAATAAGCGTTGTAATGGCTATGCCACT------GATAGTCCT---TTTGAGGCCTTGAGGTTTTCACTCAATTTTACTGATGAAAGA---GTGTTTGCTGGCACTGGCAGTGTTGTGCTTCTTGTT---------TCTGATCTGCTTTACAAGTTCAGTTGCACTAATGACACTACT------GCT------------GTGCTG------GATGCTGGAATACCTTTTGGTAATGTTGTAGAGCCATTCTATTGCTTTGTTTCCATT------------------AATGGT---ACG---TCAATTTTTGTAGGCATGCTTCCTGCTGTG---TTACGTGAGATTGTCATCACTCGTTATGGCAATATTTACCTTAATGGGTTTTCAATTTTTCAGGGACCACCTATCCAAGGTGTTTTGTTTAATGTGACTAATAGAGGTGCCACAGACCTTTGGACTGTTGCATTTTCTAATTTTACAGAAGTCCTTGCTGAGGTTGAAAACACTGCTATTAAGGCTTTGCTTTATTGTGATGACCCACTTTCACAGCTTAAGTGTCAACAGCTGCAGTTTGCATTGCCTGATGGCTTTTACGCAACTGCTTCACTTTTTCAGCATGAGTTGCCACGAACTTTTGTCACTTTGCCACGCCACTTTACGCATTCTTGGATTAATTTGCGTATAAAGTGGAAG------------------------------------------AAT---------------GGTTTTTGTTATAAT------------------------------TGCCCTCCAGAATTTTCATGGATTGATTTTGTT---------ACATTTGTTAATGGGACGGAGAAA------------GTT------------CTTTCAGAACGTTCTATCTGTGTTAATACCACACAGTTCACTACTAATCTGACTTTGATT---------------------------------------GAGGAGGCA---TCA---AGT---------------TATTCCACTCCTGTTGTTGTGCGTGCTGATGATTGTCCT---TTTGACTTTCAGTCGTTGAACAATTACCTAACCTTTGGTTCCATTTGTCTTTCTTTAAATGGTACCATTGGTAAAGGCTGTACGCTTGGAATATAC---AAACAG------GCTTCTTCACAGTACATTCCTATTTGGAATGTTTGGGTCGCTTACACCAATGGTGATAATATCCTTGGTGTTAGGGAG---------CCCAACACAGGAGTCAGAGATCAAAGTGTCGTCTATCAGAATGTCTGCACATCCTATACAATTTTTGGCCATTCAGGGCGTGGCATTATCAGACCTGCCAATACATCTTATATTGCAGGTGTGTATTATACTGCTGCCTCTGGCCAATTGTTGGGTTTTAAGAATACCACTACAGGCGAAGTGTTTTCTGTAACACCATGCAATCCGTCACAGCAGGCCGTTGTTGTTAAGGATCGTCTTGTCGGTGTTATGTCTTCGACCAGCACTGTT------TCGATTCCTTTT------AACAACACCATTCCTACACCTAGTTTTTACTATCATAGTAATGCTACT---------AGT------AATTGTGATGATCCTACTGTTGTTTACTCATCTATCGGTATTTGTGACGATGGCGGTATTACGTTTGTTAATAGCACTAGGGTCCGTGGTGAACCTGATCCTGCTATTTCAATGGGTAACATTTCTGTGCCATCGAATTTCACTGTTTCCATTCAAGTTGAGTACTTGCAGATGTCTATTAGGCCTGTCTCCATAGATTGTGCTATGTATGTCTGTAATGGTAATCCTCATTGTTCTAGGTTATTGCAGCAATATATTTCTGCTTGCCGAACTATTGAAGAAGCCTTACAGCTTAGCGCACGCCTTGAGAGTTTTGAAGTTAATAGCATGCTGACTGTTTCT------------GAAACAGCGCTTGACCTAGTC---------AACATCAGCACATTTGGTGGCGAATACAACCTCACTGCTTTGTTGCCACAAGGT---------------------------GGTGGTAAACGTAGTGTTATAGAAGATATCTTGTTTGACAAGGTAGTCACCAGTGGGCTGGGCACTGTTGATGAGGATTATAAGCGTTGTACCAATGGTATTGGTATT---------------GCTGATGTCCCATGTGCGCAGTATTATAATGGTATTATGGTACTGCCAGGTGTTGTTGACGAGGAGAAGATGTCCATCTATACTGCTTCCCTTCTTGGTGGTATG---------------------ACTATGGGTGGTTTCACA---TCTGTTGCTGCTTTGCCTTTTGCTTTGTCGGTACAGTCACGCCTCAATTATGTTGCACTTCAAACTGACGTTTTGCAGAAAAACCAACAGATCTTGGCAAATGCCTTTAATTCTGCAATTGGTAATATTACTGTTGCGTTTGATCAGGTAACAACTGCAGTGCAACAAACTTCTGATGCTATTAAAACTGTTGCTAGCGCTCTTAATAAGGTTCAGAGCGTTGTTAATTCTCAAGGTCAGGCCTTGCACCAACTTACTAAGCAGCTTGCTTCTAATTTTCAGGCTATTTCTGCTTCTATTGAAGACATTTATAATAGGCTTGATGGGCTTGCTGCTGATGCTAATGTTGATCGTTTGATCACAGGACGCCTTGCTGCTTTGAATGCTTTTGTTACTCAGACTCTTACTAAGTATACAGAAGTTCGTGCTAGCAGGCTGTTGGCACAGGAGAAGATTAATGAGTGTGTTAAGTCACAATCCACTCGTTATGGATTTTGTGGAAATGGCACTCATTTGTTCTCCATCCCTAATGCTGCACCTGAGGGTATTATGCTGTTTCACACAGTTCTTGTACCCACTGAGTATGTCTCGGTTACTGCTTGGTCTGGCTATTGTCATAACGGTGTT---GGTTACGCTGTTAAAGATGTTGGTAACTCTTTGTTTCAG---TTG------AGTGACAAGTTTTATATTACACCCCGAAATATGTATCAGCCACGTTCTCCTACGTCTGCTGATTTTGTTCGTATTTCAGGTTGTAATGTTGTTTATGTCAACATTACTGATGACCAGTTGCCACAAGTTCAGCCCGACTACATTGATGTCAACAAGACTCTTGAAGAGTTGATGTCAAGGTTG------CCA------AATAAT---------ACAGGTCCGAACTTGCCTCTTGACATCTTTAACCAGACATATCTTAATATCAGTGCTGAGATTGATGCTCTTGAGAATAAGTCTCTGGAGCTGCAGTTTACTGCTGAGAGATTACAGCTAACCATTGAACAGCTTAATGCCACTCTCGTTGATCTTGAATGGCTTAATCGCTTTGAACAGTATGTTAAATGGCCCTGGTGGGTATGGCTCATCATGATTATTGCCCTTGTCTTGTTGACTGGGCTTATGTTATGGTGTTGCCTTGCTACTGGGTGCTGTGGTTGCTGTAGTTGTATGGCTAGTACTCTT------------GATTTTAGAGGCAGTAGGTTACAACAATACGAA---GTTGAAAAAGTGCACATCCAG------------------------------TAA
>KJ473807_Bat_China_2013--
ATG---------------TTAAGTTTTGCCGTTTATTTGGCTGTTTTATTG------------------------------------------------------------------------------------------------------------------------------------------------------------------------------------------------------------------------------------------------------------------------------------------------------------------------------------------------------------------------------------------------------------------------------------------------------------------------------------------------------------------------------------------------------------------------------------------------------------------------------------------------------------------------------TCCAGTTTAAAGTTTGTT------GTCATTGCAGGTCAC------------------------------GCCAAT---GGTAAAGAA------TGT---GGTGGT------GATCCTGGCTTGTTGCCTAATTTGAACCTTGGTTTACCAGCTAATAGTTCA---GTTTTGGTTAGTGGTTATTTGCCTGAACCAGTTAGT---AGTAATAATTGGATATGTCCTGTTAAACCTTTAAATCAATACGGT------GTTGATCACTTT---------AGTAATCTT---AAAGGTATTTGGTGGTCATACTACACTGGTAATGAAGGTGTGGAACTTGGTATT---TCAGCTTCTGATTATGAACAAAATCCA---------AATCAG---------------------TGGGCTTTGTATATGTAC------CAG------AATAATAATGCCACCTTTAATGACTCAAAAGGTGTGCTTTACTTTCGTGTTTGTAAATAC---GCAGGTAAATATACACCTGTGGGCAATCCAGACAAG---ACAGTTAGCAAAGTT---TGTTTGATTGACAAAAAGGTC---AGTTTTAAATTT---------GCTGACATGAAA------AATGAAGTTATAGGTGTTACATGGTCTGGTAACTATGTTACCTTCTATGGCATTTATAAGTCTTTTCGCATTTACTTACCT------AACAAATGGAACTTTGTTGCTGTTAAGTGTCTTGTTAAAGAAACTTGTGCGTTCTTTGCTGCTCATAAAATGGTCACTTTGAACATTACTACTAATGGTCAAGGTTTGATAAAAAATTATAGTGTTTGCAAAGATTGCAATGGCTTTCCACAACATGTTTTTCCTGTTTTGGATGGTGGAAAAATTCCTGGTGATTTTAGTTTTGACAATTGGTTTCTTCTCACTAATAGTTCTACTATAGTGAATGGAAAAATAGTTGACATACAACCACTTAAACTACTTTGTCTTTGGCCTGTACCAGCACTTGTTGCAAAT---GATAATAAAATTTATTTTAACATT---------------------------------ACTGGTGCAAATTGTAATGGCTTTAAAGAT------GAAAATGCTTATGCAGATGTGCTGCGTTTCTCACTAAACTTCACTAATAGCCAA---GTTTTTAATGGTATCCATAGTGTTACTGTTAATGTA---------GTTGGTGGTGATTTAAAGTTTAGTTGTTCTAATACGAGCACA------TAT------------GCAGAA---TCAGATGAGGTTTTGCCTTTTGGACCTTTAAGCAGCGTTTATTACTGTTTTGTTAATGGT---------AAGTTAGGCAATGAC---ACTTTCAGCAGATTTGTAGGTATTTTGCCTCCTGTT---GTTAAAGAAATTGTCATTAGCCGTTATGGTTCGTTTTACATGAACGGTGTTAAGCTGTTTGAGGTACCTTATGTGGAGAGTGTTGTTTTCAATGTCACTAGTAGTGTCGGTTCAGACTTTTGGACAGTAGCTTATGCCCAAAACACAGAAGTTCTGTTGGAAGTAAATTCTACCGACATTAAAGACATATTGTATTGTGACACACCAGCTAACAAATTGAAATGTCAACAACTCAGCTTTAGCCTAGAGGATGGTTTCTATCCAGCTGCACTTGTGACTGGTGTTGAAGTACCTCGCACATACGTAGCTTTACCATATCATGCTACTCATATGTTTGTCAATTTGACTGTGCATTTGGGT------------------------------------------AAC---------------AGTGTTGATGCTGAT---------------------------GCG------------------------------TAT---------GTGCAGATCAATGGTGTTAATGAT---------------------------------------ACTGTTTGTGTTAATACTACACAGTTCAGTACACATTTTCAA------------------------------------------------CAACTA---GACACTTCT---------------AATACTATTAGTGCTTTAATGCAAAATGGTGATTGTCCT---TTCAACTTTGACAGTTTGAACAACTTCTTAAGTTTTGATAGTATTTGTTTCAATCTACAA---CCAGTTGGTTCTAGTTGTACAATTTCTATAATG---AAAAAC------TGGATGGGTTTTAAAGCACCCTGGAAGAGTGTTTATGTCACATTTAAGAGAGGCAATCGTATAACAGGCGTTAAAAAT---------GCTAGTACTGGCATTTTTGACCCTAGTGTCATGCAATTGAATGAGTGTACAGATTACACTATATATGGTGTCTCTGGTAGAGGTATCATTCGTAAGGCTAATTCGTCTTATATTAGTGGATTGTACTATACTTCTATTGCTGGACAAATTATTGGGTTCAAAAATGCTACTACAGGTGAAGTGTTTTCTGTCACACCTTGTCAGTTAACTATGCAGGCTGCTGTTGTTAATGACGATATTGTGGGTGTTGTCTCCTCGACGAATACGTCT------GGTATTAATTTC------ACCCACACCATTACCACTAAAACTTTTTATTACCACACTAATGTGCAA---------CAA------AATTGTTCTGAACCTGTGTTAACATATGCTAATATTGGTGTTTGTTCAGATGGTTCTATCACTGAAGTAACTGTGAGAAAAACAGAACCTGAACCTGTGGCACCCATCACTACTGGTAATTTAAGTATACCCTCCAACTTTACAGTTTCTGTTCAAGTTGAGTATTTACAAATGTACAATAAACCAGTTAGTGTAGATTGTCAGACATATGTTTGTAATGGTAATCCTCGTTGTTTAAAACTACTGACACAGTATGCTACAGCTTGTCGTACTATTGAAGAAGCTTTGCAACTTAGTGCTCGTTTAGAGTCTGTTGAAGTTGCTAACATGATAGCTGTTTCT------------GATGAGGCTGTACAATTAGCT---------AATGTCAGTTATTTT---GATACTTATAATGTTAGCGTGCTCTTGCCAAGAGGT---------------------------CAGAGTCGCGGTAGTGTTATAGAAGACCTATTGTTTAATAAAGTTATTACTAGTGGTCTTGGTACTGTGGACGAGGATTATAAAGCTTGCACTGGTGAT---GGTTTTGGT---GCTGCGTTAGCAGACCTCTTTTGTGCTCAGTATTACAATGGTATTATGGTGTTACCTGGTGTTGTTGATGAAACTAAAATGGGTCTCTACACTGCATCTTTGACTGGTGCTATG---------------------GTTATGGGTGGTTTTACA---GCAGCTGCAGCTATTCCGTTTTCACTTGCTGTACAATCCAGACTTAACTATGTCGCTTTACAAACAGATGTGTTACAAGAAAACCAGAAAATATTGGCTTCTGCCTTCAACAGTGCTATGAGTAACATCACATATGCTTTTACTGAGGTTAAGAATGCCATTAAAGACACATCAGTGGCTATTAGTACTGTGGCTCAAGCTCTTGGAAAGATTCAAAATGTTGTGAATGACCAAGGTCAAGCGCTTTCTCAACTTACTAGACAATTGGCCTCAAACTTTCAAGCTATCTCTTCTTCCATACAAGATATCTATAATAGGTTGAATGATGTGGAAGCAGATGCTCAAGTTGATAGGCTTATTACAGGTAGGTTGGCTGCATTGAATGCTTTTGTTACTCAGACTTTGACTAAGTACACAGAGGTACGTGCTTCACGACAATTGGCTCAAGAGAAAATTAATGAGTGTGTTAAATCACAGTCATACCGTTATGGTTTTTGTGGTAATGGCACCCATTTATTCTCAATTTCTAATGCTGCGCCACAAGGAATCATCTTCTTCCATACAGTTTTGCTTCCTACAGAGTACCAAACTGTCGAAGCTTGGTCTGGTGTTTGCGTCAATAATCATTATGGTCTTGTTTTAAGAAATGTTCATGATGCGCTATATAAG---CGC------AATGATAGTTATTTCATAACTAGTCGTGATATGTATGAACCTAGAGTTCCACAAGAATCTGACTTTGTTAGAATAACTGGTTGCAGTGTAGTTTACCTCAATATAACTCACACACAGATTGGTGACATTATACCAGAGTATATAGATGTTAATAAAACTCTTGAGGAGTTTCTTAATAGCTAT------CCT------AACTAC---------ACTGTGCCTGATTTGAACTTAGATCTTTACAACCAGACTGTCTTGAACTTGACCGAAGACATTAGCAAGCTGTATGAAAAAGCTGAAAGTCTCCACAATAAAACCATTATTTTACAACAGTTGATTGATAATCTCAACAACACTTATGTTGACTTAGAATGGTTGAATCGTGTGGAAACTTACATTAAGTGGCCATGGTATGTGTGGCTTCTAATCTTTCTTGCACTTGCAGCTTTTACATTTTTAATGTTATATTGCTGTATTGCAACTGGTTGCTGCGGCTGTTTGAGTTGTATTTGCAGCTCGTGTGCT---------GATTGTAGAGGCAAAAGATTACAACGTTACGAA---GTGGAAAAGATTCACATTCAA------------------------------TAA
>KY770850_Bat_China_2013--
ATG------------CTACGCAACAAGAAGTTTTTGTCCCTG---TTTGTG------------------------------------------------------------------------------------------------------------------------------------------------------------------------------------------------------------------------------------------------------------------------------------------------------------------------------------------------------------------------------------------------------------------------------------------------------------------------------------------------------------------------------------------------------------------------------------------------------------------------------------------------------------------------------TTTAGCGTGGTTTTACCA---TGTGCC------------------------------------------TATTCGAATACCGGCACA------TGT---TCTAAT------ACCATTAATAGGTTTATGTATCTTAAGCTCGGCTTGCCTGAGAGTGTTAATGATGCATATGTATCTGGCTATTTACCAGTA------------CGCGATAATTGGACATGTTCTGCC------------------GGT------TTTTGGCAATAT---------TATAATGCC---CATGCCATATTTATGTCGTATTATTCTACTGCCATGGACTTCGCTATTGGTGTT---GGTTCTTCAAAAAGT------TATAAC---------ACAAAG---------------------TGGGGGTTGTATTTTTGG------CAA------AAGAATAAT------------------GGGTATCGTGCTGTTTTTAGAATTTGTAAGTGG---GATTCTAAAATTGAACCCTCGTTCCAACCTTCTAAT---CAGCAGGCC---AGAGAATGCCTTATTAATAAGGAATTC---TATATGGGCTTT---------GGGCATGCTAAA------AACCAGATTTTTGGTGTTTCATGGTCCGGTAACAGGGTTACACTTCATACATTGGATAAGGTTGTTAGTTTCTTCGTCGAAGGTGCAGACGCGTGGGATTACGCTTCCTACAGGTGTGCTAATGGTTATTCATGCGCACACCAAGTTGTTTATACACCTGTGACGCTTAGAATTACAACAGTTCCAGAGGGT---ATACGTTCGTATGACTTGTGCACCAATTGCTCTGGCTTTCCGGAGCACGTATTTGCAGTGCTAGATGGTGGTGAAATTCCTCCAAACTTTGATTTTACGAACTGGTTTTACCTCACCAATGCGTCATCTCCTGTATCAGGTCGCGTTGTTGGTGTTCAGCCGTTGCAGTTACTTTGCCTTTGGCCTATCCCTGCTTTGCTTGGTACT---GCCACGGATATTACTTTTGACAGAAATGGT------------------------ACTAGCGATGTGCGCTGCAATGGGTTCTCATCC------AATGCAACG---GCGGATGCTATGAGATTTTCGCTTAATTTCACTGAGAATGGT---GTTTTTGCGAAGGAAGGTGTTATAACACTTAAAACT---------GTTTCTAACACATTTAAATTCTCATGTAGCAACTCATCTACA------TAC------------ACT------AGTCCATATGTCATACCTTTTGGTCACATTGACCAACCTTACTATTGCTTCACCACATTTTATATTAATGAGACAACAGGCACT---ACTGCGACTAGTTTTGTGGGTATGTTGCCACCTATA---GTTAGAGAATTCGTCATCACCCGCCTTGGTGATGTTTATCTCAATGGTTATAGGATTTTCTCCGTTGGTGAAGTTGTTAGTGTAAATTTTAACATTAGTTCCACCGATCACCGTGATTTTTGGACGGTGGCATTTGTTAAGGATGCTGAAGTCATGTTGGACATTGAGGATACGTACATTAAACAACTTCTCTACTGTAACAACCCTGTTAATGTTGTTAAGTGTCAGCAGTTGAAGTTTGTGCTTGAGGATGGCTTTTACTCTTACGTGCCTGCGTCAGAAGATAGTCTGCCTCGTACTATTGTGCGTTTGCCCCGTTTCATGACACATAATTTTATTAACGTCAGTGTTGTCGTTTCATTTTATTTTGATGATGGCAAACACGACACGCCTGTGGGTAGTGACTTTTATGAGTGTGCCACCTGTGCTCCTAAA------------------------------------------------------------TAC---------TACCATGTTCGGTTCACGGACTAC---TGGTTA------------GACGGTAGTAACCATACTAACGTTTGTGTTAACACCGCTAGCTTCACTACTAGGCTTTTTACTGAT------------------------------------------TATTTCGGTACT---AGT---------------GGTGCTGTTCGTATAGAAATTGAGCCAGGAACTTGCCCT---TTTGGCTTTGACACGCTCAATAATTATCTGGCCTTTGGCTCGTTATGTTTTTCTACAGTC---CCT---AATGGTGGCTGTACTATGAACATAGTTACACAAGGA------CCTTATGGCCAGCCACACACATTTGCTGTTTTGTATGTGTCGTACACTGATGGTGACAACATCATAGGTGTGCCACCTTCTAACATCCCAGCATATGGTGTTGCCGACATGAGTCAAGTCTATTTGGACACTTGTACCACGTACACTATTTATGGTATGACTGGCAGGGGTATTATTACTAGAAGTAACAACACCTTTATAACTGGTCTTTACTACACGTCCAATGCTGGCAATTTGTTGGCTTACAAAAATTCTACCACAGGTATTGTTTATAATATTTACCCATGTCAACTCGCAGGCCAAGTTGCTGTTATTAGTGACAACATTGTTGGTATGGCTTCCTCCACGCCCAATGTG------TCGCTAGACTTT------AATGTTACAGTCGTCGCAGATAGCTTCTACTACTTAAGTAAT---------------AGCGCTGAGCCATGTGACCAACCCGTGCTTACTTATGCTGGTATAGGCATTTGCGCTGACGGTAGCATTACTAATAACACAGCAAGACGTGCGGCTTCAGATCCTATTAGTCCTGTAATTTCTGGTAATATCTCTGTACCTACCAATTTCACATTTTCTGTGCAAGTTGAGTACATTCAGTTGATGCTTAAACCAGTAACCGTTGATTGTAGTGTCTATGTTTGTAATGGAAATCCACGCTGTTTGCAATTACTAGCACAGTATGCTAGTGCTTGCCGAACAATAGAACAAGCTTTGCAATTGAGTGCTAGGCTTGAATCTGTTGAGGTTAACAGTATGATCTCCATCTCA------------CAACAGGCGCTCGATCTTGGT---------GTTATTGACAACTTTAACCATGATTTTAACCTGACTAACGTACTGCCTGCAAGT------------------------GTTGGTGGTCGT---TCAGCTGTTGAAGACTTGTTGTTTGATAAAGTTGTCACTTCAGGACTTGGTACTGTTGATGCTGACTATAAGGAGTGTGCCTCACGCACTGCT---AAT---ACTGTT---GCTGAAGTTGGCTGTGTGCAGTACTATAATGGTATTATGGTGCTGCCAGGTGTAGTAGACCAGTCTCTGCTCGCCCAATATTCAGCTGCTTTAACAGGTGCTATG---------------------GTTTTGGGTGGTATAACT---GCGGCTGCAGCTGTGCCATTCTCCATTGCGGTTCAGTCTCGTCTGAACTATCTTGCATTGCAGACTGATGTGTTGCAGCGTAACCAGCAGCAGTTGGCTAATTCCTTTAATGCAGCCATGGGTAATATTACAGAAGCTTTTGGGCGTGTTAATGACGCCATTGAGCAAACGTCACATGCTATTTCTACTGTTGCACAGGCATTGGACAAGGTGCAGAATGTAGTCAACGACCAAGGCATGGCTCTCTCTCAACTTACTAAACAGTTGGCTTCTAACTTTCAGGCTATCTCGTCTTCTATTGAGGACTTGTATAATAGACTTGATAGAGTTGAAGCAGACCAGCAGGTTGACAGACTTATCACAGGCCGTTTGGCAGCACTTAATGCCTTTGTTGCACAGCAGTTGACTAAGTACACGGATGTTCGCGCTTCTAGACAGTTAGCACAGGAGAAGATTAACGAGTGTGTTAAGTCGCAGTCCTTTAGATATGGTTTCTGTGGCAATGGAACACATGTCTTTTCAGTTGTCAATGCGGCACCTGATGGTATGATGTTCTTTCACTCAGTTTTGCTTCCCACTGCCTACATGGAGGTTGCAGCTTTTTCTGGACTTTGTGTTGAGGGTAAA---GGGTTTGTCTTGCGGGAAGTTGGTAATGTTCTATTTGAA---AAGGATGGACGC------TACTTTATAACTGCTCGTAGGATGTTTGAACCACGTATCCCTCAGACTGCTGACTTTGTGCAAATCTCTGGCTGTGACGTTGTTTATCTTAATGTGACTCGGGACGAATTGCCCACTATTATACCAGATTATGTTGATGTGAATGGCACAGTCGAAGACATTCTCAGTAAGCTC------CCT------AACAGG---------ACGTCTCCTGAGTTAGATCTCGACATCTTTAATGCCACATATCTTAATCTGACTAGTGAAATTGCAGATCTTACTGCACGTTCCGAGTCACTTAAAAATACTACTTTGGAATTGAAAGAGCTTATTGCTAATATTAATGCTACACTTGTTGACTTGGAATGGCTTAACAGAGTGGAGACTTATATCAAGTGGCCATGGTGGGTTTGGCTCATCATTGTGCTTGTCTTGATACTCTTCACATGTCTAATGCTATTCTGCTGTTGTTCAACTGGTTGTTGTGGCATTTTTAGCTGTTTGGCTAGTTCTTGCGGTGCTTGTTGTGATATTCGTGGAACTAAACTTCAGCGGTACGAAGCAATTGAAAAGGTCCACGTACAA------------------------------TGA
>KY770851_Bat_China_2013--
ATG------------CTACGCAACAAGAAGTTCTTGTCCCTG---TTTGTG------------------------------------------------------------------------------------------------------------------------------------------------------------------------------------------------------------------------------------------------------------------------------------------------------------------------------------------------------------------------------------------------------------------------------------------------------------------------------------------------------------------------------------------------------------------------------------------------------------------------------------------------------------------------------TTTAGCGTTGTGCTACCA---TGTGCC------------------------------------------TATTCAAACACCGGCACA------TGT---TCCAGT------ACTATTAATAGATTTATGTATCTTAAGCTCGGCCTGCCTGAGAGTGTTAATGATGCATACGTATCTGGCTATTTACCAGTA------------CGTGACAATTGGACATGTTCTGCC------------------GGT------TTTTGGCAATAT---------TATAATGCC---CATGCCATATTTATGTCTTATTATTCTACTGCCATGGACTTCGCTATTGGTGTT---GGTTCTTCAAAAAGT------TATAAC---------ACAAAG---------------------TGGGGCTTGTATTTTTGG------CAA------AAGAATAAT------------------GGATATCGCGCTGTTTTTAGAATTTGTAAGTGG---GATTCTAAAATTGAACCCTCTTTCAAACCTTCTAAT---CAGCAGGCC---AGAGAATGCCTTATTAATAAGGAATTC---TACATGGGCTTT---------GGGCATGCTCTA------AACCAGATTTTTGGTGTTTCATGGTCTGGTAACAGGGTTACACTTCATACATTGGATAAGGTTGTTAGTTTCTTCGTCGAAGGTGCAGACACGTGGGATTATGCTTCCTACAGGTGTGCTAATGGTTATTCATGTGCACATCAAGTTGTTTACACACCTGTGACGCTGAGAATTACAACAGTCCCACAGGGT---ATACGTTCGTATGACTTGTGCACCAATTGCTCTGGTTTTCCGGAGCACGTATTTGCAGTGCTAGATGGTGGTGAAATTCCTCCAAACTTTGATTTTACGAACTGGTTTTACCTCACCAATGCGTCATCTCCTGTATCAGGTCGCGTTGTTGGTGTTCAGCCGTTGCAGTTGCTTTGCCTTTGGCCTATACCGGCTTTGCTTGGTACT---GCTACGGATATTACTTTTGACAGAAATGGT------------------------ACTAGTGATGTGCGATGCAATGGGTTTTCATCC------AATGCAACG---GCGGATGCTATGAGATTTTCGCTTAATTTCACTGAGAATGGT---GTTTTTGCGAAGGAAGGTGTTATAACACTTAAAACT---------GTTTCTAACACATTTAAATTCTCATGTAGCAACTCATCTACA------TAT------------ACT------AGGCCATATGTCATACCTTTTGGTCATATAGATCAACCATATTATTGCTTCACCACATTCTTTACTAATGAGACTACTGGCGCC---ACTGCTACTAGTTTCGTTGGTATGCTACCGCCTATA---GTCAGAGAGTTTGTCATCACACGTCTTGGTGATGTTTATCTTAATGGCTACAGGATATTTTCAGTTGGTGAAGTTGTTAGTGTTAATTTTAATATCAGCTCCACTGACCATCGTGATTTTTGGACCGTGGCTTTTGTCAAAAATGCTGAGGTTATGCTTGATATCGAGGATACATATATCAAACAGCTTCTCTACTGTAACAACCCAGTTAATGTTGTTAAGTGTCAGCAGTTGAAGTTTGTGCTTGAAGATGGGTTTTACTCGTATGCACCTCAGTCAGAAGACAGTTTGCCACGTACTATAGTCCGATTGCCACGTTTTATGACGCATCAGCATATTAATATTAGTGTTGTTGTGTCGTTTTATTTCGACGATGGTCAGGCTGACACACCTGTTGGTAGTGATTTCTATGCTTGTGCAACGTGTGCACCCAAG------------------------------------------------------------TAT---------TACAAAATGGTCTTTGCAGATGTTGATTGGACTGGTATTCACGGTGACATTTTGAATGTTACCGGTGTCTGTGTCAATGCTGCAAGTTTTACGACCAAGTTTCGTAGTAGT------------------------------------------TATTTGGGTGCT---GAT---------------GGT---GTTTATGTAGGGCTCGAAGCTGGAAGTTGTCCA---TTCAGCTTCGATACGCTCAACAATTATCTAACATTTGGTTCACTCTGTTTTTCAACAGTT---CCA---AATGGTGGTTGCACTATGAATGTTGTTTCCAAAGGG------CCATATGGTGAACCACACACATTTGCTGTTCTTTATGTGTCTTACACCGATGGCGATAATGTCATAGGTGTACCACCTTATAACATACCCCCATATGGTGTTTCTGACATGAGTATAGTCTATTTTGATGTGTGTACTACTTACACTATTTATGGTATGACTGGTAGGGGTATTATAACACCTAGTAATAACACTTTTATTACGGGTTTATATTATACATCTCTTGCCGGTGACCTTTTGGCTTACAAAAATTCTACCAATGGTATTGTTTATAATGTTTACCCATGTCAACTTTCTGGTCAAGTTGCTGTTATTAGTGACAACATTGTTGGTATGGCGTCGTCCACACCCAATGTT------TCACTAGATTTT------AATGTTACAGTCGTCGCAGATAGCTTCTACTACTTAAGTAAT---------------AGCGCTGAGCCATGTGACCAACCCGTGCTCACTTATGCTGGTATAGGCATTTGCGCTGACGGTAGCATTACTAATAATACAGCAAGACGTGCTGCTTCAGATCCTATTAGTCCTGTAATTTCTGGTAACATCTCTGTGCCTACCAATTTCACATTTTCTGTGCAAGTTGAGTATATTCAGTTGATGCTTAAACCAGTAACCGTTGATTGTAGTGTCTATGTTTGTAATGGAAATCCACGCTGTTTGCAATTACTAGCACAGTATGCTAGTGCTTGCCGAACAATAGAACAAGCTTTGCAATTGAGTGCTAGGCTTGAATCTGTTGAGGTTAACAGTATGATCTCCATTTCA------------CAACAGGCGCTCGATCTCGGT---------GTTATTGACAACTTCAACCATGACTTCAATTTGACTAATGTACTGCCTGCTAAT------------------------GTGGGTGGTCGT---TCAGCTGTTGAAGACTTGTTGTTTGACAAAGTTGTCACTTCAGGACTTGGTACTGTTGATGCTGATTATAAGGAGTGTGCTTCACGCACGGCC---AAC---TGGGTT---GCTGAAGTTGGCTGTGTGCAGTACTATAATGGTATTATGGTGCTGCCAGGTGTAGTAGACCAGTCTCTGCTTGCTCAATACTCAGCTGCTTTAACAGGTGCTATG---------------------GTTTTGGGTGGTATAACT---GCGGCTGCCGCTGTACCATTCTCCATTGCGGTTCAGTCTCGTCTGAACTATCTTGCATTGCAGACTGATGTGTTGCAGCGTAACCAGCAGCAGTTGGCTAACTCCTTTAATGCAGCCATGGGTAATATCACTGATGCTTTTGGTCGTGTTAACGACGCAATAGAGCAGACGTCACATGCTGTTTCTACAGTTGCACAGGCCTTGAACAAAGTGCAAACTGTTGTTAATGACCAGGGTATGGCTCTCTCTCAACTTACTAAGCAGCTAGCTTCTAACTTTCAGGCTATTTCGTCTTCTATTGAGGATTTGTATAATAGGCTTGACAGAGTTGAAGCTGACCAACAGGTTGACAGACTTATCACTGGCCGTTTAGCAGCATTAAATGCTTTTGTGGCACAGCAGCTGACTAAATATACTGATGTGCGCGCTTCTAGACAGTTGGCTCAGGAAAAGATAAATGAGTGTGTTAAATCACAGTCCTTTAGATATGGTTTCTGTGGTAATGGAACACATGTGTTCTCAGTTGTCAATGCGGCACCTGATGGTATGATGTTCTTTCACTCAGTTTTGCTTCCCACTGCTTACATGGAGGTTGCAGCATTCTCTGGACTTTGTGTGGAGGGCAAA---GGCTTTGTCTTGCGCGAAGTTGGTAATGTCCTATTTGAG---AAGGATGGTAGC------TACCTTATAACTGCTCGCAAGATGTTTGAGCCACGTGTGCCTCAGACTGCTGACTTTGTGCAAATCTCTGGCTGTGACGTCGTTTATCTTAATGTGACTCGGGACGAATTGCCCACTATTATACCAGATTACGTTGATGTGAATGGCACAGTTGAAGACATACTCAGTAAACTC------CCT------AACAGG---------ACATCACCTGAGTTCAATCTCGACATCTTTAATGCCACATATCTGAATCTGACTAGTGAAATCGCAGATCTTACTGCACGTTCCGAGTCACTTAAAAATACTACTTTGGAATTGAAAGAGCTTATTGCTAATATTAATGCCACGCTTGTTGACTTGGAATGGCTTAATAGAGTGGAGACTTATATCAAGTGGCCATGGTGGGTGTGGCTCATCATTGTGCTTGTCTTGATACTCTTCACATGTCTAATGCTATTCTGTTGTTGTTCAACTGGTTGTTGTGGCATTTTTAGCTGTTTGGCTAGTTCTTGCGGTGCTTGTTGTGATATTCGTGGAACTAAACTTCAGCGGTACGAAGCATTTGAAAAGGTCCACGTACAA------------------------------TGA
>MG916901_Bat_China_2012-05-19
ATG---------------CTTTTTCTCGCAGTGTATGCGGCAGAATTGCTT------------------------------------------------------------------------------------------------------------------------------------------------------------------------------------------------------------------------------------------------------------------------------------------------------------------------------------------------------------------------------------------------------------------------------------------------------------------------------------------------------------------------------------------------------------------------------------------------------------------------------------------------------------------------------GTGCTTATTACACAAATTCCTGCTGTT---TTTAGTTAT------------------------------GGTGGTGAAAGGTTTACT------TGCTCGCCTAAT------TAT---GCCAGTTTGCCAAATTTGAACCTAGGTTTGCCCCCTAATTCCACA---GTTTTGGTTAGTGGTTATTTGCCTAGA------------CCTGGTGACTGGGTATGTTACACT------------------GGT------ACAACAACGCAT---------GATAATATA---CGTGGTGTGTTTTGGTCATATTATAGTCATGGTTCGGCAGTTGCCATAGGGATA---TCTAATAAAGATCAGACTACTACACCA---------GATCAA---------------------TGGGCACTATTTGCGCAT------CAT------AGTAATAAT------------------GGTGGACAGTTTTACTTACGTATATGTAAGTGGTTGAATGGCGGAAAC---TTGGATTGGGCAACGGAG------AGTAGTCGAGGACTC---TGTATTGTTAATCGAAAGTTC---CGCTTTCAATTC---------TCACATGCTGCT------GGACAGGTAATTGGTGTTACCTGGTCCTCTAATGTTGTCACTTTTTATGGTAGTAGGTCTTAT---CGTTATTACTTGACT------AATAACTGGAACAGAGTAGATGTTAAGTGTGTAAATTATCCCACATGTATTATCAACCCTGTTCGTAATATTACTACTTTTAATGTAACAACGAATGCCCAAGGTTTATTTCAATCGTATACGGTGTGTGATGACTGTAATGGCTTCCCACAACATGTGTTTGCTGTCTTAGACGGTGGTTACATACCTAGTGAGTTTGGTTTGGACAACTGGTATGTTCTTTCTAATACGTCTACAGTGCTGGACGGACGCGTGTTGACTAATCAGCCTCTATTAGTGGCATGCCTGTGGCCAGTGCCATCGCTGCTTTCAAAT---GATAACCCTATCCATTTTAATATGTCACTT------------------------AATACAGGTGTTAATTGCAATGGTTATAGTGAG------GTGCGTGAG---GTGTCACACTTACGCTTTGCCCTCAACTTTACCAACCAACAA---GTGCTTAATGGTGTCCATAACATAGATCTGTTAGGG---------GACACATTTAACTTCACCTTCACATGTACTAATAACAGTGAC------ATC------------ACTAAG---GGCGAGCGTTTTGTGCCATTTGGTTTCTTAGACAATGTCTATCGTTGCTTCGTTTATTTT---------GACGTGGGCAACGGT---ACTGTGAACAAGTTTGTTGGCATCTTACCACCCGTT---GTGAAGGAGATTGTCATTTCTAAGTTTGGCACTGTTTACATTAATGGAGTCAATATGGCCACATTACCACCTGTTAACAGTGTAATTTTTAATGTTACTAGCACAGTGGGTTCAGATTTTTGGACTGTAGGTTTCACGGACCTGGCTGATGTCATGATAGATATTAATGCAACTAGAATTGTTGACTTACTCTACTGTGACACACCTATTAATAAACTTAAGTGCCAGCAGTTATCATTCTCGTTGGATGATGGCTTTTATACCACCACTAATGTATACAAGCAAGCGGTCCCACGCACATATGTCGCATTACCATATCATGCAACTCACAGTGCTATTAATATTACTGCAGAAGTAAGTGTT---------------------------------------AAT---------------AGCAATGATGACCGG------------------------------------------------------------------------TTTTTGATTAATGGTCTTAATGGT---------------------------------------ACTTTCTGTGTTAATACTACACAGTTTACTGTTATTACCCAT------------------------------------------------TTTACG---CAA---TAT---------------ACTGGTATGCGTGTTGCTATTGAAAACTTAGACTGCCCT---TTTACGCTTGATTCTCTGAATAACTTCCTGTCCTTTGGCTCTATCTGCTTCTCTACTTAC---GCAGTGGGTGGTGGTTGTAGGATGCGCTTGGAC---AAGGTG------CTCATTTCCACACCAACACCCTGGCGAATTCTGAACATTGTGTATACAGATGGAGACCGTACTACAGGTGTTACTAAG---------GCTAGTGGTGGCATTTTTGACCCTAGTGAACTATATGTTGGTGTTTGCACTGACTACACCATTTATGGTATCTCTGGTCGTGGTATTATAAACCAGCTTAATACAACTATTATTGCTGGTCTGTACTACACGTCACCAGCTGGTCAGTTGTTAGGTTTCAAAAACGCCACTACAGGTGATATATATGGTGTTAGACCATGTGCACTATCGAGTCAGGCTGCTGTGTATCAAAATGAGATTATTGGTGTGATGACAGCTTCTGCAAATGAG------AGCTTTGGCTTC------CAGAATGTCACTGAGACCCCAAAGTTCTTTTATCACTCCAATGGTAAT---------TCA------ACTTGTACAGAACCAGTACTCACATATGGTAGTGTTGGTGTTTGTCCTGATGGAACCCTCATCATGGTACAAACACGCTCAGGTAATGTTAATCCTGTGTCACCTATCGTTAGTGGCAATATTACTATCCCACTGAATTTTACTGTTTCTGTACAGGTTGAATATTTGCAGATGTACTTACAGCCCGTTTCAGTGGACTGTAATATGTATGTTTGTGGTGGCAACCCCCATTGTCTCAGACTTATGTCACAGTATGCTTCCGCTTGTCGCACCATAGAGGAGTCTCTGCAGCTGGGTGCCCGCTTGGAGTCGACAGAAGTGGCTAACACTATTTCCGTTTCC------------TCACAAGCTGTGCAGCTTGCT---------AATATAACTAATTTT---GACTCATATAATGTTTCTGTTCTACTTCCTAGAGCT---------------------------AATGGTAGA---AGCTTTATTGAAGACCTGCTATTTGACAAGGTTGTCACTAGTGGCCTGGGTACAGTAGACCAGGATTATAAACAGTGTGTCAATGAATGGGGTATTGGC---GAAGTT---GCTGATCTTTCATGTGCACAATATTACAATGGTATAATGGTACTCCCTGGTGTCGTTGATGCCAATATGATGACGCTCTACACGGCTTCCTTGACTGGTGCTATG---------------------GTTTTTGGTGGTATTACT---GCTAGTGCTTCAATACCATTCTCACTTGCAGTACAGTCACGTTTAAACTACGTGGCACTGCAAACTGATGTGCTTAACCGTAACCAGGAAATATTGGCACAGTCCTTTAATAGTGCTTTAGGCAACATAACTGCTGCTTTTTCTGAGGTGAACCATGCTTTTCAGGAAACATCAGATGCAATTAATACTGTTGCACAAGCACTTGGTAAAGTTCAGACTGTTGTCAATGAGCAAGGGCAGGCGCTTTCACAGCTTACTCGGCAATTAGCTTCTAATTTCCAAGCTATTTCAAATTCCATAGAGGATATTTATAATAGATTGGACGGGCTGACTGCTGATGCTCAGGTTGATAGGCTTATTACAGGTAGAATTGGTGCTCTTAATGCATTTGTGGCACAGACTCTCACTAAGTATACTGAGGTTCGTGCGTCGCGACAGCTGGCAATTCAGAAGATTAATGAGTGCGTTAAGTCACAGTCAGCTAGGTTTGGCTTCTGCGGTAATGGCACTCACTTGTTTTCAATTGCTAATGCTGCACCAAATGGCATCATGTTGTTCCATACAGTGTTATTACCTAGTGAATATACCACTGTGCAGGCGTGGGCTGGTATTTGCATTGATAACAATGTGGGCCTGATTCTTAGGGACTTTAAGACCACACTGTTC------TTC------AGTGACAAGTACTATGTAACCCCGCGCGATATGTTTGAGCCGCGCACACCTGTTCAAGCTGATTTTGTACGCATAGCTAATTGTAGTGTCAATTACTTAAACATTAGTTCATCTGAGTTGGGTACTATTATACCTGATTACATTGATGTCAACAAGACGCTTGAAGAGCTGGAACAGCAACGA------CCT------AATTAC---------ACGTTGCCAGAGCTTGACATAGATCGTTTTAACAACACTTATCTCAACCTGTCAGCAGAGATTGCAGAGCTTCAACGTAAGTCTGAGAGTTTACAGAACTCTACAATCCAGCTGCAAGAGCTTATAGAGCGAATTAATAGTTCCTATGTGGACCTTGAGCTGCTCAAGCGTATCGAGACATATGTTAAATGGCCTTGGTACGTTTGGTTAGCTATTATTCTTGTTATGTCTCTCTTTAGCTTTTTGATGCTATACTGCTGTTGCATGACTGGTTGCTGTGGTTGCTGTAGCTGCTTAACTAGCTGTTGCTTT---------GATTGTCGTGGTAAACGTTTACAACAATACGAA---GTGGAAAAAGTTCACATCCAG------------------------------TAA
>MG916902_Bat_China_2012-09-16
ATG---------------CTTTCTCTTGCAGTTTACTTTGCAGAGTTGCTA------------------------------------------------------------------------------------------------------------------------------------------------------------------------------------------------------------------------------------------------------------------------------------------------------------------------------------------------------------------------------------------------------------------------------------------------------------------------------------------------------------------------------------------------------------------------------------------------------------------------------------------------------------------------------GTAATTATATCTTATTTACCAGATTTGGTTACAGGTGAT------------------------------CTTAAT---------GGC------TGT---GCTGAT------GGTCATAATAGGTTACCGAACCTAAATCTAGGTTTGCCACCAAATAGTACG---GTATTTGTTAGTGGTTACCTACCCCGT------------AAAAATGGGTGGGAGTGCCCAACCATTAACAACCAATATGGTGGT------TCAACCAACTAT---------GAGAATGTC---CATGGTATTTTCTGGTCTTATCATTCTACAGCTCAAAGATTTGAGTTAGGTGTG---TCCAACAAGGACCAGTTGGTGAATACA---------AACAGA---------------------TGGGCACTCTACGTTTAC------CAA------AACAACAAT------------------GAAGGTGTGCTAAAATTACGCATCTGTAAGTGGTTGCGTGGTCAGTACAGCTTACAGTGGTTACATGGT------GCTAGACATGGGCAG---TGTGCAGTAGATAGAGCGTTT---AATTTTAGGTTT---------GTACACGCTGAA------AATCAGGTACTAGGTGTCACTTGGTCCTCTAATTATGTCACTTTTTATGGTATTAATGGTAGTTACCGTTATTACATACCT------AATGACTGGTTTAGGGTGTCCGTTAAATGTGAAAATAAGTATGTCTGTGCTATATACCCTGTGTATAACCAGACTACCCTCAATATCACAACAAATGCTAAGGGCTTGATTAAGGAATATAGCGTGTGCGAGTCTTGCAATGGTTTCCCTGCTCATGTCTTCCCAGTTTTGGAAGGTGGTAAAATACCAGCTGACTTTGATTTTACTAACTGGTTTTACTTGTCAAACACCTCAACACTTGTTGCTGGTCGTGTTGTCGGCATTCAACCACTTAGACTACTCTGTTTATGGCCAGTACCATCTACTACGGCTAAT---GATGACAAGATTTACTTTAATACA---------------------------------ACAGGTGCTAATTGTAATGGATTTGTTGGT------GAAGGCGTT---GCAGATGCATTGCGTTTTTCTCTGAACTTCACATCAAACCAG---GTCCTTAATGGTGTCCATAACATCATTTTGGAAAGC---------ACCTCTTCAAAGTTTACTTTCACGTGCCGTAATGATTCTGAA------TCC------------ACCTTT---TACAGA------GTTCCTTTTGGTGAAACGGGACAAGTCTATTATTGTTTCATTTTCACA---------GAGGCAGGCAATCAG---AGCTATAACACATTTGTAGGTATTTTACCACCTGTG---CTAAAAGAAATCGTTATTTCTCGCTATGGGTCCATTTATCTAAATGGTGTCAAATTGTTTAGCTTGCCTACTCTTGAAAGTGTCATTTTTAACGTCTCTAGTAATGTTGGCTCTGATTTCTGGACCATAGCCTATGCACAAGATGCTCAGGTTATGGTGGATCTCAATGCAACTAGCATCACTGATTTGTTGTACTGTGATACACCTTTAAATAGACTTAAGTGCCAGCAGCTCAGCTATGCCCTAGAAGACGGTTTTTATCCTACTACCAACATATATACTAAGGATATTCCTAGGTCGTATGTTGCCTTACCTTATCACGCCACACATGCTGTTCTTAATATAACAGCATATATTGGT------------------------------------------GAC---------------AAGAAGGATGACCGC------------------------------------------------------------------------ATTCAAATCAATGGTTTTAATGAC---------------------------------------TCTTTTTGTGTGAACACAACACAGTTCACTACAAATTTTGTC------------------------------------------------CAAACA---GAT---TCT---------------GGCATTATTAAAGCTGAGTTGAAAAATGGTGATTGCCCT---TTCACCTTTGACTCAATTAATAATTATTTAACATTTGACTCCATCTGCTTCTCAATTGAG---CCTATTGGCGGTGGTTGCACAATGAACATAGTC---CGCACA------TGGTTTGGCCAATCTGTACCGTGGAGGACTCTTTACGTGTCTTACACTAAAGGCTCCAGAATCACAGGTGTCAAAACC---------CCAAACACTGGCGTGTTTGACCCTAGCACTTTTGTAGAGGATGTTTGCACTGACTACACTATCTATGGTATGTCCGGTAGAGGTGTAATTAGTCGTTCTAATGCTTCATACATTGCTGGTCTCTATTACACAGCCATTTCGGGACAACTTTTGGGCTTCAAAAATGCAACCACAGGTGAGACATTTGTTGTGGTGCCTTGTGACTTATCTAGCCAGGCTGCAGTCATTGGTGACAAAGTTGTTGGTGTTATGACCTCTATTACAAACTCT------TCTTTTGAGTTT------GTTAAGTCTATTGAAACACCTAACTTTTATTACTTGACCAATGCTACA---------GCT------AATTGCACATCGCCCGTTATCACTTATGGTAAGTTGGGTGTTTGTGAGGATGGTTCCATTGCTGAAGTCAAGGTTAATACCCATGTGCAAACACCGGTCTCACCTATTTCAACAGGCAATATTACAGTGCCCTCCAACTTCACAGTTTCTGTGCAGGTCGAATACTTGCAAATGTACATGAGACCGGTCAGTGTAGACTGTGCTATGTATGTTTGTAATGGCAATCCACATTGTCTACGACTGCTGACACAGTATGCTTCCGCATGCAGAACAATTGAAGACGCACTACAATTGAGTGCTCGTTTGGAGTCTATTGAGGTCAATAGTGTCATCTCTGTATCC------------GAAGATGCGCTTGAACTGGCC---------AACATTAGTAACTTT---GACCATTACAACATGTCTGCACTGCTGCCAAAGAAA---------------------------AATGGGCGC---AGTTTCATTGAAGACCTGTTGTTTAACAAAGTTGTTACTAATGGTCTTGGCACAGTTGACCAAGATTATAAAAAGTGCATGAAAGATAAAGGCTTCGGT---GAGGCC---TCTGACATTGCGTGTGTACAGTATTACAACGGCATTATGGTTCTGCCTGGTGTGGTTGATGACAGCAAAATGGCTTTGTACACTGCTGCTTTGACTGGTGGCATG---------------------CTTTTGGCCGCTTTCACT---GCTGGAGCTTCTATACCATTTTCCTTGGCTGTCCAATCTAGACTTAATTATGTAGCCTTGCAAACTGATGTTTTACAGAAGAATCAACAAATTCTGGCAACATCCTTTAACAATGCTATGAGCAACATTACTGTCGCTTTTACTGAAGTCAACCAGGCTATTAAAGAAACATCTGATGCCATTAATACTGTTGCTAAGGCCCTTGGCAAAGTTCAATCCGTTGTGAATGAGCAAGGTCAAGCATTGTCGCAGCTTACACGTCAACTTGCTTCTAATTTTCAGGCTATATCCTCCTCTATAGAGGATATATATAATAGGTTGGATAGCTTAGCTGCCGATGCCCAAGTAGACAGACTGATTACCGGCAGATTAGGTGCCCTTAATGCATTTGTCACACAAACTCTAACTCGCTATACCGACGCACGTGCTTCTCGTCAATTGGCTATTCAGAAGATCAATGAGTGTGTGAAATCTCAATCCATGCGTTATGGGTTTTGTGGTAATGGTACACATTTGTTTTCCATTGCTAATGCTGCACCTAATGGTGTTATGCTGTTCCACACAGTTTTGATCCCTACTGAATTTGTCACTGTTGAGGCTTGGTCTGGAGTCTGTGTCGATGGTACACATGGTCTCATTTTGCGTGATGTTCGCACTACACTGTTTCAA---CAA------GGTAGTACTTATTACGTGACTACACGAGACATGTTTGAACCACGAACACCTGTTGCTGCTGACTTTGTCCGTATTGCTAATTGTAGTGTGACATACGTCAATATTACTGCTGATTCTCTTGGTGAGATCATTCCAGATTACATTGACGTGAATAAAACTCTTGAAGAGTTG------GGCAGG------CCT------AACTTC---------ACACTGCCAGATTTCAACTTGGATCAGTTCAATAACACATATCTCAACCTTAGTGCTGAGATAGCTCTGTTGAACGCCAAGTCTGAAAGTCTGTACAACACTACTCAGAGACTTGAGAAATCGATTGAAAACATTAACAATTCTTACATAGACTTGGAGCTGCTTAATAGGCTTGAATCCTATGTGAAGTGGCCGTGGTATGTCTGGTTGGCAATCTTCCTGGCTTTGATACTGTTTTCATTTCTCATGCTTTATTGTTGTATGGCTACTGGTTGTTGTGGCTGCTGTAGCTGTCTTTCTAATTCATGCTTT---------GACTGTGGAGGACGACGTTTACAACGTTACGAA---GTAGAAAAAGTCCACATTCAA------------------------------TAA
>MK720945_Bat_HKong_2015-08-06
ATG---------------CTATCTTTTGCTGTTTACCTGGCCGAGTTGCTT------------------------------------------------------------------------------------------------------------------------------------------------------------------------------------------------------------------------------------------------------------------------------------------------------------------------------------------------------------------------------------------------------------------------------------------------------------------------------------------------------------------------------------------------------------------------------------------------------------------------------------------------------------------------------GTGATACTATCACACGTCCCATGCCCTGGTTTTGCTTTC------------------------------AGGTCTGTGCGGGACACT------TGC---CCATCT------ACTAGTGGTGTACTGCCTAACCTTGATTTAGGTTTGCCACCCAATTCTACA---GTTCTTGTTAGTGGCTACTTACCTAAA------------CCGGGTAACTGGTACTGTAATACA------------------GGT------CTTAGCAGCTAC---------CAAAATGTT---CATGGCGCTTTTTGGTCATATTACAGTCATGGAACAAATGTAGCCATAGGTGTG---TCCAGTAATAACTCACCCAATGAC---------------------------------------CTGGCTCTTTATGCTTTT------CAT------AGCAATAAT------------------GGGGGCTACTTCTACCTTCGTATCTGTAAGTGGTCCCGGCCGGGC------CTTAATTGGGTAACACAA------CAAACTAGTGGTGCA---TGTGTTGTTAACCGTAAATTT---AGGTTTGTTTTT---------GCACATGCACAA------AGTCAAGTTATAGGTTTGACATGGTCTTCTAATGTTGTCACTTTTTATGGTGTACGTAATGTGTATAGATATTATGTACAC------AATAAGTGGGATCGTGTTGATGTTAGGTGTGAACTTGCACCAACTTGTGCAATAAACCCTGTCAACTCTACTACAACTTTTAATGTGACTACGAATGGACAAGGCCTAATCAGTTCCTATAGCGTGTGTGATGTGTGTGATGGTTTCCCACTCCATATATTTCCAGTATTGGAAGGGGGTTACATACCATCTGACTTCCGTATGGATAATTGGTATGTGCTATCCAACACATCCACAATACTTGATGGTCGTGTTGTTATGCAACAACCTTTGTTAGTGTCCTGTTTGTGGCCAGTGCCTTCATTGCTGGTTAAT---GATGACCCCATTTATTTTAACATGTCACTA------------------------AATAATGGTGTTAAGTGTAATGGTTATAGTCAG------ACAAAGGAC---GTCTCGCACCTACGTTTTGCGCTCAATTTTACTGAACAGCAA---GTGCTCAATGGTGTGCACAACATTAACTTTCGTGGT---------GAAAGTTTTAATTTTACGTTCACTTGCACTAATGACACTGAT------ATT------------ACCAGA---GGTGAGCGAATGGTACCTTTTGGGTTTATTGACACTGTTTACCGTTGTTTTGTATATTTT---------GACACCACTAACGGT---ACGGTTAATAAGTTCGTGGGCATCCTTCCTCCCATT---GTTAAAGAGATTGTCGTGTCTAGGTATGGTACTGTTTATATTAACGGTGTTAATATGTTGACATTGCCACCTATTGACAGTGTTGTTTTTAATGTCACTAGCAATGTAGGTGCTGATTTTTGGACTGTGGCTTTTGTTGACATGGCTGAAGTCATGATGGATATAAATGCCACACAGATTGCCAATATTTTGTACTGTGACACACCAGTCAATAAACTTAAGTGTCAACAGCTCACCTATTCTTTGGATGATGGGTTTTACACCACCACAAATGTTTACACACGTGAGGTGCCAAGAACGTATGTGGCGCTGCCATACCATGCTACTCATAGTGTCATTAATATTACTGCTTATTTCACAGCA---------------------------------------GAT---------------ATGCGTGATGATCAG------------------------------------------------------------------------TACTTTATTAATGGTGTGAATGGC---------------------------------------ACTGTTTGCGTGAACACAACACAGTTCACAGTTCAAACTTTG------------------------------------------------CTTACT---GGT---AGT---------------ACAGGTGCGCGTACTGATGTTGTAAACCTGGATTGTCCT---TTTACTTTAGACAGCTTAAATAACTATCTGTCTTTTGGTTCAATCTGTTTTTCGACATAT---TCAGTAGGTGGTGGCTGTCGTATACGGTTTGAC---AAGGTA------TTTTTGTCATATCCTACACCATGGAAAATTCTTAGTGTCGTGTACACGCCAGGTGATAGAATTACGGGTGTGCGTAAG---------GCTAGTGGTGGCATTTTTGACCCAAGTGAGCTTTACATAGGTGTTTGCACTGATTACACTATTTATGGCATTGCAGGCCGTGGTGTAATCAATCCACTTAACACAACCATTATAGCTGGTCTTTATTACACATCTTCCTCTGGTCAACTACTCGGCTTTAAAAATGCAACAACTGGTGACATTTATAGTGTACGCCCTTGTGAGTTGTCTAGTCAAGCCGCCGTTTATCAGAATAGGATTGTTGGTGTGATGACTGCATCAGCTAATGAG------AGCTTCGGTTTT------GATAATGTAACTGAGACGCCAAAGTTTTACTACCATTCAAATGGTTCA---------ACA------CAGTGTAAAAATCCTGTGTTGACCTATGGTAGTGTGGGTGTTTGTCCAGATGGTTCTCTCGTGGTTGTTGAAACACGTAGTGGTAGTGCAACACCTGTGTCACCAATTGTTACTGGCAACATCACAGTGCCTAGCAATTTCACTGTGTCAGTGCAAGTTGAGTACCTACAAATGTACATGCAGCCAGTCTCTGTTGACTGTAACATGTACGTTTGTGGTGGTAACCCACATTGTCTTAGGTTGCTGTCTCAATATGCATCTGCATGCCGCACCATTGAAGAATCATTACAGCTCAGTGCTCGTCTTGAGTCAGTTGAAGTTGCAAATACAATATCTGTCTCT------------TCTGAAGCATTGCAGCTTGCT---------AATGTGACTAATTTT---GATGCTTATAATGTCTCTGTACTACTACCACGAGCT---------------------------AATGGCAAA---AGTGTCATTGAAGATCTTTTGTTTGAAAAAGTTGTTACCAGTGGTTTGGGTACTGTGGATCAAGATTACAAACAATGCATCAAAGACCGTGGTGTCGGT---GATGTT---GCGGATGTTGCATGTGCACAATATTACAATGGCATTATGGTGTTGCCAGGTGTTGTCGATGACGTTAAGATGGCCTTGTACACTGCCTCTCTTACTGGTGGTATG---------------------GTGCTTGCGGGAATCACT---GCTGGTGCGTCCATACCATTTTCCTTGGCTGTCCAGTCTCGGCTTAATTATGTTGCACTACAAACTGATGTGCTGAATCGCAATCAGGAAATTCTTGCGCAGTCGTTCAACAGTGCGTTGAGCAACATTACAGAAGCGTTTTCTGAGGTTAACCATGCATTGCAAGAAACATCAGATGCTATTAACACTGTTGCTCAGGCCTTAGGCAAAGTTCAAACTGTTGTGAACGAGCAAGGACAAGCTCTCTCTCAGCTTACAAGACAACTTTCATCTAATTTCCAAGCCATTTCCAACTCTATTGAAGATATTTACAATAGGTTGGATGGGCTGGCTGCAGATGCTCAAGTTGATAGACTCATTACAGGTAGAATTGGTGCTTTGAATGCTTTTGTTTCACAAACGCTGACCAAGTACACAGAGGTTCGTTCATCTAGGCAATTAGCTATACAGAAGCTTAATGAGTGCGTGAAGTCACAATCTGCAAGGTTTGGCTTCTGTGGTAATGGTACACATTTGTTTTCCATTGCCAATGCTGCACCCAATGGCATCATGCTATTTCATACAGTCTTGCTACCTAGTGAGTATGTGACTGTTCAGGCATGGGCTGGCATTTGTATAGACGACAGTGTTGGTCTTATTCTACGTGATTTTAAGACTACATTGTTT------CGC------ACTGATGGGTACTATATCACTTCTCGTGATATGTTTGAGCCTCGTAAACCTGTTCAAGCTGATTTTATCCGCATTGCTAATTGTAGTGTGACATACCTTAATATTAGTTCTAGTGAACTTGGTGACGTAATACCAGATTACATCGATGTCAACAAGACACTGGAAAACCTTGAGCAGAACAGA------CCC------AATTTC---------ACGTTACCAGAACTTGAAATTGAGCGCTTCAATAACACCTATCTCAATTTGTCTGGTGAAATTGCCATTTTGCAACAAAAATCTGAAAGCCTTTATAATTCAACTGTTAAGCTGCAAGAACTTATAGAACGCATTAATAACTCTTATGTGGATCTTGAACTCCTTAACCGCATTGAGTCATATGTTAAATGGCCGTGGTATGTGTGGTTGGCTATTATTTTAGTGATGATCCTCTTTAGTTTCTTGATGCTCTATTGTTGCTGCATGACTGGTTGTTGTGGCTGTTGTAGTTGCTTGGCAAATTCATGTCTT---------GATTGCAGAGGTAAGCGTTTACAACAATACGAA---GTAGAGAAGGTTCACATTCAG------------------------------TAA
>MK720946_Bat_HKong_2015-08-06
ATG---------------CTATCTTTTGCTGTTTACCTGGCCGAGTTGCTT------------------------------------------------------------------------------------------------------------------------------------------------------------------------------------------------------------------------------------------------------------------------------------------------------------------------------------------------------------------------------------------------------------------------------------------------------------------------------------------------------------------------------------------------------------------------------------------------------------------------------------------------------------------------------GTGATACTATCACACGTCCCATGCCCTGGTTTTGCTTTC------------------------------AGGTCTGTGCGGGACACT------TGC---CCATCT------ACTAGTGGTGTACTGCCTAACCTTGATTTAGGTTTGCCACCCAATTCTACA---GTTCTTGTTAGTGGCTACTTACCTAAA------------CCGGGTAACTGGTACTGTAATACA------------------GGT------CTTAGCAGCTAC---------CAAAATGTT---CATGGCGCTTTTTGGTCATATTACAGTCATGGAACAAATGTAGCCATAGGTGTG---TCCAGTAATAACTCACCCAATGAC---------------------------------------CTGGCTCTTTATGCTTTT------CAT------AGCAATAAT------------------GGGGGCTACTTCTACCTTCGTATCTGTAAGTGGTCCCGGCCGGGC------CTTAATTGGGTAACACAA------CAAACTAGTGGTGCA---TGTGTTGTTAACCGTAAATTT---AGGTTTGTTTTT---------GCACATGCACAA------AGTCAAGTTATAGGTTTGACATGGTCTTCTAATGTTGTCACTTTTTATGGTGTACGTAATGTGTATAGATATTATGTACAC------AATAAGTGGGATCGTGTTGATGTTAGGTGTGAACTTGCACCAACTTGTGCAATAAACCCTGTCAACTCTACTACAACTTTTAATGTGACTACGAATGGACAAGGCCTAATCAGTTCCTATAGCGTGTGTGATGTGTGTGATGGTTTCCCACTCCATATATTTCCAGTATTGGAAGGGGGTTACATACCATCTGACTTCCGTATGGATAATTGGTATGTGCTATCCAACACATCCACAATACTTGATGGTCGTGTTGTTATGCAACAACCTTTGTTAGTGTCCTGTTTGTGGCCAGTGCCTTCATTGCTGGTTAAT---GATGACCCCATTTATTTTAACATGTCACTA------------------------AATAATGGTGTTAAGTGTAATGGTTATAGTCAG------ACAAAGGAC---GTCTCGCACCTACGTTTTGCGCTCAATTTTACTGAACAGCAA---GTGCTCAATGGTGTGCACAACATTAACTTTCGTGGT---------GAAAGTTTTAATTTTACGTTCACTTGCACTAATGACACTGAT------ATT------------ACCAGA---GGTGAGCGAATGGTACCTTTTGGGTTTATTGACACTGTTTACCGTTGTTTTGTATATTTT---------GACACCACTAACGGT---ACGGTTAATAAGTTCGTGGGCATCCTTCCTCCCATT---GTTAAAGAGATTGTCGTGTCTAGGTATGGTACTGTTTATATTAACGGTGTTAATATGTTGACATTGCCACCTATTGACAGTGTTGTTTTTAATGTCACTAGCAATGTAGGTGCTGATTTTTGGACTGTGGCTTTTGTTGACATGGCTGAAGTCATGATGGATATAAATGCCACACAGATTGCCAATATTTTGTACTGTGACACACCAGTCAATAAACTTAAGTGTCAACAGCTCACCTATTCTTTGGATGATGGGTTTTACACCACCACAAATGTTTACACACGTGAGGTGCCAAGAACGTATGTGGCGCTGCCATACCATGCTACTCATAGTGTCATTAATATTACTGCTTATTTCACAGCA---------------------------------------GAT---------------ATGCGTGATGATCAG------------------------------------------------------------------------TACTTTATTAATGGTGTGAATGGC---------------------------------------ACTGTTTGCGTGAACACAACACAGTTCACAGTTCAAACTTTG------------------------------------------------CTTACT---GGT---AGT---------------ACAGGTGCGCGTACTGATGTTGTAAACCTGGATTGTCCT---TTTACTTTAGACAGCTTAAATAACTATCTGTCTTTTGGTTCAATCTGTTTTTCGACATAT---TCAGTAGGTGGTGGCTGTCGTATACGGTTTGAC---AAGGTA------TTTTTGTCATATCCTACACCATGGAAAATTCTTAGTGTCGTGTACACGCCAGGTGATAGAATTACGGGTGTGCGTAAG---------GCTAGTGGTGGCATTTTTGACCCAAGTGAGCTTTACATAGGTGTTTGCACTGATTACACTATTTATGGCATTGCAGGCCGTGGTGTAATCAATCCACTTAACACAACCATTATAGCTGGTCTTTATTACACATCTTCCTCTGGTCAACTACTCGGCTTTAAAAATGCAACAACTGGTGACATTTATAGTGTACGCCCTTGTGAGTTGTCTAGTCAAGCCGCCGTTTATCAGAATAGGATTGTTGGTGTGATGACTGCATCAGCTAATGAG------AGCTTCGGTTTT------GATAATGTAACTGAGACGCCAAAGTTTTACTACCATTCAAATGGTTCA---------ACA------CAGTGTAAAAATCCTGTGTTGACCTATGGTAGTGTGGGTGTTTGTCCAGATGGTTCTCTCGTGGTTGTTGAAACACGTAGTGGTAGTGCAACACCTGTGTCACCAATTGTTACTGGCAACATCACAGTGCCTAGCAATTTCACTGTGTCAGTGCAAGTTGAGTACCTACAAATGTACATGCAGCCAGTCTCTGTTGACTGTAACATGTACGTTTGTGGTGGTAACCCACATTGTCTTAGGTTGCTGTCTCAATATGCATCTGCATGCCGCACCATTGAAGAATCATTACAGCTCAGTGCTCGTCTTGAGTCAGTTGAAGTTGCAAATACAATATCTGTCTCT------------TCTGAAGCATTGCAGCTTGCT---------AATGTGACTAATTTT---GATGCTTATAATGTCTCTGTACTACTACCACGAGCT---------------------------AATGGCAAA---AGTGTCATTGAAGATCTTTTGTTTGAAAAAGTTGTTACCAGTGGTTTGGGTACTGTGGATCAAGATTACAAACAATGCATCAAAGACCGTGGTGTCGGT---GATGTT---GCGGATGTTGCATGTGCACAATATTACAATGGCATTATGGTGTTGCCAGGTGTTGTCGATGACGTTAAGATGGCCTTGTACACTGCCTCTCTTACTGGTGGTATG---------------------GTGCTTGCGGGAATCACT---GCTGGTGCGTCCATACCATTTTCCTTGGCTGTCCAGTCTCGGCTTAATTATGTTGCACTACAAACTGATGTGCTGAATCGCAATCAGGAAATTCTTGCGCAGTCGTTCAACAGTGCGTTGAGCAACATTACAGAAGCGTTTTCTGAGGTTAACCATGCATTGCAAGAAACATCAGATGCTATTAACACTGTTGCTCAGGCCTTAGGCAAAGTTCAAACTGTTGTGAACGAGCAAGGACAAGCTCTCTCTCAGCTTACAAGACAACTTTCATCTAATTTCCAAGCCATTTCCAACTCTATTGAAGATATTTACAATAGGTTGGATGGGCTGGCTGCAGATGCTCAAGTTGATAGACTCATTACAGGTAGAATTGGTGCTTTGAATGCTTTTGTTTCACAAACGCTGACCAAGTACACAGAGGTTCGTTCATCTAGGCAATTAGCTATACAGAAGCTTAATGAGTGCGTGAAGTCACAATCTGCAAGGTTTGGCTTCTGTGGTAATGGTACACATTTGTTTTCCATTGCCAATGCTGCACCCAATGGCATCATGCTATTTCATACAGTCTTGCTACCTAGTGAGTATGTGACTGTTCAGGCATGGGCTGGCATTTGTATAGACGACAGTGTTGGTCTTATTCTACGTGATTTTAAGACTACATTGTTT------CGC------ACTGATGGGTACTATATCACTTCTCGTGATATGTTTGAGCCTCGTAAACCTGTTCAAGCTGATTTTATCCGCATTGCTAATTGTAGTGTGACATACCTTAATATTAGTTCTAGTGAACTTGGTGACGTAATACCAGATTACATCGATGTCAACAAGACACTGGAAAACCTTGAGCAGAACAGA------CCC------AATTTC---------ACGTTACCAGAACTTGAAATTGAGCGCTTCAATAACACCTATCTCAATTTGTCTGGTGAAATTGCCATTTTGCAACAAAAATCTGAAAGCCTTTATAATTCAACTGTTAAGCTGCAAGAACTTATAGAACGCATTAATAACTCTTATGTGGATCTTGAACTCCTTAACCGCATTGAGTCATATGTTAAATGGCCGTGGTATGTGTGGTTGGCTATTATTTTAGTGATGATCCTCTTTAGTTTCTTGATGCTCTATTGTTGCTGCATGACTGGTTGTTGTGGCTGTTGTAGTTGCTTGGCAAATTCATGTCTT---------GATTGCAGAGGTAAGCGTTTACAACAATACGAA---GTAGAGAAGGTTCACATTCAG------------------------------TAA
>MG916903_Bat_China_2013-04-17
ATG---------------CTTTCCTTGGCTATTTACATCGCCGAAATTTTA------------------------------------------------------------------------------------------------------------------------------------------------------------------------------------------------------------------------------------------------------------------------------------------------------------------------------------------------------------------------------------------------------------------------------------------------------------------------------------------------------------------------------------------------------------------------------------------------------------------------------------------------------------------------------GCATTCTTACAA---CTGCCTGATTTAACTACAGGGGCT------------------------------CCAAATAAGGATGGCGAC------TGC---GGTGAT------GGCTATAATAGGTTACCTAATTTAAATTTAGGTTTACCTCCTAATTCTACT---GTTTTTGTTAGTGGCTATTTACCTCAG------------AAAACAGGCTGGGTTTGTCCA------GAAAACAAAGAAGCTGGT------GCTACCTCTTAC---------GAAGGCGTG---CATGGTGTGTTTTGGTCGTATTATGCAACTGGTCAGGATGTTGAAATAGGTGTG---TCTAATTTTAGACAGCTTAACAACACC---------AACAGA---------------------TGGGCTTTGTATGTGCAC------CAG------AAGAACAAT------------------GACCATGTTTTACACTTTCGTATTTGTAAGTGGCTAGCTGGTACTTATACCCCTCAGAGTAGGCCATGG------TCACGCTATGGCCAA---TGTGCTGTTGACAAGCGTATT---AGTTTTACATTT---------GAGCACCAGGGT------AATCAAGTGCTTGGCGTTACTTGGTCTTCTAATTATGTCACTTTTTATGGTATTAGTAAATCATACCGTTATTTTCTAAAA------AATGATTGGTATCGTGTTACTGTAAAGTGTTTGAACAAGTATGCTTGTGCCTTGTACCCTGTGTATAACCAAACAACCCTCAACATCACAACTAATGCACGTGGGTTGATTCAATCCTACAGTGTGTGTGATAGTTGTAATGGGTTTCCTGCGCATGTTTTCCCTGTGCTAGAGGGAGGTAAAATACCTGCAGATTTTGATTTTACAAATTGGTTTTATTTAACCAACTCCTCTACGCTGGTTGCAGGGCGTGTCGTCGGTATACAGCCACTCAAGCTACTTTGTTTATGGCCTGTGCCATCAATTACGGCTAAT---GATGATAAGATATACTTTAACACT---------------------------------ACGGGTGCCAACTGTAATGGTTTTGTTGGT------GAAGGTGTT---GCTGATGCTTTACGCTTTTCCCTCAACTTCACTGCAAACCAA---ATCCTTAATGGTGTCCATAACATCATTTTGGAAGGT---------ACAGAGGCCAAGTTCACTTTTACATGCCGTAATGATTCTGAG------TCC------------ACGCTC---TTTAGA------GTCCCTTTTGGTGTTACTGGACAGGTGTATTACTGTTTTGTTTTCACT---------GAGTCTCGTAATCAA---AGCTATAATACGTTTGTGGGTATTTTGCCTCCCATA---CTTAAAGAAATTGTCATCTCCAGGTACGGGTCCATTTATTTAAATGGTGTCAAACTATTTAGCTTGCCGGTTTTACAGAGTGTTATTTTTAATGTTTCTAGTAAGGTTGGTTCTGATTTTTGGACTGTAGCCTATGCACAAGATGCTCAGGTTATGGTGGATCTCAATGCAACCAGCATTACTGATTTGTTATATTGTGACACACCTTTAAATAGACTCAAATGCCAACAGCTCAGCTATGCTCTTGAGGACGGTTTTTATCCTACTACCAATATATATACTAGGGATATCCCAAGATCCTATGTTGCTCTGCCTTACCATGCCACACACATGGTGCTCAACATAACTGCATATATTGGT------------------------------------------GAC---------------AAGAAGGATGACCGC------------------------------------------------------------------------ATTCAAATCAATGGTTTTAATGAC---------------------------------------TCTTTTTGTGTGAACACAACACAGTTCACTACAAATTTTGTC------------------------------------------------CAAACA---GAT---TCT---------------GGCATTATTAAAGCTGAGTTGAAAAATGGTGATTGCCCT---TTCACCTTTGACTCAATTAATAATTATTTAACATTTGACTCCATCTGCTTCTCAATTGAG---CCTATTGGCGGTGGTTGCACAATGAACATAGTC---CGCACA------TGGTTTGGCCAATCTGTACCGTGGAGGACTCTTTACGTGTCTTACACTAAAGGCTCCAGAATCACAGGTGTCAAAACC---------CCAAACACTGGCGTGTTTGACCCTAGCACTTTTGTAGAGGATGTTTGCACTGATTACACTATCTATGGTATGTCCGGTAGAGGTGTAATTAGTCGTTCTAATGCTTCATACATTGCTGGTCTCTATTACACAGCCATTTCAGGACAACTTTTGGGTTTCAAAAATGCAACCACAGGTGAGACATTTGTTGTGGTGCCTTGCGACTTATCTAGCCAGGCTGCAGTCATTGGTGACAAAGTTGTTGGTGTTATGACCTCTATTACAAACTCT------TCTTTTGAGTTT------GTTAAGTCTATTGAAACACCTAACTTTTATTACTTGACCAATGCTACA---------GCT------AATTGCACATCGCCCGTTATCACTTATGGTAAGTTGGGTGTTTGTGAGGATGGTTCCATTGCTGAAGTCAAGGTTAATACCCATGTGCAAACACCGGTCTCACCTATTTCAACAGGCAATATTACAGTGCCCTCCAACTTCACAGTTTCTGTGCAGGTCGAATACTTGCAAATGTACATGAGACCGGTCAGTGTAGACTGTGCTATGTATGTTTGTAATGGCAATCCACATTGTCTACGACTGCTGACACAGTATGCTTCCGCATGCAGAACAATTGAAGACGCACTACAATTGAGTGCTCGTTTGGAGTCTATTGAGGTCAATAGTGTCATCTCTGTATCC------------GAAGATGCGCTTGAACTGGCC---------AACATTAGTAACTTT---GACCATTACAACATGTCTGCACTGCTGCCAAAGAAA---------------------------AATGGGCGC---AGTTTCATTGAAGACCTGTTGTTTAACAAAGTTGTTACTAATGGTCTTGGCACAGTTGACCAAGATTATAAAAAGTGCATGAAAGATAAAGGCTTCGGT---GAGGCC---TCTGACATTGCGTGTGTACAGTATTACAACGGCATTATGGTTCTGCCTGGTGTGGTTGATGACAGCAAAATGGCTTTGTACACTGCTGCTTTGACTGGTGGCATG---------------------CTTTTGGCCGCTTTCACT---GCTGGAGCTTCTATACCATTTTCCTTGGCTGTCCAATCTAGACTTAATTATGTAGCCTTGCAAACTGATGTTTTACAGAAGAATCAACAAATTCTGGCAACATCCTTTAACAATGCTATGAGCAACATTACTGTCGCTTTTACTGAAGTCAACCAGGCTATTAAAGAAACATCTGATGCCATTAATACTGTTGCTAAGGCCCTTGGCAAAGTTCAATCCGTTGTGAATGAGCAAGGTCAAGCATTGTCGCAGCTTACACGTCAACTTGCTTCTAATTTTCAGGCTATATCCTCCTCTATAGAGGATATATATAATAGGTTGGATAGCTTAGCTGCCGATGCCCAAGTAGACAGACTGATTACCGGCAGATTAGGTGCCCTTAATGCATTTGTCACACAAACTCTAACTCGCTATACCGACGCACGTGCTTCTCGTCAATTGGCTATTCAGAAGATCAATGAGTGTGTGAAATCTCAATCCATGCGTTATGGGTTTTGTGGTAATGGTACACATTTGTTTTCCATTGCTAATGCTGCACCTAATGGTGTTATGCTGTTCCACACAGTTTTGATCCCTACTGAATTTGTCACTGTTGAGGCTTGGTCTGGAGTCTGTGTCGATGGTACACATGGTCTCATTTTGCGTGATGTTCGCACTACACTGTTTCAA---CAA------GGTAGTACTTATTACGTGACTACACGAGACATGTTTGAACCACGAACACCTGTTGCTGCTGACTTTGTCCGTATTGCTAATTGTAGTGTGACATACGTCAATATTACTGCTGATTCTCTTGGTGAGATCATTCCAGATTACATTGACGTGAATAAAACTCTTGAAGAGTTG------GGCAGG------CCT------AACTTC---------ACACTGCCAGATTTCAACTTGGATCAGTTCAATAACACATATCTCAACCTTAGTGCTGAGATAGCTCTGTTGAACGCCAAGTCTGAAAGTCTGTACAACACTACTCAGAGACTTGAGAAATTGATTGAAAACATTAACAATTCTTACATAGACTTGGAGCTGCTTAATAGGCTTGAATCCTATGTGAAGTGGCCGTGGTATGTCTGGTTGGCAATCTTCCTGGCTTTGATACTGTTTTCATTTCTCATGCTTTATTGTTGTATGGCTACTGGTTGTTGTGGCTGCTGTAGCTGTCTTTCTAATTCATGCTTT---------GACTGTGGAGGACGACGTTTACAACGTTACGAA---GTAGAAAAAGTCCACATTCAA------------------------------TAA
>KJ473797_Bat_China_2012--
ATG------------------------------------CTA---TTTTTG------------------------------------------------------------------------------------------------------------------------------------------------------------------------------------------------------------------------------------------------------------------------------------------------------------------------------------------------------------------------------------------------------------------------------------------------------------------------------------------------------------------------------------------------------------------------------------------------------------------------------------------------------------------------------TTTTTAGTTAATGTGGCC---TTTGCC------------------------------------------GCAAATCAAGATTGCACT------GGC---AATGGT------AATTTGGATTCAATGGAGGATTTGAAACTTAATCTTCCTCCCAATGTTACTAATGCCTATGTTTCTGGTTACTTGCCATTA------------CCCCAACAGTGGAACTGTTCAGTT---TCTGGCACTTTAGGCAAT------CCGCGTGTTTAT---------ACTGGCGCG---CATGGTGTTTTTGTTTCATATTATGATTCTGCCACCGACATTGTCGTTGGTGTT---GGCTCTACACTTTCA---------AAT---------TCTTCT---------------------TGGGGCATGTACTTTTTC------CAG------AAAAACTCT------------------GAGGGTCGTGCCATTGTAAGAATTTGTAAGTGG---ACTTCATTTAATACACCCAATTACCAACCTAATGTC---AATACTCAGGGTAGAGATTGTTTGTTTAACAAGCAGTTT---AGTTTTACCTTT---------ATTCATAATGGT------AATGAAATTGTTGGTGCCTCATGGGCTGGTGATAAGGTTGTCCTCTATACTCGTAGAGGGCTTACTACCTTTTATGTCCCTGGTGCTGAGTTTTGGGATGTAGTGTCTATTCGTTGTAAGAATAAAGGTGCTTGTGCTCACCAGGTTATTACATCTCAATCCACTGTTATAGTTTCTACTAATGGGCGTGGTCTTATTAGTAATTATACTTTGTGCTCTAATTGCAGTGGTTTTCCACAACATGTTTTTGCTGTTGGGCCAGATGGTTCCATACCTCCTAATTTTGAGTTTGAGAATTGGTTTTATTTGACTAATTCTTCATCACCCGTTTCTGGAAAGTTTGTTTCTGTGCAACCTTTACAGCTTGCCTGCCTTTGGCCTATTCCTGCATTGTTGGGTAAT---ACGCTTCCTGTGTATTTTAATATGTCT---------------------------AACAATAATGCTAATTGTAATGGCTTTAAGGCA------GATGGTGTT---GTTGATTCCTTACGGTTTGCACTTAATTTTTCTGATGAACGT---GCTTTTGCCCGTGAGGGTGTTATTAGTCTAGAGACT---------GTTGGCAACACATATAATTTTACTTGTACTAATTCTAGTACA------CCT------------ACTGATGGCAGCAGCTTTGTATTACCCTTTGGTGTAATTGATCAGGCCTATTATTGTTTTATGACTTTCTATCTTAACAGGACTGCAGACCTC---AAGACTACGGTCTTTGCTGGTATGCTGCCTCCTGTT---GTTAGAGAGTTTGTTGTTATGCGTAATGGTGATTTTTATCTTAATGGTTTTCGTGTGTTTTCTGTTGGACAGGTTGTCAGTGCTAGGTTTAATATCTCTAGCAATGATAGCCGTGATTTTTGGACTGTTGCTTTTGCTAATAATGTGCCTGTGTTGGTGGAAATTAATTCCACCAACATACAGCAATTGCTCTATTGCAATAGCCCGTTGAACACCATTAAGTGTCAACAGTTGCGCTTTAACTTGGATAATGGGTTTTATTCGTATTCTCCACAGGTTAATCATGAGTTGCCTAGGACAGTTGTACGACTGCCCAAGTTTATGACACATAGTGTTGTTAATGTCTCTGTGGCAGTTTCCTAT---------------------------------------GATGTTGTTAATCAAACTAACCTTGGGCTTATC------------------------------------------------------------GCT---------TGGCGCTTGTCTTTTGCGGACCAT---TGGTATGGCTGGGCATCT------GATAACAGAACTACTGTTTGTGTTGATACCTCAAGCTTTACTGTTAAGCTTTTTACAGGT------------------------------------------TCTTTT---TCT---TAT---------------GGCAGTGTTTTTGTAGATGTCTTGGCTGGCGAATGCCCC---TTTACACTTTTGTCACTGAATGATTACCTTAGCTTTGGGTCTCTTTGCTTGTCATTAGTC---CCA---AATGGAGGTTGTGCCATGAGTGTTGTCACTCGTGGT------TCTTATGGTGAACCACAGAGTATTGCGCCTTTATATGTCTCTTTTTCAGATGGCGATAATGTGATTGGTGTACCTAAGCCA------CCACCACCTGGTGTGCTAGATATGAGTGATGTTTATTATAACGTCTGCACATCCTATACTATTTATGGTCATACAGGACGTGGTGTTATATCTAAAGGTGCAGTTGATTTTGTTTCAGGTTTGTTTTACACTTCTCCTGCTGGTGATTTGTTGGCTTATAAAAATTCCACCACGGGCGAGGTTTTTATGATACAACCATGTCAGTTTGCGTCTCAGGTTGCAGTTATTGCTGACACTATTGTTGGTGCTGCTTCATCGTCTGCTAATTCA------TCTATACCTTTT------AATAACACTGTTGATGCGGGTTTGTTTTATTACCACTTTAACAATGTTACTGATGTTAATGGTACTAAGTGTGAAGTGCCAACGTTGACCTATGGTGGCCTTGGCATTTGTGCTGATGGTAAAATTGTCAATGCTACCCGTCGTTATGCAGCTCCTGAACCTGTTAGTCCCGTTATCACTGGCAATATTTCTGTGCCTATGAACTTTTCCTTCTCGGTGCAAGTCGAGTACATCCAGATTATGCTTAAACCCGTTACTGTTGATTGTAGTGTTTATGTTTGCAATGGTAACCCACGTTGCCTTCAGCTGCTTTCACAATATGCTAGTGCTTGCAAAACTATTGAGCAGGCGCTACAGCTTTCTGCTAGGCTTGAAAGCGTTGAAGTGAACTCCATGGTTGCAATTTCT------------GATACTGCACTCAATTTGGGT---------GTTATCAGTAAATTTGATAACACTTTTAATCTGTCTAATGTACTCCCAGCCAGT------------------------GTCGGTGGCAAA---TCTGTCATTGAGGATTTGCTCTTTGACAAAGTTGTCACTTCTGGTCTTGGTACCGTTGACACTGACTACAAAGCTTGCGCTGAAAAGATGGCC---AAT---ACCATT---GCTGAAGCTGGTTGTGTCCAGTATTACAATGGTATTATGGTACTGCCTGGTGTTGTTGATCAATCACTTTTAGGCCAATACACTGCAGCTTTGACTGGTGCTATG---------------------GTCATGGGTGGTATCACT---GCGGCAGCTGCTATACCTTTTTCTATCGCTGTTCAGTCTCGTCTTAATTACCTGGCATTGCAAACTGATGTGCTACAGCGTAACCAGCAAATCCTTGCCCAGTCATTCAATTCTGCCATGGGCAACATTACTAATGCTTTTGAAAACGTTGGTAATGCTATTGAACAGACTTCTCAAGGTTTGCAGACTGTGGCGCAGGCCTTGGATAAAGTGCAGAATGCTGTTAATGAGCAGGGTAATGCACTTTCCCATCTGACCAAACAGCTTGCTTCTAATTTCCAAGCGATTTCTGCTTCTATTGAAGATTTGTATGTTCGCTTGGGTCAGGTTGAGGCTGATCAGCAAGTTGACAGGCTTATTACAGGTCGTCTTGCCGCTCTTAATGCTTTTGTTTCTCAGCAGTTGACTAAGTACACTGATGTTCGTGCTTCACGTCAGCTTGCCCAAGAGAAAATTAATGAGTGTGTTAAGTCTCAGTCTTTCAGGTATGGCTTCTGCGGTAATGGTACACATGTGTTCTCAGTAGCTAATGCGGCTCCTGATGGTATCATGTTTTTCCACTCCGTGTTGCTTCCTACTGCATATGCTGAAGTTAATGCTTATGCTGGTCTTTGTGTTGATTACAAA---GGCTATGTGCTGAGAGACCCTGGCAACGTCCTGTTTCAG---AAGCCTGGTAATGAGACCTATTTGATTACACCTAGGAGGATGTTTGAACCTCGTGTTCCCCAGATGTCTGATTTTGTTCAGATTTCTGGTTGTAATGTTAGCTATGTCAATGTTAGTTCTGAGCAACTGCCTGACATAGTGCCTGACTTTATGGATGTTAATGCTACTATCCAAGACATCCTCGACAAGCTT------CAA------AACTAC---------AGCAAACCTGATTTCGGCCTTGACATCTTCAATGCTACTTATTTGAACTTGTCTGCCGAGATCAATGACCTTACAAATCGTTCACAGCAACTTCAGGCTATTACTGATGAGTTGCGTGCCACGATTGCTAATATTAATGGCACTCTTGTTGATCTAGAGTGGCTTAATAGGGTTGAAACCTACATTAAGTGGCCTTGGTATGTCTGGCTCGCCATAGCTGTGGCTCTTATTGTTTTGATTGGGCTTATGTTATGGTGCTGTTTGTCAACTGGCTGCTGTGGGTGTTGTAGTTGTATGGCTAGTACT------------CTTGATTTTAGAGGCAGTAGGTTACAACAATACGAA---GTTGAAAAAGTGCACATCCAG------------------------------TAA
>KJ473799_Bat_China_2012--
ATG------------------------------------CTT---TTGCTT------------------------------------------------------------------------------------------------------------------------------------------------------------------------------------------------------------------------------------------------------------------------------------------------------------------------------------------------------------------------------------------------------------------------------------------------------------------------------------------------------------------------------------------------------------------------------------------------------------------------------------------------------------------------------TTGTTCATTACCGCAGTT---TCGGCT------------------------------------------GCTAATAATAATTGTGGT------GGT---AATGGT------GATTTGGATAGCATGGCCAAGTTGAAATTGGGCTTACCACCCAATATTACTAATGCCTATGTTTCTGGCTATTTGCCATTA------------CCTGGCAATTGGGTTTGTAAGGCC---ACTGGCAATGTTGTTAAT------GCACATGTTCAC---------CGTAATGCA---CATGGTGTCTTTATGTCCTATTATTCTGATGCGCAGGATGTGGCTATTGGTGTT---GGCACTTCGAAGTCT---------AAT---------AATTCC---------------------TGGGGCATGTATTTCTTT------CAG------AAGAATAGT------------------GAGTATAGGGCTATAGTGCGTATTTGCCGTTGG---AGTGCTTATAAGCTACCTAATTACGGTCCATCCCCT---GCTGATTCTAGACAGGAGTGTTTGTTTAATAAACAAGTG---TCGCTCACATTT---------CTGCATCAAGGT------AATGAAATTGTGGGTGCTACGTGGTCTGGTGATAAAGTTGTTCTTTACACTAGAACAGGTTTAAGCACTTTCTATGTTCCTGGTGCAGCAGAATGGGATGTTGTCTCAATTAGGTGTAAATCTCCTAAAGTTTGTGCCCACCAAGTCGTGGTTAATGCTTCAACTGTTGTTGTGTCCACGGGTGCTAATGGTTTAATTACCAATTATTCAATTTGTAAGAATTGTAGTGGTTTTCCTGACCATGTCTTTGCCGTGGGCCAAGATGGCACCATCCCACCTAGTTTTGGTTTTGAGAATTGGTTTTATTTGACAAACTCTTCCTCACCTGTGTCTGGCAGGTTTTCTTCTAGCCAGCCTTTGCAATTGTTTTGTTTATGGCCTATTCCATCCTTATTGGGTAAT---ACTTTACCCGTGTATTTTAATATGTCC---------------------------AAGAATAATGCCAATTGTAATGGCTTTAAGGCT------GATGGTGTT---GTAGGTTCCTTACGGTTTGCACTTAATTTTTCTGATGAACGT---GCTTTTGCCCGTGAGGGTGTTATTAGTCTTGAGACT---------GTTGGTAACACATACAATTTTACATGTACCAATTCCAGTACA------CCT------------AGTGATGATAGTAGTTTCGTACTACCTTTTGGTGTCACTGATCAGGCGTATTATTGTTTTATGACTTTTTATCTTAACAGGACTGCAGACCTT---AAGACTACTGTTTTTGCTGGTATGTTGCCGCCTATT---GTTAGAGAGTTTGTAGTCATGCGTAATGGTGACTTTTATCTTAATGGTTTTCGCGTTTTCTCTGTTGGACAAGTTGTCAGTGCCAGGTTTAATATTTCTAGCAATGACAGCCGTGATTTTTGGACTGTTGCCTTTGCTAATAATGCTCCTGTGTTGGTTGATATTAATTCCACCAACATCCAGCGTCTCCTTTATTGCAACAGCCCACTTAACATCATCAAGTGCCAACAGCTACGTTTTAACCTTGATAATGGTTTCTATTCTTATGCACCTGAGACTGCTAATAACTTGCCTAGGTCTTTCGTAAGACTCCCCAAGTATATGACACATTCTGTAATCAATGTGTCTGTTGCTGTGTCTTAC---------------------------------------GATGTTGTTAATAAAACTAACATTGGCCTCTAT------------------------------------------------------------GCT---------TGGCGTGTCTCTTTTGCTGATCAT---TGGCTTGGCTTTGATCGT------GACAACCGTACCGCAGTTTGCGCAGACACAGCCAGCTTCAGCGTTAAATTGATTAAAGGT------------------------------------------TCATTT---TCC---TAT---------------GGCGATGTCTATGTTGACATATGGTCTGGAGAATGCCCT---TTTAGTTTTGCTGCGTTGAACAATTATCTGAGCTTTGGCTCTATTTGTTTTTCACTGGTA---CCT---AATGGAGGCTGTGCTATGAGCATTGTTACGCGTGGT------TCCTATGGTGAACCACAGAAATTTGCCGCACTTTATGTGTCTTTTTCTGAGGGTGACAATGTTATTGGAGTACCTAAAGCT------CCATTGCCAGGTGTCCTCGATATGAGTGAAGTGCATTATAATGTTTGCACCTCTTATACTATCTACGGACACACAGGACGCGGTGTTATTTCTAGAGGACCTGTTGATTATGTCTCTGGCCTTTATTACACATCACCGGCGGGAGATTTGTTGGCATATAAGAATTCAACCACTGGCGAGGTTTTTATGATTCAACCTTGCCAGTTTGCTTCCCAAGTTGCTGTTGTTTCTGATGCCATTGTTGGTGTTGCTTCTTCTTCGGCAAATTCA------TCTATACCTTTT------AATGACACTGTTGATGCTGGACGGTTTTATTACCACTTTAACAATGTCACTGAAGTTAATGGTACCAAGTGTGAAGTGCCGACGCTGACATATGGTGGCCTTGGTATTTGTGCCGATGGTAAAATTGTCAATGCCACTCGTCGTTATGCAGCACCTGAACCCATTAGTCCTGTAGTCACTGGCAATATTTCCGTACCAATGAATTTCTCCTTCTCAGTGCAAGTCGAGTACATTCAGATCATGCTTAAACCTGTTACTGTTGATTGTAGTGTCTATGTTTGCAATGGTAACCCACGTTGCCTTCAGTTGCTTTCACAATATGCTAGTGCTTGCAAAACTATTGAGCAGGCACTACAGCTCTCTGCTAGGCTTGAAAGCGTTGAAGTTAATTCCATGGTTGCAATTTCT------------GACACTGCACTCAATTTGGGT---------GTTATCAGTAATTTTGATAACACTTTTAATCTGTCTAATGTGCTCCCAGCTAGT------------------------GTCGGTGGCAAA---TCTGTCATTGAGGATTTGCTCTTTGACAAAGTTGTCACATCAGGTCTTGGTACCGTTGACACTGACTACAAAGCTTGCGCTGAAAAGATGGCT---AAC---ACCATT---GCTGAAGCTGGTTGTGTCCAGTATTACAATGGCATTATGGTACTGCCTGGTGTCGTTGATCAATCACTTCTAGGCCAATACACTGCAGCTTTGACTGGTGCTATG---------------------GTCATGGGTGGTATCACT---GCGGCAGCTGCTATACCATTCTCTATTGCTGTTCAGTCCCGTCTTAATTACCTGGCTTTGCAAACTGATGTGTTACAGCGTAACCAGCAAATCCTTGCTCAGTCATTTAATTCTGCCATGGGCAACATTACTAATGCTTTTGAAAATGTTGGTAATGCTATTGAACAGACTTCTCAAGGTTTGCAGACTGTGGCTCAGGCCTTGGATAAAGTGCAGAATGCTGTTAATGAGCAGGGTAATGCACTTTCCCATTTGACCAAACAGCTTGCTTCTAATTTCCAAGCGATTTCTGCTTCTATTGAAGATTTGTATGTTCGCTTGGGTCAGGTTGAGGCTGATCAGCAAGTTGACAGGCTTATTACAGGTCGTCTTGCCGCTCTTAATGCTTTTGTTTCTCAGCAGTTGACTAAGTACACTGATGTTCGTGCTTCACGTCAGCTTGCCCAAGAGAAAATCAATGAGTGTGTTAAGTCTCAGTCTTTCAGATATGGCTTTTGCGGTAATGGTACACATGTGTTCTCAGTAGCTAATGCGGCTCCTGATGGTATCATGTTTTTCCACTCTGTGTTGCTTCCTACTGCATATGCTGAAGTTAATGCTTATGCTGGCCTTTGTGTTGATGACAAA---GGCTATGTGCTGAGAGATCCTGGCAATGTCCTGTTTAAA---AAGCCTGGTAATGAGACCTATTTGATTACACCTAGGAGGATGTTTGAACCTCGCATTCCTCAGATGTCCGACTTTGTTCAGATTTCTGGTTGTAATGTTAGCTATGTCAATGTTAGTTCCGAAAACTTGCCTGACATAGTGCCTGATTTTATGGATGTTAATGCTACTATCCAAGACATCCTCGATAAGCTT------CAA------AACTAC---------AGCAAACCTGATTTCGGCCTTGACATCTTCAATGCTACTTATTTGAACTTGTCTGCCGAGATCAATGACCTTACAAATCGTTCACAACAACTTCAGGCTATTACTGATGAGTTGCGTGAAACGATTTCTAATATTAATGGCACTCTCGTTGACCTTGAGTGGCTTAATAGGGTTGAAACCTACATTAAGTGGCCCTGGTATGTGTGGCTCGCTATAGCTGTTGCTCTGATCGTGTTGACTGGGCTTATGCTATGGTGTTGTTTGTCCACTGGCTGCTGTGGGTGTTGTAGTTGTATGGCTAGTACT------------CTTGATTTTAGAGGCAGTAGGTTACAACAATACGAA---GTTGAAAAAGTGCACATCCAG------------------------------TAA
>KJ473800_Bat_China_2013--
ATG------------------------------------CTT---TTGCTT------------------------------------------------------------------------------------------------------------------------------------------------------------------------------------------------------------------------------------------------------------------------------------------------------------------------------------------------------------------------------------------------------------------------------------------------------------------------------------------------------------------------------------------------------------------------------------------------------------------------------------------------------------------------------TTGTTCATTACCGCAGTT---TCGGCT------------------------------------------GCTAATAATAATTGTGTT------GGT---AATGGC------GATTTGGATAGCATGGCCAAATTGAAATTAGGCTTACCGCCCAATATTACTAATGCCTATGTTTCTGGCTATTTGCCATTA------------CCTGGCAATTGGGTTTGTAAGGCC---GTTGGCAATGTTGTTAAC------GCACATGTTCAC---------CGTAATGCA---CATGGTGTTTTTATGTCCTATTATTCTGATGCGCAGGATGTGGCTATTGGTGTT---GGCACTTCGAAGTCT---------AAT---------AATTCC---------------------TGGGGCATGTATTTCTTT------CAG------AAGAATAGT------------------GAGTATAGGGCTATAGTGCGTATTTGCCGTTGG---AGCGCTTATAAGCTACCTAATTACGGTCCAAACCCT---GCTGATTCTAGACAGGAGTGTTTGTTTAATAAACAAGTG---CCGCTCACATTT---------CTGCATCAAGGT------AATGAAATTGTGGGTGCTACGTGGTCTGGTGATAAAGTTGTTCTTTACACTAGAACAGGTTTAAGCACTTTCTATGTTCCTGGTGCAGCAGAATGGGATGTTGTTTCAATTAGGTGTAAATCTCCTAAAGTTTGTGCCCATCAAGTCGTGGTTAATGCTTCAACCGTTGTTGTGTCCACGGGTGCTAATGGTTTAATTACCAATTATTCAATTTGTAAGAATTGTAGTGGTTTTCCTGACCATGTCTTTGCTGCGGGCCAAGATGGCACCATCCCGCCTAGTTTTGGTTTTGAGAATTGGTTTTATTTGACAAACTCTTCCTCACCTGTGTCTGGCAGGTTTTCTTCTAGCCAGCCTTTGCAATTGTTTTGTTTGTGGCCTATTCCAGCCCTATTGGGTAAT---ACTCTTCCTGTGTATTTTAATATGTCC---------------------------AAGAATAATGCCAATTGTAATGGCTTTAAGGCT------GATGGTGTT---GTAGATTCCTTACGGTTTGCACTTAATTTTTCTGATGAACGT---GCCTTTGCCCGTGAGGGTGTTATTAGTCTTGAGACT---------GTTGGTAACACATATAATTTTACGTGTACCAATTCTAGTACA------CCT------------ACTGATGGTAGTACTTTTGTACTGCCCTTTGGTGTTACTGATCAGGCGTATTATTGCTTTATGACTTTCTACCTTAACAGGACTGCAGACCTT---AGGACTACTGTCTTTGCTGGTATGTTGCCGCCTGTT---GTTAGAGAGTTTGTAGTCATGCGTAATGGTGACTTTTATCTTAATGGTTTTCGCGTTTTTTCTGTTGGACAAGTTGTCAGTGCCAGGTTTAATATTTCTAGCAATGACAGCCGTGATTTTTGGACTGTTGCTTTTGCTAATAATGCTCCTGTGTTGGTTGATATTAATTCAACCAACATTCAGCGGCTCCTCTATTGCAACAGCCCACTTAACATCATTAAGTGCCAACAGCTACGTTTTAACCTTGATAATGGTTTCTATTCCTATGCACCTGAGACTGCTAATAACTTGCCTAGGTCTTTCGTAAGACTCCCCAAGTATATGACACATTCTGTAATTAATGTGTCTGTTGCTGTGTCTTAC---------------------------------------GATGTTGTTAACAAGACTAACATTGGCTTGCAT------------------------------------------------------------GCT---------TGGCGTGTTTCGTTTGCTGATCGT---TGGCTTGATTATGATAAA------GATAATAGGACTGCTGTCTGTGCTGATTCAGCCAGTTTTACTATGCGGCTTATTAAGGGT------------------------------------------TCTTTC---TCT---TAT---------------GGCGATGTTTATGTTGACATCTGGTCTGGAGAATGCCCT---TTTAGTTTTGCTGCGTTGAATAATTATTTGAGCTTTGGCTCTATTTGTTTTTCACTGGTA---CCT---AATGGAGGTTGCGCTATGAGCATTGTCACTCGTGGT------TCCTATGGTGAACCACAGAAATTTGCCGCACTGTATGTGTCTTTTTCTGAGGGTGACAATGTTATCGGTGTACCTAAAGCT------CCATTGCCAGGCGTCCTCGATATGAGTGAAGTGCATTATAATGTTTGCACCTCCTACACTATTTATGGACACACAGGACGTGGTGTTATTTCTAGAGGACCTGTTGATTATGTCTCTGGCCTCTATTATACGTCACCCGCGGGAGATTTGCTGGCATATAAGAATTCAACCACTGGAGAGGTTTTTATGATACAACCTTGTCAGTTTGCTTCTCAAGTTGCTGTTGTTTCTGATGCCATTGTTGGTGTTGCTTCTTCCTCGGCTACTTCA------TCTATACCTTTT------AATGACACTGTTGATGCTGGACGGTTTTACTACCACTTTAACAATGTCACTGAAGTTAATGGTACTAAGTGTGAGGTGCCGACGTTGACATATGGTGGCCTTGGTATTTGTGCCGATGGTAAAATTGTCAATGCCACTCGTCGTTATGCAGCACCTGAACCCATTAGTCCTGTAGTTACTGGCAATATTTCCGTGCCAATGAATTTCTCCTTCTCGGTGCAAGTTGAGTACATCCAGATTATGCTTAAACCTGTTACTGTTGATTGTAGTGTCTATGTTTGCAATGGTAACCCACGTTGCCTTCAGTTGCTTTCACAATACGCTAGTGCTTGCAAAACTATTGAGCAGGCACTACAGCTTTCTGCTAGGCTTGAAAGCGTTGAAGTGAATTCCATGGTTGCAATTTCT------------GACACTGCACTCAATTTGGGT---------GTTATCAGTAATTTTGATAACACTTTTAATCTGTCTAATGTACTCCCAGCCAGT------------------------GTCGGTGGCAAA---TCTGTCATTGAGGATTTGCTCTTTGACAAAGTTGTCACATCAGGTCTTGGTACCGTTGACACTGACTACAAAGCTTGCGCTGAAAAGATGGCT---AAC---ACCATT---GCTGAAGCTGGTTGTGTCCAGTATTACAATGGCATTATGGTATTGCCTGGTGTCGTTGATCAATCACTTCTAGGCCAATACACTGCAGCTTTGACTGGTGCTATG---------------------GTCATGGGTGGTATCACT---GCGGCAGCTGCTATACCATTCTCTATTGCTGTTCAGTCCCGTCTTAATTACCTGGCATTGCAAACTGATGTGCTACAGCGTAACCAGCAAATCCTTGCTCAGTCATTCAATTCTGCCATGGGCAACATTACTAATGCTTTTGAAAACGTTGGTAATGCTATCGAACAGACTTCTCAAGGTTTGCAGACTGTGGCTCAGGCCTTGGATAAAGTGCAGAATGCTGTTAATGAGCAGGGTAATGCACTTTCCCATTTGACCAAACAGCTTGCTTCTAATTTCCAAGCGATTTCTGCTTCTATTGAAGACTTGTATGTTCGCTTGGGTCAGGTTGAGGCTGATCAGCAAGTTGACAGGCTTATTACAGGTCGTCTTGCCGCTCTTAATGCTTTTGTTTCTCAGCAGTTGACTAAGTACACTGATGTTCGTGCTTCACGTCAGCTTGCCCAAGAGAAAATCAATGAGTGTGTTAAGTCTCAGTCTTTCAGGTATGGCTTCTGCGGTAATGGTACACATGTGTTTTCAGTGGCTAATGCGGCTCCTGATGGTATCATGTTTTTCCACTCCGTGTTGCTTCCTACTGCATATGCTGAAGTTAATGCTTATGCTGGTCTTTGTGTTGATGACAAG---GGCTATGTGCTGAGAGATCCTGGTAACGTCCTGTTTCAG---AAGCCTGGTAATGACACCTATTTGATTACACCTAGGAGGATGTTTGAACCTCGCATTCCGCAGATGTCTGACTTTGTTCAGATTTCTGGTTGCAATGTTAGCTATGTCAATGTTAGTTCTGAAAACTTGCCTGACATAGTGCCTGATTTTATGGATGTTAATGCTACTATCCAGGACATCCTCGATAAGCTT------CAA------AACTAC---------AGCAAACCTGATTTCGACCTTGACATTTTCAATGTTACTTATTTGAACTTGTCAGCCGAGATCAATGACCTTACTAATCGTTCACAGCAACTTCAGGCTATTACTGATGAGTTGCGTGCTACGATTGCTAATATTAATGGCACTCTTGTTGATCTAGAGTGGCTTAATAGGGTTGAAACCTATATTAAGTGGCCTTGGTATGTATGGCTCGCTATAGCTGTTGCTTTGATCGTGTTGACTGGGCTTATGCTATGGTGTTGCTTGTCTACTGGCTGCTGTGGGTGTTGTAGTTGTATGGCTAGTACT------------CTTGATTTTAGAGGCAGTAGGTTACAACAATACGAA---GTTGAAAAAGTGCACATCCAG------------------------------TAA
>KU343204_Bat_China_2012-08-06
ATG---------------------------------TTGTTT---GTTTGC------------------------------------------------------------------------------------------------------------------------------------------------------------------------------------------------------------------------------------------------------------------------------------------------------------------------------------------------------------------------------------------------------------------------------------------------------------------------------------------------------------------------------------------------------------------------------------------------------------------------------------------------------------------------------ATTGCTTTGTGCATTAGTATTGCCAGT------------------------------------------GCTAACTTTAATTGTGAA------CAT---AATGGC------AATCTT---ACCATGCGCAGGCTTAAATTGGGTCTGCCTAATAATGTCACAAATGCATATGTTTCTGGATATTTACCAACA------------CCAGATTCTTGGAATTGTACACAA------AACCCACCTGGCACT------GCTAATATTACT---------TTTAATGCT---AAAGCTGTTTTTATCAGTTATTTTAAGTTTGGCAGAGAAGTAACTGTTGGTGTT---GGCAATTCTAAGTCT---------AAT---------AACTCA---------------------CTTGGTATCTACTTTTAC------CAT------CATAATGGT------------------AATAGTACTACCATTTTGAGAGTTTGTAAGTGG---CATAATTATTATATGCCATCTTATAGACCTACTTCC---ACTACTAATGGAGAGGACTGTTACATAGATGTTAATCTC---AGACTCAACTTT---------GTGGACCAACAACCTTATAATGACGTTTTTGGTTTGAGTTGGTCAGGAGATAGACTTATCATCTATTCTGTTGACGGTGTTACATCTCATTACATTCCTGGTATAGGTGATCTTGATGTTGTTTCTTTCAGATGTTATCTAAAAGAAACATGTGCACATCAAGTCATAACTAAGCCCATTACTGCTATAGTCAACACCACATCAGATGGTTTTATTTCTGGATACTCTGTTTGTGATGATTGCGATGGCTTTCCTAAATATGTTTTTGCTGTTACTGAAGGTGGTGCTATACCTCCAAATTTTAGGTTTGACAATTGGTTTTATTTGACCAATAGTTCTACACCAATTTCAGGTATGTTCACATCAGTGCAGCCTTTCAATTTATCTTGTGTTTGGCCTATTCCTGTTTTGACTAGTAAC---TCATTACCTGTTTATTTTAACATGTCATTA------------------------AATGAAAATGCTACTTGCAATGGCTATAGCAACTTTGATGTTGGTGTT---GTCGATGCAATGAGGTTTTCCCTCAACTTTACTGATAGGCAG---ATT---ATACGCAAAGGCGTTATTTCTGTTTTCACC---------AGTAACAATGTGTACAACTTTAGCTGTACTAGCAGTAGTGTT------TTA------------GAT------GGTGAAGCTGTTATACCATTCGGTGATGTTTCACAGACACACTATTGTTATATTACTTATTTTACTAATACTACAACAGGTGCC---AACACGAGTCAATTTGTGGGTGTTTTACCTCCGCAG---GTTAAAGAGTTTGTAATCATGCGCAACGGCGATTTTCACTTGAATGGTTTCAGGATCTTTTCTGTGGACATTGTTGAACGTGTTATTTTTAACATAACCACTAATGACGGTAGGGACTTTTGGACAGTAGCATTTGCTAACAACGCTGAAGTGTTGACTGAAATAAATGCCACTAGTATTCAAAATCTACTCTACTGTAATAATCCTGTAAACAGTATCAAGTGTCAACAGTTGCGCTTTAACCTTGATAATGGGTTTTACTCACACACATTTGACAGTGCTGATAATTTACCTAGAACTATCGTTCGTCTGCCTAAATACGTTACTCATTCTTTTATTAACGTCTCAGTTGGCGTTAGTTTT---------------------------------------GAT---------------GACAAGTCACTTGCA------------------------------------------------------------CAT---------TATCGCATTGACTTTTCAGAGAAT---GCAGAATTTATAGGCAGT------GATAATAGGACAACAGTTTGTGTTGACACTACTACGTTTACCACAAAGCTTAATGTCCTT------------------------------------------GCTTTT---TCG---ACT---------------TTCAGCACTGCTGTTGATATTCAAGCTGGAAGTTGTCCC---TTTAGTTATAACAATTTAAACAATTACCTTGGCTTTGGATCTTTATGTTTTTCTAATAAG---CCT---AATGGTGGTTGTATGATGAGTGTTGTTGCTAAGGGT------TATTTCGGTGAGTTTCAGAAAGTTGGTGTGTTGTATGTGTCTTATACAAAAGGTGATAACGTACTTGGGGTTCCTGCTAACAACTTGCCCACCATTGGTGTTAGTGATATGAGTGATGTCAAACTTAATGTTTGCACTACATTCACCATCTATGGTCACACTGGCAGAGGTATTATAAACAAGTCAAATAGCAGTTTTGTTTCTGGCCTGTTTTATACTTCTGTCACTGGCAATTTGCTTGGTTTTAAGAACTCTACTACTGGTGAAATATTTAGTATTTCACCTTGCCAACTTACTACTCAAGTTGCTGTTGTCTCTAATAATATTGTAGGTGTTGCAGCTGCTACTCAAGAAGTT------AAATTGCCTTTT------AACAGCCATGTTAATTTAGGCTCGTTTTATTATCATTATACTAATTCA---------AGTGCTGAGCTATGTAAAACTCCTAGCCTTATGTATGGCGGTTTAGGAGTTTGCGAAGATGGTAGGCTCATTAATATTTCAAGAAGCGAAGACACTTTTGTTGCT---TCTGCTGTAATCAGTGGAAATATTACTATACCTGCTAACTTTAGCTTTGTCGTTGAGCCTGAATATATTCAGATTATGACAAAACCAGTTAGCATAGATTGTAGTGTTTATGTTTGCAATGGAAATCCTAGATGTCTGCAGCTACTTACGCAATATGCTAGTGTTTGCAGAAATGTTGAGGAACCTTTGCAATTAAATGCTCGTCTAGAGGCATTAGAGCTTACCAGTATGATTGTTGTTCAA------------GAAAGAACCTTAGACCTTGGT---------GTTGCAGCTAACTTTAATGACACATTTGATCTTACTTTAGCTTTACCTAGACAA------------------------CGTCAATCTAGG---TCTGCTATTGAAGATCTTCTGTTTACTAAAGTTATCACTAGTGGGCTTGGAACTGTTGATGAAGACTACAAGGCTTGTGCTGAACGTATGGCT---AAT---ACTATT---GCTGAAGCTGGTTGTGTCCAGTATTATAATGGTATTGCAGTACTTCCAGGTGTTGTAGATCCATCTTTATTGGCTCAGTACACTGCAGCTCTTACAGGTGGTATG---------------------GTTCTTGGTGGTGTGACT---GCTGCTGCAGCCATCCCCTTTTCTCTTGCTGTTCAGTCTAGGCTTAATTATTTGGCCTTACAGACTGACGTGTTACAACGTAATCAGAAAATATTAGCTCAGTCATTTAATGCTGCAATGGGTAATATCACTGCGGCTTTTAGCGGTGTTAGTAATGCCATCCAACAAACAGTTAGTTCATTGACTACTATATCTCGAGCCCTTAATAAGGTTGAGAATGTTGTAAATGAACAAGGAACTGCTTTGACTCAGTTAACTAAGCAACTTGCTTCTAACTTTCAGGCTATTTCTTCTTCTATTGAAGATTTGTATAATAGGCTTGACAGACTAGAAGCAGATCAACAGGTTGACAGATTGATCACTGGCAGATTAGCAGCACTCAATGCCTTTGTTACACAGCAACTACTGCGTTATTCAGAGGTTCGTGCTTCTAGACAATTGGCTCAGGAAAAGATTAATGAGTGTGTCAAATCACAGTCTTCTAGATATGGTTTCTGTGGTAATGGTACACATGTCTTTTCTGTTGCAAATGCTGCTCCTGATGGTATTATGTTTTTACATGCTAATCTTGTACCCACTGCATTTATTCAAGTCTCTGCTTTTGCTGGAGTTTGTGTCGATGGTAGA---GCTTTGGTTCTTAGAGGTCGTGATGAGGTTTTGTTTCAA---AAGCCTGATACTAGTCAGTATTTAATCACACCTAGACTTCTATTTGAACCAAGAGTTCCTGTCAGTGCTGATTTTGTTGAAGTTAGCAATTGCAATGTTACTTTTGTCAATTTAACTGTCAATCAATTACCAGAGCTTTTGCCTGACTACATTGACGTTAACAAGACACTGAAAGAATTTGCTGCTACTATT------CCA------AATCGC---------ACCGAAATGCAATTGACGTTGAACACTTACAATGCTACTGTTCTTAACCTCACTGACGAAGTTAACTCTTTGACGCATCAGGCTTTTGAGTTAACAAAAATTGCTAGTGAGCTTAATCTAACTATTTCAAAGATTAATAACACACTGGTTGAACTTGAATGGCTTAACAGAGTTGAAACTTACATTAAGTGGCCATGGTATGTGTGGCTGGCGATTTCTGTCACGCTTATCATCCTGGTTGGACTTATGCTATGGTGTTGTCTTGCTACTGGTTGTTGTGGTTGTTGCAGCTGTTTAGTCAATTCTTGTAGT---------GACTGTGGCGGTAAACGCTTACAACGTTACGAA---ATTGAGAAAGTCCACATTCAG------------------------------TAA
>KY073745_Bat_Kenya_2010-06-21
ATG---------------------------------------AAATTTCTG------------------------------------------------------------------------------------------------------------------------------------------------------------------------------------------------------------------------------------------------------------------------------------------------------------------------------------------------------------------------------------------------------------------------------------------------------------------------------------------------------------------------------------------------------------------------------------------------------------------------------------------------------------------------------TTATTGTTATCCCTATTT------------------------------------------TTCCCTTTGTCTTGTGCTCAGGATTTT------TCATGTAATGGGCACCAAACAGACACT---ATGGCATTGCTACGGCTTAACTTACCACCTAACAGCACT---AGTATTGTTAGTGGTTTCTTACCACTTCCT---GGT---GAGTCCAATTGGGCCTGTATAGCG---AGTATGGACAATGAAGCC---AGG------TTGTTCCACAAT------GATTCA---CATGGGTTCTTTATACGTTATGTTACTTTTAACGGTCGTGTGGAACTTGGTGTG---ACTTCTACTCCCTAT------AATAGT---------CACACG---------------------TGGTCTATGTATTACACA------CGT------TGGAGTAAT------------------CTTGCTTCCCTGCGTGTT------TGTAGGTGG---AACTCTGTCTTTAATTTAACT---AATAGTGCCTCA---CTTGTTCTGTCTGACGATTGTTTGTTTAAACATGATTTT---CATGCACCTATG---------------CGCGAA------AATTCGATTGTTGGTTTTAGTTGGTCAGGGTCACGTGTACGTTACTATGGTGAAGATGGTACTTACACATTTTATGTTCCC------AATTCTTGGGACACAACTTATGTACGTTGTGATTTTCGTAAAAGTTGTGGGTTACAAGCCGTCAACTCAACCAACACATTTATTGTCACCACTGGTTCTGATGGTACTATCACTAACTATACAGTTTGTCATAATTGTTCTGGCTATTTAGGAACTATTTTTGCAACGCAACAGGGTGGCTACATACCCTCTGACTTTGACTACAACAATTGGTTTCTCTTAACCAATAGTTCATCTGTTGTAGATGGTAGGGTCAGGTCTATGCAGCCACTTCGCGTTCTTTGTCTTTGGCCCGTGCCCTCATTGTTGTCCACTTATAAGGACCTTTACTTTAATACATCTCTTAAT---------------------------GATGTG---GAATGTAACGGCTATTCACAA------CATGGGCTT---GCCGATGCTATACGTTTTAGTCTTAACTTCACTGAAGACCCAGCTGCTGCTTTAGCTACGGGTTCTATCATTGTGTATACT---------GTTGCCGGCAATACAACAATATATTGCAGCAATAGTTCTGAC---------------------TCT------TCTACGTATGGCATTCCCTTTGGCGCCACAGCTTTTGCCATGTATTGCTTCGCCAACACT---------TCTACGATTAATGCC---ACTAATTCCTATTTTCTTGGTGTGTTGCCCCCAAAT---TTGCGTGAAATTGTTTTCGCCGCCTCAGGGCAAGTTTACATCAATGGGTTTAATTACTTTACTTTGCCCCAAATTGTTGGTGTGGCATTTAACCTCACGTCTGACACTCCTGTTGATTTTTGGACTGTTGCTTTTACTACGTTCACCGATGTGTTGGTTAGTGTAAATCTCACCCAAATTCAACAAGTTGTGTACTGTGATGGTGTTGTTAACAGGCTTAAATGTTCCCAAATGGTTTTTGAATTGCCTGACGGTTTTTATTCAGCAGCTGATGTTTCTGACACTGTTTTACCTCGTTCTGTTGTAACACTCCCAACTCATTTTGACCACTCTAACGTCACTATTGATGTCACGTTTCGGTCT---------------------------------------GGC---------------CAACAGTGTGCTACAACTTCCCAACCA---CACATTTCCATCACAGCCCCACCGTGCAGTGTC------------AAC---------ATTACCATAGTTGAC------GCT------------------------------GTGGATGGCGCATTTTGTGTCTCAACCAAACAATTCACCCCTCTGTTGAATGCG------------------------------------CATGATTTGCCAACATCTAAT---GGT---------------CATACCTTCAAAGTTTATTTGGAGTCTGGTGACTGTCCT---TTTTCCTTTCTTAAGTTGGCTAATTATGTTTCATTTGGTACGTTTTGTTTGGCTGATAAG---CAACTTCCGGGTGGTTGTGCTATCTCTGTTGTGTCTGAGTTG------CTTGGTTATAAA---CGTGTWATAGGTGCTGTTTATGTTTCCTATACCCATGGTGATGCTATAATCGGAGTTCCTGAA---------GGTGTTGTTGGTGTGCGTGAATTGTCGTCTGTTGTCTTTGACGTGTGCACATCTTACAACATCTTTGGGCGTGTGGGTACTGGTATCATTAGACTTTCTAATGACTCTTTTATAACTGGTATTTTGTATACTTCCGATTCTGGTCAATTGCTTGGTTATAAGAATGTCACTACTTCTGAGGTTTACTCAGTTACTCCTTGTCACACACCAGCACAGCTTGCTGTTTACCGTCAACGGGTTGTTGCAGCTATTTCTTCT---GACAATCGA------ACTTATGGTTTT------AATAACACCATAGCAACACCTATGTTTTACTACCACTCCGATGGTGTT---------AAC------AATTGCACGGAACCCGTGTTAGTTTACTCTAGCATTGGTGTCTGTGCTGATGGTGCCATGACTGTTGTTAAGAAGGTTGATGTCTCACCTCAAGTTGTTGCACCTATTGCCACTGCAAACATTTCTATACCAACCAACTTTACCACCTCAGTCCAGGTTGAGTATTTGCAAATAAGTCTCAAACCGGTGGTTGTTGACTGTAACACTTATGTTTGCAACGGTAATCCTAAGTGCCTTAAGCTTTTGTCTGAGTACGCTACTGCATGTAAGACTGCGGAAGAGGCCTTGCAGCTTAGTGCTAGGATGGAGGCCTCTGAAGTTAATTCAGCTATCACTTATTCT------------GAAGAGTCGTATCGTTTGGCT---------GAGAATATAACCAAT---GATGTTTTTAACATGTCTGCGTTGATCCCATCCGTTGTGGTTGGGGCAGGCCAAGGTTACTCAGCCAAGCGT---AGTTTCGTTGAGGACCTACTCTTCGATAAGGTTGTAACATCTGGTCTTGGGACTGTTGATAAAGATTATAAAGACTGTAGTAAGGGTCTT------------TCTATT---GCAGACCTGGCTTGTGCGCAGTATTATAATGGTATCATGGTTTTACCGGGTGTTGTCGATGCCGAACGCATGGCTATGTACACCGGTTCTTTAACCGGTGCTATG---------------------GTCATGGGCGGTGTTACA---GCTGCTGCCTCCATTCCCTTTTCACTTGCTGTGCAGTCTCGCTTGAATTACGTTGCATTGCAAACTGATGTTTTGCAACGTAATCAGCAAATTCTTGCTGATTCTTTCAACAAGGCTATTGGCGGTATCACTGATGCTTTGACCAATGTTAACGATGCTTTGCTGCAGACTTCTCAGGCAATAGGTACTATTGCTGGTGCACTTAATAAAATTGAGAGTGTTGTCAATGAGCAAGGCCTTGCACTTTCTCATTTGACCAAACAACTTAAAAACAATTTTCAGGCCATCTCCTCGTCCATAGACGACATTTACAACCGCTTGGATGAGTTAGCTGCTAATGCCCAGGTTGATAGACTTATCACTGGCAGGTTGTCTGCACTTAACTCCTTTGTAGCCCAAACTCTCACTAGGTACACACAGGTACGCGCCAGTCGAGAGTTGGCGTTGCAGAAAGTTAATGAGTGTGTTAAGTCACAAACTAGCAGGTATGGCTTTTGTGGTAATGGCACCCACCTGTTTTCGATTGTCAATGCTGCGCCTGATGGCTTAATTTTCTTTCATACAGTTTTGTTGCCCACGGCTTATGTTGATGTTCAAGCTTGGTCAGGTGTCTGCATCGACGCC---ATGGGTTTCGTTGTCAGAGACTTTTCTCTAACTTTGGTACGC---CAT------GACGACAAGTACTTGTTGACCCCTCGTAACATGTTTGAACCCCGCACTCCACGTGTTGAAGACTTTGTGCGAATAAATGACTGTAATGTTACGTTCCTTAACATAACAGCTGATACTTTGCCCGAAGTCTTCCCCGGCTACGTTGACGTCAATAAGACATTAGATGACTTTTTGTCATCTCTC------CCC------AATCGG---------ACTCAGCCAGACTTGAGTCTTGACGTTTTTAACCAGACTTTTCTTAATTTGTCTGGCGAAATAGACAATTTAGAACTCAAGTCTCAGTCCATTCTTAACACTACCGTCAAGCTCCAGCAGCTTATTGACGAGATTAACTCAACTTTGGTAGACCTAGAGTGGCTTAACAGAGTTGAGAATTATATCAAGTGGCCGTGGTGGGTGTGGCTCATTATAGTCGTGGTTTTAATTTTTGTTGTTAGTCTGTTGGTCTTCTGTTGTATTGGTACAGGTTGTTGTGGTTGCTGCAGTTGTCTTGCTGGTTCTCTTGGCAGTTGT------TGCGGTTCAACTAAACTTAAACCTTACGAG---TTTGAAAAGGTTCACATTCAA------------------------------TAA
>MK472068_Bat_Australia_2018--
ATG---------------------------ATTCTTTTGTCC---TTGTGT------------------------------------------------------------------------------------------------------------------------------------------------------------------------------------------------------------------------------------------------------------------------------------------------------------------------------------------------------------------------------------------------------------------------------------------------------------------------------------------------------------------------------------------------------------------------------------------------------------------------------------------------------------------------------TTCCTCAGTTTG------------------------------------------------------CTAGCACAAGCTTCTTGTGCT---AACTGT------------AACGATGTTACACAAGGTATGGATATCCAACTAGGCTTACCACCTTCAACAACA---GCCTTTGTGTCTGGGTACCTTCCTAAG------------CCAAATAACTGGACTTGTGGTGTG---TCCTGGCAG------------TCTCATGTAACCTTA---------CTTGGAGCG---CGTGGATTTTTCATGCGCTATGTAGCGGGTAATGGTGCAGCTTCTTTTGGTGTC---AGTCACCGTAATACT---GCTGTCCAA---------GGCACTCTTATTTTTCCTAACAAGCTCTATTCAATTTATGTCTGGGTTTTTGCT------CGAACTGCGCCCTCCTAC---------AACGACCGTATGCTTATACGCATCTGTCGTTGG---TCGGCCAACAAACAATTG---CACAACCCTTTTAGTGTTGACAACACTGGTGTTGATTGCCTTTTTGATCAG---------ACCATTCAAATC---------AGCAGACAGCCT------TATTCTGTCGTAGGTATTTCTTGGACTGGTGACACCGTCACAGTCCATGGACACCAACGGCTTTATAATGTCATTGTGCCAGGTGCTAAATACTGGGACGCTGCTACATTTGCATGTCAGGAGACTCATTCTTGTGGTCATCAACTTGTTTCTGACATGATTACCATCAACGCCACCACCACTAACAATGGTTCTGTCACGCAGTACCAACTTTGTGAAACCTGTGATGGCTTTCCTCAACATGTGTTTGCTGTGGCTCAAGATGGTAAAATCCCACCAGGTTTTGACTTTACTAATTGGTTCTTTTTGACCAACAACACATCACCTTTGCAGGGCCGGATTGTTTCTTCTCAACCACTTATTATTGCGTGTTTGTGGCCCGTTCCTGCTCTTAGCCCTGAT---ACAGGTGTTATTTACTTCAACCAGAGCAAG------------------------AATGCTGGTAGGCGATGCAATGGTTATGAAGAT------ACAAACCTTGTTGCAGACCACTTGCGTTTTGCTCTTAAC---TCTTCCTCAGGC------ACCATACGTTTGGGTGTTATTTCCTTTGTTACT---------AGTGACACTATCTTCAATTTCACCTGTAGCAATAGTAGTAAC------CCA------------TCTAATGGCAGTGTTTTCGCAATTCCTTTTGGCATTAAAAATCAGCCATTTTATTGCTTTGTTGCACAA---------GGCTATGAAATGGCC---GCCAACAAGACCTTTGTTGGTGTTATGCCTGCAGAC---TTGCGCGAGATTGTCGTTTCTAAGTATGGTGCCATTTATTTAAATGGCTATAAGTTGTTCAGTCTTTCACCACTTGAAGGTGTCATTCTTAATCTCACTAGTTTAGTGGGCTCTGATTTCTGGACTGTGGCTTACGCACAGGACGCTGATGTTCTGGTCGACATTGAGGACACATACATTACTAATGTTCTTTACTGTGACTCAGAGCTCAATAAAGTTAAATGTCAGCAGCAACGCCGTTATTTAGATAATGGCTTCTATACTGCCACAGCCAGG---CAAATGCCTGTTGCAAATAGTGTTGTTATGTTGCCTGAATACACAGGTTACACTAATGTCACATTGAAAGTGCAGGCTAACTAC---------------------------------------ACA---------------AGA------GCTCTT---------------------ACACTTGAGTGTGAACCTTGGAATGGT------------AAAGAAATCACCTTACTTGTGGGAGGACAAGTGGTT---------------------------AATGTCAGTGACAACGTTTGTATTGAAACCAATCGGTTTTCACTCAACTTTGTTTTTGACATA------------------------------------------------ATA---CCACCTAAG---------ATTACTTGTGACATTGAAGTGCGCACTGATAACTGCCCACTCTTCTCGCCTGGAAAAATCAATAACTACCTTAAGTTTGGTAGTATTTGCTTTTCCCTGACA---GAC---AATGGTGGTTGCAGAATACCTGTTATCAGTTATTCACACTGGTACCAGACTGTGCGCAACTTCGGTGCTACACTTTATGTTCTCTACACACCTGGTGATTCAATCACAAGTGTCCCACCTTCTTTTTCTTCTAGACTTGGCTTTTATGACCCTAGTATACTGTATGAAGATGTTTGTACCAATTACAACATCTATGGTATTGCGGGTAAAGGTGTCATAACCAAAACTAATGCTACCTACCACACTGGTGTGTACTATACAGACCATAGTGGAGCTCTTACTAGTTTTAAAAACACCACTACGGGCCAAGTCTATGCTGTTAGACCTTGTAACACACCTGAACAACTTGCCATAATTAATGATGACATTGTTGGTGTGATTTCAGCCACACCCAACAACACAATG---------TTC------AACTACACGATTGCCACACCTATGTTTTACTATTCTTCGAATAGTCAA---------GCT------AACTGCACTGAACCCATAATCACTTATGGTTCATTGGGCATTTGTGCAGATGGCTCTATAGGTAAGGCTAAGCTTCGTGAAGTGAGCAGTGCACCATTTTCTCCCATTGTAACAGGTAATGTTACGGTTCCTGTTAATTACACAGTTTCTATACAGGCGGAATACATTCAGATTTCCATGCGCTCTGTTATTGTCGATTGTTCTACTTATGTTTGCAACGGCAATACGCGATGCTTAGAGTTGCTGAATCAATATGTTACTGCTTGTAAATCTGTGGAGAATGCACTAGCCCTCAACGCGCGTCTTGAAAGTCAAGAGGTGACAAATATGCTCACCGTTGAT------------GAAGCTGCATACTCAGCTGCATTACGGTACAACACTACACAGTTTCAGAATGACTTCAACATCTCCAATGTTATGCCTGCTGGT---------------------------GACAATCGAGGCAGCTTCATTGAAGATCTGCTTTTCGACAAGGTCATCACAAATGGGCTTGGTACTGTTGATGCTGACTACAAGGCGTGCATTGAATCTAAAGGT---------ATTAGT---GGTGACGCTTTGTGTCGTCAATACTATAATGGTGTTTCTGTTCTACCTGCTTTGTCAGATGACAACCTTTTAGGTCTTTATTCTGCTTCGCTTATGGGTGGCATT---------------------ATGTTAGGCGCTTTTGGGTTTGGTGCCCCCACTATACCATTCTCTCAAGCTGTCTTTTCCAAGCTCAACTATGTTGCGCTTCAAACGGACTTCATTCAAGAGAACCAAAAGCTTATTGCCAATGCATTTAACAATGCCATGTCTAATGTCACTAGTGCTTTCGTGAATGTTGAGAATGCACTTCAACACACTAGTGATGCTATTAAAACAGTTGCTCATGCACTTAATAAAGTGCAAACAGCTGTTAATACACAGGGCGAAGCACTTGAAAAACTAACAGCACAGCTAGGACTCAATTTTGATGCAATTTCTTCATCCATAGAGGACATTTATAATAGGCTTGACCAACTTGCAGCTGACGCTCAAGTTGACAGGCTTATTAATGGACGTCTTGCTGCACTGTCCACATTCGTTTCTTCTCAACTTGTTCACTACTCAGAAGTTAAAACTTCTCGTAGATTGGCACAAGAAAAGGTAAATGAATGTGTGCGTTCCCAAAGCAATCGTTTTGGCTTCTGTGGCAATGGTACTCACTTGTTTTCTATGGTTGTTGGTGCACCAGAAGGACTCATGTTCTTGCACACAGTGCTCTTGCCTACGTCCTATAAGGAGGTAAATGCATGGGCTGGTGTCTGTGTCTCAGACAAG---GCTTTTGTGCTTCGTGAGCCAGGTCAAGTTCTCTTTGAG---TCT------AGTGGTAGTTACTATGTCACACCTCGTAACATGTACCAACCACGTGTGCCAACTATTGCTGACTTTGTGCAAATTCAGTCTTGTGCTGTCACCTATGTTAATGTTACGTCTGATGAGTTCAGCAATATTGTGCCGGACTATATAGATGTTAACAAAACATTGAATGACTTTGCTTCTCAATTG------CCT------AATTTT---------ACAGCACCAGAGCTTAACTTAGATCGGTATAACAATACTATTCTTGACTTGTCTGAACAGCTTAAAGTGCTTCAGAATAAGTCTGAGGAGCTTATGCTTATCTCTGACAGGTTGCAGCAAAACATCCAAAACATCAATAACACCTTCCTTGATTTGGAGTGGTTGTCACGCGTAGAAACCTACATTAAGTGGCCTTGGTATGTTTGGTTGGCTATTCTTGTGGCCTTGATTTTGCTGTTCTGTTTGTTGTTCTGGTGTTGTTTGGCAACTGGTTGTTGTGGCTGTTGTAGTTGTTTGTCTTCTTCTTGTTCTTCGTTTTGCGATTGTCGTGGTAAAAGACTTCAACGTTACGAC---GTGGAGAAGGTACACGTTCAG------------------------------TGA
>MK472069_Bat_Australia_2018--
ATG---------------------------ATTCTTTTGGCC---TTGTGT------------------------------------------------------------------------------------------------------------------------------------------------------------------------------------------------------------------------------------------------------------------------------------------------------------------------------------------------------------------------------------------------------------------------------------------------------------------------------------------------------------------------------------------------------------------------------------------------------------------------------------------------------------------------------TTCTTCAGTCTG------------------------------------------------------CTAACACAAGCCTCTTGTAGC------TGT------------AACGATGAAACACAAGGTATGGATATCCAGTTAGGCTTACCACCTTTAACAACA---GCCTTTGTGTCTGGGTACCTTCCTAAG------------CCAAATAATTGGACCTGTGATGTG---TCTTGGACT------------TCTCATAAAATTTTG---------CGTGGTGCG---CGCGGGTTTTTCATGCGCTACGTAAGCGGTGATGGTGCAGCCTCCTTTGGTGTC---AGTCACCATAATACT---GCTGTTCAG---------GGCACTCTTATTTTTCCTAACAAGCTCTATTCAATTTATGTCTGGGTTTTTGCT------CGCTCTGCTGGCGCTACC---------AACGACCGTATGCTTATACGCATCTGTCGTTGG---TCATCCAACAAACCATTG---CACAACCCATTTAGTGTTGATAACACTGGTGTTGATTGCCTTTTTGATCAG---------ACCATTCAAATC---------AGCAGACAGCCC------TATTCTGTCGTGGGTATTTCTTGGACTGGCGACACTGTCACAGTCCATGGACATCAACGGCTTTATAATGTCATCGTGCCTGGTGCTAAATACTGGGACGCTGCTACATTTGCATGCCAGAAGACTGATTCTTGTGGTCATCAACTTGTTTCTGACATGATTACCATCAATGCCACCACCAGCCCCAATGGTTCTATTACACATTACCAAGTTTGTGATGTTTGTGATGGTTTTCCACAACATGTGTTTGCTGTGGCCCAAGATGGTAAAATCCCACCAGGTTTTGACTTTACTAATTGGTTCTTTTTGACCAACAACACATCACCTTTGCAGGGCCGGATTGTTTCTTCTCAACCACTTATTATTGCGTGTTTGTGGCCTATTCCTGCCCTTAGCCCTGAT---ACAGGTGTTATTTACTTCAATCAGAGCAAG------------------------AATGCTGGTAGGCGATGCAATGGTTATGAAGAT------ACAAACCTTGTTGCAGACCACTTGCGTTTTGCTCTTAAC---TCTTCCTCAGGC------ACCATACGTCTGGGTGTTATTTCCTTTGTTACT---------GGTGACACTATCTTTAATTTCACCTGTAGCAATAGTAGTAAC------CCC------------TCTAATGGCAGTGTTTTCGCAATTCCTTTTGGCATTAAACATCAACCATTTTATTGCTTTGTTGCACAA---------GGCTATGACGTGGCT---TCCAACAAAACTTTTGTTGGTGTTATGCCTGCAGAC---TTGCGTGAGATTGTCGTTTCTAAGTATGGTGCAATTTATTTAAATGGCTATAAGTTGTTCAGCCTTTCACCACTTGAAGGTGTTATTCTCAATCTCACTAGTGTAGTGGGCTCTGATTTTTGGACTGTGGCTTATGCACAGGACGCTGATGTTCTGGTCGACATTGAGGACACATACATTATTAATGTTCTTTACTGTGACTCAGAGCTCAATAAAGTCAAGTGTCAGCAGCAACGCCGTTATTTAGATAATGGCTTCTACACTGCCACAGCCAGG---CAAATGCCTATTGCAAATAGTGTTGTTATGTTGCCTGAATACACAGGTTACACTAATGTCACATTGAAAGTGCAGGCTAACTAC---------------------------------------ACA---------------AGA------GCTCTT---------------------ACACTTGAGTGTGAACCTTGGAATGGT------------AAAGAAATCACCCTACTTGTGGGTGGACAAGTGGTT---------------------------AATGTCAGTGACAATGTTTGTATTGAAACAAATCGGTTTTCACTCAACTTTGTTTTTGACATT------------------------------------------------ACA---CCACCTAAG---------ATTACTTGTGACATTGAAGTGCGCACTGATAACTGCCCACTCTTCTCGCCTGGAAAAATCAACAACTACCTTAAGTTTGGTAGTATTTGCTTTTCACTGACA---GAC---AATGGTGGTTGCAGAATACCTGTTATCAGTTATTCACACTGGTACCAGACTGTGCGCAACTTCGGTGCTACACTTTATGTTCTCTACACACCTGGTGATTCAATTACAAGTGTCCCACCTTCTTTTTCTTCTAGACTTGGCTTTTATGACCCTAGTATACTGTATGAAGATGTTTGTACCAATTACAACATCTATGGTATTGCGGGTAAAGGTGTCATAACCAAAACTAATGCTACCTACCACACTGGTGTGTACTATACAGACCATAGTGGAGCTCTTACTAGTTTTAAAAACACCACTACGGGTCAAGTCTATGCTGTTAGACCTTGTAACACACCTGAACAACTTGCCATAATTAATGATGACATTGTTGGTGTGATTTCAGCCACACCCAACAACACAATG---------TTC------AACTACACGATTGCCACACCTATGTTTTACTATTCGTCGAATAGTCAA---------GCT------AACTGCACTGAACCCATAATCACCTATGGTTCATTGGGCATTTGTGCAGACGGTTCAATAGGTAAGGCTAAGCTTCGTGAAGTGAGCAGTGCACCATTTTCTCCCATTGTAACCGGTAATGTTACGGTTCCTGTTAATTACACAGTTTCTATACAGGCGGAATACATTCAGATTTCCATGCGCTCTGTTATAGTCGATTGCTCTACTTATGTTTGCAACGGCAACACGCGATGCTTGGAGTTGCTGAACCAGTATGTTACTGCTTGTAAATCTGTGGAGAATGCACTAACCCTCAACGCGCGCCTTGAAAGTCAAGAGGTGACAAATATGCTCACTGTTGAT------------GAAGCTGCGTACTCAGCTGCATTACAGTACAATACTACGCAGTTTCAGAACGACTTCAACATCTCCAATGTCATGCCTGCTGGT---------------------------GACAATCGAGGCAGCTTCATTGAAGATCTGCTTTTCGACAAGGTCATCACAAATGGGCTTGGTACTGTTGATGCTGACTACAAGGCGTGCATTGAATCTAAGGGT---------ATTAGT---GGTGACGCTTTGTGTCGTCAATACTATAATGGTGTTTCTGTTCTACCTGCTTTGTCAGATGACAACCTTTTAGGTCTTTATTCTGCTTCGCTTATGGGTGGCATT---------------------ATGTTAGGAGCTTTTGGTTTTGGTGCCCCTACTATACCATTCTCTCAAGCTGTCTTTTCCAAGCTCAACTATGTTGCGCTTCAAACAGACTTCATACAGGAGAACCAAAAGCTTATTGCCAATGCATTTAACAATGCCATGTCTAATGTCACTAGTGCTTTCGTGAATGTTGAGAATGCACTTCAACACACTAGTGATGCTATTAAAACAGTTGCTCATGCACTTAATAAAGTGCAAACAGCTGTTAACACACAGGGCGAAGCACTTGAAAAACTAACAGCACAGCTAGGACTCAATTTTGATGCTATATCTTCATCCATAGAGGACATTTATAATAGGCTTGACCAACTTGCAGCTGATGCTCAAGTTGACAGGCTTATTAACGGACGTCTTGCTGCATTGTCCACATTCGTTTCTTCTCAACTTGTACACTACTCAGAAGTTAAGACTTCTCGTAGAGTGGCACAAGAAAAGGTAAACGAATGTGTGCGCTCTCAGAGCAACCGTTTTGGTTTTTGTGGCAATGGTACTCATCTGTTCTCTATGGTTGTCGGTGCGCCAGAAGGACTCATGTTCTTGCACACAGTGCTCCTGCCTACGTCCTATAAGGAGGTAAATGCATGGGCTGGTGTCTGTGTTTCAGACAAG---GCTTTTGTGCTTCGTGAGCCAGGCCAAGTTCTCTTTGAG---TCT------AGTGGCAATTACTATGTTACACCTCGTAACATGTATCAGCCACGTGTGCCAACTATTGCTGATTTTGTGCAAATTCAGTCATGTGCTGTTACGTATGTCAATGTTACGTCTGATGAGTTCGGCAATATTGTGCCGGACTATATAGATGTTAACAAAACATTGAATGACTTTGCTTCTCAATTG------CCT------AATTTT---------ACAGCACCAGAGCTTAACTTAGATCGGTATAACCATACTATTCTTGACTTGTCTGAGCAGCTTAAAGTTCTTCAGAATAAGTCTGAGGAGCTTATGCTTATCTCTGACAGATTACAGCAAAATATCCAAAACATTAATAACACCTTCCTTGATTTGGAGTGGTTGTCACGTGTAGAAACCTACATTAAGTGGCCTTGGTATGTTTGGTTGGCTATTCTTGTGGCTTTGATTTTGCTGTTCTGCTTGTTGTTCTGGTGTTGTTTGGCAACTGGTTGTTGTGGCTGTTGTAGTTGTTTGTCTTCTTCTTGTTCTTCGTTTTGCGACTGTCGTGGTAAAAGACTTCAACGTTACGAC---GTAGAGAAGGTACACATTCAG------------------------------TGA
>MN611517_Bat_Kenya_2018-03-
ATG---------------------------------CTTTTCTTGCTACTT------------------------------------------------------------------------------------------------------------------------------------------------------------------------------------------------------------------------------------------------------------------------------------------------------------------------------------------------------------------------------------------------------------------------------------------------------------------------------------------------------------------------------------------------------------------------------------------------------------------------------------------------------------------------------GTCATTTTGCCA------------------------------------------------------CTAGCTTTGTGTCAAAATGGC------CAGTTTACTTGTTTTAGAAAAGATTACAAGCTT------CTTAAGTTGGGGTTGCCACCGAGCACTAAT---GCATTAGTTACAGGTTACTTGCCCACT------------------ACTTGGACTTGTGGTAAA---CTCACCTCTCAG---------------------TTT------------ACTGATGTACATGGTGTGTTTGTTGGTTACTATGAT---AGTGGTTTACGTAGCTATTTTGGTCTCGGTACTCATCCTTTT------GACCCT---------AACAAT---------------------TACCAGCTATATTTCTCT------CAG---ATGAATAACCAA------------------GGTGGTTGGTTTTATTTGAAAGTTTGCAAA------------TATGCACAAGCTCAA---GTTCCTGGCACT---GGTAACGCTGGCACTTATTGTCTTGTTTCAAAACGTTTT---CAGGCTGTTTTA---------GGCCATCAGTCA------GGTATGATCTATGGTTTTACAGTCTCAGGTGATACTGTTCGTTTGCACTGGACAAACGGTGTTTATACATTTTATGTTCCTGGTGCTAGTAAATGGAATTCAGTTGGGGTGAATTGCCCAATGGGTAATTCTTGTTTTCATTCTGTTGTTACTAAACAAGTAACAGTTAATGTCACTACTGACAGCAATGGTCTTATTACTCAATATGACCCTTGTGTCAACTGTAGTGGTTATGCTGAAAACATTTTTGCCGTGGAAGATGGTGGCAGAATACCTTCTTCTTTCAGTTTTAATAATTGGTTTCTCTTGACTAATAGCTCATCACTTGTTGATGGTGTTGTTAGATCAAGACAACCTATGCTACTAAACTGTCTTTGGGCTGTCCCTGGTCTGCAATCCAGC---ACGGGATTTGTTTACTTCAATGTTACTGGA---------------------------TCTGATATTAATTGTAATGGTTATAAATTT------AATGGCACT---GCTGATGTCTTACGTTATAACCTTAATTTTACAGATGCTTCCAGTGACAATTTGAAGAGAGGTGTTATAGCGTTACGTACG---------TCATATGGAGATGTAGTATTCTTTTGCACCAATGAAACT---------GCT------------GCT------TCCAAACCCTTTATACCATTTGGTTCTGGTTCTGACCCATATTATTGTTTTGTCAATACT---------ACAATTAACGGGACT---CTGACTAACACATTTGTTGGTGTTTTACCTCCAACT---GTGAGAGAGTTCGTTATTGCTAGAACTGGTCAGGTCTACATTAATGGCTACAGGTATTTTCAATTGGGTGACATAGAGGCTGTTAATTTCAACATCACAACTGCTTCCACAACTGACTTCTGGACTGTTGCTTTTGCATCTTTTGCTGACGTTCTTGTTAATGTCAGTGCAACAGATATCCAAACTATTCTGTACTGTGACACTGCCATTAACAAGTTGCGCTGCGAGCATTTGCAGTTTGACTTGCAAGATGGATTCTATTCTGCTAATTTTCTAGACAACAAAGAGTTGCCTAGTACATTAGTTACATTGCCAGTGCATTATCAACATACTGCAGTTAATTTTACAGTGGAT------------------------------------------------GCT---------------TCTTTTGGTGGTGTG---------------------TGCTACCAATGTAGGCCTAAAGAAGTC------------AAT---------TTGTCTATTAATGGTGTTTCTGAG------------------------------------------TTCTGTGTTAGAACTTCACATTTCACAACACGTTATGTGCTTAATAAA------------------------------CAAATTACTTCTGCA---GGA---GAC---------------CTCTCTTGGCACATTTATTTGAAAACTGGTAATTGCCCT---TTTTCTTTTGATAAATTGAATAATTTTCAGAAATTTGGCACACTCTGTTTTTCTACCACT---GAAGTTCCAGGTAGTTGCAATATGCCTGTGGAAGCCACTTGG------CATTACATCTCCTATAGTATTGTTGGTGCTTTGTATGTTACTTGGTCTGATGGTACTGCTATCACAGGTGTACCTGAG---------CCTGTCAATGGCATTTTTGAGTTCAGTAATGTTGTGCTAGGCCAGTGTACCAAATATAATATTTATGATTATGTTGGCACCGGTATCATACGTGAGGCCAACCAAAGTTTGATTGGAGGTCTCACATATGTTTCTAATTCTGGCAACTTACTGGGTTTTAAGAATGTTACTACAGGCTCTGTTTACTCTGTAACACCATGCAACCAACCAGACCAAGTCGTGGTTTACCAACAGTCTATTATTGGTGCAATGCTATCACAAAATGAAACA------CGTTATGGTTTA------AGTAATGTTATACAGCTTCCTAACTTTTATTACGCTAGTAATGGTGTT---------TAT------AATTGTAGCAAAGCTGTCATGACTTATTCTAACTTTGGTGTTTGTAGTGATGGTTCACTCATTCCTGTGCAACCAAGCAATGTCTCATCCAACGGTATTTCCGCTATTGTTACTGCTAATTTGTCTATCCCATGTAATTGGACAACCTCAATTCAGGTTGAGTACCTACAAATTACTAGCACACCAATTGTTGTTGATTGTGCTACTTATGTTTGTAATGGTAATCCACGTTGTACAGAATTGTTGAAGCAATATACATCTGCATGTAAAACCATTGAAGATGCATTGCGTATTAGTGCACGACTTGAGTCAGCTGATGTAAGTAATATGCTCACTTATGAC------------CAGAATGCTTTTAAGCTTGCG---------AATGTGAGTAGTTTT---GGTGACTACAACCTTAGTAGTGTTGTCCCTCAG------CTACCAACAACTGCAAACACAATTGCTGGTCGC---AGTGTTGTTGAAGACATACTTTTCAGCAAAATCGTGACTTCTGGACTTGGAACAGTGGATGCAGATTACAAAAAGTGCACCAAAGGATTG------------TCAATT---GCTGACCTCGCTTGTGCGCAGTATTATAATGGCATTATGGTTTTACCAGGCGTTGCAGATGCTGAACGAATGGCTATGTATACTGGTTCTTTAATCGGTGGCATGGCTCTAGGTGGTTTAACATTGGCTCTAGGTGGTTTAACA---TCTGCTGCTGCTATACCATTCTCATTGGCTCTTCAAGCACGTCTAAACTATGTCGCATTGCAGACTGATGTGTTGCAGGAGAACCAGAAAATTCTTGCTGCATCCTTCAATAAGGCAATGACTAACATTGTTGACGCTTTCACTGGAGTCAATGATGCCATTACTCAAACTTCACAAGCTATTCAGACAGTCGCTACTGCACTTAACAAGATTCAGGATGTTGTTAACCAACAAGGCAATGCGCTGAACCACTTGACTTCTCAACTAAGGCAGAATTTTCAAGCAATTTCCAGTTCTATTCAAGCTATCTATGACAGACTTGACACTATTCAAGCTGATCAACAGGTGGATAGGTTGATTACTGGTAGACTTGCTGCTTTGAATGCATTCGTTGCTCAGACGTTGACCAAGTACACTGAGGTTCGTGCTTCCAGACAGTTGGCACAACAGAAAGTTAATGAGTGTGTCAAATCCCAGTCTAACCGTTATGGTTTCTGTGGAAATGGTACACACATCTTTTCAATTGTCAATGCTGCTCCTGAAGGTCTTGTTTTTCTGCACACTGTTTTGTTGCCGACGCAATATAAGGATGTTGAAGCTTGGTCTGGGTTGTGTGTTGATGGTGTCAATGGTTATGTGTTGCGACAACCAAATCTTGCTCTTTATAAA---GAA------GGCAATGATTATAGGATCACATCACGCATAATGTTTGAACCACGTATTCCAACAATGGCTGATTTTGTTCAAATTGAAAATTGCAACGTCACATTTGTTAACATTTCTCGCTCTGAGTTGCAAACCATTGTACCAGAGTACATTGATGTTAACAAGACATTGCAAGATTTAATTGAGAAACTG------CCG------AATTAC---------ACAACTCCAGACCTGAACATCGACCAGTACAATCAGACCATTTTGAATTTGACCAGTGAAATTAGCACCCTTGAAAATAAGTCTGCGGAGCTTAATTACACTGTTCAAAAATTGCAGACTCTGATTGACAACATAAATAGCACACTAGTCGACTTAAAGTGGCTCAACCGGGTTGAGACTTATCTCAAGTGGCCGTGGTGGGTGTGGTTGTGCATTTCAGTCGTGCTCATCTTTGTGGTGAGTATGTTGCTACTATGTTGTTGCTCTACTGGTTGCTGTGGCTTCTTTAGTTGTCTTGCATCTTCTACTAGAGGTTGTTGTGAA------TCAACTAAACTTCCTTATTACGAC---GTTGAAAAGATCCACATACAG------------------------------TAA
>MN611518_Bat_China_2018-03-
ATG------------------------------------CTA---TTTTTT------------------------------------------------------------------------------------------------------------------------------------------------------------------------------------------------------------------------------------------------------------------------------------------------------------------------------------------------------------------------------------------------------------------------------------------------------------------------------------------------------------------------------------------------------------------------------------------------------------------------------------------------------------------------------CTTTTAGTTCATGTCGCC---TTTGCC------------------------------------------GCAAATCAAGATTGCACT------GGC---AATGGT------AATTTGGATTCAATGGAGGACTTGAAACTTAATCTTCCTCCCAATGTTACCAATGCCTATGTTTCTGGTTATTTGCCATTA------------CCCCAACAGTGGAACTGTTCTGTT---TCTGGCACTTCAGGCAAC------CCGCGTGTTTAT---------ACTGGCGCG---CATGGTGTTTTTGTTTCATATTATGATTCTGCCACGGACATTGTTGTTGGTGTT---GGCTCCACACTTTCA---------AAT---------TCTTCT---------------------TGGGGCATGTATTTTTTC------CAG------AAAAATTCT------------------GAGGGTCGTGCCATTGTACGAATTTGTAAGTGG---ACTTCATTTAATACACCCAACTACCAACCTAATGTC---AACACTCAGGGTAGAGATTGTTTGTTTAACAAGCAGTTT---AGTTTTACCTTT---------ATTCATAATGGT------AATGAAATTGTTGGTGCCTCATGGGCTGGTGATAAGGTTGTCCTCTATACCCGTAGAGGGCTTACAACCTTTTATGTCCCTGGTGCTGAGTTTTGGGATGTAGTGTCCATTCGTTGTAAGAATAAAGGTGCTTGTGCTCACCAGGTTATTACATCTCAATCCACTGTTATAGTTTCTACTAATGGGCGTGGTCTTATTAGTAATTATACTTTGTGTTCTAATTGCAGTGGCTTCCCACAACATGTTTTTGCCGTCGGGCCAGATGGTTCCATACCTCCTAATTTTGAGTTTGAGAATTGGTTTTATTTGACCAACTCCTCATCACCGGTCTCTGGAAAGTTTGTTTCTGTGCAACCTTTACAGCTGGCCTGCCTTTGGCCCATTCCTGCATTGTTGGGCAAT---ACGCTTCCTGTGTATTTTAATATGTCT---------------------------AACAATAATGCTAATTGTAATGGCTTTAAGGCA------GATGGTGTT---GTTGATTCCTTACGGTTTGCACTTAATTTTTCTGATGAACGT---GCTTTTGCCCGTGAGGGTGTTATTAGTCTAGAGACT---------GTTGGTAACACATATAATTTTACTTGTACTAATTCTAGTACA------CCT------------ACTGATGGCAGCAGCTTTGTATTACCCTTTGGTGTAATTGATCAAGCCTATTATTGTTTTATGACTTTCTATCTTAACAGGACTGCAGACATC---AAGACTACGGTCTTTGCTGGTATGTTGCCTCCTGTT---GTTAGAGAGTTTGTTGTTATGCGTAATGGTGATTTCTATCTTAATGGTTTTCGTGTGTTTTCTGTTGGACAGGTTGTCAGTGCTAGGTTTAATATCTCTAGCAATGATAGCCGTGATTTTTGGACTGTTGCTTTTGCTAATAATGTGCCTGTGTTGGTGGAAATTAATTCCACCAACATACAGCAATTGCTCTATTGCAATAGCCCTTTGAATACCATTAAGTGTCAACAGTTGCGCTTTAACTTGGATAATGGGTTTTATTCGTATTCTCCACAGGTTAATCATGAGTTGCCTAGGACAGTTGTACGATTGCCCAAGTTTATGACACATAGTGTTGTTAATGTCTCTGTGGCAGTTTCCTAT---------------------------------------GATGTTGTTAATCAAACCAACCTTGGGCTTATT------------------------------------------------------------GCT---------TGGCGTTTGTCTTTTGCGGATCAT---TGGTATGGCTGGGCATCT------GATAACAGAACTACTGTTTGTGTTGACACCTCAAGCTTTACTGTTAAGCTTTTTACAGGT------------------------------------------TCTTTT---------------------------------GTTTTTGTAGATGTCTTGGCTGGCGAATGCCCT---TTCACACTTTCATCGCTGAATGATTACCTTAGCTTTGGGTCTCTTTGCTTGTCATTGGTC---CCA---AATGGAGGTTGTGCTATGAGTGTTGTTACTCGTGGT------TCCTATGGTGAACCACAGAGTATTGCGCCTTTATATGTCTCTTTTTCAGACGGCGATAATGTGATTGGTGTACCTAAGCCA------CCACCACCTGGTGTGCTAGATATGAGTGATGTTTATTATAATGTCTGCACATCCTATACTATCTATGGTCATACAGGACGTGGTGTTATATCTAAAGGTGCAGTTGATTTTGTTTCAGGTTTGTTTTATACTTCTCCTGCTGGTGATTTGTTGGCTTATAAAAATTCCACCACGGGCGAGGTTTTTATGATACAACCATGTCAGTTTGCGTCTCAGGTTGCAGTTGTTGCTGACACTATTGTTGGTGCTGCTTCATCGTCTGCTAACTCA------TCTATACCGTTT------AATAATACTGTTGATGCTGGTATGTTTTATTACCACTTTAACAATGTTACTGATGTTAATGGTACTAAGTGTGAAGTGCCAACGTTGACCTATGGTGGCCTTGGCATTTGTGCTGATGGTAAAATTGTCAATGCCACCCGTCGTTATGCAGCTCCTGAACCTGCTAGTCCCGTTATCACTGGCAATATTTCTGTGCCTATGAACTTCTCCTTCTCGGTGCAAGTTGAGTACATTCAGATTATGCTTAAACCTGTTACTGTTGATTGTAGTGTCTATGTTTGCAATGGTAACCCACGTTGCCTTCAGTTGCTTTCACAATATGCTAGTGCCTGCAAAACTATTGAGCAGGCGTTACAGCTTTCTGCTAGGCTTGAAAGCGTTGAAGTGAATTCCATGGTTGCAATTTCT------------GACACTGCACTCAGTTTGGGT---------GTTATCAGTAATTTTGATAACACTTTTAACCTGTCTAATGTACTCCCTGCCAGT------------------------GTCGGTGGCAAA---TCTGTCATTGAGGAGTTGCTCTTTGACAAAGTTGTCACTTCAGGTCTTGGTACCGTTGACACTGACTATAAAGCTTGCGCCGAAAAGATGGCC---AAC---ACCATT---GCTGAAGCTGGTTGTGTCCAGTATTACAATGGTATCATGGTACTGCCTGGTGTCGTTGATCAATCACTCCTAGGCCAATACACTGCAGCTTTGACTGGTGCTATG---------------------GTCATGGGTGGTATCACT---GCGGCAGCTGCTATACCTTTTTCTATTGCTGTTCAGTCCCGTCTTAATTACCTGGCATTGCAAACTGATGTGCTACAGCGTAACCAGCAAATCCTTGCTCAGTCATTCAATTCTGCCATGGGCAACATTACTAATGCTTTTGAAAACGTTGGTAATGCTATTGAACAGACTTCTCAAGGTTTGCAGACTGTGGCTCAGGCCTTGGATAAAGTGCAGAATGCTGTTAATGAGCAGGGTAATGCACTTTCCCATTTGACCAAACAGCTTGCTTCTAATTTCCAAGCGATTTCTGCTTCTATTGAAGATTTGTATGTTCGCTTGGGTCAGGTTGAGGCTGATCAGCAAGTTGACAGGCTTATTACAGGTCGTCTTGCCGCTCTTAATGCTTTTGTTTCTCAGCAGTTGACTAAGTACACTGATGTTCGTGCTTCACGTCAGCTTGCCCAAGAGAAAATCAATGAGTGTGTTAAGTCTCAGTCCTTCAGGTATGGCTTTTGCGGTAATGGTACACATGTGTTCTCAGTAGCTAATGCGGCTCCTGATGGTATCATGTTTTTCCACTCTGTGTTGCTTCCCACTGCATATGCTGAAGTTAATGCTTATGCTGGCCTTTGTGTTGATGACAAA---GGCTATGTGCTGAGAGATCCTGGCAATGTCCTGTTTAAA---AAGCCTGGTAATGAGACCTATTTGATTACACCTAGGAGGATGTTTGAACCTCGCATTCCGCAGATGTCTGACTTTGTTCAGATTTCTGGTTGTAATGTTAGCTATGTCAATGTTAGTTCTGAAAACTTGCCTGACATAGTGCCTGATTTTATGGATGTTAATGCTACTATCCAAGACATCCTCGATAAGCTT------CAA------AACTAC---------AGTAAACCTGACTTCAGCCTTGACATCTTCAATGCCACTTATTTGAACTTGTCTGCTGAGATCAATGACCTTACAAATCGTTCACAACAACTTCAGGCTATTACTGATGAGTTGCGCGAAACGATTGCTAATATTAATGGCACTCTCGTTGACCTTGAGTGGCTTAATAGGGTTGAAACCTACATTAAGTGGCCTTGGTATGTTTGGCTTGCCATAGCTGTTGCTCTTATCGTTTTGACTGGGCTTATGTTATGGTGCTGTTTGTCTACTGGTTGTTGTGGGTGCTGTAGTTGTATGGCTAGTACT------------CTTGATTTCAGAGGCAGTAGGTTACAACAATACGAA---GTTGAAAAAGTGCACATCCAG------------------------------TAA
>AB691763_Human229E_USA_1962-01-19
ATG------------------------------TTTGTTTTGCTTGTTGCA------------------------------------------------------------------------------------------------------------------------------------------------------------------------------------------------------------------------------------------------------------------------------------------------------------------------------------------------------------------------------------------------------------------------------------------------------------------------------------------------------------------------------------------------------------------------------------------------------------------------------------------------------------------------------------------------------------------------------------------------------------------------------------------------------------------------------------------------------------------------------------------------------------------------------------------------------------------------------------------------------------------------------------------------------------------------------------------------------TATGCCTTGTTGCAT------------------------------------------------------------------------------------------------------------------------------------------------------------------------------------------------------------------------------------------------------------------------------------------------------------------------------------ATTGCTGGTTGTCAA---------------------------------------ACT---ACAAATGGGCTGAACACTAGTTACTCTGTTTGCAACGGCTGTGTTGGTTATTCAGAAAATGTATTTGCTGTTGAGAGTGGTGGTTATATACCCTCCGACTTTGCATTCAATAATTGGTTCCTTCTAACTAATACCTCATCTGTTGTAGATGGTGTTGTGAGGAGTTTTCAGCCTTTGTTGCTTAATTGCTTATGGTCTGTTTCTGGCTTGCGGTTTACT---ACTGGTTTTGTCTATTTTAATGGTACTGGG---------------------------AGAGGT---GATTGTAAAGGTTTTTCCTCA------GATGTTTTG---TCTGATGTCATACGTTACAACCTCAATTTT------------GAAGAAAACCTTAGACGTGGAACCATTTTGTTTAAAACA---------TCTTATGGTGTTGTTGTGTTTTATTGTACCAACAACACTTTA------GTT------------TCA------GGTGATGCTCACATACCATTTGGTACAGTTTTGGGCAATTTTTATTGCTTTGTAAATACT---------ACTATTGGCAATGAA---ACTACGTCTGCTTTTGTGGGTGCACTACCTAAGACA---GTTCGTGAGTTTGTTATTTCACGCACAGGACATTTTTATATTAATGGCTATCGCTATTTCACTTTAGGTAATGTAGAAGCCGTTAATTTCAATGTCACTACTGCAGAAACCACTGATTTTTTTACTGTTGCGTTAGCTTCTTATGCTGACGTTTTGGTTAATGTGTCACAAACCTCTATTGCTAATATAATTTATTGCAACTCTGTTATTAACAGACTGAGATGTGACCAGTTGTCCTTTGATGTACCAGATGGTTTTTATTCTACAAGCCCTATTCAATCCGTTGAGCTACCTGTGTCTATTGTGTCGCTACCTGTTTATCATAAACATACGTTTATTGTGTTGTACGTTGACTTCAAACCT---------------------------------------CAG---------------AGTGGCGGTGGCAAG---------------------TGCTTTAACTGTTATCCTGCTGGTGTT------------AAT---------ATTACACTGGCCAATTTTAATGAA------------------------------ACTAAAGGGCCTTTGTGTGTTGACACATCACACTTCACTACCAAATACGTTGCT------------------------------------------GTTTATGCC---AAT---GTT---------------GGTAGGTGGAGTGCTAGTATTAACACGGGAAATTGCCCT---TTTTCTTTTGGCAAAGTTAATAACTTTGTTAAATTTGGCAGTGTATGTTTTTCGCTAAAG---GATATACCCGGTGGTTGCGCAATGCCTATAGTGGCTAATTGG------GCTTATAGTAAGTACTATACTATAGGCTCATTGTATGTTTCTTGGAGTGATGGTGATGGAATTACTGGCGTCCCACAA---------CCTGTTGAGGGTGTTAGTTCCTTTATGAATGTTACATTGGACAAATGTACTAAATATAATATTTATGATGTATCTGGTGTGGGTGTTATTCGCGTTAGCAATGACACCTTTCTTAATGGAATTACGTACACATCAACTTCAGGTAACCTTCTGGGTTTTAAAGATGTTACTAAGGGCACCATCTACTCTATCACTCCTTGTAACCCACCAGATCAGCTTGTTGTTTATCAGCAAGCTGTTGTTGGTGCTATGTTGTCTGAAAATTTTACT------AGTTACGGCTTT------TCTAATGTTGTAGAACTGCCGAAATTTTTCTATGCGTCCAATGGCACT---------TAT------AATTGCACAGACGCTGTTTTAACTTATTCTAGTTTTGGCGTTTGTGCAGATGGTTCTATAATTGCTGTTCAACCACGTAATGTTTCATATGATAGTGTTTCAGCTATCGTCACAGCTAATTTGTCTATACCTTCCAATTGGACCACTTCGGTCCAGGTTGAGTATTTACAAATTACAAGTACACCTATCGTAGTTGATTGCTCCACTTATGTTTGCAATGGTAATGTGCGCTGTGTTGAATTGCTTAAGCAGTATACTTCTGCTTGTAAAACTATTGAAGACGCCTTAAGAAATAGCGCCAGGCTGGAGTCTGCAGATGTTAGTGAGATGCTCACTTTTGAC------------AAGAAAGCGTTTACACTTGCT---------AATGTTAGTAGTTTT---GGTGACTACAACCTTAGCAGCGTCATACCTAGC------TTGCCCACAAGTGGTAGTAGAGTGGCTGGTCGC---AGTGCCATAGAAGACATACTTTTTAGCAAAATTGTTACTTCTGGACTTGGCACTGTGGACGCAGACTACAAAAATTGCACTAAGGGTCTT------------TCCATT---GCTGACTTGGCTTGTGCTCAATATTATAATGGCATTATGGTTTTGCCTGGCGTCGCTGATGCTGAACGAATGGCCATGTATACAGGTTCTTTAATTGGTGGAATT---------------------GCTTTAGGAGGTCTAACA---TCAGCCGTTTCAATACCATTTTCATTAGCAATTCAGGCACGTTTAAATTATGTTGCATTGCAGACTGATGTTTTACAAGAAAATCAGAAAATTCTTGCTGCATCTTTTAACAAAGCAATGACCAACATAGTAGATGCCTTTACTGGTGTTAATGATGCTATTACACAAACTTCACAAGCCCTACAAACAGTTGCTACTGCACTTAACAAGATCCAGGATGTTGTTAATCAACAAGGCAACTTATTGAACCATTTAAATTCTCAGTTGAGGCAGAATTTTCAAGCTATCTCTAGCTCTATTCAGGCTATCTATGACAGACTTGACACTATTCAGGCTGATCAACAAGTAGATAGGCTGATTACTGGTAGATTGGCTGCTTTGAATGTATTCGTTTCTCATACATTGACTAAGTACACTGAAGTTCGTGCTTCCAGACAGCTTGCACAACAAAAAGTGAATGAGTGTGTCAAATCCCAGTCTAAGCGTTATGGCTTCTGTGGAAATGGCACTCACATTTTCTCAATTGTTAATGCTGCTCCTGAGGGGCTTGTTTTTCTCCACACTGTCTTGTTGCCGACACAATATAAGGATGTTGAAGCGTGGTCTGGGTTGTGCGTTGATGGTACAAACGGTTATGTGTTGCGACAACCTAATCTTGCTCTTTACAAA---GAA------GGCAATTATTATAGAATCACATCTCGCATAATGTTTGAACCACGTATTCCTACCATGGCAGATTTTGTTCAAATTGAAAATTGCAATGTCACATTTGTTAACATTTCTCGCTCTGAGTTGCAAACCATTGTGCCAGAGTATATTGATGTTAATAAGACGCTGCAAGAATTAAGTTACAAATTG------CCA------AATTAC---------ACTGTTCCAGACCTAGTTGTCGAACAGTACAACCAGACTATTTTGAATTTGACCAGTGAAATTAGCACCCTTGAAAATAAATCTGCGGAGCTTAATTACACTGTTCAAAAATTGCAAACTCTGATTGACAACATAAATAGCACATTAGTCGACTTAAAGTGGCTCAACCGGGTTGAGACTTACATCAAGTGGCCGTGGTGGGTGTGGTTGTGCATTTCAGTCGTGCTCATCTTTGTGGTGAGTATGTTGCTATTATGTTGTTGTTCTACTGGTTGCTGTGGCTTCTTTAGTTGTTTTGCATCTTCTATTAGAGGTTGTTGTGAA------TCAACTAAACTTCCTTATTACGAC---GTTGAAAAGATCCACATACAG------------------------------TAA
>AB691764_Human229E_Japan_2004--
ATG------------------------------TTTGTTTTACTTGTTGCA------------------------------------------------------------------------------------------------------------------------------------------------------------------------------------------------------------------------------------------------------------------------------------------------------------------------------------------------------------------------------------------------------------------------------------------------------------------------------------------------------------------------------------------------------------------------------------------------------------------------------------------------------------------------------------------------------------------------------------------------------------------------------------------------------------------------------------------------------------------------------------------------------------------------------------------------------------------------------------------------------------------------------------------------------------------------------------------------------TATGCCTTGTTGCAT------------------------------------------------------------------------------------------------------------------------------------------------------------------------------------------------------------------------------------------------------------------------------------------------------------------------------------ATTGCTGGTTGTCAA---------------------------------------ACT---ACAAATGGGATGAACACTAGTCACTCTGTTTGCAACGGCTGTGTTGGTCATTCGGAAAATGTATTTGCTGTTGAGAGTGGTGGTTATATACCATCCAACTTTGCATTTAATAATTGGTTCCTCTTAACTAATACCTCATCTGTTGTAGATGGTGTTGTGAGGAGTTTTCAGCCTTTGTTGCTTAATTGCTTATGGTCTGTTTCTGGCTCGCGGCTTACT---ACTGGTTTTGTCTATTTTAATGGTACTGGG---------------------------AGAGGT---GATTGTAAAGGTTTTTATTCA------AATGCTTCG---TCTGATGTCATACGTTACAACATCAATTTT------------GAAGAAAACCTTAGACGTGGAACCATTTTGTTTAAAACA---------TCTTATGGTGCTGTTGTGTTTTATTGTACCAACAACACTTTG------GTT------------TCA------GGTGATGCTCACATACCATCTGGTACAGTTTTGGGCAATTTTTATTGCTTTGTAAATACT---------ACTATTGGCAATGAA---ACTACATCTGCTTTTGTGGGTGCACTACCTAAGACA---GTTCGTGAGTTTGTTATTTCACGCACAGGACATTTCTATATTAATGGCTATCGCTATTTCTCTTTAGGTAATGTAGAAGCCGTTAATTTCAATGTCACTAATGCTGCAACCACT---GTCTGTACTGTTGCGTTAGCTTCTTATGCTGACGTTTTGGTTAATGTGTCACAAACTGCTATTGCTAATATAATTTATTGCAATTCTGTTATTAACAGACTGAGATGTGACCAGTTGTCCTTTGATGTACCAGATGGTTTTTATTCCACAAGCCCTATTCAATCCGTTGAGCTACCTGTGTCTATTGTGTCGCTACCTGTTTATCACAAACACACGTTTATTGTGTTGTATGTTAACTTCGAACTT---------------------------------------CGG---------------CGTGGCCCTGGCACG---------------------TGCTATAACTGTCGTCCTGCTGTTGTT------------AAT---------ATTACACTGGCCAATTTTAATGAA------------------------------ACTAAAGGGCCCTTGTGTGTTGACACATCACACTTCACTACCCAATTCGTTGGT------------------------------------------------GTC---AAG---TTT---------------GATAGGTGGAGTGCTAGTATTAACACGGGAAATTGCCCT---TTTTCTTTTGGCAAAGTTAATAACTTTGTTAAATTTGGCAGTGTATGTTTTTCGCTAAAG---GATATACCCGGTGGTTGCGCAATGCCTATAATGGCTAATTTG------GCTAATCTTAATTCTCATAATATAGGCTCATTGTATGTTTCTTGGAGTGATGGTGATGTAATTACTGGCGTCCCGAAA---------CCTGTTGAGGGTGTTAGTTCCTTTATGAATGTTACATTGAATAAATGTACTAAATATAACATTTATGATGTAGTTGGTGTGGGTGTTATTCGCATTAGCAATGAAACCTTTCTTAATGGAATTACGTACACATCAACTTCAGGTAACCTTCTGGGTTTTAAAGATGTTACTAATGGCACCATCTACTCTATCACTCCTTGTAACCCACCAGATCAGCTTGTTGTTTATCAGCAAGCTGTTGTTGGTGCTATGTTGTCTGAAAACTTTACT------AGTTACGGCTTT------TCTAATGTTGTAGAAATGCCGAAATTTTTCTATGCGTCCAATGGCACT---------TAT------AATTGCACAGACGCTGTTTTAACTTATTCTAGTTTTGGCGTTTGTGCAGATGGTTCTATAATTGCTGTTCAACCACGTAATGTTTCATATGATAGTGTTTCAGCTATTGTCACAGCTAATTTGTCTATACCCTCCAATTGGACCACTTCGGTCCAGGTTGAGTATTTACAAATTACAAGTACACCTATCGTAGTTGATTGCTCCACTTATGTTTGCAATGGTAATGTGCGCTGTGTTGAATTGCTTAAGCAGTATACTTCTGCTTGTAAAACTATTGAAGACGCCTTAAGAAATAGCGCCATGCTGGAGTCTGCAGATGTTAGTGAGATGCTCACTTTTGAC------------AAGAAAGCGTTTACACTTGCT---------AATGTTAGTAGTTTT---GGTGACTACAACCTTAGCAGTGTTATACCTAGC------TTGCCCAGAAGTGGTAGTAGAGTGGCTGGTCGC---AGTGCCATAGAAGACATACTTTTTAGCAAACTTGTTACGTCTGGACTTGGCACTGTGGACGCAGACTACAAAAAGTGTACTAAGGGTCTT------------TCCATT---GCTGACTTGGCTTGTGCCCAATATTATAATGGCATTATGGTTTTGCCTGGCGTCGCTGATGCTGAACGTATGGCCATGTATACAGGTTCTTTAATTGGTGGAATT---------------------GCTTTAGGAGGTCTTACA---TCAGCCGCTTCAATACCATTTTCATTAGCAATTCAGTCACGTTTAAATTATGTTGCATTGCAGACTGATGTTTTACAAGAAAATCAGAAAATTCTTGCTGCATCTTTTAATAAAGCAATGACCAACATAGTAGATGCCTTTACTGGTGTTAATGATGCTATTACACAAACTTCACAAGCTCTACAAACAGTTGCTACTGCACTTAATAAGATCCAGGATGTTGTTAATCAACAAGGCAACTCATTGAACCATTTAACTTCTCAGTTGAGGCAGAATTTTCAAGCCATTTCTAGCTCTATTCAGGCTATCTATGACAGACTTGATATTATTCAGGCTGATCAACAAGTAGATAGGCTGATTACTGGTAGATTGGCTGCTCTGAATGTATTCGTTTCTCATACATTGACTAAGTACACTGAAGTTCGTGCTTCCAGACAGCTTGCACAACAAAAAGTGAATGAGTGTGTCAAATCCCAGTCTAAGCGGTATGGCTTCTGTGGAAATGGCACGCACATTTTCTCACTTGTTAATGCTGCTCCTGAGGGGCTTGTTTTTCTCCATACTGTCTTGTTGCCGACACAATATAAGGATGTTGAAGCGTGGTCTGGGTTGTGCGTTGATGGTAGAAACGGTTATGTGTTGAGACAACCTAATCTTGCTCTTTACAAA---GAA------GGCAATTATTATAGAATTACATCTCGCATAATGTTTGAACCACGTATTCCTACCATAGCAGATTTTGTCCAAATTGAAAATTGCAATGTCACATTTGTTAACATTTCTCGCTCTGAGTTGCAAACTATTGTGCCAGAGTATATTGATGTTAATAAGACGCTGCAAGAATTAAGTTACAAATTG------CCA------AATTAC---------ACTGTTCCAGACCTAGTTGTCGAACAGTACAACCAGACTATTTTGAATTTGACCAGTGAAATTAGCACCCTTGAAAATAAATCTGCGGAGCTTAATTACACTGTTCAAAAACTGCAAACTTTGATCGACAACATAAATAGCACATTAGTTGACTTAAAGTGGCTCAACCGTGTTGAGACTTATATCAAGTGGCCGTGGTGGGTGTGGTTGTGCATTTCAGTCGTGCTCATCTTTGTGGTGAGTATGTTGCTATTATGTTGTTGTTCTACTGGTTGCTGCGGCTTCTTTAGTTGTTTTGCATCTTCTATTAGAGGTTGTTGTGAA------TCAACTAAACTTCCTTATTACGAC---GTTGAAAAGATCCACATACAG------------------------------TAA
>AB691765_Human229E_Japan_2004--
ATG------------------------------TTTGTTTTACTTGTTGCA------------------------------------------------------------------------------------------------------------------------------------------------------------------------------------------------------------------------------------------------------------------------------------------------------------------------------------------------------------------------------------------------------------------------------------------------------------------------------------------------------------------------------------------------------------------------------------------------------------------------------------------------------------------------------------------------------------------------------------------------------------------------------------------------------------------------------------------------------------------------------------------------------------------------------------------------------------------------------------------------------------------------------------------------------------------------------------------------------TATGCCTTGTTGCAT------------------------------------------------------------------------------------------------------------------------------------------------------------------------------------------------------------------------------------------------------------------------------------------------------------------------------------ATTGCTGGTTGTCAA---------------------------------------ACT---ACAAATGGGATGAACACTAGTCACTCTGTTTGCAACGGCTGTGTTGGTCATTCGGAAAATGTATTTGCTGTTGAGAGTGGTGGTTATATACCATCCAACTTTGCATTTAATAATTGGTTCCTCTTAACTAATACCTCATCTGTTGTAGATGGTGTTGTGAGGAGTTTTCAGCCTTTGTTGCTTAATTGCTTATGGTCTGTTTCTGGCTCACGGCTTACT---ACTGGTTTTGTCTATTTTAATGGTACTGGG---------------------------AGAGGT---GATTGTCAAGGTTTTTATTCA------AATGCTTCG---TCTGATGTCATACATTACAACATCAATTTT------------GAAGAAAACCTTAGACGTGGAACCATTTTGTTTAAAACA---------TCTTATGGTGCTGTTGTGTTTTATTGTACCAACAACACTTTG------GTT------------TCA------GGTGATGCTCACATACCATCTGGTACAGTTTTGGGCAATTTTTATTGCTTTGTAAATACT---------ACTATTGGCAATGAA---ACTACGTCTGCTTTTGTGGGTGCACTACCTAAGACA---GTTCGTGAGTTTGTTATTTCACGCACAGGACATTTCTATATTAATGGCTATCGCTATTTCTCTTTAGGTAATGTAGAAGCCGTTAATTTCAATGTCACTAATGCTGCAACCACT---GTTTGTACTGTTGCGTTAGCTTCTTATGCTGACGTTTTGGTTAATGTGTCACAAACTGCTATTGCTAATATAATTTATTGCAATTCTGTTATTAACAGACTGAGATGTGACCAGTTGTCCTTTGATGTACCAGATGGTTTTTATTCCACAAGCCCTATTCAATCCGTTGAGCTACCTGTGTCTATTGTGTCGCTACCTGTTTATCACAAACACACGTTTATTGTGTTGTATGTTAACTTCGAACTT---------------------------------------CGG---------------CGTGGCCCTGGCAGG---------------------TGCTATAACTGTCGTCCTGCTGTTGTT------------AAT---------ATTACACTGGCCAATTTTAATGAA------------------------------ACTAAAGGGCCCTTGTGTGTTGACACATCACACTTCACTACCCAATTCGTTGGT------------------------------------------------GTC---AAG---TTT---------------GATAGGTGGAGTGCTAGTATTAACACGGGAAATTGCCCT---TTTTCTTTTGGCAAAGTTAATAACTTTGTTAAATTTGGCAGTGTATGTTTTTCGCTAAAG---GATATACCCGGTGGTTGCGCAATGCCTATAATGGCTAATTTG------GCTAATCTTAATTCTCATAATATAGGCTCATTGTATGTTTCTTGGAGTGATGGTGATGTAATTACTGGCGTCCCGAAA---------CCTGTTGAGGGTGTTAGTTCCTTTATGAATGTTACATTGAATAAATGTACTAAATATAACATTTATGATGGATCTGGTGTGGGTGTTATTCGCATTAGCAATGAAACCTTTCTTAATGGAATTACGTACACATCAACTTCAGGTAACCTTCTGGGTTTTAAAGATGTTACTAATGGCACCATCTACTCTATCACTCCTTGTAACCCACCAGATCAGCTTGTTGTTTATCAGCAAGCTGTTGTTGGTGCTATGTTGTCTGAAAACTTTACT------AGTTACGGCTTT------TCTAATGTTGTAGAAATGCCGAAATTTTTCTATGCGTCCAATGGCACT---------TAT------AATTGCACAGACGCTGTTTTAACTTATTCTAGTTTTGGCGTTTGTGCAGATGGTTCTATAATTGCTGTTCAACCACGTAATGTTTCATATGATAGTGTTTCAGCTATTGTCACAGCTAATTTGTCTATACCCTCCAATTGGACCACTTCGGTCCAGGTTGAGTATTTACAAATTACAAGTACACCTATCGTAGTTGATTGCTCCACTTATGTTTGCAATGGTAATGTGCGCTGTGTTGAATTGCTTAAGCAGTATACTTCTGCTTGTAAAACTATTGAAGACGCCTTAAGAAATAGCGCCATGCTGGAGTCTGCAGATGTTAGTGAGATGCTCACTTTTGAC------------AAGAAAGCGTTTACACTTGCT---------AATGTTAGTAGTTTT---GGTGACTACAACCTTAGCAGTGTTATACCTAGC------TTGCCCAGAAGTGGTAGTAGAGTGGCTGGTCGC---AGTGCCATAGAAGACATACTTTTTAGCAAACTTGTTACGTCTGGACTTGGCACTGTGGACGCAGACTACAAAAAGTGTACTAAGGGTCTT------------TCCATT---GCTGACTTGGCTTGTGCCCAATATTATAATGGCATTATGGTTGTGCCTGGGGTCGCTGATGCTGAACGTATGGCCATGTATACAGGTTCTTTAATTGGTGGAATT---------------------GCTTTAGGAGGTCTTACA---TCAGCCGCTTCAATACCATTTTCATTAGCAATTCAGTCACGTTTAAATTATGTTGCATTGCAGACTGATGTTTTACAAGAAGATCAGAAAATTCTTGCTGCATCTTTTAATAAAGCAATGACCAACATAGTAGATGCCTTTACTGGTGTTAATGATGCTATTACACAAACTTCACAAGCTCTACAAACAGTTGCTACTGCACTTAATAAGATCCAGGATGTTGTTAATCAACAAGGCAACTCATTGAACCATTTAACTTCTCAGTTGAGGCAGAATTTTCAAGCCATTTCTAGCTCTATTCAGGCTATCTATGACAGACTTGATATTATTCAGGCTGATCAACAAGTAGATAGGCTGATTACTGGTAGATTGGCTGCTCTGAATGTATTCGTTTCTCATACATTGACTAAGTACACTGAAGTTCGTGCTTCCAGACAGCTTGCACAACAAAAAGTGAATGAGTGTGTCAAATCCCAGTCTAAGCGGTATGGCTTCTGTGGAAATGGCACGCACATTTTCTCACTTGTTAATGCTGCTCCTGAGGGGCTTGTTTTTCTCCATACTGTCTTGTTGCCGACACAATATAAGGATGTTGAAGCGTGGTCTGGGTTGTGCGTTGATGGTAGAAACGGTTATGTGTTGAGACAACCTAATCTTGCTCTTTACAAA---GAA------GGCAATTATTATAGAATTACATCTCGCATAATGTTTGAACCACGTATTCCTACCATAGCAGATTTTGTCCAAATTGAAAATTGCAATGTCACATTTGTTAACATTTCTCGCTCTGAGTTGCAAACTATTGTGCCAGAGTATATTGATGTTAATAAGACGCTGCAAGAATTAAGTTACAAATTG------CCA------AATTAC---------ACTGTTCCAGACCTAGTTGTCGAACAGTACAACCAGACTATTTTGAATTTGACCAGTGAAATTAGCACCCTTGAAAATAAATCTGCGGAGCTTAATTACACTGTTCAAAAACTGCAAACTTTGATTGACAACATAAATAGCACATTAGTTGACTTAAAGTGGCTCAACCGTGTTGAGACTTATATCAAGTGGCCGTGGTGGGTGTGGTTGTGCATTTCAGTCGTGCTCATCTTTGTGGTGAGTATGGTGCTATTATGTTGTTGTTCTACTGGTTGCTGCGGCTTCTTTAGTTGTTTTGCATCTTCTATTAGAGGTTGTTGTGAA------TCAACTAAACTTCCTTATTACGAC---GTTGAAAAGATCCACATACAG------------------------------TAA
>AB691766_Human229E_Japan_2004--
ATG------------------------------TTTGTTTTACTTGTTGCA------------------------------------------------------------------------------------------------------------------------------------------------------------------------------------------------------------------------------------------------------------------------------------------------------------------------------------------------------------------------------------------------------------------------------------------------------------------------------------------------------------------------------------------------------------------------------------------------------------------------------------------------------------------------------------------------------------------------------------------------------------------------------------------------------------------------------------------------------------------------------------------------------------------------------------------------------------------------------------------------------------------------------------------------------------------------------------------------------TATGCCTTGTTGCAT------------------------------------------------------------------------------------------------------------------------------------------------------------------------------------------------------------------------------------------------------------------------------------------------------------------------------------ATTGCTGGTTGTCAA---------------------------------------ACT---ACAAATGGGATGAACACTAGTCACTCTGTTTGCAACGGCTGTGTTGGTCATTCGGAAAATGTATTTGCTGTTGAGAGTGGTGGTTATATACCATCCAACTTTGCATTTAATAATTGGTTCCTCTTAACTAATACCTCATCTGTTGTAGATGGTGTTGTGAGGAGTTTTCAGCCTTTGTTGCTTAATTGCTTATGGTCTGTTTCTGGCTCACGGCTTACT---ACTGGTTTTGTCTATTTTAATGGTACTGGG---------------------------AGAGGT---GATTGTAAAGGTTTTTATTCA------AATGCTTCG---TCTGATGTCATACGTTACAACATCAATTTT------------GAAGAAAACCTTAGACGTGGAACCATTTTGTTTAAAACA---------TCTTATGGTGCTGTTGTGTTTTATTGTACCAACACCACTTTG------GTT------------TCA------GGTGATGCTCACATACCATCTGGTACAGTTTTGGGCAATTTTTATTGCTTTGTAAATACT---------ACTATTGGCAATGAA---ACTACGTCTGCTTTTGTGGGTGCACTACCTAAGACA---GTTCGTGAGTTTGTTATTTCACGCACAGGACATTTCTATATTAATGGCTATCGCTATTTCTCTTTAGGTAATGTAGAAGCCGTTAATTTCAATGTCACTAATGCTGCAACCACT---GTTTGTACTGTTGCGTTAGCTTCTTATGCTGACGTTTTGGTTAATGTGTCACAAACTGCTATTGCTAATATAATTTATTGCAATTCTGTTATTAACAGACTGAGATGTGACCAGTTGTCCTTTGATGTACCAGATGGTTTTTATTCCACAAGCCCTATTCAATCCGTTGAGCTACCTGTGTCTATTGTGTCGCTACCTGTTTATCACAAACACACGTTTATTGTGTTGTATGTTAACTTCGAACTT---------------------------------------CGG---------------CGTGGCCCTGGCAGG---------------------TGCTATAACTGTCGTCCTGCTGTTGTT------------AAT---------ATTACACTGGCCAATTTTAATGAA------------------------------ACTAAAGGGCCCTTGTGTGTTGACACATCACACTTCACTACCCAATTCGTTGGT------------------------------------------------GTC---AAG---TTT---------------GATAGGTGGAGTGCTAGTATTAACACGGGAAATTGCCCT---TTTTCTTTTGGCACAGTTAATAACTTTGTTAAATTTGGCAGTGTATGTTTTTCGCTAAAG---GATATACCCGGTGGTTGCGCAATGCCTATAATGGCTAATTTG------GCTAATCTTAATTCTCATAATATAGGCTCATTGTATGTTTCTTGGAGTGATGGTGATGTAATTACTGGCGTCCCGAAA---------CCTGTTGAGGGTGTTAGTTCCTTTATGAATGTTACATTGAATAAATGTACTAAATATAACATTTATGATGTATCTGGTGTGGGTGTTATTCGCATTAGCAATGAAACCTTTCTTAATGGAATTACGTACACATCAACTTCAGGTAACCTTCTGGGTTTTAAAGATGTTACTAATGGCACCATCTACTCTATCACTCCTTGTAACCCACCAGATCAGCTTGTTGTTTATCAGCAAGCTGTTGTTGGTGCTATGTTGTCTGAAAACTTTACT------AGTTACGGCTTT------TCTAATGTTGTAGAAATGCCGAAATTTTTCTATGCGTCCAATGGCACT---------TAT------AATTGCACAGACGCTGTTTTAACTTATTCTAGTTTTGGCGTTTGTGCAGATGGTTCTATAATTGCTGTTCAACCACGTAATGTTTTATATGATAGTGTTTCAGCTATTGTCACAGCTAATTTGTCTATACCCTCCAATTGGACCACTTCGGTCCAGGTTGAGTATTTACAAATTACAAGTACACCTATCGTAGTTGATTGCTCCACTTATGTTTGCAATGGTAATGTGCGCTGTGTTGAATTGCTTAAGCAGTATACTTCTGCTTGTAAAACTATTGAAGACGCCTTAAGAAATAGCGCCATGCTGGAGTCTGCAGATGTTAGTGAGATGCTCACTTTTGAC------------AAGAAAGCGTTTACACTTGCT---------AATGTTAGTAGTTTT---GGTGACTACAACCTTAGCAGTGTTATACCTAGC------TTGCCCAGAAGTGGTAGTAGAGTGGCTGGTCGC---AGTGCCATAGAAGACATACTTTTTAGCAAACTTGTTACGTCTGGACTTGGCACTGTGGACGCAGACTACAAAAAGTGTACTAAGGGTCTT------------TCCATT---GCTGACTTGGCTTGTGCCCAATATTATAATGGCATTATGGTTTTGCCTGGCGTCGCTGATGCTGAACGTATGGCCATGTATACAGGTTCTTTAATTGGTGGAATT---------------------GCTTTAGGAGGTCTTACA---TCAGCCGCTTCAATACCATTTTCATTAGCAATTCAGTCACGTTTAAATTATGTTGCATTGCAGACTGATGTTTTACAAGAAAATCAGAAAATTCTTGCTGCATCTTTTAATAAAGCAATGACCAACATAGTAGATGCCTTTACTGGTGTTAATGATGCTATTACACAAACTTCACAAGCTCTACAAACAGTTGCTACTGCACTTAATAAGATCCAGGATGTTGTTAATCAACAAGGCAACTCATTGAACCATTTAACTTCTCAGTTGAGGCAGAATTTTCAAGCCATTTCTAGCTCTATTCAGGCTATCTATGACAGACTTGATATTATTCAGGCTGATCAACAAGTAGATAGGCTGATTACTGGTAGATTGGCTGCTCTGAATGTATTCGTTTCTCATACATTGACTAAGTACACTGAAGTTCGTGCTTCCAGACAGCTTGCACAACAAAAAGTGAATGAGTGTGTCAAATCCCAGTCTAAGCGGTATGGCTTCTGTGGAAATGGCACGCACATTTTCTCACTTGTTAATGCTGCTCCTGAGGGGCTTGTTTTTCTCCATACTGTCTTGTTGCCGACACAATATAAGGATGTTGAAGCGTGGTCTGGGTTGTGCGTTGATGGTAGAAACGGTTATGTGTTGAGACAACCTAATCTTGCTCTTTACAAA---GAA------GGCAATTATTATAGAATTACATCTCGCGTAATGTTTGAACCACGTATTCCTACCATAGCAGATTTTGTCCAAATTGAAAATTGCGATGTCACATTTGTTAACATTTCTCGCTCTGAGTTGCAAACTATTGTGCCAGAGTATATTGATGTTAATAAGACGCTGCAAGAATTAAGTTACAAATTG------CCA------AATTAC---------ACTGTTCCAGACCTAGTTGTCGAACAGTACAACCAGACTATTTTGAATTTGACCAGTGAAATTAGCACCCGTGAGAATAAATCTGCGGAGCTTAATTACACTGTTCAAAAACTGCAAAGTTTGATTGACAACATAAATAGCACATTAGTTGACTTAAAGTGGCTCAACCGTGTTGAGACTTATATCAAGTGGCCGTGGTGGGTGTGGTTGTGCATTTCAGTCGTGCTCATCTTTGTGGTGAGTATGTTGCTATTATGTTGTTGTTCTACTGGTTGCTGCGGCTTCTTTAGTTGTTTTGCATCTTCTATTAGAGGTTGTTGTGAA------TCAACTAAACTTCCTTATTACGAC---GTTAAAAAGATCCACATACAG------------------------------TAA
>AB691767_Human229E_Japan_2008--
ATG------------------------------TTTGTTTTACTTGTTGCA------------------------------------------------------------------------------------------------------------------------------------------------------------------------------------------------------------------------------------------------------------------------------------------------------------------------------------------------------------------------------------------------------------------------------------------------------------------------------------------------------------------------------------------------------------------------------------------------------------------------------------------------------------------------------------------------------------------------------------------------------------------------------------------------------------------------------------------------------------------------------------------------------------------------------------------------------------------------------------------------------------------------------------------------------------------------------------------------------TATGCCTTGTTGCAT------------------------------------------------------------------------------------------------------------------------------------------------------------------------------------------------------------------------------------------------------------------------------------------------------------------------------------ATTGCTGGTTGTCAA---------------------------------------ACT---ACAAATGGGACGAACACTAGTCACTCTGTTTGCAACGGCTGTGTTGGTCATTCGGAAAATGTATTTGCTGTTGAGAGTGGTGGTTATATACCCTCCAACTTTGCATTTAATAATTGGTTCCTCTTAACTAATACCTCATCTGTTGTAGATGGTGTTGTGAGGAGTTTTCAGCCTTTGTTGCTTAATTGCTTATGGTCTGTTTCTGGCTCGCAGTTTACT---ACTGGTTTTGTCTATTTTAATGGTACTGGG---------------------------AGAGGT---GATTGTAAAGGTTTTTATTCA------AATGCTTCG---TCTGATGTCATACGTTACAACATCAATTTT------------GAAGAAAACCTTAGACGTGGAACCATTTTGTTTAAAACA---------TCTTATGGTGCTGTTGTGTTTTATTGTACCAACAACACTTTG------GTT------------TCA------GGTGATGCTCACATACCATCTGGTACAGTTTTGGGCAATTTTTATTGCTTTGTAAATACT---------ACTATTGGCAATGAA---ACTACGTCCGCTTTTGTGGGTGCACTACCTAAGACA---GTTCGTGAGTTTGTTATTTCACGCACAGGACATTTTTATATTAATGGCTATCGCTATTTCTCTTTAGGTAATGTAGAAGCCGTTAATTTCAATGTCACTAATGCTGCAACCACT---GTTTGTACTGTTGCGTTAGCTTCTTATGCTGACGTTTTGGTTAATGTGTCACAAACTGCTATTGCTAATATAATTTATTGCAATTCTGTTATTAACAGACTGAGATGTGACCAGTTGTCCTTTGATGTACCAGATGGTTTTTATTCCACAAGCCCTATTCAACCCGTTGAGCTACCTGTGTCTATTGTGTCGCTACCTGTTTATCACAAACACACGTTTATTGTGTTGTATGTTAACTTCGAACTT---------------------------------------CGG---------------CGTGGCCCTGGCAGG---------------------TGCTATAACTGTCGTCCTGCTGTTATT------------AAT---------ATTACACTGGCCAATTTTAATGAA------------------------------ACTAAAGGGCCCTTGTGTGTTGACACATCACACTTCACTACCCAATTCGTTGGT------------------------------------------------GTC---AAG---TTT---------------GATAGGTGGAGTGCTAGTATTAACACGGGAAATTGCCCT---TTTTCTTTTGGCAAAGTTAATAACTTTGTTAAATTTGGCAGTGTATGTTTTTCGCTAAAG---GATATACCCGGTGGTTGCGCAATGCCTATAATGGCTAATTTG------GTTAATCATAAATCTCATAATATAGGCTCATTGTATGTTTCTTGGAGTGATGGTGATGTAATTACTGGCGTCCCGAAA---------CCTGTTGAGGGTGTTAGTTCCTTTATGAATGTTACATTGAATAAATGTACTAAATATAACATTTATGATGTATCTGGTGTGGGTGTTATTCGCATTAGCAATGACACCTTTCTTAATGGAATTACGTACACATCAACTTCAGGTAACCTTCTGGGTTTTAAAGATGTTACTAATGGCACCATCTACTCTATCACTCCTTGTAACCCACCAGATCAGCTTGTTGTTTATCAGCAAGCTGTTGTTGGTGCTATGTTGTCTGAAAACTTTACT------AGTTACGGCTTT------TCTAATGTTGTAGAAATGCCGAAATTTTTCTATGCGTCCAATGGCACT---------TAT------AATTGCACAGACGCTGTTTTAACTTATTCTAGTTTTGGCGTTTGTGCAGATGGTTCTATAATTGCTGTTCAACCACGTAATGTTTCATATGATAGTGTTTCAGCTATTGTCACAGCTAATTTATCTATACCCTCCAATTGGACCACTTCGGTCCAGGTTGAGTATTTACAAATTACAAGTACACCTATCGTAGTTGATTGCTCCACTTATGTTTGCAATGGTAATGTGCGCTGTGTTGAATTGCTTAAGCAGTATACTTCTGCTTGTAAAACTATTGAAGACGCCTTAAGAAATAGCGCCATGCTGGAGTCTGCAGATGTTAGTGAGATGCTCACTTTTGAC------------AAGAAAGCGTTTACACTTGCT---------AATGTTAGTAGTTTT---GGTGACTACAACCTTAGCAGTGTTATACCTAGC------TTGCCCAGAAGTGGTAGTAGAGTGGCTGGTCGC---AGTGCCATAGAAGACATACTTTTTAGCAAACTTGTTACGTCTGGACTTGGCACTGTGGACGCAGACTACAAAAAGTGTACTAAGGGTCTT------------TCCATT---GCTGACTTGGCTTGTGCCCAATATTATAATGGCATTATGGTTTTGCCTGGCGTCGCTGATGCTGAACGTATGGCCATGTATACAGGTTCTTTAATTGGTGGAATT---------------------GCTTTAGGAGGTCTTACA---TCAGCCGCTTCAATACCATTTTCATTAGCAATTCAGTCACGTTTAAATTATGTTGCATTGCAGACTGATGTTTTACAAGAAAATCAGAAAATTCTTGCTGCATCTTTTAATAAAGCAATGACCAACATAGTAGATGCCTTTACTGGTGTTAATGATGCTATTACACAAACTTCACAAGCTCTACAAACAGTTGCTACTGCACTTAATAAGATCCAGGATGTTGTTAATCAACAAGGCAACTCATTGAACCATTTAACTTCTCAGTTGAGGCAGAATTTTCAAGCCATTTCTAGCTCTATTCAGGCTATCTATGACAGACTTGATATTATTCAGGCTGATCAACAAGTAGATAGGCTGATTACTGGTAGATTGGCTGCTCTGAATGTATTCGTTTCTCATACATTGACTAAGTACACTGAAGTTCGTGCTTCCAGACAGCTTGCACAACAAAAAGTGAATGAGTGTGTCAAATCCCAGTCTAAGCGGTATGGCTTCTGTGGAAATGGCACGCACATTTTCTCACTTGTTAATGCTGCTCCTGAGGGGCTTGTTTTTCTCCATACTGTCTTGTTGCCGACACAATATAAGGATGTTGAAGCGTGGTCTGGGTTGTGCGTTGATGGTATAAACGGTTATGTGTTGAGACAACCTAATCTTGCTCTTTACAAA---GAA------GGCAATTATTATAGAATTACATCTCGCATAATGTTTGAACCACGTATTCCTACCATAGCAGATTTTGTCCAAATTGAAAATTGCAATGTCACATTTGTTAACATTTCTCGCTCTGAGTTGCAAACTATTGTGCCAGAGTATATTGATGTTAATAAGACGCTGCAAGAATTAAGTTACAAATTG------CCA------AATTAC---------ACTGTTCCAGACCTAGTTGTCGAACAGTACAACCAGACTATTTTGAATTTGACCAGTGAAATTAGCACCCTTGAAAATAAATCTGCGGAGCTTAATTACACTGTTCAAAAACTGCAAACTTTGATCGACAACATAAATAGCACATTAGTTGACTTAAAGTGGCTCAACCGTGTTGAGACTTATATTAAGTGGCCGTGGTGGGTGTGGTTGTGCATTTCAGTCGTGCTCATCTTTGTGGTGAGTATGTTGCTATTATGTTGTTGTTCTACTGGTTGCTGCGGCTTCTTTAGTTGTTTTGCATCTTCTATTAGAGGTTGTTGTGAA------TCAACTAAACTTCCTTATTACGAC---GTTGAAAAGATCCACATACAG------------------------------TAA
>AY518894_HumanNL63_Netherlands_1988--
ATG------------------------------AAACTTTTCTTGATTTTG------------------------------------------------------------------------------------------------------------------------------------------------------------------------------------------------------------------------------------------------------------------------------------------------------------------------------------------------------------------------------------------------------------------------------------------------------------------------------------------------------------------------------------------------------------------------------------------------------------------------------------------------------------------------------CTTATTTTGCCC------------------------------------------------------CTGGTTTCT------------------TGCTTTTCTACATGTAACAGTAATGCTAGTATTTCTATGTTACAATTAGGTGTTCCTGATAACTCTTCA---ACTATTGTCACAGGTTTGTTGCCAGTC------------------CATTGGATTTGTGCTAAT---CAGAGTACATCT------------------AGTTAC------------CCAGCC---AACGGCTTTTTCTATATTGATGTTGGT---AAACACCGTAGTGCCTTTGCACTC---CATAGTGGTTATTAT------GATGCT---------AACCAG---------------------TATTATATTTATCTCACT------AAT---AAAATACATTTA------------------AATGCTCCTGTCACTCTGAAGATTTGTAAGTTT---GGA---AACACTTCTTTTGAT---TTTTTAAGTAAT---GTTTCTACTTCTCATGATTGTATAGTTAAT------TTG---TCATTC---------------ACAGAACAGTTA------GGTGTGCCTTTGGGCATAACTATATCGGGTGAAACTGTACGTTTGCATTTATATAATGCAACTCGTACTTTTTATGTGCCGGCCGCTTATAAACTTACTAAACTTAGTGTTAAATGTTACTTTAGTGAATCCTGTGTTTTTAGTGTTGTCAATGCCACCATTACTGTTAATGTCACCACA---CTTAATGGCCGTATAGTTAACTACACTGTTTGTGATGATTGTAATGGTTATACTGATAACATATTTTCTGTTCAACAGGATGGCCGCATTCCTAATGGTTTCCCTTTTAATAATTGGTTTTTGTTAACTAATGGTTCCACATTAGTGGACGGGGTCTCTAGACTTTATCAACCACTCCGTTTAACTTGTTTATGGCCTGTACCTGGTCTTAAATCTTCA---ACTGGTTTTGTTTATTTTAATGCCACTGGT---------------------------TCTGATGTTAATTGTAACGGCTATCAACAT------AATTCTGTT---GCTGATGTTATGCGTTACAATCTTAACCTCAGTGCTAATTCTGTGGACAATCTTAAGAGTGGTGTTATAGTTTTTAAAACT---------TTACAGTACGATGTTTTGTTTTATTGTAGTAATTCTTCTTCA------GGT------------GTT------CTTGACACCACAATACCTTTTGGCCCTTCCTCTCAACCTTATTACTGTTTTATAAACAGT---------ACTATCAACACTACT---CATGTTAGCACTTTTGTGGGTATTTTACCACCCACT---GTGCGTGAAATTGTTGTTGCTAGAACTGGTCAGTTTTATATTAATGGTTTTAAGTATTTCGATTTGGGTTTCATAGAAGCTGTCAATTTTAATGTCACGACTGCTAGTGCCACAGATTTTTGGACGGTTGCATTTGCTACTTTTGTTGATGTTTTGGTTAATGTTAGTGCAACTAACATTCAAAACTTACTTTATTGCGATTCTCCATTTGAAAAGTTGCAGTGTGAGCACTTGCAGTTTGGATTGCAAGATGGTTTTTATTCTGCAAATTTTCTTGATGATAATGTTTTGCCTGAGACTTATGTTGCACTCCCCATTTATTATCAACATACGGACATAAATTTTACTGCAACT------------------------------------------------GCA---------------TCTTTTGGTGGTTCT---------------------TGTTATGTTTGTAAACCACGCCAGGTT------------AAT---------ATATCTCTTAATGGT---AACACT------------------------------TCA---------GTGTGTGTTAGAACATCTCATTTTTCAATTAGGTATATTTATAACCGC------------------------------GTTAAGAGTGGTTCACCAGGT---GAC---------------TCTTCATGGCATATTTATTTAAAGAGTGGCACTTGTCCA---TTTTCTTTTTCTAAGTTAAATAATTTTCAAAAGTTTAAGACTATTTGTTTCTCAACCGTC---GAAGTGCCTGGTAGTTGTAATTTTCCACTTGAAGCCACCTGG------CATTACACTTCTTATACTATTGTTGGTGCTTTGTATGTTACTTGGTCTGAAGGTAATTCCATTACTGGTGTACCTTAT---------CCTGTCTCTGGTATTCGTGAGTTTAGTAATTTAGTTTTAAATAATTGTACCAAATATAATATTTATGATTATGTTGGTACTGGAATTATACGTTCTTCAAACCAGTCACTTGCTGGTGGTATTACATATGTTTCTAACTCTGGTAATTTACTTGGTTTTAAAAATGTTTCCACTGGTAACATTTTTATTGTGACACCATGTAACCAACCAGATCAAGTAGCTGTTTATCAACAAAGCATTATTGGTGCCATGACCGCTGTTAATGAGTCT------AGATATGGCTTG------CAAAACTTACTACAGTTACCTAACTTTTATTATGTTAGTAATGGTGGT---------AAC------AATTGCACTACGGCTGTTATGATTTATTCTAATTTTGGTATTTGTGCTGATGGTTCTTTAATTCCTGTTCGTCCGCGTAATTCTAGTGATAATGGTATTTCAGCCATAATCACTGCTAATTTATCCATTCCCTCTAACTGGACTACTTCAGTTCAAGTTGAGTACCTCCAAATTACTAGTACTCCAATAGTTGTTGATTGTGCTACTTATGTGTGTAATGGTAACCCTCGTTGTAAGAATCTACTTAAGCAGTATACTTCTGCTTGTAAAACTATTGAAGATGCCTTACGACTTAGTGCTCATTTGGAAACTAATGATGTTAGTAGTATGCTAACTTTCGAT------------AGCAATGCTTTTAGTTTGGCT---------AATGTTACTAGTTTT---GGAGATTATAACCTTTCTAGTGTTTTACCTCAG------AGAAACATTCATTCAAGCCGTATAGCAGGACGT---AGTGCTTTGGAAGATTTGTTGTTTAGCAAAGTTGTTACATCTGGTTTGGGTACTGTTGATGTTGACTATAAGTCTTGTACTAAAGGTCTT------------TCTATT---GCTGACCTTGCTTGTGCTCAGTACTACAATGGCATAATGGTTTTGCCAGGTGTTGCTGATGCTGAACGTATGGCCATGTACACAGGTTCTCTTATAGGTGGCATG---------------------GTGCTCGGAGGTCTTACA---TCAGCAGCCGCCATACCTTTTTCTTTGGCACTGCAAGCACGACTTAACTATGTTGCTTTACAAACTGATGTGCTTCAAGAAAATCAGAAAATTTTGGCTGCATCATTTAATAAGGCTATTAATAATATTGTTGCTTCTTTTAGTAGCGTTAATGATGCTATTACACATACTGCAGAGGCTATACATACTGTTACTATTGCACTTAATAAGATTCAGGATGTTGTTAATCAACAGGGTAGTGCTCTTAACCATCTCACTTCACAATTGAGACATAATTTTCAGGCCATTTCTAATTCAATTCATGCTATTTATGACCGGCTTGATTCAATTCAAGCCGATCAACAAGTTGACAGATTAATTACTGGACGGCTTGCAGCTTTGAATGCATTTGTTTCCCAAGTTTTGAATAAATATACTGAAGTTCGTGGTTCCAGACGCTTAGCACAGCAGAAGATTAATGAATGTGTCAAGTCACAATCTAATAGATATGGTTTTTGTGGCAATGGCACTCACATCTTTTCAATCGTCAACTCAGCTCCAGATGGTTTGCTTTTTCTTCATACTGTTTTGCTGCCAACTGATTACAAGAATGTAAAGGCGTGGTCTGGTATCTGTGTTGATGGCATTTATGGCTATGTTCTGCGTCAACCTAACTTGGTTCTTTATTCT---GAT------AATGGTGTCTTTCGTGTAACTTCCAGGGTCATGTTTCAACCTCGTTTACCTGTTTTGTCTGATTTTGTGCAAATATATAATTGTAATGTTACTTTTGTTAACATATCTCGTGTCGAGTTACATACTGTCATACCTGACTACGTTGATGTTAATAAAACATTACAAGAGTTTGCACAAAACTTA------CCA------AAGTAT---------GTTAAGCCTAATTTTGACTTGACTCCTTTTAATTTAACATATCTTAATTTGAGTTCTGAGTTGAAGCAACTCGAAGCTAAAACTGCTAGTCTTTTCCAAACTACTGTTGAATTACAAGGTCTTATTGATCAGATTAACAGTACATATGTTGATTTGAAGTTGCTTAATAGGTTTGAAAATTATATCAAATGGCCTTGGTGGGTTTGGCTCATTATTTCTGTTGTTTTTGTTGTATTGTTGAGTCTTCTTGTGTTTTGTTGTCTTTCTACAGGTTGTTGTGGTTGTTGCAATTGTTTAACTTCATCAATGCGAGGCTGTTGTGATTGTGGTTCAACTAAACTTCCTTATTATGAA---TTTGAAAAGGTCCACGTTCAA------------------------------TAA
>AY567487_HumanNL63_Netherlands_2003-01-
ATG------------------------------AAACTTTTCTTGATTTTG------------------------------------------------------------------------------------------------------------------------------------------------------------------------------------------------------------------------------------------------------------------------------------------------------------------------------------------------------------------------------------------------------------------------------------------------------------------------------------------------------------------------------------------------------------------------------------------------------------------------------------------------------------------------------CTTGTTTTGCCC------------------------------------------------------CTGGCCTCT------------------TGCTTTTTCACATGTAATAGTAATGCTAATCTCTCTATGTTACAATTAGGTGTTCCTGACAATTCTTCA---ACTATTGTTACGGGTTTATTGCCAACT------------------CATTGGTTTTGTGCTAAT---CAGAGTACATCT------------------GTTTAC------------TCAGCC---AATGGTTTCTTTTATATTGATGTTGGT---AATCACCGTAGTGCTTTTGCGCTC---CATACTGGTTATTAT------GATGCT---------AATCAG---------------------TATTATATTTATGTTACT------AAT---GAAATAGGCTTA------------------AATGCTTCTGTTACTCTTAAGATTTGTAAGTTT---AGTAGAAACACTACTTTTGAT---TTTTTAAGTAAT---GCTTCTAGTTCTTTTGACTGTATAGTTAAT------TTG---TTATTT---------------ACAGAACAGTTA------GGTGCGCCTTTGGGCATAACTATATCTGGTGAAACTGTGCGTCTGCATTTATATAATGTAACTCGTACTTTTTATGTGCCAGCAGCTTATAAACTTACTAAACTTAGTGTTAAATGTTACTTTAACTATTCCTGTGTTTTTAGTGTTGTCAACGCCACCGTTACTGTGAATGTCACCACA---CATAATGGCCGTGTAGTTAACTACACTGTTTGTGATGATTGTAATGGTTATACTGATAACATATTTTCTGTTCAACAGGATGGCCGCATTCCTAATGGTTTCCCTTTTAATAATTGGTTTTTGTTAACTAATGGTTCCACACTAGTGGACGGGGTCTCTAGACTTTATCAACCACTCCGTTTAACTTGTTTATGGCCTGTACCTGGTCTTAAATCTTCA---ACTGGTTTTGTTTATTTTAATGCCACTGGT---------------------------TCTGATGTTAATTGTAACGGCTATCAACAT------AATTCTGTT---GTTGATGTTATGCGTTACAATCTTAACTTCAGTGCTAATTCTTTGGACAATCTCAAGAGTGGTGTTATAGTTTTTAAAACT---------TTACAGTACGATGTTTTGTTTTATTGTAGTAATTCTTCCTCA------GGT------------GTT------CTTGACACCACAATACCTTTTGGCCCGTCCTCTCAACCTTATTACTGTTTTATAAACAGC---------ACTATCAACACTACT---CATGTTAGCACTTTTGTGGGTATTTTACCACCCACT---GTGCGTGAAATTGTTGTTGCTAGAACTGGCCAGTTTTATATTAATGGTTTTAAGTATTTCGATTTGGGTTTCATAGAAGCTGTCAATTTTAATGTCACGACTGCTAGCGCCACAGATTTTTGGACGGTTGCATTTGCTACTTTTGTTGATGTTTTGGTTAATGTTAGTGCAACTAACATTCAAAACTTACTTTATTGCGATTCTCCATTTGAAAAGTTGCAGTGTGAGCACTTGCAGTTTGGATTGCAGGATGGTTTTTATTCTGCAAATTTTCTTGATGATAATGTTTTGCCTGAGACTTATGTTGCACTCCCCATTTATTATCAACACACGGACATAAATTTTACTGCAACT------------------------------------------------GCA---------------TCTTTTGGTGGTTCT---------------------TGTTATGTTTGTAAACCACACCAGGTT------------AAT---------ATATCTCTTAATGGT---AACACT------------------------------TCA---------GTGTGTGTTAGAACATCTCATTTTTCAATTAGGTATATTTATAACCGC------------------------------GTTAAGAGTGGTTCACCAGGT---GAC---------------TCTTCATGGCACATTTATTTAAAGAGTGGCACTTGTCCA---TTTTCTTTTTCTAAGTTAAATAATTTTCAAAAGTTCAAGACTATTTGTTTCTCAACCGTC---GAAGTGCCTGGTAGTTGTAATTTTCCGCTTGAAGCCACCTGG------CATTACACTTCTTATACTATTGTTGGTGCTTTGTATGTTACTTGGTCTGAAGGTAATTCTATTACTGGTGTACCTTAT---------CCTGTCTCTGGTATTCGTGAGTTTAGTAATTTAGTTTTAAATAATTGTACCAAATATAATATTTATGATTATGTTGGTACTGGAATTATACGTTCTTCAAACCAGTCACTTGCTGGTGGTATTACATATGTTTCTAACTCTGGTAATTTACTTGGTTTTAAAAATGTTTCCACTGGTAACATTTTTATTGTGACACCATGTAACCAACCAGACCAAGTAGCTGTTTATCAACAAAGCATTATTGGTGCCATGACCGCTGTTAATGAGTCT------AGATATGGCTTG------CAAAACTTACTACAGTTACCTAACTTTTATTATGTTAGTAATGGTGGT---------AAC------AATTGCACTACGGCCGTTATGACTTATTCTAATTTTGGTATTTGTGCTGATGGTTCTTTGATTCCTGTTCGTCCGCGTAATTCTAGTGATAATGGTATTTCAGCCATAATCACTGCTAATTTATCCATTCCTTCTAACTGGACTACTTCAGTTCAAGTTGAGTACCTCCAAATTACTAGTACTCCAATAGTTGTTGATTGTGCTACTTATGTGTGTAATGGTAACCCTCGCTGTAAGAATCTACTTAAGCAGTATACTTCTGCTTGTAAAACTATTGAAGATGCCTTACGACTTAGTGCTCATTTGGAAACTAATGATGTTAGTAGTATGCTAACTTTCGAT------------AGCAATGCTTTTAGTTTGGCT---------AATGTTACTAGTTTT---GGAGATTATAACCTTTCTAGTGTTTTACCTCAG------AGAAACATTCGTTCAAGCCGTATAGCAGGACGT---AGTGCTTTGGAAGATTTGTTGTTTAGCAAAGTTGTTACATCTGGTTTGGGTACTGTTGATGTTGACTATAAGTCTTGTACTAAAGGTCTT------------TCTATT---GCTGACCTTGCTTGTGCTCAGTACTACAATGGCATAATGGTTTTGCCAGGTGTTGCTGATGCTGAACGTATGGCCATGTACACAGGTTCTCTTATAGGTGGCATG---------------------GTGCTCGGAGGTCTTACA---TCAGCAGCCGCCATACCTTTTTCTTTGGCACTGCAAGCACGACTTAACTATGTTGCTTTACAAACTGATGTGCTTCAAGAAAATCAGAAAATTTTGGCTGCATCATTTAATAAGGCTATTAATAATATTGTTGCTTCTTTTAGTAGCGTTAATGATGCTATTACACAAACTGCAGAGGCTATACATACTGTTACTATTGCACTTAATAAGATTCAGGATGTTGTTAATCAACAGGGTAGTGCTCTTAACCATCTCACTTCACAATTGAGACATAATTTTCAGGCCATTTCTAATTCAATTCAGGCTATTTATGACCGGCTTGATTCAATTCAAGCCGATCAACAAGTTGACAGATTAATTACTGGACGGCTTGCAGCTTTGAATGCATTTGTTTCCCAAGTTTTGAATAAATATACTGAAGTTCGTGGTTCAAGACGCTTAGCACAGCAGAAGATTAATGAATGTGTCAAGTCACAATCTAATAGATATGGTTTTTGTGGCAATGGCACTCACATCTTTTCAATCGTCAACTCAGCTCCAGATGGTTTGCTTTTTCTTCATACTGTTTTGCTGCCAACTGATTACAAGAATGTAAAGGCGTGGTCTGGTATCTGTGTTGATGGCATTTATGGCTATGTTCTGCGTCAACCTAACTTGGTTCTTTATTCT---GAT------AATGGTGTCTTTCGTGTAACTTCCAGGGTCATGTTTCAACCTCGCTTACCTGTTTTGTCTGATTTTGTGCAAATATATAATTGTAATGTTACTTTTGTTAACATATCTCGTGTTGAGTTACATACTGTCATACCTGACTACGTTGATGTTAATAAAACATTACAAGAGTTTGCACAAAACTTA------CCA------AAGTAT---------GTTAAGCCTAATTTTGACTTGACTCCTTTTAATTTAACATATCTTAATTTGAGTTCTGAGTTGAAGCAACTCGAAGCTAAAACTGCTAGTCTTTTTCAAACTACTGTTGAATTACAAGGTCTTATTGATCAGATTAACAGTACATATGTTGATTTGAAGTTGCTTAATAGGTTTGAAAATTATATCAAATGGCCTTGGTGGGTTTGGCTCATTATTTCTGTTGTTTTTGTTGTATTGTTGAGTCTTCTTGTGTTTTGTTGTCTTTCTACAGGTTGTTGTGGTTGTTGCAATTGTTTAACTTCATCAATGCGAGGCTGTTGTGATTGTGGTTCAACTAAACTTCCTTATTACGAA---TTTGAAAAGGTCCACGTTCAA------------------------------TAA
>DQ243963_Human229E_USA_1962-01-19
ATG------------------------------TTTGTTTTGCTTGTTGCA------------------------------------------------------------------------------------------------------------------------------------------------------------------------------------------------------------------------------------------------------------------------------------------------------------------------------------------------------------------------------------------------------------------------------------------------------------------------------------------------------------------------------------------------------------------------------------------------------------------------------------------------------------------------------------------------------------------------------------------------------------------------------------------------------------------------------------------------------------------------------------------------------------------------------------------------------------------------------------------------------------------------------------------------------------------------------------------------------TATGCCTTGTTGCAT------------------------------------------------------------------------------------------------------------------------------------------------------------------------------------------------------------------------------------------------------------------------------------------------------------------------------------ATTGCTGGTTGTCAA---------------------------------------ACT---ACAAATGGGCTGAACACTAGTTACTCTGTTTGCAACGGCTGTGTTGGTTATTCAGAAAATGTATTTGCTGTTGAGAGTGGTGGTTATATACCCTCCGACTTTGCATTCAATAATTGGTTCCTTCTAACTAATACCTCATCTGTTGTAGATGGTGTTGTGAGGAGTTTTCAGCCTTTGTTGCTTAATTGCTTATGGTCTGTTTCTGGCTTGCGGTTTACT---ACTGGTTTTGTCTATTTTAATGGTACTGGG---------------------------AGAGGT---GATTGTAAAGGTTTTTCCTCA------GATGTTTTG---TCTGATGTCATACGTTACAACCTCAATTTT------------GAAGAAAACCTTAGACGTGGAACCATTTTGTTTAAAACA---------TCTTATGGTGTTGTTGTGTTTTATTGTACCAACAACACTTTA------GTT------------TCA------GGTGATGCTCACATACCATTTGGTACAGTTTTGGGCAATTTTTATTGCTTTGTAAATACT---------ACTATTGGCAATGAA---ACTACGTCTGCTTTTGTGGGTGCACTACCTAAGACA---GTTCGTGAGTTTGTTATTTCACGCACAGGACATTTTTATATTAATGGCTATCGCTATTTCACTTTAGGTAATGTAGAAGCCGTTAATTTCAATGTCACTACTGCAGAAACCACTGATTTTTGTACTGTTGCGTTAGCTTCTTATGCTGACGTTTTGGTTAATGTGTCACAAACCTCTATTGCTAATATAATTTATTGCAACTCTGTTATTAACAGACTGAGATGTGACCAGTTGTCCTTTGATGTACCAGATGGTTTTTATTCTACAAGCCCTATTCAATCCGTTGAGCTACCTGTGTCTATTGTGTCGCTACCTGTTTATCATAAACATACGTTTATTGTGTTGTACGTTGACTTCAAACCT---------------------------------------CAG---------------AGTGGCGGTGGCAAG---------------------TGCTTTAACTGTTATCCTGCTGGTGTT------------AAT---------ATTACACTGGCCAATTTTAATGAA------------------------------ACTAAAGGGCCTTTGTGTGTTGACACATCACACTTCACTACCAAATACGTTGCT------------------------------------------GTTTATGCC---AAT---GTT---------------GGTAGGTGGAGTGCTAGTATTAACACGGGAAATTGCCCT---TTTTCTTTTGGCAAAGTTAATAACTTTGTTAAATTTGGCAGTGTATGTTTTTCGCTAAAG---GATATACCCGGTGGTTGCGCAATGCCTATAGTGGCTAATTGG------GCTTATAGTAAGTACTATACTATAGGCTCATTGTATGTTTCTTGGAGTGATGGTGATGGAATTACTGGCGTCCCACAA---------CCTGTTGAGGGTGTTAGTTCCTTTATGAATGTTACATTGGACAAATGTACTAAATATAATATTTATGATGTATCTGGTGTGGGTGTTATTCGCGTTAGCAATGACACCTTTCTTAATGGAATTACGTACACATCAACTTCAGGTAACCTTCTGGGTTTTAAAGATGTTACTAAGGGCACCATCTACTCTATCACTCCTTGTAACCCACCAGATCAGCTTGTTGTTTATCAGCAAGCTGTTGTTGGTGCTATGTTGTCTGAAAATTTTACT------AGTTACGGCTTT------TCTAATGTTGTAGAACTGCCGAAATTTTTCTATGCGTCCAATGGCACT---------TAT------AATTGCACAGACGCTGTTTTAACTTATTCTAGTTTTGGCGTTTGTGCAGATGGTTCTATAATTGCTGTTCAACCACGTAATGTTTCATATGATAGTGTTTCAGCTATCGTCACAGCTAATTTGTCTATACCTTCCAATTGGACCACTTCGGTCCAGGTTGAGTATTTACAAATTACAAGTACACCTATCGTAGTTGATTGCTCCACTTATGTTTGCAATGGTAATGTGCGCTGTGTTGAATTGCTTAAGCAGTATACTTCTGCTTGTAAAACTATTGAAGACGCCTTAAGAAATAGCGCCAGGCTGGAGTCTGCAGATGTTAGTGAGATGCTCACTTTTGAC------------AAGAAAGCGTTTACACTTGCT---------AATGTTAGTAGTTTT---GGTGACTACAACCTTAGCAGCGTCATACCTAGC------TTGCCCACAAGTGGTAGTAGAGTGGCTGGTCGC---AGTGCCATAGAAGACATACTTTTTAGCAAACTTGTTACTTCTGGACTTGGCACTGTGGACGCAGACTACAAAAACTGCACTAAGGGTCTT------------TCCATT---GCTGACTTGGCTTGTGCTCAATATTATAATGGCATTATGGTTTTGCCTGGCGTCGCTGATGCTGAACGAATGGCCATGTATACAGGTTCTTTAATTGGTGGAATT---------------------GCTTTAGGAGGTCTAACA---TCAGCCGTTTCAATACCATTTTCATTAGCAATTCAGGCACGTTTAAATTATGTTGCATTGCAGACTGATGTTTTACAAGAAAATCAGAAAATTCTTGCTGCATCTTTTAACAAAGCAATGACCAACATAGTAGATGCCTTTACTGGTGTTAATGATGCTATTACACAAACTTCACAAGCCCTACAAACAGTTGCTACTGCACTTAACAAGATCCAGGATGTTGTTAATCAACAAGGCAACTCATTGAACCATTTAACTTCTCAGTTGAGGCAGAATTTTCAAGCTATCTCTAGCTCTATTCAGGCTATCTATGACAGACTTGACACTATTCAGGCTGATCAACAAGTAGATAGGCTGATTACTGGTAGATTGGCTGCTTTGAATGTATTCGTTTCTCATACATTGACTAAGTACACTGAAGTTCGTGCTTCCAGACAGCTTGCACAACAAAAAGTGAATGAGTGTGTCAAATCCCAGTCTAAGCGTTATGGCTTCTGTGGAAATGGCACTCACATTTTCTCAATTGTTAATGCTGCTCCTGAGGGGCTTGTTTTTCTCCACACTGTCTTGTTGCCGACACAATATAAGGATGTTGAAGCGTGGTCTGGGTTGTGCGTTGATGGTACAAACGGTTATGTGTTGCGACAACCTAATCTTGCTCTTTACAAA---GAA------GGCAATTATTATAGAATCACATCTCGCATAATGTTTGAACCACGTATTCCTACCATGGCAGATTTTGTTCAAATTGAAAATTGCAATGTCACATTTGTTAACATTTCTCGCTCTGAGTTGCAAACCATTGTGCCAGAGTATATTGATGTTAATAAGACGCTGCAAGAATTAAGTTACAAATTG------CCA------AATTAC---------ACTGTTCCAGACCTAGTTGTCGAACAGTACAACCAGACTATTTTGAATTTGACCAGTGAAATTAGCACCCTTGAAAATAAATCTGCGGAGCTTAATTACACTGTTCAAAAATTGCAAACTCTGATTGACAACATAAATAGCACATTAGTCGACTTAAAGTGGCTCAACCGGGTTGAGACTTACATCAAGTGGCCGTGGTGGGTGTGGTTGTGCATTTCAGTCGTGCTCATCTTTGTGGTGAGTATGTTGCTATTATGTTGTTGTTCTACTGGTTGCTGTGGCTTCTTTAGTTGTTTTGCATCTTCTATTAGAGGTTGTTGTGAA------TCAACTAAACTTCCTTATTACGAC---GTTGAAAAGATCCACATACAG------------------------------TAA
>DQ243964_Human229E_Australia_1979-06-11
ATG------------------------------TTTGTTTTACTTGTTGCA------------------------------------------------------------------------------------------------------------------------------------------------------------------------------------------------------------------------------------------------------------------------------------------------------------------------------------------------------------------------------------------------------------------------------------------------------------------------------------------------------------------------------------------------------------------------------------------------------------------------------------------------------------------------------------------------------------------------------------------------------------------------------------------------------------------------------------------------------------------------------------------------------------------------------------------------------------------------------------------------------------------------------------------------------------------------------------------------------TATGCCTTGTTGCAT------------------------------------------------------------------------------------------------------------------------------------------------------------------------------------------------------------------------------------------------------------------------------------------------------------------------------------ATTGCTGGTTGTCAA---------------------------------------ACT---ACAAATGGGCTGAACACTAGTCACTCTGTTTGCAACGGCTGTGTTGGTTATTCAGAAAATGTATTTGCTGTTGAGAGTGGTGGTTATATACCCTCCGACTTTGCATTTAATAATTGGTTCCTTCTAACTAATACCTCATCTGTTGTAGACGGTGTTGTGAGGAGTTTTCAGCCTTTGTTGCTTAATTGCTTATGGTCTGTTTCTGGCTCGCGGTTTACT---ACTGGTTTTGTCTATTTTAATGGTACTGGG---------------------------AGAGGT---GATTGTAAAGGTTTTTCTTCA------AACGTTTCG---TCTGATGTCATACGTTACAACATCAATTTT------------GAAGAAAACCTTAGACGTGGAACCATTTTGTTTAAAACA---------TCTTATGGTGTTGTTGTGTTTTATTGTACCAACAACACTTTA------GTT------------TCA------GGTGATGCTCACATACCATTTGGTACAGTTTTGGGCAATTTTTATTGCTTTGTAAATACT---------ACTATTGGCAATGAA---ACTACGTCTTCTTTTGTGGGTGCACTACCTAAGACA---GTTCGTGAGTTTGTTATTTCACGCACAGGACATTTCTATATTAATGGCTATCGCTATTTCACTTTAGGTAATGTAGAAGCCGTTAATTTCAATGTCACTAATGCAGAAACCACT---GTTTGTACTGTTGCGTTAGCTTCTTATGCTGACGTTTTGGTTAATGTGTCACAAACCGCTATTGCTAATATAATTTATTGCAACTCTGTTATTAACAGACTGAGATGTGACCAGTTGTCCTTTGATGTACCAGATGGTTTTTATTCCACAAGCCCTATTCAATCCGTTGAGCTACCTGTGTCTATTGTGTCGCTACCTGTTTATCACAAACATACGTTTATTGTGTTGTACGTTGACTTCAAACCT---------------------------------------CAG---------------AGTGGCGGTGGCAAG---------------------TGCTATAACTGTCGTCCTGCTGTTGTT------------AAT---------ATTACACTTGCCAATTTTAATGAA------------------------------ACTAAAGGGCCTTTGTGTGTTGAAACATCACACTTCACTACCAAATACGTTGCT------------------------------------------------GCC---AAT---GTT---------------GGTAGGTGGAGTGCTAGTATTAACACGGGAAATTGCCCT---TTTTCTTTTGGCAAAGTTAATAACTTTGTTAAATTTGGCAGTGTATGTTTTTCGCTAAAG---GATATACCCGGTGGTTGCGCAATGCCTATAGTGGCTAATTTG------GCTTATATTAATTCTTATACTATAGGCTCATTGTATGTTTCTTGGAGTGATGGTGATGGAATTACTGGCGTCCCAAAA---------CCTGTTGAGGGTGTTAGTTCCTTTATGAATGTTACATTGAACAAATGTACTAAATATAACATTTATGATGTATCTGGTGTGGGTGTTATTCGCATTAGCAATGACACCTTTCTTAATGGAATTACGTACACATCAACTTCAGGTAACCTTCTGGGTTTTAAAGATGTTACTAATGGCACCATCTACTCTATCACTCCTTGTAACCCACCAGATCAGCTTGTTGTTTATCAGCAAGCTGTTGTTGGTGCTATGTTGTCTGAAAATTTTACT------AGTTACGGCTTT------TCTAATGTTGTAGAACTGCCGAAATTTTTCTATGCGTCCAATGGCACT---------TAT------AATTGCACAGACGCTGTTTTAACTTATTCTAGTTTTGGCGTTTGTGCAGATGGTTCTATAATTGCTGTTCAACCACGTAATGTTTCATATGATAGTGTTTCAGCTATCGTCACAGCTAATTTGTCTATACCTTCCAATTGGACCACTTCGGTCCAGGTTGAGTATTTACAAATTACAAGTACACCTATCGTTGTTGATTGCTCCACTTATGTTTGCAATGGTAATGTGCGCTGTGTTGAATTGCTTAAGCAGTATACTTCTGCTTGTAAAACTATTGAAGACGCCTTAAGAAATAGCGCCATGCTGGAGTCTGCAGATGTTAGTGAGATGCTCACTTTTGAC------------AAGAAAGCGTTTACACTTGCT---------AATGTTAGTAGTTTT---GGTGACTACAACCTTAGCAGCGTTATACCTAGC------TTGCCCACAAGTGGTAGTAGAGTGGCTGGTCGC---AGTGCCATAGAAGACATACTTTTTAGCAAACTTGTTACGTCTGGACTTGGCACTGTGGACGCAGACTACAAAAAGTGCACTAAGGGTCTT------------TCCATT---GCTGACTTGGCTTGTGCCCAATATTATAATGGCATTATGGTTTTGCCTGGCGTCGCTGATGCTGAACGAATGGCCATGTATACAGGTTCTTTAATTGGTGGAATT---------------------GCTTTAGGAGGTCTTACA---TCAGCCGCTTCAATACCATTTTCATTAGCAATTCAGGCACGTTTAAATTATGTTGCATTGCAGACTGATGTTTTACAAGAAAATCAGAAAATTCTTGCTGCATCTTTTAATAAAGCAATGACCAACATAGTAGATGCCTTTACTGGTGTTAATGATGCTATTACACAAACTTCACAAGCTCTACAAACAGTTGCTACTGCACTTAACAAGATCCAGGATGTTGTTAATCAACAAGGCAACTCATTGAACCATTTAACTTCTCAGTTGAGGCAGAATTTTCAAGCCATCTCTAGCTCTATTCAGGCTATCTATGACAGACTTGATATTATTCAGGCTGATCAACAAGTAGATAGGCTGATTACTGGTAGATTGGCTGCTTTGAATGTATTCGTTTCTCATACATTGACTAAGTACACTGAAGTTCGTGCTTCCAGACAGCTTGCACAACAAAAAGTGAATGAGTGTGTCAAATCCCAGTCTAAGCGCTATGGCTTCTGTGGAAATGGCACGCACATTTTCTCACTTGTTAATGCTGCTCCTGAGGGGCTTGTTTTTCTCCATACTGTCTTGTTGCCGACACAATATAAGGATGTTGAAGCGTGGTCTGGGTTGTGCGTTGATGGTAGAAACGGTTATGTGTTGCGACAACCTAATCTTGCTCTTTACAAA---GAA------GGCAATTATTATAGAATTACATCTCGCATAATGTTTGAACCACGTATTCCTACTATGGCAGATTTTGTCCAAATTGAAAATTGCAATGTCACATTTGTTAACATTTCTCGCTCTGAGTTGCAAACCATTGTGCCAGAGTATATTGATGTTAATAAGACGCTGCAAGAATTAAGTTACAAATTG------CCA------AATTAC---------ACTGTTCCAGACCTAGTTGTCGAACAGTACAACCAGACTATTTTGAATTTGACCAGTGAAATTAGCACCCTTGAAAATAAATCTGCGGAGCTTAATTACACTGTTCAAAAACTGCAAACTCTGATTGACAACATAAATAGCACATTAGTTGACTTAAAGTGGCTCAACCGGGTTGAGACTTATATCAAGTGGCCGTGGTGGGTGTGGTTGTGCATTTCAGTCGTGCTCATCTTTGTGGTGAGTATGTTGCTATTATGTTGTTGTTCTACTGGTTGCTGTGGCTTCTTTAGTTGTTTTGCATCTTCTATTAGAGGTTGTTGTGAA------TCAACTAAACTTCCTTATTACGAC---GTTGAAAAGATCCACATACAG------------------------------TAA
>DQ243965_Human229E_Australia_1982-06-16
ATG------------------------------TTTGTTTTACTTGTTGCA------------------------------------------------------------------------------------------------------------------------------------------------------------------------------------------------------------------------------------------------------------------------------------------------------------------------------------------------------------------------------------------------------------------------------------------------------------------------------------------------------------------------------------------------------------------------------------------------------------------------------------------------------------------------------------------------------------------------------------------------------------------------------------------------------------------------------------------------------------------------------------------------------------------------------------------------------------------------------------------------------------------------------------------------------------------------------------------------------TATGCCTTGTTGCAT------------------------------------------------------------------------------------------------------------------------------------------------------------------------------------------------------------------------------------------------------------------------------------------------------------------------------------ATTGCTGGTTGTCAA---------------------------------------ACT---ACAAATGGGCTGAACACTAGTCACTCTGTTTGCAACGGCTGTGTTGGTCATTCAGAAAATGTATTTGCTGTTGAGAGTGGTGGTTATATACCCTCCGACTTTGCATTTAATAATTGGTTCCTTCTAACTAATACCTCATCTGTTGTAGACGGTGTTGTGAGGAGTTTTCAGCCTTTGTTGCTTAATTGCTTATGGTCTGTTTCTGGCTCGCGGTTTACT---ACTGGTTTTGTCTATTTTAATGGTACTGGG---------------------------AGAGGT---GATTGTAAAGGTTTTTCTTCA------AACGTTTCG---TCTGATGTCATACGTTACAACATCAATTTT------------GAAGAAAACCTTAGACGTGGAACCATTTTGTTTAAAACA---------TCTTATGGTGTTGTTGTGTTTTATTGTACCAACAACACTTTA------GTT------------TCA------GGTGATGCTCACATACCATTTGGTACAGTTTTGGGCAATTTTTATTGCTTTGTAAATACT---------ACTATTGGCAATGAA---ACTACGTCTTCTTTTGTGGGTGCACTACCTAAGACA---GTTCGTGAGTTTGTTATTGCACGCACAGGACATTTCTATATTAATGGCTATCGCTATTTCACTTTAGGTAATGTAGAAGCCGTTAATTTCAATGTCACTAATGCAGAAACCACT---GTTTGTACTGTTGCGTTAGCTTCTTATGCTGACGTTTTGGTTAATGTGTCACAAACTGCTATTGCTAATATAATTTATTGCAACTCTGTTATTAACAGACTGAGATGTGACCAGTTGTCCTTTGATGTACCAGATGGTTTTTATTCCACAAGCCCTATTCAATCCGTTGAGCTACCTGTGTCTATTGTGTCGCTACCTGTTTATCATAAACATACGTTTATTGTGTTGTACGTTGACTTCAAACCT---------------------------------------CAG---------------AGTGGCGGTGGCAGG---------------------TGCTATAACTGTCGTCCTGCTGTTGTT------------AAT---------ATTACACTGGCCAATTTTAATGAA------------------------------ACTAAAGGGCCTTTGTGTGTTGAAACATCACACTTCACTACCAAATACGTTGCT------------------------------------------------GCC---AAT---GTT---------------GGTAGGTGGAGTGCTAGTATTAACACTGGAAATTGCCCT---TTTTCTTTTGGCAAAGTTAATAACTTTGTTAAATTTGGCAGTGTATGTTTTTCGCTAAAG---GATATACCCGGTGGTTGCGCAATGCCTATAGTGGCTAATTTG------GCTTATATTAATTCTTATACTATAGGCTCATTGTATGTTTCTTGGAGTGATGGTGATGGAATTACTGGCGTCCCAAAA---------CCTGTTGAGGGTGTTAGTTCCTTTATGAATGTTACATTGAACAAATGTACTAAATATAACATTTATGATGTATCTGGTGTGGGTGTTATTCGCATTAGCAATGACACCTTTCTTAATGGAATTACGTACACATCAACTTCAGGTAACCTTCTGGGTTTTAAAGATGTTACTAATGGCACCATCTACTCTATCACTCCTTGTAACCCACCAGATCAGCTTGTTGTTTATCAGCAAGCTGTTGTTGGTGCTATGTTGTCTGAAAATTTTACT------AGTTACGGCTTT------TCTAATGTTGTAGAACTGCCGAAATTTTTCTATGCGTCCAATGGCACT---------TAT------AATTGCACAGACGCTGTTTTAACTTATTCTAGTTTTGGCGTTTGTGCAGATGGTTCTATAATTGCTGTTCAACCACGTAATGTTTCATATGATAGTGTTTCAGCTATCGTCACAGCTAATTTGTCTATACCTTCCAATTGGACCACTTCGGTCCAGGTTGAGTATTTACAAATTACAAGTACACCTATCGTAGTTGATTGCTCCACTTATGTTTGCAATGGTAATGTGCGCTGTGTTGAATTGCTTAAGCAGTATACTTCTGCTTGTAAAACTATTGAAGACGCCTTAAGAAATAGCGCCATGCTGGAGTCTGCAGATGTTAGTGAGATGCTCACTTTTGAC------------AAGAAAGCGTTTACACTTGCT---------AATGTTAGTAGTTTT---GGTGAATACAACCTCAGCAGCGTTGTACCTAGC------TTGCCCACAAGTGGTAGTAGAGTGGCTGGTCGC---AGTGCCATAGAAGACATACTTTTTAGCAAACTTGTTACGTCTGGACTTGGCACTGTGGATGCAGACTACAAAAAGTGCACTAAGGGTCTT------------TCCATT---GCTGACTTGGCTTGTGCTCAATATTATAATGGCATTATGGTTTTGCCTGGCGTCGCTGATGCTGAACGAATGGCCATGTATACAGGTTCTTTAATTGGTGGAATT---------------------GCTTTAGGAGGTCTTACA---TCAGCCGCTTCAATACCATTTTCATTAGCAATTCAGGCACGTTTAAATTATGTTGCATTGCAGACTGATGTTTTACAAGAAAATCAGAAAATTCTTGCTGCATCTTTTAATAAAGCAATGACCAACATAGTAGATGCCTTTACTGGTGTTAATGATGCTATTACACAAACTTCACAAGCTCTACAAACAGTTGCTACTGCACTTAACAAGATCCAGGATGTTGTTAATCAACAAGGCAACTCATTGAACCATTTAACTTCTCAGTTGAGGCAGAATTTTCAAGCCATCTCTAGCTCTATTCAGGCTATCTATGACAGACTTGATATTATTCAGGCTGATCAACAAGTAGATAGGCTGATTACTGGTAGATTGGCTGCTTTGAATGTATTCGTTTCTCATACATTGACTAAGTACACTGAAGTTCGTGCTTCCAGACAGCTTGCACAACAAAAAGTGAATGAGTGTGTCAAATCCCAGTCTAAGCGCTATGGCTTCTGTGGAAATGGCACGCACATTTTCTCACTTGTTAATGCTGCTCCTGAGGGGCTTGTTTTCCTCCATACTGTCTTGTTGCCGACACAATATAAGGATGTTGAAGCGTGGTCTGGGTTGTGCGTTGATGGTAGAAACGGTTATGTGTTGCGACAACCTAATCTTGCTCTTTACAAA---GAA------GGCAATTATTATAGAATTACATCTCGCATAATGTTTGAACCACGTGTTCCTACCATGGCAGATTTTGTCCAAATTGAAAATTGCAATGTCACATTTGTTAACATTTCTCGCTCTGAGTTGCAAACCATTGTGCCAGAGTATATTGATGTTAATAAGACGCTGCAAGAATTAAGTTACAAATTG------CCA------AATTAC---------ACTGTTCCAGACCTAGTTGTCGAACAGTACAATCAGACTATTTTGAATTTGACCAGTGAAATTAGCACCCTTGAAAATAAATCTGCGGAGCTTAATTACACTGTTCAAAAACTGCAAACTCTGATTGACAACATAAATAGCACATTAGTTGACTTAAAGTGGCTCAACCGGGTTGAGACTTATATCAAGTGGCCGTGGTGGGTGTGGTTGTGCATTTCAGTCGTGCTCATCTTTGTGGTGAGTATGTTGCTATTATGTTGTTGTTCTACTGGTTGCTGTGGCTTCTTTAGTTGTTTTGCATCTTCTATTAGAGGTTGTTGTGAA------TCAACTAAACTTCCTTATTACGAC---GTTGAAAAGATCCACATACAG------------------------------TAA
>DQ243966_Human229E_Australia_1982-09-22
ATG------------------------------TTTGTTTTACTTGTTGCA------------------------------------------------------------------------------------------------------------------------------------------------------------------------------------------------------------------------------------------------------------------------------------------------------------------------------------------------------------------------------------------------------------------------------------------------------------------------------------------------------------------------------------------------------------------------------------------------------------------------------------------------------------------------------------------------------------------------------------------------------------------------------------------------------------------------------------------------------------------------------------------------------------------------------------------------------------------------------------------------------------------------------------------------------------------------------------------------------TATGCCTTGTTGCAT------------------------------------------------------------------------------------------------------------------------------------------------------------------------------------------------------------------------------------------------------------------------------------------------------------------------------------ATTGCTGATTGTCAA---------------------------------------ACT---ACAAATGGGCTGAACACTAGTCACTCTGTTTGCAACGGCTGTGTTGGTCATTCAGAAAATGTATTTGCTGTTGAGAGTGGTGGTTATATACCCTCCGACTTTGCATTTAATAATTGGTTCCTTTTAACTAATACCTCATCTGTTGTAGACGGTGTTGTGAGGAGTTTTCAGCCTTTGTTGCTTAATTGCTTATGGTCTGTTTCTGGCTCGCGGTTTACT---ACTGGTTTTGTCTATTTTAATGGTACTGGG---------------------------AGAGGT---GATTGTAAAGGTTTTTCTTCA------AACGTTTCG---TCTGATGTCATACGTTACAACATCAATTTT------------GAAGAAAACCTTAGACGTGGAACCATTTTGTTTAAAACA---------TCTTATGGTGTTGTTGTGTTTTATTGTACCAACAACACTTTA------GTT------------TCA------GGTGATGCTCACATACCATTTGGTACAGTTTTGGGCAATTTTTATTGCTTTGTAAATACT---------ACTATTGGCAATGAA---ACTACGTCTTCTTTTGTTGGTGCACTACCTAAGACA---GTTCGTGAGTTTGTTATTTCACGCACAGGACATTTTTATATTAATGGCTATCGCTATTTCACTTTAGGTAATGTAGAAGCCGTTAATTTCAATGTCACTAATGCAGAAACCACT---GTTTGTACTGTTGCGTTAGCTTCTTATGCTGACGTTTTGGTTAATGTGTCACAAACCGCTATTGCTAATATAATTTATTGCAACTCTGTTATTAACAGACTGAGATGTGACCAGTTGTCCTTTGATGTACCAGATGGTTTTTATTCCACAAGCCCTATTCAATCCGTTGAGCTACCTGTGTCTATTGTGTCGCTACCTGTTTATCACAAACATACGTTTATTGTGTTGTACGTTGACTTCAAACCT---------------------------------------CAG---------------AGTGGCGGTGGCAAG---------------------TGCTATAACTGTCGTCCTGCTGTTGTT------------AAT---------ATTACACTGGCCAATTTTAATGAA------------------------------ACTAAAGGGCCTTTGTGTGTTGAAACATCACACTTCACTACCAAATACGTTGCT------------------------------------------------GCC---AAT---GTT---------------GGTAGGTGGAGTGCTAGTATTAACACGGGAAATTGCCCT---TTTTCTTTTGGCAAAGTTAATAACTTTGTTAAATTTGGCAGTGTATGTTTTTCGCTAAAG---GATATACCCGGTGGTTGCGCAATGCCTATAGTGGCTAATTTG------GCTTATATTAATTCTTATACTATAGGCTCATTGTATGTTTCTTGGAGTGATGGTGATGGAATTACTGGCGTCCCAAAA---------CCTGTTGAGGGTGTTAGTTCCTTTATGAATGTTACATTGAACAAATGTACTAAATATAACATTTATGATGTATCTGGTGTGGGTGTTATTCGCATTAGCAATGACACCTTTCTTAATGGAATTACGTACACATCAACTTCAGGTAACCTTCTGGGTTTTAAAGATGTTACTAATGGCACCATCTACTCTATCACTCCTTGTAACCCACCAGATCAGCTTGTTGTTTATCAGCAAGCTATTGTTGGTGCTATGTTGTCTGAAAATTTTACT------AGTTACGGCTTT------TCTAATGTTGTAGAACTGCCGAAATTTTTCTATGCGTCCAATGGCACT---------TAT------AATTGCACAGACGCTGTTTTAACTTATTCTAGTTTTGGCGTTTGTGCAGATGGTTCTATAATTGCTGTTCAACCACGTAATGTTTCATATGATAGTGTTTCAGCTATCGTCACAGCTAATTTGTCTATACCTTCCAATTGGACCACTTCGGTCCAGGTTGAGTATTTACAAATTACAAGTACACCTATCGTAGTTGATTGCTCCACTTATGTTTGCAATGGTAATGTGCGCTGTGTTGAATTGCTTAAGCAGTATACTTCTGCTTGTAAAACTATTGAAGACGCCTTAAGAAATAGCGCCATGCTGGAGTCTGCAGATGTTAGTGAGATGCTCACTTTTGAC------------AAGAAAGCGTTTACACTTGCT---------AATGTTAGTAGTTTT---GGTGACTACAACCTTAGCAGCGTTATACCTAGC------TTGCCCACAAGTGGTAGTAGAGTGGCTGGTCGC---AGTGCCATAGAAGACATACTTTTTAGCAAACTTGTTACGTCTGGACTTGGCACTGTGGACGCAGACTACAAAAAGTGCACTAAGGGTCTT------------TCCATT---GCTGACTTGGCTTGTGCCCAATATTATAATGGCATTATGGTTTTGCCTGGCGTCGCTGATGCTGAACGAATGGCCATGTATACAGGTTCTTTAATTGGTGGAATT---------------------GCTTTAGGAGGTCTTACA---TCAGCCGCTTCAATACCATTTTCATTAGCAATTCAGGCACGTTTAAATTATGTTGCATTGCAGACTGATGTTTTACAAGAAAATCAGAAAATTCTTGCTGCATCTTTTAATAAAGCAATGACCAACATAGTAGATGCCTTTACTGGTGTTAATGATGCTATTACACAAACTTCACAAGCTCTACAAACAGTTGCTACTGCACTTAACAAGATCCAGGATGTTGTTAATCAACAAGGCAACTCATTGAACCATTTAACTTCTCAGTTGAGGCAGAATTTTCAAGCCATCTCTAGCTCTATTCAGGCTATTTATGACAGACTTGATATTATTCAGGCTGATCAACAAGTAGATAGGCTGATTACTGGTAGATTGGCTGCTTTGAATGTATTCGTTTCTCATACATTGACTAAGTACACTGAAGTTCGTGCTTCCAGACAGCTTGCACAACAAAAAGTGAATGAGTGTGTCAAATCCCAGTCTAAGCGCTATGGCTTCTGTGGAAATGGCACGCACATTTTCTCACTTGTTAATGCTGCTCCTGAGGGGCTTGTTTTTCTCCATACTGTCTTGTTGCCGACACAATATAAGGATGTTGAAGCGTGGTCTGGGTTGTGCGTTGATGGTAGAAACGGTTATGTGTTGCGACAACCTAATCTTGCTCTTTACAAA---GAA------GGCAATTATTATAGAATTACATCTCGCATAATGTTTGAACCACGTATTCCTACCATGGCAGATTTTGTCCAAATTGAAAATTGCAATGTCACATTTGTTAACATTTCTCGCTCTGAGTTGCAAACCATTGTGCCAGAGTATATTGATGTTAATAAGACGCTGCAAGAATTAAGTTACAAATTG------CCA------AATTAC---------ACTGTTCCAGACCTAGTTGTCGAACAGTACAACCAGACTATTTTGAATTTGACCAGTGAAATTAGCACCCTTGAAAATAAATCTGCGGAGCTTAATTACACTGTTCAAAAACTGCAAACTCTGATTGACAACATAAATAGCACATTAGTTGACTTAAAGTGGCTCAACCGGGTTGAGACTTATATCAAGTGGCCGTGGTGGGTGTGGTTGTGCATTTCAGTCGTGCTCATCTTTGTGGTGAGTATGTTGCTATTATGTTGTTGTTCTACTGGTTGCTGTGGCTTCTTTAGTTGTTTTGCATCTTCTATTAGAGGTTGTTGTGAA------TCAACTAAACTTCCTTATTACGAC---GTTGAAAAGATCCACATACAG------------------------------TAA
>DQ243967_Human229E_Australia_1982-10-06
ATG------------------------------TTTGTTTTACTTGTTGCA------------------------------------------------------------------------------------------------------------------------------------------------------------------------------------------------------------------------------------------------------------------------------------------------------------------------------------------------------------------------------------------------------------------------------------------------------------------------------------------------------------------------------------------------------------------------------------------------------------------------------------------------------------------------------------------------------------------------------------------------------------------------------------------------------------------------------------------------------------------------------------------------------------------------------------------------------------------------------------------------------------------------------------------------------------------------------------------------------TATGCCTTGTTGCAT------------------------------------------------------------------------------------------------------------------------------------------------------------------------------------------------------------------------------------------------------------------------------------------------------------------------------------ATTGCTGGTTGTCAA---------------------------------------ACT---ACAAATGGGCTGAACACTAGTCACTCTGTTTGCAACGGCTGTGTTGGTCATTCAGAAAATGTATTTGCTGTTGAGAGTGGTGGTTATATACCCTCCGACTTTGCATTTAATAATTGGTTCCTCTTAACTAATACCTCATCTGTTGTAGATGGTGTTGTGAGGAGTTTTCAGCCTTTGTTGCTTAATTGCTTATGGTCTGTTTCTGGCTCGCGGTTTACT---ACTGGTTTTGTCTATTTTAATGGTACTGGG---------------------------AGAGGT---GATTGTAAAGGTTTTTATTCA------AATGCTTCG---TCTGATGTCATACGTTACAACATCAATTTT------------GAAGAAAACCTTAGACGTGGAACCATTTTGTTTAAAACA---------TCTTATGGTGTTGTTGTGTTTTATTGTACCAACAACACTTTA------GTT------------TCA------GGTGATGCTCACATACCATTTGGTACAGTTTTGGGCAATTTTTATTGCTTTGTAAATACT---------ACTATTGGCAATGAA---ACTACGTCTGCTTTTGTGGGTGCACTACCTAAGACA---GTTCGTGAGTTTGTTATTTCACGCACAGGACATTTCTATATTAATGGCTATCGCTATTTCACTTTAGGTAATGTAGAAGCCGTTAATTTCAATGTCACTAATGCAGAAACCACT---GTTTGTACTGTTGCGTTAGCTTCTTATGCTGACGTTTTGGTTAATGTGTCACAAACCGCTATTGCTAATATAATTTATTGCAACTCTGTTATTAACAGACTGAGATGTGACCAGTTGTCCTTTGATGTACCAGATGGTTTTTATTCCACAAGCCCTATTCAATCCGTTGAGCTACCTGTGTCTATTGTGTCGCTACCTGTTTATCACAAACACACGTTTATTGTGTTGTATGTTGACTTCAAACTT---------------------------------------CAG---------------AGTGGCGTTGGCAGG---------------------TGCTTTAACTGTCGTCCTGCTGTTGTT------------AAT---------ATTACACTGGCCAATTTTAATGAA------------------------------ACTAAAGGGCCTTTGTGTGTTGACACATCACACTTCACTACCAAATACGTTGGT------------------------------------------------GCC---AAT---TTT---------------GGTAGGTGGAGTGCTAGTATTAACACGGGAAATTGCCCT---TTTTCTTTTGGCAAAGTTAATAACTTTGTTAAATTTGGCAGTGTATGTTTTTCGCTAAAG---GATATACCCGGTGGTTGCGCAATGCCTATAGTGGCTAATTTG------GCTTATCTTAATTCTTATACTATAGGCTCATTGTATGTTTCTTGGAGTGATGGTGATGTAATTACTGGCGTCCCAAAA---------CCTGTTGAGGGTGTTAGTTCCTTTATGAATGTTACATTGAACAAATGTACTAAATATAACATTTATGATGTATCTGGTGTGGGTGTTATTCGCATTAGCAATGACACCTTTCTTAATGGAATTACGTACACATCAACTTCAGGTAACCTTCTGGGTTTTAAAGATGTTACTAATGGCACCATCTACTCTATCACTCCTTGTAACCCACCAGATCAGCTTGTTGTTTATCAGCAAGCTGTTGTTGGTGCTATGTTGTCTGAAAACTTTACT------AGTTACGGCTTT------TCTAATGTTGTAGAAATGCCGAAATTTTTCTATGCGTCCAATGGCACT---------TAT------AATTGCACAGACGCTGTTTTAACTTATTCTAGTTTTGGCGTTTGTGCAGATGGTTCTATAATTGCTGTTCAACCACGTAATGTTTCATATGATAGTGTTTCAGCTATCGTCACAGCTAATTTGTCTATACCTTCCAATTGGACCACTTCGGTCCAGGTTGAGTATTTACAAATTACAAGTACACCTATCGTAGTTGATTGCTCCACTTATGTTTGCAATGGTAATGTGCGCTGTGTTGAATTGCTTAAGCAGTATACTTCTGCTTGTAAAACTATTGAAGACGCCTTAAGAAATAGCGCCATGCTGGAGTCTGCAGATGTTAGTGAGATGCTCACTTTTGAC------------AAGAAAGCGTTTACACTTGCT---------AATGTTAGTAGTTTT---GGTGACTACAACCTTAGCAGTGTTATACCTAGC------TTGCCCACAAGTGGTAGTAGAGTGGCTGGTCGC---AGTGCCATAGAAGACATACTTTTTAGCAAACTTGTTACGTCTGGACTTGGCACTGTGGACGCAGACTACAAAAAGTGCACTAAGGGTCTT------------TCCATT---GCTGACTTGGCTTGTGCCCAATATTATAATGGCATTATGGTTTTGCCTGGCGTCGCTGATGCTGAACGAATGGCCATGTATACAGGTTCTTTAATTGGTGGAATT---------------------GCTTTAGGAGGTCTTACA---TCAGCCGCTTCAATACCATTTTCATTAGCAATTCAGTCACGTTTAAATTATGTTGCATTGCAGACTGATGTTTTACAAGAAAATCAGAAAATTCTTGCTGCATCTTTTAATAAAGCAATGACCAACATAGTAGATGCCTTTACTGGTGTTAATGATGCTATTACACAAACTTCACAAGCTCTACAAACAGTTGCTACTGCACTTAATAAGATCCAGGATGTTGTTAATCAACAAGGCAACTCATTGAACCATTTAACTTCTCAGTTGAGGCAGAATTTTCAAGCCATCTCTAGCTCTATTCAGGCTATCTATGACAGACTTGATATTATTCAGGCTGATCAACAAGTAGATAGGCTGATTACTGGTAGATTGGCTGCTTTGAATGTATTCGTTTCTCATACATTGACTAAGTACACTGAAGTTCGTGCTTCCAGACAGCTTGCACAACAAAAAGTGAATGAGTGTGTCAAATCCCAGTCTAAGCGCTATGGCTTCTGTGGAAATGGCACGCACATTTTCTCAATTGTTAATGCTGCTCCTGAGGGGCTTGTTTTTCTCCATACTGTCTTGTTGCCGACACAATATAAGGATGTTGAAGCGTGGTCTGGGTTGTGCGTTGATGGTAGAAACGGTTATGTGTTGCGACAACCTAATCTTGCTCTTTACAAA---GAA------GGCAATTATTATAGAATTACATCTCGCATAATGTTTGAACCACGTATTCCTACCATGGCAGATTTTGTCCAAATTGAAAATTGCAATGTCACGTTTGTTAACATTTCTCGCTCTGAGTTGCAAACCATTGTGCCAGAGTATATTGATGTTAATAAGACGCTGCAAGAATTAAGTTACAAATTG------CCA------AATTAC---------ACTGTTCCAGACCTAGTTGTCGAACAGTACAACCAGACTATTTTGAATTTGACCAGTGAAATTAGCACCCTTGAAAATAAATCTGCGGAGCTTAATTACACTGTTCAAAAACTGCAAACTCTGATTGACAACATAAATAGCACATTAGTTGACTTAAAGTGGCTCAACCGGGTTGAGACTTATATCAAGTGGCCGTGGTGGGTGTGGTTGTGCATTTCAGTCGTGCTCATCTTTGTGGTGAGTATGTTGCTATTATGTTGTTGTTCTACTGGTTGCTGTGGCTTCTTTAGTTGTTTTGCATCTTCTATTAGAGGTTGTTGTGAA------TCAACTAAACTTCCTTATTACGAC---GTTGAAAAGATCCACATACAG------------------------------TAA
>DQ243968_Human229E_Australia_1982-10-21
ATG------------------------------TTTGTTTTACTTGTTGCA------------------------------------------------------------------------------------------------------------------------------------------------------------------------------------------------------------------------------------------------------------------------------------------------------------------------------------------------------------------------------------------------------------------------------------------------------------------------------------------------------------------------------------------------------------------------------------------------------------------------------------------------------------------------------------------------------------------------------------------------------------------------------------------------------------------------------------------------------------------------------------------------------------------------------------------------------------------------------------------------------------------------------------------------------------------------------------------------------TATGCCTTGTTGCAT------------------------------------------------------------------------------------------------------------------------------------------------------------------------------------------------------------------------------------------------------------------------------------------------------------------------------------ATTGCTGGTTGTCAA---------------------------------------ACT---ACAAATGGGCTGAACACTAGTCACTCTGTTTGCAACGGCTGTGTTGGTCATTCAGAAAATGTATTTGCTGTTGAGAGTGGTGGTTATATACCCTCCGACTTTGCATTTAATAATTGGTTCCTCTTAACTAATACCTCATCTGTTGTAGATGGTGTTGTGAGGAGTTTTCAGCCTTTGTTGCTTAATTGCTTATGGTCTGTTTCTGGCTCGCGGTTTACT---ACTGGTTTTGTCTATTTTAATGGTACTGGG---------------------------AGAGGT---GATTGTAAAGGTTTTTATTCA------AATGCTTCG---TCTGATGTCATACGTTACAACATCAATTTT------------GAAGAAAACCTTAGACGTGGAACCATTTTGTTTAAAACA---------TCTTATGGTGTTGTTGTGTTTTATTGTACCAACAACACTTTA------GTT------------TCA------GGTGATGCTCACATACCATTTGGTACAGTTTTGGGCAATTTTTATTGCTTTGTAAATACT---------ACTATTGGCAATGAA---ACTACGTCTGCTTTTGTGGGTGCACTACCTAAGACA---GTTCGTGAGTTTGTTATTTCACGCACAGGACATTTCTATATTAATGGCTATCGCTATTTCACTTTAGGTAATGTAGAAGCCGTTAATTTCAATGTCACTAATGCAGAAACCACT---GTTTGTACTGTTGCGTTAGCTTCTTATGCTGACGTTTTGGTTAATGTGTCACAAACCGCTATTGCTAATATAATTTATTGCAACTCTGTTATTAACAGACTGAGATGTGACCAGTTGTCCTTTGATGTACCAGATGGTTTTTATTCCACAAGCCCTATTCAATCCGTTGAGCTACCTGTGTCTATTGTGTCGCTACCTGTTTATCACAAACACACGTTTATTGTGTTGTATGTTGACTTCAAACTT---------------------------------------CAG---------------AGTGGCGTTGGCAGG---------------------TGCTTTAACTGTCGTCCTGCTGTTGTT------------AAT---------ATTACACTGGCCAATTTTAATGAA------------------------------ACTAAAGGGCCTTTGTGTGTTGACACATCACACTTCACTACCAAATACGTTGGT------------------------------------------------GCC---AAT---TTT---------------GGTAGGTGGAGTGCTAGTATTAACACGGGAAATTGCCCT---TTTTCTTTTGGCAAAGTTAATAACTTTGTTAAATTTGGCAGTGTATGTTTTTCGCTAAAG---GATATACCCGGTGGTTGCGCAATGCCTATAGTGGCTAATTTG------GCTTATCTTAATTCTTATACTATAGGCTCATTGTATGTTTCTTGGAGTGATGGTGATGTAATTACTGGCGTCCCAAAA---------CCTGTTGAGGGTGTTAGTTCCTTTATGAATGTTACATTGAACAAATGTACTAAATATAACATTTATGATGTATCTGGTGTGGGTGTTATTCGCATTAGCAATGACACCTTTCTTAATGGAATTACGTACACATCAACTTCAGGTAACCTTCTGGGTTTTAAAGATGTTACTAATGGCACCATCTACTCTATCACTCCTTGTAACCCACCAGATCAGCTTGTTGTTTATCAGCAAGCTGTTGTTGGTGCTATGTTGTCTGAAAACTTTACT------AGTTACGGCTTT------TCTAATGTTGTAGAAATGCCGAAATTTTTCTATGCGTCCAATGGCACT---------TAT------AATTGCACAGACGCTGTTTTAACTTATTCTAGTTTTGGCGTTTGTGCAGATGGTTCTATAATTGCTGTTCAACCACGTAATGTTTCATATGATAGTGTTTCAGCTATCGTCACAGCTAATTTGTCTATACCTTCCAATTGGACCACTTCGGTCCAGGTTGAGTATTTACAAATTACAAGTACACCTATCGTAGTTGATTGCTCCACTTATGTTTGCAATGGTAATGTGCGCTGTGTTGAATTGCTTAAGCAGTATACTTCTGCTTGTAAAACTATTGAAGACGCCTTAAGAAATAGCGCCATGCTGGAGTCTGCAGATGTTAGTGAGATGCTCACTTTTGAC------------AAGAAAGCGTTTACACTTGCT---------AATGTTAGTAGTTTT---GGTGACTACAACCTTAGCAGTGTTATACCTAGC------TTGCCCACAAGTGGTAGTAGAGTGGCTGGTCGC---AGTGCCATAGAAGACATACTTTTTAGCAAACTTGTTACGTCTGGACTTGGCACTGTGGACGCAGACTACAAAAAGTGCACTAAGGGTCTT------------TCCATT---GCTGACTTGGCTTGTGCCCAATATTATAATGGCATTATGGTTTTGCCTGGCGTCGCTGATGCTGAACGAATGGCCATGTATACAGGTTCTTTAATTGGTGGAATT---------------------GCTTTAGGAGGTCTTACA---TCAGCCGCTTCAATACCATTTTCATTAGCAATTCAGTCACGTTTAAATTATGTTGCATTGCAGACTGATGTTTTACAAGAAAATCAGAAAATTCTTGCTGCATCTTTTAATAAAGCAATGACCAACATAGTAGATGCCTTTACTGGTGTTAATGATGCTATTACACAAACTTCACAAGCTCTACAAACAGTTGCTACTGCACTTAATAAGATCCAGGATGTTGTTAATCAACAAGGCAACTCATTGAACCATTTAACTTCTCAGTTGAGGCAGAATTTTCAAGCCATCTCTAGCTCTATTCAGGCTATCTATGACAGACTTGATATTATTCAGGCTGATCAACAAGTAGATAGGCTGATTACTGGTAGATTGGCTGCTTTGAATGTATTCGTTTCTCATACATTGACTAAGTACACTGAAGTTCGTGCTTCCAGACAGCTTGCACAACAAAAAGTGAATGAGTGTGTCAAATCCCAGTCTAAGCGCTATGGCTTCTGTGGAAATGGCACGCACATTTTCTCAATTGTTAATGCTGCTCCTGAGGGGCTTGTTTTTCTCCATACTGTCTTGTTGCCGACACAATATAAGGATGTTGAAGCGTGGTCTGGGTTGTGCGTTGATGGTAGAAACGGTTATGTGTTGCGACAACCTAATCTTGCTCTTTACAAA---GAA------GGCAATTATTATAGAATTACATCTCGCATAATGTTTGAACCACGTATTCCTACCATGGCAGATTTTGTCCAAATTGAAAATTGCAATGTCACGTTTGTTAACATTTCTCGCTCTGAGTTGCAAACCATTGTGCCAGAGTATATTGATGTTAATAAGACGCTGCAAGAATTAAGTTACAAATTG------CCA------AATTAC---------ACTGTTCCAGACCTAGTTGTCGAACAGTACAACCAGACTATTTTGAATTTGACCAGTGAAATTAGCACCCTTGAAAATAAATCTGCGGAGCTTAATTACACTGTTCAAAAACTGCAAACTCTGATTGACAACATAAATAGCACATTAGTTGACTTAAAGTGGCTCAACCGGGTTGAGACTTATATCAAGTGGCCGTGGTGGGTGTGGTTGTGCATTTCAGTCGTGCTCATCTTTGTGGTGAGTATGTTGCTATTATGTTGTTGTTCTACTGGTTGCTGTGGCTTCTTTAGTTGTTTTGCATCTTCTATTAGAGGTTGTTGTGAA------TCAACTAAACTTCCTTATTACGAC---GTTGAAAAGATCCACATACAG------------------------------TAA
>DQ243969_Human229E_Australia_1982-11-08
ATG------------------------------TTTGTTTTACTTGTTGCA------------------------------------------------------------------------------------------------------------------------------------------------------------------------------------------------------------------------------------------------------------------------------------------------------------------------------------------------------------------------------------------------------------------------------------------------------------------------------------------------------------------------------------------------------------------------------------------------------------------------------------------------------------------------------------------------------------------------------------------------------------------------------------------------------------------------------------------------------------------------------------------------------------------------------------------------------------------------------------------------------------------------------------------------------------------------------------------------------TATGCCTTGTTGCAT------------------------------------------------------------------------------------------------------------------------------------------------------------------------------------------------------------------------------------------------------------------------------------------------------------------------------------ATTGCTGGTTGTCAA---------------------------------------ACT---ACAAATGGGCTGAACACTAGTCACTCTGTTTGCAACGGCTGTGTTGGTCATTCAGAAAATGTATTTGCTGTTGAGAGTGGTGGTTATATACCCTCCGACTTTGCATTTAATAATTGGTTCCTTCTAACTAATACCTCATCTGTTGTAGACGGTGTTGTGAGGAGTTTTCAGCCTTTGTTGCTTAATTGCTTATGGTCTGTTTCTGGCTCGCGGTTTACT---ACTGGTTTTGTCTATTTTAATGGTACTGGG---------------------------AGAGGT---GATTGTAAAGGTTTTTCTTCA------AACGTTTCG---TCTGATGTCATACGTTACAACATCAATTTT------------GAAGAAAACCTTAGACGTGGAACCATTTTGTTTAAAACA---------TCTTATGGTGTTGTTGTGTTTTATTGTACCAACAACACTTTA------GTT------------TCA------GGTGATGCTCACATACCATTTGGTACAGTTTTGGGCAATTTTTATTGCTTTGTAAATACT---------ACTATTGGCAATGAA---ACTACGTCTTCTTTTGTGGGTGCACTACCTAAGACA---GTTCGTGAGTTTGTTATTGCACGCACAGGACATTTCTATATTAATGGCTATCGTTATTTCACTTTAGGTAATGTAGAAGCCGTTAATTTCAATGTCACTAATGCAGAAACCACT---GTTTGTACTGTTGCGTTAGCTTCTTATGCTGACGTTTTGGTTAATGTGTCACAAACTGCTATTGCTAATATAATTTATTGCAACTCTGTTATTAACAGACTGAGATGTGACCAGTTGTCCTTTGATGTACCAGATGGTTTTTATTCCACAAGCCCTATTCAATCCGTTGAGCTACCTGTGTCTATTGTGTCGCTACCTGTTTATCATAAACATACGTTTATTGTGTTGTACGTTGACTTCAAACCT---------------------------------------CAG---------------AGTGGCGGTGGCAGG---------------------TGCTATAACTGTCGTCCTGCTGTTGTT------------AAT---------ATTACACTGGCCAATTTTAATGAA------------------------------ACTAAAGGGCCTTTGTGTGTTGAAACATCACACTTCACTACCAAATACGTTGCT------------------------------------------------GCC---AAT---GTT---------------GGTAGGTGGAGTGCTAGTATTAACACTGGAAATTGCCCT---TTTTCTTTTGGCAAAGTTAATAACTTTGTTAAATTTGGCAGTGTATGTTTTTCTCTAAAG---GATATACCCGGTGGTTGCGCAATGCCTATAGTGGCTAATTTG------GCTTATATTAATTCTTATACTATAGGCTCATTGTATGTTTCTTGGAGTGATGGTGATGGAATTACTGGCGTCCCAAAA---------CCTGTTGAGGGTGTTAGTTCCTTTATGAATGTTACATTGAACAAATGTACTAAATATAACATTTATGATGTATCTGGTGTGGGTGTTATTCGCATTAGCAATGACACCTTTCTTAATGGAATTACGTACACATCAACTTCAGGTAACCTTCTGGGTTTTAAAGATGTTACTAATGGCACCATCTACTCTATCACTCCTTGTAACCCACCAGATCAGCTTGTTGTTTATCAGCAAGCTGTTGTTGGTGCTATGTTGTCTGAAAATTTTACT------AGTTACGGCTTT------TCTAATGTTGTAGAACTGCCGAAATTTTTCTATGCGTCCAATGGCACT---------TAT------AATTGCACAGACGCTGTTTTAACTTATTCTAGTTTTGGCGTTTGTGCAGATGGTTCTATAATTGCTGTTCAACCACGTAATGTTTCATATGATAGTGTTTCAGCTATCGTCACAGCTAATTTGTCTATACCTTCCAATTGGACCACTTCGGTCCAGGTTGAGTATTTACAAATTACAAGTACACCTATCGTAGTTGATTGCTCCACTTATGTTTGCAATGGTAATGTGCGCTGTGTTGAATTGCTTAAGCAGTATACTTCTGCTTGTAAAACTATTGAAGACGCCTTAAGAAATAGCGCCATGCTGGAGTCTGCAGATGTTAGTGAGATGCTCACTTTTGAC------------AAGAAAGCGTTTACACTTGCT---------AATGTTAGTAGTTTT---GGTGAATACAACCTTAGCAGTGTTGTACCTAGC------TTGCCCACAAGTGGTAGTAGAGTGGCTGGTCGC---AGTGCCATAGAAGACATACTTTTTAGCAAACTTGTTACGTCTGGACTTGGCACTGTGGATGCAGACTACAAAAAGTGCACTAAGGGTCTT------------TCCATT---GCTGACTTGGCTTGTGCTCAATATTATAATGGCATTATGGTTTTGCCTGGCGTCGCTGATGCTGAACGAATGGCCATGTATACAGGTTCTTTAATTGGTGGAATT---------------------GCTTTAGGAGGTCTTACA---TCAGCCGCTTCAATACCATTTTCATTAGCAATTCAGGCACGTTTAAATTATGTTGCATTGCAGACTGATGTTTTACAAGAAAATCAGAAAATTCTTGCTGCATCTTTTAATAAAGCAATGACCAACATAGTAGATGCCTTTACTGGTGTTAATGATGCTATTACACAAACTTCACAAGCTCTACAAACAGTTGCTACTGCACTTAACAAGATCCAGGATGTTGTTAATCAACAAGGCAACTCATTGAACCATTTAACTTCTCAGTTGAGGCAGAATTTTCAAGCCATCTCTAGCTCTATTCAGGCTATCTATGACAGACTTGATATTATTCAGGCTGATCAACAAGTAGATAGGCTGATTACTGGTAGATTGGCTGCTTTGAATGTATTCGTTTCTCATACATTGACTAAGTACACTGAAGTTCGTGCTTCCAGACAGCTTGCACAACAAAAAGTGAATGAGTGTGTCAAATCCCAGTCTAAGCGCTATGGCTTCTGTGGAAATGGCACGCACATTTTCTCACTTGTTAATGCTGCTCCTGAGGGGCTTGTTTTCCTCCATACTGTCTTGTTGCCGACACAATATAAGGATGTTGAAGCGTGGTCTGGGTTGTGCGTTGATGGTAGAAACGGTTATGTGTTGCGACAACCTAATCTTGCTCTTTACAAA---GAA------GGCAATTATTATAGAATTACATCTCGCATAATGTTTGAACCACGTGTTCCTACCATGGCAGATTTTGTCCAAATTGAAAATTGCAATGTCACATTTGTTAACATTTCTCGCTCTGAGTTGCAAACCATTGTGCCAGAGTATATTGATGTTAATAAGACGCTGCAAGAATTAAGTTACAAATTG------CCA------AATTAC---------ACTGTTCCAGACCTAGTTGTCGAACAGTACAATCAGACTATTTTGAATTTGACCAGTGAAATTAGCACCCTTGAAAATAAATCTGCGGAGCTTAATTACACTGTTCAAAAACTGCAAACTCTGATTGACAACATAAATAGCACATTAGTTGACTTAAAGTGGCTCAACCGGGTTGAGACTTATATCAAGTGGCCGTGGTGGGTGTGGTTGTGCATTTCAGTCGTGCTCATCTTTGTGGTGAGTATGTTGCTATTATGTTGTTGTTCTACTGGTTGCTGTGGCTTCTTTAGTTGTTTTGCATCTTCTATTAGAGGTTGTTGTGAA------TCAACTAAACTTCCTTATTACGAC---GTTGAAAAGATCCACATACAG------------------------------TAA
>DQ243970_Human229E_Australia_1982-11-08
ATG------------------------------TTTGTTTTACTTGTTGCA------------------------------------------------------------------------------------------------------------------------------------------------------------------------------------------------------------------------------------------------------------------------------------------------------------------------------------------------------------------------------------------------------------------------------------------------------------------------------------------------------------------------------------------------------------------------------------------------------------------------------------------------------------------------------------------------------------------------------------------------------------------------------------------------------------------------------------------------------------------------------------------------------------------------------------------------------------------------------------------------------------------------------------------------------------------------------------------------------TATGCCTTGTTGCAT------------------------------------------------------------------------------------------------------------------------------------------------------------------------------------------------------------------------------------------------------------------------------------------------------------------------------------ATTGCTGGTTGTCAA---------------------------------------ACT---ACAAATGGGCTGAACACTAGTCACTCTGTTTGCAACGGCTGTGTTGGTCATTCAGAAAATGTATTTGCTGTTGAGAGTGGTGGTTATATACCCTCCGACTTTGCATTTAATAATTGGTTCCTTCTAACTAATACCTCATCTGTTGTAGACGGTGTTGTGAGGAGTTTTCAGCCTTTGTTGCTTAATTGCTTATGGTCTGTTTCTGGCTCGCGGTTTACT---ACTGGTTTTGTCTATTTTAATGGTACTGGG---------------------------AGAGGT---GATTGTAAAGGTTTTTCTTCA------AACGTTTCG---TCTGATGTCATACGTTACAACATCAATTTT------------GAAGAAAACCTTAGACGTGGAACCATTTTGTTTAAAACA---------TCTTATGGTGTTGTTGTGTTTTATTGTACCAACAACACTTTA------GTT------------TCA------GGTGATGCTCACATACCATTTGGTACAGTTTTGGGCAATTTTTATTGCTTTGTAAATACT---------ACTATTGGCAATGAA---ACTACGTCTTCTTTTGTGGGTGCACTACCTAAGACA---GTTCGTGAGTTTGTTATTGCACGCACAGGACATTTCTATATTAATGGCTATCGTTATTTCACTTTAGGTAATGTAGAAGCCGTTAATTTCAATGTCACTAATGCAGAAACCACT---GTTTGTACTGTTGCGTTAGCTTCTTATGCTGACGTTTTGGTTAATGTGTCACAAACTGCTATTGCTAATATAATTTATTGCAACTCTGTTATTAACAGACTGAGATGTGACCAGTTGTCCTTTGATGTACCAGATGGTTTTTATTCCACAAGCCCTATTCAATCCGTTGAGCTACCTGTGTCTATTGTGTCGCTACCTGTTTATCATAAACATACGTTTATTGTGTTGTACGTTGACTTCAAACCT---------------------------------------CAG---------------AGTGGCGGTGGCAAG---------------------TGCTATAACTGTCGTCCTGCTGTTGTT------------AAT---------ATTACACTGGCCAATTTTAATGAA------------------------------ACTAAAGGGCCTTTGTGTGTTGAAACATCACACTTCACTACCAAATACGTTGCT------------------------------------------------GCC---AAT---GTT---------------GGTAGGTGGAGTGCTAGTATTAACACTGGAAATTGCCCT---TTTTCTTTTGGCAAAGTTAATAACTTTGTTAAATTTGGCAGTGTATGTTTTTCTCTAAAG---GATATACCCGGTGGTTGCGCAATGCCTATAGTGGCTAATTTG------GCTTATATTAATTCTTATACTATAGGCTCATTGTATGTTTCTTGGAGTGATGGTGATGGAATTACTGGCGTCCCAAAA---------CCTGTTGAGGGTGTTAGTTCCTTTATGAATGTTACATTGAACAAATGTACTAAATATAACATTTATGATGTATCTGGTGTGGGTGTTATTCGCATTAGCAATGACACCTTTCTTAATGGAATTACGTACACATCAACTTCAGGTAACCTTCTGGGTTTTAAAGATGTTACTAATGGCACCATCTACTCTATCACTCCTTGTAACCCACCAGATCAGCTTGTTGTTTATCAGCAAGCTGTTGTTGGTGCTATGTTGTCTGAAAATTTTACT------AGTTACGGCTTT------TCTAATGTTGTAGAACTGCCGAAATTTTTCTATGCGTCCAATGGCACT---------TAT------AATTGCACAGACGCTGTTTTAACTTATTCTAGTTTTGGCGTTTGTGCAGATGGTTCTATAATTGCTGTTCAACCACGTAATGTTTCATATGATAGTGTTTCAGCTATCGTCACAGCTAATTTGTCTATACCTTCCAATTGGACCACTTCGGTCCAGGTTGAGTATTTACAAATTACAAGTACACCTATCGTAGTTGATTGCTCCACTTATGTTTGCAATGGTAATGTGCGCTGTGTTGAATTGCTTAAGCAGTATACTTCTGCTTGTAAAACTATTGAAGACGCCTTAAGAAATAGCGCCATGCTGGAGTCTGCAGATGTTAGTGAGATGCTCACTTTTGAC------------AAGAAAGCGTTTACACTTGCT---------AATGTTAGTAGTTTT---GGTGAATACAACCTTAGCAGTGTTGTACCTAGC------TTGCCCACAAGTGGTAGTAGAGTGGCTGGTCGC---AGTGCCATAGAAGACATACTTTTTAGCAAACTTGTTACGTCTGGACTTGGCACTGTGGATGCAGACTACAAAAAGTGCACTAAGGGTCTT------------TCCATT---GCTGACTTGGCTTGTGCTCAATATTATAATGGCATTATGGTTTTGCCTGGCGTCGCTGATGCTGAACGAATGGCCATGTATACAGGTTCTTTAATTGGTGGAATT---------------------GCTTTAGGAGGTCTTACA---TCAGCCGCTTCAATACCATTTTCATTAGCAATTCAGGCACGTTTAAATTATGTTGCATTGCAGACTGATGTTTTACAAGAAAATCAGAAAATTCTTGCTGCATCTTTTAATAAAGCAATGACCAACATAGTAGATGCCTTTACTGGTGTTAATGATGCTATTACACAAACTTCACAAGCTCTACAAACAGTTGCTACTGCACTTAACAAGATCCAGGATGTTGTTAATCAACAAGGCAACTCATTGAACCATTTAACTTCTCAGTTGAGGCAGAATTTTCAAGCCATCTCTAGCTCTATTCAGGCTATCTATGACAGACTTGATATTATTCAGGCTGATCAACAAGTAGATAGGCTGATTACTGGTAGATTGGCTGCTTTGAATGTATTCGTTTCTCATACATTGACTAAGTACACTGAAGTTCGTGCTTCCAGACAGCTTGCACAACAAAAAGTGAATGAGTGTGTCAAATCCCAGTCTAAGCGCTATGGCTTCTGTGGAAATGGCACGCACATTTTCTCACTTGTTAATGCTGCTCCTGAGGGGCTTGTTTTCCTCCATACTGTCTTGTTGCCGACACAATATAAGGATGTTGAAGCGTGGTCTGGGTTGTGCGTTGATGGTAGAAACGGTTATGTGTTGCGACAACCTAATCTTGCTCTTTACAAA---GAA------GGCAATTATTATAGAATTACATCTCGCATAATGTTTGAACCACGTGTTCCTACCATGGCAGATTTTGTCCAAATTGAAAATTGCAATGTCACATTTGTTAACATTTCTCGCTCTGAGTTGCAAACCATTGTGCCAGAGTATATTGATGTTAATAAGACGCTGCAAGAATTAAGTTACAAATTG------CCA------AATTAC---------ACTGTTCCAGACCTAGTTGTCGAACAGTACAATCAGACTATTTTGAATTTGACCAGTGAAATTAGCACCCTTGAAAATAAATCTGCGGAGCTTAATTACACTGTTCAAAAACTGCAAACTCTGATTGACAACATAAATAGCACATTAGTTGACTTAAAGTGGCTCAACCGGGTTGAGACTTATATCAAGTGGCCGTGGTGGGTGTGGTTGTGCATTTCAGTCGTGCTCATCTTTGTGGTGAGTATGTTGCTATTATGTTGTTGTTCTACTGGTTGCTGTGGCTTCTTTAGTTGTTTTGCATCTTCTATTAGAGGTTGTTGTGAA------TCAACTAAACTTCCTTATTACGAC---GTTGAAAAGATCCACATACAG------------------------------TAA
>DQ243971_Human229E_Australia_1984-07-29
ATG------------------------------TTTGTTTTACTTGTTGCA------------------------------------------------------------------------------------------------------------------------------------------------------------------------------------------------------------------------------------------------------------------------------------------------------------------------------------------------------------------------------------------------------------------------------------------------------------------------------------------------------------------------------------------------------------------------------------------------------------------------------------------------------------------------------------------------------------------------------------------------------------------------------------------------------------------------------------------------------------------------------------------------------------------------------------------------------------------------------------------------------------------------------------------------------------------------------------------------------TATGCCTTGTTGCAT------------------------------------------------------------------------------------------------------------------------------------------------------------------------------------------------------------------------------------------------------------------------------------------------------------------------------------ATTGCTGGTTGTCAA---------------------------------------ACT---ACAAATGGGATGAACACTAGTCACTCTGTTTGCAACGGCTGTGTTGGTCATTCAGAAAATGTATTTGCTGTTGAGAGTGGTGGTTATATACCCTCCGACTTTGCATTTAATAATTGGTTCCTCTTAACTAATACCTCATCTGTTGTAGATGGTGTTGTGAGGAGTTTTCAGCCTTTGTTGCTTAATTGCTTATGGTCTGTTTCTGGCTCGCGGTTTACT---ACTGGTTTTGTCTATTTTAATGGTACTGGG---------------------------AGAGGT---GATTGTAAAGGTTTTTATTCA------AATGCTTCG---TCTGATGTCATACGTTACAACATCAATTTT------------GAAGAAAACCTTAGACGTGGAACCATTTTGTTTAAAACA---------TCTTATGGTGTTGTTGTGTTTTATTGTACCAACAACACTTTA------GTT------------TCA------GGTGATGCTCACATACCATTTGGTACAGTTTTGGGCAATTTTTATTGCTTTGTAAATACT---------ACTATTGGCAATGAA---ACTACGTTTGCTTTTGTGGGTGCACTACCTAAGACA---GTTCGTGAGTTTGTTATTTCACGCACAGGACATTTCTATATTAATGGCTATCGCTATTTCACTTTAGGTAATGTAGAAGCCGTTAATTTCAATGTCACTAATGCAGAAACCACT---GTTTGTACTGTTGCGTTAGCTTCTTATGCTGACGTTTTGGTTAATGTGTCACAAACCGCTATTGCTAATATAATTTATTGCAACTCTGTTATTAACAGACTGAGATGTGACCAGTTGTCCTTTGATGTACCAGATGGTTTTTATTCCACAAGCCCTATTCAATCCGTTGAGCTACCTGTGTCTATTGTGTCGCTACCTGTTTATCACAAACACACGTTTATTGTGTTGTATGTTGACTTCAAACTT---------------------------------------CAG---------------AGTGGCGTTGGCAGG---------------------TGCTTTAACTGTCGTCCTGCTGTTGTT------------AAT---------ATTACACTGGCCAATTTTAATGAA------------------------------ACTAAAGGGCCTTTGTGTGTTGACACATCACACTTCACTACCAAATTCGTTGGT------------------------------------------------GCC---AAT---TTT---------------GGTAGGTGGAGTGCTAGTATTAACACGGGAAATTGCCCT---TTTTCTTTTGGCAAAGTTAATAACTTTGTTAAATTTGGCAGTGTATGTTTTTCGCTAAAG---GATATACCCGGTGGTTGCGCAATGCCTATAGTGGCTAATTTG------GCTTATCTTAATTCTTATACTATAGGCTCATTGTATGTTTCTTGGAGTGATGGTGATGTAATTACTGGCGTCCCAAAA---------CCTGTTGAGGGTGTTAGTTCCTTTATGAATGTTACATTGAACAAATGTACTAAATATAACATTTATGATGTATCTGGTGTGGGTGTTATTCGCATTAGCAATGACACCTTTCTTAATGGAATTACGTACACATCAACTTCAGGTAACCTTCTGGGTTTTAAAGATGTTACTAATGGCACCATCTACTCTATCACTCCTTGTAACCCACCAGACCAGCTTGTTGTTTATCAGCAAGCTGTTGTTGGTGCTATGTTGTCTGAAAACTTTACT------AGTTACGGCTTT------TCTAATGTTGTAGAAATGCCGAAATTTTTCTATGCGTCCAATGGCACT---------TAT------AATTGCACAGACGCTGTTTTAACTTATTCTAGTTTTGGCGTTTGTGCAGATGGTTCTATAATTGCTGTTCAACCACGTAATGTTTCATATGATAGTGTTTCAGCTATCGTCACAGCTAATTTGTCTATACCTTCCAATTGGACCACTTCGGTCCAGGTTGAGTATTTACAAATTACAAGTACACCTATCGTAGTTGATTGCTCCACTTATGTTTGCAATGGTAATGTGCGCTGTGTTGAATTGCTTAAGCAGTATACTTCTGCTTGTAAAACTATTGAAGACGCCTTAAGAAATAGCGCCATGCTGGAGTCTGCAGATGTTAGTGAGATGCTCACTTTTGAC------------AAGAAAGCGTTTACACTTGCT---------AATGTTAGTAGTTTT---GGTGACTACAACCTTAGCAGTGTTATACCTAGC------TTGCCCACAAGTGGTAGTAGAGTGGCTGGTCGC---AGTGCCATAGAAGACATACTTTTTAGCAAACTTGTTACGTCTGGACTTGGCACTGTGGACGCAGACTACAAAAAGTGCACTAAGGGTCTT------------TCCATT---GCTGACTTGGCTTGTGCCCAATATTATAATGGCATTATGGTTTTGCCTGGCGTCGCTGATGCTGAACGAATGGCCATGTATACAGGTTCTTTAATTGGTGGAATT---------------------GCTTTAGGAGGTCTTACA---TCAGCCGCTTCAATACCATTTTCATTAGCAATTCAGTCACGTTTAAATTATGTTGCATTGCAGACTGATGTTTTACAAGAAAATCAGAAAATTCTTGCTGCATCTTTTAATAAAGCAATGACCAACATAGTAGATGCCTTTACTGGTGTTAATGATGCTATTACACAAACTTCACAAGCTCTACAAACAGTTGCTACTGCACTTAATAAGATCCAGGATGTTGTTAATCAACAAGGCAACTCATTGAACCATTTAACTTCTCAGTTGAGGCAGAATTTTCAAGCCATCTCTAGCTCTATTCAGGCTATCTATGACAGACTTGATATTATTCAGGCTGATCAACAAGTAGATAGGCTGATTACTGGTAGATTGGCTGCTTTGAATGTATTCGTTTCTCATACATTGACTAAGTACACTGAAGTTCGTGCTTCCAGACAGCTTGCACAACAAAAAGTGAATGAGTGTGTCAAATCCCAGTCTAAGCGCTATGGCTTCTGTGGAAATGGCACGCACATTTTCTCACTTGTTAATGCTGCTCCTGAGGGGCTTGTTTTTCTCCATACTGTCTTGTTGCCGACACAATATAAGGATGTTGAAGCGTGGTCTGGGTTGTGCGTTGATGGTAGAAACGGTTATGTGTTGCGACAACCTAATCTTGCTCTTTACAAA---GAA------GGCAATTATTATAGAATTACATCTCGCATAATGTTTGAACCACGTATTCCTACCATGGCAGATTTTGTCCAAATTGAAAATTGCAATGTCACATTTGTTAACATTTCTCGCTCTGAGTTGCAAACCATTGTGCCAGAGTATATTGATGTTAATAAGACGCTGCAAGAATTAAGTTACAAATTG------CCA------AATTAC---------ACTGTTCCAGACCTAGTTGTCGAACAGTACAACCAGATTATTTTGAATTTGACCAGTGAAATTAGTACCCTTGAAAATAAATCTGCGGAGCTTAATTACACTGTTCAAAAACTGCAAACTCTGATTGACAACATAAATAGCACATTAGTTGACTTAAAGTGGCTCAACCGGGTTGAAACTTATATCAAGTGGCCGTGGTGGGTGTGGTTGTGCATTTCAGTCGTGCTCATCTTTGTGGTGAGTATGTTGCTATTATGTTGTTGTTCTACTGGTTGCTGTGGCTTCTTTAGTTGTTTTGCATCTTCTATTAGAGGTTGTTGTGAA------TCAACTAAACTTCCTTATTACGAC---GTTGAAAAGATCCACATACAG------------------------------TAA
>DQ243972_Human229E_Australia_1984-09-05
ATG------------------------------TTTGTTTTACTTGTTGCA------------------------------------------------------------------------------------------------------------------------------------------------------------------------------------------------------------------------------------------------------------------------------------------------------------------------------------------------------------------------------------------------------------------------------------------------------------------------------------------------------------------------------------------------------------------------------------------------------------------------------------------------------------------------------------------------------------------------------------------------------------------------------------------------------------------------------------------------------------------------------------------------------------------------------------------------------------------------------------------------------------------------------------------------------------------------------------------------------TATGCCTTGTTGCAT------------------------------------------------------------------------------------------------------------------------------------------------------------------------------------------------------------------------------------------------------------------------------------------------------------------------------------ATTGCTGGTTGTCAA---------------------------------------ACT---ACAAATGGGCTGAACACTAGTCACTCTGTTTGCAACGGCTGTGTTGGTCATTCAGAAAATGTATTTGCTGTTGAGAGTGGTGGTTATATACCCTCCGACTTTGCATTTAATAATTGGTTCCTCTTAACTAATACCTCATCTGTTGTAGATGGTGTTGTGAGGAGTTTTCAGCCTTTGTTGCTTAATTGCTTATGGTCTGTTTCTGGCTCGCGGTTTACT---ACTGGTTTTGTCTATTTTAATGGTACTGGG---------------------------AGAGGT---GATTGTAAAGGTTTTTATTCA------AATGCTTCG---TCTGATGTCATACGTTACAACATCAATTTT------------GAACGAAACCTTAGACGTGGAACCATTTTGTTCAAAACA---------TCTTATGGTGTTGTTGTGTTTTATTGTACCAACAACACTTTA------GTT------------TCA------GGTGATGCTCACATACCATTTGGTACAGTTTTGGGCAATTTTTATTGCTTTGTAAATACT---------ACTATTGGCAATGAA---ACTACGTCTGCTTTTGTGGGTGCACTACCTAAGACA---GTTCGTGAGTTTGTTATTTCACGCACAGGACATTTCTATATTAATGGCTATCGCTATTTCACTTTAGGTAATGTAGAAGCCGTTAATTTCAATGTCACTAATGCAGAAACCACT---GTTTGTACTGTTGCGTTAGCTTCTTATGCTGACGTTTTGGTTAATGTGTCACAAACCGCTATTGCTAATATAATTTATTGCAACTCTGTTATTAACAGACTGAGATGTGACCAGTTGTCCTTTGATGTACCAGATGGTTTTTATTCCACAAGCCCTATTCAATCCGTTGAGCTACCTGTGTCTATTGTGTCGCTACCTGTTTATCACAAACACACGTTTATTGTGTTGTATGTTGACTTCAAACTT---------------------------------------CAG---------------AGTGGCGTTGGCAGG---------------------TGCTTTAACTGTCGTCCTGCTGTTGTT------------AAT---------ATTACACTGGCCAATTTTAATGAA------------------------------ACTAAAGGGCCTTTGTGTGTTGACACATCACACTTCACTACCAAATTCGTTGGT------------------------------------------------GCC---AAT---TTT---------------GGTAGGTGGAGTGCTAGTATTAACACGGGAAATTGCCCT---TTTTCTTTTGGCAAAGTTAATAACTTTGTTAAATTTGGCAGTGTATGTTTTTCGCTAAAG---GATATACCCGGTGGTTGCGCAATGCCTATAGTGGCTAATTTG------GCTTATCTTAATTCTTATACTATAGGCTCATTGTATGTTTCTTGGAGTGATGGTGATGTAATTACTGGCGTCCCAAAA---------CCTGTTGAGGGTGTTAGTTCCTTTATGAATGTTACATTGAACAAATGTACTAAATATAACATTTATGATGTATCTGGTGTGGGTGTTATTCGCATTAGCAATGACACCTTTCTTAATGGAATTACGTACACATCAACTTCAGGTAACCTTCTGGGTTTTAAAGATGTTACTAATGGCACCATCTACTCTATCACTCCTTGTAACCCACCAGATCAGCTTGTTGTTTATCAGCAAGCTGTTGTTGGTGCTATGTTGTCTGAAAACTTTACT------AGTTACGGCTTT------TCTAATGTTGTAGAAATGCCGAAATTTTTCTATGCGTCCAATGGCACT---------TAT------AATTGCACAGACGCTGTTTTAACTTATTCTAGTTTTGGCGTTTGTGCAGATGGTTCTATAATTGCTGTTCAACCACGTAATGTTTCATATGATAGTGTTTCAGCTATCGTCACAGCTAATTTGTCTATACCTTCCAATTGGACCACTTCGGTCCAGGTTGAGTATTTACAAATTACAAGTACACCTATCGTAGTTGATTGCTCCACTTATGTTTGCAATGGTAATGTGCGCTGTGTTGAATTGCTTAAGCAGTATACTTCTGCTTGTAAAACTATTGAAGACGCCTTAAGAAATAGCGCCATGCTGGAGTCTGCAGATGTTAGTGAGATGCTCACTTTTGAC------------AAGAAAGCGTTTACACTTGCT---------AATGTTAGTAGTTTT---GGTGACTACAACCTTAGCAGTGTTATACCTAGC------TTGCCCACAAGTGGTAGTAGAGTGGCTGGTCGC---AGTGCCATAGAAGACATACTTTTTAGCAAACTTGTTACGTCTGGACTTGGCACTGTGGACGCAGACTACAAAAAGTGCACTAAGGGTCTT------------TCCATT---GCTGACTTGGCTTGTGCCCAATATTATAATGGCATTATGGTTTTGCCTGGCGTCGCTGATGCTGAACGAATGGCCATGTATACAGGTTCTTTAATTGGTGGAATT---------------------GCTTTAGGAGGTCTTACA---TCAGCCGCTTCAATACCATTTTCATTAGCAATTCAGTCACGTTTAAATTATGTTGCATTGCAGACTGATGTTTTACAAGAAAATCAGAAAATTCTTGCTGCATCTTTTAATAAAGCAATGACCAACATAGTAGATGCCTTTACTGGTGTTAATGATGCTATTACACAAACTTCACAAGCTCTACAAACAGTTGCTACTGCACTTAATAAGATCCAGGATGTTGTTAATCAACAAGGCAACTCATTGAACCATTTAACTTCTCAGTTGAGGCAGAATTTTCAAGCCATCTCTAGCTCTATTCAGGCTATCTATGACAGACTTGATATTATTCAGGCTGATCAACAAGTAGATAGGCTGATTACTGGTAGATTGGCTGCTTTGAATGTATTCGTTTCTCATACATTGACTAAGTACACTGAAGTTCGTGCTTCCAGACAGCTTGCACAACAAAAAGTGAATGAGTGTGTCAAATCCCAGTCTAAGCGCTATGGCTTCTGTGGAAATGGCACGCACATTTTCTCAATTGTTAATGCTGCTCCTGAGGGGCTTGTTTTTCTCCATACTGTCTTGTTGCCGACACAATATAAGGATGTTGAAGCGTGGTCTGGGTTGTGCGTTGATGGTAGAAACGGTTATGTGTTGCGACAACCTAATCTTGCTCTTTACAAA---GAA------GGCAATTATTATAGAATTACATCTCGCATAATGTTTGAACCACGTATTCCTACCATGGCAGATTTTGTCCAAATTGAAAATTGCAATGTCACGTTTGTTAACATTTCTCGCTCTGAGTTGCAAACCATTGTGCCAGAGTATATTGATGTTAATAAGACGCTGCAAGAATTAAGTTACAAATTG------CCA------AATTAC---------ACTGTTCCAGACCTAGTTGTCGAACAGTACAACCAGACTATTTTGAATTTGACCAGTGAAATTAGCACCCTTGAAAATAAATCTGCGGAGCTTAATTACACTGTTCAAAAACTGCAAACTCTGATTGACAACATAAATAGCACATTAGTTGACTTAAAGTGGCTCAACCGTGTTGAGACTTATATCAAGTGGCCGTGGTGGGTGTGGTTGTGCATTTCAGTCGTGCTCATCTTTGTGGTGAGTATGTTGCTATTATGTTGTTGTTCTACTGGTTGCTGTGGCTTCTTTAGTTGTTTTGCATCTTCTATTAGAGGTTGTTGTGAA------TCAACTAAACTTCCTTATTACGAC---GTTGAAAAGATCCACATACAG------------------------------TAA
>DQ243973_Human229E_Australia_1990-06-24
ATG------------------------------TTTGTTTTACTTGTTGCA------------------------------------------------------------------------------------------------------------------------------------------------------------------------------------------------------------------------------------------------------------------------------------------------------------------------------------------------------------------------------------------------------------------------------------------------------------------------------------------------------------------------------------------------------------------------------------------------------------------------------------------------------------------------------------------------------------------------------------------------------------------------------------------------------------------------------------------------------------------------------------------------------------------------------------------------------------------------------------------------------------------------------------------------------------------------------------------------------TATGCCTTGTTGCAT------------------------------------------------------------------------------------------------------------------------------------------------------------------------------------------------------------------------------------------------------------------------------------------------------------------------------------ATTGCTGGTTGTCAA---------------------------------------ACT---ACAAATGGGATGAACACTAGTCACTCTGTTTGCAACGGCTGTGTTGGTCATTCAGAAAATGTATTTGCTGTTGAGAGTGGTGGTTATATACCCTCCGACTTTGCATTTAATAATTGGTTCCTCTTAACTAATACCTCATCTGTTGTAGATGGTGTTGTGAGGAGTTTTCAGCCTTTGTTGCTTAATTGCTTATGGTCTGTTTCTGGCTCGCGGTTTACT---ACTGGTTTTGTCTATTTTAATGGTACTGGG---------------------------AGAGGT---GATTGTAAAGGTTTTTATTCA------AATGCTTCG---TCTGATGTCATACGTTACAACATCAATTTT------------GAAGAAAACCTTAGACGTGGAACCATTTTGTTTAAAACA---------TCTTATGGTGCTGTTGTGTTTTATTGTACCAACAACACTTTG------GTT------------TCA------GGTGATGCTCACATACCATCTGGTACAGTTTTGGGCAATTTTTATTGCTTTGTAAATACT---------ACTATTGGCAATGAA---ACTACGTCTGCTTTTGTGGGTGCACTACCTAAGACA---GTTCGTGAGTTTGTTATTTCACGCACAGGACATTTCTATATTAATGGCTATCGCTATTTCACTTTAGGTAATGTAGAAGCCGTTAATTTCAATGTCACTAATGCAGAAACCACT---GTTTGTACTGTTGCGTTAGCTTCTTATGCTGACGTTTTGGTTAATGTGTCACAAACTGCTATTGCTAATATAATTTATTGCAACTCTGTTATTAACAGACTGAGATGTGACCAGTTGTCCTTTGATGTACCAGATGGTTTTTATTCCACAAGCCCTATTCAATCCGTTGAGCTACCTGTGTCTATTGTGTCGCTACCTGTTTATCACAAACACACGTTTATTGTGTTGTATGTTAACTTCAAACTT---------------------------------------CGG---------------AGTGGCGTTGGCAGG---------------------TGCTATAACTGTCGTCCTGCTGTTGTT------------AAT---------ATTACACTGGCCAATTTTAATGAA------------------------------ACTAAAGGGCCTTTGTGTGTTGACACATCACACTTCACTACCCAATTCGTTGGT------------------------------------------------GCC---AAG---TTT---------------GATAGGTGGAGTGCTAGTATTAACACGGGAAATTGCCCT---TTTTCTTTTGGCAAAGTTAATAACTTTGTTAAATTTGGCAGTGTATGTTTTTCGCTAAAG---GATATACCCGGTGGTTGCGCAATGCCTATAATGGCTAATTTG------GCTAATCTTAATTCTCATACTATAGGCTCATTGTATGTTTCTTGGAGTGATGGTGATGTAATTACTGGCGTCCCAAAA---------CCTGTTGAGGGTGTTAGTTCCTTTATGAATGTTACATTGAATAAATGTACTAAATATAACATTTATGATGTATCTGGTGTGGGTGTTATTCGCATTAGCAATGACACCTTTCTTAATGGAATTACGTACACATCAACTTCAGGTAACCTTCTGGGTTTTAAAGATGTTACTAATGGCACCATCTACTCTATCACTCCTTGTAACCCACCAGATCAGCTTGTTGTTTATCAGCAAGCTGTTGTTGGTGCTATGTTGTCTGAAAACTTTACT------AGTTACGGCTTT------TCTAATGTTGTAGAAATGCCGAAATTTTTCTATGCGTCCAATGGCACT---------TAT------AATTGCACAGACGCTGTTTTAACTTATTCTAGTTTTGGCGTTTGTGCAGATGGTTCTATAATTGCTGTTCAACCACGTAATGTTTCATATGATAGTGTTTCAGCTATCGTCACAGCTAATTTGTCTATACCCTCCAATTGGACCACTTCGGTCCAGGTTGAGTATTTACAAATTACAAGTACACCTATCGTAGTTGATTGCTCCACTTATGTTTGCAATGGTAATGTGCGCTGTGTTGAATTGCTTAAGCAGTATACTTCTGCTTGTAAAACTATTGAAGACGCCTTAAGAAATAGCGCCATGCTGGAGTCTGCAGATGTTAGTGAGATGCTCACTTTTGAC------------AAGAAAGCGTTTACACTTGCT---------AATGTTAGTAGTTTT---GGTGACTACAACCTTAGCAGTGTTATACCTAGC------TTGCCCAGAAGTGGTAGTAGAGTGGCTGGTCGC---AGTGCCATAGAAGACATACTTTTTAGCAAACTTGTTACGTCTGGACTTGGCACTGTGGACGCAGACTACAAAAAGTGCACTAAGGGTCTT------------TCCATT---GCTGACTTGGCTTGTGCCCAATATTATAATGGCATTATGGTTTTGCCTGGCGTCGCTGATGCTGAACGAATGGCCATGTATACAGGTTCTTTAATTGGTGGAATT---------------------GCTTTAGGAGGTCTTACA---TCAGCCGCTTCAATACCATTTTCATTAGCAATTCAGTCACGTTTAAATTATGTTGCATTGCAGACTGATGTTTTACAAGAAAATCAGAAAATTCTTGCTGCATCTTTTAATAAAGCAATGACCAACATAGTAGATGCCTTTACTGGTGTTAATGATGCTATTACACAAACTTCACAAGCTCTACAAACAGTTGCTACTGCACTTAATAAGATCCAGGATGTTGTTAATCAACAAGGCAACTCATTGAACCATTTAACTTCTCAGTTGAGGCAGAATTTTCAAGCCATCTCTAGCTCTATTCAGGCTATCTATGACAGACTTGATATTATTCAGGCTGATCAACAAGTAGATAGGCTGATTACTGGTAGATTGGCTGCTCTGAATGTATTCGTTTCTCATACATTGACTAAGTACACTGAAGTTCGTGCTTCCAGACAGCTTGCACAACAAAAAGTGAATGAGTGTGTCAAATCCCAGTCTAAGCGGTATGGCTTCTGTGGAAATGGCACGCACATTTTCTCACTTGTTAATGCTGCTCCTGAGGGGCTTGTTTTTCTCCATACTGTCTTGTTGCCGACACAATATAAGGATGTTGAAGCGTGGTCTGGGTTGTGCGTTGATGGTAGAAACGGTTATGTGTTGAGACAACCTAATCTTGCTCTTTACAAA---GAA------GGCAATTATTATAGAATTACATCTCGCATAATGTTTGAACCACGTATTCCTACCATAGCAGATTTTGTCCAAATTGAAAATTGCAATGTCACATTTGTTAACATTTCTCGCTCTGAGTTGCAAACTATTGTGCCAGAGTATATTGATGTTAATAAGACGCTGCAAGAATTAAGTTACAAATTG------CCA------AATTAC---------ACTGTTCCAGACCTAGTTGTCGAACAGTACAACCAGACTATTTTGAATTTGACCAGTGAAATTAGCACCCTTGAAAATAAATCTGCGGAGCTTAATTACACTGTTCAAAAACTGCAAACTTTGATTGACAACATAAATAGCACATTAGTTGACTTAAAGTGGCTCAACCGGGTTGAGACTTATATCAAGTGGCCGTGGTGGGTGTGGTTGTGCATTTCAGTCGTGCTCATCTTTGTGGTGAGTATGTTGCTATTATGTTGTTGTTCTACTGGTTGCTGTGGCTTCTTTAGTTGTTTTGCATCTTCTATTAGAGGTTGTTGTGAA------TCAACTAAACTTCCTTATTACGAC---GTTGAAAAGATCCACATACAG------------------------------TAA
>DQ243974_Human229E_Australia_1992-06-25
ATG------------------------------TTTGTTTTACTTGTTGCA------------------------------------------------------------------------------------------------------------------------------------------------------------------------------------------------------------------------------------------------------------------------------------------------------------------------------------------------------------------------------------------------------------------------------------------------------------------------------------------------------------------------------------------------------------------------------------------------------------------------------------------------------------------------------------------------------------------------------------------------------------------------------------------------------------------------------------------------------------------------------------------------------------------------------------------------------------------------------------------------------------------------------------------------------------------------------------------------------TATGCCTTGTTGCAT------------------------------------------------------------------------------------------------------------------------------------------------------------------------------------------------------------------------------------------------------------------------------------------------------------------------------------ATTGCTGGTTGTCAA---------------------------------------ACT---ACAAATGGGATGAACACTAGTCACTCTGTTTGCAACGGCTGTGTTGGTCATTCAGAAAATGTATTTGCTGTTGAGAGTGGTGGTTATATACCCTCCGACTTTGCATTTAATAATTGGTTCCTCTTAACTAATACCTCATCTGTTGTAGATGGTGTTGTGAGGAGTTTTCAGCCTTTGTTGCTTAATTGCTTATGGTCTGTTTCTGGCTCGCGGTTTACT---ACTGGTTTTGTCTATTTTAATGGTACTGGG---------------------------AGAGGT---GATTGTAAAGGTTTTTATTCA------AATGCTTCG---TCTGATGTCATACGTTACAACATCAATTTT------------GAAGAAAACCTTAGACGTGGAACCATTTTGTTTAAAACA---------TCTTATGGTGCTGTTGTGTTTTATTGTACCAACAACACTTTG------GTT------------TCA------GGTGATGCTCACATACCATCTGGTACAGTTTTGGGCAATTTTTATTGCTTTGTAAATACT---------ACTATTGGCAATGAA---ACTACATCTGCTTTTGTGGGTGCACTACCTAAGACA---GTTCGTGAGTTTGTTATTTCACGCACAGGACATTTCTATATTAATGGCTATCGCTATTTCACTTTAGGTAATGTAGAAGCCGTTAATTTCAATGTCACTAATGCAGAAACCACT---GTTTGTACTGTTGCGTTAGCTTCTTATGCTGACGTTTTGGTTAATGTGTCACAAACTGCTATTGCTAATATAATTTATTGCAACTCTGTTATTAACAGACTGAGATGTGACCAGTTGTCCTTTGATGTACCAGATGGTTTTTATTCCACAAGCCCTATTCAATCCGTTGAGCTACCTGTGTCTATTGTGTCGCTACCTGTTTATCACAAACACACGTTTATTGTGTTGTATGTTAACTTCAAACTT---------------------------------------CGG---------------AGTGGCGTTGGCAGG---------------------TGCTATAACTGTCGTCCTGCTGTTGTT------------AAT---------ATTACACTGGCCAATTTTAATGAA------------------------------ACTAAAGGGCCTTTGTGTGTTGACACATCACACTTCACTACCCAATTCGTTGGT------------------------------------------------GCC---AAG---TTT---------------GATAGGTGGAGTGCTAGTATTAACACGGGAAATTGCCCT---TTTTCTTTTGGCAAAGTTAATAACTTTGTTAAATTTGGCAGTGTATGTTTTTCGCTAAAG---GATATACCCGGTGGTTGCGCAATGCCTATAATGGCTAATTTG------GCTAATCTTAATTCTCATACTATAGGCTCATTGTATGTTTCTTGGAGTGATGGTGATGTAATTACTGGCGTCCCAAAA---------CCTGTTGAGGGTGTTAGTTCCTTTATGAATGTTACATTGAATAAATGTACTAAATATAACATTTATGATGTATCTGGTGTGGGTGTTATTCGCATTAGCAATGACACCTTTCTTAATGGAATTACGTACACATCAACTTCAGGTAACCTTCTGGGTTTTAAAGATGTTACTAATGGCACCATCTACTCTATCACTCCTTGTAACCCACCAGATCAGCTTGTTGTTTATCAGCAAGCTGTTGTTGGTGCTATGTTGTCTGAAAACTTTACT------AGTTACGGCTTT------TCTAATGTTGTAGAAATGCCGAAATTTTTCTATGCGTCCAATGGCACT---------TAT------AATTGCACAGACGCTGTTTTAACTTATTCTAGTTTTGGCGTTTGTGCAGATGGTTCTATAATTGCTGTTCAACCACGTAATGTTTCATATGATAGTGTTTCAGCTATCGTCACAGCTAATTTGTCTATACCCTCCAATTGGACCACTTCGGTCCAGGTTGAGTATTTACAAATTACAAGTACACCTATCGTAGTTGATTGCTCCACTTATGTTTGCAATGGTAATGTGCGCTGTGTTGAATTGCTTAAGCAGTATACTTCTGCTTGTAAAACTATTGAAGACGCCTTAAGAAATAGCGCCATGCTGGAGTCTGCAGATGTTAGTGAGATGCTCACTTTTGAC------------AAGAAAGCGTTTACACTTGCT---------AATGTTAGTAGTTTT---GGTGACTACAACCTTAGCAGTGTTATACCTAGC------TTGCCCAGAAGTGGTAGTAGAGTGGCTGGTCGC---AGTGCCATAGAAGACATACTTTTTAGCAAACTTGTTACGTCTGGACTTGGCACTGTGGACGCAGACTACAAAAAGTGCACTAAGGGTCTT------------TCCATT---GCTGACTTGGCTTGTGCCCAATATTATAATGGCATTATGGTTTTGCCTGGCGTCGCTGATGCTGAACGAATGGCCATGTATACAGGTTCTTTAATTGGTGGAATT---------------------GCTTTAGGAGGTCTTACA---TCAGCCGCTTCAATACCATTTTCATTAGCAATTCAGTCACGTTTAAATTATGTTGCATTGCAGACTGATGTTTTACAAGAAAATCAGAAAATTCTTGCTGCATCTTTTAATAAAGCAATGACCAACATAGTAGATGCCTTTACTGGTGTTAATGATGCTATTACACAAACTTCACAAGCTCTACAAACAGTTGCTACTGCACTTAATAAGATCCAGGATGTTGTTAATCAACAAGGCAACTCATTGAACCATTTAACTTCTCAGTTGAGGCAGAATTTTCAAGCCATCTCTAGCTCTATTCAGGCTATCTATGACAGACTTGATATTATTCAGGCTGATCAACAAGTAGATAGGCTGATTACTGGTAGATTGGCTGCTCTGAATGTATTCGTTTCTCATACATTGACTAAGTACACTGAAGTTCGTGCTTCCAGACAGCTTGCACAACAAAAAGTGAATGAGTGTGTCAAATCCCAGTCTAAGCGGTATGGCTTCTGTGGAAATGGCACGCACATTTTCTCACTTGTTAATGCTGCTCCTGAGGGGCTTGTTTTTCTCCATACTGTCTTGTTGCCGACACAATATAAGGATGTTGAAGCGTGGTCTGGGTTGTGCGTTGATGGTAGAAACGGTTATGTGTTGAGACAACCTAATCTTGCTCTTTACAAA---GAA------GGCAATTATTATAGAATTACATCTCGCATAATGTTTGAACCACGTATTCCTACCATAGCAGATTTTGTCCAAATTGAAAATTGCAATGTCACATTTGTTAACATTTCTCGCTCTGAGTTGCAAACTATTGTGCCAGAGTATATTGATGTTAATAAGACGCTGCAAGAATTAAGTTACAAATTG------CCA------AATTAC---------ACTGTTCCAGACCTAGTTGTCGAACAGTACAACCAGACTATTTTGAATTTGACCAGTGAAATTAGCACCCTTGAAAATAAATCTGCGGAGCTTAATTACACTGTTCAAAAACTGCAAACTTTGATTGACAACATAAATAGCACATTAGTTGACTTAAAGTGGCTCAACCGGGTTGAGACTTATATCAAGTGGCCGTGGTGGGTGTGGTTGTGCATTTCAGTCGTGCTCATCTTTGTGGTGAGTATGTTGCTATTATGTTGTTGTTCTACTGGTTGCTGTGGCTTCTTTAGTTGTTTTGCATCTTCTATTAGAGGTTGTTGTGAA------TCAACTAAACTTCCTTATTACGAC---GTTGAAAAGATCCACATACAG------------------------------TAA
>DQ243975_Human229E_Australia_1992-05-12
ATG------------------------------TTTGTTTTACTTGTTGCA------------------------------------------------------------------------------------------------------------------------------------------------------------------------------------------------------------------------------------------------------------------------------------------------------------------------------------------------------------------------------------------------------------------------------------------------------------------------------------------------------------------------------------------------------------------------------------------------------------------------------------------------------------------------------------------------------------------------------------------------------------------------------------------------------------------------------------------------------------------------------------------------------------------------------------------------------------------------------------------------------------------------------------------------------------------------------------------------------TATGCCTTGTTGCAT------------------------------------------------------------------------------------------------------------------------------------------------------------------------------------------------------------------------------------------------------------------------------------------------------------------------------------ATTGCTGGTTGTCAA---------------------------------------ACT---ACAAATGGGATGAACACTAGTCACTCTGTTTGCAACGGCTGTGTTGGTCATTCAGAAAATGTATTTGCTGTTGAGAGTGGTGGTTATATACCCTCCGACTTTGCATTTAATAATTGGTTCCTCTTAACTAATACCTCATCTGTTGTAGATGGTGTTGTGAGGAGTTTTCAGCCTTTGTTGCTTAATTGCTTATGGTCTGTTTCTGGCTCGCGGTTTACT---ACTGGTTTTGTCTATTTTAATGGTACTGGG---------------------------AGAGGT---GATTGTAAAGGTTTTTATTCA------AATGCTTCG---TCTGATGTCATACGTTACAACATCAATTTT------------GAAGAAAACCTTAGACGTGGAACCATTTTGTTTAAAACA---------TCTTATGGTGCTGTTGTGTTTTATTGTACCAACAACACTTTG------GTT------------TCA------GGTGATGCTCACATACCATCTGGTACAGTTTTGGGCAATTTTTATTGCTTTGTAAATACT---------ACTATTGGCAATGAA---ACTACGTCTGCTTTTGTGGGTGCACTACCTAAGACA---GTTCGTGAGTTTGTTATTTCACGCACAGGACATTTCTATATTAATGGCTATCGCTATTTCACTTTAGGTAATGTAGAAGCCGTTAATTTCAATGTCACTAATGCAGAAACCACT---GTTTGTACTGTTGCGTTAGCTTCTTATGCTGACGTTTTGGTTAATGTGTCACAAACTGCTATTGCTAATATAATTTATTGCAACTCTGTTATTAACAGACTGAGATGTGACCAGTTGTCCTTTGATGTACCAGATGGTTTTTACTCCACAAGCCCTATTCAATCCGTTGAGCTACCTGTGTCTATTGTGTCGCTACCTGTTTATCACAAACACACGTTTATTGTGTTGTATGTTAACTTCAAACTT---------------------------------------CGG---------------AGTGGCGTTGGCAGG---------------------TGCTATAACTGTCGTCCTGCTGTTGTT------------AAT---------ATTACACTGGCCAATTTTAATGAA------------------------------ACTAAAGGGCCTTTGTGTGTTGACACATCACACTTCACTACCCAATTCGTTGGT------------------------------------------------GCC---AAG---TTT---------------GATAGGTGGAGTGCTAGTATTAACACGGGAAATTGCCCT---TTTTCTTTTGGCAAAGTTAATAACTTTGTTAAATTTGGCAGTGTATGTTTTTCGCTAAAG---GATATACCCGGTGGTTGCGCAATGCCTATAATGGCTAATTTG------GCTAATCTTAATTCTCATACTATAGGCTCATTGTATGTTTCTTGGAGTGATGGTGATGTAATTACTGGCGTCCCAAAA---------CCTGTTGAGGGTGTTAGTTCCTTTATGAATGTTACATTGAATAAATGTACTAAATATAACATTTATGATGTATCTGGTGTGGGTGTTATTCGCATTAGCAATGACACCTTTCTTAATGGAATTACGTACACATCAACTTCAGGTAACCTTCTGGGTTTTAAAGATGTTACTAATGGCACCATCTACTCTATCACTCCTTGTAACCCACCAGATCAGCTTGTTGTTTATCAGCAAGCTGTTGTTGGTGCTATGTTGTCTGAAAACTTTACT------AGTTACGGCTTT------TCTAATGTTGTAGAAATGCCGAAATTTTTCTATGCGTCCAATGGCACT---------TAT------AATTGCACAGACGCTGTTTTAACTTATTCTAGTTTTGGCGTTTGTGCAGATGGTTCTATAATTGCTGTTCAACCACGTAATGTTTCATATGATAGTGTTTCAGCTATCGTCACAGCTAATTTGTCTATACCCTCCAATTGGACCACTTCGGTCCAGGTTGAGTATTTACAAATTACAAGTACACCTATCGTAGTTGATTGCTCCACTTATGTTTGCAATGGTAATGTGCGCTGTGTTGAATTGCTTAAGCAGTATACTTCTGCTTGTAAAACTATTGAAGACGCCTTAAGAAATAGCGCCATGCTGGAGTCTGCAGATGTTAGTGAGATGCTCACTTTTGAC------------AAGAAAGCGTTTACACTTGCT---------AATGTTAGTAGTTTT---GGTGACTACAACCTTAGCAGTGTTATACCTAGC------TTGCCCAGAAGTGGTAGTAGAGTGGCTGGTCGC---AGTGCCATAGAAGACATACTTTTTAGCAAACTTGTTACGTCTGGACTTGGCACTGTGGACGCAGACTACAAAAAGTGCACTAAGGGTCTT------------TCCATT---GCTGACTTGGCTTGTGCCCAATATTATAATGGCATTATGGTTTTGCCTGGCGTCGCTGATGCTGAACGAATGGCCATGTATACAGGTTCTTTAATTGGTGGAATT---------------------GCTTTAGGAGGTCTTACA---TCAGCCGCTTCAATACCATTTTCATTAGCAATTCAGTCACGTTTAAATTATGTTGCATTGCAGACTGATGTTTTACAAGAAAATCAGAAAATTCTTGCTGCATCTTTTAATAAAGCAATGACCAACATAGTAGATGCCTTTACTGGTGTTAATGATGCTATTACACAAACTTCACAAGCTCTACAAACAGTTGCTACTGCACTTAATAAGATCCAGGATGTTGTTAATCAACAAGGCAACTCATTGAACCATTTAACTTCTCAGTTGAGGCAGAATTTTCAAGCCATCTCTAGCTCTATTCAAGCTATCTATGACAGACTTGATATTATTCAGGCTGATCAACAAGTAGATAGGCTGATTACTGGTAGATTGGCTGCTCTGAATGTATTCGTTTCTCATACATTGACTAAGTACACTGAAGTTCGTGCTTCCAGACAGCTTGCACAACAAAAAGTGAATGAGTGTGTCAAATCCCAGTCTAAGCGGTATGGCTTCTGTGGAAATGGCACGCACATTTTCTCACTTGTTAATGCTGCTCCTGAGGGGCTTGTTTTTCTCCATACTGTCTTGTTGCCGACACAATATAAGGATGTTGAAGCGTGGTCTGGGTTGTGCGTTGATGGTAGAAACGGTTATGTGTTGAGACAACCTAATCTTGCTCTTTACAAA---GAA------GGCAATTATTATAGAATTACATCTCGCATAATGTTTGAACCACGTATTCCTACCATAGCAGATTTTGTCCAAATTGAAAATTGCAATGTCACATTTGTTAACATTTCTCGCTCTGAGTTGCAAACTATTGTGCCAGAGTATATTGATGTTAATAAGACGCTGCAAGAATTAAGTTACAAATTG------CCA------AATTAC---------ACTGTTCCAGACCTAGTTGTCGAACAGTACAACCAGACTATTTTGAATTTGACCAGTGAAATTAGCACCCTTGAAAATAAATCTGCGGAGCTTAATTACACTGTTCAAAAACTGCAAACTTTGATTGACAACATAAATAGCACATTAGTTGACTTAAAGTGGCTCAACCGGGTTGAGACTTATATCAAGTGGCCGTGGTGGGTGTGGTTGTGCATTTCAGTCGTGCTCATCTTTGTGGTGAGTATGTTGCTATTATGTTGTTGTTCTACTGGTTGCTGTGGCTTCTTTAGTTGTTTTGCATCTTCTATTAGAGGTTGTTGTGAA------TCAACTAAACTTCCTTATTACGAC---GTTGAAAAGATCCACATACAG------------------------------TAA
>DQ243976_Human229E_Australia_1992-06-17
ATG------------------------------TTTGTTTTACTTGTTGCA------------------------------------------------------------------------------------------------------------------------------------------------------------------------------------------------------------------------------------------------------------------------------------------------------------------------------------------------------------------------------------------------------------------------------------------------------------------------------------------------------------------------------------------------------------------------------------------------------------------------------------------------------------------------------------------------------------------------------------------------------------------------------------------------------------------------------------------------------------------------------------------------------------------------------------------------------------------------------------------------------------------------------------------------------------------------------------------------------TATGCCTTGTTGCAT------------------------------------------------------------------------------------------------------------------------------------------------------------------------------------------------------------------------------------------------------------------------------------------------------------------------------------ATTGCTGGTTGTCAA---------------------------------------ACT---ACAAATGGGATGAACACTAGTCACTCTGTTTGCAACGGCTGTGTTGGTCATTCAGAAAATGTATTTGCTGTTGAGAGTGGTGGTTATATACCCTCCGACTTTGCATTTAATAATTGGTTCCTCTTAACTAATACCTCATCTGTTGTAGATGGTGTTGTGAGGAGTTTTCAGCCTTTGTTGCTTAATTGCTTATGGTCTGTTTCTGGCTCGCGGTTTACT---ACTGGTTTTGTCTATTTTAATGGTACTGGG---------------------------AGAGGT---GATTGTAAAGGTTTTTATTCA------AATGCTTCG---TCTGATGTCATACGTTACAACATCAATTTT------------GAAGAAAACCTTAGACGTGGAACCATTTTGTTTAAAACA---------TCTTATGGTGCTGTTGTGTTTTATTGTACCAACAACACTTTG------GTT------------TCA------GGTGATGCTCACATACCATCTGGTACAGTTTTGGGCAATTTTTATTGCTTTGTAAATACT---------ACTATTGGCAATGAA---ACTACGTCTGCTTTTGTGGGTGCACTACCTAAGACA---GTTCGTGAGTTTGTTATTTCACGCACAGGACATTTCTATATTAATGGCTATCGCTATTTCACTTTAGGTAATGTAGAAGCCGTTAATTTCAATGTCACTAATGCAGAAACCACT---GTTTGTACTGTTGCGTTAGCTTCTTATGCTGACGTTTTGGTTAATGTGTCACAAACTGCTATTGCTAATATAATTTATTGCAACTCTGTTATTAACAGACTGAGATGTGACCAGTTGTCCTTTGATGTACCAGATGGTTTTTATTCCACAAGCCCTATTCAATCCGTTGAGCTACCTGTGTCTATTGTGTCGCTACCTGTTTATCACAAACACACGTTTATTGTGTTGTATGTTAACTTCAAACTT---------------------------------------CGG---------------AGTGGCGTTGGCAGG---------------------TGCTATAACTGTCGTCCTGCTGTTGTT------------AAT---------ATTACACTGGCCAATTTTAATGAA------------------------------ACTAAAGGGCCTTTGTGTGTTGACACATCACACTTCACTACCCAATTCGTTGGT------------------------------------------------GCC---AAG---TTT---------------GATAGGTGGAGTGCTAGTATTAACACGGGAAATTGCCCT---TTTTCTTTTGGCAAAGTTAATAACTTTGTTAAATTTGGCAGTGTATGTTTTTCGCTAAAG---GATATACCCGGTGGTTGCGCAATGCCTATAATGGCTAATTTG------GCTAATCTTAATTCTCATACTATAGGCTCATTGTATGTTTCTTGGAGTGATGGTGATGTAATTACTGGCGTCCCAAAA---------CCTGTTGAGGGTGTTAGTTCCTTTATGAATGTTACATTGAATAAATGTACTAAATATAACATTTATGATGTATCTGGTGTGGGTGTTATTCGCATTAGCAATGACACCTTTCTTAATGGAATTACGTACACATCAACTTCAGGTAACCTTCTGGGTTTTAAAGATGTTACTAATGGCACCATCTACTCTATCACTCCTTGTAACCCACCAGATCAGCTTGTTGTTTATCAGCAAGCTGTTGTTGGTGCTATGTTGTCTGAAAACTTTACT------AGTTACGGCTTT------TCTAATGTTGTAGAAATGCCGAAATTTTTCTATGCGTCCAATGGCACT---------TAT------AATTGCACAGACGCTGTTTTAACTTATTCTAGTTTTGGCGTTTGTGCAGATGGTTCTATAATTGCTGTTCAACCACGTAATGTTTCATATGATAGTGTTTCAGCTATCGTCACAGCTAATTTGTCTATACCCTCCAATTGGACCACTTCGGTCCAGGTTGAGTATTTACAAATTACAAGTACACCTATCGTAGTTGATTGCTCCACTTATGTTTGCAATGGTAATGTGCGCTGTGTTGAATTGCTTAAGCAGTATACTTCTGCTTGTAAAACTATTGAAGACGCCTTAAGAAATAGCGCCATGCTGGAGTCTGCAGATGTTAGTGAGATGCTCACTTTTGAC------------AAGAAAGCGTTTACACTTGCT---------AATGTTAGTAGTTTT---GGTGACTACAACCTTAGCAGTGTTATACCTAGC------TTGCCCAGAAGTGGTAGTAGAGTGGCTGGTCGC---AGTGCCATAGAAGACATACTTTTTAGCAAACTTGTTACGTCTGGACTTGGCACTGTGGACGCAGACTACAAAAAGTGCACTAAGGGTCTT------------TCCATT---GCTGACTTGGCTTGTGCCCAATATTATAATGGCATTATGGTTTTGCCTGGCGTCGCTGATGCTGAACGAATGGCCATGTATACAGGTTCTTTAATTGGTGGAATT---------------------GCTTTAGGAGGTCTTACA---TCAGCCGCTTCAATACCATTTTCATTAGCAATTCAGTCACGTTTAAATTATGTTGCATTGCAGACTGATGTTTTACAAGAAAATCAGAAAATTCTTGCTGCATCTTTTAATAAAGCAATGACCAACATAGTAGATGCCTTTACTGGTGTTAATGATGCTATTACACAAACTTCACAAGCTCTACAAACAGTTTCTACTGCACTTAATAAGATCCAGGATGTTGTTAATCAACAAGGCAACTCATTGAACCATTTAACTTCTCAGTTGAGGCAGAATTTTCAAGCCATCTCTAGCTCTATTCAGGCTATCTATGACAGACTTGATATTATTCAGGCTGATCAACAAGTAGATAGGCTGATTACTGGTAGATTGGCTGCTCTGAATGTATTCGTTTCTCATACATTGACTAAGTACACTGAAGTTCGTGCTTCCAGACAGCTTGCACAACAAAAAGTGAATGAGTGTGTCAAATCCCAGTCTAAGCGGTATGGCTTCTGTGGAAATGGCACGCACATTTTCTCACTTGTTAATGCTGCTCCTGAGGGGCTTGTTTTTCTCCATACTGTCTTGTTGCCGACACAATATAAGGATGTTGAAGCGTGGTCTGGGTTGTGCGTTGATGGTAGAAACGGTTATGTGTTGAGACAACCTAATCTTGCTCTTTACAAA---GAA------GGCAATTATTATAGAATTACATCTCGCATAATGTTTGAACCACGTATTCCTACCATAGCAGATTTTGTCCAAATTGAAAATTGCAATGTCACATTTGTTAACATTTCTCGCTCTGAGTTGCAAACTATTGTGCCAGAGTATATTGATGTTAATAAGACGCTGCAAGAATTAAGTTACAAATTG------CCA------AATTAC---------ACTGTTCCAGACCTAGTTGTCGAACAGTACAACCAGACTATTTTGAATTTGACCAGTGAAATTAGCACCCTTGAAAATAAATCTGCGGAGCTTAATTACACTGTTCAAAAACTGCAAACTTTGATTGACAACATAAATAGCACATTAGTTGACTTAAAGTGGCTCAACCGGGTTGAGACTTATATCAAGTGGCCGTGGTGGGTGTGGTTGTGCATTTCAGTCGTGCTCATCTTTGTGGTGAGTATGTTGCTATTATGTTGTTGTTCTACTGGTTGCTGTGGCTTCTTTAGTTGTTTTGCATCTTCTATTAGAGGTTGTTGTGAA------TCAACTAAACTTCCTTATTACGAC---GTTGAAAAGATCCACATACAG------------------------------TAA
>DQ243977_Human229E_Australia_2001-08-08
ATG------------------------------TTTGTTTTACTTGTTGCA------------------------------------------------------------------------------------------------------------------------------------------------------------------------------------------------------------------------------------------------------------------------------------------------------------------------------------------------------------------------------------------------------------------------------------------------------------------------------------------------------------------------------------------------------------------------------------------------------------------------------------------------------------------------------------------------------------------------------------------------------------------------------------------------------------------------------------------------------------------------------------------------------------------------------------------------------------------------------------------------------------------------------------------------------------------------------------------------------TATGCCTTGTTGCAT------------------------------------------------------------------------------------------------------------------------------------------------------------------------------------------------------------------------------------------------------------------------------------------------------------------------------------ATTGCTGGTTGTCAA---------------------------------------ACT---ACAAATGGGATGAACACTAGTCAGTCTGTTTGCAACGGCTGTGTTGGTCATTCGGAAAATGTATTTGCTGTTGAGAGTGGTGGTTATATACCCTCCAACTTTGCATTTAATAATTGGTTCCTCTTAACTAATACCTCATCTGTTGTAGATGGTGTTGTGAGGAGTTTTCAGCCTTTGTTGCTTAATTGCTTATGGTCTGTTTCTGGCTCGCGGCTTACT---ACTGGTTTTGTCTATTTTAATGGTACTGGG---------------------------AGAGGT---GATTGTAAAGGTTTTTATTCA------AATGCTTCG---TCTGATGTCATACGTTACAACATCAATTTT------------GAAGAAAACCTTAGACGTGGAACCATTTTGTTTAAAACA---------TCTTATGGTGCTGTTGTGTTTTATTGTACCAACAACACTTTG------GTT------------TCA------GGTGATGCTCACATACCATCTGGTACAGTTTTGGGCAATTTTTATTGCTTTGTAAATACT---------ACTATTGGCAATGAA---ACTACGTCTGCTTTTGTGGGTGCACTACCTAAGACA---GTTCGTGAGTTTGTTATTTCACGCACAGGACATTTCTATATTAATGGCTATCGCTATTTCTCTTTAGGTAATGTAGAAGCCGTTAATTTCAATGTCACTAATGCTGCAACCACT---GTTTGTACTGTTGCGTTAGCTTCTTATGCTGACGTTTTGGTTAATGTGTCACAAACTGCTATTGCTAATATAATTTATTGCAACTCTGTTATTAACAGACTGAGATGTGACCAGTTGTCCTTTGATGTACCAGATGGTTTTTATTCCACAAGCCCTATTCAATCCGTTGAGCTACCTGTGTCTATTGTGTCGCTACCTGTTTATCACAAACACACGTTTATTGTGTTGTATGTTAACTTCGAACTT---------------------------------------CGG---------------CGTGGCCCTGGCAGG---------------------TGCTATAACTGTCGTCCTGCTGTTGTT------------AAT---------ATTACACTGGCCAATTTTAATGAA------------------------------ACTAAAGGGCCTTTGTGTGTTGACACATCACACTTCACCACCCAATTCGTTGGT------------------------------------------------GTC---AAG---TTT---------------GATAGGTGGAGTGCTAGTATTAACACGGGAAATTGCCCT---TTTTCTTTTGGCAAAGTTAATAACTTTGTTAAATTTGGCAGTGTATGTTTTTCGCTAAAG---GATATACCCGGTGGTTGCGCAATGCCTATAATGGCTAATTTG------GCTAATCTTAATTCTCATAATATAGGCTCATTGTATGTTTCTTGGAGTGATGGTGATGTAATTACTGGCGTCCCAAAA---------CCTGTTGAGGGTGTTAGTTCCTTTATGAATGTTACATTGAATAAATGTACTAAATATAACATTTATGATGTATCTGGTGTGGGTGTTATTCGCATTAGCAATGACACCTTTCTTAATGGAATTACGTACACATCAACTTCAGGTAACCTTCTGGGTTTTAAAGATGTTACTAATGGCACCATCTACTCTATCACTCCTTGTAACCCACCAGATCAGCTTGTTGTTTATCAGCAAGCTGTTGTTGGTGCTATGTTGTCTGAAAACTTTACT------AGTTACGGCTTT------TCTAATGTTGTAGAAATGCCGAAATTTTTCTATGCGTCCAATGGCACT---------TAT------AATTGCACAGACGCTGTTTTAACTTATTCTAGTTTTGGCGTTTGTGCAGATGGTTCTATAATTGCTGTTCAACCACGTAATGTTTCATATGATAGTGTTTCAGCTATTGTCACAGCTAATTTGTCTATACCCTCCAATTGGACCACTTCGGTCCAGGTTGAGTATTTACAAATTACAAGTACACCTATCGTAGTTGATTGCTCCACTTATGTTTGCAATGGTAATGTGCGCTGTGTTGAATTGCTTAAGCAGTATACTTCTGCTTGTAAAACTATTGAAGACGCCTTAAGAAATAGCGCCATGCTGGAGTCTGCAGATGTTAGTGAGATGCTCACTTTTGAC------------AAGAAAGCGTTTACACTTGCT---------AATGTTAGTAGTTTT---GGTGACTACAACCTTAGCAGTGTTATACCTAGC------TTGCCCAGAAGTGGTAGTAGAGTGGCTGGTCGC---AGTGCCATAGAAGACATACTTTTTAGCAAACTTGTTACGTCTGGACTTGGCACTGTGGACGCAGACTACAAAAAGTGTACTAAGGGTCTT------------TCCATT---GCTGACTTGGCTTGTGCCCAATATTATAATGGCATTATGGTTTTGCCTGGCGTCGCTGATGCTGAACGTATGGCCATGTATACAGGTTCTTTAATTGGTGGAATT---------------------GCTTTAGGAGGTCTTACA---TCAGCCGCTTCAATACCATTTTCATTAGCAATTCAGTCACGTTTAAATTATGTTGCATTGCAGACTGATGTTTTACAAGAAAATCAGAAAATTCTTGCTGCATCTTTTAATAAAGCAATGACCAACATAGTAGATGCCTTTACTGGTGTTAATGATGCTATTACACAAACTTCACAAGCTCTACAAACAGTTGCTACTGCACTTAATAAGATCCAGGATGTTGTTAATCAACAAGGCAACTCATTGAACCATTTAACTTTTCAGTTGAGGCAGAATTTTCAAGCCATTTCTAGCTCTATTCAGGCTATCTATGACAGACTTGATATTATTCAGGCTGATCAACAAGTAGATAGGCTGATTACTGGTAGATTGGCTGCTCTGAATGTATTCGTTTCTCATACATTGACTAAGTACACTGAAGTTCGTGCTTCCAGACAGCTTGCACAACAAAAAGTGAATGAGTGTGTCAAATCCCAGTCTAAGCGGTATGGCTTCTGTGGAAATGGCACGCACATTTTCTCACTTGTTAATGCTGCTCCTGAGGGGCTTGTTTTTCTCCATACTGTCTTGTTGCCGACACAATATAAGGATGTTGAAGCGTGGTCTGGGTTGTGCGTTGATGGTAGAAACGGTTATGTGTTGAGACAACCTAATCTTGCTCTTTACAAA---GAA------GGCAATTATTATAGAATTACATCTCGCATAATGTTTGAACCACGTATTCCTACCATAGCAGATTTTGTCCAAATTGAAAATTGCAATGTCACATTTGTTAACATTTCTCGCTCTGAGTTGCAAACTATTGTGCCAGAGTATATTGATGTTAATAAGACGCTGCAAGAATTAAGTTACAAATTG------CCA------AATTAC---------ACTGTTCCAGACCTAGTTGTCGAACAGTACAACCAGACTATTTTGAATTTGACCAGTGAAATTAGCACCCTTGAAAATAAATCTGCGGAGCTTAATTACACTGTTCAAAAACTGCAAACTTTGATCGACAACATAAATAGCACATTAGTTGACTTAAAGTGGCTCAACCGTGTTGAGACTTATATCAAGTGGCCGTGGTGGGTGTGGTTGTGCATTTCAGTCGTGCTCATCTTTGTGGTGAGTATGTTGCTATTATGTTGTTGTTCTACTGGTTGCTGCGGCTTCTTTAGTTGTTTTGCATCTTCTATTAGAGGTTGTTGTGAA------TCAACTAAACTTCCTTATTACGAC---GTTGAAAAGATCCACATACAG------------------------------TAA
>DQ243978_Human229E_Australia_2001-08-27
ATG------------------------------TTTGTTTTACTTGTTGCA------------------------------------------------------------------------------------------------------------------------------------------------------------------------------------------------------------------------------------------------------------------------------------------------------------------------------------------------------------------------------------------------------------------------------------------------------------------------------------------------------------------------------------------------------------------------------------------------------------------------------------------------------------------------------------------------------------------------------------------------------------------------------------------------------------------------------------------------------------------------------------------------------------------------------------------------------------------------------------------------------------------------------------------------------------------------------------------------------TATGCCTTGTTGCAT------------------------------------------------------------------------------------------------------------------------------------------------------------------------------------------------------------------------------------------------------------------------------------------------------------------------------------ATTGCTGGTTGTCAA---------------------------------------ACT---ACAAATGGGATGAACACTAGTCAGTCTGTTTGCAACGGCTGTGTTGGTCATTCGGAAAATGTATTTGCTGTTGAGAGTGGTGGTTATATACCCTCCAACTTTGCATTTAATAATTGGTTCCTCTTAACTAATACCTCATCTGTTGTAGATGGTGTTGTGAGGAGTTTTCAGCCTTTGTTGCTTAATTGCTTATGGTCTGTTTCTGGCTCGCGGCTTACT---ACTGGTTTTGTCTATTTTAATGGTACTGGG---------------------------AGAGGT---GATTGTAAAGGTTTTTATTCA------AATGCTTCG---TCTGATGTCATACGTTACAACATCAATTTT------------GAAGAAAACCTTAGACGTGGAACCATTTTGTTTAAAACA---------TCTTATGGTGCTGTTGTGTTTTATTGTACCAACAACACTTTG------GTT------------TCA------GGTGATGCTCACATACCATCTGGTACAGTTTTGGGCAATTTTTATTGCTTTGTAAATACT---------ACTATTGGCAATGAA---ACTACGTCTGCTTTTGTGGGTGCACTACCTAAGACA---GTTCGTGAGTTTGTTATTTCACGCACAGGACATTTCTATATTAATGGCTATCGCTATTTCTCTTTAGGTAATGTAGAAGCCGTTAATTTCAATGTCACTAATGCTGCAACCACT---GTTTGTACTGTTGCGTTAGCTTCTTATGCTGACGTTTTGGTTAATGTGTCACAAACTGCTATTGCTAATATAATTTATTGCAACTCTGTTATTAACAGACTGAGATGTGACCAGTTGTCCTTTGATGTACCAGATGGTTTTTATTCCACAAGCCCTATTCAATCCGTTGAGCTACCTGTGTCTATTGTGTCGCTACCTGTTTATCACAAACACACGTTTATTGTGTTGTATGTTAACTTCGAACTT---------------------------------------CGG---------------CGTGGCCCTGGCAGG---------------------TGCTATAACTGTCGTCCTGCTGTTGTT------------AAT---------ATTACACTGGCCAATTTTAATGAA------------------------------ACTAAAGGGCCTTTGTGTGTTGACACATCACACTTCACTACCCAATTCGTTGGT------------------------------------------------GTC---AAG---TTT---------------GATAGGTGGAGTGCTAGTATTAACACGGGAAATTGCCCT---TTTTCTTTTGGCAAAGTTAATAACTTTGTTAAATTTGGCAGTGTATGTTTTTCGCTAAAG---GATATACCCGGTGGTTGCGCAATGCCTATAATGGCTAATTTG------GCTAATCTTAATTCTCATAATATAGGCTCATTGTATGTTTCTTGGAGTGATGGTGATGTAATTACTGGCGTCCCAAAA---------CCTGTTGAGGGTGTTAGTTCCTTTATGAATGTTACATTGAATAAATGTACTAAATATAACATTTATGATGTATCTGGTGTGGGTGTTATTCGCATTAGCAATGACACCTTTCTTAATGGAATTACGTACACATCAACTTCAGGTAACCTTCTGGGTTTTAAAGATGTTACTAATGGCACCATCTACTCTATCACTCCTTGTAACCCACCAGATCAGCTTGTTGTTTATCAGCAAGCTGTTGTTGGTGCTATGTTGTCTGAAAACTTTACT------AGTTACGGCTTT------TCTAATGTTGTAGAAATGCCGAAATTTTTCTATGCGTCCAATGGCACT---------TAT------AATTGCACAGACGCTGTTTTAACTTATTCTAGTTTTGGCGTTTGTGCAGATGGTTCTATAATTGCTGTTCAACCACGTAATGTTTCATATGATAGTGTTTCAGCTATTGTCACAGCTAATTTGTCTATACCCTCCAATTGGACCACTTCGGTCCAGGTTGAGTATTTACAAATTACAAGTACACCTATCGTAGTTGATTGCTCCACTTATGTTTGCAATGGTAATGTGCGCTGTGTTGAATTGCTTAAGCAGTATACTTCTGCTTGTAAAACTATTGAAGACGCCTTAAGAAATAGCGCCATGCTGGAGTCTGCAGATGTTAGTGAGATGCTCACTTTTGAC------------AAGAAAGCGTTTACACTTGCT---------AATGTTAGTAGTTTT---GGTGACTACAACCTTAGCAGTGTTATACCTAGC------TTGCCCAGAAGTGGTAGTAGAGTGGCTGGTCGC---AGTGCCATAGAAGACATACTTTTTAGCAAACTTGTTACGTCTGGACTTGGCACTGTGGACGCAGACTACAAAAAGTGTACTAAGGGTCTT------------TCCATT---GCTGACTTGGCTTGTGCCCAATATTATAATGGCATTATGGTTTTGCCTGGCGTCGCTGATGCTGAACGTATGGCCATGTATACAGGTTCTTTAATTGGTGGAATT---------------------GCTTTAGGAGGTCTTACA---TCAGCCGCTTCAATACCATTTTCATTAGCAATTCAGTCACGTTTAAATTATGTTGCATTGCAGACTGATGTTTTACAAGAAAATCAGAAAATTCTTGCTGCATCTTTTAATAAAGCAATGACCAACATAGTAGATGCCTTTACTGGTGTTAATGATGCTATTACACAAACTTCACAAGCTCTACAAACAGTTGCTACTGCACTTAATAAGATCCAGGATGTTGTTAATCAACAAGGCAACTCATTGAACCATTTAACTTTTCAGTTGAGGCAGAATTTTCAAGCCATTTCTAGCTCTATTCAGGCTATCTATGACAGACTTGATATTATTCAGGCTGATCAACAAGTAGATAGGCTGATTACTGGTAGATTGGCTGCTCTGAATGTATTCGTTTCTCATACATTGACTAAGTACACTGAAGTTCGTGCTTCCAGACAGCTTGCACAACAAAAAGTGAATGAGTGTGTCAAATCCCAGTCTAAGCGGTATGGCTTCTGTGGAAATGGCACGCACATTTTCTCACTTGTTAATGCTGCTCCTGAGGGGCTTGTTTTTCTCCATACTGTCTTGTTGCCGACACAATATAAGGATGTTGAAGCGTGGTCTGGGTTGTGCGTTGATGGTAGAAACGGTTATGTGTTGAGACAACCTAATCTTGCTCTTTACAAA---GAA------GGCAATTATTATAGAATTACATCTCGCATAATGTTTGAACCACGTATTCCTACCATAGCAGATTTTGTCCAAATTGAAAATTGCAATGTCACATTTGTTAACATTTCTCGCTCTGAGTTGCAAACTATTGTGCCAGAGTATATTGATGTTAATAAGACGCTGCAAGAATTAAGTTACAAATTG------CCA------AATTAC---------ACTGTTCCAGACCTAGTTGTCGAACAGTACAACCAGACTATTTTGAATTTGACCAGTGAAATTAGCACCCTTGAAAATAAATCTGCGGAGCTTAATTACACTGTTCAAAAACTGCAAACTTTGATCGACAACATAAATAGCACATTAGTTGACTTAAAGTGGCTCAACCGTGTTGAGACTTATATCAAGTGGCCGTGGTGGGTGTGGTTGTGCATTTCAGTCGTGCTCATCTTTGTGGTGAGTATGTTGCTATTATGTTGTTGTTCTACTGGTTGCTGCGGCTTCTTTAGTTGTTTTGCATCTTCTATTAGAGGTTGTTGTGAA------TCAACTAAACTTCCTTATTACGAC---GTTGAAAAGATCCACATACAG------------------------------TAA
>DQ243979_Human229E_Australia_2002-06-21
ATG------------------------------TTTGTTTTACTTGTTGCA------------------------------------------------------------------------------------------------------------------------------------------------------------------------------------------------------------------------------------------------------------------------------------------------------------------------------------------------------------------------------------------------------------------------------------------------------------------------------------------------------------------------------------------------------------------------------------------------------------------------------------------------------------------------------------------------------------------------------------------------------------------------------------------------------------------------------------------------------------------------------------------------------------------------------------------------------------------------------------------------------------------------------------------------------------------------------------------------------TATGCCTTGTTGCAT------------------------------------------------------------------------------------------------------------------------------------------------------------------------------------------------------------------------------------------------------------------------------------------------------------------------------------ATTGCTGGTTGTCAA---------------------------------------ACT---ACAAATGGGATGAACACTAGTCACTCTGTTTGCAACGGCTGTGTTGGTCATTCGGAAAATGTATTTGATGTTGAGAGTGGTGGTTATATACCATCCAACTTTGCATTTAATAATTGGTTCCTCTTAACTAATACCTCATCTGTTGTAGATGGTGTTGTGAGGAGTTTTCAGCCTTTGTTGCTTAATTGCTTATGGTCTGTTTCTGGCTCGCGGCTTACT---ACTGGTTTTGTCTATTTTAATGGTACTGGG---------------------------AGAGGT---GATTGTAAAGGTTTTTATTCA------AATGCTTCG---TCTGATGTCATACGTTACAACATCAATTTT------------GAAGAAAACCTTAGACGTGGAACCATTTTGTTTAAAACA---------TCTTATGGTGCTGTTGTGTTTTATTGTACCAACAACACTTTG------GTT------------TCA------GGTGATGCTCACATACCATCTGGTACAGTTTTGGGCAATTTTTATTGCTTTGTAAATACT---------ACTATTGGCAATGAA---ACTACGTCTGCTTTTGTGGGTGCACTACCTAAGACA---GTTCGTGAGTTTGTTATTTCACGCACAGGACATTTCTATATTAATGGCTATCGCTATTTCTCTTTAGGTAATGTAGAAGCCGTTAATTTCAATGTCACTAATGCTGCAACCACT---GTTTGTACTGTTGCGTTAGCTTCTTATGCTGACGTTTTGGTTAATGTGTCACAAACTGCTATTGCTAATATAATTTATTGCAATTCTGTTATTAACAGACTGAGATGTGACCAGTTGTCCTTTGATGTACCAGATGGTTTTTATTCCACAAGCCCTATTCAATCCGTTGAGCTACCTGTGTCTATTGTGTCGCTACCTGTTTATCACAAACACACGTTTATTGTGTTGTATGTTAACTTCGAACTT---------------------------------------CGG---------------CGTGGCCCTGGCAGG---------------------TGCTATAACTGTCGTCCTGCTGTTGTT------------AAT---------ATTACACTGGCCAATTTTAATGAA------------------------------ACTAAAGGGCCCTTGTGTGTTGACACATCACACTTCACTACCCAATTCGTTGGT------------------------------------------------GTC---AAG---TTT---------------GATAGGTGGAGTGCTAGTATTAACACGGGAAATTGCCCT---TTTTCTTTTGGCAAAGTTAATAACTTTGTTAAATTTGGCAGTGTATGTTTTTCGCTAAAG---GATATACCCGGTGGTTGCGCAATGCCTATAATGGCTAATTTG------GCTAATCTTAATTCTCATAATATAGGCTCATTGTATGTTTCTTGGAGTGATGGTGATGTAATTACTGGCGTCCCGAAA---------CCTGTTGAGGGTGTTAGTTCCTTTATGAATGTTACATTGAATAAATGTACTAAATATAACATTTATGATGTATCTGGTGTGGGTGTTATTCGCATTAGCAATGAAACCTTTCTTAATGGAATTACGTACACATCAACTTCAGGTAACCTTCTGGGTTTTAAAGATGTTACTAATGGCACCATCTACTCTATCACTCCTTGTAACCCACCAGATCAGCTTGTTGTTTATCAGCAAGCTGTTGTTGGTGCTATGTTGTCTGAAAACTTTACT------AGTTACGGCTTT------TCTAATGTTGTAGAAATGCCGAAATTTTTCTATGCGTCCAATGGCACT---------TAT------AATTGCACAGACGCTGTTTTAACTTATTCTAGTTTTGGCGTTTGTGCAGATGGTTCTATAATTGCTGTTCAACCACGTAATGTTTCATATGATAGTGTTTCAGCTATTGTCACAGCTAATTTGTCTATACCCTCCAATTGGACCACTTCGGTCCAGGTTGAGTATTTACAAATTACAAGTACACCTATCGTAGTTGATTGCTCCACTTATGTTTGCAATGGTAATGTGCGCTGTGTTGAATTGCTTAAGCAGTATACTTCTGCTTGTAAAACTATTGAAGACGCCTTAAGAAATAGCGCCATGCTGGAGTCTGCAGATGTTAGTGAGATGCTCACTTTTGAC------------AAGAAAGCGTTTACACTTGCT---------AATGTTAGTAGTTTT---GGTGACTACAACCTTAGCAGTGTTATACCTAGC------TTGCCCAGAAGTGGTAGTAGAGTGGCTGGTCGC---AGTGCCATAGAAGACATACTTTTTAGCAAACTTGTTACGTCTGGACTTGGCACTGTGGACGCAGACTACAAAAAGTGTACTAAGGGTCTT------------TCCATT---GCTGACTTGGCTTGTGCCCAATATTATAATGGCATTATGGTTTTGCCTGGCGTCGCTGATGCTGAACGTATGGCCATGTATACAGGTTCTTTAATTGGTGGAATT---------------------GCTTTAGGAGGTCTTACA---TCAGCCGCTTCAATACCATTTTCATTAGCAATTCAGTCACGTTTAAATTATGTTGCATTGCAGACTGATGTTTTACAAGAAAATCAGAAAATTCTTGCTGCATCTTTTAATAAAGCAATGACCAACATAGTAGATGCCTTTACTGGTGTTAATGATGCTATTACACAAACTTCACAAGCTCTACAAACAGTTGCTACTGCACTTAATAAGATCCAGGATGTTGTTAATCAACAAGGCAACTCATTGAACCATTTAACTTCTCAGTTGAGGCAGAATTTTCAAGCCATTTCTAGCTCTATTCAGGCTATCTATGACAGACTTGATATTATTCAGGCTGATCAACAAGTAGATAGGCTGATTACTGGTAGATTGGCTGCTCTGAATGTATTCGTTTCTCATACATTGACTAAGTACACTGAAGTTCGTGCTTCCAGACAGCTTGCACAACAAAAAGTGAATGAGTGTGTCAAATCCCAGTCTAAGCGGTATGGCTTCTGTGGAAATGGCACGCACATTTTCTCACTTGTTAATGCTGCTCCTGAGGGGCTTGTTTTTCTCCATACTGTCTTGTTGCCGACACAATATAAGGATGTTGAAGCGTGGTCTGGGTTGTGCGTTGATGGTAGAAACGGTTATGTGTTGAGACAACCTAATCTTGCTCTTTACAAA---GAA------GGCAATTATTATAGAATTACATCTCGCATAATGTTTGAACCACGTATTCCTACCATAGCAGATTTTGTCCAAATTGAAAATTGCAATGTCACATTTGTTAACATTTCTCGCTCTGAGTTGCAAACTATTGTGCCAGAGTATATTGATGTTAATAAGACGCTGCAAGAATTAAGTTACAAATTG------CCA------AATTAC---------ACTGTTCCAGACCTAGTTGTCGAACAGTACAACCAGACTATTTTGAATTTGACCAGTGAAATTAGCACCCTTGAAAATAAATCTGCGGAGCTTAATTACACTGTTCAAAAACTGCAAACTTTGATCGACAACATAAATAGCACATTAGTTGACTTAAAGTGGCTCAACCGTGTTGAGACTTATATCAAGTGGCCGTGGTGGGTGTGGTTGTGCATTTCAGTCGTGCTCATCTTTGTGGTGAGTATGTTGCTATTATGTTGTTGTTCTACTGGTTGCTGCGGCTTCTTTAGTTGTTTTGCATCTTCTATTAGAGGTTGTTGTGAA------TCAACTAAACTTCCTTATTACGAC---GTTGAAAAGATCCACATACAG------------------------------TAA
>DQ243980_Human229E_Australia_2003-06-01
ATG------------------------------TTTGTTTTACTTGTTGCA------------------------------------------------------------------------------------------------------------------------------------------------------------------------------------------------------------------------------------------------------------------------------------------------------------------------------------------------------------------------------------------------------------------------------------------------------------------------------------------------------------------------------------------------------------------------------------------------------------------------------------------------------------------------------------------------------------------------------------------------------------------------------------------------------------------------------------------------------------------------------------------------------------------------------------------------------------------------------------------------------------------------------------------------------------------------------------------------------TATGCCTTGTTGCAT------------------------------------------------------------------------------------------------------------------------------------------------------------------------------------------------------------------------------------------------------------------------------------------------------------------------------------ATTGCTGGTTGTCAA---------------------------------------ACT---ACAAATGGGATGAACACTAGTCACTCTGTTTGCAACGGCTGTGTTGGTCATTCGGAAAATGTATTTGCTGTTGAGAGTGGTGGTTATATACCCTCCAACTTTGCATTTAATAATTGGTTCCTCTTAACTAATACCTCATCTGTTGTGGATGGTGTTGTGAGGAGTTTTCAGCCTTTGTTGCTTAATTGCTTATGGTCTGTTTCTGGCTCGCGGCTTACT---ACTGGTTTTGTCTATTTTAATGGTACTGGG---------------------------AGAGGT---GATTGTAAAGGTTTTTATTCA------AATGCTTCG---TCTGATGTCATACGTTACAACATCAATTTT------------GAAGAAAACCTTAGACGTGGAACCATTTTGTTTAAAACA---------TCTTATGGTGCTGTTGTGTTTTATTGTACCAACAACACTTTG------GTT------------TCA------GGTGATGCTCACATACCATCTGGTACAGTTTTGGGCAATTTTTATTGCTTTGTAAATACT---------ACTATTGGCAATGAA---ACTACGTCTGCTTTTGTGGGTGCACTACCTAAGACA---GTTCGTGAGTTTGTTATTTCACGCACAGGACATTTCTATATTAATGGCTATCGCTATTTCTCTTTAGGTAATGTAGAAGCCGTTAATTTCAATGTCACTAATGCTGCAACCACT---GTTTGTACTGTTGCGTTAGCTTCTTATGCTGACGTTTTGGTTAATGTGTCACAAACTGCTATTGCTAATATAATTTATTGCAATTCTGTTATTAACAGACTGAGATGTGACCAGTTGTCCTTTGATGTACCAGATGGTTTTTATTCCACAAGCCCTATTCAATCCGTTGAGCTACCTGTGTCTATTGTGTCGCTACCTGTTTATCACAAACACACGTTTATTGTGTTGTATGTTAACTTCGAACTT---------------------------------------CGG---------------CGTGGCCCTGGCAGG---------------------TGCTATAACTGTCGTCCTGCTGTTGTT------------AAT---------ATTACACTGGCCAATTTTAATGAA------------------------------ACTAAAGGGCCCTTGTGTGTTGACACATCACACTTCACTACCCAATTTGTTGGT------------------------------------------------GTC---AAG---TTT---------------GATAGGTGGAGTGCTAGTATTAACACGGGAAATTGCCCT---TTTTCTTTTGGCAAAGTTAATAACTTTGTTAAATTTGGCAGTGTATGTTTTTCGCTAAAG---GATATACCCGGTGGTTGCGCAATGCCTATAATGGCTAATTTG------GCTAATCTTAATTCTCATAATATAGGCTCATTGTATGTTTCTTGGAGTGATGGTGATGTAATTACTGGCGTCCCGAAA---------CCTGTTGAGGGTGTTAGTTCCTTTATGAATGTTACATTGAATAAATGTACTAAATATAACATTTATGATGTATCTGGTGTGGGTGTTATTCGCATTAGCAATGACACCTTTCTTAATGGAATTACGTACACATCAACTTCAGGTAACCTTCTGGGTTTTAAAGATGTTACTAATGGCACCATCTACTCTATCACTCCTTGTAACCCACCAGATCAGCTTGTTGTTTATCAGCAAGCTGTTGTTGGTGCTATGTTGTCTGAAAACTTTACT------AGTTACGGCTTT------TCTAATGTTGTAGAAATGCCGAAATTTTTCTATGCGTCCAATGGCACT---------TAT------AATTGCACAGACGCTGTTTTAACTTATTCTAGTTTTGGCGTTTGTGCAGATGGTTCTATAATTGCTGTTCAACCACGTAATGTTTCATATGATAGTGTTTCAGCTATTGTCACAGCTAATTTGTCTATACCCTCCAATTGGACCACTTCGGTCCAGGTTGAGTATTTACAAATTACAAGTACACCTATCGTAGTTGATTGCTCCACTTATGTTTGCAATGGTAATGTGCGCTGTGTTGAATTGCTTAAGCAGTATACTTCTGCTTGTAAAACTATTGAAGACGCCTTAAGAAATAGCGCCATGCTGGAGTCTGCAGATGTTAGTGAGATGCTCACTTTTGAC------------AAGAAAGCGTTTACACTTGCT---------AATGTTAGTAGTTTT---GGTGACTACAACCTTAGCAGTGTTATACCTAGC------TTGCCCAGAAGTGGTAGTAGAGTGGCTGGTCGC---AGTGCCATAGAAGACATACTTTTTAGCAAACTTGTTACGTCTGGGCTTGGCACTGTGGACGCAGACTACAAAAAGTGTACTAAGGGTCTT------------TCCATT---GCTGACTTGGCTTGTGCCCAATATTATAATGGCATTATGGTTTTGCCTGGCGTCGCTGATGCTGAACGTATGGCCATGTATACAGGTTCTTTAATTGGTGGAATT---------------------GCTTTAGGAGGTCTTACA---TCAGCCGCTTCAATACCATTTTCATTAGCAATTCAGTCACGTTTAAATTATGTTGCATTGCAGACTGATGTTTTACAAGAAAATCAGAAAATTCTTGCTGCATCTTTTAATAAAGCAATGACCAACATAGTAGATGCCTTTACTGGTGTTAATGATGCTATTACACAAACTTCACAAGCTCTACAAACAGTTGCTACTGCACTTAATAAGATCCAGGATGTTGTTAATCAACAAGGCAACTCATTGAACCATTTAACTTCTCAGTTGAGGCAGAATTTTCAAGCCATTTCTAGCTCTATTCAGGCTATCTATGACAGACTTGATATTATTCAGGCTGATCAACAAGTAGATAGGCTGATTACTGGTAGATTGGCTGCTCTGAATGTATTCGTTTCTCATACATTGACTAAGTACACTGAAGTTCGTGCTTCCAGACAGCTTGCACAACAAAAAGTGAATGAGTGTGTCAAATCCCAGTCTGAGCGGTATGGCTTCTGTGGAAATGGCACGCACATTTTCTCACTTGTTAATGCTGCTCCTGAGGGGCTTGTTTTTCTCCATACTGTCTTGTTGCCGACACAATATAAGGATGTTGAAGCGTGGTCTGGGTTGTGCGTTGATGGTAGAAACGGTTATGTGTTGAGACAACCTAATCTTGCTCTTTACAAA---GAA------GGCAATTATTATAGAATTACATCTCGCATAATGTTTGAACCACGTATTCCTACCATAGCAGATTTTGTCCAAATTGAAAATTGCAATGTCACATTTGTTAACATTTCTCGCTCTGAGTTGCAAACTATTGTGCCAGAGTATATTGATGTTAATAAGACGCTGCAAGAATTAAGTTACAAATTG------CCA------AATTAT---------ACTGTTCCAGACCTAGTTGTCGAACAGTACAACCAGACTATTTTGAATTTGACCAGTGAAATTAGCACCCTTGAAAATAAATCTGCGGAGCTTAATTACACTGTTCAAAAACTGCAAACTTTGATCGACAACATAAATAGCACATTAGTTGACTTAAAGTGGCTCAACCGTGTTGAGACTTATATCAAGTGGCCGTGGTGGGTGTGGTTGTGCATTTCAGTCGTGCTCATCTTTGTGGTGAGTATGTTGCTATTATGTTGTTGTTCTACTGGTTGCTGCGGCTTCTTTAGTTGTTTTGCATCTTCTATTAGAGGTTGTTGTGAA------TCAACTAAACTTCCTTATTACGAC---GTTGAAAAGATCCACATACAG------------------------------TAA
>DQ243983_Human229E_Australia_2003-07-30
ATG------------------------------TTTGTTTTACTTGTTGCA------------------------------------------------------------------------------------------------------------------------------------------------------------------------------------------------------------------------------------------------------------------------------------------------------------------------------------------------------------------------------------------------------------------------------------------------------------------------------------------------------------------------------------------------------------------------------------------------------------------------------------------------------------------------------------------------------------------------------------------------------------------------------------------------------------------------------------------------------------------------------------------------------------------------------------------------------------------------------------------------------------------------------------------------------------------------------------------------------TATGCCTTGTTGCAT------------------------------------------------------------------------------------------------------------------------------------------------------------------------------------------------------------------------------------------------------------------------------------------------------------------------------------ATTGCTGGTTGTCAA---------------------------------------ACT---ACAAATGGGATGAACACTAGTCACTCTGTTTGCAACGGCTGTGTTGGTCATTCGGAAAATGTATTTGCTGTTGAGAGTGGTGGTTATATACCCTCCAACTTTGCATTTAATAATTGGTTCCTCTTAACTAATACCTCATCTGTTGTAGATGGTGTTGTGAGGAGTTTTCAGCCTTTGTTGCTTAATTGCTTATGGTCTGTTTCTGGCTCGCGGCTTACT---ACTGGTTTTGTCTATTTTAATGGTACTGGG---------------------------AGAGGT---GATTGTAAAGGTTTTTATTCA------AATGCTTCG---TCTGATGTCATACGTTACAACATCAATTTT------------GAAGAAAACCTTAGACGTGGAACCATTTTGTTTAAAACA---------TCTTATGGTGCTGTTGTGTTTTATTGTACCAACAACACTTTG------GTT------------TCA------GGTGATGCTCACATACCATCTGGTACAGTTTTGGGCAATTTTTATTGCTTTGTAAATACT---------ACTATTGGCAATGAA---ACTACGTCTGCTTTTGTTGGTGCACTACCTAAGACA---GTTCGTGAGTTTGTTATTTCACGCACAGGACATTTTTATATTAATGGCTATCGCTATTTCTCTTTAGGTAATGTAGAAGCCGTTAATTTCAATGTCACTAATGCTGCAACCACT---GTTTGTACTGTTGCGTTAGCTTCTTATGCTGACGTTTTGGTTAATGTGTCACAAACTGCTATTGCTAATATAATTTATTGCAATTCTGTTATTAACAGACTGAGATGTGACCAGTTGTCCTTTGATGTACCAGATGGTTTTTATTCCACAAGCCCTATTCAATCCGTTGAGCTACCTGTGTCTATTGTGTCGCTACCTGTTTATCACAAACACACGTTTATTGTGTTGTATGTTAACTTCGAACTT---------------------------------------CGG---------------CGTGGCCCTGGCAGG---------------------TGCTATAACTGTCGTCCTGCTGTTGTT------------AAT---------ATTACACTGGCCAATTTTAATGAA------------------------------ACTAAAGGGCCCTTGTGTGTTGACACATCACACTTCACTACCCAATTCGTTGGT------------------------------------------------GTC---AAG---TTT---------------GATAGGTGGAGTGCTAGTATTAACACGGGAAATTGCCCT---TTTTCTTTTGGCAAAGTTAATAACTTTGTTAAATTTGGCAGTGTATGTTTTTCGCTAAAG---GACATACCCGGTGGTTGCGCAATGCCTATAATGGCTAATTTG------GCTAATCTTAATTCTCATAATATAGGCTCATTGTATGTTTCTTGGAGTGATGGTGATGTAATTACTGGCGTCCCGAAA---------CCTGTTGAGGGTGTTAGTTCCTTTATGAATGTTACATTGAATAAATGTACTAAATATAACATTTATGATGTATCTGGTGTGGGTGTTATTCGCATTAGCAATGACACCTTTCTTAATGGAATTACGTACACATCAACTTCAGGTAACCTTCTGGGTTTTAAAGATGTTACTAATGGCACCATCTACTCTATCACTCCTTGTAACCCACCAGATCAGCTTGTTGTTTATCAGCAAGCTGTTGTTGGTGCTATGTTGTCTGAAAACTTTACT------AGTTACGGCTTT------TCTAATGTTGTAGAAATGCCGAAATTTTTCTATGCGTCCAATGGCACT---------TAT------AATTGCACAGACGCTGTTTTAACTTATTCTAGTTTTGGCGTTTGTGCAGATGGTTCTATAATTGCTGTTCAACCACGTAATGTTTCATATGATAGTGTTTCAGCTATTGTCACAGCTAATTTGTCTATACCCTCCAATTGGACCACTTCGGTCCAGGTTGAGTATTTACAAATTACAAGTACACCTATCGTAGTTGATTGCTCCACTTATGTTTGCAATGGTAATGTGCGCTGTGTTGAATTGCTTAAGCAGTATACTTCTGCTTGTAAAACTATTGAAGACGCCTTAAGAAATAGCGCCATGCTGGAGTCTGCAGATGTTAGTGAGATGCTCACTTTTGAC------------AAGAAAGCGTTTACACTTGCT---------AATGTTAGTAGTTTT---GGTGACTACAACCTTAGCAGTGTTATACCTAGC------TTGCCCAGAAGTGGTAGTAGAGTGGCTGGTCGC---AGTGCCATAGAAGACATACTTTTTAGCAAACTTGTTACGTCTGGACTTGGCACTGTGGACGCAGACTACAAAAAGTGTACTAAGGGTCTT------------TCCATT---GCTGACTTGGCTTGTGCCCAATATTATAATGGCATTATGGTTTTGCCTGGCGTCGCTGATGCTGAACGTATGGCCATGTATACAGGTTCTTTAATTGGTGGAATT---------------------GCTTTAGGAGGTCTTACA---TCAGCCGCTTCAATACCATTTTCATTAGCAATTCAGTCACGTTTAAATTATGTTGCATTGCAGACTGATGTTTTACAAGAAAATCAGAAAATTCTTGCTGCATCTTTTAATAAAGCAATGACCAACATAGTAGATGCCTTTACTGGTGTTAATGATGCTATTACACAAACTTCACAAGCTCTACAAACAGTTGCTACTGCACTTAATAAGATCCATGATGTTGTTAATCAACAAGGCAACTCATTGAACCATTTAACTTCTCAGTTGAGGCAGAATTTCCAAGCCATTTCTAGCTCTATTCAGGCTATCTATGACAGACTTGATATTATTCAGGCTGATCAACAAGTAGATAGGCTGATTACTGGTAGATTGGCTGCTCTGAATGTATTCGTTTCTCATACATTGACTAAGTACACTGAAGTTCGTGCTTCCAGACAGCTTGCACAACAAAAAGTGAATGAGTGTGTCAAGTCCCAGTCTAAGCGGTATGGCTTCTGTGGAAATGGCACGCACATTTTCTCACTTGTTAATGCTGCTCCTGAGGGGCTTGTTTTTCTCCATACTGTCTTGTTGCCGACACAATATAAGGATGTTGAAGCGTGGTCTGGGTTGTGCGTTGATGGTAGAAACGGTTATGTGTTGAGACAACCTAATCTTGCTCTTTACAAA---GAA------GGCAATTATTATAGAATTACATCTCGCATAATGTTTGAACCACGTATTCCTACCATAGCAGATTTTGTCCAAATTGAAAATTGCAATGTCACATTTGTTAACATTTCTCGCTCTGAGTTGCAAACTATTGTGCCAGAGTATATTGATGTTAATAAGACGCTGCAAGAATTAAGTTACAAATTG------CCA------AATTAC---------ACTGTTCCAGACCTAGTTGTCGAACAGTACAACCAGACTATTTTGAATTTGACCAGTGAAATTAGCACCCTTGAAAATAAATCTGCGGAGCTTAATTACACTGTTCAAAAACTGCAAACTTTGATCGACAACATAAATAGCACATTAGTTGACTTAAAGTGGCTCAACCGTGTTGAGACTTATATCAAGTGGCCGTGGTGGGTGTGGTTGTGCATTTCAGTCGTGCTCATCTTTGTGGTGAGTATGTTGCTATTATGTTGTTGTTCTACTGGTTGCTGCGGCTTCTTTAGTTGTTTTGCATCTTCTATTAGAGGTTGTTGTGAA------TCAACTAAACTTCCTTATTACGAC---GTTGAAAAGATCCACATACAG------------------------------TAA
>DQ243984_Human229E_Australia_2003-08-14
ATG------------------------------TTTGTTTTACTTGTTGCA------------------------------------------------------------------------------------------------------------------------------------------------------------------------------------------------------------------------------------------------------------------------------------------------------------------------------------------------------------------------------------------------------------------------------------------------------------------------------------------------------------------------------------------------------------------------------------------------------------------------------------------------------------------------------------------------------------------------------------------------------------------------------------------------------------------------------------------------------------------------------------------------------------------------------------------------------------------------------------------------------------------------------------------------------------------------------------------------------TATGCCTTGTTGCAT------------------------------------------------------------------------------------------------------------------------------------------------------------------------------------------------------------------------------------------------------------------------------------------------------------------------------------ATTGCTGGTTGTCAA---------------------------------------ACT---ACAAATGGGATGAACACTAGTCACTCTGTTTGCAACGGCTGTGTTGGTTATTCGGAAAATGTATTTGCTGTTGAGAGTGGTGGTTATATACCATCCAACTTTGCATTTAATAATTGGTTCCTCTTAACTAATACCTCATCTGTTGTAGATGGTGTTGTGAGGAGTTTTCAGCCTTTGTTGCTTAATTGCTTATGGTCTGTTTCTGGCTCGCGGCTTACT---ACTGGTTTTGTCTATTTTAATGGTACTGGG---------------------------AGAGGT---GCTTGTAAAGGTTTTTATTCA------AATGCTTCG---TCTGATGTCATACGTTACAACATCAATTTT------------GAAGAAAACCTTAGACGTGGAACCATTTTGTTTAAAACA---------TCTTATGGTGCTGTTGTGTTTTATTGTACCAACAACACTTTG------GTT------------TCA------GGTGATGCTCACATACCATCTGGTACAGTTTTGGGCAATTTTTATTGCTTTGTAAATACT---------ACTATTGGCAATGAA---ACTACGTCTGCTTTTGTGGGTGCACTACCTAAGACA---GTTCGTGAGTTTGTTATTTCACGCACAGGACATTTCTATATTAATGGCTATCGCTATTTCTCTTTAGGTAATGTAGAAGCCGTTAATTTCAATGTCACTAATGCTGCAACCACT---GTTTGTACTGTTGCGTTAGCTTCTTATGCTGACGTTTTGGTTAATGTGTCACAAACTGCTATTGCTAATATAATTTATTGCAATTCTGTTATTAACAGACTGAGATGTGACCAGTTGTCCTTTGATGTACCAGATGGTTTTTATTCCACAAGCCCTATTCAATCCGTTGAGCTACCTGTGTCTATTGTGTCGCTACCTGTTTATCACAAACACACGTTTATTGTGTTGTATGTTAACTTCGAACTT---------------------------------------CGG---------------CGTGGCCCTGGCAGG---------------------TGCTATAACTGTCGTCCTGCTGTTGTT------------AAT---------ATTACACTGGCCAATTTTAATGAA------------------------------ACTAAAGGGCCCTTGTGTGTTGACACATCACACTTCACTACCCAATTCGTTGGT------------------------------------------------GTC---AAG---TTT---------------GATAGGTGGAGTGCTAGTATTAACACGGGAAATTGCCCT---TTTTCTTTTGGCAAAGTTAATAACTTTGTTAAATTTGGCAGTGTATGTTTTTCGCTAAAG---GATATACCCGGTGGTTGCGCAATGCCTATAATGGCTAATTTG------GCTAATCTTAATTCTCATAATATAGGCTCATTGTATGTTTCTTGGAGTGATGGTGATGTAATTACTGGCGTCCCGAAA---------CCTGTTGAGGGTGTTAGTTCCTTTATGAATGTTACATTGAATAAATGTACTAAATATAACATTTATGATGTATCTGGTGTGGGTGTTATTCGCATTAGCAATGAAACCTTTCTTAATGGAATTACGTACACATCAACTTCAGGTAACCTTCTGGGTTTTAAAGATGTTACTAATGGCACCATCTACTCTATCACTCCTTGTAACCCACCAGATCAGCTTGTTGTTTATCAGCAAGCTGTTGTTGGTGCTATGTTGTCTGAAAACTTTACT------AGTTACGGCTTT------TCTAATGTTGTAGAAATGCCGAAATTTTTCTATGCGTCCAATGGCACT---------TAT------AATTGCACAGACGCTGTTTTAACTTATTCTAGTTTTGGCGTTTGTGCAGATGGTTCTATAATTGCTGTTCAACCACGTAATGTTTCATATGATAGTGTTTCAGCTATTGTCACAGCTAATTTGTCTATACCCTCCAATTGGACCACTTCGGTCCAGGTTGAGTATTTACAAATTACAAGTACACCTATCGTAGTTGATTGCTCCACTTATGTTTGCAATGGTAATGTGCGCTGTGTTGAATTGCTTAAGCAGTATACTTCTGCTTGTAAAACTATTGAAGACGCCTTAAGAAATAGCGCCATGCTGGAGTCTGCAGATGTTAGTGAGATGCTCACTTTTGAC------------AAGAAAGCGTTTACACTTGCT---------AATGTTAGTAGTTTT---GGTGACTACAACCTTAGCAGTGTTATACCTAGC------TTGCCCAGAAGTGGTAGTAGAGTGGCTGGTCGC---AGTGCCATAGAAGACATACTTTTTAGCAAACTTGTTACGTCTGGACTTGGCACTGTGGACGCAGACTACAAAAAGTGTACTAAGGGTCTT------------TCCATT---GCTGACTTGGCTTGTGCCCAATATTATAATGGCATTATGGTTTTGCCTGGCGTCGCTGATGCTGAACGTATGGCCATGTATACAGGTTCTTTAATTGGTGGAATT---------------------GCTTTAGGAGGTCTTACA---TCAGCCGCTTCAATACCATTTTCATTAGCAATTCAGTCACGTTTAAATTATGTTGCATTGCAGACTGATGTTTTACAAGAAAATCAGAAAATTCTTGCTGCATCTTTTAATAAAGCAATGACCAACATAGTAGATGCCTTTACTGGTGTTAATGATGCTATTACACAAACTTCACAAGCTCTACAAACAGTTGCTACTGCACTTAATAAGATCCAGGATGTTGTTAATCAACAAGGCAACTCATTGAACCATTTAACTTCTCAGTTGAGGCAGAATTTTCAAGCCATTTCTAGCTCTATTCAGGCTATCTATGACAGACTTGATATTATTCAGGCTGATCAACAAGTAGATAGGCTGATTACTGGTAGATTGGCTGCTCTTAATGTATTCGTTTCTCATACATTGACTAAGTACACTGAAGTTCGTGCTTCCAGACAGCTTGCACAACAAAAAGTGAATGAGTGTGTCAAATCCCAGTCTAAGCGGTATGGCTTCTGTGGAAATGGCACGCACATTTTCTCACTTGTTAATGCTGCTCCTGAGGGGCTTGTTTTTCTCCATACTGTCTTGTTGCCGACACAATATAAGGATGTTGAAGCGTGGTCTGGGTTGTGCGTTGATGGTAGAAACGGTTATGTGTTGAGACAACCTAATCTTGCTCTTTACAAA---GAA------GGCAATTATTATAGAATTACATCTCGCATAATGTTTGAACCACGTATTCCTACCATAGCAGATTTTGTCCAAATTGAAAATTGCAATGTCACATTTGTTAACATTTCTCGCTCTGAGTTGCAAACTATTGTGCCAGAGTATATTGATGTTAATAAGACGCTGCAAGAATTAAGTTACAAATTG------CCA------AATTAC---------ACTGTTCCAGACCTAGTTGTCGAACAGTACAACCAGACTATTTTGAATTTGACCAGTGAAATTAGCACCCTTGAAAATAAATCTGCGGAGCTTAATTACACTGTTCAAAAACTGCAAACTTTGATCGACAACATAAATAGCACATTAGTTGACTTAAAGTGGCTCAACCGTGTTGAGACTTATATCAAGTGGCCGTGGTGGGTGTGGTTGTGCATTTCAGTCGTGCTCATCTTTGTGGTGAGTATGTTGCTATTATGTTGTTGTTCTACTGGTTGCTGCGGCTTCTTTAGTTGTTTTGCATCTTCTATTAGAGGTTGTTGTGAA------TCAACTAAACTTCCTTATTACGAC---GTTGAAAAGATCCACATACAG------------------------------TAA
>DQ243985_Human229E_Australia_2003-08-19
ATG------------------------------TTTGTTTTACTTGTTGCA------------------------------------------------------------------------------------------------------------------------------------------------------------------------------------------------------------------------------------------------------------------------------------------------------------------------------------------------------------------------------------------------------------------------------------------------------------------------------------------------------------------------------------------------------------------------------------------------------------------------------------------------------------------------------------------------------------------------------------------------------------------------------------------------------------------------------------------------------------------------------------------------------------------------------------------------------------------------------------------------------------------------------------------------------------------------------------------------------TATGCCTTGTTGCAT------------------------------------------------------------------------------------------------------------------------------------------------------------------------------------------------------------------------------------------------------------------------------------------------------------------------------------ATTGCTGGTTGTCAA---------------------------------------ACT---ACAAATGGGATGAACACTAGTCACTCTGTTTGCAACGGCTGTGTTGGTCATTCGGAAAATGTATTTGCTGTTGAGAGTGGTGGTTATATACCCTCCAACTTTGCATTTAATAATTGGTTCCTCTTAACTAATACCTCATCTGTTGTAGATGGTGTTGTGAGGAGTTTTCAGCCTTTGTTGCTTAATTGCTTATGGTCTGTTTCTGGCTCGCGGCTTACT---ACTGGTTTTGTCTATTTTAATGGTACTGGG---------------------------AGAGGT---GCTTGTAAAGGTTTTTATTCA------AATGCTTCG---TCTGATGTCATACGTTACAACATCAATTTT------------GAAGAAAACCTTAGACGTGGAACCATTTTGTTTAAAACA---------TCTTATGGTGCTGTTGTGTTTTATTGTACCAACAACACTTTG------GTT------------TCA------GGTGATGCTCATATACCATCTGGTACAGTTTTGGGCAATTTTTATTGCTTTGTAAATACT---------ACTATTGGCAATGAA---ACTACGTCTGCTTTTGTGGGTGCACTACCTAAGACA---GTTCGTGAGTTTGTTATTTCACGCACAGGACATTTCTATATTAATGGCTATCGCTATTTCTCTTTAGGTAATGTAGAAGCCGTTAATTTCAATGTCACTAATGCTGCAACCACT---GTTTGTACTGTTGCGTTAGCTTCTTATGCTGACGTTTTGGTTAATGTGTCACAAACTGCTATTGCTAATATAATTTATTGCAATTCTGTTATTAACAGACTGAGATGTGACCAGTTGTCCTTTGATGTACCAGATGGTTTTTATTCCACAAGCCCTATTCAATCCGTTGAGCTACCTGTGTCTATTGTGTCGCTACCTGTTTATCATAAACACACGTTTATTGTGTTGTATGTTAACTTCGAACTT---------------------------------------CGG---------------CGTGGCCCTGGCAGG---------------------TGCTATAACTGTCGTCCTGCTGTTGTT------------AAT---------ATTACACTGGCCAATTTTAATGAA------------------------------ACTAAAGGGCCCTTGTGTGTTGACACATCACACTTCACTACCCAATTTGTTGGT------------------------------------------------GTC---AAG---TTT---------------GATAGGTGGAGTGCTAGTATTAACACGGGAAATTGCCCT---TTTTCTTTTGGCAAAGTTAATAACTTTGTTAAATTTGGCAGTGTATGTTTTTCGCTAAAG---GATATACCCGGTGGTTGCGCAATGCCTATAATGGCTAATTTG------GCTAATCTTAATTCTCATAATATAGGCTCATTGTATGTTTCTTGGAGTGATGGTGATGTAATTACTGGCGTCCCGAAA---------CCTGTTGAGGGTGTTAGTTCCTTTATGAATGTTACATTGAATAAATGTACTAAATATAACATTTATGATGTATCTGGTGTGGGTGTTATTCGCATTAGCAATGACACCTTTCTTAATGGAATTACGTACACATCAACTTCAGGTAACCTTCTGGGTTTTAAAGATGTTACTAATGGCACCATCTACTCTATCACTCCTTGTAACCCACCAGATCAGCTTGTTGTTTATCAGCAAGCTGTTGTTGGTGCTATGTTGTCTGAAAACTTTACT------AGTTACGGCTTT------TCTAATGTTGTAGAAATGCCGAAATTTTTCTATGCGTCCAATGGCACT---------TAT------AATTGCACAGACGCTGTCTTAACTTATTCTAGTTTTGGCGTTTGTGCAGATGGTTCTATAATTGCTGTTCAACCACGTAATGTTTCATATGATAGTGTTTCAGCTATTGTCACAGCTAATTTGTCTATACCCTCCAATTGGACCACTTCGGTCCAGGTTGAGTATTTACAAATTACAAGTACACCTATCGTAGTTGATTGCTCCACTTATGTTTGCAATGGTAATGTGCGCTGTGTTGAATTGCTTAAGCAGTATACTTCTGCTTGTAAAACTATTGAAGACGCCTTAAGAAATAGCGCCATGCTGGAGTCTGCAGATGTTAGTGAGATGCTCACTTTTGAC------------AAGAAAGCGTTTACACTTGCT---------AATGTTAGTAGTTTT---GGTGACTACAACCTTAGCAGTGTTATACCTAGC------TTGCCCAGAAGTGGTAGTAGAGTGGCTGGTCGC---AGTGCCATAGAAGACATACTTTTTAGCAAACTTGTTACGTCTGGACTTGGCACTGTGGACGCAGACTACAAAAAGTGTACTAAGGGTCTT------------TCCATT---GCTGACTTGGCTTGTGCCCAATATTATAATGGCATTATGGTTTTGCCTGGCGTCGCTGATGCTGAACGTATGGCCATGTATACAGGTTCTTTAATTGGTGGAATT---------------------GCTTTAGGAGGTCTTACA---TCAGCCGCTTCAATACCATTTTCATTAGCAATTCAGTCACGTTTAAATTATGTTGCATTGCAGACTGATGTTTTACAAGAAAATCAGAAAATTCTTGCTGCATCTTTTAATAAAGCAATGACCAACATAGTAGATGCCTTTACTGGTGTTAATGATGCTATTACACAAACTTCACAAGCTCTACAAACAGTTGCTACTGCACTTAATAAGATCCAGGATGTTGTTAATCAACAAGGCAACTCATTGAACCATTTAACTTCTCAGTTGAGGCAGAATTTTCAAGCCATTTCTAGCTCTATTCAGGCTATCTATGACAGACTTGATATTATTCAGGCTGATCAACAAGTAGATAGGCTGATTACTGGTAGATTGGCTGCTCTGAATGTATTCGTTTCTCATACATTGACTAAGTACACTGAAGTTCGTGCTTCCAGACAGCTTGCACAACAAAAAGTGAATGAGTGTGTCGAATCCCAGTCTAAGCGGTATGGCTTCGGTGGAAATGGCACGCACATTTTCTCACTTGTTAATGCTGCTCCTGAGGGGCTTGTTTTTCTTCATACTGTCTTGTTGCCGACACAATATAAGGATGTTGAAGCGTGGTCTGGGTTGTGCGTTGATGGTAGAAACGGTTATGTGTTGAGACAACCTAATCTTGCTCTTTACAAA---GAA------GGCAATTATTATAGAATTACATCTCGCATAATGTTTGAACCACGTATTCCTACCATAGCAGATTTTGTCCAAATTGAAAATTGCAATGTCACATTTGTTAACATTTCTCGCTCTGAGTTGCAAACTATTGTGCCAGAGTATATTGATGTTAATAAGACGCTGCAAGAATTAAGTTACAAATTG------CCA------AATTAC---------ACTGTTCCAGACCTAGTTGTCGAACAGTACAACCAGACTATTTTGAATTTGACCAGTGAAATTAGCACCCTTGAAAATAAATCTGCGGAGCTTAATTACACTGTTCAAAAACTGCAAACTTTGATCGACAACATAAATAGCACATTAGTTGACTTAAAGTGGCTCAACCGTGTTGAGACTTATATTAAGTGGCCGTGGTGGGTGTGGTTGTGCATTTCAGTCGTGCTCATCTTTGTGGTGAGTATGTTGCTATTATGTTGTTGTTCTACTGGTTGCTGCGGCTTCTTTAGTTGTTTTGCATCTTCTATTAGAGGTTGTTGTGAA------TCAACTAAACTTCCTTATTACGAC---GTTGAAAAGATCCACATACAG------------------------------TAA
>DQ243986_Human229E_Australia_2003-08-25
ATG------------------------------TTTGTTTTACTTGTTGCA------------------------------------------------------------------------------------------------------------------------------------------------------------------------------------------------------------------------------------------------------------------------------------------------------------------------------------------------------------------------------------------------------------------------------------------------------------------------------------------------------------------------------------------------------------------------------------------------------------------------------------------------------------------------------------------------------------------------------------------------------------------------------------------------------------------------------------------------------------------------------------------------------------------------------------------------------------------------------------------------------------------------------------------------------------------------------------------------------TATGCCTTGTTGCAT------------------------------------------------------------------------------------------------------------------------------------------------------------------------------------------------------------------------------------------------------------------------------------------------------------------------------------ATTGCTGGTTGTCAA---------------------------------------ACT---ACAAATGGGATGAACACTAGTCACTCTGTTTGCAACGGCTGTGTTGGTCATTCGGAAAATGTATTTGCTGTTGAGAGTGGTGGTTATATACCCTCCAACTTTGCATTTAATAATTGGTTCCTCTTAACTAATACCTCATCTGTTGTAGATGGTGTTGTGAGGAGTTTTCAGCCTTTGTTGCTTAATTGCTTATGGTCTGTTTCTGGCTCGCGGCTTACT---ACTGGTTTTGTCTATTTTAATGGTACTGGG---------------------------AGAGGT---GCTTGTAAAGGTTTTTATTCA------AATGCTTCG---TCTGATGTCATACGTTACAACATCAATTTT------------GAAGAAAACCTTAGACGTGGAACCATTTTGTTTAAAACA---------TCTTATGGTGCTGTTGTGTTTTATTGTACCAACAACACTTTG------GTT------------TCA------GGTGATGCTCATATACCATCTGGTACAGTTTTGGGCAATTTTTATTGCTTTGTAAATACT---------ACTATTGGCAATGAA---ACTACGTCTGCTTTTGTGGGTGCACTACCTAAGACA---GTTCGTGAGTTTGTTATTTCACGCACAGGACATTTCTATATTAATGGCTATCGCTATTTCTCTTTAGGTAATGTAGAAGCCGTTAATTTCAATGTCACTAATGCTGCAACCACT---GTTTGTACTGTTGCGTTAGCTTCTTATGCTGACGTTTTGGTTAATGTGTCACAAACTGCTATTGCTAATATAATTTATTGCAATTCTGTTATTAACAGACTGAGATGTGACCAGTTGTCCTTTGATGTACCAGATGGTTTTTATTCCACAAGCCCTATTCAATCCGTTGAGCTACCTGTGTCTATTGTGTCGCTACCTGTTTATCATAAACACACGTTTATTGTGTTGTATGTTAACTTCGAACTT---------------------------------------CGG---------------CGTGGCCCTGGCAGG---------------------TGCTATAACTGTCGTCCTGCTGTTGTT------------AAT---------ATTACACTGGCCAATTTTAATGAA------------------------------ACTAAAGGGCCCTTGTGTGTTGACACATCACACTTCACTACCCAATTCTTTGGT------------------------------------------------GTC---AAG---TTT---------------GATAGGTGGAGTGCTAGTATTAACACGGGAAATTGCCCT---TTTTCTTTTGGCAAAGTTAATAACTTTGTTAAATTTGGCAGTGTATGTTTTTCGCTAAAG---GATATACCCGGTGGTTGCGCAATGCCTATAATGGCTAATTTG------GCTAATCTTAATTCTCATAATATAGGCTCATTGTATGTTTCTTGGAGTGATGGTGATGTAATTACTGGCGTCCCGAAA---------CCTGTTGAGGGTGTTAGTTCCTTTATGAATGTTACATTGAATAAATGTACTAAATATAACATTTATGATGTATCTGGTGTGGGTGTTATTCGCATTAGCAATGACACCTTTCTTAATGGAATTACGTACACATCAACTTCAGGTAACCTTCTGGGTTTTAAAGATGTTACTAATGGCACCATCTACTCTATCACTCCTTGTAACCCACCAGATCAGCTTGTTGTTTATCAGCAAGCTGTTGTTGGTGCTATGTTGTCTGAAAACTTTACT------AGTTACGGCTTT------TCTAATGTTGTAGAAATGCCGAAATTTTTCTATGCGTCCAATGGCACT---------TAT------AATTGCACAGACGCTGTCTTAACTTATTCTAGTTTTGGCGTTTGTGCAGATGGTTCTATAATTGCTGTTCAACCACGTAATGTTTCATATGATAGTGTTTCAGCTATTGTCACAGCTAATTTGTCTATACCCTCCAATTGGACCACTTCGGTCCAGGTTGAGTATTTACAAATTACAAGTACACCTATTGTAGTTGATTGCTCCACTTATGTTTGCAATGGTAATGTGCGCTGTGTTGAATTGCTTAAGCAGTATACTTCTGCTTGTAAAACTATTGAAGACGCCTTAAGAAATAGCGCCATGCTGGAGTCTGCAGATGTTAGTGAGATGCTCACTTTTGAC------------AAGAAAGCGTTTACACTTGCT---------AATGTTAGTAGTTTT---GGTGACTACAACCTTAGCAGTGTTATACCTAGC------TTGCCCAGAAGTGGTAGTAGAGTGGCTGGTCGC---AGTGCCATAGAAGACATACTTTTTAGCAAACTTGTTACGTCTGGACTTGGCACTGTGGACGCAGACTACAAAAAGTGTACTAAGGGTCTT------------TCCATT---GCTGACTTGGCTTGTGCCCAATATTATAATGGCATTATGGTTTTGCCTGGCGTCGCTGATGCTGAACGTATGGCCATGTATACAGGTTCTTTAATTGGTGGAATT---------------------GCTTTAGGAGGTCTTACA---TCAGCCGCTTCAATACCATTTTCATTAGCAATTCAGTCACGTTTAAATTATGTTGCATTGCAGACTGATGTTTTACAAGAAAATCAGAAAATTCTTGCTGCATCTTTTAATAAAGCAATGACCAACATAGTAGATGCCTTTACTGGTGTTAATGATGCTATTACACAAACTTCACAAGCTCTACAAACAGTTGCTACTGCACTTAATAAGATCCAGGATGTTGTTAATCAACAAGGCAACTCATTGAACCATTTAACTTCTCAGTTGAGGCAGAATTTTCAAGCCATTTCTAGCTCTATTCAGGCTATCTATGACAGACTTGATATTATTCAGGCTGATCAACAAGTAGATAGGCTGATTACTGGTAGATTGGCTGCTCTGAATGTATTCGTTTCTCATACATTGACTAAGTACACTGAAGTTCGTGCTTCCAGACAGCTTGCACAACAAAAAGTGAATGAGTGTGTCAAATCCCAGTCTAAGCGGTATGGCTTCTGTGGAAATGGCACGCACATTTTCTCACTTGTTAATGCTGCTCCTGAGGGGCTTGTTTTTCTCCATACTGTCTTGTTGCCGACACAATATAAGGATGTTGAAGCGTGGTCTGGGTTGTGCGTTGATGGTAGAAACGGTTATGTGTTGAGACAACCTAATCTGGCTCTTTACAAA---GAA------GGCAATTATTATAGAATTACATCTCGCATAATGTTTGAACCACGTATTCCTACCATAGCAGATTTTGTCCAAATTGAAAATTGCAATGTCACATTTGTTAACATTTCTCGCTCTGAGTTGCAAACTATTGTGCCAGAGTATATTGATGTTAATAAGACGCTGCAAGAATTAAGTTACAAATTG------CCA------AATTAC---------ACTGTTCCAGACCTAGTTGTCGAACAGTACAACCAGACTATTTTGAATTTGACCAGTGAAATTAGCACCCTTGAAAATAAATCTGCGGAGCTTAATTACACTGTTCAAAAACTGCAAACTTTGATCGACAACATAAATAGCACATTAGTTGACTTAAAGTGGCTCAACCGTGTTGAGACTTATATTAAGTGGCCGTGGTGGGTGTGGTTGTGCATTTCAGTCGTGCTCATCTTTGTGGTGAGTATGTTGCTATTATGTTGTTGTTCTACTGGTTGCTGCGGCTTCTTTAGTTGTTTTGCATCTTCTATTAGAGGTTGTTGTGAA------TCAACTAAACTTCCTTATTACGAC---GTTGAAAAGATCCACATACAG------------------------------TAA
>DQ445911_HumanNL63_Netherlands_2004-01-08
ATG------------------------------AAACTTTTCTTGATTTTG------------------------------------------------------------------------------------------------------------------------------------------------------------------------------------------------------------------------------------------------------------------------------------------------------------------------------------------------------------------------------------------------------------------------------------------------------------------------------------------------------------------------------------------------------------------------------------------------------------------------------------------------------------------------------CTTATTTTGCCC------------------------------------------------------CTGGTTTCT------------------TGCTTTTCTACATGTAACAGTAATGCTAGTATTTCTATGTTACAATTAGGTGTTCCTGATAACTCTTCA---ACTATTGTCACAGGTTTGTTGCCAGTC------------------CATTGGATTTGTGCTAAC---CAGAGCACATCT------------------AGTTAC------------CCAGCC---AATGGCTTTTTCTATATTGATGTCGGT---AAACACCGTAGTGCTTTTGCACTC---CATAGTGGTTATTAT------GATGCT---------AACCAG---------------------TATTATATTTATCTCACT------AAT---AAAATACATTTA------------------AATGCCTCTGTCACTCTGAAGATTTGTAAGTTT---GGA---AACACTTCTTTTGAT---TTTTTAAGTAAT---GTTTCTACTTCTCATCATTGTATAGTTAAT------TCG---TCATTC---------------ACAGAACAGTTA------GGTGTGCCTTTGGGCATAACTATATCGGGTGAAACTGTACGTTTGCATTTATATAATGCAACTCGCACTTTTTATGTGCCGGCCGCTTATAAACTTACTAAACTTAGTGTTAAATGTTATTTTAGTGAATCCTGTGTTTTTAGTGTTGTCAATGCTACCGTTACTGTTAATGTCACCACA---CTTAATGGCCGTATAGTTAATTACACTGTTTGTGATGATTGTAATGGTTACACTGATAACATATTTTCTGTTCAAGAGGATGGCCGTATTCCTAATGATTTTTCTTTTAATAATTGGTTTTTGTTAACTAATGGTTCTACACTAGTAGACGGTGTCTCTAGACTTTACCAACCACTTCGTTTAACTTGTTTATGGCCTGTACCTGGTCTTAAATCTTCG---ACTGGTTTTGTTTATTTTAACGCCACTGGT---------------------------TCTGATGTTAATTGTAATGGTTATCAACAT------CATTCTTTT---GCTGATGTTATGCGTTACAATCTTAACTTCAGTTCTAATTCTGTGGATAATCTCAAGAGTGGTGTTATAGTTTTTAAAACT---------CTACAGTACGATGTTTTGTTTTACTGTAGTAATTCCTCTTCG------GGC------------GTT------CTAGACACCACAATACCTTTTGGCCCTTCCTCTCAACCTTATTACTGTTTTATAAATAGT---------ACCATCAACACCACT---CATGTTAGCACTTTTGTGGGTGTCCTACCACCCACT---GTGCGTGAGATTGTTGTTGCTAGAACTGGTCAGTTTTATATTAATGGTTTTAAGTATTTTGATTTGGGTTTTATCGAAGCTGTCAATTTTAATGTCACAACTGCTAGTGCCACAGATTTTTGGACGGTTGCATTTGCTACTTTTGTTGATGTTTTGGTTAATGTTAGTGCAACTAAGATTCAAAACTTACTTTATTGCGATTCTCCATTTGAAAAGTTGCAGTGTGAGCACTTGCAGTTTGGATTGCAAGATGGTTTTTATTCTGCAAATTTTCTTGATGATAATGTTTTGCCTGAGACTTATGTTGCACTCCCCATTTATTATCAACACACGGACATAAATTTTACTGCAACT------------------------------------------------GCA---------------TCTTTTGGTGGTTCT---------------------TGTTATGTTTGTAAACCACACCAGGTT------------AAT---------ATATCTCTTAATGGT---AACACT------------------------------TCA---------GTGTGTGTTAGAACATCTCATTTTTCAATTAGGTATATTTATAACCGC------------------------------GTTAAGAGTGTTTCACCAGGT---GAC---------------TCTTCATGGCACATTTATTTAAAGAGTGGCACTTGTCCA---TTTTCTTTTTCTAAGTTAAATAATTTTCAAAAGTTCAAGACTATTTGTTTCTCAACCGTC---GAAGTGCCTGGTAGTTGTAATTTTCCACTTGAAGCCACCTGG------CATTACACTTCTTATACTATTGTTGGTGCTTTGTATGTTACTTGGTCTGAAGGTAATTCCATTACTGGTGTACCTTAT---------CCTGTCTCTGGTATTCGTGAGTTTAGTAATTTAGTTTTAAATAATTGTACCAAATATAATATTTATGATTATGTTGGTACTGGAATTATACGTTCTTCAAACCAGTCACTTGCTGGTGGTATTACATATGTTTCTAACTCTGGTAATTTACTTGGTTTTAAAAATGTTTCCACTGGTAACATTTTTATTGTGACACCATGTAACCAACCAGATCAAGTAGCTGTTTATCAACAAAGCATTATTGGTGCCATGACCGCTGTTAATGAGTCT------AGATATGGCTTG------CAAAACTTACTACAGTTACCTAACTTTTATTACGTTAGTAATGGTGGT---------AAC------AATTGCACTACGGCTGTTATGACTTATTCTAATTTTGGTATTTGTGCTGATGGTTCTTTAATTCCTGTTCGTCCGCGTAATTCTAGTGATAATGGTATTTCAGCCATAATCACTGCCAATTTATCCATTCCCTCTAACTGGACTACTTCAGTTCAAGTTGAGTACCTCCAAATTACTAGTACTCCAATAGTTGTTGATTGTGCTACTTATGTGTGTAATGGTAACCCTCGCTGTAAGAATTTACTTAAGCAGTATACTTCTGCTTGTAAAACTATTGAAGATGCCTTACGACTTAGTGCTCATTTGGAAACTAATGATGTTAGTAGTATGCTAACTTTCGAT------------AGCAATGCTTTTAGTTTGGCT---------AATGTTACTAGTTTT---GGAGATTATAACCTTTCTAGTGTTTTACCTCAG------AGAAACATTCGTTCAAGCCGTATAGCAGGACGT---AGTGCTTTAGAAGATTTGTTGTTTAGCAAAGTTGTTACATCTGGTTTGGGTACTGTTGATGTTGACTATAAGTCTTGTACTAAAGGTCTT------------TCTATT---GCTGACCTTGCTTGTGCTCAGTACTACAATGGCATAATGGTTTTGCCAGGTGTTGCTGATGCTGAACGTATGGCCATGTACACAGGTTCTCTTATAGGTGGCATG---------------------GTGCTCGGAGGTCTTACA---TCAGCAGCCGCCATACCTTTTTCTTTGGCACTGCAAGCACGACTTAACTATGTTGCTTTACAAACTGATGTGCTTCAAGAAAATCAGAAAATTTTGGCTGCATCATTTAATAAGGCTATTAATAATATTGTTGCTTCTTTTAGTAGCGTTAATGATGCTATTACACAAACTGCAGAGGCTATACATACTGTTACTATTGCACTTAATAAGATTCAGGATGTTGTTAATCAACAGGGTAGTGCTCTTAACCATCTCACTTCACAATTGAGACATAATTTTCAGGCCATTTCTAATTCAATTCAGGCTATTTATGACCGGCTTGATTCAATTCAAGCCGATCAACAAGTTGACAGATTAATTACTGGACGGCTTGCAGCTTTGAATGCATTTGTTTCCCAAGTTTTGAATAAATATACTGAAGTTCGTGGTTCCAGACGCTTAGCACAGCAGAAGATTAATGAATGTGTCAAGTCACAATCTAATAGATATGGTTTTTGTGGCAATGGCACTCACATCTTTTCAATCGTCAACTCAGCTCCAGATGGTTTGCTTTTTCTTCATACTGTTTTGCTGCCAACTGATTACAAGAATGTAAAGGCGTGGTCTGGTATCTGTGTTGATGGCATTTACGGCTATGTTCTGCGTCAACCTAACTTGGTTCTTTATTCT---GAT------AATGGTGTCTTTCGTGTAACTTCCAGGGTCATGTTTCAACCTCGCCTACCTGTTTTGTCTGATTTTGTGCAAATATATAATTGTAATGTTACTTTTGTTAACATATCTCGTGTCGAGTTACATACTGTCATACCTGACTACGTTGATGTTAATAAAACATTACAAGAGTTTGCACAAAACTTA------CCA------AAGTAT---------GTTAAGCCTAATTTTGACTTGACTCCTTTTAATTTAACATATCTTAATTTGAGTTCTGAGTTGAAGCAACTCGAAGCTAAAACTGCTAGTCTTTTTCAAACTACTGTTGAATTACAAGGTCTTATTGATCAGATTAACAGTACATATGTTGATTTGAAGTTGCTTAATAGGTTTGAAAATTATATCAAATGGCCTTGGTGGGTTTGGCTCATTATTTCTGTTGTTTTTGTTGTATTGTTGAGTCTTCTTGTGTTTTGTTGTCTTTCTACAGGTTGTTGTGGTTGTTGCAATTGTTTAACTTCATCAATGCGAGGCTGTTGTGATTGTGGTTCAACTAAACTTCCTTATTACGAA---TTTGAAAAGGTCCACGTTCAA------------------------------TAA
>DQ445912_HumanNL63_Netherlands_2003-02-25
ATG------------------------------AAACTTTTCTTGATTTTG------------------------------------------------------------------------------------------------------------------------------------------------------------------------------------------------------------------------------------------------------------------------------------------------------------------------------------------------------------------------------------------------------------------------------------------------------------------------------------------------------------------------------------------------------------------------------------------------------------------------------------------------------------------------------CTTATTTTGCCC------------------------------------------------------CTGGTTTCT------------------TGCTTTTCTACATGTAACAGTAATGCTAGTATTTCTATGTTACAATTAGGTGTTCCTGATAACTCTTCA---ACTATTGTCACAGGTTTGTTGCCAGTC------------------CATTGGATTTGTGCTAAT---CAGAGCACATCT------------------AGTTAC------------CCAGCC---AATGGCTTTTTCTATATTGATGTCGGT---AAACACCGTAGTGCTTTTGCACTC---CATAGTGGTTATTAT------GATGCT---------AACCAG---------------------TATTATATTTATCTCACT------AAT---AAAATACATTTA------------------AATGCTCCTGTCACTCTGAAGATTTGTAAGTTT---GGA---AACACTTCTTTTGAT---TTTTTAAGTAAT---GTTTCTACTTCTCATCATTGTATAGTTAAT------TCG---TCATTC---------------ACAGAACAGTTA------GGTGTGCCTTTGGGCATAACTATATCGGGTGAAACTGTACGTTTGCATTTATATAATGCAACTCGCACCTTTTATGTGCCAGCCGCTTATAAACTTACTAAACTTAGTGTTAAATGTTACTTTAGTGAATCCTGTGTTTTTAGTGTTGTCAATGCTACCGTTACTGTTAATGTCACCACA---CTTAATGGCCGTATAGTTAATTACACTGTTTGTGATGATTGTAATGGTTACACTGATAACATATTTTCTGTTCAACAGGATGGCCGCATTCCTAATGGTTTTTCTTTTAATAATTGGTTTTTGTTAACTAATGGTTCTACACTAGTGGACGGTGTCTCTAGACTTTACCAACCACTTCGTTTAACTTGTTTATGGCCTGTACCTGGTCTTAAATCTTCG---ACTGGTTTTGTTTATTTTAACGCCACTGGT---------------------------TCTGATGTTAATTGTAATGGTTATCAACAT------CATTCTGTT---GCTGATGTTATGCGTTACAATCTTAACTTCAGTTCTAATTCTGTGGATAATCTCAAGAGTGGTGTTATAGTTTTTAAAACT---------CTACAGTACGATGTTTTGTTTTACTGTAGTAATTCTTCTTCG------GGC------------GTT------CTAGACACCACAATACCTTTTGGCCCTTCCTCTCAACCTTATTACTGTTTTATAAATAGT---------ACCATCAACACCACT---CATGTTAGCACTTTTGTGGGTGTCCTACCACCCATT---GTGCGTGAGATTGTTGTTGCTAGAACTGGTCAGTTTTATATTAATGGTTTTAAGTATTTTGATTTGGGTTTTATCGAAGCTGTCAATTTTAATGTCACGACAGCTAGTGCTACAGATTTTTGGACGGTTGCATTTGCTACTTTTGTTGATGTTTTGGTTAATGTTAGTGCAACTAACATTCAAAACTTACTTTATTGCGATTCTCCATTTGAAAAGTTGCAGTGTGAGCACTTGCAGTTTGGATTGCAAGATGGTTTTTATTCTGCAAATTTTCTTGATGATAATGTTTTGCCTGATACTTATGTTGCACTTCCTATTTATTATCAACATACTGATATAAATTTTACTGCGACT------------------------------------------------GCA---------------TCTTTTGGTGGTTCT---------------------TGTTATGTTTGCAAACCACATCAGGTT------------AAT---------ATATCTCTTAATGGT---AATACT------------------------------TCA---------GTGTGTGTTAGAACATCTCATTTTTCAATTAGGTATATTTATAACCGC------------------------------GTTAAGAGTGGTTCACCAGGT---GAC---------------TCTTCATGGCACATTTATTTAAAGAGTGGCACTTGTCCA---TTTTCTTTTTCTAAGTTAAATAATTTTCAAAAGTTTAAGACTATTTGTTTCTCAACCGTC---GCAGTGCCTGGTAGTTGTAATTTTCCACTTGAAGCCACCTGG------CATTACACTTCTTATACTATTGTTGGTGCTTTGTATGTTACTTGGTCTGAAGGTAATTCCATTACTGGTGTACCTTAT---------CCTGTCTCTGGTATTCGTGAGTTTAGTAATTTAGTTTTAAATAATTGTACCAAATATAATATTTATGATTATGTTGGTACTGGAATTATACGTTCTTCAAACCAGTCACTTGCTGGTGGTATTACATATGTTTCTAACTCTGGTAATTTACTTGGTTTTAAAAATGTTTCCACTGGTAACATTTTTATTGTGACACCATGTAACCAACCAGACCAAGTAGCTGTTTATCAACAAAGCATTATTGGTGCCATGACTGCTGTTAATGAGTCT------AGATATGGCTTG------CAAAACTTACTACAGTTACCTAACTTTTATTATGTTAGTAATGGTGGT---------AAC------AATTGCACTACGGCCGTTATGACTTATTCTAATTTTGGTATTTGTGCTGATGGTTCTTTAATTCCTGTTCGTCCGCGTAATTCTAGTGATAATGGTATTTCAGCCATAATCACTGCTAATTTATCCATTCCCTCTAACTGGACTACTTCAGTTCAAGTTGAGTACCTCCAAATTACTAGTACTCCAATAGTTGTTGATTGTGCTACTTATGTGTGTAATGGTAACCCTCGCTGTAAGAATCTACTTAAGCAGTATACTTCTGCTTGTAAAACTATTGAAGATGCCTTACGACTTAGTGCTCATTTGGAAACTAATGATGTTAGTAGTATGCTAACTTTCGAT------------AGCAATGCTTTTAGTTTGGCT---------AATGTTACTAGTTTT---GGAGATTATAACCTTTCTAGTGTTTTACCTCAG------AGAAACATTCATTCAAGCCGTATAGCAGGACGT---AGTGCTTTGGAAGATTTGTTGTTTAGCAAAGTTGTTACATCTGGTTTGGGTACTGTTGATGTTGACTATAAGTCTTGTACTAAAGGTCTT------------TCTATT---GCTGACCTTGCTTGTGCGCAGTACTACAATGGCATAATGGTTTTGCCAGGTGTTGCTGATGCTGAACGTATGGCCATGTACACAGGTTCTCTTATAGGTGGCATG---------------------GTGCTCGGAGGTCTTACA---TCAGCAGCCGCCATACCTTTTTCTTTGGCACTGCAAGCACGACTTAACTATGTTGCTTTACAAACTGATGTGCTTCAAGAAAATCAGAAAATTTTGGCTGCATCATTTAATAAGGCTATTAATAACATTGTTGCTTCTTTTAGTAGCGTTAATGATGCTATTACACAAACTGCAGAGGCTATACATACTGTTACTATTGCACTTAATAAGATTCAGGATGTTGTTAATCAACAGGGTAGTGCTCTTAACCATCTCACTTCACAATTGAGACATAATTTTCAGGCCATTTCTAATTCAATTCAAGCTATTTATGACCGGCTTGATTCAATTCAAGCCGATCAACAAGTTGACAGATTAATTACTGGACGGCTTGCAGCTTTGAATGCATTTGTTTCCCAAGTTTTGAATAAATATACTGAAGTTCGTAGTTCCAGACGCTTAGCACAGCAGAAGATTAATGAATGTGTCAAATCACAATCTAATAGATATGGTTTTTGTGGCAATGGCACCCATATCTTTTCAATCGTCAACTCAGCTCCAGATGGTTTGCTTTTTCTTCATACTGTTTTGCTGCCAACCGACTACAAGAATGTAAAGGCGTGGTCGGGTATCTGTGTTGATGGCATTTACGGCTATGTTCTGCGTCAACCTAACTTGGTTCTTTATTCT---GAT------AATGGTGTCTTTCGTGTAACTTCCAGGGTCATGTTTCAACCTCGTTTACCTGTTTTGTCTGATTTTGTGCAAATATATAATTGTAATGTTACTTTTGTTAACATATCTCGTGTCGAGTTACATACTGTCATACCTGACTACGTTGATGTTAATAAAACATTACAAGAGTTTGCACAAAACTTA------CCA------AAGTAT---------GTTAAGCCTAATTTTGACTTGACTCCTTTTAATTTAACATATCTTAATTTGAGTTCTGAGTTGAAGCAACTCGAAGCTAAAACTGCTAGTCTTTTCCAAACTACTGTTGAATTACAAGGTCTTATTGATCAGATTAACAGTACATATGTTGATTTGAAGTTGCTTAATAGGTTTGAAAATTATATTAAATGGCCTTGGTGGGTTTGGCTCATTATTTCTGTTGTTTTTGTTGTATTGTTGAGTCTTCTTGTGTTTTGTTGTCTTTCTACAGGTTGTTGTGGTTGTTGCAATTGTTTAACTTCATCAATGCGAGGTTGTTGTGATTGTGGTTCAACTAAACTTCCTTATTACGAA---TTTGAAAAGGTCCACGTTCAA------------------------------TAA
>EU420137_Bat_HKong_2006-03-
ATG------------------------------TTTTTCATT---TTATGC------------------------------------------------------------------------------------------------------------------------------------------------------------------------------------------------------------------------------------------------------------------------------------------------------------------------------------------------------------------------------------------------------------------------------------------------------------------------------------------------------------------------------------------------------------------------------------------------------------------------------------------------------------------------------ATTGCTTTGTGTTTAAGTTCTGTTAGG------------------------------------------GCTAACATAGGTTGTGAA------TCC---AATGGT------AATTTG---GATATGCAACGTTTAAAGTTAGGTTTACCTAGCAATGTCACAAATGCTTATGTTTCTGGATACTTACCTACA------------CCAAATGCCTGGAATTGCACACAA------AACCCTGTCGGTATA------GCTAATATAACC---------TACAATGCC---AAGGCTGTTTTTATTAGCTATTATAAGTTTGGCAGGGAGGTTACCGTTGGTGTT---GGAAATTCCAAGTCT---------AAC---------GACTCA---------------------ATTGGCATTTATTTTAAT------CAC------CACAATGGT------------------AACAAAAGTACCATTTTAAGAGTTTGTAGGTGG---CGTAAGTATTATATGCCTAGTTATGTACCTACAATT---ACTACAGGAGGTGAAGATTGCATCATTAATGTCAACCTT---AAGCTAAGTTTT---------TTAGACCAAGCCAATCATAGTGATATCTTTGGCTTAAGTTGGTCTGGTGATAGGTTGGTTGTTTATTCACTTGATGGTGTTACTTCTTACCACATTCCTGGTATTGGTGAACTTGACGTTGTTTCTTTTAGATGTATTTTTAAAGAAACTTGTGCACACCAAGTTATTACAAAACCTATCACTGTTATTGTTAACACTACAGAAGAAGGTCTGATTTCTGGCTATTCTGTTTGCAATGACTGTGCTGGTTTTCCTAAGTATGTTTTTGCTGTTAATGAAGGTGGTACCATACCTCCAAATTTTAGGTTTGACAACTGGTTTTATTTAACCAATAGTTCCACACCAATTTCTGGTATGTTCACATCAGTGCAGCCTTTTAATCTTTCTTGTGTTTGGCCAATTCCTGTTTTGACTAGTAAT---TCATTACCAGTTTATTTTAATATGTCATTA------------------------AATGAAAATGCTACTTGCAATGGCTACAGCAACTTTGATGTTGGTGTT---GTTGATGCAATGAGATTTTCTCTCAATTTTACTGACAGACAG---ATT---ATACGCAAAGGTGTTATTTCTGTTTTTACC---------AGTAATAATGTGTATAATTTTAGCTGTACTAATAGTAGTGTT------TTA------------GGT------GGTGAAGCTGTTATACCATTTGGTGACGTTTCTCAAACACACTACTGTTATATTACCTATTTTACTAATACTACAACTGGTGCC---AACGCAAGTCAATTTGTGGGTATTTTGCCTCCTCAG---GTTAAAGAATTTGTAATTATGCGTAATGGCGATTTTCATTTGAATGGCTACAGGATTTTTTCTGTGGAAACTGTTGAAAGTGTTATCTTTAACATTACCACAAATGACGGTAGAGACTTTTGGACTGTTGCATTTGCTAACAACGCTGAAGTGTTGACTGAACTAAATGCCACTAGCATTCAAAATTTACTTTACTGTAACAACCCTGTGAATAGTATCAAGTGTCAACAATTGCGCTTTAACCTTGACAATGGTTTTTACTCACACACATTTGACAGTGCTGATAACTTACCTAGAACAATTGTGCGTTTGCCTAAATATGTGACTCACTCATTTATTAACGTTTCTGTTGGTGTTAGTTTT---------------------------------------GAT---------------GATAAGTCACTTGCT------------------------------------------------------------CAT---------TATCTTATAGACTTCTCAGAACAT---GAGGAGTTTATAGGTAAG------GATAATAGGACTATTGTTTGTGTTGAAACTACTACTTTCACCACAAAGTTAAAAGTTCTT------------------------------------------GCTTTT---TCT---AGT---------------TTCAGTACTGCTATTGATATTCAAGCTGGAAGTTGTCCC---TTTAGTTATAATAATTTAAACAATTACCTTGGCTTTGGATCTTTATGTTTTTCCAATAAG---CCT---AATGGTGGTTGTATGATGAGTGTTGTTGCTAAAGGC------TACTTCGGTGAATTTCAGAAAGTTGGTGTTTTGTACGTATCTTACACAAAAGGTGATAACGTACTTGGAGTTCCTGCTAATAATTTGCCTACTATTGGTGTTAGTGACATGAGTGATGTCAAACTCAACGTTTGCACTACATTCACCATCTATGGTCATACTGGCAGAGGCATTATAAACAAGTCGAATAGCAGTTTTGTTTCTGGCTTGTTTTATACTTCTGTCACTGGTAATTTGCTTGGTTTTAAGAACTCTACCACTGGTGAAATCTTTAGTATTTCACCTTGCCAACTTACTACTCAAGTTGCTGTTGTCTCTAATAACATTGTAGGTGTTGCAGCTGCTACACAAGAAGTT------AAATTGCCTTTT------AACAGTCATGTTAATTTAGGCTCATTTTATTATCATTATACCAATTCA---------AGTGCTGAGCTATGTAAAACTCCTAGCCTTATGTATGGCGGTTTAGGGGTCTGTGAAGATGGTAGGCTCATTAATATTTCAAAAAGCGAAGATACTTTTGTTGCT---TCTGCTGTAATCAGTGGAAATATTACCATACCTGCTAACTTTAGCTTTGTCGTTGAGCCTGAATATATTCAGATTATGACAAAACCAGTTAGCATAGATTGTAGTGTTTATGTTTGCAATGGAAATCCTAGATGTCTGCAGCTACTTACACAATACGCTAGTGTTTGCAGAAATGTTGAGGAACCTTTGCAATTAAATGCTCGTCTAGAGGCATTAGAGCTTACTAGTATGATTGTTGTTCAA------------GAAAGAACCTTAGACCTTGGT---------GTTGCAGCTAACTTTAATGATACATTTGACCTTACTTTAGCTTTACCTAGACAA------------------------CGTCAGTCTAGG---TCTGCTATAGAAGATCTTCTGTTTACTAAAGTTATTACCAGTGGGCTTGGAACTGTTGATGAAGACTACAAGGCTTGTGCTGAACGTATGGCT---AAT---ACTATT---GCTGAAGCCGGCTGTGTCCAGTATTACAATGGTATTGCAGTACTTCCAGGTGTTGTAGATCCATCTTTATTGGCTCAATACACTGCAGCCCTTACAGGTGGTATG---------------------GTTCTTGGTGGTGTGACT---GCTGCTGTAGCTATACCTTTTTCTCTTGCTGTTCAGTCTAGGCTTAATTATTTGGCTTTGCAGACTGACGTGTTACAACGTAATCAGAAAATATTAGCTCAGTCATTTAATGCTGCAATGGGTAATATTACTGTGGCTTTTAGCGGTGTTAGTAATGCCATTCAACAAACAGTTAGTTCATTGACTACTATTTCTCGAGCCCTTAATAAGGTTGAGAATGCTGTAAATGAACAAGGTACTGCTTTGTCTCAGTTAACTAAGCAACTTGCTTCTAACTTTCAGGCTGTCTCTTCTTCAATTGAAGATTTGTATAATAGGCTTGACAGACTAGAAGCAGATCAACAGGTTGACAGATTGATCACTGGCAGACTAGCAGCACTTAATGCCTTTGTTACACAACAATTGTTGCGTTATTCAGAGGTTCGTGCTTCTAGACAATTGGCACAAGAAAAGATTAATGAGTGTGTCAAATCACAGTCTTCTAGATATGGTTTCTGTGGTAATGGTACACATGTCTTTTCTGTTGCAAATGCTGCTCCTGATGGTATTATGTTTTTACATGCTAATCTTGTACCCACTGCATTTATTGAAGTCTCTGCTTTTGCTGGAGTTTGCGTCGATGGCAGA---GCATTGGTTCTTAGAGGTCGTGATGAGGTTTTGTTTCAA---AAGCCTAATACTAATAAGTATTTAATCACACCTAGGCTTCTATTTGAACCAAGAGTTCCTGTTAGTGCTGATTTTGTTGAAGTTAGCAGCTGCAATGTTACTTTTGTCAATTTAACTGTCAATGAATTACCAGAGCTATTGCCTGACTACATTGATGTTAACAAGACATTGAAAGAATTTGCTGCTACTATT------CCA------AATCGC---------ACTGAAATGCAATTGACGTTGAACACTTATAATGCTACTGTTCTTAATCTCACTGACGAAGTTAACTCTTTGACGCTTCAGGCTTCAGAGTTGACTAAAATCGCTAGTGAGCTTAATCTAACTATTTCAAAGATTAATAATACACTGGTTGAACTTGAATGGCTTAGCAGAGTTGAAACTTATATTAGCTGGCCATGGTATGTGTGGCTGGCAATTTCTGTCACGCTTATCATCCTGGTTGGACTTATGCTATGGTGTTGTCTTGCTACTGGTTGTTGTGGTTGTTACAACTGTTTACTCAAATCTTGTAGT---------GACTGTGGCGGTAACGCTTACAACGTTACGAAA---TTGAGAAAGTCCACATTCAGTAATGTGGGGTGGTCTCTTTCAGTTGCAATTTGA
>JQ765563_HumanNL63_USA_2009-03-16
ATG------------------------------AAACTTTTCTTGATTTTG------------------------------------------------------------------------------------------------------------------------------------------------------------------------------------------------------------------------------------------------------------------------------------------------------------------------------------------------------------------------------------------------------------------------------------------------------------------------------------------------------------------------------------------------------------------------------------------------------------------------------------------------------------------------------CTTATTTTGCCC------------------------------------------------------CTGGTTTCT------------------TGCTTTTCTACATGTAACAGTAATGCTAGTATTTCTATGTTACAATTAGGTGTTCCTGATAACTCTTCA---ACTATTGTCACAGGTTTGTTGCCAGTC------------------CATTGGATTTGTGCTAAT---CAGAGCACATCT------------------AGTTAC------------CCAGCC---AATGGCTTTTTCTATATTGATGTCGGT---AAACACCGTAGTGCTTTTGCACTC---CATAGTGGTTATTAT------GATGCT---------AACCAG---------------------TATTATATTTATCTCACT------AAT---AAAATACATTTA------------------AATGCTCCTGTCACTCTGAAGATTTGTAAGTTT---GGA---AACACTTCTTTTGAT---TTTTTAAGTAAT---GTTTCTACTTCTCATCATTGTATAGTTAAT------TCG---TCATTC---------------ACAGAACAGTTA------GGTGTGCCTTTGGGCATAACTATATCGGGTGAAACTGTACGTTTGCATTTATATAATGCAACTCGCACCTTTTATGTGCCTGCCGCTTATAAACTTACTAAACTTAGTGTTAAATGTTACTTTAGTGAATCCTGTGTTTTTAGTGTTGTCAATGCTACCGTTACTGTTAATGTCACCACA---CTTAATGGCCGTATAGTTAATTACACTGTTTGTGATGATTGTAATGGTTACACTGATAACATATTTTCTGTTCAACAGGATGGCCGCATTCCTAATGGTTTTTCTTTTAATAATTGGTTTTTGTTAACTAATGGTTCTACACTAGTGGACGGTGTCTCTAGACTTTACCAACCACTTCGTTTAACTTGTTTATGGCCTGTACCTGGTCTTAAATCTTCG---ACTGGTTTTGTTTATTTTAACGCCACTGGT---------------------------TCTGATGTTAATTGTAATGGTTATCAACAT------CATTCTGTT---GCTGATGTTATGCGTTACAATCTTAACTTCAGTTCTAATTCTGTGGATAATCTCAAGAGTGGTGTTATAGTTTTTAAAACT---------CTACAGTACGATGTTTTGTTTTACTGTAGTAATTCTTCTTCG------GGC------------GTT------CTAGACACCACAATACCTTTTGGCCCTTCCTCTCAACCTTATTACTGTTTTATAAATAGT---------ACCATCAACACCACT---CATGTTAGCACTTTTGTGGGTGTCCTACCACCCATT---GTGCGTGAGATTGTTGTTGCTAGAACTGGTCAGTTTTATATTAATGGTTTTAAGTATTTTGATTTGGGTTTTATCGAAGCTGTTAATTTTAATGTCACGACAGCTAGTGCTACAGATTTTTGGACGGTTGCATTTGCTACTTTTGTTGATGTTTTGGTTAATGTTAGTGCAACTAACATTCAAAACTTACTTTATTGCGATTCTCCATTTGAAAAGTTGCAGTGTGAGCACTTGCAGTTTGGATTGCAAGATGGTTTTTATTCTGCAAATTTTCTTGATGATAATGTTTTGCCTGATACTTATGTTGCACTTCCTATTTATTATCAACATACTGATATAAATTTTACTGCGACT------------------------------------------------GCA---------------TCTTTTGGTGGTTCT---------------------TGTTATGTTTGCAAACCACATCAGGTT------------AAT---------ATATCTCTTAATGGT---AATACT------------------------------TCA---------GTGTGTGTTAGAACATCTCATTTTTCAATTAGGTATATTTATAACCGC------------------------------GTTAAGAGTGGTTCACCAGGT---GAC---------------TCTTCATGGCACATTTATTTAAAGAGTGGCACTTGTCCA---TTTTCTTTTTCTAAGTTAAATAATTTTCAAAAGTTTAAGACTATTTGTTTCTCAACCGTC---GTAGTGCCTGGTAGTTGTAATTTTCCACTTGAAGCCACCTGG------CATTACACTTCTTATACTATTGTTGGTGCTTTGTATGTTACTTGGTCTGAAGGTAATTCCATTACTGGTGTACCTTAT---------CCTGTCTCTGGTATTCGTGAGTTTAGTAATTTAGTTTTAAATAATTGTACCAAATATAATATTTATGATTATGTTGGTACTGGAATTATACGTTCTTCAAACCAGTCACTTGCTGGTGGTATTACATATGTTTCTAACTCTGGTAATTTACTTGGTTTTAAAAATGTTTCCACTGGTAACATTTTTATTGTGACACCATGTAACCAACCAGACCAAGTAGCTGTTTATCAACAAAGCATTATTGGTGCCATGACTGCTGTTAATGAGTCT------AGATATGGCTTG------CAAAACTTACTACAGTTACCTAACTTTTATTATGTTAGTAATGGTGGT---------AAC------AATTGCACTACGGCCGTTATGACTTATTCTAATTTTGGTATTTGTGCTGATGGTTCTTTAATTCCTGTTCGTCCGCGTAATTCTAGTGATAATGGTATTTCAGCCATAGTCACTGCTAATTTATCCATTCCCTCTAACTGGACTACTTCAGTTCAAGTTGAGTACCTCCAAATTACTAGTACTCCAATAGTTGTTGATTGTGCTACTTATGTGTGTAATGGTAACCCTCGCTGTAAGAATCTACTTAAGCAGTATACTTCTGCTTGTAAAACTATTGAAGATGCCTTACGACTTAGTGCTCATTTGGAAACTAATGATGTTAGTAGTATGCTAACTTTTGAT------------AGCAATGCTTTTAGTTTGGCT---------AATGTTACTAGTTTT---GGAGATTATAACCTTTCTAGTGTTTTACCTCAG------AGAAACATTCATTCAAGCCGTATAGCAGGACGT---AGTGCTTTGGAAGATTTGTTGTTTAGCAAAGTTGTTACATCTGGTTTGGGTACTGTTGATGTTGACTATAAGTCTTGTACTAAAGGTCTT------------TCTATT---GCTGACCTTGCTTGTGCTCAGTACTACAATGGCATAATGGTTTTGCCAGGTGTTGCTGATGCTGAACGTATGGCCATGTACACAGGTTCTCTTATAGGTGGCATG---------------------GTGCTCGGAGGTCTTACA---TCAGCAGCCGCCATACCTTTTTCTTTGGCACTGCAAGCACGACTTAACTATGTTGCTTTACAAACTGATGTGCTTCAAGAAAATCAGAAAATTTTGGCTGCATCATTTAATAAGGCTATTAATAACATTGTTGCTTCTTTTAGTAGCGTTAATGATGCTATTACACAAACTGCAGAGGCTATACATACTGTTACTATTGCACTTAATAAGATTCAGGATGTTGTTAATCAACAGGGTAGTGCTCTTAACCATCTCACTTCACAATTGAGACATAATTTTCAGGCCATTTCTAATTCAATTCAAGCTATTTATGACCGGCTTGATTCAATTCAAGCCGATCAACAAGTTGACAGATTAATTACTGGACGGCTTGCAGCTTTGAATGCATTTGTTTCCCAAGTTTTGAATAAATATACTGAAGTTCGTAGTTCCAGACGCTTAGCACAGCAGAAGATTAATGAATGTGTCAAATCACAATCTAATAGATATGGTTTTTGTGGCAATGGCACCCATATCTTTTCAATCGTCAACTCAGCTCCAGATGGTTTGCTTTTTCTTCATACTGTTTTGCTGCCAACCGACTACAAGAATGTAAAGGCGTGGTCGGGTATCTGTGTTGATGGCATTTACGGCTATGTTCTGCGTCAACCTAACTTGGTTCTTTATTCT---GAT------AACGGTGTCTTTCGTGTAACTTCCAGGGTCATGTTTCAACCTCGTTTACCTGTTTTGTCTGATTTTGTGCAAATATATAATTGTAATGTTACTTTTGTTAACATATCTCGTGTCGAGTTACATACTGTCATACCTGACTACGTTGATGTTAATAAAACATTACAAGAGTTTGCACAAAACTTA------CCA------AAGTAT---------GTTAAGCCTAATTTTGACTTGACTCCTTTTAATTTAACATATCTTAATTTGAGTTCTGAGTTGAAGCAACTCGAAGCTAAAACTGCTAGTCTTTTCCAAACTACTGTTGAATTACAAGGTCTTATTGATCAGATTAACAGTACATATGTTGATTTGAAGTTGCTTAATAGGTTTGAAAATTATATTAAATGGCCTTGGTGGGTTTGGCTCATTATTTCTGTTGTTTTTGTTGTATTGTTGAGTCTTCTTGTGTTTTGTTGTCTTTCTACAGGTTGTTGTGGTTGTTGCAATTGTTTAACTTCATCAATGCGAGGTTGTTGTGATTGTGGTTCAACTAAACTTCCTTATTACGAA---TTTGAAAAGGTCCACGTTCAA------------------------------TAA
>JQ765564_HumanNL63_USA_2009-03-01
ATG------------------------------AAACTTTTCTTGATTTTG------------------------------------------------------------------------------------------------------------------------------------------------------------------------------------------------------------------------------------------------------------------------------------------------------------------------------------------------------------------------------------------------------------------------------------------------------------------------------------------------------------------------------------------------------------------------------------------------------------------------------------------------------------------------------CTTATTTTGCCC------------------------------------------------------CTGGTTTCT------------------TGCTTTTCTACATGTAACAGTAATGCTAGTATTTCTATGTTACAATTAGGTGTTCCTGATAACTCTTCA---ACTATTGTCACAGGTTTGTTGCCAGTC------------------CATTGGATTTGTGCTAAT---CAGAGCACATCT------------------AGTTAC------------CCAGCC---AATGGCTTTTTCTATATTGATGTCGGT---AAACACCGTAGTGCTTTTGCACTC---CATAGTGGTTATTAT------GATGCT---------AACCAG---------------------TATTATATTTATCTCACT------AAT---AAAATACATTTA------------------AATGCTCCTGTCACTCTGAAGATTTGTAAGTTT---GGA---AACACTTCTTTTGAT---TTTTTAAGTAAT---GTTTCTACTTCTCATCATTGTATAGTTAAT------TCG---TCATTC---------------ACAGAACAGTTA------GGTGTGCCTTTGGGCATAACTATATCGGGTGAAACTGTACGTTTGCATTTATATAATGCAACTCGCACCTTTTATGTGCCAGCCGCTTATAAACTTACTAAACTTAGTGTTAAATGTTACTTTAGTGAATCCTGTGTTTTTAGTGTTGTCAATGCTACCGTTACTGTTAATGTCACCACA---CTTAATGGCCGTATAGTTAATTACACTGTTTGTGATGATTGTAATGGTTACACTGATAACATATTTTCTGTTCAACAGGATGGCCGCATTCCTAATGGTTTTTCTTTTAATAATTGGTTTTTGTTAACTAATGGTTCTACACTAGTGGACGGTGTCTCTAGACTTTACCAACCACTTCGTTTAACTTGTTTATGGCCTGTACCTGGTCTTAAATCTTCG---ACTGGTTTTGTTTATTTTAACGCCACTGGT---------------------------TCTGATGTTAATTGTAATGGTTATCAACAT------CATTCTGTT---GCTGATGTTATGCGTTACAATCTTAACTTCAGTTCTAATTCTGTGGATAATCTCAAGAGTGGCGTTATAGTTTTTAAAACT---------CTACAGTACGATGTTTTGTTTTACTGTAGTAATTCTTCTTCG------GGC------------GTT------CTAGACACCACAATACCTTTTGGCCCTTCCTCTCAACCTTATTACTGTTTTATAAATAGT---------ACCATCAACACCACT---CATGTTAGCACTTTTGTGGGTGTCCTACCACCCATT---GTGCGTGAGATTGTTGTTGCTAGAACTGGTCAGTTTTATATTAATGGTTTTAAGTATTTTGATTTGGGTTTTATCGAAGCTGTCAATTTTAATGTCACGACAGCTAGTGCTACAGATTTTTGGACGGTTGCATTTGCTACTTTTGTTGATGTTTTGGTTAATGTTAGTGCAACTAACATTCAAAACTTACTTTATTGCGATTCTCCATTTGAAAAGTTGCAGTGTGAGCACTTGCAGTTTGGATTGCAAGATGGTTTTTATTCTGCAAATTTTCTTGATGATAATGTTTTGCCTGATACTTATGTTGCACTTCCTATTTATTATCAACATACTGATATAAATTTTACTGCGACT------------------------------------------------GCA---------------TCTTTTGGTGGTTCT---------------------TGTTATGTTTGCAAACCACATCAGGTT------------AAT---------ATATCTCTTAATGGT---AATACT------------------------------TCA---------GTGTGTGTTAGAACATCTCATTTTTCAATTAGGTATATTTATAACCGC------------------------------GTTAAGAGTGGTTCACCAGGT---GAC---------------TCTTCATGGCACATTTATTTAAAGAGTGGCACTTGTCCA---TTTTCTTTTTCTAAGTTAAATAATTTTCAAAAGTTTAAGACTATTTGTTTCTCAACCGTC---GCAGTGCCTGGTAGTTGTAATTTTCCACTTGAAGCCACCTGG------CATTACACTTCTTATACTATTGTTGGTGCTTTGTATGTTACTTGGTCTGAAGGTAATTCCATTACTGGTGTACCTTAT---------CCTGTCTCTGGTATTCGTGAGTTTAGTAATTTAGTTTTAAATAATTGTACCAAATATAATATTTATGATTATGTTGGTACTGGAATTATACGTTCTTCAAACCAGTCACTTGCTGGTGGTATTACATATGTTTCTAACTCTGGTAATTTACTTGGTTTTAAAAATGTTTCCACTGGTAACATTTTTATTGTGACACCATGTAACCAACCAGACCAAGTAGCTGTTTATCAACAAAGCATTATTGGTGCCATGACTGCTGTTAATGAGTCT------AGATATGGCTTG------CAAAACTTACTACAGTTACCTAACTTTTATTATGTTAGTAATGGTGGT---------AAC------AATTGCACTACGGCCGTTATGACTTATTCTAATTTTGGTATTTGTGCTGATGGTTCTTTAATCCCTGTTCGTCCGCGTAATTCTAGTGATAATGGTATTTCAGCCATAATCACTGCTAATTTATCCATTCCCTCTAACTGGACTACTTCAGTTCAAGTTGAGTACCTCCAAATTACTAGTACTCCAATAGTTGTTGATTGTGCTACTTATGTGTGTAATGGTAACCCTCGCTGTAAGAATCTACTTAAGCAGTACACTTCTGCTTGTAAAACTATTGAAGATGCCTTACGACTTAGTGCTCATTTGGAAACTAATGATGTTAGTAGTATGCTAACTTTCGAT------------AGCAATGCTTTTAGTTTGGCT---------AATGTTACTAGTTTT---GGAGATTATAACCTTTCTAGTGTTTTACCTCAG------AGAAACATTCATTCAAGCCGTATAGCAGGACGT---AGTGCTTTGGAAGATTTGTTGTTTAGCAAAGTTGTTACATCTGGTTTGGGTACTGTTGATGTTGACTATAAGTCTTGTACTAAAGGTCTT------------TCTATT---GCTGACCTTGCTTGTGCTCAGTACTACAATGGCATAATGGTTTTGCCAGGTGTTGCTGATGCTGAACGTATGGCCATGTACACAGGTTCTCTTATAGGTGGCATG---------------------GTGCTCGGAGGTCTTACA---TCAGCAGCCGCCATACCTTTTTCTTTGGCACTGCAAGCACGACTTAACTATGTTGCTTTACAAACTGATGTGCTTCAAGAAAATCAGAAAATTTTGGCTGCATCATTTAATAAGGCTATTAATAACATTGTTGCTTCTTTTAGTAGCGTTAATGATGCTATTACACAAACTGCAGAGGCTATACATACTGTTACTATTGCACTTAATAAGATTCAGGATGTTGTTAATCAACAGGGTAGTGCTCTTAACCATCTCACTTCACAATTGAGACATAATTTTCAGGCCATTTCTAATTCAATTCAAGCTATTTATGACCGGCTTGATTCAATTCAAGCCGATCAACAAGTTGACAGATTAATTACTGGACGGCTTGCAGCTTTGAATGCATTTGTTTCCCAAGTTTTGAATAAATATACTGAAGTTCGTAGTTCCAGACGCTTAGCACAGCAGAAGATTAATGAATGTGTCAAATCACAATCTAATAGATATGGTTTTTGTGGCAATGGCACCCATATCTTTTCAATCGTCAACTCAGCTCCAGATGGTTTGCTTTTTCTTCATACTGTTTTGCTGCCAACCGACTACAAGAATGTAAAGGCGTGGTCGGGTATCTGTGTTGATGGCATTTACGGCTATGTTCTGCGTCAACCTAACTTGGTTCTTTATTCT---GAT------AATGGTGTCTTTCGTGTAACTTCCAGGGTCATGTTTCAACCTCGTTTACCTGTTTTGTCTGATTTTGTGCAAATATATAATTGTAATGTTACTTTTGTTAACATATCTCGTGTCGAGTTACATACTGTCATACCTGACTACGTTGATGTTAATAAAACATTACAAGAGTTTGCACAAAACTTA------CCA------AAGTAT---------GTTAAGCCTAATTTTGACTTGACTCCTTTTAATTTAACATATCTTAATTTGAGTTCTGAGTTGAAGCAACTCGAAGCTAAAACTGCTAGTCTTTTCCAAACTACTGTTGAATTACAAGGTCTTATTGATCAGATTAACAGTACATATGTTGATTTGAAGTTGCTTAATAGGTTTGAAAATTATATTAAATGGCCTTGGTGGGTTTGGCTCATTATTTCTGTTGTTTTTGTTGTATTGTTGAGTCTTCTTGTGTTTTGTTGTCTTTCTACAGGTTGTTGTGGTTGTTGCAATTGTTTAACTTCATCAATGCGAGGTTGTTGTGATTGTGGTTCAACTAAACTTCCTTATTACGAA---TTTGAAAAGGTCCACGTTCAA------------------------------TAA
>JQ765565_HumanNL63_USA_2009-02-13
ATG------------------------------AAACTTTTCTTGATTTTG------------------------------------------------------------------------------------------------------------------------------------------------------------------------------------------------------------------------------------------------------------------------------------------------------------------------------------------------------------------------------------------------------------------------------------------------------------------------------------------------------------------------------------------------------------------------------------------------------------------------------------------------------------------------------CTTATTTTGCCC------------------------------------------------------CTGGTTTCT------------------TGCTTTTCTACATGTAACAGTAATGCTAGTATTTCTATGTTACAATTAGGTGTTCCTGATAACTCTTCA---ACTATTGTCACAGGTTTGTTGCCAGTC------------------CATTGGATTTGTGCTAAT---CAGAGCACATCT------------------AGTTAC------------CCAGCC---AATGGCTTTTTCTATATTGATGTCGGT---AAACACCGTAGTGCTTTTGCACTC---CATAGTGGTTATTAT------GATGCT---------AACCAG---------------------TATTATATTTATCTCACT------AAT---AAAATACATTTA------------------AATGCTCCTGTCACTCTGAAGATTTGTAAGTTT---GGA---AACACTTCTTTTGAT---TTTTTAAGTAAT---GTTTCTACTTCTCATCATTGTATAGTTAAT------TCG---TCATTC---------------ACAGAACAGTTA------GGTGTGCCTTTGGGCATAACTATATCGGGTGAAACTGTACGTTTGCATTTATATAATGCAACTCGCACCTTTTATGTGCCAGCCGCTTATAAACTTACTAAACTTAGTGTTAAATGTTACTTTAGTGAATCCTGTGTTTTTAGTGTTGTCAATGCTACCGTTACTGTTAATGTCACCACA---CTTAATGGCCGTATAGTTAATTACACTGTTTGTGATGATTGTAATGGTTACACTGATAACATATTTTCTGTTCAACAGGATGGCCGCATTCCTAATGGTTTTTCTTTTAATAATTGGTTTTTGTTAACTAATGGTTCTACACTAGTGGACGGTGTCTCTAGACTTTACCAACCACTTCGTTTAACTTGTTTATGGCCTGTACCTGGTCTTAAATCTTCG---ACTGGTTTTGTTTATTTTAACGCCACTGGT---------------------------TCTGATGTTAATTGTAATGGTTATCAACAT------CATTCTGTT---GCTGATGTTATGCGTTACAATCTTAACTTCAGTTCTAATTCTGTGGATAATCTCAAGAGTGGTGTTATAGTTTTTAAAACT---------CTACAGTACGATGTTTTGTTTTACTGTAGTAATTCTTCTTCG------GGC------------GTT------CTAGACACCACAATACCTTTTGGCCCTTCCTCTCAACCTTATTACTGTTTTATAAATAGT---------ACCATCAACACCACT---CATGTTAGCACTTTTGTGGGTGTCCTACCACCCATT---GTGCGTGAGATTGTTGTTGCTAGAACTGGTCAGTTTTATATTAATGGTTTTAAGTATTTTGATTTGGGTTTTATCGAAGCTGTCAATTTTAATGTCACGACAGCTAGTGCTACAGATTTTTGGACGGTTGCATTTGCTACTTTTGTTGATGTTTTGGTTAATGTTAGTGCAACTAACATTCAAAACTTACTTTATTGCGATTCTCCATTTGAAAAGTTGCAGTGTGAGCACTTGCAGTTTGGATTGCAAGATGGTTTTTATTCTGCAAATTTTCTTGATGATAATGTTTTGCCTGATACTTATGTTGCACTTCCTATTTATTATCAACATACTGATATAAATTTTACTGCGACT------------------------------------------------GCA---------------TCTTTTGGTGGTTCT---------------------TGTTATGTTTGCAAACCACATCAGGTT------------AAT---------ATATCTCTTAATGGT---AATACT------------------------------TCA---------GTGTGTGTTAGAACATCTCATTTTTCAATTAGGTATATTTATAACCGC------------------------------GTTAAGAGTGGTTCACCAGGT---GAC---------------TCTTCATGGCACATTTATTTAAAGAGTGGCACTTGTCCA---TTTTCTTTTTCTAAGTTAAATAATTTTCAAAAGTTTAAGACTATTTGTTTCTCAACCGTC---GCAGTGCCTGGTAGTTGTAATTTTCCACTTGAAGCCACCTGG------CATTACACTTCTTATACTATTGTTGGTGCTTTGTATGTTACTTGGTCTGAAGGTAATTCCATTACTGGTGTACCTTAT---------CCTGTCTCTGGTATTCGTGAGTTTAGTAATTTAGTTTTAAATAATTGTACCAAATATAATATTTATGATTATGTTGGTACTGGAATTATACGTTCTTCAAACCAGTCACTTGCTGGTGGTATTACATATGTTTCTAACTCTGGTAATTTACTTGGTTTTAAAAATGTTTCCACTGGTAACATTTTTATTGTGACACCATGTAACCAACCAGACCAAGTAGCTGTTTATCAACAAAGCATTATTGGTGCCATGACTGCTGTTAATGAGTCT------AGATATGGCTTG------CAAAATTTACTACAGTTACCTAACTTTTATTATGTTAGTAATGGTGGT---------AAC------AATTGCACTACGGCCGTTATGACTTATTCTAATTTTGGTATTTGTGCTGATGGTTCTTTAATTCCTGTTCGTCCGCGTAATTCTAGTGATAATGGTATTTCAGCCATAATCACTGCTAATTTATCCATTCCCTCTAACTGGACTACTTCAGTTCAAGTTGAGTACCTCCAAATTACTAGTACTCCAATAGTTGTTGATTGTGCTACTTATGTGTGTAATGGTAACCCTCGCTGTAAGAATCTACTTAAGCAGTATACTTCTGCTTGTAAAACTATTGAAGATGCCTTACGACTTAGTGCTCATTTGGAAACTAATGATGTTAGTAGTATGCTAACTTTCGAT------------AGCAATGCTTTTAGTTTGGCT---------AATGTTACTAGTTTT---GGAGATTATAACCTTTCTAGTGTTTTACCTCAG------AGAAACATTCATTCAAGCCGTATAGCAGGACGT---AGTGCTTTGGAAGATTTGTTGTTTAGCAAAGTTGTTACATCTGGTTTGGGTACTGTTGATGTTGACTATAAGTCTTGTACTAAAGGTCTT------------TCTATT---GCTGACCTTGCTTGTGCTCAGTACTACAATGGCATAATGGTTTTGCCAGGTGTTGCTGATGCTGAACGTATGGCCATGTACACAGGTTCTCTTATAGGTGGCATG---------------------GTGCTCGGAGGTCTTACA---TCAGCAGCCGCCATACCTTTTTCTTTGGCACTGCAAGCACGACTTAACTATGTTGCTTTACAAACTGATGTGCTTCAAGAAAATCAGAAAATTTTGGCTGCATCATTTAATAAGGCTATTAATAACATTGTTGCTTCTTTTAGTAGCGTTAATGATGCTATTACACAAACTGCAGAGGCTATACATACTGTTACTATTGCACTTAATAAGATTCAGGATGTTGTTAATCAACAGGGTAGTGCTCTTAATCATCTCACTTCACAATTGAGACATAATTTTCAGGCCATTTCTAATTCAATTCAAGCTATTTATGACCGGCTTGATTCAATTCAAGCCGATCAACAAGTTGACAGATTAATTACTGGACGGCTTGCAGCTTTGAATGCATTTGTTTCCCAAGTTTTGAATAAATATACTGAAGTTCGTAGTTCCAGACGCTTAGCACAGCAGAAGATTAATGAATGTGTCAAATCACAATCTAATAGATATGGTTTTTGTGGTAATGGCACCCATATCTTTTCAATCGTCAACTCAGCTCCAGATGGTTTGCTTTTTCTTCATACTGTTTTGCTGCCAACCGACTACAAGAATGTAAAGGCGTGGTCGGGTATTTGTGTTGATGGCATTTACGGCTATGTTCTGCGTCAACCTAACTTGGTTCTTTATTCT---GAT------AATGGTGTCTTTCGTGTAACTTCCAGGGTCATGTTTCAACCTCGTTTACCTGTTTTGTCTGATTTTGTGCAAATATATAATTGTAATGTTACTTTTGTTAACATATCTCGTGTCGAGTTACATACTGTCATACCTGACTACGTTGATGTTAATAAAACATTACAAGAGTTTGCACAAAACTTA------CCA------AAGTAT---------GTTAAGCCTAATTTTGACTTGACTCCTTTTAATTTAACATATCTTAATTTGAGTTCTGAGTTGAAGCAACTCGAAGCTAAAACTGCTAGTCTTTTCCAAACTACTGTTGAATTACAAGGTCTTATTGATCAGATTAACAGTACATATGTTGATTTGAAGTTGCTTAATAGGTTTGAAAATTATATTAAATGGCCTTGGTGGGTTTGGCTCATTATTTCTGTTGTTTTTGTTGTATTGTTGAGTCTTCTTGTGTTTTGTTGTCTTTCTACAGGTTGTTGTGGTTGTTGCAATTGTTTAACCTCATCAATGCGAGGTTGTTGTGATTGTGGTTCAACTAAACTTCCTTATTACGAA---TTTGAAAAGGTCCACGTTCAA------------------------------TAA
>JQ765566_HumanNL63_USA_2008-01-08
ATG------------------------------AAACTTTTCTTGATTTTG------------------------------------------------------------------------------------------------------------------------------------------------------------------------------------------------------------------------------------------------------------------------------------------------------------------------------------------------------------------------------------------------------------------------------------------------------------------------------------------------------------------------------------------------------------------------------------------------------------------------------------------------------------------------------CTTGTTTTGCCC------------------------------------------------------TTGGCCTCT------------------TGCTTTTTCACATGTAATAGTAATGCTAATCTCTCTATGTTACAATTAGGTGTTCCTGACAATTCTTCA---ACTATTGTCACGGGTTTATTGCCAACT------------------CATTGGATTTGTGCTAAT---CAGAGTACATCT------------------GTTTAC------------TCAGCC---AATGGTTTCTTTTATATTGATGTTGGT---AATCACCGTAGTGCTTTTGCGCTC---CATACTGGTTATTAT------GATGTT---------AATCAG---------------------TATTATATTTATGTTACT------AAT---GAAATAGGCTTA------------------AATGCTTCTGTTACTCTTAAGATTTGTAAGTTT---GGTATAAACACTACTTTTGAT---TTTTTAAGTAAT---TCTTCTAGTTCTTTTGACTGTATAGTTAAT------TTG---TTATTT---------------ACAGAACAGTTA------GGTGCGCCTTTGGGCATAACTATATCTGGTGAAACTGTGCGTCTGCATTTATATAATGTAACTCGTACTTTTTATGTGCCAGCAGCTTATAAACTTACTAAACTTAGTGTTAAATGTTACTTTAACTATTCCTGTGTTTTTAGTGTTGTCAACGCCACCGTTACTGTGAATGTCACCACA---CATAATGGCCGTGTAGTTAACTACACTGTTTGTGATGATTGTAATGGTTATACTGATAACATATTTTCTGTTCAACAGGATGGCCGCATTCCTAATGGTTTCCCTTTTAATAATTGGTTTTTGCTAACTAATGGTTCCACACTAGTGGACGGGGTCTCTAGACTTTATCAACCACTCCGTTTAACTTGTTTATGGCCTGTACCTGGTCTTAAATCTTCA---ACTGGTTTTGTTTATTTTAATGCCACTGGT---------------------------TCTGATGTTAATTGTAACGGCTATCAACAT------AATTCTGTT---GCTGATGTTATGCGTTACAATCTTAACTTCAGTGCTAATTCTGTGGATAATCTCAAGAGTGGTGTTATAGTTTTTAAAACT---------CTACAGTACGATGTTTTGTTTTACTGTAGTAATTCCTCTTCG------GGC------------GTT------CTAGATACCACAATACCTTTTGGCCCTTCCTCTCAACCTTATTACTGTTTTATAAATAGT---------ACCATCAACACCACT---CATGTTAGCACTTTTGTGGGTGTCCTACCACCCACT---GTGCGTGAGATTGTTGTTGCTAGAACTGGTCAGTTTTATATTAATGGTTTTAAGTATTTTGATTTGGGTTTTATCGAAGCTGTCAATTTTAATGTCACAACTGCTAGTGCCACAGATTTTTGGACGGTTGCATTTGCTACTTTTGTCGATGTTTTGGTTAATGTTAGTGCAACTAAGATTCAAAACTTACTTTATTGCGATTCTCCATTTGAAAAGTTGCAGTGTGAGCACTTGCAGTTTGGATTGCAAGATGGTTTTTATTCTGCAAATTTTCTTGATGATAATGTTTTGCCTGAGACTTATGTTGCACTCCCCATTTATTATCAACACACGGACATAAATTTTACTGCAACT------------------------------------------------GCA---------------TCTTTTGGTGGTTCT---------------------TGTTATGTTTGTAAACCACACCAGGTT------------AAT---------ATATCTCTTAATGGT---AACACT------------------------------TCA---------GTGTGTGTTAGAACATCTCATTTTTCAATTAGGTATATTTATAACCGC------------------------------GTTAAGAGTGGTTCACCAGGT---GAC---------------TCTTCATGGCACATTTATTTAAAGAGTGGCACTTGTCCA---TTTTCTTTTTCTAAGTTAAATAATTTTCAAAAGTTTAAGACTATTTGTTTTTCAACCGTC---GCAGTGCCTGGTAGTTGTAATTTTCCACTTGAAGCCACCTGG------CATTACACTTCTTATACTATTGTTGGTGCTTTGTATGTTACTTGGTCTGAAGGTAATTCCATTACTGGTGTACCTTAT---------CCTGTCTCTGGTATTCGTGAGTTTAGTAATTTAGTTTTAAATAATTGTACCAAATATAATATTTATGATTATGTTGGTACTGGAATTATACGTTCTTCAAACCAGTCACTTGCTGGTGGTATTACATATGTTTCTAACTCTGGTAATTTACTTGGTTTTAAAAATGTTTCCACTGGTAACATTTTTATTGTGACACCATGTAACCAACCAGACCAAGTAGCTGTTTATCAACAAAGCATTATTGGTGCCATGACTGCTGTTAATGAGTCT------AGATATGGCTTG------CAAAACTTACTACAGTTACCTAACTTTTATTATGTTAGTAATGGTAGT---------AAC------AATTGCACTACGGCCGTTATGACTTATTCTAATTTTGGTATTTGTGCTGATGGTTCTTTAATTCCTGTTCGTCTGCGTAATTCTAGTGATAATGGTATTTCAGCCATAATCACTGCTAATTTATCCATTCCCTCTAACTGGACTACTTCAGTTCAAGTTGAGTACCTCCAAATTACTAGTACTCCAATAGTTGTTGATTGTGCTACTTATGTGTGTAATGGTAACCCTCGCTGTAAGAATCTACTTAAGCAGTATACTTCTGCTTGTAAAACTATTGAAGATGCCTTACGACTTAGTGCTCATTTGGAAACTAATGATGTTAGTAGTATGCTAACTTTCGAT------------AGCAATGCTTTTAGTTTGGCT---------AATGTTACTAGTTTT---GGAGATTATAACCTTTCTAGTGTTTTACCTCAG------AGAAACATTCATTCAAGCCGTATAGCAGGACGT---AGTGCTTTGGAAGATTTGTTGTTTAGCAAAGTTGTTACATCTGGTTTGGGTACTGTTGATGTTGACTATAAGTCTTGTACTAAAGGTCTT------------TCTATT---GCTGACCTTGCTTGTGCTCAGTACTACAATGGCATAATGGTTTTGCCAGGTGTTGCTGATGCTGAACGTATGGCCATGTACACAGGTTCTCTTATAGGTGGCATG---------------------GTGCTCGGAGGTCTTACA---TCAGCAGCCGCCATACCTTTTTCTTTGGCACTGCAAGCACGACTTAACTATGTTGCTTTACAAACTGATGTGCTTCAAGAAAATCAGAAAATTTTGGCTGCATCATTTAATAAGGCTATTAATAACATTGTTGCTTCTTTTAGTAGCGTTAATGATGCTATTACACAAACTGCAGAGGCTATACATACTGTTACTATTGCACTTAATAAGATTCAGGATGTTGTTAATCAACAGGGTAGTGCTCTTAACCATCTCACTTCACAATTGAGACATAATTTTCAGGCCATTTCTAATTCAATTCAAGCTATTTATGACCGGCTTGATTCAATTCAAGCCGATCAACAAGTTGACAGATTAATTACTGGACGGCTTGCAGCTTTGAATGCATTTGTTTCCCAAGTTTTGAATAAATATACTGAAGTTCGTAGTTCCAGACGCTTAGCACAGCAGAAGATTAATGAATGTGTCAAATCACAATCTAATAGATATGGTTTTTGTGGCAATGGCACCCATATCTTTTCAATCGTCAACTCAGCTCCAGATGGTTTGCTTTTTCTTCATACTGTTTTGCTGCCAACCGACTACAAGAATGTAAAGGCGTGGTCGGGTATCTGTGTTGATGGCATTTACGGCTATGTTCTGCGTCAATCTAACTTGGTTCTTTATTCT---GAT------AATGGTGTTTTTCGTGTAACTTCCAGGGTCATGTTTCAACCTCGTTTACCTGTTTTGTCTGATTTTGTGCAAATATATAATTGTAATGTTACTTTTGTTAACATATCTCGTGTCGAGTTACATACTGTCATACCTGACTACGTTGATGTTAATAAAACATTACAAGAGTTTGCACAAAACTTA------CCA------AAGTAT---------GTTAAGCCTAATTTTGACTTGACTCCTTTTAATTTAACATATCTTAATTTGAGTTCTGAGTTGAAGCAACTCGAAGTTAAAACTGCTAGTCTTTTCCAAACTACTGTTGAATTACAAGGTCTTATTGATCAGATTAACAGTACATATGTTGATTTGAAGTTGCTTAATAGGTTTGAAAATTATATTAAATGGCCTTGGTGGGTTTGGCTCATTATTTCTGTTGTTTTTGTTGTATTGTTGAGTCTTCTTGTGTTTTGTTGTCTTTCTACAGGTTGTTGTGGTTGTTGCAATTGTTTAACTTCATCAATGCGAGGTTGTTGTGATTGTGGTTCAACTAAACTTCCTTATTACGAA---TTTGAAAAGGTCCACGTTCAA------------------------------TAA
>JQ765567_HumanNL63_USA_2009-03-12
ATG------------------------------AAACTTTTCTTGATTTTG------------------------------------------------------------------------------------------------------------------------------------------------------------------------------------------------------------------------------------------------------------------------------------------------------------------------------------------------------------------------------------------------------------------------------------------------------------------------------------------------------------------------------------------------------------------------------------------------------------------------------------------------------------------------------CTTGTTTTGCCC------------------------------------------------------TTGGCCTCT------------------TGCTTTTTCACATGTAATAGTAATGCTAATCTCTCTATGTTACAATTAGGTGTTCCTGACAATTCTTCA---ACTATTGTCACGGGTTTATTGCCAACT------------------CATTGGATTTGTGCTAAT---CAGAGTACATCT------------------GTTTAC------------TCAGCC---AATGGTTTCTTTTATATTGATGTTGGT---AATCACCGTAGTGCTTTTGCACTC---CATACTGGTTATTAT------GATGTT---------AATCAG---------------------TATTATATTTATGTTACT------AAT---GAAATAGGCTTA------------------AATGCTTCTGTTACTCTTAAGATTTGTAAGTTT---GGTATAAACACTACTTTTGAT---TTTTTAAGTAAT---TCTTCTAGTTCTTTTGACTGTATAGTTAAT------TTG---TTATTT---------------ACAGAACAGTTA------GGTGCGCCTTTGGGCATAACTATATCTGGTGAAACTGTGCGTCTGCATTTATATAATGTAACTCGTACTTTTTATGTGCCAGCAGCTTATAAACTTACTAAACTTAGTGTTAAATGTTACTTTAACTATTCCTGTGTTTTTAGTGTTGTCAACGCCACCGTTACTGTGAATGTCACCACA---CATAATGGCCGTGTAGTTAACTACACTGTTTGTGATGATTGTAATGGTTATACTGATAACATATTTTCTGTTCAACAGGATGGCCGCATTCCTAATGGTTTCCCTTTTAATAATTGGTTTTTGCTAACTAATGGTTCCACACTAGTGGACGGGGTCTYTAGACTTTATCAACCACTCCGTTTAACTTGTTTATGGCCTGTACCTGGTCTTAAATCTTCA---ACTGGTTTTGTTTATTTTAATGCCACTGGT---------------------------TCTGATGTTAATTGTAACGGCTATCAACAT------AATTCTTTT---GCTGATGTTATGCGTTACAATCTTAACTTCAGTGCTAATTCTGTGGATAATCTCAAGAGTGGTGTTATAGTTTTTAAAACT---------CTACAGTACGATGTTCTGTTTTACTGTAGTAATTCCTCTTCG------GGC------------GTT------CTAGACACCACAATACCTTTTGGCCCTTCCTCTCAACCTTATTACTGTTTTATAAATAGT---------ACCATCAACACCACT---CATGTTAGCACTTTTGTGGGTGTCCTACCACCCACT---GTGCGTGAGATTGTTGTTGCTAGAACTGGTCAGTTTTATATTAATGGTTTTAAGTATTTTGATTTGGGTTTTATCGAAGCTGTCAATTTTAATGTCACAACTGCTAGTGCCACAGATTTTTGGACGGTTGCATTTGCTACTTTTGTTGATGTTTTGGTTAATGTTAGTGCAACTAAGATTCAAAACTTACTTTATTGCGATTCTCCATTTGAAAAGTTGCAGTGTGAGCACTTGCAGTTTGGATTGCAAGATGGTTTTTATTCTGCAAATTTTCTTGATGATAATGTTTTGCCTGAGACTTATGTTGCACTCCCCATTTATTATCAACACACGGACATAAATTTTACTGCAACT------------------------------------------------GCA---------------TCTTTTGGTGGTTCT---------------------TGTTATGTTTGTAAACCACACCAGGTT------------AAT---------ATATCTCTTAATGGT---AACACT------------------------------TCA---------GTGTGTGTTAGAACATCTCATTTTTCAATTAGGTATATTTATAACCGC------------------------------GTTAAGAGTGGTTCACCAGGT---GAC---------------TCTTCATGGCACATTTATTTAAAGAGTGGCACTTGTCCA---TTTTCTTTTTCTAAGTTAAATAATTTTCAAAAGTTTAAGACTATTTGTTTCTCAACCGTC---GCAGTGCCTGGTAGTTGTAATTTTCCACTTGAAGCCACCTGG------CATTACACTTCTTATACTATTGTTGGTGCTTTGTATGTTACTTGGTCTGAAGGTAATTCCATTACTGGTGTACCTTAT---------CCTGTCTCTGGTATTCGTGAGTTTAGTAATTTAGTTTTAAATAATTGTACCAAATATAATATTTATGATTATGTTGGTACTGGAATTATACGTTCTTCAAACCAGTCACTTGCTGGTGGTATTACATATGTTTCTAACTCTGGTAATTTACTTGGTTTTAAAAATGTTTCCACTGGTAACATTTTTATTGTGACACCATGTAACCAACCAGACCAAGTAGCTGTTTATCAACAAAGCATTATTGGTGCCATGACTGCTGTTAATGAGTCT------AGATATGGCTTG------CAAAACTTACTACAGTTACCTAACTTTTATTATGTTAGTAATGGTGGT---------AAC------AATTGCACTACGGCCGTTATGACTTATTCTAATTTTGGTATTTGTGCTGATGGTTCTTTAATTCCTGTTCGTCTGCGTAATTCTAGTGATAATGGTATTTCAGCCATAATCACTGCTAATTTATCCATTCCCTCTAACTGGACTACTTCAGTTCAAGTTGAGTACCTCCAAATTACTAGTACTCCAATAGTTGTTGATTGTGCTACTTATGTGTGTAATGGTAACCCTCGCTGTAAGAATCTACTTAAGCAGTATACTTCTGCTTGTAAAACTATTGAAGATGCCTTACGACTTAGTGCTCATTTGGAAACTAATGATGTTAGTAGTATGCTAACTTTCGAT------------AGCAATGCTTTTAGTTTGGCT---------AATGTTACTAGTTTT---GGAGATTATAACCTTTCTAGTGTTTTACCTCAG------AGAAACATTCATTCAAGCCGTATAGCAGGACGT---AGTGCTTTAGAAGATTTGTTGTTTAGCAAAGTTGTTACATCTGGTTTGGGTACTGTTGATGTTGACTATAAGTCTTGTACTAAAGGTCTT------------TCTATT---GCTGACCTTGCTTGTGCTCAGTACTACAATGGCATAATGGTTTTGCCAGGTGTTGCTGATGCTGAACGTATGGCCATGTATACAGGTTCTCTTATAGGTGGCATG---------------------GTGCTCGGAGGTCTTACA---TCAGCAGCCGCCATACCTTTTTCTTTGGCACTGCAAGCACGACTTAACTATGTTGCTTTACAAACTGATGTGCTTCAAGAAAATCAGAAAATTTTGGCTGCATCATTTAATAAGGCTATTAATAACATTGTTGCTTCTTTTAGTAGCGTTAATGATGCTATTACACAAACTGCAGAGGCTATACATACTGTTACTATTGCACTTAATAAGATTCAGGATGTTGTTAATCAACAGGGTAGTGCTCTTAACCATCTCACTTCACAATTGAGACATAATTTTCAGGCCATTTCTAATTCAATTCAAGCTATTTATGACCGGCTTGATTCAATTCAAGCCGATCAACAAGTTGACAGATTAATTACTGGACGGCTTGCAGCTTTGAATGCATTTGTTTCCCAAGTTTTGAATAAATATACTGAAGTTCGTAGTTCCAGACGCTTAGCACAGCAGAAGATTAATGAATGTGTCAAATCACAATCTAATAGATATGGTTTTTGTGGTAATGGCACCCATATCTTTTCAATCGTCAACTCAGCTCCAGATGGTTTGCTTTTTCTTCATACTGTTTTGCTGCCAACCGACTACAAGAATGTAAAGGCGTGGTCGGGTATCTGTGTTGATGGCATTTACGGCTATGTTCTGCGTCAACCTAACTTGGTTCTTTATTCT---GAT------AATGGTGTTTTTCGTGTAACTTCCAGGGTCATGTTCCAACCTCGTTTACCTGTTTTGTCTGATTTTGTGCAAATATATAATTGTAATGTTACTTTTGTTAACATATCTCGTGTCGAGTTACATACTGTCATACCTGACTACGTTGATGTTAATAAAACATTACAAGAGTTTGCACAAAACTTA------CCA------AAGTAT---------GTTAAGCCTAATTTTGACTTGACTCCTTTTAATTTAACATACCTTAATTTGAGTTCTGAGTTGAAGCAACTCGAAGCTAAAACTGCTAGTCTTTTCCAAACTACTGTTGAATTACAAGGTCTTATTGATCAGATTAACAGTACATATGTTGATTTGAAGTTGCTTAATAGGTTTGAAAATTATATTAAATGGCCTTGGTGGGTTTGGCTCATTATTTCTGTTGTTTTTGTTGTATTGTTGAGTCTTCTTGTGTTTTGTTGTCTTTCTACAGGTTGTTGTGGTTGTTGCAATTGTTTAACTTCATCAATGCGAGGTTGTTGTGATTGTGGTTCAACTAAACTTCCTTATTACGAA---TTTGAAAAGGTCCACGTTCAA------------------------------TAA
>JQ765568_HumanNL63_USA_2005-01-11
ATG------------------------------AAACTTTTCTTGATTTTG------------------------------------------------------------------------------------------------------------------------------------------------------------------------------------------------------------------------------------------------------------------------------------------------------------------------------------------------------------------------------------------------------------------------------------------------------------------------------------------------------------------------------------------------------------------------------------------------------------------------------------------------------------------------------CTTGTTTTGCCC------------------------------------------------------CTGGCCTCT------------------TGCTTTTTCACATGTAATAGTAATGCTAATCTCTCTATGTTACAATTAGGTGTTCCTGACAATTCTTCA---ACTATTGTTACGGGTTTATTGCCAACT------------------CATTGGTTTTGTGCTAAT---CAGAGTACATCT------------------GTTTAC------------TCAGCC---AATGGTTTCTTTTATATTGATGTTGGT---AATCACCGTAGTGCTTTTGCGCTC---CATACTGGTTATTAT------GATGCT---------AATCAG---------------------TATTATATTTATGTTACT------AAT---GAAATAGGCTTA------------------AATGCTTCTGTTACTCTTAAGATTTGTAAGTTT---AGTAGAAACACTACTTTTGAT---TTTTTAAGTAAT---GCTTCTAGTTCTTTTGACTGTATAGTTAAT------TTG---TTATTT---------------ACAGAACAGTTA------GGTGCGCCTTTGGGCATAACTATATCTGGTGAAACTGTGCGTCTGCATTTATATAATGTAACTCGTACTTTTTATGTGCCAGCAGCTTATAAACTTACTAAACTTAGTGTTAAATGTTACTTTAACTATTCCTGTGTTTTTAGTGTTGTCAACGCCACCGTTACTGTGAATGTCACCACA---CATAATGGCCGTGTAGTTAACTACACTGTTTGTGATGATTGTAATGGTTATACTGATAACATATTTTCTGTTCAACAGGATGGCCGCATTCCTAATGGTTTCCCTTTTAATAATTGGTTTTTGTTAACTAATGGTTCCACACTAGTGGACGGGGTCTCTAGACTTTATCAACCACTCCGTCTAACTTGTTTATGGCCTGTACCTGGTCTTAAATCTTCA---ACTGGTTTTGTTTATTTTAATGCCACTGGT---------------------------TCTGATGTTAATTGTAACGGCTATCAACAT------AATTCTGTT---GCTGATGTTATGCGTTACAATCTTAACTTCAGTGCTAATTCTGTGGACAATCTCAAGAGTGGTGTTATAGTTTTTAAAACT---------TTACAGTACGATGTTTTGTTTTATTGTAGTAACTCTTCCTCA------GGT------------GTT------CTTGACACCACAATACCTTTTGGCCCTTCCTCTCAACCTTATTACTGTTTTATAAACAGC---------ACTATCAACACTACT---CATGTTAGCACTTTTGTGGGTATTTTACCACCCACT---GTGCGTGAAATTGTTGTTGCTAGAACTGGTCAGTTTTATATTAATGGTTTTAAGTATTTCGATTTGGGTTTCATAGAAGCTGTCAATTTTAATGTCACGACTGCTAGTGCCACAGATTTTTGGACGGTTGCATTTGCTACTTTTGTTGATGTTTTGGTTAATGTTAGTGCAACTAACATTCAAAACTTACTTTATTGCGATTCTCCATTTGAAAAGTTGCAGTGTGAGCACTTGCAGTTTGGATTGCAGGATGGTTTTTATTCTGCAAATTTTCTTGATGATAATGTTTTGCCTGAGACTTATGTTGCACTCCCCATTTATTATCAACACACGGACATAAATTTTACTGCAACT------------------------------------------------GCA---------------TCTTTTGGTGGTTCT---------------------TGTTATGTTTGTAAACCACACCAGGTT------------AAT---------ATATCTCTTAATGGT---AACACT------------------------------TCA---------GTGTGTGTTAGAACATCTCATTTTTCAATTAGGTATATTTATAACCGC------------------------------GTTAAGAGTGGTTCACCAGGT---GAC---------------TCTTCATGGCACATTTATTTAAAGAGTGGCACTTGTCCA---TTTTCTTTTTCTAAGTTAAATAATTTTCAAAAGTTCAAGACTATTTGTTTCTCAACCGTC---GAAGTGCCTGGTAGTTGTAATTTTCCGCTTGAAGCCACCTGG------CATTACACTTCTTATACTATTGTTGGTGCTTTGTATGTTACTTGGTCTGAAGGTAATTCTATTACTGGTGTACCTTAT---------CCTGTCTCTGGTATTCGTGAGTTTAGTAATTTAGTTTTAAATAATTGTACCAAATATAATATTTATGATTATGTTGGTACTGGAATTATACGTTCTTCAAACCAGTCACTTGCTGGTGGTATTACATATGTTTCTAACTCTGGTAATTTACTTGGTTTTAAAAATGTTTCCACTGGTAACATTTTTATTGTGACACCATGTAACCAACCAGACCAAGTAGCTGTTTATCAACAAAGCATTATTGGTGCCATGACCGCTGTTAATGAGTCT------AGATATGGCTTG------CAAAACTTACTACAGTTACCTAACTTTTATTATGTTAGTAATGGTGGT---------AAC------AATTGCACTACGGCCGTTATGACTTATTCTAATTTTGGTATTTGTGCTGATGGTTCTTTGATTCCTGTTCGTCCGCGTAATTCTAGTGATAATGGTATTTCAGCCATAATCACTGCTAATTTATCCATTCCCTCTAACTGGACTACTTCAGTTCAAGTTGAGTACCTCCAAATTACTAGTACTCCAATAGTTGTTGATTGTGCTACTTATGTGTGTAATGGTAACCCTCGCTGTAAGAATCTACTTAAGCAGTATACTTCTGCTTGTAAAACTATTGAAGATGCCTTACGACTTAGTGCTCATTTGGAAACTAATGATGTTAGTAGTATGCTAACTTTCGAT------------AGCAATGCTTTTAGTTTGGCT---------AATGTTACTAGTTTT---GGAGACTATAACCTTTCTAGTGTTTTACCTCAG------AGAAACATTCGTTCAAGCCGTATAGCAGGACGT---AGTGCTTTGGAAGATTTGTTGTTTAGCAAAGTTGTTACATCTGGTTTGGGTACTGTTGATGTTGACTATAAGTCTTGTACTAAAGGTCTT------------TCTATT---GCTGACCTTGCTTGTGCTCAGTACTACAATGGCATAATGGTTTTGCCAGGTGTTGCTGATGCTGAACGTATGGCCATGTACACAGGTTCTCTTATAGGTGGCATG---------------------GTGCTCGGAGGTCTTACA---TCAGCAGCCGCCATACCTTTTTCTTTGGCACTGCAAGCACGACTTAACTATGTTGCTTTACAAACTGATGTGCTTCAAGAAAATCAGAAAATTTTGGCTGCATCATTTAATAAGGCTATTAATAATATTGTTGCTTCTTTTAGTAGCGTTAATGATGCTATTACACAAACTGCAGAGGCTATACATACTGTTACTATTGCACTTAATAAGATTCAGGATGTTGTTAATCAACAGGGTAGTGCTCTTAACCATCTCACTTCACAATTGAGACATAATTTTCAGGCCATTTCTAATTCAATTCAGGCTATTTATGACCGGCTTGATTCAATTCAAGCCGATCAACAAGTTGACAGATTAATTACTGGACGGCTTGCAGCTTTGAATGCATTTGTTTCCCAAGTTTTGAATAAATATACTGAAGTTCGTGGTTCAAGACGCTTAGCACAGCAGAAGATTAATGAATGTGTCAAGTCACAATCTAATAGATATGGTTTTTGTGGCAATGGCACTCACATCTTTTCAATCGTCAACTCAGCTCCAGATGGTTTGCTTTTTCTTCATACTGTTTTGCTGCCAACTGATTACAAGAATGTAAAGGCGTGGTCTGGTATCTGTGTTGATGGCATTTATGGCTATGTTCTGCGTCAACCTAACTTGGTTCTTTATTCT---GAT------AATGGTGTCTTTCGTGTAACTTCCAGGATCATGTTTCAACCTCGCTTACCTGTTTTGTCTGATTTTGTGCAAATATATAATTGTAATGTTACTTTTGTTAACATATCTCGTGTTGAGTTACATACTGTCATACCTGACTACGTTGATGTTAATAAAACATTACAAGAGTTTGCACAAAACTTA------CCA------AAGTAT---------GTTAAGCCTAATTTTGACTTGACTCCTTTTAATTTAACATATCTTAATTTGAGTTCTGAGTTGAAGCAACTCGAAGCTAAAACTGCTAGTCTTTTTCAAACTACTGTTGAATTACAAGGTCTTATTGATCAGATTAACAGTACATATGTTGATTTGAAGTTGCTTAATAGGTTTGAAAATTATATCAAATGGCCTTGGTGGGTTTGGCTCATTATTTCTGTTGTTTTTGTTGTATTGTTGAGTCTTCTTGTGTTTTGTTGTCTTTCTACAGGTTGTTGTGGTTGTTGCAATTGTTTAACTTCTTCAATGCGAGGCTGTTGTGATTGTGGTTCAACTAAACTTCCTTATTACGAA---TTTGAAAAGGTCCACATTCAA------------------------------TAA
>JQ765569_HumanNL63_USA_2005-01-18
ATG------------------------------AAACTTTTCTTGATTTTG------------------------------------------------------------------------------------------------------------------------------------------------------------------------------------------------------------------------------------------------------------------------------------------------------------------------------------------------------------------------------------------------------------------------------------------------------------------------------------------------------------------------------------------------------------------------------------------------------------------------------------------------------------------------------CTTATTTTGCCC------------------------------------------------------CTGGTTTCT------------------TGCTTTTCTACATGTAACAGTAATGCTAGTATTTCTATGTTACAATTAGGTGTTCCTGATAACTCTTCA---ACTATTGTCACAGGTTTGTTGCCAGTC------------------CATTGGATTTGTGCTAAT---CAGAGCACATCT------------------AGTTAC------------CCAGCC---AATGGCTTTTTCTATATTGATGTCGGT---AAACACCGTAGTGCTTTTGCACTC---CATAGTGGTTATTAT------GATGCT---------AACCAG---------------------TATTATATTTATCTCACT------AAT---AAAATACATTTA------------------AATGCTCCTGTCACTCTGAAGATTTGTAAGTTT---GGA---AACACTTCTTTTGAT---TTTTTAAGTAAT---GTTTCTACTTCTCATCATTGTATAGTTAAT------TCG---TCATTC---------------ACAGAACAGTTA------GGTGTGCCTTTGGGCATAACTATATCGGGTGAAACTGTACGTTTGCATTTATATAATGCAACTCGCACCTTTTATGTGCCAGCCGCTTATAAACTTACTAAACTTAGTGTTAAATGTTACTTTAGTGAATCCTGTGTTTTTAGTGTTGTCAATGCTACCGTTACTGTTAATGTCACCACA---CTTAATGGCCGTATAGTTAATTACACTGTTTGTGATGATTGTAATGGTTACACTGATAACATATTTTCTGTTCAACAGGATGGCCGCATTCCTAATGGTTTTTCTTTTAATAATTGGTTTTTGTTAACTAATGGTTCTACACTAGTGGACGGTGTCTCTAGACTTTACCAACCACTTCGTTTAACTTGTTTATGGCCTGTACCTGGTCTTAAATCTTCG---ACTGGTTTTGTTTATTTTAACGCCACTGGT---------------------------TCTGATGTTAATTGTAATGGTTATCAACAT------CATTCTGTT---GCTGATGTTATGCGTTACAATCTTAACTTCAGTTCTAATTCTGTGGATAATCTCAAGAGTGGTGTTATAGTTTTTAAAACT---------CTACAGTACGATGTTTTGTTTTACTGTAGTAATTCTTCTTCG------GGC------------GTT------CTAGACACCACAATACCTTTTGGCCCTTCCTCTCAACCTTATTACTGTTTTATAAATAGT---------ACCATCAACACCACT---CATGTTAGCACTTTTGTGGGTGTCCTACCACCCATT---GTGCGTGAGATTGTTGTTGCTAGAACTGGTCAGTTTTATATTAATGGTTTTAAGTATTTTGATTTGGGTTTTATCGAAGCTGTCAATTTTAATGTCACGACAGCTAGTGCTACAGATTTTTGGACGGTTGCATTTGCTACTTTTGTTGATGTTTTGGTTAATGTTAGTGCAACTAACATTCAAAACTTACTTTATTGCGATTCTCCATTTGAAAAGTTGCAGTGTGAGCACTTGCAGTTTGGATTGCAAGATGGTTTTTATTCTGCAAATTTTCTTGATGATAATGTTTTGCCTGATACTTATGTTGCACTTCCTATTTATTATCAACATACTGATATAAATTTTACTGCGACT------------------------------------------------GCA---------------TCTTTTGGTGGTTCT---------------------TGTTATGTTTGCAAACCACATCAGGTT------------AAT---------ATATCTCTTAATGGT---AATACT------------------------------TCA---------GTGTGTGTTAGAACATCTCATTTTTCAATTAGGTATATTTATAACCGC------------------------------GTTAAGAGTGGTTCACCAGGT---GAC---------------TCTTCATGGCACATTTATTTAAAGAGTGGCACTTGTCCA---TTTTCTTTTTCTAAGTTAAATAATTTTCAAAAGTTTAAGACTATTTGTTTCTCAACCGTC---GCAGTGCCTGGTAGTTGTAATTTTCCACTTGAAGCCACCTGG------CATTACACTTCTTATACTATTGTTGGTGCTTTGTATGTTACTTGGTCTGAAGGTAATTCCATTACTGGTGTACCTTAT---------CCTGTCTCTGGTATTCGTGAGTTTAGTAATTTAGTTTTAAATAATTGTACCAAATATAATATTTATGATTATGTTGGTACTGGAATTATACGTTCTTCAAACCAGTCACTTGCTGGTGGTATTACATATGTTTCTAACTCTGGTAATTTACTTGGTTTTAAAAATGTTTCCACTGGTAACATTTTTATTGTGACACCATGTAACCAACCAGACCAAGTAGCTGTTTATCAACAAAGCATTATTGGTGCCATGACTGCTGTTAATGAGTCT------AGATATGGCTTG------CAAAACTTACTACAGTTACCTAACTTTTATTATGTTAGTAATGGTGGT---------AAC------AATTGCACTACGGCCGTTATGACTTATTCTAATTTTGGTATTTGTGCTGATGGTTCTTTAATTCCTGTTCGTCCGCGTAATTCTAGTGATAATGGTATTTCAGCCATAATCACTGCTAATTTATCCATTCCCTCTAACTGGACTACTTCAGTTCAAGTTGAGTACCTCCAAATTACTAGTACTCCAATAGTTGTTGATTGTGCTACTTATGTGTGTAATGGTAACCCTCGCTGTAAGAATTTACTTAAGCAGTATACTTCTGCTTGTAAAACTATTGAAGATGCCTTACGACTTAGTGCTCATTTGGAAACTAATGATGTTAGTAGTATGCTAACTTTCGAT------------AGCAATGCTTTTAGTTTGGCT---------AATGTTACTAGTTTT---GGAGATTATAACCTTTCTAGTGTTTTACCTCAG------AGAAACATTCATTCAAGCCGTATAGCAGGACGT---AGTGCTTTGGAAGATTTGTTGTTTAGCAAAGTTGTTACATCTGGTTTGGGTACTGTTGATGTTGACTATAAGTCTTGTACTAAAGGTCTT------------TCTATT---GCTGACCTTGCTTGTGCTCAGTACTACAATGGCATAATGGTTTTGCCAGGTGTTGCTGATGCTGAACGTATGGCCATGTACACAGGTTCTCTTATAGGTGGCATG---------------------GTGCTCGGAGGTCTTACA---TCAGCAGCCGCCATACCTTTTTCTTTGGCACTGCAAGCACGACTTAACTATGTTGCTTTACAAACTGATGTGCTTCAAGAAAATCAGAAAATTTTGGCTGCATCATTTAATAAGGCTATTAATAACATTGTTGCTTCTTTTAGTAGCGTTAATGATGCTATTACACAAACTGCAGAGGCTATACATACTGTTACTATTGCACTTAATAAGATTCAGGATGTTGTTAATCAACAGGGTAGTGCTCTTAACCATCTCACTTCACAATTGAGACATAATTTTCAGGCCATTTCTAATTCAATTCAAGCTATTTATGACCGGCTTGATTCAATTCAAGCCGATCAACAAGTTGACAGATTAATTACTGGACGGCTTGCAGCTTTGAATGCATTTGTTTCCCAAGTTTTGAATAAATATACTGAAGTTCGTAGTTCCAGACGCTTAGCACAGCAGAAGATTAATGAATGTGTCAAATCACAATCTAATAGATATGGTTTTTGTGGCAATGGCACCCATATCTTTTCAATCGTCAACTCAGCTCCAGATGGTTTGCTTTTTCTTCATACTGTTTTGCTGCCAACCGACTACAAGAATGTAAAGGCGTGGTCGGGTATCTGTGTTGATGGCATTTACGGCTATGTTCTGCGTCAACCTAACTTGGTTCTTTATTCT---GAT------AATGGTGTCTTTCGTGTAACTTCCAGGGTCATGTTTCAACCTCGTTTACCTGTTTTGTCTGATTTTGTGCAAATATATAATTGTAATGTTACTTTTGTTAACATATCTCGTGTCGAGTTACATACTGTCATACCTGACTACGTTGATGTTAATAAAACATTACAAGAGTTTGCACAAAACTTA------CCA------AAGTAT---------GTTAAGCCTAATTTTGACTTGACTCCTTTTAATTTAACATATCTTAATTTGAGTTCTGAGTTGAAGCAACTCGAAGCTAAAACTGCTAGTCTTTTCCAAACTACTGTTGAATTACAAGGTCTTATTGATCAGATTAACAGTACATATGTTGATTTGAAGTTGCTTAATAGGTTTGAAAATTATATTAAATGGCCTTGGTGGGTTTGGCTCATTATTTCTGTTGTTTTTGTTGTATTGTTGAGTCTTCTTGTGTTTTGTTGTCTTTCTACAGGTTGTTGTGGTTGTTGCAATTGTTTAACTTCATCAATGCGAGGTTGTTGTGATTGTGGTTCAACTAAACTTCCTTATTACGAA---TTTGAAAAGGTCCACGTTCAA------------------------------TAA
>JQ765570_HumanNL63_USA_2005-01-19
ATG------------------------------AAACTTTTCTTGATTTTG------------------------------------------------------------------------------------------------------------------------------------------------------------------------------------------------------------------------------------------------------------------------------------------------------------------------------------------------------------------------------------------------------------------------------------------------------------------------------------------------------------------------------------------------------------------------------------------------------------------------------------------------------------------------------CTTATTTTGCCC------------------------------------------------------CTGGTTTCT------------------TGCTTTTCTACATGTAACAGTAATGCTAGTATTTCTATGTTACAATTAGGTGTTCCTGATAACTCTTCA---ACTATTGTCACAGGTTTGTTGCCAGTC------------------CATTGGATTTGTGCTAAT---CAGAGCACATCT------------------AGTTAC------------CCAGCC---AATGGCTTTTTCTATATTGATGTCGGT---AAACACCGTAGTGCTTTTGCACTC---CATAGTGGTTATTAT------GATGCT---------AACCAG---------------------TATTATATTTATCTCACT------AAT---AAAATACATTTA------------------AATGCTCCTGTCACTCTGAAGATTTGTAAGTTT---GGA---AACACTTCTTTTGAT---TTTTTAAGTAAT---GTTTCTACTTCTCATCATTGTATAGTTAAT------TCG---TCATTC---------------ACAGAACAGTTA------GGTGTGCCTTTGGGCATAACTATATCGGGTGAAACTGTACGTTTGCATTTATATAATGCAACTCGCACCTTTTATGTGCCAGCCGCTTATAAACTTACTAAACTTAGTGTTAAATGTTACTTTAGTGAATCCTGTGTTTTTAGTGTTGTCAATGCTACCGTTACTGTTAATGTCACCACA---CTTAATGGCCGTATAGTTAATTACACTGTTTGTGATGATTGTAATGGTTACACTGATAACATATTTTCTGTTCAACAGGATGGCCGCATTCCTAATGGTTTTTCTTTTAATAATTGGTTTTTGTTAACTAATGGTTCTACACTAGTGGACGGTGTCTCTAGACTTTACCAACCACTTCGTTTAACTTGTTTATGGCCTGTACCTGGTCTTAAATCTTCG---ACTGGTTTTGTTTATTTTAACGCCACTGGT---------------------------TCTGATGTTAATTGTAATGGTTATCAACAT------CATTCTGTT---GCTGATGTTATGCGTTACAATCTTAACTTCAGTTCTAATTCTGTGGATAATCTCAAGAGTGGTGTTATAGTTTTTAAAACT---------CTACAGTACGATGTTTTGTTTTACTGTAGTAATTCTTCTTCG------GGC------------GTT------CTAGACACCACAATACCTTTTGGCCCTTCCTCTCAACCTTATTACTGTTTTATAAATAGT---------ACCATCAACACCACT---CATGTTAGCACTTTTGTGGGTGTCCTACCACCCATT---GTGCGTGAGATTGTTGTTGCTAGAACTGGTCAGTTTTATATTAATGGTTTTAAGTATTTTGATTTGGGTTTTATCGAAGCTGTCAATTTTAATGTCACGACAGCTAGTGCTACAGATTTTTGGACGGTTGCATTTGCTACTTTTGTTGATGTTTTGGTTAATGTTAGTGCAACTAACATTCAAAACTTACTTTATTGCGATTCTCCATTTGAAAAGTTGCAGTGTGAGCACTTGCAGTTTGGATTGCAAGATGGTTTTTATTCTGCAAATTTTCTTGATGATAATGTTTTGCCTGATACTTATGTTGCACTTCCTATTTATTATCAACATACTGATATAAATTTTACTGCGACT------------------------------------------------GCA---------------TCTTTTGGTGGTTCT---------------------TGTTATGTTTGCAAACCACATCAGGTT------------AAT---------ATATCTCTTAATGGT---AATACT------------------------------TCA---------GTGTGTGTTAGAACATCTCATTTTTCAATTAGGTATATTTATAACCGC------------------------------GTTAAGAGTGGTTCACCAGGT---GAC---------------TCTTCATGGCACATTTATTTAAAGAGTGGCACTTGTCCA---TTTTCTTTTTCTAAGTTAAATAATTTTCAAAAGTTTAAGACTATTTGTTTTTCAACCGTC---GCAGTGCCTGGTAGTTGTAATTTTCCACTTGAAGCCACCTGG------CATTACACTTCTTATACTATTGTTGGTGCTTTGTATGTTACTTGGTCTGAAGGTAATTCCATTACTGGTGTACCTTAT---------CCTGTCTCTGGTATTCGTGAGTTTAGTAATTTAGTTTTAAATAATTGTACCAAATATAATATTTATGATTATGTTGGTACTGGAATTATACGTTCTTCAAACCAGTCACTTGCTGGTGGTATTACATATGTTTCTAACTCTGGTAATTTACTTGGTTTTAAAAATGTTTCCACTGGTAACATTTTTATTGTGACACCATGTAACCAACCAGACCAAGTAGCTGTTTATCAACAAAGCATTATTGGTGCCATGACTGCTGTTAATGAGTCT------AGATATGGCTTG------CAAAACTTACTACAGTTACCTAACTTTTATTATGTTAGTAATGGTGGT---------AAC------AATTGCACTACGGCCGTTATGACTTATTCTAATTTTGGTATTTGTGCTGATGGTTCTTTAATTCCTGTTCGTCCGCGTAATTCTAGTGATAATGGTATTTCAGCCATAATCACTGCTAATTTATCCATTCCCTCTAACTGGACTACTTCAGTTCAAGTTGAGTACCTCCAAATTACTAGTACTCCAATAGTTGTTGATTGTGCTACTTATGTGTGTAATGGTAACCCTCGCTGTAAGAATCTACTTAAGCAGTATACTTCTGCTTGTAAAACTATTGAAGATGCCTTACGACTTAGTGCTCATTTGGAAACTAATGATGTTAGTAGTATGCTAACTTTCGAT------------AGCAATGCTTTTAGTTTGGCT---------AATGTTACTAGTTTT---GGAGATTATAACCTTTCTAGTGTTTTACCTCAG------AGAAACATTCATTCAAGCCGTATAGCAGGACGT---AGTGCTTTGGAAGATTTGTTGTTTAGCAAAGTTGTTACATCTGGTTTGGGTACTGTTGATGTTGACTATAAGTCTTGTACTAAAGGTCTT------------TCTATT---GCTGACCTTGCTTGTGCGCAGTACTACAATGGCATAATGGTTTTGCCAGGTGTTGCTGATGCTGAACGTATGGCCATGTACACAGGTTCTCTTATAGGTGGCATG---------------------GTGCTCGGAGGTCTTACA---TCAGCAGCCGCCATACCTTTTTCTTTGGCACTGCAAGCACGACTTAACTATGTTGCTTTACAAACTGATGTGCTTCAAGAAAATCAGAAAATTTTGGCTGCATCATTTAATAAGGCTATTAATAACATTGTTGCTTCTTTTAGTAGCGTTAATGATGCTATTACACAAACTGCAGAGGCTATACATACTGTTACTATTGCACTTAATAAGATTCAGGATGTTGTTAATCAACAGGGTAGTGCTCTTAACCATCTCACTTCACAATTGAGACATAATTTTCAGGCCATTTCTAATTCAATTCAAGCTATTTATGACCGGCTTGATTCAATTCAAGCCGATCAACAAGTTGACAGATTAATTACTGGACGGCTTGCAGCTTTGAATGCATTTGTTTCCCAAGTTTTGAATAAATATACTGAAGTTCGTAGTTCCAGACGCTTAGCACAGCAGAAGATTAATGAATGTGTCAAATCACAATCTAATAGATATGGTTTTTGTGGCAATGGCACCCATATCTTTTCAATCGTCAACTCAGCTCCAGATGGTTTGCTTTTTCTTCATACTGTTTTGCTGCCAACCGACTACAAGAATGTAAAGGCGTGGTCGGGTATCTGTGTTGATGGCATTTACGGCTATGTTCTGCGTCAACCTAACTTGGTTCTTTATTCT---GAT------AATGGTGTCTTTCGTGTAACTTCCAGGGTCATGTTTCAACCTCGTTTACCTGTTTTGTCTGATTTTGTGCAAATATATAATTGTAATGTTACTTTTGTTAACATATCTCGTGTCGAGTTACATACTGTCATACCTGACTACGTTGATGTTAATAAAACATTACAAGAGTTTGCACAAAACTTA------CCA------AAGTAT---------GTTAAGCCTAATTTTGACTTGACTCCTTTTAATTTAACATATCTTAATTTGAGTTCTGAGTTGAAGCAACTCGAAGCTAAAACTGCTAGTCTTTTCCAAACTACTGTTGAATTACAAGGTCTTATTGATCAGATTAACAGTACATATGTTGATTTGAAGTTGCTTAATAGGTTTGAAAATTATATTAAATGGCCTTGGTGGGTTTGGCTCATTATTTCTGTTGTTTTTGTTGTATTGTTGAGTCTTCTTGTGTTTTGTTGTCTTTCTACAGGTTGTTGTGGTTGTTGCAATTGTTTAACTTCATCAATGCGAGGTTGTTGTGATTGTGGTTCAACTAAACTTCCTTATTACGAA---TTTGAAAAGGTCCACGTTCAA------------------------------TAA
>JQ765571_HumanNL63_USA_2005-01-23
ATG------------------------------AAACTTTTCTTGATTTTG------------------------------------------------------------------------------------------------------------------------------------------------------------------------------------------------------------------------------------------------------------------------------------------------------------------------------------------------------------------------------------------------------------------------------------------------------------------------------------------------------------------------------------------------------------------------------------------------------------------------------------------------------------------------------CTTGTTTTGCCC------------------------------------------------------CTGGCCTCT------------------TGCTTTTTCACATGTAATAGTAATGCTAATCTCTCTATGTTACAATTAGGTGTTCCTGACAATTCTTCA---ACTATTGTTACGGGTTTATTGCCAACT------------------CATTGGTTTTGTGCTAAT---CAGAGTACATCT------------------GTTTAC------------TCAGCC---AATGGTTTCTTTTATATTGATGTTGGT---AATCACCGTAGTGCTTTTGCGCTC---CATACTGGTTATTAT------GATGCT---------AATCAG---------------------TATTATATTTATGTTACT------AAT---GAAATAGGCTTA------------------AATGCTTCTGTTACTCTTAAGATTTGTAAGTTT---AGTAGAAACACTACTTTTGAT---TTTTTAAGTAAT---GCTTCTAGTTCTTTTGACTGTATAGTTAAT------TTG---TTATTT---------------ACAGAACAGTTA------GGTGCGCCTTTGGGCATAACTATATCTGGTGAAACTGTGCGTCTGCATTTATATAATGTAACTCGTACTTTTTATGTGCCAGCAGCTTATAAACTTACTAAACTTAGTGTTAAATGTTACTTTAACTATTCCTGTGTTTTTAGTGTTGTCAACGCCACCGTTACTGTGAATGTCACCACA---CATAATGGCCGTGTAGTTAACTACACTGTTTGTGATGATTGTAATGGTTATACTGATAACATATTTTCTGTTCAACAGGATGGTCGCATTCCTAATGGTTTCCCTTTTAATAATTGGTTTTTGTTAACTAATGGTTCCACACTAGTGGACGGGGTCTCTAGACTTTATCAACCACTCCGTTTAACTTGTTTATGGCCTGTACCTGGTCTTAAATCTTCA---ACTGGTTTTGTTTATTTTAATGCCACTGGT---------------------------TCTGATGTTAATTGTAACGGCTATCAACAT------AATTCTGTT---GCTGATGTTATGCGTTACAATCTTAACTTCAGTGCTAATTCTGTGGACAATCTCAAGAGTGGTGTTATAGTTTTTAAAACT---------TTACAGTACGATGTTTTGTTTTATTGTAGTAATTCTTCTTCA------GGT------------GTT------CTTGACACCACAATACCTTTTGGCCCTTCCTCTCAACCTTATTACTGTTTTATAAACAGC---------ACTATCAACACTACT---CATGTTAGCACTTTTGTGGGTATTTTACCACCCACT---GTGCGTGAAATTGTTGTTGCTAGAACTGGTCAGTTTTATATTAATGGTTTTAAGTATTTCGATTTGGGTTTCATAGAAGCTGTCAATTTTAATGTCACGACTGCTAGTGCCACAGATTTTTGGACGGTTGCATTTGCTACTTTTGTTGATGTTTTGGTTAATGTTAGTGCAACTAACATTCAAAACTTACTTTATTGCGATTCTCCATTTGAAAAGTTGCAGTGTGAGCACTTGCAGTTTGGATTGCAGGATGGTTTTTATTCTGCAAATTTTCTTGATGATAATGTTTTGCCTGAGACTTATGTTGCACTCCCCATTTATTATCAACACACGGACATAAATTTTACTGCAACT------------------------------------------------GCA---------------TCTTTTGGTGGTTCT---------------------TGTTATGTTTGTAAACCACACCAGGTT------------AAT---------ATATCTCTTAATGGT---AACACT------------------------------TCA---------GTGTGTGTTAGAACATCTCATTTTTCAATTAGGTATATTTATAACCGC------------------------------GTTAAGAGTGGTTCACCAGGT---GAC---------------TCTTCTTGGCACATTTATTTAAAGAGTGGCACTTGTCCA---TTTTCTTTTTCTAAGTTAAATAATTTTCAAAAGTTCAAGACTATTTGTTTCTCAACCGTC---GAAGTGCCTGGTAGTTGTAATTTTCCACTTGAAGCCACCTGG------CATTACACTTCTTATACTATTGTTGGTGCTTTGTATGTTACTTGGTCTGAAGGTAATTCTATTACTGGTGTACCTTAT---------CCTGTCTCTGGTATTCGTGAGTTTAGTAATTTAGTTTTAAATAATTGTACCAAATATAATATTTATGATTATGTTGGTACTGGAATTATACGTTCTTCAAACCAGTCACTTGCTGGTGGTATTACATATGTTTCTAACTCTGGTAATTTACTTGGTTTTAAAAATGTTTCCACTGGTAACATTTTTATTGTGACACCATGTAACCAACCAGACCAAGTAGCTGTTTATCAACAAAGCATTATTGGTGCCATGACCGCTGTTAATGAGTCT------AGATATGGCTTG------CAAAACTTACTACAGTTACCTAACTTTTATTATGTTAGTAATGGTGGT---------AAC------AATTGCACTACGGCCGTTATGACTTATTCTAATTTTGGTATTTGTGCTGATGGTTCTTTGATTCCTGTTCGTCCGCGTAATTCTAGTGATAATGGTATTTCAGCCATAATCACTGCTAATTTATCCATTCCCTCTAACTGGACTACTTCAGTTCAAGTTGAGTACCTCCAAATTACTAGTACTCCAATAGTTGTTGATTGTGCCACTTATGTGTGTAATGGTAACCCTCGCTGTAAGAATCTACTTAAGCAGTATACTTCTGCTTGTAAAACTATTGAAGATGCCTTACGACTTAGTGCTCATTTGGAAACTAATGATGTTAGTAGTATGCTAACTTTCGAT------------AGCAATGCTTTTAGTTTGGCT---------AATGTTACTAGTTTT---GGAGATTATAACCTTTCTAGTGTTTTACCTCAG------AGAAACATTCGTTCAAGCCGTATAGCAGGACGT---AGTGCTTTGGAAGATTTGTTGTTTAGCAAAGTTGTTACATCTGGTTTGGGTACTGTTGATGTTGACTATAAGTCTTGTACTAAAGGTCTT------------TCTATT---GCTGACCTTGCTTGTGCTCAGTACTACAATGGCATAATGGTTTTGCCAGGTGTTGCTGATGCTGAACGTATGGCCATGTACACAGGTTCTCTTATAGGTGGCATG---------------------GTGCTCGGAGGTCTTACA---TCAGCAGCCGCCATACCTTTTTCTTTGGCACTGCAAGCACGACTTAACTATGTTGCTTTACAAACTGATGTGCTTCAAGAAAATCAGAAAATTTTGGCTGCATCATTTAATAAGGCTATTAATAATATTGTTGCTTCTTTTAGTAGCGTTAATGATGCTATTACACAAACTGCAGAGGCTATACATACTGTTACTATTGCACTTAATAAGATTCAGGATGTTGTTAATCAACAGGGTAGTGCTCTTAACCATCTCACTTCACAATTGAGACATAATTTTCAGGCCATTTCTAATTCAATTCAGGCTATTTATGACCGGCTTGATTCAATTCAAGCCGATCAACAAGTTGACAGATTAATTACTGGACGGCTTGCAGCTTTGAATGCATTTGTTTCTCAAGTTTTGAATAAATATACTGAAGTTCGTGGTTCCAGACGCTTAGCACAGCAGAAGATTAATGAATGTGTCAAGTCACAATCTAATAGATATGGTTTTTGTGGCAATGGCACTCACATCTTTTCAATCGTCAACTCAGCTCCAGATGGTTTGCTTTTTCTTCATACTGTTTTGCTGCCAACTGATTACAAGAATGTAAAGGCGTGGTCTGGTATCTGTGTTGATGGTATTTATGGCTATGTTCTGCGTCAACCTAACTTGGTTCTTTATTCT---GAT------AATGGTGTCTTTCGTGTAACTTCCAGGGTCATGTTTCAACCTCGCTTACCTGTTTTGTCTGATTTTGTGCAAATATATAATTGTAATGTTACTTTTGTTAACATATCTCGTGTCGAGTTACATACTGTCATACCTGACTACGTTGATGTTAATAAAACATTACAAGAGTTTGCACAAAACTTA------CCA------AAGTAT---------GTTAAGCCTAATTTTGACTTGACTCCTTTTAATTTAACATATCTTAATTTGAGTTCTGAGTTGAAGCAACTCGAAGCTAAAACTGCTAGTCTTTTTCAAACTACTGTTGAATTACAAGGTCTTATTGATCAGATTAACAGTACATATGTTGATTTGAAGTTGCTTAATAGGTTTGAAAATTATATCAAATGGCCTTGGTGGGTTTGGCTCATTATTTCTGTTGTTTTTGTTGTATTGTTGAGTCTTCTTGTGTTTTGTTGTCTTTCTACAGGTTGTTGTGGTTGTTGCAATTGTTTAACTTCATCAATGCGAGGCTGTTGTGATTGTGGTTCAACTAAACTTCCTTATTACGAA---TTTGAAAAGGTCCACGTTCAA------------------------------TAA
>JQ765572_HumanNL63_USA_2005-02-01
ATG------------------------------AAACTTTTCTTGATTTTG------------------------------------------------------------------------------------------------------------------------------------------------------------------------------------------------------------------------------------------------------------------------------------------------------------------------------------------------------------------------------------------------------------------------------------------------------------------------------------------------------------------------------------------------------------------------------------------------------------------------------------------------------------------------------CTTGTTTTGCCC------------------------------------------------------CTGGCCTCT------------------TGCTTTTTCACATGTAATAGTAATGCTAATCTCTCTATGTTACAATTAGGTGTTCCTGACAATTCTTCA---ACTATTGTTACGGGTTTATTGCCAACT------------------CATTGGTTTTGTGCTAAT---CAGAGTACATCT------------------GTTTAC------------TCAGCC---AATGGTTTCTTTTATATTGATGTTGGT---AATCACCGTAGTGCTTTTGCGCTC---CATACTGGTTATTAT------GATGCT---------AATCAG---------------------TATTATATTTATGTTACT------AAT---GAAATAGGCTTA------------------AATGCTTCTGTTACTCTTAAGATTTGTAAGTTT---AGTAGAAACACTACTTTTGAT---TTTTTAAGTAAT---GCTTCTAGTTCTTTTGACTGTATAGTTAAT------TTG---TTATTT---------------ACAGAACAGTTA------GGTGCGCCTTTGGGCATAACTATATCTGGTGAAACTGTGCGTCTGCATTTATATAATGTAACTCGTACTTTTTATGTGCCAGCAGCTTATAAACTTACTAAACTTAGTGTTAAATGTTACTTTAACTATTCCTGTGTTTTTAGTGTTGTCAACGCCACCGTTACTGTGAATGTCACCACA---CATAATGGCCGTGTAGTTAACTACACTGTTTGTGATGATTGTAATGGTTATACTGATAACATATTTTCTGTTCAACAAGATGGTCGCATTCCTAATGGTTTCCCTTTTAATAATTGGTTTTTGTTAACTAATGGTTCCACACTAGTGGACGGGGTCTCTAGACTTTATCAACCACTCCGTTTAACTTGTTTATGGCCTGTACCTGGTCTTAAATCTTCA---ACTGGTTTTGTTTATTTTAATGCCACTGGT---------------------------TCTGATGTTAATTGTAACGGCTATCAACAT------AATTCTGTT---GCTGATGTTATGCGTTACAATCTTAACTTCAGTGCTAATTCTGTGGACAATCTCAAGAGTGGTGTTATAGTTTTTAAAACT---------TTACAGTACGATGTTTTGTTTTATTGTAGTAATTCTTCTTCA------GGT------------GTT------CTTGACACCACAATACCTTTTGGCCCTTCCTCTCAACCTTATTACTGTTTTATAAACAGC---------ACTATCAACACTACT---CATGTTAGCACTTTTGTGGGTATTTTACCACCCACT---GTGCGTGAAATTGTTGTTGCTAGAACTGGTCAGTTTTATATTAATGGTTTTAAGTATTTCGATTTGGGTTTCATAGAAGCTGTCAATTTTAATGTCACGACTGCTAGTGCCACAGATTTTTGGACGGTTGCATTTGCTACTTTTGTTGATGTTTTGGTTAATGTTAGTGCAACTAACATTCAAAACTTACTTTATTGCGATTCTCCATTTGAAAAGTTGCAGTGTGAGCACTTGCAGTTTGGATTGCAGGATGGTTTTTATTCTGCAAATTTTCTTGATGATAATGTTTTGCCTGAGACTTATGTTGCACTCCCCATTTATTATCAACACACGGACATAAATTTTACTGCAACT------------------------------------------------GCA---------------TCTTTTGGTGGTTCT---------------------TGTTATGTTTGTAAACCACACCAGGTT------------AAT---------ATATCTCTTAATGGT---AACACT------------------------------TCA---------GTGTGTGTTAGAACATCTCATTTTTCAATTAGGTATATTTATAACCGC------------------------------GTTAAGAGTGGTTCACCAGGT---GAC---------------TCTTCATGGCACATTTATTTAAAGAGTGGCACTTGTCCA---TTTTCTTTTTCTAAGTTAAATAATTTTCAAAAGTTCAAGACTATTTGTTTCTCAACCGTC---GAAGTGCCTGGTAGTTGTAATTTTCCACTTGAAGCCACCTGG------CATTACACTTCTTATACTATTGTTGGTGCTTTGTATGTTACTTGGTCTGAAGGTAATTCTATTACTGGTGTACCTTAT---------CCTGTCTCTGGTATTCGTGAGTTTAGTAATTTAGTTTTAAATAATTGTACCAAATATAATATTTATGATTATGTTGGTACTGGAATTATACGTTCTTCAAACCAGTCACTTGCTGGTGGTATTACATATGTTTCTAACTCTGGTAATTTACTTGGTTTTAAAAATGTTTCCACTGGTAACATTTTTATTGTGACACCATGTAACCAACCAGACCAAGTAGCTGTTTATCAACAAAGCATTATTGGTGCCATGACCGCTGTTAATGAGTCT------AGATATGGCTTG------CAAAACTTACTACAGTTACCTAACTTTTATTATGTTAGTAATGGTGGT---------AAC------AATTGCACTACGGCCGTTATGACTTATTCTAATTTTGGTATTTGTGCTGATGGTTCTTTGATTCCTGTTCGTCCGCGTAATTCTAGTGATAATGGTATTTCAGCCATAATCACTGCTAATTTATCCATTCCCTCTAACTGGACTACTTCAGTTCAAGTTGAGTACCTCCAAATTACTAGTACTCCAATAGTTGTTGATTGTGCCACTTATGTGTGTAATGGTAACCCTCGCTGTAAGAATCTACTTAAGCAGTATACTTCTGCTTGTAAAACTATTGAAGATGCCTTACGACTTAGTGCTCATTTGGAAACTAATGATGTTAGTAGTATGCTAACTTTCGAT------------AGCAATGCTTTTAGTTTGGCT---------AATGTTACTAGTTTT---GGAGATTATAACCTTTCTAGTGTTTTACCTCAG------AGAAACATTCGTTCAAGCCGTATAGCAGGACGT---AGTGCTTTGGAAGATTTGTTGTTTAGCAAAGTTGTTACATCTGGTTTGGGTACTGTTGATGTTGACTATAAGTCTTGTACTAAAGGTCTT------------TCTATT---GCTGACCTTGCTTGTGCTCAGTACTACAATGGCATAATGGTTTTGCCAGGTGTTGCTGATGCTGAACGTATGGCCATGTACACAGGTTCTCTTATAGGTGGCATG---------------------GTGCTCGGAGGTCTTACA---TCAGCAGCTGCCATACCTTTTTCTTTGGCACTGCAAGCACGACTTAACTATGTTGCTTTACAAACTGATGTGCTTCAAGAAAATCAGAAAATTTTGGCTGCATCATTTAATAAGGCTATTAATAATATTGTTGCTTCTTTTAGTAGCGTTAATGATGCTATTACACAAACTGCAGAGGCTATACATACTGTTACTATTGCACTTAATAAGATTCAGGATGTTGTTAATCAACAGGGTAGTGCTCTTAACCATCTCACTTCACAATTGAGACATAATTTTCAGGCCATTTCTAATTCAATTCAGGCTATTTATGACCGGCTTGATTCAATTCAAGCCGATCAACAAGTTGACAGATTAATTACTGGACGGCTTGCAGCTTTGAATGCATTTGTTTCCCAAGTTTTGAATAAATATACTGAAGTTCGTGGTTCCAGACGCTTAGCACAGCAGAAGATTAATGAATGTGTCAAGTCACAATCTAATAGATATGGTTTTTGTGGCAATGGCACTCACATCTTTTCAATCGTCAACTCAGCTCCAGATGGTTTGCTTTTTCTTCATACTGTTTTGCTGCCAACTGATTACAAGAATGTAAAGGCGTGGTCTGGTATCTGTGTTGATGGTATTTATGGCTATGTTCTGCGTCAACCTAACTTGGTTCTTTATTCT---GAT------AATGGTGTCTTTCGTGTAACTTCCAGGGTCATGTTTCAACCTCGCTTACCTGTTTTGTCTGATTTTGTGCAAATATATAATTGTAATGTTACTTTTGTTAACATATCTCGTGTCGAGTTACATACTGTCATACCTGACTACGTTGATGTTAATAAAACATTACAAGAGTTTGCACAAAACTTA------CCA------AAGTAT---------GTTAAGCCTAATTTTGACTTGACTCCTTTTAATTTAACATATCTTAATTTGAGTTCTGAGTTGAAGCAACTCGAAGCTAAAACTGCTAGTCTTTTTCAAACTACTGTTGAATTACAAGGTCTTATTGATCAGATTAACAGTACATATGTTGATTTGAAGTTGCTTAATAGGTTTGAAAATTATATCAAATGGCCTTGGTGGGTTTGGCTCATTATTTCTGTTGTTTTTGTTGTATTGTTGAGTCTTCTTGTGTTTTGTTGTCTTTCTACAGGTTGTTGTGGTTGTTGCAATTGTTTAACTTCATCAATGCGAGGCTGTTGTGATTGTGGTTCAACTAAACTTCCTTATTACGAA---TTTGAAAAGGTCCACGTTCAA------------------------------TAA
>JQ765573_HumanNL63_USA_2005-04-12
ATG------------------------------AAACTTTTCTTGATTTTG------------------------------------------------------------------------------------------------------------------------------------------------------------------------------------------------------------------------------------------------------------------------------------------------------------------------------------------------------------------------------------------------------------------------------------------------------------------------------------------------------------------------------------------------------------------------------------------------------------------------------------------------------------------------------CTTGTTTTGCCC------------------------------------------------------CTGGCCTCT------------------TGCTTTTTCACATGTAATAGTAATGCTAATCTCTCTATGTTACAATTAGGTGTTCCTGACAATTCTTCA---ACTATTGTTACGGGTTTATTGCCAACT------------------CATTGGTTTTGTGCTAAT---CAGAGTACATCT------------------GTTTAC------------TCAGCC---AATGGTTTCTTTTATATTGATGTTGGT---AATCACCGTAGTGCTTTTGCGCTC---CATACTGGTTATTAT------GATGCT---------AATCAG---------------------TATTATATTTATGTTACT------AAT---GAAATAGGCTTA------------------AATGCTTCTGTTACTCTTAAGATTTGTAAGTTT---AGTAGAAACACTACTTTTGAT---TTTTTAAGTAAT---GCTTCTAGTTCTTTTGACTGTATAGTTAAT------TTG---TTATTT---------------ACAGAACAGTTA------GGTGCGCCTTTGGGCATAACTATATCTGGTGAAACTGTGCGTCTGCATTTATATAATGTAACTCGTACTTTTTATGTACCAGCAGCTTATAAACTTACTAAACTTAGTGTTAAATGTTACTTTAACTATTCCTGTGTTTTTAGTGTTGTCAACGCCACCGTTACTGTGAATGTCACCACA---CATAATGGCCGTGTAGTTAACTACACTGTTTGTGATGATTGTAATGGTTATACTGATAACATATTTTCTGTTCAACAGGATGGCCGCATTCCTAATGGTTTCCCTTTTAATAATTGGTTTTTGTTAACTAATGGTTCCACACTAGTGGACGGGGTCTCTAGACTTTATCAACCACTCCGTCTAACTTGTTTATGGCCTGTACCTGGTCTTAAATCTTCA---ACTGGTTTTGTTTATTTTAATGCCACTGGT---------------------------TCTGATGTTAATTGTAACGGCTATCAACAT------AATTCTGTT---GCTGATGTTATGCGTTACAATCTTAACTTCAGTGCTAATTCTGTGGACAATCTCAAGAGTGGTGTTATAGTTTTTAAAACT---------TTACAGTACGATGTTTTGTTTTATTGTAGTAACTCTTCCTCA------GGT------------GTT------CTTGACACCACAATACCTTTTGGCCCTTCCTCTCAACCTTATTACTGTTTTATAAACAGC---------ACTATCAACACTACT---CATGTTAGCACTTTTGTGGGTATTTTACCACCCACT---GTGCGTGAAATTGTTGTTGCTAGAACTGGTCAGTTTTATATTAATGGTTTTAAGTATTTCGATTTGGGTTTCATAGAAGCTGTCAATTTTAATGTCACGACTGCTAGTGCCACAGATTTTTGGACGGTTGCATTTGCTACTTTTGTTGATGTTTTGGTTAATGTTAGTGCAACTAACATTCAAAACTTACTTTATTGCGATTCTCCATTTGAAAAGTTGCAGTGTGAGCACTTGCAGTTTGGATTGCAGGATGGTTTTTATTCTGCAAATTTTCTTGATGATAATGTTTTGCCTGAGACTTATGTTGCACTCCCCATTTATTATCAACACACGGACATAAATTTTACTGCAACT------------------------------------------------GCA---------------TCTTTTGGTGGTTCT---------------------TGTTATGTTTGTAAACCACACCAGGTT------------AAT---------ATATCTCTTAATGGT---AACACT------------------------------TCA---------GTGTGTGTTAGAACATCTCATTTTTCAATTAGGTATATTTATAACCGC------------------------------GTTAAGAGTGGTTCACCAGGT---GAC---------------TCTTCATGGCACATTTATTTAAAGAGTGGCACTTGTCCA---TTTTCTTTTTCTAAGTTAAATAATTTTCAAAAGTTCAAGACTATTTGTTTCTCAACCGTC---GAAGTGCCTGGTAGTTGTAATTTTCCGCTTGAAGCCACCTGG------CATTACACTTCTTATACTATTGTTGGTGCTTTGTATGTTACTTGGTCTGAAGGTAATTCTATTACTGGTGTACCTTAT---------CCTGTCTCTGGTATTCGTGAGTTTAGTAATTTAGTTTTAAATAATTGTACCAAATATAATATTTATGATTATGTTGGTACTGGAATTATACGTTCTTCAAACCAGTCACTTGCTGGTGGTATTACATATGTTTCTAACTCTGGTAATTTACTTGGTTTTAAAAATGTTTCCACTGGTAACATTTTTATTGTGACACCATGTAACCAACCAGACCAAGTAGCTGTTTATCAACAAAGCATTATTGGTGCCATGACCGCTGTTAATGAGTCT------AGATATGGCTTG------CAAAACTTACTACAGTTACCTAACTTTTATTATGTTAGTAATGGTGGT---------AAC------AATTGCACTACGGCCGTTATGACTTATTCTAATTTTGGTATTTGTGCTGATGGTTCTTTGATTCCTGTTCGTCCGCGTAATTCTAGTGATAATGGTATTTCAGCCATAATCACTGCTAATTTATCCATTCCCTCTAACTGGACTACTTCAGTTCAAGTTGAGTACCTCCAAATTACTAGTACTCCAATAGTTGTTGATTGTGCTACTTATGTGTGTAATGGTAACCCTCGCTGTAAGAATCTACTTAAGCAGTATACTTCTGCTTGTAAAACTATTGAAGATGCCTTACGACTTAGTGCTCATTTGGAAACTAATGATGTTAGTAGTATGCTAACTTTCGAT------------AGCAATGCTTTTAGTTTGGCT---------AATGTTACTAGTTTT---GGAGACTATAACCTTTCTAGTGTTTTACCTCAG------AGAAACATTCGTTCAAGCCGTATAGCAGGACGT---AGTGCTTTGGAAGATTTGTTGTTTAGCAAAGTTGTTACATCTGGTTTGGGTACTGTTGATGTTGACTATAAGTCTTGTACTAAAGGTCTT------------TCTATT---GCTGACCTTGCTTGTGCTCAGTACTACAATGGCATAATGGTTTTGCCAGGTGTTGCTGATGCTGAACGTATGGCCATGTACACAGGTTCTCTTATAGGTGGCATG---------------------GTGCTCGGAGGTCTTACA---TCAGCAGCCGCCATACCTTTTTCTTTGGCACTGCAAGCACGACTTAACTATGTTGCTTTACAAACTGATGTGCTTCAAGAAAATCAGAAAATTTTGGCTGCATCATTTAATAAGGCTATTAATAATATTGTTGCTTCTTTTAGTAGCGTTAATGATGCTATTACACAAACTGCAGAGGCTATACATACTGTTACTATTGCACTTAATAAGATTCAGGATGTTGTTAATCAACAGGGTAGTGCTCTTAACCATCTCACTTCACAATTGAGACATAATTTTCAGGCCATTTCTAATTCAATTCAGGCTATTTATGACCGGCTTGATTCAATTCAAGCCGATCAACAAGTTGACAGATTAATTACTGGACGGCTTGCAGCTTTGAATGCATTTGTTTCCCAAGTTTTGAATAAATATACTGAAGTTCGTGGTTCAAGACGCTTAGCACAGCAGAAGATTAATGAATGTGTCAAGTCACAATCTAATAGATATGGTTTTTGTGGCAATGGCACTCACATCTTTTCAATCGTCAACTCAGCTCCAGATGGTTTGCTTTTTCTTCATACTGTTTTGCTGCCAACTGATTACAAGAATGTAAAGGCGTGGTCTGGTGTCTGTGTTGATGGTATTTATGGCTATGTTCTGCGTCAACCTAACTTGGTTCTTTATTCT---GAT------AATGGTGTCTTTCGTGTAACTTCCAGGGTCATGTTTCAACCTCGCTTACCTGTTTTGTCTGATTTTGTGCAAATATATAATTGTAATGTTACTTTTGTTAACATATCTCGTGTTGAGTTACATACTGTCATACCTGACTACGTTGATGTTAATAAAACATTACAAGAGTTTGCACAAAACTTA------CCA------AAGTAT---------GTTAAGCCTAATTTTGACTTGACTCCTTTTAATTTAACATATCTTAATTTGAGTTCTGAGTTGAAGCAACTCGAAGCTAAAACTGCTAGTCTTTTTCAAACTACTGTTGAATTACAAGGTCTTATTGATCAGATTAACAGTACATATGTTGATTTGAAGTTGCTTAATAGGTTTGAAAATTATATCAAATGGCCTTGGTGGGTTTGGCTCATTATTTCTGTTGTTTTTGTTGTATTGTTGAGTCTTCTTGTGTTTTGTTGTCTTTCTACAGGTTGTTGTGGTTGTTGCAATTGTTTAACTTCTTCAATGCGAGGCTGTTGTGATTGTGGTTCAACTAAACTTCCTTATTACGAA---TTTGAAAAGGTCCACATTCAA------------------------------TAA
>JQ765574_HumanNL63_USA_2005-11-
ATG------------------------------AAACTTTTCTTGATTTTG------------------------------------------------------------------------------------------------------------------------------------------------------------------------------------------------------------------------------------------------------------------------------------------------------------------------------------------------------------------------------------------------------------------------------------------------------------------------------------------------------------------------------------------------------------------------------------------------------------------------------------------------------------------------------CTTGTTTTGCCC------------------------------------------------------TTGGCCTCT------------------TGCTTTTTCACATGTAATAGTAATGCTAATCTCTCTATGTTACAATTAGGTGTTCCTGACAATTCTTCA---ACTATTGTCACGGGTTTATTGCCAACT------------------CATTGGATTTGTGCTAAT---CAGAGTACATCT------------------GTTTAC------------TCAGCC---AATGGTTTCTTTTATATTGATGTTGGT---AATCACCGTAGTGCTTTTGCGCTC---CATACTGGTTATTAT------GATGTT---------AATCAG---------------------TATTATATTTATGTTACT------AAT---GAAATAGGCTTA------------------AATGCTTCTGTTACTCTTAAGATTTGTAAGTTT---GGTACAAACACTACTTTTGAT---TTTTTAAGTAAT---TCTTCTAGTTCTTTTGACTGTATAGTTAAT------TTG---TTATTT---------------ACAGAACAGTTA------GGTGCGCCTTTGGGCATAACTATATCTGGTGAAACTGTGCGTCTGCATTTATATAATGTAACTCGTACTTTTTATGTGCCAGCAGCTTATAAACTTACTAAACTTAGTGTTAAATGTTACTTTAACTATTCCTGTGTTTTTAGTGTTGTCAACGCCACCGTTACTGTGAATGTCACCACA---CATAATGGCCGTGTAGTTAACTACACTGTTTGTGATGATTGTAATGGTTATACTGATAACATATTTTCTGTTCAACAGGATGGCCGCATTCCTAATGGTTTCCCTTTTAATAATTGGTTTTTGCTAACTAATGGTTCCACACTAGTGGACGGGGTCTCTAGACTTTATCAACCACTCCGTTTAACTTGTTTATGGCCTGTACCTGGTCTTAAATCTTCA---ACTGGTTTTGTTTATTTTAATGCCACTGGT---------------------------TCTGATGTTAATTGTAACGGCTATCAACAT------AATTCTGTT---GCTGATGTTATGCGTTACAATCTTAACTTCAGTGCTAATTCTGTGGACAATCTCAAGAGTGGTGTTATAGTTTTTAAAACT---------TTACAGTACGATGTTTTGTTTTATTGTAGTAATTCTTCCTCA------GGT------------GTT------CTTGACACCACAATACCTTTTGGCCCTTCCTCTCAACCTTATTACTGTTTTATAAACAGC---------ACTATCAACACTACT---CATGTTAGCACTTTTGTGGGTATCTTACCACCCACT---GTGCGTGAAATTGTTGTTGCTAGAACTGGTCAGTTTTATATTAATGGTTTTAAGTATTTCGATTTGGGTTTCATAGAAGCTGTCAATTTTAATGTCACGACTGCTAGTGCCACAGATTTTTGGACGGTTGCATTTGCTACTTTTGTTGATGTTTTGGTTAATGTTAGTGCAACTAACATTCAAAACTTACTTTATTGCGATTCTCCATTTGAAAAGTTGCAGTGTGAGCACTTGCAGTTTGGATTGCAAGATGGTTTTTATTCTGCAAATTTTCTTGATGATAATGTTTTGCCTGAGACTTATGTTGCACTCCCCATTTATTATCAACACACAGACATAAATTTTACTGCAACT------------------------------------------------GCA---------------TCTTTTGGTGGTTCT---------------------TGTTATGTTTGTAAACCACGTCAGGTT------------AAT---------ATATCTCTTAATGGT---AACACT------------------------------TCA---------GTGTGTGTTAGAACATCTCATTTTTCAATTAGGTATATTTATAACCGC------------------------------GTCAAGAGTGGTTCACCAGGT---GAC---------------TCTTCATGGCACATTTATTTAAAGAGTGGCACTTGTCCA---TTTTCTTTTTCTAAGTTAAATAATTTTCAAAAGTTCAAGACTATTTGTTTCTCAACCGTC---GAAGTGCCTGGTAGTTGTAATTTTCCACTTGAAGCCACCTGG------CATTACACTTCTTATACTATTGTTGGTGCTTTGTATGTTACTTGGTCTGAAGGTAATTCCATTACTGGTGTACCTTAT---------CCTGTCTCTGGTATTCGTGAGTTTAGTAATTTAGTTTTAAATAATTGTACCAAATATAATATTTATGATTATGTTGGTACTGGAATTATACGTTCTTCAAACCAGTCACTTGCTGGTGGTATTACATATGTTTCTAACTCTGGTAATTTACTTGGTTTTAAAAATGTTTCCACTGGTAACATTTTTATTGTGACACCATGTAACCAACCAGACCAAGTAGCTGTTTATCAACAAAGCATTATTGGTGCCATGACCGCTGTTAATGAGTCT------AGATATGGCTTG------CAAAACTTACTACAGTTACCTAACTTTTATTATGTTAGTAATGGTGGT---------AAC------AATTGCACTACGGCTGTTATGACTTATTCTAATTTTGGTATTTGTGCTGATGGTTCTTTAATTCCTGTTCGTCCGCGTAATTCTAGTGATAATGGTATTTCAGCCATAATCACTGCTAATTTATCCATTCCCTCTAACTGGACTACTTCAGTTCAAGTTGAGTACCTCCAAATTACTAGTACTCCAATAGTTGTTGATTGTGCTACTTACGTGTGTAATGGTAACCCTCGCTGTAAGAATCTACTTAAGCAGTATACTTCTGCTTGTAAAACTATTGAAGATGCCTTACGACTTAGTGCTCATTTGGAAACTAATGATGTTAGTAGTATGCTAACTTTCGAT------------AGCAATGCTTTTAGTTTGGCT---------AATGTTACTAGTTTT---GGAGATTATAACCTTTCTAGTGTTTTACCTCAG------AGAAACATTCGTTCAAGCCGTATAGCAGGACGT---AGTGCTTTGGAAGATTTGTTGTTTAGCAAAGTTGTTACATCTGGTTTGGGTACTGTTGATGTTGACTATAAGTCTTGTACTAAAGGTCTT------------TCTATT---GCTGACCTTGCTTGTGCTCAGTATTATAATGGCATAATGGTTTTGCCAGGTGTTGCTGATGCTGAACGTATGGCCATGTACACAGGTTCTCTTATAGGTGGCATG---------------------GTGCTCGGAGGTCTTACA---TCAGCAGCCGCCATACCTTTTTCTTTGGCACTGCAAGCACGACTTAACTATGTTGCTTTACAAACTGATGTGCTTCAAGAAAATCAGAAAATTTTGGCTGCATCATTTAATAAGGCTATTAATAATATTGTTGCTTCTTTTAGTAGCGTTAATGATGCTATTACACAAACTGCAGAGGCTATACATACTGTTACTATTGCACTTAATAAGATTCAGGATGTTGTTAATCAACAGGGTAGTGCTCTTAACCATCTCACTTCACAATTGAGACATAATTTTCAGGCCATTTCTAATTCAATTCAGGCTATTTATGACCGGCTTGATTCAATTCAAGCCGATCAACAAGTTGACAGATTAATTACTGGACGGCTTGCAGCTTTGAATGCATTTGTTTCCCAAGTTTTGAATAAATATACTGAAGTTCGTGGTTCCAGACGCTTAGCACAGCAGAAGATTAATGAATGTGTCAAGTCACAATCTAATAGATATGGTTTTTGTGGCAATGGCACTCACATCTTTTCAATCGTCAACTCAGCTCCAGATGGTTTGCTTTTTCTTCATACTGTTCTGCTGCCAACTGATTACAAGAATGTAAAGGCGTGGTCTGGTATCTGTGTTGATGGCATTTATGGCTATGTTCTGCGTCAACCTAACTTGGTTCTTTATTCT---GAT------AATGGTGTCTTTCGTGTAACTTCCAGGGTCATGTTTCAACCTCGCTTACCTGTTTTGTCTGATTTTGTGCAAATATATAATTGTAATGTTACTTTTGTTAACATATCTCGTGTCGAGTTACATACTGTCATACCTGACTACGTTGATGTTAATAAAACATTACAAGAGTTTGCACAAAACTTA------CCA------AAGTAT---------GTTAAGCCTAATTTTGACTTGACTCCTTTTAATTTAACATATCTTAATTTGAGTTCTGAGTTGAAGCAACTCGAAGCTAAAACTGCTAGTCTTTTTCAAACTACTGTTGAATTACAAGGTCTTATTGATCAGATTAACAGTACATATGTTGATTTGAAGTTGCTTAATAGGTTTGAAAATTATATTAAATGGCCTTGGTGGGTTTGGCTCATTATTTCTGCTGTTTTTGTTGTATTGTTGAGTCTTCTTGTGTTTTGTTGTCTTTCTACAGGCTGTTGTGGTTGTTGCAATTGTTTAACTTCATCAATGCGAGGCTGTTGTGATTGTGGTTCAACTAAACTTCCTTATTACGAA---TTTGAAAAGGTCCACGTTCAA------------------------------TAA
>JQ765575_HumanNL63_USA_2005-11-21
ATG------------------------------AAACTTTTCTTGATTTTG------------------------------------------------------------------------------------------------------------------------------------------------------------------------------------------------------------------------------------------------------------------------------------------------------------------------------------------------------------------------------------------------------------------------------------------------------------------------------------------------------------------------------------------------------------------------------------------------------------------------------------------------------------------------------CTTGTTTTGCCC------------------------------------------------------CTGGCCTCT------------------TGCTTTTTCACATGTAATAGTAATGCTAATCTCTCTATGTTACAATTAGGTGTTCCTGACAATTCTTCA---ACTATTGTTACGGGTTTATTGCCAACT------------------CATTGGTTTTGTGCTAAT---CAGAGTACATCT------------------GTTTAC------------TCAGCC---AATGGTTTCTTTTATATTGATGTTGGT---AATCACCGTAGTGCTTTTGCGCTC---CATACTGGTTATTAT------GATGCT---------AATCAG---------------------TATTATATTTATGTTACT------AAT---GAAATAGGCTTA------------------AATGCTTCTGTTACTCTTAAGATTTGTAAGTTT---AGTAGAAACACTACTTTTGAT---TTTTTAAGTAAT---GCTTCTAGTTCTTTTGACTGTATAGTTAAT------TTG---TTATTT---------------ACAGAACAGTTA------GGTGCGCCTTTGGGCATAACTATATCTGGTGAAACTGTGCGTCTGCATTTATATAATGTAACTCGTACTTTTTATGTGCCAGCAGCTTATAAACTTACTAAACTTAGTGTTAAATGTTACTTTAACTATTCCTGTGTTTTTAGTGTTGTCAACGCCACCGTTACTGTGAATGTCACCACA---CATAATGGCCGTGTAGTTAACTACACTGTTTGTGATGATTGTAATGGTTATACTGATAACATATTTTCTGTTCAACAGGATGGCCGCATTCCTAATGGTTTCCCTTTTAATAATTGGTTTTTGTTAACTAATGGTTCCACACTAGTAGACGGGGTCTCTAGACTTTACCAACCACTCCGTCTAACTTGTTTATGGCCTGTACCTGGTCTTAAATCTTCA---ACTGGTTTTGTTTATTTTAATGCCACTGGT---------------------------TCTGATGTTAATTGTAACGGCTATCAACAT------AATTCTGTT---GCTGATGTTATGCGTTACAATCTTAACTTCAGTGCTAATTCTGTGGACAATCTCAAGAGTGGTGTTATAGTTTTTAAAACT---------TTACAGTACGATGTTTTGTTTTATTGTAGTAACTCTTCCTCA------GGT------------GTT------CTTGACACCACAATACCTTTTGGCCCTTCCTCTCAACCTTATTACTGTTTTATAAACAGC---------ACTATCAACACTACT---CATGTTAGCACTTTTGTGGGTATTTTACCACCCACT---GTGCGTGAAATTGTTGTTGCTAGAACTGGTCAGTTTTATATTAATGGTTTTAAGTATTTCGATTTGGGTTTCATAGAAGCTGTCAATTTTAATGTCACGACTGCTAGTGCCACAGATTTTTGGACGGTTGCATTTGCTACTTTTGTTGATGTTTTGGTTAATGTTAGTGCAACTAACATTCAAAACTTACTTTATTGCGATTCTCCATTTGAAAAGTTGCAGTGTGAGCACTTGCAGTTTGGATTGCAGGATGGTTTTTATTCTGCAAATTTTCTTGATGATAATGTTTTGCCTGAGACTTATGTTGCACTCCCCATTTATTATCAACACACGGACATAAATTTTACTGCAACT------------------------------------------------GCA---------------TCTTTTGGTGGTTCT---------------------TGTTATGTTTGTAAACCACACCAGGTT------------AAT---------ATATCTCTTAATGGT---AACACT------------------------------TCA---------GTGTGTGTTAGAACATCTCATTTTTCAATTAGGTATATTTATAACCGC------------------------------GTTAAGAGTGGTTCACCAGGT---GAC---------------TCTTCATGGCACATTTATTTAAAGAGTGGCACTTGTCCA---TTTTCTTTTTCTAAGTTAAATAATTTTCAAAAGTTCAAGACTATTTGTTTCTCAACCGTC---GAAGTGCCTGGTAGTTGTAATTTTCCGCTTGAAGCCACCTGG------CATTATACTTCTTATACTATTGTTGGTGCTTTGTATGTTACTTGGTCTGAAGGTAATTCTATTACTGGTGTACCTTAT---------CCTGTCTCTGGTATTCGTGAGTTTAGTAATTTAGTTTTAAATAATTGTACCAAATATAATATTTATGATTATGTTGGTACTGGAATTATACGTTCTTCAAACCAGTCACTTGCTGGTGGTATTACATATGTTTCTAACTCTGGTAATTTACTTGGTTTTAAAAATGTTTCCACTGGTAACATTTTTATTGTGACACCATGTAACCAACCAGACCAAGTAGCTGTTTATCAACAAAGCATTATTGGTGCCATGACCGCTGTTAATGAGTCT------AGATATGGCTTG------CAAAACTTACTACAGTTACCTAACTTTTATTATGTTAGTAATGGTGGT---------AAC------AATTGCACTACGGCCGTTATGACTTATTCTAATTTTGGTATTTGTGCTGATGGTTCTTTGATTCCTGTTCGTCCGCGTAATTCTAGTGATAATGGTATTTCAGCCATAATCACTGCTAATTTATCCATTCCCTCTAACTGGACTACTTCAGTTCAAGTTGAGTACCTCCAAATTACTAGTACTCCAATTGTTGTTGATTGTGCTACTTATGTGTGTAATGGTAACCCTCGCTGTAAGAATCTACTTAAGCAGTATACTTCTGCTTGTAAAACTATTGAAGATGCCTTACGACTTAGTGCTCATTTGGAAACTAATGATGTTAGTAGTATGCTAACTTTCGAT------------AGCAATGCTTTTAGTTTGGCT---------AATGTTACTAGTTTT---GGAGACTATAACCTTTCTAGTGTTTTACCTCAG------AGAAACATTCGTTCAAGCCGTATAGCAGGACGT---AGTGCTTTGGAAGATTTGTTGTTTAGCAAAGTTGTTACATCTGGTTTGGGTACTGTTGATGTTGACTATAAGTCTTGTACTAAAGGTCTT------------TCTATT---GCTGACCTTGCTTGTGCTCAGTACTACAATGGCATAATGGTTTTGCCAGGTGTTGCTGATGCTGAACGTATGGCCATGTACACAGGTTCTCTTATAGGTGGCATG---------------------GTGCTCGGAGGTCTTACA---TCAGCAGCCGCCATACCTTTTTCTTTGGCACTGCAAGCACGACTTAACTATGTTGCTTTACAAACTGATGTGCTTCAAGAAAATCAGAAAATTTTGGCTGCATCATTTAATAAGGCTATTAATAATATTGTTGCTTCTTTTAGTAGCGTTAATGATGCTATTACACAAACTGCAGAGGCTATACATACTGTTACTATTGCACTTAATAAGATTCAGGATGTTGTTAATCAACAGGGTAGTGCTCTTAACCATCTCACTTCACAATTGAGACATAATTTTCAGGCCATTTCTAATTCAATTCAGGCTATTTATGACCGGCTTGATTCAATTCAAGCCGATCAACAAGTTGACAGATTAATTACTGGACGGCTTGCAGCTTTGAATGCATTTGTTTCCCAAGTTTTGAATAAATATACTGAAGTTCGTGGTTCAAGACGCTTAGCACAGCAGAAGATTAATGAATGTGTCAAGTCACAATCTAATAGATATGGTTTTTGTGGCAATGGCACTCACATCTTTTCAATCGTCAACTCAGCTCCAGATGGTTTGCTTTTTCTTCATACTGTTTTGCTGCCAACTGATTACAAGAATGTAAAGGCGTGGTCTGGTATCTGTGTTGATGGCATTTATGGCTATGTTCTGCGTCAACCTAACTTGGTTCTTTATTCT---GAT------AATGGTGTCTTTCGTGTAACTTCCAGGGTCATGTTTCAACCTCGCTTACCTGTTTTGTCTGATTTTGTGCAAATATATAATTGTAATGTTACTTTTGTTAACATATCTCGTGTTGAGTTACATACTGTCATACCTGACTACGTTGATGTTAATAAAACATTACAAGAGTTTGCACAAAACTTA------CCA------AAGTAT---------GTTAAGCCTAATTTTGACTTGACTCCTTTTAATTTAACATATCTTAATTTGAGTTCTGAGTTGAAGCAACTCGAAGCTAAAACTGCTAGTCTTTTTCAAACTACTGTTGAATTACAAGGTCTTATTGATCAGATTAACAGTACATATGTTGATTTGAAGTTGCTTAATAGGTTTGAAAATTATATCAAATGGCCTTGGTGGGTTTGGCTCATTATTTCTGTTGTTTTTGTTGTATTGTTGAGTCTTCTTGTGTTTTGTTGTCTTTCTACAGGTTGTTGTGGTTGTTGCAATTGTTTAACTTCTTCAATGCGAGGCTGTTGTGATTGTGGTTCAACTAAACTTCCTTATTACGAA---TTTGAAAAGGTCCACATTCAA------------------------------TAA
>JQ771055_HumanNL63_USA_2010-12-15
ATG------------------------------AAACTTTTCTTGATTTTG------------------------------------------------------------------------------------------------------------------------------------------------------------------------------------------------------------------------------------------------------------------------------------------------------------------------------------------------------------------------------------------------------------------------------------------------------------------------------------------------------------------------------------------------------------------------------------------------------------------------------------------------------------------------------CTTGTTTTGCCC------------------------------------------------------TTGGCCTCT------------------TGCTTTTTCACATGTAATAGTAATGCTAATCTCTCTATGTTACAATTAGGTGTTCCTGACAATTCTTCA---ACTATTGTCACGGGTTTATTGCCAACT------------------CATTGGATTTGTGCTAAT---CAGAGTACATCT------------------GTTTAC------------TCAGCC---AATGGTTTCTTTTATATTGATGTTGGT---AATCACCGTAGTGCTTTTGCACTC---CATACTGGTTATTAT------GATGTT---------AATCAG---------------------TATTATATTTATGTTACT------AAT---GAAATAGGCTTA------------------AATGCTTCTGTTACTCTTAAGATTTGTAAGTTT---GGTATAAACACTACTTTTGAT---TTTTTAAGTAAT---TCTTCTAGTTCTTTTGACTGTATAGTTAAT------TTG---TTATTT---------------ACAGAACAGTTA------GGTGCGCCTTTGGGCATAACTATATCTGGTGAAACTGTGCGTCTGCATTTATATAATGTAACTCGTACTTTTTATGTGCCAGCAGCTTATAAACTTACTAAACTTAGTGTTAAATGTTACTTTAACTATTCCTGTGTTTTTAGTGTTGTCAACGCCACCGTTACTGTGAATGTCACCACA---CATAATGGCCGTGTAGTTAACTACACTGTTTGTGATGATTGTAATGGTTATACTGATAACATATTTTCTGTTCAACAGGATGGCCGCATTCCTAATGGTTTCCCTTTTAATAATTGGTTTTTGCTAACTAATGGTTCCACACTAGTGGACGGGGTCTCTAGACTTTATCAACCACTCCGTTTAACTTGTTTATGGCCTGTACCTGGTCTTAAATCTTCA---ACTGGTTTTGTTTATTTTAATGCCACTGGT---------------------------TCTGATGTTAATTGTAACGGCTATCAACAT------AATTCTTTT---GCTGATGTTATGCGTTACAATCTTAACTTCAGTGCTAATTCTGTGGATAATCTCAAGAGTGGTGTTATAGTTTTTAAAACT---------CTACAGTACGATGTTCTGTTTTACTGTAGTAATTCCTCTTCG------GGC------------GTT------CTAGATACCACAATACCTTTTGGCCCTTCCTCTCAACCTTATTACTGTTTTATAAATAGT---------ACCATCAACACCACT---CATGTTAGCACTTTTGTGGGTGTCCTACCACCCACT---GTGCGTGAGATTGTTGTTGCTAGAACTGGTCAGTTTTATATTAATGGTTTTAAGTATTTTGATTTGGGTTTTATCGAAGCTGTCAATTTTAATGTCACAACTGCTAGTGCCACAGATTTTTGGACGGTTGCATTTGCTACTTTTGTTGATGTTTTGGTTAATGTTAGTGCAACTAAGATTCAAAACTTACTTTATTGCGATTCTCCATTTGAAAAGTTGCAGTGTGAGCACTTGCAGTTTGGATTGCAAGATGGTTTTTATTCTGCAAATTTTCTTGATGATAATGTTTTGCCTGAGACTTATGTTGCACTCCCCATTTATTATCAACACACGGACATAAATTTTACTGCAACT------------------------------------------------GCA---------------TCTTTTGGTGGTTCT---------------------TGTTATGTTTGTAAACCACACCAGGTT------------AAT---------ATATCTCTTAATGGT---AACACT------------------------------TCA---------GTGTGTGTTAGAACATCTCATTTTTCAATTAGGTATATTTATAACCGC------------------------------GTTAAGAGTGGTTCACCAGGT---GAC---------------TCTTCATGGCACATTTATTTAAAGAGTGGCACTTGTCCA---TTTTCTTTTTCTAAGTTAAATAATTTTCAAAAGTTTAAGACTATTTGTTTCTCAACCGTC---GCAGTGCCTGGTAGTTGTAATTTTCCACTTGAAGCCACCTGG------CATTACACTTCTTATACTATTGTTGGTGCTTTGTATGTTACTTGGTCTGAAGGTAATTCCATTACTGGTGTACCTTAT---------CCTGTCTCTGGTATTCGTGAGTTTAGTAATTTAGTTTTAAATAATTGTACCAAATATAATATTTATGATTATGTTGGTACTGGAATTATACGTTCTTCAAACCAGTCACTTGCTGGTGGTATTACATATGTTTCTAACTCTGGTAATTTACTTGGTTTTAAAAATGTTTCCACTGGTAACATTTTTATTGTGACACCATGTAACCAACCAGACCAAGTAGCTGTTTATCAACAAAGCATTATTGGTGCCATGACTGCTGTTAATGAGTCT------AGATATGGCTTG------CAAAACTTACTACAGTTACCTAACTTTTATTATGTTAGTAATGGTGGT---------AAC------AATTGCACTACGGCCGTTATGACTTATTCTAATTTTGGTATTTGTGCTGATGGTTCTTTAATTCCTGTTCGTCTGCGTAATTCTAGTGATAATGGTATTTCAGCCATAATCACTGCTAATTTATCCATTCCCTCTAACTGGACTACTTCAGTTCAAGTTGAGTACCTCCAAATTACTAGTACTCCAATAGTTGTTGATTGTGCTACTTATGTGTGTAATGGTAACCCTCGCTGTAAGAATCTACTTAAGCAGTATACTTCTGCTTGTAAAACTATTGAAGATGCCTTACGACTTAGTGCTCATTTGGAAACTAATGATGTTAGTAGTATGCTAACTTTCGAT------------AGCAATGCTTTTAGTTTGGCT---------AATGTTACTAGTTTT---GGAGATTATAACCTTTCTAGTGTTTTACCTCAG------AGAAACATTCATTCAAGCCGTATAGCAGGACGT---AGTGCTTTGGAAGATTTGTTGTTTAGCAAAGTTGTTACATCTGGTTTGGGTACTGTTGATGTTGACTATAAGTCTTGTACTAAAGGTCTT------------TCTATT---GCTGACCTTGCTTGTGCTCAGTACTACAATGGCATAATGGTTTTGCCAGGTGTTGCTGATGCTGAACGTATGGCCATGTATACAGGTTCTCTTATAGGTGGCATG---------------------GTGCTCGGAGGTCTTACA---TCAGCAGCCGCCATACCTTTTTCTTTGGCACTGCAAGCACGACTTAATTATGTTGCTTTACAAACTGATGTGCTTCAAGAAAATCAGAAAATTTTGGCTGCATCATTTAATAAGGCTATTAATAACATTGTTGCTTCTTTTAGTAGCGTTAATGATGCTATTACACAAACTGCAGAGGCTATACATACTGTTACTATTGCACTTAATAAGATTCAGGATGTTGTTAATCAACAGGGTAGTGCTCTTAACCATCTCACTTCACAATTGAGACATAATTTTCAGGCCATTTCTAATTCAATTCAAGCTATTTATGACCGGCTTGATTCAATTCAAGCCGATCAACAAGTTGACAGATTAATTACTGGACGGCTTGCAGCTTTGAATGCATTTGTTTCCCAAGTTTTGAATAAATATACTGAAGTTCGTAGTTCCAGACGCTTAGCACAGCAGAAGATTAATGAATGTGTCAAATCACAATCTAATAGATATGGTTTTTGTGGCAATGGCACCCATATCTTTTCAATCGTCAACTCAGCTCCAGATGGTTTGCTTTTTCTTCATACTGTTTTGCTGCCAACCGACTACAAGAATGTAAAGGCGTGGTCGGGTATCTGTGTTGATGGCATTTACGGCTATGTTCTGCGTCAACCTAACTTGGTTCTTTATTCT---GAT------AATGGTGTTTTTCGTGTAACTTCCAGGGTCATGTTCCAACCTCGTTTACCTGTTTTGTCTGATTTTGTGCAAATATATAATTGTAATGTTACTTTTGTTAACATATCTCGTGTCGAGTTACATACTGTCATACCTGACTACGTTGATGTTAATAAAACATTACAAGAGTTTGCACAAAACTTA------CCA------AAGTAT---------GTTAAGCCTAATTTTGACTTGACTCCTTTTAATTTAACATACCTTAATTTGAGTTCTGAGTTGAAGCAACTCGAAGCTAAAACTGCTAGTCTTTTCCAAACTACTGTTGAATTACAAGGTCTTATTGATCAGATTAACAGTACATATGTTGATTTGAAGTTGCTTAATAGGTTTGAAAATTATATTAAATGGCCTTGGTGGGTTTGGCTCATTATTTCTGTTGTTTTTGTTGTATTGTTGAGTCTTCTTGTGTTTTGTTGTCTTTCTACAGGTTGTTGTGGTTGTTGCAATTGTTTAACTTCATCAATGCGAGGTTGTTGTGATTGTGGTTCAACTAAACTTCCTTATTACGAA---TTTGAAAAGGTCCACGTTCAA------------------------------TAA
>JQ771056_HumanNL63_USA_2010-12-23
ATG------------------------------AAACTTTTCTTGATTTTG------------------------------------------------------------------------------------------------------------------------------------------------------------------------------------------------------------------------------------------------------------------------------------------------------------------------------------------------------------------------------------------------------------------------------------------------------------------------------------------------------------------------------------------------------------------------------------------------------------------------------------------------------------------------------CTTATTTTGCCC------------------------------------------------------CTGGTTTCT------------------TGCTTTTCTACATGTAACAGTAATGCTAGTATTTCTATGTTACAATTAGGTGTTCCTGATAACTCTTCA---ACTATTGTCACAGGTTTGTTGCCAGTC------------------CATTGGATTTGTGCTAAT---CAGAGCACATCT------------------AGTTAC------------CCAGCC---AATGGCTTTTTCTATATTGATGTCGGT---AAACACCGTAGTGCTTTTGCACTC---CATAGTGGTTATTAT------GATGCT---------AACCAG---------------------TATTATATTTATCTCACT------AAT---AAAATACATTTA------------------AATGCTCCTGTCACTCTGAAGATTTGTAAGTTT---GGA---AACACTTCTTTTGAT---TTTTTAAGTAAT---GTTTCTACTTCTCATCATTGTATAGTTAAC------TCG---TCATTC---------------ACAGAACAGTTA------GGTGTGCCTTTGGGCATAACTATATCGGGTGAAACTGTACGTTTGCATTTATATAATGCAACTCGCACCTTTTATGTGCCAGCCGCTTATAAACTTACTAAACTTAGTGTTAAATGTTACTTTAGTGAATCCTGTGTTTTTAGTGTTGTCAATGCTACCGTTACTGTTAATGTCACCACA---CTTAATGGCCGTATAGTTAATTACACTGTTTGTGATGATTGTAATGGTTACACTGATAACATATTTTCTGTTCAACAGGATGGCCGCATTCCTAATGGTTTTTCTTTTAATAATTGGTTTTTGTTAACTAATGGTTCTACACTAGTGGACGGTGTCTCTAGACTTTACCAACCACTTCGTTTAACTTGTTTATGGCCTGTACCTGGTCTTAAATCTTCG---ACTGGTTTTGTTTATTTTAACGCCACTGGT---------------------------TCTGATGTTAATTGTAATGGTTATCAACAT------CATTCTGTT---GCTGATGTTATGCGTTACAATCTTAACTTCAGTTCTAATTCTGTGGATAATCTCAAGAGTGGTGTTATAGTTTTTAAAACT---------CTACAGTACGATGTTTTGTTTTACTGTAGTAATTCTTCTTCG------GGC------------GTT------CTAGACACCACAATACCTTTTGGCCCTTCCTCTCAACCTTATTACTGTTTTATAAATAGT---------ACCATCAACACCACT---CATGTTAGCACTTTTGTGGGTGTCCTACCACCCATT---GTGCGTGAGATTGTTGTTGCTAGAACTGGTCAGTTTTATATTAATGGTTTTAAGTATTTTGATTTGGGTTTTATCGAAGCTGTCAATTTTAATGTCACGACAGCTAGTGCTACAGATTTTTGGACGGTTGCATTTGCTACTTTTGTTGATGTTTTGGTTAATGTTAGTGCAACTAACATTCAAAACTTACTTTATTGCGATTCTCCATTTGAAAAGTTGCAGTGTGAGCACTTGCAGTTTGGATTGCAAGATGGTTTTTATTCTGCAAATTTTCTTGATGATAATGTTTTGCCTGACACTTATGTTGCACTTCCTATTTATTATCAACATACTGATATAAATTTTACTGCGACT------------------------------------------------GCT---------------TCTTTTGGTGGTTCT---------------------TGTTATGTTTGCAAACCACATCAGGTT------------AAT---------ATATCTCTTAATGGT---AACACT------------------------------TCA---------GTGTGTGTTAGAACATCTCATTTTTCAATTAGGTATATTTATAACCGC------------------------------GTTAAGAGTGGTTCACCAGGT---GAC---------------TCTTCATGGCACATTTATTTAAAGAGTGGCACTTGTCCA---TTTTCTTTTTCTAAGTTAAATAATTTTCAAAAGTTTAAGACTATTTGTTTCTCAACCGTC---GCAGTGCCTGGTAGTTGTAATTTTCCACTTGAAGCCACCTGG------CATTACACTTCTTATACTATTGTTGGTGCTTTGTATGTTACTTGGTCTGAAGGTAATTCCATTACTGGTGTACCTTAT---------CCTGTCTCTGGTATTCGTGAGTTTAGTAATTTAGTTTTAAATAATTGTACCAAATATAATATTTATGATTATGTTGGTACTGGAATTATACGTTCTTCAAACCAGTCACTTGCTGGTGGTATTACATATGTTTCTAACTCTGGTAATTTACTTGGTTTTAAAAATGTTTCCACTGGTAACATTTTTATTGTGACACCATGTAACCAACCAGACCAAGTAGCTGTTTATCAACAAAGCATTATTGGTGCCATGACTGCTGTTAATGAGTCT------AGATATGGCTTG------CAAAACTTACTACAGTTACCTAACTTTTATTATGTTAGTAATGGTGGT---------AAC------AATTGCACTACGGCCGTTATGACTTATTCTAATTTTGGTATTTGTGCTGATGGTTCTTTAATTCCTGTTCGTCCGCGTAATTCTAGTGATAATGGTATTTCAGCCATAATTACTGCTAATTTGTCCATTCCCTCTAACTGGACTACTTCAGTTCAAGTTGAGTACCTCCAAATTACTAGTACTCCAATAGTTGTTGATTGTGCTACTTATGTGTGTAATGGTAACCCTCGCTGTAAGAATCTACTTAAGCAGTATACTTCTGCTTGTAAAACTATTGAAGATGCCTTACGACTTAGTGCTCATTTAGAAACTAATGATGTTAGTAGTATGCTAACTTTCGAT------------AGCAATGCTTTTAGTTTGGCT---------AATGTTACTAGTTTT---GGAGATTATAACCTTTCTAGTGTTTTACCTCAG------AGAAACATTCATTCAAGCCGTATAGCAGGACGT---AGTGCTTTGGAAGATTTGTTGTTTAGCAAAGTTGTTACATCTGGTTTGGGTACTGTTGATGTTGACTATAAGTCTTGTACTAAAGGTCTT------------TCTATT---GCTGACCTTGCTTGTGCTCAGTACTACAATGGCATAATGGTTTTGCCAGGTGTTGCTGATGCTGAACGTATGGCCATGTACACAGGTTCTCTTATAGGTGGCATG---------------------GTGCTCGGAGGTCTCACA---TCAGCAGCCGCCATACCTTTTTCTTTGGCACTGCAAGCACGACTTAACTATGTTGCTTTACAAACTGATGTGCTTCAAGAAAATCAGAAAATTTTGGCTGCATCATTTAATAAGGCTATTAATAACATTGTTGCTTCTTTTAGTAGCGTTAATGATGCTATTACACAAACTGCAGAGGCTATACATACTGTTACTATTGCACTTAATAAGATTCAGGATGTTGTTAATCAACAGGGTAGTGCTCTTAACCATCTCACTTCACAATTGAGACATAATTTTCAGGCCATTTCTAATTCAATTCAAGCTATTTATGACCGGCTTGATTCAATTCAAGCCGATCAACAAGTTGACAGATTAATTACTGGACGGCTTGCAGCTTTGAATGCATTTGTTTCCCAAGTTTTGAATAAATATACTGAAGTTCGTAGTTCCAGACGCTTAGCACAGCAGAAGATTAATGAATGTGTCAAATCACAATCTAATAGATATGGTTTTTGTGGTAATGGCACCCATATCTTTTCAATCGTCAACTCAGCTCCAGATGGTTTGCTTTTTCTTCATACTGTTTTGCTGCCAACCGACTACAAGAATGTAAAGGCGTGGTCGGGTATCTGTGTTGATGGCATTTACGGCTATGTTCTGCGTCAACCTAACTTGGTTCTTTATTCT---GAT------AATGGTGTCTTTCGTGTAACTTCCAGGGTCATGTTTCAACCTCGTTTACCTGTTTTGTCTGATTTTGTGCAAATATATAATTGTAATGTTACTTTTGTTAACATATCTCGTGTCGAGTTACATACTGTCATACCTGACTACGTTGATGTTAATAAAACATTACAAGAGTTTGCACAAAACTTA------CCA------AAGTAT---------GTTAAGCCTAATTTTGACTTGACTCCTTTTAATTTAACATATCTTAATTTGAGTTCTGAGTTGAAGCAACTCGAAGCTAAAACTGCTAGTCTTTTCCAAACTACTGTTGAATTACAAGGTCTTATTGATCAGATTAACAGTACATATGTTGATTTGAAGTTGCTTAATAGGTTTGAAAATTATATTAAATGGCCTTGGTGGGTTTGGCTCATTATTTCTGTTGTTTTTGTTGTATTGTTGAGTCTTCTTGTGTTTTGTTGTCTTTCTACAGGTTGTTGTGGTTGTTGCAATTGTTTAACTTCATCAATGCGAGGTTGTTGTGATTGTGGTTCAACTAAACTTCCTTATTACGAA---TTTGAAAAGGTCCACGTTCAA------------------------------TAA
>JQ771057_HumanNL63_USA_2010-12-03
[truncated: 1,478,029 more chars]
