# Supplementary material for: Origins and Evolution of Seasonal Human Coronaviruses
Source: Viruses. 2022 Jul 15;14(7):1551. doi: 10.3390/v14071551 (PMC9320361; doi:10.3390/v14071551)
Supplement: Supplementary file 1 [file viruses-14-01551-s001.zip › alignments/WGS_alphas_D2.fasta]

>AY518894_HumanNL63_Netherlands_1988--
----------------------------------------------------------------------------------------------------------------------------------------------------------------------------------------------gct---taaagaatttttctatctat-----------agatagagaatt--ttcttattt-----agactttg-tgtctactcctctc----------------aactaaac-gaaattt------------ttcta-gtgctgtcatttgt------tatg--------gc--agtcctagtgtaattgaaa-tttcgtc--------aagtttgtaa--actggttaggcaagtgttgtatttt-ctgtgtttaagc------actggtggttctgtcca-ctagtgcacaca-ttgata-cttaag-tggtgttctgtca-ctgcttattgtggaag-caacgttctgtcgttgt------ggaaaccaataactgctaacc------atgttttac-aatcaagtgacacttgctgttgcaagtgattcggaaatttcaggttttggttttgccattccttctgtagccgttcgcgctt--atagcgaagccgctgcacaaggttttcaggcatgccgctttgttgcttttggcttacaggattgtgtaaccggtattaatgatgacg-attatgtcattgcattgactggtactaatcagctttgtgccaaaattttacttttttctgatagacctcttaatttgcgaggttggctcattttttctaacagcaattatgttcttcaggactttgatgttgtttttggcca------tggtgcaggaagtgtggtttttgtg------------gataagtatatgtgtggttttgatggtaaacctgtgttacctaaaaacatgtgggaatttagagattactttaatgataat---actgatagtattgttattggtggtgtcacttatcaattagcatgggatgttatacgtaaa---gacctttcttatgaacagcaaaatgttttagctattgagagcattcattat---cttggcactacaggtcatactttgaagtctggttgcaaactcattaatgccaagccgcctaaatattcttctaaggttgttttgagtggtgaatggaatgctgtgtataaggcgtttggttcaccatttattacaaatggtatatcattgctagatataattgttaaaccagttttctttaatgcttttgttaaatgcaattgtggttc---tgagaattggagtgttggtgcatgg------gatggttatctatcttcttgttgtggcacacctgctaagaaactttgtgttgttcctggtaatgttgttcctggtgatgtgatcatcacctcaactgatg---------ctggttg---------------------tggtgtta------aatactatgctggcttagttgttaaacatattactaacattact------------------ggtgtgtctttatggcgtgttacagctgttcattctgatggaatgtttgtggcaacatcttcttatgatgcacttttgcatagaaattcattaga-----------ccctttttgctttgatgttaacactttactttctaatcaattacgtctagcttttcttggtgcttctgttacagaagatgttaaatttgctgctagcactggtgttattgacattagtgctggtatgtttggtctttacgat---------------------------------------gacatattgacaa---acaataaaccttggtttgtacgcaaagcttctgggctttttgatgcaatctgggatgcttttgttgc---cgctattaagcttgtgccaactactactggtggtttggttaggtttgttaagtctatcgcttcaactgttttaactgtttctaatggtgttattattat---gtgtgcagatgttccagatgctttt-caaccagtttaccgcacatttacacaagctatttgtgctgcatttgatttttctttagatgtattta------------------------aaattggtgatgttaaatttaaacgacttggtgattatgttcttactgaaaatgctcttgttcgtttgactactgaagttgttcgtggtgttcgtgatgctcgcataaagaaagccatgtttactaaagtagttgtaggtcctacaactgaagttaagttttctgttattgaacttgccactg---ttaatttgcgtcttgttgattgtgcacctgtagtttgccctaaaggtaaaattgttgttattgctggacaagcttttttctatagtggtggtttttatcgttttatggttgattctacaactgtattaaatgaccctgtttttactggtgagttattttat------------------------------------------------------actattaagtttagtggttttaagcttgatggttttaaccatcagtttgttaatgct---agttctgctacagatgccattattgctgttgag----------------ctgttgttatcggatttt-------------------------------------------aaaactgcagtttttgtgtacacatgtgtggttgatggttgtagtgtcattgttagacgtgatgctacattcgccacacatgtgtgttt---------taaggactg------ttatagtatttgggagcaattctgcattgataattgtggtgagccatggtttttgactgattataatgctatcttgcagagtaataaccctcaatgtgctattgttcaagca---------tcggagtct---------------------aaagttttgcttgagaggtttttacctaagtgtcctgaaatactgttgagtattgatgatggccatttatggaatctttttgttgaaaagtttaattttg----------------------ttacagattggttaaaaactcttaagcttacacttacttctaatggtcttttaggtaattgtgccaaacgttttagacgtgttttggtaaaattgcttgatgtcta---------taatggttttcttgaaactgtctgtagtgtcgtacacactgctggtgtttgcattaaatattatgctgttaatgttc------------------------------------------------------------------------------------------------------------------catatgtagttattagtggttttgtaagtcgtgtaattcgtagagaaaggtgtga------cgtgacttttccttgtgttag---ttgtgtcacttttttctatgaatttttagacacgtgttttggtgtt---------agtaaacctaatgccattgatgttgaacatt---------tagagcttaaagaaactgtttttgttgaa------------------cctaaggatggtggtcaattttttgtttctgatga---------------------ttatctttggtatgttgtaga---tgacatttattatccagcttc---------atgtaatggtgtattgccagttgcttttacaaaa---------------------------ttggcaggtggtaa---------------aatatctttttctgatgatgttatagttcatgatgttgaacctacccataaagtcaagctcatatttgagttt-gaagatg-----atgttgttaccagtctttgtaagaagag----------------ttttggtaagtctattatttatacaggt---------------gattgggaaggtttacatg----------------------aagttcttacatctgcaatgaatgtcattgggcaacatattaagttgccacaattttatat---------------------------ttatgatgaagagggtggttatg-atgtttctaaacc------agttatgatttcacaatggcctatt---------------------------------------------------------------------------------------------------------------------------------------------------------------------------------------------------------------------agtgatgat---------------------agtgatg-------------------------------------------gttgtgttg--ttgaa-------------------------------gcgagcactgattttca------tcaatt--------------------------------------------agaa------------------------------------------------------------------------------------------------------------------------------------------------------------------------------------------------------------------------------------------------------------------------------------------------------tc-------------------------------------------------------------------tgttagagaa------------gaggttgatataattgaac------------------------------aaccttttgg---------------ggaagttga----acatgcgct------------ctcaatta---gacaacctttttctttttcttttagagatgaattgggtgttcgtgttttagatcaatctgataataattgttggattagtaccacacttatacagttgcaacttacaaagcttttggatga---ttctattgagatgcaattgtttaaagttggtaaagttgattcaa---ttgttcaaaagtgttatgagttgtctcatttaattagtggttcacttggtgatagtggtaaacttcttagtgaacttcttaaagataaatatacatgttctataacttttgagatgtcttgtgattgt---ggtaaaa------------agtttgatgagcaagttggttgtttgttttggattatgccttacacaaaactttttcaaaaaggtgagtgttgtatttgtcataaaatgcagact-tataagcttgttagta-tgaaaggtactggtgtgtttgt---------acaggat-------------------ccagcacctattgacattgatgctttccctgttagacctatatgttcatctgtatatttaggtgttaagggttc---------tggtcattatcaaacaaatttatacagttttgacaaagctattgatggttttggtgtctttgacattaaa---------aatagtagtgttaatactgtttgttttgttg---atgttgattttcata-------------------------------------------------------------------------------------------------------------------------------gtgtagaaatagaa------------------------------------------------------gctggtga--------------------------------------------a------g-----------------------------------------------------------------------------ttaaaccttttgctgtatataaaaatgttaaattttatttaggtgatatttcacaccttgtaaactgtgtttcttttgactttgttgtcaatgctgctaatgaaaatctcatgcatggaggcggtgtcgcacgtgctattgatattttgactgaaggtcaacttcagtcattatctaaagattacattagtagtaatggtccacttaaggttggagcaggtgttatgttggagtgtg------------aaaaattcaatgtatttaatgttgttggtccgcgaactg---gtaaacatgagcat---tcattacttgttgaagcttataattctattttat---ttgaaaatggtattccacttatgcctcttcttagttgtggtatttttggtgtaaggattgaaaattctcttaaagctttgtttagttgtgacattaat---aaaccattgcaagtttttgtttattc------------ttcaaatgaagaacaagctgttcttaagtt-------------------------------------------------------------------------------------tttagatggtttagat----ttaacaccagtca--------------------------------------------------------------------------ttgac---gatg---------------------------------------------ttgatgttg----------tt-------------------------------------------------------------------------aaacctttta------gagttgaaggtaatttttcattctttgattgtggtgtcaatgcc-------------ttggatggtgata---tt------tacttattatttactaactctattttaatgttggataaacaaggacaattattggacacaaaacttaatggtattttgcaacaggcagttcttgattatcttgctaca------gttaaaactgtaccagctggtaatttggttaaact---------tgt---tgttgag---agttgtaccatttatatgtgtgttgtaccatcgataaatgatctttcttttgataaaaatcttggtcgttgtgtgcgtaaacttaatagattgaaaacttgtgttattgccaatgttcctgctattgatgttttgaaaaagcttctttcaagtttgactttaactgttaaatttgt---tgtagagagtaatgttatggatgttaacgactgttttaagaatgataatgtagttttgaaaattactgaagatggtattaatgttaaagatgttgttgttgagtcttctaagtcacttggtaaacaattgggtgttgtgagtgatggt------gttgactcttttgaaggtg--------------ttttacctattaatactgatac------tgtcttatctgta-----------------------g---ctccagaagttgactgggttgctttttacggttttgaaaaggcagcactttttgct-------------------------------tctttggatgtaaagccatatggttaccctaatgattttgttggtggttttagagttcttgggaccaccgacaataattgttgggttaatgcaacttgtataattttacagtatcttaagcctacttttaaatctaagggtttaaatgttctttggaacaaatttgttacaggtgatgttggaccttttgttagttttatttattttataactatgtcttcaaagggtcaaaagggtgatgctgaagaggcattatctaaattgtcagagtatttgattagtgattctattgttactcttgaa---------------caatattcaacttgtgacatttgtaaaagta------------ctgtagttgaagttaaaagtgctgttgtctgtgctagtgtgcttaaagatggttgtgatgttggtttttgt-------ccacacagacataaattgcgttcacgtgttaagtttgttaatggacgtgttgttattaccaatgt------------------------tggtgaacctataatttcacaaccttctaagttgcttaatggtattgcttatacaacattttcaggttcttttgataac------ggtcactatgtagtttatgatgctgctaataatgctgtctatgatggtg------------ctcgtttatttgcttcagatttgtctactttagctgttacagctattgttgtagtaggtggttgtgtaacatctaat------------------------------------------------------------------------------gttccaccaa------------ttgttagtgagaaaattt-------------ctg---------------ttatggataaacttgatactggtgcacaaaaatttttccaatttggtgattttgttatgaataacattgttc-tgtttttaacttggttgcttagt---------atgtttagtcttttacgtacttctattatgaagcatgatattaaagtt------------attgccaaggctcctaaacgtacaggtgttattttgacacgtagttttaagtataacattagatctgctttgtttgttgtaaagcagaagtggtgtgttattgttactttgtttaagttcttattgttattatatgctatttatgcacttgtttttatgattgtgcaatttagtccttttaatagtcttttatgtggtgacattgtaagtggttatgaaaaatccacttttaataaggatatttattgtggtaattctatggtttgtaagatgtgtttgtttagttatcaagagtttaatgatttggatcatactagtcttgtttggaagcacattcgtgatcc--tatattaatcagtttacaaccatttgttata-cttgttattttgttaatttttggtaatatgtatttgcgttttggacttttatattttgttgcacaatttattagtacttt------------tggttctttcttaggctttcatcagaaacagtggtttttacattttgtgccgtttgatgttttatgtaatgagtttttagctacatttattgtctgcaaaattgttttatttgttagacatattattgttggctgtaataatgctgactgtgtagcttgttctaaaagtgctagacttaaacgtgtaccacttcaaactattattaatggtatgcataaatcattctatgttaatgctaatggtggtacttgt---ttctgtaataaacataacttcttttgtgttaattgtgattcttttgggcctggtaatacttttattaatggtgatattgcaagagagcttggtaatgttgttaaaacagctgttcaacccacagctcctgcatatgttattattgataaggtagattttgttaatggattttatcgtctttatag------tggtgacactttttggcggtatgactttgacattactgaatctaagtatagttgtaaagaggttctgaagaattgtaatgttttagaaaattttattgtttacaataatagtggtagtaacattacacagattaaaaatgcttgtgtttatttttctcaattgttgtgtgaacctataaagttggtaaattcagagttgttgtcaactttatcagttgattttaatggtgttttgcataaggcatatgttgatgttttgtgtaatagtttttttaaggagctaactgctaacatgtccatggctgaatgtaaagctacacttggttt---gactgtttctgatgatgattttgtttcagctgttgccaatgcacataggtatgacgttttgctttcagatttgtcatttaataatttttttatttcttatgctaaacctga---agataagttgtccgtttatgacattgcttgttgtatgcgtgccggttctaaggttgttaaccataatgttttaatcaaagagtcaatacctattgtttggggtgtcaaggactttaatactctttctcaagaaggtaagaagtaccttgttaaaacaactaaagcaaagggtttgacttttttattaacttttaatgataaccaagcaattacacaagttcct------------gctactagtatagttgcaaaacagggtgctgg-------------------------ttttaaacgt---------acttataatt-ttctgtggtatgtatgtttatttgttgttgca---------------ttgtttattggtgtctcat------ttattgattata---caaccactgtaactagctttcatggttatgat---------tttaagtacattgagaatggtcagttgaaggtgtttgaagcacctttacactgtgttcgtaatgtttttgataattttaatcaatggcatgaggctaagtttggtgttgttactactaatagtgataaatgtcctatagttgttgg---tgtttcaga---------gcgtattaatgttgttcctggtgttccaacaaatgtatatttggtaggaaagactcttgtttttacattacaggctgcttttgg---aaacacaggtgtttgttatgactttgatggtgttaccactagtgataagtgt---------------------------atttttaattctgcttgtactaggttggaaggtttgggtggtgacaatgtttattgttacaacactgatcttattgaaggttct------------aaaccttatagtattttacagcccaatgcttattataagtatgatgttaaaaattatgtacgttttccagaaattttagctagaggttttggcttacgtactattagaactttggctacacgttattgtagagttggtgaatgccgtgactcacataaaggtgtttgttttggttttgataaatggtatgttaatgatggacgtgttgatgacggtta------catttgtggtgatggtcttatagaccttcttgttaatgtactctcaatctttagttcatcttttagcgttgtggctatgtctggacatatgttgtttaattttctttttgcagcatttattacatttttgtgctttttagttactaaatttaaacgtgtttttggtgatctttcttatggtgtttttactgttgtttgtgcaactttgattaataacatttcttatgttgttactcaaaatttattttttatgttgctttatgctattttgtattttgtttttactaggacagtgcgttatgcttggatttggcatattgcatacattgttgcatacttcttgttaataccatggtggcttctcacatggtttagttttgctgcatttttagagcttttacctaatgtttttaagttaaaaatctctactcaattgtttgaaggtgataagtttataggtacttttgagagtgctgctgcaggtacatttgttcttgacatgcgttcttatgaaaggctgataaatactatttcacctgagaaacttaagaattatgctgcaagttataataaatataaatattatagtggtagtgctagtgaggctgattatcgttgtgcttgttatgctcatttagccaaggctatgttagattacgcaaaagatcataatgacatgttatattctccacctaccattagctacaattccaccttacaatctggtcttaagaagatggcacaaccatctggttgtgttgagagatgtgtggttcgcgtctgttatggtagtactgtgcttaatggagtttggttaggtgacactgttacttgtcctagacatgtcatagcaccatcaaccactgttcttattgattatgatcatgcatatagtactatgcgtttgcataatttttcagtgtctcataatggtgtcttcttgggagttgttggtgttacaatgcatggttctgtgttgcgtattaaggtttcacaatctaatgtacatacacc---taaacatgtttttaaaacgttgaaacctggtgcttcttttaatattttagcatgttatgaaggtattgcatctggtgtttttggtgttaatttacgtacaaactttactattaaaggttcttttataaatggagcttgtggttctcctggttataatgttagaaatgatggtactgttgagttttgttatttacaccaaattgagttaggtagtggtgctcatgttggttctgattttactggtagtgtttatggtaattttgatgaccaacctagtttgcaagttgagagtgccaaccttatgctatcagataatgttgttgcctttttgtatgctgctttgttgaatggttgtaggtggtggttgcgttcaactagagttaatgttga--------tggttttaatgaatgggctatggctaatggttatacaattgtttctagtgttgagtgctattctattttggcagcaaaaactggtgttagtgttgaacaattgttagcttccattcaacatcttcatgaaggttttggtggtaaaaacatacttggttattctagtttatgtgatgagttcacactagctgaagttgtgaagcagatgtatggtgttaacttgcaaagtggtaaggttatttttggtttaaaaacaatgtttttatttagcgttttcttcacaatgttttgggcagaactctttatttatacaaacactatatggataaaccctgttatacttacacctatattttgtttacttttgtttttgtcattagttttaactatgtttcttaaacataagtttttgtttttgcaagtatttttattacctactgttattgcaactgctttatataattgtgttttggattattacatagtaaaatttttggctgaccattttaacta---taatgtttcagtattacaaatggatgttcagggtttagttaatgttttggtctgtttatttgttgtatttttac---------acacatggcgtttttctaaagaac---------gtttcacacattggtttacatatgtgtgttctctta------tag--------------cagttgcttacacttatttttatagtggtg-------------------------------actttttgagtttgcttgttatgtttttatgtgctatatctagtgattggtacattggtgccattgtttttaggttgtcacgtttgattatat---ttttttcacctgaaagtgtatttagtgtttttggtgatgtgaaactcactttagttgtttatttaatttgtggttatttagtttgtacttattggggcattttgtattggttcaataggttttttaaatgta------------ctatgggtgtt---tatgattttaaggtgagtgctgctgaatttaaatacatggttgctaatggacttcatgcaccatatggaccttttgatgcactttggttatcattcaaattacttggtattggtggtgaccgttgtataaaaatttcaactgtccaatccaaactgactgatttgaagtgtactaatgttgtgttattgggttgtttgtctagtatgaacattgcagctaattctagtgaatgggcttattgtgttgatttacacaataagattaatctttgtgatgacccagaaaaagctcaaggtatgttgttagcactccttgcgttctttctaagtaaacatagtgattttggtcttgatggccttattgattcttattttgataatagtagcaccctgcagagtgttgcttcatcatttgttagtatgccatcatatattgcttatgaaaatgctagacaagct-tatgaggatgctattgctaatggatcttcttctcaacttattaaacaattgaagcgtgccatgaatatcgcaaagtctgaatttgatcatgagatatctgttcagaagaaaattaatagaatggctgaacaagctgctactcagatgtataaagaagcacgctctgttaatagaaaatctaaagttattagtgctatgcactctttactttttggaatgttaagacgtttggatatgtctagtgttgaaactgttttgaatttagcacgtgatggtgttgtgccattgtcagttatacctgcaacttcagcttccaaactaactattgttagtccagatcttgaatcttattctaagattgtttgtgatggttctgttcat-------tatgctggagttgtttggacacttaatgatgttaaagacaatgatggtagacctgttcatgttaaagagattacaagggagaatgttgaaactttgacatggcctcttatccttaattgtgaacgtgttgttaaacttcaaaataatgaaattatgcct---ggtaaacttaagcaaaaacctatgaaagc------tgagggtgatggtggtgttttaggtgatggtaatgctttgtataatactgagggtggtaaaacttttatgtatgcttatatttctaataaagctgaccttaaatttgttaagtggga---gtatgagggtggttgcaacacaatcgagttagactctccttgtcgatttatggtc---gaaacacctaatggt---cctcaagtgaagtatttgtattttgttaaaaatttaaataccttacgtagaggtgccgttcttggttttataggtgccacaattcgtctacaagctggtaaacaaactgaattggctgttaattctggacttttaactgcttgtgctttttctgttgatccagcaaccacttacttggaagctgttaaacatggtgcaaaacctgtaagtaattgtattaagatgttatctaatggtgctggtaatggtcaagctataacaactagtgtagatgctaacaccaatcaagattcttatggtggagcgtctatttgtttgtattgtcgggcccacgttcctcaccctagtatggatggttactgtaagtttaagggtaaatgtgttcaggttcctattggttgtttggatcctattaggttttgtttagaaaataatgtgtgtaatgtttgtggttgttggttgggacacgggtgtgcttgtgatcgtacaa------ccattcaaagtg------ttgacatttcttatttaaacgagcaaggggttctagtgcagctcgactagaaccct---gtaatggcacggacatcgataagtgtgttcgtgcttttgacatttataataaaaatgtttcattcttgggtaagtgtttgaagatgaactgtgttcgttttaaaaatgctgatcttaaggatggttattttgttataaagaggtgtactaagtcggttatggaacacgagcaatccatgtataacctacttaacttttctggtgctttggctgagcatgatttctttacttggaaagatggcagagtcatttatggtaatgttagtagacataatcttactaaatatactatgatggacttggtttatgc----------------tatgcgtaactttgatgaacaaaattgtgatgttctaaaagaagtattagttttaactggttgttgtgacaattcttattttgatagtaagggttggtatgacccagttgaaaatgaagatatacatagagtttatgcatctcttggcaaaattgtagctagagctatgcttaaatgcgttgctctatgtgatgcgatggttgctaaaggtgttgttggtgttttaacattagataaccaagatcttaatggtaacttttatgattttggtgattttgttgttagcttacctaatatgggtgttccctgttgtacatcatattattcttatatgatgcctattatgggtttaactaattgtttagctagtgagtgttttgtcaagagtgatatttttggtagtgattttaaaacttttgatttgcttaagtatgatttcactgaacataaagaaaatttattcaataagtactttaagcattggagttttgattatcatcctaattgtagtgactgttatgatgatatgtgtgttatacattgtgctaattttaatacactatttgccacaactataccaggtactgcttttggtccactatgtcgtaaagtttttatagatggtgttccacttgttacaactgctggttatcattttaagcaattaggtttggtttggaataaagatgttaacacacactcagttaggttgacaatcactgaacttttgcaatttgttactgacccttccttgataatagcttcttctccagcactcgttgatcaacgcactatttgtttttctgttgcagcattgagtactggtttgacaaatcaagttgttaagccaggtcattttaatgaagagttttataactttcttcgtttaagaggtttctttgatgaaggttctgaacttacattaaaacatttcttcttcgcacagaatggtgatgctgctgttaaagattttgacttttaccgttataataagcctaccattttagatatttgtcaagctagagttacatataagatagtctctcgttattttgacatttatgaaggtggctgtattaaggcatgtgaagttgttgtaacaaatcttaataagagtgctggttggccattaaataagtttggtaaagctagtttgtattacgaatctatatcttatgaagaacaggatgctttgtttgctttgacaaagcgtaatgtcctccctactatgacacagctgaatcttaagtatgctattagtggtaaagaacgtgctagaactgttggtggtgtttctctgttgtccacaatgaccacaagacaataccatcaaaaacatcttaaatccattgttaatacacgcaatgccactgttgttattggtactaccaaattttatggtggttggaataatatgttgcgtactttaattgatggtgttgaaaaccctatgctcatgggttgggattatcccaaatgtgatagagctttgcctaacatgatacgtatgatttcagccatggtgttgggttctaagcatgttaattgttgtactgtaacagataggttttataggcttggtaacgagttggcacaagttttaacagaagttgtttattctaatggtgg-tttttattttaagccaggtggtacgacttctggtgacgctagtacagcttatgctaattctatttttaacatttttcaagccgtgagttctaacattaacaggttgcttagtgtcccatcagattcatgtaataatgttaatgttagggatctacaacgacgtctgtatgataattgctataggttaactagtgttgaagagtcattcattgatgattattatggttatcttaggaaacatttttc-aatgatgattctctctgatgacggtgttgtctgttataacaaggattatgctgagttaggttatatagcagacattagtgcttttaaagccactttgtattaccagaataatgtctttatgagtacttctaaatgttgggttgaagaagatttaactaagggaccacatgagttttgttcccagcatactatgcaaatagttgataaagatggtacctattatttgccttacccagatcctagtaggatcttgtcagctggtgtttttgttg---------------atgatgttgttaagacagatgctgttgttttgttakaacgttatgtgtctttagctattgatgcataccctctttcaaaacaccctaattctgaatatcgtaaggttttttacgtattacttgattgggttaagcatcttaacaaaaatttgaatgagggtgttcttgaatctttttctgttacacttcttgataatcaagaagataagttttggtgtgaagatttttatgctagtatgtatgaaaattctacaatattgcaagctgctggcttatgtgttgtttgtggttcacaaactgttcttcgttgtggtgattgtctgcgtaagcctatgttgtgcactaaatgtgcatatgatcatgtatttggtaccgaccacaagtttattttggctataacaccgtatgtatgtaatgcatcaggttgtggtgttagtgatgttaaaaaattgtatcttggtggtttgaattactattgtacaaatcataaaccacagttgtcttttccattatgttctgctggtaatatatttggtttatataaaaattcagcaactggttccttagatgttgaagtttttaataggcttgcaacgtctgattggactgatgttagggactataaacttgctaatgatgttaaagatacacttagactctttgcggctgaaactattaaagctaaagaagagagtgttaagtcttcttatgcttttgcaactcttaaagaggttgttggacctaaagaattgcttcttagttgggaaagtggtaaagttaaaccacctttgaatcgtaattctgttttcacctgttttcaaataagtaaggactcaaaattccaaataggtgagttcatctttgaaaaggttgaatatggttctgatactgttacgtataagtctactgtaaccactaagttagttcctggtatgatttttgtcttaacatctcacaatgttcaacctttacgtgcaccaactattgcaaaccaagagaagtattctagcatttataaattgcaccctgcttttaatgtcagtgatgcatatgctaatttggttccatattaccaacttattggtaaacaaaagataactacaatacagggtcctcctggtagtggtaagtcacattgttccattggacttggattgtactatccaggtgcgcgtattgtttttgttgcttgtgcccatgctgctgttgattccttatgtgcaaaagctatgactgtttatagcattgataagtgtactaggattatacctgcaagagctcgggttgagtgttatagtggctttaaaccaaataacactagtgcacaatacatatttagcactgttaacgcattacctgagtgtaatgctgatattgttgttgtagatgaagtttcaatgtgtacaaattatgacctttctgttattaatcagcgtttatcatataaacatattgtttatgttggtgatccacaacaacttcctgcacctagagtaatgattactaaaggtgttatggagcctgttgattataacgttgttactcaacgtatgtgtgctataggccctgatgtttttcttcataaatgttatagatgtcctgctgaaatagttaatacagtttctgaacttgtttatgagaacaagtttgtccctgttaaacctgctagtaaacagtgttttaaaatcttttttaagggtaatgtacaggttgacaatggctctagtattaacagaaagcagcttgaaatagttaagctgtttttagttaaaaatccaagttggagtaaggctgtgtttatttctccttataatagtcagaattatgttgctagtagatttttaggacttcaaattcaaactgttgattcttctcaaggtagtgagtatgattatgtaatctatgcacaaacttctgacactgcacatgcttgcaatgtaaaccgttttaatgttgctataacacgtgctaagaagggtatattttgtgtaatgtgtgataaaactttgtttgattcacttaagttttttgagattaaacat------gcagatttacactc---------tagccaggtttgtggcttgtttaaaaattgtacacgcactcctct---taatttaccaccaactcatgcacacactttcttgtcgttgtcagatcagtttaagactacaggtgatttagctgttcaaataggtt---caaataatgtttgtacttatgaacatgttatatcatttatgggttttaggtttgatattagtattcctggtagtcatagtttgttttgtacacgtgactttgctattcgtaatgtgcgtggttggttgggtatggatgttgaaagtgctcatgtttgtggcgataacataggtactaatgttcctttacaggttggtttttcaaatggtgttaattttgttgtgcaaactgaaggttgtgtgtctaccaattttggtgatgttattaaacctgtttgtgcaaaatctccaccaggtgaacaatttagacaccttgttcctttttt---acgtaaaggacaaccttggttaattgttcgtagacgcattgtgcaaatgatatctgattatttgtccaatttgtctgacattcttgtctttgttttgtgggcaggtagtttggaattaactacaatgcgttactttgtaaaaatagggccaattaaatattgttattgtggtaattctgccacttgttataattcagttagtaatgaatattgttgttttaaacatgcattgggttgtgattatgtttacaatccgtatgcttttgatatacaacagtggggttatgttggttccttgagccagaaccaccacacgttctgtaacattcatagaaacgagcatgatgcttctggtgatg-ctgttatgacacgttgtttggcagtacatgattgttttgtcaaaaatgttgattggactgtaacgtacccctttattgcaaatgagaaatttatcaatggctgtgggcgtaatgtccagggacatgttgttcgcgcagccttgaaattgtataaacctagtgttatt----------------catgatattggtaatcctaaaggtgtacgttgtgctgttactgatgccaaatggtactg-ttatgacaagcaacctgttaatagtaatgtcaagttgttggattatgattatgcaacccatggtcaacttgatggtctttgtttattctggaattgtaatgttgatatgtatccagaattttcaattgtgtgtcgctttgacacacgtactcgttctgtttttaatttagaaggtgttaatggtggttctctttatgttaacaaacatgcgtttcatacaccagcatatgataaacgtgcttttgttaaattaaaacctatgccctttttttactttgatgacagtgattgtgatgttgtgcaagaac------------aagttaattatgtaccccttcgcgctagtagttgtgttacccgttgtaatataggtggtgctgtttgttcaaaacatgcaaatttgtatcaaaaatatgttgaggcatataatacatttacacaggctggttttaacatttgggtaccacatagttttgatgtttataatttgtggcaaatttttattgaaactaa---tttacaaagtcttgaaaatatagcatttaatgttgtaaaaaaagggtgttttactggtgttgatggtgagttacctgttgcagttgttaacgacaaagtttttgttcgctatggcgatgttgacaacttggtttttacaaataaaacaacattgcctactaatgttgcttttgaattgtttgcaaaacgaaaaatgggtttaacaccaccattgtctattctcaaaaatcttggtgttgttgctacatataaatttgttttatgggattatgaagctgaaagaccttttacctcatatactaagagtgtatgtaaatacactgattttaatgaggatgtttgtgtttgttttgacaatagtattcagggttcgtatgagcgttttacgcttactacgaacgctgttttattttctactgttgtcat------------taaaaatttaacacctataaagttgaatttt-ggtatgttgaatggtatgccagtttcttctattaagagtgataaaggtg---------ttgaaaaattagttaattggtacacatatgttcgtaaaaatggtcaatttcaagatcattatgatggtttttacactcaaggtaggaatttatcagactttacaccaagaagtgatatggagtatgattttcttaacatggatatgggtgtttttattaataaatatggtcttgaggattttaattttgaacatgttgtatatggtgatgtttcaaaaactacattaggaggtcttcatttgttgatatcacagtttaggcttagtaaaatgggtgttttgaaagctgatgattttgtcactgcttctgacacaactttgaggtgctgtactgttacttatcttaatgaacttagttcaaaagttgtttgtacttatatggatttgttgttggacgactttgttactatactaaagagtttagatcttggtgtaatatctaaagttcatgaagttattatagataataaaccttataggtggatgttgtggtgtaaagataaccacttgtccactttttatccacagttgcagtctgctgaatggaagtgtggttatgctatgccacaaatttataagcttcaacgtatgtgtttggaaccttgtaatttatataattatggtgctggtattaagttgcctagtggtataatgttaaatgttgttaaatacactcagctttgtcaatacctaaatagcactacaatgtgcgtacctcataatatgcgtgttttgcactatggtgctggttctgacaaaggtgtggcacctggtacaactgttttaaaacgttggctaccacctgatgcaataatcattgataatgatatcaatgattatgttagtgatgcagattttagcattacaggtgattgtgctactgtttaccttgaagataagtttgacttacttatttctgatatgtatgatggtagaattaaa---ttttgtgatggtgaaaacgtctctaaagatggtttttttac-ttatcttaatggtgttattagag-a-aaaattagctattggtggtagtgttgccattaagattacagaatatagttggaataagtatctttatgaattaatacaaagatttgctttttggactttgttctgcacgtctgttaatacatcctcttcagaagcttttcttattggtattaattatttaggtgactttattcaaggtccttttatagctggtaacactgttcatgctaattatatattttggcgtaattctactattatgtctttgtcatacaattcagttttagatttaagtaagtttgaatgtaaacataaggccactgttgttgttacacttaaagatagtgatgtaaatgatatggttttgagtttgattaagagtggtaggttgttgttacgtaatagtggccgt---tttggtggttttagtaatcatttagt---ctcaacta-----aatgaaacttttc----------------ttgat-------------tttgct------------------------------tattttgcccctggtt-----------------------------------------------------------------------------------------------------tcttgctt-----------------tt---ctacatgtaaca----gtaa-------------------------tgctagtatttct-------------------------at---------------------------------------------------------------------------------------------------------------------------------------------------------------------------------------------------------------------------------------------------------------------------------------------------------------------------------------------------------------------------------------------------------------------------------------------------------------------------------------------------------------------------------------------------------------------------------------------------------------------------------------gttacaattaggtg---------------------ttcctgataact------------------------------------------------------------------cttc------------aactattgtcacaggtttgttgcc-----------------------------------------------------------------agtccattggatttgtgctaa---------------------------------------------------tcagag-------------------------------------tacatctagttacccagcc------------------------------------------aacggctttttcta---------------------------------------------------------------------------------------------------------------------------------------------------------------------------------tattgat-----------------------------------gttggtaaacaccgta---------gtgcct------------ttgcactccatagtggttatta-tga------------------tgc--------t------aaccagta--------------ttatatttatctcact--------------aataaaa---------tacatttaaatgctcctg---tcactctgaagatttgtaag------tttgga--------------------------------------------------------------aacacttcttttg---------------------------------------attttttaag-taatgtttc----------tact------------------tctcatgattgtatagtta------------atttgtcattc-----------acagaacagttag-------------------gtgtg---------cctttgggcataactatat-----------cgggtgaaactg-----tac--gtttgcatttatataatgcaactcgtactttttatgtgccgg---------ccgcttata---------------------------------aacttactaaacttagtgttaaatgttactt-----------------------------------tagtgaatc--------------------------------ctgtgttttt-------------agtgttgtcaatgccaccat------------tactgttaatgtcaccacac---ttaatggccgtatag-ttaactacactgtt--------------tg------------------------------------tgatgattgt--------aatggttatactgataacatattttctgttcaacaggatggccg-------------------------------------------------------------------------------------------------------------------------------cattcctaatggtttcccttttaataattggtttttgttaactaatggttccacattagtggacggggtctctagactttatc--------aaccactccgtttaacttgtttatggcctgtacctggtcttaaatcttcaactggttttgtttattttaatgc-cac---tggtt---------------------------------ctgatgttaattgtaacggctatca----------acataattctg-ttgctgatgttatgcgttacaatcttaacctcagtgctaattctgt---ggaca---------atcttaagagtggt--------gttatagtttttaaaactttacagta---------c--gatgttttgtttt------------------------attgtagtaa---------------ttctt-----------------------ct-----------------------------------tca--------ggtgt---------tcttg---------acaccacaataccttttgg---------------------------------cccttcctctcaaccttattactgttttataaacagtactatc---------aacactactcatg-----------------ttagcacttttgtgggtattttaccacccactgt--gcgtgaaattgttgttgctagaactggtcagttttatattaatggttttaagtatttcgatttgggtttcatagaagctgtcaattttaatgtcacga---------------------ctgctagtgccaca------gatttttggacggttgcattt--------------gctacttttgttgatgttttggttaatgttagtgcaactaacattcaaaacttactttattgcgatt---ctccatttg-------aaaagttgcagtgtgagcacttgcagtttggattgcaagatggtttttattctgcaaattt------------tcttgatgataatgttttgcctgagacttatgttgcactccccatttattatc------------------aacatacggacataa------attttactgcaact-----------gcatcttttggtggtt---------------------------------------------cttgt---------------------tatgttt--gtaaacc------------------acgccaggttaatatatctcttaatggtaacact---------------------tc------agtgtgtgtta-----gaacatctcat------ttttcaattaggtata------tttataaccgcgtt---aagagtggttcaccaggtgactcttcatggc----------atatttatttaaa------------------gagtggcacttgtccattttctttttct---aagttaaataattttcaaaagtttaagactatttgtttctcaaccgtc-------gaagtgcctggtagttgtaattttccacttgaagccacctg-gcattacacttctta------------------------tactattg-----------------------ttggtgctttgtatgtta--------cttggtctgaaggtaattccattactggtgtacct---------------tatcctgtctctggtattcgtgagtttagtaatttagt------------------------tttaaataattgtaccaaatataatatttatgattatgttggtactggaattatacgttcttcaaaccagtc---------acttgctggtggtattacatatgtttctaactctggtaatttacttggttttaaaaatgtttccact---------ggtaacatttttattgtgacaccatgtaaccaaccagatcaagtagctgtttatcaacaaagcattattggtgccatgac---------------cgctgttaatgagtctaga---------------------------tatggc------------ttg--------------------------------------------------------------------------------------------------------------------------------------------------------------------caaaacttactacagttacctaacttttattatgttagtaatg------------gtggtaacaat------------------tgcactacggctgttatgatttattctaattttggtatttgtgctgatggttctt---------------taattcctgttcgtccgcgtaattctagtgataatggtatttca-gccataatcactg---ctaatttatccattccctctaactggactacttcagttcaagttgagtacctccaaattactagtactccaatagttgttgattgtgctacttatgtgtgtaatggtaaccctcgttgtaagaatctacttaagcagtatacttctgcttg---------------taaaactattgaagatgccttacgacttagtgctcatttggaaactaatgatgttagtagtatg------------ctaactttcgatagcaatgcttttagt-ttggc---------taatgttactagttt---------------------------------------------------tggagattat--------------------------aacctttctagtgttttacctcagagaaacattcattcaagccgtatag------------caggacg--------------------------tagtgctttggaagatttgttgtttagcaaagttgttacatctggtttgggtactgttgatgttgactataagtcttgtac---------taaaggtctttct---------attgctgaccttgcttgtgctcagtactacaatggcataatggttttgccaggtgttgctgatgctgaacgtatggccatgtacacaggttctcttataggtggcatggtgctcggaggtcttacatca------gcagccgccatacctttttctttggcactgcaagcacgacttaactatgttgctttacaaactgatgtgcttcaagaaaatcagaaaattttggctgcatcatttaataaggctattaataatattgttgcttcttttagtagcgttaatgatgctattacacatactgcagaggctatacatactgttactattgcacttaataagattcaggatgttgttaatca---------acagggtagtgctcttaaccatctcacttcacaattgagacataattttcaggccatttctaattcaattcatgctatttatgaccggcttgattcaattcaagccgatcaacaagttgacagattaattactggacggcttgcagctttgaatgcatttgtttcccaagttttgaataaatatactgaagttcgtggttccagacgcttagcacagcagaagattaatgaatgtgtcaagtc----------acaatctaatagatatggttttt---gtggc---aatggcactcacatcttttcaatcgtcaactcagctccagatggtttgctttttcttcatactgttttgctgccaactgattacaagaatgtaaaggcgtggtctggtatctgtgt---------tgatggcatttatggctatgttctgcg-----------tcaacctaacttggttctttattct---------------------gataatggt---------------------gtctttcgtgtaacttccagggtcatgtttcaacctcgtttacctgttttgtctgattttgtg---------caaatatataattgtaatgttacttttgttaacatatctcgtgtcgagttacatactgtca---tacctgactacgttgatgttaataaaacattacaagagtttgcacaaaactt------acc------aaagtatgtta---------agcctaattttga------cttgactccttttaatttaacatatcttaatttgagttctgagttgaagcaactcgaagctaaaactgctagtcttttccaaactactgttgaattacaaggtcttattgatcagattaacagtacatatgttgatttgaagttgcttaataggtttgaaaattatatcaaatggccttggtgggtttggctcattatttctgttgtttttgttgtattgttgagtcttcttgtgttttgttgtctttctacaggttgttgtggttgttgcaattgttt------------aacttcatcaatgcgaggctgttgtgattgtggttcaacta-aacttccttattatgaa---tttgaaaaggtccacgttcaata----------------------------------------------------------------------------------------------------------------------------------------------------------------------------------------------------------------------------------------------------------------------------------------------------------------------------------------------------------------------------------------------------------------------------------------------------------------------------------------------------------------------------------------------------------------------------------------------------------------------------------------------------------------------------------------------------------------------------------------------------------------------------------------------------------------atgcctttcggtg-------------------------gcc-tatttcaacttactctt---------------------------------------------------------------------------------------------------------------------------------------gaaagtactattaataagagtgtggct------------------------------------------------------aatctcaaattacca------------------------------------------cctcatgatgttactgtcttgcg---------------------------------tgacaatcttaaacctgttactacacttagtactatcactgcttatttgttagttagtttg------tttgtcact-tattttgc-tttattcaaacctct-tactgctagagg-tcgtgttgcttgttttgttttaaaactattgacactatctgtctatgtgcctttattggttctttttggtatgtatcttgacagttttataatt------tttttttctacgctgttgtttcgattcatacatgttggctattatgcctatctctataaaaatttttcatttgttttgttcaatgttactaaactatgcttcgtttcaggcaagtgttggtatcttgaacaatcattttatgaaaatcgtttt-------gctgctatttatggtggtgaccactatgtcgttttaggtggtgaaactattacttttgtttcttttgatgacctttatgttgctattagaggttcttgtgaaaagaacctacaacttatgcgtaaggttgacttgtataatggtgctgtcatttacatttttgccgaagagcctgttgttggtatagtt---------tac---tcctct---------------------------------caactatacgaagatgt--------------------------------------------------------------------------------------------------------------------------------------------------------------------------------------------------------------------------------------------------------------------------------------------------------------------------------------------------------------------------------------------------------------------------------------------------------------------------------------------------------------------------------------------------------------------------------------------------------------------------------------------------------------------------------------------------------------------------------------------------------------------------------------------------------------------------------------------------------------------------------------tcct-------------tc-gattaattgatgacaa---tggcattgtcctcaattctatt----------ttatggctcctt----------gttatgatattttt-------------ctttgtgttggcaatgacctttattaaactgattcaattgtgttttacttgtcattatttttttagtaggacattatatcaaccagtttataaaatttttcttgcttaccaagattatatgcaaat---agcacctgttccagctgaagtactaaatgtc-------taa---actaaacg---------------------------------------------------------atg--------tctaat----------------------------------------------------a----------gt--------------------agtgtg---------------------------------------------cctc---------------------------------------------------------------------------------tttcagagg------------------tt------t-----------atgtccatttacgtaactggaactttagttggaatttaattctaa------cagtttttatagttgtgttgcagtatgggcattataagtatagcagacttctttatggtttaaagatgtctgttttatggtgtttatggccacttgttctagctttgtctatttttgactgttttgtcaattttaatgtgga---ctgggtcttttttggttttagtattcttatgtctattattacactttgtttatgggttatgtattttgttaatagtttcagactttggcgccgtgttaaaactttttgggcttttaatcctgaaactaatgcaatcatctctctccaggtttatggacataattattacttaccggtgatggctgcacctacaggtgttacattaacacttcttagtggtgtacttcttgttgatggccataagattgctactcgtgttcaagtgggtcagttgcctaaatatgtaatagttgctacacctagtaccacaattgtttgtgaccgtgttggtcgctctgttaatgaaacaagccagactggttgggcattctacgtccgtgctaaacatggtgatttttctggtgttgcctctcaggagggtgttttgtcagaaagagagaagttgcttcatttaatcta--aactaaacaa-----------------------------------------------------------------aatggctag-----------------------------tgtaaattgggccgat----------------------------------------------g-----------------------------------------------------------------------------------------------------------------------------------------acagagctgcta---------------------------------------------------------ggaagaaattt---------------------------------------------------------------------------------------------------------------------------------------------------------------------------------------------------------------------------------------------cctcctccttcattttacatgcctcttttggttagttctgataaggcaccatatagggtcattcccaggaatcttgtccctattgg----------taagggtaataaagatgagcagattggtta-ttggaa---tgttcaagagcgttggcgtatgcgcagggggcaacgtgttgatttgcctcctaaagttcatttttattacctaggtactggacctcataaggaccttaaattcagacaacgttctgatggtg------ttgtttgggttgctaaggaaggtgctaaaactgttaa---------taccagtcttggtaatcgcaaacgtaatcagaaac---------ctttggaaccaaagttctctattgctttgcctccagagctctctgttgttgagt---------------------------ttgaggatcgctctaataactcatctcgtgctagc------------------agtcgttcttcaactc----------------------------gtaacaactcacgagactcttctcgtagt--act---------------tcaagacaac-------------------------------------------------------agtctcgcactcgt------------------------------------------------------------tctgattctaaccagtc-ttcttc-----------agatcttgttgctgctgttactttggct---------ttaaagaacttaggttttga------------taaccagtcgaagt---------------------------------------------cacctagt---tcttctggtacttccactcc------taag------------------------aaacctaataagcctctttctcaacccagggctgataagccttc--------------------tcagttgaagaaacctcgttggaagcgtgttcctaccagagaggaa------aatgttattcagtgctttggtcctcgtgattttaatcacaatatgggggattcagatcttgttcagaatggtgttgatgccaagggttttccacagcttgctgaattgattcctaatcaggctgcgttattctttgatagtgaggttagcactgatgaagtg---ggtgataatgttcaga---ttacctacacctacaaaatgcttgtagctaaggataataagaaccttcctaagttcattgagcagattagtgctttt---------------------actaaacccagttctatc-aaagaaatgcagtcacaatcatctcatgttgctcagaacacagtactt-----------------------------------------------aat-------------------------------------------gcttctattccagaatctaaaccat------------------------------------------tggctgatgatgattcagccatt---------------atagaaattgtcaacgaggttt---------------------------------------------------------------------------------------------------------------------------------------------------------------------------------------tgcattaaattgtt------------------------------------------------------------------------------------------------------------------------------------------------------------------------------------------------------------------------------------------------------------------------------------------------------------------------------------------ttgtaattcca-------------gttg----------------------------------------------------------------------------------------------------------------------------------------------------------------------------------------------------------------------------------------------------------------------------------------------------------------------------------------------------------------------------------------------------------------------------------------------------------------aatgtttatta----------------------------------------------------------------------------------------------------------------------------------------------------------------------------------------------------------------------------------------------------------------------------------------------------------------------------------------------------------------------------------------------------------------------------------------------------------------------------------------------------------------------------------------------------ttattagt-------------------------------------------------------------------tg------------caaccccatgcgtttagcgcatga-----------------------taagggtttagtcttacacacaatggtagg-ccagtgat-agt-aaagtgtaa-gtaatttgctat---catattaacatgtctagaggaaagtcagaa--------ctttttctgtttgtgtt---------------gttggagtac--tt---aaagatcgc--ataggcgcgc-caa-caa----------------------------------------------------------------------------------------------------tggaagagccaac----------aacatatctaaa-----aatgtt------------------------ttgtctggtacttgttaatga------------------tattgtttttgatatggatacaca---------------------------------aaaaaa-----------------------------------------------------------------------------------------------------------------------------------------------------------aaaaaaaaa--------------------------------------------------------------------------------------------------------------------------------------------------------------------------------------------------------------------------------------------
>AY567487_HumanNL63_Netherlands_2003-01-
-----------------------------------------------------------------------------------------------------------------------------------------------------------------------------------------------ct---taaagaatttttctatctat-----------agatagagaatt--ttcttattt-----agactttg-tgtctactcttctc----------------aactaaac-gaaattt------------ttcta-gtgctgtcatttgt------tatg--------gc--agtcctagtgtaattgaaa-tttcgtc--------aagtttgtaa--actggttaggcaagtgttgtatttt-ctgtgtctaagc------actggtgattctgttca-ctagtgcataca-ttgata-tttaag-tggtgttccgtca-ctgcttattgtggaag-caacgttctgtcgttgt------ggaaaccaataactgctaacc------atgttttac-aatcaagtgacacttgctgttgcaagtgattcggaaatttcaggttttggttttgccattccttctgtagccgttcgcacct--atagcgaagccgctgcacaaggttttcaggcatgccgttttgttgcttttggcttacaggattgtgtaaccggtattaatgatgatg-attatgtcattgcattgactggtactaatcagctctgtgccaaaattttacctttttctgatagaccccttaatttgcgaggttggctcattttttctaacagcaattatgttcttcaggactttgatgttgtttttggcca------tggtgcaggaagtgtggtttttgtg------------gataagtacatgtgtggttttgatggtaaacctgtgttacctaaaaacatgtgggaatttagggattactttaataataat---actgatagtattgttattggtggtgtcacttatcaactagcatgggatgttatacgtaaa---gacctttcttatgaacagcaaaatgttttagccattgagagcattcattac---cttggtactacaggtcatactttgaagtctggttgcaaacttactaatgctaagccgcctaaatattcttctaaggttgttttgagtggtgaatggaatgctgtgtatagggcgtttggttcaccatttattacaaatggtatgtcattgctagatataattgttaaaccagttttctttaatgcttttgttaaatgcaattgtggttc---tgagagttggagtgttggtgcatgg------gatggttacttatcttcttgttgtggcacacctgctaagaaactttgtgttgttcctggtaatgtcgttcctggtgatgtgatcatcacctcaactagtg---------ctggttg---------------------tggtgtta------aatactatgctggcttagttgttaaacatattactaacattact------------------ggtgtgtctttatggcgtgttacagctgttcattctgatggaatgtttgtggcatcatcttcttatgatgcactcttgcatagaaattcattaga-----------ccctttttgctttgatgttaacactttactttctaatcaattacgtctagcttttcttggtgcttctgttacagaagatgttaaatttgctgctagcactggtgttattgacattagtgctggtatgtttggtctttacgat---------------------------------------gacatattgacaa---acaataaaccttggtttgtacgcaaagcttctgggctttttgatgcaatctgggatgcttttgttgc---cgctattaagcttgtaccaactactactggtgttttggttaggtttgttaagtctattgcttcaactgttttaactgtctctaatggtgttattattat---gtgtgcagatgttccagatgctttt-caatcagtttatcgcacatttacacaagctatttgtgctgcatttgatttttctttagatgtattta------------------------aaattggtgatgttaaatttaaacgacttggtgattatgttcttactgaaaacgctcttgttcgtttgactactgaagttgttcgtggtgttcgtgatgctcgcataaagaaagccatgtttactaaagtagttgtaggtcctacaactgaagttaagttttctgttattgaacttgccactg---ttaatttgcgtcttgttgattgtgcacctgtagtttgccctaaaggtaagattgttgttattgctggacaagcttttttctatagtggtggtttttatcgttttatggttgatcctacaactgtattaaatgatcctgtttttactggtgatttattctac------------------------------------------------------actattaagtttagtggttttaagcttgatggttttaaccatcagtttgttactgct---agttctgctacagatgccattattgctgttgag----------------ctgttgttattggatttt-------------------------------------------aaaactgcagtttttgtgtacacatgtgtggttgatggctgtagtgtcattgttagacgtgatgctacattcgctacacatgtgtgttt---------taaggactg------ttataatgtttgggagcaattctgcattgataattgtggtgagccatggtttttgactgattataatgctatcttgcagagtaataaccctcaatgtgctattgttcaagca---------tcagagtct---------------------aaagttttgcttgagaggtttttacctaagtgtcctgaaatactgttgagtattgatgatggccatttatggaatctttttgttgaaaagtttaattttg----------------------ttacagattggttaaaaactcttaagcttacacttacttctaatggtcttttaggtaattgtgccaaacgttttagacgtgttttggtaaaattgcttgatgtcta---------taatggttttcttgaaactgtctgtagtgtcgcatacactgctggtgtttgcatcaaatattatgctgttaatgttc------------------------------------------------------------------------------------------------------------------catatgtagttattagtggttttgtaagtcgtgtaattcgtagagaaaggtgtga------catgacttttccttgtgttag---ttgtgtcacctttttctatgaatttttagacacttgttttggtgtt---------agtaaacctaatgccattgatgttgaacatt---------tagagcttaaagaaactgtttttgttgaa------------------cctaaggatggtggtcaattttttgtttctggtga---------------------ttatctttggtatgttgtaga---tgacatttattatccagcttc---------atgtaatggtgtattgcctgttgcttttacaaaa---------------------------ttagctggtggtaa---------------aatatctttttctgatgatgttatagttcatgatgttgaacctacccataaagtcaagctcatatttgagttt-gaagatg-----atgttgttaccagtctttgtaagaagag----------------ttttggtaagtccattatttatacaggt---------------gattgggaaggtctacatg----------------------aagttcttacatctgcaatgaatgtcattgggcaacatattaagttgccacaattttatat---------------------------ttatgatgaagagggtggttatg-atgtttctaaacc------agttatgatttcacaatggcctatt---------------------------------------------------------------------------------------------------------------------------------------------------------------------------------------------------------------------agtaatgat---------------------agtaatg-------------------------------------------gttgtgttg--ttgaa-------------------------------gcgagcactgattttca------tcaatt--------------------------------------------agaat-----------------------------------------------------------------------------------------gtatt----------------------------------------------------------------------------------------------------------------------------------------------------------------------------------------------gttgatgactc-------------------------------------------------------------------tgttagagaa------------gaggttgatataattgaac------------------------------aaccttttga---------------agaagttga----acatgtgct------------ctcaatta---agcaacctttttctttttcttttagagatgaattgggtgttcgtgttttagatcaatctgataataattgttggattagtaccacacttgtacagttgcaacttacaaagcttttggatga---ttctattgagatgcaattgtttaaagttggtaaagttgattcaa---ttgtccaaaagtgttatgagttgtctcatttaattagtggttcacttggtgatagtggtaaacttcttagtgaacttcttaaagaaaaatatacatgttctataacttttgagatgtcttgtgattgt---ggtaaaa------------agtttgatgatcaggttggttgtttgttttggattatgccttacacaaaactttttcaaaaaggtgagtgttgtatttgtcataaaatgcagact-tataagcttgttagta-tgaaaggtactggtgtgtttgt---------acaggat-------------------ccagcacctattgacattgatgctttccctgtgaaacctatatgttcatctgtatatttaggtgttaagggttc---------tggtcattatcaaacaaatttatacagttttaacaaagctattgatggttttggtgtctttgacattaaa---------aatagtagtgttaatactgtttgttttgttg---atgttgattttcata-------------------------------------------------------------------------------------------------------------------------------gtgtagaaatagaa------------------------------------------------------gctggtga--------------------------------------------a------g-----------------------------------------------------------------------------ttaaaccttttgctgtatataaaaatgttaaattttatttaggtgatatttcacaccttgtaaactgtgtttcttttgactttgttgtcaatgctgctaatgaaaatctcttgcatggaggcggtgttgcacgtgctattgatattttgactgaaggtcaacttcagtcattatctaaagattacattagtagtaatggtccacttaaggttggagcaggtgttatgttggagtgtg------------aaaaattcaacgtatttaatgttgttggtccgcgaactg---gtaaacatgagcat---tcattacttgttgaagcttataattctattttat---ttgaaaatggtattccacttatgcctcttcttagttgtggtatttttggtgtaaggattgaaaattctcttaaagctttgtttagttgtgacattaat---aaaccattgcaagtttttgtttattc------------ttcaaatgaagaacaagctgttcttaagtt-------------------------------------------------------------------------------------tttagatggtttagat----ttaacaccagtca--------------------------------------------------------------------------ttgat---gatg---------------------------------------------ttgatgttg----------tt-------------------------------------------------------------------------aaacctttta------gagttgaaggtaatttttcattctttgattgtggtgtcaatgcc-------------ttggatggtgata---tt------tacttattatttactaactctattttaatgttggataaacaaggacaattattggacacaaaacttaatggtattttgcaacaggcagctcttgattatcttgctaca------gttaaaactgtaccagctggtaatttggttaaact---------ttt---tgttgag---agttgtaccatttatatgtgtgttgtaccatcgataaatgatctttcttttgataaaaatcttggtcgttgtgtgcgtaaacttaatagattgaaaacttgtgttattgccaatgttcctgctattgatgttttgaaaaagcttctttcaagtttgactttaactgttaaatttgt---tgtagagagtaatgttatggatgttaacgactgttttaagaatgataatgtagttttgaaaattactgaagatggtattaatgttaaagatgttgttgttgagtcttctaagtcacttggtaaacaattgggtgttgtgagtgatggt------gttgactcttttgaaggtg--------------ttttacctattaatactgatac------tgtcttatctgta-----------------------g---ctccagaagttgactgggttgctttttacggttttgaaaaggcagcactttttgct-------------------------------tctttggatgtaaagccatatggttaccctaatgattttgttggtggttttagagttcttgggaccaccgacaataattgttgggttaatgcaacttgtataattttacagtatcttaagcctacttttaaatctaagggtttaaatgttctttggaacaaatttgttacaggtgatgttggaccttttgttagttttatttattttataactatgtcttcaaagggtcaaaagggtgatgctgaagaggcattatctaaattgtcagagtatttgattagtgattctattgttactcttgaa---------------caatattcaacttgtgacatttgtaaaagta------------ctgtagttgaagttaaaagtgctattgtctgtgctagtgtgcttaaagatggttgtgatgttggtttttgt-------ccacacagacataaattgcgttcacgtgttaagtttgttaatggacgtgttgttattaccaatgt------------------------tggtgaacctataatttcacaaccttctaagttgcttaatggtattgcttatacaacattttcaggttcttttgataac------ggtcactatgtagtttatgatgctgctaataatgctgtctatgatggtg------------ctcgtttattttcttcagatttgtctactttagctgttacagctattgttgtagtaggtggttgtgtaacatctaat------------------------------------------------------------------------------gttccaacaa------------ttgttagtgagaaaattt-------------ctg---------------ttatggataaacttgatactggtgcacaaaaatttttccaatttggtgattttgttatgaataacattgttc-tgtttttaacttggttgcttagt---------atgtttagtcttttacgtacttctattatgaagcatgatattaaagtt------------attgccaaggctcctaaacgtacaggtgttattttgacacgtagttttaagtataacattagatctgctttgtttgttataaagcagaagtggtgtgttattgttactttgtttaagttcttattattattatatgctatttatgcacttgtttttatgattgtgcaatttagtccttttaatagtcttttatgtggtgacattgtaagtggttatgaaaaatccacttttaataaggatatttattgtggtaattctatggtttgtaagatgtgtttgttcagttatcaagagtttaatgatttggatcatactagtcttgtttggaagcacattcgtgatcc--tatattaatcagtttacaaccatttgttata-cttgttattttgttaatttttggtaatatgtatttgcgttttggacttttatattttgttgcacaatttattagtacttt------------tggttctttcttaggctttcatcagaaacagtggtttttacattttgtgccgtttgatgttttatgtaatgagtttttagctacatttattgtctgcaaaatcgttttatttgttagacatattattgttggctgtaataatgctgactgtgtagcttgttctaaaagtgctagacttaaacgtgtaccacttcaaactattattaatggtatgcataaatcattctatgttaatgctaatggtggtacttgt---ttctgtaataaacataacttcttttgtgttaattgtgattcttttgggcctggtaatacttttattaatggtgatattgcaagagagcttggtaatgttgttaaaacagctgttcaacccacagctcctgcatatgttattattgataaggtagattttgttaatggattttatcgtctttatag------tggtgacactttttggcggtatgactttgacattactgaatctaagtatagttgtaaagaggttctgaagaattgtaatgttttagaaaattttattgtttacaataatagtggtagtaacattacacagattaaaaatgcttgtgtttatttttctcaattgttgtgtgaacctataaagttggtaaattcagagttgttgtcaactttatctgttgattttaatggtgttttgcataaggcatatgttgatgttttgtgtaatagtttttttaaggagttaactgctaacatgtccatggctgaatgtaaagctacacttggttt---gactgtttctgatgatgattttgtttcagctgttgccaatgcacataggtatgacgttttgctttcagatttgtcatttaataatttttttatttcttatgctaaacctga---agataagttgtccgtttatgacattgcttgttgtatgcgtgccggttctaaggttgttaaccataatgttttaattaaagagtcaatacctattgtttggggtgtcaaggactttaatactctttctcaagaaggtaagaagtaccttgttaaaacaactaaagcaaagggtttgacttttttattaacttttaatgataaccaagcaattacacaagttcct------------gctactagtatagttgcaaaacagggtgctgg-------------------------ttttaaacgt---------acttataatt-ttctgtggtatgtatgtttatttgttgttgca---------------ttgtttattggtgtctcat------ttattgattata---caaccactgtaactagctttcatggttatgat---------tttaagtacattgagaatggtcagttgaaggtgtttgaagcacctttacactgtgttcgtaatgtttttgataattttaatcaatggcatgaggctaagtttggtgttgttactactaatagtgataaatgtcctatagttgttgg---tgtttcaga---------gcgtattaatgttgttcctggtgttccaacaaatgtatatttggtaggaaagactcttgtttttacattacaggctgcttttgg---aaacacaggtgtttgttatgactttgatggtgttaccactagtgataagtgt---------------------------atttttaattctgcttgtactaggttggaaggtttgggtggtgacaatgtttattgttacaacactgatcttattgaaggttct------------aaaccttatagtactttacagcccaatgcgtattataagtatgatgctaaaaattatgtacgttttccagaaattttagctagaggttttggcttacgtactattagaactttggctacacgttattgtagagttggtgaatgccgtgactcacataaaggtgtttgttttggttttgataaatggtatgttaatgatggacgtgttgatgacggtta------catttgtggtgatggtcttatagaccttcttgttaatgtactctcaatctttagttcatcttttagcgttgtggctatgtctggacatatgttgtttaattttctttttgcagcatttattacatttttgtgctttttagttactaaatttaaacgtgtttttggtgatctttcttatggtgtttttactgttgtttgtgcaactttgattaataacatttcttatgttgttactcaaaatttattttttatgttgctttatgctattttgtattttgtttttactaggacagtgcgttatgcttggatttggcatattgcatacattgttgcatacttcttgttaataccatggtggcttctcacatggtttagttttgctgcatttttagagcttttacctaatgtttttaagttaaaaatctctactcaattgtttgaaggtgataagtttataggtacttttgagagtgctgctgcaggtacatttgttcttgacatgcgttcttatgaaaggctgataaatactatttcacctgagaaacttaagaattatgctgcaagttataataaatataaatattatagtggtagtgctagtgaggctgattatcgttgtgcttgttatgctcatttagccaaggctatgttagattatgcaaaagatcataatgacatgttatattctccacctactattagctacaattccaccttacaatctggtcttaagaagatggcacaaccatctggttgtgttgagagatgtgtggttcgcgtctgttatggtagtactgtgcttaatggagtttggttaggtgacactgttacttgtcctagacatgtcatagcaccatcaaccactgttcttattgattatgatcatgcatatagtactatgcgtttgcataatttttcagtgtctcataatggtgtcttcttgggagttgtcggtgttacaatgcatggttctgtgttgcgtattaaggtttcacaatctaatgtacatacacc---taaacatgtttttaaaacgttgaaacctggtgattcttttaatattttagcatgttatgaaggtattgcatctggtgtttttggtgttaatttacgtacaaactttactattaaaggttcttttataaatggagcttgtggttctcctggttataatgttagaaatgatggtactgttgagttttgttatttacaccaaattgagttaggtagtggtgctcatgttggttctgattttactggtagtgtttatggtaattttgatgaccaacctagtttgcaagttgagagtgccaaccttatgctatcagataatgttgttgcctttttgtatgctgctttgttgaatggttgtaggtggtggttgtgttcaactagagttaatgttga--------tggttttaatgaatgggctatggctaatggttatacaagtgtttctagtgttgagtgctattctattttggcagcaaaaactggtgttagtgttgaacaattgttagcttccattcaacatcttcatgaaggttttggtggtaaaaacatacttggttattctagtttatgtgatgagttcacactagctgaagttgtgaagcagatgtatggtgttaacttgcaaagtggtaaggttatttttggtttaaaaacaatgtttttatttagcgttttcttcacaatgttttgggcagaactctttatttatacaaacactatatggataaaccctgtgatacttacacctatattttgtctacttttgtttttgtcattagttttaactatgtttcttaaacataagtttttgtttttgcaagtatttttattacctactgttattgcaactgctttatataattgtgttttggattattacatagtaaaatttttggctgaccattttaacta---taatgtttcagtattacaaatggatgttcagggtttagttaatgttttggtctgtttatttgttgtatttttac---------acacatggcgcttttctaaagaac---------gttttacacattggtttacatatgtgtgttctctta------tag--------------cagttgcttacacttatttttatagtggtg-------------------------------actttttgagtttgcttgttatgtttttatgtgctatatctagtgattggtacattggtgccattgtttttaggttgtcacgtttgattgtat---ttttttcacctgaaagtgtatttagtgtttttggtgatgtgaaacttactttagttgtttatttaatttgtggttatttagtttgtacttattggggcattttgtattggttcaataggttttttaaatgta------------ctatgggtgtt---tatgattttaaggtgagtgctgctgaatttaaatacatggttgctaatggacttcatgcaccacatggaccttttgatgcactttggttatcattcaaactacttggtattggtggtgaccgttgtataaaaatttcaactgtccaatccaaactgactgatttgaagtgtactaatgttgtgttattgggttgtttgtctagtatgaacattgcagctaattctagtgaatgggcttattgtgttgatttacacaataagattaatctttgtgatgaccctgaaaaagctcaaagtatgttgttagcactccttgcgttctttctaagtaaacatagtgattttggtcttgatggccttattgattcttattttgataatagtagcacccttcagagtgttgcttcatcatttgttagtatgccatcatatattgcttatgaaaatgctagacaagct-tatgaggatgctattgctaatggatcttcttctcaacttattaaacaattgaagcgtgccatgaatatcgcaaagtctgaatttgatcatgagatatctgttcagaagaaaattaatagaatggctgaacaagctgctactcagatgtataaagaagcacgctctgttaatagaaaatctaaagttattagtgctatgcactctttactttttggaatgttaagacgtttggatatgtctagtgttgaaactgttttgaatttagcacgtgatggtgttgtgccattgtcagttatacctgcaacttcagcttctaaactaactattgttagtccagatcttgaatcttattctaagattgtttgtgatggttctgttcat-------tatgctggagttgtttggacacttaatgatgttaaagacaatgatggtagacctgttcatgttaaagagattacaaaggaaaatgttgaaactttgacatggcctcttatccttaattgtgaacgtgttgttaaacttcaaaataatgaaattatgcct---ggtaaacttaagcaaaaacctatgaaagc------tgagggtgatggtggtgttttaggtgatggtaatgccttgtataatactgagggtggtaaaacttttatgtacgcttatatttctaataaagctgaccttaaatttgttaagtggga---gtatgagggtggttgcaacacaatcgagttagactctccttgtcgatttatggtc---gaaacacctaatggt---cctcaagtgaagtatttgtattttgttaaaaatttaaataccttacgtagaggtgccgttcttggttttataggtgccacaattcgtctacaagctggtaaacaaactgaattggctgttaattctggacttttaactgcttgtgctttttctgttgatccagcaactacttacttggaagctgttaaacatggtgcaaaacctgtaagtaattgtattaagatgttatctaatggtgctggtaatggtcaagctataacaactagtgtagatgctaacaccaatcaagattcttatggtggagcgtctatttgtttgtattgtcgggcccacgttcctcaccctagtatggatggttactgtaagtttaagggtaaatgtgttcaggttcctattggttgtttggatcctattaggttttgtttagaaaataatgtgtgtaatgtttgtggttgttggttgggacacgggtgtgcttgtgaccgtacaa------ctattcaaagtg------ttgacatttcttatttaaacgagcaaggggttctagtgcagctcgactagaaccct---gcaatggcacggacatcgataagtgtgttcgtgcttttgacatttataataaaaatgtttcattcttgggtaagtgtttgaagatgaactgtgttcgttttaaaaatgctgatcttaaggatggttattttgttataaagaggtgtactaagtcggttatggaacacgagcaatccatgtataacctacttaacttttctggtgctttggctgagcatgatttctttacttggaaagatggcagagtcatttatggtaatgttagtagacataatcttactaaatatactatgatggacttggtctatgc----------------tatgcgtaactttgatgaacaaaattgtgatgttctaaaagaagtattagttttaactggttgttgtgacaattcttattttgatagtaagggttggtatgacccagttgaaaatgaagatatacatagagtttatgcatctcttggcaaaattgtagctagagctatgcttaaatgcgttgctctatgcgatgcgatggttgctaaaggtgttgttggtgttttaacattagataaccaagatcttaatggtaacttttatgattttggtgattttgttgttagcttacctaatatgggtgttccctgttgtacatcatattattcttatatgatgcctattatgggtttaactaattgtttagctagtgagtgttttgtcaagagtgatatttttggtagtgattttaaaacttttgatttgcttaagtatgatttcactgaacataaagaaaatttattcaataagtactttaagcattggagttttgattatcatcctaattgtagtgactgttatgatgatatgtgtgttatacattgtgctaattttaatacactatttgccacaactataccaggtactgcttttggtccactatgtcgtaaagtttttatagatggtgttccacttgttacaactgctggttatcattttaagcaattaggtttggtttggaataaagatgttaacacacactcagttaggttgacaattactgaacttttgcaatttgtcaccgacccttccttgataatagcttcttccccagcactcgttgatcaacgcactatttgtttttctgttgcagcattgagtactggtttgacaaatcaagttgttaagccaggtcattttaatgaagagttttataactttcttcgtttaagaggtttctttgatgaaggttctgaacttacattaaaacatttcttcttcgcacagaatggtgatgctgctgttaaagattttgacttttaccgttataataagcctaccattttagatatttgtcaagctagagttacatataagatagtctctcgttattttgacatttatgaaggtggctgtattaaggcatgtgaagttgttgtaacaaatcttaataagagtgctggttggccattaaataagtttggtaaagctagtttgtattatgaatctatatcttatgaagaacaggatgctttgtttgctttgacaaagcgtaatgtcctccctactatgacacagctgaatcttaagtatgctattagtggtaaagaacgtgctagaactgttggtggtgtttctctgttgtctacaatgaccacaagacaataccatcaaaaacatcttaaatccattgttaatacacgcaatgccactgttgttattggtactaccaaattttatggtggttggaataatatgttgcgtactttaattgatggtgttgaaaaccctatgcttatgggttgggattatcccaaatgtgatagagctttgcctaacatgatacgtatgatttcagccatggtgttgggctctaagcatgttaattgttgtactgcaacagataggttttataggcttggtaatgagttggcacaagttttaacagaagttgtttattctaatggtgg-tttttattttaagccaggtggtacgacttctggtgacgctagtacagcttatgctaattctatttttaacatttttcaagccgtgagttctaacattaacaggttgcttagtgtcccatcagattcatgtaataatgttaatgttagggatctacaacgacgtctgtatgataattgttataggttaactagtgttgaagagtcattcattgatgattattatggttatcttaggaaacatttttc-aatgatgattctctctgatgacggtgttgtctgttataacaaggattatgctgagttaggttatatagcagacattagtgcttttaaagccactttgtattaccagaataatgtctttatgagtacttctaaatgttgggttgaagaagatttaactaagggaccacatgagttttgttcccagcatactatgcaaatagttgacaaagatggtacctattatttgccttacccagatcctagtaggatcttgtcagctggtgtttttgttg---------------atgatgttgttaagacagatgctgttgttttgttagaacgttatgtgtctttagctattgatgcataccctctttcaaaacaccctaattccgaatatcgtaaggttttttacgtattacttgattgggttaagcatcttaacaaaaatttgaatgagggtgttcttgaatctttttctgttacacttcttgataatcaagaagataagttttggtgtgaagatttttatgctagtatgtatgaaaattctacaatattgcaagctgctggtttatgtgttgtttgtggttcacaaactgtacttcgttgtggtgattgtctgcgtaagcctatgttgtgcactaaatgcgcatatgatcatgtatttggtaccgaccacaagtttattttggctataacaccgtatgtatgtaatgcatcaggttgtggtgttagtgatgtcaaaaaattgtatcttggtggtttgaattactattgtacaaatcataaaccacagttgtcttttccattatgttcagctggtaatatatttggtttatataaaaattcagcaactggttccttagatgttgaagtttttaataggcttgcaacgtctgattggactgatgttagggactataaacttgctaatgatgttaaagatacacttagactctttgcggctgaaactattaaagctaaagaagagagtgttaagtcttcttatgcttttgcaactcttaaagaggttgttggacctaaagaattgcttcttagttgggaaagtggtaaagttaaaccacctttgaatcgtaattctgttttcacttgttttcaaataagtaaggactcaaaattccaaataggtgagttcatctttgagaaggttgaatatggttctgatactgttacgtataagtctactgtaactactaagttagttcctggtatgatttttgtcttaacatctcacaatgtccaacctttacgtgcaccaactattgcaaaccaagagaagtattctagcatttataaattgcaccctgcttttaatgtcagtgatgcatatgctaatttggttccatattaccaacttattggtaaacaaaagataactacaatacagggtcctcctggtagtggtaagtcacattgttccattggacttggattgtactacccaggtgcgcgtattgtttttgttgcttgtgcccatgctgctgttgattccttatgtgcaaaagctatgactgtttatagcattgataagtgtactaggattatacctgcaagagctcgggttgagtgttatagtggctttaaaccaaataacactagtgcacaatacatatttagcactgttaacgcattacctgagtgtaatgctgatatcgttgttgtagatgaagtttcaatgtgtacaaattatgacctttctgttattaaccagcgtttatcatataaacatattgtttatgttggtgatccacaacaacttcctgcacctagagtaatgattactaaaggtgttatggagcctgttgattataacgttgttactcaacgtatgtgtgctataggccctgatgtttttcttcataaatgttatagatgtcctgctgaaatagttaatacagtttctgaacttgtttatgagaacaagtttgtccctgttaaacctgctagtaaacagtgttttaaagtcttttttaagggtaatgtacaggttgacaatggttctagtattaacagaaagcagcttgaaatagttaagctgtttttagttaaaaatccaagttggagtaaggctgtgtttatttctccttataatagtcagaattatgttgctagtagatttttaggacttcaaattcaaactgttgattcttctcaaggtagtgagtatgattatgtaatctatgcacaaacttctgacactgcacatgcttgcaatgtaaaccgttttaatgttgctataacacgtgctaagaagggtatattttgtgtaatgtgtgataaaactttgtttgattcacttaagttttttgagattaaacat------gcagatttacactc---------tagccaggtttgtggcttgtttaaaaattgtacacgcactcctct---taatttaccaccaactcatgcacacactttcttgtcgttgtcagatcagtttaagactacaggtgatttagctgttcaaataggtt---caaataacgtttgtacttatgaacatgttatatcatttatgggttttaggtttgatattagtattcctggtagtcatagtttgttttgtacacgtgactttgctattcgtaatgtgcgtggttggttgggtatggatgttgaaagtgctcatgtttgtggcgataacataggtactaatgttcctttacaggttggtttttcaaatggtgttaattttgttgtgcaaactgaaggttgtgtgtctaccaattttggtgatgttattaaacctgtttgtgcaaaatctccaccaggtgaacaatttagacaccttattcctctttt---acgtaaaggacaaccttggttaattgttcgtagacgcattgtgcaaatgatatctgattatttgtccaatttgtctgacattcttgtctttgttttgtgggcaggtagtttggaattaactacaatgcgttactttgtaaaaatagggccaattaaatattgttattgtggtaattctgccacttgttataattcagttagtaatgaatattgttgttttaaacatgcattgggttgtgattatgtttacaatccgtatgcttttgatatacaacagtggggttatgttggttccttgagccaaaaccaccacacattctgtaacattcatagaaacgagcatgatgcctctggtgatg-ctgttatgacacgttgtttggcagtacatgattgttttgtcaaaaatgttgattggactgtaacgtacccctttattgcaaatgagaaatttatcaatggctgtgggcgtaatgtccagggacatgttgttcgtgcagccttgaaattgtataaacctagtgttatt----------------catgacattggtaatcctaaaggtgtacgttgtgctgttactgatgccaaatggtactg-ttatgacaagcaacctgttaatagtaatgtcaagttgttggattatgattatgcaacccatggtcaacttgatggtctttgtttattctggaattgtaatgttgatatgtatccagaattttcaattgtgtgtcgttttgacacacgtactcgttctgtttttaatttagaaggtgttaatggtggttctctttatgttaacaaacatgcgtttcatacaccagcatatgataaacgtgcttttgttaaattaaaacctatgccctttttttactttgatgacagtgattgtgatgttgtgcaagaac------------aagttaattatgtaccccttcgcgctagtagttgtgttactcgttgtaatataggtggtgctgtttgttcaaaacatgcaaatttgtatcaaaaatatgttgaggcatataatacatttacacaggcaggttttaacatttgggtaccacatagttttgatgtttataatttgtggcaaatttttattgaaactaa---tttacaaagtcttgaaaatatagcatttaatgttgtaaaaaaagggtgttttactggtgttgatggtgagttacctgttgcagttgttaacgacaaagtttttgttcgctatggcgatgttgacaacttggtttttacaaataaaacaacattgcctactaatgttgcttttgaattgtttgcaaaacgaaaaatgggtttaacaccaccattgtctattctcaaaaatctcggtgttgttgctacatataaatttgttttatgggattatgaagctgaaagaccttttacctcatatactaagagtgtatgtaaatacactgattttaatgaggatgtttgtgtttgttttgacaatagtattcagggttcgtatgagcgttttacgcttactacgaacgctgttttattttctactgttgtcat------------taaaaatttaacacctataaagttgaatttt-ggtatgttgaatggtatgccagtttcttctattaagggtgataaaggtg---------ttgaaaaattagttaattggtacatatatgttcgtaaaaatggtcaatttcaagatcactatgatggtttttacactcaaggtaggaatttatcagactttacaccaagaagtgatatggagtatgattttcttaacatggatatgggtgtttttattaataaatatggtcttgaggattttaattttgaacatgttgtatatggtgatgtttcaaaaactacattaggaggtcttcatttgttgatatcacagtttaggcttagtaaaatgggtgttttgaaagctgatgattttgtcactgcttctgacacaactttgaggtgctgtactgttacttatcttaatgaacttagttcaaaagttgtttgtacttatatggatttgttgttggacgactttgttactatactaaagagtttagatcttggtgtaatatctaaagttcatgaagttattatagataataaaccttataggtggatgttgtggtgtaaagataaccacttgtccactttttatccacagttgcagtctgctgaatggaagtgtggttatgctatgccacaaatttataagcttcaacgtatgtgtttggaaccttgtaatttatataattatggtgctggtattaagttgcctagtggtataatgttaaatgttgttaaatacactcagctttgtcaatacctaaatagcactacaatgtgcgtacctcataatatgcgtgttttgcactatggtgctggttctgacaaaggtgtggcacctggtacaactgttttaaaacgttggctaccacccgatgcaataatcattgataatgatatcaatgattatgttagtgatgcagattttagcattacaggtgattgtgctactgtttatcttgaagataagtttgacttacttatttctgatatgtatgatggtagaattaaa---ttttgtgatggtgaaaatgtctctaaagatgggttttttac-ttatcttaatggtgttattagag-a-aaaattagctattggtggtagtgttgccattaagattacagaatatagttggaataagtatctttatgaattaatacaaagatttgctttttggactttgttttgcacgtctgttaatacatcctcttcagaagcttttcttattggtattaattatttaggtgactttattcaaggtccttttatagctggtaacactgttcatgctaattatatattttggcgtaattctactattatgtctttgtcatacaattcagttttagatttaagtaagtttgaatgtaaacataaagccactgttgttgttacacttaaagatagtgatgtaaatgatatggttttgagtttgattaagagtggtaggttgttgttacgcaataatggtcgt---tttggtggttttagtaatcatttagt---ctcaacta-----aatgaaacttttc----------------ttgat-------------tttgct------------------------------tgttttgcccctggcc-----------------------------------------------------------------------------------------------------tcttgctt-----------------tt---tcacatgtaata----gtaa-------------------------tgctaatctctct-------------------------at---------------------------------------------------------------------------------------------------------------------------------------------------------------------------------------------------------------------------------------------------------------------------------------------------------------------------------------------------------------------------------------------------------------------------------------------------------------------------------------------------------------------------------------------------------------------------------------------------------------------------------------gttacaattaggtg---------------------ttcctgacaatt------------------------------------------------------------------cttc------------aactattgttacgggtttattgcc-----------------------------------------------------------------aactcattggttttgtgctaa---------------------------------------------------tcagag-------------------------------------tacatctgtttactcagcc------------------------------------------aatggtttctttta---------------------------------------------------------------------------------------------------------------------------------------------------------------------------------tattgat-----------------------------------gttggtaatcaccgta---------gtgctt------------ttgcgctccatactggttatta-tga------------------tgc--------t------aatcagta--------------ttatatttatgttact--------------aatgaaa---------taggcttaaatgcttctg---ttactcttaagatttgtaag------tttagta-----------------------------------------------------------gaaacactacttttg---------------------------------------attttttaag-taatgcttc----------tagt------------------tcttttgactgtatagtta------------atttgttattt-----------acagaacagttag-------------------gtgcg---------cctttgggcataactatat-----------ctggtgaaactg-----tgc--gtctgcatttatataatgtaactcgtactttttatgtgccag---------cagcttata---------------------------------aacttactaaacttagtgttaaatgttactt-----------------------------------taactattc--------------------------------ctgtgttttt-------------agtgttgtcaacgccaccgt------------tactgtgaatgtcaccacac---ataatggccgtgtag-ttaactacactgtt--------------tg------------------------------------tgatgattgt--------aatggttatactgataacatattttctgttcaacaggatggccg-------------------------------------------------------------------------------------------------------------------------------cattcctaatggtttcccttttaataattggtttttgttaactaatggttccacactagtggacggggtctctagactttatc--------aaccactccgtttaacttgtttatggcctgtacctggtcttaaatcttcaactggttttgtttattttaatgc-cac---tggtt---------------------------------ctgatgttaattgtaacggctatca----------acataattctg-ttgttgatgttatgcgttacaatcttaacttcagtgctaattcttt---ggaca---------atctcaagagtggt--------gttatagtttttaaaactttacagta---------c--gatgttttgtttt------------------------attgtagtaa---------------ttctt-----------------------cc-----------------------------------tca--------ggtgt---------tcttg---------acaccacaataccttttgg---------------------------------cccgtcctctcaaccttattactgttttataaacagcactatc---------aacactactcatg-----------------ttagcacttttgtgggtattttaccacccactgt--gcgtgaaattgttgttgctagaactggccagttttatattaatggttttaagtatttcgatttgggtttcatagaagctgtcaattttaatgtcacga---------------------ctgctagcgccaca------gatttttggacggttgcattt--------------gctacttttgttgatgttttggttaatgttagtgcaactaacattcaaaacttactttattgcgatt---ctccatttg-------aaaagttgcagtgtgagcacttgcagtttggattgcaggatggtttttattctgcaaattt------------tcttgatgataatgttttgcctgagacttatgttgcactccccatttattatc------------------aacacacggacataa------attttactgcaact-----------gcatcttttggtggtt---------------------------------------------cttgt---------------------tatgttt--gtaaacc------------------acaccaggttaatatatctcttaatggtaacact---------------------tc------agtgtgtgtta-----gaacatctcat------ttttcaattaggtata------tttataaccgcgtt---aagagtggttcaccaggtgactcttcatggc----------acatttatttaaa------------------gagtggcacttgtccattttctttttct---aagttaaataattttcaaaagttcaagactatttgtttctcaaccgtc-------gaagtgcctggtagttgtaattttccgcttgaagccacctg-gcattacacttctta------------------------tactattg-----------------------ttggtgctttgtatgtta--------cttggtctgaaggtaattctattactggtgtacct---------------tatcctgtctctggtattcgtgagtttagtaatttagt------------------------tttaaataattgtaccaaatataatatttatgattatgttggtactggaattatacgttcttcaaaccagtc---------acttgctggtggtattacatatgtttctaactctggtaatttacttggttttaaaaatgtttccact---------ggtaacatttttattgtgacaccatgtaaccaaccagaccaagtagctgtttatcaacaaagcattattggtgccatgac---------------cgctgttaatgagtctaga---------------------------tatggc------------ttg--------------------------------------------------------------------------------------------------------------------------------------------------------------------caaaacttactacagttacctaacttttattatgttagtaatg------------gtggtaacaat------------------tgcactacggccgttatgacttattctaattttggtatttgtgctgatggttctt---------------tgattcctgttcgtccgcgtaattctagtgataatggtatttca-gccataatcactg---ctaatttatccattccttctaactggactacttcagttcaagttgagtacctccaaattactagtactccaatagttgttgattgtgctacttatgtgtgtaatggtaaccctcgctgtaagaatctacttaagcagtatacttctgcttg---------------taaaactattgaagatgccttacgacttagtgctcatttggaaactaatgatgttagtagtatg------------ctaactttcgatagcaatgcttttagt-ttggc---------taatgttactagttt---------------------------------------------------tggagattat--------------------------aacctttctagtgttttacctcagagaaacattcgttcaagccgtatag------------caggacg--------------------------tagtgctttggaagatttgttgtttagcaaagttgttacatctggtttgggtactgttgatgttgactataagtcttgtac---------taaaggtctttct---------attgctgaccttgcttgtgctcagtactacaatggcataatggttttgccaggtgttgctgatgctgaacgtatggccatgtacacaggttctcttataggtggcatggtgctcggaggtcttacatca------gcagccgccatacctttttctttggcactgcaagcacgacttaactatgttgctttacaaactgatgtgcttcaagaaaatcagaaaattttggctgcatcatttaataaggctattaataatattgttgcttcttttagtagcgttaatgatgctattacacaaactgcagaggctatacatactgttactattgcacttaataagattcaggatgttgttaatca---------acagggtagtgctcttaaccatctcacttcacaattgagacataattttcaggccatttctaattcaattcaggctatttatgaccggcttgattcaattcaagccgatcaacaagttgacagattaattactggacggcttgcagctttgaatgcatttgtttcccaagttttgaataaatatactgaagttcgtggttcaagacgcttagcacagcagaagattaatgaatgtgtcaagtc----------acaatctaatagatatggttttt---gtggc---aatggcactcacatcttttcaatcgtcaactcagctccagatggtttgctttttcttcatactgttttgctgccaactgattacaagaatgtaaaggcgtggtctggtatctgtgt---------tgatggcatttatggctatgttctgcg-----------tcaacctaacttggttctttattct---------------------gataatggt---------------------gtctttcgtgtaacttccagggtcatgtttcaacctcgcttacctgttttgtctgattttgtg---------caaatatataattgtaatgttacttttgttaacatatctcgtgttgagttacatactgtca---tacctgactacgttgatgttaataaaacattacaagagtttgcacaaaactt------acc------aaagtatgtta---------agcctaattttga------cttgactccttttaatttaacatatcttaatttgagttctgagttgaagcaactcgaagctaaaactgctagtctttttcaaactactgttgaattacaaggtcttattgatcagattaacagtacatatgttgatttgaagttgcttaataggtttgaaaattatatcaaatggccttggtgggtttggctcattatttctgttgtttttgttgtattgttgagtcttcttgtgttttgttgtctttctacaggttgttgtggttgttgcaattgttt------------aacttcatcaatgcgaggctgttgtgattgtggttcaacta-aacttccttattacgaa---tttgaaaaggtccacgttcaata----------------------------------------------------------------------------------------------------------------------------------------------------------------------------------------------------------------------------------------------------------------------------------------------------------------------------------------------------------------------------------------------------------------------------------------------------------------------------------------------------------------------------------------------------------------------------------------------------------------------------------------------------------------------------------------------------------------------------------------------------------------------------------------------------------------atgccttttggtg-------------------------gcc-tatttcaacttactctt---------------------------------------------------------------------------------------------------------------------------------------gaaagtactattaataagagtgtggct------------------------------------------------------aatctcaaattacca------------------------------------------cctcatgatgttactgtcttgcg---------------------------------tgacaatcttaaacctgttactacacttagtactattactgcttatttgttagttagtttg------tttgtcact-tactttgc-tttattcaaacctct-tactgctagagg-tcgtgttgcttgttttgttttaaaactattgacactatttgtctatgtgcctttattggttctttttggtatgtatcttgacagttttataa---------ttttttctacgctgttgtttcgattcatacatgttggctattatgcctatctctataaaaatttttcatttgttttgttcaatgttactaaactatgcttcgtttcaggcaagtgttggtatcttgaacaatcattttatgaaaatcgtttt-------gctgctatttatggtggtgaccactatgtcgttttaggtggtgaaactattacttttgtttcttttgatgacctttatgttgctattagaggttcttgtgaaaagaacctacaacttatgcgtaaggttgacttgtataatggtgctgtcatttacatttttgccgaagagcctgttgttggtatagtc---------tac---tcttct---------------------------------caactatacgaagatgt--------------------------------------------------------------------------------------------------------------------------------------------------------------------------------------------------------------------------------------------------------------------------------------------------------------------------------------------------------------------------------------------------------------------------------------------------------------------------------------------------------------------------------------------------------------------------------------------------------------------------------------------------------------------------------------------------------------------------------------------------------------------------------------------------------------------------------------------------------------------------------------tcct-------------tc-gattaattgatgacaa---tggtattgtcctcaattccatt----------ttatggctcctt----------gttatgatattttt-------------ctttgtgttggcaatgacctttattaaactgattcaattgtgttttacttgtcattatttttttagtaggacattatatcaaccagtttataaaatttttcttgcttaccaagattatatgcaaat---agcacctgttccagctgaagtactaaatgtc-------taa---actaaacg---------------------------------------------------------atg--------tctaat----------------------------------------------------a----------gt--------------------agtgtg---------------------------------------------cctc---------------------------------------------------------------------------------ttttagagg------------------tt------t-----------atgtccatttacgtaactggaactttagttggaatttaattctaa------cgctttttatagttgtgttgcagtatgggcattataagtatagcagacttctttatggtttaaagatgtctgttttatggtgtttatggccacttgttctagctttgtctatttttgactgttttgtcaattttaatgtgga---ctgggtcttttttggttttagtattcttatgtctattattacactttgtttatgggttatgtattttgttaatagtttcagactttggcgccgtgttaaaactttttgggcttttaatcctgaaactaatgcaatcatctctctccaggtttacggacataattattacttaccggtgatggctgcacctacaggtgttacattaacacttcttagtggtgtacttcttgttgatggccataagattgctactcgtgttcaagtgggtcagttgcctaaatatgtaatagttgctacgcctagtaccacaattgtttgtgaccgtgttggtcgctctgttaatgaaacaagccagactggttgggcattctacgtccgtgctaaacatggtgatttttctggtgttgcctctcaggagggtgttttgtcagaaagagagaagttgcttcatttaatcta--aactaaacaa-----------------------------------------------------------------aatggctag-----------------------------tgtaaattgggccgat----------------------------------------------g-----------------------------------------------------------------------------------------------------------------------------------------acagagctgcta---------------------------------------------------------ggaagaaattt---------------------------------------------------------------------------------------------------------------------------------------------------------------------------------------------------------------------------------------------cctcctccttcattttacatgcctcttttggttagttctgataaggcaccatatagggtcattcccaggaatcttgtccctattgg----------taagggtaataaagatgagcagattggtta-ttggaa---tgttcaagagcgttggcgtatgcgcagggggcaacgtgttgatttgcctcctaaagttcatttttattacctaggtactggacctcataaggaccttaaattcagacaacgttctgatggtg------ttgtttgggttgctaaggaaggtgctaaaactgttaa---------taccagtcttggtaatcgcaaacgtaatcagaaac---------ctttggaaccaaagttctctattgctttgcctccagagctctctgttgttgagt---------------------------ttgaggatcgctctaataactcatctcgtgctagc------------------agtcgttcttcaactc----------------------------gtaacaactcacgagactcttctcgtagc--act---------------tcaagacaac-------------------------------------------------------agtctcgcactcgt------------------------------------------------------------tctgattctaaccagtc-ttcttc-----------agatcttgttgctgctgttactttggct---------ttaaagaacttaggttttga------------taaccagtcgaagt---------------------------------------------cacctagt---tcttctggtacttccactcc------taag------------------------aaacctaataagcctctttctcaacccagggctgataagccttc--------------------tcagttgaagaaacctcgttggaagcgtgttcctaccagagaggaa------aatgttattcagtgctttggtcctcgtgattttaatcacaatatgggggattcagatcttgttcagaatggtgttgatgccaaaggttttccacagcttgctgaattgattcctaatcaggctgcgttattctttgatagtgaggttagcactgatgaagtg---ggtgataatgttcaga---ttacctacacctacaaaatgcttgtagctaaggataataagaaccttcctaagttcattgagcagattagtgctttt---------------------actaaacccagttctatc-aaagaaatgcagtcacaatcatctcatgttgctcagaacacagtactt-----------------------------------------------aat-------------------------------------------gcttctattccagaatctaaaccat------------------------------------------tggctgatgatgattcagccatt---------------atagaaattgtcaacgaggttt---------------------------------------------------------------------------------------------------------------------------------------------------------------------------------------tgcattaaattgtt------------------------------------------------------------------------------------------------------------------------------------------------------------------------------------------------------------------------------------------------------------------------------------------------------------------------------------------ttgtaattcca-------------gttg----------------------------------------------------------------------------------------------------------------------------------------------------------------------------------------------------------------------------------------------------------------------------------------------------------------------------------------------------------------------------------------------------------------------------------------------------------------aatgtttatta----------------------------------------------------------------------------------------------------------------------------------------------------------------------------------------------------------------------------------------------------------------------------------------------------------------------------------------------------------------------------------------------------------------------------------------------------------------------------------------------------------------------------------------------------ttattagt-------------------------------------------------------------------tg------------caaccccatgcgtttagcgcatga-----------------------taagggtttagtcttacacacaatggtagg-ccagtgat-agt-aaagtgtaa-gtaatttgctat---catattaacatgtctagaggaaagtcagaa--------ctttttctgtttgtgtt---------------gttggagtac--tt---aaagatcgc--ataggcgcgc-caa-caa----------------------------------------------------------------------------------------------------tggaagagccaac----------aacatatctaaa-----aatgtt------------------------ttgtctggtacttgttaatga------------------tattgtttttgatatggatacac--------------------------------------------------------------------------------------------------------------------------------------------------------------------------------------------------------------------------------------------------------------------------------------------------------------------------------------------------------------------------------------------------------------------------------------------------------
>DQ445911_HumanNL63_Netherlands_2004-01-08
-----------------------------------------------------------------------------------------------------------------------------------------------------------------------------------------------ct---taaagaatttttctatctat-----------agatagagaatt--ttcttattt-----agactttg-tgtctactcttctc----------------aactaaac-gaaattt------------ttcta-gtgctgtcatttgt------tatg--------gc--agtcctagtgtaattgaaa-tttcgtc--------aggtttgtaa--actggttaggcaagtgttgtatttt-ctgtgtctaagc------actggtgattctgttca-ctagtgcacaca-ctgata-tttaag-tggtgttccgtca-ctgcttattgtggaag-caacgttctgtcgttgt------ggaaaccaataactgctaacc------atgttttac-aatcaagtgacacttgctgttgcaagtgattcggaaatttcaggttttggttttgccattccttctgtagccgttcgcactt--atagcgaagccgctgcacaaggttttcaggcatgccgttttgttgcttttggcttacaggattgtgtaaccggtattaatgatgatg-attatgtcattgcattgactggtactaatcagctctgtgccaaaattttacctttttctgatagaccccttaatttgcgaggttggctcattttttctaacagcaattatgttcttcaggactttgatgttgtttttggcca------tggtgcaggaagtgtggtctttgtg------------gataagtatatgtgtggttttgatggtaaacctgtgttacctaaaaacatgtgggaatttagggattactttaataataat---actgatagtattgttattgatggtgtcacttatcaactagcatgggatgttatacgtaaa---gacctttcttatgaacagcaaaatgttttagccattgagagcattcattac---cttggtactacaggtcatactttgaagtctggttgcaaacttactaatgccaagccgcctaaatattcttctaaggttgttttgagtggtgaatggaatgctgtgtatagggcgtttggttcaccatttattacaaatggtatgtcattgctagatataattgttaaaccagttttctttaatgcttttgttaaatgcaattgtggttc---tgagagttggagtgttggtgcatgg------gatggttacttatcttcttgttgtggcacacctgctaagaaactttgtgttgttcctggtaatgtcgttcctggtgatgtgatcatcacctcaactagtg---------ctggttg---------------------tggtgtta------aatactatgctggcttagttgttaaacatattactaatattact------------------ggtgtgtctttatggcgtgttacagctgttcattctgatggaatgtttgtggcatcatcttcttatgatgcactcttgcatagaaattcattaga-----------ccctttttgctttgatgttaacactttactttctaatcaattacgtctagcttttcttggtgcttctgttacagaagatgttaaatttgctgctagcactggtgttattgacattagtgctggtatgtttggtctttacgat---------------------------------------gacatattgacaa---acaacaaaccttggtttgtacgcaaagcttctgggctttttgatgcaatctgggatgcttttgttgc---cgctattaagcttgtaccaactactactggtgttttggttaggtttgttaagtctattgcttcaactgttttaactgtctctaatggtgttattattat---gtgtgcagatgttccagatgctttt-caatcagtttatcgcacatttacacaagctatttgtgctgcatttgatttttctttagatgtattta------------------------aaattggtgatgttaaatttaaacgacttggtgattatgttcttactgaaaacgctcttgttcgtttaactactgaagttgttcgtggtgttcgtgatgctcgcataaagaaagccatgtttactaaagtagttgtaggtcctacaactgaagttaagttttctgttattgaacttgccactg---ttaatttgcgtcttgttgattgtgcacctgtagtttgccctaaaggtaagattgttgttattgctggacaagcttttttctatagtggtggtttttatcgttttatggttgatcctacaactgtattaaatggtcctgtttttactggtgatttattttat------------------------------------------------------actattaagtttagtggttttaagcttgatggttttaaccatcagtttgttactgct---agttctgctacagatgctattattgctgttgag----------------ctgttgttattggatttt-------------------------------------------aaaactgcagtttttgtgtacacatgtgtggttgatggctgtagtgtcattgttagacgtgatgctgcattcgccacacatgtgtgttt---------taaggactg------ttataatatttgggagcaattctgcattgataattgtggtgagccatggtttttgactgattataatgctatcttgcagagtaataaccctcaatgtgctattgttcaagca---------acggagtct---------------------aaagttttgcttgagaggtttttacctaagtgtcctgaaatactgttgagtattgatgatggccatttatggaatctttttgttgaaaagtttaattttg----------------------ttacagattggttaaaaactcttaagcttacacttacttctaatggtcttttaggtaattgtgccaaacgttttagacgttttttggtaaaattgcttgatgtcta---------taatggttttcttgaaactgtctgtagtgtcgcacacactgctggtgtttgcatcaaatattatgctgttaatgttc------------------------------------------------------------------------------------------------------------------catatgtagttattagtggttttgtaagtcgtgtaattcgtagagaaaggtgtga------catgacttttccttgtgttag---ttgtgtcacctttttctatgaatttttagacacttgttttggtgtt---------agtaaacctaatgccattgatgttgaacatt---------tagagcttaaagaaactgtttttgttgaa------------------cctaaggatggtggtcaattttttgtttctggtga---------------------ttatctttggtatgttgtaga---tgacatttattatccagcttc---------atgtaatggtgtattgccagttgcttttacaaaa---------------------------ttagcaggtggtaa---------------aatatctttttctgatgatgttatagttcatgatgttgaacctacccataaagtcaagctcatatttgagttt-gaagatg-----atgttgttaccagtctttgtaagaagag----------------ttttggtaagtccattatttatacaggt---------------gattgggaaggtctacatg----------------------aagttcttacatctgcaatgaatgtcattgggcaacatattaagttgccacaattttatat---------------------------ttatgatgaagagggtggttatg-atgtttctaaacc------agttatgatttcacaatggcctatt---------------------------------------------------------------------------------------------------------------------------------------------------------------------------------------------------------------------agtaatgat---------------------agtaatg-------------------------------------------gttgtgttg--ttgaa-------------------------------gcgagcactgattttca------tcaatt--------------------------------------------agaat-----------------------------------------------------------------------------------------gtatt----------------------------------------------------------------------------------------------------------------------------------------------------------------------------------------------gttgatgactc-------------------------------------------------------------------tgttagagaa------------gaggttgatataattgaac------------------------------aaccttttga---------------agaagttga----acatgtgct------------ctcaatta---aacaacctttttctttttcttttagagatgaattgggtgttcgtgttttagatcaatctgataataattgttggattagtaccacacttgtacagttgcaacttacaaagcttttggatga---ttctattgagatgcaattgtttaaagttggtaaagttgattcaa---ttgtccaaaagtgttatgagttgtctcagttaattagtggttcacttggtgatagtggtaaacttcttagtgaacttcttaaagaaaaatatacatgttctataacttttgagatgtcttgtgattgt---ggtaaaa------------agtttgatgagcaggttggttgtttgttttggattatgccttacacaaaactttttcaaaaaggtgagtgttgtatttgtcataaaatgcagact-tataagcttgttagta-tgaaaggtactggtgtgtttgt---------acaggat-------------------ccagcacctattgatattgatgctttccctgtgaaacctatatgttcatctgtatatttaggtgttaagggttc---------tggtcattatcaaacaaatttatacagttttaacaaagctattgatggttttggtgtctttgacattaaa---------aatagtagtgttaatactgtttgttttgttg---atgttgattttcata-------------------------------------------------------------------------------------------------------------------------------gtgtagaagtagaa------------------------------------------------------gctggtga--------------------------------------------a------g-----------------------------------------------------------------------------ttaaaccttttgctgtatataaaaatgttaaattttatttaggtgatatttcacaccttgtaaactgtgtttcttttgactttgttgtcaatgctgctaatgagaatcttatgcatggaggcggtgttgcacgtgctattgatattttgactgaaggtcaacttcagtcattatctagagattacattagtagtaatggtccacttaaggtaggaacaggtgttatgttggagtgtg------------aaaaattcaatgtatttaatgttgttggtccgcgagctg---gtaaacatgagcat---tcattacttgttgaagcttataattctatcttag---ttgaaaatggtattccacttatgcctcttcttagttgtggtatttttggtgtaaggattgaaaattctcttaaagctttgtttagttgtgacattaat---aaattattgcaagtttttgtttattc------------ttcaaatgaagaacaagctgttcttaagtt-------------------------------------------------------------------------------------tttagatggtttagat----ttaacaccagtca--------------------------------------------------------------------------ttgac---gatg---------------------------------------------ttgatgttg----------tt-------------------------------------------------------------------------aaacctttta------gagttgaaggtaatttttcattctttgattgtggtgtcaatgcc-------------ttggatggtgata---tt------tacttattatttactaactctattttaatgttggataaacaaggacaattattggatacaaaacttaatggtattttgcaacaggcagctcttgattatcttgctaca------gttaaaactgtaccagctggtaatttggttaaact---------tgt---tgttgag---agttgtaccatttatatgtgtgttgtaccatcgataaatgatctttcttttgataaaaatcttggtcgttgtgtgcgtaaacttaatagattgaaaacttgtgttattgccaatgttcctgctattgatgttttgaaaaagcttctttcaagtttgactttaactgttaaatttgt---tgtagagagtaatgttatggatgttaacgactgttttaagaatgataatgtagttttgaaaattactgaagatggtattaatgttaaagatgttgttgttgagtcttctaagtcacttggtaaacaattgggtgttgtgagtgatggt------gttgactcttttgaaggtg--------------ttttacctattaatactgatac------tgtcctatctgta-----------------------g---ctccagaagttgactgggttgctttttatggttttgaaaaggcagcactttttgct-------------------------------tctttggatgtaaagccatatggttaccctaatgattttgttggtggttttagagttcttgggaccaccgacaataattgttgggttaatgcaacttgtataattttacagtatcttaagcctacttttaaatctgagggtttaaatgttctttggaacaaatttgttacaggtgatgttggaccttttgttagttttatttattttataactatgtcttcaaagggtcaaaagggtgatgctgaagaggcattatctaaattgtcagagtatttgattagtgattctattgttactcttgaa---------------caatattcaacttgtgacatttgtaaaagta------------ctgtagttgaagttaaaagtgctgttgtctgtgctagtgtgtttaaagatggttgtgatgttggtttttgt-------ccacacagacataaattgcgttcacgtgttaagtttgttaatggacgtgttgttattaccaatgt------------------------tggtgaacctacaatttcacaaccttctaagttgcttaatggtattgcttatacaacattttcaggttcctttgataac------ggtcactatgtagtttatgatgctgctaataatgctgtctatgatggtg------------ctcgtttatttgcttcagatttgtctactttagctgttacagctattgttgtagtaggtggttgtgtaacatctaat------------------------------------------------------------------------------gtttcaccaa------------ttgttagtgagaaaattt-------------ctg---------------ttatggataaacttgatactggtgcacaaaaatttttccagtttggtgattttgttatgaataacattgttc-tgtttttaacttggttgcttagt---------atgtttagtcttttacgtacttctattatgaagcatgatattaaagtt------------attgccaaggctcctaaacgtacaggtgttattttgacacgtagttttaagtataacattaaatctgctttgtttgttgtaaaacagaagtggtgtgttattgttactttgtttaagttcttattgttattatatgctatttatgcacttgtttttatgattgtgcaatttagtccttttaatagtcttttatgtggtgacattgtaagtggttatgaaaaatccacttttaataaggatatttattgtggtaattctatggtttgtaagatgtgtttgtttagttatcaagagtttaatgatttggatcatactagtcttgtttggaagcacattcgcgatcc--tatattaatcagtttacaaccatttgttata-cttgttattttgttaatttttggtaatatgtatttgcgttttggacttttatattttgttgcacaatttattagtacttt------------tggttctttcttaggctttcatcagaaacagtggtttttacattttgtgccgtttgatgttttatgtaatgagtttttagctacatttattgtctgcaaaattgttttatttgttagacatattattgttggctgtaataatgctgactgtgtagcttgttctaaaagtgctagacttaaacgtgtaccacttcaaactattattaatggtatgcataaatcattctatgttaatgctaatggtggtacttgt---ttctgtaataaacataacttcttttgtgttaattgtgattcttttgggcctggtaatacttttattaatggtgatattgcaagagagcttggcaatgttgttaaaacagctgttcaacccacagctcctgcatatgttattattgataaggtagattttgttaatggattttatcgtctttatag------tggtgacactttttggcggtatgactttgacattactgaatctaagtatagttgtaaagaggttctgaagaattgtaatgttttagaaaattttattgtttacaataatagtggtagtaacattacacagattaaaaatgcttgtgtttatttttctcaattgttgtgtgaacctataaagttggtaaattcagagttgttgtcaactttatcagttgattttaatggtgttttgcataaggcatatgttgatgttttgtgtaatagtttttttaaggagctaactgctaacatgtccatggctgaatgtaaagctacacttggttt---gactgtttctgatgatgattttgtttcagctgttgccaatgcacataggtatgacgttttgctttcagatttgtcatttaataatttttttatttcttatgctaaacctga---agataagttgtccgtttatgatattgcttgttgtatgcgtgccggttctaaggttgttaaccataatgttttaatcaaagagtcaatacctattgtttggggtgtcaaggactttaatactctttctcaagagggtaagaagtaccttgttaaaacaactaaagcaaagggtttgacttttttattaacttttaatgacaaccaagcaattacacaagttcct------------gctactagtatagttgcaaaacagggtgctgg-------------------------ttttaaacgt---------acttataatt-ttctgtggtatgtatgtttatttgttgttgca---------------ttgtttattggtgtctcat------ttattgattata---caaccactgtaactagctttcatggttatgat---------tttaagtacattgagaatggtcagttgaaggtgtttgaagcacctttacactgtgttcgtaatgtttttgataattttaatcaatggcatgaggctaagtttggtgttgttactactaatagtgataaatgtcctatagttgttgg---tgtttcaga---------gcgtattaatgttgttcctggtgttccaacaaatgtatatttggtaggaaagactcttgtttttacattacaggctgcttttgg---aaacacaggtgtttgttatgactttgatggtgttaccactagtgataagtgt---------------------------atttttaattctgcttgtactaggttggaaggtttgggtggtgacaatgtttattgttacaacactgatcttattgaaggttct------------aaaccttatagtactttacagcctaatgcttattataagtatgatgttaaaaattatgtacgttttccagaaattttagctagaggttttggcttacgtactattagaactttggctacacgttattgtagagttggtgaatgccgtgactcacgtaaaggtgtttgttttggttttgataaatggtatgttaatgatggacgtgttgatgacggtta------catttgtggtgatggtcttatagaccttcttgttaatgtactctcaatctttagttcatcttttagcgttgtggctatgtctggacatatgttgtttaattttctttttgcagcatttattacatttttgtgctttttagttactaaatttaaacgtgtttttggtgatctttcttatggtgtttttactgttgtttgtgcaactttgattaataacatttcttatgttgttactcaaaatttattttttatgttgctttatgctattttgtattttgtttttactaggacagtgcgttatgcttggatttggcatattgcatacattgttgcatacttcttgttaataccatggtggcttctcacatggtttagttttgctgcatttttagagcttttacctaatgtttttaagttaaaaatctctactcaattgtttgaaggtgataagtttataggtacttttgagagtgctgctgcaggtacatttgttcttgatatgcgttcttatgaaaggctgataaatactatttcacctgagaaacttaagaattatgctgcaagttataataaatataaatattatagtggtagtgctagtgaggctgattatcgttgtgcttgttatgctcatttagccaaggctatgttagattacgcaaaagatcataatgacatgttatattctccacctaccattagctacaattccaccttacaatctggtcttaagaagatggcacaaccatctggttgtgttgagagatgtgtggttcgcgtctgttatggtagtactgtgcttaatggagtttggttaggtgacactgttacttgtcctagacatgtcatagcaccatcaaccactgttcttattgattatgatcatgcatatagtactatgcgtttgcataatttttcagtgtctcataatggtgtcttcttgggagttgttggtgttacaatgcatggttctgtgttgcgtattaaggtttcacaatctaatgtacatacacc---taaacatgtttttaaaactttgaaacctggtgattcttttaatattttagcatgttatgaaggtattgcatctggtgtttttggtgttaatttacgtacaaactttactattaaaggttcttttataaatggagcttgtggttctcctggttataatgttagaaatgatggtactgttgagttttgttatttacaccaaattgagttaggtagtggtgctcatgttggttctgattttactggtagtgtttatggtaattttgatgaccaacctagtttgcaagttgagagtgccaaccttatgctatcagataatgttgttgcctttttgtatgctgctttgttgaatggttgtaggtggtggttgcgttcaactagagttaatgttga--------tggttttaatgaatgggctatggctaatggttatacaagtgtttctagtgttgagtgctattctattttggcagcaaaaactggtgttagtgttgaacaattgttagcttccattcaacatcttcatgaaggttttggtggtaaaaacatacttggttattctagtttatgtgatgagttcacactagctgaagttgtgaagcagatgtatggtgttaacttgcaaagtggtaaggttatttttggtttaaaaacaatgtttttatttagcgttttcttcacaatgttttgggcagaactctttatttatacaaacactatatggataaaccctgtgatacttacacctatattttgtctacttttgtttttgtcattagttttaactatgtttcttaaacataagtttttgtttttgcaagtatttttattacctactgttattgcaactgctttatataattgtgttttggattattacatagtaaaatttttggctgaccattttaacta---taatgtttcagtattacaaatggatgttcagggtttagttaatgttttggtctgtttatttgttgtatttttac---------acacatggcgcttttctaaagaac---------gttttacacattggtttacatatgtgtgttctctta------tag--------------cagttgcttacacttatttttatagtggtg-------------------------------actttttgagtttgcttgttatgtttttatgtgctatatctagtgattggtacattggtgccattgtttttaggttgtcacgtttgattgtaa---ttttttcacctgaaagtgtatttagtgtttttggtgatgtgaaacttactttagttgtttatttaatttgtggttatttagtttgtacttattggggcattttgtattggttcaataggttttttaaatgta------------ctatgggtgtt---tatgattttaaggtgagtgctgctgaatttaaatacatggttgctaatggacttcatgcaccacatggaccttttgatgcactttggttatcattcaaactacttggtattggtggtgaccgttgtataaaaatttcaactgtccaatccaaactgactgatttgaagtgtactaatgttgtgttattgggttgtttgtctagtatgaacattgcagctaattctagtgaatgggcttattgtgttgatttacacaataagattaatctttgtgatgaccctgaaaaagctcaaggtatgttgttagcactccttgcgttctttctaagtaaacatagtgattttggtcttgatggccttattgattcttattttgataatagtagcacccttcagagtgttgcttcatcatttgttagtatgccatcatatattgcttatgaaaatgctagacaagct-tatgaggatgctattgctaatggatcttcttctcaacttattaaacaattgaagcgtgccatgaatatcgcaaagtctgaatttgatcatgagatatctgttcagaagaaaattaatagaatggctgaacaagctgctactcagatgtataaagaagcacgctctgttaatagaaaatctaaagttattagtgctatgcactctttactttttggaatgttaagacgtttggatatgtctagtgttgaaactgttttgaatttagcacgtgatggtgttgtgccattgtcagttatacctgcaacttcagcttccaaactaactattgttagtccagatcttgaatcttattctaagattgtttgtgatggttctgtttat-------tatgctggagttgtttggacacttaatgatgttaaagacaatgatggtagacccgttcatgttaaagagattacaaaggaaaatgttgaaactttgacatggcctcttatccttaattgtgaacgtgttgttaaacttcaaaataatgaaattatgcct---ggtaaacttaagcaaaaacctatgaaagc------tgagggtgatggtggtgttttaggtgatggtaatgccttgtataatactgagggtggtaaaacttttatgtatgcttatatttctaataaagctgaccttaaatttgttaagtggga---gtatgagggtggttgcaacacaatcgagttagactctccttgtcgatttatggtc---gaaacacctaatggt---cctcaagtgaagtatttgtattttgttaaaaatttaaacaccttacgtagaggtgccgttcttggttttataggtgccacaattcgtctacaagctggtaaacaaactgaattggctgttaattctggacttttaactgcttgtgctttttctgttgatccagcaactacttacttggaagctgttaaacatggtgcaaaacctgtaagtaattgtattaagatgttatctaatggtgctggtaatggtcaggctataacaactagtgtagatgctaacaccaatcaagattcttatggtggagcatctatttgtttgtattgtcgggcccacgttcctcaccctagtatggatggttactgtaagtttaagggtaaatgtgttcaggttcctattggttgtttggatcctattaggttttgtttagaaaataatgtgtgtaatgtttgtggttgttggttgggacacgggtgtgcttgtgaccgtacaa------ctattcaaagtg------ttgacatttcttatttaaacgagcaaggggttctagtgcagctcgactagaaccct---gtaatggcacggacatcgataagtgtgttcgtgcttttgatatttataataaaaatgtttcattcttgggtaagtgtttgaagatgaactgtgttcgttttaaaaatgctgatcttaaggatggttattttgttataaagaggtgtactaagtcggttatggaacacgagcaatccatgtataacctacttaacttttctggtgctttggctgagcatgatttctttacttggaaagatggcagagtcatttatggtaatgttagtagacataatcttactaaatatactatgatggacttggtctatgc----------------tatgcgtaactttgatgaacaaaattgtgatgttctaaaagaagtattagttttaactggttgttgtgacaattcttattttgatagtaagggttggtatgacccagttgaaaatgaagatatacatagagtttatgcatctcttggcaaaattgtagctagagctatgcttaaatgcgttgctctatgtgatgcgatggttgctaaaggtgttgttggtgttttaacattagataaccaagatcttaatggtaacttttatgattttggtgattttgttgttagcttacctaatatgggtgttccctgttgtacatcatattattcttatatgatgcctattatgggtttaactaattgtttagctagtgagtgttttgtcaagagtgatatttttggtagtgattttaaaacttttgatttgcttaagtatgatttcactgaacataaagaaaatttattcaataagtactttaagcattggagttttgattatcatcctaattgtagtgactgttatgatgatatgtgtgttatacattgtgctaattttaatacactatttgccacaactataccaggtactgcttttggtccactatgtcgtaaagtttttatagatggtgttccacttgttacaactgctggttatcattttaagcaattaggtttggtttggaataaagatgttaacacacattcagttaggttgacaattactgaacttttgcaatttgtcaccgacccttccttgataatagcttcttccccagcactcgttgatcaacgcactatttgtttttctgttgcagcattgagtactggtttgacaaatcaagttgttaagccaggtcattttaatgaagagttttataactttcttcgtttaagaggtttctttgatgaaggttctgaacttacattaaaacatttcttcttcgcacagaatggtgatgctgctgttaaagattttgatttttaccgttataataagcctaccattttagatatttgtcaagctagagttacatataagatagtctctcgttattttgacatttatgaaggtggctgtattaaggcatgtgaagttgttgtaacaaatcttaataagagtgctggttggccattaaataagtttggtaaagctagtttgtattatgagtctatatcttatgaagaacaggatgctttatttgctttgacaaagcgtaatgtcctccctactatgacacagctgaatcttaagtatgctattagtggtaaagaacgtgctagaactgttggtggtgtttctctgttgtccacaatgaccacaagacaataccatcaaaaacatcttaaatctattgttaatacacgcaatgccactgttgttattggtactaccaaattttatggtggttggaataatatgttgcgtactttaattgatggtgttgaaaaccctatgctcatgggttgggattatcccaaatgtgatagagctttgcctaacatgatacgtatgatttcagccatggtgttgggctctaagcatgttaattgttgtactgcaacagataggttttataggcttggtaatgagttggcacaagttttaacagaagttgtttattctaatggtgg-tttttattttaagccaggtggtacgacttctggtgatgctagtacagcttatgccaattctatttttaacatttttcaagccgttagttctaacattaacaggttgcttagtgtcccatcagattcatgtaataatgttaatgttagggatctacaacgacgtctgtatgataattgctataggttaactagtgttgaagagtcattcattgatgattattatggttatcttaggaaacatttttc-aatgatgattctctctgatgacggtgttgtctgttataacaaggattatgctgagttaggttatatagcagacattagtgcttttaaagccactttgtattaccagaataatgtctttatgagtacttctaaatgttgggttgaagaagatttaactaagggaccacatgagttttgttcccagcatactatgcaaatagttgacaaagatggtacctattatttgccttacccagatcctagtaggatcttgtcagctggtgtttttgttg---------------atgatgttgttaagacagatgctgttgttttgttagaacgttatgtgtctttagctattgatgcataccctctttcaaaacaccctaattctgaatatcgtaaggttttttacgtattacttgattgggttaagcatcttaacaaaaatttgaatgagggtgttcttgaatctttttctgttacacttcttgataatcaagaagataagttttggtgtgaagatttttatgctagtatgtatgaaaattctacaatattgcaagctgctggtttatgtgttgtttgtggttcacaaactgtacttcgttgtggtgattgtctgcgtaagcctatgttgtgcactaaatgcgcatatgatcatgtatttggtactgaccacaagtttattttggctataacaccgtatgtatgtaatgcatcaggttgtggtgttagtgatgtcaaaaaattgtatcttggtggtttgaattactattgtacaaatcataaaccacagttgtcttttccattatgttcagctggtaatatatttggtttatataaaaattcagcaactggttccttagatgttgaagtttttaataggcttgcaacgtctgattggactgatgttagggactataaacttgctaatgatgttaaagatacacttagactctttgcggctgaaactattaaagctaaagaagagagtgttaagtcttcttatgcttttgcaactcttaaagaggttgttggacctaaagaattgcttcttagttgggaaagtggtaaagttaaaccacctttgaatcgtaattctgttttcacctgttttcaaataagtaaggactcaaaattccaaataggtgagttcatctttgagaaggttgaatatggttctgatactgttacgtataagtctactgtaactactaagttagttcctggtatgatttttgtcttaacatctcacaatgtccaacctttacgtgcaccaactattgcaaaccaagagaagtattctagcatttataaattgcaccctgcttttaatgtcagtgatgcatatgctaatttggttccatattaccaacttattggtaaacaaaagataactacaatacagggtcctcctggtagtggtaagtcacattgttccattggacttggattgtactacccaggtgcgcgtattgtttttgttgcttgtgcccatgctgctgttgattccttatgtgcaaaagctatgactgtttatagcattgataagtgtactaggattatacctgcaagagctcgggttgagtgttatagtggctttaaaccaaataacactagtgcacaatacatatttagcactgctaacgcattacctgagtgtaatgctgatatcgttgttgtagatgaagtttcaatgtgtacaaattatgacctttctgttattaatcagcgtttatcatataaacatattgtttatgttggtgatccacaacaacttcctgcacctagagtaatgattactaaaggtgttatggagcctgttgattataacgttgttactcaacgtatgtgtgctataggccctgatgtttttcttcataaatgttatagatgtcctgctgaaatagttaatacagtttctgaacttgtttatgagaacaagtttgtccctgttaaacctgctagtaaacagtgttttaaagtcttttttaagggtaatgtacaggttgacaatggttctagtattaacagaaagcagcttgaaatagttaagctgtttttagttaaaaatccaagttggagtaacgctgtgtttatttctccttataatagtcagaattatgttgctagtagatttttaggacttcaaattcaaactgttgattcttctcaaggtagtgagtatgattatgtaatttatgcacaaacttctgacactgcacatgcttgcaatgtaaaccgttttaatgttgctataacacgtgctaagaagggtatattttgtgtaatgtgtgataaaactttgtttgattcacttaagttttttgagattaaacat------gcagatttacactc---------tagccaggtttgtggcttgtttaaaaattgtacacgcactcctct---taatttaccaccaactcatgcacacactttcttgtcgttgtcagatcagtttaagactacaggtgatttagctgttcaaataggtt---caaataacgtttgtacttatgaacatgttatatcatttatgggttttaggtttgatattagtattcctggtagtcatagtttgttttgtacacgtgactttgctattcgtaatgtgcgtggttggttgggtatggatgttgaaagtgctcatgtttgtggcgataacataggtactaatgttcctttacaggttggtttttcaaatggtgttaattttgttgtgcaaactgaaggttgtgtgtctaccaattttggtgatgttattaaacctgtttgtgcaaaatctccaccaggtgaacaatttagacaccttgttcctctttt---acgtaaaggacaaccttggttaattgttcgtagacgcattgtgcaaatgatatctgattatttgtccaatttgtctgacattcttgtctttgttttgtgggcaggtagtttggaattaactacaatgcgttactttgtaaaaatagggccaattaaatattgttattgtggtaattctgccacttgttataattcagttagtaatgaatattgttgttttaaacatgcattgggttgtgattatgtttacaatccgtatgcttttgatatacaacagtggggttatgttggttccttgagccaaaaccaccacacattctgtaacattcatagaaacgagcatgatgcttctggtgatg-ctgttatgacacgttgtttggcagtacatgattgttttgtcaaaaatgttgattggactgtaacgtacccctttattgcaaatgagaaatttatcaatggttgtgggcgtaatgtccagggacatgttgttcgtgcagccttgaaattgtataaacctagtattatt----------------catgacattggtaatcctaaaggtgtacgttgtgctgttactgacgccaaatggtactg-ttatgacaaacaacctgttaatagtaatgtcaagttgttggattatgattatgcaacccatggtcaacttgatggtctttgtttattctggaattgtaatgttgatatgtatccagaattttcaattgtgtgtcgttttgacacacgtactcgttctgtttttaatttagaaggtgttaatggtggttctctttatgttaacaaacatgcatttcatacaccagcatatgataaacgtgcttttgttaaattaaaacctatgccctttttttactttgatgacagtgattgtgatgttgtgcaagaac------------aagttaattatgtaccccttcgcgctagtagttgtgttactcgttgtaatataggtggtgctgtttgttcaaaacatgcaaatttgtatcaaaaatatgttgaggcatataatacatttacacaggctggttttaacatttgggtaccacatagttttgatgtttataatttgtggcaaatttttattgaaactaa---tttacaaagtcttgaaaatatagcatttaatgttgtaaaaaaagggtgttttactggtgttgatggtgagttacctgttgcagttgttaacgacaaagtttttgttcgctatggcgatgttgacaacttggtttttacaaataaaacaacattgcctactaatgttgcttttgaattgtttgcaaaacgaaaaatgggtttaacaccaccattgtctattctcaaaaatctcggtgttgttgctacatataaatttgttttatgggattatgaagctgaaagaccttttacctcatatactaagagtgtatgtaaatacactgattttaatgaggatgtttgtgtttgttttgacaatagtattcagggttcgtatgagcgttttacgcttactacgaacgctgttttattttctactgttgttat------------taaaaatttaacacctataaagttgaatttt-ggtatgttgaatggtatgccagtttcttctattaagggtgataaaggtg---------ttgaaaaattagttaactggtacatatatgttcgtaaaaatggtcaatttcaagatcactatgatggtttttacacccaaggtaggaatttatcagactttacaccaagaagtgatatggagtatgattttcttaacatggatatgggtgtttttattaataaatatggtcttgaggattttaattttgaacatgttgtatatggtgatgtttcaaaaactacattaggaggtcttcatttgttgatatcacagtttaggcttagtaaaatgggtgttttgaaagctgatgattttgtcactgcttctgacacaactttgaggtgctgtactgttacttatcttaatgaacttagttcaaaagttgtttgtacttatatggatttgttgttggacgactttgttactatactaaagagtttagatcttggtgtaatatctaaagttcatgaagttattatagataataaaccttataggtggatgttgtggtgtaaagataaccacttgtccactttttatccacagttgcagtctgctgaatggaagtgtggttatgctatgccacaaatttataagcttcaacgtatgtgtttggaaccttgtaatttatataattatggtgctggtattaagttgcctagtggtataatgttaaatgttgttaaatacactcagctttgtcaatacctaaatagcactacaatgtgcgtacctcataatatgcgtgttttgcactatggtgctggttctgacaaaggtgtggcacctggtacaactgttttaaaacgttggctaccacctgatgcaataatcattgataatgatatcaatgattatgttagtgatgcagattttagcattacaggtgattgtgctactgtttaccttgaagataagtttgatttacttatttctgatatgtatgatggtagaattaaa---ttttgtgatggtgaaaacgtctctaaagatggtttttttac-ttatcttaatggtgttattagag-a-aaaattagctattggtggtagtgttgccattaagattacagaatatagttggaataagtatctttatgaattaatacagagatttgctttttggactttgttttgcacgtctgttaatacatcctcttcagaagcttttcttattggtattaattatttaggtgactttattcaaggtccttttatagctggtaacactgttcatgctaattatatattttggcgtaattctactattatgtctttgtcatacaattcagttttagatctaagtaagtttgaatgtaaacataaggccactgttgttgttacacttaaagatagtgatgtaaatgatatggttttgagtttgattaagagtggtaggttgttgttacgtaatagtggccgt---tttggtggttttagtaatcatttagt---ctcaacta-----aatgaaacttttc----------------ttgat-------------tttgct------------------------------tattttgcccctggtt-----------------------------------------------------------------------------------------------------tcttgctt-----------------tt---ctacatgtaaca----gtaa-------------------------tgctagtatttct-------------------------at---------------------------------------------------------------------------------------------------------------------------------------------------------------------------------------------------------------------------------------------------------------------------------------------------------------------------------------------------------------------------------------------------------------------------------------------------------------------------------------------------------------------------------------------------------------------------------------------------------------------------------------gttacaattaggtg---------------------ttcctgataact------------------------------------------------------------------cttc------------aactattgtcacaggtttgttgcc-----------------------------------------------------------------agtccattggatttgtgctaa---------------------------------------------------ccagag-------------------------------------cacatctagttacccagcc------------------------------------------aatggctttttcta---------------------------------------------------------------------------------------------------------------------------------------------------------------------------------tattgat-----------------------------------gtcggtaaacaccgta---------gtgctt------------ttgcactccatagtggttatta-tga------------------tgc--------t------aaccagta--------------ttatatttatctcact--------------aataaaa---------tacatttaaatgcctctg---tcactctgaagatttgtaag------tttgga--------------------------------------------------------------aacacttcttttg---------------------------------------attttttaag-taatgtttc----------tact------------------tctcatcattgtatagtta------------attcgtcattc-----------acagaacagttag-------------------gtgtg---------cctttgggcataactatat-----------cgggtgaaactg-----tac--gtttgcatttatataatgcaactcgcactttttatgtgccgg---------ccgcttata---------------------------------aacttactaaacttagtgttaaatgttattt-----------------------------------tagtgaatc--------------------------------ctgtgttttt-------------agtgttgtcaatgctaccgt------------tactgttaatgtcaccacac---ttaatggccgtatag-ttaattacactgtt--------------tg------------------------------------tgatgattgt--------aatggttacactgataacatattttctgttcaagaggatggccg-------------------------------------------------------------------------------------------------------------------------------tattcctaatgatttttcttttaataattggtttttgttaactaatggttctacactagtagacggtgtctctagactttacc--------aaccacttcgtttaacttgtttatggcctgtacctggtcttaaatcttcgactggttttgtttattttaacgc-cac---tggtt---------------------------------ctgatgttaattgtaatggttatca----------acatcattctt-ttgctgatgttatgcgttacaatcttaacttcagttctaattctgt---ggata---------atctcaagagtggt--------gttatagtttttaaaactctacagta---------c--gatgttttgtttt------------------------actgtagtaa---------------ttcct-----------------------ct-----------------------------------tcg--------ggcgt---------tctag---------acaccacaataccttttgg---------------------------------cccttcctctcaaccttattactgttttataaatagtaccatc---------aacaccactcatg-----------------ttagcacttttgtgggtgtcctaccacccactgt--gcgtgagattgttgttgctagaactggtcagttttatattaatggttttaagtattttgatttgggttttatcgaagctgtcaattttaatgtcacaa---------------------ctgctagtgccaca------gatttttggacggttgcattt--------------gctacttttgttgatgttttggttaatgttagtgcaactaagattcaaaacttactttattgcgatt---ctccatttg-------aaaagttgcagtgtgagcacttgcagtttggattgcaagatggtttttattctgcaaattt------------tcttgatgataatgttttgcctgagacttatgttgcactccccatttattatc------------------aacacacggacataa------attttactgcaact-----------gcatcttttggtggtt---------------------------------------------cttgt---------------------tatgttt--gtaaacc------------------acaccaggttaatatatctcttaatggtaacact---------------------tc------agtgtgtgtta-----gaacatctcat------ttttcaattaggtata------tttataaccgcgtt---aagagtgtttcaccaggtgactcttcatggc----------acatttatttaaa------------------gagtggcacttgtccattttctttttct---aagttaaataattttcaaaagttcaagactatttgtttctcaaccgtc-------gaagtgcctggtagttgtaattttccacttgaagccacctg-gcattacacttctta------------------------tactattg-----------------------ttggtgctttgtatgtta--------cttggtctgaaggtaattccattactggtgtacct---------------tatcctgtctctggtattcgtgagtttagtaatttagt------------------------tttaaataattgtaccaaatataatatttatgattatgttggtactggaattatacgttcttcaaaccagtc---------acttgctggtggtattacatatgtttctaactctggtaatttacttggttttaaaaatgtttccact---------ggtaacatttttattgtgacaccatgtaaccaaccagatcaagtagctgtttatcaacaaagcattattggtgccatgac---------------cgctgttaatgagtctaga---------------------------tatggc------------ttg--------------------------------------------------------------------------------------------------------------------------------------------------------------------caaaacttactacagttacctaacttttattacgttagtaatg------------gtggtaacaat------------------tgcactacggctgttatgacttattctaattttggtatttgtgctgatggttctt---------------taattcctgttcgtccgcgtaattctagtgataatggtatttca-gccataatcactg---ccaatttatccattccctctaactggactacttcagttcaagttgagtacctccaaattactagtactccaatagttgttgattgtgctacttatgtgtgtaatggtaaccctcgctgtaagaatttacttaagcagtatacttctgcttg---------------taaaactattgaagatgccttacgacttagtgctcatttggaaactaatgatgttagtagtatg------------ctaactttcgatagcaatgcttttagt-ttggc---------taatgttactagttt---------------------------------------------------tggagattat--------------------------aacctttctagtgttttacctcagagaaacattcgttcaagccgtatag------------caggacg--------------------------tagtgctttagaagatttgttgtttagcaaagttgttacatctggtttgggtactgttgatgttgactataagtcttgtac---------taaaggtctttct---------attgctgaccttgcttgtgctcagtactacaatggcataatggttttgccaggtgttgctgatgctgaacgtatggccatgtacacaggttctcttataggtggcatggtgctcggaggtcttacatca------gcagccgccatacctttttctttggcactgcaagcacgacttaactatgttgctttacaaactgatgtgcttcaagaaaatcagaaaattttggctgcatcatttaataaggctattaataatattgttgcttcttttagtagcgttaatgatgctattacacaaactgcagaggctatacatactgttactattgcacttaataagattcaggatgttgttaatca---------acagggtagtgctcttaaccatctcacttcacaattgagacataattttcaggccatttctaattcaattcaggctatttatgaccggcttgattcaattcaagccgatcaacaagttgacagattaattactggacggcttgcagctttgaatgcatttgtttcccaagttttgaataaatatactgaagttcgtggttccagacgcttagcacagcagaagattaatgaatgtgtcaagtc----------acaatctaatagatatggttttt---gtggc---aatggcactcacatcttttcaatcgtcaactcagctccagatggtttgctttttcttcatactgttttgctgccaactgattacaagaatgtaaaggcgtggtctggtatctgtgt---------tgatggcatttacggctatgttctgcg-----------tcaacctaacttggttctttattct---------------------gataatggt---------------------gtctttcgtgtaacttccagggtcatgtttcaacctcgcctacctgttttgtctgattttgtg---------caaatatataattgtaatgttacttttgttaacatatctcgtgtcgagttacatactgtca---tacctgactacgttgatgttaataaaacattacaagagtttgcacaaaactt------acc------aaagtatgtta---------agcctaattttga------cttgactccttttaatttaacatatcttaatttgagttctgagttgaagcaactcgaagctaaaactgctagtctttttcaaactactgttgaattacaaggtcttattgatcagattaacagtacatatgttgatttgaagttgcttaataggtttgaaaattatatcaaatggccttggtgggtttggctcattatttctgttgtttttgttgtattgttgagtcttcttgtgttttgttgtctttctacaggttgttgtggttgttgcaattgttt------------aacttcatcaatgcgaggctgttgtgattgtggttcaacta-aacttccttattacgaa---tttgaaaaggtccacgttcaata----------------------------------------------------------------------------------------------------------------------------------------------------------------------------------------------------------------------------------------------------------------------------------------------------------------------------------------------------------------------------------------------------------------------------------------------------------------------------------------------------------------------------------------------------------------------------------------------------------------------------------------------------------------------------------------------------------------------------------------------------------------------------------------------------------------atgcctttcggtg-------------------------gcc-tatttcaacttactctt---------------------------------------------------------------------------------------------------------------------------------------gaaagtactattaataagagtgtggct------------------------------------------------------aatctcaaattacca------------------------------------------cctcatgatgttactgtcttgcg---------------------------------tgacaatctcaaacctgttactacacttagtactatcactgcttatttgttagttagtttg------tttgtcact-tattttgc-tttattcaaacctct-cactgctagagg-tcgtgttgcttgttttgttttaaaactattgacactatttgtctatgtgcctttattggttctttttggtatgtatcttgacagttttataa---------ttttttctacgctgttgtttcgattcatacatgttggctattatgcctatctctataaaaatttttcatttgttttgttcaatgttactaaactatgcttcgtttcaggcaagtgttggtatcttgaacaatcattttatgaaaatcgtttt-------gctgctatttatggtggtgaccactatgtcgttttaggtggtgaaactattacttttgtttcttttgatgacctttatgttgctattagaggttcttgtgaaaagaacctacaacttatgcgtaaggttgacttgtataatggtgctgtcatttacatttttgccgaagagcctgttgttggtatagtc---------tac---tcttct---------------------------------caactatacgaagatgt--------------------------------------------------------------------------------------------------------------------------------------------------------------------------------------------------------------------------------------------------------------------------------------------------------------------------------------------------------------------------------------------------------------------------------------------------------------------------------------------------------------------------------------------------------------------------------------------------------------------------------------------------------------------------------------------------------------------------------------------------------------------------------------------------------------------------------------------------------------------------------------tcct-------------tc-gattaattgatgacaa---tggcattgtcctcaattccatt----------ttatggctcctt----------gttatgatattttt-------------ctttgtgttggcaatgacctttattaaactgattcaattgtgttttacttgtcattatttttttagtaggacattatatcaaccagtttataaaatttttcttgcttaccaagattatatgcaaat---agcacctgttccagctgaagtactaaatgtc-------taa---actaaacg---------------------------------------------------------atg--------tctaat----------------------------------------------------a----------gt--------------------agtgtg---------------------------------------------cctc---------------------------------------------------------------------------------tttcagagg------------------tt------t-----------atgtccatttacgtaactggaactttagttggaatttaattctaa------cgctttttatagttgtgttgcagtatgggcattataagtatagcagacttctttatggtttaaagatgtctgttttatggtgtttatggccacttgttctagctttgtctatttttgactgttttgtcaattttaatgtgga---ctgggtcttttttggttttagtattcttatgtctattattacactttgtttatgggttatgtattttgttaatagtttcagactttggcgccgtgttaaaactttttgggcttttaatcctgaaactaatgcaatcatctctctccaggtttacggacataattattacttaccggtgatggctgcacctacaggtgttacattaacacttcttagtggtgtacttcttgttgatggccataagattgctactcgtgttcaagtgggtcagttgcctaaatatgtaatagttgctacacctagtaccacaattgtttgtgaccgtgttggtcgttctgttaatgaaacaagccagactggttgggcattctacgtccgtgctaaacatggtgatttttctggtgttgcctctcaggagggtgttttgtcagaaagagagaagttgcttcatttaatcta--aactaaacaa-----------------------------------------------------------------aatggctag-----------------------------tgtaaattgggccgat----------------------------------------------g-----------------------------------------------------------------------------------------------------------------------------------------acagagctgcta---------------------------------------------------------ggaagaaattt---------------------------------------------------------------------------------------------------------------------------------------------------------------------------------------------------------------------------------------------cctcctccttcattttacatgcctcttttggttagttctgataaggcaccatatagggtcattcccaggaatcttgtccctattgg----------taagggtaataaagatgagcagattggtta-ttggaa---tgttcaagagcgttggcgtatgcgcagggggcaacgtgttgatttgcctcctaaagttcatttttattacctaggtactggacctcataaggaccttaaattcagacaacgtcttgatggtg------ttgtttgggttgctaaggaaggtgctaaaactgttaa---------taccagtcttggtaatcgcaaacgtaatcagaaac---------ctttggaaccaaagttctctattgctttgcctccagagctctctgttgttgagt---------------------------ttgaggatcgctctaataactcatctcgtgctagc------------------agtcgttcttcaactc----------------------------gtaacaactcacgagactcttctcgtagt--act---------------tcaagacaac-------------------------------------------------------agtctcgcactcgt------------------------------------------------------------tctgattctaaccagtc-ttcttc-----------agatcttgttgctgctgttactttggct---------ttaaagaacttaggttttga------------taaccagtcgaagt---------------------------------------------cacctagt---tcttctggtacttccactcc------taag------------------------aaacctaataagcctctttctcaacccagggctgataagccttc--------------------ccagttgaagaaacctcgttggaagcgtgttcctaccagagaggaa------aatgttattcagtgctttggtcctcgtgattttaatcacaatatgggggattcagatcttgttcagaatggtgttgatgccaaaggttttccacagcttgctgaattgattcctaatcaggctgctttattctttgatagtgaggttagcactgatgaagtg---ggtgataatgttcaga---ttacctacacctacaaaatgcttgtagctaaggataataagaaccttcctaagttcattgagcagattagtgctttt---------------------actaaacccagttctgtc-aaagaaatgcagtcacaatcatctcatgttgctcagaacacagtactt-----------------------------------------------aat-------------------------------------------gcttctattccagaatctaaaccat------------------------------------------tggctgatgatgattcagccatt---------------atagaaattgtcaacgaggttt---------------------------------------------------------------------------------------------------------------------------------------------------------------------------------------tgcattaaattgtt------------------------------------------------------------------------------------------------------------------------------------------------------------------------------------------------------------------------------------------------------------------------------------------------------------------------------------------ttgtaattcca-------------gttg----------------------------------------------------------------------------------------------------------------------------------------------------------------------------------------------------------------------------------------------------------------------------------------------------------------------------------------------------------------------------------------------------------------------------------------------------------------aatgtttatta----------------------------------------------------------------------------------------------------------------------------------------------------------------------------------------------------------------------------------------------------------------------------------------------------------------------------------------------------------------------------------------------------------------------------------------------------------------------------------------------------------------------------------------------------ttattagt-------------------------------------------------------------------tg------------caaccccatgcgtttagcgcatga-----------------------taagggtttagtcttacacacaatggtagg-ccagtgat-agt-aaagtgtaa-gtaatttgctat---catattaacatgtctagaggaaagtcagaa--------ctttttctgtttgtgtt---------------gttggagtac--tt---aaagatcgc--ataggcgcgc-caa-caa----------------------------------------------------------------------------------------------------tggaagagccaac----------aacatatctaaa-----aatgtt------------------------ttgtctggtacttgttaatga------------------tattgtttttgatatggatacac--------------------------------------------------------------------------------------------------------------------------------------------------------------------------------------------------------------------------------------------------------------------------------------------------------------------------------------------------------------------------------------------------------------------------------------------------------
>DQ445912_HumanNL63_Netherlands_2003-02-25
-----------------------------------------------------------------------------------------------------------------------------------------------------------------------------------------------ct---taaagaatttttctatctat-----------agatagagaatt--ttcttattt-----agactttg-tgtctactcctctc----------------aactaaac-gaaattt------------ttcta-gtgctgtcatttgt------tatg--------gc--agtcctagtgtaattgaaa-tttcgtc--------aagtttgtaa--actggttaggcaagtgttgtatttt-ctgtgtttaagc------actggtggttctgtcca-ctagtgcacaca-ttgata-cttaag-tggtgttctgtca-ctgcttattgtgtaag-caacgttctgtcgttgt------ggaaaccaataactgctaacc------atgttttac-aatcaagtgacacttgctgttgcaagtgattcggaaatttcaggttttggttttgccattccttctgtagccgttcgcgctt--atagcgaagccgctgcacaaggttttcaggcatgccgctttgttgcttttggcttacaggattgtgtaaccggtattaatgatgacg-attatgtcattgcattgactggtactaatcagctttgtgccaaaattttacttttttctgatagacctcttaatttgcgaggttggctcattttttctaacagcaattatgttcttcaggactttgatgttgtttttggcca------tggtgcaggaagtgtggtttttgtg------------gataagtatatgtgtggttttgatggtaaacctgtgttacctaaaaacatgtgggaatttagagattactttaatgataat---actgatagtattgttattgatggtgtcacttatcaattagcatgggatgttatacgtaaa---gacctttcttatgaacagcaaaatgttttagctattgagagcattcattat---cttggtactacaggtcatactttgaagtctggttgcaaactcattaatgccaagccgcctaaatattcttctaaggttgttttgagtggtgaatggaatgctgtgtataaggcatttggttcaccatttattacaaatggtatatcattgctagatataattgttaaaccagttttctttaatgcttttgttaaatgcaattgtggttc---tgagaattggagtgttggtgcatgg------gatggttatctatcttcttgttgtggcacacctgctaagaaactttgtgttgttcctggtaatgttgttcctggtgatgtgatcatcacctcaactgatg---------ctggttg---------------------tggtgtta------aatactatgctggcttagttgttaaacatattactaacattact------------------ggtgtgtctttatggcgtgttacagctgttcattctgatggaatgtttgtggcaacatcttcttatgatgcactcttgcatagaaattcattaga-----------ccctttttgctttgatgttaacactttactttctaatcaattacgtctagcttttcttggtgcttctgttacagaagatgttaaatttgctgctagcactggtgttattgacattagtgctggtatgtttggtctttacgat---------------------------------------gacatattgacaa---acaataaaccttggtttgtacgcaaagcttctgggctttttgatgcaatctgggatgcttttgttgc---cgctattaagcttgtgccaactactactggtggtttggttaggtttgttaagtctatcgcttcaactgttttaactgtttctaatggtgttattattat---gtgtgcagatgttccagatgctttt-caaccagtttaccgtacatttacacaagccatttgtgctgcatttgatttttctttagatgtattta------------------------aaattggtgatgttaaatttaaacgacttggtgattatgttcttactgaaaatgctcttgttcgtttgactactgaagttgttcgtggtgttcgtgatgctcgcataaagaaagccatgtttactaaagtagttgtaggtcctacaactgaagttaagttttctgttattgaacttgccactg---ttaatttgcgtcttgttgattgtgcacctgtagtttgccctaaaggtaaaattgttgttattgctggacaagcttttttctatagtgatggtttttatcgttttatggttgattctacaactgtattaaatgaccctgtttttactggtgatttattttac------------------------------------------------------actattaagtttagtggttttaagcttgatggttttaaccatcagtttgttaatgct---agttctgctacagatgccattattgctgttgag----------------ctgttgttatcggatttt-------------------------------------------aaaactgcagtttttgtgtacacatgtgtggttgatggttgtagtgtcattgttagacgtgatgctacattcgccacacatgtgtgttt---------taaggactg------ttataatatttgggagcaattctgcattgataattgtggtgagccatggtttttgactgattataatgctatcttgcagagtaataaccctcaatgtgctattgttcaagca---------tcggagtct---------------------aaagttttgcttgagaggtttttacctaagtgtcctgaaatactgttgagtattgatgatggccatttatggaatctttttgttgaaaagtttaattttg----------------------ttacagattggttaaaaactcttaagcttacacttacttctaatggtcttttaggtaattgtgccaaacgttttagacgtgttttggtaaaattgcttgatgtcta---------taatggttttcttgaaactgtctgtagtgtcgtacacactgctggtgtttgcattaaatattatgctgttaatgttc------------------------------------------------------------------------------------------------------------------catatgtagttattagtggttttgtaagtcgtgtaattcgtagagaaaggtgtga------cgtgacttttccttgtgttag---ttgtgtcacttttttctatgaatttttagacacgtgttttagtgtt---------agtaaacctaatgccattgatgttgaacatt---------tagagcttaaagaaactgtttttgttgaa------------------cctaaggatggtggtcaattttttgtttctgatga---------------------ttatctttggtatgttgtaga---tgacatttattatccagcttc---------atgtaatggtgtattgccagttgcttttacaaaa---------------------------ttggcaggtggtaa---------------aatatctttttctgatgatgttatagtccatgatgttgaacctacccataaagtcaagctcatatttgagttt-gaagatg-----atgttgttaccagtctttgtaagaagag----------------ttttggtaagtctattatttatacaggt---------------gattgggaaggtttacatg----------------------aagttcttacatctgcaatgaatgtcattgggcaacatattaagttgccacaattttatat---------------------------ttatgatgaagagggtggttatg-atgtttctaaacc------agttatgatttcacaatggcctatt---------------------------------------------------------------------------------------------------------------------------------------------------------------------------------------------------------------------agtgatgat---------------------agtggtg-------------------------------------------attgtgttg--ttgaa-------------------------------gcgagcactgattttca------tcaatt--------------------------------------------agaa------------------------------------------------------------------------------------------------------------------------------------------------------------------------------------------------------------------------------------------------------------------------------------------------------tt-------------------------------------------------------------------tgttagagaa------------gaggttgatataattgaac------------------------------aaccttttgg---------------ggaagttga----acattcgct------------cccaatta---aacaacctttttctttttcttttagagatgaattgggtgttcgtgttttagatcaatctgataataattgttggattagtaccacacttatacagttgcaacttacaaagcttttggatga---ttctattgagatgcaattgtttaaagttggtaaagttgattcaa---ttgttcaaaagtgttatgagttgtctcatttaattagtggttcacttggtgatagtggtaaacttcttagtgaacttcttaaagataaatatacatgttctataacttttgagatgtcttgtgattgt---ggtaaaa------------agtttgatgagcaagttggttgtttgttttggattatgccttacacaaaactttttcaaaaaggtgagtgttgtatttgtcataaaatgcagact-tataagcttgttagta-tgaaaggtactggtgtgtttgt---------acaggat-------------------ccagcacctattgacattgatgctttccctgtgagacctatatgttcatctgtatatttaggtgttaagggttc---------tggtcattatcaaacaaatttatacagttttgacaaagctattgatggttttggtgtctttgacattaaa---------aatagtagtgttaatactgtttgttttgttg---atgttgattttcata-------------------------------------------------------------------------------------------------------------------------------gtgtagaaatagaa------------------------------------------------------gctggtga--------------------------------------------a------g-----------------------------------------------------------------------------ttaaaccttttgctgtatataaaaatgttaaattttatttaggtgatatttcacaccttgtaaactgtgtttcttttgactttgttgtcaatgctgctaatgaaaatctcatgcatggaggcggtgttgcacgtgctattgatattttgactgaaggtcaacttcagtcattatctaaagattacattagtagtaatggtccacttaaggttggagcaggtgttatgttggagtgtg------------aaaaattcaatgtatttaatgttgttggtccgcgaactg---gtaaacatgagcat---tcattacttgttgaagcttataattctattttat---ttgaaaatggtattccacttatgcctcttcttagttgtggtatttttggtgtaaggattgaaaattctcttaaagctttgtttagttgtgacattaat---aaaccgttgcaagtttttgtttattc------------ttcaaatgaagaacaagctgttcttaagtt-------------------------------------------------------------------------------------tttagatggtttagat----ttaacaccagtca--------------------------------------------------------------------------ttgat---gatg---------------------------------------------ttgatgttg----------tt-------------------------------------------------------------------------aaacctttta------gagttgaaggtaatttttcattctttgattgtggtgtcaatgcc-------------ttggatggtgata---tt------tacttattatttactaactctattttaatgttggataaacaaggacaattattggacacaaaacttaatggtattttgcaacaggcagctcttgattatcttgctaca------gttaaaactgtaccagctggtaatttggttaaact---------tgt---tgttgag---agttgtaccatttatatgtgtgttgtaccatcgataaatgatctttcttttgataaaaatcttggtcgttgtgtgcgtaaacttaatagattgaaaacttgtgttattgccaatgttcctgctattgatgttttgaaaaagcttctttcaagtttgactttaactgttaaatttgt---tgtagagagtaatgttatggatgttaacgactgttttaagaatgataatgtagttttgaaaattactgaagatggtattaatgttaaagatgttgttgttgagtcttctaagtcacttggtaaacaattgggtgttgtgagtgatggt------gttgactcttttgaaggtg--------------ttttacctattaatactgatac------tgtcttatctgta-----------------------g---ctccagaagttgactgggttgctttttacggttttgaaaaggcagcactttttgct-------------------------------tctttggatgtaaagccatatggttaccctaatgattttgttggtggttttagagttcttgggaccaccgacaataattgttgggttaatgcaacttgtataattttacagtatcttaagcctacttttaaatctaagggtttaaatgttctttggaataaatttgttacaggtgatgttggaccttttgttagttttatttattttataactatgtcttcaaagggtcaaaagggtgatgctgaagaggcattatctaaattgtcagagtatttgattagtgattctattgttactcttgaa---------------caatattcaacttgtgacatttgtaaaagta------------ctgtagttgaagttaaaagtgctattgtctgtgctagtgtgcttaaagatggttgtgatgttggtttttgt-------ccacacagacataaattgcgttcacgtgttaagtttgttaatggacgtgttgttattaccaatgt------------------------tggtgaacctataatttcacaaccttctaagttgcttaatggtattgcttatataacattttcaggttcttttgataac------ggtcactatgtagtttatgatgctgctaataatgctgtctatgatggtg------------ctcgtttatttgcttcagatttgtctactttagctgttacagctattgttgtagtaggtggttgtgtaacatctaat------------------------------------------------------------------------------gttccatcaa------------ttgttagtgagaaaattt-------------ctg---------------ttatggataaacttgatactggtgcacaaaaatttttccaatttggtgattttgttatgaataacattgttc-tgtttttaacttggttgcttagt---------atgtttagtcttttacgtacttctattatgaagcatgatattaaagtt------------attgccaaggctcctaaacgtacaggtgttattttgacacgtagttttaagtataacattagatctgctttgtttgttataaagcagaagtggtgtgttattgttactttgtttaagttcttattgttattatatgctatttatgcacttgtttttatgattgtgcaatttagtccttttaatagtcttttatgtggtgacattgtaagtggttatgaaaaatccacttttaataaggatatttattgtggtaattctatggtttgtaagatgtgtttgttcagttatcaagagtttaatgatttggatcatactagtcttgtttggaagcacattcgtgatcc--tatattaatcagtttacaaccatttgttata-cttgttattttgttaatttttggtaatatgtatttgcgttttggacttttatattttgttgcacaatttattagtacttt------------tggttctttcttaggctttcatcagaaacagtggtttttacattttgtgccgtttgatgttttatgtaatgagtttttagctacatttattgtctgcaaaattgttttatttgttagacatattattgttggctgtaataatgctgactgtgtagcttgttctaaaagtgctagacttaaacgtgtaccacttcaaactattattaatggtatgcataaatcattctatgttaatgctaatggtggtacttgt---ttctgtaataaacataacttcttttgtgttaattgtgattcttttgggcctggtaacacttttattaatggtgatattgcaagagagcttggtaatgttgttaaaacagctgttcaacccacagctcctgcatatattattattgataaggtagattttgttaatggattttatcgtctttatag------tggtgacactttttggcggtatgattttgacattactgaatctaagtatagttgtaaagaggttctgaagaattgtaatgttttagaaaattttattgtttacaataatagtggtagtaacattacacagattaaaaatgcttgtgtttatttttctcaattgttgtgtgaacctataaagttggtaaattcagagttgttgtcaactttatcagttgattttaatggtgttttgcataaggcatatgttgatgttttgtgtaatagtttttttaaggagctaactgctaacatgtccatggctgaatgtaaagctacacttggttt---gactgtttctgatgatgattttgtttcagctgttgccaatgcacataggtatgacgttttgctttcagatttgtcatttaataatttttttatttcttatgctaaacctga---agataagttgtccgtttatgatattgcttgttgtatgcgtgccggttctaaggttgttaaccataatgttttaattaaagagtcaatacctattgtttggggtgtcaaggactttaatactctttctcaagaaggtaagaagtaccttgttaaaacaactaaagcaaagggtttgacttttttattaacttttaatgataaccaagcaattacacaagttcct------------gctactagtatagttgcaaaacagggtgctgg-------------------------ttttaaacgt---------acttataatt-ttctgtggtatgtatgtttatttgttgttgca---------------ttgtttattggtgtctcat------ttattgattaca---caaccactgtaactagctttcatggttatgat---------tttaagtacattgagaatggtcagttgaaggtgtttgaagcacctttacactgtgttcgtaatgtttttgataattttaatcaatggcatgaggctaagtttggtgttgttactactaatagtgataaatgtcctatagttgttgg---tgtttcaga---------gcgtattaatgttgttcctggtgttccaacaaatgtatatttggtaggaaagactcttgtttttacattacaggctgcttttgg---aaacacaggtgtttgttatgattttgatggtgttaccactagtgataagtgt---------------------------atttttaattctgcttgtactaggttggaaggtttgggtggtgacaatgtttattgttacaacactgatcttattgaaggttct------------aaaccttatagtactttacagcccaatgcttattataagtatgatgttaaaaattatgtacgttttccagaaattttagctagaggttttggcttacgtactattagaactttggctacacgttattgtagagttggtgaatgccgtgactcacataaaggtgtttgttttggttttgataaatggtatgttaatgatggacgtgttgatgatggtta------catttgtggtgatggtcttatagaccttcttgttaatgtactctcaatctttagttcatcttttagcgttgtggctatgtctggacatatgttgtttaactttctttttgcagcatttattacatttttgtgctttttagttactaaatttaaacgtgtttttggtgatctttcttatggtgtttttactgttgtttgtgcaactttgattaataacatttcttatgttgttactcaaaatttattttttatgttgctttatgctattttgtattttgtttttactaggacagtgcgttatgcttggatttggcatattgcatacattgttgcatacttcttgttaataccatggtggcttctcacatggtttagttttgctgcatttttagagcttttacctaatgtttttaagttaaaaatctctactcaattgtttgaaggtgataagtttataggtacttttgagagtgctgctgcaggtacatttgttcttgacatgcgttcttatgaaaggctgataaatactatttcacctgagaaacttaagaattatgctgcaagttataataaatataaatattatagtggtagtgctagtgaggctgattatcgttgtgcttgttatgctcatttagccaaggctatgttagattacgcaaaagatcataatgacatgttatattctccacctaccattagctacaattccaccttacaatctggtcttaagaagatggcacaaccatctggttgtgttgagagatgtgtggttcgcgtctgttatggtagtactgtgcttaatggagtttggttaggtgacactgttacttgtcctagacatgtcatagcaccatcaaccactgttcttattgattatgatcatgcatatagtactatgcgtttgcataatttttcagtgtctcataatggtgtcttcttgggagttgttggtgttacaatgcatggttctgtgttgcgtattaaggtttcacaatctaatgtacatacacc---taaacatgtttttaaaacgttgaaacctggtgattcttttaatattttagcatgttatgaaggtattgcatctggtgtttttggtgttaatttacgtacaaactttactattaaaggttcttttataaatggagcttgtggttctcctggttataatgttagaaatgatggtactgttgagttttgttatttacaccaaattgagttaggtagtggtgctcatgttggttctgattttactggtagtgtttatggtaattttgatgaccaacctagtttgcaagttgagagtgccaaccttatgctatcagataatgttgttgcctttttgtatgctgctttgttgaatggttgtaggtggtggttgcgttcaactagagttaatgttga--------tggttttaatgaatgggctatggctaatggttatacaagtgtttctagtgttgagtgctattctattttggcagcaaaaactggtgttagtgttgaacaattgttagcttccattcaacatcttcatgaaggttttggtggtaaaaacatacttggttattctagtttatgtgatgagtttacactagctgaagttgtgaagcagatgtatggtgttaacttgcaaagtggtaaggttatttttggtttaaaaacaatgtttttatttagcgttttcttcacaatgttttgggcagaactctttatttatacaaacactatatggataaaccctgtgatacttacacctatattttgtctacttttgtttttgtcattagttttaactatgtttcttaaacataagtttttgtttttgcaagtatttttattacctactgttattgcaactgctttatataattgtgttttggattattacatagtaaaatttttggctgaccattttaacta---taatgtttcagtattacaaatggatgttcagggtttagttaatgttttggtttgtttatttgttgtatttttac---------acacatggcgcttttctaaagaac---------gttttacacattggtttacatatgtgtgttctctta------tag--------------cagtagcttacacttatttttatagtggtg-------------------------------actttttgagtttgcttgttatgtttttatgtgctatatctagtgattggtacattggtgccattgtttttaggttgtcacgtttgattgtaa---ttttttcacctgaaagtgtatttagtgtttttggtgatgtgaaacttactttagttgtttatttaatttgtggttatttagtttgtacttattggggcattttgtattggttcaataggttttttaaatgta------------ctatgggtgtt---tatgattttaaggtgagtgctgctgaatttaaatacatggttgctaatggacttcatgcaccacatggaccttttgatgcactttggttatcattcaaactacttggtattggtggtgaccgttgtataaaaatttcaactgtccaatccaaactgactgatttgaagtgtactaatgttgtgttattgggttgtttgtctagtatgaacattgcagctaattctagtgaatgggcttattgtgttgatttacacaataagattaatctttgtgatgaccctgaaaaagctcaaggtatgttgttagcactccttgcgttctttctaagtaaacatagtgattttggtcttgatggccttattgattcttattttgataatagtagcacccttcagagtgttgcttcatcatttgttagtatgccatcatatattgcttatgaaaatgctagacaagct-tatgaagatgctattgctaatggatcttcttctcaacttattaaacaattgaagcgtgccatgaatatcgcaaagtctgaatttgatcatgagatatctgttcagaagaaaattaatagaatggctgaacaagctgctacacagatgtataaagaagcacgctctgttaatagaaaatctaaagttattagtgctatgcactctttactttttggaatgttaagacgtttggatatgtctagtgttgaaactgttttgaatttagcacgtgatggtgttgtgccattgtcagttatacctgcaacttcagcttccaaactaactattgttagtccagatcttgaatcttattctaagattgtttgtgatggttctgttcat-------tatgctggagttgtttggacacttaatgatgttaaagacaatgatggtagacctgttcatgttaaagagattacaaaggaaaatgttgaaactttgacatggcctcttatccttaattgtgaacgtgttgttaaacttcaaaataatgaaattatgcct---ggtaaacttaagcaaaaacctatgaaagc------tgagggtgatggtggtgttttaggtgatggtaatgccttgtataatactgagggtggtaaaacttttatgtacgcttatatttctaataaagctgaccttaaatttgttaagtggga---gtatgagggtggttgcaacacaatcgagttagactctccttgtcgatttatggtc---gaaacacctaatggt---cctcaagtgaagtatttgtattttgttaaaaatttaaacaccttacgtagaggtgccgttcttggttttataggtgccacaattcgtctacaagctggtaaacaaactgaattggctgttaattctggacttttaactgcttgtgctttttctgttgatccagcaactacttacttggaagctgttaaacatggtgcaaaacctgtaagtaattgtattaagatgttatctaatggtgctggtaatggtcaagctataacaactagtgtagatgctaacaccaatcaagattcttatggtggagcgtctatttgtttgtattgtcgggcccacgttcctcaccctagtatggatggttactgtaagtttaagggtaaatgtgttcaggttcctattggttgtttggatcctattaggttttgtttagaaaataatgtgtgtaatgtttgtggttgctggttgggacatggatgtgcttgtgaccgtacaa------ctattcaaagtg------ttgacatttcttatttaaacgagcaaggggttctagtgcagctcgactagaaccct---gtaatggcacggacatcgataagtgtgttcgtgcttttgacatttataataaaaatgtttcattcttgggtaagtgtttgaagatgaactgtgttcgttttaaaaatgctgatcttaaggatggttattttgttataaagaggtgtactaagtcggttatggaacacgagcaatccatgtataacctacttaacttttctggtgctttggctgagcatgatttctttacttggaaagatggcagagtcatttatggtaatgttagtagacataatcttactaaatatactatgatggacttggtctatgc----------------tatgcgtaactttgatgaacaaaattgtgatgttctaaaagaagtattagttttaactggttgttgtgacaattcttattttgatagtaagggttggtatgacccagttgaaaatgaagatatacatagagtttatgcatctcttggcaaaattgtagctagagctatgcttaaatgcgttgctctatgtgatgcgatggttgctaaaggtgttgttggtgttttaacattagataaccaagatcttaatggtaacttttatgattttggtgattttgttgttagcttacctaatatgggtgttccctgttgtacatcatattattcttatatgatgcctattatgggtttaactaattgtttagctagtgagtgttttgtcaagagtgatatttttggtagtgattttaaaacttttgatttgcttaagtatgatttcactgaacataaagaaaatttattcaataagtactttaagcattggagttttgattatcatcctaattgtagtgactgttatgatgatatgtgtgttatacattgtgctaattttaatacactatttgccacaactataccaggtactgcttttggtccactatgtcgtaaagtttttatagatggtgttccacttgttacaactgctggttatcattttaagcaattaggtttggtttggaataaagatgttaacacacactcagttaggttgacaattactgaacttttgcaatttgtcaccgacccttccttgataatagcttcttccccagcactcgttgatcaacgcactatttgtttttctgttgcagcattgagtactggtttgacaaatcaagttgttaagccaggtcattttaatgaagagttttataactttcttcgtttaagaggtttctttgatgaaggttctgaacttacattaaaacatttcttcttcgcacagaatggtgatgctgctgttaaagattttgacttttaccgttataataagcctaccattttagatatttgtcaagctagagttacatataagatagtctctcgttattttgacatttatgaaggtggctgtattaaggcatgtgaagttgttgtaacaaatcttaataagagtgctggttggccattaaataagtttggtaaagctagtttgtattatgaatctatatcttatgaagaacaggatgctttgtttgctttgacaaagcgtaatgtcctccctactatgacacagctgaatcttaagtatgctattagtggtaaagaacgtgctagaactgttggtggtgtttctctgttgtccacaatgaccacaagacaataccatcaaaaacatcttaaatccattgttaatacacgcaatgccactgttgttattggtactaccaaattttatggtggttggaataatatgttgcgtactttaattgatggtgttgaaaaccctatgctcatgggttgggattatcccaaatgtgatagagctttgcctaacatgatacgtatgatttcagccatggtgttgggctctaagcatgttaattgttgtactgcaacagataggttttataggcttggtaatgagttggcacaagttttaacagaagttgtttattctaatggtgg-tttttattttaagccaggtggtacgacttctggtgacgctagtacagcttatgctaattctatttttaacatttttcaagccgtgagttctaacattaacaggttgcttagtgtcccatcagattcatgtaataatgttaatgttagggatctacaacgacgtctgtatgataattgctataggttaactagtgttgaagagtcattcattgatgattattatggttatcttaggaaacatttttc-aatgatgattctctctgatgacggtgttgtctgttataacaaggattatgctgagttaggttatatagcagacattagtgcttttaaagccactttgtattaccagaataatgtctttatgagtacttctaaatgttgggttgaagaagatttaactaagggaccacatgagttttgttcccagcatactatgcaaatagttgacaaagatggtacctattatttgccttacccagatcctagtaggatcttgtcagctggtgtttttgttg---------------atgatgttgttaagacagatgctgttgttttgttagaacgttatgtgtctttagctattgatgcataccctctttcaaaacaccctaattctgaatatcgtaaggttttttacgtattacttgattgggttaagcatcttaacaaaaatttgaatgagggtgttcttgaatctttttctgttacacttcttgataatcaagaagataagttttggtgtgaagatttttatgctagtatgtatgaaaattctacaatattgcaagctgctggtttatgtgttgtttgtggttcacaaactgtacttcgttgtggtgattgtctgcgtaagcctatgttgtgcactaaatgcgcatatgatcatgtatttggtaccgaccacaagtttattttggctataacaccgtatgtatgtaatgcatcaggttgtggtgttagtgatgtcaaaaaattgtatcttggtggtttgaattactattgtacaaatcataaaccacagttgtcttttccattatgttcagctggtaatatatttggtttatataaaaattcagcaactggttccttagatgttgaagtttttaataggcttgcaacgtctgattggactgatgttagggactataaacttgctaatgatgttaaagatacacttagactctttgcggctgaaactattaaagctaaagaagagagtgttaagtcttcttatgcttttgcaactcttaaagaggttgttggacctaaagaattgcttcttagttgggaaagtggtaaagttaaaccacctttgaatcgtaattctgttttcacctgttttcaaataagtaaggactcaaaattccaaataggtgagttcatctttgagaaggttgaatatggttctgatactgttacgtataagtctactgtaactactaagttagttcctggtatgatttttgtcttaacatctcacaatgtccaacctttacgtgcaccaactattgcaaaccaagagaagtattctagcatttataaattgcaccctgcttttaatgtcagtgatgcatatgctaatttggttccatattaccaacttattggtaaacaaaagataactacaatacagggtcctcctggtagtggtaagtcacattgttccattggacttggattgtactacccaggtgcgcgtattgtttttgttgcttgtgcccatgctgctgttgattccttatgtgcaaaagctatgactgtttatagcattgataagtgtactaggattatacctgcaagagctcgggttgagtgttatagtggctttaaaccaaataacactagtgcacaatacatatttagcactgttaacgcattacctgagtgtaatgctgatatcgttgttgtagatgaagtttcaatgtgtacaaattatgacctttctgttattaatcagcgtttatcatataaacatattgtttatgttggtgatccacaacaacttcctgcacctagagtaatgattactaaaggtgttatggagcctgttgattataacgttgttactcaacgtatgtgtgctataggccctgatgtttttcttcataaatgttatagatgtcctgctgaaatagttaatacagtttctgaacttgtttatgagaacaagtttgtccctgttaaacctgctagtaaacagtgttttaaagtcttttttaagggtaatgtacaggttgacaatggttctagtattaacagaaagcagcttgaaatagttaagctgtttttagttaaaaatccaagttggagtaaggctgtgtttatttctccttataatagtcagaattatgttgctagtagatttttaggacttcaaattcaaactgttgattcttctcaaggtagtgagtatgattatgtaatctatgcacaaacttctgacactgcacatgcttgcaatgtaaaccgttttaatgttgctataacacgtgctaagaagggtatattttgtgtaatgtgtgataaaactttgtttgattcacttaagttttttgagattaaacat------gcagatttacactc---------tagccaggtttgtggcttgtttaaaaattgtacacgcactcctct---taatttaccaccaactcatgcacacactttcttgtcgttgtcagatcagtttaagactacaggtgatttagctgttcaaataggtt---caaataacgtttgtacttatgaacatgttatatcatttatgggttttaggtttgatattagtattcctggtagtcatagtttgttttgtacacgtgactttgctattcgcaatgtgcgtggttggttgggtatggatgttgaaagtgctcatgtttgtggcgataacataggtactaatgttcctttacaggttggtttttcaaatggtgttaattttgttgtgcaaactgaaggttgtgtgtctaccaattttggtgatgttattaaacctgtttgtgcaaaatctccaccaggtgaacaatttagacaccttgttcctctttt---acgtaaaggacaaccttggttaattgttcgtagacgcattgtgcaaatgatatctgattatttgtccaatttgtctgacattcttgtctttgttttgtgggcaggtagtttggaattaactacaatgcgttactttgtaaaaatagggccaattaaatattgttattgtggtaattctgccacttgttataattcagttagtaatgaatattgttgttttaaacatgcattgggttgtgattatgtttacaatccgtatgcttttgatatacaacagtggggttatgttggttccttgagccaaaaccaccacacattctgtaacattcatagaaacgagcatgatgcctctggtgatg-ctgttatgacacgttgtttggcagtacatgattgttttgtcaaaaatgttgattggactgtaacgtacccctttattgcaaatgagaaatttatcaatggctgtgggcgtaatgtccagggacatgttgttcgtgcagccttgaaattgtataaacctagtgttatt----------------catgacattggtaatcctaaaggtgtacgttgtgctgttactgatgccaaatggtactg-ttatgacaagcaacctgttaatagtaatgtcaagttgttggattatgattatgcaactcatggtcaacttgatggtctttgtctattctggaattgtaatgttgatatgtatccagaattttcaattgtgtgtcgttttgacacacgtactcgttctgtttttaatttagaaggtgttaatggtggttctctttatgttaacaaacatgcgtttcatacaccagcatatgataaacgtgcttttgttaaattaaaacctatgccctttttttactttgatgacagtgattgtgatgttgtgcaagaac------------aagttaattatgtaccccttcgcgctagtagttgtgttacccgttgtaatataggtggtgctgtttgttcaaaacatgcaaatttgtatcaaaaatatgttgaggcatataatacatttacacaggctggttttaacatttgggtaccacatagttttgatgtttataatttgtggcaaatttttattgaaactaa---tttacaaagtcttgaaaatatagcatttaatgttgtaaaaaaagggtgttttactggtgttgatggtgagttacctgttgcagttgttaacgacaaagtttttgttcgctatggcgatgttgacaacttagtttttacaaataaaacaacattgcctactaatgttgcttttgaattgtttgcaaaacgaaaaatgggtttaacaccaccattgtctattctcaaaaatctcggtgttgttgctacatataaatttgttttatgggattatgaagctgaaagaccttttacctcatatactaagagtgtatgtaaatacactgattttaatgaggatgtttgtgtttgttttgacaatagtattcagggttcgtatgagcgttttacgcttactacgaacgctgttttattttctactgttgtcat------------taaaaatttaacacctataaagttgaatttt-ggtatgttgaatggtatgccagtttcttctattaagggtgataaaggtg---------ttgaaaaattagttaattggtacatatatgttcgtaaaaatggtcaatttcaagatcactatgatggtttttacactcaaggtaggaatttatcagactttacaccaagaagtgatatggagtatgattttcttaacatggatatgggtgtttttattaataaatatggtcttgaggattttaattttgaacatgttgtatatggtgatgtttcaaaaactacattaggaggtcttcatttgttgatatcacagtttaggcttagtaaaatgggtgttttgaaagctgatgattttgtcattgcttctgacacaactttgaggtgctgcactgttacttatcttaatgaacttagttcaaaagttgtttgtacttatatggatttgttgttggacgactttgttactatactaaagagtttagatcttggtgtaatatctaaagttcatgaagttattatagataataaaccttataggtggatgttgtggtgtaaagataaccacttgtccactttttatccacaattgcagtctgctgaatggaagtgtggttatgctatgccacaaatttataagcttcaacgtatgtgtttggaaccttgtaatttatataattatggtgctggtattaagttgcctagtggtataatgttaaatgttgttaaatacactcagctttgtcaatacctaaatagcactacaatgtgcgtacctcataatatgcgtgttttgcactatggtgctggttctgacaaaggtgtggcacctggtacaactgttttaaaacgttggctaccacctgatgcaataatcattgataatgacatcaatgattatgttagtgatgcagattttagcattacaggtgattgtgctactgtttaccttgaagataagtttgacttacttatttctgatatgtatgatggtagaattaaa---ttttgtgatggtgaaaacgtctctaaagatggtttttttac-ttatcttaatggtgttattagag-a-aaaattagctattggtggtagtgttgccattaagattacagaatatagttggaataagtatctttatgaattaatacagagatttgctttttggactttgttttgcacgtctgttaatacatcctcttcagaagcttttcttattggtattaattatttaggtgactttattcaaggtccttttatagctggtaacactgttcatgctaattatatattttggcgtaattctactattatgtctttgtcatacaattcagttttagatctaagtaagtttgaatgtaaacataaggccactgttgttgttacacttaaagatagtgatgtaaatgatatggttttgagtttgattaagagtggtaggttgttgttacgtaatagtggccgt---tttggtggttttagtaatcatttagt---ctcaacta-----aatgaaacttttc----------------ttgat-------------tttgct------------------------------tattttgcccctggtt-----------------------------------------------------------------------------------------------------tcttgctt-----------------tt---ctacatgtaaca----gtaa-------------------------tgctagtatttct-------------------------at---------------------------------------------------------------------------------------------------------------------------------------------------------------------------------------------------------------------------------------------------------------------------------------------------------------------------------------------------------------------------------------------------------------------------------------------------------------------------------------------------------------------------------------------------------------------------------------------------------------------------------------gttacaattaggtg---------------------ttcctgataact------------------------------------------------------------------cttc------------aactattgtcacaggtttgttgcc-----------------------------------------------------------------agtccattggatttgtgctaa---------------------------------------------------tcagag-------------------------------------cacatctagttacccagcc------------------------------------------aatggctttttcta---------------------------------------------------------------------------------------------------------------------------------------------------------------------------------tattgat-----------------------------------gtcggtaaacaccgta---------gtgctt------------ttgcactccatagtggttatta-tga------------------tgc--------t------aaccagta--------------ttatatttatctcact--------------aataaaa---------tacatttaaatgctcctg---tcactctgaagatttgtaag------tttgga--------------------------------------------------------------aacacttcttttg---------------------------------------attttttaag-taatgtttc----------tact------------------tctcatcattgtatagtta------------attcgtcattc-----------acagaacagttag-------------------gtgtg---------cctttgggcataactatat-----------cgggtgaaactg-----tac--gtttgcatttatataatgcaactcgcaccttttatgtgccag---------ccgcttata---------------------------------aacttactaaacttagtgttaaatgttactt-----------------------------------tagtgaatc--------------------------------ctgtgttttt-------------agtgttgtcaatgctaccgt------------tactgttaatgtcaccacac---ttaatggccgtatag-ttaattacactgtt--------------tg------------------------------------tgatgattgt--------aatggttacactgataacatattttctgttcaacaggatggccg-------------------------------------------------------------------------------------------------------------------------------cattcctaatggtttttcttttaataattggtttttgttaactaatggttctacactagtggacggtgtctctagactttacc--------aaccacttcgtttaacttgtttatggcctgtacctggtcttaaatcttcgactggttttgtttattttaacgc-cac---tggtt---------------------------------ctgatgttaattgtaatggttatca----------acatcattctg-ttgctgatgttatgcgttacaatcttaacttcagttctaattctgt---ggata---------atctcaagagtggt--------gttatagtttttaaaactctacagta---------c--gatgttttgtttt------------------------actgtagtaa---------------ttctt-----------------------ct-----------------------------------tcg--------ggcgt---------tctag---------acaccacaataccttttgg---------------------------------cccttcctctcaaccttattactgttttataaatagtaccatc---------aacaccactcatg-----------------ttagcacttttgtgggtgtcctaccacccattgt--gcgtgagattgttgttgctagaactggtcagttttatattaatggttttaagtattttgatttgggttttatcgaagctgtcaattttaatgtcacga---------------------cagctagtgctaca------gatttttggacggttgcattt--------------gctacttttgttgatgttttggttaatgttagtgcaactaacattcaaaacttactttattgcgatt---ctccatttg-------aaaagttgcagtgtgagcacttgcagtttggattgcaagatggtttttattctgcaaattt------------tcttgatgataatgttttgcctgatacttatgttgcacttcctatttattatc------------------aacatactgatataa------attttactgcgact-----------gcatcttttggtggtt---------------------------------------------cttgt---------------------tatgttt--gcaaacc------------------acatcaggttaatatatctcttaatggtaatact---------------------tc------agtgtgtgtta-----gaacatctcat------ttttcaattaggtata------tttataaccgcgtt---aagagtggttcaccaggtgactcttcatggc----------acatttatttaaa------------------gagtggcacttgtccattttctttttct---aagttaaataattttcaaaagtttaagactatttgtttctcaaccgtc-------gcagtgcctggtagttgtaattttccacttgaagccacctg-gcattacacttctta------------------------tactattg-----------------------ttggtgctttgtatgtta--------cttggtctgaaggtaattccattactggtgtacct---------------tatcctgtctctggtattcgtgagtttagtaatttagt------------------------tttaaataattgtaccaaatataatatttatgattatgttggtactggaattatacgttcttcaaaccagtc---------acttgctggtggtattacatatgtttctaactctggtaatttacttggttttaaaaatgtttccact---------ggtaacatttttattgtgacaccatgtaaccaaccagaccaagtagctgtttatcaacaaagcattattggtgccatgac---------------tgctgttaatgagtctaga---------------------------tatggc------------ttg--------------------------------------------------------------------------------------------------------------------------------------------------------------------caaaacttactacagttacctaacttttattatgttagtaatg------------gtggtaacaat------------------tgcactacggccgttatgacttattctaattttggtatttgtgctgatggttctt---------------taattcctgttcgtccgcgtaattctagtgataatggtatttca-gccataatcactg---ctaatttatccattccctctaactggactacttcagttcaagttgagtacctccaaattactagtactccaatagttgttgattgtgctacttatgtgtgtaatggtaaccctcgctgtaagaatctacttaagcagtatacttctgcttg---------------taaaactattgaagatgccttacgacttagtgctcatttggaaactaatgatgttagtagtatg------------ctaactttcgatagcaatgcttttagt-ttggc---------taatgttactagttt---------------------------------------------------tggagattat--------------------------aacctttctagtgttttacctcagagaaacattcattcaagccgtatag------------caggacg--------------------------tagtgctttggaagatttgttgtttagcaaagttgttacatctggtttgggtactgttgatgttgactataagtcttgtac---------taaaggtctttct---------attgctgaccttgcttgtgcgcagtactacaatggcataatggttttgccaggtgttgctgatgctgaacgtatggccatgtacacaggttctcttataggtggcatggtgctcggaggtcttacatca------gcagccgccatacctttttctttggcactgcaagcacgacttaactatgttgctttacaaactgatgtgcttcaagaaaatcagaaaattttggctgcatcatttaataaggctattaataacattgttgcttcttttagtagcgttaatgatgctattacacaaactgcagaggctatacatactgttactattgcacttaataagattcaggatgttgttaatca---------acagggtagtgctcttaaccatctcacttcacaattgagacataattttcaggccatttctaattcaattcaagctatttatgaccggcttgattcaattcaagccgatcaacaagttgacagattaattactggacggcttgcagctttgaatgcatttgtttcccaagttttgaataaatatactgaagttcgtagttccagacgcttagcacagcagaagattaatgaatgtgtcaaatc----------acaatctaatagatatggttttt---gtggc---aatggcacccatatcttttcaatcgtcaactcagctccagatggtttgctttttcttcatactgttttgctgccaaccgactacaagaatgtaaaggcgtggtcgggtatctgtgt---------tgatggcatttacggctatgttctgcg-----------tcaacctaacttggttctttattct---------------------gataatggt---------------------gtctttcgtgtaacttccagggtcatgtttcaacctcgtttacctgttttgtctgattttgtg---------caaatatataattgtaatgttacttttgttaacatatctcgtgtcgagttacatactgtca---tacctgactacgttgatgttaataaaacattacaagagtttgcacaaaactt------acc------aaagtatgtta---------agcctaattttga------cttgactccttttaatttaacatatcttaatttgagttctgagttgaagcaactcgaagctaaaactgctagtcttttccaaactactgttgaattacaaggtcttattgatcagattaacagtacatatgttgatttgaagttgcttaataggtttgaaaattatattaaatggccttggtgggtttggctcattatttctgttgtttttgttgtattgttgagtcttcttgtgttttgttgtctttctacaggttgttgtggttgttgcaattgttt------------aacttcatcaatgcgaggttgttgtgattgtggttcaacta-aacttccttattacgaa---tttgaaaaggtccacgttcaata----------------------------------------------------------------------------------------------------------------------------------------------------------------------------------------------------------------------------------------------------------------------------------------------------------------------------------------------------------------------------------------------------------------------------------------------------------------------------------------------------------------------------------------------------------------------------------------------------------------------------------------------------------------------------------------------------------------------------------------------------------------------------------------------------------------atgcctttcggtg-------------------------gcc-tatttcaacttactctt---------------------------------------------------------------------------------------------------------------------------------------gaaagtactattaataagagtgtggct------------------------------------------------------aatctcaaattacca------------------------------------------cctcatgatgttactgtcttgcg---------------------------------tgacaatctcaaacctgttactacacttagtactatcactgcttatttgttagttagtttg------tttgtcact-tattttgc-tttattcaaacctct-cactgctagagg-tcgtgttgcttgttttgttttaaaactattgacactatttgtctatgtgcctttattggttctttttggtatgtatcttgacagttttataa---------ttttttctacgctgttgtttcgattcatacatgttggctattatgcctatctctataaaaatttttcatttgttttgttcaatgttactaaactatgcttcgtttcaggcaagtgttggtatcttgaacaatcattttatgaaaatcgtttt-------gctgctatttatggtggtgaccactatgtcgttttaggtggtgaaactattacttttgtttcttttgatgacctttatgttgctattagaggttcttgtgaaaagaacctacaacttatgcgtaaggttgacttgtataatggtgctgtcatttacatttttgccgaagagcctgttgttggtatagtt---------tac---tcctct---------------------------------caactatacgaagatgt--------------------------------------------------------------------------------------------------------------------------------------------------------------------------------------------------------------------------------------------------------------------------------------------------------------------------------------------------------------------------------------------------------------------------------------------------------------------------------------------------------------------------------------------------------------------------------------------------------------------------------------------------------------------------------------------------------------------------------------------------------------------------------------------------------------------------------------------------------------------------------------tcct-------------tc-gattaattgatgacaa---tggcattgtcctcaattccatt----------ttatggctcctt----------gttatgatattttt-------------ctttgtgttggcaatgacctttattaaactgattcaattgtgttttacttgtcattatttttttagtaggacattatatcaaccagtttataaaatttttcttgcttaccaagattatatgcaaat---agcacctgttccagctgaagtactaaatgtc-------taa---actaaacg---------------------------------------------------------atg--------tctaat----------------------------------------------------a----------gt--------------------agtgtg---------------------------------------------cctc---------------------------------------------------------------------------------tttcagagg------------------tt------t-----------atgtccatttacgtaactggaactttagttggaatttaattctaa------cgctttttatagttgtgttgcagtatgggcattataagtatagcagacttctttatggtttaaagatgtctgttttatggtgtttatggccacttgttctagctttgtctatttttgactgttttgtcaattttaatgtgga---ctgggtcttttttggttttagtattcttatgtctattattacactttgtttatgggttatgtattttgttaatagtttcagactttggcgccgtgttaaaactttttgggcttttaatcctgaaactaatgcaatcatctctctccaggtttacggacataattattacttaccggtgatggctgcacctacaggtgttacattaacacttctcagtggtgtacttcttgttgatggccataagattgctactcgtgttcaagtgggtcagttgcctaaatatgtaatagttgctacacctagtaccacaattgtttgtgaccgtgttggtcgctctgttaatgaaacaagccagactggttgggcattctacgtccgtgctaaacatggtgatttttctggtgttgcctctcaggagggtgttttgtcagaaagagagaagttgcttcatttaatcta--aactaaacaa-----------------------------------------------------------------aatggctag-----------------------------tgtaaattgggccgat----------------------------------------------g-----------------------------------------------------------------------------------------------------------------------------------------acagagctgcta---------------------------------------------------------ggaagaaattt---------------------------------------------------------------------------------------------------------------------------------------------------------------------------------------------------------------------------------------------cctcctccttcattttacatgcctcttttggttagttctgataaggcaccatatagggtcatccccaggaatcttgtccctattgg----------taagggtaataaagatgagcagattggtta-ttggaa---tgttcaagagcgttggcgtatgcgcagggggcaacgtgttgatttgcctcctaaagttcatttttattacctaggtactggacctcataaggaccttaaattcagacaacgttctgatggtg------ttgtttgggttgctaaggaaggtgctaaaactgttaa---------taccagtcttggtaatcgcaaacgtaatcagaaac---------ctttggaaccaaagttctctattgctttgcctccagagctctctgttgttgagt---------------------------ttgaggatcgctctaataactcatctcgtgctagc------------------agtcgttcttcaactc----------------------------gtaacaactcacgagactcttttcgtagc--act---------------tcaagacaac-------------------------------------------------------agtctcgcactcgt------------------------------------------------------------tctgattctaatcagtc-ttcttc-----------agatcttgttgctgctgttactttggct---------ttaaagaacttaggttttga------------taaccagtcgaagt---------------------------------------------cacctagt---tcttctggtacttccactcc------taag------------------------aaacctaataagcctctttctcaacccagggctgataagccttc--------------------tcagttgaagaaacctcgttggaagcgtgttcctaccagagaggaa------aatgttattcagtgctttggtcctcgtgattttaatcacaatatgggggattcagatcttgttcagaatggtgttgatgccaaaggttttccacagcttgctgaattgattcctaatcaggctgcgttattctttgatagtgaggttagcactgatgaagtg---ggtgataatgttcaga---ttacctatacctacaaaatgcttgtagctaaggataataagaaccttcctaagttcattgagcagattagtgctttt---------------------actaaacccagttctatc-aaagaaatgcagtcacaatcatctcatgctgttcagaacacagtactt-----------------------------------------------aat-------------------------------------------gcttctattccagaatctaaaccat------------------------------------------tggctgatgatgattcagccatt---------------atagaaattgtcaacgaggttt---------------------------------------------------------------------------------------------------------------------------------------------------------------------------------------tgcattaaattgtt------------------------------------------------------------------------------------------------------------------------------------------------------------------------------------------------------------------------------------------------------------------------------------------------------------------------------------------ttgtaattcca-------------gttg----------------------------------------------------------------------------------------------------------------------------------------------------------------------------------------------------------------------------------------------------------------------------------------------------------------------------------------------------------------------------------------------------------------------------------------------------------------aatgtttatta----------------------------------------------------------------------------------------------------------------------------------------------------------------------------------------------------------------------------------------------------------------------------------------------------------------------------------------------------------------------------------------------------------------------------------------------------------------------------------------------------------------------------------------------------ttattagt-------------------------------------------------------------------tg------------caaccccatgcgtttagcgcatga-----------------------taagggtttagtcttacacacaatggtagg-ccagtgat-agt-aaagtgtaa-gtaatttgctat---catattaacatgtctagaggaaagtcagaa--------ctttttctgtttgtgtt---------------gttggagtac--tt---aaagatcgc--ataggcgcgc-caa-caa----------------------------------------------------------------------------------------------------tggaagagccaac----------aacatatctaaa-----aatgtt------------------------ttgtctggtacttgttaatga------------------tattgtttttgatatggatacac--------------------------------------------------------------------------------------------------------------------------------------------------------------------------------------------------------------------------------------------------------------------------------------------------------------------------------------------------------------------------------------------------------------------------------------------------------
>JQ765563_HumanNL63_USA_2009-03-16
-----------------------------------------------------------------------------------------------------------------------------------------------------------------------------------------------------------------------------------------------------------------actttg-tgtctactcctctc----------------aactaaac-gaaattt------------ttcta-gtgctgtcatttgt------tatg--------gc--agtcctagtgtaattgaaa-tttcgtc--------aagtttgtaa--actggttaggcaagtgttgtatttt-ctgtgtttaagc------actggtggttctgtcca-ctagtgcacaca-ttgata-cttaag-tggtgttctgtca-ctgcttattgtggaag-caacgttctgtcgttgt------ggaaaccaataactgctaacc------atgttttac-aatcaagtgacacttgctgttgcaagtgattcggaaatttcaggttttggttttgccattccttctgtagccgttcgcgctt--atagcgaagccgctgcacaaggttttcaggcatgccgctttgttgcttttggcttacaggattgtgtaaccggtattaatgatgacg-attatgtcattgcattgactggtactaatcagctttgtgccaaaattttacttttttctgatagacctcttaatttgcgaggttggctcattttttctaacagcaattatgttcttcaggactttgatgttgtttttggcca------tggtgcaggaagtgtggtttttgtg------------gataagtatatgtgtggttttgatggtaaacctgtgttacctaaaaacatgtgggaatttagagattactttaatgataat---actgatagtattgttattgatggtgtcacttatcaattagcatgggatgttatacgtaaa---gacctttcttatgaacagcaaaatgttttagctattgagagcattcattat---cttggtactacaggtcatactttgaagtctggttgcaaactcattaatgccaagccgcctaaatattcttctaaggttgttttgagtggtgaatggaatgctgtgtataaggcgtttggttcaccatttattacaaatggtatatcattgctagatataattgttaaaccagttttctttaatgcttttgttaaatgcaattgtggttc---tgagaattggagtgttggtgcatgg------gatggttatctatcttcttgttgtggcacacctgctaagaaactttgtgttgttcctggtaatgttgttcctggtgatgtgatcatcacctcaactgatg---------ctggttg---------------------tggtgtta------aatactatgctggcttagttgttaaacatattactaacattact------------------ggtgtgtctttatggcgtgttacagctgttcattctgatggaatgtttgtggcaacatcttcttatgatgcactcttgcatagaaattcattaga-----------ccctttttgctttgatgttaacactttactttctaatcaattacgtctagcttttcttggtgcttctgttacagaagatgttaaatttgctgctagcactggtgttattgacattagtgctggtatgtttggtctttacgat---------------------------------------gacatattgacaa---acaataaaccttggtttgtacgcaaagcttctgggctttttgatgcaatctgggatgcttttgttgc---cgctattaagcttgtgccaactactactggtggtttggttaggtttgttaagtctatcgcttcaactgttttaactgtttctaatggtgttattattat---gtgtgcagatgttccagatgctttt-caaccagtttaccgtacatttacacaagccatttgtgctgcatttgatttttctttagatgtattta------------------------aaattggtgatgttaaatttaaacgacttggtgattatgttcttactgaaaatgctcttgttcgtttgactactgaagttgttcgtggtgttcgtgatgctcgcataaagaaagccatgtttactaaagtagttgtaggtcctacaactgaagttaagttttctgttattgaacttgccactg---ttaatttgcgtcttgttgattgtgcacctgtagtttgccctaaaggtaaaattgttgttattgctggacaagcttttttctatagtgatggtttttatcgttttatggttgattctacaactgtattaaatgaccctgtttttactggtgatttattttac------------------------------------------------------actattaagtttagtggttttaagcttgatggttttaaccatcagtttgttaatgct---agttctgctacagatgccattattgctgttgag----------------ctgttgttatcggatttt-------------------------------------------aaaactgcagtttttgtgtacacatgtgtggttgatggttgtagtgtcattgttagacgtgatgctacattcgccacacatgtgtgttt---------taaggactg------ttataatatttgggagcaattctgcattgataattgtggtgagccatggtttttgactgattataatgctatcttgcagagtaataaccctcaatgtgctattgttcaagca---------tcggagtct---------------------aaagttttgcttgagaggtttttacctaagtgtcctgaaatactgttgagtattgatgatggccatttatggaatctttttgttgaaaagtttaattttg----------------------ttacagattggttaaaaactcttaagcttacacttacttctaatggtcttttaggtaattgtgccaaacgttttagacgtgttttggtaaaattgcttgatgtcta---------taatggttttcttgaaactgtctgtagtgtcgtacacactgctggtgtttgcattaaatattatgctgttaatgttc------------------------------------------------------------------------------------------------------------------catatgtagttattagtggttttgtaagtcgtgtaattcgtagagaaaggtgtga------cgtgacttttccttgtgttag---ttgtgtcacttttttctatgaatttttagacacgtgttttagtgtt---------agtaaacctaatgccattgatgttgaacatt---------tagagcttaaagaaaccgtttttgttgaa------------------cctaaggatggtggtcaattttttgtttctgatga---------------------ttatctttggtatgttgtaga---tgacatttattatccagcttc---------atgtaatggtgtattgccagttgcttttacaaaa---------------------------ttggcaggtggtaa---------------aatatctttttctgatgatgttatagtccatgatgttgaacctacccataaagtcaagctcatatttgagttt-gaagatg-----atgttgttaccagtctttgtaagaagag----------------ttttggtaagtctattatttatacaggt---------------gattgggaaggtttacatg----------------------aagttcttacatctgcaatgaatgtcattgggcaacatattaagttgccacaattttatat---------------------------ttatgatgaagagggtggttatg-atgtttctaaacc------agttatgatttcacaatggcctatt---------------------------------------------------------------------------------------------------------------------------------------------------------------------------------------------------------------------agtgatgat---------------------agtggtg-------------------------------------------attgtgttg--ttgaa-------------------------------gcgagcactgattttca------tcaatt--------------------------------------------agaa------------------------------------------------------------------------------------------------------------------------------------------------------------------------------------------------------------------------------------------------------------------------------------------------------tt-------------------------------------------------------------------tgttagagaa------------gaggttgatataattgaac------------------------------aaccttttgg---------------ggaagttga----acattcgct------------cccaatta---aacaacctttttctttttcttttagagatgaattgggtgttcgtgttttagatcaatctgataataattgttggattagtaccacacttatacagttgcaacttacaaagcttttggatga---ttctattgagatgcaattgtttaaagttggtaaagttgattcaa---ttgttcaaaagtgttatgagttgtctcatttaattagtggttcacttggtgatagtggtaaacttcttagtgaacttcttaaagataaatatacatgttctataacttttgagatgtcttgtgattgt---ggtaaaa------------agtttgatgagcaagttggttgtttgttttggattatgccttacacaaaactttttcaaaaaggtgagtgttgtatttgtcataaaatgcagact-tataagcttgttagta-tgaaaggtactggtgtgtttgt---------acaggat-------------------ccagcacctattgacattgatgctttccctgtgagacctatatgttcatctgtatatttaggtgttaagggttc---------tggtcattatcaaacaaatttatacagttttgacaaagctattgatggttttggtgtctttgacattaaa---------aatagtagtgttaatactgtctgttttgttg---atgttgattttcata-------------------------------------------------------------------------------------------------------------------------------gtgtagaaatagaa------------------------------------------------------gctggtga--------------------------------------------a------g-----------------------------------------------------------------------------ttaaaccttttgctgtatataaaaatgttaaattttatttaggtgatatttcacaccttgtaaactgtgtttcttttgactttgttgtcaatgctgctaatgaaaatctcatgcatggaggcggtgttgcacgtgctattgatattttgactgaaggtcaacttcagtcattatctaaagattacattagtagtaatggtccacttaaggttggagcaggtgttatgttggagtgtg------------aaaaattcaatgtatttaatgttgttggtccgcgaactg---gtaaacatgagcat---tcattacttgttgaagcttataattctattttat---ttgaaaatggtattccacttatgcctcttcttagttgtggtatttttggtgtaaggattgaaaattctcttaaagctttgtttagttgtgacattaat---aaaccgttgcaagtttttgtttattc------------ttcaaatgaagaacaagctgttcttaagtt-------------------------------------------------------------------------------------tttagatggtttagat----ttaacaccagtca--------------------------------------------------------------------------ttgat---gatg---------------------------------------------ttgatgttg----------tt-------------------------------------------------------------------------aaacctttta------gagttgaaggtaatttttcattctttgattgtggtgtcaatgcc-------------ttggatggtgata---tt------tacttattatttactaactctattttaatgttggataaacaaggacaattattggacacaaaacttaatggtattttgcaacaggcagctcttgattatcttgctaca------gttaaaactgtaccagctggtaatttggttaaact---------tgt---tgttgag---agttgtaccatttatatgtgtgttgtaccatcgataaatgatctttcttttgataaaaatcttggtcgttgtgtgcgtaaacttaatagattgaaaacttgtgttattgccaatgttcctgctattgatgttttgaaaaagcttctttcaagtttgactttaactgttaaatttgt---tgtagagagtaatgttatggatgttaacgactgttttaagaatgataatgtagttttgaaaatcactgaagatggtattaatgttaaagatgttgttgttgagtcttctaagtcacttggtaaacaattgggtgttgtgagtgatggt------gttgactcttttgaaggtg--------------ttttacctattaatactgatac------tgtcttatctgta-----------------------g---ctccagaagttgactgggttgctttttacggttttgaaaaggcagcactttttgct-------------------------------tctttggatgtaaagccatatggttaccctaatgattttgttggtggttttagagttcttgggaccaccgacaataattgttgggttaatgcaacttgtataattttacagtatcttaagcctacttttaaatctaagggtttaaatgttctttggaataaatttgttacaggtgatgttggaccttttgttagttttatttattttataactatgtcttcaaagggtcaaaagggtgatgctgaagaggcattatctaaattgtcagagtatttgattagtgattctattgttactcttgaa---------------caatattcaacttgtgacatttgtaaaagta------------ctgtagttgaagttaaaagtgctattgtctgtgctagtgtgcttaaagatggttgtgatgttggtttttgt-------ccacacagacataaattgcgttcacgtgttaagtttgttaatggacgtgttgttattaccaatgt------------------------tggtgaacctataatttcacaaccttctaagttgcttaatggtattgcttatacaacattttcaggttcttttgataac------ggtcactatgtagtttatgatgctgctaataatgctgtctatgatggtg------------ctcgtttatttgcttcagatttgtctactttagctgttacagctattgttgtagtaggtggttgtgtaacatctaat------------------------------------------------------------------------------gttccatcaa------------ttgttagtgagaaaattt-------------ctg---------------ttatggataaacttgatactggtgcacaaaaatttttccaatttggtgattttgttatgaataacattgttc-tgtttttaacttggttgcttagt---------atgtttagtcttttacgtacttctattatgaagcatgatattaaagtt------------attgccaaggctcctaaacgtacaggtgttattttgacacgtagttttaagtataacattagatctgctttgtttgttataaagcagaagtggtgtgttattgttactttgtttaagttcttattgttattatatgctatttatgcacttgtttttatgattgtgcaatttagtccttttaatagtcttttatgtggtgacattgtaagtggttatgaaaaatccacttttaataaggatatttattgtggtaattctatggtttgtaagatgtgtttgttcagttatcaagagtttaatgatttggatcatactagtcttgtttggaagcacattcgtgatcc--tatattaatcagtttacaaccatttgttata-cttgttattttgttaatttttggtaatatgtatttgcgttttggacttttatattttgttgcacaatttattagtacttt------------tggttctttcttaggctttcatcagaaacagtggtttttacattttgtgccgtttgatgttttatgtaatgagtttttagctacatttattgtctgcaaaattgttttatttgttagacatattattgttggctgtaataatgctgactgtgtagcttgttctaaaagtgctagacttaaacgtgtaccacttcaaactattattaatggtatgcataaatcattctatgttaatgctaatggtggtacttgt---ttctgtaataaacataacttcttttgtgttaattgtgattcttttgggcctggtaacacttttattaatggtgatattgcaagagagcttggtaatgttgttaaaacagctgttcaacccacagctcctgcatatattattattgataaggtagattttgttaatggattttatcgtctttatag------tggtgacactttttggcggtatgactttgacattactgaatctaagtatagttgtaaagaggttctgaagaattgtaatgttttagaaaattttattgtttacaataatagtggtagtaacattacacagattaaaaatgcttgtgtttatttttctcaattgttgtgtgaacctataaagttggtaaattcagagttgttgtcaactttatcagttgattttaatggtgttttgcataaggcatatgttgatgttttgtgtaatagtttttttaaggagctaactgctaacatgtccatggctgaatgtaaagctacacttggttt---gactgtttctgatgatgattttgtttcagctgttgccaatgcacataggtatgacgttttgctttcagatttgtcatttaataatttttttatttcttatgctaaacctga---agataagttgtccgtttatgatattgcttgttgtatgcgtgccggttctaaggttgttaaccataatgttttaattaaagagtcaatacctattgtttggggtgtcaaggactttaatactctttctcaagaaggtaagaagtaccttgttaaaacaactaaagcaaagggtttgacttttttattaacttttaatgataaccaagcaattacacaagttcct------------gctactagtatagttgcaaaacagggtgctgg-------------------------ttttaaacgt---------acttataatt-ttctgtggtatgtatgtttatttgttgttgca---------------ttgtttattggtgtctcat------ttattgattaca---caaccactgtaactagctttcatggttatgat---------tttaagtacattgagaatggtcagttgaaggtgtttgaagcacctttacactgtgttcgtaatgtttttgataattttaatcaatggcatgaggctaagtttggtgttgttactactaatagtgataaatgtcctatagttgttgg---tgtttcaga---------gcgtattaatgttgttcctggtgttccaacaaatgtatatttggtaggaaagactcttgtttttacattacaggctgcttttgg---aaacacaggtgtttgttatgactttgatggtgttaccactagtgataagtgt---------------------------atttttaattctgcttgtactaggttggaaggtttgggtggtgacaatgtttattgttacaacactgatcttattgaaggttct------------aaaccttatagtactttacagcccaatgcttattataagtatgatgttaaaaattatgtacgttttccagaaattttagctagaggttttggcttacgtactattagaactttggctacacgttattgtagagttggtgaatgccgtgactcacataaaggtgtttgttttggttttgataaatggtatgttaatgatggacgtgttgatgatggtta------catttgtggtgatggtcttatagaccttcttgttaatgtactctcaatctttagttcatcttttagcgttgtggctatgtctggacatatgttgtttaactttctttttgcagcatttattacatttttgtgctttttagttactaaatttaaacgtgtttttggtgatctttcttatggtgtttttactgttgtttgtgcaactttgattaataacatttcttatgttgttactcaaaatttattttttatgttgctttatgctattttgtattttgtttttactaggacagtgcgttatgcttggatttggcatattgcatacattgttgcatacttcttgttaataccatggtggcttctcacatggtttagttttgctgcatttttagagcttttacctaatgtttttaagttaaaaatctctactcaattgtttgaaggtgataagtttataggtacttttgagagtgctgctgcaggtacatttgttcttgacatgcgttcttatgaaaggctgataaatactatttcacctgagaaacttaagaattatgctgcaagttataataaatataaatattatagtggtagtgctagtgaggctgattatcgttgtgcttgttatgctcatttagccaaggctatgttagattacgcaaaagatcataatgacatgttatattctccacctaccattagctacaattccaccttacaatctggtcttaagaagatggcacaaccatctggttgtgttgagagatgtgtggttcgcgtctgttatggtagtactgtgcttaatggagtttggttaggtgacactgttacttgtcctagacatgtcatagcaccatcaaccactgttcttattgattatgatcatgcatatagtactatgcgtttgcataatttttcagtgtctcataatggtgtcttcttgggagttgttggtgttacaatgcatggttctgtgttgcgtattaaggtttcacaatctaatgtacatacacc---taaacatgtttttaaaacgttgaaacctggtgattcttttaatattttagcatgttatgaaggtattgcatctggtgtttttggtgttaatttacgtacaaactttactattaaaggttcttttataaatggagcttgtggttctcctggttataatgttagaaatgatggtactgttgagttttgttatttacaccaaattgagttaggtagtggtgctcatgttggttctgattttactggtagtgtttatggtaattttgatgaccaacctagtttgcaagttgagagtgccaaccttatgctatcagataatgttgttgcctttttgtatgctgctttgttgaatggttgtaggtggtggttgcgttcaactagagttaatgttga--------tggttttaatgaatgggctatggctaatggttatacaagtgtttctagtgttgagtgctattctattttggcagcaaaaactggtgttagtgttgaacaattgttagcttccattcaacatcttcatgaaggttttggtggtaaaaacatacttggttattctagtttatgtgatgagttcacactagctgaagttgtgaagcagatgtatggtgttaacttgcaaagtggtaaggttatttttggtttaaaaacaatgtttttatttagcgttttcttcacaatgttttgggcagaactctttatttatacaaacactatatggataaaccctgtgatacttacacctatattttgtctacttttgtttttgtcattagttttaactatgtttcttaaacataagtttttgtttttgcaagtatttttattacctactgttattgcaactgctttatataattgtgttttggattattacatagtaaaatttttggctgaccattttaacta---taatgtttcagtattacaaatggatgttcagggtttagttaatgttttggtttgtttatttgttgtatttttac---------acacatggcgcttttctaaagaac---------gttttacacattggtttacatatgtgtgttctctta------tag--------------cagtagcttacacttatttttatagtggtg-------------------------------actttttgagtttgcttgttatgtttttatgtgctatatctagtgattggtacattggtgccattgtttttaggttgtcacgtttgattgtaa---ttttttcacctgaaagtgtatttagtgtttttggtgatgtgaaacttactttagttgtttatttaatttgtggttatttagtttgtacttattggggcattttgtattggttcaataggttttttaaatgta------------ctatgggtgtt---tatgattttaaggtgagtgctgctgaatttaaatacatggttgctaatggacttcatgcaccacatggaccttttgatgcactttggttatcattcaaactacttggtattggtggtgaccgttgtataaaaatttcaactgtccaatccaaactgactgatttgaagtgtactaatgttgtgttattgggttgtttgtctagtatgaacattgcagctaattctagtgaatgggcttattgtgttgatttacacaataagattaatctttgtgatgaccctgaaaaagctcaaggtatgttgttagcactccttgcgttctttctaagtaaacatagtgattttggtcttgatggccttattgattcttattttgataatagtagcacccttcagagtgttgcttcatcatttgttagtatgccatcatatattgcttatgaaaatgctagacaagct-tatgaagatgctattgctaatggatcttcttctcaacttattaaacaattgaagcgtgccatgaatatcgcaaagtctgaatttgatcatgagatatctgttcagaagaaaattaatagaatggctgaacaagctgctacacagatgtataaagaagcacgctctgttaatagaaaatctaaagttattagtgctatgcactctttactttttggaatgttaagacgtttggatatgtctagtgttgaaactgttttgaatttagcacgtgatggtgttgtgccattgtcagttatacctgcaacttcagcttccaaactaactattgttagtccagatcttgaatcttattctaagattgtttgtgatggttctgttcat-------tatgctggagttgtttggacacttaatgatgttaaagacaatgatggtagacctgttcatgttaaagagattacaaaggaaaatgttgaaactttgacatggcctcttatccttaattgtgaacgtgttgttaaacttcaaaataatgaaattatgcct---ggtaaacttaagcaaaaacctatgaaagc------tgagggtgatggtggtgttttaggtgatggtaatgccttgtataatactgagggtggtaaaacttttatgtacgcttatatttctaataaagctgaccttaaatttgttaagtggga---gtatgagggtggttgcaacacaatcgagttagactctccttgtcgatttatggtc---gaaacacctaatggt---cctcaagtgaagtatttgtattttgttaaaaatttaaacaccttacgtagaggtgccgttcttggttttataggtgccacaattcgtctacaagctggtaaacaaactgaattggctgttaattctggacttttaactgcttgtgctttttctgttgatccagcaactacttacttggaagctgttaaacatggtgcaaaacctgtaagtaattgtattaagatgttatctaatggtgctggtaatggtcaagctataacaactagtgtagatgctaacaccaatcaagattcttatggtggagcgtctatttgtttgtattgtcgagctcacgttcctcaccctagtatggatggttactgtaagtttaagggtaaatgtgttcaggttcctattggttgtttggatcctattaggttttgtttagaaaataatgtgtgtaatgtttgtggttgctggttgggacatggatgtgcttgtgaccgtacaa------ctattcaaagtg------ttgacatttcttatttaaacgagcaaggggttctagtgcagctcgactagaaccct---gtaatggcacggacatcgataagtgtgttcgtgcttttgacatttataataaaaatgtttcattcttgggtaagtgtttgaagatgaactgtgttcgttttaaaaatgctgatcttaaggatggttattttgttataaagaggtgtactaagtcggttatggaacacgagcaatccatgtataacctacttaacttttctggtgctttggctgagcatgacttctttacttggaaagatggcagagtcatttatggtaatgttagtagacataatcttactaaatatactatgatggacttggtctatgc----------------tatgcgtaactttgatgaacaaaattgtgatgttctaaaagaagtattagttttaactggttgttgtgacaattcttattttgatagtaagggttggtatgacccagttgaaaatgaagatatacatagagtttatgcatctcttggcaaaattgtagctagagctatgcttaaatgcgttgctctatgtgatgcgatggttgctaaaggtgttgttggtgttttaacattagataaccaagatcttaatggtaacttttatgattttggtgattttgttgttagcttacctaatatgggtgttccctgttgtacatcatattattcttatatgatgcctattatgggtttaactaattgtttagctagtgagtgttttgtcaagagtgatatttttggtagtgattttaaaacttttgatttgcttaagtatgatttcactgaacataaagaaaatttattcaataagtactttaagcattggagttttgattatcatcctaattgtagtgactgttatgatgatatgtgtgttatacattgtgctaattttaatacactatttgccacaactataccaggtactgcttttggtccactatgtcgtaaagtttttatagatggtgttccacttgttacaactgctggttatcattttaagcaattaggtttggtttggaataaagatgttaacacacactcagttaggttgacaattactgaacttttgcaatttgtcaccgacccttccttgataatagcttcttccccagcactcgttgatcaacgcactatttgtttttctgttgcagcattgagtactggtttgacaaatcaagttgttaagccaggtcattttaatgaagagttttataactttcttcgtttaagaggtttctttgatgaaggttctgaacttacattaaaacatttcttcttcgcacagaatggtgatgctgctgttaaagattttgacttttaccgttataataagcctaccattttagatatttgtcaagctagagtcacatataagatagtctctcgttattttgacatttatgaaggtggctgtattaaggcatgtgaagttgttgtaacaaatcttaataagagtgctggttggccattaaataagtttggtaaagctagtttgtattatgaatctatatcttatgaagaacaggatgctttgtttgctttgacaaagcgtaatgtcttccctactatgacacagctgaatcttaagtatgctattagtggtaaagaacgtgctagaactgttggtggtgtttctctgttgtccacaatgaccacaagacaataccatcaaaaacatcttaaatccattgttaatacacgcaatgccactgttgttattggtactaccaaattttatggtggttggaataatatgttgcgtactttaattgatggtgttgaaaaccctatgctcatgggttgggattatcccaaatgtgatagagctttgcctaacatgatacgtatgatttcagccatggtgttgggctctaagcatgttaattgttgtactgcaacagataggttttataggcttggtaatgagttggcacaagttttaacagaagttgtttattctaatggtgg-tttttattttaagccaggtggtacgacttctggtgacgctagtacagcttatgctaattctatttttaacatttttcaagccgtaagctctaacattaacaggttgcttagtgtcccatcagattcatgtaataatgttaatgttagggatctacaacgacgtctgtatgataattgctataggttaactagtgttgaagagtcattcattgatgattattatggttatcttaggaaacatttttc-aatgatgattctctctgatgatggtgttgtctgttataacaaggattatgctgagttaggttatatagcagacattagtgcttttaaagccactttgtattaccagaataatgtctttatgagtacttctaaatgttgggttgaagaagatttaactaagggaccacatgagttttgttcccagcatactatgcaaatagttgacaaagatggtacctattatttgccttacccagatcctagtaggatcttgtcagctggtgtttttgttg---------------atgatgttgttaagacagatgctgttgttttgttagaacgttatgtgtctttagctattgatgcataccctctttcaaaacaccctaattctgaatatcgtaaggttttttacgtattacttgattgggttaagcatcttaacaaaaatttgaatgagggtgttcttgaatctttttctgttacacttcttgataatcaagaagataagttttggtgtgaagatttttatgctagtatgtatgaaaattctacgatattgcaagctgctggtttatgtgttgtttgtggttcacaaactgtacttcgttgtggtgattgtctgcgtaagcctatgttgtgcactaaatgcgcatatgatcatgtatttggtaccgaccacaagtttattttggctataacaccgtatgtatgtaatgcatcaggttgtggtgttagtgatgtcaaaaaattgtatcttggtggtttgaattactattgtacaaatcataaaccacagttgtcttttccattatgttcagctggtaatatatttggtttatataaaaattcagcaactggttccttagatgttgaagtttttaataggcttgcaacgtctgattggactgatgttagggactataaacttgctaatgatgttaaagatacacttagactctttgcggctgaaactattaaagctaaagaagagagtgttaagtcttcttatgcttttgcaactcttaaagaggttgttggacctaaagaattgcttcttagttgggaaagtggtaaagttaaaccacctttgaatcgtaattctgttttcacctgttttcaaataagtaaggactcaaaattccaaataggtgagttcatctttgagaaggttgaatatggttctgatactgttacgtataagtctactgtaactactaagttagttcctggtatgatttttgtcttaacatctcacaatgtccaacctttacgtgcaccaactattgctaaccaagagaagtattctagcatttataaattgcaccctgcttttaatgtcagtgatgcatatgctaatttggttccatattaccaacttattggtaaacaaaagataactacaatacagggtcctcctggtagtggtaagtcacattgttctattggacttggattgtactacccaggtgcgcgtattgtttttgttgcttgtgcccatgctgctgttgattccttatgtgcaaaagctatgactgtttatagcattgataagtgtactaggattatacctgcaagagctcgggttgagtgttatagtggctttaaaccaaataacactagtgcacaatacatatttagcactgttaacgcattacctgagtgtaatgctgatatcgttgttgtagatgaagtttcaatgtgtacaaattatgacctttctgttattaatcagcgtttatcatataaacatattgtttatgttggtgatccacaacaacttcctgcacctagagtaatgattactaaaggtgttatggagcctgttgattataacgttgttactcaacgtatgtgtgctataggccctgatgtttttcttcataaatgttatagatgtcctgctgaaatagttaatacagtttctgaacttgtttatgagaacaagtttgtccctgttaaacctgctagtaaacagtgttttaaagtcttttttaagggtaatgtacaggttgacaatggttctagtattaacagaaagcagcttgaaatagttaagctgtttttagttaaaaatccaagttggagtaaggctgtgtttatttctccttataatagtcagaattatgttgctagtagatttttaggacttcaaattcaaactgttgattcttctcaaggtagtgagtatgattatgtaatctatgcacaaacttctgacactgcacatgcttgcaatgtaaaccgttttaatgttgctataacacgtgctaagaagggtatattttgtgtaatgtgtgataaaactttgtttgattcacttaagttttttgagattaaacat------gcagatttacactc---------tagccaggtttgtggcttgtttaaaaattgtacacgcactcctct---taatttaccaccaactcatgcacacactttcttgtcgttgtcagatcagtttaagactacaggtgatttagctgttcaaataggtt---caaataacgtttgtacttatgaacatgttatatcatttatgggttttaggtttgatattagtattcctggtagtcatagtttgttttgtacacgtgactttgctattcgcaatgtgcgtggttggttgggtatggatgttgaaagtgctcatgtttgtggcgataacataggtactaatgttcctttacaggttggtttttcaaatggtgttaattttgttgtgcaaactgaaggttgtgtgtctaccaattttggtgatgttattaaacctgtttgtgcaaaatctccaccaggtgaacaatttagacaccttgttcctctttt---acgtaaaggacaaccttggttaattgttcgtagacgcattgtgcaaatgatatctgattatttgtccaatttgtctgacattcttgtctttgttttgtgggcaggtagtttggaattaactacaatgcgttactttgtaaaaatagggccaattaaatattgttattgtggtaattctgccacttgttataattcagttagtaatgaatattgttgttttaaacatgcattgggttgtgattatgtttacaatccgtatgcttttgatatacaacagtggggttatgttggttccttgagccaaaaccaccacacattctgtaacattcatagaaacgagcatgatgcctctggtgatg-ctgttatgacacgttgtttggcagtacatgattgttttgtcaaaaatgttgattggactgtaacgtacccctttattgcaaatgagaaatttatcaatggctgtgggcgtaatgtccagggacatgttgttcgtgcagccttgaaattgtataaacctagtgttatt----------------catgacattggtaatcctaaaggtgtacgttgtgctgttactgatgccaaatggtactg-ttatgacaagcaacctgttaatagtaatgtcaagttgttggattatgattatgcaactcatggtcaacttgatggtctttgtctattctggaattgtaatgttgatatgtatccagaattttcaattgtgtgtcgttttgacacacgtactcgttctgtttttaatttagaaggtgttaatggtggttctctttatgttaacaaacatgcgtttcatacaccagcatatgataaacgtgcttttgttaaattaaaacctatgccctttttttactttgatgacagtgattgtgatgttgtgcaagaac------------aagttaattatgtaccccttcgcgctagtagttgtgttacccgttgtaatataggtggtgctgtttgttcaaaacatgcaaatttgtatcaaaaatatgttgaggcatataatacatttacacaggctggttttaacatttgggtaccacatagttttgatgtttataatttgtggcaaatttttattgaaactaa---tttacaaagtcttgaaaatatagcatttaatgttgtaaaaaaagggtgttttactggtgttgatggtgagttacctgttgcagttgttaacgacaaagtttttgttcgctatggcgatgttgacaacttagtttttacaaataaaacaacattgcctactaatgttgcttttgaattgtttgcaaaacgaaaaatgggtttaacaccaccattgtctattctcaaaaatctcggtgttgttgctacatataaatttgttttatgggattatgaagctgaaagaccttttacctcatatactaagagtgtatgtaaatacactgattttaatgaggatgtttgtgtttgttttgacaatagtattcagggttcgtatgagcgttttacgcttactacgaacgctgttttattttctactgttgtcat------------taaaaatttaacacctataaagttgaatttt-ggtatgttgaatggtatgccagtttcttctattaagggtgataaaggtg---------ttgaaaaattagttaattggtacatatatgttcgtaaaaatggtcaatttcaagatcactatgatggtttttacactcaaggtaggaatttatcagactttacaccaagaagtgatatggagtatgattttcttaacatggatatgggtgtttttattaataaatatggtcttgaggattttaattttgaacatgttgtatatggtgatgtttcaaaaactacattaggaggtcttcatttgttgatatcacagtttaggcttagtaaaatgggtgttttgaaagctgatgattttgtcattgcttctgacacaactttgaggtgctgcactgttacttatcttaatgaacttagttcaaaagttgtttgtacttatatggatttgttgttggacgactttgttactatactaaagagtttagatcttggtgtaatatctaaagttcatgaagttattatagataataaaccttataggtggatgttgtggtgtaaagataaccacttgtccactttttatccacagttgcagtctgctgaatggaagtgtggttatgctatgccacaaatttataagcttcaacgtatgtgtttggaaccttgtaatttatataattatggtgctggtattaagttgcctagtggtataatgttaaatgttgttaaatacactcagctttgtcaatacctaaatagcactacaatgtgcgtacctcataatatgcgtgttttgcactatggtgctggttctgacaaaggtgtggcacctggtacaactgttttaaaacgttggctaccacctgatgcaataatcattgataatgacatcaatgattatgttagtgatgcagattttagcattacaggtgattgtgctactgtttaccttgaagataagtttgacttacttatttctgatatgtatgatggtagaattaaa---ttttgtgatggtgaaaacgtctctaaagatggtttttttac-ttatcttaatggtgttattagag-a-aaaattagctattggtggtagtgttgccattaagattacagaatatagttggaataagtatctttatgaattaatacagagatttgctttttggactttgttttgcacgtctgttaatacatcctcttcagaagcttttcttattggtattaattatttaggtgactttattcaaggtccttttatagctggtaacactgttcatgctaattatatattttggcgtaattctactattatgtctttgtcatacaattcagttttagatctaagtaagtttgaatgtaaacataaggccactgttgttgttacacttaaagatagtgatgtaaatgatatggttttgagtttgattaagagtggtaggttgttgttacgtaatagtggccgt---tttggtggttttagtaatcatttagt---ctcaacta-----aatgaaacttttc----------------ttgat-------------tttgct------------------------------tattttgcccctggtt-----------------------------------------------------------------------------------------------------tcttgctt-----------------tt---ctacatgtaaca----gtaa-------------------------tgctagtatttct-------------------------at---------------------------------------------------------------------------------------------------------------------------------------------------------------------------------------------------------------------------------------------------------------------------------------------------------------------------------------------------------------------------------------------------------------------------------------------------------------------------------------------------------------------------------------------------------------------------------------------------------------------------------------gttacaattaggtg---------------------ttcctgataact------------------------------------------------------------------cttc------------aactattgtcacaggtttgttgcc-----------------------------------------------------------------agtccattggatttgtgctaa---------------------------------------------------tcagag-------------------------------------cacatctagttacccagcc------------------------------------------aatggctttttcta---------------------------------------------------------------------------------------------------------------------------------------------------------------------------------tattgat-----------------------------------gtcggtaaacaccgta---------gtgctt------------ttgcactccatagtggttatta-tga------------------tgc--------t------aaccagta--------------ttatatttatctcact--------------aataaaa---------tacatttaaatgctcctg---tcactctgaagatttgtaag------tttgga--------------------------------------------------------------aacacttcttttg---------------------------------------attttttaag-taatgtttc----------tact------------------tctcatcattgtatagtta------------attcgtcattc-----------acagaacagttag-------------------gtgtg---------cctttgggcataactatat-----------cgggtgaaactg-----tac--gtttgcatttatataatgcaactcgcaccttttatgtgcctg---------ccgcttata---------------------------------aacttactaaacttagtgttaaatgttactt-----------------------------------tagtgaatc--------------------------------ctgtgttttt-------------agtgttgtcaatgctaccgt------------tactgttaatgtcaccacac---ttaatggccgtatag-ttaattacactgtt--------------tg------------------------------------tgatgattgt--------aatggttacactgataacatattttctgttcaacaggatggccg-------------------------------------------------------------------------------------------------------------------------------cattcctaatggtttttcttttaataattggtttttgttaactaatggttctacactagtggacggtgtctctagactttacc--------aaccacttcgtttaacttgtttatggcctgtacctggtcttaaatcttcgactggttttgtttattttaacgc-cac---tggtt---------------------------------ctgatgttaattgtaatggttatca----------acatcattctg-ttgctgatgttatgcgttacaatcttaacttcagttctaattctgt---ggata---------atctcaagagtggt--------gttatagtttttaaaactctacagta---------c--gatgttttgtttt------------------------actgtagtaa---------------ttctt-----------------------ct-----------------------------------tcg--------ggcgt---------tctag---------acaccacaataccttttgg---------------------------------cccttcctctcaaccttattactgttttataaatagtaccatc---------aacaccactcatg-----------------ttagcacttttgtgggtgtcctaccacccattgt--gcgtgagattgttgttgctagaactggtcagttttatattaatggttttaagtattttgatttgggttttatcgaagctgttaattttaatgtcacga---------------------cagctagtgctaca------gatttttggacggttgcattt--------------gctacttttgttgatgttttggttaatgttagtgcaactaacattcaaaacttactttattgcgatt---ctccatttg-------aaaagttgcagtgtgagcacttgcagtttggattgcaagatggtttttattctgcaaattt------------tcttgatgataatgttttgcctgatacttatgttgcacttcctatttattatc------------------aacatactgatataa------attttactgcgact-----------gcatcttttggtggtt---------------------------------------------cttgt---------------------tatgttt--gcaaacc------------------acatcaggttaatatatctcttaatggtaatact---------------------tc------agtgtgtgtta-----gaacatctcat------ttttcaattaggtata------tttataaccgcgtt---aagagtggttcaccaggtgactcttcatggc----------acatttatttaaa------------------gagtggcacttgtccattttctttttct---aagttaaataattttcaaaagtttaagactatttgtttctcaaccgtc-------gtagtgcctggtagttgtaattttccacttgaagccacctg-gcattacacttctta------------------------tactattg-----------------------ttggtgctttgtatgtta--------cttggtctgaaggtaattccattactggtgtacct---------------tatcctgtctctggtattcgtgagtttagtaatttagt------------------------tttaaataattgtaccaaatataatatttatgattatgttggtactggaattatacgttcttcaaaccagtc---------acttgctggtggtattacatatgtttctaactctggtaatttacttggttttaaaaatgtttccact---------ggtaacatttttattgtgacaccatgtaaccaaccagaccaagtagctgtttatcaacaaagcattattggtgccatgac---------------tgctgttaatgagtctaga---------------------------tatggc------------ttg--------------------------------------------------------------------------------------------------------------------------------------------------------------------caaaacttactacagttacctaacttttattatgttagtaatg------------gtggtaacaat------------------tgcactacggccgttatgacttattctaattttggtatttgtgctgatggttctt---------------taattcctgttcgtccgcgtaattctagtgataatggtatttca-gccatagtcactg---ctaatttatccattccctctaactggactacttcagttcaagttgagtacctccaaattactagtactccaatagttgttgattgtgctacttatgtgtgtaatggtaaccctcgctgtaagaatctacttaagcagtatacttctgcttg---------------taaaactattgaagatgccttacgacttagtgctcatttggaaactaatgatgttagtagtatg------------ctaacttttgatagcaatgcttttagt-ttggc---------taatgttactagttt---------------------------------------------------tggagattat--------------------------aacctttctagtgttttacctcagagaaacattcattcaagccgtatag------------caggacg--------------------------tagtgctttggaagatttgttgtttagcaaagttgttacatctggtttgggtactgttgatgttgactataagtcttgtac---------taaaggtctttct---------attgctgaccttgcttgtgctcagtactacaatggcataatggttttgccaggtgttgctgatgctgaacgtatggccatgtacacaggttctcttataggtggcatggtgctcggaggtcttacatca------gcagccgccatacctttttctttggcactgcaagcacgacttaactatgttgctttacaaactgatgtgcttcaagaaaatcagaaaattttggctgcatcatttaataaggctattaataacattgttgcttcttttagtagcgttaatgatgctattacacaaactgcagaggctatacatactgttactattgcacttaataagattcaggatgttgttaatca---------acagggtagtgctcttaaccatctcacttcacaattgagacataattttcaggccatttctaattcaattcaagctatttatgaccggcttgattcaattcaagccgatcaacaagttgacagattaattactggacggcttgcagctttgaatgcatttgtttcccaagttttgaataaatatactgaagttcgtagttccagacgcttagcacagcagaagattaatgaatgtgtcaaatc----------acaatctaatagatatggttttt---gtggc---aatggcacccatatcttttcaatcgtcaactcagctccagatggtttgctttttcttcatactgttttgctgccaaccgactacaagaatgtaaaggcgtggtcgggtatctgtgt---------tgatggcatttacggctatgttctgcg-----------tcaacctaacttggttctttattct---------------------gataacggt---------------------gtctttcgtgtaacttccagggtcatgtttcaacctcgtttacctgttttgtctgattttgtg---------caaatatataattgtaatgttacttttgttaacatatctcgtgtcgagttacatactgtca---tacctgactacgttgatgttaataaaacattacaagagtttgcacaaaactt------acc------aaagtatgtta---------agcctaattttga------cttgactccttttaatttaacatatcttaatttgagttctgagttgaagcaactcgaagctaaaactgctagtcttttccaaactactgttgaattacaaggtcttattgatcagattaacagtacatatgttgatttgaagttgcttaataggtttgaaaattatattaaatggccttggtgggtttggctcattatttctgttgtttttgttgtattgttgagtcttcttgtgttttgttgtctttctacaggttgttgtggttgttgcaattgttt------------aacttcatcaatgcgaggttgttgtgattgtggttcaacta-aacttccttattacgaa---tttgaaaaggtccacgttcaata----------------------------------------------------------------------------------------------------------------------------------------------------------------------------------------------------------------------------------------------------------------------------------------------------------------------------------------------------------------------------------------------------------------------------------------------------------------------------------------------------------------------------------------------------------------------------------------------------------------------------------------------------------------------------------------------------------------------------------------------------------------------------------------------------------------atgcctttcggtg-------------------------gcc-tatttcaacttactctt---------------------------------------------------------------------------------------------------------------------------------------gaaagtactattaataagagtgtggct------------------------------------------------------aatctcaaattacca------------------------------------------cctcatgatgttactgtcttgcg---------------------------------tgacaatctcaaacctgttactacacttagtactatcactgcttatttgttagttagtttg------tttgtcact-tattttgc-tttattcaaacctct-tactgctagagg-tcgtgttgcttgttttgttttaaaactattgacactatttgtctatgtgcctttattggttctttttggtatgtatcttgacagttttataa---------ttttttctacgctgttgtttcgattcatacatgttggctattatgcctatctctataaaaatttttcatttgttttgttcaatgttactaaactatgcttcgtttcaggcaagtgttggtatcttgaacaatcattttatgaaaatcgtttt-------gctgctatttatggtggtgaccactatgtcgttttaggtggtgaaactattacttttgtttcttttgatgacctttatgttgctattagaggttcttgtgaaaagaacctacaacttatgcgtaaggttgacttgtataatggtgctgtcatttacatttttgccgaagagcctgttgttggtatagtc---------tac---tcctct---------------------------------caactatacgaagatgt--------------------------------------------------------------------------------------------------------------------------------------------------------------------------------------------------------------------------------------------------------------------------------------------------------------------------------------------------------------------------------------------------------------------------------------------------------------------------------------------------------------------------------------------------------------------------------------------------------------------------------------------------------------------------------------------------------------------------------------------------------------------------------------------------------------------------------------------------------------------------------------tcct-------------tc-gattaattgatgacaa---tggcattgtcctcaattccatt----------ttatggctcctt----------gttatgatattttt-------------ctttgtgttggcaatgacttttattaaactgattcaattgtgttttacttgtcattatttttttagtaggacattatatcaaccagtttataaaatttttcttgcttaccaagattatatgcaaat---agcacctgttccagctgaagtactaaatgtc-------taa---actaaacg---------------------------------------------------------atg--------tctaat----------------------------------------------------a----------gt--------------------agtgtg---------------------------------------------cctc---------------------------------------------------------------------------------tttcagagg------------------tt------t-----------atgtccatttacgtaactggaactttagttggaatttaattctaa------cgctttttatagttgtgttgcagtatgggcattataagtatagcagacttctttatggtttaaagatgtctgttttatggtgtttatggccacttgttctagctttgtctatttttgactgttttgtcaattttaatgtgga---ctgggtcttttttggttttagtattcttatgtctattattacactttgtttgtgggttatgtattttgttaatagtttcagactttggcgccgtgttaaaactttttgggcttttaatcctgaaactaatgcaatcatctctctccaggtttacggacataattattacttaccggtgatggctgcacctacaggtgttacattaacacttctcagtggtgtacttcttgttgatggccataagattgctactcgtgttcaagtgggtcagttgcctaaatatgtaatagttgctacacctagtaccacaattgtttgtgaccgtgttggtcgctctgttaatgaaacaagccagactggttgggcattctacgtccgtgctaaacatggtgatttttctggtgttgcctctcaggagggtgttttgtcagaaagagagaagttgcttcatttaatcta--aactaaacaa-----------------------------------------------------------------aatggctag-----------------------------tgtaaattgggccgat----------------------------------------------g-----------------------------------------------------------------------------------------------------------------------------------------acagagctgcta---------------------------------------------------------ggaagaaattt---------------------------------------------------------------------------------------------------------------------------------------------------------------------------------------------------------------------------------------------cctcctccttcattttacatgcctcttttggttagttctgataaggcaccatatagggtcatccccaggaatcttgtccctattgg----------taagggtaataaagatgagcagattggtta-ttggaa---tgttcaagagcgttggcgtatgcgcagggggcaacgtgttgatttgcctcctaaagttcatttttattacctaggtactggacctcataaggaccttaaattcagacaacgttctgatggtg------ttgtttgggttgctaaggaaggtgctaaaactgttaa---------taccagtcttggtaatcgcaaacgtaatcagaaac---------ctttggaaccaaagttctctattgctttgcctccagagctctctgttgttgagt---------------------------ttgaggatcgctctaataactcatctcgtgctagc------------------agtcgttcttcaactc----------------------------gtaacaactcacgagactcttctcgtagc--act---------------tcaagacaac-------------------------------------------------------agtctcgcactcgt------------------------------------------------------------tctgattctaaccagtc-ttcttc-----------agaccttgttgctgctgttactttggct---------ttaaagaacttaggttttga------------taaccagtcgaagt---------------------------------------------cacctagt---tcttctggtacttccactcc------taag------------------------aaacctaataagcctctttctcaacccagggctgataagccttc--------------------tcagttgaagaaacctcgttggaagcgtgttcctaccagagaggaa------aatgttattcagtgcttttgtcctcgtgattttaatcacaatatgggggattcagatcttgttcagaatggtgttgatgccaaaggttttccacagcttgctgaattgattcccaatcaggctgcgttattctttgatagtgaggttagcactgatgaagtg---ggtgataatgttcaga---ttacctatacctacaaaatgcttgtagctaaggataataagaaccttcctaagttcattgagcagattagtgctttt---------------------actaaacccagttctatc-aaagaaatgcagtcacaatcatctcatgctgttcagaacacagtactt-----------------------------------------------aat-------------------------------------------gcttctattccagaatctaaaccat------------------------------------------tggctgatgatgattcagccatt---------------atagaaattgtcaacgaggttt---------------------------------------------------------------------------------------------------------------------------------------------------------------------------------------tgcattaaattgtt------------------------------------------------------------------------------------------------------------------------------------------------------------------------------------------------------------------------------------------------------------------------------------------------------------------------------------------ttgtaattcca-------------gttg----------------------------------------------------------------------------------------------------------------------------------------------------------------------------------------------------------------------------------------------------------------------------------------------------------------------------------------------------------------------------------------------------------------------------------------------------------------aatgtttatta----------------------------------------------------------------------------------------------------------------------------------------------------------------------------------------------------------------------------------------------------------------------------------------------------------------------------------------------------------------------------------------------------------------------------------------------------------------------------------------------------------------------------------------------------ttattagt-------------------------------------------------------------------tg------------caaccccatgcgtttagcgcatga-----------------------taagggtttagtcttacacacaatggtagg-ccagtgat-agt-aaagtgtaa-gtaatttgctat---catattaacatgtctagaggaaagtcagaa--------ctttttctgtttgtgtt---------------gttggagtac--tt---aaagatcgc--ataggcgcgc-caa-caa----------------------------------------------------------------------------------------------------tggaagagccaac----------aacatatctaaa-----aatgtt------------------------ttgtctggtacttgttaatga------------------ta-----------------------------------------------------------------------------------------------------------------------------------------------------------------------------------------------------------------------------------------------------------------------------------------------------------------------------------------------------------------------------------------------------------------------------------------------------------------------------
>JQ765564_HumanNL63_USA_2009-03-01
-----------------------------------------------------------------------------------------------------------------------------------------------------------------------------------------------------------------------------------------------------------------actttg-tgtctactcctctc----------------aactaaac-gaaattt------------ttcta-gtgctgtcatttgt------tatg--------gc--agtcctagtgtaattgaaa-tttcgtc--------aagtttgtaa--actggttaggcaagtgttgtatttt-ctgtgtttaagc------actggtggttctgtcca-ctagtgcacaca-ttgata-cttaag-tggtgttctgtca-ctgcttattgtggaag-caacgttttgtcgttgt------ggaaaccaataactgctaacc------atgttttac-aatcaagtgacacttgctgttgcaagtgattcggaaatttcaggttttggttttgccattccttctgtagccgttcgcgctt--atagcgaagccgctacacaaggttttcaggcatgccgctttgttgcttttggcttacaggattgtgtaaccggtattaatgatgacg-attatgtcattgcattgactggtaccaatcagctttgtgccaaaattttacttttttctgatagacctcttaatttgcgaggttggctcattttttctaacagcaattatgttcttcaggactttgatgttgtttttggcca------tggtgcaggaagtgtggtttttgtg------------gataagtatatgtgtggttttgatggtaaacctgtgttacctaaaaacatgtgggaatttagagattactttaatgataat---actgatagtattgttattgatggtgtcacttatcaattagcatgggatgttatacgtaaa---gacctttcttatgaacagcaaaatgttttagctattgagagcattcattat---cttggtactacaggtcatactttgaagtctggttgcaaactcattaatgccaagccgcctaaatattcttctaaggttgttttgagtggtgaatggaatgctgtgtataaggcgtttggttcaccatttattacaaatggtatatcattgctagatataattgttaaaccagttttctttaatgcttttgttaaatgcaattgtggttc---tgagaattggagtgttggtgcatgg------gatggttatctatcttcttgttgtggcacacctgctaagaaactttgtgttgttcctggtaatgttgttcctggtgatgtgatcatcacctcaactgatg---------ctggttg---------------------tggtgtta------aatactatgctggcttagttgttaaacatattactaacattact------------------ggtgtgtctttatggcgtgttacagctgttcattctgatggaatgtttgtggcaacatcttcttatgatgcactcttgcatagaaattcattaga-----------ccctttttgctttgatgttaacactttactttctaatcaattacgtctagcttttcttggtgcttctgttacagaagatgttaaatttgctgctagcactggtgttattgacattagtgctggtatgtttggtctttacgat---------------------------------------gacatattgacaa---acaataaaccttggtttgtacgcaaagcttctgggctttttgatgcaatctgggatgcttttgttgc---cgctattaagcttgtgccaactactactggtggtttggttaggtttgttaagtctatcgcttcaactgttttaactgtttctaatggtgttattattat---gtgtgcagatgttccagatgctttt-caaccagtttaccgtacatttacacaagccatttgtgctgcatttgatttttctttagatgtattta------------------------aaattggtgatgttaaatttaaacgacttggtgattatgttcttactgaaaatgctcttgttcgtttgactactgaagttgttcgtggtgttcgtgatgctcgcataaagaaagccatgtttactaaagtagttgtaggtcctacaactgaagttaagttttctgttattgaacttgccactg---ttaatttgcgtcttgttgattgtgcacctgtagtttgccctaaaggtaaaattgttgttattgctggacaagcttttttctatagtgatggtttttatcgttttatggttgattctacaactgtattaaatgaccctgtttttactggtgatttattttac------------------------------------------------------actattaagtttagtggttttaagcttgatggttttaaccatcagtttgttaatgct---agttctgctacagatgccattattgctgttgag----------------ctgttgttatcggatttt-------------------------------------------aaaactgcagtttttgtgtacacatgtgtggttgatggttgtagtgtcattgttagacgtgatgctacattcgccacacatgtgtgttt---------taaggactg------ttataatatttgggagcaattctgcattgataattgtggtgagccatggtttttgactgattataatgctatcttgcagagtaataaccctcaatgtgctattgttcaagca---------tcggagtct---------------------aaagttttgcttgagaggtttttacctaagtgtcctgaaatactgttgagtattgatgatggccatttatggaatctttttgttgaaaagtttaattttg----------------------ttacagattggttaaaaactcttaagcttacacttacttctaatggtcttttaggtaattgtgccaaacgttttagacgtgttttggtaaaattgcttgatgtcta---------taatggttttcttgaaactgtctgtagtgtcgtacacactgctggtgtttgcattaaatattatgctgttaatgttc------------------------------------------------------------------------------------------------------------------catatgtagttattagtggttttgtaagtcgtgtaattcgtagagaaaggtgtga------cgtgacttttccttgtgttag---ttgtgtcacttttttctatgaatttttagacacgtgttttagtgtt---------agtaaacctaatgccattgatgttgaacatt---------tagagcttaaagaaactgtttttgttgaa------------------cctaaggatggtggtcaattttttgtttctgatga---------------------ttatctttggtatgttgtaga---tgacatttattatccagcttc---------atgtaatggtgtattgccagttgcttttacaaaa---------------------------ttggcaggtggtaa---------------aatatctttttctgatgatgttatagtccatgatgttgaacctacccataaagtcaagctcatatttgagttt-gaagatg-----atgttgttaccagtctttgtaagaagag----------------ttttggtaagtctattatttatacaggt---------------gattgggaaggtttacatg----------------------aagttcttacatctgcaatgaatgtcattgggcaacatattaagttgccacaattttatat---------------------------ttatgatgaagagggtggttatg-atgtttctaaacc------agttatgatttcacaatggcctatt---------------------------------------------------------------------------------------------------------------------------------------------------------------------------------------------------------------------agtgatgat---------------------agtggtg-------------------------------------------attgtgttg--ttgaa-------------------------------gcgagcactgattttca------tcaatt--------------------------------------------agaa------------------------------------------------------------------------------------------------------------------------------------------------------------------------------------------------------------------------------------------------------------------------------------------------------tt-------------------------------------------------------------------tgttagagaa------------gaggttgatataattgaac------------------------------aaccttttgg---------------ggaagttga----acattcact------------cccaatta---aacaacctttttctttttcttttagagatgaattgggtgttcgtgttttagatcaatctgataataattgttggattagtaccacacttatacagttgcaacttacaaagcttttggatga---ttctattgagatgcaattgtttaaagttggtaaagttgattcaa---ttgttcaaaagtgttatgagttgtctcatttaattagtggttcacttggtgatagtggtaaacttcttagtgaacttcttaaagataaatatacatgttctataacttttgagatgtcttgtgattgt---ggtaaaa------------agtttgatgagcaagttggttgtttgttttggattatgccttacacaaaactttttcaaaaaggtgagtgttgtatttgtcataaaatgcagact-tataagcttgttagta-tgaaaggtactggtgtgtttgt---------acaggat-------------------ccagcacctattgacattgatgctttccctgtgagacctatatgttcatctgtatatttaggtgttaagggttc---------tggtcattatcaaacaaatttatacagttttgacaaagctattgatggttttggtgtctttgacattaaa---------aatagtagtgttaatactgtctgttttgttg---atgttgattttcata-------------------------------------------------------------------------------------------------------------------------------gtgtagaaatagaa------------------------------------------------------gctggtga--------------------------------------------a------g-----------------------------------------------------------------------------ttaaaccttttgctgtatataaaaatgttaaattttatttaggtgatatttcacaccttgtaaactgtgtttcttttgactttgttgtcaatgctgctaatgaaaatctcatgcatggaggcggtgttgcacgtgctattgatattttgactgaaggtcaacttcagtcattatctaaagattacattagtagtaatggtccacttaaggttggagcaggtgttatgttggagtgtg------------aaaaattcaatgtatttaatgttgttggtccgcgaactg---gtaaacatgagcat---tcattacttgttgaagcttataattctattttat---ttgaaaatggtattccacttatgcctcttcttagttgtggtatttttggtgtaaggattgaaaattctcttaaagctttgtttagttgtgacattaat---aaaccgttgcaagtttttgtttattc------------ttcaaatgaagaacaagctgttcttaagtt-------------------------------------------------------------------------------------tttagatggtttagat----ttaacaccagtca--------------------------------------------------------------------------ttgat---gatg---------------------------------------------ttgatgttg----------tt-------------------------------------------------------------------------aaacctttta------gagttgaaggtaatttttcattctttgattgtggtgtcaatgcc-------------ttggatggtgata---tt------tacttattatttactaactctattttaatgttggataaacaaggacaattattggacacaaaacttaatggtattttgcaacaggcagctcttgattatcttgctaca------gttaaaactgtaccagctggtaatttggttaaact---------tgt---tgttgag---agttgtaccatttatatgtgtgttgtaccatcgataaatgatctttcttttgataaaaatcttggtcgttgtgtgcgtaaacttaatagattgaaaacttgtgttattgccaatgttcctgctattgatgttttgaaaaagcttctttcaagtttgactttaactgttaaatttgt---tgtagagagtaatgttatggatgttaacgactgttttaagaatgataatgtagttttgaaaattactgaagatggtattaatgttaaagatgttgttgttgagtcttctaagtcacttggtaaacaattgggtgttgtgagtgatggt------gttgactcttttgaaggtg--------------ttttacctattaatactgatac------tgtcttatctgta-----------------------g---ctccagaagttgactgggttgctttttacggttttgaaaaggcagcactttttgct-------------------------------tctttggatgtaaagccatatggttaccctaatgattttgttggtggttttagagttcttgggaccaccgacaataattgttgggttaatgcaacttgtataattttacagtatcttaagcctacttttaaatctaagggtttaaatgttctttggaataaatttgttacaggtgatgtcggaccttttgttagttttatttattttataactatgtcttcaaagggtcaaaagggtgatgctgaagaggcattatctaaattgtcagagtatttgattagtgattctattgttactcttgaa---------------caatattcaacttgtgacatttgtaaaagta------------ctgtagttgaagttaaaagtgctattgtctgtgctagtgtgcttaaagatggttgtgatgttggtttttgt-------ccacacagacataaattgcgttcacgtgttaagtttgttaatggacgtgttgttattaccaatgt------------------------tggtgaacctataatttcacaaccttctaagttgcttaatggtattgcttatacaacattttcaggttcttttgataac------ggtcactatgtagtttatgatgctgctaataatgctgtctatgatggtg------------ctcgtttatttgcttcagatttgtctactttagctgttacagctattgttgtagtaggtggttgtgtaacatctaat------------------------------------------------------------------------------gttccatcac------------ttgttagtgagaaaattt-------------ctg---------------ttatggataaacttgatactggtgcacaaaaatttttccaatttggtgattttgttatgaataacattgttc-tgtttttaacttggttgcttagt---------atgtttagtcttttacgtacttctattatgaagcatgatattaaagtt------------attgccaaggctcctaaacgtacaggtgttattttgacacgtagttttaagtataacattagatctgctttgtttgttataaagcagaagtggtgtgttattgttactttgtttaagttcttattgttattatatgctatttatgcacttgtttttatgattgtgcaatttagtccttttaatagtcttttatgtggtgacattgtaagtggttatgaaaaatccacttttaataaggatatttattgtggtaattctatggtttgtaagatgtgtttgttcagttatcaagagtttaatgatttggatcatactagtcttgtttggaagcacattcgtgatcc--tatattaatcagtttacaaccatttgttata-cttgttattttgttaatttttggtaatatgtatttgcgttttggacttttatattttgttgcacaatttattagtacttt------------tggttctttcttaggctttcatcagaaacagtggtttttacattttgtgccgtttgatgttttatgtaatgagtttttagctacatttattgtctgcaaaattgttttatttgttagacatattattgttggctgtaataatgctgactgtgtagcttgttctaaaagtgctagacttaaacgtgtaccacttcaaactattattaatggtatgcataaatcattctatgttaatgctaatggtggtacttgt---ttctgtaataaacataacttcttttgtgttaattgtgattcttttgggcctggtaacacttttattaatggtgatattgcaagagagcttggtaatgttgttaaaacagctgttcaacccacagctcctgcatatattattattgataaggtagattttgttaatggattttatcgtctttatag------tggtgacactttttggcggtatgattttgacattactgaatctaagtatagttgtaaagaggttctgaagaattgtaatgttttagaaaattttattgtttacaataatagtggtagtaacattacacagattaaaaatgcttgtgtttatttttctcaattgttgtgtgaacctataaagttggtaaattcagagttgttgtcaactttatcagttgattttaatggtgttttgcataaggcatatgttgatgttttgtgtaatagtttttttaaggagctaactgctaacatgtccatggctgaatgtaaagctacacttggttt---gactgtttctgatgatgattttgtttcagctgttgccaatgcacataggtatgacgttttgctttcagatttgtcatttaataatttttttatttcttatgctaaacctga---agataagttgtccgtttatgatattgcttgttgtatgcgtgccggttctaaggttgttaaccataatgttttaattaaagagtcaatacctattgtttggggtgtcaaggactttaatactctttctcaagaaggtaagaagtaccttgttaaaacaactaaagcaaagggtttgacttttttattaacttttaatgataaccaagcaattacacaagttcct------------gctactagtatagttgcaaaacagggtgctgg-------------------------ttttaaacgt---------acttataatt-ttctgtggtatgtatgtttatttgttgttgca---------------ttgtttattggtgtctcat------ttattgattaca---caaccactgtaactagctttcatggttatgat---------tttaagtacattgagaatggtcagttgaaggtgtttgaagcacctttacactgtgttcgtaatgtttttgataattttaatcaatggcatgaggctaagtttggtgttgttactactaatagtgataaatgtcctatagttgttgg---tgtttcaga---------gcgtattaatgttgttcctggtgttccaacaaatgtatatttggtaggaaagactcttgtttttacattacaggctgcttttgg---aaacacaggtgtttgttatgactttgatggtgttaccactagtgataagtgt---------------------------atttttaattctgcttgtactaggttggaaggtttgggtggtgacaatgtttattgttacaacactgatcttattgaaggttct------------aaaccttatagtactttacagcccaatgcttattataagtatgatgttaaaaattatgtacgttttccagaaattttagctagaggttttggcttacgtactattagaactttggctacacgttattgtagagttggtgaatgccgtgactcacataaaggtgtttgttttggttttgataaatggtatgttaatgatggacgtgttgatgatggtta------catttgtggtgatggtcttatagaccttcttgttaatgtactctcaatctttagttcatcttttagcgttgtggctatgtctggacatatgttgtttaactttctttttgcagcatttattacatttttgtgctttttagttactaaatttaaacgtgtttttggtgatctttcttatggtgtttttactgttgtttgtgcaactttgattaataacatttcttatgttgttactcaaaatttattttttatgttgctttatgctattttgtattttgtttttactaggacagtgcgttatgcttggatttggcatattgcatacattgttgcatacttcttgttaataccatggtggcttctcacatggtttagttttgctgcatttttagagcttttacctaatgtttttaagttaaaaatctctactcaattgtttgaaggtgataagtttataggtacttttgagagtgctgctgcaggtacatttgttcttgacatgcgttcttatgaaaggctgataaatactatttcacctgagaaacttaagaattatgctgcaagttataataaatataaatattatagtggtagtgctagtgaggctgattatcgttgtgcttgttatgctcatttagccaaggctatgttagattacgcaaaagatcataatgacatgttatattctccacctaccattagctacaattccaccttacaatctggtcttaagaagatggcacaaccatctggttgtgttgagagatgtgtggttcgcgtctgttatggtagtactgtgcttaatggagtttggttaggtgacactgttacttgtcctagacatgtcatagcaccatcaaccactgttcttattgattatgatcatgcatatagtactatgcgtttgcataatttttcagtgtctcataatggtgttttcttgggggttgttggtgttacaatgcatggttctgtgttgcgtattaaggtttcacaatctaatgtacatacacc---taaacatgtttttaaaacgttgaaacctggtgattcttttaatattttagcatgttatgaaggtattgcatctggtgtttttggtgttaatttacgtacaaactttactattaaaggttcttttataaatggagcttgtggttctcctggttataatgttagaaatgatggtactgttgagttttgttatttacaccaaattgagttaggtagtggtgctcatgttggttctgattttactggtagtgtttatggtaattttgatgaccaacctagtttgcaagttgagagtgccaaccttatgctatcagataatgttgttgcctttttgtatgctgctttgttgaatggttgtaggtggtggttgcgttcaactagagttaatgttga--------tggttttaatgaatgggctatggctaatggttatacaagtgtttctagtgttgagtgctattctattttggcagcaaaaactggtgttagtgttgaacaattgttagcttccattcaacatcttcatgaaggttttggtggtaaaaacatacttggttattctagtttatgtgatgagttcacactagctgaagttgtgaagcagatgtatggtgttaacttgcaaagtggtaaggttatttttggtttaaaaacaatgtttttatttagcgttttcttcacaatgttttgggcagaactctttatttatacaaacactatatggataaaccctgtgatacttacacctatattttgtctacttttgtttttgtcattagttttaactatgtttcttaaacataagtttttgtttttgcaagtgtttttattacctactgttattgcaactgctttatataattgtgttttggattattacatagtaaaatttttggctgaccattttaacta---taatgtttcagtattacaaatggatgttcagggtttagttaatgttttggtttgtttatttgttgtatttttac---------acacatggcgcttttctaaagaac---------gttttacacattggtttacatatgtgtgttctctta------tag--------------cagtagcttacacttatttttatagtggtg-------------------------------actttttgagtttgcttgttatgtttttatgtgctatatctagtgattggtacattggtgccattgtttttaggttgtcacgtttgattgtat---ttttttcacctgaaagtgtatttagtgtttttggtgatgtgaaacttactttagttgtttatttaatttgtggttatttagtttgtacttattggggcattttgtattggttcaataggttttttaaatgta------------ctatgggtgtt---tatgattttaaggtgagtgctgctgaatttaaatacatggttgctaatggacttcatgcaccacatggaccttttgatgcactttggttatcattcaaactacttggtattggtggtgaccgttgtataaaaatttcaactgtccaatccaaactgactgatttgaagtgtactaatgttgtgttattgggttgtttgtctagtatgaacattgcagctaattctagtgaatgggcttattgtgttgatttacacaataagattaatctttgtgatgaccctgaaaaagctcaaggtatgttgttagcactccttgcgttctttctaagtaaacatagtgattttggtcttgatggccttattgattcttattttgataatagtagcacccttcagagtgttgcttcatcatttgttagtatgccatcatatattgcttatgaaaatgctagacaagct-tatgaagatgctattgctaatggatcttcttctcaacttattaaacaattgaagcgtgccatgaatattgcaaagtctgaatttgatcatgagatatctgttcagaagaaaattaatagaatggctgaacaagctgctacacagatgtataaagaagcacgctctgttaatagaaaatctaaagttattagtgctatgcactctttactttttggaatgttaagacgtttggatatgtctagtgttgaaactgttttgaatttagcacgtgatggtgttgtgccattgtcagttatacctgcaacttcagcttccaaactaactattgttagtccagatcttgaatcttattctaagattgtttgtgatggttctgttcat-------tatgctggagttgtttggacacttaatgatgttaaagacaatgatggtagacctgttcatgttaaagagattacaaaggaaaatgttgaaactttgacatggcctcttatccttaattgtgaacgtgttgttaaacttcaaaataatgaaattatgcct---ggtaaacttaagcaaaaacctatgaaagc------tgagggtgatggtggtgttttaggtgatggtaatgccttgtataatactgagggtggtaaaacttttatgtacgcttatatttctaataaagctgaccttaaatttgttaagtggga---gtatgagggtggttgcaacacaatcgagttagactctccttgtcgatttatggtc---gaaacacctaatggt---cctcaagtgaagtatttgtattttgttaaaaatttaaacaccttacgtagaggtgccgttcttggttttataggtgccacaattcgtctacaagctggtaaacaaactgaattggctgttaattctggacttctaactgcttgtgctttttctgttgatccagcaactacttacttggaagctgttaaacatggtgcaaaacctgtaagtaattgtattaagatgttatctaatggtgctggtaatggtcaagctataacaactagtgtagatgctaacaccaatcaagattcttatggtggagcgtctatttgtttgtattgtcgggcccacgttcctcaccctagtatggatggttactgtaagtttaagggtaaatgtgttcaggttcctattggttgtttggatcctattaggttttgtttagaaaataatgtgtgtaatgtttgtggttgctggttgggacatggatgtgcttgtgaccgtacaa------ctattcaaagtg------tcgatatttcttatttaaacgagcaaggggttctagtgcagctcgactagaaccct---gtaatggcacggacattgataagtgtgttcgtgcttttgacatttataataaaaatgtttcattcttgggtaagtgtttgaagatgaactgtgttcgttttaaaaatgctgatcttaaggatggttattttgttataaagaggtgtactaagtcggttatggaacacgagcaatccatgtataacctacttaacttttctggtgctttggctgagcatgatttctttacttggaaagatggcagagtcatttatggtaatgttagtagacataatcttactaaatatactatgatggacttggtctatgc----------------tatgcgtaactttgatgaacaaaattgtgatgttctaaaagaagtattagttttaactggttgttgtgacaattcttattttgatagtaagggttggtatgacccagttgaaaatgaagatatacatagagtttatgcatctcttggcaaaattgtagctagagctatgcttaaatgcgttgctctatgtgatgcgatggttgctaaaggtgttgttggtgttttaacattagataaccaagatcttaatggtaacttttatgattttggtgattttgttgttagcttacctaatatgggtgttccctgttgtacatcatattattcttatatgatgcctattatgggtttaactaattgtttagctagtgagtgttttgtcaagagtgatatttttggtagtgattttaaaacttttgatttgcttaagtatgatttcactgaacataaagaaaatttattcaataagtactttaagcattggagttttgattatcatcctaattgtagtgactgttatgatgatatgtgtgttatacattgtgctaattttaatacactatttgccacaactataccaggtactgcttttggtccactatgtcgtaaagtttttatagatggtgttccacttgttacaactgctggttatcattttaagcaattaggtttggtttggaataaagatgttaacacacactcagttaggttgacaattactgaacttttgcaatttgtcaccgacccttccttgataatagcttcttccccagcactcgttgatcaacgcactatttgtttttctgttgcagcattgagtactggtttgacaaatcaagttgttaagccaggtcattttaatgaagagttttataactttcttcgtttaagaggtttctttgatgaaggttctgaacttacattaaaacatttcttcttcgcacagaatggtgatgctgctgttaaagattttgacttttaccgttataataagcctaccattttagatatttgtcaagctagagttacatataagatagtctctcgttattttgacatttatgaaggtggctgtattaaggcatgtgaagttgttgtaacaaatcttaataagagtgctggttggccattaaataagtttggtaaagctagtttgtattatgaatctatatcttatgaagaacaggatgctttgtttgctttgacaaagcgtaatgtcctccctactatgacacagctgaatcttaagtatgctattagtggtaaagaacgtgctagaactgttggtggtgtttctctgttgtccacaatgaccacaagacaataccatcaaaaacatcttaaatccattgttaatacacgcaatgccactgttgttattggtactaccaaattttatggtggttggaataatatgttgcgtactttaattgatggtgttgaaaaccctatgctcatgggttgggattatcccaaatgtgatagagctttgcctaacatgatacgtatgatttcagccatggtgttgggctctaagcatgttaattgttgtactgcaacagataggttttacaggcttggtaatgagttggcacaagttttaacagaagttgtttattctaatggtgg-tttttattttaagccaggtggtacgacttctggtgacgctagtacagcttatgctaattctatttttaacatttttcaagccgtgagttctaacattaacaggttgcttagtgtcccatcagattcatgtaataatgttaatgttagggatctacaacgacgtctgtatgataattgctataggttaactagtgttgaagagtcattcattgatgattattatggttatcttaggaaacatttttc-aatgatgattctctctgatgacggtgttgtctgttataacaaggattatgctgagttaggttatatagcagacattagtgcttttaaagccactttgtattaccagaataatgtctttatgagtacttctaaatgttgggttgaagaagatttaactaagggaccacatgagttttgttcccagcatactatgcaaatagttgacaaagatggtacctattatttgccttacccagatcctagtaggatcttgtcagctggtgtttttgttg---------------atgatgttgttaagacagatgctgttgttttgttagaacgttatgtgtctttagctattgatgcataccctctttcaaaacaccctaattctgaatatcgtaaggttttttacgtattacttgattgggttaagcatcttaacaaaaatttgaatgagggtgttcttgaatctttttctgttacacttcttgataatcaagaagataagttttggtgtgaagatttttatgctagtatgtatgaaaattctacaatattgcaagctgctggtttatgtgttgtttgtggttcacaaactgtacttcgttgtggtgattgtctgcgtaagcctatgttgtgcactaaatgcgcatatgatcatgtatttggtaccgaccacaagtttattttggctataacaccgtatgtatgtaatgcatcaggttgtggtgttagtgatgtcaaaaaattgtatcttggtggtttgaattactattgtacaaatcataaaccacagttgtcttttccattatgttcagctggtaatatatttggtttatataaaaattcagcaactggttccttagatgttgaagtttttaataggcttgcaacgtctgattggactgatgttagggactataaacttgctaatgatgttaaagatacacttagactctttgcggctgaaactattaaagctaaagaagagagtgttaagtcttcttatgcttttgcaactcttaaagaggttgttggacctaaagaattgcttcttagttgggaaagtggtaaagttaaaccacctttgaatcgtaattctgttttcacctgttttcaaataagtaaggactcaaaattccaaataggtgagttcatctttgagaaggttgaatatggttctgatactgttacgtataagtctactgtaactactaagttagttcctggtatgatttttgtcttaacatctcacaatgtccaacctttacgtgcaccaactattgcaaaccaagagaagtattctagcatttataaattgcaccctgcttttaatgtcagtgatgcatatgctaatttggttccatattaccaacttattggtaaacaaaagataactacaatacagggtcctcctggtagtggtaagtcacattgttccattggacttggattgtactacccaggtgcgcgtattgtttttgttgcttgtgcccatgctgctgttgattccttatgtgcaaaagctatgactgtttatagcattgataagtgtactaggattatacctgcaagagctcgggttgagtgttatagtggctttaaaccaaataacactagtgcacaatacatatttagcactgttaacgcattacctgagtgtaatgctgatatcgttgttgtagatgaagtttcaatgtgtacaaattatgacctttctgttattaatcagcgtttatcatataaacatattgtttatgttggtgatccacaacaacttcctgcacctagagtaatgattactaaaggtgttatggagcctgttgattataacgttgttactcaacgtatgtgtgctataggccctgatgtttttcttcataaatgttatagatgtcctgctgaaatagttaatacagtttctgaacttgtttatgagaacaagtttgtccctgttaaacctgctagtaaacagtgttttaaagtcttttttaagggtaatgtacaggttgacaatggttctagtattaacagaaagcagcttgaaatagttaagctgtttttagttaaaaatccaagttggagtaaggctgtgtttatttctccttataatagtcagaattatgttgctagtagatttttaggacttcaaattcaaactgttgattcttctcaaggtagtgagtatgattatgtaatctatgcacaaacttctgacactgcacatgcttgcaatgtaaaccgttttaatgttgctataacacgtgctaagaagggtatattttgtgtaatgtgtgataaaactttgtttgattcacttaagttttttgagattaaacat------gcagatttacactc---------tagccaggtttgtggcttgtttaaaaattgtacacgcactcctct---taatttaccaccaactcatgcacacactttcttgtcgttgtcagatcagtttaagactacaggtgatttagctgttcaaataggtt---caaataacgtttgtacttatgaacatgttatatcatttatgggttttaggtttgatattagtattcctggtagtcatagtttgttttgtacacgtgactttgctattcgcaatgtgcgtggttggttgggtatggatgttgaaagtgctcatgtttgtggcgataacataggtactaatgttcctttacaggttggtttttcaaatggtgttaattttgttgtgcaaactgaaggttgtgtgtctaccaattttggtgatgttattaaacctgtttgtgcaaaatctccaccaggtgaacaatttagacaccttgttcctctttt---acgtaaaggacaaccttggttaattgttcgtagacgcattgtgcaaatgatatctgattatttgtccaatttgtctgacattcttgtctttgttttgtgggcaggtagtttggaattaactacaatgcgttactttgtaaaaatagggccaattaaatattgttattgtggtaattctgccacttgttataattcagttagtaatgaatattgttgttttaaacatgcattgggttgtgattatgtttacaatccgtatgcttttgatatacaacagtggggttatgttggttccttgagccaaaaccaccacacattctgtaacattcatagaaacgagcatgatgcctctggtgatg-ctgttatgacacgttgtttggctgtacatgattgttttgtcaaaaatgttgattggactgtaacgtacccctttattgcaaatgagaaatttatcaatggctgtgggcgtaatgtccagggacatgttgttcgtgcagccttgaaattgtataaacctagtgttatt----------------catgacattggtaatcctaaaggtgtacgttgtgctgttactgatgccaaatggtactg-ttatgacaagcaacctgttaatagtaatgtcaagttgttggattatgattatgcaactcatggtcaacttgatggtctttgtctattctggaattgtaatgttgatatgtatccagaattttcaattgtgtgtcgttttgacacacgtactcgttctgtttttaatttagaaggtgttaatggtggttctctttatgttaacaaacatgcgtttcatacaccagcatatgataaacgtgcttttgttaaattaaaacctatgccctttttttactttgatgacagtgattgtgatgttgtgcaagaac------------aagttaattatgtaccccttcgcgctagtagttgtgttacccgttgtaatataggtggtgctgtttgttcaaaacatgcaaatttgtatcaaaaatatgttgaggcatataatacatttacacaggctggttttaacatttgggtaccacatagttttgatgtttataatttgtggcaaatttttattgaaactaa---tttacaaagtcttgaaaatatagcatttaatgttgtaaaaaaagggtgttttactggtgttgatggtgagttacctgttgcagttgttaacgacaaagtttttgttcgctatggcgatgttgacaacttagtttttacaaataaaacaacattgcctactaatgttgcttttgaattgtttgcaaaacgaaaaatgggtttaacaccaccattgtctattctcaaaaatctcggtgttgttgctacatataaatttgttttatgggattatgaagctgaaagaccttttacctcatatactaagagtgtatgtaaatacactgattttaatgaggatgtttgtgtttgttttgacaatagtattcagggttcgtatgagcgttttacgcttactacgaacgctgttttattttctactgttgtcat------------taaaaatttaacacctataaagttgaatttt-ggtatgttgaatggtatgccagtttcttctattaagggtgataaaggtg---------ttgaaaaattagttaattggtacatatatgttcgtaaaaatggtcaatttcaagatcactatgatggtttttacactcaaggtaggaatttatcagactttacaccaagaagtgatatggagtatgattttcttaacatggatatgggtgtttttattaataaatatggtcttgaggattttaattttgaacatgttgtatatggtgatgtttcaaaaactacattaggaggtcttcatttgttgatatcacagtttaggcttagtaaaatgggtgttttgaaagctgatgattttgtcattgcttctgacacaactttgaggtgctgcactgttacttatcttaatgaacttagttcaaaagttgtttgtacttatatggatttgttgttggacgactttgttactatactaaagagtttagatcttggtgtaatatctaaagttcatgaagttattatagataataaaccttataggtggatgttgtggtgtaaagataaccacttgtccactttttatccacagttgcagtctgctgaatggaagtgtggttatgctatgccacaaatttataagcttcaacgtatgtgtttggaaccttgtaatttatataattatggtgctggtattaagttgcctagtggtataatgttaaatgttgttaaatacactcagctttgtcaatacctaaatagcactacaatgtgcgtacctcataatatgcgtgttttgcactatggtgctggttctgacaaaggtgtggcacctggtacaactgttttaaaacgttggctaccacctgatgcaataatcattgataatgacatcaatgattatgttagtgatgcagattttagcattacaggtgattgtgctactgtttaccttgaagataagtttgacttacttatttctgatatgtatgatggtagaattaaa---ttttgtgatggtgaaaacgtctctaaagatggtttttttac-ttatcttaatggtgttattagag-a-aaaattagctattggtggtagtgttgccattaagattacagaatatagttggaataagtatctttatgaattaatacagagatttgctttttggactttgttttgcacgtctgttaatacatcctcttcagaagcttttcttattggtattaattatttaggtgactttattcaaggtccttttatagctggtaacactgttcatgctaattatatattttggcgtaattctactattatgtctttgtcatacaattcagttttagatctaagtaagtttgaatgtaaacataaggccactgttgttgttacacttaaagatagtgatgtaaatgatatggttttgagtttgattaagagtggtaggttgttgttacgtaatagtggccgt---tttggtggttttagtaatcatttagt---ctcaacta-----aatgaaacttttc----------------ttgat-------------tttgct------------------------------tattttgcccctggtt-----------------------------------------------------------------------------------------------------tcttgctt-----------------tt---ctacatgtaaca----gtaa-------------------------tgctagtatttct-------------------------at---------------------------------------------------------------------------------------------------------------------------------------------------------------------------------------------------------------------------------------------------------------------------------------------------------------------------------------------------------------------------------------------------------------------------------------------------------------------------------------------------------------------------------------------------------------------------------------------------------------------------------------gttacaattaggtg---------------------ttcctgataact------------------------------------------------------------------cttc------------aactattgtcacaggtttgttgcc-----------------------------------------------------------------agtccattggatttgtgctaa---------------------------------------------------tcagag-------------------------------------cacatctagttacccagcc------------------------------------------aatggctttttcta---------------------------------------------------------------------------------------------------------------------------------------------------------------------------------tattgat-----------------------------------gtcggtaaacaccgta---------gtgctt------------ttgcactccatagtggttatta-tga------------------tgc--------t------aaccagta--------------ttatatttatctcact--------------aataaaa---------tacatttaaatgctcctg---tcactctgaagatttgtaag------tttgga--------------------------------------------------------------aacacttcttttg---------------------------------------attttttaag-taatgtttc----------tact------------------tctcatcattgtatagtta------------attcgtcattc-----------acagaacagttag-------------------gtgtg---------cctttgggcataactatat-----------cgggtgaaactg-----tac--gtttgcatttatataatgcaactcgcaccttttatgtgccag---------ccgcttata---------------------------------aacttactaaacttagtgttaaatgttactt-----------------------------------tagtgaatc--------------------------------ctgtgttttt-------------agtgttgtcaatgctaccgt------------tactgttaatgtcaccacac---ttaatggccgtatag-ttaattacactgtt--------------tg------------------------------------tgatgattgt--------aatggttacactgataacatattttctgttcaacaggatggccg-------------------------------------------------------------------------------------------------------------------------------cattcctaatggtttttcttttaataattggtttttgttaactaatggttctacactagtggacggtgtctctagactttacc--------aaccacttcgtttaacttgtttatggcctgtacctggtcttaaatcttcgactggttttgtttattttaacgc-cac---tggtt---------------------------------ctgatgttaattgtaatggttatca----------acatcattctg-ttgctgatgttatgcgttacaatcttaacttcagttctaattctgt---ggata---------atctcaagagtggc--------gttatagtttttaaaactctacagta---------c--gatgttttgtttt------------------------actgtagtaa---------------ttctt-----------------------ct-----------------------------------tcg--------ggcgt---------tctag---------acaccacaataccttttgg---------------------------------cccttcctctcaaccttattactgttttataaatagtaccatc---------aacaccactcatg-----------------ttagcacttttgtgggtgtcctaccacccattgt--gcgtgagattgttgttgctagaactggtcagttttatattaatggttttaagtattttgatttgggttttatcgaagctgtcaattttaatgtcacga---------------------cagctagtgctaca------gatttttggacggttgcattt--------------gctacttttgttgatgttttggttaatgttagtgcaactaacattcaaaacttactttattgcgatt---ctccatttg-------aaaagttgcagtgtgagcacttgcagtttggattgcaagatggtttttattctgcaaattt------------tcttgatgataatgttttgcctgatacttatgttgcacttcctatttattatc------------------aacatactgatataa------attttactgcgact-----------gcatcttttggtggtt---------------------------------------------cttgt---------------------tatgttt--gcaaacc------------------acatcaggttaatatatctcttaatggtaatact---------------------tc------agtgtgtgtta-----gaacatctcat------ttttcaattaggtata------tttataaccgcgtt---aagagtggttcaccaggtgactcttcatggc----------acatttatttaaa------------------gagtggcacttgtccattttctttttct---aagttaaataattttcaaaagtttaagactatttgtttctcaaccgtc-------gcagtgcctggtagttgtaattttccacttgaagccacctg-gcattacacttctta------------------------tactattg-----------------------ttggtgctttgtatgtta--------cttggtctgaaggtaattccattactggtgtacct---------------tatcctgtctctggtattcgtgagtttagtaatttagt------------------------tttaaataattgtaccaaatataatatttatgattatgttggtactggaattatacgttcttcaaaccagtc---------acttgctggtggtattacatatgtttctaactctggtaatttacttggttttaaaaatgtttccact---------ggtaacatttttattgtgacaccatgtaaccaaccagaccaagtagctgtttatcaacaaagcattattggtgccatgac---------------tgctgttaatgagtctaga---------------------------tatggc------------ttg--------------------------------------------------------------------------------------------------------------------------------------------------------------------caaaacttactacagttacctaacttttattatgttagtaatg------------gtggtaacaat------------------tgcactacggccgttatgacttattctaattttggtatttgtgctgatggttctt---------------taatccctgttcgtccgcgtaattctagtgataatggtatttca-gccataatcactg---ctaatttatccattccctctaactggactacttcagttcaagttgagtacctccaaattactagtactccaatagttgttgattgtgctacttatgtgtgtaatggtaaccctcgctgtaagaatctacttaagcagtacacttctgcttg---------------taaaactattgaagatgccttacgacttagtgctcatttggaaactaatgatgttagtagtatg------------ctaactttcgatagcaatgcttttagt-ttggc---------taatgttactagttt---------------------------------------------------tggagattat--------------------------aacctttctagtgttttacctcagagaaacattcattcaagccgtatag------------caggacg--------------------------tagtgctttggaagatttgttgtttagcaaagttgttacatctggtttgggtactgttgatgttgactataagtcttgtac---------taaaggtctttct---------attgctgaccttgcttgtgctcagtactacaatggcataatggttttgccaggtgttgctgatgctgaacgtatggccatgtacacaggttctcttataggtggcatggtgctcggaggtcttacatca------gcagccgccatacctttttctttggcactgcaagcacgacttaactatgttgctttacaaactgatgtgcttcaagaaaatcagaaaattttggctgcatcatttaataaggctattaataacattgttgcttcttttagtagcgttaatgatgctattacacaaactgcagaggctatacatactgttactattgcacttaataagattcaggatgttgttaatca---------acagggtagtgctcttaaccatctcacttcacaattgagacataattttcaggccatttctaattcaattcaagctatttatgaccggcttgattcaattcaagccgatcaacaagttgacagattaattactggacggcttgcagctttgaatgcatttgtttcccaagttttgaataaatatactgaagttcgtagttccagacgcttagcacagcagaagattaatgaatgtgtcaaatc----------acaatctaatagatatggttttt---gtggc---aatggcacccatatcttttcaatcgtcaactcagctccagatggtttgctttttcttcatactgttttgctgccaaccgactacaagaatgtaaaggcgtggtcgggtatctgtgt---------tgatggcatttacggctatgttctgcg-----------tcaacctaacttggttctttattct---------------------gataatggt---------------------gtctttcgtgtaacttccagggtcatgtttcaacctcgtttacctgttttgtctgattttgtg---------caaatatataattgtaatgttacttttgttaacatatctcgtgtcgagttacatactgtca---tacctgactacgttgatgttaataaaacattacaagagtttgcacaaaactt------acc------aaagtatgtta---------agcctaattttga------cttgactccttttaatttaacatatcttaatttgagttctgagttgaagcaactcgaagctaaaactgctagtcttttccaaactactgttgaattacaaggtcttattgatcagattaacagtacatatgttgatttgaagttgcttaataggtttgaaaattatattaaatggccttggtgggtttggctcattatttctgttgtttttgttgtattgttgagtcttcttgtgttttgttgtctttctacaggttgttgtggttgttgcaattgttt------------aacttcatcaatgcgaggttgttgtgattgtggttcaacta-aacttccttattacgaa---tttgaaaaggtccacgttcaata----------------------------------------------------------------------------------------------------------------------------------------------------------------------------------------------------------------------------------------------------------------------------------------------------------------------------------------------------------------------------------------------------------------------------------------------------------------------------------------------------------------------------------------------------------------------------------------------------------------------------------------------------------------------------------------------------------------------------------------------------------------------------------------------------------------atgcctttcggtg-------------------------gcc-tatttcaacttactctt---------------------------------------------------------------------------------------------------------------------------------------gaaagtactattaataagagtgtggct------------------------------------------------------aatctcaaattacca------------------------------------------cctcatgatgttactgtcttgcg---------------------------------tgacaatctcaaacctgttactacacttagtactatcactgcttatttgttagttagtttg------tttgtcact-tattttgc-tttattcaaacctct-tactgctagagg-tcgtgttgcttgttttgttttaaaactattgacactatttgtttatgtgcctttattggttctttttggtatgtatcttgacagttttataa---------ttttttctacgctgttgtttcgattcatacatgttggctattatgcctatctttataaaaatttttcatttgttttgttcaatgttactaaactatgcttcgtttcaggcaagtgttggtatcttgaacaatcattttatgaaaatcgtttt-------gctgctatttatggtggtgaccactatgtcgttttaggtggtgaaactattacttttgtttcttttgatgacctttatgttgctattagaggttcttgtgaaaagaacctacaacttatgcgtaaggttgacttgtataatggtgctgtcatttacatttttgccgaagagcctgttgttggtatagtc---------tac---tcctct---------------------------------caactatacgaagatgt--------------------------------------------------------------------------------------------------------------------------------------------------------------------------------------------------------------------------------------------------------------------------------------------------------------------------------------------------------------------------------------------------------------------------------------------------------------------------------------------------------------------------------------------------------------------------------------------------------------------------------------------------------------------------------------------------------------------------------------------------------------------------------------------------------------------------------------------------------------------------------------tcct-------------tc-gattaattgatgacaa---tggcattgtcctcaattccatt----------ttatggctcctt----------gttatgatattttt-------------ctttgtgttggcaatgacctttattaaactgattcaattgtgttttacttgtcattatttttttagtaggacattatatcaaccagtttataaaatttttcttgcttaccaagattatatgcaaat---agcacctgttccagctgaagtactaaatgtc-------taa---actaaacg---------------------------------------------------------atg--------tctaat----------------------------------------------------a----------gt--------------------agtgtg---------------------------------------------cctc---------------------------------------------------------------------------------tttcagagg------------------tt------t-----------atgtccatttacgtaactggaactttagttggaatttaattctaa------cgctttttatagttgtgttgcagtatgggcattataagtatagcagacttctttatggtttaaagatgtctgttttatggtgtttatggccacttgttctagctttgtctatttttgactgttttgtcaattttaatgtgga---ctgggtcttttttggttttagtattcttatgtctattattacactttgtttatgggttatgtattttgttaatagtttcagactttggcgccgtgttaaaactttttgggcttttaatcctgaaactaatgcaatcatctctctccaggtttacggacataattattacttaccggtgatggctgcacctacaggtgttacattaacacttctcagtggtgtacttcttgttgatggccataagattgctactcgtgttcaagtgggtcagttgcctaaatatgtaatagttgctacacctagtaccacaattgtttgtgaccgtgttggtcgctctgttaatgaaacaagccagactggttgggcattctacgtccgtgctaaacatggtgatttttctggtgttgcctctcaggagggtgttttgtcagaaagagagaagttgcttcatttaatcta--aactaaacaa-----------------------------------------------------------------aatggctag-----------------------------tgtaaattgggccgat----------------------------------------------g-----------------------------------------------------------------------------------------------------------------------------------------acagagctgcta---------------------------------------------------------ggaagaaattt---------------------------------------------------------------------------------------------------------------------------------------------------------------------------------------------------------------------------------------------cctcctccttcattttacatgcctcttttggttagttctgataaggcaccatatagggtcatccccaggaatcttgtccctattgg----------taagggtaataaagatgagcagattggtta-ttggaa---tgttcaagagcgttggcgtatgcgcagggggcaacgtgttgatttgcctcctaaagttcatttttattacctaggtactggacctcataaggaccttaaattcagacaacgttctgatggtg------ttgtttgggttgctaaggaaggtgctaaaactgttaa---------taccagtcttggtaatcgcaaacgtaatcagaaac---------ctttggaaccaaagttctctattgctttgcctccagagctctctgttgttgagt---------------------------ttgaggatcgctctaataactcatctcgtgctagc------------------agtcgttcttcaactc----------------------------gtaacaactcacgagactcttctcgtagc--act---------------tcaagacaac-------------------------------------------------------agtctcgcactcgt------------------------------------------------------------tctgattctaaccagtc-ttcttc-----------agatcttgttgctgctgttactttggct---------ttaaagaacttaggttttga------------taaccagtcgaagt---------------------------------------------cacctagt---tcttctggtacttccactcc------taag------------------------aaacctaataagcctctttctcaacccagggctgataagccttc--------------------tcagttgaagaaacctcgttggaagcgtgttcctaccagagaggaa------aatgttattcagtgctttggtcctcgtgattttaatcacaatatgggggattcagatcttgttcagaatggtgttgatgccaaaggttttccacagcttgctgaattgattcctaatcaggctgcgttattctttgatagtgaggttagcactgatgaagtg---ggtgataatgttcaga---ttacctatacctacaaaatgcttgtagctaaggataataagaaccttcctaagttcattgagcagattagtgctttt---------------------actaaacccagttctatc-aaagaaatgcagtcacaatcatctcacgctgttcagaacacagtactt-----------------------------------------------aat-------------------------------------------gcttctattccagaatctaaaccat------------------------------------------tggctgatgatgattcagccatt---------------atagaaattgtcaatgaggttt---------------------------------------------------------------------------------------------------------------------------------------------------------------------------------------tgcattaaattgtt------------------------------------------------------------------------------------------------------------------------------------------------------------------------------------------------------------------------------------------------------------------------------------------------------------------------------------------ttgtaattcca-------------gttg----------------------------------------------------------------------------------------------------------------------------------------------------------------------------------------------------------------------------------------------------------------------------------------------------------------------------------------------------------------------------------------------------------------------------------------------------------------aatgtttatta----------------------------------------------------------------------------------------------------------------------------------------------------------------------------------------------------------------------------------------------------------------------------------------------------------------------------------------------------------------------------------------------------------------------------------------------------------------------------------------------------------------------------------------------------ttattagt-------------------------------------------------------------------tg------------caaccccatgcgtttagcgcatga-----------------------taagggtttagtcttacacacaatggtagg-ccagtgat-agt-aaagtgtaa-gtaatttgctat---catattaacatgtctagaggaaagtcagaa--------ctttttctgtttgtgtt---------------gttggagtac--tt---aaagatcgc--ataggcgcgc-caa-caa----------------------------------------------------------------------------------------------------tggaagagccaac----------aacatatctaaa-----aatgtt------------------------ttgtctggtacttgttaatga------------------ta-----------------------------------------------------------------------------------------------------------------------------------------------------------------------------------------------------------------------------------------------------------------------------------------------------------------------------------------------------------------------------------------------------------------------------------------------------------------------------
>JQ765565_HumanNL63_USA_2009-02-13
-----------------------------------------------------------------------------------------------------------------------------------------------------------------------------------------------------------------------------------------------------------------actttg-tgtctactcctctc----------------aactaaac-gaaattt------------ttcta-gtgctgtcatttgt------tatg--------gc--agtcctagtgtaattgaaa-tttcgtc--------aagtttgtaa--actggttaggcaagtgttgtatttt-ctgtgtttaagc------attggtggttctgtcca-ctagtgcacaca-ttgata-cttaag-tggtgttctgtca-ctgcttattgtggaag-caacgttctgtcgttgt------ggaaaccaataactgctaacc------atgttttac-aatcaagtgacacttgctgttgcaagtgattcggaaatttcaggttttggttttgccattccttctgtagccgttcgcgctt--atagcgaagccgctgcacaaggttttcaggcatgccgctttattgcttttggcttacaggattgtgtaaccggtattaatgatgacg-attatgtcattgcattgactggtactaatcagctttgtgccaaaattttacttttttctgatagacctcttaatttgcgaggttggctcattttttctaacagcaattatgttcttcaggactttgatgttgtttttggcca------tggtgcaggaagtgtggtttttgtg------------gataagtatatgtgtggttttgatggtaaacctgtgttacctaaaaacatgtgggaatttagagattactttaatgataat---actgatagtattgttattgatggtgtcacttatcaattagcatgggatgttatacgtaaa---gacctttcttatgaacagcaaaatgttttagctattgagagcattcattat---cttggtactacaggtcatactttgaagtctggttgcaaactcattaatgccaagccgcctaaatattcttctaaggttgttttgagtggtgaatggaatgctgtgtataaggcgtttggttcaccatttattacaaatggtatatcattgctagatataattgttaaaccagttttctttaatgcttttgttaaatgcaattgtggttc---tgagaattggagtgttggtgcatgg------gatggttatctatcttcttgttgtggcacacctgctaagaaactttgtgttgttcctggtaatgttgttcctggtgatgtgatcatcacctcaactgatg---------ctggttg---------------------tggtgtta------aatactatgctggcttagttgttaaacatattactaacattact------------------ggtgtgtctttatggcgtgttacagctgttcattctgatggaatgtttgtggcaacatcttcttatgatgcactcttgcatagaaattcattaga-----------ccctttttgctttgatgttaacactttactttctaatcaattacgtctagcttttcttggtgcttctgttacagaagatgttaaatttgctgctagcactggtgttattgacattagtgctggtatgtttggtctttacgat---------------------------------------gacatattgacaa---acaataaaccttggtttgtacgcaaagcttctgggctttttgatgcaatctgggatgcttttgttgc---cgctattaagcttgtgccaactactactggtggtttggttaggtttgttaagtctatcgcttcaactgttttaactgtttctaatggtgttattattat---gtgtgcagatgttccagatgctttt-caaccagtttaccgtacatttacacaagccatttgtgctgcatttgatttttctttagatgtattta------------------------aaattggtgatgttaaatttaaacgacttggtgattatgttcttactgaaaatgctcttgttcgtttgactactgaagttgttcgtggtgttcgtgatgctcgcataaagaaagccatgtttactaaagtagttgtaggtcctacaactgaagttaagttttctgttattgaacttgccactg---ttaatttgcgtcttgttgattgtgcacctgtagtttgccctaaaggtaaaattgttgttattgctggacaagcttttttctatagtgatggtttttatcgttttatggttgattctacaactgtattaaatgaccctgtttttactggtgatttattttac------------------------------------------------------actattaagtttagtggttttaagcttgatggttttaaccatcagtttgttaatgct---agttctgctacagatgccattattgctgttgag----------------ctgttgttatcggatttt-------------------------------------------aaaactgcagtttttgtgtacacatgtgtggttgatggttgtagtgtcattgttagacgtgatgctacattcgccacacatgtgtgttt---------taaggactg------ttataatatttgggagcaattctgcattgataattgtggtgagccatggtttttgactgattataatgctatcttgcagagtaataaccctcaatgtgctattgttcaagca---------tcggagtct---------------------aaagttttgcttgagaggtttttacctaagtgtcctgaaatactgttgagtattgatgatggccatttatggaatctttttgttgaaaagtttaattttg----------------------ttacagattggttaaaaactcttaagcttacacttacttctaatggtcttttaggtaattgtgccaaacgttttagacgtgttttggtaaaattgcttgatgtcta---------taatggttttcttgaaactgtctgtagtgtcgtacgcactgctggtgtttgcattaaatattatgctgttaatgttc------------------------------------------------------------------------------------------------------------------catatgtagttattagtggttttgtaagtcgtgtaattcgtagagaaaggtgtga------cgtgacttttccttgtgttag---ttgtgtcacttttttctatgaatttttagacacgtgttttagtgtt---------agtaaacctaatgccattgatgttgaacatt---------tagagcttaaagaaactgtttttgttgaa------------------cctaaggatggtggtcaattttttgtttctgatga---------------------ttatctttggtatgttgtaga---tgacatttattatccagcttc---------atgtaatggtgtattgccagttgcttttacaaaa---------------------------ttggcaggtggtaa---------------aatatctttttctgatgatgttatagtccatgatgttgaacctacccataaagtcaagctcatatttgagttt-gaagatg-----atgttgttaccagtctttgtaagaagag----------------ttttggtaagtctattatttatacaggt---------------gattgggaaggtttacatg----------------------aagttcttacatctgcaatgaatgtcattgggcaacatattaagttgccacaattttatat---------------------------ttatgatgaagagggtggttatg-atgtttctaaacc------agttatgatttcacaatggcctatt---------------------------------------------------------------------------------------------------------------------------------------------------------------------------------------------------------------------agtgatgat---------------------agtggtg-------------------------------------------attgtgttg--ttgaa-------------------------------gcgagcactgattttca------tcaatt--------------------------------------------agaa------------------------------------------------------------------------------------------------------------------------------------------------------------------------------------------------------------------------------------------------------------------------------------------------------tt-------------------------------------------------------------------tgttagagaa------------gaggttgatataattgaac------------------------------aaccttttgg---------------ggaagttga----acattcgct------------cacaatta---aacaacctttttctttttcttttagagatgaattgggtgttcgtgttttagatcaatctgataataattgttggattagtaccacacttatacagttgcaacttacaaagcttttggatga---ttctattgagatgcaattgtttaaagttggtaaagttgattcaa---ttgttcaaaagtgttatgagttgtctcatttaattagtggttcacttggtgatagtggtaaacttcttagtgaacttcttaaagataaatatacatgttctataacttttgagatgtcttgtgattgt---ggtaaaa------------agtttgatgagcaagttggttgtttgttttggattatgccttacacaaaactttttcaaaaaggtgagtgttgtatttgtcataaaatgcagact-tataagcttgttagta-tgaaaggtactggtgtgtttgt---------acaggat-------------------ccatcacctattgacattgatgctttccctgtgagacctatatgttcatctgtatatttaggtgttaagggttc---------tggtcattatcaaacaaatttatacagttttgacaaagctattgatggttttggtgtctttgacattaaa---------aatagtagtgttaatactgtctgttttgttg---atgttgattttcata-------------------------------------------------------------------------------------------------------------------------------gtgtagaaatagaa------------------------------------------------------gctggtga--------------------------------------------a------g-----------------------------------------------------------------------------ttaaaccttttgctgtatataaaaatgttaaattttatttaggtgatatttcacaccttgtaaactgtgtttcttttgactttgttgtcaatgctgctaatgaaaatctcatgcatggaggcggtgttgcacgtgctattgatattttgactgaaggtcaacttcagtcattatctaaagattacattagtagtaatggtccacttaaggttggagcaggtgttatgttggagtgtg------------aaaaattcaatgtatttaatgttgttggtccgcgaactg---gtaaacatgagcat---tcattacttgttgaagcttataattctattttat---ttgaaaatggtattccacttatgcctcttcttagttgtggtatttttggtgtaaggattgaaaattctcttaaagctttgtttagttgtgacattaat---aaaccgttgcaagtttttgtttattc------------ttcaaatgaagaacaagctgttcttaagtt-------------------------------------------------------------------------------------tttagatggtttagat----ttaacaccagtca--------------------------------------------------------------------------ttgat---gatg---------------------------------------------ttgatgttg----------tt-------------------------------------------------------------------------aaacctttta------gagttgaaggtaatttttcattctttgattgtggtgtcaatgcc-------------ttggatggtgata---tt------tacttattatttactaactctattttaatgttggataaacaaggacaattattggacacaaaacttaatggtattttgcaacaggcagctcttgattatcttgctaca------gttaaaactgtaccagctggtaatttggttaaact---------tgt---tgttgag---agttgtaccatttatatgtgtgttgtaccatcgataaatgatctttcttttgataaaaatcttggtcgttgtgtgcgtaaacttaatagattgaaaacttgtgttattgccaatgttcctgctattgatgttttgaaaaagcttctttcaagtttgactttaactgttaaatttgt---tgtagagagtaatgttatggatgttaacgactgttttaagaatgataatgtagttttgaaaattactgaagatggtattaatgttaaagatgttgttgttgagtcttctaagtcacttggtaaacaattgggtgttgtgagtgatggt------gttgactcttttgaaggtg--------------ttttacctattaatactgatac------tgttttatctgta-----------------------g---ctccagaagttgactgggttgctttttacggttttgaaaaggcagcactttttgct-------------------------------tctttggatgtaaagccatatggttaccctaatgattttgttggtggttttagagttcttgggaccaccgacaataattgttgggttaatgcaacttgtataattttacagtatcttaagcctacttttaaatctaagggtttaaatgttctttggaataaatttgttacaggtgatgttggaccttttgttagttttatttattttataactatgtcttcaaagggtcaaaagggtgatgctgaagaggcattatctaaattgtcagagtatttgattagtgattctattgttactcttgaa---------------caatattcaacttgtgacatttgtaaaagta------------ctgtagttgaagttaaaagtgctattgtctgtgctagtgtgcttaaagatggttgtgatgttggtttttgt-------ccacacagacataaattgcgttcacgtgttaagtttgttaatggacgtgttgttattaccaatgt------------------------tggtgaacctataatttcacaaccttctaagttgcttaatggtattgcttatacaacattttcaggttcttttgataac------ggtcactatgtagtttatgatgttgctaataatgctgtctatgatggtg------------ctcgtttatttgcttcagatttgtctactttagctgttacagctattgttgtagtaggtggttgtgtaacatctaat------------------------------------------------------------------------------gttccatcaa------------ttgttagtgagaaaattt-------------ctg---------------ttatggataaacttgatactggtgcacaaaaatttttccaatttggtgattttgttatgaataacattgttc-tgtttttaacttggttgcttagt---------atgtttagtcttttacgtacttctattatgaagcatgatattaaagtt------------attgccaaggctcctaaacgtacaggtgttattttgacacgtagttttaagtataacattagatctgctttgtttgttataaagcagaagtggtgtgttattgttactttgtttaagttcttattgttattatatgctatttatgcacttgtttttatgattgtgcaatttagtccttttaatagtcttttatgtggtgacattgtaagtggttatgaaaaatccacttttaataaggatatttattgtggtaattctatggtttgtaagatgtgtttgttcagttatcaagagtttaatgatttggatcatactagtcttgtttggaagcacattcgtgatcc--tatattaatcagtttacaaccatttgttata-cttgttattttgttaatttttggtaatatgtatttgcgttttggacttttatattttgttgcacaatttattagtacttt------------tggttctttcttaggctttcatcagaaacagtggtttttacattttgtgccgtttgatgttttatgtaatgagtttttagctacatttattgtctgcaaaattgttttatttgttagacatattattgttggctgtaataatgctgactgtgtagcttgttctaaaagtgctagacttaaacgtgtaccacttcaaactattattaatggtatgcataaatcattctatgttaatgctaatggtggtacttgt---ttctgtaataaacataacttcttttgtgttaattgtgattcttttgggcctggtaacacttttattaatggtgatattgcaagagagcttggtaatgttgttaaaacagctgttcaacccacagctcctgcatatattattattgataaggtagattttgttaatggattttatcgtctttatag------tggtgacactttttggcggtatgattttgacattactgaatctaagtatagttgtaaagaggttctgaagaattgtaatgttttagaaaattttattgtttacaataatagtggtagtaacattacacagattaaaaatgcttgtgtttatttttctcaattgttgtgtgaacctataaagttggtaaattcagagttgttgtcaactttatcagttgattttaatggtgttttgcataaggcatatgttgatgttttgtgtaatagtttttttaaggagctaactgctaacatgtccatggctgaatgtaaagctacacttggttt---gactgtttctgatgatgattttgtttcagctgttgccaatgcacataggtatgacgttttgctttcagatttgtcatttaataatttttttatttcttatgctaaacctga---agataagttgtccgtttatgatattgcttgttgtatgcgtgctggttctaaggttgttaaccataatgttttaattaaagagtcaatacctattgtttggggtgtcaaggactttaatactctttctcaagaaggtaagaagtaccttgttaaaacaactaaagcaaagggtttgacttttttattaacttttaatgataaccaagcaattacacaagttcct------------gctactagtatagttgcaaaacagggtgctgg-------------------------ttttaaacgt---------acttataatt-ttctgtggtatgtatgtttatttgttgttgca---------------ttgtttattggtgtctcat------ttattgattaca---caaccactgtaactagttttcatggttatgat---------tttaagtacattgagaatggtcagttgaaggtgtttgaagcacctttacactgtgttcgtaatgtttttgataattttaatcaatggcatgaggctaagtttggtgttgttactactaatagtgataaatgtcctatagttgttgg---tgtttcaga---------gcgtgttaatgttgttcctggtgttccaacaaatgtatatttggtaggaaagactcttgtttttacattacaggctgcttttgg---aaacacaggtgtttgttatgactttgatggtgttaccactagtgataagtgt---------------------------atttttaattctgcttgtactaggttggaaggtttgggtggtgacaatgtttattgttacaacactgatcttattgaaggttct------------aaaccttatagtactttacagcccaatgcttattataagtatgatgttaaaaattatgtacgttttccagaaattttagctagaggttttggcttacgtactattagaactttggctacacgttattgtagagttggtgaatgccgtgactcacataaaggtgtttgttttggttttgataaatggtatgttaatgatggacgtgttgatgatggtta------catttgtggtgatggtcttatagaccttcttgttaatgtactctcaatctttagttcatcttttagcgttgtggctatgtctggacatatgttgtttaactttctttttgcagcatttattacatttttgtgctttttagttactaaatttaaacgtgtttttggtgatctttcttatggtgtttttactgttgtttgtgcaactttgattaataacatttcttatgttgttactcaaaatttattttttatgttgctttatgctattttgtattttgtttttactaggacagtgcgttatgcttggatttggcatattgcatacattgttgcatacttcttgttaataccatggtggcttctcacatggtttagttttgctgcatttttagagcttttacctaatgtttttaagttaaaaatctctactcaattgtttgaaggtgataagtttataggtacttttgagagtgctgctgcaggtacatttgttcttgacatgcgttcttatgaaaggctgataaatactatttcacctgagaaacttaagaattatgctgcaagttataacaaatataaatattatagtggtagtgctagtgaggctgattatcgttgtgcttgttatgctcatttagccaaggctatgttagattacgcaaaagatcataatgacatgttatattctccacctaccattagctacaattccaccttacaatctggtcttaagaagatggcacaaccatctggttgtgttgagagatgtgtggttcgcgtctgttatggtagtactgtgcttaatggagtttggttaggtgacactgttacttgtcctagacatgtcatagcaccatcaaccactgttcttattgattatgatcatgcatatagtactatgcgtttgcataatttttcagtgtctcataatggtgtcttcttgggagttgttggtgttacaatgcatggttctgtgttgcgtattaaggtttcacaatctaatgtacatacacc---taaacatgtttttaaaacgttgaaacctggtgattcttttaatattttagcatgttatgaaggtattgcatctggtgtttttggtgttaatttacgtacaaactttactattaaaggttcttttataaatggagcttgtggttctcctggttataatgttagaaatgatggtactgttgagttttgttatttacaccaaattgagttaggtagtggtgctcatgttggttctgattttactggtagtgtttatggtaattttgatgaccaacctagtttgcaagttgagagtgccaaccttatgctatcagataatgttgttgcctttttgtatgctgctttgttgaatggttgtaggtggtggttgcgttcaactagagttaatgttga--------tggttttaatgaatgggctatggctaatggttatacaagtgtttctagtgttgagtgctattctattttggcagcaaaaactggtgttagtgttgaacaattgttagcttccattcaacatcttcatgaaggttttggtggtaaaaacatacttggttattctagtttatgtgatgagttcacactagctgaagttgtgaagcagatgtatggtgttaacttgcaaagtggtaaggttatttttggtttaaaaacaatgtttttatttagcgttttcttcacaatgttttgggcagaactctttatttatacaaacactatatggataaaccctgtgatacttacacctatattttgtctacttttgtttttgtcattagttttaactatgtttcttaaacataagtttttgtttttgcaagtatttttattacctactgttattgcaactgctttatataattgtgttttggattattacatagtaaaatttttggctgaccattttaacta---taatgtttcagtattacaaatggatgttcagggtttagttaatgttttggtttgtttatttgttgtatttttac---------acacatggcgcttttctaaagaac---------gttttacacattggtttacatatgtgtgttctctta------tag--------------cagtagcttacacttatttttatagtggtg-------------------------------actttttgagtttgcttgttatgtttttatgtgctatatctagtgattggtacattggtgccattgtttttaggttgtcacgtttgattgtaa---ttttttcacctgaaagtgtatttaatgtttttggtgatgtgaaacttactttagttgtttatttaatttgtggttatttagtttgtacttattggggcattttgtattggttcaataggttttttaaatgta------------ctatgggtgtt---tatgattttaaggtgagtgctgctgaatttaaatacatggttgctaatggacttcatgcaccacatggaccttttgatgcactttggttatcattcaaactacttggtattggtggtgaccgttgtataaaaatttcaactgtccaatccaaactgactgatttgaagtgtactaatgttgtgttattgggttgtttgtctagtatgaacattgcagctaattctagtgaatgggcttattgtgttgatttacacaataagattaatctttgtgatgaccctgaaaaagctcaaggtatgttgttagcactccttgcgttctttctaagtaaacatagtgattttggtcttgatggccttattgattcttattttgataatagtagcacccttcagagtgttgcttcatcatttgttagtatgccatcatatattgcttatgaaaatgctagacaagct-tatgaagatgctattgctaatggatcttcttctcaacttattaaacaattgaagcgtgccatgaatatcgcaaagtctgaatttgatcatgagatatctgttcagaagaaaattaatagaatggctgaacaagctgctacacagatgtataaagaagcacgctctgttaatagaaaatctaaagttattagtgctatgcactctttactttttggaatgttaagacgtttggatatgtctagtgttgaaactgttttgaatttagcacgtgatggtgttgtgccattgtcagttatacctgcaacttcagcttccaaactaactattgttagtccagatcttgaatcttattctaagattgtttgtgatggttctgttcat-------tatgctggagttgtttggacacttaatgatgttaaagacaatgatggtagacctgttcatgttaaagagattacaaaggaaaatgttgaaactttgacatggcctcttatccttaattgtgaacgtgttgttaaacttcaaaataatgaaattatgcct---ggtaaacttaagcaaaaacctatgaaagc------tgagggtgatggtggtgttttaggtgatggtaatgccttgtataatactgagggtggtaaaacttttatgtacgcttatatttctaacaaagctgaccttaaatttgttaagtggga---gtatgagggtggttgcaacacaatcgagttagactctccttgtcggtttatggtc---gaaacacctaatggt---cctcaagtgaagtatttgtattttgttaaaaatttaaacaccttacgtagaggtgccgttcttggttttataggtgccacaattcgtctacaagctggtaaacaaactgaattggctgttaattctggacttttaactgcttgtgctttttctgttgatccagcaactacttacttggaagctgttaaacatggtgcaaaacctgtaagtaattgtattaagatgttatctaatggtgctggtaatggtcaagctataacaactagtgtagatgctaacaccaatcaagattcttatggtggagcgtctatttgtttgtattgtcgggcccacgttcctcaccctagtatggatggttactgtaagtttaagggtaaatgtgttcaggttcctattggttgtttggatcctattaggttttgtttagaaaataatgtgtgtaatgtttgtggttgctggttgggacatggatgtgcttgtgaccgtacaa------ctattcaaagtg------ttgacatttcttatttaaacgagcaaggggttctagtgcagctcgactagaaccct---gtaatggcacggacatcgataagtgtgttcgtgcttttgacatttataataaaaatgtttcattcttgggtaagtgtttgaagatgaactgtgttcgttttaaaaatgctgatcttaaggatggttattttgttataaagaggtgtactaagtcggttatggaacacgagcaatccatgtataacctacttaacttttctggtgctttggctgagcatgatttctttacttggaaagatggcagagtcatttatggtaatgttagtagacataatcttactaaatatactatgatggacttggtctatgc----------------tatgcgtaactttgatgaacaaaattgtgatgttctaaaagaagtattagttttaactggttgttgtgacaattcttattttgatagtaagggttggtatgacccagttgaaaatgaagatatacatagagtttatgcatctcttggcaaaattgtagctagagctatgcttaaatgcgttgctctatgtgatgcgatggttgctaaaggtgttgttggtgttttaacattagataaccaagatcttaatggtaacttttatgattttggtgattttgttgttagcttacctaatatgggtgttccctgttgtacatcatattattcttatatgatgcctattatgggtttaactaattgtttagctagtgagtgttttgtcaagagtgatatttttggtagtgattttaaaacttttgatttgcttaagtatgattttactgaacataaagaaaatttattcaataagtactttaagcattggagttttgattatcatcctaattgtagtgactgttatgatgatatgtgtgttatacattgtgctaattttaatacactatttgccacaactataccaggtactgcttttggtccactatgtcgtaaagtttttatagatggtgttccacttgttacaactgctggttatcattttaagcaattaggtttggtttggaataaagatgttaacacacactcagttaggttgacaattactgaacttttgcaatttgtcactgacccttccttgataatagcttcttccccagcactcgttgatcaacgcactatttgtttttctgttgcagcattgagtactggtttgacaaatcaagttgttaagccaggtcattttaatgaagagttttataactttcttcgtttaagaggtttctttgatgaaggttctgaacttacattaaaacatttcttcttcgcacagaatggtgatgctgctgttaaagattttgacttttaccgttataataagcctaccattttagatatttgtcaagctagagttacatataagatagtctctcgttattttgacatttatgaaggtggctgtattaaggcatgtgaagttgttgtaacaaatcttaataagagtgctggttggccattaaataagtttggtaaagctagtttgtattatgaatctatatcttatgaagaacaggatgctttgtttgctttgacaaagcgtaatgtcctccctactatgacacagctgaatcttaagtatgctattagtggtaaagaacgtgctagaactgttggtggtgtttctctgttgtccacaatgaccacaagacaataccatcaaaaacatcttaaatccattgttaatacacgcaatgccactgttgttattggtactaccaaattttatggtggttggaataatatgttgcgtactttaattgatggtgttgaaaaccctatgctcatgggttgggattatcccaaatgtgatagagctttgcctaacatgatacgtatgatttcagccatggtgttgggctctaagcatgttaattgttgtactgcaacagataggttttataggcttggtaatgagttggcacaagttttaacagaagttgtttattctaatggtgg-tttttattttaagccaggtggtacgacttctggtgacgctagtacagcttatgctaattctatttttaacatttttcaagccgtgagttctaacattaacaggttgcttagtgtcccatcagattcatgtaataatgttaatgttagggatctacaacgacgtctgtatgataattgctataggttaactagtgttgaagagtcattcattgatgattattatggttatcttaggaaacatttttc-aatgatgattctctctgatgacggtgttgtctgttataacaaggattatgctgagttaggttatatagcagacattagtgcttttaaagccactttgtattaccagaataatgtctttatgagtacttctaaatgttgggttgaagaagatttaactaagggaccacatgagttttgttcccagcatactatgcaaatagttgacaaagatggtacctattatttgccttatccagatcctagtaggatcttgtcagctggtgtttttgttg---------------atgatgttgttaagacagatgctgttgttttgttagaacgttatgtgtctttagctattgatgcataccctctttcaaaacaccctaattctgaatatcgtaaggttttttacgtattacttgattgggttaagcatcttaacaaaaatttgaatgagggtgttcttgaatctttttctgttacacttcttgataatcaagaagataagttttggtgtgaagatttttatgctagtatgtatgaaaattctacaatattgcaagctgctggtttatgtgttgtttgtggttcacaaactgtacttcgttgtggtgattgtctgcgtaagcctatgttgtgcactaaatgcgcatatgatcatgtatttggtaccgaccacaagtttattttggctataacaccgtatgtatgtaatgcatcaggttgtggtgttagtgatgtcaaaaaattgtatcttggtggtttgaattactattgtacaaatcataaaccacagttgtcttttccattatgttcagctggtaatatatttggtttatataaaaattcagcaactggttccttagatgttgaagtttttaataggcttgcaacgtctgattggactgatgttagggactataaacttgctaatgatgttaaagatacacttagactctttgcggctgaaactattaaagctaaagaagagagtgttaagtcttcttatgcttttgcaactcttaaagaggttgttggacctaaagaattgcttcttagttgggaaagtggtaaagttaaaccacctttgaatcgtaattctgttttcacctgttttcaaataagtaaggactcaaaattccaaataggtgagttcatctttgagaaggttgaatatggttctgatactgttacgtataagtctactgtaactactaagttagttcctggtatgatttttgtcttaacatctcacaatgtccaacctttacgtgcaccaactattgcaaaccaagagaagtattctagcatttataaattgcaccctgcttttaatgtcagtgatgcatatgctaatttggttccatattaccaacttattggtaaacaaaagataactacaatacagggtcctcctggtagtggtaagtcacattgttccattggacttggattgtactacccaggtgcgcgtattgtttttgttgcttgtgcccatgctgctgttgattccttatgtgcaaaagctatgactgtttatagcattgataagtgtactaggattatacctgcaagagctcgggttgagtgttatagtggctttaaaccaaataacactagtgcacaatacatatttagcactgttaacgcattacctgagtgtaatgctgatatcgttgttgtagatgaagtttcaatgtgtacaaattatgacctttctgttattaatcagcgtttatcatataaacatattgtttatgttggtgatccacaacaacttcctgcacctagagtaatgattactaaaggtgttatggagcctgttgattataacgttgttactcaacgtatgtgtgctataggccctgatgtttttcttcataaatgttatagatgtcctgctgaaatagttaatacagtttctgaacttgtttatgagaacaagtttgtccctgttaaacctgctagtaaacagtgttttaaagtcttttttaagggtaatgtacaggttgacaatggttctagtattaacagaaagcagcttgaaatagttaagctgtttttagttaaaaatccaagttggagtaaggctgtgtttatttctccttataatagtcagaattatgttgctagtagatttttaggacttcaaattcaaactgttgattcttctcaaggtagtgagtatgattatgtaatctatgcacaaacttctgacactgcacatgcttgcaatgtaaaccgttttaatgttgctataacacgtgctaagaagggtatattttgtgtaatgtgtgataaaactttgtttgattcacttaagttttttgagattaaacat------gcagatttacactc---------tagccaggtttgtggcttgtttaaaaattgtacacgcactcctct---taatttaccaccaactcatgcacacactttcttgtcgttgtcagatcagtttaagactacaggtgatttagctgttcaaataggtt---caaataacgtttgtacttatgaacatgttatatcatttatgggttttaggtttgatattagtattcctggtagtcatagtttgttttgtacacgtgactttgctattcgcaatgtgcgtggttggttgggtatggatgttgaaagtgctcatgtttgtggcgataacataggtactaatgttcctttacaggttggtttttcaaatggtgttaattttgttgtgcaaactgaaggttgtgtgtctaccaattttggtgatgttattaaacctgtttgtgcaaaatctccaccaggtgaacaatttagacaccttgttcctctttt---acgtaaaggacaaccttggttaattgttcgtagacgcattgtgcaaatgatatctgattatttgtccaatttgtctgacattcttgtctttgttttgtgggcaggtagtttggaattaactacaatgcgttactttgtaaaaatagggccaattaaatattgttattgtggtaattctgccacttgttataattcagttagtaatgaatattgttgttttaaacatgcattgggttgtgattatgtttacaatccgtatgcttttgatatacaacagtggggttatgttggttccttgagccaaaaccaccacacattctgtaacattcatagaaatgagcatgatgcctctggtgatg-ctgttatgacacgttgtttggcagtacatgattgttttgtcaaaaatgttgattggactgtaacgtacccctttattgcaaatgagaaatttatcaatggctgtgggcgtaatgtccagggacatgttgttcgtgcagccttgaaattgtataaacctagtgttatt----------------catgacattggtaatcctaaaggtgtacgttgtgctgttactgatgccaaatggtactg-ttatgacaagcaacctgttaatagtaatgtcaagttgttggattatgattatgcaactcatggtcaacttgatggtctttgtctattctggaattgtaatgttgatatgtatccagaattttcaattgtgtgtcgttttgacacacgtactcgttctgtttttaatttagaaggtgttaatggtggttctctttatgttaacaaacatgcgtttcatacaccagcatatgataaacgtgcttttgttaaattaaaacctatgccttttttttactttgatgacagtgattgtgatgttgtgcaagaac------------aagttaattatgtaccccttcgcgctagtagttgtgttacccgttgtaatataggtggtgctgtttgttcaaaacatgcaaatttgtatcaaaaatatgttgaggcatataatacatttacacaggctggttttaacatttgggtaccacatagttttgatgtttataatttgtggcaaatttttattgaaactaa---tttacaaagtcttgaaaatatagcatttaatgttgtaaaaaaagggtgttttactggtgttgatggtgagttacctgttgcagttgttaacgacaaagtttttgttcgctatggcgatgttgacaacttagtttttacaaataaaacaacattgcctactaatgttgcttttgaattgtttgcaaaacgaaaaatgggtttaacaccaccattgtctattctcaaaaatctcggtgttgttgctacatataaatttgttttatgggattatgaagctgaaagaccttttacctcatatactaagagtgtatgtaaatacactgattttaatgaggatgtttgtgtttgttttgacaatagtattcagggttcgtatgagcgttttacgcttactacgaacgctgttttattttctactgttgtcat------------taaaaatttaacacctataaagttgaatttt-ggtatgttgaatggtatgccagtttcttctattaagggtgataaaggtg---------ttgaaaaattagttaattggtacatatatgttcgtaaaaatggtcaatttcaagatcactatgatggtttttacactcaaggtaggaatttatcagactttacaccaagaagtgatatggagtatgattttcttaacatggatatgggtgtttttattaataaatatggtcttgaggattttaattttgaacatgttgtatatggtgatgtttcaaaaactacattaggaggtcttcatttgttgatatcacagtttaggcttagtaaaatgggtgttttgaaagctgatgattttgtcattgcttctgacacaactttgaggtgctgcactgttacttatcttaatgaacttagttcaaaagttgtttgtacttatatggatttgttgttggacgactttgttactatactaaagagtttagatcttggtgtaatatctaaagttcatgaagttattatagataataaaccttataggtggatgttgtggtgtaaagataaccacttgtccactttttatccacagttgcagtctgctgaatggaagtgtggttatgctatgccacaaatttataagcttcaacgtatgtgtttggaaccttgtaatttatataattatggtgctggtattaagttgcctagtggtataatgttaaatgttgttaaatacactcagctttgtcaatacctaaatagcactacaatgtgcgtacctcataatatgcgtgttttgcactatggtgctggttctgacaaaggtgtggcacctggtacaactgttttaaaacgttggctaccacctgatgcaataatcattgataatgacatcaatgattatgttagtgatgcagattttagcattacaggtgattgtgctactgtttaccttgaagataagtttgacttacttatttctgatatgtatgatggtagaattaaa---ttttgtgatggtgaaaacgtctctaaagatggtttttttac-ttatcttaatggtgttattagag-a-aaaattagctattggtggtagtgttgccattaagattacagaatatagttggaataagtatctttatgaattaatacagagatttgctttttggactttgttttgcacgtctgttaatacatcctcttcagaagcttttcttattggtattaattatttaggtgactttatgcaaggtccttttatagctggtaacactgttcatgctaattatatattttggcgtaattctactattatgtctttgtcatacaattcagttttagatctaagtaagtttgaatgtaaacataaggccactgttgttgttacacttaaagatagtgatgtaaatgatatggttttgagtttgattaagagtggtaggttgttgttacgtaatagtggccgt---tttggtggttttagtaatcatttagt---ctcaacta-----aatgaaacttttc----------------ttgat-------------tttgct------------------------------tattttgcccctggtt-----------------------------------------------------------------------------------------------------tcttgctt-----------------tt---ctacatgtaaca----gtaa-------------------------tgctagtatttct-------------------------at---------------------------------------------------------------------------------------------------------------------------------------------------------------------------------------------------------------------------------------------------------------------------------------------------------------------------------------------------------------------------------------------------------------------------------------------------------------------------------------------------------------------------------------------------------------------------------------------------------------------------------------gttacaattaggtg---------------------ttcctgataact------------------------------------------------------------------cttc------------aactattgtcacaggtttgttgcc-----------------------------------------------------------------agtccattggatttgtgctaa---------------------------------------------------tcagag-------------------------------------cacatctagttacccagcc------------------------------------------aatggctttttcta---------------------------------------------------------------------------------------------------------------------------------------------------------------------------------tattgat-----------------------------------gtcggtaaacaccgta---------gtgctt------------ttgcactccatagtggttatta-tga------------------tgc--------t------aaccagta--------------ttatatttatctcact--------------aataaaa---------tacatttaaatgctcctg---tcactctgaagatttgtaag------tttgga--------------------------------------------------------------aacacttcttttg---------------------------------------attttttaag-taatgtttc----------tact------------------tctcatcattgtatagtta------------attcgtcattc-----------acagaacagttag-------------------gtgtg---------cctttgggcataactatat-----------cgggtgaaactg-----tac--gtttgcatttatataatgcaactcgcaccttttatgtgccag---------ccgcttata---------------------------------aacttactaaacttagtgttaaatgttactt-----------------------------------tagtgaatc--------------------------------ctgtgttttt-------------agtgttgtcaatgctaccgt------------tactgttaatgtcaccacac---ttaatggccgtatag-ttaattacactgtt--------------tg------------------------------------tgatgattgt--------aatggttacactgataacatattttctgttcaacaggatggccg-------------------------------------------------------------------------------------------------------------------------------cattcctaatggtttttcttttaataattggtttttgttaactaatggttctacactagtggacggtgtctctagactttacc--------aaccacttcgtttaacttgtttatggcctgtacctggtcttaaatcttcgactggttttgtttattttaacgc-cac---tggtt---------------------------------ctgatgttaattgtaatggttatca----------acatcattctg-ttgctgatgttatgcgttacaatcttaacttcagttctaattctgt---ggata---------atctcaagagtggt--------gttatagtttttaaaactctacagta---------c--gatgttttgtttt------------------------actgtagtaa---------------ttctt-----------------------ct-----------------------------------tcg--------ggcgt---------tctag---------acaccacaataccttttgg---------------------------------cccttcctctcaaccttattactgttttataaatagtaccatc---------aacaccactcatg-----------------ttagcacttttgtgggtgtcctaccacccattgt--gcgtgagattgttgttgctagaactggtcagttttatattaatggttttaagtattttgatttgggttttatcgaagctgtcaattttaatgtcacga---------------------cagctagtgctaca------gatttttggacggttgcattt--------------gctacttttgttgatgttttggttaatgttagtgcaactaacattcaaaacttactttattgcgatt---ctccatttg-------aaaagttgcagtgtgagcacttgcagtttggattgcaagatggtttttattctgcaaattt------------tcttgatgataatgttttgcctgatacttatgttgcacttcctatttattatc------------------aacatactgatataa------attttactgcgact-----------gcatcttttggtggtt---------------------------------------------cttgt---------------------tatgttt--gcaaacc------------------acatcaggttaatatatctcttaatggtaatact---------------------tc------agtgtgtgtta-----gaacatctcat------ttttcaattaggtata------tttataaccgcgtt---aagagtggttcaccaggtgactcttcatggc----------acatttatttaaa------------------gagtggcacttgtccattttctttttct---aagttaaataattttcaaaagtttaagactatttgtttctcaaccgtc-------gcagtgcctggtagttgtaattttccacttgaagccacctg-gcattacacttctta------------------------tactattg-----------------------ttggtgctttgtatgtta--------cttggtctgaaggtaattccattactggtgtacct---------------tatcctgtctctggtattcgtgagtttagtaatttagt------------------------tttaaataattgtaccaaatataatatttatgattatgttggtactggaattatacgttcttcaaaccagtc---------acttgctggtggtattacatatgtttctaactctggtaatttacttggttttaaaaatgtttccact---------ggtaacatttttattgtgacaccatgtaaccaaccagaccaagtagctgtttatcaacaaagcattattggtgccatgac---------------tgctgttaatgagtctaga---------------------------tatggc------------ttg--------------------------------------------------------------------------------------------------------------------------------------------------------------------caaaatttactacagttacctaacttttattatgttagtaatg------------gtggtaacaat------------------tgcactacggccgttatgacttattctaattttggtatttgtgctgatggttctt---------------taattcctgttcgtccgcgtaattctagtgataatggtatttca-gccataatcactg---ctaatttatccattccctctaactggactacttcagttcaagttgagtacctccaaattactagtactccaatagttgttgattgtgctacttatgtgtgtaatggtaaccctcgctgtaagaatctacttaagcagtatacttctgcttg---------------taaaactattgaagatgccttacgacttagtgctcatttggaaactaatgatgttagtagtatg------------ctaactttcgatagcaatgcttttagt-ttggc---------taatgttactagttt---------------------------------------------------tggagattat--------------------------aacctttctagtgttttacctcagagaaacattcattcaagccgtatag------------caggacg--------------------------tagtgctttggaagatttgttgtttagcaaagttgttacatctggtttgggtactgttgatgttgactataagtcttgtac---------taaaggtctttct---------attgctgaccttgcttgtgctcagtactacaatggcataatggttttgccaggtgttgctgatgctgaacgtatggccatgtacacaggttctcttataggtggcatggtgctcggaggtcttacatca------gcagccgccatacctttttctttggcactgcaagcacgacttaactatgttgctttacaaactgatgtgcttcaagaaaatcagaaaattttggctgcatcatttaataaggctattaataacattgttgcttcttttagtagcgttaatgatgctattacacaaactgcagaggctatacatactgttactattgcacttaataagattcaggatgttgttaatca---------acagggtagtgctcttaatcatctcacttcacaattgagacataattttcaggccatttctaattcaattcaagctatttatgaccggcttgattcaattcaagccgatcaacaagttgacagattaattactggacggcttgcagctttgaatgcatttgtttcccaagttttgaataaatatactgaagttcgtagttccagacgcttagcacagcagaagattaatgaatgtgtcaaatc----------acaatctaatagatatggttttt---gtggt---aatggcacccatatcttttcaatcgtcaactcagctccagatggtttgctttttcttcatactgttttgctgccaaccgactacaagaatgtaaaggcgtggtcgggtatttgtgt---------tgatggcatttacggctatgttctgcg-----------tcaacctaacttggttctttattct---------------------gataatggt---------------------gtctttcgtgtaacttccagggtcatgtttcaacctcgtttacctgttttgtctgattttgtg---------caaatatataattgtaatgttacttttgttaacatatctcgtgtcgagttacatactgtca---tacctgactacgttgatgttaataaaacattacaagagtttgcacaaaactt------acc------aaagtatgtta---------agcctaattttga------cttgactccttttaatttaacatatcttaatttgagttctgagttgaagcaactcgaagctaaaactgctagtcttttccaaactactgttgaattacaaggtcttattgatcagattaacagtacatatgttgatttgaagttgcttaataggtttgaaaattatattaaatggccttggtgggtttggctcattatttctgttgtttttgttgtattgttgagtcttcttgtgttttgttgtctttctacaggttgttgtggttgttgcaattgttt------------aacctcatcaatgcgaggttgttgtgattgtggttcaacta-aacttccttattacgaa---tttgaaaaggtccacgttcaata----------------------------------------------------------------------------------------------------------------------------------------------------------------------------------------------------------------------------------------------------------------------------------------------------------------------------------------------------------------------------------------------------------------------------------------------------------------------------------------------------------------------------------------------------------------------------------------------------------------------------------------------------------------------------------------------------------------------------------------------------------------------------------------------------------------atgcctttcggtg-------------------------gcc-tatttcaacttactctt---------------------------------------------------------------------------------------------------------------------------------------gaaagtactattaataagagtgtggct------------------------------------------------------aatctcaaattacca------------------------------------------cctcatgatgttactgtcttgcg---------------------------------tgacaatctcaaacctgttactacacttagtactatcactgcttatttgttagttagtttg------tttgtcact-tattttgc-tttattcaaacctct-tactgctagagg-tcgtgttgcttgttttgttttaaaactattgacactatttgtctatgtgcctttattggttctttttggtatgtatcttgacagttttataa---------ttttttctacgctgttgtttcgattcatacatgttggctattatgcctatctctataaaaatttttcatttgttttgttcaatgttactaaactatgcttcgtttcaggcaagtgttggtatcttgaacaatcattttatgaaaatcgtttt-------gctgctatttatggtggtgaccactatgtcgttttaggtggtgaaactattacttttgtttcttttgatgacctttatgttgctattagaggttcttgtgaaaagaacctacaacttatgcgtaaggttgacttgtataatggtgctgtcatttacatttttgccgaagagcctgttgttggtatagtc---------tac---tcctct---------------------------------caactatacgaagatgt--------------------------------------------------------------------------------------------------------------------------------------------------------------------------------------------------------------------------------------------------------------------------------------------------------------------------------------------------------------------------------------------------------------------------------------------------------------------------------------------------------------------------------------------------------------------------------------------------------------------------------------------------------------------------------------------------------------------------------------------------------------------------------------------------------------------------------------------------------------------------------------tcct-------------tc-gattaattgatgacaa---tggcattgtcctcaattccatt----------ttatggctcctt----------gttatgatattttt-------------ctttgtgttggcaatgacctttattaaactgattcaattgtgttttacttgtcattatttttttagtaggacattatatcaaccagtttataaaatttttcttgcttaccaagattatatgcaaat---agcacctgttccagctgaagtactaaatgtc-------taa---actaaacg---------------------------------------------------------atg--------tctaat----------------------------------------------------a----------gt--------------------agtgtg---------------------------------------------cctc---------------------------------------------------------------------------------tttcagagg------------------tt------t-----------atgtccatttacgtaactggaactttagttggaatttaattctaa------cgctttttatagttgtgttgcagtatgggcattataagtatagcagacttctttatggtttaaagatgtctgttttatggtgtttatggccacttgttctagctttgtctatttttgactgttttgtcaattttaatgtgga---ctgggtcttttttggttttagtattcttatgtctattattacactttgtttatgggttatgtattttgttaatagtttcagactttggcgccgtgttaaaactttttgggcttttaatcctgaaactaatgcaatcatctctctccaggtttacggacataattattacttaccggtgatggctgcacctacaggtgttacattaacacttctcagtggtgtacttcttgttgatggccataagattgctactcgtgttcaagtgggtcagttgcctaaatatgtaatagttgctacacctagtaccacaattgtttgtgaccgtgttggtcgctctgttaatgaaacaagccagactggttgggcattctacgtccgtgctaaacatggtgatttttctggtgttgcctctcaggagggtgttttgtcagaaagagagaagttgcttcatttaatcta--aactaaacaa-----------------------------------------------------------------aatggctag-----------------------------tgtaaattgggccgat----------------------------------------------g-----------------------------------------------------------------------------------------------------------------------------------------acagagctgcta---------------------------------------------------------ggaagaaattt---------------------------------------------------------------------------------------------------------------------------------------------------------------------------------------------------------------------------------------------cctcctccttcattttacatgcctcttttggttagttctgataaggcaccatatagggtcatccccaggaatcttgtccctattgg----------taagggtaataaagatgagcagattggtta-ttggaa---tgttcaagagcgttggcgtatgcgcagggggcaacgtgttgatttgcctcctaaagttcatttttattacctaggtactggacctcataaggaccttaaattcagacaacgttctgatggtg------ttgtttgggttgctaaggaaggtgctaaaactgttaa---------taccagtcttggtaatcgcaaacgtaatcagaaac---------ctttggaaccaaagttctctattgctttgcctccagagctctctgttgttgagt---------------------------ttgaggatcgctctaataactcatctcgtgctagc------------------agtcgttcttcaactc----------------------------gtaacaactcacgagactcttctcgtagc--act---------------tcaagacaac-------------------------------------------------------agtctcgcactcgt------------------------------------------------------------tctgattctaatcagtc-ttcttc-----------agatcttgttgctgctgttactttggct---------ttaaagaacttaggttttga------------taaccagtcgaagt---------------------------------------------cacctagt---tcttctggtacttccactcc------taag------------------------aaacctaataagcctctttctcaacctagggctgataagccttc--------------------tcagttgaagaaacctcgttggaagcgtgttcctaccagagaggaa------aatgttattcagtgctttggtcctcgtgattttaatcacaatatgggggattcagatcttgttcagaatggtgttgatgccaaaggttttccacagcttgctgaattgattcctaatcaggctgcattattctttgatagtgaggttagcactgatgaagtg---ggtgataatgttcaga---ttacctacacctacaaaatgcttgtagctaaggataataagaaccttcctaagttcattgagcagattagtgctttt---------------------actaaacccagttctatc-aaagaaatgcagtcacaatcatctcatgctgttcagaacacagtactt-----------------------------------------------aat-------------------------------------------gcttctattccagaatctaaaccat------------------------------------------tggctgatgatgattcagccatt---------------atagaaattgtcaacgaggttt---------------------------------------------------------------------------------------------------------------------------------------------------------------------------------------tgcattaaattgtt------------------------------------------------------------------------------------------------------------------------------------------------------------------------------------------------------------------------------------------------------------------------------------------------------------------------------------------ttgtaattcca-------------gttg----------------------------------------------------------------------------------------------------------------------------------------------------------------------------------------------------------------------------------------------------------------------------------------------------------------------------------------------------------------------------------------------------------------------------------------------------------------aatgtttatta----------------------------------------------------------------------------------------------------------------------------------------------------------------------------------------------------------------------------------------------------------------------------------------------------------------------------------------------------------------------------------------------------------------------------------------------------------------------------------------------------------------------------------------------------ttattagt-------------------------------------------------------------------tg------------caaccccatgcgtttagcgcatga-----------------------taagggtttagtcttacacacaatggtagg-ccagtgat-agt-aaagtgtaa-gtaatttgctat---catattaacatgtctagaggaaagtcagaa--------ctttttctgtttgtgtt---------------gttggagtac--tt---aaagatcgc--ataggcgcgc-caa-caa----------------------------------------------------------------------------------------------------tggaagagccaac----------aacatatctaaa-----aatgtt------------------------ttgtctggtacttgttaatga------------------ta-----------------------------------------------------------------------------------------------------------------------------------------------------------------------------------------------------------------------------------------------------------------------------------------------------------------------------------------------------------------------------------------------------------------------------------------------------------------------------
>JQ765566_HumanNL63_USA_2008-01-08
-----------------------------------------------------------------------------------------------------------------------------------------------------------------------------------------------------------------------------------------------------------------actttg-tgtctactcctctc----------------aactaaac-gaaattt------------ttcta-gtgctgtcatttgt------tatg--------gc--agtcctagtgtaattgaaa-tttcgtc--------aagtttgtaa--actggttaggcaagtgttgtatttt-ctgtgtttaagc------actggtggttctgtcca-ctagtgcacaca-ttgata-cttaag-tggtgttctgtca-ctgcttattgtggaag-caacgttctgtcgttgt------ggaaaccaataactgctaacc------atgttttac-aatcaagtgacacttgctgttgcaagtgattcggaaatttcaggttttggttttgccattccttctgtagccgttcgcgctt--atagcgaagccgctgcacaaggttttcaggcatgccgctttgttgcttttggcttacaggattgtgtaaccggtattaatgatgacg-attatgtcattgcattgactggtactaatcagctttgtgccaaaatcttacttttttctgatagacctcttaatttgcgaggttggctcattttttctaacagcaattatgttcttcaggactttgatgttgtttttggcca------tggtgcaggaagtgtggtttttgtg------------gataagtatatgtgtggttttgatggtaaacctgtgttacctaaaaacatgtgggaatttagagattactttaatgataat---actgatagtattgttattgatggtgtcacttatcaattagcatgggatgttatacgtaaa---gacctttcttatgaacagcaaaatgttttagctattgagagcattcattat---cttggtactacaggtcatactttgaagtctggttgcaaactcactaatgctaagccgcctaaatattcttctaaggttgttttgagtggtgaatggaatgctgtgtatagggcgtttggttcaccatttattacaaatggtatgtcattgctagatataattgttaaaccagttttctttaatgcttttgttaaatgcaattgtggttc---tgagagttggagtgttggtgcatgg------gatggttacttatcttcttgttgtggcacacctgctaagaaactttgtgttgttcctggtaatgtcgttcctggtgatgtgatcatcacctcaactagtg---------ctggttg---------------------tggtgtta------aatactatgctggcttagttgttaaacatattactaacattact------------------ggtgtgtctttatggcgtgttacagctgttcattctgatggaatgtttgtggcatcatcttcttatgatgcactcttgcatagaaattcattaga-----------ccctttttgctttgatgttaacactttactttctaatcaattacgtctagcttttcttggtgcttctgttacagaagatgttaaatttgctgctagcactggtgttattgacattagtgctggtatgtttggtctttacgat---------------------------------------gacatattgacaa---acaataaaccttggtttgtacgcaaagcttctgggctttttgatgcaatctgggatgcttttgttgc---cgctattaagcttgtaccaactactactggtgttttggttaggtttgttaagtctattgcttcaactgttttaactgtctctaatggtgttattattat---gtgtgcagatgttccagatgctttt-caatcagtttatcgcacatttacacaagctatttgtgctgcatttgatttttctttagatgtattta------------------------aaattggtgatgttaaatttaaacgacttggtgattatgttcttactgaaaacgctcttgttcgtttgactactgaagttgttcgtggtgttcgtgatgctcgcataaagaaagccatgtttactaaagtagttgtaggtcctacaactgaagttaagttttctgttattgaacttgccactg---ttaatttgcgtcttgttgattgtgcacctgtagtttgccctaaaggtaagattgttgttattgctggacaagcttttttctatagtggtggtttttatcgttttatggttgatcctacaactgtattaaatgatcctgtttttactggtgatttattttac------------------------------------------------------actattaagtttagtggttttaagcttgatggttttaaccatcagtttgttactgct---agttctgctacagatgccattattgctgttgag----------------ctgttgttattggatttt-------------------------------------------aaaactgcagtttttgtgtacacatgtgtggttgatggctgtagtgtcattgttagacgtgatgctacattcgctacacatgtgtgttt---------taaggactg------ttataatatttgggagcaattctgcattgataattgtggtgagccatggtttttgactgattataatgctatcttgcagagtaataaccctcaatgtgctattgttcaagca---------tcggagtct---------------------aaagttttgcttgagaggtttttacctaagtgtcctgaaatactgttgagtattgatgatggccatttatggaatctttttgttgaaaagtttaattttg----------------------ttacagattggttaaaaactcttaagcttacacttacttctaatggtcttttaggtaattgtgccaaacgttttagacgtgttttggtaaaattgcttgatgtcta---------taatggttttcttgaaactgtctgtagtgtcgcatacactgctggtgtttgcatcaaatattatgctgttaatgttc------------------------------------------------------------------------------------------------------------------catatgtagttattagtggttttgtaagtcgtgtaattcgtagagaaaggtgtga------catgacttttccttgtgttag---ttgtgtcacctttttctatgaatttttagacacttgttttggtgtt---------agtaaacctaatgccattgatgttgaacatt---------tagagcttaaagaaaccgtttttgttgaa------------------cctaaggatggtggtcaattttttgtttctggtga---------------------ttatctttggtatgttgtaga---tgacatttattatccagcttc---------atgtaatggtgtattgccagttgcttttacaaaa---------------------------ttagcaggtggtaa---------------aatatctttttctgatgatgttatagttcatgatgttgaacctacccataaagtcaagctcatatttgagttt-gaagatg-----atgttgttaccagtctttgtaagaagag----------------ttttggtaagtccattatttatacaggt---------------gattgggaaggtctacatg----------------------aagttcttacatctgcaatgaatgtcattgggcaacatattgagttgccacaattttatat---------------------------ttatgatgaagagggtggttatg-atgtttctaaacc------agttatgatttcacaatggcctatt---------------------------------------------------------------------------------------------------------------------------------------------------------------------------------------------------------------------agtaatgat---------------------agtaatg-------------------------------------------gttgtgttg--ttgaa-------------------------------gcgagcactgattttca------tcaatt--------------------------------------------agaat-----------------------------------------------------------------------------------------gtatt----------------------------------------------------------------------------------------------------------------------------------------------------------------------------------------------gttgatgactc-------------------------------------------------------------------tgttagagaa------------gaggttgatataattgaac------------------------------aaccttttga---------------agaagttga----acatgtgct------------ctcaatta---gacaacctttttctttttcttttagagatgaattgggtgttcgtgttttagatcaatctgataataattgttggattagtaccacacttgtacagttgcaacttacaaagcttttggatga---ttctattgagatgcaattgtttaaagttggtaaagttgattcaa---ttgtccaaaagtgttatgagttgtctcatttaattagtggttcacttggtgatagtggtaaacttcttagtgaacttcttaaagaaaaatatacatgttctataacttttgagatgtcttgtgattgt---ggtaaaa------------agtttgatgagcaggttggttgtttgttttggattatgccttacacaaaactttttcaaaaaggtgagtgttgtatttgtcataaaatgcagact-tataagcttgttagta-tgaaaggtactggtgtgtttgt---------acaggac-------------------ccagcacctattgacattgatgctttccctgtgaaacctatatgttcatctgtatatttaggtgttaagggttc---------tggtcattatcaaacaaatttatacagttttaacaaagctattgatggttttggtgtctttgacattaaa---------aatagtagtgttaatactgtttgttttgtcg---atgttgattttcata-------------------------------------------------------------------------------------------------------------------------------gtgtagaagtagaa------------------------------------------------------gctggtga--------------------------------------------a------g-----------------------------------------------------------------------------ttaaaccttttgctgtatataaaaatgttaaattttatttaggtgatatttcacaccttgtaaactgtgtttcttttgactttgttgtcaatgctgctaatgagaatcttatgcatggaggcggtgttgcacgtgctattgatattttgactgaaggtcaacttcagtcattatctaaagattacattagtagtaatggtccacttaaggtaggaacaggtgttatgttggagtgtg------------aaaaattcaatgtatttaatgttgttggtccgcgagctg---gtaaacatgagcat---tcattacttgttgaagcttataattctatcttag---ttgaaaatggtattccacttatgcctcttcttagttgtggtatttttggtgtaaggattgaaaattctcttaaagctttgtttagttgtgacattaat---aaattattgcaagtttttgtttattc------------ttcaaatgaagaacaagctgttcttaagtt-------------------------------------------------------------------------------------tttagatggtttagat----ttaacaccagtca--------------------------------------------------------------------------ttgac---gatg---------------------------------------------ttgatgttg----------tt-------------------------------------------------------------------------aaacctttta------gagttgaaggtaatttttcattctttgattgtggtgtcaatgcc-------------ttggatggtgata---tt------tacttattattcactaactctattttaatgttggataaacaaggacaattattggatacaaaacttaatggtattttgcaacaggcagctcttgattatcttgctaca------gttaaaactgtaccagctggtaatttggttaaact---------tgt---tgttgag---agttgtaccatttatatgtgtgttgtaccatcgataaatgatctttcttttgataaaaatcttggtcgttgtgtgcgtaaacttaatagattgaaaacttgtgttattgccaatgttcctgctattgatgttttgaaaaagcttctttcaagtttgactttaactgttaaatttgt---tgtagagagtaatgttatggatgttaacgactgttttaagaatgataatgtagttttgaaaattactgaagatggtattaatgttaaagatgttgttgttgagtcttctaagtcacttggtaaacaattgggtgttgtgagtgatggt------gttgactcttttgaaggtg--------------ttttacctattaatactgatac------tgtcctatctgta-----------------------g---ctccagaagttgactgggttgctttttatggttttgaaaaggcagcactttttgct-------------------------------tctttggatgtaaagccatatggttaccctaatgattttgttggtggttttagagttcttgggaccaccgacaataattgttgggttaatgcaacttgtataattttacagtatcttaagcctacttttaaatctgagggtttaaatgttctttggaacaaatttgttacaggtgatgttggaccttttgttagttttatttattttataactatgtcttcaaagggtcaaaagggtgatgctgaagaggcattatctaaattgtcagagtatttgattagtgattctattgttactcttgaa---------------caatattcaacttgtgacatttgtaaaagta------------ctgtagttgaagttaaaagtgctgttgtttgtgctagtgtgcttaaagatggttgtgatgttggtttttgt-------ccacacagacataaattgcgttcacgtgttaagtttgttaatggacgtgttgttattaccaatgt------------------------tggtgaacctataatttcacaaccttctaagttgcttaatggtattgcttatacaacattttcaggttcttttgataac------ggtcactatgtagtttatgatgctgctaataatgctgtctatgatggtg------------ctcgtttatttgcttcagatttgtctactttagctgttacagctattgttgtagtaggtggttgtgtaacatctaat------------------------------------------------------------------------------gtttcaccaa------------ttgttagtgagaaaattt-------------ctg---------------ttatggataaacttgatactggtgcacaaaaatttttccagtttggtgattttgttatgaataacattgttc-tgtttttaacttggttgcttagt---------atgtttagtcttttacgtacttctattatgaagcatgatattaaagtt------------attgccaaggctcctaaacgtacaggtgttattttgacacgtagttttaagtataacattaaatctgctttgtttgttgtaaaacagaagtggtgtgttattgttactttgtttaagttcttattgttattatatgctatttatgcacttgtttttatgattgtgcaatttagtccttttaatagtcttttatgtggtgacattgtaagtggttatgaaaaatccacttttaataaggatatttattgtggtaattctatggtttgtaagatgtgtttgtttagttatcaagagtttaatgatttggatcatactagtcttgtttggaagcacattcgtgatcc--tatattaatcagtttacaaccatttgttata-cttgttattttgttaatttttggtaatatgtatttgcgttttggacttttatattttgttgcacaatttattagtacttt------------tggttctttcttaggctttcatcagaaacagtggtttttacattttgtgccgttcgatgttttatgtaatgagtttttagctacatttattgtctgcaaaattgttttatttgttagacatattattgttggctgtaataatgctgactgtgtagcttgttctaaaagtgctagacttaaacgtgtaccacttcaaactattattaatggtatgcataaatcattctatgttaatgctaatggtggtacttgt---ttctgtagtaaacataacttcttttgtgttaattgtgattcttttgggcctggtaatacttttattaatggtgatattgcaagagagcttggtaatgttgttaaaacagctgttcaacccacagctcctgcatatgttattattgataaggtagattttgttaatggattttatcgtctttatag------tggtgacactttttggcggtatgactttgacattactgaatctaagtatagttgtaaagaggttctgaagaattgtaatgttttagaaaattttattgtttacaataatagtggtagtaacgttacacagattaaaaatgcttgtgtttatttttctcaattgttgtgtgaacctataaagttggtaaattcagagttgttgtcaactttatcggttgattttaatggtgttttgcataaggcatatgttgatgttttgtgtaatagtttttttaaggatctaactgctaacatgtccatggctgaatgtaaagctacacttggttt---gactgtttctgatgatgattttgtttcagctgttgccaatgcacataggtatgacgttttgctttcagatttgtcatttaataatttttttatttcttatgctaaacctga---agataagttgtccgtttatgacattgcttgttgtatgcgtgccggttctaaggttgttaatcataatgttttaatcaaagagtcaatacctattgtttggggtgtcaaggactttaatactctttctcaagagggtaagaagtaccttgttaaaacaactaaagcaaagggtttgacttttttattaacttttaatgataaccaagcaattacacaagttcct------------gctactagtatagttgcaaaacaaggtgctgg-------------------------ttttaaacgt---------acttataatt-ttgtgtggtatgtatgtttatttgttgttgca---------------ttgtttattggtgtttcat------ttattgattata---caaccactgtaactagctttcatggttatgat---------tttaagtacattgagaatggtcagttgaaggtgtttgaagcacctttacactgtgttcgtaatgtttttgataattttaatcaatggcatgaggctaagtttggtgttgttactactaatagtgataaatgtcctatagttgttgg---tgtttcaga---------gcgtattaatgttgttcctggtgttccaacaaatgtatatttggtaggaaagactcttgtttttacattacaggctgcttttgg---aaacacaggtgtttgttatgattttgatggtgttactactagtgataagtgt---------------------------atttttaattctgcttgtactaggttggaaggtctgggtggtgacaatgtttattgttacaatactgatcttattgaaggttct------------aaaccttatagtactttacagcctaatgcttattataagtatgatgttaaaaattatgtacgttttccagaaattttagctagaggttttggcttacgtactattagaactttggctacacgttattgtagagttggtgaatgccgtgactcacataaaggtgtttgttttggttttgataaatggtatgttaatgatggacgtgttgatgacggtta------catttgtggtgatggtcttatagaccttcttgttaatgtactctcaatctttagttcatcttttagcgttgtggctatgtctggacatatgttgtttaattttctttttgcagcatttattacatttttgtgctttttagttactaaatttaaacgtgtttttggtgatctttcttatggtgtttttactgttgtttgtgcaactttgattaataacatttcttatgttgttactcaaaatttattttttatgttgctttatgctattttgtactttgtttttactaggacagtgcgttatgcttggatttggcatattgcatacattgttgcatatttcttgttaataccatggtggcttctcacatggtttagttttgctgcatttttagagcttttacctaatgtttttaagttaaaaatctctactcaattgtttgaaggtgataagtttataggtacttttgagagtgctgctgcaggtacatttgttcttgacatgcgttcttatgaaaggctgataaatactatttcacctgagaaacttaagaattatgctgcaagttataataaatataaatattatagtggtagtgctagtgaggctgactatcgttgtgcttgttatgctcatttagccaaggctatgttagattacgcaaaagatcataatgacatgttatattctccacctaccattagctacaattccaccttacaatctggtcttaagaagatggcacaaccatctggttgtgttgagagatgtgtggttcgcgtctgttatggtagtactgtgcttaatggagtttggttaggtgacactgttacttgtcctagacatgtcatagcaccatcaaccactgttcttattgattatgatcatgcatatagtactatgcgtttgcataatttttcagtgtcttataatggtgtcttcttgggagttgttggtgttacaatgcatggctctgtgttgcgtattaaggtttcacaatctaatgtacatacacc---taaacatgtttttaaaacgttgaaacctggtgattcttttaatattttagcatgttatgaaggtattgcatctggtgtttttggtgttaatttacgtacaaactttactattaaaggttcttttataaatggagcttgtggttctcctggttataatgttagaaatgatggtactgttgagttttgttatttacaccaaattgagttaggtagtggtgctcatgttggttctgattttactggtagtgtttatggtaattttgatgaccaacctagtttgcaagttgagagtgccaaccttatgctatcagataatgttgttgcctttttgtacgctgctttgttgaatggttgtaggtggtggttgcgttcaactagagttaatgttga--------tggttttaatgaatgggctatggctaatggttatacaagtgtttctagtgttgagtgctattctattttggcagcaaaaactggtgttagtgttgaacaattgttagcttccattcaacatcttcatgaaggttttggtggtaaaaacatacttggttattctagtttatgtgatgagttcacgctagctgaagttgtgaagcagatgtatggtgttaacttgcaaagtggtaaggttatttttggtttaaaaacaatgtttttatttagcgttttcttcacaatgttttgggcagaactctttatttatacaaacactatatggataaaccctgtgatacttacacctatattttgtctacttttgtttttgtcattatttttaactatgtttcttaaacataagtttttgtttttgcaagtatttttattacctactgttattgcaactgctttatataattgtgttttggattattacatagtaaaatttttggctgaccattttaacta---taatgtttcagtattacaaatggatgttcagggtttagttaatgttttggtctgtttatttgttgtatttttac---------acacatggcgcttttctaaagaac---------gttttacacattggtttacatatgtgtgttctctta------tag--------------cagttgcttacacttatttttatagtggtg-------------------------------actttttgagtttgcttgttatgtttttatgtgctatatctagtgattggtacattggtgccattgtttttaggttatcacgtttgattgtaa---ttttttcacctgaaagtgtatttagtgtttttggtgatgtgaaacttactttagttgtttatttaatttgtggttatttagtttgtacttattggggcattttgtattggttcaataggttttttaaatgta------------ctatgggtgtt---tatgattttaaggtgagtgctgctgaatttaaatacatggttgctaatggacttcatgcaccacatggaccttttgatgcactttggttatcattcaaactacttggtattggtggtgaccgttgtataaaaatttcaactgtccaatccaaactgactgatttgaagtgtactaatgttgtgttattgggttgtttgtctagtatgaacattgcagctaattctagtgaatgggcttattgtgttgatttacacaataagattaatctttgtgatgaccctgaaaaagctcaaggtatgttgttagcactccttgcgttttttctaagtaaacatagtgattttggtcttgatggccttattgattcttattttgataatagtagcacccttcagagtgttgcttcatcatttgttagtatgccatcatatattgcttatgaaaatgctagacaagct-tatgaggatgctattgctaatggatcttcttctcaacttattaaacaattgaagcgtgccatgaatatcgcaaagtctgaatttgatcatgaggtatctgttcagaagaaaattaatagaatggctgaacaagctgctactcagatgtataaagaagcacgctctgttaatagaaaatctaaagttattagtgctatgcactctttactttttggaatgttaagacgtttggatatgtctagtgttgaaactgttttgaatttagcacgtgatggtgttgtgccattgtcagttatacctgcaacttcagcttctaaactaactattgttagtccagaccttgaatcttattctaagattgtttgtgatggttctgttcat-------tatgctggagttgtttggacacttaatgatgttaaagacaatgatggtagacctgttcatgttaaagagattacaaaggaaaatgttgaaactttgacatggcctcttatccttaattgtgaacgtgttgttaaacttcaaaataatgaaattatgcct---ggtaaacttaagcaaaaacctatgaaagc------tgagggtgatggtggtgttttaggtgatggtaatgccttgtataatactgagggtggtaaaacttttatgtatgcttatatttctaataaagctgaccttaaatttgttaagtggga---gtatgagggtggttgcaacacaatcgagttagactctccttgtcgatttatggtc---gaaacacctaatggt---cctcaagtgaagtatttgtattttgttaaaaatttaaataccttacgtagaggtgccgttcttggttttataggtgccacaattcgtctacaagctggtaaacaaactgaattggctgttaattctggacttttaactgcttgtgctttttcggttgatccagcaactacttacttggaggctgttaaacatggtgcaaaacctgtaagtaattgtattaagatgttatctaatggtgctggtaatggtcaagctataacaactagtgtagatgctaacaccaatcaagattcttatggtggagcatctatttgtttgtattgtcgggcccacgttcctcaccctagtatggatggttactgtaagtttaagggtaaatgtgttcaggttcctattggttgtttggatcctattaggttttgtttagaaaataatgtgtgtaatgtttgtggttgttggttgggacacgggtgtgcttgtgaccgtacaa------ctattcaaagtg------ttgacatttcttatttaaacgagcaaggggttctagtgcagctcgactagaaccct---gtaatggcacggacatcgataagtgtgttcgtgcttttgacatttataataaaaatgtttcattcttgggtaagtgtttgaagatgaactgtgttcgttttaaaaatgctgatcttaaggatggttattttgttataaagaggtgtactaagtcggttatggaacacgagcaatccatgtataacctacttaacttttctggtgctttggctgagcatgatttctttacttggaaagatggcagagtcatttatggtaatgttagtagacataatcttactaaatatactatgatggacttggtctatgc----------------tatgcgtaactttgatgaacaaaattgtgatgttctaaaagaagtattagttttaactggttgttgtgacaattcttattttgatagtaagggttggtatgacccagttgaaaatgaggatatacatagagtttatgcatctcttggcaaaattgtagctagagctatgcttaaatgcgttgctctatgtgatgcgatggttgctaaaggtgttgttggtgttttaacattagataaccaagatcttaatggtaacttttatgattttggtgattttgttgttagcttacctaatatgggtgttccctgttgtacatcatattattcttatatgatgcctattatgggtttaactaattgtttagctagtgagtgttttgtcaagagtgatatttttggtagtgattttaaaacttttgatttgcttaagtatgatttcactgaacataaagaaaatttattcaataagtactttaagcattggagttttgattatcatcctaattgtagtgactgttatgatgatatgtgtgttatacattgtgctaattttaatacactatttgccacaactataccaggtactgcttttggtccactatgtcgtaaagtttttatagatggtgttccacttgttacaactgctggttatcattttaagcaattaggtttggtttggaataaagatgttaacacacactcagttaggttgacaattactgaacttttgcaatttgtcaccgacccttccttgataatagcttcttccccagcactcgttgatcaacgcactatttgtttttctgttgcagcattgagtactggtttgacaaatcaagttgttaagccaggtcattttaatgaagagttttataactttcttcgtttaagaggtttctttgatgaaggttctgaacttacattaaaacatttcttcttcgcacagaatggtgatgctgctgttaaagattttgacttttaccgttataataagcctaccattttagatatttgtcaagctagagttacatataagatagtctctcgttattttgacatttatgaaggtggctgtattaaggcatgtgaagttgttgtaacaaatcttaataagagtgctggttggccattaaataagtttggtaaagctagtttgtattatgaatctatatcttatgaagaacaggatgctttgtttgctttgacaaagcgtaatgtcctccctactatgacacagctgaatcttaagtatgctattagtggtaaagaacgtgctagaactgttggtggtgtttctctgttgtccacaatgaccacaagacaataccatcaaaaacatcttaaatccattgttaatacacgcaatgccactgttgttattggtactaccaaattttatggtggttggaataatatgttgcgtactttaattgatggtgttgaaaaccctatgctcatgggttgggattatcccaaatgtgatagagctttgcctaacatgatacgtatgatttcagccatggtgttgggctctaagcatgttaattgttgtactgcaacagataggttttataggcttggtaatgagttggcacaagttttaacagaagttgtttattctaatggtgg-tttttattttaagccaggtggtacgacttctggtgacgctagtacagcttatgctaattctatttttaacatttttcaagccgtgagttctaacattaacaggttgcttagtgtcccatcagattcatgtaataatgttaatgttagggatctacaacgacgtctgtatgataattgctataggttaactagtgttgaagagtcattcattgatgattattatggttatcttaggaaacatttttc-aatgatgattctttctgatgacggtgttgtctgttataacaaggattatgctgagttaggttatatagcagacattagtgcttttaaagccactttgtattaccagaataatgtctttatgagtacttctaaatgttgggttgaagaagatttaactaagggaccacatgagttttgttcccagcatactatgcaaatagttgacaaagatggtacctattatttgccttacccagaccctagtaggatcttgtcagctggtgtttttgttg---------------atgatgttgttaagacagatgctgttgttttgttagaacgttatgtgtctttagctattgatgcataccctctttcaaaacaccctaattctgaatatcgtaaggttttttacgtattacttgattgggttaagcatcttaacaaaaatttgaatgagggtgttcttgaatctttttctgttacacttcttgataatcaagaagataagttttggtgtgaagatttttatgctagtatgtatgaaaattctacaatattgcaagctgctggtttatgtgttgtttgtggttcacaaactgtacttcgttgtggtgattgtctgcgtaagcctatgttgtgcactaaatgcgcatatgatcatgtatttggtaccgaccacaagtttattttggctataacaccgtatgtatgtaatgcatcaggttgtggtgttagtgatgtcaaaaaattgtatcttggtggtttgaattactattgtacaaatcataaaccacagttgtcttttccattatgttcagctggtaatatatttggtttatataaaaattcagcaactggttccttagatgttgaagtttttaataggcttgcaacgtctgattggactgatgttagggactataaacttgctaatgatgttaaagatacacttagactctttgcggctgaaactattaaagctaaagaagagagtgttaagtcttcttatgcttttgcaactcttaaagaggttgttggacctaaagaattgcttcttagttgggaaagtggtaaagttaaaccacctttgaatcgtaattctgttttcacctgttttcaaataagtaaggactcaaaattccaaataggtgagttcatcttcgagaaggttgaatatggttctgatactgttacgtataagtctactgtaactactaagttagttcctggtatgatttttgtcttaacatctcacaatgtccaacctttacgtgcaccaactattgcaaaccaagagaagtattctagcatttataaattgcaccctgcttttaatgtcagtgatgcatatgctaatttggttccatattaccaacttattggtaaacaaaagataactacaatacagggtcctcctggtagtggtaagtcacattgttccattggacttggattgtactatccaggtgcgcgtattgtttttgttgcttgtgcccatgctgctgttgattccttatgtgcaaaagctatgactgtttatagcattgataagtgtactaggattatacctgcaagagctcgggttgagtgttatagtggctttaaaccaaataacactagtgcacaatacatatttagcactgttaacgcattacctgagtgtaatgctgatatcgttgttgtagatgaagtttcaatgtgtacaaattatgacctttctgttattaatcagcgtttatcatataaacatattgtttatgttggtgatccacaacaacttcctgcacctagagtaatgattactaaaggtgttatggagcctgttgattataacgttgttactcaacgtatgtgtgctataggccctgatgtttttcttcataaatgttatagatgtcctgctgaaatagttaatacagtttctgaacttgtttatgagaacaagtttgtccctgttaaacctgctagtaaacagtgttttaaagtcttttttaagggtaatgtacaggttgacaatggttctagtattaacagaaagcagcttgaaatagttaagctgtttttagttaaaaatccaagttggagtaaggctgtgtttatttctccttataatagtcagaattatgttgctagtagatttttaggacttcaaattcaaactgttgattcttctcaaggtagtgagtatgattatgtaatctatgcacaaacttctgacactgcacatgcttgcaatgtaaaccgttttaatgttgctataacacgtgctaagaagggtatattttgtgtaatgtgtgataaaactttgtttgattcacttaagttttttgagattaagcat------gcagatttacactc---------tagccaggtttgtggcttgtttaaaaattgtacacgcactcctct---taatttaccaccaactcatgcacacactttcttgtcgttgtcagatcagtttaagactacaggtgatttagctgttcaaataggtt---caaataacgtttgtacttatgaacatgttatatcatttatgggttttaggtttgatattagtattcctggtagtcatagtttgttttgtacacgtgactttgctattcgtaatgtgcgtggttggttgggtatggatgttgaaagtgctcatgtttgtggcgataacataggtactaatgttcctttacaggttggtttttcaaatggtgttaattttgttgtgcaaactgaaggttgtgtgtctaccaattttggtgatgttattaaacctgtttgtgcaaaatctccaccaggtgaacaatttagacaccttgttcctctttt---acgtaaaggacaaccttggttaattgttcgtagacgcattgtgcaaatgatatctgattatttgtccaatttgtctgacattcttgtctttgttttgtgggcaggtagtttggaattaactacaatgcgttactttgtaaaaatagggccaattaaatattgttattgtggtaattctgccacttgttataattcagttagtaatgaatattgttgttttaaacatgcattgggttgtgattatgtttacaatccgtatgcttttgatatacaacagtggggttatgttggttccttgagccaaaaccaccacacattctgtaacattcatagaaacgagcatgatgcctctggtgatg-ctgttatgacacgttgtttggcagtacatgattgttttgtcaaaaatgttgattggactgtaacatacccctttattgcaaatgagaaatttatcaatggctgtgggcgtaatgtccagggacatgttgttcgtgcagccttgaaattgtataaacctagtgttatt----------------catgacattggtaatcctaaaggtgtacgttgtgctgttactgatgccaaatggtactg-ttatgacaagcaacctgttaatagtaatgtcaagttgttggattatgattatgcaacccatggtcaacttgatggtctttgtctattctggaattgtaatgttgatatgtatccagaattttcaattgtgtgtcgttttgacacacgtactcgttctgtttttaatttagaaggtgttaatggtggttctctttatgttaacaaacatgcgtttcatacaccagcatatgataaacgtgcttttgttaaattaaaacctatgccttttttttactttgatgacagtgattgtgatgttgtgcaagaac------------aagttaattatgtaccccttcgcgctagtagttgtgttacccgttgtaatataggtggtgctgtttgttcaaaacatgcaaatttgtatcaaaaatatgttgaggcatataatacatttacacaggctggttttaacatttgggtaccacatagttttgatgtttataatttgtggcaaatttttattgaaactaa---tttacaaagtcttgaaaatatagcatttaatgttgtaaaaaaagggtgttttactggtgttgatggtgagttacctgttgcagttgttaacgacaaagtttttgttcgctatggcgatgttgacaacttggtttttacaaataaaacaacattgcctactaatgttgcttttgaattgtttgcaaaacgaaaaatgggtttaacaccaccattgtctattctcaaaaatctcggtgttgttgctacatataaatttgttttatgggattatgaagctgaaagaccttttacctcatatactaagagtgtatgtaaatacactgattttaatgaggatgtttgtgtttgttttgacaatagtattcagggttcgtatgagcgttttacgcttactacgaacgctgttttattttctactgttgtcat------------taaaaatttaacacctataaagttgaatttt-ggtatgttgaatggtatgccagtttcttctattaaaggtgataaaggtg---------ttgaaaaattagttaattggtacatatatgttcgtaaaaatggtcaatttcaagatcactatgatggtttttacactcaaggtaggaatttatcagactttacaccaagaagtgatatggagtgtgattttcttaacatggatatgggtgtttttattaataaatatggtcttgaggattttaattttgaacatgttgtatatggtgatgtttcaaaaactacattaggaggtcttcatttgttgatatcacagtttaggcttagtaaaatgggtgttttgaaagctgatgattttgtcactgcttctgacacaactttgaggtgctgtactgttacttatcttaatgaacttagttcaaaagttgtttgtacttatatggatttgttgttggacgactttgttactatactaaagagtttagatcttggtgtaatatctaaagttcatgaagttattatagataataaaccttataggtggatgttgtggtgtaaagataaccacttgtccactttttatccacagttgcagtctgctgaatggaagtgtggttatgctatgccacaaatttataagcttcaacgtatgtgtttggaaccttgtaatttatataattatggtgctggtattaagttgcctagtggtataatgttaaatgttgttaaatacactcagctttgtcaatacctaaatagcactacaatgtgcgtacctcataatatgcgtgttttgcactatggtgctggttctgacaaaggtgtggcacctggtacaactgttttaaaacgttggctaccacctgatgcaataatcattgataatgatatcaatgattatgttagtgatgcagattttagcattacaggtgattgtgctactgtttatcttgaagataagtttgacttacttatttctgatatgtatgatggtagaattaaa---ttttgtgatggtgaaaacgtctctaaagatgggttttttac-ttatcttaatggtgttattagag-a-aaaattagctattggtggtagtgttgccattaagattacagaatatagttggaataagtatctttatgaattaatacaaagatttgctttttggactttgttttgcacgtctgttaatacatcctcttcagaagcttttcttattggtattaattatttaggtgactttattcaaggtccttttatagctggtaacactgttcatgctaattatatattttggcgtaattctactattatgtctttgtcatataattcagttttagatttaagtaagtttgaatgtaaacataaggccactgttgttgttacacttaaagatagtgatgtaaatgatatggttttgagtttgattaagagtggtaggttgttgttacgcaataatggtcgt---tttggtggttttagtaatcatttagt---ctcaacta-----aatgaaacttttc----------------ttgat-------------tttgct------------------------------tgttttgcccttggcc-----------------------------------------------------------------------------------------------------tcttgctt-----------------tt---tcacatgtaata----gtaa-------------------------tgctaatctctct-------------------------at---------------------------------------------------------------------------------------------------------------------------------------------------------------------------------------------------------------------------------------------------------------------------------------------------------------------------------------------------------------------------------------------------------------------------------------------------------------------------------------------------------------------------------------------------------------------------------------------------------------------------------------gttacaattaggtg---------------------ttcctgacaatt------------------------------------------------------------------cttc------------aactattgtcacgggtttattgcc-----------------------------------------------------------------aactcattggatttgtgctaa---------------------------------------------------tcagag-------------------------------------tacatctgtttactcagcc------------------------------------------aatggtttctttta---------------------------------------------------------------------------------------------------------------------------------------------------------------------------------tattgat-----------------------------------gttggtaatcaccgta---------gtgctt------------ttgcgctccatactggttatta-tga------------------tgt--------t------aatcagta--------------ttatatttatgttact--------------aatgaaa---------taggcttaaatgcttctg---ttactcttaagatttgtaag------tttggta-----------------------------------------------------------taaacactacttttg---------------------------------------attttttaag-taattcttc----------tagt------------------tcttttgactgtatagtta------------atttgttattt-----------acagaacagttag-------------------gtgcg---------cctttgggcataactatat-----------ctggtgaaactg-----tgc--gtctgcatttatataatgtaactcgtactttttatgtgccag---------cagcttata---------------------------------aacttactaaacttagtgttaaatgttactt-----------------------------------taactattc--------------------------------ctgtgttttt-------------agtgttgtcaacgccaccgt------------tactgtgaatgtcaccacac---ataatggccgtgtag-ttaactacactgtt--------------tg------------------------------------tgatgattgt--------aatggttatactgataacatattttctgttcaacaggatggccg-------------------------------------------------------------------------------------------------------------------------------cattcctaatggtttcccttttaataattggtttttgctaactaatggttccacactagtggacggggtctctagactttatc--------aaccactccgtttaacttgtttatggcctgtacctggtcttaaatcttcaactggttttgtttattttaatgc-cac---tggtt---------------------------------ctgatgttaattgtaacggctatca----------acataattctg-ttgctgatgttatgcgttacaatcttaacttcagtgctaattctgt---ggata---------atctcaagagtggt--------gttatagtttttaaaactctacagta---------c--gatgttttgtttt------------------------actgtagtaa---------------ttcct-----------------------ct-----------------------------------tcg--------ggcgt---------tctag---------ataccacaataccttttgg---------------------------------cccttcctctcaaccttattactgttttataaatagtaccatc---------aacaccactcatg-----------------ttagcacttttgtgggtgtcctaccacccactgt--gcgtgagattgttgttgctagaactggtcagttttatattaatggttttaagtattttgatttgggttttatcgaagctgtcaattttaatgtcacaa---------------------ctgctagtgccaca------gatttttggacggttgcattt--------------gctacttttgtcgatgttttggttaatgttagtgcaactaagattcaaaacttactttattgcgatt---ctccatttg-------aaaagttgcagtgtgagcacttgcagtttggattgcaagatggtttttattctgcaaattt------------tcttgatgataatgttttgcctgagacttatgttgcactccccatttattatc------------------aacacacggacataa------attttactgcaact-----------gcatcttttggtggtt---------------------------------------------cttgt---------------------tatgttt--gtaaacc------------------acaccaggttaatatatctcttaatggtaacact---------------------tc------agtgtgtgtta-----gaacatctcat------ttttcaattaggtata------tttataaccgcgtt---aagagtggttcaccaggtgactcttcatggc----------acatttatttaaa------------------gagtggcacttgtccattttctttttct---aagttaaataattttcaaaagtttaagactatttgtttttcaaccgtc-------gcagtgcctggtagttgtaattttccacttgaagccacctg-gcattacacttctta------------------------tactattg-----------------------ttggtgctttgtatgtta--------cttggtctgaaggtaattccattactggtgtacct---------------tatcctgtctctggtattcgtgagtttagtaatttagt------------------------tttaaataattgtaccaaatataatatttatgattatgttggtactggaattatacgttcttcaaaccagtc---------acttgctggtggtattacatatgtttctaactctggtaatttacttggttttaaaaatgtttccact---------ggtaacatttttattgtgacaccatgtaaccaaccagaccaagtagctgtttatcaacaaagcattattggtgccatgac---------------tgctgttaatgagtctaga---------------------------tatggc------------ttg--------------------------------------------------------------------------------------------------------------------------------------------------------------------caaaacttactacagttacctaacttttattatgttagtaatg------------gtagtaacaat------------------tgcactacggccgttatgacttattctaattttggtatttgtgctgatggttctt---------------taattcctgttcgtctgcgtaattctagtgataatggtatttca-gccataatcactg---ctaatttatccattccctctaactggactacttcagttcaagttgagtacctccaaattactagtactccaatagttgttgattgtgctacttatgtgtgtaatggtaaccctcgctgtaagaatctacttaagcagtatacttctgcttg---------------taaaactattgaagatgccttacgacttagtgctcatttggaaactaatgatgttagtagtatg------------ctaactttcgatagcaatgcttttagt-ttggc---------taatgttactagttt---------------------------------------------------tggagattat--------------------------aacctttctagtgttttacctcagagaaacattcattcaagccgtatag------------caggacg--------------------------tagtgctttggaagatttgttgtttagcaaagttgttacatctggtttgggtactgttgatgttgactataagtcttgtac---------taaaggtctttct---------attgctgaccttgcttgtgctcagtactacaatggcataatggttttgccaggtgttgctgatgctgaacgtatggccatgtacacaggttctcttataggtggcatggtgctcggaggtcttacatca------gcagccgccatacctttttctttggcactgcaagcacgacttaactatgttgctttacaaactgatgtgcttcaagaaaatcagaaaattttggctgcatcatttaataaggctattaataacattgttgcttcttttagtagcgttaatgatgctattacacaaactgcagaggctatacatactgttactattgcacttaataagattcaggatgttgttaatca---------acagggtagtgctcttaaccatctcacttcacaattgagacataattttcaggccatttctaattcaattcaagctatttatgaccggcttgattcaattcaagccgatcaacaagttgacagattaattactggacggcttgcagctttgaatgcatttgtttcccaagttttgaataaatatactgaagttcgtagttccagacgcttagcacagcagaagattaatgaatgtgtcaaatc----------acaatctaatagatatggttttt---gtggc---aatggcacccatatcttttcaatcgtcaactcagctccagatggtttgctttttcttcatactgttttgctgccaaccgactacaagaatgtaaaggcgtggtcgggtatctgtgt---------tgatggcatttacggctatgttctgcg-----------tcaatctaacttggttctttattct---------------------gataatggt---------------------gtttttcgtgtaacttccagggtcatgtttcaacctcgtttacctgttttgtctgattttgtg---------caaatatataattgtaatgttacttttgttaacatatctcgtgtcgagttacatactgtca---tacctgactacgttgatgttaataaaacattacaagagtttgcacaaaactt------acc------aaagtatgtta---------agcctaattttga------cttgactccttttaatttaacatatcttaatttgagttctgagttgaagcaactcgaagttaaaactgctagtcttttccaaactactgttgaattacaaggtcttattgatcagattaacagtacatatgttgatttgaagttgcttaataggtttgaaaattatattaaatggccttggtgggtttggctcattatttctgttgtttttgttgtattgttgagtcttcttgtgttttgttgtctttctacaggttgttgtggttgttgcaattgttt------------aacttcatcaatgcgaggttgttgtgattgtggttcaacta-aacttccttattacgaa---tttgaaaaggtccacgttcaata----------------------------------------------------------------------------------------------------------------------------------------------------------------------------------------------------------------------------------------------------------------------------------------------------------------------------------------------------------------------------------------------------------------------------------------------------------------------------------------------------------------------------------------------------------------------------------------------------------------------------------------------------------------------------------------------------------------------------------------------------------------------------------------------------------------atgcctttcggtg-------------------------gcc-tatttcaacttactctt---------------------------------------------------------------------------------------------------------------------------------------gaaagtactattaataagagtgtggct------------------------------------------------------aatcttaaattacca------------------------------------------cctcatgatgttactgtcttgcg---------------------------------tgacaatctcaaacctgttactacacttagtactatcactgcttatttgttagttagtttg------tttgtcact-tattttgc-tttattcaaacctct-tactgctagagg-tcgtgttgcttgttttgttttaaaattattgacactatttgtctatgtgcctttattggttctttttggtatgtatcttgacagttttataa---------ttttttctacgctgttgtttcgattcatacatgttggctattatgcctatctctataaaaatttttcatttgttttgttcaatgttactaaactatgcttcgtttcaggcaagtgttggtatcttgaacaatcattttatgaaaatcgtttt-------gctgctatttatggtggtgaccactatgtcgttttaggtggtgaaactattacttttgtttcttttgatgacctttatgttgctattagaggttcttgtgaaaagaacctacaacttatgcgtaaggttgatttgtataatggtgctgtcatttacatttttgccgaagagcctgttgttggtatagtc---------tac---tcctct---------------------------------caactatacgaagatgt--------------------------------------------------------------------------------------------------------------------------------------------------------------------------------------------------------------------------------------------------------------------------------------------------------------------------------------------------------------------------------------------------------------------------------------------------------------------------------------------------------------------------------------------------------------------------------------------------------------------------------------------------------------------------------------------------------------------------------------------------------------------------------------------------------------------------------------------------------------------------------------tcct-------------tc-gattaattgatgacaa---tggcattgtcctcaattccatt----------ttatggctcctt----------gttatgatattttt-------------ctttgtgttggcaatgacttttattaaactgattcaattgtgttttacttgtcattatttttttagtaggacattatatcaaccagtttataaaatttttcttgcttaccaagattatatgcaaat---agcacctgttccagctgaagtactaaatgtc-------taa---actaaacg---------------------------------------------------------atg--------tctaat----------------------------------------------------a----------gt--------------------agtgtg---------------------------------------------cctc---------------------------------------------------------------------------------tttcagagg------------------tt------t-----------atgtccatttacgtaactggaactttagttggaatttaattctaa------cgctttttatagttgtgttgcagtatgggcattataagtatagcagacttctttatggtttaaagatgtctgttttatggtgtttatggccacttgttctagctttgtctatttttgactgttttgtcaattttaatgtgga---ctgggtcttttttggttttagtattcttatgtctattattacactttgtttatgggttatgtattttgttaatagtttcagactttggcgccgtgttaaaactttttgggcttttaatcctgaaactaatgcaatcatctctctccaggtttacggacataattattacttaccggtgatggctgcacctacaggtgttacattaacacttctcagtggtgtacttcttgttgatggccataagattgctactcgtgttcaagtgggtcagttgcctaaatatgtaatagttgctacacctagtaccacaattgtttgtgaccgtgttggtcgctctgttaatgaaacaagccagactggttgggcattctacgtccgtgctaaacatggtgatttttctggtgttgcctctcaggagggtgttttgtcagaaagagagaagttgcttcatttaatcta--aactaaacaa-----------------------------------------------------------------aatggctag-----------------------------tgtaaattgggccgat----------------------------------------------g-----------------------------------------------------------------------------------------------------------------------------------------acagagctgcta---------------------------------------------------------ggaagaaattt---------------------------------------------------------------------------------------------------------------------------------------------------------------------------------------------------------------------------------------------cctcctccttcattttacatgcctcttttggttagttctgataaggcaccatatagggtcatccccaggaatcttgtccctattgg----------taagggtaataaagatgagcagattggtta-ttggaa---tgttcaagagcgttggcgtatgcgcagggggcaacgtgttgatttgcctcctaaagttcatttttattacctaggtactggacctcataaggaccttaaattcagacaacgttctgatggtg------ttgtttgggttgctaaggaaggtgctaaaactgttaa---------taccagtcttggtaatcgcaaacgtaatcagaaac---------ctttggaaccaaagttctctattgctttgcctccagagctctctgttgttgagt---------------------------ttgaggatcgctctaataactcatctcgtgctagc------------------agtcgttcttcaactc----------------------------gtaacaactcacgagactcttctcgtagc--act---------------tcaagacaac-------------------------------------------------------agtctcgcactcgt------------------------------------------------------------tctgattctaaccagtc-ttcttc-----------agatcttgttgctgctgttactttggct---------ttaaagaacttaggttttga------------taaccagtcgaagt---------------------------------------------cacctagt---tcttctggtacttccactcc------taag------------------------aaacctaataagcctctttctcaacccagggctgataagccttc--------------------tcagttgaagaaacctcgttggaagcgtgttcctaccagagaggaa------aatgttattcagtgctttggtcctcgtgattttaatcacaatatgggggattcagatcttgttcagaatggtgttgatgccaaaggttttccacagcttgctgaattgattcctaatcaggctgcgttattctttgatagtgaggttagcactgatgaagtg---ggtgataatgttcaga---ttacctatacctacaaaatgcttgtagctaaggataataagaaccttcctaagttcattgagcagattagtgctttt---------------------actaaacccagttctatc-aaagaaatgcagtcacaatcatctcatgctgttcagaacacagtactt-----------------------------------------------aat-------------------------------------------gcttctattccagaatctaaaccat------------------------------------------tggctgatgatgattcagccatt---------------atagaaattgtcaacgaggttt---------------------------------------------------------------------------------------------------------------------------------------------------------------------------------------tgcattaaattgtt------------------------------------------------------------------------------------------------------------------------------------------------------------------------------------------------------------------------------------------------------------------------------------------------------------------------------------------ttgtaattcca-------------gttg----------------------------------------------------------------------------------------------------------------------------------------------------------------------------------------------------------------------------------------------------------------------------------------------------------------------------------------------------------------------------------------------------------------------------------------------------------------aatgtttatta----------------------------------------------------------------------------------------------------------------------------------------------------------------------------------------------------------------------------------------------------------------------------------------------------------------------------------------------------------------------------------------------------------------------------------------------------------------------------------------------------------------------------------------------------ttattagt-------------------------------------------------------------------tg------------caaccccatgcgtttagcgcatga-----------------------taagggtttagtcttacacacaatggtagg-ccagtgat-agt-aaagtgtaa-gtaatttgctat---catattaacatgtctagaggaaagtcagaa--------ctttttctgtttgtgtt---------------gttggagtac--tt---aaagatcgc--ataggcgcgc-caa-caa----------------------------------------------------------------------------------------------------tggaagagccaac----------aacatatctaaa-----aatgtt------------------------ttgtctggtacttgttaatga------------------ta-----------------------------------------------------------------------------------------------------------------------------------------------------------------------------------------------------------------------------------------------------------------------------------------------------------------------------------------------------------------------------------------------------------------------------------------------------------------------------
>JQ765567_HumanNL63_USA_2009-03-12
-----------------------------------------------------------------------------------------------------------------------------------------------------------------------------------------------------------------------------------------------------------------actttg-tgtctactcctctc----------------aactaaac-gaaattt------------ttcta-gtgctgtcatttgt------tatg--------ac--agtcctagtgtaattgaaa-tttcgtc--------aagtttgtaa--actggttaggcaagtgttgtatttt-ctgtgtttaagc------actggtggttctgtcca-ctagtgcacaca-ttgata-cttaag-tggtgttctgtca-ctgcttattgtggaag-caacgttctgtcgttgt------ggaaaccaataactgctaacc------atgttttac-aatcaagtgacacttgctgttgcaagtgattcggaaatttcaggttttggttttgccattccttctgtagccgttcgcgctt--atagcgaagccgctgcacaaggttttcaggcatgccgctttgttgcttttggcttacaggattgtgtaaccggtattaatgatgacg-attatgtcattgcattgactggtactaatcagctttgtgccaaaattttacttttttctgatagacctcttaatttgcgaggttggctcattttttctaacagcaattatgttcttcaggactttgatgttgtttttggcca------tggtgcaggaagtgtggtttttgtg------------gataagtatatgtgtggttttgatggtaaacctgtgttacctaaaaacatgtgggaatttagagattactttaatgataat---actgatagtattgttattgatggtgtcacttatcaattagcatgggatgttatacgtaaa---gacctttcttatgaacagcaaaatgttttagctattgagagcattcattat---cttggtactacaggtcatactttgaagtctggttgcaaactcactaatgctaagccgcctaaatattcttctaaggttgttttgagtggtgaatggaatgctgtgtatagggcgtttggttcaccatttattacaaatggtatgtcattgctagatataattgttaaaccagttttctttaatgcttttgttaaatgcaattgtggttc---tgagagttggagtgttggtgcatgg------gatggttacttatcttcttgttgtggcacacctgctaagaaactttgtgttgttcctggtaatgttgttcctggtgatgtgatcatcacctcaactagtg---------ctggttg---------------------tggtgtta------aatactatgctggtttagttgttaaacatattactaacattact------------------ggtgtgtctttatggcgtgttacagctgttcattctgatggaatgtttgtggcatcatcttcttatgatgcactcttgcatagaaattcattgga-----------ccctttttgctttgatgttaacactttactttctaatcaattacgtctagcttttcttggtgcttctgttacagaagatgttaaatttgctgctagcactggtgttattgacattagtgctggtatgtttggtctttacgat---------------------------------------gacatattgacaa---acaataaaccttggtttgtacgcaaagcttctgggctttttgatgcaatctgggatgcttttgttgc---cgctattaagcttgtaccaactactactggtgttttggttaggtttgttaagtctattgcttcaactgttttaactgtctctaatggtgttattattat---gtgtgcagatgttccagatgctttt-caatcagtttatcgcacatttacacaagctatttgtgctgcatttgatttttctttagatgtattta------------------------aaattggtgatgttaaatttaaacgacttggtgattatgttcttactgaaaacgctcttgttcgtttgactactgaagttgttcgtggtgttcgtgatgctcgcataaagaaagccatgtttactaaagtagttgtaggtcctacaactgaagttaagttttctgttattgaacttgccactg---ttaatttgcgtcttgttgattgtgcacctgtagtttgccctaaaggtaagattgttgttattgctggacaagcttttttctatagtggtggtttttatcgttttatggttgatcctacaactgtattaaatgatcctgtttttactggtgatttattttac------------------------------------------------------actattaagtttagtggttttaagcttgatggttttaaccatcagtttgttactgct---agttctgctacagatgccattattgctgttgag----------------ctgttgttattggatttt-------------------------------------------aaaactgcagtttttgtgtacacatgtgtggttgatggttgtagtgtcattgttagacgtgatgctacattcgctacacatgtgtgttt---------taaggactg------ttataatatttgggagcaattctgcattgataattgtggtgagccatggtttttgactgattataatgctatcttgcagagtaataaccctcaatgtgccattgttcaagca---------tcggagtct---------------------aaagttttgcttgagaggtttttacctaagtgtcctgaaatactgttgagtattgatgatggccatttatggaatctttttgttgaaaagtttaattttg----------------------ttacagattggttaaaaactcttaagcttacacttacttctaatggtcttttaggtaattgtgccaaacgttttagacgtgttttggtaaaattgcttgatgtcta---------taatggttttcttgaaactgtctgtagtgtcgcatacactgctggtgtttgcatcaaatattatgctgttaatgttc------------------------------------------------------------------------------------------------------------------catatgtagttattagtggttttgtaagtcgtgtaattcgtagagaaaggtgtga------catgacttttccttgtgttag---ttgtgtcacctttttctatgaatttttagacacttgttttggtgtt---------agtaaacctaatgccattgatgttgaacatt---------tagagcttaaagaaaccgtttttgttgaa------------------cctaaggatggtggtcaattttttgtttctggtga---------------------ttatctttggtatgttgtaga---tgacatttattatccagcttc---------atgtaatggtgtattgccagttgcttttacaaaa---------------------------ttagcaggtggtaa---------------aatatctttttctgatgatgttatagttcatgatgttgaacctacccataaagtcaagctcatatttgagttt-gaagatg-----atgttgttaccagtctttgtaagaagag----------------ttttggtaagtccattatttatacaggt---------------gattgggaaggtctacatg----------------------aagttcttacatctgcaatgaatgtcattgggcaacatattaagttgccacaattttatat---------------------------ttatgatgaagagggtggttatg-atgtttctaaacc------agttatgatttcacaatggcctatt---------------------------------------------------------------------------------------------------------------------------------------------------------------------------------------------------------------------agtaatgat---------------------agtaatg-------------------------------------------gttgtgttg--ttgaa-------------------------------gcgagcactgattttca------tcaatt--------------------------------------------agaat-----------------------------------------------------------------------------------------gtatt----------------------------------------------------------------------------------------------------------------------------------------------------------------------------------------------gttgatgactc-------------------------------------------------------------------tgttagagaa------------gaggttgatataattgaac------------------------------aaccttttga---------------agaagttga----acatgtgct------------ctcaatta---aacaacctttttctttttcttttagagatgaattgggtgttcgtgttttagatcaatctgataataattgttggattagtaccacacttgtacagttgcaacttacaaagcttttggatga---ttctattgagatgcaattgtttaaagttggtaaagttgattcaa---ttgtccaaaagtgttatgagttgtctcatttaattagtggttcacttggtgatagtggtaaacttcttagtgaacttcttaaagaaaaatatacatgttctataacttttgagatgtcttgtgattgt---ggtaaaa------------agtttgatgagcaggttggttgtttgttttggattatgccttacacaaaactttttcaaaaaggtgagtgttgtatttgtcataaaatgcagact-tataagcttgttagta-tgaaaggtactggtgtgtttgt---------acaggac-------------------ccagcacctattgacattgatgctttccctgtgaaacctatatgttcatctgtatatttaggtgttaagggttc---------tggtcattatcaaacaaatttatacagttttaacaaagctattgatggttttggtgtctttgacattaaa---------aatagtagtgttaatactgtttgttttgtcg---atgttgattttcata-------------------------------------------------------------------------------------------------------------------------------gtgtagaagtagaa------------------------------------------------------gctggtga--------------------------------------------a------g-----------------------------------------------------------------------------ttaaaccttttgctgtatataaaaatgttaaattttatttaggtgatatttcacaccttgtaaactgtgtttcttttgactttgttgtcaatgctgctaatgagaatcttatgcatggaggtggtgttgcacgtgctattgatattttgactgaaggtcaacttcagtcattatctaaagattacattagtagtaatggtccacttaaggtaggaacaggtgttatgttggagtgtg------------aaaaattcaatgtatttaatgttgttggtccgcgagctg---gtaaacatgagcat---tcattacttgttgaagcttataattctattttag---ttgaaaatggtattccacttatgcctcttcttagttgtggtatttttggtgtaaggattgaaaattctcttaaagctttgtttagttgtgacattaat---aaattattgcaagtttttgtttattc------------ttcaaatgaagaacaagctgttcttaagtt-------------------------------------------------------------------------------------tttagatggtttagat----ttaacaccagtca--------------------------------------------------------------------------ttgac---gatg---------------------------------------------ttgatgttg----------tt-------------------------------------------------------------------------aaacctttta------gagttgaaggtaatttttcattctttgattgtggtgtcaatgcc-------------ttggatggtgata---ct------tacttattattcactaactctattttaatgttggataaacaaggacaattattggatacaaaacttaatggtattttgcaacaggcagctcttgattatcttgctaca------gttaaaactgtaccagctggtaatttggttaaact---------tgt---tgttgag---agttgtaccatttatatgtgtgttgtaccatcgataaatgatctttcttttgataaaaatcttggtcgttgtgtgcgtaaacttaatagattgaaaacttgtgttattgccaatgttcctgctattgatgttttgaaaaagcttctttcaagtttgactttaactgttaaatttgt---tgtagagagtaatgttatggatgttaacgactgttttaagaatgataatgtagttttgaaaattactgaagatggtattaatgttaaagatgttgttgttgagtcttctaagtcacttggtaaacaattgggtgttgtgagtgatggt------gttgactcttttgaaggtg--------------ttttacctattaatactgatac------tgtcctatctgta-----------------------g---ctccagaagttgactgggttgctttttatggttttgaaaaggcagcactttttgct-------------------------------tctttggatgtaaagccatatggttaccctaatgattttgttggtggttttagagttcttgggaccaccgacaataattgttgggttaatgcaacttgtataattttacagtatcttaagcctacttttaaatctgagggtttaaatgttctttggaacaaatttgttacaggtgatgttggaccttttgttagttttatttattttataactatgtcttcaaagggtcaaaagggtgatgctgaagaggcattatctaaattgtcagagtatttgattagtgattctattgttactcttgaa---------------caatattcaacttgtgacatttgtaaaagta------------ctgtagttgaagttaaaagtgctgttgtttgtgctagtgtgcttaaagatggttgtgatgttggtttttgt-------ccacacagacataaattgcgttcacgtgttaagtttgttaatggacgtgttgttattaccaatgt------------------------tggtgaacctataatttcacaaccttctaagttgcttaatggtattgcttatacaacattttcaggttcttttgataac------ggtcactatgtagtttatgatgctgctaataatgctgtctatgatggtg------------ctcgtttatttgcttcagatttgtctactttagctgttacagctattgttgtagtaggtggttgtgtaacatctaat------------------------------------------------------------------------------gtttcaccaa------------ttgttagtgagaaaattt-------------ctg---------------ttatggataaacttgatactggtgcacaaaaatttttccagtttggtgattttgttatgaataacattgttc-tgtttttaacttggttgcttagt---------atgtttagtcttttacgtacttctattatgaagcatgatattaaagtt------------attgccaaggctcctaaacgtacaggtgttattttgacacgtagttttaagtataacattaaatctgctttgtttgttgtaaaacagaagtggtgtgttattgttactttgtttaagttcttattgttattatatgctatttatgcacttgtttttatgattgtgcaatttagtccttttaatagtcttttatgtggtgacattgtaagtggttatgaaaaatccacttttaataaggatatttattgtggtaattctatggtttgtaagatgtgtttgtttagttatcaagagtttaatgatttggatcatactagtcttgtttggaagcacattcgtgatcc--tatattaatcagtttacaaccatttgttata-cttgttattttgttaatttttggtaatatgtatttgcgttttggacttttatattttgttgcacaatttattagtacttt------------tggttctttcttaggctttcatcagaaacagtggtttttacattttgtgccattcgatgttttatgtaatgagtttttagctacatttattgtctgcaaaattgttttatttgttagacatattattgttggctgtaataatgctgactgtgtagcttgttctaaaagtgctagacttaaacgtgtaccacttcaaactattattaatggtatgcataaatcattctatgttaatgctaatggtggtacttgt---ttctgtagtaaacataacttcttttgtgttaattgtgattcttttgggcctggtaatacttttattaatggtgatattgcaagagagcttggtaatgttgttaaaacagctgttcaacccacagctcctgcatatgttattattgataaggtagattttgttaatggattttatcgtctttatag------tggtgacactttttggcggtatgactttgacattactgaatctaagtatagttgtaaagaggttctgaagaattgtaatgttttagaaaattttattgtttacaataatagtggtagtaacgttacacagattaaaaatgcttgtgtttatttttctcaattgttgtgtgaacctataaagttggtaaattcagagttgttgtcaactttatcggttgattttaatggtgttttgcataaggcatatgttgatgttttgtgtaatagtttttttaaggagttaactgctaacatgtccatggctgaatgtaaagctacacttggttt---gactgtttctgatgatgattttgtttcagctgttgccaatgcacataggtatgacgttttgctttcagatttgtcatttaataatttttttatttcttatgctaaacctga---agataagttgtccgtttatgacattgcttgttgtatgcgtgccggttctaaggttgttaatcataatgttttaatcaaagagtcaatacctattgtttggggtgccaaggactttaatactctttctcaagagggtaagaagtaccttgttaaaacaactaaagcaaagggtttgacttttttattaacttttaatgataaccaagcaattacacaagttcct------------gctactagtatagttgcaaaacaaggtgctgg-------------------------ttttaaacgt---------acttataatt-ttgtgtggtatgtatgtttatttgttgttgca---------------ttgtttattggtgtttcat------ttattgattata---caaccactgtaactagctttcatggttatgat---------tttaagtacattgagaatggtcagttgaaggtgtttgaagcacctttacactgtgttcgtaatgtttttgataattttaatcaatggcatgaggctaagtttggtgttgttactactaatagtgataaatgtcctatagttgttgg---tgtttcaga---------gcgtattaatgttgttcctggtgttccaacaaatgtatatttggtaggaaagactcttgtttttacattacaggctgcttttgg---aaacacaggtgtttgttatgactttgatggtgttactactagtgataagtgt---------------------------atttttaattctgcttgtactaggttggaaggtctgggtggtgacaatgtttattgttacaatactgatcttattgaaggttct------------aaaccttatagtactttacagcctaatgcttattataagtatgatgttaaaaattatgtacgttttccagaaattttagctagaggttttggcttacgtactattagaactttggctacacgttattgtagagttggtgaatgccgtgactcacataaaggtgtttgttttggttttgataaatggtatgttaatgatggacgtgttgatgacggtta------catttgtggtgatggtcttatagaccttcttgttaatgtactctcaatctttagttcatcttttagcgttgtggctatgtctggacatatgttgtttaattttctttttgcagcatttattacatttttgtgctttttagttactaaatttaaacgtgtttttggtgatctttcttatggtgtttttactgttgtttgtgcaactttgattaataacatttcttatgttgttactcaaaatttattttttatgttgctttatgctattttgtactttgtttttactaggacagtgcgttatgcttggatttggcatattgcatacattgttgcatatttcttgttaataccatggtggcttctcacatggtttagttttgctgcatttttagagcttttacctaatgtttttaagttaaaaatctctactcaattgtttgaaggtgataagtttataggtacttttgagagtgctgctgcaggtacatttgttcttgacatgcgttcttatgaaaggctgataaatactatttcacctgagaaacttaagaattatgctgcaagttataataaatataaatattatagtggtagtgctagtgaggctgactatcgttgtgcttgttatgctcatttagccaaggctatgttagattacgcaaaagatcataatgacatgttatattctccacctaccattagctacaattccaccttacaatctggtcttaagaagatggcacaaccatctggttgtgttgagagatgtgtggttcgtgtctgttatggtagtactgtgcttaatggagtttggttaggtgacactgttacttgtcctagacatgtcatagcaccatcaaccactgttcttattgattatgatcatgcatatagtactatgcgtttgcataatttttcagtgtcttataatggtgtcttcttgggagttgttggtgttacaatgcatggctctgtgttgcgtattaaggtttcacaatctaatgtacatacacc---taaacatgtttttaaaacgttgaaacctggtgattcttttaatattttagcatgttatgaaggtattgcatctggtgtttttggtgttaatttacgtacaaactttactattaaaggttcttttataaatggagcttgtggttctcctggttataatgttagaaatgatggtactgttgagttttgttatttacaccaaattgagttaggtagtggtgctcatgttggttctgattttactggtagtgtttatggtaattttgatgaccaacctagtttgcaagttgagagtgccaaccttatgctatcagataatgttgttgcctttttgtacgctgctttgttgaatggttgtaggtggtggttgcgttcaactagagttaatgttga--------tggttttaatgaatgggctatggctaatggttatacaagtgtttctagtgttgagtgctattctattttggcagcaaaaactggtgttagtgttgaacaattgttagcttccattcaacatcttcatgaaggttttggtggtaaaaacatacttggttattctagtttatgtgatgagttcacgctagctgaagttgtgaagcagatgtatggtgttaacttgcaaagtggtaaggttatttttggtttaaaaacaatgtttttatttagcgttttcttcacaatgttttgggcagaactctttatttatacaaacactatatggataaaccctgtgatacttacacctatattttgtctacttttgtttttgtcattatttttaactatgtttcttaaacataagtttttgtttttgcaagtatttttattacctactgttattgcaactgctttatataattgtgttttggattattacatagtaaaatttttggctgaccattttaacta---taatgtttcagtattacaaatggatgttcagggtttagttaatgttttggtctgtttatttgttgtatttttac---------acacatggcgcttttctaaagaac---------gttttacacattggtttacatatgtgtgttctctta------tag--------------cagttgcttacacttatttttatagtggtg-------------------------------actttttgagtttgcttgttatgtttttatgtgctatatctagtgattggtacattggtgccattgtttttaggttatcacgtttgattgtaa---ttttttcacctgaaagtgtatttagtgtttttggtgatgtgaaacttactttagttgtttatttaatttgtggttatttagtttgtacttattggggcattttgtattggttcaataggttttttaaatgca------------ctatgggtgtt---tatgattttaaggtgagtgctgctgaatttaaatacatggttgctaatggacttcatgcaccacatggaccttttgatgcactttggttatcattcaaactacttggtattggtggtgaccgttgtataaaaatttcaactgtccaatccaaactgactgatttgaagtgtactaatgttgtgttattgggttgtttgtctagtatgaacattgcagctaactctagtgaatgggcttattgtgttgatttacacaataagattaatctttgtgatgaccctgaaaaagctcaaggtatgttgttagcactccttgcgttctttctaagtaaacatagtgattttggtcttgatggccttattgattcttattttgataatagtagcacccttcagagtgttgcttcatcatttgttagtatgccatcatatattgcttatgaaaatgctagacaagct-tatgaggatgctattgctaatggatcttcttctcaacttattaaacaattgaagcgtgccatgaatatcgcaaagtctgaatttgatcatgaggtatctgttcagaagaaaattaataggatggctgaacaagctgctactcagatgtataaagaagcacgctctgttaatagaaaatctaaagttattagtgctatgcactctttactttttggaatgttaagacgtttggatatgtctagtgttgaaactgttttgaatttagcacgtgatggtgttgtgccattgtcagttatacctgcaacttcagcttctaaactaactattgttagtccagatcttgaatcttattctaagattgtttgtgatggttctgttcat-------tatgctggagttgtttggacacttaatgatgttaaagacaatgatggtagacctgttcatgttaaagagattacaaaggaaaatgttgaaactttgacatggcctcttatccttaattgtgaacgtgttgttaaacttcaaaataatgaaattatgcct---ggtaaacttaagcaaaaacctatgaaagc------tgagggtgatggtggtgttttaggtgatggtaatgccttgtataatactgagggtggtaaaacttttatgtatgcttatatttctaataaagctgaccttaaatttgttaagtggga---gtatgagggtggttgcaacacaatcgagttagactctccttgtcgatttatggtc---gaaacacctaatggt---cctcaagtgaagtatttgtattttgttaaaaatttaaataccttacgtagaggtgccgttcttggttttataggtgccacaattcgtctacaagctggtaaacaaactgaattggctgttaattctggacttttaactgcttgtgctttttcggttgatccagcaactacttacttggaggctgttaaacatggtgcaaaacctgtaagtaattgtattaagatgttatctaatggtgctggtaatggtcaagctataacaactagtgtagatgctaacaccaatcaagattcttatggtggagcatctatttgtttgtattgtcgggcccacgttcctcaccctagtatggatggttactgtaagtttaagggtaaatgtgttcaggttcctattggttgtttagatcctattaggttttgtttagaaaataatgtgtgtaatgtttgtggttgttggttgggacacgggtgtgcttgtgaccgtacaa------ctattcaaagtg------ttgacatttcttatttaaacgagcaaggggttctagtgcagctcgactagaaccct---gtaatggcacggacatcgataagtgtgttcgtgcttttgacatttataataaaaatgtttcattcttgggtaagtgtttgaagatgaactgtgttcgttttaaaaatgctgatcttaaggatggttattttgttataaagaggtgtactaagtcggttatggaacacgagcaatccatgtataacctacttaacttttctggtgctttggctgagcatgatttctttacttggaaagatggcagagtcatttatggtaatgttagtagacataatcttactaaatatactatgatggacttggtctatgc----------------tatgcgtaactttgatgaacaaaattgtgatgttctaaaagaagtattagttttaactggttgttgtgacaattcttattttgatagtaagggttggtatgacccagttgaaaatgaggatatacatagagtttatgcatctcttggcaaaattgtagctagagctatgcttaaatgcgttgctctatgtgatgcgatggttgctaaaggtgttgttggtgttttaacattagataaccaagatcttaatggtaacttttatgattttggtgattttgttgttagcttacctaatatgggtgttccctgttgtacatcatattattcttatatgatgcctattatgggtttaactaattgtttagctagtgagtgttttgtcaagagtgatatttttggtagtgattttaaaacttttgatttgcttaagtatgatttcactgaacataaagaaaatttattcaataagtactttaagcattggagttttgattatcatcctaattgtagtgactgttatgatgatatgtgtgttatacattgtgctaattttaatacactatttgccacaactataccaggtactgcttttggtccactatgtcgtaaagtttttatagatggtgttccacttgttacaactgctggttatcattttaagcaattaggtttggtttggaataaagatgttaacacacactcagttaggttgacaattactgaacttttgcaatttgtcaccgacccttccttgataatagcttcttccccagcactcgttgatcaacgcactatttgtttttctgttgcagcattgagtactggtttgacaaatcaagttgttaagccaggtcattttaatgaagagttttataactttcttcgtttaagaggtttctttgatgaaggttctgaacttacattaaaacatttcttcttcgcacagaatggtgatgctgctgttaaagattttgacttttaccgttataataagcctaccattttagatatttgtcaagctagagttacatacaagatagtctctcgttattttgacatttatgaaggtggctgtattaaggcatgtgaagttgttgtaacaaatcttaataagagtgctggttggccattaaataagtttggtaaagctagtttgtattatgaatctatatcttatgaagaacaggatgctttgtttgctttgacaaagcgtaatgtcctccctactatgacacagctgaatcttaagtatgctattagtggtaaagaacgtgctagaactgttggtggtgtttctctgttgtccacaatgaccacaagacaataccatcaaaaacatcttaaatccattgttaatacacgcaatgccactgttgttattggtactaccaaattttatggtggttggaataatatgttgcgtactttaattgatggtgttgaaaaccctatgctcatgggttgggattatcccaaatgtgatagagctttgcctaacatgatacgtatgatttcagccatggtgttgggctctaagcatgttaattgttgtactgcaacagataggttttataggcttggtaatgagttggcacaagttttaacagaagttgtttattctaatggtgg-tttttattttaagccaggtggtacgacttctggtgacgctagtacagcttatgctaattctatttttaacatttttcaagccgtgagttctaacattaacaggttgtttagtgtcccatcagattcatgtaataatgttaatgttagggatctacaacgacgtctgtatgataattgctataggttaactagtgttgaagagtcattcattgatgattattatggttatcttaggaaacatttttc-aatgatgattctttctgatgacggtgttgtctgttataacaaggattatgctgagttaggttatatagcagacattagtgcttttaaagccactttgtattaccagaataatgtctttatgagtacttctaaatgttgggttgaagaagatttaactaagggaccacatgagttttgttcccagcatactatgcaaatagttgacaaagatggtacctattatttgccttacccagaccctagtaggatcttgtcagctggtgtttttgttg---------------atgatgttgttaagacagatgctgttgttttgttagaacgttatgtgtctttagctattgatgcataccctctttcaaaacaccctaattctgaatatcgtaaggttttttacgtattacttgattgggttaagcatcttaacaaaaatttgaatgagggtgttcttgaatctttttctgttacacttcttgataatcaagaagataagttttggtgtgaagatttttatgctagtatgtatgaaaattctacaatattgcaagctgctggtttatgtgttgtttgtggttcacaaactgtacttcgttgtggtgattgtctgcgtaagcctatgttgtgcactaaatgcgcatatgatcatgtatttggtaccgaccacaagtttattttggctataacaccgtatgtatgtaatgcatcaggttgtggtgttagtgatgtcaaaaaattgtatcttggtggtttgaattactattgtacaaatcataaaccacagttgtcttttccattatgttcagctggtaatatatttggtttatataaaaattcagcaactggttccttagatgttgaagtttttaataggcttgcaacgtctgattggactgatgttagggactataaacttgctaatgatgttaaagatacacttagactctttgcggctgaaactattaaagctaaagaagagagtgttaagtcttcttatgcttttgcaactcttaaagaggttgttggacctaaagaattgcttcttagttgggaaagtggtaaagttaaaccacctttgaatcgtaattctgttttcacctgttttcaaataagtaaggactcaaaattccaaataggtgagttcatctttgagaaggttgaatatggttctgatactgttacgtataagtctactgtaactactaagttagttcctggtatgatttttgtcttaacatctcacaatgtccaacctttacgtgcaccaactattgcaaaccaagagaagtattctagcatttataaattgcaccctgcttttaatgtcagtgatgcatatgctaatttggttccatattaccaacttattggtaaacaaaagataactacaatacagggtcctcctggtagtggtaagtcacattgttccattggacttggattgtactatccaggtgcgcgtattgtttttgttgcttgtgcccatgctgctgttgattccttatgtgcaaaagctatgactgtttatagcattgataagtgtactaggattatacctgcaagagctcgtgttgagtgttatagtggctttaaaccaaataacactagtgcacaatacatatttagcactgttaacgcattacctgagtgtaatgctgatatcgttgttgtagatgaagtttcaatgtgtacaaattatgacctttctgttattaatcagcgtttatcatataaacatattgtttatgttggtgatccacaacaacttcctgcacctagagtaatgattactaaaggtgttatggagcctgttgattataacgttgttactcaacgtatgtgtgctataggccctgatgtttttcttcataaatgttatagatgtcctgctgaaatagttaatacagtttctgaacttgtttatgagaacaagtttgtccctgttaaacctgctagtaaacagtgttttaaagtcttttttaagggtaatgtacaggttgacaatggttctagtattaacagaaagcagcttgaaatagttaagctgtttttagttaaaaatccaagttggagtaaggctgtgtttatttctccttataatagtcagaattatgttgctagtagatttttaggacttcaaattcaaactgttgattcttctcaaggtagtgagtatgattatgtaatctatgcacaaacttctgacactgcacatgcttgcaatgtaaaccgttttaatgttgctataacacgtgctaagaagggtatattttgtgtaatgtgtgataaaactttgtttgattcacttaagttttttgagattaagcat------gcagatttacactc---------tagccaggtttgtggcttgtttaaaaattgtacacgcactcctct---taatttaccaccaactcatgcacacactttcttgtcgttgtcagatcagtttaagactacaggtgatttagctgttcaaataggtt---caaataacgtttgtacttatgaacatgttatatcatttatgggttttaggtttgatattagtattcctggtagtcatagtttgttttgtacacgtgactttgctattcgtaatgtgcgtggttggttgggtatggatgttgaaagtgctcatgtttgtggcgataacataggtactaatgttcctttacaggttggtttttcaaatggtgttaattttgttgtgcaaactgaaggttgtgtgtctaccaattttggtgatgttattaaacctgtttgtgctaaatctccaccaggtgaacaatttagacaccttgttcctctttt---acgtaaaggacaaccttggttaattgttcgtagacgcattgtgcaaatgatatctgattatttgtccaatttgtctgacattcttgtctttgttttgtgggcaggtagtttggaattaactacaatgcgttactttgtaaaaatagggccaattaaatattgttattgtggtaattctgccacttgttataattcagttagtaatgaatattgttgttttaaacatgcattgggttgtgattatgtttacaatccgtatgcttttgatatacaacagtggggttatgttggttccttgagccaaaaccaccacacattctgtaacattcatagaaacgagcatgatgcctctggtgatg-ctgttatgacacgttgtttggcagtacatgattgttttgtcaaaaatgttgattggactgtaacgtacccctttattgcaaatgagaaatttatcaatggctgtgggcgtaatgtccagggacatgttgttcgtgcagccttgaaattgtataaacctagtgttatt----------------catgacattggtaatcctaaaggtgtacgttgtgctgttactgatgccaaatggtactg-ttatgacaagcaacctgttaatagtaatgtcaagttgttggattatgattatgcaacccatggtcaacttgatggtctttgtctattctggaattgtaatgttgatatgtatccagaattttcaattgtgtgtcgttttgacacacgtactcgttctgtttttaatttagaaggtgttaatggtggttctctttatgttaacaaacatgcgtttcatacaccagcatatgataaacgtgcttttgttaaattaaaacctatgccttttttttactttgatgacagtgattgtgatgttgtgcaagaac------------aagttaattatgtaccccttcgcgctagtagttgtgttacccgttgtaatataggtggtgctgtttgttcaaaacatgcaaatttgtatcaaaaatatgttgaggcatataatacatttacacaggctggttttaacatttgggtaccacatagttttgatgtttataatttgtggcaaatttttattgaaactaa---tttacaaagtcttgaaaatatagcatttaatgttgtaaaaaaaggatgttttactggtgttgatggtgagttacctgttgcagttgttaacgacaaagtttttgttcgctatggcgatgttgacaacttggtttttacaaataaaacaacattgcctactaatgttgcttttgaattgtttgcaaaacgaaaaatgggtttaacaccaccattgtctattctcaaaaatctcggtgttgttgctacatataaatttgttttatgggattatgaagctgaaagaccttttacctcatatactaagagtgtatgtaaatacactgattttaatgaggatgtttgtgtttgttttgacaatagtattcagggttcgtatgagcgttttacgcttactacgaacgctgttttattttctactgttgtcat------------taaaaatttaacacctataaagttgaatttt-ggtatgttgaatggtatgccagtttcttctattaaaggtgataaaggtg---------ttgaaaaattagttaattggtacatatatgttcgtaaaaatggtcaatttcaagatcactatgatggtttttacactcaaggtaggaatttatcagactttacaccaagaagtgatatggagtgtgattttcttaacatggatatgggtgtttttattaataaatatggtcttgaggattttaattttgaacatgttgtatatggtgatgtttcaaaaactacattaggaggtcttcatttgttgatatcacagtttaggcttagtaaaatgggtgttttgaaagctgatgattttgtcactgcttctgacacaactttgaggtgctgtactgttacttatcttaatgaacttagttcaaaagttgtttgtacttatatggatttgttgttggacgactttgttactatactaaagagtttagatcttggtgtaatatctaaagttcatgaagttattatagataataaaccttataggtggatgttgtggtgtaaagataaccacttgtccactttttatccacagttgcagtctgctgaatggaagtgtggttatgctatgccacaaatttataagcttcaacgtatgtgtttggaaccttgtaatttatataattatggtgctggtattaagttgcctagtggtataatgttaaatgttgttaaatacactcagctttgtcaatacctaaatagcactacaatgtgcgtacctcataatatgcgtgttttgcactatggtgctggttctgacaaaggtgtggcacctggtacaactgttttaaaacgttggctaccacccgatgcaataatcattgataatgatatcaatgattatgttagtgatgcagattttagcattacaggtgattgtgctactgtttatcttgaagataagtttgacttacttatttctgatatgtatgatggtagaattaaa---ttttgtgatggtgaaaacgtctctaaagatgggttttttac-ttatcttaatggtgttattagag-a-aaaattagctattggtggtagtgttgccattaagattacagaatatagttggaataagtatctttatgaattaatacaaagatttgctttttggactttgttttgcacgtctgttaatacatcctcttcagaagcttttcttattggtattaattatttaggtgactttattcaaggtccttttatagctggtaacactgttcatgctaattatatattttggcgtaattctactattatgtctttgtcatataattcagttttagatttaagtaagtttgaatgtaaacataaggccactgttgttgttacacttaaagatagtgatgtaaatgatatggttttgagtttgattaagagtggtaggttgttgttacgcaataatggtcgt---tttggtggttttagtaatcatttagt---ctcaacta-----aatgaaacttttc----------------ttgat-------------tttgct------------------------------tgttttgcccttggcc-----------------------------------------------------------------------------------------------------tcttgctt-----------------tt---tcacatgtaata----gtaa-------------------------tgctaatctctct-------------------------at---------------------------------------------------------------------------------------------------------------------------------------------------------------------------------------------------------------------------------------------------------------------------------------------------------------------------------------------------------------------------------------------------------------------------------------------------------------------------------------------------------------------------------------------------------------------------------------------------------------------------------------gttacaattaggtg---------------------ttcctgacaatt------------------------------------------------------------------cttc------------aactattgtcacgggtttattgcc-----------------------------------------------------------------aactcattggatttgtgctaa---------------------------------------------------tcagag-------------------------------------tacatctgtttactcagcc------------------------------------------aatggtttctttta---------------------------------------------------------------------------------------------------------------------------------------------------------------------------------tattgat-----------------------------------gttggtaatcaccgta---------gtgctt------------ttgcactccatactggttatta-tga------------------tgt--------t------aatcagta--------------ttatatttatgttact--------------aatgaaa---------taggcttaaatgcttctg---ttactcttaagatttgtaag------tttggta-----------------------------------------------------------taaacactacttttg---------------------------------------attttttaag-taattcttc----------tagt------------------tcttttgactgtatagtta------------atttgttattt-----------acagaacagttag-------------------gtgcg---------cctttgggcataactatat-----------ctggtgaaactg-----tgc--gtctgcatttatataatgtaactcgtactttttatgtgccag---------cagcttata---------------------------------aacttactaaacttagtgttaaatgttactt-----------------------------------taactattc--------------------------------ctgtgttttt-------------agtgttgtcaacgccaccgt------------tactgtgaatgtcaccacac---ataatggccgtgtag-ttaactacactgtt--------------tg------------------------------------tgatgattgt--------aatggttatactgataacatattttctgttcaacaggatggccg-------------------------------------------------------------------------------------------------------------------------------cattcctaatggtttcccttttaataattggtttttgctaactaatggttccacactagtggacggggtctytagactttatc--------aaccactccgtttaacttgtttatggcctgtacctggtcttaaatcttcaactggttttgtttattttaatgc-cac---tggtt---------------------------------ctgatgttaattgtaacggctatca----------acataattctt-ttgctgatgttatgcgttacaatcttaacttcagtgctaattctgt---ggata---------atctcaagagtggt--------gttatagtttttaaaactctacagta---------c--gatgttctgtttt------------------------actgtagtaa---------------ttcct-----------------------ct-----------------------------------tcg--------ggcgt---------tctag---------acaccacaataccttttgg---------------------------------cccttcctctcaaccttattactgttttataaatagtaccatc---------aacaccactcatg-----------------ttagcacttttgtgggtgtcctaccacccactgt--gcgtgagattgttgttgctagaactggtcagttttatattaatggttttaagtattttgatttgggttttatcgaagctgtcaattttaatgtcacaa---------------------ctgctagtgccaca------gatttttggacggttgcattt--------------gctacttttgttgatgttttggttaatgttagtgcaactaagattcaaaacttactttattgcgatt---ctccatttg-------aaaagttgcagtgtgagcacttgcagtttggattgcaagatggtttttattctgcaaattt------------tcttgatgataatgttttgcctgagacttatgttgcactccccatttattatc------------------aacacacggacataa------attttactgcaact-----------gcatcttttggtggtt---------------------------------------------cttgt---------------------tatgttt--gtaaacc------------------acaccaggttaatatatctcttaatggtaacact---------------------tc------agtgtgtgtta-----gaacatctcat------ttttcaattaggtata------tttataaccgcgtt---aagagtggttcaccaggtgactcttcatggc----------acatttatttaaa------------------gagtggcacttgtccattttctttttct---aagttaaataattttcaaaagtttaagactatttgtttctcaaccgtc-------gcagtgcctggtagttgtaattttccacttgaagccacctg-gcattacacttctta------------------------tactattg-----------------------ttggtgctttgtatgtta--------cttggtctgaaggtaattccattactggtgtacct---------------tatcctgtctctggtattcgtgagtttagtaatttagt------------------------tttaaataattgtaccaaatataatatttatgattatgttggtactggaattatacgttcttcaaaccagtc---------acttgctggtggtattacatatgtttctaactctggtaatttacttggttttaaaaatgtttccact---------ggtaacatttttattgtgacaccatgtaaccaaccagaccaagtagctgtttatcaacaaagcattattggtgccatgac---------------tgctgttaatgagtctaga---------------------------tatggc------------ttg--------------------------------------------------------------------------------------------------------------------------------------------------------------------caaaacttactacagttacctaacttttattatgttagtaatg------------gtggtaacaat------------------tgcactacggccgttatgacttattctaattttggtatttgtgctgatggttctt---------------taattcctgttcgtctgcgtaattctagtgataatggtatttca-gccataatcactg---ctaatttatccattccctctaactggactacttcagttcaagttgagtacctccaaattactagtactccaatagttgttgattgtgctacttatgtgtgtaatggtaaccctcgctgtaagaatctacttaagcagtatacttctgcttg---------------taaaactattgaagatgccttacgacttagtgctcatttggaaactaatgatgttagtagtatg------------ctaactttcgatagcaatgcttttagt-ttggc---------taatgttactagttt---------------------------------------------------tggagattat--------------------------aacctttctagtgttttacctcagagaaacattcattcaagccgtatag------------caggacg--------------------------tagtgctttagaagatttgttgtttagcaaagttgttacatctggtttgggtactgttgatgttgactataagtcttgtac---------taaaggtctttct---------attgctgaccttgcttgtgctcagtactacaatggcataatggttttgccaggtgttgctgatgctgaacgtatggccatgtatacaggttctcttataggtggcatggtgctcggaggtcttacatca------gcagccgccatacctttttctttggcactgcaagcacgacttaactatgttgctttacaaactgatgtgcttcaagaaaatcagaaaattttggctgcatcatttaataaggctattaataacattgttgcttcttttagtagcgttaatgatgctattacacaaactgcagaggctatacatactgttactattgcacttaataagattcaggatgttgttaatca---------acagggtagtgctcttaaccatctcacttcacaattgagacataattttcaggccatttctaattcaattcaagctatttatgaccggcttgattcaattcaagccgatcaacaagttgacagattaattactggacggcttgcagctttgaatgcatttgtttcccaagttttgaataaatatactgaagttcgtagttccagacgcttagcacagcagaagattaatgaatgtgtcaaatc----------acaatctaatagatatggttttt---gtggt---aatggcacccatatcttttcaatcgtcaactcagctccagatggtttgctttttcttcatactgttttgctgccaaccgactacaagaatgtaaaggcgtggtcgggtatctgtgt---------tgatggcatttacggctatgttctgcg-----------tcaacctaacttggttctttattct---------------------gataatggt---------------------gtttttcgtgtaacttccagggtcatgttccaacctcgtttacctgttttgtctgattttgtg---------caaatatataattgtaatgttacttttgttaacatatctcgtgtcgagttacatactgtca---tacctgactacgttgatgttaataaaacattacaagagtttgcacaaaactt------acc------aaagtatgtta---------agcctaattttga------cttgactccttttaatttaacataccttaatttgagttctgagttgaagcaactcgaagctaaaactgctagtcttttccaaactactgttgaattacaaggtcttattgatcagattaacagtacatatgttgatttgaagttgcttaataggtttgaaaattatattaaatggccttggtgggtttggctcattatttctgttgtttttgttgtattgttgagtcttcttgtgttttgttgtctttctacaggttgttgtggttgttgcaattgttt------------aacttcatcaatgcgaggttgttgtgattgtggttcaacta-aacttccttattacgaa---tttgaaaaggtccacgttcaata----------------------------------------------------------------------------------------------------------------------------------------------------------------------------------------------------------------------------------------------------------------------------------------------------------------------------------------------------------------------------------------------------------------------------------------------------------------------------------------------------------------------------------------------------------------------------------------------------------------------------------------------------------------------------------------------------------------------------------------------------------------------------------------------------------------atgcctttcggtg-------------------------gcc-tatttcaacttactctt---------------------------------------------------------------------------------------------------------------------------------------gaaagtactattaataagagtgtggct------------------------------------------------------aatctcaaattacca------------------------------------------cctcatgatgttactgtcttgcg---------------------------------tgacaatctcaaacctgttactacacttagtactatcactgcttatttgttagttagtttg------tttgtcact-tattttgc-tttattcaaacctct-tactgctagagg-tcgtgttgcttgttttgttttaaaactattgacactatttgtctatgtgcctttattggttctttttggtatgtatcttgacagttttataa---------ttttttctacgctgttgtttcgattcatacatgttggctattatgcctatctctataaaaatttttcttttgttttgttcaatgttactaaactatgcttcgtttcaggcaagtgttggtatcttgaacaatcattttatgaaaatcgtttt-------gctgctatttatggtggtgaccactatgtcgttttaggtggtgaaactattacttttgtttcttttgatgacctttatgttgctattagaggttcttgtgaaaagaacctacaacttatgcgtaaggttgatttgtataatggtgctgtcatttacatttttgccgaagagcctgttgttggtatagtc---------tac---tcctct---------------------------------caactatacgaagatgt--------------------------------------------------------------------------------------------------------------------------------------------------------------------------------------------------------------------------------------------------------------------------------------------------------------------------------------------------------------------------------------------------------------------------------------------------------------------------------------------------------------------------------------------------------------------------------------------------------------------------------------------------------------------------------------------------------------------------------------------------------------------------------------------------------------------------------------------------------------------------------------tcct-------------tc-gattaattgatgacaa---tggcattgtcctcaattccatt----------ttatggctcctt----------gttatgatattttt-------------ctttgtgttggcaatgacttttattaaactgattcaattgtgttttacttgtcattatttttttagtaggacattatatcaaccagtttataaaatttttcttgcttaccaagattatatgcaaat---agcacctgttccagctgaagtactaaatgtc-------taa---actaaacg---------------------------------------------------------atg--------tctaat----------------------------------------------------a----------gt--------------------agtgtg---------------------------------------------cctc---------------------------------------------------------------------------------tttcagagg------------------tt------t-----------atgtccatttacgtaactggaactttagttggaatttaattctaa------cgctttttatagttgtgttgcagtatgggcattataagtatagcagacttctttatggtttaaagatgtctgttttatggtgtttatggccacttgttctagctttgtctatttttgactgttttgtcaattttaatgtgga---ctgggtcttttttggttttagtattcttatgtctattattacactttgtttatgggttatgtattttgttaatagtttcagactttggcgccgtgttaaaactttttgggcttttaatcctgaaactaatgcaatcatctctctccaggtttacggacataattattacttaccggtgatggctgcacctacaggtgttacattaacacttctcagtggtgtacttcttgttgatggccataagattgctactcgtgttcaagtgggtcagttgcctaaatatgtaatagttgctacacctagtaccacaattgtttgtgaccgtgttggtcgctctgttaatgaaacaagccagactggttgggcattctacgtccgtgctaaacatggtgatttttctggtgttgcctctcaggagggtgttttgtcagaaagagagaagttgcttcatttaatcta--aactaaacaa-----------------------------------------------------------------aatggctag-----------------------------tgtaaattgggccgat----------------------------------------------g-----------------------------------------------------------------------------------------------------------------------------------------acagagctgcta---------------------------------------------------------ggaagaaattt---------------------------------------------------------------------------------------------------------------------------------------------------------------------------------------------------------------------------------------------cctcctccttcattttacatgcctcttttggttagttctgataaggcaccatatagggtcatccccaggaatcttgtccctattgg----------taagggtaataaagatgagcagattggtta-ttggaa---tgttcaagagcgttggcgtatgcgcagggggcaacgtgttgatttgcctcctaaagttcatttttattacctaggtactggacctcataaggaccttaaattcagacaacgttctgatggtg------ttgtttgggttgctaaggaaggtgctaaaactgttaa---------taccagtcttggtaatcgcaaacgtaatcagaaac---------ctttggaaccaaagttctctattgctttgcctccagagctctctgttgttgagt---------------------------ttgaggatcgctctaataactcatctcgtgctagc------------------agtcgttcttcaactc----------------------------gtaacaactcacgagactcttctcgtagc--act---------------tcaagacaac-------------------------------------------------------agtctcgcactcgt------------------------------------------------------------tctgattctaaccagtc-ttcttc-----------agatcttgttgctgctgttactttggct---------ttaaagaacttaggttttga------------taaccagtcgaagt---------------------------------------------cacctagt---tcttctggtacttccactcc------taag------------------------aaacctaataagcctctttctcaacccagggctgataagccttc--------------------tcagttgaagaaacctcgttggaagcgtgttcctaccagagaggaa------aatgttattcagtgctttggtcctcgtgattttaatcacaatatgggggattcagatcttgttcagaatggtgttgatgccaaaggttttccacagcttgctgaattgattcctaatcaggctgcgttattctttgatagtgaggttagcactgatgaagtg---ggtgataatgttcaga---ttacctatacctacaaaatgcttgtagctaaggataataagaaccttcctaagttcattgagcagattagtgctttt---------------------actaaacccagttctatc-aaagaaatgcagtcacaatcatctcatgctgttcagaacacagtactt-----------------------------------------------aat-------------------------------------------gcttctattccagaatctaaaccat------------------------------------------tggctgatgatgattcagccatt---------------atagaaattgtcaacgaggttt---------------------------------------------------------------------------------------------------------------------------------------------------------------------------------------tgcattaaattgtt------------------------------------------------------------------------------------------------------------------------------------------------------------------------------------------------------------------------------------------------------------------------------------------------------------------------------------------ttgtaattcca-------------gttg----------------------------------------------------------------------------------------------------------------------------------------------------------------------------------------------------------------------------------------------------------------------------------------------------------------------------------------------------------------------------------------------------------------------------------------------------------------aatgtttatta----------------------------------------------------------------------------------------------------------------------------------------------------------------------------------------------------------------------------------------------------------------------------------------------------------------------------------------------------------------------------------------------------------------------------------------------------------------------------------------------------------------------------------------------------ttattagt-------------------------------------------------------------------tg------------caaccccatgcgtttagcgcatga-----------------------taagggtttagtcttacacacaatggtagg-ccagtgat-agt-aaagtgtaa-gtaatttgctat---catattaacatgtctagaggaaagtcagaa--------ctttttctgtttgtgtt---------------gttggagtac--tt---aaagatcgc--ataggcgcgc-caa-caa----------------------------------------------------------------------------------------------------tggaagagccaac----------aacatatctaaa-----aatgtt------------------------ttgtctggtacttgttaatga------------------ta-----------------------------------------------------------------------------------------------------------------------------------------------------------------------------------------------------------------------------------------------------------------------------------------------------------------------------------------------------------------------------------------------------------------------------------------------------------------------------
>JQ765568_HumanNL63_USA_2005-01-11
-----------------------------------------------------------------------------------------------------------------------------------------------------------------------------------------------------------------------------------------------------------------actttg-tgtctactcttctc----------------aactaaac-gaaattt------------ttcta-gtgctgtcatttgt------tatg--------gc--agtcctagtgtaattgaaa-tttcgtc--------aagtttgtaa--actggttaggcaagtgttgtatttt-ctgtgtctaagc------actggtgattctgttca-ctagtgcacaca-ctgata-tttaag-tggtgttccgtca-ctgcttattgtggaag-caacgttctgtcgttgt------ggaaaccaataactgctaacc------atgttttac-aatcaagtgacacttgctgttgcaagtgattcggaaatttcaggttttggttttgccattccttctgtagccgttcgcacct--atagcgaagccgctgcacaaggttttcaggcatgccgttttgttgcttttggcttacaggattgtgtaaccggtattaatgatgatg-attatgtcattgcattgactggtactaatcagctctgtgccaaaattttacctttttctgatagaccccttaatttgcgaggttggctcattttttctaacagcaattatgttcttcaggactttgatgttgtttttggcca------tggtgcaggaagtgtggtttttgtg------------gataagtacatgtgtggttttgatggtaaacctgtgttacctaaaaacatgtgggaatttagggattactttaataataat---actgatagtattgttattggtggtgtcacttatcaactagcatgggatgttatacgtaaa---gacctttcttatgaacagcaaaatgttttagccattgagagcattcattac---cttggtactacaggtcatactttgaagtctggttgcaaacttactaatgctaagccgcctaaatattcttctaaggttgttttgagtggtgaatggaatgctgtgtatagggcgtttggttcaccatttattacaaatggtatgtcattgctagatataattgttaaaccagttttctttaatgcttttgttaaatgcaattgtggttc---tgagagttggagtgttggtgcatgg------gatggttacttatcttcttgttgtggcacacctgctaagaaactttgtgttgttcctggtaatgtcgttcctggtgatgtgatcatcacctcaactagtg---------ctggttg---------------------tggtgtta------aatactatgctggcttagttgttaaacatattactaatattact------------------ggtgtgtctttatggcgtgttacagctgttcattctgatggaatgtttgtggcatcatcttcttatgatgcactcttgcatagaaattcattaga-----------ccctttttgctttgatgttaacactttactttctaatcaattacgtctagcttttcttggtgcttctgttacagaagatgttaaatttgctgctagcactggtgttattgacattagtgctggtatgtttggtctttacgat---------------------------------------gacatattgacaa---acaataagccttggtttgtacgcaaagcttctgggctttttgatgcaatctgggatgcttttgttgc---cgctattaagcttgtaccaactactactggtgttttggttaggtttgttaagtctattgcttcaactgttttgactgtctctaatggtgttattattat---gtgtgcagatgttccagatgctttt-caatcagtttatcgcacatttacacaagctatttgtgctgcatttgatttttctttagatgtattta------------------------aaattggtgatgttaaatttaaacgacttggtgattatgttcttactgaaaacgctcttgttcgtttgactactgaagttgttcgtggtgttcgtgatgctcgcataaagaaagccatgtttactaaagtagttgtaggtcctacaactgaagttaagttttctgttattgaacttgccactg---ttaatttgcgtcttgttgattgtgcacctgtagtttgccctaaaggtaagattgttgttattgctggacaagcttttttctatagtggtggtttttatcgttttatggttgatcctacaactgtattaaatgatcctgtttttactggtgatttattctac------------------------------------------------------actattaagtttagtggttttaagcttgatggttttaaccatcagtttgttactgct---agttctgctacagatgccattattgctgttgag----------------ctgttgttattggatttt-------------------------------------------aaaactgcagtttttgtgtacacatgtgtggttgatggctgtagtgtcattgttagacgtgatgctacattcgctacacatgtgtgttt---------taaggactg------ttataatatttgggagcaattctgcattgataattgtggtgagccatggtttttgactgattataatgctatcttgcagagtaataaccctcaatgtgctattgttcaagca---------tcagagtct---------------------aaagttttgcttgagaggtttttacctaagtgtcctgaaatactgttgagtattgatgatggccatttatggaatctttttgttgaaaagtttaattttg----------------------ttacagattggttaaaaactcttaagcttacacttacttctaatggtcttttaggtaattgtgccaaacgttttagacgtgttttggtaaaattgcttgatgtcta---------taatggttttcttgaaactgtctgtagtgtcgcatacactgctggtgtttgcatcaaatattatgctgttaatgttc------------------------------------------------------------------------------------------------------------------catatgtagttattagtggttttgtaagtcgtgtaattcgtagagaaaggtgtga------catgacttttccttgtgttag---ttgtgtcacctttttctatgaatttttagacacttgttttggtgtt---------agtaaacctaatgccattgatgttgaacatt---------tagagcttaaagaaactgtttttgttgaa------------------cctaaggatggtggtcaattttttgtttctggtga---------------------ttatctttggtatgttgtaga---tgacatttattatccagcttc---------atgtaatggtgtattgccagttgcttttacaaaa---------------------------ttagcaggtggtaa---------------aatatctttttctgatgatgttatagttcatgatgttgaacctacccataaagtcaagctcatatttgagttt-gaagatg-----atgttgttaccagtctttgtaagaagag----------------ttttggtaagtccattatttatacaggt---------------gattgggaaggtctacatg----------------------aagttcttacatctgcaatgaatgtcattgggcaacatattaagttgccacaattttatat---------------------------ttatgatgaagagggtggttatg-atgtttctaaacc------agttatgatttcacaatggcctatt---------------------------------------------------------------------------------------------------------------------------------------------------------------------------------------------------------------------agtaatgat---------------------agtaatg-------------------------------------------gttgtgttg--ttgaa-------------------------------gcgagcactgattttca------tcaatt--------------------------------------------agaat-----------------------------------------------------------------------------------------gtatt----------------------------------------------------------------------------------------------------------------------------------------------------------------------------------------------gttgatgactc-------------------------------------------------------------------tgttagagaa------------gaggttgatataattgaac------------------------------aaccttttga---------------agaagttga----acatgtgct------------ctcaatta---aacaacctttttctttttcttttagagatgaattgggtgttcgtgttttagatcaatctgataataattgttggattagtaccacacttgtacagttgcaacttacaaagcttttggatga---ttctattgagatgcaattgtttaaagttggtaaagttgattcaa---ttgtccaaaagtgttatgagttgtctcatttaattagtggttcacttggtgatagtggtaaacttcttagtgaacttcttaaagaaaaatatacatgttctataacttttgagatgtcttgtgattgt---ggtaaaa------------agtttgatgagcaggttggttgtttgttttggattatgccttacacaaaactttttcaaaaaggtgagtgttgtatttgtcataaaatgcagact-tataagcttgttagta-tgaaaggtactggtgtgtttgt---------acaggat-------------------ccagcacctattgacattgatgctttccctgtgaaacctatatgttcatctgtatatttaggtgttaagggttc---------tggtcattatcaaacaaatttatacagttttaacaaagctattgatggttttggtgtctttgacattaaa---------aatagtagtgttaatactgtttgttttgttg---atgttgattttcata-------------------------------------------------------------------------------------------------------------------------------gtgtagaaatagaa------------------------------------------------------gctggtga--------------------------------------------a------g-----------------------------------------------------------------------------ttaaaccttttgctgtatataaaaatgttaaattttatttaggtgatatttcacaccttgtaaactgtgtttcttttgactttgttgtcaatgctgctaatgaaaatctcttgcatggaggcggtgttgcacgtgctattgatattttgactgaaggtcaacttcagtcattatctaaagattacattagtagtaatggtccacttaaggttggagcaggtgttatgttggagtgtg------------aaaaattcaacgtatttaatgttgttggtccgcgaactg---gtaaacatgagcat---tcattacttgttgaagcttataattctattttat---ttgaaaatggtattccacttatgcctcttcttagttgtggtatttttggtgtaaggattgaaaattctcttaaagctttgtttagttgtgacattaat---aaaccattgcaagtttttgtttattc------------ttcaaatgaagaacaagctgttcttaagtt-------------------------------------------------------------------------------------tttagatggtttagat----ttaacaccagtca--------------------------------------------------------------------------ttgat---gatg---------------------------------------------ttgatgttg----------tt-------------------------------------------------------------------------aaacctttta------gagttgaaggtaatttttcattctttgattgtggtgtcaatgcc-------------ttggatggtgata---tt------tacttattatttactaactctattttaatgttggataaacaaggacaattattggacacaaaacttaatggtattttgcaacaggcagctcttgattatcttgctaca------gttaaaactgtaccagctggtaatttggttaaact---------tgt---tgttgag---agttgtaccatttatatgtgtgttgtaccatcgataaatgatctttcttttgataaaaatcttggtcgttgtgtgcgtaaacttaatagattgaaaacttgtgttattgccaatgttcctgctattgatgttttgaaaaagcttctttcaagtttgactttaactgttaaatttgt---tgtagagagtaatgttatggatgttaacgactgttttaagaatgataatgtagttttgaaaattactgaagatggtattaatgttaaagatgttgttgttgagtcttctaagtcacttggtaaacaattgggtgttgtgagtgatggt------gttgactcttttgaaggtg--------------ttttacctattaatactgatac------tgtcttatctgta-----------------------g---ctccagaagttgactgggttgctttttacggttttgaaaaggcagcactttttgct-------------------------------tctttggatgtaaagccatatggttaccctaatgattttgttggtggttttagagttcttgggaccaccgacaataattgttgggttaatgcaacttgtataattttacagtatcttaagcctacttttaaatctaagggtttaaatgttctttggaacaaatttgttacaggtgatgttggaccttttgttagttttatttattttataactatgtcttcaaagggtcaaaagggtgatgctgaagaggcattatctaaattgtcagagtatttgattagtgattctattgttactcttgaa---------------caatattcaacttgtgacatttgtaaaagta------------ctgtagttgaagttaaaagtgctattgtctgtgctagtgtgcttaaagatggttgtgatgttggtttttgt-------ccacacagacataaattgcgttcacgtgttaagtttgttaatggacgtgttgttattaccaatgt------------------------tggtgaacctataatttcacaaccttctaagttgcttaatggtattgcttatacaacattttcaggttcttttgataac------ggtcactatgtagtttatgatgctgctaataatgctgtctatgatggtg------------ctcgtttattttcttcagatttgtctactttagctgttacagctattgttgtagtaggtggttgtgtaacatctaat------------------------------------------------------------------------------gttccaccaa------------ttgttagtgagaaaattt-------------ctg---------------ttatggataaacttgatactggtgcacaaaaatttttccaatttggtgattttgttatgaataacattgttc-tgtttttaacttggttgcttagt---------atgtttagtcttttacgtacttctattatgaagcatgatattaaagtt------------attgccaaggctcctaaacgtacaggtgttattttgacacgtagttttaagtataacattagatctgctttgtttgttataaagcagaagtggtgtgttattgttactttgtttaagttcttattattattatatgctatttatgcacttgtttttatgattgtgcaatttagtccttttaatagtcttttatgtggtgacattgtaagtggttatgaaaaatccacttttaataaggatatttattgtggtaattctatggtttgtaagatgtgtttgttcagttatcaagagtttaatgatttggatcatactagtcttgtttggaagcacattcgtgatcc--tatattaatcagtttacaaccatttgttata-cttgttattttgttaatttttggtaatatgtatttgcgttttggacttttatattttgttgcacaatttattagtacttt------------tggttctttcttaggctttcatcagaaacagtggtttttacattttgtgccgtttgatgttttatgtaatgagtttttagctacatttattgtctgcaaaatcgttttatttgttagacatattattgttggctgtaataatgctgactgtgtagcttgttctaaaagtgctagacttaaacgtgtaccacttcaaactattattaatggtatgcataaatcattctatgttaatgctaatggtggtacttgt---ttctgtaataaacataacttcttttgtgttaattgtgattcttttgggcctggtaatacttttattaatggtgatattgcaagagagcttggtaatgttgttaaaacagctgttcaacccacagctcctgcatatgttattattgataaggtagattttgttaatggattttatcgtctttatag------tggtgacactttttggcggtatgactttgacattactgaatctaagtatagttgtaaagaggttctgaagaattgtaatgttttagaaaattttattgtttacaataatagtggtagtaacattacacagattaaaaatgcttgtgtttatttttctcaattgttgtgtgaacctataaagttggtaaattcagagttattgtcaactttatctgttgattttaatggtgttttgcataaggcatatgttgatgttttgtgtaatagtttttttaaggagctaactgctaacatgtccatggctgaatgtaaagctacacttggttt---gactgtttctgatgatgattttgtttcagctgttgccaatgcacataggtatgacgttttgctttcagatttgtcatttaataatttttttatttcttatgctaaacctga---agataagttgtccgtttatgacattgcttgttgtatgcgtgccggttctaaggttgttaaccataatgttttaattaaagagtcaatacctattgtttggggtgtcaaggactttaatactctttctcaagaaggtaagaagtaccttgttaaaacaactaaagcaaagggtttgacttttttattaacttttaatgataaccaagcaattacacaagttcct------------gctactagtatagttgcaaaacagggtgctgg-------------------------ttttaaacgt---------acttataatt-ttctgtggtatgtatgtttatttgttgttgca---------------ttgtttattggtgtctcat------ttattgattata---caaccactgtaactagctttcatggttatgat---------tttaagtacattgagaatggtcagttgaaggtgtttgaagcacctttacactgtgttcgtaatgtttttgataattttaatcaatggcatgaggctaagtttggtgttgttactactaatagtgataaatgtcctatagttgttgg---tgtttcaga---------gcgtattaatgttgttcctggtgttccaacaaatgtatatttggtaggaaagactcttgtttttacattacaggctgcttttgg---aaacacaggtgtttgttatgactttgatggtgttaccactagtgataagtgt---------------------------atttttaattctgcttgtactaggttggaaggtttgggtggtgacaatgtttattgttacaacactgatcttattgaaggttct------------aaaccttatagtactttacagcccaatgcttattataagtatgatgctaaaaattatgtacgttttccagaaattttagctagaggttttggcttacgtactattagaactttggctacacgttattgtagagttggtgaatgccgtgactcacataaaggtgtttgttttggttttgataaatggtatgttaatgatggacgtgttgatgacggtta------catttgtggtgatggtcttatagaccttcttgttaatgtactctcaatctttagttcatcttttagcgttgtggctatgtctggacatatgttgtttaattttctttttgcagcatttattacatttttgtgctttttagttactaaatttaaacgtgtttttggtgatctttcttatggtgtttttactgttgtttgtgcaactttgattaataacatttcttatgttgttactcaaaatttattttttatgttgctttatgctattttgtattttgtttttactaggacagtgcgttatgcttggatttggcatattgcatacattgttgcatacttcttgttaataccatggtggcttctcacatggtttagttttgctgcatttttagagcttttacctaatgtttttaagttaaaaatctctactcaattgtttgaaggtgataagtttataggtacttttgagagtgctgctgcaggtacatttgttcttgacatgcgttcttatgaaaggctgataaatactatttcacctgagaaacttaagaattatgctgcaagttataataaatataaatattatagtggtagtgctagtgaggctgattatcgttgtgcttgttatgctcatttagccaaggctatgttagattatgcaaaagatcataatgacatgttatattctccacctactattagctacaattccaccttacaatctggtcttaagaagatggcacaaccatctggttgtgttgagagatgtgtggttcgcgtctgttatggtagtactgtgcttaatggagtttggttaggtgacactgttacttgtcctagacatgtcatagcaccatcaaccactgttcttattgattatgatcatgcatatagtactatgcgtttgcataatttttcagtgtctcataatggtgtcttcttgggagttgttggtgttacaatgcatggttctgtgttgcgtattaaggtttcacaatctaatgtacatacacc---taaacatgtttttaaaacgttgaaacctggtgattcttttaatattttagcatgttatgaaggtattgcatctggtgtttttggtgttaatttacgtacaaactttactattaaaggttcttttataaatggagcttgtggttctcctggttataatgttagaaatgatggtactgttgagttttgttatttacaccaaattgagttaggtagtggtgctcatgttggttctgattttactggtagtgtttatggtaattttgatgaccaacctagtttgcaagttgagagtgccaaccttatgctatcagataatgttgttgcctttttgtatgctgctttgttgaatggttgtaggtggtggttgcgttcaactagagttaatgttga--------tggttttaatgaatgggctatggctaatggttatacaagtgtttctagtgttgagtgctattctattttggcagcaaaaactggtgttagtgttgaacaattgttagcttccattcaacatcttcatgaaggttttggtggtaaaaacatacttggttattctagtttatgtgatgagttcacactagctgaagttgtgaagcagatgtatggtgttaacttgcaaagtggtaaggttatttttggtttaaaaacaatgtttttatttagcgttttcttcacaatgttttgggcagaactctttatttatacaaacactatatggataaaccctgtgatacttacacctatattttgtctacttttgtttttgtcattagttttaactatgtttcttaaacataagtttttgtttttgcaagtatttttattacctactgttattgcaactgctttatataattgtgttttggattattacatagtaaaatttttggctgaccattttaacta---taatgtttcagtattacaaatggatgttcagggtttagttaatgttttggtctgtttatttgttgtatttttac---------acacatggcgcttttctaaagaac---------gttttacacattggtttacatatgtgtgttctctta------tag--------------cagttgcttacacttatttttatagtggtg-------------------------------actttttgagtttgcttgttatgtttttatgtgctatatctagtgattggtacattggtgccattgtttttaggttgtcacgtttgattgtaa---ttttttcacctgaaagtgtatttagtgtttttggtgatgtgaaacttactttagttgtttatttaatttgtggttatttagtttgtacttattggggcattttgtattggttcaataggttttttaaatgta------------ctatgggtgtt---tatgattttaaggttagtgctgctgaatttaaatacatggttgctaatggacttcatgcaccacatggaccttttgatgcactttggttatcattcaaactacttggtattggtggtgaccgttgtataaaaatttcaactgtccaatccaaactgactgatttgaagtgtactaatgttgtgttattgggttgtttgtctagtatgaacattgcagctaattctagtgaatgggcttattgtgttgatttacacaataagattaatctttgtgatgaccctgaaaaagctcaaggtatgttgttagcactccttgcgttctttctaagtaaacatagtgattttggtcttgatggccttattgattcttattttgataatagtagcacccttcagagtgttgcttcatcatttgttagtatgccatcatatattgcttatgaaaatgctagacaagct-tatgaggatgctattgctaatggatcttcttctcaacttattaaacaattgaagcgtgccatgaatatcgcaaagtctgaatttgatcatgagatatctgttcagaagaaaattaatagaatggctgaacaagctgctactcagatgtataaagaagcacgctctgttaatagaaaatctaaagttattagtgctatgcactctttactttttggaatgttaagacgtttggatatgtctagtgttgaaactgttttgaatttagcacgtgatggtgttgtgccattgtcagttatacctgcaacttcagcttctaaactaactattgttagtccagatcttgaatcttattctaagattgtttgtgatggttctgttcat-------tatgctggagttgtttggacacttaatgatgttaaagacaatgatggtagacctgttcatgttaaagagattacaaaggaaaatgttgaaactttgacatggcctcttatccttaattgtgaacgtgttgttaaacttcaaaataatgaaattatgcct---ggtaaacttaagcaaaaacctatgaaagc------tgagggtgatggtggtgttttaggtgatggtaatgccttgtataatactgagggtggtaaaacttttatgtacgcttatatttctaataaagctgaccttaaatttgttaagtggga---gtatgagggtggttgcaacacaatcgagttagactctccttgtcgatttatggtc---gaaacacctaatggt---cctcaagtgaagtatttgtattttgttaaaaatttaaataccttacgtagaggtgccgttcttggttttataggtgccacaattcgtctacaagctggtaaacaaactgaattggctgttaattctggacttttaactgcttgtgctttttctgttgatccagcaactacttacttggaagctgttaaacatggtgcaaaacctgtaagtaattgtattaagatgttatctaatggtgctggtaatggtcaagctataacaactagtgtagatgctaacaccaatcaagattcttatggtggagcgtctatttgtttgtattgtcgggcccacgttcctcaccctagtatggatggttactgtaagtttaagggtaaatgtgttcaggttcctattggttgtttggatcctattaggttttgtttagaaaataatgtgtgtaatgtttgtggttgttggttgggacacgggtgtgcttgtgaccgtacaa------ctattcaaagtg------ttgacatttcttatttaaacgagcaaggggttctagtgcagctcgactagaaccct---gtaatggcacggacatcgataagtgtgttcgtgcttttgacatttataataaaaatgtttcattcttgggtaagtgtttgaagatgaactgtgttcgttttaaaaatgctgatcttaaggatggttattttgttataaagaggtgtactaagtcggttatggaacacgagcaatccatgtataacctacttaacttttctggtgctttggctgagcatgatttctttacttggaaagatggcagagtcatttatggtaatgttagtagacataatcttactaaatatactatgatggacttggtctatgc----------------tatgcgtaactttgatgaacaaaattgtgatgttctaaaagaagtattagttttaactggttgttgtgacaattcttattttgatagtaagggttggtatgacccagttgaaaatgaagatatacatagagtttatgcatctcttggcaaaattgtagctagagctatgcttaaatgcgttgctctatgcgatgcgatggttgctaaaggtgttgttggtgttttaacattagataaccaagatcttaatggtaacttttatgattttggtgattttgttgttagcttacctaatatgggtgttccctgttgtacatcatattattcttatatgatgcctattatgggtttaactaattgtttagctagtgagtgttttgtcaagagtgatatttttggtagtgattttaaaacttttgatttgcttaagtatgatttcactgaacataaagaaaatttattcaataagtactttaagcattggagttttgattatcatcctaattgtagtgactgttatgatgatatgtgtgttatacattgtgctaattttaatacactatttgccacaactataccaggcactgcttttggtccactatgtcgtaaagtttttatagatggtgttccacttgttacaactgctggttatcattttaagcaattaggtttggtttggaataaagatgttaacacacactcagttaggttgacaattactgaacttttgcaatttgtcaccgacccttccttgataatagcttcttccccagcactcgttgatcaacgcactatttgtttttctgttgcagcattgagtactggtttgacaaatcaagttgttaagccaggtcattttaatgaagagttttataactttcttcgtttaagaggtttctttgatgaaggttctgaacttacattaaaacatttcttcttcgcacagaatggtgatgctgctgttaaagattttgacttttaccgttataataagcctaccattttagatatttgtcaagctagagttacatataagatagtctctcgttattttgacatttatgaaggtggctgtattaaggcatgtgaagttgttgtaacaaatcttaataagagtgctggttggccattaaataagtttggtaaagctagtttgtattatgaatctatatcttatgaagaacaggatgctttgtttgctttgacaaagcgtaatgtcctccctactatgacacagctgaatcttaagtatgctattagtggtaaagaacgtgctagaactgttggtggtgtttctctgttgtctacaatgaccacaagacaataccatcaaaaacatcttaaatccattgttaatacacgcaatgccactgttgttattggtactaccaaattttatggtggttggaataatatgttgcgtactttaattgatggtgttgaaaaccctatgctcatgggttgggattatcccaaatgtgatagagctttgcctaacatgatacgtatgatttcagccatggtgttgggctctaagcatgttaattgttgtactgcaacagataggttttataggcttggtaatgagttggcacaagttttaacagaagttgtttattctaatggtgg-tttttattttaagccaggtggtacgacttctggtgacgctagtacagcttatgctaattctatttttaacatttttcaagccgtgagttctaacattaacaggttgcttagtgtcccatcagattcatgtaataatgttaatgttagggatctacaacgacgtctgtatgataattgctataggttaactagtgttgaagagtcattcattgatgattattatggttatcttaggaaacatttttc-aatgatgattctctctgatgacggtgttgtctgttataacaaggattatgctgagttaggttatatagcagacattagtgcttttaaagccactttgtattaccagaataatgtctttatgagtacttctaaatgttgggttgaagaagatttaactaagggaccacatgagttttgttcccagcatactatgcaaatagttgacaaagatggtacctattatttgccttacccagatcctagtaggatcttgtcagctggtgtttttgttg---------------atgatgttgttaagacagatgctgttgttttgttagaacgttatgtgtctttagctattgatgcataccctctttcaaaacaccctaattctgaatatcgtaaggttttttacgtattacttgattgggttaagcatcttaacaaaaatttgaatgagggtgttcttgaatctttttctgttacacttcttgataatcaagaagataagttttggtgtgaagatttttatgctagtatgtatgaaaattctacaatattgcaagctgctggtttatgtgttgtttgtggttcacaaactgtacttcgttgtggtgattgtctgcgtaagcctatgttgtgcactaaatgcgcatatgatcatgtatttggtaccgaccacaagtttattttggctataacaccgtatgtatgtaatgcatcaggttgtggtgttagtgatgtcaaaaaattgtatcttggtggtttgaattactattgtacaaatcataaaccacagttgtcttttccattatgttcagctggtaatatatttggtttatataaaaattcagcaactggttccttagatgttgaagtttttaataggcttgcaacgtctgattggactgatgttagggactataaacttgctaatgatgttaaagatacacttagactctttgcggctgaaactattaaagctaaagaagagagtgttaagtcttcttatgcttttgcaactcttaaagaggttgttggacctaaagaattgcttcttagttgggaaagtggtaaagttaaaccacctttgaatcgtaattctgttttcacctgttttcaaataagtaaggactcaaaattccaaataggtgagttcatctttgagaaggttgaatatggttctgatactgttacgtataagtctactgtaactactaagttagttcctggtatgatttttgtcttaacatctcacaatgtccaacctttacgtgcaccaactattgcaaaccaagagaagtattctagcatttataaattgcaccctgcttttaatgtcagtgatgcatatgctaatttggttccatattaccaacttattggtaaacaaaagataactacaatacagggtcctcctggtagtggtaagtcacattgttccattggacttggattgtactacccaggtgcgcgtattgtttttgttgcttgtgcccatgctgctgttgattccttatgtgcaaaagctatgactgtttatagcattgataagtgtactaggattatacctgcaagagctcgggttgagtgttatagtggctttaaaccaaataacactagtgcacaatacatatttagcactgttaacgcattacctgagtgtaatgctgatatcgttgttgtagatgaagtttcaatgtgtacaaattatgacctttctgttattaaccagcgtttatcatataaacatattgtttatgttggtgatccacaacaacttcctgcacctagagtaatgattactaaaggtgttatggagcctgttgattataacgttgttactcaacgtatgtgtgctataggccctgatgtttttcttcataaatgttatagatgtcctgctgaaatagttaatacagtttctgaacttgtttatgagaacaagtttgtccctgttaaacctgctagtaaacagtgttttaaagtcttttttaagggtaatgtacaggttgacaatggttctagtattaacagaaagcagcttgaaatagttaagctgtttttagttaaaaatccaagttggagtaaggctgtgtttatttctccttataatagtcagaattatgttgctagtagatttttaggacttcaaattcaaactgttgattcttctcaaggtagtgagtatgattatgtaatctatgcacaaacttctgacactgcacatgcttgcaatgtaaaccgttttaatgttgctataacacgtgctaagaagggtatattttgtgtaatgtgtgataaaactttgtttgattcacttaagttttttgagattaaacat------gcagatttacactc---------tagccaggtttgtggcttgtttaaaaattgtacacgcactcctct---taatttaccaccaactcatgcacacactttcttgtcgttgtcagatcagtttaagactacaggtgatttagctgttcaaataggtt---caaataacgtttgtacttatgaacatgttatatcatttatgggttttaggtttgatattagtattcctggtagtcatagtttgttttgtacacgtgactttgctattcgtaatgtgcgtggttggttgggtatggatgttgaaagtgctcatgtttgtggcgataacataggtactaatgttcctttacaggttggtttttcaaatggtgttaattttgttgtgcaaactgaaggttgtgtgtctaccaattttggtgatgttattaaacctgtttgtgcaaaatctccaccaggtgaacaatttagacaccttattcctctttt---acgtaaaggacaaccttggttaattgttcgtagacgcattgtgcaaatgatatctgattatttgtccaatttgtctgacattcttgtctttgttttgtgggcaggtagtttggaattaactacaatgcgttactttgtaaaaatagggccaattaaatattgttattgtggtaattctgccacttgttataattcagttagtaatgaatattgttgttttaaacatgcattgggttgtgattatgtttacaatccttatgcttttgatatacaacagtggggttatgttggttccttgagccaaaaccaccacacattctgcaacattcatagaaacgagcatgatgcctctggtgatg-ctgttatgacacgttgtttggcagtacatgattgttttgtcaaaaatgttgattggactgtaacgtacccctttattgcaaatgagaaatttatcaatggctgtgggcgtaatgtccagggacatgttgttcgtgcagccttgaaattgtataaacctagtgttatt----------------catgacattggtaatcctaaaggtgtacgttgtgctgttactgatgccaaatggtactg-ttatgacaagcaacctgttaatagtaatgtcaagttgttggattatgattatgcaacccatggtcaacttgatggtctttgtttattctggaattgtaatgttgatatgtatccagaattttcaattgtgtgtcgttttgacacacgtactcgttctgtttttaatttagaaggtgttaatggtggttctctttatgttaacaaacatgcgtttcatacaccagcatatgataaacgtgcttttgttaaattaaaacctatgccctttttttactttgatgacagtgattgtgatgttgtgcaagaac------------aagttaattatgtaccccttcgcgctagtagttgtgttactcgttgtaatataggtggtgctgtttgttcaaaacatgcaaatttgtatcaaaaatatgttgaggcatataatacatttacacaggcaggttttaacatttgggtaccacatagttttgatgtttataatttgtggcaaatttttattgaaactaa---tttacaaagtcttgaaaatatagcatttaatgttgtaaaaaaagggtgttttactggtgttgatggtgagttacctgttgcagttgttaacgacaaagtttttgttcgctatggcgatgttgacaacttggtttttacaaataaaacaacattgcctactaatgttgcttttgaattgtttgcaaaacgaaaaatgggtttaacaccaccattgtctattctcaaaaatctcggtgttgttgctacatataaatttgttttatgggattatgaagctgaaagaccttttacctcatatactaagagtgtatgtaaatacactgattttaatgaggatgtttgtgtttgttttgacaatagtattcagggttcgtatgagcgttttacgcttactacgaacgctgttttattttctactgttgtcat------------taaaaatttaacacctataaagttgaatttt-ggtatgttgaatggtatgccagtttcttctattaagggtgataaaggtg---------ttgaaaaattagttaattggtacatatatgttcgtaaaaatggtcaatttcaagatcactatgatggtttttacactcaaggtaggaatttatcagactttacaccaagaagtgatatggagtatgattttcttaacatggatatgggtgtttttattaataaatatggtcttgaggattttaattttgaacatgttgtatatggtgatgtttcaaaaactacattaggaggtcttcatttgttgatatcacagtttaggcttagtaaaatgggtgttttgaaagctgatgattttgtcactgcttctgacacaactttgaggtgctgtactgttacttatcttaatgaacttagttcaaaagttgtttgtacttatatggatttgttgttggacgactttgttactatactaaagagtttagatcttggtgtaatatctaaagttcatgaagttattatagataataaaccttataggtggatgttgtggtgtaaagataaccacttgtccactttttatccacagttgcagtctgctgaatggaagtgtggttatgctatgccacaaatttataagcttcaacgtatgtgtttggaaccttgtaatttatataattatggtgctggtattaagttgcctagtggtataatgttaaatgttgttaaatacactcagctttgtcaatacctaaatagcactacaatgtgcgtacctcataatatgcgtgttttgcactatggtgctggttctgacaaaggtgtggcacctggtacaactgtcttaaaacgttggctaccacccgatgcaataatcattgataatgatatcaatgattatgttagtgatgcagattttagcattacaggtgattgtgctactgtttatcttgaagataagtttgacttacttatttctgatatgtatgatggtagaattaaa---ttttgtgatggtgaaaatgtctctaaagatgggttttttac-ttatcttaatggtgttattagag-a-aaaattagctattggtggtagtgttgccattaagattacagaatatagttggaataagtatctttatgaattaatacaaagatttgctttttggactttgttttgcacgtctgttaatacatcctcttcagaagcttttcttattggtgttaattatttaggtgactttattcaaggtccttttatagctggtaacactgttcatgctaattatatattttggcgtaattctactattatgtctttgtcatacaattcagttttagatttaagtaagtttgaatgtaaacataaggccactgttgttgttacacttaaagatagtgatgtaaatgatatggttttgagtttgattaagagtggtaggttgttgttacgcaataatggtcgt---tttggtggttttagtaatcatttagt---ctcaacta-----aatgaaacttttc----------------ttgat-------------tttgct------------------------------tgttttgcccctggcc-----------------------------------------------------------------------------------------------------tcttgctt-----------------tt---tcacatgtaata----gtaa-------------------------tgctaatctctct-------------------------at---------------------------------------------------------------------------------------------------------------------------------------------------------------------------------------------------------------------------------------------------------------------------------------------------------------------------------------------------------------------------------------------------------------------------------------------------------------------------------------------------------------------------------------------------------------------------------------------------------------------------------------gttacaattaggtg---------------------ttcctgacaatt------------------------------------------------------------------cttc------------aactattgttacgggtttattgcc-----------------------------------------------------------------aactcattggttttgtgctaa---------------------------------------------------tcagag-------------------------------------tacatctgtttactcagcc------------------------------------------aatggtttctttta---------------------------------------------------------------------------------------------------------------------------------------------------------------------------------tattgat-----------------------------------gttggtaatcaccgta---------gtgctt------------ttgcgctccatactggttatta-tga------------------tgc--------t------aatcagta--------------ttatatttatgttact--------------aatgaaa---------taggcttaaatgcttctg---ttactcttaagatttgtaag------tttagta-----------------------------------------------------------gaaacactacttttg---------------------------------------attttttaag-taatgcttc----------tagt------------------tcttttgactgtatagtta------------atttgttattt-----------acagaacagttag-------------------gtgcg---------cctttgggcataactatat-----------ctggtgaaactg-----tgc--gtctgcatttatataatgtaactcgtactttttatgtgccag---------cagcttata---------------------------------aacttactaaacttagtgttaaatgttactt-----------------------------------taactattc--------------------------------ctgtgttttt-------------agtgttgtcaacgccaccgt------------tactgtgaatgtcaccacac---ataatggccgtgtag-ttaactacactgtt--------------tg------------------------------------tgatgattgt--------aatggttatactgataacatattttctgttcaacaggatggccg-------------------------------------------------------------------------------------------------------------------------------cattcctaatggtttcccttttaataattggtttttgttaactaatggttccacactagtggacggggtctctagactttatc--------aaccactccgtctaacttgtttatggcctgtacctggtcttaaatcttcaactggttttgtttattttaatgc-cac---tggtt---------------------------------ctgatgttaattgtaacggctatca----------acataattctg-ttgctgatgttatgcgttacaatcttaacttcagtgctaattctgt---ggaca---------atctcaagagtggt--------gttatagtttttaaaactttacagta---------c--gatgttttgtttt------------------------attgtagtaa---------------ctctt-----------------------cc-----------------------------------tca--------ggtgt---------tcttg---------acaccacaataccttttgg---------------------------------cccttcctctcaaccttattactgttttataaacagcactatc---------aacactactcatg-----------------ttagcacttttgtgggtattttaccacccactgt--gcgtgaaattgttgttgctagaactggtcagttttatattaatggttttaagtatttcgatttgggtttcatagaagctgtcaattttaatgtcacga---------------------ctgctagtgccaca------gatttttggacggttgcattt--------------gctacttttgttgatgttttggttaatgttagtgcaactaacattcaaaacttactttattgcgatt---ctccatttg-------aaaagttgcagtgtgagcacttgcagtttggattgcaggatggtttttattctgcaaattt------------tcttgatgataatgttttgcctgagacttatgttgcactccccatttattatc------------------aacacacggacataa------attttactgcaact-----------gcatcttttggtggtt---------------------------------------------cttgt---------------------tatgttt--gtaaacc------------------acaccaggttaatatatctcttaatggtaacact---------------------tc------agtgtgtgtta-----gaacatctcat------ttttcaattaggtata------tttataaccgcgtt---aagagtggttcaccaggtgactcttcatggc----------acatttatttaaa------------------gagtggcacttgtccattttctttttct---aagttaaataattttcaaaagttcaagactatttgtttctcaaccgtc-------gaagtgcctggtagttgtaattttccgcttgaagccacctg-gcattacacttctta------------------------tactattg-----------------------ttggtgctttgtatgtta--------cttggtctgaaggtaattctattactggtgtacct---------------tatcctgtctctggtattcgtgagtttagtaatttagt------------------------tttaaataattgtaccaaatataatatttatgattatgttggtactggaattatacgttcttcaaaccagtc---------acttgctggtggtattacatatgtttctaactctggtaatttacttggttttaaaaatgtttccact---------ggtaacatttttattgtgacaccatgtaaccaaccagaccaagtagctgtttatcaacaaagcattattggtgccatgac---------------cgctgttaatgagtctaga---------------------------tatggc------------ttg--------------------------------------------------------------------------------------------------------------------------------------------------------------------caaaacttactacagttacctaacttttattatgttagtaatg------------gtggtaacaat------------------tgcactacggccgttatgacttattctaattttggtatttgtgctgatggttctt---------------tgattcctgttcgtccgcgtaattctagtgataatggtatttca-gccataatcactg---ctaatttatccattccctctaactggactacttcagttcaagttgagtacctccaaattactagtactccaatagttgttgattgtgctacttatgtgtgtaatggtaaccctcgctgtaagaatctacttaagcagtatacttctgcttg---------------taaaactattgaagatgccttacgacttagtgctcatttggaaactaatgatgttagtagtatg------------ctaactttcgatagcaatgcttttagt-ttggc---------taatgttactagttt---------------------------------------------------tggagactat--------------------------aacctttctagtgttttacctcagagaaacattcgttcaagccgtatag------------caggacg--------------------------tagtgctttggaagatttgttgtttagcaaagttgttacatctggtttgggtactgttgatgttgactataagtcttgtac---------taaaggtctttct---------attgctgaccttgcttgtgctcagtactacaatggcataatggttttgccaggtgttgctgatgctgaacgtatggccatgtacacaggttctcttataggtggcatggtgctcggaggtcttacatca------gcagccgccatacctttttctttggcactgcaagcacgacttaactatgttgctttacaaactgatgtgcttcaagaaaatcagaaaattttggctgcatcatttaataaggctattaataatattgttgcttcttttagtagcgttaatgatgctattacacaaactgcagaggctatacatactgttactattgcacttaataagattcaggatgttgttaatca---------acagggtagtgctcttaaccatctcacttcacaattgagacataattttcaggccatttctaattcaattcaggctatttatgaccggcttgattcaattcaagccgatcaacaagttgacagattaattactggacggcttgcagctttgaatgcatttgtttcccaagttttgaataaatatactgaagttcgtggttcaagacgcttagcacagcagaagattaatgaatgtgtcaagtc----------acaatctaatagatatggttttt---gtggc---aatggcactcacatcttttcaatcgtcaactcagctccagatggtttgctttttcttcatactgttttgctgccaactgattacaagaatgtaaaggcgtggtctggtatctgtgt---------tgatggcatttatggctatgttctgcg-----------tcaacctaacttggttctttattct---------------------gataatggt---------------------gtctttcgtgtaacttccaggatcatgtttcaacctcgcttacctgttttgtctgattttgtg---------caaatatataattgtaatgttacttttgttaacatatctcgtgttgagttacatactgtca---tacctgactacgttgatgttaataaaacattacaagagtttgcacaaaactt------acc------aaagtatgtta---------agcctaattttga------cttgactccttttaatttaacatatcttaatttgagttctgagttgaagcaactcgaagctaaaactgctagtctttttcaaactactgttgaattacaaggtcttattgatcagattaacagtacatatgttgatttgaagttgcttaataggtttgaaaattatatcaaatggccttggtgggtttggctcattatttctgttgtttttgttgtattgttgagtcttcttgtgttttgttgtctttctacaggttgttgtggttgttgcaattgttt------------aacttcttcaatgcgaggctgttgtgattgtggttcaacta-aacttccttattacgaa---tttgaaaaggtccacattcaata----------------------------------------------------------------------------------------------------------------------------------------------------------------------------------------------------------------------------------------------------------------------------------------------------------------------------------------------------------------------------------------------------------------------------------------------------------------------------------------------------------------------------------------------------------------------------------------------------------------------------------------------------------------------------------------------------------------------------------------------------------------------------------------------------------------atgccttttggtg-------------------------gcc-tatttcaacttactctt---------------------------------------------------------------------------------------------------------------------------------------gaaagtactattaataagagtgtggct------------------------------------------------------aatctcaaattacca------------------------------------------cctcatgatgttactgtcttgcg---------------------------------tgacaatcttaaacctgttactacacttagtactatcactgcttatttgttagttagtttg------tttgtcact-tattttgc-tttattcaaacctct-tactgctagagg-tcgtgttgcttgttttgttttaaaactattgacactatttgtctatgtgcctttattggttctttttggtatgtatcttgacagttttataa---------ttttttctacgctgttgtttcgattcatacatgttggctattatgcctatctctataaaaatttttcatttgttttgttcaatgttactaaactatgcttcatttcaggcaagtgttggtatcttgaacaatcattttatgaaaatcgtttt-------gctgctatttatggtggtgaccactatgtcgttttaggtggtgaaactattacttttgtttcttttgatgacctttatgttgctattagaggttcttgtgaaaagaacctacaacttatgcgtaaggttgatttgtataatggtgctgtcatttacatttttgccgaagagcctgttgttggtatagtc---------tac---tcttct---------------------------------caactatacgaagatgt--------------------------------------------------------------------------------------------------------------------------------------------------------------------------------------------------------------------------------------------------------------------------------------------------------------------------------------------------------------------------------------------------------------------------------------------------------------------------------------------------------------------------------------------------------------------------------------------------------------------------------------------------------------------------------------------------------------------------------------------------------------------------------------------------------------------------------------------------------------------------------------tcct-------------tc-gattaattgatgacaa---tggcattgtcctcaattccatt----------ttatggctcctt----------gttatgatattttt-------------ctttgtgttggcaatgacctttattaaactgattcaattgtgttttacttgtcattatttttttagtaggacattatatcaaccagtttataaaatttttcttgcttaccaagattatatgcaaat---agcacctgttccagctgaagtactaaatgtc-------taa---actaaacg---------------------------------------------------------atg--------tctaat----------------------------------------------------a----------gt--------------------agtgtg---------------------------------------------cctc---------------------------------------------------------------------------------tttcagagg------------------tt------t-----------atgtccatttacgtaactggaactttagttggaatttaattctaa------cgctttttatagttgtgttgcagtatgggcattataagtatagcagacttctttatggtttaaagatgtctgttttatggtgtttatggccacttgttctagctttgtctatttttgactgttttgtcaattttaatgtgga---ctgggtcttttttggttttagtattcttatgtctattattacactttgtttatgggttatgtattttgttaatagtttcagactttggcgccgtgttaaaactttttgggcttttaatcctgaaactaatgcaatcatctctctccaggtttacggacataattattacttaccggtgatggctgcacctacaggtgttacattaacacttcttagtggtgtacttcttgttgatggccataagattgctactcgtgttcaagtgggtcagttgcctaaatatgtaatagttgctacgcctagtaccacaattgtttgtgaccgtgttggtcgctctgttaatgaaacaagccagactggttgggcattctacgtccgtgctaaacatggtgatttttctggtgttgcctctcaggagggtgttttgtcagaaagagagaagttgcttcatttaatcta--aactaaacaa-----------------------------------------------------------------aatggctag-----------------------------tgtaaattgggccgat----------------------------------------------g-----------------------------------------------------------------------------------------------------------------------------------------acagagctgcta---------------------------------------------------------ggaagaaattt---------------------------------------------------------------------------------------------------------------------------------------------------------------------------------------------------------------------------------------------cctcctccttcattttacatgcctcttttggttagttctgataaggcaccatatagggtcattcccaggaatcttgtccctattgg----------taagggtaataaagatgagcagattggtta-ttggaa---tgttcaagagcgttggcgtatgcgcagggggcaacgtgttgatttgcctcctaaagttcatttttattacctaggtactggacctcataaggaccttaaattcagacaacgttctgatggtg------ttgtttgggttgctaaggaaggtgctaaaactgttaa---------taccagtcttggtaatcgcaaacgtaaccagaaac---------ctttggaaccaaagttctctattgctttgcctccagagctctctgttgttgagt---------------------------ttgaggatcgctctaataactcatctcgtgctagc------------------agtcgttcttcaactc----------------------------gtaacaactcacgagactcttctcgtagc--act---------------tcaagacaac-------------------------------------------------------agtctcgcactcgt------------------------------------------------------------tctgattctaaccagtc-ttcttc-----------agatcttgttgctgctgttactttggct---------ttaaagaacttaggttttga------------taaccagtcgaagt---------------------------------------------cacctagt---tcttctggtacttccactcc------taag------------------------aaacctaataagcctctttctcaacccagggctgataagccttc--------------------tcagttgaagaaacctcgttggaagcgtgttcctaccagagaggaa------aatgttattcagtgctttggtcctcgtgattttaatcacaatatgggggattcagatcttgttcagaatggtgttgatgccaaaggttttccacagcttgctgaattgattcctaatcaggctgcgttattctttgatagtgaggttagcactgatgaagtg---ggtgataatgttcaga---ttacctacacctacaaaatgcttgtagctaaggataataagaaccttcctaagttcattgagcagattagtgctttt---------------------actaaacccagttctatc-aaagaaatgcagtcacaatcatctcatgttgctcagaacacagtactt-----------------------------------------------aat-------------------------------------------gcttctattccagaatctaaaccat------------------------------------------tggctgatgatgattcagccatt---------------atagaaattgtcaacgaggttt---------------------------------------------------------------------------------------------------------------------------------------------------------------------------------------tgcattaaattgtt------------------------------------------------------------------------------------------------------------------------------------------------------------------------------------------------------------------------------------------------------------------------------------------------------------------------------------------ttgtaattcca-------------gttg----------------------------------------------------------------------------------------------------------------------------------------------------------------------------------------------------------------------------------------------------------------------------------------------------------------------------------------------------------------------------------------------------------------------------------------------------------------aatgtttatta----------------------------------------------------------------------------------------------------------------------------------------------------------------------------------------------------------------------------------------------------------------------------------------------------------------------------------------------------------------------------------------------------------------------------------------------------------------------------------------------------------------------------------------------------ttattagt-------------------------------------------------------------------tg------------caaccccatgcgtttagcgcatga-----------------------taagggtttagtcttacacacaatggtagg-ccagtgat-agt-aaagtgtaa-gtaatttgctat---catattaacatgtctagaggaaagtcagaa--------ctttttctgtttgtgtt---------------gttggagtac--tt---aaagatcgc--ataggcgcgc-caa-caa----------------------------------------------------------------------------------------------------tggaagagccaac----------aacatatctaaa-----aatgtt------------------------ttgtctggtacttgttaatga------------------ta-----------------------------------------------------------------------------------------------------------------------------------------------------------------------------------------------------------------------------------------------------------------------------------------------------------------------------------------------------------------------------------------------------------------------------------------------------------------------------
>JQ765569_HumanNL63_USA_2005-01-18
[truncated: 12,745,098 more chars]
