# Supplementary material for: Origins and Evolution of Seasonal Human Coronaviruses
Source: Viruses. 2022 Jul 15;14(7):1551. doi: 10.3390/v14071551 (PMC9320361; doi:10.3390/v14071551)
Supplement: Supplementary file 1 [file viruses-14-01551-s001.zip › alignments/Memb_betas_D3.fasta]

>GQ918143_Canine_SKorea_2008--
ATGAGTAGTGCA---ACTACACCAGCACCAGTTTACACTTGGACTGCTGATGAAGCTATTAAATTCCTAAAGGAATGGAACTTTTCTTTGGGTATTATACTACTTTTTATTACAATCATATTGCAATTTGGATATACAAGTCGCAGTATGTTTGTTTATGTTATTAAGATGATCATTTTGTGGCTTATGTGGCCCCTTACTATCATCTTAACTATTTTCAATTGCGTGTATGCGTTGAATAATGTGTATCTTGGCTTTTCTATAGTTTTTACTATAGTGGCCATTATTATGTGGATTGTGTATTTTGTGAATAGTATCAGGTTGTTTATTAGAACTGGAAGTTGGTGGAGTTTCAACCCAGAAACAAACAACTTGATGTGTATAGATATGAAGGGAAGGATGTATGTTAGGCCGATAATTGAGGACTACCATACCCTTACGGTCACAATAATACGTGGTCATCTTTACATGCAAGGTATAAAACTAGGTACTGGCTATTCTTTGTCAGATTTGCCAGCTTATGTGACTGTTGCTAAGGTTTCACACCTGCTCACGTATAAGCGTGGTTTTCTTGACAAGATAGGCGATACTAGTGGTTTTGCTGTTTATGTTAAGTCCAAAGTCGGTAATTACCGACTGCCATCAACCCAAAAGGGTTCAGGCATGGACACCGCATTGTTGAGAAATAATATCTAA
>JN874560_Rabbit_China_2007--
ATGAGTAGTGCA---ACTACACCAGCACCAGTTTACATCTGGACTGCTGATGAAGCTATTAAATTCCTAAAGGAATGGAATTTCTCTTTGGGTATTATACTACTTTTTATTACAATCATACTGCAATTTGGATACACAAGCCGCAGTATGTTTGTTTATGTCATTAAGATGATTATTTTGTGGCTTATGTGGCCACTTACTATCATCTTAACTATTTTCAACTGCGTATACGCGTTGAATAATGTGTATCTTGGTTTTTCTATAGTTTTTACCATAGTGGCCATTATTATGTGGATTGTGTATTTTGTGAATAGTATCAGGTTGTTTATTAGAACTGGCAGTTGGTGGAGTTTCAACCCAGAAACAAACAACTTGATGTGTATAGATATGAAGGGAAGAATGTATGTTAGGCCGATTATTGAGGACTACCATACCCTGACGGTCACAATAATACGTGGCCATCTTTACATTCAAGGTATAAAACTAGGTACTGGCTATTCTTTGTCGGATTTGCCAGCTTATGTGACTGTTGCTAAGGTTACACATCTTTGCACGTATAAGCGTGGTTTTCTTGACAGGATAGGCGATACTAGTGGTTTTGCTGTTTATGTTAAGTCCAAAGTCGGTAATTATCGACTGCCATCAACTCAAAAGGGTACTGGCATGGACACCGCATTGTTGAGAAATAATATCTAA
>MN514962_Camel_Ethiopia_2015-02-21
ATGAGTAGTATA---ACTACACCAGCACCAGTTTATACCTGGACTGCTGATGAGGCTATTAAATTCCTAAAGGAATGGAATTTTTCTTTGGGTATTATACTACTTTTTATTACAATCATATTGCAATTTGGATATACAAGTCGCAGTATGTTTGTTTATGTTATTAAGATGATCATTTTGTGGCTTATGTGGCCTCTTACTATAATCTTAACTATTTTCAATTGCGTGTATGCGTTGAATAATGTGTATCTTGGCTTCTCTATAGTTTTTACTATAGTGGCCATTATTATGTGGATTGTGTATTTTGTGAATAGTATCAGGTTGTTTATTAGAACTGGAAGTTGGTGGAGTTTCAACCCAGAAACAAACAACTTGATGTGTATAGATATGAAGGGAAGGATGTATGTTAGGCCGATAATTGAGGACTACCATACCCTTACGGTTACAATAATACGTGGTCATCTTTATATGCAAGGTATAAAACTAGGTACTGGCTATTCTTTGTCAGATTTGCCAGCTTATGTGACTGTTGCTAAGGTTTCACACCTGCTCACGTATAAGCGTGGTTTTCTTGACAAGATAGGCGATACTAGTGGTTTTGCTGTTTATGTTAAGTCCAAAGTCGGTAATTACCGACTGCCATCAACCCAAAAGGGTTCTGGCATGGACACCGCATTGTTGAGAAATAATATCTAA
>MN514963_Camel_Morocco_2016-03-05
ATGAGTAGTATA---ACTACACCAGCACCAGTTTATACCTGGACTGCTGATGAAGCTATTAAATTCCTAAAGGAATGGAATTTTTCTTTGGGTATTATACTACTTTTTATTACAATCATATTGCAATTTGGATATACAAGTCGCAGTATGTTTGTTTATGTTATTAAGATGATTATTTTGTGGCTCATGTGGCCCCTTACTATAATCTTAATTATTTTCAATTGCGTATACGCGTTGAATAATGTGTACCTTGGCTTTTCTATAGTTTTTACTATAGTGGCCATTATTATGTGGATTGTGTATTTTGTGAATAGTATCAGGTTGTTTATTAGAACTGGAAGTTGGTGGAGTTTCAACCCAGAAACAAACAACTTGATGTGTATAGATATGAAGGGAAGAATGTACGTTAGACCCATAATTGAGGATTACCATACCCTTACGGTTACAATAATACGTGGCCATCTTTATATTCAAGGTATAAAACTAGGTACTGGCTATTCCTTGTCAGATTTGCCAGCTTATGTGACTGTAGCTAAGGTTACACATTTGTGCACATATAAGCGTGGTTTTCTTGACAGGATAGGCGACACTAGTGGGTTTGCTGTTTATGTTAAGTCCAAAGTCGGTAACTACCGACTGCCATCAACCCAAAAGGGTTCAGGCATGGACACCGCATTGTTGAGAAATAATATCTAA
>MN514966_Camel_Nigeria_2015-11-12
ATGAGTAGTATA---ACTACACCAGCACCAGTTTATACCTGGACTGCTGATGAAGCTATTAAATTCCTAAAGGAATGGAATTTTTCTTTGGGTATTATACTACTTTTTATTACAATCATATTGCAATTTGGATATACAAGTCGCAGTATGTTTGTATATGTTATTAAGATGATTATTTTGTGGCTCATGTGGCCCCTTACTATAATCTTAACTATTTTCAATTGCGTATACGCGTTGAATAATGTGTACCTTGGCTTTTCTATAGTTTTTACTATAGTGGCCATTATTATGTGGATTGTTTATTTTGTGAATAGTATCAGGTTGTTTATTAGAACTGGAAGTTGGTGGAGTTTCAACCCAGAAACAAACAACTTGATGTGTATAGATATGAAGGGAAGAATGTACGTTAGACCCATAATTGAGGATTACCATACCCTTACGGTCACAATAATACGTGGCCATCTCTATATTCAAGGTATAAAACTAGGTACTGGCTATTCTTTGTCAGATTTGCCAGCTTATGTGACTGTAGCTAAGGTTACACATTTGTGCACATATAAGCGTGGTTTTCTTGACAGGATAGGCGACACTAGTGGGTTTGCTGTTTATGTTAAGTCCAAAGTCGGTAACTACCGACTGCCATCAACCCAAAAGGGTTCAGGCATGGACACCGCATTGTTGAGAAATAATATCTAA
>MN514967_Camel_Nigeria_2016-01-24
ATGAGTAGTATA---ACTACACCAGCACCAGTTTATACCTGGACTGCTGATGAAGCTATTAAATTCCTAAAGGAATGGAATTTTTCTTTGGGTATTATACTACTTTTTATTACAATCATATTGCAATTTGGATATACAAGTCGCAGTATGTTTGTTTATGTTATTAAGATGATTATTTTGTGGCTCATGTGGCCCCTTACTATCATCTTAACTATTTTCAATTGCGTGTATGCGTTGAATAATGTGTACCTTGGCTTTTCTATAGTTTTTACTATAGTGGCCATTATTATGTGGATTGTGTATTTTGTGAATAGTATCAGGTTGTTTATTAGAACTGGAAGTTGGTGGAGTTTCAACCCAGAAACAAACAACTTGATGTGTATAGATATGAAGGGAAGAATGTACGTTAGACCCATAATTGAGGATTACCATACCCTTACGGTTACAATAATACGTGGTCATCTTTACATTCAAGGTATAAAACTAGGTACTGGCTATTCTTTGTCAGATTTGCCAGCTTATGTGACTGTAGCTAAGGTTACACATTTGTGTACATATAAGCGTGGTTTTCTTGACAGGCTAGGCGACACTAGTGGGTTTGCTGTCTATGTTAAGTCCAAAGTCGGTAACTACCGACTGCCATCAACCCAAAAGGGTTCAGGCATGGACACCGCATTGTTGAGAAATAATATCTAA
>KF530059_HumanOC43_USA_1995-01-11
ATGAGTAGTATA---ACTACACCAGCACCAGTTTATATCTGGACTGCTGATGAAGCTATTAAATTCCTAAAGGAATGGAATTTTTCTTTGGGTATTATACTACTTTTTATTACAATCATATTGCAATTTGGATATACAAGTCGCAGTATGTTTGTTTATGTTATTAAGATGATTATTTTGTGGCTTATGTGGCCCCTTACTATAATCTTAACTATTTTCAATTGCGTATATGCATTGAATAATGTGTATCTTGGCCTTTCTATAGTTTTTACCATAGTGGCCATTATTATGTGGATTGTGTATTTTGTGAATAGTATCAGGTTGTTTATTAGAACCGGAAGTTTTTGGAGTTTCAACCCAGAAACAAACAACTTGATGTGTATAGATATGAAAGGAACAATGTTTGTTAGGCCGATAATTGAGGACTACCATACCCTGACGGTCACAATAATACGCGGCCATCTTTACATTCAAGGTATAAAACTAGGTACTGGCTATTCTTTGGCAGATTTGCCAGCTTATATGACTGTTGCTAAGGTTACACACCTGTGCACATATAAGCGTGGTTTTCTTGACAGGATAAGCGATACTAGTGGTTTTGCTGTTTATGTTAAGTCCAAAGTCGGTAATTACCGACTGCCATCAACCCAAAAGGGTTCTGGCATGGACACCGCATTGTTGAGAAATAATATCTAA
>KF530060_HumanOC43_USA_1985-01-08
ATGAGTAGTATA---ACTACACCAGCACCAGTTTATATCTGGACTGCTGATGAAGCTATTAAATTCCTAAAGGAATGGAATTTTTCTTTGGGTATTATACTACTTTTTATTACAATCATATTGCAATTTGGATATACAAGTCGCAGTATGTTTGTTTATGTTATTAAGATGATTATTTTGTGGCTTATGTGGCCCCTTACTATAATCTTAACTATTTTCAATTGCGTATATGCATTGAATAATGTGTATCTTGGCCTTTCTATAGTTTTTACCATAGTGGCCATTATTATGTGGATTGTGTATTTTGTGAATAGTATCAGGTTGTTTATTAGAACCGGAAGTTTTTGGAGTTTCAACCCAGAAACAAACAACTTGATGTGTATAGATATGAAAGGAACAATGTTTGTTAGGCCGATAATTGAGGACTACCATACCCTGACGGTCACAATAATACGCGGCCATCTTTACATTCAAGGTATAAAACTAGGTACTGGCTATTCTTTGGCAGATTTGCCAGCTTATATGACTGTTGCTAAGGTTACATACCTGTGCACATATAAGCGTGGTTTTCTTGACAGGATAAGCGATACTAGTGGTTTTGCTGTTTATGTTAAGTCCAAAGTCGGTAATTACCGACTGCCATCAACCCAAAAGGGTTCTGGCATGGACACCGCATTGTTGAGAAATAATATCTAA
>KF530061_HumanOC43_USA_1990-01-19
ATGAGTAGTATA---ACTACACCAGCACCAGTTTATATCTGGACTGCTGATGAAGCTATTAAATTCCTAAAGGAATGGAATTTTTCTTTGGGTATTATACTACTTTTTATTACAATCATATTGCAATTTGGATATACAAGTCGCAGTATGTTTGTTTATGTTATTAAGATGATTATTTTGTGGCTTATGTGGCCCCTTACTATAATCTTAACTATTTTCAATTGCGTATATGCATTGAATAATGTGTATCTTGGCCTTTCTATAGTTTTTACCATAGTGGCCATTATTATGTGGATTGTGTATTTTGTGAATAGTATCAGGTTGTTTATTAGAACCGGAAGTTTTTGGAGTTTCAACCCAGAAACAAACAACTTGATGTGTATAGATATGAAAGGAACAATGTTTGTTAGGCCGATAATTGAGGACTACCATACCCTGACGGTCACAATAATACGCGGCCATCTTTACATTCAAGGTATAAAACTAGGTACTGGCTATTCTTTGGCAGATTTGCCAGCTTATATGACTGTTGCTAAGGTTACACACCTGTGCACATATAAGCGTGGTTTTCTTGACAGGATAAGCGATACTAGTGGTTTTGCTGTTTATGTTAAGTTCAAAGTCGGTAATTACCGACTGCCATCAACCCAAAAGGGTTCTGGCATGGACACCGCATTGTTGAGAAATAATATCTAA
>KF530062_HumanOC43_USA_1995-02-13
ATGAGTAGTATA---ACTACACCAGCACCAGTTTATATCTGGACTGCTGATGAAGCTATTAAATTCCTAAAGGAATGGAATTTTTCTTTGGGTATTATACTACTTTTTATTACAATCATATTGCAATTTGGATATACAAGTCGCAGTATGTTTGTTTATGTTATTAAGATGATTATTTTGTGGCTTATGTGGCCCCTTACTATAATCTTAACTATTTTCAATTGCGTATATGCATTGAATAATGTGTATCTTGGCCTTTCTATAGTTTTTACCATAGTGGCCATTATTATGTGGATTGTGTATTTTGTGAATAGTATCAGGTTGTTTATTAGAACCGGAAGTTTTTGGAGTTTCAACCCAGAAACAAACAACTTGATGTGTATAGATATGAAAGGAACAATGTTTGTTAGGCCGATAATTGAGGACTACCATACCCTGACGGTCACAATAATACGCGGCCATCTTTACATTCAAGGTATAAAACTAGGTACTGGCTATTCTTTGGCAGATTTGCCAGCTTATATGACTGTTGCTAAGGTTACACACCTGTGCACATATAAGCGTGGTTTTCTTGACAGGATAAGCGATACTAGTGGTTTTGCTGTTTATGTTAAGTCCAAAGTCGGTAATTACCGACTGCCATCAACCCAAAAGGGTTCTGGCATGGACACCGCATTGTTGAGAAATAATATCTAA
>KF530064_HumanOC43_USA_1996-12-04
ATGAGTAGTATA---ACTACACCAGCACCAGTTTATATCTGGACTGCTGATGAAGCTATTAAATTCCTAAAGGAATGGAATTTTTCTTTGGGTATTATACTACTTTTTATTACAATCATATTGCAATTTGGATATACAAGTCGCAGTATGTTTGTTTATGTTATTAAGATGATTATTTTGTGGCTTATGTGGCCCCTTACTATAATCTTAACTATTTTCAATTGCGTATATGCATTGAATAATGTGTATCTTGGCCTTTCTATAGTTTTCACCATAGTGGCCATTATTATGTGGATTGTGTATTTTGTGAATAGTATCAGGTTGTTTATTAGAACCGGAAGTTTTTGGAGTTTCAACCCAGAAACAAACAACTTGATGTGTATAGATATGAAAGGAACAATGTTTGTTAGGCCGATAATTGAGGACTACCATACCCTGACGGTCACAATAATACGCGGCCATCTTTACATTCAAGGTATAAAACTAGGTACTGGCTATTCTTTGGCAGATTTGCCAGCTTATATGACTGTTGCTAAGGTCACACACCTGTGCACATATAAGCGTGGTTTTCTTGACAAGATAAGCGATACTAGTGGTTTTGCTGTTTATGTTAAGTCCAAAGTCGGTAATTACCGACTGCCATCAACCCAAAAGGGTTCTGGCATGGACACCGCATTGTTGAGAAATAATATCTAA
>KF530065_HumanOC43_USA_1990-01-17
ATGAGTAGTATA---ACTACACCAGCACCAGTTTATATCTGGACTGCTGATGAAGCTATTAAATTCCTAAAGGAATGGAATTTTTCTTTGGGTATTATACTACTTTTTATTACAATCATATTGCAATTTGGATATACAAGTCGCAGTATGTTTGTTTATGTTATTAAGATGATTATTTTGTGGCTTATGTGGCCCCTTACTATAATCTTAACTATTTTCAATTGCGTATATGCATTGAATAATGTGTATCTTGGCCTTTCTATAGTTTTTACCATAGTGGCCATTATTATGTGGATTGTGTATTTTGTGAATAGTATCAGGTTGTTTATTAGAACCGGAAGTTTTTGGAGTTTCAACCCAGAAACAAACAACTTGATGTGTATAGATATGAAAGGAACAATGTTTGTTAGGCCGATAATTGAGGACTACCATACCCTGACGGTCACAATAATACGCGGCCATCTTTACATTCAAGGTATAAAACTAGGTACTGGCTATTCTTTGGCAGATTTGCCAGCTTATATGACTGTTGCTAAGGTTACACACCTGTGCACATATAAGCGTGGTTTTCTTGACAGGATAAGCGATACTAGTGGTTTTGCTGTTTATGTTAAGTTCAAAGTCGGTAATTACCGACTGCCATCAACCCAAAAGGGTTCTGGCATGGACACCGCATTGTTGAGAAATAATATCTAA
>KF530066_HumanOC43_USA_1990-01-16
ATGAGTAGTATA---ACTACACCAGCACCAGTTTATATCTGGACTGCTGATGAAGCTATTAAATTCCTAAAGGAATGGAATTTTTCTTTGGGTATTATACTACTTTTTATTACAATCATATTGCAATTTGGATATACAAGTCGCAGTATGTTTGTTTATGTTATTAAGATGATTATTTTGTGGCTTATGTGGCCCCTTACTATAATCTTAACTATTTTCAATTGCGTATATGCATTGAATAATGTGTATCTTGGCCTTTCTATAGTTTTTACCATAGTGGCCATTATTATGTGGATTGTGTATTTTGTGAATAGTATCAGGTTGTTTATTAGAACCGGAAGTTTTTGGAGTTTCAACCCAGAAACAAACAACTTGATGTGTATAGATATGAAAGGAACAATGTTTGTTAGGCCGATAATTGAGGACTACCATACCCTGACGGTCACAATAATACGCGGCCATCTTTACATTCAAGGTATAAAACTAGGTACTGGCTATTCTTTGGCAGATTTGCCAGCTTATATGACTGTTGCTAAGGTTACACACCTGTGCACATATAAGCGTGGTTTTCTTGACAGGATAAGCGATACTAGTGGTTTTGCTGTTTATGTTAAGTTCAAAGTCGGTAATTACCGACTGCCATCAACCCAAAAGGGTTCTGGCATGGACACCGCATTGTTGAGAAATAATATCTAA
>KF530072_HumanOC43_USA_1997-12-11
ATGAGTAGTATA---ACTACACCAGCACCAGTTTATATCTGGACTGCTGATGAAGCTATTAAATTCCTAAAGGAATGGAATTTTTCTTTGGGTATTATACTACTTTTTATTACAATCATATTGCAATTTGGATATACAAGTCGCAGTATGTTTGTTTATGTTATTAAGATGATTATTTTGTGGCTTATGTGGCCCCTTACTATAATCTTAACTATTTTCAATTGCGTATATGCATTGAATAATGTGTATCTTGGCCTTTCTATAGTTTTCACCATAGTGGCCATTATTATGTGGATTGTGTATTTTGTGAATAGTATCAGGTTGTTTATTAGAACCGGAAGTTTTTGGAGTTTCAACCCAGAAACAAACAACTTGATGTGTATAGATATGAAAGGAACAATGTTTGTTAGGCCGATAATTGAGGACTACCATACCCTGACGGTCACAATAATACGCGGCCATCTTTACATTCAAGGTATAAAACTAGGTACTGGCTATTCTTTGGCAGATTTGCCAGCTTATATGACTGTTGCTAAGGTCACACACCTGTGCACATATAAGCGTGGTTTTCTTGACAAGATAAGCGATACTAGTGGTTTTGCTGTTTATGTTAAGTCCAAAGTCGGTAATTACCGACTGCCATCAACCCAAAAGGGTTCTGGCATGGACACCGCATTGTTGAGAAATAATATCTAA
>KF530073_HumanOC43_USA_1989-12-21
ATGAGTAGTATA---ACTACACCAGCACCAGTTTATATCTGGACTGCTGATGAAGCTATTAAATTCCTAAAGGAATGGAATTTTTCTTTGGGTATTATACTACTTTTTATTACAATCATATTGCAATTTGGATATACAAGTCGCAGTATGTTTGTTTATGTTATTAAGATGATTATTTTGTGGCTTATGTGGCCCCTTACTATAATCTTAACTATTTTCAATTGCGTATATGCATTGAATAATGTGTATCTTGGCCTTTCTATAGTTTTTACCATAGTGGCCATTATTATGTGGATTGTGTATTTTGTGAATAGTATCAGGTTGTTTATTAGAACCGGAAGTTTTTGGAGTTTCAACCCAGAAACAAACAACTTGATGTGTATAGATATGAAAGGAACAATGTTTGTTAGGCCGATAATTGAGGACTACCATACCCTGACGGTCACAATAATACGCGGCCATCTTTACATTCAAGGTATAAAACTAGGTACTGGCTATTCTTTGGCAGATTTGCCAGCTTATATGACTGTTGCTAAGGTTACACACCTGTGCACATATAAGCGTGGTTTTCTTGACAGGATAAGCGATACTAGTGGTTTTGCTGTTTATGTTAAGTTCAAAGTCGGTAATTACCGACTGCCATCAACCCAAAAGGGTTCTGGCATGGACACCGCATTGTTGAGAAATAATATCTAA
>KF530074_HumanOC43_USA_1992-12-16
ATGAGTAGTATA---ACTACACCAGCACCAGTTTATATCTGGACTGCTGATGAAGCTATTAAATTCCTAAAGGAATGGAATTTTTCTTTGGGTATTATACTACTTTTTATTACAATCATATTGCAATTTGGATATACAAGTCGCAGTATGTTTGTTTATGTTATTAAGATGATTATTTTGTGGCTTATGTGGCCCCTTACTATAATCTTAACTATTTTCAATTGCGTATATGCATTGAATAATGTGTATCTTGGCCTTTCTATAGTTTTTACCATAGTGGCCATTATTATGTGGATTGTGTATTTTGTGAATAGTATCAGGTTGTTTATTAGAACCGGAAGTTTTTGGAGTTTCAACCCAGAAACAAACAACTTGATGTGTATAGATATGAAAGGAACAATGTTTGTTAGGCCGATAATTGAGGACTACCATACCTTGACGGTCACAATAATACGCGGCCATCTTTACATTCAAGGTATAAAACTAGGTACTGGCTATTCTTTGGCAGATTTGCCAGCTTATATGACTGTTGCTAAGGTTACACACCTGTGCACATATAAGCGTGGTTTTCTTGACAGGATAAGCGATACTAGTGGTTTTGCTGTTTATGTTAAGTCCAAAGTCGGTAATTACCGACTGCCATCAACCCAAAAGGGTTCTGGCATGGACACCGCATTGTTGAGAAATAATATCTAA
>KF530075_HumanOC43_USA_1995-03-09
ATGAGTAGTATA---ACTACACCAGCACCAGTTTATATCTGGACTGCTGATGAAGCTATTAAATTCCTAAAGGAATGGAATTTTTCTTTGGGTATTATACTACTTTTTATTACAATCATATTGCAATTTGGATATACAAGTCGCAGTATGTTTGTTTATGTTATTAAGATGATTATTTTGTGGCTTATGTGGCCCCTTACTATAATCTTAACTATTTTCAATTGCGTATATGCATTGAATAATGTGTATCTTGGCCTTTCTATAGTTTTTACCATAGTGGCCATTATTATGTGGATTGTGTATTTTGTGAATAGTATCAGGTTGTTTATTAGAACCGGAAGTTTTTGGAGTTTCAACCCAGAAACAAACAACTTGATGTGTATAGATATGAAAGGAACAATGTTTGTTAGGCCGATAATTGAGGACTACCATACCCTGACGGTCACAATAATACGCGGCCATCTTTACATTCAAGGTATAAAACTAGGTACTGGCTATTCTTTGGCAGATTTGCCAGCTTATATGACTGTTGCTAAGGTTACACACCTGTGCACATATAAGCGTGGTTTTCTTGACAGGATAAGCGATACTAGTGGTTTTGCTGTTTATGTTAAGTCCAAAGTCGGTAATTACCGACTGCCATCAACCCAAAAGGGTTCTGGCATGGACACCGCATTGTTGAGAAATAATATCTAA
>KF530077_HumanOC43_USA_1987-03-12
ATGAGTAGTATA---ACTACACCAGCACCAGTTTATATCTGGACTGCTGATGAAGCTATTAAATTCCTAAAGGAATGGAATTTTTCTTTGGGTATTATACTACTTTTTATTACAATCATATTGCAATTTGGATATACAAGTCGCAGTATGTTTGTTTATGTTATTAAGATGATTATTTTGTGGCTTATGTGGCCCCTTACTATAATCTTAACTATTTTCAATTGCGTATATGCATTGAATAATGTGTATCTTGGCCTTTCTATAGTTTTTACCATAGTGGCCATTATTATGTGGATTGTGTATTTTGTGAATAGTATCAGGTTGTTTATTAGAACCGGAAGTTTTTGGAGTTTCAACCCAGAAACAAACAACTTGATGTGTATAGATATGAAAGGAACAATGTTTGTTAGGCCGATAATTGAGGACTACCATACCCTGACGGTCACAATAATACGCGGCCATCTTTACATTCAAGGTATAAAACTAGGTACTGGCTATTCTTTGGCAGATTTGCCAGCTTATATGACTGTTGCTAAGGTTACATACCTGTGCACATATAAGCGTGGTTTTCTTGACAGGATAAGCGATACTAGTGGTTTTGCTGTTTATGTTAAGTCCAAAGTCGGTAATTACCGACTGCCATCAACCCAAAAGGGTTCTGGCATGGACACCGCATTGTTGAGAAATAATATCTAA
>KF530078_HumanOC43_USA_1996-12-17
ATGAGTAGTATA---ACTACACCAGCACCAGTTTATATCTGGACTGCTGATGAAGCTATTAAATTCCTAAAGGAATGGAATTTTTCTTTGGGTATTATACTACTTTTTATTACAATCATATTGCAATTTGGATATACAAGTCGCAGTATGTTTGTTTATGTTATTAAGATGATTATTTTGTGGCTTATGTGGCCCCTTACTATAATCTTAACTATTTTCAATTGCGTATATGCATTGAATAATGTGTATCTTGGCCTTTCTATAGTTTTCACCATAGTGGCCATTATTATGTGGATTGTGTATTTTGTGAATAGTATCAGGTTGTTTATTAGAACCGGAAGTTTTTGGAGTTTCAACCCAGAAACAAACAACTTGATGTGTATAGATATGAAAGGAACAATGTTTGTTAGGCCGATAATTGAGGACTACCATACCCTGACGGTCACAATAATACGCGGCCATCTTTACATTCAAGGTATAAAACTAGGTACTGGCTATTCTTTGGCAGATTTGCCAGCTTATATGACTGTTGCTAAGGTCACACACCTGTGCACATATAAGCGTGGTTTTCTTGACAAGATAAGCGATACTAGTGGTTTTGCTGTTTATGTTAAGTCCAAAGTCGGTAATTACCGACTGCCATCAACCCAAAAGGGTTCTGGCATGGACACCGCATTGTTGAGAAATAATATCTAA
>KF530080_HumanOC43_USA_1997-12-18
ATGAGTAGTATA---ACTACACCAGCACCAGTTTATATCTGGACTGCTGATGAAGCTATTAAATTCCTAAAGGAATGGAATTTTTCTTTGGGTATTATACTACTTTTTATTACAATCATATTGCAATTTGGATATACAAGTCGCAGTATGTTTGTTTATGTTATTAAGATGATTATTTTGTGGCTTATGTGGCCCCTTACTATAATCTTAACTATTTTCAATTGCGTATATGCATTGAATAATGTGTATCTTGGCCTTTCTATAGTTTTCACCATAGTGGCCATTATTATGTGGATTGTGTATTTTGTGAATAGTATCAGGTTGTTTATAAGAACCGGAAGTTTTTGGAGTTTCAACCCAGAAACAAACAACTTGATGTGTATAGATATGAAAGGAACAATGTTTGTTAGGCCGATAATTGAGGACTACCATACCCTGACGGTCACAATAATACGCGGCCATCTTTACATTCAAGGTATAAAACTAGGTACTGGCTATTCTTTGGCAGATTTGCCAGCTTATATGACTGTTGCTAAGGTCACACACCTGTGCACATATAAGCGTGGTTTTCTTGACAAGATAAGCGATACTAGTGGTTTTGCTGTTTATGTTAAGTCCAAAGTCGGTAATTACCGACTGCCATCAACCCAAAAGGGTTCTGGCATGGACACCGCATTGTTGAGAAATAATATCTAA
>KF530083_HumanOC43_USA_1987-03-17
ATGAGTAGTATA---ACTACACCAGCACCAGTTTATATCTGGACTGCTGATGAAGCTATTAAATTCCTAAAGGAATGGAATTTTTCTTTGGGTATTATACTACTTTTTATTACAATCATATTGCAATTTGGATATACAAGTCGCAGTATGTTTGTTTATGTTATTAAGATGATTATTTTGTGGCTTATGTGGCCCCTTACTATAATCTTAACTATTTTCAATTGCGTATATGCATTGAATAATGTGTATCTTGGCCTTTCTATAGTTTTTACCATAGTGGCCATTATTATGTGGATTGTGTATTTTGTGAATAGTATCAGGTTGTTTATTAGAACCGGAAGTTTTTGGAGTTTCAACCCAGAAACAAACAACTTGATGTGTATAGATATGAAAGGAACAATGTTTGTTAGGCCGATAATTGAGGACTACCATACCCTGACGGTCACAATAATACGCGGCCATCTTTACATTCAAGGTATAAAACTAGGTACTGGCTATTCTTTGGCAGATTTGCCAGCTTATATGACTGTTGCTAAGGTTACATACCTGTGCACATATAAGCGTGGTTTTCTTGACAGGATAAGCGATACTAGTGGTTTTGCTGTTTATGTTAAGTCCAAAGTCGGTAATTACCGACTGCCATCAACCCAAAAGGGTTCTGGCATGGACACCGCATTGTTGAGAAATAATATCTAA
>KF530085_HumanOC43_USA_1987-01-22
ATGAGTAGTATA---ACTACACCAGCACCAGTTTATATCTGGACTGCTGATGAAGCTATTAAATTCCTAAAGGAATGGAATTTTTCTTTGGGTATTATACTACTTTTTATTACAATCATATTGCAATTTGGATATACAAGTCGCAGTATGTTTGTTTATGTTATTAAGATGATTATTTTGTGGCTTATGTGGCCCCTTACTATAATCTTAACTATTTTCAATTGCGTATATGCATTGAATAATGTGTATCTTGGCCTTTCTATAGTTTTTACCATAGTGGCCATTATTATGTGGATTGTGTATTTTGTGAATAGTATCAGGTTGTTTATTAGAACCGGAAGTTTTTGGAGTTTCAACCCAGAAACAAACAACTTGATGTGTATAGATATGAAAGGAACAATGTTTGTTAGGCCGATAATTGAGGACTACCATACCCTGACGGTCACAATAATACGCGGCCATCTTTACATTCAAGGTATAAAACTAGGTACTGGCTATTCTTTGGCAGATTTGCCAGCTTATATGACTGTTGCTAAGGTTACACACCTGTGCACATATAAGCGTGGTTTTCTTGACAGGATAAGCGATACTAGTGGTTTTGCTGTTTATGTTAAGTCCAAAGTCGGTAATTACCGACTGCCATCAACCCAAAAGGGTTCTGGCATGGACACCGCATTGTTGAGAAATAATATCTAA
>KF530086_HumanOC43_USA_1987-02-10
ATGAGTAGTATA---ACTACACCAGCACCAGTTTATATCTGGACTGCTGATGAAGCTATTAAATTCCTAAAGGAATGGAATTTTTCTTTGGGTATTATACTACTTTTTATTACAATCATATTGCAATTTGGATATACAAGTCGCAGTATGTTTGTTTATGTTATTAAGATGATTATTTTGTGGCTTATGTGGCCCCTTACTATAATCTTAACTATTTTCAATTGCGTATATGCATTGAATAATGTGTATCTTGGCCTTTCTATAGTTTTTACCATAGTGGCCATTATTATGTGGATTGTGTATTTTGTGAATAGTATCAGGTTGTTTATTAGAACCGGAAGTTTTTGGAGTTTCAACCCAGAAACAAACAACTTGATGTGTATAGATATGAAAGGAACAATGTTTGTTAGGCCGATAATTGAGGACTACCATACCCTGACGGTCACAATAATACGCGGCCATCTTTACATTCAAGGTATAAAACTAGGTACTGGCTATTCTTTGGCAGATTTGCCAGCTTATATGACTGTTGCTAAGGTTACATACCTGTGCACATATAAGCGTGGTTTTCTTGACAGGATAAGCGATACTAGTGGTTTTGCTGTTTATGTTAAGTCCAAAGTCGGTAATTACCGACTGCCATCAACCCAAAAGGGTTCTGGCATGGACACCGCATTGTTGAGAAATAATATCTAA
>KF530087_HumanOC43_USA_1987-03-05
ATGAGTAGTATA---ACTACACCAGCACCAGTTTATATCTGGACTGCTGATGAAGCTATTAAATTCCTAAAGGAATGGAATTTTTCTTTGGGTATTATACTACTTTTTATTACAATCATATTGCAATTTGGATATACAAGTCGCAGTATGTTTGTTTATGTTATTAAGATGATTATTTTGTGGCTTATGTGGCCCCTTACTATAATCTTAACTATTTTCAATTGCGTATATGCATTGAATAATGTGTATCTTGGCCTTTCTATAGTTTTTACCATAGTGGCCATTATTATGTGGATTGTGTATTTTGTGAATAGTATCAGGTTGTTTATTAGAACCGGAAGTTTTTGGAGTTTCAACCCTGAAACAAACAACTTGATGTGTATAGATATGAAAGGAACAATGTTTGTTAGGCCGATAATTGAGGACTACCATACCCTGACGGTCACAATAATACGCGGCCATCTTTACATTCAAGGTATAAAACTAGGTACTGGCTATTCTTTGGCAGATTTGCCAGCTTATATGACTGTTGCTAAGGTTACACACCTGTGCACATATAAGCGTGGTTTTCTTGACAGGATAAGCGATACTAGTGGTTTTGCTGTTTATGTTAAGTCCAAAGTCGGTAATTACCGACTGCCATCAACCCAAAAGGGTTCTGGCATGGACACCGCATTGTTGAGAAATAATATCTAA
>KF530090_HumanOC43_USA_1993-01-26
ATGAGTAGTATA---ACTACACCAGCACCAGTTTATATCTGGACTGCTGATGAAGCTATTAAATTCCTAAAGGAATGGAATTTTTCTTTGGGTATTATACTACTTTTTATTACAATCATATTGCAATTTGGATATACAAGTCGCAGTATGTTTGTTTATGTTATTAAGATGATTATTTTGTGGCTTATGTGGCCCCTTACTATAATCTTAACTATTTTCAATTGCGTATATGCATTGAATAATGTGTATCTTGGCCTTTCTATAGTTTTTACCATAGTGGCCATTATTATGTGGATTGTGTATTTTGTGAATAGTATCAGGTTGTTTATTAGAACCGGAAGTTTTTGGAGTTTCAACCCAGAAACAAACAACTTGATGTGTATAGATATGAAAGGAACAATGTTTGTTAGGCCGATAATTGAGGACTACCATACCTTGACGGTCACAATAATACGCGGCCATCTTTACATTCAAGGTATAAAACTAGGTACTGGCTATTCTTTGGCAGATTTGCCAGCTTATATGACTGTTGCTAAGGTTACACACCTGTGCACATATAAGCGTGGTTTTCTTGACAGGATAAGCGATACTAGTGGTTTTGCTGTTTATGTTAAGTCCAAAGTCGGTAATTACCGACTGCCATCAACCCAAAAGGGTTCTGGCATGGACACCGCATTGTTGAGAAATAATATCTAA
>KF530092_HumanOC43_USA_2000-08-08
ATGAGTAGTATA---ACTACACCAGCACCAGTTTATATCTGGACTGCTGATGAAGCTATTAAATTCCTAAAGGAATGGAATTTTTCTTTGGGTATTATACTACTTTTTATTACAATCATATTGCAATTTGGATATACAAGTCGCAGTATGTTTGTTTATGTTATTAAGATGATTATTTTGTGGCTTATGTGGCCCCTTACTATAATCTTAACTATTTTCAATTGCGTATATGCATTGAATAATGTGTATCTTGGCCTTTCTATAGTTTTCACCATAGTGGCCATTATTATGTGGATTGTGTATTTTGTGAATAGTATCAGGTTGTTTATTAGAACCGGAAGTTTTTGGAGTTTCAACCCAGAAACAAACAACTTGATGTGTATAGATATGAAAGGAACAATGTTTGTTAGGCCGATAATTGAGGACTACCATACCCTGACGGTCACAATAATACGCGGCCATCTTTACATTCAAGGTATAAAACTAGGTACTGGCTATTCTTTGGCAGATTTGCCAGCTTATATGACTGTTGCTAAGGTCACATACCTGTGCACATATAAGCGTGGTTTTCTTGACAAGATAAGCGATACTAGTGGTTTTGCTGTTTATGTTAAGTCCAAAGTCGGTAATTACCGACTGCCATCAACCCAAAAGGGTTCTGGCATGGACACCGCATTGTTGAGAAATAATATCTAA
>KF530093_HumanOC43_USA_1983-02-24
ATGAGTAGTATA---ACTACACCAGCACCAGTTTATATCTGGACTGCTGATGAAGCTATTAAATTCCTAAAGGAATGGAATTTTTCTTTGGGTATTATACTACTTTTTATTACAATCATATTGCAATTTGGATATACAAGTCGCAGTATGTTTGTTTATGTTATTAAGATGATTATTTTGTGGCTTATGTGGCCCCTTACTATAATCTTAACTATTTTCAATTGCGTATATGCATTGAATAATGTGTATCTTGGCCTTTCTATAGTTTTTACCATAGTGGCCATTATTATGTGGATTGTGTATTTTGTGAATAGTATCAGGTTGTTTATTAGAACCGGAAGTTTTTGGAGTTTCAACCCAGAAACAAACAACTTGATGTGTATAGATATGAAAGGAACAATGTTTGTTAGGCCGATAATTGAGGACTACCATACCCTGACGGTCACAATAATACGCGGCCATCTTTACATTCAAGGTATAAAACTAGGTACTGGCTATTCTTTGGCAGATTTGCCAGCTTATATGACTGTTGCTAAGGTTACACACCTGTGCACATATAAGCGTGGTTTTCTTGACAGGATAAGCGATACTAGTGGTTTTGCTGTTTATGTTAAGTCCAAAGTCGGTAATTACCGACTGCCATCAACCCAAAAGGGTTCTGGCATGGACACCGCATTGTTGAGAAATAATATCTAA
>KF530097_HumanOC43_USA_1992-11-30
ATGAGTAGTATA---ACTACACCAGCACCAGTTTATATCTGGACTGCTGATGAAGCTATTAAATTCCTAAAGGAATGGAATTTTTCTTTGGGTATTATACTACTTTTTATTACAATCATATTGCAATTTGGATATACAAGTCGCAGTATGTTTGTTTATGTTATTAAGATGATTATTTTGTGGCTTATGTGGCCCCTTACTATAATCTTAACTATTTTCAATTGCGTATATGCATTGAATAATGTGTATCTTGGCCTTTCTATAGTTTTTACCATAGTGGCCATTATTATGTGGATTGTGTATTTTGTGAATAGTATCAGGTTGTTTATTAGAACCGGAAGTTTTTGGAGTTTCAACCCAGAAACAAACAACTTGATGTGTATAGATATGAAAGGAACAATGTTTGTTAGGCCGATAATTGAGGACTACCATACCTTGACGGTCACAATAATACGCGGCCATCTTTACATTCAAGGTATAAAACTAGGTACTGGCTATTCTTTGGCAGATTTGCCAGCTTATATGACTGTTGCTAAGGTTACACACCTGTGCACATATAAGCGTGGTTTTCTTGACAGGATAAGCGATACTAGTGGTTTTGCTGTTTATGTTAAGTCCAAAGTCGGTAATTACCGACTGCCATCAACCCAAAAGGGTTCTGGCATGGACACCGCATTGTTGAGAAATAATATCTAA
>KP198610_HumanOC43_China_2010-06-
ATGAGTAGTATA---ACTACACCAGCACCAGTTTATATCTGGACTGCTGATGAAGCTATTAAATTCCTAAAGGAATGGAACTTTTCTTTGGGTATTATACTACTTTTTATTACAATCATATTGCAATTTGGATATACAAGTCGCAGTATGTTTGTTTATGTTATTAAGATGATTATTTTGTGGCTTATGTGGCCCCTTACTATAATCTTAACTATTTTCAATTGCGTATATGCATTGAATAATGTGTACCTTGGTCTTTCTATAGTTCTCACCATAGTGGCCATTATTATGTGGATTGTGTATTTTGTGAATAGTATCAGGTTGTTTATTAGAACCGGCAGTTTTTGGAGTTTCAACCCAGAAACAAACAACTTGATGTGTATAGATATGAAAGGAACAATGTTTGTTAGGCCAATAATTGAGGACTATCATACCCTGACGGTCACAATAATACGCGGTCATCTTTACATTCAAGGTATAAAACTAGGTACTGGCTATTCTTTGGCAGATTTGCCAGCTTATATGACTGTTGCTAAGGTCACATACCTGTGCACATATAAGCGTGGTTTTCTTGACAAGATAAGCGATACTAGTGGTTTTGCTGTTTATGTTAAGTCCAAAGTCGGTAATTACCGACTGCCATCAACCCAAAAGGGTTCAGGCATGGACACCGCATTGTTGAGAAATAATATCTAA
>KP198611_HumanOC43_China_2010-01-
ATGAGTAGTATA---ACTACACCAGCACCAGTTTATATCTGGACTGCTGATGAAGCTATTAAATTCCTAAAGGAATGGAACTTTTCTTTGGGTATTATACTACTTTTTATTACAATCATATTGCAATTTGGATATACAAGTCGCAGTATGTTTGTTTATGTTATTAAGATGATTATTTTGTGGCTTATGTGGCCCCTTACTATAATCTTAACTATTTTCAATTGCGTATATGCATTGAATAATGTGTACCTTGGTCTTTCTATAGTTCTCACCATAGTGGCCATTATTATGTGGATTGTGTATTTTGTGAATAGTATCAGGTTGTTTATTAGAACCGGCAGTTTTTGGAGTTTCAACCCAGAAACAAACAACTTGATGTGTATAGATATGAAAGGAACAATGTTTGTTAGGCCAATAATTGAGGACTATCATACCCTGACGGTCACAATAATACGCGGTCATCTTTACATTCAAGGTATAAAACTAGGTACTGGCTATTCTTTGGCAGATTTGCCAGCTTATATGACTGTTGCTAAGGTCACATACCTGTGCACATATAAGCGTGGTTTTCTTGACAAGATAAGCGATACTAGTGGTTTTGCTGTTTATGTTAAGTCCAAAGTCGGTAATTACCGACTGCCATCAACCCAAAAGGGTTCAGGCATGGACACCGCATTGTTGAGAAATAATATCTAA
>KU131570_HumanOC43_UK_2011-08-20
ATGAGTAGTATA---ACTACACCAGCACCAGTTTATATCTGGACTGCTGATGAAGCTATTAAATTCCTAAAGGAATGGAACTTTTCTTTGGGTATTATACTACTTTTTATTACAATCATATTGCAATTTGGATATACAAGTCGCAGTATGTTTGTTTATGTTATTAAGATGATTATTTTGTGGCTTATGTGGCCCCTTACTATAATCTTAACTATTTTCAATTGCGTATATGCATTGAATAATGTGTACCTTGGCCTTTCTATAGTTTTCACCATAGTGGCCATTATTATGTGGATTGTGTATTTTGTGAATAGTATCAGGTTGTTTATTAGAACCGGCAGTTTTTGGAGTTTCAACCCAGAAACAAACAACTTGATGTGTATAGATATGAAAGGAACAATGTTTGTTAGGCCAATAATTGAGGACTACCATACCCTGACGGTCACAATAATACGCGGTCATCTTTACATTCAAGGTATAAAACTAGGTACTGGCTATTCTTTGGCAGATTTGCCAGCTTATATGACTGTTGCTAAGGTCACATACCTGTGCACATATAAGCGTGGTTTTCTTGACAAGATAAGCGATACTAGTGGTTTTGCTGTTTATGTTAAGTCCAAAGTCGGTAATTACCGACTGCCATCAACCCAAAAGGGTTCAGGCATGGACACCGCATTGTTGAGAAATAATATCTAA
>KY014281_HumanOC43_France_2002--
ATGAGTAGTATA---ACTACACCAGCACCAGTTTATATCTGGACTGCTGATGAAGCTATTAAATTCCTAAAGGAATGGAATTTTTCTTTGGGTATTATACTACTTTTTATTACAATCATATTGCAATTTGGATATACAAGTCGCAGTATGTTTGTTTATGTTATTAAGATGATTATTTTGTGGCTTATGTGGCCCCTTACTATAATCTTAACTATTTTCAATTGCGTATATGCATTGAATAATGTGTATCTTGGCCTTTCTATAGTTTTCACCATAGTGGCCATTATTATGTGGATTGTGTATTTTGTGAATAGTATCAGGTTGTTTATTAGAACCGGAAGTTTTTGGAGTTTCAACCCAGAAACAAACAACTTGATGTGTATAGATATGAAAGGAACAATGTTTGTTAGGCCGATAATTGAGGACTACCATACCCTGACGGTCACAATAATACGCGGCCATCTTTACATTCAAGGTATAAAACTAGGTACTGGCTATTCTTTGGCAGATTTGCCAGCTTATATGACTGTTGCTAAGGTCACATACCTGTGCACATATAAGCGTGGTTTTCTTGACAAGATAAGCGATACTAGTGGTTTTGCTGTTTATGTTAAGTCCAAAGTCGGTAATTACCGACTGCCATCAACCCAAAAGGGTTCTGGCATGGACACCGCATTGTTGAGAAATAATATCTAA
>KY014282_HumanOC43_France_2007--
ATGAGTAGTATA---ACTACACCAGCACCAGTTTATATCTGGACTGCTGATGAAGCTATTAAATTCCTAAAGGAATGGAACTTTTCTTTGGGTATTATACTACTTTTTATTACAATCATATTGCAATTTGGATATACAAGTCGCAGTATGTTTGTTTATGTTATTAAGATGATTATTTTGTGGCTTATGTGGCCCCTTACTATAATCTTAACTATTTTCAATTGCGTATATGCATTGAATAATGTGTACCTTGGCCTTTCTATAGTTTTCACCATAGTGGCCATTATTATGTGGATTGTGTATTTTGTGAATAGTATCAGGTTGTTTATTAGAACCGGCAGTTTTTGGAGTTTCAACCCAGAAACAAACAACTTGATGTGTATAGATATGAAAGGAACAATGTTTGTTAGGCCAATAATTGAGGACTACCATACCCTGACGGTCACAATAATACGCGGTCATCTTTACATTCAAGGTATAAAACTAGGTACTGGCTATTCTTTGGCAGATTTGCCAGCTTATATGACTGTTGCTAAGGTCACATACCTGTGCACATATAAGCGTGGTTTTCTTGACAAGATAAGCGATACTAGTGGTTTTGCTGTTTATGTTAAGTCCAAAGTCGGTAATTACCGACTGCCATCAACCCAAAAGGGTTCAGGCATGGACACCGCATTGTTGAGAAATAATATCTAA
>KY967360_HumanOC43_USA_2015--
ATGAGTAGTATA---ACTACACCAGCACCAGTTTATATCTGGACTGCTGATGAAGCTATTAAATTCCTAAAGGAATGGAACTTTTCTTTGGGTATTATACTACTTTTTATTACAATCATATTGCAATTTGGATATACAAGTCGCAGTATGTTTGTTTATGTTATTAAGATGATTATTTTGTGGCTTATGTGGCCCCTTACTATAATCTTAACTATTTTCAATTGCGTATATGCATTGAATAATGTGTACCTTGGCCTTTCTATAGTTTTCACCATAGTGGCCATTATTATGTGGATTGTGTATTTTGTGAATAGTATCAGGTTGTTTATTAGAACCGGCAGTTTTTGGAGTTTCAACCCAGAAACAAACAACTTGATGTGTATAGATATGAAAGGAACAATGTTTGTTAGGCCAATAATTGAGGACTACCATACCCTGACGGTCACAATAATACGCGGTCATCTTTACATTCAAGGTATAAAACTAGGTACTGGCTATTCTTTGGCAGATTTGCCAGCTTATATGACTGTTGCTAAGGTTACATACCTGTGCACATATAAGCGTGGTTTTCTTGACAAGATAAGCGATACTAGTGGTTTTGCTGTTTATGTTAAGTCCAAAGTCGGTAATTACCGACTGCCATCAACCCAAAAGGGTTCAGGCATGGACACCGCATTGTTGAGAAATAATATCTAA
>MF314143_HumanOC43_USA_2016-03-07
ATGAGTAGTATA---ACTACACCAGCACCAGTTTATATCTGGACTGCTGATGAAGCTATTAAATTCCTAAAGGAATGGAACTTTTCTTTGGGTATTATACTACTTTTTATTACAATCATATTGCAATTTGGATATACAAGTCGCAGTATGTTTGTTTATGTTATTAAGATGATTATTTTGTGGCTTATGTGGCCCCTTACTATAATCTTAACTATTTTCAATTGCGTATATGCATTGAATAATGTGTACCTTGGCCTTTCTATAGTTTTCACCATAGTGGCCATTATTATGTGGATTGTGTATTTTGTGAATAGTATCAGGTTGTTTATTAGAACCGGCAGTTTTTGGAGTTTCAACCCAGAAACAAACAACTTGATGTGTATAGATATGAAAGGAACAATGTTTGTTAGGCCAATAATTGAGGACTACCATACCCTGACGGTCACAATAATACGCGGTCATCTTTACATTCAAGGTATAAAACTAGGTACTGGCTATTCTTTGGCAGATTTGCCAGCTTATATGACTGTTGCTAAGGTCACATACCTGTGCACATATAAGCGTGGTTTTCTTGACAAGATAAGCGATACTAGTGGTTTTGCTGTTTATGTTAAGTCCAAAGTCGGTAATTACCGACTGCCATCAACCCAAAAGGGTTCAGGCATGGACACCGCATTGTTGAGAAATAATATCTAA
>MK327281_HumanOC43_France_2014-02-11
ATGAGTAGTATA---ACTACACCAGCACCAGTTTATATCTGGACTGCTGATGAAGCTATTAAATTCCTAAAGGAATGGAACTTTTCTTTGGGTATTATACTACTTTTTATTACAATCATATTGCAATTTGGATATACAAGTCGCAGTATGTTTGTTTATGTTATTAAGATGATTATTTTGTGGCTTATGTGGCCCCTTACTATAATCTTAACTATTTTCAATTGCGTATATGCATTGAATAATGTGTACCTTGGCCTTTCTATAGTTTTCACCATAGTGGCCATTATTATGTGGATTGTGTATTTTGTGAATAGTATCAGGTTGTTTATTAGAACCGGCAGTTTTTGGAGTTTCAACCCAGAAACAAACAACTTGATGTGTATAGATATGAAAGGAACAATGTTTGTTAGGCCAATAATTGAGGACTACCATACCCTGACGGTCACAATAATACGCGGTCATCTTTACATTCAAGGTATAAAACTAGGTACTGGCTATTCTTTGGCAGATTTGCCAGCTTATATGACTGTTGCTAAGGTCACATACCTGTGCACATATAAGCGTGGTTTTCTTGACAAGATAAGCGATACTAGTGGTTTTGCTGTTTATGTTAAGTCCAAAGTCGGTAATTACCGACTGCCATCAACCCAAAAGGGTTCAGGCATGGACACCGCATTGTTGAGAAATAATATCTAA
>MN026165_HumanOC43_Kenya_2017-11-27
ATGAGTAGTATA---ACTACACCAGCACCAGTTTATATCTGGACTGCTGATGAAGCTATTAAATTCCTAAAGGAATGGAACTTTTCTTTGGGTATTATACTACTTTTTATTACAATCATATTGCAATTTGGATATACAAGTCGCAGTATGTTTGTTTATGTTATTAAGATGATTATTTTGTGGCTTATGTGGCCCCTTACTATAATCTTAACTATTTTCAATTGCGTATATGCATTGAATAATGTGTACTTTGGCCTTTCTATAGTTTTCACCATAGTGGCCATTATTATGTGGATTGTGTATTTTGTGAATAGTATCAGGTTGTTTATTAGAACCGGCAGTTTTTGGAGTTTCAACCCAGAAACAAACAACTTGATGTGTATAGATATGAAAGGAACAATGTTTGTTAGGCCAATAATTGAGGACTACCATACCCTGACGGTCACAATAATACGCGGTCATCTTTACATTCAAGGTATAAAACTAGGTACTGGCTATTCTTTGGCAGATTTGCCAGCTTATATGACTGTTGCTAAGGTTACATACCTGTGCACATATAAGCGTGGTTTTCTTGACAAGATAAGCGATACTAGTGGTTTTGCTGTTTATGTTAAGTCCAAAGTCGGTAATTACCGACTGCCATCAACCCAAAAGGGTTCAGGCATGGACACCGCATTGTTGAGAAATAATATCTAA
>AF481863_Porcine_Canada_1998-12-
ATGAGTAGTCCA---ACTACACCAGTACCAGTTATTAGCTGGACTGCTGATGAAGCTATTAAATTCCTAAAGGAATGGAATTTTTCTTTGGGTATAATAGTACTCTTTATCACAATCATACTTCAATTTGGATATACAAGTCGCAGTATGTTTGTTTATGTTGTTAAGATGGTTATATTGTGGTTCATGTGGCCCCTTACTATAATTTTAACTATCTTCAACTGCGTATACGCTTTGAATAATGTGTACCTTGGCTTCTCTATAGTTTTTACTATAGTGGCCATTATTATGTGGGTTGTTTATTTTGTGAATAGTATCAGGTTGTTTATTAGAACTGGAAGTTGGTGGAGTTTCAACCCAGAAACTAACAACTTGATGTGTATAGATATGAAGGGAAGAATGTATGTTAGGCCGATTATTGAGGACTACCACACCCTTACTGCCACAATAATACGTGGCCACCTCTACATCCAAGGTATAAAACTAGGTACCGGCTATTCCTTGTCAGATTTGCCTGCTTATGTGACCGTTGCTAAGGTTACACACCTGTGCACATATAAGCGTGGTTTTCTTGATAGGATAGGCGATACTAGTGGTTTTGCTGTTTATGTTAAGTCCAAAGTCGGTAATTATCGATTGCCTTCAACCCATAAGGGCTCAGGCATGGACACCGCATTGTTGAGAAATAATATCTAA
>DQ011855_Porcine_Belgium_1972--
ATGAGTAGTCCA---ACTACACCAGTACCAGTTATTAGCTGGACTGCTGATGAAGCTATTAAATTCCTAAAGGAATGGAATTTTTCTTTGGGTATAATAGTACTCTTTATCACAATCATACTTCAATTTGGATACACAAGTCGCAGTATGTTTGTTTATGTTATTAAGATGGTTATTCTGTGGCTCATGTGGCCTCTAACTATAATTTTAACTATCTTCAACTGCGTATACGCGTTGAATAATGTGTACCTTGGCTTCTCTATAGTTTTTACTATAGTGGCTATTATTATGTGGGTTGTTTATTTTGTGAATAGTATCAGGTTGTTTATTAGAACTGGAAGTTGGTGGAGTTTCAACCCAGAAACAAACAACTTGATGTGTATAGATATGAAGGGAAGAATGTATGTTAGGCCGATTATTGAGGACTACCATACCCTCACTGCCACAATAATACGTGGCCACCTCTACATCCAAGGTATAAAACTAGGTACTGGCTATTCTTTGTCAGATTTGCCTGCTTATGTGACCGTTGCTAAGGTTACACACCTGTGCACATATAAGCGTGGTTTTCTTGACAGGATAGGCGATACTAGTGGTTTTGCTGTTTATGTTAAGTCCAAAGTCGGTAATTATCGATTGCCTTCAACCCATAAGGGCTCAGGCATGGACACCGCATTGTTGAGAAATAATATCTAA
>KU127229_Porcine_China_2014-02-
ATGAGTAGTCCA---ACTACACCAGTACCAGTTATTAGCTGGACTGCTGATGAAGCTATTAAATTCCTAAAGGAATGGAATTTTTCTTTGGGTATAATAGTACTCTTTATCACAATCATACTTCAATTTGGATATACAAGTCGCAGTATGTTTGTTTATGTTATTAAGATGGTTATTCTGTGGCTCATGTGGCCTTTTACTATAATTTTAACTATCTTCAACTGCGTATACGCGTTGAATAATGTGTACCTTGGCTTCTCTATAGTTTTTACTATAGTGGCCATTATTATGTGGGTTGTTTATTTTGTGAATAGTATCAGGTTGTTTATTAGAACTGGAAGTTGGTGGAGTTTCAACCCAGAAACAAACAACTTGATGTGTATAGATATGAAGGGAAGAATGTATGTTAGGCCGATTATTGAGGACCACCACACCCTTACTGCCACAATAATACGTGGCCACCTCTACATCCAAGGTATAAAACTAGGTACTGGCTATTCTTTGTCAGATTTGCCTGCTTATGTGACCGTTGCTAAGGTTACACACCTGTGCACATATAAGCGTGGTTTTCTTGATAGGGTAGGCGATACTAGTGGTTTTGCTGTTTATGTTAAGTCCAAAGTCGGTAATTATCGATTGCCTTCAACCCATAAGGGCTCAGGCATGGACACCGCATTGTTGAGAAATAATATCTAA
>KY348417_Porcine_China_2015-08-07
ATGAGTAGTCCA---ACTACACCAGTACCAGTTATTAGCTGGACTGCTGATGAAGCTATTAAATTCCTAAAGGAATGGAATTTTTCTTTGGGTATAATAGTACTCTTTATCACAATCATACTTCAATTTGGATATACAAGTCGCAGTATGTTTGTTTATGTTATTAAGATGGTTATTCTGTGGCTCATGTGGCCTTTTACTATAATTTTAACTATCTTCAACTGCGTATACGCGTTGAATAATGTGTACCTTGGCTTCTCTATAGTTTTTACTATAGTGGCCATTATTATGTGGGTTGTTTATTTTGTGAATAGTATCAGGTTGTTTATTAGAACTGGAAGTTGGTGGAGTTTCAACCCAGAAACAAACAACTTGATGTGTATAGATATGAAGGGAAGAATGTATGTTAGGCCGATTATTGAGGACCACCACACCCTTACTGCCACAATAATACGTGGCCACCTCTACATCCAAGGTATAAAACTAGGTACTGGCTATTCTTTGTCAGATTTGCCTGCTTATGTGACCGTTGCTAAGGTTACACACCTGTGCACATATAAGCGTGGTTTTCTTGATAGGATAGGCGATACTAGTGGTTTTGCTGTTTATGTTAAGTCCAAAGTCGGTAATTATCGATTGCCTTCAACCCATAAGGGCTCAGGCATGGACACCGCATTGTTGAGAAATAATATCTAA
>KY419103_Porcine_USA_2015-09-15
ATGAGTAGTCCA---ACTACACCAGTACCAGTTATTAGCTGGACTGCTGATGAAGCTATTAAATTCCTAAAGGAATGGAATTTTTCTTTGGGTATAATAGTACTCTTTATCACAATCATACTTCAATTTGGATATACAAGTCGCAGTATGTTTGTTTATGTTATTAAGATGGTTATTCTGTGGCTCATGTGGCCTCTTACTATAATTTTAACTATCTTCAATTGCGTATACGCTTTGAATAATGTGTACCTTGGTTTCTCTATAGTTTTTACTATAGTGGCCATTATTATGTGGGTTGTTTATTTTGTGAACAGTATCAGGTTGTTTATTAGAACTGGAAGTTGGTGGAGTTTCAACCCAGAAACAAACAACTTGATGTGTATAGATATGAAGGGAAGAATGTATGTTAGGCCAATTATTGAAGACTACCACACCCTTACTGCCACAATAATACGTGGCCACCTCTACATTCAAGGTATAAAACTAGGTACTGGCTACTCCTTGTCAGATTTGCCTGCTTATGTGACTGTTGCTAAGGTTACACACCTGTGCACATATAAGCGTGGTTTTCTTGATAGGATAGGCGATACTAGTGGTTTTGCTGTTTATGTTAAGTCCAAAGTCGGTAATTATCGATTGCCTTCAACCCATAAGGGCTCAGGCATGGACACCGCATTGTTGAGAAATAATATCTAA
>KY419104_Porcine_USA_2015-08-15
ATGAGTAGTCCA---ACTACACTTGTACCAGTCATTAGCTGGACTGCTGACGAAGCTATTAAATTCCTAAAGGAATGGAATTTTTCTTTGGGTATAATAGTACTCTTTATTACAATCATACTTCAATTTGGATACACAAGTCGCAGTATGTTTGTTTACGTTATTAAGATGGTTATTCTGTGGCTCATGTGGCCTCTTACTATAATTTTAACTATCTTCAACTGCGTATACGCGTTGAATAATGTGTACCTTGGTTTCTCTATAGTTTTTACTATAGTGGCCATTATTATGTGGGTTGTTTATTTTGTGAACAGTATCAGGTTGTTTATTAGAACTGGAAGTTGGTGGAGTTTCAACCCAGAAACAAACAACTTGATGTGTATAGATATGAAGGGAAGAATGTATGTTAGGCCAATTATTGAGGACTACCACACCCTTACTGCCACAATAATACGTGGTCACCTCTATATCCAAGGTATAAAACTAGGTACTGGCTATTCCTTGTCAGATTTGCCTGCTTATGTGACGGTTGCTAAGGTTACACACCTGTGCACATATAAGCGTGGTTTTCTTGATAGGATAGGCGATACTAGTGGTTTTGCTGTTTATGTTAAGTCCAAAGTCGGTAATTATCGATTGCCTTCAACCCATAAGGGCTCAGGCATGGACACCGCATTGTTGAGAAATAATATCTAA
>KY419105_Porcine_USA_2015-08-20
ATGAGTAGTCCA---ACTACACTTGTACCAGTCATTAGCTGGACTGCTGACGAAGCTATTAAATTCCTAAAGGAATGGAATTTTTCTTTGGGTATAATAGTACTCTTTATTACAATCATACTTCAATTTGGATACACAAGTCGCAGTATGTTTGTTTACGTTATTAAGATGGTTATTCTGTGGCTCATGTGGCCTCTTACTATAATTTTAACTATCTTCAACTGCGTATACGCGTTGAATAATGTGTACCTTGGTTTCTCTATAGTTTTTACTATAGTGGCCATTATTATGTGGGTTGTTTATTTTGTGAACAGTATCAGGTTGTTTATTAGAACTGGAAGTTGGTGGAGTTTCAACCCAGAAACAAACAACTTGATGTGTATAGATATGAAGGGAAGAATGTATGTTAGGCCAATTATTGAGGACTACCACACCCTTACTGCCACAATAATACGTGGTCACCTCTATATCCAAGGTATAAAACTAGGTACTGGCTATTCCTTGTCAGATTTGCCTGCTTATGTGACGGTTGCTAAGGTTACACACCTGTGCACATATAAGCGTGGTTTTCTTGATAGGATAGGCGATACTAGTGGTTTTGCTGTTTATGTTAAGTCCAAAGTCGGTAATTATCGATTGCCTTCAACCCATAAGGGCTCAGGCATGGACACCGCATTGTTGAGAAATAATATCTAA
>KY419106_Porcine_USA_2015-08-15
ATGAGTAGTCCA---ACTACACCAGTACCAGTTATTAGCTGGACTGCTGATGAAGCTATTAAATTCCTAAAGGAATGGAATTTTTCTTTGGGTATAATAGTACTCTTTATCACAATCATACTTCAATTTGGATATACAAGTCGCAGTATGTTTGTTTATGTTGTTAAGATGGTTATATTGTGGCTCATGTGGCCTCTTACTATAATTTTAACTATCTTCAACTGCGTATACGCGTTGAATAATGTGTACCTTGGCTTCTCTATAGTTTTTACTATAGTGGCCATTATTATGTGGGTTGTTTATTTTGTGAATAGTATCAGGTTGTTTATTAGAACTGGAAGTTGGTGGAGTTTCAACCCAGAAACTAACAACTTGATGTGTATAGATATGAAGGGAAGTATGTATGTTAGGCCTATTATTGAGGACTACCACACCCTTACTGCCACAATAATACGTGGCCACCTCTATATCCAAGGCATAAAACTAGGCACTGGCTATTCCTTGTCAGTTTTGCCTGCTTATGTGACCGTTGCTAAGGTTACTCACCTGTGCACATATAAGCGTGGTTTTCTTGATAGGATAGGTGATTCTAGTGGTTTTGCTGTTTATGTTAAGTCCAAAGTCGGTAACTATCGATTGCCTTCAACCCATAAGGGCGCAGGCATGGACACCGCATTGTTGAGAAATAATATCTAA
>KY419107_Porcine_USA_2015-07-25
ATGAGTAGTCCA---ACTACACCAGTACCAGTTATTAGCTGGACTGCTGATGAAGCTATTAAATTCCTAAAGGAATGGAATTTTTCTTTGGGTATAATAGTACTCTTTATCACAATCATACTTCAATTTGGATATACAAGTCGCAGTATGTTTGTTTATGTTGTTAAGATGGTTATATTGTGGCTCATGTGGCCTCTTACTATAATTTTAACTATCTTCAACTGCGTATACGCGTTGAATAATGTGTACCTTGGCTTCTCTATAGTTTTTACTATAGTGGCCATTATTATGTGGGTTGTTTATTTTGTGAATAGTATCAGGTTGTTTATTAGAACTGGAAGTTGGTGGAGTTTCAACCCAGAAACTAACAACTTGATGTGTATAGATATGAAGGGAAGTATGTATGTTAGGCCTATTATTGAGGACTACCACACCCTTACTGCCACAATAATACGTGGCCACCTCTATATCCAAGGTATAAAACTAGGTACTGGCTATTCCTTGTCAGATTTGCCTGCTTATGTGACCGTTGCTAAGGTTACTCACCTGTGCACATATAAGCGTGGTTTTCTTGATAGGATAGGTGATTCTAGTGGTTTTGCTGTTTATGTTAAGTCCAAAGTCGGTAACTATCGATTGCCTTCAACCCATAAGGGCGCAGGCATGGACACCGCATTGTTGAGAAATAATATCTAA
>KY419109_Porcine_USA_2015-08-01
ATGAGTAGTCCA---ACTACACCAGTACCAGTTATTAGCTGGACTGCTGATGAAGCTATTAAATTCCTAAAGGAATGGAATTTTTCTTTGGGTATAATAGTACTCTTTATCACAATCATACTTCAATTTGGATATACAAGTCGCAGTATGTTTGTTTATGTTGTTAAGATGGTTATATTGTGGCTCATGTGGCCTCTTACTATAATTTTAACTATCTTCAACTGCGTATACGCGTTGAATAATGTGTACCTTGGCTTCTCTATAGTTTTTACTATAGTGGCCATTATTATGTGGGTTGTTTATTTTGTGAATAGTATCAGGTTGTTTATTAGAACTGGAAGTTGGTGGAGTTTCAACCCAGAAACTAACAACTTGATGTGTATAGATATGAAGGGAAGTATGTATGTTAGGCCTATTATTGAGGACTACCACACCCTTACTGCCACAATAATACGTGGCCACCTCTATATCCAAGGTATAAAACTAGGTACTGGCTATTCCTTGTCAGATTTGCCTGCTTATGTGACCGTTGCTAAGGTTACTCACCTGTGCACATATAAGCGTGGTTTTCTTGATAGGATAGGTGATTCTAGTGGTTTTGCTGTTTATGTTAAGTCCAAAGTCGGTAACTATCGATTGCCTTCAACCCATAAGGGCGCAGGCATGGACACCGCATTGTTGAGAAATAATATCTAA
>KY419110_Porcine_USA_2015-08-12
ATGAGTAGTCCA---ACTACACTTGTACCAGTCATTAGCTGGACTGCTGACGAAGCTATTAAATTCCTAAAGGAATGGAATTTTTCTTTGGGTATAATAGTACTCTTTATTACAATCATACTTCAATTTGGATACACAAGTCGCAGTATGTTTGTTTACGTTATTAAGATGGTTATTCTGTGGCTCATGTGGCCTCTTACTATAATTTTAACTATCTTCAACTGCGTATACGCGTTGAATAATGTGTACCTTGGTTTCTCTATAGTTTTTACTATAGTGGCCATTATTATGTGGGTTGTTTATTTTGTGAACAGTATCAGGTTGTTTATTAGAACTGGAAGTTGGTGGAGTTTCAACCCAGAAACAAACAACTTGATGTGTATAGATATGAAGGGAAGAATGTATGTTAGGCCAATTATTGAGGACTACCATACCCTTACTGCCACAATAATACGTGGTCACCTCTATATCCAAGGTATAAAACTAGGTACTGGCTATTCCTTGTCAGATTTGCCTGCTTATGTGACGGTTGCTAAGGTTACACACCTGTGCACATATAAGCGTGGTTTTCTTGATAGGATAGGCGATACTAGTGGTTTTGCTGTTTATGTTAAGTCCAAAGTCGGTAATTATCGATTGCCTTCAACCCATAAGGGCTCAGGCATGGACACCGCATTGTTGAGAAATAATATCTAA
>KY419111_Porcine_USA_2015-08-08
ATGAGTAGTCCA---ACTACACCAGTACCAGTTATTAGCTGGACTGCTGATGAAGCTATTAAATTCCTAAAGGAATGGAATTTTTCTTTGGGTATAATAGTACTCTTTATCACAATCATACTTCAATTTGGATATACAAGTCGCAGTATGTTTGTTTATGTTGTTAAGATGGTTATATTGTGGCTCATGTGGCCTCTTACTATAATTTTAACTATCTTCAACTGCGTATACGCGTTGAATAATGTGTACCTTGGCTTCTCTATAGTTTTTACTATAGTGGCCATTATTATGTGGGTTGTTTATTTTGTGAATAGTATCAGGTTGTTTATTAGAACTGGAAGTTGGTGGAGTTTCAACCCAGAAACTAACAACTTGATGTGTATAGATATGAAGGGAAGTATGTATGTTAGGCCTATTATTGAGGACTACCACACCCTTACTGCCACAATAATACGTGGCCACCTCTATATCCAAGGTATAAAACTAGGTACTGGCTATTCCTTGTCAGATTTGCCTGCTTATGTGACCGTTGCTAAGGTTACTCACCTGTGCACATATAAGCGTGGTTTTCTTGATAGGATAGGTGATTCTAGTGGTTTTGCTGTTTATGTTAAGTCCAAAGTCGGTAACTATCGATTGCCTTCAACCCATAAGGGCGCAGGCATGGACACCGCATTGTTGAGAAATAATATCTAA
>KY419112_Porcine_USA_2015-08-01
ATGAGTAGTCCA---ACTACACTTGTACCAGTCATTAGCTGGACTGCTGACGAAGCTATTAAATTCCTAAAGGAATGGAATTTTTCTTTGGGTATAATAGTACTCTTTATTACAATCATACTTCAATTTGGATACACAAGTCGCAGTATGTTTGTTTACGTTATTAAGATGGTTATTCTGTGGCTCATGTGGCCTCTTACTATAATTTTAACTATCTTCAACTGCGTATACGCGTTGAATAATGTGTACCTTGGTTTCTCTATAGTTTTTACTATAGTGGCCATTATTATGTGGGTTGTTTATTTTGTGAACAGTATCAGGTTGTTTATTAGAACTGGAAGTTGGTGGAGTTTCAACCCAGAAACAAACAACTTGATGTGTATAGATATGAAGGGAAGAATGTATGTTAGGCCAATTATTGAGGACTACCACACCCTTACTGCCACAATAATACGTGGTCACCTCTATATCCAAGGTATAAAACTAGGTACTGGCTATTCCTTGTCAGATTTGCCTGCTTATGTGACGGTTGCTAAGGTTACACACCTGTGCACATATAAGCGTGGTTTTCTTGATAGGATAGGCGATACTAGTGGTTTTGCTGTTTATGTTAAGTCCAAAGTCGGTAATTATCGATTGCCTTCAACCCATAAGGGCTCAGGCATGGACACCGCATTGTTGAGAAATAATATCTAA
>KY419113_Porcine_USA_2015-07-25
ATGAGTAGTCCA---ACTACACCAGTACCAGTTATTAGCTGGACTGCTGATGAAGCTATTAAATTCCTAAAGGAATGGAATTTTTCTTTGGGTATAATAGTACTCTTTATCACAATCATACTTCAATTTGGATATACAAGTCGCAGTATGTTTGTTTATGTTGTTAAGATGGTTATATTGTGGCTCATGTGGCCTCTTACTATAATTTTAACTATCTTCAACTGCGTATACGCGTTGAATAATGTGTACCTTGGCTTCTCTATAGTTTTTACTATAGTGGCCATTATTATGTGGGTTGTTTATTTTGTGAATAGTATCAGGTTGTTTATTAGAACTGGAAGTTGGTGGAGTTTCAACCCAGAAACTAACAACTTGATGTGTATAGATATGAAGGGAAGTATGTATGTTAGGCCTATTATTGAGGACTACCACACCCTTACTGCCACAATAATACGTGGCCACCTCTATATCCAAGGTATAAAACTAGGTACTGGCTATTCCTTGTCAGATTTGCCTGCTTATGTGACCGTTGCTAAGGTTACTCACCTGTGCACATATAAGCGTGGTTTTCTTGATAGGATAGGTGATTCTAGTGGTTTTGCTGTTTATGTTAAGTCCAAAGTCGGTAACTATCGATTGCCTTCAACCCATAAGGGCGCAGGCATGGACACCGCATTGTTGAGAAATAATATCTAA
>KY994645_Porcine_China_2008-08-21
ATGAGTAGTCCA---ACTACACCAGTACCAGTTATTAGCTGGACTGCTGATGAAGCTATTAAATTCCTAAAGGAATGGAATTTTTCTTTGGGTATAATAGTACTCTTTATCACAATCATACTTCAATTTGGATATACAAGTCGCAGTATGTTTGTTTATGTTATTAAGATGGTTATTCTGTGGCTCATGTGGCCTTTTACTATAATTTTAACTATCTTCAACTGCGTATACGCGTTGAATAATGTGTACCTTGGCTTCTCTATAGTTTTTACTATAGTGGCCATTATTATGTGGGTTGTTTATTTTGTGAATAGTATCAGGTTGTTTATTAGAACTGGAAGTTGGTGGAGTTTCAACCCAGAAACAAACAACTTGATGTGTATAGATATGAAGGGAAGAATGTATGTTAGGCCGATTATTGAGGACCACCACACCCTTACTGCCACAATAATACGTGGCCACCTCTACATCCAAGGTATAAAACTAGGTACTGGCTATTCTTTGTCAGATTTGCCTGCTTATGTGACCGTTGCTAAGGTTACACACCTGTGCACATATAAGCGTGGTTTTCTTGATAGGATAGGCGATACTAGTGGTTTTGCTGTTTATGTTAAGTCCAAAGTCGGTAATTATCGATTGCCTTCAACCCATAAGGGCTCAGGCATGGACACCGCATTGTTGAGAAATAATATCTAA
>MF083115_Porcine_China_2014-03-
ATGAGTAGTCCA---ACTACACCAGTACCAGTTATTAGCTGGACTGCTGATGAAGCTATTAAATTCCTAAAGGAATGGAATTTTTCTTTGGGTATAATAGTACTCTTTATCACAATCATACTTCAATTTGGATATACAAGTCGCAGTATGTTTGTTTATGTTATTAAGATGGTTATTCTGTGGCTCATGTGGCCTTTTACTATAATTTTAACTATCTTCAACTGCGTACACGCGTTGAATAATGTGTACCTTGGCTTCTCTATAGTTTTTACTATAGTGGCCATTATTATGTGGGTTGTTTATTTTGTGAATAGTATCAGGTTGTTTATTAGAACTGGAAGTTGGTGGAGTTTCAACCCAGAAACAAACAACTTGATGTGTATAGATATGAAGGGAAGAATGTATGTTAGGCCGATTATTGAGGACCACCACACCCTTACTGCCACAATAATACGTGGCCACCTCTACATCCAAGGTATAAAACTAGGTACTGGCTATTCTTTGTCAGATTTGCCTGCTTATGTGACCGTTGCTAAGGTTACACACCTGTGCACATATAAGCGTGGTTTTCTTGATAGGATAGGCGATACTAGTGGTTTTGCTGTTTATGTTAAGTCCAAAGTCGGTAATTATCGATTGCCTTCAACCCATAAGGGCTCGGGCATGGACACCGCATTGTTGAGAAATAATATCTAA
>KF294357_Murine_China_2011--
ATGAGTGGTCAAGCAACAACCCCAGAGCCAGTTTATAGCTGGACTGCGGATGAGGCAATCAGATTCCTAAAAGAATGGAATTTCTCTTTGGGTATCATACTACTTGTAATTACAATCATACTACAGTTCGGTTACACGAGCCGTAGCATGTTTGTTTATGTCATCAAGATGATAATTCTCTGGCTCATGTGGCCTCTGACTATCATTTTGGTTATTTTTAATTGCGTTTACGCACTGAATAATGTGTATCTTGGATTTTCTATAGTGTTTGCTATAGTGTCCATTATTATGTGGATTGTGTATTTTGTGAATAGTATTAGGTTGTTTATTAGGACTGGTAGTTGGTGGAGTTTCAACCCAGAAACAAACAACCTGATGTGTATAGATATGAAAGGGAGAATGTTTGTTAGGCCCATAATCGAGGACTACCACACCCTCACGGTCACAATAATACGTGGCCATCTTTACATTCAGGGTATAAAGCTTGGTGCCGGCTATACTCTATCCGATCTTCCCGCTTATGTGACTGTAGCAAAAGTTACACACATTTGCACGTATAAGCGGGCATTTTTGGATAAGATAGGCGATATCAGCGGTTTTGCAGTTTATGTGAAGTCCAAAGTCGGCAATTACCGACTGCCATCATCCCAAAAAGGAAATGGCATGGACACCGCATTGTTGAGAAATAATGTCTAA
>KM349742_Murine_China_2012-05-17
ATGAGTGGTCAAGCAACAACCCCAGAGCCAATCTATAGCTGGACTGCGGATGAGGCAATTAGATTCCTAAAAGAATGGAATTTCTCTTTGGGTATCATACTACTTGTAATCACAATCATACTACAGTTCGGTTATACGAGCCGTAGCATGTTTGTCTATGTCATCAAGATGATAATTCTCTGGCTCATGTGGCCTCTGACTATCATTTTGGTTATTTTTAATTGCGTTTACGCATTGAATAATGTGTATCTTGGATTTTCTATAGTGTTTGCTATAGTGTCCATTATTATGTGGATTGTGTATTTTGTGAATAGTATTAGGTTGTTTATTAGAACGGGAAGTTGGTGGAGTTTCAACCCCGAAACAAACAACCTGATGTGTATAGATATGAAAGGGAGAATGTTTGTTAGGCCCATAATTGAGGACTATCATACCCTTACGGTCACAATAATACGTGGCCACCTTTACATTCAGGGTATAAAGCTTGGTACCGGCTATACTCTATCTGACCTTCCCGCTTATGTGACTGTAGCAAAAGTTACACACATTTGCACGTATAAGCGGGCATTTTTGGATAAGATAGGCGATATCAGTGGTTTTGCAGTATATGTGAAGTCCAAAGTCGGCAATTACCGGCTGCCATCCTCTCAAAAAGGGAATGGCATGGATACCGCATTGTTGAGAAATAATGTCTAA
>KM349743_Murine_China_2012-05-17
ATGAGTGGTCAAGCAACAACCCCAGAGCCAATCTATAGCTGGACTGCGGATGAGGCAATTAGATTCCTAAAAGAATGGAATTTCTCTTTGGGTATCATACTACTTGTAATCACAATCATACTACAGTTCGGTTATACGAGCCGTAGCATGTTTGTCTATGTCATCAAGATGATAATTCTCTGGCTCATGTGGCCTCTGACTATCATTTTGGTTATTTTTAATTGCGTTTACGCATTGAATAATGTGTATCTTGGATTTTCTATAGTGTTTGCTATAGTGTCCATTATTATGTGGATTGTGTATTTTGTGAATAGTATTAGGTTGTTTATTAGAACGGGAAGTTGGTGGAGTTTCAACCCCGAAACAAACAACCTGATGTGTATAGATATGAAAGGGAGAATGTTTGTTAGGCCCATAATTGAGGACTATCATACCCTTACGGTCACAATAATACGTGGCCACCTTTACATTCAGGGTATAAAGCTTGGTACCGGCTATACTCTATCTGACCTTCCCGCTTATGTGACTGTAGCAAAAGTTACACACATTTGCACGTATAAGCGGGCATTTTTGGATAAGATAGGCGATATCAGTGGTTTTGCAGTATATGTGAAGTCCAAAGTCGGCAATTACCGGCTGCCATCCTCTCAAAAAGGGAATGGCATGGATACCGCATTGTTGAGAAATAATGTCTAA
>KM349744_Murine_China_2012-05-17
ATGAGTGGTCAAGCAACAACCCCAGAGCCAATCTATAGCTGGACTGCGGATGAGGCAATTAGATTCCTAAAAGAATGGAATTTCTCTTTGGGTATCATACTACTTGTAATCACAATCATACTACAGTTCGGTTATACGAGCCGTAGCATGTTTGTCTATGTCATCAAGATGATAATTCTCTGGCTCATGTGGCCTCTGACTATCATTTTGGTTATTTTTAATTGCGTTTACGCATTGAATAATGTGTATCTTGGATTTTCTATAGTGTTTGCTATAGTGTCCATTATTATGTGGATTGTGTATTTTGTGAATAGTATTAGGTTGTTTATTAGAACGGGAAGTTGGTGGAGTTTCAACCCCGAAACAAACAACCTGATGTGTATAGATATGAAAGGGAGAATGTTTGTTAGGCCCATAATTGAGGACTATCATACCCTTACGGTCACAATAATACGTGGCCACCTTTACATTCAGGGTATAAAGCTTGGTACCGGCTATACTCTATCTGACCTTCCCGCTTATGTGACTGTAGCAAAAGTTACACACATTTGCACGTATAAGCGGGCATTTTTGGATAAGATAGGCGATATCAGTGGTTTTGCAGTATATGTGAAGTCCAAAGTCGGCAATTACCGGCTGCCATCCTCTCAAAAAGGGAATGGCATGGATACCGCATTGTTGAGAAATAATGTCTAA
>KY370047_Murine_China_2014-12-
ATGAGTGGTCAAGCAACAACCCCAGAGCCAGTCTATAGCTGGACTGCGGATGAGGCAATTAGATTCCTAAAAGAATGGAATTTCTCTTTGGGTATCATACTACTTGTAATCACAATCATACTACAGTTCGGTTATACGAGCCGTAGCATGTTTGTTTATGTCATCAAGATGATAATTCTCTGGCTCATGTGGCCTCTGACTATCATTTTGGTTATTTTTAATTGCGTTTATGCACTGAATAATGTGTATCTTGGATTTTCTATAGTGTTTGCTATAGTGTCCATTATTATGTGGATTGTGTATTTTGTGAATAGCATTAGGTTGTTCATTAGAACTGGGAGTTGGTGGAGTTTCAACCCCGAAACGAACAATTTGATGTGTATAGATATGAAAGGGAGAATGTTTGTTAGGCCTATAATTGAGGACTACCATACCCTTACAGTCACAATAATACGTGGCCATCTTTACATTCAGGGTATAAAGCTTGGTACTGGCTATACTTTGTCTGACCTTCCCGCTTATGTAACTGTAGCAAAAGTTACACACATTTGCACGTATAAGCGGGCATTTTTGGACAAGATAGGCGATATCAGCGGTTTTGCAGTCTATGTGAAGTCCAAAGTCGGTAACTATCGGCTGCCATCCTCTCAAAAAGGTAATGGCATGGACACCGCATTGTTGAGAAATAATGTCTAA
>MH687969_Murine_Vietnam_2014-11-12
ATGAGTGGTCAAGCAACAACCCCAGAGCCAGTCTATAGCTGGACTGCGGATGAGGCAATTAGATTCCTAAAAGAATGGAATTTCTCTTTGGGTATCATACTACTTGTAATCACAATCATACTACAGTTCGGTTATACGAGCCGTAGCATGTTTGTTTATGTCATCAAGATGATAATTCTTTGGCTTATGTGGCCTTTGACCATCATTTTGGTCATTTTTAATTGCGTCTACGCATTGAACAATGTGTATCTTGGATTTTCTATAGTGTTTGCTATAGTGTCCATTATTATGTGGATTGTGTATTTTGTGAATAGTATTAGGTTGTTTATTAGAACGGGTAGTTGGTGGAGTATCAACCCCGAAACAAACAACCTGATGTGTATAGATATGAAAGGGAGAATGTTTGTTAGGCCTATAATTGAGGACTACCATACCCTTACGGTCACAATAATACGTGGCCACCTTTACATTCAGGGTATAAAGCTTGGTACCGGCTATACTTTGTCCGATCTTCCCGCTTATGTGACTGTAGCAAAAGTTACACATATTTGCACATATAAGAGGGCATTTTTGGATAAGATAGGCGATATCAGTGGTTTTGCAGTTTATGTGAAGTCCAAAGTCGGCAATTATCGGCTGCCATCTTCTCAAAAAGGGAATGGCATGGACACCGCATTGTTGAGAAATAATGTCTAA
>MH687971_Murine_Vietnam_2014-11-12
ATGAGTGGTCAAGCAACAACCCCAGAGCCAGTCTATAGCTGGACTGCGGATGAGGCAATTAGATTCCTAAAAGAATGGAATTTCTCTTTGGGTATCATACTACTTGTAATCACAATCATACTACAGTTCGGTTATACGAGCCGTAGCATGTTTGTTTATGTCATCAAGATGATAATTCTTTGGCTCATGTGGCCTTTGACTATCATTTTGGTCATTTTTAATTGCGTTTACGCATTGAATAATGTGTATCTTGGATTTTCTATAGTGTTTGCTATAGTGTCCATTATTATGTGGATTGTGTATTTTGTGAATAGTATTAGGTTGTTTATCAGAACGGGAAGTTGGTGGAGTTTCAACCCCGAAACAAACAACCTGATGTGTATAGATATGAAAGGGAGAATGTTTGTTAGGCCTATAATTGAGGACTACCATACCCTTACGGTCACAATAATACGTGGCCACCTTTACATTCAGGGTATAAAGCTTGGTACCGGCTATACTTTGTCCGATCTTCCCGCTTATGTGACTGTAGCAAAAGTTACACATATTTGCACATATAAGAGGGCATTTTTGGATAAGATAGGCGATATCAGTGGTTTTGCAGTTTATGTGAAGTCCAAAGTCGGCAATTATCGGCTGCCATCCTCTCAAAAAGGGAATGGCATGGACACCGCATTGTTGAGAAATAATGTCTAA
>MH687972_Murine_Vietnam_2014-11-12
ATGAGTGGTCAAGCAACAACCCCAGAGCCAGTCTATAGCTGGACTGCGGATGAGGCAATTAGATTCCTAAAAGAATGGAATTTCTCTTTGGGTATCATACTACTTGTAATCACAATCATACTACAGTTCGGTTATACGAGCCGTAGCATGTTTGTTTATGTCATCAAGATGATAATTCTTTGGCTCATGTGGCCTTTGACTATCATTTTGGTCATTTTTAATTGCGTTTACGCATTGAATAATGTGTATCTTGGATTTTCTATAGTGTTTGCTATAGTGTCCATTATTATGTGGATTGTGTATTTTGTGAATAGTATTAGGTTGTTTATCAGAACGGGAAGTTGGTGGAGTTTCAACCCCGAAACAAACAACCTGATGTGTATAGATATGAAAGGGAGAATGTTTGTTAGGCCTATAATTGAGGACTACCATACCCTTACGGTCACAATAATACGTGGCCACCTTTACATTCAGGGTATAAAGCTTGGTACCGGCTATACTTTGTCCGATCTTCCCGCTTATGTGACTGTAGCAAAAGTTACACATATTTGCACATATAAGAGGGCATTTTTGGATAAGATAGGCGATATCAGTGGTTTTGCAGTTTATGTGAAGTCCAAAGTCGGCAATTATCGGCTGCCATCCTCTCAAAAAGGGAATGGCATGGACACCGCATTGTTGAGAAATAATGTCTAA
>MH687973_Murine_Vietnam_2014-11-12
ATGAGTGGTCAAGCAACAACCCCAGAGCCAGTCTATAGCTGGACTGCGGATGAGGCAATTAGATTCCTAAAAGAATGGAATTTCTCTTTGGGTATCATACTACTTGTAATCACAATCATACTACAGTTCGGTTATACGAGCCGTAGCATGTTTGTTTATGTCATCAAGATGATAATTCTTTGGCTCATGTGGCCTTTGACTATCATTTTGGTCATTTTTAATTGCGTTTACGCATTGAATAATGTGTATCTTGGATTTTCTATAGTGTTTGCTATAGTGTCCATTATTATGTGGATTGTGTATTTTGTGAATAGTATTAGGTTGTTTATCAGAACGGGAAGTTGGTGGAGTTTCAACCCCGAAACAAACAACCTGATGTGTATAGATATGAAAGGGAGAATGTTTGTTAGGCCTATAATTGAGGACTACCATACCCTTACGGTCACAATAATACGTGGCCACCTTTACATTCAGGGTATAAAGCTTGGTACCGGCTATACTTTGTCCGATCTTCCCGCTTATGTGACTGTAGCAAAAGTTACACATATTTGCACATATAAGAGGGCATTTTTGGATAAGATAGGCGATATCAGTGGTTTTGCAGTTTATGTGAAGTCCAAAGTCGGCAATTATCGGCTGCCATCCTCTCAAAAAGGGAATGGCATGGACACCGCATTGTTGAGAAATAATGTCTAA
>MH687974_Murine_Vietnam_2014-11-12
ATGAGTGGTCAAGCAACAACCCCAGAGCCAGTCTATAGCTGGACTGCGGATGAGGCAATTAGATTCCTAAAAGAATGGAATTTCTCTTTGGGTATCATACTACTTGTAATCACAATCATACTACAGTTCGGTTATACGAGCCGTAGCATGTTTGTTTATGTCATCAAGATGATAATTCTTTGGCTCATGTGGCCTTTGACTATCATTTTGGTCATTTTTAATTGCGTTTACGCATTGAATAATGTGTATCTTGGATTTTCTATAGTGTTTGCTATAGTGTCCATTATTATGTGGATTGTGTATTTTGTGAATAGTATTAGGTTGTTTATCAGAACGGGAAGTTGGTGGAGTTTCAACCCCGAAACAAACAACCTGATGTGTATAGATATGAAAGGGAGAATGTTTGTTAGGCCTATAATTGAGGACTACCATACCCTTACGGTCACAATAATACGTGGCCACCTTTACATTCAGGGTATAAAGCTTGGTACCGGCTATACTTTGTCCGATCTTCCCGCTTATGTGACTGTAGCAAAAGTTACACATATTTGCACATATAAGAGGGCATTTTTGGATAAGATAGGCGATATCAGTGGTTTTGCAGTTTATGTGAAGTCCAAAGTCGGCAATTATCGGCTGCCATCCTCTCAAAAAGGGAATGGCATGGACACCGCATTGTTGAGAAATAATGTCTAA
>MH687975_Murine_Vietnam_2013-12-09
ATGAGTGGTCAAGCAACAACCCCAGAGCCAGTTTATAGCTGGACTGCGGATGAGGCAATTAGATTCCTAAAAGAATGGAATTTCTCTTTGGGTATCATACTACTTGTAATCACAATCATACTACAGTTCGGTTATACGAGCCGTAGCATGTTTGTTTATGTCATCAAGATGATAATTCTTTGGCTTATGTGGCCTTTGACCATCATTTTGGTCATTTTTAATTGCGTTTATGCATTGAACAATGTGTATCTTGGATTTTCTATAGTGTTTGCTATAGTGTCCATTATTATGTGGATTGTGTATTTTGTGAATAGTATTAGGTTGTTTATTAGAACGGGAAGTTGGTGGAGTTTCAACCCCGAAACAAACAACCTGATGTGTATAGATATGAAAGGGAGAATGTTTGTTAGGCCTATAATTGAGGACTACCATACCCTTACGGTCACAATAATACGTGGCCACCTTTACATTCAGGGTATAAAGCTTGGTACCGGCTATACTCTGTCCGATCTTCCCGCTTATGTGACTGTAGCAAAAGTTACACATATTTGCACATATAAGAGGGCATTTTTGGATAAGATAGGCGATATCAGTGGTTTTGCAGTTTATGTGAAGTCCAAAGTCGGCAATTATCGGCTGCCATCTTCTCAAAAAGGGAATGGCATGGACACCGCATTGTTGAGAAATAATGTCTAA
>MH687976_Murine_Vietnam_2015-02-04
ATGAGTGGTCAAGCAACAACCCCAGAGCCAGTCTATAGCTGGACTGCGGATGAGGCAATTAGATTCCTAAAAGAATGGAATTTCTCTTTGGGTATCATACTACTTGTAATCACAATCATACTACAGTTCGGTTATACGAGCCGTAGCATGTTTGTTTATGTCATCAAGATGATAATTCTTTGGCTCATGTGGCCTTTGACTATCATTTTGGTCATTTTTAATTGCGTTTACGCATTGAATAATGTGTATCTTGGATTTTCTATAGTGTTTGCTATAGTGTCCATTATTATGTGGATTGTGTATTTTGTGAATAGTATTAGGTTGTTTATCAGAACGGGAAGTTGGTGGAGTTTCAACCCCGAAACAAACAACCTGATGTGTATAGATATGAAAGGGAGAATGTTTGTTAGGCCTATAATTGAGGACTACCATACCCTTACGGTCACAATAATACGTGGCCACCTTTACATTCAGGGTATAAAGCTTGGTACCGGCTATACTTTGTCCGATCTTCCCGCTTATGTGACTGTAGCAAAAGTTACACATATTTGCACATATAAGAGGGCATTTTTGGATAAGATAGGCGATATCAGTGGTTTTGCAGTTTATGTGAAGTCCAAAGTCGGCAATTATCGGCTGCCATCCTCTCAAAAAGGGAATGGCATGGACACCGCATTGTTGAGAAATAATGTCTAA
>MH687977_Murine_Vietnam_2015-02-04
ATGAGTGGTCAAGCAACAACCCCAGAGCCAGTCTATAGCTGGACTGCGGATGAGGCAATTAGATTCCTAAAAGAATGGAATTTCTCTTTGGGTATCATACTACTTGTAATCACAATCATACTACAGTTCGGTTATACGAGCCGTAGCATGTTTGTTTATGTCATCAAGATGATAATTCTTTGGCTCATGTGGCCTTTGACTATCATTTTGGTCATTTTTAATTGCGTTTACGCATTGAATAATGTGTATCTTGGATTTTCTATAGTGTTTGCTATAGTGTCCATTATTATGTGGATTGTGTATTTTGTGAATAGTATTAGGTTGTTTATCAGAACGGGAAGTTGGTGGAGTTTCAACCCCGAAACAAACAACCTGATGTGTATAGATATGAAAGGGAGAATGTTTGTTAGGCCTATAATTGAGGACTACCATACCCTTACGGTCACAATAATACGTGGCCACCTTTACATTCAGGGTATAAAGCTTGGTACCGGCTATACTTTGTCCGATCTTCCCGCTTATGTGACTGTAGCAAAAGTTACACATATTTGCACATATAAGAGGGCATTTTTGGATAAGATAGGCGATATCAGTGGTTTTGCAGTTTATGTGAAGTCCAAAGTCGGCAATTATCGGCTGCCATCCTCTCAAAAAGGGAATGGCATGGACACCGCATTGTTGAGAAATAATGTCTAA
>MH687978_Murine_Vietnam_2015-02-04
ATGAGTGGTCAAGCAACAACCCCAGAGCCAGTCTATAGCTGGACTGCGGATGAGGCAATTAGATTCCTAAAAGAATGGAATTTCTCTTTGGGTATCATACTACTTGTAATCACAATCATACTACAGTTCGGTTATACGAGCCGTAGCATGTTTGTTTATGTCATCAAGATGATAATTCTTTGGCTCATGTGGCCTTTGACTATCATTTTGGTCATTTTTAATTGCGTTTACGCATTGAATAATGTGTATCTTGGATTTTCTATAGTGTTTGCTATAGTGTCCATTATTATGTGGATTGTGTATTTTGTGAATAGTATTAGGTTGTTTATCAGAACGGGAAGTTGGTGGAGTTTCAACCCCGAAACAAACAACCTGATGTGTATAGATATGAAAGGGAGAATGTTTGTTAGGCCTATAATTGAGGACTACCATACCCTTACGGTCACAATAATACGTGGCCACCTTTACATTCAGGGTATAAAGCTTGGTACCGGCTATACTTTGTCCGATCTTCCCGCTTATGTGACTGTAGCAAAAGTTACACATATTTGCACATATAAGAGGGCATTTTTGGATAAGATAGGCGATATCAGTGGTTTTGCAGTTTATGTGAAGTCCAAAGTCGGCAATTATCGGCTGCCATCCTCTCAAAAAGGGAATGGCATGGACACCGCATTGTTGAGAAATAATGTCTAA
>NC026011_Murine_China_2012-05-17
ATGAGTGGTCAAGCAACAACCCCAGAGCCAATCTATAGCTGGACTGCGGATGAGGCAATTAGATTCCTAAAAGAATGGAATTTCTCTTTGGGTATCATACTACTTGTAATCACAATCATACTACAGTTCGGTTATACGAGCCGTAGCATGTTTGTCTATGTCATCAAGATGATAATTCTCTGGCTCATGTGGCCTCTGACTATCATTTTGGTTATTTTTAATTGCGTTTACGCATTGAATAATGTGTATCTTGGATTTTCTATAGTGTTTGCTATAGTGTCCATTATTATGTGGATTGTGTATTTTGTGAATAGTATTAGGTTGTTTATTAGAACGGGAAGTTGGTGGAGTTTCAACCCCGAAACAAACAACCTGATGTGTATAGATATGAAAGGGAGAATGTTTGTTAGGCCCATAATTGAGGACTATCATACCCTTACGGTCACAATAATACGTGGCCACCTTTACATTCAGGGTATAAAGCTTGGTACCGGCTATACTCTATCTGACCTTCCCGCTTATGTGACTGTAGCAAAAGTTACACACATTTGCACGTATAAGCGGGCATTTTTGGATAAGATAGGCGATATCAGTGGTTTTGCAGTATATGTGAAGTCCAAAGTCGGCAATTACCGGCTGCCATCCTCTCAAAAAGGGAATGGCATGGATACCGCATTGTTGAGAAATAATGTCTAA
>AY597011_HumanHKU1_HKong_2004-01-
ATGAATAAATCT---TTTCTTCCT------------CAATTTACTTCTGATCAAGCTGTTACATTCTTAAAAGAATGGAATTTCTCTTTGGGTGTAATACTACTTTTTATTACTATCATATTGCAGTTCGGTTATACGAGCCGTAGTATGTTTGTTTATCTTATCAAGATGATTATTCTTTGGCTTATGTGGCCATTGACTATCACCTTGACTATATTTAATTGTTTTTATGCTTTGAATAATGCTTTTCTTGCATTTTCTATAGTGTTTACTATTATTTCTATTGTTATATGGATTCTTTATTTTGTTAATAGTATTCGGCTTTTTATTAGAACTGGCAGTTGGTGGAGTTTTAATCCAGAGACCAATAATCTTATGTGTATTGATATGAAAGGCAAGATGTTTGTTAGGCCAGTTATTGAGGACTATCACACATTAACTGCTACTGTTATTCGTGGTCATCTTTATATACAGGGTGTCAAACTTGGCACTGGTTATACTCTTTCAGATTTGCCCGTATATGTTACTGTAGCTAAGGTGCAAGTACTTTGTACCTATAAACGTGCCTTTTTAGATAAGTTAGATGTTAATAGTGGTTTTGCTGTTTTTGTTAAGTCTAAAGTTGGTAACTATCGTTTACCGTCTAGT---AAACCTAGTGGTATGGATACTGCCTTGTTAAGAGCT------TAA
>DQ339101_HumanHKU1_HKong_2004-01-
ATGAATGAATCA---ATTTTTCCT------------CATTGGAATTCTGATCAAGCTATTACATTCTTAAAAGAATGGAATTTTTCTTTGGGTGTAATATTACTTCTTATTACTATCATACTGCAGTTTGGTTATACGAGCCGTAGTATGTTTGTTTATCTTATTAAGATGATTATTCTTTGGCTTATGTGGCCATTGACCATTATCTTGACTATATTTAATTGCTTTTATGCTTTGAATAATGTCTTTCTTGGGCTTTCTATACTGTTTACTATTATTTCTATTGTTATATGGATTTTATATTTTGTCAACAGTATTCGGCTTTTTATCAGAACTGGAAGTTGGTGGAGTTTTAATCCAGAGACTAATAATCTTATGTGTATTGATATGAAAGGTAAGATGTATGTTAGGCCAGTTATTGAGGACTATCATACATTAACGGCTACTGTTATCCGTGGTCATCTTTATATACAGGGTGTCAAACTTGGCACTGGTTACACGCTTGCCGATTTGCCTGTTTATGTTACTGTAGCTAAGGTGCAAGTCCTCTGTACATATAAACGTGCCTTTTTAGATAAGTTAGATGTTAATAGTGGCTTCGCTGTTTTTGTTAAGTCTAAAGTTGGTAACTATCGTTTACCTTCTAGT---AAATCTAGTGGTATGGATACTGCCTTGTTGAGAGCT------TAA
>DQ415896_HumanHKU1_HKong_2004-12-
ATGAATAAATCT---TTTTTTCCC------------CAATTCACTTCTGATCAAGCTGTTACATTCTTAAAAGAATGGAATTTCTCTTTGGGTGTAATACTACTTTTTATTACTATCATATTGCAGTTCGGTTATACGAGCCGTAGTATGTTTGTTTATCTTATCAAGATGATTATTCTTTGGCTTATGTGGCCATTGACTATCACCTTGACTATATTTAATTGTTTTTATGCTTTGAATAATGCTTTTCTTGCATTTTCTATAGTGTTTACTATTATTTCTATTGTTATATGGATTCTTTATTTTGTTAATAGTATTCGGCTTTTTATTAGAACTGGCAGTTGGTGGAGTTTTAATCCAGAGACCAATAATCTTATGTGTATTGATATGAAAGGCAAGATGTTTGTTAGGCCAGTTATTGAGGACTATCACACATTAACTGCTACTGTTATTCGTGGTCATCTTTATATACAGGGTGTCAAACTTGGCACTGGTTATACTCTTTCAGATTTGCCCGTATATGTTACTGTAGCTAAGGTGCAAGTACTTTGTACATATAAACGTGCCTTTTTAGATAAGTTAGATGTTAATAGTGGTTTTGCTGTTTTTGTTAAGTCTAAAGTTGGTAACTATCGTTTACCGTCTAGT---AAACCTAGTGGTATGGATACTGCCTTGTTAAGAGCT------TAA
>DQ415897_HumanHKU1_HKong_2004-12-
ATGAATGAATCA---ATTTTTCCT------------CATTGGAATTCTGATCAAGCTATTACATTCTTAAAAGAATGGAATTTTTCTTTGGGTGTAATATTACTTCTTATTACTATCATACTGCAGTTTGGTTATACGAGCCGTAGTATGTTTGTTTATCTTATTAAGATGATTATTCTTTGGCTTATGTGGCCATTGACCATTATCTTGACTATATTTAATTGCTTTTATGCTTTGAATAATGTCTTTCTTGGGCTTTCTATACTGTTTACTATTATTTCTATTGTTATATGGATTTTATATTTTGTCAACAGTATTCGGCTTTTTATCAGAACTGGAAGTTGGTGGAGTTTTAATCCAGAGACTAATAATCTTATGTGTATTGATATGAAAGGTAAGATGTATGTTAGGCCAGTTATTGAGGACTATCATACATTAACGGCTACTGTTATCCGTGGTCATCTTTATATACAGGGTGTCAAACTTGGCACTGGTTACACGCTTGCCGATTTGCCTGTTTATGTTACTGTAGCTAAGGTGCAAGTCCTCTGTACCTATAAACGTGCCTTTTTAGATAAGTTAGATGTTAATAGTGGCTTCGCTGTTTTTGTTAAGTCTAAAGTTGGTAACTATCGTTTACCTTCTAGT---AAATCTAGTGGTATGGATACTGCCTTGTTGAGAGCT------TAA
>DQ415898_HumanHKU1_HKong_2004-12-
ATGAATGAATCA---ATTTTTCCT------------CATTGGAATTCTGATCAAGCTATTACATTCTTAAAAGAATGGAATTTTTCTTTGGGTGTAATATTACTTCTTATTACTATCATACTGCAGTTTGGTTATACGAGCCGTAGTATGTTTGTTTATCTTATTAAGATGATTATTCTTTGGCTTATGTGGCCATTGACCATTATCTTGACTATATTTAATTGCTTTTATGCTTTGAATAATGTCTTTCTTGGGCTTTCTATACTGTTTACTATTATTTCTATTGTTATATGGATTTTATATTTTGTCAACAGTATTCGGCTTTTTATCAGAACTGGAAGTTGGTGGAGTTTTAATCCAGAGACTAATAATCTTATGTGTATTGATATGAAAGGTAAGATGTATGTTAGGCCAGTTATTGAGGACTATCATACATTAACGGCTACTGTTATCCGTGGTCATCTTTATATACAGGGTGTCAAACTTGGCACTGGTTACACGCTTGCCGATTTGCCTGTTTATGTTACTGTAGCTAAGGTGCAAGTCCTCTGTACCTATAAACGTGCCTTTTTAGATAAGTTAGATGTTAATAGTGGCTTCGCTGTTTTTGTTAAGTCTAAAGTTGGTAACTATCGTTTACCTTCTAGT---AAATCTAGTGGTATGGATACTGCCTTGTTGAGAGCT------TAA
>DQ415899_HumanHKU1_HKong_2005-01-
ATGAATGAATCA---ATTTTTCCT------------CATTGGAATTCTGATCAAGCTATTACATTCTTAAAAGAATGGAATTTTTCTTTGGGTGTAATATTACTTCTTATTACTATCATACTGCAGTTTGGTTATACGAGCCGTAGTATGTTTGTTTATCTTATTAAGATGATTATTCTTTGGCTTATGTGGCCATTGACCATTATCTTGACTATATTTAATTGCTTTTATGCTTTGAATAATGTCTTTCTTGGGCTTTCTATACTGTTTACTATTATTTCTATTGTTATATGGATTTTATATTTTGTCAACAGTATTCGGCTTTTTATCAGAACTGGAAGTTGGTGGAGTTTTAATCCAGAGACTAATAATCTTATGTGTATTGATATGAAAGGTAAGATGTATGTTAGGCCAGTTATTGAGGACTATCATACATTAACGGCTACTGTTATCCGTGGTCATCTTTATATACAGGGTGTCAAACTTGGCACTGGTTACACGCTTGCCGATTTGCCTGTTTATGTTACTGTAGCTAAGGTGCAAGTCCTCTGTACCTATAAACGTGCCTTTTTAGATAAGTTAGATGTTAATAGTGGCTTCGCTGTTTTTGTTAAGTCTAAAGTTGGTAACTATCGTTTACCTTCTAGT---AAATCTAGTGGTATGGATACTGCCTTGTTGAGAGCT------TAA
>DQ415900_HumanHKU1_HKong_2005-01-
ATGAATAAATCT---TTTTTTCCT------------CAATTTACTTCTGATCAAGCTGTTACATTCTTAAAAGAATGGAATTTCTCTTTGGGTGTAATACTACTTTTTATTACTATCATATTGCAGTTCGGTTATACGAGCCGTAGTATGTTTGTTTATTTTATCAAGATGATTATTCTTTGGCTTATGTGGCCATTGACTATCACCTTGACTATATTTAATTGTTTTTATGCTTTGAATAATGCTTTTCTTGCATTTTCTATAGTGTTTACTATTATTTCTATTGTTATATGGATTCTTTATTTTGTTAATAGTATTCGGCTTTTTATTAGAACTGGCAGTTGGTGGAGTTTTAATCCAGAGACCAATAATCTTATGTGTATTGATATGAAAGGCAAGATGTTTGTTAGGCCAGTTATTGAGGACTATCACACATTAACTGCTACTGTTATTCGTGGTCATCTTTATATACAGGGTGTCAAACTTGGCACTGGTTATACTCTTTCAGATTTGCCCGTATATGTTACTGTAGCTAAGGTGCAAGTACTTTGTACATATAAACGTGCCTTTTTAGATAAGTTAGATGTTAATAGTGGTTTTGCTGTTTTTGTTAAGTCTAAAGTTGGTAACTATCGTTTACCGTCTAGT---AAACCTAGTGGTATGGATACTGCCTTGTTAAGAGCT------TAA
>DQ415901_HumanHKU1_HKong_2005-02-
ATGAATAAATCT---TTTTTTCCT------------CAATTTACTTCTGATCAAGCTGTTACATTCTTAAAAGAATGGAATTTCTCTTTGGGTGTAATACTACTTTTTATTACTATCATATTGCAGTTCGGTTATACGAGCCGTAGTATGTTTGTTTATTTTATCAAGATGATTATTCTTTGGCTTATGTGGCCATTGACTATCACCTTGACTATATTTAATTGTTTTTATGCTTTGAATAATGCTTTTCTTGCATTTTCTATAGTGTTTACTATTATTTCTATTGTTATATGGATTCTTTATTTTGTTAATAGTATTCGGCTTTTTATTAGAACTGGCAGTTGGTGGAGTTTTAATCCAGAGACCAATAATCTTATGTGTATTGATATGAAAGGCAAGATGTTTGTTAGGCCAGTTATTGAGGACTATCACACATTAACTGCTACTGTTATCCGTGGTCATCTTTATATACAGGGTGTCAAACTTGGCACTGGTTATACTCTTTCAGATTTGCCCGTATATGTTACTGTAGCTAAGGTGCAAGTACTTTGTACATATAAACGTGCCTTTTTAGATAAGTTAGATGTTAATAGTGGTTTTGCTGTTTTTGTTAAGTCTAAAGTTGGTAACTATCGTTTACCGTCTAGT---AAACCTAGTGGTATGGATACTGCCTTGTTAAGAGCT------TAA
>DQ415902_HumanHKU1_HKong_2005-02-
ATGAATGAATCA---ATTTTTCCT------------CATTGGAATTCTGATCAAGCTATTACATTCTTAAAAGAATGGAATTTCTCTTTGGGTGTAATATTACTTCTCATTACTATCATACTGCAGTTTGGTTATACGAGCCGTAGTATGTTTGTTTATCTTATTAAGATGATTATTCTTTGGCTTATGTGGCCATTGACCATTATCTTGACTATATTTAATTGCTTTTATGCTTTGAATAATATCTTTCTTGGGCTTTCTATACTGTTTACTATTATTTCTATTGTTATATGGATTTTATATTTTGTCAACAGTATTCGGCTTTTTATCAGAACTGGCAGTTGGTGGAGTTTTAACCCAGAGACTAATAATCTTATGTGTATTGATATGAAAGGTAAGATGTATGTTAGGCCAGTCATTGAGGACTATCATACATTAACGGCTACTGTTATCCGTGGTCATCTTTATATACAGGGTGTTAAACTTGGCACTGGTTACACGCTTGCCGATTTGCCTGTTTATGTTACTGTAGCTAAGGTGCAAGTCCTCTGTACTTATAAACGTGCCTTTTTAGATAAGTTAGATGTTAATAGTGGCTTTGCTGTTTTTGTTAAGTCTAAAGTTGGTAACTATCGTTTACCTTCTAGT---AAATCTAGTGGTATGGATACTGCCTTGTTGAGAGCT------TAA
>DQ415903_HumanHKU1_HKong_2003-04-
ATGAATAAATCT---TTTCTTCCT------------CAATTTACTTCTGATCAAGCTGTTACATTCTTAAAAGAATGGAATTTCTCTTTGGGTGTAATACTACTTTTTATTACTATCATATTGCAGTTCGGTTATACGAGCCGTAGTATGTTTGTTTATCTTATCAAGATGATTATTCTTTGGCTTATGTGGCCATTGACTATCACCTTGACTATATTTAATTGTTTTTATGCTTTGAATAATGCTTTTCTTGCATTTTCTATAGTGTTTACTATTATTTCTATTGTTATATGGATTCTTTATTTTGTTAATAGTATTCGGCTTTTTATTAGAACTGGCAGTTGGTGGAGTTTTAATCCAGAGACCAATAATCTTATGTGTATTGATATGAAAGGCAAGATGTTTGTTAGGCCAGTTATTGAGGACTATCACACATTAACTGCTACTGTTATTCGTGGTCATCTTTATATACAGGGTGTCAAACTTGGCACTGGTTATACTCTTTCAGATTTGCCCGTATATGTTACTGTAGCTAAGGTGCAAGTACTTTGTACCTATAAACGTGCCTTTTTAGATAAGTTAGATGTTAATAGTGGTTTTGCTGTTTTTGTTAAGTCTAAAGTTGGTAACTATCGTTTACCGTCTAGT---AAACCTAGTGGTATGGATACTGCCTTGTTAAGAGCT------TAA
>DQ415904_HumanHKU1_HKong_2004-01-
ATGAATAAATCT---TTTTTTCCT------------CAATTTACTTCTGATCAAGCTGTTACATTCTTAAAAGAATGGAATTTCTCTTTGGGTGTAATACTACTTTTTATTACTATCATATTGCAGTTCGGTTATACGAGCCGTAGTATGTTTGTTTATTTTATCAAGATGATTATTCTTTGGCTTATGTGGCCATTGACTATCACCTTGACTATATTTAATTGTTTTTATGCTTTGAATAATGCTTTTCTTGCATTTTCTATAGTGTTTACTATTATTTCTATTGTTATATGGATTCTTTATTTTGTTAATAGTATTCGGCTTTTTATTAGAACTGGCAGTTGGTGGAGTTTTAATCCAGAGACCAATAATCTTATGTGTATTGATATGAAAGGCAAGATGTTTGTTAGGCCAGTTATTGAGGACTATCACACATTAACTGCTACTGTTATTCGTGGTCATCTTTATATACAGGGTGTCAAACTTGGCACTGGTTATACTCTTTCAGATTTGCCCGTATATGTTACTGTAGCTAAGGTGCAAGTACTTTGTACATATAAACGTGCCTTTTTAGATAAGTTAGATGTTAATAGTGGTTTTGCTGTTTTTGTTAAGTCTAAAGTTGGTAACTATCGTTTACCGTCTAGT---AAACCTAGTGGTATGGATACTGCCTTGTTAAGAGCT------TAA
>DQ415905_HumanHKU1_HKong_2004-01-
ATGAATAAATCT---TTTTTTCCT------------CAATTTACTTCTGATCAAGCTGTTACATTCTTAAAAGAATGGAATTTCTCTTTGGGTGTAATACTACTTTTTATTACTATCATATTGCAGTTCGGTTATACGAGCCGTAGTATGTTTGTTTATTTTATCAAGATGATTATTCTTTGGCTTATGTGGCCATTGACTATCACCTTGACTATATTTAATTGTTTTTATGCTTTGAATAATGCTTTTCTTGCATTTTCTATAGTGTTTACTATTATTTCTATTGTTATATGGATTCTTTATTTTGTTAATAGTATTCGGCTTTTTATTAGAACTGGCAGTTGGTGGAGTTTTAATCCAGAGACCAATAATCTTATGTGTATTGATATGAAAGGCAAGATGTTTGTTAGGCCAGTTATTGAGGACTATCACACATTAACTGCTACTGTTATTCGTGGTCATCTTTATATACAGGGTGTCAAACTTGGCACTGGTTATACTCTTTCAGATTTGCCCGTATATGTTACTGTAGCTAAGGTGCAAGTACTTTGTACATATAAACGTGCCTTTTTAGATAAGTTAGATGTTAATAGTGGTTTTGCTGTTTTTGTTAAGTCTAAAGTTGGTAACTATCGTTTACCGTCTAGT---AAACCTAGTGGTATGGATACTGCCTTGTTAAGAGCT------TAA
>DQ415906_HumanHKU1_HKong_2004-03-
ATGAATAAATCT---TTTTTTCCT------------CAATTTACTTCTGATCAAGCTGTTACATTCTTAAAAGAATGGAATTTCTCTTTGGGTGTAATACTACTTTTTATTACTATCATATTGCAGTTCGGTTATACGAGCCGTAGTATGTTTGTTTATTTTATCAAGATGATTATTCTTTGGCTTATGTGGCCATTGACTATCACCTTGACTATATTTAATTGTTTTTATGCTTTGAATAATGCTTTTCTTGCATTTTCTATAGTGTTTACTATTATTTCTATTGTTATATGGATTCTTTATTTTGTTAATAGTATTCGGCTTTTTATTAGAACTGGCAGTTGGTGGAGTTTTAATCCAGAGACCAATAATCTTATGTGTATTGATATGAAAGGCAAGATGTTTGTTAGGCCAGTTATTGAGGACTATCACACATTAACTGCTACTGTTATTCGTGGTCATCTTTATATACAGGGTGTCAAACTTGGCACTGGTTATACTCTTTCAGATTTGCCCGTATATGTTACTGTAGCTAAGGTGCAAGTACTTTGTACATATAAACGTGCCTTTTTAGATAAGTTAGATGTTAATAGTGGTTTTGCTGTTTTTGTTAAGTCTAAAGTTGGTAACTATCGTTTACCGTCTAGT---AAACCTAGTGGTATGGATACTGCCTTGTTAAGAGCT------TAA
>DQ415907_HumanHKU1_HKong_2004-03-
ATGAATAAATCT---TTTTTTTCT------------CAATTTACTTCTGATCAAGCTGTTACATTCTTAAAAGAATGGAATTTCTCTTTGGGTGTAATACTACTTTTTATTACTATCATATTGCAGTTCGGTTATACGAGCCGTAGTATGTTTGTTTATTTTATCAAGATGATTATTCTTTGGCTTATGTGGCCATTGACTATCACCTTGACTATATTTAATTGTTTTTATGCTTTGAATAATGCTTTTCTTGCATTTTCTATAGTGTTTACTATTATTTCTATTGTTATATGGATTCTTTATTTTGTTAATAGTATTCGGCTTTTTATTAGAACTGGCAGTTGGTGGAGTTTTAATCCAGAGACCAATAATCTTATGTGTATTGATATGAAAGGCAAGATGTTTGTTAGGCCAGTTATTGAGGACTATCACACATTAACTGCTACTGTTATTCGTGGTCATCTTTATATACAGGGTGTCAAACTTGGCACTGGTTATACTCTTTCAGATTTGCCCGTATATGTTACTGTAGCTAAGGTGCAAGTACTTTGTACATATAAACGTGCCTTTTTAGATAAGTTAGATGTTAATAGTGGTTTTGCTGTTTTTGTTAAGTCTAAAGTTGGTAACTATCGTTTACCGTCTAGT---AAACCTAGTGGTATGGATACTGCCTTGTTAAGAGCT------TAA
>DQ415908_HumanHKU1_HKong_2004-04-
ATGAATAAATCT---TTTTTTCCT------------CAATTTACTTCTGATCAAGCTATTACATTCTTAAAAGAATGGAATTTCTCTTTGGGTGTAATACTACTTTTTATTACTATCATATTGCAGTTCGGTTATACGAGCCGTAGTATGTTTGTTTATTTTATCAAGATGATTATTCTTTGGCTTATGTGGCCATTGACTATCACCTTGACTATATTTAATTGTTTTTATGCTTTGAATAATGCTTTTCTTGCATTTTCTATAGTGTTTACTATTATTTCTATTGTTATATGGATTCTTTATTTTGTTAATAGTATTCGGCTTTTTATTAGAACTGGCAGTTGGTGGAGTTTTAATCCAGAGACCAATAATCTTATGTGTATTGATATGAAAGGCAAGATGTTTGTTAGGCCAGTTATTGAGGACTATCACACATTAACTGCTACTGTTATTCGTGGTCATCTTTATATACAGGGTGTCAAACTTGGCACTGGTTATACTCTTTCAGATTTGCCCGTATATGTTACTGTAGCTAAGGTGCAAGTACTTTGTACATATAAACGTGCCTTTTTAGATAAGTTAGATGTTAATAGTGGTTTTGCTGTTTTTGTTAAGTCTAAAGTTGGTAACTATCGTTTACCGTCTAGT---AAACCTAGTGGTATGGATACTGCCTTGTTAAGAGCT------TAA
>DQ415909_HumanHKU1_HKong_2004-05-
ATGAATAAATCT---TTTTTTCCT------------CAATTTACTTCTGATCAAGCTGTTACATTCTTAAAAGAATGGAATTTCTCTTTGGGTGTAATACTACTTTTTATTACTATCATATTGCAGTTCGGTTATACGAGCCGTAGTATGTTTGTTTATTTTATCAAGATGATTATTCTTTGGCTTATGTGGCCATTGACTATCACCTTGACTATATTTAATTGTTTTTATGCTTTGAATAATGCTTTTCTTGCATTTTCTATAGTGTTTACTATTATTTCTATTGTTATATGGATTCTTTATTTTGTTAATAGTATTCGGCTTTTTATTAGAACTGGCAGTTGGTGGAGTTTTAATCCAGAGACCAATAATCTTATGTGTATTGATATGAAAGGCAAGATGTTTGTTAGGCCAGTTATTGAGGACTATCACACATTAACTGCTACTGTTATTCGTGGTCATCTTTATATACAGGGTGTCAAACTTGGCACTGGTTATACTCTTTCAGATTTGCCCGTATATGTTACTGTAGCTAAGGTGCAAGTACTTTGTACATATAAACGTGCCTTTTTAGATAAGTTAGATGTTAATAGTGGTTTTGCTGTTTTTGTTAAGTCTAAAGTTGGTAACTATCGTTTACCGTCTAGT---AAACCTAGTGGTATGGATACTGCCTTGTTAAGAGCT------TAA
>DQ415910_HumanHKU1_HKong_2004-07-
ATGAATAAATCT---TTTTTTCCT------------CAATTTACTTCTGATCAAGCTGTTACATTCTTAAAAGAATGGAATTTCTCTTTGGGTGTAATACTACTTTTTATTACTATCATATTGCAGTTCGGTTATACGAGCCGTAGTATGTTTGTTTATTTTATCAAGATGATTATTCTTTGGCTTATGTGGCCATTGACTATCACCTTGACTATATTTAATTGTTTTTATGCTTTGAATAATGCTTTTCTTGCATTTTCTATAGTGTTTACTATTATTTCTATTGTTATATGGATTCTTTATTTTGTTAATAGTATTCGGCTTTTTATTAGAACTGGCAGTTGGTGGAGTTTTAATCCAGAGACCAATAATCTTATGTGTATTGATATGAAAGGCAAGATGTTTGTTAGGCCAGTTATTGAGGACTATCACACATTAACTGCTACTGTTATTCGTGGTCATCTTTATATACAGGGTGTCAAACTTGGCACTGGTTATACTCTTTCAGATTTGCCCGTATATGTTACTGTAGCTAAGGTGCAAGTACTTTGTACATATAAACGTGCCTTTTTAGATAAGTTAGATGTTAATAGTGGTTTTGCTGTTTTTGTTAAGTCTAAAGTTGGTAACTATCGTTTACCGTCTAGT---AAACCTAGTGGTATGGATACTGCCTTGTTAAGAGCT------TAA
>DQ415911_HumanHKU1_HKong_2004-11-
ATGAATGAATCA---ATTTTTCCT------------CATTGGAATTCTGATCAAGCTATTACATTCTTAAAAGAATGGAATTTCTCTTTGGGTGTAATATTACTTCTCATTACTATCATACTGCAGTTTGGTTATACGAGCCGTAGTATGTTTGTTTATCTTATTAAGATGATTATTCTTTGGCTTATGTGGCCATTGACCATTATCTTGACTATATTTAATTGCTTTTATGCTTTGAATAATATCTTTCTTGGGCTTTCTATACTGTTTACTATTATTTCTATTGTTATATGGATTTTATATTTTGTCAACAGTATTCGGCTTTTTATCAGAACTGGCAGTTGGTGGAGTTTTAACCCAGAGACTAATAATCTTATGTGTATTGATATGAAAGGTAAGATGTATGTTAGGCCAGTTATTGAGGACTATCATACATTAACGGCTACTGTTATCCGTGGTCATCTTTATATACAGGGTGTTAAACTTGGCACTGGTTACACGCTTGCCGATTTGCCTGTTTATGTTACTGTAGCTAAGGTGCAAGTCCTCTGTACTTATAAACGTGCCTTTTTAGATAAGTTAGATGTTAATAGTGGCTTTGCTGTTTTTGTTAAGTCTAAAGTTGGTAACTATCGTTTACCTTCTAGT---AAATCTAGTGGTATGGATACTGCCTTGTTGAGAGCT------TAA
>DQ415912_HumanHKU1_HKong_2004-11-
ATGAATGAATCA---ATTTTTCCT------------CATTGGAATTCTGATCAAGCTATTACATTCTTAAAAGAATGGAATTTTTCTTTGGGTGTAATATTACTTCTTATTACTATCATACTGCAGTTTGGTTATACGAGCCGTAGTATGTTTGTTTATCTTATTAAGATGATTATTCTTTGGCTTATGTGGCCATTGACCATTATCTTGACTATATTTAATTGCTTTTATGCTTTGAATAATGTCTTTCTTGGGCTTTCTATACTGTTTACTATTATTTCTATTGTTATATGGATTTTATATTTTGTCAACAGTATTCGGCTTTTTATCAGAACTGGAAGTTGGTGGAGTTTTAATCCAGAGACTAATAATCTTATGTGTATTGATATGAAAGGTAAGATGTATGTTAGGCCAGTTATTGAGGACTATCATACATTAACGGCTACTGTTATCCGTGGTCATCTTTATATACAGGGTGTCAAACTTGGCACTGGTTACACGCTTGCCGATTTGCCTGTTTATGTTACTGTAGCTAAGGTGCAAGTCCTCTGTACCTATAAACGTGCCTTTTTAGATAAGTTAGATGTTAATAGTGGCTTCGCTGTTTTTGTTAAGTCTAAAGTTGGTAACTATCGTTTACCTTCTAGT---AAATCTAGTGGTATGGATACTGCCTTGTTGAGAGCT------TAA
>DQ415913_HumanHKU1_HKong_2004-11-
ATGAATGAATCA---ATTTTTCCT------------CATTGGAATTCTGATCAAGCTATTACATTCTTAAAAGAATGGAATTTTTCTTTGGGTGTAATATTACTTCTTATTACTATCATACTGCAGTTTGGTTATACGAGCCGTAGTATGTTTGTTTATCTTATTAAGATGATTATTCTTTGGCTTATGTGGCCATTGACCATTATCTTGACTATATTTAATTGCTTTTATGCTTTGAATAATGTCTTTCTTGGGCTTTCTATACTGTTTACTATTATTTCTATTGTTATATGGATTTTATATTTTGTCAACAGTATTCGGCTTTTTATCAGAACTGGAAGTTGGTGGAGTTTTAATCCAGAGACTAATAATCTTATGTGTATTGATATGAAAGGTAAGATGTATGTTAGGCCAGTTATTGAGGACTATCATACATTAACGGCTACTGTTATCCGTGGTCATCTTTATATACAGGGTGTCAAACTTGGCACTGGTTACACGCTTGCCGATTTGCCTGTTTATGTTACTGTAGCTAAGGTGCAAGTCCTCTGTACCTATAAACGTGCCTTTTTAGATAAGTTAGATGTTAATAGTGGCTTCGCTGTTTTTGTTAAGTCTAAAGTTGGTAACTATCGTTTACCTTCTAGT---AAATCTAGTGGTATGGATACTGCCTTGTTGAGAGCT------TAA
>DQ415914_HumanHKU1_HKong_2004-11-
ATGAATAAATCT---TTTTTTCCT------------CAATTTACTTCTGATCAAGCTGTTACATTCTTAAAAGAATGGAATTTCTCTTTGGGTGTAATACTACTTTTTATTACTATCATATTGCAGTTCGGTTATACGAGCCGTAGTATGTTTGTTTATTTTATCAAGATGATTATTCTTTGGCTTATGTGGCCATTGACTATCACCTTGACTATATTTAATTGTTTTTATGCTTTGAATAATGCTTTTCTTGCATTTTCTATAGTGTTTACTATTATTTCTATTGTTATATGGATTCTTTATTTTGTTAATAGTATTCGGCTTTTTATTAGAACTGGCAGTTGGTGGAGTTTTAATCCAGAGACCAATAATCTTATGTGTATTGATATGAAAGGCAAGATGTTTGTTAGGCCAGTTATTGAGGACTATCACACATTAACTGCTACTGTTATTCGTGGTCATCTTTATATACAGGGTGTCAAACTTGGCACTGGTTATACTCTTTCAGATTTGCCCGTATATGTTACTGTAGCTAAGGTGCAAGTACTTTGTACATATAAACGTGCCTTTTTAGATAAGTTAGATGTTAATAGTGGTTTTGCTGTTTTTGTTAAGTCTAAAGTTGGTAACTATCGTTTACCGTCTAGT---AAACCTAGTGGTATGGATACTGCCTTGTTAAGAGCT------TAA
>DQ648794_Bat_China_2005--
ATGTCGTCA---AACGGT------------------AGTCTTACCAAAGATGAGGTAGTAAATATTATTAAGGACTGGAATTTTTCATGGTCCATAATATTCCTACTTATTACTATCGTACTCCAATATGGTTACCCATCTAGGAGTATGATGGTTTACGTCTTTAAGATGTTCATATTATGGCTTTTATGGCCAGCTTCTATGGCATTATCTATATTTAGTGCTATTTATCCTATCAGTTTAGCATCCCAGATTATATCTGGCATTTTAGCAGCAATATGTGCTGTCATGTGGCTAGCGTACTTTGTTCAGAGTATAAGGCTATTTATGCGCACTGGTTCCTGGTGGTCTTTTAATCCAGAATCTAATTGTCTGCTTAATGTCCCAATCGGTGGTACGACAGTTGTTAGGCCGCTGGTCGAAGATTCGACTAGTGTCACAGCTGTTGTCAACGATGGTCATCTTAAGATGGCTGGTATGCACTTTGGTCGC---TGTGACTACGATAGACTTCCTATGGAAATCACCGTAGCCAAGCCCTCTGTGCTTATAGCACTTAAGATGGTTAAACGCCAATCATATGGTACAAATTCTGGTGTTGCCATATTTCATAGGTATAAAGCTGGTAATTATAGAAGACCTACTATT---ATACAAGAT---GAAGAACTTGCATTGCTTAGGGCA------TAG
>EF065505_Bat_China_2006-01-15
ATGTCGTCG---AACGGT------------------AGTCTTACCAAAGATGAGGTAGTAAATATTATTAAGGACTGGAATTTTTCATGGTCCATAATATTCCTACTTATTACTATCGTACTCCAATATGGTTATCCATCTAGGAGTATGATGGTTTACGTCTTTAAGATGTTCATATTATGGCTTTTATGGCCAGCTTCTATGGCACTGTCCATATTTAGTGCTATTTATCCTATTAGTTTATCATCCCAGATTATATCTGGCATTCTAGCAGCAATCTGTGCTGTTATGTGGCTAGCGTACTTTGTTCAGAGTATAAGGCTATTTATGCGCACTGGTTCCTGGTGGTCTTTTAATCCAGAATCTAATTGTCTGCTCAATGTCCCAATCGGTGGTACAACAGTTGTTAGGCCCTTGGTCGAAGATTCGACTAGTGTTACTGCTGTTGTCAACGACGGTCATCTTAAGATGGCTGGTATGCACTTTGGTCGC---TGTGACTACGATAGACTTCCTATGGAAATCACCGTAGCCAAGCCCTCTGTGCTTATAGCACTTAAGATGGTTAAACGCCAATCATATGGTACAAATTCTGGTGTTGCCATATTCCATAGGTATAAAGCTGGTAATTATAGAAGACCTACTATT---ATACAAGAT---GAAGAACTTGCATTGCTTAGGGCA------TAG
>EF065506_Bat_China_2006-01-15
ATGTCGTCG---AACGGT------------------AGTCTTACCAAAGATGAGGTAGTAAATATTATTAAGGACTGGAATTTTTCATGGTCCATAATATTCCTACTTATTACTATCGTACTCCAATATGGTTATCCATCTAGGAGTATGATGGTTTACGTCTTTAAGATGTTCATATTATGGCTTTTATGGCCAGCTTCTATGGCACTGTCCATATTTAGTGCTATTTATCCTATTAGTTTATCATCCCAGATTATATCTGGCATTCTAGCAGCAATCTGTGCTGTTATGTGGCTAGCGTACTTTGTTCAGAGTATAAGGCTATTTATGCGCACTGGTTCCTGGTGGTCTTTTAATCCAGAATCTAATTGTCTGCTCAATGTCCCAATCGGTGGTACAACAGTTGTTAGGCCCTTGGTCGAAGATTCGACTAGTGTTACTGCTGTTGTCAACGACGGTCATCTTAAGATGGCTGGTATGCACTTTGGTCGC---TGTGACTACGATAGACTTCCTATGGAAATCACCGTAGCCAAGCCCTCTGTGCTTATAGCACTTAAGATGGTTAAACGCCAATCATATGGTACAAATTCTGGTGTTGCCATATTCCATAGGTATAAAGCTGGTAATTATAGAAGACCTACTATT---ATACAAGAT---GAAGAACTTGCATTGCTTAGGGCA------TAG
>EF065507_Bat_China_2006-01-15
ATGTCGTCG---AACGGT------------------AGTCTTACCAAAGATGAGGTAGTAAATATTATTAAGGACTGGAATTTTTCATGGTCCATAATATTCCTACTTATTACTATCGTACTCCAATATGGTTATCCATCTAGGAGTATGATGGTTTACGTCTTTAAGATGTTCATATTATGGCTTTTATGGCCAGCTTCTATGGCACTGTCCATATTTAGTGCTATTTATCCTATTAGTTTATCATCCCAGATTATATCTGGCATTCTAGCAGCAATCTGTGCTGTTATGTGGCTAGCGTACTTTGTTCAGAGTATAAGGCTATTTATGCGCACTGGTTCCTGGTGGTCTTTTAATCCAGAATCTAATTGTCTGCTCAATGTCCCAATCGGTGGTACAACAGTTGTTAGGCCCTTGGTCGAAGATTCGACTAGTGTTACTGCTGTTGTCAACGACGGTCATCTTAAGATGGCTGGTATGCACTTTGGTCGC---TGTGACTACGATAGACTTCCTATGGAAATCACCGTAGCCAAGCCCTCTGTGCTTATAGCACTTAAGATGGTTAAACGCCAATCATATGGTACAAATTCTGGTGTTGCCATATTCCATAGGTATAAAGCTGGTAATTATAGAAGACCTACTATT---ATACAAGAT---GAAGAACTTGCATTGCTTAGGGCA------TAG
>EF065508_Bat_China_2006-01-15
ATGTCGTCG---AACGGT------------------AGTCTTACCAAAGATGAGGTAGTAAATATTATTAAGGACTGGAATTTTTCATGGTCCATAATATTCCTACTTATTACTATCGTACTCCAATATGGTTATCCATCTAGGAGTATGATGGTTTACGTCTTTAAGATGTTCATATTATGGCTTTTATGGCCAGCTTCTATGGCACTGTCCATATTTAGTGCTATTTATCCTATTAGTTTATCATCCCAGATTATATCTGGCATTCTAGCAGCAATCTGTGCTGTTATGTGGCTAGCGTACTTTGTTCAGAGTATAAGGCTATTTATGCGCACTGGTTCCTGGTGGTCTTTTAATCCAGAATCTAATTGTCTGCTCAATGTCCCAATCGGTGGTACAACAGTTGTTAGGCCCTTGGTCGAAGATTCGACTAGTGTTACTGCTGTTGTCAACGATGGTCATCTTAAGATGGCTGGTATGCACTTTGGTCGC---TGTGACTACGATAGACTTCCTATGGAAATCACCGTAGCCAAGCCCTCTGTGCTTATAGCACTTAAGATGGTTAAACGCCAATCATATGGTACAAATTCTGGTGTTGCCATATTCCATAGGTATAAAGCTGGTAATTATAGAAGACCTACTATT---ATACAAGAT---GAAGAACTTGCATTGCTTAGGGCA------TAG
>EF065509_Bat_China_2006-01-15
ATGGCGTCTAGCAATGTT------------------ACCCTCTCTAATGATGAGGTTCTCAGGCTTGTTAAAGACTGGAATTTCACCTGGTCGGTGGTCTTCCTGCTCATTACAATCGTGCTCCAATATGGCTACCCATCTAGGAGCATGTTTGTCTACGTCATCAAGATGTTTGTATTATGGCTACTTTGGCCAGCATCAATGGCACTATCTATATTTTGTGCTGTCTATCCAATTGATCTAGCTTCCCAGATAATCTCTGGCATACTAGCTGCAACAAGCTGCGCGATGTGGATCTCCTACTTCGTGCAAAGCATTCGGCTGTTTATGCGTACTGGCTCTTGGTGGTCTTTCAACCCTGAGTCTAACTGTCTACTTAATGTTCCCATCGGAGGCACCACTGTTGTGCGACCACTTGTTGAAGACTCGACCAGTGTCACTGCTGTGGTCACTGATGGCTACCTTAAGATGGCAGGCATGCATTTTGGTGCT---TGCGACTTTCAACGTCTACCCTCTGAGGTGACGGTCGCAAAACCAAATGTGCTGATAGCCCTGAAAATGATTAAACGCCAAGCGTATGGTACAAATTCTGGTGTTGCTATTTATCATAGGTATAAGGCAGGCAACTATAGGAGGCCGCCCATT---ATACAAGAC---CAAGAACTCGCACTGCTAAGGGCT------TAA
>EF065510_Bat_China_2006-01-15
ATGGCGTCAAGCAATGTT------------------ACCCTCACTAATGATGAGGTTCTCAGGCTTGTTAAAGACTGGAATTTCACCTGGTCGGTGGTTTTCCTGCTCATCACAATCGTGCTCCAATATGGCTACCCATCTAGGAGCATGTTTGTCTACGTCATTAAGATGTTTGTATTATGGCTACTTTGGCCAGCATCAATGGCACTATCTATATTTTGTGCTGTCTATCCAATTGATTTAGCTTCCCAGATAATCTCTGGCATACTAGCCGCAACAAGCTGCGCAATGTGGATTTCCTACTTTGTGCAAAGCATTCGGCTGTTTATGCGCACTGGCTCTTGGTGGTCCTTCAACCCTGAGTCCAATTGTCTACTTAATGTTCCTATCGGAGGCACCACTGTTGTGCGACCACTTGTTGAAGATTCAACGAGTGTCACTGCTGTGGTCACTGATGGCTACCTTAAGATGGCAGGCATGCATTTCGGTGCT---TGCGACTTTCAACGTCTACCCTCTGAGGTGACGGTCGCAAAACCAAATGTGCTGATAGCCCTCAAAATGATCAAACGCCAAGCGTATGGTACAAATTCTGGTGTTGCTATTTATCATAGGTATAAGGCAGGCAACTATAGAAGGCCGCCCATT---ATACAAGAC---CAAGAACTCGCACTGCTAAGGGCT------TAA
>EF065511_Bat_China_2006-01-15
ATGGCGTCAAGCAATGTT------------------ACCCTCACTAATGATGAGGTTCTCAGGCTTGTTAAAGACTGGAATTTCACCTGGTCGGTGGTTTTCCTGCTCATCACAATCGTGCTCCAATATGGCTACCCATCTAGGAGCATGTTTGTCTACGTCATTAAGATGTTTGTATTATGGCTACTTTGGCCAGCATCAATGGCACTATCTATATTTTGTGCTGTCTATCCAATTGATTTAGCTTCCCAGATAATCTCTGGCATACTAGCCGCAACAAGCTGCGCAATGTGGATTTCCTACTTTGTGCAAAGCATTCGGCTGTTTATGCGCACTGGCTCTTGGTGGTCCTTCAACCCTGAGTCCAATTGTCTACTTAATGTTCCTATCGGAGGCACCACTGTTGTGCGACCACTTGTTGAAGATTCAACGAGTGTCACTGCTGTGGTCACTGATGGCTACCTTAAGATGGCAGGCATGCATTTCGGTGCT---TGCGACTTTCAACGTCTACCCTCTGAGGTGACGGTCGCAAAACCAAATGTGCTGATAGCCCTCAAAATGATCAAACGCCAAGCGTATGGTACAAATTCTGGTGTTGCTATTTATCATAGGTATAAGGCAGGCAACTATAGAAGGCCGCCCATT---ATACAAGAC---CAAGAACTCGCACTGCTAAGGGCT------TAA
>EF065512_Bat_China_2006-01-15
ATGGCGTCAAGCAATGTT------------------ACCCTCACTAATGATGAGGTTCTCAGGCTTGTTAAAGACTGGAATTTCACCTGGTCGGTGGTTTTCCTGCTCATCACAATCGTGCTCCAATATGGCTACCCATCTAGGAGCATGTTTGTCTACGTCATTAAGATGTTTGTATTATGGCTACTTTGGCCAGCATCAATGGCACTATCTATATTTTGTGCTGTCTATCCAATTGATTTAGCTTCCCAGATAATCTCTGGCATACTAGCCGCAACAAGCTGCGCAATGTGGATTTCCTACTTTGTGCAAAGCATTCGGCTGTTTATGCGCACTGGCTCTTGGTGGTCCTTCAACCCTGAGTCCAATTGTCTACTTAATGTTCCTATCGGAGGCACCACTGTTGTGCGACCACTTGTTGAAGATTCAACGAGTGTCACTGCTGTGGTCACTGATGGCTACCTTAAGATGGCAGGCATGCATTTCGGTGCT---TGCGACTTTCAACGTCTACCCTCTGAGGTGACGGTCGCAAAACCAAATGTGCTGATAGCCCTCAAAATGATCAAACGCCAAGCGTATGGTACAAATTCTGGTGTTGCTATTTATCATAGGTATAAGGCAGGCAACTATAGAAGGCCGCCCATT---ATACAAGAC---CAAGAACTCGCACTGCTAAGGGCT------TAA
>EF446615_Equine_USA_1998-12-
ATGAGTAGT---ACACCTACACCAGCTCCAGGTTATACCTGGACTGCTGATGAAGCTATTAAATTCCTAAAGGAATGGAATTTTTCTTTGGGTATTATACTACTTTTTATTACAGTCATATTGCAATTTGGTTATACAAGTCGCAGTATGTTTGTTTATGTTGTTAAGATGATCATTTTGTGGCTTATGTGGCCCCTTACTATCATCTTAACTATTTTCAACTGCGTATACGCGTTGAATAACGTTTATCTTGGCTTTTCTATAGTTTTCACTATAGTGGCCATTATTATGTGGATTTTGTATTTTGTGAATAGTATCAGGTTATTTATTAGAACTGGTAGTTGGTGGAGTTTCAACCCAGAAACAAACAACCTGATGTGTGTAGATATGAAGGGTAAGATGTATGTTAGGCCTATTATTGAGGACCATCATACTCTTACTGCCACAATAATACGTGGCCACCTTTATTTTCAAGGTGTAAAACTAGGAATCGGCTATTCTTTGTCAGATTTGCCAGTTTATGTTACTGTTGCTAAGGTGTCGCACCTTTGCACATATAAGCGTGGTTTTCTTGACAAGATAGGCGATAATAGTGGTTTTGCTGTTTATGTTAAGTCCAAAGTCGGTAATTATCGACTGCCTTCAACTCAAAAAGGTTCAGGCATGGACACCGCATTGTTGAGAAATCAAATCTAA
>HM034837_HumanHKU1_France_2005-03-04
ATGAATAAATCT---TTTTTTCCT------------CAATTTACTTCTGATCAAGCTGTTACATTCTTAAAAGAATGGAATTTCTCTTTGGGTGTAATACTACTTTTTATTACTATCATATTGCAGTTCGGTTATACGAGCCGTAGTATGTTTGTTTATCTTATCAAGATGATTATTCTCTGGCTTATGTGGCCATTGACTATCACCTTGACTATATTTAATTGTTTTTATGCTTTGAATAATGCTTTTCTTGCATTTTCTATAGTGTTTACTATTATTTCTATTGTTATATGGATTCTTTATTTTGTTAATAGTATTCGGCTTTTTATTAGAACTGGCAGTTGGTGGAGTTTTAATCCAGAGACCAATAATCTTATGTGTATTGATATGAAAGGCAAGATGTTTGTTAGGCCAGTTATTGAGGACTATCACACATTAACTGCTACTGTTATTCGTGGTCATCTTTATATACAGGGTGTCAAACTTGGCACTGGTTATACTCTTTCAGATTTGCCCGTATATGTTACTGTAGCTAAGGTGCAAGTACTTTGTACCTATAAACGTGCCTTTTTAGATAAGTTAGATGTTAATAGTGGTTTTGCTGTTTTTGTTAAGTCTAAAGTTGGTAACTATCGTTTACCGTCTAGT---AAACCTAGTGGTATGGATACTGCCTTGTTAAGAGCT------TAA
>KF294370_Murine_China_2013--
ATGAGTAGTTCTACTCCTACTCCTGCGCCTGTCTATTCTTGGACAGCCGAGGAGGCTGTTAGGTTCCTGAAAGAATGGAATTTCTCTTTAGGTATAATACTACTTGTAATTACAATCATACTACAGTTCGGTTACACGAGCCGTAGTATGTTTGTTTATGTTGTTAAGATGATCATTTTGTGGCTCATGTGGCCACTGACTATTGTTTTGACTATATTTAATTGCGTCTACGCATTGAATAATGTGTATCTTGGATTTTCTATAGTGTTGGCTATAGTTTCCATTATTATGTGGATTGTGTATTTTGTGAATAGTATTCGGTTGTTCATTAGAACTGGCAGTTGGTGGAGTTTCAACCCAGAAACGAACAACCTGATGTGTATTGATATGAAAGGTAAGGTATATGTTAGACCAGTAATCGAAGATTACCATACACTAACCGCCACTATTATTCGTGGCCACCTTTATATTCAAGGAGTCAAACTTGGTACTGGCTATGCACTTTCGGATTTGCCTGCTTATGTAACTGTGGCTAAGGTTCAGCACCTTTGCACCTATAAGCGTGCTTTTCTGGATAAAATAGACGGTACTAGTGGTTTTGCTGTTTATGTCAAGTCCAAAGTTGGTAATTACCGACTGCCTTCTAAT---AAAACAGGAGGCATGGACACCGCATTGTTGAGA------ATCTAA
>KF294371_Murine_China_2013--
ATGAGTAGTTCTACTCCTACTCCTGCGCCTGTCTATTCTTGGACAGCCGAGGAGGCTGTTAGGTTCCTGAAAGAATGGAATTTCTCTTTAGGTATAATACTACTTGTAATTACAATCATACTACAGTTCGGTTACACGAGCCGTAGTATGTTTGTTTATGTTGTTAAGATGATCATTTTGTGGCTCATGTGGCCACTGACTATTGTTTTGACTATATTTAATTGCGTCTACGCATTGAATAATGTGTATCTTGGATTTTCTATAGTGTTGGCTATAGTTTCCATTATTATGTGGATTGTGTATTTTGTGAATAGTATTCGGTTGTTCATTAGAACTGGCAGTTGGTGGAGTTTCAACCCAGAAACGAACAACCTGATGTGTATTGATATGAAAGGTAAGGTATATGTTAGACCAGTAATCGAAGATTACCATACACTAACCGCCACTATTATTCGTGGCCACCTTTATATTCAAGGAGTCAAACTTGGTACTGGCTATGCACTTTCGGATTTGCCTGCTTATGTAACTGTGGCTAAGGTTCAGCACCTTTGCACCTATAAGCGTGCTTTTCTGGATAAAATAGACGGTACTAGTGGTTTTGCTGTTTATGTCAAGTCCAAAGTTGGTAATTACCGACTGCCTTCTAAT---AAAACAGGAGGCATGGACACCGCATTGTTGAGAAATCAAATCTAA
>KF294372_Murine_China_2011--
ATGAGTAGTTCTACCCCCACCCCTATGCCGCTCTATCAATGGACGGCTGAAGAGGCAGTTCGATTCCTTAAGGAATGGAACTTCTCGTTGGGTATTATACTACTTGTTGTGACGATCATCCTACAGTTCGGTTATACGAGCCGTAGTATGTTTGTGTATGTTATTAAGATGATAATTTTGTGGTTAATGTGGCCACTGACTATTATTGTATGTGTTTTTAATTGTGTGTATGCGCTTAACAGCGTGTATCTCGGATTTTCTATAGTTTTTACTATAGTATCCGTTATTATGTGGATTATGTATTTTGTTAATAGCATACGGTTGTTTATTCGTACTGGTAGTTGGTGGAGTTTCAACCCAGAAACAAACAACCTAATGTGTATAGATATGAAGGGAACCATGTATGTTAGGCCCGTGATTGAGGATTACCATACATTAACAGCCACTATTATTCGTGGCCATCTCTTTATACAGGGTGTTAAACTAGGTACTGGCTATTCCCTCTCAGACTTGCCCGCTTACGTAACCGTTGCTAAAGTTCAGCATTTGTGCACATATAAGCGCGCTTTTCTGGATAAGATAGACGCTACTAGTGGTTTTGCTGTCTATGTGAAGTCCAAGGTCGGTAACTACCGACTGCCCTCAAAT---AAAACGAGTGGCATGGACACCGCATTGTTGAGA------ATTTAA
>KF430201_HumanHKU1_USA_2010-01-22
ATGAATAAATCT---TTTTTTCCT------------CAATTTACTTCTGATCAAGCTGTTACATTCTTAAAAGAATGGAATTTCTCTTTGGGTGTAATACTACTTTTTATTACTATCATATTGCAGTTCGGTTATACGAGCCGTAGTATGTTTGTTTATTTTATCAAGATGATTATTCTTTGGCTTATGTGGCCATTGACTATCACCTTGACTATATTTAATTGCTTTTATGCTCTGAATAATGCTTTTCTTGCATTTTCTATAGTGTTTACTATTATTTCTATTGTTATATGGATTCTTTATTTTGTTAATAGTATTCGGCTTTTTATTAGAACTGGCAGTTGGTGGAGTTTTAATCCAGAGACCAATAATCTTATGTGTATTGATATGAAAGGCAAGATGTTTGTTAGGCCAGTTATTGAGGACTATCACACATTAACTGCTACTGTTATTCGTGGTCATCTTTATATACAGGGTGTCAAACTTGGCACTGGTTATACTCTTTCAGATTTGCCCGTATATGTTACTGTAGCTAAGGTGCAAGTACTTTGTACCTATAAACGTGCCTTTTTAGATAAGTTAGATGTTAATAGTGGTTTTGCTGTTTTTGTTAAGTCTAAAGTTGGTAACTATCGTTTACCGTCTAGT---AAACCTAGTGGTATGGATACTGCCTTGTTAAGAGCT------TAA
>KF686340_HumanHKU1_USA_2009-11-28
ATGAATAAATCT---TTTTTTCCT------------CAATTTACTTCTGATCAAGCTGTTACATTCTTAAAAGAATGGAATTTCTCTTTGGGTGTAATACTACTTTTTATTACTATCATATTGCAGTTCGGTTATACGAGCCGTAGTATGTTTGTTTATTTTATCAAGATGATTATTCTTTGGCTTATGTGGCCATTGACTATCACCTTGACTATATTTAATTGCTTTTATGCTCTGAATAATGCTTTTCTTGCATTTTCTATAGTGTTTACTATTATTTCTATTGTTATATGGATTCTTTATTTTGTTAATAGTATTCGGCTTTTTATTAGAACTGGCAGTTGGTGGAGTTTTAATCCAGAGACCAATAATCTTATGTGTATTGATATGAAAGGCAAGATGTTTGTTAGGCCAGTTATTGAGGACTATCACACATTAACTGCTACTGTTATTCGTGGTCATCTTTATATACAGGGTGTCAAACTTGGCACTGGTTATACTCTTTCAGATTTGCCCGTATATGTTACTGTAGCTAAGGTGCAAGTACTTTGTACCTATAAACGTGCCTTTTTAGATAAGTTAGATGTTAATAGTGGTTTTGCTGTTTTTGTTAAGTCTAAAGTTGGTAACTATCGTTTACCGTCTAGT---AAACCTAGTGGTATGGATACTGCCTTGTTAAGAGCT------TAA
>KF686341_HumanHKU1_USA_2010-01-16
ATGAATAAATCT---TTTTTTTCT------------CAATTTACTTCTGATCAAGCTGTTACATTCTTAAAAGAATGGAATTTCTCTTTGGGTGTAATACTACTTTTTATTACTATCATATTGCAGTTCGGTTATACGAGCCGTAGTATGTTTGTTTATTTTATCAAGATGATTATTCTTTGGCTTATGTGGCCATTGACTATCACCTTGACTATATTTAATTGCTTTTATGCTCTGAATAATGCTTTTCTTGCATTTTCTATAGTGTTTACTATTATTTCTATTGTTATATGGATTCTTTATTTTGTTAATAGTATTCGGCTTTTTATTAGAACTGGCAGTTGGTGGAGTTTTAATCCAGAGACCAATAATCTTATGTGTATTGATATGAAAGGCAAGATGTTTGTTAGGCCAGTTATTGAGGACTATCACACATTAACTGCTACTGTTATTCGTGGTCATCTTTATATACAGGGTGTCAAACTTGGCACTGGTTATACTCTTTCAGATTTGCCCGTATATGTTACTGTAGCTAAGGTGCAAGTACTTTGTACCTATAAACGTGCCTTTTTAGATAAGTTAGATGTTAATAGTGGTTTTGCTGTTTTTGTTAAGTCTAAAGTTGGTAACTATCGTTTACCGTCTAGT---AAACCTAGTGGTATGGATACTGCCTTGTTAAGAGCT------TAA
>KF686342_HumanHKU1_USA_2009-12-13
ATGAATAAATCT---TTTTTCCCT------------CAATTTACTTCTGATCAAGCTGTTACATTCTTAAAAGAATGGAATTTCTCTTTGGGTGTAATACTACTTTTTATTACTATCATATTGCAGTTCGGTTATACGAGCCGTAGTATGTTTGTTTATTTTATCAAGATGATTATTCTTTGGCTTATGTGGCCATTGACTATCACCTTGACTATATTTAATTGCTTTTATGCTCTGAATAATGCTTTTCTTGCATTTTCTATAGTGTTTACTATTATTTCTATTGTTATATGGATTCTTTATTTTGTTAATAGTATTCGGCTTTTTATTAGAACTGGCAGTTGGTGGAGTTTTAATCCAGAGACCAATAATCTTATGTGTATTGATATGAAAGGCAAGATGTTTGTTAGGCCAGTTATTGAGGACTATCACACATTAACTGCTACTGTTATTCGTGGTCATCTTTATATACAGGGTGTCAAACTTGGCACTGGTTATACTCTTTCAGATTTGCCCGTATATGTTACTGTAGCTAAGGTGCAAGTACTTTGTACCTATAAACGTGCCTTTTTAGATAAGTTAGATGTTAATAGTGGTTTTGCTGTTTTTGTTAAGTCTAAAGTTGGTAACTATCGTTTACCGTCTAGT---AAACCTAGTGGTATGGATACTGCCTTGTTAAGAGCT------TAA
>KF686343_HumanHKU1_USA_2010-01-08
ATGAATAAATCT---TTTTTCCCT------------CAATTTACTTCTGATCAAGCTGTTACATTCTTAAAAGAATGGAATTTCTCTTTGGGTGTAATACTACTTTTTATTACTATCATATTGCAGTTCGGTTATACGAGCCGTAGTATGTTTGTTTATTTTATCAAGATGATTATTCTTTGGCTTATGTGGCCATTGACTATCACCTTGACTATATTTAATTGCTTTTATGCTCTGAATAATGCTTTTCTTGCATTTTCTATAGTGTTTACTATTATTTCTATTGTTATATGGATTCTTTATTTTGTTAATAGTATTCGGCTTTTTATTAGAACTGGCAGTTGGTGGAGTTTTAATCCAGAGACCAATAATCTTATGTGTATTGATATGAAAGGCAAGATGTTTGTTAGGCCAGTTATTGAGGACTATCACACATTAACTGCTACTGTTATTCGTGGTCATCTTTATATACAGGGTGTCAAACTTGGCACTGGTTATACTCTTTCAGATTTGCCCGTATATGTTACTGTAGCTAAGGTGCAAGTACTTTGTACCTATAAACGTGCCTTTTTAGATAAGTTAGATGTTAATAGTGGTTTTGCTGTTTTTGTTAAGTCTAAAGTTGGTAACTATCGTTTACCGTCTAGT---AAACCTAGTGGTATGGATACTGCCTTGTTAAGAGCT------TAA
>KF686344_HumanHKU1_USA_2009-12-28
ATGAATAAATCT---TTTTTTTCT------------CAATTTACTTCTGATCAAGCTGTTACATTCTTAAAAGAATGGAATTTCTCTTTGGGTGTAATACTACTTTTTATTACTATCATATTGCAGTTCGGTTATACGAGCCGTAGTATGTTTGTTTATTTTATCAAGATGATTATTCTTTGGCTTATGTGGCCATTGACTATCACCTTGACTATATTTAATTGTTTTTATGCTTTGAATAATGCTTTTCTTGCATTTTCTATAGTGTTTACTATTATTTCTATTGTTATATGGATTCTTTATTTTGTTAATAGTATTCGGCTTTTTATTAGAACTGGCAGTTGGTGGAGTTTTAATCCAGAGACCAATAATCTTATGTGTATTGATATGAAAGGCAAGATGTTTGTTAGGCCAGTTATTGAGGACTATCACACATTAACTGCTACTGTTATTCGTGGTCATCTTTATATACAGGGTGTCAAACTTGGCACTGGTTATACTCTTTCAGATTTGCCCGTATATGTTACTGTAGCTAAGGTGCAAGTACTTTGTACATATAAACGTGCCTTTTTAGATAAGTTAGATGTTAATAGTGGTTTTGCTGTTTTTGTTAAGTCTAAAGTTGGTAACTATCGTTTACCGTCTAGT---AAACCTAGTGGTATGGATACTGCCTTGTTAAGAGCT------TAA
>KF686346_HumanHKU1_USA_2010-01-09
ATGAATAAATCT---TTTTTCCCT------------CAATTTACTTCTGATCAAGCTGTTACATTCTTAAAAGAATGGAATTTCTCTTTGGGTGTAATACTACTTTTTATTACTATCATATTGCAGTTCGGTTATACGAGCCGTAGTATGTTTGTTTATTTTATCAAGATGATTATTCTTTGGCTTATGTGGCCATTGACTATCACCTTGACTATATTTAATTGCTTTTATGCTCTGAATAATGCTTTTCTTGCATTTTCTATAGTGTTTACTATTATTTCTATTGTTATATGGATTCTTTATTTTGTTAATAGTATTCGGCTTTTTATTAGAACTGGCAGTTGGTGGAGTTTTAATCCAGAGACCAATAATCTTATGTGTATTGATATGAAAGGCAAGATGTTTGTTAGGCCAGTTATTGAGGACTATCACACATTAACTGCTACTGTTATTCGTGGTCATCTTTATATACAGGGTGTCAAACTTGGCACTGGTTATACTCTTTCAGATTTGCCCGTATATGTTACTGTAGCTAAGGTGCAAGTACTTTGTACCTATAAACGTGCCTTTTTAGATAAGTTAGATGTTAATAGTGGTTTTGCTGTTTTTGTTAAGTCTAAAGTTGGTAACTATCGTTTACCGTCTAGT---AAACCTAGTGGTATGGATACTGCCTTGTTAAGAGCT------TAA
>KJ473820_Bat_China_2013--
ATGGCGTCTAGCAATGTT------------------ACCCTCACTAACGATGAGGTTCTCAGGCTTGTTAAAGACTGGAATTTCACCTGGTCGGTGGTTTTCCTGCTCATTACAATCGTGCTCCAATATGGCTACCCATCTAGGAGCATGTTTGTCTACGTCATTAAGATGTTTGTATTATGGCTACTTTGGCCAGCATCAATGGCACTATCTATATTTTGTGCTGTCTATCCAATTGATTTAGCTTCCCAGATAATTTCTGGCATACTAGCCGCAACAAGCTGCGCGATGTGGATTTCATACTTCGTGCAAAGCATTCGGCTGTTTATGCGTACTGGCTCCTGGTGGTCTTTCAACCCAGAGTCTAACTGTCTACTTAATGTTCCCATCGGAGGCACCACTGTTGTCCGACCACTTGTTGAAGATTCAACCAGTGTCACTGCTGTGGTTACCGATGGCTACCTTAAGATGGCAGGCATGCATTTCGGTGCT---TGCGACTTTCAACGTCTACCCTCTGAGGTGACGGTCGCAAAACCAAATGTGCTGATAGCCCTGAAAATGATCAAACGCCAAGCGTATGGTACAAATTCTGGTGTTGCTATTTATCATAGGTATAAGGCAGGCAACTATAGAAGGCCGCCCATT---ATACAAGAC---CAAGAACTCGCACTGCTAAGGGCT------TAA
>KJ473822_Bat_China_2012--
ATGTCGTCT---AACGGT------------------AGTCTTACCAAAGATGAGGTGGTAAATATTATTAAGGACTGGAATTTTTCATGGTCCATAATATTTTTACTTATTACTATCGTACTCCAATATGGTTACCCATCTAGGAGTATGATGGTTTACGTCTTTAAGATGTTCATATTATGGCTTTTATGGCCAGCTTCTATGGCACTATCTATATTTAGTGCTATTTATCCTATAAGTTTAGCATCCCAGATTATATCTGGCATTTTAGCAGCAATATGTGCTGTTATGTGGCTAGCGTACTTCGTTCAGAGTATACGGCTATTTATGCGCACTGGTTCTTGGTGGTCTTTTAATCCAGAATCTAATTGCCTGCTTAATGTCCCAATCGGTGGTACAACAGTTGTTAGACCATTGGTCGAAGATTCGACTAGTGTCACAGCTGTTGTCAACGATGGTCATCTTAAGATGGCTGGTATGCACTTTGGTCGC---TGTGACTACGATAGACTTCCTATGGAAATCACCGTAGCCAAGCCCTCTGTGCTTATAGCACTTAAGATGGTTAAACGCCAATCATATGGTACAAATTCTGGCGTTGCCATATTTCATAGGTATAAAGCTGGTAATTATAGAAGACCTACTATT---ATACAAGAT---GAAGAACTTGCATTGCTTAGGGCA------TAG
>KT779555_HumanHKU1_China_2009-04-23
ATGAATAAATCT---TTTTTCCCT------------CAATTTACTTCTGATCAAGCTGTTACATTCTTAAAAGAATGGAATTTCTCTTTGGGTGTAATACTACTTTTTATTACTATCATATTGCAGTTCGGTTATACGAGCCGTAGTATGTTTGTTTATTTTATCAAGATGATTATTCTTTGGCTTATGTGGCCATTGACTATCACCTTGACTATATTTAATTGTTTTTATGCTTTGAATAATGCTTTTCTTGCATTTTCTATAGTGTTTACTATTATTTCTATTGTTATATGGATTCTTTATTTTGTTAATAGTATTCGGCTTTTTATTAGAACTGGCAGTTGGTGGAGTTTTAATCCAGAGACCAATAATCTTATGTGTATTGATATGAAAGGCAAGATGTTTGTTAGGCCAGTTATTGAGGACTATCACACATTAACTGCTACTGTTATTCGTGGTCATCTTTATATACAGGGTGTCAAACTTGGCACTGGTTATACTCTTTCAGATTTGCCCGTATATGTTACTGTAGCTAAGGTGCAAGTACTTTGTACATATAAACGTGCCTTTTTAGATAAGTTAGATGTTAATAGTGGTTTTGCTGTTTTTGTTAAGTCTAAAGTTGGTAACTATCGTTTACCGTCTAGT---AAACCTAGTGGTATGGATACTGCCTTGTTAAGAGCT------TAA
>KT779556_HumanHKU1_China_2009-04-23
ATGAATAAATCT---TTTTTCCCT------------CAATTTACTTCTGATCAAGCTGTTACATTCTTAAAAGAATGGAATTTCTCTTTGGGTGTAATACTACTTTTTATTACTATCATATTGCAGTTCGGTTATACGAGCCGTAGTATGTTTGTTTATTTTATCAAGATGATTATTCTTTGGCTTATGTGGCCATTGACTATCACCTTGACTATATTTAATTGTTTTTATGCTTTGAATAATGCTTTTCTTGCATTTTCTATAGTGTTTACTATTATTTCTATTGTTATATGGATTCTTTATTTTGTTAATAGTATTCGGCTTTTTATTAGAACTGGCAGTTGGTGGAGTTTTAATCCAGAGACCAATAATCTTATGTGTATTGATATGAAAGGCAAGATGTTTGTTAGGCCAGTTATTGAGGACTATCACACATTAACTGCTACTGTTATTCGTGGTCATCTTTATATACAGGGTGTCAAACTTGGCACTGGTTATACTCTTTCAGATTTGCCCGTATATGTTACTGTAGCTAAGGTGCAAGTACTTTGTACATATAAACGTGCCTTTTTAGATAAGTTAGATGTTAATAGTGGTTTTGCTGTTTTTGTTAAGTCTAAAGTTGGTAACTATCGTTTACCGTCTAGT---AAACCTAGTGGTATGGATACTGCCTTGTTAAGAGCT------TAA
>KU182965_Bat_China_2012-12-
ATGTCGTCA---AACGGT------------------AGTCTTACCAAAGACGAGGTAGTAAATATTATTAAAGACTGGAATTTTTCATGGTCCATAATATTTTTACTTATTACTATCGTACTCCAATATGGTTATCCATCCAGGAGTATGACTGTCTACGTCTTTAAGATGTTCATATTATGGCTTTTATGGCCAGCTTCTATGGCACTTTCCATATTTAGTGCTATTTATCCCATAAGTTTAGCTTCCCAGATTATATCTGGCATTTTAGCAGCTGCATGTGCTGGTATGTGGCTAGCATACTTTATTCAGAGTATACGGCTATTTATGCGCACTGGTTCTTGGTGGTCTTTTAATCCAGAATCTAATTGTCTGCTTAATGTCCCTATCGGTGGTACAACAGTTGTTAGACCATTGGTCGAAGACTCGACTAGTGTCACAGCTGTTGTCAACGATGGTCATCTTAAGATGGCTGGTATGCACTTTGGGCGT---TGTGATTACGATCGACTTCCTATGGAAATCACCGTAGCCAAGCCCTCTGTGCTTATAGCTCTTAAGATGGTTAAACGCCAGTCGTATGGCACTAATTCTGGTGTTGCCATATTTCATAGGTATAAAGCCGGTAATTATAGATGGCCTACTATT---ATACAAGAT---GAAGAACTTGCATTGCTTAGGGCA------TAG
>KY370043_Murine_China_2013-07-
ATGAGTAGTTCTACTCCTACTCCTGCGCCTGTCTATCAATGGACAGCCGAGGAGGCTGTTAGGTTCCTGAAAGAATGGAATTTCTCTTTAGGTATAATACTACTTGTAATCACTATCATACTACAGTTCGGTTATACGAGCCGTAGTATGTTTGTTTATGTTGTTAAGATGATCATTTTGTGGCTCATGTGGCCACTTACAATTGTCTTGACTATATTTAATTGCGTCTACGCATTGAATAATGTGTATCTTGGGTTTTCTATAGTTTTTGCTATAGTGTCCATTATTATGTGGATTGTGTATTTTGTGAATAGTATTCGGTTGTTTATTAGAACTGGTAGTTGGTGGAGTTTCAACCCAGAAACGAACAACCTGATGTGTATTGATATGAAAGGTAAGATGTATGTTAGACCAGTAATCGAAGATTACCATACATTAACAGCCACTATTGTACGTGGCCACCTTTATATGCAAGGAGTTAAACTTGGTACTGGCTATGGTCTTTCGGATTTGCCTGCTTATGTAACTGTGGCTAAGGTTCAGCACCTTTGCACCTATAAGCGTGCTTTTCTAGATAAAATAGACGGTACTAGTGGTTTTGCTGTGTATGTTAAGTCCAAAGTTGGTAATTACCGACTGCCTTCTAAT---AAACCTGGAGGCACGGACACCGCATTGTTGAGA------ATTTAA
>KY370048_Murine_China_2015-01-
ATGAGTAGTTCTACTCCTACTCCTGCGCCTGTCTATCAATGGACAGCCGAGGAGGCTGTTAGGTTCCTGAAAGAATGGAATTTCTCTTTAGGTATAATACTACTTGTTATCACTATCATACTGCAGTTCGGCTATACGAGCCGTAGTATGTTTGTTTATGTCGTTAAGATGATCATTTTGTGGCTCATGTGGCCACTTACAATTGTCTTGGCTATATTTAATTGCGTGTACGCATTGAATAATGTGTATCTTGGATTCTCTATAGTTTTTGCTATAGTGTCCATTATTATGTGGATTGTGTATTTTGTGAATAGTATCCGGTTGTTTATTAGAACTGGTAGTTGGTGGAGTTTCAACCCAGAAACGAACAACCTGATGTGTATTGATATGAAAGGTAAGGTGTATGTTAGACCAGTAATCGAAGATTACCATACACTAACCGCCACTATTATACGTGGCCACCTTTATATTCAAGGAGTTAAACTTGGTACTGGCTATGCACTTTCGGACTTGCCTGCTTATGTAACTGTGGCTAAGGTTCAGCACCTTTGCACCTATAAGCGCGCTTTTCTGGATAAAATAGACGGTACTAGTGGTTTTGCTGTTTATGTCAAGTCCAAGGTTGGTAATTACCGACTGCCTTCTAAT---AAAGCAGGAGGCACGGACACCGCATTGTTGAGAAATCAAATCTAA
>KY370049_Murine_China_2015-06-
ATGAGTAGTTCTACTCCTACTCCTGCGCCTGTCTATTCGTGGACAGCCGAGGAGGCTGTTAGGTTCCTGAAAGAATGGAATTTCTCTTTAGGTATAATACTACTTGTAATCACTATCATACTACAGTTCGGCTACACGAGCCGTAGTATGTTTGTTTATGTTATTAAGATGATTATCTTGTGGCTCATGTGGCCACTGACCATTGTCTTAACTATATTTAATTGCGTATACGCATTGAATAGTGTGTATCTTGGATTTTCTATAGTGTTTGCTATAGTTTCCATTATTATGTGGATTGTTTATTTTGTGAATAGTATTAGGTTGTTTATTAGAACTGGTAGTTGGTGGAGTTTCAACCCAGAGACGAACAACCTGATGTGTATTGATATGAAAGGTAATATGTATGTCAGACCAGTAATCGAAGATTACCATACATTAACAGCCACTATTGTTCGTGGCCACCTTTATATACAAGGAGTTAAACTTGGTACTGGCTATGCACTTTCAGACTTGCCTGCTTATGTAACTGTGGCTAAGGTTCAGCACCTTTGCACCTATAAGCGCGCTTTTCTGGATAAAATAGATGGTACTAGTGGTTTTGCTGTTTATGTCAAGTCCAAAGTCGGTAATTACCGACTGCCTTCCAAC---AAACCTGGAGGCTCGGACACCGCATTGTTGAGAAATCAAATCTAA
>KY370051_Murine_China_2015-05-
ATGAGTAGTTCTACTCCTACTCCTGCGCCTGTCTATTCTTGGACAGCCGAGGAGGCTGTTAGGTTCCTGAAAGAATGGAATTTCTCTCTAGGTATAATACTACTTGTAGTTACAATCATACTGCAGTTCGGTTACACGAGCCGTAGTATGTTTGTTTATGTTGTTAAGATGATCATTTTGTGGCTCATGTGGCCACTGACTATTGTTTTGACTATATTTAATTGCGTTTACGCATTGAATAGTGTGTATCTTGGATTTTCTATAGTGTTCGCTATAGTTTCCATTATTATGTGGATTGTGTATTTTGTGAATAGTATACGGTTGTTCATTAGAACTGGTAGTTGGTGGAGTTTCAACCCAGAAACGAACAACCTGATGTGTATTGATATGAAAGGTAAGGTGTATGTTAGACCAGTAATCGAAGATTACCATACATTAACCGCCACCATTATTCGTGGCCATCTTTATATTCAAGGAGTTAAACTTGGTACTGGCTATGCACTTTCGGATTTGCCTGCTTATGTAACTGTGGCTAAGGTTCAGCATCTTTGCACCTATAAGCGCGCTTTTCTGGATAAAATAGATAGTACTAGTGGCTTTGCTGTTTATGTTAAGTCCAAAGTTGGTAACTACCGACTGCCTTCCAAT---AAACCTGGAGGCACGGACACCGCATTGTTGAGA------ATTTAA
>KY674921_HumanHKU1_USA_2016--
ATGAATGAATCA---ATTTTTCCT------------CATTGGAATTCTGATCAAGCTATTACATTCTTAAAAGAATGGAATTTCTCTTTGGGTGTAATATTACTTCTCATTACTATCATACTACAGTTTGGTTATACGAGCCGTAGTATGTTTGTTTATCTTATTAAGATGATTATTCTTTGGCTTATGTGGCCATTGACCATTATCTTGACTATATTTAATTGCTTTTATGCTTTGAATAATATCTTTCTTGGGCTTTCTATACTGTTTACTATTATTTCTATTGTTATATGGATTTTATATTTTGTCAACAGTATTCGGCTTTTTATCAGAACTGGCAGTTGGTGGAGTTTTAACCCAGAGACTAATAATCTTATGTGTATTGATATGAAAGGTAAGATGTATGTTAGGCCAGTTATTGAGGACTATCATACATTAACGGCTACTGTTATCCGTGGTCATCTTTATATACAGGGTGTTAAACTTGGCACTGGTTACACGCTTGCCGATTTGCCTGTTTATGTTACTGTAGCTAAGGTGCAAGTCCTCTGTACTTATAAACGTGCCTTTTTAGATAAGTTAGATGTTAATAGTGGCTTTGCTGTTTTTGTTAAGTCTAAAGTTGGTAACTATCGTTTACCTTCTAGT---AAATCTAGTGGTATGGATACTGCCTTGTTGAGAGCT------TAA
>KY674941_HumanHKU1_USA_2016--
ATGAATAAATCT---TTTTTTCCT------------CAATTTACTTCTGATCAAGCTGTTACATTCTTAAAAGAATGGAATTTCTCTTTGGGTGTAATACTACTTTTTATTACTATCATATTGCAGTTCGGTTATACGAGCCGTAGTATGTTTGTTTATTTTATCAAGATGATTATTCTTTGGCTTATGTGGCCATTGACTATCACCTTGACTATATTTAATTGCTTTTATGCTCTGAATAATGCTTTTCTTGCATTTTCTATAGTGTTTACTATTATTTCTATTGTTATATGGATTCTTTATTTTGTTAATAGTATTCGGCTTTTTATTAGAACTGGCAGTTGGTGGAGTTTTAATCCAGAGACCAATAATCTTATGTGTATTGATATGAAAGGCAAGATGTTTGTTAGGCCAGTTATTGAGGACTATCACACATTAACTGCTACTGTTATTCGTGGTCATCTTTATATACAGGGTGTCAAACTTGGCACTGGTTATACTCTTTCAGATTTGCCCGTATATGTTACTGTAGCTAAGGTGCAAGTACTTTGTACCTATAAACGTGCCTTTTTAGATAAGTTAGATGTTAATAGTGGTTTTGCTGTTTTTGTTAAGTCTAAAGTTGGTAACTATCGTTTACCGTCTAGT---AAACCTAGTGGTATGGATACTGCCTTGTTAAGAGCT------TAA
>KY674942_HumanHKU1_USA_2016--
ATGAATAAATCT---TTTTTTCCT------------CAATTTACTTCTGATCAAGCTGTTACATTCTTAAAAGAATGGAATTTCTCTTTGGGTGTAATACTACTTTTTATTACTATCATATTGCAGTTCGGTTATACGAGCCGTAGTATGTTTGTTTATTTTATCAAGATGATTATTCTTTGGCTTATGTGGCCATTGACTATCACCTTGACTATATTTAATTGCTTTTATGCTCTGAATAATGCTTTTCTTGCATTTTCTATAGTGTTTACTATTATTTCTATTGTTATATGGATTCTTTATTTTGTTAATAGTATTCGGCTTTTTATTAGAACTGGCAGTTGGTGGAGTTTTAATCCAGAGACCAATAATCTTATGTGTATTGATATGAAAGGCAAGATGTTTGTTAGGCCAGTTATTGAGGACTATCACACATTAACTGCTACTGTTATTCGTGGTCATCTTTATATACAGGGTGTCAAACTTGGCACTGGTTATACTCTTTCAGATTTGCCCGTATATGTTACTGTAGCTAAGGTGCAAGTACTTTGTACCTATAAACGTGCCTTTTTAGATAAGTTAGATGTTAATAGTGGTTTTGCTGTTTTTGTTAAGTCTAAAGTTGGTAACTATCGTTTACCGTCTAGT---AAACCTAGTGGTATGGATACTGCCTTGTTAAGAGCT------TAA
>KY674943_HumanHKU1_USA_2016--
ATGAATAAATCT---TTTTTTCCT------------CAATTTACTTCTGATCAAGCTGTTACATTCTTAAAAGAATGGAATTTCTCTTTGGGTGTAATACTACTTTTTATTACTATCATATTGCAGTTCGGTTATACGAGCCGTAGTATGTTTGTTTATTTTATCAAGATGATTATTCTTTGGCTTATGTGGCCATTGACTATCACCTTGACTATATTTAATTGCTTTTATGCTCTGAATAATGCTTTTCTTGCATTTTCTATAGTGTTTACTATTATTTCTATTGTTATATGGATTCTTTATTTTGTTAATAGTATTCGGCTTTTTATTAGAACTGGCAGTTGGTGGAGTTTTAATCCAGAGACCAATAATCTTATGTGTATTGATATGAAAGGCAAGATGTTTGTTAGGCCAGTTATTGAGGACTATCACACATTAACTGCTACTGTTATTCGTGGTCATCTTTATATACAGGGTGTCAAACTTGGCACTGGTTATACTCTTTCAGATTTGCCCGTATATGTTACTGTAGCTAAGGTGCAAGTACTTTGTACCTATAAACGTGCCTTTTTAGATAAGTTAGATGTTAATAGTGGTTTTGCTGTTTTTGTTAAGTCTAAAGTTGGTAACTATCGTTTACCGTCTAGT---AAACCTAGTGGTATGGATACTGCCTTGTTAAGAGCT------TAA
>KY983584_HumanHKU1_USA_2015--
ATGAATAAATCT---TTTTTCCCT------------CAATTTACTTCTGATCAAGCTGTTACATTCTTAAAAGAATGGAATTTCTCTTTGGGTGTAATACTACTTTTTATTACTATCATATTGCAGTTCGGTTATACGAGCCGTAGTATGTTTGTTTATTTTATCAAGATGATTATTCTTTGGCTTATGTGGCCATTGACTATCACCTTGACTATATTTAATTGTTTTTATGCTTTGAATAATGCTTTTCTTGCATTTTCTATAGTGTTTACTATTATTTCTATTGTTATATGGATTCTTTATTTTGTTAATAGTATTCGGCTTTTTATTAGAACTGGCAGTTGGTGGAGTTTTAATCCAGAGACCAATAATCTTATGTGTATTGATATGAAAGGCAAGATGTTTGTTAGGCCAGTTATTGAGGACTATCACACATTAACTGCTACTGTTATTCGTGGTCATCTTTATATACAGGGTGTCAAACTTGGCACTGGTTATACTCTTTCAGATTTGCCCGTATATGTTACTGTAGCTAAGGTGCAAGTACTGTGTACATATAAACGTGCCTTTTTAGATAAGTTAGATGTTAATAGTGGTTTTGCTGTTTTTGTTAAGTCTAAAGTTGGTAACTATCGTTTACCGTCTAGT---AAACCTAGTGGTATGGATACTGCCTTGTTAAGAGCT------TAA
>LC061272_Equine_Japan_2009--
ATGAGTAGT---ACACCTACACCAGCACCAGGTTATACCTGGACTGCTGATGAAGCTATTAAATTCCTAAAGGAATGGAATTTTTCTTTGGGTATTATACTACTTTTTATTACAGTCATATTGCAATTTGGTTATACAAGTCGCAGTATGTTTGTTTATGTTGTTAAGATGATCATTTTGTGGCTTATGTGGCCCCTTACTATCATCTTAACTATTTTCAACTGCGTATACGCGTTGAATAACGTTTATCTTGGTTTTTCTATAGTTTTCACTATAGTGGCCATTATTATGTGGATTTTGTATTTTGTGAATAGTATCAGGTTATTTATTAGAACTGGCAGTTGGTGGAGTTTCAACCCAGAAACAAACAACCTGATGTGTGTAGATATGAAGGGTAAGATGTATGTTAGGCCTATTATTGAGGACCACCATACTCTTACTGCCACAATAATACGTGGCCACCTGTATTTTCAAGGTGTAAAATTAGGAATCGGCTATTCTTTGTCAGATTTGCCAGTTTATGTTACTGTAGCTAAGGTGTCACACCTTTGCACATATAAGCGTGGTTTTCTTGACAAGATAGGCGATAATAGTGGCTTTGCTGTTTATGTTAAGTCCAAAGTCGGTAATTATCGACTGCCTTCAACTCAAAAAGGTTCAGGCATGGACACCGCATTGTTGAGAAATCAAATCTAA
>LC061273_Equine_Japan_2012--
ATGAGTAGT---ACACCTACACCAGCACCAGGTTATACCTGGACTGCTGATGAAGCTATTAAATTCCTAAAGGAATGGAATTTTTCTTTGGGTATTATACTACTTTTTATTACAGTCATATTGCAATTTGGTTATACAAGTCGCAGTATGTTGGTTTATGTTGTTAAGATGATCATTTTGTGGCTTATGTGGCCTCTTACTATCATCTTAACTATTTTCAACTGCGTATACGCGTTGAATAACGTTTATCTTGGCTTTTCTATAGTTTTCACTATAGTGGCCATTATTATGTGGATTTTCTATTTTGTGAATAGTATCAGGTTATTTATTAGAACTGGTAGTTGGTGGAGTTTCAACCCAGAAACAAACAACCTGATGTGTGTAGATATGAAGGGTAAGATGTATGTCAGGCCTATTATTGAGGACCATCATACTCTTACTGCCACAATAATACGTGGCCACCTTTATTTTCAAGGTGTAAAACTAGGAATCGGCTATTCTTTGTCAGATTTGCCAGTTTATGTTACTGTTGCTAAGGTGTCGCACCTTTGCACATATAAGCGTGGTTTTCTTGACAAGATAGGCGATAATAGTGGTTTTGCTGTTTATGTTAAGTCCAAAGTCGGTAATTATCGACTGCCTTCAACTCAAAAAGGTTCAGGCATGGACACCGCATTGTTGAGAAATCAAATCTAA
>LC061274_Equine_Japan_2012--
ATGAGTAGT---ACACCTACACCAGCACCAGGTTATACCTGGACTGCTGATGAAGCTATTAAATTCCTAAAGGAATGGAATTTTTCTTTGGGTATTATACTACTTTTTATTACAGTCATATTGCAATTTGGTTATACAAGTCGCAGTATGTTGGTTTATGTTGTTAAGATGATCATTTTGTGGCTTATGTGGCCTCTTACTATCATCTTAACTATTTTCAACTGCGTATACGCGTTGAATAACGTTTATCTTGGCTTTTCTATAGTTTTCACTATAGTGGCCATTATTATGTGGATTTTCTATTTTGTGAATAGTATCAGGTTATTTATTAGAACTGGTAGTTGGTGGAGTTTCAACCCAGAAACAAACAACCTGATGTGTGTAGATATGAAGGGTAAGATGTATGTCAGGCCTATTATTGAGGACCATCATACTCTTACTGCCACAATAATACGTGGCCACCTTTATTTTCAAGGTGTAAAACTAGGAATCGGCTATTCTTTGTCAGATTTGCCAGTTTATGTTACTGTTGCTAAGGTGTCGCACCTTTGCACATATAAGCGTGGTTTTCTTGACAAGATAGGCGATAATAGTGGTTTTGCTGTTTATGTTAAGTCCAAAGTCGGTAATTATCGACTGCCTTCAACTCAAAAAGGTTCAGGCATGGACACCGCATTGTTGAGAAATCAAATCTAA
>LC315650_HumanHKU1_Japan_2014--
ATGAATAAATCT---TTTTTCCCT------------CAATTTACTTCTGATCAAGCTGTTACATTCTTAAAAGAATGGAATTTCTCTTTGGGTGTAATACTACTTTTTATTACTATCATATTGCAGTTCGGTTATACGAGCCGTAGTATGTTTGTTTATTTTATCAAGATGATTATTCTTTGGCTTATGTGGCCATTGACTATCACCTTGACTATATTTAATTGTTTTTATGCTTTGAATAATGCTTTTCTTGCATTTTCTATAGTGTTTACTATTATTTCTATTGTTATATGGATTCTTTATTTTGTTAATAGTATTCGGCTTTTTATTAGAACTGGCAGTTGGTGGAGTTTTAATCCAGAGACCAATAATCTTATGTGTATTGATATGAAAGGCAAGATGTTTGTTAGGCCAGTTATCGAGGACTATCACACATTAACTGCTACTGTTATTCGTGGTCATCTTTATATACAGGGTGTCAAACTTGGCACTGGTTATACTCTTTCAGATTTGCCCGTATATGTTACTGTAGCTAAGGTGCAAGTACTTTGTACATATAAACGTGCCTTTTTAGATAAGTTAGATGTTAATAGTGGTTTTGCTGTTTTTGTTAAGTCTAAAGTTGGTAACTATCGTTTACCGTCTAGT---AAACCTAGTGGTATGGATACTGCCTTGTTAAGAGCT------TAA
>LC315651_HumanHKU1_Japan_2016--
ATGAATGAATCA---ATTTTTCCT------------CATTGGAATTCTGATCAAGCTATTACATTCTTAAAAGAATGGAATTTCTCTTTGGGTGTAATATTACTTCTCATTACTATCATACTGCAGTTTGGTTATACGAGCCGTAGTATGTTTGTTTATCTTATTAAGATGATTATTCTTTGGCTTATGTGGCCATTGACCATTATCTTGACTATATTTAATTGCTTTTATGCTTTGAATAATATCTTTCTTGGGCTTTCTATACTGTTTACTATTATTTCTATTGTTATATGGATTTTATATTTTGTCAACAGTATTCGGCTTTTTATCAGAACTGGCAGTTGGTGGAGTTTTAACCCAGAGACTAATAATCTTATGTGTATTGATATGAAAGGTAAGATGTATGTTAGGCCAGTTATTGAGGACTATCATACATTAACGGCTACTGTTATCCGTGGTCATCTTTATATACAGGGTGTTAAACTTGGCACTGGTTACACGCTTGCCGATTTGCCTGTTTATGTTACTGTAGCTAAGGTGCAAGTCCTCTGTACTTATAAACGTGCCTTTTTAGATAAGTTAGATGTTAATAGTGGCTTTGCTGTTTTTGTTAAGTCTAAAGTTGGTAACTATCGTTTACCTTCTAGT---AAATCTAGTGGTATGGATACTGCCTTGTTGAGAGCT------TAA
>MH002337_Bat_China_2012-11-01
ATGTCGTCT---AACGGT------------------AGTCTTACCAAAGATGAGGTGGTAAATATTATTAAGGACTGGAATTTTTCATGGTCCATAATATTTTTACTTATTACTATCGTACTCCAATATGGTTACCCATCTACGAGTATGATGGTTTACGTCTTTAAGATGTTCATATTATGGCTTTTATGGCCAGCTTCTATGGCACTATCTATATTTAGTGCTATTTATCCTATAACAATAGCATCCCAGATTATATCTGGCATTTTAGCAGCAATATGTGCTGTTATGTGGCTAGCGTACCTCGTTCAGAGTATACGGCTATTTATGCGCACTGGTTCTTGGTGGTCGTTCAAT---GAATCTAATTGCCTGCTTAATGTCCCAATCGGTGGTACAACAGTTGTTAGACCATTGGTCGAAGATTCGCCTAGTGTCACAGCTGTTGTCAACGATGGTCATCTTAAGATGGCTGGTATGCAC---GGTCGC---TGTGACTACGATAGACTTCCTATGGAAATCACCGTAGCCAAGCCCTCTGTGCTTATAGCACTTAAGATGGTTAAACGCCAATCATATCGTACAAATTCTGTCGTTGCCATATTTCATAGGTATAAAGCTGGTAATTATAGAAGACCTACTATT---ATACAAGAT---GAAGAACTTGCATTGCTTAGGGCA------TAG
>MH002338_Bat_China_2012-11-01
ATG---TCT---AACGGT------------------AGTCTTACCAAAGATGAGGTGGTAAATATTATAAAAAACTGGAATTTTTCATGGTCCATAATATTTTTACTTATTACTATCGTACTCCAATATGGTTACCCATCTAGGAGTATGATGGTTTACGTCTTTAAGATGTTCATATTATGGCTTTTATGGCCAGCTTCTATGGCACTATCTATATTTAGTGCTATTTATCCTATAACAATAGCATCCCAGATTATATCTGGCATTTTAGCAGCAATATGTGCTGTTATGTGGCTAGCGTACCTCGTTCAGAGTATACGGCTATTTATGCGCACTGGTTCTTGGTGGTCGTTCAATCCAGAATCTAATTGCCTGCTTAATGTCCCAATCGGTGGTACAACAGTTGTTAGACCATTGGTCGAAGATTCGACTAGTGTCACAGCTGTTGTCAACGATGGTCATCTTAAGATGGCTGGTATGCACTTTGGTCGC---TGTGACTACGATAGACTTCCTATGGAAATCACCGTAGCCAAGCCCTCTGTGCTTATAGCACTTAAGATGGTTTTACGCCAATCATATGGTACAAATTCTGTCGTTGCCATATTTCATAGGTATAAAGCTGGTAATTATAGAAGACCTACTATT---ATACAAGAT---GAAGAACTTGCATTGCTTAGGGCA------TAG
>MH002339_Bat_China_2014-04-23
ATGTCGTCG---AACGGT------------------AGTCTTACCAAAGATGAGGTAGTAATTATTATTAAGGACTGGAATTTTTCATGGTCCATAATATTCCTACTTATTACTATCGTACTCCAATATGGTTATCCATCTAGGAGTATGATGGTTTACGTCTTTAAGATGTTCATATTATGGCTTTTATGGCCAGCTTCTATGGCACTGTCCATATTTAGTGCTATTTATCCTATTAGTTTATCATCCCAGATTATATCTGGCATTCTAGCAGCAATCTGTGCTGTTATGTGGCTAGCGTACTTTGTTCAGAGTATAAGGCTATTTATGCGCACTGGTTCCTGGTGGTCTTTTAATCCAGAATCTAATTGTCTGCTCAATGTCCCAATCGGTGGTACAACAGTTGTTAGGCCCTTGGTCGAAGATTCGACTAGTGTTACTGCTGTTGTCAACGATGGTCATCTTAAGATGGCTGGTATGCACTTTGGTCGC---TGTGACTACGATAGACTTCCTATGGAAATCACCGTAGCCAAGCCCTCTGTGCTTATAGCACTTAAGATGGTTAAACGCCAATCATATGGTACAAATTCTGGTGTTGCCATATTCCATAGGTATAAAGCTGGTAATTATAGAAGACCTACTATT---ATACAAGAT---GAAGAACTTGCATTGCTTAGGGCA------TAG
>MH002340_Bat_China_2014-06-26
ATGGCGTCAAGCAATGTT------------------ACCCTCACTAATGATGAGGTTCTCAGGCTTGTTAAAGACTGGAATTTCACCTGGTCGGTGGTTTTCCTGCTCATTACAATCGTGCTCCAATATGGCTACCCATCTAGGAGCATGTTTGTCTACGTCATTAAGATGTTTGTATTATGGCTACTTTGGCCAGCATCAATGGCACTATCTATATTTTGTGCTGTCTATCCAATTGACTTAGCTTCCCAGATAATCTCTGGCATACTAGCCGCAACAAGCTGCGCGATGTGGATCTCCTACTTCGTGCAAAGCATCCGGCTGTTTATGCGTACTGGCTCCTGGTGGTCTTTCAACCCTGAGTCAAACTGTTTACTTAATGTTCCCATCGGAGGCACTACTGTTGTGCGACCACTTGTCGAAGACTCGACCAGTGTTACTGCTGTGGTCACTGATGGCTACCTTAAGATGGCAGGCATGCATTTCGGTGCT---TGCGACTTTCAACGTCTACCCTCCGAGGTGACGGTCGCAAAACCAAATGTGCTGATAGCCTTGAAAATGATCAAACGCCAAGCGTATGGTACAAATTCTGGTGTTGCTATTTATCATAGGTATAAGGCAGGCAACTATAGGAGGCCGCCCATT---ATACAAGAC---CAAGAACTCGCACTGCTAAGGGCT------TAA
>MH002341_Bat_China_2014-06-28
ATGGCGTCTAGCAATGTT------------------ACCCTCACTAATGATGAGGTTCTCAGGCTTGTTAAAGACTGGAATTTCACCTGGTCGGTGGTTTTCCTGCTCATTACAATCGTGCTCCAATATGGCTACCCATCTAGGAGCATGTTTGTCTACGTCATTAAGATGTTTGTATTATGGCTACTTTGGCCAGCATCAATGGCACTATCTATATTTTGTGCTGTCTATCCAATTGATTTAGCTTCCCAGATAATTTCTGGCATACTAGCCGCAACAAGCTGCGCGATGTGGATTTCATACTTCGTGCAAAGCATTCGGCTGTTTATGCGTACTGGCTCCTGGTGGTCTTTCAACCCAGAGTCTAACTGTCTACTTAATGTTCCCATCGGAGGCACTACTGTTGTCCGACCACTTGTTGAAGATTCAACCAGTGTCACTGCTGTGGTTACCGATGGCTACCTTAAGATGGCAGGCATGCATTTCGGTGCT---TGCGACTTTCAACGTCTACCCTCTGAGGTGACGGTCGCAAAACCAAATGTGCTGATAGCCCTGAAAATGATCAAACGCCAAGCGTATGGTACAAATTCTGGTGTTGCTATTTATCATAGGTATAAGGCAGGCAACTATAGAAGGCCGCCCATT---ATACAAGAC---CAAGAACTCGCACTGCTAAGGGCT------TAA
>MH002342_Bat_China_2013-06-03
ATGGCGTCAAGCAATGTT------------------ACTCTCACTAATGATGAGGTTCTCAGACTTGTTAAAGACTGGAATTTCACCTGGTCGGTGGTTTTCCTGCTCATCACAATCGTGCTCCAATATGGCTACCCATCTAGGAGCATGTTTGTCTACGTCATTAAGATGTTTGTATTATGGCTACTTTGGCCAGCATCAATGGCACTATCTATATTTTGTGCTGTCTATCCAATTGATTTAGCTTCCCAGATAATTTCTGGCATACTAGCCGCTACAAGCTGCGCGATGTGGATTTCCTACTTCGTGCAAAGCATCCGGCTGTTTATGCGTACTGGCTCTTGGTGGTCTTTCAACCCAGAGTCAAACTGTCTACTTAATGTTCCTATCGGAGGCACCACTGTTGTGCGACCACTTGTTGAAGACTCAACTAGTGTCACTGCTGTGGTTACCGATGGCTACCTTAAGATGGCAGGCATGCATTTCGGTGCT---TGCGACTTTCAACGTCTACCCTCTGAGGTGACGGTCGCAAAACCAAATGTGCTGATAGCCCTGAAAATGATTAAACGCCAAGCGTATGGTACAAATTCTGGTGTTGCTATTTATCATAGGTATAAGGCAGGCAATTATAGAAGGCCGCCCATT---ATACAAGAT---CAAGAACTCGCACTGCTAAGGGCT------TAA
>MH687968_Murine_Vietnam_2014-11-14
ATGAGTAGTTCTACTCCAACCCCTGCTCCTGTCTATTCGTGGACAGCCGAGGAGGCTGTTAGATTCCTTAAGGAATGGAATTTTTCCTTAGGTATTATACTACTTGTTATTACTATCATACTACAGTTCGGCTATACGAGCCGTAGTATGTTTGTTTATGTCATCAAGATGTTTATTCTGTGGCTCATGTGGCCACTGACTATAATCTTGACTATATTTAATTGTGTGTATGCATTGAATAATGTGTATCTTGGATTTTCTATAGTATTTGCTATAGTTTCCATTATTATGTGGATTATATATTTTGTGAATAGCATTCGTTTGTTTATCAGAACTGGTAGTTGGTGGAGTTTCAACCCAGAGACAAACAATCTTATGTGTATTGATATGAAAGGTAAGATGTATGTTAGACCTGTGATTGAAGACTACCATACATTAACTGCCACTATTATTCGTGGCCACCTTTATATACAAGGTGTTAAACTTGGTACTGGTTATGCACTTTCAGACTTGCCTGCTTATGTTACTGTGGCTAAGGTTCAGCACCTTTGCACATATAAGCGTGCTTTTCTGGATAAGCTAGATAGTACTAGTGGTTTTGCTGTTTATGTCAAGTCCAAAGTCGGTAATTACCGACTGCCTTCTAAT---AAATCTGGAGGCATGGACACCGCATTGTTGAGAAATCAAATCTAA
>MH687970_Murine_Vietnam_2014-11-12
ATGAGTAGTTCTACTCCAACCCCAGAGCCAGTCTATAGGTGGACTGCGGATGAGGCAATTAGATTCCTAAAAGAATGGAATTTCTCTTTGGGTATCATACTACTTGTAATCACAATCATACTACAGTTCGGTTATACGAGCCGTAGCATGTTTGTTTATGTCATCAAGATGATAATTCTTTGGCTCATGTGGCCTTTGACTATCATTTTGGTCATTTTTAATTGCGTTTACGCATTGAATAATGTGTATCTTGGATTTTCTATAGTGTTTGCTATAGTGTCCATTATTATGTGGATTGTGTATTTTGTGAATAGTATTAGGTTGTTTATCAGAACGGGAAGTTGGTGGAGTTTCAACCCCGAAACAAACAACCTGATGTGTATAGATATGAAAGGGAGAATGTTTGTTAGGCCTATAATTGAGGACTACCATACATTAACTGCCACTATTATTCGTGGCCACCTTTATATACAAGGTGTTAAACTTGGTACTGGTTATGCACTTTCAGACTTGCCCGCTTATGTAACTGTGGCTAAGGTTCAGCACCTTTGCACATATAAGCGTGCTTTTCTGGATAAGCTAGATAGTACTAGTGGTTTTGCTGTTTATGTCAAGTCCAAAGTCGGTAATTACCGACTGCCTTCTAAT---AAATCTGGAGGCATGGACACCGCATTGTTGAGAAATCAAATCTAA
>MH940245_HumanHKU1_Thailand_2017-06-04
ATGAATGAATCA---ATTTTTCCT------------CATTGGAATTCTGATCAAGCTATTACATTCTTAAAAGAATGGAATTTCTCTTTGGGTGTAATATTACTTCTCATTACTATCATACTGCAGTTTGGTTATACGAGTCGTAGTATGTTTGTTTATCTTATTAAGATGATTATTCTTTGGCTTATGTGGCCATTGACCATTATCTTGACTATATTTAATTGCTTTTATGCTTTGAATAATATCTTTCTTGGGCTTTCTATACTGTTTACTATTATTTCTATTGTTATATGGATTTTATATTTTGTCAACAGTATTCGGCTTTTTATCAGAACTGGCAGTTGGTGGAGTTTTAACCCAGAGACTAATAATCTTATGTGTATTGATATGAAAGGTAAGATGTATGTTAGGCCAGTTATTGAGGACTATCATACATTAACGGCTACTGTTATCCGTGGTCATCTTTATATACAGGGTGTTAAACTTGGCACTGGTTACACGCTTGCCGATTTGCCTGTTTATGTTACTGTAGCTAAGGTGCAAGTCCTCTGTACTTATAAACGTGCCTTTTTAGATAAGTTAGATGTTAATAGTGGTTTTGCTGTTTTTGTTAAGTCTAAAGTTGGTAACTATCGTTTACCTTCTAGT---AAATCTAGTGGTATGGATACTGCCTTGTTGAGAGCT------TAA
>MK167038_HumanHKU1_USA_2017--
ATGAATGAATCA---ATTTTTCCT------------CATTGGAATTCTGATCAAGCTATTACATTCTTAAAAGAATGGAATTTCTCTTTGGGTGTAATATTACTTCTCATTACTATCATACTGCAGTTTGGTTATACGAGCCGTAGTATGTTTGTTTATCTTATTAAGATGAGTATTCTTTGGCTTATGTGGCCATTGACCATTATCTTGACTATATTTAATTGCTTTTATGCTTTGAATAATATCTTTCTTGGGCTTTCTATACTGTTTACTATTATTTCTATTGTTATATGGATTTTATATTTTGTCAACAGTATTCGGCTTTTTATTAGAACTGGCAGTTGGTGGAGTTTTAACCCAGAGACTAATAATCTTATGTGTATTGATATGAAAGGTAAGATGTATGTTAGGCCAGTTATTGAGGACTATCATACATTAACGGCTACTGTTATCCGTGGTCATCTTTATATACAGGGTGTTAAACTTGGCACTGGTTACACGCTTGCTGATTTGCCTGTTTATGTTACTGTAGCTAAGGTGCAAGTCCTCTGTACTTATAAACGTGCCTTTTTAGATAAGTTAGATGTTAATAGTGGCTTTGCTGTTTTTGTTAAGTCTAAAGTTGGTAACTATCGTTTACCTTCTAGT---AAATCTAGTGGTATGGATACTGCCTTGTTGAGAGCT------TAA
>MN611519_Bat_China_2018-03-
ATGTCGTCA---AACGGT------------------AGTCTTACCAAAGATGAGGTAGTAAATATTATTAAGGACTGGAATTTTTCATGGTCCATAATATTCCTACTTATTACTATCGTACTCCAATATGGTTACCCATCTAGGAGTATGATGGTTTACGTCTTTAAGATGTTCATATTATGGCTTTTATGGCCAGCTTCTATGGCATTATCTATATTTAGTGCTATTTATCCTATAAGTTTAGCATCCCAGATTATATCTGGCATTTTAGCAGCAATATGTGCTGTCATGTGGCTAGCGTACTTTGTTCAGAGTATAAGGCTATTTATGCGCACTGGTTCCTGGTGGTCTTTTAATCCAGAATCTAATTGTCTGCTTAATGTCCCAATCGGTGGTACGACAGTTGTTAGGCCGCTGGTCGAAGATTCGACTAGTGTCACAGCTGTTGTCAACGATGGTCATCTTAAGATGGCTGGTATGCACTTTGGTCGC---TGTGACTACGATAGACTTCCTATGGAAATCACCGTAGCCAAGCCCTCTGTGCTTATAGCACTTAAGATGGTTAAACGCCAATCATATGGTACAAATTCTGGTGTTGCCATATTTCATAGGTATAAAGCTGGTAATTATAGAAGACCTACTATT---ATACAAGAT---GAAGAACTTGCATTGCTTAGGGCA------TAG
>MN611520_Bat_China_2018-03-
ATGGCGTCGAGCAATGTT------------------ACCCTCACTAATGATGAGGTTCTCAGGCTTGTTAAAGACTGGAATTTCACCTGGTCGGTGGTTTTCCTGCTCATCACAATCGTGCTCCAATATGGCTACCCATCTAGGAGCATGTTTGTCTACGTCATTAAGATGTTTGTATTATGGCTACTTTGGCCAGCATCAATGGCACTATCTATATTTTGTGCTGTCTATCCAATTGATTTAGCTTCCCAGATAATCTCTGGCATACTAGCCGCAACAAGCTGCGCGATGTGGATTTCCTACTTCGTGCAAAGCATCCGGCTGTTTATGCGTACTGGCTCCTGGTGGTCCTTCAACCCTGAGTCTAACTGTCTACTTAATGTTCCCATCGGAGGCACCACTGTTGTGCGACCACTTGTCGAAGACTCGACCAGTGTCACTGCTGTGGTCACTGATGGCTACCTTAAGATGGCAGGCATGCATTTCGGTGCT---TGCGACTTCCAACGTCTACCCTCTGAGGTGACGGTCGCAAAACCAAATGTGCTGATAGCCCTGAAAATGATCAAACGCCAAGCGTATGGTACAAATTCTGGTGTTGCTATTTATCATAGGTATAAGGCAGGCAACTATAGGAGGCCGCCCATT---ATACAAGAC---CAAGAACTCGCACTGCTAAGGGCT------TAA
>NC006577_HumanHKU1_HKong_2004-01-
ATGAATAAATCT---TTTCTTCCT------------CAATTTACTTCTGATCAAGCTGTTACATTCTTAAAAGAATGGAATTTCTCTTTGGGTGTAATACTACTTTTTATTACTATCATATTGCAGTTCGGTTATACGAGCCGTAGTATGTTTGTTTATCTTATCAAGATGATTATTCTTTGGCTTATGTGGCCATTGACTATCACCTTGACTATATTTAATTGTTTTTATGCTTTGAATAATGCTTTTCTTGCATTTTCTATAGTGTTTACTATTATTTCTATTGTTATATGGATTCTTTATTTTGTTAATAGTATTCGGCTTTTTATTAGAACTGGCAGTTGGTGGAGTTTTAATCCAGAGACCAATAATCTTATGTGTATTGATATGAAAGGCAAGATGTTTGTTAGGCCAGTTATTGAGGACTATCACACATTAACTGCTACTGTTATTCGTGGTCATCTTTATATACAGGGTGTCAAACTTGGCACTGGTTATACTCTTTCAGATTTGCCCGTATATGTTACTGTAGCTAAGGTGCAAGTACTTTGTACCTATAAACGTGCCTTTTTAGATAAGTTAGATGTTAATAGTGGTTTTGCTGTTTTTGTTAAGTCTAAAGTTGGTAACTATCGTTTACCGTCTAGT---AAACCTAGTGGTATGGATACTGCCTTGTTAAGAGCT------TAA
>MG977448_Chimp_ICoast_2016-12-27
---------------------------------------------GCTGATGAAGCTATTAAATTCCTAAAGGAATGGAATTTTTCTTTGGGTATTATACTACTTTTTATTACAATCATATTGCAATATGGATATACAAGTCGCAGTATGTTTGTTTATGTTATTAAGATGATTATTTTGTGGCTTATGTGGCCCATTACTATAATCTTAACTACTTTCAATTGCGTATACGCATTGAATAACGTGTATCTTGGCCTTTCTATAGTTTTTACCATAGTGGCCATTATTATGTGGATTGTGTATTTTGTGAATAGTATCAGGTTGTTTATTAGAACTGGAAGTTTTTGGAGTTTTAACCCAGAAACAAACAACTTGATGTGTATAGATATGAAAGGAACAATGTATGTTAGGCCGATAATTGAGGACTATCATACCCTGACGGTCACAATAATACGCGGTCATCTTTATATTCAAGGTATAAAACTAGGTATTGGCTATTCTTTGGCAGATTTGCCAGCTTATATGTCTGTTGCTAAGGTTACACACCTGTGCACATATAAGCGTGGTTTTCTTGACAGGATAAGCGATACTAGTGGTTTTGCTGTTTATGTTAAGTTCAAAGTCGGTAATTACCGACTGCCATCAACCCAAAAGGGTTCTGGCATGGACACCGCATTGTTGAGAAATAATATCTAA
>AY391777_HumanOC43_UNKWN_1967--
ATGAGTAGTAAA---ACTACACCAGCACCAGTTTATATCTGGACTGCTGATGAAGCTATTAAATTCCTAAAGGAATGGAATTTTTCTTTGGGTATTATACTACTTTTTATTACAATCATATTGCAATTTGGATATACAAGTCGCAGTATGTTTGTTTATGTTATTAAGATGATTATTTTGTGGCTTATGTGGCCCCTTACTATAATCTTAACTATTTTCAATTGCGTATACGCATTGAATAATGTGTATCTTGGCCTTTCTATAGTTTTTACCATAGTGGCCATTATTATGTGGATTGTGTATTTTGTGAATAGTATCAGGTTGTTTATTAGAACTGGAAGTTTTTGGAGTTTCAACCCAGAAACAAACAACTTGATGTGTATAGATATGAAAGGAACAATGTATGTTAGGCCGATAATTGAGGACTATCATACTCTGACGGTCACAATAATACGCGGCCATCTTTACATTCAAGGTATAAAACTAGGTACTGGCTATTCTTTGGCAGATTTGCCAGCTTATATGACTGTTGCTAAGGTTACACACCTGTGCACATATAAGCGTGGTTTTCTTGACAGGATAAGCGATACTAGTGGTTTTGCTGTTTATGTTAAGTCCAAAGTCGGTAATTACCGACTGCCATCAACCCAAAAGGGTTCTGGCATGGACACCGCATTGTTGAGAAATAATATCTAA
>AY585229_HumanOC43_France_2001--
ATGAGTAGTAAA---ACTACACCAGCACCAGTTTATATCTGGACTGCTGATGAAGCTATTAAATTCCTAAAGGAATGGAATTTTTCTTTGGGTATTATACTACTTTTTATTACAATCATATTGCAATTTGGATATACAAGTCGCAGTATGTTTGTTTATGTTATTAAGATGATTATTTTGTGGCTTATGTGGCCCCTTACTATAATCTTAACTATTTTCAATTGCGTATACGCATTGAATAATGTGTATCTTGGCCTTTCTATAGTTTTTACCATAGTGGCCATTATTATGTGGATTGTGTATTTTGTGAATAGTATCAGGTTGTTTATTAGAACTGGAAGTTTTTGGAGTTTCAACCCAGAAACAAACAACTTGATGTGTATAGATATGAAAGGAACAATGTATGTTAGGCCGATAATTGAGGACTATCATACCCTGACGGTCACAATAATACGCGGCCATCTTTACATTCAAGGTATAAAACTAGGTACTGGCTATTCTTTGGCAGATTTGCCAGCTTATATGACTGTTGCTAAGGTTACACACCTGTGCACATATAAGCGTGGTTTTCTTGACAGGATAAGCGATACTAGTGGTTTTGCTGTTTATGTTAAGTCCAAAGTCGGTAATTACCGACTGCCATCAACCCAAAAGGGTTCTGGCATGGACACCGCATTGTTGAGAAATAATATCTAA
>AY903459_HumanOC43_Belgium_2003--
ATGAGTAGTAAA---ACTACACCAGCACCAGTTTATATCTGGACTGCTGATGAAGCTATTAAATTCCTAAAGGAATGGAATTTTTCTTTGGGTATTATACTACTTTTTATTACAATCATATTGCAATATGGATATACAAGTCGCAGTATGTTTGTTTATGTTATTAAGATGATTATTTTGTGGCTTATGTGGCCCATTACTATAATCTTAACTACTTTCAATTGCGTATACGCATTGAATAATGTGTATCTTGGCCTTTCTATAGTTTTTACCATAGTGGCCATTATTATGTGGATTGTGTATTTTGTGAATAGTATCAGGTTGTTTATTAGAACTGGAAGTTTTTGGAGTTTTAACCCAGAAACAAACAACCTGATGTGTATAGATATGAAAGGAACAATGTATGTTAGGCCGATAATTGAGGACTATCATACCCTGACGGTCACAATAATACGCGGTCATCTTTACATTCAAGGTATAAAACTAGGTATTGGCTATTCTTTGGCAGATTTGCCAGCTTATATGACTGTTGCTAAGGTTACACACCTGTGCACATATAAGCGTGGTTTTCTTGACAGGATAAGCGATACTAGTGGTTTTGCTGTTTATGTTAAGTCCAAAGTCGGTAATTACCGACTGCCATCAACCCAAAAGGGTTCTGGCATGGACACCGCATTGTTGAGAAATAATATCTAA
>AY903460_HumanOC43_Belgium_2004--
ATGAGTAGTAAA---ACTACACCAGCACCAGTTTATATCTGGACTGCTGATGAAGCTATTAAATTCCTAAAGGAATGGAATTTTTCTTTGGGTATTATACTACTTTTTATTACAATCATATTGCAATATGGATATACAAGTCGCAGTATGTTTGTTTATGTTATTAAGATGATTATTTTGTGGCTTATGTGGCCCATTACTATAATCTTAACTACTTTCAATTGCGTATACGCATTGAATAACGTGTATCTTGGCCTTTCTATAGTTTTTACCATAGTGGCCATTATTATGTGGATTGTGTATTTTGTGAATAGTATCAGGTTGTTTATTAGAACTGGAAGTTTTTGGAGTTTTAACCCAGAAACAAACAACTTGATGTGTATAGATATGAAAGGAACAATGTATGTTAGGCCGATAATTGAGGACTATCATACCCTGACGGTCACAATAATACGCGGTCATCTTTATATTCAAGGTATAAAACTAGGTATTGGCTATTCTTTGGCAGATTTGCCAGCTTATATGACTGTTGCTAAGGTTACACACCTGTGCACATATAAGCGTGGTTTTCTTGACAGGATAAGCGATACTAGTGGTTTTGCTGTTTATGTTAAGTCCAAAGTCGGTAATTACCGACTGCCATCAACCCAAAAGGGTTCTGGCATGGACACCGCATTGTTGAGAAATAATATCTAA
>JN129834_HumanOC43_China_2004-11-
ATGAGTAGTAAA---ACTACACCAGCACCAGTTTATATCTGGACTGCTGATGAAGCTATTAAATTCCTAAAGGAATGGAATTTTTCTTTGGGTATTATACTACTTTTTATTACAATCATATTGCAATATGGATATACAAGTCGCAGTATGTTTGTTTATGTTATTAAGATGATTATTTTGTGGCTTATGTGGCCCATTACTATAATCTTAACTACTTTCAATTGCGTATACGCATTGAATAACGTGTATCTTGGCCTTTCTATAGTTTTTACCATAGTGGCCATTATTATGTGGATTGTGTATTTTGTGAATAGTATCAGGTTGTTTATTAGAACTGGAAGTTTTTGGAGTTTTAACCCAGAAACAAACAACTTGATGTGTATAGATATGAAAGGAACAATGTATGTTAGGCCGATAATTGAGGACTATCATACCCTGACGGTCACAATAATACGCGGTCATCTTTATATTCAAGGTATAAAACTAGGTATTGGCTATTCTTTGGCAGATTTGCCAGCTTATATGACTGTTGCTAAGGTTACACACCTGTGCACATATAAGCGTGGTTTTCTTGACAGGATAAGCGATACTAGTGGTTTTGCTGTTTATGTTAAGTCCAAAGTCGGTAATTACCGACTGCCATCAACCCAAAAGGGTTCTGGCATGGACACCGCATTGTTGAGAAATAATATCTAA
>JN129835_HumanOC43_China_2004-11-
ATGAGTAGTAAA---ACTACACCAGCACCAGTTTATATCTGGACTGCTGATGAAGCTATTAAATTCCTAAAGGAATGGAATTTTTCTTTGGGTATTATACTACTTTTTATTACAATCATATTGCAATATGGATATACAAGTCGCAGTATGTTTGTTTATGTTATTAAGATGATTATTTTGTGGCTTATGTGGCCCATTACTATAATCTTAACTACTTTCAATTGCGTATACGCATTGAATAACGTGTATCTTGGCCTTTCTATAGTTTTTACCATAGTGGCCATTATTATGTGGATTGTGTATTTTGTGAATAGTATCAGGTTGTTTATTAGAACTGGAAGTTTTTGGAGTTTTAACCCAGAAACAAACAACTTGATGTGTATAGATATGAAAGGAACAATGTATGTTAGGCCGATAATTGAGGACTATCATACCCTGACGGTCACAATAATACGCGGTCATCTTTATATTCAAGGTATAAAACTAGGTATTGGCTATTCTTTGGCAGATTTGCCAGCTTATATGACTGTTGCTAAGGTTACACACCTGTGCACATATAAGCGTGGTTTTCTTGACAGGATAAGCGATACTAGTGGTTTTGCTGTTTATGTTAAGTCCAAAGTCGGTAATTACCGACTGCCATCAACCCAAAAGGGTTCTGGCATGGACACCGCATTGTTGAGAAATAATATCTAA
>KF530063_HumanOC43_USA_1996-12-30
ATGAGTAGTAAA---ACTACACCAGCACCAGTTTATATCTGGACTGCTGATGAAGCTATTAAATTCCTAAAGGAATGGAATTTTTCTTTGGGTATTATACTACTTTTTATTACAATCATATTGCAATATGGATATACAAGTCGCAGTATGTTTGTTTATGTTATTAAGATGATTATTTTGTGGCTTATGTGGCCCATTACTATAATCTTAACTACTTTCAATTGCGTATACGCATTGAATAATGTGTATCTTGGCCTTTCTATAGTTTTTACCATAGTGGCCATTATTATGTGGATTGTGTATTTTGTGAATAGTATCAGGTTGTTTATTAGAACTGGAAGTTTTTGGAGTTTTAACCCAGAAACAAACAACTTGATGTGTATAGATATGAAAGGAACAATGTATGTTAGGCCGATAATTGAGGACTATCATACCCTGACGGTCACAATAATACGCGGTCATCTTTACATTCAAGGTATAAAACTAGGTATTGGCTATTCTTTGGCAGATTTGCCAGCTTATATGACTGTTGCTAAGGTTACACACCTGTGCACATATAAGCGTGGTTTTCTTGACAGGATAAGCGATACTAGTGGTTTTGCTGTTTATGTTAAGTCCAAAGTTGGTAATTACCGACTGCCATCAACCCAAAAGGGTTCTGGCATGGACACCGCATTGTTGAGAAATAATATCTAA
>KF530067_HumanOC43_USA_1991-02-07
ATGAGTAGTAAA---ACTACACCAGCACCAGTTTATATCTGGACTGCTGATGAAGCTATTAAATTCCTAAAGGAATGGAATTTTTCTTTGGGTATTATACTACTTTTTATTACAATCATATTGCAATTTGGATATACAAGTCGCAGTATGTTTGTTTATGTTATTAAGATGATTATTTTGTGGCTTATGTGGCCCCTTACTATAATCTTAACTACTTTCAATTGCGTATACGCATTGAATAATGTGTATCTTGGCCTTTCTATAGTTTTTACCATAGTGGCCATTATTATGTGGATTGTGTATTTTGTGAATAGTATCAGGTTGTTTATTAGAACTGGAAGTTTTTGGAGTTTTAACCCAGAAACAAACAACTTGATGTGTATAGATATGAAAGGAACAATGTATGTTAGGCCGATAATTGAGGACTATCATACCCTGACGGTCACAATAATACGCGGCCATCTTTACATTCAAGGTATAAAACTAGGTACTGGCTATTCTTTGGCAGATTTGCCAGCTTATATGACTGTTGCTAAGGTCACACACCTGTGCACATATAAGCGTGGTTTTCTTGACAGGATAAGCGATACTAGTGGTTTTGCTGTTTATGTTAAATCCAAAGTCGGTAATTACCGACTGCCATCAACCCAAAAGGGTTCTGGCATGGACACCGCATTGTTGAGAAATAATATCTAA
>KF530068_HumanOC43_USA_2000-07-27
ATGAGTAGTAAA---ACTACACCAGCACCAGTTTATATCTGGACTGCTGATGAAGCTATTAAATTCCTAAAGGAATGGAATTTTTCTTTGGGTATTATACTACTTTTTATTACAATCATATTGCAATATGGATATACAAGTCGCAGTATGTTTGTTTATGTTATTAAGATGATTATTTTGTGGCTTATGTGGCCCATTACTATAATCTTAACTACTTTCAATTGCGTATACGCATTGAATAATGTGTATCTTGGCCTTTCTATAGTTTTTACCATAGTGGCCATTATTATGTGGATTGTGTATTTTGTGAATAGTATCAGGTTGTTTATTAGAACTGGAAGTTTTTGGAGTTTTAACCCAGAAACAAACAACTTGATGTGTATAGATATGAAAGGAACAATGTATGTTAGGCCGATAATTGAGGACTATCATACCCTGACGGTCACAATAATACGCGGTCATCTTTACATTCAAGGTATAAAACTAGGTATTGGCTATTCTTTGGCAGATTTGCCAGCTTATATGACTGTTGCTAAGGTTACACACCTGTGCACATATAAGCGTGGTTTTCTTGACAGGATAAGCGATACTAGTGGTTTTGCTGTTTATGTTAAGTCCAAAGTCGGTAATTACCGACTGCCATCAACCCAAAAGGGTTCTGGCATGGACACCGCATTGTTGAGAAATAATATCTAA
>KF530069_HumanOC43_USA_1998-02-05
ATGAGTAGTAAA---ACTACACCAGCACCAGTTTATATCTGGACTGCTGATGAAGCTATTAAATTCCTAAAGGAATGGAATTTTTCTTTGGGTATTATACTACTTTTTATTACAATCATATTGCAATATGGATATACAAGTCGCAGTATGTTTGTTTATGTTATTAAGATGATTATTTTGTGGCTTATGTGGCCCATTACTATAATCTTAACTACTTTCAATTGCGTATACGCATTGAATAATGTGTATCTTGGCCTTTCTATAGTTTTTACCATAGTGGCCATTATTATGTGGATTGTGTATTTTGTGAATAGTATCAGGTTGTTTATTAGAACTGGAAGTTTTTGGAGTTTTAACCCAGAAACAAACAACTTGATGTGTATAGATATGAAAGGAACAATGTATGTTAGGCCGATAATTGAGGACTATCATACCCTGACGGTCACAATAATACGCGGTCATCTTTACATTCAAGGTATAAAACTAGGTATTGGCTATTCTTTGGCAGATTTGCCAGCTTATATGACTGTTGCTAAGGTTACACACCTGTGCACATATAAGCGTGGTTTTCTTGACAGGATAAGCGATACTAGTGGTTTTGCTGTTTATGTTAAGTCCAAAGTTGGTAATTACCGACTGCCATCAACCCAAAAGGGTTCTGGCATGGACACCGCATTGTTGAGAAATAATATCTAA
>KF530070_HumanOC43_USA_1999-01-15
ATGAGTAGTAAA---ACTACACCAGCACCAGTTTATATCTGGACTGCTGATGAAGCTATTAAATTCCTAAAGGAATGGAATTTTTCTTTGGGTATTATACTACTTTTTATTACAATCATATTGCAATATGGATATACAAGTCGCAGTATGTTTGTTTATGTTATTAAGATGATTATTTTGTGGCTTATGTGGCCCATTACTATAATCTTAACTACTTTCAATTGCGTATACGCATTGAATAATGTGTATCTTGGCCTTTCTATAGTTTTTACCATAGTGGCCATTATTATGTGGATTGTGTATTTTGTGAATAGTATCAGGTTGTTTATTAGAACTGGAAGTTTTTGGAGTTTTAACCCAGAAACAAACAACTTGATGTGTATAGATATGAAAGGAACAATGTATGTTAGGCCGATAATTGAGGACTATCATACCCTGACGGTCACAATAATACGCGGTCATCTTTACATTCAAGGTATAAAACTAGGTATTGGCTATTCTTTGGCAGATTTGCCAGCTTATATGACTGTTGCTAAGGTTACACACCTGTGCACATATAAGCGTGGTTTTCTTGACAGGATAAGCGATACTAGTGGTTTTGCTGTTTATGTTAAGTCCAAAGTCGGTAATTACCGACTGCCATCAACCCAAAAGGGTTCTGGCATGGACACCGCATTGTTGAGAAATAATATCTAA
>KF530071_HumanOC43_USA_1992-05-04
ATGAGTAGTAAA---ACTACACCAGCACCAGTTTATATCTGGACTGCTGATGAAGCTATTAAATTCCTAAAGGAATGGAATTTTTCTTTGGGTATTATACTACTTTTTATTACAATCATATTGCAATTTGGATATACAAGTCGCAGTATGTTTGTTTATGTTATTAAGATGATTATTTTGTGGCTTATGTGGCCCCTTACTATAATCTTAACTACTTTCAATTGCGTATACGCATTGAATAATGTGTATCTTGGCCTTTCTATAGTTTTTACCATAGTGGCCATTATTATGTGGATTGTGTATTTTGTGAATAGTATCAGGTTGTTTATTAGAACTGGAAGTTTTTGGAGTTTTAACCCAGAAACAAACAACTTGATGTGTATAGATATGAAAGGAACAATGTATGTTAGGCCGATAATTGAGGACTATCATACCCTGACGGTCACAATAATACGCGGCCATCTTTACATTCAAGGTATAAAACTAGGTACTGGCTATTCTTTGGCAGATTTGCCAGCTTATATGACTGTTGCTAAGGTTACACACCTGTGCACATATAAGCGTGGTTTTCTTGACAGGATAAGCGATACTAGTGGTTTTGCTGTTTATGTTAAATCCAAAGTCGGTAATTACCGACTGCCATCAACCCAAAAGGGTTCTGGCATGGATACCGCATTGTTGAGAAATAATATCTAA
>KF530076_HumanOC43_USA_1991-01-03
ATGAGTAGTAAA---ACTACACCAGCACCAGTTTATATCTGGACTGCTGATGAAGCTATTAAATTCCTAAAGGAATGGAATTTTTCTTTGGGTATTATACTACTTTTTATTACAATCATATTGCAATTTGGATATACAAGTCGCAGTATGTTTGTTTATGTTATTAAGATGATTATTTTGTGGCTTATGTGGCCCCTTACTATAATCTTAACTACTTTCAATTGCGTATACGCATTGAATAATGTGTATCTTGGCCTTTCTATAGTTTTTACCATAGTGGCCATTATTATGTGGATTGTGTATTTTGTGAATAGTATCAGGTTGTTTATTAGAACTGGAAGTTTTTGGAGTTTTAACCCAGAAACAAACAACTTGATGTGTATAGATATGAAAGGAACAATGTATGTTAGGCCGATAATTGAGGACTATCATACCCTGACGGTCACAATAATACGCGGCCATCTTTACATTCAAGGTATAAAACTAGGTACTGGCTATTCTTTGGCAGATTTGCCAGCTTATATGACTGTTGCTAAGGTTACACACCTGTGCACATATAAGCGTGGTTTTCTTGACAGGATAAGCGATACTAGTGGTTTTGCTGTTTATGTTAAATCCAAAGTCGGTAATTACCGACTGCCATCAACCCAAAAGGGTTCTGGCATGGACACCGCATTGTTGAGAAATAATATCTAA
>KF530079_HumanOC43_USA_1991-03-14
ATGAGTAGTAAA---ACTACACCAGCACCAGTTTATATCTGGACTGCTGATGAAGCTATTAAATTCCTAAAGGAATGGAATTTTTCTTTGGGTATTATACTACTTTTTATTACAATCATATTGCAATTTGGATATACAAGTCGCAGTATGTTTGTTTATGTTATTAAGATGATTATTTTGTGGCTTATGTGGCCCCTTACTATAATCTTAACTACTTTCAATTGCGTATACGCATTGAATAATGTGTATCTTGGCCTTTCTATAGTTTTTACCATAGTGGCCATTATTATGTGGATTGTGTATTTTGTGAATAGTATCAGGTTGTTTATTAGAACTGGAAGTTTTTGGAGTTTTAACCCAGAAACAAACAACTTGATGTGTATAGATATGAAAGGAACAATGTATGTTAGGCCGATAATTGAGGACTATCATACCCTGACGGTCACAATAATACGCGGCCATCTTTACATTCAAGGTATAAAACTAGGTACTGGCTATTCTTTGGCAGATTTGCCAGCTTATATGACTGTTGCTAAGGTTACACACCTGTGCACATATAAGCGTGGTTTTCTTGACAGGATAAGCGATACTAGTGGTTTTGCTGTTTATGTTAAATCCAAAGTCGGTAATTACCGACTGCCATCAACCCAAAAGGGTTCTGGCATGGACACCGCATTGTTGAGAAATAATATCTAA
>KF530081_HumanOC43_USA_1999-01-07
ATGAGTAGTAAA---ACTACACCAGCACCAGTTTATATCTGGACTGCTGATGAAGCTATTAAATTCCTAAAGGAATGGAATTTTTCTTTGGGTATTATACTACTTTTTATTACAATCATATTGCAATATGGATATACAAGTCGCAGTATGTTTGTTTATGTTATTAAGATGATTATTTTGTGGCTTATGTGGCCCATTACTATAATCTTAACTACTTTCAATTGCGTATACGCATTGAATAATGTGTATCTTGGCCTTTCTATAGTTTTTACCATAGTGGCCATTATTATGTGGATTGTGTATTTTGTGAATAGTATCAGGTTGTTTATTAGAACTGGAAGTTTTTGGAGTTTTAACCCAGAAACAAACAACTTGATGTGTATAGATATGAAAGGAACAATGTATGTTAGGCCGATAATTGAGGACTATCATACCCTGACGGTCACAATAATACGCGGTCATCTTTACATTCAAGGTATAAAACTAGGTATTGGCTATTCTTTGGCAGATTTGCCAGCTTATATGACTGTTGCTAAGGTTACACACCTGTGCACATATAAGCGTGGTTTTCTTGACAGGATAAGCGATACTAGTGGTTTTGCTGTTTATGTTAAGTCCAAAGTCGGTAATTACCGACTGCCATCAACCCAAAAGGGTTCTGGCATGGACACCGCATTGTTGAGAAATAATATCTAA
>KF530082_HumanOC43_USA_1991-02-07
ATGAGTAGTAAA---ACTACACCAGCACCAGTTTATATCTGGACTGCTGATGAAGCTATTAAATTCCTAAAGGAATGGAATTTTTCTTTGGGTATTATACTACTTTTTATTACAATCATATTGCAATTTGGATATACAAGTCGCAGTATGTTTGTTTATGTTGTTAAGATGATTATTTTGTGGCTTATGTGGCCCCTTACTATAATCTTAACTACTTTCAATTGCGTATACGCATTGAATAATGTGTATCTTGGCCTTTCTATAGTTTTTACCATAGTGGCCATTATTATGTGGATTGTGTATTTTGTGAATAGTATCAGGTTGTTTATTAGAACTGGAAGTTTTTGGAGTTTTAACCCAGAAACAAACAACTTGATGTGTATAGATATGAAAGGAACAATGTATGTTAGGCCGATAATTGAGGACTATCATACCCTGACGGTCACAATAATACGCGGCCATCTTTACATTCAAGGTATAAAACTAGGTACTGGCTATTCTTTGGCAGATTTGCCAGCTTATATGACTGTTGCTAAGGTTACACACCTGTGCACATATAAGCGTGGTTTTCTTGACAGGATAAGCGATACTAGTGGTTTTGCTGTTTATGTTAAATCCAAAGTCGGTAATTACCGACTGCCATCAACCCAAAAGGGTTCTGGCATGGACACCGCATTGTTGAGAAATAATATCTAA
>KF530084_HumanOC43_USA_1995-01-12
ATGAGTAGTAAA---ACTACACCAGCACCAGTTTATATCTGGACTGCTGATGAAGCCATTAAATTCCTAAAGGAATGGAATTTTTCTTTGGGTATTATACTACTTTTTATTACAATCATATTGCAATATGGATATACAAGTCGCAGTATGTTTGTTTATGTTATTAAGATGATTATTTTGTGGCTTATGTGGCCCATTACTATAATCTTAACTACTTTCAATTGCGTATACGCATTGAATAATGTGTATCTTGGCCTTTCTATAGTTTTTACCATAGTGGCCATTATTATGTGGATTGTGTATTTTGTGAATAGTATCAGGTTGTTTATTAGAACTGGAAGTTTTTGGAGTTTTAACCCAGAAACAAACAACTTGATGTGTATAGATATGAAAGGAACAATGTATGTTAGGCCGATAATTGAGGACTATCATACCCTGACGGTCACAATAATACGCGGTCATCTTTACATTCAAGGTATAAAACTAGGTATTGGCTATTCTTTGGCAGATTTGCCAGCTTATATGACTGTTGCTAAGGTTACACACCTGTGCACATATAAGCGTGGTTTTCTTGACAGGATAAGCGATACTAGTGGTTTTGCTGTTTATGTTAAGTCCAAAGTCGGTAATTACCGACTGCCATCAACCCAAAAGGGTTCTGGCATGGACACCGCATTGTTGAGAAATAATATCTAA
>KF530088_HumanOC43_USA_1990-01-23
ATGAGTAGTAAA---ACTACACCAGCACCAGTTTATATCTGGACTGCTGATGAAGCTATTAAATTCCTAAAGGAATGGAATTTTTCTTTGGGTATTATACTACTTTTTATTACAATCATATTGCAATTTGGATATACAAGTCGCAGTATGTTTGTTTATGTTATTAAGATGATTATTTTGTGGCTTATGTGGCCCCTTACTATAATCTTAACTACTTTCAATTGCGTATACGCATTGAATAATGTGTATCTTGGCCTTTCTATAGTTTTTACCATAGTGGCCATTATTATGTGGATTGTGTATTTTGTGAATAGTATCAGGTTGTTTATTAGAACTGGAAGTTTTTGGAGTTTTAACCCAGAAACAAACAACTTGATGTGTATAGATATGAAAGGAACAATGTATGTTAGGCCGATAATTGAGGACTATCATACCCTGACGGTCACAATAATACGCGGCCATCTTTACATTCAAGGTATAAAACTAGGTACTGGCTATTCTTTGGCAGATTTGCCAGCTTATATGACTGTTGCTAAGGTTACACACCTGTGCACATATAAGCGTGGTTTTCTTGACAGGATAAGCGATACTAGTGGTTTTGCTGTTTATGTTAAATCCAAAGTCGGTAATTACCGACTGCCATCAACCCAAAAGGGTTCTGGCATGGACACCGCATTGTTGAGAAATAATATCTAA
>KF530089_HumanOC43_USA_1991-01-29
ATGAGTAGTAAA---ACTACACCAGCACCAGTTTATATCTGGACTGCTGATGAAGCTATTAAATTCCTAAAGGAATGGAATTTTTCTTTGGGTATTATACTACTTTTTATTACAATCATATTGCAATTTGGATATACAAGTCGCAGTATGTTTGTTTATGTTATTAAGATGATTATTTTGTGGCTTATGTGGCCCCTTACTATAATCTTAACTACTTTCAATTGCGTATACGCATTGAATAATGTGTATCTTGGCCTTTCTATAGTTTTTACCATAGTGGCCATTATTATGTGGATTGTGTATTTTGTGAATAGTATCAGGTTGTTTATTAGAACTGGAAGTTTTTGGAGTTTTAACCCAGAAACAAACAACTTGATGTGTATAGATATGAAAGGAACAATGTATGTTAGGCCGATAATTGAGGACTATCATACCCTGACGGTCACAATAATACGCGGCCATCTTTACATTCAAGGTATAAAACTAGGTACTGGCTATTCTTTGGCAGATTTGCCAGCTTATATGACTGTTGCTAAGGTTACACACCTGTGCACATATAAGCGTGGTTTTCTTGACAGGATAAGCGATACTAGTGGTTTTGCTGTTTATGTTAAATCCAAAGTCGGTAATTACCGACTGCCATCAACCCAAAAGGGTTCTGGCATGGACACCGCATTGTTGAGAAATAATATCTAA
>KF530091_HumanOC43_USA_1991-01-24
ATGAGTAGTAAA---ACTACACCAGCACCAGTTTATATCTGGACTGCTGATGAAGCTATTAAATTCCTAAAGGAATGGAATTTTTCTTTGGGTATTATACTACTTTTTATTACAATCATATTGCAATTTGGATATACAAGTCGCAGTATGTTTGTTTATGTTATTAAGATGATTATTTTGTGGCTTATGTGGCCCCTTACTATAATCTTAACTACTTTCAATTGCGTATACGCATTGAATAATGTGTATCTTGGCCTTTCTATAGTTTTTACCATAGTGGCCATTATTATGTGGATTGTGTATTTTGTGAATAGTATCAGGTTGTTTATTAGAACTGGAAGTTTTTGGAGTTTTAACCCAGAAACAAACAACTTGATGTGTATAGATATGAAAGGAACAATGTATGTTAGGCCGATAATTGAGGACTATCATACCCTGACGGTCACAATAATACGCGGCCATCTTTACATTCAAGGTATAAAACTAGGTACTGGCTATTCTTTGGCAGATTTGCCAGCTTATATGACTGTTGCTAAGGTTACACACCTGTGCACATATAAGCGTGGTTTTCTTGACAGGATAAGCGATACTAGTGGTTTTGCTGTTTATGTTAAATCCAAAGTCGGTAATTACCGACTGCCATCAACCCAAAAGGGTTCTGGCATGGATACCGCATTGTTGAGAAATAATATCTAA
>KF530094_HumanOC43_USA_1991-02-22
ATGAGTAGTAAA---ACTACACCAGCACCAGTTTATATCTGGACTGCTGATGAAGCTATTAAATTCCTAAAGGAATGGAATTTTTCTTTGGGTATTATACTACTTTTTATTACAATCATATTGCAATTTGGATATACAAGTCGCAGTATGTTTGTTTATGTTATTAAGATGATTATTTTGTGGCTTATGTGGCCCCTTACTATAATCTTAACTACTTTCAATTGCGTATACGCATTGAATAATGTGTATCTTGGCCTTTCTATAGTTTTTACCATAGTGGCCATTATTATGTGGATTGTGTATTTTGTGAATAGTATCAGGTTGTTTATTAGAACTGGAAGTTTTTGGAGTTTTAACCCAGAAACAAACAACTTGATGTGTATAGATATGAAAGGAACAATGTATGTTAGGCCGATAATTGAGGACTATCATACCCTGACGGTCACAATAATACGCGGCCATCTTTACATTCAAGGTATAAAACTAGGTACTGGCTATTCTTTGGCAGATTTGCCAGCTTATATGACTGTTGCTAAGGTTACACACCTGTGCACATATAAGCGTGGTTTTCTTGACAGGATAAGCGATACTAGTGGTTTTGCTGTTTATGTTAAATCCAAAGTCGGTAATTACCGACTGCCATCAACCCAAAAGGGTTCTGGCATGGACACCGCATTGTTGAGAAATAATATCTAA
>KF530095_HumanOC43_USA_1991-02-05
ATGAGTAGTAAA---ACTACACCAGCACCAGTTTATATCTGGACTGCTGATGAAGCTATTAAATTCCTAAAGGAATGGAATTTTTCTTTGGGTATTATACTACTTTTTATTACAATCATATTGCAATTTGGATATACAAGTCGCAGTATGTTTGTTTATGTTATTAAGATGATTATTTTGTGGCTTATGTGGCCCCTTACTATAATCTTAACTACTTTCAATTGCGTATACGCATTGAATAATGTGTATCTTGGCCTTTCTATAGTTTTTACCATAGTGGCCATTATTATGTGGATTGTGTATTTTGTGAATAGTATCAGGTTGTTTATTAGAACTGGAAGTTTTTGGAGTTTTAACCCAGAAACAAACAACTTGATGTGTATAGATATGAAAGGAACAATGTATGTTAGGCCGATAATTGAGGACTATCATACTCTGACGGTCACAATAATACGCGGCCATCTTTACATTCAAGGTATAAAACTAGGTACTGGCTATTCTTTGGCAGATTTGCCAGCTTATATGACTGTTGCTAAGGTTACACACCTGTGCACATATAAGCGTGGTTTTCTTGACAGGATAAGCGATACTAGTGGTTTTGCTGTTTATGTTAAATCCAAAGTCGGTAATTACCGACTGCCATCAACCCAAAAGGGTTCTGGCATGGACACCGCATTGTTGAGAAATAATATCTAA
>KF530096_HumanOC43_USA_1991-01-15
ATGAGTAGTAAA---ACTACACCAGCACCAGTTTATATCTGGACTGCTGATGAAGCTATTAAATTCCTAAAGGAATGGAATTTTTCTTTGGGTATTATACTACTTTTTATTACAATCATATTGCAATTTGGATATACAAGTCGCAGTATGTTTGTTTATGTTATTAAGATGATTATTTTGTGGCTTATGTGGCCCCTTACTATAATCTTAACTACTTTCAATTGCGTATACGCATTGAATAATGTGTATCTTGGCCTTTCTATAGTTTTTACCATAGTGGCCATTATTATGTGGATTGTGTATTTTGTGAATAGTATCAGGTTGTTTATTAGAACTGGAAGTTTTTGGAGTTTTAACCCAGAAACAAACAACTTGATGTGTATAGATATGAAAGGAACAATGTATGTTAGGCCGATAATTGAGGACTATCATACTCTGACGGTCACAATAATACGCGGCCATCTTTACATTCAAGGTATAAAACTAGGTACTGGCTATTCTTTGGCAGATTTGCCAGCTTATATGACTGTTGCTAAGGTTACACACCTGTGCACATATAAGCGTGGTTTTCTTGACAGGATAAGCGATACTAGTGGTTTTGCTGTTTATGTTAAATCCAAAGTCGGTAATTACCGACTGCCATCAACCCAAAAGGGTTCTGGCATGGACACCGCATTGTTGAGAAATAATATCTAA
>KF530098_HumanOC43_USA_1996-05-10
ATGAGTAGTAAA---ACTACACCAGCACCAGTTTATATCTGGACTGCTGATGAAGCTATTAAATTCCTAAAGGAATGGAATTTTTCTTTGGGTATTATACTACTTTTTATTACAATCATATTGCAATATGGATATACAAGTCGCAGTATGTTTGTTTATGTTATTAAGATGATTATTTTGTGGCTTATGTGGCCCATTACTATAATCTTAACTACTTTCAATTGCGTATACGCATTGAATAATGTGTATCTTGGCCTTTCTATAGTTTTTACCATAGTGGCCATTATTATGTGGATTGTGTATTTTGTGAATAGTATCAGGTTGTTTATTAGAACTGGAAGTTTTTGGAGTTTTAACCCAGAAACAAACAACTTGATGTGTATAGATATGAAAGGAACAATGTATGTTAGGCCGATAATTGAGGACTATCATACCCTGACGGTCACAATAATACGCGGTCATCTTTACATTCAAGGTATAAAACTAGGTATTGGCTATTCTTTGGCAGATTTGCCAGCTTATATGACTGTTGCTAAGGTTACACATCTGTGCACATATAAGCGTGGTTTTCTTGACAGGATAAGCGATACTAGTGGTTTTGCTGTTTATGTTAAGTCCAAAGTCGGTAATTACCGACTGCCATCAACCCAAAAGGGTTCTGGCATGGACACCGCATTGTTGAGAAATAATATCTAA
>KF530099_HumanOC43_USA_1997-01-02
ATGAGTAGTAAA---ACTACACCAGCACCAGTTTATATCTGGACTGCTGATGAAGCTATTAAATTCCTAAAGGAATGGAATTTTTCTTTGGGTATTATACTACTTTTTATTACAATCATATTGCAATATGGATATACAAGTCGCAGTATGTTTGTTTATGTTATTAAGATGATTATTTTGTGGCTTATGTGGCCCATTACTATAATCTTAACTACTTTCAATTGCGTATACGCATTGAATAATGTGTATCTTGGCCTTTCTATAGTTTTTACCATAGTGGCCATTATTATGTGGATTGTGTATTTTGTGAATAGTATCAGGTTGTTTATTAGAACTGGAAGTTTTTGGAGTTTTAACCCAGAAACAAACAACTTGATGTGTATAGATATGAAAGGAACAATGTATGTTAGGCCGATAATTGAGGACTATCATACCCTGACGGTCACAATAATACGCGGTCATCTTTACATTCAAGGTATAAAACTAGGTATTGGCTATTCTTTGGCAGATTTGCCAGCTTATATGACTGTTGCTAAGGTTACACACCTGTGCACATATAAGCGTGGTTTTCTTGACAGGATAAGCGATACTAGTGGTTTTGCTGTTTATGTTAAGTCCAAAGTTGGTAATTACCGACTGCCATCAACCCAAAAGGGTTCTGGCATGGACACCGCATTGTTGAGAAATAATATCTAA
>KJ958218_HumanOC43_China_2011-10-03
ATGAGTAGTAAA---ACTACACCAGCACCAGTTTATATCTGGACTGCTGATGAAGCTATTAAATTCCTAAAGGAATGGAATTTTTCTTTGGGTATTATACTACTTTTTATTACAATCATATTGCAATATGGATATACAAGTCGCAGTATGTTTGTTTATGTTATTAAGATGATTATTTTGTGGCTTATGTGGCCCATTACTATAATCCTAACTACTTTCAATTGCGTATACGCATTGAATAACGTGTATCTTGGCCTTTCTATAGTTTTTACCATAGTGGCCATTATTATGTGGATTGTGTATTTTGTGAATAGTATCAGGTTGTTTATTAGAACTGGAAGTTTTTGGAGTTTTAACCCAGAAACAAACAACTTGATGTGTATAGATATGAAAGGAACAATGTATGTTAGGCCGATAATTGAGGACTATCATACCCTGACGGTCACAATAATACGCGGTCATCTTTATATTCAAGGTATAAAACTAGGTATTGGCTATTCTTTGGCAGATTTGCCAGCTTATATGTCTGTTGCTAAGGTTACACACCTGTGCACATATAAGCGTGGTTTTCTTGACAGGATAAGCGATACTAGTGGTTTTGCTGTTTATGTTAAGTTCAAAGTCGGTAATTACCGACTGCCATCAACCCAAAAGGGTTCTGGCATGGACACCGCATTGTTGAGAAATAATATCTAA
>KJ958219_HumanOC43_China_2011-10-04
ATGAGTAGTAAA---ACTACACCAGCACCAGTTTATATCTGGACTGCTGATGAAGCTATTAAATTCCTAAAGGAATGGAATTTTTCTTTGGGTATTATACTACTTTTTATTACAATCATATTGCAATATGGATATACAAGTCGCAGTATGTTTGTTTATGTTATTAAGATGATTATTTTGTGGCTTATGTGGCCCATTACTATAATCCTAACTACTTTCAATTGCGTATACGCATTGAATAACGTTTATCTTGGCCTTTCTATAGTTTTTACCATAGTGGCCATTATTATGTGGATTGTGTATTTTGTGAATAGTATCAGGTTGTTTATTAGAACTGGAAGTTTTTGGAGTTTTAACCCAGAAACAAACAACTTGATGTGTATAGATATGAAAGGAACAATGTATGTTAGGCCGATAATTGAGGACTATCATACCCTGACGGTCACAATAATACGCGGTCATCTTTATATTCAAGGTATAAAACTAGGTATTGGCTATTCTTTGGCAGATTTGCCAGCTTATATGTCTGTTGCTAAGGTTACACACCTGTGCACATATAAGCGTGGTTTTCTTGACAGGATAAGCGATACTAGTGGTTTTGCTGTTTATGTTAAGTTCAAAGTCGGTAATTACCGACTGCCATCAACCCAAAAGGGTTCTGGCATGGACACCGCATTGTTGAGAAATAATATCTAA
>KX344031_HumanOC43_Mexico_2011-02-09
ATGAGTAGTAAA---ACTACACCAGCACCAGTTTATATCTGGACTGCTGATGAAGCTATTAAATTCCTAAAGGAATGGAATTTTTCTTTGGGTATTATACTACTTTTTATTACAATCATATTGCAATATGGATATACAAGTCGCAGTATGTTTGTTTATGTTATTAAGATGATTATTTTGTGGCTTATGTGGCCCATTACTATAATCTTAACTACTTTCAATTGCGTATACGCATTGAATAACGTGTATCTTGGCCTTTCTATAGTTTTTACCATAGTGGCCATTATTATGTGGATTGTGTATTTTGTGAATAGTATCAGGTTGTTTATTAGAACTGGAAGTTTTTGGAGTTTTAACCCAGAAACAAACAACTTGATGTGTATAGATATGAAAGGAACAATGTATGTTAGGCCGATAATTGAGGACTATCATACCCTGACGGTCACAATAATACGCGGTCATCTTTATATTCAAGGTATAAAACTAGGTATTGGCTATTCTTTGGCAGATTTGCCAGCTTATATGTCTGTTGCTAAGGTTACACACCTGTGCACATATAAGCGTGGTTTTCTTGACAGGATAAGCGATACTAGTGGTTTTGCTGTTTATGTTAAGTTCAAAGTCGGTAATTACCGACTGCCATCAACCCAAAAGGGTTCTGGCATGGACACCGCATTGTTGAGAAATAATATCTAA
>KX538964_HumanOC43_Malaysia_2012-02-22
ATGAGTAGTAAA---CCTACACCAGCACCAGTTTATATCTGGACTGCTGATGAAGCTATTAAATTCCTAAAGGAATGGAATTTTTCTTTGGGTATTATACTACTTTTTATTACAATCATATTGCAATATGGATATACAAGTCGCAGTATGTTTGTTTATGTTATTAAGATGATTATTTTGTGGCTTATGTGGCCCATTACTATAATCTTAACTACTTTCAATTGCGTATACGCATTGAATAACGTGTATCTTGGCCTTTCTATAGTTTTTACCATAGTGGCCATTATTATGTGGATTGTGTATTTTGTGAATAGTATCAGGTTGTTTATTAGAACTGGAAGTTTTTGGAGTTTTAACCCAGAAACAAACAACTTGATGTGTATAGATATGAAAGGAACAATGTATGTTAGGCCGATAATTGAGGACTATCATACCCTGACGGTCACAATAATACGCGGTCATCTTTATATTCAAGGTATAAAACTAGGTATTGGCTATTCTTTGGCAGATTTGCCAGCTTATATGTCTGTTGCTAAGGTTACACACCTGTGCACATATAAGCGTGGTTTTCTTGACAGGATAAGCGATACTAGTGGTTTTGCTGTTTATGTTAAGTTCAAAGTCGGTAATTACCGACTGCCATCAACCCAAAAGGGTTCTGGCATGGACACCGCATTGTTGAGAAATAATATCTAA
>KX538965_HumanOC43_Malaysia_2012-03-28
ATGAGTAGTAAA---CCTACACCAGCACCAGTTTATATCTGGACTGCTGATGAAGCTATTAAATTCCTAAAGGAATGGAATTTTTCTTTGGGTATTATACTACTTTTTATTACAATCATATTGCAATATGGATATACAAGTCGCAGTATGTTTGTTTATGTTATTAAGATGATTATTTTGTGGCTTATGTGGCCCATTACTATAATCTTAACTACTTTCAATTGCGTATACGCATTGAATAACGTGTATCTTGGCCTTTCTATAGTTTTTACCATAGTGGCCATTATTATGTGGATTGTGTATTTTGTGAATAGTATCAGGTTGTTTATTAGAACTGGAAGTTTTTGGAGTTTTAACCCAGAAACAAACAACTTGATGTGTATAGATATGAAAGGAACAATGTATGTTAGGCCGATAATTGAGGACTATCATACCCTGACGGTCACAATAATACGCGGTCATCTTTATATTCAAGGTATAAAACTAGGTATTGGCTATTCTTTGGCAGATTTGCCAGCTTATATGTCTGTTGCTAAGGTTACACACCTGTGCACATATAAGCGTGGTTTTCTTGACAGGATAAGCGATACTAGTGGTTTTGCTGTTTATGTTAAGTTCAAAGTCGGTAATTACCGACTGCCATCAACCCAAAAGGGTTCTGGCATGGACACCGCATTGTTGAGAAATAATATCTAA
>KX538966_HumanOC43_Malaysia_2012-04-02
ATGAGTAGTAAA---CCTACACCAGCACCAGTTTATATCTGGACTGCTGATGAAGCTATTAAATTCCTAAAGGAATGGAATTTTTCTTTGGGTATTATACTACTTTTTATTACAATCATATTGCAATATGGATATACAAGTCGCAGTATGTTTGTTTATGTTATTAAGATGATTATTTTGTGGCTTATGTGGCCCATTACTATAATCTTAACTACTTTCAATTGCGTATACGCATTGAATAACGTGTATCTTGGCCTTTCTATAGTTTTTACCATAGTGGCCATTATTATGTGGATTGTGTATTTTGTGAATAGTATCAGGTTGTTTATTAGAACTGGAAGTTTTTGGAGTTTTAACCCAGAAACAAACAACTTGATGTGTATAGATATGAAAGGAACAATGTATGTTAGGCCGATAATTGAGGACTATCATACCCTGACGGTCACAATAATACGCGGTCATCTTTATATTCAAGGTATAAAACTAGGTATTGGCTATTCTTTGGCAGATTTGCCAGCTTATATGTCTGTTGCTAAGGTTACACACCTGTGCACATATAAGCGTGGTTTTCTTGACAGGATAAGCGATACTAGTGGTTTTGCTGTTTATGTTAAGTTCAAAGTCGGTAATTACCGACTGCCATCAACCCAAAAGGGTTCTGGCATGGACACCGCATTGTTGAGAAATAATATCTAA
>KX538967_HumanOC43_Malaysia_2012-05-02
ATGAGTAGTAAA---CCTACACCAGCACCAGTTTATATCTGGACTGCTGATGAAGCTATTAAATTCCTAAAGGAATGGAATTTTTCTTTGGGTATTATACTACTTTTTATTACAATCATATTGCAATATGGATATACAAGTCGCAGTATGTTTGTTTATGTTATTAAGATGATTATTTTGTGGCTTATGTGGCCCATTACTATAATCTTAACTACTTTCAATTGCGTATACGCATTGAATAACGTGTATCTTGGCCTTTCTATAGTTTTTACCATAGTGGCCATTATTATGTGGATTGTGTATTTTGTGAATAGTATCAGGTTGTTTATTAGAACTGGAAGTTTTTGGAGTTTTAACCCAGAAACAAACAACTTGATGTGTATAGATATGAAAGGAACAATGTATGTTAGGCCGATAATTGAGGACTATCATACCCTGACGGTCACAATAATACGCGGTCATCTTTATATTCAAGGTATAAAACTAGGTATTGGCTATTCTTTGGCAGATTTGCCAGCTTATATGTCTGTTGCTAAGGTTACACACCTGTGCACATATAAGCGTGGTTTTCTTGACAGGATAAGCGATACTAGTGGTTTTGCTGTTTATGTTAAGTTCAAAGTCGGTAATTACCGACTGCCATCAACCCAAAAGGGTTCTGGCATGGACACCGCATTGTTGAGAAATAATATCTAA
>KX538968_HumanOC43_Malaysia_2012-05-09
ATGAGTAGTAAA---CCTACACCAGCACCAGTTTATATCTGGACTGCTGATGAAGCTATTAAATTCCTAAAGGAATGGAATTTTTCTTTGGGTATTATACTACTTTTTATTACAATCATATTGCAATATGGATATACAAGTCGCAGTATGTTTGTTTATGTTATTAAGATGATTATTTTGTGGCTTATGTGGCCCATTACTATAATCTTAACTACTTTCAATTGCGTATACGCATTGAATAACGTGTATCTTGGCCTTTCTATAGTTTTTACCATAGTGGCCATTATTATGTGGATTGTGTATTTTGTGAATAGTATCAGGTTGTTTATTAGAACTGGAAGTTTTTGGAGTTTTAACCCAGAAACAAACAACTTGATGTGTATAGATATGAAAGGAACAATGTATGTTAGGCCGATAATTGAGGACTATCATACCCTGACGGTCACAATAATACGCGGTCATCTTTATATTCAAGGTATAAAACTAGGTATTGGCTATTCTTTGGCAGATTTGCCAGCTTATATGTCTGTTGCTAAGGTTACACACCTGTGCACATATAAGCGTGGTTTTCTTGACAGGATAAGCGATACTAGTGGTTTTGCTGTTTATGTTAAGTTCAAAGTCGGTAATTACCGACTGCCATCAACCCAAAAGGGTTCTGGCATGGACACCGCATTGTTGAGAAATAATATCTAA
>KX538969_HumanOC43_Malaysia_2012-05-18
ATGAGTAGTAAA---CCTACACCAGCACCAGTTTATATCTGGACTGCTGATGAAGCTATTAAATTCCTAAAGGAATGGAATTTTTCTTTGGGTATTATACTACTTTTTATTACAATCATATTGCAATATGGATATACAAGTCGCAGTATGTTTGTTTATGTTATTAAGATGATTATTTTGTGGCTTATGTGGCCCATTACTATAATCTTAACTACTTTCAATTGCGTATACGCATTGAATAACGTGTATCTTGGCCTTTCTATAGTTTTTACCATAGTGGCCATTATTATGTGGATTGTGTATTTTGTGAATAGTATCAGGTTGTTTATTAGAACTGGAAGTTTTTGGAGTTTTAACCCAGAAACAAACAACTTGATGTGTATAGATATGAAAGGAACAATGTATGTTAGGCCGATAATTGAGGACTATCATACCCTGACGGTCACAATAATACGCGGTCATCTTTATATTCAAGGTATAAAACTAGGTATTGGCTATTCTTTGGCAGATTTGCCAGCTTATATGTCTGTTGCTAAGGTTACACACCTGTGCACATACAAGCGTGGTTTTCTTGACAGGATAAGCGATACTAGTGGTTTTGCTGTTTATGTTAAGTTCAAAGTCGGTAATTACCGACTGCCATCAACCCAAAAGGGTTCTGGCATGGACACCGCATTGTTGAGAAATAATATCTAA
>KX538970_HumanOC43_Malaysia_2012-06-20
ATGAGTAGTAAA---CCTACACCAGCACCAGTTTATATCTGGACTGCTGATGAAGCTATTAAATTCCTAAAGGAATGGAATTTTTCTTTGGGTATTATACTACTTTTTATTACAATCATATTGCAATATGGATATACAAGTCGCAGTATGTTTGTTTATGTTATTAAGATGATTATTTTGTGGCTTATGTGGCCCATTACTATAATCTTAACTACTTTCAATTGCGTATACGCATTGAATAACGTGTATCTTGGCCTTTCTATAGTTTTTACCATAGTGGCCATTATTATGTGGATTGTGTATTTTGTGAATAGTATCAGGTTGTTTATTAGAACTGGAAGTTTTTGGAGTTTTAACCCAGAAACAAACAACTTGATGTGTATAGATATGAAAGGAACAATGTATGTTAGGCCGATAATTGAGGACTATCATACCCTGACGGTCACAATAATACGCGGTCATCTTTATATTCAAGGTATAAAACTAGGTATTGGCTATTCTTTGGCAGATTTGCCAGCTTATATGTCTGTTGCTAAGGTTACACACCTGTGCACATATAAGCGTGGTTTTCTTGACAGGATAAGCGATACTAGTGGTTTTGCTGTTTATGTTAAGTTCAAAGTCGGTAATTACCGACTGCCATCAACCCAAAAGGGTTCTGGCATGGACACCGCATTGTTGAGAAATAATATCTAA
>KX538971_HumanOC43_Malaysia_2012-06-25
ATGAGTAGTAAA---CCTACACCAGCACCAGTTTATATCTGGACTGCTGATGAAGCTATTAAATTCCTAAAGGAATGGAATTTTTCTTTGGGTATTATACTACTTTTTATTACAATCATATTGCAATATGGATATACAAGTCGCAGTATGTTTGTTTATGTTATTAAGATGATTATTTTGTGGCTTATGTGGCCCATTACTATAATCTTAACTACTTTCAATTGCGTATACGCATTGAATAACGTGTATCTTGGCCTTTCTATAGTTTTTACCATAGTGGCCATTATTATGTGGATTGTGTATTTTGTGAATAGTATCAGGTTGTTTATTAGAACTGGAAGTTTTTGGAGTTTTAACCCAGAAACAAACAACTTGATGTGTATAGATATGAAAGGAACAATGTATGTTAGGCCGATAATTGAGGACTATCATACCCTGACGGTCACAATAATACGCGGTCATCTTTATATTCAAGGTATAAAACTAGGTATTGGCTATTCTTTGGCAGATTTGCCAGCTTATATGTCTGTTGCTAAGGTTACACACCTGTGCACATATAAGCGTGGTTTTCTTGACAGGATAAGCGATACTAGTGGTTTTGCTGTTTATGTTAAGTTCAAAGTCGGTAATTACCGACTGCCATCAACCCAAAAGGGTTCTGGCATGGACACCGCATTGTTGAGAAATAATATCTAA
>KX538972_HumanOC43_Malaysia_2012-07-04
ATGAGTAGTAAA---CCTACACCAGCACCAGTTTATATCTGGACTGCTGATGAAGCTATTAAATTCCTAAAGGAATGGAATTTTTCTTTGGGTATTATACTACTTTTTATTACAATCATATTGCAATATGGATATACAAGTCGCAGTATGTTTGTTTATGTTATTAAGATGATTATTTTGTGGCTTATGTGGCCCATTACTATAATCTTAACTACTTTCAATTGCGTATACGCATTGAATAACGTGTATCTTGGCCTTTCTATAGTTTTTACCATAGTGGCCATTATTATGTGGATTGTGTATTTTGTGAATAGTATCAGGTTGTTTATTAGAACTGGAAGTTTTTGGAGTTTTAACCCAGAAACAAACAACTTGATGTGTATAGATATGAAAGGAACAATGTATGTTAGGCCGATAATTGAGGACTATCATACCCTGACGGTCACAATAATACGCGGTCATCTTTATATTCAAGGTATAAAACTAGGTATTGGCTATTCTTTGGCAGATTTGCCAGCTTATATGTCTGTTGCTAAGGTTACACACCTGTGCACATATAAGCGTGGTTTTCTTGACAGGATAAGCGATACTAGTGGTTTTGCTGTTTATGTTAAGTTCAAAGTCGGTAATTACCGACTGCCATCAACCCAAAAGGGTTCTGGCATGGACACCGCATTGTTGAGAAATAATATCTAA
>KX538973_HumanOC43_Malaysia_2012-07-16
ATGAGTAGTAAA---CCTACACCAGCACCAGTTTATATCTGGACTGCTGATGAAGCTATTAAATTCCTAAAGGAATGGAATTTTTCTTTGGGTATTATACTACTTTTTATTACAATCATATTGCAATATGGATATACAAGTCGCAGTATGTTTGTTTATGTTATTAAGATGATTATTTTGTGGCTTATGTGGCCCATTACTATAATCTTAACTACTTTCAATTGCGTATACGCATTGAATAACGTGTATCTTGGCCTTTCTATAGTTTTTACCATAGTGGCCATTATTATGTGGATTGTGTATTTTGTGAATAGTATCAGGTTGTTTATTAGAACTGGAAGTTTTTGGAGTTTTAACCCAGAAACAAACAACTTGATGTGTATAGATATGAAAGGAACAATGTATGTTAGGCCGATAATTGAGGACTATCATACCCTGACGGTCACAATAATACGCGGTCATCTTTATATTCAAGGTATAAAACTAGGTATTGGCTATTCTTTGGCAGATTTGCCAGCTTATATGTCTGTTGCTAAGGTTACACACCTGTGCACATATAAGCGTGGTTTTCTTGACAGGATAAGCGATACTAGTGGTTTTGCTGTTTATGTTAAGTTCAAAGTCGGTAATTACCGACTGCCATCAACCCAAAAGGGTTCTGGCATGGACACCGCATTGTTGAGAAATAATATCTAA
>KX538974_HumanOC43_Malaysia_2012-08-01
ATGAGTAGTAAA---CCTACACCAGCACCAGTTTATATCTGGACTGCTGATGAAGCTATTAAATTCCTAAAGGAATGGAATTTTTCTTTGGGTATTATACTACTTTTTATTACAATCATATTGCAATATGGATATACAAGTCGCAGTATGTTTGTTTATGTTATTAAGATGATTATTTTGTGGCTTATGTGGCCCATTACTATAATCTTAACTACTTTCAATTGCGTATACGCATTGAATAACGTGTATCTTGGCCTTTCTATAGTTTTTACCATAGTGGCCATTATTATGTGGATTGTGTATTTTGTGAATAGTATCAGGTTGTTTATTAGAACTGGAAGTTTTTGGAGTTTTAACCCAGAAACAAACAACTTGATGTGTATAGATATGAAAGGAACAATGTATGTTAGGCCGATAATTGAGGACTATCATACCCTGACGGTCACAATAATACGCGGTCATCTTTATATTCAAGGTATAAAACTAGGTATTGGCTATTCTTTGGCAGATTTGCCAGCTTATATGTCTGTTGCTAAGGTTACACACCTGTGCACATATAAGCGTGGTTTTCTTGACAGGATAAGCGATACTAGTGGTTTTGCTGTTTATGTTAAGTTCAAAGTCGGTAATTACCGACTGCCATCAACCCAAAAGGGTTCTGGCATGGACACCGCATTGTTGAGAAATAATATCTAA
>KX538975_HumanOC43_Malaysia_2012-08-24
ATGAGTAGTAAA---CCTACACCAGCACCAGTTTATATCTGGACTGCTGATGAAGCTATTAAATTCCTAAAGGAATGGAATTTTTCTTTGGGTATTATACTACTTTTTATTACAATCATATTGCAATATGGATATACAAGTCGCAGTATGTTTGTTTATGTTATTAAGATGATTATTTTGTGGCTTATGTGGCCCATTACTATAATCTTAACTACTTTCAATTGCGTATACGCATTGAATAACGTGTATCTTGGCCTTTCTATAGTTTTTACCATAGTGGCCATTATTATGTGGATTGTGTATTTTGTGAATAGTATCAGGTTGTTTATTAGAACTGGAAGTTTTTGGAGTTTTAACCCAGAAACAAACAACTTGATGTGTATAGATATGAAAGGAACAATGTATGTTAGGCCGATAATTGAGGACTATCATACCCTGACGGTCACAATAATACGCGGTCATCTTTATATTCAAGGTATAAAACTAGGTATTGGCTATTCTTTGGCAGATTTGCCAGCTTATATGTCTGTTGCTAAGGTTACACACCTGTGCACATATAAGCGTGGTTTTCTTGACAGGATAAGCGATACTAGTGGTTTTGCTGTTTATGTTAAGTTCAAAGTCGGTAATTACCGACTGCCATCAACCCAAAAGGGTTCTGGCATGGACACCGCATTGTTGAGAAATAATATCTAA
>KX538976_HumanOC43_Malaysia_2012-08-27
ATGAGTAGTAAA---CCTACACCAGCACCAGTTTATATCTGGACTGCTGATGAAGCTATTAAATTCCTAAAGGAATGGAATTTTTCTTTGGGTATTATACTACTTTTTATTACAATCATATTGCAATATGGATATACAAGTCGCAGTATGTTTGTTTATGTTATTAAGATGATTATTTTGTGGCTTATGTGGCCCATTACTATAATCTTAACTACTTTCAATTGCGTATACGCATTGAATAACGTGTATCTTGGCCTTTCTATAGTTTTTACCATAGTGGCCATTATTATGTGGATTGTGTATTTTGTGAATAGTATCAGGTTGTTTATTAGAACTGGAAGTTTTTGGAGTTTTAACCCAGAAACAAACAACTTGATGTGTATAGATATGAAAGGAACAATGTATGTTAGGCCGATAATTGAGGACTATCATACCCTGACGGTCACAATAATACGCGGTCATCTTTATATTCAAGGTATAAAACTAGGTATTGGCTATTCTTTGGCAGATTTGCCAGCTTATATGTCTGTTGCTAAGGTTACACACCTGTGCACATATAAGCGTGGTTTTCTTGACAGGATAAGCGATACTAGTGGTTTTGCTGTTTATGTTAAGTTCAAAGTCGGTAATTACCGACTGCCATCAACCCAAAAGGGTTCTGGCATGGACACCGCATTGTTGAGAAATAATATCTAA
>KX538977_HumanOC43_Malaysia_2012-09-10
ATGAGTAGTAAA---CCTACACCAGCACCAGTTTATATCTGGACTGCTGATGAAGCTATTAAATTCCTAAAGGAATGGAATTTTTCTTTGGGTATTATACTACTTTTTATTACAATCATATTGCAATATGGATATACAAGTCGCAGTATGTTTGTTTATGTTATTAAGATGATTATTTTGTGGCTTATGTGGCCCATTACTATAATCTTAACTACTTTCAATTGCGTATACGCATTGAATAACGTGTATCTTGGCCTTTCTATAGTTTTTACCATAGTGGCCATTATTATGTGGATTGTGTATTTTGTGAATAGTATCAGGTTGTTTATTAGAACTGGAAGTTTTTGGAGTTTTAACCCAGAAACAAACAACTTGATGTGTATAGATATGAAAGGAACAATGTATGTTAGGCCGATAATTGAGGACTATCATACCCTGACGGTCACAATAATACGCGGTCATCTTTATATTCAAGGTATAAAACTAGGTATTGGCTATTCTTTGGCAGATTTGCCAGCTTATATGTCTGTTGCTAAGGTTACACACCTGTGCACATACAAGCGTGGTTTTCTTGACAGGATAAGCGATACTAGTGGTTTTGCTGTTTATGTTAAGTTCAAAGTCGGTAATTACCGACTGCCATCAACCCAAAAGGGTTCTGGCATGGACACCGCATTGTTGAGAAATAATATCTAA
>KX538978_HumanOC43_Malaysia_2013-01-02
ATGAGTAGTAAA---CCTACACCAGCACCAGTTTATATCTGGACTGCTGATGAAGCTATTAAATTCCTAAAGGAATGGAATTTTTCTTTGGGTATTATACTACTTTTTATTACAATCATATTGCAATATGGATATACAAGTCGCAGTATGTTTGTTTATGTTATTAAGATGATTATTTTGTGGCTTATGTGGCCCATTACTATAATCTTAACTACTTTCAATTGCGTATACGCATTGAATAACGTGTATCTTGGCCTTTCTATAGTTTTTACCATAGTGGCCATTATTATGTGGATTGTGTATTTTGTGAATAGTATCAGGTTGTTTATTAGAACTGGAAGTTTTTGGAGTTTTAACCCAGAAACAAACAACTTGATGTGTATAGATATGAAAGGAACAATGTATGTTAGGCCGATAATTGAGGACTATCATACCCTGACGGTCACAATAATACGCGGTCATCTTTATATTCAAGGTATAAAACTAGGTATTGGCTATTCTTTGGCAGATTTGCCAGCTTATATGTCTGTTGCTAAGGTTACACACCTGTGCACATATAAGCGTGGTTTTCTTGACAGGATAAGCGATACTAGTGGTTTTGCTGTTTATGTTAAGTTCAAAGTCGGTAATTACCGACTGCCATCAACCCAAAAGGGTTCTGGCATGGACACCGCATTGTTGAGAAATAATATCTAA
>KX538979_HumanOC43_Malaysia_2013-02-15
ATGAGTAGTAAA---CCTACACCAGCACCAGTTTATATCTGGACTGCTGATGAAGCTATTAAATTCCTAAAGGAATGGAATTTTTCTTTGGGTATTATACTACTTTTTATTACAATCATATTGCAATATGGATATACAAGTCGCAGTATGTTTGTTTATGTTATTAAGATGATTATTTTGTGGCTTATGTGGCCCATTACTATAATCTTAACTACTTTCAATTGCGTATACGCATTGAATAACGTGTATCTTGGCCTTTCTATAGTTTTTACCATAGTGGCCATTATTATGTGGATTGTGTATTTTGTGAATAGTATCAGGTTGTTTATTAGAACTGGAAGTTTTTGGAGTTTTAACCCAGAAACAAACAACTTGATGTGTATAGATATGAAAGGAACAATGTATGTTAGGCCGATAATTGAGGACTATCATACCCTGACGGTCACAATAATACGCGGTCATCTTTATATTCAAGGTATAAAACTAGGTATTGGCTATTCTTTGGCAGATTTGCCAGCTTATATGTCTGTTGCTAAGGTTACACACCTGTGCACATATAAGCGTGGTTTTCTTGACAGGATAAGCGATACTAGTGGTTTTGCTGTTTATGTTAAGTTCAAAGTCGGTAATTACCGACTGCCATCAACCCAAAAGGTTTCTGGCATGGACACCGCATTGTTGAGAAATAATATCTAA
>KY369905_HumanOC43_USA_2016--
ATGAGTAGTAAA---CCTACACCAGCACCAGTTTATATCTGGACTGCTGATGAAGCTATTAAATTCCTAAAGGAATGGAATTTTTCTTTGGGTATTATACTACTTTTTATTACAATCATATTGCAATATGGATATACAAGTCGCAGTATGTTTGTTTATGTTATTAAGATGATTATTTTGTGGCTTATGTGGCCCATTACTATAATCTTAACTACTTTCAATTGCGTATACGCATTGAATAACGTGTATCTTGGCCTTTCTATAGTTTTTACCATAGTGGCCATTATTATGTGGATTGTGTATTTTGTGAATAGTATCAGGTTGTTCATTAGAACTGGAAGTTTTTGGAGTTTTAACCCAGAAACAAACAACTTGATGTGTATAGATATGAAAGGAACAATGTATGTTAGGCCGATAATTGAGGACTATCATACCCTGACGGTCACAATAATACGCGGTCATCTTTATATTCAAGGTATAAAACTAGGTATTGGCTATTCTTTGGCAGATTTGCCAGCTTATATGTCTGTTGCTAAGGTTACACACCTGTGCACATATAAGCGTGGTTTTCTTGACAGGATAAGCGATACTAGTGGTTTTGCTGTTTATGTTAAGTTCAAAGTCGGTAATTACCGACTGCCATCAACCCAAAAGGGTTCTGGCATGGACACCGCATTGTTGAGAAATAATATCTAA
>KY369906_HumanOC43_USA_2016--
ATGAGTAGTAAA---CCTACACCAGCACCAGTTTATATCTGGACTGCTGATGAAGCTATTAAATTCCTAAAGGAATGGAATTTTTCTTTGGGTATTATACTACTTTTTATTACAATCATATTGCAATATGGATATACAAGTCGCAGTATGTTTGTTTATGTTATTAAGATGATTATTTTGTGGCTTATGTGGCCCATTACTATAATCTTAACTACTTTCAATTGCGTATACGCATTGAATAACGTGTATCTTGGCCTTTCTATAGTTTTTACCATAGTGGCCATTATTATGTGGATTGTGTATTTTGTGAATAGTATCAGGTTGTTTATTAGAACTGGAAGTTTTTGGAGTTTTAACCCAGAAACAAACAACTTGATGTGTATAGATATGAAAGGAACAATGTATGTTAGGCCGATAATTGAGGACTATCATACCCTGACGGTCACAATAATACGCGGTCATCTTTATATTCAAGGTATAAAACTAGGTATTGGCTATTCTTTGGCAGATTTGCCAGCTTATATGTCTGTTGCTAAGGTTACACACCTGTGCACATATAAGCGTGGTTTTCTTGACAGGATAAGCGATACTAGTGGTTTTGCTGTTTATGTTAAGTTCAAAGTCGGTAATTACCGACTGCCATCAACCCAAAAGGGTTCTGGCATGGACACCGCATTGTTGAGAAATAATATCTAA
>KY369907_HumanOC43_USA_2016--
ATGAGTAGTAAA---CCTACACCAGCACCAGTTTATATCTGGACTGCTGATGAAGCTATTAAATTCCTAAAGGAATGGAATTTTTCTTTGGGTATTATACTACTTTTTATTACAATCATATTGCAATATGGATATACAAGTCGCAGTATGTTTGTTTATGTTATTAAGATGATTATTTTGTGGCTTATGTGGCCCATTACTATAATCTTAACTACATTCAATTGCGTATACGCATTGAATAACGTGTATCTTGGCCTTTCTATAGTTTTTACCATAGTGGCCATTATTATGTGGATTGTGTATTTTGTGAATAGTATCAGGTTGTTTATTAGAACTGGAAGTTTTTGGAGTTTTAACCCAGAAACAAACAACTTGATGTGTATAGATATGAAAGGAACAATGTATGTTAGGCCGATAATTGAGGACTATCATACCCTGACGGTCACAATAATACGCGGTCATCTTTATATTCAAGGTATAAAACTAGGTATTGGCTATTCTTTGGCAGATTTGCCAGCTTATATGTCTGTTGCTAAGGTTACACACCTGTGCACATATAAGCGTGGTTTTCTTGACAGGATAAGCGATACTAGTGGTTTTGCTGTTTATGTTAAGTTCAAAGTCGGTAATTACCGACTGCCATCAACCCAAAAGGGTTCTGGCATGGACACCGCATTGTTGAGAAATAATATCTAA
>KY554972_HumanOC43_USA_2016--
ATGAGTAGTAAA---ACTACACCAGCACCAGTTTATATCTGGACTGCTGATGAAGCTATTAAATTCCTAAAGGAATGGAATTTTTCTTTGGGTATTATACTACTTTTTATTACAATCATATTGCAATATGGATATACAAGTCGCAGTATGTTTGTTTATGTTATTAAGATGATTATTTTGTGGCTTATGTGGCCCATTACTATAATCTTAACTACTTTCAATTGCGTATACGCATTGAATAACGTGTATCTTGGCCTTTCTATAGTTTTTACCATAGTGGCCATTATTATGTGGATTGTGTATTTTGTGAATAGTATCAGGTTGTTTATTAGAACTGGAAGTTTTTGGAGTTTTAACCCAGAAACAAACAACTTGATGTGTATAGATATGAAAGGAACAATGTATGTTAGGCCGATAATTGAGGACTATCATACCCTGACGGTCACAATAATACGCGGTCATCTTTATATTCAAGGTATAAAACTAGGTATTGGCTATTCTTTGGCAGATTTGCCAGCTTATATGTCTGTTGCTAAGGTTACACACCTGTGCACATATAAGCGTGGTTTTCTTGACAGGATAAGCGATACTAGTGGTTTTGCTGTTTATGTTAAGTTCAAAGTCGGTAATTACCGACTGCCATCAACCCAAAAGGGTTCTGGCATGGACACCGCATTGTTGAGAAATAATATCTAA
>KY554973_HumanOC43_USA_2016--
ATGAGTAGTAAA---ACTACACCAGCACCAGTTTATATCTGGACTGCTGATGAAGCTATTAAATTCCTAAAGGAATGGAATTTTTCTTTGGGTATTATACTACTTTTTATTACAATCATATTGCAATATGGATATACAAGTCGCAGTATGTTTGTTTATGTTATTAAGATGATTATTTTGTGGCTTATGTGGCCCATTACTATAATCTTAACTACTTTCAATTGCGTATACGCATTGAATAACGTGTATCTTGGCCTTTCTATAGTTTTTACCATAGTGGCCATTATTATGTGGATTGTGTATTTTGTGAATAGTATCAGGTTGTTTATTAGAACTGGAAGTTTTTGGAGTTTTAACCCAGAAACAAACAACTTGATGTGTATAGATATGAAAGGAACAATGTATGTTAGGCCGATAATTGAGGACTATCATACCCTGACGGTCACAATAATACGCGGTCATCTTTATATTCAAGGTATAAAACTAGGTATTGGCTATTCTTTGGCAGATTTGCCAGCTTATATGTCTGTTGCTAAGGTTACACACCTGTGCACATATAAGCGTGGTTTTCTTGACAGGATAAGCGATACTAGTGGTTTTGCTGTTTATGTTAAGTTCAAAGTCGGTAATTACCGACTGCCATCAACCCAAAAGGGTTCTGGCATGGACACCGCATTGTTGAGAAATAATATCTAA
>KY554974_HumanOC43_USA_2016--
ATGAGTAGTAAA---ACTACACCAGCACCAGTTTATATCTGGACTGCTGATGAAGCTATTAAATTCCTAAAGGAATGGAATTTTTCTTTGGGTATTATACTACTTTTTATTACAATCATATTGCAATATGGATATACAAGTCGCAGTATGTTTGTTTATGTTATTAAGATGATTATTTTGTGGCTTATGTGGCCCATTACTATAATCTTAACTACTTTCAATTGCGTATACGCATTGAATAACGTGTATCTTGGCCTTTCTATAGTTTTTACCATAGTGGCCATTATTATGTGGATTGTGTATTTTGTGAATAGTATCAGGTTGTTTATTAGAACTGGAAGTTTTTGGAGTTTTAACCCAGAAACAAACAACTTGATGTGTATAGATATGAAAGGAACAATGTATGTTAGGCCGATAATTGAGGACTATCATACCCTGACGGTCACAATAATACGCGGTCATCTTTATATTCAAGGTATAAAACTAGGTATTGGCTATTCTTTGGCAGATTTGCCAGCTTATATGTCTGTTGCTAAGGTTACACACCTGTGCACATATAAGCGTGGTTTTCTTGACAGGATAAGCGATACTAGTGGTTTTGCTGTTTATGTTAAGTTCAAAGTCGGTAATTACCGACTGCCATCAACCCAAAAGGGTTCTGGCATGGACACCGCATTGTTGAGAAATAATATCTAA
>KY554975_HumanOC43_USA_2016--
ATGAGTAGTAAA---ACTACACCAGCACCAGTTTATATCTGGACTGCTGATGAAGCTATTAAATTCCTAAAGGAATGGAATTTTTCTTTGGGTATTATACTACTTTTTATTACAATCATATTGCAATATGGATATACAAGTCGCAGTATGTTTGTTTATGTTATTAAGATGATTATTTTGTGGCTTATGTGGCCCATTACTATAATCTTAACTACTTTCAATTGCGTATACGCATTGAATAACGTGTATCTTGGCCTTTCTATAGTTTTTACCATAGTGGCCATTATTATGTGGATTGTGTATTTTGTGAATAGTATCAGGTTGTTTATTAGAACTGGAAGTTTTTGGAGTTTTAACCCAGAAACAAACAACTTGATGTGTATAGATATGAAAGGAACAATGTATGTTAGGCCGATAATTGAGGACTATCATACCCTGACGGTCACAATAATACGCGGTCATCTTTATATTCAAGGTATAAAACTAGGTATTGGCTATTCTTTGGCAGATTTGCCAGCTTATATGTCTGTTGCTAAGGTTACACACCTGTGCACATATAAGCGTGGTTTTCTTGACAGGATAAGCGATACTAGTGGTTTTGCTGTTTATGTTAAGTTCAAAGTCGGTAATTACCGACTGCCATCAACCCAAAAGGGTTCTGGCATGGACACCGCATTGTTGAGAAATAATATCTAA
>KY684759_HumanOC43_USA_2016--
ATGAGTAGTAAA---CCTACACCAGCACCAGTTTATATCTGGACTGCTGATGAAGCTATTAAATTCCTAAAGGAATGGAATTTTTCTTTGGGTATTATACTACTTTTTATTACAATCATATTGCAATATGGATATACAAGTCGCAGTATGTTTGTTTATGTTATTAAGATGATTATTTTGTGGCTTATGTGGCCCATTACTATAATCTTAACTACTTTCAATTGCGTATACGCATTGAATAACGTGTATCTTGGCCTTTCTATAGTTTTTACCATAGTGGCCATTATTATGTGGATTGTGTATTTTGTGAATAGTATCAGGTTGTTTATTAGAACTGGAAGTTTTTGGAGTTTTAACCCAGAAACAAACAACTTGATGTGTATAGATATGAAAGGAACAATGTATGTTAGGCCGATAATTGAGGACTATCATACCCTGACGGTCACAATAATACGCGGTCATCTTTATATTCAAGGTATAAAACTAGGTATTGGCTATTCTTTGGCAGATTTGCCAGCTTATATGTCTGTTGCTAAGGTTACACACCTGTGCACATATAAGCGTGGTTTTCTTGACAGGATAAGCGATACTAGTGGTTTTGCTGTTTATGTTAAGTTCAAAGTCGGTAATTACCGACTGCCATCAACCCAAAAGGGTTCTGGCATGGACACCGCATTGTTGAGAAATAATATCTAA
>KY967356_HumanOC43_USA_2015--
ATGAGTAGTAAA---CCTACACCAGCACCAGTTTATATCTGGACTGCTGATGAAGCTATTAAATTCCTAAAGGAATGGAATTTTTCTTTGGGTATTATACTACTTTTTATTACAATCATATTGCAATATGGATATACAAGTCGCAGTATGTTTGTTTATGTTATTAAGATGATTATTTTGTGGCTTATGTGGCCCATTACTATAATCTTAACTACTTTCAATTGCGTATACGCATTGAATAACGTGTATCTTGGCCTTTCTATAGTTTTTACCATAGTGGCCATTATTATGTGGATTGTGTATTTTGTGAATAGTATCAGGTTGTTTATTAGAACTGGAAGTTTTTGGAGTTTTAACCCAGAAACAAACAACTTGATGTGTATAGATATGAAAGGAACAATGTATGTTAGGCCGATAATTGAGGACTATCATACCCTGACGGTCACAATAATACGCGGTCATCTTTATATTCAAGGTATAAAACTAGGTATTGGCTATTCTTTGGCAGATTTGCCAGCTTATATGTCTGTTGCTAAGGTTACACACCTGTGCACATATAAGCGTGGTTTTCTTGACAGGATAAGCGATACTAGTGGTTTTGCTGTTTATGTTAAGTTCAAAGTCGGTAATTACCGACTGCCATCAACCCAAAAGGGTTCTGGCATGGACACCGCATTGTTGAGAAATAATATCTAA
>KY967358_HumanOC43_USA_2015--
ATGAGTAGTAAA---CCTACACCAGCACCAGTTTATATCTGGACTGCTGATGAAGCTATTAAATTCCTAAAGGAATGGAATTTTTCTTTGGGTATTATACTACTTTTTATTACAATCATATTGCAATATGGATATACAAGTCGCAGTATGTTTGTTTATGTTATTAAGATGATTATTTTGTGGCTTATGTGGCCCATTACTATAATCTTAACTACTTTCAATTGCGTATACGCATTGAATAACGTGTATCTTGGCCTTTCTATAGTTTTTACCATAGTGGCCATTATTATGTGGATTGTGTATTTTGTGAATAGTATCAGGTTGTTTATTAGAACTGGAAGTTTTTGGAGTTTTAACCCAGAAACAAACAACTTGATGTGTATAGATATGAAAGGAACAATGTATGTTAGGCCGATAATTGAGGACTATCATACCCTGACGGTCACAATAATACGCGGTCATCTTTATATTCAAGGTATAAAACTAGGTATTGGCTATTCTTTGGCAGATTTGCCAGCTTATATGTCTGTTGCTAAGGTTACACACCTGTGCACATATAAGCGTGGTTTTCTTGACAGGATAAGCGATACTAGTGGTTTTGCTGTTTATGTTAAGTTCAAAGTCGGTAATTACCGACTGCCATCAACCCAAAAGGGTTCTGGCATGGACACCGCATTGTTGAGAAATAATATCTAA
>KY967359_HumanOC43_USA_2015--
ATGAGTAGTAAA---CCTACACCAGCACCAGTTTATATCTGGACTGCTGATGAAGCTATTAAATTCCTAAAGGAATGGAATTTTTCTTTGGGTATTATACTACTTTTTATTACAATCATATTGCAATATGGATATACAAGTCGCAGTATGTTTGTTTATGTTATTAAGATGATTATTTTGTGGCTTATGTGGCCCATTACTATAATCTTAACTACTTTCAATTGCGTATACGCATTGAATAACGTGTATCTTGGCCTTTCTATAGTTTTTACCATAGTGGCCATTATTATGTGGATTGTGTATTTTGTGAATAGTATCAGGTTGTTTATTAGAACTGGAAGTTTTTGGAGTTTTAACCCAGAAACAAACAACTTGATGTGTATAGATATGAAAGGAACAATGTATGTTAGGCCGATAATTGAGGACTATCATACCCTGACGGTCACAATAATACGCGGTCATCTTTATATTCAAGGTATAAAACTAGGTATTGGCTATTCTTTGGCAGATTTGCCAGCTTATATGTCTGTTGCTAAGGTTACACACCTGTGCACATATAAGCGTGGTTTTCTTGACAGGATAAGCGATACTAGTGGTTTTGCTGTTTATGTTAAGTTCAAAGTCGGTAATTACCGACTGCCATCAACCCAAAAGGGTTCTGGCATGGACACCGCATTGTTGAGAAATAATATCTAA
>KY967361_HumanOC43_USA_2015--
ATGAGTAGTAAA---CCTACACCAGCACCAGTTTATATCTGGACTGCTGATGAAGCTATTAAATTCCTAAAGGAATGGAATTTTTCTTTGGGTATTATACTACTTTTTATTACAATCATATTGCAATATGGATATACAAGTCGCAGTATGTTTGTTTATGTTATTAAGATGATTATTTTGTGGCTTATGTGGCCCATTACTATAATCTTAACTACTTTCAATTGCGTATACGCATTGAATAACGTGTATCTTGGCCTTTCTATAGTTTTTACCATAGTGGCCATTATTATGTGGATTGTGTATTTTGTGAATAGTATCAGGTTGTTTATTAGAACTGGAAGTTTTTGGAGTTTTAACCCAGAAACAAACAACTTGATGTGTATAGATATGAAAGGAACAATGTATGTTAGGCCGATAATTGAGGACTATCATACCCTGACGGTCACAATAATACGCGGTCATCTTTATATTCAAGGTATAAAACTAGGTATTGGCTATTCTTTGGCAGATTTGCCAGCTTATATGTCTGTTGCTAAGGTTACACACCTGTGCACATATAAGCGTGGTTTTCTTGACAGGATAAGCGATACTAGTGGTTTTGCTGTTTATGTTAAGTTCAAAGTCGGTAATTACCGACTGCCATCAACCCAAAAGGGTTCTGGCATGGACACCGCATTGTTGAGAAATAATATCTAA
>KY983583_HumanOC43_USA_2015--
ATGAGTAGTAAA---CCTACACCAGCACCAGTTTATATCTGGACTGCTGATGAAGCTATTAAATTCCTAAAGGAATGGAATTTTTCTTTGGGTATTATACTACTTTTTATTACAATCATATTGCAATATGGATATACAAGTCGCAGTATGTTTGTTTATGTTATTAAGATGATTATTTTGTGGCTTATGTGGCCCATTACTATAATCTTAACTACTTTCAATTGCGTATACGCATTGAATAACGTGTATCTTGGCCTTTCTATAGTTTTTACCATAGTGGCCATTATTATGTGGATTGTGTATTTTGTGAATAGTATCAGGTTGTTTATTAGAACTGGAAGTTTTTGGAGTTTTAACCCAGAAACAAACAACTTGATGTGTATAGATATGAAAGGAACAATGTATGTTAGGCCGATAATTGAGGACTATCATACCCTGACGGTCACAATAATACGCGGTCATCTTTATATTCAAGGTATAAAACTAGGTATTGGCTATTCTTTGGCAGATTTGCCAGCTTATATGTCTGTTGCTAAGGTTACACACCTGTGCACATATAAGCGTGGTTTTCTTGACAGGATAAGCGATACTAGTGGTTTTGCTGTTTATGTTAAGTTCAAAGTCGGTAATTACCGACTGCCATCAACCCAAAAGGGTTCTGGCATGGACACCGCATTGTTGAGAAATAATATCTAA
>KY983585_HumanOC43_USA_2015--
ATGAGTAGTAAA---CCTACACCAGCACCAGTTTATATCTGGACTGCTGATGAAGCTATTAAATTCCTAAAGGAATGGAATTTTTCTTTGGGTATTATACTACTTTTTATTACAATCATATTGCAATATGGATATACAAGTCGCAGTATGTTTGTTTATGTTATTAAGATGATTATTTTGTGGCTTATGTGGCCCATTACTATAATCTTAACTACTTTCAATTGCGTATACGCATTGAATAACGTGTATCTTGGCCTTTCTATAGTTTTTACCATAGTGGCCATTATTATGTGGATTGTGTATTTTGTGAATAGTATCAGGTTGTTTATTAGAACTGGAAGTTTTTGGAGTTTTAACCCAGAAACAAACAACTTGATGTGTATAGATATGAAAGGAACAATGTATGTTAGGCCGATAATTGAGGACTATCATACCCTGACGGTCACAATAATACGCGGTCATCTTTATATTCAAGGTATAAAACTAGGTATTGGCTATTCTTTGGCAGATTTGCCAGCTTATATGTCTGTTGCTAAGGTTACACACCTGTGCACATATAAGCGTGGTTTTCTTGACAGGATAAGCGATACTAGTGGTTTTGCTGTTTATGTTAAGTTCAAAGTCGGTAATTACCGACTGCCATCAACCCAAAAGGGTTCTGGCATGGACACCGCATTGTTGAGAAATAATATCTAA
>KY983588_HumanOC43_USA_2015--
ATGAGTAGTAAA---CCTACACCAGCACCAGTTTATATCTGGACTGCTGATGAAGCTATTAAATTCCTAAAGGAATGGAATTTTTCTTTGGGTATTATACTACTTTTTATTACAATCATATTGCAATATGGATATACAAGTCGCAGTATGTTTGTTTATGTTATTAAGATGATTATTTTGTGGCTTATGTGGCCCATTACTATAATCTTAACTACTTTCAATTGCGTATACGCATTGAATAACGTGTATCTTGGCCTTTCTATAGTTTTTACCATAGTGGCCATTATTATGTGGATTGTGTATTTTGTGAATAGTATCAGGTTGTTTATTAGAACTGGAAGTTTTTGGAGTTTTAACCCAGAAACAAACAACTTGATGTGTATAGATATGAAAGGAACAATGTATGTTAGGCCGATAATTGAGGACTATCATACCCTGACGGTCACAATAATACGCGGTCATCTTTATATTCAAGGTATAAAACTAGGTATTGGCTATTCTTTGGCAGATTTGCCAGCTTATATGTCTGTTGCTAAGGTTACACACCTGTGCACATATAAGCGTGGTTTTCTTGACAGGATAAGCGATACTAGTGGTTTTGCTGTTTATGTTAAGTTCAAAGTCGGTAATTACCGACTGCCATCAACCCAAAAGGGTTCTGGCATGGACACCGCATTGTTGAGAAATAATATCTAA
>LC315646_HumanOC43_Japan_2014--
ATGAGTAGTAAA---CCTACACCAGCACCAGTTTATATCTGGACTGCTGATGAAGCTATTAAATTCCTAAAGGAATGGAATTTTTCTTTGGGTATTATACTACTTTTTATTACAATCATATTGCAATATGGATATACAAGTCGCAGTATGTTTGTTTATGTTATTAAGATGATTATTTTGTGGCTTATGTGGCCCATTACTATAATCTTAACTACTTTCAATTGCGTATACGCATTGAATAACGTGTATCTTGGCCTTTCTATAGTTTTTACCATAGTGGCCATTATTATGTGGATTGTGTATTTTGTGAATAGTATCAGGTTGTTTATTAGAACTGGAAGTTTTTGGAGTTTTAACCCAGAAACAAACAACTTGATGTGTATAGATATGAAAGGAACAATGTATGTTAGGCCGATAATTGAGGACTATCATACCCTGACGGTCACAATAATACGCGGTCATCTTTATATTCAAGGTATAAAACTAGGTATTGGCTATTCTTTGGCAGATTTGCCAGCTTATATGTCTGTTGCTAAGGTTACACACCTGTGCACATATAAGCGTGGTTTTCTTGACAGGATAAGCGATACTAGTGGTTTTGCTGTTTATGTTAAGTTCAAAGTCGGTAATTACCGACTGCCATCAACCCAAAAGGGTTCTGGCATGGACACCGCATTGTTGAGAAATAATATCTAA
>LC315647_HumanOC43_Japan_2014--
ATGAGTAGTAAA---CCTACACCAGCACCAGTTTATATCTGGACTGCTGATGAAGCTATTAAATTCCTAAAGGAATGGAATTTTTCTTTGGGTATTATACTACTTTTTATTACAATCATATTGCAATATGGATATACAAGTCGCAGTATGTTTGTTTATGTTATTAAGATGATTATTTTGTGGCTTATGTGGCCCATTACTATAATCTTAACTACTTTCAATTGCGTATACGCATTGAATAACGTGTATCTTGGCCTTTCTATAGTTTTTACCATAGTGGCCATTATTATGTGGATTGTGTATTTTGTGAATAGTATCAGGTTGTTTATTAGAACTGGAAGTTTTTGGAGTTTTAACCCAGAAACAAACAACTTGATGTGTATAGATATGAAAGGAACAATGTATGTTAGGCCGATAATTGAGGACTATCATACCCTGACGGTCACAATAATACGCGGTCATCTTTATATTCAAGGTATAAAACTAGGTATTGGCTATTCTTTGGCAGATTTGCCAGCTTATATGTCTGTTGCTAAGGTTACACACCTGTGCACATATAAGCGTGGTTTTCTTGACAGGATAAGCGATACTAGTGGTTTTGCTGTTTATGTTAAGTTCAAAGTCGGTAATTACCGACTGCCATCAACCCAAAAGGGTTCTGGCATGGACACCGCATTGTTGAGAAATAATATCTAA
>LC315648_HumanOC43_Japan_2015--
ATGAGTAGTAAA---CCTACACCAGCACCAGTTTATATCTGGACTGCTGATGAAGCTATTAAATTCCTAAAGGAATGGAATTTTTCTTTGGGTATTATACTACTTTTTATTACAATCATATTGCAATATGGATATACAAGTCGCAGTATGTTTGTTTACGTTATTAAGATGATTATTTTGTGGCTTATGTGGCCCATTACTATAATCTTAACTACTTTCAATTGCGTATACGCATTGAATAATGTGTATCTTGGCCTTTCTATAGTTTTTACCATAGTGGCCATTATTATGTGGATTGTGTATTTTGTGAATAGTATCAGGTTGTTTATTAGAACTGGAAGTTTTTGGAGTTTTAACCCAGAAACAAACAACTTGATGTGTATAGATATGAAAGGAACAATGTATGTTAGGCCGATAATTGAGGACTATCATACCCTGACGGTCACAATAATACGCGGTCATCTTTATATTCAAGGTATAAAACTAGGTATTGGCTATTCTTTGGCAGATTTGCCAGCTTATATGTCTGTTGCTAAGGTTACACACCTGTGCACATATAAGCGTGGTTTTCTTGACAGGATAAGCGATACTAGTGGTTTTGCTGTTTATGTTAAGTTCAAAGTCGGTAATTACCGACTGCCATCAACCCAAAAGGGTTCTGGCATGGACACCGCATTGTTGAGAAATAATATCTAA
>MF374983_HumanOC43_USA_2016-02-01
ATGAGTAGTAAA---CCTACACCAGCACCAGTTTATATCTGGACTGCTGATGAAGCTATTAAATTCCTAAAGGAATGGAATTTTTCTTTGGGTATTATACTACTTTTTATTACAATCATATTGCAATATGGATATACAAGTCGCAGTATGTTTGTTTATGTTATTAAGATGATTATTTTGTGGATTATGTGGCCCATTACTATAATCTTAACTACTTTCAATTGCGTATACGCATTGAATAACGTGTATCTTGGCCTTTCTATAGTTTTTACCATAGTGGCCATTATTATGTGGATTGTGTATTTTGTGAATAGTATCAGGTTGTTTATTAGAACTGGAAGTTTTTGGAGTTTTAACCCAGAAACAAACAACTTGATGTGTATAGATATGAAAGGAACAATGTATGTTAGGCCGATAATTGAGGACTATCATACCCTGACGGTCACAATAATACGCGGTCATCTTTATATTCAAGGTATAAAACTAGGTATTGGCTATTCTTTGGCAGATTTGCCAGCTTATATGTCTGTTGCTAAGGTTACACACCTGTGCACATATAAGCGTGGTTTTCTTGACAGGATAAGCGATACTAGTGGTTTTGCTGTTTATGTTAAGTTCAAAGTCGGTAATTACCGACTGCCATCAACCCAAAAGGGTTCTGGCATGGACACCGCATTGTTGAGAAATAATATCTAA
>MF374984_HumanOC43_USA_2017-01-03
ATGAGTAGTAAA---CCTACACCAGCACCAGTTTATATCTGGACTGCTGATGAAGCTATTAAATTCCTAAAGGAATGGAATTTTTCTTTGGGTATTATACTACTTTTTATTACAATCATATTGCAATATGGATATACAAGTCGCAGTATGTTTGTTTATGTTATTAAGATGATTATTTTGTGGCTTATGTGGCCCATTACTATAATCTTAACTACTTTCAATTGCGTATACGCATTGAATAACGTGTATCTTGGCCTTTCTATAGTTTTTACCATAGTGGCCATTATTATGTGGATTGTGTATTTTGTGAATAGTATCAGGTTGTTTATTAGAACTGGAAGTTTTTGGAGTTTTAACCCAGAAACAAACAACTTGATGTGTATAGATATGAAAGGAACAATGTATGTTAGGCCGATAATTGAGGACTATCATACCCTGACGGTCACAATAATACGCGGTCATCTTTATATTCAAGGTATAAAACTAGGTATTGGCTATTCTTTGGCAGATTTGCCAGCTTATATGTCTGTTGCTAAGGTTACACACCTGTGCACATATAAGCGTGGTTTTCTTGACAGGATAAGCGATACTAGTGGTTTTGCTGTTTATGTTAAGTTCAAAGTCGGTAATTACCGACTGCCATCAACCCAAAAGGGTTCTGGCATGGACACCGCATTGTTGAGAAATAATATCTAA
>MF374985_HumanOC43_USA_2017-01-17
ATGAGTAGTAAA---CCTACACCAGCACCAGTTTATATCTGGACTGCTGATGAAGCTATTAAATTCCTAAAGGAATGGAATTTTTCTTTGGGTATTATACTACTTTTTATTACAATCATATTGCAATATGGATATACAAGTCGCAGTATGTTTGTTTATGTTATTAAGATGATTATTTTGTGGCTTATGTGGCCCATTACTATAATCTTAACTACTTTCAATTGCGTATACGCATTGAATAACGTGTATCTTGGCCTTTCTATAGTTTTTACCATAGTGGCCATTATTATGTGGATTGTGTATTTTGTGAATAGTATCAGGTTGTTTATTAGAACTGGAAGTTTTTGGAGTTTTAACCCAGAAACAAACAACTTGATGTGTATAGATATGAAAGGAACAATGTATGTTAGGCCGATAATTGAGGACTATCATACCCTGACGGTCACAATAATACGCGGTCATCTTTATATTCAAGGTATAAAACTAGGTATTGGCTATTCTTTGGCAGATTTGCCAGCTTATATGTCTGTTGCTAAGGTTACACACCTGTGCACATATAAGCGTGGTTTTCTTGACAGGATAAGCGATACTAGTGGTTTTGCTGTTTATGTTAAGTTCAAAGTCGGTAATTACCGACTGCCATCAACCCAAAAGGGTTCTGGCATGGACACCGCATTGTTGAGAAATAATATCTAA
>MG977444_Chimp_ICoast_2017-01-04
ATGAGTAGTAAA---CCTACACCAGCACCAGTTTATATCTGGACTGCTGATGAAGCTATTAAATTCCTAAAGGAATGGAATTTTTCTTTGGGTATTATACTACTTTTTATTACAATCATATTGCAATATGGATATACAAGTCGCAGTATGTTTGTTTATGTTATTAAGATGATTATTTTGTGGCTTATGTGGCCCATTACTATAATCTTAACTACTTTCAATTGCGTATACGCATTGAATAACGTGTATCTTGGCCTTTCTATAGTTTTTACCATAGTGGCCATTATTATGTGGATTGTGTATTTTGTGAATAGTATCAGGTTGTTTATTAGAACTGGAAGTTTTTGGAGTTTTAACCCAGAAACAAACAACTTGATGTGTATAGATATGAAAGGAACAATGTATGTTAGGCCGATAATTGAGGACTATCATACCCTGACGGTCACAATAATACGCGGTCATCTTTATATTCAAGGTATAAAACTAGGTATTGGCTATTCTTTGGCAGATTTGCCAGCTTATATGTCTGTTGCTAAGGTTACACACCTGTGCACATATAAGCGTGGTTTTCTTGACAGGATAAGCGATACTAGTGGTTTTGCTGTTTATGTTAAGTTCAAAGTCGGTAATTACCGACTGCCATCAACCCAAAAGGGTTCTGGCATGGACACCGCATTGTTGAGAAATAATATCTAA
>MG977445_Chimp_ICoast_2016-12-31
ATGAGTAGTAAA---CCTACACCAGCACCAGTTTATATCTGGACTGCTGATGAAGCTATTAAATTCCTAAAGGAATGGAATTTTTCTTTGGGTATTATACTACTTTTTATTACAATCATATTGCAATATGGATATACAAGTCGCAGTATGTTTGTTTATGTTATTAAGATGATTATTTTGTGGCTTATGTGGCCCATTACTATAATCTTAACTACTTTCAATTGCGTATACGCATTGAATAACGTGTATCTTGGCCTTTCTATAGTTTTTACCATAGTGGCCATTATTATGTGGATTGTGTATTTTGTGAATAGTATCAGGTTGTTTATTAGAACTGGAAGTTTTTGGAGTTTTAACCCAGAAACAAACAACTTGATGTGTATAGATATGAAAGGAACAATGTATGTTAGGCCGATAATTGAGGACTATCATACCCTGACGGTCACAATAATACGCGGTCATCTTTATATTCAAGGTATAAAACTAGGTATTGGCTATTCTTTGGCAGATTTGCCAGCTTATATGTCTGTTGCTAAGGTTACACACCTGTGCACATATAAGCGTGGTTTTCTTGACAGGATAAGCGATACTAGTGGTTTTGCTGTTTATGTTAAGTTCAAAGTCGGTAATTACCGACTGCCATCAACCCAAAAGGGTTCTGGCATGGACACCGCATTGTTGAGAAATAATATCTAA
>MG977446_Chimp_ICoast_2016-01-01
ATGAGTAGTAAA---CCTACACCAGCACCAGTTTATATCTGGACTGCTGATGAAGCTATTAAATTCCTAAAGGAATGGAATTTTTCTTTGGGTATTATACTACTTTTTATTACAATCATATTGCAATATGGATATACAAGTCGCAGTATGTTTGTTTATGTTATTAAGATGATTATTTTGTGGCTTATGTGGCCCATTACTATAATCTTAACTACTTTCAATTGCGTATACGCATTGAATAACGTGTATCTTGGCCTTTCTATAGTTTTTACCATAGTGGCCATTATTATGTGGATTGTGTATTTTGTGAATAGTATCAGGTTGTTTATTAGAACTGGAAGTTTTTGGAGTTTTAACCCAGAAACAAACAACTTGATGTGTATAGATATGAAAGGAACAATGTATGTTAGGCCGATAATTGAGGACTATCATACCCTGACGGTCACAATAATACGCGGTCATCTTTATATTCAAGGTATAAAACTAGGTATTGGCTATTCTTTGGCAGATTTGCCAGCTTATATGTCTGTTGCTAAGGTTACACACCTGTGCACATATAAGCGTGGTTTTCTTGACAGGATAAGCGATACTAGTGGTTTTGCTGTTTATGTTAAGTTCAAAGTCGGTAATTACCGACTGCCATCAACCCAAAAGGGTTCTGGCATGGACACCGCATTGTTGAGAAATAATATCTAA
>MG977447_Chimp_ICoast_2016-12-26
ATGAGTAGTAAA---CCTACACCAGCACCAGTTTATATCTGGACTGCTGATGAAGCTATTAAATTCCTAAAGGAATGGAATTTTTCTTTGGGTATTATACTACTTTTTATTACAATCATATTGCAATATGGATATACAAGTCGCAGTATGTTTGTTTATGTTATTAAGATGATTATTTTGTGGCTTATGTGGCCCATTACTATAATCTTAACTACTTTCAATTGCGTATACGCATTGAATAACGTGTATCTTGGCCTTTCTATAGTTTTTACCATAGTGGCCATTATTATGTGGATTGTGTATTTTGTGAATAGTATCAGGTTGTTTATTAGAACTGGAAGTTTTTGGAGTTTTAACCCAGAAACAAACAACTTGATGTGTATAGATATGAAAGGAACAATGTATGTTAGGCCGATAATTGAGGACTATCATACCCTGACGGTCACAATAATACGCGGTCATCTTTATATTCAAGGTATAAAACTAGGTATTGGCTATTCTTTGGCAGATTTGCCAGCTTATATGTCTGTTGCTAAGGTTACACACCTGTGCACATATAAGCGTGGTTTTCTTGACAGGATAAGCGATACTAGTGGTTTTGCTGTTTATGTTAAGTTCAAAGTCGGTAATTACCGACTGCCATCAACCCAAAAGGGTTCTGGCATGGACACCGCATTGTTGAGAAATAATATCTAA
>MG977449_Chimp_ICoast_2016-12-28
ATGAGTAGTAAA---CCTACACCAGCACCAGTTTATATCTGGACTGCTGATGAAGCTATTAAATTCCTAAAGGAATGGAATTTTTCTTTGGGTATTATACTACTTTTTATTACAATCATATTGCAATATGGATATACAAGTCGCAGTATGTTTGTTTATGTTATTAAGATGATTATTTTGTGGCTTATGTGGCCCATTACTATAATCTTAACTACTTTCAATTGCGTATACGCATTGAATAACGTGTATCTTGGCCTTTCTATAGTTTTTACCATAGTGGCCATTATTATGTGGATTGTGTATTTTGTGAATAGTATCAGGTTGTTTATTAGAACTGGAAGTTTTTGGAGTTTTAACCCAGAAACAAACAACTTGATGTGTATAGATATGAAAGGAACAATGTATGTTAGGCCGATAATTGAGGACTATCATACCCTGACGGTCACAATAATACGCGGTCATCTTTATATTCAAGGTATAAAACTAGGTATTGGCTATTCTTTGGCAGATTTGCCAGCTTATATGTCTGTTGCTAAGGTTACACACCTGTGCACATATAAGCGTGGTTTTCTTGACAGGATAAGCGATACTAGTGGTTTTGCTGTTTATGTTAAGTTCAAAGTCGGTAATTACCGACTGCCATCAACCCAAAAGGGTTCTGGCATGGACACCGCATTGTTGAGAAATAATATCTAA
>MG977450_Chimp_ICoast_2016-12-30
ATGAGTAGTAAA---CCTACACCAGCACCAGTTTATATCTGGACTGCTGATGAAGCTATTAAATTCCTAAAGGAATGGAATTTTTCTTTGGGTATTATACTACTTTTTATTACAATCATATTGCAATATGGATATACAAGTCGCAGTATGTTTGTTTATGTTATTAAGATGATTATTTTGTGGCTTATGTGGCCCATTACTATAATCTTAACTACTTTCAATTGCGTATACGCATTGAATAACGTGTATCTTGGCCTTTCTATAGTTTTTACCATAGTGGCCATTATTATGTGGATTGTGTATTTTGTGAATAGTATCAGGTNNNNNNNNNNNNNNNNNNNNNNNNNNNNNNNNNNNNNNNNNNNNNNNNNNNNNNNNNNNNNNNNNNNNNNNGGAACAATGTATGTTAGGCCGATAATTGAGGACTATCATACCCTGACGGTCACAATAATACGCGGTCATCTTTATATTCAAGGTATAAAACTAGGTATTGGCTATTCTTTGGCAGATTTGCCAGCTTATATGTCTGTTGCTAAGGTTACACACCTGTGCACATATAAGCGTGGTTTTCTTGACAGGATAAGCGATACTAGTGGTTTTGCTGTTTATGTTAAGTTCAAAGTCGGTAATTACCGACTGCCATCAACCCAAAAGGGTTCTGGCATGGACACCGCATTGTTGAGAAATAATATCTAA
>MG977451_HumanOC43_ICoast_2016-12-10
ATGAGTAGTAAA---CCTACACCAGCACCAGTTTATATCTGGACTGCTGATGAAGCTATTAAATTCCTAAAGGAATGGAATTTTTCTTTGGGTATTATACTACTTTTTATTACAATCATATTGCAATATGGATATACAAGTCGCAGTATGTTTGTTTATGTTATTAAGATGATTATTTTGTGGCTTATGTGGCCCATTACTATAATCTTAACTACTTTCAATTGCGTATACGCATTGAATAACGTGTATCTTGGCCTTTCTATAGTTTTTACCATAGTGGCCATTATTATGTGGATTGTGTATTTTGTGAATAGTATCAGGTTGTTTATTAGAACTGGAAGTTTTTGGAGTTTTAACCCAGAAACAAACAACTTGATGTGTATAGATATGAAAGGAACAATGTATGTTAGGCCGATAATTGAGGACTATCATACCCTGACGGTCACAATAATACGCGGTCATCTTTATATTCAAGGTATAAAACTAGGTATTGGCTATTCTTTGGCAGATTTGCCAGCTTATATGTCTGTTGCTAAGGTTACACACCTGTGCACATATAAGCGTGGTTTTCTTGACAGGATAAGCGATACTAGTGGTTTTGCTGTTTATGTTAAGTTCAAAGTCGGTAATTACCGACTGCCATCAACCCAAAAGGGTTCTGGCATGGACACCGCATTGTTGAGAAATAATATCTAA
>MG977452_HumanOC43_ICoast_2016-12-10
ATGAGTAGTAAA---CCTACACCAGCACCAGTTTATATCTGGACTGCTGATGAAGCTATTAAATTCCTAAAGGAATGGAATTTTTCTTTGGGTATTATACTACTTTTTATTACAATCATATTGCAATATGGATATACAAGTCGCAGTATGTTTGTTTATGTTATTAAGATGATTATTTTGTGGCTTATGTGGCCCATTACTATAATCTTAACTACTTTCAATTGCGTATACGCATTGAATAACGTGTATCTTGGCCTTTCTATAGTTTTTACCATAGTGGCCATTATTATGTGGATTGTGTATTTTGTGAATAGTATCAGGTTGTTTATTAGAACTGGAAGTTTTTGGAGTTTTAACCCAGAAACAAACAACTTGATGTGTATAGATATGAAAGGAACAATGTATGTTAGGCCGATAATTGAGGACTATCATACCCTGACGGTCACAATAATACGCGGTCATCTTTATATTCAAGGTATAAAACTAGGTATTGGCTATTCTTTGGCAGATTTGCCAGCTTATATGTCTGTTGCTAAGGTTACACACCTGTGCACATATAAGCGTGGTTTTCTTGACAGGATAAGCGATACTAGTGGTTTTGCTGTTTATGTTAAGTTCAAAGTCGGTAATTACCGACTGCCATCAACCCAAAAGGGTTCTGGCATGGACACCGCATTGTTGAGAAATAATATCTAA
>MH121121_HumanOC43_USA_2016-12-19
ATGAGTAGTAAA---CCTACACCAGCACCAGTTTATATCTGGACTGCTGATGAAGCTATTAAATTCCTAAAGGAATGGAATTTTTCTTTGGGTATTATACTACTTTTTATTACAATCATATTGCAATATGGATATACAAGTCGCAGTATGTTTGTTTATGTTATTAAGATGATTATTTTGTGGCTTATGTGGCCCATTACTATAATCTTAACTACTTTCAATTGCGTATACGCATTGAATAACGTGTATCTTGGCCTTTCTATAGTTTTTACCATAGTGGCCATTATTATGTGGATTGTGTATTTTGTGAATAGTATCAGGTTGTTTATTAGAACTGGAAGTTTTTGGAGTTTTAACCCAGAAACAAACAACTTGATGTGTATAGATATGAAAGGAACAATGTATGTTAGGCCGATAATTGAGGACTATCATACCCTGACGGTCACAATAATACGCGGTCATCTTTATATTCAAGGTATAAAACTAGGTATTGGCTATTCTTTGGCAGATTTGCCAGCTTATATGTCTGTTGCTAAGGTTACACACCTGTGCACATATAAGCGTGGTTTTCTTGACAGGATAAGCGATACTAGTGGTTTTGCTGTTTATGTTAAGTTCAAAGTCGGTAATTACCGACTGCCATCAACCCAAAAGGGTTCTGGCATGGACACCGCATTGTTGAGAAATAATATCTAA
>MK303619_HumanOC43_France_2013-01-22
ATGAGTAGTAAA---CCTACACCAGCACCAGTTTATATCTGGACTGCTGATGAAGCTATTAAATTCCTAAAGGAATGGAATTTTTCTTTGGGTATTATACTACTTTTTATTACAATCATATTGCAATATGGATATACAAGTCGCAGTATGTTTGTTTATGTTATTAAGATGATTATTTTGTGGCTTATGTGGCCCATTACTATAATCTTAACTACTTTCAATTGCGTATACGCATTGAATAACGTGTATCTTGGCCTTTCTATAGTTTTTACCATAGTGGCCATTATTATGTGGATTGTGTATTTTGTGAATAGTATCAGGTTGTTTATTAGAACTGGAAGTTTTTGGAGTTTTAACCCAGAAACAAACAACTTGATGTGTATAGATATGAAAGGAACAATGTATGTTAGGCCGATAATTGAGGACTATCATACCCTGACGGTCACAATAATACGCGGTCATCTTTATATTCAAGGTATAAAACTAGGTATTGGCTATTCTTTGGCAGATTTGCCAGCTTATATGTCTGTTGCTAAGGTTACACACCTGTGCACATATAAGCGTGGTTTTCTTGACAGGATAAGCGATACTAGTGGTTTTGCTGTTTATGTTAAGTTCAAAGTCGGTAATTACCGACTGCCATCAACCCAAAAGGGTTCTGGCATGGACACCGCATTGTTGAGAAATAATATCTAA
>MK303620_HumanOC43_France_2014-03-11
ATGAGTAGTAAA---CCTACACCAGCACCAGTTTATATCTGGACTGCTGATGAAGCTATTAAATTCCTAAAGGAATGGAATTTTTCTTTGGGTATTATACTACTTTTTATTACAATCATATTGCAATATGGATATACAAGTCGCAGTATGTTTGTTTATGTTATTAAGATGATTATTTTGTGGCTTATGTGGCCCATTACTATAATCTTAACTACTTTCAATTGCGTATACGCATTGAATAACGTGTATCTTGGCCTTTCTATAGTTTTTACCATAGTGGCCATTATTATGTGGATTGTGTATTTTGTGAATAGTATCAGGTTGTTTATTAGAACTGGAAGTTTTTGGAGTTTTAACCCAGAAACAAACAACTTGATGTGTATAGATATGAAAGGAACAATGTATGTTAGGCCGATAATTGAGGACTATCATACCCTGACGGTCACAATAATACGCGGTCATCTTTATATTCAAGGTATAAAACTAGGTATTGGCTATTCTTTGGCAGATTTGCCAGCTTATATGTCTGTTGCTAAGGTTACACACCTGTGCACATATAAGCGTGGTTTTCTTGACAGGATAAGCGATACTAGTGGTTTTGCTGTTTATGTTAAGTTCAAAGTCGGTAATTACCGACTGCCATCAACCCAAAAGGGTTCTGGCATGGACACCGCATTGTTGAGAAATAATATCTAA
>MK303621_HumanOC43_France_2013-02-15
ATGAGTAGTAAA---CCTACACCAGCACCAGTTTATATCTGGACTGCTGATGAAGCTATTAAATTCCTAAAGGAATGGAATTTTTCTTTGGGTATTATACTACTTTTTATTACAATCATATTGCAATATGGATATACAAGTCGCAGTATGTTTGTTTATGTTATTAAGATGATTATTTTGTGGCTTATGTGGCCCATTACTATAATCTTAACTACTTTCAATTGCGTATACGCATTGAATAACGTGTATCTTGGCCTTTCTATAGTTTTTACCATAGTGGCCATTATTATGTGGATTGTGTATTTTGTGAATAGTATCAGGTTGTTTATTAGAACTGGAAGTTTTTGGAGTTTTAACCCAGAAACAAACAACTTGATGTGTATAGATATGAAAGGAACAATGTATGTTAGGCCGATAATTGAGGACTATCATACCCTGACGGTCACAATAATACGCGGTCATCTTTATATTCAAGGTATAAAACTAGGTATTGGCTATTCTTTGGCAGATTTGCCAGCTTATATGTCTGTTGCTAAGGTTACACACCTGTGCACATATAAGCGTGGTTTTCTTGACAGGATAAGCGATACTAGTGGTTTTGCTGTTTATGTTAAGTTCAAAGTCGGTAATTACCGACTGCCATCAACCCAAAAGGGTTCTGGCATGGACACCGCATTGTTGAGAAATAATATCTAA
>MK303622_HumanOC43_France_2014-01-30
ATGAGTAGTAAA---CCTACACCAGCACCAGTTTATATCTGGACTGCTGATGAAGCTATTAAATTCCTAAAGGAATGGAATTTTTCTTTGGGTATTATACTACTTTTTATTACAATCATATTGCAATATGGATATACAAGTCGCAGTATGTTTGTTTATGTTATTAAGATGATTATTTTGTGGCTTATGTGGCCCATTACTATAATCTTAACTACTTTCAATTGCGTATACGCATTGAATAACGTGTATCTTGGCCTTTCTATAGTTTTTACCATAGTGGCCATTATTATGTGGATTGTGTATTTTGTGAATAGTATCAGGTTGTTTATTAGAACTGGAAGTTTTTGGAGTTTTAACCCAGAAACAAACAACTTGATGTGTATAGATATGAAAGGAACAATGTATGTTAGGCCGATAATTGAGGACTATCATACCCTGACGGTCACAATAATACGCGGTCATCTTTATATTCAAGGTATAAAACTAGGTATTGGCTATTCTTTGGCAGATTTGCCAGCTTATATGTCTGTTGCTAAGGTTACACACCTGTGCACATATAAGCGTGGTTTTCTTGACAGGATAAGCGATACTAGTGGTTTTGCTGTTTATGTTAAGTTCAAAGTCGGTAATTACCGACTGCCATCAACCCAAAAGGGTTCTGGCATGGACACCGCATTGTTGAGAAATAATATCTAA
>MK303623_HumanOC43_France_2014-02-20
ATGAGTAGTAAA---CCTACACCAGCACCAGTTTATATCTGGACTGCTGATGAAGCTATTAAATTCCTAAAGGAATGGAATTTTTCTTTGGGTATTATACTACTTTTTATTACAATCATATTGCAATATGGATATACAAGTCGCAGTATGTTTGTTTATGTTATTAAGATGATTATTTTGTGGCTTATGTGGCCCATTACTATAATCTTAACTACTTTCAATTGCGTATACGCATTGAATAACGTGTATCTTGGCCTTTCTATAGTTTTTACCATAGTGGCCATTATTATGTGGATTGTGTATTTTGTGAATAGTATCAGGTTGTTTATTAGAACTGGAAGTTTTTGGAGTTTTAACCCAGAAACAAACAACTTGATGTGTATAGATATGAAAGGAACAATGTATGTTAGGCCGATAATTGAGGACTATCATACCCTGACGGTCACAATAATACGCGGTCATCTTTATATTCAAGGTATAAAACTAGGTATTGGCTATTCTTTGGCAGATTTGCCAGCTTATATGTCTGTTGCTAAGGTTACACACCTGTGCACATATAAGCGTGGTTTTCTTGACAGGATAAGCGATACTAGTGGTTTTGCTGTTTATGTTAAGTTCAAAGTCGGTAATTACCGACTGCCATCAACCCAAAAGGGTTCTGGCATGGACACCGCATTGTTGAGAAATAATATCTAA
>MK303624_HumanOC43_France_2013-01-08
ATGAGTAGTAAA---CCTACACCAGCACCAGTTTATATCTGGACTGCTGATGAAGCTATTAAATTCCTAAAGGAATGGAATTTTTCTTTGGGTATTATACTACTTTTTATTACAATCATATTGCAATATGGATATACAAGTCGCAGTATGTTTGTTTATGTTATTAAGATGATTATTTTGTGGCTTATGTGGCCCATTACTATAATCTTAACTACTTTCAATTGCGTATACGCATTGAATAACGTGTATCTTGGCCTTTCTATAGTTTTTACCATAGTGGCCATTATTATGTGGATTGTGTATTTTGTGAATAGTATCAGGTTGTTTATTAGAACTGGAAGTTTTTGGAGTTTTAACCCAGAAACAAACAACTTGATGTGTATAGATATGAAAGGAACAATGTATGTTAGGCCGATAATTGAGGACTATCATACCCTGACGGTCACAATAATACGCGGTCATCTTTATATTCAAGGTATAAAACTAGGTATTGGCTATTCTTTGGCAGATTTGCCAGCTTATATGTCTGTTGCTAAGGTTACACACCTGTGCACATATAAGCGTGGTTTTCTTGACAGGATAAGCGATACTAGTGGTTTTGCTGTTTATGTTAAGTTCAAAGTCGGTAATTACCGACTGCCATCAACCCAAAAGGGTTCTGGCATGGACACCGCATTGTTGAGAAATAATATCTAA
>MK303625_HumanOC43_France_2015-01-16
ATGAGTAGTAAA---ACTACACCAGCACCAGTTTATATCTGGACTGCTGATGAAGCTATTAAATTCCTAAAGGAATGGAATTTTTCTTTGGGTATTATACTACTTTTTATTACAATCATATTGCAATATGGATATACAAGTCGCAGTATGTTTGTTTATGTTATTAAGATGATTATTTTGTGGCTTATGTGGCCCATTACTATAATCTTAACTACTTTCAATTGCGTATACGCATTGAATAATGTGTATCTTGGCCTTTCTATAGTTTTTACCATAGTGGCCATTATTATGTGGATTGTGTATTTTGTGAATAGTATCAGGTTGTTTATTAGAACTGGAAGTTTTTGGAGTTTTAACCCAGAAACAAACAACTTGATGTGTATAGATATGAAAGGAACAATGTATGTTAGGCCGATAATTGAGGACTATCATACCCTGACGGTCACAATAATACGCGGTCATCTTTACATTCAAGGTATAAAACTAGGTATTGGCTATTCTTTGGCAGATTTGCCAGCTTATATGACTGTTGCTAAGGTTACACACCTGTGCACATATAAGCGTGGTTTTCTTGATAGGATAAGCGATACTAGTGGTTTTGCTGTTTATGTTAAGTCCAAAGTCGGTAATTACCGACTGCCATCAACCCAAAAGGGTTCTGGCATGGACACCGCATTGTTGAGAAATAATATCTAA
>MN026164_HumanOC43_Kenya_2018-01-18
ATGAGTAGTAAA---CCTACACCAGCACCAGTTTATATCTGGACTGCTGATGAAGCTATTAAATTCCTAAAGGAATGGAATTTTTCTTTGGGTATTATACTACTTTTTATTACAATCATATTGCAATATGGATATACAAGTCGCAGTATGTTTGTTTATGTTATTAAGATGATTATTTTGTGGCTTATGTGGCCCATTACTATAATCTTAACTACTTTCAATTGCGTATACGCATTGAATAACGTGTATCTTGGCCTTTCTATAGTTTTTACCATAGTGGCCATTATTATGTGGATTGTGTATTTTGTGAATAGTATCAGGTTGTTTATTAGAACTGGAAGTTTTTGGAGTTTTAACCCAGAAACAAACAACTTGATGTGTATAGATATGAAAGGAACAATGTATGTTAGGCCGATAATTGAGGACTATCATACCCTGACGGTCACAATAATACGCGGTCATCTTTATATTCAAGGTATAAAACTAGGTATTGGCTATTCTTTGGCAGATTTGCCAGCTTATATGTCTGTTGCTAAGGTTACACACCTGTGCACATATAAGCGTGGTTTTCTTGACAGGATAAGCGATACTAGTGGTTTTGCTGTTTATGTTAAGTTCAAAGTCGGTAATTACCGACTGCCATCAACCCAAAAGGGTTCTGGCATGGACACCGCATTGTTGAGAAATAATATCTAA
>MN306036_HumanOC43_USA_2019--
ATGAGTAGTAAA---CCTACACCAGCACCAGTTTATATCTGGACTGCTGATGAAGCTATTAAATTCCTAAAGGAATGGAATTTTTCTTTGGGTATTATACTACTTTTTATTACAATCATATTGCAATATGGATATACAAGTCGCAGTATGTTTGTTTATGTTATTAAGATGATTATTTTGTGGCTTATGTGGCCCATTACTATAATCTTAACTACTTTCAATTGCGTATACGCATTGAATAACGTGTATCTTGGCCTTTCTATAGTTTTTACCATAGTGGCCATTATTATGTGGATTGTGTATTTTGTGAATAGTATCAGGTTGTTTATTAGAACTGGAAGTTTTTGGAGTTTTAACCCAGAAACAAACAACTTGATGTGTATAGATATGAAAGGAACAATGTATGTTAGGCCGATAATTGAGGACTATCATACCCTGACGGTCACAATAATACGCGGTCATCTTTATATTCAAGGTATAAAACTAGGTATTGGCTATTCTTTGGCAGATTTGCCAGCTTATATGTCTGTTGCTAAGGTTACACACCTGTGCACATATAAGCGTGGTTTTCTTGACAGGATAAGCGATACTAGTGGTTTTGCTGTTTATGTTAAGTTCAAAGTCGGTAATTACCGACTGCCATCAACCCAAAAGGGTTCTGGCATGGACACCGCATTGTTGAGAAATAATATCTAA
>MN306041_HumanOC43_USA_2019--
ATGAGTAGTAAA---CCTACACCAGCACCAGTTTATATCTGGACTGCTGATGAAGCTATTAAATTCCTAAAGGAATGGAATTTTTCTTTGGGTATTATACTACTTTTTATTACAATCATATTGCAATATGGATATACAAGTCGCAGTATGTTTGTTTATGTTATTAAGATGATTATTTTGTGGCTTATGTGGCCCATTACTATAATCTTAACTACTTTCAATTGCGTATACGCATTGAATAACGTGTATCTTGGCCTTTCTATAGTTTTTACCATAGTGGCCATTATTATGTGGATTGTGTATTTTGTGAATAGTATCAGGTTGTTTATTAGAACTGGAAGTTTTTGGAGTTTTAACCCAGAAACAAACAACTTGATGTGTATAGATATGAAAGGAACAATGTATGTTAGGCCGATAATTGAGGACTATCATACCCTGACGGTCACAATAATACGCGGTCATCTTTATATTCAAGGTATAAAACTAGGTATTGGCTATTCTTTGGCAGATTTGCCAGCTTATATGTCTGTTGCTAAGGTTACACACCTGTGCACATATAAGCGTGGTTTTCTTGACAGGATAAGCGATACTAGTGGTTTTGCTGTTTATGTTAAGTTCAAAGTCGGTAATTACCGACTGCCATCAACCCAAAAGGGTTCTGGCATGGACACCGCATTGTTGAGAAATAATATCTAA
>MN306042_HumanOC43_USA_2019--
ATGAGTAGTAAA---CCTACACCAGCACCAGTTTATATCTGGACTGCTGATGAAGCTATTAAATTCCTAAAGGAATGGAATTTTTCTTTGGGTATTATACTACTTTTTATTACAATCATATTGCAATATGGATATACAAGTCGCAGTATGTTTGTTTATGTTATTAAGATGATTATTTTGTGGCTTATGTGGCCCATTACTATAATCTTAACTACTTTCAATTGCGTATACGCATTGAATAACGTGTATCTTGGCCTTTCTATAGTTTTTACCATAGTGGCCATTATTATGTGGATTGTGTATTTTGTGAATAGTATCAGGTTGTTTATTAGAACTGGAAGTTTTTGGAGTTTTAACCCAGAAACAAACAACTTGATGTGTATAGATATGAAAGGAACAATGTATGTTAGGCCGATAATTGAGGACTATCATACCCTGACGGTCACAATAATACGCGGTCATCTTTATATTCAAGGTATAAAACTAGGTATTGGCTATTCTTTGGCAGATTTGCCAGCTTATATGTCTGTTGCTAAGGTTACACACCTGTGCACATATAAGCGTGGTTTTCTTGACAGGATAAGCGATACTAGTGGTTTTGCTGTTTATGTTAAGTTCAAAGTCGGTAATTACCGACTGCCATCAACCCAAAAGGGTTCTGGCATGGACACCGCATTGTTGAGAAATAATATCTAA
>MN306043_HumanOC43_USA_2019--
ATGAGTAGTAAA---ACTACACCAGCACCAGTTTATATCTGGACTGCTGATGAAGCTATTAAATTCCTAAAGGAATGGAATTTTTCTTTGGGTATTATACTACTTTTTATTACAATCATATTGCAATATGGATATACAAGTCGCAGTATGTTTGTTTATGTTATTAAGATGATTATTTTGTGGCTTATGTGGCCCATTACTATAATCTTAACTACTTTCAATTGCGTATACGCATTGAATAATGTGTATCTTGGCCTTTCTATAGTTTTTACCATAGTGGCCATTATTATGTGGATTGTGTATTTTGTGAATAGTATCAGGTTGTTTATTAGAACTGGAAGTTTTTGGAGTTTTAACCCAGAAACAAACAACTTGATGTGTATAGATATGAAAGGAACAATGTATGTTAGGCCGATAATTGAGGACTATCATACCCTGACGGTCACAATAATACGCGGTCATCTTTACATTCAAGGTATAAAACTAGGTATTGGCTATTCTTTGGCAGATTTGCCAGCTTATATGACTGTTGCTAAGGTTACACACCTGTGCACATATAAGCGTGGTTTTCTTGATAGGATAAGCGATACTAGTGGTTTTGCTGTTTATGTTAAGTCCAAAGTCGGTAATTACCGACTGCCATCAACCCAAAAGGGTTCTGGCATGGACACCGCATTGTTGAGAAATAATATCTAA
>MN306053_HumanOC43_USA_2019--
ATGAGTAGTAAA---CCTACACCAGCACCAGTTTATATCTGGACTGCTGATGAAGCTATTAAATTCCTAAAGGAATGGAATTTTTCTTTGGGTATTATACTACTTTTTATTACAATCATATTGCAATATGGATATACAAGTCGCAGTATGTTTGTTTATGTTATTAAGATGATTATTTTGTGGCTTATGTGGCCCATTACTATAATCTTAACTACTTTCAATTGCGTATACGCATTGAATAACGTGTATCTTGGCCTTTCTATAGTTTTTACCATAGTGGCCATTATTATGTGGATTGTGTATTTTGTGAATAGTATCAGGTTGTTTATTAGAACTGGAAGTTTTTGGAGTTTTAACCCAGAAACAAACAACTTGATGTGTATAGATATGAAAGGAACAATGTATGTTAGGCCGATAATTGAGGACTATCATACCCTGACGGTCACAATAATACGCGGTCATCTTTATATTCAAGGTATAAAACTAGGTATTGGCTATTCTTTGGCAGATTTGCCAGCTTATATGTCTGTTGCTAAGGTTACACACCTGTGCACATATAAGCGTGGTTTTCTTGACAGGATAAGCGATACTAGTGGTTTTGCTGTTTATGTTAAGTTCAAAGTCGGTAATTACCGACTGCCATCAACCCAAAAGGGTTCTGGCATGGACACCGCATTGTTGAGAAATAATATCTAA
>MN310476_HumanOC43_USA_2019--
ATGAGTAGTAAA---ACTACACCAGCACCAGTTTATATCTGGACTGCTGATGAAGCTATTAAATTCCTAAAGGAATGGAATTTTTCTTTGGGTATTATACTACTTTTTATTACAATCATATTGCAATATGGATATACAAGTCGCAGTATGTTTGTTTATGTTATTAAGATGATTATTTTGTGGCTTATGTGGCCCATTACTATAATCTTAACTACTTTCAATTGCGTATACGCATTGAATAACGTGTATCTTGGCCTTTCTATAGTTTTTACCATAGTGGCCATTATTATGTGGATTGTGTATTTTGTGAATAGTATCAGGTTGTTTATTAGAACTGGAAGTTTTTGGAGTTTTAACCCAGAAACAAACAACTTGATGTGTATAGATATGAAAGGAACAATGTATGTTAGGCCGATAATTGAGGACTATCATACCCTGACGGTTACAATAATACGCGGTCATCTTTATATTCAAGGTATAAAACTAGGTATTGGCTATTCTTTGGCAGATTTGCCAGCTTATATGTCTGTTGCTAAGGTTACACACCTGTGCACATATAAGCGTGGTTTTCTTGACAGGATAAGCGATACTAGTGGTTTTGCTGTTTATGTTAAGTTCAAAGTCGGTAATTACCGACTGCCATCAACCCAAAAGGGTTCTGGCATGGACACCGCATTGTTGAGAAATAATATCTAA
>MN310478_HumanOC43_USA_2019--
ATGAGTAGTAAA---CCTACACCAGCACCAGTTTATATCTGGACTGCTGATGAAGCTATTAAATNNNNNNNNNNNNNNNNNNNNNNNNNNNNNNNNNNNNNNNNNNNNNNNNNNNNNNNNNNNNNNNNNGGATATACAAGTCGCAGTATGTTTGTTTATGTTATTAAGATGATTATTTTGTGGCTTATGTGGCCCATTACTATAATCTTAACTACTTTCAATTGCGTATACGCATTGAATAACGTGTATCTTGGCCTTTCTATAGTTTTTACCATAGTGGCCATTATTATGTGGATTGTGTATTTTGTGAATAGTATCAGGTTGTTTATTAGAACTGGAAGTTTTTGGAGTTTTAACCCAGAAACAAACAACTTGATGTGTATAGATATGAAAGGAACAATGTATGTTAGGCCGATAATTGAGGACTATCATACCCTGACGGTCACAATAATACGCGGTCATCTTTATATTCAAGGTATAAAACTAGGTATTGGCTATTCTTTGGCAGATTTGCCAGCTTATATGTCTGTTGCTAAGGTTACACACCTGTGCACATATAAGCGTGGTTTTCTTGACAGGATAAGCGATACTAGTGGTTTTGCTGTTTATGTTAAGTTCAAAGTCGGTAATTACCGACTGCCATCAACCCAAAAGGGTTCTGGCATGGACACCGCATTGTTGAGAAATAATATCTAA
>NC006213_HumanOC43_USA_1960-01-01
ATGAGTAGTAAA---ACTACACCAGCACCAGTTTATATCTGGACTGCTGATGAAGCTATTAAATTCCTAAAGGAATGGAATTTTTCTTTGGGTATTATACTACTTTTTATTACAATCATATTGCAATTTGGATATACAAGTCGCAGTATGTTTGTTTATGTTATTAAGATGATTATTTTGTGGCTTATGTGGCCCCTTACTATAATCTTAACTATTTTCAATTGCGTATACGCATTGAATAATGTGTATCTTGGCCTTTCTATAGTTTTTACCATAGTGGCCATTATTATGTGGATTGTGTATTTTGTGAATAGTATCAGGTTGTTTATTAGAACTGGAAGTTTTTGGAGTTTCAACCCAGAAACAAACAACTTGATGTGTATAGATATGAAAGGAACAATGTATGTTAGGCCGATAATTGAGGACTATCATACTCTGACGGTCACAATAATACGCGGCCATCTTTACATTCAAGGTATAAAACTAGGTACTGGCTATTCTTTGGCAGATTTGCCAGCTTATATGACTGTTGCTAAGGTTACACACCTGTGCACATATAAGCGTGGTTTTCTTGACAGGATAAGCGATACTAGTGGTTTTGCTGTTTATGTTAAGTCCAAAGTCGGTAATTACCGACTGCCATCAACCCAAAAGGGTTCTGGCATGGACACCGCATTGTTGAGAAATAATATCTAA
>AB354579_Bovine_Japan_1976-12-
ATGAGTAGTGTA---ACTACACCAGCACCAGTTTACACCTGGACTGCTGATGAAGCTATTAAATTCCTAAAGGAATGGAACTTTTCTTTGGGTATTATACTACTTTTTATTACAATCATATTGCAATTTGGATATACAAGTCGCAGTATGTTTGTTTATGTTATTAAGATGATCATTTTGTGGCTTATGTGGCCCCTTACTATCATCTTAACTATTTTCAATTGCGTGTATGCGTTGAATAATGTGTATCTTGGCTTTTCTATAGTTTTCACTATAGTGGCCATTATCATGTGGATTGTGTATTTTGTGAATAGTATCAGGTTGTTTATTAGAACTGGAAGTTGGTGGAGTTTCAACCCAGAAACAAACAACTTGATGTGTATAGATATGAAGGGAAGGATGTATGTTAGGCCGATAATTGAGGACTACCATACCCTTACGGTCACAATAATACGTGGTCATCTTTACATGCAAGGTATAAAACTAGGTACTGGCTATTCTTTGTCAGATTTGCCAGCTTATGTGACTGTTGCTAAGGTCTCACACCTGTTCACGTATAAGCGTGGTTTTCTTGACAAGATAGGCGATACTAGTGGTTTTGCTGTTTATGTTAAGTCCAAAGTCGGTAATTACCGACTGCCATCAACCCAAAAGGGTTCTGGCATGGACACCGCATTGTTGAGAAATATAATCTAA
>AF391541_Bovine_USA_1998--
ATGAGTAGTGTA---ACTACACCAGCACCAGTTTACACCTGGACTGCTGATGAAGCTATTAAATTCCTAAAGGAATGGAACTTTTCTTTGGGTATTATACTACTTTTTATTACAGTCATATTGCAATTTGGATATACAAGTCGCAGTATGTTTGTTTATGTTATTAAGATGGTCATTTTGTGGCTTATGTGGCCCCTTACTATCATCTTAACTATTTTCAATTGCGTGTATGCGTTGAATAATGTGTATCTTGGCTTCTCTATAGTTTTTACTATAGTGGCCATTATTATGTGGATTGTGTATTTTGTGAATAGTATCAGGTTGTTTATTAGAACTGGAAGTTGGTGGAGTTTCAACCCAGAAACAAACAACTTGATGTGTATAGATATGAAGGGAAGGATGTATGTTAGGCCGATAATTGAGGACTACCATACCCTTACGGTCACAATAATACGTGGTCATCTTTACATGCAAGGTATAAAACTAGGTACTGGCTATTCTTTGTCAGATTTGCCAGCTTATGTGACTGTTGCTAAGGTCTCGCACCTGCTCACGTATAAGCGTGGTTTTCTTGACAAGATAGGCGATACTAGTGGTTTTGCTGTTTATGTTAAGTCCAAAGTCGGTAATTACCGACTGCCATCAACCCAAAAGGGTTCTGGCTTGGACACCGCATTGTTGAGAAATAATATCTAA
>AF391542_Bovine_USA_1998--
ATGAGTAGTGTA---ACTACACCAGCACCTGTTTACACCTGGACTGCTGATGAAGCTATTAAATTCCTAAAGGAATGGAACTTTTCTTTGGGTATTATACTACTTTTTATTACAGTCATATTGCAATTTGGATATACAAGTCGCAGTATGTTTGTTTATGTTATTAAGATGATCATTTTGTGGCTTATGTGGCCCCTTACTATCATCTTAACTATTTTCAATTGCGTGTATGCGTTGAATAATGTGTATCTTGGCTTCTCTATAGTTTTTACTATAGTGGCCATTATCATGTGGATTGTGTATTTTGTGAATAGTATCAGGTTGTTTATTAGAACTGGAAGTTGGTGGAGTTTCAACCCAGAAACAAACAACTTGATGTGTATAGATATGAAAGGAAGGATGTATGTTAGGCCGATAATTGAGGACTACCATACCCTTACGGTCACAATAATACGTGGTCATCTTTACATGCAAGGTATAAAACTAGGTACTGGCTATTCTTTGTCAGATTTGCCAGCTTATGTGACTGTTGCTAAGGTCTCGCACCTGCTCACGTATAAGCGTGGTTTTCTTGACAAGATAGGCGATACTAGTGGTTTTGCTGTTTATGTTAAGTCCAAAGTCGGTAATTACCGACTGCCATCAACCCAAAAGGGTTCTGGCTTGGACACCGCATTGTTGAGAAATAATATCTAA
>AH014875_Bovine_SKorea_2003-06-
ATGAGTAGTGTA---ACTACACCAGCACCAGTTTACACCAGGACTGCTGATGAAGCTATTAAATTCCTAAAGGAATGGAACTTTTCTTTGGGTATTATACTACTTTTTATTACTGTCTTATTGCAATTTGGATATACAAGTCGCAGTATGTTTGTTTATGTTATTAAGATGATCATTTTGTGGCTTATGTGGCCCCTTACTATCATCTTAACTATTTTCAATTGCGTGTATGCGTTGAATAATGTGTATCTTGGCTTCTCTATAGTTTTTACTATAGTGGCCATTATCATGTGGATTGTGTATTTTGTGAATAGTATCAGGTTGTTTATTAGAACTGGAAGTTGGTGGAGTTTCAACCCAGAAACAAACAACTTGATGTGTATAGATATGAAGGGAAGGATGTATGTTAGGCCGATAATTGAGGACTACCATACCCTTACGGTCACAATAATACGTGGTCATCTTTACATGCAAGGTATAAAACTAGGTACTGGCTATTCTTTGTCAGATTTGCCAGCTTATGTGACTGTTGCTAAGGTCTCGCACCTGCTCACGTATAAGCGTGGTTTTCTTGACAAGATAGGCGATACTAGTGGTTTTGCTGTTTATGTTAAGTCCAAAGTCGGTAATTACCGACTGCCATCAACCCAAAAGGGTTCTGGCTTGGACACCGCATTGTTGAGAAATAATATCTAA
>AY316299_Human_Germany_1988--
ATGAGTAGTGTA---ACTACACCAGCACCAGTTTACACCTGGACTGCTGATGAAGCTATTAAATTCCTAAAGGAATGGAATTTTTCTTTGGGTATTATACTACTTTTTATTACAGTCATATTGCAATTTGGATATACAAGTCGCAGTATGTTTGTTTATGTTATTAAGATGATCCTTTTGTGGCTTATGTGGCCCCTTACTATCATCTTAACTATTTTCAATTGCGTGTATGCGTTGAATAATGTGTATCTTGGCTTTTCTATAGTTTTCACTATAGTGGCCATTATCATGTGGATTGTGTATTTTGTGAATAGTATCAGGTTGTTTATTAGAACTGGAAGTTGGTGGAGTTTCAACCCAGAAACAAACAACTTGATGTGTATAGATATGAAGGGAAGGATGTATGTTAGGCCTATAATTGAGGACTACCACACCCTTACGGTCACAATAATACGTGGTCATCTTTACATGCAAGGTATAAAACTAGGTACTGGCTATTCTTTGTCAGATTTGCCAGCTTATGTGACTGTTGCTAAGGTTTCACACCTGCTCACGTATAAGCGTGGTTTTCTTGACAAGATAGGCGATACTAGTGGTTTTGCTGTTTATGTTAAGTCCAAAGTCGGTAATTACCGACTGCCATCAACCCAAAAGGGTTCTGGCATGGACACCGCATTGTTGAGAAATAATATCTAA
>DQ811784_Bovine_UNKWN_1983--
ATGAGTAGTGTA---ACTACACCAGCACCAGTTTACACCTGGACTGCTGATGAAGCTATTAAATTCCTAAAGGAATGGAACTTTTCTTTGGGTATTATACTACTTTTTATTACAGTCATATTGCAATTTGGATATACAAGTCGCAGTATGTTTGTTTATGTTATTAAGATGATCATTTTGTGGCTTATGTGGCCCCTTACTATCATCTTAACTATTTTCAATTGCGTGTATGCGTTGAATAATGTGTATCTTGGCTTTTCTATAGTTTTTACTATAGTGGCCATTATCATGTGGATTGTGTATTTTGTGAATAGTATCAGGTTGTTTATTAGAACTGGAAGTTGGTGGAGTTTCAACCCAGAAACAAACAACTTGATGTGTATAGATATGAAGGGAAGGATGTATGTTAGGCCGATAATTGAGGACTACCATACCCTTACAGTCACAATAATACGTGGTCATCTTTACATGCAAGGTATAAAACTAGGTACTGGCTATTCTTTGTCAGATTTGCCAGCTTATGTGACTGTTGCCAAGGTCTCACACCTGCTCACGTATAAGCGTGGTTTTCTTGACAAGATAGGCGATACTAGTGGTTTTGCTGTTTATGTTAAGTCCAAAGTCGGTAATTACCGACTGCCATCAACCCAAAAGGGTTCTGGCATGGACACCGCATTGTTGAGAAATAATATCTAA
>DQ915164_Bovine_USA_1998--
ATGAGTAGTGTA---ACTACACCAGCACCAGTTTACACCTGGACTGCTGATGAAGCTATTAAATTCCTAAAGGAATGGAATTTTTCTTTGGGTATTATACTACTTTTTATTACAGTCATATTGCAATTTGGATATACAAGTCGCAGTATGTTTGTTTATGTTATTAAGATGATCATTTTGTGGCTTATGTGGCCCCTTACTATCATCTTAACTATTTTCAATTGCGTGTATGCGTTGAATAATGTGTATCTTGGCTTCTCTATAGTTTTTACTATAGTGGCCATTATCATGTGGATTGTGTATTTTGTGAATAGTATCAGGTTGTTTATTAGAACTGGAAGTTGGTGGAGTTTCAACCCAGAAACAAACAACTTGATGTGTATAGATATGAAGGGAAGGATGTATGTTAGGCCGATAATTGAGGACTACCATACCCTTACGGTCACAATAATACGTGGTCATCTTTACATGCAAGGTATAAAACTAGGTACTGGCTATTCTTTGTCAGATTTGCCAGCTTATGTGACTGTTGCTAAGGTCTCGCACCTGCTCACGTATAAGCGTGGTTTTCTTGACAAGATAGGCGATACTAGTGGTTTTGCTGTTTATGTTAAGTCCAAAGTCGGTAATTACCGACTGCCATCAACCCAAAAGGGTTCTGGCTTGGACACCGCATTGTTGAGAAATAATATCTAA
>FJ415324_Human_Germany_1988--
ATGAGTAGTGTA---ACTACACCAGCACCAGTTTACACCTGGACTGCTGATGAAGCTATTAAATTCCTAAAGGAATGGAATTTTTCTTTGGGTATTATACTACTTTTTATTACAGTCATATTGCAATTTGGATATACAAGTCGCAGTATGTTTGTTTATGTTATTAAGATGATCCTTTTGTGGCTTATGTGGCCCCTTACTATCATCTTAACTATTTTCAATTGCGTGTATGCGTTGAATAATGTGTATCTTGGCTTTTCTATAGTTTTCACTATAGTGGCCATTATCATGTGGATTGTGTATTTTGTGAATAGTATCAGGTTGTTTATTAGAACTGGAAGTTGGTGGAGTTTCAACCCAGAAACAAACAACTTGATGTGTATAGATATGAAGGGAAGGATGTATGTTAGGCCTATAATTGAGGACTACCACACCCTTACGGTCACAATAATACGTGGTCATCTTTACATGCAAGGTATAAAACTAGGTACTGGCTATTCTTTGTCAGATTTGCCAGCTTATGTGACTGTTGCTAAGGTTTCACACCTGCTCACGTATAAGCGTGGTTTTCTTGACAAGATAGGCGATACTAGTGGTTTTGCTGTTTATGTTAAGTCCAAAGTCGGTAATTACCGACTGCCATCAACCCAAAAGGGTTCTGGCATGGACACCGCATTGTTGAGAAATAATATCTAA
>FJ425184_Waterbuck_USA_1994-01-01
ATGAGTAGTGTA---ACTACACCAGCACCAGTTTACACCTGGACTGCTGATGAAGCTATTAAATTCCTAAAGGAATGGAACTTTTCTTTGGGTATTATACTACTTTTTATTACAGTCATATTGCAATTTGGATATACAAGTCGCAGTATGTTTGTTTATGTTATTAAGATGATCATTTTGTGGCTTATGTGGCCCCTTACTATCATCTTAACTATTTTCAATTGCGTGTATGCGTTGAATAATGTGTATCTTGGCTTCTCTATAGTTTTTACTATAGTGGCCATTATCATGTGGATTGTGTATTTTGTGAATAGTATCAGGTTGTTTATTAGAACTGGAAGTTGGTGGAGTTTCAACCCAGAAACAAACAACTTGATGTGTATAGATATGAAGGGAAGGATGTATGTTAGGCCGATAATTGAGGACTACCATACCCTTACGGTCACAATAATACGTGGTCATCTTTACATGCAAGGTATAAAACTAGGTACTGGTTATTCTTTGTCAGATTTGCCAGCTTATGTGACAGTTGCTAAGGTCTCACACCTGCTCACGTATAAGCGTGGTTTTCTTGACAAGATAGGCGATACTAGTGGTTTTGCTGTTTATGTTAAGTCCAAAGTCGGTAATTACCGACTGCCATCAACCCAAAAGGGTTCTGGCATGGACACCGCATTGTTGAGAAATAATATCTAA
>FJ425185_Waterbuck_USA_1994-01-01
ATGAGTAGTGTA---ACTACACCAGCACCAGTTTACACCTGGACTGCTGATGAAGCTATTAAATTCCTAAAGGAATGGAACTTTTCTTTGGGTATTATACTACTTTTTATTACAGTCATATTGCAATTTGGATATACAAGTCGCAGTATGTTTGTTTATGTTATTAAGATGATCATTTTGTGGCTTATGTGGCCCCTTACTATCATCTTAACTATTTTCAATTGCGTGTATGCGTTGAATAATGTGTATCTTGGCTTCTCTATAGTTTTTACTATAGTGGCCATTATCATGTGGATTGTGTATTTTGTGAATAGTATCAGGTTGTTTATTAGAACTGGAAGTTGGTGGAGTTTCAACCCAGAAACAAACAACTTGATGTGTATAGATATGAAGGGAAGGATGTATGTTAGGCCGATAATTGAGGACTACCATACCCTTACGGTCACAATAATACGTGGTCATCTTTACATGCAAGGTATAAAACTAGGTACTGGTTATTCTTTGTCAGATTTGCCAGCTTATGTGACAGTTGCTAAGGTCTCACACCTGCTCACGTATAAGCGTGGTTTTCTTGACAAGATAGGCGATACTAGTGGTTTTGCTGTTTATGTTAAGTCCAAAGTCGGTAATTACCGACTGCCATCAACCCAAAAGGGTTCTGGCATGGACACCGCATTGTTGAGAAATAATATCTAA
>FJ425186_Waterbuck_USA_1994-01-01
ATGAGTAGTGTA---ACTACACCAGCACCAGTTTACACCTGGACTGCTGATGAAGCTATTAAATTCCTAAAGGAATGGAACTTTTCTTTGGGTATTATACTACTTTTTATTACAGTCATATTGCAATTTGGATATACAAGTCGCAGTATGTTTGTTTATGTTATTAAGATGATCATTTTGTGGCTTATGTGGCCCCTTACTATCATCTTAACTATTTTCAATTGCGTGTATGCGTTGAATAATGTGTATCTTGGCTTCTCTATAGTTTTTACTATAGTGGCCATTATCATGTGGATTGTGTATTTTGTGAATAGTATCAGGTTGTTTATTAGAACTGGAAGTTGGTGGAGTTTCAACCCAGAAACAAACAACTTGATGTGTATAGATATGAAGGGAAGGATGTATGTTAGGCCGATAATTGAGGACTACCATACCCTTACGGTCACAATAATACGTGGTCATCTTTACATGCAAGGTATAAAACTAGGTACTGGTTATTCTTTGTCAGATTTGCCAGCTTATGTGACAGTTGCTAAGGTCTCACACCTGCTCACGTATAAGCGTGGTTTTCTTGACAAGATAGGCGATACTAGTGGTTTTGCTGTTTATGTTAAGTCCAAAGTCGGTAATTACCGACTGCCATCAACCCAAAAGGGTTCTGGCATGGACACCGCATTGTTGAGAAATAATATCTAA
>FJ425187_Deer_USA_1994-01-01
ATGAGTAGTGTA---ACTACACCAGCACCAGTTTACACCTGGACTGCTGATGAAGCTATTAAATTCCTAAAGGAATGGAACTTTTCTTTGGGTATTATACTACTTTTTATTACAGTCATATTGCAATTTGGATATACAAGTCGCAGTATGTTTGTTTATGTTATTAAGATGATCATTTTGTGGCTTATGTGGCCCCTTACTATCATCTTAACTATTTTCAATTGCGTGTATGCGTTGAATAATGTGTATCTTGGCTTCTCTATAGTTTTTACTATAGTGGCCATTATCATGTGGATTGTGTATTTTGTGAATAGTATCAGGTTGTTTATTAGAACTGGAAGTTGGTGGAGTTTCAACCCAGAAACAAACAACTTGATGTGTATAGATATGAAGGGAAGGATGTATGTTAGGCCGATAATTGAGGACTACCATACCCTTACGGTCACAATAATACGTGGTCATCTTTACATGCAAGGTATAAAACTAGGTACTGGCTATTCTTTGTCAGATTTGCCAGCTTATGTGACTGTTGCTAAGGTCTCGCACCTGCTCACGTATAAGCGTGGTTTTCTTGACAAGATAGGCGATACTAGTGGTTTTGCTGTTTATGTTAAGTCCAAAGTCGGTAATTACCGACTGCCATCAACCCAAAAGGGTTCTGGCTTGGACACCGCATTGTTGAGAAATAATATCTAA
>FJ425188_Deer_USA_1994-01-01
ATGAGTAGTGTA---ACTACACCAGCACCAGTTTACACCTGGACTGCTGATGAAGCTATTAAATTCCTAAAGGAATGGAACTTTTCTTTGGGTATTATACTACTTTTTATTACAGTCATATTGCAATTTGGATATACAAGTCGCAGTATGTTTGTTTATGTTATTAAGATGATCATTTTGTGGCTTATGTGGCCCCTTACTATCATCTTAACTATTTTCAATTGCGTGTATGCGTTGAATAATGTGTATCTTGGCTTCTCTATAGTTTTTACTATAGTGGCCATTATTATGTGGATTGTGTATTTTGTGAATAGTATCAGGTTGTTTATTAGAACTGGAAGTTGGTGGAGTTTCAACCCAGAAACAAACAACTTGATGTGTATAGATATGAAGGGAAGGATGTATGTTAGGCCGATAATTGAGGACTACCATACCCTTACGGTCACAATAATACGTGGTCATCTTTACATGCAAGGTATAAAACTAGGTACTGGTTATTCTTTGTCAGATTTGCCAGCTTATGTGACAGTTGCTAAGGTCTCACACCTGCTCACGTATAAGCGTGGTTTTCTTGACAAGATAGGCGATACTAGTGGTTTTGCTGTTTATGTTAAGTCCAAAGTCGGTAATTACCGACTGCCATCAACCCAAAAGGGTTCTGGCATGGACACCGCATTGTTGAGAAATAATATCTAA
>FJ425189_Deer_USA_1994-01-01
ATGAGTAGTGTA---ACTACACCAGCACCAGTTTACACCTGGACTGCTGATGAAGCTATTAAATTCCTAAAGGAATGGAACTTTTCTTTGGGTATTATACTACTTTTTATTACAGTCATATTGCAATTTGGATATACAAGTCGCAGTATGTTTGTTTATGTTATTAAGATGATCATTTTGTGGCTTATGTGGCCCCTTACTATCATCTTAACTATTTTCAATTGCGTGTATGCGTTGAATAATGTGTATCTTGGCTTCTCTATAGTTTTTACTATAGTGGCCATTATCATGTGGATTGTGTATTTTGTGAATAGTATCAGGTTGTTTATTAGAACTGGAAGTTGGTGGAGTTTCAACCCAGAAACAAACAACTTGATGTGTATAGATATGAAGGGAAGGATGTATGTTAGGCCGATAATTGAGGACTACCATACCCTTACGGTCACAATAATACGTGGTCATCTTTACATGCAAGGTATAAAACTAGGTACTGGTTATTCTTTGTCAGATTTGCCAGCTTATGTGACAGTTGCTAAGGTCTCACACCTGCTCACGTATAAGCGTGGTTTTCTTGACAAGATAGGCGATACTAGTGGTTTTGCTGTTTATGTTAAGTCCAAAGTCGGTAATTACCGACTGCCATCAACCCAAAAGGGTTCTGGCATGGACACCGCATTGTTGAGAAATAATATCTAA
>FJ425190_Deer_USA_1994-01-01
ATGAGTAGTGTA---ACTACACCAGCACCAGTTTACACCTGGACTGCTGATGAAGCTATTAAATTCCTAAAGGAATGGAACTTTTCTTTGGGTATTATACTACTTTTTATTACAGTCATATTGCAATTTGGATATACAAGTCGCAGTATGTTTGTTTATGTTATTAAGATGATCATTTTGTGGCTTATGTGGCCCCTTACTATCATCTTAACTATTTTCAATTGCGTGTATGCGTTGAATAATGTGTATCTTGGCTTCTCTATAGTTTTTACTATAGTGGCCATTATCATGTGGATTGTGTATTTTGTGAATAGTATCAGGTTGTTTATTAGAACTGGAAGTTGGTGGAGTTTCAACCCAGAAACAAACAACTTGATGTGTATAGATATGAAGGGAAGGATGTATGTTAGGCCGATAATTGAGGACTACCATACCCTTACGGTCACAATAATACGTGGTCATCTTTACATGCAAGGTATAAAACTAGGTACTGGTTATTCTTTGTCAGATTTGCCAGCTTATGTGACAGTTGCTAAGGTCTCACACCTGCTCACGTATAAGCGTGGTTTTCTTGACAAGATAGGCGATACTAGTGGTTTTGCTGTTTATGTTAAGTCCAAAGTCGGTAATTACCGACTGCCATCAACCCAAAAGGGTTCTGGCATGGACACCGCATTGTTGAGAAATAATATCTAA
>FJ938063_Bovine_USA_1996-11-30
ATGAGTAGTGTA---ACTACACCAGCACCAGTTTACACCTGGACTGCTGATGAAGCTATTAAATTCCTAAAGGAATGGAACTTTTCTTTGGGTATTATACTACTTTTTATTACAGTCATATTGCAATTTGGATATACAAGTCGCAGTATGTTTGTTTATGTTATTAAGATGATCATTTTGTGGCTTATGTGGCCCCTTACTATCATCTTAACTATTTTCAATTGCGTGTATGCGTTGAATAATGTGTATCTTGGCTTTTCTATAGTTTTTACTATAGTGGCCATTATCATGTGGATTGTGTATTTTGTGAATAGTATCAGGTTGTTTATTAGAACTGGAAGTTGGTGGAGTTTCAACCCAGAAACAAACAACTTGATGTGTATAGATATGAAGGGAAGGATGTATGTTAGGCCGATAATTGAGGACTACCATACCCTTACRGTCACAATAATACGTGGTCATCTTTACATGCAAGGTATAAAACTAGGTACTGGCTATTCTTTGTCAGATTTGCCAGCTTATGTGACTGTTGCCAAGGTYTCACACCTGCTCACGTATAAGCGTGGTTTTCTTGACAAGATAGGCGATACTAGTGGTTTTGCTGTTTATGTTAAGTCCAAAGTCGGTAATTACCGACTGCCATCAACCCAAAAGGGTTCTGGCATGGACACCGCATTGTTGAGAAATAATATCTAA
>FJ938066_Bovine_USA_1996-01-01
ATGAGTAGTGTA---ACTACACCAGCACCAGTTTACACCTGGACTGCTGATGAAGCTATTAAATTCCTAAAGGAATGGAACTTTTCTTTGGGTATTATACTACTTTTTATTACAGTCATATTGCAATTTGGATATACAAGTCGCAGTATGTTTGTTTATGTTATTAAGATGATCATTTTGTGGCTTATGTGGCCCCTTACTATCATCTTAACTATTTTCAATTGCGTGTATGCGTTGAATAATGTGTATCTTGGCTTCTCTATAGTTTTTACTATAGTGGCCATTATCATGTGGATTGTGTATTTTGTGAATAGTATCAGGTTGTTTATTAGAACTGGAAGTTGGTGGAGTTTCAACCCAGAAACAAACAACTTGATGTGTATAGATATGAAGGGAAGGATGTATGTTAGGCCGATAATTGAGGACTACCATACCCTTACTGTCACAATAATACGTGGTCATCTTTACATGCAAGGTATAAAACTAGGTACTGGCTATTCTTTGTCAGATTTGCCAGCTTATGTGACTGTTGCTAAGGTCTCGCACCTGCTCACGTATAAGCGTGGTTTTCTTGACAAGATAGGCGATACTAGTGGTTTTGCTGTTTATGTTAAGTCCAAAGTCGGTAATTACCGACTGCCATCAACCCAAAAGGGTTCTGGCTTGGACACCGCATTGTTGAGAAATAATATCTAA
>GQ918141_Canine_SKorea_2008--
ATGAGTAGTGTA---ACTACACCAGCACCAATTTACACCTGGACTGCTGATGAAGCTATTAAATTCCTAAAGGAATGGAACTTTTCTTTGGGTATTATACTACTTTTTATTACAATCATATTGCAATTTGGATATACAAGCCGCAGTATGTTTGTTTATGTTATTAAGATGATCATTTTGTGGCTTATGCGGCCCCTTACTATCATCTTAACTATTTTCAATTGCGTGTATGCGTTGAATAATGTGTATCTTGGCTTTTCTATAGTTTTTACTATAGTGGCCATTATCATGTGGATTGTGTATTTTGTGAATAGTATCAGGTTGTTTATTAGAACTGGAAGTTGGTGGAGTTTCAACCCAGAAACAAACAACTTGATGTGTATAGATATGAAGGGAAGGATGTATGTTAGGCCGATAATTGAGGACTATCATACCCTTACGGTCACAATAATACGTGGTCATCTTTATATGCAAGGTATAAAACTAGGTACTGGCTATTCTTTGTCAGATTTGCCAGCTTATGTGACTGTTGCTAAGGTCTCACACCTGCTCACGTATAAGCGTGGTTTTCTTGACAAGATAGGCGATACTAGTGGTTTTGCTGTTTATGTTAAGTCCAAAGTCGGTAATTACCGACTGCCATCAACCCAAAAGGGTTCTGGCATGGACACCGCATTGTTGAGAAATATTATCTAA
>KF906249_Camel_UAE_2013-04-03
ATGAGTAGTGTA---ACTACACCAGCACCAGTTTACACCTGGACTGCTGATGAAGCTATTAAATTCCTAAAGGAATGGAATTTTTCTTTGGGTATTATACTACTTTTTATTACAATCATATTGCAATTTGGATATACAAGTCGCAGTATGTTTGTTTATGTTATTAAGATGATTATTTTGTGGCTTATGTGGCCCCTTACTATCATCTTAACTATTTTCAATTGCGTGTATGCGTTGAATAATGTGTATCTTGGCTTTTCTATAGTTTTTACTATAGTGGCCATTATCATGTGGATTGTGTATTTTGTGAATAGTATCAGGTTGTTTATTAGAACTGGAAGTTGGTGGAGTTTCAACCCAGAAACAAACAACTTGATGTGTATAGATATGAAGGGAAGGATGTATGTTAGGCCTATAATTGAGGACTACCACACCCTTACGGTCACAATAATACGTGGTCATCTTTACATGCAAGGTATAAAACTAGGTACTGGCTATTCTTTGTCTGATTTGCCAGCTTATGTGACTGTTGCTAAGGTTTCACACCTGCTCACGTATAAGCGTGGTTTTCTTGACAAGATAGGCGATACTAGTGGTTTTGCTGTTTATGTTAAGTCCAAAGTCGGTAATTACCGACTGCCATCAACCCAAAAGGGTTCTGGCATGGACACCGCATTGTTGAGAAATAATATCTAA
>KM985633_Bovine_China_2014-05-18
ATGAGTAGTGTA---ACTACACCAGCACCAGTTTACACCTGGACTGCTGATGAAGCTATTAAATTCCTAAAGGAATGGAATTTTTCTTTGGGTATTATACTACTTTTTATTACAGTCATATTGCAATTTGGATATACAAGTCGCAGTATGGTTGTTTATGTTATTAAGATGATCATTTTGTGGCTTATGTGGCCTCTTACTATCATCTTAACTATTTTCAATTGCGTGTATGCGTTGAATAATGTGTATCTTGGCTTCTCTATAGTTTTTACTATAGTGGCCATTATCATGTGGATTGTGTATTTTGTGAATAGTATCAGGTTGTTTATTAGAACTGGAAGTTGGTGGAGTTTCAACCCAGAAACAAACAACTTGATGTGTATAGATATGAAAGGAAGGATGTATGTTAGGCCGATAATTGAGGACTACCATACCCTTACGGTCACAATAATACGTGGTCATCTTTACATGCAAGGTATAAAACTAGGTACTGGCTATTCTTTGTCAGATTTGCCAGCTTATGTGACTGTTGCTAAGGTTTCACACCTGCTCACGTATAAGCGTGGTTTTCTTGACAAGATAGGCGCTACTAGTGGTTTTGCTGTTTATGTTAAGTCCAAAGTCGGTAATTACCGACTGCCATCAACCCAAAAGGGTTCTGGCTTGGACACCGCATTGTTGAGAAATAATATCTAA
>KU558922_Buffalo_Bangladesh_2014-10-01
ATGAGTAGTGTA---ACTACACCAGCACCAGTTTACACCTGGACTGCTGATGAAGCTATTAAATTCCTAAAGGAATGGAATTTTTCTTTGGGTATTATACTACTTTTTATTACAGTCATATTGCAATTTGGATATACAAGTCGCAGTATGTTTGTTTATGTTATTAAGATGATTATTTTGTGGCTTATGTGGCCCCTTACTATCATCTTAACTATTTTCAATTGCGTGTATGCGTTGAATAATGTGTATCTTGGCTTCTCTATAGTTTTTACTATAGTGGCCATTATTATGTGGATTGTGTATTTTGTGAATAGTATCAGGTTGTTTATTAGAACTGGAAGTTGGTGGAGTTTCAACCCAGAAACAAACAACTTGATGTGTATAGATATGAAGGGAAGGATGTATGTTAGGCCGATAATTGAGGACTACCATACCCTTACGGTCACAATAATACGTGGTCATCTTTATATGCAAGGTATAAAACTAGGTACTGGCTATTCTTTGTCAGATTTGCCAGCTTATGTGACTGTTGCTAAGGTTTCTCACCTGCTCACGTATAAGCGTGGTTTTCTTGACAAGATAGGCGATACTAGTGGTTTTGCTGTTTATGTTAAGTCCAAAGTCGGTAACTACCGACTGCCATCAACCCAAAAGGGTTCTGGCATGGACACCGCATTGTTGAGAAATAATATCTAA
>KX982264_Bovine_France_2014-03-04
ATGAGTAGTGTA---CCTACACCAGCACCAGTTTACACCTGGACTGCTGATGAAGCTATTAAATTCCTAAAGGAATGGAACTTTTCTTTGGGTATTATACTACTTTTTATTACAGTCATATTGCAATTTGGATACACAAGTCGCAGTATGTTTGTTTATGTTATTAAGATGATCCTTTTGTGGCTTATGTGGCCCCTTACTATCATCTTAACTATTTTTAATTGCGTGTATGCTTTGAATAATGTGTATCTTGGCTTTTCTATAGTTTTCACTATAGTGGCCATTATCATGTGGATTGTGTATTTTGTGAATAGTATCAGGTTGTTTATTAGAACTGGAAGTTGGTGGAGTTTCAACCCAGAAACAAACAACTTGATGTGTATAGATATGAAAGGAAGGATGTATGTTAGGCCTATAATTGAGGACTACCACACCCTTACGGTCACAATAATACGTGGTCATCTTTACATGCAAGGTATAAAACTAGGTACTGGCTATTCTTTGTCTGATTTGCCAGCTTATGTGACTGTTGCTAAGGTATCACACCTGCTCACGTATAAGCGTGGTTTTCTTGACAAGATAGGCGATACTAGTGGTTTTGCTGTTTATGTTAAGTCCAAAGTCGGTAATTACCGACTGCCATCAACCCAAAAGGGTTCTGGCATGGACACCGCATTGTTGAGAAATAATATCTAA
>LC494126_Bovine_Japan_2016-01-
ATGAGTAGTGTA---ACTACACCAGCACCAGTTTATACCTGGACTGCTGATGAAGCTATTAAATTCCTAAAGGAATGGAACTTTTCTTTGGGTATTATACTACTTTTTATTACAGTCATATTGCAATTTGGATATACAAGTCGCAGTATGTTTGTTTATGTTATTAAGATGATCATTTTGTGGCTTATGTGGCCCCTTACTATCATCTTAACTATCTTCAATTGCGTGTATGCGTTGAATAATGTGTATCTTGGCTTCTCTATAGTTTTTACTATAGTGGCCATTATTATGTGGATTGTGTATTTTGTGAATAGTATCAGGTTGTTTATTAGAACTGGAAGTTGGTGGAGTTTCAACCCAGAAACAAACAACTTGATGGCTATAGATATGAAGGGAAGGATGTATGTTAGGCCGATAATTGAGGACTACCATACCCTTACGGTCACAATAATACGTGGTCATCTTTACATGCAAGGTATAAAACTAGGTACTGGCTATTCTTTGTCAGATTTGCCAGCTTATGTGACTGTTGCTAAGGTCTCGCACCTGCTCACGTATAAGCGTGGTTTTCTTGACAAGATAGGCGATACTAGTGGTTTTGCTGTTTATGTTAAGTCCAAAGTCGGTAATTACCGACTGCCATCAACCCAAAAGGGTTCTGGCTTGGACACCGCATTGTTGAGAAATAATATCTAA
>LC494128_Bovine_Japan_2012-05
ATGAGTAGTGTA---ACTACACCAGCACCAGTTTATACCTGGACTGCTGATGAAGCTATTAAATTCCTAAAGGAATGGAACTTTTCTTTGGGTATTATACTACTTTTTATTACAGTCATATTGCAATTTGGATATACAAGTCGCAGTATGTTTGTTTATGTTATTAAGATGATCATTTTGTGGCTTATGTGGCCCCTTACTATAATCTTAACTATTTTCAATTGCGTGTATGCGTTGAATAATGTGTATCTTGGCTTCTCTATAGTTTTTACTATAGTGGCCATTATTATGTGGATTGTGTATTTTGTGAATAGTATCAGGTTGTTTATTAGAACTGGAAGTTGGTGGAGTTTCAACCCAGAAACAAACAACTTGATGTGTATAGATATGAAGGGAAGGATGTATGTTAGGCCGATAATTGAGGACTACCATACCCTTACGGTCACAATAATACGTGGTCATCTTTACATGCAAGGTATAAAACTAGGTACTGGCTATTCTTTGTCAGATTTGCCAGCTTATGTGACTGTTGCTAAGGTCTCGCACCTGCTCACATATAAGCGTGGTTTTCTTGACAAGATAGGCGATACTAGTGGTTTTGCTGTTTATGTTAAGTCCAAAGTCGGTAATTACCGACTGCCATCAACCCAAAAGGGTTCTGGCTTGGACACCGCATTGTTGAGAAATAATATCTAA
>LC494130_Bovine_Japan_2010-12
ATGAGTAGTGTA---ACTACACCAGCACCAGTTTACACCTGGACTGCTGATGAAGCTATTAAATTCCTAAAGGAATGGAACTTTTCTTTGGGTATTATACTACTTTTTATTACAGTCATATTGCAATTTGGATATACAAGTCGCAGTATGTTTGTTTATGTTATTAAGATGATTATTTTGTGGCTTATGTGGCCCCTTACTATCATCTTAACTATTTTCAATTGCGTGTATGCGTTGAATAATGTGTATCTTGGCTTTTCTATAGTTTTTACTATAGTGGCCATTATCATGTGGATTGTGTATTTTGTGAATAGTATCAGGTTGTTTATTAGAACTGGAAGTTGGTGGAGTTTCAACCCAGAAACAAACAACTTGATGTGTATAGATATGAAGGGAAGGATGTATGTTAGGCCGATAATTGAGGACTACCATACCCTTACGGTCACAATAATACGTGGTCATCTTTACATGCAAGGTATAAAACTAGGTACTGGCTATTCTTTGTCAGATTTGCCAGCTTATGTGACTGTTGCTAAGGTCTCGCACCTGCTCACGTATAAGCGTGGTTTTCTTGACAAGATAGGCGATACTAGTGGTTTTGCTGTTTATGTTAAGTCCAAAGTCGGTAACTACCGACTGCCATCAACCCAAAAGGGTTCTGGCTTGGACACCGCATTGTTGAGAAATAATATCTAA
>LC494141_Bovine_Japan_2016-01-
ATGAGTAGTGTA---ACTACACCAGCACCAGTTTACACCTGGACTGCTGATGAAGCTATTAAATTCCTAAAGGAATGGAATTTTTCTTTGGGTATTATACTACTTTTTATTACAGTCATATTGCAATTTGGATATACAAGTCGCAGTATGTTTGTTTATGTTATTAAGATGATCATTTTGTGGCTTATGTGGCCCCTTACTATAATCTTAACTATTTTCAATTGCGTGTATGCGTTGAATAATGTGTATCTTGGCTTCTCTATAGTTTTTACTATAGTGGCCATTATCATGTGGATTGTGTATTTTGTGAATAGTATCAGGTTGTTTATTAGAACTGGAAGTTGGTGGAGTTTCAACCCAGAAACAAACAACTTGATGGCTATAGATATGAAGGGAAGGATGTATGTTAGGCCGATAATTGAGGACTACCATACCCTTACGGTCACAATAATACGTGGTCATCTTTACTTGCAAGGTATAAAACTAGGTACTGGCTATTCTTTGTCAGATTTGCCAGCTTATGTGACTGTTGCTAAGGTCTCGCACCTGCTCACGTATAAGCGTGGTTTTCTTGACAAGATAGGCGATACTAGTGGTTTTGCTGTTTATGTTAAGTCCAAAGTCGGTAATTACCGACTGCCATCAACCCAAAAGGGTTCTGGCTTGGACACCGCATTGTTGAGAAATAATATCTAA
>LC494147_Bovine_Japan_2016-11-
ATGAGTAGTGTA---ACTACACCAGCACCAGTTTATACCTGGACTGCTGATGAAGCTATTAAATTCCTAAAGGAATGGAACTTTTCTTTGGGTATTATACTACTTTTTATTACAGTCATATTGCAATTTGGATATACAAGTCGCAGTATGTTTGTTTATGTTATTAAGATGATCATTTTGTGGCTTATGTGGCCCCTTACTATAATTTTAACTATTTTCAATTGCGTGTATGCGTTGAATAATGTGTATCTTGGCTTCTCTATAGTTTTTACTATAGTGGCCATTATCATGTGGATTGTGTATTTTGTGAATAGTATCAGGTTGTTTATTAGAACTGGAAGTTGGTGGAGTTTCAACCCAGAAACAAACAACTTGATGTCTATAGATATGAAGGGAAGGATGTATGTTAGGCCGATAATTGAGGACTACCATACCCTTACGGTCACAATAATACGTGGTCATCTTTACATGCAAGGTATAAAACTAGGTACTGGCTATTCTTTGTCAGACTTGCCAGCTTATGTGAGTGTTGCTAAGGTCTCGCACCTGCTCACGTATAAGCGTGGTTTTCTTGACAAGATAGGCGATACTAGTGGTTTTGCTGTTTATGTTAAGTCCAAAGTCGGTAATTACCGACTGCCATCAACCCAAAAGGGTTCTGGCTTGGACACCGCATTGTTGAGAAATAATATCTAA
>LC494164_Bovine_Japan_2006-11
ATGAGTAGTGTA---ACTACACCAGCACCAGTTTACACCTGGACTGCTGATGAAGCTATTAAATTCCTAAAGGAATGGAACTTTTCTTTGGGTATTATACTACTTTTTATTACAGTCATATTGCAATTTGGATATACAAGTCGCAGTATGTTTGTTTATGTTATTAAGATGATCATTTTGTGGCTTATGTGGCCCCTTACTATCATCTTAACTATTTTCAATTGCGTGTATGCGTTGAATAATGTGTATCTTGGCTTTTCTATAGTTTTTACTATAGTGGCCATTATCATGTGGATTATGTATTTTGTGAATAGTATCAGGTTGTTTATTAGAACTGGAAGTTGGTGGAGTTTCAACCCAGAAACAAACAACTTGATGTGTATAGATATGAAGGGAAGGATGTATGTTAGGCCGATAATTGAGGACTACCATACCCTTACGGTCACAATAATACGTGGTCATCTTTACATGCAAGGTATAAAACTAGGTACTGGCTATTCTTTGTCAGATTTGCCAGCTTATGTGACTGTTGCTAAGGTCTCGCACCTGCTCACGTATAAGCGTGGTTTTCTTGACAAGATAGGCGATACTAGTGGTTTTGCTGTTTATGTTAAGTCCAAAGTCGGTAATTACCGACTGCCATCAACCCAAAAGGGTTCTGGCTTGGACACCGCATTGTTGAGAAATAATATTTAA
>LC494183_Bovine_Japan_2017-12-
ATGAGTAGTGTA---ACTACACCAGCACCAGTTTACACCTGGACTGCTGATGAAGCTATTAAATTCCTAAAGGAATGGAACTTTTCTTTGGGTATTATACTACTTTTTATTACAGTCATATTGCAATTTGGATATACAAGTCGCAGTATGTTTGTTTATGTTATTAAGATGATTATTTTGTGGCTTATGTGGCCCCTTACTATCATCTTAACTATTTTCAATTGCGTGTATGCGTTGAATAATGTGTACCTTGGCTTCTCTATAGTTTTTACCATAGTGGCCATTATCATGTGGATTGTGTATTTTGTGAATAGTATCAGGTTGTTTATTAGAACTGGAAGTTGGTGGAGTTTCAACCCAGAAACAAACAACTTGATGTCTATAGATATGAAGGGAAGGATGTATGTTAGGCCGATAATTGAGGACTACCATACCCTTACGGTCACAATAATACGTGGTCATCTTTACATGCAAGGTATAAAACTAGGTACTGGCTATTCTTTGTCAGATTTGCCAGCTTATGTGTCTGTTGCTAAGGTCTCGCACCTGCTCACGTATAAGCGTGGTTTTCTTGACAAGATAGGCGATACTAGTGGTTTTGCTGTTTATGTTAAGTCCAAAGTCGGTAATTACCGACTGCCATCAACTCAAAAGGGTTCTGGCTTGGACACCGCATTGTTGAGAAATAATATCTAA
>MG518518_Deer_SKorea_2017-02-24
ATGAGTAGTGTA---ACTACACCAGCACCAGTTTACACCTGGACTGCTGATGAAGCTATTAAATTCCTAAAGGAATGGAACTTTTCTTTGGGTATTATACTACTTTTTATTACAGTCATATTGCAATTTGGATATACAAGTCGCAGTATGTTTGTTTATGTTATTAAGATGATCATTTTGTGGCTTATGTGGCCCCTTACTATCGTTTTAACTATTTTCAATTGCGTGTATGCGTTGAATAATGTGTATCTCGGCTTCTCTATAGTTTTTACTATAGTGGCCGTTATTATGTGGATTGTGTATTTTGTGAATAGTATCAGGTTGTTTATTAGAACTGGAAGTTGGTGGAGTTTCAACCCAGAGACAAACAACTTGATGTGTATAGATATGAAGGGAAGGATGTATGTTAGGCCTATAATTGAGGACTACCATACCCTTACGGTCACAATAATACGTGGTCATCTTTACATGCAAGGTATAAAACTAGGTACTGGCTATTCTTTGTCAGATTTGCCAGCTTATGTGACTGTTGCTAAGGTTTCACACCTGCTCACGTATAAGCGTGGTTTTCTTGACAAGATAGGCGATACTAGTGGTTTTGCTGTTTATGTTAAGTCCAAAGTCGGTAATTACCGACTGCCATCAACCCAAAAGGGTTCTGGCATGGACACCGCATTGTTGAGAAATAATATCTAA
>MH043955_Bovine_USA_2016-07-
ATGAGTAGTGTA---ACTACACCAGCACCAGTTTACACCTGGACTGCTGATGAAGCTATTAAATTCCTAAAGGAATGGAACTTTTCTTTGGGTATTATACTACTTTTTATTACAGTCATATTGCAATTTGGATATACAAGTCGCAGTATGTTTGTTTATGTTATTAAGATGATCATTTTGTGGCTTATGTGGCCCCTTACTATCATCTTAACTATTTTCAATTGCGTGTATGCGTTGAATAATGTGTATCTTGGCTTCTCTATAGTTTTTACTATAGTGGCCATTATCATGTGGATTGTGTATTTTGTGAATAGTATCAGGTTATTTATTAGAACTGGAAGTTGGTGGAGTTTCAACCCAGAAACAAACAACTTGATGTCTATAGATATGAAGGGAAGGATGTATGTTAGGCCGATAATTGAGGACTACCATACCCTTACGGTCACAATAATACGTGGTCATCTTTACATGCAAGGTATAAAACTAGGTACTGGCTATTCTTTGTCAGATTTGCCAGCTTATGTGTCTGTTGCTAAGGTCTCGCACCTGCTTACGTATAAGCGTGGTTTTCTTGACAAGATAGGCGATACTAGTGGTTTTGCTGTTTATGTTAAGTCCAAAGTCGGCAATTACCGACTGCCATCAACCCAAAAGGGTTCTGGCTTGGACACCGCATTGTTGAGAAATAATATCTAA
>MH810163_Yak_China_2017--
ATGAGTAGTGTA---ACTACACCAGCACCAGTTTACACCTGGACTGCAGATGAAGCTATTAAATTCCTAAAGGAATGGAACTTTTCTTTGGGTATTATACTACTTTTTATTACAGTCATATTGCAATTTGGATATACAAGTCGCAGTATGTTTGTTTATGTTATTAAGATGATCATTTTGACGCTTATGTGGCCCCTTACTATCATCTTAACTATTTTCAATTGCGTGTATGCGTTGAATAATGTGTATCTTGGCTTGTCTATAGTTTTTACTATAGTGGCCATTATCATGTGGATTGTGTATTTTGTGAATAGTATCAGGTTGTTTATTAGAACTGGAAGTTGGTGGAGTTTCAACCCAGATACAAACAACTTGATGTGTATAGATATCAAGGGAAGGATGTATGTTAGGCCGATAATTGAGGACTACCATACCCTTACGGTCACAATAATACGTGGTCATCTTTACATGCAAGGTATAAAACTAGGTACTGGCTATTCTTTGTCAGATTTGCCAGCTTATGTGACTGTTGCTACGGTTTCACACCTGCACACGTATAAGCGTGGTTTTCTTGACAAGATAGGCGATTCTAGTGGTTTTGCTGTTTATGTTAAGTCCAAAGTCGGTAATTACCGACTGCCATCAACCCAAAAGATTTCTGGCATGGACACCGCATTGTTGAGAAATAATATCTAA
>MK095156_Bovine_China_2018-01-
ATGAGTAGTGTA---ACTACACCAGCACCAGTTTACACCTGGACTGCTGATGAAGCTATTAAATTCCTAAAGGAATGGAACTTTTCTTTGGGTATTATACTACTTTTTATTACAGTCATATTGCAATTTGGATATACAAGTCGCAGTATGTTTGTTTATGTTATTAAGATGATCATTTTGTGGCTTATGTGGCCCCTTACTATCATCTTAACTATTTTCAATTGCGTCTATGCGTTGAATAATGTGTATCTTGGCTTCTCTATAGTTTTTACTATAGTGGCCATTATCATGTGGATTGTGTATTTTGTGAATAGTATCAGGTTGTTTATTAGAACTGGAAGTTGGTGGAGTTTCAACCCAGAAACAAACAACTTGATGTCTATAGATATGAAGGGAAAGATGTATGTTAGGCCGATAATTGAAGACTACCATACCCTTACGGTCACAATAATACGTGGTCATCTTTACATGCAAGGTATAAAACTAGGTACTGGCTATTCTTTGTCAGATTTGCCAGCTTATGTGTCTGTTGCTAAGGTCTCGCACCTGCTCACGTATAAGCGTGGTTTTCTTGACAAGATAGGCGATACTAGTGGTTTTGCTGTTTATGTTAAGTCCAAAGTCGGTAATTACCGACTGCCATCAACCCAAAAGGGTTCTGGCTTGGACACCGCATTGTTGAGAAATAATATCTAA
>KY370046_Murine_China_2014-08-
ATGAGTGGTGTTGATACTACACCAGCTCCAGTATATAGCTGGACAGCTGATGAAGCTATTAGATTCCTAAAGGAATGGAATTTCTCTTTGGGAATTATACTGCTCGTTATTACAATCATTTTGCAGTTTGGATATACCAGCCGCAGTATGTTTGTTTATGTGTGCAAGATGATCATTCTTTGGCTAATGTGGCCTCTTACGATCATTTTGACTATATTTAATTGCGTTTACGCATTAAATAATATTTATCTTGGATTTTCTATAGTTTTTGCTATAGTGTCCATTATTATGTGGATTGTTTATTTTGTGAATAGTATCAGATTGTTTATCAGAACTGGTAGTTGGTGGAGTTTCAACCCAGAGACAAACAATTTGATGTGTATAGATATGAAGGGTAGGATGTATGTTAGGCCCATTATAGAGGACTATCACACCCTGACGGTCACTGTTATCAGAGGCCATCTTTTCATCCAAGGTATAAAACTCGGTACCGGCTATACATTGTCAGATTTGCCAGCTTATGTAACAGTAGCTAAAGTTACGCACTTGTGCACTTATAAGCGAGCATTTTTGGACAAGATAGGCGATATGAGTGGTTTTGCAGTTTATGTTAAGTCCAAAGTAGGTAACTACCGCCTGCCTTCTAATCAGAAGGGTACAGGCATGGACACCGCACTGTTGAGAAATAATATCTAA
>NC046954_Murine_China_2014-08-
ATGAGTGGTGTTGATACTACACCAGCTCCAGTATATAGCTGGACAGCTGATGAAGCTATTAGATTCCTAAAGGAATGGAATTTCTCTTTGGGAATTATACTGCTCGTTATTACAATCATTTTGCAGTTTGGATATACCAGCCGCAGTATGTTTGTTTATGTGTGCAAGATGATCATTCTTTGGCTAATGTGGCCTCTTACGATCATTTTGACTATATTTAATTGCGTTTACGCATTAAATAATATTTATCTTGGATTTTCTATAGTTTTTGCTATAGTGTCCATTATTATGTGGATTGTTTATTTTGTGAATAGTATCAGATTGTTTATCAGAACTGGTAGTTGGTGGAGTTTCAACCCAGAGACAAACAATTTGATGTGTATAGATATGAAGGGTAGGATGTATGTTAGGCCCATTATAGAGGACTATCACACCCTGACGGTCACTGTTATCAGAGGCCATCTTTTCATCCAAGGTATAAAACTCGGTACCGGCTATACATTGTCAGATTTGCCAGCTTATGTAACAGTAGCTAAAGTTACGCACTTGTGCACTTATAAGCGAGCATTTTTGGACAAGATAGGCGATATGAGTGGTTTTGCAGTTTATGTTAAGTCCAAAGTAGGTAACTACCGCCTGCCTTCTAATCAGAAGGGTACAGGCATGGACACCGCACTGTTGAGAAATAATATCTAA
>KC545383_Hedgehog_Germany_2012--
ATGTCTAAC---GACACC---------------------CTATCTCAGGAAGAAGTTATTGCTGTTATTAAAGACTGGAACTTTGCATGGTCCATAGTCTTTCTTATTATTACTGCTGTACTACAGTATGGTTATCCATCTCGTAGTATGACAGCCTATGTGGTTAAAATGTTTATGCTTTGGCTTTTATGGCCTTGTTCTATAGCACTGGCTGTCTTTAGTGCAGTCTATCCCATTAATTTAGTTTCGCAGATTATATCTGGTTTACTAGCTGCTGTCTCTGTATTTATGTGGCTTGGCTACTTTCTACAGAGTTTCAGACTTTTTAGAAGGACTGGGTCTTGGTGGTCTTTTAATCCAGAAACTAACTGTCTTCTCAATGTACCAATAGGTGGTACAACAGTTGTTAGACCTCTAGTGGAAGATTCTACTAGTGTCACAGCTGTGGTTACTAATGGTTATTTGAAGATGGCAGGTATGCATTTTGGTCAG---TGCGACTATTCGCGACTACCTACAGAAATAACAGTGGCTAAGCCCAATGTTTTAATAGCCTTGAAGATGGTTAAGCGCCAAGATTATGGTGTTAATTCTGGCGTTGCAATATACCATAGATACAAGGCTGGCAATTACAGGCGTCCACCAGTA---GTGGTGGAT---GAAGAACTTGCACTGCTTAGAGCT------TAA
>KC545386_Hedgehog_Germany_2012--
ATGTCTAAC---GACACC---------------------CTATCTCAGGAAGAAGTTATTGCTGTTATTAAAGACTGGAACTTTGCATGGTCCATAGTCTTTCTTATTATTACTGCTGTACTACAGTATGGTTATCCATCTCGTAGTATGACAGCCTATGTGGTTAAAATGTTTATGCTTTGGCTTTTATGGCCTTGTTCTATAGCACTGGCTGTCTTTAGTGCAGTCTATCCCATTAATTTAGTTTCGCAGATTATATCTGGTTTACTAGCTGCTGTCTCTGTATTTATGTGGCTTGGCTACTTTCTACAGAGTTTCAGACTTTTTAGAAGGACTGGGTCTTGGTGGTCTTTTAATCCAGAAACTAACTGTCTTCTCAATGTACCAATAGGTGGTACAACAGTTGTTAGACCTCTAGTAGAAGATTCTACTAGTGTCACAGCTGTTGTTACTAATGGTTATTTGAAAGTGGCAGGTATGCATTTTGGTCAG---TGCGATTATTCGCGACTACCTACAGAAATAACAGTGGCTAAACCCAATGTTTTAATAGCCTTGAAAATGGTTAAACGGCAGGATTATGGTGTTAATTCTGGCGTTGCAATATACCATAGATACAAGGCTGGTAATTACAGGCGTCCACCAGTA---GTGGTGGAC---GAAGAACTTGCACTGCTTAGAGCT------TAA
>MK679660_Hedgehog_UK_2014--
ATGTCTAAC---GATACC---------------------CTTTCACAGGCTGAAGTTATTGCTATTATTAAAGACTGGAACTTTGCATGGTCTATAGTCTTTCTTATTATTACTGCTGTACTACAGTATGGTTATCCATCTCGTAGTATGACAGCCTATGTGCTTAAAATGTTTATGCTTTGGCTTTTATGGCCTTGCTCTATAGCACTGGCTGTTTTTAGTGCAGTTTATCCCATTAATTTAGCTTCACAGATTATATCTGGTTTAATAGCTGCTATCTCTGTAATTATGTGGCTTGGCTACTTTCTACAGAGTTTCAGACTTTTCAGAAGGACTGGGTCTTGGTGGTCTTTTAACCCAGAAACTAACTGTCTTCTCAATGTACCTATAGGTGGTACAACAGTTGTTAGACCGCTAGTGGAAGATTCTACTAGTGTCACAGCCGTTGTTACTAATGGTTATTTGAAGATGGCAGGTATGCATTTTGGGCAG---TGCGATTATTCGCGACTACCTACAGAAATAACAGTGGCTAAACCCAATGTTTTAATAGCCTTGAAGATGGTTAAGCGCCAGGATTATGGTGTTAATTCTGGTGTAGCAATATACCATAGATATAAGGCTGGTAATTATAGGCGTCCACCAGTA---GTGGTGGAT---GAAGAACTAGCACTGCTTAGAGCT------TAA
>MK907286_Hedgehog_China_2014-08-
ATGTCGAAT---GTAACT---------------------CTCGATCGAGATGAAATTCTTGCTATTGTAAAGGATTGGAACTTTGCATGGTCCATCCTTTTCTTAATAATAACTGCTGTACTACAATATGGTTATCCATCTCGTAGTATGACAGCATATGTGCTTAAGATGTTTATATTATGGCTTCTGTGGCCATGTTCTATAGCACTATCTGTTTTTAGTGCAGTTTACCCTATTAATTTAGCATCCCAGATTATAGCTGGCTTATTAGCTGGAATCTCTGTTTTTATGTGGCTTGGCTACTTTATACAGAGTTTCAGACTTTTTAGAAGGACTGGGTCTTGGTGGTCTTTTAACCCAGAAACTAACTGTCTCCTCAATGTACCTATAGGTGGTACTACAGTTGTGAGACCGCTAGTGGAGGATTCTACTAGTATTACAGCTGTTGTGACTAATGGTTACTTGAAAATGGCAGGAATGCATTTTGGTCAG---TGTGATTTTTCACGCTTACCAACTGAAATAACAGTGGCTAAACCCAATGTTTTAATAGCTTTAAAAATGGTTAAAAGGCAAGACTATGGTGTAAATTCTGGTGTTGCAATTTACCACAGATATAAGGCCGGTAATTACAGGCGTCCACCAGTT---GTAGTGGAC---GAAGAACTTGCATTGCTTCGAGCT------TAG
>MK907287_Hedgehog_China_2014-08-
ATGTCGAAT---GTAACT---------------------CTCGATCGAGATGAAATTCTTGCTATTGTAAAGGATTGGAACTTTGCATGGTCCATCCTTTTCTTAATAATAACTGCTGTACTACAATATGGTTATCCATCTCGTAGTATGACAGCATATGTGCTTAAGATGTTTATATTATGGCTTCTGTGGCCATGTTCTATAGCACTATCTGTTTTTAGTGCAGTTTACCCTATTAATTTAGCATCCCAGATTATAGCTGGCTTATTAGCTGGAATCTCTGTTTTTATGTGGCTTGGCTACTTTATACAGAGTTTCAGACTTTTTAGAAGGACTGGGTCTTGGTGGTCTTTTAACCCAGAAACTAACTGTCTCCTCAATGTACCTATAGGTGGTACTACAGTTGTGAGACCGCTAGTGGAGGATTCTACTAGTATTACAGCTGTTGTGACTAATGGTTACTTGAAAATGGCAGGAATGCATTTTGGTCAG---TGTGATTTTTCACGCTTACCAACTGAAATAACAGTGGCTAAACCCAATGTTTTAATAGCTTTAAAAATGGTTAAAAGGCAAGACTATGGTGTAAATTCTGGTGTTGCAATTTACCACAGATATAAGGCCGGTAATTACAGGCGTCCACCAGTT---GTAGTGGAC---GAAGAACTTGCATTGCTTCGAGCT------TAG
>NC039207_Hedgehog_Germany_2012--
ATGTCTAAC---GACACC---------------------CTATCTCAGGAAGAAGTTATTGCTGTTATTAAAGACTGGAACTTTGCATGGTCCATAGTCTTTCTTATTATTACTGCTGTACTACAGTATGGTTATCCATCTCGTAGTATGACAGCCTATGTGGTTAAAATGTTTATGCTTTGGCTTTTATGGCCTTGTTCTATAGCACTGGCTGTCTTTAGTGCAGTCTATCCCATTAATTTAGTTTCGCAGATTATATCTGGTTTACTAGCTGCTGTCTCTGTATTTATGTGGCTTGGCTACTTTCTACAGAGTTTCAGACTTTTTAGAAGGACTGGGTCTTGGTGGTCTTTTAATCCAGAAACTAACTGTCTTCTCAATGTACCAATAGGTGGTACAACAGTTGTTAGACCTCTAGTGGAAGATTCTACTAGTGTCACAGCTGTGGTTACTAATGGTTATTTGAAGATGGCAGGTATGCATTTTGGTCAG---TGCGACTATTCGCGACTACCTACAGAAATAACAGTGGCTAAGCCCAATGTTTTAATAGCCTTGAAGATGGTTAAGCGCCAAGATTATGGTGTTAATTCTGGCGTTGCAATATACCATAGATACAAGGCTGGCAATTACAGGCGTCCACCAGTA---GTGGTGGAT---GAAGAACTTGCACTGCTTAGAGCT------TAA
>EU999954_Canine_Italy_2005--
ATGAGTAGTACA---ACTACACCAGCACCAATTTACACTTGGACTGCTGATGAAGCTATTAAATTCCTAAAGGAATGGAATTTTTCTTTGGGTATTATACTACTTTTTATTACAATCATATTGCAATTTGGATATACAAGCCGCAGTATGTTTGTTTATGTTATTAAGATGATCATTTTGTGGCTTATGTGGCCCCTTACTATCATCTTAACTATTTTCAATTGCGTGTATGCGTTGAATAATGTGTATCTTGGCTTTTCTATAGTTTTTACCATAGTGGCCATTATTATGTGGATTGTGTATTTTGTGAATAGTATCAGGTTGTTTATTAGAACTGGAAGTTGGTGGAGTTTCAACCCAGAAACAAACAACTTGATGTGTATAGATATGAAGGGAAGGATGTATGTTAGGCCGATAATTGAGGACTATCATACCCTTACGGTCACAATAATACGTGGTCATCTTTATATGCAAGGTATAAAACTAGGTACTGGCTATTCTTTGTCAGATTTGCCAGCTTATGTGACTGTTGCTAAGGTTTCACACCTGCTCACGTATAAGCGTGGTTTTCTTGACAGGATAGGCGATACTAGTGGTTTTGCTATTTATGTTAAGTCCAAAGTCGGTAATTACCGACTGCCATCAACCCAAAAGGGTTCAGGCATGGACACCGCATTGTTGAGAAATATAATCTAA
>KX432213_Canine_China_2014--
ATGAGTAGTACA---ACTACACCAGCACCAATTATTACCTGGACTGCTGATGAAGCTATTAAATTCCTAAAGGAATGGAATTTTTCTTTGGGTATTATACTACTTTTTATTACAATCATATTGCAATTTGGATATACAAGCCGCAGTATGTTTGTTTATGTTATTAAGATGATTATTTTGTGGCTTATGTGGCCCCTTACTATCATCTTAACTATTTTCAATTGCGTGTATGCGTTGAATAATGTGTATCTTGGCTTTTCTATAGTTTTTACCATAGTGGCCATTATCATGTGGATTGTGTATTTTGTGAATAGTATCAGGTTGTTTATTAGAACTGGAAGTTGGTGGAGTTTCAACCCAGAAACAAACAACTTGATGTGTATAGATATGAAGGGAATGATGTATGTTAGGCCGATAATTGAGGACTACCATACCCTTACGGTCACAATAATACGTGGTCATCTTTATATGCAAGGTATAAAACTAGGTACTGGCTATTCTTTGTCAGATTTGCCAGCTTATGTGACTGTTGCTAAGGTCTCACACCTGCTCACGTATAAGCGTGGTTTTCTTGACAAGATAGGCGATACTAGTGGTTTTGCTGTTTATGTTAAGTCCAAAGTCGGTAATTACCGACTGCCATCAACCCAAAAAGGTTCTGGCATGGACACCGCATTGTTGAGAAATAATATCTAA
>AB551247_Murine_Australia_1994--
ATGAGTAGTACCACACCAGCTCCCCAGCCGGTTTACCAGTGGACTGCCGATGAGGCTGTTCGATTCCTTAAGGAATGGAACTTCTCTCTCGGCATTATACTACTTTTTGTTACTATCATACTACAGTTCGGTTATACGAGCCGTAGCATGTTTATTTATGTTGTGAAAATGATACTCCTGTGGCTTATGTGGCCACTGACTATTGTTTTGTGTATTTTTAATTGCGTCTATGCGCTAAATAATGTGTATCTTGGATTTTCTATAGTGTTTACTATAGTGTCCATTGTAATGTGGATTATGTATTTTGTTAATAGCATCAGGTTGTTTATCAGGACTGGCAGCTGGTGGAGCTTCAACCCTGAAACAAACAACCTTATGTGTATAGATATGAAAGGTACTGTGTATGTTAGACCCATTATTGAGGATTACCATACACTAACAGCCACTATCATTCGTGGCCACCTCTATATGCAAGGTGTTAAGCTAGGCACTGGCTTTTCTTTGTCGGATTTGCCTGCTTATGTTACAGTAGCTAAGGTTTCGCACCTCTGCACTTATAAGCGCGCATTTTTAGACAAGGTAGACGGTGTTAGCGGTTTTGCTATTTATGTGAAGTCCAAGGTCGGAAATTACCGACTGCCCTCAAAT---AAACCGAGTGGCTCGGACACCGCATTGTTGAGA------ATCTAA
>FJ647218_Murine_USA_2006-01-01
ATGAGTAGTACTACTCAGGCCCCAGAGCCCGTCTATCAATGGACGGCCGACGAGGCAGTTCAATTCCTTAAGGAATGGAACTTCTCGTTGGGCATTATACTACTCTTTATTACTATCATACTACAGTTCGGTTACACGAGCCGTAGCATGTTTATTTATGTTGTGAAAATGATAATCTTGTGGTTAATGTGGCCACTGACTATTGTTTTGTGTATTTTCAATTGCGTGTATGCGCTAAATAATGTGTATCTTGGATTTTCTATAGTGTTTACTATAGTGTCCATTGTAATCTGGATTATGTATTTTGTTAATAGCATAAGGTTGTTTATCAGGACTGGTAGCTGGTGGAGCTTCAACCCCGAAACAAACAACCTTATGTGTATAGATATGAAAGGTACCGTGTATGTTAGACCCATTATTGAGGATTACCATACACTAACAGCCACTATTATTCGTGGCCACCTCTACATGCAAGGTGTTAAGCTAGGCACCGGTTTCTCTTTGTCTGACTTGCCCGCTTATGTTACAGTTGCTAAGGTGTCACACCTTTGCACTTATAAGCGCGCATTCTTAGACAAGGTAGACGGTGTTAGCGGTTTTGCTGTTTATGTGAAGTCCAAGGTCGGAAATTACCGACTGCCCTCAAAC---AAACCGAGTGGCGCGGACACCGCATTGTTGAGA------ACCTAA
>JN874559_Rabbit_China_2006--
ATGAGTAGTACA---ACTACACCAGCACCAGTTTACATCTGGACTGCTGATGAAGCTATTAAATTCCTAAAGGAATGGAATTTCTCTTTGGGTATTATACTACTTTTTATTACAATCATACTGCAATTTGGATATACAAGCCGCAGTATGTTTGTTTATGTCATTAAGATGATTATTTTGTGGCTTATGTGGCCACTTACTATCATCTTAACTATTTTCAACTGCGTATACGCGTTGAATAATGTGTATCTTGGTTTTTCTATAGTTTTTACCATAGTGGCCATTATTATGTGGATTGTGTATTTTGTGAATAGTATCAGGTTGTTTATTAGAACTGGCAGTTGGTGGAGTTTCAACCCAGAAACAAACAACTTGATGTGTATAGATATGAAGGGAAGAATGTATGTTAGGCCGATTATTGAGGACTACCATACCCTGACGGTCACAATAATACGTGGCCATCTCTACATTCAAGGTATAAAACTAGGTACTGGCTATTCTTTGTCGGATTTGCCAGCTTATGTGACTGTTGCTAAGGTTACACATCTTTGCACGTATAAGCGTGGTTTTCTTGACAGGATAGGCGATACTAGTGGTTTTGCTGTTTATGTTAAGTCCAAAGTCGGTAATTATCGACTGCCATCAACTCAAAAGGGTACTGGCATGGACACCGCATTGTTGAGAAATAATATCTAA
>JN874561_Rabbit_China_2007--
ATGAGTAGTACA---ACTACACCAGCACCAGTTTACATCTGGACTGCTGATGAAGCTATTAAATTCCTAAAGGAATGGAATTTCTCTTTGGGTATTATACTACTTTTTATTACAATCATACTGCAATTTGGATATACAAGCCGCAGTATGTTTGTTTATGTCATTAAGATGATTATTTTGTGGCTTATGTGGCCACTTACTATCATCTTAACTATTTTCAACTGCGTATACGCGTTGAATAATGTGTATCTTGGTTTTTCTATAGTTTTTACCATAGTGGCCATTATTATGTGGATTGTGTATTTTGTGAATAGTATCAGGTTGTTTATTAGAACTGGCAGTTGGTGGAGTTTCAACCCAGAAACAAACAACTTGATGTGTATAGATATGAAGGGAAGAATGTATGTTAGGCCGATTATTGAGGACTACCATACCCTGACGGTCACAATAATACGTGGCCATCTCTACATTCAAGGTATAAAACTAGGTACTGGCTATTCTTTGTCAGATTTGCCAGCTTATGTGACTGTTGCTAAGGTTACACATCTTTGCACGTATAAGCGTGGTTTTCTTGACAGGATAGGCGATACTAGTGGTTTTGCTGTTTATGTTAAGTCCAAGGTCGGTAATTATCGACTGCCATCAACTCAAAAGGGTTCTGGCATGGACACCGCATTGTTGAGAAATAATATCTAA
>JN874562_Rabbit_China_2007--
ATGAGTAGTACA---ACTACACCAGCACCAGTTTACATCTGGACTGCTGATGAAGCTATTAAATTCCTAAAGGAATGGAATTTCTCTTTGGGTATTATACTACTTTTTATTACAATCATACTGCAATTTGGATATACAAGCCGCAGTATGTTTGTTTATGTCATTAAGATGATTATTTTGTGGCTTATGTGGCCACTTACTATCATCTTAACTATTTTCAACTGCGTATACGCGTTGAATAATGTGTATCTTGGTTTTTCTATAGTTTTTACCATAGTGGCCATTATTATGTGGATTGTGTATTTTGTGAATAGTATCAGGTTGTTTATTAGAACTGGCAGTTGGTGGAGTTTCAACCCAGAAACAAACAACTTGATGTGTATAGATATGAAGGGAAGAATGTATGTTAGGCCGATTATTGAGGACTACCATACCCTGACGGTCACAATAATACGTGGCCATCTTTACATTCAAGGTATAAAACTAGGTACTGGCTATTCTTTGTCGGATTTGCCAGCTTATGTGACTGTTGCTAAGGTTACACATCTTTGCACGTATAAGCGTGGTTTTCTTGACAGGATAGGCGATACTAGTGGTTTTGCTGTTTATGTTAAGTCCAAAGTCGGTAATTATCGACTGCCATCAACTCAAAAGGGTACTGGCATGGACACCGCATTGTTGAGAAATAATATCTAA
>JX169866_Murine_USA_1947-08-14
ATGAGTAGTACCACTCAGGCCCCAGGGCCCGTCTACCAATGGACAGCCGACGAGGCCGTTCAATTCCTTAAGGAATGGAACTTCTCGTTGGGCATTATACTACTCTTTATTACTATCATACTACAGTTCGGTTACACGAGCCGTAGCATGTTTATCTATGTTGTGAAAATGATAATCTTGTGGTTAATGTGGCCACTGATTATTGTTTTGTGTATGTTCAATTGCGTGTATGCGCTAAATAATGTGTATCTTGGATTTTCTATAGTGTTTACTATAGTGTCCGTTGTAATGTGGATTATGTATTTTGTTAATAGCATCAGGTTGTTTATCAGGACTGGTAGCTGGTGGAGCTTCAACCCCGAAACAAACAACCTAATGTGCATAGATATGAAAGGTACCGTGTATGTTAGACCCATTATTGAGGATTACCATACACTAACAGCCACTATTATTCGTGGCCACTTCTATATGCAAGGTGTTAAGCTAGGCACCGGTTTCTCTTTGTCTGACTTGCCTGCTTATGTTACAGTAGCTAAGGTTTCCCACCTTTGCACTTATAAGCGTGCATTCTTAGACAAGGTAGACGGTGTTAGCGGTTTTGCTGTTTATGTGAAGTCCAAGGTCGGAAATTACCGACTGCCCTCAAAC---AAACCGAGTGGCGCGGACACCGTATTGTTGAGA------ATCTAA
>JX169867_Murine_USA_1947-08-14
ATGAGTAGTACCACTCAGGCCCCAGGGCCCGTCTACCAATGGACAGCCGACGAGGCCGTTCAATTCCTTAAGGAATGGAACTTCTCGTTGGGCATTATACTACTCTTTATTACTATCATACTACAGTTCGGTTACACGAGCCGTAGCATGTTTATCTATGTTGTGAAAATGATAATCTTGTGGTTAATGTGGCCACTGATTATTGTTTTGTGTATGTTCAATTGCGTGTATGCGCTAAATAATGTGTATCTTGGATTTTCTATAGTGTTTACTATAGTGTCCGTTGTAATGTGGATTATGTATTTTGTTAATAGCATCAGGTTGTTTATCAGGACTGGTAGCTGGTGGAGCTTCAACCCCGAAACAAACAACCTAATGTGCATAGATATGAAAGGTACCGTGTATGTTAGACCCATTATTGATGATTACCATACACTAACAGCCACTATTATTCGTGGCCACTTCTATATGCAAGGTGTTAAGCTAGGCACCGGTTTCTCTTTGTCTGACTTGCCTGCTTATGTTACAGTAGCTAAGGTTTCCCACCTTTGCACTTATAAGCGTGCATTCTTAGACAAGGTAGACGGTGTTAGCGGTTTTGCTGTTTATGTGAAGTCCAAGGTCGGAAATTACCGACTGCCCTCAAAC---AAACCGAGTGGCGCGGACACCGTATTGTTGAGA------ATCTAA
>KF268336_Murine_USA_2012-10-25
ATGAGTAGTACTACTCAGGCCCCAGAGCCCGTCTATCAATGGACCGCCGACGAGGCAGTTCAATTCCTTAAGGAATGGAACTTCTCGTTGGGCATTATACTACTCTTTATTACTATCATACTACAGTTCGGTTACACGAGCCGTAGCATGTTTATTTATGTTGTGAAAATGATAATCTTGTGGTTAATGTGGCCACTGACTATTGTTTTGTGTATTTTCAATTGCGTGTATGCGCTAAATAATGTGTATCTTGGATTTTCTATAGTGTTTACTATAGTGTCCATTGTAATCTGGATTATGTATTTTGTTAATAGCATAAGGTTGTTTATCAGGACTGGTAGCTGGTGGAGCTTCAACCCCGAAACAAACAACCTTATGTGTATAGATATGAAAGGTACCGTGTATGTTAGACCCATTATTGAGGATTACCATACACTAACAGCCACTATTATTCGTGGCCACCTCTACATGCAAGGTGTTAAGCTAGGCACCGGTTTCTCTTTGTCTGACTTGCCCGCTTATGTTACAGTTGCTAAGGTGTCACACCTTTGCACTTATAAGCGCGCATTCTTAGACAAGGTAGACGGTGTTAGCGGTTTTGCTGTTTATGTGAAGTCCAAGGTCGGAAATTACCGACTGCCCTCAAAC---AAACCGAGTGGCGCGGACACCGCATTGTTGAGA------ACCTAA
>KF268337_Murine_USA_2012-10-25
ATGAGTAGTACTACTCAGGCCCCAGAGCCCGTCTATCAATGGACGGCCGACGAGGCAGTTCAATTCCTTAAGGAATGGAACTTCTCGTTGGGCATTATACTACTCTTTATTACTATCATACTACAGTTCGGTTACACGAGCCGTAGCATGTTTATTTATGTTGTGAAAATGATAATCTTGTGGTTAATGTGGCCACTGACTATTGTTTTGTGTATTTTCAATTGCGTGTATGCGCTAAATAATGTGTATCTTGGATTTTCTATAGTGTTTACTATAGTGTCCATTGTAATCTGGATTATGTATTTTGTTAATAGCATAAGGTTGTTTATCAGGACTGGTAGCTGGTGGAGCTTCAACCCCGAAACAAACAACCTTATGTGTATAGATATGAAAGGTACCGTGTATGTTAGACCCATTATTGAGGATTACCATACACTAACAGCCACTATTATTCGTGGCCACCTCTACATGCAAGGTGTTAAGCTAGGCACCGGTTTCTCTTTGTCTGACTTGCCCGCTTATGTTACAGTTGCTAAGGTGTCACACCTTTGCACTTATAAGCGCGCATTCTTAGACAAGGTAGACGGTGTTAGCGGTTTTGCTGTTTATGTGAAGTCCAAGGTCGGAAATTACCGACTGCCCTCAAAC---AAACCGAGTGGCGCGGACACCGCATTGTTGAGA------ACCTAA
>KF268338_Murine_USA_2012-10-25
ATGAGTAGTACTACTCAGGCCCCAGAGCCCGTCTATCAATGGACGGCCGACGAGGCAGTTCAATTCCTTAAGGAATGGAACTTCTCGTTGGGCATTATACTACTCTTTATTACTATCATACTACAGTTCGGTTACACGAGCCGTAGCATGTTTATTTATGTTGTGAAAATGATAATCTTGTGGTTAATGTGGCCACTGACTATTGTTTTGTGTATTTTCAATTGCGTGTATGCGCTAAATAATGTGTATCTTGGATTTTCTATAGTGTTTACTATAGTGTCCATTGTAATCTGGATTATGTATTTTGTTAATAGCATAAGGTTGTTTATCAGGACTGGTAGCTGGTGGAGCTTCAACCCCGAAACAAACAACCTTATGTGTATAGATATGAAAGGTACCGTGTATGTTAGACCCATTATTGAGGATTACCATACACTAACAGCCACTATTATTCGTGGCCACCTCTACATGCAAGGTGTTAAGCTAGGCACCGGTTTCTCTTTGTCTGACTTGCCCGCTTATGTTACAGTTGCTAAGGTGTCACACCTTTGCACTTATAAGCGCGCATTCTTAGACAAGGTAGACGGTGTTAGCGGTTTTGCTGTTTATGTGAAGTCCAAGGTCGGAAATTACCGACTGCCCTCAAAC---AAACCGAGTGGCGCGGACACCGCATTGTTGAGA------ACCTAA
>KF268339_Murine_USA_2012-10-25
ATGAGTAGTACTACTCAGGCCCCAGAGCCCGTCTATCAATGGACGGCCGACGAGGCAGTTCAATTCCTTAAGGAATGGAACTTCTCGTTGGGCATTATACTACTCTTTATTACTATCATACTACAGTTCGGTTACACGAGCCGTAGCATGTTTATTTATGTTGTGAAAATGATAATCTTGTGGTTAATGTGGCCACTGACTATTGTTTTGTGTATTTTCAATTGCGTGTATGCGCTAAATAATGTGTATCTTGGATTTTCTATAGTGTTTACTATAGTGTCCATTGTAATCTGGATTATGTATTTTGTTAATAGCATAAGGTTGTTTATCAGGACTGGTAGCTGGTGGAGCTTCAACCCCGAAACAAACAACCTTATGTGTATAGATATGAAAGGTACCGTGTATGTTAGACCCATTATTGAGGATTACCATACACTAACAGCCACTATTATTCGTGGCCACCTCTACATGCAAGGTGTTAAGCTAGGCACCGGTTTCTCTTTGTCTGACTTGCCCGCTTATGTTACAGTTGCTAAGGTGTCACACCTTTGCACTTATAAGCGCGCATTCTTAGACAAGGTAGACGGTGTTAGCGGTTTTGCTGTTTATGTGAAGTCCAAGGTCGGAAATTACCGACTGCCCTCAAAC---AAACCGAGTGGCGCGGACACCGCATTGTTGAGA------ACCTAA
>KF850449_Murine_USA_1996-12-09
ATGAGTAGTACCACTTCAGCCCCCCAGACTGTCTATCAATGGACGGCCGATGTGGCAGTTCGATTCCTTAAGGAATGGAATTTCTTGTTGGGCATTATACTACTCTTTATTACTATCATACTACAGTTCGGTTACACGAGCCGTAGCATGTTTATATATGTTGTGAAAATGATAATCTTGTGGTTAATGTGGCCACTGACTATTGTTTTGTGTATTTTTAATTGCGTGTATGCGCTAAATAATGTGTATCTTGGATTTTCTATAGTGTTTACTATAGTGGCCATTGTAATGTGGATTATGTATTTTGTTAATAGCACAAGGTTGTTTATCAGGACTGGTAGCTTTTGGAGCTTCAATCCTGAAACAAACAACCTAATGTGTATAGATGTGAAAGGTACTGTGTATGTAAGACCCATTATTGAAGATTACCATACACTAACAGCCACAAATATACGTGGCCACCTTTATATGCAAGGTGTTAAGCTAGGCACTGGCTTCTCTTTGTCTGATTTGCCCGCTTATGTTACAGTTGCTAAGGTGTCGCACCTTTGCACTTATAAGCGCGCATTTTTAGACAAGGTAGACGGTGTTAGCGGTTTTGCTGTGTATGTGAAGTCCAAGGTCGGTAATTACCGACTGCCCTCAAAT---AAACCGAGTGGCGTGGACACCGCATTGTTGAGA------ATCTAA
>KY370052_Murine_China_2014-05-
ATGAGTAGTACTGACACTACACCAGCACCAAGTTATACTTGGACTGCTGATGAAGCCATTAAATTCCTAAAGGAATGGAATTTTTCTTTGGGGATTATACTACTTTTTATTACAATTATACTGCAATTTGGTTATACCAGTCGCAGTATGTTTGTTTATGTAATCAAGATGTTTATTCTTTGGCTGATGTGGCCTCTGACTATAATCTTGACTATTTTTAATTGCGTTTATGCACTTAACAGTGTGTATCTTGGATTTTCTATATTCTTTGCTATAGTGTCCATTATTATGTGGATTGTTTATTTTGTGAACAGCATCAGATTGTTTATTAGAACTGGAAGTTGGTGGAGTTTCAACCCAGAAACAAATAATTTGATGTGTGTAGATATGAAGGGAAAGATGTATGTTAGGCCAATTATAGAGGACTACCATACCCTCACGTGTACTATAATACGTGGTCATCTTTATATCCAAGGTATAAAACTTGGTACAGGCTATTCGTTGTCTGATTTGCCTGCTTATGTCACTGTGGCGAAGGTTACACACCTTTGCACATACAAGCGTGCTTTTCTGGACAGAATAGGTGATACCAGTGGTTTTGCTATTTATGTGAAGTCCAAGGTCGGTAATTACCGACTGCCATCAAACCAAAAGGGTAGTGGCATGGACACCGCATTGTTGAAAAATAATATCTAA
>MF416379_Murine_USA_2014-09-
ATGAGTAGTACCAGTCAGGCTCCAGAGCCCGTCTATCAATGGACGGCCGACGAGGCAGTTCAATTCCTTAAGGAATGGAACTTCTCGTTAGGCATAATACTACTCTTTATTACTATCATACTACAGTTCGGTTATACGAGCCGTAGCATGTTTATTTATGTTGTGAAAATGATAATCTTGTGGTTAATGTGGCCACTGACTATTGTTTTATGTATTTTTAATTGCGTGTATGCGCTAAATAATGTGTATCTTGGATTTTCTATAGTTTTTACTATAGTGTCCATTGTAATGTGGATTATGTATTTTGTTAATAGCATCAGGTTGTTTATCAGGACTGGTAGCTGGTGGAGCTTCAACCCTGAAACAAACAACCTTATGTGCATAGATATGAAAGGTACTGTGTATGTTAGACCCATTATTGAGGATTACCATACACTAACAGCCACTATTATTCGTGGCCACCTTTATATGCAAGGTGTTAAGCTAGGCACTGGTTTCTCTTTGTCGGATTTGCCTGCTTATGTTACAGTAGCTAAGGTGTCGCACCTTTGCACTTATAAGCGCGCATTCTTAGACAAGGTAGACGGTGTTAGCGGTTTTGCTGTTTATGTGAAGTCCAAGGTCGGAAATTACCGACTGCCCTCAAAT---AAACCGAGTGGCGCGGACACCGCATTGTTGAGA------ATCTAA
>MF618252_Murine_USA_2014-01-16
ATGAGTAGTACTACTCAGGCCCCAGAGCCCGTCTATCAATGGACGGCCGACGAGGCAGTTCAATTCCTTAAGGAATGGAACTTCTCGTTGGGCATTATACTACTCTTTATTACTATCATACTACAGTTCGGTTACACGAGCCGTAGCATGTTTATTTATGTTGTGAAAATGATAATCTTGTGGTTAATGTGGCCACTGACTATTGTTTTGTGTATTTTCAATTGCGTGTATGCGCTAAATAATGTGTATCTTGGATTTTCTATAGTGTTTACTATAGTGTCCATTGTAATCTGGATTATGTATTTTGTTAATAGCATAAGGTTGTTTATCAGGACTGGTAGCTGGTGGAGCTTCAACCCCGAAACAAACAACCTTATGTGTATAGATATGAAAGGTACCGTGTATGTTAGACCCATTATTGAGGATTACCATACACTAACAGCCACTATTATTCGTGGCCACCTCTACATGCAAGGTGTTAAGCTAGGCACCGGTTTCTCTTTGTCTGACTTGCCCGCTTATGTTACAGTTGCTAAGGTGTCACACCTTTGCACTTATAAGCGCGCATTCTTAGACAAGGTAGACGGTGTTAGCGGTTTTGCTGTTTATGTGAAGTCCAAGGTCGGAAATTACCGACTGCCCTCAAAC---AAACCGAGTGGCGCGGACACCGCATTGTTGAGA------ATCTAA
>MF618253_Murine_USA_2014-01-16
ATGAGTAGTACTACTCAGGCCCCTGAGCCCGTCTATCAATGGACGGCCGACGAGGCAGTTCAATTCCTTAAGGAATGGAACTTCTCGTTGGGCATTATACTACTCTTTATTACTATCATACTACAGTTCGGTTACACGAGCCGTAGCATGTTTATTTATGTTGTGAAAATGATAATCTTGTGGTTAATGTGGCCACTGACTATTGTTTTGTGTATTTTCAATTGCGTGTATGCGCTAAATAATGTGTATCTTGGATTTTCTATAGTGTTTACTATAGTGTCCATTGTAATCTGGATTATGTATTTTGTTAATAGCATAAGGTTGTTTATCCGGACTGGTAGCTGGTGGAGCTTCAACCCCGAAACAAACAACCTTATGTGTATAGATATGAAAGGTACCGTGTATGTTAGACCCATTATTGAGGATTACCATACACTAACAGCCACTATTATTCGTGGCCTCCTCTACATGCAAGGTGTTAAGCTAGGCACCGGTTTCTCTTTGTCTGACTTGCCCGCTTATGTTACAGTTGCTAAGGTGCCACACCTTTGCACTTATAAGCGCGCATTCTTAGACAAGGTAGACGGTGTTAGCGGTTTTGCTGTTTATGTGAAGTCCAAGGTCGGAAATTACCGACTGCCCTCAAAC---AAACCGAGTGGCGCGGACACCGCATTGTTGAGA------ACCTAA
>MH687884_Murine_India_2017--
ATGAGTAGTACCACACCAGCTCCTCAGCCGGTTTATCAATGGACAGCCGATGAGGCAGTTCGATTCCTTAAGGAATGGAACTTCTCTCTCGGCATTATACTACTCTTTATTACTATCATACTACAGTTCGGTTACACGAGCCGTAGCATGTTTATTTATGTTGTGAAAATGATAATCTTGTGGCTAATGTGGCCACTGACTATTGTTCTGTGTATTTTTAATTGCGTGTATGCGCTAAATAATGTGTATCTTGGATTTTCTATAGTGTTTACTATAGTGTCCATTGTAATGTGGATTATGTATTTTGTTAATAGCATCAGGTTGTTTATTAGGACTGGTAGCTGGTGGAGCTTCAACCCCGAAACAAACAACCTTATGTGTATAGATATGAAAGGTACTGTGTATGTTAGACCCATCATTGAGGATTACCATACACTAACAGCCACTATTATTCGTGGCCACCTCTATATGCAAGGTGTTAAGCTAGGCACCGGTTTCTCTTTGTCAGACTTGCCTGCTTATGTTACAGTTGCTAAGGTGTCACACCTTTGCACTTATAAGCGCGCATTTTTAGACAAGGTAGACGGTGTTAGCGGTTTTGCTGTTTATGTGAAGTCCAAGGTCGGAAATTACCGACTGCCCTCAAAT---AAACCGAGTGGCGCGGACACCGCATTGTTGAGA------ATCTAA
>MH687885_Murine_India_2017--
ATGAGTAGTACCACACCAGCTCCTCAGCCGGTTTATCAATGGACAGCCGATGAGGCAGTTCGATTCCTTAAGGAATGGAACTTCTCTCTCGGCATTATACTACTCTTTATTACTATCATACTACAGTTCGGTTACACGAGCCGTAGCATGTTTATTTATGTTGTGAAAATGATAATCTTGTGGCTAATGTGGCCACTGACTATTGTTCTGTGTATTTTTAATTGCGTGTATGCGCTAAATAATGTGTATCTTGGATTTTCTATAGTGTTTACTATAGTGTCCATTGTAATGTGGATTATGTATTTTGTTAATAGCATCAGGTTGTTTATTAGGACTGGTAGCTGGTGGAGCTTCAACCCCGAAACAAACAACCTTATGTGTATAGATATGAAAGGTACCGTGTATGTTAGACCCATTATTGAGGATTACCATACACTAACAGCCACTATTATTCGTGGCCACCTCTATATGCAAGGTGTTAAGCTAGGCACCGGTTTCTCTTTGTCAGACTTGCCTGCTTATGTTACAGTTGCTAAGGTGTCACACCTTTGCACTTATAAGCGCGCATTTTTAGACAAGGTAGACGGTGTTAGCGGTTTTGCTGTTTATGTGAAGTCCAAGGTCGGAAATTACCGACTGCCCTCAAAT---AAACCGAGTGGCGCGGACACCGCATTGTTGAGA------ATCTAA
>MH687886_Murine_India_2017--
ATGAGTAGTACCACACCAGCTCCTCAGCCGGTTTACCAATGGACAGCCGATGAGGCAGTTCGATTCCTTAAGGAATGGAACTTCTCTCTCGGCATTATACTACTCTTTATTACTATCATACTACAGTTCGGTTACACGAGCCGTAGCATGTTTATTTATGTTGTGAAAATGATAATCTTGTGGCTAATGTGGCCACTGACTATTGTTCTGTGTATTTTTAATTGCGTGTATGCGCTAAATAATGTGTACCTTGGATTTTCTATAGTGTTTACTATAGTGTCCATTGTAATGTGGATTATGTATTTTGTTAATAGCATCAGGTTGTTTATTAGGACTGGTAGCTGGTGGAGCTTCAACCCCGAAACAAACAACCTTATGTGTATAGATATGAAAGGTACTGTGTATGTTAGACCCATCATTGAGGATTACCATACACTAACAGCCACTATTATTCGTGGCCACCTCTATATGCAAGGTGTTAAGCTAGGCACCGGTTTCTCTTTGTCTGACTTGCCTGCTTATGTTACAGTCGCTAAGGTGTCACACCTTTGCACTTATAAGCGCGCATTTTTAGACAAGGTAGACGGTGTTAGCGGTTTTGCTGTTTATGTGAAGTCCAAGGTCGGAAATTACCGACTGCCCTCAAAC---AAACTGAGTGGCGTGGACACCGCATTGTTGAGA------ATCTAA
>MH687887_Murine_India_2017--
ATGAGTAGTACCACACCAGCTCCTCAGCCGGTTTATCAATGGACAGCCGATGAGGCAGTTCGATTCCTTAAGGAATGGAACTTCTCTCTCGGCATTATACTACTCTTTATTACTATCATACTACAGTTCGGTTACACGAGCCGTAGCATGTTTATTTATGTTGTGAAAATGATAATCTTGTGGCTAATGTGGCCACTGACTATTGTTCTGTGTATTTTTAATTGCGTGTATGCGCTAAATAATGTGTACCTTGGATTTTCTATAGTGTTTACTATAGTGTCCATTGTAATGTGGATTATGTATTTTGTTAATAGCATCAGGTTGTTTATTAGGACTGGTAGCTGGTGGAGCTTCAACCCCGAAACAAACAACCTTATGTGTATAGATATGAAAGGTACTGTGTATGTTAGACCCATCATTGAGGATTACCATACACTAACAGCCACTATTATTCGTGGCCACCTCTATATGCAAGGTGTTAAGCTAGGCACCGGTTTCTCTTTGTCTGACTTGCCTGCTTATGTTACAGTCGCTAAGGTGTCACACCTTTGCACTTATAAGCGCGCATTTTTAGACAAGGTAGACGGTGTTAGCGGTTTTGCTGTTTATGTGAAGTCCAAGGTCGGAAATTACCGACTGCCCTCAAAC---AAACTGAGTGGCGTGGACACCGCATTGTTGAGA------ATCTAA
>MH687888_Murine_India_2017--
ATGAGTAGTACCACACCAGCTCCTCAGCCGGTTTACCAATGGACAGCCGATGAGGCAGTTCGATTCCTTAAGGAATGGAACTTCTCTCTCGGCATTATACTACTCTTTATTACTATCATACTACAGTTCGGTTACACGAGCCGTAGCATGTTTATTTATGTTGTGAAAATGATAATCTTGTGGCTAATGTGGCCACTGACTATTGTTCTGTGTATTTTTAATTGCGTGTATGCGCTAAATAATGTGTACCTTGGATTTTCTATAGTGTTTACTATAGTGTCCATTGTAATGTGGATTATGTATTTTGTTAATAGCATCAGGTTGTTTATTAGGACTGGTAGCTGGTGGAGCTTCAACCCCGAAACAAACAACCTTATGTGTATAGATATGAAAGGTACTGTGTATGTTAGACCCATCATTGAGGATTACCATACACTAACAGCCACTATTATTCGTGGCCACCTCTATATGCAAGGTGTTAAGCTAGGCACCGGTTTCTCTTTGTCTGACTTGCCTGCTTATGTTACAGTCGCTAAGGTGTCACACCTTTGCACTTATAAGCGCGCATTTTTAGACAAGGTAGACGGTGTTAGCGGTTTTGCTGTTTATGTGAAGTCCAAGGTCGGAAATTACCGACTGCCCTCAAAT---AAACTGAGTGGCGTGGACACCGCATTGTTGAGA------ATCTAA
>NC017083_Rabbit_China_2006--
ATGAGTAGTACA---ACTACACCAGCACCAGTTTACATCTGGACTGCTGATGAAGCTATTAAATTCCTAAAGGAATGGAATTTCTCTTTGGGTATTATACTACTTTTTATTACAATCATACTGCAATTTGGATATACAAGCCGCAGTATGTTTGTTTATGTCATTAAGATGATTATTTTGTGGCTTATGTGGCCACTTACTATCATCTTAACTATTTTCAACTGCGTATACGCGTTGAATAATGTGTATCTTGGTTTTTCTATAGTTTTTACCATAGTGGCCATTATTATGTGGATTGTGTATTTTGTGAATAGTATCAGGTTGTTTATTAGAACTGGCAGTTGGTGGAGTTTCAACCCAGAAACAAACAACTTGATGTGTATAGATATGAAGGGAAGAATGTATGTTAGGCCGATTATTGAGGACTACCATACCCTGACGGTCACAATAATACGTGGCCATCTCTACATTCAAGGTATAAAACTAGGTACTGGCTATTCTTTGTCGGATTTGCCAGCTTATGTGACTGTTGCTAAGGTTACACATCTTTGCACGTATAAGCGTGGTTTTCTTGACAGGATAGGCGATACTAGTGGTTTTGCTGTTTATGTTAAGTCCAAAGTCGGTAATTATCGACTGCCATCAACTCAAAAGGGTACTGGCATGGACACCGCATTGTTGAGAAATAATATCTAA
