# Supplementary material for: Origins and Evolution of Seasonal Human Coronaviruses
Source: Viruses. 2022 Jul 15;14(7):1551. doi: 10.3390/v14071551 (PMC9320361; doi:10.3390/v14071551)
Supplement: Supplementary file 1 [file viruses-14-01551-s001.zip › alignments/Env_betas_D2.fasta]

>KF850449_Murine_USA_1996-12-09
------atgtttaatttattccttatggacacattatggtacgtggggcagtttatttttatagtcgcagcgtgtttgatggtcaccataattgtggttgccgtccttgcgtctattaaactttgtattcaactttgcggtttgtgtaatactttgtttctgtctccttctatttatgtgtataataggagtaagcagctttataagtattataatgaagaagtgagacctcccccattagaggtggatgat---ttaaatcta---atccaaacattatga
>MF416379_Murine_USA_2014-09-
------atgtttaatttattccttacagatacagtatggtatgtggggcagattatctttatagtcgcagtgtgtttgatggttaccattattgtggttgccttccttgcgtctattaaactttgtattcaactttgcggtttatgtaatactttggtgctgtccccttctatctatttgtatgataggagtaagcagctttataagtattacaatgaagaagtgagaccgcccccgttagaggtggatgat---ata---ata---atccaaacattatga
>AB551247_Murine_Australia_1994--
------atgtttaatgtactctctacagacacagtatggtatgtggggcagattatttttatagtcgcagtgtgtttaatggtcactatagttgtggtcgctttccttgcgtctattaaactttgtattcaactttgcggtttgtgtaatactttgttgctgtccccttctatttatgtgtataataggagtaagcagctatataagtattataatgaagaagtgagaccgcccccgttagaggtggatgat---ata---ata---atccaaacattatga
>JX169866_Murine_USA_1947-08-14
------atgtttaatttattccttacagacacagtatggtatgtggggcagattatctttatagtcgcagtgtgtttgatggtcaccataattgtggttgccttccttgcgtctattaaacgttgtattcaactttgcggtttatgtaatactttgttgctgtctccctctatttatctgtataataggagtaagcagctttataagtattataatgaagaagtgagaccgcccccgttagaggtggatgat---aat---ata---atccaaacattatga
>JX169867_Murine_USA_1947-08-14
------atgtttaatttattccttacagacacagtatggtatgtggggcagattatctttatagtcgcagtgtgtttgatggtcaccataattgtggttgccttccttgcgtctattaaacgttgtattcaactttgcggtttatgtaatactttgttgctgtctccctctatttatctgtataataggagtaagcagctttataagtattataatgaagaagtgagaccgcccccgttagaggtggatgat---aat---ata---atccaaacattatga
>KF294372_Murine_China_2011--
------atgtttaatttactcccaacagatactgtatggtatgtggggcagattatttttatattcgcagtatgtttgctaatcaccatagttgtggtagcattccttgcgtctattaaactttgtattcaactttgcggtttatgtaatactttgttgctgtctccttctatctatgtgtataataggagtaagcagctttataagtattataatgaagaagtaagaccgcccccattagaggtggatgat---ata---ata---atccaaacattatga
>KF294370_Murine_China_2013--
------atggttaatttatttccgacagacacagtgtggtatgtgggacagattatttttttagttgcagtttgccttattgtgcttattgttgccattgcatttcttgcaactattaaactttgtattcaactttgcggtatgtgtaatactttggtcctgtccccgtctgtttatgtgtttaacagaggaagacagctgtataagttttacaatgaagaagtaagacctcctgtcttagaggtggatgat---cta---ata---atccaaacattatga
>KF294371_Murine_China_2013--
------atggttaatttatttccgacagacacagtgtggtatgtgggacagattatttttttagttgcagtttgctttattgtgcttattgttgccattgcatttcttgcaactattaaactttgtattcaactttgcggtatgtgtaatactttggtcctgtccccgtctgtttatgtgtttaacagaggaagacagctgtataagttttacaatgaagaagtaagacctcctgtcttagaggtggatgat---cta---ata---atccaaacattatga
>MK211379_Bat_China_2016-09-
------atgtatgaattagtaagtgcagacacgtctgtagttattgcaaacgtattgttgcttattattatctgtttatttgttgtcatagtagggtgtgccttgttgctcgtcctacaatttgtaataggaacttgtggttgtctttttaatataatttgcaagcctactattttagtttacaacaaatttagaaacgaatca---ctcttgaacgaacaagaagagctatta---------------------tttagc---catgacggaatc---taa
>AY903459_HumanOC43_Belgium_2003--
------atggctgatgcttatcttgcagacactgtgtggtatgtggggcaaataatttttatagttgccatttgtttattggttacaatagttgtagtggcatttttggcaacttttaaattgtgtattcaactttgcggtatgtgtaataccttagtactgtccccttctatctatgtgtttaatagaggtaggcagttttatgagttttacaat---gatataaaaccaccagtccttgatgtggatgac------------gtaatccaaacattatga
>KF530068_HumanOC43_USA_2000-07-27
------atggctgatgcttatcttgcagacactgtgtggtatgtggggcaaataatttttatagttgccatttgtttattggttacaatagttgtagtggcatttttggcaacttttaaattgtgtattcaactttgcggtatgtgtaataccttagtactgtccccttctatctatgtgtttaatagaggtaggcagttttatgagttttacaat---gatataaaaccaccagtccttgatgtggatgac------------gtaatccaaacattatga
>KF530070_HumanOC43_USA_1999-01-15
------atggctgatgcttatcttgcagacactgtgtggtatgtggggcaaataatttttatagttgccatttgtttattggttacaatagttgtagtggcatttttggcaacttttaaattgtgtattcaactttgcggtatgtgtaataccttagtactgtccccttctatctatgtgtttaatagaggtaggcagttttatgagttttacaat---gatataaaaccaccagtccttgatgtggatgac------------gtaatccaaacattatga
>KF530081_HumanOC43_USA_1999-01-07
------atggctgatgcttatcttgcagacactgtgtggtatgtggggcaaataatttttatagttgccatttgtttattggttacaatagttgtagtggcatttttggcaacttttaaattgtgtattcaactttgcggtatgtgtaataccttagtactgtccccttctatctatgtgtttaatagaggtaggcagttttatgagttttacaat---gatataaaaccaccagtccttgatgtggatgac------------gtaatccaaacattatga
>KF923886_HumanOC43_China_2010-03-
------atggctgatgcttatcttgcagacactgtgtggtatgtggggcaaataatttttatagttgccatttgtttattggttacaatagttgtagtggcatttttggcaacttttaaattgtgtattcaactttgcggtatgtgtaataccttagtactgtccccttctatctatgtgtttaatagaggtaggcagttttatgagttttacaat---gatataaaaccaccagtccttgatgtggatgac------------gtaatccaaacattatga
>KF923887_HumanOC43_China_2010-04-
------atggctgatgcttatcttgcagacactgtgtggtatgtggggcaaataatttttatagttgccatttgtttattggttacaatagttgtagtggcatttttggcaacttttaaattgtgtattcaactttgcggtatgtgtaataccttagtactgtccccttctatctatgtgtttaatagaggtaggcagttttatgagttttacaat---gatataaaaccaccagtccttgatgtggatgac------------gtaatccaaacattatga
>KF923888_HumanOC43_China_2010-07-
------atggctgatgcttatcttgcagacactgtgtggtatgtggggcaaataatttttatagttgccatttgtttattggttacaatagttgtagtggcatttttggcaacttttaaattgtgtattcaactttgcggtatgtgtaataccttagtactgtccccttctatctatgtgtttaatagaggtaggcagttttatgagttttacaat---gatataaaaccaccagtccttgatgtggatgac------------gtaatccaaacattatga
>KF923889_HumanOC43_China_2006-03-
------atggctgatgcttatcttgcagacactgtgtggtatgtggggcaaataatttttatagttgccatttgtttattggttacaatagttgtagtggcatttttggcaacttttaaattgtgtattcaactttgcggtatgtgtaataccttagtactgtccccttctatctatgtgtttaatagaggtaggcagttttatgagttttacaat---gatataaaaccaccagtccttgatgtggatgac------------gtaatccaaacattatga
>KF923897_HumanOC43_China_2012-06-
------atggctgatgcttatcttgcagacactgtgtggtatgtggggcaaataatttttatagttgccatttgtttattggttacaatagttgtagtggcatttttggcaacttttaaattgtgtattcaactttgcggtatgtgtaataccttagtactgtccccttctatctatgtgtttaatagaggtaggcagttttatgagttttacaat---gatataaaaccaccagtccttgatgtggatgac------------gtaatccaaacattatga
>KF923898_HumanOC43_China_2012-03-
------atggctgatgcttatcttgcagacactgtgtggtatgtggggcaaataatttttatagttgccatttgtttattggttacaatagttgtagtggcatttttggcaacttttaaattgtgtattcaactttgcggtatgtgtaataccttagtactgtccccttctatctatgtgtttaatagaggtaggcagttttatgagttttacaat---gatataaaaccaccagtccttgatgtggatgac------------gtaatccaaacattatga
>MG197709_HumanOC43_China_2015-04-22
------atggctgatgcttatcttgcagacactgtgtggtatgtggggcaaataatttttatagttgccatttgtttattggttacaatagttgtagtggcatttttggcaacttttaaattgtgtattcaactttgcggtatgtgtaataccttagtactgtccccttctatctatgtgtttaatagaggtaggcagttttatgagttttacaat---gatataaaaccaccagtccttgatgtggatgac------------gtaatccaaacattatga
>MG197711_HumanOC43_China_2015-06-09
------atggctgatgcttatcttgcagacactgtgtggtatgtggggcaaataatttttatagttgccatttgtttattggttacaatagttgtagtggcatttttggcaacttttaaattgtgtattcaactttgcggtatgtgtaataccttagtactgtccccttctatctatgtgtttaatagaggtaggcagttttatgagttttacaat---gatataaaaccaccagtccttgatgtggatgac------------gtaatccaaacattatga
>MG197714_HumanOC43_China_2015-07-13
------atggctgatgcttatcttgcagacactgtgtggtatgtggggcaaataatttttatagttgccatttgtttattggttacaatagttgtagtggcatttttggcaacttttaaattgtgtattcaactttgcggtatgtgtaataccttagtactgtccccttctatctatgtgtttaatagaggtaggcagttttatgagttttacaat---gatataaaaccaccagtccttgatgtggatgac------------gtaatccaaacattatga
>MG197718_HumanOC43_China_2015-03-12
------atggctgatgcttatcttgcagacactgtgtggtatgtggggcaaataatttttatagttgccatttgtttattggttacaatagttgtagtggcatttttggcaacttttaaattgtgtattcaactttgcggtatgtgtaataccttagtactgtccccttctatctatgtgtttaatagaggtaggcagttttatgagttttacaat---gatataaaaccaccagtccttgatgtggatgac------------gtaatccaaacattatga
>MG197719_HumanOC43_China_2015-06-04
------atggctgatgcttatcttgcagacactgtgtggtatgtggggcaaataatttttatagttgccatttgtttattggttacaatagttgtagtggcatttttggcaacttttaaattgtgtattcaactttgcggtatgtgtaataccttagtactgtccccttctatctatgtgtttaatagaggtaggcagttttatgagttttacaat---gatataaaaccaccagtccttgatgtggatgac------------gtaatccaaacattatga
>MG197720_HumanOC43_China_2015-06-05
------atggctgatgcttatcttgcagacactgtgtggtatgtggggcaaataatttttatagttgccatttgtttattggttacaatagttgtagtggcatttttggcaacttttaaattgtgtattcaactttgcggtatgtgtaataccttagtactgtccccttctatctatgtgtttaatagaggtaggcagttttatgagttttacaat---gatataaaaccaccagtccttgatgtggatgac------------gtaatccaaacattatga
>MG197721_HumanOC43_China_2015-06-13
------atggctgatgcttatcttgcagacactgtgtggtatgtggggcaaataatttttatagttgccatttgtttattggttacaatagttgtagtggcatttttggcaacttttaaattgtgtattcaactttgcggtatgtgtaataccttagtactgtccccttctatctatgtgtttaatagaggtaggcagttttatgagttttacaat---gatataaaaccaccagtccttgatgtggatgac------------gtaatccaaacattatga
>MK303625_HumanOC43_France_2015-01-16
------atggctgatgcttatcttgcagacactgtgtggtatgtggggcaaataatttttatagttgccatttgtttattggttacaatagttgtagtggcatttttggcaacttttaaattgtgtattcaactttgcggtatgtgtaataccttagtactgtccccttctatctatgtgtttaatagaggtaggcagttttatgagttttacaat---gatataaaaccaccagtccttgatgtggatgac------------gtaatccaaacattatga
>MN306043_HumanOC43_USA_2019--
------atggctgatgcttatcttgcagacactgtgtggtatgtggggcaaataatttttatagttgccatttgtttattggttacaatagttgtagtggcatttttggcaacttttaaattgtgtattcaactttgcggtatgtgtaataccttagtactgtccccttctatctatgtgtttaatagaggtaggcagttttatgagttttacaat---gatataaaaccaccagtccttgatgtggatgac------------gtaatccaaacattatga
>KY370044_Murine_China_2014-05-
------atggttgaaattcttcttgcagacactgtgtggtatgtgggacaaataatttttatcgttgccatttgcttatttttaataatagtggttgtagccctattggcaacatttaaactttgtgttcaactttgcggtatgtgtaataccttagtactgtccccttctatatatgtgtataataggggaaaggaactatacagggtttacaat---gatgcaaaacccccaactttacctttggatgacattgtc---------------------taa
>KJ473813_Bat_China_2013--
------atgtactcattcgtttcggaagaaacaggtacgttaatagttaatagcgtacttctttttgttgctttcgtggtattcttgctagttacactagccatccttactgcgcttcgattgtgtgcgtactgctgcaatattgttaacgtgagtttagtaaaaccaacagtttacgtttac------tcgcgtgttaaaaatatgaactcttctgattgtgtt------------cct------gatcttctggtc---------------------taa
>DQ648856_Bat_China_2005--
------atgtactcattcgtttcggaagaaacaggtacgttaatagttaatagcgtacttctttttgttgctttcgtggtattcttgctagttacactagccatccttactgcgcttcgattgtgtgcgtactgctgcaatattgttaacgtgagtttagtaaaaccaacagtttacgtttac------tcgcgtgttaaaaatctgaactcctctgattgtgtt------------cct------gatcttctggtc---------------------taa
>KU182964_Bat_China_2013-08-
------atgtgctcattcgtttcggaagaaacaggtacgttaatagttaatagcgtacttctttttgttgctttcgtggtattcttgctagttacactagccatccttactgcgcttcgattgtgtgcgtactgctgcaatattgttaacgtgagtttagtaaaaccaacagtttatgtctac------tcgcgtgttaaaaatctgaactctgctgaaggggtt------------cct------gatcttctggtc---------------------taa
>KY417146_Bat_China_2013-04-17
------atgtactcattcgtttcggaagaaacaggtacgttaatagttaatagcgtacttctttttcttgctttcgtggtatttttgctagtcacactagccatccttactgcgcttcgattgtgtgcgtactgctgcaatattgttaacgtgagtttagtaaaaccaacggtttacgtctac------tcgcgtgtcaaaaatctgaactctgctgaaggagtt------------cct------gatcttctggtc---------------------taa
>FJ882954_SARS_USA_2008-08-06
------atgtactcattcgtttcggaagaaacaggtacgttaatagttaatagcgtacttctttttcttgctttcgtggyattcttgctagtcacactagccatccttactgcgcttcgattgtgtgcgtactgctgcaatattgttaacgtgagtttagtaaaaccaacggtttacgtctac------tcgcgtgttaaaaatctgaactcttctgaaggagtt------------cct------gatctt---ctc---------------------taa
>KJ473814_Bat_China_2013--
------atgtactcattcgtttcggaagagacaggtacgttaatagttaatagcgtacttctttttgttgctttcgtggtattcttgctagtcacactagccatccttactgcgcttcgattgtgtgcgtactgctgcaatattgttaacgtgagtttagtaaaaccaacagtttacgtttac------tcacgtgttaaaaatctgaactcttctgaaggagtt------------cct------gatcttctggtc---------------------taa
>KJ473816_Bat_China_2013--
------atgtactcattcgtttcggaagagacaggtacgttaatagttaatagcgtacttctttttcttgctttcgtggtattcttgctagtcacactagccatccttactgcgcttcgattgtgtgcgtactgctgcaatattgttaacgtgagtttagtaaaaccaacagtttacgtttac------tcgcgtgttaaaaatctgaactcttctgaaggagtt------------cct------gatcttctggtc---------------------taa
>AY278489_HumanSARS_China_2003--
------atgtactcattcgtttcggaagaaacaggtacgttaatagttaatagcgtacttctttttcttgctttcatggtattcttgctagtcacactagccatccttactgcgcttcgattgtgtgcgtactgctgcaatattgttaacgtgagtttagtaaaaccaacggtttacgtctac------tcgcgtgttaaaaatctgaactcttctgaaggagtt------------cct------gatcttctggtc---------------------taa
>AY451878_HumanSARS_Taiwan_2003-05-01
------atgtactcattcgtttcggaagaaacaggtacgttaatagttaatagcgtacttctttttcttgctttcgtggtattcttgctagttacactagccatccttactgcgcttcgattgtgtgcgtactgctgcaatattgttaacgtgagtttagtaaaaccaacggtttacgtctac------tcgcgtgttaaaaatctgaactcttctgaaggagtt------------cct------gatcttctggtc---------------------taa
>AY559085_HumanSARS_Singapore_2003-04-05
------atgtactcattcgtttcggaagaaacaggtacgttaatagttaatagcgtacttctttttcttgctttcgtggtattcttgctagtcatactagccatccttactgcgcttcgattgtgtgcgtactgctgcaatattgttaacgtgagtttagtaaaaccaacggtttacgtctac------tcgcgtgttaaaaatctgaactcttctgaaggagtt------------cct------gatcttctggtc---------------------taa
>DQ022305_Bat_HKong_2005-02-17
------atgtactcattcgtttcggaagagacaggtacgttaatagttaatagcgtacttcttttccttgctttcgtggtattcttgctagtcacactagccatccttactgcgcttcgattgtgtgcgtactgctgcaatattgttaacgtgagtttagtaaaaccaacagtttacgtttac------tcacgtgttaaaaatctgaactcttctgagggagtt------------cct------gatcttctggtc---------------------taa
>DQ071615_Bat_China_2004--
------atgtactcattcgtttcggaagaaacaggtacgttaatagttaatagcgtacttctctttcttgctttcgtggtattcttgctagttacactagccatccttactgcgcttcgattgtgtgcgtactgctgcaatattgttaacgtgagtttagtaaaaccaacagtttacgtttac------tcacgtgttaaaaatctgaactcttctgaaggagtt------------cct------gatcttctggtc---------------------taa
>DQ648857_Bat_China_2005--
------atgtactcattcgtttcagaagaaacaggtacgttaatagttaatagcgtacttctcttttttgctttcgtggtattcttgctagtcacactagccatccttactgcgcttcgattgtgtgcgtactgctgcaatattgttaacgtgagtttagtaaaaccaacagtttacgtttac------tcacgtgttaaaaatctgaactcttctgagggagtt------------cct------gatcttctggtc---------------------taa
>FJ588686_Bat_China_2006--
------atgtactcattcgtttcggaagaaacaggtacgttaatagttaatagcgtacttctttttcttgctttcgtggtattcttgctagtcacactagccatccttactgcgcttcgattgtgtgcgtactgctgcaatattgttaacgtgagtttagtaaaaccaacggtttacgtttac------tcgcgtgttaaaaatctgaactcttctgaaggagtt------------cct------gatcttctggtc---------------------taa
>FJ882944_SARS_USA_2008-03-28
------atgttctcattcgtttcggaagaaacaggtacgttaatagttaatagcgtacttctttttcttgctttcgtggtattcttgctagtcacactagccatccttactgcgcttcgattgtgtgcgtactgctgcaatattgttaacgtgagtttagtaaaaccaacggtttacgtctac------tcgcgtgttaaaaatctgaactcttctgaaggagtt------------cct------gatcttctggtc---------------------taa
>FJ882956_SARS_USA_2008-08-06
------atgtactcattcgtttcggaagaaacaggtacgttaatagttaatagcgtacttctttttcttgctttcgtggtattcttgctagtcacactagccatccttactgcgcatcgattgtgtgcgtactgctgcaatattgttaacgtgagtttagtaaaaccaacggtttacgtctac------tcgcgtgttaaaaatctgaactcttctgaaggagtt------------cct------gatcttctggtc---------------------taa
>FJ882959_SARS_USA_2008-11-26
------atgtactcattcgtttcggaagaaacaggtacgttaatagttaatagcgtacttctttttcttgctttcgtggtattcttgctagtcacactagccatccttactgcgcttcgattgtgtgcgtactgctgcaatattgttaacgtgagtttagtaaaaccaacggtttacgtctac------tcgcgtgttaaaaatctgaactcttttgaaggagtt------------cct------gatcttctggtc---------------------taa
>FJ882960_SARS_USA_2008-08-06
------atgtactcattcgtttcggaagaaacaggtacgttaatagttaatagcgtacttctttttcttgctttcgtggtattcttgctagtcacactagccatccttactgcgcttcgattgtgtgcgtgctgctgcaatattgttaacgtgagtttagtaaaaccaacggtttacgtctac------tcgcgtgttaaaaatctgaactcttctgaaggagtt------------cct------gatcttctggtc---------------------taa
>FJ882961_SARS_USA_2008-11-25
------atgtactcattcgtttcggaagaaacaggtacgttaatagttaatagcgtacttctttttcttgctttcgtggtattcttgctagtcacactagctatccttactgcgcttcgattgtgtgcgtactgctgcaatattgttaacgtgagtttagtaaaaccaacggtttacgtctac------tcgcgtgttaaaaatctgaactcttctgaaggagtt------------cct------gatcttctggtc---------------------taa
>GU553365_Monkey_USA_2007-12-05
------atgtactcattcgtttcggaagaaacaggtacgttaatagttaatagcgtacttttttttcttgctttcgtggtattcttgctagtcacactagccatccttactgcgcttcgattgtgtgcgtactgctgcaatattgttaacgtgagtttagtaaaaccaacggtttacgtctac------tcgcgtgttaaaaatctgaactcttctgaaggagtt------------cct------gatcttctggtc---------------------taa
>JX993987_Bat_China_2011-09-
------atgtactcattcgtttcggaagaaacaggtacgttaatagttaatagcgtacttcttttctttgctttcgtggtattcttgctagtcacactagccatccttactgcgcttcgattgtgtgcgtactgctgcaatattgttaacgtgagtttagtaaaaccaacagtttacgtttac------tcacgtgttaaaaatctgaactcttctgtaggagtt------------cct------gatcttctggtc---------------------taa
>JX993988_Bat_China_2011--
------atgtactcattcgtttcggaagagacaggtacgttaatagttaatagcgtacttctttttcttgctttcgtggtattcttgctagtcacactagctatccttactgcgcttcgattgtgtgcgtactgctgcaatattgttaacgtgagtttagtaaaaccaacagtttacgtctac------tcgcgtgttaaaaatctgaactcttctgaaggagtt------------cct------gatcttctggtc---------------------taa
>KF569996_Bat_China_2011--
------atgtactcattcgtttcggaagaaacaggtacgttaatagttaatagcgtacttctttttcttgctttcgtggtattcttgctagtcacactagccatccttactgcgcttcgattgtgtgcgtactgctgcaatattgttaacgtgagtttagtaaaaccaacagtttacgtttac------tcacgtgttaaaaatctgagctcttctgaaggagtt------------cct------gatcttctggtc---------------------taa
>KP886809_Bat_China_2013-05-23
------atgtactcattcgtttcggaagaaacaggtacgttaatagttaatagcgtacttctttttcttgctttcgtggtattcttgttagtcgcactagccatccttactgcgcttcgattgtgtgcgtactgctgcaatattgttaacgtgagtttagtaaaaccaacggtttacgtctac------tcgcgtgttaaaaatctgaactcttctgaaggagtt------------cct------gatcttctggtc---------------------taa
>KY417145_Bat_China_2012-09-18
------atgtactcattcgtttcggaagaaacaggtacgttaatagttaatagcgtacttctttttcttgctttcgtggtattcttgctagtcacactagccatccttactgcgcttcgattgtgtgcgtactgctgcaatattgttaacgtgagtttagtaaaaccaacggtttacgtctac------tcgcgtgttaaaaatctgaactcttctgaaggggtt------------cct------gatcttctggtc---------------------taa
>KY417148_Bat_China_2013-04-17
------atgtactcattcgtttcggaagaaacaggtacgttaatagttaatagcgtacttctttttcttgctttcgtggtattcttgctagtcacactagccatccttactgcgcttcgattgtgtgcgtactgctgcaatattgttaacgtgagtttagtaaaaccaacggtttacgtctac------tcgcgtgttaaaaatctgaactcttctgaaggagtt------------ctt------gatcttctggtc---------------------taa
>KY417151_Bat_China_2014-10-24
------atgtactcattcgtttcggaagaaacaggtacgttaatagttaatagcgtacttctttttcttgctttcgtggtattcttgctagtcacactagccatccttactgcgcttcgattgtgtgcgtactgctgcaatattgttaacgtgagtttagtaaaaccaactgtttacgtctac------tcgcgtgttaaaaatctgaactcttctgaaggagtt------------cct------gatcttctggtc---------------------taa
>KY417152_Bat_China_2015-10-16
------atgtactcatttgtttcggaagaaacaggtacgttaatagttaatagcgtacttctttttcttgctttcgtggtattcttgctagtcacactagccatccttactgcgcttcgattgtgtgcgtactgctgcaatattgttaacgtgagtttagtaaaaccaactgtttacgtctac------tcgcgtgttaaaaatctgaactcttctgaaggagtt------------ctt------gatcttctggtc---------------------taa
>KY938558_Bat_SKorea_2016-04-17
------atgtactcattcgtttcggaagaaacaggtacgttaatagttaatagcgtacttctttttgttgctttcgtggtattcttgctagttacactagccatccttactgcgcttcgattgtgtgcgtactgctgcaatattgttaacgtgagtttagtaaaacctacagtttatgtctac------tcgcgtgttaaaaacctgaactcttctgaaggagtt------------cct------gatcttctggtt---------------------taa
>AY545919_Ferret_China_2003--
------atgtactcattcgtttcggaagaaacaggtacgttaatagttaatagcgtacttctttttcttgctttcgtggtattcttgctagtcacactagccatccttactgcgcttcgattgtgtgcgtactgctgcaatattgttaacgtgagtttagtaaaaccaacggtttacgtctac------tcgcgtgttaaaaatctgaactcttctgaaggagtt------------cct------gatcttctggtc---------------------taa
>GU190215_Bat_Bulgaria_2008--
------atgtactcattcgtttcagaagaaaccggtacgttaatagttaatagcgtacttctttttctagcttttgtggtattcttgctagtcaccctagccatccttactgcgcttcgattgtgtgcatactgctgcaatattgttaacgtgagtttagtaaaaccgactttttacgtttac------tcacgtgtaaaaagcttgaattcctctcaggaggtt------------cct------gaatttctggtc---------------------taa
>KC881005_Bat_China_2011-04-17
------atgtactcattcgtttcggaagaaacaggtacgttaatagttaatagcgtacttctttttcttgctttcgtggtattcttgctagtcacactagccatccttactgcgcttcgattgtgtgcgtactgctgcaatattgttaacgtgagtttagtaaaaccaactgtttacgtttac------tcgcgtgttaaaaatctgaactcttctcaaggagtt------------cct------gatcttctggtc---------------------taa
>KC881006_Bat_China_2012-03-19
------atgtactcattcgtttcggaagaaacaggtacgttaatagttaatagcgtacttctttttcttgctttcgtggtattcttgctagtcacactagccatccttactgcgcttcgattgtgtgcgtactgctgcaatattgttaacgtgagtttagtaaaaccaactgtttacgtttac------tcgcgtgttaaaaatctgaactcttctgaaggagtt------------cct------gatcttctggtc---------------------taa
>KF367457_Bat_China_2012-09-
------atgtactcattcgtttcggaagaaacaggtacgttaatagttaatagcgtacttctttttcttgctttcgtggtattcttgctagtcacactagccatccttactgcgcttcgattgtgtgcgtactgctgcaatattgttaacgtgagtttagtaaaaccaactgtttacgtttac------tcgcgtgttaaaaatctgaactcttctgaaggagtt------------cct------gatcttctggtc---------------------taa
>KT444582_Bat_China_2013-07-21
------atgtactcattcgtttcggaagaaacaggtacgttaatagttaatagcgtacttctttttcttgctttcgtggtattcttgctagtcacactagccatccttactgcgcttcgattgtgtgcgtactgctgcaatattgttaacgtgagtttagtaaaaccaactgtttacgtttac------tcgcgtgttaaaaatctgaactcttctgaaggagtt------------cct------gatcttctggtc---------------------taa
>KY417144_Bat_China_2012-09-18
------atgtactcattcgtttcggaagaaacaggtacgttaatagttaatagcgtacttctttttcttgctttcgtggtattcttgctagtcacactagccatccttactgcgcttcgattgtgtgcgtactgctgcaatattgttaacgtgagtttagtaaaaccaactgtttacgtttac------tcgcgtgttaaaaatctgaactcttctcaaggagtt------------cct------gatcttctggtc---------------------taa
>KY417149_Bat_China_2013-04-17
------atgtactcattcgtttcggaagaaacaggtacgttaatagttaatagcgtacttctttttcttgctttcgtggtattcttgctagtcacactagccatccttactgcgcttcgattgtgtgcgtactgctgcaatattgttaacgtgagtttagtaaaaccaactgtttacgtttac------tcgcgtgttaaaaatctgaactcttctgaaggggtt------------cct------gatcttctggtc---------------------taa
>KY417150_Bat_China_2013-07-21
------atgtactcattcgtttcggaagaaacaggtacgttaatagttaatagcgtacttctttttcttgctttcgtggtattcttgctagtcacactagccatccttactgcgcttcgattgtgtgcgtactgctgcaatattgttaacgtgagtttagtaaaaccaactgtttacgtttac------tcgcgtgttaaaaatctgaactcttctgaaggagtt------------cct------gatcttctggtc---------------------taa
>MN996532_Bat_China_2013-07-24
------atgtactcattcgtttcggaagagacaggtacgttaatagttaatagcgtacttctttttcttgctttcgtggtattcttgctagtcacactagccatccttactgcgcttcgattgtgtgcgtactgctgcaatattgttaacgtgagtcttgtaaaaccttctttttacgtttac------tctcgtgttaaaaatctgaattcttct---agagtt------------cct------gatcttctggtc---------------------taa
>NC_014470_Bat_Bulgaria_2008--
------atgtactcattcgtttcagaagaaaccggtacgttaatagttaatagcgtacttctttttctagcttttgtggtattcttgctagtcaccctagccatccttactgcgcttcgattgtgtgcatactgctgcaatattgttaacgtgagtttagtaaaaccgactttttacgtttac------tcacgtgtaaaaagcttgaattcctctcaggaggtt------------cct------gaatttctggtc---------------------taa
>MK211374_Bat_China_2016-08-
------atgtactcattcgtttcggaagaaacaggtacgttaatagttaatagcgtacttctttttcttgctttcgtggtattcttgctagtcacactagccatccttactgcgcttcgattgtgtgcgtactgctgcaatattgttaacgtgagtttagtaaaaccaacgatttacgtctac------tcgcgtgttaaaaatctgaactcttctgaaggagtt------------cct------gatcttttggtc---------------------taa
>KY352407_Bat_Kenya_2007-08-
------atgtactcattcgtttcagaagaaacaggtacgttaatagttaatagcgtacttctttttctagcttttgtggtattcttgctagtcactctagccatccttactgcgcttcgattgtgtgcgtactgctgcaatattgttaacgtgagtttagtgaaacctagtttttacatttac------tcacgtgttaaaaatctgaattcctctcagggcatt------------cct------gatcttttggtc---------------------taa
>MG772933_Bat_China_2017-02-
------atgtactcattcgtttcggaagagacaggtacgttaatagttaatagcgtacttctttttcttgcttttgtggtattcttgctagtcacactagccatccttactgcgcttcgattgtgtgcgtactgctgcaatattgttaacgtgagtcttgtaaaaccttctttttacgtttac------tctcgtgttaaaaatctgaattcttctag---agtt------------cct------gatcttttggtc---------------------taa
>MG772934_Bat_China_2015-07-
------atgtactcattcgtttcggaagagacaggtacgttaatagttaatagcgtacttctttttcttgcttttgtggtattcttgctagtcacactagccatccttactgcgcttcgattgtgtgcgtactgctgcaatattgttaacgtgagtcttgtaaaaccttctttttacgtttac------tctcgtgttaaaaatctgaattcttctag---agtt------------cct------gatcttttggtc---------------------taa
>DQ648794_Bat_China_2005--
------atgttaccttttgtccatgaacaaataggtactatcatagtaaattttttcattttaaccgtagtatgcgctattacattattggtgtgtttagcagtccttacggctattagattatgtgtgcaatgtgcttcgggtgttaacactcttttgtttgtacccgcgttctacatctataatactgggcgtaacgcctattttaagtttcaagagaatcgtccaccctttcctcct------gaggactgggtt---------------------taa
>KF686340_HumanHKU1_USA_2009-11-28
------atggttgatttatttttcaatgatactgcttggtacataggacagattttagttttagttttattttgtcttatttctttaatctttgttgttgcttttttagcaactattaagctttgtatgcaactttgtggtttttgtaatttctttattatttcaccttcggcttacgtttataaaagaggtatgcagttgtataagtcttatagtgaacaagttataccacccacttca------gattatctaatc---------------------taa
>EF065505_Bat_China_October2005-to-April2006
------atgttaccttttgtccatgaacaaataggtactatcatagtaaattttttcattttaaccgtagtatgcgctattacattagtggtgtgtttagcaatccttacggctattagattatgtgtgcaatgtgcttcgggtgttaacactcttttgtttgtacccgcgttctacatctataatactgggcgcaacgcctattttaagtttcaagagaatcgtccaccctttcctcct------gaggactgggtt---------------------taa
>EF065506_Bat_China_October2005-to-April2006
------atgttaccttttgtccatgaacaaataggtactatcatagtaaattttttcattttaaccgtagtatgcgctattacattagtggtgtgtttagcaatccttacggctattagattatgtgtgcaatgtgcttcgggtgttaacactcttttgtttgtacccgcgttctacatctataatactgggcgcaacgcctattttaagtttcaagagaatcgtccaccctttcctcct------gaggactgggtt---------------------taa
>EF065507_Bat_China_October2005-to-April2006
------atgttaccttttgtccatgaacaaataggtactatcatagtaaattttttcattttaaccgtagtatgcgctattacattagtggtgtgtttagcaatccttacggctattagattatgtgtgcaatgtgcttcgggtgttaacactcttttgtttgtacccgcgttctacatctataatactgggcgcaacgcctattttaagtttcaagagaatcgtccaccctttcctcct------gaggactgggtt---------------------taa
>EF065508_Bat_China_October2005-to-April2006
------atgttaccttttgtccatgaacaaataggtactatcatagtaaattttttcattttaaccgtagtatgcgctattacattagtggtgtgtttagcaatccttacggctattagattatgtgtgcaatgtgcttcgggtgttaacactcttttgtttgtaccagcgttctacatctataatactgggcgcaacgcctattttaagtttcaagagaatcgtccaccctttcctcct------gaggactgggtt---------------------taa
>EF065509_Bat_China_October2005-to-April2006
------atgttaccttttgtccaagaacaaataggtgcattcatagtaaattttttcatattatccgtagtttgtgctgtaacactcgttgtgtgtctagcaatccttacggctattcgattatgtgtgcagtgtgtttctggttgtcatacattagtatttctaccagctgttcatatttataatacagggcgtgcagcctatgtaaagttccaagagagccatccaccctatccccct------gaggactgggtt---------------------taa
>EF065510_Bat_China_October2005-to-April2006
------atgttaccttttgtccaagaacaaataggtgcattcatagtaaattttttcatattatccgtagtttgtgctgtaacactcgttgtgtgtctagcaatccttacggctattcgattatgtgtgcagtgtgtttctggttgtcatacactagtatttctaccagctgttcatatttataatacagggcgtgcagcctatgtaaagttccaagagagccacccaccatatcctcct------gaggactgggtt---------------------taa
>EF065511_Bat_China_October2005-to-April2006
------atgttaccttttgtccaagaacaaataggtgcattcatagtaaattttttcatattatccgtagtttgtgctgtaacactcgttgtgtgtctagcaatccttacggctattcgattatgtgtgcagtgtgtttctggttgtcatacactagtatttctaccagctgttcatatttataatacagggcgtgcagcctatgtaaagttccaagagagccacccaccatatcctcct------gaggactgggtt---------------------taa
>EF065512_Bat_China_October2005-to-April2006
------atgttaccttttgtccaagaacaaataggtgcattcatagtaaattttttcatattatccgtagtttgtgctgtaacactcgttgtgtgtctagcaatccttacggctattcgattatgtgtgcagtgtgtttctggttgtcatacactagtatttctaccagctgttcatatttataatacagggcgtgcagcctatgtaaagttccaagagagccacccaccatatcctcct------gaggactgggtt---------------------taa
>KC545383_Hedgehog_Germany_2012--
------atgttaccttttgtccatcaacaattagggtcattcatagttaactttttcatctttaccgtagcttgcgctgtaatacttttagtatctatggcaatccttacggcctgtcgattatgtgtgcagtgcttaacaggtgttaataccttgttagttcaaccagccatatatgtttataacatgggacattctgtctatgtaaagtatcagaatagtaaaccagaactgccgcca------gcagattggttt---------------------taa
>KC545386_Hedgehog_Germany_2012--
------atgttaccttttgtccatcaacaattagggtcattcatagttaactttttcatctttaccgtagcttgcgctgtaatacttttagtatctatggcaatccttacggcctgtcgattatgtgtgcagtgcttaacaggtgttaataccttgttagttcaaccagccatatatgtttataacatgggacattctgtctatgtaaagtatcagaatagtaaaccagaactgccgcca------gcagattggttt---------------------taa
>KC869678_Bat_SAfrica_2011--
------atgttaccctttgtccaacaacaaattgggtcattcatagtaaactttttcatctttaccgtagtatgtgctattaccctcttggtgtgtatggctttccttacggctactagattatgtgtgcaatgcataacaggtgttaacaccctgttagttcagcccgcagtttatatgtataatactggacgttcagtctatgtaaaattccaggagagtaaaccccctctacctccc------gaagagtgggtt---------------------taa
>KJ473820_Bat_China_2013--
------atgttaccttttgtccaagaacaaataggtgcattcatagtaaattttttcatattatccgtagtttgtgctgtaacactcgttgtgtgtctagcaatccttacggctattcgattatgtgtgcagtgtgtttctggttgtcatacactagtatttctaccagctgttcatatttataatacagggcgtgcagcctacgtaaagttccaagagagccatccaccctatccccct------gaggactgggtt---------------------taa
>KJ473821_Bat_China_2013-06-
------atgttaccctttgtccaagaacaaatagggtcattcatagtaaactttttcatttttaccgtagcttgtgctattatacttttagtttgtatggcattccttacggccacgcgattatgtgtgcagtgtgcaatagggctcaatgctctgttagttcaacctgccatatatgtttataacactggacgttcagtctatgtgaagtttcaagagagtaagcccccactaccccct------gatgagtgggtt---------------------taa
>KJ473822_Bat_China_2012--
------atgttaccttttgtccatgaacaaataggtactatcatagtaaattttttcattttaaccgtagtatgcgctattacattagtggtgtgtttagcaatccttacggctattagattatgtgtgcaatgtgcttcgggtgttaacactcttttgtttgtacccgcgttctacatctataatactgggcgtaatgcctattttaagtttcaagagaatcgtccaccctttcctcct------gaggactgggtt---------------------taa
>KU182965_Bat_China_2012-12-
------atgttaccttttgtccatgaacaaataggtactatcatagtaaattttttcattttaaccgtagtatgcgctattaccttagtggtgtgcttagcaatccttacggctattagattatgtgtgcaatgcgcttcgggtgttaacactcttttgtttgtacctgcgttctacatctataatactgggcgtaatgcctattttaagtttcaagagaatcgtccaccctatcctcct------gaggactgggtt---------------------taa
>KX442564_Bat_China_2013-09-14
------atgttaccctttgtccaagaacaaatagggtcattcatagtaaactttttcattttcaccgtagcttgtgctattacattactagtttgtatggcattccttacggccacgcgattatgtatgcagtgtgcaataggtgttaacaccctattagtacaacctgccatatacgtatataacacaggacgttccgcctatgttaagtttcaagagagtaaacctcctctaccccct------gatgagtgggtt---------------------taa
>KX574227_Bat_Uganda_2013-02-20
------atgttaccctttgtccaacaacaattagggtcattcatagtaaactttttcatatttaccgtagcgtgtgctgtcatacttttggtgtgcatggctttccttacggccactcgattatgtgtgcaatgcataacaggtgtaaacacactgttagttcagcccgcagtatacatgtataatactggacgttcagtctatgtaaaattccaggagagcaaaccccctctacctcct------gatgagtgggtt---------------------taa
>MF593268_Bat_SAfrica_2015-04-20
------atgttaccctttgtccaagaacaaattgggtcattcatagtaaactttttcatctttaccgtagtatgtgctattacactcttggtgtgtatggctttccttacggctactagattatgtgtgcaatgcataacaggtgtcaataccctgttagtccagcccgcagtttatatgtataatactggacgttcagtctatgtaaaattccaggagagtaaaccccctctacctccc------gaagagtgggtt---------------------taa
>MG021452_MERS_China_2014-05-08
------atgttaccctttgtccaagaacaaattggtacattcatagtaaactttttcattttcaccgtagtttgtgctcttgtactacttattagtatggcattccttacggccgcgcggttatgtgtgcagtgtgcaatgggttgtaataccctattagttcaacctgctatatatgtttataacactggacgttcagtttatgtgaagtttcaagagagtaagcctccactccctcct------gaggattggatt---------------------taa
>MG596802_Bat_Italy_2011--
------atgttaccctttgtccaacaacaaatagggtcattcatagtaaactttttcatttttaccgtagcatgtgctattatccttttggtgtgtatggcaatccttacggctactcgattatgtgtgcagtgtgcagtagggtttaacactctattagttcaacctgccgtgtatatgtataatactggacgctcagtctatgtaaagtttcaagagagtaaacctcctctacctcct------gacgagtgggtt---------------------taa
>MG596803_Bat_Italy_2011--
------atgttaccctttgtccaacaacaaatagggtcattcatagtaaactttttcattttcaccgtagcatgtgctattatccttttggtgtgtatggcaatccttacggctactcgattatgtgtgcagtgtgcagtagggtttaacactctattagttcaacctgccgtgtatatgtataatactggacgctcagtctatgtaaagtttcaagagagtaaacctcctctacctcct------gacgagtgggtt---------------------taa
>MG987421_MERS_China_2014-05-08
------atgttaccctttgtccaagaacaaatagggtcattcatagtaaactttttcattttcaccgtagcttgtgctattacactactagtttgtatggcattccttacggccacgcgattatgtatgcagtgtgcaataggtgtcaataccctattagtacaacctgccatatatgtatataacacaggacgttctgcctatgttaagtttcaagagagtaaacctcctctaccccct------gatgagtgggtt---------------------taa
>MH002337_Bat_China_2012-11-01
------atgttaccttttgtccatgaacaaataggtactatcatagtaaattttttcattttaaccgtagtatgcgctattacattagtggtgtgtttagcaatccttacggctattagattatgtgtgcaatgtgcttcgggtgttaacactcttttgtttgtacccgcgttctacatctataatactgggcgtaatgccttttttaagtttcaagagaatcgtccaccctttcctcct------gaggactgggtt---------------------taa
>MH002338_Bat_China_2012-11-01
------atgttaccttttgtccatgaacaaataggtactatcatagtaaattttttcattttaaccgtagtatgcgctattacattagtggtgtgtttagcaatccttacggctattagattatgtgtgcaatgtgcttcgggtgttaacactcttttgtttgtacccgcgttctacatctataatactgggcgtaatgcctattttaagtttcaagagaatcgtccaccctttcctcct------gaggactgggtt---------------------taa
>MH002339_Bat_China_2014-04-23
------atgttaccttttgtccatgaacaaataggtactatcatagtaaattttttcattttaaccgtagtatgcgctattacattagtggtgtgtttagcaatccttacggctattagattatgtgtgcaatgtgcttcgggtgttaacactcttttgtttgtaccagtgttctacatctataatactgggcgcaacgcctattttaagtttcaagagaatcgtccaccctttcctcct------gaggactgggtt---------------------taa
>MH002340_Bat_China_2014-06-26
------atgttaccttttgtccaagaacaaataggtgcattcatagtaaattttttcatattatccgtagtttgtgctgtaacactcgttgtgtgtctagcaatccttacggctattcgattatgtgtgcagtgtgtttctggttgtcatacactagtatttctaccagctgttcatatctataatacagggcgtgcagcctatgtaaagttccaagagagccatccaccctatccccct------gaggactgggtt---------------------taa
>MH002341_Bat_China_2014-06-28
------atgttaccttttgtccaagaacaaataggtgcattcatagtaaattttttcatattatccgtagtttgtgctgtaacactcgttgtgtgtctagcaatccttacggctattcgattatgtgtgcagtgtgtttctggttgtcatacactagtatttctaccagctgttcatatttataatacagggcgtgcagcctacgtaaagttccaagagagccatccaccctatccccct------gaggactgggtt---------------------taa
>MH002342_Bat_China_2013-06-03
------atgttaccttttgtccaagaacaaataggtgcattcatagtaaacttcttcatattatccgtagtttgtgctgtaacactcgttgtgtgtctagcaatccttacggctattcggttatgtgtgcagtgtgtttctggttgtcatacactagtatttctaccagctgttcatatttataatacagggcgcgcagcctatgtaaagttccaagagagccacccaccctatccccct------gaggactgggtt---------------------taa
>MK679660_Hedgehog_UK_2014--
------atgttaccttttgtccatcaacaattagggtcattcatagtcaactttttcatcttcaccgtagcttgcgctgtaatacttttagtatgtatggcaatccttacggcctgtcgattatgtgtgcagtgtttaacaggttttaataccttgttagttcaaccagccatatatgtttataacatgggacattctgtctatgtaaagtatcagaatagtaaaccagaactgccgcca------gcagattggttt---------------------taa
>MK907286_Hedgehog_China_2014-08-
------atgttaccttttgtccatcaacaagtaggatcattcatagtaaactttttcattttcaccgtagcttgcgctgtcatacttgtagtatgtgcggcaatccttacggccgttagattatgtgtgcaatgcgcagcagggtttaataccctgctagttcaaccagccatatatgtttataacactggacattcagtctatgtgagatatcagaatagtaaaccacctcttcctccg------cctgagtggttt---------------------taa
>MK907287_Hedgehog_China_2014-08-
------atgttaccttttgtccatcaacaagtaggatcattcatagtaaactttttcattttcaccgtagcttgcgctgtcatacttgtagtatgtgcggcaatccttacggccgttagattatgtgtgcaatgcgcagcagggtttaataccctgctagttcaaccagccatatatgtttataacactggacattcagtctatgtgagatatcagaatagtaaaccacctcttcctccg------cctgagtggttt---------------------taa
>MN611519_Bat_China_2018-03-
------atgttaccttttgtccatgaacaaataggtactatcatagtaaattttttcattttaaccgtagtatgcgctattacattagtggtgtgtttagcaatccttacggctattagattatgtgtgcaatgtgcttcgggtgttaacactcttttgtttgtacccgcgttctacatctataatactgggcgtaacgcctatttcaagtttcaagagaatcgtccaccctttcctcct------gaggactgggtt---------------------taa
>MN611520_Bat_China_2018-03-
------atgttaccttttgtccaagaacaaataggtgcattcatagtaaactttttcatattatccgtagtttgtgctgtaacactcgttgtgtgtctagcaatccttacggctattcgattatgtgtgcagtgtgtttctggttgtcatacactagtatttctaccagctgttcatatttataatactgggcgtgcagcctacataaagttccaagagagccatccaccctatccccct------gaggactgggtt---------------------taa
>NC_034440_Bat_Uganda_2013-02-20
------atgttaccctttgtccaacaacaattagggtcattcatagtaaactttttcatatttaccgtagcgtgtgctgtcatacttttggtgtgcatggctttccttacggccactcgattatgtgtgcaatgcataacaggtgtaaacacactgttagttcagcccgcagtatacatgtataatactggacgttcagtctatgtaaaattccaggagagcaaaccccctctacctcct------gatgagtgggtt---------------------taa
>NC_039207_Hedgehog_Germany_2012--
------atgttaccttttgtccatcaacaattagggtcattcatagttaactttttcatctttaccgtagcttgcgctgtaatacttttagtatctatggcaatccttacggcctgtcgattatgtgtgcagtgcttaacaggtgttaataccttgttagttcaaccagccatatatgtttataacatgggacattctgtctatgtaaagtatcagaatagtaaaccagaactgccgcca------gcagattggttt---------------------taa
>AY597011_HumanHKU1_HKong_2004-01-
------atggttgatttatttttcaatgatactgcttggtacataggacagattttagttttagttttattttgtcttatttctttaatctttgttgttgcttttttagcaactattaagctttgtatgcaactttgtggtttttgtaatttctttattatttcaccttcggcttacgtttataaaagaggtatgcagttgtataagtcttatagtgaacaagttataccacccacttca------gattatttaatc---------------------taa
>AY884001_HumanHKU1_HKong_2003-03-
------atggttgatgtatttttcactgatactgcttggtatgtaggtcagattttctttttagttttatcttgtgtcattttcttaatttttgttgttgcacttttagcaactattaaactttgtattcaaatttgtggtttttgtaatatttttattatttcaccttctgcctatgtttataatagaggtagacagttgtataagtcttatagtgaacatgtcataccttctacttta------gatgatttaatt---------------------taa
>DQ339101_HumanHKU1_HKong_2004-01-
------atggttgatgtatttttcactgatactgcttggtatgtaggtcagattttctttttagttttatcttgtgttattttcttaatttttgttgttgctcttttagcaactattaaactttgtattcaaatttgtggtttttgtaatatttttattatttcaccttctgcctatgtttataatagaggtagacagttgtataagtcttatagtgaacatgtcataccttctacttta------gatgatttaatt---------------------taa
>DQ415896_HumanHKU1_HKong_2004-12-
------atggttgatttatttttcaatgatactgcttggtacataggacagattttagttttagttttattttgtcttatttctttaatctttgttgttgcttttttagcaactattaagctttgtatgcaactttgtggtttttgtaatttctttattatttcaccttcggcttacgtttataaaagaggtatgcagttgtataagtcttatagtgaacaagttataccacccacttca------gattatttaatc---------------------taa
>DQ415897_HumanHKU1_China_2004-12-
------atggttgatgtatttttcactgatactgcttggtatgtaggtcagattttctttttagttttatcttgtgttattttcttaatttttgttgttgctcttttagcaactattaaactttgtattcaaatttgtggtttttgtaatatttttattatttcaccttctgcctatgtttataatagaggtagacagttgtataagtcttatagtgaacatgtcataccttctacttta------gatgatttaatt---------------------taa
>DQ415898_HumanHKU1_China_2004-12-
------atggttgatgtatttttcactgatactgcttggtatgtaggtcagattttctttttagttttatcttgtgttattttcttaatttttgttgttgctcttttagcaactattaaactttgtattcaaatttgtggtttttgtaatatttttattatttcaccttctgcctatgtttataatagaggtagacagttgtataagtcttatagtgaacatgtcataccttctacttta------gatgatttaatt---------------------taa
>DQ415899_HumanHKU1_China_2005-01-
------atggttgatgtatttttcactgatactgcttggtatgtaggtcagattttctttttagttttatcttgtgttattttcttaatttttgttgttgctcttttagcaactattaaactttgtattcaaatttgtggtttttgtaatatttttattatttcaccttctgcctatgtttataatagaggtagacagttgtataagtcttatagtgaacatgtcataccttctacttta------gatgatttaatt---------------------taa
>DQ415900_HumanHKU1_HKong_2005-01-
------atggttgatttatttttcaatgatactgcttggtacataggacagattttagttttagttttattttgtcttatttctttaatctttgttgttgcttttttagcaactattaagctttgtatgcaactttgtggtttttgtaatttctttattatttcaccttcggcttacgtttataaaagaggtatgcagttgtataagtcttatagtgaacaagttataccacccacttca------gattatttaatc---------------------taa
>DQ415901_HumanHKU1_HKong_2005-02-
------atggttgatttatttttcaatgatactgcttggtacataggacagattttagttttagttttattttgtcttatttctttaatctttgttgttgcttttttagcaactattaagctttgtatgcaactttgtggtttttgtaatttctttattatttcaccttcggcttacgtttataaaagaggtatgcagttgtataagtcttatagtgaacaagttataccacccacttca------gattatttaatc---------------------taa
>DQ415902_HumanHKU1_China_2005-02-
------atggttgatgtatttttcactgatactgcttggtatgtaggtcagattttctttttagttttatcttgtgtcattttcttaatttttgttgttgctcttttagcaactattaaactttgtattcaaatttgtggtttttgtaatatttttattatttcaccttctgcctatgtttataatagaggtagacagttgtataagtcttatagtgaacatgtcataccttctacttta------gatgatttaatt---------------------taa
>DQ415903_HumanHKU1_HKong_2003-04-
------atggttgatttatttttcaatgatactgcttggtacataggacagattttagttttagttttattttgtcttatttctttaatctttgttgttgcttttttagcaactattaagctttgtatgcaactttgtggtttttgtaatttctttattatttcaccttcggcttacgtttataaaagaggtatgcagttgtataagtcttatagtgaacaagttataccacccacttca------gattatttaatc---------------------taa
>DQ415904_HumanHKU1_HKong_2004-01-
------atggttgatttatttttcaatgatactgcttggtacataggacagattttagttttagttttattttgtcttatttctttaatctttgttgttgcttttttagcaactattaagctttgtatgcaactttgtggtttttgtaatttctttattatttcaccttcggcttacgtttataaaagaggtatgcagttgtataagtcttatagtgaacaagttataccacccacttca------gattatttaatc---------------------taa
>DQ415905_HumanHKU1_HKong_2004-01-
------atggttgatttatttttcaatgatactgcttggtacataggacagattttagttttagttttattttgtcttatttctttaatctttgttgttgcttttttagcaactattaagctttgtatgcaactttgtggtttttgtaatttctttattatttcaccttcggcttacgtttataaaagaggtatgcagttgtataagtcttatagtgaacaagttataccacccacttca------gattatttaatc---------------------taa
>DQ415906_HumanHKU1_HKong_2004-03-
------atggttgatttatttttcaatgatactgcttggtacataggacagattttagttttagttttattttgtcttatttctttaatctttgttgttgcttttttagcaactattaagctttgtatgcaactttgtggtttttgtaatttctttattatttcaccttcggcttacgtttataaaagaggtatgcagttgtataagtcttatagtgaacaagttataccacccacttca------gattatttaatc---------------------taa
>DQ415907_HumanHKU1_HKong_2004-03-
------atggttgatttatttttcaatgatactgcttggtacataggacagattttagttttagttttattttgtcttatttctttaatctttgttgttgcttttttagcaactattaagctttgtatgcaactttgtggtttttgtaatttctttattatttcaccttcggcttacgtttataaaagaggtatgcagttgtataagtcttatagtgaacaagttataccacccacttca------gattatttaatc---------------------taa
>DQ415909_HumanHKU1_HKong_2004-05-
------atggttgatttatttttcaatgatactgcttggtacataggacagattttagttttagttttattttgtcttatttctttaatctttgttgttgcttttttagcaactattaagctttgtatgcaactttgtggtttttgtaatttctttattatttcaccttcggcttacgtttataaaagaggtatgcagttgtataagtcttatagtgaacaagttataccacccacttca------gattatttaatc---------------------taa
>DQ415911_HumanHKU1_China_2004-11-
------atggttgatgtatttttcactgatactgcttggtatgtaggtcagattttctttttagttttatcttgtgtcattttcttaatttttgttgttgctcttttagcaactattaaactttgtattcaaatttgtggtttttgtaatatttttattatttcaccttctgcctatgtttataatagaggtagacagttgtataagtcttatagtgaacatgtcataccttctacttta------gatgatttaatt---------------------taa
>DQ415912_HumanHKU1_China_2004-11-
------atggttgatgtatttttcactgatactgcttggtatgtaggtcagattttctttttagttttatcttgtgttattttcttaatttttgttgttgctcttttagcaactattaaactttgtattcaaatttgtggtttttgtaatatttttattatttcaccttctgcctatgtttataatagaggtagacagttgtataagtcttatagtgaacatgtcataccttctacttta------gatgatttaatt---------------------taa
>DQ415913_HumanHKU1_China_2004-11-
------atggttgatgtatttttcactgatactgcttggtatgtaggtcagattttctttttagttttatcttgtgttattttcttaatttttgttgttgctcttttagcaactattaaactttgtattcaaatttgtggtttttgtaatatttttattatttcaccttctgcctatgtttataatagaggtagacagttgtataagtcttatagtgaacatgtcataccttctacttta------gatgatttaatt---------------------taa
>DQ415914_HumanHKU1_HKong_2004-11-
------atggttgatttatttttcaatgatactgcttggtacataggacagattttagttttagttttattttgtcttatttctttaatctttgttgttgcttttttagcaactattaagctttgtatgcaactttgtggtttttgtaatttctttattatttcaccttcggcttacgtttataaaagaggtatgcagttgtataagtcttatagtgaacaagttataccacccacttca------gattatttaatc---------------------taa
>HM034837_HumanHKU1_France_2005-03-04
------atggttgatttatttttcaatgatactgcttggtacataggacagattttagttttagttttattttgtcttatttctttaatctttgttgttgcttttttagcaactattaagctttgtatgcaactttgtggtttttgtaatttctttattatttcaccttcggcttacgtttataaaagaggtatgcagttgtataagtcttatagtgaacaagttataccacccacttca------gattatttaatc---------------------taa
>KF430201_HumanHKU1_USA_2010-01-22
------atggttgatttatttttcaatgatactgcttggtacataggacagattttagttttagttttattttgtcttatttctttaatctttgttgttgcttttttagcaactattaagctttgtatgcaactttgtggtttttgtaatttctttattatttcaccttcggcttacgtttataaaagaggtatgcagttgtataagtcttatagtgaacaagttataccacccacttca------gattatttaatc---------------------taa
>KF686338_HumanHKU1_USA_2005-02-18
------atggttgatgtatttttcactgatactgcttggtatgtaggtcagattttctttttagttttatcttgtgtcattttcttaatttttgttgttgctcttttagcaactattaaactttgtattcaaatttgtggtttttgtaatatttttattatttcaccttctgcctatgtttataatagaggtagacagttgtataagtcttatagtgaacatgtcataccttctacttta------gatgatttaatt---------------------taa
>KF686341_HumanHKU1_USA_2010-01-16
------atggttgatttatttttcaatgatactgcttggtacataggacagattttagttttagttttattttgtcttatttctttaatttttgttgttgcttttttagcaactattaagctttgtatgcaactttgtggtttttgtaatttctttattatttcaccttcggcttacgtttataaaagaggtatgcagttgtataagtcttatagtgaacaagttataccacccacttca------gattatttaatc---------------------taa
>KF686342_HumanHKU1_USA_2009-12-13
------atggttgatttatttttcaatgatactgcttggtacataggacagattttagttttagttttattttgtcttatttctttaatctttgttgttgcttttttagcaactattaagctttgtatgcaactttgtggtttttgtaatttctttattatttcaccttcggcttacgtttataaaagaggtatgcagttgtataagtcttatagtgaacaagttataccacccacttca------gattatttaatc---------------------taa
>KF686343_HumanHKU1_USA_2010-01-08
------atggttgatttatttttcaatgatactgcttggtacataggacagattttagttttagttttattttgtcttatttctttaatctttgttgttgcttttttagcaactattaagctttgtatgcaactttgtggtttttgtaatttctttattatttcaccttcggcttacgtttataaaagaggtatgcagttgtataagtcttatagtgaacaagttataccacccacttca------gattatttaatc---------------------taa
>KF686344_HumanHKU1_USA_2009-12-28
------atggttgatttatttttcaatgatactgcttggtacataggacagattttagttttagttttattttgtcttatttctttaatctttgttgttgcttttttagcaactattaagctttgtatgcaactttgtggtttttgtaatttctttattatttcaccttcggcttacgtttataaaagaggtatgcagttgtataagtcttatagtgaacaagttataccacccacttca------gattatttaatc---------------------taa
>KF686346_HumanHKU1_USA_2010-01-09
------atggttgatttatttttcaatgatactgcttggtacataggacagattttagttttagttttattttgtcttatttctttaatctttgttgttgcttttttagcaactattaagctttgtatgcaactttgtggtttttgtaatttctttattatttcaccttcggcttacgtttataaaagaggtatgcagttgtataagtcttatagtgaacaagttataccacccacttca------gattatttaatc---------------------taa
>KT779555_HumanHKU1_China_2009-04-23
------atggttgatttatttttcaatgatactgcttggtacataggacagattttagttttagttttattttgtcttatttctttaatctttgttgttgcttttttagcaactattaagctttgtatgcaactttgtggtttttgtaatttctttattatttcaccttcggcttacgtttataaaagaggtatgcagttgtataagtcttatagtgaacaagttataccacccacttca------gattatttaatc---------------------taa
>KT779556_HumanHKU1_China_2009-04-23
------atggttgatttatttttcaatgatactgcttggtacataggacagattttagttttagttttattttgtcttatttctttaatctttgttgttgcttttttagcaactattaagctttgtatgcaactttgtggtttttgtaatttctttattatttcaccttcggcttacgtttataaaagaggtatgcagttgtataagtcttatagtgaacaagttataccacccacttca------gattatttaatc---------------------taa
>KY674921_HumanHKU1_USA_2016--
------atggttgatgtatttttcactgatactgcttggtatgtaggtcagattttctttttagttttatcttgtgtcattttcttaatttttgttgttgctcttttagcaactattaaactttgtattcaaatttgtggtttttgtaatatttttattatttcaccttctgcctatgtttataatagaggtagacagttgtataagtcttatagtgaacatgtcataccttctacttta------gatgatttaatt---------------------taa
>KY674941_HumanHKU1_USA_2016--
------atggttgatttatttttcaatgatactgcttggtacataggacagattttagttttagttttattttgtcttatttctttaatctttgtagttgcttttttagcaactattaagctttgtatgcaactttgtggtttttgtaatttctttattatttcaccttcggcttacgtttataaaagaggtatgcagttgtataagtcttatagtgaacaagttataccacccacttca------gattatttaatc---------------------taa
>KY674942_HumanHKU1_USA_2016--
------atggttgatttatttttcaatgatactgcttggtacataggacagattttagttttagttttattttgtcttatttctttaatctttgtagttgcttttttagcaactattaagctttgtatgcaactttgtggtttttgtaatttctttattatttcaccttcggcttacgtttataaaagaggtatgcagttgtataagtcttatagtgaacaagttataccacccacttca------gattatttaatc---------------------taa
>KY674943_HumanHKU1_USA_2016--
------atggttgatttatttttcaatgatactgcttggtacataggacagattttagttttagttttattttgtcttatttctttaatctttgtagttgcttttttagcaactattaagctttgtatgcaactttgtggtttttgtaatttctttattatttcaccttcggcttacgtttataaaagaggtatgcagttgtataagtcttatagtgaacaagttataccacccacttca------gattatttaatc---------------------taa
>KY983584_HumanHKU1_USA_2015--
------atggttgatttatttttcaatgatactgcttggtacataggacagattttagttttagttttattttgtcttatttctttaatctttgttgttgcttttttagcaactattaagctttgtatgcaactttgtggtttttgtaatttctttattatttcaccttcggcttacgtttataaaagaggtatgcagttgtataagtcttatagtgaacaagttataccacccacttca------gattatttaatc---------------------taa
>LC315650_HumanHKU1_Japan_2014--
------atggttgatttatttttcaatgatactgcttggtacataggacagattttagttttagttttattttgtcttatttctttaatctttgttgttgcttttttagcaactattaagctttgtatgcaactttgtggtttttgtaatttctttattatttcaccttcggcttacgtttataaaagaggtatgcagttgtataagtcttatagtgaacaagttataccacccacttca------gattatttaatc---------------------taa
>LC315651_HumanHKU1_Japan_2016--
------atggttgatgtatttttcactgatactgcttggtatataggtcagattttctttttagttttatcttgtgtcattttcttaatttttgttgttgctcttttagcaactattaaactgtgtattcaaatttgtggtttttgtaatatttttattatttcaccttctgcctatgtttataatagaggtagacagttgtataagtcttatagtgaacatgtcataccttctacttta------gatgatttaatt---------------------taa
>MH940245_HumanHKU1_Thailand_2017-06-04
------atggttgatgtatttttcactgatactgcttggtatgtaggtcagattttctttttagttttatcttgtgtcattttcttaatttttgttgttgcacttttagcaactattaaactttgtattcaaatttgtggtttttgtaatatttttattatttcaccttctgcctatgtttataatagaggtagacagttgtataagtcttatagtgaacatgtcataccttctacttta------gatgatttaatt---------------------taa
>MK167038_HumanHKU1_USA_2017--
------atggttgatgtatttttcactgatactgcttggtatgtaggtcagattttctttttagttttatcttgtgtcattttcttaatttttgttgttgctcttttagcaactattaaactttgtattcaaatttgtggtttttgtaatatttttattatttcaccttctgcctatgtttataatagaggtagacagttgtataagtcttatagtgaacatgtcataccttctacttta------gatgatttaatt---------------------taa
>NC_006577_HumanHKU1_HKong_2004-01-
------atggttgatttatttttcaatgatactgcttggtacataggacagattttagttttagttttattttgtcttatttctttaatctttgttgttgcttttttagcaactattaagctttgtatgcaactttgtggtttttgtaatttctttattatttcaccttcggcttacgtttataaaagaggtatgcagttgtataagtcttatagtgaacaagttataccacccacttca------gattatttaatc---------------------taa
>FJ647218_Murine_USA_2006-01-01
------atgtttaatttattccttacagacacagtatggtatgtggggcagattatttttatattcgcagtgtgtttgatggtcaccataattgtggttgccttccttgcgtctatcaaactttgtattcaactttgcggtttatgtaatactttggtgctgtccccttctatttatttgtatgataggagtaagcagctttataagtattataatgaagaaatgagactgcccctattagaggtggatgat---atc---------------------taa
>KF268336_Murine_USA_2012-10-25
------atgtttaatttattccttacagacacagtatggtatgtggggcagattatttttatattcgcagtgtgtttgatggtcaccataattgtggttgccttccttgcgtctatcaaactttgtattcaactttgcggtttatgtaatactttggtgctgtccccttctatttatttgtatgataggagtaagcagctttataagtattataatgaagaaatgagactgcccctattagaggtggatgat---atc---------------------taa
>KP887098_Murine_USA_2014-07-01
------atgtttaatttattccttacagacacagtatggtatgtggggcagattatttttatattcgcagtgtgtttgatggtcaccataattgtggttgccttccttgcgtctatcaaactttgtattcaactttgcggtttatgtaatactttggtgctgtccccttctatttatttgtatgataggagtaagcagctttataagtattataatgaagaaatgagactgcccctattagaggtggatgat---atc---------------------taa
>KF430197_HumanHKU1_Brazil_2007--
------atggttgatgtatttttcactgatactgcttggtatgtaggtcagattttctttttagttttatcttgtgtcattttcttaatttttgttgttgctcttttagcaactattaaactttgtattcaaatttgtggtttttgtaatatttttattatttcaccttctgcctatgtttataatagaggta-----------------------------------------------------------------------------------------
>KF430198_HumanHKU1_Brazil_2006--
------atggttgatttatttttcaatgatactgcttggtacataggacagattttagttttagttttattttgtcttatttctttaatctttgttgttgcttttttagcaactattaagctttgtatgcaactttgtggtttttgtaatttctttattatttcaccttcggcttacgtttataaaagaggtatgca-------------------------------------------------------------------------------------
>KF430203_HumanHKU1_Brazil_2006--
------atggttgatttatttttcaatgatactgcttggtacataggacagattttagttttagttttattttgtcttatttctttaatctttgttgttgcttttttagcaactattaagctttgtatgcaactttgtggtttttgtaatttctttattatttcaccttcggcttacgtttataaaagaggtatgca-------------------------------------------------------------------------------------
>NC_017083_Rabbit_China_2006--
------atggctgatgcttatcttgcagacactgtgtggtatgtgggtcaaataatttttatagttgccatctgtttattggttataatagttgtagtggcattattggcaacttttaaattgtgtattcaactttgcggtatgtgtaataccttagtactgtccccttctatttatgtgtttaatagaggtaggcagttgtatgagttttacaat---gatgtaaaaccaccagtccttgatgtggatgac---gtctta------atccaaacattatga
>KX344031_HumanOC43_Mexico_2011-02-09
------atggctgatgcttatcttgcagacactgtgtggtatgtggggcaaataatttttatagttgccatttgtttattggttacaatagttgtagtggcatttttggcaacttttaaattgtgtattcaactttgcggtatgtgtaataccttagtactgtccccttctatttatgtgtttaatagaggtaggcagttttatgagttttacaat---gatataaaaccaccagtccttgatgtggatgac---ttt---taggtaatccaaacattatga
>MF618252_Murine_USA_2014-01-16
------atgtttaatttattccttacagacacagtatggtatgtggggcagattatttttatattcgcagtgtgtttgatggtcaccataattgtggttgccttccttgcgtctatcaaactttgtattcaactttgcggtttatgtaatactttggtgctgtccccttctatttatttgtatgataggagtaagcagctttataagtattataatgaagaaatgagaatgcccctattagaggtggatgat---atc---------------------taa
>MF618253_Murine_USA_2014-01-16
------atgtttaatttattccttacaaacacagtatggtatgtggggcagattatttttatattcgcagtgtgtttgatggtcaccataattgtggttgccttccttgcgtcaatcaaactttgtattcaactttgcggtttatgtaatactttggtgctgtccccttctatttatttgtatgataggagtaagcagctatataagtattataatgaagaaatgagactgcccctattagaggtggatgat---atc---------------------taa
>KY370052_Murine_China_2014-05-
------atggataatcttcttcttacagacacagtgtggtatgtggggcaaattattttaatagttgctacttgtttgtttgttattgtcgttgtcgtcgctattttagcaacttttaaactttgtgttcaactttgcggtatgtgtgatactttggtactgtccccttctatatatgtctataatagaggaagacagttttataagttttacaatgaagaagtgagaccgcctcctttgcaatgggaagat---gtt---------------------tag
>MN187553_Bat_Singapore_2014--
------nnnnnnnnnnnnnnnnnnnnnnnnnnnnnnnnnnnnnnnnnnnnngtattgttgcttattattatctgtttatttgttgttatagtagggtgtgccttgttgctcgtcctacagtttttaataggaacttgtggttgtctctttaatataatttgcaagcctactatcttagtctacaacaaatttagaaacgaatca---ctcttgaacgaacaagaagagctatta---------------------gtt---------------------tag
>EF065513_Bat_China_October2005-to-April2006
------atgtatgatattgtaggcactaataattctattcttatagctaatgttttagtgcttattataatctgtttgttagttgttatagtcggttgcgcattgctcctgattttacaatttgtttttggtgtttgtgggtttgtgttcaaatttgtgtgcaaacctacaattctcgtttataataaatttagaaacgaatca---ctcttgaacgaacgcgaagaattactttgtgacaatgtc---------------------------------taa
>EF065514_Bat_China_October2005-to-April2006
------atgtatgaatttgttagtgctgatacgtctgtaattgttacaaacgttttagttattatcattctttgtttatttgttgttattgttggctgtgcattgttgctcatcctacagtttattttaggtacttgtagttgtttgtttagtataatttgcaagcctactattttagtgtacaacaaatttaagaacgaatca---ctcttgaacgaacaagaagagcttttaagtgcg------------tcagta---------------------tga
>EF065515_Bat_China_October2005-to-April2006
------atgtatgaattggtaagtgctgatacgtctgtagttattgcaaacgttctagtagttattattttatgtttagttgttgttattgtgggctgtgcgttgttgctcatcctacagtttatactaggtacttgtggttgtttgtttagtataatttgcaaacccaccattttagtatacaacaaatttagaaacgaatca---cttttgaacgaacaagaagagctttta---------------------att---------------------tag
>EF065516_Bat_China_October2005-to-April2006
------atgtatgaattggtaagtgctgacacgtctgtagttattgcaaacgttttagttattatcatactttgtttgtttgttgttattgtaggttgcgcattgttgctcatcctgcagtttatactaggaacttgcggttgcctctttagtgtgatttgcaagccgactattcttgtgtacaacaaatttaagaacgaatca---ctcttgaacgaacaagaagagctttta---------------------gtc---------------------taa
>HM211098_Bat_China_2005-12-11
------atgtatgaattggtaagtgctgatacgtctgtagttattgcaaacgttctagtagttattattttatgtttagttgttgttattgtgggctgtgcgttgttgctcatcctacagtttatactaggtacttgtggttgtttgtttagtataatttgcaaacccaccattttagtatacaacaaatttagaaacgaatca---cttttgaacgaacaagaagagctttta---------------------att---------------------tag
>HM211099_Bat_China_2005-12-11
------atgtatgaatttgttagtgctgatacgtctgtaattgttacaaacgttttagttattatcattctttgtctatttgttgttattgttggctgtgcattgttgctcatcctgcagtttattttaggtacttgtagttgtttgtttagtataatttgcaagcctactattttagtgtacaacaaatttaagaacgaatca---ctcttgaacgaacaagaagagcttttaagttca------------ccagta---------------------tga
>HM211100_Bat_China_2006-04-10
------atgtatgaattggtaagtgctgatacgtctgtagttattgcaaacgttctagtagttattattttatgtttagttgttgttattgtgggctgtgcgttgttgctcatcctacagtttatactaggtacttgtggttgtttgtttagtataatttgcaaacccaccattttagtatacaacaaatttagaaacgaatca---cttttgaacgaacaagaagagctttta---------------------att---------------------tag
>HM211101_Bat_China_2006-04-10
------atgtatgaatttgttagtgctgatacgtctgtaattgttacaaacgttttagttattatcattctttgtttatttgttgttattgttggctgtgcattgttgctcatcctacagtttattttaggtacttgtagttgtttgtttagtataatttgcaagcctactattttagtgtacaacaaatttaagaacgaatca---ctcttgaacgaacaagaagagctttttaatccg------------ccagta---------------------tga
>HQ728482_Bat_Kenya_2006-08-
------atgtatgaatttgttagtactgaaacttcggtgttgattactaacatacttttattagttatagctagcctcctttttgttatagtgggttgtgctttgttgctttgtattcaatttcttataggagcttgtggttgtcttgcaaacattgtttgcaaacccactattatcctttataggaaatttaagtacgaatca---cttttgaacgaacaagaagacatt------------------------att---------------------tag
>HQ728483_Bat_Kenya_2006-08-
------atgtatgatattgtaggcactaacaattctattcttatagctaatgttttagtgcttattataatttgtttgttagttgttatagtcggttgcgctttgcttctgattttacaatttatttttggtgtttgtggttttgtgttcaaatttgtgtgcaaacctacaattctcgtttataataaatttagaaacgaatca---ctcttgaacgaacgcgaagaattattttgtgacaatggctgc---ccagtg---------------------taa
>KU762337_Bat_China_2014-05-28
------atgtatgagctggtgggcacggacacatctgtgcttatagccaatgtactcgtactcatagtgttgtgtgtgtgcatagtcattgttggctgtgcagtcttgcttatactgcagtttatagttagtacttgtacctgtttcttcacctcagtgtgtaagccaacagtgtacatctacaacaaatttaagtacgattca---ctctctaacgaacaggaagagctgctg---------------------ctt---------------------tga
>KU762338_Bat_China_2014-05-28
------atgtatgagctggtgggcacggatacatctgtgcttatcgccaatgtactcgtactcatagtgttgtgcgtgtgcatagtcattgtaggctgtgcggtcttgcttatactgcagtttatagttagtacttgtacctgtttcttcacctcagtgtgtaagccaacagtgtacatctacaacaaatttaagtacgattca---ctctctaacgaacaggaagagctacta---------------------ctt---------------------tga
>MG693168_Bat_Cameroon_2013-12-
------atgtatgaatttgttagtactgaaacttcagttttgattactaacatactattattagttatagctagcctcctttttgttatagtgggttgtgctttgttactttgtattcagtttcttattggagcgtgcggttgtcttgcgaacattgtttgcaagcccactattgttctttataggaaacttaagtacgaatca---cttttgaacgaacaagaagacatt------------------------att---------------------taa
>MG693169_Bat_Cameroon_2013-12-
------atgtatgaatttgttagtactgaaacttcagttttggttactaacatactactattagttatagctagccttctttttgtaatagtgggttgtgctttgttactttgtattcaatttcttattggggcttgtggttgtcttgcaaacattgtttgcaaacccactatcatcctttataggaagtttaagtacgaatca---cttttgaacgaacaagaagacatt------------------------att---------------------taa
>MG693170_Bat_Cameroon_2013-12-
------atgtatgatattgtgggcactaataattctattcttatagctaatgttttagtgcttattataatttgtttgttagttgttatagtcggttgcgccttgcttctgattttacaatttattcttggtgtttgtgggtttgtgttcaaatttgtgtgcaaacctacaattctcgtttataataaatttagaaacgaatca---ctcttgaacgaacgtgaagaattattttgtgacaatgtcggg---agagtg---------------------taa
>MG693171_Bat_Cameroon_2013-12-
------atgtatgaatttgttagtactgaaacttcggtgttgattactaacatacttttattagttatagctagcctcctttttgttatagtgggttgtgctttgttactttgtattcaatttcttattggggcttgtggttgtcttgcaaacattgtttgcaaacccactattatcctttataggaaatttaagtacgaatca---cttttgaacgaacaagaagacatt------------------------att---------------------taa
>MG693172_Bat_Cameroon_2013-12-
------atgtatgaatttgttagtactgaaacttcagttttgattactaacatactattattagttatagctagcctcctttttgttatagtgggttgtgctttgttactttgtattcagtttcttattggagcgtgcggttgtcttgcgaacattgtttgcaagcccactattgttctttataggaaacttaagtacgaatca---cttttgaacgaacaagaagacatt------------------------att---------------------taa
>MG762674_Bat_China_2009-11-01
------atgtatgaattggtaagtgctgatacgtctgtagttgttgcaaatgttttagcaattattattctgtgtttagttgttgtaatagtagggtgtgcattgttgctcatcctacaatttatattaggtacttgtggttgcctatttagtgtaatttgcaaacctactattctcgtgtacaacaaatttaaaaacgaatca---ctcttgaacgaacaagaagagctttta---------------------gtt---------------------tga
>MK492263_Bat_Singapore_2015--
------atgtatgaattagtaagtgcagacacgtctgtagttattgcaaacgtattgttgcttattattatctgtttatttgttgttatagtagggtgtgccttgttgctcgtcctacagtttttaataggaacttgtggttgtctttttaatataatttgcaagcctactatcttagtttacaacaaatttagaaacgaatca---ctcttgaacgaacaagaagagctatta---------------------gtt---------------------tag
>NC_030886_Bat_China_2014-05-28
------atgtatgagctggtgggcacggatacatctgtgcttatcgccaatgtactcgtactcatagtgttgtgcgtgtgcatagtcattgtaggctgtgcggtcttgcttatactgcagtttatagttagtacttgtacctgtttcttcacctcagtgtgtaagccaacagtgtacatctacaacaaatttaagtacgattca---ctctctaacgaacaggaagagctacta---------------------ctt---------------------tga
>AH010363_Bovine_Canada_1985--
atgtttatggctgatgcttattttgcagacactgtgtggtatgtggggcaaataatttttatagttgccatttgtttattggttataatagttgtagtggcatttttggcaacttttaaattgtgtattcaactttgcggtatgtgtaataccttagtactgtccccttctatttatgtgtttaatagaggtaggcagttttatgagttttacaat---gatgtaaaaccaccagttcttgatgtggatgac---gtt---------------------tag
>AH014866_Bovine_SKorea_2002–2004
atgtttatggctgatgcttattttgcagacactgtgtggtatgtggggcaaataatttttatagttgccatttgtttattggttataatagttgtagtggcatttttggcaacttttaaattgtgtattcaactttgcggtatgtgtaataccttagtactgtccccttctatttatgtgtttaatagaggtaggcagttttatgagttttacaat---gatgtaaaaccaccagttcttgatgtggatgac---gtt---------------------tag
>AH014870_Bovine_SKorea_2002–2004
atgtttatggctgatgcgtcttttgccgacactgtgtggtatgtggggcagataatttttatagttgccatttgtttattggttataatagttgtagtggcatttttggcaacttttaaattgtgtattcaactttgcggtatgtgtaataccttagtactgtccccttctatttatgtgtttaatagaggtaggcagttttatgagttttacaat---gatgtaaaaccaccagttcttgatgtggatgac---gtt---------------------tag
>AH014872_Bovine_SKorea_2002–2004
atgtttatggctgatgcttattttgccgacgctgtgtggtatgtggggcaaataatttttatagttgccatttgtttattggttataatagttgtagtggcatttttggcaacttttaaattgtgtattcaactttgcggtatgtgtaataccttagtactgtccccttctatttatgtgtttaatagaggtaggcagttttatgagttttacaat---gatgtaaaaccaccagttcttgatgtggatgac---gtt---------------------tag
>AH014873_Bovine_SKorea_2002–2004
atgtttatggctgatgcttattgtgcagacactgcgtggtatgtggggcaaataatttttatagttgccatttgtttattggttataatagttgtagtggcatttttggcaacttttaaattgtgtattcaactttgcggtatgtgtaataccttagtactgtccccttctatttatgtgtttaatagaggtaggcagttttatgagttttacaat---gatgtaaaaccaccagttcttgatgtggatgac---gtt---------------------tag
>AH014874_Bovine_SKorea_2002–2004
atgtttatggctgatgcttcttttgcagacactgtgtggtatgtggggcaaataatttttatagttgccatttgtttattggttataatagttgtagtggcatttttggcaacttttaaattgtgtattcaactttgcggtatgtgtaataccttagtactgtccccttctatttatgtgtttaatagaggtaggcagttttatgagttttacaat---gatgtaaaaccaccagttcttgatgtggatgac---gtt---------------------tag
>AY316299_Human_Germany_1988--
atgtttatggctgatgcttattttgcagacactgtgtggtatgtggggcaaataatttttatagttgccatttgtttattggttataatagttgtagtggcatttttggcaacttttaaattgtgtattcaactttgcggtatgtgtaataccttagtactgtccccttctatttatgtgtttaatagaggtaggcagtcttatgagttttacaat---gatgtaaaaccaccagttcttgatgtggatgac---gtt---------------------tag
>KM985635_Bovine_China_2014-05-18
atgttcatggctgatgcttattttgcagacactgtgtggtatgtggggcaaataatttttatagttgccatttgtttattggttataatagttgtagtggcatttttggcaacttttaaattgtgtattcaactttgcggtatgtgtaataccttagtactgtccccttctatttatgtgtttaatagaggtaggcagttttatgagttttacaat---gatgtaaaaccaccagttcttgatgtggatgac---gtt---------------------tag
>NC_006213_HumanOC43_USA_1960’s
atgtttatggctgatgcttatcttgcagacactgtgtggtatgtggggcaaataatttttatagttgccatttgtttattggttacaatagttgtagtggcatttttggcaacttttaaattgtgtattcaactttgcggtatgtgtaataccttagtactgtccccttctatttatgtgtttaatagaggtaggcagttttatgagttttacaat---gatgtaaaaccaccagtccttgatgtggatgac---gtt---------------------tag
>AB354579_Bovine_Japan_winter1976/1977
------atggctgatgcttattttgcagacactgtgtggtatgtggggcaaataatttttatagttgccatttgtttattggttataatagttgtactggcatttttggcaacttttaaattgtgtattcaactttgcggtatgtgtaataccttagtactgtccccttctatttatgtgtttaatagaggtaggcagttttatgagttttacaac---gatgtaaaaccaccagttcttgatgtggatgac---gtt---------------------tag
>AF481863_Porcine_Canada_1998--/1999--
------atggctgatgcttatcttgcagacactgtgtggtatgtggggcaaataatttttatagttgccatttgtttactggttataatagttgtagtggcatttttggcaacttttaaattgtgtattcaactttgcggtatgtgtaataccttagtactgtccccttctatttatgtgtttaatagaggtaggcagttttatgagttttacaat---gatgtaaaaccaccagtccttgatgtggatgac---gtt---------------------tag
>AY316300_Equine_USA_1998--/1999--
------atggctgatttttatcttgcagacactgtgtggtatgtggggcaaataatttttatagttgccatttgtttactggttataatagttgtagtggcatttttggcaacttttaaattgtgtattcaactttgcggtatgtgtaataccttagtactgtccccttctgtttatgtgtttaatagaggtaggcagttttatgagttatacaat---caagtaaaaccaccagtccttaatgtggatgac---gtt---------------------tag
>AY391777_HumanOC43_UNKWN_1967--
------atggctgatgcttatcttgcagacactgtgtggtatgtggggcaaataatttttatagttgccatttgtttattggttacaatagttgtagtggcatttttggcaacttttaaattgtgtattcaactttgcggtatgtgtaataccttagtactgtccccttctatttatgtgtttaatagaggtaggcagttttatgagttttacaat---gatgtaaaaccaccagtccttgatgtggatgac---gtt---------------------tag
>AY585229_HumanOC43_France_2001--
------atggctgatgcttatcttgcagacactgtgtggtatgtggggcaaataatttttatagttgccatttgtttattggttacaatagttgtagtggcatttttggcaacttttaaattgtgtattcaactttgcggtatgtgtaataccttagtactgtccccttctatttatgtgtttaatagaggtaggcagttttatgagttttacaat---gatgtaaaaccaccagtccttgatgtggatgac---gtt---------------------tag
>AY903460_HumanOC43_Belgium_2004--
------atggctgatgcttatcttgcagacactgtgtggtatgtggggcaaataatttttatagttgccatttgtttattggttacaatagttgtagtggcatttttggcaacttttaaattgtgtattcaactttgcggtatgtgtaataccttagtactgtccccttctatttatgtgtttaatagaggtaggcagttttatgagttttacaat---gatataaaaccaccagtccttgatgtggatgac---gtt---------------------tag
>DQ415908_HumanHKU1_HKong_2004-04-
------atggttgatttatttttcaatgatactgcttggtacataggacagattttagttttagttttattttgtcttatttctttaatctttgttgttgcttttttagcaactattaagctttgtatgcaactttgtggtttttgtaatttctttattatttcaccttcggcttacgtttataaaagaggtatgcagttgtataagtcttatagtgaacaagttataccacccacttca------gatcat---------------------------taa
>DQ415910_HumanHKU1_HKong_2004-07-
------atggttgatttatttttcaatgatactgcttggtacataggacagattttagttttagttttattttgtcttatttctttaatctttgttgttgcttttttagcaactattaagctttgtatgcaactttgtggtttttgtaatttctttattatttcaccttcggcttacgtttataaaagaggtatgcagttgtataagtcttatagtgaacaagttataccacccacttca------gattat---------------------------taa
>DQ682406_Canine_UK_2003--
------atggctgatgcttattttgcagacactgtgtggtatgtggggcaaataatttttatagttgccatttgttcattggttataatagttgtagtggcatttttggcaacttttaaattgtgtattcaactttgcggtatgtgtaataccttagtactgtccccttctatttatgtgtttaatagaggtaggcagttttatgagttttacaat---gatgtaaaaccaccagttcttgatgtggatgac---gtt---------------------tag
>DQ811784_Bovine_UNKWN_1983--
------atggctgatgcttattttgcagacactgtgtggtatgtggggcaaataatttttatagttgccatttgtttattggttataatagttgtagtggcatttttggcaacttttaaattgtgtattcaactttgcggtatgtgtaataccttagtactgtccccttctatttatgtgtttaatagaggtaggcagttttatgagttttacaac---gatgtaaaaccaccagttcttgatgtggatgac---gtt---------------------tag
>EF424621_Antelope_USA_2003--
------atggctgatgcttattttgcagacactgtgtggtatgtggggcaaataatttttatagttgccatttgtttattggttataatagttgtagtggcatttttggcaacttttaaattgtgtattcaactttgcggtatgtgtaataccttagtactgtccccttctatttatgtgtttaatagaggtaggcagttttatgagttttacaat---gatgtaaaaccaccagttcttgatgtggatgac---gtt---------------------tag
>EF424623_Giraffe_USA_2003--
------atggctgatgcttattttgcagacactgtgtggtatgtggggcaaataatttttatagttgccatttgtttattggttataatagttgtagtggcatttttggcaacttttaaattgtgtattcaactttgcggtatgtgtaataccttagtactgtccccttctatttatgtgtttaatagaggtaggcagttttatgagttttacaat---gatgtaaaaccaccagttcttgatgtggatgac---gtt---------------------tag
>EF424624_Giraffe_USA_2006--
------atggctgatgcttattttgcagacactgtgtggtatgtggggcaaataatttttatagttgccatttgtttattggttataatagttgtagtggcatttttggcaacttttaaattgtgtattcaactttgcggtatgtgtaataccttagtactgtccccttctatttatgtgtttaatagaggtaggcagttttatgagttttacaat---gatgtaaaaccaccagttcttgatgtggatgac---gtt---------------------tag
>EF446615_Equine_USA_1998--/1999--
------atggctgatttttatcttgcagacactgtgtggtatgtggggcaaataatttttatagttgccatttgtttactggttataatagttgtagtggcatttttggcaacttttaaattgtgtattcaactttgcggtatgtgtaataccttagtactgtccccttctatttatgtgtttaatagaggtaggcagttttatgagttatacaat---caagtaaaaccaccagtccttaatgtggatgac---gtt---------------------tag
>EU019216_Bovine_Italy_2007-04-
------atggctgatgcttattttgcagacactgtgtggtatgtggggcaaataatttttatagttgccatttgtttattggttataatagttgtagtggcatttttggcaacttttaaattgtgtattcaactttgcggtatgtgtaataccttagtactgtccccttctatttatgtgtttaatagaggtaggcagttttatgagttttacaat---gatgtaaaaccaccagttcttgatgtggatgac---gtt---------------------tag
>EU999954_Canine_Italy_2005--
------atggctgatgcttattttgcagacactgtgtggtatgtggggcaaataatttttatagttgccatttgttcattggttataatagttgtagtggcatttttggcaacttttaaattgtgtattcaactttgcggtatgtgtaataccttagtactgtccccttctatttatgtgtttaatagaggtaggcagttttatgagttttacaac---gatgtaaaaccaccagttcttgatgtggatgac---gtt---------------------tag
>FJ415324_Human_Germany_1988--
------atggctgatgcttattttgcagacactgtgtggtatgtggggcaaataatttttatagttgccatttgtttattggttataatagttgtagtggcatttttggcaacttttaaattgtgtattcaactttgcggtatgtgtaataccttagtactgtccccttctatttatgtgtttaatagaggtaggcagttttatgagttttacaat---gatgtaaaaccaccagttcttgatgtggatgac---gtt---------------------tag
>FJ425184_Waterbuck_USA_1994-01-01
------atggctgatgcttattttgcagacactgtgtggtatgtggggcaaataatttttatagttgccatttgtttattggttataatagttgtagtggcatttttggcaacttttaaattgtgtattcaactttgcggtatgtgtaataccttagtactgtccccttctatttatgtgtttaatagaggtaggcagttttatgagttttacaat---gatgtaaaaccaccagttcttgatgtggatgac---gtt---------------------tag
>FJ425187_Deer_USA_1994-01-01
------atggctgatgcttattttgcagacactgtgtggtatgtggggcaaataatttttatagttgccatttgtttattggttataatagttgtagtggcatttttggcaacttttaaattgtgtattcaactttgcggtatgtgtaataccttagtactgtccccttctatttatgtgtttaatagaggtaggcagttttatgagttttacaat---gatgtaaaaccaccagttcttgatgtggatgac---gtt---------------------tag
>FJ938063_Bovine_USA_1996-11-30
------atggctgatgcttattttgcagacactgtgtggtatgtggggcaaataatttttatagttgccatttgtttattggttataatagttgtagtggcatttttggcaacttttaaattgtgtattcaactttgcggtatgtgtaataccttagtactgtccccttctatttatgtgtttaatagaggtaggcagttttatgagttttacaac---gatgtaaaaccaccagttcttgatgtggatgac---gtt---------------------tag
>GQ918141_Canine_SKorea_2008--
------atggctgatgcttattttgcagacactgtgtggtatgtggggcaaataatttttatagttgccatttgttcattggttataatagttgtagtggcatttttggcaacttttaaattgtgtattcaactttgcggtatgtgtaataccttagtactgtccccttctatttatgtgtttaatagaggtaggcagttttatgagttttacaat---gatgtaaaaccaccagttcttgatgtggatgac---gtt---------------------tag
>GQ918142_Canine_SKorea_2008--
------atggctgatgcttattttgcagacactgtgtggtatgtggggcaaataatttttatagttgccatttgttcattggttataatagttgtagtggcatttttggcaacttttaaattgtgtattcaactttgcggtatgtgtaataccttagtactgtccccttctatttatgtgtttaatagaggtaggcagttttatgagttttacaat---gatgtaaaaccaccagttcttgatgtggatgac---gtt---------------------tag
>GQ918143_Canine_SKorea_2008--
------atggctgatgcttattttgcagacactgtgtggtatgtggggcaaataatttttatagttgccatttgttcattggttataatagttgtagtggcatttttggcaacttttaaattgtgtattcaactttgcggtatgtgtaataccttagtactgtccccttctatttatgtgtttaatagaggtaggcagttttatgagttttacaat---gatgtaaaaccaccagttcttgatgtggatgac---gtt---------------------tag
>JN129834_HumanOC43_China_2004-11-
------atggctgatgcttatcttgcagacactgtgtggtatgtggggcaaataatttttatagttgccatttgtttattggttacaatagttgtagtggcatttttggcaacttttaaattgtgtattcaactttgcggtatgtgtaataccttagtactgtccccttctatttatgtgtttaatagaggtaggcagttttatgagttttacaat---gatataaaaccaccagtccttgatgtggatgac---gtt---------------------tag
>JN129835_HumanOC43_China_2004-11-
------atggctgatgcttatcttgcagacactgtgtggtatgtggggcaaataatttttatagttgccatttgtttattggttacaatagttgtagtggcatttttggcaacttttaaattgtgtattcaactttgcggtatgtgtaataccttagtactgtccccttctatttatgtgtttaatagaggtaggcagttttatgagttttacaat---gatataaaaccaccagtccttgatgtggatgac---gtt---------------------tag
>JN874561_Rabbit_China_2007--
------atggctgatgcttatcttgcagacactgtgtggtatgtgggtcaaataatttttatagttgccatttgtttattggttataatagttgtagtggcattattggcaacttttaaattgtgtattcaactttgcggtatgtgtaataccttagtactgtccccttctatttatgtgtttaatagaggtaggcagttgtatgagttttacaat---gatgtaaaaccaccagtccttgatgtggatgac---gtc---tta---atccaaacattatga
>JN874562_Rabbit_China_2007--
------atggctgatgcttatcttgcagacactgtgtggtatgtgggtcaaataatttttatagttgccatctgtttattggttataatagttgtagtggcattattggcaacttttaaattgtgtattcaactttgcggtatgtgtaataccttagtactgtccccttctatttatgtgtttaatagaggtaggcagttgtatgagttttacaat---gatgtaaaaccaccagtccttgatgtggatgac---gtc---tta---atccaaacattatga
>JX860640_Canine_SKorea_2008--
------atggctgatgcttattttgcagacactgtgtggtatgtggggcaaataatttttatagttgccatttgttcattggttataatagttgtagtggcatttttggcaacttttaaattgtgtattcaactttgcggtatgtgtaataccttagtactgtccccttctatttatgtgtttaatagaggtaggcagttttatgagttttacaat---gatgtaaaaccaccagttcttgatgtggatgac---gtt---------------------tag
>KF530059_HumanOC43_USA_1995-01-11
------atggctgatgcttatcttgcagacactgtgtggtatgtggggcaaataatttttatagttgccatttgtttattggttacaatagttgtagtggcatttttggcaacttttaaattgtgtattcaactttgcggtatgtgtaataccttagtactgtccccttctatttatgtgtttaatagaggtaggcagttttatgagttttacaat---gatgtaaaaccaccagtccttgatgtggatgac---tttttg------------------taa
>KF530060_HumanOC43_USA_1985-01-08
------atggctgatgcttatcttgcagacactgtgtggtatgtggggcaaataatttttatagttgccatttgtttattggttacaatagttgtagtggcatttttggcaacttttaaattgtgtattcaactttgcggtatgtgtaataccttagtactgtccccttctatttatgtgtttaatagaggtaggcagttttatgagttttacaat---gatgtaaaaccaccagtccttgatgtggatgac---gttttg------------------taa
>KF530061_HumanOC43_USA_1990-01-19
------atggctgatgcttatcttgcagacactgtgtggtatgtggggcaaataatttttatagttgccatttgtttattggttacaatagttgtagtggcatttttggcaacttttaaattgtgtattcaactttgcggtatgtgtaataccttagtactgtccccttctatttatgtgtttaatagaggtaggcagttttatgagttttacaat---gatgtaaaaccaccagtccttgatgtggatgac---gttttg------------------taa
>KF530062_HumanOC43_USA_1995-02-13
------atggctgatgcttatcttgcagacactgtgtggtatgtggggcaaataatttttatagttgccatttgtttattggttacaatagttgtagtggcatttttggcaacttttaaattgtgtattcaactttgcggtatgtgtaataccttagtactgtccccttctatttatgtgtttaatagaggtaggcagttttatgagttttacaat---gatgtaaaaccaccagtccttgatgtggatgac---tttttg------------------taa
>KF530063_HumanOC43_USA_1996-12-30
------atggctgatgcttatcttgcagacactgtgtggtatgtggggcaaataatttttatagttgccatttgtttattggttacaatagttgtagtggcatttttggcaacttttaaattgtgtattcaactttgcggtatgtgtaataccttagtactgtccccttctatctatgtgtttaatagaggtaggcagttttatgagttttacaat---gatataaaaccaccagtccttgatgtggatgac---gttttg------------------taa
>KF530064_HumanOC43_USA_1996-12-04
------atggctgatgcttatcttgcagacactgtgtggtatgtggggcaaataatttttatagttgccatttgtttattggttacaatagttgtagtggcatttttggcaacttttaaattgtgtattcaactttgcggtatatgtaataccttagtactgtccccttctatttatgtgtttaatagaggtaggcagttttatgagttttacaat---gatgtaaaaccaccagtccttgatgtggatgac---tttttg------------------taa
>KF530065_HumanOC43_USA_1990-01-17
------atggctgatgcttatcttgcagacactgtgtggtatgtggggcaaataatttttatagttgccatttgtttattggttacaatagttgtagtggcatttttggcaacttttaaattgtgtattcaactttgcggtatgtgtaataccttagtactgtccccttctatttatgtgtttaatagaggtaggcagttttatgagttttacaat---gatgtaaaaccaccagtccttgatgtggatgac---gttttg------------------taa
>KF530066_HumanOC43_USA_1990-01-16
------atggctgatgcttatcttgcagacactgtgtggtatgtggggcaaataatttttatagttgccatttgtttattggttacaatagttgtagtggcatttttggcaacttttaaattgtgtattcaactttgcggtatgtgtaataccttagtactgtccccttctatttatgtgtttaatagaggtaggcagttttatgagttttacaat---gatgtaaaaccaccagtccttgatgtggatgac---gttttg------------------taa
>KF530067_HumanOC43_USA_1991-02-07
------atggctgatgcttatcttgcagacactgtgtggtatgtggggcaaataatttttatagttgccatttgtttattggttacaatagttgtagtggcatttttggcaacttttaaattgtgtattcaactttgcggtatgtgtaataccttagtactgtccccttctatttatgtgtttaatagaggtaggcagttttatgagttttacaat---gatgtaaaaccaccagtccttgatgtggatgac---gtt---------------------tag
>KF530069_HumanOC43_USA_1998-02-05
------atggctgatgcttatcttgcagacactgtgtggtatgtggggcaaataatttttatagttgccatttgtttattggttacaatagttgtagtggcatttttggcaacttttaaattgtgtattcaactttgcggtatgtgtaataccttagtactgtccccttctatctatgtgtttaatagaggtaggcagttttatgagttttacaat---gatataaaaccaccagtccttgatgtggatgac---gtt---------------------tag
>KF530071_HumanOC43_USA_1992-05-04
------atggctgatgcttatcttgcagacactgtgtggtatgtggggcaaataatttttatagttgccatttgtttattggttacaatagttgtagtggcatttttggcaacttttaaattgtgtattcaactttgcggtatgtgtaataccttagtactgtccccttctatttatgtgtttaatagaggtaggcagttttatgagttttacaat---gatgtaaaaccaccagtccttgatgtggatgac---gtt---------------------tag
>KF530072_HumanOC43_USA_1997-12-11
------atggctgatgcttatcttgcaggcactgtgtggtatgtggggcaaataatttttatagttgccatttgtttattggttacaatagttgtagtggcatttttggcaacttttaaattgtgtattcaactttgcggtatgtgtaataccttagtactgtccccttctatttatgtgtttaatagaggtaggcagttttatgagttttacaat---gatgtaaaaccaccagttcttgatgtggatgac---tttttg------------------taa
>KF530073_HumanOC43_USA_1989-12-21
------atggctgatgcttatcttgcagacactgtgtggtatgtggggcaaataatttttatagttgccatttgtttattggttacaatagttgtagtggcatttttggcaacttttaaattgtgtattcaactttgcggtatgtgtaataccttagtactgtccccttctatttatgtgtttaatagaggtaggcagttttatgagttttacaat---gatgtaaaaccaccagtccttgatgtggatgac---gttttg------------------taa
>KF530074_HumanOC43_USA_1992-12-16
------atggctgatgcttatcttgcagacactgtgtggtatgtggggcaaataatttttatagttgccatttgtttattggttacaatagttgtagtggcatttttggcaacttttaaattgtgtattcaactttgcggtatgtgtaataccttagtactgtccccttctatttatgtgtttaatagaggtaggcagttttatgagttttacaat---gatgtaaaaccaccagtccttgatgtggatgac---gttttg------------------taa
>KF530075_HumanOC43_USA_1995-03-09
------atggctgatgcttatcttgcagacactgtgtggtatgtggggcaaataatttttatagttgccatttgtttattggttacaatagttgtagtggcatttttggcaacttttaaattgtgtattcaactttgcggtatgtgtaataccttagtactgtccccttctatttatgtgtttaatagaggtaggcagttttatgagttttacaat---gatgtaaaaccaccagtccttgatgtggatgac---tttttg------------------taa
>KF530076_HumanOC43_USA_1991-01-03
------atggctgatgcttatcttgcagacactgtgtggtatgtggggcaaataatttttatagttgccatttgtttattggttacaatagttgtagtggcatttttggcaacttttaaattgtgtattcaactttgcggtatgtgtaataccttagtactgtccccttctatttatgtgtttaatagaggtaggcagttttatgagttttacaat---gatgtaaaaccaccagtccttgatgtggatgac---gtt---------------------tag
>KF530077_HumanOC43_USA_1987-03-12
------atggctgatgcttatcttgcagacactgtgtggtatgtggggcaaataatttttatagttgccatttgtttattggttacaatagttgtagtggcatttttggcaacttttaaattgtgtattcaactttgcggtatgtgtaataccttagtactgtccccttctatttatgtgtttaatagaggtaggcagttttatgagttttacaat---gatgtaaaaccaccagtccttgatgtggatgac---gttttg------------------taa
>KF530078_HumanOC43_USA_1996-12-17
------atggctgatgcttatcttgcagacactgtgtggtatgtggggcaaataatttttatagttgccatttgtttattggttacaatagttgtagtggcatttttggcaacttttaaattgtgtattcaactttgcggtatgtgtaataccttagtactgtccccttctatttatgtgtttaatagaggtaggcagttttatgagttttacaat---gatgtaaaaccaccagtccttgatgtggatgac---tttttg------------------taa
>KF530079_HumanOC43_USA_1991-03-14
------atggctgatgcttatcttgcagacactgtgtggtatgtggggcaaataatttttatagttgccatttgtttattggttacaatagttgtagtggcatttttggcaacttttaaattgtgtattcaactttgcggtatgtgtaataccttagtactgtccccttctatttatgtgtttaatagaggtaggcagttttatgagttttacaat---gatgtaaaaccaccagtccttgatgtggatgac---gtt---------------------tag
>KF530080_HumanOC43_USA_1997-12-18
------atggctgatgcttatcttgcagacactgtgtggtatgtggggcaaataatttttatagttgccatttgtttattggttacaatagttgtagtggcatttttggcaacttttaaattgtgtattcaactttgcggtatgtgtaataccttagtactgtccccttctatttatgtgtttaatagaggtaggcagttttatgagttttacaat---gatgtaaaaccaccagttcttgatgtggatgac---tttttg------------------taa
>KF530082_HumanOC43_USA_1991-02-07
------atggctgatgcttatcttgcagacactgtgtggtatgtggggcaaataatttttatagttgccatttgtttattggttacaatagttgtagtggcatttttggcaacttttaaattgtgtattcaactttgcggtatgtgtaataccttagtactgtccccttctatttatgtgtttaatagaggtaggcagttttatgagttttacaat---gatgtaaaaccaccagtccttgatgtggatgac---gtt---------------------tag
>KF530083_HumanOC43_USA_1987-03-17
------atggctgatgcttatcttgcagacactgtgtggtatgtggggcaaataatttttatagttgccatttgtttattggttacaatagttgtagtggcatttttggcaacttttaaattgtgtattcaactttgcggtatgtgtaataccttagtactgtccccttctatttatgtgtttaatagaggtaggcagttttatgagttttacaat---gatgtaaaaccaccagtccttgatgtggatgac---gttttg------------------taa
>KF530084_HumanOC43_USA_1995-01-12
------atggctgatgcttatcttgcagacactgtgtggtatgtggggcaaataatttttatagttgccatttgtttattggttacaatagttgtagtggcgtttttggcaacttttaaattgtgtattcaactttgcggtatgtgtaataccttagtactgtccccttctatctatgtgtttaatagaggtaggcagttttatgagttttacaat---gatataaaaccaccagtccttgatgtggatgac---gtt---------------------tag
>KF530085_HumanOC43_USA_1987-01-22
------atggctgatgcttatcttgcagacactgtgtggtatgtggggcaaataatttttatagttgccatttgtttattggttacaatagttgtagtggcatttttggcaacttttaaattgtgtattcaactttgcggtatgtgtaataccttagtactgtccccttctatttatgtgtttaatagaggtaggcagttttatgagttttacaat---gatgtaaaaccaccagtccttgatgtggatgac---gttttg------------------taa
>KF530086_HumanOC43_USA_1987-02-10
------atggctgatgcttatcttgcagacactgtgtggtatgtggggcaaataatttttatagttgccatttgtttattggttacaatagttgtagtggcatttttggcaacttttaaattgtgtattcaactttgcggtatgtgtaataccttagtactgtccccttctatttatgtgtttaatagaggtaggcagttttatgagttttacaat---gatgtaaaaccaccagtccttgatgtggatgac---gttttg------------------taa
>KF530087_HumanOC43_USA_1987-03-05
------atggctgatgcttatcttgcagacactgtgtggtatgtggggcaaataatttttatagttgccatttgtttattggttacaatagttgtagtggcatttttggcaacttttaaattgtgtattcaactttgcggtatgtgtaataccttagtactgtccccttctatttatgtgtttaatagaggtaggcagttttatgagttttacaat---gatgtaaaaccaccagtccttgatgtggatgac---gttttg------------------taa
>KF530088_HumanOC43_USA_1990-01-23
------atggctgatgcttatcttgcagacactgtgtggtatgtggggcaaataatttttatagttgccatttgtttattggttacaatagttgtagtggcatttttggcaacttttaaattgtgtattcaactttgcggtatgtgtaataccttagtactgtccccttctatttatgtgtttaatagaggtaggcagttttatgagttttacaat---gatgtaaaaccaccagtccttgatgtggatgac---gtt---------------------tag
>KF530089_HumanOC43_USA_1991-01-29
------atggctgatgcttatcttgcagacactgtgtggtatgtggggcaaataatttttatagttgccatttgtttattggttacaatagttgtagtggcatttttggcaacttttaaattgtgtattcaactttgcggtatgtgtaataccttagtactgtccccttctatttatgtgtttaatagaggtaggcagttttatgagttttacaat---gatgtaaaaccaccagtccttgatgtggatgac---gtt---------------------tag
>KF530090_HumanOC43_USA_1993-01-26
------atggctgatgcttatcttgcagacactgtgtggtatgtggggcaaataatttttatagttgccatttgtttattggttacaatagttgtagtggcatttttggcaacttttaaattgtgtattcaactttgcggtatgtgtaataccttagtactgtccccttctatttatgtgtttaatagaggtaggcagttttatgagttttacaat---gatgtaaaaccaccagtccttgatgtggatgac---gttttg------------------taa
>KF530091_HumanOC43_USA_1991-01-24
------atggctgatgcttatcttgcagacactgtgtggtatgtggggcaaataatttttatagttgccatttgtttattggttacaatagttgtagtggcatttttggcaacttttaaattgtgtattcaactttgcggtatgtgtaataccttagtactgtccccttctatttatgtgtttaatagaggtaggcagttttatgagttttacaat---gatgtaaaaccaccagtccttgatgtggatgac---gtt---------------------tag
>KF530092_HumanOC43_USA_2000-08-08
------atggctgatgcttatcttgcagacactgtgtggtatgtggggcaaataatttttatagttgccatttgtttattggttacaatagttgtagtggcatttttggcaacttttaaattgtgtattcaactttgcggtatgtgtaataccttagtactgtccccttctatttatgtgtttaatagaggtaggcagttttatgagttttacaat---gatgtaaaaccaccagttcttgatgtggatgac---tttttg------------------taa
>KF530093_HumanOC43_USA_1983-02-24
------atggctgatgcttatcttgcagacactgtgtggtatgtggggcaaataatttttatagttgccatttgtttattggttacaatagttgtagtggcatttttggcaacttttaaattgtgtattcaactttgcggtatgtgtaataccttagtactgtccccttctatttatgtgtttaatagaggtaggcagttttatgagttttacaat---gatgtaaaaccaccagtccttgatgtggatgac---gttttg------------------taa
>KF530094_HumanOC43_USA_1991-02-22
------atggctgatgcttatcttgcagacactgtgtggtatgtggggcaaataatttttatagttgccatttgtttattggttacaatagttgtagtggcatttttggcaacttttaaattgtgtattcaactttgcggtatgtgtaataccttagtactgtccccttctatttatgtgtttaatagaggtaggcagttttatgagttttacaat---gatgtaaaaccaccagtccttgatgtggatgac---gtt---------------------tag
>KF530095_HumanOC43_USA_1991-02-05
------atggctgatgcttatcttgcagacactgtgtggtatgtggggcaaataatttttatagttgccatttgtttattggttacaatagttgtagtggcatttttggcaacttttaaattgtgtattcaactttgcggtatgtgtaataccttagtactgtccccttctatttatgtgtttaatagaggtaggcagttttatgagttttacaat---gatgtaaaaccaccagtccttgatgtggatgac---gtt---------------------tag
>KF530096_HumanOC43_USA_1991-01-15
------atggctgatgcttatcttgcagacactgtgtggtatgtggggcaaataatttttatagttgccatttgtttattggttacaatagttgtagtggcatttttggcaacttttaaattgtgtattcaactttgcggtatgtgtaataccttagtactgtccccttctatttatgtgtttaatagaggtaggcagttttatgagttttacaat---gatgtaaaaccaccagtccttgatgtggatgac---gtt---------------------tag
>KF530097_HumanOC43_USA_1992-11-30
------atggctgatgcttatcttgcagacactgtgtggtatgtggggcaaataatttttatagttgccatttgtttattggttacaatagttgtagtggcatttttggcaacttttaaattgtgtattcaactttgcggtatgtgtaataccttagtactgtccccttctatttatgtgtttaatagaggtaggcagttttatgagttttacaat---gatgtaaaaccaccagtccttgatgtggatgac---gttttg------------------taa
>KF530098_HumanOC43_USA_1996-05-10
------atggctgatgcttatcttgcagacactgtgtggtatgtggggcaaataatttttatagttgccatttgtttattggttacaatagttgtagtggcatttttggcaacttttaaattgtgtattcaactttgcggtatgtgtaataccttagtactgtccccttctatctatgtgtttaatagaggtaggcagttttatgagttttacaat---gatataaaaccaccagtccttgatgtggatgac---gtt---------------------tag
>KF530099_HumanOC43_USA_1997-01-02
------atggctgatgcttatcttgcagacactgtgtggtatgtggggcaaataatttttatagttgccatttgtttattggttacaatagttgtagtggcatttttggcaacttttaaattgtgtattcaactttgcggtatgtgtaataccttagtactgtccccttctatctatgtgtttaatagaggtaggcagttttatgagttttacaat---gatataaaaccaccagtccttgatgtggatgac---gtt---------------------tag
>KF906249_Camel_UAE_2013-04-03
------atggctgatgcttattttgcagacactgtgtggtatgtggggcaaataatttttatagttgccatttgtttattggttataatagttgtagtggcatttttggcaacttttaaattgtgtattcaactttgcggtatttgtaataccttagtactgtccccttctatttatgtgtttaatagaggtaggcagttttatgagttttacaac---gatgtaaaaccaccagttcttgatgtggatgac---gtt---------------------tag
>KF906250_Camel_UAE_2013-05-15
------atggctgatgcttattttgcagacactgtgtggtatgtggggcaaataatttttatagttgccatttgtttattggttataatagttgtagtggcatttttggcaacttttaaattgtgtattcaactttgcggtatttgtaataccttagtactgtccccttctatttatgtgtttaatagaggtaggcagttttatgagttttacaac---gatgtaaaaccaccagttcttgatgtggatgac---gtt---------------------tag
>KF906251_Camel_UAE_2013-05-21
------atggctgatgcttattttgcagacactgtgtggtatgtggggcaaataatttttatagttgccatttgtttattggttataatagttgtagtggcatttttggcaacttttaaattgtgtattcaactttgcggtatttgtaataccttagtactgtccccttctatttatgtgtttaatagaggtaggcagttttatgagttttacaac---gatgtaaaaccaccagttcttgatgtggatgac---gtt---------------------tag
>KF923890_HumanOC43_China_2007-04-
------atggctgatgcttatcttgcagacactgtgtggtatgtggggcaaataatttttatagttgccatttgtttattggttacaatagttgtagtggcatttttggcaacttttaaattgtgtattcaactttgcggtatgtgtaataccttagtactgtccccttctatttatgtgtttaatagaggtaggcagttttatgagttttacaat---gatataaaaccaccagtccttgatgtggatgac---gtt---------------------tag
>KF923891_HumanOC43_China_2007-05-
------atggctgatgcttatcttgcagacactgtgtggtatgtggggcaaataatttttatagttgccatttgtttattggttacaatagttgtagtggcatttttggcaacttttaaattgtgtattcaactttgcggtatgtgtaataccttagtactgtccccttctatttatgtgtttaatagaggtaggcagttttatgagttttacaat---gatataaaaccaccagtccttgatgtggatgac---gtt---------------------tag
>KF923892_HumanOC43_China_2007-05-
------atggctgatgcttatcttgcagacactgtgtggtatgtggggcaaataatttttatagttgccatttgtttattggttacaatagttgtagtggcatttttggcaacttttaaattgtgtattcaactttgcggtatgtgtaataccttagtactgtccccttctatttatgtgtttaatagaggtaggcagttttatgagttttacaat---gatataaaaccaccagtccttgatgtggatgac---gtt---------------------tag
>KF923893_HumanOC43_China_2010-07-
------atggctgatgcttatcttgcagacactgtgtggtatgtggggcaaataatttttatagttgccatttgtttattggttacaatagttgtagtggcatttttggcaacttttaaattgtgtattcaactttgcggtatgtgtaataccttagtactgtccccttctatttatgtgtttaatagaggtaggcagttttatgagttttacaat---gatataaaaccaccagtccttgatgtggatgac---gtt---------------------tag
>KF923894_HumanOC43_China_2007-05-
------atggctgatgcttatcttgcagacactgtgtggtatgtggggcaaataatttttatagttgccatttgtttattggttacaatagttgtagtggcatttttggcaacttttaaattgtgtattcaactttgcggtatgtgtaataccttagtactgtccccttctatttatgtgtttaatagaggtaggcagttttatgagttttacaat---gatataaaaccaccagtccttgatgtggatgac---gtt---------------------tag
>KF923895_HumanOC43_China_2010-07-
------atggctgatgcttatcttgcagacactgtgtggtatgtggggcaaataatttttatagttgccatttgtttattggttacaatagttgtagtggcatttttggcaacttttaaattgtgtattcaactttgcggtatgtgtaataccttagtactgtccccttctatttatgtgtttaatagaggtaggcagttttatgagttttacaat---gatataaaaccaccagtccttgatgtggatgac---gtt---------------------tag
>KF923896_HumanOC43_China_2012-02-
------atggctgatgcttatcttgcagacactgtgtggtatgtggggcaaataatttttatagttgccatttgtttattggttacaatagttgtagtggcatttttggcaacttttaaattgtgtattcaactttgcggtatgtgtaataccttagtactgtccccttctatttatgtgtttaatagaggtaggcagttttatgagttttacaat---gatataaaaccaccagtccttgatgtggatgac---gtt---------------------tag
>KF923899_HumanOC43_China_2006-09-
------atggctgatgcttatcttgcagacactgtgtggtatgtggggcaaataatttttatagttgccatttgtttattggttacaatagttgtagtggcatttttggcaacttttaaattgtgtattcaactttgcggtatgtgtaataccttagtactgtccccttctatttatgtgtttaatagaggtaggcagttttatgagttttacaat---gatataaaaccaccagtccttgatgtggatgac---gtt---------------------tag
>KF923900_HumanOC43_China_2006-10-
------atggctgatgcttatcttgcagacactgtgtggtatgtggggcaaataatttttatagttgccatttgtttattggttacaatagttgtagtggcatttttggcaacttttaaattgtgtattcaactttgcggtatgtgtaataccttagtactgtccccttctatttatgtgtttaatagaggtaggcagttttatgagttttacaat---gatataaaaccaccagtccttgatgtggatgac---gtt---------------------tag
>KF923901_HumanOC43_China_2007-06-
------atggctgatgcttatcttgcagacactgtgtggtatgtggggcaaataatttttatagttgccatttgtttattggttacaatagttgtagtggcatttttggcaacttttaaattgtgtattcaactttgcggtatgtgtaataccttagtactgtccccttctatttatgtgtttaatagaggtaggcagttttatgagttttacaat---gatataaaaccaccagtccttgatgtggatgac---gtt---------------------tag
>KF923902_HumanOC43_China_2012-05-
------atggctgatgcttatcttgcagacactgtgtggtatgtggggcaaataatttttatagttgccatttgtttattggttacaatagttgtagtggcatttttggcaacttttaaattgtgtattcaactttgcggtatgtgtaataccttagtactgtccccttctatttatgtgtttaatagaggtaggcagttttatgagttttacaat---gatataaaaccaccagtccttgatgtggatgac---gtt---------------------tag
>KF923903_HumanOC43_China_2012-05-
------atggctgatgcttatcttgcagacactgtgtggtatgtggggcaaataatttttatagttgccatttgtttattggttacaatagttgtagtggcatttttggcaacttttaaattgtgtattcaactttgcggtatgtgtaataccttagtactgtccccttctatttatgtgtttaatagaggtaggcagttttatgagttttacaat---gatataaaaccaccagtccttgatgtggatgac---gtt---------------------tag
>KF923904_HumanOC43_China_2012-05-
------atggctgatgcttatcttgcagacactgtgtggtatgtggggcaaataatttttatagttgccatttgtttattggttacaatagttgtagtggcatttttggcaacttttaaattgtgtattcaactttgcggtatgtgtaataccttagtactgtccccttctatttatgtgtttaatagaggtaggcagttttatgagttttacaat---gatataaaaccaccagtccttgatgtggatgac---gtt---------------------tag
>KF923905_HumanOC43_China_2005-06-
------atggctgatgcttatcttgcagacactgtgtggtatgtggggcaaataatttttatagttgccatttgtttattggttacaatagttgtagtggcatttttggcaacttttaaattgtgtattcaactttgcggtatgtgtaataccttagtactgtccccttctatttatgtgtttaatagaggtaggcagttttatgagttttacaat---gatataaaaccaccagtccttgatgtggatgac---gtt---------------------tag
>KF923906_HumanOC43_China_2012-03-
------atggctgatgcttatcttgcagacactgtgtggtatgtggggcaaataatttttatagttgccatttgtttattggttacaatagttgtagtggcatttttggcaacttttaaattgtgtattcaactttgcggtatgtgtaataccttagtactgtccccttctatttatgtgtttaatagaggtaggcagttttatgagttttacaat---gatataaaaccaccagtccttgatgtggatgac---gtt---------------------tag
>KF923907_HumanOC43_China_2007-05-
------atggctgatgcttatcttgcagacactgtgtggtatgtggggcaaataatttttatagttgccatttgtttattggttacaatagttgtagtggcatttttggcaacttttaaattgtgtattcaactttgcggtatgtgtaataccttagtactgtccccttctatttatgtgtttaatagaggtaggcagttttatgagttttacaat---gatataaaaccaccagtccttgatgtggatgac---gtt---------------------tag
>KF923908_HumanOC43_China_2007-06-
------atggctgatgcttatcttgcagacactgtgtggtatgtggggcaaataatttttatagttgccatttgtttattggttacaatagttgtagtggcatttttggcaacttttaaattgtgtattcaactttgcggtatgtgtaataccttagtactgtccccttctatttatgtgtttaatagaggtaggcagttttatgagttttacaat---gatataaaaccaccagtccttgatgtggatgac---gtt---------------------tag
>KF923909_HumanOC43_China_2007-06-
------atggctgatgcttatcttgcagacactgtgtggtatgtggggcaaataatttttatagttgccatttgtttattggttacaatagttgtagtggcatttttggcaacttttaaattgtgtattcaactttgcggtatgtgtaataccttagtactgtccccttctatttatgtgtttaatagaggtaggcagttttatgagttttacaat---gatataaaaccaccagtccttgatgtggatgac---gtt---------------------tag
>KF923910_HumanOC43_China_2007-06-
------atggctgatgcttatcttgcagacactgtgtggtatgtggggcaaataatttttatagttgccatttgtttattggttacaatagttgtagtggcatttttggcaacttttaaattgtgtattcaactttgcggtatgtgtaataccttagtactgtccccttctatttatgtgtttaatagaggtaggcagttttatgagttttacaat---gatataaaaccaccagtccttgatgtggatgac---gtt---------------------tag
>KF923911_HumanOC43_China_2007-06-
------atggctgatgcttatcttgcagacactgtgtggtatgtggggcaaataatttttatagttgccatttgtttattggttacaatagttgtagtggcatttttggcaacttttaaattgtgtattcaactttgcggtatgtgtaataccttagtactgtccccttctatttatgtgtttaatagaggtaggcagttttatgagttttacaat---gatataaaaccaccagtccttgatgtggatgac---gtt---------------------tag
>KF923912_HumanOC43_China_2007-06-
------atggctgatgcttatcttgcagacactgtgtggtatgtggggcaaataatttttatagttgccatttgtttattggttacaatagttgtagtggcatttttggcaacttttaaattgtgtattcaactttgcggtatgtgtaataccttagtactgtccccttctatttatgtgtttaatagaggtaggcagttttatgagttttacaat---gatataaaaccaccagtccttgatgtggatgac---gtt---------------------tag
>KF923913_HumanOC43_China_2007-06-
------atggctgatgcttatcttgcagacactgtgtggtatgtggggcaaataatttttatagttgccatttgtttattggttacaatagttgtagtggcatttttggcaacttttaaattgtgtattcaactttgcggtatgtgtaataccttagtactgtccccttctatttatgtgtttaatagaggtaggcagttttatgagttttacaat---gatataaaaccaccagtccttgatgtggatgac---gtt---------------------tag
>KF923914_HumanOC43_China_2007-06-
------atggctgatgcttatcttgcagacactgtgtggtatgtggggcaaataatttttatagttgccatttgtttattggttacaatagttgtagtggcatttttggcaacttttaaattgtgtattcaactttgcggtatgtgtaataccttagtactgtccccttctatttatgtgtttaatagaggtaggcagttttatgagttttacaat---gatataaaaccaccagtccttgatgtggatgac---gtt---------------------tag
>KF923915_HumanOC43_China_2007-06-
------atggctgatgcttatcttgcagacactgtgtggtatgtggggcaaataatttttatagttgccatttgtttattggttacaatagttgtagtggcatttttggcaacttttaaattgtgtattcaactttgcggtatgtgtaataccttagtactgtccccttctatttatgtgtttaatagaggtaggcagttttatgagttttacaat---gatataaaaccaccagtccttgatgtggatgac---gtt---------------------tag
>KF923916_HumanOC43_China_2007-06-
------atggctgatgcttatcttgcagacactgtgtggtatgtggggcaaataatttttatagttgccatttgtttattggttacaatagttgtagtggcatttttggcaacttttaaattgtgtattcaactttgcggtatgtgtaataccttagtactgtccccttctatttatgtgtttaatagaggtaggcagttttatgagttttacaat---gatataaaaccaccagtccttgatgtggatgac---gtt---------------------tag
>KF923917_HumanOC43_China_2007-06-
------atggctgatgcttatcttgcagacactgtgtggtatgtggggcaaataatttttatagttgccatttgtttattggttacaatagttgtagtggcatttttggcaacttttaaattgtgtattcaactttgcggtatgtgtaataccttagtactgtccccttctatttatgtgtttaatagaggtaggcagttttatgagttttacaat---gatataaaaccaccagtccttgatgtggatgac---gtt---------------------tag
>KF923918_HumanOC43_China_2010-05-
------atggctgatgcttatcttgcagacactgtgtggtatgtggggcaaataatttttatagttgccatttgtttattggttacaatagttgtagtggcatttttggcaacttttaaattgtgtattcaactttgcggtatgtgtaataccttagtactgtccccttctatttatgtgtttaatagaggtaggcagttttatgagttttacaat---gatataaaaccaccagtccttgatgtggatgac---gtt---------------------tag
>KF923919_HumanOC43_China_2007-07-
------atggctgatgcttatcttgcagacactgtgtggtatgtggggcaaataatttttatagttgccatttgtttattggttacaatagttgtagtggcatttttggcaacttttaaattgtgtattcaactttgcggtatgtgtaataccttagtactgtccccttctatttatgtgtttaatagaggtaggcagttttatgagttttacaat---gatataaaaccaccagtccttgatgtggatgac---gtt---------------------tag
>KF923920_HumanOC43_China_2007-07-
------atggctgatgcttatcttgcagacactgtgtggtatgtggggcaaataatttttatagttgccatttgtttattggttacaatagttgtagtggcatttttggcaacttttaaattgtgtattcaactttgcggtatgtgtaataccttagtactgtccccttctatttatgtgtttaatagaggtaggcagttttatgagttttacaat---gatataaaaccaccagtccttgatgtggatgac---gtt---------------------tag
>KF923921_HumanOC43_China_2007-05-
------atggctgatgcttatcttgcagacactgtgtggtatgtggggcaaataatttttatagttgccatttgtttattggttacaatagttgtagtggcatttttggcaacttttaaattgtgtattcaactttgcggtatgtgtaataccttagtactgtccccttctatttatgtgtttaatagaggtaggcagttttatgagttttacaat---gatataaaaccaccagtccttgatgtggatgac---gtt---------------------tag
>KF923922_HumanOC43_China_2009-03-
------atggctgatgcttatcttgcagacactgtgtggtatgtggggcaaataatttttatagttgccatttgtttattggttacaatagttgtagtggcatttttggcaacttttaaattgtgtattcaactttgcggtatgtgtaataccttagtactgtccccttctatttatgtgtttaatagaggtaggcagttttatgagttttacaat---gatataaaaccaccagtccttgatgtggatgac---gtt---------------------tag
>KF923923_HumanOC43_China_2008-10-
------atggctgatgcttatcttgcagacactgtgtggtatgtggggcaaataatttttatagttgccatttgtttattggttacaatagttgtagtggcatttttggcaacttttaaattgtgtattcaactttgcggtatgtgtaataccttagtactgtccccttctatttatgtgtttaatagaggtaggcagttttatgagttttacaat---gatataaaaccaccagtccttgatgtggatgac---gtt---------------------tag
>KF923924_HumanOC43_China_2010-07-
------atggctgatgcttatcttgcagacactgtgtggtatgtggggcaaataatttttatagttgccatttgtttattggttacaatagttgtagtggcatttttggcaacttttaaattgtgtattcaactttgcggtatgtgtaataccttagtactgtccccttctatttatgtgtttaatagaggtaggcagttttatgagttttacaat---gatataaaaccaccagtccttgatgtggatgac---gtt---------------------tag
>KF923925_HumanOC43_China_2010-09-
------atggctgatgcttatcttgcagacactgtgtggtatgtggggcaaataatttttatagttgccatttgtttattggttacaatagttgtagtggcatttttggcaacttttaaattgtgtattcaactttgcggtatgtgtaataccttagtactgtccccttctatttatgtgtttaatagaggtaggcagttttatgagttttacaat---gatataaaaccaccagtccttgatgtggatgac---gtt---------------------tag
>KJ958218_HumanOC43_China_2011-10-03
------atggctgatgcttatcttgcagacactgtgtggtatgtggggcaaataatttttatagttgccatttgtttattggttacaatagttgtagtggcatttttggcaacttttaaattgtgtattcaactttgcggtatgtgtaataccttagtactgtccccttctatttatgtgtttaatagaggtaggcagttttatgagttttacaat---gatataaaaccaccagtccttgatgtggatgac---gtt---------------------tag
>KJ958219_HumanOC43_China_2011-10-04
------atggctgatgcttatcttgcagacactgtgtggtatgtggggcaaataatttttatagttgccatttgtttattggttacaatagttgtagtggcatttttggcaacttttaaattgtgtattcaactttgcggtatgtgtaataccttagtactgtccccttctatttatgtgtttaatagaggtaggcagttttatgagttttacaat---gatataaaaccaccagtccttgatgtggatgac---gtt---------------------tag
>KP198610_HumanOC43_China_2010-06-
------atggctgatgcttatcttgcagacactgtgtggtatgtggggcaaataatttttatagttgccatttgtttattggttacaatagttgtagtggcatttttggcaacttttaaattgtgtattcaactttgcggtatgtgtaataccttagtactgtccccttctatttatgtgtttaatagaggtaggcagttttatgagttttacaat---gatgtaaaaccaccagttcttgatgtggatgac---tttttg------------------taa
>KP198611_HumanOC43_China_2010-01-
------atggctgatgcttatcttgcagacactgtgtggtatgtggggcaaataatttttatagttgccatttgtttattggttacaatagttgtagtggcatttttggcaacttttaaattgtgtattcaactttgcggtatgtgtaataccttagtactgtccccttctatttatgtgtttaatagaggtaggcagttttatgagttttacaat---gatgtaaaaccaccagttcttgatgtggatgac---tttttg------------------taa
>KT368891_Camel_SArabia_2015-03-
------atggctgatgcttattttgcagacactgtatggtatgtggggcaaataatttttatagttgccatttgtttattggttataatagttgtagtggcatttttggcaacttttaaattgtgtattcaactttgcggtatttgtaataccttagtactgtccccttctatttatgtgtttaatagaggtaggcagttttatgagttttacaac---gatgtaaaaccaccagttcttgatgtggatgac---gtt---------------------tag
>KU127229_Porcine_China_2014-02-
------atggctgatgcttatcttgcagacactgtgtggtatgtggggcaaataatttttatagttgccatttgtttattggttataatagttgtagtggcatttttggcaacttttaaattgtgtattcaactttgcggtatgtgtaataccttagtactgtccccttctatttatgtgtttaatagaggtaggcagttttatgagttttacaat---gatgtaaaaccaccagtccttgatgtggatgac---gtt---------------------tag
>KU131570_HumanOC43_UK_2011-08-20
------atggctgatgcttatcttgcagacactgtgtggtatgtggggcaaataatttttatagttgccatttgtttattggttacaatagttttagtggcatttttggcaacttttaaattgtgtattcaactttgcggtatgtgtaataccttagtactgtccccttctatttatgtgtttaatagaggtaggcagttttatgagttttacaat---gatgtaaaaccaccagttcttgatgtggatgac---tttttg------------------taa
>KU558922_Buffalo_Bangladesh_2014-10-01
------atggctgatgcttatcttgcagacactgtgtggtatgtggggcaaataatttttatagttgccatttgtttattggttataatagttgtagtggcatttttggcaacttttaaattgtgtattcaactttgcggtatgtgtaataccttagtactgtccccttctatttatgtgtttaatagaggtaggcagttttatgagttttacaat---gatgtaaaaccaccagttcttgatgtggatgac---gtt---------------------tag
>KU558923_Buffalo_Bangladesh_2014-10-01
------atggctgatgcttatcttgcagacactgtgtggtatgtggggcaaataatttttatagttgccatttgtttattggttataatagttgtagtggcatttttggcaacttttaaattgtgtattcaactttgcggtatgtgtaataccttagtactgtccccttctatttatgtgtttaatagaggtaggcagttttatgagttttacaat---gatgtaaaaccaccagttcttgatgtggatgac---gtt---------------------tag
>KU886219_Bovine_China_2015-05-30
------atggctgatgcttattttgcagacactgtgtggtatgtggggcaaataatttttatagttgccatttgtttattggttataatagttgtagtggcatttttggcaacttttaaattgtgtattcaactttgcggtatgtgtaataccttagtactgtccccttctatttatgtgtttaatagaggtaggcagttttatgagttttacaat---gatgtaaaaccaccagttcttgatgtggatgac---gtt---------------------tag
>KX432213_Canine_China_2014--
------atggctgatgcttattttgcagacactgtgtggtatgtggggcaaataatttttatagttgccatttgttcattggttataatagttgtagtggcatttttggcaacttttaaattgtgtattcaactttgcggtatgtgtaataccttagtactgtccccttctatttatgtgtttaatagaggtaggcagttttatgagttttacaat---gatgtaaaaccaccagttcttgatgtggatgac---gtt---------------------tag
>KX538964_HumanOC43_Malaysia_2012-02-22
------atggctgatgcttatcttgcagacactgtgtggtatgtggggcaaataatttttatagttgccatttgtttattggttacaatagttgtagtggcatttttggcaacttttaaattgtgtattcaactttgcggtatgtgtaataccttagtactgtccccttctatttatgtgtttaatagaggtaggcagttttatgagttttacaat---gatataaaaccaccagtccttgatgtggatgac---gtt---------------------tag
>KX538965_HumanOC43_Malaysia_2012-03-28
------atggctgatgcttatcttgcagacactgtgtggtatgtggggcaaataatttttatagttgccatttgtttattggttacaatagttgtagtggcatttttggcaacttttaaattgtgtattcaactttgcggtatgtgtaataccttagtactgtccccttctatttatgtgtttaatagaggtaggcagttttatgagttttacaat---gatataaaaccaccagtccttgatgtggatgac---gtt---------------------tag
>KX538966_HumanOC43_Malaysia_2012-04-02
------atggctgatgcttatcttgcagacactgtgtggtatgtggggcaaataatttttatagttgccatttgtttattggttacaatagttgtagtggcatttttggcaacttttaaattgtgtattcaactttgcggtatgtgtaataccttagtactgtccccttctatttatgtgtttaatagaggtaggcagttttatgagttttacaat---gatataaaaccaccagtccttgatgtggatgac---gtt---------------------tag
>KX538967_HumanOC43_Malaysia_2012-05-02
------atggctgatgcttatcttgcagacactgtgtggtatgtggggcaaataatttttatagttgccatttgtttattggttacaatagttgtagtggcatttttggcaacttttaaattgtgtattcaactttgcggtatgtgtaataccttagtactgtccccttctatttatgtgtttaatagaggtaggcagttttatgagttttacaat---gatataaaaccaccagtccttgatgtggatgac---gtt---------------------tag
>KX538968_HumanOC43_Malaysia_2012-05-09
------atggctgatgcttatcttgcagacactgtgtggtatgtggggcaaataatttttatagttgccatttgtttattggttacaatagttgtagtggcatttttggcaacttttaaattgtgtattcaactttgcggtatgtgtaataccttagtactgtccccttctatttatgtgtttaatagaggtaggcagttttatgagttttacaat---gatataaaaccaccagtccttgatgtggatgac---gtt---------------------tag
>KX538969_HumanOC43_Malaysia_2012-05-18
------atggctgatgcttatcttgcagacactgtgtggtatgtggggcaaataatttttatagttgccatttgtttattggttacaatagttgtagtggcatttttggcaacttttaaattgtgtattcaactttgcggtatgtgtaataccttagtactgtccccttctatttatgtgtttaatagaggtaggcagttttatgagttttacaat---gatataaaaccaccagtccttgatgtggatgac---gtt---------------------tag
>KX538970_HumanOC43_Malaysia_2012-06-20
------atggctgatgcttatcttgcagacactgtgtggtatgtggggcaaataatttttatagttgccatttgtttattggttacaatagttgtagtggcatttttggcaacttttaaattgtgtattcaactttgcggtatgtgtaataccttagtactgtccccttctatttatgtgtttaatagaggtaggcagttttatgagttttacaat---gatataaaaccaccagtccttgatgtggatgac---gtt---------------------tag
>KX538971_HumanOC43_Malaysia_2012-06-25
------atggctgatgcttatcttgcagacactgtgtggtatgtggggcaaataatttttatagttgccatttgtttattggttacaatagttgtagtggcatttttggcaacttttaaattgtgtattcaactttgcggtatgtgtaataccttagtactgtccccttctatttatgtgtttaatagaggtaggcagttttatgagttttacaat---gatataaaaccaccagtccttgatgtggatgac---gtt---------------------tag
>KX538972_HumanOC43_Malaysia_2012-07-04
------atggctgatgcttatcttgcagacactgtgtggtatgtggggcaaataatttttatagttgccatttgtttattggttacaatagttgtagtggcatttttggcaacttttaaattgtgtattcaactttgcggtatgtgtaataccttagtactgtccccttctatttatgtgtttaatagaggtaggcagttttatgagttttacaat---gatataaaaccaccagtccttgatgtggatgac---gtt---------------------tag
>KX538973_HumanOC43_Malaysia_2012-07-16
------atggctgatgcttatcttgcagacactgtgtggtatgtggggcaaataatttttatagttgccatttgtttattggttacaatagttgtagtggcatttttggcaacttttaaattgtgtattcaactttgcggtatgtgtaataccttagtactgtccccttctatttatgtgtttaatagaggtaggcagttttatgagttttacaat---gatataaaaccaccagtccttgatgtggatgac---gtt---------------------tag
>KX538974_HumanOC43_Malaysia_2012-08-01
------atggctgatgcttatcttgcagacactgtgtggtatgtggggcaaataatttttatagttgccatttgtttattggttacaatagttgtagtggcatttttggcaacttttaaattgtgtattcaactttgcggtatgtgtaataccttagtactgtccccttctatttatgtgtttaatagaggtaggcagttttatgagttttacaat---gatataaaaccaccagtccttgatgtggatgac---gtt---------------------tag
>KX538975_HumanOC43_Malaysia_2012-08-24
------atggctgatgcttatcttgcagacactgtgtggtatgtggggcaaataatttttatagttgccatttgtttattggttacaatagttgtagtggcatttttggcaacttttaaattgtgtattcaactttgcggtatgtgtaataccttagtactgtccccttctatttatgtgtttaatagaggtaggcagttttatgagttttacaat---gatataaaaccaccagtccttgatgtggatgac---gtt---------------------tag
>KX538976_HumanOC43_Malaysia_2012-08-27
------atggctgatgcttatcttgcagacactgtgtggtatgtggggcaaataatttttatagttgccatttgtttattggttacaatagttgtagtggcatttttggcaacttttaaattgtgtattcaactttgcggtatgtgtaataccttagtactgtccccttctatttatgtgtttaatagaggtaggcagttttatgagttttacaat---gatataaaaccaccagtccttgatgtggatgac---gtt---------------------tag
>KX538977_HumanOC43_Malaysia_2012-09-10
------atggctgatgcttatcttgcagacactgtgtggtatgtggggcaaataatttttatagttgccatttgtttattggttacaatagttgtagtggcatttttggcaacttttaaattgtgtattcaactttgcggtatgtgtaataccttagtactgtccccttctatttatgtgtttaatagaggtaggcagttttatgagttttacaat---gatataaaaccaccagtccttgatgtggatgac---gtt---------------------tag
>KX538978_HumanOC43_Malaysia_2013-01-02
------atggctgatgcttatcttgcagacactgtgtggtatgtggggcaaataatttttatagttgccatttgtttattggttacaatagttgtagtggcatttttggcaacttttaaattgtgtattcaactttgcggtatgtgtaataccttagtactgtccccttctatttatgtgtttaatagaggtaggcagttttatgagttttacaat---gatataaaaccaccagtccttgatgtggatgac---gtt---------------------tag
>KX538979_HumanOC43_Malaysia_2013-02-15
------atggctgatgcttatcttgcagacactgtgtggtatgtggggcaaataatttttatagttgccatttgtttattggttacaatagttgtagtggcatttttggcaacttttaaattgtgtattcaactttgcggtatgtgtaataccttagtactgtccccttctatttatgtgtttaatagaggtaggcagttttatgagttttacaat---gatataaaaccaccagtccttgatgtggatgac---gtt---------------------tag
>KX982264_Bovine_France_2014-03-04
------atggctgatgcttattttgcagacactgtgtggtatgtggggcaaataatttttatagttgccatttgtttattggttataatagttgtagtggcatttttggcaacttttaaattgtgtattcaactttgcggtatgtgtaataccttagtactgtccccttctatttatgtgtttaatagaggtaggcagttttatgagttttacaat---gatgtaaaaccaccagttcttgatgtggatgac---gtt---------------------tag
>KY014281_HumanOC43_France_2002--
------atggctgatgcttatcttgcagacactgtgtggtatgtggggcaaataatttttatagttgccatttgtttattggttacaatagttgtagtggcatttttggcaacttttaaattgtgtattcaactttgcggtatgtgtaataccttagtactgtccccttctatttatgtgtttaatagaggtaggcagttttatgagttttacaat---gatgtaaaaccaccagttcttgatgtggatgac---tttttg------------------taa
>KY014282_HumanOC43_France_2007--
------atggctgatgcttatcttgcagacactgtgtggtatgtggggcaaataatttttatagttgccatttgtttattggttacaatagttgtagtggcatttttggcaacttttaaattgtgtattcaactttgcggtatgtgtaataccttagtactgtccccttctatttatgtgtttaatagaggtaggcagttttatgagttttacaat---gatgtaaaaccaccagttcttgatgtggatgac---tttttg------------------taa
>KY369905_HumanOC43_USA_2016--
------atggctgatgcttatcttgcagacactgtgtggtatgtggggcaaataatttttatagttgccatttgtttattggttacaatagttgtagtggcatttttggcaacttttaaattgtgtattcaactttgcggtatgtgtaataccttagtactgtccccttctatttatgtgtttaatagaggtaggcagttttatgagttttacaat---gatataaaaccaccagtccttgatgtggatgac---gtt---------------------tag
>KY369906_HumanOC43_USA_2016--
------atggctgatgcttatcttgcagacactgtgtggtatgtggggcaaataatttttatagttgccatttgtttattggttacaatagttgtagtggcatttttggcaacttttaaattgtgtattcaactttgcggtatgtgtaataccttagtactgtccccttctatttatgtgtttaatagaggtaggcagttttatgagttttacaat---gatataaaaccaccagtccttgatgtggatgac---gtt---------------------tag
>KY369907_HumanOC43_USA_2016--
------atggctgatgcttatcttgcagacactgtgtggtatgtggggcaaataatttttatagttgccatttgtttattggttacaatagttgtagtggcatttttggcaacttttaaattgtgtattcaactttgcggtatgtgtaataccttagtactgtccccttctatttatgtgtttaatagaggtaggcagttttatgagttttacaat---gatataaaaccaccagtccttgatgtggatgac---gtt---------------------tag
>KY370043_Murine_China_2013-07-
------atggttaatttatttccgacagacacagtgtggtatgtgggacagattatctttatagttgcagtttgccttattgtgcttattgtcgccattgcattccttgcaactattaaactttgtattcaactttgcggtatgtgtaatactttgatcctgtccccatctgtttatgtgtataacagaggaagacagttatataagttttaccataatgaagtaagacctcccgttttagaggtggatgat---ctaatt------------------taa
>KY370046_Murine_China_2014-08-
------atggctgaaatctacctttcagacactgtgtggtatgtggggcaaatcatttttattttcgccatttgcttatttgtaattgttgttgttgtggcatttttggcgacatttaaattgtgtgttcaactttgcggtatttgtaataccttagtactgtccccttctatatatgtttataatagaggtaggcagttttatgagttttaccag---gatgtaaaaccccctgttttagaaatggatgat---gtt---------------------tag
>KY370048_Murine_China_2015-01-
------atggttaatttatttccgacagacacagtgtggtatgtgggacagattatttttgtagttgcagtttgccttattgttcttatagttgttatggcatttctggctactattaaactttgtattcaactttgcggtatttgtaatactttggtcctgtccccatctgtttatgtgtataacagaggaagacagctatataagttttacaatgaagaagtaagacctcccgttttagaggtggatgat---ctaatt------------------taa
>KY370049_Murine_China_2015-06-
------atggttaatttattccttacagacacagtgtggtatgtgggacagattatttttatagttgcagtttgcttgattgttattgtcattgttgtcgcaattcttgcaactattaaactttgtattcaactttgcggtatgtgtaatactttggtcctgtccccatctgtttatgtgtataacagaggaagacagctatataagttttataatgaagaagtgagacctcccattttagaggtggatgat---ataatt------------------taa
>KY419103_Porcine_USA_2015-09-15
------atggctgatgcttatcttgcagacactgtgtggtatgtggggcaaataatttttatagttgccatttgtttattggttacaatagttgtagtggcacttttggcaacttttaaattgtgtattcaactttgcggtatgtgtaataccttagtactgtccccttctatttatgtgtttaatagaggtaggcagttttatgagttttacaat---gaggtaaaaccaccagttcttgatgtggatgac---gtt---------------------tag
>KY419104_Porcine_USA_2015-08-15
------atggctgatgcttatcttgcagacactgtgtggtatgtggggcaaataatttttatagttgctatttgtttattggttacaatagttgtagtggcatttttggcaacttttaaattgtgtattcaactttgcggtatgtgtaataccttagtactgtccccttctatttatgtgtttaatagaggtaggcagttttatgagttttacaat---gaggtaaaaccaccagttcttgatgtggatgac---gtt---------------------tag
>KY419105_Porcine_USA_2015-08-20
------atggctgatgcttatcttgcagacactgtgtggtatgtggggcaaataatttttatagttgctatttgtttattggttacaatagttgtagtggcatttttggcaacttttaaattgtgtattcaactttgcggtatgtgtaataccttagtactgtccccttctatttatgtgtttaatagaggtaggcagttttatgagttttacaat---gaggtaaaaccaccagttcttgatgtggatgac---gtt---------------------tag
>KY419107_Porcine_USA_2015-07-25
------atggctgatgcttattttgcagacactgtgtggtacgtggggcaaataatttttatagttgccatttgtttattggttataatagttgtagtggcttttttggcaacttttaaattgtgtattcaactttgcggtatgtgtaataccttagtactgtccccttctatttatgtgtttaatagaggtaggcagttttatgagttttacaat---gatgtaaaaccaccagttcttgatgtggatgac---gtt---------------------tag
>KY419110_Porcine_USA_2015-08-12
------atggctgatgcttatcttgcagacactgtgtggtatgtggggcaaataatttttatagttgctatttgtttattggttacaatagttgtagtggcatttttggcaacttttaaattgtgtattcaactttgcggtatgtgtaataccttagtactgtccccttctatttatgtgtttaatagaggtaggcagttttatgagttttacaat---gaggtaaaaccaccagttcttgatgtggatgac---gtt---------------------tag
>KY419112_Porcine_USA_2015-08-01
------atggctgatgcttatcttgcagacactgtgtggtatgtggggcaaataatttttatagttgctatttgtttattggttacaatagttgtagtggcatttttggcaacttttaaattgtgtattcaactttgcggtatgtgtaataccttagtactgtccccttctatttatgtgtttaatagaggtaggcagttttatgagttttacaat---gaggtaaaaccaccagttcttgatgtggatgac---gtt---------------------tag
>KY554972_HumanOC43_USA_2016--
------atggctgatgcttatcttgcagacactgtgtggtatgtggggcaaataatttttatagttgccatttgtttattggttacaatagttgtagtggcatttttggcaacttttaaattgtgtattcaactttgcggtatgtgtaataccttagtactgtccccttctatttatgtgtttaatagaggtaggcagttttatgagttttacaat---gatataaaaccaccagtccttgatgtggatgac---gtt---------------------tag
>KY554973_HumanOC43_USA_2016--
------atggctgatgcttatcttgcagacactgtgtggtatgtggggcaaataatttttatagttgccatttgtttattggttacaatagttgtagtggcatttttggcaacttttaaattgtgtattcaactttgcggtatgtgtaataccttagtactgtccccttctatttatgtgtttaatagaggtaggcagttttatgagttttacaat---gatataaaaccaccagtccttgatgtggatgac---gtt---------------------tag
>KY554974_HumanOC43_USA_2016--
------atggctgatgcttatcttgcagacactgtgtggtatgtggggcaaataatttttatagttgccatttgtttattggttacaatagttgtagtggcatttttggcaacttttaaattgtgtattcaactttgcggtatgtgtaataccttagtactgtccccttctatttatgtgtttaatagaggtaggcagttttatgagttttacaat---gatataaaaccaccagtccttgatgtggatgac---gtt---------------------tag
>KY554975_HumanOC43_USA_2016--
------atggctgatgcttatcttgcagacactgtgtggtatgtggggcaaataatttttatagttgccatttgtttattggttacaatagttgtagtggcatttttggcaacttttaaattgtgtattcaactttgcggtatgtgtaataccttagtactgtccccttctatttatgtgtttaatagaggtaggcagttttatgagttttacaat---gatataaaaccaccagtccttgatgtggatgac---gtt---------------------tag
>KY674917_HumanOC43_USA_2016--
------atggctgatgcttatcttgcagacactgtgtggtatgtggggcaaataatttttatagttgccatttgtttattggttacaatagttgtagtggcatttttggcaacttttaaattgtgtattcaactttgcggtatgtgtaataccttagtactgtccccttctatttatgtgtttaatagaggtaggcagttttatgagttttacaat---gatataaaaccaccagtccttgatgtggatgac---gtt---------------------tag
>KY674918_HumanOC43_USA_2016--
------atggctgatgcttatcttgcagacactgtgtggtatgtggggcaaataatttttatagttgccatttgtttattggttacaatagttgtagtggcatttttggcaacttttaaattgtgtattcaactttgcggtatgtgtaataccttagtactgtccccttctatttatgtgtttaatagaggtaggcagttttatgagttttacaat---gatataaaaccaccagtccttgatgtggatgac---gtt---------------------tag
>KY674920_HumanOC43_USA_2016--
------atggctgatgcttatcttgcagacactgtgtggtatgtggggcaaataatttttatagttgccatttgtttattggttacaatagttgtagtggcatttttggcaacttttaaattgtgtattcaactttgcggtatgtgtaataccttagtactgtccccttctatttatgtgtttaatagaggtaggcagttttatgagttttacaat---gatataaaaccaccagtccttgatgtggatgac---gtt---------------------tag
>KY684759_HumanOC43_USA_2016--
------atggctgatgcttatcttgcagacactgtgtggtatgtggggcaaataatttttatagttgccatttgtttattggttacaatagttgtagtggcatttttggcaacttttaaattgtgtattcaactttgcggtatgtgtaataccttagtactgtccccttctatttatgtgtttaatagaggtaggcagttttatgagttttacaat---gatataaaaccaccagtccttgatgtggatgac---gtt---------------------tag
>KY967356_HumanOC43_USA_2015--
------atggctgatgcttatcttgcagacactgtgtggtatgtggggcaaataatttttatagttgccatttgtttattagttacaatagttgtagtggcatttttggcaacttttaaattgtgtattcaactttgcggtatgtgtaataccttagtactgtccccttctatttatgtgtttaatagaggtaggcagttttatgagttttacaat---gatataaaaccaccagtccttgatgtggatgac---gtt---------------------tag
>KY967358_HumanOC43_USA_2015--
------atggctgatgcttatcttgcagacactgtgtggtatgtggggcaaataatttttatagttgccatttgtttattggttacaatagttgtagtggcatttttggcaacttttaaattgtgtattcaactttgcggtatgtgtaataccttagtactgtccccttctatttatgtgtttaatagaggtaggcagttttatgagttttacaat---gatataaaaccaccagtccttgatgtggatgac---gtt---------------------tag
>KY967359_HumanOC43_USA_2015--
------atggctgatgcttatcttgcagacactgtgtggtatgtggggcaaataatttttatagttgccatttgtttattggttacaatagttgtagtggcatttttggcaacttttaaattgtgtattcaactttgcggtatgtgtaataccttagtactgtccccttctatttatgtgtttaatagaggtaggcagttttatgagttttacaat---gatataaaaccaccagtccttgatgtggatgac---gtt---------------------tag
>KY967360_HumanOC43_USA_2015--
------atggctgatgcttatcttgcagacactgtgtggtatgtggggcaaataatttttatagttgccatttgtttattggttacaatagttgtagtggcatttttggcaacttttaaattgtgtattcaactttgcggtatgtgtaataccttagtactgtccccttctatttatgtgtttaatagaggtaggcagttttatgagttttacaat---gatgtaaaaccaccagttcttgatgtggatgac---tttttg------------------taa
>KY967361_HumanOC43_USA_2015--
------atggctgatgcttatcttgcagacactgtgtggtatgtggggcaaataatttttatagttgccatttgtttattggttacaatagttgtagtggcatttttggcaacttttaaattgtgtattcaactttgcggtatgtgtaataccttagtactgtccccttctatttatgtgtttaatagaggtaggcagttttatgagttttacaat---gatataaaaccaccagtccttgatgtggatgac---gtt---------------------tag
>KY983583_HumanOC43_USA_2015--
------atggctgatgcttatcttgcagacactgtgtggtatgtggggcaaataatttttatagttgccatttgtttattggttacaatagttgtagtggcatttttggcaacttttaaattgtgtattcaactttgcggtatgtgtaataccttagtactgtccccttctatttatgtgtttaatagaggtaggcagttttatgagttttacaat---gatataaaaccaccagtccttgatgtggatgac---gtt---------------------tag
>KY983585_HumanOC43_USA_2015--
------atggctgatgcttatcttgcagacactgtgtggtatgtggggcaaataatttttatagttgccatttgtttattggttacaatagttgtagtggcatttttggcaacttttaaattgtgtattcaactttgcggtatgtgtaataccttagtactgtccccttctatttatgtgtttaatagaggtaggcagttttatgagttttacaat---gatataaaaccaccagtccttgatgtggatgac---gtt---------------------tag
>KY983588_HumanOC43_USA_2015--
------atggctgatgcttatcttgcagacactgtgtggtatgtggggcaaataatttttatagttgccatttgtttattggttacaatagttgtagtggcatttttggcaacttttaaattgtgtattcaactttgcggtatgtgtaataccttagtactgtccccttctatttatgtgtttaatagaggtaggcagttttatgagttttacaat---gatataaaaccaccagtccttgatgtggatgac---gtt---------------------tag
>KY994645_Porcine_China_2008-08-21
------atggctgatgcttatcttgcagacactgtgtggtatgtggggcaaataatttttatagttgccatttgtttattggttataatagttgtagtggcatttttggcaacttttaaattgtgtattcaactttgcggtatgtgtaataccttagtactgtccccttctatttatgtgtttaatagaggtaggcagttttatgagttttacaat---gatgtaaaaccaccagttcttgatgtggatgac---gtt---------------------tag
>LC061272_Equine_Japan_2009--
------atggctgatttttatcttgcagacactgtgtggtatgtggggcaaataatttttatagttgccatttgtttactggttataatagttgtagtggcatttttggcaacatttaaattgtgtattcaactttgcggtatgtgtaataccttagtactgtccccttctatttatgtgtttaatagaggtaggcagttttatgagttatacaat---caagtaaaaccaccagtccttaatgtggatgac---gtt---------------------tag
>LC061273_Equine_Japan_2012--
------atggctgatttttatcttgcagacactgtgtggtatgtggggcaaataatttttatagttgccatttgtttattggttataatagttgtagtggcatttttggcaacttttaaattgtgtattcaactttgcggtatgtgtaataccttagtactgtccccttctatttatgtgtttaatagaggtaggcagttttatgatttgtataat---caagtaaaaccaccagtccttaatgtggatgac---gtt---------------------tag
>LC061274_Equine_Japan_2012--
------atggctgatttttatcttgcagacactgtgtggtatgtggggcaaataatttttatagttgccatttgtttattggttataatagttgtagtggcatttttggcaacttttaaattgtgtattcaactttgcggtatgtgtaataccttagtactgtccccttctatttatgtgtttaatagaggtaggcagttttatgagttgtataat---caagtaaaaccaccagtccttaatgtggatgac---gtt---------------------tag
>LC315646_HumanOC43_Japan_2014--
------atggctgatgcttatcttgcagacactgtgtggtatgtggggcaaataatttttatagttgccatttgtttattggttacaatagttgtagtggcatttttggcaacttttaaattgtgtattcaactttgcggtatgtgtaataccttagtactgtccccttctatttatgtgtttaatagaggtaggcagttttatgagttttacaat---gatataaaaccaccagtccttgatgtggatgac---gtt---------------------tag
>LC315647_HumanOC43_Japan_2014--
------atggctgatgcttatcttgcagacactgtgtggtatgtggggcaaataatttttatagttgccatttgtttattggttacaatagttgtagtggcatttttggcaacttttaaattgtgtattcaactttgcggtatgtgtaataccttagtactgtccccttctatttatgtgtttaatagaggtaggcagttttatgagttttacaat---gatataaaaccaccagtccttgatgtggatgac---gtt---------------------tag
>LC315648_HumanOC43_Japan_2015--
------atggctgatgcttatcttgcagacactgtgtggtatgtggggcaaataatttttatagttgccatttgtttattggttacaatagttgtagtggcatttttggcaacttttaaattgtgtattcaactttgcggtatgtgtaataccttagtactgtccccttctatttatgtgtttaatagaggtaggcagttttatgagttttacaat---gatataaaaccaccagtccttgatgtggatgac---gtt---------------------tag
>LC494156_Bovine_Japan_2014-12-
------atggctgatgcttattttgcagacactgtgtggtatgtggggcaaataatttttatagttgccatttgtttattggttataatagttgtagtggcatttttggcaacttttaaattgtgtattcaactttgcggtatgtgtaataccttagtactgtccccttctatttatgtttttaatagaggtcggcagttttatgagtgttacaat---gatgtaaaaccaccagttcttgatgtggatgac---gtt---------------------tag
>LC494164_Bovine_Japan_2006-11
------atggctgatgcttattttgcagacactgtgtggtatgtggggcaaataatttttatagttgccatttgtttattggttataatagttgtagtggcatttttggcaacttttaaattgtgtattcaactttgcggtatgtgtaataccttagtactgtccccttctatttatgtgtttaatagaggtaggcagttttatgagttttacaat---gatgtaaaaccaccagttcttgatgtggatgac---gtt---------------------tag
>MF083115_Porcine_China_2014-03-
------atggctgatgcttatcttgcagacactgtgtggtatgtggggcaaataatttttatagttgccatttgtttattggttataatagttgtagtggcatttttggcaacttttaaattgtgtattcaactttgcggtatgtgtaataccttagtactgtccccttctatttatgtgtttaatagaggtaggcagttttatgagttttacaat---gatgtaaaaccaccagttcttgatgtggatgac---gtt---------------------tag
>MF314143_HumanOC43_USA_2016-03-07
------atggctgatgcttatcttgcagacactgtgtggtatgtggggcaaataatttttatagttgccatttgtttattggttacaatagttgtagtggcatttttggcaacttttaaattgtgtattcaactttgcggtatgtgtaataccttagtactgtccccttctatttatgtgtttaatagaggtaggcagttttatgagttttacaat---gatgtaaaaccaccagttcttgatgtggatgac---tttttg------------------taa
>MF374983_HumanOC43_USA_2016-02-01
------atggctgatgcttatcttgcagacactgtgtggtatgtggggcaaataatttttatagttgccatttgtttattggttacaatagttgtagtggcatttttggcaacttttaaattgtgtattcaactttgcggtatgtgtaataccttagtactgtccccttctatttatgtgtttaatagaggtaggcagttttatgagttttacaat---gatataaaaccaccagtccttgatgtggatgac---gtt---------------------tag
>MF374984_HumanOC43_USA_2017-01-03
------atggctgatgcttatcttgcagacactgtgtggtatgtggggcaaataatttttatagttgccatttgtttattggttacaatagttgtagtggcatttttggcaacttttaaattgtgtattcaactttgcggtatgtgtaataccttagtactgtccccttctatttatgtgtttaatagaggtaggcagttttatgagttttacaat---gatataaaaccaccagtccttgatgtggatgac---gtt---------------------tag
>MF374985_HumanOC43_USA_2017-01-17
------atggctgatgcttatcttgcagacactgtgtggtatgtggggcaaataatttttatagttgccatttgtttattggttacaatagttgtagtggcatttttggcaacttttaaattgtgtattcaactttgcggtatgtgtaataccttagtactgtccccttctatttatgtgtttaatagaggtaggcagttttatgagttttacaat---gatataaaaccaccagtccttgatgtggatgac---gtt---------------------tag
>MF593476_Camel_UAE_2015--
------atggctgatgcttattttgcagacactgtgtggtatgtggggcaaataatttttatagttgccatttgtttattggttataatagttgtagtggcatttttggcaacttttaaattgtgtattcaactttgcggtatttgtaataccttagtactgtccccttctatttatgtgtttaatagaggtaggcagttttatgagttttacaac---gatgtaaaaccaccagttcttgatgtggatgac---gtt---------------------tag
>MG197710_HumanOC43_China_2015-05-06
------atggctgatgcttatcttgcagacactgtgtggtatgtggggcaaataatttttatagttgccatttgtttattggttacaatagttgtagtggcatttttggcaacttttaaattgtgtattcaactttgcggtatgtgtaataccttagtactgtccccttctatttatgtgtttaatagaggtaggcagttttatgagttttacaat---gatataaaaccaccagtccttgatgtggatgac---gtt---------------------tag
>MG197712_HumanOC43_China_2015-06-09
------atggctgatgcttatcttgcagacactgtgtggtatgtggggcaaataatttttatagttgccatttgtttattggttacaatagttgtagtggcatttttggcaacttttaaattgtgtattcaactttgcggtatgtgtaataccttagtactgtccccttctatttatgtgtttaatagaggtaggcagttttatgagttttacaat---gatataaaaccaccagtccttgatgtggatgac---gtt---------------------tag
>MG197713_HumanOC43_China_2015-08-14
------atggctgatgcttatcttgcagacactgtgtggtatgtggggcaaataatttttatagttgccatttgtttattggttacaatagttgtagtggcatttttggcaacttttaaattgtgtattcaactttgcggtatgtgtaataccttagtactgtccccttctatttatgtgtttaatagaggtaggcagttttatgagttttacaat---gatataaaaccaccagtccttgatgtggatgac---gtt---------------------tag
>MG197715_HumanOC43_China_2015-05-21
------atggctgatgcttatcttgcagacactgtgtggtatgtggggcaaataatttttatagttgccatttgtttattggttacaatagttgtagtggcatttttggcaacttttaaattgtgtattcaactttgcggtatgtgtaataccttagtactgtccccttctatttatgtgtttaatagaggtaggcagttttatgagttttacaat---gatataaaaccaccagtccttgatgtggatgac---gtt---------------------tag
>MG197716_HumanOC43_China_2015-06-06
------atggctgatgcttatcttgcagacactgtgtggtatgtggggcaaataatttttatagttgccatttgtttattggttacaatagttgtagtggcatttttggcaacttttaaattgtgtattcaactttgcggtatgtgtaataccttagtactgtccccttctatttatgtgtttaatagaggtaggcagttttatgagttttacaat---gatataaaaccaccagtccttgatgtggatgac---gtt---------------------tag
>MG197717_HumanOC43_China_2015-07-06
------atggctgatgcttatcttgcagacactgtgtggtatgtggggcaaataatttttatagttgccatttgtttattggttacaatagttgtagtggcatttttggcaacttttaaattgtgtattcaactttgcggtatgtgtaataccttagtactgtccccttctatttatgtgtttaatagaggtaggcagttttatgagttttacaat---gatataaaaccaccagtccttgatgtggatgac---gtt---------------------tag
>MG197722_HumanOC43_China_2015-12-02
------atggctgatgcttatcttgcagacactgtgtggtatgtggggcaaataatttttatagttgccatttgtttattggttacaatagttgtagtggcatttttggcaacttttaaattgtgtattcaactttgcggtatgtgtaataccttagtactgtccccttctatttatgtgtttaatagaggtaggcagttttatgagttttacaat---gatataaaaccaccagtccttgatgtggatgac---gtt---------------------tag
>MG197723_HumanOC43_China_2016-06-20
------atggctgatgcttatcttgcagacactgtgtggtatgtggggcaaataatttttatagttgccatttgtttattggttacaatagttgtagtggcatttttggcaacttttaaattgtgtattcaactttgcggtatgtgtaataccttagtactgtccccttctatttatgtgtttaatagaggtaggcagttttatgagttttacaat---gatataaaaccaccagtccttgatgtggatgac---gtt---------------------tag
>MG518518_Deer_SKorea_2017-02-24
------atggctgatgcttattttgcagacactgtgtggtatgtggggcaaataatttttatagttgccatttgtttattggttataatagttgtagtggcatttttggcaacttttaaattgtgtattcaactttgcggtatgtgtaataccttagtactgtccccttctatttatgtgtttaatagaggtaggcagttttatgagttttacaat---gatgtaaaaccaccagttcttgatgtggatgac---gtt---------------------tag
>MG977444_HumanOC43_ICoast_2017-01-04
------atggctgatgcttatcttgcagacactgtgtggtatgtggggcaaataatttttatagttgccatttgtttattggttacaatagttgtagtggcatttttggcaacttttaaattgtgtattcaactttgcggtatgtgtaataccttagtactgtccccttctatttatgtgtttaatagaggtaggcagttttatgagttttacaat---gatataaaaccaccagtccttgatgtggatgac---gtt---------------------tag
>MG977445_HumanOC43_ICoast_2016-12-31
------atggctgatgcttatcttgcagacactgtgtggtatgtggggcaaataatttttatagttgccatttgtttattggttacaatagttgtagtggcatttttggcaacttttaaattgtgtattcaactttgcggtatgtgtaataccttagtactgtccccttctatttatgtgtttaatagaggtaggcagttttatgagttttacaat---gatataaaaccaccagtccttgatgtggatgac---gtt---------------------tag
>MG977446_HumanOC43_ICoast_2016-01-01
------atggctgatgcttatcttgcagacactgtgtggtatgtggggcaaataatttttatagttgccatttgtttattggttacaatagttgtagtggcatttttggcaacttttaaattgtgtattcaactttgcggtatgtgtaataccttagtactgtccccttctatttatgtgtttaatagaggtaggcagttttatgagttttacaat---gatataaaaccaccagtccttgatgtggatgac---gtt---------------------tag
>MG977447_HumanOC43_ICoast_2016-12-26
------atggctgatgcttatcttgcagacactgtgtggtatgtggggcaaataatttttatagttgccatttgtttattggttacaatagttgtagtggcatttttggcaacttttaaattgtgtattcaactttgcggtatgtgtaataccttagtactgtccccttctatttatgtgtttaatagaggtaggcagttttatgagttttacaat---gatataaaaccaccagtccttgatgtggatgac---gtt---------------------tag
>MG977448_HumanOC43_ICoast_2016-12-27
------atggctgatgcttatcttgcagacactgtgtggtatgtggggcaaataatttttatagttgccatttgtttattggttacaatagttgtagtggcatttttggcaacttttaaattgtgtattcaactttgcggtatgtgtaataccttagtactgtccccttctatttatgtgtttaatagaggtaggcagttttatgagttttacaat---gatataaaaccaccagtccttgatgtggatgac---gtt---------------------tag
>MG977449_HumanOC43_ICoast_2016-12-28
------atggctgatgcttatcttgcagacactgtgtggtatgtggggcaaataatttttatagttgccatttgtttattggttacaatagttgtagtggcatttttggcaacttttaaattgtgtattcaactttgcggtatgtgtaataccttagtactgtccccttctatttatgtgtttaatagaggtaggcagttttatgagttttacaat---gatataaaaccaccagtccttgatgtggatgac---gtt---------------------tag
>MG977450_HumanOC43_ICoast_2016-12-30
------atggctgatgcttatcttgcagacactgtgtggtatgtggggcaaataatttttatagttgccatttgtttattggttacaatagttgtagtggcatttttggcaacttttaaattgtgtattcaactttgcggtatgtgtaataccttagtactgtccccttctatttatgtgtttaatagaggtaggcagttttatgagttttacaat---gatataaaaccaccagtccttgatgtggatgac---gtt---------------------tag
>MG977451_HumanOC43_ICoast_2016-12-10
------atggctgatgcttatcttgcagacactgtgtggtatgtggggcaaataatttttatagttgccatttgtttattggttacaatagttgtagtggcatttttggcaacttttaaattgtgtattcaactttgcggtatgtgtaataccttagtactgtccccttctatttatgtgtttaatagaggtaggcagttttatgagttttacaat---gatataaaaccaccagtccttgatgtggatgac---gtt---------------------tag
>MG977452_HumanOC43_ICoast_2016-12-10
------atggctgatgcttatcttgcagacactgtgtggtatgtggggcaaataatttttatagttgccatttgtttattggttacaatagttgtagtggcatttttggcaacttttaaattgtgtattcaactttgcggtatgtgtaataccttagtactgtccccttctatttatgtgtttaatagaggtaggcagttttatgagttttacaat---gatataaaaccaccagtccttgatgtggatgac---gtt---------------------tag
>MH043952_Bovine_USA_2017-04-
------atggctgatgcttattttgcagacactgtgtggtatgtggggcaaataatttttatagttgccatttgtttattggttataatagttgtagtggcatttttggcaacttttaaattgtgtattcaactttgcggtatgtgtaataccttagtactgtccccttctatttatgtgtttaatagaggtaggcagttttatgagttttacaat---gatgtaaaaccaccagttcttgatgtggatgac---gtt---------------------tag
>MH121121_HumanOC43_USA_2016-12-19
------atggctgatgcttatcttgcagacactgtgtggtatgtggggcaaataatttttatagttgccatttgtttattggttacaatagttgtagtggcatttttggcaacttttaaattgtgtattcaactttgcggtatgtgtaataccttagtactgtccccttctatttatgtgtttaatagaggtaggcagttttatgagttttacaat---gatataaaaccaccagtccttgatgtggatgac---gtt---------------------tag
>MH249786_Canine_NZealand_2016--
------atggctgatgcttattttgcagacactgtgtggtatgtggggcaaataatttttatagttgccatttgttcattggttataatagttgtagtggcatttttggcaacttttaaattgtgtattcaactttgcggtatgtgtaataccttagtactgtccccttctatttatgtgtttaatagaggtaggcagttttatgagttttacaat---gatgtaaaaccaccagttcttgatgtggatgac---gtt---------------------tag
>MH685718_Human_Uganda_2013--
------atggctgatgcttatcttgcagacactgtgtggtatgtggggcaaataatttttatagttgccatttgtttattggttacaatagttgtagtggcatttttggcaacttttaaattgtgtattcaactttgcggtatgtgtaataccttagtactgtccccttctatttatgtgtttaatagaggtaggcagttttatgagttttacaat---gatataaaaccaccagtccttgatgtggatgac---gtt---------------------tag
>MH687968_Murine_Vietnam_2014-11-14
------atggttaatttattccttacagacacagtgtggtatgtgggacagattatttttatagttgctttgtgccttattattcttattattgcagtggcatttcttgcaactattaaactttgtattcaactttgcggtatgtgtaatactttagtcctgtccccatctgtttatgtgtataacagaggaagacagctttataagttttacaatgatgaagtaagacctcccgttttagaggtggatgat---ataatt------------------taa
>MH687970_Murine_Vietnam_2014-11-12
------atggttaatttattccttacagacacagtgtggtatgtgggacagattatttttatagttgcgttgtgccttattattcttattattgctgtggcatttcttgcaactattaaactttgtattcaactttgcggtatgtgtaatactttagtcctgtccccatctgtttatgtgtataacagaggaagacagctttataagttttacaatgatgaagtaagacctcccgttttagaggtggatgat---ataatt------------------taa
>MH810163_Yak_China_2017--
------atggctgatgcttattttgcagacactgtgtggtatgtcgggcaaataatttttatagttgccatttgtttattggttataatagttgtagtggcatttttggcaacgtttaaattgtgtattcaactttgcggtatgtgtaataccttagtactgtccccttctatttatgtgtttaatagaggtaggcagttttatgagtttcacaat---gatgtaaaaccagcagtacttgatgtggatgac---gtt---------------------tag
>MK303619_HumanOC43_France_2013-01-22
------atggctgatgcttatcttgcagacactgtgtggtatgtggggcaaataatttttatagttgccatttgtttattggttacaatagttgtagtggcatttttggcaacttttaaattgtgtattcaactttgcggtatgtgtaataccttagtactgtccccttctatttatgtgtttaatagaggtaggcagttttatgagttttacaat---gatataaaaccaccagtccttgatgtggatgac---gttttg------------------taa
>MK303620_HumanOC43_France_2014-03-11
------atggctgatgcttatcttgcagacactgtgtggtatgtggggcaaataatttttatagttgccatttgtttattggttacaatagttgtagtggcatttttggcaacttttaaattgtgtattcaactttgcggtatgtgtaataccttagtactgtccccttctatttatgtgtttaatagaggtaggcagttttatgagttttacaat---gatataaaaccaccagtccttgatgtggatgac---gtt---------------------tag
>MK303621_HumanOC43_France_2013-02-15
------atggctgatgcttatcttgcagacactgtgtggtatgtggggcaaataatttttatagttgccatttgtttattagttacaatagttgtagtggcatttttggcaacttttaaattgtgtattcaactttgcggtatgtgtaataccttagtactgtccccttctatttatgtgtttaatagaggtaggcagttttatgagttttacaat---gatataaaaccaccagtccttgatgtggatgac---gttttg------------------taa
>MK303622_HumanOC43_France_2014-01-30
------atggctgatgcttatcttgcagacactgtgtggtatgtggggcaaataatttttatagttgccatttgtttattggttacaatagttgtagtggcatttttggcaacttttaaattgtgtattcaactttgcggtatgtgtaataccttagtactgtccccttctatttatgtgtttaatagaggtaggcagttttatgagttttacaat---gatataaaaccaccagtccttgatgtggatgac---gtt---------------------tag
>MK303623_HumanOC43_France_2014-02-20
------atggctgatgcttatcttgcagacactgtgtggtatgtggggcaaataatttttatagttgccatttgtttattggttacaatagttgtagtggcatttttggcaacttttaaattgtgtattcaactttgcggtatgtgtaataccttagtactgtccccttctatttatgtgtttaatagaggtaggcagttttatgagttttacaat---gatataaaaccaccagtccttgatgtggatgac---gttttg------------------taa
>MK303624_HumanOC43_France_2013-01-08
------atggctgatgcttatcttgcagacactgtgtggtatgtggggcaaataatttttatagttgccatttgtttattggttacaatagttgtagtggcatttttggcaacttttaaattgtgtattcaactttgcggtatgtgtaataccttagtactgtccccttctatttatgtgtttaatagaggtaggcagttttatgagttttacaat---gatataaaaccaccagtccttgatgtggatgac---gttttg------------------taa
>MK327281_HumanOC43_France_2014-02-11
------atggctgatgcttatcttgcagacactgtgtggtatgtggggcaaataatttttatagttgccatttgtttattggttacaatagttgtagtggcatttttggcaacttttaaattgtgtattcaactttgcggtatgtgtaataccttagtactgtccccttctatttatgtgtttaatagaggtaggcagttttatgagttttacaat---gatgtaaaaccaccagttcttgatgtggatgac---tttttg------------------taa
>MN026164_HumanOC43_Kenya_2018-01-18
------atggctgatgcttatcttgcagacactgtgtggtatgtggggcaaataatttttatagttgccatttgtttattggttacaatagttgtagtggcatttttggcaacttttaaattgtgtattcaactttgcggtatgtgtaataccttagtactgtccccttctatttatgtgtttaatagaggtaggcagttttatgagttttacaat---gatataaaaccaccagtccttgatgtggatgac---gtt---------------------tag
>MN026165_HumanOC43_Kenya_2017-11-27
------atggctgatgcttatcttgcagacactgtgtggtatgtggggcaaataatttttatagttgccatttgtttattggttacaatagttgtagtggcatttttggcaacttttaaattgtgtattcaactttgcggtatgtgtaataccttagtactgtccccttctatttatgtgtttaatagaggtaggcagttttatgagttttacaat---gatgtaaaaccaccagttcttgatgtggatgac---tttttg------------------taa
>MN306036_HumanOC43_USA_2019--
------atggctgatgcttatcttgcagacactgtgtggtatgtggggcaaataatttttatagttgccatttgtttattggttacaatagttgtagtggcatttttggcaacttttaaattgtgtattcaactttgcggtatgtgtaataccttagtactgtccccttctatttatgtgtttaatagaggtaggcagttttatgagttttacaat---gatataaaaccaccagtccttgatgtggatgac---gtt---------------------tag
>MN306041_HumanOC43_USA_2019--
------atggctgatgcttatcttgcagacactgtgtggtatgtggggcaaataatttttatagttgccatttgtttattggttacaatagttgtagtggcatttttggcaacttttaaattgtgtattcaactttgcggtatgtgtaataccttagtactgtccccttctatttatgtgtttaatagaggtaggcagttttatgagttttacaat---gatataaaaccaccagtccttgatgtggatgac---gtt---------------------tag
>MN306042_HumanOC43_USA_2019--
------atggctgatgcttatcttgcagacactgtgtggtatgtggggcaaataatttttatagttgccatttgtttattggttacaatagttgtagtggcatttttggcaacttttaaattgtgtattcaactttgcggtatgtgtaataccttagtactgtccccttctatttatgtgtttaatagaggtaggcagttttatgagttttacaat---gatataaaaccaccagtccttgatgtggatgac---gttttg------------------taa
>MN306053_HumanOC43_USA_2019--
------atggctgatgcttatcttgcagacactgtgtggtatgtggggcaaataatttttatagttgccatttgtttattggttacaatagttgtagtggcatttttggcaacttttaaattgtgtattcaactttgcggtatgtgtaataccttagtactgtccccttctatttatgtgtttaatagaggtaggcagttttatgagttttacaat---gatataaaaccaccagtccttgatgtggatgac---gtt---------------------tag
>MN310476_HumanOC43_USA_2019--
------atggctgatgcttatcttgcagacactgtgtggtatgtggggcaaataatttttatagttgccatttgtttattggttacaatagttgtagtggcatttttggcaacttttaaattgtgtattcaactttgcggtatgtgtaataccttagtactgtccccttctatctatgtgtttaatagaggtaggcagttttatgagttttacaat---gatataaaaccaccagtccttgatgtggatgac---gtt---------------------tag
>MN310478_HumanOC43_USA_2019--
------atggctgatgcttatcttgcagacactgtgtggtatgtggggcaaataatttttatagttgccatttgtttattggttacaatagttgtagtggcatttttggcaacttttaaattgtgtattcaactttgcggtatgtgtaataccttagtactgtccccttctatttatgtgtttaatagaggtaggcagttttatgagttttacaan---gatataaaaccaccagtccttgatgtggatgac---gtt---------------------tag
>MN514962_Camel_Ethiopia_2015-02-21
------atggctgatgcttattttgcagacactgtgtggtatgtggggcaaataatttttatagttgccatttgtttatttgttataatagttgtagtggcatttttggcaacttttaaattgtgtattcaactttgcggtatgtgtaataccttagtactgtccccttctatttatgtgtttaatagaggtaggcagttttatgagttttacaac---gatgtaaaaccattagttcttgatgtggatgac---gtt---------------------tag
>MN514963_Camel_Morocco_2016-03-05
------atggctgatgcttatcttgcagacactgtgtggtatgtggggcaaataatttttatagttgccatttgtctattggttataatagttgtagtggcatttttggcaacttttaaattgtgtattcaactttgcggtatttgtaataccttagtactgtccccttctatttatgtgtttaatagaggtaggcagttttatgagttttacaac---catgtaaaaccaccagtccttaatgtggatgac---ttttca------------------taa
>MN514964_Camel_Nigeria_2015-11-20
------atggctgatgcttattttgcagacactgtgtggtatgtggggcaaataatttttatagttgccatttgtctattggttataatagttgtagtggcatttttggcaacttttaaattgtgtattcaactttgtggtatttgtaataccttagtactgtccccttctatttatgtgtttaatagaggtaggcagttttatgagttttacaac---catgtaaaaccaccagtccttgatgtggatgac---gtttta------------------taa
>MN514965_Camel_Nigeria_2015-11-23
------atggctgatgcttatcttgcagacactgtgtggtatgtggggcaaataatttttatagttgccatttgtctattggttataatagttgtagtggcatttttggcaacttttaaattgtgtattcaactttgtggtatttgtaataccttagtactgtccccttctatttatgtgtttaatagaggtaggcagttttatgagttttacaac---catgtaaaactaccagtccttgatgtggatgac---gtttta------------------taa
>MN514966_Camel_Nigeria_2015-11-12
------atggctgatgcttatcttgcagacactgtgtggtatgtggggcaaataatttttatagttgccatttgtctattggttataatagttgtagtggcatttttggcaacttttaaattgtgtattcaactttgcggtatttgtaataccttagtactgtccccttctatttatgtgtttaatagaggtaggcagttttatgagttttacaac---catgtaaaaccaccagtccttgatgtggatgac---ttttca------------------taa
>MN514967_Camel_Nigeria_2016-01-24
------atggctgatgcttatcttgcagacactgtgtggtatgtggggcaaataatttttatagttgccatttgtctattggttataatagttgtagtggcatttttggcaacttttaaattgtgtattcaactttgtggtatttgtaataccttagtactgtccccttctatttatgtgtttaatagaggtaggcagttttatgagttttacaac---catgtaaaaccaccagtccttgatgtggatgac---gtttta------------------taa
>NC_046954_Murine_China_2014-08-
------atggctgaaatctacctttcagacactgtgtggtatgtggggcaaatcatttttattttcgccatttgcttatttgtaattgttgttgttgtggcatttttggcgacatttaaattgtgtgttcaactttgcggtatttgtaataccttagtactgtccccttctatatatgtttataatagaggtaggcagttttatgagttttaccag---gatgtaaaaccccctgttttagaaatggatgat---gtt---------------------tag
