# Supplementary material for: Origins and Evolution of Seasonal Human Coronaviruses
Source: Viruses. 2022 Jul 15;14(7):1551. doi: 10.3390/v14071551 (PMC9320361; doi:10.3390/v14071551)
Supplement: Supplementary file 1 [file viruses-14-01551-s001.zip › alignments/Env_betas_D4.fasta]

>AB354579_Bovine_Japan_1976-12-01
------atggctgatgcttattttgcagacactgtgtggtatgtggggcaaataattttt
atagttgccatttgtttattggttataatagttgtactggcatttttggcaacttttaaa
ttgtgtattcaactttgcggtatgtgtaataccttagtactgtccccttctatttatgtg
tttaatagaggtaggcagttttatgagttttacaac---gatgtaaaaccaccagttctt
gatgtggatgac---gtt------------------tag
>AB551247_Murine_Australia_1994--
------atgtttaatgtactctctacagacacagtatggtatgtggggcagattattttt
atagtcgcagtgtgtttaatggtcactatagttgtggtcgctttccttgcgtctattaaa
ctttgtattcaactttgcggtttgtgtaatactttgttgctgtccccttctatttatgtg
tataataggagtaagcagctatataagtattataatgaagaagtgagaccgcccccgtta
gaggtggatgat---ata---ataatccaaacattatga
>AF481863_Porcine_Canada_1998-01-01
------atggctgatgcttatcttgcagacactgtgtggtatgtggggcaaataattttt
atagttgccatttgtttactggttataatagttgtagtggcatttttggcaacttttaaa
ttgtgtattcaactttgcggtatgtgtaataccttagtactgtccccttctatttatgtg
tttaatagaggtaggcagttttatgagttttacaat---gatgtaaaaccaccagtcctt
gatgtggatgac---gtt------------------tag
>AH010363_Bovine_Canada_1985--
atgtttatggctgatgcttattttgcagacactgtgtggtatgtggggcaaataattttt
atagttgccatttgtttattggttataatagttgtagtggcatttttggcaacttttaaa
ttgtgtattcaactttgcggtatgtgtaataccttagtactgtccccttctatttatgtg
tttaatagaggtaggcagttttatgagttttacaat---gatgtaaaaccaccagttctt
gatgtggatgac---gtt------------------tag
>AH014866_Bovine_SKorea_2003-06-
atgtttatggctgatgcttattttgcagacactgtgtggtatgtggggcaaataattttt
atagttgccatttgtttattggttataatagttgtagtggcatttttggcaacttttaaa
ttgtgtattcaactttgcggtatgtgtaataccttagtactgtccccttctatttatgtg
tttaatagaggtaggcagttttatgagttttacaat---gatgtaaaaccaccagttctt
gatgtggatgac---gtt------------------tag
>AH014870_Bovine_SKorea_2003-06-
atgtttatggctgatgcgtcttttgccgacactgtgtggtatgtggggcagataattttt
atagttgccatttgtttattggttataatagttgtagtggcatttttggcaacttttaaa
ttgtgtattcaactttgcggtatgtgtaataccttagtactgtccccttctatttatgtg
tttaatagaggtaggcagttttatgagttttacaat---gatgtaaaaccaccagttctt
gatgtggatgac---gtt------------------tag
>AH014872_Bovine_SKorea_2003-06-
atgtttatggctgatgcttattttgccgacgctgtgtggtatgtggggcaaataattttt
atagttgccatttgtttattggttataatagttgtagtggcatttttggcaacttttaaa
ttgtgtattcaactttgcggtatgtgtaataccttagtactgtccccttctatttatgtg
tttaatagaggtaggcagttttatgagttttacaat---gatgtaaaaccaccagttctt
gatgtggatgac---gtt------------------tag
>AH014873_Bovine_SKorea_2003-06-
atgtttatggctgatgcttattgtgcagacactgcgtggtatgtggggcaaataattttt
atagttgccatttgtttattggttataatagttgtagtggcatttttggcaacttttaaa
ttgtgtattcaactttgcggtatgtgtaataccttagtactgtccccttctatttatgtg
tttaatagaggtaggcagttttatgagttttacaat---gatgtaaaaccaccagttctt
gatgtggatgac---gtt------------------tag
>AH014874_Bovine_SKorea_2003-06-
atgtttatggctgatgcttcttttgcagacactgtgtggtatgtggggcaaataattttt
atagttgccatttgtttattggttataatagttgtagtggcatttttggcaacttttaaa
ttgtgtattcaactttgcggtatgtgtaataccttagtactgtccccttctatttatgtg
tttaatagaggtaggcagttttatgagttttacaat---gatgtaaaaccaccagttctt
gatgtggatgac---gtt------------------tag
>AY316299_Human_Germany_1988--
atgtttatggctgatgcttattttgcagacactgtgtggtatgtggggcaaataattttt
atagttgccatttgtttattggttataatagttgtagtggcatttttggcaacttttaaa
ttgtgtattcaactttgcggtatgtgtaataccttagtactgtccccttctatttatgtg
tttaatagaggtaggcagtcttatgagttttacaat---gatgtaaaaccaccagttctt
gatgtggatgac---gtt------------------tag
>AY316300_Equine_USA_1998-01-01
------atggctgatttttatcttgcagacactgtgtggtatgtggggcaaataattttt
atagttgccatttgtttactggttataatagttgtagtggcatttttggcaacttttaaa
ttgtgtattcaactttgcggtatgtgtaataccttagtactgtccccttctgtttatgtg
tttaatagaggtaggcagttttatgagttatacaat---caagtaaaaccaccagtcctt
aatgtggatgac---gtt------------------tag
>AY391777_HumanOC43_UNKWN_1967--
------atggctgatgcttatcttgcagacactgtgtggtatgtggggcaaataattttt
atagttgccatttgtttattggttacaatagttgtagtggcatttttggcaacttttaaa
ttgtgtattcaactttgcggtatgtgtaataccttagtactgtccccttctatttatgtg
tttaatagaggtaggcagttttatgagttttacaat---gatgtaaaaccaccagtcctt
gatgtggatgac---gtt------------------tag
>AY585229_HumanOC43_France_2001--
------atggctgatgcttatcttgcagacactgtgtggtatgtggggcaaataattttt
atagttgccatttgtttattggttacaatagttgtagtggcatttttggcaacttttaaa
ttgtgtattcaactttgcggtatgtgtaataccttagtactgtccccttctatttatgtg
tttaatagaggtaggcagttttatgagttttacaat---gatgtaaaaccaccagtcctt
gatgtggatgac---gtt------------------tag
>AY597011_HumanHKU1_HKong_2004-01-
------atggttgatttatttttcaatgatactgcttggtacataggacagattttagtt
ttagttttattttgtcttatttctttaatctttgttgttgcttttttagcaactattaag
ctttgtatgcaactttgtggtttttgtaatttctttattatttcaccttcggcttacgtt
tataaaagaggtatgcagttgtataagtcttatagtgaacaagttataccacccacttca
------gattatttaatc------------------taa
>AY884001_HumanHKU1_HKong_2003-03-
------atggttgatgtatttttcactgatactgcttggtatgtaggtcagattttcttt
ttagttttatcttgtgtcattttcttaatttttgttgttgcacttttagcaactattaaa
ctttgtattcaaatttgtggtttttgtaatatttttattatttcaccttctgcctatgtt
tataatagaggtagacagttgtataagtcttatagtgaacatgtcataccttctacttta
------gatgatttaatt------------------taa
>AY903459_HumanOC43_Belgium_2003--
------atggctgatgcttatcttgcagacactgtgtggtatgtggggcaaataattttt
atagttgccatttgtttattggttacaatagttgtagtggcatttttggcaacttttaaa
ttgtgtattcaactttgcggtatgtgtaataccttagtactgtccccttctatctatgtg
tttaatagaggtaggcagttttatgagttttacaat---gatataaaaccaccagtcctt
gatgtggatgac---------gtaatccaaacattatga
>DQ339101_HumanHKU1_HKong_2004-01-
------atggttgatgtatttttcactgatactgcttggtatgtaggtcagattttcttt
ttagttttatcttgtgttattttcttaatttttgttgttgctcttttagcaactattaaa
ctttgtattcaaatttgtggtttttgtaatatttttattatttcaccttctgcctatgtt
tataatagaggtagacagttgtataagtcttatagtgaacatgtcataccttctacttta
------gatgatttaatt------------------taa
>DQ415902_HumanHKU1_China_2005-02-
------atggttgatgtatttttcactgatactgcttggtatgtaggtcagattttcttt
ttagttttatcttgtgtcattttcttaatttttgttgttgctcttttagcaactattaaa
ctttgtattcaaatttgtggtttttgtaatatttttattatttcaccttctgcctatgtt
tataatagaggtagacagttgtataagtcttatagtgaacatgtcataccttctacttta
------gatgatttaatt------------------taa
>DQ415903_HumanHKU1_HKong_2003-04-
------atggttgatttatttttcaatgatactgcttggtacataggacagattttagtt
ttagttttattttgtcttatttctttaatctttgttgttgcttttttagcaactattaag
ctttgtatgcaactttgtggtttttgtaatttctttattatttcaccttcggcttacgtt
tataaaagaggtatgcagttgtataagtcttatagtgaacaagttataccacccacttca
------gattatttaatc------------------taa
>DQ415904_HumanHKU1_HKong_2004-01-
------atggttgatttatttttcaatgatactgcttggtacataggacagattttagtt
ttagttttattttgtcttatttctttaatctttgttgttgcttttttagcaactattaag
ctttgtatgcaactttgtggtttttgtaatttctttattatttcaccttcggcttacgtt
tataaaagaggtatgcagttgtataagtcttatagtgaacaagttataccacccacttca
------gattatttaatc------------------taa
>DQ415905_HumanHKU1_HKong_2004-01-
------atggttgatttatttttcaatgatactgcttggtacataggacagattttagtt
ttagttttattttgtcttatttctttaatctttgttgttgcttttttagcaactattaag
ctttgtatgcaactttgtggtttttgtaatttctttattatttcaccttcggcttacgtt
tataaaagaggtatgcagttgtataagtcttatagtgaacaagttataccacccacttca
------gattatttaatc------------------taa
>DQ415906_HumanHKU1_HKong_2004-03-
------atggttgatttatttttcaatgatactgcttggtacataggacagattttagtt
ttagttttattttgtcttatttctttaatctttgttgttgcttttttagcaactattaag
ctttgtatgcaactttgtggtttttgtaatttctttattatttcaccttcggcttacgtt
tataaaagaggtatgcagttgtataagtcttatagtgaacaagttataccacccacttca
------gattatttaatc------------------taa
>DQ415907_HumanHKU1_HKong_2004-03-
------atggttgatttatttttcaatgatactgcttggtacataggacagattttagtt
ttagttttattttgtcttatttctttaatctttgttgttgcttttttagcaactattaag
ctttgtatgcaactttgtggtttttgtaatttctttattatttcaccttcggcttacgtt
tataaaagaggtatgcagttgtataagtcttatagtgaacaagttataccacccacttca
------gattatttaatc------------------taa
>DQ415908_HumanHKU1_HKong_2004-04-
------atggttgatttatttttcaatgatactgcttggtacataggacagattttagtt
ttagttttattttgtcttatttctttaatctttgttgttgcttttttagcaactattaag
ctttgtatgcaactttgtggtttttgtaatttctttattatttcaccttcggcttacgtt
tataaaagaggtatgcagttgtataagtcttatagtgaacaagttataccacccacttca
------gatcat------------------------taa
>DQ415909_HumanHKU1_HKong_2004-05-
------atggttgatttatttttcaatgatactgcttggtacataggacagattttagtt
ttagttttattttgtcttatttctttaatctttgttgttgcttttttagcaactattaag
ctttgtatgcaactttgtggtttttgtaatttctttattatttcaccttcggcttacgtt
tataaaagaggtatgcagttgtataagtcttatagtgaacaagttataccacccacttca
------gattatttaatc------------------taa
>DQ415910_HumanHKU1_HKong_2004-07-
------atggttgatttatttttcaatgatactgcttggtacataggacagattttagtt
ttagttttattttgtcttatttctttaatctttgttgttgcttttttagcaactattaag
ctttgtatgcaactttgtggtttttgtaatttctttattatttcaccttcggcttacgtt
tataaaagaggtatgcagttgtataagtcttatagtgaacaagttataccacccacttca
------gattat------------------------taa
>DQ415914_HumanHKU1_HKong_2004-11-
------atggttgatttatttttcaatgatactgcttggtacataggacagattttagtt
ttagttttattttgtcttatttctttaatctttgttgttgcttttttagcaactattaag
ctttgtatgcaactttgtggtttttgtaatttctttattatttcaccttcggcttacgtt
tataaaagaggtatgcagttgtataagtcttatagtgaacaagttataccacccacttca
------gattatttaatc------------------taa
>DQ648794_Bat_China_2005--
------atgttaccttttgtccatgaacaaataggtactatcatagtaaattttttcatt
ttaaccgtagtatgcgctattacattattggtgtgtttagcagtccttacggctattaga
ttatgtgtgcaatgtgcttcgggtgttaacactcttttgtttgtacccgcgttctacatc
tataatactgggcgtaacgcctattttaagtttcaagagaatcgtccaccctttcctcct
------gaggactgggtt------------------taa
>DQ682406_Canine_UK_2003--
------atggctgatgcttattttgcagacactgtgtggtatgtggggcaaataattttt
atagttgccatttgttcattggttataatagttgtagtggcatttttggcaacttttaaa
ttgtgtattcaactttgcggtatgtgtaataccttagtactgtccccttctatttatgtg
tttaatagaggtaggcagttttatgagttttacaat---gatgtaaaaccaccagttctt
gatgtggatgac---gtt------------------tag
>DQ811784_Bovine_UNKWN_1983--
------atggctgatgcttattttgcagacactgtgtggtatgtggggcaaataattttt
atagttgccatttgtttattggttataatagttgtagtggcatttttggcaacttttaaa
ttgtgtattcaactttgcggtatgtgtaataccttagtactgtccccttctatttatgtg
tttaatagaggtaggcagttttatgagttttacaac---gatgtaaaaccaccagttctt
gatgtggatgac---gtt------------------tag
>EF065505_Bat_China_2005-10-01
------atgttaccttttgtccatgaacaaataggtactatcatagtaaattttttcatt
ttaaccgtagtatgcgctattacattagtggtgtgtttagcaatccttacggctattaga
ttatgtgtgcaatgtgcttcgggtgttaacactcttttgtttgtacccgcgttctacatc
tataatactgggcgcaacgcctattttaagtttcaagagaatcgtccaccctttcctcct
------gaggactgggtt------------------taa
>EF065506_Bat_China_2005-10-01
------atgttaccttttgtccatgaacaaataggtactatcatagtaaattttttcatt
ttaaccgtagtatgcgctattacattagtggtgtgtttagcaatccttacggctattaga
ttatgtgtgcaatgtgcttcgggtgttaacactcttttgtttgtacccgcgttctacatc
tataatactgggcgcaacgcctattttaagtttcaagagaatcgtccaccctttcctcct
------gaggactgggtt------------------taa
>EF065507_Bat_China_2005-10-01
------atgttaccttttgtccatgaacaaataggtactatcatagtaaattttttcatt
ttaaccgtagtatgcgctattacattagtggtgtgtttagcaatccttacggctattaga
ttatgtgtgcaatgtgcttcgggtgttaacactcttttgtttgtacccgcgttctacatc
tataatactgggcgcaacgcctattttaagtttcaagagaatcgtccaccctttcctcct
------gaggactgggtt------------------taa
>EF065508_Bat_China_2005-10-01
------atgttaccttttgtccatgaacaaataggtactatcatagtaaattttttcatt
ttaaccgtagtatgcgctattacattagtggtgtgtttagcaatccttacggctattaga
ttatgtgtgcaatgtgcttcgggtgttaacactcttttgtttgtaccagcgttctacatc
tataatactgggcgcaacgcctattttaagtttcaagagaatcgtccaccctttcctcct
------gaggactgggtt------------------taa
>EF065509_Bat_China_2005-10-01
------atgttaccttttgtccaagaacaaataggtgcattcatagtaaattttttcata
ttatccgtagtttgtgctgtaacactcgttgtgtgtctagcaatccttacggctattcga
ttatgtgtgcagtgtgtttctggttgtcatacattagtatttctaccagctgttcatatt
tataatacagggcgtgcagcctatgtaaagttccaagagagccatccaccctatccccct
------gaggactgggtt------------------taa
>EF065510_Bat_China_2005-10-01
------atgttaccttttgtccaagaacaaataggtgcattcatagtaaattttttcata
ttatccgtagtttgtgctgtaacactcgttgtgtgtctagcaatccttacggctattcga
ttatgtgtgcagtgtgtttctggttgtcatacactagtatttctaccagctgttcatatt
tataatacagggcgtgcagcctatgtaaagttccaagagagccacccaccatatcctcct
------gaggactgggtt------------------taa
>EF065511_Bat_China_2005-10-01
------atgttaccttttgtccaagaacaaataggtgcattcatagtaaattttttcata
ttatccgtagtttgtgctgtaacactcgttgtgtgtctagcaatccttacggctattcga
ttatgtgtgcagtgtgtttctggttgtcatacactagtatttctaccagctgttcatatt
tataatacagggcgtgcagcctatgtaaagttccaagagagccacccaccatatcctcct
------gaggactgggtt------------------taa
>EF065512_Bat_China_2005-10-01
------atgttaccttttgtccaagaacaaataggtgcattcatagtaaattttttcata
ttatccgtagtttgtgctgtaacactcgttgtgtgtctagcaatccttacggctattcga
ttatgtgtgcagtgtgtttctggttgtcatacactagtatttctaccagctgttcatatt
tataatacagggcgtgcagcctatgtaaagttccaagagagccacccaccatatcctcct
------gaggactgggtt------------------taa
>EF424621_Antelope_USA_2003--
------atggctgatgcttattttgcagacactgtgtggtatgtggggcaaataattttt
atagttgccatttgtttattggttataatagttgtagtggcatttttggcaacttttaaa
ttgtgtattcaactttgcggtatgtgtaataccttagtactgtccccttctatttatgtg
tttaatagaggtaggcagttttatgagttttacaat---gatgtaaaaccaccagttctt
gatgtggatgac---gtt------------------tag
>EF424623_Giraffe_USA_2003--
------atggctgatgcttattttgcagacactgtgtggtatgtggggcaaataattttt
atagttgccatttgtttattggttataatagttgtagtggcatttttggcaacttttaaa
ttgtgtattcaactttgcggtatgtgtaataccttagtactgtccccttctatttatgtg
tttaatagaggtaggcagttttatgagttttacaat---gatgtaaaaccaccagttctt
gatgtggatgac---gtt------------------tag
>EF424624_Giraffe_USA_2006--
------atggctgatgcttattttgcagacactgtgtggtatgtggggcaaataattttt
atagttgccatttgtttattggttataatagttgtagtggcatttttggcaacttttaaa
ttgtgtattcaactttgcggtatgtgtaataccttagtactgtccccttctatttatgtg
tttaatagaggtaggcagttttatgagttttacaat---gatgtaaaaccaccagttctt
gatgtggatgac---gtt------------------tag
>EF446615_Equine_USA_1998-01-01
------atggctgatttttatcttgcagacactgtgtggtatgtggggcaaataattttt
atagttgccatttgtttactggttataatagttgtagtggcatttttggcaacttttaaa
ttgtgtattcaactttgcggtatgtgtaataccttagtactgtccccttctatttatgtg
tttaatagaggtaggcagttttatgagttatacaat---caagtaaaaccaccagtcctt
aatgtggatgac---gtt------------------tag
>EU019216_Bovine_Italy_2007-04-
------atggctgatgcttattttgcagacactgtgtggtatgtggggcaaataattttt
atagttgccatttgtttattggttataatagttgtagtggcatttttggcaacttttaaa
ttgtgtattcaactttgcggtatgtgtaataccttagtactgtccccttctatttatgtg
tttaatagaggtaggcagttttatgagttttacaat---gatgtaaaaccaccagttctt
gatgtggatgac---gtt------------------tag
>EU999954_Canine_Italy_2005--
------atggctgatgcttattttgcagacactgtgtggtatgtggggcaaataattttt
atagttgccatttgttcattggttataatagttgtagtggcatttttggcaacttttaaa
ttgtgtattcaactttgcggtatgtgtaataccttagtactgtccccttctatttatgtg
tttaatagaggtaggcagttttatgagttttacaac---gatgtaaaaccaccagttctt
gatgtggatgac---gtt------------------tag
>FJ415324_Human_Germany_1988--
------atggctgatgcttattttgcagacactgtgtggtatgtggggcaaataattttt
atagttgccatttgtttattggttataatagttgtagtggcatttttggcaacttttaaa
ttgtgtattcaactttgcggtatgtgtaataccttagtactgtccccttctatttatgtg
tttaatagaggtaggcagttttatgagttttacaat---gatgtaaaaccaccagttctt
gatgtggatgac---gtt------------------tag
>FJ425184_Waterbuck_USA_1994-01-01
------atggctgatgcttattttgcagacactgtgtggtatgtggggcaaataattttt
atagttgccatttgtttattggttataatagttgtagtggcatttttggcaacttttaaa
ttgtgtattcaactttgcggtatgtgtaataccttagtactgtccccttctatttatgtg
tttaatagaggtaggcagttttatgagttttacaat---gatgtaaaaccaccagttctt
gatgtggatgac---gtt------------------tag
>FJ425187_Deer_USA_1994-01-01
------atggctgatgcttattttgcagacactgtgtggtatgtggggcaaataattttt
atagttgccatttgtttattggttataatagttgtagtggcatttttggcaacttttaaa
ttgtgtattcaactttgcggtatgtgtaataccttagtactgtccccttctatttatgtg
tttaatagaggtaggcagttttatgagttttacaat---gatgtaaaaccaccagttctt
gatgtggatgac---gtt------------------tag
>FJ647218_Murine_USA_2006-01-01
------atgtttaatttattccttacagacacagtatggtatgtggggcagattattttt
atattcgcagtgtgtttgatggtcaccataattgtggttgccttccttgcgtctatcaaa
ctttgtattcaactttgcggtttatgtaatactttggtgctgtccccttctatttatttg
tatgataggagtaagcagctttataagtattataatgaagaaatgagactgcccctatta
gaggtggatgat---atc------------------taa
>FJ938063_Bovine_USA_1996-11-30
------atggctgatgcttattttgcagacactgtgtggtatgtggggcaaataattttt
atagttgccatttgtttattggttataatagttgtagtggcatttttggcaacttttaaa
ttgtgtattcaactttgcggtatgtgtaataccttagtactgtccccttctatttatgtg
tttaatagaggtaggcagttttatgagttttacaac---gatgtaaaaccaccagttctt
gatgtggatgac---gtt------------------tag
>GQ918141_Canine_SKorea_2008--
------atggctgatgcttattttgcagacactgtgtggtatgtggggcaaataattttt
atagttgccatttgttcattggttataatagttgtagtggcatttttggcaacttttaaa
ttgtgtattcaactttgcggtatgtgtaataccttagtactgtccccttctatttatgtg
tttaatagaggtaggcagttttatgagttttacaat---gatgtaaaaccaccagttctt
gatgtggatgac---gtt------------------tag
>GQ918142_Canine_SKorea_2008--
------atggctgatgcttattttgcagacactgtgtggtatgtggggcaaataattttt
atagttgccatttgttcattggttataatagttgtagtggcatttttggcaacttttaaa
ttgtgtattcaactttgcggtatgtgtaataccttagtactgtccccttctatttatgtg
tttaatagaggtaggcagttttatgagttttacaat---gatgtaaaaccaccagttctt
gatgtggatgac---gtt------------------tag
>GQ918143_Canine_SKorea_2008--
------atggctgatgcttattttgcagacactgtgtggtatgtggggcaaataattttt
atagttgccatttgttcattggttataatagttgtagtggcatttttggcaacttttaaa
ttgtgtattcaactttgcggtatgtgtaataccttagtactgtccccttctatttatgtg
tttaatagaggtaggcagttttatgagttttacaat---gatgtaaaaccaccagttctt
gatgtggatgac---gtt------------------tag
>HM034837_HumanHKU1_France_2005-03-04
------atggttgatttatttttcaatgatactgcttggtacataggacagattttagtt
ttagttttattttgtcttatttctttaatctttgttgttgcttttttagcaactattaag
ctttgtatgcaactttgtggtttttgtaatttctttattatttcaccttcggcttacgtt
tataaaagaggtatgcagttgtataagtcttatagtgaacaagttataccacccacttca
------gattatttaatc------------------taa
>JX169866_Murine_USA_1947-08-14
------atgtttaatttattccttacagacacagtatggtatgtggggcagattatcttt
atagtcgcagtgtgtttgatggtcaccataattgtggttgccttccttgcgtctattaaa
cgttgtattcaactttgcggtttatgtaatactttgttgctgtctccctctatttatctg
tataataggagtaagcagctttataagtattataatgaagaagtgagaccgcccccgtta
gaggtggatgat---aat---ataatccaaacattatga
>JX169867_Murine_USA_1947-08-14
------atgtttaatttattccttacagacacagtatggtatgtggggcagattatcttt
atagtcgcagtgtgtttgatggtcaccataattgtggttgccttccttgcgtctattaaa
cgttgtattcaactttgcggtttatgtaatactttgttgctgtctccctctatttatctg
tataataggagtaagcagctttataagtattataatgaagaagtgagaccgcccccgtta
gaggtggatgat---aat---ataatccaaacattatga
>JX860640_Canine_SKorea_2008--
------atggctgatgcttattttgcagacactgtgtggtatgtggggcaaataattttt
atagttgccatttgttcattggttataatagttgtagtggcatttttggcaacttttaaa
ttgtgtattcaactttgcggtatgtgtaataccttagtactgtccccttctatttatgtg
tttaatagaggtaggcagttttatgagttttacaat---gatgtaaaaccaccagttctt
gatgtggatgac---gtt------------------tag
>KF268336_Murine_USA_2012-10-25
------atgtttaatttattccttacagacacagtatggtatgtggggcagattattttt
atattcgcagtgtgtttgatggtcaccataattgtggttgccttccttgcgtctatcaaa
ctttgtattcaactttgcggtttatgtaatactttggtgctgtccccttctatttatttg
tatgataggagtaagcagctttataagtattataatgaagaaatgagactgcccctatta
gaggtggatgat---atc------------------taa
>KF294370_Murine_China_2013--
------atggttaatttatttccgacagacacagtgtggtatgtgggacagattattttt
ttagttgcagtttgccttattgtgcttattgttgccattgcatttcttgcaactattaaa
ctttgtattcaactttgcggtatgtgtaatactttggtcctgtccccgtctgtttatgtg
tttaacagaggaagacagctgtataagttttacaatgaagaagtaagacctcctgtctta
gaggtggatgat---cta---ataatccaaacattatga
>KF294371_Murine_China_2013--
------atggttaatttatttccgacagacacagtgtggtatgtgggacagattattttt
ttagttgcagtttgctttattgtgcttattgttgccattgcatttcttgcaactattaaa
ctttgtattcaactttgcggtatgtgtaatactttggtcctgtccccgtctgtttatgtg
tttaacagaggaagacagctgtataagttttacaatgaagaagtaagacctcctgtctta
gaggtggatgat---cta---ataatccaaacattatga
>KF294372_Murine_China_2011--
------atgtttaatttactcccaacagatactgtatggtatgtggggcagattattttt
atattcgcagtatgtttgctaatcaccatagttgtggtagcattccttgcgtctattaaa
ctttgtattcaactttgcggtttatgtaatactttgttgctgtctccttctatctatgtg
tataataggagtaagcagctttataagtattataatgaagaagtaagaccgcccccatta
gaggtggatgat---ata---ataatccaaacattatga
>KF430197_HumanHKU1_Brazil_2007--
------atggttgatgtatttttcactgatactgcttggtatgtaggtcagattttcttt
ttagttttatcttgtgtcattttcttaatttttgttgttgctcttttagcaactattaaa
ctttgtattcaaatttgtggtttttgtaatatttttattatttcaccttctgcctatgtt
tataatagaggta-----------------------------------------------
---------------------------------------
>KF430201_HumanHKU1_USA_2010-01-22
------atggttgatttatttttcaatgatactgcttggtacataggacagattttagtt
ttagttttattttgtcttatttctttaatctttgttgttgcttttttagcaactattaag
ctttgtatgcaactttgtggtttttgtaatttctttattatttcaccttcggcttacgtt
tataaaagaggtatgcagttgtataagtcttatagtgaacaagttataccacccacttca
------gattatttaatc------------------taa
>KF530064_HumanOC43_USA_1996-12-04
------atggctgatgcttatcttgcagacactgtgtggtatgtggggcaaataattttt
atagttgccatttgtttattggttacaatagttgtagtggcatttttggcaacttttaaa
ttgtgtattcaactttgcggtatatgtaataccttagtactgtccccttctatttatgtg
tttaatagaggtaggcagttttatgagttttacaat---gatgtaaaaccaccagtcctt
gatgtggatgac---tttttg---------------taa
>KF530067_HumanOC43_USA_1991-02-07
------atggctgatgcttatcttgcagacactgtgtggtatgtggggcaaataattttt
atagttgccatttgtttattggttacaatagttgtagtggcatttttggcaacttttaaa
ttgtgtattcaactttgcggtatgtgtaataccttagtactgtccccttctatttatgtg
tttaatagaggtaggcagttttatgagttttacaat---gatgtaaaaccaccagtcctt
gatgtggatgac---gtt------------------tag
>KF530068_HumanOC43_USA_2000-07-27
------atggctgatgcttatcttgcagacactgtgtggtatgtggggcaaataattttt
atagttgccatttgtttattggttacaatagttgtagtggcatttttggcaacttttaaa
ttgtgtattcaactttgcggtatgtgtaataccttagtactgtccccttctatctatgtg
tttaatagaggtaggcagttttatgagttttacaat---gatataaaaccaccagtcctt
gatgtggatgac---------gtaatccaaacattatga
>KF530071_HumanOC43_USA_1992-05-04
------atggctgatgcttatcttgcagacactgtgtggtatgtggggcaaataattttt
atagttgccatttgtttattggttacaatagttgtagtggcatttttggcaacttttaaa
ttgtgtattcaactttgcggtatgtgtaataccttagtactgtccccttctatttatgtg
tttaatagaggtaggcagttttatgagttttacaat---gatgtaaaaccaccagtcctt
gatgtggatgac---gtt------------------tag
>KF530072_HumanOC43_USA_1997-12-11
------atggctgatgcttatcttgcaggcactgtgtggtatgtggggcaaataattttt
atagttgccatttgtttattggttacaatagttgtagtggcatttttggcaacttttaaa
ttgtgtattcaactttgcggtatgtgtaataccttagtactgtccccttctatttatgtg
tttaatagaggtaggcagttttatgagttttacaat---gatgtaaaaccaccagttctt
gatgtggatgac---tttttg---------------taa
>KF530076_HumanOC43_USA_1991-01-03
------atggctgatgcttatcttgcagacactgtgtggtatgtggggcaaataattttt
atagttgccatttgtttattggttacaatagttgtagtggcatttttggcaacttttaaa
ttgtgtattcaactttgcggtatgtgtaataccttagtactgtccccttctatttatgtg
tttaatagaggtaggcagttttatgagttttacaat---gatgtaaaaccaccagtcctt
gatgtggatgac---gtt------------------tag
>KF530079_HumanOC43_USA_1991-03-14
------atggctgatgcttatcttgcagacactgtgtggtatgtggggcaaataattttt
atagttgccatttgtttattggttacaatagttgtagtggcatttttggcaacttttaaa
ttgtgtattcaactttgcggtatgtgtaataccttagtactgtccccttctatttatgtg
tttaatagaggtaggcagttttatgagttttacaat---gatgtaaaaccaccagtcctt
gatgtggatgac---gtt------------------tag
>KF530082_HumanOC43_USA_1991-02-07
------atggctgatgcttatcttgcagacactgtgtggtatgtggggcaaataattttt
atagttgccatttgtttattggttacaatagttgtagtggcatttttggcaacttttaaa
ttgtgtattcaactttgcggtatgtgtaataccttagtactgtccccttctatttatgtg
tttaatagaggtaggcagttttatgagttttacaat---gatgtaaaaccaccagtcctt
gatgtggatgac---gtt------------------tag
>KF530084_HumanOC43_USA_1995-01-12
------atggctgatgcttatcttgcagacactgtgtggtatgtggggcaaataattttt
atagttgccatttgtttattggttacaatagttgtagtggcgtttttggcaacttttaaa
ttgtgtattcaactttgcggtatgtgtaataccttagtactgtccccttctatctatgtg
tttaatagaggtaggcagttttatgagttttacaat---gatataaaaccaccagtcctt
gatgtggatgac---gtt------------------tag
>KF530088_HumanOC43_USA_1990-01-23
------atggctgatgcttatcttgcagacactgtgtggtatgtggggcaaataattttt
atagttgccatttgtttattggttacaatagttgtagtggcatttttggcaacttttaaa
ttgtgtattcaactttgcggtatgtgtaataccttagtactgtccccttctatttatgtg
tttaatagaggtaggcagttttatgagttttacaat---gatgtaaaaccaccagtcctt
gatgtggatgac---gtt------------------tag
>KF530089_HumanOC43_USA_1991-01-29
------atggctgatgcttatcttgcagacactgtgtggtatgtggggcaaataattttt
atagttgccatttgtttattggttacaatagttgtagtggcatttttggcaacttttaaa
ttgtgtattcaactttgcggtatgtgtaataccttagtactgtccccttctatttatgtg
tttaatagaggtaggcagttttatgagttttacaat---gatgtaaaaccaccagtcctt
gatgtggatgac---gtt------------------tag
>KF530091_HumanOC43_USA_1991-01-24
------atggctgatgcttatcttgcagacactgtgtggtatgtggggcaaataattttt
atagttgccatttgtttattggttacaatagttgtagtggcatttttggcaacttttaaa
ttgtgtattcaactttgcggtatgtgtaataccttagtactgtccccttctatttatgtg
tttaatagaggtaggcagttttatgagttttacaat---gatgtaaaaccaccagtcctt
gatgtggatgac---gtt------------------tag
>KF530094_HumanOC43_USA_1991-02-22
------atggctgatgcttatcttgcagacactgtgtggtatgtggggcaaataattttt
atagttgccatttgtttattggttacaatagttgtagtggcatttttggcaacttttaaa
ttgtgtattcaactttgcggtatgtgtaataccttagtactgtccccttctatttatgtg
tttaatagaggtaggcagttttatgagttttacaat---gatgtaaaaccaccagtcctt
gatgtggatgac---gtt------------------tag
>KF530095_HumanOC43_USA_1991-02-05
------atggctgatgcttatcttgcagacactgtgtggtatgtggggcaaataattttt
atagttgccatttgtttattggttacaatagttgtagtggcatttttggcaacttttaaa
ttgtgtattcaactttgcggtatgtgtaataccttagtactgtccccttctatttatgtg
tttaatagaggtaggcagttttatgagttttacaat---gatgtaaaaccaccagtcctt
gatgtggatgac---gtt------------------tag
>KF530096_HumanOC43_USA_1991-01-15
------atggctgatgcttatcttgcagacactgtgtggtatgtggggcaaataattttt
atagttgccatttgtttattggttacaatagttgtagtggcatttttggcaacttttaaa
ttgtgtattcaactttgcggtatgtgtaataccttagtactgtccccttctatttatgtg
tttaatagaggtaggcagttttatgagttttacaat---gatgtaaaaccaccagtcctt
gatgtggatgac---gtt------------------tag
>KF686340_HumanHKU1_USA_2009-11-28
------atggttgatttatttttcaatgatactgcttggtacataggacagattttagtt
ttagttttattttgtcttatttctttaatctttgttgttgcttttttagcaactattaag
ctttgtatgcaactttgtggtttttgtaatttctttattatttcaccttcggcttacgtt
tataaaagaggtatgcagttgtataagtcttatagtgaacaagttataccacccacttca
------gattatctaatc------------------taa
>KF686342_HumanHKU1_USA_2009-12-13
------atggttgatttatttttcaatgatactgcttggtacataggacagattttagtt
ttagttttattttgtcttatttctttaatctttgttgttgcttttttagcaactattaag
ctttgtatgcaactttgtggtttttgtaatttctttattatttcaccttcggcttacgtt
tataaaagaggtatgcagttgtataagtcttatagtgaacaagttataccacccacttca
------gattatttaatc------------------taa
>KF686343_HumanHKU1_USA_2010-01-08
------atggttgatttatttttcaatgatactgcttggtacataggacagattttagtt
ttagttttattttgtcttatttctttaatctttgttgttgcttttttagcaactattaag
ctttgtatgcaactttgtggtttttgtaatttctttattatttcaccttcggcttacgtt
tataaaagaggtatgcagttgtataagtcttatagtgaacaagttataccacccacttca
------gattatttaatc------------------taa
>KF850449_Murine_USA_1996-12-09
------atgtttaatttattccttatggacacattatggtacgtggggcagtttattttt
atagtcgcagcgtgtttgatggtcaccataattgtggttgccgtccttgcgtctattaaa
ctttgtattcaactttgcggtttgtgtaatactttgtttctgtctccttctatttatgtg
tataataggagtaagcagctttataagtattataatgaagaagtgagacctcccccatta
gaggtggatgat---ttaaatctaatccaaacattatga
>KF906249_Camel_UAE_2013-04-03
------atggctgatgcttattttgcagacactgtgtggtatgtggggcaaataattttt
atagttgccatttgtttattggttataatagttgtagtggcatttttggcaacttttaaa
ttgtgtattcaactttgcggtatttgtaataccttagtactgtccccttctatttatgtg
tttaatagaggtaggcagttttatgagttttacaac---gatgtaaaaccaccagttctt
gatgtggatgac---gtt------------------tag
>KF906250_Camel_UAE_2013-05-15
------atggctgatgcttattttgcagacactgtgtggtatgtggggcaaataattttt
atagttgccatttgtttattggttataatagttgtagtggcatttttggcaacttttaaa
ttgtgtattcaactttgcggtatttgtaataccttagtactgtccccttctatttatgtg
tttaatagaggtaggcagttttatgagttttacaac---gatgtaaaaccaccagttctt
gatgtggatgac---gtt------------------tag
>KF906251_Camel_UAE_2013-05-21
------atggctgatgcttattttgcagacactgtgtggtatgtggggcaaataattttt
atagttgccatttgtttattggttataatagttgtagtggcatttttggcaacttttaaa
ttgtgtattcaactttgcggtatttgtaataccttagtactgtccccttctatttatgtg
tttaatagaggtaggcagttttatgagttttacaac---gatgtaaaaccaccagttctt
gatgtggatgac---gtt------------------tag
>KJ473820_Bat_China_2013--
------atgttaccttttgtccaagaacaaataggtgcattcatagtaaattttttcata
ttatccgtagtttgtgctgtaacactcgttgtgtgtctagcaatccttacggctattcga
ttatgtgtgcagtgtgtttctggttgtcatacactagtatttctaccagctgttcatatt
tataatacagggcgtgcagcctacgtaaagttccaagagagccatccaccctatccccct
------gaggactgggtt------------------taa
>KJ473822_Bat_China_2012--
------atgttaccttttgtccatgaacaaataggtactatcatagtaaattttttcatt
ttaaccgtagtatgcgctattacattagtggtgtgtttagcaatccttacggctattaga
ttatgtgtgcaatgtgcttcgggtgttaacactcttttgtttgtacccgcgttctacatc
tataatactgggcgtaatgcctattttaagtttcaagagaatcgtccaccctttcctcct
------gaggactgggtt------------------taa
>KM985635_Bovine_China_2014-05-18
atgttcatggctgatgcttattttgcagacactgtgtggtatgtggggcaaataattttt
atagttgccatttgtttattggttataatagttgtagtggcatttttggcaacttttaaa
ttgtgtattcaactttgcggtatgtgtaataccttagtactgtccccttctatttatgtg
tttaatagaggtaggcagttttatgagttttacaat---gatgtaaaaccaccagttctt
gatgtggatgac---gtt------------------tag
>KP887098_Murine_USA_2014-07-01
------atgtttaatttattccttacagacacagtatggtatgtggggcagattattttt
atattcgcagtgtgtttgatggtcaccataattgtggttgccttccttgcgtctatcaaa
ctttgtattcaactttgcggtttatgtaatactttggtgctgtccccttctatttatttg
tatgataggagtaagcagctttataagtattataatgaagaaatgagactgcccctatta
gaggtggatgat---atc------------------taa
>KT368891_Camel_SArabia_2015-03-
------atggctgatgcttattttgcagacactgtatggtatgtggggcaaataattttt
atagttgccatttgtttattggttataatagttgtagtggcatttttggcaacttttaaa
ttgtgtattcaactttgcggtatttgtaataccttagtactgtccccttctatttatgtg
tttaatagaggtaggcagttttatgagttttacaac---gatgtaaaaccaccagttctt
gatgtggatgac---gtt------------------tag
>KU127229_Porcine_China_2014-02-
------atggctgatgcttatcttgcagacactgtgtggtatgtggggcaaataattttt
atagttgccatttgtttattggttataatagttgtagtggcatttttggcaacttttaaa
ttgtgtattcaactttgcggtatgtgtaataccttagtactgtccccttctatttatgtg
tttaatagaggtaggcagttttatgagttttacaat---gatgtaaaaccaccagtcctt
gatgtggatgac---gtt------------------tag
>KU131570_HumanOC43_UK_2011-08-20
------atggctgatgcttatcttgcagacactgtgtggtatgtggggcaaataattttt
atagttgccatttgtttattggttacaatagttttagtggcatttttggcaacttttaaa
ttgtgtattcaactttgcggtatgtgtaataccttagtactgtccccttctatttatgtg
tttaatagaggtaggcagttttatgagttttacaat---gatgtaaaaccaccagttctt
gatgtggatgac---tttttg---------------taa
>KU182965_Bat_China_2012-12-
------atgttaccttttgtccatgaacaaataggtactatcatagtaaattttttcatt
ttaaccgtagtatgcgctattaccttagtggtgtgcttagcaatccttacggctattaga
ttatgtgtgcaatgcgcttcgggtgttaacactcttttgtttgtacctgcgttctacatc
tataatactgggcgtaatgcctattttaagtttcaagagaatcgtccaccctatcctcct
------gaggactgggtt------------------taa
>KU558922_Buffalo_Bangladesh_2014-10-01
------atggctgatgcttatcttgcagacactgtgtggtatgtggggcaaataattttt
atagttgccatttgtttattggttataatagttgtagtggcatttttggcaacttttaaa
ttgtgtattcaactttgcggtatgtgtaataccttagtactgtccccttctatttatgtg
tttaatagaggtaggcagttttatgagttttacaat---gatgtaaaaccaccagttctt
gatgtggatgac---gtt------------------tag
>KU558923_Buffalo_Bangladesh_2014-10-01
------atggctgatgcttatcttgcagacactgtgtggtatgtggggcaaataattttt
atagttgccatttgtttattggttataatagttgtagtggcatttttggcaacttttaaa
ttgtgtattcaactttgcggtatgtgtaataccttagtactgtccccttctatttatgtg
tttaatagaggtaggcagttttatgagttttacaat---gatgtaaaaccaccagttctt
gatgtggatgac---gtt------------------tag
>KU886219_Bovine_China_2015-05-30
------atggctgatgcttattttgcagacactgtgtggtatgtggggcaaataattttt
atagttgccatttgtttattggttataatagttgtagtggcatttttggcaacttttaaa
ttgtgtattcaactttgcggtatgtgtaataccttagtactgtccccttctatttatgtg
tttaatagaggtaggcagttttatgagttttacaat---gatgtaaaaccaccagttctt
gatgtggatgac---gtt------------------tag
>KX344031_HumanOC43_Mexico_2011-02-09
------atggctgatgcttatcttgcagacactgtgtggtatgtggggcaaataattttt
atagttgccatttgtttattggttacaatagttgtagtggcatttttggcaacttttaaa
ttgtgtattcaactttgcggtatgtgtaataccttagtactgtccccttctatttatgtg
tttaatagaggtaggcagttttatgagttttacaat---gatataaaaccaccagtcctt
gatgtggatgac---ttttaggtaatccaaacattatga
>KX432213_Canine_China_2014--
------atggctgatgcttattttgcagacactgtgtggtatgtggggcaaataattttt
atagttgccatttgttcattggttataatagttgtagtggcatttttggcaacttttaaa
ttgtgtattcaactttgcggtatgtgtaataccttagtactgtccccttctatttatgtg
tttaatagaggtaggcagttttatgagttttacaat---gatgtaaaaccaccagttctt
gatgtggatgac---gtt------------------tag
>KX982264_Bovine_France_2014-03-04
------atggctgatgcttattttgcagacactgtgtggtatgtggggcaaataattttt
atagttgccatttgtttattggttataatagttgtagtggcatttttggcaacttttaaa
ttgtgtattcaactttgcggtatgtgtaataccttagtactgtccccttctatttatgtg
tttaatagaggtaggcagttttatgagttttacaat---gatgtaaaaccaccagttctt
gatgtggatgac---gtt------------------tag
>KY370043_Murine_China_2013-07-
------atggttaatttatttccgacagacacagtgtggtatgtgggacagattatcttt
atagttgcagtttgccttattgtgcttattgtcgccattgcattccttgcaactattaaa
ctttgtattcaactttgcggtatgtgtaatactttgatcctgtccccatctgtttatgtg
tataacagaggaagacagttatataagttttaccataatgaagtaagacctcccgtttta
gaggtggatgat---ctaatt---------------taa
>KY370044_Murine_China_2014-05-
------atggttgaaattcttcttgcagacactgtgtggtatgtgggacaaataattttt
atcgttgccatttgcttatttttaataatagtggttgtagccctattggcaacatttaaa
ctttgtgttcaactttgcggtatgtgtaataccttagtactgtccccttctatatatgtg
tataataggggaaaggaactatacagggtttacaat---gatgcaaaacccccaacttta
cctttggatgacattgtc------------------taa
>KY370046_Murine_China_2014-08-
------atggctgaaatctacctttcagacactgtgtggtatgtggggcaaatcattttt
attttcgccatttgcttatttgtaattgttgttgttgtggcatttttggcgacatttaaa
ttgtgtgttcaactttgcggtatttgtaataccttagtactgtccccttctatatatgtt
tataatagaggtaggcagttttatgagttttaccag---gatgtaaaaccccctgtttta
gaaatggatgat---gtt------------------tag
>KY370048_Murine_China_2015-01-
------atggttaatttatttccgacagacacagtgtggtatgtgggacagattattttt
gtagttgcagtttgccttattgttcttatagttgttatggcatttctggctactattaaa
ctttgtattcaactttgcggtatttgtaatactttggtcctgtccccatctgtttatgtg
tataacagaggaagacagctatataagttttacaatgaagaagtaagacctcccgtttta
gaggtggatgat---ctaatt---------------taa
>KY370049_Murine_China_2015-06-
------atggttaatttattccttacagacacagtgtggtatgtgggacagattattttt
atagttgcagtttgcttgattgttattgtcattgttgtcgcaattcttgcaactattaaa
ctttgtattcaactttgcggtatgtgtaatactttggtcctgtccccatctgtttatgtg
tataacagaggaagacagctatataagttttataatgaagaagtgagacctcccatttta
gaggtggatgat---ataatt---------------taa
>KY370052_Murine_China_2014-05-
------atggataatcttcttcttacagacacagtgtggtatgtggggcaaattatttta
atagttgctacttgtttgtttgttattgtcgttgtcgtcgctattttagcaacttttaaa
ctttgtgttcaactttgcggtatgtgtgatactttggtactgtccccttctatatatgtc
tataatagaggaagacagttttataagttttacaatgaagaagtgagaccgcctcctttg
caatgggaagat---gtt------------------tag
>KY419103_Porcine_USA_2015-09-15
------atggctgatgcttatcttgcagacactgtgtggtatgtggggcaaataattttt
atagttgccatttgtttattggttacaatagttgtagtggcacttttggcaacttttaaa
ttgtgtattcaactttgcggtatgtgtaataccttagtactgtccccttctatttatgtg
tttaatagaggtaggcagttttatgagttttacaat---gaggtaaaaccaccagttctt
gatgtggatgac---gtt------------------tag
>KY419104_Porcine_USA_2015-08-15
------atggctgatgcttatcttgcagacactgtgtggtatgtggggcaaataattttt
atagttgctatttgtttattggttacaatagttgtagtggcatttttggcaacttttaaa
ttgtgtattcaactttgcggtatgtgtaataccttagtactgtccccttctatttatgtg
tttaatagaggtaggcagttttatgagttttacaat---gaggtaaaaccaccagttctt
gatgtggatgac---gtt------------------tag
>KY419105_Porcine_USA_2015-08-20
------atggctgatgcttatcttgcagacactgtgtggtatgtggggcaaataattttt
atagttgctatttgtttattggttacaatagttgtagtggcatttttggcaacttttaaa
ttgtgtattcaactttgcggtatgtgtaataccttagtactgtccccttctatttatgtg
tttaatagaggtaggcagttttatgagttttacaat---gaggtaaaaccaccagttctt
gatgtggatgac---gtt------------------tag
>KY419107_Porcine_USA_2015-07-25
------atggctgatgcttattttgcagacactgtgtggtacgtggggcaaataattttt
atagttgccatttgtttattggttataatagttgtagtggcttttttggcaacttttaaa
ttgtgtattcaactttgcggtatgtgtaataccttagtactgtccccttctatttatgtg
tttaatagaggtaggcagttttatgagttttacaat---gatgtaaaaccaccagttctt
gatgtggatgac---gtt------------------tag
>KY419110_Porcine_USA_2015-08-12
------atggctgatgcttatcttgcagacactgtgtggtatgtggggcaaataattttt
atagttgctatttgtttattggttacaatagttgtagtggcatttttggcaacttttaaa
ttgtgtattcaactttgcggtatgtgtaataccttagtactgtccccttctatttatgtg
tttaatagaggtaggcagttttatgagttttacaat---gaggtaaaaccaccagttctt
gatgtggatgac---gtt------------------tag
>KY419112_Porcine_USA_2015-08-01
------atggctgatgcttatcttgcagacactgtgtggtatgtggggcaaataattttt
atagttgctatttgtttattggttacaatagttgtagtggcatttttggcaacttttaaa
ttgtgtattcaactttgcggtatgtgtaataccttagtactgtccccttctatttatgtg
tttaatagaggtaggcagttttatgagttttacaat---gaggtaaaaccaccagttctt
gatgtggatgac---gtt------------------tag
>KY674941_HumanHKU1_USA_2016--
------atggttgatttatttttcaatgatactgcttggtacataggacagattttagtt
ttagttttattttgtcttatttctttaatctttgtagttgcttttttagcaactattaag
ctttgtatgcaactttgtggtttttgtaatttctttattatttcaccttcggcttacgtt
tataaaagaggtatgcagttgtataagtcttatagtgaacaagttataccacccacttca
------gattatttaatc------------------taa
>KY994645_Porcine_China_2008-08-21
------atggctgatgcttatcttgcagacactgtgtggtatgtggggcaaataattttt
atagttgccatttgtttattggttataatagttgtagtggcatttttggcaacttttaaa
ttgtgtattcaactttgcggtatgtgtaataccttagtactgtccccttctatttatgtg
tttaatagaggtaggcagttttatgagttttacaat---gatgtaaaaccaccagttctt
gatgtggatgac---gtt------------------tag
>LC061272_Equine_Japan_2009--
------atggctgatttttatcttgcagacactgtgtggtatgtggggcaaataattttt
atagttgccatttgtttactggttataatagttgtagtggcatttttggcaacatttaaa
ttgtgtattcaactttgcggtatgtgtaataccttagtactgtccccttctatttatgtg
tttaatagaggtaggcagttttatgagttatacaat---caagtaaaaccaccagtcctt
aatgtggatgac---gtt------------------tag
>LC061273_Equine_Japan_2012--
------atggctgatttttatcttgcagacactgtgtggtatgtggggcaaataattttt
atagttgccatttgtttattggttataatagttgtagtggcatttttggcaacttttaaa
ttgtgtattcaactttgcggtatgtgtaataccttagtactgtccccttctatttatgtg
tttaatagaggtaggcagttttatgatttgtataat---caagtaaaaccaccagtcctt
aatgtggatgac---gtt------------------tag
>LC061274_Equine_Japan_2012--
------atggctgatttttatcttgcagacactgtgtggtatgtggggcaaataattttt
atagttgccatttgtttattggttataatagttgtagtggcatttttggcaacttttaaa
ttgtgtattcaactttgcggtatgtgtaataccttagtactgtccccttctatttatgtg
tttaatagaggtaggcagttttatgagttgtataat---caagtaaaaccaccagtcctt
aatgtggatgac---gtt------------------tag
>LC315651_HumanHKU1_Japan_2016--
------atggttgatgtatttttcactgatactgcttggtatataggtcagattttcttt
ttagttttatcttgtgtcattttcttaatttttgttgttgctcttttagcaactattaaa
ctgtgtattcaaatttgtggtttttgtaatatttttattatttcaccttctgcctatgtt
tataatagaggtagacagttgtataagtcttatagtgaacatgtcataccttctacttta
------gatgatttaatt------------------taa
>LC494156_Bovine_Japan_2014-12-
------atggctgatgcttattttgcagacactgtgtggtatgtggggcaaataattttt
atagttgccatttgtttattggttataatagttgtagtggcatttttggcaacttttaaa
ttgtgtattcaactttgcggtatgtgtaataccttagtactgtccccttctatttatgtt
tttaatagaggtcggcagttttatgagtgttacaat---gatgtaaaaccaccagttctt
gatgtggatgac---gtt------------------tag
>LC494164_Bovine_Japan_2006-11-
------atggctgatgcttattttgcagacactgtgtggtatgtggggcaaataattttt
atagttgccatttgtttattggttataatagttgtagtggcatttttggcaacttttaaa
ttgtgtattcaactttgcggtatgtgtaataccttagtactgtccccttctatttatgtg
tttaatagaggtaggcagttttatgagttttacaat---gatgtaaaaccaccagttctt
gatgtggatgac---gtt------------------tag
>MF083115_Porcine_China_2014-03-
------atggctgatgcttatcttgcagacactgtgtggtatgtggggcaaataattttt
atagttgccatttgtttattggttataatagttgtagtggcatttttggcaacttttaaa
ttgtgtattcaactttgcggtatgtgtaataccttagtactgtccccttctatttatgtg
tttaatagaggtaggcagttttatgagttttacaat---gatgtaaaaccaccagttctt
gatgtggatgac---gtt------------------tag
>MF416379_Murine_USA_2014-09-
------atgtttaatttattccttacagatacagtatggtatgtggggcagattatcttt
atagtcgcagtgtgtttgatggttaccattattgtggttgccttccttgcgtctattaaa
ctttgtattcaactttgcggtttatgtaatactttggtgctgtccccttctatctatttg
tatgataggagtaagcagctttataagtattacaatgaagaagtgagaccgcccccgtta
gaggtggatgat---ata---ataatccaaacattatga
>MF593476_Camel_UAE_2015--
------atggctgatgcttattttgcagacactgtgtggtatgtggggcaaataattttt
atagttgccatttgtttattggttataatagttgtagtggcatttttggcaacttttaaa
ttgtgtattcaactttgcggtatttgtaataccttagtactgtccccttctatttatgtg
tttaatagaggtaggcagttttatgagttttacaac---gatgtaaaaccaccagttctt
gatgtggatgac---gtt------------------tag
>MF618252_Murine_USA_2014-01-16
------atgtttaatttattccttacagacacagtatggtatgtggggcagattattttt
atattcgcagtgtgtttgatggtcaccataattgtggttgccttccttgcgtctatcaaa
ctttgtattcaactttgcggtttatgtaatactttggtgctgtccccttctatttatttg
tatgataggagtaagcagctttataagtattataatgaagaaatgagaatgcccctatta
gaggtggatgat---atc------------------taa
>MF618253_Murine_USA_2014-01-16
------atgtttaatttattccttacaaacacagtatggtatgtggggcagattattttt
atattcgcagtgtgtttgatggtcaccataattgtggttgccttccttgcgtcaatcaaa
ctttgtattcaactttgcggtttatgtaatactttggtgctgtccccttctatttatttg
tatgataggagtaagcagctatataagtattataatgaagaaatgagactgcccctatta
gaggtggatgat---atc------------------taa
>MG518518_Deer_SKorea_2017-02-24
------atggctgatgcttattttgcagacactgtgtggtatgtggggcaaataattttt
atagttgccatttgtttattggttataatagttgtagtggcatttttggcaacttttaaa
ttgtgtattcaactttgcggtatgtgtaataccttagtactgtccccttctatttatgtg
tttaatagaggtaggcagttttatgagttttacaat---gatgtaaaaccaccagttctt
gatgtggatgac---gtt------------------tag
>MG977444_Chimp_ICoast_2017-01-04
------atggctgatgcttatcttgcagacactgtgtggtatgtggggcaaataattttt
atagttgccatttgtttattggttacaatagttgtagtggcatttttggcaacttttaaa
ttgtgtattcaactttgcggtatgtgtaataccttagtactgtccccttctatttatgtg
tttaatagaggtaggcagttttatgagttttacaat---gatataaaaccaccagtcctt
gatgtggatgac---gtt------------------tag
>MG977445_Chimp_ICoast_2016-12-31
------atggctgatgcttatcttgcagacactgtgtggtatgtggggcaaataattttt
atagttgccatttgtttattggttacaatagttgtagtggcatttttggcaacttttaaa
ttgtgtattcaactttgcggtatgtgtaataccttagtactgtccccttctatttatgtg
tttaatagaggtaggcagttttatgagttttacaat---gatataaaaccaccagtcctt
gatgtggatgac---gtt------------------tag
>MG977446_Chimp_ICoast_2016-01-01
------atggctgatgcttatcttgcagacactgtgtggtatgtggggcaaataattttt
atagttgccatttgtttattggttacaatagttgtagtggcatttttggcaacttttaaa
ttgtgtattcaactttgcggtatgtgtaataccttagtactgtccccttctatttatgtg
tttaatagaggtaggcagttttatgagttttacaat---gatataaaaccaccagtcctt
gatgtggatgac---gtt------------------tag
>MG977447_Chimp_ICoast_2016-12-26
------atggctgatgcttatcttgcagacactgtgtggtatgtggggcaaataattttt
atagttgccatttgtttattggttacaatagttgtagtggcatttttggcaacttttaaa
ttgtgtattcaactttgcggtatgtgtaataccttagtactgtccccttctatttatgtg
tttaatagaggtaggcagttttatgagttttacaat---gatataaaaccaccagtcctt
gatgtggatgac---gtt------------------tag
>MG977448_Chimp_ICoast_2016-12-27
------atggctgatgcttatcttgcagacactgtgtggtatgtggggcaaataattttt
atagttgccatttgtttattggttacaatagttgtagtggcatttttggcaacttttaaa
ttgtgtattcaactttgcggtatgtgtaataccttagtactgtccccttctatttatgtg
tttaatagaggtaggcagttttatgagttttacaat---gatataaaaccaccagtcctt
gatgtggatgac---gtt------------------tag
>MG977449_Chimp_ICoast_2016-12-28
------atggctgatgcttatcttgcagacactgtgtggtatgtggggcaaataattttt
atagttgccatttgtttattggttacaatagttgtagtggcatttttggcaacttttaaa
ttgtgtattcaactttgcggtatgtgtaataccttagtactgtccccttctatttatgtg
tttaatagaggtaggcagttttatgagttttacaat---gatataaaaccaccagtcctt
gatgtggatgac---gtt------------------tag
>MG977450_Chimp_ICoast_2016-12-30
------atggctgatgcttatcttgcagacactgtgtggtatgtggggcaaataattttt
atagttgccatttgtttattggttacaatagttgtagtggcatttttggcaacttttaaa
ttgtgtattcaactttgcggtatgtgtaataccttagtactgtccccttctatttatgtg
tttaatagaggtaggcagttttatgagttttacaat---gatataaaaccaccagtcctt
gatgtggatgac---gtt------------------tag
>MH002337_Bat_China_2012-11-01
------atgttaccttttgtccatgaacaaataggtactatcatagtaaattttttcatt
ttaaccgtagtatgcgctattacattagtggtgtgtttagcaatccttacggctattaga
ttatgtgtgcaatgtgcttcgggtgttaacactcttttgtttgtacccgcgttctacatc
tataatactgggcgtaatgccttttttaagtttcaagagaatcgtccaccctttcctcct
------gaggactgggtt------------------taa
>MH002338_Bat_China_2012-11-01
------atgttaccttttgtccatgaacaaataggtactatcatagtaaattttttcatt
ttaaccgtagtatgcgctattacattagtggtgtgtttagcaatccttacggctattaga
ttatgtgtgcaatgtgcttcgggtgttaacactcttttgtttgtacccgcgttctacatc
tataatactgggcgtaatgcctattttaagtttcaagagaatcgtccaccctttcctcct
------gaggactgggtt------------------taa
>MH002339_Bat_China_2014-04-23
------atgttaccttttgtccatgaacaaataggtactatcatagtaaattttttcatt
ttaaccgtagtatgcgctattacattagtggtgtgtttagcaatccttacggctattaga
ttatgtgtgcaatgtgcttcgggtgttaacactcttttgtttgtaccagtgttctacatc
tataatactgggcgcaacgcctattttaagtttcaagagaatcgtccaccctttcctcct
------gaggactgggtt------------------taa
>MH002340_Bat_China_2014-06-26
------atgttaccttttgtccaagaacaaataggtgcattcatagtaaattttttcata
ttatccgtagtttgtgctgtaacactcgttgtgtgtctagcaatccttacggctattcga
ttatgtgtgcagtgtgtttctggttgtcatacactagtatttctaccagctgttcatatc
tataatacagggcgtgcagcctatgtaaagttccaagagagccatccaccctatccccct
------gaggactgggtt------------------taa
>MH002341_Bat_China_2014-06-28
------atgttaccttttgtccaagaacaaataggtgcattcatagtaaattttttcata
ttatccgtagtttgtgctgtaacactcgttgtgtgtctagcaatccttacggctattcga
ttatgtgtgcagtgtgtttctggttgtcatacactagtatttctaccagctgttcatatt
tataatacagggcgtgcagcctacgtaaagttccaagagagccatccaccctatccccct
------gaggactgggtt------------------taa
>MH002342_Bat_China_2013-06-03
------atgttaccttttgtccaagaacaaataggtgcattcatagtaaacttcttcata
ttatccgtagtttgtgctgtaacactcgttgtgtgtctagcaatccttacggctattcgg
ttatgtgtgcagtgtgtttctggttgtcatacactagtatttctaccagctgttcatatt
tataatacagggcgcgcagcctatgtaaagttccaagagagccacccaccctatccccct
------gaggactgggtt------------------taa
>MH043952_Bovine_USA_2017-04-
------atggctgatgcttattttgcagacactgtgtggtatgtggggcaaataattttt
atagttgccatttgtttattggttataatagttgtagtggcatttttggcaacttttaaa
ttgtgtattcaactttgcggtatgtgtaataccttagtactgtccccttctatttatgtg
tttaatagaggtaggcagttttatgagttttacaat---gatgtaaaaccaccagttctt
gatgtggatgac---gtt------------------tag
>MH249786_Canine_NZealand_2016--
------atggctgatgcttattttgcagacactgtgtggtatgtggggcaaataattttt
atagttgccatttgttcattggttataatagttgtagtggcatttttggcaacttttaaa
ttgtgtattcaactttgcggtatgtgtaataccttagtactgtccccttctatttatgtg
tttaatagaggtaggcagttttatgagttttacaat---gatgtaaaaccaccagttctt
gatgtggatgac---gtt------------------tag
>MH687968_Murine_Vietnam_2014-11-14
------atggttaatttattccttacagacacagtgtggtatgtgggacagattattttt
atagttgctttgtgccttattattcttattattgcagtggcatttcttgcaactattaaa
ctttgtattcaactttgcggtatgtgtaatactttagtcctgtccccatctgtttatgtg
tataacagaggaagacagctttataagttttacaatgatgaagtaagacctcccgtttta
gaggtggatgat---ataatt---------------taa
>MH687970_Murine_Vietnam_2014-11-12
------atggttaatttattccttacagacacagtgtggtatgtgggacagattattttt
atagttgcgttgtgccttattattcttattattgctgtggcatttcttgcaactattaaa
ctttgtattcaactttgcggtatgtgtaatactttagtcctgtccccatctgtttatgtg
tataacagaggaagacagctttataagttttacaatgatgaagtaagacctcccgtttta
gaggtggatgat---ataatt---------------taa
>MH810163_Yak_China_2017--
------atggctgatgcttattttgcagacactgtgtggtatgtcgggcaaataattttt
atagttgccatttgtttattggttataatagttgtagtggcatttttggcaacgtttaaa
ttgtgtattcaactttgcggtatgtgtaataccttagtactgtccccttctatttatgtg
tttaatagaggtaggcagttttatgagtttcacaat---gatgtaaaaccagcagtactt
gatgtggatgac---gtt------------------tag
>MK303621_HumanOC43_France_2013-02-15
------atggctgatgcttatcttgcagacactgtgtggtatgtggggcaaataattttt
atagttgccatttgtttattagttacaatagttgtagtggcatttttggcaacttttaaa
ttgtgtattcaactttgcggtatgtgtaataccttagtactgtccccttctatttatgtg
tttaatagaggtaggcagttttatgagttttacaat---gatataaaaccaccagtcctt
gatgtggatgac---gttttg---------------taa
>MN514962_Camel_Ethiopia_2015-02-21
------atggctgatgcttattttgcagacactgtgtggtatgtggggcaaataattttt
atagttgccatttgtttatttgttataatagttgtagtggcatttttggcaacttttaaa
ttgtgtattcaactttgcggtatgtgtaataccttagtactgtccccttctatttatgtg
tttaatagaggtaggcagttttatgagttttacaac---gatgtaaaaccattagttctt
gatgtggatgac---gtt------------------tag
>MN514963_Camel_Morocco_2016-03-05
------atggctgatgcttatcttgcagacactgtgtggtatgtggggcaaataattttt
atagttgccatttgtctattggttataatagttgtagtggcatttttggcaacttttaaa
ttgtgtattcaactttgcggtatttgtaataccttagtactgtccccttctatttatgtg
tttaatagaggtaggcagttttatgagttttacaac---catgtaaaaccaccagtcctt
aatgtggatgac---ttttca---------------taa
>MN514964_Camel_Nigeria_2015-11-20
------atggctgatgcttattttgcagacactgtgtggtatgtggggcaaataattttt
atagttgccatttgtctattggttataatagttgtagtggcatttttggcaacttttaaa
ttgtgtattcaactttgtggtatttgtaataccttagtactgtccccttctatttatgtg
tttaatagaggtaggcagttttatgagttttacaac---catgtaaaaccaccagtcctt
gatgtggatgac---gtttta---------------taa
>MN514965_Camel_Nigeria_2015-11-23
------atggctgatgcttatcttgcagacactgtgtggtatgtggggcaaataattttt
atagttgccatttgtctattggttataatagttgtagtggcatttttggcaacttttaaa
ttgtgtattcaactttgtggtatttgtaataccttagtactgtccccttctatttatgtg
tttaatagaggtaggcagttttatgagttttacaac---catgtaaaactaccagtcctt
gatgtggatgac---gtttta---------------taa
>MN514966_Camel_Nigeria_2015-11-12
------atggctgatgcttatcttgcagacactgtgtggtatgtggggcaaataattttt
atagttgccatttgtctattggttataatagttgtagtggcatttttggcaacttttaaa
ttgtgtattcaactttgcggtatttgtaataccttagtactgtccccttctatttatgtg
tttaatagaggtaggcagttttatgagttttacaac---catgtaaaaccaccagtcctt
gatgtggatgac---ttttca---------------taa
>MN514967_Camel_Nigeria_2016-01-24
------atggctgatgcttatcttgcagacactgtgtggtatgtggggcaaataattttt
atagttgccatttgtctattggttataatagttgtagtggcatttttggcaacttttaaa
ttgtgtattcaactttgtggtatttgtaataccttagtactgtccccttctatttatgtg
tttaatagaggtaggcagttttatgagttttacaac---catgtaaaaccaccagtcctt
gatgtggatgac---gtttta---------------taa
>MN611519_Bat_China_2018-03-
------atgttaccttttgtccatgaacaaataggtactatcatagtaaattttttcatt
ttaaccgtagtatgcgctattacattagtggtgtgtttagcaatccttacggctattaga
ttatgtgtgcaatgtgcttcgggtgttaacactcttttgtttgtacccgcgttctacatc
tataatactgggcgtaacgcctatttcaagtttcaagagaatcgtccaccctttcctcct
------gaggactgggtt------------------taa
>MN611520_Bat_China_2018-03-
------atgttaccttttgtccaagaacaaataggtgcattcatagtaaactttttcata
ttatccgtagtttgtgctgtaacactcgttgtgtgtctagcaatccttacggctattcga
ttatgtgtgcagtgtgtttctggttgtcatacactagtatttctaccagctgttcatatt
tataatactgggcgtgcagcctacataaagttccaagagagccatccaccctatccccct
------gaggactgggtt------------------taa
>NC006213_HumanOC43_USA_1960-01-01
atgtttatggctgatgcttatcttgcagacactgtgtggtatgtggggcaaataattttt
atagttgccatttgtttattggttacaatagttgtagtggcatttttggcaacttttaaa
ttgtgtattcaactttgcggtatgtgtaataccttagtactgtccccttctatttatgtg
tttaatagaggtaggcagttttatgagttttacaat---gatgtaaaaccaccagtcctt
gatgtggatgac---gtt------------------tag
>NC017083_Rabbit_China_2006--
------atggctgatgcttatcttgcagacactgtgtggtatgtgggtcaaataattttt
atagttgccatctgtttattggttataatagttgtagtggcattattggcaacttttaaa
ttgtgtattcaactttgcggtatgtgtaataccttagtactgtccccttctatttatgtg
tttaatagaggtaggcagttgtatgagttttacaat---gatgtaaaaccaccagtcctt
gatgtggatgac---gtc---ttaatccaaacattatga
>JN874561_Rabbit_China_2007--
------atggctgatgcttatcttgcagacactgtgtggtatgtgggtcaaataattttt
atagttgccatttgtttattggttataatagttgtagtggcattattggcaacttttaaa
ttgtgtattcaactttgcggtatgtgtaataccttagtactgtccccttctatttatgtg
tttaatagaggtaggcagttgtatgagttttacaat---gatgtaaaaccaccagtcctt
gatgtggatgac---gtc---ttaatccaaacattatga
>JN874562_Rabbit_China_2007--
------atggctgatgcttatcttgcagacactgtgtggtatgtgggtcaaataattttt
atagttgccatctgtttattggttataatagttgtagtggcattattggcaacttttaaa
ttgtgtattcaactttgcggtatgtgtaataccttagtactgtccccttctatttatgtg
tttaatagaggtaggcagttgtatgagttttacaat---gatgtaaaaccaccagtcctt
gatgtggatgac---gtc---ttaatccaaacattatga
>NC046954_Murine_China_2014-08-
------atggctgaaatctacctttcagacactgtgtggtatgtggggcaaatcattttt
attttcgccatttgcttatttgtaattgttgttgttgtggcatttttggcgacatttaaa
ttgtgtgttcaactttgcggtatttgtaataccttagtactgtccccttctatatatgtt
tataatagaggtaggcagttttatgagttttaccag---gatgtaaaaccccctgtttta
gaaatggatgat---gtt------------------tag
