# Supplementary material for: Origins and Evolution of Seasonal Human Coronaviruses
Source: Viruses. 2022 Jul 15;14(7):1551. doi: 10.3390/v14071551 (PMC9320361; doi:10.3390/v14071551)
Supplement: Supplementary file 1 [file viruses-14-01551-s001.zip › alignments/WGS_alphas_D3.fasta]

>JQ900258_HumanNL63_USA_2005-01-26
-----------------------------------------------------------------------------------------------------------------------------------------------------------------------------------------------------------------------------------------------------------------------------------------------------------------------------------------------------------------------------------------------------------ttaagcactggtggttctgtcca-ctagtgcacaca-ttgata-cttaag-tggtgttctgtca-ctgcttattgtggaagcaacgttctgtcgtwgtggaaaccaataactgctaaccatgttttacaatcaagtgacacttgctgttgcaagtgattcggaaatttcaggttttggttttgccattccttctgtagccgttcgcgcttatagcgaagccgctgcacaaggttttcaggcatgccgctttgttgcttttggcttacaggattgtgtaaccggtattaatgatgacgattatgtcattgcattgactggtactaatcagctttgtgccaaaattttacttttttctgatagacctcttaatttgcgaggttggctcattttttctaacagcaattatgttcttcaggactttgatgttgtttttggcca---tggtgcaggaagtgtggtttttgtg------gataagtatatgtgtggttttgatggtaaacctgtgttacctaaaaacatgtgggaatttagagattactttaatgataat---actgatagtattgttattgatggtgtcacttatcaattagcatgggatgttatacgtaaagacctttcttatgaacagcaaaatgttttagctattgagagcattcattat---cttggtactacaggtcatactttgaagtctggttgcaaactcattaatgccaagccgcctaaatattcttctaaggttgttttgagtggtgaatggaatgctgtgtataaggcgtttggttcaccatttattacaaatggtatatcattgctagatataattgttaaaccagttttctttaatgcttttgttaaatgcaattgtggttctgagaattggagtgttggtgcatgg---gatggttatctatcttcttgttgtggcacacctgctaagaaactttgtgttgttcctggtaatgttgttcctggtgatgtgatcatcacctcaactgatg---ctggttg------tggtgtta---aatactatgctggcttagttgttaaacatattactaacattact------------------ggtgtgtctttatggcgtgttacagctgttcattctgatggaatgtttgtggcaacatcttcttatgatgcactcttgcatagaaattcattaga---ccctttttgctttgatgttaacactnnnnnnnnnnnnnnnnnnnnnnnnnnnnnnnnnnnnnnnnnnnnnnnnnnnnnnnnnnnnnnnnnnnnnnnnnnnnnnnnnnnnnnnnnnnnnnnnnnnnnnnnnnnnnnnnnnnnn---nnnnnnnnnnnnnnnnnnnnnnnnnnnnnnnnnnnnnnnnnnnnnnnnnnnnnnnnnnnnnnnnnnnnnnnnnnnnnnnnnnnnnnnnnnnnnnnnnnnnnnnnnnnnnnnnnnnnnnnnnnnnnnnnnnnnnnnnnnnnnnnnnnnnnnnnnnnnnnnnnnnnnnnnnnnnnnnnnnn---nnnnnnnnnnnnnnnnnnnnnnnnn-nnnnnnnnnnnnnnnnnnnnnnnnnnnnnnnnnnnnnnnnnnnnnnnnnnnnnnnnnnnnnnnnnnnnnnnnnnnnnnnnnnnnnnnnnnnnnnnnnnnnnnnnnnnnnnnnnnnnnnnnnnnnnnnnnnnnnnnnnnnnnnnnnnnnnnnnnnnnnnnnnnnnnnnnnnnnnnnnnnnnnnnnnnnnnnnnnnnnnnnnnnnnnnnnnnnnnnnnnnnnnnnnnnnnnnnnnnnnnnnnnnnnnnnnnnnnnnnnnnnnnnnnnnnnnnnnnnnnnnnnnnnnnnnnnnnnnnnnnnnnnnnnnnnnnnnnnnnnnnnnnnnnnnnnnnnnnnnnnnnnnnnnnnnnnnnnnnnnnnnnnnnnnnnnnnnnnnnnnnnnnnnnnnnnnnnnnnnnnnnnnnnnnnnnnnn---------nnnnnnnnnnnnnnnnnnnnnnnnnnnnnnnnnnnnnnnnnnnnnnnnnnnnnnnnn---nnnnnnnnnnnnnnnnnnnnnnnnnnnnnnnnnnnnnnnnnnnnnnnnnnnnnnnnnnnnnnnnnnnnnnnnnnnnnnnnnnnnnnnnnnnnnnnnnnnnnnnnnnnnnnnnnnnnnnnnnnnnnnnnnnnnnnnnnnnn---------nnnnnnnnnnnnnnnnnnnnnnnnnnnnnnnnnnnnnnnnnnnnnnnnnnnnnnnnnnnnnnnnnnnnnnnnnnnnnnnnnnnnnnnnnnnnnnnnnnnnnnnnnnnnnnnnnnnnnnnnn---------nnnnnnnnn---------------------nnnnnnnnnnnnnnnnnnnnnnnnnnnnnnnnnnnnnnnnnnnnnnnnnnnnnnnnnnnnnnnnnnnnnnnnnnnnnnnnnnnnnnnnnnnnnnnnnnnnnnnnnnnnnnnnnnnnnnnnnnnnnnnnnnnnnnnnnnnnnnnnnnnnnnnnnnnnnnnnnnnnnnnnnnnnnnnnnnnnnnnnnnnnnnnnnnnnnnnnnnnnnnnnnnnnnnnnnnnnnnnnnnnnnnnnnnnnnnnnnnnnnnnnnnnnnnnnnnnnnnnnnnnnnnnnnnnnnnnnnnnnntatgtagttattagtggttttgtaagtcgtgtaattcgtagagaaaggtgtga------cgtgacttttccttgtgttagttgtgtcacttttttctatgaatttttagacacgtgttttagtgttagtaaacctaatgccattgatgttgaacatttagagcttaaagaaactgtttttgttgaacctaaggatggtggtcatttttttgtttctgatgattatctttggtatgttgtagatgacatttattatccagcttcatgtaatggtgtattgccagttgcttttacaaaa---ttggcaggtggtaa---------aatatctttttctgatgatgttatagtccatgatgttgaacctacccataaagtcaagctcatatttgagtttgaagatgatgttgttaccagtctttgtaagaagagttttggtaagtctattatttatacaggt---gattgggaaggtttacatgaagttcttacatctgcaatgaatgtcattgggcaacatattaagttgccacaattttatatttatgatgaagagggtggttatgatgtttctaaaccagttatgatttcacaatggcctatt---------------------------------------------------------------------------------------------------------------------------------------------------------------------------------------------------------------------agtgatgat---------------------agtggtg------------------------attgtgttgttgaa---------------------------gcgagcactgattttcatcaattagaa---------------------------------------------------------------------------------------------------------------------------------------------------------------------------------------------------------------tt------------------------------------------------------------------tgttagagaa---------gaggttgatataattgaac------------------------------aaccttttgg---------------ggaagttga----acattcgct------------cccaatta---aacaacctttttctttttcttttagagatgaattgggtgttcgtgttttagatcaatctgataataattgttggattagtaccacacttatacagttgcaacttacaaagcttttggatga---ttctattgagatgcaattgtttaaagttggtaaagttgattcaattgttcaaaagtgttatgagttgtctcatttaattagtggttcacttggtgatagtggtaaacttcttagtgaacttcttaaagataaatatacatgttctataacttttgagatgtcttgtgattgt---ggtaaaa------agtttgatgagcaagttggttgtttgttttggattatgccttacacaaaactttttcaaaaaggtgagtgttgtatttgtcataaaatgcagacttataagcttgttagtatgaaaggtactggtgtgtttgt---acaggatccagcacctattgacattgatgctttccctgtgagacctatatgttcatctgtatatttaggtgttaagggttc---------tggtcattatcaaacaaatttatacagttttgacaaagctattgatggttttggtgtctttgacattaaa---------aatagtagtgttaatactgtctgttttgttgatgttgattttcata----------------------------------------------------gtgtagaaatagaa------------------------------------------------------gctggtgaa------g-------------------------------------------------------ttaaaccttttgctgtatataaaaatgttaaattttatttaggtgatatttcacaccttgtaaactgtgtttcttttgactttgttgtcaatgctgctaatgaaaatctcatgcatggaggcggtgttgcacgtgctattgatattttgactgaaggtcaacttcagtcattatctaaagattacattagtagtaatggtccacttaaggttggagcaggtgttatgttggagnnnnnnnnnnnnnnnnnnnnnnnnnnnnnnnnnnnnnnnnnnnnnnnnnnnnnnnnnnnnnnnnnnnnnnnnnnnnnnnnnnnnnnnnnnnnnnnnnnnnnnnnnnnnnnnnnnnnnnnnnnnnnnnnnnnnnnnnnnnnnnnnnnnnnnnnnnnnnnnnnnnnnnnnnnnnnnnnnnnnnnnnnnnnnnnnnnnnnnnnnnnnnnnnnnnnnnn------------nnnnnnnnnnnnnnnnnnnnnnnnnnnnnn-------------------------------------------------------------------------------------nnnnnnnnnnnnnnnn---nnnnnnnnnnnnn--------------------------------------------------------------------------nnnnnnnnn---------------------------------------------nnnnnnnnn----------nn------------------------------------------------------------------------nnnnnnnnnn------nnnnnnnnnnnnnnnnnnnnnnnnnnnnnnnnnnnnnnnnnnnn------------nnnnnnnnnnnnn---nn------nnnnnnnnnnnnnnnnnnnnnnnnnnnnnnnnnnnnnnnnnnnnnnnnnnnnnnnnnnnnnnnnnnnnnnnnnnnnnnnnnnnnnnnnnnnnnnnnnnnnnnnnnnnn------nnnnnnnnnnnnnnnnnnnnnnnnnnnnnnnnnnn---------nnn---nnnnnnnnnnnnnnnnnnnnnnnnnnnnnnnnnnnnnnnnnnnnnnnnnnnnnnnnnnnnnnnnnnnnnnnnnnnnnnnnnnnnnnnnnnnnnnnnnnnnnnnnnnnnnnnnnnnnnnnnnnnnnnnnnnnnnnnnnnnnnnnnnnnnnnnnnnnnnnnnnnnnnnnnnnnnnnnnnnnnnnnnnnnnnnnnnnnnnnnnnnnnnnnnnnnnnnnnnnnnnnnnnnnnnnnnnnnnnnnnnnnnnnnnnnnnnnnnnnnnnnnnnnnnnnnnnnnnnnnnnnnnnnnnnnnnnnnnnnnnnnnnnnnnnnnnnnnnnnnnnnnnnnnnnnnnnnnnnnnnnnnnnnnnnn---nnnnnnnnnnnnnnnnnnnnnc------tgtcttatctgtag---ctccagaagttgactgggttgctttttacggttttgaaaaggcagcactttttgcttctttggatgtaaagccatatggttaccctaatgattttgttggtggttttagagttcttgggaccaccgacaataattgttgggttaatgcaacttgtataattttacagtatcttaagcctacttttaaatctaagggtttaaatgttctttggaataaatttgttacaggtgatgttggaccttttgttagttttatttattttataactatgtcttcaaagggtcaaaagggtgatgctgaagaggcattatctaaattgtcagagtatttgattagtgattctattgttactcttgaa---------------caatattcaacttgtgatatttgtaaaagta------------ctgtagttgaagttaaaagtgctattgtctgtgctagtgtgcttaaagatggttgtgatgttggtttttgtccacacagacataaattgcgttcacgtgttaagtttgttaatggacgtgttgttattaccaatgt------------tggtgaacctataatttcacaaccttctaagttgcttaatggtattgcttatacaacattttcaggttcttttgataac------ggtcactatgtagtttaagatgctgctaataatgctgtctatgatggtg---ctcgtttatnnnnnnnnnnnnnnnnnnnnnnnnnnnnnnnnnnnnnnnnnnnnnnnnnnnnnnnnnnnnnnnnnnnn---------nnnnnnnnnn----------nnnnnnnnnnnnnnnnnn-------------nnn----nnnnnnnnnnnnnnnnnnnnnnnnnnnnnnnnnnnnnnnnnnnnnnnnnnnnnnnnnnnnnnnnnnnnnnnn-nnnnnnnnnnnnnnnnnnnnnnnnnnnnnnnnnnnnnnnnnnnnnnnnnnnnnnnnnnnnnnnnnnnnnnnnnnnnnnnnnnnnnnnnnnnnnnnnnnnnnnnnnnnnnnnnnnnnnnnnnnnnnnnnnnnnnnnnnnnnnnnnnnnnnnnnnnnnnnnnnnnnnnnnnnnnnnnnnnnnnnnnnnnnnnnnnnnnnnnnnnnnnnnnnnnnnnnnnnnnnnnnnnnnnnnnnnnnnnnnnnnnnnnnnnnnnnnnnnnnnnnnnnnnnnnnnnnnnnnnnnnnnnnnnnnnnnnnnnnnnnnnnnnnnnnnnnnnnnnnnnnnnnnnnnnnnnnnnnnnnnnnnnnnnnnnnnnnnnnnnnnnnnnnnnnnnnnnnnnnnnnnnnnnnnnnnnnnnnnnnnnnnnnnnnnnnnnnnnnnnnnnnnnnnnnnnnnnnnnnnnnnnnnnnnnnnnnnnnnnnnnnnnnnnnnnnnnnnnnnnnnnnnnnnnnnnnnnnnnnnnnnnnnnnnnnnnnnnnnnnnnnnnnnnnnnnnnnnnnnnnnnnnnnnnnnnnnnnnnnnnnnnnnnnnnnnnnnnnnnnnnnnnnnnnnnnnnnnnnnnnnnnnnnnnnnnnnnnnnnnnnnnnnnnnnnnnnnnnnnnnnnnnnnnnnnnnnnnnnnnnnnnnnnnnnnnnnnnnnnnnnnnnnnnnnnnnnnnnnnnnnnnnnnnnnnnnnnnnnnnnnnnnnnnnnnnnnnnnnnnnnnnnnnnnnnnnnnnnnnnnnnnnnnnnnnnnnnnnn---nnnnnnnnnnnnnnnnnnnnnnnnnnnnnnnnnnnnnnnnnnnnnnnnnnnnnnnnnnnnnnnnnnnnnnnnnnnnnnnnnnnnnnnnnnnnnnnnnnnnnnnnnnnnnnnnnnnnnnnnnnnnnnnnnnnnnnnnnnnnnnnnnnnnnnnnnnnnnnnnnnnnnnnnnnnnnnnnnnnnnnnnn------nnnnnnnnnnnnnnnnnnnnnnnnnnnnnnnnnnnnnnnnnnnnnnnnnnnnnnnnnnnnnnnnnnnnnnnnnnnnnnnnnnnnnnnnnnnnnnnnnnnnnnnnnnnnnnnnnnnnnnnnnnnnnnnnnnnnnnnnnnnnnnnnnnnnnnnnnnnnnnnnnnnnnnnnnnnnnnnnnnnnnnnnnnnnnnnnnnnnnnnnnnnnnnnnnnnnnnnnnnnnnnnnnnnnnnnnnnnnnnnnnnnnnnnnnnnnnnnnnnnnnnnnnnnnnnnnnnnnnnnnnnnnnnnnnnnnnnnnnnnnnnnnnnnnnnnnnnnnnnnnnnnnnnn---nnnnnnnnnnnnnnnnnnnnnnnnnnnnnnnnnnnnnnnnnnnnnnnnnnnnnnnnnnnnnnnnnnnnnnnnnnnnnnnnnnnnnttttttatttcttatgctaaacctgaagataagttgtccgtttatgatattgcttgttgtatgcgtgccggttctaaggttgttaaccataatgttttaattaaagagtcaatacctattgtttggggtgtcaaggactttaatactctttctcaagaaggtaagaagtaccttgttaaaacaactaaagcaaagggtttgacttttttattaacttttaatgataaccaagcaattacacaagttcctgctactagtatagttgcaaaacagggtgctgg----------------ttttaaacgt-acttataatt-ttctgtggtatgtatgtttatttgttgttgcattgtttattggtgtctcat---ttattgattacacaaccactgtaactagctttcatggttatgattttaagtacattgagaatggtcagttgaaggtgtttgaagcacctttacactgtgttcgtaatgtttttgataattttaatcaatggcatgaagctaagtttggtgttgttactactaatagtgataaatgtcctatagttgttggtgtttcagagcgtattaatgttgttcctggtgttccaacaaatgtatatttggtaggaaagactcttgtttttacattacaggctgcttttggaaacacaggtgtttgttatgactttgatggtgttaccactagtgataagtgtatttttaattctgcttgtactaggttggaaggtttgggtggtgacaatgtttattgttacaacactgatcttattgaaggttctaaaccttatagtactttacagcccaatgcttattataagtatgatgttaaaaattatgtacgttttccagaaattttagctagaggttttggcttacgtactattagaactttggctacacgttattgtagagttggtgaatgccgtgactcacataaaggtgtttgttttggttttgataaatggtatgttaatgatggacgtgttgatgatggttacatttgtggtgatggtcttatagaccttcttgttaatgtactctcaatctttagttcatcttttagcgttgtggctatgtctggacatatgttgtttaactttctttttgcagcatttattacatttttgtgctttttagttactaaatttaaacgtgtttttggtgatctttcttatggtgtttttactgttgtttgtgcaactttgattaataacatttcttatgttgttactcaaaatttattttttatgttgctttatgctattttgtattttgtttttactaggacagtgcgttatgcttggatttggcatattgcatacattgttgcatacttcttgttaataccatggtggcttctcacatggtttagttttgctgcatttttagagcttttacctaatgtttttaagttaaaaatctctactcaattgtttgaaggtgataagtttataggtacttttgagagtgnnnnnnnnnnnnnnnnnnnnnnnnnnnnnnnnnnnnnnnnnnnnnnnnnnnnnnnnnnnnnnnnnnnnnnnnnnnnnnnnnnnnnnnnnnnnnnnnnnnnnnnnnnnnnnnnnnnnnnnnnnnnnnnnnnnnnnnnnnnnnnnnnnnnnnnnnnnnnnnnnnnnnnnnnnnnnnnnnnnnnnnnnnnnnnnnnnnnnnnnnnnntgttatattctccacctaccattagctacaattccaccttacaatctggtcttaagaagatggcacaaccatctggttgtgttgagagatgtgtggttcgcgtctgttatggtagtactgtgcttaatggagtttggttaggtgacactgttacttgtcctagacatgtcatagcaccatcaaccactgttcttattgattatgatcatgcatatagtactatgcgtttgcataatttttcagtgtctcataatggtgtcttcttgggagttgttggtgttacaatgcatggttctgtgttgcgtattaaggtttcacaatctaatgtacatacacc---taaacatgtttttaaaacgttgaaacctggtgattcttttaatattttagcatgttatgaaggtattgcatctggtgtttttggtgttaatttacgtacaaactttactattaaaggttcttttataaatggagcttgtggttctcctggttataatgttagaaatgatggtactgttgagttttgttatttacaccaaattgagttaggtagtggtgctcatgttggttctgattttactggtagtgtttatggtaattttgatgaccaacctagtttgcaagttgagagtgccaaccttatgctatcagataatgttgttgcctttttgtatgctgctttgttgaatggttgtaggtggtggttgcgttcaactagagttaatgttgannnnnnnnnnnnnnnnnnnnatgggctatggctaatggttatacaagtgtttctagtgttgagtgctattctattttggcagcaaaaactggtgttagtgttgaacaattgttagcttccattcaacatcttcatgaaggttttggtggtaaaaacatacttggttattctagtttatgtgatgagwtcacactagctgaagttgtgaagcagatgtatggtgttaacttgcaaagtggtaaggttatttttggtttaaaaacaatgtttttatttagcgttttcttcacaatgttttgggcagaactctttatttatacaaacactatatggataaaccctgtgatacttacacctatattttgtctacttttgtttttgtcattagttttaactatgtttcttaaacataagtttttgtttttgcaagtatttttattacctactgttattgcaactgctttatataattgtgttttggattattacatagtaaaatttttggctgaccattttaactataatgtttcagtattacaaatggatgttcagggtttagttaatgttttggtttgtttatttgttgtatttttac---------acacatggcgcttttctaaagaac------gttttacacattggtttacatatgtgtgttctcttatagcagtagcttacacttatttttatagtggtgactttttgagtttgcttgttatgtttttatgtgctatatctagtgattggtacattggtgccattgtttttaggttgtcacgtttgattgtaattttttcacctgaaagtgtatttagtgtttttggtgatgtgaaacttactttagttgtttatttaatttgtggttatttagtttgtacttattggggcattttgtattggttcaataggttttttaaatgtactatgggtgtttatgattttaaggtgagtgctgctgaatttaaatacatggttgctaatggacttcatgcaccacatggaccttttgatgcactttggttatcattcaaactacttggtattggtggtgaccgttgtataaaaatttcaactgtccaatccaaactgactgatttgaagtgtactaatgttgtgttattgggttgtttgtctagtatgaacattgcagctaattctagtgaatgggcttattgtgttgatttacacaataagattaatctttgtgatgaccctgaaaaagctcaaggtatgttgttagcactccttgcgttctttctaagtaaacatagtgattttggtcttgatggccttattgattcttattttgataatagtagcacccttcagagtgttgcttcatcatttgttagtatgccatcatatattgcttatgaaaatgctagacaagcttatgaagatgctattgctaatggatcttcttctcaacttattaaacaattgaagcgtgccatgaatatcgcaaagtctgaatttgatcatgagatatctgttcagaagaaaattaatagaatggctgaacaagctgctacacagatgtataaagaagcacgctctgttaatagaaaatctaaagttattagtgctatgcactctttactttttggaatgttaagacgtttggatatgtctagtgttgaaactgttttgaatttagcacgtgatggtgttgtgccattgtcagttatacctgcaacttcagcttccaaactaactattgttagtccagatcttgaatcttattctaagattgtttgtgatggttctgttcattatgctggagttgtttggacacttaatgatgttaaagacaatgatggtagacctgttcatgttaaagagattacaaaggaaaatgttgaaactttgacatggcctcttatccttaattgtgaacgtgttgttaaacttcaaaataatgaaattatgcctggtaaacttaagcaaaaacctatgaaagctgagggtgatggtggtgttttaggtgatggtaatgccttgtataatactgagggtggtaaaacttttatgtacgcttatatttctaataaagctgaccttaaatttgttaagtgggagtatgagggtggttgcaacacaatcgagttagactctccttgtcgatttatggtc---gaaacacctaatggtcctcaagtgaagtatttgtattttgttaaaaatttaaacaccttacgtagaggtgccgttcttggttttataggtgccacaattcgtctacaagctggtaaacaaactgaattggctgttaattctggacttttaactgcttgtgctttttctgttgatccagcaactacttacttggaagctgttaaacatggtgcaaaacctgtaagtaattgtattaagatgttatctaatggtgctggtaatggtcaagctataacaactagtgtagatgctaacaccaatcaagattcttatggtggagcgtctatttgtttgtattgtcgggcccacgttcctcaccctagtatggatggttactgtaagtttaagggtaaatgtgttcaggttcctattggttgtttggatcctattaggttttgtttagaaaataatgtgtgtaatgtttgtggttgctggttgggacatggatgtgcttgtgaccgtacaa------ctattcaaagtg---ttgacatttcttatttaaacgagcaaggggttctagtgcagctcgactagaaccctgtaatggcacggacatcgataagtgtgttcgtgcttttgacatttataatamaaatgtttcattcttgggtaagtgtttgaagatgaactgtgttcgttttaaaaatgctgatcttaaggatggttannnnnnnnnnnnnnnnnnnnnnnnnnnnnnnnnnnnnnnnnnnnnnnnnnnnnnnnnnnnnnnnnnnnnnnnnnnnnnnnnnnnnnnnnnnnnnnnnnnnnnnnnnnnnnnnnnnnnnnnnnnnnnnnnnnnnnnnnnnnnnnnnnnnnnnnnnnnnnnnnnnnnnnnnnnnnnnnnnnnnnn----------------nnnnnnnnnnnnnnnnnnnnnnnnnnnnnnnnnnnnnnnnnnnnnnnnnnnnnnnnnnnnnnnnnnnnnnnnnnnnnnnnnnnnnnnnnnnnnnnnnnnnnnnnnnnnnnnnnnnnnnnnnnnnnnnnnnnnnnnnnnnnnnnnnnnnnnnnnnnnnnnnnnnnnnnnnnnnnnnnnnnnnnnnnnnnnnnnnnnnnnnnnnnnnnnnnnnnnnnnnnnnnnnnnnnnnnnnnnnnnnnnnnnnnntaatggtaacttttatgattttggtgattttgttgttagcttacctaatatgggtgttccctgttgtacatcatattattcttatatgatgcctattatgggtttaactaattgtttagctagtgagtgttttgtcaagagtgatatttttggtagtgattttaaaacttttgatttgcttaagtatgatttcactgaacataaagaaaatttattcaataagtactttaagcattggagttttgattatcatcctaattgtagtgactgttatgatgatatgtgtgttatacattgtgctaattttaatacactatttgccacaactataccaggtactgcttttggtccactatgtcgtaaagtttttatagatggtgttccacttgttacaactgctggttatcattttaagcaattaggtttggtttggaataaagatgttaacacacactcagttaggttgacaattactgaacttttgcaatttgtcactgacccttccttgataatagcttcttccccagcactcgttgatcaacgcactatttgtttttctgttgcagcattgagtactggtttgacaaatcaagttgttaagccaggtcattttaatgaagagttttataactttcttcgtttaagaggtttctttgatgaaggttctgaacttacattaaaacatttcttcttcgcacagaatggtgatgctgctgttaaagattttgacttttaccgttataataagcctaccattttagatatttgtcaagctagagttacatataagatagtctctcgttattttgacatttatgaaggtggctgtattaaggcatgtgaagttgttgtaacaaatcttaataagagtgctggttggccattaaataagtttggtaaagctagtttgtattatgaatctatatcttatgaagaacaggatgctttgtttgctttgacaaagcgtaatgtcctccctactatgacacagctgaatcttaagtatgctattagtggtaaagaacgtgctagaactgttggtggtgtttctctgttgtccacaatgaccacaagacaataccatcaaaaacatcttaaatccattgttaatacacgcaatgccactgttgttattggtactaccaaattttatggtggttggaataatatgttgcgtactttaattgatggtgttgaaaaccctatgctcatgggttgggattatcccaaatgtgatagagctttgcctaacatgatacgtatgatttcagccatggtgttgggttctaagcatgttaattgttgtactgcaacagataggttttataggcttggtaatgagttggcacaagttttaacagaagttgtttattctaatggtgg-tttttattttaagccaggtggtacgacttctggtgacgctagtacagcttatgctaattctatttttaacatttttcaagccgtgagttctaacattaacaggttgcttagtgtcccatcagattcatgtaataatgttaatgttagggatctacaacgacgtctgtatgataattgctataggttaactagtgttgaagagtcattcattgatgattattatggttatcttaggaaacatttttc-aatgatgattctctctgatgacggtgttgtctgttataacaaggattatgctgagttaggttatatagcagacattagtgcttttaaagccactttgtattaccagaataatgtctttatgagtacttctaaatgttgggttgaagaagatttaactaagggaccacatgagttttgttcccagcatactatgcaaatagttgacaaagatggtacctattatttgccttatccagatcctagtaggatcttgtcagctggtgtttttgttgnnnnnnnnnnnnnnnnnnnngttgttaagacagatgctgttgttttgttagaacgttatgtgtctttagctattgatgcataccctctttcaaaacaccctaattctgaatatcgtaaggttttttacgtattacttgattgggttaagcatcttaacaaaaatttgaatgagggtgttcttgaatctttttctgttacacttcttgataatcaagaagataagttttggtgtgaagatttttatgctagtatgtatgaaaattctacaatattgcaagctgctggtttatgtgttgtttgtggttcacaaactgtacttcgttgtggtgattgtctgcgtaagcctatgttgtgcactaaatgcgcatatgatcatgtatttggtaccgaccacaagtttattttggctataacaccgtatgtatgtaatgcatcaggttgtggtgttagtgatgtcaaaaaattgtatcttggtggtttgaattactattgtacaaatcataaaccacagttgtcttttccattatgttcagctggtaatatatttggtttatataaaaattcagcaactggttccttagatgttgaagtttttaataggcttgcaacgtctgattggactgatgttagggactataaacttgctaatgatgttaaagatacacttagactctttgcggctgaaactattaaagctaaagaagagagtgttaagtcttcttatgcttttgcaactcttaaagaggttgttggacctaaagaattgcttcttagttgggaaagtggtaaagttaaaccacctttgaatcgtaattctgttttcacctgttttcaaataagtaaggactcaaaattccaaataggtgagttcatctttgagaaggttgaatatggttctgatactgttacgtataagtctactgtaactactaagttagttcctggtatgatttttgtcttaacatctcacaatgtccaacctttacgtgcaccaactattgcaaaccaagagaagtattctagcatttataaattgcaccctgcttttaatgtcagtgatgcatatgctaatttggttccatattaccaacttattggtaaacaaaagataactacaatacagggtcctcctggtagtggtaagtcacattgttccattggacttggattgtactacccaggtgcgcgtattgtttttgttgcttgtgcccatgctgctgttgattccttatgtgcaaaagctatgactgtttatagcattgataagtgtactaggattatacctgcaagagctcgggttgagtgttatagtggctttaaaccaaataacactagtgcacaatacatatttagcactgttaacgcattacctgagtgtaatgctgatatcgttgttgtagatgaagtttcaatgtgtacaaattatgacctttctgttattaatcagcgtttatcatataaacatattgtttatgttggtgatccacaacaacytcctgcacctagagtaatgattactaaaggtgttatggagcctgttgattataacgttgttactcaacgtatgtgtgctataggccctgatgtttttcttcataaatgttatagatgtcctgctgaaatagttaatacagtttctgaacttgtttatgagaacaagtttgtccctgttaaacctgctagtaaacagtgttttaaagtcttttttaagggtaatgtacaggttgacaatggttctagtattaacagaaagcagcttgaaatagttaagctgtttttagttaaaaatccaagttggagtaaggctgtgtttatttctccttataatagtcagaattatgttgctagtagatttttaggacttcaaattcaaactgttgattcttctcaaggtagtgagtatgattatgtaatctatgcacaaacttctgacactgcacatgcttgcaatgtaaaccgttttaatgttgctataacacgtgctaagaagggtatattttgtgtaatgtgtgataaaactttgtttgattcacttaagttttttgagattaaacatgcagatttacactc---tagccaggtttgtggcttgtttaaaaattgtacacgcactcctct---taatttaccaccaactcatgcacacactttcttgtcgttgtcagatcagtttaagactacaggtgatttagctgttcaaataggttcaaataacgtttgtacttatgaacatgttatatcatttatgggttttaggtttgatattagtattcctggtagtcatagtttgttttgtacacgtgactttgctattcgcaatgtgcgtggttggttgggtatggatgttgaaagtgctcatgtttgtggcgataacataggtactaatgttcctttacaggttggtttttcaaatggtgttaattttgttgtgcaaactgaaggttgtgtgtctaccaattttggtgatgttattaaacctgtttgtgcaaaatctccaccaggtgaacaatttagacaccttgttcctctttt---acgtaaaggacaaccttggttaattnnnnnnnnnnnnnnnnnnnnnnnnnnnnnnnnnnnnntgtccaatttgtctgacattattgtctttgttttgtgggcaggtagtttggaattaagtacaatgcgttactttgtaaaaatagggccaattaaatattgttattgtggtaattctgccacttgttataattcagttagtaatgaatattgttgttttaaacatgcattgggttgtgattatgtttacaatccgtatgcttttgatatacaacagtggggttatgttggttccttgagccaaaaccaccacacattytgtaacattcatagaaargagcatgatgcctctggtgatgctgttatgacacgttgtttggcagtacatgattgttttgtcaaaaatgttgattggactgtaacgtacccctttattgcaaatgagaaatttatcaatggctgtgggcgtaatgtccagggacatgttgttcgtgcagccttgaaattgtataaacaaagtgttattnnnnacattggtaatcctaaaggtgtacsttgtgctgttactgatgccaaatggtactgtttatgacaagcaacctgttaatagtaatgtcaagttgttggattatgattatgcaactcatggtcaacttgatggtctttgtctattctggaattgtaatgttgatatgtatccagaattttcaattgtgtgtcgttttgacacacgtactcgttctgtttttaatttagaaggtgttaatggtggttctctttatgttaacaaacatgcgtttcatacaccagcatatgataaacgtgcttttgttaaattaaaacctatgccctttttttactttgatgacagtgattgtgatgttgtgcaagaacaagttaattatgtaccccttcgcgctagtagttgtgttacccgttgtaatataggtggtgctgtttgttcaaaacatgcaaatttgtatcaaaaatatgttgaggcatataatacatttacacaggctggttttaacatttgggtaccacatagttttgatgtttataatttgtggcaaatttttattgaaactaatttacaaagtcttgaaaatatagcatttaatgttgtaaaaaaagggtgttttactggtgttgatggtgagttacctgttgcagttgttaacgacaaagtttttgttcgctatggcgatgttgacaacttagtttttacaaataaaacaacattgcctactaatgttgcttttgaattgtttgcaaaacgaaaaatgggtttaacaccaccattgtctattcttaaaaatctcggtgttgttgctacatataaatttgttttatgggattatgaagctgaaagaccttttacctcatatactaagagtgtatgtaaatacactgattttaatgaggatgtttgtgtttgttttgacaatagtattcagggttcgtatgagcgttttacgcttactacgaacgctgttttattttctactgttgtcat------------taaaaatttaacnnnnnnnnnnnnnnnnnnn-nnnnnnnnnnnnnnnnnnnnnnnnnnnnnnnnnnnnnnnnnnnnnnnnnnnnnnnnnnnnnnnnnnnnnnnnnnnnnnnnnnnnnnnnnnnnnnnnnnnnnnnnnnnnnnnnnnnnnnnnnnnnnnnnnnnnnnnnnnnnnnnnnnnnnnnnnnnnnnnngtgatatggagtatgattttcttaacatggatatgggtgtttttattaataaatatggtcttgaggattttaattttgaacatgttgtatatggtgatgtttcaaaaactacattaggaggtcttcatttgttgatatcacagtttaggcttagtaaaatgggtgttttgaaagctgatgattttgtcattgcttatgacacaactttgaggtgttgcactgttacttatcctaatgaacttagttcaaaagttgtttgtacttatatggatttgttggtggacgactttgtttttatactaaagagtttagatcttggtgtaatatctaaagttcatgaagttattatagataataaaccttataggtggatgttgtggtgtaaagataaccacttgtccactttttatccacagttgcagtcwgctgaatggaagtgtggttatgctatgccacaaatttataagcttcaacgtatgtgtttggaaccttgtaatttatataattatggtgctggtattaagttgcctagtggtataatgttaaatgttgttaaatacactcagctttgtcaatacctaaatagcactacaatgtgcgtacctcataatatgcgtgttttgcactatggtgctggttctgacaaaggtgtggcacctggtacaactgttttaaaacgttggctaccacctgatgcaataatcattgataatgacatcaatgattatgttagtgatgcagattttagcattacaggtgattgtgctactgtttaccttgaagataagtttgacttacttatttctgatatgtatgatggtagaattaaattttgtgatggtgaaaacgtctctaaagatggtttttttacttatcttaatggtgttattagagaaaaattagctattggtggtagtgttgccattaagattacagaatatagttggaataagtatctttatgaattaatacagagatttgctttttggactttgttttgcacgtctgttaatacatcctcttcagaagcttttcttattggtattaattatttaggtgactttattcaaggtccttttatagctggtaacactgttcatgctaattatatattttggcgtaattctactattatgtctttgtcatacaattcagttttagatctaagtaagtttgaatgtaaacataaggccactgttgttgttacacttaaagatagtgatgtaaatgatatggttttgagtttgattaagagtggtaggttgttgttacgtaatagtggccgt---tttggtggttttagtaatcatttagt---ctcaacta---aatgaaacttttc------------ttgat----------tttgct---------tattttgcccctggtt-----------------------------------------------------------------------------------------------------tcttgctc-----------------tn---nnnnnnnnnnnn----nnnn---------------nnnnnnnnnnnnn------------------------nn---------------------------------------------------------------------------------------------------------------------------------------------------------------------------------------------------------------------------------------------------------------------------------------------------------------------------------------------------------------------------------------------------------------------------------------------------------------------------------------------------------------------------------------------------------------------------------------------------------------------------------------nnnnnnnnnnnnnn-----nnnnnnnnnnnn---nnnn---nnnnnnnnnnnnnnnnnnnnnnnn-------------------------------------nnnnnnnnnnnnnnnnnnnnn---------------------------------------------nnnnnn------------nnnnnnnnnnnnnnnnnnn------------------------------------------nnnnnnnnnnnnnn-----------------------------nnnnnnn------------nnnnnnnnnnnnnnnn---------nnnnnnnnnnnnnnnnnnnnnnnnnnnnnnn------------------nnn--------n------nnnnnnnn--------------nnnnnnnnnnnnnnnn--nnnnnnn---------nnnnnnnnnnnnnnnnnn---nnnnnnnnnnnnnnnnnnnn------nnnnnn--------------nnnnnnnnnnnnn---------------------------------------nnnnnnnnnnnnnnnnnnn----------nnnn------------------nnnnnnnnnnnnnnnnnnn-nnnnnnnnnnn---------nnnnnnnnnnnnn------------nnnnn----nnnnnnnnnnnnnnnnnnn-----------nnnnnnnnnnnn-----nnnnnnnnnnnnnnnnnnnnnnnnnnnnnnnnnnnnnnnnnnnnnnnnnnnnnn----------------nnnnnnnnnnnnnnnnnnnnnnnnnnnnnnnnnnnnnnnn------nnnnnnnnnnnnnnnnnnnnnnnnnnnnnn------------nnnnnnnnnnnnnnnnnnnn---nnnnnnnnnnnnnnnnnnnnnnnnnnnnn-------nn-----nnnnnnnnnn--------nnnnnnnnnnnnnnnnnnnnnnnnnnnnnnnnnnnnnnnnnnnnnnnnnnnnnnnnnnnnnnnnnnnnnnnnnnnnnnnnnnnnnnnnnnnnnnnnnnnnnnnnnnnnnnnnnnnnnnnnnnnnnnnnnnnnnnnnnnnnnnnnnnnnnnnnnnnnnnnnnnnnnnnnnnnnnnnnnnnnnnnnnnnnnnnnnnnnnnnn-nnn---nnnnt---------------ctgatgttaattgtaatggttatca------acatcattctgtttgctgatgttatgcgttacaatcttaacttcagttctaattctgt---ggata---------atctcaagagtggt--------gttatagtttttaaaactctacagta---------cgatgttttgtttt----actgtagtaattctt------------ct---------------tcg------ggcgttctag---acaccacaataccttttggcccttcctctcaaccttattactgttttataaatagtaccatc--------aacaccactcatg------------ttagcacttttgtgggtgtcctaccacccattgtgcgtgagattgttgttgctagaactggtcagttttatattaatggttttaagtattttgatttgggttttatcgaagctgtcaattttaatgtcacga---------------------cagctagtgctacagatttttggacggttgcatttgctacttttgttgatgttttggttaatgttagtgcaactaacattcaaaacttactttattgcgattctccatttgaaaagttgcagtgtgagcacttgcagtttggattgcaagatggtttttattctgcaaattt---------tcttgatgataatgttttgcctgatacttatgttgcacttcctatttattatcaacatactgatataa------attttactgcgact------gcatcttttggtggtt--------------------------------------cttgt---------------------tatgtttgcaaaccacatcaggttaatatatctcttaatggtaatact---------------------tcagtgtctnnnn-----nnnnnnnnnnn------nnnnnnnnnnnnnnnn------nnnnnnnnnnnnnnnnnnnnnnnnnnnnnnnnnnnnnnnnnnnnn----------nnnnnnnnnnnnn------------------nnnnnnnnnnnnnnnnnnnnnnnnnnnnnnnnnnnnnnnnnnnnnnnnnnnnnnnnnnnnnnnnnnnnnnnnnnnn---nnnnnnnnnnnnnnnnnnnnnnnnnnnnnnnnnnnnnnnnn-nnnnnnnnnnnnnnn------------------nnnnnnnn-------------------nnnnnnnnnnnnnnnnnn------nnnnnnnnnnnnnnnnnnnnnnnnnnnnnnnnnnn---------nnnnnnnnnnnnnnnnnnnnnnnnnnnnnnnnnnnnnnnnnnnnnnnnnnnnnnnnnnnnnnnnnnnnnnnnnnnnnnnnnnnnnnnnnnnnnnnnnnnnnnnnnnnnnn------nnnnnnnnnnnnnnnnnnnnnnnnnnnnnnnnnnnnnnnnnnnnnnnnnnnnnnnnnnnnnnnnnnnnnnnnnnnnnnnnnnnnnnnnnnnnnnnnnnnnnnnnnnnnnnnnnnnnnnnnnnnnnnaagcattattggtgccatgactgctgttaatgagtctaga--tatggc------ttg------caaaacttactacagttacctaacttttattatgttagtaatg------gtggtaacaat------------------tgcactacggccgttatgacttattctaattttggtatttgtgctgatggttctt------taattcctgttcgtccgcgtaattctagtgataatggtatttca-gccataatcactgctaatttatccattccctctaactggactacttcagttcaagttgagtacctccaaattactagtactccaatagttgttgattgtgctacttatgtgtgtaatggtaaccctcgctgtaagaatttacttaagcagtatacttctgcttgtaaaactattgaagatgccttacgacttagtgctcatttggaaactaatgatgttagtagtatg------------ctaactttcgatagcaatgcttttagt-ttggc---------taatgttactagttt------tggagattataacctttctagtgttttacctcagagaaacattcattcaagccgtatag------------caggacgtagtgctttggaagatttgttgtttagcaaagttgttacatctggtttgggtactgttgatgttgactataagtcttgtac-------taaaggtctttct---------attgctgaccttgcttgtgctcagtactacaatggcataatggttttgccaggtgttgctgatgctgaacgtatggccatgtacacaggttctcttataggtggcatggtgctcggaggtcttacatca---gcagccgccatacctttttctttggcactgcaagcacgacttaactatgttgctttacaaactgatgtgcttcaagaaaatcagaaaattttggctgcatcatttaataaggctattaataacattgttgcttcttttagtagcgttaatgatgctattacacaaactgcagaggctatacatactgttactattgcacttaataagattcaggatgttgttaatcaacagggtagtgctcttaaccatctcacttcacaattgagacataattttcaggccatttctaattcaattcaagctatttatgaccggcttgattcaattcaagccgatcaacaagttgacagattaattactggacggcttgcagctttgaatgcatttgtttcccaagttttgaataaatatactgaagttcgtagttccagacgcttagcacagcagaagattaatgaatgtgtcaaatcacaatctaatagatatggtttttgtggc---aatggcacccatatcttttcaatcgtcaactcagctccagatggtttgctttttcttcatactgttttgctgccaaccgactacaagaatgtaaaggcgtggtcgggtatctgtgttgatggcatttacggctatgttctgcg------tcaacctaacttggttctttattctgataatggt---------------------gtctttcgtgtaacttccagggtcatgtttcaacctcgtttacctgtttcgtccgattttgtgcaaatatataattgtaatgttacttttgttaacatnnnnnnnnnnnnnnnnnnnnnnnnnnnnnnnnnnnnnnnnnnnnnnnnnnnnnnnnnnnnnnnnnnnnnnnnnnnnnnnnn------nnnnnnnnnnn---------nnnnnnnnnnnnnnnnnnnnnnnnnnnnnnnnnnnnnnnnnnnnnnnnnnnnnnnnnnnnnnnnnnnnnnnnnnnnnnnnnnnnnnnnnnnnnnnnnnnnnnnnnnnnnnnnnnnnnnnnnnnnnnnnnnnnnnnnnnnnnnnnnnnnnnnnnnnnnnnnnnnnnnnnnnnnnnnnnnnnnnnnnnnnnnnnnnnnnnnnnnnnnnnnnnnnnnnnnnnnnnnnnnnnnnnnnnnnnnnnnnnnnnnnnnnnnnnnnnnnnnnnnnnnnnnnnnnnnnnnnntgcattgtttaacttcatcaatgcgaggttgttgtgattgtggttcaactaaacttccttattacgaa---tttgaaaargtccacgttcaata-----------------------atgcctttcggtggcctatttcaacttactcttgaaagtactattaataagagtgtggctaatctcaaattacca----cctcatgatgttactgtcttgcg---------tgacaatctcaaacctgttactacacttagtactatcactgcttatttgttagttagtttgtttgtcacttattttgc-tttattcaaacctcttactgctagaggtcgtgttgcttgttttgttttaaaactattgacactatttttctatgtgcctttattggttctttttggtatgtatcttgacagttttataa---ttttttctacgctgttgtttcgattcatacatgttggctattatgcctatctctataaaaatttttcatttgttttgttcaatgttactaaactatgcttcgtttcaggcaagtgttggtatcttgaacaatcattttatgaaaatcgtttt--gctgctatttatggtggtgaccactatgtcgttttaggtggtgaaactattacttttgtttcttttgatgacctttatgttgctattagaggttcttgtgaaaagaacctacaacttatgcgtaaggttgacttgtataatggtgctgtcatttacatttttgccgaagagcctgttgttggtatagtc---------tac---tcctct------------------------caactatacgaagatgt------------------------------------------------------------------------------------------------------------------------------------------------------------------------------------------------------------------------------------------------------------------------------------------------------------------------------------------------------------------------------------------------------------------------------------------------------------------------------------------------------------------------------------------------------------------------------------------------------------------------------------------------------------------------------------------------------------------------------------------------------------------------------------------------------------------------------------------------------------------------------------tccttcgattaattgatgacaatggcattgtcctcaattccatt----------ttatggctcctt----------gttatgatattttt-------------ctttgtgttggcaatgacttttattaaactgattcaattgtgttttacttgtcattatttttttagtaggacattatatcaaccagtttataaaatttttcttgcttaccaagattatatgcaaatagcacctgttccagctgaagtactaaatgtctaaactaaacg---------------------------------------------------------atgtctaat------------------------------------------------agtagtgtg---------------------------------------------cctc------tttcagagg-tttatgtccatttacgtaactggaactttagttggaatttaattctaacgctttttatagttgtgttgcagtatgggcattataagtatagcagacttctttatggtttaaagatgtctgttttatggtgtttatggccacttgttctagctttgtctatttttgactgttttgtcaattttaatgtggactgggtcttttttggttttagtattcttatgtctattattacactttgtttatgggttatgtattttgttaatagtttcagactttggcgccgtgttaaaactttttgggcttttaatcctgaaactaatgcaatcatctctctccaggtttacggacataattattacttaccggtgatggctgcacctacaggtgttacattaacacttctcagtggtgtacttcttgttgatggccataagattgctactcgtgttcaagtgggtcagttgcctaaatatgtaatagttgctacacctagtaccacaattgtttgtgaccgtgttggtcgctctgttaatgaaacaagccagactggttgggcattctacgtccgtgctaaacatggtgatttttctggtgttgcctctcaggagggtgttttgtcagaaagagagaagttgcttcatttaatctaaactaaacaa--------------------------------------aatggctag------------tgtaaattgggccgat---g------------------------acagagctgcta---ggaagaaatttcctcctccttcattttacatgcctcttttggttagttctgataaggcaccatatagggtcatccccaggaatcttgtccctattgg------taagggtaataaagatgagcagattggttattggaatgttcaagagcgttggcgtatgcgcagggggcaacgtgttgatttgcctcctaaagttcatttttattacctaggtactggacctcataaggaccttaaattcagacaacgttctgatggtg------ttgtttgggttgctaaggaaggtgctaaaactgttaataccagtcttggtaatcgcaaacgtaatcagaaacctttggaaccaaagttctctattgctttgcctccagagctctctgttgttgagt------------------ttgaggatcgctctaataactcatctcgtgctagc------------------agtcgttcttcaactc------------------------gtaacaactcacgagactcttctcgtagc--act---------------tcaagacaac----------------------------------------------------agtctcgcactcgt--------------------------------------------tctgattctaaccagtcttcttc----------agatcttgttgctgctgttactttggct---------ttaaagaacttaggttttga------------taaccagtcgaagt-----------------------------------------cacctagt---tcttctggtacttccactcc------taag------------------------aaacctaataagcctctttctcaacccagggctgataagccttc--------------------tcagttgaagaaacctcgttggaagcgtgttcctaccagagaggaa------aatgttattcagtgctttggtcctcgtgattttaatcacaatatgggggattcagatcttgttcagaatggtgttgatgccaaaggttttccacagcttgctgaattgattcctaatcaggctgcgttattctttgatagtgaggttagcactgatgaagtgggtgataatgttcagattacctatacctacaaaatgcttgtagctaaggataataagaaccttcctaagttcattgagcagattagtgctttt---------------------actaaacccagttctatc-aaagaaatgcagtcacaatcatctcatgctgttcagaacacagtactt-----------------------------------------------aat------------------------------------------gcttctattccagaatctaaaccat------------------------------------------tggctgatgatgattcagccatt---------------atagaaattgtcaacgaggttt----------------------------------------------------------------------tgcattaaattgtt-----------------------------------------------------------------------------------------------------------------------------------------------------------------------------------------------------------------ttgtaattccagttg---------------------------------------------------------------------------------------------------------------------------------------------------------------------------------------------------------------------------------------------------------------------------------------------------------------------------------------------------------------------------------------------------------------------aatgtttatta-----------------------------------------------------------------------------------------------------------------------------------------------------------------------------------------------------------------------------------------------------------------------------------------------------------------------------------------------------------------------------------------------------------------------------------------------------------------------------------------------------------------------ttattagt-------------------------------------------------------------------tg-------caaccccatgcgtttagcgcatga-----------------------taagggtttagtcttacacacaatggtaggccagtgatagt-aaagtgtaa-gtaatttgctat---catattaacatgtctagaggaaagtcagaa--------ctttttctgtttgtgtt-----gttggagtac--tt--aaagatcgc-ataggcgcgccaa-caa----------------------------------------------------------------------------------------------------tggaagagccaac----------aacatatctaaa--aatgtt------------------------ttgtctggtacttgttaatgata----------------------------------------------------------------------------------------------------------------------------------------------------------------------------------------------------------------------------------------------------------------------------------------------------------------------------------------------------------------------------------------------------------------------------------------
>AY518894_HumanNL63_Netherlands_1988--
---------------------------------------------------------------------------------------------------------------------------------------------------------------------------------------------gct---taaagaatttttctatctat-----------agatagagaattttcttatttagactttgtgtctactcctctcaactaaac-gaaattt------ttcta-gtgctgtcatttgt-----tatg-gc--agtcctagtgtaattgaaatttcgtcaagtttgtaa--actggttaggcaagtgttgtatttt-ctgtgtttaagcactggtggttctgtcca-ctagtgcacaca-ttgata-cttaag-tggtgttctgtca-ctgcttattgtggaagcaacgttctgtcgttgtggaaaccaataactgctaaccatgttttacaatcaagtgacacttgctgttgcaagtgattcggaaatttcaggttttggttttgccattccttctgtagccgttcgcgcttatagcgaagccgctgcacaaggttttcaggcatgccgctttgttgcttttggcttacaggattgtgtaaccggtattaatgatgacgattatgtcattgcattgactggtactaatcagctttgtgccaaaattttacttttttctgatagacctcttaatttgcgaggttggctcattttttctaacagcaattatgttcttcaggactttgatgttgtttttggcca---tggtgcaggaagtgtggtttttgtg------gataagtatatgtgtggttttgatggtaaacctgtgttacctaaaaacatgtgggaatttagagattactttaatgataat---actgatagtattgttattggtggtgtcacttatcaattagcatgggatgttatacgtaaagacctttcttatgaacagcaaaatgttttagctattgagagcattcattat---cttggcactacaggtcatactttgaagtctggttgcaaactcattaatgccaagccgcctaaatattcttctaaggttgttttgagtggtgaatggaatgctgtgtataaggcgtttggttcaccatttattacaaatggtatatcattgctagatataattgttaaaccagttttctttaatgcttttgttaaatgcaattgtggttctgagaattggagtgttggtgcatgg---gatggttatctatcttcttgttgtggcacacctgctaagaaactttgtgttgttcctggtaatgttgttcctggtgatgtgatcatcacctcaactgatg---ctggttg------tggtgtta---aatactatgctggcttagttgttaaacatattactaacattact------------------ggtgtgtctttatggcgtgttacagctgttcattctgatggaatgtttgtggcaacatcttcttatgatgcacttttgcatagaaattcattaga---ccctttttgctttgatgttaacactttactttctaatcaattacgtctagcttttcttggtgcttctgttacagaagatgttaaatttgctgctagcactggtgttattgacattagtgctggtatgtttggtctttacgat---gacatattgacaaacaataaaccttggtttgtacgcaaagcttctgggctttttgatgcaatctgggatgcttttgttgccgctattaagcttgtgccaactactactggtggtttggttaggtttgttaagtctatcgcttcaactgttttaactgtttctaatggtgttattattat---gtgtgcagatgttccagatgctttt-caaccagtttaccgcacatttacacaagctatttgtgctgcatttgatttttctttagatgtatttaaaattggtgatgttaaatttaaacgacttggtgattatgttcttactgaaaatgctcttgttcgtttgactactgaagttgttcgtggtgttcgtgatgctcgcataaagaaagccatgtttactaaagtagttgtaggtcctacaactgaagttaagttttctgttattgaacttgccactgttaatttgcgtcttgttgattgtgcacctgtagtttgccctaaaggtaaaattgttgttattgctggacaagcttttttctatagtggtggtttttatcgttttatggttgattctacaactgtattaaatgaccctgtttttactggtgagttattttat---------actattaagtttagtggttttaagcttgatggttttaaccatcagtttgttaatgct---agttctgctacagatgccattattgctgttgagctgttgttatcggattttaaaactgcagtttttgtgtacacatgtgtggttgatggttgtagtgtcattgttagacgtgatgctacattcgccacacatgtgtgttt---------taaggactgttatagtatttgggagcaattctgcattgataattgtggtgagccatggtttttgactgattataatgctatcttgcagagtaataaccctcaatgtgctattgttcaagca---------tcggagtct---------------------aaagttttgcttgagaggtttttacctaagtgtcctgaaatactgttgagtattgatgatggccatttatggaatctttttgttgaaaagtttaattttgttacagattggttaaaaactcttaagcttacacttacttctaatggtcttttaggtaattgtgccaaacgttttagacgtgttttggtaaaattgcttgatgtctataatggttttcttgaaactgtctgtagtgtcgtacacactgctggtgtttgcattaaatattatgctgttaatgttccatatgtagttattagtggttttgtaagtcgtgtaattcgtagagaaaggtgtga------cgtgacttttccttgtgttagttgtgtcacttttttctatgaatttttagacacgtgttttggtgttagtaaacctaatgccattgatgttgaacatttagagcttaaagaaactgtttttgttgaacctaaggatggtggtcaattttttgtttctgatgattatctttggtatgttgtagatgacatttattatccagcttcatgtaatggtgtattgccagttgcttttacaaaa---ttggcaggtggtaa---------aatatctttttctgatgatgttatagttcatgatgttgaacctacccataaagtcaagctcatatttgagtttgaagatgatgttgttaccagtctttgtaagaagagttttggtaagtctattatttatacaggt---gattgggaaggtttacatgaagttcttacatctgcaatgaatgtcattgggcaacatattaagttgccacaattttatatttatgatgaagagggtggttatgatgtttctaaaccagttatgatttcacaatggcctatt---------------------------------------------------------------------------------------------------------------------------------------------------------------------------------------------------------------------agtgatgat---------------------agtgatg------------------------gttgtgttgttgaa---------------------------gcgagcactgattttcatcaattagaa---------------------------------------------------------------------------------------------------------------------------------------------------------------------------------------------------------------tc------------------------------------------------------------------tgttagagaa---------gaggttgatataattgaac------------------------------aaccttttgg---------------ggaagttga----acatgcgct------------ctcaatta---gacaacctttttctttttcttttagagatgaattgggtgttcgtgttttagatcaatctgataataattgttggattagtaccacacttatacagttgcaacttacaaagcttttggatga---ttctattgagatgcaattgtttaaagttggtaaagttgattcaattgttcaaaagtgttatgagttgtctcatttaattagtggttcacttggtgatagtggtaaacttcttagtgaacttcttaaagataaatatacatgttctataacttttgagatgtcttgtgattgt---ggtaaaa------agtttgatgagcaagttggttgtttgttttggattatgccttacacaaaactttttcaaaaaggtgagtgttgtatttgtcataaaatgcagacttataagcttgttagtatgaaaggtactggtgtgtttgt---acaggatccagcacctattgacattgatgctttccctgttagacctatatgttcatctgtatatttaggtgttaagggttc---------tggtcattatcaaacaaatttatacagttttgacaaagctattgatggttttggtgtctttgacattaaa---------aatagtagtgttaatactgtttgttttgttgatgttgattttcata----------------------------------------------------gtgtagaaatagaa------------------------------------------------------gctggtgaa------g-------------------------------------------------------ttaaaccttttgctgtatataaaaatgttaaattttatttaggtgatatttcacaccttgtaaactgtgtttcttttgactttgttgtcaatgctgctaatgaaaatctcatgcatggaggcggtgtcgcacgtgctattgatattttgactgaaggtcaacttcagtcattatctaaagattacattagtagtaatggtccacttaaggttggagcaggtgttatgttggagtgtgaaaaattcaatgtatttaatgttgttggtccgcgaactggtaaacatgagcattcattacttgttgaagcttataattctattttatttgaaaatggtattccacttatgcctcttcttagttgtggtatttttggtgtaaggattgaaaattctcttaaagctttgtttagttgtgacattaataaaccattgcaagtttttgtttattc------------ttcaaatgaagaacaagctgttcttaagtt-------------------------------------------------------------------------------------tttagatggtttagat---ttaacaccagtca--------------------------------------------------------------------------ttgacgatg---------------------------------------------ttgatgttg----------tt------------------------------------------------------------------------aaacctttta------gagttgaaggtaatttttcattctttgattgtggtgtcaatgcc------------ttggatggtgata---tt------tacttattatttactaactctattttaatgttggataaacaaggacaattattggacacaaaacttaatggtattttgcaacaggcagttcttgattatcttgctaca------gttaaaactgtaccagctggtaatttggttaaact---------tgt---tgttgagagttgtaccatttatatgtgtgttgtaccatcgataaatgatctttcttttgataaaaatcttggtcgttgtgtgcgtaaacttaatagattgaaaacttgtgttattgccaatgttcctgctattgatgttttgaaaaagcttctttcaagtttgactttaactgttaaatttgttgtagagagtaatgttatggatgttaacgactgttttaagaatgataatgtagttttgaaaattactgaagatggtattaatgttaaagatgttgttgttgagtcttctaagtcacttggtaaacaattgggtgttgtgagtgatggtgttgactcttttgaaggtg---ttttacctattaatactgatac------tgtcttatctgtag---ctccagaagttgactgggttgctttttacggttttgaaaaggcagcactttttgcttctttggatgtaaagccatatggttaccctaatgattttgttggtggttttagagttcttgggaccaccgacaataattgttgggttaatgcaacttgtataattttacagtatcttaagcctacttttaaatctaagggtttaaatgttctttggaacaaatttgttacaggtgatgttggaccttttgttagttttatttattttataactatgtcttcaaagggtcaaaagggtgatgctgaagaggcattatctaaattgtcagagtatttgattagtgattctattgttactcttgaa---------------caatattcaacttgtgacatttgtaaaagta------------ctgtagttgaagttaaaagtgctgttgtctgtgctagtgtgcttaaagatggttgtgatgttggtttttgtccacacagacataaattgcgttcacgtgttaagtttgttaatggacgtgttgttattaccaatgt------------tggtgaacctataatttcacaaccttctaagttgcttaatggtattgcttatacaacattttcaggttcttttgataac------ggtcactatgtagtttatgatgctgctaataatgctgtctatgatggtg---ctcgtttatttgcttcagatttgtctactttagctgttacagctattgttgtagtaggtggttgtgtaacatctaat---------gttccaccaa----------ttgttagtgagaaaattt-------------ctg----ttatggataaacttgatactggtgcacaaaaatttttccaatttggtgattttgttatgaataacattgttc-tgtttttaacttggttgcttagtatgtttagtcttttacgtacttctattatgaagcatgatattaaagttattgccaaggctcctaaacgtacaggtgttattttgacacgtagttttaagtataacattagatctgctttgtttgttgtaaagcagaagtggtgtgttattgttactttgtttaagttcttattgttattatatgctatttatgcacttgtttttatgattgtgcaatttagtccttttaatagtcttttatgtggtgacattgtaagtggttatgaaaaatccacttttaataaggatatttattgtggtaattctatggtttgtaagatgtgtttgtttagttatcaagagtttaatgatttggatcatactagtcttgtttggaagcacattcgtgatcctatattaatcagtttacaaccatttgttatacttgttattttgttaatttttggtaatatgtatttgcgttttggacttttatattttgttgcacaatttattagtacttttggttctttcttaggctttcatcagaaacagtggtttttacattttgtgccgtttgatgttttatgtaatgagtttttagctacatttattgtctgcaaaattgttttatttgttagacatattattgttggctgtaataatgctgactgtgtagcttgttctaaaagtgctagacttaaacgtgtaccacttcaaactattattaatggtatgcataaatcattctatgttaatgctaatggtggtacttgt---ttctgtaataaacataacttcttttgtgttaattgtgattcttttgggcctggtaatacttttattaatggtgatattgcaagagagcttggtaatgttgttaaaacagctgttcaacccacagctcctgcatatgttattattgataaggtagattttgttaatggattttatcgtctttatag------tggtgacactttttggcggtatgactttgacattactgaatctaagtatagttgtaaagaggttctgaagaattgtaatgttttagaaaattttattgtttacaataatagtggtagtaacattacacagattaaaaatgcttgtgtttatttttctcaattgttgtgtgaacctataaagttggtaaattcagagttgttgtcaactttatcagttgattttaatggtgttttgcataaggcatatgttgatgttttgtgtaatagtttttttaaggagctaactgctaacatgtccatggctgaatgtaaagctacacttggttt---gactgtttctgatgatgattttgtttcagctgttgccaatgcacataggtatgacgttttgctttcagatttgtcatttaataatttttttatttcttatgctaaacctgaagataagttgtccgtttatgacattgcttgttgtatgcgtgccggttctaaggttgttaaccataatgttttaatcaaagagtcaatacctattgtttggggtgtcaaggactttaatactctttctcaagaaggtaagaagtaccttgttaaaacaactaaagcaaagggtttgacttttttattaacttttaatgataaccaagcaattacacaagttcctgctactagtatagttgcaaaacagggtgctgg----------------ttttaaacgt-acttataatt-ttctgtggtatgtatgtttatttgttgttgcattgtttattggtgtctcat---ttattgattatacaaccactgtaactagctttcatggttatgattttaagtacattgagaatggtcagttgaaggtgtttgaagcacctttacactgtgttcgtaatgtttttgataattttaatcaatggcatgaggctaagtttggtgttgttactactaatagtgataaatgtcctatagttgttggtgtttcagagcgtattaatgttgttcctggtgttccaacaaatgtatatttggtaggaaagactcttgtttttacattacaggctgcttttggaaacacaggtgtttgttatgactttgatggtgttaccactagtgataagtgtatttttaattctgcttgtactaggttggaaggtttgggtggtgacaatgtttattgttacaacactgatcttattgaaggttctaaaccttatagtattttacagcccaatgcttattataagtatgatgttaaaaattatgtacgttttccagaaattttagctagaggttttggcttacgtactattagaactttggctacacgttattgtagagttggtgaatgccgtgactcacataaaggtgtttgttttggttttgataaatggtatgttaatgatggacgtgttgatgacggttacatttgtggtgatggtcttatagaccttcttgttaatgtactctcaatctttagttcatcttttagcgttgtggctatgtctggacatatgttgtttaattttctttttgcagcatttattacatttttgtgctttttagttactaaatttaaacgtgtttttggtgatctttcttatggtgtttttactgttgtttgtgcaactttgattaataacatttcttatgttgttactcaaaatttattttttatgttgctttatgctattttgtattttgtttttactaggacagtgcgttatgcttggatttggcatattgcatacattgttgcatacttcttgttaataccatggtggcttctcacatggtttagttttgctgcatttttagagcttttacctaatgtttttaagttaaaaatctctactcaattgtttgaaggtgataagtttataggtacttttgagagtgctgctgcaggtacatttgttcttgacatgcgttcttatgaaaggctgataaatactatttcacctgagaaacttaagaattatgctgcaagttataataaatataaatattatagtggtagtgctagtgaggctgattatcgttgtgcttgttatgctcatttagccaaggctatgttagattacgcaaaagatcataatgacatgttatattctccacctaccattagctacaattccaccttacaatctggtcttaagaagatggcacaaccatctggttgtgttgagagatgtgtggttcgcgtctgttatggtagtactgtgcttaatggagtttggttaggtgacactgttacttgtcctagacatgtcatagcaccatcaaccactgttcttattgattatgatcatgcatatagtactatgcgtttgcataatttttcagtgtctcataatggtgtcttcttgggagttgttggtgttacaatgcatggttctgtgttgcgtattaaggtttcacaatctaatgtacatacacc---taaacatgtttttaaaacgttgaaacctggtgcttcttttaatattttagcatgttatgaaggtattgcatctggtgtttttggtgttaatttacgtacaaactttactattaaaggttcttttataaatggagcttgtggttctcctggttataatgttagaaatgatggtactgttgagttttgttatttacaccaaattgagttaggtagtggtgctcatgttggttctgattttactggtagtgtttatggtaattttgatgaccaacctagtttgcaagttgagagtgccaaccttatgctatcagataatgttgttgcctttttgtatgctgctttgttgaatggttgtaggtggtggttgcgttcaactagagttaatgttga--------tggttttaatgaatgggctatggctaatggttatacaattgtttctagtgttgagtgctattctattttggcagcaaaaactggtgttagtgttgaacaattgttagcttccattcaacatcttcatgaaggttttggtggtaaaaacatacttggttattctagtttatgtgatgagttcacactagctgaagttgtgaagcagatgtatggtgttaacttgcaaagtggtaaggttatttttggtttaaaaacaatgtttttatttagcgttttcttcacaatgttttgggcagaactctttatttatacaaacactatatggataaaccctgttatacttacacctatattttgtttacttttgtttttgtcattagttttaactatgtttcttaaacataagtttttgtttttgcaagtatttttattacctactgttattgcaactgctttatataattgtgttttggattattacatagtaaaatttttggctgaccattttaactataatgtttcagtattacaaatggatgttcagggtttagttaatgttttggtctgtttatttgttgtatttttac---------acacatggcgtttttctaaagaac------gtttcacacattggtttacatatgtgtgttctcttatagcagttgcttacacttatttttatagtggtgactttttgagtttgcttgttatgtttttatgtgctatatctagtgattggtacattggtgccattgtttttaggttgtcacgtttgattatatttttttcacctgaaagtgtatttagtgtttttggtgatgtgaaactcactttagttgtttatttaatttgtggttatttagtttgtacttattggggcattttgtattggttcaataggttttttaaatgtactatgggtgtttatgattttaaggtgagtgctgctgaatttaaatacatggttgctaatggacttcatgcaccatatggaccttttgatgcactttggttatcattcaaattacttggtattggtggtgaccgttgtataaaaatttcaactgtccaatccaaactgactgatttgaagtgtactaatgttgtgttattgggttgtttgtctagtatgaacattgcagctaattctagtgaatgggcttattgtgttgatttacacaataagattaatctttgtgatgacccagaaaaagctcaaggtatgttgttagcactccttgcgttctttctaagtaaacatagtgattttggtcttgatggccttattgattcttattttgataatagtagcaccctgcagagtgttgcttcatcatttgttagtatgccatcatatattgcttatgaaaatgctagacaagcttatgaggatgctattgctaatggatcttcttctcaacttattaaacaattgaagcgtgccatgaatatcgcaaagtctgaatttgatcatgagatatctgttcagaagaaaattaatagaatggctgaacaagctgctactcagatgtataaagaagcacgctctgttaatagaaaatctaaagttattagtgctatgcactctttactttttggaatgttaagacgtttggatatgtctagtgttgaaactgttttgaatttagcacgtgatggtgttgtgccattgtcagttatacctgcaacttcagcttccaaactaactattgttagtccagatcttgaatcttattctaagattgtttgtgatggttctgttcattatgctggagttgtttggacacttaatgatgttaaagacaatgatggtagacctgttcatgttaaagagattacaagggagaatgttgaaactttgacatggcctcttatccttaattgtgaacgtgttgttaaacttcaaaataatgaaattatgcctggtaaacttaagcaaaaacctatgaaagctgagggtgatggtggtgttttaggtgatggtaatgctttgtataatactgagggtggtaaaacttttatgtatgcttatatttctaataaagctgaccttaaatttgttaagtgggagtatgagggtggttgcaacacaatcgagttagactctccttgtcgatttatggtc---gaaacacctaatggtcctcaagtgaagtatttgtattttgttaaaaatttaaataccttacgtagaggtgccgttcttggttttataggtgccacaattcgtctacaagctggtaaacaaactgaattggctgttaattctggacttttaactgcttgtgctttttctgttgatccagcaaccacttacttggaagctgttaaacatggtgcaaaacctgtaagtaattgtattaagatgttatctaatggtgctggtaatggtcaagctataacaactagtgtagatgctaacaccaatcaagattcttatggtggagcgtctatttgtttgtattgtcgggcccacgttcctcaccctagtatggatggttactgtaagtttaagggtaaatgtgttcaggttcctattggttgtttggatcctattaggttttgtttagaaaataatgtgtgtaatgtttgtggttgttggttgggacacgggtgtgcttgtgatcgtacaa------ccattcaaagtg---ttgacatttcttatttaaacgagcaaggggttctagtgcagctcgactagaaccctgtaatggcacggacatcgataagtgtgttcgtgcttttgacatttataataaaaatgtttcattcttgggtaagtgtttgaagatgaactgtgttcgttttaaaaatgctgatcttaaggatggttattttgttataaagaggtgtactaagtcggttatggaacacgagcaatccatgtataacctacttaacttttctggtgctttggctgagcatgatttctttacttggaaagatggcagagtcatttatggtaatgttagtagacataatcttactaaatatactatgatggacttggtttatgc----------------tatgcgtaactttgatgaacaaaattgtgatgttctaaaagaagtattagttttaactggttgttgtgacaattcttattttgatagtaagggttggtatgacccagttgaaaatgaagatatacatagagtttatgcatctcttggcaaaattgtagctagagctatgcttaaatgcgttgctctatgtgatgcgatggttgctaaaggtgttgttggtgttttaacattagataaccaagatcttaatggtaacttttatgattttggtgattttgttgttagcttacctaatatgggtgttccctgttgtacatcatattattcttatatgatgcctattatgggtttaactaattgtttagctagtgagtgttttgtcaagagtgatatttttggtagtgattttaaaacttttgatttgcttaagtatgatttcactgaacataaagaaaatttattcaataagtactttaagcattggagttttgattatcatcctaattgtagtgactgttatgatgatatgtgtgttatacattgtgctaattttaatacactatttgccacaactataccaggtactgcttttggtccactatgtcgtaaagtttttatagatggtgttccacttgttacaactgctggttatcattttaagcaattaggtttggtttggaataaagatgttaacacacactcagttaggttgacaatcactgaacttttgcaatttgttactgacccttccttgataatagcttcttctccagcactcgttgatcaacgcactatttgtttttctgttgcagcattgagtactggtttgacaaatcaagttgttaagccaggtcattttaatgaagagttttataactttcttcgtttaagaggtttctttgatgaaggttctgaacttacattaaaacatttcttcttcgcacagaatggtgatgctgctgttaaagattttgacttttaccgttataataagcctaccattttagatatttgtcaagctagagttacatataagatagtctctcgttattttgacatttatgaaggtggctgtattaaggcatgtgaagttgttgtaacaaatcttaataagagtgctggttggccattaaataagtttggtaaagctagtttgtattacgaatctatatcttatgaagaacaggatgctttgtttgctttgacaaagcgtaatgtcctccctactatgacacagctgaatcttaagtatgctattagtggtaaagaacgtgctagaactgttggtggtgtttctctgttgtccacaatgaccacaagacaataccatcaaaaacatcttaaatccattgttaatacacgcaatgccactgttgttattggtactaccaaattttatggtggttggaataatatgttgcgtactttaattgatggtgttgaaaaccctatgctcatgggttgggattatcccaaatgtgatagagctttgcctaacatgatacgtatgatttcagccatggtgttgggttctaagcatgttaattgttgtactgtaacagataggttttataggcttggtaacgagttggcacaagttttaacagaagttgtttattctaatggtgg-tttttattttaagccaggtggtacgacttctggtgacgctagtacagcttatgctaattctatttttaacatttttcaagccgtgagttctaacattaacaggttgcttagtgtcccatcagattcatgtaataatgttaatgttagggatctacaacgacgtctgtatgataattgctataggttaactagtgttgaagagtcattcattgatgattattatggttatcttaggaaacatttttc-aatgatgattctctctgatgacggtgttgtctgttataacaaggattatgctgagttaggttatatagcagacattagtgcttttaaagccactttgtattaccagaataatgtctttatgagtacttctaaatgttgggttgaagaagatttaactaagggaccacatgagttttgttcccagcatactatgcaaatagttgataaagatggtacctattatttgccttacccagatcctagtaggatcttgtcagctggtgtttttgttg---------------atgatgttgttaagacagatgctgttgttttgttakaacgttatgtgtctttagctattgatgcataccctctttcaaaacaccctaattctgaatatcgtaaggttttttacgtattacttgattgggttaagcatcttaacaaaaatttgaatgagggtgttcttgaatctttttctgttacacttcttgataatcaagaagataagttttggtgtgaagatttttatgctagtatgtatgaaaattctacaatattgcaagctgctggcttatgtgttgtttgtggttcacaaactgttcttcgttgtggtgattgtctgcgtaagcctatgttgtgcactaaatgtgcatatgatcatgtatttggtaccgaccacaagtttattttggctataacaccgtatgtatgtaatgcatcaggttgtggtgttagtgatgttaaaaaattgtatcttggtggtttgaattactattgtacaaatcataaaccacagttgtcttttccattatgttctgctggtaatatatttggtttatataaaaattcagcaactggttccttagatgttgaagtttttaataggcttgcaacgtctgattggactgatgttagggactataaacttgctaatgatgttaaagatacacttagactctttgcggctgaaactattaaagctaaagaagagagtgttaagtcttcttatgcttttgcaactcttaaagaggttgttggacctaaagaattgcttcttagttgggaaagtggtaaagttaaaccacctttgaatcgtaattctgttttcacctgttttcaaataagtaaggactcaaaattccaaataggtgagttcatctttgaaaaggttgaatatggttctgatactgttacgtataagtctactgtaaccactaagttagttcctggtatgatttttgtcttaacatctcacaatgttcaacctttacgtgcaccaactattgcaaaccaagagaagtattctagcatttataaattgcaccctgcttttaatgtcagtgatgcatatgctaatttggttccatattaccaacttattggtaaacaaaagataactacaatacagggtcctcctggtagtggtaagtcacattgttccattggacttggattgtactatccaggtgcgcgtattgtttttgttgcttgtgcccatgctgctgttgattccttatgtgcaaaagctatgactgtttatagcattgataagtgtactaggattatacctgcaagagctcgggttgagtgttatagtggctttaaaccaaataacactagtgcacaatacatatttagcactgttaacgcattacctgagtgtaatgctgatattgttgttgtagatgaagtttcaatgtgtacaaattatgacctttctgttattaatcagcgtttatcatataaacatattgtttatgttggtgatccacaacaacttcctgcacctagagtaatgattactaaaggtgttatggagcctgttgattataacgttgttactcaacgtatgtgtgctataggccctgatgtttttcttcataaatgttatagatgtcctgctgaaatagttaatacagtttctgaacttgtttatgagaacaagtttgtccctgttaaacctgctagtaaacagtgttttaaaatcttttttaagggtaatgtacaggttgacaatggctctagtattaacagaaagcagcttgaaatagttaagctgtttttagttaaaaatccaagttggagtaaggctgtgtttatttctccttataatagtcagaattatgttgctagtagatttttaggacttcaaattcaaactgttgattcttctcaaggtagtgagtatgattatgtaatctatgcacaaacttctgacactgcacatgcttgcaatgtaaaccgttttaatgttgctataacacgtgctaagaagggtatattttgtgtaatgtgtgataaaactttgtttgattcacttaagttttttgagattaaacatgcagatttacactc---tagccaggtttgtggcttgtttaaaaattgtacacgcactcctct---taatttaccaccaactcatgcacacactttcttgtcgttgtcagatcagtttaagactacaggtgatttagctgttcaaataggttcaaataatgtttgtacttatgaacatgttatatcatttatgggttttaggtttgatattagtattcctggtagtcatagtttgttttgtacacgtgactttgctattcgtaatgtgcgtggttggttgggtatggatgttgaaagtgctcatgtttgtggcgataacataggtactaatgttcctttacaggttggtttttcaaatggtgttaattttgttgtgcaaactgaaggttgtgtgtctaccaattttggtgatgttattaaacctgtttgtgcaaaatctccaccaggtgaacaatttagacaccttgttcctttttt---acgtaaaggacaaccttggttaattgttcgtagacgcattgtgcaaatgatatctgattatttgtccaatttgtctgacattcttgtctttgttttgtgggcaggtagtttggaattaactacaatgcgttactttgtaaaaatagggccaattaaatattgttattgtggtaattctgccacttgttataattcagttagtaatgaatattgttgttttaaacatgcattgggttgtgattatgtttacaatccgtatgcttttgatatacaacagtggggttatgttggttccttgagccagaaccaccacacgttctgtaacattcatagaaacgagcatgatgcttctggtgatgctgttatgacacgttgtttggcagtacatgattgttttgtcaaaaatgttgattggactgtaacgtacccctttattgcaaatgagaaatttatcaatggctgtgggcgtaatgtccagggacatgttgttcgcgcagccttgaaattgtataaacctagtgttattcatgatattggtaatcctaaaggtgtacgttgtgctgttactgatgccaaatggtactg-ttatgacaagcaacctgttaatagtaatgtcaagttgttggattatgattatgcaacccatggtcaacttgatggtctttgtttattctggaattgtaatgttgatatgtatccagaattttcaattgtgtgtcgctttgacacacgtactcgttctgtttttaatttagaaggtgttaatggtggttctctttatgttaacaaacatgcgtttcatacaccagcatatgataaacgtgcttttgttaaattaaaacctatgccctttttttactttgatgacagtgattgtgatgttgtgcaagaacaagttaattatgtaccccttcgcgctagtagttgtgttacccgttgtaatataggtggtgctgtttgttcaaaacatgcaaatttgtatcaaaaatatgttgaggcatataatacatttacacaggctggttttaacatttgggtaccacatagttttgatgtttataatttgtggcaaatttttattgaaactaatttacaaagtcttgaaaatatagcatttaatgttgtaaaaaaagggtgttttactggtgttgatggtgagttacctgttgcagttgttaacgacaaagtttttgttcgctatggcgatgttgacaacttggtttttacaaataaaacaacattgcctactaatgttgcttttgaattgtttgcaaaacgaaaaatgggtttaacaccaccattgtctattctcaaaaatcttggtgttgttgctacatataaatttgttttatgggattatgaagctgaaagaccttttacctcatatactaagagtgtatgtaaatacactgattttaatgaggatgtttgtgtttgttttgacaatagtattcagggttcgtatgagcgttttacgcttactacgaacgctgttttattttctactgttgtcat------------taaaaatttaacacctataaagttgaatttt-ggtatgttgaatggtatgccagtttcttctattaagagtgataaaggtgttgaaaaattagttaattggtacacatatgttcgtaaaaatggtcaatttcaagatcattatgatggtttttacactcaaggtaggaatttatcagactttacaccaagaagtgatatggagtatgattttcttaacatggatatgggtgtttttattaataaatatggtcttgaggattttaattttgaacatgttgtatatggtgatgtttcaaaaactacattaggaggtcttcatttgttgatatcacagtttaggcttagtaaaatgggtgttttgaaagctgatgattttgtcactgcttctgacacaactttgaggtgctgtactgttacttatcttaatgaacttagttcaaaagttgtttgtacttatatggatttgttgttggacgactttgttactatactaaagagtttagatcttggtgtaatatctaaagttcatgaagttattatagataataaaccttataggtggatgttgtggtgtaaagataaccacttgtccactttttatccacagttgcagtctgctgaatggaagtgtggttatgctatgccacaaatttataagcttcaacgtatgtgtttggaaccttgtaatttatataattatggtgctggtattaagttgcctagtggtataatgttaaatgttgttaaatacactcagctttgtcaatacctaaatagcactacaatgtgcgtacctcataatatgcgtgttttgcactatggtgctggttctgacaaaggtgtggcacctggtacaactgttttaaaacgttggctaccacctgatgcaataatcattgataatgatatcaatgattatgttagtgatgcagattttagcattacaggtgattgtgctactgtttaccttgaagataagtttgacttacttatttctgatatgtatgatggtagaattaaattttgtgatggtgaaaacgtctctaaagatggtttttttacttatcttaatggtgttattagagaaaaattagctattggtggtagtgttgccattaagattacagaatatagttggaataagtatctttatgaattaatacaaagatttgctttttggactttgttctgcacgtctgttaatacatcctcttcagaagcttttcttattggtattaattatttaggtgactttattcaaggtccttttatagctggtaacactgttcatgctaattatatattttggcgtaattctactattatgtctttgtcatacaattcagttttagatttaagtaagtttgaatgtaaacataaggccactgttgttgttacacttaaagatagtgatgtaaatgatatggttttgagtttgattaagagtggtaggttgttgttacgtaatagtggccgt---tttggtggttttagtaatcatttagt---ctcaacta---aatgaaacttttc------------ttgat----------tttgct---------tattttgcccctggtt-----------------------------------------------------------------------------------------------------tcttgctt-----------------tt---ctacatgtaaca----gtaa---------------tgctagtatttct------------------------at---------------------------------------------------------------------------------------------------------------------------------------------------------------------------------------------------------------------------------------------------------------------------------------------------------------------------------------------------------------------------------------------------------------------------------------------------------------------------------------------------------------------------------------------------------------------------------------------------------------------------------------gttacaattaggtg-----ttcctgataact---cttc---aactattgtcacaggtttgttgcc-------------------------------------agtccattggatttgtgctaa---------------------------------------------tcagag------------tacatctagttacccagcc------------------------------------------aacggctttttcta-----------------------------tattgat------------gttggtaaacaccgta---------gtgcctttgcactccatagtggttattatga------------------tgc--------t------aaccagta--------------ttatatttatctcact--aataaaa---------tacatttaaatgctcctg---tcactctgaagatttgtaag------tttgga--------------aacacttcttttg---------------------------------------attttttaagtaatgtttc----------tact------------------tctcatgattgtatagtta-atttgtcattc---------acagaacagttag------------gtgtg----cctttgggcataactatat-----------cgggtgaaactg-----tacgtttgcatttatataatgcaactcgtactttttatgtgccggccgcttata----------------aacttactaaacttagtgttaaatgttactttagtgaatc------ctgtgtttttagtgttgtcaatgccaccat------------tactgttaatgtcaccacac---ttaatggccgtatagttaactacactgtt-------tg-----tgatgattgt--------aatggttatactgataacatattttctgttcaacaggatggccgcattcctaatggtttcccttttaataattggtttttgttaactaatggttccacattagtggacggggtctctagactttatcaaccactccgtttaacttgtttatggcctgtacctggtcttaaatcttcaactggttttgtttattttaatgc-cac---tggtt---------------ctgatgttaattgtaacggctatca------acataattctg-ttgctgatgttatgcgttacaatcttaacctcagtgctaattctgt---ggaca---------atcttaagagtggt--------gttatagtttttaaaactttacagta---------cgatgttttgtttt----attgtagtaattctt------------ct---------------tca------ggtgttcttg---acaccacaataccttttggcccttcctctcaaccttattactgttttataaacagtactatc--------aacactactcatg------------ttagcacttttgtgggtattttaccacccactgtgcgtgaaattgttgttgctagaactggtcagttttatattaatggttttaagtatttcgatttgggtttcatagaagctgtcaattttaatgtcacga---------------------ctgctagtgccacagatttttggacggttgcatttgctacttttgttgatgttttggttaatgttagtgcaactaacattcaaaacttactttattgcgattctccatttgaaaagttgcagtgtgagcacttgcagtttggattgcaagatggtttttattctgcaaattt---------tcttgatgataatgttttgcctgagacttatgttgcactccccatttattatcaacatacggacataa------attttactgcaact------gcatcttttggtggtt--------------------------------------cttgt---------------------tatgtttgtaaaccacgccaggttaatatatctcttaatggtaacact---------------------tcagtgtgtgtta-----gaacatctcat------ttttcaattaggtata------tttataaccgcgttaagagtggttcaccaggtgactcttcatggc----------atatttatttaaa------------------gagtggcacttgtccattttctttttctaagttaaataattttcaaaagtttaagactatttgtttctcaaccgtc---gaagtgcctggtagttgtaattttccacttgaagccacctg-gcattacacttctta------------------tactattg-------------------ttggtgctttgtatgtta------cttggtctgaaggtaattccattactggtgtacct---------tatcctgtctctggtattcgtgagtttagtaatttagttttaaataattgtaccaaatataatatttatgattatgttggtactggaattatacgttcttcaaaccagtc------acttgctggtggtattacatatgtttctaactctggtaatttacttggttttaaaaatgtttccactggtaacatttttattgtgacaccatgtaaccaaccagatcaagtagctgtttatcaacaaagcattattggtgccatgaccgctgttaatgagtctaga--tatggc------ttg------caaaacttactacagttacctaacttttattatgttagtaatg------gtggtaacaat------------------tgcactacggctgttatgatttattctaattttggtatttgtgctgatggttctt------taattcctgttcgtccgcgtaattctagtgataatggtatttca-gccataatcactgctaatttatccattccctctaactggactacttcagttcaagttgagtacctccaaattactagtactccaatagttgttgattgtgctacttatgtgtgtaatggtaaccctcgttgtaagaatctacttaagcagtatacttctgcttgtaaaactattgaagatgccttacgacttagtgctcatttggaaactaatgatgttagtagtatg------------ctaactttcgatagcaatgcttttagt-ttggc---------taatgttactagttt------tggagattataacctttctagtgttttacctcagagaaacattcattcaagccgtatag------------caggacgtagtgctttggaagatttgttgtttagcaaagttgttacatctggtttgggtactgttgatgttgactataagtcttgtac-------taaaggtctttct---------attgctgaccttgcttgtgctcagtactacaatggcataatggttttgccaggtgttgctgatgctgaacgtatggccatgtacacaggttctcttataggtggcatggtgctcggaggtcttacatca---gcagccgccatacctttttctttggcactgcaagcacgacttaactatgttgctttacaaactgatgtgcttcaagaaaatcagaaaattttggctgcatcatttaataaggctattaataatattgttgcttcttttagtagcgttaatgatgctattacacatactgcagaggctatacatactgttactattgcacttaataagattcaggatgttgttaatcaacagggtagtgctcttaaccatctcacttcacaattgagacataattttcaggccatttctaattcaattcatgctatttatgaccggcttgattcaattcaagccgatcaacaagttgacagattaattactggacggcttgcagctttgaatgcatttgtttcccaagttttgaataaatatactgaagttcgtggttccagacgcttagcacagcagaagattaatgaatgtgtcaagtcacaatctaatagatatggtttttgtggc---aatggcactcacatcttttcaatcgtcaactcagctccagatggtttgctttttcttcatactgttttgctgccaactgattacaagaatgtaaaggcgtggtctggtatctgtgttgatggcatttatggctatgttctgcg------tcaacctaacttggttctttattctgataatggt---------------------gtctttcgtgtaacttccagggtcatgtttcaacctcgtttacctgttttgtctgattttgtgcaaatatataattgtaatgttacttttgttaacatatctcgtgtcgagttacatactgtcatacctgactacgttgatgttaataaaacattacaagagtttgcacaaaacttacc------aaagtatgtta---------agcctaattttgacttgactccttttaatttaacatatcttaatttgagttctgagttgaagcaactcgaagctaaaactgctagtcttttccaaactactgttgaattacaaggtcttattgatcagattaacagtacatatgttgatttgaagttgcttaataggtttgaaaattatatcaaatggccttggtgggtttggctcattatttctgttgtttttgttgtattgttgagtcttcttgtgttttgttgtctttctacaggttgttgtggttgttgcaattgtttaacttcatcaatgcgaggctgttgtgattgtggttcaactaaacttccttattatgaa---tttgaaaaggtccacgttcaata-----------------------atgcctttcggtggcctatttcaacttactcttgaaagtactattaataagagtgtggctaatctcaaattacca----cctcatgatgttactgtcttgcg---------tgacaatcttaaacctgttactacacttagtactatcactgcttatttgttagttagtttgtttgtcacttattttgc-tttattcaaacctcttactgctagaggtcgtgttgcttgttttgttttaaaactattgacactatctgtctatgtgcctttattggttctttttggtatgtatcttgacagttttataatttttttttctacgctgttgtttcgattcatacatgttggctattatgcctatctctataaaaatttttcatttgttttgttcaatgttactaaactatgcttcgtttcaggcaagtgttggtatcttgaacaatcattttatgaaaatcgtttt--gctgctatttatggtggtgaccactatgtcgttttaggtggtgaaactattacttttgtttcttttgatgacctttatgttgctattagaggttcttgtgaaaagaacctacaacttatgcgtaaggttgacttgtataatggtgctgtcatttacatttttgccgaagagcctgttgttggtatagtt---------tac---tcctct------------------------caactatacgaagatgt------------------------------------------------------------------------------------------------------------------------------------------------------------------------------------------------------------------------------------------------------------------------------------------------------------------------------------------------------------------------------------------------------------------------------------------------------------------------------------------------------------------------------------------------------------------------------------------------------------------------------------------------------------------------------------------------------------------------------------------------------------------------------------------------------------------------------------------------------------------------------------tccttcgattaattgatgacaatggcattgtcctcaattctatt----------ttatggctcctt----------gttatgatattttt-------------ctttgtgttggcaatgacctttattaaactgattcaattgtgttttacttgtcattatttttttagtaggacattatatcaaccagtttataaaatttttcttgcttaccaagattatatgcaaatagcacctgttccagctgaagtactaaatgtctaaactaaacg---------------------------------------------------------atgtctaat------------------------------------------------agtagtgtg---------------------------------------------cctc------tttcagagg-tttatgtccatttacgtaactggaactttagttggaatttaattctaacagtttttatagttgtgttgcagtatgggcattataagtatagcagacttctttatggtttaaagatgtctgttttatggtgtttatggccacttgttctagctttgtctatttttgactgttttgtcaattttaatgtggactgggtcttttttggttttagtattcttatgtctattattacactttgtttatgggttatgtattttgttaatagtttcagactttggcgccgtgttaaaactttttgggcttttaatcctgaaactaatgcaatcatctctctccaggtttatggacataattattacttaccggtgatggctgcacctacaggtgttacattaacacttcttagtggtgtacttcttgttgatggccataagattgctactcgtgttcaagtgggtcagttgcctaaatatgtaatagttgctacacctagtaccacaattgtttgtgaccgtgttggtcgctctgttaatgaaacaagccagactggttgggcattctacgtccgtgctaaacatggtgatttttctggtgttgcctctcaggagggtgttttgtcagaaagagagaagttgcttcatttaatctaaactaaacaa--------------------------------------aatggctag------------tgtaaattgggccgat---g------------------------acagagctgcta---ggaagaaatttcctcctccttcattttacatgcctcttttggttagttctgataaggcaccatatagggtcattcccaggaatcttgtccctattgg------taagggtaataaagatgagcagattggttattggaatgttcaagagcgttggcgtatgcgcagggggcaacgtgttgatttgcctcctaaagttcatttttattacctaggtactggacctcataaggaccttaaattcagacaacgttctgatggtg------ttgtttgggttgctaaggaaggtgctaaaactgttaataccagtcttggtaatcgcaaacgtaatcagaaacctttggaaccaaagttctctattgctttgcctccagagctctctgttgttgagt------------------ttgaggatcgctctaataactcatctcgtgctagc------------------agtcgttcttcaactc------------------------gtaacaactcacgagactcttctcgtagt--act---------------tcaagacaac----------------------------------------------------agtctcgcactcgt--------------------------------------------tctgattctaaccagtcttcttc----------agatcttgttgctgctgttactttggct---------ttaaagaacttaggttttga------------taaccagtcgaagt-----------------------------------------cacctagt---tcttctggtacttccactcc------taag------------------------aaacctaataagcctctttctcaacccagggctgataagccttc--------------------tcagttgaagaaacctcgttggaagcgtgttcctaccagagaggaa------aatgttattcagtgctttggtcctcgtgattttaatcacaatatgggggattcagatcttgttcagaatggtgttgatgccaagggttttccacagcttgctgaattgattcctaatcaggctgcgttattctttgatagtgaggttagcactgatgaagtgggtgataatgttcagattacctacacctacaaaatgcttgtagctaaggataataagaaccttcctaagttcattgagcagattagtgctttt---------------------actaaacccagttctatc-aaagaaatgcagtcacaatcatctcatgttgctcagaacacagtactt-----------------------------------------------aat------------------------------------------gcttctattccagaatctaaaccat------------------------------------------tggctgatgatgattcagccatt---------------atagaaattgtcaacgaggttt----------------------------------------------------------------------tgcattaaattgtt-----------------------------------------------------------------------------------------------------------------------------------------------------------------------------------------------------------------ttgtaattccagttg---------------------------------------------------------------------------------------------------------------------------------------------------------------------------------------------------------------------------------------------------------------------------------------------------------------------------------------------------------------------------------------------------------------------aatgtttatta-----------------------------------------------------------------------------------------------------------------------------------------------------------------------------------------------------------------------------------------------------------------------------------------------------------------------------------------------------------------------------------------------------------------------------------------------------------------------------------------------------------------------ttattagt-------------------------------------------------------------------tg-------caaccccatgcgtttagcgcatga-----------------------taagggtttagtcttacacacaatggtaggccagtgatagt-aaagtgtaa-gtaatttgctat---catattaacatgtctagaggaaagtcagaa--------ctttttctgtttgtgtt-----gttggagtac--tt--aaagatcgc-ataggcgcgccaa-caa----------------------------------------------------------------------------------------------------tggaagagccaac----------aacatatctaaa--aatgtt------------------------ttgtctggtacttgttaatgatattgtttttgatatggatacaca---------------------------------aaaaaa-----------------------------------------------------------------------------------------------------------------------------------------------------------aaaaaaaaa-------------------------------------------------------------------------------------------------------------------------------------------------------------------------------------------------------
>AY567487_HumanNL63_Netherlands_2003-01-
----------------------------------------------------------------------------------------------------------------------------------------------------------------------------------------------ct---taaagaatttttctatctat-----------agatagagaattttcttatttagactttgtgtctactcttctcaactaaac-gaaattt------ttcta-gtgctgtcatttgt-----tatg-gc--agtcctagtgtaattgaaatttcgtcaagtttgtaa--actggttaggcaagtgttgtatttt-ctgtgtctaagcactggtgattctgttca-ctagtgcataca-ttgata-tttaag-tggtgttccgtca-ctgcttattgtggaagcaacgttctgtcgttgtggaaaccaataactgctaaccatgttttacaatcaagtgacacttgctgttgcaagtgattcggaaatttcaggttttggttttgccattccttctgtagccgttcgcacctatagcgaagccgctgcacaaggttttcaggcatgccgttttgttgcttttggcttacaggattgtgtaaccggtattaatgatgatgattatgtcattgcattgactggtactaatcagctctgtgccaaaattttacctttttctgatagaccccttaatttgcgaggttggctcattttttctaacagcaattatgttcttcaggactttgatgttgtttttggcca---tggtgcaggaagtgtggtttttgtg------gataagtacatgtgtggttttgatggtaaacctgtgttacctaaaaacatgtgggaatttagggattactttaataataat---actgatagtattgttattggtggtgtcacttatcaactagcatgggatgttatacgtaaagacctttcttatgaacagcaaaatgttttagccattgagagcattcattac---cttggtactacaggtcatactttgaagtctggttgcaaacttactaatgctaagccgcctaaatattcttctaaggttgttttgagtggtgaatggaatgctgtgtatagggcgtttggttcaccatttattacaaatggtatgtcattgctagatataattgttaaaccagttttctttaatgcttttgttaaatgcaattgtggttctgagagttggagtgttggtgcatgg---gatggttacttatcttcttgttgtggcacacctgctaagaaactttgtgttgttcctggtaatgtcgttcctggtgatgtgatcatcacctcaactagtg---ctggttg------tggtgtta---aatactatgctggcttagttgttaaacatattactaacattact------------------ggtgtgtctttatggcgtgttacagctgttcattctgatggaatgtttgtggcatcatcttcttatgatgcactcttgcatagaaattcattaga---ccctttttgctttgatgttaacactttactttctaatcaattacgtctagcttttcttggtgcttctgttacagaagatgttaaatttgctgctagcactggtgttattgacattagtgctggtatgtttggtctttacgat---gacatattgacaaacaataaaccttggtttgtacgcaaagcttctgggctttttgatgcaatctgggatgcttttgttgccgctattaagcttgtaccaactactactggtgttttggttaggtttgttaagtctattgcttcaactgttttaactgtctctaatggtgttattattat---gtgtgcagatgttccagatgctttt-caatcagtttatcgcacatttacacaagctatttgtgctgcatttgatttttctttagatgtatttaaaattggtgatgttaaatttaaacgacttggtgattatgttcttactgaaaacgctcttgttcgtttgactactgaagttgttcgtggtgttcgtgatgctcgcataaagaaagccatgtttactaaagtagttgtaggtcctacaactgaagttaagttttctgttattgaacttgccactgttaatttgcgtcttgttgattgtgcacctgtagtttgccctaaaggtaagattgttgttattgctggacaagcttttttctatagtggtggtttttatcgttttatggttgatcctacaactgtattaaatgatcctgtttttactggtgatttattctac---------actattaagtttagtggttttaagcttgatggttttaaccatcagtttgttactgct---agttctgctacagatgccattattgctgttgagctgttgttattggattttaaaactgcagtttttgtgtacacatgtgtggttgatggctgtagtgtcattgttagacgtgatgctacattcgctacacatgtgtgttt---------taaggactgttataatgtttgggagcaattctgcattgataattgtggtgagccatggtttttgactgattataatgctatcttgcagagtaataaccctcaatgtgctattgttcaagca---------tcagagtct---------------------aaagttttgcttgagaggtttttacctaagtgtcctgaaatactgttgagtattgatgatggccatttatggaatctttttgttgaaaagtttaattttgttacagattggttaaaaactcttaagcttacacttacttctaatggtcttttaggtaattgtgccaaacgttttagacgtgttttggtaaaattgcttgatgtctataatggttttcttgaaactgtctgtagtgtcgcatacactgctggtgtttgcatcaaatattatgctgttaatgttccatatgtagttattagtggttttgtaagtcgtgtaattcgtagagaaaggtgtga------catgacttttccttgtgttagttgtgtcacctttttctatgaatttttagacacttgttttggtgttagtaaacctaatgccattgatgttgaacatttagagcttaaagaaactgtttttgttgaacctaaggatggtggtcaattttttgtttctggtgattatctttggtatgttgtagatgacatttattatccagcttcatgtaatggtgtattgcctgttgcttttacaaaa---ttagctggtggtaa---------aatatctttttctgatgatgttatagttcatgatgttgaacctacccataaagtcaagctcatatttgagtttgaagatgatgttgttaccagtctttgtaagaagagttttggtaagtccattatttatacaggt---gattgggaaggtctacatgaagttcttacatctgcaatgaatgtcattgggcaacatattaagttgccacaattttatatttatgatgaagagggtggttatgatgtttctaaaccagttatgatttcacaatggcctatt---------------------------------------------------------------------------------------------------------------------------------------------------------------------------------------------------------------------agtaatgat---------------------agtaatg------------------------gttgtgttgttgaa---------------------------gcgagcactgattttcatcaattagaat--------------------------------------------------------------------------------------gtatt----------------------------------------------------------------------------------------------------------gttgatgactc------------------------------------------------------------------tgttagagaa---------gaggttgatataattgaac------------------------------aaccttttga---------------agaagttga----acatgtgct------------ctcaatta---agcaacctttttctttttcttttagagatgaattgggtgttcgtgttttagatcaatctgataataattgttggattagtaccacacttgtacagttgcaacttacaaagcttttggatga---ttctattgagatgcaattgtttaaagttggtaaagttgattcaattgtccaaaagtgttatgagttgtctcatttaattagtggttcacttggtgatagtggtaaacttcttagtgaacttcttaaagaaaaatatacatgttctataacttttgagatgtcttgtgattgt---ggtaaaa------agtttgatgatcaggttggttgtttgttttggattatgccttacacaaaactttttcaaaaaggtgagtgttgtatttgtcataaaatgcagacttataagcttgttagtatgaaaggtactggtgtgtttgt---acaggatccagcacctattgacattgatgctttccctgtgaaacctatatgttcatctgtatatttaggtgttaagggttc---------tggtcattatcaaacaaatttatacagttttaacaaagctattgatggttttggtgtctttgacattaaa---------aatagtagtgttaatactgtttgttttgttgatgttgattttcata----------------------------------------------------gtgtagaaatagaa------------------------------------------------------gctggtgaa------g-------------------------------------------------------ttaaaccttttgctgtatataaaaatgttaaattttatttaggtgatatttcacaccttgtaaactgtgtttcttttgactttgttgtcaatgctgctaatgaaaatctcttgcatggaggcggtgttgcacgtgctattgatattttgactgaaggtcaacttcagtcattatctaaagattacattagtagtaatggtccacttaaggttggagcaggtgttatgttggagtgtgaaaaattcaacgtatttaatgttgttggtccgcgaactggtaaacatgagcattcattacttgttgaagcttataattctattttatttgaaaatggtattccacttatgcctcttcttagttgtggtatttttggtgtaaggattgaaaattctcttaaagctttgtttagttgtgacattaataaaccattgcaagtttttgtttattc------------ttcaaatgaagaacaagctgttcttaagtt-------------------------------------------------------------------------------------tttagatggtttagat---ttaacaccagtca--------------------------------------------------------------------------ttgatgatg---------------------------------------------ttgatgttg----------tt------------------------------------------------------------------------aaacctttta------gagttgaaggtaatttttcattctttgattgtggtgtcaatgcc------------ttggatggtgata---tt------tacttattatttactaactctattttaatgttggataaacaaggacaattattggacacaaaacttaatggtattttgcaacaggcagctcttgattatcttgctaca------gttaaaactgtaccagctggtaatttggttaaact---------ttt---tgttgagagttgtaccatttatatgtgtgttgtaccatcgataaatgatctttcttttgataaaaatcttggtcgttgtgtgcgtaaacttaatagattgaaaacttgtgttattgccaatgttcctgctattgatgttttgaaaaagcttctttcaagtttgactttaactgttaaatttgttgtagagagtaatgttatggatgttaacgactgttttaagaatgataatgtagttttgaaaattactgaagatggtattaatgttaaagatgttgttgttgagtcttctaagtcacttggtaaacaattgggtgttgtgagtgatggtgttgactcttttgaaggtg---ttttacctattaatactgatac------tgtcttatctgtag---ctccagaagttgactgggttgctttttacggttttgaaaaggcagcactttttgcttctttggatgtaaagccatatggttaccctaatgattttgttggtggttttagagttcttgggaccaccgacaataattgttgggttaatgcaacttgtataattttacagtatcttaagcctacttttaaatctaagggtttaaatgttctttggaacaaatttgttacaggtgatgttggaccttttgttagttttatttattttataactatgtcttcaaagggtcaaaagggtgatgctgaagaggcattatctaaattgtcagagtatttgattagtgattctattgttactcttgaa---------------caatattcaacttgtgacatttgtaaaagta------------ctgtagttgaagttaaaagtgctattgtctgtgctagtgtgcttaaagatggttgtgatgttggtttttgtccacacagacataaattgcgttcacgtgttaagtttgttaatggacgtgttgttattaccaatgt------------tggtgaacctataatttcacaaccttctaagttgcttaatggtattgcttatacaacattttcaggttcttttgataac------ggtcactatgtagtttatgatgctgctaataatgctgtctatgatggtg---ctcgtttattttcttcagatttgtctactttagctgttacagctattgttgtagtaggtggttgtgtaacatctaat---------gttccaacaa----------ttgttagtgagaaaattt-------------ctg----ttatggataaacttgatactggtgcacaaaaatttttccaatttggtgattttgttatgaataacattgttc-tgtttttaacttggttgcttagtatgtttagtcttttacgtacttctattatgaagcatgatattaaagttattgccaaggctcctaaacgtacaggtgttattttgacacgtagttttaagtataacattagatctgctttgtttgttataaagcagaagtggtgtgttattgttactttgtttaagttcttattattattatatgctatttatgcacttgtttttatgattgtgcaatttagtccttttaatagtcttttatgtggtgacattgtaagtggttatgaaaaatccacttttaataaggatatttattgtggtaattctatggtttgtaagatgtgtttgttcagttatcaagagtttaatgatttggatcatactagtcttgtttggaagcacattcgtgatcctatattaatcagtttacaaccatttgttatacttgttattttgttaatttttggtaatatgtatttgcgttttggacttttatattttgttgcacaatttattagtacttttggttctttcttaggctttcatcagaaacagtggtttttacattttgtgccgtttgatgttttatgtaatgagtttttagctacatttattgtctgcaaaatcgttttatttgttagacatattattgttggctgtaataatgctgactgtgtagcttgttctaaaagtgctagacttaaacgtgtaccacttcaaactattattaatggtatgcataaatcattctatgttaatgctaatggtggtacttgt---ttctgtaataaacataacttcttttgtgttaattgtgattcttttgggcctggtaatacttttattaatggtgatattgcaagagagcttggtaatgttgttaaaacagctgttcaacccacagctcctgcatatgttattattgataaggtagattttgttaatggattttatcgtctttatag------tggtgacactttttggcggtatgactttgacattactgaatctaagtatagttgtaaagaggttctgaagaattgtaatgttttagaaaattttattgtttacaataatagtggtagtaacattacacagattaaaaatgcttgtgtttatttttctcaattgttgtgtgaacctataaagttggtaaattcagagttgttgtcaactttatctgttgattttaatggtgttttgcataaggcatatgttgatgttttgtgtaatagtttttttaaggagttaactgctaacatgtccatggctgaatgtaaagctacacttggttt---gactgtttctgatgatgattttgtttcagctgttgccaatgcacataggtatgacgttttgctttcagatttgtcatttaataatttttttatttcttatgctaaacctgaagataagttgtccgtttatgacattgcttgttgtatgcgtgccggttctaaggttgttaaccataatgttttaattaaagagtcaatacctattgtttggggtgtcaaggactttaatactctttctcaagaaggtaagaagtaccttgttaaaacaactaaagcaaagggtttgacttttttattaacttttaatgataaccaagcaattacacaagttcctgctactagtatagttgcaaaacagggtgctgg----------------ttttaaacgt-acttataatt-ttctgtggtatgtatgtttatttgttgttgcattgtttattggtgtctcat---ttattgattatacaaccactgtaactagctttcatggttatgattttaagtacattgagaatggtcagttgaaggtgtttgaagcacctttacactgtgttcgtaatgtttttgataattttaatcaatggcatgaggctaagtttggtgttgttactactaatagtgataaatgtcctatagttgttggtgtttcagagcgtattaatgttgttcctggtgttccaacaaatgtatatttggtaggaaagactcttgtttttacattacaggctgcttttggaaacacaggtgtttgttatgactttgatggtgttaccactagtgataagtgtatttttaattctgcttgtactaggttggaaggtttgggtggtgacaatgtttattgttacaacactgatcttattgaaggttctaaaccttatagtactttacagcccaatgcgtattataagtatgatgctaaaaattatgtacgttttccagaaattttagctagaggttttggcttacgtactattagaactttggctacacgttattgtagagttggtgaatgccgtgactcacataaaggtgtttgttttggttttgataaatggtatgttaatgatggacgtgttgatgacggttacatttgtggtgatggtcttatagaccttcttgttaatgtactctcaatctttagttcatcttttagcgttgtggctatgtctggacatatgttgtttaattttctttttgcagcatttattacatttttgtgctttttagttactaaatttaaacgtgtttttggtgatctttcttatggtgtttttactgttgtttgtgcaactttgattaataacatttcttatgttgttactcaaaatttattttttatgttgctttatgctattttgtattttgtttttactaggacagtgcgttatgcttggatttggcatattgcatacattgttgcatacttcttgttaataccatggtggcttctcacatggtttagttttgctgcatttttagagcttttacctaatgtttttaagttaaaaatctctactcaattgtttgaaggtgataagtttataggtacttttgagagtgctgctgcaggtacatttgttcttgacatgcgttcttatgaaaggctgataaatactatttcacctgagaaacttaagaattatgctgcaagttataataaatataaatattatagtggtagtgctagtgaggctgattatcgttgtgcttgttatgctcatttagccaaggctatgttagattatgcaaaagatcataatgacatgttatattctccacctactattagctacaattccaccttacaatctggtcttaagaagatggcacaaccatctggttgtgttgagagatgtgtggttcgcgtctgttatggtagtactgtgcttaatggagtttggttaggtgacactgttacttgtcctagacatgtcatagcaccatcaaccactgttcttattgattatgatcatgcatatagtactatgcgtttgcataatttttcagtgtctcataatggtgtcttcttgggagttgtcggtgttacaatgcatggttctgtgttgcgtattaaggtttcacaatctaatgtacatacacc---taaacatgtttttaaaacgttgaaacctggtgattcttttaatattttagcatgttatgaaggtattgcatctggtgtttttggtgttaatttacgtacaaactttactattaaaggttcttttataaatggagcttgtggttctcctggttataatgttagaaatgatggtactgttgagttttgttatttacaccaaattgagttaggtagtggtgctcatgttggttctgattttactggtagtgtttatggtaattttgatgaccaacctagtttgcaagttgagagtgccaaccttatgctatcagataatgttgttgcctttttgtatgctgctttgttgaatggttgtaggtggtggttgtgttcaactagagttaatgttga--------tggttttaatgaatgggctatggctaatggttatacaagtgtttctagtgttgagtgctattctattttggcagcaaaaactggtgttagtgttgaacaattgttagcttccattcaacatcttcatgaaggttttggtggtaaaaacatacttggttattctagtttatgtgatgagttcacactagctgaagttgtgaagcagatgtatggtgttaacttgcaaagtggtaaggttatttttggtttaaaaacaatgtttttatttagcgttttcttcacaatgttttgggcagaactctttatttatacaaacactatatggataaaccctgtgatacttacacctatattttgtctacttttgtttttgtcattagttttaactatgtttcttaaacataagtttttgtttttgcaagtatttttattacctactgttattgcaactgctttatataattgtgttttggattattacatagtaaaatttttggctgaccattttaactataatgtttcagtattacaaatggatgttcagggtttagttaatgttttggtctgtttatttgttgtatttttac---------acacatggcgcttttctaaagaac------gttttacacattggtttacatatgtgtgttctcttatagcagttgcttacacttatttttatagtggtgactttttgagtttgcttgttatgtttttatgtgctatatctagtgattggtacattggtgccattgtttttaggttgtcacgtttgattgtatttttttcacctgaaagtgtatttagtgtttttggtgatgtgaaacttactttagttgtttatttaatttgtggttatttagtttgtacttattggggcattttgtattggttcaataggttttttaaatgtactatgggtgtttatgattttaaggtgagtgctgctgaatttaaatacatggttgctaatggacttcatgcaccacatggaccttttgatgcactttggttatcattcaaactacttggtattggtggtgaccgttgtataaaaatttcaactgtccaatccaaactgactgatttgaagtgtactaatgttgtgttattgggttgtttgtctagtatgaacattgcagctaattctagtgaatgggcttattgtgttgatttacacaataagattaatctttgtgatgaccctgaaaaagctcaaagtatgttgttagcactccttgcgttctttctaagtaaacatagtgattttggtcttgatggccttattgattcttattttgataatagtagcacccttcagagtgttgcttcatcatttgttagtatgccatcatatattgcttatgaaaatgctagacaagcttatgaggatgctattgctaatggatcttcttctcaacttattaaacaattgaagcgtgccatgaatatcgcaaagtctgaatttgatcatgagatatctgttcagaagaaaattaatagaatggctgaacaagctgctactcagatgtataaagaagcacgctctgttaatagaaaatctaaagttattagtgctatgcactctttactttttggaatgttaagacgtttggatatgtctagtgttgaaactgttttgaatttagcacgtgatggtgttgtgccattgtcagttatacctgcaacttcagcttctaaactaactattgttagtccagatcttgaatcttattctaagattgtttgtgatggttctgttcattatgctggagttgtttggacacttaatgatgttaaagacaatgatggtagacctgttcatgttaaagagattacaaaggaaaatgttgaaactttgacatggcctcttatccttaattgtgaacgtgttgttaaacttcaaaataatgaaattatgcctggtaaacttaagcaaaaacctatgaaagctgagggtgatggtggtgttttaggtgatggtaatgccttgtataatactgagggtggtaaaacttttatgtacgcttatatttctaataaagctgaccttaaatttgttaagtgggagtatgagggtggttgcaacacaatcgagttagactctccttgtcgatttatggtc---gaaacacctaatggtcctcaagtgaagtatttgtattttgttaaaaatttaaataccttacgtagaggtgccgttcttggttttataggtgccacaattcgtctacaagctggtaaacaaactgaattggctgttaattctggacttttaactgcttgtgctttttctgttgatccagcaactacttacttggaagctgttaaacatggtgcaaaacctgtaagtaattgtattaagatgttatctaatggtgctggtaatggtcaagctataacaactagtgtagatgctaacaccaatcaagattcttatggtggagcgtctatttgtttgtattgtcgggcccacgttcctcaccctagtatggatggttactgtaagtttaagggtaaatgtgttcaggttcctattggttgtttggatcctattaggttttgtttagaaaataatgtgtgtaatgtttgtggttgttggttgggacacgggtgtgcttgtgaccgtacaa------ctattcaaagtg---ttgacatttcttatttaaacgagcaaggggttctagtgcagctcgactagaaccctgcaatggcacggacatcgataagtgtgttcgtgcttttgacatttataataaaaatgtttcattcttgggtaagtgtttgaagatgaactgtgttcgttttaaaaatgctgatcttaaggatggttattttgttataaagaggtgtactaagtcggttatggaacacgagcaatccatgtataacctacttaacttttctggtgctttggctgagcatgatttctttacttggaaagatggcagagtcatttatggtaatgttagtagacataatcttactaaatatactatgatggacttggtctatgc----------------tatgcgtaactttgatgaacaaaattgtgatgttctaaaagaagtattagttttaactggttgttgtgacaattcttattttgatagtaagggttggtatgacccagttgaaaatgaagatatacatagagtttatgcatctcttggcaaaattgtagctagagctatgcttaaatgcgttgctctatgcgatgcgatggttgctaaaggtgttgttggtgttttaacattagataaccaagatcttaatggtaacttttatgattttggtgattttgttgttagcttacctaatatgggtgttccctgttgtacatcatattattcttatatgatgcctattatgggtttaactaattgtttagctagtgagtgttttgtcaagagtgatatttttggtagtgattttaaaacttttgatttgcttaagtatgatttcactgaacataaagaaaatttattcaataagtactttaagcattggagttttgattatcatcctaattgtagtgactgttatgatgatatgtgtgttatacattgtgctaattttaatacactatttgccacaactataccaggtactgcttttggtccactatgtcgtaaagtttttatagatggtgttccacttgttacaactgctggttatcattttaagcaattaggtttggtttggaataaagatgttaacacacactcagttaggttgacaattactgaacttttgcaatttgtcaccgacccttccttgataatagcttcttccccagcactcgttgatcaacgcactatttgtttttctgttgcagcattgagtactggtttgacaaatcaagttgttaagccaggtcattttaatgaagagttttataactttcttcgtttaagaggtttctttgatgaaggttctgaacttacattaaaacatttcttcttcgcacagaatggtgatgctgctgttaaagattttgacttttaccgttataataagcctaccattttagatatttgtcaagctagagttacatataagatagtctctcgttattttgacatttatgaaggtggctgtattaaggcatgtgaagttgttgtaacaaatcttaataagagtgctggttggccattaaataagtttggtaaagctagtttgtattatgaatctatatcttatgaagaacaggatgctttgtttgctttgacaaagcgtaatgtcctccctactatgacacagctgaatcttaagtatgctattagtggtaaagaacgtgctagaactgttggtggtgtttctctgttgtctacaatgaccacaagacaataccatcaaaaacatcttaaatccattgttaatacacgcaatgccactgttgttattggtactaccaaattttatggtggttggaataatatgttgcgtactttaattgatggtgttgaaaaccctatgcttatgggttgggattatcccaaatgtgatagagctttgcctaacatgatacgtatgatttcagccatggtgttgggctctaagcatgttaattgttgtactgcaacagataggttttataggcttggtaatgagttggcacaagttttaacagaagttgtttattctaatggtgg-tttttattttaagccaggtggtacgacttctggtgacgctagtacagcttatgctaattctatttttaacatttttcaagccgtgagttctaacattaacaggttgcttagtgtcccatcagattcatgtaataatgttaatgttagggatctacaacgacgtctgtatgataattgttataggttaactagtgttgaagagtcattcattgatgattattatggttatcttaggaaacatttttc-aatgatgattctctctgatgacggtgttgtctgttataacaaggattatgctgagttaggttatatagcagacattagtgcttttaaagccactttgtattaccagaataatgtctttatgagtacttctaaatgttgggttgaagaagatttaactaagggaccacatgagttttgttcccagcatactatgcaaatagttgacaaagatggtacctattatttgccttacccagatcctagtaggatcttgtcagctggtgtttttgttg---------------atgatgttgttaagacagatgctgttgttttgttagaacgttatgtgtctttagctattgatgcataccctctttcaaaacaccctaattccgaatatcgtaaggttttttacgtattacttgattgggttaagcatcttaacaaaaatttgaatgagggtgttcttgaatctttttctgttacacttcttgataatcaagaagataagttttggtgtgaagatttttatgctagtatgtatgaaaattctacaatattgcaagctgctggtttatgtgttgtttgtggttcacaaactgtacttcgttgtggtgattgtctgcgtaagcctatgttgtgcactaaatgcgcatatgatcatgtatttggtaccgaccacaagtttattttggctataacaccgtatgtatgtaatgcatcaggttgtggtgttagtgatgtcaaaaaattgtatcttggtggtttgaattactattgtacaaatcataaaccacagttgtcttttccattatgttcagctggtaatatatttggtttatataaaaattcagcaactggttccttagatgttgaagtttttaataggcttgcaacgtctgattggactgatgttagggactataaacttgctaatgatgttaaagatacacttagactctttgcggctgaaactattaaagctaaagaagagagtgttaagtcttcttatgcttttgcaactcttaaagaggttgttggacctaaagaattgcttcttagttgggaaagtggtaaagttaaaccacctttgaatcgtaattctgttttcacttgttttcaaataagtaaggactcaaaattccaaataggtgagttcatctttgagaaggttgaatatggttctgatactgttacgtataagtctactgtaactactaagttagttcctggtatgatttttgtcttaacatctcacaatgtccaacctttacgtgcaccaactattgcaaaccaagagaagtattctagcatttataaattgcaccctgcttttaatgtcagtgatgcatatgctaatttggttccatattaccaacttattggtaaacaaaagataactacaatacagggtcctcctggtagtggtaagtcacattgttccattggacttggattgtactacccaggtgcgcgtattgtttttgttgcttgtgcccatgctgctgttgattccttatgtgcaaaagctatgactgtttatagcattgataagtgtactaggattatacctgcaagagctcgggttgagtgttatagtggctttaaaccaaataacactagtgcacaatacatatttagcactgttaacgcattacctgagtgtaatgctgatatcgttgttgtagatgaagtttcaatgtgtacaaattatgacctttctgttattaaccagcgtttatcatataaacatattgtttatgttggtgatccacaacaacttcctgcacctagagtaatgattactaaaggtgttatggagcctgttgattataacgttgttactcaacgtatgtgtgctataggccctgatgtttttcttcataaatgttatagatgtcctgctgaaatagttaatacagtttctgaacttgtttatgagaacaagtttgtccctgttaaacctgctagtaaacagtgttttaaagtcttttttaagggtaatgtacaggttgacaatggttctagtattaacagaaagcagcttgaaatagttaagctgtttttagttaaaaatccaagttggagtaaggctgtgtttatttctccttataatagtcagaattatgttgctagtagatttttaggacttcaaattcaaactgttgattcttctcaaggtagtgagtatgattatgtaatctatgcacaaacttctgacactgcacatgcttgcaatgtaaaccgttttaatgttgctataacacgtgctaagaagggtatattttgtgtaatgtgtgataaaactttgtttgattcacttaagttttttgagattaaacatgcagatttacactc---tagccaggtttgtggcttgtttaaaaattgtacacgcactcctct---taatttaccaccaactcatgcacacactttcttgtcgttgtcagatcagtttaagactacaggtgatttagctgttcaaataggttcaaataacgtttgtacttatgaacatgttatatcatttatgggttttaggtttgatattagtattcctggtagtcatagtttgttttgtacacgtgactttgctattcgtaatgtgcgtggttggttgggtatggatgttgaaagtgctcatgtttgtggcgataacataggtactaatgttcctttacaggttggtttttcaaatggtgttaattttgttgtgcaaactgaaggttgtgtgtctaccaattttggtgatgttattaaacctgtttgtgcaaaatctccaccaggtgaacaatttagacaccttattcctctttt---acgtaaaggacaaccttggttaattgttcgtagacgcattgtgcaaatgatatctgattatttgtccaatttgtctgacattcttgtctttgttttgtgggcaggtagtttggaattaactacaatgcgttactttgtaaaaatagggccaattaaatattgttattgtggtaattctgccacttgttataattcagttagtaatgaatattgttgttttaaacatgcattgggttgtgattatgtttacaatccgtatgcttttgatatacaacagtggggttatgttggttccttgagccaaaaccaccacacattctgtaacattcatagaaacgagcatgatgcctctggtgatgctgttatgacacgttgtttggcagtacatgattgttttgtcaaaaatgttgattggactgtaacgtacccctttattgcaaatgagaaatttatcaatggctgtgggcgtaatgtccagggacatgttgttcgtgcagccttgaaattgtataaacctagtgttattcatgacattggtaatcctaaaggtgtacgttgtgctgttactgatgccaaatggtactg-ttatgacaagcaacctgttaatagtaatgtcaagttgttggattatgattatgcaacccatggtcaacttgatggtctttgtttattctggaattgtaatgttgatatgtatccagaattttcaattgtgtgtcgttttgacacacgtactcgttctgtttttaatttagaaggtgttaatggtggttctctttatgttaacaaacatgcgtttcatacaccagcatatgataaacgtgcttttgttaaattaaaacctatgccctttttttactttgatgacagtgattgtgatgttgtgcaagaacaagttaattatgtaccccttcgcgctagtagttgtgttactcgttgtaatataggtggtgctgtttgttcaaaacatgcaaatttgtatcaaaaatatgttgaggcatataatacatttacacaggcaggttttaacatttgggtaccacatagttttgatgtttataatttgtggcaaatttttattgaaactaatttacaaagtcttgaaaatatagcatttaatgttgtaaaaaaagggtgttttactggtgttgatggtgagttacctgttgcagttgttaacgacaaagtttttgttcgctatggcgatgttgacaacttggtttttacaaataaaacaacattgcctactaatgttgcttttgaattgtttgcaaaacgaaaaatgggtttaacaccaccattgtctattctcaaaaatctcggtgttgttgctacatataaatttgttttatgggattatgaagctgaaagaccttttacctcatatactaagagtgtatgtaaatacactgattttaatgaggatgtttgtgtttgttttgacaatagtattcagggttcgtatgagcgttttacgcttactacgaacgctgttttattttctactgttgtcat------------taaaaatttaacacctataaagttgaatttt-ggtatgttgaatggtatgccagtttcttctattaagggtgataaaggtgttgaaaaattagttaattggtacatatatgttcgtaaaaatggtcaatttcaagatcactatgatggtttttacactcaaggtaggaatttatcagactttacaccaagaagtgatatggagtatgattttcttaacatggatatgggtgtttttattaataaatatggtcttgaggattttaattttgaacatgttgtatatggtgatgtttcaaaaactacattaggaggtcttcatttgttgatatcacagtttaggcttagtaaaatgggtgttttgaaagctgatgattttgtcactgcttctgacacaactttgaggtgctgtactgttacttatcttaatgaacttagttcaaaagttgtttgtacttatatggatttgttgttggacgactttgttactatactaaagagtttagatcttggtgtaatatctaaagttcatgaagttattatagataataaaccttataggtggatgttgtggtgtaaagataaccacttgtccactttttatccacagttgcagtctgctgaatggaagtgtggttatgctatgccacaaatttataagcttcaacgtatgtgtttggaaccttgtaatttatataattatggtgctggtattaagttgcctagtggtataatgttaaatgttgttaaatacactcagctttgtcaatacctaaatagcactacaatgtgcgtacctcataatatgcgtgttttgcactatggtgctggttctgacaaaggtgtggcacctggtacaactgttttaaaacgttggctaccacccgatgcaataatcattgataatgatatcaatgattatgttagtgatgcagattttagcattacaggtgattgtgctactgtttatcttgaagataagtttgacttacttatttctgatatgtatgatggtagaattaaattttgtgatggtgaaaatgtctctaaagatgggttttttacttatcttaatggtgttattagagaaaaattagctattggtggtagtgttgccattaagattacagaatatagttggaataagtatctttatgaattaatacaaagatttgctttttggactttgttttgcacgtctgttaatacatcctcttcagaagcttttcttattggtattaattatttaggtgactttattcaaggtccttttatagctggtaacactgttcatgctaattatatattttggcgtaattctactattatgtctttgtcatacaattcagttttagatttaagtaagtttgaatgtaaacataaagccactgttgttgttacacttaaagatagtgatgtaaatgatatggttttgagtttgattaagagtggtaggttgttgttacgcaataatggtcgt---tttggtggttttagtaatcatttagt---ctcaacta---aatgaaacttttc------------ttgat----------tttgct---------tgttttgcccctggcc-----------------------------------------------------------------------------------------------------tcttgctt-----------------tt---tcacatgtaata----gtaa---------------tgctaatctctct------------------------at---------------------------------------------------------------------------------------------------------------------------------------------------------------------------------------------------------------------------------------------------------------------------------------------------------------------------------------------------------------------------------------------------------------------------------------------------------------------------------------------------------------------------------------------------------------------------------------------------------------------------------------gttacaattaggtg-----ttcctgacaatt---cttc---aactattgttacgggtttattgcc-------------------------------------aactcattggttttgtgctaa---------------------------------------------tcagag------------tacatctgtttactcagcc------------------------------------------aatggtttctttta-----------------------------tattgat------------gttggtaatcaccgta---------gtgcttttgcgctccatactggttattatga------------------tgc--------t------aatcagta--------------ttatatttatgttact--aatgaaa---------taggcttaaatgcttctg---ttactcttaagatttgtaag------tttagta-----------gaaacactacttttg---------------------------------------attttttaagtaatgcttc----------tagt------------------tcttttgactgtatagtta-atttgttattt---------acagaacagttag------------gtgcg----cctttgggcataactatat-----------ctggtgaaactg-----tgcgtctgcatttatataatgtaactcgtactttttatgtgccagcagcttata----------------aacttactaaacttagtgttaaatgttactttaactattc------ctgtgtttttagtgttgtcaacgccaccgt------------tactgtgaatgtcaccacac---ataatggccgtgtagttaactacactgtt-------tg-----tgatgattgt--------aatggttatactgataacatattttctgttcaacaggatggccgcattcctaatggtttcccttttaataattggtttttgttaactaatggttccacactagtggacggggtctctagactttatcaaccactccgtttaacttgtttatggcctgtacctggtcttaaatcttcaactggttttgtttattttaatgc-cac---tggtt---------------ctgatgttaattgtaacggctatca------acataattctg-ttgttgatgttatgcgttacaatcttaacttcagtgctaattcttt---ggaca---------atctcaagagtggt--------gttatagtttttaaaactttacagta---------cgatgttttgtttt----attgtagtaattctt------------cc---------------tca------ggtgttcttg---acaccacaataccttttggcccgtcctctcaaccttattactgttttataaacagcactatc--------aacactactcatg------------ttagcacttttgtgggtattttaccacccactgtgcgtgaaattgttgttgctagaactggccagttttatattaatggttttaagtatttcgatttgggtttcatagaagctgtcaattttaatgtcacga---------------------ctgctagcgccacagatttttggacggttgcatttgctacttttgttgatgttttggttaatgttagtgcaactaacattcaaaacttactttattgcgattctccatttgaaaagttgcagtgtgagcacttgcagtttggattgcaggatggtttttattctgcaaattt---------tcttgatgataatgttttgcctgagacttatgttgcactccccatttattatcaacacacggacataa------attttactgcaact------gcatcttttggtggtt--------------------------------------cttgt---------------------tatgtttgtaaaccacaccaggttaatatatctcttaatggtaacact---------------------tcagtgtgtgtta-----gaacatctcat------ttttcaattaggtata------tttataaccgcgttaagagtggttcaccaggtgactcttcatggc----------acatttatttaaa------------------gagtggcacttgtccattttctttttctaagttaaataattttcaaaagttcaagactatttgtttctcaaccgtc---gaagtgcctggtagttgtaattttccgcttgaagccacctg-gcattacacttctta------------------tactattg-------------------ttggtgctttgtatgtta------cttggtctgaaggtaattctattactggtgtacct---------tatcctgtctctggtattcgtgagtttagtaatttagttttaaataattgtaccaaatataatatttatgattatgttggtactggaattatacgttcttcaaaccagtc------acttgctggtggtattacatatgtttctaactctggtaatttacttggttttaaaaatgtttccactggtaacatttttattgtgacaccatgtaaccaaccagaccaagtagctgtttatcaacaaagcattattggtgccatgaccgctgttaatgagtctaga--tatggc------ttg------caaaacttactacagttacctaacttttattatgttagtaatg------gtggtaacaat------------------tgcactacggccgttatgacttattctaattttggtatttgtgctgatggttctt------tgattcctgttcgtccgcgtaattctagtgataatggtatttca-gccataatcactgctaatttatccattccttctaactggactacttcagttcaagttgagtacctccaaattactagtactccaatagttgttgattgtgctacttatgtgtgtaatggtaaccctcgctgtaagaatctacttaagcagtatacttctgcttgtaaaactattgaagatgccttacgacttagtgctcatttggaaactaatgatgttagtagtatg------------ctaactttcgatagcaatgcttttagt-ttggc---------taatgttactagttt------tggagattataacctttctagtgttttacctcagagaaacattcgttcaagccgtatag------------caggacgtagtgctttggaagatttgttgtttagcaaagttgttacatctggtttgggtactgttgatgttgactataagtcttgtac-------taaaggtctttct---------attgctgaccttgcttgtgctcagtactacaatggcataatggttttgccaggtgttgctgatgctgaacgtatggccatgtacacaggttctcttataggtggcatggtgctcggaggtcttacatca---gcagccgccatacctttttctttggcactgcaagcacgacttaactatgttgctttacaaactgatgtgcttcaagaaaatcagaaaattttggctgcatcatttaataaggctattaataatattgttgcttcttttagtagcgttaatgatgctattacacaaactgcagaggctatacatactgttactattgcacttaataagattcaggatgttgttaatcaacagggtagtgctcttaaccatctcacttcacaattgagacataattttcaggccatttctaattcaattcaggctatttatgaccggcttgattcaattcaagccgatcaacaagttgacagattaattactggacggcttgcagctttgaatgcatttgtttcccaagttttgaataaatatactgaagttcgtggttcaagacgcttagcacagcagaagattaatgaatgtgtcaagtcacaatctaatagatatggtttttgtggc---aatggcactcacatcttttcaatcgtcaactcagctccagatggtttgctttttcttcatactgttttgctgccaactgattacaagaatgtaaaggcgtggtctggtatctgtgttgatggcatttatggctatgttctgcg------tcaacctaacttggttctttattctgataatggt---------------------gtctttcgtgtaacttccagggtcatgtttcaacctcgcttacctgttttgtctgattttgtgcaaatatataattgtaatgttacttttgttaacatatctcgtgttgagttacatactgtcatacctgactacgttgatgttaataaaacattacaagagtttgcacaaaacttacc------aaagtatgtta---------agcctaattttgacttgactccttttaatttaacatatcttaatttgagttctgagttgaagcaactcgaagctaaaactgctagtctttttcaaactactgttgaattacaaggtcttattgatcagattaacagtacatatgttgatttgaagttgcttaataggtttgaaaattatatcaaatggccttggtgggtttggctcattatttctgttgtttttgttgtattgttgagtcttcttgtgttttgttgtctttctacaggttgttgtggttgttgcaattgtttaacttcatcaatgcgaggctgttgtgattgtggttcaactaaacttccttattacgaa---tttgaaaaggtccacgttcaata-----------------------atgccttttggtggcctatttcaacttactcttgaaagtactattaataagagtgtggctaatctcaaattacca----cctcatgatgttactgtcttgcg---------tgacaatcttaaacctgttactacacttagtactattactgcttatttgttagttagtttgtttgtcacttactttgc-tttattcaaacctcttactgctagaggtcgtgttgcttgttttgttttaaaactattgacactatttgtctatgtgcctttattggttctttttggtatgtatcttgacagttttataa---ttttttctacgctgttgtttcgattcatacatgttggctattatgcctatctctataaaaatttttcatttgttttgttcaatgttactaaactatgcttcgtttcaggcaagtgttggtatcttgaacaatcattttatgaaaatcgtttt--gctgctatttatggtggtgaccactatgtcgttttaggtggtgaaactattacttttgtttcttttgatgacctttatgttgctattagaggttcttgtgaaaagaacctacaacttatgcgtaaggttgacttgtataatggtgctgtcatttacatttttgccgaagagcctgttgttggtatagtc---------tac---tcttct------------------------caactatacgaagatgt------------------------------------------------------------------------------------------------------------------------------------------------------------------------------------------------------------------------------------------------------------------------------------------------------------------------------------------------------------------------------------------------------------------------------------------------------------------------------------------------------------------------------------------------------------------------------------------------------------------------------------------------------------------------------------------------------------------------------------------------------------------------------------------------------------------------------------------------------------------------------------tccttcgattaattgatgacaatggtattgtcctcaattccatt----------ttatggctcctt----------gttatgatattttt-------------ctttgtgttggcaatgacctttattaaactgattcaattgtgttttacttgtcattatttttttagtaggacattatatcaaccagtttataaaatttttcttgcttaccaagattatatgcaaatagcacctgttccagctgaagtactaaatgtctaaactaaacg---------------------------------------------------------atgtctaat------------------------------------------------agtagtgtg---------------------------------------------cctc------ttttagagg-tttatgtccatttacgtaactggaactttagttggaatttaattctaacgctttttatagttgtgttgcagtatgggcattataagtatagcagacttctttatggtttaaagatgtctgttttatggtgtttatggccacttgttctagctttgtctatttttgactgttttgtcaattttaatgtggactgggtcttttttggttttagtattcttatgtctattattacactttgtttatgggttatgtattttgttaatagtttcagactttggcgccgtgttaaaactttttgggcttttaatcctgaaactaatgcaatcatctctctccaggtttacggacataattattacttaccggtgatggctgcacctacaggtgttacattaacacttcttagtggtgtacttcttgttgatggccataagattgctactcgtgttcaagtgggtcagttgcctaaatatgtaatagttgctacgcctagtaccacaattgtttgtgaccgtgttggtcgctctgttaatgaaacaagccagactggttgggcattctacgtccgtgctaaacatggtgatttttctggtgttgcctctcaggagggtgttttgtcagaaagagagaagttgcttcatttaatctaaactaaacaa--------------------------------------aatggctag------------tgtaaattgggccgat---g------------------------acagagctgcta---ggaagaaatttcctcctccttcattttacatgcctcttttggttagttctgataaggcaccatatagggtcattcccaggaatcttgtccctattgg------taagggtaataaagatgagcagattggttattggaatgttcaagagcgttggcgtatgcgcagggggcaacgtgttgatttgcctcctaaagttcatttttattacctaggtactggacctcataaggaccttaaattcagacaacgttctgatggtg------ttgtttgggttgctaaggaaggtgctaaaactgttaataccagtcttggtaatcgcaaacgtaatcagaaacctttggaaccaaagttctctattgctttgcctccagagctctctgttgttgagt------------------ttgaggatcgctctaataactcatctcgtgctagc------------------agtcgttcttcaactc------------------------gtaacaactcacgagactcttctcgtagc--act---------------tcaagacaac----------------------------------------------------agtctcgcactcgt--------------------------------------------tctgattctaaccagtcttcttc----------agatcttgttgctgctgttactttggct---------ttaaagaacttaggttttga------------taaccagtcgaagt-----------------------------------------cacctagt---tcttctggtacttccactcc------taag------------------------aaacctaataagcctctttctcaacccagggctgataagccttc--------------------tcagttgaagaaacctcgttggaagcgtgttcctaccagagaggaa------aatgttattcagtgctttggtcctcgtgattttaatcacaatatgggggattcagatcttgttcagaatggtgttgatgccaaaggttttccacagcttgctgaattgattcctaatcaggctgcgttattctttgatagtgaggttagcactgatgaagtgggtgataatgttcagattacctacacctacaaaatgcttgtagctaaggataataagaaccttcctaagttcattgagcagattagtgctttt---------------------actaaacccagttctatc-aaagaaatgcagtcacaatcatctcatgttgctcagaacacagtactt-----------------------------------------------aat------------------------------------------gcttctattccagaatctaaaccat------------------------------------------tggctgatgatgattcagccatt---------------atagaaattgtcaacgaggttt----------------------------------------------------------------------tgcattaaattgtt-----------------------------------------------------------------------------------------------------------------------------------------------------------------------------------------------------------------ttgtaattccagttg---------------------------------------------------------------------------------------------------------------------------------------------------------------------------------------------------------------------------------------------------------------------------------------------------------------------------------------------------------------------------------------------------------------------aatgtttatta-----------------------------------------------------------------------------------------------------------------------------------------------------------------------------------------------------------------------------------------------------------------------------------------------------------------------------------------------------------------------------------------------------------------------------------------------------------------------------------------------------------------------ttattagt-------------------------------------------------------------------tg-------caaccccatgcgtttagcgcatga-----------------------taagggtttagtcttacacacaatggtaggccagtgatagt-aaagtgtaa-gtaatttgctat---catattaacatgtctagaggaaagtcagaa--------ctttttctgtttgtgtt-----gttggagtac--tt--aaagatcgc-ataggcgcgccaa-caa----------------------------------------------------------------------------------------------------tggaagagccaac----------aacatatctaaa--aatgtt------------------------ttgtctggtacttgttaatgatattgtttttgatatggatacac-------------------------------------------------------------------------------------------------------------------------------------------------------------------------------------------------------------------------------------------------------------------------------------------------------------------------------------------------------------------------------------------------------------------
>DQ445911_HumanNL63_Netherlands_2004-01-08
----------------------------------------------------------------------------------------------------------------------------------------------------------------------------------------------ct---taaagaatttttctatctat-----------agatagagaattttcttatttagactttgtgtctactcttctcaactaaac-gaaattt------ttcta-gtgctgtcatttgt-----tatg-gc--agtcctagtgtaattgaaatttcgtcaggtttgtaa--actggttaggcaagtgttgtatttt-ctgtgtctaagcactggtgattctgttca-ctagtgcacaca-ctgata-tttaag-tggtgttccgtca-ctgcttattgtggaagcaacgttctgtcgttgtggaaaccaataactgctaaccatgttttacaatcaagtgacacttgctgttgcaagtgattcggaaatttcaggttttggttttgccattccttctgtagccgttcgcacttatagcgaagccgctgcacaaggttttcaggcatgccgttttgttgcttttggcttacaggattgtgtaaccggtattaatgatgatgattatgtcattgcattgactggtactaatcagctctgtgccaaaattttacctttttctgatagaccccttaatttgcgaggttggctcattttttctaacagcaattatgttcttcaggactttgatgttgtttttggcca---tggtgcaggaagtgtggtctttgtg------gataagtatatgtgtggttttgatggtaaacctgtgttacctaaaaacatgtgggaatttagggattactttaataataat---actgatagtattgttattgatggtgtcacttatcaactagcatgggatgttatacgtaaagacctttcttatgaacagcaaaatgttttagccattgagagcattcattac---cttggtactacaggtcatactttgaagtctggttgcaaacttactaatgccaagccgcctaaatattcttctaaggttgttttgagtggtgaatggaatgctgtgtatagggcgtttggttcaccatttattacaaatggtatgtcattgctagatataattgttaaaccagttttctttaatgcttttgttaaatgcaattgtggttctgagagttggagtgttggtgcatgg---gatggttacttatcttcttgttgtggcacacctgctaagaaactttgtgttgttcctggtaatgtcgttcctggtgatgtgatcatcacctcaactagtg---ctggttg------tggtgtta---aatactatgctggcttagttgttaaacatattactaatattact------------------ggtgtgtctttatggcgtgttacagctgttcattctgatggaatgtttgtggcatcatcttcttatgatgcactcttgcatagaaattcattaga---ccctttttgctttgatgttaacactttactttctaatcaattacgtctagcttttcttggtgcttctgttacagaagatgttaaatttgctgctagcactggtgttattgacattagtgctggtatgtttggtctttacgat---gacatattgacaaacaacaaaccttggtttgtacgcaaagcttctgggctttttgatgcaatctgggatgcttttgttgccgctattaagcttgtaccaactactactggtgttttggttaggtttgttaagtctattgcttcaactgttttaactgtctctaatggtgttattattat---gtgtgcagatgttccagatgctttt-caatcagtttatcgcacatttacacaagctatttgtgctgcatttgatttttctttagatgtatttaaaattggtgatgttaaatttaaacgacttggtgattatgttcttactgaaaacgctcttgttcgtttaactactgaagttgttcgtggtgttcgtgatgctcgcataaagaaagccatgtttactaaagtagttgtaggtcctacaactgaagttaagttttctgttattgaacttgccactgttaatttgcgtcttgttgattgtgcacctgtagtttgccctaaaggtaagattgttgttattgctggacaagcttttttctatagtggtggtttttatcgttttatggttgatcctacaactgtattaaatggtcctgtttttactggtgatttattttat---------actattaagtttagtggttttaagcttgatggttttaaccatcagtttgttactgct---agttctgctacagatgctattattgctgttgagctgttgttattggattttaaaactgcagtttttgtgtacacatgtgtggttgatggctgtagtgtcattgttagacgtgatgctgcattcgccacacatgtgtgttt---------taaggactgttataatatttgggagcaattctgcattgataattgtggtgagccatggtttttgactgattataatgctatcttgcagagtaataaccctcaatgtgctattgttcaagca---------acggagtct---------------------aaagttttgcttgagaggtttttacctaagtgtcctgaaatactgttgagtattgatgatggccatttatggaatctttttgttgaaaagtttaattttgttacagattggttaaaaactcttaagcttacacttacttctaatggtcttttaggtaattgtgccaaacgttttagacgttttttggtaaaattgcttgatgtctataatggttttcttgaaactgtctgtagtgtcgcacacactgctggtgtttgcatcaaatattatgctgttaatgttccatatgtagttattagtggttttgtaagtcgtgtaattcgtagagaaaggtgtga------catgacttttccttgtgttagttgtgtcacctttttctatgaatttttagacacttgttttggtgttagtaaacctaatgccattgatgttgaacatttagagcttaaagaaactgtttttgttgaacctaaggatggtggtcaattttttgtttctggtgattatctttggtatgttgtagatgacatttattatccagcttcatgtaatggtgtattgccagttgcttttacaaaa---ttagcaggtggtaa---------aatatctttttctgatgatgttatagttcatgatgttgaacctacccataaagtcaagctcatatttgagtttgaagatgatgttgttaccagtctttgtaagaagagttttggtaagtccattatttatacaggt---gattgggaaggtctacatgaagttcttacatctgcaatgaatgtcattgggcaacatattaagttgccacaattttatatttatgatgaagagggtggttatgatgtttctaaaccagttatgatttcacaatggcctatt---------------------------------------------------------------------------------------------------------------------------------------------------------------------------------------------------------------------agtaatgat---------------------agtaatg------------------------gttgtgttgttgaa---------------------------gcgagcactgattttcatcaattagaat--------------------------------------------------------------------------------------gtatt----------------------------------------------------------------------------------------------------------gttgatgactc------------------------------------------------------------------tgttagagaa---------gaggttgatataattgaac------------------------------aaccttttga---------------agaagttga----acatgtgct------------ctcaatta---aacaacctttttctttttcttttagagatgaattgggtgttcgtgttttagatcaatctgataataattgttggattagtaccacacttgtacagttgcaacttacaaagcttttggatga---ttctattgagatgcaattgtttaaagttggtaaagttgattcaattgtccaaaagtgttatgagttgtctcagttaattagtggttcacttggtgatagtggtaaacttcttagtgaacttcttaaagaaaaatatacatgttctataacttttgagatgtcttgtgattgt---ggtaaaa------agtttgatgagcaggttggttgtttgttttggattatgccttacacaaaactttttcaaaaaggtgagtgttgtatttgtcataaaatgcagacttataagcttgttagtatgaaaggtactggtgtgtttgt---acaggatccagcacctattgatattgatgctttccctgtgaaacctatatgttcatctgtatatttaggtgttaagggttc---------tggtcattatcaaacaaatttatacagttttaacaaagctattgatggttttggtgtctttgacattaaa---------aatagtagtgttaatactgtttgttttgttgatgttgattttcata----------------------------------------------------gtgtagaagtagaa------------------------------------------------------gctggtgaa------g-------------------------------------------------------ttaaaccttttgctgtatataaaaatgttaaattttatttaggtgatatttcacaccttgtaaactgtgtttcttttgactttgttgtcaatgctgctaatgagaatcttatgcatggaggcggtgttgcacgtgctattgatattttgactgaaggtcaacttcagtcattatctagagattacattagtagtaatggtccacttaaggtaggaacaggtgttatgttggagtgtgaaaaattcaatgtatttaatgttgttggtccgcgagctggtaaacatgagcattcattacttgttgaagcttataattctatcttagttgaaaatggtattccacttatgcctcttcttagttgtggtatttttggtgtaaggattgaaaattctcttaaagctttgtttagttgtgacattaataaattattgcaagtttttgtttattc------------ttcaaatgaagaacaagctgttcttaagtt-------------------------------------------------------------------------------------tttagatggtttagat---ttaacaccagtca--------------------------------------------------------------------------ttgacgatg---------------------------------------------ttgatgttg----------tt------------------------------------------------------------------------aaacctttta------gagttgaaggtaatttttcattctttgattgtggtgtcaatgcc------------ttggatggtgata---tt------tacttattatttactaactctattttaatgttggataaacaaggacaattattggatacaaaacttaatggtattttgcaacaggcagctcttgattatcttgctaca------gttaaaactgtaccagctggtaatttggttaaact---------tgt---tgttgagagttgtaccatttatatgtgtgttgtaccatcgataaatgatctttcttttgataaaaatcttggtcgttgtgtgcgtaaacttaatagattgaaaacttgtgttattgccaatgttcctgctattgatgttttgaaaaagcttctttcaagtttgactttaactgttaaatttgttgtagagagtaatgttatggatgttaacgactgttttaagaatgataatgtagttttgaaaattactgaagatggtattaatgttaaagatgttgttgttgagtcttctaagtcacttggtaaacaattgggtgttgtgagtgatggtgttgactcttttgaaggtg---ttttacctattaatactgatac------tgtcctatctgtag---ctccagaagttgactgggttgctttttatggttttgaaaaggcagcactttttgcttctttggatgtaaagccatatggttaccctaatgattttgttggtggttttagagttcttgggaccaccgacaataattgttgggttaatgcaacttgtataattttacagtatcttaagcctacttttaaatctgagggtttaaatgttctttggaacaaatttgttacaggtgatgttggaccttttgttagttttatttattttataactatgtcttcaaagggtcaaaagggtgatgctgaagaggcattatctaaattgtcagagtatttgattagtgattctattgttactcttgaa---------------caatattcaacttgtgacatttgtaaaagta------------ctgtagttgaagttaaaagtgctgttgtctgtgctagtgtgtttaaagatggttgtgatgttggtttttgtccacacagacataaattgcgttcacgtgttaagtttgttaatggacgtgttgttattaccaatgt------------tggtgaacctacaatttcacaaccttctaagttgcttaatggtattgcttatacaacattttcaggttcctttgataac------ggtcactatgtagtttatgatgctgctaataatgctgtctatgatggtg---ctcgtttatttgcttcagatttgtctactttagctgttacagctattgttgtagtaggtggttgtgtaacatctaat---------gtttcaccaa----------ttgttagtgagaaaattt-------------ctg----ttatggataaacttgatactggtgcacaaaaatttttccagtttggtgattttgttatgaataacattgttc-tgtttttaacttggttgcttagtatgtttagtcttttacgtacttctattatgaagcatgatattaaagttattgccaaggctcctaaacgtacaggtgttattttgacacgtagttttaagtataacattaaatctgctttgtttgttgtaaaacagaagtggtgtgttattgttactttgtttaagttcttattgttattatatgctatttatgcacttgtttttatgattgtgcaatttagtccttttaatagtcttttatgtggtgacattgtaagtggttatgaaaaatccacttttaataaggatatttattgtggtaattctatggtttgtaagatgtgtttgtttagttatcaagagtttaatgatttggatcatactagtcttgtttggaagcacattcgcgatcctatattaatcagtttacaaccatttgttatacttgttattttgttaatttttggtaatatgtatttgcgttttggacttttatattttgttgcacaatttattagtacttttggttctttcttaggctttcatcagaaacagtggtttttacattttgtgccgtttgatgttttatgtaatgagtttttagctacatttattgtctgcaaaattgttttatttgttagacatattattgttggctgtaataatgctgactgtgtagcttgttctaaaagtgctagacttaaacgtgtaccacttcaaactattattaatggtatgcataaatcattctatgttaatgctaatggtggtacttgt---ttctgtaataaacataacttcttttgtgttaattgtgattcttttgggcctggtaatacttttattaatggtgatattgcaagagagcttggcaatgttgttaaaacagctgttcaacccacagctcctgcatatgttattattgataaggtagattttgttaatggattttatcgtctttatag------tggtgacactttttggcggtatgactttgacattactgaatctaagtatagttgtaaagaggttctgaagaattgtaatgttttagaaaattttattgtttacaataatagtggtagtaacattacacagattaaaaatgcttgtgtttatttttctcaattgttgtgtgaacctataaagttggtaaattcagagttgttgtcaactttatcagttgattttaatggtgttttgcataaggcatatgttgatgttttgtgtaatagtttttttaaggagctaactgctaacatgtccatggctgaatgtaaagctacacttggttt---gactgtttctgatgatgattttgtttcagctgttgccaatgcacataggtatgacgttttgctttcagatttgtcatttaataatttttttatttcttatgctaaacctgaagataagttgtccgtttatgatattgcttgttgtatgcgtgccggttctaaggttgttaaccataatgttttaatcaaagagtcaatacctattgtttggggtgtcaaggactttaatactctttctcaagagggtaagaagtaccttgttaaaacaactaaagcaaagggtttgacttttttattaacttttaatgacaaccaagcaattacacaagttcctgctactagtatagttgcaaaacagggtgctgg----------------ttttaaacgt-acttataatt-ttctgtggtatgtatgtttatttgttgttgcattgtttattggtgtctcat---ttattgattatacaaccactgtaactagctttcatggttatgattttaagtacattgagaatggtcagttgaaggtgtttgaagcacctttacactgtgttcgtaatgtttttgataattttaatcaatggcatgaggctaagtttggtgttgttactactaatagtgataaatgtcctatagttgttggtgtttcagagcgtattaatgttgttcctggtgttccaacaaatgtatatttggtaggaaagactcttgtttttacattacaggctgcttttggaaacacaggtgtttgttatgactttgatggtgttaccactagtgataagtgtatttttaattctgcttgtactaggttggaaggtttgggtggtgacaatgtttattgttacaacactgatcttattgaaggttctaaaccttatagtactttacagcctaatgcttattataagtatgatgttaaaaattatgtacgttttccagaaattttagctagaggttttggcttacgtactattagaactttggctacacgttattgtagagttggtgaatgccgtgactcacgtaaaggtgtttgttttggttttgataaatggtatgttaatgatggacgtgttgatgacggttacatttgtggtgatggtcttatagaccttcttgttaatgtactctcaatctttagttcatcttttagcgttgtggctatgtctggacatatgttgtttaattttctttttgcagcatttattacatttttgtgctttttagttactaaatttaaacgtgtttttggtgatctttcttatggtgtttttactgttgtttgtgcaactttgattaataacatttcttatgttgttactcaaaatttattttttatgttgctttatgctattttgtattttgtttttactaggacagtgcgttatgcttggatttggcatattgcatacattgttgcatacttcttgttaataccatggtggcttctcacatggtttagttttgctgcatttttagagcttttacctaatgtttttaagttaaaaatctctactcaattgtttgaaggtgataagtttataggtacttttgagagtgctgctgcaggtacatttgttcttgatatgcgttcttatgaaaggctgataaatactatttcacctgagaaacttaagaattatgctgcaagttataataaatataaatattatagtggtagtgctagtgaggctgattatcgttgtgcttgttatgctcatttagccaaggctatgttagattacgcaaaagatcataatgacatgttatattctccacctaccattagctacaattccaccttacaatctggtcttaagaagatggcacaaccatctggttgtgttgagagatgtgtggttcgcgtctgttatggtagtactgtgcttaatggagtttggttaggtgacactgttacttgtcctagacatgtcatagcaccatcaaccactgttcttattgattatgatcatgcatatagtactatgcgtttgcataatttttcagtgtctcataatggtgtcttcttgggagttgttggtgttacaatgcatggttctgtgttgcgtattaaggtttcacaatctaatgtacatacacc---taaacatgtttttaaaactttgaaacctggtgattcttttaatattttagcatgttatgaaggtattgcatctggtgtttttggtgttaatttacgtacaaactttactattaaaggttcttttataaatggagcttgtggttctcctggttataatgttagaaatgatggtactgttgagttttgttatttacaccaaattgagttaggtagtggtgctcatgttggttctgattttactggtagtgtttatggtaattttgatgaccaacctagtttgcaagttgagagtgccaaccttatgctatcagataatgttgttgcctttttgtatgctgctttgttgaatggttgtaggtggtggttgcgttcaactagagttaatgttga--------tggttttaatgaatgggctatggctaatggttatacaagtgtttctagtgttgagtgctattctattttggcagcaaaaactggtgttagtgttgaacaattgttagcttccattcaacatcttcatgaaggttttggtggtaaaaacatacttggttattctagtttatgtgatgagttcacactagctgaagttgtgaagcagatgtatggtgttaacttgcaaagtggtaaggttatttttggtttaaaaacaatgtttttatttagcgttttcttcacaatgttttgggcagaactctttatttatacaaacactatatggataaaccctgtgatacttacacctatattttgtctacttttgtttttgtcattagttttaactatgtttcttaaacataagtttttgtttttgcaagtatttttattacctactgttattgcaactgctttatataattgtgttttggattattacatagtaaaatttttggctgaccattttaactataatgtttcagtattacaaatggatgttcagggtttagttaatgttttggtctgtttatttgttgtatttttac---------acacatggcgcttttctaaagaac------gttttacacattggtttacatatgtgtgttctcttatagcagttgcttacacttatttttatagtggtgactttttgagtttgcttgttatgtttttatgtgctatatctagtgattggtacattggtgccattgtttttaggttgtcacgtttgattgtaattttttcacctgaaagtgtatttagtgtttttggtgatgtgaaacttactttagttgtttatttaatttgtggttatttagtttgtacttattggggcattttgtattggttcaataggttttttaaatgtactatgggtgtttatgattttaaggtgagtgctgctgaatttaaatacatggttgctaatggacttcatgcaccacatggaccttttgatgcactttggttatcattcaaactacttggtattggtggtgaccgttgtataaaaatttcaactgtccaatccaaactgactgatttgaagtgtactaatgttgtgttattgggttgtttgtctagtatgaacattgcagctaattctagtgaatgggcttattgtgttgatttacacaataagattaatctttgtgatgaccctgaaaaagctcaaggtatgttgttagcactccttgcgttctttctaagtaaacatagtgattttggtcttgatggccttattgattcttattttgataatagtagcacccttcagagtgttgcttcatcatttgttagtatgccatcatatattgcttatgaaaatgctagacaagcttatgaggatgctattgctaatggatcttcttctcaacttattaaacaattgaagcgtgccatgaatatcgcaaagtctgaatttgatcatgagatatctgttcagaagaaaattaatagaatggctgaacaagctgctactcagatgtataaagaagcacgctctgttaatagaaaatctaaagttattagtgctatgcactctttactttttggaatgttaagacgtttggatatgtctagtgttgaaactgttttgaatttagcacgtgatggtgttgtgccattgtcagttatacctgcaacttcagcttccaaactaactattgttagtccagatcttgaatcttattctaagattgtttgtgatggttctgtttattatgctggagttgtttggacacttaatgatgttaaagacaatgatggtagacccgttcatgttaaagagattacaaaggaaaatgttgaaactttgacatggcctcttatccttaattgtgaacgtgttgttaaacttcaaaataatgaaattatgcctggtaaacttaagcaaaaacctatgaaagctgagggtgatggtggtgttttaggtgatggtaatgccttgtataatactgagggtggtaaaacttttatgtatgcttatatttctaataaagctgaccttaaatttgttaagtgggagtatgagggtggttgcaacacaatcgagttagactctccttgtcgatttatggtc---gaaacacctaatggtcctcaagtgaagtatttgtattttgttaaaaatttaaacaccttacgtagaggtgccgttcttggttttataggtgccacaattcgtctacaagctggtaaacaaactgaattggctgttaattctggacttttaactgcttgtgctttttctgttgatccagcaactacttacttggaagctgttaaacatggtgcaaaacctgtaagtaattgtattaagatgttatctaatggtgctggtaatggtcaggctataacaactagtgtagatgctaacaccaatcaagattcttatggtggagcatctatttgtttgtattgtcgggcccacgttcctcaccctagtatggatggttactgtaagtttaagggtaaatgtgttcaggttcctattggttgtttggatcctattaggttttgtttagaaaataatgtgtgtaatgtttgtggttgttggttgggacacgggtgtgcttgtgaccgtacaa------ctattcaaagtg---ttgacatttcttatttaaacgagcaaggggttctagtgcagctcgactagaaccctgtaatggcacggacatcgataagtgtgttcgtgcttttgatatttataataaaaatgtttcattcttgggtaagtgtttgaagatgaactgtgttcgttttaaaaatgctgatcttaaggatggttattttgttataaagaggtgtactaagtcggttatggaacacgagcaatccatgtataacctacttaacttttctggtgctttggctgagcatgatttctttacttggaaagatggcagagtcatttatggtaatgttagtagacataatcttactaaatatactatgatggacttggtctatgc----------------tatgcgtaactttgatgaacaaaattgtgatgttctaaaagaagtattagttttaactggttgttgtgacaattcttattttgatagtaagggttggtatgacccagttgaaaatgaagatatacatagagtttatgcatctcttggcaaaattgtagctagagctatgcttaaatgcgttgctctatgtgatgcgatggttgctaaaggtgttgttggtgttttaacattagataaccaagatcttaatggtaacttttatgattttggtgattttgttgttagcttacctaatatgggtgttccctgttgtacatcatattattcttatatgatgcctattatgggtttaactaattgtttagctagtgagtgttttgtcaagagtgatatttttggtagtgattttaaaacttttgatttgcttaagtatgatttcactgaacataaagaaaatttattcaataagtactttaagcattggagttttgattatcatcctaattgtagtgactgttatgatgatatgtgtgttatacattgtgctaattttaatacactatttgccacaactataccaggtactgcttttggtccactatgtcgtaaagtttttatagatggtgttccacttgttacaactgctggttatcattttaagcaattaggtttggtttggaataaagatgttaacacacattcagttaggttgacaattactgaacttttgcaatttgtcaccgacccttccttgataatagcttcttccccagcactcgttgatcaacgcactatttgtttttctgttgcagcattgagtactggtttgacaaatcaagttgttaagccaggtcattttaatgaagagttttataactttcttcgtttaagaggtttctttgatgaaggttctgaacttacattaaaacatttcttcttcgcacagaatggtgatgctgctgttaaagattttgatttttaccgttataataagcctaccattttagatatttgtcaagctagagttacatataagatagtctctcgttattttgacatttatgaaggtggctgtattaaggcatgtgaagttgttgtaacaaatcttaataagagtgctggttggccattaaataagtttggtaaagctagtttgtattatgagtctatatcttatgaagaacaggatgctttatttgctttgacaaagcgtaatgtcctccctactatgacacagctgaatcttaagtatgctattagtggtaaagaacgtgctagaactgttggtggtgtttctctgttgtccacaatgaccacaagacaataccatcaaaaacatcttaaatctattgttaatacacgcaatgccactgttgttattggtactaccaaattttatggtggttggaataatatgttgcgtactttaattgatggtgttgaaaaccctatgctcatgggttgggattatcccaaatgtgatagagctttgcctaacatgatacgtatgatttcagccatggtgttgggctctaagcatgttaattgttgtactgcaacagataggttttataggcttggtaatgagttggcacaagttttaacagaagttgtttattctaatggtgg-tttttattttaagccaggtggtacgacttctggtgatgctagtacagcttatgccaattctatttttaacatttttcaagccgttagttctaacattaacaggttgcttagtgtcccatcagattcatgtaataatgttaatgttagggatctacaacgacgtctgtatgataattgctataggttaactagtgttgaagagtcattcattgatgattattatggttatcttaggaaacatttttc-aatgatgattctctctgatgacggtgttgtctgttataacaaggattatgctgagttaggttatatagcagacattagtgcttttaaagccactttgtattaccagaataatgtctttatgagtacttctaaatgttgggttgaagaagatttaactaagggaccacatgagttttgttcccagcatactatgcaaatagttgacaaagatggtacctattatttgccttacccagatcctagtaggatcttgtcagctggtgtttttgttg---------------atgatgttgttaagacagatgctgttgttttgttagaacgttatgtgtctttagctattgatgcataccctctttcaaaacaccctaattctgaatatcgtaaggttttttacgtattacttgattgggttaagcatcttaacaaaaatttgaatgagggtgttcttgaatctttttctgttacacttcttgataatcaagaagataagttttggtgtgaagatttttatgctagtatgtatgaaaattctacaatattgcaagctgctggtttatgtgttgtttgtggttcacaaactgtacttcgttgtggtgattgtctgcgtaagcctatgttgtgcactaaatgcgcatatgatcatgtatttggtactgaccacaagtttattttggctataacaccgtatgtatgtaatgcatcaggttgtggtgttagtgatgtcaaaaaattgtatcttggtggtttgaattactattgtacaaatcataaaccacagttgtcttttccattatgttcagctggtaatatatttggtttatataaaaattcagcaactggttccttagatgttgaagtttttaataggcttgcaacgtctgattggactgatgttagggactataaacttgctaatgatgttaaagatacacttagactctttgcggctgaaactattaaagctaaagaagagagtgttaagtcttcttatgcttttgcaactcttaaagaggttgttggacctaaagaattgcttcttagttgggaaagtggtaaagttaaaccacctttgaatcgtaattctgttttcacctgttttcaaataagtaaggactcaaaattccaaataggtgagttcatctttgagaaggttgaatatggttctgatactgttacgtataagtctactgtaactactaagttagttcctggtatgatttttgtcttaacatctcacaatgtccaacctttacgtgcaccaactattgcaaaccaagagaagtattctagcatttataaattgcaccctgcttttaatgtcagtgatgcatatgctaatttggttccatattaccaacttattggtaaacaaaagataactacaatacagggtcctcctggtagtggtaagtcacattgttccattggacttggattgtactacccaggtgcgcgtattgtttttgttgcttgtgcccatgctgctgttgattccttatgtgcaaaagctatgactgtttatagcattgataagtgtactaggattatacctgcaagagctcgggttgagtgttatagtggctttaaaccaaataacactagtgcacaatacatatttagcactgctaacgcattacctgagtgtaatgctgatatcgttgttgtagatgaagtttcaatgtgtacaaattatgacctttctgttattaatcagcgtttatcatataaacatattgtttatgttggtgatccacaacaacttcctgcacctagagtaatgattactaaaggtgttatggagcctgttgattataacgttgttactcaacgtatgtgtgctataggccctgatgtttttcttcataaatgttatagatgtcctgctgaaatagttaatacagtttctgaacttgtttatgagaacaagtttgtccctgttaaacctgctagtaaacagtgttttaaagtcttttttaagggtaatgtacaggttgacaatggttctagtattaacagaaagcagcttgaaatagttaagctgtttttagttaaaaatccaagttggagtaacgctgtgtttatttctccttataatagtcagaattatgttgctagtagatttttaggacttcaaattcaaactgttgattcttctcaaggtagtgagtatgattatgtaatttatgcacaaacttctgacactgcacatgcttgcaatgtaaaccgttttaatgttgctataacacgtgctaagaagggtatattttgtgtaatgtgtgataaaactttgtttgattcacttaagttttttgagattaaacatgcagatttacactc---tagccaggtttgtggcttgtttaaaaattgtacacgcactcctct---taatttaccaccaactcatgcacacactttcttgtcgttgtcagatcagtttaagactacaggtgatttagctgttcaaataggttcaaataacgtttgtacttatgaacatgttatatcatttatgggttttaggtttgatattagtattcctggtagtcatagtttgttttgtacacgtgactttgctattcgtaatgtgcgtggttggttgggtatggatgttgaaagtgctcatgtttgtggcgataacataggtactaatgttcctttacaggttggtttttcaaatggtgttaattttgttgtgcaaactgaaggttgtgtgtctaccaattttggtgatgttattaaacctgtttgtgcaaaatctccaccaggtgaacaatttagacaccttgttcctctttt---acgtaaaggacaaccttggttaattgttcgtagacgcattgtgcaaatgatatctgattatttgtccaatttgtctgacattcttgtctttgttttgtgggcaggtagtttggaattaactacaatgcgttactttgtaaaaatagggccaattaaatattgttattgtggtaattctgccacttgttataattcagttagtaatgaatattgttgttttaaacatgcattgggttgtgattatgtttacaatccgtatgcttttgatatacaacagtggggttatgttggttccttgagccaaaaccaccacacattctgtaacattcatagaaacgagcatgatgcttctggtgatgctgttatgacacgttgtttggcagtacatgattgttttgtcaaaaatgttgattggactgtaacgtacccctttattgcaaatgagaaatttatcaatggttgtgggcgtaatgtccagggacatgttgttcgtgcagccttgaaattgtataaacctagtattattcatgacattggtaatcctaaaggtgtacgttgtgctgttactgacgccaaatggtactg-ttatgacaaacaacctgttaatagtaatgtcaagttgttggattatgattatgcaacccatggtcaacttgatggtctttgtttattctggaattgtaatgttgatatgtatccagaattttcaattgtgtgtcgttttgacacacgtactcgttctgtttttaatttagaaggtgttaatggtggttctctttatgttaacaaacatgcatttcatacaccagcatatgataaacgtgcttttgttaaattaaaacctatgccctttttttactttgatgacagtgattgtgatgttgtgcaagaacaagttaattatgtaccccttcgcgctagtagttgtgttactcgttgtaatataggtggtgctgtttgttcaaaacatgcaaatttgtatcaaaaatatgttgaggcatataatacatttacacaggctggttttaacatttgggtaccacatagttttgatgtttataatttgtggcaaatttttattgaaactaatttacaaagtcttgaaaatatagcatttaatgttgtaaaaaaagggtgttttactggtgttgatggtgagttacctgttgcagttgttaacgacaaagtttttgttcgctatggcgatgttgacaacttggtttttacaaataaaacaacattgcctactaatgttgcttttgaattgtttgcaaaacgaaaaatgggtttaacaccaccattgtctattctcaaaaatctcggtgttgttgctacatataaatttgttttatgggattatgaagctgaaagaccttttacctcatatactaagagtgtatgtaaatacactgattttaatgaggatgtttgtgtttgttttgacaatagtattcagggttcgtatgagcgttttacgcttactacgaacgctgttttattttctactgttgttat------------taaaaatttaacacctataaagttgaatttt-ggtatgttgaatggtatgccagtttcttctattaagggtgataaaggtgttgaaaaattagttaactggtacatatatgttcgtaaaaatggtcaatttcaagatcactatgatggtttttacacccaaggtaggaatttatcagactttacaccaagaagtgatatggagtatgattttcttaacatggatatgggtgtttttattaataaatatggtcttgaggattttaattttgaacatgttgtatatggtgatgtttcaaaaactacattaggaggtcttcatttgttgatatcacagtttaggcttagtaaaatgggtgttttgaaagctgatgattttgtcactgcttctgacacaactttgaggtgctgtactgttacttatcttaatgaacttagttcaaaagttgtttgtacttatatggatttgttgttggacgactttgttactatactaaagagtttagatcttggtgtaatatctaaagttcatgaagttattatagataataaaccttataggtggatgttgtggtgtaaagataaccacttgtccactttttatccacagttgcagtctgctgaatggaagtgtggttatgctatgccacaaatttataagcttcaacgtatgtgtttggaaccttgtaatttatataattatggtgctggtattaagttgcctagtggtataatgttaaatgttgttaaatacactcagctttgtcaatacctaaatagcactacaatgtgcgtacctcataatatgcgtgttttgcactatggtgctggttctgacaaaggtgtggcacctggtacaactgttttaaaacgttggctaccacctgatgcaataatcattgataatgatatcaatgattatgttagtgatgcagattttagcattacaggtgattgtgctactgtttaccttgaagataagtttgatttacttatttctgatatgtatgatggtagaattaaattttgtgatggtgaaaacgtctctaaagatggtttttttacttatcttaatggtgttattagagaaaaattagctattggtggtagtgttgccattaagattacagaatatagttggaataagtatctttatgaattaatacagagatttgctttttggactttgttttgcacgtctgttaatacatcctcttcagaagcttttcttattggtattaattatttaggtgactttattcaaggtccttttatagctggtaacactgttcatgctaattatatattttggcgtaattctactattatgtctttgtcatacaattcagttttagatctaagtaagtttgaatgtaaacataaggccactgttgttgttacacttaaagatagtgatgtaaatgatatggttttgagtttgattaagagtggtaggttgttgttacgtaatagtggccgt---tttggtggttttagtaatcatttagt---ctcaacta---aatgaaacttttc------------ttgat----------tttgct---------tattttgcccctggtt-----------------------------------------------------------------------------------------------------tcttgctt-----------------tt---ctacatgtaaca----gtaa---------------tgctagtatttct------------------------at---------------------------------------------------------------------------------------------------------------------------------------------------------------------------------------------------------------------------------------------------------------------------------------------------------------------------------------------------------------------------------------------------------------------------------------------------------------------------------------------------------------------------------------------------------------------------------------------------------------------------------------gttacaattaggtg-----ttcctgataact---cttc---aactattgtcacaggtttgttgcc-------------------------------------agtccattggatttgtgctaa---------------------------------------------ccagag------------cacatctagttacccagcc------------------------------------------aatggctttttcta-----------------------------tattgat------------gtcggtaaacaccgta---------gtgcttttgcactccatagtggttattatga------------------tgc--------t------aaccagta--------------ttatatttatctcact--aataaaa---------tacatttaaatgcctctg---tcactctgaagatttgtaag------tttgga--------------aacacttcttttg---------------------------------------attttttaagtaatgtttc----------tact------------------tctcatcattgtatagtta-attcgtcattc---------acagaacagttag------------gtgtg----cctttgggcataactatat-----------cgggtgaaactg-----tacgtttgcatttatataatgcaactcgcactttttatgtgccggccgcttata----------------aacttactaaacttagtgttaaatgttattttagtgaatc------ctgtgtttttagtgttgtcaatgctaccgt------------tactgttaatgtcaccacac---ttaatggccgtatagttaattacactgtt-------tg-----tgatgattgt--------aatggttacactgataacatattttctgttcaagaggatggccgtattcctaatgatttttcttttaataattggtttttgttaactaatggttctacactagtagacggtgtctctagactttaccaaccacttcgtttaacttgtttatggcctgtacctggtcttaaatcttcgactggttttgtttattttaacgc-cac---tggtt---------------ctgatgttaattgtaatggttatca------acatcattctt-ttgctgatgttatgcgttacaatcttaacttcagttctaattctgt---ggata---------atctcaagagtggt--------gttatagtttttaaaactctacagta---------cgatgttttgtttt----actgtagtaattcct------------ct---------------tcg------ggcgttctag---acaccacaataccttttggcccttcctctcaaccttattactgttttataaatagtaccatc--------aacaccactcatg------------ttagcacttttgtgggtgtcctaccacccactgtgcgtgagattgttgttgctagaactggtcagttttatattaatggttttaagtattttgatttgggttttatcgaagctgtcaattttaatgtcacaa---------------------ctgctagtgccacagatttttggacggttgcatttgctacttttgttgatgttttggttaatgttagtgcaactaagattcaaaacttactttattgcgattctccatttgaaaagttgcagtgtgagcacttgcagtttggattgcaagatggtttttattctgcaaattt---------tcttgatgataatgttttgcctgagacttatgttgcactccccatttattatcaacacacggacataa------attttactgcaact------gcatcttttggtggtt--------------------------------------cttgt---------------------tatgtttgtaaaccacaccaggttaatatatctcttaatggtaacact---------------------tcagtgtgtgtta-----gaacatctcat------ttttcaattaggtata------tttataaccgcgttaagagtgtttcaccaggtgactcttcatggc----------acatttatttaaa------------------gagtggcacttgtccattttctttttctaagttaaataattttcaaaagttcaagactatttgtttctcaaccgtc---gaagtgcctggtagttgtaattttccacttgaagccacctg-gcattacacttctta------------------tactattg-------------------ttggtgctttgtatgtta------cttggtctgaaggtaattccattactggtgtacct---------tatcctgtctctggtattcgtgagtttagtaatttagttttaaataattgtaccaaatataatatttatgattatgttggtactggaattatacgttcttcaaaccagtc------acttgctggtggtattacatatgtttctaactctggtaatttacttggttttaaaaatgtttccactggtaacatttttattgtgacaccatgtaaccaaccagatcaagtagctgtttatcaacaaagcattattggtgccatgaccgctgttaatgagtctaga--tatggc------ttg------caaaacttactacagttacctaacttttattacgttagtaatg------gtggtaacaat------------------tgcactacggctgttatgacttattctaattttggtatttgtgctgatggttctt------taattcctgttcgtccgcgtaattctagtgataatggtatttca-gccataatcactgccaatttatccattccctctaactggactacttcagttcaagttgagtacctccaaattactagtactccaatagttgttgattgtgctacttatgtgtgtaatggtaaccctcgctgtaagaatttacttaagcagtatacttctgcttgtaaaactattgaagatgccttacgacttagtgctcatttggaaactaatgatgttagtagtatg------------ctaactttcgatagcaatgcttttagt-ttggc---------taatgttactagttt------tggagattataacctttctagtgttttacctcagagaaacattcgttcaagccgtatag------------caggacgtagtgctttagaagatttgttgtttagcaaagttgttacatctggtttgggtactgttgatgttgactataagtcttgtac-------taaaggtctttct---------attgctgaccttgcttgtgctcagtactacaatggcataatggttttgccaggtgttgctgatgctgaacgtatggccatgtacacaggttctcttataggtggcatggtgctcggaggtcttacatca---gcagccgccatacctttttctttggcactgcaagcacgacttaactatgttgctttacaaactgatgtgcttcaagaaaatcagaaaattttggctgcatcatttaataaggctattaataatattgttgcttcttttagtagcgttaatgatgctattacacaaactgcagaggctatacatactgttactattgcacttaataagattcaggatgttgttaatcaacagggtagtgctcttaaccatctcacttcacaattgagacataattttcaggccatttctaattcaattcaggctatttatgaccggcttgattcaattcaagccgatcaacaagttgacagattaattactggacggcttgcagctttgaatgcatttgtttcccaagttttgaataaatatactgaagttcgtggttccagacgcttagcacagcagaagattaatgaatgtgtcaagtcacaatctaatagatatggtttttgtggc---aatggcactcacatcttttcaatcgtcaactcagctccagatggtttgctttttcttcatactgttttgctgccaactgattacaagaatgtaaaggcgtggtctggtatctgtgttgatggcatttacggctatgttctgcg------tcaacctaacttggttctttattctgataatggt---------------------gtctttcgtgtaacttccagggtcatgtttcaacctcgcctacctgttttgtctgattttgtgcaaatatataattgtaatgttacttttgttaacatatctcgtgtcgagttacatactgtcatacctgactacgttgatgttaataaaacattacaagagtttgcacaaaacttacc------aaagtatgtta---------agcctaattttgacttgactccttttaatttaacatatcttaatttgagttctgagttgaagcaactcgaagctaaaactgctagtctttttcaaactactgttgaattacaaggtcttattgatcagattaacagtacatatgttgatttgaagttgcttaataggtttgaaaattatatcaaatggccttggtgggtttggctcattatttctgttgtttttgttgtattgttgagtcttcttgtgttttgttgtctttctacaggttgttgtggttgttgcaattgtttaacttcatcaatgcgaggctgttgtgattgtggttcaactaaacttccttattacgaa---tttgaaaaggtccacgttcaata-----------------------atgcctttcggtggcctatttcaacttactcttgaaagtactattaataagagtgtggctaatctcaaattacca----cctcatgatgttactgtcttgcg---------tgacaatctcaaacctgttactacacttagtactatcactgcttatttgttagttagtttgtttgtcacttattttgc-tttattcaaacctctcactgctagaggtcgtgttgcttgttttgttttaaaactattgacactatttgtctatgtgcctttattggttctttttggtatgtatcttgacagttttataa---ttttttctacgctgttgtttcgattcatacatgttggctattatgcctatctctataaaaatttttcatttgttttgttcaatgttactaaactatgcttcgtttcaggcaagtgttggtatcttgaacaatcattttatgaaaatcgtttt--gctgctatttatggtggtgaccactatgtcgttttaggtggtgaaactattacttttgtttcttttgatgacctttatgttgctattagaggttcttgtgaaaagaacctacaacttatgcgtaaggttgacttgtataatggtgctgtcatttacatttttgccgaagagcctgttgttggtatagtc---------tac---tcttct------------------------caactatacgaagatgt------------------------------------------------------------------------------------------------------------------------------------------------------------------------------------------------------------------------------------------------------------------------------------------------------------------------------------------------------------------------------------------------------------------------------------------------------------------------------------------------------------------------------------------------------------------------------------------------------------------------------------------------------------------------------------------------------------------------------------------------------------------------------------------------------------------------------------------------------------------------------------tccttcgattaattgatgacaatggcattgtcctcaattccatt----------ttatggctcctt----------gttatgatattttt-------------ctttgtgttggcaatgacctttattaaactgattcaattgtgttttacttgtcattatttttttagtaggacattatatcaaccagtttataaaatttttcttgcttaccaagattatatgcaaatagcacctgttccagctgaagtactaaatgtctaaactaaacg---------------------------------------------------------atgtctaat------------------------------------------------agtagtgtg---------------------------------------------cctc------tttcagagg-tttatgtccatttacgtaactggaactttagttggaatttaattctaacgctttttatagttgtgttgcagtatgggcattataagtatagcagacttctttatggtttaaagatgtctgttttatggtgtttatggccacttgttctagctttgtctatttttgactgttttgtcaattttaatgtggactgggtcttttttggttttagtattcttatgtctattattacactttgtttatgggttatgtattttgttaatagtttcagactttggcgccgtgttaaaactttttgggcttttaatcctgaaactaatgcaatcatctctctccaggtttacggacataattattacttaccggtgatggctgcacctacaggtgttacattaacacttcttagtggtgtacttcttgttgatggccataagattgctactcgtgttcaagtgggtcagttgcctaaatatgtaatagttgctacacctagtaccacaattgtttgtgaccgtgttggtcgttctgttaatgaaacaagccagactggttgggcattctacgtccgtgctaaacatggtgatttttctggtgttgcctctcaggagggtgttttgtcagaaagagagaagttgcttcatttaatctaaactaaacaa--------------------------------------aatggctag------------tgtaaattgggccgat---g------------------------acagagctgcta---ggaagaaatttcctcctccttcattttacatgcctcttttggttagttctgataaggcaccatatagggtcattcccaggaatcttgtccctattgg------taagggtaataaagatgagcagattggttattggaatgttcaagagcgttggcgtatgcgcagggggcaacgtgttgatttgcctcctaaagttcatttttattacctaggtactggacctcataaggaccttaaattcagacaacgtcttgatggtg------ttgtttgggttgctaaggaaggtgctaaaactgttaataccagtcttggtaatcgcaaacgtaatcagaaacctttggaaccaaagttctctattgctttgcctccagagctctctgttgttgagt------------------ttgaggatcgctctaataactcatctcgtgctagc------------------agtcgttcttcaactc------------------------gtaacaactcacgagactcttctcgtagt--act---------------tcaagacaac----------------------------------------------------agtctcgcactcgt--------------------------------------------tctgattctaaccagtcttcttc----------agatcttgttgctgctgttactttggct---------ttaaagaacttaggttttga------------taaccagtcgaagt-----------------------------------------cacctagt---tcttctggtacttccactcc------taag------------------------aaacctaataagcctctttctcaacccagggctgataagccttc--------------------ccagttgaagaaacctcgttggaagcgtgttcctaccagagaggaa------aatgttattcagtgctttggtcctcgtgattttaatcacaatatgggggattcagatcttgttcagaatggtgttgatgccaaaggttttccacagcttgctgaattgattcctaatcaggctgctttattctttgatagtgaggttagcactgatgaagtgggtgataatgttcagattacctacacctacaaaatgcttgtagctaaggataataagaaccttcctaagttcattgagcagattagtgctttt---------------------actaaacccagttctgtc-aaagaaatgcagtcacaatcatctcatgttgctcagaacacagtactt-----------------------------------------------aat------------------------------------------gcttctattccagaatctaaaccat------------------------------------------tggctgatgatgattcagccatt---------------atagaaattgtcaacgaggttt----------------------------------------------------------------------tgcattaaattgtt-----------------------------------------------------------------------------------------------------------------------------------------------------------------------------------------------------------------ttgtaattccagttg---------------------------------------------------------------------------------------------------------------------------------------------------------------------------------------------------------------------------------------------------------------------------------------------------------------------------------------------------------------------------------------------------------------------aatgtttatta-----------------------------------------------------------------------------------------------------------------------------------------------------------------------------------------------------------------------------------------------------------------------------------------------------------------------------------------------------------------------------------------------------------------------------------------------------------------------------------------------------------------------ttattagt-------------------------------------------------------------------tg-------caaccccatgcgtttagcgcatga-----------------------taagggtttagtcttacacacaatggtaggccagtgatagt-aaagtgtaa-gtaatttgctat---catattaacatgtctagaggaaagtcagaa--------ctttttctgtttgtgtt-----gttggagtac--tt--aaagatcgc-ataggcgcgccaa-caa----------------------------------------------------------------------------------------------------tggaagagccaac----------aacatatctaaa--aatgtt------------------------ttgtctggtacttgttaatgatattgtttttgatatggatacac-------------------------------------------------------------------------------------------------------------------------------------------------------------------------------------------------------------------------------------------------------------------------------------------------------------------------------------------------------------------------------------------------------------------
>DQ445912_HumanNL63_Netherlands_2003-02-25
----------------------------------------------------------------------------------------------------------------------------------------------------------------------------------------------ct---taaagaatttttctatctat-----------agatagagaattttcttatttagactttgtgtctactcctctcaactaaac-gaaattt------ttcta-gtgctgtcatttgt-----tatg-gc--agtcctagtgtaattgaaatttcgtcaagtttgtaa--actggttaggcaagtgttgtatttt-ctgtgtttaagcactggtggttctgtcca-ctagtgcacaca-ttgata-cttaag-tggtgttctgtca-ctgcttattgtgtaagcaacgttctgtcgttgtggaaaccaataactgctaaccatgttttacaatcaagtgacacttgctgttgcaagtgattcggaaatttcaggttttggttttgccattccttctgtagccgttcgcgcttatagcgaagccgctgcacaaggttttcaggcatgccgctttgttgcttttggcttacaggattgtgtaaccggtattaatgatgacgattatgtcattgcattgactggtactaatcagctttgtgccaaaattttacttttttctgatagacctcttaatttgcgaggttggctcattttttctaacagcaattatgttcttcaggactttgatgttgtttttggcca---tggtgcaggaagtgtggtttttgtg------gataagtatatgtgtggttttgatggtaaacctgtgttacctaaaaacatgtgggaatttagagattactttaatgataat---actgatagtattgttattgatggtgtcacttatcaattagcatgggatgttatacgtaaagacctttcttatgaacagcaaaatgttttagctattgagagcattcattat---cttggtactacaggtcatactttgaagtctggttgcaaactcattaatgccaagccgcctaaatattcttctaaggttgttttgagtggtgaatggaatgctgtgtataaggcatttggttcaccatttattacaaatggtatatcattgctagatataattgttaaaccagttttctttaatgcttttgttaaatgcaattgtggttctgagaattggagtgttggtgcatgg---gatggttatctatcttcttgttgtggcacacctgctaagaaactttgtgttgttcctggtaatgttgttcctggtgatgtgatcatcacctcaactgatg---ctggttg------tggtgtta---aatactatgctggcttagttgttaaacatattactaacattact------------------ggtgtgtctttatggcgtgttacagctgttcattctgatggaatgtttgtggcaacatcttcttatgatgcactcttgcatagaaattcattaga---ccctttttgctttgatgttaacactttactttctaatcaattacgtctagcttttcttggtgcttctgttacagaagatgttaaatttgctgctagcactggtgttattgacattagtgctggtatgtttggtctttacgat---gacatattgacaaacaataaaccttggtttgtacgcaaagcttctgggctttttgatgcaatctgggatgcttttgttgccgctattaagcttgtgccaactactactggtggtttggttaggtttgttaagtctatcgcttcaactgttttaactgtttctaatggtgttattattat---gtgtgcagatgttccagatgctttt-caaccagtttaccgtacatttacacaagccatttgtgctgcatttgatttttctttagatgtatttaaaattggtgatgttaaatttaaacgacttggtgattatgttcttactgaaaatgctcttgttcgtttgactactgaagttgttcgtggtgttcgtgatgctcgcataaagaaagccatgtttactaaagtagttgtaggtcctacaactgaagttaagttttctgttattgaacttgccactgttaatttgcgtcttgttgattgtgcacctgtagtttgccctaaaggtaaaattgttgttattgctggacaagcttttttctatagtgatggtttttatcgttttatggttgattctacaactgtattaaatgaccctgtttttactggtgatttattttac---------actattaagtttagtggttttaagcttgatggttttaaccatcagtttgttaatgct---agttctgctacagatgccattattgctgttgagctgttgttatcggattttaaaactgcagtttttgtgtacacatgtgtggttgatggttgtagtgtcattgttagacgtgatgctacattcgccacacatgtgtgttt---------taaggactgttataatatttgggagcaattctgcattgataattgtggtgagccatggtttttgactgattataatgctatcttgcagagtaataaccctcaatgtgctattgttcaagca---------tcggagtct---------------------aaagttttgcttgagaggtttttacctaagtgtcctgaaatactgttgagtattgatgatggccatttatggaatctttttgttgaaaagtttaattttgttacagattggttaaaaactcttaagcttacacttacttctaatggtcttttaggtaattgtgccaaacgttttagacgtgttttggtaaaattgcttgatgtctataatggttttcttgaaactgtctgtagtgtcgtacacactgctggtgtttgcattaaatattatgctgttaatgttccatatgtagttattagtggttttgtaagtcgtgtaattcgtagagaaaggtgtga------cgtgacttttccttgtgttagttgtgtcacttttttctatgaatttttagacacgtgttttagtgttagtaaacctaatgccattgatgttgaacatttagagcttaaagaaactgtttttgttgaacctaaggatggtggtcaattttttgtttctgatgattatctttggtatgttgtagatgacatttattatccagcttcatgtaatggtgtattgccagttgcttttacaaaa---ttggcaggtggtaa---------aatatctttttctgatgatgttatagtccatgatgttgaacctacccataaagtcaagctcatatttgagtttgaagatgatgttgttaccagtctttgtaagaagagttttggtaagtctattatttatacaggt---gattgggaaggtttacatgaagttcttacatctgcaatgaatgtcattgggcaacatattaagttgccacaattttatatttatgatgaagagggtggttatgatgtttctaaaccagttatgatttcacaatggcctatt---------------------------------------------------------------------------------------------------------------------------------------------------------------------------------------------------------------------agtgatgat---------------------agtggtg------------------------attgtgttgttgaa---------------------------gcgagcactgattttcatcaattagaa---------------------------------------------------------------------------------------------------------------------------------------------------------------------------------------------------------------tt------------------------------------------------------------------tgttagagaa---------gaggttgatataattgaac------------------------------aaccttttgg---------------ggaagttga----acattcgct------------cccaatta---aacaacctttttctttttcttttagagatgaattgggtgttcgtgttttagatcaatctgataataattgttggattagtaccacacttatacagttgcaacttacaaagcttttggatga---ttctattgagatgcaattgtttaaagttggtaaagttgattcaattgttcaaaagtgttatgagttgtctcatttaattagtggttcacttggtgatagtggtaaacttcttagtgaacttcttaaagataaatatacatgttctataacttttgagatgtcttgtgattgt---ggtaaaa------agtttgatgagcaagttggttgtttgttttggattatgccttacacaaaactttttcaaaaaggtgagtgttgtatttgtcataaaatgcagacttataagcttgttagtatgaaaggtactggtgtgtttgt---acaggatccagcacctattgacattgatgctttccctgtgagacctatatgttcatctgtatatttaggtgttaagggttc---------tggtcattatcaaacaaatttatacagttttgacaaagctattgatggttttggtgtctttgacattaaa---------aatagtagtgttaatactgtttgttttgttgatgttgattttcata----------------------------------------------------gtgtagaaatagaa------------------------------------------------------gctggtgaa------g-------------------------------------------------------ttaaaccttttgctgtatataaaaatgttaaattttatttaggtgatatttcacaccttgtaaactgtgtttcttttgactttgttgtcaatgctgctaatgaaaatctcatgcatggaggcggtgttgcacgtgctattgatattttgactgaaggtcaacttcagtcattatctaaagattacattagtagtaatggtccacttaaggttggagcaggtgttatgttggagtgtgaaaaattcaatgtatttaatgttgttggtccgcgaactggtaaacatgagcattcattacttgttgaagcttataattctattttatttgaaaatggtattccacttatgcctcttcttagttgtggtatttttggtgtaaggattgaaaattctcttaaagctttgtttagttgtgacattaataaaccgttgcaagtttttgtttattc------------ttcaaatgaagaacaagctgttcttaagtt-------------------------------------------------------------------------------------tttagatggtttagat---ttaacaccagtca--------------------------------------------------------------------------ttgatgatg---------------------------------------------ttgatgttg----------tt------------------------------------------------------------------------aaacctttta------gagttgaaggtaatttttcattctttgattgtggtgtcaatgcc------------ttggatggtgata---tt------tacttattatttactaactctattttaatgttggataaacaaggacaattattggacacaaaacttaatggtattttgcaacaggcagctcttgattatcttgctaca------gttaaaactgtaccagctggtaatttggttaaact---------tgt---tgttgagagttgtaccatttatatgtgtgttgtaccatcgataaatgatctttcttttgataaaaatcttggtcgttgtgtgcgtaaacttaatagattgaaaacttgtgttattgccaatgttcctgctattgatgttttgaaaaagcttctttcaagtttgactttaactgttaaatttgttgtagagagtaatgttatggatgttaacgactgttttaagaatgataatgtagttttgaaaattactgaagatggtattaatgttaaagatgttgttgttgagtcttctaagtcacttggtaaacaattgggtgttgtgagtgatggtgttgactcttttgaaggtg---ttttacctattaatactgatac------tgtcttatctgtag---ctccagaagttgactgggttgctttttacggttttgaaaaggcagcactttttgcttctttggatgtaaagccatatggttaccctaatgattttgttggtggttttagagttcttgggaccaccgacaataattgttgggttaatgcaacttgtataattttacagtatcttaagcctacttttaaatctaagggtttaaatgttctttggaataaatttgttacaggtgatgttggaccttttgttagttttatttattttataactatgtcttcaaagggtcaaaagggtgatgctgaagaggcattatctaaattgtcagagtatttgattagtgattctattgttactcttgaa---------------caatattcaacttgtgacatttgtaaaagta------------ctgtagttgaagttaaaagtgctattgtctgtgctagtgtgcttaaagatggttgtgatgttggtttttgtccacacagacataaattgcgttcacgtgttaagtttgttaatggacgtgttgttattaccaatgt------------tggtgaacctataatttcacaaccttctaagttgcttaatggtattgcttatataacattttcaggttcttttgataac------ggtcactatgtagtttatgatgctgctaataatgctgtctatgatggtg---ctcgtttatttgcttcagatttgtctactttagctgttacagctattgttgtagtaggtggttgtgtaacatctaat---------gttccatcaa----------ttgttagtgagaaaattt-------------ctg----ttatggataaacttgatactggtgcacaaaaatttttccaatttggtgattttgttatgaataacattgttc-tgtttttaacttggttgcttagtatgtttagtcttttacgtacttctattatgaagcatgatattaaagttattgccaaggctcctaaacgtacaggtgttattttgacacgtagttttaagtataacattagatctgctttgtttgttataaagcagaagtggtgtgttattgttactttgtttaagttcttattgttattatatgctatttatgcacttgtttttatgattgtgcaatttagtccttttaatagtcttttatgtggtgacattgtaagtggttatgaaaaatccacttttaataaggatatttattgtggtaattctatggtttgtaagatgtgtttgttcagttatcaagagtttaatgatttggatcatactagtcttgtttggaagcacattcgtgatcctatattaatcagtttacaaccatttgttatacttgttattttgttaatttttggtaatatgtatttgcgttttggacttttatattttgttgcacaatttattagtacttttggttctttcttaggctttcatcagaaacagtggtttttacattttgtgccgtttgatgttttatgtaatgagtttttagctacatttattgtctgcaaaattgttttatttgttagacatattattgttggctgtaataatgctgactgtgtagcttgttctaaaagtgctagacttaaacgtgtaccacttcaaactattattaatggtatgcataaatcattctatgttaatgctaatggtggtacttgt---ttctgtaataaacataacttcttttgtgttaattgtgattcttttgggcctggtaacacttttattaatggtgatattgcaagagagcttggtaatgttgttaaaacagctgttcaacccacagctcctgcatatattattattgataaggtagattttgttaatggattttatcgtctttatag------tggtgacactttttggcggtatgattttgacattactgaatctaagtatagttgtaaagaggttctgaagaattgtaatgttttagaaaattttattgtttacaataatagtggtagtaacattacacagattaaaaatgcttgtgtttatttttctcaattgttgtgtgaacctataaagttggtaaattcagagttgttgtcaactttatcagttgattttaatggtgttttgcataaggcatatgttgatgttttgtgtaatagtttttttaaggagctaactgctaacatgtccatggctgaatgtaaagctacacttggttt---gactgtttctgatgatgattttgtttcagctgttgccaatgcacataggtatgacgttttgctttcagatttgtcatttaataatttttttatttcttatgctaaacctgaagataagttgtccgtttatgatattgcttgttgtatgcgtgccggttctaaggttgttaaccataatgttttaattaaagagtcaatacctattgtttggggtgtcaaggactttaatactctttctcaagaaggtaagaagtaccttgttaaaacaactaaagcaaagggtttgacttttttattaacttttaatgataaccaagcaattacacaagttcctgctactagtatagttgcaaaacagggtgctgg----------------ttttaaacgt-acttataatt-ttctgtggtatgtatgtttatttgttgttgcattgtttattggtgtctcat---ttattgattacacaaccactgtaactagctttcatggttatgattttaagtacattgagaatggtcagttgaaggtgtttgaagcacctttacactgtgttcgtaatgtttttgataattttaatcaatggcatgaggctaagtttggtgttgttactactaatagtgataaatgtcctatagttgttggtgtttcagagcgtattaatgttgttcctggtgttccaacaaatgtatatttggtaggaaagactcttgtttttacattacaggctgcttttggaaacacaggtgtttgttatgattttgatggtgttaccactagtgataagtgtatttttaattctgcttgtactaggttggaaggtttgggtggtgacaatgtttattgttacaacactgatcttattgaaggttctaaaccttatagtactttacagcccaatgcttattataagtatgatgttaaaaattatgtacgttttccagaaattttagctagaggttttggcttacgtactattagaactttggctacacgttattgtagagttggtgaatgccgtgactcacataaaggtgtttgttttggttttgataaatggtatgttaatgatggacgtgttgatgatggttacatttgtggtgatggtcttatagaccttcttgttaatgtactctcaatctttagttcatcttttagcgttgtggctatgtctggacatatgttgtttaactttctttttgcagcatttattacatttttgtgctttttagttactaaatttaaacgtgtttttggtgatctttcttatggtgtttttactgttgtttgtgcaactttgattaataacatttcttatgttgttactcaaaatttattttttatgttgctttatgctattttgtattttgtttttactaggacagtgcgttatgcttggatttggcatattgcatacattgttgcatacttcttgttaataccatggtggcttctcacatggtttagttttgctgcatttttagagcttttacctaatgtttttaagttaaaaatctctactcaattgtttgaaggtgataagtttataggtacttttgagagtgctgctgcaggtacatttgttcttgacatgcgttcttatgaaaggctgataaatactatttcacctgagaaacttaagaattatgctgcaagttataataaatataaatattatagtggtagtgctagtgaggctgattatcgttgtgcttgttatgctcatttagccaaggctatgttagattacgcaaaagatcataatgacatgttatattctccacctaccattagctacaattccaccttacaatctggtcttaagaagatggcacaaccatctggttgtgttgagagatgtgtggttcgcgtctgttatggtagtactgtgcttaatggagtttggttaggtgacactgttacttgtcctagacatgtcatagcaccatcaaccactgttcttattgattatgatcatgcatatagtactatgcgtttgcataatttttcagtgtctcataatggtgtcttcttgggagttgttggtgttacaatgcatggttctgtgttgcgtattaaggtttcacaatctaatgtacatacacc---taaacatgtttttaaaacgttgaaacctggtgattcttttaatattttagcatgttatgaaggtattgcatctggtgtttttggtgttaatttacgtacaaactttactattaaaggttcttttataaatggagcttgtggttctcctggttataatgttagaaatgatggtactgttgagttttgttatttacaccaaattgagttaggtagtggtgctcatgttggttctgattttactggtagtgtttatggtaattttgatgaccaacctagtttgcaagttgagagtgccaaccttatgctatcagataatgttgttgcctttttgtatgctgctttgttgaatggttgtaggtggtggttgcgttcaactagagttaatgttga--------tggttttaatgaatgggctatggctaatggttatacaagtgtttctagtgttgagtgctattctattttggcagcaaaaactggtgttagtgttgaacaattgttagcttccattcaacatcttcatgaaggttttggtggtaaaaacatacttggttattctagtttatgtgatgagtttacactagctgaagttgtgaagcagatgtatggtgttaacttgcaaagtggtaaggttatttttggtttaaaaacaatgtttttatttagcgttttcttcacaatgttttgggcagaactctttatttatacaaacactatatggataaaccctgtgatacttacacctatattttgtctacttttgtttttgtcattagttttaactatgtttcttaaacataagtttttgtttttgcaagtatttttattacctactgttattgcaactgctttatataattgtgttttggattattacatagtaaaatttttggctgaccattttaactataatgtttcagtattacaaatggatgttcagggtttagttaatgttttggtttgtttatttgttgtatttttac---------acacatggcgcttttctaaagaac------gttttacacattggtttacatatgtgtgttctcttatagcagtagcttacacttatttttatagtggtgactttttgagtttgcttgttatgtttttatgtgctatatctagtgattggtacattggtgccattgtttttaggttgtcacgtttgattgtaattttttcacctgaaagtgtatttagtgtttttggtgatgtgaaacttactttagttgtttatttaatttgtggttatttagtttgtacttattggggcattttgtattggttcaataggttttttaaatgtactatgggtgtttatgattttaaggtgagtgctgctgaatttaaatacatggttgctaatggacttcatgcaccacatggaccttttgatgcactttggttatcattcaaactacttggtattggtggtgaccgttgtataaaaatttcaactgtccaatccaaactgactgatttgaagtgtactaatgttgtgttattgggttgtttgtctagtatgaacattgcagctaattctagtgaatgggcttattgtgttgatttacacaataagattaatctttgtgatgaccctgaaaaagctcaaggtatgttgttagcactccttgcgttctttctaagtaaacatagtgattttggtcttgatggccttattgattcttattttgataatagtagcacccttcagagtgttgcttcatcatttgttagtatgccatcatatattgcttatgaaaatgctagacaagcttatgaagatgctattgctaatggatcttcttctcaacttattaaacaattgaagcgtgccatgaatatcgcaaagtctgaatttgatcatgagatatctgttcagaagaaaattaatagaatggctgaacaagctgctacacagatgtataaagaagcacgctctgttaatagaaaatctaaagttattagtgctatgcactctttactttttggaatgttaagacgtttggatatgtctagtgttgaaactgttttgaatttagcacgtgatggtgttgtgccattgtcagttatacctgcaacttcagcttccaaactaactattgttagtccagatcttgaatcttattctaagattgtttgtgatggttctgttcattatgctggagttgtttggacacttaatgatgttaaagacaatgatggtagacctgttcatgttaaagagattacaaaggaaaatgttgaaactttgacatggcctcttatccttaattgtgaacgtgttgttaaacttcaaaataatgaaattatgcctggtaaacttaagcaaaaacctatgaaagctgagggtgatggtggtgttttaggtgatggtaatgccttgtataatactgagggtggtaaaacttttatgtacgcttatatttctaataaagctgaccttaaatttgttaagtgggagtatgagggtggttgcaacacaatcgagttagactctccttgtcgatttatggtc---gaaacacctaatggtcctcaagtgaagtatttgtattttgttaaaaatttaaacaccttacgtagaggtgccgttcttggttttataggtgccacaattcgtctacaagctggtaaacaaactgaattggctgttaattctggacttttaactgcttgtgctttttctgttgatccagcaactacttacttggaagctgttaaacatggtgcaaaacctgtaagtaattgtattaagatgttatctaatggtgctggtaatggtcaagctataacaactagtgtagatgctaacaccaatcaagattcttatggtggagcgtctatttgtttgtattgtcgggcccacgttcctcaccctagtatggatggttactgtaagtttaagggtaaatgtgttcaggttcctattggttgtttggatcctattaggttttgtttagaaaataatgtgtgtaatgtttgtggttgctggttgggacatggatgtgcttgtgaccgtacaa------ctattcaaagtg---ttgacatttcttatttaaacgagcaaggggttctagtgcagctcgactagaaccctgtaatggcacggacatcgataagtgtgttcgtgcttttgacatttataataaaaatgtttcattcttgggtaagtgtttgaagatgaactgtgttcgttttaaaaatgctgatcttaaggatggttattttgttataaagaggtgtactaagtcggttatggaacacgagcaatccatgtataacctacttaacttttctggtgctttggctgagcatgatttctttacttggaaagatggcagagtcatttatggtaatgttagtagacataatcttactaaatatactatgatggacttggtctatgc----------------tatgcgtaactttgatgaacaaaattgtgatgttctaaaagaagtattagttttaactggttgttgtgacaattcttattttgatagtaagggttggtatgacccagttgaaaatgaagatatacatagagtttatgcatctcttggcaaaattgtagctagagctatgcttaaatgcgttgctctatgtgatgcgatggttgctaaaggtgttgttggtgttttaacattagataaccaagatcttaatggtaacttttatgattttggtgattttgttgttagcttacctaatatgggtgttccctgttgtacatcatattattcttatatgatgcctattatgggtttaactaattgtttagctagtgagtgttttgtcaagagtgatatttttggtagtgattttaaaacttttgatttgcttaagtatgatttcactgaacataaagaaaatttattcaataagtactttaagcattggagttttgattatcatcctaattgtagtgactgttatgatgatatgtgtgttatacattgtgctaattttaatacactatttgccacaactataccaggtactgcttttggtccactatgtcgtaaagtttttatagatggtgttccacttgttacaactgctggttatcattttaagcaattaggtttggtttggaataaagatgttaacacacactcagttaggttgacaattactgaacttttgcaatttgtcaccgacccttccttgataatagcttcttccccagcactcgttgatcaacgcactatttgtttttctgttgcagcattgagtactggtttgacaaatcaagttgttaagccaggtcattttaatgaagagttttataactttcttcgtttaagaggtttctttgatgaaggttctgaacttacattaaaacatttcttcttcgcacagaatggtgatgctgctgttaaagattttgacttttaccgttataataagcctaccattttagatatttgtcaagctagagttacatataagatagtctctcgttattttgacatttatgaaggtggctgtattaaggcatgtgaagttgttgtaacaaatcttaataagagtgctggttggccattaaataagtttggtaaagctagtttgtattatgaatctatatcttatgaagaacaggatgctttgtttgctttgacaaagcgtaatgtcctccctactatgacacagctgaatcttaagtatgctattagtggtaaagaacgtgctagaactgttggtggtgtttctctgttgtccacaatgaccacaagacaataccatcaaaaacatcttaaatccattgttaatacacgcaatgccactgttgttattggtactaccaaattttatggtggttggaataatatgttgcgtactttaattgatggtgttgaaaaccctatgctcatgggttgggattatcccaaatgtgatagagctttgcctaacatgatacgtatgatttcagccatggtgttgggctctaagcatgttaattgttgtactgcaacagataggttttataggcttggtaatgagttggcacaagttttaacagaagttgtttattctaatggtgg-tttttattttaagccaggtggtacgacttctggtgacgctagtacagcttatgctaattctatttttaacatttttcaagccgtgagttctaacattaacaggttgcttagtgtcccatcagattcatgtaataatgttaatgttagggatctacaacgacgtctgtatgataattgctataggttaactagtgttgaagagtcattcattgatgattattatggttatcttaggaaacatttttc-aatgatgattctctctgatgacggtgttgtctgttataacaaggattatgctgagttaggttatatagcagacattagtgcttttaaagccactttgtattaccagaataatgtctttatgagtacttctaaatgttgggttgaagaagatttaactaagggaccacatgagttttgttcccagcatactatgcaaatagttgacaaagatggtacctattatttgccttacccagatcctagtaggatcttgtcagctggtgtttttgttg---------------atgatgttgttaagacagatgctgttgttttgttagaacgttatgtgtctttagctattgatgcataccctctttcaaaacaccctaattctgaatatcgtaaggttttttacgtattacttgattgggttaagcatcttaacaaaaatttgaatgagggtgttcttgaatctttttctgttacacttcttgataatcaagaagataagttttggtgtgaagatttttatgctagtatgtatgaaaattctacaatattgcaagctgctggtttatgtgttgtttgtggttcacaaactgtacttcgttgtggtgattgtctgcgtaagcctatgttgtgcactaaatgcgcatatgatcatgtatttggtaccgaccacaagtttattttggctataacaccgtatgtatgtaatgcatcaggttgtggtgttagtgatgtcaaaaaattgtatcttggtggtttgaattactattgtacaaatcataaaccacagttgtcttttccattatgttcagctggtaatatatttggtttatataaaaattcagcaactggttccttagatgttgaagtttttaataggcttgcaacgtctgattggactgatgttagggactataaacttgctaatgatgttaaagatacacttagactctttgcggctgaaactattaaagctaaagaagagagtgttaagtcttcttatgcttttgcaactcttaaagaggttgttggacctaaagaattgcttcttagttgggaaagtggtaaagttaaaccacctttgaatcgtaattctgttttcacctgttttcaaataagtaaggactcaaaattccaaataggtgagttcatctttgagaaggttgaatatggttctgatactgttacgtataagtctactgtaactactaagttagttcctggtatgatttttgtcttaacatctcacaatgtccaacctttacgtgcaccaactattgcaaaccaagagaagtattctagcatttataaattgcaccctgcttttaatgtcagtgatgcatatgctaatttggttccatattaccaacttattggtaaacaaaagataactacaatacagggtcctcctggtagtggtaagtcacattgttccattggacttggattgtactacccaggtgcgcgtattgtttttgttgcttgtgcccatgctgctgttgattccttatgtgcaaaagctatgactgtttatagcattgataagtgtactaggattatacctgcaagagctcgggttgagtgttatagtggctttaaaccaaataacactagtgcacaatacatatttagcactgttaacgcattacctgagtgtaatgctgatatcgttgttgtagatgaagtttcaatgtgtacaaattatgacctttctgttattaatcagcgtttatcatataaacatattgtttatgttggtgatccacaacaacttcctgcacctagagtaatgattactaaaggtgttatggagcctgttgattataacgttgttactcaacgtatgtgtgctataggccctgatgtttttcttcataaatgttatagatgtcctgctgaaatagttaatacagtttctgaacttgtttatgagaacaagtttgtccctgttaaacctgctagtaaacagtgttttaaagtcttttttaagggtaatgtacaggttgacaatggttctagtattaacagaaagcagcttgaaatagttaagctgtttttagttaaaaatccaagttggagtaaggctgtgtttatttctccttataatagtcagaattatgttgctagtagatttttaggacttcaaattcaaactgttgattcttctcaaggtagtgagtatgattatgtaatctatgcacaaacttctgacactgcacatgcttgcaatgtaaaccgttttaatgttgctataacacgtgctaagaagggtatattttgtgtaatgtgtgataaaactttgtttgattcacttaagttttttgagattaaacatgcagatttacactc---tagccaggtttgtggcttgtttaaaaattgtacacgcactcctct---taatttaccaccaactcatgcacacactttcttgtcgttgtcagatcagtttaagactacaggtgatttagctgttcaaataggttcaaataacgtttgtacttatgaacatgttatatcatttatgggttttaggtttgatattagtattcctggtagtcatagtttgttttgtacacgtgactttgctattcgcaatgtgcgtggttggttgggtatggatgttgaaagtgctcatgtttgtggcgataacataggtactaatgttcctttacaggttggtttttcaaatggtgttaattttgttgtgcaaactgaaggttgtgtgtctaccaattttggtgatgttattaaacctgtttgtgcaaaatctccaccaggtgaacaatttagacaccttgttcctctttt---acgtaaaggacaaccttggttaattgttcgtagacgcattgtgcaaatgatatctgattatttgtccaatttgtctgacattcttgtctttgttttgtgggcaggtagtttggaattaactacaatgcgttactttgtaaaaatagggccaattaaatattgttattgtggtaattctgccacttgttataattcagttagtaatgaatattgttgttttaaacatgcattgggttgtgattatgtttacaatccgtatgcttttgatatacaacagtggggttatgttggttccttgagccaaaaccaccacacattctgtaacattcatagaaacgagcatgatgcctctggtgatgctgttatgacacgttgtttggcagtacatgattgttttgtcaaaaatgttgattggactgtaacgtacccctttattgcaaatgagaaatttatcaatggctgtgggcgtaatgtccagggacatgttgttcgtgcagccttgaaattgtataaacctagtgttattcatgacattggtaatcctaaaggtgtacgttgtgctgttactgatgccaaatggtactg-ttatgacaagcaacctgttaatagtaatgtcaagttgttggattatgattatgcaactcatggtcaacttgatggtctttgtctattctggaattgtaatgttgatatgtatccagaattttcaattgtgtgtcgttttgacacacgtactcgttctgtttttaatttagaaggtgttaatggtggttctctttatgttaacaaacatgcgtttcatacaccagcatatgataaacgtgcttttgttaaattaaaacctatgccctttttttactttgatgacagtgattgtgatgttgtgcaagaacaagttaattatgtaccccttcgcgctagtagttgtgttacccgttgtaatataggtggtgctgtttgttcaaaacatgcaaatttgtatcaaaaatatgttgaggcatataatacatttacacaggctggttttaacatttgggtaccacatagttttgatgtttataatttgtggcaaatttttattgaaactaatttacaaagtcttgaaaatatagcatttaatgttgtaaaaaaagggtgttttactggtgttgatggtgagttacctgttgcagttgttaacgacaaagtttttgttcgctatggcgatgttgacaacttagtttttacaaataaaacaacattgcctactaatgttgcttttgaattgtttgcaaaacgaaaaatgggtttaacaccaccattgtctattctcaaaaatctcggtgttgttgctacatataaatttgttttatgggattatgaagctgaaagaccttttacctcatatactaagagtgtatgtaaatacactgattttaatgaggatgtttgtgtttgttttgacaatagtattcagggttcgtatgagcgttttacgcttactacgaacgctgttttattttctactgttgtcat------------taaaaatttaacacctataaagttgaatttt-ggtatgttgaatggtatgccagtttcttctattaagggtgataaaggtgttgaaaaattagttaattggtacatatatgttcgtaaaaatggtcaatttcaagatcactatgatggtttttacactcaaggtaggaatttatcagactttacaccaagaagtgatatggagtatgattttcttaacatggatatgggtgtttttattaataaatatggtcttgaggattttaattttgaacatgttgtatatggtgatgtttcaaaaactacattaggaggtcttcatttgttgatatcacagtttaggcttagtaaaatgggtgttttgaaagctgatgattttgtcattgcttctgacacaactttgaggtgctgcactgttacttatcttaatgaacttagttcaaaagttgtttgtacttatatggatttgttgttggacgactttgttactatactaaagagtttagatcttggtgtaatatctaaagttcatgaagttattatagataataaaccttataggtggatgttgtggtgtaaagataaccacttgtccactttttatccacaattgcagtctgctgaatggaagtgtggttatgctatgccacaaatttataagcttcaacgtatgtgtttggaaccttgtaatttatataattatggtgctggtattaagttgcctagtggtataatgttaaatgttgttaaatacactcagctttgtcaatacctaaatagcactacaatgtgcgtacctcataatatgcgtgttttgcactatggtgctggttctgacaaaggtgtggcacctggtacaactgttttaaaacgttggctaccacctgatgcaataatcattgataatgacatcaatgattatgttagtgatgcagattttagcattacaggtgattgtgctactgtttaccttgaagataagtttgacttacttatttctgatatgtatgatggtagaattaaattttgtgatggtgaaaacgtctctaaagatggtttttttacttatcttaatggtgttattagagaaaaattagctattggtggtagtgttgccattaagattacagaatatagttggaataagtatctttatgaattaatacagagatttgctttttggactttgttttgcacgtctgttaatacatcctcttcagaagcttttcttattggtattaattatttaggtgactttattcaaggtccttttatagctggtaacactgttcatgctaattatatattttggcgtaattctactattatgtctttgtcatacaattcagttttagatctaagtaagtttgaatgtaaacataaggccactgttgttgttacacttaaagatagtgatgtaaatgatatggttttgagtttgattaagagtggtaggttgttgttacgtaatagtggccgt---tttggtggttttagtaatcatttagt---ctcaacta---aatgaaacttttc------------ttgat----------tttgct---------tattttgcccctggtt-----------------------------------------------------------------------------------------------------tcttgctt-----------------tt---ctacatgtaaca----gtaa---------------tgctagtatttct------------------------at---------------------------------------------------------------------------------------------------------------------------------------------------------------------------------------------------------------------------------------------------------------------------------------------------------------------------------------------------------------------------------------------------------------------------------------------------------------------------------------------------------------------------------------------------------------------------------------------------------------------------------------gttacaattaggtg-----ttcctgataact---cttc---aactattgtcacaggtttgttgcc-------------------------------------agtccattggatttgtgctaa---------------------------------------------tcagag------------cacatctagttacccagcc------------------------------------------aatggctttttcta-----------------------------tattgat------------gtcggtaaacaccgta---------gtgcttttgcactccatagtggttattatga------------------tgc--------t------aaccagta--------------ttatatttatctcact--aataaaa---------tacatttaaatgctcctg---tcactctgaagatttgtaag------tttgga--------------aacacttcttttg---------------------------------------attttttaagtaatgtttc----------tact------------------tctcatcattgtatagtta-attcgtcattc---------acagaacagttag------------gtgtg----cctttgggcataactatat-----------cgggtgaaactg-----tacgtttgcatttatataatgcaactcgcaccttttatgtgccagccgcttata----------------aacttactaaacttagtgttaaatgttactttagtgaatc------ctgtgtttttagtgttgtcaatgctaccgt------------tactgttaatgtcaccacac---ttaatggccgtatagttaattacactgtt-------tg-----tgatgattgt--------aatggttacactgataacatattttctgttcaacaggatggccgcattcctaatggtttttcttttaataattggtttttgttaactaatggttctacactagtggacggtgtctctagactttaccaaccacttcgtttaacttgtttatggcctgtacctggtcttaaatcttcgactggttttgtttattttaacgc-cac---tggtt---------------ctgatgttaattgtaatggttatca------acatcattctg-ttgctgatgttatgcgttacaatcttaacttcagttctaattctgt---ggata---------atctcaagagtggt--------gttatagtttttaaaactctacagta---------cgatgttttgtttt----actgtagtaattctt------------ct---------------tcg------ggcgttctag---acaccacaataccttttggcccttcctctcaaccttattactgttttataaatagtaccatc--------aacaccactcatg------------ttagcacttttgtgggtgtcctaccacccattgtgcgtgagattgttgttgctagaactggtcagttttatattaatggttttaagtattttgatttgggttttatcgaagctgtcaattttaatgtcacga---------------------cagctagtgctacagatttttggacggttgcatttgctacttttgttgatgttttggttaatgttagtgcaactaacattcaaaacttactttattgcgattctccatttgaaaagttgcagtgtgagcacttgcagtttggattgcaagatggtttttattctgcaaattt---------tcttgatgataatgttttgcctgatacttatgttgcacttcctatttattatcaacatactgatataa------attttactgcgact------gcatcttttggtggtt--------------------------------------cttgt---------------------tatgtttgcaaaccacatcaggttaatatatctcttaatggtaatact---------------------tcagtgtgtgtta-----gaacatctcat------ttttcaattaggtata------tttataaccgcgttaagagtggttcaccaggtgactcttcatggc----------acatttatttaaa------------------gagtggcacttgtccattttctttttctaagttaaataattttcaaaagtttaagactatttgtttctcaaccgtc---gcagtgcctggtagttgtaattttccacttgaagccacctg-gcattacacttctta------------------tactattg-------------------ttggtgctttgtatgtta------cttggtctgaaggtaattccattactggtgtacct---------tatcctgtctctggtattcgtgagtttagtaatttagttttaaataattgtaccaaatataatatttatgattatgttggtactggaattatacgttcttcaaaccagtc------acttgctggtggtattacatatgtttctaactctggtaatttacttggttttaaaaatgtttccactggtaacatttttattgtgacaccatgtaaccaaccagaccaagtagctgtttatcaacaaagcattattggtgccatgactgctgttaatgagtctaga--tatggc------ttg------caaaacttactacagttacctaacttttattatgttagtaatg------gtggtaacaat------------------tgcactacggccgttatgacttattctaattttggtatttgtgctgatggttctt------taattcctgttcgtccgcgtaattctagtgataatggtatttca-gccataatcactgctaatttatccattccctctaactggactacttcagttcaagttgagtacctccaaattactagtactccaatagttgttgattgtgctacttatgtgtgtaatggtaaccctcgctgtaagaatctacttaagcagtatacttctgcttgtaaaactattgaagatgccttacgacttagtgctcatttggaaactaatgatgttagtagtatg------------ctaactttcgatagcaatgcttttagt-ttggc---------taatgttactagttt------tggagattataacctttctagtgttttacctcagagaaacattcattcaagccgtatag------------caggacgtagtgctttggaagatttgttgtttagcaaagttgttacatctggtttgggtactgttgatgttgactataagtcttgtac-------taaaggtctttct---------attgctgaccttgcttgtgcgcagtactacaatggcataatggttttgccaggtgttgctgatgctgaacgtatggccatgtacacaggttctcttataggtggcatggtgctcggaggtcttacatca---gcagccgccatacctttttctttggcactgcaagcacgacttaactatgttgctttacaaactgatgtgcttcaagaaaatcagaaaattttggctgcatcatttaataaggctattaataacattgttgcttcttttagtagcgttaatgatgctattacacaaactgcagaggctatacatactgttactattgcacttaataagattcaggatgttgttaatcaacagggtagtgctcttaaccatctcacttcacaattgagacataattttcaggccatttctaattcaattcaagctatttatgaccggcttgattcaattcaagccgatcaacaagttgacagattaattactggacggcttgcagctttgaatgcatttgtttcccaagttttgaataaatatactgaagttcgtagttccagacgcttagcacagcagaagattaatgaatgtgtcaaatcacaatctaatagatatggtttttgtggc---aatggcacccatatcttttcaatcgtcaactcagctccagatggtttgctttttcttcatactgttttgctgccaaccgactacaagaatgtaaaggcgtggtcgggtatctgtgttgatggcatttacggctatgttctgcg------tcaacctaacttggttctttattctgataatggt---------------------gtctttcgtgtaacttccagggtcatgtttcaacctcgtttacctgttttgtctgattttgtgcaaatatataattgtaatgttacttttgttaacatatctcgtgtcgagttacatactgtcatacctgactacgttgatgttaataaaacattacaagagtttgcacaaaacttacc------aaagtatgtta---------agcctaattttgacttgactccttttaatttaacatatcttaatttgagttctgagttgaagcaactcgaagctaaaactgctagtcttttccaaactactgttgaattacaaggtcttattgatcagattaacagtacatatgttgatttgaagttgcttaataggtttgaaaattatattaaatggccttggtgggtttggctcattatttctgttgtttttgttgtattgttgagtcttcttgtgttttgttgtctttctacaggttgttgtggttgttgcaattgtttaacttcatcaatgcgaggttgttgtgattgtggttcaactaaacttccttattacgaa---tttgaaaaggtccacgttcaata-----------------------atgcctttcggtggcctatttcaacttactcttgaaagtactattaataagagtgtggctaatctcaaattacca----cctcatgatgttactgtcttgcg---------tgacaatctcaaacctgttactacacttagtactatcactgcttatttgttagttagtttgtttgtcacttattttgc-tttattcaaacctctcactgctagaggtcgtgttgcttgttttgttttaaaactattgacactatttgtctatgtgcctttattggttctttttggtatgtatcttgacagttttataa---ttttttctacgctgttgtttcgattcatacatgttggctattatgcctatctctataaaaatttttcatttgttttgttcaatgttactaaactatgcttcgtttcaggcaagtgttggtatcttgaacaatcattttatgaaaatcgtttt--gctgctatttatggtggtgaccactatgtcgttttaggtggtgaaactattacttttgtttcttttgatgacctttatgttgctattagaggttcttgtgaaaagaacctacaacttatgcgtaaggttgacttgtataatggtgctgtcatttacatttttgccgaagagcctgttgttggtatagtt---------tac---tcctct------------------------caactatacgaagatgt------------------------------------------------------------------------------------------------------------------------------------------------------------------------------------------------------------------------------------------------------------------------------------------------------------------------------------------------------------------------------------------------------------------------------------------------------------------------------------------------------------------------------------------------------------------------------------------------------------------------------------------------------------------------------------------------------------------------------------------------------------------------------------------------------------------------------------------------------------------------------------tccttcgattaattgatgacaatggcattgtcctcaattccatt----------ttatggctcctt----------gttatgatattttt-------------ctttgtgttggcaatgacctttattaaactgattcaattgtgttttacttgtcattatttttttagtaggacattatatcaaccagtttataaaatttttcttgcttaccaagattatatgcaaatagcacctgttccagctgaagtactaaatgtctaaactaaacg---------------------------------------------------------atgtctaat------------------------------------------------agtagtgtg---------------------------------------------cctc------tttcagagg-tttatgtccatttacgtaactggaactttagttggaatttaattctaacgctttttatagttgtgttgcagtatgggcattataagtatagcagacttctttatggtttaaagatgtctgttttatggtgtttatggccacttgttctagctttgtctatttttgactgttttgtcaattttaatgtggactgggtcttttttggttttagtattcttatgtctattattacactttgtttatgggttatgtattttgttaatagtttcagactttggcgccgtgttaaaactttttgggcttttaatcctgaaactaatgcaatcatctctctccaggtttacggacataattattacttaccggtgatggctgcacctacaggtgttacattaacacttctcagtggtgtacttcttgttgatggccataagattgctactcgtgttcaagtgggtcagttgcctaaatatgtaatagttgctacacctagtaccacaattgtttgtgaccgtgttggtcgctctgttaatgaaacaagccagactggttgggcattctacgtccgtgctaaacatggtgatttttctggtgttgcctctcaggagggtgttttgtcagaaagagagaagttgcttcatttaatctaaactaaacaa--------------------------------------aatggctag------------tgtaaattgggccgat---g------------------------acagagctgcta---ggaagaaatttcctcctccttcattttacatgcctcttttggttagttctgataaggcaccatatagggtcatccccaggaatcttgtccctattgg------taagggtaataaagatgagcagattggttattggaatgttcaagagcgttggcgtatgcgcagggggcaacgtgttgatttgcctcctaaagttcatttttattacctaggtactggacctcataaggaccttaaattcagacaacgttctgatggtg------ttgtttgggttgctaaggaaggtgctaaaactgttaataccagtcttggtaatcgcaaacgtaatcagaaacctttggaaccaaagttctctattgctttgcctccagagctctctgttgttgagt------------------ttgaggatcgctctaataactcatctcgtgctagc------------------agtcgttcttcaactc------------------------gtaacaactcacgagactcttttcgtagc--act---------------tcaagacaac----------------------------------------------------agtctcgcactcgt--------------------------------------------tctgattctaatcagtcttcttc----------agatcttgttgctgctgttactttggct---------ttaaagaacttaggttttga------------taaccagtcgaagt-----------------------------------------cacctagt---tcttctggtacttccactcc------taag------------------------aaacctaataagcctctttctcaacccagggctgataagccttc--------------------tcagttgaagaaacctcgttggaagcgtgttcctaccagagaggaa------aatgttattcagtgctttggtcctcgtgattttaatcacaatatgggggattcagatcttgttcagaatggtgttgatgccaaaggttttccacagcttgctgaattgattcctaatcaggctgcgttattctttgatagtgaggttagcactgatgaagtgggtgataatgttcagattacctatacctacaaaatgcttgtagctaaggataataagaaccttcctaagttcattgagcagattagtgctttt---------------------actaaacccagttctatc-aaagaaatgcagtcacaatcatctcatgctgttcagaacacagtactt-----------------------------------------------aat------------------------------------------gcttctattccagaatctaaaccat------------------------------------------tggctgatgatgattcagccatt---------------atagaaattgtcaacgaggttt----------------------------------------------------------------------tgcattaaattgtt-----------------------------------------------------------------------------------------------------------------------------------------------------------------------------------------------------------------ttgtaattccagttg---------------------------------------------------------------------------------------------------------------------------------------------------------------------------------------------------------------------------------------------------------------------------------------------------------------------------------------------------------------------------------------------------------------------aatgtttatta-----------------------------------------------------------------------------------------------------------------------------------------------------------------------------------------------------------------------------------------------------------------------------------------------------------------------------------------------------------------------------------------------------------------------------------------------------------------------------------------------------------------------ttattagt-------------------------------------------------------------------tg-------caaccccatgcgtttagcgcatga-----------------------taagggtttagtcttacacacaatggtaggccagtgatagt-aaagtgtaa-gtaatttgctat---catattaacatgtctagaggaaagtcagaa--------ctttttctgtttgtgtt-----gttggagtac--tt--aaagatcgc-ataggcgcgccaa-caa----------------------------------------------------------------------------------------------------tggaagagccaac----------aacatatctaaa--aatgtt------------------------ttgtctggtacttgttaatgatattgtttttgatatggatacac-------------------------------------------------------------------------------------------------------------------------------------------------------------------------------------------------------------------------------------------------------------------------------------------------------------------------------------------------------------------------------------------------------------------
>JQ765563_HumanNL63_USA_2009-03-16
---------------------------------------------------------------------------------------------------------------------------------------------------------------------------------------------------------------------------------------------------------actttgtgtctactcctctcaactaaac-gaaattt------ttcta-gtgctgtcatttgt-----tatg-gc--agtcctagtgtaattgaaatttcgtcaagtttgtaa--actggttaggcaagtgttgtatttt-ctgtgtttaagcactggtggttctgtcca-ctagtgcacaca-ttgata-cttaag-tggtgttctgtca-ctgcttattgtggaagcaacgttctgtcgttgtggaaaccaataactgctaaccatgttttacaatcaagtgacacttgctgttgcaagtgattcggaaatttcaggttttggttttgccattccttctgtagccgttcgcgcttatagcgaagccgctgcacaaggttttcaggcatgccgctttgttgcttttggcttacaggattgtgtaaccggtattaatgatgacgattatgtcattgcattgactggtactaatcagctttgtgccaaaattttacttttttctgatagacctcttaatttgcgaggttggctcattttttctaacagcaattatgttcttcaggactttgatgttgtttttggcca---tggtgcaggaagtgtggtttttgtg------gataagtatatgtgtggttttgatggtaaacctgtgttacctaaaaacatgtgggaatttagagattactttaatgataat---actgatagtattgttattgatggtgtcacttatcaattagcatgggatgttatacgtaaagacctttcttatgaacagcaaaatgttttagctattgagagcattcattat---cttggtactacaggtcatactttgaagtctggttgcaaactcattaatgccaagccgcctaaatattcttctaaggttgttttgagtggtgaatggaatgctgtgtataaggcgtttggttcaccatttattacaaatggtatatcattgctagatataattgttaaaccagttttctttaatgcttttgttaaatgcaattgtggttctgagaattggagtgttggtgcatgg---gatggttatctatcttcttgttgtggcacacctgctaagaaactttgtgttgttcctggtaatgttgttcctggtgatgtgatcatcacctcaactgatg---ctggttg------tggtgtta---aatactatgctggcttagttgttaaacatattactaacattact------------------ggtgtgtctttatggcgtgttacagctgttcattctgatggaatgtttgtggcaacatcttcttatgatgcactcttgcatagaaattcattaga---ccctttttgctttgatgttaacactttactttctaatcaattacgtctagcttttcttggtgcttctgttacagaagatgttaaatttgctgctagcactggtgttattgacattagtgctggtatgtttggtctttacgat---gacatattgacaaacaataaaccttggtttgtacgcaaagcttctgggctttttgatgcaatctgggatgcttttgttgccgctattaagcttgtgccaactactactggtggtttggttaggtttgttaagtctatcgcttcaactgttttaactgtttctaatggtgttattattat---gtgtgcagatgttccagatgctttt-caaccagtttaccgtacatttacacaagccatttgtgctgcatttgatttttctttagatgtatttaaaattggtgatgttaaatttaaacgacttggtgattatgttcttactgaaaatgctcttgttcgtttgactactgaagttgttcgtggtgttcgtgatgctcgcataaagaaagccatgtttactaaagtagttgtaggtcctacaactgaagttaagttttctgttattgaacttgccactgttaatttgcgtcttgttgattgtgcacctgtagtttgccctaaaggtaaaattgttgttattgctggacaagcttttttctatagtgatggtttttatcgttttatggttgattctacaactgtattaaatgaccctgtttttactggtgatttattttac---------actattaagtttagtggttttaagcttgatggttttaaccatcagtttgttaatgct---agttctgctacagatgccattattgctgttgagctgttgttatcggattttaaaactgcagtttttgtgtacacatgtgtggttgatggttgtagtgtcattgttagacgtgatgctacattcgccacacatgtgtgttt---------taaggactgttataatatttgggagcaattctgcattgataattgtggtgagccatggtttttgactgattataatgctatcttgcagagtaataaccctcaatgtgctattgttcaagca---------tcggagtct---------------------aaagttttgcttgagaggtttttacctaagtgtcctgaaatactgttgagtattgatgatggccatttatggaatctttttgttgaaaagtttaattttgttacagattggttaaaaactcttaagcttacacttacttctaatggtcttttaggtaattgtgccaaacgttttagacgtgttttggtaaaattgcttgatgtctataatggttttcttgaaactgtctgtagtgtcgtacacactgctggtgtttgcattaaatattatgctgttaatgttccatatgtagttattagtggttttgtaagtcgtgtaattcgtagagaaaggtgtga------cgtgacttttccttgtgttagttgtgtcacttttttctatgaatttttagacacgtgttttagtgttagtaaacctaatgccattgatgttgaacatttagagcttaaagaaaccgtttttgttgaacctaaggatggtggtcaattttttgtttctgatgattatctttggtatgttgtagatgacatttattatccagcttcatgtaatggtgtattgccagttgcttttacaaaa---ttggcaggtggtaa---------aatatctttttctgatgatgttatagtccatgatgttgaacctacccataaagtcaagctcatatttgagtttgaagatgatgttgttaccagtctttgtaagaagagttttggtaagtctattatttatacaggt---gattgggaaggtttacatgaagttcttacatctgcaatgaatgtcattgggcaacatattaagttgccacaattttatatttatgatgaagagggtggttatgatgtttctaaaccagttatgatttcacaatggcctatt---------------------------------------------------------------------------------------------------------------------------------------------------------------------------------------------------------------------agtgatgat---------------------agtggtg------------------------attgtgttgttgaa---------------------------gcgagcactgattttcatcaattagaa---------------------------------------------------------------------------------------------------------------------------------------------------------------------------------------------------------------tt------------------------------------------------------------------tgttagagaa---------gaggttgatataattgaac------------------------------aaccttttgg---------------ggaagttga----acattcgct------------cccaatta---aacaacctttttctttttcttttagagatgaattgggtgttcgtgttttagatcaatctgataataattgttggattagtaccacacttatacagttgcaacttacaaagcttttggatga---ttctattgagatgcaattgtttaaagttggtaaagttgattcaattgttcaaaagtgttatgagttgtctcatttaattagtggttcacttggtgatagtggtaaacttcttagtgaacttcttaaagataaatatacatgttctataacttttgagatgtcttgtgattgt---ggtaaaa------agtttgatgagcaagttggttgtttgttttggattatgccttacacaaaactttttcaaaaaggtgagtgttgtatttgtcataaaatgcagacttataagcttgttagtatgaaaggtactggtgtgtttgt---acaggatccagcacctattgacattgatgctttccctgtgagacctatatgttcatctgtatatttaggtgttaagggttc---------tggtcattatcaaacaaatttatacagttttgacaaagctattgatggttttggtgtctttgacattaaa---------aatagtagtgttaatactgtctgttttgttgatgttgattttcata----------------------------------------------------gtgtagaaatagaa------------------------------------------------------gctggtgaa------g-------------------------------------------------------ttaaaccttttgctgtatataaaaatgttaaattttatttaggtgatatttcacaccttgtaaactgtgtttcttttgactttgttgtcaatgctgctaatgaaaatctcatgcatggaggcggtgttgcacgtgctattgatattttgactgaaggtcaacttcagtcattatctaaagattacattagtagtaatggtccacttaaggttggagcaggtgttatgttggagtgtgaaaaattcaatgtatttaatgttgttggtccgcgaactggtaaacatgagcattcattacttgttgaagcttataattctattttatttgaaaatggtattccacttatgcctcttcttagttgtggtatttttggtgtaaggattgaaaattctcttaaagctttgtttagttgtgacattaataaaccgttgcaagtttttgtttattc------------ttcaaatgaagaacaagctgttcttaagtt-------------------------------------------------------------------------------------tttagatggtttagat---ttaacaccagtca--------------------------------------------------------------------------ttgatgatg---------------------------------------------ttgatgttg----------tt------------------------------------------------------------------------aaacctttta------gagttgaaggtaatttttcattctttgattgtggtgtcaatgcc------------ttggatggtgata---tt------tacttattatttactaactctattttaatgttggataaacaaggacaattattggacacaaaacttaatggtattttgcaacaggcagctcttgattatcttgctaca------gttaaaactgtaccagctggtaatttggttaaact---------tgt---tgttgagagttgtaccatttatatgtgtgttgtaccatcgataaatgatctttcttttgataaaaatcttggtcgttgtgtgcgtaaacttaatagattgaaaacttgtgttattgccaatgttcctgctattgatgttttgaaaaagcttctttcaagtttgactttaactgttaaatttgttgtagagagtaatgttatggatgttaacgactgttttaagaatgataatgtagttttgaaaatcactgaagatggtattaatgttaaagatgttgttgttgagtcttctaagtcacttggtaaacaattgggtgttgtgagtgatggtgttgactcttttgaaggtg---ttttacctattaatactgatac------tgtcttatctgtag---ctccagaagttgactgggttgctttttacggttttgaaaaggcagcactttttgcttctttggatgtaaagccatatggttaccctaatgattttgttggtggttttagagttcttgggaccaccgacaataattgttgggttaatgcaacttgtataattttacagtatcttaagcctacttttaaatctaagggtttaaatgttctttggaataaatttgttacaggtgatgttggaccttttgttagttttatttattttataactatgtcttcaaagggtcaaaagggtgatgctgaagaggcattatctaaattgtcagagtatttgattagtgattctattgttactcttgaa---------------caatattcaacttgtgacatttgtaaaagta------------ctgtagttgaagttaaaagtgctattgtctgtgctagtgtgcttaaagatggttgtgatgttggtttttgtccacacagacataaattgcgttcacgtgttaagtttgttaatggacgtgttgttattaccaatgt------------tggtgaacctataatttcacaaccttctaagttgcttaatggtattgcttatacaacattttcaggttcttttgataac------ggtcactatgtagtttatgatgctgctaataatgctgtctatgatggtg---ctcgtttatttgcttcagatttgtctactttagctgttacagctattgttgtagtaggtggttgtgtaacatctaat---------gttccatcaa----------ttgttagtgagaaaattt-------------ctg----ttatggataaacttgatactggtgcacaaaaatttttccaatttggtgattttgttatgaataacattgttc-tgtttttaacttggttgcttagtatgtttagtcttttacgtacttctattatgaagcatgatattaaagttattgccaaggctcctaaacgtacaggtgttattttgacacgtagttttaagtataacattagatctgctttgtttgttataaagcagaagtggtgtgttattgttactttgtttaagttcttattgttattatatgctatttatgcacttgtttttatgattgtgcaatttagtccttttaatagtcttttatgtggtgacattgtaagtggttatgaaaaatccacttttaataaggatatttattgtggtaattctatggtttgtaagatgtgtttgttcagttatcaagagtttaatgatttggatcatactagtcttgtttggaagcacattcgtgatcctatattaatcagtttacaaccatttgttatacttgttattttgttaatttttggtaatatgtatttgcgttttggacttttatattttgttgcacaatttattagtacttttggttctttcttaggctttcatcagaaacagtggtttttacattttgtgccgtttgatgttttatgtaatgagtttttagctacatttattgtctgcaaaattgttttatttgttagacatattattgttggctgtaataatgctgactgtgtagcttgttctaaaagtgctagacttaaacgtgtaccacttcaaactattattaatggtatgcataaatcattctatgttaatgctaatggtggtacttgt---ttctgtaataaacataacttcttttgtgttaattgtgattcttttgggcctggtaacacttttattaatggtgatattgcaagagagcttggtaatgttgttaaaacagctgttcaacccacagctcctgcatatattattattgataaggtagattttgttaatggattttatcgtctttatag------tggtgacactttttggcggtatgactttgacattactgaatctaagtatagttgtaaagaggttctgaagaattgtaatgttttagaaaattttattgtttacaataatagtggtagtaacattacacagattaaaaatgcttgtgtttatttttctcaattgttgtgtgaacctataaagttggtaaattcagagttgttgtcaactttatcagttgattttaatggtgttttgcataaggcatatgttgatgttttgtgtaatagtttttttaaggagctaactgctaacatgtccatggctgaatgtaaagctacacttggttt---gactgtttctgatgatgattttgtttcagctgttgccaatgcacataggtatgacgttttgctttcagatttgtcatttaataatttttttatttcttatgctaaacctgaagataagttgtccgtttatgatattgcttgttgtatgcgtgccggttctaaggttgttaaccataatgttttaattaaagagtcaatacctattgtttggggtgtcaaggactttaatactctttctcaagaaggtaagaagtaccttgttaaaacaactaaagcaaagggtttgacttttttattaacttttaatgataaccaagcaattacacaagttcctgctactagtatagttgcaaaacagggtgctgg----------------ttttaaacgt-acttataatt-ttctgtggtatgtatgtttatttgttgttgcattgtttattggtgtctcat---ttattgattacacaaccactgtaactagctttcatggttatgattttaagtacattgagaatggtcagttgaaggtgtttgaagcacctttacactgtgttcgtaatgtttttgataattttaatcaatggcatgaggctaagtttggtgttgttactactaatagtgataaatgtcctatagttgttggtgtttcagagcgtattaatgttgttcctggtgttccaacaaatgtatatttggtaggaaagactcttgtttttacattacaggctgcttttggaaacacaggtgtttgttatgactttgatggtgttaccactagtgataagtgtatttttaattctgcttgtactaggttggaaggtttgggtggtgacaatgtttattgttacaacactgatcttattgaaggttctaaaccttatagtactttacagcccaatgcttattataagtatgatgttaaaaattatgtacgttttccagaaattttagctagaggttttggcttacgtactattagaactttggctacacgttattgtagagttggtgaatgccgtgactcacataaaggtgtttgttttggttttgataaatggtatgttaatgatggacgtgttgatgatggttacatttgtggtgatggtcttatagaccttcttgttaatgtactctcaatctttagttcatcttttagcgttgtggctatgtctggacatatgttgtttaactttctttttgcagcatttattacatttttgtgctttttagttactaaatttaaacgtgtttttggtgatctttcttatggtgtttttactgttgtttgtgcaactttgattaataacatttcttatgttgttactcaaaatttattttttatgttgctttatgctattttgtattttgtttttactaggacagtgcgttatgcttggatttggcatattgcatacattgttgcatacttcttgttaataccatggtggcttctcacatggtttagttttgctgcatttttagagcttttacctaatgtttttaagttaaaaatctctactcaattgtttgaaggtgataagtttataggtacttttgagagtgctgctgcaggtacatttgttcttgacatgcgttcttatgaaaggctgataaatactatttcacctgagaaacttaagaattatgctgcaagttataataaatataaatattatagtggtagtgctagtgaggctgattatcgttgtgcttgttatgctcatttagccaaggctatgttagattacgcaaaagatcataatgacatgttatattctccacctaccattagctacaattccaccttacaatctggtcttaagaagatggcacaaccatctggttgtgttgagagatgtgtggttcgcgtctgttatggtagtactgtgcttaatggagtttggttaggtgacactgttacttgtcctagacatgtcatagcaccatcaaccactgttcttattgattatgatcatgcatatagtactatgcgtttgcataatttttcagtgtctcataatggtgtcttcttgggagttgttggtgttacaatgcatggttctgtgttgcgtattaaggtttcacaatctaatgtacatacacc---taaacatgtttttaaaacgttgaaacctggtgattcttttaatattttagcatgttatgaaggtattgcatctggtgtttttggtgttaatttacgtacaaactttactattaaaggttcttttataaatggagcttgtggttctcctggttataatgttagaaatgatggtactgttgagttttgttatttacaccaaattgagttaggtagtggtgctcatgttggttctgattttactggtagtgtttatggtaattttgatgaccaacctagtttgcaagttgagagtgccaaccttatgctatcagataatgttgttgcctttttgtatgctgctttgttgaatggttgtaggtggtggttgcgttcaactagagttaatgttga--------tggttttaatgaatgggctatggctaatggttatacaagtgtttctagtgttgagtgctattctattttggcagcaaaaactggtgttagtgttgaacaattgttagcttccattcaacatcttcatgaaggttttggtggtaaaaacatacttggttattctagtttatgtgatgagttcacactagctgaagttgtgaagcagatgtatggtgttaacttgcaaagtggtaaggttatttttggtttaaaaacaatgtttttatttagcgttttcttcacaatgttttgggcagaactctttatttatacaaacactatatggataaaccctgtgatacttacacctatattttgtctacttttgtttttgtcattagttttaactatgtttcttaaacataagtttttgtttttgcaagtatttttattacctactgttattgcaactgctttatataattgtgttttggattattacatagtaaaatttttggctgaccattttaactataatgtttcagtattacaaatggatgttcagggtttagttaatgttttggtttgtttatttgttgtatttttac---------acacatggcgcttttctaaagaac------gttttacacattggtttacatatgtgtgttctcttatagcagtagcttacacttatttttatagtggtgactttttgagtttgcttgttatgtttttatgtgctatatctagtgattggtacattggtgccattgtttttaggttgtcacgtttgattgtaattttttcacctgaaagtgtatttagtgtttttggtgatgtgaaacttactttagttgtttatttaatttgtggttatttagtttgtacttattggggcattttgtattggttcaataggttttttaaatgtactatgggtgtttatgattttaaggtgagtgctgctgaatttaaatacatggttgctaatggacttcatgcaccacatggaccttttgatgcactttggttatcattcaaactacttggtattggtggtgaccgttgtataaaaatttcaactgtccaatccaaactgactgatttgaagtgtactaatgttgtgttattgggttgtttgtctagtatgaacattgcagctaattctagtgaatgggcttattgtgttgatttacacaataagattaatctttgtgatgaccctgaaaaagctcaaggtatgttgttagcactccttgcgttctttctaagtaaacatagtgattttggtcttgatggccttattgattcttattttgataatagtagcacccttcagagtgttgcttcatcatttgttagtatgccatcatatattgcttatgaaaatgctagacaagcttatgaagatgctattgctaatggatcttcttctcaacttattaaacaattgaagcgtgccatgaatatcgcaaagtctgaatttgatcatgagatatctgttcagaagaaaattaatagaatggctgaacaagctgctacacagatgtataaagaagcacgctctgttaatagaaaatctaaagttattagtgctatgcactctttactttttggaatgttaagacgtttggatatgtctagtgttgaaactgttttgaatttagcacgtgatggtgttgtgccattgtcagttatacctgcaacttcagcttccaaactaactattgttagtccagatcttgaatcttattctaagattgtttgtgatggttctgttcattatgctggagttgtttggacacttaatgatgttaaagacaatgatggtagacctgttcatgttaaagagattacaaaggaaaatgttgaaactttgacatggcctcttatccttaattgtgaacgtgttgttaaacttcaaaataatgaaattatgcctggtaaacttaagcaaaaacctatgaaagctgagggtgatggtggtgttttaggtgatggtaatgccttgtataatactgagggtggtaaaacttttatgtacgcttatatttctaataaagctgaccttaaatttgttaagtgggagtatgagggtggttgcaacacaatcgagttagactctccttgtcgatttatggtc---gaaacacctaatggtcctcaagtgaagtatttgtattttgttaaaaatttaaacaccttacgtagaggtgccgttcttggttttataggtgccacaattcgtctacaagctggtaaacaaactgaattggctgttaattctggacttttaactgcttgtgctttttctgttgatccagcaactacttacttggaagctgttaaacatggtgcaaaacctgtaagtaattgtattaagatgttatctaatggtgctggtaatggtcaagctataacaactagtgtagatgctaacaccaatcaagattcttatggtggagcgtctatttgtttgtattgtcgagctcacgttcctcaccctagtatggatggttactgtaagtttaagggtaaatgtgttcaggttcctattggttgtttggatcctattaggttttgtttagaaaataatgtgtgtaatgtttgtggttgctggttgggacatggatgtgcttgtgaccgtacaa------ctattcaaagtg---ttgacatttcttatttaaacgagcaaggggttctagtgcagctcgactagaaccctgtaatggcacggacatcgataagtgtgttcgtgcttttgacatttataataaaaatgtttcattcttgggtaagtgtttgaagatgaactgtgttcgttttaaaaatgctgatcttaaggatggttattttgttataaagaggtgtactaagtcggttatggaacacgagcaatccatgtataacctacttaacttttctggtgctttggctgagcatgacttctttacttggaaagatggcagagtcatttatggtaatgttagtagacataatcttactaaatatactatgatggacttggtctatgc----------------tatgcgtaactttgatgaacaaaattgtgatgttctaaaagaagtattagttttaactggttgttgtgacaattcttattttgatagtaagggttggtatgacccagttgaaaatgaagatatacatagagtttatgcatctcttggcaaaattgtagctagagctatgcttaaatgcgttgctctatgtgatgcgatggttgctaaaggtgttgttggtgttttaacattagataaccaagatcttaatggtaacttttatgattttggtgattttgttgttagcttacctaatatgggtgttccctgttgtacatcatattattcttatatgatgcctattatgggtttaactaattgtttagctagtgagtgttttgtcaagagtgatatttttggtagtgattttaaaacttttgatttgcttaagtatgatttcactgaacataaagaaaatttattcaataagtactttaagcattggagttttgattatcatcctaattgtagtgactgttatgatgatatgtgtgttatacattgtgctaattttaatacactatttgccacaactataccaggtactgcttttggtccactatgtcgtaaagtttttatagatggtgttccacttgttacaactgctggttatcattttaagcaattaggtttggtttggaataaagatgttaacacacactcagttaggttgacaattactgaacttttgcaatttgtcaccgacccttccttgataatagcttcttccccagcactcgttgatcaacgcactatttgtttttctgttgcagcattgagtactggtttgacaaatcaagttgttaagccaggtcattttaatgaagagttttataactttcttcgtttaagaggtttctttgatgaaggttctgaacttacattaaaacatttcttcttcgcacagaatggtgatgctgctgttaaagattttgacttttaccgttataataagcctaccattttagatatttgtcaagctagagtcacatataagatagtctctcgttattttgacatttatgaaggtggctgtattaaggcatgtgaagttgttgtaacaaatcttaataagagtgctggttggccattaaataagtttggtaaagctagtttgtattatgaatctatatcttatgaagaacaggatgctttgtttgctttgacaaagcgtaatgtcttccctactatgacacagctgaatcttaagtatgctattagtggtaaagaacgtgctagaactgttggtggtgtttctctgttgtccacaatgaccacaagacaataccatcaaaaacatcttaaatccattgttaatacacgcaatgccactgttgttattggtactaccaaattttatggtggttggaataatatgttgcgtactttaattgatggtgttgaaaaccctatgctcatgggttgggattatcccaaatgtgatagagctttgcctaacatgatacgtatgatttcagccatggtgttgggctctaagcatgttaattgttgtactgcaacagataggttttataggcttggtaatgagttggcacaagttttaacagaagttgtttattctaatggtgg-tttttattttaagccaggtggtacgacttctggtgacgctagtacagcttatgctaattctatttttaacatttttcaagccgtaagctctaacattaacaggttgcttagtgtcccatcagattcatgtaataatgttaatgttagggatctacaacgacgtctgtatgataattgctataggttaactagtgttgaagagtcattcattgatgattattatggttatcttaggaaacatttttc-aatgatgattctctctgatgatggtgttgtctgttataacaaggattatgctgagttaggttatatagcagacattagtgcttttaaagccactttgtattaccagaataatgtctttatgagtacttctaaatgttgggttgaagaagatttaactaagggaccacatgagttttgttcccagcatactatgcaaatagttgacaaagatggtacctattatttgccttacccagatcctagtaggatcttgtcagctggtgtttttgttg---------------atgatgttgttaagacagatgctgttgttttgttagaacgttatgtgtctttagctattgatgcataccctctttcaaaacaccctaattctgaatatcgtaaggttttttacgtattacttgattgggttaagcatcttaacaaaaatttgaatgagggtgttcttgaatctttttctgttacacttcttgataatcaagaagataagttttggtgtgaagatttttatgctagtatgtatgaaaattctacgatattgcaagctgctggtttatgtgttgtttgtggttcacaaactgtacttcgttgtggtgattgtctgcgtaagcctatgttgtgcactaaatgcgcatatgatcatgtatttggtaccgaccacaagtttattttggctataacaccgtatgtatgtaatgcatcaggttgtggtgttagtgatgtcaaaaaattgtatcttggtggtttgaattactattgtacaaatcataaaccacagttgtcttttccattatgttcagctggtaatatatttggtttatataaaaattcagcaactggttccttagatgttgaagtttttaataggcttgcaacgtctgattggactgatgttagggactataaacttgctaatgatgttaaagatacacttagactctttgcggctgaaactattaaagctaaagaagagagtgttaagtcttcttatgcttttgcaactcttaaagaggttgttggacctaaagaattgcttcttagttgggaaagtggtaaagttaaaccacctttgaatcgtaattctgttttcacctgttttcaaataagtaaggactcaaaattccaaataggtgagttcatctttgagaaggttgaatatggttctgatactgttacgtataagtctactgtaactactaagttagttcctggtatgatttttgtcttaacatctcacaatgtccaacctttacgtgcaccaactattgctaaccaagagaagtattctagcatttataaattgcaccctgcttttaatgtcagtgatgcatatgctaatttggttccatattaccaacttattggtaaacaaaagataactacaatacagggtcctcctggtagtggtaagtcacattgttctattggacttggattgtactacccaggtgcgcgtattgtttttgttgcttgtgcccatgctgctgttgattccttatgtgcaaaagctatgactgtttatagcattgataagtgtactaggattatacctgcaagagctcgggttgagtgttatagtggctttaaaccaaataacactagtgcacaatacatatttagcactgttaacgcattacctgagtgtaatgctgatatcgttgttgtagatgaagtttcaatgtgtacaaattatgacctttctgttattaatcagcgtttatcatataaacatattgtttatgttggtgatccacaacaacttcctgcacctagagtaatgattactaaaggtgttatggagcctgttgattataacgttgttactcaacgtatgtgtgctataggccctgatgtttttcttcataaatgttatagatgtcctgctgaaatagttaatacagtttctgaacttgtttatgagaacaagtttgtccctgttaaacctgctagtaaacagtgttttaaagtcttttttaagggtaatgtacaggttgacaatggttctagtattaacagaaagcagcttgaaatagttaagctgtttttagttaaaaatccaagttggagtaaggctgtgtttatttctccttataatagtcagaattatgttgctagtagatttttaggacttcaaattcaaactgttgattcttctcaaggtagtgagtatgattatgtaatctatgcacaaacttctgacactgcacatgcttgcaatgtaaaccgttttaatgttgctataacacgtgctaagaagggtatattttgtgtaatgtgtgataaaactttgtttgattcacttaagttttttgagattaaacatgcagatttacactc---tagccaggtttgtggcttgtttaaaaattgtacacgcactcctct---taatttaccaccaactcatgcacacactttcttgtcgttgtcagatcagtttaagactacaggtgatttagctgttcaaataggttcaaataacgtttgtacttatgaacatgttatatcatttatgggttttaggtttgatattagtattcctggtagtcatagtttgttttgtacacgtgactttgctattcgcaatgtgcgtggttggttgggtatggatgttgaaagtgctcatgtttgtggcgataacataggtactaatgttcctttacaggttggtttttcaaatggtgttaattttgttgtgcaaactgaaggttgtgtgtctaccaattttggtgatgttattaaacctgtttgtgcaaaatctccaccaggtgaacaatttagacaccttgttcctctttt---acgtaaaggacaaccttggttaattgttcgtagacgcattgtgcaaatgatatctgattatttgtccaatttgtctgacattcttgtctttgttttgtgggcaggtagtttggaattaactacaatgcgttactttgtaaaaatagggccaattaaatattgttattgtggtaattctgccacttgttataattcagttagtaatgaatattgttgttttaaacatgcattgggttgtgattatgtttacaatccgtatgcttttgatatacaacagtggggttatgttggttccttgagccaaaaccaccacacattctgtaacattcatagaaacgagcatgatgcctctggtgatgctgttatgacacgttgtttggcagtacatgattgttttgtcaaaaatgttgattggactgtaacgtacccctttattgcaaatgagaaatttatcaatggctgtgggcgtaatgtccagggacatgttgttcgtgcagccttgaaattgtataaacctagtgttattcatgacattggtaatcctaaaggtgtacgttgtgctgttactgatgccaaatggtactg-ttatgacaagcaacctgttaatagtaatgtcaagttgttggattatgattatgcaactcatggtcaacttgatggtctttgtctattctggaattgtaatgttgatatgtatccagaattttcaattgtgtgtcgttttgacacacgtactcgttctgtttttaatttagaaggtgttaatggtggttctctttatgttaacaaacatgcgtttcatacaccagcatatgataaacgtgcttttgttaaattaaaacctatgccctttttttactttgatgacagtgattgtgatgttgtgcaagaacaagttaattatgtaccccttcgcgctagtagttgtgttacccgttgtaatataggtggtgctgtttgttcaaaacatgcaaatttgtatcaaaaatatgttgaggcatataatacatttacacaggctggttttaacatttgggtaccacatagttttgatgtttataatttgtggcaaatttttattgaaactaatttacaaagtcttgaaaatatagcatttaatgttgtaaaaaaagggtgttttactggtgttgatggtgagttacctgttgcagttgttaacgacaaagtttttgttcgctatggcgatgttgacaacttagtttttacaaataaaacaacattgcctactaatgttgcttttgaattgtttgcaaaacgaaaaatgggtttaacaccaccattgtctattctcaaaaatctcggtgttgttgctacatataaatttgttttatgggattatgaagctgaaagaccttttacctcatatactaagagtgtatgtaaatacactgattttaatgaggatgtttgtgtttgttttgacaatagtattcagggttcgtatgagcgttttacgcttactacgaacgctgttttattttctactgttgtcat------------taaaaatttaacacctataaagttgaatttt-ggtatgttgaatggtatgccagtttcttctattaagggtgataaaggtgttgaaaaattagttaattggtacatatatgttcgtaaaaatggtcaatttcaagatcactatgatggtttttacactcaaggtaggaatttatcagactttacaccaagaagtgatatggagtatgattttcttaacatggatatgggtgtttttattaataaatatggtcttgaggattttaattttgaacatgttgtatatggtgatgtttcaaaaactacattaggaggtcttcatttgttgatatcacagtttaggcttagtaaaatgggtgttttgaaagctgatgattttgtcattgcttctgacacaactttgaggtgctgcactgttacttatcttaatgaacttagttcaaaagttgtttgtacttatatggatttgttgttggacgactttgttactatactaaagagtttagatcttggtgtaatatctaaagttcatgaagttattatagataataaaccttataggtggatgttgtggtgtaaagataaccacttgtccactttttatccacagttgcagtctgctgaatggaagtgtggttatgctatgccacaaatttataagcttcaacgtatgtgtttggaaccttgtaatttatataattatggtgctggtattaagttgcctagtggtataatgttaaatgttgttaaatacactcagctttgtcaatacctaaatagcactacaatgtgcgtacctcataatatgcgtgttttgcactatggtgctggttctgacaaaggtgtggcacctggtacaactgttttaaaacgttggctaccacctgatgcaataatcattgataatgacatcaatgattatgttagtgatgcagattttagcattacaggtgattgtgctactgtttaccttgaagataagtttgacttacttatttctgatatgtatgatggtagaattaaattttgtgatggtgaaaacgtctctaaagatggtttttttacttatcttaatggtgttattagagaaaaattagctattggtggtagtgttgccattaagattacagaatatagttggaataagtatctttatgaattaatacagagatttgctttttggactttgttttgcacgtctgttaatacatcctcttcagaagcttttcttattggtattaattatttaggtgactttattcaaggtccttttatagctggtaacactgttcatgctaattatatattttggcgtaattctactattatgtctttgtcatacaattcagttttagatctaagtaagtttgaatgtaaacataaggccactgttgttgttacacttaaagatagtgatgtaaatgatatggttttgagtttgattaagagtggtaggttgttgttacgtaatagtggccgt---tttggtggttttagtaatcatttagt---ctcaacta---aatgaaacttttc------------ttgat----------tttgct---------tattttgcccctggtt-----------------------------------------------------------------------------------------------------tcttgctt-----------------tt---ctacatgtaaca----gtaa---------------tgctagtatttct------------------------at---------------------------------------------------------------------------------------------------------------------------------------------------------------------------------------------------------------------------------------------------------------------------------------------------------------------------------------------------------------------------------------------------------------------------------------------------------------------------------------------------------------------------------------------------------------------------------------------------------------------------------------gttacaattaggtg-----ttcctgataact---cttc---aactattgtcacaggtttgttgcc-------------------------------------agtccattggatttgtgctaa---------------------------------------------tcagag------------cacatctagttacccagcc------------------------------------------aatggctttttcta-----------------------------tattgat------------gtcggtaaacaccgta---------gtgcttttgcactccatagtggttattatga------------------tgc--------t------aaccagta--------------ttatatttatctcact--aataaaa---------tacatttaaatgctcctg---tcactctgaagatttgtaag------tttgga--------------aacacttcttttg---------------------------------------attttttaagtaatgtttc----------tact------------------tctcatcattgtatagtta-attcgtcattc---------acagaacagttag------------gtgtg----cctttgggcataactatat-----------cgggtgaaactg-----tacgtttgcatttatataatgcaactcgcaccttttatgtgcctgccgcttata----------------aacttactaaacttagtgttaaatgttactttagtgaatc------ctgtgtttttagtgttgtcaatgctaccgt------------tactgttaatgtcaccacac---ttaatggccgtatagttaattacactgtt-------tg-----tgatgattgt--------aatggttacactgataacatattttctgttcaacaggatggccgcattcctaatggtttttcttttaataattggtttttgttaactaatggttctacactagtggacggtgtctctagactttaccaaccacttcgtttaacttgtttatggcctgtacctggtcttaaatcttcgactggttttgtttattttaacgc-cac---tggtt---------------ctgatgttaattgtaatggttatca------acatcattctg-ttgctgatgttatgcgttacaatcttaacttcagttctaattctgt---ggata---------atctcaagagtggt--------gttatagtttttaaaactctacagta---------cgatgttttgtttt----actgtagtaattctt------------ct---------------tcg------ggcgttctag---acaccacaataccttttggcccttcctctcaaccttattactgttttataaatagtaccatc--------aacaccactcatg------------ttagcacttttgtgggtgtcctaccacccattgtgcgtgagattgttgttgctagaactggtcagttttatattaatggttttaagtattttgatttgggttttatcgaagctgttaattttaatgtcacga---------------------cagctagtgctacagatttttggacggttgcatttgctacttttgttgatgttttggttaatgttagtgcaactaacattcaaaacttactttattgcgattctccatttgaaaagttgcagtgtgagcacttgcagtttggattgcaagatggtttttattctgcaaattt---------tcttgatgataatgttttgcctgatacttatgttgcacttcctatttattatcaacatactgatataa------attttactgcgact------gcatcttttggtggtt--------------------------------------cttgt---------------------tatgtttgcaaaccacatcaggttaatatatctcttaatggtaatact---------------------tcagtgtgtgtta-----gaacatctcat------ttttcaattaggtata------tttataaccgcgttaagagtggttcaccaggtgactcttcatggc----------acatttatttaaa------------------gagtggcacttgtccattttctttttctaagttaaataattttcaaaagtttaagactatttgtttctcaaccgtc---gtagtgcctggtagttgtaattttccacttgaagccacctg-gcattacacttctta------------------tactattg-------------------ttggtgctttgtatgtta------cttggtctgaaggtaattccattactggtgtacct---------tatcctgtctctggtattcgtgagtttagtaatttagttttaaataattgtaccaaatataatatttatgattatgttggtactggaattatacgttcttcaaaccagtc------acttgctggtggtattacatatgtttctaactctggtaatttacttggttttaaaaatgtttccactggtaacatttttattgtgacaccatgtaaccaaccagaccaagtagctgtttatcaacaaagcattattggtgccatgactgctgttaatgagtctaga--tatggc------ttg------caaaacttactacagttacctaacttttattatgttagtaatg------gtggtaacaat------------------tgcactacggccgttatgacttattctaattttggtatttgtgctgatggttctt------taattcctgttcgtccgcgtaattctagtgataatggtatttca-gccatagtcactgctaatttatccattccctctaactggactacttcagttcaagttgagtacctccaaattactagtactccaatagttgttgattgtgctacttatgtgtgtaatggtaaccctcgctgtaagaatctacttaagcagtatacttctgcttgtaaaactattgaagatgccttacgacttagtgctcatttggaaactaatgatgttagtagtatg------------ctaacttttgatagcaatgcttttagt-ttggc---------taatgttactagttt------tggagattataacctttctagtgttttacctcagagaaacattcattcaagccgtatag------------caggacgtagtgctttggaagatttgttgtttagcaaagttgttacatctggtttgggtactgttgatgttgactataagtcttgtac-------taaaggtctttct---------attgctgaccttgcttgtgctcagtactacaatggcataatggttttgccaggtgttgctgatgctgaacgtatggccatgtacacaggttctcttataggtggcatggtgctcggaggtcttacatca---gcagccgccatacctttttctttggcactgcaagcacgacttaactatgttgctttacaaactgatgtgcttcaagaaaatcagaaaattttggctgcatcatttaataaggctattaataacattgttgcttcttttagtagcgttaatgatgctattacacaaactgcagaggctatacatactgttactattgcacttaataagattcaggatgttgttaatcaacagggtagtgctcttaaccatctcacttcacaattgagacataattttcaggccatttctaattcaattcaagctatttatgaccggcttgattcaattcaagccgatcaacaagttgacagattaattactggacggcttgcagctttgaatgcatttgtttcccaagttttgaataaatatactgaagttcgtagttccagacgcttagcacagcagaagattaatgaatgtgtcaaatcacaatctaatagatatggtttttgtggc---aatggcacccatatcttttcaatcgtcaactcagctccagatggtttgctttttcttcatactgttttgctgccaaccgactacaagaatgtaaaggcgtggtcgggtatctgtgttgatggcatttacggctatgttctgcg------tcaacctaacttggttctttattctgataacggt---------------------gtctttcgtgtaacttccagggtcatgtttcaacctcgtttacctgttttgtctgattttgtgcaaatatataattgtaatgttacttttgttaacatatctcgtgtcgagttacatactgtcatacctgactacgttgatgttaataaaacattacaagagtttgcacaaaacttacc------aaagtatgtta---------agcctaattttgacttgactccttttaatttaacatatcttaatttgagttctgagttgaagcaactcgaagctaaaactgctagtcttttccaaactactgttgaattacaaggtcttattgatcagattaacagtacatatgttgatttgaagttgcttaataggtttgaaaattatattaaatggccttggtgggtttggctcattatttctgttgtttttgttgtattgttgagtcttcttgtgttttgttgtctttctacaggttgttgtggttgttgcaattgtttaacttcatcaatgcgaggttgttgtgattgtggttcaactaaacttccttattacgaa---tttgaaaaggtccacgttcaata-----------------------atgcctttcggtggcctatttcaacttactcttgaaagtactattaataagagtgtggctaatctcaaattacca----cctcatgatgttactgtcttgcg---------tgacaatctcaaacctgttactacacttagtactatcactgcttatttgttagttagtttgtttgtcacttattttgc-tttattcaaacctcttactgctagaggtcgtgttgcttgttttgttttaaaactattgacactatttgtctatgtgcctttattggttctttttggtatgtatcttgacagttttataa---ttttttctacgctgttgtttcgattcatacatgttggctattatgcctatctctataaaaatttttcatttgttttgttcaatgttactaaactatgcttcgtttcaggcaagtgttggtatcttgaacaatcattttatgaaaatcgtttt--gctgctatttatggtggtgaccactatgtcgttttaggtggtgaaactattacttttgtttcttttgatgacctttatgttgctattagaggttcttgtgaaaagaacctacaacttatgcgtaaggttgacttgtataatggtgctgtcatttacatttttgccgaagagcctgttgttggtatagtc---------tac---tcctct------------------------caactatacgaagatgt------------------------------------------------------------------------------------------------------------------------------------------------------------------------------------------------------------------------------------------------------------------------------------------------------------------------------------------------------------------------------------------------------------------------------------------------------------------------------------------------------------------------------------------------------------------------------------------------------------------------------------------------------------------------------------------------------------------------------------------------------------------------------------------------------------------------------------------------------------------------------------tccttcgattaattgatgacaatggcattgtcctcaattccatt----------ttatggctcctt----------gttatgatattttt-------------ctttgtgttggcaatgacttttattaaactgattcaattgtgttttacttgtcattatttttttagtaggacattatatcaaccagtttataaaatttttcttgcttaccaagattatatgcaaatagcacctgttccagctgaagtactaaatgtctaaactaaacg---------------------------------------------------------atgtctaat------------------------------------------------agtagtgtg---------------------------------------------cctc------tttcagagg-tttatgtccatttacgtaactggaactttagttggaatttaattctaacgctttttatagttgtgttgcagtatgggcattataagtatagcagacttctttatggtttaaagatgtctgttttatggtgtttatggccacttgttctagctttgtctatttttgactgttttgtcaattttaatgtggactgggtcttttttggttttagtattcttatgtctattattacactttgtttgtgggttatgtattttgttaatagtttcagactttggcgccgtgttaaaactttttgggcttttaatcctgaaactaatgcaatcatctctctccaggtttacggacataattattacttaccggtgatggctgcacctacaggtgttacattaacacttctcagtggtgtacttcttgttgatggccataagattgctactcgtgttcaagtgggtcagttgcctaaatatgtaatagttgctacacctagtaccacaattgtttgtgaccgtgttggtcgctctgttaatgaaacaagccagactggttgggcattctacgtccgtgctaaacatggtgatttttctggtgttgcctctcaggagggtgttttgtcagaaagagagaagttgcttcatttaatctaaactaaacaa--------------------------------------aatggctag------------tgtaaattgggccgat---g------------------------acagagctgcta---ggaagaaatttcctcctccttcattttacatgcctcttttggttagttctgataaggcaccatatagggtcatccccaggaatcttgtccctattgg------taagggtaataaagatgagcagattggttattggaatgttcaagagcgttggcgtatgcgcagggggcaacgtgttgatttgcctcctaaagttcatttttattacctaggtactggacctcataaggaccttaaattcagacaacgttctgatggtg------ttgtttgggttgctaaggaaggtgctaaaactgttaataccagtcttggtaatcgcaaacgtaatcagaaacctttggaaccaaagttctctattgctttgcctccagagctctctgttgttgagt------------------ttgaggatcgctctaataactcatctcgtgctagc------------------agtcgttcttcaactc------------------------gtaacaactcacgagactcttctcgtagc--act---------------tcaagacaac----------------------------------------------------agtctcgcactcgt--------------------------------------------tctgattctaaccagtcttcttc----------agaccttgttgctgctgttactttggct---------ttaaagaacttaggttttga------------taaccagtcgaagt-----------------------------------------cacctagt---tcttctggtacttccactcc------taag------------------------aaacctaataagcctctttctcaacccagggctgataagccttc--------------------tcagttgaagaaacctcgttggaagcgtgttcctaccagagaggaa------aatgttattcagtgcttttgtcctcgtgattttaatcacaatatgggggattcagatcttgttcagaatggtgttgatgccaaaggttttccacagcttgctgaattgattcccaatcaggctgcgttattctttgatagtgaggttagcactgatgaagtgggtgataatgttcagattacctatacctacaaaatgcttgtagctaaggataataagaaccttcctaagttcattgagcagattagtgctttt---------------------actaaacccagttctatc-aaagaaatgcagtcacaatcatctcatgctgttcagaacacagtactt-----------------------------------------------aat------------------------------------------gcttctattccagaatctaaaccat------------------------------------------tggctgatgatgattcagccatt---------------atagaaattgtcaacgaggttt----------------------------------------------------------------------tgcattaaattgtt-----------------------------------------------------------------------------------------------------------------------------------------------------------------------------------------------------------------ttgtaattccagttg---------------------------------------------------------------------------------------------------------------------------------------------------------------------------------------------------------------------------------------------------------------------------------------------------------------------------------------------------------------------------------------------------------------------aatgtttatta-----------------------------------------------------------------------------------------------------------------------------------------------------------------------------------------------------------------------------------------------------------------------------------------------------------------------------------------------------------------------------------------------------------------------------------------------------------------------------------------------------------------------ttattagt-------------------------------------------------------------------tg-------caaccccatgcgtttagcgcatga-----------------------taagggtttagtcttacacacaatggtaggccagtgatagt-aaagtgtaa-gtaatttgctat---catattaacatgtctagaggaaagtcagaa--------ctttttctgtttgtgtt-----gttggagtac--tt--aaagatcgc-ataggcgcgccaa-caa----------------------------------------------------------------------------------------------------tggaagagccaac----------aacatatctaaa--aatgtt------------------------ttgtctggtacttgttaatgata----------------------------------------------------------------------------------------------------------------------------------------------------------------------------------------------------------------------------------------------------------------------------------------------------------------------------------------------------------------------------------------------------------------------------------------
>JQ765564_HumanNL63_USA_2009-03-01
---------------------------------------------------------------------------------------------------------------------------------------------------------------------------------------------------------------------------------------------------------actttgtgtctactcctctcaactaaac-gaaattt------ttcta-gtgctgtcatttgt-----tatg-gc--agtcctagtgtaattgaaatttcgtcaagtttgtaa--actggttaggcaagtgttgtatttt-ctgtgtttaagcactggtggttctgtcca-ctagtgcacaca-ttgata-cttaag-tggtgttctgtca-ctgcttattgtggaagcaacgttttgtcgttgtggaaaccaataactgctaaccatgttttacaatcaagtgacacttgctgttgcaagtgattcggaaatttcaggttttggttttgccattccttctgtagccgttcgcgcttatagcgaagccgctacacaaggttttcaggcatgccgctttgttgcttttggcttacaggattgtgtaaccggtattaatgatgacgattatgtcattgcattgactggtaccaatcagctttgtgccaaaattttacttttttctgatagacctcttaatttgcgaggttggctcattttttctaacagcaattatgttcttcaggactttgatgttgtttttggcca---tggtgcaggaagtgtggtttttgtg------gataagtatatgtgtggttttgatggtaaacctgtgttacctaaaaacatgtgggaatttagagattactttaatgataat---actgatagtattgttattgatggtgtcacttatcaattagcatgggatgttatacgtaaagacctttcttatgaacagcaaaatgttttagctattgagagcattcattat---cttggtactacaggtcatactttgaagtctggttgcaaactcattaatgccaagccgcctaaatattcttctaaggttgttttgagtggtgaatggaatgctgtgtataaggcgtttggttcaccatttattacaaatggtatatcattgctagatataattgttaaaccagttttctttaatgcttttgttaaatgcaattgtggttctgagaattggagtgttggtgcatgg---gatggttatctatcttcttgttgtggcacacctgctaagaaactttgtgttgttcctggtaatgttgttcctggtgatgtgatcatcacctcaactgatg---ctggttg------tggtgtta---aatactatgctggcttagttgttaaacatattactaacattact------------------ggtgtgtctttatggcgtgttacagctgttcattctgatggaatgtttgtggcaacatcttcttatgatgcactcttgcatagaaattcattaga---ccctttttgctttgatgttaacactttactttctaatcaattacgtctagcttttcttggtgcttctgttacagaagatgttaaatttgctgctagcactggtgttattgacattagtgctggtatgtttggtctttacgat---gacatattgacaaacaataaaccttggtttgtacgcaaagcttctgggctttttgatgcaatctgggatgcttttgttgccgctattaagcttgtgccaactactactggtggtttggttaggtttgttaagtctatcgcttcaactgttttaactgtttctaatggtgttattattat---gtgtgcagatgttccagatgctttt-caaccagtttaccgtacatttacacaagccatttgtgctgcatttgatttttctttagatgtatttaaaattggtgatgttaaatttaaacgacttggtgattatgttcttactgaaaatgctcttgttcgtttgactactgaagttgttcgtggtgttcgtgatgctcgcataaagaaagccatgtttactaaagtagttgtaggtcctacaactgaagttaagttttctgttattgaacttgccactgttaatttgcgtcttgttgattgtgcacctgtagtttgccctaaaggtaaaattgttgttattgctggacaagcttttttctatagtgatggtttttatcgttttatggttgattctacaactgtattaaatgaccctgtttttactggtgatttattttac---------actattaagtttagtggttttaagcttgatggttttaaccatcagtttgttaatgct---agttctgctacagatgccattattgctgttgagctgttgttatcggattttaaaactgcagtttttgtgtacacatgtgtggttgatggttgtagtgtcattgttagacgtgatgctacattcgccacacatgtgtgttt---------taaggactgttataatatttgggagcaattctgcattgataattgtggtgagccatggtttttgactgattataatgctatcttgcagagtaataaccctcaatgtgctattgttcaagca---------tcggagtct---------------------aaagttttgcttgagaggtttttacctaagtgtcctgaaatactgttgagtattgatgatggccatttatggaatctttttgttgaaaagtttaattttgttacagattggttaaaaactcttaagcttacacttacttctaatggtcttttaggtaattgtgccaaacgttttagacgtgttttggtaaaattgcttgatgtctataatggttttcttgaaactgtctgtagtgtcgtacacactgctggtgtttgcattaaatattatgctgttaatgttccatatgtagttattagtggttttgtaagtcgtgtaattcgtagagaaaggtgtga------cgtgacttttccttgtgttagttgtgtcacttttttctatgaatttttagacacgtgttttagtgttagtaaacctaatgccattgatgttgaacatttagagcttaaagaaactgtttttgttgaacctaaggatggtggtcaattttttgtttctgatgattatctttggtatgttgtagatgacatttattatccagcttcatgtaatggtgtattgccagttgcttttacaaaa---ttggcaggtggtaa---------aatatctttttctgatgatgttatagtccatgatgttgaacctacccataaagtcaagctcatatttgagtttgaagatgatgttgttaccagtctttgtaagaagagttttggtaagtctattatttatacaggt---gattgggaaggtttacatgaagttcttacatctgcaatgaatgtcattgggcaacatattaagttgccacaattttatatttatgatgaagagggtggttatgatgtttctaaaccagttatgatttcacaatggcctatt---------------------------------------------------------------------------------------------------------------------------------------------------------------------------------------------------------------------agtgatgat---------------------agtggtg------------------------attgtgttgttgaa---------------------------gcgagcactgattttcatcaattagaa---------------------------------------------------------------------------------------------------------------------------------------------------------------------------------------------------------------tt------------------------------------------------------------------tgttagagaa---------gaggttgatataattgaac------------------------------aaccttttgg---------------ggaagttga----acattcact------------cccaatta---aacaacctttttctttttcttttagagatgaattgggtgttcgtgttttagatcaatctgataataattgttggattagtaccacacttatacagttgcaacttacaaagcttttggatga---ttctattgagatgcaattgtttaaagttggtaaagttgattcaattgttcaaaagtgttatgagttgtctcatttaattagtggttcacttggtgatagtggtaaacttcttagtgaacttcttaaagataaatatacatgttctataacttttgagatgtcttgtgattgt---ggtaaaa------agtttgatgagcaagttggttgtttgttttggattatgccttacacaaaactttttcaaaaaggtgagtgttgtatttgtcataaaatgcagacttataagcttgttagtatgaaaggtactggtgtgtttgt---acaggatccagcacctattgacattgatgctttccctgtgagacctatatgttcatctgtatatttaggtgttaagggttc---------tggtcattatcaaacaaatttatacagttttgacaaagctattgatggttttggtgtctttgacattaaa---------aatagtagtgttaatactgtctgttttgttgatgttgattttcata----------------------------------------------------gtgtagaaatagaa------------------------------------------------------gctggtgaa------g-------------------------------------------------------ttaaaccttttgctgtatataaaaatgttaaattttatttaggtgatatttcacaccttgtaaactgtgtttcttttgactttgttgtcaatgctgctaatgaaaatctcatgcatggaggcggtgttgcacgtgctattgatattttgactgaaggtcaacttcagtcattatctaaagattacattagtagtaatggtccacttaaggttggagcaggtgttatgttggagtgtgaaaaattcaatgtatttaatgttgttggtccgcgaactggtaaacatgagcattcattacttgttgaagcttataattctattttatttgaaaatggtattccacttatgcctcttcttagttgtggtatttttggtgtaaggattgaaaattctcttaaagctttgtttagttgtgacattaataaaccgttgcaagtttttgtttattc------------ttcaaatgaagaacaagctgttcttaagtt-------------------------------------------------------------------------------------tttagatggtttagat---ttaacaccagtca--------------------------------------------------------------------------ttgatgatg---------------------------------------------ttgatgttg----------tt------------------------------------------------------------------------aaacctttta------gagttgaaggtaatttttcattctttgattgtggtgtcaatgcc------------ttggatggtgata---tt------tacttattatttactaactctattttaatgttggataaacaaggacaattattggacacaaaacttaatggtattttgcaacaggcagctcttgattatcttgctaca------gttaaaactgtaccagctggtaatttggttaaact---------tgt---tgttgagagttgtaccatttatatgtgtgttgtaccatcgataaatgatctttcttttgataaaaatcttggtcgttgtgtgcgtaaacttaatagattgaaaacttgtgttattgccaatgttcctgctattgatgttttgaaaaagcttctttcaagtttgactttaactgttaaatttgttgtagagagtaatgttatggatgttaacgactgttttaagaatgataatgtagttttgaaaattactgaagatggtattaatgttaaagatgttgttgttgagtcttctaagtcacttggtaaacaattgggtgttgtgagtgatggtgttgactcttttgaaggtg---ttttacctattaatactgatac------tgtcttatctgtag---ctccagaagttgactgggttgctttttacggttttgaaaaggcagcactttttgcttctttggatgtaaagccatatggttaccctaatgattttgttggtggttttagagttcttgggaccaccgacaataattgttgggttaatgcaacttgtataattttacagtatcttaagcctacttttaaatctaagggtttaaatgttctttggaataaatttgttacaggtgatgtcggaccttttgttagttttatttattttataactatgtcttcaaagggtcaaaagggtgatgctgaagaggcattatctaaattgtcagagtatttgattagtgattctattgttactcttgaa---------------caatattcaacttgtgacatttgtaaaagta------------ctgtagttgaagttaaaagtgctattgtctgtgctagtgtgcttaaagatggttgtgatgttggtttttgtccacacagacataaattgcgttcacgtgttaagtttgttaatggacgtgttgttattaccaatgt------------tggtgaacctataatttcacaaccttctaagttgcttaatggtattgcttatacaacattttcaggttcttttgataac------ggtcactatgtagtttatgatgctgctaataatgctgtctatgatggtg---ctcgtttatttgcttcagatttgtctactttagctgttacagctattgttgtagtaggtggttgtgtaacatctaat---------gttccatcac----------ttgttagtgagaaaattt-------------ctg----ttatggataaacttgatactggtgcacaaaaatttttccaatttggtgattttgttatgaataacattgttc-tgtttttaacttggttgcttagtatgtttagtcttttacgtacttctattatgaagcatgatattaaagttattgccaaggctcctaaacgtacaggtgttattttgacacgtagttttaagtataacattagatctgctttgtttgttataaagcagaagtggtgtgttattgttactttgtttaagttcttattgttattatatgctatttatgcacttgtttttatgattgtgcaatttagtccttttaatagtcttttatgtggtgacattgtaagtggttatgaaaaatccacttttaataaggatatttattgtggtaattctatggtttgtaagatgtgtttgttcagttatcaagagtttaatgatttggatcatactagtcttgtttggaagcacattcgtgatcctatattaatcagtttacaaccatttgttatacttgttattttgttaatttttggtaatatgtatttgcgttttggacttttatattttgttgcacaatttattagtacttttggttctttcttaggctttcatcagaaacagtggtttttacattttgtgccgtttgatgttttatgtaatgagtttttagctacatttattgtctgcaaaattgttttatttgttagacatattattgttggctgtaataatgctgactgtgtagcttgttctaaaagtgctagacttaaacgtgtaccacttcaaactattattaatggtatgcataaatcattctatgttaatgctaatggtggtacttgt---ttctgtaataaacataacttcttttgtgttaattgtgattcttttgggcctggtaacacttttattaatggtgatattgcaagagagcttggtaatgttgttaaaacagctgttcaacccacagctcctgcatatattattattgataaggtagattttgttaatggattttatcgtctttatag------tggtgacactttttggcggtatgattttgacattactgaatctaagtatagttgtaaagaggttctgaagaattgtaatgttttagaaaattttattgtttacaataatagtggtagtaacattacacagattaaaaatgcttgtgtttatttttctcaattgttgtgtgaacctataaagttggtaaattcagagttgttgtcaactttatcagttgattttaatggtgttttgcataaggcatatgttgatgttttgtgtaatagtttttttaaggagctaactgctaacatgtccatggctgaatgtaaagctacacttggttt---gactgtttctgatgatgattttgtttcagctgttgccaatgcacataggtatgacgttttgctttcagatttgtcatttaataatttttttatttcttatgctaaacctgaagataagttgtccgtttatgatattgcttgttgtatgcgtgccggttctaaggttgttaaccataatgttttaattaaagagtcaatacctattgtttggggtgtcaaggactttaatactctttctcaagaaggtaagaagtaccttgttaaaacaactaaagcaaagggtttgacttttttattaacttttaatgataaccaagcaattacacaagttcctgctactagtatagttgcaaaacagggtgctgg----------------ttttaaacgt-acttataatt-ttctgtggtatgtatgtttatttgttgttgcattgtttattggtgtctcat---ttattgattacacaaccactgtaactagctttcatggttatgattttaagtacattgagaatggtcagttgaaggtgtttgaagcacctttacactgtgttcgtaatgtttttgataattttaatcaatggcatgaggctaagtttggtgttgttactactaatagtgataaatgtcctatagttgttggtgtttcagagcgtattaatgttgttcctggtgttccaacaaatgtatatttggtaggaaagactcttgtttttacattacaggctgcttttggaaacacaggtgtttgttatgactttgatggtgttaccactagtgataagtgtatttttaattctgcttgtactaggttggaaggtttgggtggtgacaatgtttattgttacaacactgatcttattgaaggttctaaaccttatagtactttacagcccaatgcttattataagtatgatgttaaaaattatgtacgttttccagaaattttagctagaggttttggcttacgtactattagaactttggctacacgttattgtagagttggtgaatgccgtgactcacataaaggtgtttgttttggttttgataaatggtatgttaatgatggacgtgttgatgatggttacatttgtggtgatggtcttatagaccttcttgttaatgtactctcaatctttagttcatcttttagcgttgtggctatgtctggacatatgttgtttaactttctttttgcagcatttattacatttttgtgctttttagttactaaatttaaacgtgtttttggtgatctttcttatggtgtttttactgttgtttgtgcaactttgattaataacatttcttatgttgttactcaaaatttattttttatgttgctttatgctattttgtattttgtttttactaggacagtgcgttatgcttggatttggcatattgcatacattgttgcatacttcttgttaataccatggtggcttctcacatggtttagttttgctgcatttttagagcttttacctaatgtttttaagttaaaaatctctactcaattgtttgaaggtgataagtttataggtacttttgagagtgctgctgcaggtacatttgttcttgacatgcgttcttatgaaaggctgataaatactatttcacctgagaaacttaagaattatgctgcaagttataataaatataaatattatagtggtagtgctagtgaggctgattatcgttgtgcttgttatgctcatttagccaaggctatgttagattacgcaaaagatcataatgacatgttatattctccacctaccattagctacaattccaccttacaatctggtcttaagaagatggcacaaccatctggttgtgttgagagatgtgtggttcgcgtctgttatggtagtactgtgcttaatggagtttggttaggtgacactgttacttgtcctagacatgtcatagcaccatcaaccactgttcttattgattatgatcatgcatatagtactatgcgtttgcataatttttcagtgtctcataatggtgttttcttgggggttgttggtgttacaatgcatggttctgtgttgcgtattaaggtttcacaatctaatgtacatacacc---taaacatgtttttaaaacgttgaaacctggtgattcttttaatattttagcatgttatgaaggtattgcatctggtgtttttggtgttaatttacgtacaaactttactattaaaggttcttttataaatggagcttgtggttctcctggttataatgttagaaatgatggtactgttgagttttgttatttacaccaaattgagttaggtagtggtgctcatgttggttctgattttactggtagtgtttatggtaattttgatgaccaacctagtttgcaagttgagagtgccaaccttatgctatcagataatgttgttgcctttttgtatgctgctttgttgaatggttgtaggtggtggttgcgttcaactagagttaatgttga--------tggttttaatgaatgggctatggctaatggttatacaagtgtttctagtgttgagtgctattctattttggcagcaaaaactggtgttagtgttgaacaattgttagcttccattcaacatcttcatgaaggttttggtggtaaaaacatacttggttattctagtttatgtgatgagttcacactagctgaagttgtgaagcagatgtatggtgttaacttgcaaagtggtaaggttatttttggtttaaaaacaatgtttttatttagcgttttcttcacaatgttttgggcagaactctttatttatacaaacactatatggataaaccctgtgatacttacacctatattttgtctacttttgtttttgtcattagttttaactatgtttcttaaacataagtttttgtttttgcaagtgtttttattacctactgttattgcaactgctttatataattgtgttttggattattacatagtaaaatttttggctgaccattttaactataatgtttcagtattacaaatggatgttcagggtttagttaatgttttggtttgtttatttgttgtatttttac---------acacatggcgcttttctaaagaac------gttttacacattggtttacatatgtgtgttctcttatagcagtagcttacacttatttttatagtggtgactttttgagtttgcttgttatgtttttatgtgctatatctagtgattggtacattggtgccattgtttttaggttgtcacgtttgattgtatttttttcacctgaaagtgtatttagtgtttttggtgatgtgaaacttactttagttgtttatttaatttgtggttatttagtttgtacttattggggcattttgtattggttcaataggttttttaaatgtactatgggtgtttatgattttaaggtgagtgctgctgaatttaaatacatggttgctaatggacttcatgcaccacatggaccttttgatgcactttggttatcattcaaactacttggtattggtggtgaccgttgtataaaaatttcaactgtccaatccaaactgactgatttgaagtgtactaatgttgtgttattgggttgtttgtctagtatgaacattgcagctaattctagtgaatgggcttattgtgttgatttacacaataagattaatctttgtgatgaccctgaaaaagctcaaggtatgttgttagcactccttgcgttctttctaagtaaacatagtgattttggtcttgatggccttattgattcttattttgataatagtagcacccttcagagtgttgcttcatcatttgttagtatgccatcatatattgcttatgaaaatgctagacaagcttatgaagatgctattgctaatggatcttcttctcaacttattaaacaattgaagcgtgccatgaatattgcaaagtctgaatttgatcatgagatatctgttcagaagaaaattaatagaatggctgaacaagctgctacacagatgtataaagaagcacgctctgttaatagaaaatctaaagttattagtgctatgcactctttactttttggaatgttaagacgtttggatatgtctagtgttgaaactgttttgaatttagcacgtgatggtgttgtgccattgtcagttatacctgcaacttcagcttccaaactaactattgttagtccagatcttgaatcttattctaagattgtttgtgatggttctgttcattatgctggagttgtttggacacttaatgatgttaaagacaatgatggtagacctgttcatgttaaagagattacaaaggaaaatgttgaaactttgacatggcctcttatccttaattgtgaacgtgttgttaaacttcaaaataatgaaattatgcctggtaaacttaagcaaaaacctatgaaagctgagggtgatggtggtgttttaggtgatggtaatgccttgtataatactgagggtggtaaaacttttatgtacgcttatatttctaataaagctgaccttaaatttgttaagtgggagtatgagggtggttgcaacacaatcgagttagactctccttgtcgatttatggtc---gaaacacctaatggtcctcaagtgaagtatttgtattttgttaaaaatttaaacaccttacgtagaggtgccgttcttggttttataggtgccacaattcgtctacaagctggtaaacaaactgaattggctgttaattctggacttctaactgcttgtgctttttctgttgatccagcaactacttacttggaagctgttaaacatggtgcaaaacctgtaagtaattgtattaagatgttatctaatggtgctggtaatggtcaagctataacaactagtgtagatgctaacaccaatcaagattcttatggtggagcgtctatttgtttgtattgtcgggcccacgttcctcaccctagtatggatggttactgtaagtttaagggtaaatgtgttcaggttcctattggttgtttggatcctattaggttttgtttagaaaataatgtgtgtaatgtttgtggttgctggttgggacatggatgtgcttgtgaccgtacaa------ctattcaaagtg---tcgatatttcttatttaaacgagcaaggggttctagtgcagctcgactagaaccctgtaatggcacggacattgataagtgtgttcgtgcttttgacatttataataaaaatgtttcattcttgggtaagtgtttgaagatgaactgtgttcgttttaaaaatgctgatcttaaggatggttattttgttataaagaggtgtactaagtcggttatggaacacgagcaatccatgtataacctacttaacttttctggtgctttggctgagcatgatttctttacttggaaagatggcagagtcatttatggtaatgttagtagacataatcttactaaatatactatgatggacttggtctatgc----------------tatgcgtaactttgatgaacaaaattgtgatgttctaaaagaagtattagttttaactggttgttgtgacaattcttattttgatagtaagggttggtatgacccagttgaaaatgaagatatacatagagtttatgcatctcttggcaaaattgtagctagagctatgcttaaatgcgttgctctatgtgatgcgatggttgctaaaggtgttgttggtgttttaacattagataaccaagatcttaatggtaacttttatgattttggtgattttgttgttagcttacctaatatgggtgttccctgttgtacatcatattattcttatatgatgcctattatgggtttaactaattgtttagctagtgagtgttttgtcaagagtgatatttttggtagtgattttaaaacttttgatttgcttaagtatgatttcactgaacataaagaaaatttattcaataagtactttaagcattggagttttgattatcatcctaattgtagtgactgttatgatgatatgtgtgttatacattgtgctaattttaatacactatttgccacaactataccaggtactgcttttggtccactatgtcgtaaagtttttatagatggtgttccacttgttacaactgctggttatcattttaagcaattaggtttggtttggaataaagatgttaacacacactcagttaggttgacaattactgaacttttgcaatttgtcaccgacccttccttgataatagcttcttccccagcactcgttgatcaacgcactatttgtttttctgttgcagcattgagtactggtttgacaaatcaagttgttaagccaggtcattttaatgaagagttttataactttcttcgtttaagaggtttctttgatgaaggttctgaacttacattaaaacatttcttcttcgcacagaatggtgatgctgctgttaaagattttgacttttaccgttataataagcctaccattttagatatttgtcaagctagagttacatataagatagtctctcgttattttgacatttatgaaggtggctgtattaaggcatgtgaagttgttgtaacaaatcttaataagagtgctggttggccattaaataagtttggtaaagctagtttgtattatgaatctatatcttatgaagaacaggatgctttgtttgctttgacaaagcgtaatgtcctccctactatgacacagctgaatcttaagtatgctattagtggtaaagaacgtgctagaactgttggtggtgtttctctgttgtccacaatgaccacaagacaataccatcaaaaacatcttaaatccattgttaatacacgcaatgccactgttgttattggtactaccaaattttatggtggttggaataatatgttgcgtactttaattgatggtgttgaaaaccctatgctcatgggttgggattatcccaaatgtgatagagctttgcctaacatgatacgtatgatttcagccatggtgttgggctctaagcatgttaattgttgtactgcaacagataggttttacaggcttggtaatgagttggcacaagttttaacagaagttgtttattctaatggtgg-tttttattttaagccaggtggtacgacttctggtgacgctagtacagcttatgctaattctatttttaacatttttcaagccgtgagttctaacattaacaggttgcttagtgtcccatcagattcatgtaataatgttaatgttagggatctacaacgacgtctgtatgataattgctataggttaactagtgttgaagagtcattcattgatgattattatggttatcttaggaaacatttttc-aatgatgattctctctgatgacggtgttgtctgttataacaaggattatgctgagttaggttatatagcagacattagtgcttttaaagccactttgtattaccagaataatgtctttatgagtacttctaaatgttgggttgaagaagatttaactaagggaccacatgagttttgttcccagcatactatgcaaatagttgacaaagatggtacctattatttgccttacccagatcctagtaggatcttgtcagctggtgtttttgttg---------------atgatgttgttaagacagatgctgttgttttgttagaacgttatgtgtctttagctattgatgcataccctctttcaaaacaccctaattctgaatatcgtaaggttttttacgtattacttgattgggttaagcatcttaacaaaaatttgaatgagggtgttcttgaatctttttctgttacacttcttgataatcaagaagataagttttggtgtgaagatttttatgctagtatgtatgaaaattctacaatattgcaagctgctggtttatgtgttgtttgtggttcacaaactgtacttcgttgtggtgattgtctgcgtaagcctatgttgtgcactaaatgcgcatatgatcatgtatttggtaccgaccacaagtttattttggctataacaccgtatgtatgtaatgcatcaggttgtggtgttagtgatgtcaaaaaattgtatcttggtggtttgaattactattgtacaaatcataaaccacagttgtcttttccattatgttcagctggtaatatatttggtttatataaaaattcagcaactggttccttagatgttgaagtttttaataggcttgcaacgtctgattggactgatgttagggactataaacttgctaatgatgttaaagatacacttagactctttgcggctgaaactattaaagctaaagaagagagtgttaagtcttcttatgcttttgcaactcttaaagaggttgttggacctaaagaattgcttcttagttgggaaagtggtaaagttaaaccacctttgaatcgtaattctgttttcacctgttttcaaataagtaaggactcaaaattccaaataggtgagttcatctttgagaaggttgaatatggttctgatactgttacgtataagtctactgtaactactaagttagttcctggtatgatttttgtcttaacatctcacaatgtccaacctttacgtgcaccaactattgcaaaccaagagaagtattctagcatttataaattgcaccctgcttttaatgtcagtgatgcatatgctaatttggttccatattaccaacttattggtaaacaaaagataactacaatacagggtcctcctggtagtggtaagtcacattgttccattggacttggattgtactacccaggtgcgcgtattgtttttgttgcttgtgcccatgctgctgttgattccttatgtgcaaaagctatgactgtttatagcattgataagtgtactaggattatacctgcaagagctcgggttgagtgttatagtggctttaaaccaaataacactagtgcacaatacatatttagcactgttaacgcattacctgagtgtaatgctgatatcgttgttgtagatgaagtttcaatgtgtacaaattatgacctttctgttattaatcagcgtttatcatataaacatattgtttatgttggtgatccacaacaacttcctgcacctagagtaatgattactaaaggtgttatggagcctgttgattataacgttgttactcaacgtatgtgtgctataggccctgatgtttttcttcataaatgttatagatgtcctgctgaaatagttaatacagtttctgaacttgtttatgagaacaagtttgtccctgttaaacctgctagtaaacagtgttttaaagtcttttttaagggtaatgtacaggttgacaatggttctagtattaacagaaagcagcttgaaatagttaagctgtttttagttaaaaatccaagttggagtaaggctgtgtttatttctccttataatagtcagaattatgttgctagtagatttttaggacttcaaattcaaactgttgattcttctcaaggtagtgagtatgattatgtaatctatgcacaaacttctgacactgcacatgcttgcaatgtaaaccgttttaatgttgctataacacgtgctaagaagggtatattttgtgtaatgtgtgataaaactttgtttgattcacttaagttttttgagattaaacatgcagatttacactc---tagccaggtttgtggcttgtttaaaaattgtacacgcactcctct---taatttaccaccaactcatgcacacactttcttgtcgttgtcagatcagtttaagactacaggtgatttagctgttcaaataggttcaaataacgtttgtacttatgaacatgttatatcatttatgggttttaggtttgatattagtattcctggtagtcatagtttgttttgtacacgtgactttgctattcgcaatgtgcgtggttggttgggtatggatgttgaaagtgctcatgtttgtggcgataacataggtactaatgttcctttacaggttggtttttcaaatggtgttaattttgttgtgcaaactgaaggttgtgtgtctaccaattttggtgatgttattaaacctgtttgtgcaaaatctccaccaggtgaacaatttagacaccttgttcctctttt---acgtaaaggacaaccttggttaattgttcgtagacgcattgtgcaaatgatatctgattatttgtccaatttgtctgacattcttgtctttgttttgtgggcaggtagtttggaattaactacaatgcgttactttgtaaaaatagggccaattaaatattgttattgtggtaattctgccacttgttataattcagttagtaatgaatattgttgttttaaacatgcattgggttgtgattatgtttacaatccgtatgcttttgatatacaacagtggggttatgttggttccttgagccaaaaccaccacacattctgtaacattcatagaaacgagcatgatgcctctggtgatgctgttatgacacgttgtttggctgtacatgattgttttgtcaaaaatgttgattggactgtaacgtacccctttattgcaaatgagaaatttatcaatggctgtgggcgtaatgtccagggacatgttgttcgtgcagccttgaaattgtataaacctagtgttattcatgacattggtaatcctaaaggtgtacgttgtgctgttactgatgccaaatggtactg-ttatgacaagcaacctgttaatagtaatgtcaagttgttggattatgattatgcaactcatggtcaacttgatggtctttgtctattctggaattgtaatgttgatatgtatccagaattttcaattgtgtgtcgttttgacacacgtactcgttctgtttttaatttagaaggtgttaatggtggttctctttatgttaacaaacatgcgtttcatacaccagcatatgataaacgtgcttttgttaaattaaaacctatgccctttttttactttgatgacagtgattgtgatgttgtgcaagaacaagttaattatgtaccccttcgcgctagtagttgtgttacccgttgtaatataggtggtgctgtttgttcaaaacatgcaaatttgtatcaaaaatatgttgaggcatataatacatttacacaggctggttttaacatttgggtaccacatagttttgatgtttataatttgtggcaaatttttattgaaactaatttacaaagtcttgaaaatatagcatttaatgttgtaaaaaaagggtgttttactggtgttgatggtgagttacctgttgcagttgttaacgacaaagtttttgttcgctatggcgatgttgacaacttagtttttacaaataaaacaacattgcctactaatgttgcttttgaattgtttgcaaaacgaaaaatgggtttaacaccaccattgtctattctcaaaaatctcggtgttgttgctacatataaatttgttttatgggattatgaagctgaaagaccttttacctcatatactaagagtgtatgtaaatacactgattttaatgaggatgtttgtgtttgttttgacaatagtattcagggttcgtatgagcgttttacgcttactacgaacgctgttttattttctactgttgtcat------------taaaaatttaacacctataaagttgaatttt-ggtatgttgaatggtatgccagtttcttctattaagggtgataaaggtgttgaaaaattagttaattggtacatatatgttcgtaaaaatggtcaatttcaagatcactatgatggtttttacactcaaggtaggaatttatcagactttacaccaagaagtgatatggagtatgattttcttaacatggatatgggtgtttttattaataaatatggtcttgaggattttaattttgaacatgttgtatatggtgatgtttcaaaaactacattaggaggtcttcatttgttgatatcacagtttaggcttagtaaaatgggtgttttgaaagctgatgattttgtcattgcttctgacacaactttgaggtgctgcactgttacttatcttaatgaacttagttcaaaagttgtttgtacttatatggatttgttgttggacgactttgttactatactaaagagtttagatcttggtgtaatatctaaagttcatgaagttattatagataataaaccttataggtggatgttgtggtgtaaagataaccacttgtccactttttatccacagttgcagtctgctgaatggaagtgtggttatgctatgccacaaatttataagcttcaacgtatgtgtttggaaccttgtaatttatataattatggtgctggtattaagttgcctagtggtataatgttaaatgttgttaaatacactcagctttgtcaatacctaaatagcactacaatgtgcgtacctcataatatgcgtgttttgcactatggtgctggttctgacaaaggtgtggcacctggtacaactgttttaaaacgttggctaccacctgatgcaataatcattgataatgacatcaatgattatgttagtgatgcagattttagcattacaggtgattgtgctactgtttaccttgaagataagtttgacttacttatttctgatatgtatgatggtagaattaaattttgtgatggtgaaaacgtctctaaagatggtttttttacttatcttaatggtgttattagagaaaaattagctattggtggtagtgttgccattaagattacagaatatagttggaataagtatctttatgaattaatacagagatttgctttttggactttgttttgcacgtctgttaatacatcctcttcagaagcttttcttattggtattaattatttaggtgactttattcaaggtccttttatagctggtaacactgttcatgctaattatatattttggcgtaattctactattatgtctttgtcatacaattcagttttagatctaagtaagtttgaatgtaaacataaggccactgttgttgttacacttaaagatagtgatgtaaatgatatggttttgagtttgattaagagtggtaggttgttgttacgtaatagtggccgt---tttggtggttttagtaatcatttagt---ctcaacta---aatgaaacttttc------------ttgat----------tttgct---------tattttgcccctggtt-----------------------------------------------------------------------------------------------------tcttgctt-----------------tt---ctacatgtaaca----gtaa---------------tgctagtatttct------------------------at---------------------------------------------------------------------------------------------------------------------------------------------------------------------------------------------------------------------------------------------------------------------------------------------------------------------------------------------------------------------------------------------------------------------------------------------------------------------------------------------------------------------------------------------------------------------------------------------------------------------------------------gttacaattaggtg-----ttcctgataact---cttc---aactattgtcacaggtttgttgcc-------------------------------------agtccattggatttgtgctaa---------------------------------------------tcagag------------cacatctagttacccagcc------------------------------------------aatggctttttcta-----------------------------tattgat------------gtcggtaaacaccgta---------gtgcttttgcactccatagtggttattatga------------------tgc--------t------aaccagta--------------ttatatttatctcact--aataaaa---------tacatttaaatgctcctg---tcactctgaagatttgtaag------tttgga--------------aacacttcttttg---------------------------------------attttttaagtaatgtttc----------tact------------------tctcatcattgtatagtta-attcgtcattc---------acagaacagttag------------gtgtg----cctttgggcataactatat-----------cgggtgaaactg-----tacgtttgcatttatataatgcaactcgcaccttttatgtgccagccgcttata----------------aacttactaaacttagtgttaaatgttactttagtgaatc------ctgtgtttttagtgttgtcaatgctaccgt------------tactgttaatgtcaccacac---ttaatggccgtatagttaattacactgtt-------tg-----tgatgattgt--------aatggttacactgataacatattttctgttcaacaggatggccgcattcctaatggtttttcttttaataattggtttttgttaactaatggttctacactagtggacggtgtctctagactttaccaaccacttcgtttaacttgtttatggcctgtacctggtcttaaatcttcgactggttttgtttattttaacgc-cac---tggtt---------------ctgatgttaattgtaatggttatca------acatcattctg-ttgctgatgttatgcgttacaatcttaacttcagttctaattctgt---ggata---------atctcaagagtggc--------gttatagtttttaaaactctacagta---------cgatgttttgtttt----actgtagtaattctt------------ct---------------tcg------ggcgttctag---acaccacaataccttttggcccttcctctcaaccttattactgttttataaatagtaccatc--------aacaccactcatg------------ttagcacttttgtgggtgtcctaccacccattgtgcgtgagattgttgttgctagaactggtcagttttatattaatggttttaagtattttgatttgggttttatcgaagctgtcaattttaatgtcacga---------------------cagctagtgctacagatttttggacggttgcatttgctacttttgttgatgttttggttaatgttagtgcaactaacattcaaaacttactttattgcgattctccatttgaaaagttgcagtgtgagcacttgcagtttggattgcaagatggtttttattctgcaaattt---------tcttgatgataatgttttgcctgatacttatgttgcacttcctatttattatcaacatactgatataa------attttactgcgact------gcatcttttggtggtt--------------------------------------cttgt---------------------tatgtttgcaaaccacatcaggttaatatatctcttaatggtaatact---------------------tcagtgtgtgtta-----gaacatctcat------ttttcaattaggtata------tttataaccgcgttaagagtggttcaccaggtgactcttcatggc----------acatttatttaaa------------------gagtggcacttgtccattttctttttctaagttaaataattttcaaaagtttaagactatttgtttctcaaccgtc---gcagtgcctggtagttgtaattttccacttgaagccacctg-gcattacacttctta------------------tactattg-------------------ttggtgctttgtatgtta------cttggtctgaaggtaattccattactggtgtacct---------tatcctgtctctggtattcgtgagtttagtaatttagttttaaataattgtaccaaatataatatttatgattatgttggtactggaattatacgttcttcaaaccagtc------acttgctggtggtattacatatgtttctaactctggtaatttacttggttttaaaaatgtttccactggtaacatttttattgtgacaccatgtaaccaaccagaccaagtagctgtttatcaacaaagcattattggtgccatgactgctgttaatgagtctaga--tatggc------ttg------caaaacttactacagttacctaacttttattatgttagtaatg------gtggtaacaat------------------tgcactacggccgttatgacttattctaattttggtatttgtgctgatggttctt------taatccctgttcgtccgcgtaattctagtgataatggtatttca-gccataatcactgctaatttatccattccctctaactggactacttcagttcaagttgagtacctccaaattactagtactccaatagttgttgattgtgctacttatgtgtgtaatggtaaccctcgctgtaagaatctacttaagcagtacacttctgcttgtaaaactattgaagatgccttacgacttagtgctcatttggaaactaatgatgttagtagtatg------------ctaactttcgatagcaatgcttttagt-ttggc---------taatgttactagttt------tggagattataacctttctagtgttttacctcagagaaacattcattcaagccgtatag------------caggacgtagtgctttggaagatttgttgtttagcaaagttgttacatctggtttgggtactgttgatgttgactataagtcttgtac-------taaaggtctttct---------attgctgaccttgcttgtgctcagtactacaatggcataatggttttgccaggtgttgctgatgctgaacgtatggccatgtacacaggttctcttataggtggcatggtgctcggaggtcttacatca---gcagccgccatacctttttctttggcactgcaagcacgacttaactatgttgctttacaaactgatgtgcttcaagaaaatcagaaaattttggctgcatcatttaataaggctattaataacattgttgcttcttttagtagcgttaatgatgctattacacaaactgcagaggctatacatactgttactattgcacttaataagattcaggatgttgttaatcaacagggtagtgctcttaaccatctcacttcacaattgagacataattttcaggccatttctaattcaattcaagctatttatgaccggcttgattcaattcaagccgatcaacaagttgacagattaattactggacggcttgcagctttgaatgcatttgtttcccaagttttgaataaatatactgaagttcgtagttccagacgcttagcacagcagaagattaatgaatgtgtcaaatcacaatctaatagatatggtttttgtggc---aatggcacccatatcttttcaatcgtcaactcagctccagatggtttgctttttcttcatactgttttgctgccaaccgactacaagaatgtaaaggcgtggtcgggtatctgtgttgatggcatttacggctatgttctgcg------tcaacctaacttggttctttattctgataatggt---------------------gtctttcgtgtaacttccagggtcatgtttcaacctcgtttacctgttttgtctgattttgtgcaaatatataattgtaatgttacttttgttaacatatctcgtgtcgagttacatactgtcatacctgactacgttgatgttaataaaacattacaagagtttgcacaaaacttacc------aaagtatgtta---------agcctaattttgacttgactccttttaatttaacatatcttaatttgagttctgagttgaagcaactcgaagctaaaactgctagtcttttccaaactactgttgaattacaaggtcttattgatcagattaacagtacatatgttgatttgaagttgcttaataggtttgaaaattatattaaatggccttggtgggtttggctcattatttctgttgtttttgttgtattgttgagtcttcttgtgttttgttgtctttctacaggttgttgtggttgttgcaattgtttaacttcatcaatgcgaggttgttgtgattgtggttcaactaaacttccttattacgaa---tttgaaaaggtccacgttcaata-----------------------atgcctttcggtggcctatttcaacttactcttgaaagtactattaataagagtgtggctaatctcaaattacca----cctcatgatgttactgtcttgcg---------tgacaatctcaaacctgttactacacttagtactatcactgcttatttgttagttagtttgtttgtcacttattttgc-tttattcaaacctcttactgctagaggtcgtgttgcttgttttgttttaaaactattgacactatttgtttatgtgcctttattggttctttttggtatgtatcttgacagttttataa---ttttttctacgctgttgtttcgattcatacatgttggctattatgcctatctttataaaaatttttcatttgttttgttcaatgttactaaactatgcttcgtttcaggcaagtgttggtatcttgaacaatcattttatgaaaatcgtttt--gctgctatttatggtggtgaccactatgtcgttttaggtggtgaaactattacttttgtttcttttgatgacctttatgttgctattagaggttcttgtgaaaagaacctacaacttatgcgtaaggttgacttgtataatggtgctgtcatttacatttttgccgaagagcctgttgttggtatagtc---------tac---tcctct------------------------caactatacgaagatgt------------------------------------------------------------------------------------------------------------------------------------------------------------------------------------------------------------------------------------------------------------------------------------------------------------------------------------------------------------------------------------------------------------------------------------------------------------------------------------------------------------------------------------------------------------------------------------------------------------------------------------------------------------------------------------------------------------------------------------------------------------------------------------------------------------------------------------------------------------------------------------tccttcgattaattgatgacaatggcattgtcctcaattccatt----------ttatggctcctt----------gttatgatattttt-------------ctttgtgttggcaatgacctttattaaactgattcaattgtgttttacttgtcattatttttttagtaggacattatatcaaccagtttataaaatttttcttgcttaccaagattatatgcaaatagcacctgttccagctgaagtactaaatgtctaaactaaacg---------------------------------------------------------atgtctaat------------------------------------------------agtagtgtg---------------------------------------------cctc------tttcagagg-tttatgtccatttacgtaactggaactttagttggaatttaattctaacgctttttatagttgtgttgcagtatgggcattataagtatagcagacttctttatggtttaaagatgtctgttttatggtgtttatggccacttgttctagctttgtctatttttgactgttttgtcaattttaatgtggactgggtcttttttggttttagtattcttatgtctattattacactttgtttatgggttatgtattttgttaatagtttcagactttggcgccgtgttaaaactttttgggcttttaatcctgaaactaatgcaatcatctctctccaggtttacggacataattattacttaccggtgatggctgcacctacaggtgttacattaacacttctcagtggtgtacttcttgttgatggccataagattgctactcgtgttcaagtgggtcagttgcctaaatatgtaatagttgctacacctagtaccacaattgtttgtgaccgtgttggtcgctctgttaatgaaacaagccagactggttgggcattctacgtccgtgctaaacatggtgatttttctggtgttgcctctcaggagggtgttttgtcagaaagagagaagttgcttcatttaatctaaactaaacaa--------------------------------------aatggctag------------tgtaaattgggccgat---g------------------------acagagctgcta---ggaagaaatttcctcctccttcattttacatgcctcttttggttagttctgataaggcaccatatagggtcatccccaggaatcttgtccctattgg------taagggtaataaagatgagcagattggttattggaatgttcaagagcgttggcgtatgcgcagggggcaacgtgttgatttgcctcctaaagttcatttttattacctaggtactggacctcataaggaccttaaattcagacaacgttctgatggtg------ttgtttgggttgctaaggaaggtgctaaaactgttaataccagtcttggtaatcgcaaacgtaatcagaaacctttggaaccaaagttctctattgctttgcctccagagctctctgttgttgagt------------------ttgaggatcgctctaataactcatctcgtgctagc------------------agtcgttcttcaactc------------------------gtaacaactcacgagactcttctcgtagc--act---------------tcaagacaac----------------------------------------------------agtctcgcactcgt--------------------------------------------tctgattctaaccagtcttcttc----------agatcttgttgctgctgttactttggct---------ttaaagaacttaggttttga------------taaccagtcgaagt-----------------------------------------cacctagt---tcttctggtacttccactcc------taag------------------------aaacctaataagcctctttctcaacccagggctgataagccttc--------------------tcagttgaagaaacctcgttggaagcgtgttcctaccagagaggaa------aatgttattcagtgctttggtcctcgtgattttaatcacaatatgggggattcagatcttgttcagaatggtgttgatgccaaaggttttccacagcttgctgaattgattcctaatcaggctgcgttattctttgatagtgaggttagcactgatgaagtgggtgataatgttcagattacctatacctacaaaatgcttgtagctaaggataataagaaccttcctaagttcattgagcagattagtgctttt---------------------actaaacccagttctatc-aaagaaatgcagtcacaatcatctcacgctgttcagaacacagtactt-----------------------------------------------aat------------------------------------------gcttctattccagaatctaaaccat------------------------------------------tggctgatgatgattcagccatt---------------atagaaattgtcaatgaggttt----------------------------------------------------------------------tgcattaaattgtt-----------------------------------------------------------------------------------------------------------------------------------------------------------------------------------------------------------------ttgtaattccagttg---------------------------------------------------------------------------------------------------------------------------------------------------------------------------------------------------------------------------------------------------------------------------------------------------------------------------------------------------------------------------------------------------------------------aatgtttatta-----------------------------------------------------------------------------------------------------------------------------------------------------------------------------------------------------------------------------------------------------------------------------------------------------------------------------------------------------------------------------------------------------------------------------------------------------------------------------------------------------------------------ttattagt-------------------------------------------------------------------tg-------caaccccatgcgtttagcgcatga-----------------------taagggtttagtcttacacacaatggtaggccagtgatagt-aaagtgtaa-gtaatttgctat---catattaacatgtctagaggaaagtcagaa--------ctttttctgtttgtgtt-----gttggagtac--tt--aaagatcgc-ataggcgcgccaa-caa----------------------------------------------------------------------------------------------------tggaagagccaac----------aacatatctaaa--aatgtt------------------------ttgtctggtacttgttaatgata----------------------------------------------------------------------------------------------------------------------------------------------------------------------------------------------------------------------------------------------------------------------------------------------------------------------------------------------------------------------------------------------------------------------------------------
>JQ765565_HumanNL63_USA_2009-02-13
---------------------------------------------------------------------------------------------------------------------------------------------------------------------------------------------------------------------------------------------------------actttgtgtctactcctctcaactaaac-gaaattt------ttcta-gtgctgtcatttgt-----tatg-gc--agtcctagtgtaattgaaatttcgtcaagtttgtaa--actggttaggcaagtgttgtatttt-ctgtgtttaagcattggtggttctgtcca-ctagtgcacaca-ttgata-cttaag-tggtgttctgtca-ctgcttattgtggaagcaacgttctgtcgttgtggaaaccaataactgctaaccatgttttacaatcaagtgacacttgctgttgcaagtgattcggaaatttcaggttttggttttgccattccttctgtagccgttcgcgcttatagcgaagccgctgcacaaggttttcaggcatgccgctttattgcttttggcttacaggattgtgtaaccggtattaatgatgacgattatgtcattgcattgactggtactaatcagctttgtgccaaaattttacttttttctgatagacctcttaatttgcgaggttggctcattttttctaacagcaattatgttcttcaggactttgatgttgtttttggcca---tggtgcaggaagtgtggtttttgtg------gataagtatatgtgtggttttgatggtaaacctgtgttacctaaaaacatgtgggaatttagagattactttaatgataat---actgatagtattgttattgatggtgtcacttatcaattagcatgggatgttatacgtaaagacctttcttatgaacagcaaaatgttttagctattgagagcattcattat---cttggtactacaggtcatactttgaagtctggttgcaaactcattaatgccaagccgcctaaatattcttctaaggttgttttgagtggtgaatggaatgctgtgtataaggcgtttggttcaccatttattacaaatggtatatcattgctagatataattgttaaaccagttttctttaatgcttttgttaaatgcaattgtggttctgagaattggagtgttggtgcatgg---gatggttatctatcttcttgttgtggcacacctgctaagaaactttgtgttgttcctggtaatgttgttcctggtgatgtgatcatcacctcaactgatg---ctggttg------tggtgtta---aatactatgctggcttagttgttaaacatattactaacattact------------------ggtgtgtctttatggcgtgttacagctgttcattctgatggaatgtttgtggcaacatcttcttatgatgcactcttgcatagaaattcattaga---ccctttttgctttgatgttaacactttactttctaatcaattacgtctagcttttcttggtgcttctgttacagaagatgttaaatttgctgctagcactggtgttattgacattagtgctggtatgtttggtctttacgat---gacatattgacaaacaataaaccttggtttgtacgcaaagcttctgggctttttgatgcaatctgggatgcttttgttgccgctattaagcttgtgccaactactactggtggtttggttaggtttgttaagtctatcgcttcaactgttttaactgtttctaatggtgttattattat---gtgtgcagatgttccagatgctttt-caaccagtttaccgtacatttacacaagccatttgtgctgcatttgatttttctttagatgtatttaaaattggtgatgttaaatttaaacgacttggtgattatgttcttactgaaaatgctcttgttcgtttgactactgaagttgttcgtggtgttcgtgatgctcgcataaagaaagccatgtttactaaagtagttgtaggtcctacaactgaagttaagttttctgttattgaacttgccactgttaatttgcgtcttgttgattgtgcacctgtagtttgccctaaaggtaaaattgttgttattgctggacaagcttttttctatagtgatggtttttatcgttttatggttgattctacaactgtattaaatgaccctgtttttactggtgatttattttac---------actattaagtttagtggttttaagcttgatggttttaaccatcagtttgttaatgct---agttctgctacagatgccattattgctgttgagctgttgttatcggattttaaaactgcagtttttgtgtacacatgtgtggttgatggttgtagtgtcattgttagacgtgatgctacattcgccacacatgtgtgttt---------taaggactgttataatatttgggagcaattctgcattgataattgtggtgagccatggtttttgactgattataatgctatcttgcagagtaataaccctcaatgtgctattgttcaagca---------tcggagtct---------------------aaagttttgcttgagaggtttttacctaagtgtcctgaaatactgttgagtattgatgatggccatttatggaatctttttgttgaaaagtttaattttgttacagattggttaaaaactcttaagcttacacttacttctaatggtcttttaggtaattgtgccaaacgttttagacgtgttttggtaaaattgcttgatgtctataatggttttcttgaaactgtctgtagtgtcgtacgcactgctggtgtttgcattaaatattatgctgttaatgttccatatgtagttattagtggttttgtaagtcgtgtaattcgtagagaaaggtgtga------cgtgacttttccttgtgttagttgtgtcacttttttctatgaatttttagacacgtgttttagtgttagtaaacctaatgccattgatgttgaacatttagagcttaaagaaactgtttttgttgaacctaaggatggtggtcaattttttgtttctgatgattatctttggtatgttgtagatgacatttattatccagcttcatgtaatggtgtattgccagttgcttttacaaaa---ttggcaggtggtaa---------aatatctttttctgatgatgttatagtccatgatgttgaacctacccataaagtcaagctcatatttgagtttgaagatgatgttgttaccagtctttgtaagaagagttttggtaagtctattatttatacaggt---gattgggaaggtttacatgaagttcttacatctgcaatgaatgtcattgggcaacatattaagttgccacaattttatatttatgatgaagagggtggttatgatgtttctaaaccagttatgatttcacaatggcctatt---------------------------------------------------------------------------------------------------------------------------------------------------------------------------------------------------------------------agtgatgat---------------------agtggtg------------------------attgtgttgttgaa---------------------------gcgagcactgattttcatcaattagaa---------------------------------------------------------------------------------------------------------------------------------------------------------------------------------------------------------------tt------------------------------------------------------------------tgttagagaa---------gaggttgatataattgaac------------------------------aaccttttgg---------------ggaagttga----acattcgct------------cacaatta---aacaacctttttctttttcttttagagatgaattgggtgttcgtgttttagatcaatctgataataattgttggattagtaccacacttatacagttgcaacttacaaagcttttggatga---ttctattgagatgcaattgtttaaagttggtaaagttgattcaattgttcaaaagtgttatgagttgtctcatttaattagtggttcacttggtgatagtggtaaacttcttagtgaacttcttaaagataaatatacatgttctataacttttgagatgtcttgtgattgt---ggtaaaa------agtttgatgagcaagttggttgtttgttttggattatgccttacacaaaactttttcaaaaaggtgagtgttgtatttgtcataaaatgcagacttataagcttgttagtatgaaaggtactggtgtgtttgt---acaggatccatcacctattgacattgatgctttccctgtgagacctatatgttcatctgtatatttaggtgttaagggttc---------tggtcattatcaaacaaatttatacagttttgacaaagctattgatggttttggtgtctttgacattaaa---------aatagtagtgttaatactgtctgttttgttgatgttgattttcata----------------------------------------------------gtgtagaaatagaa------------------------------------------------------gctggtgaa------g-------------------------------------------------------ttaaaccttttgctgtatataaaaatgttaaattttatttaggtgatatttcacaccttgtaaactgtgtttcttttgactttgttgtcaatgctgctaatgaaaatctcatgcatggaggcggtgttgcacgtgctattgatattttgactgaaggtcaacttcagtcattatctaaagattacattagtagtaatggtccacttaaggttggagcaggtgttatgttggagtgtgaaaaattcaatgtatttaatgttgttggtccgcgaactggtaaacatgagcattcattacttgttgaagcttataattctattttatttgaaaatggtattccacttatgcctcttcttagttgtggtatttttggtgtaaggattgaaaattctcttaaagctttgtttagttgtgacattaataaaccgttgcaagtttttgtttattc------------ttcaaatgaagaacaagctgttcttaagtt-------------------------------------------------------------------------------------tttagatggtttagat---ttaacaccagtca--------------------------------------------------------------------------ttgatgatg---------------------------------------------ttgatgttg----------tt------------------------------------------------------------------------aaacctttta------gagttgaaggtaatttttcattctttgattgtggtgtcaatgcc------------ttggatggtgata---tt------tacttattatttactaactctattttaatgttggataaacaaggacaattattggacacaaaacttaatggtattttgcaacaggcagctcttgattatcttgctaca------gttaaaactgtaccagctggtaatttggttaaact---------tgt---tgttgagagttgtaccatttatatgtgtgttgtaccatcgataaatgatctttcttttgataaaaatcttggtcgttgtgtgcgtaaacttaatagattgaaaacttgtgttattgccaatgttcctgctattgatgttttgaaaaagcttctttcaagtttgactttaactgttaaatttgttgtagagagtaatgttatggatgttaacgactgttttaagaatgataatgtagttttgaaaattactgaagatggtattaatgttaaagatgttgttgttgagtcttctaagtcacttggtaaacaattgggtgttgtgagtgatggtgttgactcttttgaaggtg---ttttacctattaatactgatac------tgttttatctgtag---ctccagaagttgactgggttgctttttacggttttgaaaaggcagcactttttgcttctttggatgtaaagccatatggttaccctaatgattttgttggtggttttagagttcttgggaccaccgacaataattgttgggttaatgcaacttgtataattttacagtatcttaagcctacttttaaatctaagggtttaaatgttctttggaataaatttgttacaggtgatgttggaccttttgttagttttatttattttataactatgtcttcaaagggtcaaaagggtgatgctgaagaggcattatctaaattgtcagagtatttgattagtgattctattgttactcttgaa---------------caatattcaacttgtgacatttgtaaaagta------------ctgtagttgaagttaaaagtgctattgtctgtgctagtgtgcttaaagatggttgtgatgttggtttttgtccacacagacataaattgcgttcacgtgttaagtttgttaatggacgtgttgttattaccaatgt------------tggtgaacctataatttcacaaccttctaagttgcttaatggtattgcttatacaacattttcaggttcttttgataac------ggtcactatgtagtttatgatgttgctaataatgctgtctatgatggtg---ctcgtttatttgcttcagatttgtctactttagctgttacagctattgttgtagtaggtggttgtgtaacatctaat---------gttccatcaa----------ttgttagtgagaaaattt-------------ctg----ttatggataaacttgatactggtgcacaaaaatttttccaatttggtgattttgttatgaataacattgttc-tgtttttaacttggttgcttagtatgtttagtcttttacgtacttctattatgaagcatgatattaaagttattgccaaggctcctaaacgtacaggtgttattttgacacgtagttttaagtataacattagatctgctttgtttgttataaagcagaagtggtgtgttattgttactttgtttaagttcttattgttattatatgctatttatgcacttgtttttatgattgtgcaatttagtccttttaatagtcttttatgtggtgacattgtaagtggttatgaaaaatccacttttaataaggatatttattgtggtaattctatggtttgtaagatgtgtttgttcagttatcaagagtttaatgatttggatcatactagtcttgtttggaagcacattcgtgatcctatattaatcagtttacaaccatttgttatacttgttattttgttaatttttggtaatatgtatttgcgttttggacttttatattttgttgcacaatttattagtacttttggttctttcttaggctttcatcagaaacagtggtttttacattttgtgccgtttgatgttttatgtaatgagtttttagctacatttattgtctgcaaaattgttttatttgttagacatattattgttggctgtaataatgctgactgtgtagcttgttctaaaagtgctagacttaaacgtgtaccacttcaaactattattaatggtatgcataaatcattctatgttaatgctaatggtggtacttgt---ttctgtaataaacataacttcttttgtgttaattgtgattcttttgggcctggtaacacttttattaatggtgatattgcaagagagcttggtaatgttgttaaaacagctgttcaacccacagctcctgcatatattattattgataaggtagattttgttaatggattttatcgtctttatag------tggtgacactttttggcggtatgattttgacattactgaatctaagtatagttgtaaagaggttctgaagaattgtaatgttttagaaaattttattgtttacaataatagtggtagtaacattacacagattaaaaatgcttgtgtttatttttctcaattgttgtgtgaacctataaagttggtaaattcagagttgttgtcaactttatcagttgattttaatggtgttttgcataaggcatatgttgatgttttgtgtaatagtttttttaaggagctaactgctaacatgtccatggctgaatgtaaagctacacttggttt---gactgtttctgatgatgattttgtttcagctgttgccaatgcacataggtatgacgttttgctttcagatttgtcatttaataatttttttatttcttatgctaaacctgaagataagttgtccgtttatgatattgcttgttgtatgcgtgctggttctaaggttgttaaccataatgttttaattaaagagtcaatacctattgtttggggtgtcaaggactttaatactctttctcaagaaggtaagaagtaccttgttaaaacaactaaagcaaagggtttgacttttttattaacttttaatgataaccaagcaattacacaagttcctgctactagtatagttgcaaaacagggtgctgg----------------ttttaaacgt-acttataatt-ttctgtggtatgtatgtttatttgttgttgcattgtttattggtgtctcat---ttattgattacacaaccactgtaactagttttcatggttatgattttaagtacattgagaatggtcagttgaaggtgtttgaagcacctttacactgtgttcgtaatgtttttgataattttaatcaatggcatgaggctaagtttggtgttgttactactaatagtgataaatgtcctatagttgttggtgtttcagagcgtgttaatgttgttcctggtgttccaacaaatgtatatttggtaggaaagactcttgtttttacattacaggctgcttttggaaacacaggtgtttgttatgactttgatggtgttaccactagtgataagtgtatttttaattctgcttgtactaggttggaaggtttgggtggtgacaatgtttattgttacaacactgatcttattgaaggttctaaaccttatagtactttacagcccaatgcttattataagtatgatgttaaaaattatgtacgttttccagaaattttagctagaggttttggcttacgtactattagaactttggctacacgttattgtagagttggtgaatgccgtgactcacataaaggtgtttgttttggttttgataaatggtatgttaatgatggacgtgttgatgatggttacatttgtggtgatggtcttatagaccttcttgttaatgtactctcaatctttagttcatcttttagcgttgtggctatgtctggacatatgttgtttaactttctttttgcagcatttattacatttttgtgctttttagttactaaatttaaacgtgtttttggtgatctttcttatggtgtttttactgttgtttgtgcaactttgattaataacatttcttatgttgttactcaaaatttattttttatgttgctttatgctattttgtattttgtttttactaggacagtgcgttatgcttggatttggcatattgcatacattgttgcatacttcttgttaataccatggtggcttctcacatggtttagttttgctgcatttttagagcttttacctaatgtttttaagttaaaaatctctactcaattgtttgaaggtgataagtttataggtacttttgagagtgctgctgcaggtacatttgttcttgacatgcgttcttatgaaaggctgataaatactatttcacctgagaaacttaagaattatgctgcaagttataacaaatataaatattatagtggtagtgctagtgaggctgattatcgttgtgcttgttatgctcatttagccaaggctatgttagattacgcaaaagatcataatgacatgttatattctccacctaccattagctacaattccaccttacaatctggtcttaagaagatggcacaaccatctggttgtgttgagagatgtgtggttcgcgtctgttatggtagtactgtgcttaatggagtttggttaggtgacactgttacttgtcctagacatgtcatagcaccatcaaccactgttcttattgattatgatcatgcatatagtactatgcgtttgcataatttttcagtgtctcataatggtgtcttcttgggagttgttggtgttacaatgcatggttctgtgttgcgtattaaggtttcacaatctaatgtacatacacc---taaacatgtttttaaaacgttgaaacctggtgattcttttaatattttagcatgttatgaaggtattgcatctggtgtttttggtgttaatttacgtacaaactttactattaaaggttcttttataaatggagcttgtggttctcctggttataatgttagaaatgatggtactgttgagttttgttatttacaccaaattgagttaggtagtggtgctcatgttggttctgattttactggtagtgtttatggtaattttgatgaccaacctagtttgcaagttgagagtgccaaccttatgctatcagataatgttgttgcctttttgtatgctgctttgttgaatggttgtaggtggtggttgcgttcaactagagttaatgttga--------tggttttaatgaatgggctatggctaatggttatacaagtgtttctagtgttgagtgctattctattttggcagcaaaaactggtgttagtgttgaacaattgttagcttccattcaacatcttcatgaaggttttggtggtaaaaacatacttggttattctagtttatgtgatgagttcacactagctgaagttgtgaagcagatgtatggtgttaacttgcaaagtggtaaggttatttttggtttaaaaacaatgtttttatttagcgttttcttcacaatgttttgggcagaactctttatttatacaaacactatatggataaaccctgtgatacttacacctatattttgtctacttttgtttttgtcattagttttaactatgtttcttaaacataagtttttgtttttgcaagtatttttattacctactgttattgcaactgctttatataattgtgttttggattattacatagtaaaatttttggctgaccattttaactataatgtttcagtattacaaatggatgttcagggtttagttaatgttttggtttgtttatttgttgtatttttac---------acacatggcgcttttctaaagaac------gttttacacattggtttacatatgtgtgttctcttatagcagtagcttacacttatttttatagtggtgactttttgagtttgcttgttatgtttttatgtgctatatctagtgattggtacattggtgccattgtttttaggttgtcacgtttgattgtaattttttcacctgaaagtgtatttaatgtttttggtgatgtgaaacttactttagttgtttatttaatttgtggttatttagtttgtacttattggggcattttgtattggttcaataggttttttaaatgtactatgggtgtttatgattttaaggtgagtgctgctgaatttaaatacatggttgctaatggacttcatgcaccacatggaccttttgatgcactttggttatcattcaaactacttggtattggtggtgaccgttgtataaaaatttcaactgtccaatccaaactgactgatttgaagtgtactaatgttgtgttattgggttgtttgtctagtatgaacattgcagctaattctagtgaatgggcttattgtgttgatttacacaataagattaatctttgtgatgaccctgaaaaagctcaaggtatgttgttagcactccttgcgttctttctaagtaaacatagtgattttggtcttgatggccttattgattcttattttgataatagtagcacccttcagagtgttgcttcatcatttgttagtatgccatcatatattgcttatgaaaatgctagacaagcttatgaagatgctattgctaatggatcttcttctcaacttattaaacaattgaagcgtgccatgaatatcgcaaagtctgaatttgatcatgagatatctgttcagaagaaaattaatagaatggctgaacaagctgctacacagatgtataaagaagcacgctctgttaatagaaaatctaaagttattagtgctatgcactctttactttttggaatgttaagacgtttggatatgtctagtgttgaaactgttttgaatttagcacgtgatggtgttgtgccattgtcagttatacctgcaacttcagcttccaaactaactattgttagtccagatcttgaatcttattctaagattgtttgtgatggttctgttcattatgctggagttgtttggacacttaatgatgttaaagacaatgatggtagacctgttcatgttaaagagattacaaaggaaaatgttgaaactttgacatggcctcttatccttaattgtgaacgtgttgttaaacttcaaaataatgaaattatgcctggtaaacttaagcaaaaacctatgaaagctgagggtgatggtggtgttttaggtgatggtaatgccttgtataatactgagggtggtaaaacttttatgtacgcttatatttctaacaaagctgaccttaaatttgttaagtgggagtatgagggtggttgcaacacaatcgagttagactctccttgtcggtttatggtc---gaaacacctaatggtcctcaagtgaagtatttgtattttgttaaaaatttaaacaccttacgtagaggtgccgttcttggttttataggtgccacaattcgtctacaagctggtaaacaaactgaattggctgttaattctggacttttaactgcttgtgctttttctgttgatccagcaactacttacttggaagctgttaaacatggtgcaaaacctgtaagtaattgtattaagatgttatctaatggtgctggtaatggtcaagctataacaactagtgtagatgctaacaccaatcaagattcttatggtggagcgtctatttgtttgtattgtcgggcccacgttcctcaccctagtatggatggttactgtaagtttaagggtaaatgtgttcaggttcctattggttgtttggatcctattaggttttgtttagaaaataatgtgtgtaatgtttgtggttgctggttgggacatggatgtgcttgtgaccgtacaa------ctattcaaagtg---ttgacatttcttatttaaacgagcaaggggttctagtgcagctcgactagaaccctgtaatggcacggacatcgataagtgtgttcgtgcttttgacatttataataaaaatgtttcattcttgggtaagtgtttgaagatgaactgtgttcgttttaaaaatgctgatcttaaggatggttattttgttataaagaggtgtactaagtcggttatggaacacgagcaatccatgtataacctacttaacttttctggtgctttggctgagcatgatttctttacttggaaagatggcagagtcatttatggtaatgttagtagacataatcttactaaatatactatgatggacttggtctatgc----------------tatgcgtaactttgatgaacaaaattgtgatgttctaaaagaagtattagttttaactggttgttgtgacaattcttattttgatagtaagggttggtatgacccagttgaaaatgaagatatacatagagtttatgcatctcttggcaaaattgtagctagagctatgcttaaatgcgttgctctatgtgatgcgatggttgctaaaggtgttgttggtgttttaacattagataaccaagatcttaatggtaacttttatgattttggtgattttgttgttagcttacctaatatgggtgttccctgttgtacatcatattattcttatatgatgcctattatgggtttaactaattgtttagctagtgagtgttttgtcaagagtgatatttttggtagtgattttaaaacttttgatttgcttaagtatgattttactgaacataaagaaaatttattcaataagtactttaagcattggagttttgattatcatcctaattgtagtgactgttatgatgatatgtgtgttatacattgtgctaattttaatacactatttgccacaactataccaggtactgcttttggtccactatgtcgtaaagtttttatagatggtgttccacttgttacaactgctggttatcattttaagcaattaggtttggtttggaataaagatgttaacacacactcagttaggttgacaattactgaacttttgcaatttgtcactgacccttccttgataatagcttcttccccagcactcgttgatcaacgcactatttgtttttctgttgcagcattgagtactggtttgacaaatcaagttgttaagccaggtcattttaatgaagagttttataactttcttcgtttaagaggtttctttgatgaaggttctgaacttacattaaaacatttcttcttcgcacagaatggtgatgctgctgttaaagattttgacttttaccgttataataagcctaccattttagatatttgtcaagctagagttacatataagatagtctctcgttattttgacatttatgaaggtggctgtattaaggcatgtgaagttgttgtaacaaatcttaataagagtgctggttggccattaaataagtttggtaaagctagtttgtattatgaatctatatcttatgaagaacaggatgctttgtttgctttgacaaagcgtaatgtcctccctactatgacacagctgaatcttaagtatgctattagtggtaaagaacgtgctagaactgttggtggtgtttctctgttgtccacaatgaccacaagacaataccatcaaaaacatcttaaatccattgttaatacacgcaatgccactgttgttattggtactaccaaattttatggtggttggaataatatgttgcgtactttaattgatggtgttgaaaaccctatgctcatgggttgggattatcccaaatgtgatagagctttgcctaacatgatacgtatgatttcagccatggtgttgggctctaagcatgttaattgttgtactgcaacagataggttttataggcttggtaatgagttggcacaagttttaacagaagttgtttattctaatggtgg-tttttattttaagccaggtggtacgacttctggtgacgctagtacagcttatgctaattctatttttaacatttttcaagccgtgagttctaacattaacaggttgcttagtgtcccatcagattcatgtaataatgttaatgttagggatctacaacgacgtctgtatgataattgctataggttaactagtgttgaagagtcattcattgatgattattatggttatcttaggaaacatttttc-aatgatgattctctctgatgacggtgttgtctgttataacaaggattatgctgagttaggttatatagcagacattagtgcttttaaagccactttgtattaccagaataatgtctttatgagtacttctaaatgttgggttgaagaagatttaactaagggaccacatgagttttgttcccagcatactatgcaaatagttgacaaagatggtacctattatttgccttatccagatcctagtaggatcttgtcagctggtgtttttgttg---------------atgatgttgttaagacagatgctgttgttttgttagaacgttatgtgtctttagctattgatgcataccctctttcaaaacaccctaattctgaatatcgtaaggttttttacgtattacttgattgggttaagcatcttaacaaaaatttgaatgagggtgttcttgaatctttttctgttacacttcttgataatcaagaagataagttttggtgtgaagatttttatgctagtatgtatgaaaattctacaatattgcaagctgctggtttatgtgttgtttgtggttcacaaactgtacttcgttgtggtgattgtctgcgtaagcctatgttgtgcactaaatgcgcatatgatcatgtatttggtaccgaccacaagtttattttggctataacaccgtatgtatgtaatgcatcaggttgtggtgttagtgatgtcaaaaaattgtatcttggtggtttgaattactattgtacaaatcataaaccacagttgtcttttccattatgttcagctggtaatatatttggtttatataaaaattcagcaactggttccttagatgttgaagtttttaataggcttgcaacgtctgattggactgatgttagggactataaacttgctaatgatgttaaagatacacttagactctttgcggctgaaactattaaagctaaagaagagagtgttaagtcttcttatgcttttgcaactcttaaagaggttgttggacctaaagaattgcttcttagttgggaaagtggtaaagttaaaccacctttgaatcgtaattctgttttcacctgttttcaaataagtaaggactcaaaattccaaataggtgagttcatctttgagaaggttgaatatggttctgatactgttacgtataagtctactgtaactactaagttagttcctggtatgatttttgtcttaacatctcacaatgtccaacctttacgtgcaccaactattgcaaaccaagagaagtattctagcatttataaattgcaccctgcttttaatgtcagtgatgcatatgctaatttggttccatattaccaacttattggtaaacaaaagataactacaatacagggtcctcctggtagtggtaagtcacattgttccattggacttggattgtactacccaggtgcgcgtattgtttttgttgcttgtgcccatgctgctgttgattccttatgtgcaaaagctatgactgtttatagcattgataagtgtactaggattatacctgcaagagctcgggttgagtgttatagtggctttaaaccaaataacactagtgcacaatacatatttagcactgttaacgcattacctgagtgtaatgctgatatcgttgttgtagatgaagtttcaatgtgtacaaattatgacctttctgttattaatcagcgtttatcatataaacatattgtttatgttggtgatccacaacaacttcctgcacctagagtaatgattactaaaggtgttatggagcctgttgattataacgttgttactcaacgtatgtgtgctataggccctgatgtttttcttcataaatgttatagatgtcctgctgaaatagttaatacagtttctgaacttgtttatgagaacaagtttgtccctgttaaacctgctagtaaacagtgttttaaagtcttttttaagggtaatgtacaggttgacaatggttctagtattaacagaaagcagcttgaaatagttaagctgtttttagttaaaaatccaagttggagtaaggctgtgtttatttctccttataatagtcagaattatgttgctagtagatttttaggacttcaaattcaaactgttgattcttctcaaggtagtgagtatgattatgtaatctatgcacaaacttctgacactgcacatgcttgcaatgtaaaccgttttaatgttgctataacacgtgctaagaagggtatattttgtgtaatgtgtgataaaactttgtttgattcacttaagttttttgagattaaacatgcagatttacactc---tagccaggtttgtggcttgtttaaaaattgtacacgcactcctct---taatttaccaccaactcatgcacacactttcttgtcgttgtcagatcagtttaagactacaggtgatttagctgttcaaataggttcaaataacgtttgtacttatgaacatgttatatcatttatgggttttaggtttgatattagtattcctggtagtcatagtttgttttgtacacgtgactttgctattcgcaatgtgcgtggttggttgggtatggatgttgaaagtgctcatgtttgtggcgataacataggtactaatgttcctttacaggttggtttttcaaatggtgttaattttgttgtgcaaactgaaggttgtgtgtctaccaattttggtgatgttattaaacctgtttgtgcaaaatctccaccaggtgaacaatttagacaccttgttcctctttt---acgtaaaggacaaccttggttaattgttcgtagacgcattgtgcaaatgatatctgattatttgtccaatttgtctgacattcttgtctttgttttgtgggcaggtagtttggaattaactacaatgcgttactttgtaaaaatagggccaattaaatattgttattgtggtaattctgccacttgttataattcagttagtaatgaatattgttgttttaaacatgcattgggttgtgattatgtttacaatccgtatgcttttgatatacaacagtggggttatgttggttccttgagccaaaaccaccacacattctgtaacattcatagaaatgagcatgatgcctctggtgatgctgttatgacacgttgtttggcagtacatgattgttttgtcaaaaatgttgattggactgtaacgtacccctttattgcaaatgagaaatttatcaatggctgtgggcgtaatgtccagggacatgttgttcgtgcagccttgaaattgtataaacctagtgttattcatgacattggtaatcctaaaggtgtacgttgtgctgttactgatgccaaatggtactg-ttatgacaagcaacctgttaatagtaatgtcaagttgttggattatgattatgcaactcatggtcaacttgatggtctttgtctattctggaattgtaatgttgatatgtatccagaattttcaattgtgtgtcgttttgacacacgtactcgttctgtttttaatttagaaggtgttaatggtggttctctttatgttaacaaacatgcgtttcatacaccagcatatgataaacgtgcttttgttaaattaaaacctatgccttttttttactttgatgacagtgattgtgatgttgtgcaagaacaagttaattatgtaccccttcgcgctagtagttgtgttacccgttgtaatataggtggtgctgtttgttcaaaacatgcaaatttgtatcaaaaatatgttgaggcatataatacatttacacaggctggttttaacatttgggtaccacatagttttgatgtttataatttgtggcaaatttttattgaaactaatttacaaagtcttgaaaatatagcatttaatgttgtaaaaaaagggtgttttactggtgttgatggtgagttacctgttgcagttgttaacgacaaagtttttgttcgctatggcgatgttgacaacttagtttttacaaataaaacaacattgcctactaatgttgcttttgaattgtttgcaaaacgaaaaatgggtttaacaccaccattgtctattctcaaaaatctcggtgttgttgctacatataaatttgttttatgggattatgaagctgaaagaccttttacctcatatactaagagtgtatgtaaatacactgattttaatgaggatgtttgtgtttgttttgacaatagtattcagggttcgtatgagcgttttacgcttactacgaacgctgttttattttctactgttgtcat------------taaaaatttaacacctataaagttgaatttt-ggtatgttgaatggtatgccagtttcttctattaagggtgataaaggtgttgaaaaattagttaattggtacatatatgttcgtaaaaatggtcaatttcaagatcactatgatggtttttacactcaaggtaggaatttatcagactttacaccaagaagtgatatggagtatgattttcttaacatggatatgggtgtttttattaataaatatggtcttgaggattttaattttgaacatgttgtatatggtgatgtttcaaaaactacattaggaggtcttcatttgttgatatcacagtttaggcttagtaaaatgggtgttttgaaagctgatgattttgtcattgcttctgacacaactttgaggtgctgcactgttacttatcttaatgaacttagttcaaaagttgtttgtacttatatggatttgttgttggacgactttgttactatactaaagagtttagatcttggtgtaatatctaaagttcatgaagttattatagataataaaccttataggtggatgttgtggtgtaaagataaccacttgtccactttttatccacagttgcagtctgctgaatggaagtgtggttatgctatgccacaaatttataagcttcaacgtatgtgtttggaaccttgtaatttatataattatggtgctggtattaagttgcctagtggtataatgttaaatgttgttaaatacactcagctttgtcaatacctaaatagcactacaatgtgcgtacctcataatatgcgtgttttgcactatggtgctggttctgacaaaggtgtggcacctggtacaactgttttaaaacgttggctaccacctgatgcaataatcattgataatgacatcaatgattatgttagtgatgcagattttagcattacaggtgattgtgctactgtttaccttgaagataagtttgacttacttatttctgatatgtatgatggtagaattaaattttgtgatggtgaaaacgtctctaaagatggtttttttacttatcttaatggtgttattagagaaaaattagctattggtggtagtgttgccattaagattacagaatatagttggaataagtatctttatgaattaatacagagatttgctttttggactttgttttgcacgtctgttaatacatcctcttcagaagcttttcttattggtattaattatttaggtgactttatgcaaggtccttttatagctggtaacactgttcatgctaattatatattttggcgtaattctactattatgtctttgtcatacaattcagttttagatctaagtaagtttgaatgtaaacataaggccactgttgttgttacacttaaagatagtgatgtaaatgatatggttttgagtttgattaagagtggtaggttgttgttacgtaatagtggccgt---tttggtggttttagtaatcatttagt---ctcaacta---aatgaaacttttc------------ttgat----------tttgct---------tattttgcccctggtt-----------------------------------------------------------------------------------------------------tcttgctt-----------------tt---ctacatgtaaca----gtaa---------------tgctagtatttct------------------------at---------------------------------------------------------------------------------------------------------------------------------------------------------------------------------------------------------------------------------------------------------------------------------------------------------------------------------------------------------------------------------------------------------------------------------------------------------------------------------------------------------------------------------------------------------------------------------------------------------------------------------------gttacaattaggtg-----ttcctgataact---cttc---aactattgtcacaggtttgttgcc-------------------------------------agtccattggatttgtgctaa---------------------------------------------tcagag------------cacatctagttacccagcc------------------------------------------aatggctttttcta-----------------------------tattgat------------gtcggtaaacaccgta---------gtgcttttgcactccatagtggttattatga------------------tgc--------t------aaccagta--------------ttatatttatctcact--aataaaa---------tacatttaaatgctcctg---tcactctgaagatttgtaag------tttgga--------------aacacttcttttg---------------------------------------attttttaagtaatgtttc----------tact------------------tctcatcattgtatagtta-attcgtcattc---------acagaacagttag------------gtgtg----cctttgggcataactatat-----------cgggtgaaactg-----tacgtttgcatttatataatgcaactcgcaccttttatgtgccagccgcttata----------------aacttactaaacttagtgttaaatgttactttagtgaatc------ctgtgtttttagtgttgtcaatgctaccgt------------tactgttaatgtcaccacac---ttaatggccgtatagttaattacactgtt-------tg-----tgatgattgt--------aatggttacactgataacatattttctgttcaacaggatggccgcattcctaatggtttttcttttaataattggtttttgttaactaatggttctacactagtggacggtgtctctagactttaccaaccacttcgtttaacttgtttatggcctgtacctggtcttaaatcttcgactggttttgtttattttaacgc-cac---tggtt---------------ctgatgttaattgtaatggttatca------acatcattctg-ttgctgatgttatgcgttacaatcttaacttcagttctaattctgt---ggata---------atctcaagagtggt--------gttatagtttttaaaactctacagta---------cgatgttttgtttt----actgtagtaattctt------------ct---------------tcg------ggcgttctag---acaccacaataccttttggcccttcctctcaaccttattactgttttataaatagtaccatc--------aacaccactcatg------------ttagcacttttgtgggtgtcctaccacccattgtgcgtgagattgttgttgctagaactggtcagttttatattaatggttttaagtattttgatttgggttttatcgaagctgtcaattttaatgtcacga---------------------cagctagtgctacagatttttggacggttgcatttgctacttttgttgatgttttggttaatgttagtgcaactaacattcaaaacttactttattgcgattctccatttgaaaagttgcagtgtgagcacttgcagtttggattgcaagatggtttttattctgcaaattt---------tcttgatgataatgttttgcctgatacttatgttgcacttcctatttattatcaacatactgatataa------attttactgcgact------gcatcttttggtggtt--------------------------------------cttgt---------------------tatgtttgcaaaccacatcaggttaatatatctcttaatggtaatact---------------------tcagtgtgtgtta-----gaacatctcat------ttttcaattaggtata------tttataaccgcgttaagagtggttcaccaggtgactcttcatggc----------acatttatttaaa------------------gagtggcacttgtccattttctttttctaagttaaataattttcaaaagtttaagactatttgtttctcaaccgtc---gcagtgcctggtagttgtaattttccacttgaagccacctg-gcattacacttctta------------------tactattg-------------------ttggtgctttgtatgtta------cttggtctgaaggtaattccattactggtgtacct---------tatcctgtctctggtattcgtgagtttagtaatttagttttaaataattgtaccaaatataatatttatgattatgttggtactggaattatacgttcttcaaaccagtc------acttgctggtggtattacatatgtttctaactctggtaatttacttggttttaaaaatgtttccactggtaacatttttattgtgacaccatgtaaccaaccagaccaagtagctgtttatcaacaaagcattattggtgccatgactgctgttaatgagtctaga--tatggc------ttg------caaaatttactacagttacctaacttttattatgttagtaatg------gtggtaacaat------------------tgcactacggccgttatgacttattctaattttggtatttgtgctgatggttctt------taattcctgttcgtccgcgtaattctagtgataatggtatttca-gccataatcactgctaatttatccattccctctaactggactacttcagttcaagttgagtacctccaaattactagtactccaatagttgttgattgtgctacttatgtgtgtaatggtaaccctcgctgtaagaatctacttaagcagtatacttctgcttgtaaaactattgaagatgccttacgacttagtgctcatttggaaactaatgatgttagtagtatg------------ctaactttcgatagcaatgcttttagt-ttggc---------taatgttactagttt------tggagattataacctttctagtgttttacctcagagaaacattcattcaagccgtatag------------caggacgtagtgctttggaagatttgttgtttagcaaagttgttacatctggtttgggtactgttgatgttgactataagtcttgtac-------taaaggtctttct---------attgctgaccttgcttgtgctcagtactacaatggcataatggttttgccaggtgttgctgatgctgaacgtatggccatgtacacaggttctcttataggtggcatggtgctcggaggtcttacatca---gcagccgccatacctttttctttggcactgcaagcacgacttaactatgttgctttacaaactgatgtgcttcaagaaaatcagaaaattttggctgcatcatttaataaggctattaataacattgttgcttcttttagtagcgttaatgatgctattacacaaactgcagaggctatacatactgttactattgcacttaataagattcaggatgttgttaatcaacagggtagtgctcttaatcatctcacttcacaattgagacataattttcaggccatttctaattcaattcaagctatttatgaccggcttgattcaattcaagccgatcaacaagttgacagattaattactggacggcttgcagctttgaatgcatttgtttcccaagttttgaataaatatactgaagttcgtagttccagacgcttagcacagcagaagattaatgaatgtgtcaaatcacaatctaatagatatggtttttgtggt---aatggcacccatatcttttcaatcgtcaactcagctccagatggtttgctttttcttcatactgttttgctgccaaccgactacaagaatgtaaaggcgtggtcgggtatttgtgttgatggcatttacggctatgttctgcg------tcaacctaacttggttctttattctgataatggt---------------------gtctttcgtgtaacttccagggtcatgtttcaacctcgtttacctgttttgtctgattttgtgcaaatatataattgtaatgttacttttgttaacatatctcgtgtcgagttacatactgtcatacctgactacgttgatgttaataaaacattacaagagtttgcacaaaacttacc------aaagtatgtta---------agcctaattttgacttgactccttttaatttaacatatcttaatttgagttctgagttgaagcaactcgaagctaaaactgctagtcttttccaaactactgttgaattacaaggtcttattgatcagattaacagtacatatgttgatttgaagttgcttaataggtttgaaaattatattaaatggccttggtgggtttggctcattatttctgttgtttttgttgtattgttgagtcttcttgtgttttgttgtctttctacaggttgttgtggttgttgcaattgtttaacctcatcaatgcgaggttgttgtgattgtggttcaactaaacttccttattacgaa---tttgaaaaggtccacgttcaata-----------------------atgcctttcggtggcctatttcaacttactcttgaaagtactattaataagagtgtggctaatctcaaattacca----cctcatgatgttactgtcttgcg---------tgacaatctcaaacctgttactacacttagtactatcactgcttatttgttagttagtttgtttgtcacttattttgc-tttattcaaacctcttactgctagaggtcgtgttgcttgttttgttttaaaactattgacactatttgtctatgtgcctttattggttctttttggtatgtatcttgacagttttataa---ttttttctacgctgttgtttcgattcatacatgttggctattatgcctatctctataaaaatttttcatttgttttgttcaatgttactaaactatgcttcgtttcaggcaagtgttggtatcttgaacaatcattttatgaaaatcgtttt--gctgctatttatggtggtgaccactatgtcgttttaggtggtgaaactattacttttgtttcttttgatgacctttatgttgctattagaggttcttgtgaaaagaacctacaacttatgcgtaaggttgacttgtataatggtgctgtcatttacatttttgccgaagagcctgttgttggtatagtc---------tac---tcctct------------------------caactatacgaagatgt------------------------------------------------------------------------------------------------------------------------------------------------------------------------------------------------------------------------------------------------------------------------------------------------------------------------------------------------------------------------------------------------------------------------------------------------------------------------------------------------------------------------------------------------------------------------------------------------------------------------------------------------------------------------------------------------------------------------------------------------------------------------------------------------------------------------------------------------------------------------------------tccttcgattaattgatgacaatggcattgtcctcaattccatt----------ttatggctcctt----------gttatgatattttt-------------ctttgtgttggcaatgacctttattaaactgattcaattgtgttttacttgtcattatttttttagtaggacattatatcaaccagtttataaaatttttcttgcttaccaagattatatgcaaatagcacctgttccagctgaagtactaaatgtctaaactaaacg---------------------------------------------------------atgtctaat------------------------------------------------agtagtgtg---------------------------------------------cctc------tttcagagg-tttatgtccatttacgtaactggaactttagttggaatttaattctaacgctttttatagttgtgttgcagtatgggcattataagtatagcagacttctttatggtttaaagatgtctgttttatggtgtttatggccacttgttctagctttgtctatttttgactgttttgtcaattttaatgtggactgggtcttttttggttttagtattcttatgtctattattacactttgtttatgggttatgtattttgttaatagtttcagactttggcgccgtgttaaaactttttgggcttttaatcctgaaactaatgcaatcatctctctccaggtttacggacataattattacttaccggtgatggctgcacctacaggtgttacattaacacttctcagtggtgtacttcttgttgatggccataagattgctactcgtgttcaagtgggtcagttgcctaaatatgtaatagttgctacacctagtaccacaattgtttgtgaccgtgttggtcgctctgttaatgaaacaagccagactggttgggcattctacgtccgtgctaaacatggtgatttttctggtgttgcctctcaggagggtgttttgtcagaaagagagaagttgcttcatttaatctaaactaaacaa--------------------------------------aatggctag------------tgtaaattgggccgat---g------------------------acagagctgcta---ggaagaaatttcctcctccttcattttacatgcctcttttggttagttctgataaggcaccatatagggtcatccccaggaatcttgtccctattgg------taagggtaataaagatgagcagattggttattggaatgttcaagagcgttggcgtatgcgcagggggcaacgtgttgatttgcctcctaaagttcatttttattacctaggtactggacctcataaggaccttaaattcagacaacgttctgatggtg------ttgtttgggttgctaaggaaggtgctaaaactgttaataccagtcttggtaatcgcaaacgtaatcagaaacctttggaaccaaagttctctattgctttgcctccagagctctctgttgttgagt------------------ttgaggatcgctctaataactcatctcgtgctagc------------------agtcgttcttcaactc------------------------gtaacaactcacgagactcttctcgtagc--act---------------tcaagacaac----------------------------------------------------agtctcgcactcgt--------------------------------------------tctgattctaatcagtcttcttc----------agatcttgttgctgctgttactttggct---------ttaaagaacttaggttttga------------taaccagtcgaagt-----------------------------------------cacctagt---tcttctggtacttccactcc------taag------------------------aaacctaataagcctctttctcaacctagggctgataagccttc--------------------tcagttgaagaaacctcgttggaagcgtgttcctaccagagaggaa------aatgttattcagtgctttggtcctcgtgattttaatcacaatatgggggattcagatcttgttcagaatggtgttgatgccaaaggttttccacagcttgctgaattgattcctaatcaggctgcattattctttgatagtgaggttagcactgatgaagtgggtgataatgttcagattacctacacctacaaaatgcttgtagctaaggataataagaaccttcctaagttcattgagcagattagtgctttt---------------------actaaacccagttctatc-aaagaaatgcagtcacaatcatctcatgctgttcagaacacagtactt-----------------------------------------------aat------------------------------------------gcttctattccagaatctaaaccat------------------------------------------tggctgatgatgattcagccatt---------------atagaaattgtcaacgaggttt----------------------------------------------------------------------tgcattaaattgtt-----------------------------------------------------------------------------------------------------------------------------------------------------------------------------------------------------------------ttgtaattccagttg---------------------------------------------------------------------------------------------------------------------------------------------------------------------------------------------------------------------------------------------------------------------------------------------------------------------------------------------------------------------------------------------------------------------aatgtttatta-----------------------------------------------------------------------------------------------------------------------------------------------------------------------------------------------------------------------------------------------------------------------------------------------------------------------------------------------------------------------------------------------------------------------------------------------------------------------------------------------------------------------ttattagt-------------------------------------------------------------------tg-------caaccccatgcgtttagcgcatga-----------------------taagggtttagtcttacacacaatggtaggccagtgatagt-aaagtgtaa-gtaatttgctat---catattaacatgtctagaggaaagtcagaa--------ctttttctgtttgtgtt-----gttggagtac--tt--aaagatcgc-ataggcgcgccaa-caa----------------------------------------------------------------------------------------------------tggaagagccaac----------aacatatctaaa--aatgtt------------------------ttgtctggtacttgttaatgata----------------------------------------------------------------------------------------------------------------------------------------------------------------------------------------------------------------------------------------------------------------------------------------------------------------------------------------------------------------------------------------------------------------------------------------
>JQ765566_HumanNL63_USA_2008-01-08
---------------------------------------------------------------------------------------------------------------------------------------------------------------------------------------------------------------------------------------------------------actttgtgtctactcctctcaactaaac-gaaattt------ttcta-gtgctgtcatttgt-----tatg-gc--agtcctagtgtaattgaaatttcgtcaagtttgtaa--actggttaggcaagtgttgtatttt-ctgtgtttaagcactggtggttctgtcca-ctagtgcacaca-ttgata-cttaag-tggtgttctgtca-ctgcttattgtggaagcaacgttctgtcgttgtggaaaccaataactgctaaccatgttttacaatcaagtgacacttgctgttgcaagtgattcggaaatttcaggttttggttttgccattccttctgtagccgttcgcgcttatagcgaagccgctgcacaaggttttcaggcatgccgctttgttgcttttggcttacaggattgtgtaaccggtattaatgatgacgattatgtcattgcattgactggtactaatcagctttgtgccaaaatcttacttttttctgatagacctcttaatttgcgaggttggctcattttttctaacagcaattatgttcttcaggactttgatgttgtttttggcca---tggtgcaggaagtgtggtttttgtg------gataagtatatgtgtggttttgatggtaaacctgtgttacctaaaaacatgtgggaatttagagattactttaatgataat---actgatagtattgttattgatggtgtcacttatcaattagcatgggatgttatacgtaaagacctttcttatgaacagcaaaatgttttagctattgagagcattcattat---cttggtactacaggtcatactttgaagtctggttgcaaactcactaatgctaagccgcctaaatattcttctaaggttgttttgagtggtgaatggaatgctgtgtatagggcgtttggttcaccatttattacaaatggtatgtcattgctagatataattgttaaaccagttttctttaatgcttttgttaaatgcaattgtggttctgagagttggagtgttggtgcatgg---gatggttacttatcttcttgttgtggcacacctgctaagaaactttgtgttgttcctggtaatgtcgttcctggtgatgtgatcatcacctcaactagtg---ctggttg------tggtgtta---aatactatgctggcttagttgttaaacatattactaacattact------------------ggtgtgtctttatggcgtgttacagctgttcattctgatggaatgtttgtggcatcatcttcttatgatgcactcttgcatagaaattcattaga---ccctttttgctttgatgttaacactttactttctaatcaattacgtctagcttttcttggtgcttctgttacagaagatgttaaatttgctgctagcactggtgttattgacattagtgctggtatgtttggtctttacgat---gacatattgacaaacaataaaccttggtttgtacgcaaagcttctgggctttttgatgcaatctgggatgcttttgttgccgctattaagcttgtaccaactactactggtgttttggttaggtttgttaagtctattgcttcaactgttttaactgtctctaatggtgttattattat---gtgtgcagatgttccagatgctttt-caatcagtttatcgcacatttacacaagctatttgtgctgcatttgatttttctttagatgtatttaaaattggtgatgttaaatttaaacgacttggtgattatgttcttactgaaaacgctcttgttcgtttgactactgaagttgttcgtggtgttcgtgatgctcgcataaagaaagccatgtttactaaagtagttgtaggtcctacaactgaagttaagttttctgttattgaacttgccactgttaatttgcgtcttgttgattgtgcacctgtagtttgccctaaaggtaagattgttgttattgctggacaagcttttttctatagtggtggtttttatcgttttatggttgatcctacaactgtattaaatgatcctgtttttactggtgatttattttac---------actattaagtttagtggttttaagcttgatggttttaaccatcagtttgttactgct---agttctgctacagatgccattattgctgttgagctgttgttattggattttaaaactgcagtttttgtgtacacatgtgtggttgatggctgtagtgtcattgttagacgtgatgctacattcgctacacatgtgtgttt---------taaggactgttataatatttgggagcaattctgcattgataattgtggtgagccatggtttttgactgattataatgctatcttgcagagtaataaccctcaatgtgctattgttcaagca---------tcggagtct---------------------aaagttttgcttgagaggtttttacctaagtgtcctgaaatactgttgagtattgatgatggccatttatggaatctttttgttgaaaagtttaattttgttacagattggttaaaaactcttaagcttacacttacttctaatggtcttttaggtaattgtgccaaacgttttagacgtgttttggtaaaattgcttgatgtctataatggttttcttgaaactgtctgtagtgtcgcatacactgctggtgtttgcatcaaatattatgctgttaatgttccatatgtagttattagtggttttgtaagtcgtgtaattcgtagagaaaggtgtga------catgacttttccttgtgttagttgtgtcacctttttctatgaatttttagacacttgttttggtgttagtaaacctaatgccattgatgttgaacatttagagcttaaagaaaccgtttttgttgaacctaaggatggtggtcaattttttgtttctggtgattatctttggtatgttgtagatgacatttattatccagcttcatgtaatggtgtattgccagttgcttttacaaaa---ttagcaggtggtaa---------aatatctttttctgatgatgttatagttcatgatgttgaacctacccataaagtcaagctcatatttgagtttgaagatgatgttgttaccagtctttgtaagaagagttttggtaagtccattatttatacaggt---gattgggaaggtctacatgaagttcttacatctgcaatgaatgtcattgggcaacatattgagttgccacaattttatatttatgatgaagagggtggttatgatgtttctaaaccagttatgatttcacaatggcctatt---------------------------------------------------------------------------------------------------------------------------------------------------------------------------------------------------------------------agtaatgat---------------------agtaatg------------------------gttgtgttgttgaa---------------------------gcgagcactgattttcatcaattagaat--------------------------------------------------------------------------------------gtatt----------------------------------------------------------------------------------------------------------gttgatgactc------------------------------------------------------------------tgttagagaa---------gaggttgatataattgaac------------------------------aaccttttga---------------agaagttga----acatgtgct------------ctcaatta---gacaacctttttctttttcttttagagatgaattgggtgttcgtgttttagatcaatctgataataattgttggattagtaccacacttgtacagttgcaacttacaaagcttttggatga---ttctattgagatgcaattgtttaaagttggtaaagttgattcaattgtccaaaagtgttatgagttgtctcatttaattagtggttcacttggtgatagtggtaaacttcttagtgaacttcttaaagaaaaatatacatgttctataacttttgagatgtcttgtgattgt---ggtaaaa------agtttgatgagcaggttggttgtttgttttggattatgccttacacaaaactttttcaaaaaggtgagtgttgtatttgtcataaaatgcagacttataagcttgttagtatgaaaggtactggtgtgtttgt---acaggacccagcacctattgacattgatgctttccctgtgaaacctatatgttcatctgtatatttaggtgttaagggttc---------tggtcattatcaaacaaatttatacagttttaacaaagctattgatggttttggtgtctttgacattaaa---------aatagtagtgttaatactgtttgttttgtcgatgttgattttcata----------------------------------------------------gtgtagaagtagaa------------------------------------------------------gctggtgaa------g-------------------------------------------------------ttaaaccttttgctgtatataaaaatgttaaattttatttaggtgatatttcacaccttgtaaactgtgtttcttttgactttgttgtcaatgctgctaatgagaatcttatgcatggaggcggtgttgcacgtgctattgatattttgactgaaggtcaacttcagtcattatctaaagattacattagtagtaatggtccacttaaggtaggaacaggtgttatgttggagtgtgaaaaattcaatgtatttaatgttgttggtccgcgagctggtaaacatgagcattcattacttgttgaagcttataattctatcttagttgaaaatggtattccacttatgcctcttcttagttgtggtatttttggtgtaaggattgaaaattctcttaaagctttgtttagttgtgacattaataaattattgcaagtttttgtttattc------------ttcaaatgaagaacaagctgttcttaagtt-------------------------------------------------------------------------------------tttagatggtttagat---ttaacaccagtca--------------------------------------------------------------------------ttgacgatg---------------------------------------------ttgatgttg----------tt------------------------------------------------------------------------aaacctttta------gagttgaaggtaatttttcattctttgattgtggtgtcaatgcc------------ttggatggtgata---tt------tacttattattcactaactctattttaatgttggataaacaaggacaattattggatacaaaacttaatggtattttgcaacaggcagctcttgattatcttgctaca------gttaaaactgtaccagctggtaatttggttaaact---------tgt---tgttgagagttgtaccatttatatgtgtgttgtaccatcgataaatgatctttcttttgataaaaatcttggtcgttgtgtgcgtaaacttaatagattgaaaacttgtgttattgccaatgttcctgctattgatgttttgaaaaagcttctttcaagtttgactttaactgttaaatttgttgtagagagtaatgttatggatgttaacgactgttttaagaatgataatgtagttttgaaaattactgaagatggtattaatgttaaagatgttgttgttgagtcttctaagtcacttggtaaacaattgggtgttgtgagtgatggtgttgactcttttgaaggtg---ttttacctattaatactgatac------tgtcctatctgtag---ctccagaagttgactgggttgctttttatggttttgaaaaggcagcactttttgcttctttggatgtaaagccatatggttaccctaatgattttgttggtggttttagagttcttgggaccaccgacaataattgttgggttaatgcaacttgtataattttacagtatcttaagcctacttttaaatctgagggtttaaatgttctttggaacaaatttgttacaggtgatgttggaccttttgttagttttatttattttataactatgtcttcaaagggtcaaaagggtgatgctgaagaggcattatctaaattgtcagagtatttgattagtgattctattgttactcttgaa---------------caatattcaacttgtgacatttgtaaaagta------------ctgtagttgaagttaaaagtgctgttgtttgtgctagtgtgcttaaagatggttgtgatgttggtttttgtccacacagacataaattgcgttcacgtgttaagtttgttaatggacgtgttgttattaccaatgt------------tggtgaacctataatttcacaaccttctaagttgcttaatggtattgcttatacaacattttcaggttcttttgataac------ggtcactatgtagtttatgatgctgctaataatgctgtctatgatggtg---ctcgtttatttgcttcagatttgtctactttagctgttacagctattgttgtagtaggtggttgtgtaacatctaat---------gtttcaccaa----------ttgttagtgagaaaattt-------------ctg----ttatggataaacttgatactggtgcacaaaaatttttccagtttggtgattttgttatgaataacattgttc-tgtttttaacttggttgcttagtatgtttagtcttttacgtacttctattatgaagcatgatattaaagttattgccaaggctcctaaacgtacaggtgttattttgacacgtagttttaagtataacattaaatctgctttgtttgttgtaaaacagaagtggtgtgttattgttactttgtttaagttcttattgttattatatgctatttatgcacttgtttttatgattgtgcaatttagtccttttaatagtcttttatgtggtgacattgtaagtggttatgaaaaatccacttttaataaggatatttattgtggtaattctatggtttgtaagatgtgtttgtttagttatcaagagtttaatgatttggatcatactagtcttgtttggaagcacattcgtgatcctatattaatcagtttacaaccatttgttatacttgttattttgttaatttttggtaatatgtatttgcgttttggacttttatattttgttgcacaatttattagtacttttggttctttcttaggctttcatcagaaacagtggtttttacattttgtgccgttcgatgttttatgtaatgagtttttagctacatttattgtctgcaaaattgttttatttgttagacatattattgttggctgtaataatgctgactgtgtagcttgttctaaaagtgctagacttaaacgtgtaccacttcaaactattattaatggtatgcataaatcattctatgttaatgctaatggtggtacttgt---ttctgtagtaaacataacttcttttgtgttaattgtgattcttttgggcctggtaatacttttattaatggtgatattgcaagagagcttggtaatgttgttaaaacagctgttcaacccacagctcctgcatatgttattattgataaggtagattttgttaatggattttatcgtctttatag------tggtgacactttttggcggtatgactttgacattactgaatctaagtatagttgtaaagaggttctgaagaattgtaatgttttagaaaattttattgtttacaataatagtggtagtaacgttacacagattaaaaatgcttgtgtttatttttctcaattgttgtgtgaacctataaagttggtaaattcagagttgttgtcaactttatcggttgattttaatggtgttttgcataaggcatatgttgatgttttgtgtaatagtttttttaaggatctaactgctaacatgtccatggctgaatgtaaagctacacttggttt---gactgtttctgatgatgattttgtttcagctgttgccaatgcacataggtatgacgttttgctttcagatttgtcatttaataatttttttatttcttatgctaaacctgaagataagttgtccgtttatgacattgcttgttgtatgcgtgccggttctaaggttgttaatcataatgttttaatcaaagagtcaatacctattgtttggggtgtcaaggactttaatactctttctcaagagggtaagaagtaccttgttaaaacaactaaagcaaagggtttgacttttttattaacttttaatgataaccaagcaattacacaagttcctgctactagtatagttgcaaaacaaggtgctgg----------------ttttaaacgt-acttataatt-ttgtgtggtatgtatgtttatttgttgttgcattgtttattggtgtttcat---ttattgattatacaaccactgtaactagctttcatggttatgattttaagtacattgagaatggtcagttgaaggtgtttgaagcacctttacactgtgttcgtaatgtttttgataattttaatcaatggcatgaggctaagtttggtgttgttactactaatagtgataaatgtcctatagttgttggtgtttcagagcgtattaatgttgttcctggtgttccaacaaatgtatatttggtaggaaagactcttgtttttacattacaggctgcttttggaaacacaggtgtttgttatgattttgatggtgttactactagtgataagtgtatttttaattctgcttgtactaggttggaaggtctgggtggtgacaatgtttattgttacaatactgatcttattgaaggttctaaaccttatagtactttacagcctaatgcttattataagtatgatgttaaaaattatgtacgttttccagaaattttagctagaggttttggcttacgtactattagaactttggctacacgttattgtagagttggtgaatgccgtgactcacataaaggtgtttgttttggttttgataaatggtatgttaatgatggacgtgttgatgacggttacatttgtggtgatggtcttatagaccttcttgttaatgtactctcaatctttagttcatcttttagcgttgtggctatgtctggacatatgttgtttaattttctttttgcagcatttattacatttttgtgctttttagttactaaatttaaacgtgtttttggtgatctttcttatggtgtttttactgttgtttgtgcaactttgattaataacatttcttatgttgttactcaaaatttattttttatgttgctttatgctattttgtactttgtttttactaggacagtgcgttatgcttggatttggcatattgcatacattgttgcatatttcttgttaataccatggtggcttctcacatggtttagttttgctgcatttttagagcttttacctaatgtttttaagttaaaaatctctactcaattgtttgaaggtgataagtttataggtacttttgagagtgctgctgcaggtacatttgttcttgacatgcgttcttatgaaaggctgataaatactatttcacctgagaaacttaagaattatgctgcaagttataataaatataaatattatagtggtagtgctagtgaggctgactatcgttgtgcttgttatgctcatttagccaaggctatgttagattacgcaaaagatcataatgacatgttatattctccacctaccattagctacaattccaccttacaatctggtcttaagaagatggcacaaccatctggttgtgttgagagatgtgtggttcgcgtctgttatggtagtactgtgcttaatggagtttggttaggtgacactgttacttgtcctagacatgtcatagcaccatcaaccactgttcttattgattatgatcatgcatatagtactatgcgtttgcataatttttcagtgtcttataatggtgtcttcttgggagttgttggtgttacaatgcatggctctgtgttgcgtattaaggtttcacaatctaatgtacatacacc---taaacatgtttttaaaacgttgaaacctggtgattcttttaatattttagcatgttatgaaggtattgcatctggtgtttttggtgttaatttacgtacaaactttactattaaaggttcttttataaatggagcttgtggttctcctggttataatgttagaaatgatggtactgttgagttttgttatttacaccaaattgagttaggtagtggtgctcatgttggttctgattttactggtagtgtttatggtaattttgatgaccaacctagtttgcaagttgagagtgccaaccttatgctatcagataatgttgttgcctttttgtacgctgctttgttgaatggttgtaggtggtggttgcgttcaactagagttaatgttga--------tggttttaatgaatgggctatggctaatggttatacaagtgtttctagtgttgagtgctattctattttggcagcaaaaactggtgttagtgttgaacaattgttagcttccattcaacatcttcatgaaggttttggtggtaaaaacatacttggttattctagtttatgtgatgagttcacgctagctgaagttgtgaagcagatgtatggtgttaacttgcaaagtggtaaggttatttttggtttaaaaacaatgtttttatttagcgttttcttcacaatgttttgggcagaactctttatttatacaaacactatatggataaaccctgtgatacttacacctatattttgtctacttttgtttttgtcattatttttaactatgtttcttaaacataagtttttgtttttgcaagtatttttattacctactgttattgcaactgctttatataattgtgttttggattattacatagtaaaatttttggctgaccattttaactataatgtttcagtattacaaatggatgttcagggtttagttaatgttttggtctgtttatttgttgtatttttac---------acacatggcgcttttctaaagaac------gttttacacattggtttacatatgtgtgttctcttatagcagttgcttacacttatttttatagtggtgactttttgagtttgcttgttatgtttttatgtgctatatctagtgattggtacattggtgccattgtttttaggttatcacgtttgattgtaattttttcacctgaaagtgtatttagtgtttttggtgatgtgaaacttactttagttgtttatttaatttgtggttatttagtttgtacttattggggcattttgtattggttcaataggttttttaaatgtactatgggtgtttatgattttaaggtgagtgctgctgaatttaaatacatggttgctaatggacttcatgcaccacatggaccttttgatgcactttggttatcattcaaactacttggtattggtggtgaccgttgtataaaaatttcaactgtccaatccaaactgactgatttgaagtgtactaatgttgtgttattgggttgtttgtctagtatgaacattgcagctaattctagtgaatgggcttattgtgttgatttacacaataagattaatctttgtgatgaccctgaaaaagctcaaggtatgttgttagcactccttgcgttttttctaagtaaacatagtgattttggtcttgatggccttattgattcttattttgataatagtagcacccttcagagtgttgcttcatcatttgttagtatgccatcatatattgcttatgaaaatgctagacaagcttatgaggatgctattgctaatggatcttcttctcaacttattaaacaattgaagcgtgccatgaatatcgcaaagtctgaatttgatcatgaggtatctgttcagaagaaaattaatagaatggctgaacaagctgctactcagatgtataaagaagcacgctctgttaatagaaaatctaaagttattagtgctatgcactctttactttttggaatgttaagacgtttggatatgtctagtgttgaaactgttttgaatttagcacgtgatggtgttgtgccattgtcagttatacctgcaacttcagcttctaaactaactattgttagtccagaccttgaatcttattctaagattgtttgtgatggttctgttcattatgctggagttgtttggacacttaatgatgttaaagacaatgatggtagacctgttcatgttaaagagattacaaaggaaaatgttgaaactttgacatggcctcttatccttaattgtgaacgtgttgttaaacttcaaaataatgaaattatgcctggtaaacttaagcaaaaacctatgaaagctgagggtgatggtggtgttttaggtgatggtaatgccttgtataatactgagggtggtaaaacttttatgtatgcttatatttctaataaagctgaccttaaatttgttaagtgggagtatgagggtggttgcaacacaatcgagttagactctccttgtcgatttatggtc---gaaacacctaatggtcctcaagtgaagtatttgtattttgttaaaaatttaaataccttacgtagaggtgccgttcttggttttataggtgccacaattcgtctacaagctggtaaacaaactgaattggctgttaattctggacttttaactgcttgtgctttttcggttgatccagcaactacttacttggaggctgttaaacatggtgcaaaacctgtaagtaattgtattaagatgttatctaatggtgctggtaatggtcaagctataacaactagtgtagatgctaacaccaatcaagattcttatggtggagcatctatttgtttgtattgtcgggcccacgttcctcaccctagtatggatggttactgtaagtttaagggtaaatgtgttcaggttcctattggttgtttggatcctattaggttttgtttagaaaataatgtgtgtaatgtttgtggttgttggttgggacacgggtgtgcttgtgaccgtacaa------ctattcaaagtg---ttgacatttcttatttaaacgagcaaggggttctagtgcagctcgactagaaccctgtaatggcacggacatcgataagtgtgttcgtgcttttgacatttataataaaaatgtttcattcttgggtaagtgtttgaagatgaactgtgttcgttttaaaaatgctgatcttaaggatggttattttgttataaagaggtgtactaagtcggttatggaacacgagcaatccatgtataacctacttaacttttctggtgctttggctgagcatgatttctttacttggaaagatggcagagtcatttatggtaatgttagtagacataatcttactaaatatactatgatggacttggtctatgc----------------tatgcgtaactttgatgaacaaaattgtgatgttctaaaagaagtattagttttaactggttgttgtgacaattcttattttgatagtaagggttggtatgacccagttgaaaatgaggatatacatagagtttatgcatctcttggcaaaattgtagctagagctatgcttaaatgcgttgctctatgtgatgcgatggttgctaaaggtgttgttggtgttttaacattagataaccaagatcttaatggtaacttttatgattttggtgattttgttgttagcttacctaatatgggtgttccctgttgtacatcatattattcttatatgatgcctattatgggtttaactaattgtttagctagtgagtgttttgtcaagagtgatatttttggtagtgattttaaaacttttgatttgcttaagtatgatttcactgaacataaagaaaatttattcaataagtactttaagcattggagttttgattatcatcctaattgtagtgactgttatgatgatatgtgtgttatacattgtgctaattttaatacactatttgccacaactataccaggtactgcttttggtccactatgtcgtaaagtttttatagatggtgttccacttgttacaactgctggttatcattttaagcaattaggtttggtttggaataaagatgttaacacacactcagttaggttgacaattactgaacttttgcaatttgtcaccgacccttccttgataatagcttcttccccagcactcgttgatcaacgcactatttgtttttctgttgcagcattgagtactggtttgacaaatcaagttgttaagccaggtcattttaatgaagagttttataactttcttcgtttaagaggtttctttgatgaaggttctgaacttacattaaaacatttcttcttcgcacagaatggtgatgctgctgttaaagattttgacttttaccgttataataagcctaccattttagatatttgtcaagctagagttacatataagatagtctctcgttattttgacatttatgaaggtggctgtattaaggcatgtgaagttgttgtaacaaatcttaataagagtgctggttggccattaaataagtttggtaaagctagtttgtattatgaatctatatcttatgaagaacaggatgctttgtttgctttgacaaagcgtaatgtcctccctactatgacacagctgaatcttaagtatgctattagtggtaaagaacgtgctagaactgttggtggtgtttctctgttgtccacaatgaccacaagacaataccatcaaaaacatcttaaatccattgttaatacacgcaatgccactgttgttattggtactaccaaattttatggtggttggaataatatgttgcgtactttaattgatggtgttgaaaaccctatgctcatgggttgggattatcccaaatgtgatagagctttgcctaacatgatacgtatgatttcagccatggtgttgggctctaagcatgttaattgttgtactgcaacagataggttttataggcttggtaatgagttggcacaagttttaacagaagttgtttattctaatggtgg-tttttattttaagccaggtggtacgacttctggtgacgctagtacagcttatgctaattctatttttaacatttttcaagccgtgagttctaacattaacaggttgcttagtgtcccatcagattcatgtaataatgttaatgttagggatctacaacgacgtctgtatgataattgctataggttaactagtgttgaagagtcattcattgatgattattatggttatcttaggaaacatttttc-aatgatgattctttctgatgacggtgttgtctgttataacaaggattatgctgagttaggttatatagcagacattagtgcttttaaagccactttgtattaccagaataatgtctttatgagtacttctaaatgttgggttgaagaagatttaactaagggaccacatgagttttgttcccagcatactatgcaaatagttgacaaagatggtacctattatttgccttacccagaccctagtaggatcttgtcagctggtgtttttgttg---------------atgatgttgttaagacagatgctgttgttttgttagaacgttatgtgtctttagctattgatgcataccctctttcaaaacaccctaattctgaatatcgtaaggttttttacgtattacttgattgggttaagcatcttaacaaaaatttgaatgagggtgttcttgaatctttttctgttacacttcttgataatcaagaagataagttttggtgtgaagatttttatgctagtatgtatgaaaattctacaatattgcaagctgctggtttatgtgttgtttgtggttcacaaactgtacttcgttgtggtgattgtctgcgtaagcctatgttgtgcactaaatgcgcatatgatcatgtatttggtaccgaccacaagtttattttggctataacaccgtatgtatgtaatgcatcaggttgtggtgttagtgatgtcaaaaaattgtatcttggtggtttgaattactattgtacaaatcataaaccacagttgtcttttccattatgttcagctggtaatatatttggtttatataaaaattcagcaactggttccttagatgttgaagtttttaataggcttgcaacgtctgattggactgatgttagggactataaacttgctaatgatgttaaagatacacttagactctttgcggctgaaactattaaagctaaagaagagagtgttaagtcttcttatgcttttgcaactcttaaagaggttgttggacctaaagaattgcttcttagttgggaaagtggtaaagttaaaccacctttgaatcgtaattctgttttcacctgttttcaaataagtaaggactcaaaattccaaataggtgagttcatcttcgagaaggttgaatatggttctgatactgttacgtataagtctactgtaactactaagttagttcctggtatgatttttgtcttaacatctcacaatgtccaacctttacgtgcaccaactattgcaaaccaagagaagtattctagcatttataaattgcaccctgcttttaatgtcagtgatgcatatgctaatttggttccatattaccaacttattggtaaacaaaagataactacaatacagggtcctcctggtagtggtaagtcacattgttccattggacttggattgtactatccaggtgcgcgtattgtttttgttgcttgtgcccatgctgctgttgattccttatgtgcaaaagctatgactgtttatagcattgataagtgtactaggattatacctgcaagagctcgggttgagtgttatagtggctttaaaccaaataacactagtgcacaatacatatttagcactgttaacgcattacctgagtgtaatgctgatatcgttgttgtagatgaagtttcaatgtgtacaaattatgacctttctgttattaatcagcgtttatcatataaacatattgtttatgttggtgatccacaacaacttcctgcacctagagtaatgattactaaaggtgttatggagcctgttgattataacgttgttactcaacgtatgtgtgctataggccctgatgtttttcttcataaatgttatagatgtcctgctgaaatagttaatacagtttctgaacttgtttatgagaacaagtttgtccctgttaaacctgctagtaaacagtgttttaaagtcttttttaagggtaatgtacaggttgacaatggttctagtattaacagaaagcagcttgaaatagttaagctgtttttagttaaaaatccaagttggagtaaggctgtgtttatttctccttataatagtcagaattatgttgctagtagatttttaggacttcaaattcaaactgttgattcttctcaaggtagtgagtatgattatgtaatctatgcacaaacttctgacactgcacatgcttgcaatgtaaaccgttttaatgttgctataacacgtgctaagaagggtatattttgtgtaatgtgtgataaaactttgtttgattcacttaagttttttgagattaagcatgcagatttacactc---tagccaggtttgtggcttgtttaaaaattgtacacgcactcctct---taatttaccaccaactcatgcacacactttcttgtcgttgtcagatcagtttaagactacaggtgatttagctgttcaaataggttcaaataacgtttgtacttatgaacatgttatatcatttatgggttttaggtttgatattagtattcctggtagtcatagtttgttttgtacacgtgactttgctattcgtaatgtgcgtggttggttgggtatggatgttgaaagtgctcatgtttgtggcgataacataggtactaatgttcctttacaggttggtttttcaaatggtgttaattttgttgtgcaaactgaaggttgtgtgtctaccaattttggtgatgttattaaacctgtttgtgcaaaatctccaccaggtgaacaatttagacaccttgttcctctttt---acgtaaaggacaaccttggttaattgttcgtagacgcattgtgcaaatgatatctgattatttgtccaatttgtctgacattcttgtctttgttttgtgggcaggtagtttggaattaactacaatgcgttactttgtaaaaatagggccaattaaatattgttattgtggtaattctgccacttgttataattcagttagtaatgaatattgttgttttaaacatgcattgggttgtgattatgtttacaatccgtatgcttttgatatacaacagtggggttatgttggttccttgagccaaaaccaccacacattctgtaacattcatagaaacgagcatgatgcctctggtgatgctgttatgacacgttgtttggcagtacatgattgttttgtcaaaaatgttgattggactgtaacatacccctttattgcaaatgagaaatttatcaatggctgtgggcgtaatgtccagggacatgttgttcgtgcagccttgaaattgtataaacctagtgttattcatgacattggtaatcctaaaggtgtacgttgtgctgttactgatgccaaatggtactg-ttatgacaagcaacctgttaatagtaatgtcaagttgttggattatgattatgcaacccatggtcaacttgatggtctttgtctattctggaattgtaatgttgatatgtatccagaattttcaattgtgtgtcgttttgacacacgtactcgttctgtttttaatttagaaggtgttaatggtggttctctttatgttaacaaacatgcgtttcatacaccagcatatgataaacgtgcttttgttaaattaaaacctatgccttttttttactttgatgacagtgattgtgatgttgtgcaagaacaagttaattatgtaccccttcgcgctagtagttgtgttacccgttgtaatataggtggtgctgtttgttcaaaacatgcaaatttgtatcaaaaatatgttgaggcatataatacatttacacaggctggttttaacatttgggtaccacatagttttgatgtttataatttgtggcaaatttttattgaaactaatttacaaagtcttgaaaatatagcatttaatgttgtaaaaaaagggtgttttactggtgttgatggtgagttacctgttgcagttgttaacgacaaagtttttgttcgctatggcgatgttgacaacttggtttttacaaataaaacaacattgcctactaatgttgcttttgaattgtttgcaaaacgaaaaatgggtttaacaccaccattgtctattctcaaaaatctcggtgttgttgctacatataaatttgttttatgggattatgaagctgaaagaccttttacctcatatactaagagtgtatgtaaatacactgattttaatgaggatgtttgtgtttgttttgacaatagtattcagggttcgtatgagcgttttacgcttactacgaacgctgttttattttctactgttgtcat------------taaaaatttaacacctataaagttgaatttt-ggtatgttgaatggtatgccagtttcttctattaaaggtgataaaggtgttgaaaaattagttaattggtacatatatgttcgtaaaaatggtcaatttcaagatcactatgatggtttttacactcaaggtaggaatttatcagactttacaccaagaagtgatatggagtgtgattttcttaacatggatatgggtgtttttattaataaatatggtcttgaggattttaattttgaacatgttgtatatggtgatgtttcaaaaactacattaggaggtcttcatttgttgatatcacagtttaggcttagtaaaatgggtgttttgaaagctgatgattttgtcactgcttctgacacaactttgaggtgctgtactgttacttatcttaatgaacttagttcaaaagttgtttgtacttatatggatttgttgttggacgactttgttactatactaaagagtttagatcttggtgtaatatctaaagttcatgaagttattatagataataaaccttataggtggatgttgtggtgtaaagataaccacttgtccactttttatccacagttgcagtctgctgaatggaagtgtggttatgctatgccacaaatttataagcttcaacgtatgtgtttggaaccttgtaatttatataattatggtgctggtattaagttgcctagtggtataatgttaaatgttgttaaatacactcagctttgtcaatacctaaatagcactacaatgtgcgtacctcataatatgcgtgttttgcactatggtgctggttctgacaaaggtgtggcacctggtacaactgttttaaaacgttggctaccacctgatgcaataatcattgataatgatatcaatgattatgttagtgatgcagattttagcattacaggtgattgtgctactgtttatcttgaagataagtttgacttacttatttctgatatgtatgatggtagaattaaattttgtgatggtgaaaacgtctctaaagatgggttttttacttatcttaatggtgttattagagaaaaattagctattggtggtagtgttgccattaagattacagaatatagttggaataagtatctttatgaattaatacaaagatttgctttttggactttgttttgcacgtctgttaatacatcctcttcagaagcttttcttattggtattaattatttaggtgactttattcaaggtccttttatagctggtaacactgttcatgctaattatatattttggcgtaattctactattatgtctttgtcatataattcagttttagatttaagtaagtttgaatgtaaacataaggccactgttgttgttacacttaaagatagtgatgtaaatgatatggttttgagtttgattaagagtggtaggttgttgttacgcaataatggtcgt---tttggtggttttagtaatcatttagt---ctcaacta---aatgaaacttttc------------ttgat----------tttgct---------tgttttgcccttggcc-----------------------------------------------------------------------------------------------------tcttgctt-----------------tt---tcacatgtaata----gtaa---------------tgctaatctctct------------------------at---------------------------------------------------------------------------------------------------------------------------------------------------------------------------------------------------------------------------------------------------------------------------------------------------------------------------------------------------------------------------------------------------------------------------------------------------------------------------------------------------------------------------------------------------------------------------------------------------------------------------------------gttacaattaggtg-----ttcctgacaatt---cttc---aactattgtcacgggtttattgcc-------------------------------------aactcattggatttgtgctaa---------------------------------------------tcagag------------tacatctgtttactcagcc------------------------------------------aatggtttctttta-----------------------------tattgat------------gttggtaatcaccgta---------gtgcttttgcgctccatactggttattatga------------------tgt--------t------aatcagta--------------ttatatttatgttact--aatgaaa---------taggcttaaatgcttctg---ttactcttaagatttgtaag------tttggta-----------taaacactacttttg---------------------------------------attttttaagtaattcttc----------tagt------------------tcttttgactgtatagtta-atttgttattt---------acagaacagttag------------gtgcg----cctttgggcataactatat-----------ctggtgaaactg-----tgcgtctgcatttatataatgtaactcgtactttttatgtgccagcagcttata----------------aacttactaaacttagtgttaaatgttactttaactattc------ctgtgtttttagtgttgtcaacgccaccgt------------tactgtgaatgtcaccacac---ataatggccgtgtagttaactacactgtt-------tg-----tgatgattgt--------aatggttatactgataacatattttctgttcaacaggatggccgcattcctaatggtttcccttttaataattggtttttgctaactaatggttccacactagtggacggggtctctagactttatcaaccactccgtttaacttgtttatggcctgtacctggtcttaaatcttcaactggttttgtttattttaatgc-cac---tggtt---------------ctgatgttaattgtaacggctatca------acataattctg-ttgctgatgttatgcgttacaatcttaacttcagtgctaattctgt---ggata---------atctcaagagtggt--------gttatagtttttaaaactctacagta---------cgatgttttgtttt----actgtagtaattcct------------ct---------------tcg------ggcgttctag---ataccacaataccttttggcccttcctctcaaccttattactgttttataaatagtaccatc--------aacaccactcatg------------ttagcacttttgtgggtgtcctaccacccactgtgcgtgagattgttgttgctagaactggtcagttttatattaatggttttaagtattttgatttgggttttatcgaagctgtcaattttaatgtcacaa---------------------ctgctagtgccacagatttttggacggttgcatttgctacttttgtcgatgttttggttaatgttagtgcaactaagattcaaaacttactttattgcgattctccatttgaaaagttgcagtgtgagcacttgcagtttggattgcaagatggtttttattctgcaaattt---------tcttgatgataatgttttgcctgagacttatgttgcactccccatttattatcaacacacggacataa------attttactgcaact------gcatcttttggtggtt--------------------------------------cttgt---------------------tatgtttgtaaaccacaccaggttaatatatctcttaatggtaacact---------------------tcagtgtgtgtta-----gaacatctcat------ttttcaattaggtata------tttataaccgcgttaagagtggttcaccaggtgactcttcatggc----------acatttatttaaa------------------gagtggcacttgtccattttctttttctaagttaaataattttcaaaagtttaagactatttgtttttcaaccgtc---gcagtgcctggtagttgtaattttccacttgaagccacctg-gcattacacttctta------------------tactattg-------------------ttggtgctttgtatgtta------cttggtctgaaggtaattccattactggtgtacct---------tatcctgtctctggtattcgtgagtttagtaatttagttttaaataattgtaccaaatataatatttatgattatgttggtactggaattatacgttcttcaaaccagtc------acttgctggtggtattacatatgtttctaactctggtaatttacttggttttaaaaatgtttccactggtaacatttttattgtgacaccatgtaaccaaccagaccaagtagctgtttatcaacaaagcattattggtgccatgactgctgttaatgagtctaga--tatggc------ttg------caaaacttactacagttacctaacttttattatgttagtaatg------gtagtaacaat------------------tgcactacggccgttatgacttattctaattttggtatttgtgctgatggttctt------taattcctgttcgtctgcgtaattctagtgataatggtatttca-gccataatcactgctaatttatccattccctctaactggactacttcagttcaagttgagtacctccaaattactagtactccaatagttgttgattgtgctacttatgtgtgtaatggtaaccctcgctgtaagaatctacttaagcagtatacttctgcttgtaaaactattgaagatgccttacgacttagtgctcatttggaaactaatgatgttagtagtatg------------ctaactttcgatagcaatgcttttagt-ttggc---------taatgttactagttt------tggagattataacctttctagtgttttacctcagagaaacattcattcaagccgtatag------------caggacgtagtgctttggaagatttgttgtttagcaaagttgttacatctggtttgggtactgttgatgttgactataagtcttgtac-------taaaggtctttct---------attgctgaccttgcttgtgctcagtactacaatggcataatggttttgccaggtgttgctgatgctgaacgtatggccatgtacacaggttctcttataggtggcatggtgctcggaggtcttacatca---gcagccgccatacctttttctttggcactgcaagcacgacttaactatgttgctttacaaactgatgtgcttcaagaaaatcagaaaattttggctgcatcatttaataaggctattaataacattgttgcttcttttagtagcgttaatgatgctattacacaaactgcagaggctatacatactgttactattgcacttaataagattcaggatgttgttaatcaacagggtagtgctcttaaccatctcacttcacaattgagacataattttcaggccatttctaattcaattcaagctatttatgaccggcttgattcaattcaagccgatcaacaagttgacagattaattactggacggcttgcagctttgaatgcatttgtttcccaagttttgaataaatatactgaagttcgtagttccagacgcttagcacagcagaagattaatgaatgtgtcaaatcacaatctaatagatatggtttttgtggc---aatggcacccatatcttttcaatcgtcaactcagctccagatggtttgctttttcttcatactgttttgctgccaaccgactacaagaatgtaaaggcgtggtcgggtatctgtgttgatggcatttacggctatgttctgcg------tcaatctaacttggttctttattctgataatggt---------------------gtttttcgtgtaacttccagggtcatgtttcaacctcgtttacctgttttgtctgattttgtgcaaatatataattgtaatgttacttttgttaacatatctcgtgtcgagttacatactgtcatacctgactacgttgatgttaataaaacattacaagagtttgcacaaaacttacc------aaagtatgtta---------agcctaattttgacttgactccttttaatttaacatatcttaatttgagttctgagttgaagcaactcgaagttaaaactgctagtcttttccaaactactgttgaattacaaggtcttattgatcagattaacagtacatatgttgatttgaagttgcttaataggtttgaaaattatattaaatggccttggtgggtttggctcattatttctgttgtttttgttgtattgttgagtcttcttgtgttttgttgtctttctacaggttgttgtggttgttgcaattgtttaacttcatcaatgcgaggttgttgtgattgtggttcaactaaacttccttattacgaa---tttgaaaaggtccacgttcaata-----------------------atgcctttcggtggcctatttcaacttactcttgaaagtactattaataagagtgtggctaatcttaaattacca----cctcatgatgttactgtcttgcg---------tgacaatctcaaacctgttactacacttagtactatcactgcttatttgttagttagtttgtttgtcacttattttgc-tttattcaaacctcttactgctagaggtcgtgttgcttgttttgttttaaaattattgacactatttgtctatgtgcctttattggttctttttggtatgtatcttgacagttttataa---ttttttctacgctgttgtttcgattcatacatgttggctattatgcctatctctataaaaatttttcatttgttttgttcaatgttactaaactatgcttcgtttcaggcaagtgttggtatcttgaacaatcattttatgaaaatcgtttt--gctgctatttatggtggtgaccactatgtcgttttaggtggtgaaactattacttttgtttcttttgatgacctttatgttgctattagaggttcttgtgaaaagaacctacaacttatgcgtaaggttgatttgtataatggtgctgtcatttacatttttgccgaagagcctgttgttggtatagtc---------tac---tcctct------------------------caactatacgaagatgt------------------------------------------------------------------------------------------------------------------------------------------------------------------------------------------------------------------------------------------------------------------------------------------------------------------------------------------------------------------------------------------------------------------------------------------------------------------------------------------------------------------------------------------------------------------------------------------------------------------------------------------------------------------------------------------------------------------------------------------------------------------------------------------------------------------------------------------------------------------------------------tccttcgattaattgatgacaatggcattgtcctcaattccatt----------ttatggctcctt----------gttatgatattttt-------------ctttgtgttggcaatgacttttattaaactgattcaattgtgttttacttgtcattatttttttagtaggacattatatcaaccagtttataaaatttttcttgcttaccaagattatatgcaaatagcacctgttccagctgaagtactaaatgtctaaactaaacg---------------------------------------------------------atgtctaat------------------------------------------------agtagtgtg---------------------------------------------cctc------tttcagagg-tttatgtccatttacgtaactggaactttagttggaatttaattctaacgctttttatagttgtgttgcagtatgggcattataagtatagcagacttctttatggtttaaagatgtctgttttatggtgtttatggccacttgttctagctttgtctatttttgactgttttgtcaattttaatgtggactgggtcttttttggttttagtattcttatgtctattattacactttgtttatgggttatgtattttgttaatagtttcagactttggcgccgtgttaaaactttttgggcttttaatcctgaaactaatgcaatcatctctctccaggtttacggacataattattacttaccggtgatggctgcacctacaggtgttacattaacacttctcagtggtgtacttcttgttgatggccataagattgctactcgtgttcaagtgggtcagttgcctaaatatgtaatagttgctacacctagtaccacaattgtttgtgaccgtgttggtcgctctgttaatgaaacaagccagactggttgggcattctacgtccgtgctaaacatggtgatttttctggtgttgcctctcaggagggtgttttgtcagaaagagagaagttgcttcatttaatctaaactaaacaa--------------------------------------aatggctag------------tgtaaattgggccgat---g------------------------acagagctgcta---ggaagaaatttcctcctccttcattttacatgcctcttttggttagttctgataaggcaccatatagggtcatccccaggaatcttgtccctattgg------taagggtaataaagatgagcagattggttattggaatgttcaagagcgttggcgtatgcgcagggggcaacgtgttgatttgcctcctaaagttcatttttattacctaggtactggacctcataaggaccttaaattcagacaacgttctgatggtg------ttgtttgggttgctaaggaaggtgctaaaactgttaataccagtcttggtaatcgcaaacgtaatcagaaacctttggaaccaaagttctctattgctttgcctccagagctctctgttgttgagt------------------ttgaggatcgctctaataactcatctcgtgctagc------------------agtcgttcttcaactc------------------------gtaacaactcacgagactcttctcgtagc--act---------------tcaagacaac----------------------------------------------------agtctcgcactcgt--------------------------------------------tctgattctaaccagtcttcttc----------agatcttgttgctgctgttactttggct---------ttaaagaacttaggttttga------------taaccagtcgaagt-----------------------------------------cacctagt---tcttctggtacttccactcc------taag------------------------aaacctaataagcctctttctcaacccagggctgataagccttc--------------------tcagttgaagaaacctcgttggaagcgtgttcctaccagagaggaa------aatgttattcagtgctttggtcctcgtgattttaatcacaatatgggggattcagatcttgttcagaatggtgttgatgccaaaggttttccacagcttgctgaattgattcctaatcaggctgcgttattctttgatagtgaggttagcactgatgaagtgggtgataatgttcagattacctatacctacaaaatgcttgtagctaaggataataagaaccttcctaagttcattgagcagattagtgctttt---------------------actaaacccagttctatc-aaagaaatgcagtcacaatcatctcatgctgttcagaacacagtactt-----------------------------------------------aat------------------------------------------gcttctattccagaatctaaaccat------------------------------------------tggctgatgatgattcagccatt---------------atagaaattgtcaacgaggttt----------------------------------------------------------------------tgcattaaattgtt-----------------------------------------------------------------------------------------------------------------------------------------------------------------------------------------------------------------ttgtaattccagttg---------------------------------------------------------------------------------------------------------------------------------------------------------------------------------------------------------------------------------------------------------------------------------------------------------------------------------------------------------------------------------------------------------------------aatgtttatta-----------------------------------------------------------------------------------------------------------------------------------------------------------------------------------------------------------------------------------------------------------------------------------------------------------------------------------------------------------------------------------------------------------------------------------------------------------------------------------------------------------------------ttattagt-------------------------------------------------------------------tg-------caaccccatgcgtttagcgcatga-----------------------taagggtttagtcttacacacaatggtaggccagtgatagt-aaagtgtaa-gtaatttgctat---catattaacatgtctagaggaaagtcagaa--------ctttttctgtttgtgtt-----gttggagtac--tt--aaagatcgc-ataggcgcgccaa-caa----------------------------------------------------------------------------------------------------tggaagagccaac----------aacatatctaaa--aatgtt------------------------ttgtctggtacttgttaatgata----------------------------------------------------------------------------------------------------------------------------------------------------------------------------------------------------------------------------------------------------------------------------------------------------------------------------------------------------------------------------------------------------------------------------------------
>JQ765567_HumanNL63_USA_2009-03-12
---------------------------------------------------------------------------------------------------------------------------------------------------------------------------------------------------------------------------------------------------------actttgtgtctactcctctcaactaaac-gaaattt------ttcta-gtgctgtcatttgt-----tatg-ac--agtcctagtgtaattgaaatttcgtcaagtttgtaa--actggttaggcaagtgttgtatttt-ctgtgtttaagcactggtggttctgtcca-ctagtgcacaca-ttgata-cttaag-tggtgttctgtca-ctgcttattgtggaagcaacgttctgtcgttgtggaaaccaataactgctaaccatgttttacaatcaagtgacacttgctgttgcaagtgattcggaaatttcaggttttggttttgccattccttctgtagccgttcgcgcttatagcgaagccgctgcacaaggttttcaggcatgccgctttgttgcttttggcttacaggattgtgtaaccggtattaatgatgacgattatgtcattgcattgactggtactaatcagctttgtgccaaaattttacttttttctgatagacctcttaatttgcgaggttggctcattttttctaacagcaattatgttcttcaggactttgatgttgtttttggcca---tggtgcaggaagtgtggtttttgtg------gataagtatatgtgtggttttgatggtaaacctgtgttacctaaaaacatgtgggaatttagagattactttaatgataat---actgatagtattgttattgatggtgtcacttatcaattagcatgggatgttatacgtaaagacctttcttatgaacagcaaaatgttttagctattgagagcattcattat---cttggtactacaggtcatactttgaagtctggttgcaaactcactaatgctaagccgcctaaatattcttctaaggttgttttgagtggtgaatggaatgctgtgtatagggcgtttggttcaccatttattacaaatggtatgtcattgctagatataattgttaaaccagttttctttaatgcttttgttaaatgcaattgtggttctgagagttggagtgttggtgcatgg---gatggttacttatcttcttgttgtggcacacctgctaagaaactttgtgttgttcctggtaatgttgttcctggtgatgtgatcatcacctcaactagtg---ctggttg------tggtgtta---aatactatgctggtttagttgttaaacatattactaacattact------------------ggtgtgtctttatggcgtgttacagctgttcattctgatggaatgtttgtggcatcatcttcttatgatgcactcttgcatagaaattcattgga---ccctttttgctttgatgttaacactttactttctaatcaattacgtctagcttttcttggtgcttctgttacagaagatgttaaatttgctgctagcactggtgttattgacattagtgctggtatgtttggtctttacgat---gacatattgacaaacaataaaccttggtttgtacgcaaagcttctgggctttttgatgcaatctgggatgcttttgttgccgctattaagcttgtaccaactactactggtgttttggttaggtttgttaagtctattgcttcaactgttttaactgtctctaatggtgttattattat---gtgtgcagatgttccagatgctttt-caatcagtttatcgcacatttacacaagctatttgtgctgcatttgatttttctttagatgtatttaaaattggtgatgttaaatttaaacgacttggtgattatgttcttactgaaaacgctcttgttcgtttgactactgaagttgttcgtggtgttcgtgatgctcgcataaagaaagccatgtttactaaagtagttgtaggtcctacaactgaagttaagttttctgttattgaacttgccactgttaatttgcgtcttgttgattgtgcacctgtagtttgccctaaaggtaagattgttgttattgctggacaagcttttttctatagtggtggtttttatcgttttatggttgatcctacaactgtattaaatgatcctgtttttactggtgatttattttac---------actattaagtttagtggttttaagcttgatggttttaaccatcagtttgttactgct---agttctgctacagatgccattattgctgttgagctgttgttattggattttaaaactgcagtttttgtgtacacatgtgtggttgatggttgtagtgtcattgttagacgtgatgctacattcgctacacatgtgtgttt---------taaggactgttataatatttgggagcaattctgcattgataattgtggtgagccatggtttttgactgattataatgctatcttgcagagtaataaccctcaatgtgccattgttcaagca---------tcggagtct---------------------aaagttttgcttgagaggtttttacctaagtgtcctgaaatactgttgagtattgatgatggccatttatggaatctttttgttgaaaagtttaattttgttacagattggttaaaaactcttaagcttacacttacttctaatggtcttttaggtaattgtgccaaacgttttagacgtgttttggtaaaattgcttgatgtctataatggttttcttgaaactgtctgtagtgtcgcatacactgctggtgtttgcatcaaatattatgctgttaatgttccatatgtagttattagtggttttgtaagtcgtgtaattcgtagagaaaggtgtga------catgacttttccttgtgttagttgtgtcacctttttctatgaatttttagacacttgttttggtgttagtaaacctaatgccattgatgttgaacatttagagcttaaagaaaccgtttttgttgaacctaaggatggtggtcaattttttgtttctggtgattatctttggtatgttgtagatgacatttattatccagcttcatgtaatggtgtattgccagttgcttttacaaaa---ttagcaggtggtaa---------aatatctttttctgatgatgttatagttcatgatgttgaacctacccataaagtcaagctcatatttgagtttgaagatgatgttgttaccagtctttgtaagaagagttttggtaagtccattatttatacaggt---gattgggaaggtctacatgaagttcttacatctgcaatgaatgtcattgggcaacatattaagttgccacaattttatatttatgatgaagagggtggttatgatgtttctaaaccagttatgatttcacaatggcctatt---------------------------------------------------------------------------------------------------------------------------------------------------------------------------------------------------------------------agtaatgat---------------------agtaatg------------------------gttgtgttgttgaa---------------------------gcgagcactgattttcatcaattagaat--------------------------------------------------------------------------------------gtatt----------------------------------------------------------------------------------------------------------gttgatgactc------------------------------------------------------------------tgttagagaa---------gaggttgatataattgaac------------------------------aaccttttga---------------agaagttga----acatgtgct------------ctcaatta---aacaacctttttctttttcttttagagatgaattgggtgttcgtgttttagatcaatctgataataattgttggattagtaccacacttgtacagttgcaacttacaaagcttttggatga---ttctattgagatgcaattgtttaaagttggtaaagttgattcaattgtccaaaagtgttatgagttgtctcatttaattagtggttcacttggtgatagtggtaaacttcttagtgaacttcttaaagaaaaatatacatgttctataacttttgagatgtcttgtgattgt---ggtaaaa------agtttgatgagcaggttggttgtttgttttggattatgccttacacaaaactttttcaaaaaggtgagtgttgtatttgtcataaaatgcagacttataagcttgttagtatgaaaggtactggtgtgtttgt---acaggacccagcacctattgacattgatgctttccctgtgaaacctatatgttcatctgtatatttaggtgttaagggttc---------tggtcattatcaaacaaatttatacagttttaacaaagctattgatggttttggtgtctttgacattaaa---------aatagtagtgttaatactgtttgttttgtcgatgttgattttcata----------------------------------------------------gtgtagaagtagaa------------------------------------------------------gctggtgaa------g-------------------------------------------------------ttaaaccttttgctgtatataaaaatgttaaattttatttaggtgatatttcacaccttgtaaactgtgtttcttttgactttgttgtcaatgctgctaatgagaatcttatgcatggaggtggtgttgcacgtgctattgatattttgactgaaggtcaacttcagtcattatctaaagattacattagtagtaatggtccacttaaggtaggaacaggtgttatgttggagtgtgaaaaattcaatgtatttaatgttgttggtccgcgagctggtaaacatgagcattcattacttgttgaagcttataattctattttagttgaaaatggtattccacttatgcctcttcttagttgtggtatttttggtgtaaggattgaaaattctcttaaagctttgtttagttgtgacattaataaattattgcaagtttttgtttattc------------ttcaaatgaagaacaagctgttcttaagtt-------------------------------------------------------------------------------------tttagatggtttagat---ttaacaccagtca--------------------------------------------------------------------------ttgacgatg---------------------------------------------ttgatgttg----------tt------------------------------------------------------------------------aaacctttta------gagttgaaggtaatttttcattctttgattgtggtgtcaatgcc------------ttggatggtgata---ct------tacttattattcactaactctattttaatgttggataaacaaggacaattattggatacaaaacttaatggtattttgcaacaggcagctcttgattatcttgctaca------gttaaaactgtaccagctggtaatttggttaaact---------tgt---tgttgagagttgtaccatttatatgtgtgttgtaccatcgataaatgatctttcttttgataaaaatcttggtcgttgtgtgcgtaaacttaatagattgaaaacttgtgttattgccaatgttcctgctattgatgttttgaaaaagcttctttcaagtttgactttaactgttaaatttgttgtagagagtaatgttatggatgttaacgactgttttaagaatgataatgtagttttgaaaattactgaagatggtattaatgttaaagatgttgttgttgagtcttctaagtcacttggtaaacaattgggtgttgtgagtgatggtgttgactcttttgaaggtg---ttttacctattaatactgatac------tgtcctatctgtag---ctccagaagttgactgggttgctttttatggttttgaaaaggcagcactttttgcttctttggatgtaaagccatatggttaccctaatgattttgttggtggttttagagttcttgggaccaccgacaataattgttgggttaatgcaacttgtataattttacagtatcttaagcctacttttaaatctgagggtttaaatgttctttggaacaaatttgttacaggtgatgttggaccttttgttagttttatttattttataactatgtcttcaaagggtcaaaagggtgatgctgaagaggcattatctaaattgtcagagtatttgattagtgattctattgttactcttgaa---------------caatattcaacttgtgacatttgtaaaagta------------ctgtagttgaagttaaaagtgctgttgtttgtgctagtgtgcttaaagatggttgtgatgttggtttttgtccacacagacataaattgcgttcacgtgttaagtttgttaatggacgtgttgttattaccaatgt------------tggtgaacctataatttcacaaccttctaagttgcttaatggtattgcttatacaacattttcaggttcttttgataac------ggtcactatgtagtttatgatgctgctaataatgctgtctatgatggtg---ctcgtttatttgcttcagatttgtctactttagctgttacagctattgttgtagtaggtggttgtgtaacatctaat---------gtttcaccaa----------ttgttagtgagaaaattt-------------ctg----ttatggataaacttgatactggtgcacaaaaatttttccagtttggtgattttgttatgaataacattgttc-tgtttttaacttggttgcttagtatgtttagtcttttacgtacttctattatgaagcatgatattaaagttattgccaaggctcctaaacgtacaggtgttattttgacacgtagttttaagtataacattaaatctgctttgtttgttgtaaaacagaagtggtgtgttattgttactttgtttaagttcttattgttattatatgctatttatgcacttgtttttatgattgtgcaatttagtccttttaatagtcttttatgtggtgacattgtaagtggttatgaaaaatccacttttaataaggatatttattgtggtaattctatggtttgtaagatgtgtttgtttagttatcaagagtttaatgatttggatcatactagtcttgtttggaagcacattcgtgatcctatattaatcagtttacaaccatttgttatacttgttattttgttaatttttggtaatatgtatttgcgttttggacttttatattttgttgcacaatttattagtacttttggttctttcttaggctttcatcagaaacagtggtttttacattttgtgccattcgatgttttatgtaatgagtttttagctacatttattgtctgcaaaattgttttatttgttagacatattattgttggctgtaataatgctgactgtgtagcttgttctaaaagtgctagacttaaacgtgtaccacttcaaactattattaatggtatgcataaatcattctatgttaatgctaatggtggtacttgt---ttctgtagtaaacataacttcttttgtgttaattgtgattcttttgggcctggtaatacttttattaatggtgatattgcaagagagcttggtaatgttgttaaaacagctgttcaacccacagctcctgcatatgttattattgataaggtagattttgttaatggattttatcgtctttatag------tggtgacactttttggcggtatgactttgacattactgaatctaagtatagttgtaaagaggttctgaagaattgtaatgttttagaaaattttattgtttacaataatagtggtagtaacgttacacagattaaaaatgcttgtgtttatttttctcaattgttgtgtgaacctataaagttggtaaattcagagttgttgtcaactttatcggttgattttaatggtgttttgcataaggcatatgttgatgttttgtgtaatagtttttttaaggagttaactgctaacatgtccatggctgaatgtaaagctacacttggttt---gactgtttctgatgatgattttgtttcagctgttgccaatgcacataggtatgacgttttgctttcagatttgtcatttaataatttttttatttcttatgctaaacctgaagataagttgtccgtttatgacattgcttgttgtatgcgtgccggttctaaggttgttaatcataatgttttaatcaaagagtcaatacctattgtttggggtgccaaggactttaatactctttctcaagagggtaagaagtaccttgttaaaacaactaaagcaaagggtttgacttttttattaacttttaatgataaccaagcaattacacaagttcctgctactagtatagttgcaaaacaaggtgctgg----------------ttttaaacgt-acttataatt-ttgtgtggtatgtatgtttatttgttgttgcattgtttattggtgtttcat---ttattgattatacaaccactgtaactagctttcatggttatgattttaagtacattgagaatggtcagttgaaggtgtttgaagcacctttacactgtgttcgtaatgtttttgataattttaatcaatggcatgaggctaagtttggtgttgttactactaatagtgataaatgtcctatagttgttggtgtttcagagcgtattaatgttgttcctggtgttccaacaaatgtatatttggtaggaaagactcttgtttttacattacaggctgcttttggaaacacaggtgtttgttatgactttgatggtgttactactagtgataagtgtatttttaattctgcttgtactaggttggaaggtctgggtggtgacaatgtttattgttacaatactgatcttattgaaggttctaaaccttatagtactttacagcctaatgcttattataagtatgatgttaaaaattatgtacgttttccagaaattttagctagaggttttggcttacgtactattagaactttggctacacgttattgtagagttggtgaatgccgtgactcacataaaggtgtttgttttggttttgataaatggtatgttaatgatggacgtgttgatgacggttacatttgtggtgatggtcttatagaccttcttgttaatgtactctcaatctttagttcatcttttagcgttgtggctatgtctggacatatgttgtttaattttctttttgcagcatttattacatttttgtgctttttagttactaaatttaaacgtgtttttggtgatctttcttatggtgtttttactgttgtttgtgcaactttgattaataacatttcttatgttgttactcaaaatttattttttatgttgctttatgctattttgtactttgtttttactaggacagtgcgttatgcttggatttggcatattgcatacattgttgcatatttcttgttaataccatggtggcttctcacatggtttagttttgctgcatttttagagcttttacctaatgtttttaagttaaaaatctctactcaattgtttgaaggtgataagtttataggtacttttgagagtgctgctgcaggtacatttgttcttgacatgcgttcttatgaaaggctgataaatactatttcacctgagaaacttaagaattatgctgcaagttataataaatataaatattatagtggtagtgctagtgaggctgactatcgttgtgcttgttatgctcatttagccaaggctatgttagattacgcaaaagatcataatgacatgttatattctccacctaccattagctacaattccaccttacaatctggtcttaagaagatggcacaaccatctggttgtgttgagagatgtgtggttcgtgtctgttatggtagtactgtgcttaatggagtttggttaggtgacactgttacttgtcctagacatgtcatagcaccatcaaccactgttcttattgattatgatcatgcatatagtactatgcgtttgcataatttttcagtgtcttataatggtgtcttcttgggagttgttggtgttacaatgcatggctctgtgttgcgtattaaggtttcacaatctaatgtacatacacc---taaacatgtttttaaaacgttgaaacctggtgattcttttaatattttagcatgttatgaaggtattgcatctggtgtttttggtgttaatttacgtacaaactttactattaaaggttcttttataaatggagcttgtggttctcctggttataatgttagaaatgatggtactgttgagttttgttatttacaccaaattgagttaggtagtggtgctcatgttggttctgattttactggtagtgtttatggtaattttgatgaccaacctagtttgcaagttgagagtgccaaccttatgctatcagataatgttgttgcctttttgtacgctgctttgttgaatggttgtaggtggtggttgcgttcaactagagttaatgttga--------tggttttaatgaatgggctatggctaatggttatacaagtgtttctagtgttgagtgctattctattttggcagcaaaaactggtgttagtgttgaacaattgttagcttccattcaacatcttcatgaaggttttggtggtaaaaacatacttggttattctagtttatgtgatgagttcacgctagctgaagttgtgaagcagatgtatggtgttaacttgcaaagtggtaaggttatttttggtttaaaaacaatgtttttatttagcgttttcttcacaatgttttgggcagaactctttatttatacaaacactatatggataaaccctgtgatacttacacctatattttgtctacttttgtttttgtcattatttttaactatgtttcttaaacataagtttttgtttttgcaagtatttttattacctactgttattgcaactgctttatataattgtgttttggattattacatagtaaaatttttggctgaccattttaactataatgtttcagtattacaaatggatgttcagggtttagttaatgttttggtctgtttatttgttgtatttttac---------acacatggcgcttttctaaagaac------gttttacacattggtttacatatgtgtgttctcttatagcagttgcttacacttatttttatagtggtgactttttgagtttgcttgttatgtttttatgtgctatatctagtgattggtacattggtgccattgtttttaggttatcacgtttgattgtaattttttcacctgaaagtgtatttagtgtttttggtgatgtgaaacttactttagttgtttatttaatttgtggttatttagtttgtacttattggggcattttgtattggttcaataggttttttaaatgcactatgggtgtttatgattttaaggtgagtgctgctgaatttaaatacatggttgctaatggacttcatgcaccacatggaccttttgatgcactttggttatcattcaaactacttggtattggtggtgaccgttgtataaaaatttcaactgtccaatccaaactgactgatttgaagtgtactaatgttgtgttattgggttgtttgtctagtatgaacattgcagctaactctagtgaatgggcttattgtgttgatttacacaataagattaatctttgtgatgaccctgaaaaagctcaaggtatgttgttagcactccttgcgttctttctaagtaaacatagtgattttggtcttgatggccttattgattcttattttgataatagtagcacccttcagagtgttgcttcatcatttgttagtatgccatcatatattgcttatgaaaatgctagacaagcttatgaggatgctattgctaatggatcttcttctcaacttattaaacaattgaagcgtgccatgaatatcgcaaagtctgaatttgatcatgaggtatctgttcagaagaaaattaataggatggctgaacaagctgctactcagatgtataaagaagcacgctctgttaatagaaaatctaaagttattagtgctatgcactctttactttttggaatgttaagacgtttggatatgtctagtgttgaaactgttttgaatttagcacgtgatggtgttgtgccattgtcagttatacctgcaacttcagcttctaaactaactattgttagtccagatcttgaatcttattctaagattgtttgtgatggttctgttcattatgctggagttgtttggacacttaatgatgttaaagacaatgatggtagacctgttcatgttaaagagattacaaaggaaaatgttgaaactttgacatggcctcttatccttaattgtgaacgtgttgttaaacttcaaaataatgaaattatgcctggtaaacttaagcaaaaacctatgaaagctgagggtgatggtggtgttttaggtgatggtaatgccttgtataatactgagggtggtaaaacttttatgtatgcttatatttctaataaagctgaccttaaatttgttaagtgggagtatgagggtggttgcaacacaatcgagttagactctccttgtcgatttatggtc---gaaacacctaatggtcctcaagtgaagtatttgtattttgttaaaaatttaaataccttacgtagaggtgccgttcttggttttataggtgccacaattcgtctacaagctggtaaacaaactgaattggctgttaattctggacttttaactgcttgtgctttttcggttgatccagcaactacttacttggaggctgttaaacatggtgcaaaacctgtaagtaattgtattaagatgttatctaatggtgctggtaatggtcaagctataacaactagtgtagatgctaacaccaatcaagattcttatggtggagcatctatttgtttgtattgtcgggcccacgttcctcaccctagtatggatggttactgtaagtttaagggtaaatgtgttcaggttcctattggttgtttagatcctattaggttttgtttagaaaataatgtgtgtaatgtttgtggttgttggttgggacacgggtgtgcttgtgaccgtacaa------ctattcaaagtg---ttgacatttcttatttaaacgagcaaggggttctagtgcagctcgactagaaccctgtaatggcacggacatcgataagtgtgttcgtgcttttgacatttataataaaaatgtttcattcttgggtaagtgtttgaagatgaactgtgttcgttttaaaaatgctgatcttaaggatggttattttgttataaagaggtgtactaagtcggttatggaacacgagcaatccatgtataacctacttaacttttctggtgctttggctgagcatgatttctttacttggaaagatggcagagtcatttatggtaatgttagtagacataatcttactaaatatactatgatggacttggtctatgc----------------tatgcgtaactttgatgaacaaaattgtgatgttctaaaagaagtattagttttaactggttgttgtgacaattcttattttgatagtaagggttggtatgacccagttgaaaatgaggatatacatagagtttatgcatctcttggcaaaattgtagctagagctatgcttaaatgcgttgctctatgtgatgcgatggttgctaaaggtgttgttggtgttttaacattagataaccaagatcttaatggtaacttttatgattttggtgattttgttgttagcttacctaatatgggtgttccctgttgtacatcatattattcttatatgatgcctattatgggtttaactaattgtttagctagtgagtgttttgtcaagagtgatatttttggtagtgattttaaaacttttgatttgcttaagtatgatttcactgaacataaagaaaatttattcaataagtactttaagcattggagttttgattatcatcctaattgtagtgactgttatgatgatatgtgtgttatacattgtgctaattttaatacactatttgccacaactataccaggtactgcttttggtccactatgtcgtaaagtttttatagatggtgttccacttgttacaactgctggttatcattttaagcaattaggtttggtttggaataaagatgttaacacacactcagttaggttgacaattactgaacttttgcaatttgtcaccgacccttccttgataatagcttcttccccagcactcgttgatcaacgcactatttgtttttctgttgcagcattgagtactggtttgacaaatcaagttgttaagccaggtcattttaatgaagagttttataactttcttcgtttaagaggtttctttgatgaaggttctgaacttacattaaaacatttcttcttcgcacagaatggtgatgctgctgttaaagattttgacttttaccgttataataagcctaccattttagatatttgtcaagctagagttacatacaagatagtctctcgttattttgacatttatgaaggtggctgtattaaggcatgtgaagttgttgtaacaaatcttaataagagtgctggttggccattaaataagtttggtaaagctagtttgtattatgaatctatatcttatgaagaacaggatgctttgtttgctttgacaaagcgtaatgtcctccctactatgacacagctgaatcttaagtatgctattagtggtaaagaacgtgctagaactgttggtggtgtttctctgttgtccacaatgaccacaagacaataccatcaaaaacatcttaaatccattgttaatacacgcaatgccactgttgttattggtactaccaaattttatggtggttggaataatatgttgcgtactttaattgatggtgttgaaaaccctatgctcatgggttgggattatcccaaatgtgatagagctttgcctaacatgatacgtatgatttcagccatggtgttgggctctaagcatgttaattgttgtactgcaacagataggttttataggcttggtaatgagttggcacaagttttaacagaagttgtttattctaatggtgg-tttttattttaagccaggtggtacgacttctggtgacgctagtacagcttatgctaattctatttttaacatttttcaagccgtgagttctaacattaacaggttgtttagtgtcccatcagattcatgtaataatgttaatgttagggatctacaacgacgtctgtatgataattgctataggttaactagtgttgaagagtcattcattgatgattattatggttatcttaggaaacatttttc-aatgatgattctttctgatgacggtgttgtctgttataacaaggattatgctgagttaggttatatagcagacattagtgcttttaaagccactttgtattaccagaataatgtctttatgagtacttctaaatgttgggttgaagaagatttaactaagggaccacatgagttttgttcccagcatactatgcaaatagttgacaaagatggtacctattatttgccttacccagaccctagtaggatcttgtcagctggtgtttttgttg---------------atgatgttgttaagacagatgctgttgttttgttagaacgttatgtgtctttagctattgatgcataccctctttcaaaacaccctaattctgaatatcgtaaggttttttacgtattacttgattgggttaagcatcttaacaaaaatttgaatgagggtgttcttgaatctttttctgttacacttcttgataatcaagaagataagttttggtgtgaagatttttatgctagtatgtatgaaaattctacaatattgcaagctgctggtttatgtgttgtttgtggttcacaaactgtacttcgttgtggtgattgtctgcgtaagcctatgttgtgcactaaatgcgcatatgatcatgtatttggtaccgaccacaagtttattttggctataacaccgtatgtatgtaatgcatcaggttgtggtgttagtgatgtcaaaaaattgtatcttggtggtttgaattactattgtacaaatcataaaccacagttgtcttttccattatgttcagctggtaatatatttggtttatataaaaattcagcaactggttccttagatgttgaagtttttaataggcttgcaacgtctgattggactgatgttagggactataaacttgctaatgatgttaaagatacacttagactctttgcggctgaaactattaaagctaaagaagagagtgttaagtcttcttatgcttttgcaactcttaaagaggttgttggacctaaagaattgcttcttagttgggaaagtggtaaagttaaaccacctttgaatcgtaattctgttttcacctgttttcaaataagtaaggactcaaaattccaaataggtgagttcatctttgagaaggttgaatatggttctgatactgttacgtataagtctactgtaactactaagttagttcctggtatgatttttgtcttaacatctcacaatgtccaacctttacgtgcaccaactattgcaaaccaagagaagtattctagcatttataaattgcaccctgcttttaatgtcagtgatgcatatgctaatttggttccatattaccaacttattggtaaacaaaagataactacaatacagggtcctcctggtagtggtaagtcacattgttccattggacttggattgtactatccaggtgcgcgtattgtttttgttgcttgtgcccatgctgctgttgattccttatgtgcaaaagctatgactgtttatagcattgataagtgtactaggattatacctgcaagagctcgtgttgagtgttatagtggctttaaaccaaataacactagtgcacaatacatatttagcactgttaacgcattacctgagtgtaatgctgatatcgttgttgtagatgaagtttcaatgtgtacaaattatgacctttctgttattaatcagcgtttatcatataaacatattgtttatgttggtgatccacaacaacttcctgcacctagagtaatgattactaaaggtgttatggagcctgttgattataacgttgttactcaacgtatgtgtgctataggccctgatgtttttcttcataaatgttatagatgtcctgctgaaatagttaatacagtttctgaacttgtttatgagaacaagtttgtccctgttaaacctgctagtaaacagtgttttaaagtcttttttaagggtaatgtacaggttgacaatggttctagtattaacagaaagcagcttgaaatagttaagctgtttttagttaaaaatccaagttggagtaaggctgtgtttatttctccttataatagtcagaattatgttgctagtagatttttaggacttcaaattcaaactgttgattcttctcaaggtagtgagtatgattatgtaatctatgcacaaacttctgacactgcacatgcttgcaatgtaaaccgttttaatgttgctataacacgtgctaagaagggtatattttgtgtaatgtgtgataaaactttgtttgattcacttaagttttttgagattaagcatgcagatttacactc---tagccaggtttgtggcttgtttaaaaattgtacacgcactcctct---taatttaccaccaactcatgcacacactttcttgtcgttgtcagatcagtttaagactacaggtgatttagctgttcaaataggttcaaataacgtttgtacttatgaacatgttatatcatttatgggttttaggtttgatattagtattcctggtagtcatagtttgttttgtacacgtgactttgctattcgtaatgtgcgtggttggttgggtatggatgttgaaagtgctcatgtttgtggcgataacataggtactaatgttcctttacaggttggtttttcaaatggtgttaattttgttgtgcaaactgaaggttgtgtgtctaccaattttggtgatgttattaaacctgtttgtgctaaatctccaccaggtgaacaatttagacaccttgttcctctttt---acgtaaaggacaaccttggttaattgttcgtagacgcattgtgcaaatgatatctgattatttgtccaatttgtctgacattcttgtctttgttttgtgggcaggtagtttggaattaactacaatgcgttactttgtaaaaatagggccaattaaatattgttattgtggtaattctgccacttgttataattcagttagtaatgaatattgttgttttaaacatgcattgggttgtgattatgtttacaatccgtatgcttttgatatacaacagtggggttatgttggttccttgagccaaaaccaccacacattctgtaacattcatagaaacgagcatgatgcctctggtgatgctgttatgacacgttgtttggcagtacatgattgttttgtcaaaaatgttgattggactgtaacgtacccctttattgcaaatgagaaatttatcaatggctgtgggcgtaatgtccagggacatgttgttcgtgcagccttgaaattgtataaacctagtgttattcatgacattggtaatcctaaaggtgtacgttgtgctgttactgatgccaaatggtactg-ttatgacaagcaacctgttaatagtaatgtcaagttgttggattatgattatgcaacccatggtcaacttgatggtctttgtctattctggaattgtaatgttgatatgtatccagaattttcaattgtgtgtcgttttgacacacgtactcgttctgtttttaatttagaaggtgttaatggtggttctctttatgttaacaaacatgcgtttcatacaccagcatatgataaacgtgcttttgttaaattaaaacctatgccttttttttactttgatgacagtgattgtgatgttgtgcaagaacaagttaattatgtaccccttcgcgctagtagttgtgttacccgttgtaatataggtggtgctgtttgttcaaaacatgcaaatttgtatcaaaaatatgttgaggcatataatacatttacacaggctggttttaacatttgggtaccacatagttttgatgtttataatttgtggcaaatttttattgaaactaatttacaaagtcttgaaaatatagcatttaatgttgtaaaaaaaggatgttttactggtgttgatggtgagttacctgttgcagttgttaacgacaaagtttttgttcgctatggcgatgttgacaacttggtttttacaaataaaacaacattgcctactaatgttgcttttgaattgtttgcaaaacgaaaaatgggtttaacaccaccattgtctattctcaaaaatctcggtgttgttgctacatataaatttgttttatgggattatgaagctgaaagaccttttacctcatatactaagagtgtatgtaaatacactgattttaatgaggatgtttgtgtttgttttgacaatagtattcagggttcgtatgagcgttttacgcttactacgaacgctgttttattttctactgttgtcat------------taaaaatttaacacctataaagttgaatttt-ggtatgttgaatggtatgccagtttcttctattaaaggtgataaaggtgttgaaaaattagttaattggtacatatatgttcgtaaaaatggtcaatttcaagatcactatgatggtttttacactcaaggtaggaatttatcagactttacaccaagaagtgatatggagtgtgattttcttaacatggatatgggtgtttttattaataaatatggtcttgaggattttaattttgaacatgttgtatatggtgatgtttcaaaaactacattaggaggtcttcatttgttgatatcacagtttaggcttagtaaaatgggtgttttgaaagctgatgattttgtcactgcttctgacacaactttgaggtgctgtactgttacttatcttaatgaacttagttcaaaagttgtttgtacttatatggatttgttgttggacgactttgttactatactaaagagtttagatcttggtgtaatatctaaagttcatgaagttattatagataataaaccttataggtggatgttgtggtgtaaagataaccacttgtccactttttatccacagttgcagtctgctgaatggaagtgtggttatgctatgccacaaatttataagcttcaacgtatgtgtttggaaccttgtaatttatataattatggtgctggtattaagttgcctagtggtataatgttaaatgttgttaaatacactcagctttgtcaatacctaaatagcactacaatgtgcgtacctcataatatgcgtgttttgcactatggtgctggttctgacaaaggtgtggcacctggtacaactgttttaaaacgttggctaccacccgatgcaataatcattgataatgatatcaatgattatgttagtgatgcagattttagcattacaggtgattgtgctactgtttatcttgaagataagtttgacttacttatttctgatatgtatgatggtagaattaaattttgtgatggtgaaaacgtctctaaagatgggttttttacttatcttaatggtgttattagagaaaaattagctattggtggtagtgttgccattaagattacagaatatagttggaataagtatctttatgaattaatacaaagatttgctttttggactttgttttgcacgtctgttaatacatcctcttcagaagcttttcttattggtattaattatttaggtgactttattcaaggtccttttatagctggtaacactgttcatgctaattatatattttggcgtaattctactattatgtctttgtcatataattcagttttagatttaagtaagtttgaatgtaaacataaggccactgttgttgttacacttaaagatagtgatgtaaatgatatggttttgagtttgattaagagtggtaggttgttgttacgcaataatggtcgt---tttggtggttttagtaatcatttagt---ctcaacta---aatgaaacttttc------------ttgat----------tttgct---------tgttttgcccttggcc-----------------------------------------------------------------------------------------------------tcttgctt-----------------tt---tcacatgtaata----gtaa---------------tgctaatctctct------------------------at---------------------------------------------------------------------------------------------------------------------------------------------------------------------------------------------------------------------------------------------------------------------------------------------------------------------------------------------------------------------------------------------------------------------------------------------------------------------------------------------------------------------------------------------------------------------------------------------------------------------------------------gttacaattaggtg-----ttcctgacaatt---cttc---aactattgtcacgggtttattgcc-------------------------------------aactcattggatttgtgctaa---------------------------------------------tcagag------------tacatctgtttactcagcc------------------------------------------aatggtttctttta-----------------------------tattgat------------gttggtaatcaccgta---------gtgcttttgcactccatactggttattatga------------------tgt--------t------aatcagta--------------ttatatttatgttact--aatgaaa---------taggcttaaatgcttctg---ttactcttaagatttgtaag------tttggta-----------taaacactacttttg---------------------------------------attttttaagtaattcttc----------tagt------------------tcttttgactgtatagtta-atttgttattt---------acagaacagttag------------gtgcg----cctttgggcataactatat-----------ctggtgaaactg-----tgcgtctgcatttatataatgtaactcgtactttttatgtgccagcagcttata----------------aacttactaaacttagtgttaaatgttactttaactattc------ctgtgtttttagtgttgtcaacgccaccgt------------tactgtgaatgtcaccacac---ataatggccgtgtagttaactacactgtt-------tg-----tgatgattgt--------aatggttatactgataacatattttctgttcaacaggatggccgcattcctaatggtttcccttttaataattggtttttgctaactaatggttccacactagtggacggggtctytagactttatcaaccactccgtttaacttgtttatggcctgtacctggtcttaaatcttcaactggttttgtttattttaatgc-cac---tggtt---------------ctgatgttaattgtaacggctatca------acataattctt-ttgctgatgttatgcgttacaatcttaacttcagtgctaattctgt---ggata---------atctcaagagtggt--------gttatagtttttaaaactctacagta---------cgatgttctgtttt----actgtagtaattcct------------ct---------------tcg------ggcgttctag---acaccacaataccttttggcccttcctctcaaccttattactgttttataaatagtaccatc--------aacaccactcatg------------ttagcacttttgtgggtgtcctaccacccactgtgcgtgagattgttgttgctagaactggtcagttttatattaatggttttaagtattttgatttgggttttatcgaagctgtcaattttaatgtcacaa---------------------ctgctagtgccacagatttttggacggttgcatttgctacttttgttgatgttttggttaatgttagtgcaactaagattcaaaacttactttattgcgattctccatttgaaaagttgcagtgtgagcacttgcagtttggattgcaagatggtttttattctgcaaattt---------tcttgatgataatgttttgcctgagacttatgttgcactccccatttattatcaacacacggacataa------attttactgcaact------gcatcttttggtggtt--------------------------------------cttgt---------------------tatgtttgtaaaccacaccaggttaatatatctcttaatggtaacact---------------------tcagtgtgtgtta-----gaacatctcat------ttttcaattaggtata------tttataaccgcgttaagagtggttcaccaggtgactcttcatggc----------acatttatttaaa------------------gagtggcacttgtccattttctttttctaagttaaataattttcaaaagtttaagactatttgtttctcaaccgtc---gcagtgcctggtagttgtaattttccacttgaagccacctg-gcattacacttctta------------------tactattg-------------------ttggtgctttgtatgtta------cttggtctgaaggtaattccattactggtgtacct---------tatcctgtctctggtattcgtgagtttagtaatttagttttaaataattgtaccaaatataatatttatgattatgttggtactggaattatacgttcttcaaaccagtc------acttgctggtggtattacatatgtttctaactctggtaatttacttggttttaaaaatgtttccactggtaacatttttattgtgacaccatgtaaccaaccagaccaagtagctgtttatcaacaaagcattattggtgccatgactgctgttaatgagtctaga--tatggc------ttg------caaaacttactacagttacctaacttttattatgttagtaatg------gtggtaacaat------------------tgcactacggccgttatgacttattctaattttggtatttgtgctgatggttctt------taattcctgttcgtctgcgtaattctagtgataatggtatttca-gccataatcactgctaatttatccattccctctaactggactacttcagttcaagttgagtacctccaaattactagtactccaatagttgttgattgtgctacttatgtgtgtaatggtaaccctcgctgtaagaatctacttaagcagtatacttctgcttgtaaaactattgaagatgccttacgacttagtgctcatttggaaactaatgatgttagtagtatg------------ctaactttcgatagcaatgcttttagt-ttggc---------taatgttactagttt------tggagattataacctttctagtgttttacctcagagaaacattcattcaagccgtatag------------caggacgtagtgctttagaagatttgttgtttagcaaagttgttacatctggtttgggtactgttgatgttgactataagtcttgtac-------taaaggtctttct---------attgctgaccttgcttgtgctcagtactacaatggcataatggttttgccaggtgttgctgatgctgaacgtatggccatgtatacaggttctcttataggtggcatggtgctcggaggtcttacatca---gcagccgccatacctttttctttggcactgcaagcacgacttaactatgttgctttacaaactgatgtgcttcaagaaaatcagaaaattttggctgcatcatttaataaggctattaataacattgttgcttcttttagtagcgttaatgatgctattacacaaactgcagaggctatacatactgttactattgcacttaataagattcaggatgttgttaatcaacagggtagtgctcttaaccatctcacttcacaattgagacataattttcaggccatttctaattcaattcaagctatttatgaccggcttgattcaattcaagccgatcaacaagttgacagattaattactggacggcttgcagctttgaatgcatttgtttcccaagttttgaataaatatactgaagttcgtagttccagacgcttagcacagcagaagattaatgaatgtgtcaaatcacaatctaatagatatggtttttgtggt---aatggcacccatatcttttcaatcgtcaactcagctccagatggtttgctttttcttcatactgttttgctgccaaccgactacaagaatgtaaaggcgtggtcgggtatctgtgttgatggcatttacggctatgttctgcg------tcaacctaacttggttctttattctgataatggt---------------------gtttttcgtgtaacttccagggtcatgttccaacctcgtttacctgttttgtctgattttgtgcaaatatataattgtaatgttacttttgttaacatatctcgtgtcgagttacatactgtcatacctgactacgttgatgttaataaaacattacaagagtttgcacaaaacttacc------aaagtatgtta---------agcctaattttgacttgactccttttaatttaacataccttaatttgagttctgagttgaagcaactcgaagctaaaactgctagtcttttccaaactactgttgaattacaaggtcttattgatcagattaacagtacatatgttgatttgaagttgcttaataggtttgaaaattatattaaatggccttggtgggtttggctcattatttctgttgtttttgttgtattgttgagtcttcttgtgttttgttgtctttctacaggttgttgtggttgttgcaattgtttaacttcatcaatgcgaggttgttgtgattgtggttcaactaaacttccttattacgaa---tttgaaaaggtccacgttcaata-----------------------atgcctttcggtggcctatttcaacttactcttgaaagtactattaataagagtgtggctaatctcaaattacca----cctcatgatgttactgtcttgcg---------tgacaatctcaaacctgttactacacttagtactatcactgcttatttgttagttagtttgtttgtcacttattttgc-tttattcaaacctcttactgctagaggtcgtgttgcttgttttgttttaaaactattgacactatttgtctatgtgcctttattggttctttttggtatgtatcttgacagttttataa---ttttttctacgctgttgtttcgattcatacatgttggctattatgcctatctctataaaaatttttcttttgttttgttcaatgttactaaactatgcttcgtttcaggcaagtgttggtatcttgaacaatcattttatgaaaatcgtttt--gctgctatttatggtggtgaccactatgtcgttttaggtggtgaaactattacttttgtttcttttgatgacctttatgttgctattagaggttcttgtgaaaagaacctacaacttatgcgtaaggttgatttgtataatggtgctgtcatttacatttttgccgaagagcctgttgttggtatagtc---------tac---tcctct------------------------caactatacgaagatgt------------------------------------------------------------------------------------------------------------------------------------------------------------------------------------------------------------------------------------------------------------------------------------------------------------------------------------------------------------------------------------------------------------------------------------------------------------------------------------------------------------------------------------------------------------------------------------------------------------------------------------------------------------------------------------------------------------------------------------------------------------------------------------------------------------------------------------------------------------------------------------tccttcgattaattgatgacaatggcattgtcctcaattccatt----------ttatggctcctt----------gttatgatattttt-------------ctttgtgttggcaatgacttttattaaactgattcaattgtgttttacttgtcattatttttttagtaggacattatatcaaccagtttataaaatttttcttgcttaccaagattatatgcaaatagcacctgttccagctgaagtactaaatgtctaaactaaacg---------------------------------------------------------atgtctaat------------------------------------------------agtagtgtg---------------------------------------------cctc------tttcagagg-tttatgtccatttacgtaactggaactttagttggaatttaattctaacgctttttatagttgtgttgcagtatgggcattataagtatagcagacttctttatggtttaaagatgtctgttttatggtgtttatggccacttgttctagctttgtctatttttgactgttttgtcaattttaatgtggactgggtcttttttggttttagtattcttatgtctattattacactttgtttatgggttatgtattttgttaatagtttcagactttggcgccgtgttaaaactttttgggcttttaatcctgaaactaatgcaatcatctctctccaggtttacggacataattattacttaccggtgatggctgcacctacaggtgttacattaacacttctcagtggtgtacttcttgttgatggccataagattgctactcgtgttcaagtgggtcagttgcctaaatatgtaatagttgctacacctagtaccacaattgtttgtgaccgtgttggtcgctctgttaatgaaacaagccagactggttgggcattctacgtccgtgctaaacatggtgatttttctggtgttgcctctcaggagggtgttttgtcagaaagagagaagttgcttcatttaatctaaactaaacaa--------------------------------------aatggctag------------tgtaaattgggccgat---g------------------------acagagctgcta---ggaagaaatttcctcctccttcattttacatgcctcttttggttagttctgataaggcaccatatagggtcatccccaggaatcttgtccctattgg------taagggtaataaagatgagcagattggttattggaatgttcaagagcgttggcgtatgcgcagggggcaacgtgttgatttgcctcctaaagttcatttttattacctaggtactggacctcataaggaccttaaattcagacaacgttctgatggtg------ttgtttgggttgctaaggaaggtgctaaaactgttaataccagtcttggtaatcgcaaacgtaatcagaaacctttggaaccaaagttctctattgctttgcctccagagctctctgttgttgagt------------------ttgaggatcgctctaataactcatctcgtgctagc------------------agtcgttcttcaactc------------------------gtaacaactcacgagactcttctcgtagc--act---------------tcaagacaac----------------------------------------------------agtctcgcactcgt--------------------------------------------tctgattctaaccagtcttcttc----------agatcttgttgctgctgttactttggct---------ttaaagaacttaggttttga------------taaccagtcgaagt-----------------------------------------cacctagt---tcttctggtacttccactcc------taag------------------------aaacctaataagcctctttctcaacccagggctgataagccttc--------------------tcagttgaagaaacctcgttggaagcgtgttcctaccagagaggaa------aatgttattcagtgctttggtcctcgtgattttaatcacaatatgggggattcagatcttgttcagaatggtgttgatgccaaaggttttccacagcttgctgaattgattcctaatcaggctgcgttattctttgatagtgaggttagcactgatgaagtgggtgataatgttcagattacctatacctacaaaatgcttgtagctaaggataataagaaccttcctaagttcattgagcagattagtgctttt---------------------actaaacccagttctatc-aaagaaatgcagtcacaatcatctcatgctgttcagaacacagtactt-----------------------------------------------aat------------------------------------------gcttctattccagaatctaaaccat------------------------------------------tggctgatgatgattcagccatt---------------atagaaattgtcaacgaggttt----------------------------------------------------------------------tgcattaaattgtt-----------------------------------------------------------------------------------------------------------------------------------------------------------------------------------------------------------------ttgtaattccagttg---------------------------------------------------------------------------------------------------------------------------------------------------------------------------------------------------------------------------------------------------------------------------------------------------------------------------------------------------------------------------------------------------------------------aatgtttatta-----------------------------------------------------------------------------------------------------------------------------------------------------------------------------------------------------------------------------------------------------------------------------------------------------------------------------------------------------------------------------------------------------------------------------------------------------------------------------------------------------------------------ttattagt-------------------------------------------------------------------tg-------caaccccatgcgtttagcgcatga-----------------------taagggtttagtcttacacacaatggtaggccagtgatagt-aaagtgtaa-gtaatttgctat---catattaacatgtctagaggaaagtcagaa--------ctttttctgtttgtgtt-----gttggagtac--tt--aaagatcgc-ataggcgcgccaa-caa----------------------------------------------------------------------------------------------------tggaagagccaac----------aacatatctaaa--aatgtt------------------------ttgtctggtacttgttaatgata----------------------------------------------------------------------------------------------------------------------------------------------------------------------------------------------------------------------------------------------------------------------------------------------------------------------------------------------------------------------------------------------------------------------------------------
>JQ765568_HumanNL63_USA_2005-01-11
---------------------------------------------------------------------------------------------------------------------------------------------------------------------------------------------------------------------------------------------------------actttgtgtctactcttctcaactaaac-gaaattt------ttcta-gtgctgtcatttgt-----tatg-gc--agtcctagtgtaattgaaatttcgtcaagtttgtaa--actggttaggcaagtgttgtatttt-ctgtgtctaagcactggtgattctgttca-ctagtgcacaca-ctgata-tttaag-tggtgttccgtca-ctgcttattgtggaagcaacgttctgtcgttgtggaaaccaataactgctaaccatgttttacaatcaagtgacacttgctgttgcaagtgattcggaaatttcaggttttggttttgccattccttctgtagccgttcgcacctatagcgaagccgctgcacaaggttttcaggcatgccgttttgttgcttttggcttacaggattgtgtaaccggtattaatgatgatgattatgtcattgcattgactggtactaatcagctctgtgccaaaattttacctttttctgatagaccccttaatttgcgaggttggctcattttttctaacagcaattatgttcttcaggactttgatgttgtttttggcca---tggtgcaggaagtgtggtttttgtg------gataagtacatgtgtggttttgatggtaaacctgtgttacctaaaaacatgtgggaatttagggattactttaataataat---actgatagtattgttattggtggtgtcacttatcaactagcatgggatgttatacgtaaagacctttcttatgaacagcaaaatgttttagccattgagagcattcattac---cttggtactacaggtcatactttgaagtctggttgcaaacttactaatgctaagccgcctaaatattcttctaaggttgttttgagtggtgaatggaatgctgtgtatagggcgtttggttcaccatttattacaaatggtatgtcattgctagatataattgttaaaccagttttctttaatgcttttgttaaatgcaattgtggttctgagagttggagtgttggtgcatgg---gatggttacttatcttcttgttgtggcacacctgctaagaaactttgtgttgttcctggtaatgtcgttcctggtgatgtgatcatcacctcaactagtg---ctggttg------tggtgtta---aatactatgctggcttagttgttaaacatattactaatattact------------------ggtgtgtctttatggcgtgttacagctgttcattctgatggaatgtttgtggcatcatcttcttatgatgcactcttgcatagaaattcattaga---ccctttttgctttgatgttaacactttactttctaatcaattacgtctagcttttcttggtgcttctgttacagaagatgttaaatttgctgctagcactggtgttattgacattagtgctggtatgtttggtctttacgat---gacatattgacaaacaataagccttggtttgtacgcaaagcttctgggctttttgatgcaatctgggatgcttttgttgccgctattaagcttgtaccaactactactggtgttttggttaggtttgttaagtctattgcttcaactgttttgactgtctctaatggtgttattattat---gtgtgcagatgttccagatgctttt-caatcagtttatcgcacatttacacaagctatttgtgctgcatttgatttttctttagatgtatttaaaattggtgatgttaaatttaaacgacttggtgattatgttcttactgaaaacgctcttgttcgtttgactactgaagttgttcgtggtgttcgtgatgctcgcataaagaaagccatgtttactaaagtagttgtaggtcctacaactgaagttaagttttctgttattgaacttgccactgttaatttgcgtcttgttgattgtgcacctgtagtttgccctaaaggtaagattgttgttattgctggacaagcttttttctatagtggtggtttttatcgttttatggttgatcctacaactgtattaaatgatcctgtttttactggtgatttattctac---------actattaagtttagtggttttaagcttgatggttttaaccatcagtttgttactgct---agttctgctacagatgccattattgctgttgagctgttgttattggattttaaaactgcagtttttgtgtacacatgtgtggttgatggctgtagtgtcattgttagacgtgatgctacattcgctacacatgtgtgttt---------taaggactgttataatatttgggagcaattctgcattgataattgtggtgagccatggtttttgactgattataatgctatcttgcagagtaataaccctcaatgtgctattgttcaagca---------tcagagtct---------------------aaagttttgcttgagaggtttttacctaagtgtcctgaaatactgttgagtattgatgatggccatttatggaatctttttgttgaaaagtttaattttgttacagattggttaaaaactcttaagcttacacttacttctaatggtcttttaggtaattgtgccaaacgttttagacgtgttttggtaaaattgcttgatgtctataatggttttcttgaaactgtctgtagtgtcgcatacactgctggtgtttgcatcaaatattatgctgttaatgttccatatgtagttattagtggttttgtaagtcgtgtaattcgtagagaaaggtgtga------catgacttttccttgtgttagttgtgtcacctttttctatgaatttttagacacttgttttggtgttagtaaacctaatgccattgatgttgaacatttagagcttaaagaaactgtttttgttgaacctaaggatggtggtcaattttttgtttctggtgattatctttggtatgttgtagatgacatttattatccagcttcatgtaatggtgtattgccagttgcttttacaaaa---ttagcaggtggtaa---------aatatctttttctgatgatgttatagttcatgatgttgaacctacccataaagtcaagctcatatttgagtttgaagatgatgttgttaccagtctttgtaagaagagttttggtaagtccattatttatacaggt---gattgggaaggtctacatgaagttcttacatctgcaatgaatgtcattgggcaacatattaagttgccacaattttatatttatgatgaagagggtggttatgatgtttctaaaccagttatgatttcacaatggcctatt---------------------------------------------------------------------------------------------------------------------------------------------------------------------------------------------------------------------agtaatgat---------------------agtaatg------------------------gttgtgttgttgaa---------------------------gcgagcactgattttcatcaattagaat--------------------------------------------------------------------------------------gtatt----------------------------------------------------------------------------------------------------------gttgatgactc------------------------------------------------------------------tgttagagaa---------gaggttgatataattgaac------------------------------aaccttttga---------------agaagttga----acatgtgct------------ctcaatta---aacaacctttttctttttcttttagagatgaattgggtgttcgtgttttagatcaatctgataataattgttggattagtaccacacttgtacagttgcaacttacaaagcttttggatga---ttctattgagatgcaattgtttaaagttggtaaagttgattcaattgtccaaaagtgttatgagttgtctcatttaattagtggttcacttggtgatagtggtaaacttcttagtgaacttcttaaagaaaaatatacatgttctataacttttgagatgtcttgtgattgt---ggtaaaa------agtttgatgagcaggttggttgtttgttttggattatgccttacacaaaactttttcaaaaaggtgagtgttgtatttgtcataaaatgcagacttataagcttgttagtatgaaaggtactggtgtgtttgt---acaggatccagcacctattgacattgatgctttccctgtgaaacctatatgttcatctgtatatttaggtgttaagggttc---------tggtcattatcaaacaaatttatacagttttaacaaagctattgatggttttggtgtctttgacattaaa---------aatagtagtgttaatactgtttgttttgttgatgttgattttcata----------------------------------------------------gtgtagaaatagaa------------------------------------------------------gctggtgaa------g-------------------------------------------------------ttaaaccttttgctgtatataaaaatgttaaattttatttaggtgatatttcacaccttgtaaactgtgtttcttttgactttgttgtcaatgctgctaatgaaaatctcttgcatggaggcggtgttgcacgtgctattgatattttgactgaaggtcaacttcagtcattatctaaagattacattagtagtaatggtccacttaaggttggagcaggtgttatgttggagtgtgaaaaattcaacgtatttaatgttgttggtccgcgaactggtaaacatgagcattcattacttgttgaagcttataattctattttatttgaaaatggtattccacttatgcctcttcttagttgtggtatttttggtgtaaggattgaaaattctcttaaagctttgtttagttgtgacattaataaaccattgcaagtttttgtttattc------------ttcaaatgaagaacaagctgttcttaagtt-------------------------------------------------------------------------------------tttagatggtttagat---ttaacaccagtca--------------------------------------------------------------------------ttgatgatg---------------------------------------------ttgatgttg----------tt------------------------------------------------------------------------aaacctttta------gagttgaaggtaatttttcattctttgattgtggtgtcaatgcc------------ttggatggtgata---tt------tacttattatttactaactctattttaatgttggataaacaaggacaattattggacacaaaacttaatggtattttgcaacaggcagctcttgattatcttgctaca------gttaaaactgtaccagctggtaatttggttaaact---------tgt---tgttgagagttgtaccatttatatgtgtgttgtaccatcgataaatgatctttcttttgataaaaatcttggtcgttgtgtgcgtaaacttaatagattgaaaacttgtgttattgccaatgttcctgctattgatgttttgaaaaagcttctttcaagtttgactttaactgttaaatttgttgtagagagtaatgttatggatgttaacgactgttttaagaatgataatgtagttttgaaaattactgaagatggtattaatgttaaagatgttgttgttgagtcttctaagtcacttggtaaacaattgggtgttgtgagtgatggtgttgactcttttgaaggtg---ttttacctattaatactgatac------tgtcttatctgtag---ctccagaagttgactgggttgctttttacggttttgaaaaggcagcactttttgcttctttggatgtaaagccatatggttaccctaatgattttgttggtggttttagagttcttgggaccaccgacaataattgttgggttaatgcaacttgtataattttacagtatcttaagcctacttttaaatctaagggtttaaatgttctttggaacaaatttgttacaggtgatgttggaccttttgttagttttatttattttataactatgtcttcaaagggtcaaaagggtgatgctgaagaggcattatctaaattgtcagagtatttgattagtgattctattgttactcttgaa---------------caatattcaacttgtgacatttgtaaaagta------------ctgtagttgaagttaaaagtgctattgtctgtgctagtgtgcttaaagatggttgtgatgttggtttttgtccacacagacataaattgcgttcacgtgttaagtttgttaatggacgtgttgttattaccaatgt------------tggtgaacctataatttcacaaccttctaagttgcttaatggtattgcttatacaacattttcaggttcttttgataac------ggtcactatgtagtttatgatgctgctaataatgctgtctatgatggtg---ctcgtttattttcttcagatttgtctactttagctgttacagctattgttgtagtaggtggttgtgtaacatctaat---------gttccaccaa----------ttgttagtgagaaaattt-------------ctg----ttatggataaacttgatactggtgcacaaaaatttttccaatttggtgattttgttatgaataacattgttc-tgtttttaacttggttgcttagtatgtttagtcttttacgtacttctattatgaagcatgatattaaagttattgccaaggctcctaaacgtacaggtgttattttgacacgtagttttaagtataacattagatctgctttgtttgttataaagcagaagtggtgtgttattgttactttgtttaagttcttattattattatatgctatttatgcacttgtttttatgattgtgcaatttagtccttttaatagtcttttatgtggtgacattgtaagtggttatgaaaaatccacttttaataaggatatttattgtggtaattctatggtttgtaagatgtgtttgttcagttatcaagagtttaatgatttggatcatactagtcttgtttggaagcacattcgtgatcctatattaatcagtttacaaccatttgttatacttgttattttgttaatttttggtaatatgtatttgcgttttggacttttatattttgttgcacaatttattagtacttttggttctttcttaggctttcatcagaaacagtggtttttacattttgtgccgtttgatgttttatgtaatgagtttttagctacatttattgtctgcaaaatcgttttatttgttagacatattattgttggctgtaataatgctgactgtgtagcttgttctaaaagtgctagacttaaacgtgtaccacttcaaactattattaatggtatgcataaatcattctatgttaatgctaatggtggtacttgt---ttctgtaataaacataacttcttttgtgttaattgtgattcttttgggcctggtaatacttttattaatggtgatattgcaagagagcttggtaatgttgttaaaacagctgttcaacccacagctcctgcatatgttattattgataaggtagattttgttaatggattttatcgtctttatag------tggtgacactttttggcggtatgactttgacattactgaatctaagtatagttgtaaagaggttctgaagaattgtaatgttttagaaaattttattgtttacaataatagtggtagtaacattacacagattaaaaatgcttgtgtttatttttctcaattgttgtgtgaacctataaagttggtaaattcagagttattgtcaactttatctgttgattttaatggtgttttgcataaggcatatgttgatgttttgtgtaatagtttttttaaggagctaactgctaacatgtccatggctgaatgtaaagctacacttggttt---gactgtttctgatgatgattttgtttcagctgttgccaatgcacataggtatgacgttttgctttcagatttgtcatttaataatttttttatttcttatgctaaacctgaagataagttgtccgtttatgacattgcttgttgtatgcgtgccggttctaaggttgttaaccataatgttttaattaaagagtcaatacctattgtttggggtgtcaaggactttaatactctttctcaagaaggtaagaagtaccttgttaaaacaactaaagcaaagggtttgacttttttattaacttttaatgataaccaagcaattacacaagttcctgctactagtatagttgcaaaacagggtgctgg----------------ttttaaacgt-acttataatt-ttctgtggtatgtatgtttatttgttgttgcattgtttattggtgtctcat---ttattgattatacaaccactgtaactagctttcatggttatgattttaagtacattgagaatggtcagttgaaggtgtttgaagcacctttacactgtgttcgtaatgtttttgataattttaatcaatggcatgaggctaagtttggtgttgttactactaatagtgataaatgtcctatagttgttggtgtttcagagcgtattaatgttgttcctggtgttccaacaaatgtatatttggtaggaaagactcttgtttttacattacaggctgcttttggaaacacaggtgtttgttatgactttgatggtgttaccactagtgataagtgtatttttaattctgcttgtactaggttggaaggtttgggtggtgacaatgtttattgttacaacactgatcttattgaaggttctaaaccttatagtactttacagcccaatgcttattataagtatgatgctaaaaattatgtacgttttccagaaattttagctagaggttttggcttacgtactattagaactttggctacacgttattgtagagttggtgaatgccgtgactcacataaaggtgtttgttttggttttgataaatggtatgttaatgatggacgtgttgatgacggttacatttgtggtgatggtcttatagaccttcttgttaatgtactctcaatctttagttcatcttttagcgttgtggctatgtctggacatatgttgtttaattttctttttgcagcatttattacatttttgtgctttttagttactaaatttaaacgtgtttttggtgatctttcttatggtgtttttactgttgtttgtgcaactttgattaataacatttcttatgttgttactcaaaatttattttttatgttgctttatgctattttgtattttgtttttactaggacagtgcgttatgcttggatttggcatattgcatacattgttgcatacttcttgttaataccatggtggcttctcacatggtttagttttgctgcatttttagagcttttacctaatgtttttaagttaaaaatctctactcaattgtttgaaggtgataagtttataggtacttttgagagtgctgctgcaggtacatttgttcttgacatgcgttcttatgaaaggctgataaatactatttcacctgagaaacttaagaattatgctgcaagttataataaatataaatattatagtggtagtgctagtgaggctgattatcgttgtgcttgttatgctcatttagccaaggctatgttagattatgcaaaagatcataatgacatgttatattctccacctactattagctacaattccaccttacaatctggtcttaagaagatggcacaaccatctggttgtgttgagagatgtgtggttcgcgtctgttatggtagtactgtgcttaatggagtttggttaggtgacactgttacttgtcctagacatgtcatagcaccatcaaccactgttcttattgattatgatcatgcatatagtactatgcgtttgcataatttttcagtgtctcataatggtgtcttcttgggagttgttggtgttacaatgcatggttctgtgttgcgtattaaggtttcacaatctaatgtacatacacc---taaacatgtttttaaaacgttgaaacctggtgattcttttaatattttagcatgttatgaaggtattgcatctggtgtttttggtgttaatttacgtacaaactttactattaaaggttcttttataaatggagcttgtggttctcctggttataatgttagaaatgatggtactgttgagttttgttatttacaccaaattgagttaggtagtggtgctcatgttggttctgattttactggtagtgtttatggtaattttgatgaccaacctagtttgcaagttgagagtgccaaccttatgctatcagataatgttgttgcctttttgtatgctgctttgttgaatggttgtaggtggtggttgcgttcaactagagttaatgttga--------tggttttaatgaatgggctatggctaatggttatacaagtgtttctagtgttgagtgctattctattttggcagcaaaaactggtgttagtgttgaacaattgttagcttccattcaacatcttcatgaaggttttggtggtaaaaacatacttggttattctagtttatgtgatgagttcacactagctgaagttgtgaagcagatgtatggtgttaacttgcaaagtggtaaggttatttttggtttaaaaacaatgtttttatttagcgttttcttcacaatgttttgggcagaactctttatttatacaaacactatatggataaaccctgtgatacttacacctatattttgtctacttttgtttttgtcattagttttaactatgtttcttaaacataagtttttgtttttgcaagtatttttattacctactgttattgcaactgctttatataattgtgttttggattattacatagtaaaatttttggctgaccattttaactataatgtttcagtattacaaatggatgttcagggtttagttaatgttttggtctgtttatttgttgtatttttac---------acacatggcgcttttctaaagaac------gttttacacattggtttacatatgtgtgttctcttatagcagttgcttacacttatttttatagtggtgactttttgagtttgcttgttatgtttttatgtgctatatctagtgattggtacattggtgccattgtttttaggttgtcacgtttgattgtaattttttcacctgaaagtgtatttagtgtttttggtgatgtgaaacttactttagttgtttatttaatttgtggttatttagtttgtacttattggggcattttgtattggttcaataggttttttaaatgtactatgggtgtttatgattttaaggttagtgctgctgaatttaaatacatggttgctaatggacttcatgcaccacatggaccttttgatgcactttggttatcattcaaactacttggtattggtggtgaccgttgtataaaaatttcaactgtccaatccaaactgactgatttgaagtgtactaatgttgtgttattgggttgtttgtctagtatgaacattgcagctaattctagtgaatgggcttattgtgttgatttacacaataagattaatctttgtgatgaccctgaaaaagctcaaggtatgttgttagcactccttgcgttctttctaagtaaacatagtgattttggtcttgatggccttattgattcttattttgataatagtagcacccttcagagtgttgcttcatcatttgttagtatgccatcatatattgcttatgaaaatgctagacaagcttatgaggatgctattgctaatggatcttcttctcaacttattaaacaattgaagcgtgccatgaatatcgcaaagtctgaatttgatcatgagatatctgttcagaagaaaattaatagaatggctgaacaagctgctactcagatgtataaagaagcacgctctgttaatagaaaatctaaagttattagtgctatgcactctttactttttggaatgttaagacgtttggatatgtctagtgttgaaactgttttgaatttagcacgtgatggtgttgtgccattgtcagttatacctgcaacttcagcttctaaactaactattgttagtccagatcttgaatcttattctaagattgtttgtgatggttctgttcattatgctggagttgtttggacacttaatgatgttaaagacaatgatggtagacctgttcatgttaaagagattacaaaggaaaatgttgaaactttgacatggcctcttatccttaattgtgaacgtgttgttaaacttcaaaataatgaaattatgcctggtaaacttaagcaaaaacctatgaaagctgagggtgatggtggtgttttaggtgatggtaatgccttgtataatactgagggtggtaaaacttttatgtacgcttatatttctaataaagctgaccttaaatttgttaagtgggagtatgagggtggttgcaacacaatcgagttagactctccttgtcgatttatggtc---gaaacacctaatggtcctcaagtgaagtatttgtattttgttaaaaatttaaataccttacgtagaggtgccgttcttggttttataggtgccacaattcgtctacaagctggtaaacaaactgaattggctgttaattctggacttttaactgcttgtgctttttctgttgatccagcaactacttacttggaagctgttaaacatggtgcaaaacctgtaagtaattgtattaagatgttatctaatggtgctggtaatggtcaagctataacaactagtgtagatgctaacaccaatcaagattcttatggtggagcgtctatttgtttgtattgtcgggcccacgttcctcaccctagtatggatggttactgtaagtttaagggtaaatgtgttcaggttcctattggttgtttggatcctattaggttttgtttagaaaataatgtgtgtaatgtttgtggttgttggttgggacacgggtgtgcttgtgaccgtacaa------ctattcaaagtg---ttgacatttcttatttaaacgagcaaggggttctagtgcagctcgactagaaccctgtaatggcacggacatcgataagtgtgttcgtgcttttgacatttataataaaaatgtttcattcttgggtaagtgtttgaagatgaactgtgttcgttttaaaaatgctgatcttaaggatggttattttgttataaagaggtgtactaagtcggttatggaacacgagcaatccatgtataacctacttaacttttctggtgctttggctgagcatgatttctttacttggaaagatggcagagtcatttatggtaatgttagtagacataatcttactaaatatactatgatggacttggtctatgc----------------tatgcgtaactttgatgaacaaaattgtgatgttctaaaagaagtattagttttaactggttgttgtgacaattcttattttgatagtaagggttggtatgacccagttgaaaatgaagatatacatagagtttatgcatctcttggcaaaattgtagctagagctatgcttaaatgcgttgctctatgcgatgcgatggttgctaaaggtgttgttggtgttttaacattagataaccaagatcttaatggtaacttttatgattttggtgattttgttgttagcttacctaatatgggtgttccctgttgtacatcatattattcttatatgatgcctattatgggtttaactaattgtttagctagtgagtgttttgtcaagagtgatatttttggtagtgattttaaaacttttgatttgcttaagtatgatttcactgaacataaagaaaatttattcaataagtactttaagcattggagttttgattatcatcctaattgtagtgactgttatgatgatatgtgtgttatacattgtgctaattttaatacactatttgccacaactataccaggcactgcttttggtccactatgtcgtaaagtttttatagatggtgttccacttgttacaactgctggttatcattttaagcaattaggtttggtttggaataaagatgttaacacacactcagttaggttgacaattactgaacttttgcaatttgtcaccgacccttccttgataatagcttcttccccagcactcgttgatcaacgcactatttgtttttctgttgcagcattgagtactggtttgacaaatcaagttgttaagccaggtcattttaatgaagagttttataactttcttcgtttaagaggtttctttgatgaaggttctgaacttacattaaaacatttcttcttcgcacagaatggtgatgctgctgttaaagattttgacttttaccgttataataagcctaccattttagatatttgtcaagctagagttacatataagatagtctctcgttattttgacatttatgaaggtggctgtattaaggcatgtgaagttgttgtaacaaatcttaataagagtgctggttggccattaaataagtttggtaaagctagtttgtattatgaatctatatcttatgaagaacaggatgctttgtttgctttgacaaagcgtaatgtcctccctactatgacacagctgaatcttaagtatgctattagtggtaaagaacgtgctagaactgttggtggtgtttctctgttgtctacaatgaccacaagacaataccatcaaaaacatcttaaatccattgttaatacacgcaatgccactgttgttattggtactaccaaattttatggtggttggaataatatgttgcgtactttaattgatggtgttgaaaaccctatgctcatgggttgggattatcccaaatgtgatagagctttgcctaacatgatacgtatgatttcagccatggtgttgggctctaagcatgttaattgttgtactgcaacagataggttttataggcttggtaatgagttggcacaagttttaacagaagttgtttattctaatggtgg-tttttattttaagccaggtggtacgacttctggtgacgctagtacagcttatgctaattctatttttaacatttttcaagccgtgagttctaacattaacaggttgcttagtgtcccatcagattcatgtaataatgttaatgttagggatctacaacgacgtctgtatgataattgctataggttaactagtgttgaagagtcattcattgatgattattatggttatcttaggaaacatttttc-aatgatgattctctctgatgacggtgttgtctgttataacaaggattatgctgagttaggttatatagcagacattagtgcttttaaagccactttgtattaccagaataatgtctttatgagtacttctaaatgttgggttgaagaagatttaactaagggaccacatgagttttgttcccagcatactatgcaaatagttgacaaagatggtacctattatttgccttacccagatcctagtaggatcttgtcagctggtgtttttgttg---------------atgatgttgttaagacagatgctgttgttttgttagaacgttatgtgtctttagctattgatgcataccctctttcaaaacaccctaattctgaatatcgtaaggttttttacgtattacttgattgggttaagcatcttaacaaaaatttgaatgagggtgttcttgaatctttttctgttacacttcttgataatcaagaagataagttttggtgtgaagatttttatgctagtatgtatgaaaattctacaatattgcaagctgctggtttatgtgttgtttgtggttcacaaactgtacttcgttgtggtgattgtctgcgtaagcctatgttgtgcactaaatgcgcatatgatcatgtatttggtaccgaccacaagtttattttggctataacaccgtatgtatgtaatgcatcaggttgtggtgttagtgatgtcaaaaaattgtatcttggtggtttgaattactattgtacaaatcataaaccacagttgtcttttccattatgttcagctggtaatatatttggtttatataaaaattcagcaactggttccttagatgttgaagtttttaataggcttgcaacgtctgattggactgatgttagggactataaacttgctaatgatgttaaagatacacttagactctttgcggctgaaactattaaagctaaagaagagagtgttaagtcttcttatgcttttgcaactcttaaagaggttgttggacctaaagaattgcttcttagttgggaaagtggtaaagttaaaccacctttgaatcgtaattctgttttcacctgttttcaaataagtaaggactcaaaattccaaataggtgagttcatctttgagaaggttgaatatggttctgatactgttacgtataagtctactgtaactactaagttagttcctggtatgatttttgtcttaacatctcacaatgtccaacctttacgtgcaccaactattgcaaaccaagagaagtattctagcatttataaattgcaccctgcttttaatgtcagtgatgcatatgctaatttggttccatattaccaacttattggtaaacaaaagataactacaatacagggtcctcctggtagtggtaagtcacattgttccattggacttggattgtactacccaggtgcgcgtattgtttttgttgcttgtgcccatgctgctgttgattccttatgtgcaaaagctatgactgtttatagcattgataagtgtactaggattatacctgcaagagctcgggttgagtgttatagtggctttaaaccaaataacactagtgcacaatacatatttagcactgttaacgcattacctgagtgtaatgctgatatcgttgttgtagatgaagtttcaatgtgtacaaattatgacctttctgttattaaccagcgtttatcatataaacatattgtttatgttggtgatccacaacaacttcctgcacctagagtaatgattactaaaggtgttatggagcctgttgattataacgttgttactcaacgtatgtgtgctataggccctgatgtttttcttcataaatgttatagatgtcctgctgaaatagttaatacagtttctgaacttgtttatgagaacaagtttgtccctgttaaacctgctagtaaacagtgttttaaagtcttttttaagggtaatgtacaggttgacaatggttctagtattaacagaaagcagcttgaaatagttaagctgtttttagttaaaaatccaagttggagtaaggctgtgtttatttctccttataatagtcagaattatgttgctagtagatttttaggacttcaaattcaaactgttgattcttctcaaggtagtgagtatgattatgtaatctatgcacaaacttctgacactgcacatgcttgcaatgtaaaccgttttaatgttgctataacacgtgctaagaagggtatattttgtgtaatgtgtgataaaactttgtttgattcacttaagttttttgagattaaacatgcagatttacactc---tagccaggtttgtggcttgtttaaaaattgtacacgcactcctct---taatttaccaccaactcatgcacacactttcttgtcgttgtcagatcagtttaagactacaggtgatttagctgttcaaataggttcaaataacgtttgtacttatgaacatgttatatcatttatgggttttaggtttgatattagtattcctggtagtcatagtttgttttgtacacgtgactttgctattcgtaatgtgcgtggttggttgggtatggatgttgaaagtgctcatgtttgtggcgataacataggtactaatgttcctttacaggttggtttttcaaatggtgttaattttgttgtgcaaactgaaggttgtgtgtctaccaattttggtgatgttattaaacctgtttgtgcaaaatctccaccaggtgaacaatttagacaccttattcctctttt---acgtaaaggacaaccttggttaattgttcgtagacgcattgtgcaaatgatatctgattatttgtccaatttgtctgacattcttgtctttgttttgtgggcaggtagtttggaattaactacaatgcgttactttgtaaaaatagggccaattaaatattgttattgtggtaattctgccacttgttataattcagttagtaatgaatattgttgttttaaacatgcattgggttgtgattatgtttacaatccttatgcttttgatatacaacagtggggttatgttggttccttgagccaaaaccaccacacattctgcaacattcatagaaacgagcatgatgcctctggtgatgctgttatgacacgttgtttggcagtacatgattgttttgtcaaaaatgttgattggactgtaacgtacccctttattgcaaatgagaaatttatcaatggctgtgggcgtaatgtccagggacatgttgttcgtgcagccttgaaattgtataaacctagtgttattcatgacattggtaatcctaaaggtgtacgttgtgctgttactgatgccaaatggtactg-ttatgacaagcaacctgttaatagtaatgtcaagttgttggattatgattatgcaacccatggtcaacttgatggtctttgtttattctggaattgtaatgttgatatgtatccagaattttcaattgtgtgtcgttttgacacacgtactcgttctgtttttaatttagaaggtgttaatggtggttctctttatgttaacaaacatgcgtttcatacaccagcatatgataaacgtgcttttgttaaattaaaacctatgccctttttttactttgatgacagtgattgtgatgttgtgcaagaacaagttaattatgtaccccttcgcgctagtagttgtgttactcgttgtaatataggtggtgctgtttgttcaaaacatgcaaatttgtatcaaaaatatgttgaggcatataatacatttacacaggcaggttttaacatttgggtaccacatagttttgatgtttataatttgtggcaaatttttattgaaactaatttacaaagtcttgaaaatatagcatttaatgttgtaaaaaaagggtgttttactggtgttgatggtgagttacctgttgcagttgttaacgacaaagtttttgttcgctatggcgatgttgacaacttggtttttacaaataaaacaacattgcctactaatgttgcttttgaattgtttgcaaaacgaaaaatgggtttaacaccaccattgtctattctcaaaaatctcggtgttgttgctacatataaatttgttttatgggattatgaagctgaaagaccttttacctcatatactaagagtgtatgtaaatacactgattttaatgaggatgtttgtgtttgttttgacaatagtattcagggttcgtatgagcgttttacgcttactacgaacgctgttttattttctactgttgtcat------------taaaaatttaacacctataaagttgaatttt-ggtatgttgaatggtatgccagtttcttctattaagggtgataaaggtgttgaaaaattagttaattggtacatatatgttcgtaaaaatggtcaatttcaagatcactatgatggtttttacactcaaggtaggaatttatcagactttacaccaagaagtgatatggagtatgattttcttaacatggatatgggtgtttttattaataaatatggtcttgaggattttaattttgaacatgttgtatatggtgatgtttcaaaaactacattaggaggtcttcatttgttgatatcacagtttaggcttagtaaaatgggtgttttgaaagctgatgattttgtcactgcttctgacacaactttgaggtgctgtactgttacttatcttaatgaacttagttcaaaagttgtttgtacttatatggatttgttgttggacgactttgttactatactaaagagtttagatcttggtgtaatatctaaagttcatgaagttattatagataataaaccttataggtggatgttgtggtgtaaagataaccacttgtccactttttatccacagttgcagtctgctgaatggaagtgtggttatgctatgccacaaatttataagcttcaacgtatgtgtttggaaccttgtaatttatataattatggtgctggtattaagttgcctagtggtataatgttaaatgttgttaaatacactcagctttgtcaatacctaaatagcactacaatgtgcgtacctcataatatgcgtgttttgcactatggtgctggttctgacaaaggtgtggcacctggtacaactgtcttaaaacgttggctaccacccgatgcaataatcattgataatgatatcaatgattatgttagtgatgcagattttagcattacaggtgattgtgctactgtttatcttgaagataagtttgacttacttatttctgatatgtatgatggtagaattaaattttgtgatggtgaaaatgtctctaaagatgggttttttacttatcttaatggtgttattagagaaaaattagctattggtggtagtgttgccattaagattacagaatatagttggaataagtatctttatgaattaatacaaagatttgctttttggactttgttttgcacgtctgttaatacatcctcttcagaagcttttcttattggtgttaattatttaggtgactttattcaaggtccttttatagctggtaacactgttcatgctaattatatattttggcgtaattctactattatgtctttgtcatacaattcagttttagatttaagtaagtttgaatgtaaacataaggccactgttgttgttacacttaaagatagtgatgtaaatgatatggttttgagtttgattaagagtggtaggttgttgttacgcaataatggtcgt---tttggtggttttagtaatcatttagt---ctcaacta---aatgaaacttttc------------ttgat----------tttgct---------tgttttgcccctggcc-----------------------------------------------------------------------------------------------------tcttgctt-----------------tt---tcacatgtaata----gtaa---------------tgctaatctctct------------------------at---------------------------------------------------------------------------------------------------------------------------------------------------------------------------------------------------------------------------------------------------------------------------------------------------------------------------------------------------------------------------------------------------------------------------------------------------------------------------------------------------------------------------------------------------------------------------------------------------------------------------------------gttacaattaggtg-----ttcctgacaatt---cttc---aactattgttacgggtttattgcc-------------------------------------aactcattggttttgtgctaa---------------------------------------------tcagag------------tacatctgtttactcagcc------------------------------------------aatggtttctttta-----------------------------tattgat------------gttggtaatcaccgta---------gtgcttttgcgctccatactggttattatga------------------tgc--------t------aatcagta--------------ttatatttatgttact--aatgaaa---------taggcttaaatgcttctg---ttactcttaagatttgtaag------tttagta-----------gaaacactacttttg---------------------------------------attttttaagtaatgcttc----------tagt------------------tcttttgactgtatagtta-atttgttattt---------acagaacagttag------------gtgcg----cctttgggcataactatat-----------ctggtgaaactg-----tgcgtctgcatttatataatgtaactcgtactttttatgtgccagcagcttata----------------aacttactaaacttagtgttaaatgttactttaactattc------ctgtgtttttagtgttgtcaacgccaccgt------------tactgtgaatgtcaccacac---ataatggccgtgtagttaactacactgtt-------tg-----tgatgattgt--------aatggttatactgataacatattttctgttcaacaggatggccgcattcctaatggtttcccttttaataattggtttttgttaactaatggttccacactagtggacggggtctctagactttatcaaccactccgtctaacttgtttatggcctgtacctggtcttaaatcttcaactggttttgtttattttaatgc-cac---tggtt---------------ctgatgttaattgtaacggctatca------acataattctg-ttgctgatgttatgcgttacaatcttaacttcagtgctaattctgt---ggaca---------atctcaagagtggt--------gttatagtttttaaaactttacagta---------cgatgttttgtttt----attgtagtaactctt------------cc---------------tca------ggtgttcttg---acaccacaataccttttggcccttcctctcaaccttattactgttttataaacagcactatc--------aacactactcatg------------ttagcacttttgtgggtattttaccacccactgtgcgtgaaattgttgttgctagaactggtcagttttatattaatggttttaagtatttcgatttgggtttcatagaagctgtcaattttaatgtcacga---------------------ctgctagtgccacagatttttggacggttgcatttgctacttttgttgatgttttggttaatgttagtgcaactaacattcaaaacttactttattgcgattctccatttgaaaagttgcagtgtgagcacttgcagtttggattgcaggatggtttttattctgcaaattt---------tcttgatgataatgttttgcctgagacttatgttgcactccccatttattatcaacacacggacataa------attttactgcaact------gcatcttttggtggtt--------------------------------------cttgt---------------------tatgtttgtaaaccacaccaggttaatatatctcttaatggtaacact---------------------tcagtgtgtgtta-----gaacatctcat------ttttcaattaggtata------tttataaccgcgttaagagtggttcaccaggtgactcttcatggc----------acatttatttaaa------------------gagtggcacttgtccattttctttttctaagttaaataattttcaaaagttcaagactatttgtttctcaaccgtc---gaagtgcctggtagttgtaattttccgcttgaagccacctg-gcattacacttctta------------------tactattg-------------------ttggtgctttgtatgtta------cttggtctgaaggtaattctattactggtgtacct---------tatcctgtctctggtattcgtgagtttagtaatttagttttaaataattgtaccaaatataatatttatgattatgttggtactggaattatacgttcttcaaaccagtc------acttgctggtggtattacatatgtttctaactctggtaatttacttggttttaaaaatgtttccactggtaacatttttattgtgacaccatgtaaccaaccagaccaagtagctgtttatcaacaaagcattattggtgccatgaccgctgttaatgagtctaga--tatggc------ttg------caaaacttactacagttacctaacttttattatgttagtaatg------gtggtaacaat------------------tgcactacggccgttatgacttattctaattttggtatttgtgctgatggttctt------tgattcctgttcgtccgcgtaattctagtgataatggtatttca-gccataatcactgctaatttatccattccctctaactggactacttcagttcaagttgagtacctccaaattactagtactccaatagttgttgattgtgctacttatgtgtgtaatggtaaccctcgctgtaagaatctacttaagcagtatacttctgcttgtaaaactattgaagatgccttacgacttagtgctcatttggaaactaatgatgttagtagtatg------------ctaactttcgatagcaatgcttttagt-ttggc---------taatgttactagttt------tggagactataacctttctagtgttttacctcagagaaacattcgttcaagccgtatag------------caggacgtagtgctttggaagatttgttgtttagcaaagttgttacatctggtttgggtactgttgatgttgactataagtcttgtac-------taaaggtctttct---------attgctgaccttgcttgtgctcagtactacaatggcataatggttttgccaggtgttgctgatgctgaacgtatggccatgtacacaggttctcttataggtggcatggtgctcggaggtcttacatca---gcagccgccatacctttttctttggcactgcaagcacgacttaactatgttgctttacaaactgatgtgcttcaagaaaatcagaaaattttggctgcatcatttaataaggctattaataatattgttgcttcttttagtagcgttaatgatgctattacacaaactgcagaggctatacatactgttactattgcacttaataagattcaggatgttgttaatcaacagggtagtgctcttaaccatctcacttcacaattgagacataattttcaggccatttctaattcaattcaggctatttatgaccggcttgattcaattcaagccgatcaacaagttgacagattaattactggacggcttgcagctttgaatgcatttgtttcccaagttttgaataaatatactgaagttcgtggttcaagacgcttagcacagcagaagattaatgaatgtgtcaagtcacaatctaatagatatggtttttgtggc---aatggcactcacatcttttcaatcgtcaactcagctccagatggtttgctttttcttcatactgttttgctgccaactgattacaagaatgtaaaggcgtggtctggtatctgtgttgatggcatttatggctatgttctgcg------tcaacctaacttggttctttattctgataatggt---------------------gtctttcgtgtaacttccaggatcatgtttcaacctcgcttacctgttttgtctgattttgtgcaaatatataattgtaatgttacttttgttaacatatctcgtgttgagttacatactgtcatacctgactacgttgatgttaataaaacattacaagagtttgcacaaaacttacc------aaagtatgtta---------agcctaattttgacttgactccttttaatttaacatatcttaatttgagttctgagttgaagcaactcgaagctaaaactgctagtctttttcaaactactgttgaattacaaggtcttattgatcagattaacagtacatatgttgatttgaagttgcttaataggtttgaaaattatatcaaatggccttggtgggtttggctcattatttctgttgtttttgttgtattgttgagtcttcttgtgttttgttgtctttctacaggttgttgtggttgttgcaattgtttaacttcttcaatgcgaggctgttgtgattgtggttcaactaaacttccttattacgaa---tttgaaaaggtccacattcaata-----------------------atgccttttggtggcctatttcaacttactcttgaaagtactattaataagagtgtggctaatctcaaattacca----cctcatgatgttactgtcttgcg---------tgacaatcttaaacctgttactacacttagtactatcactgcttatttgttagttagtttgtttgtcacttattttgc-tttattcaaacctcttactgctagaggtcgtgttgcttgttttgttttaaaactattgacactatttgtctatgtgcctttattggttctttttggtatgtatcttgacagttttataa---ttttttctacgctgttgtttcgattcatacatgttggctattatgcctatctctataaaaatttttcatttgttttgttcaatgttactaaactatgcttcatttcaggcaagtgttggtatcttgaacaatcattttatgaaaatcgtttt--gctgctatttatggtggtgaccactatgtcgttttaggtggtgaaactattacttttgtttcttttgatgacctttatgttgctattagaggttcttgtgaaaagaacctacaacttatgcgtaaggttgatttgtataatggtgctgtcatttacatttttgccgaagagcctgttgttggtatagtc---------tac---tcttct------------------------caactatacgaagatgt------------------------------------------------------------------------------------------------------------------------------------------------------------------------------------------------------------------------------------------------------------------------------------------------------------------------------------------------------------------------------------------------------------------------------------------------------------------------------------------------------------------------------------------------------------------------------------------------------------------------------------------------------------------------------------------------------------------------------------------------------------------------------------------------------------------------------------------------------------------------------------tccttcgattaattgatgacaatggcattgtcctcaattccatt----------ttatggctcctt----------gttatgatattttt-------------ctttgtgttggcaatgacctttattaaactgattcaattgtgttttacttgtcattatttttttagtaggacattatatcaaccagtttataaaatttttcttgcttaccaagattatatgcaaatagcacctgttccagctgaagtactaaatgtctaaactaaacg---------------------------------------------------------atgtctaat------------------------------------------------agtagtgtg---------------------------------------------cctc------tttcagagg-tttatgtccatttacgtaactggaactttagttggaatttaattctaacgctttttatagttgtgttgcagtatgggcattataagtatagcagacttctttatggtttaaagatgtctgttttatggtgtttatggccacttgttctagctttgtctatttttgactgttttgtcaattttaatgtggactgggtcttttttggttttagtattcttatgtctattattacactttgtttatgggttatgtattttgttaatagtttcagactttggcgccgtgttaaaactttttgggcttttaatcctgaaactaatgcaatcatctctctccaggtttacggacataattattacttaccggtgatggctgcacctacaggtgttacattaacacttcttagtggtgtacttcttgttgatggccataagattgctactcgtgttcaagtgggtcagttgcctaaatatgtaatagttgctacgcctagtaccacaattgtttgtgaccgtgttggtcgctctgttaatgaaacaagccagactggttgggcattctacgtccgtgctaaacatggtgatttttctggtgttgcctctcaggagggtgttttgtcagaaagagagaagttgcttcatttaatctaaactaaacaa--------------------------------------aatggctag------------tgtaaattgggccgat---g------------------------acagagctgcta---ggaagaaatttcctcctccttcattttacatgcctcttttggttagttctgataaggcaccatatagggtcattcccaggaatcttgtccctattgg------taagggtaataaagatgagcagattggttattggaatgttcaagagcgttggcgtatgcgcagggggcaacgtgttgatttgcctcctaaagttcatttttattacctaggtactggacctcataaggaccttaaattcagacaacgttctgatggtg------ttgtttgggttgctaaggaaggtgctaaaactgttaataccagtcttggtaatcgcaaacgtaaccagaaacctttggaaccaaagttctctattgctttgcctccagagctctctgttgttgagt------------------ttgaggatcgctctaataactcatctcgtgctagc------------------agtcgttcttcaactc------------------------gtaacaactcacgagactcttctcgtagc--act---------------tcaagacaac----------------------------------------------------agtctcgcactcgt--------------------------------------------tctgattctaaccagtcttcttc----------agatcttgttgctgctgttactttggct---------ttaaagaacttaggttttga------------taaccagtcgaagt-----------------------------------------cacctagt---tcttctggtacttccactcc------taag------------------------aaacctaataagcctctttctcaacccagggctgataagccttc--------------------tcagttgaagaaacctcgttggaagcgtgttcctaccagagaggaa------aatgttattcagtgctttggtcctcgtgattttaatcacaatatgggggattcagatcttgttcagaatggtgttgatgccaaaggttttccacagcttgctgaattgattcctaatcaggctgcgttattctttgatagtgaggttagcactgatgaagtgggtgataatgttcagattacctacacctacaaaatgcttgtagctaaggataataagaaccttcctaagttcattgagcagattagtgctttt---------------------actaaacccagttctatc-aaagaaatgcagtcacaatcatctcatgttgctcagaacacagtactt-----------------------------------------------aat------------------------------------------gcttctattccagaatctaaaccat------------------------------------------tggctgatgatgattcagccatt---------------atagaaattgtcaacgaggttt----------------------------------------------------------------------tgcattaaattgtt-----------------------------------------------------------------------------------------------------------------------------------------------------------------------------------------------------------------ttgtaattccagttg---------------------------------------------------------------------------------------------------------------------------------------------------------------------------------------------------------------------------------------------------------------------------------------------------------------------------------------------------------------------------------------------------------------------aatgtttatta-----------------------------------------------------------------------------------------------------------------------------------------------------------------------------------------------------------------------------------------------------------------------------------------------------------------------------------------------------------------------------------------------------------------------------------------------------------------------------------------------------------------------ttattagt-------------------------------------------------------------------tg-------caaccccatgcgtttagcgcatga-----------------------taagggtttagtcttacacacaatggtaggccagtgatagt-aaagtgtaa-gtaatttgctat---catattaacatgtctagaggaaagtcagaa--------ctttttctgtttgtgtt-----gttggagtac--tt--aaagatcgc-ataggcgcgccaa-caa----------------------------------------------------------------------------------------------------tggaagagccaac----------aacatatctaaa--aatgtt------------------------ttgtctggtacttgttaatgata----------------------------------------------------------------------------------------------------------------------------------------------------------------------------------------------------------------------------------------------------------------------------------------------------------------------------------------------------------------------------------------------------------------------------------------
>JQ765569_HumanNL63_USA_2005-01-18
[truncated: 6,542,497 more chars]
