# Supplementary material for: Origins and Evolution of Seasonal Human Coronaviruses
Source: Viruses. 2022 Jul 15;14(7):1551. doi: 10.3390/v14071551 (PMC9320361; doi:10.3390/v14071551)
Supplement: Supplementary file 1 [file viruses-14-01551-s001.zip › alignments/Memb_betas_D2.fasta]

>AB354579_Bovine_Japan_winter1976/1977
ATGAGT---------AGTGTAACTACACCAGCACCAGTTTACACCTGGACTGCTGATGAAGCTATTAAATTCCTAAAGGAATGGAACTTTTCTTTGGGTATTATACTACTTTTTATTACAATCATATTGCAATTTGGATATACAAGTCGCAGTATGTTTGTTTATGTTATTAAGATGATCATTTTGTGGCTTATGTGGCCCCTTACTATCATCTTAACTATTTTCAATTGCGTGTATGCGTTGAATAATGTGTATCTTGGCTTTTCTATAGTTTTCACTATAGTGGCCATTATCATGTGGATTGTGTATTTTGTGAATAGTATCAGGTTGTTTATTAGAACTGGAAGTTGGTGGAGTTTCAACCCAGAAACAAACAACTTGATGTGTATAGATATGAAGGGAAGGATGTATGTTAGGCCGATAATTGAGGACTACCATACCCTTACGGTCACAATAATACGTGGTCATCTTTACATGCAAGGTATAAAACTAGGTACTGGCTATTCTTTGTCAGATTTGCCAGCTTATGTGACTGTTGCTAAGGTCTCACACCTGTTCACGTATAAGCGTGGTTTTCTTGACAAGATAGGCGATACTAGTGGTTTTGCTGTTTATGTTAAGTCCAAAGTCGGTAATTACCGACTGCCATCA------ACCCAAAAGGGTTCTGGCATGGACACCGCATTGTTGAGAAATATAATCTAA
>AF391541_Bovine_USA_1998--
ATGAGT---------AGTGTAACTACACCAGCACCAGTTTACACCTGGACTGCTGATGAAGCTATTAAATTCCTAAAGGAATGGAACTTTTCTTTGGGTATTATACTACTTTTTATTACAGTCATATTGCAATTTGGATATACAAGTCGCAGTATGTTTGTTTATGTTATTAAGATGGTCATTTTGTGGCTTATGTGGCCCCTTACTATCATCTTAACTATTTTCAATTGCGTGTATGCGTTGAATAATGTGTATCTTGGCTTCTCTATAGTTTTTACTATAGTGGCCATTATTATGTGGATTGTGTATTTTGTGAATAGTATCAGGTTGTTTATTAGAACTGGAAGTTGGTGGAGTTTCAACCCAGAAACAAACAACTTGATGTGTATAGATATGAAGGGAAGGATGTATGTTAGGCCGATAATTGAGGACTACCATACCCTTACGGTCACAATAATACGTGGTCATCTTTACATGCAAGGTATAAAACTAGGTACTGGCTATTCTTTGTCAGATTTGCCAGCTTATGTGACTGTTGCTAAGGTCTCGCACCTGCTCACGTATAAGCGTGGTTTTCTTGACAAGATAGGCGATACTAGTGGTTTTGCTGTTTATGTTAAGTCCAAAGTCGGTAATTACCGACTGCCATCA------ACCCAAAAGGGTTCTGGCTTGGACACCGCATTGTTGAGAAATAATATCTAA
>AF391542_Bovine_USA_1998--
ATGAGT---------AGTGTAACTACACCAGCACCTGTTTACACCTGGACTGCTGATGAAGCTATTAAATTCCTAAAGGAATGGAACTTTTCTTTGGGTATTATACTACTTTTTATTACAGTCATATTGCAATTTGGATATACAAGTCGCAGTATGTTTGTTTATGTTATTAAGATGATCATTTTGTGGCTTATGTGGCCCCTTACTATCATCTTAACTATTTTCAATTGCGTGTATGCGTTGAATAATGTGTATCTTGGCTTCTCTATAGTTTTTACTATAGTGGCCATTATCATGTGGATTGTGTATTTTGTGAATAGTATCAGGTTGTTTATTAGAACTGGAAGTTGGTGGAGTTTCAACCCAGAAACAAACAACTTGATGTGTATAGATATGAAAGGAAGGATGTATGTTAGGCCGATAATTGAGGACTACCATACCCTTACGGTCACAATAATACGTGGTCATCTTTACATGCAAGGTATAAAACTAGGTACTGGCTATTCTTTGTCAGATTTGCCAGCTTATGTGACTGTTGCTAAGGTCTCGCACCTGCTCACGTATAAGCGTGGTTTTCTTGACAAGATAGGCGATACTAGTGGTTTTGCTGTTTATGTTAAGTCCAAAGTCGGTAATTACCGACTGCCATCA------ACCCAAAAGGGTTCTGGCTTGGACACCGCATTGTTGAGAAATAATATCTAA
>AH014875_Bovine_SKorea_2002–2004
ATGAGT---------AGTGTAACTACACCAGCACCAGTTTACACCAGGACTGCTGATGAAGCTATTAAATTCCTAAAGGAATGGAACTTTTCTTTGGGTATTATACTACTTTTTATTACTGTCTTATTGCAATTTGGATATACAAGTCGCAGTATGTTTGTTTATGTTATTAAGATGATCATTTTGTGGCTTATGTGGCCCCTTACTATCATCTTAACTATTTTCAATTGCGTGTATGCGTTGAATAATGTGTATCTTGGCTTCTCTATAGTTTTTACTATAGTGGCCATTATCATGTGGATTGTGTATTTTGTGAATAGTATCAGGTTGTTTATTAGAACTGGAAGTTGGTGGAGTTTCAACCCAGAAACAAACAACTTGATGTGTATAGATATGAAGGGAAGGATGTATGTTAGGCCGATAATTGAGGACTACCATACCCTTACGGTCACAATAATACGTGGTCATCTTTACATGCAAGGTATAAAACTAGGTACTGGCTATTCTTTGTCAGATTTGCCAGCTTATGTGACTGTTGCTAAGGTCTCGCACCTGCTCACGTATAAGCGTGGTTTTCTTGACAAGATAGGCGATACTAGTGGTTTTGCTGTTTATGTTAAGTCCAAAGTCGGTAATTACCGACTGCCATCA------ACCCAAAAGGGTTCTGGCTTGGACACCGCATTGTTGAGAAATAATATCTAA
>AY316299_Human_Germany_1988--
ATGAGT---------AGTGTAACTACACCAGCACCAGTTTACACCTGGACTGCTGATGAAGCTATTAAATTCCTAAAGGAATGGAATTTTTCTTTGGGTATTATACTACTTTTTATTACAGTCATATTGCAATTTGGATATACAAGTCGCAGTATGTTTGTTTATGTTATTAAGATGATCCTTTTGTGGCTTATGTGGCCCCTTACTATCATCTTAACTATTTTCAATTGCGTGTATGCGTTGAATAATGTGTATCTTGGCTTTTCTATAGTTTTCACTATAGTGGCCATTATCATGTGGATTGTGTATTTTGTGAATAGTATCAGGTTGTTTATTAGAACTGGAAGTTGGTGGAGTTTCAACCCAGAAACAAACAACTTGATGTGTATAGATATGAAGGGAAGGATGTATGTTAGGCCTATAATTGAGGACTACCACACCCTTACGGTCACAATAATACGTGGTCATCTTTACATGCAAGGTATAAAACTAGGTACTGGCTATTCTTTGTCAGATTTGCCAGCTTATGTGACTGTTGCTAAGGTTTCACACCTGCTCACGTATAAGCGTGGTTTTCTTGACAAGATAGGCGATACTAGTGGTTTTGCTGTTTATGTTAAGTCCAAAGTCGGTAATTACCGACTGCCATCA------ACCCAAAAGGGTTCTGGCATGGACACCGCATTGTTGAGAAATAATATCTAA
>DQ811784_Bovine_UNKWN_1983--
ATGAGT---------AGTGTAACTACACCAGCACCAGTTTACACCTGGACTGCTGATGAAGCTATTAAATTCCTAAAGGAATGGAACTTTTCTTTGGGTATTATACTACTTTTTATTACAGTCATATTGCAATTTGGATATACAAGTCGCAGTATGTTTGTTTATGTTATTAAGATGATCATTTTGTGGCTTATGTGGCCCCTTACTATCATCTTAACTATTTTCAATTGCGTGTATGCGTTGAATAATGTGTATCTTGGCTTTTCTATAGTTTTTACTATAGTGGCCATTATCATGTGGATTGTGTATTTTGTGAATAGTATCAGGTTGTTTATTAGAACTGGAAGTTGGTGGAGTTTCAACCCAGAAACAAACAACTTGATGTGTATAGATATGAAGGGAAGGATGTATGTTAGGCCGATAATTGAGGACTACCATACCCTTACAGTCACAATAATACGTGGTCATCTTTACATGCAAGGTATAAAACTAGGTACTGGCTATTCTTTGTCAGATTTGCCAGCTTATGTGACTGTTGCCAAGGTCTCACACCTGCTCACGTATAAGCGTGGTTTTCTTGACAAGATAGGCGATACTAGTGGTTTTGCTGTTTATGTTAAGTCCAAAGTCGGTAATTACCGACTGCCATCA------ACCCAAAAGGGTTCTGGCATGGACACCGCATTGTTGAGAAATAATATCTAA
>DQ915164_Bovine_USA_1998--
ATGAGT---------AGTGTAACTACACCAGCACCAGTTTACACCTGGACTGCTGATGAAGCTATTAAATTCCTAAAGGAATGGAATTTTTCTTTGGGTATTATACTACTTTTTATTACAGTCATATTGCAATTTGGATATACAAGTCGCAGTATGTTTGTTTATGTTATTAAGATGATCATTTTGTGGCTTATGTGGCCCCTTACTATCATCTTAACTATTTTCAATTGCGTGTATGCGTTGAATAATGTGTATCTTGGCTTCTCTATAGTTTTTACTATAGTGGCCATTATCATGTGGATTGTGTATTTTGTGAATAGTATCAGGTTGTTTATTAGAACTGGAAGTTGGTGGAGTTTCAACCCAGAAACAAACAACTTGATGTGTATAGATATGAAGGGAAGGATGTATGTTAGGCCGATAATTGAGGACTACCATACCCTTACGGTCACAATAATACGTGGTCATCTTTACATGCAAGGTATAAAACTAGGTACTGGCTATTCTTTGTCAGATTTGCCAGCTTATGTGACTGTTGCTAAGGTCTCGCACCTGCTCACGTATAAGCGTGGTTTTCTTGACAAGATAGGCGATACTAGTGGTTTTGCTGTTTATGTTAAGTCCAAAGTCGGTAATTACCGACTGCCATCA------ACCCAAAAGGGTTCTGGCTTGGACACCGCATTGTTGAGAAATAATATCTAA
>EU999954_Canine_Italy_2005--
ATGAGT---------AGTACAACTACACCAGCACCAATTTACACTTGGACTGCTGATGAAGCTATTAAATTCCTAAAGGAATGGAATTTTTCTTTGGGTATTATACTACTTTTTATTACAATCATATTGCAATTTGGATATACAAGCCGCAGTATGTTTGTTTATGTTATTAAGATGATCATTTTGTGGCTTATGTGGCCCCTTACTATCATCTTAACTATTTTCAATTGCGTGTATGCGTTGAATAATGTGTATCTTGGCTTTTCTATAGTTTTTACCATAGTGGCCATTATTATGTGGATTGTGTATTTTGTGAATAGTATCAGGTTGTTTATTAGAACTGGAAGTTGGTGGAGTTTCAACCCAGAAACAAACAACTTGATGTGTATAGATATGAAGGGAAGGATGTATGTTAGGCCGATAATTGAGGACTATCATACCCTTACGGTCACAATAATACGTGGTCATCTTTATATGCAAGGTATAAAACTAGGTACTGGCTATTCTTTGTCAGATTTGCCAGCTTATGTGACTGTTGCTAAGGTTTCACACCTGCTCACGTATAAGCGTGGTTTTCTTGACAGGATAGGCGATACTAGTGGTTTTGCTATTTATGTTAAGTCCAAAGTCGGTAATTACCGACTGCCATCA------ACCCAAAAGGGTTCAGGCATGGACACCGCATTGTTGAGAAATATAATCTAA
>FJ415324_Human_Germany_1988--
ATGAGT---------AGTGTAACTACACCAGCACCAGTTTACACCTGGACTGCTGATGAAGCTATTAAATTCCTAAAGGAATGGAATTTTTCTTTGGGTATTATACTACTTTTTATTACAGTCATATTGCAATTTGGATATACAAGTCGCAGTATGTTTGTTTATGTTATTAAGATGATCCTTTTGTGGCTTATGTGGCCCCTTACTATCATCTTAACTATTTTCAATTGCGTGTATGCGTTGAATAATGTGTATCTTGGCTTTTCTATAGTTTTCACTATAGTGGCCATTATCATGTGGATTGTGTATTTTGTGAATAGTATCAGGTTGTTTATTAGAACTGGAAGTTGGTGGAGTTTCAACCCAGAAACAAACAACTTGATGTGTATAGATATGAAGGGAAGGATGTATGTTAGGCCTATAATTGAGGACTACCACACCCTTACGGTCACAATAATACGTGGTCATCTTTACATGCAAGGTATAAAACTAGGTACTGGCTATTCTTTGTCAGATTTGCCAGCTTATGTGACTGTTGCTAAGGTTTCACACCTGCTCACGTATAAGCGTGGTTTTCTTGACAAGATAGGCGATACTAGTGGTTTTGCTGTTTATGTTAAGTCCAAAGTCGGTAATTACCGACTGCCATCA------ACCCAAAAGGGTTCTGGCATGGACACCGCATTGTTGAGAAATAATATCTAA
>FJ425184_Waterbuck_USA_1994-01-01
ATGAGT---------AGTGTAACTACACCAGCACCAGTTTACACCTGGACTGCTGATGAAGCTATTAAATTCCTAAAGGAATGGAACTTTTCTTTGGGTATTATACTACTTTTTATTACAGTCATATTGCAATTTGGATATACAAGTCGCAGTATGTTTGTTTATGTTATTAAGATGATCATTTTGTGGCTTATGTGGCCCCTTACTATCATCTTAACTATTTTCAATTGCGTGTATGCGTTGAATAATGTGTATCTTGGCTTCTCTATAGTTTTTACTATAGTGGCCATTATCATGTGGATTGTGTATTTTGTGAATAGTATCAGGTTGTTTATTAGAACTGGAAGTTGGTGGAGTTTCAACCCAGAAACAAACAACTTGATGTGTATAGATATGAAGGGAAGGATGTATGTTAGGCCGATAATTGAGGACTACCATACCCTTACGGTCACAATAATACGTGGTCATCTTTACATGCAAGGTATAAAACTAGGTACTGGTTATTCTTTGTCAGATTTGCCAGCTTATGTGACAGTTGCTAAGGTCTCACACCTGCTCACGTATAAGCGTGGTTTTCTTGACAAGATAGGCGATACTAGTGGTTTTGCTGTTTATGTTAAGTCCAAAGTCGGTAATTACCGACTGCCATCA------ACCCAAAAGGGTTCTGGCATGGACACCGCATTGTTGAGAAATAATATCTAA
>FJ425185_Waterbuck_USA_1994-01-01
ATGAGT---------AGTGTAACTACACCAGCACCAGTTTACACCTGGACTGCTGATGAAGCTATTAAATTCCTAAAGGAATGGAACTTTTCTTTGGGTATTATACTACTTTTTATTACAGTCATATTGCAATTTGGATATACAAGTCGCAGTATGTTTGTTTATGTTATTAAGATGATCATTTTGTGGCTTATGTGGCCCCTTACTATCATCTTAACTATTTTCAATTGCGTGTATGCGTTGAATAATGTGTATCTTGGCTTCTCTATAGTTTTTACTATAGTGGCCATTATCATGTGGATTGTGTATTTTGTGAATAGTATCAGGTTGTTTATTAGAACTGGAAGTTGGTGGAGTTTCAACCCAGAAACAAACAACTTGATGTGTATAGATATGAAGGGAAGGATGTATGTTAGGCCGATAATTGAGGACTACCATACCCTTACGGTCACAATAATACGTGGTCATCTTTACATGCAAGGTATAAAACTAGGTACTGGTTATTCTTTGTCAGATTTGCCAGCTTATGTGACAGTTGCTAAGGTCTCACACCTGCTCACGTATAAGCGTGGTTTTCTTGACAAGATAGGCGATACTAGTGGTTTTGCTGTTTATGTTAAGTCCAAAGTCGGTAATTACCGACTGCCATCA------ACCCAAAAGGGTTCTGGCATGGACACCGCATTGTTGAGAAATAATATCTAA
>FJ425186_Waterbuck_USA_1994-01-01
ATGAGT---------AGTGTAACTACACCAGCACCAGTTTACACCTGGACTGCTGATGAAGCTATTAAATTCCTAAAGGAATGGAACTTTTCTTTGGGTATTATACTACTTTTTATTACAGTCATATTGCAATTTGGATATACAAGTCGCAGTATGTTTGTTTATGTTATTAAGATGATCATTTTGTGGCTTATGTGGCCCCTTACTATCATCTTAACTATTTTCAATTGCGTGTATGCGTTGAATAATGTGTATCTTGGCTTCTCTATAGTTTTTACTATAGTGGCCATTATCATGTGGATTGTGTATTTTGTGAATAGTATCAGGTTGTTTATTAGAACTGGAAGTTGGTGGAGTTTCAACCCAGAAACAAACAACTTGATGTGTATAGATATGAAGGGAAGGATGTATGTTAGGCCGATAATTGAGGACTACCATACCCTTACGGTCACAATAATACGTGGTCATCTTTACATGCAAGGTATAAAACTAGGTACTGGTTATTCTTTGTCAGATTTGCCAGCTTATGTGACAGTTGCTAAGGTCTCACACCTGCTCACGTATAAGCGTGGTTTTCTTGACAAGATAGGCGATACTAGTGGTTTTGCTGTTTATGTTAAGTCCAAAGTCGGTAATTACCGACTGCCATCA------ACCCAAAAGGGTTCTGGCATGGACACCGCATTGTTGAGAAATAATATCTAA
>FJ425187_Deer_USA_1994-01-01
ATGAGT---------AGTGTAACTACACCAGCACCAGTTTACACCTGGACTGCTGATGAAGCTATTAAATTCCTAAAGGAATGGAACTTTTCTTTGGGTATTATACTACTTTTTATTACAGTCATATTGCAATTTGGATATACAAGTCGCAGTATGTTTGTTTATGTTATTAAGATGATCATTTTGTGGCTTATGTGGCCCCTTACTATCATCTTAACTATTTTCAATTGCGTGTATGCGTTGAATAATGTGTATCTTGGCTTCTCTATAGTTTTTACTATAGTGGCCATTATCATGTGGATTGTGTATTTTGTGAATAGTATCAGGTTGTTTATTAGAACTGGAAGTTGGTGGAGTTTCAACCCAGAAACAAACAACTTGATGTGTATAGATATGAAGGGAAGGATGTATGTTAGGCCGATAATTGAGGACTACCATACCCTTACGGTCACAATAATACGTGGTCATCTTTACATGCAAGGTATAAAACTAGGTACTGGCTATTCTTTGTCAGATTTGCCAGCTTATGTGACTGTTGCTAAGGTCTCGCACCTGCTCACGTATAAGCGTGGTTTTCTTGACAAGATAGGCGATACTAGTGGTTTTGCTGTTTATGTTAAGTCCAAAGTCGGTAATTACCGACTGCCATCA------ACCCAAAAGGGTTCTGGCTTGGACACCGCATTGTTGAGAAATAATATCTAA
>FJ425188_Deer_USA_1994-01-01
ATGAGT---------AGTGTAACTACACCAGCACCAGTTTACACCTGGACTGCTGATGAAGCTATTAAATTCCTAAAGGAATGGAACTTTTCTTTGGGTATTATACTACTTTTTATTACAGTCATATTGCAATTTGGATATACAAGTCGCAGTATGTTTGTTTATGTTATTAAGATGATCATTTTGTGGCTTATGTGGCCCCTTACTATCATCTTAACTATTTTCAATTGCGTGTATGCGTTGAATAATGTGTATCTTGGCTTCTCTATAGTTTTTACTATAGTGGCCATTATTATGTGGATTGTGTATTTTGTGAATAGTATCAGGTTGTTTATTAGAACTGGAAGTTGGTGGAGTTTCAACCCAGAAACAAACAACTTGATGTGTATAGATATGAAGGGAAGGATGTATGTTAGGCCGATAATTGAGGACTACCATACCCTTACGGTCACAATAATACGTGGTCATCTTTACATGCAAGGTATAAAACTAGGTACTGGTTATTCTTTGTCAGATTTGCCAGCTTATGTGACAGTTGCTAAGGTCTCACACCTGCTCACGTATAAGCGTGGTTTTCTTGACAAGATAGGCGATACTAGTGGTTTTGCTGTTTATGTTAAGTCCAAAGTCGGTAATTACCGACTGCCATCA------ACCCAAAAGGGTTCTGGCATGGACACCGCATTGTTGAGAAATAATATCTAA
>FJ425189_Deer_USA_1994-01-01
ATGAGT---------AGTGTAACTACACCAGCACCAGTTTACACCTGGACTGCTGATGAAGCTATTAAATTCCTAAAGGAATGGAACTTTTCTTTGGGTATTATACTACTTTTTATTACAGTCATATTGCAATTTGGATATACAAGTCGCAGTATGTTTGTTTATGTTATTAAGATGATCATTTTGTGGCTTATGTGGCCCCTTACTATCATCTTAACTATTTTCAATTGCGTGTATGCGTTGAATAATGTGTATCTTGGCTTCTCTATAGTTTTTACTATAGTGGCCATTATCATGTGGATTGTGTATTTTGTGAATAGTATCAGGTTGTTTATTAGAACTGGAAGTTGGTGGAGTTTCAACCCAGAAACAAACAACTTGATGTGTATAGATATGAAGGGAAGGATGTATGTTAGGCCGATAATTGAGGACTACCATACCCTTACGGTCACAATAATACGTGGTCATCTTTACATGCAAGGTATAAAACTAGGTACTGGTTATTCTTTGTCAGATTTGCCAGCTTATGTGACAGTTGCTAAGGTCTCACACCTGCTCACGTATAAGCGTGGTTTTCTTGACAAGATAGGCGATACTAGTGGTTTTGCTGTTTATGTTAAGTCCAAAGTCGGTAATTACCGACTGCCATCA------ACCCAAAAGGGTTCTGGCATGGACACCGCATTGTTGAGAAATAATATCTAA
>FJ425190_Deer_USA_1994-01-01
ATGAGT---------AGTGTAACTACACCAGCACCAGTTTACACCTGGACTGCTGATGAAGCTATTAAATTCCTAAAGGAATGGAACTTTTCTTTGGGTATTATACTACTTTTTATTACAGTCATATTGCAATTTGGATATACAAGTCGCAGTATGTTTGTTTATGTTATTAAGATGATCATTTTGTGGCTTATGTGGCCCCTTACTATCATCTTAACTATTTTCAATTGCGTGTATGCGTTGAATAATGTGTATCTTGGCTTCTCTATAGTTTTTACTATAGTGGCCATTATCATGTGGATTGTGTATTTTGTGAATAGTATCAGGTTGTTTATTAGAACTGGAAGTTGGTGGAGTTTCAACCCAGAAACAAACAACTTGATGTGTATAGATATGAAGGGAAGGATGTATGTTAGGCCGATAATTGAGGACTACCATACCCTTACGGTCACAATAATACGTGGTCATCTTTACATGCAAGGTATAAAACTAGGTACTGGTTATTCTTTGTCAGATTTGCCAGCTTATGTGACAGTTGCTAAGGTCTCACACCTGCTCACGTATAAGCGTGGTTTTCTTGACAAGATAGGCGATACTAGTGGTTTTGCTGTTTATGTTAAGTCCAAAGTCGGTAATTACCGACTGCCATCA------ACCCAAAAGGGTTCTGGCATGGACACCGCATTGTTGAGAAATAATATCTAA
>FJ938063_Bovine_USA_1996-11-30
ATGAGT---------AGTGTAACTACACCAGCACCAGTTTACACCTGGACTGCTGATGAAGCTATTAAATTCCTAAAGGAATGGAACTTTTCTTTGGGTATTATACTACTTTTTATTACAGTCATATTGCAATTTGGATATACAAGTCGCAGTATGTTTGTTTATGTTATTAAGATGATCATTTTGTGGCTTATGTGGCCCCTTACTATCATCTTAACTATTTTCAATTGCGTGTATGCGTTGAATAATGTGTATCTTGGCTTTTCTATAGTTTTTACTATAGTGGCCATTATCATGTGGATTGTGTATTTTGTGAATAGTATCAGGTTGTTTATTAGAACTGGAAGTTGGTGGAGTTTCAACCCAGAAACAAACAACTTGATGTGTATAGATATGAAGGGAAGGATGTATGTTAGGCCGATAATTGAGGACTACCATACCCTTACRGTCACAATAATACGTGGTCATCTTTACATGCAAGGTATAAAACTAGGTACTGGCTATTCTTTGTCAGATTTGCCAGCTTATGTGACTGTTGCCAAGGTYTCACACCTGCTCACGTATAAGCGTGGTTTTCTTGACAAGATAGGCGATACTAGTGGTTTTGCTGTTTATGTTAAGTCCAAAGTCGGTAATTACCGACTGCCATCA------ACCCAAAAGGGTTCTGGCATGGACACCGCATTGTTGAGAAATAATATCTAA
>FJ938066_Bovine_USA_1996-01-01
ATGAGT---------AGTGTAACTACACCAGCACCAGTTTACACCTGGACTGCTGATGAAGCTATTAAATTCCTAAAGGAATGGAACTTTTCTTTGGGTATTATACTACTTTTTATTACAGTCATATTGCAATTTGGATATACAAGTCGCAGTATGTTTGTTTATGTTATTAAGATGATCATTTTGTGGCTTATGTGGCCCCTTACTATCATCTTAACTATTTTCAATTGCGTGTATGCGTTGAATAATGTGTATCTTGGCTTCTCTATAGTTTTTACTATAGTGGCCATTATCATGTGGATTGTGTATTTTGTGAATAGTATCAGGTTGTTTATTAGAACTGGAAGTTGGTGGAGTTTCAACCCAGAAACAAACAACTTGATGTGTATAGATATGAAGGGAAGGATGTATGTTAGGCCGATAATTGAGGACTACCATACCCTTACTGTCACAATAATACGTGGTCATCTTTACATGCAAGGTATAAAACTAGGTACTGGCTATTCTTTGTCAGATTTGCCAGCTTATGTGACTGTTGCTAAGGTCTCGCACCTGCTCACGTATAAGCGTGGTTTTCTTGACAAGATAGGCGATACTAGTGGTTTTGCTGTTTATGTTAAGTCCAAAGTCGGTAATTACCGACTGCCATCA------ACCCAAAAGGGTTCTGGCTTGGACACCGCATTGTTGAGAAATAATATCTAA
>GQ918141_Canine_SKorea_2008--
ATGAGT---------AGTGTAACTACACCAGCACCAATTTACACCTGGACTGCTGATGAAGCTATTAAATTCCTAAAGGAATGGAACTTTTCTTTGGGTATTATACTACTTTTTATTACAATCATATTGCAATTTGGATATACAAGCCGCAGTATGTTTGTTTATGTTATTAAGATGATCATTTTGTGGCTTATGCGGCCCCTTACTATCATCTTAACTATTTTCAATTGCGTGTATGCGTTGAATAATGTGTATCTTGGCTTTTCTATAGTTTTTACTATAGTGGCCATTATCATGTGGATTGTGTATTTTGTGAATAGTATCAGGTTGTTTATTAGAACTGGAAGTTGGTGGAGTTTCAACCCAGAAACAAACAACTTGATGTGTATAGATATGAAGGGAAGGATGTATGTTAGGCCGATAATTGAGGACTATCATACCCTTACGGTCACAATAATACGTGGTCATCTTTATATGCAAGGTATAAAACTAGGTACTGGCTATTCTTTGTCAGATTTGCCAGCTTATGTGACTGTTGCTAAGGTCTCACACCTGCTCACGTATAAGCGTGGTTTTCTTGACAAGATAGGCGATACTAGTGGTTTTGCTGTTTATGTTAAGTCCAAAGTCGGTAATTACCGACTGCCATCA------ACCCAAAAGGGTTCTGGCATGGACACCGCATTGTTGAGAAATATTATCTAA
>GQ918143_Canine_SKorea_2008--
ATGAGT---------AGTGCAACTACACCAGCACCAGTTTACACTTGGACTGCTGATGAAGCTATTAAATTCCTAAAGGAATGGAACTTTTCTTTGGGTATTATACTACTTTTTATTACAATCATATTGCAATTTGGATATACAAGTCGCAGTATGTTTGTTTATGTTATTAAGATGATCATTTTGTGGCTTATGTGGCCCCTTACTATCATCTTAACTATTTTCAATTGCGTGTATGCGTTGAATAATGTGTATCTTGGCTTTTCTATAGTTTTTACTATAGTGGCCATTATTATGTGGATTGTGTATTTTGTGAATAGTATCAGGTTGTTTATTAGAACTGGAAGTTGGTGGAGTTTCAACCCAGAAACAAACAACTTGATGTGTATAGATATGAAGGGAAGGATGTATGTTAGGCCGATAATTGAGGACTACCATACCCTTACGGTCACAATAATACGTGGTCATCTTTACATGCAAGGTATAAAACTAGGTACTGGCTATTCTTTGTCAGATTTGCCAGCTTATGTGACTGTTGCTAAGGTTTCACACCTGCTCACGTATAAGCGTGGTTTTCTTGACAAGATAGGCGATACTAGTGGTTTTGCTGTTTATGTTAAGTCCAAAGTCGGTAATTACCGACTGCCATCA------ACCCAAAAGGGTTCAGGCATGGACACCGCATTGTTGAGAAATAATATCTAA
>KF906249_Camel_UAE_2013-04-03
ATGAGT---------AGTGTAACTACACCAGCACCAGTTTACACCTGGACTGCTGATGAAGCTATTAAATTCCTAAAGGAATGGAATTTTTCTTTGGGTATTATACTACTTTTTATTACAATCATATTGCAATTTGGATATACAAGTCGCAGTATGTTTGTTTATGTTATTAAGATGATTATTTTGTGGCTTATGTGGCCCCTTACTATCATCTTAACTATTTTCAATTGCGTGTATGCGTTGAATAATGTGTATCTTGGCTTTTCTATAGTTTTTACTATAGTGGCCATTATCATGTGGATTGTGTATTTTGTGAATAGTATCAGGTTGTTTATTAGAACTGGAAGTTGGTGGAGTTTCAACCCAGAAACAAACAACTTGATGTGTATAGATATGAAGGGAAGGATGTATGTTAGGCCTATAATTGAGGACTACCACACCCTTACGGTCACAATAATACGTGGTCATCTTTACATGCAAGGTATAAAACTAGGTACTGGCTATTCTTTGTCTGATTTGCCAGCTTATGTGACTGTTGCTAAGGTTTCACACCTGCTCACGTATAAGCGTGGTTTTCTTGACAAGATAGGCGATACTAGTGGTTTTGCTGTTTATGTTAAGTCCAAAGTCGGTAATTACCGACTGCCATCA------ACCCAAAAGGGTTCTGGCATGGACACCGCATTGTTGAGAAATAATATCTAA
>KM985633_Bovine_China_2014-05-18
ATGAGT---------AGTGTAACTACACCAGCACCAGTTTACACCTGGACTGCTGATGAAGCTATTAAATTCCTAAAGGAATGGAATTTTTCTTTGGGTATTATACTACTTTTTATTACAGTCATATTGCAATTTGGATATACAAGTCGCAGTATGGTTGTTTATGTTATTAAGATGATCATTTTGTGGCTTATGTGGCCTCTTACTATCATCTTAACTATTTTCAATTGCGTGTATGCGTTGAATAATGTGTATCTTGGCTTCTCTATAGTTTTTACTATAGTGGCCATTATCATGTGGATTGTGTATTTTGTGAATAGTATCAGGTTGTTTATTAGAACTGGAAGTTGGTGGAGTTTCAACCCAGAAACAAACAACTTGATGTGTATAGATATGAAAGGAAGGATGTATGTTAGGCCGATAATTGAGGACTACCATACCCTTACGGTCACAATAATACGTGGTCATCTTTACATGCAAGGTATAAAACTAGGTACTGGCTATTCTTTGTCAGATTTGCCAGCTTATGTGACTGTTGCTAAGGTTTCACACCTGCTCACGTATAAGCGTGGTTTTCTTGACAAGATAGGCGCTACTAGTGGTTTTGCTGTTTATGTTAAGTCCAAAGTCGGTAATTACCGACTGCCATCA------ACCCAAAAGGGTTCTGGCTTGGACACCGCATTGTTGAGAAATAATATCTAA
>KU558922_Buffalo_Bangladesh_2014-10-01
ATGAGT---------AGTGTAACTACACCAGCACCAGTTTACACCTGGACTGCTGATGAAGCTATTAAATTCCTAAAGGAATGGAATTTTTCTTTGGGTATTATACTACTTTTTATTACAGTCATATTGCAATTTGGATATACAAGTCGCAGTATGTTTGTTTATGTTATTAAGATGATTATTTTGTGGCTTATGTGGCCCCTTACTATCATCTTAACTATTTTCAATTGCGTGTATGCGTTGAATAATGTGTATCTTGGCTTCTCTATAGTTTTTACTATAGTGGCCATTATTATGTGGATTGTGTATTTTGTGAATAGTATCAGGTTGTTTATTAGAACTGGAAGTTGGTGGAGTTTCAACCCAGAAACAAACAACTTGATGTGTATAGATATGAAGGGAAGGATGTATGTTAGGCCGATAATTGAGGACTACCATACCCTTACGGTCACAATAATACGTGGTCATCTTTATATGCAAGGTATAAAACTAGGTACTGGCTATTCTTTGTCAGATTTGCCAGCTTATGTGACTGTTGCTAAGGTTTCTCACCTGCTCACGTATAAGCGTGGTTTTCTTGACAAGATAGGCGATACTAGTGGTTTTGCTGTTTATGTTAAGTCCAAAGTCGGTAACTACCGACTGCCATCA------ACCCAAAAGGGTTCTGGCATGGACACCGCATTGTTGAGAAATAATATCTAA
>KX432213_Canine_China_2014--
ATGAGT---------AGTACAACTACACCAGCACCAATTATTACCTGGACTGCTGATGAAGCTATTAAATTCCTAAAGGAATGGAATTTTTCTTTGGGTATTATACTACTTTTTATTACAATCATATTGCAATTTGGATATACAAGCCGCAGTATGTTTGTTTATGTTATTAAGATGATTATTTTGTGGCTTATGTGGCCCCTTACTATCATCTTAACTATTTTCAATTGCGTGTATGCGTTGAATAATGTGTATCTTGGCTTTTCTATAGTTTTTACCATAGTGGCCATTATCATGTGGATTGTGTATTTTGTGAATAGTATCAGGTTGTTTATTAGAACTGGAAGTTGGTGGAGTTTCAACCCAGAAACAAACAACTTGATGTGTATAGATATGAAGGGAATGATGTATGTTAGGCCGATAATTGAGGACTACCATACCCTTACGGTCACAATAATACGTGGTCATCTTTATATGCAAGGTATAAAACTAGGTACTGGCTATTCTTTGTCAGATTTGCCAGCTTATGTGACTGTTGCTAAGGTCTCACACCTGCTCACGTATAAGCGTGGTTTTCTTGACAAGATAGGCGATACTAGTGGTTTTGCTGTTTATGTTAAGTCCAAAGTCGGTAATTACCGACTGCCATCA------ACCCAAAAAGGTTCTGGCATGGACACCGCATTGTTGAGAAATAATATCTAA
>KX982264_Bovine_France_2014-03-04
ATGAGT---------AGTGTACCTACACCAGCACCAGTTTACACCTGGACTGCTGATGAAGCTATTAAATTCCTAAAGGAATGGAACTTTTCTTTGGGTATTATACTACTTTTTATTACAGTCATATTGCAATTTGGATACACAAGTCGCAGTATGTTTGTTTATGTTATTAAGATGATCCTTTTGTGGCTTATGTGGCCCCTTACTATCATCTTAACTATTTTTAATTGCGTGTATGCTTTGAATAATGTGTATCTTGGCTTTTCTATAGTTTTCACTATAGTGGCCATTATCATGTGGATTGTGTATTTTGTGAATAGTATCAGGTTGTTTATTAGAACTGGAAGTTGGTGGAGTTTCAACCCAGAAACAAACAACTTGATGTGTATAGATATGAAAGGAAGGATGTATGTTAGGCCTATAATTGAGGACTACCACACCCTTACGGTCACAATAATACGTGGTCATCTTTACATGCAAGGTATAAAACTAGGTACTGGCTATTCTTTGTCTGATTTGCCAGCTTATGTGACTGTTGCTAAGGTATCACACCTGCTCACGTATAAGCGTGGTTTTCTTGACAAGATAGGCGATACTAGTGGTTTTGCTGTTTATGTTAAGTCCAAAGTCGGTAATTACCGACTGCCATCA------ACCCAAAAGGGTTCTGGCATGGACACCGCATTGTTGAGAAATAATATCTAA
>LC494126_Bovine_Japan_2016-01-
ATGAGT---------AGTGTAACTACACCAGCACCAGTTTATACCTGGACTGCTGATGAAGCTATTAAATTCCTAAAGGAATGGAACTTTTCTTTGGGTATTATACTACTTTTTATTACAGTCATATTGCAATTTGGATATACAAGTCGCAGTATGTTTGTTTATGTTATTAAGATGATCATTTTGTGGCTTATGTGGCCCCTTACTATCATCTTAACTATCTTCAATTGCGTGTATGCGTTGAATAATGTGTATCTTGGCTTCTCTATAGTTTTTACTATAGTGGCCATTATTATGTGGATTGTGTATTTTGTGAATAGTATCAGGTTGTTTATTAGAACTGGAAGTTGGTGGAGTTTCAACCCAGAAACAAACAACTTGATGGCTATAGATATGAAGGGAAGGATGTATGTTAGGCCGATAATTGAGGACTACCATACCCTTACGGTCACAATAATACGTGGTCATCTTTACATGCAAGGTATAAAACTAGGTACTGGCTATTCTTTGTCAGATTTGCCAGCTTATGTGACTGTTGCTAAGGTCTCGCACCTGCTCACGTATAAGCGTGGTTTTCTTGACAAGATAGGCGATACTAGTGGTTTTGCTGTTTATGTTAAGTCCAAAGTCGGTAATTACCGACTGCCATCA------ACCCAAAAGGGTTCTGGCTTGGACACCGCATTGTTGAGAAATAATATCTAA
>LC494128_Bovine_Japan_2012-05
ATGAGT---------AGTGTAACTACACCAGCACCAGTTTATACCTGGACTGCTGATGAAGCTATTAAATTCCTAAAGGAATGGAACTTTTCTTTGGGTATTATACTACTTTTTATTACAGTCATATTGCAATTTGGATATACAAGTCGCAGTATGTTTGTTTATGTTATTAAGATGATCATTTTGTGGCTTATGTGGCCCCTTACTATAATCTTAACTATTTTCAATTGCGTGTATGCGTTGAATAATGTGTATCTTGGCTTCTCTATAGTTTTTACTATAGTGGCCATTATTATGTGGATTGTGTATTTTGTGAATAGTATCAGGTTGTTTATTAGAACTGGAAGTTGGTGGAGTTTCAACCCAGAAACAAACAACTTGATGTGTATAGATATGAAGGGAAGGATGTATGTTAGGCCGATAATTGAGGACTACCATACCCTTACGGTCACAATAATACGTGGTCATCTTTACATGCAAGGTATAAAACTAGGTACTGGCTATTCTTTGTCAGATTTGCCAGCTTATGTGACTGTTGCTAAGGTCTCGCACCTGCTCACATATAAGCGTGGTTTTCTTGACAAGATAGGCGATACTAGTGGTTTTGCTGTTTATGTTAAGTCCAAAGTCGGTAATTACCGACTGCCATCA------ACCCAAAAGGGTTCTGGCTTGGACACCGCATTGTTGAGAAATAATATCTAA
>LC494130_Bovine_Japan_2010-12
ATGAGT---------AGTGTAACTACACCAGCACCAGTTTACACCTGGACTGCTGATGAAGCTATTAAATTCCTAAAGGAATGGAACTTTTCTTTGGGTATTATACTACTTTTTATTACAGTCATATTGCAATTTGGATATACAAGTCGCAGTATGTTTGTTTATGTTATTAAGATGATTATTTTGTGGCTTATGTGGCCCCTTACTATCATCTTAACTATTTTCAATTGCGTGTATGCGTTGAATAATGTGTATCTTGGCTTTTCTATAGTTTTTACTATAGTGGCCATTATCATGTGGATTGTGTATTTTGTGAATAGTATCAGGTTGTTTATTAGAACTGGAAGTTGGTGGAGTTTCAACCCAGAAACAAACAACTTGATGTGTATAGATATGAAGGGAAGGATGTATGTTAGGCCGATAATTGAGGACTACCATACCCTTACGGTCACAATAATACGTGGTCATCTTTACATGCAAGGTATAAAACTAGGTACTGGCTATTCTTTGTCAGATTTGCCAGCTTATGTGACTGTTGCTAAGGTCTCGCACCTGCTCACGTATAAGCGTGGTTTTCTTGACAAGATAGGCGATACTAGTGGTTTTGCTGTTTATGTTAAGTCCAAAGTCGGTAACTACCGACTGCCATCA------ACCCAAAAGGGTTCTGGCTTGGACACCGCATTGTTGAGAAATAATATCTAA
>LC494141_Bovine_Japan_2016-01-
ATGAGT---------AGTGTAACTACACCAGCACCAGTTTACACCTGGACTGCTGATGAAGCTATTAAATTCCTAAAGGAATGGAATTTTTCTTTGGGTATTATACTACTTTTTATTACAGTCATATTGCAATTTGGATATACAAGTCGCAGTATGTTTGTTTATGTTATTAAGATGATCATTTTGTGGCTTATGTGGCCCCTTACTATAATCTTAACTATTTTCAATTGCGTGTATGCGTTGAATAATGTGTATCTTGGCTTCTCTATAGTTTTTACTATAGTGGCCATTATCATGTGGATTGTGTATTTTGTGAATAGTATCAGGTTGTTTATTAGAACTGGAAGTTGGTGGAGTTTCAACCCAGAAACAAACAACTTGATGGCTATAGATATGAAGGGAAGGATGTATGTTAGGCCGATAATTGAGGACTACCATACCCTTACGGTCACAATAATACGTGGTCATCTTTACTTGCAAGGTATAAAACTAGGTACTGGCTATTCTTTGTCAGATTTGCCAGCTTATGTGACTGTTGCTAAGGTCTCGCACCTGCTCACGTATAAGCGTGGTTTTCTTGACAAGATAGGCGATACTAGTGGTTTTGCTGTTTATGTTAAGTCCAAAGTCGGTAATTACCGACTGCCATCA------ACCCAAAAGGGTTCTGGCTTGGACACCGCATTGTTGAGAAATAATATCTAA
>LC494147_Bovine_Japan_2016-11-
ATGAGT---------AGTGTAACTACACCAGCACCAGTTTATACCTGGACTGCTGATGAAGCTATTAAATTCCTAAAGGAATGGAACTTTTCTTTGGGTATTATACTACTTTTTATTACAGTCATATTGCAATTTGGATATACAAGTCGCAGTATGTTTGTTTATGTTATTAAGATGATCATTTTGTGGCTTATGTGGCCCCTTACTATAATTTTAACTATTTTCAATTGCGTGTATGCGTTGAATAATGTGTATCTTGGCTTCTCTATAGTTTTTACTATAGTGGCCATTATCATGTGGATTGTGTATTTTGTGAATAGTATCAGGTTGTTTATTAGAACTGGAAGTTGGTGGAGTTTCAACCCAGAAACAAACAACTTGATGTCTATAGATATGAAGGGAAGGATGTATGTTAGGCCGATAATTGAGGACTACCATACCCTTACGGTCACAATAATACGTGGTCATCTTTACATGCAAGGTATAAAACTAGGTACTGGCTATTCTTTGTCAGACTTGCCAGCTTATGTGAGTGTTGCTAAGGTCTCGCACCTGCTCACGTATAAGCGTGGTTTTCTTGACAAGATAGGCGATACTAGTGGTTTTGCTGTTTATGTTAAGTCCAAAGTCGGTAATTACCGACTGCCATCA------ACCCAAAAGGGTTCTGGCTTGGACACCGCATTGTTGAGAAATAATATCTAA
>LC494164_Bovine_Japan_2006-11
ATGAGT---------AGTGTAACTACACCAGCACCAGTTTACACCTGGACTGCTGATGAAGCTATTAAATTCCTAAAGGAATGGAACTTTTCTTTGGGTATTATACTACTTTTTATTACAGTCATATTGCAATTTGGATATACAAGTCGCAGTATGTTTGTTTATGTTATTAAGATGATCATTTTGTGGCTTATGTGGCCCCTTACTATCATCTTAACTATTTTCAATTGCGTGTATGCGTTGAATAATGTGTATCTTGGCTTTTCTATAGTTTTTACTATAGTGGCCATTATCATGTGGATTATGTATTTTGTGAATAGTATCAGGTTGTTTATTAGAACTGGAAGTTGGTGGAGTTTCAACCCAGAAACAAACAACTTGATGTGTATAGATATGAAGGGAAGGATGTATGTTAGGCCGATAATTGAGGACTACCATACCCTTACGGTCACAATAATACGTGGTCATCTTTACATGCAAGGTATAAAACTAGGTACTGGCTATTCTTTGTCAGATTTGCCAGCTTATGTGACTGTTGCTAAGGTCTCGCACCTGCTCACGTATAAGCGTGGTTTTCTTGACAAGATAGGCGATACTAGTGGTTTTGCTGTTTATGTTAAGTCCAAAGTCGGTAATTACCGACTGCCATCA------ACCCAAAAGGGTTCTGGCTTGGACACCGCATTGTTGAGAAATAATATTTAA
>LC494183_Bovine_Japan_2017-12-
ATGAGT---------AGTGTAACTACACCAGCACCAGTTTACACCTGGACTGCTGATGAAGCTATTAAATTCCTAAAGGAATGGAACTTTTCTTTGGGTATTATACTACTTTTTATTACAGTCATATTGCAATTTGGATATACAAGTCGCAGTATGTTTGTTTATGTTATTAAGATGATTATTTTGTGGCTTATGTGGCCCCTTACTATCATCTTAACTATTTTCAATTGCGTGTATGCGTTGAATAATGTGTACCTTGGCTTCTCTATAGTTTTTACCATAGTGGCCATTATCATGTGGATTGTGTATTTTGTGAATAGTATCAGGTTGTTTATTAGAACTGGAAGTTGGTGGAGTTTCAACCCAGAAACAAACAACTTGATGTCTATAGATATGAAGGGAAGGATGTATGTTAGGCCGATAATTGAGGACTACCATACCCTTACGGTCACAATAATACGTGGTCATCTTTACATGCAAGGTATAAAACTAGGTACTGGCTATTCTTTGTCAGATTTGCCAGCTTATGTGTCTGTTGCTAAGGTCTCGCACCTGCTCACGTATAAGCGTGGTTTTCTTGACAAGATAGGCGATACTAGTGGTTTTGCTGTTTATGTTAAGTCCAAAGTCGGTAATTACCGACTGCCATCA------ACTCAAAAGGGTTCTGGCTTGGACACCGCATTGTTGAGAAATAATATCTAA
>MG518518_Deer_SKorea_2017-02-24
ATGAGT---------AGTGTAACTACACCAGCACCAGTTTACACCTGGACTGCTGATGAAGCTATTAAATTCCTAAAGGAATGGAACTTTTCTTTGGGTATTATACTACTTTTTATTACAGTCATATTGCAATTTGGATATACAAGTCGCAGTATGTTTGTTTATGTTATTAAGATGATCATTTTGTGGCTTATGTGGCCCCTTACTATCGTTTTAACTATTTTCAATTGCGTGTATGCGTTGAATAATGTGTATCTCGGCTTCTCTATAGTTTTTACTATAGTGGCCGTTATTATGTGGATTGTGTATTTTGTGAATAGTATCAGGTTGTTTATTAGAACTGGAAGTTGGTGGAGTTTCAACCCAGAGACAAACAACTTGATGTGTATAGATATGAAGGGAAGGATGTATGTTAGGCCTATAATTGAGGACTACCATACCCTTACGGTCACAATAATACGTGGTCATCTTTACATGCAAGGTATAAAACTAGGTACTGGCTATTCTTTGTCAGATTTGCCAGCTTATGTGACTGTTGCTAAGGTTTCACACCTGCTCACGTATAAGCGTGGTTTTCTTGACAAGATAGGCGATACTAGTGGTTTTGCTGTTTATGTTAAGTCCAAAGTCGGTAATTACCGACTGCCATCA------ACCCAAAAGGGTTCTGGCATGGACACCGCATTGTTGAGAAATAATATCTAA
>MH043955_Bovine_USA_2016-07-
ATGAGT---------AGTGTAACTACACCAGCACCAGTTTACACCTGGACTGCTGATGAAGCTATTAAATTCCTAAAGGAATGGAACTTTTCTTTGGGTATTATACTACTTTTTATTACAGTCATATTGCAATTTGGATATACAAGTCGCAGTATGTTTGTTTATGTTATTAAGATGATCATTTTGTGGCTTATGTGGCCCCTTACTATCATCTTAACTATTTTCAATTGCGTGTATGCGTTGAATAATGTGTATCTTGGCTTCTCTATAGTTTTTACTATAGTGGCCATTATCATGTGGATTGTGTATTTTGTGAATAGTATCAGGTTATTTATTAGAACTGGAAGTTGGTGGAGTTTCAACCCAGAAACAAACAACTTGATGTCTATAGATATGAAGGGAAGGATGTATGTTAGGCCGATAATTGAGGACTACCATACCCTTACGGTCACAATAATACGTGGTCATCTTTACATGCAAGGTATAAAACTAGGTACTGGCTATTCTTTGTCAGATTTGCCAGCTTATGTGTCTGTTGCTAAGGTCTCGCACCTGCTTACGTATAAGCGTGGTTTTCTTGACAAGATAGGCGATACTAGTGGTTTTGCTGTTTATGTTAAGTCCAAAGTCGGCAATTACCGACTGCCATCA------ACCCAAAAGGGTTCTGGCTTGGACACCGCATTGTTGAGAAATAATATCTAA
>MH810163_Yak_China_2017--
ATGAGT---------AGTGTAACTACACCAGCACCAGTTTACACCTGGACTGCAGATGAAGCTATTAAATTCCTAAAGGAATGGAACTTTTCTTTGGGTATTATACTACTTTTTATTACAGTCATATTGCAATTTGGATATACAAGTCGCAGTATGTTTGTTTATGTTATTAAGATGATCATTTTGACGCTTATGTGGCCCCTTACTATCATCTTAACTATTTTCAATTGCGTGTATGCGTTGAATAATGTGTATCTTGGCTTGTCTATAGTTTTTACTATAGTGGCCATTATCATGTGGATTGTGTATTTTGTGAATAGTATCAGGTTGTTTATTAGAACTGGAAGTTGGTGGAGTTTCAACCCAGATACAAACAACTTGATGTGTATAGATATCAAGGGAAGGATGTATGTTAGGCCGATAATTGAGGACTACCATACCCTTACGGTCACAATAATACGTGGTCATCTTTACATGCAAGGTATAAAACTAGGTACTGGCTATTCTTTGTCAGATTTGCCAGCTTATGTGACTGTTGCTACGGTTTCACACCTGCACACGTATAAGCGTGGTTTTCTTGACAAGATAGGCGATTCTAGTGGTTTTGCTGTTTATGTTAAGTCCAAAGTCGGTAATTACCGACTGCCATCA------ACCCAAAAGATTTCTGGCATGGACACCGCATTGTTGAGAAATAATATCTAA
>MK095156_Bovine_China_2018-01-
ATGAGT---------AGTGTAACTACACCAGCACCAGTTTACACCTGGACTGCTGATGAAGCTATTAAATTCCTAAAGGAATGGAACTTTTCTTTGGGTATTATACTACTTTTTATTACAGTCATATTGCAATTTGGATATACAAGTCGCAGTATGTTTGTTTATGTTATTAAGATGATCATTTTGTGGCTTATGTGGCCCCTTACTATCATCTTAACTATTTTCAATTGCGTCTATGCGTTGAATAATGTGTATCTTGGCTTCTCTATAGTTTTTACTATAGTGGCCATTATCATGTGGATTGTGTATTTTGTGAATAGTATCAGGTTGTTTATTAGAACTGGAAGTTGGTGGAGTTTCAACCCAGAAACAAACAACTTGATGTCTATAGATATGAAGGGAAAGATGTATGTTAGGCCGATAATTGAAGACTACCATACCCTTACGGTCACAATAATACGTGGTCATCTTTACATGCAAGGTATAAAACTAGGTACTGGCTATTCTTTGTCAGATTTGCCAGCTTATGTGTCTGTTGCTAAGGTCTCGCACCTGCTCACGTATAAGCGTGGTTTTCTTGACAAGATAGGCGATACTAGTGGTTTTGCTGTTTATGTTAAGTCCAAAGTCGGTAATTACCGACTGCCATCA------ACCCAAAAGGGTTCTGGCTTGGACACCGCATTGTTGAGAAATAATATCTAA
>MN514962_Camel_Ethiopia_2015-02-21
ATGAGT---------AGTATAACTACACCAGCACCAGTTTATACCTGGACTGCTGATGAGGCTATTAAATTCCTAAAGGAATGGAATTTTTCTTTGGGTATTATACTACTTTTTATTACAATCATATTGCAATTTGGATATACAAGTCGCAGTATGTTTGTTTATGTTATTAAGATGATCATTTTGTGGCTTATGTGGCCTCTTACTATAATCTTAACTATTTTCAATTGCGTGTATGCGTTGAATAATGTGTATCTTGGCTTCTCTATAGTTTTTACTATAGTGGCCATTATTATGTGGATTGTGTATTTTGTGAATAGTATCAGGTTGTTTATTAGAACTGGAAGTTGGTGGAGTTTCAACCCAGAAACAAACAACTTGATGTGTATAGATATGAAGGGAAGGATGTATGTTAGGCCGATAATTGAGGACTACCATACCCTTACGGTTACAATAATACGTGGTCATCTTTATATGCAAGGTATAAAACTAGGTACTGGCTATTCTTTGTCAGATTTGCCAGCTTATGTGACTGTTGCTAAGGTTTCACACCTGCTCACGTATAAGCGTGGTTTTCTTGACAAGATAGGCGATACTAGTGGTTTTGCTGTTTATGTTAAGTCCAAAGTCGGTAATTACCGACTGCCATCA------ACCCAAAAGGGTTCTGGCATGGACACCGCATTGTTGAGAAATAATATCTAA
>MN514963_Camel_Morocco_2016-03-05
ATGAGT---------AGTATAACTACACCAGCACCAGTTTATACCTGGACTGCTGATGAAGCTATTAAATTCCTAAAGGAATGGAATTTTTCTTTGGGTATTATACTACTTTTTATTACAATCATATTGCAATTTGGATATACAAGTCGCAGTATGTTTGTTTATGTTATTAAGATGATTATTTTGTGGCTCATGTGGCCCCTTACTATAATCTTAATTATTTTCAATTGCGTATACGCGTTGAATAATGTGTACCTTGGCTTTTCTATAGTTTTTACTATAGTGGCCATTATTATGTGGATTGTGTATTTTGTGAATAGTATCAGGTTGTTTATTAGAACTGGAAGTTGGTGGAGTTTCAACCCAGAAACAAACAACTTGATGTGTATAGATATGAAGGGAAGAATGTACGTTAGACCCATAATTGAGGATTACCATACCCTTACGGTTACAATAATACGTGGCCATCTTTATATTCAAGGTATAAAACTAGGTACTGGCTATTCCTTGTCAGATTTGCCAGCTTATGTGACTGTAGCTAAGGTTACACATTTGTGCACATATAAGCGTGGTTTTCTTGACAGGATAGGCGACACTAGTGGGTTTGCTGTTTATGTTAAGTCCAAAGTCGGTAACTACCGACTGCCATCA------ACCCAAAAGGGTTCAGGCATGGACACCGCATTGTTGAGAAATAATATCTAA
>MN514966_Camel_Nigeria_2015-11-12
ATGAGT---------AGTATAACTACACCAGCACCAGTTTATACCTGGACTGCTGATGAAGCTATTAAATTCCTAAAGGAATGGAATTTTTCTTTGGGTATTATACTACTTTTTATTACAATCATATTGCAATTTGGATATACAAGTCGCAGTATGTTTGTATATGTTATTAAGATGATTATTTTGTGGCTCATGTGGCCCCTTACTATAATCTTAACTATTTTCAATTGCGTATACGCGTTGAATAATGTGTACCTTGGCTTTTCTATAGTTTTTACTATAGTGGCCATTATTATGTGGATTGTTTATTTTGTGAATAGTATCAGGTTGTTTATTAGAACTGGAAGTTGGTGGAGTTTCAACCCAGAAACAAACAACTTGATGTGTATAGATATGAAGGGAAGAATGTACGTTAGACCCATAATTGAGGATTACCATACCCTTACGGTCACAATAATACGTGGCCATCTCTATATTCAAGGTATAAAACTAGGTACTGGCTATTCTTTGTCAGATTTGCCAGCTTATGTGACTGTAGCTAAGGTTACACATTTGTGCACATATAAGCGTGGTTTTCTTGACAGGATAGGCGACACTAGTGGGTTTGCTGTTTATGTTAAGTCCAAAGTCGGTAACTACCGACTGCCATCA------ACCCAAAAGGGTTCAGGCATGGACACCGCATTGTTGAGAAATAATATCTAA
>MN514967_Camel_Nigeria_2016-01-24
ATGAGT---------AGTATAACTACACCAGCACCAGTTTATACCTGGACTGCTGATGAAGCTATTAAATTCCTAAAGGAATGGAATTTTTCTTTGGGTATTATACTACTTTTTATTACAATCATATTGCAATTTGGATATACAAGTCGCAGTATGTTTGTTTATGTTATTAAGATGATTATTTTGTGGCTCATGTGGCCCCTTACTATCATCTTAACTATTTTCAATTGCGTGTATGCGTTGAATAATGTGTACCTTGGCTTTTCTATAGTTTTTACTATAGTGGCCATTATTATGTGGATTGTGTATTTTGTGAATAGTATCAGGTTGTTTATTAGAACTGGAAGTTGGTGGAGTTTCAACCCAGAAACAAACAACTTGATGTGTATAGATATGAAGGGAAGAATGTACGTTAGACCCATAATTGAGGATTACCATACCCTTACGGTTACAATAATACGTGGTCATCTTTACATTCAAGGTATAAAACTAGGTACTGGCTATTCTTTGTCAGATTTGCCAGCTTATGTGACTGTAGCTAAGGTTACACATTTGTGTACATATAAGCGTGGTTTTCTTGACAGGCTAGGCGACACTAGTGGGTTTGCTGTCTATGTTAAGTCCAAAGTCGGTAACTACCGACTGCCATCA------ACCCAAAAGGGTTCAGGCATGGACACCGCATTGTTGAGAAATAATATCTAA
>AB543561_Bat_Philippines_2008--
ATGACTGAG------TCTAACGCC------------------ACACTTCCCAGAGCGGAAGTGTTAGCTGCTGTTCGAGATTGGAACTTTACTCTATCATTGTTCCTTCTGTTTATAACTATATTACTCCAATGGGGTTACCCTACAAGGTGTAAGCCTCTTTGGGTTATTAAAATGTGCATCCTGTGGCTACTATGGCCATTGTCCATAGCTGCTGCTGTGTTTGCCGCTATTTATCCCATAAATCCGGTGGCCTTTGGATTTGCCATCGCATTTGCTTGCATCTCAGGGCTTATGTGGCTTTGCTACTTTATTAGCTCCTTTAGATTGCTGTGTCGTACAGGGTCAGCCTGGTCTTTCATGCCAGAAACAGACATGCTGCTCAATGCACCACTTTTAGGACGTACAGTGACGCGCCCTATACTTGCAGATACACCCGCTATTCAATTTTTGCTTGTGCGTGGTGAGATTCAGTTTGAAGGCTTCAAACTAGGCCGC---TGCGACCCTGGTGATATGCCAGACATAGTCACAGTGGCAAAACCAGCATCACTTCATTGGTATAAAAAGGCACTTACTAGAAATATAGGTGTCAAGTCAGCTATCATTGTCTACATTAAATATAAAGTGGGCAATCATCGCGTACAGAAT------ACT---AATGAAGATGGTGAGAGATTGTCAATGTTTGTAGCT------TAA
>AB551247_Murine_Australia_1994--
ATGAGTAGT------ACCACACCAGCTCCCCAGCCGGTTTACCAGTGGACTGCCGATGAGGCTGTTCGATTCCTTAAGGAATGGAACTTCTCTCTCGGCATTATACTACTTTTTGTTACTATCATACTACAGTTCGGTTATACGAGCCGTAGCATGTTTATTTATGTTGTGAAAATGATACTCCTGTGGCTTATGTGGCCACTGACTATTGTTTTGTGTATTTTTAATTGCGTCTATGCGCTAAATAATGTGTATCTTGGATTTTCTATAGTGTTTACTATAGTGTCCATTGTAATGTGGATTATGTATTTTGTTAATAGCATCAGGTTGTTTATCAGGACTGGCAGCTGGTGGAGCTTCAACCCTGAAACAAACAACCTTATGTGTATAGATATGAAAGGTACTGTGTATGTTAGACCCATTATTGAGGATTACCATACACTAACAGCCACTATCATTCGTGGCCACCTCTATATGCAAGGTGTTAAGCTAGGCACTGGCTTTTCTTTGTCGGATTTGCCTGCTTATGTTACAGTAGCTAAGGTTTCGCACCTCTGCACTTATAAGCGCGCATTTTTAGACAAGGTAGACGGTGTTAGCGGTTTTGCTATTTATGTGAAGTCCAAGGTCGGAAATTACCGACTGCCCTCA------AAT---AAACCGAGTGGCTCGGACACCGCATTGTTGAGA------ATCTAA
>AF481863_Porcine_Canada_1998--/1999--
ATGAGTAGT------CCA---ACTACACCAGTACCAGTTATTAGCTGGACTGCTGATGAAGCTATTAAATTCCTAAAGGAATGGAATTTTTCTTTGGGTATAATAGTACTCTTTATCACAATCATACTTCAATTTGGATATACAAGTCGCAGTATGTTTGTTTATGTTGTTAAGATGGTTATATTGTGGTTCATGTGGCCCCTTACTATAATTTTAACTATCTTCAACTGCGTATACGCTTTGAATAATGTGTACCTTGGCTTCTCTATAGTTTTTACTATAGTGGCCATTATTATGTGGGTTGTTTATTTTGTGAATAGTATCAGGTTGTTTATTAGAACTGGAAGTTGGTGGAGTTTCAACCCAGAAACTAACAACTTGATGTGTATAGATATGAAGGGAAGAATGTATGTTAGGCCGATTATTGAGGACTACCACACCCTTACTGCCACAATAATACGTGGCCACCTCTACATCCAAGGTATAAAACTAGGTACCGGCTATTCCTTGTCAGATTTGCCTGCTTATGTGACCGTTGCTAAGGTTACACACCTGTGCACATATAAGCGTGGTTTTCTTGATAGGATAGGCGATACTAGTGGTTTTGCTGTTTATGTTAAGTCCAAAGTCGGTAATTATCGATTGCCTTCA------ACCCATAAGGGCTCAGGCATGGACACCGCATTGTTGAGAAATAATATCTAA
>AH013657_HumanSARS_HKong_2003-02-17
ATGGCA---------GACAACGGT------------------ACTATTACCGTTGAGGAGCTTAAACAACTCCTGGAACAATGGAACCTAGTAATAGGTTTCCTATTCCTAGCCTGGATTATGTTACTACAATTTGCCTATTCTAATCGGAACAGGTTTTTGTACATAATAAAGCTTGTTTTCCTCTGGCTCTTGTGGCCAGTAACACTTGCTTGTTTTGTGCTTGCTGCTGTCTACAGAATTAATTGGGTGACTGGCGGGATTGCGATTGCAATGGCTTGTATTGTAGGCTTGATGTGGCTTAGCTACTTCGTTGCTTCCTTCAGGCTGTTTGCTCGTACCCGCTCAATGTGGTCATTCAACCCAGAAACAAACATTCTTCTCAATGTGCCTCTCCGGGGGACAATTGTGACCAGACCGCTCATGGAAAGTGAACTTGTCATTGGTGCTGTGATCATTCGTGGTCACTTGCGAATGGCCGGACACTCCCTAGGGCGC---TGTGACATTAAGGACCTGCCAAAAGAGATCACTGTGGCTACATCACGAACGCTTTCTTATTACAAATTAGGAGCGTCGCAGCGTGTAGGCACTGATTCAGGTTTTGCTGCATACAACCGCTACCGTATTGGAAACTATAAATTAAATACAGACCACGCC---GGTAGCAAC---GACAATATTGCTTTGCTAGTACAG------TAA
>AY278488_HumanSARS_China_2003--
ATGGCA---------GACAACGGT------------------ACTATTACCGTTGAGGAGCTTAAACAACTCCTGGAACAATGGAACCTAGTAATAGGTTTCCTATTCCTAGCCTGGATTATGTTACTACAATTTGCCTATTCTAATCGGAACAGGTTTTTGTACATAATAAAGCTTGTTTTCCTCTGGCTCTTGTGGCCAGTAACACTTGCTTGTTTTGTGCTTGCTGCTGTCTACAGAATTAATTGGGTGACTGGCGGGATTGCGATTGCAATGGCTTGTATTGTAGGCTTGATGTGGCTTAGCTACTTCGTTGCTTCCTTCAGGCTGTTTGCTCGTACCCGCTCAATGTGGTCATTCAACCCAGAAACAAACATTCTTCTCAATGTGCCTCTCCGGGGGACAATTGTGACCAGACCGCTCATGGAAAGTGAACTTGTCATTGGTGCTGTGATCATTCGTGGTCACTTGCGAATGGCCGGACACTCCCTAGGGCGC---TGTGACATTAAGGACCTGCCAAAAGAGATCACTGTGGCTACATCACGAACGCTTTCTTATTACAAATTAGGAGCGTCGCAGCGTGTAGGCACTGATTCAGGTTTTGCTGCATACAACCGCTACCGTATTGGAAACTATAAATTAAATACAGACCACGCC---GGTAGCAAC---GACAATATTGCTTTGCTAGTACAG------TAA
>AY278489_HumanSARS_China_2003--
ATGGCA---------GACAACGGT------------------ACTATTACCGTTGAGGAGCTTAAACAACTCCTGGAACAATGGAACCTAGTAATAGGTTTCCTATTCCTAGCCTGGATTATGTTACTACAATTTGCCTATTCTAATCGGAACAGGTTTTTGTACATAATAAAGCTTGTTTTCCTCTGGCTCTTGTGGCCAGTAACACTTGCTTGTTTTGTGCTTGCTGCTGTCTACAGAATTAATTGGGTGACTGGCGGGATTGCGATTGCAATGGCTTGTATTGTAGGCTTGATGTGGCTTAGCTACTTCGTTGCTTCCTTCAGGCTGTTTGCTCGTACCCGCTCAATGTGGTCATTCAACCCAGAAACAAACATTCTTCTCAATGTGCCTCTCCGGGGGACAATTGTGACCAGACCGCTCATGGAAAGTGAACTTGTCATTGGTGCTGTGATCATTCGTGGTCACTTGCGAATGGCCGGACACTCCCTAGGGCGC---TGTGACATTAAGGACCTGCCAAAAGAGATCACTGTGGCTACATCACGAACGCTTTCTTATTACAAATTAGGAGCGTCGCAGCGTGTAGGCACTGATTCAGGTTTTGCTGCATACAACCGCTACCGTATTGGAAACTATAAATTAAATACAGACCACGCC---GGTAGCAAC---GACAATATTGCTTTGCTAGTACAG------TAA
>AY278554_HumanSARS_HKong_2003--
ATGGCA---------GACAACGGT------------------ACTATTACCGTTGAGGAGCTTAAACAACTCCTGGAACAATGGAACCTAGTAATAGGTTTCCTATTCCTAGCCTGGATTATGTTACTACAATTTGCCTATTCTAATCGGAACAGGTTTTTGTACATAATAAAGCTTGTTTTCCTCTGGCTCTTGTGGCCAGTAACACTTGCTTGTTTTGTGCTTGCTGCTGTCTACAGAATTAATTGGGTGACTGGCGGGATTGCGATTGCAATGGCTTGTATTGTAGGCTTGATGTGGCTTAGCTACTTCGTTGCTTCCTTCAGGCTGTTTGCTCGTACCCGCTCAATGTGGTCATTCAACCCAGAAACAAACATTCTTCTCAATGTGCCTCTCCGGGGGACAATTGTGACCAGACCGCTCATGGAAAGTGAACTTGTCATTGGTGCTGTGATCATTCGTGGTCACTTGCGAATGGCCGGACACTCCCTAGGGCGC---TGTGACATTAAGGACCTGCCAAAAGAGATCACTGTGGCTACATCACGAACGCTTTCTTATTACAAATTAGGAGCGTCGCAGCGTGTAGGCACTGATTCAGGTTTTGCTGCATACAACCGCTACCGTATTGGAAACTATAAATTAAATACAGACCACGCC---GGTAGCAAC---GACAATATTGCTTTGCTAGTACAG------TAA
>AY291315_HumanSARS_Germany_2003-03-15
ATGGCA---------GACAACGGT------------------ACTATTACCGTTGAGGAGCTTAAACAACTCCTGGAACAATGGAACCTAGTAATAGGTTTCCTATTCCTAGCCTGGATTATGTTACTACAATTTGCCTATTCTAATCGGAACAGGTTTTTGTACATAATAAAGCTTGTTTTCCTCTGGCTCTTGTGGCCAGTAACACTTGCTTGTTTTGTGCTTGCTGTTGTCTACAGAATTAATTGGGTGACTGGCGGGATTGCGATTGCAATGGCTTGTATTGTAGGCTTGATGTGGCTTAGCTACTTCGTTGCTTCCTTCAGGCTGTTTGCTCGTACCCGCTCAATGTGGTCATTCAACCCAGAAACAAACATTCTTCTCAATGTGCCTCTCCGGGGGACAATTGTGACCAGACCGCTCATGGAAAGTGAACTTGTCATTGGTGCTGTGATCATTCGTGGTCACTTGCGAATGGCCGGACACTCCCTAGGGCGC---TGTGACATTAAGGACCTGCCAAAAGAGATCACTGTGGCTACATCACGAACGCTTTCTTATTACAAATTAGGAGCGTCGCAGCGTGTAGGCACTGATTCAGGTTTTGCTGCATACAACCGCTACCGTATTGGAAACTATAAATTAAATACAGACCACGCC---GGTAGCAAC---GACAATATTGCTTTGCTAGTACAG------TAA
>AY291451_HumanSARS_Taiwan_2003-03-
ATGGCA---------GACAACGGT------------------ACTATTACCGTTGAGGAGCTTAAACAACTCCTGGAACAATGGAACCTAGTAATAGGTTTCCTATTCCTAGCCTGGATTATGTTACTACAATTTGCCTATTCTAATCGGAACAGGTTTTTGTACATAATAAAGCTTGTTTTCCTCTGGCTCTTGTGGCCAGTAACACTTGCTTGTTTTGTGCTTGCTGCTGTCTACAGAATTAATTGGGTGACTGGCGGGATTGCGATTGCAATGGCTTGTATTGTAGGCTTGATGTGGCTTAGCTACTTCGTTGCTTCCTTCAGGCTGTTTGCTCGTACCCGCTCAATGTGGTCATTCAACCCAGAAACAAACATTCTTCTCAATGTGCCTCTCCGGGGGACAATTGTGACCAGACCGCTCATGGAAAGTGAACTTGTCATTGGTGCTGTGATCATTCGTGGTCACTTGCGAATGGCCGGACACTCCCTAGGGCGC---TGTGACATTAAGGACCTGCCAAAAGAGATCACTGTGGCTACATCACGAACGCTTTCTTATTACAAATTAGGAGCGTCGCAGCGTGTAGGCACTGATTCAGGTTTTGCTGCATACAACCGCTACCGTATTGGAAACTATAAATTAAATACAGACCACGCC---GGTAGCAAC---GACAATATTGCTTTGCTAGTACAG------TAA
>AY323974_HumanSARS_China_2003-04-21
ATGGCA---------GACAACGGT------------------ACTATTACCGTTGAGGAGCTTAAACAACTCCTGGAACAATGGAACCTAGTAATAGGTTTCCTATTCCTAGCCTGGATTATGTTACTACAATTTGCCTATTCTAATCGGAACAGGTTTTTGTACATAATAAAGCTTGTTTTCCTCTGGCTCTTGTGGCCAGTAACACTTGCTTGTTTTGTGCTTGCTGCTGTCTACAGAATTAATTGGGTGACTGGCGGGATTGCGATTGCAATGGCTTGTATTGTAGGCTTGATGTGGCTTAGCTACTTCGTTGCTTCCTTCAGGCTGTTTGCTCGTACCCGCTCAATGTGGTCATTCAACCCAGAAACAAACATTCTTCTCAATGTGCCTCTCCGGGGGACAATTGTGACCAGACCGCTCATGGAAAGTGAACTTGTCATTGGTGCTGTGATCATTCGTGGTCACTTGCGAATGGCCGGACACTCCCTAGGGCGC---TGTGACATTAAGGACCTGCCAAAAGAGATCACTGTGGCTACATCACGAACGCTTTCTTATTACAAATTAGGAGCGTCGCAGCGTGTAGGCACTGATTCAGGTTTTGCTGCATACAACCGCTACCGTATTGGAAACTATAAATTAAATACAGACCACGCC---GGTAGCAAC---GACAATATTGCTTTGCTAGTACAG------TAA
>AY323977_HumanSARS_Italy_2003-03-
ATGGCA---------GACAACGGT------------------ACTATTACCGTTGAGGAGCTTAAACAACTCCTGGAACAATGGAACCTAGTAATAGGTTTCCTATTCCTAGCCTGGATTATGTTACTACAATTTGCCTATTCTAATCGGAACAGGTTTTTGTACATAATAAAGCTTGTTTTCCTCTGGCTCTTGTGGCCAGTAACACTTGCTTGTTTTGTGCTTGCTGCTGTCTACAGAATTAATTGGGTGACTGGCGGGATTGCGATTGCAATGGCTTGTATTGTAGGCTTGATGTGGCTTAGCTACTTCGTTGCTTCCTTCAGGCTGTTTGCTCGTACCCGCTCAATGTGGTCATTCAACCCAGAAACAAACATTCTTCTCAATGTGCCTCTCCGGGGGACAATTGTGACCAGACCGCTCATGGAAAGTGAACTTGTCATTGGTGCTGTGATCATTCGTGGTCACTTGCGAATGGCCGGACACTCCCTAGGGCGC---TGTGACATTAAGGACCTGCCAAAAGAGATCACTGTGGCTACATCACGAACGCTTTCTTATTACAAATTAGGAGCGTCGCAGCGTGTAGGCACTGATTCAGGTTTTGCTGCATACAACCGCTACCGTATTGGAAACTATAAATTAAATACAGACCACGCC---GGTAGCAAC---GACAATATTGCTTTGCTAGTACAG------TAA
>AY345986_HumanSARS_HKong_2003-03-
ATGGCA---------GACAACGGT------------------ACTATTACCGTTGAGGAGCTTAAACAACTCCTGGAACAATGGAACCTAGTAATAGGTTTCCTATGCCTAGCCTGGATTATGTTACTACAATTTGCCTATTCTAATCGGAACAGGTTTTTGTACATAATAAAGCTTGTTTTCCTCTGGCTCTTGTGGCCAGTAACACTTGCTTGTTTTGTGCTTGCTGCTGTCTACAGAATTAATTGGGTGACTGGCGGGATTGCGATTGCAATGGCTTGTATTGTAGGCTTGATGTGGCTTAGCTACTTCGTTGCTTCCTTCAGGCTGTTTGCTCGTACCCGCTCAATGTGGTCATTCAACCCAGAAACAAACATTCTTCTCAATGTGCCTCTCCGGGGGACAATTGTGACCAGACCGCTCATGGAAAGTGAACTTGTCATTGGTGCTGTGATCATTCGTGGTCACTTGCGAATGGCCGGACACTCCCTAGGGCGC---TGTGACATTAAGGACCTGCCAAAAGAGATCACTGTGGCTACATCACGAACGCTTTCTTATTACAAATTAGGAGCGTCGCAGCGTGTAGGCACTGATTCAGGTTTTGCTGCATACAACCGCTACCGTATTGGAAACTATAAATTAAATACAGACCACGCC---GGTAGCAAC---GACAATATTGCTTTGCTAGTACAG------TAA
>AY345987_HumanSARS_HKong_2003-03-
ATGGCA---------GACAACGGT------------------ACTATTACCGTTGAGGAGCTTAAACAACTCCTGGAACAATGGAACCTAGTAATAGGTTTCCTATGCCTAGCCTGGATTATGTTACTACAATTTGCCTATTCTAATCGGAACAGGTTTTTGTACATAATAAAGCTTGTTTTCCTCTGGCTCTTGTGGCCAGTAACACTTGCTTGTTTTGTGCTTGCTGCTGTCTACAGAATTAATTGGGTGACTGGCGGGATTGCGATTGCAATGGCTTGTATTGTAGGCTTGATGTGGCTTAGCTACTTCGTTGCTTCCTTCAGGCTGTTTGCTCGTACCCGCTCAATGTGGTCATTCAACCCAGAAACAAACATTCTTCTCAATGTGCCTCTCCGGGGGACAATTGTGACCAGACCGCTCATGGAAAGTGAACTTGTCATTGGTGCTGTGATCATTCGTGGTCACTTGCGAATGGCCGGACACTCCCTAGGGCGC---TGTGACATTAAGGACCTGCCAAAAGAGATCACTGTGGCTACATCACGAACGCTTTCTTATTACAAATTAGGAGCGTCGCAGCGTGTAGGCACTGATTCAGGTTTTGCTGCATACAACCGCTACCGTATTGGAAACTATAAATTAAATACAGACCACGCC---GGTAGCAAC---GACAATATTGCTTTGCTAGTACAG------TAA
>AY345988_HumanSARS_HKong_2003-03-
ATGGCA---------GACAACGGT------------------ACTATTACCGTTGAGGAGCTTAAACAACTCCTGGAACAATGGAACCTAGTAATAGGTTTCCTATGCCTAGCCTGGATTATGTTACTACAATTTGCCTATTCTAATCGGAACAGGTTTTTGTACATAATAAAGCTTGTTTTCCTCTGGCTCTTGTGGCCAGTAACACTTGCTTGTTTTGTGCTTGCTGCTGTCTACAGAATTAATTGGGTGACTGGCGGGATTGCGATTGCAATGGCTTGTATTGTAGGCTTGATGTGGCTTAGCTACTTCGTTGCTTCCTTCAGGCTGTTTGCTCGTACCCGCTCAATGTGGTCATTCAACCCAGAAACAAACATTCTTCTCAATGTGCCTCTCCGGGGGACAATTGTGACCAGACCGCTCATGGAAAGTGAACTTGTCATTGGTGCTGTGATCATTCGTGGTCACTTGCGAATGGCCGGACACTCCCTAGGGCGC---TGTGACATTAAGGACCTGCCAAAAGAGATCACTGTGGCTACATCACGAACGCTTTCTTATTACAAATTAGGAGCGTCGCAGCGTGTAGGCACTGATTCAGGTTTTGCTGCATACAACCGCTACCGTATTGGAAACTATAAATTAAATACAGACCACGCC---GGTAGCAAC---GACAATATTGCTTTGCTAGTACAG------TAA
>AY391777_HumanOC43_UNKWN_1967--
ATGAGTAGT------AAA---ACTACACCAGCACCAGTTTATATCTGGACTGCTGATGAAGCTATTAAATTCCTAAAGGAATGGAATTTTTCTTTGGGTATTATACTACTTTTTATTACAATCATATTGCAATTTGGATATACAAGTCGCAGTATGTTTGTTTATGTTATTAAGATGATTATTTTGTGGCTTATGTGGCCCCTTACTATAATCTTAACTATTTTCAATTGCGTATACGCATTGAATAATGTGTATCTTGGCCTTTCTATAGTTTTTACCATAGTGGCCATTATTATGTGGATTGTGTATTTTGTGAATAGTATCAGGTTGTTTATTAGAACTGGAAGTTTTTGGAGTTTCAACCCAGAAACAAACAACTTGATGTGTATAGATATGAAAGGAACAATGTATGTTAGGCCGATAATTGAGGACTATCATACTCTGACGGTCACAATAATACGCGGCCATCTTTACATTCAAGGTATAAAACTAGGTACTGGCTATTCTTTGGCAGATTTGCCAGCTTATATGACTGTTGCTAAGGTTACACACCTGTGCACATATAAGCGTGGTTTTCTTGACAGGATAAGCGATACTAGTGGTTTTGCTGTTTATGTTAAGTCCAAAGTCGGTAATTACCGACTGCCATCA------ACCCAAAAGGGTTCTGGCATGGACACCGCATTGTTGAGAAATAATATCTAA
>AY427439_HumanSARS_Italy_2003-03-
ATGGCA---------GACAACGGT------------------ACTATTACCGTTGAGGAGCTTAAACAACTCCTGGAACAATGGAACCTAGTAATAGGTTTCCTATTCCTAGCCTGGATTATGTTACTACAATTTGCCTATTCTAATCGGAACAGGTTTTTGTACATAATAAAGCTTGTTTTCCTCTGGCTCTTGTGGCCAGTAACACTTGCTTGTTTTGTGCTTGCTGCTGTCTACAGAATTAATTGGGTGACTGGCGGGATTGCGATTGCAATGGCTTGTATTGTAGGCTTGATGTGGCTTAGCTACTTCGTTGCTTCCTTCAGGCTGTTTGCTCGTACCCGCTCAATGTGGTCATTCAACCCAGAAACAAACATTCTTCTCAATGTGCCTCTCCGGGGGACAATTGTGACCAGACCGCTCATGGAAAGTGAACTTGTCATTGGTGCTGTGATCATTCGTGGTCACTTGCGAATGGCCGGACACTCCCTAGGGCGC---TGTGACATTAAGGACCTGCCAAAAGAGATCACTGTGGCTACATCACGAACGCTTTCTTATTACAAATTAGGAGCGTCGCAGCGTGTAGGCACTGATTCAGGTTTTGCTGCATACAACCGCTACCGTATTGGAAACTATAAATTAAATACAGACCACGCC---GGTAGCAAC---GACAATATTGCTTTGCTAGTACAG------TAA
>AY572034_Civet_China_2004-01-02
ATGGCA---------GACAACAGT------------------ACTATTACCGTTGAGGAGCTTAAGCAACTCCTGGAACAATGGAACCTAGTAATAGGTTTCCTATTCCTAGCCTGGATTATGTTACTACAATTTGCCTATTCTAATCGGAACAGGTTTTTGTACATAATAAAGCTTGTTTTCCTCTGGCTCTTGTGGCCAGTAACACTTGCTTGCTTTGTGCTTGCTGCTGTCTACAGAATTAATTGGGTGACTGGCGGGATTGCGATTGCAATGGCTTGTATTGTAGGCTTGATGTGGCTTAGCTACTTCGTTGCTTCCTTCAGGCTGTTTGCTCGTACCCGCTCAATGTGGTCATTCAACCCAGAAACAAACATTCTTCTCAATGTGCCTCTCCGGGGGACAATTGTGACCAGACCGCTCATGGAAAGTGAACTTGTCATTGGTGCTGTGATCATTCGTGGTCACTTGCGAATGGCCGGACACTCCCTAGGGCGC---TGTGACATTAAGGACCTGCCAAAAGAGATCACTGTGGCTACATCACGAACGCTTTCTTATTACAAATTAGGAGCGTCGCAGCGTGTAGGCACTGATTCAGGTTTTGCTGCATACAACCGCTACCGTATTGGAAACTATAAATTAAATACAGACCACGCC---GGTAGCAAC---GACAATATTGCTTTGCTAGTACAG------TAA
>AY585229_HumanOC43_France_2001--
ATGAGTAGT------AAA---ACTACACCAGCACCAGTTTATATCTGGACTGCTGATGAAGCTATTAAATTCCTAAAGGAATGGAATTTTTCTTTGGGTATTATACTACTTTTTATTACAATCATATTGCAATTTGGATATACAAGTCGCAGTATGTTTGTTTATGTTATTAAGATGATTATTTTGTGGCTTATGTGGCCCCTTACTATAATCTTAACTATTTTCAATTGCGTATACGCATTGAATAATGTGTATCTTGGCCTTTCTATAGTTTTTACCATAGTGGCCATTATTATGTGGATTGTGTATTTTGTGAATAGTATCAGGTTGTTTATTAGAACTGGAAGTTTTTGGAGTTTCAACCCAGAAACAAACAACTTGATGTGTATAGATATGAAAGGAACAATGTATGTTAGGCCGATAATTGAGGACTATCATACCCTGACGGTCACAATAATACGCGGCCATCTTTACATTCAAGGTATAAAACTAGGTACTGGCTATTCTTTGGCAGATTTGCCAGCTTATATGACTGTTGCTAAGGTTACACACCTGTGCACATATAAGCGTGGTTTTCTTGACAGGATAAGCGATACTAGTGGTTTTGCTGTTTATGTTAAGTCCAAAGTCGGTAATTACCGACTGCCATCA------ACCCAAAAGGGTTCTGGCATGGACACCGCATTGTTGAGAAATAATATCTAA
>AY597011_HumanHKU1_HKong_2004-01-
ATGAATAAA------TCT---TTTCTTCCT------------CAATTTACTTCTGATCAAGCTGTTACATTCTTAAAAGAATGGAATTTCTCTTTGGGTGTAATACTACTTTTTATTACTATCATATTGCAGTTCGGTTATACGAGCCGTAGTATGTTTGTTTATCTTATCAAGATGATTATTCTTTGGCTTATGTGGCCATTGACTATCACCTTGACTATATTTAATTGTTTTTATGCTTTGAATAATGCTTTTCTTGCATTTTCTATAGTGTTTACTATTATTTCTATTGTTATATGGATTCTTTATTTTGTTAATAGTATTCGGCTTTTTATTAGAACTGGCAGTTGGTGGAGTTTTAATCCAGAGACCAATAATCTTATGTGTATTGATATGAAAGGCAAGATGTTTGTTAGGCCAGTTATTGAGGACTATCACACATTAACTGCTACTGTTATTCGTGGTCATCTTTATATACAGGGTGTCAAACTTGGCACTGGTTATACTCTTTCAGATTTGCCCGTATATGTTACTGTAGCTAAGGTGCAAGTACTTTGTACCTATAAACGTGCCTTTTTAGATAAGTTAGATGTTAATAGTGGTTTTGCTGTTTTTGTTAAGTCTAAAGTTGGTAACTATCGTTTACCGTCT------AGT---AAACCTAGTGGTATGGATACTGCCTTGTTAAGAGCT------TAA
>AY654624_Porcine_China_LateSpring2003
ATGGCA---------GACAACGGT------------------ACTATTACCGTTGAGAAGCTTAAACAACTCCTGGAACAATGGAACCTAGTAATAGGTTTCCTATTCCTAGCCTGGATTATGTTACTACAATTTGCCTATTCTAATCGGAACAGGTTTTTGTACATAATAAAGCTTGTTTTCCTCTGGCTCTTGTGGCCAGTAACACTTGCTTGTTTTGTGCTTGCTGCTGTCTACAGAATTAATTGGGTGACTGGCGGGATTGCGATTGCAATGGCTTGTATTGTAGGCTTGATGTGGCTTAGCTACTTCGTTGCTTCCTTCAGGCTGTTTGCTCGTACCCGCTCAATGTGGTCATTCAACCCAGAAACAAACATTCTTCTCAATGTGCCTCTCCGGGGGACAATTGTGACCAGACCGCTCATGGAAAGTGAACTTGTCATTGGTGCTGTGATCATTCGTGGTCACTTGCGAATGGCCGGACACTCCCTAGGGCGC---TGTGACATTAAGGACCTGCCAAAAGAGATCACTGTGGCTACATCACGAACGCTTTCTTATTACAAATTAGGAGCGTCGCAGCGTGTAGGCACTGATTCAGGTTTTGCTGCATACAACCGCTACCGTATTGGAAACTATAAATTAAATACAGACCACGCC---GGTAGCAAC---GACAATATTGCTTTGCTAGTACAG------TAA
>AY864806_HumanSARS_China_2003-05-23
ATGGCA---------GACAACGGT------------------ACTATTACCGTTGAGGAGCTTAAACAACTCCTGGAACAATGGAACCTAGTAATAGGTTTCCTATTCCTAGCCTGGATTATGTTACTACAATTTGCCTATTCTAATCGGAACAGGTTTTTGTACATAATAAAGCTTGTTTTCCTCTGGCTCTTGTGGCCAGTAACACTTGCTTGTTTTGTGCTTGCTGCTGTCTACAGAATTAATTGGGTGACTGGCGGGATTGCGATTGCAATGGCTTGTATTGTAGGCTTGATGTGGCTTAGCTACTTCGTTGCTTCCTTCAGGCTGTTTGCTCGTACCCGCTCAATGTGGTCATTCAACCCAGAAACAAACATTCTTCTCAATGTGCCTCTCCGGGGGACAATTGTGACCAGACCGCTCATGGAAAGTGAACTTGTCATTGGTGCTGTGATCATTCGTGGTCACTTGCGAATGGCCGGACACTCCCTAGGGCGC---TGTGACATTAAGGACCTGCCAAAAGAGATCACTGTGGCTACATCACGAACGCTTTCTTATTACAAATTAGGAGCGTCGCAGCGTGTAGGCACTGATTCAGGTTTTGCTGCATACAACCGCTACCGTATTGGAAACTATAAATTAAATACAGACCACGCC---GGTAGCAAC---GACAATATTGCTTTGCTAGTACAG------TAA
>AY903459_HumanOC43_Belgium_2003--
ATGAGTAGT------AAA---ACTACACCAGCACCAGTTTATATCTGGACTGCTGATGAAGCTATTAAATTCCTAAAGGAATGGAATTTTTCTTTGGGTATTATACTACTTTTTATTACAATCATATTGCAATATGGATATACAAGTCGCAGTATGTTTGTTTATGTTATTAAGATGATTATTTTGTGGCTTATGTGGCCCATTACTATAATCTTAACTACTTTCAATTGCGTATACGCATTGAATAATGTGTATCTTGGCCTTTCTATAGTTTTTACCATAGTGGCCATTATTATGTGGATTGTGTATTTTGTGAATAGTATCAGGTTGTTTATTAGAACTGGAAGTTTTTGGAGTTTTAACCCAGAAACAAACAACCTGATGTGTATAGATATGAAAGGAACAATGTATGTTAGGCCGATAATTGAGGACTATCATACCCTGACGGTCACAATAATACGCGGTCATCTTTACATTCAAGGTATAAAACTAGGTATTGGCTATTCTTTGGCAGATTTGCCAGCTTATATGACTGTTGCTAAGGTTACACACCTGTGCACATATAAGCGTGGTTTTCTTGACAGGATAAGCGATACTAGTGGTTTTGCTGTTTATGTTAAGTCCAAAGTCGGTAATTACCGACTGCCATCA------ACCCAAAAGGGTTCTGGCATGGACACCGCATTGTTGAGAAATAATATCTAA
>AY903460_HumanOC43_Belgium_2004--
ATGAGTAGT------AAA---ACTACACCAGCACCAGTTTATATCTGGACTGCTGATGAAGCTATTAAATTCCTAAAGGAATGGAATTTTTCTTTGGGTATTATACTACTTTTTATTACAATCATATTGCAATATGGATATACAAGTCGCAGTATGTTTGTTTATGTTATTAAGATGATTATTTTGTGGCTTATGTGGCCCATTACTATAATCTTAACTACTTTCAATTGCGTATACGCATTGAATAACGTGTATCTTGGCCTTTCTATAGTTTTTACCATAGTGGCCATTATTATGTGGATTGTGTATTTTGTGAATAGTATCAGGTTGTTTATTAGAACTGGAAGTTTTTGGAGTTTTAACCCAGAAACAAACAACTTGATGTGTATAGATATGAAAGGAACAATGTATGTTAGGCCGATAATTGAGGACTATCATACCCTGACGGTCACAATAATACGCGGTCATCTTTATATTCAAGGTATAAAACTAGGTATTGGCTATTCTTTGGCAGATTTGCCAGCTTATATGACTGTTGCTAAGGTTACACACCTGTGCACATATAAGCGTGGTTTTCTTGACAGGATAAGCGATACTAGTGGTTTTGCTGTTTATGTTAAGTCCAAAGTCGGTAATTACCGACTGCCATCA------ACCCAAAAGGGTTCTGGCATGGACACCGCATTGTTGAGAAATAATATCTAA
>DQ011855_Porcine_Belgium_1972--
ATGAGTAGT------CCA---ACTACACCAGTACCAGTTATTAGCTGGACTGCTGATGAAGCTATTAAATTCCTAAAGGAATGGAATTTTTCTTTGGGTATAATAGTACTCTTTATCACAATCATACTTCAATTTGGATACACAAGTCGCAGTATGTTTGTTTATGTTATTAAGATGGTTATTCTGTGGCTCATGTGGCCTCTAACTATAATTTTAACTATCTTCAACTGCGTATACGCGTTGAATAATGTGTACCTTGGCTTCTCTATAGTTTTTACTATAGTGGCTATTATTATGTGGGTTGTTTATTTTGTGAATAGTATCAGGTTGTTTATTAGAACTGGAAGTTGGTGGAGTTTCAACCCAGAAACAAACAACTTGATGTGTATAGATATGAAGGGAAGAATGTATGTTAGGCCGATTATTGAGGACTACCATACCCTCACTGCCACAATAATACGTGGCCACCTCTACATCCAAGGTATAAAACTAGGTACTGGCTATTCTTTGTCAGATTTGCCTGCTTATGTGACCGTTGCTAAGGTTACACACCTGTGCACATATAAGCGTGGTTTTCTTGACAGGATAGGCGATACTAGTGGTTTTGCTGTTTATGTTAAGTCCAAAGTCGGTAATTATCGATTGCCTTCA------ACCCATAAGGGCTCAGGCATGGACACCGCATTGTTGAGAAATAATATCTAA
>DQ022305_Bat_HKong_2005-02-17
ATGGCA---------GACAACGGT------------------ACAATTACTGTTGAGGAGCTTAAACAACTCCTGGAACAATGGAATCTAGTAATAGGTTTCATTTTCCTTGCTTGGATTATGTTACTACAGTTTGCCTATTCCAACCGGAACAGGTTTCTGTATATAATAAAGCTTGTTTTCCTCTGGCTCTTGTGGCCAGTAACACTTGCTTGCTTTGTGCTTGCTGCTGTTTACAGAATTAATTGGGTGACTGGCGGAATTGCGATTGCAATGGCTTGTATAGTAGGCTTGATGTGGCTTAGCTACTTCGTTGCTTCTTTCAGGCTGTTTGCTCGCACCCGCTCAATGTGGTCATTCAATCCAGAAACAAATATTCTTCTCAATGTGCCTCTTCGGGGGACAATTCTGACCAGACCGCTCATGGAAAGTGAACTTGTCATTGGTGCTGTGATCATTCGTGGTCACTTGCGGATGGCTGGACACTCCCTTGGGCGC---TGTGACATAAAGGACCTGCCAAAAGAGATTACGGTGGCTACATCACGAACGCTTTCTTATTACAAATTAGGAGCGTCGCAGCGTGTAGGCACTGATTCAGGTTTTGCTGCATACAACCGCTACCGAATTGGAAACTACAAACTAAATACAGACCATTCA---GGTAGCAAC---GACAATATTGCTTTGCTAGTACAG------TAA
>DQ071615_Bat_China_2004--
ATGGCA---------GAGAACGGG------------------ACAATTTCCGTTGAGGAGCTGAAAAGACTCCTGGAACAATGGAATCTAGTAATAGGTTTCATTTTCCTTGCCTGGATTATGTTACTACAATTTGCCTATTCCAACAGGAACAGGTTTTTGTACATAATAAAGCTTGTTTTCCTCTGGCTCTTGTGGCCGGTAACACTTGCTTGTTTTGTGCTTGCTGCTGTTTACAGAATCAACTGGGTGACCGGTGGAATTGCGATTGCAATGGCTTGTATAGTGGGCTTGATGTGGCTTAGCTACTTCGTTGCTTCTTTCAGGCTGTTTGCTCGCACCCGCTCAATGTGGTCATTCAATCCAGAAACAAACATACTTCTCAATGTGCCTCTTCGGGGGACAATTCTGACCAGACCGCTCATGGAAAGTGAACTTGTCATTGGAGCTGTGATCATTCGTGGTCACTTGCGAATGGCTGGACACTCTCTTGGGCGC---TGTGACATTAAGGACCTGCCTAAGGAGATCACGGTGGCTACATCACGAACGCTTTCTTATTACAAATTAGGAGCGTCGCAGCGTGTAGGCACTGACTCAGGTTTTGCTGCATACAACCGCTACCGAATTGGAAACTATAAACTAAATACGGACCATTCA---GGTAGCAAC---GACAATATTGCTTTGCTAGTACAG------TAA
>DQ084199_Bat_HKong_2005-02-24
ATGGCA---------GACAACGGT------------------ACAATTACTGTTGAGGAGCTTAAACAACTCCTGGAACAATGGAATCTAGTAATAGGTTTCATTTTCCTTGCTTGGATTATGTTACTACAGTTTGCCTATTCCAACCGGAACAGGTTTCTGTATATAATAAAGCTTGTTTTCCTCTGGCTCTTGTGGCCAGTAACACTTGCTTGCTTTGTGCTTGCTGCTGTTTACAGAATTAATTGGGTGACTGGCGGAATTGCGATTGCAATGGCTTGTATAGTAGGCTTGATGTGGCTTAGCTACTTCGTTGCTTCTTTCAGGCTGTTTGCTCGCACCCGCTCAATGTGGTCATTCAATCCAGAAACAAATATTCTTCTCAATGTGCCTCTTCGGGGGACAATTCTGACCAGACCGCTCATGGAAAGTGAACTTGTCATTGGTGCTGTGATCATTCGTGGTCACTTGCGGATGGCTGGACACTCCCTTGGGCGC---TGTGACATAAAGGACCTGCCAAAAGAGATTACGGTGGCTACATCACGAACGCTTTCTTATTACAAATTAGGAGCGTCGCAGCGTGTAGGCACTGATTCAGGTTTTGCTGCATACAACCGCTACCGAATTGGAAACTACAAACTAAATACAGACCATTCA---GGTAGCAAC---GACAATATTGCTTTGCTAGTACAG------TAA
>DQ084200_Bat_HKong_2005-03-17
ATGGCA---------GACAACGGT------------------ACAATTACTGTTGAGGAGCTTAAACAACTCCTGGAACAATGGAATCTAGTAATAGGTTTCATTTTCCTTGCTTGGATTATGTTACTACAGTTTGCCTATTCCAACCGGAACAGGTTTCTGTATATAATAAAGCTTGTTTTCCTCTGGCTCTTGTGGCCAGTAACACTTGCTTGCTTTGTGCTTGCTGCTGTTTACAGAATTAATTGGGTGACTGGCGGAATTGCGATTGCAATGGCTTGTATAGTAGGCTTGATGTGGCTTAGCTACTTCGTTGCTTCTTTCAGGCTGTTTGCTCGCACCCGCTCAATGTGGTCATTCAATCCAGAAACAAATATTCTTCTCAATGTGCCTCTTCGGGGGACAATTCTGACCAGACCGCTCATGGAAAGTGAACTTGTCATTGGTGCTGTGATCATTCGTGGTCACTTGCGGATGGCTGGACACTCCCTTGGGCGC---TGTGACATAAAGGACCTGCCAAAAGAGATTACGGTGGCTACATCACGAACGCTTTCTTATTACAAATTAGGAGCGTCGCAGCGTGTAGGCACTGATTCAGGTTTTGCTGCATACAACCGCTACCGAATTGGAAACTACAAACTAAATACAGACCATTCA---GGTAGCAAC---GACAATATTGCTTTGCTAGTACAG------TAA
>DQ182595_SARS_China_2003-04-21
ATGGCA---------GACAACGGT------------------ACTATTACCGTTGAGGAGCTTAAACAACTCCTGGAACAATGGAACCTAGTAATAGGTTTCCTATTCCTAGCCTGGATTATGTTACTACAATTTGCCTATTCTAATCGGAACAGGTTTTTGTACATAATAAAGCTTGTTTTCCTCTGGCTCTTGTGGCCAGTAACACTTGCTTGTTTTGTGCTTGCTGCTGTCTACAGAATTAATTGGGTGACTGGCGGGATTGCGATTGCAATGGCTTGTATTGTAGGCTTGATGTGGCTTAGCTACTTCGTTGCTTCCTTCAGGCTGTTTGCTCGTACCCGCTCAATGTGGTCATTCAACCCAGAAACAAACATTCTTCTCAATGTGCCTCTCCGGGGGACAATTGTGACCAGACCGCTCATGGAAAGTGAACTTGTCATTGGTGCTGTGATCATTCGTGGTCACTTGCGAATGGCCGGACACTCCCTAGGGCGC---TGTGACATTAAGGACCTGCCAAAAGAGATCACTGTGGCTACATCACGAACGCTTTCTTATTACAAATTAGGAGCGTCGCAGCGTGTAGGCACTGATTCAGGTTTTGCTGCATACAACCGCTACCGTATTGGAAACTATAAATTAAATACAGACCACGCC---GGTAGCAAC---GACAATATTGCTTTGCTAGTACAG------TAA
>DQ339101_HumanHKU1_HKong_2004-01-
ATGAATGAA------TCA---ATTTTTCCT------------CATTGGAATTCTGATCAAGCTATTACATTCTTAAAAGAATGGAATTTTTCTTTGGGTGTAATATTACTTCTTATTACTATCATACTGCAGTTTGGTTATACGAGCCGTAGTATGTTTGTTTATCTTATTAAGATGATTATTCTTTGGCTTATGTGGCCATTGACCATTATCTTGACTATATTTAATTGCTTTTATGCTTTGAATAATGTCTTTCTTGGGCTTTCTATACTGTTTACTATTATTTCTATTGTTATATGGATTTTATATTTTGTCAACAGTATTCGGCTTTTTATCAGAACTGGAAGTTGGTGGAGTTTTAATCCAGAGACTAATAATCTTATGTGTATTGATATGAAAGGTAAGATGTATGTTAGGCCAGTTATTGAGGACTATCATACATTAACGGCTACTGTTATCCGTGGTCATCTTTATATACAGGGTGTCAAACTTGGCACTGGTTACACGCTTGCCGATTTGCCTGTTTATGTTACTGTAGCTAAGGTGCAAGTCCTCTGTACATATAAACGTGCCTTTTTAGATAAGTTAGATGTTAATAGTGGCTTCGCTGTTTTTGTTAAGTCTAAAGTTGGTAACTATCGTTTACCTTCT------AGT---AAATCTAGTGGTATGGATACTGCCTTGTTGAGAGCT------TAA
>DQ415896_HumanHKU1_HKong_2004-12-
ATGAATAAA------TCT---TTTTTTCCC------------CAATTCACTTCTGATCAAGCTGTTACATTCTTAAAAGAATGGAATTTCTCTTTGGGTGTAATACTACTTTTTATTACTATCATATTGCAGTTCGGTTATACGAGCCGTAGTATGTTTGTTTATCTTATCAAGATGATTATTCTTTGGCTTATGTGGCCATTGACTATCACCTTGACTATATTTAATTGTTTTTATGCTTTGAATAATGCTTTTCTTGCATTTTCTATAGTGTTTACTATTATTTCTATTGTTATATGGATTCTTTATTTTGTTAATAGTATTCGGCTTTTTATTAGAACTGGCAGTTGGTGGAGTTTTAATCCAGAGACCAATAATCTTATGTGTATTGATATGAAAGGCAAGATGTTTGTTAGGCCAGTTATTGAGGACTATCACACATTAACTGCTACTGTTATTCGTGGTCATCTTTATATACAGGGTGTCAAACTTGGCACTGGTTATACTCTTTCAGATTTGCCCGTATATGTTACTGTAGCTAAGGTGCAAGTACTTTGTACATATAAACGTGCCTTTTTAGATAAGTTAGATGTTAATAGTGGTTTTGCTGTTTTTGTTAAGTCTAAAGTTGGTAACTATCGTTTACCGTCT------AGT---AAACCTAGTGGTATGGATACTGCCTTGTTAAGAGCT------TAA
>DQ415897_HumanHKU1_HKong_2004-12-
ATGAATGAA------TCA---ATTTTTCCT------------CATTGGAATTCTGATCAAGCTATTACATTCTTAAAAGAATGGAATTTTTCTTTGGGTGTAATATTACTTCTTATTACTATCATACTGCAGTTTGGTTATACGAGCCGTAGTATGTTTGTTTATCTTATTAAGATGATTATTCTTTGGCTTATGTGGCCATTGACCATTATCTTGACTATATTTAATTGCTTTTATGCTTTGAATAATGTCTTTCTTGGGCTTTCTATACTGTTTACTATTATTTCTATTGTTATATGGATTTTATATTTTGTCAACAGTATTCGGCTTTTTATCAGAACTGGAAGTTGGTGGAGTTTTAATCCAGAGACTAATAATCTTATGTGTATTGATATGAAAGGTAAGATGTATGTTAGGCCAGTTATTGAGGACTATCATACATTAACGGCTACTGTTATCCGTGGTCATCTTTATATACAGGGTGTCAAACTTGGCACTGGTTACACGCTTGCCGATTTGCCTGTTTATGTTACTGTAGCTAAGGTGCAAGTCCTCTGTACCTATAAACGTGCCTTTTTAGATAAGTTAGATGTTAATAGTGGCTTCGCTGTTTTTGTTAAGTCTAAAGTTGGTAACTATCGTTTACCTTCT------AGT---AAATCTAGTGGTATGGATACTGCCTTGTTGAGAGCT------TAA
>DQ415898_HumanHKU1_HKong_2004-12-
ATGAATGAA------TCA---ATTTTTCCT------------CATTGGAATTCTGATCAAGCTATTACATTCTTAAAAGAATGGAATTTTTCTTTGGGTGTAATATTACTTCTTATTACTATCATACTGCAGTTTGGTTATACGAGCCGTAGTATGTTTGTTTATCTTATTAAGATGATTATTCTTTGGCTTATGTGGCCATTGACCATTATCTTGACTATATTTAATTGCTTTTATGCTTTGAATAATGTCTTTCTTGGGCTTTCTATACTGTTTACTATTATTTCTATTGTTATATGGATTTTATATTTTGTCAACAGTATTCGGCTTTTTATCAGAACTGGAAGTTGGTGGAGTTTTAATCCAGAGACTAATAATCTTATGTGTATTGATATGAAAGGTAAGATGTATGTTAGGCCAGTTATTGAGGACTATCATACATTAACGGCTACTGTTATCCGTGGTCATCTTTATATACAGGGTGTCAAACTTGGCACTGGTTACACGCTTGCCGATTTGCCTGTTTATGTTACTGTAGCTAAGGTGCAAGTCCTCTGTACCTATAAACGTGCCTTTTTAGATAAGTTAGATGTTAATAGTGGCTTCGCTGTTTTTGTTAAGTCTAAAGTTGGTAACTATCGTTTACCTTCT------AGT---AAATCTAGTGGTATGGATACTGCCTTGTTGAGAGCT------TAA
>DQ415899_HumanHKU1_HKong_2005-01-
ATGAATGAA------TCA---ATTTTTCCT------------CATTGGAATTCTGATCAAGCTATTACATTCTTAAAAGAATGGAATTTTTCTTTGGGTGTAATATTACTTCTTATTACTATCATACTGCAGTTTGGTTATACGAGCCGTAGTATGTTTGTTTATCTTATTAAGATGATTATTCTTTGGCTTATGTGGCCATTGACCATTATCTTGACTATATTTAATTGCTTTTATGCTTTGAATAATGTCTTTCTTGGGCTTTCTATACTGTTTACTATTATTTCTATTGTTATATGGATTTTATATTTTGTCAACAGTATTCGGCTTTTTATCAGAACTGGAAGTTGGTGGAGTTTTAATCCAGAGACTAATAATCTTATGTGTATTGATATGAAAGGTAAGATGTATGTTAGGCCAGTTATTGAGGACTATCATACATTAACGGCTACTGTTATCCGTGGTCATCTTTATATACAGGGTGTCAAACTTGGCACTGGTTACACGCTTGCCGATTTGCCTGTTTATGTTACTGTAGCTAAGGTGCAAGTCCTCTGTACCTATAAACGTGCCTTTTTAGATAAGTTAGATGTTAATAGTGGCTTCGCTGTTTTTGTTAAGTCTAAAGTTGGTAACTATCGTTTACCTTCT------AGT---AAATCTAGTGGTATGGATACTGCCTTGTTGAGAGCT------TAA
>DQ415900_HumanHKU1_HKong_2005-01-
ATGAATAAA------TCT---TTTTTTCCT------------CAATTTACTTCTGATCAAGCTGTTACATTCTTAAAAGAATGGAATTTCTCTTTGGGTGTAATACTACTTTTTATTACTATCATATTGCAGTTCGGTTATACGAGCCGTAGTATGTTTGTTTATTTTATCAAGATGATTATTCTTTGGCTTATGTGGCCATTGACTATCACCTTGACTATATTTAATTGTTTTTATGCTTTGAATAATGCTTTTCTTGCATTTTCTATAGTGTTTACTATTATTTCTATTGTTATATGGATTCTTTATTTTGTTAATAGTATTCGGCTTTTTATTAGAACTGGCAGTTGGTGGAGTTTTAATCCAGAGACCAATAATCTTATGTGTATTGATATGAAAGGCAAGATGTTTGTTAGGCCAGTTATTGAGGACTATCACACATTAACTGCTACTGTTATTCGTGGTCATCTTTATATACAGGGTGTCAAACTTGGCACTGGTTATACTCTTTCAGATTTGCCCGTATATGTTACTGTAGCTAAGGTGCAAGTACTTTGTACATATAAACGTGCCTTTTTAGATAAGTTAGATGTTAATAGTGGTTTTGCTGTTTTTGTTAAGTCTAAAGTTGGTAACTATCGTTTACCGTCT------AGT---AAACCTAGTGGTATGGATACTGCCTTGTTAAGAGCT------TAA
>DQ415901_HumanHKU1_HKong_2005-02-
ATGAATAAA------TCT---TTTTTTCCT------------CAATTTACTTCTGATCAAGCTGTTACATTCTTAAAAGAATGGAATTTCTCTTTGGGTGTAATACTACTTTTTATTACTATCATATTGCAGTTCGGTTATACGAGCCGTAGTATGTTTGTTTATTTTATCAAGATGATTATTCTTTGGCTTATGTGGCCATTGACTATCACCTTGACTATATTTAATTGTTTTTATGCTTTGAATAATGCTTTTCTTGCATTTTCTATAGTGTTTACTATTATTTCTATTGTTATATGGATTCTTTATTTTGTTAATAGTATTCGGCTTTTTATTAGAACTGGCAGTTGGTGGAGTTTTAATCCAGAGACCAATAATCTTATGTGTATTGATATGAAAGGCAAGATGTTTGTTAGGCCAGTTATTGAGGACTATCACACATTAACTGCTACTGTTATCCGTGGTCATCTTTATATACAGGGTGTCAAACTTGGCACTGGTTATACTCTTTCAGATTTGCCCGTATATGTTACTGTAGCTAAGGTGCAAGTACTTTGTACATATAAACGTGCCTTTTTAGATAAGTTAGATGTTAATAGTGGTTTTGCTGTTTTTGTTAAGTCTAAAGTTGGTAACTATCGTTTACCGTCT------AGT---AAACCTAGTGGTATGGATACTGCCTTGTTAAGAGCT------TAA
>DQ415902_HumanHKU1_HKong_2005-02-
ATGAATGAA------TCA---ATTTTTCCT------------CATTGGAATTCTGATCAAGCTATTACATTCTTAAAAGAATGGAATTTCTCTTTGGGTGTAATATTACTTCTCATTACTATCATACTGCAGTTTGGTTATACGAGCCGTAGTATGTTTGTTTATCTTATTAAGATGATTATTCTTTGGCTTATGTGGCCATTGACCATTATCTTGACTATATTTAATTGCTTTTATGCTTTGAATAATATCTTTCTTGGGCTTTCTATACTGTTTACTATTATTTCTATTGTTATATGGATTTTATATTTTGTCAACAGTATTCGGCTTTTTATCAGAACTGGCAGTTGGTGGAGTTTTAACCCAGAGACTAATAATCTTATGTGTATTGATATGAAAGGTAAGATGTATGTTAGGCCAGTCATTGAGGACTATCATACATTAACGGCTACTGTTATCCGTGGTCATCTTTATATACAGGGTGTTAAACTTGGCACTGGTTACACGCTTGCCGATTTGCCTGTTTATGTTACTGTAGCTAAGGTGCAAGTCCTCTGTACTTATAAACGTGCCTTTTTAGATAAGTTAGATGTTAATAGTGGCTTTGCTGTTTTTGTTAAGTCTAAAGTTGGTAACTATCGTTTACCTTCT------AGT---AAATCTAGTGGTATGGATACTGCCTTGTTGAGAGCT------TAA
>DQ415903_HumanHKU1_HKong_2003-04-
ATGAATAAA------TCT---TTTCTTCCT------------CAATTTACTTCTGATCAAGCTGTTACATTCTTAAAAGAATGGAATTTCTCTTTGGGTGTAATACTACTTTTTATTACTATCATATTGCAGTTCGGTTATACGAGCCGTAGTATGTTTGTTTATCTTATCAAGATGATTATTCTTTGGCTTATGTGGCCATTGACTATCACCTTGACTATATTTAATTGTTTTTATGCTTTGAATAATGCTTTTCTTGCATTTTCTATAGTGTTTACTATTATTTCTATTGTTATATGGATTCTTTATTTTGTTAATAGTATTCGGCTTTTTATTAGAACTGGCAGTTGGTGGAGTTTTAATCCAGAGACCAATAATCTTATGTGTATTGATATGAAAGGCAAGATGTTTGTTAGGCCAGTTATTGAGGACTATCACACATTAACTGCTACTGTTATTCGTGGTCATCTTTATATACAGGGTGTCAAACTTGGCACTGGTTATACTCTTTCAGATTTGCCCGTATATGTTACTGTAGCTAAGGTGCAAGTACTTTGTACCTATAAACGTGCCTTTTTAGATAAGTTAGATGTTAATAGTGGTTTTGCTGTTTTTGTTAAGTCTAAAGTTGGTAACTATCGTTTACCGTCT------AGT---AAACCTAGTGGTATGGATACTGCCTTGTTAAGAGCT------TAA
>DQ415904_HumanHKU1_HKong_2004-01-
ATGAATAAA------TCT---TTTTTTCCT------------CAATTTACTTCTGATCAAGCTGTTACATTCTTAAAAGAATGGAATTTCTCTTTGGGTGTAATACTACTTTTTATTACTATCATATTGCAGTTCGGTTATACGAGCCGTAGTATGTTTGTTTATTTTATCAAGATGATTATTCTTTGGCTTATGTGGCCATTGACTATCACCTTGACTATATTTAATTGTTTTTATGCTTTGAATAATGCTTTTCTTGCATTTTCTATAGTGTTTACTATTATTTCTATTGTTATATGGATTCTTTATTTTGTTAATAGTATTCGGCTTTTTATTAGAACTGGCAGTTGGTGGAGTTTTAATCCAGAGACCAATAATCTTATGTGTATTGATATGAAAGGCAAGATGTTTGTTAGGCCAGTTATTGAGGACTATCACACATTAACTGCTACTGTTATTCGTGGTCATCTTTATATACAGGGTGTCAAACTTGGCACTGGTTATACTCTTTCAGATTTGCCCGTATATGTTACTGTAGCTAAGGTGCAAGTACTTTGTACATATAAACGTGCCTTTTTAGATAAGTTAGATGTTAATAGTGGTTTTGCTGTTTTTGTTAAGTCTAAAGTTGGTAACTATCGTTTACCGTCT------AGT---AAACCTAGTGGTATGGATACTGCCTTGTTAAGAGCT------TAA
>DQ415905_HumanHKU1_HKong_2004-01-
ATGAATAAA------TCT---TTTTTTCCT------------CAATTTACTTCTGATCAAGCTGTTACATTCTTAAAAGAATGGAATTTCTCTTTGGGTGTAATACTACTTTTTATTACTATCATATTGCAGTTCGGTTATACGAGCCGTAGTATGTTTGTTTATTTTATCAAGATGATTATTCTTTGGCTTATGTGGCCATTGACTATCACCTTGACTATATTTAATTGTTTTTATGCTTTGAATAATGCTTTTCTTGCATTTTCTATAGTGTTTACTATTATTTCTATTGTTATATGGATTCTTTATTTTGTTAATAGTATTCGGCTTTTTATTAGAACTGGCAGTTGGTGGAGTTTTAATCCAGAGACCAATAATCTTATGTGTATTGATATGAAAGGCAAGATGTTTGTTAGGCCAGTTATTGAGGACTATCACACATTAACTGCTACTGTTATTCGTGGTCATCTTTATATACAGGGTGTCAAACTTGGCACTGGTTATACTCTTTCAGATTTGCCCGTATATGTTACTGTAGCTAAGGTGCAAGTACTTTGTACATATAAACGTGCCTTTTTAGATAAGTTAGATGTTAATAGTGGTTTTGCTGTTTTTGTTAAGTCTAAAGTTGGTAACTATCGTTTACCGTCT------AGT---AAACCTAGTGGTATGGATACTGCCTTGTTAAGAGCT------TAA
>DQ415906_HumanHKU1_HKong_2004-03-
ATGAATAAA------TCT---TTTTTTCCT------------CAATTTACTTCTGATCAAGCTGTTACATTCTTAAAAGAATGGAATTTCTCTTTGGGTGTAATACTACTTTTTATTACTATCATATTGCAGTTCGGTTATACGAGCCGTAGTATGTTTGTTTATTTTATCAAGATGATTATTCTTTGGCTTATGTGGCCATTGACTATCACCTTGACTATATTTAATTGTTTTTATGCTTTGAATAATGCTTTTCTTGCATTTTCTATAGTGTTTACTATTATTTCTATTGTTATATGGATTCTTTATTTTGTTAATAGTATTCGGCTTTTTATTAGAACTGGCAGTTGGTGGAGTTTTAATCCAGAGACCAATAATCTTATGTGTATTGATATGAAAGGCAAGATGTTTGTTAGGCCAGTTATTGAGGACTATCACACATTAACTGCTACTGTTATTCGTGGTCATCTTTATATACAGGGTGTCAAACTTGGCACTGGTTATACTCTTTCAGATTTGCCCGTATATGTTACTGTAGCTAAGGTGCAAGTACTTTGTACATATAAACGTGCCTTTTTAGATAAGTTAGATGTTAATAGTGGTTTTGCTGTTTTTGTTAAGTCTAAAGTTGGTAACTATCGTTTACCGTCT------AGT---AAACCTAGTGGTATGGATACTGCCTTGTTAAGAGCT------TAA
>DQ415907_HumanHKU1_HKong_2004-03-
ATGAATAAA------TCT---TTTTTTTCT------------CAATTTACTTCTGATCAAGCTGTTACATTCTTAAAAGAATGGAATTTCTCTTTGGGTGTAATACTACTTTTTATTACTATCATATTGCAGTTCGGTTATACGAGCCGTAGTATGTTTGTTTATTTTATCAAGATGATTATTCTTTGGCTTATGTGGCCATTGACTATCACCTTGACTATATTTAATTGTTTTTATGCTTTGAATAATGCTTTTCTTGCATTTTCTATAGTGTTTACTATTATTTCTATTGTTATATGGATTCTTTATTTTGTTAATAGTATTCGGCTTTTTATTAGAACTGGCAGTTGGTGGAGTTTTAATCCAGAGACCAATAATCTTATGTGTATTGATATGAAAGGCAAGATGTTTGTTAGGCCAGTTATTGAGGACTATCACACATTAACTGCTACTGTTATTCGTGGTCATCTTTATATACAGGGTGTCAAACTTGGCACTGGTTATACTCTTTCAGATTTGCCCGTATATGTTACTGTAGCTAAGGTGCAAGTACTTTGTACATATAAACGTGCCTTTTTAGATAAGTTAGATGTTAATAGTGGTTTTGCTGTTTTTGTTAAGTCTAAAGTTGGTAACTATCGTTTACCGTCT------AGT---AAACCTAGTGGTATGGATACTGCCTTGTTAAGAGCT------TAA
>DQ415908_HumanHKU1_HKong_2004-04-
ATGAATAAA------TCT---TTTTTTCCT------------CAATTTACTTCTGATCAAGCTATTACATTCTTAAAAGAATGGAATTTCTCTTTGGGTGTAATACTACTTTTTATTACTATCATATTGCAGTTCGGTTATACGAGCCGTAGTATGTTTGTTTATTTTATCAAGATGATTATTCTTTGGCTTATGTGGCCATTGACTATCACCTTGACTATATTTAATTGTTTTTATGCTTTGAATAATGCTTTTCTTGCATTTTCTATAGTGTTTACTATTATTTCTATTGTTATATGGATTCTTTATTTTGTTAATAGTATTCGGCTTTTTATTAGAACTGGCAGTTGGTGGAGTTTTAATCCAGAGACCAATAATCTTATGTGTATTGATATGAAAGGCAAGATGTTTGTTAGGCCAGTTATTGAGGACTATCACACATTAACTGCTACTGTTATTCGTGGTCATCTTTATATACAGGGTGTCAAACTTGGCACTGGTTATACTCTTTCAGATTTGCCCGTATATGTTACTGTAGCTAAGGTGCAAGTACTTTGTACATATAAACGTGCCTTTTTAGATAAGTTAGATGTTAATAGTGGTTTTGCTGTTTTTGTTAAGTCTAAAGTTGGTAACTATCGTTTACCGTCT------AGT---AAACCTAGTGGTATGGATACTGCCTTGTTAAGAGCT------TAA
>DQ415909_HumanHKU1_HKong_2004-05-
ATGAATAAA------TCT---TTTTTTCCT------------CAATTTACTTCTGATCAAGCTGTTACATTCTTAAAAGAATGGAATTTCTCTTTGGGTGTAATACTACTTTTTATTACTATCATATTGCAGTTCGGTTATACGAGCCGTAGTATGTTTGTTTATTTTATCAAGATGATTATTCTTTGGCTTATGTGGCCATTGACTATCACCTTGACTATATTTAATTGTTTTTATGCTTTGAATAATGCTTTTCTTGCATTTTCTATAGTGTTTACTATTATTTCTATTGTTATATGGATTCTTTATTTTGTTAATAGTATTCGGCTTTTTATTAGAACTGGCAGTTGGTGGAGTTTTAATCCAGAGACCAATAATCTTATGTGTATTGATATGAAAGGCAAGATGTTTGTTAGGCCAGTTATTGAGGACTATCACACATTAACTGCTACTGTTATTCGTGGTCATCTTTATATACAGGGTGTCAAACTTGGCACTGGTTATACTCTTTCAGATTTGCCCGTATATGTTACTGTAGCTAAGGTGCAAGTACTTTGTACATATAAACGTGCCTTTTTAGATAAGTTAGATGTTAATAGTGGTTTTGCTGTTTTTGTTAAGTCTAAAGTTGGTAACTATCGTTTACCGTCT------AGT---AAACCTAGTGGTATGGATACTGCCTTGTTAAGAGCT------TAA
>DQ415910_HumanHKU1_HKong_2004-07-
ATGAATAAA------TCT---TTTTTTCCT------------CAATTTACTTCTGATCAAGCTGTTACATTCTTAAAAGAATGGAATTTCTCTTTGGGTGTAATACTACTTTTTATTACTATCATATTGCAGTTCGGTTATACGAGCCGTAGTATGTTTGTTTATTTTATCAAGATGATTATTCTTTGGCTTATGTGGCCATTGACTATCACCTTGACTATATTTAATTGTTTTTATGCTTTGAATAATGCTTTTCTTGCATTTTCTATAGTGTTTACTATTATTTCTATTGTTATATGGATTCTTTATTTTGTTAATAGTATTCGGCTTTTTATTAGAACTGGCAGTTGGTGGAGTTTTAATCCAGAGACCAATAATCTTATGTGTATTGATATGAAAGGCAAGATGTTTGTTAGGCCAGTTATTGAGGACTATCACACATTAACTGCTACTGTTATTCGTGGTCATCTTTATATACAGGGTGTCAAACTTGGCACTGGTTATACTCTTTCAGATTTGCCCGTATATGTTACTGTAGCTAAGGTGCAAGTACTTTGTACATATAAACGTGCCTTTTTAGATAAGTTAGATGTTAATAGTGGTTTTGCTGTTTTTGTTAAGTCTAAAGTTGGTAACTATCGTTTACCGTCT------AGT---AAACCTAGTGGTATGGATACTGCCTTGTTAAGAGCT------TAA
>DQ415911_HumanHKU1_HKong_2004-11-
ATGAATGAA------TCA---ATTTTTCCT------------CATTGGAATTCTGATCAAGCTATTACATTCTTAAAAGAATGGAATTTCTCTTTGGGTGTAATATTACTTCTCATTACTATCATACTGCAGTTTGGTTATACGAGCCGTAGTATGTTTGTTTATCTTATTAAGATGATTATTCTTTGGCTTATGTGGCCATTGACCATTATCTTGACTATATTTAATTGCTTTTATGCTTTGAATAATATCTTTCTTGGGCTTTCTATACTGTTTACTATTATTTCTATTGTTATATGGATTTTATATTTTGTCAACAGTATTCGGCTTTTTATCAGAACTGGCAGTTGGTGGAGTTTTAACCCAGAGACTAATAATCTTATGTGTATTGATATGAAAGGTAAGATGTATGTTAGGCCAGTTATTGAGGACTATCATACATTAACGGCTACTGTTATCCGTGGTCATCTTTATATACAGGGTGTTAAACTTGGCACTGGTTACACGCTTGCCGATTTGCCTGTTTATGTTACTGTAGCTAAGGTGCAAGTCCTCTGTACTTATAAACGTGCCTTTTTAGATAAGTTAGATGTTAATAGTGGCTTTGCTGTTTTTGTTAAGTCTAAAGTTGGTAACTATCGTTTACCTTCT------AGT---AAATCTAGTGGTATGGATACTGCCTTGTTGAGAGCT------TAA
>DQ415912_HumanHKU1_HKong_2004-11-
ATGAATGAA------TCA---ATTTTTCCT------------CATTGGAATTCTGATCAAGCTATTACATTCTTAAAAGAATGGAATTTTTCTTTGGGTGTAATATTACTTCTTATTACTATCATACTGCAGTTTGGTTATACGAGCCGTAGTATGTTTGTTTATCTTATTAAGATGATTATTCTTTGGCTTATGTGGCCATTGACCATTATCTTGACTATATTTAATTGCTTTTATGCTTTGAATAATGTCTTTCTTGGGCTTTCTATACTGTTTACTATTATTTCTATTGTTATATGGATTTTATATTTTGTCAACAGTATTCGGCTTTTTATCAGAACTGGAAGTTGGTGGAGTTTTAATCCAGAGACTAATAATCTTATGTGTATTGATATGAAAGGTAAGATGTATGTTAGGCCAGTTATTGAGGACTATCATACATTAACGGCTACTGTTATCCGTGGTCATCTTTATATACAGGGTGTCAAACTTGGCACTGGTTACACGCTTGCCGATTTGCCTGTTTATGTTACTGTAGCTAAGGTGCAAGTCCTCTGTACCTATAAACGTGCCTTTTTAGATAAGTTAGATGTTAATAGTGGCTTCGCTGTTTTTGTTAAGTCTAAAGTTGGTAACTATCGTTTACCTTCT------AGT---AAATCTAGTGGTATGGATACTGCCTTGTTGAGAGCT------TAA
>DQ415913_HumanHKU1_HKong_2004-11-
ATGAATGAA------TCA---ATTTTTCCT------------CATTGGAATTCTGATCAAGCTATTACATTCTTAAAAGAATGGAATTTTTCTTTGGGTGTAATATTACTTCTTATTACTATCATACTGCAGTTTGGTTATACGAGCCGTAGTATGTTTGTTTATCTTATTAAGATGATTATTCTTTGGCTTATGTGGCCATTGACCATTATCTTGACTATATTTAATTGCTTTTATGCTTTGAATAATGTCTTTCTTGGGCTTTCTATACTGTTTACTATTATTTCTATTGTTATATGGATTTTATATTTTGTCAACAGTATTCGGCTTTTTATCAGAACTGGAAGTTGGTGGAGTTTTAATCCAGAGACTAATAATCTTATGTGTATTGATATGAAAGGTAAGATGTATGTTAGGCCAGTTATTGAGGACTATCATACATTAACGGCTACTGTTATCCGTGGTCATCTTTATATACAGGGTGTCAAACTTGGCACTGGTTACACGCTTGCCGATTTGCCTGTTTATGTTACTGTAGCTAAGGTGCAAGTCCTCTGTACCTATAAACGTGCCTTTTTAGATAAGTTAGATGTTAATAGTGGCTTCGCTGTTTTTGTTAAGTCTAAAGTTGGTAACTATCGTTTACCTTCT------AGT---AAATCTAGTGGTATGGATACTGCCTTGTTGAGAGCT------TAA
>DQ415914_HumanHKU1_HKong_2004-11-
ATGAATAAA------TCT---TTTTTTCCT------------CAATTTACTTCTGATCAAGCTGTTACATTCTTAAAAGAATGGAATTTCTCTTTGGGTGTAATACTACTTTTTATTACTATCATATTGCAGTTCGGTTATACGAGCCGTAGTATGTTTGTTTATTTTATCAAGATGATTATTCTTTGGCTTATGTGGCCATTGACTATCACCTTGACTATATTTAATTGTTTTTATGCTTTGAATAATGCTTTTCTTGCATTTTCTATAGTGTTTACTATTATTTCTATTGTTATATGGATTCTTTATTTTGTTAATAGTATTCGGCTTTTTATTAGAACTGGCAGTTGGTGGAGTTTTAATCCAGAGACCAATAATCTTATGTGTATTGATATGAAAGGCAAGATGTTTGTTAGGCCAGTTATTGAGGACTATCACACATTAACTGCTACTGTTATTCGTGGTCATCTTTATATACAGGGTGTCAAACTTGGCACTGGTTATACTCTTTCAGATTTGCCCGTATATGTTACTGTAGCTAAGGTGCAAGTACTTTGTACATATAAACGTGCCTTTTTAGATAAGTTAGATGTTAATAGTGGTTTTGCTGTTTTTGTTAAGTCTAAAGTTGGTAACTATCGTTTACCGTCT------AGT---AAACCTAGTGGTATGGATACTGCCTTGTTAAGAGCT------TAA
>DQ648794_Bat_China_2005--
ATGTCG---------TCAAACGGT------------------AGTCTTACCAAAGATGAGGTAGTAAATATTATTAAGGACTGGAATTTTTCATGGTCCATAATATTCCTACTTATTACTATCGTACTCCAATATGGTTACCCATCTAGGAGTATGATGGTTTACGTCTTTAAGATGTTCATATTATGGCTTTTATGGCCAGCTTCTATGGCATTATCTATATTTAGTGCTATTTATCCTATCAGTTTAGCATCCCAGATTATATCTGGCATTTTAGCAGCAATATGTGCTGTCATGTGGCTAGCGTACTTTGTTCAGAGTATAAGGCTATTTATGCGCACTGGTTCCTGGTGGTCTTTTAATCCAGAATCTAATTGTCTGCTTAATGTCCCAATCGGTGGTACGACAGTTGTTAGGCCGCTGGTCGAAGATTCGACTAGTGTCACAGCTGTTGTCAACGATGGTCATCTTAAGATGGCTGGTATGCACTTTGGTCGC---TGTGACTACGATAGACTTCCTATGGAAATCACCGTAGCCAAGCCCTCTGTGCTTATAGCACTTAAGATGGTTAAACGCCAATCATATGGTACAAATTCTGGTGTTGCCATATTTCATAGGTATAAAGCTGGTAATTATAGAAGACCTACT------ATT---ATACAAGAT---GAAGAACTTGCATTGCTTAGGGCA------TAG
>DQ648856_Bat_China_2005--
ATGGCT---------GAGAACGGA------------------ACCATTTCTGTTGAGGAGCTTAAAAGACTCCTGGAACAATGGAACCTAGTAATAGGCTTCCTCTTCCTCGCCTGGATTATGTTATTACAATTTGCCTATTCTAATCGGAACAGGCTTTTGTACATAATAAAGCTTGTCTTCCTCTGGCTCTTGTGGCCAGTAACACTTGCTTGCTTTGTGCTTGCTGCTGTTTACAGAATTAATTGGGTGACTGGCGGTATTGCGATTGCAATGGCTTGCATCGTAGGCTTGATGTGGCTTAGCTACTTCGTTGCTTCCTTCAGGCTGTTTGCTCGTACCCGCTCAATGTGGTCATTCAACCCAGAAACAAACATTCTTCTCAATGTGCCTCTTCGAGGGACAATTGTAACCAGACCGCTCATGGAAAGTGAACTTGTCATTGGCGCTGTGATCATTCGTGGTCACCTGCGAATGGCTGGACACTCCCTAGGGCGC---TGTGATATTAAGGACCTGCCAAAGGAGATCACTGTGGCTACATCACGAACGCTTTCTTATTACAAATTAGGAGCGTCGCAGCGTGTAGGCACTGATTCAGGTTTTGCTGCATACAACCGCTACCGTATTGGAAACTACAAATTAAACACAGACCACTCT---GGTAGCAAC---GACAATATTGCTTTGCTAGTACAG------TAA
>DQ648857_Bat_China_2005--
ATGACA---------GACAACGGT------------------ACAATTACTGTTGAGGAGCTTAAACAACTCCTGGAACAATGGAATCTAGTAATAGGTTTCATTTTCCTTGCCTGGATTATGCTACTACAGTTTGCCTATTCCAACCGGAACAGGTTTCTGTACATAATAAAGCTTGTTTTCCTCTGGCTTTTATGGCCAGTAACACTTGCTTGCTTTGTGCTTGCTGCTGTTTACAGAATTAATTGGGTGACTGGCGGAATTGCGATTGCAATGGCTTGTATAGTAGGCTTGATGTGGCTTAGCTACTTCGTTGCTTCTTTCAGGCTGTTTGCTCGCACCCGCTCAATGTGGTCATTCAACCCAGAAACAAACATTCTCCTCAATGTGCCTCTCCGAGGGACAATTTTGACCAGACCGCTCTTGGAAAGTGAACTTGTCATTGGTGCTGTGATCATTCGTGGTCACTTACGAATGGCTGGACACTCCCTAGGGCGC---TGTGACATAAAGGACCTGCCAAAAGAGATTACGGTGGCTACATCACGAACGCTTTCTTATTACAAATTAGGAGCTTCGCAGCGTGTAGGCAACGATTCAGGTTTTGCTGCATACAACCGCTACCGAATTGGGAACTATAAATTAAATACAGACCACTCA---GGTAGCAAC---GACAATATTGCTTTGCTAGTACAG------TAA
>EF065505_Bat_China_October2005-to-April2006
ATGTCG---------TCGAACGGT------------------AGTCTTACCAAAGATGAGGTAGTAAATATTATTAAGGACTGGAATTTTTCATGGTCCATAATATTCCTACTTATTACTATCGTACTCCAATATGGTTATCCATCTAGGAGTATGATGGTTTACGTCTTTAAGATGTTCATATTATGGCTTTTATGGCCAGCTTCTATGGCACTGTCCATATTTAGTGCTATTTATCCTATTAGTTTATCATCCCAGATTATATCTGGCATTCTAGCAGCAATCTGTGCTGTTATGTGGCTAGCGTACTTTGTTCAGAGTATAAGGCTATTTATGCGCACTGGTTCCTGGTGGTCTTTTAATCCAGAATCTAATTGTCTGCTCAATGTCCCAATCGGTGGTACAACAGTTGTTAGGCCCTTGGTCGAAGATTCGACTAGTGTTACTGCTGTTGTCAACGACGGTCATCTTAAGATGGCTGGTATGCACTTTGGTCGC---TGTGACTACGATAGACTTCCTATGGAAATCACCGTAGCCAAGCCCTCTGTGCTTATAGCACTTAAGATGGTTAAACGCCAATCATATGGTACAAATTCTGGTGTTGCCATATTCCATAGGTATAAAGCTGGTAATTATAGAAGACCTACT------ATT---ATACAAGAT---GAAGAACTTGCATTGCTTAGGGCA------TAG
>EF065506_Bat_China_October2005-to-April2006
ATGTCG---------TCGAACGGT------------------AGTCTTACCAAAGATGAGGTAGTAAATATTATTAAGGACTGGAATTTTTCATGGTCCATAATATTCCTACTTATTACTATCGTACTCCAATATGGTTATCCATCTAGGAGTATGATGGTTTACGTCTTTAAGATGTTCATATTATGGCTTTTATGGCCAGCTTCTATGGCACTGTCCATATTTAGTGCTATTTATCCTATTAGTTTATCATCCCAGATTATATCTGGCATTCTAGCAGCAATCTGTGCTGTTATGTGGCTAGCGTACTTTGTTCAGAGTATAAGGCTATTTATGCGCACTGGTTCCTGGTGGTCTTTTAATCCAGAATCTAATTGTCTGCTCAATGTCCCAATCGGTGGTACAACAGTTGTTAGGCCCTTGGTCGAAGATTCGACTAGTGTTACTGCTGTTGTCAACGACGGTCATCTTAAGATGGCTGGTATGCACTTTGGTCGC---TGTGACTACGATAGACTTCCTATGGAAATCACCGTAGCCAAGCCCTCTGTGCTTATAGCACTTAAGATGGTTAAACGCCAATCATATGGTACAAATTCTGGTGTTGCCATATTCCATAGGTATAAAGCTGGTAATTATAGAAGACCTACT------ATT---ATACAAGAT---GAAGAACTTGCATTGCTTAGGGCA------TAG
>EF065507_Bat_China_October2005-to-April2006
ATGTCG---------TCGAACGGT------------------AGTCTTACCAAAGATGAGGTAGTAAATATTATTAAGGACTGGAATTTTTCATGGTCCATAATATTCCTACTTATTACTATCGTACTCCAATATGGTTATCCATCTAGGAGTATGATGGTTTACGTCTTTAAGATGTTCATATTATGGCTTTTATGGCCAGCTTCTATGGCACTGTCCATATTTAGTGCTATTTATCCTATTAGTTTATCATCCCAGATTATATCTGGCATTCTAGCAGCAATCTGTGCTGTTATGTGGCTAGCGTACTTTGTTCAGAGTATAAGGCTATTTATGCGCACTGGTTCCTGGTGGTCTTTTAATCCAGAATCTAATTGTCTGCTCAATGTCCCAATCGGTGGTACAACAGTTGTTAGGCCCTTGGTCGAAGATTCGACTAGTGTTACTGCTGTTGTCAACGACGGTCATCTTAAGATGGCTGGTATGCACTTTGGTCGC---TGTGACTACGATAGACTTCCTATGGAAATCACCGTAGCCAAGCCCTCTGTGCTTATAGCACTTAAGATGGTTAAACGCCAATCATATGGTACAAATTCTGGTGTTGCCATATTCCATAGGTATAAAGCTGGTAATTATAGAAGACCTACT------ATT---ATACAAGAT---GAAGAACTTGCATTGCTTAGGGCA------TAG
>EF065508_Bat_China_October2005-to-April2006
ATGTCG---------TCGAACGGT------------------AGTCTTACCAAAGATGAGGTAGTAAATATTATTAAGGACTGGAATTTTTCATGGTCCATAATATTCCTACTTATTACTATCGTACTCCAATATGGTTATCCATCTAGGAGTATGATGGTTTACGTCTTTAAGATGTTCATATTATGGCTTTTATGGCCAGCTTCTATGGCACTGTCCATATTTAGTGCTATTTATCCTATTAGTTTATCATCCCAGATTATATCTGGCATTCTAGCAGCAATCTGTGCTGTTATGTGGCTAGCGTACTTTGTTCAGAGTATAAGGCTATTTATGCGCACTGGTTCCTGGTGGTCTTTTAATCCAGAATCTAATTGTCTGCTCAATGTCCCAATCGGTGGTACAACAGTTGTTAGGCCCTTGGTCGAAGATTCGACTAGTGTTACTGCTGTTGTCAACGATGGTCATCTTAAGATGGCTGGTATGCACTTTGGTCGC---TGTGACTACGATAGACTTCCTATGGAAATCACCGTAGCCAAGCCCTCTGTGCTTATAGCACTTAAGATGGTTAAACGCCAATCATATGGTACAAATTCTGGTGTTGCCATATTCCATAGGTATAAAGCTGGTAATTATAGAAGACCTACT------ATT---ATACAAGAT---GAAGAACTTGCATTGCTTAGGGCA------TAG
>EF065509_Bat_China_October2005-to-April2006
ATGGCGTCT------AGCAATGTT------------------ACCCTCTCTAATGATGAGGTTCTCAGGCTTGTTAAAGACTGGAATTTCACCTGGTCGGTGGTCTTCCTGCTCATTACAATCGTGCTCCAATATGGCTACCCATCTAGGAGCATGTTTGTCTACGTCATCAAGATGTTTGTATTATGGCTACTTTGGCCAGCATCAATGGCACTATCTATATTTTGTGCTGTCTATCCAATTGATCTAGCTTCCCAGATAATCTCTGGCATACTAGCTGCAACAAGCTGCGCGATGTGGATCTCCTACTTCGTGCAAAGCATTCGGCTGTTTATGCGTACTGGCTCTTGGTGGTCTTTCAACCCTGAGTCTAACTGTCTACTTAATGTTCCCATCGGAGGCACCACTGTTGTGCGACCACTTGTTGAAGACTCGACCAGTGTCACTGCTGTGGTCACTGATGGCTACCTTAAGATGGCAGGCATGCATTTTGGTGCT---TGCGACTTTCAACGTCTACCCTCTGAGGTGACGGTCGCAAAACCAAATGTGCTGATAGCCCTGAAAATGATTAAACGCCAAGCGTATGGTACAAATTCTGGTGTTGCTATTTATCATAGGTATAAGGCAGGCAACTATAGGAGGCCGCCC------ATT---ATACAAGAC---CAAGAACTCGCACTGCTAAGGGCT------TAA
>EF065510_Bat_China_October2005-to-April2006
ATGGCGTCA------AGCAATGTT------------------ACCCTCACTAATGATGAGGTTCTCAGGCTTGTTAAAGACTGGAATTTCACCTGGTCGGTGGTTTTCCTGCTCATCACAATCGTGCTCCAATATGGCTACCCATCTAGGAGCATGTTTGTCTACGTCATTAAGATGTTTGTATTATGGCTACTTTGGCCAGCATCAATGGCACTATCTATATTTTGTGCTGTCTATCCAATTGATTTAGCTTCCCAGATAATCTCTGGCATACTAGCCGCAACAAGCTGCGCAATGTGGATTTCCTACTTTGTGCAAAGCATTCGGCTGTTTATGCGCACTGGCTCTTGGTGGTCCTTCAACCCTGAGTCCAATTGTCTACTTAATGTTCCTATCGGAGGCACCACTGTTGTGCGACCACTTGTTGAAGATTCAACGAGTGTCACTGCTGTGGTCACTGATGGCTACCTTAAGATGGCAGGCATGCATTTCGGTGCT---TGCGACTTTCAACGTCTACCCTCTGAGGTGACGGTCGCAAAACCAAATGTGCTGATAGCCCTCAAAATGATCAAACGCCAAGCGTATGGTACAAATTCTGGTGTTGCTATTTATCATAGGTATAAGGCAGGCAACTATAGAAGGCCGCCC------ATT---ATACAAGAC---CAAGAACTCGCACTGCTAAGGGCT------TAA
>EF065511_Bat_China_October2005-to-April2006
ATGGCGTCA------AGCAATGTT------------------ACCCTCACTAATGATGAGGTTCTCAGGCTTGTTAAAGACTGGAATTTCACCTGGTCGGTGGTTTTCCTGCTCATCACAATCGTGCTCCAATATGGCTACCCATCTAGGAGCATGTTTGTCTACGTCATTAAGATGTTTGTATTATGGCTACTTTGGCCAGCATCAATGGCACTATCTATATTTTGTGCTGTCTATCCAATTGATTTAGCTTCCCAGATAATCTCTGGCATACTAGCCGCAACAAGCTGCGCAATGTGGATTTCCTACTTTGTGCAAAGCATTCGGCTGTTTATGCGCACTGGCTCTTGGTGGTCCTTCAACCCTGAGTCCAATTGTCTACTTAATGTTCCTATCGGAGGCACCACTGTTGTGCGACCACTTGTTGAAGATTCAACGAGTGTCACTGCTGTGGTCACTGATGGCTACCTTAAGATGGCAGGCATGCATTTCGGTGCT---TGCGACTTTCAACGTCTACCCTCTGAGGTGACGGTCGCAAAACCAAATGTGCTGATAGCCCTCAAAATGATCAAACGCCAAGCGTATGGTACAAATTCTGGTGTTGCTATTTATCATAGGTATAAGGCAGGCAACTATAGAAGGCCGCCC------ATT---ATACAAGAC---CAAGAACTCGCACTGCTAAGGGCT------TAA
>EF065512_Bat_China_October2005-to-April2006
ATGGCGTCA------AGCAATGTT------------------ACCCTCACTAATGATGAGGTTCTCAGGCTTGTTAAAGACTGGAATTTCACCTGGTCGGTGGTTTTCCTGCTCATCACAATCGTGCTCCAATATGGCTACCCATCTAGGAGCATGTTTGTCTACGTCATTAAGATGTTTGTATTATGGCTACTTTGGCCAGCATCAATGGCACTATCTATATTTTGTGCTGTCTATCCAATTGATTTAGCTTCCCAGATAATCTCTGGCATACTAGCCGCAACAAGCTGCGCAATGTGGATTTCCTACTTTGTGCAAAGCATTCGGCTGTTTATGCGCACTGGCTCTTGGTGGTCCTTCAACCCTGAGTCCAATTGTCTACTTAATGTTCCTATCGGAGGCACCACTGTTGTGCGACCACTTGTTGAAGATTCAACGAGTGTCACTGCTGTGGTCACTGATGGCTACCTTAAGATGGCAGGCATGCATTTCGGTGCT---TGCGACTTTCAACGTCTACCCTCTGAGGTGACGGTCGCAAAACCAAATGTGCTGATAGCCCTCAAAATGATCAAACGCCAAGCGTATGGTACAAATTCTGGTGTTGCTATTTATCATAGGTATAAGGCAGGCAACTATAGAAGGCCGCCC------ATT---ATACAAGAC---CAAGAACTCGCACTGCTAAGGGCT------TAA
>EF065513_Bat_China_October2005-to-April2006
ATGTCTAATAATTGT---ACTAAC------------------ACTGTGCCTCGTCCTGAGGTTATAGCTGCTTTAAAAGACTGGAACTTTGCAGTTTCAGTCATATTGTTGTTTATAACCGTGCTATTGCAGTGGGGTTATCCTTCTCGTTGTAAACCCATATGGGTTATCAAGATGTTTATACTTTGGTTACTATGGCCGTTGTCCATAGCGGCCGCTGTTTTTGCAGCTATACACCCAATCAATTCAGTTGCTTTTGGTTTTGCTATAGCTTTTGCCTGTATTTCAGGCATTATGTGGTTGAGCTATTTTATTAGCTCATTCCGCCTACTCTGTAGGACAGGCTCAGCCTGGTCTTTTATGCCAGAAACTGATATGCTTATTAACATACCCCTTTTAGGGCGTACTGTAACTAGGCCTATCATTTCAGACTCACCTGCTGTTCAATTTTTGATTATCAGAGGTGAGCTTAGGTTTGATGGTTTCACCCTAGGTCGT---TGTGACCCGGGTGATATGCCTGACATTGTTACTATTGCTAGACCTAATGCATTGCACTGGTATAAGCGAGCACTTACTCGCAATATGTATACTCGTTCAGCTATCCTTGTTTATATTAAATACAAGGTTGGCAACCACCGTGTGCAGAAT------ACC---ACAGAGGATGGTGATAGGTTAGCAATGTTTGTAGCT------TAA
>EF065514_Bat_China_October2005-to-April2006
ATGACGACT------TCTAATAGT------------------ACTTTATCTCGTGAAGAGGTTGTTAAGGCCGTGAAAGATTGGAATTTTGCAATTTCAGTCTTTCTCTTGTTTATTACAGTTTTGCTACAGTGGGGTTATCCTTCTCGTTGCAAACCGTTATGGGTAGTCAAGATGTGCATTTTGTGGCTATTGTGGCCACTTTCCATTGCAGCTGCTGTCTTTGCGGCGGTCTACCCAATCAATACAGTTGCATTTGGCTTTGCCATTGCATTTGCTTGTATTTCAGGGCTCATGTGGTTGAGCTATTTTATTAGCTCATTCCGCCTGCTTTGTAGGACTGGTTCAGCATGGTCCTTCATGCCTGAAACTAATATGTTGCTGAACGTGCCGTTATCCGGCCGTACTGTAACGAGACCCATTCTTACAGATTCGCCCGCTATACAGTTTTTACTGTTGCGTGGTGTAATTCAGTTTGATGGCTTCAATCTTGGCCGC---TGTGATCCTGCAGAAATGCCGGATATTGTCACAGTTGCAAAACCATCGTCCCTTCATTGGTATAAGAAAGCACTTACTAGAAATATAGGTGCTAAATCAGCGATTTTCGTCTACATTAAATATAAAGTAGGCAATCACCGCGTTCAGAAT------AAC---AATGAAGATGGCGAGCGTTTAGCTATGTTTGTTGCT------TAA
>EF065515_Bat_China_October2005-to-April2006
ATGGCGTTG---------AACGCC------------------ACAGTACCCAAGAGTGAGGTACTTGCTGCTATAAAAGACTGGAATTTTGCAGTTTCGGTACTGCTCTTGTTCATAACTGCTTTGCTCCAGTGGGGTTATCCCTCACGGTGCAAGCCTTTATGGGTAGTTAAAATGTTTATACTTTGGTTGCTATGGCCGCTGTCTATAGCGGCAGCCGTTTTTGCAGCCGTCTACCCTATAAACCCAGTTGCTTTTGGCTTTGCCATAGCATTTGCGTGTATCTCAGGGCTTATGTGGTTGAGCTATTTTGTTAGCTCCTTCCGCTTGCTATGTAGAACAGGTTCGGCATGGTCGTTCATGCCGGAAACGAATATGTTGCTGAATGTACCACTATCGGGCAGAACAGTGACACGTCCTATACTTGCTGACTCACCAGCTATACAATTTTTGATTTTGCGTGGTGAAATTCAGTTTGATGGCTTCAAGCTTGGACGC---TGTGACCCGGGTGAGATGCCCGATATTGTCACAGTGGCAAAACCGGCGTCGCTCCATTGGTATAAGAAGGCACTTACTCGAAATGTAGGTGTTAAATCTGCGATTATTGTTTACATTAAATATAAAGTAGGCAATCATCGCGTGCAGAAT------ACC---GATGAAGATGGCGAGCGCTTAGCTATGTTTGTTGCT------TAG
>EF065516_Bat_China_October2005-to-April2006
ATGACCGCG---TGCAGTAATGGC------------------ACGTGTTCAGAATCGGCTGTTATAGCTGCTGTTAAAGACTGGAATTTTACAATCTCAGTGCTTTTGTTGTTTATTACTGTTTTGCTCCAGTGGGGATACCCCACTAAGTGCAAACCGTTATGGGTGATTAAGATGTGCATACTGTGGCTTTTATGGCCACTTTCTATTGCAGCTGCCGTTTTTGCGGCCGTCTACCCCATAAACCAAGTTGCCTTTGGCTTTGCCATTGCATTTGCGTGTATTTCAGGGCTCATGTGGTTGAGCTATTTTGTTAGCTCCTTCCGCTTGTTATGCCGCACAGGTTCAGCATGGTCATTCATGCCTGAAACTAACATGTTGCTGAACGTTCCCCTACTGGGCCGCACAGTGACTCGTCCTATACTTGCTGATTCACCAGCTATCCAATTTCTGTTGGTTCGTGGTGAAATTCAGTTTGAAGGCTTCAGACTTGGCCGC---TGTGACCCAGGAGATATGCCTGATATTGTCACAGTTGCAAAACCAGCGTCTCTTCATTGGTACAAGAAGGCACTTACTAGAAATATAGGTGCCAAATCTGCGATTATTGTTTACATAAAATATAAAGTGGGCAATCATCGCGTGCAGAAT------ACC---AATGAAGATGGCGAGCGGCTAGCTATGTTTGTTGCT------TAA
>EF446615_Equine_USA_1998--/1999--
ATGAGT---------AGTACACCTACACCAGCTCCAGGTTATACCTGGACTGCTGATGAAGCTATTAAATTCCTAAAGGAATGGAATTTTTCTTTGGGTATTATACTACTTTTTATTACAGTCATATTGCAATTTGGTTATACAAGTCGCAGTATGTTTGTTTATGTTGTTAAGATGATCATTTTGTGGCTTATGTGGCCCCTTACTATCATCTTAACTATTTTCAACTGCGTATACGCGTTGAATAACGTTTATCTTGGCTTTTCTATAGTTTTCACTATAGTGGCCATTATTATGTGGATTTTGTATTTTGTGAATAGTATCAGGTTATTTATTAGAACTGGTAGTTGGTGGAGTTTCAACCCAGAAACAAACAACCTGATGTGTGTAGATATGAAGGGTAAGATGTATGTTAGGCCTATTATTGAGGACCATCATACTCTTACTGCCACAATAATACGTGGCCACCTTTATTTTCAAGGTGTAAAACTAGGAATCGGCTATTCTTTGTCAGATTTGCCAGTTTATGTTACTGTTGCTAAGGTGTCGCACCTTTGCACATATAAGCGTGGTTTTCTTGACAAGATAGGCGATAATAGTGGTTTTGCTGTTTATGTTAAGTCCAAAGTCGGTAATTATCGACTGCCTTCA------ACTCAAAAAGGTTCAGGCATGGACACCGCATTGTTGAGAAATCAAATCTAA
>FJ588686_Bat_China_2006--
ATGGCT---------GAGAACGGG------------------ACTATTTCCGTTGAGGAGCTTAAAAGACTCCTGGAACAATGGAACCTAGTAATAGGTTTCCTATTCCTAGCCTGGATTATGTTACTACAATTTGCCTATTCTAATCGGAACAGGTTTTTGTACATAATAAAGCTTGTTTTCCTGTGGCTCTTGTGGCCAGTAACACTTGCTTGCTTTGTGCTTGCTGCTGTTTACAGAATTAATTGGGTGACTGGCGGGATTGCGATTGCAATGGCTTGTATTGTAGGCTTGATGTGGCTTAGCTACTTCGTTGCTTCCTTCAGGCTGTTTGCTCGTACCCGCTCAATGTGGTCATTCAACCCAGAAACAAACATTCTTCTCAATGTGCCTCTTCGAGGGACAATTGTGACCAGACCGCTCATGGAAAGTGAACTTGTCATTGGTGCTGTGATCATTCGTGGTCACTTGCGAATGGCTGGACACTCCCTCGGGCGC---TGTGACATTAAGGACCTGCCTAAAGAGATCACTGTGGCTACATCACGAACGCTTTCTTATTACAAATTAGGAGCGTCGCAGCGTGTAGGCACTGATTCAGGTTTTGCTGCATACAATCGCTACCGTATTGGAAACTACAAATTAAATACAGACCACGCC---GGTAGCAAC---GACAATATTGCTTTGCTAGTACAG------TAA
>FJ647218_Murine_USA_2006-01-01
ATGAGTAGT------ACTACTCAGGCCCCAGAGCCCGTCTATCAATGGACGGCCGACGAGGCAGTTCAATTCCTTAAGGAATGGAACTTCTCGTTGGGCATTATACTACTCTTTATTACTATCATACTACAGTTCGGTTACACGAGCCGTAGCATGTTTATTTATGTTGTGAAAATGATAATCTTGTGGTTAATGTGGCCACTGACTATTGTTTTGTGTATTTTCAATTGCGTGTATGCGCTAAATAATGTGTATCTTGGATTTTCTATAGTGTTTACTATAGTGTCCATTGTAATCTGGATTATGTATTTTGTTAATAGCATAAGGTTGTTTATCAGGACTGGTAGCTGGTGGAGCTTCAACCCCGAAACAAACAACCTTATGTGTATAGATATGAAAGGTACCGTGTATGTTAGACCCATTATTGAGGATTACCATACACTAACAGCCACTATTATTCGTGGCCACCTCTACATGCAAGGTGTTAAGCTAGGCACCGGTTTCTCTTTGTCTGACTTGCCCGCTTATGTTACAGTTGCTAAGGTGTCACACCTTTGCACTTATAAGCGCGCATTCTTAGACAAGGTAGACGGTGTTAGCGGTTTTGCTGTTTATGTGAAGTCCAAGGTCGGAAATTACCGACTGCCCTCA------AAC---AAACCGAGTGGCGCGGACACCGCATTGTTGAGA------ACCTAA
>FJ882941_SARS_USA_2008-03-28
ATGGCA---------GACAACGGT------------------ACTATTACCGTTGAGGAGCTTAAACAACTCCTGGAACAATGGAACCTAGTAATAGGTTTCCTATTCCTAGCCTGGATTATGTTACTACAATTTGCCTATTCTAATCGGAACAGGTTTTTGTACATAATAAAGCTTGTTTTCCTCTGGCTCTTGTGGCCAGTAACACTTGCTTGTTTTGTGCTTGCTGCTGTCTACAGAATTAATTGGGTGACTGGCGGGATTGCGATTGCAATGGCTTGTATTGTAGGCTTGATGTGGCTTAGCTACTTCGTTGCTTCCTTCAGGCTGTTTGCTCGTACCCGCTCAATGTGGTCATTCAACCCAGAAACAAACATTCTTCTCAATGTGCCTCTCCGGGGGACAATTGTGACCAGACCGCTCATGGAAAGTGAACTTGTCATTGGTGCTGTGATCATTCGTGGTCACTTGCGAATGGCCGGACACCCCCTAGGGCGC---TGTGACATTAAGGACCTGCCAAAAGAGATCTCTGTGGCTACATCACGAACGCTTTCTTATTACAAATTAGGAGCGTCGCAGCGTGTAGGCACTGATTCAGGTTTTGCTGCATACAACCGCTACCGTATTGGAAACTATAAATTAAATACAGACCACGCC---GGTAGCAAC---GACAATATTGCTTTGCTAGTACAG------TAA
>FJ882962_SARS_USA_2008-12-18
ATGGCA---------GACAACGGT------------------ACTATTACCGTTGAGAAGCTTAAACAACTCCTGGAACAATGGAACCTAGTAATAGGTTTCCTATTCCTAGCCTGGATTATGTTACTACAATTTGCCTATTCTAATCGGAACAGGTTTTTGTACATAATAAAGCTTGTTTTCCTCTGGCTCTTGTGGCCAGTAACACTTGCTTGTTTTGTGCTTGCTGCTGTCTACAGAATTAATTGGGTGACTGGCGGGATTGCGATTGCAATGGCTTGTATTGTAGGCTTGATGTGGCTTAGCTACTTCGTTGCTTCCTTCAGGCTGTTTGCTCGTACCCGCTCAATGTGGTCATTCAACCCAGAAACAAACATTCTTCTCAATGTGCCTCTCCGGGGGACAATTGTGACCAGACCGCTCATGGAAAGTGAACTTGTCATTGGTGCTGTGATCATCCGTGGTCACTTGCGAATGGCCGGACACCCCCTAGGGCGC---TGTGACATTAAGGACCTGCCAAAAGAGATCACTGTGGCTACATCACGAACGCTTTCTTATTACAAATTAGGAGCGTCGCAGCGTGTAGGCACTGATTCAGGTTTTGCTGCATACAACCGCTACCGTATTGGAAACTATAAATTAAATACAGACCACGCC---GGTAGCAAC---GACAATATTGCTTTGCTAGTACAG------TAA
>FJ882963_HumanSARS_USA_2004-08-10
ATGGCA---------GACAACGGT------------------ACTATTACCGTTGAGGAGCTTAAACAACTCCTGGAACAATGGAACCTAGTAATAGGTTTCCTATTCCTAGCCTGGATTATGTTACTACAATTTGCCTATTCTAATCGGAACAGGTTTTTGTACATAATAAAGCTTGTTTTCCTCTGGCTCTTGTGGCCAGTAACACTTGCTTGTTTTGTGCTTGCTGCTGTCTACAGAATTAATTGGGTGACTGGCGGGATTGCGATTGCAATGGCTTGTATTGTAGGCTTGATGTGGCTTAGCTACTTCGTTGCTTCCTTCAGGCTGTTTGCTCGTACCCGCTCAATGTGGTCATTCAACCCAGAAACAAACATTCTTCTCAATGTGCCTCTCCGGGGGACAATTGTGACCAGACCGCTCATGGAAAGTGAACTTGTCATTGGTGCTGTGATCATTCGTGGTCACTTGCGAATGGCCGGACACTCCCTAGGGCGC---TGTGACATTAAGGACCTGCCAAAAGAGATCACTGTGGCTACATCACGAACGCTTTCTTATTACAAATTAGGAGCGTCGCAGCGTGTAGGCACTGATTCAGGTTTTGCTGCATACAACCGCTACCGTATTGGAAACTATAAATTAAATACAGACCACGCC---GGTAGCAAC---GACAATATTGCTTTGCTAGTACAG------TAA
>GU190215_Bat_Bulgaria_2008--
ATGACT---------AACAGTAGTGCTTCTCCTCCTACGGAGACCATTACCGTAGAGCAGTTAAAACACCTACTTGAGCAATGGAACCTAGTTATAGGTTTTCTGTTTTTCGCTTGGATTCTGCTACTACAGTTTGCTTACTCCAACAGGAACAGGTTTCTTTACATAATAAAGCTTGTGTTTCTCTGGCTTCTTTGGCCAATTACACTAGCCTGCTTTGTGCTTGCTGCCGTCTACAGAATTAACTGGGTTACAGGAGGCATAGCTATAGCGATGGCCTGCATTGTGGGTCTCATGTGGCTTAGCTACTTTGTGGCTTCATTCAGGCTTTTCGCACGGACCAGGTCTTGGTGGTCTTTTAACCCAGAAACCAACATTTTGCTTAACGTGCCACTACGTGGTACCATTCTGACCAGACCGCTTCTTGAGAGTGAACTTGTCATTGGTGCTGTGATCATTCGTGGTCACCTCCGTATGGCTGGACACTCCCTTGGACGC---TGTGACATTAAGGACCTCCCTAAAGAAATCACTGTTGCTACATCACGAACTCTATCTTATTACAGATTAGGAGCCTCCCAGCGTGTAGCATCTGATTCAGGTTTTGCTGTTTACCACCGCTATCGTATCGGTAATTACAAGCTAAATACCGACCACATA---GGCAGTGAC---GACAATATTGCTTTGCTAGTACAG------TAA
>GU553363_HumanSARS_China_2003-06-07
ATGGCA---------GACAACGGT------------------ACTATTACCGTTGAGGAGCTTAAACAACTCCTGGAACAATGGAACCTAGTAATAGGTTTCCTATTCCTAGCCTGGATTATGTTACTACAATTTGCCTATTCTAATCGGAACAGGTTTTTGTACATAATAAAGCTTGTTTTCCTCTGGCTCTTGTGGCCAGTAACACTTGCTTGTTTTGTGCTTGCTGTTGTCTACAGAATTAATTGGGTGACTGGCGGGATTGCGATTGCAATGGCTTGTATTGTAGGCTTGATGTGGCTTAGCTACTTCGTTGCTTCCTTCAGGCTGTTTGCTCGTACCCGCTCAATGTGGTCATTCAACCCAGAAACAAACATTCTTCTCAATGTGCCTCTCCGGGGGACAATTGTGACCAGACCGCTCATGGAAAGTGAACTTGTCATTGGTGCTGTGATCATTCGTGGTCACTTGCGAATGGCCGGACACTCCCTAGGGCGC---TGTGACATTAAGGACCTGCCAAAAGAGATCACTGTGGCTACATCACGAACGCTTTCTTATTACAAATTAGGAGCGTCGCAGCGTGTAGGCACTGATTCAGGTTTTGCTGCATACAACCGCTACCGTATTGGAAACTATAAATTAAATACAGACCACGCC---GGTAGCAAC---GACAATATTGCTTTGCTAGTACAG------TAA
>GU553364_HumanSARS_China_2003-06-07
ATGGCA---------GACAACGGT------------------ACTATTACCGTTGAGGAGCTTAAACAACTCCTGGAACAATGGAACCTAGTAATAGGTTTCCTATTCCTAGCCTGGATTATGTTACTACAATTTGCCTATTCTAATCGGAACAGGTTTTTGTACATAATAAAGCTTGTTTTCCTCTGGCTCTTGTGGCCAGTAACACTTGCTTGTTTTGTGCTTGCTGTTGTCTACAGAATTAATTGGGTGACTGGCGGGATTGCGATTGCAATGGCTTGTATTGTAGGCTTGATGTGGCTTAGCTACTTCGTTGCTTCCTTCAGGCTGTTTGCTCGTACCCGCTCAATGTGGTCATTCAACCCAGAAACAAACATTCTTCTCAATGTGCCTCTCCGGGGGACAATTGTGACCAGACCGCTCATGGAAAGTGAACTTGTCATTGGTGCTGTGATCATTCGTGGTCACTTGCGAATGGCCGGACACTCCCTAGGGCGC---TGTGACATTAAGGACCTGCCAAAAGAGATCACTGTGGCTACATCACGAACGCTTTCTTATTACAAATTAGGAGCGTCGCAGCGTGTAGGCACTGATTCAGGTTTTGCTGCATACAACCGCTACCGTATTGGAAACTATAAATTAAATACAGACCACGCC---GGTAGCAAC---GACAATATTGCTTTGCTAGTACAG------TAA
>GU553365_Monkey_USA_2007-12-05
ATGGCA---------GACAACGGT------------------ACTATTACCGTTGAGGAGCTTAAACAACTCCTGGAACAATGGAACCTAGTAATAGGTTTCCTATTCCTAGCCTGGATTATGTTACTACAATTTGCCTATTCTAATCGGAACAGGTTTTTGTACATAATAAAGCTTGTTTTCCTCTGGCTCTTGTGGCCAGTAACACTTGCTTGTTTTGTGCTTGCTGTTGTCTACAGAATTAATTGGGTGACTGGCGGGATTGCGATTGCAATGGCTTGTATTGTAGGCTTGATGTGGCTTAGCTACTTCGTTGCTTCCTTCAGGCTGTTTGCTCGTACCCGCTCAATGTGGTCATTCAACCCAGAAACAAACATTCTTCTCAATGTGCCTCTTCGGGGGACAATTGTGACCAGACCGCTCATGGAAAGTGAACTTGTCATTGGTGCTGTGATCATTCGTGGTCACTTGCGAATGGCCGGACACTCCCTAGGGCGC---TGTGACATTAAGGACCTGCCAAAAGAGATCACTGTGGCTACATCACGAACGCTTTCTTATTACAAATTAGGAGCGTCGCAGCGTGTAGGCACTGATTCAGGTTTTGCTGCATACAACCGCTACCGTATTGGAAACTATAAATTAAATACAGACCACGCC---GGTAGCAAC---GACAATATTGCTTTGCTAGTACAG------TAA
>HM034837_HumanHKU1_France_2005-03-04
ATGAATAAA------TCT---TTTTTTCCT------------CAATTTACTTCTGATCAAGCTGTTACATTCTTAAAAGAATGGAATTTCTCTTTGGGTGTAATACTACTTTTTATTACTATCATATTGCAGTTCGGTTATACGAGCCGTAGTATGTTTGTTTATCTTATCAAGATGATTATTCTCTGGCTTATGTGGCCATTGACTATCACCTTGACTATATTTAATTGTTTTTATGCTTTGAATAATGCTTTTCTTGCATTTTCTATAGTGTTTACTATTATTTCTATTGTTATATGGATTCTTTATTTTGTTAATAGTATTCGGCTTTTTATTAGAACTGGCAGTTGGTGGAGTTTTAATCCAGAGACCAATAATCTTATGTGTATTGATATGAAAGGCAAGATGTTTGTTAGGCCAGTTATTGAGGACTATCACACATTAACTGCTACTGTTATTCGTGGTCATCTTTATATACAGGGTGTCAAACTTGGCACTGGTTATACTCTTTCAGATTTGCCCGTATATGTTACTGTAGCTAAGGTGCAAGTACTTTGTACCTATAAACGTGCCTTTTTAGATAAGTTAGATGTTAATAGTGGTTTTGCTGTTTTTGTTAAGTCTAAAGTTGGTAACTATCGTTTACCGTCT------AGT---AAACCTAGTGGTATGGATACTGCCTTGTTAAGAGCT------TAA
>HM211098_Bat_China_2005-12-11
ATGGCGTTG---------AACGCC------------------ACAGTACCCAAGAGTGAGGTACTTGCTGCTATAAAAGACTGGAATTTTGCAGTTTCGGTACTGCTCTTGTTCATAACTGCTTTGCTCCAGTGGGGTTATCCCTCACGGTGCAAGCCTTTATGGGTAGTTAAAATGTTTATACTTTGGTTGCTATGGCCGCTGTCTATAGCGGCAGCCGTTTTTGCAGCCGTCTACCCTATAAACCCAGTTGCTTTTGGCTTTGCCATAGCATTTGCGTGTATCTCAGGGCTTATGTGGTTGAGCTATTTTGTTAGCTCCTTCCGCTTGCTATGTAGAACAGGTTCGGCATGGTCGTTCATGCCGGAAACGAATATGTTGCTGAATGTACCACTATCGGGCAGAACAGTGACACGTCCTATACTTGCTGACTCACCAGCTATACAATTTTTGATTTTGCGTGGTGAAATTCAGTTTGATGGCTTCAAGCTTGGACGC---TGTGACCCGGGTGAGATGCCCGATATTGTCACAGTGGCAAAACCGGCGTCGCTCCATTGGTATAAGAAGGCACTTACTCGAAATGTAGGTGTTAAATCTGCGATTATTGTTTACATTAAATATAAAGTAGGCAATCATCGCGTGCAGAAT------ACC---GATGAAGATGGCGAGCGCTTAGCTATGTTTGTTGCT------TAG
>HM211099_Bat_China_2005-12-11
ATGACG------------AACAAT------------------ACGTTCTCTCGTGATGAGGTTGTTAAGGCTGTGAAGGATTGGAATTTTGCAATTTCAATCTTCCTCTTGTTTATTACAGTTTTGCTACAGTGGGGTTACCCTTCTCGTTGCAAACCGTTATGGGTAGTCAAGATGTGCATTTTGTGGCTATTGTGGCCACTTTCCATTGCAGCAGCCGTTTTTGCGGCGGTCTACCCAATCAATACAGTTGCATTTGGCTTTGCCATTGCATTTGCTTGTATTTCAGGGCTTATGTGGTTGAGTTACTTTATTAGCTCATTCCGCTTGCTTTGTAGGACTGGTTCAGCATGGTCTTTCATGCCTGAAACTAATATGTTGCTGAACGTGCCGTTATCCGGCCGTACTGTAACGAGACCCATTCTCACAGATTCGCCCGCGATACAGTTTTTACTGTTGCGTGGTGTAATTCAGTTTGATGGCTTCAATCTTGGCCGC---TGTGACCCTGCAGAGATGCCGGATATTGTCACAGTTGCGAAACCATCGTCCCTTCATTGGTATAAGAAAGCACTTACTAGAAATATAGGTGCTAAATCAGCGATTTTCGTCTACATTAAATATAAAGTAGGCAATCACCGCGTCCAGAAT------AAC---AATGAAGATGGCGAGCGTTTAGCTATGTTTGTTGCT------TAA
>HM211100_Bat_China_2006-04-10
ATGGCGTTG---------AACGCC------------------ACAGTACCCAAGAGTGAGGTACTTGCTGCTATAAAAGACTGGAATTTTGCAGTTTCGGTACTGCTCTTGTTCATAACTGCTTTGCTCCAGTGGGGTTATCCCTCACGGTGCAAGCCTTTATGGGTAGTTAAAATGTTTATACTTTGGTTGCTATGGCCGCTGTCTATAGCGGCAGCCGTTTTTGCAGCCGTCTACCCTATAAACCCAGTTGCTTTTGGCTTTGCCATAGCATTTGCGTGTATCTCAGGGCTTATGTGGTTGAGCTATTTTGTTAGCTCCTTCCGCTTGCTATGTAGAACAGGTTCGGCATGGTCGTTCATGCCGGAAACGAATATGTTGCTGAATGTACCACTATCGGGCAGAACAGTGACACGTCCTATACTTGCTGACTCACCAGCTATACAATTTTTGATTTTGCGTGGTGAAATTCAGTTTGATGGCTTCAAGCTTGGACGC---TGTGACCCGGGTGAGATGCCCGATATTGTCACAGTGGCAAAACCGGCGTCGCTCCATTGGTATAAGAAGGCACTTACTCGAAATGTAGGTGTTAAATCTGCGATTATTGTTTACATTAAATATAAAGTAGGCAATCATCGCGTGCAGAAT------ACC---GATGAAGATGGCGAGCGCTTAGCTATGTTTGTTGCT------TAG
>HM211101_Bat_China_2006-04-10
ATGACG---------GATAATAAT------------------ACATTCTCCCGTGCGGAGGTTGTTAAGGCTGTAAAGGATTGGAATTTTGCAATTTCAATCTTTCTTTTGTTTATTACAGTTTTGCTACAGTGGGGTTATCCTTCTCGTTGCAAACCGTTATGGGTAGTTAAGATGTGCATTTTGTGGCTATTGTGGCCACTTTCCATTGCAGCAGCCGTCTTTGCGGCGGTCTACCCAATCAATACAGTTGCATTTGGCTTTGCCATTGCATTTGCTTGTATTTCAGGGCTTATGTGGTTGAGCTATTTTATTAGCTCATTCCGCTTGCTCTGTAGGACTGGTTCAGCATGGTCTTTCATGCCTGAAACCAATATGTTGCTGAACGTGCCGTTATCTGGTCGTACTGTAACGAGACCCATTCTCACAGATTCGCCCGCTATACAGTTTTTACTGTTGCGTGGTGTAATTCAGTTTGATGGCTTCAATCTGGGCCGC---TGTGATCCTGCAGAAATGCCGGATATTGTCACAGTTGCAAAACCATCGTCCCTTCATTGGTATAAGAAAGCACTTACTAGAAATATAGGTGCTAAATCAGCGATTTTCGTCTACATTAAATATAAAGTAGGCAATCACCGCGTTCAGAAT------AAC---AATGAAGATGGCGAGCGTTTAGCTATGTTTGTTGCT------TAA
>HQ728482_Bat_Kenya_2006-08-
ATGTCAGTT------AACAATACA------------------ACCTTCTCTAAGGAGGAGGTTTTTAAAGCCGTCAAGGATTGGAATTTTGCAGTTGCAATCCTTTTACTTTTCGTGACCATATTGCTGCAGTGGGGTTACCCCTCTCGCGTTAAAGCGATATGGGTCGTGAAAATGTTTATCCTGTGGTTGCTGTGGCCAGTGTCCATAGCTGCTTCAGTTTTTGCCGCTGTCTATCCTATAAATAAGGTAGCCTTCGGCTTTGCCATAGCTTTTGCTTGCATAACTGCGCTCATGTGGCTCAGTTATTTTGTAAGCTCGCTCAGATTACTTTGCAGAACTGGTTCCTGGTGGGCATTTATGCCCGAGACCAATATGCTGCTTAATGTGCCTTTCATTGGGCGCACGGTGACCAGACCAATTTTGAATGACTCTGCTGCTTTGCAGTTTTTCGTTCTCAGAGGCCAGGTTCAGTTTGACGGGTTTATCCTGGGGAAA---TGTGCCCCACAGGAAATGCCCGAAGTTGTCACAGTTGCTAAGGCTTCGTCCTTGGTTTGGTACAAGAAGGCTCTCACACGAACAGTGGGCCCGAAGTCAGGTGTGGTTGTTTACATAAAATTTAAAGTAGGCAATCACAGAGTGCAAAAT------GCA---AATGATGATGACGGACAATTGGCCATGTTTTTGGCT------TAA
>HQ728483_Bat_Kenya_2006-08-
ATGGCTGCCCAGTGT---AATGAC------------------ACTGTGCCTCGTCCTGAGGTTATAGCAGCTTTAAAAGACTGGAACTTTGCAATTTCAGTCATATTGTTGTTTATAACCGTGCTATTGCAGTGGGGTTATCCTTCTCGTTGTAAACCCATATGGGTTATCAAGATGTTTATACTGTGGTTACTATGGCCGTTGTCCATAGCAGCCGCTGTTTTTGCAGCTATACACCCAATCAATTCAGTTGCTTTTGGGTTTGCTATAGCTTTTGCCTGTATATCTGGCATTATGTGGTTGAGCTACTTTATTAGCTCGTTCCGCTTGCTGTGTAGGACAGGCTCTGCCTGGTCTTTCATGCCAGAAACTGATATGCTTATTAACATACCCCTTTTGGGGCGTACTGTAACTAGGCCTATCATTGCAGACTCACCTGCTGTTCAGTTTTTGATTATCAGGGGTGAGCTGAGATTTGACGGTTTCACGCTAGGTCGT---TGTGACCCGGGTGACATGCCTGACATTGTTACTATTGCTAGACCTAATTCATTGCACTGGTATAAGCGAGCACTTACTCGTAATATAGGTACTCGCTCAGCTATACTTGTTTATATTAAATACAAGGTTGGCAACCACCGTGTGCAGAAC------ACC---ACAGAAGATGGTGATAGGTTAGCAATGTTTGCAGCT------TAA
>JN129834_HumanOC43_China_2004-11-
ATGAGTAGT------AAA---ACTACACCAGCACCAGTTTATATCTGGACTGCTGATGAAGCTATTAAATTCCTAAAGGAATGGAATTTTTCTTTGGGTATTATACTACTTTTTATTACAATCATATTGCAATATGGATATACAAGTCGCAGTATGTTTGTTTATGTTATTAAGATGATTATTTTGTGGCTTATGTGGCCCATTACTATAATCTTAACTACTTTCAATTGCGTATACGCATTGAATAACGTGTATCTTGGCCTTTCTATAGTTTTTACCATAGTGGCCATTATTATGTGGATTGTGTATTTTGTGAATAGTATCAGGTTGTTTATTAGAACTGGAAGTTTTTGGAGTTTTAACCCAGAAACAAACAACTTGATGTGTATAGATATGAAAGGAACAATGTATGTTAGGCCGATAATTGAGGACTATCATACCCTGACGGTCACAATAATACGCGGTCATCTTTATATTCAAGGTATAAAACTAGGTATTGGCTATTCTTTGGCAGATTTGCCAGCTTATATGACTGTTGCTAAGGTTACACACCTGTGCACATATAAGCGTGGTTTTCTTGACAGGATAAGCGATACTAGTGGTTTTGCTGTTTATGTTAAGTCCAAAGTCGGTAATTACCGACTGCCATCA------ACCCAAAAGGGTTCTGGCATGGACACCGCATTGTTGAGAAATAATATCTAA
>JN129835_HumanOC43_China_2004-11-
ATGAGTAGT------AAA---ACTACACCAGCACCAGTTTATATCTGGACTGCTGATGAAGCTATTAAATTCCTAAAGGAATGGAATTTTTCTTTGGGTATTATACTACTTTTTATTACAATCATATTGCAATATGGATATACAAGTCGCAGTATGTTTGTTTATGTTATTAAGATGATTATTTTGTGGCTTATGTGGCCCATTACTATAATCTTAACTACTTTCAATTGCGTATACGCATTGAATAACGTGTATCTTGGCCTTTCTATAGTTTTTACCATAGTGGCCATTATTATGTGGATTGTGTATTTTGTGAATAGTATCAGGTTGTTTATTAGAACTGGAAGTTTTTGGAGTTTTAACCCAGAAACAAACAACTTGATGTGTATAGATATGAAAGGAACAATGTATGTTAGGCCGATAATTGAGGACTATCATACCCTGACGGTCACAATAATACGCGGTCATCTTTATATTCAAGGTATAAAACTAGGTATTGGCTATTCTTTGGCAGATTTGCCAGCTTATATGACTGTTGCTAAGGTTACACACCTGTGCACATATAAGCGTGGTTTTCTTGACAGGATAAGCGATACTAGTGGTTTTGCTGTTTATGTTAAGTCCAAAGTCGGTAATTACCGACTGCCATCA------ACCCAAAAGGGTTCTGGCATGGACACCGCATTGTTGAGAAATAATATCTAA
>JN854286_SARS_UK_2003-04-16
ATGGCA---------GACAACGGT------------------ACTATTACCGTTGAGGAGCTTAAACAACTCCTGGAACAATGGAACCTAGTAATAGGTTTCCTATTCCTAGCCTGGATTATGTTACTACAATTTGCCTATTCTAATCGGAACAGGTTTTTGTACATAATAAAGCTTGTTTTCCTCTGGCTCTTGTGGCCAGTAACACTTGCTTGTTTTGTGCTTGCTGTTGTCTACAGAATTAATTGGGTGACTGGCGGGATTGCGATTGCAATGGCTTGTATTGTAGGCTTGATGTGGCTTAGCTACTTCGTTGCTTCCTTCAGGCTGTTTGCTCGTACCCGCTCAATGTGGTCATTCAACCCAGAAACAAACATTCTTCTCAATGTGCCTCTCCGGGGGACAATTGTGACCAGACCGCTCATGGAAAGTGAACTTGTCATTGGTGCTGTGATCATTCGTGGTCACTTGCGAATGGCCGGACACTCCCTAGGGCGC---TGTGACATTAAGGACCTGCCAAAAGAGATCACTGTGGCTACATCACGAACGCTTTCTTATTACAAATTAGGAGCGTCGCAGCGTGTAGGCACTGATTCAGGTTTTGCTGCATACAACCGCTACCGTATTGGAAACTATAAATTAAATACAGACCACGCC---GGTAGCAAC---GACAATATTGCTTTGCTAGTACAG------TAA
>JN874559_Rabbit_China_2006--
ATGAGTAGT------ACA---ACTACACCAGCACCAGTTTACATCTGGACTGCTGATGAAGCTATTAAATTCCTAAAGGAATGGAATTTCTCTTTGGGTATTATACTACTTTTTATTACAATCATACTGCAATTTGGATATACAAGCCGCAGTATGTTTGTTTATGTCATTAAGATGATTATTTTGTGGCTTATGTGGCCACTTACTATCATCTTAACTATTTTCAACTGCGTATACGCGTTGAATAATGTGTATCTTGGTTTTTCTATAGTTTTTACCATAGTGGCCATTATTATGTGGATTGTGTATTTTGTGAATAGTATCAGGTTGTTTATTAGAACTGGCAGTTGGTGGAGTTTCAACCCAGAAACAAACAACTTGATGTGTATAGATATGAAGGGAAGAATGTATGTTAGGCCGATTATTGAGGACTACCATACCCTGACGGTCACAATAATACGTGGCCATCTCTACATTCAAGGTATAAAACTAGGTACTGGCTATTCTTTGTCGGATTTGCCAGCTTATGTGACTGTTGCTAAGGTTACACATCTTTGCACGTATAAGCGTGGTTTTCTTGACAGGATAGGCGATACTAGTGGTTTTGCTGTTTATGTTAAGTCCAAAGTCGGTAATTATCGACTGCCATCA------ACTCAAAAGGGTACTGGCATGGACACCGCATTGTTGAGAAATAATATCTAA
>JN874560_Rabbit_China_2007--
ATGAGTAGT------GCA---ACTACACCAGCACCAGTTTACATCTGGACTGCTGATGAAGCTATTAAATTCCTAAAGGAATGGAATTTCTCTTTGGGTATTATACTACTTTTTATTACAATCATACTGCAATTTGGATACACAAGCCGCAGTATGTTTGTTTATGTCATTAAGATGATTATTTTGTGGCTTATGTGGCCACTTACTATCATCTTAACTATTTTCAACTGCGTATACGCGTTGAATAATGTGTATCTTGGTTTTTCTATAGTTTTTACCATAGTGGCCATTATTATGTGGATTGTGTATTTTGTGAATAGTATCAGGTTGTTTATTAGAACTGGCAGTTGGTGGAGTTTCAACCCAGAAACAAACAACTTGATGTGTATAGATATGAAGGGAAGAATGTATGTTAGGCCGATTATTGAGGACTACCATACCCTGACGGTCACAATAATACGTGGCCATCTTTACATTCAAGGTATAAAACTAGGTACTGGCTATTCTTTGTCGGATTTGCCAGCTTATGTGACTGTTGCTAAGGTTACACATCTTTGCACGTATAAGCGTGGTTTTCTTGACAGGATAGGCGATACTAGTGGTTTTGCTGTTTATGTTAAGTCCAAAGTCGGTAATTATCGACTGCCATCA------ACTCAAAAGGGTACTGGCATGGACACCGCATTGTTGAGAAATAATATCTAA
>JN874561_Rabbit_China_2007--
ATGAGTAGT------ACA---ACTACACCAGCACCAGTTTACATCTGGACTGCTGATGAAGCTATTAAATTCCTAAAGGAATGGAATTTCTCTTTGGGTATTATACTACTTTTTATTACAATCATACTGCAATTTGGATATACAAGCCGCAGTATGTTTGTTTATGTCATTAAGATGATTATTTTGTGGCTTATGTGGCCACTTACTATCATCTTAACTATTTTCAACTGCGTATACGCGTTGAATAATGTGTATCTTGGTTTTTCTATAGTTTTTACCATAGTGGCCATTATTATGTGGATTGTGTATTTTGTGAATAGTATCAGGTTGTTTATTAGAACTGGCAGTTGGTGGAGTTTCAACCCAGAAACAAACAACTTGATGTGTATAGATATGAAGGGAAGAATGTATGTTAGGCCGATTATTGAGGACTACCATACCCTGACGGTCACAATAATACGTGGCCATCTCTACATTCAAGGTATAAAACTAGGTACTGGCTATTCTTTGTCAGATTTGCCAGCTTATGTGACTGTTGCTAAGGTTACACATCTTTGCACGTATAAGCGTGGTTTTCTTGACAGGATAGGCGATACTAGTGGTTTTGCTGTTTATGTTAAGTCCAAGGTCGGTAATTATCGACTGCCATCA------ACTCAAAAGGGTTCTGGCATGGACACCGCATTGTTGAGAAATAATATCTAA
>JN874562_Rabbit_China_2007--
ATGAGTAGT------ACA---ACTACACCAGCACCAGTTTACATCTGGACTGCTGATGAAGCTATTAAATTCCTAAAGGAATGGAATTTCTCTTTGGGTATTATACTACTTTTTATTACAATCATACTGCAATTTGGATATACAAGCCGCAGTATGTTTGTTTATGTCATTAAGATGATTATTTTGTGGCTTATGTGGCCACTTACTATCATCTTAACTATTTTCAACTGCGTATACGCGTTGAATAATGTGTATCTTGGTTTTTCTATAGTTTTTACCATAGTGGCCATTATTATGTGGATTGTGTATTTTGTGAATAGTATCAGGTTGTTTATTAGAACTGGCAGTTGGTGGAGTTTCAACCCAGAAACAAACAACTTGATGTGTATAGATATGAAGGGAAGAATGTATGTTAGGCCGATTATTGAGGACTACCATACCCTGACGGTCACAATAATACGTGGCCATCTTTACATTCAAGGTATAAAACTAGGTACTGGCTATTCTTTGTCGGATTTGCCAGCTTATGTGACTGTTGCTAAGGTTACACATCTTTGCACGTATAAGCGTGGTTTTCTTGACAGGATAGGCGATACTAGTGGTTTTGCTGTTTATGTTAAGTCCAAAGTCGGTAATTATCGACTGCCATCA------ACTCAAAAGGGTACTGGCATGGACACCGCATTGTTGAGAAATAATATCTAA
>JQ316196_SARS_UK_2003-04-16
ATGGCA---------GACAACGGT------------------ACTATTACCGTTGAGGAGCTTAAACAACTCCTGGAACAATGGAACCTAGTAATAGGTTTCCTATTCCTAGCCTGGATTATGTTACTACAATTTGCCTATTCTAATCGGAACAGGTTTTTGTACATAATAAAGCTTGTTTTCCTCTGGCTCTTGTGGCCAGTAACACTTGCTTGTTTTGTGCTTGCTGTTGTCTACAGAATTAATTGGGTGACTGGCGGGATTGCGATTGCAATGGCTTGTATTGTAGGCTTGATGTGGCTTAGCTACTTCGTTGCTTCCTTCAGGCTGTTTGCTCGTACCCGCTCAATGTGGTCATTCAACCCAGAAACAAACATTCTTCTCAATGTGCCTCTCCGGGGGACAATTGTGACCAGACCGCTCATGGAAAGTGAACTTGTCATTGGTGCTGTGATCATTCGTGGTCACTTGCGAATGGCCGGACACTCCCTAGGGCGC---TGTGACATTAAGGACCTGCCAAAAGAGATCACTGTGGCTACATCACGAACGCTTTCTTATTACAAATTAGGAGCGTCGCAGCGTGTAGGCACTGATTCAGGTTTTGCTGCATACAACCGCTACCGTATTGGAAACTATAAATTAAATACAGACCACGCC---GGTAGCAAC---GACAATATTGCTTTGCTAGTACAG------TAA
>JX163924_SARS_USA_2010-02-05
ATGGCA---------GACAACGGT------------------ACTATTACCGTTGAGGAGCTTAAACAACTCCTGGAACAATGGAACCTAGTAATAGGTTTCCTATTCCTAGCCTGGATTATGTTACTACAATTTGCCTATTCTAATCGGAACAGGTTTTTGTACATAATAAAGCTTGTTTTCCTCTGGCTCTTGTGGCCAGTAACACTTGCTTGTTTTGTGCTTGCTGCTGTCTCCAGAATTAATTGGGTGACTGGCGGGATTGCGATTGCAATGGCTTGTATTGTAGGCTTGATGTGGCTTAGCTACTTCGTTGCTTCCTTCAGGCTGTTTGCTCGTACCCGCTCAATGTGGTCATTCAACCCAGAAACAAACATTCTTCTCAATGTGCCTCTCCGGGGGACAATTGTGACCAGACCGCTCATGGAAAGTGAACTTGTCATTGGTGCTGTGATCATTCGTGGTCACTTGCGAATGGCCGGACACTCCCTAGGGCGC---TGTGACATTAAGGACCTGCCAAAAGAGATCACTGTGGCTACATCACGAACGCTTTCTTATTACAAATTAGGAGCGTCGCAGCGTGTAGGCACTGATTCAGGTTTTGCTGCATACAACCGCTACCGTATTGGAAACTATAAATTAAATACAGACCACGCC---GGTAGCAAC---GACAATATTGCTTTGCTAGTACAG------TAA
>JX163925_SARS_USA_2010-02-05
ATGGCA---------GACAACGGT------------------AYTATTACCGTTGAGGAGCTTAAACAACTCCTGGAACAATGGAACCTAGTAATAGGTTTCCTATTCCTAGCCTGGATTATGTTACTACAATTTGCCTATTCTAATCGGAACAGGTTTTTGTACATAATAAAGCTTGTTTTCCTCTGGCTCTTGTGGCCAGTAACACTTGCTTGTTTTGTGCTTGCTGCTGTCTACAGAATTAATTGGGTGACTGGCGGGATTGCGATTGCAATGGCTTGTATTGTAGGCTTGATGTGGCTTAGCTACTTCGTTGCTTCCTTCAGGCTGTTTGCTCGTACCCGCTCAATGTGGTCATTCAACCCAGAAACAAACATTCTTCTCAATGTGCCTCTCCGGGGGACAATTGTGACCAGACCGCTCATGGAAAGTGAACTTGTCATTGGTGCTGTGATCATTCGTGGTCACTTGCGAATGGCCGGACACTCCCTAGGGCGC---TGTGACATTAAGGACCTGCCAAAAGAGATCACTGTGGCTACATCACGAACGCTTTCTTATTACAAATTAGGAGCGTCGCAGCGTGTAGGCACTGATTCAGGTTTTGCTGCATACAACCGCTACCGTATTGGAAACTATAAATTAAATACAGACCACGCC---GGTAGCAAC---GACAATATTGCTTTGCTAGTACAG------TAA
>JX169866_Murine_USA_1947-08-14
ATGAGTAGT------ACCACTCAGGCCCCAGGGCCCGTCTACCAATGGACAGCCGACGAGGCCGTTCAATTCCTTAAGGAATGGAACTTCTCGTTGGGCATTATACTACTCTTTATTACTATCATACTACAGTTCGGTTACACGAGCCGTAGCATGTTTATCTATGTTGTGAAAATGATAATCTTGTGGTTAATGTGGCCACTGATTATTGTTTTGTGTATGTTCAATTGCGTGTATGCGCTAAATAATGTGTATCTTGGATTTTCTATAGTGTTTACTATAGTGTCCGTTGTAATGTGGATTATGTATTTTGTTAATAGCATCAGGTTGTTTATCAGGACTGGTAGCTGGTGGAGCTTCAACCCCGAAACAAACAACCTAATGTGCATAGATATGAAAGGTACCGTGTATGTTAGACCCATTATTGAGGATTACCATACACTAACAGCCACTATTATTCGTGGCCACTTCTATATGCAAGGTGTTAAGCTAGGCACCGGTTTCTCTTTGTCTGACTTGCCTGCTTATGTTACAGTAGCTAAGGTTTCCCACCTTTGCACTTATAAGCGTGCATTCTTAGACAAGGTAGACGGTGTTAGCGGTTTTGCTGTTTATGTGAAGTCCAAGGTCGGAAATTACCGACTGCCCTCA------AAC---AAACCGAGTGGCGCGGACACCGTATTGTTGAGA------ATCTAA
>JX169867_Murine_USA_1947-08-14
ATGAGTAGT------ACCACTCAGGCCCCAGGGCCCGTCTACCAATGGACAGCCGACGAGGCCGTTCAATTCCTTAAGGAATGGAACTTCTCGTTGGGCATTATACTACTCTTTATTACTATCATACTACAGTTCGGTTACACGAGCCGTAGCATGTTTATCTATGTTGTGAAAATGATAATCTTGTGGTTAATGTGGCCACTGATTATTGTTTTGTGTATGTTCAATTGCGTGTATGCGCTAAATAATGTGTATCTTGGATTTTCTATAGTGTTTACTATAGTGTCCGTTGTAATGTGGATTATGTATTTTGTTAATAGCATCAGGTTGTTTATCAGGACTGGTAGCTGGTGGAGCTTCAACCCCGAAACAAACAACCTAATGTGCATAGATATGAAAGGTACCGTGTATGTTAGACCCATTATTGATGATTACCATACACTAACAGCCACTATTATTCGTGGCCACTTCTATATGCAAGGTGTTAAGCTAGGCACCGGTTTCTCTTTGTCTGACTTGCCTGCTTATGTTACAGTAGCTAAGGTTTCCCACCTTTGCACTTATAAGCGTGCATTCTTAGACAAGGTAGACGGTGTTAGCGGTTTTGCTGTTTATGTGAAGTCCAAGGTCGGAAATTACCGACTGCCCTCA------AAC---AAACCGAGTGGCGCGGACACCGTATTGTTGAGA------ATCTAA
>JX993987_Bat_China_2011-09-
ATGGCA---------GAGAACGGG------------------ACCATTTCCGTTGAGGAGTTGAAAAGACTCCTGGAACAATGGAACCTAGTAATAGGTTTCATTTTCCTTGCCTGGATTATGCTGCTACAGTTTGCCTATTCTAACCGGAACAGGTTTCTGTATATAATAAAGCTTGTTTTCCTCTGGCTTTTGTGGCCAGTAACACTTGCTTGCTTTGTGCTTGCTGCTGTTTACAGAATTAACTGGGTGACCGGTGGAATTGCGATTGCAATGGCTTGTATAGTAGGCTTGATGTGGCTTAGCTACTTCGTTGCTTCTTTCAGGCTGTTTGCGCGCACCCGCTCGATGTGGTCATTCAATCCAGAAACAAACATTCTTCTCAATGTGCCTCTTCGGGGGACAATTTTGACCAGACCGCTCTTGGAAAGTGAACTTGTCATCGGTGCTGTGATCATTCGTGGTCACTTGCGAATGGCTGGACACTCCCTAGGGCGC---TGTGACATAAAGGATCTGCCAAAAGAGATTACGGTGGCTACATCACGAACGCTTTCTTATTACAAACTAGGAGCGTCGCAGCGTGTAGGCACTGATTCAGGTTTTGCTGCATACAACCGCTACCGAATTGGGAACTACAAATTAAATACTGACCACTCA---GGTAGCAAC---GACAATATTGCTTTGCTAGTACAG------TAA
>JX993988_Bat_China_2011--
ATGGCA---------GACAACGGT------------------ACTATTACTGTTGAAGAGCTTAAGCAGCTCTTGGAACAATGGAACCTAGTAATAGGATTCCTTTTCCTTGCCTGGATTATGTTACTACAATTTGCCTATTCTAACAGGAATAGGTTTTTGTACATAATAAAGCTTGTTTTTCTCTGGCTCTTGTGGCCAGTAACACTTGCTTGCTTTGTGCTTGCTGCTGTTTACAGAATTAATTGGGTGACTGGCGGGATTGCAATTGCAATGGCTTGTATTGTAGGCTTGATGTGGCTTAGCTACTTCATTGCTTCTTTCAGGCTGTTTGCACGCACCCGTTCTATGTGGTCATTCAATCCAGAAACTAACATTCTTCTCAATGTGCCTCTTCGGGGAACAATCTTGACCAGACCGCTCATGGAAAGTGAACTTGTCATTGGTGCTGTGATCATTCGTGGTCACCTGCGAATGGCTGGACACTCTCTAGGGCGC---TGTGACATCAAGGACCTGCCAAAAGAGATTACTGTGGCTACATCACGAACGCTTTCTTATTACAAATTAGGAGCTTCGCAGCGTGTAGGCACTGACTCAGGTTTTGCTGCATACAACCGCTACCGTATTGGAAACTACAAATTAAATACAGACCACGCC---GGTAGCAAC---GACAATATTGCTTTGTTAGTACAG------TAA
>KC545383_Hedgehog_Germany_2012--
ATGTCT---------AACGACACC---------------------CTATCTCAGGAAGAAGTTATTGCTGTTATTAAAGACTGGAACTTTGCATGGTCCATAGTCTTTCTTATTATTACTGCTGTACTACAGTATGGTTATCCATCTCGTAGTATGACAGCCTATGTGGTTAAAATGTTTATGCTTTGGCTTTTATGGCCTTGTTCTATAGCACTGGCTGTCTTTAGTGCAGTCTATCCCATTAATTTAGTTTCGCAGATTATATCTGGTTTACTAGCTGCTGTCTCTGTATTTATGTGGCTTGGCTACTTTCTACAGAGTTTCAGACTTTTTAGAAGGACTGGGTCTTGGTGGTCTTTTAATCCAGAAACTAACTGTCTTCTCAATGTACCAATAGGTGGTACAACAGTTGTTAGACCTCTAGTGGAAGATTCTACTAGTGTCACAGCTGTGGTTACTAATGGTTATTTGAAGATGGCAGGTATGCATTTTGGTCAG---TGCGACTATTCGCGACTACCTACAGAAATAACAGTGGCTAAGCCCAATGTTTTAATAGCCTTGAAGATGGTTAAGCGCCAAGATTATGGTGTTAATTCTGGCGTTGCAATATACCATAGATACAAGGCTGGCAATTACAGGCGTCCACCA------GTA---GTGGTGGAT---GAAGAACTTGCACTGCTTAGAGCT------TAA
>KC545386_Hedgehog_Germany_2012--
ATGTCT---------AACGACACC---------------------CTATCTCAGGAAGAAGTTATTGCTGTTATTAAAGACTGGAACTTTGCATGGTCCATAGTCTTTCTTATTATTACTGCTGTACTACAGTATGGTTATCCATCTCGTAGTATGACAGCCTATGTGGTTAAAATGTTTATGCTTTGGCTTTTATGGCCTTGTTCTATAGCACTGGCTGTCTTTAGTGCAGTCTATCCCATTAATTTAGTTTCGCAGATTATATCTGGTTTACTAGCTGCTGTCTCTGTATTTATGTGGCTTGGCTACTTTCTACAGAGTTTCAGACTTTTTAGAAGGACTGGGTCTTGGTGGTCTTTTAATCCAGAAACTAACTGTCTTCTCAATGTACCAATAGGTGGTACAACAGTTGTTAGACCTCTAGTAGAAGATTCTACTAGTGTCACAGCTGTTGTTACTAATGGTTATTTGAAAGTGGCAGGTATGCATTTTGGTCAG---TGCGATTATTCGCGACTACCTACAGAAATAACAGTGGCTAAACCCAATGTTTTAATAGCCTTGAAAATGGTTAAACGGCAGGATTATGGTGTTAATTCTGGCGTTGCAATATACCATAGATACAAGGCTGGTAATTACAGGCGTCCACCA------GTA---GTGGTGGAC---GAAGAACTTGCACTGCTTAGAGCT------TAA
>KC776174_Human_Jordan_2012-04-
ATGTCT---------AATATGACG------------------CAACTCACTGAGGCGCAGATTATTGCCGTTATTAAAGACTGGAACTTTGCATGGTCCCTGATCTTTCTCTTAATTACTATCGTACTACAGTATGGATACCCATCCCGTAGTATGACTGTCTATGTCTTTAAAATGTTTGTTTTATGGCTCCTATGGCCATCTTCCATGGCGCTATCAATATTTAGCACCGTTTATCCAATTGATCTAGCTTCCCAGATAATCTCTGGCATTGTAGCAGCTGTTTCAGCTATGATGTGGATTTCCTACTTTGTGCAGAGTATCCGGCTGTTTATGAGAACTGGATCATGGTGGTCATTCAATCCTGAGACTAATTGCCTTTTGAACGTTCCATTTGGTGGTACAACTGTCGTACGTCCACTCGTAGAGGACTCTACCAGTGTAACTGCTGTTGTAACCAATGGCCACCTCAAAATGGCTGGCATGCATTTCGGTGCT---TGTGACTACGACAGACTTCCTAATGAAGTCACCGTGGCCAAACCCAATGTGCTGATTGCTTTAAAAATGGTGAAGCGGCAAAGCTATGGAACTAATTCCGGCGTTGCCATTTACCATAGATATAAGGCAGGTAATTACAGGAGTCCGCCT------ATT---ACGGCGGAT---ATTGAACTTGCATTGCTTCGAGCT------TAG
>KC869678_Bat_SAfrica_2011--
ATGTCA---------AACATGACG------------------CAGCTCAGTGAGCAGCAGATTATTGCCATTATTAAAGACTGGAACTTTGCATGGTCCATTGTCTTTCTTTTAATTACTATCGTACTACAGTATGGCTATCCATCTCGTAGTATGACTGTCTATGTCTTTAAAATGTTTGTTTTGTGGCTTCTCTGGCCATCATCCATGGCACTATCCATTTTTAGTGCTGTCTATCCAATAGACCTAGCTTCCCAGATTATTTCTGGTATTATAGCAGCCATCTCAGGAATGATGTGGATTTCCTACTTTGTTCAGAGTATTCGGTTGTTTATGAGAACTGGCTCTTGGTGGTCATTTAACCCAGAGACAAACTGCCTCTTGAATGTGCCACTTGGTGGAACAACAGTTGTGCGCCCACTTGTAGAGGATTCTACTAGTGTTACTGCTGTTGTAACCAACGGTTACCTCAAAGTGGCTGGTATGCATTTCGGTGCA---TGTGACTACGATAGACTTCCTAATGAAATCACCGTAGCCAAACCCAATGTGCTGATTGCTTTAAAAATGGTGAAAAGACAAAGCTATGGAACTAATTCAGGCGTTGCAATTTATCATAGATATAAGGCAGGTAATTACAGAAGTCCGCCT------ATC---ACGGCGGAT---AGTGAACTTGCATTGCTTCGAGCT------TAG
>KC881005_Bat_China_2011-04-17
ATGGCT---------GAGAACGGG------------------ACTATTTCCGTTGAGGAGCTTAAAAGACTCCTGGAACAATGGAACCTAGTAATAGGTTTCCTATTCCTAGCCTGGATTATGTTACTACAATTTGCCTATTCTAATCGGAACAGGTTTTTGTACATAATAAAGCTTGTTTTCCTGTGGCTCTTGTGGCCAGTAACACTTGCTTGCTTTGTGCTTGCTGCTGTTTACAGAATTAATTGGGTGACTGGCGGGATTGCGATTGCAATGGCTTGTATTGTAGGCTTGATGTGGCTTAGCTACTTCATTGCTTCCTTCAGGCTATTTGCTCGTACCCGCTCAATGTGGTCATTCAACCCAGAAACAAACATTCTTCTCAATGTGCCTCTTCGAGGGACAATTGTGACCAGACCGCTCATGGAAAGTGAACTTGTCATTGGCGCTGTGATCATTCGTGGTCACTTGCGCATGGCTGGACACTCCCTAGGGCGC---TGTGACATCAAGGACCTGCCAAAAGAGATCACTGTGGCTACATCACGAACGCTTTCTTATTACAAATTAGGAGCGTCGCAGCGTGTAGGCACTGATTCAGGTTTTGCTGCATACAACCGCTACCGTATTGGAAACTACAAATTAAATACAGACCACGCC---GGTAGCAAC---GACAATATTGCTTTGCTAGTACAG------TAA
>KC881006_Bat_China_2012-03-19
ATGGCT---------GAGAACGGG------------------ACTATTTCCGTTGAGGAGCTTAAAAGACTCCTGGAACAATGGAACCTAGTAATAGGTTTCCTATTCCTAGCCTGGATTATGTTACTACAATTTGCCTATTCTAATCGGAACAGGTTTTTGTACATAATAAAGCTTGTTTTCCTGTGGCTCTTGTGGCCAGTAACACTTGCTTGCTTTGTGCTTGCTGCTGTTTACAGAATTAATTGGGTGACTGGCGGGATTGCGATTGCAATGGCTTGTATTGTAGGCTTGATGTGGCTTAGCTACTTCATTGCTTCCTTCAGGCTATTTGCTCGTACCCGCTCAATGTGGTCATTCAACCCAGAAACAAACATTCTTCTCAATGTGCCTCTTCGAGGGACAATTGTGACCAGACCGCTCATGGAAAGTGAACTTGTCATTGGCGCTGTGATCATTCGTGGTCACTTGCGCATGGCTGGACACTCCCTAGGGCGC---TGTGACATCAAGGACCTGCCAAAAGAGATCACTGTGGCTACATCACGAACGCTTTCTTATTACAAATTAGGAGCGTCGCAGCGTGTAGGCACTGATTCAGGTTTTGCTGCATACAACCGCTACCGTATTGGAAACTACAAATTAAATACAGACCACGCC---GGTAGCAAC---GACAATATTGCTTTGCTAGTACAG------TAA
>KF268336_Murine_USA_2012-10-25
ATGAGTAGT------ACTACTCAGGCCCCAGAGCCCGTCTATCAATGGACCGCCGACGAGGCAGTTCAATTCCTTAAGGAATGGAACTTCTCGTTGGGCATTATACTACTCTTTATTACTATCATACTACAGTTCGGTTACACGAGCCGTAGCATGTTTATTTATGTTGTGAAAATGATAATCTTGTGGTTAATGTGGCCACTGACTATTGTTTTGTGTATTTTCAATTGCGTGTATGCGCTAAATAATGTGTATCTTGGATTTTCTATAGTGTTTACTATAGTGTCCATTGTAATCTGGATTATGTATTTTGTTAATAGCATAAGGTTGTTTATCAGGACTGGTAGCTGGTGGAGCTTCAACCCCGAAACAAACAACCTTATGTGTATAGATATGAAAGGTACCGTGTATGTTAGACCCATTATTGAGGATTACCATACACTAACAGCCACTATTATTCGTGGCCACCTCTACATGCAAGGTGTTAAGCTAGGCACCGGTTTCTCTTTGTCTGACTTGCCCGCTTATGTTACAGTTGCTAAGGTGTCACACCTTTGCACTTATAAGCGCGCATTCTTAGACAAGGTAGACGGTGTTAGCGGTTTTGCTGTTTATGTGAAGTCCAAGGTCGGAAATTACCGACTGCCCTCA------AAC---AAACCGAGTGGCGCGGACACCGCATTGTTGAGA------ACCTAA
>KF268337_Murine_USA_2012-10-25
ATGAGTAGT------ACTACTCAGGCCCCAGAGCCCGTCTATCAATGGACGGCCGACGAGGCAGTTCAATTCCTTAAGGAATGGAACTTCTCGTTGGGCATTATACTACTCTTTATTACTATCATACTACAGTTCGGTTACACGAGCCGTAGCATGTTTATTTATGTTGTGAAAATGATAATCTTGTGGTTAATGTGGCCACTGACTATTGTTTTGTGTATTTTCAATTGCGTGTATGCGCTAAATAATGTGTATCTTGGATTTTCTATAGTGTTTACTATAGTGTCCATTGTAATCTGGATTATGTATTTTGTTAATAGCATAAGGTTGTTTATCAGGACTGGTAGCTGGTGGAGCTTCAACCCCGAAACAAACAACCTTATGTGTATAGATATGAAAGGTACCGTGTATGTTAGACCCATTATTGAGGATTACCATACACTAACAGCCACTATTATTCGTGGCCACCTCTACATGCAAGGTGTTAAGCTAGGCACCGGTTTCTCTTTGTCTGACTTGCCCGCTTATGTTACAGTTGCTAAGGTGTCACACCTTTGCACTTATAAGCGCGCATTCTTAGACAAGGTAGACGGTGTTAGCGGTTTTGCTGTTTATGTGAAGTCCAAGGTCGGAAATTACCGACTGCCCTCA------AAC---AAACCGAGTGGCGCGGACACCGCATTGTTGAGA------ACCTAA
>KF268338_Murine_USA_2012-10-25
ATGAGTAGT------ACTACTCAGGCCCCAGAGCCCGTCTATCAATGGACGGCCGACGAGGCAGTTCAATTCCTTAAGGAATGGAACTTCTCGTTGGGCATTATACTACTCTTTATTACTATCATACTACAGTTCGGTTACACGAGCCGTAGCATGTTTATTTATGTTGTGAAAATGATAATCTTGTGGTTAATGTGGCCACTGACTATTGTTTTGTGTATTTTCAATTGCGTGTATGCGCTAAATAATGTGTATCTTGGATTTTCTATAGTGTTTACTATAGTGTCCATTGTAATCTGGATTATGTATTTTGTTAATAGCATAAGGTTGTTTATCAGGACTGGTAGCTGGTGGAGCTTCAACCCCGAAACAAACAACCTTATGTGTATAGATATGAAAGGTACCGTGTATGTTAGACCCATTATTGAGGATTACCATACACTAACAGCCACTATTATTCGTGGCCACCTCTACATGCAAGGTGTTAAGCTAGGCACCGGTTTCTCTTTGTCTGACTTGCCCGCTTATGTTACAGTTGCTAAGGTGTCACACCTTTGCACTTATAAGCGCGCATTCTTAGACAAGGTAGACGGTGTTAGCGGTTTTGCTGTTTATGTGAAGTCCAAGGTCGGAAATTACCGACTGCCCTCA------AAC---AAACCGAGTGGCGCGGACACCGCATTGTTGAGA------ACCTAA
>KF268339_Murine_USA_2012-10-25
ATGAGTAGT------ACTACTCAGGCCCCAGAGCCCGTCTATCAATGGACGGCCGACGAGGCAGTTCAATTCCTTAAGGAATGGAACTTCTCGTTGGGCATTATACTACTCTTTATTACTATCATACTACAGTTCGGTTACACGAGCCGTAGCATGTTTATTTATGTTGTGAAAATGATAATCTTGTGGTTAATGTGGCCACTGACTATTGTTTTGTGTATTTTCAATTGCGTGTATGCGCTAAATAATGTGTATCTTGGATTTTCTATAGTGTTTACTATAGTGTCCATTGTAATCTGGATTATGTATTTTGTTAATAGCATAAGGTTGTTTATCAGGACTGGTAGCTGGTGGAGCTTCAACCCCGAAACAAACAACCTTATGTGTATAGATATGAAAGGTACCGTGTATGTTAGACCCATTATTGAGGATTACCATACACTAACAGCCACTATTATTCGTGGCCACCTCTACATGCAAGGTGTTAAGCTAGGCACCGGTTTCTCTTTGTCTGACTTGCCCGCTTATGTTACAGTTGCTAAGGTGTCACACCTTTGCACTTATAAGCGCGCATTCTTAGACAAGGTAGACGGTGTTAGCGGTTTTGCTGTTTATGTGAAGTCCAAGGTCGGAAATTACCGACTGCCCTCA------AAC---AAACCGAGTGGCGCGGACACCGCATTGTTGAGA------ACCTAA
>KF294357_Murine_China_2011--
ATGAGTGGT------CAAGCAACAACCCCAGAGCCAGTTTATAGCTGGACTGCGGATGAGGCAATCAGATTCCTAAAAGAATGGAATTTCTCTTTGGGTATCATACTACTTGTAATTACAATCATACTACAGTTCGGTTACACGAGCCGTAGCATGTTTGTTTATGTCATCAAGATGATAATTCTCTGGCTCATGTGGCCTCTGACTATCATTTTGGTTATTTTTAATTGCGTTTACGCACTGAATAATGTGTATCTTGGATTTTCTATAGTGTTTGCTATAGTGTCCATTATTATGTGGATTGTGTATTTTGTGAATAGTATTAGGTTGTTTATTAGGACTGGTAGTTGGTGGAGTTTCAACCCAGAAACAAACAACCTGATGTGTATAGATATGAAAGGGAGAATGTTTGTTAGGCCCATAATCGAGGACTACCACACCCTCACGGTCACAATAATACGTGGCCATCTTTACATTCAGGGTATAAAGCTTGGTGCCGGCTATACTCTATCCGATCTTCCCGCTTATGTGACTGTAGCAAAAGTTACACACATTTGCACGTATAAGCGGGCATTTTTGGATAAGATAGGCGATATCAGCGGTTTTGCAGTTTATGTGAAGTCCAAAGTCGGCAATTACCGACTGCCATCA------TCCCAAAAAGGAAATGGCATGGACACCGCATTGTTGAGAAATAATGTCTAA
>KF294370_Murine_China_2013--
ATGAGTAGT------TCTACTCCTACTCCTGCGCCTGTCTATTCTTGGACAGCCGAGGAGGCTGTTAGGTTCCTGAAAGAATGGAATTTCTCTTTAGGTATAATACTACTTGTAATTACAATCATACTACAGTTCGGTTACACGAGCCGTAGTATGTTTGTTTATGTTGTTAAGATGATCATTTTGTGGCTCATGTGGCCACTGACTATTGTTTTGACTATATTTAATTGCGTCTACGCATTGAATAATGTGTATCTTGGATTTTCTATAGTGTTGGCTATAGTTTCCATTATTATGTGGATTGTGTATTTTGTGAATAGTATTCGGTTGTTCATTAGAACTGGCAGTTGGTGGAGTTTCAACCCAGAAACGAACAACCTGATGTGTATTGATATGAAAGGTAAGGTATATGTTAGACCAGTAATCGAAGATTACCATACACTAACCGCCACTATTATTCGTGGCCACCTTTATATTCAAGGAGTCAAACTTGGTACTGGCTATGCACTTTCGGATTTGCCTGCTTATGTAACTGTGGCTAAGGTTCAGCACCTTTGCACCTATAAGCGTGCTTTTCTGGATAAAATAGACGGTACTAGTGGTTTTGCTGTTTATGTCAAGTCCAAAGTTGGTAATTACCGACTGCCTTCT------AAT---AAAACAGGAGGCATGGACACCGCATTGTTGAGA------ATCTAA
>KF294371_Murine_China_2013--
ATGAGTAGT------TCTACTCCTACTCCTGCGCCTGTCTATTCTTGGACAGCCGAGGAGGCTGTTAGGTTCCTGAAAGAATGGAATTTCTCTTTAGGTATAATACTACTTGTAATTACAATCATACTACAGTTCGGTTACACGAGCCGTAGTATGTTTGTTTATGTTGTTAAGATGATCATTTTGTGGCTCATGTGGCCACTGACTATTGTTTTGACTATATTTAATTGCGTCTACGCATTGAATAATGTGTATCTTGGATTTTCTATAGTGTTGGCTATAGTTTCCATTATTATGTGGATTGTGTATTTTGTGAATAGTATTCGGTTGTTCATTAGAACTGGCAGTTGGTGGAGTTTCAACCCAGAAACGAACAACCTGATGTGTATTGATATGAAAGGTAAGGTATATGTTAGACCAGTAATCGAAGATTACCATACACTAACCGCCACTATTATTCGTGGCCACCTTTATATTCAAGGAGTCAAACTTGGTACTGGCTATGCACTTTCGGATTTGCCTGCTTATGTAACTGTGGCTAAGGTTCAGCACCTTTGCACCTATAAGCGTGCTTTTCTGGATAAAATAGACGGTACTAGTGGTTTTGCTGTTTATGTCAAGTCCAAAGTTGGTAATTACCGACTGCCTTCT------AAT---AAAACAGGAGGCATGGACACCGCATTGTTGAGAAATCAAATCTAA
>KF294372_Murine_China_2011--
ATGAGTAGT------TCTACCCCCACCCCTATGCCGCTCTATCAATGGACGGCTGAAGAGGCAGTTCGATTCCTTAAGGAATGGAACTTCTCGTTGGGTATTATACTACTTGTTGTGACGATCATCCTACAGTTCGGTTATACGAGCCGTAGTATGTTTGTGTATGTTATTAAGATGATAATTTTGTGGTTAATGTGGCCACTGACTATTATTGTATGTGTTTTTAATTGTGTGTATGCGCTTAACAGCGTGTATCTCGGATTTTCTATAGTTTTTACTATAGTATCCGTTATTATGTGGATTATGTATTTTGTTAATAGCATACGGTTGTTTATTCGTACTGGTAGTTGGTGGAGTTTCAACCCAGAAACAAACAACCTAATGTGTATAGATATGAAGGGAACCATGTATGTTAGGCCCGTGATTGAGGATTACCATACATTAACAGCCACTATTATTCGTGGCCATCTCTTTATACAGGGTGTTAAACTAGGTACTGGCTATTCCCTCTCAGACTTGCCCGCTTACGTAACCGTTGCTAAAGTTCAGCATTTGTGCACATATAAGCGCGCTTTTCTGGATAAGATAGACGCTACTAGTGGTTTTGCTGTCTATGTGAAGTCCAAGGTCGGTAACTACCGACTGCCCTCA------AAT---AAAACGAGTGGCATGGACACCGCATTGTTGAGA------ATTTAA
>KF294457_Bat_China_2012--
ATGGCA---------GAGAACGGG------------------ACAATTTCCGTTGAGGAGCTTAAAAAACTCCTGGAACAATGGAATCTAGTAATAGGTTTCATTTTCCTTGCCTGGATTATGTTACTACAGTTTGCCTATTCCAACCGGAACAGGTTTCTGTATATAATAAAGCTTGTTTTCCTCTGGCTCTTGTGGCCAGTAACACTTGCTTGCTTTGTGCTTGCTGCTGTTTACAGAATTAATTGGGTGACTGGCGGAATTGCGATTGCAATGGCTTGTATAGTAGGCTTGATGTGGCTTAGCTACTTCGTTGCTTCTTTCAGGCTGTTTGCTCGCACCCGCTCAATGTGGTCATTCAATCCAGAAACAAACATTCTTCTCAATGTGCCTCTTCGAGGGACAATTTTGACCAGACCGCTCATGGAAAGTGAACTTGTCATTGGTGCTGTGATCATTCGTGGTCATTTGCGGATGGCTGGACACTCCCTTGGGCGC---TGTGACATAAAGGACCTGCCAAAAGAGATTACGGTGGCTACATCACGAACGCTTTCTTATTACAAATTAGGAGCGTCGCAGCGTGTAGGCACTGACTCAGGTTTTGCTGCATACAACCGCTACCGAATTGGAAACTACAAACTAAATACAGACCATTCA---GGTAGCAAC---GACAATATTGCTTTGCTAGTACAG------TAA
>KF367457_Bat_China_2012-09-
ATGGCT---------GAGAACGGG------------------ACTATTTCCGTTGAGGAGCTTAAAAGACTCCTGGAACAATGGAACCTAGTAATAGGTTTCCTATTCCTAGCCTGGATTATGTTACTACAATTTGCCTATTCTAATCGGAACAGGTTTTTGTACATAATAAAGCTTGTTTTCCTGTGGCTCTTGTGGCCAGTAACACTTGCTTGCTTTGTGCTTGCTGCTGTTTACAGAATTAATTGGGTGACTGGCGGGATTGCGATTGCAATGGCTTGTATTGTAGGCTTGATGTGGCTTAGCTACTTCATTGCTTCCTTCAGGCTATTTGCTCGTACCCGCTCAATGTGGTCATTCAACCCAGAAACAAACATTCTTCTCAATGTGCCTCTTCGAGGGACAATTGTGACCAGACCGCTCATGGAAAGTGAACTTGTCATTGGCGCTGTGATCATTCGTGGTCACTTGCGCATGGCTGGACACTCCCTAGGGCGC---TGTGACATCAAGGACCTGCCAAAAGAGATCACTGTGGCTACATCACGAACGCTTTCTTATTACAAATTAGGAGCGTCGCAGCGTGTAGGCACTGATTCAGGTTTTGCTGCATACAACCGCTACCGTATTGGAAACTACAAATTAAATACAGACCACGCC---GGTAGCAAC---GACAATATTGCTTTGCTAGTACAG------TAA
>KF430201_HumanHKU1_USA_2010-01-22
ATGAATAAA------TCT---TTTTTTCCT------------CAATTTACTTCTGATCAAGCTGTTACATTCTTAAAAGAATGGAATTTCTCTTTGGGTGTAATACTACTTTTTATTACTATCATATTGCAGTTCGGTTATACGAGCCGTAGTATGTTTGTTTATTTTATCAAGATGATTATTCTTTGGCTTATGTGGCCATTGACTATCACCTTGACTATATTTAATTGCTTTTATGCTCTGAATAATGCTTTTCTTGCATTTTCTATAGTGTTTACTATTATTTCTATTGTTATATGGATTCTTTATTTTGTTAATAGTATTCGGCTTTTTATTAGAACTGGCAGTTGGTGGAGTTTTAATCCAGAGACCAATAATCTTATGTGTATTGATATGAAAGGCAAGATGTTTGTTAGGCCAGTTATTGAGGACTATCACACATTAACTGCTACTGTTATTCGTGGTCATCTTTATATACAGGGTGTCAAACTTGGCACTGGTTATACTCTTTCAGATTTGCCCGTATATGTTACTGTAGCTAAGGTGCAAGTACTTTGTACCTATAAACGTGCCTTTTTAGATAAGTTAGATGTTAATAGTGGTTTTGCTGTTTTTGTTAAGTCTAAAGTTGGTAACTATCGTTTACCGTCT------AGT---AAACCTAGTGGTATGGATACTGCCTTGTTAAGAGCT------TAA
>KF514407_SARS_USA_2010-10-01
ATGGCA---------GACAACGGT------------------ACTATTACCGTTGAGGAGCTTAAACAACTCCTGGAACAATGGAACCTAGTAATAGGTTTCCTATTCCTAGCCTGGATTATGTTACTACAATTTGCCTATTCTAATCGGAACAGGTTTCTGTACATAATAAAGCTTGTTTTCCTCTGGCTCTTGTGGCCAGTAACACTTGCTTGTTTTGTGCTTGCCGCTGTCTACAGAATTAATTGGGTGACTGGCGGGATTGCGATTGCAATGGCTTGTATTGTAGGCTTGATGTGGCTTAGCTATTTCGTTGCTTCCTTCAGGCTGTTTGCTCGTACCCGCTCAATGTGGTCATTCAACCCAGAAACAAACATTCTTCTCAATGTGCCTCTCCGGGGGACAATTGTAACCAGACCGCTCATGGAAAGTGAACTTGTCATTGGTGCTGTGATCATTCGTGGTCACTTGCGAATGGCCGGACACCCCCTAGGGCGC---TGTGACATTAAGGACCTGCCAAAAGAGGTCACTGTGGCTACATCACGAACGCTTTCTTATTACAAATTAGGAGCGTCGCAGCGTGTAGGCACTGATTCAGGTTTTGCTGCATACAACCGCTACCGTATTGGAAACTATAAATTAAATACAGACCACGCC---GGTAGCAAC---GACAATATTGCTTTGCTAGTACAG------TAA
>KF530059_HumanOC43_USA_1995-01-11
ATGAGTAGT------ATA---ACTACACCAGCACCAGTTTATATCTGGACTGCTGATGAAGCTATTAAATTCCTAAAGGAATGGAATTTTTCTTTGGGTATTATACTACTTTTTATTACAATCATATTGCAATTTGGATATACAAGTCGCAGTATGTTTGTTTATGTTATTAAGATGATTATTTTGTGGCTTATGTGGCCCCTTACTATAATCTTAACTATTTTCAATTGCGTATATGCATTGAATAATGTGTATCTTGGCCTTTCTATAGTTTTTACCATAGTGGCCATTATTATGTGGATTGTGTATTTTGTGAATAGTATCAGGTTGTTTATTAGAACCGGAAGTTTTTGGAGTTTCAACCCAGAAACAAACAACTTGATGTGTATAGATATGAAAGGAACAATGTTTGTTAGGCCGATAATTGAGGACTACCATACCCTGACGGTCACAATAATACGCGGCCATCTTTACATTCAAGGTATAAAACTAGGTACTGGCTATTCTTTGGCAGATTTGCCAGCTTATATGACTGTTGCTAAGGTTACACACCTGTGCACATATAAGCGTGGTTTTCTTGACAGGATAAGCGATACTAGTGGTTTTGCTGTTTATGTTAAGTCCAAAGTCGGTAATTACCGACTGCCATCA------ACCCAAAAGGGTTCTGGCATGGACACCGCATTGTTGAGAAATAATATCTAA
>KF530060_HumanOC43_USA_1985-01-08
ATGAGTAGT------ATA---ACTACACCAGCACCAGTTTATATCTGGACTGCTGATGAAGCTATTAAATTCCTAAAGGAATGGAATTTTTCTTTGGGTATTATACTACTTTTTATTACAATCATATTGCAATTTGGATATACAAGTCGCAGTATGTTTGTTTATGTTATTAAGATGATTATTTTGTGGCTTATGTGGCCCCTTACTATAATCTTAACTATTTTCAATTGCGTATATGCATTGAATAATGTGTATCTTGGCCTTTCTATAGTTTTTACCATAGTGGCCATTATTATGTGGATTGTGTATTTTGTGAATAGTATCAGGTTGTTTATTAGAACCGGAAGTTTTTGGAGTTTCAACCCAGAAACAAACAACTTGATGTGTATAGATATGAAAGGAACAATGTTTGTTAGGCCGATAATTGAGGACTACCATACCCTGACGGTCACAATAATACGCGGCCATCTTTACATTCAAGGTATAAAACTAGGTACTGGCTATTCTTTGGCAGATTTGCCAGCTTATATGACTGTTGCTAAGGTTACATACCTGTGCACATATAAGCGTGGTTTTCTTGACAGGATAAGCGATACTAGTGGTTTTGCTGTTTATGTTAAGTCCAAAGTCGGTAATTACCGACTGCCATCA------ACCCAAAAGGGTTCTGGCATGGACACCGCATTGTTGAGAAATAATATCTAA
>KF530061_HumanOC43_USA_1990-01-19
ATGAGTAGT------ATA---ACTACACCAGCACCAGTTTATATCTGGACTGCTGATGAAGCTATTAAATTCCTAAAGGAATGGAATTTTTCTTTGGGTATTATACTACTTTTTATTACAATCATATTGCAATTTGGATATACAAGTCGCAGTATGTTTGTTTATGTTATTAAGATGATTATTTTGTGGCTTATGTGGCCCCTTACTATAATCTTAACTATTTTCAATTGCGTATATGCATTGAATAATGTGTATCTTGGCCTTTCTATAGTTTTTACCATAGTGGCCATTATTATGTGGATTGTGTATTTTGTGAATAGTATCAGGTTGTTTATTAGAACCGGAAGTTTTTGGAGTTTCAACCCAGAAACAAACAACTTGATGTGTATAGATATGAAAGGAACAATGTTTGTTAGGCCGATAATTGAGGACTACCATACCCTGACGGTCACAATAATACGCGGCCATCTTTACATTCAAGGTATAAAACTAGGTACTGGCTATTCTTTGGCAGATTTGCCAGCTTATATGACTGTTGCTAAGGTTACACACCTGTGCACATATAAGCGTGGTTTTCTTGACAGGATAAGCGATACTAGTGGTTTTGCTGTTTATGTTAAGTTCAAAGTCGGTAATTACCGACTGCCATCA------ACCCAAAAGGGTTCTGGCATGGACACCGCATTGTTGAGAAATAATATCTAA
>KF530062_HumanOC43_USA_1995-02-13
ATGAGTAGT------ATA---ACTACACCAGCACCAGTTTATATCTGGACTGCTGATGAAGCTATTAAATTCCTAAAGGAATGGAATTTTTCTTTGGGTATTATACTACTTTTTATTACAATCATATTGCAATTTGGATATACAAGTCGCAGTATGTTTGTTTATGTTATTAAGATGATTATTTTGTGGCTTATGTGGCCCCTTACTATAATCTTAACTATTTTCAATTGCGTATATGCATTGAATAATGTGTATCTTGGCCTTTCTATAGTTTTTACCATAGTGGCCATTATTATGTGGATTGTGTATTTTGTGAATAGTATCAGGTTGTTTATTAGAACCGGAAGTTTTTGGAGTTTCAACCCAGAAACAAACAACTTGATGTGTATAGATATGAAAGGAACAATGTTTGTTAGGCCGATAATTGAGGACTACCATACCCTGACGGTCACAATAATACGCGGCCATCTTTACATTCAAGGTATAAAACTAGGTACTGGCTATTCTTTGGCAGATTTGCCAGCTTATATGACTGTTGCTAAGGTTACACACCTGTGCACATATAAGCGTGGTTTTCTTGACAGGATAAGCGATACTAGTGGTTTTGCTGTTTATGTTAAGTCCAAAGTCGGTAATTACCGACTGCCATCA------ACCCAAAAGGGTTCTGGCATGGACACCGCATTGTTGAGAAATAATATCTAA
>KF530063_HumanOC43_USA_1996-12-30
ATGAGTAGT------AAA---ACTACACCAGCACCAGTTTATATCTGGACTGCTGATGAAGCTATTAAATTCCTAAAGGAATGGAATTTTTCTTTGGGTATTATACTACTTTTTATTACAATCATATTGCAATATGGATATACAAGTCGCAGTATGTTTGTTTATGTTATTAAGATGATTATTTTGTGGCTTATGTGGCCCATTACTATAATCTTAACTACTTTCAATTGCGTATACGCATTGAATAATGTGTATCTTGGCCTTTCTATAGTTTTTACCATAGTGGCCATTATTATGTGGATTGTGTATTTTGTGAATAGTATCAGGTTGTTTATTAGAACTGGAAGTTTTTGGAGTTTTAACCCAGAAACAAACAACTTGATGTGTATAGATATGAAAGGAACAATGTATGTTAGGCCGATAATTGAGGACTATCATACCCTGACGGTCACAATAATACGCGGTCATCTTTACATTCAAGGTATAAAACTAGGTATTGGCTATTCTTTGGCAGATTTGCCAGCTTATATGACTGTTGCTAAGGTTACACACCTGTGCACATATAAGCGTGGTTTTCTTGACAGGATAAGCGATACTAGTGGTTTTGCTGTTTATGTTAAGTCCAAAGTTGGTAATTACCGACTGCCATCA------ACCCAAAAGGGTTCTGGCATGGACACCGCATTGTTGAGAAATAATATCTAA
>KF530064_HumanOC43_USA_1996-12-04
ATGAGTAGT------ATA---ACTACACCAGCACCAGTTTATATCTGGACTGCTGATGAAGCTATTAAATTCCTAAAGGAATGGAATTTTTCTTTGGGTATTATACTACTTTTTATTACAATCATATTGCAATTTGGATATACAAGTCGCAGTATGTTTGTTTATGTTATTAAGATGATTATTTTGTGGCTTATGTGGCCCCTTACTATAATCTTAACTATTTTCAATTGCGTATATGCATTGAATAATGTGTATCTTGGCCTTTCTATAGTTTTCACCATAGTGGCCATTATTATGTGGATTGTGTATTTTGTGAATAGTATCAGGTTGTTTATTAGAACCGGAAGTTTTTGGAGTTTCAACCCAGAAACAAACAACTTGATGTGTATAGATATGAAAGGAACAATGTTTGTTAGGCCGATAATTGAGGACTACCATACCCTGACGGTCACAATAATACGCGGCCATCTTTACATTCAAGGTATAAAACTAGGTACTGGCTATTCTTTGGCAGATTTGCCAGCTTATATGACTGTTGCTAAGGTCACACACCTGTGCACATATAAGCGTGGTTTTCTTGACAAGATAAGCGATACTAGTGGTTTTGCTGTTTATGTTAAGTCCAAAGTCGGTAATTACCGACTGCCATCA------ACCCAAAAGGGTTCTGGCATGGACACCGCATTGTTGAGAAATAATATCTAA
>KF530065_HumanOC43_USA_1990-01-17
ATGAGTAGT------ATA---ACTACACCAGCACCAGTTTATATCTGGACTGCTGATGAAGCTATTAAATTCCTAAAGGAATGGAATTTTTCTTTGGGTATTATACTACTTTTTATTACAATCATATTGCAATTTGGATATACAAGTCGCAGTATGTTTGTTTATGTTATTAAGATGATTATTTTGTGGCTTATGTGGCCCCTTACTATAATCTTAACTATTTTCAATTGCGTATATGCATTGAATAATGTGTATCTTGGCCTTTCTATAGTTTTTACCATAGTGGCCATTATTATGTGGATTGTGTATTTTGTGAATAGTATCAGGTTGTTTATTAGAACCGGAAGTTTTTGGAGTTTCAACCCAGAAACAAACAACTTGATGTGTATAGATATGAAAGGAACAATGTTTGTTAGGCCGATAATTGAGGACTACCATACCCTGACGGTCACAATAATACGCGGCCATCTTTACATTCAAGGTATAAAACTAGGTACTGGCTATTCTTTGGCAGATTTGCCAGCTTATATGACTGTTGCTAAGGTTACACACCTGTGCACATATAAGCGTGGTTTTCTTGACAGGATAAGCGATACTAGTGGTTTTGCTGTTTATGTTAAGTTCAAAGTCGGTAATTACCGACTGCCATCA------ACCCAAAAGGGTTCTGGCATGGACACCGCATTGTTGAGAAATAATATCTAA
>KF530066_HumanOC43_USA_1990-01-16
ATGAGTAGT------ATA---ACTACACCAGCACCAGTTTATATCTGGACTGCTGATGAAGCTATTAAATTCCTAAAGGAATGGAATTTTTCTTTGGGTATTATACTACTTTTTATTACAATCATATTGCAATTTGGATATACAAGTCGCAGTATGTTTGTTTATGTTATTAAGATGATTATTTTGTGGCTTATGTGGCCCCTTACTATAATCTTAACTATTTTCAATTGCGTATATGCATTGAATAATGTGTATCTTGGCCTTTCTATAGTTTTTACCATAGTGGCCATTATTATGTGGATTGTGTATTTTGTGAATAGTATCAGGTTGTTTATTAGAACCGGAAGTTTTTGGAGTTTCAACCCAGAAACAAACAACTTGATGTGTATAGATATGAAAGGAACAATGTTTGTTAGGCCGATAATTGAGGACTACCATACCCTGACGGTCACAATAATACGCGGCCATCTTTACATTCAAGGTATAAAACTAGGTACTGGCTATTCTTTGGCAGATTTGCCAGCTTATATGACTGTTGCTAAGGTTACACACCTGTGCACATATAAGCGTGGTTTTCTTGACAGGATAAGCGATACTAGTGGTTTTGCTGTTTATGTTAAGTTCAAAGTCGGTAATTACCGACTGCCATCA------ACCCAAAAGGGTTCTGGCATGGACACCGCATTGTTGAGAAATAATATCTAA
>KF530067_HumanOC43_USA_1991-02-07
ATGAGTAGT------AAA---ACTACACCAGCACCAGTTTATATCTGGACTGCTGATGAAGCTATTAAATTCCTAAAGGAATGGAATTTTTCTTTGGGTATTATACTACTTTTTATTACAATCATATTGCAATTTGGATATACAAGTCGCAGTATGTTTGTTTATGTTATTAAGATGATTATTTTGTGGCTTATGTGGCCCCTTACTATAATCTTAACTACTTTCAATTGCGTATACGCATTGAATAATGTGTATCTTGGCCTTTCTATAGTTTTTACCATAGTGGCCATTATTATGTGGATTGTGTATTTTGTGAATAGTATCAGGTTGTTTATTAGAACTGGAAGTTTTTGGAGTTTTAACCCAGAAACAAACAACTTGATGTGTATAGATATGAAAGGAACAATGTATGTTAGGCCGATAATTGAGGACTATCATACCCTGACGGTCACAATAATACGCGGCCATCTTTACATTCAAGGTATAAAACTAGGTACTGGCTATTCTTTGGCAGATTTGCCAGCTTATATGACTGTTGCTAAGGTCACACACCTGTGCACATATAAGCGTGGTTTTCTTGACAGGATAAGCGATACTAGTGGTTTTGCTGTTTATGTTAAATCCAAAGTCGGTAATTACCGACTGCCATCA------ACCCAAAAGGGTTCTGGCATGGACACCGCATTGTTGAGAAATAATATCTAA
>KF530068_HumanOC43_USA_2000-07-27
ATGAGTAGT------AAA---ACTACACCAGCACCAGTTTATATCTGGACTGCTGATGAAGCTATTAAATTCCTAAAGGAATGGAATTTTTCTTTGGGTATTATACTACTTTTTATTACAATCATATTGCAATATGGATATACAAGTCGCAGTATGTTTGTTTATGTTATTAAGATGATTATTTTGTGGCTTATGTGGCCCATTACTATAATCTTAACTACTTTCAATTGCGTATACGCATTGAATAATGTGTATCTTGGCCTTTCTATAGTTTTTACCATAGTGGCCATTATTATGTGGATTGTGTATTTTGTGAATAGTATCAGGTTGTTTATTAGAACTGGAAGTTTTTGGAGTTTTAACCCAGAAACAAACAACTTGATGTGTATAGATATGAAAGGAACAATGTATGTTAGGCCGATAATTGAGGACTATCATACCCTGACGGTCACAATAATACGCGGTCATCTTTACATTCAAGGTATAAAACTAGGTATTGGCTATTCTTTGGCAGATTTGCCAGCTTATATGACTGTTGCTAAGGTTACACACCTGTGCACATATAAGCGTGGTTTTCTTGACAGGATAAGCGATACTAGTGGTTTTGCTGTTTATGTTAAGTCCAAAGTCGGTAATTACCGACTGCCATCA------ACCCAAAAGGGTTCTGGCATGGACACCGCATTGTTGAGAAATAATATCTAA
>KF530069_HumanOC43_USA_1998-02-05
ATGAGTAGT------AAA---ACTACACCAGCACCAGTTTATATCTGGACTGCTGATGAAGCTATTAAATTCCTAAAGGAATGGAATTTTTCTTTGGGTATTATACTACTTTTTATTACAATCATATTGCAATATGGATATACAAGTCGCAGTATGTTTGTTTATGTTATTAAGATGATTATTTTGTGGCTTATGTGGCCCATTACTATAATCTTAACTACTTTCAATTGCGTATACGCATTGAATAATGTGTATCTTGGCCTTTCTATAGTTTTTACCATAGTGGCCATTATTATGTGGATTGTGTATTTTGTGAATAGTATCAGGTTGTTTATTAGAACTGGAAGTTTTTGGAGTTTTAACCCAGAAACAAACAACTTGATGTGTATAGATATGAAAGGAACAATGTATGTTAGGCCGATAATTGAGGACTATCATACCCTGACGGTCACAATAATACGCGGTCATCTTTACATTCAAGGTATAAAACTAGGTATTGGCTATTCTTTGGCAGATTTGCCAGCTTATATGACTGTTGCTAAGGTTACACACCTGTGCACATATAAGCGTGGTTTTCTTGACAGGATAAGCGATACTAGTGGTTTTGCTGTTTATGTTAAGTCCAAAGTTGGTAATTACCGACTGCCATCA------ACCCAAAAGGGTTCTGGCATGGACACCGCATTGTTGAGAAATAATATCTAA
>KF530070_HumanOC43_USA_1999-01-15
ATGAGTAGT------AAA---ACTACACCAGCACCAGTTTATATCTGGACTGCTGATGAAGCTATTAAATTCCTAAAGGAATGGAATTTTTCTTTGGGTATTATACTACTTTTTATTACAATCATATTGCAATATGGATATACAAGTCGCAGTATGTTTGTTTATGTTATTAAGATGATTATTTTGTGGCTTATGTGGCCCATTACTATAATCTTAACTACTTTCAATTGCGTATACGCATTGAATAATGTGTATCTTGGCCTTTCTATAGTTTTTACCATAGTGGCCATTATTATGTGGATTGTGTATTTTGTGAATAGTATCAGGTTGTTTATTAGAACTGGAAGTTTTTGGAGTTTTAACCCAGAAACAAACAACTTGATGTGTATAGATATGAAAGGAACAATGTATGTTAGGCCGATAATTGAGGACTATCATACCCTGACGGTCACAATAATACGCGGTCATCTTTACATTCAAGGTATAAAACTAGGTATTGGCTATTCTTTGGCAGATTTGCCAGCTTATATGACTGTTGCTAAGGTTACACACCTGTGCACATATAAGCGTGGTTTTCTTGACAGGATAAGCGATACTAGTGGTTTTGCTGTTTATGTTAAGTCCAAAGTCGGTAATTACCGACTGCCATCA------ACCCAAAAGGGTTCTGGCATGGACACCGCATTGTTGAGAAATAATATCTAA
>KF530071_HumanOC43_USA_1992-05-04
ATGAGTAGT------AAA---ACTACACCAGCACCAGTTTATATCTGGACTGCTGATGAAGCTATTAAATTCCTAAAGGAATGGAATTTTTCTTTGGGTATTATACTACTTTTTATTACAATCATATTGCAATTTGGATATACAAGTCGCAGTATGTTTGTTTATGTTATTAAGATGATTATTTTGTGGCTTATGTGGCCCCTTACTATAATCTTAACTACTTTCAATTGCGTATACGCATTGAATAATGTGTATCTTGGCCTTTCTATAGTTTTTACCATAGTGGCCATTATTATGTGGATTGTGTATTTTGTGAATAGTATCAGGTTGTTTATTAGAACTGGAAGTTTTTGGAGTTTTAACCCAGAAACAAACAACTTGATGTGTATAGATATGAAAGGAACAATGTATGTTAGGCCGATAATTGAGGACTATCATACCCTGACGGTCACAATAATACGCGGCCATCTTTACATTCAAGGTATAAAACTAGGTACTGGCTATTCTTTGGCAGATTTGCCAGCTTATATGACTGTTGCTAAGGTTACACACCTGTGCACATATAAGCGTGGTTTTCTTGACAGGATAAGCGATACTAGTGGTTTTGCTGTTTATGTTAAATCCAAAGTCGGTAATTACCGACTGCCATCA------ACCCAAAAGGGTTCTGGCATGGATACCGCATTGTTGAGAAATAATATCTAA
>KF530072_HumanOC43_USA_1997-12-11
ATGAGTAGT------ATA---ACTACACCAGCACCAGTTTATATCTGGACTGCTGATGAAGCTATTAAATTCCTAAAGGAATGGAATTTTTCTTTGGGTATTATACTACTTTTTATTACAATCATATTGCAATTTGGATATACAAGTCGCAGTATGTTTGTTTATGTTATTAAGATGATTATTTTGTGGCTTATGTGGCCCCTTACTATAATCTTAACTATTTTCAATTGCGTATATGCATTGAATAATGTGTATCTTGGCCTTTCTATAGTTTTCACCATAGTGGCCATTATTATGTGGATTGTGTATTTTGTGAATAGTATCAGGTTGTTTATTAGAACCGGAAGTTTTTGGAGTTTCAACCCAGAAACAAACAACTTGATGTGTATAGATATGAAAGGAACAATGTTTGTTAGGCCGATAATTGAGGACTACCATACCCTGACGGTCACAATAATACGCGGCCATCTTTACATTCAAGGTATAAAACTAGGTACTGGCTATTCTTTGGCAGATTTGCCAGCTTATATGACTGTTGCTAAGGTCACACACCTGTGCACATATAAGCGTGGTTTTCTTGACAAGATAAGCGATACTAGTGGTTTTGCTGTTTATGTTAAGTCCAAAGTCGGTAATTACCGACTGCCATCA------ACCCAAAAGGGTTCTGGCATGGACACCGCATTGTTGAGAAATAATATCTAA
>KF530073_HumanOC43_USA_1989-12-21
ATGAGTAGT------ATA---ACTACACCAGCACCAGTTTATATCTGGACTGCTGATGAAGCTATTAAATTCCTAAAGGAATGGAATTTTTCTTTGGGTATTATACTACTTTTTATTACAATCATATTGCAATTTGGATATACAAGTCGCAGTATGTTTGTTTATGTTATTAAGATGATTATTTTGTGGCTTATGTGGCCCCTTACTATAATCTTAACTATTTTCAATTGCGTATATGCATTGAATAATGTGTATCTTGGCCTTTCTATAGTTTTTACCATAGTGGCCATTATTATGTGGATTGTGTATTTTGTGAATAGTATCAGGTTGTTTATTAGAACCGGAAGTTTTTGGAGTTTCAACCCAGAAACAAACAACTTGATGTGTATAGATATGAAAGGAACAATGTTTGTTAGGCCGATAATTGAGGACTACCATACCCTGACGGTCACAATAATACGCGGCCATCTTTACATTCAAGGTATAAAACTAGGTACTGGCTATTCTTTGGCAGATTTGCCAGCTTATATGACTGTTGCTAAGGTTACACACCTGTGCACATATAAGCGTGGTTTTCTTGACAGGATAAGCGATACTAGTGGTTTTGCTGTTTATGTTAAGTTCAAAGTCGGTAATTACCGACTGCCATCA------ACCCAAAAGGGTTCTGGCATGGACACCGCATTGTTGAGAAATAATATCTAA
>KF530074_HumanOC43_USA_1992-12-16
ATGAGTAGT------ATA---ACTACACCAGCACCAGTTTATATCTGGACTGCTGATGAAGCTATTAAATTCCTAAAGGAATGGAATTTTTCTTTGGGTATTATACTACTTTTTATTACAATCATATTGCAATTTGGATATACAAGTCGCAGTATGTTTGTTTATGTTATTAAGATGATTATTTTGTGGCTTATGTGGCCCCTTACTATAATCTTAACTATTTTCAATTGCGTATATGCATTGAATAATGTGTATCTTGGCCTTTCTATAGTTTTTACCATAGTGGCCATTATTATGTGGATTGTGTATTTTGTGAATAGTATCAGGTTGTTTATTAGAACCGGAAGTTTTTGGAGTTTCAACCCAGAAACAAACAACTTGATGTGTATAGATATGAAAGGAACAATGTTTGTTAGGCCGATAATTGAGGACTACCATACCTTGACGGTCACAATAATACGCGGCCATCTTTACATTCAAGGTATAAAACTAGGTACTGGCTATTCTTTGGCAGATTTGCCAGCTTATATGACTGTTGCTAAGGTTACACACCTGTGCACATATAAGCGTGGTTTTCTTGACAGGATAAGCGATACTAGTGGTTTTGCTGTTTATGTTAAGTCCAAAGTCGGTAATTACCGACTGCCATCA------ACCCAAAAGGGTTCTGGCATGGACACCGCATTGTTGAGAAATAATATCTAA
>KF530075_HumanOC43_USA_1995-03-09
ATGAGTAGT------ATA---ACTACACCAGCACCAGTTTATATCTGGACTGCTGATGAAGCTATTAAATTCCTAAAGGAATGGAATTTTTCTTTGGGTATTATACTACTTTTTATTACAATCATATTGCAATTTGGATATACAAGTCGCAGTATGTTTGTTTATGTTATTAAGATGATTATTTTGTGGCTTATGTGGCCCCTTACTATAATCTTAACTATTTTCAATTGCGTATATGCATTGAATAATGTGTATCTTGGCCTTTCTATAGTTTTTACCATAGTGGCCATTATTATGTGGATTGTGTATTTTGTGAATAGTATCAGGTTGTTTATTAGAACCGGAAGTTTTTGGAGTTTCAACCCAGAAACAAACAACTTGATGTGTATAGATATGAAAGGAACAATGTTTGTTAGGCCGATAATTGAGGACTACCATACCCTGACGGTCACAATAATACGCGGCCATCTTTACATTCAAGGTATAAAACTAGGTACTGGCTATTCTTTGGCAGATTTGCCAGCTTATATGACTGTTGCTAAGGTTACACACCTGTGCACATATAAGCGTGGTTTTCTTGACAGGATAAGCGATACTAGTGGTTTTGCTGTTTATGTTAAGTCCAAAGTCGGTAATTACCGACTGCCATCA------ACCCAAAAGGGTTCTGGCATGGACACCGCATTGTTGAGAAATAATATCTAA
>KF530076_HumanOC43_USA_1991-01-03
ATGAGTAGT------AAA---ACTACACCAGCACCAGTTTATATCTGGACTGCTGATGAAGCTATTAAATTCCTAAAGGAATGGAATTTTTCTTTGGGTATTATACTACTTTTTATTACAATCATATTGCAATTTGGATATACAAGTCGCAGTATGTTTGTTTATGTTATTAAGATGATTATTTTGTGGCTTATGTGGCCCCTTACTATAATCTTAACTACTTTCAATTGCGTATACGCATTGAATAATGTGTATCTTGGCCTTTCTATAGTTTTTACCATAGTGGCCATTATTATGTGGATTGTGTATTTTGTGAATAGTATCAGGTTGTTTATTAGAACTGGAAGTTTTTGGAGTTTTAACCCAGAAACAAACAACTTGATGTGTATAGATATGAAAGGAACAATGTATGTTAGGCCGATAATTGAGGACTATCATACCCTGACGGTCACAATAATACGCGGCCATCTTTACATTCAAGGTATAAAACTAGGTACTGGCTATTCTTTGGCAGATTTGCCAGCTTATATGACTGTTGCTAAGGTTACACACCTGTGCACATATAAGCGTGGTTTTCTTGACAGGATAAGCGATACTAGTGGTTTTGCTGTTTATGTTAAATCCAAAGTCGGTAATTACCGACTGCCATCA------ACCCAAAAGGGTTCTGGCATGGACACCGCATTGTTGAGAAATAATATCTAA
>KF530077_HumanOC43_USA_1987-03-12
ATGAGTAGT------ATA---ACTACACCAGCACCAGTTTATATCTGGACTGCTGATGAAGCTATTAAATTCCTAAAGGAATGGAATTTTTCTTTGGGTATTATACTACTTTTTATTACAATCATATTGCAATTTGGATATACAAGTCGCAGTATGTTTGTTTATGTTATTAAGATGATTATTTTGTGGCTTATGTGGCCCCTTACTATAATCTTAACTATTTTCAATTGCGTATATGCATTGAATAATGTGTATCTTGGCCTTTCTATAGTTTTTACCATAGTGGCCATTATTATGTGGATTGTGTATTTTGTGAATAGTATCAGGTTGTTTATTAGAACCGGAAGTTTTTGGAGTTTCAACCCAGAAACAAACAACTTGATGTGTATAGATATGAAAGGAACAATGTTTGTTAGGCCGATAATTGAGGACTACCATACCCTGACGGTCACAATAATACGCGGCCATCTTTACATTCAAGGTATAAAACTAGGTACTGGCTATTCTTTGGCAGATTTGCCAGCTTATATGACTGTTGCTAAGGTTACATACCTGTGCACATATAAGCGTGGTTTTCTTGACAGGATAAGCGATACTAGTGGTTTTGCTGTTTATGTTAAGTCCAAAGTCGGTAATTACCGACTGCCATCA------ACCCAAAAGGGTTCTGGCATGGACACCGCATTGTTGAGAAATAATATCTAA
>KF530078_HumanOC43_USA_1996-12-17
ATGAGTAGT------ATA---ACTACACCAGCACCAGTTTATATCTGGACTGCTGATGAAGCTATTAAATTCCTAAAGGAATGGAATTTTTCTTTGGGTATTATACTACTTTTTATTACAATCATATTGCAATTTGGATATACAAGTCGCAGTATGTTTGTTTATGTTATTAAGATGATTATTTTGTGGCTTATGTGGCCCCTTACTATAATCTTAACTATTTTCAATTGCGTATATGCATTGAATAATGTGTATCTTGGCCTTTCTATAGTTTTCACCATAGTGGCCATTATTATGTGGATTGTGTATTTTGTGAATAGTATCAGGTTGTTTATTAGAACCGGAAGTTTTTGGAGTTTCAACCCAGAAACAAACAACTTGATGTGTATAGATATGAAAGGAACAATGTTTGTTAGGCCGATAATTGAGGACTACCATACCCTGACGGTCACAATAATACGCGGCCATCTTTACATTCAAGGTATAAAACTAGGTACTGGCTATTCTTTGGCAGATTTGCCAGCTTATATGACTGTTGCTAAGGTCACACACCTGTGCACATATAAGCGTGGTTTTCTTGACAAGATAAGCGATACTAGTGGTTTTGCTGTTTATGTTAAGTCCAAAGTCGGTAATTACCGACTGCCATCA------ACCCAAAAGGGTTCTGGCATGGACACCGCATTGTTGAGAAATAATATCTAA
>KF530079_HumanOC43_USA_1991-03-14
ATGAGTAGT------AAA---ACTACACCAGCACCAGTTTATATCTGGACTGCTGATGAAGCTATTAAATTCCTAAAGGAATGGAATTTTTCTTTGGGTATTATACTACTTTTTATTACAATCATATTGCAATTTGGATATACAAGTCGCAGTATGTTTGTTTATGTTATTAAGATGATTATTTTGTGGCTTATGTGGCCCCTTACTATAATCTTAACTACTTTCAATTGCGTATACGCATTGAATAATGTGTATCTTGGCCTTTCTATAGTTTTTACCATAGTGGCCATTATTATGTGGATTGTGTATTTTGTGAATAGTATCAGGTTGTTTATTAGAACTGGAAGTTTTTGGAGTTTTAACCCAGAAACAAACAACTTGATGTGTATAGATATGAAAGGAACAATGTATGTTAGGCCGATAATTGAGGACTATCATACCCTGACGGTCACAATAATACGCGGCCATCTTTACATTCAAGGTATAAAACTAGGTACTGGCTATTCTTTGGCAGATTTGCCAGCTTATATGACTGTTGCTAAGGTTACACACCTGTGCACATATAAGCGTGGTTTTCTTGACAGGATAAGCGATACTAGTGGTTTTGCTGTTTATGTTAAATCCAAAGTCGGTAATTACCGACTGCCATCA------ACCCAAAAGGGTTCTGGCATGGACACCGCATTGTTGAGAAATAATATCTAA
>KF530080_HumanOC43_USA_1997-12-18
ATGAGTAGT------ATA---ACTACACCAGCACCAGTTTATATCTGGACTGCTGATGAAGCTATTAAATTCCTAAAGGAATGGAATTTTTCTTTGGGTATTATACTACTTTTTATTACAATCATATTGCAATTTGGATATACAAGTCGCAGTATGTTTGTTTATGTTATTAAGATGATTATTTTGTGGCTTATGTGGCCCCTTACTATAATCTTAACTATTTTCAATTGCGTATATGCATTGAATAATGTGTATCTTGGCCTTTCTATAGTTTTCACCATAGTGGCCATTATTATGTGGATTGTGTATTTTGTGAATAGTATCAGGTTGTTTATAAGAACCGGAAGTTTTTGGAGTTTCAACCCAGAAACAAACAACTTGATGTGTATAGATATGAAAGGAACAATGTTTGTTAGGCCGATAATTGAGGACTACCATACCCTGACGGTCACAATAATACGCGGCCATCTTTACATTCAAGGTATAAAACTAGGTACTGGCTATTCTTTGGCAGATTTGCCAGCTTATATGACTGTTGCTAAGGTCACACACCTGTGCACATATAAGCGTGGTTTTCTTGACAAGATAAGCGATACTAGTGGTTTTGCTGTTTATGTTAAGTCCAAAGTCGGTAATTACCGACTGCCATCA------ACCCAAAAGGGTTCTGGCATGGACACCGCATTGTTGAGAAATAATATCTAA
>KF530081_HumanOC43_USA_1999-01-07
ATGAGTAGT------AAA---ACTACACCAGCACCAGTTTATATCTGGACTGCTGATGAAGCTATTAAATTCCTAAAGGAATGGAATTTTTCTTTGGGTATTATACTACTTTTTATTACAATCATATTGCAATATGGATATACAAGTCGCAGTATGTTTGTTTATGTTATTAAGATGATTATTTTGTGGCTTATGTGGCCCATTACTATAATCTTAACTACTTTCAATTGCGTATACGCATTGAATAATGTGTATCTTGGCCTTTCTATAGTTTTTACCATAGTGGCCATTATTATGTGGATTGTGTATTTTGTGAATAGTATCAGGTTGTTTATTAGAACTGGAAGTTTTTGGAGTTTTAACCCAGAAACAAACAACTTGATGTGTATAGATATGAAAGGAACAATGTATGTTAGGCCGATAATTGAGGACTATCATACCCTGACGGTCACAATAATACGCGGTCATCTTTACATTCAAGGTATAAAACTAGGTATTGGCTATTCTTTGGCAGATTTGCCAGCTTATATGACTGTTGCTAAGGTTACACACCTGTGCACATATAAGCGTGGTTTTCTTGACAGGATAAGCGATACTAGTGGTTTTGCTGTTTATGTTAAGTCCAAAGTCGGTAATTACCGACTGCCATCA------ACCCAAAAGGGTTCTGGCATGGACACCGCATTGTTGAGAAATAATATCTAA
>KF530082_HumanOC43_USA_1991-02-07
ATGAGTAGT------AAA---ACTACACCAGCACCAGTTTATATCTGGACTGCTGATGAAGCTATTAAATTCCTAAAGGAATGGAATTTTTCTTTGGGTATTATACTACTTTTTATTACAATCATATTGCAATTTGGATATACAAGTCGCAGTATGTTTGTTTATGTTGTTAAGATGATTATTTTGTGGCTTATGTGGCCCCTTACTATAATCTTAACTACTTTCAATTGCGTATACGCATTGAATAATGTGTATCTTGGCCTTTCTATAGTTTTTACCATAGTGGCCATTATTATGTGGATTGTGTATTTTGTGAATAGTATCAGGTTGTTTATTAGAACTGGAAGTTTTTGGAGTTTTAACCCAGAAACAAACAACTTGATGTGTATAGATATGAAAGGAACAATGTATGTTAGGCCGATAATTGAGGACTATCATACCCTGACGGTCACAATAATACGCGGCCATCTTTACATTCAAGGTATAAAACTAGGTACTGGCTATTCTTTGGCAGATTTGCCAGCTTATATGACTGTTGCTAAGGTTACACACCTGTGCACATATAAGCGTGGTTTTCTTGACAGGATAAGCGATACTAGTGGTTTTGCTGTTTATGTTAAATCCAAAGTCGGTAATTACCGACTGCCATCA------ACCCAAAAGGGTTCTGGCATGGACACCGCATTGTTGAGAAATAATATCTAA
>KF530083_HumanOC43_USA_1987-03-17
ATGAGTAGT------ATA---ACTACACCAGCACCAGTTTATATCTGGACTGCTGATGAAGCTATTAAATTCCTAAAGGAATGGAATTTTTCTTTGGGTATTATACTACTTTTTATTACAATCATATTGCAATTTGGATATACAAGTCGCAGTATGTTTGTTTATGTTATTAAGATGATTATTTTGTGGCTTATGTGGCCCCTTACTATAATCTTAACTATTTTCAATTGCGTATATGCATTGAATAATGTGTATCTTGGCCTTTCTATAGTTTTTACCATAGTGGCCATTATTATGTGGATTGTGTATTTTGTGAATAGTATCAGGTTGTTTATTAGAACCGGAAGTTTTTGGAGTTTCAACCCAGAAACAAACAACTTGATGTGTATAGATATGAAAGGAACAATGTTTGTTAGGCCGATAATTGAGGACTACCATACCCTGACGGTCACAATAATACGCGGCCATCTTTACATTCAAGGTATAAAACTAGGTACTGGCTATTCTTTGGCAGATTTGCCAGCTTATATGACTGTTGCTAAGGTTACATACCTGTGCACATATAAGCGTGGTTTTCTTGACAGGATAAGCGATACTAGTGGTTTTGCTGTTTATGTTAAGTCCAAAGTCGGTAATTACCGACTGCCATCA------ACCCAAAAGGGTTCTGGCATGGACACCGCATTGTTGAGAAATAATATCTAA
>KF530084_HumanOC43_USA_1995-01-12
ATGAGTAGT------AAA---ACTACACCAGCACCAGTTTATATCTGGACTGCTGATGAAGCCATTAAATTCCTAAAGGAATGGAATTTTTCTTTGGGTATTATACTACTTTTTATTACAATCATATTGCAATATGGATATACAAGTCGCAGTATGTTTGTTTATGTTATTAAGATGATTATTTTGTGGCTTATGTGGCCCATTACTATAATCTTAACTACTTTCAATTGCGTATACGCATTGAATAATGTGTATCTTGGCCTTTCTATAGTTTTTACCATAGTGGCCATTATTATGTGGATTGTGTATTTTGTGAATAGTATCAGGTTGTTTATTAGAACTGGAAGTTTTTGGAGTTTTAACCCAGAAACAAACAACTTGATGTGTATAGATATGAAAGGAACAATGTATGTTAGGCCGATAATTGAGGACTATCATACCCTGACGGTCACAATAATACGCGGTCATCTTTACATTCAAGGTATAAAACTAGGTATTGGCTATTCTTTGGCAGATTTGCCAGCTTATATGACTGTTGCTAAGGTTACACACCTGTGCACATATAAGCGTGGTTTTCTTGACAGGATAAGCGATACTAGTGGTTTTGCTGTTTATGTTAAGTCCAAAGTCGGTAATTACCGACTGCCATCA------ACCCAAAAGGGTTCTGGCATGGACACCGCATTGTTGAGAAATAATATCTAA
>KF530085_HumanOC43_USA_1987-01-22
ATGAGTAGT------ATA---ACTACACCAGCACCAGTTTATATCTGGACTGCTGATGAAGCTATTAAATTCCTAAAGGAATGGAATTTTTCTTTGGGTATTATACTACTTTTTATTACAATCATATTGCAATTTGGATATACAAGTCGCAGTATGTTTGTTTATGTTATTAAGATGATTATTTTGTGGCTTATGTGGCCCCTTACTATAATCTTAACTATTTTCAATTGCGTATATGCATTGAATAATGTGTATCTTGGCCTTTCTATAGTTTTTACCATAGTGGCCATTATTATGTGGATTGTGTATTTTGTGAATAGTATCAGGTTGTTTATTAGAACCGGAAGTTTTTGGAGTTTCAACCCAGAAACAAACAACTTGATGTGTATAGATATGAAAGGAACAATGTTTGTTAGGCCGATAATTGAGGACTACCATACCCTGACGGTCACAATAATACGCGGCCATCTTTACATTCAAGGTATAAAACTAGGTACTGGCTATTCTTTGGCAGATTTGCCAGCTTATATGACTGTTGCTAAGGTTACACACCTGTGCACATATAAGCGTGGTTTTCTTGACAGGATAAGCGATACTAGTGGTTTTGCTGTTTATGTTAAGTCCAAAGTCGGTAATTACCGACTGCCATCA------ACCCAAAAGGGTTCTGGCATGGACACCGCATTGTTGAGAAATAATATCTAA
>KF530086_HumanOC43_USA_1987-02-10
ATGAGTAGT------ATA---ACTACACCAGCACCAGTTTATATCTGGACTGCTGATGAAGCTATTAAATTCCTAAAGGAATGGAATTTTTCTTTGGGTATTATACTACTTTTTATTACAATCATATTGCAATTTGGATATACAAGTCGCAGTATGTTTGTTTATGTTATTAAGATGATTATTTTGTGGCTTATGTGGCCCCTTACTATAATCTTAACTATTTTCAATTGCGTATATGCATTGAATAATGTGTATCTTGGCCTTTCTATAGTTTTTACCATAGTGGCCATTATTATGTGGATTGTGTATTTTGTGAATAGTATCAGGTTGTTTATTAGAACCGGAAGTTTTTGGAGTTTCAACCCAGAAACAAACAACTTGATGTGTATAGATATGAAAGGAACAATGTTTGTTAGGCCGATAATTGAGGACTACCATACCCTGACGGTCACAATAATACGCGGCCATCTTTACATTCAAGGTATAAAACTAGGTACTGGCTATTCTTTGGCAGATTTGCCAGCTTATATGACTGTTGCTAAGGTTACATACCTGTGCACATATAAGCGTGGTTTTCTTGACAGGATAAGCGATACTAGTGGTTTTGCTGTTTATGTTAAGTCCAAAGTCGGTAATTACCGACTGCCATCA------ACCCAAAAGGGTTCTGGCATGGACACCGCATTGTTGAGAAATAATATCTAA
>KF530087_HumanOC43_USA_1987-03-05
ATGAGTAGT------ATA---ACTACACCAGCACCAGTTTATATCTGGACTGCTGATGAAGCTATTAAATTCCTAAAGGAATGGAATTTTTCTTTGGGTATTATACTACTTTTTATTACAATCATATTGCAATTTGGATATACAAGTCGCAGTATGTTTGTTTATGTTATTAAGATGATTATTTTGTGGCTTATGTGGCCCCTTACTATAATCTTAACTATTTTCAATTGCGTATATGCATTGAATAATGTGTATCTTGGCCTTTCTATAGTTTTTACCATAGTGGCCATTATTATGTGGATTGTGTATTTTGTGAATAGTATCAGGTTGTTTATTAGAACCGGAAGTTTTTGGAGTTTCAACCCTGAAACAAACAACTTGATGTGTATAGATATGAAAGGAACAATGTTTGTTAGGCCGATAATTGAGGACTACCATACCCTGACGGTCACAATAATACGCGGCCATCTTTACATTCAAGGTATAAAACTAGGTACTGGCTATTCTTTGGCAGATTTGCCAGCTTATATGACTGTTGCTAAGGTTACACACCTGTGCACATATAAGCGTGGTTTTCTTGACAGGATAAGCGATACTAGTGGTTTTGCTGTTTATGTTAAGTCCAAAGTCGGTAATTACCGACTGCCATCA------ACCCAAAAGGGTTCTGGCATGGACACCGCATTGTTGAGAAATAATATCTAA
>KF530088_HumanOC43_USA_1990-01-23
ATGAGTAGT------AAA---ACTACACCAGCACCAGTTTATATCTGGACTGCTGATGAAGCTATTAAATTCCTAAAGGAATGGAATTTTTCTTTGGGTATTATACTACTTTTTATTACAATCATATTGCAATTTGGATATACAAGTCGCAGTATGTTTGTTTATGTTATTAAGATGATTATTTTGTGGCTTATGTGGCCCCTTACTATAATCTTAACTACTTTCAATTGCGTATACGCATTGAATAATGTGTATCTTGGCCTTTCTATAGTTTTTACCATAGTGGCCATTATTATGTGGATTGTGTATTTTGTGAATAGTATCAGGTTGTTTATTAGAACTGGAAGTTTTTGGAGTTTTAACCCAGAAACAAACAACTTGATGTGTATAGATATGAAAGGAACAATGTATGTTAGGCCGATAATTGAGGACTATCATACCCTGACGGTCACAATAATACGCGGCCATCTTTACATTCAAGGTATAAAACTAGGTACTGGCTATTCTTTGGCAGATTTGCCAGCTTATATGACTGTTGCTAAGGTTACACACCTGTGCACATATAAGCGTGGTTTTCTTGACAGGATAAGCGATACTAGTGGTTTTGCTGTTTATGTTAAATCCAAAGTCGGTAATTACCGACTGCCATCA------ACCCAAAAGGGTTCTGGCATGGACACCGCATTGTTGAGAAATAATATCTAA
>KF530089_HumanOC43_USA_1991-01-29
ATGAGTAGT------AAA---ACTACACCAGCACCAGTTTATATCTGGACTGCTGATGAAGCTATTAAATTCCTAAAGGAATGGAATTTTTCTTTGGGTATTATACTACTTTTTATTACAATCATATTGCAATTTGGATATACAAGTCGCAGTATGTTTGTTTATGTTATTAAGATGATTATTTTGTGGCTTATGTGGCCCCTTACTATAATCTTAACTACTTTCAATTGCGTATACGCATTGAATAATGTGTATCTTGGCCTTTCTATAGTTTTTACCATAGTGGCCATTATTATGTGGATTGTGTATTTTGTGAATAGTATCAGGTTGTTTATTAGAACTGGAAGTTTTTGGAGTTTTAACCCAGAAACAAACAACTTGATGTGTATAGATATGAAAGGAACAATGTATGTTAGGCCGATAATTGAGGACTATCATACCCTGACGGTCACAATAATACGCGGCCATCTTTACATTCAAGGTATAAAACTAGGTACTGGCTATTCTTTGGCAGATTTGCCAGCTTATATGACTGTTGCTAAGGTTACACACCTGTGCACATATAAGCGTGGTTTTCTTGACAGGATAAGCGATACTAGTGGTTTTGCTGTTTATGTTAAATCCAAAGTCGGTAATTACCGACTGCCATCA------ACCCAAAAGGGTTCTGGCATGGACACCGCATTGTTGAGAAATAATATCTAA
>KF530090_HumanOC43_USA_1993-01-26
ATGAGTAGT------ATA---ACTACACCAGCACCAGTTTATATCTGGACTGCTGATGAAGCTATTAAATTCCTAAAGGAATGGAATTTTTCTTTGGGTATTATACTACTTTTTATTACAATCATATTGCAATTTGGATATACAAGTCGCAGTATGTTTGTTTATGTTATTAAGATGATTATTTTGTGGCTTATGTGGCCCCTTACTATAATCTTAACTATTTTCAATTGCGTATATGCATTGAATAATGTGTATCTTGGCCTTTCTATAGTTTTTACCATAGTGGCCATTATTATGTGGATTGTGTATTTTGTGAATAGTATCAGGTTGTTTATTAGAACCGGAAGTTTTTGGAGTTTCAACCCAGAAACAAACAACTTGATGTGTATAGATATGAAAGGAACAATGTTTGTTAGGCCGATAATTGAGGACTACCATACCTTGACGGTCACAATAATACGCGGCCATCTTTACATTCAAGGTATAAAACTAGGTACTGGCTATTCTTTGGCAGATTTGCCAGCTTATATGACTGTTGCTAAGGTTACACACCTGTGCACATATAAGCGTGGTTTTCTTGACAGGATAAGCGATACTAGTGGTTTTGCTGTTTATGTTAAGTCCAAAGTCGGTAATTACCGACTGCCATCA------ACCCAAAAGGGTTCTGGCATGGACACCGCATTGTTGAGAAATAATATCTAA
>KF530091_HumanOC43_USA_1991-01-24
ATGAGTAGT------AAA---ACTACACCAGCACCAGTTTATATCTGGACTGCTGATGAAGCTATTAAATTCCTAAAGGAATGGAATTTTTCTTTGGGTATTATACTACTTTTTATTACAATCATATTGCAATTTGGATATACAAGTCGCAGTATGTTTGTTTATGTTATTAAGATGATTATTTTGTGGCTTATGTGGCCCCTTACTATAATCTTAACTACTTTCAATTGCGTATACGCATTGAATAATGTGTATCTTGGCCTTTCTATAGTTTTTACCATAGTGGCCATTATTATGTGGATTGTGTATTTTGTGAATAGTATCAGGTTGTTTATTAGAACTGGAAGTTTTTGGAGTTTTAACCCAGAAACAAACAACTTGATGTGTATAGATATGAAAGGAACAATGTATGTTAGGCCGATAATTGAGGACTATCATACCCTGACGGTCACAATAATACGCGGCCATCTTTACATTCAAGGTATAAAACTAGGTACTGGCTATTCTTTGGCAGATTTGCCAGCTTATATGACTGTTGCTAAGGTTACACACCTGTGCACATATAAGCGTGGTTTTCTTGACAGGATAAGCGATACTAGTGGTTTTGCTGTTTATGTTAAATCCAAAGTCGGTAATTACCGACTGCCATCA------ACCCAAAAGGGTTCTGGCATGGATACCGCATTGTTGAGAAATAATATCTAA
>KF530092_HumanOC43_USA_2000-08-08
ATGAGTAGT------ATA---ACTACACCAGCACCAGTTTATATCTGGACTGCTGATGAAGCTATTAAATTCCTAAAGGAATGGAATTTTTCTTTGGGTATTATACTACTTTTTATTACAATCATATTGCAATTTGGATATACAAGTCGCAGTATGTTTGTTTATGTTATTAAGATGATTATTTTGTGGCTTATGTGGCCCCTTACTATAATCTTAACTATTTTCAATTGCGTATATGCATTGAATAATGTGTATCTTGGCCTTTCTATAGTTTTCACCATAGTGGCCATTATTATGTGGATTGTGTATTTTGTGAATAGTATCAGGTTGTTTATTAGAACCGGAAGTTTTTGGAGTTTCAACCCAGAAACAAACAACTTGATGTGTATAGATATGAAAGGAACAATGTTTGTTAGGCCGATAATTGAGGACTACCATACCCTGACGGTCACAATAATACGCGGCCATCTTTACATTCAAGGTATAAAACTAGGTACTGGCTATTCTTTGGCAGATTTGCCAGCTTATATGACTGTTGCTAAGGTCACATACCTGTGCACATATAAGCGTGGTTTTCTTGACAAGATAAGCGATACTAGTGGTTTTGCTGTTTATGTTAAGTCCAAAGTCGGTAATTACCGACTGCCATCA------ACCCAAAAGGGTTCTGGCATGGACACCGCATTGTTGAGAAATAATATCTAA
>KF530093_HumanOC43_USA_1983-02-24
ATGAGTAGT------ATA---ACTACACCAGCACCAGTTTATATCTGGACTGCTGATGAAGCTATTAAATTCCTAAAGGAATGGAATTTTTCTTTGGGTATTATACTACTTTTTATTACAATCATATTGCAATTTGGATATACAAGTCGCAGTATGTTTGTTTATGTTATTAAGATGATTATTTTGTGGCTTATGTGGCCCCTTACTATAATCTTAACTATTTTCAATTGCGTATATGCATTGAATAATGTGTATCTTGGCCTTTCTATAGTTTTTACCATAGTGGCCATTATTATGTGGATTGTGTATTTTGTGAATAGTATCAGGTTGTTTATTAGAACCGGAAGTTTTTGGAGTTTCAACCCAGAAACAAACAACTTGATGTGTATAGATATGAAAGGAACAATGTTTGTTAGGCCGATAATTGAGGACTACCATACCCTGACGGTCACAATAATACGCGGCCATCTTTACATTCAAGGTATAAAACTAGGTACTGGCTATTCTTTGGCAGATTTGCCAGCTTATATGACTGTTGCTAAGGTTACACACCTGTGCACATATAAGCGTGGTTTTCTTGACAGGATAAGCGATACTAGTGGTTTTGCTGTTTATGTTAAGTCCAAAGTCGGTAATTACCGACTGCCATCA------ACCCAAAAGGGTTCTGGCATGGACACCGCATTGTTGAGAAATAATATCTAA
>KF530094_HumanOC43_USA_1991-02-22
ATGAGTAGT------AAA---ACTACACCAGCACCAGTTTATATCTGGACTGCTGATGAAGCTATTAAATTCCTAAAGGAATGGAATTTTTCTTTGGGTATTATACTACTTTTTATTACAATCATATTGCAATTTGGATATACAAGTCGCAGTATGTTTGTTTATGTTATTAAGATGATTATTTTGTGGCTTATGTGGCCCCTTACTATAATCTTAACTACTTTCAATTGCGTATACGCATTGAATAATGTGTATCTTGGCCTTTCTATAGTTTTTACCATAGTGGCCATTATTATGTGGATTGTGTATTTTGTGAATAGTATCAGGTTGTTTATTAGAACTGGAAGTTTTTGGAGTTTTAACCCAGAAACAAACAACTTGATGTGTATAGATATGAAAGGAACAATGTATGTTAGGCCGATAATTGAGGACTATCATACCCTGACGGTCACAATAATACGCGGCCATCTTTACATTCAAGGTATAAAACTAGGTACTGGCTATTCTTTGGCAGATTTGCCAGCTTATATGACTGTTGCTAAGGTTACACACCTGTGCACATATAAGCGTGGTTTTCTTGACAGGATAAGCGATACTAGTGGTTTTGCTGTTTATGTTAAATCCAAAGTCGGTAATTACCGACTGCCATCA------ACCCAAAAGGGTTCTGGCATGGACACCGCATTGTTGAGAAATAATATCTAA
>KF530095_HumanOC43_USA_1991-02-05
ATGAGTAGT------AAA---ACTACACCAGCACCAGTTTATATCTGGACTGCTGATGAAGCTATTAAATTCCTAAAGGAATGGAATTTTTCTTTGGGTATTATACTACTTTTTATTACAATCATATTGCAATTTGGATATACAAGTCGCAGTATGTTTGTTTATGTTATTAAGATGATTATTTTGTGGCTTATGTGGCCCCTTACTATAATCTTAACTACTTTCAATTGCGTATACGCATTGAATAATGTGTATCTTGGCCTTTCTATAGTTTTTACCATAGTGGCCATTATTATGTGGATTGTGTATTTTGTGAATAGTATCAGGTTGTTTATTAGAACTGGAAGTTTTTGGAGTTTTAACCCAGAAACAAACAACTTGATGTGTATAGATATGAAAGGAACAATGTATGTTAGGCCGATAATTGAGGACTATCATACTCTGACGGTCACAATAATACGCGGCCATCTTTACATTCAAGGTATAAAACTAGGTACTGGCTATTCTTTGGCAGATTTGCCAGCTTATATGACTGTTGCTAAGGTTACACACCTGTGCACATATAAGCGTGGTTTTCTTGACAGGATAAGCGATACTAGTGGTTTTGCTGTTTATGTTAAATCCAAAGTCGGTAATTACCGACTGCCATCA------ACCCAAAAGGGTTCTGGCATGGACACCGCATTGTTGAGAAATAATATCTAA
>KF530096_HumanOC43_USA_1991-01-15
ATGAGTAGT------AAA---ACTACACCAGCACCAGTTTATATCTGGACTGCTGATGAAGCTATTAAATTCCTAAAGGAATGGAATTTTTCTTTGGGTATTATACTACTTTTTATTACAATCATATTGCAATTTGGATATACAAGTCGCAGTATGTTTGTTTATGTTATTAAGATGATTATTTTGTGGCTTATGTGGCCCCTTACTATAATCTTAACTACTTTCAATTGCGTATACGCATTGAATAATGTGTATCTTGGCCTTTCTATAGTTTTTACCATAGTGGCCATTATTATGTGGATTGTGTATTTTGTGAATAGTATCAGGTTGTTTATTAGAACTGGAAGTTTTTGGAGTTTTAACCCAGAAACAAACAACTTGATGTGTATAGATATGAAAGGAACAATGTATGTTAGGCCGATAATTGAGGACTATCATACTCTGACGGTCACAATAATACGCGGCCATCTTTACATTCAAGGTATAAAACTAGGTACTGGCTATTCTTTGGCAGATTTGCCAGCTTATATGACTGTTGCTAAGGTTACACACCTGTGCACATATAAGCGTGGTTTTCTTGACAGGATAAGCGATACTAGTGGTTTTGCTGTTTATGTTAAATCCAAAGTCGGTAATTACCGACTGCCATCA------ACCCAAAAGGGTTCTGGCATGGACACCGCATTGTTGAGAAATAATATCTAA
>KF530097_HumanOC43_USA_1992-11-30
ATGAGTAGT------ATA---ACTACACCAGCACCAGTTTATATCTGGACTGCTGATGAAGCTATTAAATTCCTAAAGGAATGGAATTTTTCTTTGGGTATTATACTACTTTTTATTACAATCATATTGCAATTTGGATATACAAGTCGCAGTATGTTTGTTTATGTTATTAAGATGATTATTTTGTGGCTTATGTGGCCCCTTACTATAATCTTAACTATTTTCAATTGCGTATATGCATTGAATAATGTGTATCTTGGCCTTTCTATAGTTTTTACCATAGTGGCCATTATTATGTGGATTGTGTATTTTGTGAATAGTATCAGGTTGTTTATTAGAACCGGAAGTTTTTGGAGTTTCAACCCAGAAACAAACAACTTGATGTGTATAGATATGAAAGGAACAATGTTTGTTAGGCCGATAATTGAGGACTACCATACCTTGACGGTCACAATAATACGCGGCCATCTTTACATTCAAGGTATAAAACTAGGTACTGGCTATTCTTTGGCAGATTTGCCAGCTTATATGACTGTTGCTAAGGTTACACACCTGTGCACATATAAGCGTGGTTTTCTTGACAGGATAAGCGATACTAGTGGTTTTGCTGTTTATGTTAAGTCCAAAGTCGGTAATTACCGACTGCCATCA------ACCCAAAAGGGTTCTGGCATGGACACCGCATTGTTGAGAAATAATATCTAA
>KF530098_HumanOC43_USA_1996-05-10
ATGAGTAGT------AAA---ACTACACCAGCACCAGTTTATATCTGGACTGCTGATGAAGCTATTAAATTCCTAAAGGAATGGAATTTTTCTTTGGGTATTATACTACTTTTTATTACAATCATATTGCAATATGGATATACAAGTCGCAGTATGTTTGTTTATGTTATTAAGATGATTATTTTGTGGCTTATGTGGCCCATTACTATAATCTTAACTACTTTCAATTGCGTATACGCATTGAATAATGTGTATCTTGGCCTTTCTATAGTTTTTACCATAGTGGCCATTATTATGTGGATTGTGTATTTTGTGAATAGTATCAGGTTGTTTATTAGAACTGGAAGTTTTTGGAGTTTTAACCCAGAAACAAACAACTTGATGTGTATAGATATGAAAGGAACAATGTATGTTAGGCCGATAATTGAGGACTATCATACCCTGACGGTCACAATAATACGCGGTCATCTTTACATTCAAGGTATAAAACTAGGTATTGGCTATTCTTTGGCAGATTTGCCAGCTTATATGACTGTTGCTAAGGTTACACATCTGTGCACATATAAGCGTGGTTTTCTTGACAGGATAAGCGATACTAGTGGTTTTGCTGTTTATGTTAAGTCCAAAGTCGGTAATTACCGACTGCCATCA------ACCCAAAAGGGTTCTGGCATGGACACCGCATTGTTGAGAAATAATATCTAA
>KF530099_HumanOC43_USA_1997-01-02
ATGAGTAGT------AAA---ACTACACCAGCACCAGTTTATATCTGGACTGCTGATGAAGCTATTAAATTCCTAAAGGAATGGAATTTTTCTTTGGGTATTATACTACTTTTTATTACAATCATATTGCAATATGGATATACAAGTCGCAGTATGTTTGTTTATGTTATTAAGATGATTATTTTGTGGCTTATGTGGCCCATTACTATAATCTTAACTACTTTCAATTGCGTATACGCATTGAATAATGTGTATCTTGGCCTTTCTATAGTTTTTACCATAGTGGCCATTATTATGTGGATTGTGTATTTTGTGAATAGTATCAGGTTGTTTATTAGAACTGGAAGTTTTTGGAGTTTTAACCCAGAAACAAACAACTTGATGTGTATAGATATGAAAGGAACAATGTATGTTAGGCCGATAATTGAGGACTATCATACCCTGACGGTCACAATAATACGCGGTCATCTTTACATTCAAGGTATAAAACTAGGTATTGGCTATTCTTTGGCAGATTTGCCAGCTTATATGACTGTTGCTAAGGTTACACACCTGTGCACATATAAGCGTGGTTTTCTTGACAGGATAAGCGATACTAGTGGTTTTGCTGTTTATGTTAAGTCCAAAGTTGGTAATTACCGACTGCCATCA------ACCCAAAAGGGTTCTGGCATGGACACCGCATTGTTGAGAAATAATATCTAA
>KF569996_Bat_China_2011--
ATGGCT---------GACTATGGT------------------ACTATTACTGTTGAAGAGCTTAAGCAGCTCTTGGAACAATGGAACCTATTAATAGGATTCCTTTTCCTCCCCTGGATTATGCTACTACAATTTGCCTACTCTAATAGGAATAGGTTTTTGCACATAATAAAGCTTGTTTTTCTCTGGCTCTTGTGGCCAGTAACACTTGCTTGCTTTGTGCTTGCTGCTGTTTACAGAATTAATTGGGTGACTGGCGGAATTGCGATTGCAATGGCTTGTATTGTAGGCTTGATGTGGCTTAGCTACTTCGTTGCTTCTTTCAGGCTGTTTGCGCGCACCCGCTCAATGTGGTCATTCAACCCAGAAACCAACATTCTTCTCAATGTGCCTCTTCGAGGAACAATTTTGACCAGACCGCTCATGGAAAGTGAACTTGTCATTGGCGCTGTGATCATTCGTGGTCACTTGCGAATGGCTGGACACTCCCTAGGGCGC---TGTGACATTAAGGACCTGCCAAAAGAGATCACTGTGGCTACATCACGAACGCTTTCTTATTACAAATTAGGAGCTTCGCAGCGTGTAGGCACTGACTCAGGTTTTGCTGCATACAACCGCTACCGTATTGGAAACTACAAATTAAACACAGACCACGCC---GGTAGCAAC---GACAATATTGCTTTGCTAGTACAG------TAA
>KF686340_HumanHKU1_USA_2009-11-28
ATGAATAAA------TCT---TTTTTTCCT------------CAATTTACTTCTGATCAAGCTGTTACATTCTTAAAAGAATGGAATTTCTCTTTGGGTGTAATACTACTTTTTATTACTATCATATTGCAGTTCGGTTATACGAGCCGTAGTATGTTTGTTTATTTTATCAAGATGATTATTCTTTGGCTTATGTGGCCATTGACTATCACCTTGACTATATTTAATTGCTTTTATGCTCTGAATAATGCTTTTCTTGCATTTTCTATAGTGTTTACTATTATTTCTATTGTTATATGGATTCTTTATTTTGTTAATAGTATTCGGCTTTTTATTAGAACTGGCAGTTGGTGGAGTTTTAATCCAGAGACCAATAATCTTATGTGTATTGATATGAAAGGCAAGATGTTTGTTAGGCCAGTTATTGAGGACTATCACACATTAACTGCTACTGTTATTCGTGGTCATCTTTATATACAGGGTGTCAAACTTGGCACTGGTTATACTCTTTCAGATTTGCCCGTATATGTTACTGTAGCTAAGGTGCAAGTACTTTGTACCTATAAACGTGCCTTTTTAGATAAGTTAGATGTTAATAGTGGTTTTGCTGTTTTTGTTAAGTCTAAAGTTGGTAACTATCGTTTACCGTCT------AGT---AAACCTAGTGGTATGGATACTGCCTTGTTAAGAGCT------TAA
>KF686341_HumanHKU1_USA_2010-01-16
ATGAATAAA------TCT---TTTTTTTCT------------CAATTTACTTCTGATCAAGCTGTTACATTCTTAAAAGAATGGAATTTCTCTTTGGGTGTAATACTACTTTTTATTACTATCATATTGCAGTTCGGTTATACGAGCCGTAGTATGTTTGTTTATTTTATCAAGATGATTATTCTTTGGCTTATGTGGCCATTGACTATCACCTTGACTATATTTAATTGCTTTTATGCTCTGAATAATGCTTTTCTTGCATTTTCTATAGTGTTTACTATTATTTCTATTGTTATATGGATTCTTTATTTTGTTAATAGTATTCGGCTTTTTATTAGAACTGGCAGTTGGTGGAGTTTTAATCCAGAGACCAATAATCTTATGTGTATTGATATGAAAGGCAAGATGTTTGTTAGGCCAGTTATTGAGGACTATCACACATTAACTGCTACTGTTATTCGTGGTCATCTTTATATACAGGGTGTCAAACTTGGCACTGGTTATACTCTTTCAGATTTGCCCGTATATGTTACTGTAGCTAAGGTGCAAGTACTTTGTACCTATAAACGTGCCTTTTTAGATAAGTTAGATGTTAATAGTGGTTTTGCTGTTTTTGTTAAGTCTAAAGTTGGTAACTATCGTTTACCGTCT------AGT---AAACCTAGTGGTATGGATACTGCCTTGTTAAGAGCT------TAA
>KF686342_HumanHKU1_USA_2009-12-13
ATGAATAAA------TCT---TTTTTCCCT------------CAATTTACTTCTGATCAAGCTGTTACATTCTTAAAAGAATGGAATTTCTCTTTGGGTGTAATACTACTTTTTATTACTATCATATTGCAGTTCGGTTATACGAGCCGTAGTATGTTTGTTTATTTTATCAAGATGATTATTCTTTGGCTTATGTGGCCATTGACTATCACCTTGACTATATTTAATTGCTTTTATGCTCTGAATAATGCTTTTCTTGCATTTTCTATAGTGTTTACTATTATTTCTATTGTTATATGGATTCTTTATTTTGTTAATAGTATTCGGCTTTTTATTAGAACTGGCAGTTGGTGGAGTTTTAATCCAGAGACCAATAATCTTATGTGTATTGATATGAAAGGCAAGATGTTTGTTAGGCCAGTTATTGAGGACTATCACACATTAACTGCTACTGTTATTCGTGGTCATCTTTATATACAGGGTGTCAAACTTGGCACTGGTTATACTCTTTCAGATTTGCCCGTATATGTTACTGTAGCTAAGGTGCAAGTACTTTGTACCTATAAACGTGCCTTTTTAGATAAGTTAGATGTTAATAGTGGTTTTGCTGTTTTTGTTAAGTCTAAAGTTGGTAACTATCGTTTACCGTCT------AGT---AAACCTAGTGGTATGGATACTGCCTTGTTAAGAGCT------TAA
>KF686343_HumanHKU1_USA_2010-01-08
ATGAATAAA------TCT---TTTTTCCCT------------CAATTTACTTCTGATCAAGCTGTTACATTCTTAAAAGAATGGAATTTCTCTTTGGGTGTAATACTACTTTTTATTACTATCATATTGCAGTTCGGTTATACGAGCCGTAGTATGTTTGTTTATTTTATCAAGATGATTATTCTTTGGCTTATGTGGCCATTGACTATCACCTTGACTATATTTAATTGCTTTTATGCTCTGAATAATGCTTTTCTTGCATTTTCTATAGTGTTTACTATTATTTCTATTGTTATATGGATTCTTTATTTTGTTAATAGTATTCGGCTTTTTATTAGAACTGGCAGTTGGTGGAGTTTTAATCCAGAGACCAATAATCTTATGTGTATTGATATGAAAGGCAAGATGTTTGTTAGGCCAGTTATTGAGGACTATCACACATTAACTGCTACTGTTATTCGTGGTCATCTTTATATACAGGGTGTCAAACTTGGCACTGGTTATACTCTTTCAGATTTGCCCGTATATGTTACTGTAGCTAAGGTGCAAGTACTTTGTACCTATAAACGTGCCTTTTTAGATAAGTTAGATGTTAATAGTGGTTTTGCTGTTTTTGTTAAGTCTAAAGTTGGTAACTATCGTTTACCGTCT------AGT---AAACCTAGTGGTATGGATACTGCCTTGTTAAGAGCT------TAA
>KF686344_HumanHKU1_USA_2009-12-28
ATGAATAAA------TCT---TTTTTTTCT------------CAATTTACTTCTGATCAAGCTGTTACATTCTTAAAAGAATGGAATTTCTCTTTGGGTGTAATACTACTTTTTATTACTATCATATTGCAGTTCGGTTATACGAGCCGTAGTATGTTTGTTTATTTTATCAAGATGATTATTCTTTGGCTTATGTGGCCATTGACTATCACCTTGACTATATTTAATTGTTTTTATGCTTTGAATAATGCTTTTCTTGCATTTTCTATAGTGTTTACTATTATTTCTATTGTTATATGGATTCTTTATTTTGTTAATAGTATTCGGCTTTTTATTAGAACTGGCAGTTGGTGGAGTTTTAATCCAGAGACCAATAATCTTATGTGTATTGATATGAAAGGCAAGATGTTTGTTAGGCCAGTTATTGAGGACTATCACACATTAACTGCTACTGTTATTCGTGGTCATCTTTATATACAGGGTGTCAAACTTGGCACTGGTTATACTCTTTCAGATTTGCCCGTATATGTTACTGTAGCTAAGGTGCAAGTACTTTGTACATATAAACGTGCCTTTTTAGATAAGTTAGATGTTAATAGTGGTTTTGCTGTTTTTGTTAAGTCTAAAGTTGGTAACTATCGTTTACCGTCT------AGT---AAACCTAGTGGTATGGATACTGCCTTGTTAAGAGCT------TAA
>KF686346_HumanHKU1_USA_2010-01-09
ATGAATAAA------TCT---TTTTTCCCT------------CAATTTACTTCTGATCAAGCTGTTACATTCTTAAAAGAATGGAATTTCTCTTTGGGTGTAATACTACTTTTTATTACTATCATATTGCAGTTCGGTTATACGAGCCGTAGTATGTTTGTTTATTTTATCAAGATGATTATTCTTTGGCTTATGTGGCCATTGACTATCACCTTGACTATATTTAATTGCTTTTATGCTCTGAATAATGCTTTTCTTGCATTTTCTATAGTGTTTACTATTATTTCTATTGTTATATGGATTCTTTATTTTGTTAATAGTATTCGGCTTTTTATTAGAACTGGCAGTTGGTGGAGTTTTAATCCAGAGACCAATAATCTTATGTGTATTGATATGAAAGGCAAGATGTTTGTTAGGCCAGTTATTGAGGACTATCACACATTAACTGCTACTGTTATTCGTGGTCATCTTTATATACAGGGTGTCAAACTTGGCACTGGTTATACTCTTTCAGATTTGCCCGTATATGTTACTGTAGCTAAGGTGCAAGTACTTTGTACCTATAAACGTGCCTTTTTAGATAAGTTAGATGTTAATAGTGGTTTTGCTGTTTTTGTTAAGTCTAAAGTTGGTAACTATCGTTTACCGTCT------AGT---AAACCTAGTGGTATGGATACTGCCTTGTTAAGAGCT------TAA
>KF850449_Murine_USA_1996-12-09
ATGAGTAGT------ACCACTTCAGCCCCCCAGACTGTCTATCAATGGACGGCCGATGTGGCAGTTCGATTCCTTAAGGAATGGAATTTCTTGTTGGGCATTATACTACTCTTTATTACTATCATACTACAGTTCGGTTACACGAGCCGTAGCATGTTTATATATGTTGTGAAAATGATAATCTTGTGGTTAATGTGGCCACTGACTATTGTTTTGTGTATTTTTAATTGCGTGTATGCGCTAAATAATGTGTATCTTGGATTTTCTATAGTGTTTACTATAGTGGCCATTGTAATGTGGATTATGTATTTTGTTAATAGCACAAGGTTGTTTATCAGGACTGGTAGCTTTTGGAGCTTCAATCCTGAAACAAACAACCTAATGTGTATAGATGTGAAAGGTACTGTGTATGTAAGACCCATTATTGAAGATTACCATACACTAACAGCCACAAATATACGTGGCCACCTTTATATGCAAGGTGTTAAGCTAGGCACTGGCTTCTCTTTGTCTGATTTGCCCGCTTATGTTACAGTTGCTAAGGTGTCGCACCTTTGCACTTATAAGCGCGCATTTTTAGACAAGGTAGACGGTGTTAGCGGTTTTGCTGTGTATGTGAAGTCCAAGGTCGGTAATTACCGACTGCCCTCA------AAT---AAACCGAGTGGCGTGGACACCGCATTGTTGAGA------ATCTAA
>KJ156869_HumanMERS_SArabia_2013-07-17
ATGTCT---------AATATGACG------------------CAACTCACTGAGGCGCAGATTATTGCCATTATTAAAGACTGGAACTTTGCATGGTCCCTGATCTTTCTCTTAATTACTATCGTACTACAGTATGGATACCCATCCCGTAGTATGACTGTCTATGTCTTTAAAATGTTTGTTTTATGGCTCCTATGGCCATCTTCCATGGCGCTATCAATATTTAGCGCCATTTATCCAATTGATCTAGCTTCCCAGATAATCTCTGGCATTGTAGCAGCTGTTTCAGCTATGATGTGGATTTCCTACTTTGTGCAGAGTATCCGGCTGTTTATGAGAACTGGATCATGGTGGTCATTTAATCCTGAGACTAATTGCCTTTTGAACGTTCCATTTGGTGGTACAACTGTCGTACGTCCACTCGTAGAGGACTCTACCAGTGTAACTGCTGTTGTAACCAATGGCCACCTCAAAATGGCTGGCATGCATTTCGGTGCT---TGTGACTACGACAGACTTCCTAATGAAGTCACCGTGGCCAAACCCAATGTGCTGATTGCTTTAAAAATGGTGAAGCGGCAAAGCTACGGAACTAATTCCGGCGTTGCCATTTACCATAGATATAAGGCAGGTAATTACAGGAGTCCGCCT------ATT---ACGGCGGAT---ATTGAACTTGCATTGCTTCGAGCT------TAG
>KJ473811_Bat_China_2012--
ATGGCT---------GAGAACGGA------------------ACCATTTCTGTTGAGGAGCTTAAAAGACTCCTGGAACAATGGAACCTAGTAATAGGCTTCCTCTTCCTCGCCTGGATTATGTTATTACAATTTGCCTATTCTAATCGGAACAGGCTTTTGTACATAATAAAGCTTGTCTTCCTCTGGCTCTTGTGGCCAGTAACACTTGCTTGCTTTGTGCTTGCTGCTGTTTACAGAATTAATTGGGTGACTGGCGGTATTGCGATTGCAATGGCTTGCATCGTAGGCTTGATGTGGCTTAGCTACTTCTTTGCTTCCTTCAGGCTGTTTGCTCGTACCCGCTCAATGTGGTCATTCAACCCAGAAACAAACATTCTTCTCAATGTGCCTCTTCGAGGGACAATTGTAACCAGACCGCTCATGGAAAGTGAACTTGTCATTGGCGCTGTGATCATTCGTGGTCACCTGCGAATGGCTGGACACTCCCTAGGGCGC---TGTGATATTAAGGACCTGCCAAAGGAGATCACTGTGGCTACATCACGAACGCTTTCTTATTACAAATTAGGAGCGTCGCAGCGTGTAGGCACTGATTCTGGTTTTGCTGCATACAACCGCTACCGTATTGGAAACTACAAATTAAACACAGACCACTCT---GGTAGCAAC---GACAATATTGCTTTGCTAGTACAG------TAA
>KJ473814_Bat_China_2013--
ATGGCA---------GACAACGGT------------------ACCATTACTGTTGAGGAGCTTAAACAACTCCTGGAACAATGGAATCTAGTAATAGGTTTCATTTTCCTAGCCTGGATTATGCTATTACAGTTTGCCTATTCCAACCGGAACAGGTTTCTGTATATAATAAAGCTTGTTTTCCTCTGGCTCTTGTGGCCAGTAACACTTGCTTGCTTTGTGCTTGCTGCTGTTTACAGAATCAATTGGGTGACTGGCGGAATTGCGATTGCAATGGCTTGTATAGTAGGCTTGATGTGGCTTAGCTACTTCGTTGCTTCTTTCAGGCTGTTTGCTCGCACCCGCTCAATGTGGTCATTCAATCCAGAAACAAACATTCTTCTCAACGTGCCTCTCCGAGGTACAATTTTGACCAGACCGCTCATGGAAAGTGAACTTGTCATTGGTGCTGTGATCATTCGTGGTCATTTGCGAATGGCTGGACACTCCCTAGGGCGC---TGTGACATAAAGGACCTGCCAAAAGAGATTACGGTGGCTACATCACGAACGCTTTCTTATTACAAATTAGGAGCGTCGCAGCGTGTAGGCACTGATTCAGGTTTTGCTGCATACAACCGCTACCGAATTGGAAACTATAAATTAAATACAGACCACTCA---GGTAGCAAC---GACAATATTGCTTTGCTAGTACAG------TAA
>KJ473815_Bat_China_2013--
ATGGCA---------GACAACGGT------------------ACTATTACTGTTGAGGAGCTTAAACAACTCCTGGAACAATGGAACCTAGTAATAGGTTTCCTTTTCCTCGCCTGGATTATGCTACTACAATTTGCCTATTCTAACCGGAACAGGTTTTTGTACATAATAAAGCTTGTTTTCCTCTGGCTCTTATGGCCAGTAACACTTGCTTGCTTTGTGCTTGCTGCTGTTTATAGAATTAATTGGGTGACTGGCGGAATTGCGATCGCAATGGCTTGTATAGTAGGCTTGATGTGGCTTAGCTACTTCGTTGCTTCTTTCAGGCTGTTTGCTCGCACCCGCTCAATGTGGTCGTTCAACCCAGAAACAAACATTCTTCTCAATGTGCCTCTTCGGGGGACAATTTTGACCAGACCGCTCATGGAAAGCGAACTTGTCATTGGTGCTGTGATCATTCGTGGTCACTTGCGGATGGCTGGACACTCCCTTGGGCGC---TGTGACATAAAGGACCTGCCAAAAGAGATTACGGTGGCTACATCACGAACGCTTTCTTATTACAAATTAGGAGCGTCGCAGCGTGTAGGCACTGATTCAGGTTTTGCTGCATACAACCGCTACCGAATTGGAAACTACAAACTAAATACAGACCATTCA---GGTAGCAAC---GACAATATTGCTTTGCTAGTACAG------TAA
>KJ473816_Bat_China_2013--
ATGGCA---------GACAACGGT------------------ACTATTACTGTTGAGGAGCTTAAACAACTCCTGGAACAATGGAACCTAGTAATAGGTTTCCTATTCCTTGCCTGGATTATGTTACTACAATTTGCCTATTCTAATCGGAACAGGTTTTTGTACATAATAAAGCTTGTTTTTCTCTGGCTCTTGTGGCCAGTAACACTTGCTTGCTTTGTGCTTGCTGCTGTTTACAGAATTAATTGGGTGACTGGTGGGATTGCGATCGCAATGGCTTGTATTGTAGGCTTGATGTGGCTTAGCTACTTCGTTGCTTCTTTCAGGCTGTTTGCTCGTACCCGCTCAATGTGGTCATTCAACCCAGAAACAAACATTCTTCTCAATGTGCCTCTTCGAGGGACAATTGTGACCAGACCGCTCCTGGAAAGTGAACTTGTCATTGGCGCTGTGATCATTCGTGGTCACTTGCGAATGGCTGGACACTCCCTTGGGCGC---TGTGACATTAAGGACCTGCCAAAAGAGATCACCGTGGCTACATCACGAACGCTTTCTTATTACAAATTAGGAGCGTCGCAGCGTGTAAGCACTGATTCAGGTTTTGCTGCATACACCCGCTACCGTATTGGAAACTACAAATTAAACACAGACCACGCC---GGTAGCAAC---GACAATATTGCTTTGCTAGTACAG------TAA
>KJ473820_Bat_China_2013--
ATGGCGTCT------AGCAATGTT------------------ACCCTCACTAACGATGAGGTTCTCAGGCTTGTTAAAGACTGGAATTTCACCTGGTCGGTGGTTTTCCTGCTCATTACAATCGTGCTCCAATATGGCTACCCATCTAGGAGCATGTTTGTCTACGTCATTAAGATGTTTGTATTATGGCTACTTTGGCCAGCATCAATGGCACTATCTATATTTTGTGCTGTCTATCCAATTGATTTAGCTTCCCAGATAATTTCTGGCATACTAGCCGCAACAAGCTGCGCGATGTGGATTTCATACTTCGTGCAAAGCATTCGGCTGTTTATGCGTACTGGCTCCTGGTGGTCTTTCAACCCAGAGTCTAACTGTCTACTTAATGTTCCCATCGGAGGCACCACTGTTGTCCGACCACTTGTTGAAGATTCAACCAGTGTCACTGCTGTGGTTACCGATGGCTACCTTAAGATGGCAGGCATGCATTTCGGTGCT---TGCGACTTTCAACGTCTACCCTCTGAGGTGACGGTCGCAAAACCAAATGTGCTGATAGCCCTGAAAATGATCAAACGCCAAGCGTATGGTACAAATTCTGGTGTTGCTATTTATCATAGGTATAAGGCAGGCAACTATAGAAGGCCGCCC------ATT---ATACAAGAC---CAAGAACTCGCACTGCTAAGGGCT------TAA
>KJ473822_Bat_China_2012--
ATGTCG---------TCTAACGGT------------------AGTCTTACCAAAGATGAGGTGGTAAATATTATTAAGGACTGGAATTTTTCATGGTCCATAATATTTTTACTTATTACTATCGTACTCCAATATGGTTACCCATCTAGGAGTATGATGGTTTACGTCTTTAAGATGTTCATATTATGGCTTTTATGGCCAGCTTCTATGGCACTATCTATATTTAGTGCTATTTATCCTATAAGTTTAGCATCCCAGATTATATCTGGCATTTTAGCAGCAATATGTGCTGTTATGTGGCTAGCGTACTTCGTTCAGAGTATACGGCTATTTATGCGCACTGGTTCTTGGTGGTCTTTTAATCCAGAATCTAATTGCCTGCTTAATGTCCCAATCGGTGGTACAACAGTTGTTAGACCATTGGTCGAAGATTCGACTAGTGTCACAGCTGTTGTCAACGATGGTCATCTTAAGATGGCTGGTATGCACTTTGGTCGC---TGTGACTACGATAGACTTCCTATGGAAATCACCGTAGCCAAGCCCTCTGTGCTTATAGCACTTAAGATGGTTAAACGCCAATCATATGGTACAAATTCTGGCGTTGCCATATTTCATAGGTATAAAGCTGGTAATTATAGAAGACCTACT------ATT---ATACAAGAT---GAAGAACTTGCATTGCTTAGGGCA------TAG
>KJ958218_HumanOC43_China_2011-10-03
ATGAGTAGT------AAA---ACTACACCAGCACCAGTTTATATCTGGACTGCTGATGAAGCTATTAAATTCCTAAAGGAATGGAATTTTTCTTTGGGTATTATACTACTTTTTATTACAATCATATTGCAATATGGATATACAAGTCGCAGTATGTTTGTTTATGTTATTAAGATGATTATTTTGTGGCTTATGTGGCCCATTACTATAATCCTAACTACTTTCAATTGCGTATACGCATTGAATAACGTGTATCTTGGCCTTTCTATAGTTTTTACCATAGTGGCCATTATTATGTGGATTGTGTATTTTGTGAATAGTATCAGGTTGTTTATTAGAACTGGAAGTTTTTGGAGTTTTAACCCAGAAACAAACAACTTGATGTGTATAGATATGAAAGGAACAATGTATGTTAGGCCGATAATTGAGGACTATCATACCCTGACGGTCACAATAATACGCGGTCATCTTTATATTCAAGGTATAAAACTAGGTATTGGCTATTCTTTGGCAGATTTGCCAGCTTATATGTCTGTTGCTAAGGTTACACACCTGTGCACATATAAGCGTGGTTTTCTTGACAGGATAAGCGATACTAGTGGTTTTGCTGTTTATGTTAAGTTCAAAGTCGGTAATTACCGACTGCCATCA------ACCCAAAAGGGTTCTGGCATGGACACCGCATTGTTGAGAAATAATATCTAA
>KJ958219_HumanOC43_China_2011-10-04
ATGAGTAGT------AAA---ACTACACCAGCACCAGTTTATATCTGGACTGCTGATGAAGCTATTAAATTCCTAAAGGAATGGAATTTTTCTTTGGGTATTATACTACTTTTTATTACAATCATATTGCAATATGGATATACAAGTCGCAGTATGTTTGTTTATGTTATTAAGATGATTATTTTGTGGCTTATGTGGCCCATTACTATAATCCTAACTACTTTCAATTGCGTATACGCATTGAATAACGTTTATCTTGGCCTTTCTATAGTTTTTACCATAGTGGCCATTATTATGTGGATTGTGTATTTTGTGAATAGTATCAGGTTGTTTATTAGAACTGGAAGTTTTTGGAGTTTTAACCCAGAAACAAACAACTTGATGTGTATAGATATGAAAGGAACAATGTATGTTAGGCCGATAATTGAGGACTATCATACCCTGACGGTCACAATAATACGCGGTCATCTTTATATTCAAGGTATAAAACTAGGTATTGGCTATTCTTTGGCAGATTTGCCAGCTTATATGTCTGTTGCTAAGGTTACACACCTGTGCACATATAAGCGTGGTTTTCTTGACAGGATAAGCGATACTAGTGGTTTTGCTGTTTATGTTAAGTTCAAAGTCGGTAATTACCGACTGCCATCA------ACCCAAAAGGGTTCTGGCATGGACACCGCATTGTTGAGAAATAATATCTAA
>KM027257_HumanMERS_SArabia_2014-04-07
ATGTCT---------AATATGACG------------------CAACTCACTGAGGCGCAGATTATTGCCATTATTAAAGACTGGAACTTTGCATGGTCCCTGATCTTTCTCTTAATTACTATCGTACTACAGTATGGATACCCATCCCGTAGTATGACTGTCTATGTCTTTAAAATGTTTGTTTTATGGCTCCTATGGCCATCTTCCATGGCGCTATCAATATTTAGCGCCATTTATCCAATTGATCTAGCTTCCCAGATAATCTCTGGCATTGTAGCAGCTGTTTCAGCTATGATGTGGATTTCCTACTTTGTGCAGAGTATCCGGCTGTTTATGAGAACTGGATCATGGTGGTCATTCAATCCTGAGACTAATTGCCTTTTGAACGTTCCATTTGGTGGTACAACTGTCGTACGTCCACTCGTAGAGGACTCTACCAGTGTAACTGCTGTTGTAACCAATGGCCACCTCAAAATGGCTGGCATGCATTTCGGTGCT---TGTGACTACGACAGACTTCCTAATGAAGTCACCGTGGCCAAACCCAATGTGGTGATTGCTTTAAAAATGGTGAAGCGGCAAAGCTACGGAACTAATTCCGGCGTTGCCATTTACCATAGATATAAGGCAGGTAATTACAGGAGTCCGCCT------ATT---ACGGCGGAT---ATTGAACTTGCATTGCTTCGAGCT------TAG
>KM349742_Murine_China_2012-05-17
ATGAGTGGT------CAAGCAACAACCCCAGAGCCAATCTATAGCTGGACTGCGGATGAGGCAATTAGATTCCTAAAAGAATGGAATTTCTCTTTGGGTATCATACTACTTGTAATCACAATCATACTACAGTTCGGTTATACGAGCCGTAGCATGTTTGTCTATGTCATCAAGATGATAATTCTCTGGCTCATGTGGCCTCTGACTATCATTTTGGTTATTTTTAATTGCGTTTACGCATTGAATAATGTGTATCTTGGATTTTCTATAGTGTTTGCTATAGTGTCCATTATTATGTGGATTGTGTATTTTGTGAATAGTATTAGGTTGTTTATTAGAACGGGAAGTTGGTGGAGTTTCAACCCCGAAACAAACAACCTGATGTGTATAGATATGAAAGGGAGAATGTTTGTTAGGCCCATAATTGAGGACTATCATACCCTTACGGTCACAATAATACGTGGCCACCTTTACATTCAGGGTATAAAGCTTGGTACCGGCTATACTCTATCTGACCTTCCCGCTTATGTGACTGTAGCAAAAGTTACACACATTTGCACGTATAAGCGGGCATTTTTGGATAAGATAGGCGATATCAGTGGTTTTGCAGTATATGTGAAGTCCAAAGTCGGCAATTACCGGCTGCCATCC------TCTCAAAAAGGGAATGGCATGGATACCGCATTGTTGAGAAATAATGTCTAA
>KM349743_Murine_China_2012-05-17
ATGAGTGGT------CAAGCAACAACCCCAGAGCCAATCTATAGCTGGACTGCGGATGAGGCAATTAGATTCCTAAAAGAATGGAATTTCTCTTTGGGTATCATACTACTTGTAATCACAATCATACTACAGTTCGGTTATACGAGCCGTAGCATGTTTGTCTATGTCATCAAGATGATAATTCTCTGGCTCATGTGGCCTCTGACTATCATTTTGGTTATTTTTAATTGCGTTTACGCATTGAATAATGTGTATCTTGGATTTTCTATAGTGTTTGCTATAGTGTCCATTATTATGTGGATTGTGTATTTTGTGAATAGTATTAGGTTGTTTATTAGAACGGGAAGTTGGTGGAGTTTCAACCCCGAAACAAACAACCTGATGTGTATAGATATGAAAGGGAGAATGTTTGTTAGGCCCATAATTGAGGACTATCATACCCTTACGGTCACAATAATACGTGGCCACCTTTACATTCAGGGTATAAAGCTTGGTACCGGCTATACTCTATCTGACCTTCCCGCTTATGTGACTGTAGCAAAAGTTACACACATTTGCACGTATAAGCGGGCATTTTTGGATAAGATAGGCGATATCAGTGGTTTTGCAGTATATGTGAAGTCCAAAGTCGGCAATTACCGGCTGCCATCC------TCTCAAAAAGGGAATGGCATGGATACCGCATTGTTGAGAAATAATGTCTAA
>KM349744_Murine_China_2012-05-17
ATGAGTGGT------CAAGCAACAACCCCAGAGCCAATCTATAGCTGGACTGCGGATGAGGCAATTAGATTCCTAAAAGAATGGAATTTCTCTTTGGGTATCATACTACTTGTAATCACAATCATACTACAGTTCGGTTATACGAGCCGTAGCATGTTTGTCTATGTCATCAAGATGATAATTCTCTGGCTCATGTGGCCTCTGACTATCATTTTGGTTATTTTTAATTGCGTTTACGCATTGAATAATGTGTATCTTGGATTTTCTATAGTGTTTGCTATAGTGTCCATTATTATGTGGATTGTGTATTTTGTGAATAGTATTAGGTTGTTTATTAGAACGGGAAGTTGGTGGAGTTTCAACCCCGAAACAAACAACCTGATGTGTATAGATATGAAAGGGAGAATGTTTGTTAGGCCCATAATTGAGGACTATCATACCCTTACGGTCACAATAATACGTGGCCACCTTTACATTCAGGGTATAAAGCTTGGTACCGGCTATACTCTATCTGACCTTCCCGCTTATGTGACTGTAGCAAAAGTTACACACATTTGCACGTATAAGCGGGCATTTTTGGATAAGATAGGCGATATCAGTGGTTTTGCAGTATATGTGAAGTCCAAAGTCGGCAATTACCGGCTGCCATCC------TCTCAAAAAGGGAATGGCATGGATACCGCATTGTTGAGAAATAATGTCTAA
>KP198610_HumanOC43_China_2010-06-
ATGAGTAGT------ATA---ACTACACCAGCACCAGTTTATATCTGGACTGCTGATGAAGCTATTAAATTCCTAAAGGAATGGAACTTTTCTTTGGGTATTATACTACTTTTTATTACAATCATATTGCAATTTGGATATACAAGTCGCAGTATGTTTGTTTATGTTATTAAGATGATTATTTTGTGGCTTATGTGGCCCCTTACTATAATCTTAACTATTTTCAATTGCGTATATGCATTGAATAATGTGTACCTTGGTCTTTCTATAGTTCTCACCATAGTGGCCATTATTATGTGGATTGTGTATTTTGTGAATAGTATCAGGTTGTTTATTAGAACCGGCAGTTTTTGGAGTTTCAACCCAGAAACAAACAACTTGATGTGTATAGATATGAAAGGAACAATGTTTGTTAGGCCAATAATTGAGGACTATCATACCCTGACGGTCACAATAATACGCGGTCATCTTTACATTCAAGGTATAAAACTAGGTACTGGCTATTCTTTGGCAGATTTGCCAGCTTATATGACTGTTGCTAAGGTCACATACCTGTGCACATATAAGCGTGGTTTTCTTGACAAGATAAGCGATACTAGTGGTTTTGCTGTTTATGTTAAGTCCAAAGTCGGTAATTACCGACTGCCATCA------ACCCAAAAGGGTTCAGGCATGGACACCGCATTGTTGAGAAATAATATCTAA
>KP198611_HumanOC43_China_2010-01-
ATGAGTAGT------ATA---ACTACACCAGCACCAGTTTATATCTGGACTGCTGATGAAGCTATTAAATTCCTAAAGGAATGGAACTTTTCTTTGGGTATTATACTACTTTTTATTACAATCATATTGCAATTTGGATATACAAGTCGCAGTATGTTTGTTTATGTTATTAAGATGATTATTTTGTGGCTTATGTGGCCCCTTACTATAATCTTAACTATTTTCAATTGCGTATATGCATTGAATAATGTGTACCTTGGTCTTTCTATAGTTCTCACCATAGTGGCCATTATTATGTGGATTGTGTATTTTGTGAATAGTATCAGGTTGTTTATTAGAACCGGCAGTTTTTGGAGTTTCAACCCAGAAACAAACAACTTGATGTGTATAGATATGAAAGGAACAATGTTTGTTAGGCCAATAATTGAGGACTATCATACCCTGACGGTCACAATAATACGCGGTCATCTTTACATTCAAGGTATAAAACTAGGTACTGGCTATTCTTTGGCAGATTTGCCAGCTTATATGACTGTTGCTAAGGTCACATACCTGTGCACATATAAGCGTGGTTTTCTTGACAAGATAAGCGATACTAGTGGTTTTGCTGTTTATGTTAAGTCCAAAGTCGGTAATTACCGACTGCCATCA------ACCCAAAAGGGTTCAGGCATGGACACCGCATTGTTGAGAAATAATATCTAA
>KP886808_Bat_China_2013-05-23
ATGGCA---------GAGAACGGG------------------ACAATCTCCGTTGAGGAGCTTAAAAGACTCCTTGAACAATGGAACCTAGTAATAGGTTTCCTCTTCCTCGCCTGGATTATGCTACTACAATTTGCCTATTCTAACCGGAACAGGTTTTTGTACATAATTAAGCTTGTTTTCCTCTGGCTCTTGTGGCCAGTAACACTCGCTTGCTTTGTGCTTGCTGCTGTTTACAGAATCAATTGGGTGACTGGCGGTATTGCGATTGCAATGGCTTGTATTGTAGGCTTGATGTGGCTTAGCTACTTCGTTGCTTCCTTCAGGCTGTTTGCTCGTACCCGCTCAATGTGGTCATTCAACCCAGAAACAAACATTCTTCTCAATGTGCCTCTTCGAGGGACAATTGTGACCAGACCGCTCATGGAAAGTGAACTTGTCATTGGCGCTGTGATCATTCGTGGTCACTTGCGAATGGCTGGACACTCCCTAGGGCGC---TGTGATATTAAGGACCTGCCAAAAGAGATCACTGTGGCTACATCACGAACGCTTTCTTATTACAAATTAGGAGCGTCGCAGCGTGTAGGCACCGATTCAGGTTTTGCTGCATACAACCGCTACCGTATTGGAAACTACAAACTAAACACAGACCACGCT---GGTAGCAAC---GACAATATTGCTTTGCTAGTACAG------TAA
>KP886809_Bat_China_2013-05-23
ATGGCA---------GAGAACGGG------------------ACAATCTCCGTTGAGGAGCTTAAAAGACTCCTTGAACAATGGAACCTAGTAATAGGTTTCCTCTTCCTCGCCTGGATTATGCTACTACAATTTGCCTATTCTAACCGGAACAGGTTTTTGTACATAATTAAGCTTGTTTTCCTCTGGCTCTTGTGGCCAGTAACACTCGCTTGCTTTGTGCTTGCTGCTGTTTACAGAATCAATTGGGTGACTGGCGGTATTGCGATTGCAATGGCTTGTATTGTAGGCTTGATGTGGCTTAGCTACTTCGTTGCTTCCTTCAGGCTGTTTGCTCGTACCCGCTCAATGTGGTCATTCAACCCAGAAACAAACATTCTTCTCAATGTGCCTCTTCGAGGGACAATTGTGACCAGACCGCTCATGGAAAGTGAACTTGTCATTGGCGCTGTGATCATTCGTGGTCACTTGCGAATGGCTGGACACTCCCTAGGGCGC---TGTGATATTAAGGACCTGCCAAAAGAGATCACTGTGGCTACATCACGAACGCTTTCTTATTACAAATTAGGAGCGTCGCAGCGTGTAGGCACCGATTCAGGTTTTGCTGCATACAACCGCTACCGTATTGGAAACTACAAACTAAACACAGACCACGCC---GGTAGCAAC---GACAATATTGCTTTGCTAGTACAG------TAA
>KT003528_HumanMERS_China_2015-05-27
ATGTCT---------AATATGACG------------------CAACTCACTGAGGCGCAGATTATTGCCATTATTAAAGACTGGAACTTTGCATGGTCCCTGATCTTTCTCTTAATTACTATCGTACTACAGTATGGATACCCATCCCGTAGTATGACTGTCTATGTCTTTAAAATGTTTGTTTTATGGCTCCTATGGCCATCTTCCATGGCGCTATCAATATTTAGCGCCATTTATCCAATTGATCTAGCTTCCCAGATAATCTCTGGCATTGTAGCAGCTGTTTCAGCTATGATGTGGATTTCCTACTTTGTGCAGAGTATCCGGCTGTTTATGAGAACTGGATCATGGTGGTCATTCAATCCTGAGACTAATTGCCTTTTGAATGTTCCAATTGGTGGTACAACTGTCGTACGTCCACTCGTAGAGGACTCTACCAGTGTAACTGCTGTTGTAACCAATGGTCACCTCAAAATGGCTGGCATGCATTTCGGTGCT---TGTGACTACGACAGACTTCCTAATGAAGTCACCGTGGCCAAACCCAATGTGCTGATTGCTTTAAAAATGGTGAAGCGGCAAAGCTACGGAACTAATTCCGGCGTTGCCATTTACCATAGATATAAGGCAGGTAATTACAGGAGTCCGCCT------ATT---ACGGCGGAT---ATTGAACTTGCATTGCTTCGAGCT------TAG
>KT368826_Camel_SArabia_2014-07-
ATGTCT---------AATATGACG------------------CAACTCACTGAGGCGCAGATTATTGCCATTATTAAAGACTGGAACTTTGCATGGTCCCTGATCTTTCTCTTAATTACTATCGTACTACAGTATGGATACCCATCCCGTAGTATGACTGTCTATGTCTTTAAAATGTTTGTTTTATGGCTCCTATGGCCATCTTCCATGGCGCTATCAATATTTAGCGCCATTTATCCAATTGATCTAGCTTCCCAGATAATCTCTGGCATTGTAGCAGCTGTTTCAGCTATGATGTGGATTTCCTACTTTGTGCAGAGTATCCGGCTGTTTATGAGAACTGGATCATGGTGGTCATTCAATCCTGAGACTAATTGCCTTTTGAACGTTCCAATTGGTGGTACAACTGTCGTACGTCCACTCGTAGAGGACTCTACCAGTGTAACTGCTGTTGTAACCAATGGCCACCTCAAAATGGCTGGCATGCATTTCGGTGCT---TGTGACTACGACAGACTTCCTAATGAAGTCACCGTGGCCAAACCCAATGTGCTGATTGCTTTAAAAATGGTGAAGCGGCAAAGCTACGGAACTAATTCCGGCGTTGCCATTTACCATAGATATAAGGCAGGTAATTACAGGAGTCCGCCT------ATT---ACGGCGGAT---ATTGAACTTGCATTGCTTCGAGCT------TAG
>KT368831_Camel_SArabia_2014-12-
ATGTCT---------AATATGACG------------------CAACTCACTGAGGCGCAGATTATTGCCATTATTAAAGACTGGAACTTTGCATGGTCCCTGATCTTTCTCTTAATTACTATCGTACTACAGTATGGATACCCATCCCGTAGTATGACTGTCTATGTCTTTAAAATGTTTGTTTTATGGCTCCTATGGCCATCTTCCATGGCGCTATCAATATTTAGCGCCATTTATCCAATTGATCTAGCTTCCCAGATAATCTCTGGCATTGTAGCAGCTGTTTCAGCTATGATGCGGATTTCCTACTTTGTGCAGAGTATCCGGCTGTTTATGAGAACTGGATCATGGTGGTCATTCAATCCCGAGACTAATTGCCTTTTGAACGTTCCATTTGGTGGTACAACTGTCGTACGTCCACTCGTAGAGGACTCTACCAGTGTAACTGCTGTTGTAACCAATGGCCACCTCAAAATGGCTGGCATGCATTTCGGTGCT---TGTGACTACGACAGACTTCCTAATGAAGTCACCGTGGCCAAACCCAATGTGCTGATTGCTTTAAAAATGGTGAAGCGGCAAAGCTACGGAACTAATTCCGGCGTTGCCATTTACCATAGATATAAGGCAGGTAATTACAGGAGTCCGCCT------ATT---ACGGCGGAT---ATTGAACTTGCATTGCTTCGAGCT------TAG
>KT368880_Camel_SArabia_2015-04-
ATGTCT---------AATATGACG------------------CAACTCACTGAGGCGCAGATTATTGCCATTATTAAAGACTGGAACTTTGCATGGTCCCTGATCTTTCTCTTAATTACTATCGTACTACAGTATGGATACCCATCCCGTAGTATGACTGTCTATGTCTTTAAAATGTTTGTTTTATGGCTCCTATGGCCATCTTCCATGGCGCTATCAATATTTAGCGCCATTTATCCAATTGATCTAGCTTCCCAGATAATCTCTGGCATTGTAGCAGCTGTTTCAGCTATGATGTGGATTTCCTACTTTGTGCAGAGTATCCGGCTGTTTATGAGAACTGGATCATGGTGGTCATTCAATCCTGAGACTAATTGCCTTTTGAACGTTCCAATTGGTGGTACAACTGTCGTACGTCCACTCGTAGAGGACTCTACCAGTGTAACTGCTGTTGTAACCAATGGTCACCTCAAAATGGCTGGCATGCATTTCGGTGCT---TGTGACTACGACAGACTTTCTAATGAAGTCACCGTGGCCAAACCCAATGTGCTGATTGCTTTAAAAATGGTGAAGCGGCAAAGCTACGGAACTAATTCCGGCGTTGCCATTTACCATAGATATAAGGCAGGTAATTACAGGAGTCCGCCT------ATT---ACGGCGGAT---ATTGAACTTGCATTGCTTCGAGCT------TAG
>KT444582_Bat_China_2013-07-21
ATGGCT---------GAGAACGGG------------------ACTATTTCCGTTGAGGAGCTTAAAAGACTCCTGGAACAATGGAACCTAGTAATAGGTTTCCTATTCCTAGCCTGGATTATGTTACTACAATTTGCCTATTCTAATCGGAACAGGTTTTTGTACATAATAAAGCTTGTTTTCCTGTGGCTCTTGTGGCCAGTAACACTTGCTTGCTTTGTGCTTGCTGCTGTTTACAGAATTAATTGGGTGACTGGCGGGATTGCGATTGCAATGGCTTGTATTGTAGGCTTGATGTGGCTTAGCTACTTCATTGCTTCCTTCAGGCTATTTGCTCGTACCCGCTCAATGTGGTCATTCAACCCAGAAACAAACATTCTTCTCAATGTGCCTCTTCGAGGGACAATTGTGACCAGACCGCTCATGGAAAGTGAACTTGTCATTGGCGCTGTGATCATTCGTGGTCACTTGCGCATGGCTGGACACTCCCTAGGGCGC---TGTGACATCAAGGACCTGCCAAAAGAGATCACTGTGGCTACATCACGAACGCTTTCTTATTACAAATTAGGAGCGTCGCAGCGTGTAGGCACTGATTCAGGTTTTGCTGCATACAACCGCTACCGTATTGGAAACTACAAATTAAATACAGACCACGCC---GGTAGCAAC---GACAATATTGCTTTGCTAGTACAG------TAA
>KT779555_HumanHKU1_China_2009-04-23
ATGAATAAA------TCT---TTTTTCCCT------------CAATTTACTTCTGATCAAGCTGTTACATTCTTAAAAGAATGGAATTTCTCTTTGGGTGTAATACTACTTTTTATTACTATCATATTGCAGTTCGGTTATACGAGCCGTAGTATGTTTGTTTATTTTATCAAGATGATTATTCTTTGGCTTATGTGGCCATTGACTATCACCTTGACTATATTTAATTGTTTTTATGCTTTGAATAATGCTTTTCTTGCATTTTCTATAGTGTTTACTATTATTTCTATTGTTATATGGATTCTTTATTTTGTTAATAGTATTCGGCTTTTTATTAGAACTGGCAGTTGGTGGAGTTTTAATCCAGAGACCAATAATCTTATGTGTATTGATATGAAAGGCAAGATGTTTGTTAGGCCAGTTATTGAGGACTATCACACATTAACTGCTACTGTTATTCGTGGTCATCTTTATATACAGGGTGTCAAACTTGGCACTGGTTATACTCTTTCAGATTTGCCCGTATATGTTACTGTAGCTAAGGTGCAAGTACTTTGTACATATAAACGTGCCTTTTTAGATAAGTTAGATGTTAATAGTGGTTTTGCTGTTTTTGTTAAGTCTAAAGTTGGTAACTATCGTTTACCGTCT------AGT---AAACCTAGTGGTATGGATACTGCCTTGTTAAGAGCT------TAA
>KT779556_HumanHKU1_China_2009-04-23
ATGAATAAA------TCT---TTTTTCCCT------------CAATTTACTTCTGATCAAGCTGTTACATTCTTAAAAGAATGGAATTTCTCTTTGGGTGTAATACTACTTTTTATTACTATCATATTGCAGTTCGGTTATACGAGCCGTAGTATGTTTGTTTATTTTATCAAGATGATTATTCTTTGGCTTATGTGGCCATTGACTATCACCTTGACTATATTTAATTGTTTTTATGCTTTGAATAATGCTTTTCTTGCATTTTCTATAGTGTTTACTATTATTTCTATTGTTATATGGATTCTTTATTTTGTTAATAGTATTCGGCTTTTTATTAGAACTGGCAGTTGGTGGAGTTTTAATCCAGAGACCAATAATCTTATGTGTATTGATATGAAAGGCAAGATGTTTGTTAGGCCAGTTATTGAGGACTATCACACATTAACTGCTACTGTTATTCGTGGTCATCTTTATATACAGGGTGTCAAACTTGGCACTGGTTATACTCTTTCAGATTTGCCCGTATATGTTACTGTAGCTAAGGTGCAAGTACTTTGTACATATAAACGTGCCTTTTTAGATAAGTTAGATGTTAATAGTGGTTTTGCTGTTTTTGTTAAGTCTAAAGTTGGTAACTATCGTTTACCGTCT------AGT---AAACCTAGTGGTATGGATACTGCCTTGTTAAGAGCT------TAA
>KT806044_HumanMERS_SArabia_2015-02-09
ATGTCT---------AATATGACG------------------CAACTCACTGAGGCGCAAATTATTGCCATTATTAAAGACTGGAACTTTGCATGGTCCCTGATCTTTCTCTTAATTACTATCGTACTACAGTATGGATACCCATCCCGTAGTATGACTGTCTATGTCTTTAAAATGTTTGTTTTATGGCTCCTATGGCCATCTTCCATGGCGCTATCAATATTTAGCGCCATTTATCCAATTGATCTAGCTTCCCAGATAATCTCTGGCATTGTAGCAGCTGTTTCAGCTATGATGTGGATTTCCTACTTTGTGCAGAGTATCCGGCTGTTTATGAGAACTGGATCATGGTGGTCATTCAATCCTGAGACTAATTGCCTTTTGAACGTTCCAATTGGTGGTACAACTGTCGTACGTCCACTCGTAGAGGACTCTACCAGTGTAACTGCTGTTGTAACCAATGGTCACCTCAAAATGGCTGGCATGCATTTCGGTGCT---TGTGACTACGACAGACTTCCTAATGAAGTCACCGTGGCCAAACCCAATGTGCTGATTGCTTTAAAAATGGTGAAGCGGCAAAGCTACGGAACTAATTCCGGCGTTGCCATTTACCATAGATATAAGGCAGGTAATTACAGGAGTCCGCCT------ATT---ACGGCGGAT---ATTGAACTTGCATTGCTTCGAGCT------TAG
>KU127229_Porcine_China_2014-02-
ATGAGTAGT------CCA---ACTACACCAGTACCAGTTATTAGCTGGACTGCTGATGAAGCTATTAAATTCCTAAAGGAATGGAATTTTTCTTTGGGTATAATAGTACTCTTTATCACAATCATACTTCAATTTGGATATACAAGTCGCAGTATGTTTGTTTATGTTATTAAGATGGTTATTCTGTGGCTCATGTGGCCTTTTACTATAATTTTAACTATCTTCAACTGCGTATACGCGTTGAATAATGTGTACCTTGGCTTCTCTATAGTTTTTACTATAGTGGCCATTATTATGTGGGTTGTTTATTTTGTGAATAGTATCAGGTTGTTTATTAGAACTGGAAGTTGGTGGAGTTTCAACCCAGAAACAAACAACTTGATGTGTATAGATATGAAGGGAAGAATGTATGTTAGGCCGATTATTGAGGACCACCACACCCTTACTGCCACAATAATACGTGGCCACCTCTACATCCAAGGTATAAAACTAGGTACTGGCTATTCTTTGTCAGATTTGCCTGCTTATGTGACCGTTGCTAAGGTTACACACCTGTGCACATATAAGCGTGGTTTTCTTGATAGGGTAGGCGATACTAGTGGTTTTGCTGTTTATGTTAAGTCCAAAGTCGGTAATTATCGATTGCCTTCA------ACCCATAAGGGCTCAGGCATGGACACCGCATTGTTGAGAAATAATATCTAA
>KU131570_HumanOC43_UK_2011-08-20
ATGAGTAGT------ATA---ACTACACCAGCACCAGTTTATATCTGGACTGCTGATGAAGCTATTAAATTCCTAAAGGAATGGAACTTTTCTTTGGGTATTATACTACTTTTTATTACAATCATATTGCAATTTGGATATACAAGTCGCAGTATGTTTGTTTATGTTATTAAGATGATTATTTTGTGGCTTATGTGGCCCCTTACTATAATCTTAACTATTTTCAATTGCGTATATGCATTGAATAATGTGTACCTTGGCCTTTCTATAGTTTTCACCATAGTGGCCATTATTATGTGGATTGTGTATTTTGTGAATAGTATCAGGTTGTTTATTAGAACCGGCAGTTTTTGGAGTTTCAACCCAGAAACAAACAACTTGATGTGTATAGATATGAAAGGAACAATGTTTGTTAGGCCAATAATTGAGGACTACCATACCCTGACGGTCACAATAATACGCGGTCATCTTTACATTCAAGGTATAAAACTAGGTACTGGCTATTCTTTGGCAGATTTGCCAGCTTATATGACTGTTGCTAAGGTCACATACCTGTGCACATATAAGCGTGGTTTTCTTGACAAGATAAGCGATACTAGTGGTTTTGCTGTTTATGTTAAGTCCAAAGTCGGTAATTACCGACTGCCATCA------ACCCAAAAGGGTTCAGGCATGGACACCGCATTGTTGAGAAATAATATCTAA
>KU182964_Bat_China_2013-08-
ATGGCT---------GACAACGGA------------------ACCATTTCTGTTGAGGAGCTTAAAAGACTCCTGGAACAATGGAACCTAGTAATAGGCTTCCTCTTCCTCGCCTGGATTATGTTATTACAATTTGCCTATTCTAATCGGAACAGGCTTTTGTACATAATAAAGCTTGTCTTCCTCTGGCTCTTGTGGCCAGTAACACTTGCTTGCTTTGTGCTTGCTGCTGTTTACAGAATTAATTGGGTGACTGGCGGTATTGCGATTGCAATGGCTTGCATCGTAGGCTTGATGTGGCTTAGCTACTTCTTTGCTTCCTTCAGGCTGTTTGCTCGTACCCGCTCAATGTGGTCATTCAACCCAGAAACAAACATTCTTCTCAATGTGCCTCTTCGAGGGACAATTGTAACCAGACCGCTCATGGAAAGTGAACTTGTCATTGGCGCTGTGATCATTCGTGGTCACCTGCGAATGGCTGGACACTCCCTAGGGCGC---TGTGATATTAAGGACCTGCCAAAGGAGATCACTGTGGCTACATCACGAACGCTTTCTTATTACAAATTAGGAGCGTCGCAGCGTGTAGGCACTGATTCTGGTTTTGCTGCATACAACCGCTACCGTATTGGAAACTACAAATTAAACACAGACCACTCT---GGTAGCAAC---GACAATATTGCTTTGCTAGTACAG------TAA
>KU182965_Bat_China_2012-12-
ATGTCG---------TCAAACGGT------------------AGTCTTACCAAAGACGAGGTAGTAAATATTATTAAAGACTGGAATTTTTCATGGTCCATAATATTTTTACTTATTACTATCGTACTCCAATATGGTTATCCATCCAGGAGTATGACTGTCTACGTCTTTAAGATGTTCATATTATGGCTTTTATGGCCAGCTTCTATGGCACTTTCCATATTTAGTGCTATTTATCCCATAAGTTTAGCTTCCCAGATTATATCTGGCATTTTAGCAGCTGCATGTGCTGGTATGTGGCTAGCATACTTTATTCAGAGTATACGGCTATTTATGCGCACTGGTTCTTGGTGGTCTTTTAATCCAGAATCTAATTGTCTGCTTAATGTCCCTATCGGTGGTACAACAGTTGTTAGACCATTGGTCGAAGACTCGACTAGTGTCACAGCTGTTGTCAACGATGGTCATCTTAAGATGGCTGGTATGCACTTTGGGCGT---TGTGATTACGATCGACTTCCTATGGAAATCACCGTAGCCAAGCCCTCTGTGCTTATAGCTCTTAAGATGGTTAAACGCCAGTCGTATGGCACTAATTCTGGTGTTGCCATATTTCATAGGTATAAAGCCGGTAATTATAGATGGCCTACT------ATT---ATACAAGAT---GAAGAACTTGCATTGCTTAGGGCA------TAG
>KU233362_HumanMERS_Jordan_2015--
ATGTCT---------AATACGACG------------------CAACTCACTGAGGCGCAGATTATTGCCATTATTAAAGACTGGAACTTTGCATGGTCCCTGATCTTTCTCTTAATTACTATCGTACTACAGTATGGATACCCATCCCGTAGTATGACTGTCTATGTCTTTAAAATGTTTGTTTTATGGCTCCTATGGCCATCTTCCATGGCGCTATCAATATTTAGCGCCATTTATCCAATTGATCTAGCTTCCCAGATAATCTCTGGCATTGTAGCAGCTGTTTCAGCTATGATGTGGATTTCCTACTTTGTGCAGAGTATCCGGCTGTTTATGAGAACTGGATCATGGTGGTCATTCAATCCTGAGACTAATTGCCTTTTGAACGTTCCAATTGGTGGTACAACTGTCGTACGTCCACTCGTAGAGGACTCTACCAGTGTAACTGCTGTTGTAACCAATGGTCACCTCAAAATGGCTGGCATGCATTTCGGTGCT---TGTGACTACGACAGACTTCCTAATGAAGTCACCGTGGCCAAACCCAATGTGCTGATTGCTTTAAAAATGGTGAAGCGGCAAAGCTACGGAACTAATTCCGGCGTTGCCATTTACCATAGATATAAGGCAGGTAATTACAGGAGTCCGCCT------ATT---ACGGCGGAT---ATTGAACTTGCATTGCTTCGAGCT------TAG
>KU762337_Bat_China_2014-05-28
ATGGCTAAC------AACAGTAGT------------------GACATACCTCGCTCAGAGGTTATGGCGGCTCTGCGCGACTGGAACTTCGCAATTTCAGTCGTCCTACTATTTATCACAGCTTTGCTCCAGTGGGGTTACCCAACTAGATGTAAACCGCTGTGGGTCATTAAAATGTGCATACTGTGGTTGCTGTGGCCAGTGTCTATAGCTGCCGCTGTATTTGCAGCGTTGTATCCCATTAATGATGTGGCTTTTGGCTTTGCCATCACATTTGCTTGTATCTCGTCCATTATGTGGCTGAGTTACTTCATCAGTTCTTTCAGATTGCTATGCAGGACTGGCTCACCCTGGTCTTTCATGCCTGAAACCAACATGCTTCTTAATGTACCGCTCATAGGTAGAACTGTGACGCGTCCTATTCTGGCAGACTCACCCGCCGTTCAATTTTTGATTCTGCGTGGTGACCTGAGATTTGAGGGTTTCAACCTTGGTCAA---TGTAGACCTGGTGAAATGCCTGATACCGTGACTGTGGCTAAAGCTGCCTCCTTACACTGGTACAAGAAGGCGTTAACTAGAGCCATAGGCAAAGAATCTGCCATCATTGTGTACATTAAGTACAAGGTTGGCAATCATAGAGTTCAGAAC------GCC---CGCGAAGACGGGGATACAATCGCTATGTTTATAGCG------TAA
>KU762338_Bat_China_2014-05-28
ATGTCTGGG------GGCAATGGC------------------ACAATACCTCGTTCAGAGGTTATGGCGGCTCTGCGCGACTGGAACTTTGCAATTTCAGTCGTCTTACTATTTATCACAGCTTTGCTCCAGTGGGGTTACCCAACTAGATGTAAACCGCTGTGGGTCATTAAAATGTGCATACTGTGGTTGCTGTGGCCAGTGTCTATAGCTGCCGCTGTATTTGCAGCGTTGTATCCCATTAATGATGTGGCTTTTGGCTTTGCCATCACATTTGCTTGTATCTCGTCCATTATGTGGCTGAGTTACTTCATCAGTTCTTTCAGATTGCTATGCAGAACCGGCTCACCCTGGTCCTTCATGCCTGAAACCAACATGCTTCTTAATGTACCGCTCATAGGTAGAACTGTGACGCGTCCTATTCTGGCAGACTCACCCGCCGTTCAATTTTTGATTCTGCGTGGTGACCTGAGATTTGAGGGTTTCAACCTTGGTCAA---TGCAGACCTGGTGAAATGCCTGATACTGTGACTGTGGCTAAAGCTGCCTCCTTACACTGGTACAAGAAGGCGTTAACTAGAGCCATAGGCAAAGAATCTGCCATCATTGTGTACATTAAGTACAAGGTTGGCAATCATAGAGTCCAGAAC------GCC---CGCGAAGACGGGGATACAATCGCTATGTTTATAGCG------TAA
>KU851859_HumanMERS_SArabia_2015-07-12
ATGTCT---------AATATGACG------------------CAACTCACTGAGGCGCAGATTATTGCCATTATTAAAGACTGGCACTTTGCATGGTCCCTGATCTTTCTCTTAATTACTATCGTACTACAGTATGGATACCCATCCCGTAGTATGACTGTCTATGTCTTTAAAATGTTTGTTTTATGGCTCCTATGGCCATCTTCCATGGCGCTATCAATATTTAGCGCCATTTATCCAATTGATCTAGCTTCCCAGATAATCTCTGGCATTGTAGCAGCTGTTTCAGCTATGATGTGGATTTCCTACTTTGTGCAGAGTATCCGGCTGTTTATGAGAACTGGATCATGGTGGTCATTCAATCCTGAGACTAATTGCCTTTTGAACGTTCCAATTGGTGGTACAACTGTCGTACGTCCACTCGTAGAGGACTCTACCAGTGTAACTGCTGTTGTAACCAATGGTCACCTCAAAATGGCTGGCATGCATTTCGGTGCT---TGTGACTACGACAGACTTTCTAATGAAGTCACCGTGGCCAAACCCAATGTGCTGATTGCTTTAAAAATGGTGAAGCGGCAAAGCTACGGAACTAATTCCGGCGTTGCCATTTACCATAGATATAAGGCAGGTAATTACAGGAGTCCGCCT------ATT---ACGGCGGAT---ATTGAACTTGCATTGCTTCGAGCT------TAG
>KU851864_HumanMERS_SArabia_2015-08-24
ATGTCT---------AATATGACG------------------CAACTCACTGAGGCGCAGATTATTGCCATTATTAAAGACTGGAACTTTGCATGGTCCCTGATCTTTCTCTTAATTACTATCGTACTACAGTATGGATACCCATCCCGTAGTATGACTGTCTATGTCTTTAAAATGTTTGTTTTATGGCTTCTATGGCCATCTTCCATGGCGCTATCAATATTTAGCGCCATTTATCCAATTGATCTAGCTTCCCAGATAATCTCTGGCATTGTAGCAGCTGTTTCAGCTATGATGTGGATTTCCTACTTTGTGCAGAGTATCCGGCTGTTTATGAGAACTGGATCATGGTGGTCATTCAATCCTGAGACTAATTGCCTTTTGAACGTTCCAATTGGTGGTACAACTGTCGTACGTCCACTCGTAGAGGACTCTACCAGTGTAACTGCTGTTGTAACCAATGGTCACCTCAAAATGGCTGGCATGCATTTCGGTGCT---TGTGACTACGACAGACTTCCTAATGAAGTCACCGTGGCCAAACCCAATGTGCTGATTGCTTTAAAAATGGTGAAGCGGCAAAGCTACGGAACTAATTCCGGCGTTGCCATTTACCATAGATATAAGGCAGGTAATTACAGGAGTCCGCCT------ATT---ACGGCGGAT---ATTGAACTTGCATTGCTTCGAGCT------TAG
>KU973692_Bat_China_2012--
ATGGCG---------GAGAATGGG------------------ACCATTTCCGTTGAGGAGCTTAAAAGACTCCTTGAACAATGGAACCTAGTAATAGGTTTCCTTTTCCTCGCCTGGATTATGTTACTACAATTTGCCTATTCTAACCGGAACAGGTTTTTGTACATAATAAAGCTTGTTTTCCTCTGGCTCTTGTGGCCAGTAACACTTGCTTGCTTTGTGCTTGCTGCTGTTTACAGAATTAATTGGGTGACTGGCGGGATTGCGATTGCAATGGCTTGTATTGTAGGCTTGATGTGGCTTAGCTACTTCGTTGCTTCCTTCAGGCTGTTTGCTCGTACCCGCTCAATGTGGTCATTCAATCCAGAAACAAACATTCTTCTCAATGTGCCTCTTCGGGGGACAATTGTGACCAGACCGCTCATGGAAAGTGAACTTGTCATTGGTGCTGTGATCATTCGTGGTCACTTGCGAATGGCAGGACACTCCCTAGGGCGC---TGTGACATCAAGGACCTGCCAAAAGAGATCACTGTGGCTACATCACGAACGCTTTCTTATTACAAATTAGGAGCTTCGCAGCGTGTAGGCACTGACTCAGGTTTTGCTGCATACAACCGCTACCGTATTGGAAACTATAAATTAAATACAGACCACGCC---GGTAGCAAC---GACAATATTGCTTTGCTAGTACAG------TAA
>KX108938_Camel_UAE_2014-12-13
ATGTCT---------AATATGACG------------------CAACTCATTGAGGCGCAGATTATTGCCATTATTAAAGACTGGAACTTTGCATGGTCCCTGATCTTTCTCTTAATTACTATCGTACTACAGTATGGATACCCATCCCGTAGTATGACTGTCTATGTCTTTAAAATGTTTGTTTTATGGCTCCTATGGCCATCTTCCATGGCGCTATCAATATTTAGCGCCGTTTATCCAATTGATCTAGCTTCCCAGATAACCTCTGGCATTGTAGCAGCTGTTTCAGCTATGATGTGGATTTCCTACTTTGTGCAGAGTATCCGGCTGTTTATGAGAACTGGATCATGGTGGTCATTCAATCCTGAGACTAATTGCCTTTTGAACGTTCCATTTGGTGGTACAACTGTCGTACGTCCACTCGTAGAGGACTCTACCAGTGTAACTGCTGTTGTAACCAATGGCCACCTCAAAATGGCTGGCATGCATTTCGGTGCT---TGTGACTACGACAGACTTCCTAATGAAGTCACCGTGGCCAAACCCAATGTGCTGATTGCTTTAAAAATGGTGAAGCGGCAAAGCTACGGAACTAATTCCGGCGTTGCCATTTACCATAGATATAAGGCAGGTAATTACAGGAGTCCGCCT------ATT---ACGGCGGAT---ATTGAACTTGCATTGCTTCGAGCT------TAG
>KX108943_Camel_UAE_2015-04-23
ATGTCT---------AATATGACG------------------CAACTCACTGAGGCGCAGATTATTGCCATTATTAAAGACTGGAACTTTGCATGGTCCCTGATCTTTCTCTTAATTACTATCGTACTACAGTATGGATACCCATCCCGTAGTATGACTGTCTATGTTTTTAAAATGTTTGTTTTATGGCTCCTATGGCCATCTTCCATGGCGCTATCAATATTTAGCGCCGTTTATCCAATTGATCTAGCTTCCCAGATAATCTCTGGCATTGTATCAGCTGTTTCAGCTATGATGTGGATTTCCTACTTTGTGCAGAGTATCCGGCTTTTTATGAGAACTGGATCATGGTGGTCATTTAATCCTGAGACTAATTGCCTTTTGAACGTTCCATTTGGTGGTACAACTGTCGTACGTCCACTCGTAGAGGACTCTACCAGTGTAACTGCTGTTGTAACCAATGGCCACCTCAAAATGGCTGGCATGCATTTCGGTGCT---TGTGACTACGACAGACTTCCTAATGAAGTCACCGTGGCCAAACCCAATGTGCTGATTGCTTTAAAAATGGTGAAGCGGCAAAGCTACGGGACTAATTCCGGCGTTGCCATTTACCATAGATATAAGGCAGGTAATTACAGGAGTCCGCCT------ATT---ACGGCGGAT---ATTGAACTTGCATTGCTTCGAGCT------TAG
>KX154685_HumanMERS_SArabia_2016-02-
ATGTCT---------AATATGACG------------------CAACTCACTGAGGCGCAGATTATTGCCATTATTAAAGACTGGAACTTTGCATGGTCCCTGGTCTTTCTCTTAATTACTATCGTACTACAGTATGGATACCCATCCCGTAGTATGACTGTCTATGTCTTTAAAATGTTTGTTTTATGGCTCCTATGGCCATCTTCCATGGCGCTATCAATATTTAGCGCCATTTATCCAATTGATCTAGCTTCCCAGATAATCTCTGGCATTGTATCAGCTGTTTCAGCTATGATGTGGATTTCCTACTTTGTGCAGAGTATCCGGCTGTTTATGAGAACTGGATCATGGTGGTCATTCAATCCTGAGACTAATTGCCTTTTGAACGTTCCAATTGGTGGTACAACTGTCGTACGTCCACTCGTAGAGGACTCTACCAGTGTAACTGCTGTTGTAACCAATGGTCACCTCAAAATGGCTGGCATGCATTTCGGTGCT---TGTGACTACGACAGACTTCCTAATGAAGTCACCGTGGCCAAACCCAATGTGCTGATTGCTTTAAAAATGGTGAAGCGGCAAAGCTACGGAACTAATTCCGGCGTTGCCATTTACCATAGATATAAGGCAGGTAATTACAGGAGTCCGCCT------ATT---ACGGCGGAT---ATTGAACTTGCATTGCTTCGAGCT------TAG
>KX154694_HumanMERS_SArabia_2016-02-29
ATGTCT---------AATATGACG------------------CAACTCACTGAGGCGCAGATTATTGCCATTATTAAAGACTGGAACTTTGCATGGTCCCTGATATTTCTCTTAATTACTATCGTACTACAGTATGGATACCCATCCCGTAGTATGACTGTCTATGTCTTTAAAATGTTTGTTTTATGGCTCCTATGGCCATCTTCCATGGCGCTATCAATATTTAGCGCCATTTATCCAATTGATCTAGCTTCCCAGATAATCTCTGGCATTGTAGCAGCTGTTTCAGCTATGATGTGGATTTCCTACTTTGTGCAGAGTATCCGGCTGTTTATGAGAACTGGATCATGGTGGTCATTCAATCCTGAGACTAATTGCCTTTTGAACGTTCCAATTGGTGGTACAACTGTCGTACGTCCACTCGTAGAGGACTCTACCAGTGTAACTGCTGTTGTAACCAATGGTCACCTCAAAATGGCTGGCATGCATTTCGGTGCT---TGTGACTACGACAGACTTCCTAATGAAGTCACCGTGGCCAAACCCAATGTGCTGATTGCTTTAAAAATGGTGAAGCGGCAAAGCTACGGAACTAATTCCGGCGTTGCCATTTACCATAGATATAAGGCAGGTAATTACAGGAGTCCGCCT------ATT---ACGGCGGAT---ATTGAACTTGCATTGCTTCGAGCT------TAG
>KX344031_HumanOC43_Mexico_2011-02-09
ATGAGTAGT------AAA---ACTACACCAGCACCAGTTTATATCTGGACTGCTGATGAAGCTATTAAATTCCTAAAGGAATGGAATTTTTCTTTGGGTATTATACTACTTTTTATTACAATCATATTGCAATATGGATATACAAGTCGCAGTATGTTTGTTTATGTTATTAAGATGATTATTTTGTGGCTTATGTGGCCCATTACTATAATCTTAACTACTTTCAATTGCGTATACGCATTGAATAACGTGTATCTTGGCCTTTCTATAGTTTTTACCATAGTGGCCATTATTATGTGGATTGTGTATTTTGTGAATAGTATCAGGTTGTTTATTAGAACTGGAAGTTTTTGGAGTTTTAACCCAGAAACAAACAACTTGATGTGTATAGATATGAAAGGAACAATGTATGTTAGGCCGATAATTGAGGACTATCATACCCTGACGGTCACAATAATACGCGGTCATCTTTATATTCAAGGTATAAAACTAGGTATTGGCTATTCTTTGGCAGATTTGCCAGCTTATATGTCTGTTGCTAAGGTTACACACCTGTGCACATATAAGCGTGGTTTTCTTGACAGGATAAGCGATACTAGTGGTTTTGCTGTTTATGTTAAGTTCAAAGTCGGTAATTACCGACTGCCATCA------ACCCAAAAGGGTTCTGGCATGGACACCGCATTGTTGAGAAATAATATCTAA
>KX538964_HumanOC43_Malaysia_2012-02-22
ATGAGTAGT------AAA---CCTACACCAGCACCAGTTTATATCTGGACTGCTGATGAAGCTATTAAATTCCTAAAGGAATGGAATTTTTCTTTGGGTATTATACTACTTTTTATTACAATCATATTGCAATATGGATATACAAGTCGCAGTATGTTTGTTTATGTTATTAAGATGATTATTTTGTGGCTTATGTGGCCCATTACTATAATCTTAACTACTTTCAATTGCGTATACGCATTGAATAACGTGTATCTTGGCCTTTCTATAGTTTTTACCATAGTGGCCATTATTATGTGGATTGTGTATTTTGTGAATAGTATCAGGTTGTTTATTAGAACTGGAAGTTTTTGGAGTTTTAACCCAGAAACAAACAACTTGATGTGTATAGATATGAAAGGAACAATGTATGTTAGGCCGATAATTGAGGACTATCATACCCTGACGGTCACAATAATACGCGGTCATCTTTATATTCAAGGTATAAAACTAGGTATTGGCTATTCTTTGGCAGATTTGCCAGCTTATATGTCTGTTGCTAAGGTTACACACCTGTGCACATATAAGCGTGGTTTTCTTGACAGGATAAGCGATACTAGTGGTTTTGCTGTTTATGTTAAGTTCAAAGTCGGTAATTACCGACTGCCATCA------ACCCAAAAGGGTTCTGGCATGGACACCGCATTGTTGAGAAATAATATCTAA
>KX538965_HumanOC43_Malaysia_2012-03-28
ATGAGTAGT------AAA---CCTACACCAGCACCAGTTTATATCTGGACTGCTGATGAAGCTATTAAATTCCTAAAGGAATGGAATTTTTCTTTGGGTATTATACTACTTTTTATTACAATCATATTGCAATATGGATATACAAGTCGCAGTATGTTTGTTTATGTTATTAAGATGATTATTTTGTGGCTTATGTGGCCCATTACTATAATCTTAACTACTTTCAATTGCGTATACGCATTGAATAACGTGTATCTTGGCCTTTCTATAGTTTTTACCATAGTGGCCATTATTATGTGGATTGTGTATTTTGTGAATAGTATCAGGTTGTTTATTAGAACTGGAAGTTTTTGGAGTTTTAACCCAGAAACAAACAACTTGATGTGTATAGATATGAAAGGAACAATGTATGTTAGGCCGATAATTGAGGACTATCATACCCTGACGGTCACAATAATACGCGGTCATCTTTATATTCAAGGTATAAAACTAGGTATTGGCTATTCTTTGGCAGATTTGCCAGCTTATATGTCTGTTGCTAAGGTTACACACCTGTGCACATATAAGCGTGGTTTTCTTGACAGGATAAGCGATACTAGTGGTTTTGCTGTTTATGTTAAGTTCAAAGTCGGTAATTACCGACTGCCATCA------ACCCAAAAGGGTTCTGGCATGGACACCGCATTGTTGAGAAATAATATCTAA
>KX538966_HumanOC43_Malaysia_2012-04-02
ATGAGTAGT------AAA---CCTACACCAGCACCAGTTTATATCTGGACTGCTGATGAAGCTATTAAATTCCTAAAGGAATGGAATTTTTCTTTGGGTATTATACTACTTTTTATTACAATCATATTGCAATATGGATATACAAGTCGCAGTATGTTTGTTTATGTTATTAAGATGATTATTTTGTGGCTTATGTGGCCCATTACTATAATCTTAACTACTTTCAATTGCGTATACGCATTGAATAACGTGTATCTTGGCCTTTCTATAGTTTTTACCATAGTGGCCATTATTATGTGGATTGTGTATTTTGTGAATAGTATCAGGTTGTTTATTAGAACTGGAAGTTTTTGGAGTTTTAACCCAGAAACAAACAACTTGATGTGTATAGATATGAAAGGAACAATGTATGTTAGGCCGATAATTGAGGACTATCATACCCTGACGGTCACAATAATACGCGGTCATCTTTATATTCAAGGTATAAAACTAGGTATTGGCTATTCTTTGGCAGATTTGCCAGCTTATATGTCTGTTGCTAAGGTTACACACCTGTGCACATATAAGCGTGGTTTTCTTGACAGGATAAGCGATACTAGTGGTTTTGCTGTTTATGTTAAGTTCAAAGTCGGTAATTACCGACTGCCATCA------ACCCAAAAGGGTTCTGGCATGGACACCGCATTGTTGAGAAATAATATCTAA
>KX538967_HumanOC43_Malaysia_2012-05-02
ATGAGTAGT------AAA---CCTACACCAGCACCAGTTTATATCTGGACTGCTGATGAAGCTATTAAATTCCTAAAGGAATGGAATTTTTCTTTGGGTATTATACTACTTTTTATTACAATCATATTGCAATATGGATATACAAGTCGCAGTATGTTTGTTTATGTTATTAAGATGATTATTTTGTGGCTTATGTGGCCCATTACTATAATCTTAACTACTTTCAATTGCGTATACGCATTGAATAACGTGTATCTTGGCCTTTCTATAGTTTTTACCATAGTGGCCATTATTATGTGGATTGTGTATTTTGTGAATAGTATCAGGTTGTTTATTAGAACTGGAAGTTTTTGGAGTTTTAACCCAGAAACAAACAACTTGATGTGTATAGATATGAAAGGAACAATGTATGTTAGGCCGATAATTGAGGACTATCATACCCTGACGGTCACAATAATACGCGGTCATCTTTATATTCAAGGTATAAAACTAGGTATTGGCTATTCTTTGGCAGATTTGCCAGCTTATATGTCTGTTGCTAAGGTTACACACCTGTGCACATATAAGCGTGGTTTTCTTGACAGGATAAGCGATACTAGTGGTTTTGCTGTTTATGTTAAGTTCAAAGTCGGTAATTACCGACTGCCATCA------ACCCAAAAGGGTTCTGGCATGGACACCGCATTGTTGAGAAATAATATCTAA
>KX538968_HumanOC43_Malaysia_2012-05-09
ATGAGTAGT------AAA---CCTACACCAGCACCAGTTTATATCTGGACTGCTGATGAAGCTATTAAATTCCTAAAGGAATGGAATTTTTCTTTGGGTATTATACTACTTTTTATTACAATCATATTGCAATATGGATATACAAGTCGCAGTATGTTTGTTTATGTTATTAAGATGATTATTTTGTGGCTTATGTGGCCCATTACTATAATCTTAACTACTTTCAATTGCGTATACGCATTGAATAACGTGTATCTTGGCCTTTCTATAGTTTTTACCATAGTGGCCATTATTATGTGGATTGTGTATTTTGTGAATAGTATCAGGTTGTTTATTAGAACTGGAAGTTTTTGGAGTTTTAACCCAGAAACAAACAACTTGATGTGTATAGATATGAAAGGAACAATGTATGTTAGGCCGATAATTGAGGACTATCATACCCTGACGGTCACAATAATACGCGGTCATCTTTATATTCAAGGTATAAAACTAGGTATTGGCTATTCTTTGGCAGATTTGCCAGCTTATATGTCTGTTGCTAAGGTTACACACCTGTGCACATATAAGCGTGGTTTTCTTGACAGGATAAGCGATACTAGTGGTTTTGCTGTTTATGTTAAGTTCAAAGTCGGTAATTACCGACTGCCATCA------ACCCAAAAGGGTTCTGGCATGGACACCGCATTGTTGAGAAATAATATCTAA
>KX538969_HumanOC43_Malaysia_2012-05-18
ATGAGTAGT------AAA---CCTACACCAGCACCAGTTTATATCTGGACTGCTGATGAAGCTATTAAATTCCTAAAGGAATGGAATTTTTCTTTGGGTATTATACTACTTTTTATTACAATCATATTGCAATATGGATATACAAGTCGCAGTATGTTTGTTTATGTTATTAAGATGATTATTTTGTGGCTTATGTGGCCCATTACTATAATCTTAACTACTTTCAATTGCGTATACGCATTGAATAACGTGTATCTTGGCCTTTCTATAGTTTTTACCATAGTGGCCATTATTATGTGGATTGTGTATTTTGTGAATAGTATCAGGTTGTTTATTAGAACTGGAAGTTTTTGGAGTTTTAACCCAGAAACAAACAACTTGATGTGTATAGATATGAAAGGAACAATGTATGTTAGGCCGATAATTGAGGACTATCATACCCTGACGGTCACAATAATACGCGGTCATCTTTATATTCAAGGTATAAAACTAGGTATTGGCTATTCTTTGGCAGATTTGCCAGCTTATATGTCTGTTGCTAAGGTTACACACCTGTGCACATACAAGCGTGGTTTTCTTGACAGGATAAGCGATACTAGTGGTTTTGCTGTTTATGTTAAGTTCAAAGTCGGTAATTACCGACTGCCATCA------ACCCAAAAGGGTTCTGGCATGGACACCGCATTGTTGAGAAATAATATCTAA
>KX538970_HumanOC43_Malaysia_2012-06-20
ATGAGTAGT------AAA---CCTACACCAGCACCAGTTTATATCTGGACTGCTGATGAAGCTATTAAATTCCTAAAGGAATGGAATTTTTCTTTGGGTATTATACTACTTTTTATTACAATCATATTGCAATATGGATATACAAGTCGCAGTATGTTTGTTTATGTTATTAAGATGATTATTTTGTGGCTTATGTGGCCCATTACTATAATCTTAACTACTTTCAATTGCGTATACGCATTGAATAACGTGTATCTTGGCCTTTCTATAGTTTTTACCATAGTGGCCATTATTATGTGGATTGTGTATTTTGTGAATAGTATCAGGTTGTTTATTAGAACTGGAAGTTTTTGGAGTTTTAACCCAGAAACAAACAACTTGATGTGTATAGATATGAAAGGAACAATGTATGTTAGGCCGATAATTGAGGACTATCATACCCTGACGGTCACAATAATACGCGGTCATCTTTATATTCAAGGTATAAAACTAGGTATTGGCTATTCTTTGGCAGATTTGCCAGCTTATATGTCTGTTGCTAAGGTTACACACCTGTGCACATATAAGCGTGGTTTTCTTGACAGGATAAGCGATACTAGTGGTTTTGCTGTTTATGTTAAGTTCAAAGTCGGTAATTACCGACTGCCATCA------ACCCAAAAGGGTTCTGGCATGGACACCGCATTGTTGAGAAATAATATCTAA
>KX538971_HumanOC43_Malaysia_2012-06-25
ATGAGTAGT------AAA---CCTACACCAGCACCAGTTTATATCTGGACTGCTGATGAAGCTATTAAATTCCTAAAGGAATGGAATTTTTCTTTGGGTATTATACTACTTTTTATTACAATCATATTGCAATATGGATATACAAGTCGCAGTATGTTTGTTTATGTTATTAAGATGATTATTTTGTGGCTTATGTGGCCCATTACTATAATCTTAACTACTTTCAATTGCGTATACGCATTGAATAACGTGTATCTTGGCCTTTCTATAGTTTTTACCATAGTGGCCATTATTATGTGGATTGTGTATTTTGTGAATAGTATCAGGTTGTTTATTAGAACTGGAAGTTTTTGGAGTTTTAACCCAGAAACAAACAACTTGATGTGTATAGATATGAAAGGAACAATGTATGTTAGGCCGATAATTGAGGACTATCATACCCTGACGGTCACAATAATACGCGGTCATCTTTATATTCAAGGTATAAAACTAGGTATTGGCTATTCTTTGGCAGATTTGCCAGCTTATATGTCTGTTGCTAAGGTTACACACCTGTGCACATATAAGCGTGGTTTTCTTGACAGGATAAGCGATACTAGTGGTTTTGCTGTTTATGTTAAGTTCAAAGTCGGTAATTACCGACTGCCATCA------ACCCAAAAGGGTTCTGGCATGGACACCGCATTGTTGAGAAATAATATCTAA
>KX538972_HumanOC43_Malaysia_2012-07-04
ATGAGTAGT------AAA---CCTACACCAGCACCAGTTTATATCTGGACTGCTGATGAAGCTATTAAATTCCTAAAGGAATGGAATTTTTCTTTGGGTATTATACTACTTTTTATTACAATCATATTGCAATATGGATATACAAGTCGCAGTATGTTTGTTTATGTTATTAAGATGATTATTTTGTGGCTTATGTGGCCCATTACTATAATCTTAACTACTTTCAATTGCGTATACGCATTGAATAACGTGTATCTTGGCCTTTCTATAGTTTTTACCATAGTGGCCATTATTATGTGGATTGTGTATTTTGTGAATAGTATCAGGTTGTTTATTAGAACTGGAAGTTTTTGGAGTTTTAACCCAGAAACAAACAACTTGATGTGTATAGATATGAAAGGAACAATGTATGTTAGGCCGATAATTGAGGACTATCATACCCTGACGGTCACAATAATACGCGGTCATCTTTATATTCAAGGTATAAAACTAGGTATTGGCTATTCTTTGGCAGATTTGCCAGCTTATATGTCTGTTGCTAAGGTTACACACCTGTGCACATATAAGCGTGGTTTTCTTGACAGGATAAGCGATACTAGTGGTTTTGCTGTTTATGTTAAGTTCAAAGTCGGTAATTACCGACTGCCATCA------ACCCAAAAGGGTTCTGGCATGGACACCGCATTGTTGAGAAATAATATCTAA
>KX538973_HumanOC43_Malaysia_2012-07-16
ATGAGTAGT------AAA---CCTACACCAGCACCAGTTTATATCTGGACTGCTGATGAAGCTATTAAATTCCTAAAGGAATGGAATTTTTCTTTGGGTATTATACTACTTTTTATTACAATCATATTGCAATATGGATATACAAGTCGCAGTATGTTTGTTTATGTTATTAAGATGATTATTTTGTGGCTTATGTGGCCCATTACTATAATCTTAACTACTTTCAATTGCGTATACGCATTGAATAACGTGTATCTTGGCCTTTCTATAGTTTTTACCATAGTGGCCATTATTATGTGGATTGTGTATTTTGTGAATAGTATCAGGTTGTTTATTAGAACTGGAAGTTTTTGGAGTTTTAACCCAGAAACAAACAACTTGATGTGTATAGATATGAAAGGAACAATGTATGTTAGGCCGATAATTGAGGACTATCATACCCTGACGGTCACAATAATACGCGGTCATCTTTATATTCAAGGTATAAAACTAGGTATTGGCTATTCTTTGGCAGATTTGCCAGCTTATATGTCTGTTGCTAAGGTTACACACCTGTGCACATATAAGCGTGGTTTTCTTGACAGGATAAGCGATACTAGTGGTTTTGCTGTTTATGTTAAGTTCAAAGTCGGTAATTACCGACTGCCATCA------ACCCAAAAGGGTTCTGGCATGGACACCGCATTGTTGAGAAATAATATCTAA
>KX538974_HumanOC43_Malaysia_2012-08-01
ATGAGTAGT------AAA---CCTACACCAGCACCAGTTTATATCTGGACTGCTGATGAAGCTATTAAATTCCTAAAGGAATGGAATTTTTCTTTGGGTATTATACTACTTTTTATTACAATCATATTGCAATATGGATATACAAGTCGCAGTATGTTTGTTTATGTTATTAAGATGATTATTTTGTGGCTTATGTGGCCCATTACTATAATCTTAACTACTTTCAATTGCGTATACGCATTGAATAACGTGTATCTTGGCCTTTCTATAGTTTTTACCATAGTGGCCATTATTATGTGGATTGTGTATTTTGTGAATAGTATCAGGTTGTTTATTAGAACTGGAAGTTTTTGGAGTTTTAACCCAGAAACAAACAACTTGATGTGTATAGATATGAAAGGAACAATGTATGTTAGGCCGATAATTGAGGACTATCATACCCTGACGGTCACAATAATACGCGGTCATCTTTATATTCAAGGTATAAAACTAGGTATTGGCTATTCTTTGGCAGATTTGCCAGCTTATATGTCTGTTGCTAAGGTTACACACCTGTGCACATATAAGCGTGGTTTTCTTGACAGGATAAGCGATACTAGTGGTTTTGCTGTTTATGTTAAGTTCAAAGTCGGTAATTACCGACTGCCATCA------ACCCAAAAGGGTTCTGGCATGGACACCGCATTGTTGAGAAATAATATCTAA
>KX538975_HumanOC43_Malaysia_2012-08-24
ATGAGTAGT------AAA---CCTACACCAGCACCAGTTTATATCTGGACTGCTGATGAAGCTATTAAATTCCTAAAGGAATGGAATTTTTCTTTGGGTATTATACTACTTTTTATTACAATCATATTGCAATATGGATATACAAGTCGCAGTATGTTTGTTTATGTTATTAAGATGATTATTTTGTGGCTTATGTGGCCCATTACTATAATCTTAACTACTTTCAATTGCGTATACGCATTGAATAACGTGTATCTTGGCCTTTCTATAGTTTTTACCATAGTGGCCATTATTATGTGGATTGTGTATTTTGTGAATAGTATCAGGTTGTTTATTAGAACTGGAAGTTTTTGGAGTTTTAACCCAGAAACAAACAACTTGATGTGTATAGATATGAAAGGAACAATGTATGTTAGGCCGATAATTGAGGACTATCATACCCTGACGGTCACAATAATACGCGGTCATCTTTATATTCAAGGTATAAAACTAGGTATTGGCTATTCTTTGGCAGATTTGCCAGCTTATATGTCTGTTGCTAAGGTTACACACCTGTGCACATATAAGCGTGGTTTTCTTGACAGGATAAGCGATACTAGTGGTTTTGCTGTTTATGTTAAGTTCAAAGTCGGTAATTACCGACTGCCATCA------ACCCAAAAGGGTTCTGGCATGGACACCGCATTGTTGAGAAATAATATCTAA
>KX538976_HumanOC43_Malaysia_2012-08-27
ATGAGTAGT------AAA---CCTACACCAGCACCAGTTTATATCTGGACTGCTGATGAAGCTATTAAATTCCTAAAGGAATGGAATTTTTCTTTGGGTATTATACTACTTTTTATTACAATCATATTGCAATATGGATATACAAGTCGCAGTATGTTTGTTTATGTTATTAAGATGATTATTTTGTGGCTTATGTGGCCCATTACTATAATCTTAACTACTTTCAATTGCGTATACGCATTGAATAACGTGTATCTTGGCCTTTCTATAGTTTTTACCATAGTGGCCATTATTATGTGGATTGTGTATTTTGTGAATAGTATCAGGTTGTTTATTAGAACTGGAAGTTTTTGGAGTTTTAACCCAGAAACAAACAACTTGATGTGTATAGATATGAAAGGAACAATGTATGTTAGGCCGATAATTGAGGACTATCATACCCTGACGGTCACAATAATACGCGGTCATCTTTATATTCAAGGTATAAAACTAGGTATTGGCTATTCTTTGGCAGATTTGCCAGCTTATATGTCTGTTGCTAAGGTTACACACCTGTGCACATATAAGCGTGGTTTTCTTGACAGGATAAGCGATACTAGTGGTTTTGCTGTTTATGTTAAGTTCAAAGTCGGTAATTACCGACTGCCATCA------ACCCAAAAGGGTTCTGGCATGGACACCGCATTGTTGAGAAATAATATCTAA
>KX538977_HumanOC43_Malaysia_2012-09-10
ATGAGTAGT------AAA---CCTACACCAGCACCAGTTTATATCTGGACTGCTGATGAAGCTATTAAATTCCTAAAGGAATGGAATTTTTCTTTGGGTATTATACTACTTTTTATTACAATCATATTGCAATATGGATATACAAGTCGCAGTATGTTTGTTTATGTTATTAAGATGATTATTTTGTGGCTTATGTGGCCCATTACTATAATCTTAACTACTTTCAATTGCGTATACGCATTGAATAACGTGTATCTTGGCCTTTCTATAGTTTTTACCATAGTGGCCATTATTATGTGGATTGTGTATTTTGTGAATAGTATCAGGTTGTTTATTAGAACTGGAAGTTTTTGGAGTTTTAACCCAGAAACAAACAACTTGATGTGTATAGATATGAAAGGAACAATGTATGTTAGGCCGATAATTGAGGACTATCATACCCTGACGGTCACAATAATACGCGGTCATCTTTATATTCAAGGTATAAAACTAGGTATTGGCTATTCTTTGGCAGATTTGCCAGCTTATATGTCTGTTGCTAAGGTTACACACCTGTGCACATACAAGCGTGGTTTTCTTGACAGGATAAGCGATACTAGTGGTTTTGCTGTTTATGTTAAGTTCAAAGTCGGTAATTACCGACTGCCATCA------ACCCAAAAGGGTTCTGGCATGGACACCGCATTGTTGAGAAATAATATCTAA
>KX538978_HumanOC43_Malaysia_2013-01-02
ATGAGTAGT------AAA---CCTACACCAGCACCAGTTTATATCTGGACTGCTGATGAAGCTATTAAATTCCTAAAGGAATGGAATTTTTCTTTGGGTATTATACTACTTTTTATTACAATCATATTGCAATATGGATATACAAGTCGCAGTATGTTTGTTTATGTTATTAAGATGATTATTTTGTGGCTTATGTGGCCCATTACTATAATCTTAACTACTTTCAATTGCGTATACGCATTGAATAACGTGTATCTTGGCCTTTCTATAGTTTTTACCATAGTGGCCATTATTATGTGGATTGTGTATTTTGTGAATAGTATCAGGTTGTTTATTAGAACTGGAAGTTTTTGGAGTTTTAACCCAGAAACAAACAACTTGATGTGTATAGATATGAAAGGAACAATGTATGTTAGGCCGATAATTGAGGACTATCATACCCTGACGGTCACAATAATACGCGGTCATCTTTATATTCAAGGTATAAAACTAGGTATTGGCTATTCTTTGGCAGATTTGCCAGCTTATATGTCTGTTGCTAAGGTTACACACCTGTGCACATATAAGCGTGGTTTTCTTGACAGGATAAGCGATACTAGTGGTTTTGCTGTTTATGTTAAGTTCAAAGTCGGTAATTACCGACTGCCATCA------ACCCAAAAGGGTTCTGGCATGGACACCGCATTGTTGAGAAATAATATCTAA
>KX538979_HumanOC43_Malaysia_2013-02-15
ATGAGTAGT------AAA---CCTACACCAGCACCAGTTTATATCTGGACTGCTGATGAAGCTATTAAATTCCTAAAGGAATGGAATTTTTCTTTGGGTATTATACTACTTTTTATTACAATCATATTGCAATATGGATATACAAGTCGCAGTATGTTTGTTTATGTTATTAAGATGATTATTTTGTGGCTTATGTGGCCCATTACTATAATCTTAACTACTTTCAATTGCGTATACGCATTGAATAACGTGTATCTTGGCCTTTCTATAGTTTTTACCATAGTGGCCATTATTATGTGGATTGTGTATTTTGTGAATAGTATCAGGTTGTTTATTAGAACTGGAAGTTTTTGGAGTTTTAACCCAGAAACAAACAACTTGATGTGTATAGATATGAAAGGAACAATGTATGTTAGGCCGATAATTGAGGACTATCATACCCTGACGGTCACAATAATACGCGGTCATCTTTATATTCAAGGTATAAAACTAGGTATTGGCTATTCTTTGGCAGATTTGCCAGCTTATATGTCTGTTGCTAAGGTTACACACCTGTGCACATATAAGCGTGGTTTTCTTGACAGGATAAGCGATACTAGTGGTTTTGCTGTTTATGTTAAGTTCAAAGTCGGTAATTACCGACTGCCATCA------ACCCAAAAGGTTTCTGGCATGGACACCGCATTGTTGAGAAATAATATCTAA
>KX574227_Bat_Uganda_2013-02-20
ATGTCA---------AATATGACG------------------CAGCTCACTGAGCAGCAGATTATTAGTATAATTAAAGATTGGAACTTTGCATGGTCTCTGATCTTTCTTTTAATTACTATCGTGCTACAATATGGTTACCCATCTCGTAGCATGACTGTCTATGTCTTTAAAATGTTTGTTTTATGGCTTTTATGGCCTTCATCAATGGCACTCTCAATTTTCAGTGCCGTTTATCCAATTGACCTAGCTTCCCAGATTATTTCTGGCATAATAGCTGGTGTCTCTGCGCTCATGTGGATTTCCTACTTCGTGCAGAGCATTAGACTCTTTATGCGAACAGGCTCTTGGTGGTCATTCAATCCTGAAACTAATTGCCTTTTGAACGTTCCACTTGGTGGCACAACTGTAGTGCGTCCACTAGTCGAAGATTCCACTAGTGTTACTGCTGTTGTTGCCAATGGGTACCTCAAGATGGCTGGTATGCACTTTGGTGCG---TGTGACTACGATCGACTCCCTAGTGAGGTGACCGTGGCTAAACCCAACGTGCTTATCGCATTGAAAATGGTAAAGAGACAAAGCTATGGAACTAATTCTGGTGTTGCTATTTACCATAGATATAAGGCAGGTAATTACAGAAGTCCGCCC------ATA---ACGGCGGAT---AGTGAACTTGCATTGCTACGAGCA------TAA
>KY014281_HumanOC43_France_2002--
ATGAGTAGT------ATA---ACTACACCAGCACCAGTTTATATCTGGACTGCTGATGAAGCTATTAAATTCCTAAAGGAATGGAATTTTTCTTTGGGTATTATACTACTTTTTATTACAATCATATTGCAATTTGGATATACAAGTCGCAGTATGTTTGTTTATGTTATTAAGATGATTATTTTGTGGCTTATGTGGCCCCTTACTATAATCTTAACTATTTTCAATTGCGTATATGCATTGAATAATGTGTATCTTGGCCTTTCTATAGTTTTCACCATAGTGGCCATTATTATGTGGATTGTGTATTTTGTGAATAGTATCAGGTTGTTTATTAGAACCGGAAGTTTTTGGAGTTTCAACCCAGAAACAAACAACTTGATGTGTATAGATATGAAAGGAACAATGTTTGTTAGGCCGATAATTGAGGACTACCATACCCTGACGGTCACAATAATACGCGGCCATCTTTACATTCAAGGTATAAAACTAGGTACTGGCTATTCTTTGGCAGATTTGCCAGCTTATATGACTGTTGCTAAGGTCACATACCTGTGCACATATAAGCGTGGTTTTCTTGACAAGATAAGCGATACTAGTGGTTTTGCTGTTTATGTTAAGTCCAAAGTCGGTAATTACCGACTGCCATCA------ACCCAAAAGGGTTCTGGCATGGACACCGCATTGTTGAGAAATAATATCTAA
>KY014282_HumanOC43_France_2007--
ATGAGTAGT------ATA---ACTACACCAGCACCAGTTTATATCTGGACTGCTGATGAAGCTATTAAATTCCTAAAGGAATGGAACTTTTCTTTGGGTATTATACTACTTTTTATTACAATCATATTGCAATTTGGATATACAAGTCGCAGTATGTTTGTTTATGTTATTAAGATGATTATTTTGTGGCTTATGTGGCCCCTTACTATAATCTTAACTATTTTCAATTGCGTATATGCATTGAATAATGTGTACCTTGGCCTTTCTATAGTTTTCACCATAGTGGCCATTATTATGTGGATTGTGTATTTTGTGAATAGTATCAGGTTGTTTATTAGAACCGGCAGTTTTTGGAGTTTCAACCCAGAAACAAACAACTTGATGTGTATAGATATGAAAGGAACAATGTTTGTTAGGCCAATAATTGAGGACTACCATACCCTGACGGTCACAATAATACGCGGTCATCTTTACATTCAAGGTATAAAACTAGGTACTGGCTATTCTTTGGCAGATTTGCCAGCTTATATGACTGTTGCTAAGGTCACATACCTGTGCACATATAAGCGTGGTTTTCTTGACAAGATAAGCGATACTAGTGGTTTTGCTGTTTATGTTAAGTCCAAAGTCGGTAATTACCGACTGCCATCA------ACCCAAAAGGGTTCAGGCATGGACACCGCATTGTTGAGAAATAATATCTAA
>KY348417_Porcine_China_2015-08-07
ATGAGTAGT------CCA---ACTACACCAGTACCAGTTATTAGCTGGACTGCTGATGAAGCTATTAAATTCCTAAAGGAATGGAATTTTTCTTTGGGTATAATAGTACTCTTTATCACAATCATACTTCAATTTGGATATACAAGTCGCAGTATGTTTGTTTATGTTATTAAGATGGTTATTCTGTGGCTCATGTGGCCTTTTACTATAATTTTAACTATCTTCAACTGCGTATACGCGTTGAATAATGTGTACCTTGGCTTCTCTATAGTTTTTACTATAGTGGCCATTATTATGTGGGTTGTTTATTTTGTGAATAGTATCAGGTTGTTTATTAGAACTGGAAGTTGGTGGAGTTTCAACCCAGAAACAAACAACTTGATGTGTATAGATATGAAGGGAAGAATGTATGTTAGGCCGATTATTGAGGACCACCACACCCTTACTGCCACAATAATACGTGGCCACCTCTACATCCAAGGTATAAAACTAGGTACTGGCTATTCTTTGTCAGATTTGCCTGCTTATGTGACCGTTGCTAAGGTTACACACCTGTGCACATATAAGCGTGGTTTTCTTGATAGGATAGGCGATACTAGTGGTTTTGCTGTTTATGTTAAGTCCAAAGTCGGTAATTATCGATTGCCTTCA------ACCCATAAGGGCTCAGGCATGGACACCGCATTGTTGAGAAATAATATCTAA
>KY369905_HumanOC43_USA_2016--
ATGAGTAGT------AAA---CCTACACCAGCACCAGTTTATATCTGGACTGCTGATGAAGCTATTAAATTCCTAAAGGAATGGAATTTTTCTTTGGGTATTATACTACTTTTTATTACAATCATATTGCAATATGGATATACAAGTCGCAGTATGTTTGTTTATGTTATTAAGATGATTATTTTGTGGCTTATGTGGCCCATTACTATAATCTTAACTACTTTCAATTGCGTATACGCATTGAATAACGTGTATCTTGGCCTTTCTATAGTTTTTACCATAGTGGCCATTATTATGTGGATTGTGTATTTTGTGAATAGTATCAGGTTGTTCATTAGAACTGGAAGTTTTTGGAGTTTTAACCCAGAAACAAACAACTTGATGTGTATAGATATGAAAGGAACAATGTATGTTAGGCCGATAATTGAGGACTATCATACCCTGACGGTCACAATAATACGCGGTCATCTTTATATTCAAGGTATAAAACTAGGTATTGGCTATTCTTTGGCAGATTTGCCAGCTTATATGTCTGTTGCTAAGGTTACACACCTGTGCACATATAAGCGTGGTTTTCTTGACAGGATAAGCGATACTAGTGGTTTTGCTGTTTATGTTAAGTTCAAAGTCGGTAATTACCGACTGCCATCA------ACCCAAAAGGGTTCTGGCATGGACACCGCATTGTTGAGAAATAATATCTAA
>KY369906_HumanOC43_USA_2016--
ATGAGTAGT------AAA---CCTACACCAGCACCAGTTTATATCTGGACTGCTGATGAAGCTATTAAATTCCTAAAGGAATGGAATTTTTCTTTGGGTATTATACTACTTTTTATTACAATCATATTGCAATATGGATATACAAGTCGCAGTATGTTTGTTTATGTTATTAAGATGATTATTTTGTGGCTTATGTGGCCCATTACTATAATCTTAACTACTTTCAATTGCGTATACGCATTGAATAACGTGTATCTTGGCCTTTCTATAGTTTTTACCATAGTGGCCATTATTATGTGGATTGTGTATTTTGTGAATAGTATCAGGTTGTTTATTAGAACTGGAAGTTTTTGGAGTTTTAACCCAGAAACAAACAACTTGATGTGTATAGATATGAAAGGAACAATGTATGTTAGGCCGATAATTGAGGACTATCATACCCTGACGGTCACAATAATACGCGGTCATCTTTATATTCAAGGTATAAAACTAGGTATTGGCTATTCTTTGGCAGATTTGCCAGCTTATATGTCTGTTGCTAAGGTTACACACCTGTGCACATATAAGCGTGGTTTTCTTGACAGGATAAGCGATACTAGTGGTTTTGCTGTTTATGTTAAGTTCAAAGTCGGTAATTACCGACTGCCATCA------ACCCAAAAGGGTTCTGGCATGGACACCGCATTGTTGAGAAATAATATCTAA
>KY369907_HumanOC43_USA_2016--
ATGAGTAGT------AAA---CCTACACCAGCACCAGTTTATATCTGGACTGCTGATGAAGCTATTAAATTCCTAAAGGAATGGAATTTTTCTTTGGGTATTATACTACTTTTTATTACAATCATATTGCAATATGGATATACAAGTCGCAGTATGTTTGTTTATGTTATTAAGATGATTATTTTGTGGCTTATGTGGCCCATTACTATAATCTTAACTACATTCAATTGCGTATACGCATTGAATAACGTGTATCTTGGCCTTTCTATAGTTTTTACCATAGTGGCCATTATTATGTGGATTGTGTATTTTGTGAATAGTATCAGGTTGTTTATTAGAACTGGAAGTTTTTGGAGTTTTAACCCAGAAACAAACAACTTGATGTGTATAGATATGAAAGGAACAATGTATGTTAGGCCGATAATTGAGGACTATCATACCCTGACGGTCACAATAATACGCGGTCATCTTTATATTCAAGGTATAAAACTAGGTATTGGCTATTCTTTGGCAGATTTGCCAGCTTATATGTCTGTTGCTAAGGTTACACACCTGTGCACATATAAGCGTGGTTTTCTTGACAGGATAAGCGATACTAGTGGTTTTGCTGTTTATGTTAAGTTCAAAGTCGGTAATTACCGACTGCCATCA------ACCCAAAAGGGTTCTGGCATGGACACCGCATTGTTGAGAAATAATATCTAA
>KY370043_Murine_China_2013-07-
ATGAGTAGT------TCTACTCCTACTCCTGCGCCTGTCTATCAATGGACAGCCGAGGAGGCTGTTAGGTTCCTGAAAGAATGGAATTTCTCTTTAGGTATAATACTACTTGTAATCACTATCATACTACAGTTCGGTTATACGAGCCGTAGTATGTTTGTTTATGTTGTTAAGATGATCATTTTGTGGCTCATGTGGCCACTTACAATTGTCTTGACTATATTTAATTGCGTCTACGCATTGAATAATGTGTATCTTGGGTTTTCTATAGTTTTTGCTATAGTGTCCATTATTATGTGGATTGTGTATTTTGTGAATAGTATTCGGTTGTTTATTAGAACTGGTAGTTGGTGGAGTTTCAACCCAGAAACGAACAACCTGATGTGTATTGATATGAAAGGTAAGATGTATGTTAGACCAGTAATCGAAGATTACCATACATTAACAGCCACTATTGTACGTGGCCACCTTTATATGCAAGGAGTTAAACTTGGTACTGGCTATGGTCTTTCGGATTTGCCTGCTTATGTAACTGTGGCTAAGGTTCAGCACCTTTGCACCTATAAGCGTGCTTTTCTAGATAAAATAGACGGTACTAGTGGTTTTGCTGTGTATGTTAAGTCCAAAGTTGGTAATTACCGACTGCCTTCT------AAT---AAACCTGGAGGCACGGACACCGCATTGTTGAGA------ATTTAA
>KY370046_Murine_China_2014-08-
ATGAGTGGT------GTTGATACTACACCAGCTCCAGTATATAGCTGGACAGCTGATGAAGCTATTAGATTCCTAAAGGAATGGAATTTCTCTTTGGGAATTATACTGCTCGTTATTACAATCATTTTGCAGTTTGGATATACCAGCCGCAGTATGTTTGTTTATGTGTGCAAGATGATCATTCTTTGGCTAATGTGGCCTCTTACGATCATTTTGACTATATTTAATTGCGTTTACGCATTAAATAATATTTATCTTGGATTTTCTATAGTTTTTGCTATAGTGTCCATTATTATGTGGATTGTTTATTTTGTGAATAGTATCAGATTGTTTATCAGAACTGGTAGTTGGTGGAGTTTCAACCCAGAGACAAACAATTTGATGTGTATAGATATGAAGGGTAGGATGTATGTTAGGCCCATTATAGAGGACTATCACACCCTGACGGTCACTGTTATCAGAGGCCATCTTTTCATCCAAGGTATAAAACTCGGTACCGGCTATACATTGTCAGATTTGCCAGCTTATGTAACAGTAGCTAAAGTTACGCACTTGTGCACTTATAAGCGAGCATTTTTGGACAAGATAGGCGATATGAGTGGTTTTGCAGTTTATGTTAAGTCCAAAGTAGGTAACTACCGCCTGCCTTCT------AATCAGAAGGGTACAGGCATGGACACCGCACTGTTGAGAAATAATATCTAA
>KY370047_Murine_China_2014-12-
ATGAGTGGT------CAAGCAACAACCCCAGAGCCAGTCTATAGCTGGACTGCGGATGAGGCAATTAGATTCCTAAAAGAATGGAATTTCTCTTTGGGTATCATACTACTTGTAATCACAATCATACTACAGTTCGGTTATACGAGCCGTAGCATGTTTGTTTATGTCATCAAGATGATAATTCTCTGGCTCATGTGGCCTCTGACTATCATTTTGGTTATTTTTAATTGCGTTTATGCACTGAATAATGTGTATCTTGGATTTTCTATAGTGTTTGCTATAGTGTCCATTATTATGTGGATTGTGTATTTTGTGAATAGCATTAGGTTGTTCATTAGAACTGGGAGTTGGTGGAGTTTCAACCCCGAAACGAACAATTTGATGTGTATAGATATGAAAGGGAGAATGTTTGTTAGGCCTATAATTGAGGACTACCATACCCTTACAGTCACAATAATACGTGGCCATCTTTACATTCAGGGTATAAAGCTTGGTACTGGCTATACTTTGTCTGACCTTCCCGCTTATGTAACTGTAGCAAAAGTTACACACATTTGCACGTATAAGCGGGCATTTTTGGACAAGATAGGCGATATCAGCGGTTTTGCAGTCTATGTGAAGTCCAAAGTCGGTAACTATCGGCTGCCATCC------TCTCAAAAAGGTAATGGCATGGACACCGCATTGTTGAGAAATAATGTCTAA
>KY370048_Murine_China_2015-01-
ATGAGTAGT------TCTACTCCTACTCCTGCGCCTGTCTATCAATGGACAGCCGAGGAGGCTGTTAGGTTCCTGAAAGAATGGAATTTCTCTTTAGGTATAATACTACTTGTTATCACTATCATACTGCAGTTCGGCTATACGAGCCGTAGTATGTTTGTTTATGTCGTTAAGATGATCATTTTGTGGCTCATGTGGCCACTTACAATTGTCTTGGCTATATTTAATTGCGTGTACGCATTGAATAATGTGTATCTTGGATTCTCTATAGTTTTTGCTATAGTGTCCATTATTATGTGGATTGTGTATTTTGTGAATAGTATCCGGTTGTTTATTAGAACTGGTAGTTGGTGGAGTTTCAACCCAGAAACGAACAACCTGATGTGTATTGATATGAAAGGTAAGGTGTATGTTAGACCAGTAATCGAAGATTACCATACACTAACCGCCACTATTATACGTGGCCACCTTTATATTCAAGGAGTTAAACTTGGTACTGGCTATGCACTTTCGGACTTGCCTGCTTATGTAACTGTGGCTAAGGTTCAGCACCTTTGCACCTATAAGCGCGCTTTTCTGGATAAAATAGACGGTACTAGTGGTTTTGCTGTTTATGTCAAGTCCAAGGTTGGTAATTACCGACTGCCTTCT------AAT---AAAGCAGGAGGCACGGACACCGCATTGTTGAGAAATCAAATCTAA
>KY370049_Murine_China_2015-06-
ATGAGTAGT------TCTACTCCTACTCCTGCGCCTGTCTATTCGTGGACAGCCGAGGAGGCTGTTAGGTTCCTGAAAGAATGGAATTTCTCTTTAGGTATAATACTACTTGTAATCACTATCATACTACAGTTCGGCTACACGAGCCGTAGTATGTTTGTTTATGTTATTAAGATGATTATCTTGTGGCTCATGTGGCCACTGACCATTGTCTTAACTATATTTAATTGCGTATACGCATTGAATAGTGTGTATCTTGGATTTTCTATAGTGTTTGCTATAGTTTCCATTATTATGTGGATTGTTTATTTTGTGAATAGTATTAGGTTGTTTATTAGAACTGGTAGTTGGTGGAGTTTCAACCCAGAGACGAACAACCTGATGTGTATTGATATGAAAGGTAATATGTATGTCAGACCAGTAATCGAAGATTACCATACATTAACAGCCACTATTGTTCGTGGCCACCTTTATATACAAGGAGTTAAACTTGGTACTGGCTATGCACTTTCAGACTTGCCTGCTTATGTAACTGTGGCTAAGGTTCAGCACCTTTGCACCTATAAGCGCGCTTTTCTGGATAAAATAGATGGTACTAGTGGTTTTGCTGTTTATGTCAAGTCCAAAGTCGGTAATTACCGACTGCCTTCC------AAC---AAACCTGGAGGCTCGGACACCGCATTGTTGAGAAATCAAATCTAA
>KY370051_Murine_China_2015-05-
ATGAGTAGT------TCTACTCCTACTCCTGCGCCTGTCTATTCTTGGACAGCCGAGGAGGCTGTTAGGTTCCTGAAAGAATGGAATTTCTCTCTAGGTATAATACTACTTGTAGTTACAATCATACTGCAGTTCGGTTACACGAGCCGTAGTATGTTTGTTTATGTTGTTAAGATGATCATTTTGTGGCTCATGTGGCCACTGACTATTGTTTTGACTATATTTAATTGCGTTTACGCATTGAATAGTGTGTATCTTGGATTTTCTATAGTGTTCGCTATAGTTTCCATTATTATGTGGATTGTGTATTTTGTGAATAGTATACGGTTGTTCATTAGAACTGGTAGTTGGTGGAGTTTCAACCCAGAAACGAACAACCTGATGTGTATTGATATGAAAGGTAAGGTGTATGTTAGACCAGTAATCGAAGATTACCATACATTAACCGCCACCATTATTCGTGGCCATCTTTATATTCAAGGAGTTAAACTTGGTACTGGCTATGCACTTTCGGATTTGCCTGCTTATGTAACTGTGGCTAAGGTTCAGCATCTTTGCACCTATAAGCGCGCTTTTCTGGATAAAATAGATAGTACTAGTGGCTTTGCTGTTTATGTTAAGTCCAAAGTTGGTAACTACCGACTGCCTTCC------AAT---AAACCTGGAGGCACGGACACCGCATTGTTGAGA------ATTTAA
>KY370052_Murine_China_2014-05-
ATGAGTAGT------ACTGACACTACACCAGCACCAAGTTATACTTGGACTGCTGATGAAGCCATTAAATTCCTAAAGGAATGGAATTTTTCTTTGGGGATTATACTACTTTTTATTACAATTATACTGCAATTTGGTTATACCAGTCGCAGTATGTTTGTTTATGTAATCAAGATGTTTATTCTTTGGCTGATGTGGCCTCTGACTATAATCTTGACTATTTTTAATTGCGTTTATGCACTTAACAGTGTGTATCTTGGATTTTCTATATTCTTTGCTATAGTGTCCATTATTATGTGGATTGTTTATTTTGTGAACAGCATCAGATTGTTTATTAGAACTGGAAGTTGGTGGAGTTTCAACCCAGAAACAAATAATTTGATGTGTGTAGATATGAAGGGAAAGATGTATGTTAGGCCAATTATAGAGGACTACCATACCCTCACGTGTACTATAATACGTGGTCATCTTTATATCCAAGGTATAAAACTTGGTACAGGCTATTCGTTGTCTGATTTGCCTGCTTATGTCACTGTGGCGAAGGTTACACACCTTTGCACATACAAGCGTGCTTTTCTGGACAGAATAGGTGATACCAGTGGTTTTGCTATTTATGTGAAGTCCAAGGTCGGTAATTACCGACTGCCATCA------AACCAAAAGGGTAGTGGCATGGACACCGCATTGTTGAAAAATAATATCTAA
>KY417142_Bat_China_2014-05-12
ATGGCA---------GACAACGGT------------------ACTATTACTGTTGAGGAGCTTAAACAACTCCTGGAACAATGGAACCTAGTAATAGGTTTCCTATTCCTCGCCTGGATTATGTTACTACAATTTGCCTATTCTAACCGGAACAGGTTTTTGTACATAATAAAGCTTGTTTTTCTCTGGCTCTTGTGGCCAGTAACACTTGCTTGCTTTGTGCTTGCTGCTGTTTACAGAATCAATTGGGTGACTGGTGGGATTGCGATTGCAATGGCTTGTATTGTAGGCTTGATGTGGCTTAGCTACTTCGTTGCTTCCTTCAGGCTGTTTGCTCGTACCCGCTCAATGTGGTCATTTAACCCAGAAACAAACATTCTTCTCAATGTGCCTCTTCGAGGGACAATTGTGACCAGACCGCTCCTGGAAAGTGAACTTGTCATTGGCGCTGTGATCATTCGTGGTCACTTGCGAATGGCTGGACACTCCCTTGGGCGC---TGTGACATTAAGGACCTGCCAAAAGAGATCACTGTGGCTACATCACGAACGCTTTCTTATTACAAATTAGGAGCGTCGCAGCGTGTAGGCACTGATTCAGGTTTTGCTGCATACAACCGCTACCGTATTGGAAACTACAAATTAAATACAGACCACGCC---GGTAGCAAC---GACAATATTGCTTTGCTAGTACAG------TAA
>KY417143_Bat_China_2012-09-18
ATGGCT---------GAGAACGGG------------------ACTATTTCCGTCGAGGAGCTTAAAAGACTCCTTGAACAATGGAACCTAGTAATAGGTTTCCTTTTCCTCGCCTGGATTATGCTACTACAATTTGCCTATTCTAATCGGAACAGGTTTTTGTACATAATAAAGCTTGTTTTCCTCTGGCTCTTGTGGCCAGTAACACTTGCTTGCTTTGTGCTTGCTGCTGTTTACAGAATTAATTGGGTGACTGGCGGGATTGCGATTGCAATGGCTTGTATTGTAGGCTTGATGTGGCTTAGCTACTTCGTTGCTTCCTTCAGGCTGTTTGCTCGTACCCGCTCAATGTGGTCATTCAACCCAGAAACAAACATTCTTCTCAATGTGCCTCTTCGAGGGACAATTGTGACCAGACCGCTCCTGGAAAGTGAACTTGTCATTGGCGCTGTGATCATTCGTGGTCACTTGCGAATGGCTGGACACTCCCTTGGGCGC---TGTGACATTAAGGACCTGCCAAAAGAGATCACTGTGGCTACATCACGAACGCTTTCTTATTACAAATTAGGAGCGTCGCAGCGTGTAGGCACTGATTCAGGTTTTGCTGCATACAACCGCTACCGTATTGGAAACTACAAATTAAATACAGACCACGCC---GGTAGCAAC---GACAATATTGCTTTGCTAGTACAG------TAA
>KY417144_Bat_China_2012-09-18
ATGGCT---------GAGAACGGG------------------ACTATTTCCGTTGAGGAGCTTAAAAGACTCCTGGAACAATGGAACCTAGTAATAGGTTTCCTATTCCTAGCCTGGATTATGTTACTACAATTTGCCTATTCTAATCGGAACAGGTTTTTGTACATAATAAAGCTTGTTTTCCTGTGGCTCTTGTGGCCAGTAACACTTGCTTGCTTTGTGCTTGCTGCTGTTTACAGAATTAATTGGGTGACTGGCGGGATTGCGATTGCAATGGCTTGTATTGTAGGCTTGATGTGGCTTAGCTACTTCATTGCTTCCTTCAGGCTATTTGCTCGTACCCGCTCAATGTGGTCATTCAACCCAGAAACAAATATTCTTCTCAATGTGCCTCTTCGGGGGACAATTGTGACCAGACCGCTCATGGAAAGTGAACTTGTCATTGGTGCTGTGATCATTCGTGGTCACTTGCGAATGGCTGGACACTCCCTGGGGCGC---TGTGACATTAAGGACCTGCCAAAAGAGATCACTGTGGCTACATCACGAACGCTTTCTTATTACAAATTAGGAGCATCGCAGCGTGTAGGCACTGATTCAGGTTTTGCTGCATACAACCGCTACCGTATTGGAAATTACAAATTAAATACAGACCACGCC---GGTAGCAAC---GACAATATTGCTTTGCTAGTACAG------TAA
>KY417145_Bat_China_2012-09-18
ATGGCT---------GAGAACGGG------------------ACTATTTCCGTTGAGGAGCTTAAAAGACTCCTTGAACAATGGAACCTAGTAATAGGTTTCCTTTTCCTCGCCTGGATTATGCTACTACAATTTGCCTATTCTAACCGGAACAGGTTTTTGTACATAATAAAGCTTGTTTTCCTCTGGCTCTTGTGGCCAGTAACACTTGCTTGCTTTGTGCTTGCTGCTGTTTACAGAATTAATTGGGTGACTGGCGGGATTGCGATTGCAATGGCTTGTATTGTAGGCTTGATGTGGCTTAGCTACTTCGTTGCTTCCTTCAGGCTGTTCGCTCGTACCCGCTCAATGTGGTCATTCAACCCAGAAACAAACATTCTTCTCAATGTGCCTCTGCGAGGGACAATTGTGACCAGACCGCTCATGGAAAGTGAACTTGTCATTGGTGCTGTGATCATTCGTGGTCACTTGCGAATGGCTGGACACTCCCTGGGGCGC---TGTGACATTAAGGACCTGCCAAAAGAGATCACTGTGGCTACATCACGAACGCTTTCTTATTACAAATTAGGAGCGTCGCAGCGTGTAGGCACTGATTCAGGTTTTGCTGCATACAACCGCTACCGTATTGGAAATTACAAATTAAATACAGACCACGCC---GGTAGCAAC---GACAATATTGCTTTGCTAGTACAG------TAA
>KY417146_Bat_China_2013-04-17
ATGGCA---------GACAACGGT------------------ACTATTACTGTTGAGGAGCTTAAACAACTCCTGGAACAATGGAACCTAGTAATAGGTTTCCTATTCCTCGCCTGGATTATGTTACTACAATTTGCCTATTCTAACCGGAACAGGTTTTTGTACGTAATAAAGCTTGTTTTTCTCTGGCTCTTGTGGCCAGTAACACTTGCTTGCTTTGTGCTTGCTGCTGTTTACAGAATTAATTGGGTGACTGGCGGGATTGCGATTGCAATGGCTTGTATCGTAGGCTTGATGTGGCTTAGCTACTTCGTTGCTTCCTTCAGGCTGTTTGCTCGCACCCGCTCAATGTGGTCATTCAATCCAGAAACAAATATTCTTCTCAATGTGCCTCTCAGGGGGACAATTGTGACCAGACCGCTCATGGAAAGTGAACTTGTCATTGGTGCTGTGATCATTCGTGGTCACTTGCGAATGGCTGGACACTCCCTGGGGCGC---TGTGACATTAAGGACCTGCCGAAAGAGATCACTGTGGCTACATCACGAACGCTTTCTTATTATAAATTAGGAGCGTCGCAGCGTGTAGGCATTGATTCAGGTTTTGCTGCATACAACCGCTACCGTATTGGAAATTACAAATTAAATACAGACCACGCC---GGTAGCAAC---GACAATATTGCTTTGCTAGTACAG------TAA
>KY417147_Bat_China_2013-04-17
ATGGCT---------GACAACGGT------------------ACTATTACTGTTGAGGAGCTTAAACAACTCCTGGAACAATGGAACCTAGTAATAGGTTTCCTATTCCTAGCCTGGATTATGTTACTACAATTTGCCTATTCTAATCGGAACAGGTTTTTGTACATAATAAAGCTTGTTTTTCTCTGGCTCTTGTGGCCAGTAACACTTGCTTGCTTTGTGCTTGCTGCTGTTTACAGAATTAATTGGGTGACTGGCGGGATTGCGATTGCAATGGCTTGTATCGTAGGCTTGATGTGGCTTAGCTACTTCGTTGCTTCCTTCAGGCTGTTTGCTCGCACCCGCTCAATGTGGTCATTCAATCCAGAAACAAATATCCTTCTCAATGTGCCTCTCAGGGGGACAATTGTGACCAGACCGCTCATGGAAAGTGAACTTGTCATAGGCGCTGTGATCATTCGTGGTCACTTGCGAATGGCTGGACACTCCCTAGGGCGC---TGCGACATCAAGGACCTGCCAAAAGAGATCACTGTGGCTACATCACGAACGCTTTCTTATTACAAATTAGGAGCGTCGCAGCGTGTAGGCACTGATTCAGGTTTTGCTGCATACAACCGCTACCGTATTGGAAATTACAAATTAAATACAGACCACGCC---GGTAGCAAC---GACAATATTGCTTTGCTAGTACAG------TAA
>KY417148_Bat_China_2013-04-17
ATGGCT---------GAGAACGGG------------------ACTATTTCCGTTGAGGAGCTTAAAAGACTCCTTGAACAATGGAACCTAGTAATAGGTTTCCTTTTCCTCGCCTGGATTATGCTACTACAATTTGCCTATTCTAACCGGAACAGGTTTTTGTACATAATAAAGCTTGTTTTCCTCTGGCTCTTGTGGCCAGTAACACTTGCTTGCTTTGTGCTTGCTGCTGTTTACAGAATCAATTGGGTGACTGGTGGGATTGCGATTGCAATGGCTTGTATTGTAGGCTTGATGTGGCTTAGCTACTTCGTTGCTTCCTTCAGGCTGTTTGCTCGTACCCGCTCAATGTGGTCATTCAACCCAGAAACAAACATTCTTCTCAATGTGCCTCTTCGAGGGACAATTGTGACCAGACCGCTCCTGGAAAGTGAACTTGTCATTGGCGCTGTGATCATTCGTGGTCACTTGCGAATGGCTGGACACTCCCTTGGGCGC---TGTGACATTAAGGACCTGCCAAAAGAGATCACTGTGGCTACATCACGAACGCTTTCTTATTACAAATTAGGAGCGTCGCAGCGTGTAGGCACTGATTCAGGTTTTGCTGCATACAACCGCTACCGTATTGGAAATTACAAATTAAATACAGACCACGCC---GGTAGCAAC---GACAATATTGCTTTGCTAGTACAG------TAA
>KY417149_Bat_China_2013-04-17
ATGGCT---------GAGAACGGG------------------ACTATTTCCGTTGAGGAGCTTAAAAGACTCCTTGAACAATGGAACCTAGTAATAGGTTTCCTTTTCCTCGCCTGGATTATGTTACTACAATTTGCCTATTCTAACCGGAACAGGTTTTTGTACATAATAAAGCTTGTTTTTCTCTGGCTCTTGTGGCCAGTAACACTTGCTTGCTTTGTGCTTGCTGCTGTTTACAGAATTAATTGGGTGACTGGCGGGATTGCGATTGCAATGGCTTGTATCATAGGCTTGATGTGGCTTAGCTACTTCGTTGCTTCCTTCAGGCTGTTTGCTCGCACCCGCTCAATGTGGTCATTCAATCCAGAAACAAATATTCTTCTCAATGTGCCTCTCAGGGGGACAATTGTGACCAGACCGCTCATGGAAAGTGAACTTGTCATTGGTGCTGTGATCATTCGTGGTCACTTGCGAATGGCTGGACACTCCCTGGGGCGC---TGTGACATTAAGGACCTGCCAAAAGAGATCACTGTGGCTACATCACGAACGCTTTCTTATTACAAATTAGGAGCGTCGCAGCGTGTAGGCACTGATTCAGGTTTTGCTGCATACAACCGCTACCGTATTGGAAACTACAAATTAAATACAGACCACGCC---GGTAGCAAC---GACAATATTGCTTTGCTAGTACAG------TAA
>KY417150_Bat_China_2013-07-21
ATGGCT---------GAGAACGGG------------------ACTATTTCCGTTGAGGAGCTTAAAAGACTCCTGGAACAATGGAACCTAGTAATAGGTTTCCTATTCCTAGCCTGGATTATGTTACTACAATTTGCCTATTCTAATCGGAACAGGTTTTTGTACATAATAAAGCTTGTTTTCCTGTGGCTCTTGTGGCCAGTAACACTTGCTTGCTTTGTGCTTGCTGTTGTTTACAGAATTAATTGGGTGACTGGCGGGATTGCGATTGCAATGGCTTGTATTGTAGGCTTGATGTGGCTTAGCTACTTCATTGCTTCCTTCAGGCTATTTGCTCGTACCCGCTCAATGTGGTCATTCAACCCAGAAACAAACATTCTTCTCAATGTGCCTCTTCGAGGGACAATTGTGACCAGACCGCTCATGGAAAGTGAACTTGTCATTGGCGCTGTGATCATTCGTGGTCACTTGCGCATGGCTGGACACTCCCTAGGGCGC---TGTGACATCAAGGACCTGCCAAAAGAGATCACTGTGGCTACATCACGAACGCTTTCTTATTACAAATTAGGAGCGTCGCAGCGTGTAGGCACTGATTCAGGTTTTGCTGCATACAACCGCTACCGTATTGGAAACTACAAATTAAATACAGACCACGCC---GGTAGCAAC---GACAATATTGCTTTGCTAGTACAG------TAA
>KY417151_Bat_China_2014-10-24
ATGGCT---------GAGAACGGG------------------ACTATTTCCGTTGAGGAGCTTAAAAGACTCCTGGAACAATGGAACCTAGTAATAGGTTTCCTATTCCTAGCCTGGATTATGTTACTACAATTTGCCTATTCTAATCGGAACAGGTTTTTGTACATAATAAAGCTTGTTTTCCTGTGGCTCTTGTGGCCAGTAACACTTGCTTGCTTTGTGCTTGCTGCTGTTTACAGAATTAATTGGGTGACTGGCGGGATTGCGATTGCAATGGCTTGTATTGTAGGCTTGATGTGGCTTAGCTACTTCATTGCTTCCTTCAGGCTATTTGCTCGTACCCGCTCAATGTGGTCATTCAACCCAGAAACAAACATTCTTCTCAATGTGCCTCTTCGAGGGACAATTGTGACCAGACCGCTCATGGAAAGTGAACTTGTCATTGGCGCTGTGATCATTCGTGGTCACTTGCGCATGGCTGGACACTCCCTAGGGCGC---TGTGACATCAAGGACCTGCCAAAAGAGATCACTGTGGCTACATCACGAACGCTTTCTTATTACAAATTAGGAGCGTCGCAGCGTGTAGGCACTGATTCAGGTTTTGCTGCATACAACCGCTACCGTATTGGAAACTACAAATTAAATACAGACCACGCC---GGTAGCAAC---GACAATATTGCTTTGCTAGTACAG------TAA
>KY417152_Bat_China_2015-10-16
ATGGCT---------GAGAATGGG------------------ACTATTTCCGTTGAGGAGCTTAAAAGACTCCTGGAACAATGGAACCTAGTAATAGGTTTCCTATTCCTCGCCTGGATTATGTTACTACAATTTGCCTATTCTAATCGGAACAGGTTTTTGTACATAATAAAGCTTGTTTTCCTCTGGCTCTTGTGGCCAGTAACACTTGCTTGCTTTGTGCTTGCTGCTGTTTACAGAATTAATTGGGTGACTGGCGGGATTGCGATTGCAATGGCTTGTATTGTAGGCTTGATGTGGCTTAGCTACTTCGTTGCTTCCTTCAGGCTGTTTGCTCGTACCCGCTCAATGTGGTCATTCAACCCAGAAACAAACATTCTTCTCAATGTGCCTCTCCGGGGGACAATTGTGACCAGACCGCTCATGGAAAGTGAACTTGTCATTGGTGCTGTGATCATTCGTGGTCACTTGCGAATGGCTGGACACTCCCTGGGGCGC---TGTGACATTAAGGACCTGCCAAAAGAGATCACTGTGGCTACATCACGAACGCTTTCTTATTACAAATTAGGAGCGTCGCAGCGTGTAGGCACTGATTCAGGTTTTGCTGCATACAACCGCTACCGTATTGGAAATTACAAATTAAATACAGACCACGCC---GGTAGCAAC---GACAATATTGCTTTGCTAGTACAG------TAA
>KY419103_Porcine_USA_2015-09-15
ATGAGTAGT------CCA---ACTACACCAGTACCAGTTATTAGCTGGACTGCTGATGAAGCTATTAAATTCCTAAAGGAATGGAATTTTTCTTTGGGTATAATAGTACTCTTTATCACAATCATACTTCAATTTGGATATACAAGTCGCAGTATGTTTGTTTATGTTATTAAGATGGTTATTCTGTGGCTCATGTGGCCTCTTACTATAATTTTAACTATCTTCAATTGCGTATACGCTTTGAATAATGTGTACCTTGGTTTCTCTATAGTTTTTACTATAGTGGCCATTATTATGTGGGTTGTTTATTTTGTGAACAGTATCAGGTTGTTTATTAGAACTGGAAGTTGGTGGAGTTTCAACCCAGAAACAAACAACTTGATGTGTATAGATATGAAGGGAAGAATGTATGTTAGGCCAATTATTGAAGACTACCACACCCTTACTGCCACAATAATACGTGGCCACCTCTACATTCAAGGTATAAAACTAGGTACTGGCTACTCCTTGTCAGATTTGCCTGCTTATGTGACTGTTGCTAAGGTTACACACCTGTGCACATATAAGCGTGGTTTTCTTGATAGGATAGGCGATACTAGTGGTTTTGCTGTTTATGTTAAGTCCAAAGTCGGTAATTATCGATTGCCTTCA------ACCCATAAGGGCTCAGGCATGGACACCGCATTGTTGAGAAATAATATCTAA
>KY419104_Porcine_USA_2015-08-15
ATGAGTAGT------CCA---ACTACACTTGTACCAGTCATTAGCTGGACTGCTGACGAAGCTATTAAATTCCTAAAGGAATGGAATTTTTCTTTGGGTATAATAGTACTCTTTATTACAATCATACTTCAATTTGGATACACAAGTCGCAGTATGTTTGTTTACGTTATTAAGATGGTTATTCTGTGGCTCATGTGGCCTCTTACTATAATTTTAACTATCTTCAACTGCGTATACGCGTTGAATAATGTGTACCTTGGTTTCTCTATAGTTTTTACTATAGTGGCCATTATTATGTGGGTTGTTTATTTTGTGAACAGTATCAGGTTGTTTATTAGAACTGGAAGTTGGTGGAGTTTCAACCCAGAAACAAACAACTTGATGTGTATAGATATGAAGGGAAGAATGTATGTTAGGCCAATTATTGAGGACTACCACACCCTTACTGCCACAATAATACGTGGTCACCTCTATATCCAAGGTATAAAACTAGGTACTGGCTATTCCTTGTCAGATTTGCCTGCTTATGTGACGGTTGCTAAGGTTACACACCTGTGCACATATAAGCGTGGTTTTCTTGATAGGATAGGCGATACTAGTGGTTTTGCTGTTTATGTTAAGTCCAAAGTCGGTAATTATCGATTGCCTTCA------ACCCATAAGGGCTCAGGCATGGACACCGCATTGTTGAGAAATAATATCTAA
>KY419105_Porcine_USA_2015-08-20
ATGAGTAGT------CCA---ACTACACTTGTACCAGTCATTAGCTGGACTGCTGACGAAGCTATTAAATTCCTAAAGGAATGGAATTTTTCTTTGGGTATAATAGTACTCTTTATTACAATCATACTTCAATTTGGATACACAAGTCGCAGTATGTTTGTTTACGTTATTAAGATGGTTATTCTGTGGCTCATGTGGCCTCTTACTATAATTTTAACTATCTTCAACTGCGTATACGCGTTGAATAATGTGTACCTTGGTTTCTCTATAGTTTTTACTATAGTGGCCATTATTATGTGGGTTGTTTATTTTGTGAACAGTATCAGGTTGTTTATTAGAACTGGAAGTTGGTGGAGTTTCAACCCAGAAACAAACAACTTGATGTGTATAGATATGAAGGGAAGAATGTATGTTAGGCCAATTATTGAGGACTACCACACCCTTACTGCCACAATAATACGTGGTCACCTCTATATCCAAGGTATAAAACTAGGTACTGGCTATTCCTTGTCAGATTTGCCTGCTTATGTGACGGTTGCTAAGGTTACACACCTGTGCACATATAAGCGTGGTTTTCTTGATAGGATAGGCGATACTAGTGGTTTTGCTGTTTATGTTAAGTCCAAAGTCGGTAATTATCGATTGCCTTCA------ACCCATAAGGGCTCAGGCATGGACACCGCATTGTTGAGAAATAATATCTAA
>KY419106_Porcine_USA_2015-08-15
ATGAGTAGT------CCA---ACTACACCAGTACCAGTTATTAGCTGGACTGCTGATGAAGCTATTAAATTCCTAAAGGAATGGAATTTTTCTTTGGGTATAATAGTACTCTTTATCACAATCATACTTCAATTTGGATATACAAGTCGCAGTATGTTTGTTTATGTTGTTAAGATGGTTATATTGTGGCTCATGTGGCCTCTTACTATAATTTTAACTATCTTCAACTGCGTATACGCGTTGAATAATGTGTACCTTGGCTTCTCTATAGTTTTTACTATAGTGGCCATTATTATGTGGGTTGTTTATTTTGTGAATAGTATCAGGTTGTTTATTAGAACTGGAAGTTGGTGGAGTTTCAACCCAGAAACTAACAACTTGATGTGTATAGATATGAAGGGAAGTATGTATGTTAGGCCTATTATTGAGGACTACCACACCCTTACTGCCACAATAATACGTGGCCACCTCTATATCCAAGGCATAAAACTAGGCACTGGCTATTCCTTGTCAGTTTTGCCTGCTTATGTGACCGTTGCTAAGGTTACTCACCTGTGCACATATAAGCGTGGTTTTCTTGATAGGATAGGTGATTCTAGTGGTTTTGCTGTTTATGTTAAGTCCAAAGTCGGTAACTATCGATTGCCTTCA------ACCCATAAGGGCGCAGGCATGGACACCGCATTGTTGAGAAATAATATCTAA
>KY419107_Porcine_USA_2015-07-25
ATGAGTAGT------CCA---ACTACACCAGTACCAGTTATTAGCTGGACTGCTGATGAAGCTATTAAATTCCTAAAGGAATGGAATTTTTCTTTGGGTATAATAGTACTCTTTATCACAATCATACTTCAATTTGGATATACAAGTCGCAGTATGTTTGTTTATGTTGTTAAGATGGTTATATTGTGGCTCATGTGGCCTCTTACTATAATTTTAACTATCTTCAACTGCGTATACGCGTTGAATAATGTGTACCTTGGCTTCTCTATAGTTTTTACTATAGTGGCCATTATTATGTGGGTTGTTTATTTTGTGAATAGTATCAGGTTGTTTATTAGAACTGGAAGTTGGTGGAGTTTCAACCCAGAAACTAACAACTTGATGTGTATAGATATGAAGGGAAGTATGTATGTTAGGCCTATTATTGAGGACTACCACACCCTTACTGCCACAATAATACGTGGCCACCTCTATATCCAAGGTATAAAACTAGGTACTGGCTATTCCTTGTCAGATTTGCCTGCTTATGTGACCGTTGCTAAGGTTACTCACCTGTGCACATATAAGCGTGGTTTTCTTGATAGGATAGGTGATTCTAGTGGTTTTGCTGTTTATGTTAAGTCCAAAGTCGGTAACTATCGATTGCCTTCA------ACCCATAAGGGCGCAGGCATGGACACCGCATTGTTGAGAAATAATATCTAA
>KY419109_Porcine_USA_2015-08-01
ATGAGTAGT------CCA---ACTACACCAGTACCAGTTATTAGCTGGACTGCTGATGAAGCTATTAAATTCCTAAAGGAATGGAATTTTTCTTTGGGTATAATAGTACTCTTTATCACAATCATACTTCAATTTGGATATACAAGTCGCAGTATGTTTGTTTATGTTGTTAAGATGGTTATATTGTGGCTCATGTGGCCTCTTACTATAATTTTAACTATCTTCAACTGCGTATACGCGTTGAATAATGTGTACCTTGGCTTCTCTATAGTTTTTACTATAGTGGCCATTATTATGTGGGTTGTTTATTTTGTGAATAGTATCAGGTTGTTTATTAGAACTGGAAGTTGGTGGAGTTTCAACCCAGAAACTAACAACTTGATGTGTATAGATATGAAGGGAAGTATGTATGTTAGGCCTATTATTGAGGACTACCACACCCTTACTGCCACAATAATACGTGGCCACCTCTATATCCAAGGTATAAAACTAGGTACTGGCTATTCCTTGTCAGATTTGCCTGCTTATGTGACCGTTGCTAAGGTTACTCACCTGTGCACATATAAGCGTGGTTTTCTTGATAGGATAGGTGATTCTAGTGGTTTTGCTGTTTATGTTAAGTCCAAAGTCGGTAACTATCGATTGCCTTCA------ACCCATAAGGGCGCAGGCATGGACACCGCATTGTTGAGAAATAATATCTAA
>KY419110_Porcine_USA_2015-08-12
ATGAGTAGT------CCA---ACTACACTTGTACCAGTCATTAGCTGGACTGCTGACGAAGCTATTAAATTCCTAAAGGAATGGAATTTTTCTTTGGGTATAATAGTACTCTTTATTACAATCATACTTCAATTTGGATACACAAGTCGCAGTATGTTTGTTTACGTTATTAAGATGGTTATTCTGTGGCTCATGTGGCCTCTTACTATAATTTTAACTATCTTCAACTGCGTATACGCGTTGAATAATGTGTACCTTGGTTTCTCTATAGTTTTTACTATAGTGGCCATTATTATGTGGGTTGTTTATTTTGTGAACAGTATCAGGTTGTTTATTAGAACTGGAAGTTGGTGGAGTTTCAACCCAGAAACAAACAACTTGATGTGTATAGATATGAAGGGAAGAATGTATGTTAGGCCAATTATTGAGGACTACCATACCCTTACTGCCACAATAATACGTGGTCACCTCTATATCCAAGGTATAAAACTAGGTACTGGCTATTCCTTGTCAGATTTGCCTGCTTATGTGACGGTTGCTAAGGTTACACACCTGTGCACATATAAGCGTGGTTTTCTTGATAGGATAGGCGATACTAGTGGTTTTGCTGTTTATGTTAAGTCCAAAGTCGGTAATTATCGATTGCCTTCA------ACCCATAAGGGCTCAGGCATGGACACCGCATTGTTGAGAAATAATATCTAA
>KY419111_Porcine_USA_2015-08-08
ATGAGTAGT------CCA---ACTACACCAGTACCAGTTATTAGCTGGACTGCTGATGAAGCTATTAAATTCCTAAAGGAATGGAATTTTTCTTTGGGTATAATAGTACTCTTTATCACAATCATACTTCAATTTGGATATACAAGTCGCAGTATGTTTGTTTATGTTGTTAAGATGGTTATATTGTGGCTCATGTGGCCTCTTACTATAATTTTAACTATCTTCAACTGCGTATACGCGTTGAATAATGTGTACCTTGGCTTCTCTATAGTTTTTACTATAGTGGCCATTATTATGTGGGTTGTTTATTTTGTGAATAGTATCAGGTTGTTTATTAGAACTGGAAGTTGGTGGAGTTTCAACCCAGAAACTAACAACTTGATGTGTATAGATATGAAGGGAAGTATGTATGTTAGGCCTATTATTGAGGACTACCACACCCTTACTGCCACAATAATACGTGGCCACCTCTATATCCAAGGTATAAAACTAGGTACTGGCTATTCCTTGTCAGATTTGCCTGCTTATGTGACCGTTGCTAAGGTTACTCACCTGTGCACATATAAGCGTGGTTTTCTTGATAGGATAGGTGATTCTAGTGGTTTTGCTGTTTATGTTAAGTCCAAAGTCGGTAACTATCGATTGCCTTCA------ACCCATAAGGGCGCAGGCATGGACACCGCATTGTTGAGAAATAATATCTAA
>KY419112_Porcine_USA_2015-08-01
ATGAGTAGT------CCA---ACTACACTTGTACCAGTCATTAGCTGGACTGCTGACGAAGCTATTAAATTCCTAAAGGAATGGAATTTTTCTTTGGGTATAATAGTACTCTTTATTACAATCATACTTCAATTTGGATACACAAGTCGCAGTATGTTTGTTTACGTTATTAAGATGGTTATTCTGTGGCTCATGTGGCCTCTTACTATAATTTTAACTATCTTCAACTGCGTATACGCGTTGAATAATGTGTACCTTGGTTTCTCTATAGTTTTTACTATAGTGGCCATTATTATGTGGGTTGTTTATTTTGTGAACAGTATCAGGTTGTTTATTAGAACTGGAAGTTGGTGGAGTTTCAACCCAGAAACAAACAACTTGATGTGTATAGATATGAAGGGAAGAATGTATGTTAGGCCAATTATTGAGGACTACCACACCCTTACTGCCACAATAATACGTGGTCACCTCTATATCCAAGGTATAAAACTAGGTACTGGCTATTCCTTGTCAGATTTGCCTGCTTATGTGACGGTTGCTAAGGTTACACACCTGTGCACATATAAGCGTGGTTTTCTTGATAGGATAGGCGATACTAGTGGTTTTGCTGTTTATGTTAAGTCCAAAGTCGGTAATTATCGATTGCCTTCA------ACCCATAAGGGCTCAGGCATGGACACCGCATTGTTGAGAAATAATATCTAA
>KY419113_Porcine_USA_2015-07-25
ATGAGTAGT------CCA---ACTACACCAGTACCAGTTATTAGCTGGACTGCTGATGAAGCTATTAAATTCCTAAAGGAATGGAATTTTTCTTTGGGTATAATAGTACTCTTTATCACAATCATACTTCAATTTGGATATACAAGTCGCAGTATGTTTGTTTATGTTGTTAAGATGGTTATATTGTGGCTCATGTGGCCTCTTACTATAATTTTAACTATCTTCAACTGCGTATACGCGTTGAATAATGTGTACCTTGGCTTCTCTATAGTTTTTACTATAGTGGCCATTATTATGTGGGTTGTTTATTTTGTGAATAGTATCAGGTTGTTTATTAGAACTGGAAGTTGGTGGAGTTTCAACCCAGAAACTAACAACTTGATGTGTATAGATATGAAGGGAAGTATGTATGTTAGGCCTATTATTGAGGACTACCACACCCTTACTGCCACAATAATACGTGGCCACCTCTATATCCAAGGTATAAAACTAGGTACTGGCTATTCCTTGTCAGATTTGCCTGCTTATGTGACCGTTGCTAAGGTTACTCACCTGTGCACATATAAGCGTGGTTTTCTTGATAGGATAGGTGATTCTAGTGGTTTTGCTGTTTATGTTAAGTCCAAAGTCGGTAACTATCGATTGCCTTCA------ACCCATAAGGGCGCAGGCATGGACACCGCATTGTTGAGAAATAATATCTAA
>KY554972_HumanOC43_USA_2016--
ATGAGTAGT------AAA---ACTACACCAGCACCAGTTTATATCTGGACTGCTGATGAAGCTATTAAATTCCTAAAGGAATGGAATTTTTCTTTGGGTATTATACTACTTTTTATTACAATCATATTGCAATATGGATATACAAGTCGCAGTATGTTTGTTTATGTTATTAAGATGATTATTTTGTGGCTTATGTGGCCCATTACTATAATCTTAACTACTTTCAATTGCGTATACGCATTGAATAACGTGTATCTTGGCCTTTCTATAGTTTTTACCATAGTGGCCATTATTATGTGGATTGTGTATTTTGTGAATAGTATCAGGTTGTTTATTAGAACTGGAAGTTTTTGGAGTTTTAACCCAGAAACAAACAACTTGATGTGTATAGATATGAAAGGAACAATGTATGTTAGGCCGATAATTGAGGACTATCATACCCTGACGGTCACAATAATACGCGGTCATCTTTATATTCAAGGTATAAAACTAGGTATTGGCTATTCTTTGGCAGATTTGCCAGCTTATATGTCTGTTGCTAAGGTTACACACCTGTGCACATATAAGCGTGGTTTTCTTGACAGGATAAGCGATACTAGTGGTTTTGCTGTTTATGTTAAGTTCAAAGTCGGTAATTACCGACTGCCATCA------ACCCAAAAGGGTTCTGGCATGGACACCGCATTGTTGAGAAATAATATCTAA
>KY554973_HumanOC43_USA_2016--
ATGAGTAGT------AAA---ACTACACCAGCACCAGTTTATATCTGGACTGCTGATGAAGCTATTAAATTCCTAAAGGAATGGAATTTTTCTTTGGGTATTATACTACTTTTTATTACAATCATATTGCAATATGGATATACAAGTCGCAGTATGTTTGTTTATGTTATTAAGATGATTATTTTGTGGCTTATGTGGCCCATTACTATAATCTTAACTACTTTCAATTGCGTATACGCATTGAATAACGTGTATCTTGGCCTTTCTATAGTTTTTACCATAGTGGCCATTATTATGTGGATTGTGTATTTTGTGAATAGTATCAGGTTGTTTATTAGAACTGGAAGTTTTTGGAGTTTTAACCCAGAAACAAACAACTTGATGTGTATAGATATGAAAGGAACAATGTATGTTAGGCCGATAATTGAGGACTATCATACCCTGACGGTCACAATAATACGCGGTCATCTTTATATTCAAGGTATAAAACTAGGTATTGGCTATTCTTTGGCAGATTTGCCAGCTTATATGTCTGTTGCTAAGGTTACACACCTGTGCACATATAAGCGTGGTTTTCTTGACAGGATAAGCGATACTAGTGGTTTTGCTGTTTATGTTAAGTTCAAAGTCGGTAATTACCGACTGCCATCA------ACCCAAAAGGGTTCTGGCATGGACACCGCATTGTTGAGAAATAATATCTAA
>KY554974_HumanOC43_USA_2016--
ATGAGTAGT------AAA---ACTACACCAGCACCAGTTTATATCTGGACTGCTGATGAAGCTATTAAATTCCTAAAGGAATGGAATTTTTCTTTGGGTATTATACTACTTTTTATTACAATCATATTGCAATATGGATATACAAGTCGCAGTATGTTTGTTTATGTTATTAAGATGATTATTTTGTGGCTTATGTGGCCCATTACTATAATCTTAACTACTTTCAATTGCGTATACGCATTGAATAACGTGTATCTTGGCCTTTCTATAGTTTTTACCATAGTGGCCATTATTATGTGGATTGTGTATTTTGTGAATAGTATCAGGTTGTTTATTAGAACTGGAAGTTTTTGGAGTTTTAACCCAGAAACAAACAACTTGATGTGTATAGATATGAAAGGAACAATGTATGTTAGGCCGATAATTGAGGACTATCATACCCTGACGGTCACAATAATACGCGGTCATCTTTATATTCAAGGTATAAAACTAGGTATTGGCTATTCTTTGGCAGATTTGCCAGCTTATATGTCTGTTGCTAAGGTTACACACCTGTGCACATATAAGCGTGGTTTTCTTGACAGGATAAGCGATACTAGTGGTTTTGCTGTTTATGTTAAGTTCAAAGTCGGTAATTACCGACTGCCATCA------ACCCAAAAGGGTTCTGGCATGGACACCGCATTGTTGAGAAATAATATCTAA
>KY554975_HumanOC43_USA_2016--
ATGAGTAGT------AAA---ACTACACCAGCACCAGTTTATATCTGGACTGCTGATGAAGCTATTAAATTCCTAAAGGAATGGAATTTTTCTTTGGGTATTATACTACTTTTTATTACAATCATATTGCAATATGGATATACAAGTCGCAGTATGTTTGTTTATGTTATTAAGATGATTATTTTGTGGCTTATGTGGCCCATTACTATAATCTTAACTACTTTCAATTGCGTATACGCATTGAATAACGTGTATCTTGGCCTTTCTATAGTTTTTACCATAGTGGCCATTATTATGTGGATTGTGTATTTTGTGAATAGTATCAGGTTGTTTATTAGAACTGGAAGTTTTTGGAGTTTTAACCCAGAAACAAACAACTTGATGTGTATAGATATGAAAGGAACAATGTATGTTAGGCCGATAATTGAGGACTATCATACCCTGACGGTCACAATAATACGCGGTCATCTTTATATTCAAGGTATAAAACTAGGTATTGGCTATTCTTTGGCAGATTTGCCAGCTTATATGTCTGTTGCTAAGGTTACACACCTGTGCACATATAAGCGTGGTTTTCTTGACAGGATAAGCGATACTAGTGGTTTTGCTGTTTATGTTAAGTTCAAAGTCGGTAATTACCGACTGCCATCA------ACCCAAAAGGGTTCTGGCATGGACACCGCATTGTTGAGAAATAATATCTAA
>KY674921_HumanHKU1_USA_2016--
ATGAATGAA------TCA---ATTTTTCCT------------CATTGGAATTCTGATCAAGCTATTACATTCTTAAAAGAATGGAATTTCTCTTTGGGTGTAATATTACTTCTCATTACTATCATACTACAGTTTGGTTATACGAGCCGTAGTATGTTTGTTTATCTTATTAAGATGATTATTCTTTGGCTTATGTGGCCATTGACCATTATCTTGACTATATTTAATTGCTTTTATGCTTTGAATAATATCTTTCTTGGGCTTTCTATACTGTTTACTATTATTTCTATTGTTATATGGATTTTATATTTTGTCAACAGTATTCGGCTTTTTATCAGAACTGGCAGTTGGTGGAGTTTTAACCCAGAGACTAATAATCTTATGTGTATTGATATGAAAGGTAAGATGTATGTTAGGCCAGTTATTGAGGACTATCATACATTAACGGCTACTGTTATCCGTGGTCATCTTTATATACAGGGTGTTAAACTTGGCACTGGTTACACGCTTGCCGATTTGCCTGTTTATGTTACTGTAGCTAAGGTGCAAGTCCTCTGTACTTATAAACGTGCCTTTTTAGATAAGTTAGATGTTAATAGTGGCTTTGCTGTTTTTGTTAAGTCTAAAGTTGGTAACTATCGTTTACCTTCT------AGT---AAATCTAGTGGTATGGATACTGCCTTGTTGAGAGCT------TAA
>KY674941_HumanHKU1_USA_2016--
ATGAATAAA------TCT---TTTTTTCCT------------CAATTTACTTCTGATCAAGCTGTTACATTCTTAAAAGAATGGAATTTCTCTTTGGGTGTAATACTACTTTTTATTACTATCATATTGCAGTTCGGTTATACGAGCCGTAGTATGTTTGTTTATTTTATCAAGATGATTATTCTTTGGCTTATGTGGCCATTGACTATCACCTTGACTATATTTAATTGCTTTTATGCTCTGAATAATGCTTTTCTTGCATTTTCTATAGTGTTTACTATTATTTCTATTGTTATATGGATTCTTTATTTTGTTAATAGTATTCGGCTTTTTATTAGAACTGGCAGTTGGTGGAGTTTTAATCCAGAGACCAATAATCTTATGTGTATTGATATGAAAGGCAAGATGTTTGTTAGGCCAGTTATTGAGGACTATCACACATTAACTGCTACTGTTATTCGTGGTCATCTTTATATACAGGGTGTCAAACTTGGCACTGGTTATACTCTTTCAGATTTGCCCGTATATGTTACTGTAGCTAAGGTGCAAGTACTTTGTACCTATAAACGTGCCTTTTTAGATAAGTTAGATGTTAATAGTGGTTTTGCTGTTTTTGTTAAGTCTAAAGTTGGTAACTATCGTTTACCGTCT------AGT---AAACCTAGTGGTATGGATACTGCCTTGTTAAGAGCT------TAA
>KY674942_HumanHKU1_USA_2016--
ATGAATAAA------TCT---TTTTTTCCT------------CAATTTACTTCTGATCAAGCTGTTACATTCTTAAAAGAATGGAATTTCTCTTTGGGTGTAATACTACTTTTTATTACTATCATATTGCAGTTCGGTTATACGAGCCGTAGTATGTTTGTTTATTTTATCAAGATGATTATTCTTTGGCTTATGTGGCCATTGACTATCACCTTGACTATATTTAATTGCTTTTATGCTCTGAATAATGCTTTTCTTGCATTTTCTATAGTGTTTACTATTATTTCTATTGTTATATGGATTCTTTATTTTGTTAATAGTATTCGGCTTTTTATTAGAACTGGCAGTTGGTGGAGTTTTAATCCAGAGACCAATAATCTTATGTGTATTGATATGAAAGGCAAGATGTTTGTTAGGCCAGTTATTGAGGACTATCACACATTAACTGCTACTGTTATTCGTGGTCATCTTTATATACAGGGTGTCAAACTTGGCACTGGTTATACTCTTTCAGATTTGCCCGTATATGTTACTGTAGCTAAGGTGCAAGTACTTTGTACCTATAAACGTGCCTTTTTAGATAAGTTAGATGTTAATAGTGGTTTTGCTGTTTTTGTTAAGTCTAAAGTTGGTAACTATCGTTTACCGTCT------AGT---AAACCTAGTGGTATGGATACTGCCTTGTTAAGAGCT------TAA
>KY674943_HumanHKU1_USA_2016--
ATGAATAAA------TCT---TTTTTTCCT------------CAATTTACTTCTGATCAAGCTGTTACATTCTTAAAAGAATGGAATTTCTCTTTGGGTGTAATACTACTTTTTATTACTATCATATTGCAGTTCGGTTATACGAGCCGTAGTATGTTTGTTTATTTTATCAAGATGATTATTCTTTGGCTTATGTGGCCATTGACTATCACCTTGACTATATTTAATTGCTTTTATGCTCTGAATAATGCTTTTCTTGCATTTTCTATAGTGTTTACTATTATTTCTATTGTTATATGGATTCTTTATTTTGTTAATAGTATTCGGCTTTTTATTAGAACTGGCAGTTGGTGGAGTTTTAATCCAGAGACCAATAATCTTATGTGTATTGATATGAAAGGCAAGATGTTTGTTAGGCCAGTTATTGAGGACTATCACACATTAACTGCTACTGTTATTCGTGGTCATCTTTATATACAGGGTGTCAAACTTGGCACTGGTTATACTCTTTCAGATTTGCCCGTATATGTTACTGTAGCTAAGGTGCAAGTACTTTGTACCTATAAACGTGCCTTTTTAGATAAGTTAGATGTTAATAGTGGTTTTGCTGTTTTTGTTAAGTCTAAAGTTGGTAACTATCGTTTACCGTCT------AGT---AAACCTAGTGGTATGGATACTGCCTTGTTAAGAGCT------TAA
>KY684759_HumanOC43_USA_2016--
ATGAGTAGT------AAA---CCTACACCAGCACCAGTTTATATCTGGACTGCTGATGAAGCTATTAAATTCCTAAAGGAATGGAATTTTTCTTTGGGTATTATACTACTTTTTATTACAATCATATTGCAATATGGATATACAAGTCGCAGTATGTTTGTTTATGTTATTAAGATGATTATTTTGTGGCTTATGTGGCCCATTACTATAATCTTAACTACTTTCAATTGCGTATACGCATTGAATAACGTGTATCTTGGCCTTTCTATAGTTTTTACCATAGTGGCCATTATTATGTGGATTGTGTATTTTGTGAATAGTATCAGGTTGTTTATTAGAACTGGAAGTTTTTGGAGTTTTAACCCAGAAACAAACAACTTGATGTGTATAGATATGAAAGGAACAATGTATGTTAGGCCGATAATTGAGGACTATCATACCCTGACGGTCACAATAATACGCGGTCATCTTTATATTCAAGGTATAAAACTAGGTATTGGCTATTCTTTGGCAGATTTGCCAGCTTATATGTCTGTTGCTAAGGTTACACACCTGTGCACATATAAGCGTGGTTTTCTTGACAGGATAAGCGATACTAGTGGTTTTGCTGTTTATGTTAAGTTCAAAGTCGGTAATTACCGACTGCCATCA------ACCCAAAAGGGTTCTGGCATGGACACCGCATTGTTGAGAAATAATATCTAA
>KY770858_Bat_China_2013--
ATGGCT---------GAGAACGGG------------------ACTATTTCCGTTGAGGAGCTTAAAAGACTCCTGGAACAATGGAACCTAGTAATAGGTTTCCTATTCCTAGCCTGGATTATGTTACTACAATTTGCCTATTCTAACCGGAACAGGTTTTTGTACATAATAAAGCTTGTTTTCCTGTGGCTCTTGTGGCCAGTAACACTTGCTTGCTTTGTGCTTGCTGCTGTTTACAGAATTAATTGGGTGACTGGCGGGATTGCAATTGCAATGGCTTGTATTGTAGGCTTGATGTGGCTTAGCTACTTCGTTGCTTCCTTCAGGCTGTTTGCTCGTACCCGCTCAATGTGGTCATTCAACCCAGAAACAAACATTCTTCTCAATGTGCCTCTTCGAGGGACAATTGTGACCAGACCGCTCATGGAAAGTGAACTTGTCATTGGTGCTGTGATCATTCGTGGTCACTTGCGAATGGCTGGACACTCCCTCGGGCGC---TGTGACATTAAGGACCTGCCTAAAGAGATCACTGTGGCTACATCACGAACGCTTTCTTATTACAAATTAGGAGCGTCGCAGCGTGTAGGCACTGATTCAGGTTTTGCTGCATACAACCGCTACCGTATTGGAAACTACAAATTAAATACAGACCACGCC---GGTAGCAAC---GACAATATTGCTTTGCTAGTACAG------TAA
>KY770859_Bat_China_2013--
ATGGCT---------GAGAACGGG------------------ACTATTTCCGTTGAGGAGCTTAAAAGACTCCTGGAACAATGGAACCTAGTAATAGGTTTCCTATTCCTAGCCTGGATTATGTTACTACAATTTGCCTATTCTAACCGGAACAGGTTTTTGTACATAATAAAGCTTGTTTTCCTGTGGCTCTTGTGGCCAGTAACACTTGCTTGCTTTGTGCTTGCTGCTGTTTACAGAATTAATTGGGTGACTGGCGGGATTGCAATTGCAATGGCTTGTATTGTAGGCTTGATGTGGCTTAGCTACTTCGTTGCTTCCTTCAGGCTGTTTGCTCGTACCCGCTCAATGTGGTCATTCAACCCAGAAACAAACATTCTTCTCAATGTGCCTCTTCGAGGGACAATTGTGACCAGACCGCTCATGGAAAGTGAACTTGTCATTGGTGCTGTGATCATTCGTGGTCACTTGCGAATGGCTGGACACTCCCTCGGGCGC---TGTGACATTAAGGACCTGCCTAAAGAGATCACTGTGGCTACATCACGAACGCTTTCTTATTACAAATTAGGAGCGTCGCAGCGTGTAGGCACTGATTCAGGTTTTGCTGCATACAACCGCTACCGTATTGGAAACTACAAATTAAATACAGACCACGCC---GGTAGCAAC---GACAATATTGCTTTGCTAGTACAG------TAA
>KY938558_Bat_SKorea_2016-04-17
ATGGCT---------GAGAACGGA------------------ACCATTTCTGTTGAGGAGCTTAAAAGACTCCTGGAACAATGGAACCTAGTAATAGGCTTCCTCTTCCTCGCCTGGATTATGTTATTACAATTTGCCTATTCTAATCGGAACAGGCTTTTGTACATAATAAAGCTTGTCTTCCTCTGGCTCTTGTGGCCAGTAACACTTGCTTGCTTTGTGCTTGCTGCTGTTTACAGAATTAATTGGGTGACTGGCGGTATTGCGATTGCAATGGCTTGCATCGTAGGCTTGATGTGGCTTAGCTACTTCTTTGCTTCCTTCAGGCTGTTTGCTCGTACCCGCTCAATGTGGTCATTCAACCCAGAAACAAACATTCTTCTCAATGTGCCTCTTCGAGGGACAATTGTAACCAGACCGCTCATGGAAAGTGAACTTGTCATTGGCGCTGTGATCATTCGTGGTCACCTGCGAATGGCTGGACACTCCTTAGGGCGC---TGTGATATTAAGGACCTGCCAAAGGAGATCACTGTGGCTACATCACGAACGCTTTCTTATTACAAATTAGGAGCTTCGCAGCGTGTAGGCACTGATTCAGGTTTTGCTGCATACAACCGCTACCGTATTGGAAATTACAAATTAAACACAGACCACTCT---GGTAGCAAC---GACAATATTGCTTTGCTAGTACAG------TAA
>KY967356_HumanOC43_USA_2015--
ATGAGTAGT------AAA---CCTACACCAGCACCAGTTTATATCTGGACTGCTGATGAAGCTATTAAATTCCTAAAGGAATGGAATTTTTCTTTGGGTATTATACTACTTTTTATTACAATCATATTGCAATATGGATATACAAGTCGCAGTATGTTTGTTTATGTTATTAAGATGATTATTTTGTGGCTTATGTGGCCCATTACTATAATCTTAACTACTTTCAATTGCGTATACGCATTGAATAACGTGTATCTTGGCCTTTCTATAGTTTTTACCATAGTGGCCATTATTATGTGGATTGTGTATTTTGTGAATAGTATCAGGTTGTTTATTAGAACTGGAAGTTTTTGGAGTTTTAACCCAGAAACAAACAACTTGATGTGTATAGATATGAAAGGAACAATGTATGTTAGGCCGATAATTGAGGACTATCATACCCTGACGGTCACAATAATACGCGGTCATCTTTATATTCAAGGTATAAAACTAGGTATTGGCTATTCTTTGGCAGATTTGCCAGCTTATATGTCTGTTGCTAAGGTTACACACCTGTGCACATATAAGCGTGGTTTTCTTGACAGGATAAGCGATACTAGTGGTTTTGCTGTTTATGTTAAGTTCAAAGTCGGTAATTACCGACTGCCATCA------ACCCAAAAGGGTTCTGGCATGGACACCGCATTGTTGAGAAATAATATCTAA
>KY967358_HumanOC43_USA_2015--
ATGAGTAGT------AAA---CCTACACCAGCACCAGTTTATATCTGGACTGCTGATGAAGCTATTAAATTCCTAAAGGAATGGAATTTTTCTTTGGGTATTATACTACTTTTTATTACAATCATATTGCAATATGGATATACAAGTCGCAGTATGTTTGTTTATGTTATTAAGATGATTATTTTGTGGCTTATGTGGCCCATTACTATAATCTTAACTACTTTCAATTGCGTATACGCATTGAATAACGTGTATCTTGGCCTTTCTATAGTTTTTACCATAGTGGCCATTATTATGTGGATTGTGTATTTTGTGAATAGTATCAGGTTGTTTATTAGAACTGGAAGTTTTTGGAGTTTTAACCCAGAAACAAACAACTTGATGTGTATAGATATGAAAGGAACAATGTATGTTAGGCCGATAATTGAGGACTATCATACCCTGACGGTCACAATAATACGCGGTCATCTTTATATTCAAGGTATAAAACTAGGTATTGGCTATTCTTTGGCAGATTTGCCAGCTTATATGTCTGTTGCTAAGGTTACACACCTGTGCACATATAAGCGTGGTTTTCTTGACAGGATAAGCGATACTAGTGGTTTTGCTGTTTATGTTAAGTTCAAAGTCGGTAATTACCGACTGCCATCA------ACCCAAAAGGGTTCTGGCATGGACACCGCATTGTTGAGAAATAATATCTAA
>KY967359_HumanOC43_USA_2015--
ATGAGTAGT------AAA---CCTACACCAGCACCAGTTTATATCTGGACTGCTGATGAAGCTATTAAATTCCTAAAGGAATGGAATTTTTCTTTGGGTATTATACTACTTTTTATTACAATCATATTGCAATATGGATATACAAGTCGCAGTATGTTTGTTTATGTTATTAAGATGATTATTTTGTGGCTTATGTGGCCCATTACTATAATCTTAACTACTTTCAATTGCGTATACGCATTGAATAACGTGTATCTTGGCCTTTCTATAGTTTTTACCATAGTGGCCATTATTATGTGGATTGTGTATTTTGTGAATAGTATCAGGTTGTTTATTAGAACTGGAAGTTTTTGGAGTTTTAACCCAGAAACAAACAACTTGATGTGTATAGATATGAAAGGAACAATGTATGTTAGGCCGATAATTGAGGACTATCATACCCTGACGGTCACAATAATACGCGGTCATCTTTATATTCAAGGTATAAAACTAGGTATTGGCTATTCTTTGGCAGATTTGCCAGCTTATATGTCTGTTGCTAAGGTTACACACCTGTGCACATATAAGCGTGGTTTTCTTGACAGGATAAGCGATACTAGTGGTTTTGCTGTTTATGTTAAGTTCAAAGTCGGTAATTACCGACTGCCATCA------ACCCAAAAGGGTTCTGGCATGGACACCGCATTGTTGAGAAATAATATCTAA
>KY967360_HumanOC43_USA_2015--
ATGAGTAGT------ATA---ACTACACCAGCACCAGTTTATATCTGGACTGCTGATGAAGCTATTAAATTCCTAAAGGAATGGAACTTTTCTTTGGGTATTATACTACTTTTTATTACAATCATATTGCAATTTGGATATACAAGTCGCAGTATGTTTGTTTATGTTATTAAGATGATTATTTTGTGGCTTATGTGGCCCCTTACTATAATCTTAACTATTTTCAATTGCGTATATGCATTGAATAATGTGTACCTTGGCCTTTCTATAGTTTTCACCATAGTGGCCATTATTATGTGGATTGTGTATTTTGTGAATAGTATCAGGTTGTTTATTAGAACCGGCAGTTTTTGGAGTTTCAACCCAGAAACAAACAACTTGATGTGTATAGATATGAAAGGAACAATGTTTGTTAGGCCAATAATTGAGGACTACCATACCCTGACGGTCACAATAATACGCGGTCATCTTTACATTCAAGGTATAAAACTAGGTACTGGCTATTCTTTGGCAGATTTGCCAGCTTATATGACTGTTGCTAAGGTTACATACCTGTGCACATATAAGCGTGGTTTTCTTGACAAGATAAGCGATACTAGTGGTTTTGCTGTTTATGTTAAGTCCAAAGTCGGTAATTACCGACTGCCATCA------ACCCAAAAGGGTTCAGGCATGGACACCGCATTGTTGAGAAATAATATCTAA
>KY967361_HumanOC43_USA_2015--
ATGAGTAGT------AAA---CCTACACCAGCACCAGTTTATATCTGGACTGCTGATGAAGCTATTAAATTCCTAAAGGAATGGAATTTTTCTTTGGGTATTATACTACTTTTTATTACAATCATATTGCAATATGGATATACAAGTCGCAGTATGTTTGTTTATGTTATTAAGATGATTATTTTGTGGCTTATGTGGCCCATTACTATAATCTTAACTACTTTCAATTGCGTATACGCATTGAATAACGTGTATCTTGGCCTTTCTATAGTTTTTACCATAGTGGCCATTATTATGTGGATTGTGTATTTTGTGAATAGTATCAGGTTGTTTATTAGAACTGGAAGTTTTTGGAGTTTTAACCCAGAAACAAACAACTTGATGTGTATAGATATGAAAGGAACAATGTATGTTAGGCCGATAATTGAGGACTATCATACCCTGACGGTCACAATAATACGCGGTCATCTTTATATTCAAGGTATAAAACTAGGTATTGGCTATTCTTTGGCAGATTTGCCAGCTTATATGTCTGTTGCTAAGGTTACACACCTGTGCACATATAAGCGTGGTTTTCTTGACAGGATAAGCGATACTAGTGGTTTTGCTGTTTATGTTAAGTTCAAAGTCGGTAATTACCGACTGCCATCA------ACCCAAAAGGGTTCTGGCATGGACACCGCATTGTTGAGAAATAATATCTAA
>KY983583_HumanOC43_USA_2015--
ATGAGTAGT------AAA---CCTACACCAGCACCAGTTTATATCTGGACTGCTGATGAAGCTATTAAATTCCTAAAGGAATGGAATTTTTCTTTGGGTATTATACTACTTTTTATTACAATCATATTGCAATATGGATATACAAGTCGCAGTATGTTTGTTTATGTTATTAAGATGATTATTTTGTGGCTTATGTGGCCCATTACTATAATCTTAACTACTTTCAATTGCGTATACGCATTGAATAACGTGTATCTTGGCCTTTCTATAGTTTTTACCATAGTGGCCATTATTATGTGGATTGTGTATTTTGTGAATAGTATCAGGTTGTTTATTAGAACTGGAAGTTTTTGGAGTTTTAACCCAGAAACAAACAACTTGATGTGTATAGATATGAAAGGAACAATGTATGTTAGGCCGATAATTGAGGACTATCATACCCTGACGGTCACAATAATACGCGGTCATCTTTATATTCAAGGTATAAAACTAGGTATTGGCTATTCTTTGGCAGATTTGCCAGCTTATATGTCTGTTGCTAAGGTTACACACCTGTGCACATATAAGCGTGGTTTTCTTGACAGGATAAGCGATACTAGTGGTTTTGCTGTTTATGTTAAGTTCAAAGTCGGTAATTACCGACTGCCATCA------ACCCAAAAGGGTTCTGGCATGGACACCGCATTGTTGAGAAATAATATCTAA
>KY983584_HumanHKU1_USA_2015--
ATGAATAAA------TCT---TTTTTCCCT------------CAATTTACTTCTGATCAAGCTGTTACATTCTTAAAAGAATGGAATTTCTCTTTGGGTGTAATACTACTTTTTATTACTATCATATTGCAGTTCGGTTATACGAGCCGTAGTATGTTTGTTTATTTTATCAAGATGATTATTCTTTGGCTTATGTGGCCATTGACTATCACCTTGACTATATTTAATTGTTTTTATGCTTTGAATAATGCTTTTCTTGCATTTTCTATAGTGTTTACTATTATTTCTATTGTTATATGGATTCTTTATTTTGTTAATAGTATTCGGCTTTTTATTAGAACTGGCAGTTGGTGGAGTTTTAATCCAGAGACCAATAATCTTATGTGTATTGATATGAAAGGCAAGATGTTTGTTAGGCCAGTTATTGAGGACTATCACACATTAACTGCTACTGTTATTCGTGGTCATCTTTATATACAGGGTGTCAAACTTGGCACTGGTTATACTCTTTCAGATTTGCCCGTATATGTTACTGTAGCTAAGGTGCAAGTACTGTGTACATATAAACGTGCCTTTTTAGATAAGTTAGATGTTAATAGTGGTTTTGCTGTTTTTGTTAAGTCTAAAGTTGGTAACTATCGTTTACCGTCT------AGT---AAACCTAGTGGTATGGATACTGCCTTGTTAAGAGCT------TAA
>KY983585_HumanOC43_USA_2015--
ATGAGTAGT------AAA---CCTACACCAGCACCAGTTTATATCTGGACTGCTGATGAAGCTATTAAATTCCTAAAGGAATGGAATTTTTCTTTGGGTATTATACTACTTTTTATTACAATCATATTGCAATATGGATATACAAGTCGCAGTATGTTTGTTTATGTTATTAAGATGATTATTTTGTGGCTTATGTGGCCCATTACTATAATCTTAACTACTTTCAATTGCGTATACGCATTGAATAACGTGTATCTTGGCCTTTCTATAGTTTTTACCATAGTGGCCATTATTATGTGGATTGTGTATTTTGTGAATAGTATCAGGTTGTTTATTAGAACTGGAAGTTTTTGGAGTTTTAACCCAGAAACAAACAACTTGATGTGTATAGATATGAAAGGAACAATGTATGTTAGGCCGATAATTGAGGACTATCATACCCTGACGGTCACAATAATACGCGGTCATCTTTATATTCAAGGTATAAAACTAGGTATTGGCTATTCTTTGGCAGATTTGCCAGCTTATATGTCTGTTGCTAAGGTTACACACCTGTGCACATATAAGCGTGGTTTTCTTGACAGGATAAGCGATACTAGTGGTTTTGCTGTTTATGTTAAGTTCAAAGTCGGTAATTACCGACTGCCATCA------ACCCAAAAGGGTTCTGGCATGGACACCGCATTGTTGAGAAATAATATCTAA
>KY983588_HumanOC43_USA_2015--
ATGAGTAGT------AAA---CCTACACCAGCACCAGTTTATATCTGGACTGCTGATGAAGCTATTAAATTCCTAAAGGAATGGAATTTTTCTTTGGGTATTATACTACTTTTTATTACAATCATATTGCAATATGGATATACAAGTCGCAGTATGTTTGTTTATGTTATTAAGATGATTATTTTGTGGCTTATGTGGCCCATTACTATAATCTTAACTACTTTCAATTGCGTATACGCATTGAATAACGTGTATCTTGGCCTTTCTATAGTTTTTACCATAGTGGCCATTATTATGTGGATTGTGTATTTTGTGAATAGTATCAGGTTGTTTATTAGAACTGGAAGTTTTTGGAGTTTTAACCCAGAAACAAACAACTTGATGTGTATAGATATGAAAGGAACAATGTATGTTAGGCCGATAATTGAGGACTATCATACCCTGACGGTCACAATAATACGCGGTCATCTTTATATTCAAGGTATAAAACTAGGTATTGGCTATTCTTTGGCAGATTTGCCAGCTTATATGTCTGTTGCTAAGGTTACACACCTGTGCACATATAAGCGTGGTTTTCTTGACAGGATAAGCGATACTAGTGGTTTTGCTGTTTATGTTAAGTTCAAAGTCGGTAATTACCGACTGCCATCA------ACCCAAAAGGGTTCTGGCATGGACACCGCATTGTTGAGAAATAATATCTAA
>KY994645_Porcine_China_2008-08-21
ATGAGTAGT------CCA---ACTACACCAGTACCAGTTATTAGCTGGACTGCTGATGAAGCTATTAAATTCCTAAAGGAATGGAATTTTTCTTTGGGTATAATAGTACTCTTTATCACAATCATACTTCAATTTGGATATACAAGTCGCAGTATGTTTGTTTATGTTATTAAGATGGTTATTCTGTGGCTCATGTGGCCTTTTACTATAATTTTAACTATCTTCAACTGCGTATACGCGTTGAATAATGTGTACCTTGGCTTCTCTATAGTTTTTACTATAGTGGCCATTATTATGTGGGTTGTTTATTTTGTGAATAGTATCAGGTTGTTTATTAGAACTGGAAGTTGGTGGAGTTTCAACCCAGAAACAAACAACTTGATGTGTATAGATATGAAGGGAAGAATGTATGTTAGGCCGATTATTGAGGACCACCACACCCTTACTGCCACAATAATACGTGGCCACCTCTACATCCAAGGTATAAAACTAGGTACTGGCTATTCTTTGTCAGATTTGCCTGCTTATGTGACCGTTGCTAAGGTTACACACCTGTGCACATATAAGCGTGGTTTTCTTGATAGGATAGGCGATACTAGTGGTTTTGCTGTTTATGTTAAGTCCAAAGTCGGTAATTATCGATTGCCTTCA------ACCCATAAGGGCTCAGGCATGGACACCGCATTGTTGAGAAATAATATCTAA
>LC061272_Equine_Japan_2009--
ATGAGT---------AGTACACCTACACCAGCACCAGGTTATACCTGGACTGCTGATGAAGCTATTAAATTCCTAAAGGAATGGAATTTTTCTTTGGGTATTATACTACTTTTTATTACAGTCATATTGCAATTTGGTTATACAAGTCGCAGTATGTTTGTTTATGTTGTTAAGATGATCATTTTGTGGCTTATGTGGCCCCTTACTATCATCTTAACTATTTTCAACTGCGTATACGCGTTGAATAACGTTTATCTTGGTTTTTCTATAGTTTTCACTATAGTGGCCATTATTATGTGGATTTTGTATTTTGTGAATAGTATCAGGTTATTTATTAGAACTGGCAGTTGGTGGAGTTTCAACCCAGAAACAAACAACCTGATGTGTGTAGATATGAAGGGTAAGATGTATGTTAGGCCTATTATTGAGGACCACCATACTCTTACTGCCACAATAATACGTGGCCACCTGTATTTTCAAGGTGTAAAATTAGGAATCGGCTATTCTTTGTCAGATTTGCCAGTTTATGTTACTGTAGCTAAGGTGTCACACCTTTGCACATATAAGCGTGGTTTTCTTGACAAGATAGGCGATAATAGTGGCTTTGCTGTTTATGTTAAGTCCAAAGTCGGTAATTATCGACTGCCTTCA------ACTCAAAAAGGTTCAGGCATGGACACCGCATTGTTGAGAAATCAAATCTAA
>LC061273_Equine_Japan_2012--
ATGAGT---------AGTACACCTACACCAGCACCAGGTTATACCTGGACTGCTGATGAAGCTATTAAATTCCTAAAGGAATGGAATTTTTCTTTGGGTATTATACTACTTTTTATTACAGTCATATTGCAATTTGGTTATACAAGTCGCAGTATGTTGGTTTATGTTGTTAAGATGATCATTTTGTGGCTTATGTGGCCTCTTACTATCATCTTAACTATTTTCAACTGCGTATACGCGTTGAATAACGTTTATCTTGGCTTTTCTATAGTTTTCACTATAGTGGCCATTATTATGTGGATTTTCTATTTTGTGAATAGTATCAGGTTATTTATTAGAACTGGTAGTTGGTGGAGTTTCAACCCAGAAACAAACAACCTGATGTGTGTAGATATGAAGGGTAAGATGTATGTCAGGCCTATTATTGAGGACCATCATACTCTTACTGCCACAATAATACGTGGCCACCTTTATTTTCAAGGTGTAAAACTAGGAATCGGCTATTCTTTGTCAGATTTGCCAGTTTATGTTACTGTTGCTAAGGTGTCGCACCTTTGCACATATAAGCGTGGTTTTCTTGACAAGATAGGCGATAATAGTGGTTTTGCTGTTTATGTTAAGTCCAAAGTCGGTAATTATCGACTGCCTTCA------ACTCAAAAAGGTTCAGGCATGGACACCGCATTGTTGAGAAATCAAATCTAA
>LC061274_Equine_Japan_2012--
ATGAGT---------AGTACACCTACACCAGCACCAGGTTATACCTGGACTGCTGATGAAGCTATTAAATTCCTAAAGGAATGGAATTTTTCTTTGGGTATTATACTACTTTTTATTACAGTCATATTGCAATTTGGTTATACAAGTCGCAGTATGTTGGTTTATGTTGTTAAGATGATCATTTTGTGGCTTATGTGGCCTCTTACTATCATCTTAACTATTTTCAACTGCGTATACGCGTTGAATAACGTTTATCTTGGCTTTTCTATAGTTTTCACTATAGTGGCCATTATTATGTGGATTTTCTATTTTGTGAATAGTATCAGGTTATTTATTAGAACTGGTAGTTGGTGGAGTTTCAACCCAGAAACAAACAACCTGATGTGTGTAGATATGAAGGGTAAGATGTATGTCAGGCCTATTATTGAGGACCATCATACTCTTACTGCCACAATAATACGTGGCCACCTTTATTTTCAAGGTGTAAAACTAGGAATCGGCTATTCTTTGTCAGATTTGCCAGTTTATGTTACTGTTGCTAAGGTGTCGCACCTTTGCACATATAAGCGTGGTTTTCTTGACAAGATAGGCGATAATAGTGGTTTTGCTGTTTATGTTAAGTCCAAAGTCGGTAATTATCGACTGCCTTCA------ACTCAAAAAGGTTCAGGCATGGACACCGCATTGTTGAGAAATCAAATCTAA
>LC315646_HumanOC43_Japan_2014--
ATGAGTAGT------AAA---CCTACACCAGCACCAGTTTATATCTGGACTGCTGATGAAGCTATTAAATTCCTAAAGGAATGGAATTTTTCTTTGGGTATTATACTACTTTTTATTACAATCATATTGCAATATGGATATACAAGTCGCAGTATGTTTGTTTATGTTATTAAGATGATTATTTTGTGGCTTATGTGGCCCATTACTATAATCTTAACTACTTTCAATTGCGTATACGCATTGAATAACGTGTATCTTGGCCTTTCTATAGTTTTTACCATAGTGGCCATTATTATGTGGATTGTGTATTTTGTGAATAGTATCAGGTTGTTTATTAGAACTGGAAGTTTTTGGAGTTTTAACCCAGAAACAAACAACTTGATGTGTATAGATATGAAAGGAACAATGTATGTTAGGCCGATAATTGAGGACTATCATACCCTGACGGTCACAATAATACGCGGTCATCTTTATATTCAAGGTATAAAACTAGGTATTGGCTATTCTTTGGCAGATTTGCCAGCTTATATGTCTGTTGCTAAGGTTACACACCTGTGCACATATAAGCGTGGTTTTCTTGACAGGATAAGCGATACTAGTGGTTTTGCTGTTTATGTTAAGTTCAAAGTCGGTAATTACCGACTGCCATCA------ACCCAAAAGGGTTCTGGCATGGACACCGCATTGTTGAGAAATAATATCTAA
>LC315647_HumanOC43_Japan_2014--
ATGAGTAGT------AAA---CCTACACCAGCACCAGTTTATATCTGGACTGCTGATGAAGCTATTAAATTCCTAAAGGAATGGAATTTTTCTTTGGGTATTATACTACTTTTTATTACAATCATATTGCAATATGGATATACAAGTCGCAGTATGTTTGTTTATGTTATTAAGATGATTATTTTGTGGCTTATGTGGCCCATTACTATAATCTTAACTACTTTCAATTGCGTATACGCATTGAATAACGTGTATCTTGGCCTTTCTATAGTTTTTACCATAGTGGCCATTATTATGTGGATTGTGTATTTTGTGAATAGTATCAGGTTGTTTATTAGAACTGGAAGTTTTTGGAGTTTTAACCCAGAAACAAACAACTTGATGTGTATAGATATGAAAGGAACAATGTATGTTAGGCCGATAATTGAGGACTATCATACCCTGACGGTCACAATAATACGCGGTCATCTTTATATTCAAGGTATAAAACTAGGTATTGGCTATTCTTTGGCAGATTTGCCAGCTTATATGTCTGTTGCTAAGGTTACACACCTGTGCACATATAAGCGTGGTTTTCTTGACAGGATAAGCGATACTAGTGGTTTTGCTGTTTATGTTAAGTTCAAAGTCGGTAATTACCGACTGCCATCA------ACCCAAAAGGGTTCTGGCATGGACACCGCATTGTTGAGAAATAATATCTAA
>LC315648_HumanOC43_Japan_2015--
ATGAGTAGT------AAA---CCTACACCAGCACCAGTTTATATCTGGACTGCTGATGAAGCTATTAAATTCCTAAAGGAATGGAATTTTTCTTTGGGTATTATACTACTTTTTATTACAATCATATTGCAATATGGATATACAAGTCGCAGTATGTTTGTTTACGTTATTAAGATGATTATTTTGTGGCTTATGTGGCCCATTACTATAATCTTAACTACTTTCAATTGCGTATACGCATTGAATAATGTGTATCTTGGCCTTTCTATAGTTTTTACCATAGTGGCCATTATTATGTGGATTGTGTATTTTGTGAATAGTATCAGGTTGTTTATTAGAACTGGAAGTTTTTGGAGTTTTAACCCAGAAACAAACAACTTGATGTGTATAGATATGAAAGGAACAATGTATGTTAGGCCGATAATTGAGGACTATCATACCCTGACGGTCACAATAATACGCGGTCATCTTTATATTCAAGGTATAAAACTAGGTATTGGCTATTCTTTGGCAGATTTGCCAGCTTATATGTCTGTTGCTAAGGTTACACACCTGTGCACATATAAGCGTGGTTTTCTTGACAGGATAAGCGATACTAGTGGTTTTGCTGTTTATGTTAAGTTCAAAGTCGGTAATTACCGACTGCCATCA------ACCCAAAAGGGTTCTGGCATGGACACCGCATTGTTGAGAAATAATATCTAA
>LC315650_HumanHKU1_Japan_2014--
ATGAATAAA------TCT---TTTTTCCCT------------CAATTTACTTCTGATCAAGCTGTTACATTCTTAAAAGAATGGAATTTCTCTTTGGGTGTAATACTACTTTTTATTACTATCATATTGCAGTTCGGTTATACGAGCCGTAGTATGTTTGTTTATTTTATCAAGATGATTATTCTTTGGCTTATGTGGCCATTGACTATCACCTTGACTATATTTAATTGTTTTTATGCTTTGAATAATGCTTTTCTTGCATTTTCTATAGTGTTTACTATTATTTCTATTGTTATATGGATTCTTTATTTTGTTAATAGTATTCGGCTTTTTATTAGAACTGGCAGTTGGTGGAGTTTTAATCCAGAGACCAATAATCTTATGTGTATTGATATGAAAGGCAAGATGTTTGTTAGGCCAGTTATCGAGGACTATCACACATTAACTGCTACTGTTATTCGTGGTCATCTTTATATACAGGGTGTCAAACTTGGCACTGGTTATACTCTTTCAGATTTGCCCGTATATGTTACTGTAGCTAAGGTGCAAGTACTTTGTACATATAAACGTGCCTTTTTAGATAAGTTAGATGTTAATAGTGGTTTTGCTGTTTTTGTTAAGTCTAAAGTTGGTAACTATCGTTTACCGTCT------AGT---AAACCTAGTGGTATGGATACTGCCTTGTTAAGAGCT------TAA
>LC315651_HumanHKU1_Japan_2016--
ATGAATGAA------TCA---ATTTTTCCT------------CATTGGAATTCTGATCAAGCTATTACATTCTTAAAAGAATGGAATTTCTCTTTGGGTGTAATATTACTTCTCATTACTATCATACTGCAGTTTGGTTATACGAGCCGTAGTATGTTTGTTTATCTTATTAAGATGATTATTCTTTGGCTTATGTGGCCATTGACCATTATCTTGACTATATTTAATTGCTTTTATGCTTTGAATAATATCTTTCTTGGGCTTTCTATACTGTTTACTATTATTTCTATTGTTATATGGATTTTATATTTTGTCAACAGTATTCGGCTTTTTATCAGAACTGGCAGTTGGTGGAGTTTTAACCCAGAGACTAATAATCTTATGTGTATTGATATGAAAGGTAAGATGTATGTTAGGCCAGTTATTGAGGACTATCATACATTAACGGCTACTGTTATCCGTGGTCATCTTTATATACAGGGTGTTAAACTTGGCACTGGTTACACGCTTGCCGATTTGCCTGTTTATGTTACTGTAGCTAAGGTGCAAGTCCTCTGTACTTATAAACGTGCCTTTTTAGATAAGTTAGATGTTAATAGTGGCTTTGCTGTTTTTGTTAAGTCTAAAGTTGGTAACTATCGTTTACCTTCT------AGT---AAATCTAGTGGTATGGATACTGCCTTGTTGAGAGCT------TAA
>MF083115_Porcine_China_2014-03-
ATGAGTAGT------CCA---ACTACACCAGTACCAGTTATTAGCTGGACTGCTGATGAAGCTATTAAATTCCTAAAGGAATGGAATTTTTCTTTGGGTATAATAGTACTCTTTATCACAATCATACTTCAATTTGGATATACAAGTCGCAGTATGTTTGTTTATGTTATTAAGATGGTTATTCTGTGGCTCATGTGGCCTTTTACTATAATTTTAACTATCTTCAACTGCGTACACGCGTTGAATAATGTGTACCTTGGCTTCTCTATAGTTTTTACTATAGTGGCCATTATTATGTGGGTTGTTTATTTTGTGAATAGTATCAGGTTGTTTATTAGAACTGGAAGTTGGTGGAGTTTCAACCCAGAAACAAACAACTTGATGTGTATAGATATGAAGGGAAGAATGTATGTTAGGCCGATTATTGAGGACCACCACACCCTTACTGCCACAATAATACGTGGCCACCTCTACATCCAAGGTATAAAACTAGGTACTGGCTATTCTTTGTCAGATTTGCCTGCTTATGTGACCGTTGCTAAGGTTACACACCTGTGCACATATAAGCGTGGTTTTCTTGATAGGATAGGCGATACTAGTGGTTTTGCTGTTTATGTTAAGTCCAAAGTCGGTAATTATCGATTGCCTTCA------ACCCATAAGGGCTCGGGCATGGACACCGCATTGTTGAGAAATAATATCTAA
>MF314143_HumanOC43_USA_2016-03-07
ATGAGTAGT------ATA---ACTACACCAGCACCAGTTTATATCTGGACTGCTGATGAAGCTATTAAATTCCTAAAGGAATGGAACTTTTCTTTGGGTATTATACTACTTTTTATTACAATCATATTGCAATTTGGATATACAAGTCGCAGTATGTTTGTTTATGTTATTAAGATGATTATTTTGTGGCTTATGTGGCCCCTTACTATAATCTTAACTATTTTCAATTGCGTATATGCATTGAATAATGTGTACCTTGGCCTTTCTATAGTTTTCACCATAGTGGCCATTATTATGTGGATTGTGTATTTTGTGAATAGTATCAGGTTGTTTATTAGAACCGGCAGTTTTTGGAGTTTCAACCCAGAAACAAACAACTTGATGTGTATAGATATGAAAGGAACAATGTTTGTTAGGCCAATAATTGAGGACTACCATACCCTGACGGTCACAATAATACGCGGTCATCTTTACATTCAAGGTATAAAACTAGGTACTGGCTATTCTTTGGCAGATTTGCCAGCTTATATGACTGTTGCTAAGGTCACATACCTGTGCACATATAAGCGTGGTTTTCTTGACAAGATAAGCGATACTAGTGGTTTTGCTGTTTATGTTAAGTCCAAAGTCGGTAATTACCGACTGCCATCA------ACCCAAAAGGGTTCAGGCATGGACACCGCATTGTTGAGAAATAATATCTAA
>MF374983_HumanOC43_USA_2016-02-01
ATGAGTAGT------AAA---CCTACACCAGCACCAGTTTATATCTGGACTGCTGATGAAGCTATTAAATTCCTAAAGGAATGGAATTTTTCTTTGGGTATTATACTACTTTTTATTACAATCATATTGCAATATGGATATACAAGTCGCAGTATGTTTGTTTATGTTATTAAGATGATTATTTTGTGGATTATGTGGCCCATTACTATAATCTTAACTACTTTCAATTGCGTATACGCATTGAATAACGTGTATCTTGGCCTTTCTATAGTTTTTACCATAGTGGCCATTATTATGTGGATTGTGTATTTTGTGAATAGTATCAGGTTGTTTATTAGAACTGGAAGTTTTTGGAGTTTTAACCCAGAAACAAACAACTTGATGTGTATAGATATGAAAGGAACAATGTATGTTAGGCCGATAATTGAGGACTATCATACCCTGACGGTCACAATAATACGCGGTCATCTTTATATTCAAGGTATAAAACTAGGTATTGGCTATTCTTTGGCAGATTTGCCAGCTTATATGTCTGTTGCTAAGGTTACACACCTGTGCACATATAAGCGTGGTTTTCTTGACAGGATAAGCGATACTAGTGGTTTTGCTGTTTATGTTAAGTTCAAAGTCGGTAATTACCGACTGCCATCA------ACCCAAAAGGGTTCTGGCATGGACACCGCATTGTTGAGAAATAATATCTAA
>MF374984_HumanOC43_USA_2017-01-03
ATGAGTAGT------AAA---CCTACACCAGCACCAGTTTATATCTGGACTGCTGATGAAGCTATTAAATTCCTAAAGGAATGGAATTTTTCTTTGGGTATTATACTACTTTTTATTACAATCATATTGCAATATGGATATACAAGTCGCAGTATGTTTGTTTATGTTATTAAGATGATTATTTTGTGGCTTATGTGGCCCATTACTATAATCTTAACTACTTTCAATTGCGTATACGCATTGAATAACGTGTATCTTGGCCTTTCTATAGTTTTTACCATAGTGGCCATTATTATGTGGATTGTGTATTTTGTGAATAGTATCAGGTTGTTTATTAGAACTGGAAGTTTTTGGAGTTTTAACCCAGAAACAAACAACTTGATGTGTATAGATATGAAAGGAACAATGTATGTTAGGCCGATAATTGAGGACTATCATACCCTGACGGTCACAATAATACGCGGTCATCTTTATATTCAAGGTATAAAACTAGGTATTGGCTATTCTTTGGCAGATTTGCCAGCTTATATGTCTGTTGCTAAGGTTACACACCTGTGCACATATAAGCGTGGTTTTCTTGACAGGATAAGCGATACTAGTGGTTTTGCTGTTTATGTTAAGTTCAAAGTCGGTAATTACCGACTGCCATCA------ACCCAAAAGGGTTCTGGCATGGACACCGCATTGTTGAGAAATAATATCTAA
>MF374985_HumanOC43_USA_2017-01-17
ATGAGTAGT------AAA---CCTACACCAGCACCAGTTTATATCTGGACTGCTGATGAAGCTATTAAATTCCTAAAGGAATGGAATTTTTCTTTGGGTATTATACTACTTTTTATTACAATCATATTGCAATATGGATATACAAGTCGCAGTATGTTTGTTTATGTTATTAAGATGATTATTTTGTGGCTTATGTGGCCCATTACTATAATCTTAACTACTTTCAATTGCGTATACGCATTGAATAACGTGTATCTTGGCCTTTCTATAGTTTTTACCATAGTGGCCATTATTATGTGGATTGTGTATTTTGTGAATAGTATCAGGTTGTTTATTAGAACTGGAAGTTTTTGGAGTTTTAACCCAGAAACAAACAACTTGATGTGTATAGATATGAAAGGAACAATGTATGTTAGGCCGATAATTGAGGACTATCATACCCTGACGGTCACAATAATACGCGGTCATCTTTATATTCAAGGTATAAAACTAGGTATTGGCTATTCTTTGGCAGATTTGCCAGCTTATATGTCTGTTGCTAAGGTTACACACCTGTGCACATATAAGCGTGGTTTTCTTGACAGGATAAGCGATACTAGTGGTTTTGCTGTTTATGTTAAGTTCAAAGTCGGTAATTACCGACTGCCATCA------ACCCAAAAGGGTTCTGGCATGGACACCGCATTGTTGAGAAATAATATCTAA
>MF416379_Murine_USA_2014-09-
ATGAGTAGT------ACCAGTCAGGCTCCAGAGCCCGTCTATCAATGGACGGCCGACGAGGCAGTTCAATTCCTTAAGGAATGGAACTTCTCGTTAGGCATAATACTACTCTTTATTACTATCATACTACAGTTCGGTTATACGAGCCGTAGCATGTTTATTTATGTTGTGAAAATGATAATCTTGTGGTTAATGTGGCCACTGACTATTGTTTTATGTATTTTTAATTGCGTGTATGCGCTAAATAATGTGTATCTTGGATTTTCTATAGTTTTTACTATAGTGTCCATTGTAATGTGGATTATGTATTTTGTTAATAGCATCAGGTTGTTTATCAGGACTGGTAGCTGGTGGAGCTTCAACCCTGAAACAAACAACCTTATGTGCATAGATATGAAAGGTACTGTGTATGTTAGACCCATTATTGAGGATTACCATACACTAACAGCCACTATTATTCGTGGCCACCTTTATATGCAAGGTGTTAAGCTAGGCACTGGTTTCTCTTTGTCGGATTTGCCTGCTTATGTTACAGTAGCTAAGGTGTCGCACCTTTGCACTTATAAGCGCGCATTCTTAGACAAGGTAGACGGTGTTAGCGGTTTTGCTGTTTATGTGAAGTCCAAGGTCGGAAATTACCGACTGCCCTCA------AAT---AAACCGAGTGGCGCGGACACCGCATTGTTGAGA------ATCTAA
>MF593268_Bat_SAfrica_2015-04-20
ATGTCA---------AACATGACG------------------CAGCTCACTGAGCAGCAGATTATTGCCATTATTAAAGACTGGAACTTTGCATGGTCCATTGTCTTTCTTTTAATTACTATCGTACTACAGTATGGCTATCCTTCTCGTAGTATGACTGTCTATGTCTTTAAAATGTTTGTTTTGTGGCTTCTTTGGCCATCATCTATGGCACTATCCATTTTTAGTGCTGTCTATCCAATAGACTTAGCTTCCCAGATTATTTCTGGCATCATTGCAGCCATCTCAGGAATGATGTGGGTTTCCTACTTTGTTCAGAGTATTCGGCTGTTTATGAGAACTGGCTCTTGGTGGTCATTTAACCCAGAGACAAATTGCCTCTTGAATGTGCCACTTGGTGGAACAACAGTTGTGCGCCCACTTGTAGAAGATTCTACTAGTGTTACTGCTGTTGTGACCAATGGTTACCTCAAAGTGGCTGGTATGCATTTCGGTGCA---TGTGACTACGATCGACTTCCTAATGAAATCACCGTAGCCAAACCCAATGTGCTGATTGCTTTAAAAATGGTGAAAAGACAAAGCTATGGAACTAATTCAGGCGTTGCAATTTATCATAGATATAAGGCAGGTAATTACAGAAGTCCGCCT------ATC---ACGGCGGAT---AGTGAACTTGCATTGCTTCGAGCT------TAG
>MF598620_Camel_UAE_2015-03-
ATGTCT---------AATATGACG------------------CAACTCACTGAGGCGCAGATTATTGCCATTATTAAAGACTGGAACTTTGCATGGTCCCTGATCTTTCTCTTAATTACTATCGTACTACAGTATGGATACCCATCCCGTAGTATGACTGTCTATGTCTTTAAAATGTTTGTTTTATGGCTCCTATGGCCATCTTCCATGGCGCTATCAATATTTAGCGCCGTTTATCCAATTGATCTAGCTTCCCAGATAATCTCTGGCATTGTAGCAGCTGTTTCAGCTATGATGTGGATTTCCTACTTTGTGCAGAGTATCCGGCTGTTTATGAGAACTGGATCATGGTGGTCATTCAATCCTGAGACTAATTGCCTTTTGAACGTTCCAATTGGTGGTACAACTGTCGTACGTCCACTCGTAGAGGACTCTACCAGTGTAACTGCTGTTGTAACCAATGGTCACCTCAAAATGGCTGGCATGCATTTCGGTGCT---TGTGACTACGACAGACTTCCTAATGAAGTCACCGTGGCCAAACCCAATGTGCTGATTGCTTTAAAAATGGTGAAGCGGCAAAGCTACGGAACTAATTCCGGCGTTGCCATTTACCATAGATATAAGGCAGGTAATTACAGGAGTCCGCCT------ATT---ACGGCGGAT---ATTGAACTTGCATTGCTTCGAGCT------TAG
>MF598702_Camel_UAE_2015-04-
ATGTCT---------AATATGACG------------------CAACTCACTGAGGCGCAGATTATTGCCATTATTAAAGACTGGAACTTTGCATGGTCCCTGATCTTTCTCTTAATTACTATCGTACTACAGTATGGTTACCCATCCCGTAGTATGACTGTCTATGTCTTTAAAATGTTTGTTTTATGGCTCCTATGGCCATCTTCCATGGCGCTATCAATATTTAGCGCCATTTATCCAATTGATCTAGCTTCCCAGATAATCTCTGGCATTGTAGCAGCTGTTTCAGCTATGATGTGGATTTCCTACTTTGTGCAGAGTATCCGGCTGTTTATGAGAACTGGATCATGGTGGTCATTCAATCCTGAGACTAATTGCCTTTTGAACGTTCCATTTGGTGGTACAACTGTCGTACGTCCACTCGTAGAGGACTCTACCAGTGTAACTGCTGTTGTAACCAATGGCCACCTCAAAATGGCTGGCATGCATTTTGGTGCT---TGTGACTACGACAGACTTCCTAATGAAGTCACCGTGGCCAAACCCAATGTGCTGATTGCTTTAAAAATGGTGAAGCGGCAAAGCTACGGAACTAATTCCGGCGTTGCCATTTACCATAGATATAAGGCAGGTAATTACAGGAGTCCGCCT------ATT---ACGGCGGAT---ATTGAACTTGCATTGCTTCGAGCT------TAG
>MF618252_Murine_USA_2014-01-16
ATGAGTAGT------ACTACTCAGGCCCCAGAGCCCGTCTATCAATGGACGGCCGACGAGGCAGTTCAATTCCTTAAGGAATGGAACTTCTCGTTGGGCATTATACTACTCTTTATTACTATCATACTACAGTTCGGTTACACGAGCCGTAGCATGTTTATTTATGTTGTGAAAATGATAATCTTGTGGTTAATGTGGCCACTGACTATTGTTTTGTGTATTTTCAATTGCGTGTATGCGCTAAATAATGTGTATCTTGGATTTTCTATAGTGTTTACTATAGTGTCCATTGTAATCTGGATTATGTATTTTGTTAATAGCATAAGGTTGTTTATCAGGACTGGTAGCTGGTGGAGCTTCAACCCCGAAACAAACAACCTTATGTGTATAGATATGAAAGGTACCGTGTATGTTAGACCCATTATTGAGGATTACCATACACTAACAGCCACTATTATTCGTGGCCACCTCTACATGCAAGGTGTTAAGCTAGGCACCGGTTTCTCTTTGTCTGACTTGCCCGCTTATGTTACAGTTGCTAAGGTGTCACACCTTTGCACTTATAAGCGCGCATTCTTAGACAAGGTAGACGGTGTTAGCGGTTTTGCTGTTTATGTGAAGTCCAAGGTCGGAAATTACCGACTGCCCTCA------AAC---AAACCGAGTGGCGCGGACACCGCATTGTTGAGA------ATCTAA
>MF618253_Murine_USA_2014-01-16
ATGAGTAGT------ACTACTCAGGCCCCTGAGCCCGTCTATCAATGGACGGCCGACGAGGCAGTTCAATTCCTTAAGGAATGGAACTTCTCGTTGGGCATTATACTACTCTTTATTACTATCATACTACAGTTCGGTTACACGAGCCGTAGCATGTTTATTTATGTTGTGAAAATGATAATCTTGTGGTTAATGTGGCCACTGACTATTGTTTTGTGTATTTTCAATTGCGTGTATGCGCTAAATAATGTGTATCTTGGATTTTCTATAGTGTTTACTATAGTGTCCATTGTAATCTGGATTATGTATTTTGTTAATAGCATAAGGTTGTTTATCCGGACTGGTAGCTGGTGGAGCTTCAACCCCGAAACAAACAACCTTATGTGTATAGATATGAAAGGTACCGTGTATGTTAGACCCATTATTGAGGATTACCATACACTAACAGCCACTATTATTCGTGGCCTCCTCTACATGCAAGGTGTTAAGCTAGGCACCGGTTTCTCTTTGTCTGACTTGCCCGCTTATGTTACAGTTGCTAAGGTGCCACACCTTTGCACTTATAAGCGCGCATTCTTAGACAAGGTAGACGGTGTTAGCGGTTTTGCTGTTTATGTGAAGTCCAAGGTCGGAAATTACCGACTGCCCTCA------AAC---AAACCGAGTGGCGCGGACACCGCATTGTTGAGA------ACCTAA
>MF741827_HumanMERS_Jordan_2015-08-26
ATGTCT---------AATATGACG------------------CAACTCACTGAGGCGCAGATTATTGCCATTATTAAAGACTGGAACTTTGCATGGTCCCTGATCTTTCTCTTAATTACTATCGTACTACAGTATGGATACCCATCCCGTAGTATGACTGTCTATGTCTTTAAAATGTTTGTTTTATGGCTCCTATGGCCATCTTCCATGGCGCTATCAATATTTAGCGCCATTTATCCAATTGATCTAGCTTCCCAGATAATCTCTGGCATTGTAGCAGCTGTTTCAGCTATGATGTGGATTTCCTACTTTGTGCAGAGTATCCGGCTGTTTATGAGAACTGGATCATGGTGGTCATTCAATCCTGAGACTAATTGCCTTTTGAACGTTCCAATTGGTGGTAGAACTGTCGTACGTCCACTCGTAGAGGACTCTACCAGTGTAACTGCTGTTGTAACCAATGGTCACCTCAAAATGGCTGGCATGCATTTCGGTGCT---TGTGACTACGACAGACTTCCTAATGAAGTCACCGTGGCCAAACCCAATGTGCTGATTGCTTTAAAAATGGTGAAGCGGCAAAGCTACGGAACTAATTCCGGCGTTGCCATTTACCATAGATATAAGGCAGGTAATTACAGGAGTCCGCCT------ATT---ACGGCGGAT---ATTGAACTTGCATTGCTTCGAGCT------TAG
>MG021451_MERS_China_2013-07-17
ATGTCT---------AAC---TCG------------------TCGCTCACCAGTGAGCAAATAGTTGCTATTATTAAAGACTGGAACTTTGCATGGTCCCTTGTCTTCTTATTAATTACTGTCGTACTACAATATGGTTATCCATCACGTAGTATGACAGTCTATGTTTTCAAAATGTTTGTACTATGGCTACTTTGGCCTTCATCAATGGCGCTTTCAATATTTTGCGCCGTTTATCCTATAGATCTGGCGTCCCAGATAATTTCAGGTATAGTAGCCGCAATCTCTGCTATGATGTGGGTTTCCTACTTCGTGCAGAGTATTCGGCTCTTTAGAAGAACTGGCTCTTGGTGGTCGTTCAACCCCGAAACTAATTGCCTCTTGAATGTACCAGTTGGTGGCACCACTGTCGTCAGACCTCTTGTTGAAGATTCAACCAGTGTGACTGCAGTTGTTACCAATGGATACCTCAAGATTGCAGGGATGCATTTCGGCCAG---TGTGACTTCCGCTCGTTGCCTAACGAAGTGACAGTCGCCAAACCAAATGTACTAATAGCTTTGAAAATGGTAAAGAGACAAGACTACGGAACCAATTCCGGTGTGGCTATTTATCACAGATACAAGGCTGGTAATTACAGACGTCCTGCC------ATT---GTGCAGGAT---GAAGAACTTGCACTGCTGCGAGCA------TAA
>MG021452_MERS_China_2014-05-08
ATGTCT---------AAC---ACT------------------ACACTCACTAGTGAGCAAATTGTTGCTATAGTGAAAGACTGGAACTTTGCATGGTCCATTATCTTTCTCTTAATTACTGTCGTGCTACAATATGGTTATCCATCTCGTAGTATGACAGTTTATGTTTTCAAAATGTTAGTATTATGGCTACTTTGGCCATCTTCTATGGCGCTTTCAATCTTCTGCGCCGTTTATCCCATTGATCTGGCTACTCAGATCATCTCAGGTATAATAGCTGCAATCTCAGGAATGATGTGGGTCTCCTACTTCATCCAGAGCATTAGGCTTTTCAGAAGAACAGGGTCCTGGTGGTCCTTCAACCCCGAGACTAATTGCCTCTTGAACGTTCCAGTTGGTGGCACTACTGTTGTCAGACCTCTTGTTGAAGACTCAACTAGTGTGACTGCAGTGGTCACCAATGGTTACCTCAAGATCGCAGGGATGCACTTTGGACAG---TGCGACTTTCGCTCATTACCAAACGAAGTGACAGTCGCCAAACCAAATGTACTAATAGCTTTGAAAATGGTAAAGAGACAAGACTACGGAACTAACTCTGGTGTTGCCATTTATCATAGATACAAGGCTGGTAATTACAGACGTCCTGCA------ATT---GTGCAGGAC---GAGGAACTTGCACTGCTGCGAGCA------TAA
>MG693168_Bat_Cameroon_2013-12-
ATGTCCTCG------AGTAATTCG------------------ACCTTCTCTAAGGAGGAGGTTTTTAAAGCCGTCAAGGATTGGAATTTTGCAGTTGCAATCCTTTTACTTTTCGTGACCATATTGCTGCAGTGGGGTTACCCTTCTCGCGTTAAGGCGATATGGGTCGTGAAAATGTTCATCTTGTGGTTGCTGTGGCCAGTGTCCATAGCTGCCTCAGTCTTTGCCGCTGTCTACCCTATTAATAAGGTAGCCTTCGGCTTTGCTATAGCTTTTGCTTGCATTACTGCGCTTATGTGGCTCAGTTATTTTGTAAGCTCGCTCAGATTACTTTGCAGAACTGGTTCCTGGTGGGCATTTATGCCCGAGACCAATATGCTGCTTAATGTGCCTTTCATCGGGCGCACAGTAACCAGACCAATCTTGAATGACTCCGCTGCTTTGCAGTTTTTCATTCTCAGAGGCCAGGTTCAATTTGAAGGATTTGTGCTGGGGAAA---TGTGCCCCAACAGAAATGCCCGAAGTCGTCACAGTTGCCAAGGCAGGGTCCTTGGTATGGTACAAGAAGGCTCTCACGCGAACTGTGGGCCCGAAGTCAGGTGTGGTTGTCTACATAAAATTTAAAGTAGGCAATCACAGAGTGCAAAAT------GCA---AATGATGATGACGGACAATTGGCCATGTTTTTGGCT------TAA
>MG693169_Bat_Cameroon_2013-12-
ATGTCATCG------GATAATTCA------------------ACCTTCTCTAAGGAGGAGGTCTTTAAAGCCGTCAGGGATTGGAATTTTGCTGTTGCCATCCTTTTACTTTTCGTGACCATATTGCTGCAGTGGGGTTACCCTTCTCGCATCAAAGCGATATGGGTTGTGAAAATGTTCATTTTGTGGCTGTTATGGCCAGTTTCCATAGCTGCGTCAGTCTTTGCCGCTGTCTACCCTATTAATAAGGTAGCCTTTGGCTTTGCTATAGCTTTTGCTTGCATTACTGCGCTCATGTGGCTCAGTTATTTTGTAAGCTCGCTCAGATTACTTTGCAGAACTGGTTCGTGGTGGGCATTTATGCCCGAGACCAATATGCTGCTTAATGTGCCTTTTATTGGGCGCACAGTAACCAGACCAATTTTGAATGACTCTGCTGCTTTGCAGTTTTTCGTTCTCAGAGGCCAGGTTCAGTTTGACGGGTTTATCCTGGGGAAA---TGTGCCCCGCAGGAAATGCCCGAAGTTGTCACAGTTGCTAAGGCTTCGTCCTTGGTTTGGTACAAGAAGGCTCTCACACGAACGGTGGGCCCGAAGTCAGGTGTGGTTGTCTACATAAAATTTAAAGTAGGCAATCACAGAGTGCAAAAT------GCA---AATGATGATGACGGACAATTGGCCATGTTTTTGGCT------TAA
>MG693170_Bat_Cameroon_2013-12-
ATGTCGGGAGAGTGTAATAATAAT------------------ACTGTGTCCCGTACTGAGGTTATAGCTGCATTAAAAGACTGGAACTTCGCAGTTTCAGTCTTATTGTTGTTTATAACCGTGCTATTGCAGTGGGGTTATCCCTCTCGCTGTAAACCCATATGGGTTATCAAGATGTTTATACTGTGGTTACTATGGCCGTTGTCCATAGCAGCCGCTGTTTTTGCAGCTATACATCCAATTAATTCGGTTTCTTTTGGGTTTGCTATAGCTTTTGCCTGTATATCTGGCATTATGTGGTTGAGCTATTTTATTAGCTCATTCCGCTTGCTGTGTAGGACGGGCTCTGCCTGGTCTTTTATGCCGGAAACTGATATGCTTATTAACATACCCCTCTTGGGGCGTACTGTAACTAGGCCTATCATTGCAGACTCACCTGCTGTTCAGTTTTTGATTATCAGGGGTGAGCTGAGGTTTGACGGTTTCACGCTAGGTCGT---TGTGACCCGAATGACATGCCTGACATTGTTACCATTGCTAGACCTAATTCACTGCACTGGTATAAGCGAGCACTTACTCGTAATATAGGTACTCGCTCAGCTATACTTGTTTATATTAAATACAAGGTTGGCAACCATCGTGTGCAGAAC------ACC---ACAGAAGATGGTGATAGGTTAGCAATGTTTGCAGCT------TAA
>MG693171_Bat_Cameroon_2013-12-
ATGTCAGTT------AACAATACA------------------ACCTTCTCTAAGGAGGAGGTTTTTAAAGCCGTCAAGGATTGGAATTTTGCAGTTGCAATCCTATTACTTTTCGTGACCATATTGCTGCAGTGGGGTTACCCCTCTCGCGTTAAAGCGATATGGGTCGTGAAAATGTTTATCTTGTGGTTGCTGTGGCCAGTGTCCATAGCTGCTTCAGTTTTTGCCGCTGTCTACCCTATAAACAAGGTAGCCTTCGGCTTTGCCATAGCCTTTGCTTGCATAACTGCGCTCATGTGGCTCAGTTATTTTGTAAGCTCGCTCAGATTACTTTGCAGAACTGGTTCATGGTGGGCATTTATGCCCGAGACCAATATGCTGCTTAATGTGCCTTTCATTGGGCGCACGGTGACCAGACCAATTTTGAATGATTCCGCTGCTTTGCAGTTTTTCGTTCTCAGAGGCCAGGTTCAGTTTGACGGGTTTATCCTGGGGAAA---TGTGCCCCACAGGAAATGCCCGAAGTTGTCACAGTTGCTAAGGCTTCGTCCTTGGTTTGGTACAAGAAGGCTCTCACACGAACTGTGGGCCCGAAGTCAGGTGTGATTGTCTACATAAAATTTAAAGTAGGCAATCACAGAGTGCAAACT------GCA---AATGATGATGACGGACAATTGGCCATGTTTTTGGCT------TAA
>MG693172_Bat_Cameroon_2013-12-
ATGTCCTCG------AGTAATTCG------------------ACCTTCTCTAAGGAGGAGGTTTTTAAAGCCGTCAAGGATTGGAATTTTGCAGTTGCAATCCTTTTACTTTTCGTGACCATATTGCTGCAGTGGGGTTACCCTTCTCGCGTTAAGGCGATATGGGTCGTGAAAATGTTCATCTTGTGGTTGCTGTGGCCAGTGTCCATAGCTGCCTCAGTCTTTGCCGCTGTCTACCCTATTAATAAGGTAGCCTTCGGCTTTGCTATAGCTTTTGCTTGCATTACTGCGCTTATGTGGCTCAGTTATTTTGTAAGCTCGCTCAGATTACTTTGCAGAACTGGTTCCTGGTGGGCATTTATGCCCGAGACCAATATGCTGCTTAATGTGCCTTTCATCGGGCGCACAGTAACCAGACCAATCTTGAATGACTCCGCTGCTTTGCAGTTTTTCATTCTCAGAGGCCAGGTTCAATTTGAAGGATTTGTGCTGGGGAAA---TGTGCCCCAACAGAAATGCCCGAAGTCGTCACAGTTGCCAAGGCAGGGTCCTTGGTATGGTACAAGAAGGCTCTCACGCGAACTGTGGGCCCGAAGTCAGGTGTGGTTGTCTACATAAAATTTAAAGTAGGCAATCACAGAGTGCAAAAT------GCA---AATGATGATGACGGACAATTGGCCATGTTTTTGGCT------TAA
>MG757601_HumanMERS_SArabia_2015-09-01
ATGTCT---------AATATGACG------------------CAACTCACTGAGGCGCAGATTATTGCCATTATTAAAGACTGGAACTTTGCATGGTCCCTGATCTTTCTCTTAATTACTATCGTACTACAGTATGGATACCCATCCCGTAGTATGACTGTCTATGTCTTTAAAATGTTTGTTTTATGGCTCCTATGGCCATCTTCCATGGCGCTATCAATATTTAGCGCCATTTATCCAATTGATTTAGCTTCCCAGATAATCTCTGGCATTGTAGCAGCTGTTTCAGCTATGATGTGGATTTCCTACTTTGTGCAGAGTATCCGGCTGTTTATGAGAACTGGATCATGGTGGTCATTCAATCCTGAGACTAATTGCCTTTTGAACGTTCCAATTGGTGGTACAACTGTCGTACGTCCACTCGTAGAGGACTCTACCAGTGTAACTGCTGTTGTAACCAATGGTCACCTCAAAATGGCTGGCATGCATTTCGGTGCT---TGTGACTACGACAGACTTCCTAATGAAGTCACCGTGGCCAAACCCAATGTGCTGATTGCTTTAAAAATGGTGAAGCGGCAAAGCTACGGAACTAATTCCGGCGTTGCCATTTACCATAGATATAAGGCAGGTAATTACAGGAGTCCGCCT------ATT---ACGGCGGAT---ATTGAACTTGCATTGCTTCGAGCT------TAG
>MG772933_Bat_China_2017-02-
ATGTCAGGT------GACAACGGT------------------ACCATTACCGTTGAAGAGCTTAAAAAGCTCTTAGAACAATGGAACCTAGTAATAGGATTCTTGTTTCTTACATGGATTTGTTTGTTACAATTTGCCTATGCCAACAGGAATAGGTTTTTGTACATAATTAAGTTAATTTTCCTCTGGCTGCTTTGGCCAGTAACTTTAGCTTGCTTTGTGCTTGCTGCTGTTTACAGAATAAACTGGATCACTGGTGGAATTGCCATTGCAATGGCCTGTCTTGTAGGCTTGATGTGGCTTAGCTACTTCATTGCTTCTTTCAGGCTGTTTGCTCGTACGCGTTCCATGTGGTCATTTAACCCAGAAACTAACATTCTTTTGAACGTGCCTCTTCATGGCACAATTCTGACCAGGCCGCTTCTAGAGAGTGAACTCGTAATTGGAGCTGTGATCCTTCGTGGACATCTTCGTATTGCAGGACACCATCTGGGACGC---TGTGACATCAAGGACCTGCCCAAAGAAATCACTGTAGCTACATCACGAACGCTTTCTTATTACAAATTGGGAGCTTCGCAGCGTGTAGCAGGTGACTCAGGTTTTGCTGCATACAGTCGCTACAGGATTGGTAATTACAAATTAAATACAGACCATTCC---AGTAGCAGT---GACAATATTGCTTTGCTTGTACAG------TAA
>MG772934_Bat_China_2015-07-
ATGTCAGGT------GACAACGGT------------------ACCATTACCGTTGAAGAGCTTAAAAAGCTCTTAGAACAATGGAACCTAGTAATAGGATTCTTGTTTCTTACATGGATTTGTTTGTTACAATTTGCCTATGCCAACAGGAATAGGTTTTTGTACATAATTAAGTTAATTTTCCTCTGGCTGCTTTGGCCAGTAACTTTAGCTTGCTTTGTGCTTGCTGCTGTTTACAGAATAAACTGGATCACTGGTGGAATTGCCATTGCAATGGCCTGTCTTGTAGGCTTGATGTGGCTTAGCTACTTCATTGCTTCTTTCAGGCTGTTTGCTCGTACGCGTTCCATGTGGTCATTTAACCCAGAAACTAACATTCTTTTGAACGTGCCTCTTCATGGCACAATTCTGACCAGGCCGCTTCTAGAGAGTGAACTCGTAATTGGAGCTGTGATCCTTCGTGGACATCTTCGTATTGCAGGACACCATCTGGGACGC---TGTGACATCAAGGACCTGCCCAAAGAAATCACTGTAGCTACATCACGAACGCTTTCTTATTACAAATTGGGAGCTTCGCAGCGTGTAGCAGGTGACTCAGGTTTTGCTGCATACAGTCGCTACAGGATTGGTAATTACAAATTAAATACAGACCATTCC---AGTAGCAGT---GACAATATTGCTTTGCTTGTACAG------TAA
>MG923466_Camel_Ethiopia_2017-03-15
ATGTCT---------AATATGACG------------------CAACTCAATGAGGCGCAGATTATTTCTATTATTAAAGACTGGAACTTTGCATGGTCCCTGATCTTTCTCTTAATTACTATCGTACTACAGTATGGATACCCATCCCGTAGTATGACTGTCTATGTCTTTAAAATGTTTGTTTTATGGCTCCTATGGCCATCTTCCATGGCGCTATCAATATTTAGCGCCGTTTATCCAATTGATTTAGCTTCCCAGATAATCTCTGGCATTGTAGCAGCTGTTTCAGCTATGATGTGGATTTCCTACTTTGTGCAGAGTATCCGGCTGTTTATGAGAACTGGATCATGGTGGTCATTCAATCCTGAGACTAATTGCCTTTTGAACGTTCCATTTGGTGGTACAACTGTCGTACGTCCACTCGTAGAGGACTCTACCAGTGTAACTGCTGTTGTAACCAATGGCCACCTCAAAATGGCTGGCATGCATTTCGGTGCT---TGTGACTACGACAGACTTCCTAATGAAGTCACCGTGGCCAAACCCAATGTGCTGATTGCTTTAAAAATGGTGAAGCGGCAAAGCTACGGAACTAATTCCGGCGTTGCCATTTACCATAGATATAAGGCAGGTAATTACAGGAGTCCGCCT------ATT---ACGGCGGAT---ATTGAACTTGCATTGCTTCGAGCT------TAG
>MG923472_Camel_Nigeria_2015-01-13
ATGTCT---------AATATGACG------------------CAACTCACTGAGGCGCAGATTATTGCCATTATTAAAGACTGGAACTTTGCATGGTCCCTGATCTTTCTCTTAATTACTATCGTACTACAGTATGGATACCCATCCCGTAGTATGACTGTCTATGTCTTTAAAATGTTTGTTTTATGGCTCCTATGGCCATCTTCCATGGCGCTATCAATATTTAGCGCCGTTTATCCAATTGATCTAGCTTCCCAGATAATCTCTGGCATTGTAGCAGCTGTTTCAGCTATGATGTGGCTTTCCTACTTTGTGCAGAGTATCCGGCTGTTTATGAGAACTGGATCATGGTGGTCATTCAATCCTGAGACTAATTGCCTTTTGAACGTTCCATTTGGTGGTACAACTGTCGTACGTCCACTCGTAGAGGACTCTACCAGTGTAACTGCTGTTGTAACCAATGGTCACCTCAAAATGGCTGGCATGCATTTCGGTGCT---TGTGACTACGACAGACTTCCTAATGAAGTCACCGTGGCCAAACCCAATGTGCTGATTGCTTTAAAAATGGTGAAGCGGCAAAGCTATGGAACTAATTCCGGCGTTGCCATTTACCATAGATATAAGGCAGGTAATTACAGGAGTCCGCCT------ATT---ACGGCGGAT---ATTGAACTTGCATTGCTTCGAGCT------TAG
>MG923473_Camel_BFaso_2015-03-16
ATGTCT---------AATATGACG------------------CAACTCACTGAGGCGCAGATTATTGCCATTATTAAAGACTGGAACTTCGCATGGTCCCTGATCTTTCTCTTAATTACTATCGTACTACAGTATGGATACCCATCCCGTAGTATGACTGTCTATGTCTTTAAAATGTTTGTTTTATGGCTCCTATGGCCATCTTCCATGGCGCTATCAATATTTAGCGCCGTTTATCCAATTGATCTAGCTTCCCAGATAATCTCTGGCATTGTAGCAGCTGTTTCAGCTATGATGTGGATTTCCTACTTTGTGCAGAGTATCAGGCTTTTTATGAGAACTGGATCATGGTGGTCATTCAATCCTGAGACTAATTGCCTTTTGAACGTTCCATTTGGTGGTACAACTGTCGTACGTCCACTCGTAGAGGACTCTACCAGTGTAACTGCTGTTGTAACCAATGGCCACCTCAAAATGGCTGGCATGCATTTCGGTGCT---TGTGACTACGACAGACTTCCTAATGAAGTCACCGTGGCCAAACCCAATGTGCTGATTGCTTTAAAAATGGTGAAGCGGCAAAGCTATGGAACTAATTCCGGCGTTGCCATTTACCATAGATATAAGGCAGGTAATTACAGGAGTCCGCCT------ATT---ACGGCGGAT---ATTGAACTTGCATTGCTTCGAGCT------TAG
>MG923474_Camel_Nigeria_2016-01-24
ATGTCT---------AATATGACG------------------CAACTCACTGAGGCGCAGATTATTGCCATTATTAAAGACTGGAACTTTGCATGGTCCCTGATCTTTCTTTTAATTACTATCGTACTACAGTATGGATACCCATCCCGTAGTATGACTGTCTATGTCTTTAAAATGTTTGTTTTATGGCTCCTATGGCCATCTTCCATGGCGCTATCAATATTTAGCGCCGTTTATCCAATTGATCTAGCTTCCCAGATAATCTCTGGCACTGTAGCAGCTGTTTCAGCTATGATGTGGATTTCCTACTTTGTGCAGAGTATCCGGCTGTTTATGAGAACTGGATCATGGTGGTCATTCAATCCTGAGACTAATTGCCTTTTGAACGTTCCATTTGGTGGTACAACTGTCGTACGTCCACTCGTAGAGGACTCTACCAGTGTAACTGCTGTTGTAACCAATGGTTACCTCAAAATGGCTGGCATGCATTTCGGTGCT---TGTGACTACGACAGACTTCCTAATGAAGTCACCGTGGCCAAACCCAATGTGCTGATTGCTTTAAAAATGGTGAAGCGGCAAAGCTATGGAACTAATTCCGGCGTTGCCATTTACCATAGATATAAGGCAGGTAATTACAGGAGTCCGCCT------ATT---ACGGCGGAT---ATTGAACTTGCATTGCTTCGAGCT------TAG
>MG977444_HumanOC43_ICoast_2017-01-04
ATGAGTAGT------AAA---CCTACACCAGCACCAGTTTATATCTGGACTGCTGATGAAGCTATTAAATTCCTAAAGGAATGGAATTTTTCTTTGGGTATTATACTACTTTTTATTACAATCATATTGCAATATGGATATACAAGTCGCAGTATGTTTGTTTATGTTATTAAGATGATTATTTTGTGGCTTATGTGGCCCATTACTATAATCTTAACTACTTTCAATTGCGTATACGCATTGAATAACGTGTATCTTGGCCTTTCTATAGTTTTTACCATAGTGGCCATTATTATGTGGATTGTGTATTTTGTGAATAGTATCAGGTTGTTTATTAGAACTGGAAGTTTTTGGAGTTTTAACCCAGAAACAAACAACTTGATGTGTATAGATATGAAAGGAACAATGTATGTTAGGCCGATAATTGAGGACTATCATACCCTGACGGTCACAATAATACGCGGTCATCTTTATATTCAAGGTATAAAACTAGGTATTGGCTATTCTTTGGCAGATTTGCCAGCTTATATGTCTGTTGCTAAGGTTACACACCTGTGCACATATAAGCGTGGTTTTCTTGACAGGATAAGCGATACTAGTGGTTTTGCTGTTTATGTTAAGTTCAAAGTCGGTAATTACCGACTGCCATCA------ACCCAAAAGGGTTCTGGCATGGACACCGCATTGTTGAGAAATAATATCTAA
>MG977445_HumanOC43_ICoast_2016-12-31
ATGAGTAGT------AAA---CCTACACCAGCACCAGTTTATATCTGGACTGCTGATGAAGCTATTAAATTCCTAAAGGAATGGAATTTTTCTTTGGGTATTATACTACTTTTTATTACAATCATATTGCAATATGGATATACAAGTCGCAGTATGTTTGTTTATGTTATTAAGATGATTATTTTGTGGCTTATGTGGCCCATTACTATAATCTTAACTACTTTCAATTGCGTATACGCATTGAATAACGTGTATCTTGGCCTTTCTATAGTTTTTACCATAGTGGCCATTATTATGTGGATTGTGTATTTTGTGAATAGTATCAGGTTGTTTATTAGAACTGGAAGTTTTTGGAGTTTTAACCCAGAAACAAACAACTTGATGTGTATAGATATGAAAGGAACAATGTATGTTAGGCCGATAATTGAGGACTATCATACCCTGACGGTCACAATAATACGCGGTCATCTTTATATTCAAGGTATAAAACTAGGTATTGGCTATTCTTTGGCAGATTTGCCAGCTTATATGTCTGTTGCTAAGGTTACACACCTGTGCACATATAAGCGTGGTTTTCTTGACAGGATAAGCGATACTAGTGGTTTTGCTGTTTATGTTAAGTTCAAAGTCGGTAATTACCGACTGCCATCA------ACCCAAAAGGGTTCTGGCATGGACACCGCATTGTTGAGAAATAATATCTAA
>MG977446_HumanOC43_ICoast_2016-01-01
ATGAGTAGT------AAA---CCTACACCAGCACCAGTTTATATCTGGACTGCTGATGAAGCTATTAAATTCCTAAAGGAATGGAATTTTTCTTTGGGTATTATACTACTTTTTATTACAATCATATTGCAATATGGATATACAAGTCGCAGTATGTTTGTTTATGTTATTAAGATGATTATTTTGTGGCTTATGTGGCCCATTACTATAATCTTAACTACTTTCAATTGCGTATACGCATTGAATAACGTGTATCTTGGCCTTTCTATAGTTTTTACCATAGTGGCCATTATTATGTGGATTGTGTATTTTGTGAATAGTATCAGGTTGTTTATTAGAACTGGAAGTTTTTGGAGTTTTAACCCAGAAACAAACAACTTGATGTGTATAGATATGAAAGGAACAATGTATGTTAGGCCGATAATTGAGGACTATCATACCCTGACGGTCACAATAATACGCGGTCATCTTTATATTCAAGGTATAAAACTAGGTATTGGCTATTCTTTGGCAGATTTGCCAGCTTATATGTCTGTTGCTAAGGTTACACACCTGTGCACATATAAGCGTGGTTTTCTTGACAGGATAAGCGATACTAGTGGTTTTGCTGTTTATGTTAAGTTCAAAGTCGGTAATTACCGACTGCCATCA------ACCCAAAAGGGTTCTGGCATGGACACCGCATTGTTGAGAAATAATATCTAA
>MG977447_HumanOC43_ICoast_2016-12-26
ATGAGTAGT------AAA---CCTACACCAGCACCAGTTTATATCTGGACTGCTGATGAAGCTATTAAATTCCTAAAGGAATGGAATTTTTCTTTGGGTATTATACTACTTTTTATTACAATCATATTGCAATATGGATATACAAGTCGCAGTATGTTTGTTTATGTTATTAAGATGATTATTTTGTGGCTTATGTGGCCCATTACTATAATCTTAACTACTTTCAATTGCGTATACGCATTGAATAACGTGTATCTTGGCCTTTCTATAGTTTTTACCATAGTGGCCATTATTATGTGGATTGTGTATTTTGTGAATAGTATCAGGTTGTTTATTAGAACTGGAAGTTTTTGGAGTTTTAACCCAGAAACAAACAACTTGATGTGTATAGATATGAAAGGAACAATGTATGTTAGGCCGATAATTGAGGACTATCATACCCTGACGGTCACAATAATACGCGGTCATCTTTATATTCAAGGTATAAAACTAGGTATTGGCTATTCTTTGGCAGATTTGCCAGCTTATATGTCTGTTGCTAAGGTTACACACCTGTGCACATATAAGCGTGGTTTTCTTGACAGGATAAGCGATACTAGTGGTTTTGCTGTTTATGTTAAGTTCAAAGTCGGTAATTACCGACTGCCATCA------ACCCAAAAGGGTTCTGGCATGGACACCGCATTGTTGAGAAATAATATCTAA
>MG977448_HumanOC43_ICoast_2016-12-27
---------------------------------------------------GCTGATGAAGCTATTAAATTCCTAAAGGAATGGAATTTTTCTTTGGGTATTATACTACTTTTTATTACAATCATATTGCAATATGGATATACAAGTCGCAGTATGTTTGTTTATGTTATTAAGATGATTATTTTGTGGCTTATGTGGCCCATTACTATAATCTTAACTACTTTCAATTGCGTATACGCATTGAATAACGTGTATCTTGGCCTTTCTATAGTTTTTACCATAGTGGCCATTATTATGTGGATTGTGTATTTTGTGAATAGTATCAGGTTGTTTATTAGAACTGGAAGTTTTTGGAGTTTTAACCCAGAAACAAACAACTTGATGTGTATAGATATGAAAGGAACAATGTATGTTAGGCCGATAATTGAGGACTATCATACCCTGACGGTCACAATAATACGCGGTCATCTTTATATTCAAGGTATAAAACTAGGTATTGGCTATTCTTTGGCAGATTTGCCAGCTTATATGTCTGTTGCTAAGGTTACACACCTGTGCACATATAAGCGTGGTTTTCTTGACAGGATAAGCGATACTAGTGGTTTTGCTGTTTATGTTAAGTTCAAAGTCGGTAATTACCGACTGCCATCA------ACCCAAAAGGGTTCTGGCATGGACACCGCATTGTTGAGAAATAATATCTAA
>MG977449_HumanOC43_ICoast_2016-12-28
ATGAGTAGT------AAA---CCTACACCAGCACCAGTTTATATCTGGACTGCTGATGAAGCTATTAAATTCCTAAAGGAATGGAATTTTTCTTTGGGTATTATACTACTTTTTATTACAATCATATTGCAATATGGATATACAAGTCGCAGTATGTTTGTTTATGTTATTAAGATGATTATTTTGTGGCTTATGTGGCCCATTACTATAATCTTAACTACTTTCAATTGCGTATACGCATTGAATAACGTGTATCTTGGCCTTTCTATAGTTTTTACCATAGTGGCCATTATTATGTGGATTGTGTATTTTGTGAATAGTATCAGGTTGTTTATTAGAACTGGAAGTTTTTGGAGTTTTAACCCAGAAACAAACAACTTGATGTGTATAGATATGAAAGGAACAATGTATGTTAGGCCGATAATTGAGGACTATCATACCCTGACGGTCACAATAATACGCGGTCATCTTTATATTCAAGGTATAAAACTAGGTATTGGCTATTCTTTGGCAGATTTGCCAGCTTATATGTCTGTTGCTAAGGTTACACACCTGTGCACATATAAGCGTGGTTTTCTTGACAGGATAAGCGATACTAGTGGTTTTGCTGTTTATGTTAAGTTCAAAGTCGGTAATTACCGACTGCCATCA------ACCCAAAAGGGTTCTGGCATGGACACCGCATTGTTGAGAAATAATATCTAA
>MG977450_HumanOC43_ICoast_2016-12-30
ATGAGTAGT------AAA---CCTACACCAGCACCAGTTTATATCTGGACTGCTGATGAAGCTATTAAATTCCTAAAGGAATGGAATTTTTCTTTGGGTATTATACTACTTTTTATTACAATCATATTGCAATATGGATATACAAGTCGCAGTATGTTTGTTTATGTTATTAAGATGATTATTTTGTGGCTTATGTGGCCCATTACTATAATCTTAACTACTTTCAATTGCGTATACGCATTGAATAACGTGTATCTTGGCCTTTCTATAGTTTTTACCATAGTGGCCATTATTATGTGGATTGTGTATTTTGTGAATAGTATCAGGTNNNNNNNNNNNNNNNNNNNNNNNNNNNNNNNNNNNNNNNNNNNNNNNNNNNNNNNNNNNNNNNNNNNNNNNGGAACAATGTATGTTAGGCCGATAATTGAGGACTATCATACCCTGACGGTCACAATAATACGCGGTCATCTTTATATTCAAGGTATAAAACTAGGTATTGGCTATTCTTTGGCAGATTTGCCAGCTTATATGTCTGTTGCTAAGGTTACACACCTGTGCACATATAAGCGTGGTTTTCTTGACAGGATAAGCGATACTAGTGGTTTTGCTGTTTATGTTAAGTTCAAAGTCGGTAATTACCGACTGCCATCA------ACCCAAAAGGGTTCTGGCATGGACACCGCATTGTTGAGAAATAATATCTAA
>MG977451_HumanOC43_ICoast_2016-12-10
ATGAGTAGT------AAA---CCTACACCAGCACCAGTTTATATCTGGACTGCTGATGAAGCTATTAAATTCCTAAAGGAATGGAATTTTTCTTTGGGTATTATACTACTTTTTATTACAATCATATTGCAATATGGATATACAAGTCGCAGTATGTTTGTTTATGTTATTAAGATGATTATTTTGTGGCTTATGTGGCCCATTACTATAATCTTAACTACTTTCAATTGCGTATACGCATTGAATAACGTGTATCTTGGCCTTTCTATAGTTTTTACCATAGTGGCCATTATTATGTGGATTGTGTATTTTGTGAATAGTATCAGGTTGTTTATTAGAACTGGAAGTTTTTGGAGTTTTAACCCAGAAACAAACAACTTGATGTGTATAGATATGAAAGGAACAATGTATGTTAGGCCGATAATTGAGGACTATCATACCCTGACGGTCACAATAATACGCGGTCATCTTTATATTCAAGGTATAAAACTAGGTATTGGCTATTCTTTGGCAGATTTGCCAGCTTATATGTCTGTTGCTAAGGTTACACACCTGTGCACATATAAGCGTGGTTTTCTTGACAGGATAAGCGATACTAGTGGTTTTGCTGTTTATGTTAAGTTCAAAGTCGGTAATTACCGACTGCCATCA------ACCCAAAAGGGTTCTGGCATGGACACCGCATTGTTGAGAAATAATATCTAA
>MG977452_HumanOC43_ICoast_2016-12-10
ATGAGTAGT------AAA---CCTACACCAGCACCAGTTTATATCTGGACTGCTGATGAAGCTATTAAATTCCTAAAGGAATGGAATTTTTCTTTGGGTATTATACTACTTTTTATTACAATCATATTGCAATATGGATATACAAGTCGCAGTATGTTTGTTTATGTTATTAAGATGATTATTTTGTGGCTTATGTGGCCCATTACTATAATCTTAACTACTTTCAATTGCGTATACGCATTGAATAACGTGTATCTTGGCCTTTCTATAGTTTTTACCATAGTGGCCATTATTATGTGGATTGTGTATTTTGTGAATAGTATCAGGTTGTTTATTAGAACTGGAAGTTTTTGGAGTTTTAACCCAGAAACAAACAACTTGATGTGTATAGATATGAAAGGAACAATGTATGTTAGGCCGATAATTGAGGACTATCATACCCTGACGGTCACAATAATACGCGGTCATCTTTATATTCAAGGTATAAAACTAGGTATTGGCTATTCTTTGGCAGATTTGCCAGCTTATATGTCTGTTGCTAAGGTTACACACCTGTGCACATATAAGCGTGGTTTTCTTGACAGGATAAGCGATACTAGTGGTTTTGCTGTTTATGTTAAGTTCAAAGTCGGTAATTACCGACTGCCATCA------ACCCAAAAGGGTTCTGGCATGGACACCGCATTGTTGAGAAATAATATCTAA
>MH002337_Bat_China_2012-11-01
ATGTCG---------TCTAACGGT------------------AGTCTTACCAAAGATGAGGTGGTAAATATTATTAAGGACTGGAATTTTTCATGGTCCATAATATTTTTACTTATTACTATCGTACTCCAATATGGTTACCCATCTACGAGTATGATGGTTTACGTCTTTAAGATGTTCATATTATGGCTTTTATGGCCAGCTTCTATGGCACTATCTATATTTAGTGCTATTTATCCTATAACAATAGCATCCCAGATTATATCTGGCATTTTAGCAGCAATATGTGCTGTTATGTGGCTAGCGTACCTCGTTCAGAGTATACGGCTATTTATGCGCACTGGTTCTTGGTGGTCGTTCAAT---GAATCTAATTGCCTGCTTAATGTCCCAATCGGTGGTACAACAGTTGTTAGACCATTGGTCGAAGATTCGCCTAGTGTCACAGCTGTTGTCAACGATGGTCATCTTAAGATGGCTGGTATGCAC---GGTCGC---TGTGACTACGATAGACTTCCTATGGAAATCACCGTAGCCAAGCCCTCTGTGCTTATAGCACTTAAGATGGTTAAACGCCAATCATATCGTACAAATTCTGTCGTTGCCATATTTCATAGGTATAAAGCTGGTAATTATAGAAGACCTACT------ATT---ATACAAGAT---GAAGAACTTGCATTGCTTAGGGCA------TAG
>MH002338_Bat_China_2012-11-01
ATG------------TCTAACGGT------------------AGTCTTACCAAAGATGAGGTGGTAAATATTATAAAAAACTGGAATTTTTCATGGTCCATAATATTTTTACTTATTACTATCGTACTCCAATATGGTTACCCATCTAGGAGTATGATGGTTTACGTCTTTAAGATGTTCATATTATGGCTTTTATGGCCAGCTTCTATGGCACTATCTATATTTAGTGCTATTTATCCTATAACAATAGCATCCCAGATTATATCTGGCATTTTAGCAGCAATATGTGCTGTTATGTGGCTAGCGTACCTCGTTCAGAGTATACGGCTATTTATGCGCACTGGTTCTTGGTGGTCGTTCAATCCAGAATCTAATTGCCTGCTTAATGTCCCAATCGGTGGTACAACAGTTGTTAGACCATTGGTCGAAGATTCGACTAGTGTCACAGCTGTTGTCAACGATGGTCATCTTAAGATGGCTGGTATGCACTTTGGTCGC---TGTGACTACGATAGACTTCCTATGGAAATCACCGTAGCCAAGCCCTCTGTGCTTATAGCACTTAAGATGGTTTTACGCCAATCATATGGTACAAATTCTGTCGTTGCCATATTTCATAGGTATAAAGCTGGTAATTATAGAAGACCTACT------ATT---ATACAAGAT---GAAGAACTTGCATTGCTTAGGGCA------TAG
>MH002339_Bat_China_2014-04-23
ATGTCG---------TCGAACGGT------------------AGTCTTACCAAAGATGAGGTAGTAATTATTATTAAGGACTGGAATTTTTCATGGTCCATAATATTCCTACTTATTACTATCGTACTCCAATATGGTTATCCATCTAGGAGTATGATGGTTTACGTCTTTAAGATGTTCATATTATGGCTTTTATGGCCAGCTTCTATGGCACTGTCCATATTTAGTGCTATTTATCCTATTAGTTTATCATCCCAGATTATATCTGGCATTCTAGCAGCAATCTGTGCTGTTATGTGGCTAGCGTACTTTGTTCAGAGTATAAGGCTATTTATGCGCACTGGTTCCTGGTGGTCTTTTAATCCAGAATCTAATTGTCTGCTCAATGTCCCAATCGGTGGTACAACAGTTGTTAGGCCCTTGGTCGAAGATTCGACTAGTGTTACTGCTGTTGTCAACGATGGTCATCTTAAGATGGCTGGTATGCACTTTGGTCGC---TGTGACTACGATAGACTTCCTATGGAAATCACCGTAGCCAAGCCCTCTGTGCTTATAGCACTTAAGATGGTTAAACGCCAATCATATGGTACAAATTCTGGTGTTGCCATATTCCATAGGTATAAAGCTGGTAATTATAGAAGACCTACT------ATT---ATACAAGAT---GAAGAACTTGCATTGCTTAGGGCA------TAG
>MH002340_Bat_China_2014-06-26
ATGGCGTCA------AGCAATGTT------------------ACCCTCACTAATGATGAGGTTCTCAGGCTTGTTAAAGACTGGAATTTCACCTGGTCGGTGGTTTTCCTGCTCATTACAATCGTGCTCCAATATGGCTACCCATCTAGGAGCATGTTTGTCTACGTCATTAAGATGTTTGTATTATGGCTACTTTGGCCAGCATCAATGGCACTATCTATATTTTGTGCTGTCTATCCAATTGACTTAGCTTCCCAGATAATCTCTGGCATACTAGCCGCAACAAGCTGCGCGATGTGGATCTCCTACTTCGTGCAAAGCATCCGGCTGTTTATGCGTACTGGCTCCTGGTGGTCTTTCAACCCTGAGTCAAACTGTTTACTTAATGTTCCCATCGGAGGCACTACTGTTGTGCGACCACTTGTCGAAGACTCGACCAGTGTTACTGCTGTGGTCACTGATGGCTACCTTAAGATGGCAGGCATGCATTTCGGTGCT---TGCGACTTTCAACGTCTACCCTCCGAGGTGACGGTCGCAAAACCAAATGTGCTGATAGCCTTGAAAATGATCAAACGCCAAGCGTATGGTACAAATTCTGGTGTTGCTATTTATCATAGGTATAAGGCAGGCAACTATAGGAGGCCGCCC------ATT---ATACAAGAC---CAAGAACTCGCACTGCTAAGGGCT------TAA
>MH002341_Bat_China_2014-06-28
ATGGCGTCT------AGCAATGTT------------------ACCCTCACTAATGATGAGGTTCTCAGGCTTGTTAAAGACTGGAATTTCACCTGGTCGGTGGTTTTCCTGCTCATTACAATCGTGCTCCAATATGGCTACCCATCTAGGAGCATGTTTGTCTACGTCATTAAGATGTTTGTATTATGGCTACTTTGGCCAGCATCAATGGCACTATCTATATTTTGTGCTGTCTATCCAATTGATTTAGCTTCCCAGATAATTTCTGGCATACTAGCCGCAACAAGCTGCGCGATGTGGATTTCATACTTCGTGCAAAGCATTCGGCTGTTTATGCGTACTGGCTCCTGGTGGTCTTTCAACCCAGAGTCTAACTGTCTACTTAATGTTCCCATCGGAGGCACTACTGTTGTCCGACCACTTGTTGAAGATTCAACCAGTGTCACTGCTGTGGTTACCGATGGCTACCTTAAGATGGCAGGCATGCATTTCGGTGCT---TGCGACTTTCAACGTCTACCCTCTGAGGTGACGGTCGCAAAACCAAATGTGCTGATAGCCCTGAAAATGATCAAACGCCAAGCGTATGGTACAAATTCTGGTGTTGCTATTTATCATAGGTATAAGGCAGGCAACTATAGAAGGCCGCCC------ATT---ATACAAGAC---CAAGAACTCGCACTGCTAAGGGCT------TAA
>MH002342_Bat_China_2013-06-03
ATGGCGTCA------AGCAATGTT------------------ACTCTCACTAATGATGAGGTTCTCAGACTTGTTAAAGACTGGAATTTCACCTGGTCGGTGGTTTTCCTGCTCATCACAATCGTGCTCCAATATGGCTACCCATCTAGGAGCATGTTTGTCTACGTCATTAAGATGTTTGTATTATGGCTACTTTGGCCAGCATCAATGGCACTATCTATATTTTGTGCTGTCTATCCAATTGATTTAGCTTCCCAGATAATTTCTGGCATACTAGCCGCTACAAGCTGCGCGATGTGGATTTCCTACTTCGTGCAAAGCATCCGGCTGTTTATGCGTACTGGCTCTTGGTGGTCTTTCAACCCAGAGTCAAACTGTCTACTTAATGTTCCTATCGGAGGCACCACTGTTGTGCGACCACTTGTTGAAGACTCAACTAGTGTCACTGCTGTGGTTACCGATGGCTACCTTAAGATGGCAGGCATGCATTTCGGTGCT---TGCGACTTTCAACGTCTACCCTCTGAGGTGACGGTCGCAAAACCAAATGTGCTGATAGCCCTGAAAATGATTAAACGCCAAGCGTATGGTACAAATTCTGGTGTTGCTATTTATCATAGGTATAAGGCAGGCAATTATAGAAGGCCGCCC------ATT---ATACAAGAT---CAAGAACTCGCACTGCTAAGGGCT------TAA
>MH121121_HumanOC43_USA_2016-12-19
ATGAGTAGT------AAA---CCTACACCAGCACCAGTTTATATCTGGACTGCTGATGAAGCTATTAAATTCCTAAAGGAATGGAATTTTTCTTTGGGTATTATACTACTTTTTATTACAATCATATTGCAATATGGATATACAAGTCGCAGTATGTTTGTTTATGTTATTAAGATGATTATTTTGTGGCTTATGTGGCCCATTACTATAATCTTAACTACTTTCAATTGCGTATACGCATTGAATAACGTGTATCTTGGCCTTTCTATAGTTTTTACCATAGTGGCCATTATTATGTGGATTGTGTATTTTGTGAATAGTATCAGGTTGTTTATTAGAACTGGAAGTTTTTGGAGTTTTAACCCAGAAACAAACAACTTGATGTGTATAGATATGAAAGGAACAATGTATGTTAGGCCGATAATTGAGGACTATCATACCCTGACGGTCACAATAATACGCGGTCATCTTTATATTCAAGGTATAAAACTAGGTATTGGCTATTCTTTGGCAGATTTGCCAGCTTATATGTCTGTTGCTAAGGTTACACACCTGTGCACATATAAGCGTGGTTTTCTTGACAGGATAAGCGATACTAGTGGTTTTGCTGTTTATGTTAAGTTCAAAGTCGGTAATTACCGACTGCCATCA------ACCCAAAAGGGTTCTGGCATGGACACCGCATTGTTGAGAAATAATATCTAA
>MH432120_HumanMERS_SArabia_2017-02-28
ATGTCT---------AATATGACG------------------CAACTCACTGAGGCGCAGATTATTGCCATTATTAAAGACTGGAACTTTGCATGGTCCCTGATCTTTCTCTTAATTACTATCGTACTACAGTATGGATACCCATCCCGTAGTATGACTGTCTATGTCTTTAAAATGTTTGTATTATGGCTCCTATGGCCATCTTCCATGGCGCTATCAATATTTAGCGCCATTTATCCAATTGATCTAGCTTCCCAGATAATCTCTGGCATTGTAGCAGCTGTTTCAGCTATGATGTGGATTTCCTACTTTGTGCAGAGTATCCGGCTGTTTATGAGAACTGGATCATGGTGGTCATTCAATCCTGAGACTAATTGCCTTTTGAACGTTCCAATTGGTGGTACAATTGTCGTACGTCCACTCGTAGAGGACTCTACCAGTGTAACTGCTGTTGTAACCAATGGTCACCTCAAAATGGCTGGCATGCATTTCGGTGCT---TGTGACTACGACAGACTTCCTAATGAAGTCACCGTGGCCAAACCCAATGTGCTGATTGCTTTAAAAATGGTGAAGCGGCAAAGCTACGGAACTAATTCCGGCGTTGCCATTTACCATAGATATAAGGCAGGTAATTACAGGAGTCCGCCT------ATT---ACGGCGGAT---ATTGAACTTGCATTGCTTCGAGCT------TAG
>MH687884_Murine_India_2017--
ATGAGTAGT------ACCACACCAGCTCCTCAGCCGGTTTATCAATGGACAGCCGATGAGGCAGTTCGATTCCTTAAGGAATGGAACTTCTCTCTCGGCATTATACTACTCTTTATTACTATCATACTACAGTTCGGTTACACGAGCCGTAGCATGTTTATTTATGTTGTGAAAATGATAATCTTGTGGCTAATGTGGCCACTGACTATTGTTCTGTGTATTTTTAATTGCGTGTATGCGCTAAATAATGTGTATCTTGGATTTTCTATAGTGTTTACTATAGTGTCCATTGTAATGTGGATTATGTATTTTGTTAATAGCATCAGGTTGTTTATTAGGACTGGTAGCTGGTGGAGCTTCAACCCCGAAACAAACAACCTTATGTGTATAGATATGAAAGGTACTGTGTATGTTAGACCCATCATTGAGGATTACCATACACTAACAGCCACTATTATTCGTGGCCACCTCTATATGCAAGGTGTTAAGCTAGGCACCGGTTTCTCTTTGTCAGACTTGCCTGCTTATGTTACAGTTGCTAAGGTGTCACACCTTTGCACTTATAAGCGCGCATTTTTAGACAAGGTAGACGGTGTTAGCGGTTTTGCTGTTTATGTGAAGTCCAAGGTCGGAAATTACCGACTGCCCTCA------AAT---AAACCGAGTGGCGCGGACACCGCATTGTTGAGA------ATCTAA
>MH687885_Murine_India_2017--
ATGAGTAGT------ACCACACCAGCTCCTCAGCCGGTTTATCAATGGACAGCCGATGAGGCAGTTCGATTCCTTAAGGAATGGAACTTCTCTCTCGGCATTATACTACTCTTTATTACTATCATACTACAGTTCGGTTACACGAGCCGTAGCATGTTTATTTATGTTGTGAAAATGATAATCTTGTGGCTAATGTGGCCACTGACTATTGTTCTGTGTATTTTTAATTGCGTGTATGCGCTAAATAATGTGTATCTTGGATTTTCTATAGTGTTTACTATAGTGTCCATTGTAATGTGGATTATGTATTTTGTTAATAGCATCAGGTTGTTTATTAGGACTGGTAGCTGGTGGAGCTTCAACCCCGAAACAAACAACCTTATGTGTATAGATATGAAAGGTACCGTGTATGTTAGACCCATTATTGAGGATTACCATACACTAACAGCCACTATTATTCGTGGCCACCTCTATATGCAAGGTGTTAAGCTAGGCACCGGTTTCTCTTTGTCAGACTTGCCTGCTTATGTTACAGTTGCTAAGGTGTCACACCTTTGCACTTATAAGCGCGCATTTTTAGACAAGGTAGACGGTGTTAGCGGTTTTGCTGTTTATGTGAAGTCCAAGGTCGGAAATTACCGACTGCCCTCA------AAT---AAACCGAGTGGCGCGGACACCGCATTGTTGAGA------ATCTAA
>MH687886_Murine_India_2017--
ATGAGTAGT------ACCACACCAGCTCCTCAGCCGGTTTACCAATGGACAGCCGATGAGGCAGTTCGATTCCTTAAGGAATGGAACTTCTCTCTCGGCATTATACTACTCTTTATTACTATCATACTACAGTTCGGTTACACGAGCCGTAGCATGTTTATTTATGTTGTGAAAATGATAATCTTGTGGCTAATGTGGCCACTGACTATTGTTCTGTGTATTTTTAATTGCGTGTATGCGCTAAATAATGTGTACCTTGGATTTTCTATAGTGTTTACTATAGTGTCCATTGTAATGTGGATTATGTATTTTGTTAATAGCATCAGGTTGTTTATTAGGACTGGTAGCTGGTGGAGCTTCAACCCCGAAACAAACAACCTTATGTGTATAGATATGAAAGGTACTGTGTATGTTAGACCCATCATTGAGGATTACCATACACTAACAGCCACTATTATTCGTGGCCACCTCTATATGCAAGGTGTTAAGCTAGGCACCGGTTTCTCTTTGTCTGACTTGCCTGCTTATGTTACAGTCGCTAAGGTGTCACACCTTTGCACTTATAAGCGCGCATTTTTAGACAAGGTAGACGGTGTTAGCGGTTTTGCTGTTTATGTGAAGTCCAAGGTCGGAAATTACCGACTGCCCTCA------AAC---AAACTGAGTGGCGTGGACACCGCATTGTTGAGA------ATCTAA
>MH687887_Murine_India_2017--
ATGAGTAGT------ACCACACCAGCTCCTCAGCCGGTTTATCAATGGACAGCCGATGAGGCAGTTCGATTCCTTAAGGAATGGAACTTCTCTCTCGGCATTATACTACTCTTTATTACTATCATACTACAGTTCGGTTACACGAGCCGTAGCATGTTTATTTATGTTGTGAAAATGATAATCTTGTGGCTAATGTGGCCACTGACTATTGTTCTGTGTATTTTTAATTGCGTGTATGCGCTAAATAATGTGTACCTTGGATTTTCTATAGTGTTTACTATAGTGTCCATTGTAATGTGGATTATGTATTTTGTTAATAGCATCAGGTTGTTTATTAGGACTGGTAGCTGGTGGAGCTTCAACCCCGAAACAAACAACCTTATGTGTATAGATATGAAAGGTACTGTGTATGTTAGACCCATCATTGAGGATTACCATACACTAACAGCCACTATTATTCGTGGCCACCTCTATATGCAAGGTGTTAAGCTAGGCACCGGTTTCTCTTTGTCTGACTTGCCTGCTTATGTTACAGTCGCTAAGGTGTCACACCTTTGCACTTATAAGCGCGCATTTTTAGACAAGGTAGACGGTGTTAGCGGTTTTGCTGTTTATGTGAAGTCCAAGGTCGGAAATTACCGACTGCCCTCA------AAC---AAACTGAGTGGCGTGGACACCGCATTGTTGAGA------ATCTAA
>MH687888_Murine_India_2017--
ATGAGTAGT------ACCACACCAGCTCCTCAGCCGGTTTACCAATGGACAGCCGATGAGGCAGTTCGATTCCTTAAGGAATGGAACTTCTCTCTCGGCATTATACTACTCTTTATTACTATCATACTACAGTTCGGTTACACGAGCCGTAGCATGTTTATTTATGTTGTGAAAATGATAATCTTGTGGCTAATGTGGCCACTGACTATTGTTCTGTGTATTTTTAATTGCGTGTATGCGCTAAATAATGTGTACCTTGGATTTTCTATAGTGTTTACTATAGTGTCCATTGTAATGTGGATTATGTATTTTGTTAATAGCATCAGGTTGTTTATTAGGACTGGTAGCTGGTGGAGCTTCAACCCCGAAACAAACAACCTTATGTGTATAGATATGAAAGGTACTGTGTATGTTAGACCCATCATTGAGGATTACCATACACTAACAGCCACTATTATTCGTGGCCACCTCTATATGCAAGGTGTTAAGCTAGGCACCGGTTTCTCTTTGTCTGACTTGCCTGCTTATGTTACAGTCGCTAAGGTGTCACACCTTTGCACTTATAAGCGCGCATTTTTAGACAAGGTAGACGGTGTTAGCGGTTTTGCTGTTTATGTGAAGTCCAAGGTCGGAAATTACCGACTGCCCTCA------AAT---AAACTGAGTGGCGTGGACACCGCATTGTTGAGA------ATCTAA
>MH687968_Murine_Vietnam_2014-11-14
ATGAGTAGT------TCTACTCCAACCCCTGCTCCTGTCTATTCGTGGACAGCCGAGGAGGCTGTTAGATTCCTTAAGGAATGGAATTTTTCCTTAGGTATTATACTACTTGTTATTACTATCATACTACAGTTCGGCTATACGAGCCGTAGTATGTTTGTTTATGTCATCAAGATGTTTATTCTGTGGCTCATGTGGCCACTGACTATAATCTTGACTATATTTAATTGTGTGTATGCATTGAATAATGTGTATCTTGGATTTTCTATAGTATTTGCTATAGTTTCCATTATTATGTGGATTATATATTTTGTGAATAGCATTCGTTTGTTTATCAGAACTGGTAGTTGGTGGAGTTTCAACCCAGAGACAAACAATCTTATGTGTATTGATATGAAAGGTAAGATGTATGTTAGACCTGTGATTGAAGACTACCATACATTAACTGCCACTATTATTCGTGGCCACCTTTATATACAAGGTGTTAAACTTGGTACTGGTTATGCACTTTCAGACTTGCCTGCTTATGTTACTGTGGCTAAGGTTCAGCACCTTTGCACATATAAGCGTGCTTTTCTGGATAAGCTAGATAGTACTAGTGGTTTTGCTGTTTATGTCAAGTCCAAAGTCGGTAATTACCGACTGCCTTCT------AAT---AAATCTGGAGGCATGGACACCGCATTGTTGAGAAATCAAATCTAA
>MH687969_Murine_Vietnam_2014-11-12
ATGAGTGGT------CAAGCAACAACCCCAGAGCCAGTCTATAGCTGGACTGCGGATGAGGCAATTAGATTCCTAAAAGAATGGAATTTCTCTTTGGGTATCATACTACTTGTAATCACAATCATACTACAGTTCGGTTATACGAGCCGTAGCATGTTTGTTTATGTCATCAAGATGATAATTCTTTGGCTTATGTGGCCTTTGACCATCATTTTGGTCATTTTTAATTGCGTCTACGCATTGAACAATGTGTATCTTGGATTTTCTATAGTGTTTGCTATAGTGTCCATTATTATGTGGATTGTGTATTTTGTGAATAGTATTAGGTTGTTTATTAGAACGGGTAGTTGGTGGAGTATCAACCCCGAAACAAACAACCTGATGTGTATAGATATGAAAGGGAGAATGTTTGTTAGGCCTATAATTGAGGACTACCATACCCTTACGGTCACAATAATACGTGGCCACCTTTACATTCAGGGTATAAAGCTTGGTACCGGCTATACTTTGTCCGATCTTCCCGCTTATGTGACTGTAGCAAAAGTTACACATATTTGCACATATAAGAGGGCATTTTTGGATAAGATAGGCGATATCAGTGGTTTTGCAGTTTATGTGAAGTCCAAAGTCGGCAATTATCGGCTGCCATCT------TCTCAAAAAGGGAATGGCATGGACACCGCATTGTTGAGAAATAATGTCTAA
>MH687970_Murine_Vietnam_2014-11-12
ATGAGTAGT------TCTACTCCAACCCCAGAGCCAGTCTATAGGTGGACTGCGGATGAGGCAATTAGATTCCTAAAAGAATGGAATTTCTCTTTGGGTATCATACTACTTGTAATCACAATCATACTACAGTTCGGTTATACGAGCCGTAGCATGTTTGTTTATGTCATCAAGATGATAATTCTTTGGCTCATGTGGCCTTTGACTATCATTTTGGTCATTTTTAATTGCGTTTACGCATTGAATAATGTGTATCTTGGATTTTCTATAGTGTTTGCTATAGTGTCCATTATTATGTGGATTGTGTATTTTGTGAATAGTATTAGGTTGTTTATCAGAACGGGAAGTTGGTGGAGTTTCAACCCCGAAACAAACAACCTGATGTGTATAGATATGAAAGGGAGAATGTTTGTTAGGCCTATAATTGAGGACTACCATACATTAACTGCCACTATTATTCGTGGCCACCTTTATATACAAGGTGTTAAACTTGGTACTGGTTATGCACTTTCAGACTTGCCCGCTTATGTAACTGTGGCTAAGGTTCAGCACCTTTGCACATATAAGCGTGCTTTTCTGGATAAGCTAGATAGTACTAGTGGTTTTGCTGTTTATGTCAAGTCCAAAGTCGGTAATTACCGACTGCCTTCT------AAT---AAATCTGGAGGCATGGACACCGCATTGTTGAGAAATCAAATCTAA
>MH687971_Murine_Vietnam_2014-11-12
ATGAGTGGT------CAAGCAACAACCCCAGAGCCAGTCTATAGCTGGACTGCGGATGAGGCAATTAGATTCCTAAAAGAATGGAATTTCTCTTTGGGTATCATACTACTTGTAATCACAATCATACTACAGTTCGGTTATACGAGCCGTAGCATGTTTGTTTATGTCATCAAGATGATAATTCTTTGGCTCATGTGGCCTTTGACTATCATTTTGGTCATTTTTAATTGCGTTTACGCATTGAATAATGTGTATCTTGGATTTTCTATAGTGTTTGCTATAGTGTCCATTATTATGTGGATTGTGTATTTTGTGAATAGTATTAGGTTGTTTATCAGAACGGGAAGTTGGTGGAGTTTCAACCCCGAAACAAACAACCTGATGTGTATAGATATGAAAGGGAGAATGTTTGTTAGGCCTATAATTGAGGACTACCATACCCTTACGGTCACAATAATACGTGGCCACCTTTACATTCAGGGTATAAAGCTTGGTACCGGCTATACTTTGTCCGATCTTCCCGCTTATGTGACTGTAGCAAAAGTTACACATATTTGCACATATAAGAGGGCATTTTTGGATAAGATAGGCGATATCAGTGGTTTTGCAGTTTATGTGAAGTCCAAAGTCGGCAATTATCGGCTGCCATCC------TCTCAAAAAGGGAATGGCATGGACACCGCATTGTTGAGAAATAATGTCTAA
>MH687972_Murine_Vietnam_2014-11-12
ATGAGTGGT------CAAGCAACAACCCCAGAGCCAGTCTATAGCTGGACTGCGGATGAGGCAATTAGATTCCTAAAAGAATGGAATTTCTCTTTGGGTATCATACTACTTGTAATCACAATCATACTACAGTTCGGTTATACGAGCCGTAGCATGTTTGTTTATGTCATCAAGATGATAATTCTTTGGCTCATGTGGCCTTTGACTATCATTTTGGTCATTTTTAATTGCGTTTACGCATTGAATAATGTGTATCTTGGATTTTCTATAGTGTTTGCTATAGTGTCCATTATTATGTGGATTGTGTATTTTGTGAATAGTATTAGGTTGTTTATCAGAACGGGAAGTTGGTGGAGTTTCAACCCCGAAACAAACAACCTGATGTGTATAGATATGAAAGGGAGAATGTTTGTTAGGCCTATAATTGAGGACTACCATACCCTTACGGTCACAATAATACGTGGCCACCTTTACATTCAGGGTATAAAGCTTGGTACCGGCTATACTTTGTCCGATCTTCCCGCTTATGTGACTGTAGCAAAAGTTACACATATTTGCACATATAAGAGGGCATTTTTGGATAAGATAGGCGATATCAGTGGTTTTGCAGTTTATGTGAAGTCCAAAGTCGGCAATTATCGGCTGCCATCC------TCTCAAAAAGGGAATGGCATGGACACCGCATTGTTGAGAAATAATGTCTAA
>MH687973_Murine_Vietnam_2014-11-12
ATGAGTGGT------CAAGCAACAACCCCAGAGCCAGTCTATAGCTGGACTGCGGATGAGGCAATTAGATTCCTAAAAGAATGGAATTTCTCTTTGGGTATCATACTACTTGTAATCACAATCATACTACAGTTCGGTTATACGAGCCGTAGCATGTTTGTTTATGTCATCAAGATGATAATTCTTTGGCTCATGTGGCCTTTGACTATCATTTTGGTCATTTTTAATTGCGTTTACGCATTGAATAATGTGTATCTTGGATTTTCTATAGTGTTTGCTATAGTGTCCATTATTATGTGGATTGTGTATTTTGTGAATAGTATTAGGTTGTTTATCAGAACGGGAAGTTGGTGGAGTTTCAACCCCGAAACAAACAACCTGATGTGTATAGATATGAAAGGGAGAATGTTTGTTAGGCCTATAATTGAGGACTACCATACCCTTACGGTCACAATAATACGTGGCCACCTTTACATTCAGGGTATAAAGCTTGGTACCGGCTATACTTTGTCCGATCTTCCCGCTTATGTGACTGTAGCAAAAGTTACACATATTTGCACATATAAGAGGGCATTTTTGGATAAGATAGGCGATATCAGTGGTTTTGCAGTTTATGTGAAGTCCAAAGTCGGCAATTATCGGCTGCCATCC------TCTCAAAAAGGGAATGGCATGGACACCGCATTGTTGAGAAATAATGTCTAA
>MH687974_Murine_Vietnam_2014-11-12
ATGAGTGGT------CAAGCAACAACCCCAGAGCCAGTCTATAGCTGGACTGCGGATGAGGCAATTAGATTCCTAAAAGAATGGAATTTCTCTTTGGGTATCATACTACTTGTAATCACAATCATACTACAGTTCGGTTATACGAGCCGTAGCATGTTTGTTTATGTCATCAAGATGATAATTCTTTGGCTCATGTGGCCTTTGACTATCATTTTGGTCATTTTTAATTGCGTTTACGCATTGAATAATGTGTATCTTGGATTTTCTATAGTGTTTGCTATAGTGTCCATTATTATGTGGATTGTGTATTTTGTGAATAGTATTAGGTTGTTTATCAGAACGGGAAGTTGGTGGAGTTTCAACCCCGAAACAAACAACCTGATGTGTATAGATATGAAAGGGAGAATGTTTGTTAGGCCTATAATTGAGGACTACCATACCCTTACGGTCACAATAATACGTGGCCACCTTTACATTCAGGGTATAAAGCTTGGTACCGGCTATACTTTGTCCGATCTTCCCGCTTATGTGACTGTAGCAAAAGTTACACATATTTGCACATATAAGAGGGCATTTTTGGATAAGATAGGCGATATCAGTGGTTTTGCAGTTTATGTGAAGTCCAAAGTCGGCAATTATCGGCTGCCATCC------TCTCAAAAAGGGAATGGCATGGACACCGCATTGTTGAGAAATAATGTCTAA
>MH687975_Murine_Vietnam_2013-12-09
ATGAGTGGT------CAAGCAACAACCCCAGAGCCAGTTTATAGCTGGACTGCGGATGAGGCAATTAGATTCCTAAAAGAATGGAATTTCTCTTTGGGTATCATACTACTTGTAATCACAATCATACTACAGTTCGGTTATACGAGCCGTAGCATGTTTGTTTATGTCATCAAGATGATAATTCTTTGGCTTATGTGGCCTTTGACCATCATTTTGGTCATTTTTAATTGCGTTTATGCATTGAACAATGTGTATCTTGGATTTTCTATAGTGTTTGCTATAGTGTCCATTATTATGTGGATTGTGTATTTTGTGAATAGTATTAGGTTGTTTATTAGAACGGGAAGTTGGTGGAGTTTCAACCCCGAAACAAACAACCTGATGTGTATAGATATGAAAGGGAGAATGTTTGTTAGGCCTATAATTGAGGACTACCATACCCTTACGGTCACAATAATACGTGGCCACCTTTACATTCAGGGTATAAAGCTTGGTACCGGCTATACTCTGTCCGATCTTCCCGCTTATGTGACTGTAGCAAAAGTTACACATATTTGCACATATAAGAGGGCATTTTTGGATAAGATAGGCGATATCAGTGGTTTTGCAGTTTATGTGAAGTCCAAAGTCGGCAATTATCGGCTGCCATCT------TCTCAAAAAGGGAATGGCATGGACACCGCATTGTTGAGAAATAATGTCTAA
>MH687976_Murine_Vietnam_2015-02-04
ATGAGTGGT------CAAGCAACAACCCCAGAGCCAGTCTATAGCTGGACTGCGGATGAGGCAATTAGATTCCTAAAAGAATGGAATTTCTCTTTGGGTATCATACTACTTGTAATCACAATCATACTACAGTTCGGTTATACGAGCCGTAGCATGTTTGTTTATGTCATCAAGATGATAATTCTTTGGCTCATGTGGCCTTTGACTATCATTTTGGTCATTTTTAATTGCGTTTACGCATTGAATAATGTGTATCTTGGATTTTCTATAGTGTTTGCTATAGTGTCCATTATTATGTGGATTGTGTATTTTGTGAATAGTATTAGGTTGTTTATCAGAACGGGAAGTTGGTGGAGTTTCAACCCCGAAACAAACAACCTGATGTGTATAGATATGAAAGGGAGAATGTTTGTTAGGCCTATAATTGAGGACTACCATACCCTTACGGTCACAATAATACGTGGCCACCTTTACATTCAGGGTATAAAGCTTGGTACCGGCTATACTTTGTCCGATCTTCCCGCTTATGTGACTGTAGCAAAAGTTACACATATTTGCACATATAAGAGGGCATTTTTGGATAAGATAGGCGATATCAGTGGTTTTGCAGTTTATGTGAAGTCCAAAGTCGGCAATTATCGGCTGCCATCC------TCTCAAAAAGGGAATGGCATGGACACCGCATTGTTGAGAAATAATGTCTAA
>MH687977_Murine_Vietnam_2015-02-04
ATGAGTGGT------CAAGCAACAACCCCAGAGCCAGTCTATAGCTGGACTGCGGATGAGGCAATTAGATTCCTAAAAGAATGGAATTTCTCTTTGGGTATCATACTACTTGTAATCACAATCATACTACAGTTCGGTTATACGAGCCGTAGCATGTTTGTTTATGTCATCAAGATGATAATTCTTTGGCTCATGTGGCCTTTGACTATCATTTTGGTCATTTTTAATTGCGTTTACGCATTGAATAATGTGTATCTTGGATTTTCTATAGTGTTTGCTATAGTGTCCATTATTATGTGGATTGTGTATTTTGTGAATAGTATTAGGTTGTTTATCAGAACGGGAAGTTGGTGGAGTTTCAACCCCGAAACAAACAACCTGATGTGTATAGATATGAAAGGGAGAATGTTTGTTAGGCCTATAATTGAGGACTACCATACCCTTACGGTCACAATAATACGTGGCCACCTTTACATTCAGGGTATAAAGCTTGGTACCGGCTATACTTTGTCCGATCTTCCCGCTTATGTGACTGTAGCAAAAGTTACACATATTTGCACATATAAGAGGGCATTTTTGGATAAGATAGGCGATATCAGTGGTTTTGCAGTTTATGTGAAGTCCAAAGTCGGCAATTATCGGCTGCCATCC------TCTCAAAAAGGGAATGGCATGGACACCGCATTGTTGAGAAATAATGTCTAA
>MH687978_Murine_Vietnam_2015-02-04
ATGAGTGGT------CAAGCAACAACCCCAGAGCCAGTCTATAGCTGGACTGCGGATGAGGCAATTAGATTCCTAAAAGAATGGAATTTCTCTTTGGGTATCATACTACTTGTAATCACAATCATACTACAGTTCGGTTATACGAGCCGTAGCATGTTTGTTTATGTCATCAAGATGATAATTCTTTGGCTCATGTGGCCTTTGACTATCATTTTGGTCATTTTTAATTGCGTTTACGCATTGAATAATGTGTATCTTGGATTTTCTATAGTGTTTGCTATAGTGTCCATTATTATGTGGATTGTGTATTTTGTGAATAGTATTAGGTTGTTTATCAGAACGGGAAGTTGGTGGAGTTTCAACCCCGAAACAAACAACCTGATGTGTATAGATATGAAAGGGAGAATGTTTGTTAGGCCTATAATTGAGGACTACCATACCCTTACGGTCACAATAATACGTGGCCACCTTTACATTCAGGGTATAAAGCTTGGTACCGGCTATACTTTGTCCGATCTTCCCGCTTATGTGACTGTAGCAAAAGTTACACATATTTGCACATATAAGAGGGCATTTTTGGATAAGATAGGCGATATCAGTGGTTTTGCAGTTTATGTGAAGTCCAAAGTCGGCAATTATCGGCTGCCATCC------TCTCAAAAAGGGAATGGCATGGACACCGCATTGTTGAGAAATAATGTCTAA
>MH940245_HumanHKU1_Thailand_2017-06-04
ATGAATGAA------TCA---ATTTTTCCT------------CATTGGAATTCTGATCAAGCTATTACATTCTTAAAAGAATGGAATTTCTCTTTGGGTGTAATATTACTTCTCATTACTATCATACTGCAGTTTGGTTATACGAGTCGTAGTATGTTTGTTTATCTTATTAAGATGATTATTCTTTGGCTTATGTGGCCATTGACCATTATCTTGACTATATTTAATTGCTTTTATGCTTTGAATAATATCTTTCTTGGGCTTTCTATACTGTTTACTATTATTTCTATTGTTATATGGATTTTATATTTTGTCAACAGTATTCGGCTTTTTATCAGAACTGGCAGTTGGTGGAGTTTTAACCCAGAGACTAATAATCTTATGTGTATTGATATGAAAGGTAAGATGTATGTTAGGCCAGTTATTGAGGACTATCATACATTAACGGCTACTGTTATCCGTGGTCATCTTTATATACAGGGTGTTAAACTTGGCACTGGTTACACGCTTGCCGATTTGCCTGTTTATGTTACTGTAGCTAAGGTGCAAGTCCTCTGTACTTATAAACGTGCCTTTTTAGATAAGTTAGATGTTAATAGTGGTTTTGCTGTTTTTGTTAAGTCTAAAGTTGGTAACTATCGTTTACCTTCT------AGT---AAATCTAGTGGTATGGATACTGCCTTGTTGAGAGCT------TAA
>MK062182_HumanSARS_USA_2017-05-30
ATGGCA---------GACAACGGT------------------ACTATTACCGTTGAGAAGCTTAAACAACTCCTGGAACAATGGAACCTAGTAATAGGTTTCCTATTCCTAGCCTGGATTATGTTACTACAATTTGCCTATTCTAATCGGAACAGGTTTTTGTACATAATAAAGCTTGTTTTCCTCTGGCTCTTGTGGCCAGTAACACTTGCTTGTTTTGTGCTTGCTGCTGTCTACAGAATTAATTGGGTGACTGGCGGGATTGCGATTGCAATGGCTTGTATTGTAGGCTTGATGTGGCTTAGCTACTTCGTTGCTTCCTTCAGGCTGTTTGCTCGTACCCGCTCAATGTGGTCATTCAACCCAGAAACAAACATTCTTCTCAATGTGCCTCTCCGGGGGACAATTGTGACCAGACCGCTCATGGAAAGTGAACTTGTCATTGGTGCTGTGATCATTCGTGGTCACTTGCGAATGGCCGGACACCCCCTAGGGCGC---TGTGACATTAAGGACCTGCCAAAAGAGATCACTGTGGCTACATCCCGGATGCTTTCTTATTACAAATTAGGAGCGTCGCAGCGTGTAGGCACTGATTCAGGTTTTGCTGCATACAACCGCTACCGTATTGGAAACTATAAATTAAATACAGACCACGCC---GGTAGCAAC---GACAATATTGCTTTGCTAGTACAG------TAA
>MK062184_HumanSARS_USA_2017-06-01
ATGGCA---------GACAACGGT------------------ACGATCACCGTTGAGAAGCTTAAACAACTCCTGGAACAATGGAACCTAGTAATAGGTTTCCTATTCCTAGCCTGGATTATGTTACTACAATTTGCCTATTCGAACCGGAACAGGTTTTTGTACATAATAAAGCTTGTTTTCCTCTGGCTCTTGTGGCCAGTAACACTTGCTTGTTTTGTGCTTGCTGCTGTCTACAGAATTAATTGGGTGACTGGCGGGATTGCGATTGCAATGGCTTGTATTGTAGGCTTGATGTGGCTTAGCTACTTCGTTGCTTCCTTCAGGCTGTTTGCTCGTACCCGCTCAATGTGGTCATTCAACCCAGAAACAAACATTCTTCTCAATGTGCCTCTCCGGGGGACAATTGTGACCAGACCGCTCATGGAAAGTGAACTTGTCATTGGTGCTGTGATCATTCGTGGTCACTTGCGAATGGCCGGACACCCGCTTGGGCGC---TGTGACATTAAGGACCTGCCAAAAGAGATCACTGTGGCTACATCCCGGATGCTTTCTTATTACAAATTAGGAGCGTCGCAGCGTGTAGGCACTGATTCAGGTTTTGCTGCATACAACCGCTACCGTATTGGAAACTATAAATTAAATACAGACCACGCC---GGTAGCAAC---GACAATATTGCTTTGCTAGTACAG------TAA
>MK129253_HumanMERS_SKorea_2018-10-20
ATGTCT---------AATATGACG------------------CATCTCACTGAGGCGCAGATTATTGCCATTATTAAAGACTGGAACTTTGCATGGTCCCTGATCTTTCTCTTAATTACTATCGTACTACAGTATGGATACCCATCCCGTAGTATGACTGTCTATGTCTTTAAAATGTTTGTTTTATGGCTCTTATGGCCATCTTCCATGGCGCTATCAATATTTAGCGCCATTTATCCAATTGATCTAGCTTCCCAGATAATCTCTGGCATTGTATCAGCTGTTTCAGCTATGATGTGGATTTCCTACTTTGTGCAGAGTATCCGGCTGTTTATGAGAACTGGATCATGGTGGTCATTCAATCCTGAGACTAATTGCCTTTTGAACGTTCCAATTGGTGGTACAACTGTCGTACGTCCACTCGTAGAGGACTCTACCAGTGTAACTGCTGTTGTAACCAATGGTCACCTCAAAATGGCTGGCATGCATTTCGGTGCT---TGTGACTACGACAGACTTTCTAATGAAGTCACCGTGGCCAAACCCAATGTGCTGATTGCTTTAAAAATGGTGAAGCGGCAAAGCTACGGAACTAATTCCGGCGTTGCCATTTACCATAGATATAAGGCAGGTAATTACAGGAGTCCGCCT------ATT---ACGGCGGAT---ATTGAACTTGCATTGCTTCGAGCT------TAG
>MK167038_HumanHKU1_USA_2017--
ATGAATGAA------TCA---ATTTTTCCT------------CATTGGAATTCTGATCAAGCTATTACATTCTTAAAAGAATGGAATTTCTCTTTGGGTGTAATATTACTTCTCATTACTATCATACTGCAGTTTGGTTATACGAGCCGTAGTATGTTTGTTTATCTTATTAAGATGAGTATTCTTTGGCTTATGTGGCCATTGACCATTATCTTGACTATATTTAATTGCTTTTATGCTTTGAATAATATCTTTCTTGGGCTTTCTATACTGTTTACTATTATTTCTATTGTTATATGGATTTTATATTTTGTCAACAGTATTCGGCTTTTTATTAGAACTGGCAGTTGGTGGAGTTTTAACCCAGAGACTAATAATCTTATGTGTATTGATATGAAAGGTAAGATGTATGTTAGGCCAGTTATTGAGGACTATCATACATTAACGGCTACTGTTATCCGTGGTCATCTTTATATACAGGGTGTTAAACTTGGCACTGGTTACACGCTTGCTGATTTGCCTGTTTATGTTACTGTAGCTAAGGTGCAAGTCCTCTGTACTTATAAACGTGCCTTTTTAGATAAGTTAGATGTTAATAGTGGCTTTGCTGTTTTTGTTAAGTCTAAAGTTGGTAACTATCGTTTACCTTCT------AGT---AAATCTAGTGGTATGGATACTGCCTTGTTGAGAGCT------TAA
>MK211374_Bat_China_2016-08-
ATGGCA---------GACAACGGT------------------ACTATTACTGTTGAGGAGCTTAAACAACTCCTGGAACAATGGAACCTAGTAATAGGTTTCCTATTCCTAGCCTGGATTATGTTATTACAATTTGCCTATTCTAATCGGAACAGGTTTTTGTACATAATAAAGCTTGTTTTCCTCTGGCTCTTGTGGCCAGTAACACTTGCTTGCTTTGTGCTTGCTGCTGTTTACAGAATTAATTGGTTGACTGGCGGGATTGCGATTGCAATGGCTTGTATTGTAGGCTTGATGTGGCTTAGCTACTTCGTTGCTTCCTTCAGGCTGTTTGCTCGTACCCGCTCAAGGTGGTCGTTCAACCCAGAAACAAACATTCTTCTCAATGTGCCTCTTCGGGGGACAATTGTGACCAGACCGCTCATGGAAAGTGAACTTGTCATTGGTGCTGTGATCATTCGTGGTCACTTGCGAATGGCTGGACACTCCCTGGGGCGC---TGTGACATTAAGGACCTGCCAAAAGAGATCACTGTGGCTACATCACGAACGCTTTCTTATTACAAATTAGGAGCGTCGCAGCGTGTAGGCACTGATTCAGGTTTTGCTGCATACAACCGCTACCGTATTGGAAACTACAAATTAAATACAGACCACGCC---GGTAGCAAC---GACAATATTGCTTTGCTAGTACAG------TAA
>MK211375_Bat_China_2016-09-
ATGGCT---------GAGAACGGG------------------ACTATTTCCGTTGAGGAGCTCAAAAGGCTCTTGGAACAATGGAACCTAGTAATAGGTTTCCTATTCCTTGCCTGGATTATGTTACTACAATTTGCCTATTCTAATCGGAACAGGTTTTTGTACATAATAAAGCTTGTTTTTCTCTGGCTCTTGTGGCCAGTAACACTTGCTTGCTTTGTGCTTGCTGCTGTTTACAGAATTAATTGGGTGACTGGCGGGATTGCGATTGCAATGGCTTGTATTGTAGGCTTGATGTGGCTTAGCTACTTCGTTGCCTCCTTCAGGCTGTTTGCTCGCACCCGCTCAATGTGGTCATTCAACCCAGAAACAAACATTCTTCTCAATGTGCCTCTTCGAGGGACAATTGTGACCAGACCGCTCATGGAAAGTGAACTTGTCATAGGTGCTGTGATCATTCGTGGTCACTTGCGAATGGCTGGACACTCCCTAGGGCGC---TGTGACATCAAGGACCTGCCAAAAGAGATTACTGTGGCTACATCACGAACGCTTTCTTATTACAAATTAGGAGCGTCGCAGCGTGTAGGCACTGATTCAGGTTTTGCTGCATACAACCGCTACCGTATTGGAAACTACAAATTAAATACAGACCACGCC---GGTAGCAAC---GACAATATTGCTTTGCTAGTACAG------TAA
>MK211376_Bat_China_2016-09-
ATGGCT---------GAGAACGGG------------------ACTATTTCCGTTGAGGAGCTCAAAAGACTCCTTGAACAATGGAACCTAGTAATAGGTTTCCTATTCCTAGCCTGGATTATGTTACTACAATTTGCCTATTCTAATCGGAACAGGTTTTTGTACATAATAAAGCTTGTTTTCCTGTGGCTCTTGTGGCCAGTAACACTTGCTTGCTTTGTGCTTGCTGCTGTTTACAGAATTAATTGGGTGACTGGCGGGATTGCGATTGCAATGGCTTGTATTGTAGGCTTGATGTGGCTTAGCTACTTCATTGCTTCCTTCAGGCTATTTGCTCGTACCCGCTCAATGTGGTCATTCAACCCAGAAACAAACATTCTTCTCAATGTGCCTCTTCGAGGGACAATTGTGACCAGACCGCTCATGGAAAGTGAACTTGTCATTGGCGCTGTGATCATTCGTGGTCACTTGCGCATGGCTGGACACTCCCTAGGGCGC---TGTGACATCAAGGACCTGCCAAAAGAGATCACTGTGGCTACATCACGAACGCTTTCTTATTACAAATTAGGAGCGTCGCAGCGTGTAGGCACTGATTCAGGTTTTGCTGCATACAACCGCTACCGTATTGGAAACTACAAATTAAATACAGACCACGCC---GGTAGCAAC---GACAATATTGCTTTGCTAGTACAG------TAA
>MK211377_Bat_China_2016-09-
ATGGCA---------GACAACGGT------------------ACTATTACTGTTGAGGAGCTTAAACAACTCCTGGAACAATGGAACCTAGTAATAGGTTTCCTATTCCTCGCCTGGATTATGTTACTACAATTTGCCTATTCTAATCGGAACAGGTTTTTGTACATAATAAAGCTTGTTTTCCTCTGGCTCTTGTGGCCAGTAACACTTGCTTGCTTTGTGCTTGCTGCTGTTTACAGAATTAATTGGGTGACTGGCGGGATTGCGATTGCAATGGCTTGTATTGTAGGCTTGATGTGGCTTAGCTACTTCGTTGCTTCCTTCAGGCTGTTTGCTCGTACCCGCTCAATGTGGTCATTCAACCCAGAAACAAACATTCTTCTCAATGTGCCTCTCCGGGGGACAATTGTGACCAGACCGCTCATGGAAAGTGAACTTGTCATTGGTGCTGTGATCATTCGTGGTCACTTGCGAATGGCTGGACACTCCCTGGGGCGC---TGTGACATTAAGGACCTGCCAAAAGAGATCACTGTGGCTACATCACGAACGCTTTCTTATTACAAATTAGGAGCGTCGCAGCGTGTAGGCACTGATTCAGGTTTTGCTGCATACAACCGCTACCGTATTGGAAATTACAAATTAAATACAGACCACGCC---GGTAGCAAC---GACAATATTGCTTTGCTAGTACAG------TAA
>MK211378_Bat_China_2016-09-
ATGGCT---------GAGAACGGG------------------ACTATTTCCGTTGAGGAGCTCAAAAGACTCCTTGAACAATGGAACCTAGTAATAGGTTTCCTATTCCTAGCCTGGATTATGTTACTACAATTTGCCTATTCTAATCGGAACAGGTTTTTGTACATAATAAAGCTTGTTTTCCTGTGGCTCTTGTGGCCAGTAACACTTGCTTGCTTTGTGCTTGCTGCTGTTTACAGAATTAATTGGGTGACTGGCGGGATTGCGATTGCAATGGCTTGTATTGTAGGCTTGATGTGGCTTAGCTACTTCATTGCTTCCTTCAGGCTATTTGCTCGTACCCGCTCAATGTGGTCATTCAACCCAGAAACAAACATTCTTCTCAATGTGCCTCTTCGAGGGACAATTGTGACCAGACCGCTCATGGAAAGTGAACTTGTCATTGGCGCTGTGATCATTCGTGGTCACTTGCGCATGGCTGGACACTCCCTAGGGCGC---TGTGACATCAAGGACCTGCCAAAAGAGATCACTGTGGCTACATCACGAACGCTTTCTTATTACAAATTAGGAGCGTCGCAGGTGTAG------------------------------------------------------------------------------------------------------------------------
>MK211379_Bat_China_2016-09-
ATGACGGAA------TCTAATGCTAAC---------------ACTTTGCCCAAAGCGGAAGTATTAGCTGCAGTTCGTGATTGGAACTTTACATTATCATTGTTCCTACTGTTCATTACCATATTACTCCAATGGGGTTATCCTACCAGGTGTAAACCTCTTTGGGTTGTTAAAATGTGCATTTTGTGGCTTTTATGGCCGTTGTCTATAGCAGCCGCTGTTTTTGCAGCAGTCTATCCTATTAACCAGGTGGCTTTTGGCTTCGCCATAGCTTTTGCCTGTATTTCAGGGCTAATGTGGCTTTGCTACTTTATTAGCTCCTTCAGATTACTTTGTCGCACAGGTTCAGCTTGGTCTTTCATGCCTGAAACAGACATGCTGCTCAATGTGCCACTACTTGGACGTACTGTTACTCGTCCTATACTTGCTGATTCACCAGCCATTCAATTCTTGCTTGTGCGTGGTGAAATTCAGTTTGAAGGTTTTAAACTTGGTCGC---TGTGACCCTGGCGATATGCCTGATATTGTCACAGTTGCTAAACCAGCATCGCTTCATTGGTACAAGAAGGCACTCACTAGAAATATAGGTGTCAAATCTGCAATCATTGTCTACATTAAATATAAAGTAGGCAATCATCGCGTACAGAAT------ACT---AATGAAGATGGTGAGCGTCTAGCTATGTTTGTAGCT------TGA
>MK303619_HumanOC43_France_2013-01-22
ATGAGTAGT------AAA---CCTACACCAGCACCAGTTTATATCTGGACTGCTGATGAAGCTATTAAATTCCTAAAGGAATGGAATTTTTCTTTGGGTATTATACTACTTTTTATTACAATCATATTGCAATATGGATATACAAGTCGCAGTATGTTTGTTTATGTTATTAAGATGATTATTTTGTGGCTTATGTGGCCCATTACTATAATCTTAACTACTTTCAATTGCGTATACGCATTGAATAACGTGTATCTTGGCCTTTCTATAGTTTTTACCATAGTGGCCATTATTATGTGGATTGTGTATTTTGTGAATAGTATCAGGTTGTTTATTAGAACTGGAAGTTTTTGGAGTTTTAACCCAGAAACAAACAACTTGATGTGTATAGATATGAAAGGAACAATGTATGTTAGGCCGATAATTGAGGACTATCATACCCTGACGGTCACAATAATACGCGGTCATCTTTATATTCAAGGTATAAAACTAGGTATTGGCTATTCTTTGGCAGATTTGCCAGCTTATATGTCTGTTGCTAAGGTTACACACCTGTGCACATATAAGCGTGGTTTTCTTGACAGGATAAGCGATACTAGTGGTTTTGCTGTTTATGTTAAGTTCAAAGTCGGTAATTACCGACTGCCATCA------ACCCAAAAGGGTTCTGGCATGGACACCGCATTGTTGAGAAATAATATCTAA
>MK303620_HumanOC43_France_2014-03-11
ATGAGTAGT------AAA---CCTACACCAGCACCAGTTTATATCTGGACTGCTGATGAAGCTATTAAATTCCTAAAGGAATGGAATTTTTCTTTGGGTATTATACTACTTTTTATTACAATCATATTGCAATATGGATATACAAGTCGCAGTATGTTTGTTTATGTTATTAAGATGATTATTTTGTGGCTTATGTGGCCCATTACTATAATCTTAACTACTTTCAATTGCGTATACGCATTGAATAACGTGTATCTTGGCCTTTCTATAGTTTTTACCATAGTGGCCATTATTATGTGGATTGTGTATTTTGTGAATAGTATCAGGTTGTTTATTAGAACTGGAAGTTTTTGGAGTTTTAACCCAGAAACAAACAACTTGATGTGTATAGATATGAAAGGAACAATGTATGTTAGGCCGATAATTGAGGACTATCATACCCTGACGGTCACAATAATACGCGGTCATCTTTATATTCAAGGTATAAAACTAGGTATTGGCTATTCTTTGGCAGATTTGCCAGCTTATATGTCTGTTGCTAAGGTTACACACCTGTGCACATATAAGCGTGGTTTTCTTGACAGGATAAGCGATACTAGTGGTTTTGCTGTTTATGTTAAGTTCAAAGTCGGTAATTACCGACTGCCATCA------ACCCAAAAGGGTTCTGGCATGGACACCGCATTGTTGAGAAATAATATCTAA
>MK303621_HumanOC43_France_2013-02-15
ATGAGTAGT------AAA---CCTACACCAGCACCAGTTTATATCTGGACTGCTGATGAAGCTATTAAATTCCTAAAGGAATGGAATTTTTCTTTGGGTATTATACTACTTTTTATTACAATCATATTGCAATATGGATATACAAGTCGCAGTATGTTTGTTTATGTTATTAAGATGATTATTTTGTGGCTTATGTGGCCCATTACTATAATCTTAACTACTTTCAATTGCGTATACGCATTGAATAACGTGTATCTTGGCCTTTCTATAGTTTTTACCATAGTGGCCATTATTATGTGGATTGTGTATTTTGTGAATAGTATCAGGTTGTTTATTAGAACTGGAAGTTTTTGGAGTTTTAACCCAGAAACAAACAACTTGATGTGTATAGATATGAAAGGAACAATGTATGTTAGGCCGATAATTGAGGACTATCATACCCTGACGGTCACAATAATACGCGGTCATCTTTATATTCAAGGTATAAAACTAGGTATTGGCTATTCTTTGGCAGATTTGCCAGCTTATATGTCTGTTGCTAAGGTTACACACCTGTGCACATATAAGCGTGGTTTTCTTGACAGGATAAGCGATACTAGTGGTTTTGCTGTTTATGTTAAGTTCAAAGTCGGTAATTACCGACTGCCATCA------ACCCAAAAGGGTTCTGGCATGGACACCGCATTGTTGAGAAATAATATCTAA
>MK303622_HumanOC43_France_2014-01-30
ATGAGTAGT------AAA---CCTACACCAGCACCAGTTTATATCTGGACTGCTGATGAAGCTATTAAATTCCTAAAGGAATGGAATTTTTCTTTGGGTATTATACTACTTTTTATTACAATCATATTGCAATATGGATATACAAGTCGCAGTATGTTTGTTTATGTTATTAAGATGATTATTTTGTGGCTTATGTGGCCCATTACTATAATCTTAACTACTTTCAATTGCGTATACGCATTGAATAACGTGTATCTTGGCCTTTCTATAGTTTTTACCATAGTGGCCATTATTATGTGGATTGTGTATTTTGTGAATAGTATCAGGTTGTTTATTAGAACTGGAAGTTTTTGGAGTTTTAACCCAGAAACAAACAACTTGATGTGTATAGATATGAAAGGAACAATGTATGTTAGGCCGATAATTGAGGACTATCATACCCTGACGGTCACAATAATACGCGGTCATCTTTATATTCAAGGTATAAAACTAGGTATTGGCTATTCTTTGGCAGATTTGCCAGCTTATATGTCTGTTGCTAAGGTTACACACCTGTGCACATATAAGCGTGGTTTTCTTGACAGGATAAGCGATACTAGTGGTTTTGCTGTTTATGTTAAGTTCAAAGTCGGTAATTACCGACTGCCATCA------ACCCAAAAGGGTTCTGGCATGGACACCGCATTGTTGAGAAATAATATCTAA
>MK303623_HumanOC43_France_2014-02-20
ATGAGTAGT------AAA---CCTACACCAGCACCAGTTTATATCTGGACTGCTGATGAAGCTATTAAATTCCTAAAGGAATGGAATTTTTCTTTGGGTATTATACTACTTTTTATTACAATCATATTGCAATATGGATATACAAGTCGCAGTATGTTTGTTTATGTTATTAAGATGATTATTTTGTGGCTTATGTGGCCCATTACTATAATCTTAACTACTTTCAATTGCGTATACGCATTGAATAACGTGTATCTTGGCCTTTCTATAGTTTTTACCATAGTGGCCATTATTATGTGGATTGTGTATTTTGTGAATAGTATCAGGTTGTTTATTAGAACTGGAAGTTTTTGGAGTTTTAACCCAGAAACAAACAACTTGATGTGTATAGATATGAAAGGAACAATGTATGTTAGGCCGATAATTGAGGACTATCATACCCTGACGGTCACAATAATACGCGGTCATCTTTATATTCAAGGTATAAAACTAGGTATTGGCTATTCTTTGGCAGATTTGCCAGCTTATATGTCTGTTGCTAAGGTTACACACCTGTGCACATATAAGCGTGGTTTTCTTGACAGGATAAGCGATACTAGTGGTTTTGCTGTTTATGTTAAGTTCAAAGTCGGTAATTACCGACTGCCATCA------ACCCAAAAGGGTTCTGGCATGGACACCGCATTGTTGAGAAATAATATCTAA
>MK303624_HumanOC43_France_2013-01-08
ATGAGTAGT------AAA---CCTACACCAGCACCAGTTTATATCTGGACTGCTGATGAAGCTATTAAATTCCTAAAGGAATGGAATTTTTCTTTGGGTATTATACTACTTTTTATTACAATCATATTGCAATATGGATATACAAGTCGCAGTATGTTTGTTTATGTTATTAAGATGATTATTTTGTGGCTTATGTGGCCCATTACTATAATCTTAACTACTTTCAATTGCGTATACGCATTGAATAACGTGTATCTTGGCCTTTCTATAGTTTTTACCATAGTGGCCATTATTATGTGGATTGTGTATTTTGTGAATAGTATCAGGTTGTTTATTAGAACTGGAAGTTTTTGGAGTTTTAACCCAGAAACAAACAACTTGATGTGTATAGATATGAAAGGAACAATGTATGTTAGGCCGATAATTGAGGACTATCATACCCTGACGGTCACAATAATACGCGGTCATCTTTATATTCAAGGTATAAAACTAGGTATTGGCTATTCTTTGGCAGATTTGCCAGCTTATATGTCTGTTGCTAAGGTTACACACCTGTGCACATATAAGCGTGGTTTTCTTGACAGGATAAGCGATACTAGTGGTTTTGCTGTTTATGTTAAGTTCAAAGTCGGTAATTACCGACTGCCATCA------ACCCAAAAGGGTTCTGGCATGGACACCGCATTGTTGAGAAATAATATCTAA
>MK303625_HumanOC43_France_2015-01-16
ATGAGTAGT------AAA---ACTACACCAGCACCAGTTTATATCTGGACTGCTGATGAAGCTATTAAATTCCTAAAGGAATGGAATTTTTCTTTGGGTATTATACTACTTTTTATTACAATCATATTGCAATATGGATATACAAGTCGCAGTATGTTTGTTTATGTTATTAAGATGATTATTTTGTGGCTTATGTGGCCCATTACTATAATCTTAACTACTTTCAATTGCGTATACGCATTGAATAATGTGTATCTTGGCCTTTCTATAGTTTTTACCATAGTGGCCATTATTATGTGGATTGTGTATTTTGTGAATAGTATCAGGTTGTTTATTAGAACTGGAAGTTTTTGGAGTTTTAACCCAGAAACAAACAACTTGATGTGTATAGATATGAAAGGAACAATGTATGTTAGGCCGATAATTGAGGACTATCATACCCTGACGGTCACAATAATACGCGGTCATCTTTACATTCAAGGTATAAAACTAGGTATTGGCTATTCTTTGGCAGATTTGCCAGCTTATATGACTGTTGCTAAGGTTACACACCTGTGCACATATAAGCGTGGTTTTCTTGATAGGATAAGCGATACTAGTGGTTTTGCTGTTTATGTTAAGTCCAAAGTCGGTAATTACCGACTGCCATCA------ACCCAAAAGGGTTCTGGCATGGACACCGCATTGTTGAGAAATAATATCTAA
>MK327281_HumanOC43_France_2014-02-11
ATGAGTAGT------ATA---ACTACACCAGCACCAGTTTATATCTGGACTGCTGATGAAGCTATTAAATTCCTAAAGGAATGGAACTTTTCTTTGGGTATTATACTACTTTTTATTACAATCATATTGCAATTTGGATATACAAGTCGCAGTATGTTTGTTTATGTTATTAAGATGATTATTTTGTGGCTTATGTGGCCCCTTACTATAATCTTAACTATTTTCAATTGCGTATATGCATTGAATAATGTGTACCTTGGCCTTTCTATAGTTTTCACCATAGTGGCCATTATTATGTGGATTGTGTATTTTGTGAATAGTATCAGGTTGTTTATTAGAACCGGCAGTTTTTGGAGTTTCAACCCAGAAACAAACAACTTGATGTGTATAGATATGAAAGGAACAATGTTTGTTAGGCCAATAATTGAGGACTACCATACCCTGACGGTCACAATAATACGCGGTCATCTTTACATTCAAGGTATAAAACTAGGTACTGGCTATTCTTTGGCAGATTTGCCAGCTTATATGACTGTTGCTAAGGTCACATACCTGTGCACATATAAGCGTGGTTTTCTTGACAAGATAAGCGATACTAGTGGTTTTGCTGTTTATGTTAAGTCCAAAGTCGGTAATTACCGACTGCCATCA------ACCCAAAAGGGTTCAGGCATGGACACCGCATTGTTGAGAAATAATATCTAA
>MK462249_HumanMERS_SArabia_2018-07-09
ATGTCT---------AATATGACG------------------CAACTCACTGAGGCGCAGATTATTGCCATTATTAAAGACTGGAACTTTGCATGGTCCCTGATCTTTCTCTTAATTACTATCGTACTACAGTATGGATACCCATCCCGTAGTATGACTGTCTATGTCTTTAAAATGTTTGTTTTATGGCTCCTATGGCCATCTTCCATGGCGCTATCAATATTTAGCGCCATTTATCCAATTGATCTAGCTTCCCAGATAATCTCTGGCATTGTAGCAGCTGTTTCAGCTATGATGTGGATTTCCTACTTTGTGCAGAGTATCCGGCTGTTTATGAGAACTGGATCATGGTGGTCATTTAATCCTGAGACTAATTGCCTTTTGAACGTTCCAATTGGTGGTACAACTGTCGTACGTCCACTCGTAGAGGACTCTACCAGTGTAACTGCTGTTGTAACCAATGGTCACCTCAAAATGGCTGGCATGCATTTCGGTGCT---TGTGACTACGACAGACTTCCTAATGAAGTCACCGTGGCCAAACCCAATGTGCTGATTGCTTTAAAAATGGTGAAGCGGCAAAGCTACGGAACTAATTCCGGCGTTGCCATTTACCATAGATATAAGGCAGGTAATTACAGGAGTCCGCCT------ATT---ACGGCGGAT---ATTGAACTTGCATTGCTTCGAGCT------TAG
>MK462250_HumanMERS_SArabia_2018-07-12
ATGTCT---------AATATGACG------------------CAACTCACTGAGGCGCAGATTATTGCCATTATTAAAGACTGGAACTTTGCATGGTCCCTGATCTTTCTCTTAATTACTATCGTACTACAGTATGGATACCCATCCCGTAGTATGACTGTCTATGTCTTTAAAATGTTTGTTTTATGGCTCCTATGGCCATCTTCCATGGCGCTATCAATATTTAGCGCCATTTATCCAATTGATCTAGCTTCCCAGATAATCTCTGGCATTGTAGCAGCTGTTTCAGCTATGATGTGGATTTCCTACTTTGTGCAGAGTATCCGGCTGTTTATGAGAACTGGATCATGGTGGTCATTCAATCCTGAGACTAATTGCCTTTTGAACGTTCCAATTGGTGGTACAACTGTCGTACGTCCACTCGTAGAGGACTCTACCAGTGTAACTGCTGTTGTAACCAATGGTCACCTCAAAATGGCTGGCATGCATTTCGGTGCT---TGTGACTACGACAGACTTCCTAATGAAGTCACCGTGGCCAAACCCAATGTGCTGATTGCTTTAAAAATGGTGAAGCGGCAAAGCTACGGAACTAATTCCGGCGTTGCCATTTACCATAGATATAAGGCAGGTAATTACAGAAGTCCGCCT------ATT---ACGGCGGAT---ATTGAACTTGCATTGCTTCGAGCT------TAG
>MK462251_HumanMERS_SArabia_2018-07-18
ATGTCT---------AATATGACG------------------CAACTCACTGAGGCGCAGATTATTGCCATTATTAAAGACTGGAACTTTGCATGGTCCCTGATCTTTCTCTTAATTACTATCGTACTACAGTATGGATACCCATCCCGTAGTATGACTGTCTATGTCTTTAAAATGTTTGTTTTATGGCTCCTATGGCCATCTTCCATGGCGCTATCAATATTTAGCGCCATTTATCCAATTGATCTAGCTTCCCAGATAATTTCTGGCATTGTAGCAGCTGTTTCAGCTATGATGTGGATTTCCTACTTTGTGCAGAGTATCCGGCTGTTTATGAGAACTGGATCATGGTGGTCATTCAATCCTGAGACTAATTGCCTTTTGAACGTTCCAATTGGTGGTACAACTGTCGTACGTCCACTCGTAGAGGACTCTACCAGTGTAACTGCTGTTGTAACCAATGGTCACCTCAAAATGGCTGGCATGCATTTCGGTGCT---TGTGACTACGACAGACTTCCTAATGAAGTCACCGTGGCCAAACCCAATGTGCTGATTGCTTTAAAAATGGTGAAGCGGCAAAGCTATGGAACTAATTCCGGCGTTGCCATTTACCATAGATATAAGGCAGGTAATTACAGGAGTCCGCCT------ATT---ACGGCGGAT---ATTGAACTTGCATTGCTTCGAGCT------TAG
>MK462256_HumanMERS_SArabia_2018-09-15
ATGTCT---------AATATGACG------------------CAACTCACTGAGGCGCAGATTATTGCCATTATTAAAGACTGGAACTTTGCATGGTCCCTGATCTTTCTCTTAATTACTATCGTACTACAGTATGGATACCCATCCCGTAGTATGACTGTCTATGTCTTTAAAATGTTTGTTTTATGGCTCCTATGGCCATCTTCCATGGCGCTATCAATATTTAGCGCCATTTATCCAATTGATCTAGCTTCCCAGATAATCTCTGGCATTGTAGCAGCTGTTTCAGCTATGATGTGGATTTCCTACTTTGTGCAGAGTATCCGGCTGTTTATGAGAACTGGATCATGGTGGTCATTCAATCCTGAGACTAATTGCCTTTTGAACGTTCCAATTGGTGGTACAACTGTCGTACGTCCACTCGTAGAGGACTCTACCAGTGTAACTGCTGTTGTAACCAATGGTCATCTCAAAATGGCTGGCATGCATTTCGGTGCT---TGTGACTACGACAGACTTCCTAATGAAGTCACCGTGGCCAAACCCAATGTGCTGATTGCTTTAAAAATGGTGAAGCGGCAAAGCTACGGAACTAATTCCGGCGTTGCCATTTACCATAGATATAAGGCAGGTAATTACAGGAGTCCGCCT------ATT---ACGGCGGAT---ATTGAACTTGCATTGCTTCGAGCT------TAG
>MK492263_Bat_Singapore_2015--
ATGACAGAA------TCTAATGCT------------------ACACTTCCCAAAGCGGAAGTGTTAGCTGCAGTTCGTGATTGGAACTTTACGCTATCGCTGTTCCTACTGTTTATAACTATACTACTCCAATGGGGATACCCTTCACGGTGTAAACCCCTTTGGGTAGTTAAAATGTGTATTCTGTGGCTTTTGTGGCCGCTGTCCATAGCTGCTGCTGTATTTGCAGCTGTTTATCCTATAAACCAGGTGGCTTTTGGCTTTGCCATAGCTTTTGCCTGCATTTCAGGGCTAATGTGGCTTTGCTACTTTATTAGCTCCTTTAGATTGCTTTGTCGTACAGGTTCAGCTTGGTCTTTCATGCCTGAAACAGACATGCTGCTCAATGTACCACTACTTGGACGCACTGTAACGCGTCCTATACTTGCTGATTCACCAGCTATTCAGTTTCTGCTTGTGCGTGGTGAAATTCAGTTTGAAGGTTTCAAACTAGGCCGC---TGTGACCCTGGCGACATGCCTGATATTGTCACAGTTGCAAAACCAGCATCACTTCATTGGTATAAGAAGGCACTTACTAGAAATATAGGTGTCAAATCTGCAATCATTGTCTACATTAAATATAAAGTAGGCAATCATCGCGTACAGAAT------ACT---ACTGAAGATGGTGAGCGTCTAGCTATGTTTGTTGCT------TGA
>MK679660_Hedgehog_UK_2014--
ATGTCT---------AACGATACC---------------------CTTTCACAGGCTGAAGTTATTGCTATTATTAAAGACTGGAACTTTGCATGGTCTATAGTCTTTCTTATTATTACTGCTGTACTACAGTATGGTTATCCATCTCGTAGTATGACAGCCTATGTGCTTAAAATGTTTATGCTTTGGCTTTTATGGCCTTGCTCTATAGCACTGGCTGTTTTTAGTGCAGTTTATCCCATTAATTTAGCTTCACAGATTATATCTGGTTTAATAGCTGCTATCTCTGTAATTATGTGGCTTGGCTACTTTCTACAGAGTTTCAGACTTTTCAGAAGGACTGGGTCTTGGTGGTCTTTTAACCCAGAAACTAACTGTCTTCTCAATGTACCTATAGGTGGTACAACAGTTGTTAGACCGCTAGTGGAAGATTCTACTAGTGTCACAGCCGTTGTTACTAATGGTTATTTGAAGATGGCAGGTATGCATTTTGGGCAG---TGCGATTATTCGCGACTACCTACAGAAATAACAGTGGCTAAACCCAATGTTTTAATAGCCTTGAAGATGGTTAAGCGCCAGGATTATGGTGTTAATTCTGGTGTAGCAATATACCATAGATATAAGGCTGGTAATTATAGGCGTCCACCA------GTA---GTGGTGGAT---GAAGAACTAGCACTGCTTAGAGCT------TAA
>MK907286_Hedgehog_China_2014-08-
ATGTCG---------AATGTAACT---------------------CTCGATCGAGATGAAATTCTTGCTATTGTAAAGGATTGGAACTTTGCATGGTCCATCCTTTTCTTAATAATAACTGCTGTACTACAATATGGTTATCCATCTCGTAGTATGACAGCATATGTGCTTAAGATGTTTATATTATGGCTTCTGTGGCCATGTTCTATAGCACTATCTGTTTTTAGTGCAGTTTACCCTATTAATTTAGCATCCCAGATTATAGCTGGCTTATTAGCTGGAATCTCTGTTTTTATGTGGCTTGGCTACTTTATACAGAGTTTCAGACTTTTTAGAAGGACTGGGTCTTGGTGGTCTTTTAACCCAGAAACTAACTGTCTCCTCAATGTACCTATAGGTGGTACTACAGTTGTGAGACCGCTAGTGGAGGATTCTACTAGTATTACAGCTGTTGTGACTAATGGTTACTTGAAAATGGCAGGAATGCATTTTGGTCAG---TGTGATTTTTCACGCTTACCAACTGAAATAACAGTGGCTAAACCCAATGTTTTAATAGCTTTAAAAATGGTTAAAAGGCAAGACTATGGTGTAAATTCTGGTGTTGCAATTTACCACAGATATAAGGCCGGTAATTACAGGCGTCCACCA------GTT---GTAGTGGAC---GAAGAACTTGCATTGCTTCGAGCT------TAG
>MK907287_Hedgehog_China_2014-08-
ATGTCG---------AATGTAACT---------------------CTCGATCGAGATGAAATTCTTGCTATTGTAAAGGATTGGAACTTTGCATGGTCCATCCTTTTCTTAATAATAACTGCTGTACTACAATATGGTTATCCATCTCGTAGTATGACAGCATATGTGCTTAAGATGTTTATATTATGGCTTCTGTGGCCATGTTCTATAGCACTATCTGTTTTTAGTGCAGTTTACCCTATTAATTTAGCATCCCAGATTATAGCTGGCTTATTAGCTGGAATCTCTGTTTTTATGTGGCTTGGCTACTTTATACAGAGTTTCAGACTTTTTAGAAGGACTGGGTCTTGGTGGTCTTTTAACCCAGAAACTAACTGTCTCCTCAATGTACCTATAGGTGGTACTACAGTTGTGAGACCGCTAGTGGAGGATTCTACTAGTATTACAGCTGTTGTGACTAATGGTTACTTGAAAATGGCAGGAATGCATTTTGGTCAG---TGTGATTTTTCACGCTTACCAACTGAAATAACAGTGGCTAAACCCAATGTTTTAATAGCTTTAAAAATGGTTAAAAGGCAAGACTATGGTGTAAATTCTGGTGTTGCAATTTACCACAGATATAAGGCCGGTAATTACAGGCGTCCACCA------GTT---GTAGTGGAC---GAAGAACTTGCATTGCTTCGAGCT------TAG
>MN026164_HumanOC43_Kenya_2018-01-18
ATGAGTAGT------AAA---CCTACACCAGCACCAGTTTATATCTGGACTGCTGATGAAGCTATTAAATTCCTAAAGGAATGGAATTTTTCTTTGGGTATTATACTACTTTTTATTACAATCATATTGCAATATGGATATACAAGTCGCAGTATGTTTGTTTATGTTATTAAGATGATTATTTTGTGGCTTATGTGGCCCATTACTATAATCTTAACTACTTTCAATTGCGTATACGCATTGAATAACGTGTATCTTGGCCTTTCTATAGTTTTTACCATAGTGGCCATTATTATGTGGATTGTGTATTTTGTGAATAGTATCAGGTTGTTTATTAGAACTGGAAGTTTTTGGAGTTTTAACCCAGAAACAAACAACTTGATGTGTATAGATATGAAAGGAACAATGTATGTTAGGCCGATAATTGAGGACTATCATACCCTGACGGTCACAATAATACGCGGTCATCTTTATATTCAAGGTATAAAACTAGGTATTGGCTATTCTTTGGCAGATTTGCCAGCTTATATGTCTGTTGCTAAGGTTACACACCTGTGCACATATAAGCGTGGTTTTCTTGACAGGATAAGCGATACTAGTGGTTTTGCTGTTTATGTTAAGTTCAAAGTCGGTAATTACCGACTGCCATCA------ACCCAAAAGGGTTCTGGCATGGACACCGCATTGTTGAGAAATAATATCTAA
>MN026165_HumanOC43_Kenya_2017-11-27
ATGAGTAGT------ATA---ACTACACCAGCACCAGTTTATATCTGGACTGCTGATGAAGCTATTAAATTCCTAAAGGAATGGAACTTTTCTTTGGGTATTATACTACTTTTTATTACAATCATATTGCAATTTGGATATACAAGTCGCAGTATGTTTGTTTATGTTATTAAGATGATTATTTTGTGGCTTATGTGGCCCCTTACTATAATCTTAACTATTTTCAATTGCGTATATGCATTGAATAATGTGTACTTTGGCCTTTCTATAGTTTTCACCATAGTGGCCATTATTATGTGGATTGTGTATTTTGTGAATAGTATCAGGTTGTTTATTAGAACCGGCAGTTTTTGGAGTTTCAACCCAGAAACAAACAACTTGATGTGTATAGATATGAAAGGAACAATGTTTGTTAGGCCAATAATTGAGGACTACCATACCCTGACGGTCACAATAATACGCGGTCATCTTTACATTCAAGGTATAAAACTAGGTACTGGCTATTCTTTGGCAGATTTGCCAGCTTATATGACTGTTGCTAAGGTTACATACCTGTGCACATATAAGCGTGGTTTTCTTGACAAGATAAGCGATACTAGTGGTTTTGCTGTTTATGTTAAGTCCAAAGTCGGTAATTACCGACTGCCATCA------ACCCAAAAGGGTTCAGGCATGGACACCGCATTGTTGAGAAATAATATCTAA
>MN187553_Bat_Singapore_2014--
ATGACAGAA------TCTAATGCT------------------ACACTTCCCAAAGCGGAAGTGCTTGCTGCAGTTCGTGATTGGAACTTTACTTTATCTCTGTTCCTGCTGTTCATAACTATATTACTCCAATGGGGATACCCTTCAAGGTGTAAACCCCTTTGGGTAGTTAAAATGTGTATTCTGTGGCTTTTGTGGCCGTTATCTATAGCTGCTGCTGTTTTTGCAGCTGTTTATCCCATAAACCAGGTGGCTTTTGGCTTTGCCATAGCCTTTGCCTGCATTTCAGGGCTAATGTGGCTTTGCTACTTTATTAGCTCCTTTAGATTGCTGTGTCGTACAGGTTCAGCTTGGTCTTTCATGCCTGAAACTGACATGCTGCTCAATGTACCACTACTTGGACGCACTGTAACGCGTCCTATACTTGCTGATTCACCAGCTATTCAGTTTCTGCTTGTGCGTGGTGAAATTCAGTTTGAAGGTTTCAAACTAGGCCGC---TGTGACCCTGGCGACATGCCTGATATTGTCACAGTTGCAAAACCAGCATCACTTCATTGGTATAAGAAGGCACTTACTAGAAATATAGGTGTCAAATCTGCAATCATTGTCTACATTAAATATAAAGTAGGCAATCATCGCGTACAGAAT------ACT---ACTGAAGATGGTGAGCGTCTAGCTATGTTTGTTGCT------TGA
>MN306036_HumanOC43_USA_2019--
ATGAGTAGT------AAA---CCTACACCAGCACCAGTTTATATCTGGACTGCTGATGAAGCTATTAAATTCCTAAAGGAATGGAATTTTTCTTTGGGTATTATACTACTTTTTATTACAATCATATTGCAATATGGATATACAAGTCGCAGTATGTTTGTTTATGTTATTAAGATGATTATTTTGTGGCTTATGTGGCCCATTACTATAATCTTAACTACTTTCAATTGCGTATACGCATTGAATAACGTGTATCTTGGCCTTTCTATAGTTTTTACCATAGTGGCCATTATTATGTGGATTGTGTATTTTGTGAATAGTATCAGGTTGTTTATTAGAACTGGAAGTTTTTGGAGTTTTAACCCAGAAACAAACAACTTGATGTGTATAGATATGAAAGGAACAATGTATGTTAGGCCGATAATTGAGGACTATCATACCCTGACGGTCACAATAATACGCGGTCATCTTTATATTCAAGGTATAAAACTAGGTATTGGCTATTCTTTGGCAGATTTGCCAGCTTATATGTCTGTTGCTAAGGTTACACACCTGTGCACATATAAGCGTGGTTTTCTTGACAGGATAAGCGATACTAGTGGTTTTGCTGTTTATGTTAAGTTCAAAGTCGGTAATTACCGACTGCCATCA------ACCCAAAAGGGTTCTGGCATGGACACCGCATTGTTGAGAAATAATATCTAA
>MN306041_HumanOC43_USA_2019--
ATGAGTAGT------AAA---CCTACACCAGCACCAGTTTATATCTGGACTGCTGATGAAGCTATTAAATTCCTAAAGGAATGGAATTTTTCTTTGGGTATTATACTACTTTTTATTACAATCATATTGCAATATGGATATACAAGTCGCAGTATGTTTGTTTATGTTATTAAGATGATTATTTTGTGGCTTATGTGGCCCATTACTATAATCTTAACTACTTTCAATTGCGTATACGCATTGAATAACGTGTATCTTGGCCTTTCTATAGTTTTTACCATAGTGGCCATTATTATGTGGATTGTGTATTTTGTGAATAGTATCAGGTTGTTTATTAGAACTGGAAGTTTTTGGAGTTTTAACCCAGAAACAAACAACTTGATGTGTATAGATATGAAAGGAACAATGTATGTTAGGCCGATAATTGAGGACTATCATACCCTGACGGTCACAATAATACGCGGTCATCTTTATATTCAAGGTATAAAACTAGGTATTGGCTATTCTTTGGCAGATTTGCCAGCTTATATGTCTGTTGCTAAGGTTACACACCTGTGCACATATAAGCGTGGTTTTCTTGACAGGATAAGCGATACTAGTGGTTTTGCTGTTTATGTTAAGTTCAAAGTCGGTAATTACCGACTGCCATCA------ACCCAAAAGGGTTCTGGCATGGACACCGCATTGTTGAGAAATAATATCTAA
>MN306042_HumanOC43_USA_2019--
ATGAGTAGT------AAA---CCTACACCAGCACCAGTTTATATCTGGACTGCTGATGAAGCTATTAAATTCCTAAAGGAATGGAATTTTTCTTTGGGTATTATACTACTTTTTATTACAATCATATTGCAATATGGATATACAAGTCGCAGTATGTTTGTTTATGTTATTAAGATGATTATTTTGTGGCTTATGTGGCCCATTACTATAATCTTAACTACTTTCAATTGCGTATACGCATTGAATAACGTGTATCTTGGCCTTTCTATAGTTTTTACCATAGTGGCCATTATTATGTGGATTGTGTATTTTGTGAATAGTATCAGGTTGTTTATTAGAACTGGAAGTTTTTGGAGTTTTAACCCAGAAACAAACAACTTGATGTGTATAGATATGAAAGGAACAATGTATGTTAGGCCGATAATTGAGGACTATCATACCCTGACGGTCACAATAATACGCGGTCATCTTTATATTCAAGGTATAAAACTAGGTATTGGCTATTCTTTGGCAGATTTGCCAGCTTATATGTCTGTTGCTAAGGTTACACACCTGTGCACATATAAGCGTGGTTTTCTTGACAGGATAAGCGATACTAGTGGTTTTGCTGTTTATGTTAAGTTCAAAGTCGGTAATTACCGACTGCCATCA------ACCCAAAAGGGTTCTGGCATGGACACCGCATTGTTGAGAAATAATATCTAA
>MN306043_HumanOC43_USA_2019--
ATGAGTAGT------AAA---ACTACACCAGCACCAGTTTATATCTGGACTGCTGATGAAGCTATTAAATTCCTAAAGGAATGGAATTTTTCTTTGGGTATTATACTACTTTTTATTACAATCATATTGCAATATGGATATACAAGTCGCAGTATGTTTGTTTATGTTATTAAGATGATTATTTTGTGGCTTATGTGGCCCATTACTATAATCTTAACTACTTTCAATTGCGTATACGCATTGAATAATGTGTATCTTGGCCTTTCTATAGTTTTTACCATAGTGGCCATTATTATGTGGATTGTGTATTTTGTGAATAGTATCAGGTTGTTTATTAGAACTGGAAGTTTTTGGAGTTTTAACCCAGAAACAAACAACTTGATGTGTATAGATATGAAAGGAACAATGTATGTTAGGCCGATAATTGAGGACTATCATACCCTGACGGTCACAATAATACGCGGTCATCTTTACATTCAAGGTATAAAACTAGGTATTGGCTATTCTTTGGCAGATTTGCCAGCTTATATGACTGTTGCTAAGGTTACACACCTGTGCACATATAAGCGTGGTTTTCTTGATAGGATAAGCGATACTAGTGGTTTTGCTGTTTATGTTAAGTCCAAAGTCGGTAATTACCGACTGCCATCA------ACCCAAAAGGGTTCTGGCATGGACACCGCATTGTTGAGAAATAATATCTAA
>MN306053_HumanOC43_USA_2019--
ATGAGTAGT------AAA---CCTACACCAGCACCAGTTTATATCTGGACTGCTGATGAAGCTATTAAATTCCTAAAGGAATGGAATTTTTCTTTGGGTATTATACTACTTTTTATTACAATCATATTGCAATATGGATATACAAGTCGCAGTATGTTTGTTTATGTTATTAAGATGATTATTTTGTGGCTTATGTGGCCCATTACTATAATCTTAACTACTTTCAATTGCGTATACGCATTGAATAACGTGTATCTTGGCCTTTCTATAGTTTTTACCATAGTGGCCATTATTATGTGGATTGTGTATTTTGTGAATAGTATCAGGTTGTTTATTAGAACTGGAAGTTTTTGGAGTTTTAACCCAGAAACAAACAACTTGATGTGTATAGATATGAAAGGAACAATGTATGTTAGGCCGATAATTGAGGACTATCATACCCTGACGGTCACAATAATACGCGGTCATCTTTATATTCAAGGTATAAAACTAGGTATTGGCTATTCTTTGGCAGATTTGCCAGCTTATATGTCTGTTGCTAAGGTTACACACCTGTGCACATATAAGCGTGGTTTTCTTGACAGGATAAGCGATACTAGTGGTTTTGCTGTTTATGTTAAGTTCAAAGTCGGTAATTACCGACTGCCATCA------ACCCAAAAGGGTTCTGGCATGGACACCGCATTGTTGAGAAATAATATCTAA
>MN310476_HumanOC43_USA_2019--
ATGAGTAGT------AAA---ACTACACCAGCACCAGTTTATATCTGGACTGCTGATGAAGCTATTAAATTCCTAAAGGAATGGAATTTTTCTTTGGGTATTATACTACTTTTTATTACAATCATATTGCAATATGGATATACAAGTCGCAGTATGTTTGTTTATGTTATTAAGATGATTATTTTGTGGCTTATGTGGCCCATTACTATAATCTTAACTACTTTCAATTGCGTATACGCATTGAATAACGTGTATCTTGGCCTTTCTATAGTTTTTACCATAGTGGCCATTATTATGTGGATTGTGTATTTTGTGAATAGTATCAGGTTGTTTATTAGAACTGGAAGTTTTTGGAGTTTTAACCCAGAAACAAACAACTTGATGTGTATAGATATGAAAGGAACAATGTATGTTAGGCCGATAATTGAGGACTATCATACCCTGACGGTTACAATAATACGCGGTCATCTTTATATTCAAGGTATAAAACTAGGTATTGGCTATTCTTTGGCAGATTTGCCAGCTTATATGTCTGTTGCTAAGGTTACACACCTGTGCACATATAAGCGTGGTTTTCTTGACAGGATAAGCGATACTAGTGGTTTTGCTGTTTATGTTAAGTTCAAAGTCGGTAATTACCGACTGCCATCA------ACCCAAAAGGGTTCTGGCATGGACACCGCATTGTTGAGAAATAATATCTAA
>MN310478_HumanOC43_USA_2019--
ATGAGTAGT------AAA---CCTACACCAGCACCAGTTTATATCTGGACTGCTGATGAAGCTATTAAATNNNNNNNNNNNNNNNNNNNNNNNNNNNNNNNNNNNNNNNNNNNNNNNNNNNNNNNNNNNNNNNNNGGATATACAAGTCGCAGTATGTTTGTTTATGTTATTAAGATGATTATTTTGTGGCTTATGTGGCCCATTACTATAATCTTAACTACTTTCAATTGCGTATACGCATTGAATAACGTGTATCTTGGCCTTTCTATAGTTTTTACCATAGTGGCCATTATTATGTGGATTGTGTATTTTGTGAATAGTATCAGGTTGTTTATTAGAACTGGAAGTTTTTGGAGTTTTAACCCAGAAACAAACAACTTGATGTGTATAGATATGAAAGGAACAATGTATGTTAGGCCGATAATTGAGGACTATCATACCCTGACGGTCACAATAATACGCGGTCATCTTTATATTCAAGGTATAAAACTAGGTATTGGCTATTCTTTGGCAGATTTGCCAGCTTATATGTCTGTTGCTAAGGTTACACACCTGTGCACATATAAGCGTGGTTTTCTTGACAGGATAAGCGATACTAGTGGTTTTGCTGTTTATGTTAAGTTCAAAGTCGGTAATTACCGACTGCCATCA------ACCCAAAAGGGTTCTGGCATGGACACCGCATTGTTGAGAAATAATATCTAA
>MN365233_HumanMERS_SArabia_2019-02-15
ATGTCT---------AATATGACG------------------CAACTCACTGAGGCGCAGATTATTGCCATTATTAAAGACTGGAACTTTGCATGGTCCCTGATCTTTCTCTTAATTACTATCGTACTACAGTATGGATACCCATCCCGTAGTATGACTGTCTATGTCTTTAAAATGTTTGTTTTATGGCTCCTATGGCCATCTTCCATGGCGCTATCAATATTTAGCGCCATTTATCCAATTCATCTAGCTTCCCAGATAATCTCTGGCATTGTAGCAGCTGTTTCAGCTATGATGTGGATTTCCTACTTTGTGCAGAGTATCCGGCTGTTTATGAGAACTGGATCATGGTGGTCATTCAATCCTGAGACTAATTGCCTTTTGAACGTTCCAATTGGTGGTACAACTGTCGTACGTCCACTCGTAGAGGACTCTACCAGTGTAACTGCTGTTGTAACCAATGGTCACCTCAAAATGGCTGGCATGCATTTCGGTGCT---TGTGACTACGACAGACTTCCTAATGAAGTCACCGTGGCCAAACCCAATGTGCTGATTGCTTTAAAAATGGTGAAGCGGCAAAGCTACGGAACTAATTCCGGCGTTGCCATTTACCATAGATATAAGGCAGGTAATTACAGGAGTCCGCCT------ATT---ACGGCGGAT---ATTGAACTTGCATTGCTTCGAGCT------TAG
>MN611519_Bat_China_2018-03-
ATGTCG---------TCAAACGGT------------------AGTCTTACCAAAGATGAGGTAGTAAATATTATTAAGGACTGGAATTTTTCATGGTCCATAATATTCCTACTTATTACTATCGTACTCCAATATGGTTACCCATCTAGGAGTATGATGGTTTACGTCTTTAAGATGTTCATATTATGGCTTTTATGGCCAGCTTCTATGGCATTATCTATATTTAGTGCTATTTATCCTATAAGTTTAGCATCCCAGATTATATCTGGCATTTTAGCAGCAATATGTGCTGTCATGTGGCTAGCGTACTTTGTTCAGAGTATAAGGCTATTTATGCGCACTGGTTCCTGGTGGTCTTTTAATCCAGAATCTAATTGTCTGCTTAATGTCCCAATCGGTGGTACGACAGTTGTTAGGCCGCTGGTCGAAGATTCGACTAGTGTCACAGCTGTTGTCAACGATGGTCATCTTAAGATGGCTGGTATGCACTTTGGTCGC---TGTGACTACGATAGACTTCCTATGGAAATCACCGTAGCCAAGCCCTCTGTGCTTATAGCACTTAAGATGGTTAAACGCCAATCATATGGTACAAATTCTGGTGTTGCCATATTTCATAGGTATAAAGCTGGTAATTATAGAAGACCTACT------ATT---ATACAAGAT---GAAGAACTTGCATTGCTTAGGGCA------TAG
>MN611520_Bat_China_2018-03-
ATGGCGTCG------AGCAATGTT------------------ACCCTCACTAATGATGAGGTTCTCAGGCTTGTTAAAGACTGGAATTTCACCTGGTCGGTGGTTTTCCTGCTCATCACAATCGTGCTCCAATATGGCTACCCATCTAGGAGCATGTTTGTCTACGTCATTAAGATGTTTGTATTATGGCTACTTTGGCCAGCATCAATGGCACTATCTATATTTTGTGCTGTCTATCCAATTGATTTAGCTTCCCAGATAATCTCTGGCATACTAGCCGCAACAAGCTGCGCGATGTGGATTTCCTACTTCGTGCAAAGCATCCGGCTGTTTATGCGTACTGGCTCCTGGTGGTCCTTCAACCCTGAGTCTAACTGTCTACTTAATGTTCCCATCGGAGGCACCACTGTTGTGCGACCACTTGTCGAAGACTCGACCAGTGTCACTGCTGTGGTCACTGATGGCTACCTTAAGATGGCAGGCATGCATTTCGGTGCT---TGCGACTTCCAACGTCTACCCTCTGAGGTGACGGTCGCAAAACCAAATGTGCTGATAGCCCTGAAAATGATCAAACGCCAAGCGTATGGTACAAATTCTGGTGTTGCTATTTATCATAGGTATAAGGCAGGCAACTATAGGAGGCCGCCC------ATT---ATACAAGAC---CAAGAACTCGCACTGCTAAGGGCT------TAA
>MN996532_Bat_China_2013-07-24
ATGGCA---------GATAACGGT------------------ACTATTACCGTTGAAGAGCTGAAAAAGCTCCTTGAACAGTGGAATCTAGTAATAGGATTCCTATTTCTTACATGGATTTGTCTTCTACAATTTGCCTATGCCAACAGGAATAGGTTTTTGTATATAATTAAGTTAATTTTCCTCTGGCTGCTTTGGCCAGTAACTTTAGCCTGCTTTGTGCTTGCTGCTGTTTACAGAATAAATTGGATCACTGGAGGAATCGCTATCGCAATGGCTTGTCTTGTAGGCTTGATGTGGCTGAGCTACTTCATTGCTTCTTTCAGGCTATTTGCACGTACGCGTTCCATGTGGTCATTCAATCCAGAAACTAACATTTTGCTCAACGTGCCACTCCATGGCACTATTTTGACCAGACCGCTTCTAGAGAGTGAACTTGTAATCGGAGCTGTCATCCTTCGTGGACATCTTCGTATTGCTGGACACCATCTAGGACGC---TGTGACATCAAGGACCTGCCCAAAGAAATCACTGTTGCTACATCACGAACGCTTTCTTATTACAAATTGGGAGCTTCACAGCGTGTAGCAGGTGATTCAGGTTTTGCTGCATACAGTCGCTACAGGATTGGAAACTACAAATTAAACACAGACCATTCC---AGTAGCAGT---GACAATATTGCTTTGCTTGTACAG------TAA
>NC_006213_HumanOC43_USA_1960’s
ATGAGTAGT------AAA---ACTACACCAGCACCAGTTTATATCTGGACTGCTGATGAAGCTATTAAATTCCTAAAGGAATGGAATTTTTCTTTGGGTATTATACTACTTTTTATTACAATCATATTGCAATTTGGATATACAAGTCGCAGTATGTTTGTTTATGTTATTAAGATGATTATTTTGTGGCTTATGTGGCCCCTTACTATAATCTTAACTATTTTCAATTGCGTATACGCATTGAATAATGTGTATCTTGGCCTTTCTATAGTTTTTACCATAGTGGCCATTATTATGTGGATTGTGTATTTTGTGAATAGTATCAGGTTGTTTATTAGAACTGGAAGTTTTTGGAGTTTCAACCCAGAAACAAACAACTTGATGTGTATAGATATGAAAGGAACAATGTATGTTAGGCCGATAATTGAGGACTATCATACTCTGACGGTCACAATAATACGCGGCCATCTTTACATTCAAGGTATAAAACTAGGTACTGGCTATTCTTTGGCAGATTTGCCAGCTTATATGACTGTTGCTAAGGTTACACACCTGTGCACATATAAGCGTGGTTTTCTTGACAGGATAAGCGATACTAGTGGTTTTGCTGTTTATGTTAAGTCCAAAGTCGGTAATTACCGACTGCCATCA------ACCCAAAAGGGTTCTGGCATGGACACCGCATTGTTGAGAAATAATATCTAA
>NC_006577_HumanHKU1_HKong_2004-01-
ATGAATAAA------TCT---TTTCTTCCT------------CAATTTACTTCTGATCAAGCTGTTACATTCTTAAAAGAATGGAATTTCTCTTTGGGTGTAATACTACTTTTTATTACTATCATATTGCAGTTCGGTTATACGAGCCGTAGTATGTTTGTTTATCTTATCAAGATGATTATTCTTTGGCTTATGTGGCCATTGACTATCACCTTGACTATATTTAATTGTTTTTATGCTTTGAATAATGCTTTTCTTGCATTTTCTATAGTGTTTACTATTATTTCTATTGTTATATGGATTCTTTATTTTGTTAATAGTATTCGGCTTTTTATTAGAACTGGCAGTTGGTGGAGTTTTAATCCAGAGACCAATAATCTTATGTGTATTGATATGAAAGGCAAGATGTTTGTTAGGCCAGTTATTGAGGACTATCACACATTAACTGCTACTGTTATTCGTGGTCATCTTTATATACAGGGTGTCAAACTTGGCACTGGTTATACTCTTTCAGATTTGCCCGTATATGTTACTGTAGCTAAGGTGCAAGTACTTTGTACCTATAAACGTGCCTTTTTAGATAAGTTAGATGTTAATAGTGGTTTTGCTGTTTTTGTTAAGTCTAAAGTTGGTAACTATCGTTTACCGTCT------AGT---AAACCTAGTGGTATGGATACTGCCTTGTTAAGAGCT------TAA
>NC_014470_Bat_Bulgaria_2008--
ATGACT---------AACAGTAGTGCTTCTCCTCCTACGGAGACCATTACCGTAGAGCAGTTAAAACACCTACTTGAGCAATGGAACCTAGTTATAGGTTTTCTGTTTTTCGCTTGGATTCTGCTACTACAGTTTGCTTACTCCAACAGGAACAGGTTTCTTTACATAATAAAGCTTGTGTTTCTCTGGCTTCTTTGGCCAATTACACTAGCCTGCTTTGTGCTTGCTGCCGTCTACAGAATTAACTGGGTTACAGGAGGCATAGCTATAGCGATGGCCTGCATTGTGGGTCTCATGTGGCTTAGCTACTTTGTGGCTTCATTCAGGCTTTTCGCACGGACCAGGTCTTGGTGGTCTTTTAACCCAGAAACCAACATTTTGCTTAACGTGCCACTACGTGGTACCATTCTGACCAGACCGCTTCTTGAGAGTGAACTTGTCATTGGTGCTGTGATCATTCGTGGTCACCTCCGTATGGCTGGACACTCCCTTGGACGC---TGTGACATTAAGGACCTCCCTAAAGAAATCACTGTTGCTACATCACGAACTCTATCTTATTACAGATTAGGAGCCTCCCAGCGTGTAGCATCTGATTCAGGTTTTGCTGTTTACCACCGCTATCGTATCGGTAATTACAAGCTAAATACCGACCACATA---GGCAGTGAC---GACAATATTGCTTTGCTAGTACAG------TAA
>NC_017083_Rabbit_China_2006--
ATGAGTAGT------ACA---ACTACACCAGCACCAGTTTACATCTGGACTGCTGATGAAGCTATTAAATTCCTAAAGGAATGGAATTTCTCTTTGGGTATTATACTACTTTTTATTACAATCATACTGCAATTTGGATATACAAGCCGCAGTATGTTTGTTTATGTCATTAAGATGATTATTTTGTGGCTTATGTGGCCACTTACTATCATCTTAACTATTTTCAACTGCGTATACGCGTTGAATAATGTGTATCTTGGTTTTTCTATAGTTTTTACCATAGTGGCCATTATTATGTGGATTGTGTATTTTGTGAATAGTATCAGGTTGTTTATTAGAACTGGCAGTTGGTGGAGTTTCAACCCAGAAACAAACAACTTGATGTGTATAGATATGAAGGGAAGAATGTATGTTAGGCCGATTATTGAGGACTACCATACCCTGACGGTCACAATAATACGTGGCCATCTCTACATTCAAGGTATAAAACTAGGTACTGGCTATTCTTTGTCGGATTTGCCAGCTTATGTGACTGTTGCTAAGGTTACACATCTTTGCACGTATAAGCGTGGTTTTCTTGACAGGATAGGCGATACTAGTGGTTTTGCTGTTTATGTTAAGTCCAAAGTCGGTAATTATCGACTGCCATCA------ACTCAAAAGGGTACTGGCATGGACACCGCATTGTTGAGAAATAATATCTAA
>NC_026011_Murine_China_2012-05-17
ATGAGTGGT------CAAGCAACAACCCCAGAGCCAATCTATAGCTGGACTGCGGATGAGGCAATTAGATTCCTAAAAGAATGGAATTTCTCTTTGGGTATCATACTACTTGTAATCACAATCATACTACAGTTCGGTTATACGAGCCGTAGCATGTTTGTCTATGTCATCAAGATGATAATTCTCTGGCTCATGTGGCCTCTGACTATCATTTTGGTTATTTTTAATTGCGTTTACGCATTGAATAATGTGTATCTTGGATTTTCTATAGTGTTTGCTATAGTGTCCATTATTATGTGGATTGTGTATTTTGTGAATAGTATTAGGTTGTTTATTAGAACGGGAAGTTGGTGGAGTTTCAACCCCGAAACAAACAACCTGATGTGTATAGATATGAAAGGGAGAATGTTTGTTAGGCCCATAATTGAGGACTATCATACCCTTACGGTCACAATAATACGTGGCCACCTTTACATTCAGGGTATAAAGCTTGGTACCGGCTATACTCTATCTGACCTTCCCGCTTATGTGACTGTAGCAAAAGTTACACACATTTGCACGTATAAGCGGGCATTTTTGGATAAGATAGGCGATATCAGTGGTTTTGCAGTATATGTGAAGTCCAAAGTCGGCAATTACCGGCTGCCATCC------TCTCAAAAAGGGAATGGCATGGATACCGCATTGTTGAGAAATAATGTCTAA
>NC_030886_Bat_China_2014-05-28
ATGTCTGGG------GGCAATGGC------------------ACAATACCTCGTTCAGAGGTTATGGCGGCTCTGCGCGACTGGAACTTTGCAATTTCAGTCGTCTTACTATTTATCACAGCTTTGCTCCAGTGGGGTTACCCAACTAGATGTAAACCGCTGTGGGTCATTAAAATGTGCATACTGTGGTTGCTGTGGCCAGTGTCTATAGCTGCCGCTGTATTTGCAGCGTTGTATCCCATTAATGATGTGGCTTTTGGCTTTGCCATCACATTTGCTTGTATCTCGTCCATTATGTGGCTGAGTTACTTCATCAGTTCTTTCAGATTGCTATGCAGAACCGGCTCACCCTGGTCCTTCATGCCTGAAACCAACATGCTTCTTAATGTACCGCTCATAGGTAGAACTGTGACGCGTCCTATTCTGGCAGACTCACCCGCCGTTCAATTTTTGATTCTGCGTGGTGACCTGAGATTTGAGGGTTTCAACCTTGGTCAA---TGCAGACCTGGTGAAATGCCTGATACTGTGACTGTGGCTAAAGCTGCCTCCTTACACTGGTACAAGAAGGCGTTAACTAGAGCCATAGGCAAAGAATCTGCCATCATTGTGTACATTAAGTACAAGGTTGGCAATCATAGAGTCCAGAAC------GCC---CGCGAAGACGGGGATACAATCGCTATGTTTATAGCG------TAA
>NC_034440_Bat_Uganda_2013-02-20
ATGTCA---------AATATGACG------------------CAGCTCACTGAGCAGCAGATTATTAGTATAATTAAAGATTGGAACTTTGCATGGTCTCTGATCTTTCTTTTAATTACTATCGTGCTACAATATGGTTACCCATCTCGTAGCATGACTGTCTATGTCTTTAAAATGTTTGTTTTATGGCTTTTATGGCCTTCATCAATGGCACTCTCAATTTTCAGTGCCGTTTATCCAATTGACCTAGCTTCCCAGATTATTTCTGGCATAATAGCTGGTGTCTCTGCGCTCATGTGGATTTCCTACTTCGTGCAGAGCATTAGACTCTTTATGCGAACAGGCTCTTGGTGGTCATTCAATCCTGAAACTAATTGCCTTTTGAACGTTCCACTTGGTGGCACAACTGTAGTGCGTCCACTAGTCGAAGATTCCACTAGTGTTACTGCTGTTGTTGCCAATGGGTACCTCAAGATGGCTGGTATGCACTTTGGTGCG---TGTGACTACGATCGACTCCCTAGTGAGGTGACCGTGGCTAAACCCAACGTGCTTATCGCATTGAAAATGGTAAAGAGACAAAGCTATGGAACTAATTCTGGTGTTGCTATTTACCATAGATATAAGGCAGGTAATTACAGAAGTCCGCCC------ATA---ACGGCGGAT---AGTGAACTTGCATTGCTACGAGCA------TAA
>NC_039207_Hedgehog_Germany_2012--
ATGTCT---------AACGACACC---------------------CTATCTCAGGAAGAAGTTATTGCTGTTATTAAAGACTGGAACTTTGCATGGTCCATAGTCTTTCTTATTATTACTGCTGTACTACAGTATGGTTATCCATCTCGTAGTATGACAGCCTATGTGGTTAAAATGTTTATGCTTTGGCTTTTATGGCCTTGTTCTATAGCACTGGCTGTCTTTAGTGCAGTCTATCCCATTAATTTAGTTTCGCAGATTATATCTGGTTTACTAGCTGCTGTCTCTGTATTTATGTGGCTTGGCTACTTTCTACAGAGTTTCAGACTTTTTAGAAGGACTGGGTCTTGGTGGTCTTTTAATCCAGAAACTAACTGTCTTCTCAATGTACCAATAGGTGGTACAACAGTTGTTAGACCTCTAGTGGAAGATTCTACTAGTGTCACAGCTGTGGTTACTAATGGTTATTTGAAGATGGCAGGTATGCATTTTGGTCAG---TGCGACTATTCGCGACTACCTACAGAAATAACAGTGGCTAAGCCCAATGTTTTAATAGCCTTGAAGATGGTTAAGCGCCAAGATTATGGTGTTAATTCTGGCGTTGCAATATACCATAGATACAAGGCTGGCAATTACAGGCGTCCACCA------GTA---GTGGTGGAT---GAAGAACTTGCACTGCTTAGAGCT------TAA
>NC_046954_Murine_China_2014-08-
ATGAGTGGT------GTTGATACTACACCAGCTCCAGTATATAGCTGGACAGCTGATGAAGCTATTAGATTCCTAAAGGAATGGAATTTCTCTTTGGGAATTATACTGCTCGTTATTACAATCATTTTGCAGTTTGGATATACCAGCCGCAGTATGTTTGTTTATGTGTGCAAGATGATCATTCTTTGGCTAATGTGGCCTCTTACGATCATTTTGACTATATTTAATTGCGTTTACGCATTAAATAATATTTATCTTGGATTTTCTATAGTTTTTGCTATAGTGTCCATTATTATGTGGATTGTTTATTTTGTGAATAGTATCAGATTGTTTATCAGAACTGGTAGTTGGTGGAGTTTCAACCCAGAGACAAACAATTTGATGTGTATAGATATGAAGGGTAGGATGTATGTTAGGCCCATTATAGAGGACTATCACACCCTGACGGTCACTGTTATCAGAGGCCATCTTTTCATCCAAGGTATAAAACTCGGTACCGGCTATACATTGTCAGATTTGCCAGCTTATGTAACAGTAGCTAAAGTTACGCACTTGTGCACTTATAAGCGAGCATTTTTGGACAAGATAGGCGATATGAGTGGTTTTGCAGTTTATGTTAAGTCCAAAGTAGGTAACTACCGCCTGCCTTCT------AATCAGAAGGGTACAGGCATGGACACCGCACTGTTGAGAAATAATATCTAA
