# Supplementary material for: Origins and Evolution of Seasonal Human Coronaviruses
Source: Viruses. 2022 Jul 15;14(7):1551. doi: 10.3390/v14071551 (PMC9320361; doi:10.3390/v14071551)
Supplement: Supplementary file 1 [file viruses-14-01551-s001.zip › alignments/WGS_alphas_D5.fasta]

>JQ900258_HumanNL63_USA_2005-01-26
---------------------------------------------------------------------------------------------------------------------------------------------------------------------------------------------------------------------------------------------------------------------------------------------------------------------------------------------------------TTAAGCACTGGTGGTTCTGTCCA-CTAGTGCACACA-TTGATA-CTTAAG-TGGTGTTCTGTCA-CTGCTTATTGTGGAAGCAACGTTCTGTCGT-GTGGAAACCAATAACTGCTAACCATGTTTTACAATCAAGTGACACTTGCTGTTGCAAGTGATTCGGAAATTTCAGGTTTTGGTTTTGCCATTCCTTCTGTAGCCGTTCGCGCTTATAGCGAAGCCGCTGCACAAGGTTTTCAGGCATGCCGCTTTGTTGCTTTTGGCTTACAGGATTGTGTAACCGGTATTAATGATGACGATTATGTCATTGCATTGACTGGTACTAATCAGCTTTGTGCCAAAATTTTACTTTTTTCTGATAGACCTCTTAATTTGCGAGGTTGGCTCATTTTTTCTAACAGCAATTATGTTCTTCAGGACTTTGATGTTGTTTTTGGCCA---TGGTGCAGGAAGTGTGGTTTTTGTG------GATAAGTATATGTGTGGTTTTGATGGTAAACCTGTGTTACCTAAAAACATGTGGGAATTTAGAGATTACTTTAATGATAAT---ACTGATAGTATTGTTATTGATGGTGTCACTTATCAATTAGCATGGGATGTTATACGTAAAGACCTTTCTTATGAACAGCAAAATGTTTTAGCTATTGAGAGCATTCATTAT---CTTGGTACTACAGGTCATACTTTGAAGTCTGGTTGCAAACTCATTAATGCCAAGCCGCCTAAATATTCTTCTAAGGTTGTTTTGAGTGGTGAATGGAATGCTGTGTATAAGGCGTTTGGTTCACCATTTATTACAAATGGTATATCATTGCTAGATATAATTGTTAAACCAGTTTTCTTTAATGCTTTTGTTAAATGCAATTGTGGTTCTGAGAATTGGAGTGTTGGTGCATGG---GATGGTTATCTATCTTCTTGTTGTGGCACACCTGCTAAGAAACTTTGTGTTGTTCCTGGTAATGTTGTTCCTGGTGATGTGATCATCACCTCAACTGATG---CTGGTTG------TGGTGTTA---AATACTATGCTGGCTTAGTTGTTAAACATATTACTAACATTACT------------------GGTGTGTCTTTATGGCGTGTTACAGCTGTTCATTCTGATGGAATGTTTGTGGCAACATCTTCTTATGATGCACTCTTGCATAGAAATTCATTAGA---CCCTTTTTGCTTTGATGTTAACACT----------------------------------------------------------------------------------------------------------------------------------------------------------------------------------------------------------------------------------------------------------------------------------------------------------------------------------------------------------------------------------------------------------------------------------------------------------------------------------------------------------------------------------------------------------------------------------------------------------------------------------------------------------------------------------------------------------------------------------------------------------------------------------------------------------------------------------------------------------------------------------------------------------------------------------------------------------------------------------------------------------------------------------------------------------------------------------------------------------------------------------------------------------------------------------------------------------------------------------------------------------------------------------------------------------------------------------------------------------------------------------------------------------------------------------------------------------TATGTAGTTATTAGTGGTTTTGTAAGTCGTGTAATTCGTAGAGAAAGGTGTGA------CGTGACTTTTCCTTGTGTTAGTTGTGTCACTTTTTTCTATGAATTTTTAGACACGTGTTTTAGTGTTAGTAAACCTAATGCCATTGATGTTGAACATTTAGAGCTTAAAGAAACTGTTTTTGTTGAACCTAAGGATGGTGGTCATTTTTTTGTTTCTGATGATTATCTTTGGTATGTTGTAGATGACATTTATTATCCAGCTTCATGTAATGGTGTATTGCCAGTTGCTTTTACAAAA---TTGGCAGGTGGTAA---------AATATCTTTTTCTGATGATGTTATAGTCCATGATGTTGAACCTACCCATAAAGTCAAGCTCATATTTGAGTTTGAAGATGATGTTGTTACCAGTCTTTGTAAGAAGAGTTTTGGTAAGTCTATTATTTATACAGGT---GATTGGGAAGGTTTACATGAAGTTCTTACATCTGCAATGAATGTCATTGGGCAACATATTAAGTTGCCACAATTTTATATTTATGATGAAGAGGGTGGTTATGATGTTTCTAAACCAGTTATGATTTCACAATGGCCTATT---------------------------------------------------------------------------------------------------------------------------------------------------------------------------------------------------------------------AGTGATGAT---------------------AGTGGTG------------------------ATTGTGTTGTTGAA---------------------------GCGAGCACTGATTTTCATCAATTAGAA---------------------------------------------------------------------------------------------------------------------------------------------------------------------------------------------------------------TT------------------------------------------------------------------TGTTAGAGAA---------GAGGTTGATATAATTGAAC------------------------------AACCTTTTGG---------------GGAAGTTGA----ACATTCGCT------------CCCAATTA---AACAACCTTTTTCTTTTTCTTTTAGAGATGAATTGGGTGTTCGTGTTTTAGATCAATCTGATAATAATTGTTGGATTAGTACCACACTTATACAGTTGCAACTTACAAAGCTTTTGGATGA---TTCTATTGAGATGCAATTGTTTAAAGTTGGTAAAGTTGATTCAATTGTTCAAAAGTGTTATGAGTTGTCTCATTTAATTAGTGGTTCACTTGGTGATAGTGGTAAACTTCTTAGTGAACTTCTTAAAGATAAATATACATGTTCTATAACTTTTGAGATGTCTTGTGATTGT---GGTAAAA------AGTTTGATGAGCAAGTTGGTTGTTTGTTTTGGATTATGCCTTACACAAAACTTTTTCAAAAAGGTGAGTGTTGTATTTGTCATAAAATGCAGACTTATAAGCTTGTTAGTATGAAAGGTACTGGTGTGTTTGT---ACAGGATCCAGCACCTATTGACATTGATGCTTTCCCTGTGAGACCTATATGTTCATCTGTATATTTAGGTGTTAAGGGTTC---------TGGTCATTATCAAACAAATTTATACAGTTTTGACAAAGCTATTGATGGTTTTGGTGTCTTTGACATTAAA---------AATAGTAGTGTTAATACTGTCTGTTTTGTTGATGTTGATTTTCATA----------------------------------------------------GTGTAGAAATAGAA------------------------------------------------------GCTGGTGAA------G-------------------------------------------------------TTAAACCTTTTGCTGTATATAAAAATGTTAAATTTTATTTAGGTGATATTTCACACCTTGTAAACTGTGTTTCTTTTGACTTTGTTGTCAATGCTGCTAATGAAAATCTCATGCATGGAGGCGGTGTTGCACGTGCTATTGATATTTTGACTGAAGGTCAACTTCAGTCATTATCTAAAGATTACATTAGTAGTAATGGTCCACTTAAGGTTGGAGCAGGTGTTATGTTGGAG-----------------------------------------------------------------------------------------------------------------------------------------------------------------------------------------------------------------------------------------------------------------------------------------------------------------------------------------------------------------------------------------------------------------------------------------------------------------------------------------------------------------------------------------------------------------------------------------------------------------------------------------------------------------------------------------------------------------------------------------------------------------------------------------------------------------------------------------------------------------------------------------------------------------------------------------------------------------------------------------------------------------------------------------------------------------------------------------------------------------------------------------------------------------------------------------------------------------------------------------------------------------------------C------TGTCTTATCTGTAG---CTCCAGAAGTTGACTGGGTTGCTTTTTACGGTTTTGAAAAGGCAGCACTTTTTGCTTCTTTGGATGTAAAGCCATATGGTTACCCTAATGATTTTGTTGGTGGTTTTAGAGTTCTTGGGACCACCGACAATAATTGTTGGGTTAATGCAACTTGTATAATTTTACAGTATCTTAAGCCTACTTTTAAATCTAAGGGTTTAAATGTTCTTTGGAATAAATTTGTTACAGGTGATGTTGGACCTTTTGTTAGTTTTATTTATTTTATAACTATGTCTTCAAAGGGTCAAAAGGGTGATGCTGAAGAGGCATTATCTAAATTGTCAGAGTATTTGATTAGTGATTCTATTGTTACTCTTGAA---------------CAATATTCAACTTGTGATATTTGTAAAAGTA------------CTGTAGTTGAAGTTAAAAGTGCTATTGTCTGTGCTAGTGTGCTTAAAGATGGTTGTGATGTTGGTTTTTGTCCACACAGACATAAATTGCGTTCACGTGTTAAGTTTGTTAATGGACGTGTTGTTATTACCAATGT------------TGGTGAACCTATAATTTCACAACCTTCTAAGTTGCTTAATGGTATTGCTTATACAACATTTTCAGGTTCTTTTGATAAC------GGTCACTATGTAGTTTAAGATGCTGCTAATAATGCTGTCTATGATGGTG---CTCGTTTAT------------------------------------------------------------------------------------------------------------------------------------------------------------------------------------------------------------------------------------------------------------------------------------------------------------------------------------------------------------------------------------------------------------------------------------------------------------------------------------------------------------------------------------------------------------------------------------------------------------------------------------------------------------------------------------------------------------------------------------------------------------------------------------------------------------------------------------------------------------------------------------------------------------------------------------------------------------------------------------------------------------------------------------------------------------------------------------------------------------------------------------------------------------------------------------------------------------------------------------------------------------------------------------------------------------------------------------------------------------------------------------------------------------------------------------------------------------------------------------------------------------------------------------------------------------------------------------------------------------------------------------------------------------TTTTTTATTTCTTATGCTAAACCTGAAGATAAGTTGTCCGTTTATGATATTGCTTGTTGTATGCGTGCCGGTTCTAAGGTTGTTAACCATAATGTTTTAATTAAAGAGTCAATACCTATTGTTTGGGGTGTCAAGGACTTTAATACTCTTTCTCAAGAAGGTAAGAAGTACCTTGTTAAAACAACTAAAGCAAAGGGTTTGACTTTTTTATTAACTTTTAATGATAACCAAGCAATTACACAAGTTCCTGCTACTAGTATAGTTGCAAAACAGGGTGCTGG----------------TTTTAAACGT-ACTTATAATT-TTCTGTGGTATGTATGTTTATTTGTTGTTGCATTGTTTATTGGTGTCTCAT---TTATTGATTACACAACCACTGTAACTAGCTTTCATGGTTATGATTTTAAGTACATTGAGAATGGTCAGTTGAAGGTGTTTGAAGCACCTTTACACTGTGTTCGTAATGTTTTTGATAATTTTAATCAATGGCATGAAGCTAAGTTTGGTGTTGTTACTACTAATAGTGATAAATGTCCTATAGTTGTTGGTGTTTCAGAGCGTATTAATGTTGTTCCTGGTGTTCCAACAAATGTATATTTGGTAGGAAAGACTCTTGTTTTTACATTACAGGCTGCTTTTGGAAACACAGGTGTTTGTTATGACTTTGATGGTGTTACCACTAGTGATAAGTGTATTTTTAATTCTGCTTGTACTAGGTTGGAAGGTTTGGGTGGTGACAATGTTTATTGTTACAACACTGATCTTATTGAAGGTTCTAAACCTTATAGTACTTTACAGCCCAATGCTTATTATAAGTATGATGTTAAAAATTATGTACGTTTTCCAGAAATTTTAGCTAGAGGTTTTGGCTTACGTACTATTAGAACTTTGGCTACACGTTATTGTAGAGTTGGTGAATGCCGTGACTCACATAAAGGTGTTTGTTTTGGTTTTGATAAATGGTATGTTAATGATGGACGTGTTGATGATGGTTACATTTGTGGTGATGGTCTTATAGACCTTCTTGTTAATGTACTCTCAATCTTTAGTTCATCTTTTAGCGTTGTGGCTATGTCTGGACATATGTTGTTTAACTTTCTTTTTGCAGCATTTATTACATTTTTGTGCTTTTTAGTTACTAAATTTAAACGTGTTTTTGGTGATCTTTCTTATGGTGTTTTTACTGTTGTTTGTGCAACTTTGATTAATAACATTTCTTATGTTGTTACTCAAAATTTATTTTTTATGTTGCTTTATGCTATTTTGTATTTTGTTTTTACTAGGACAGTGCGTTATGCTTGGATTTGGCATATTGCATACATTGTTGCATACTTCTTGTTAATACCATGGTGGCTTCTCACATGGTTTAGTTTTGCTGCATTTTTAGAGCTTTTACCTAATGTTTTTAAGTTAAAAATCTCTACTCAATTGTTTGAAGGTGATAAGTTTATAGGTACTTTTGAGAGTG------------------------------------------------------------------------------------------------------------------------------------------------------------------------------------------------------------TGTTATATTCTCCACCTACCATTAGCTACAATTCCACCTTACAATCTGGTCTTAAGAAGATGGCACAACCATCTGGTTGTGTTGAGAGATGTGTGGTTCGCGTCTGTTATGGTAGTACTGTGCTTAATGGAGTTTGGTTAGGTGACACTGTTACTTGTCCTAGACATGTCATAGCACCATCAACCACTGTTCTTATTGATTATGATCATGCATATAGTACTATGCGTTTGCATAATTTTTCAGTGTCTCATAATGGTGTCTTCTTGGGAGTTGTTGGTGTTACAATGCATGGTTCTGTGTTGCGTATTAAGGTTTCACAATCTAATGTACATACACC---TAAACATGTTTTTAAAACGTTGAAACCTGGTGATTCTTTTAATATTTTAGCATGTTATGAAGGTATTGCATCTGGTGTTTTTGGTGTTAATTTACGTACAAACTTTACTATTAAAGGTTCTTTTATAAATGGAGCTTGTGGTTCTCCTGGTTATAATGTTAGAAATGATGGTACTGTTGAGTTTTGTTATTTACACCAAATTGAGTTAGGTAGTGGTGCTCATGTTGGTTCTGATTTTACTGGTAGTGTTTATGGTAATTTTGATGACCAACCTAGTTTGCAAGTTGAGAGTGCCAACCTTATGCTATCAGATAATGTTGTTGCCTTTTTGTATGCTGCTTTGTTGAATGGTTGTAGGTGGTGGTTGCGTTCAACTAGAGTTAATGTTGA------------ATGGGCTATGGCTAATGGTTATACAAGTGTTTCTAGTGTTGAGTGCTATTCTATTTTGGCAGCAAAAACTGGTGTTAGTGTTGAACAATTGTTAGCTTCCATTCAACATCTTCATGAAGGTTTTGGTGGTAAAAACATACTTGGTTATTCTAGTTTATGTGATGAG-TCACACTAGCTGAAGTTGTGAAGCAGATGTATGGTGTTAACTTGCAAAGTGGTAAGGTTATTTTTGGTTTAAAAACAATGTTTTTATTTAGCGTTTTCTTCACAATGTTTTGGGCAGAACTCTTTATTTATACAAACACTATATGGATAAACCCTGTGATACTTACACCTATATTTTGTCTACTTTTGTTTTTGTCATTAGTTTTAACTATGTTTCTTAAACATAAGTTTTTGTTTTTGCAAGTATTTTTATTACCTACTGTTATTGCAACTGCTTTATATAATTGTGTTTTGGATTATTACATAGTAAAATTTTTGGCTGACCATTTTAACTATAATGTTTCAGTATTACAAATGGATGTTCAGGGTTTAGTTAATGTTTTGGTTTGTTTATTTGTTGTATTTTTAC---------ACACATGGCGCTTTTCTAAAGAAC------GTTTTACACATTGGTTTACATATGTGTGTTCTCTTATAGCAGTAGCTTACACTTATTTTTATAGTGGTGACTTTTTGAGTTTGCTTGTTATGTTTTTATGTGCTATATCTAGTGATTGGTACATTGGTGCCATTGTTTTTAGGTTGTCACGTTTGATTGTAATTTTTTCACCTGAAAGTGTATTTAGTGTTTTTGGTGATGTGAAACTTACTTTAGTTGTTTATTTAATTTGTGGTTATTTAGTTTGTACTTATTGGGGCATTTTGTATTGGTTCAATAGGTTTTTTAAATGTACTATGGGTGTTTATGATTTTAAGGTGAGTGCTGCTGAATTTAAATACATGGTTGCTAATGGACTTCATGCACCACATGGACCTTTTGATGCACTTTGGTTATCATTCAAACTACTTGGTATTGGTGGTGACCGTTGTATAAAAATTTCAACTGTCCAATCCAAACTGACTGATTTGAAGTGTACTAATGTTGTGTTATTGGGTTGTTTGTCTAGTATGAACATTGCAGCTAATTCTAGTGAATGGGCTTATTGTGTTGATTTACACAATAAGATTAATCTTTGTGATGACCCTGAAAAAGCTCAAGGTATGTTGTTAGCACTCCTTGCGTTCTTTCTAAGTAAACATAGTGATTTTGGTCTTGATGGCCTTATTGATTCTTATTTTGATAATAGTAGCACCCTTCAGAGTGTTGCTTCATCATTTGTTAGTATGCCATCATATATTGCTTATGAAAATGCTAGACAAGCTTATGAAGATGCTATTGCTAATGGATCTTCTTCTCAACTTATTAAACAATTGAAGCGTGCCATGAATATCGCAAAGTCTGAATTTGATCATGAGATATCTGTTCAGAAGAAAATTAATAGAATGGCTGAACAAGCTGCTACACAGATGTATAAAGAAGCACGCTCTGTTAATAGAAAATCTAAAGTTATTAGTGCTATGCACTCTTTACTTTTTGGAATGTTAAGACGTTTGGATATGTCTAGTGTTGAAACTGTTTTGAATTTAGCACGTGATGGTGTTGTGCCATTGTCAGTTATACCTGCAACTTCAGCTTCCAAACTAACTATTGTTAGTCCAGATCTTGAATCTTATTCTAAGATTGTTTGTGATGGTTCTGTTCATTATGCTGGAGTTGTTTGGACACTTAATGATGTTAAAGACAATGATGGTAGACCTGTTCATGTTAAAGAGATTACAAAGGAAAATGTTGAAACTTTGACATGGCCTCTTATCCTTAATTGTGAACGTGTTGTTAAACTTCAAAATAATGAAATTATGCCTGGTAAACTTAAGCAAAAACCTATGAAAGCTGAGGGTGATGGTGGTGTTTTAGGTGATGGTAATGCCTTGTATAATACTGAGGGTGGTAAAACTTTTATGTACGCTTATATTTCTAATAAAGCTGACCTTAAATTTGTTAAGTGGGAGTATGAGGGTGGTTGCAACACAATCGAGTTAGACTCTCCTTGTCGATTTATGGTC---GAAACACCTAATGGTCCTCAAGTGAAGTATTTGTATTTTGTTAAAAATTTAAACACCTTACGTAGAGGTGCCGTTCTTGGTTTTATAGGTGCCACAATTCGTCTACAAGCTGGTAAACAAACTGAATTGGCTGTTAATTCTGGACTTTTAACTGCTTGTGCTTTTTCTGTTGATCCAGCAACTACTTACTTGGAAGCTGTTAAACATGGTGCAAAACCTGTAAGTAATTGTATTAAGATGTTATCTAATGGTGCTGGTAATGGTCAAGCTATAACAACTAGTGTAGATGCTAACACCAATCAAGATTCTTATGGTGGAGCGTCTATTTGTTTGTATTGTCGGGCCCACGTTCCTCACCCTAGTATGGATGGTTACTGTAAGTTTAAGGGTAAATGTGTTCAGGTTCCTATTGGTTGTTTGGATCCTATTAGGTTTTGTTTAGAAAATAATGTGTGTAATGTTTGTGGTTGCTGGTTGGGACATGGATGTGCTTGTGACCGTACAA------CTATTCAAAGTG---TTGACATTTCTTATTTAAACGAGCAAGGGGTTCTAGTGCAGCTCGACTAGAACCCTGTAATGGCACGGACATCGATAAGTGTGTTCGTGCTTTTGACATTTATAATA-AAATGTTTCATTCTTGGGTAAGTGTTTGAAGATGAACTGTGTTCGTTTTAAAAATGCTGATCTTAAGGATGGTTA---------------------------------------------------------------------------------------------------------------------------------------------------------------------------------------------------------------------------------------------------------------------------------------------------------------------------------------------------------------------------------------------------------------------------------------------TAATGGTAACTTTTATGATTTTGGTGATTTTGTTGTTAGCTTACCTAATATGGGTGTTCCCTGTTGTACATCATATTATTCTTATATGATGCCTATTATGGGTTTAACTAATTGTTTAGCTAGTGAGTGTTTTGTCAAGAGTGATATTTTTGGTAGTGATTTTAAAACTTTTGATTTGCTTAAGTATGATTTCACTGAACATAAAGAAAATTTATTCAATAAGTACTTTAAGCATTGGAGTTTTGATTATCATCCTAATTGTAGTGACTGTTATGATGATATGTGTGTTATACATTGTGCTAATTTTAATACACTATTTGCCACAACTATACCAGGTACTGCTTTTGGTCCACTATGTCGTAAAGTTTTTATAGATGGTGTTCCACTTGTTACAACTGCTGGTTATCATTTTAAGCAATTAGGTTTGGTTTGGAATAAAGATGTTAACACACACTCAGTTAGGTTGACAATTACTGAACTTTTGCAATTTGTCACTGACCCTTCCTTGATAATAGCTTCTTCCCCAGCACTCGTTGATCAACGCACTATTTGTTTTTCTGTTGCAGCATTGAGTACTGGTTTGACAAATCAAGTTGTTAAGCCAGGTCATTTTAATGAAGAGTTTTATAACTTTCTTCGTTTAAGAGGTTTCTTTGATGAAGGTTCTGAACTTACATTAAAACATTTCTTCTTCGCACAGAATGGTGATGCTGCTGTTAAAGATTTTGACTTTTACCGTTATAATAAGCCTACCATTTTAGATATTTGTCAAGCTAGAGTTACATATAAGATAGTCTCTCGTTATTTTGACATTTATGAAGGTGGCTGTATTAAGGCATGTGAAGTTGTTGTAACAAATCTTAATAAGAGTGCTGGTTGGCCATTAAATAAGTTTGGTAAAGCTAGTTTGTATTATGAATCTATATCTTATGAAGAACAGGATGCTTTGTTTGCTTTGACAAAGCGTAATGTCCTCCCTACTATGACACAGCTGAATCTTAAGTATGCTATTAGTGGTAAAGAACGTGCTAGAACTGTTGGTGGTGTTTCTCTGTTGTCCACAATGACCACAAGACAATACCATCAAAAACATCTTAAATCCATTGTTAATACACGCAATGCCACTGTTGTTATTGGTACTACCAAATTTTATGGTGGTTGGAATAATATGTTGCGTACTTTAATTGATGGTGTTGAAAACCCTATGCTCATGGGTTGGGATTATCCCAAATGTGATAGAGCTTTGCCTAACATGATACGTATGATTTCAGCCATGGTGTTGGGTTCTAAGCATGTTAATTGTTGTACTGCAACAGATAGGTTTTATAGGCTTGGTAATGAGTTGGCACAAGTTTTAACAGAAGTTGTTTATTCTAATGGTGGTTTTTATTTTAAGCCAGGTGGTACGACTTCTGGTGACGCTAGTACAGCTTATGCTAATTCTATTTTTAACATTTTTCAAGCCGTGAGTTCTAACATTAACAGGTTGCTTAGTGTCCCATCAGATTCATGTAATAATGTTAATGTTAGGGATCTACAACGACGTCTGTATGATAATTGCTATAGGTTAACTAGTGTTGAAGAGTCATTCATTGATGATTATTATGGTTATCTTAGGAAACATTTTTC-AATGATGATTCTCTCTGATGACGGTGTTGTCTGTTATAACAAGGATTATGCTGAGTTAGGTTATATAGCAGACATTAGTGCTTTTAAAGCCACTTTGTATTACCAGAATAATGTCTTTATGAGTACTTCTAAATGTTGGGTTGAAGAAGATTTAACTAAGGGACCACATGAGTTTTGTTCCCAGCATACTATGCAAATAGTTGACAAAGATGGTACCTATTATTTGCCTTATCCAGATCCTAGTAGGATCTTGTCAGCTGGTGTTTTTGTTG-----GTTGTTAAGACAGATGCTGTTGTTTTGTTAGAACGTTATGTGTCTTTAGCTATTGATGCATACCCTCTTTCAAAACACCCTAATTCTGAATATCGTAAGGTTTTTTACGTATTACTTGATTGGGTTAAGCATCTTAACAAAAATTTGAATGAGGGTGTTCTTGAATCTTTTTCTGTTACACTTCTTGATAATCAAGAAGATAAGTTTTGGTGTGAAGATTTTTATGCTAGTATGTATGAAAATTCTACAATATTGCAAGCTGCTGGTTTATGTGTTGTTTGTGGTTCACAAACTGTACTTCGTTGTGGTGATTGTCTGCGTAAGCCTATGTTGTGCACTAAATGCGCATATGATCATGTATTTGGTACCGACCACAAGTTTATTTTGGCTATAACACCGTATGTATGTAATGCATCAGGTTGTGGTGTTAGTGATGTCAAAAAATTGTATCTTGGTGGTTTGAATTACTATTGTACAAATCATAAACCACAGTTGTCTTTTCCATTATGTTCAGCTGGTAATATATTTGGTTTATATAAAAATTCAGCAACTGGTTCCTTAGATGTTGAAGTTTTTAATAGGCTTGCAACGTCTGATTGGACTGATGTTAGGGACTATAAACTTGCTAATGATGTTAAAGATACACTTAGACTCTTTGCGGCTGAAACTATTAAAGCTAAAGAAGAGAGTGTTAAGTCTTCTTATGCTTTTGCAACTCTTAAAGAGGTTGTTGGACCTAAAGAATTGCTTCTTAGTTGGGAAAGTGGTAAAGTTAAACCACCTTTGAATCGTAATTCTGTTTTCACCTGTTTTCAAATAAGTAAGGACTCAAAATTCCAAATAGGTGAGTTCATCTTTGAGAAGGTTGAATATGGTTCTGATACTGTTACGTATAAGTCTACTGTAACTACTAAGTTAGTTCCTGGTATGATTTTTGTCTTAACATCTCACAATGTCCAACCTTTACGTGCACCAACTATTGCAAACCAAGAGAAGTATTCTAGCATTTATAAATTGCACCCTGCTTTTAATGTCAGTGATGCATATGCTAATTTGGTTCCATATTACCAACTTATTGGTAAACAAAAGATAACTACAATACAGGGTCCTCCTGGTAGTGGTAAGTCACATTGTTCCATTGGACTTGGATTGTACTACCCAGGTGCGCGTATTGTTTTTGTTGCTTGTGCCCATGCTGCTGTTGATTCCTTATGTGCAAAAGCTATGACTGTTTATAGCATTGATAAGTGTACTAGGATTATACCTGCAAGAGCTCGGGTTGAGTGTTATAGTGGCTTTAAACCAAATAACACTAGTGCACAATACATATTTAGCACTGTTAACGCATTACCTGAGTGTAATGCTGATATCGTTGTTGTAGATGAAGTTTCAATGTGTACAAATTATGACCTTTCTGTTATTAATCAGCGTTTATCATATAAACATATTGTTTATGTTGGTGATCCACAACAAC-TCCTGCACCTAGAGTAATGATTACTAAAGGTGTTATGGAGCCTGTTGATTATAACGTTGTTACTCAACGTATGTGTGCTATAGGCCCTGATGTTTTTCTTCATAAATGTTATAGATGTCCTGCTGAAATAGTTAATACAGTTTCTGAACTTGTTTATGAGAACAAGTTTGTCCCTGTTAAACCTGCTAGTAAACAGTGTTTTAAAGTCTTTTTTAAGGGTAATGTACAGGTTGACAATGGTTCTAGTATTAACAGAAAGCAGCTTGAAATAGTTAAGCTGTTTTTAGTTAAAAATCCAAGTTGGAGTAAGGCTGTGTTTATTTCTCCTTATAATAGTCAGAATTATGTTGCTAGTAGATTTTTAGGACTTCAAATTCAAACTGTTGATTCTTCTCAAGGTAGTGAGTATGATTATGTAATCTATGCACAAACTTCTGACACTGCACATGCTTGCAATGTAAACCGTTTTAATGTTGCTATAACACGTGCTAAGAAGGGTATATTTTGTGTAATGTGTGATAAAACTTTGTTTGATTCACTTAAGTTTTTTGAGATTAAACATGCAGATTTACACTC---TAGCCAGGTTTGTGGCTTGTTTAAAAATTGTACACGCACTCCTCT---TAATTTACCACCAACTCATGCACACACTTTCTTGTCGTTGTCAGATCAGTTTAAGACTACAGGTGATTTAGCTGTTCAAATAGGTTCAAATAACGTTTGTACTTATGAACATGTTATATCATTTATGGGTTTTAGGTTTGATATTAGTATTCCTGGTAGTCATAGTTTGTTTTGTACACGTGACTTTGCTATTCGCAATGTGCGTGGTTGGTTGGGTATGGATGTTGAAAGTGCTCATGTTTGTGGCGATAACATAGGTACTAATGTTCCTTTACAGGTTGGTTTTTCAAATGGTGTTAATTTTGTTGTGCAAACTGAAGGTTGTGTGTCTACCAATTTTGGTGATGTTATTAAACCTGTTTGTGCAAAATCTCCACCAGGTGAACAATTTAGACACCTTGTTCCTCTTTT---ACGTAAAGGACAACCTTGGTTAATT-------------------------------------TGTCCAATTTGTCTGACATTATTGTCTTTGTTTTGTGGGCAGGTAGTTTGGAATTAAGTACAATGCGTTACTTTGTAAAAATAGGGCCAATTAAATATTGTTATTGTGGTAATTCTGCCACTTGTTATAATTCAGTTAGTAATGAATATTGTTGTTTTAAACATGCATTGGGTTGTGATTATGTTTACAATCCGTATGCTTTTGATATACAACAGTGGGGTTATGTTGGTTCCTTGAGCCAAAACCACCACACATT-TGTAACATTCATAGAAA-GAGCATGATGCCTCTGGTGATGCTGTTATGACACGTTGTTTGGCAGTACATGATTGTTTTGTCAAAAATGTTGATTGGACTGTAACGTACCCCTTTATTGCAAATGAGAAATTTATCAATGGCTGTGGGCGTAATGTCCAGGGACATGTTGTTCGTGCAGCCTTGAAATTGTATAAACAAAGTGTTATT----ACATTGGTAATCCTAAAGGTGTAC-TTGTGCTGTTACTGATGCCAAATGGTACTGTTTATGACAAGCAACCTGTTAATAGTAATGTCAAGTTGTTGGATTATGATTATGCAACTCATGGTCAACTTGATGGTCTTTGTCTATTCTGGAATTGTAATGTTGATATGTATCCAGAATTTTCAATTGTGTGTCGTTTTGACACACGTACTCGTTCTGTTTTTAATTTAGAAGGTGTTAATGGTGGTTCTCTTTATGTTAACAAACATGCGTTTCATACACCAGCATATGATAAACGTGCTTTTGTTAAATTAAAACCTATGCCCTTTTTTTACTTTGATGACAGTGATTGTGATGTTGTGCAAGAACAAGTTAATTATGTACCCCTTCGCGCTAGTAGTTGTGTTACCCGTTGTAATATAGGTGGTGCTGTTTGTTCAAAACATGCAAATTTGTATCAAAAATATGTTGAGGCATATAATACATTTACACAGGCTGGTTTTAACATTTGGGTACCACATAGTTTTGATGTTTATAATTTGTGGCAAATTTTTATTGAAACTAATTTACAAAGTCTTGAAAATATAGCATTTAATGTTGTAAAAAAAGGGTGTTTTACTGGTGTTGATGGTGAGTTACCTGTTGCAGTTGTTAACGACAAAGTTTTTGTTCGCTATGGCGATGTTGACAACTTAGTTTTTACAAATAAAACAACATTGCCTACTAATGTTGCTTTTGAATTGTTTGCAAAACGAAAAATGGGTTTAACACCACCATTGTCTATTCTTAAAAATCTCGGTGTTGTTGCTACATATAAATTTGTTTTATGGGATTATGAAGCTGAAAGACCTTTTACCTCATATACTAAGAGTGTATGTAAATACACTGATTTTAATGAGGATGTTTGTGTTTGTTTTGACAATAGTATTCAGGGTTCGTATGAGCGTTTTACGCTTACTACGAACGCTGTTTTATTTTCTACTGTTGTCAT------------TAAAAATTTAAC-----------------------------------------------------------------------------------------------------------------------------------------------------------------------------------GTGATATGGAGTATGATTTTCTTAACATGGATATGGGTGTTTTTATTAATAAATATGGTCTTGAGGATTTTAATTTTGAACATGTTGTATATGGTGATGTTTCAAAAACTACATTAGGAGGTCTTCATTTGTTGATATCACAGTTTAGGCTTAGTAAAATGGGTGTTTTGAAAGCTGATGATTTTGTCATTGCTTATGACACAACTTTGAGGTGTTGCACTGTTACTTATCCTAATGAACTTAGTTCAAAAGTTGTTTGTACTTATATGGATTTGTTGGTGGACGACTTTGTTTTTATACTAAAGAGTTTAGATCTTGGTGTAATATCTAAAGTTCATGAAGTTATTATAGATAATAAACCTTATAGGTGGATGTTGTGGTGTAAAGATAACCACTTGTCCACTTTTTATCCACAGTTGCAGTC-GCTGAATGGAAGTGTGGTTATGCTATGCCACAAATTTATAAGCTTCAACGTATGTGTTTGGAACCTTGTAATTTATATAATTATGGTGCTGGTATTAAGTTGCCTAGTGGTATAATGTTAAATGTTGTTAAATACACTCAGCTTTGTCAATACCTAAATAGCACTACAATGTGCGTACCTCATAATATGCGTGTTTTGCACTATGGTGCTGGTTCTGACAAAGGTGTGGCACCTGGTACAACTGTTTTAAAACGTTGGCTACCACCTGATGCAATAATCATTGATAATGACATCAATGATTATGTTAGTGATGCAGATTTTAGCATTACAGGTGATTGTGCTACTGTTTACCTTGAAGATAAGTTTGACTTACTTATTTCTGATATGTATGATGGTAGAATTAAATTTTGTGATGGTGAAAACGTCTCTAAAGATGGTTTTTTTACTTATCTTAATGGTGTTATTAGAGAAAAATTAGCTATTGGTGGTAGTGTTGCCATTAAGATTACAGAATATAGTTGGAATAAGTATCTTTATGAATTAATACAGAGATTTGCTTTTTGGACTTTGTTTTGCACGTCTGTTAATACATCCTCTTCAGAAGCTTTTCTTATTGGTATTAATTATTTAGGTGACTTTATTCAAGGTCCTTTTATAGCTGGTAACACTGTTCATGCTAATTATATATTTTGGCGTAATTCTACTATTATGTCTTTGTCATACAATTCAGTTTTAGATCTAAGTAAGTTTGAATGTAAACATAAGGCCACTGTTGTTGTTACACTTAAAGATAGTGATGTAAATGATATGGTTTTGAGTTTGATTAAGAGTGGTAGGTTGTTGTTACGTAATAGTGGCCGT---TTTGGTGGTTTTAGTAATCATTTAGT---CTCAACTA---AATGAAACTTTTC------------TTGAT------TTTGCT---------TATTTTGCCCCTGGTT-------------------------------------------------------------------------------------------------TCTTGCTC-----------------T-----------------------------------------------------------------------------------------------------------------------------------------------------------------------------------------------------------------------------------------------------------------------------------------------------------------------------------------------------------------------------------------------------------------------------------------------------------------------------------------------------------------------------------------------------------------------------------------------------------------------------------------------------------------------------------------------------------------------------------------------------------------------------------------------------------------------------------------------------------------------------------------------------------------------------------------------------------------------------------------------------------------------------------------------------------------------------------------------------------------------------------------------------------------------------------------------------------------------------------------------------------------------------------------------------------------------------------------------------------------------------------------------------------------------------------------------------------------------------------------------------------------------------------------------------------------------------------------------------------------------------------------------------------------------------------------------------------------------------------------------------------------------T---------------CTGATGTTAATTGTAATGGTTATCA------ACATCATTCTGTTTGCTGATGTTATGCGTTACAATCTTAACTTCAGTTCTAATTCTGT---GGATA-------ATCTCAAGAGTGGT------GTTATAGTTTTTAAAACTCTACAGTA-------CGATGTTTTGTTTT-ACTGTAGTAATTCTT------------CT---------------TCGGGCGTTCTAG---ACACCACAATACCTTTTGGCCCTTCCTCTCAACCTTATTACTGTTTTATAAATAGTACCATC--------AACACCACTCATG------------TTAGCACTTTTGTGGGTGTCCTACCACCCATTGTGCGTGAGATTGTTGTTGCTAGAACTGGTCAGTTTTATATTAATGGTTTTAAGTATTTTGATTTGGGTTTTATCGAAGCTGTCAATTTTAATGTCACGA--------------CAGCTAGTGCTACAGATTTTTGGACGGTTGCATTTGCTACTTTTGTTGATGTTTTGGTTAATGTTAGTGCAACTAACATTCAAAACTTACTTTATTGCGATTCTCCATTTGAAAAGTTGCAGTGTGAGCACTTGCAGTTTGGATTGCAAGATGGTTTTTATTCTGCAAATTT--------TCTTGATGATAATGTTTTGCCTGATACTTATGTTGCACTTCCTATTTATTATCAACATACTGATATAA------ATTTTACTGCGACT------GCATCTTTTGGTGGTT--------------------------------------CTTGT---------------------TATGTTTGCAAACCACATCAGGTTAATATATCTCTTAATGGTAATACT---------------------TCAGTGTCT-----------------------------------------------------------------------------------------------------------------------------------------------------------------------------------------------------------------------------------------------------------------------------------------------------------------------------------------------------------------------------------------------------------------------------------------------------------------------------------------------------------------------------------------------------------------------------------------------------------------------------------------------------------------------------------------------------------------------------------------------------------------------------------------------------------------------------------------------------------------------------------------------------------------------------------------------------------------------------------------------------------------------------------------------------------------------------------------------------------------------------------------------------------------------------------------------------------------------------------------------------------------------------------------------------------------------------------------------------------------------------------------------------------------------------------------------------------------------------------------------------------------------------------------------------------------------------------------------------------------------------------------------------------------------------------------------------------------------------------------------------------------------------------------------------------------------------------------------------------------------------------------------------------------------------------------------------------------------------------------------------------------------------------------------------------------------------------------------------------------------------------------------------------------------------------------------------------------------------------------------------------------------------------------------------------------------------------------------------------------------------------------------------------------------------------------------------------------------------------------------------------------------------------------------------------------------------------------------------------------------------------------------------------------------------------------------------------------------------------------------------------------------------------------------------------------------------------------------------------------------------------------------------------------------------------------------------------------------------------------------------------------------------------------------------------------------------------------------------------------------------------------------------------------------------------------------------------------------------------------------------------------------------------------------------------------------------------------------------------------------------------------------------------------------------------------------------------------------------------------------------------------------------------------------------------------------------------------------------------------------------------------------------------------------------------------------------------------------------------------------------------------------------------------------------------------------------------------------------------------------------------------------------------------------------------------------------------------------------------------------------------------------------------------------------------------------------------------------------------------------------------------------------------------------------------------------------------------------------------------------------------------------------------------------------------------------------------------------------------------------------------------------------------------------------------------------------------------------------------------------------------------------------------------------------------------------------------------------------------------------------------------------------------------------------------------------------------------------------------------------------------------------------------------------------------------------------------------------------------------------------------------------------------------------------------------------------------------------------------------------------------------------------------------------------------------------------------------------------------------------------------------------------------------------------------------------------------------------------------------------------------------------------------------------------------------------------------------------------------------------------------------------------------------------------------------------------------------------------------------------------------------------------------------------------------------------------------------------------------------------------------------------------------------------------------------------------------------------------------------------------------------------------------------------------------------------------------------------------------------------------------------------------------------------------------------------------------------------------------------------------------------------------------------------------------------------------------------------------------------------------------------------------------------------------------------------------------------------------------------------------------------------------------------------------------------------------------------------------------------------------------------------------------------------------------------------------------------------------------------------------------------------------------------------------------------------------------------------------------------------------------------------------------------------------------------------------------------------------------------------------------------------------------------------------------------------------------------ACTGATGAAGTGGGTGATAATGTTCAGATTACCTATACCTACAAAATGCTTGTAGCTAAGGATAATAAGAACCTTCCTAAGTTCATTGAGCAGATTAGTGCTTTT---------------------ACTAAACCCAGTTCTATC-AAAGAAATGCAGTCACAATCATCTCATGCTGTTCAGAACACAGTACTT-----------------------------------------------AAT------------------------------------------GCTTCTATTCCAGAATCTAAACCAT------------------------------------------TGGCTGATGATGATTCAGCCATT---------------ATAGAAATTGTCAACGAGGTTT----------------------------------------------------------------------TGCATTAAATTGTT-------------------------------------------------------------------------------------------------------------------------------------------------------------------------------------------------------------TTGTAATTCCAGTTG--------------------------------------------------------------------------------------------------------------------------------------------------------------------------------------------------------------------------------------------------------------------------------------------------------------------------------------------------------------------------------------------------------------------AATGTTTATTA-----------------------------------------------------------------------------------------------------------------------------------------------------------------------------------------------------------------------------------------------------------------------------------------------------------------------------------------------------------------------------------------------------------------------------------------------------------------------------------------------------------------------TTATTAGT-------------------------------------------------------------------TG-------CAACCCCATGCGTTTAGCGCATGA-----------------------TAAGGGTTTAGTCTTACACACAATGGTAGGCCAGTGATAGT-AAAGTGTAA-GTAATTTGCTATCATATTAACATGTCTAGAGGAAAGTCAGAA--------CTTTTTCTGTTTGTGTT-----GTTGGAGTAC--TT--AAAGATCGC-ATAGGCGCGCCAA-CAA----------------------------------------------------------------------------------------------------TGGAAGAGCCAAC----------AACATATCTAAA--AATGTT---------TTGTCTGGTACTTGTTAATGATA----------------------------------------------------------------------------------------------------------------------------------------------------------------------------------------------------------------------------------------------------------------------------------------------------------------------------------------------------------------------------------------------------------------
>AY518894_HumanNL63_Netherlands_1988--
------------------------------------------------------------------------------------------------------------------------------------------------------------------------------------------------------------------------------------------------------------------------------------------------------------------------------------------------------------------------------------------------------------------------------------------------------------------------------------------------------------------------------------------------------------------------------------------------------------------------------------------------------------------------------------------------------------------------------------------------------------------------------------------------------------------------------------------------------------------------------------------------------------------------------------------------------------------------------------------------------------------------------------------------------------------------------------------------------------------------------------------------------------------------------------------------------------------------------------------------------------------------------------------------------------------------------------------------------------------------------------------------------------------------------------------------------------------------------------------------------------------------------------------------------------------ATGATGCACTTTTGCATAGAAATTCATTAGA---CCCTTTTTGCTTTGATGTTAACACTTTACTTTCTAATCAATTACGTCTAGCTTTTCTTGGTGCTTCTGTTACAGAAGATGTTAAATTTGCTGCTAGCACTGGTGTTATTGACATTAGTGCTGGTATGTTTGGTCTTTACGAT---GACATATTGACAAACAATAAACCTTGGTTTGTACGCAAAGCTTCTGGGCTTTTTGATGCAATCTGGGATGCTTTTGTTGCCGCTATTAAGCTTGTGCCAACTACTACTGGTGGTTTGGTTAGGTTTGTTAAGTCTATCGCTTCAACTGTTTTAACTGTTTCTAATGGTGTTATTATTAT---GTGTGCAGATGTTCCAGATGCTTTT-CAACCAGTTTACCGCACATTTACACAAGCTATTTGTGCTGCATTTGATTTTTCTTTAGATGTATTTAAAATTGGTGATGTTAAATTTAAACGACTTGGTGATTATGTTCTTACTGAAAATGCTCTTGTTCGTTTGACTACTGAAGTTGTTCGTGGTGTTCGTGATGCTCGCATAAAGAAAGCCATGTTTACTAAAGTAGTTGTAGGTCCTACAACTGAAGTTAAGTTTTCTGTTATTGAACTTGCCACTGTTAATTTGCGTCTTGTTGATTGTGCACCTGTAGTTTGCCCTAAAGGTAAAATTGTTGTTATTGCTGGACAAGCTTTTTTCTATAGTGGTGGTTTTTATCGTTTTATGGTTGATTCTACAACTGTATTAAATGACCCTGTTTTTACTGGTGAGTTATTTTAT---------ACTATTAAGTTTAGTGGTTTTAAGCTTGATGGTTTTAACCATCAGTTTGTTAATGCT---AGTTCTGCTACAGATGCCATTATTGCTGTTGAGCTGTTGTTATCGGATTTTAAAACTGCAGTTTTTGTGTACACATGTGTGGTTGATGGTTGTAGTGTCATTGTTAGACGTGATGCTACATTCGCCACACATGTGTGTTT---------TAAGGACTGTTATAGTATTTGGGAGCAATTCTGCATTGATAATTGTGGTGAGCCATGGTTTTTGACTGATTATAATGCTATCTTGCAGAGTAATAACCCTCAATGTGCTATTGTTCAAGCA---------TCGGAGTCT---------------------AAAGTTTTGCTTGAGAGGTTTTTACCTAAGTGTCCTGAAATACTGTTGAGTATTGATGATGGCCATTTATGGAATCTTTTTGTTGAAAAGTTTAATTTTGTTACAGATTGGTTAAAAACTCTTAAGCTTACACTTACTTCTAATGGTCTTTTAGGTAATTGTGCCAAACGTTTTAGACGTGTTTTGGTAAAATTGCTTGATGTCTATAATGGTTTTCTTGAAACTGTCTGTAGTGTCGTACACACTGCTGGTGTTTGCATTAAATATTATGCTGTTAATGTTCCATATGTAGTTATTAGTGGTTTTGTAAGTCGTGTAATTCGTAGAGAAAGGTGTGA------CGTGACTTTTCCTTGTGTTAGTTGTGTCACTTTTTTCTATGAATTTTTAGACACGTGTTTTGGTGTTAGTAAACCTAATGCCATTGATGTTGAACATTTAGAGCTTAAAGAAACTGTTTTTGTTGAACCTAAGGATGGTGGTCAATTTTTTGTTTCTGATGATTATCTTTGGTATGTTGTAGATGACATTTATTATCCAGCTTCATGTAATGGTGTATTGCCAGTTGCTTTTACAAAA---TTGGCAGGTGGTAA---------AATATCTTTTTCTGATGATGTTATAGTTCATGATGTTGAACCTACCCATAAAGTCAAGCTCATATTTGAGTTTGAAGATGATGTTGTTACCAGTCTTTGTAAGAAGAGTTTTGGTAAGTCTATTATTTATACAGGT---GATTGGGAAGGTTTACATGAAGTTCTTACATCTGCAATGAATGTCATTGGGCAACATATTAAGTTGCCACAATTTTATATTTATGATGAAGAGGGTGGTTATGATGTTTCTAAACCAGTTATGATTTCACAATGGCCTATT---------------------------------------------------------------------------------------------------------------------------------------------------------------------------------------------------------------------AGTGATGAT---------------------AGTGATG------------------------GTTGTGTTGTTGAA---------------------------GCGAGCACTGATTTTCATCAATTAGAA---------------------------------------------------------------------------------------------------------------------------------------------------------------------------------------------------------------TC------------------------------------------------------------------TGTTAGAGAA---------GAGGTTGATATAATTGAAC------------------------------AACCTTTTGG---------------GGAAGTTGA----ACATGCGCT------------CTCAATTA---GACAACCTTTTTCTTTTTCTTTTAGAGATGAATTGGGTGTTCGTGTTTTAGATCAATCTGATAATAATTGTTGGATTAGTACCACACTTATACAGTTGCAACTTACAAAGCTTTTGGATGA---TTCTATTGAGATGCAATTGTTTAAAGTTGGTAAAGTTGATTCAATTGTTCAAAAGTGTTATGAGTTGTCTCATTTAATTAGTGGTTCACTTGGTGATAGTGGTAAACTTCTTAGTGAACTTCTTAAAGATAAATATACATGTTCTATAACTTTTGAGATGTCTTGTGATTGT---GGTAAAA------AGTTTGATGAGCAAGTTGGTTGTTTGTTTTGGATTATGCCTTACACAAAACTTTTTCAAAAAGGTGAGTGTTGTATTTGTCATAAAATGCAGACTTATAAGCTTGTTAGTATGAAAGGTACTGGTGTGTTTGT---ACAGGATCCAGCACCTATTGACATTGATGCTTTCCCTGTTAGACCTATATGTTCATCTGTATATTTAGGTGTTAAGGGTTC---------TGGTCATTATCAAACAAATTTATACAGTTTTGACAAAGCTATTGATGGTTTTGGTGTCTTTGACATTAAA---------AATAGTAGTGTTAATACTGTTTGTTTTGTTGATGTTGATTTTCATA----------------------------------------------------GTGTAGAAATAGAA------------------------------------------------------GCTGGTGAA------G-------------------------------------------------------TTAAACCTTTTGCTGTATATAAAAATGTTAAATTTTATTTAGGTGATATTTCACACCTTGTAAACTGTGTTTCTTTTGACTTTGTTGTCAATGCTGCTAATGAAAATCTCATGCATGGAGGCGGTGTCGCACGTGCTATTGATATTTTGACTGAAGGTCAACTTCAGTCATTATCTAAAGATTACATTAGTAGTAATGGTCCACTTAAGGTTGGAGCAGGTGTTATGTTGGAGTGTGAAAAATTCAATGTATTTAATGTTGTTGGTCCGCGAACTGGTAAACATGAGCATTCATTACTTGTTGAAGCTTATAATTCTATTTTATTTGAAAATGGTATTCCACTTATGCCTCTTCTTAGTTGTGGTATTTTTGGTGTAAGGATTGAAAATTCTCTTAAAGCTTTGTTTAGTTGTGACATTAATAAACCATTGCAAGTTTTTGTTTATTC------------TTCAAATGAAGAACAAGCTGTTCTTAAGTT-------------------------------------------------------------------------------------TTTAGATGGTTTAGAT---TTAACACCAGTCA--------------------------------------------------------------------------TTGACGATG---------------------------------------------TTGATGTTG----------TT------------------------------------------------------------------------AAACCTTTTA------GAGTTGAAGGTAATTTTTCATTCTTTGATTGTGGTGTCAATGCC------------TTGGATGGTGATA---TT------TACTTATTATTTACTAACTCTATTTTAATGTTGGATAAACAAGGACAATTATTGGACACAAAACTTAATGGTATTTTGCAACAGGCAGTTCTTGATTATCTTGCTACA------GTTAAAACTGTACCAGCTGGTAATTTGGTTAAACT---------TGT---TGTTGAGAGTTGTACCATTTATATGTGTGTTGTACCATCGATAAATGATCTTTCTTTTGATAAAAATCTTGGTCGTTGTGTGCGTAAACTTAATAGATTGAAAACTTGTGTTATTGCCAATGTTCCTGCTATTGATGTTTTGAAAAAGCTTCTTTCAAGTTTGACTTTAACTGTTAAATTTGTTGTAGAGAGTAATGTTATGGATGTTAACGACTGTTTTAAGAATGATAATGTAGTTTTGAAAATTACTGAAGATGGTATTAATGTTAAAGATGTTGTTGTTGAGTCTTCTAAGTCACTTGGTAAACAATTGGGTGTTGTGAGTGATGGTGTTGACTCTTTTGAAGGTG---TTTTACCTATTAATACTGATAC------TGTCTTATCTGTAG---CTCCAGAAGTTGACTGGGTTGCTTTTTACGGTTTTGAAAAGGCAGCACTTTTTGCTTCTTTGGATGTAAAGCCATATGGTTACCCTAATGATTTTGTTGGTGGTTTTAGAGTTCTTGGGACCACCGACAATAATTGTTGGGTTAATGCAACTTGTATAATTTTACAGTATCTTAAGCCTACTTTTAAATCTAAGGGTTTAAATGTTCTTTGGAACAAATTTGTTACAGGTGATGTTGGACCTTTTGTTAGTTTTATTTATTTTATAACTATGTCTTCAAAGGGTCAAAAGGGTGATGCTGAAGAGGCATTATCTAAATTGTCAGAGTATTTGATTAGTGATTCTATTGTTACTCTTGAA---------------CAATATTCAACTTGTGACATTTGTAAAAGTA------------CTGTAGTTGAAGTTAAAAGTGCTGTTGTCTGTGCTAGTGTGCTTAAAGATGGTTGTGATGTTGGTTTTTGTCCACACAGACATAAATTGCGTTCACGTGTTAAGTTTGTTAATGGACGTGTTGTTATTACCAATGT------------TGGTGAACCTATAATTTCACAACCTTCTAAGTTGCTTAATGGTATTGCTTATACAACATTTTCAGGTTCTTTTGATAAC------GGTCACTATGTAGTTTATGATGCTGCTAATAATGCTGTCTATGATGGTG---CTCGTTTATTTGCTTCAGATTTGTCTACTTTAGCTGTTACAGCTATTGTTGTAGTAGGTGGTTGTGTAACATCTAAT---------GTTCCACCAA----------TTGTTAGTGAGAAAATTT-------------CTG----TTATGGATAAACTTGATACTGGTGCACAAAAATTTTTCCAATTTGGTGATTTTGTTATGAATAACATTGTTC-TGTTTTTAACTTGGTTGCTTAGTATGTTTAGTCTTTTACGTACTTCTATTATGAAGCATGATATTAAAGTTATTGCCAAGGCTCCTAAACGTACAGGTGTTATTTTGACACGTAGTTTTAAGTATAACATTAGATCTGCTTTGTTTGTTGTAAAGCAGAAGTGGTGTGTTATTGTTACTTTGTTTAAGTTCTTATTGTTATTATATGCTATTTATGCACTTGTTTTTATGATTGTGCAATTTAGTCCTTTTAATAGTCTTTTATGTGGTGACATTGTAAGTGGTTATGAAAAATCCACTTTTAATAAGGATATTTATTGTGGTAATTCTATGGTTTGTAAGATGTGTTTGTTTAGTTATCAAGAGTTTAATGATTTGGATCATACTAGTCTTGTTTGGAAGCACATTCGTGATCCTATATTAATCAGTTTACAACCATTTGTTATACTTGTTATTTTGTTAATTTTTGGTAATATGTATTTGCGTTTTGGACTTTTATATTTTGTTGCACAATTTATTAGTACTTTTGGTTCTTTCTTAGGCTTTCATCAGAAACAGTGGTTTTTACATTTTGTGCCGTTTGATGTTTTATGTAATGAGTTTTTAGCTACATTTATTGTCTGCAAAATTGTTTTATTTGTTAGACATATTATTGTTGGCTGTAATAATGCTGACTGTGTAGCTTGTTCTAAAAGTGCTAGACTTAAACGTGTACCACTTCAAACTATTATTAATGGTATGCATAAATCATTCTATGTTAATGCTAATGGTGGTACTTGT---TTCTGTAATAAACATAACTTCTTTTGTGTTAATTGTGATTCTTTTGGGCCTGGTAATACTTTTATTAATGGTGATATTGCAAGAGAGCTTGGTAATGTTGTTAAAACAGCTGTTCAACCCACAGCTCCTGCATATGTTATTATTGATAAGGTAGATTTTGTTAATGGATTTTATCGTCTTTATAG------TGGTGACACTTTTTGGCGGTATGACTTTGACATTACTGAATCTAAGTATAGTTGTAAAGAGGTTCTGAAGAATTGTAATGTTTTAGAAAATTTTATTGTTTACAATAATAGTGGTAGTAACATTACACAGATTAAAAATGCTTGTGTTTATTTTTCTCAATTGTTGTGTGAACCTATAAAGTTGGTAAATTCAGAGTTGTTGTCAACTTTATCAGTTGATTTTAATGGTGTTTTGCATAAGGCATATGTTGATGTTTTGTGTAATAGTTTTTTTAAGGAGCTAACTGCTAACATGTCCATGGCTGAATGTAAAGCTACACTTGGTTT---GACTGTTTCTGATGATGATTTTGTTTCAGCTGTTGCCAATGCACATAGGTATGACGTTTTGCTTTCAGATTTGTCATTTAATAATTTTTTTATTTCTTATGCTAAACCTGAAGATAAGTTGTCCGTTTATGACATTGCTTGTTGTATGCGTGCCGGTTCTAAGGTTGTTAACCATAATGTTTTAATCAAAGAGTCAATACCTATTGTTTGGGGTGTCAAGGACTTTAATACTCTTTCTCAAGAAGGTAAGAAGTACCTTGTTAAAACAACTAAAGCAAAGGGTTTGACTTTTTTATTAACTTTTAATGATAACCAAGCAATTACACAAGTTCCTGCTACTAGTATAGTTGCAAAACAGGGTGCTGG----------------TTTTAAACGT-ACTTATAATT-TTCTGTGGTATGTATGTTTATTTGTTGTTGCATTGTTTATTGGTGTCTCAT---TTATTGATTATACAACCACTGTAACTAGCTTTCATGGTTATGATTTTAAGTACATTGAGAATGGTCAGTTGAAGGTGTTTGAAGCACCTTTACACTGTGTTCGTAATGTTTTTGATAATTTTAATCAATGGCATGAGGCTAAGTTTGGTGTTGTTACTACTAATAGTGATAAATGTCCTATAGTTGTTGGTGTTTCAGAGCGTATTAATGTTGTTCCTGGTGTTCCAACAAATGTATATTTGGTAGGAAAGACTCTTGTTTTTACATTACAGGCTGCTTTTGGAAACACAGGTGTTTGTTATGACTTTGATGGTGTTACCACTAGTGATAAGTGTATTTTTAATTCTGCTTGTACTAGGTTGGAAGGTTTGGGTGGTGACAATGTTTATTGTTACAACACTGATCTTATTGAAGGTTCTAAACCTTATAGTATTTTACAGCCCAATGCTTATTATAAGTATGATGTTAAAAATTATGTACGTTTTCCAGAAATTTTAGCTAGAGGTTTTGGCTTACGTACTATTAGAACTTTGGCTACACGTTATTGTAGAGTTGGTGAATGCCGTGACTCACATAAAGGTGTTTGTTTTGGTTTTGATAAATGGTATGTTAATGATGGACGTGTTGATGACGGTTACATTTGTGGTGATGGTCTTATAGACCTTCTTGTTAATGTACTCTCAATCTTTAGTTCATCTTTTAGCGTTGTGGCTATGTCTGGACATATGTTGTTTAATTTTCTTTTTGCAGCATTTATTACATTTTTGTGCTTTTTAGTTACTAAATTTAAACGTGTTTTTGGTGATCTTTCTTATGGTGTTTTTACTGTTGTTTGTGCAACTTTGATTAATAACATTTCTTATGTTGTTACTCAAAATTTATTTTTTATGTTGCTTTATGCTATTTTGTATTTTGTTTTTACTAGGACAGTGCGTTATGCTTGGATTTGGCATATTGCATACATTGTTGCATACTTCTTGTTAATACCATGGTGGCTTCTCACATGGTTTAGTTTTGCTGCATTTTTAGAGCTTTTACCTAATGTTTTTAAGTTAAAAATCTCTACTCAATTGTTTGAAGGTGATAAGTTTATAGGTACTTTTGAGAGTGCTGCTGCAGGTACATTTGTTCTTGACATGCGTTCTTATGAAAGGCTGATAAATACTATTTCACCTGAGAAACTTAAGAATTATGCTGCAAGTTATAATAAATATAAATATTATAGTGGTAGTGCTAGTGAGGCTGATTATCGTTGTGCTTGTTATGCTCATTTAGCCAAGGCTATGTTAGATTACGCAAAAGATCATAATGACATGTTATATTCTCCACCTACCATTAGCTACAATTCCACCTTACAATCTGGTCTTAAGAAGATGGCACAACCATCTGGTTGTGTTGAGAGATGTGTGGTTCGCGTCTGTTATGGTAGTACTGTGCTTAATGGAGTTTGGTTAGGTGACACTGTTACTTGTCCTAGACATGTCATAGCACCATCAACCACTGTTCTTATTGATTATGATCATGCATATAGTACTATGCGTTTGCATAATTTTTCAGTGTCTCATAATGGTGTCTTCTTGGGAGTTGTTGGTGTTACAATGCATGGTTCTGTGTTGCGTATTAAGGTTTCACAATCTAATGTACATACACC---TAAACATGTTTTTAAAACGTTGAAACCTGGTGCTTCTTTTAATATTTTAGCATGTTATGAAGGTATTGCATCTGGTGTTTTTGGTGTTAATTTACGTACAAACTTTACTATTAAAGGTTCTTTTATAAATGGAGCTTGTGGTTCTCCTGGTTATAATGTTAGAAATGATGGTACTGTTGAGTTTTGTTATTTACACCAAATTGAGTTAGGTAGTGGTGCTCATGTTGGTTCTGATTTTACTGGTAGTGTTTATGGTAATTTTGATGACCAACCTAGTTTGCAAGTTGAGAGTGCCAACCTTATGCTATCAGATAATGTTGTTGCCTTTTTGTATGCTGCTTTGTTGAATGGTTGTAGGTGGTGGTTGCGTTCAACTAGAGTTAATGTTGATGGTTTTAATGAATGGGCTATGGCTAATGGTTATACAATTGTTTCTAGTGTTGAGTGCTATTCTATTTTGGCAGCAAAAACTGGTGTTAGTGTTGAACAATTGTTAGCTTCCATTCAACATCTTCATGAAGGTTTTGGTGGTAAAAACATACTTGGTTATTCTAGTTTATGTGATGAGTTCACACTAGCTGAAGTTGTGAAGCAGATGTATGGTGTTAACTTGCAAAGTGGTAAGGTTATTTTTGGTTTAAAAACAATGTTTTTATTTAGCGTTTTCTTCACAATGTTTTGGGCAGAACTCTTTATTTATACAAACACTATATGGATAAACCCTGTTATACTTACACCTATATTTTGTTTACTTTTGTTTTTGTCATTAGTTTTAACTATGTTTCTTAAACATAAGTTTTTGTTTTTGCAAGTATTTTTATTACCTACTGTTATTGCAACTGCTTTATATAATTGTGTTTTGGATTATTACATAGTAAAATTTTTGGCTGACCATTTTAACTATAATGTTTCAGTATTACAAATGGATGTTCAGGGTTTAGTTAATGTTTTGGTCTGTTTATTTGTTGTATTTTTAC---------ACACATGGCGTTTTTCTAAAGAAC------GTTTCACACATTGGTTTACATATGTGTGTTCTCTTATAGCAGTTGCTTACACTTATTTTTATAGTGGTGACTTTTTGAGTTTGCTTGTTATGTTTTTATGTGCTATATCTAGTGATTGGTACATTGGTGCCATTGTTTTTAGGTTGTCACGTTTGATTATATTTTTTTCACCTGAAAGTGTATTTAGTGTTTTTGGTGATGTGAAACTCACTTTAGTTGTTTATTTAATTTGTGGTTATTTAGTTTGTACTTATTGGGGCATTTTGTATTGGTTCAATAGGTTTTTTAAATGTACTATGGGTGTTTATGATTTTAAGGTGAGTGCTGCTGAATTTAAATACATGGTTGCTAATGGACTTCATGCACCATATGGACCTTTTGATGCACTTTGGTTATCATTCAAATTACTTGGTATTGGTGGTGACCGTTGTATAAAAATTTCAACTGTCCAATCCAAACTGACTGATTTGAAGTGTACTAATGTTGTGTTATTGGGTTGTTTGTCTAGTATGAACATTGCAGCTAATTCTAGTGAATGGGCTTATTGTGTTGATTTACACAATAAGATTAATCTTTGTGATGACCCAGAAAAAGCTCAAGGTATGTTGTTAGCACTCCTTGCGTTCTTTCTAAGTAAACATAGTGATTTTGGTCTTGATGGCCTTATTGATTCTTATTTTGATAATAGTAGCACCCTGCAGAGTGTTGCTTCATCATTTGTTAGTATGCCATCATATATTGCTTATGAAAATGCTAGACAAGCTTATGAGGATGCTATTGCTAATGGATCTTCTTCTCAACTTATTAAACAATTGAAGCGTGCCATGAATATCGCAAAGTCTGAATTTGATCATGAGATATCTGTTCAGAAGAAAATTAATAGAATGGCTGAACAAGCTGCTACTCAGATGTATAAAGAAGCACGCTCTGTTAATAGAAAATCTAAAGTTATTAGTGCTATGCACTCTTTACTTTTTGGAATGTTAAGACGTTTGGATATGTCTAGTGTTGAAACTGTTTTGAATTTAGCACGTGATGGTGTTGTGCCATTGTCAGTTATACCTGCAACTTCAGCTTCCAAACTAACTATTGTTAGTCCAGATCTTGAATCTTATTCTAAGATTGTTTGTGATGGTTCTGTTCATTATGCTGGAGTTGTTTGGACACTTAATGATGTTAAAGACAATGATGGTAGACCTGTTCATGTTAAAGAGATTACAAGGGAGAATGTTGAAACTTTGACATGGCCTCTTATCCTTAATTGTGAACGTGTTGTTAAACTTCAAAATAATGAAATTATGCCTGGTAAACTTAAGCAAAAACCTATGAAAGCTGAGGGTGATGGTGGTGTTTTAGGTGATGGTAATGCTTTGTATAATACTGAGGGTGGTAAAACTTTTATGTATGCTTATATTTCTAATAAAGCTGACCTTAAATTTGTTAAGTGGGAGTATGAGGGTGGTTGCAACACAATCGAGTTAGACTCTCCTTGTCGATTTATGGTC---GAAACACCTAATGGTCCTCAAGTGAAGTATTTGTATTTTGTTAAAAATTTAAATACCTTACGTAGAGGTGCCGTTCTTGGTTTTATAGGTGCCACAATTCGTCTACAAGCTGGTAAACAAACTGAATTGGCTGTTAATTCTGGACTTTTAACTGCTTGTGCTTTTTCTGTTGATCCAGCAACCACTTACTTGGAAGCTGTTAAACATGGTGCAAAACCTGTAAGTAATTGTATTAAGATGTTATCTAATGGTGCTGGTAATGGTCAAGCTATAACAACTAGTGTAGATGCTAACACCAATCAAGATTCTTATGGTGGAGCGTCTATTTGTTTGTATTGTCGGGCCCACGTTCCTCACCCTAGTATGGATGGTTACTGTAAGTTTAAGGGTAAATGTGTTCAGGTTCCTATTGGTTGTTTGGATCCTATTAGGTTTTGTTTAGAAAATAATGTGTGTAATGTTTGTGGTTGTTGGTTGGGACACGGGTGTGCTTGTGATCGTACAA------CCATTCAAAGTG---TTGACATTTCTTATTTAAACGAGCAAGGGGTTCTAGTGCAGCTCGACTAGAACCCTGTAATGGCACGGACATCGATAAGTGTGTTCGTGCTTTTGACATTTATAATAAAAATGTTTCATTCTTGGGTAAGTGTTTGAAGATGAACTGTGTTCGTTTTAAAAATGCTGATCTTAAGGATGGTTATTTTGTTATAAAGAGGTGTACTAAGTCGGTTATGGAACACGAGCAATCCATGTATAACCTACTTAACTTTTCTGGTGCTTTGGCTGAGCATGATTTCTTTACTTGGAAAGATGGCAGAGTCATTTATGGTAATGTTAGTAGACATAATCTTACTAAATATACTATGATGGACTTGGTTTATGCTATGCGTAACTTTGATGAACAAAATTGTGATGTTCTAAAAGAAGTATTAGTTTTAACTGGTTGTTGTGACAATTCTTATTTTGATAGTAAGGGTTGGTATGACCCAGTTGAAAATGAAGATATACATAGAGTTTATGCATCTCTTGGCAAAATTGTAGCTAGAGCTATGCTTAAATGCGTTGCTCTATGTGATGCGATGGTTGCTAAAGGTGTTGTTGGTGTTTTAACATTAGATAACCAAGATCTTAATGGTAACTTTTATGATTTTGGTGATTTTGTTGTTAGCTTACCTAATATGGGTGTTCCCTGTTGTACATCATATTATTCTTATATGATGCCTATTATGGGTTTAACTAATTGTTTAGCTAGTGAGTGTTTTGTCAAGAGTGATATTTTTGGTAGTGATTTTAAAACTTTTGATTTGCTTAAGTATGATTTCACTGAACATAAAGAAAATTTATTCAATAAGTACTTTAAGCATTGGAGTTTTGATTATCATCCTAATTGTAGTGACTGTTATGATGATATGTGTGTTATACATTGTGCTAATTTTAATACACTATTTGCCACAACTATACCAGGTACTGCTTTTGGTCCACTATGTCGTAAAGTTTTTATAGATGGTGTTCCACTTGTTACAACTGCTGGTTATCATTTTAAGCAATTAGGTTTGGTTTGGAATAAAGATGTTAACACACACTCAGTTAGGTTGACAATCACTGAACTTTTGCAATTTGTTACTGACCCTTCCTTGATAATAGCTTCTTCTCCAGCACTCGTTGATCAACGCACTATTTGTTTTTCTGTTGCAGCATTGAGTACTGGTTTGACAAATCAAGTTGTTAAGCCAGGTCATTTTAATGAAGAGTTTTATAACTTTCTTCGTTTAAGAGGTTTCTTTGATGAAGGTTCTGAACTTACATTAAAACATTTCTTCTTCGCACAGAATGGTGATGCTGCTGTTAAAGATTTTGACTTTTACCGTTATAATAAGCCTACCATTTTAGATATTTGTCAAGCTAGAGTTACATATAAGATAGTCTCTCGTTATTTTGACATTTATGAAGGTGGCTGTATTAAGGCATGTGAAGTTGTTGTAACAAATCTTAATAAGAGTGCTGGTTGGCCATTAAATAAGTTTGGTAAAGCTAGTTTGTATTACGAATCTATATCTTATGAAGAACAGGATGCTTTGTTTGCTTTGACAAAGCGTAATGTCCTCCCTACTATGACACAGCTGAATCTTAAGTATGCTATTAGTGGTAAAGAACGTGCTAGAACTGTTGGTGGTGTTTCTCTGTTGTCCACAATGACCACAAGACAATACCATCAAAAACATCTTAAATCCATTGTTAATACACGCAATGCCACTGTTGTTATTGGTACTACCAAATTTTATGGTGGTTGGAATAATATGTTGCGTACTTTAATTGATGGTGTTGAAAACCCTATGCTCATGGGTTGGGATTATCCCAAATGTGATAGAGCTTTGCCTAACATGATACGTATGATTTCAGCCATGGTGTTGGGTTCTAAGCATGTTAATTGTTGTACTGTAACAGATAGGTTTTATAGGCTTGGTAACGAGTTGGCACAAGTTTTAACAGAAGTTGTTTATTCTAATGGTGGTTTTTATTTTAAGCCAGGTGGTACGACTTCTGGTGACGCTAGTACAGCTTATGCTAATTCTATTTTTAACATTTTTCAAGCCGTGAGTTCTAACATTAACAGGTTGCTTAGTGTCCCATCAGATTCATGTAATAATGTTAATGTTAGGGATCTACAACGACGTCTGTATGATAATTGCTATAGGTTAACTAGTGTTGAAGAGTCATTCATTGATGATTATTATGGTTATCTTAGGAAACATTTTTC-AATGATGATTCTCTCTGATGACGGTGTTGTCTGTTATAACAAGGATTATGCTGAGTTAGGTTATATAGCAGACATTAGTGCTTTTAAAGCCACTTTGTATTACCAGAATAATGTCTTTATGAGTACTTCTAAATGTTGGGTTGAAGAAGATTTAACTAAGGGACCACATGAGTTTTGTTCCCAGCATACTATGCAAATAGTTGATAAAGATGGTACCTATTATTTGCCTTACCCAGATCCTAGTAGGATCTTGTCAGCTGGTGTTTTTGTTGATGATGTTGTTAAGACAGATGCTGTTGTTTTGTTA-AACGTTATGTGTCTTTAGCTATTGATGCATACCCTCTTTCAAAACACCCTAATTCTGAATATCGTAAGGTTTTTTACGTATTACTTGATTGGGTTAAGCATCTTAACAAAAATTTGAATGAGGGTGTTCTTGAATCTTTTTCTGTTACACTTCTTGATAATCAAGAAGATAAGTTTTGGTGTGAAGATTTTTATGCTAGTATGTATGAAAATTCTACAATATTGCAAGCTGCTGGCTTATGTGTTGTTTGTGGTTCACAAACTGTTCTTCGTTGTGGTGATTGTCTGCGTAAGCCTATGTTGTGCACTAAATGTGCATATGATCATGTATTTGGTACCGACCACAAGTTTATTTTGGCTATAACACCGTATGTATGTAATGCATCAGGTTGTGGTGTTAGTGATGTTAAAAAATTGTATCTTGGTGGTTTGAATTACTATTGTACAAATCATAAACCACAGTTGTCTTTTCCATTATGTTCTGCTGGTAATATATTTGGTTTATATAAAAATTCAGCAACTGGTTCCTTAGATGTTGAAGTTTTTAATAGGCTTGCAACGTCTGATTGGACTGATGTTAGGGACTATAAACTTGCTAATGATGTTAAAGATACACTTAGACTCTTTGCGGCTGAAACTATTAAAGCTAAAGAAGAGAGTGTTAAGTCTTCTTATGCTTTTGCAACTCTTAAAGAGGTTGTTGGACCTAAAGAATTGCTTCTTAGTTGGGAAAGTGGTAAAGTTAAACCACCTTTGAATCGTAATTCTGTTTTCACCTGTTTTCAAATAAGTAAGGACTCAAAATTCCAAATAGGTGAGTTCATCTTTGAAAAGGTTGAATATGGTTCTGATACTGTTACGTATAAGTCTACTGTAACCACTAAGTTAGTTCCTGGTATGATTTTTGTCTTAACATCTCACAATGTTCAACCTTTACGTGCACCAACTATTGCAAACCAAGAGAAGTATTCTAGCATTTATAAATTGCACCCTGCTTTTAATGTCAGTGATGCATATGCTAATTTGGTTCCATATTACCAACTTATTGGTAAACAAAAGATAACTACAATACAGGGTCCTCCTGGTAGTGGTAAGTCACATTGTTCCATTGGACTTGGATTGTACTATCCAGGTGCGCGTATTGTTTTTGTTGCTTGTGCCCATGCTGCTGTTGATTCCTTATGTGCAAAAGCTATGACTGTTTATAGCATTGATAAGTGTACTAGGATTATACCTGCAAGAGCTCGGGTTGAGTGTTATAGTGGCTTTAAACCAAATAACACTAGTGCACAATACATATTTAGCACTGTTAACGCATTACCTGAGTGTAATGCTGATATTGTTGTTGTAGATGAAGTTTCAATGTGTACAAATTATGACCTTTCTGTTATTAATCAGCGTTTATCATATAAACATATTGTTTATGTTGGTGATCCACAACAACTTCCTGCACCTAGAGTAATGATTACTAAAGGTGTTATGGAGCCTGTTGATTATAACGTTGTTACTCAACGTATGTGTGCTATAGGCCCTGATGTTTTTCTTCATAAATGTTATAGATGTCCTGCTGAAATAGTTAATACAGTTTCTGAACTTGTTTATGAGAACAAGTTTGTCCCTGTTAAACCTGCTAGTAAACAGTGTTTTAAAATCTTTTTTAAGGGTAATGTACAGGTTGACAATGGCTCTAGTATTAACAGAAAGCAGCTTGAAATAGTTAAGCTGTTTTTAGTTAAAAATCCAAGTTGGAGTAAGGCTGTGTTTATTTCTCCTTATAATAGTCAGAATTATGTTGCTAGTAGATTTTTAGGACTTCAAATTCAAACTGTTGATTCTTCTCAAGGTAGTGAGTATGATTATGTAATCTATGCACAAACTTCTGACACTGCACATGCTTGCAATGTAAACCGTTTTAATGTTGCTATAACACGTGCTAAGAAGGGTATATTTTGTGTAATGTGTGATAAAACTTTGTTTGATTCACTTAAGTTTTTTGAGATTAAACATGCAGATTTACACTC---TAGCCAGGTTTGTGGCTTGTTTAAAAATTGTACACGCACTCCTCT---TAATTTACCACCAACTCATGCACACACTTTCTTGTCGTTGTCAGATCAGTTTAAGACTACAGGTGATTTAGCTGTTCAAATAGGTTCAAATAATGTTTGTACTTATGAACATGTTATATCATTTATGGGTTTTAGGTTTGATATTAGTATTCCTGGTAGTCATAGTTTGTTTTGTACACGTGACTTTGCTATTCGTAATGTGCGTGGTTGGTTGGGTATGGATGTTGAAAGTGCTCATGTTTGTGGCGATAACATAGGTACTAATGTTCCTTTACAGGTTGGTTTTTCAAATGGTGTTAATTTTGTTGTGCAAACTGAAGGTTGTGTGTCTACCAATTTTGGTGATGTTATTAAACCTGTTTGTGCAAAATCTCCACCAGGTGAACAATTTAGACACCTTGTTCCTTTTTT---ACGTAAAGGACAACCTTGGTTAATTGTTCGTAGACGCATTGTGCAAATGATATCTGATTATTTGTCCAATTTGTCTGACATTCTTGTCTTTGTTTTGTGGGCAGGTAGTTTGGAATTAACTACAATGCGTTACTTTGTAAAAATAGGGCCAATTAAATATTGTTATTGTGGTAATTCTGCCACTTGTTATAATTCAGTTAGTAATGAATATTGTTGTTTTAAACATGCATTGGGTTGTGATTATGTTTACAATCCGTATGCTTTTGATATACAACAGTGGGGTTATGTTGGTTCCTTGAGCCAGAACCACCACACGTTCTGTAACATTCATAGAAACGAGCATGATGCTTCTGGTGATGCTGTTATGACACGTTGTTTGGCAGTACATGATTGTTTTGTCAAAAATGTTGATTGGACTGTAACGTACCCCTTTATTGCAAATGAGAAATTTATCAATGGCTGTGGGCGTAATGTCCAGGGACATGTTGTTCGCGCAGCCTTGAAATTGTATAAACCTAGTGTTATTCATGATATTGGTAATCCTAAAGGTGTACGTTGTGCTGTTACTGATGCCAAATGGTACTG-TTATGACAAGCAACCTGTTAATAGTAATGTCAAGTTGTTGGATTATGATTATGCAACCCATGGTCAACTTGATGGTCTTTGTTTATTCTGGAATTGTAATGTTGATATGTATCCAGAATTTTCAATTGTGTGTCGCTTTGACACACGTACTCGTTCTGTTTTTAATTTAGAAGGTGTTAATGGTGGTTCTCTTTATGTTAACAAACATGCGTTTCATACACCAGCATATGATAAACGTGCTTTTGTTAAATTAAAACCTATGCCCTTTTTTTACTTTGATGACAGTGATTGTGATGTTGTGCAAGAACAAGTTAATTATGTACCCCTTCGCGCTAGTAGTTGTGTTACCCGTTGTAATATAGGTGGTGCTGTTTGTTCAAAACATGCAAATTTGTATCAAAAATATGTTGAGGCATATAATACATTTACACAGGCTGGTTTTAACATTTGGGTACCACATAGTTTTGATGTTTATAATTTGTGGCAAATTTTTATTGAAACTAATTTACAAAGTCTTGAAAATATAGCATTTAATGTTGTAAAAAAAGGGTGTTTTACTGGTGTTGATGGTGAGTTACCTGTTGCAGTTGTTAACGACAAAGTTTTTGTTCGCTATGGCGATGTTGACAACTTGGTTTTTACAAATAAAACAACATTGCCTACTAATGTTGCTTTTGAATTGTTTGCAAAACGAAAAATGGGTTTAACACCACCATTGTCTATTCTCAAAAATCTTGGTGTTGTTGCTACATATAAATTTGTTTTATGGGATTATGAAGCTGAAAGACCTTTTACCTCATATACTAAGAGTGTATGTAAATACACTGATTTTAATGAGGATGTTTGTGTTTGTTTTGACAATAGTATTCAGGGTTCGTATGAGCGTTTTACGCTTACTACGAACGCTGTTTTATTTTCTACTGTTGTCAT------------TAAAAATTTAACACCTATAAAGTTGAATTTTGGTATGTTGAATGGTATGCCAGTTTCTTCTATTAAGAGTGATAAAGGTGTTGAAAAATTAGTTAATTGGTACACATATGTTCGTAAAAATGGTCAATTTCAAGATCATTATGATGGTTTTTACACTCAAGGTAGGAATTTATCAGACTTTACACCAAGAAGTGATATGGAGTATGATTTTCTTAACATGGATATGGGTGTTTTTATTAATAAATATGGTCTTGAGGATTTTAATTTTGAACATGTTGTATATGGTGATGTTTCAAAAACTACATTAGGAGGTCTTCATTTGTTGATATCACAGTTTAGGCTTAGTAAAATGGGTGTTTTGAAAGCTGATGATTTTGTCACTGCTTCTGACACAACTTTGAGGTGCTGTACTGTTACTTATCTTAATGAACTTAGTTCAAAAGTTGTTTGTACTTATATGGATTTGTTGTTGGACGACTTTGTTACTATACTAAAGAGTTTAGATCTTGGTGTAATATCTAAAGTTCATGAAGTTATTATAGATAATAAACCTTATAGGTGGATGTTGTGGTGTAAAGATAACCACTTGTCCACTTTTTATCCACAGTTGCAGTCTGCTGAATGGAAGTGTGGTTATGCTATGCCACAAATTTATAAGCTTCAACGTATGTGTTTGGAACCTTGTAATTTATATAATTATGGTGCTGGTATTAAGTTGCCTAGTGGTATAATGTTAAATGTTGTTAAATACACTCAGCTTTGTCAATACCTAAATAGCACTACAATGTGCGTACCTCATAATATGCGTGTTTTGCACTATGGTGCTGGTTCTGACAAAGGTGTGGCACCTGGTACAACTGTTTTAAAACGTTGGCTACCACCTGATGCAATAATCATTGATAATGATATCAATGATTATGTTAGTGATGCAGATTTTAGCATTACAGGTGATTGTGCTACTGTTTACCTTGAAGATAAGTTTGACTTACTTATTTCTGATATGTATGATGGTAGAATTAAATTTTGTGATGGTGAAAACGTCTCTAAAGATGGTTTTTTTACTTATCTTAATGGTGTTATTAGAGAAAAATTAGCTATTGGTGGTAGTGTTGCCATTAAGATTACAGAATATAGTTGGAATAAGTATCTTTATGAATTAATACAAAGATTTGCTTTTTGGACTTTGTTCTGCACGTCTGTTAATACATCCTCTTCAGAAGCTTTTCTTATTGGTATTAATTATTTAGGTGACTTTATTCAAGGTCCTTTTATAGCTGGTAACACTGTTCATGCTAATTATATATTTTGGCGTAATTCTACTATTATGTCTTTGTCATACAATTCAGTTTTAGATTTAAGTAAGTTTGAATGTAAACATAAGGCCACTGTTGTTGTTACACTTAAAGATAGTGATGTAAATGATATGGTTTTGAGTTTGATTAAGAGTGGTAGG------------------------------------------------------------------------------------------------------------------------------------------------------------------------------------------------------------------------------------------------------------------------------------------------------------------------------------------------------------------------------------------------------------------------------------------------------------------------------------------------------------------------------------------------------------------------------------------------------------------------------------------------------------------------------------------------------------------------------------------------------------------------------------------------------------------------------------------------------------------------------------------------------------------------------------------------------------------------------------------------------------------------------------------------------------------------------------------------------------------------------------------------------------------------------------------------------------------------------------------------------------------------------------------------------------------------------------------------------------------------------------------------------------------------------------------------------------------------------------------------------------------------------------------------------------------------------------------------------------------------------------------------------------------------------------------------------------------------------------------------------------------------------------------------------------------------------------------------------------------------------------------------------------------------------------------------------------------------------------------------------------------------------------------------------------------------------------------------------------------------------------------------------------------------------------------------------------------------------------------------------------------------------------------------------------------------------------------------------------------------------------------------------------------------------------------------------------------------------------------------------------------------------------------------------------------------------------------------------------------------------------------------------------------------------------------------------------------------------------------------------------------------------------------------------------------------------------------------------------------------------------------------------------------------------------------------------------------------------------------------------------------------------------------------------------------------------------------------------------------------------------------------------------------------------------------------------------------------------------------------------------------------------------------------------------------------------------------------------------------------------------------------------------------------------------------------------------------------------------------------------------------------------------------------------------------------------------------------------------------------------------------------------------------------------------------------------------------------------------------------------------------------------------------------------------------------------------------------------------------------------------------------------------------------------------------------------------------------------------------------------------------------------------------------------------------------------------------------------------------------------------------------------------------------------------------------------------------------------------------------------------------------------------------------------------------------------------------------------------------------------------------------------------------------------------------------------------------------------------------------------------------------------------------------------------------------------------------------------------------------------------------------------------------------------------------------------------------------------------------------------------------------------------------------------------------------------------------------------------------------------------------------------------------------------------------------------------------------------------------------------------------------------------------------------------------------------------------------------------------------------------------------------------------------------------------------------------------------------------------------------------------------------------------------------------------------------------------------------------------------------------------------------------------------------------------------------------------------------------------------------------------------------------------------------------------------------------------------------------------------------------------------------------------------------------------------------------------------------------------------------------------------------TCCTTATTATGAA---TTTGAAAAGGTCCACGTTCAATA-----------------------ATGCCTTTCGGTGGCCTATTTCAACTTACTCTTGAAAGTACTATTAATAAGAGTGTGGCTAATCTCAAATTACCA----CCTCATGATGTTACTGTCTTGCG---------TGACAATCTTAAACCTGTTACTACACTTAGTACTATCACTGCTTATTTGTTAGTTAGTTTGTTTGTCACTTATTTTGC-TTTATTCAAACCTCTTACTGCTAGAGGTCGTGTTGCTTGTTTTGTTTTAAAACTATTGACACTATCTGTCTATGTGCCTTTATTGGTTCTTTTTGGTATGTATCTTGACAGTTTTATAATTTTTTTTTCTACGCTGTTGTTTCGATTCATACATGTTGGCTATTATGCCTATCTCTATAAAAATTTTTCATTTGTTTTGTTCAATGTTACTAAACTATGCTTCGTTTCAGGCAAGTGTTGGTATCTTGAACAATCATTTTATGAAAATCGTTTT--GCTGCTATTTATGGTGGTGACCACTATGTCGTTTTAGGTGGTGAAACTATTACTTTTGTTTCTTTTGATGACCTTTATGTTGCTATTAGAGGTTCTTGTGAAAAGAACCTACAACTTATGCGTAAGGTTGACTTGTATAATGGTGCTGTCATTTACATTTTTGCCGAAGAGCCTGTTGTTGGTATAGTT---------TAC---TCCTCT------------------------CAACTATACGAAGATGT------------------------------------------------------------------------------------------------------------------------------------------------------------------------------------------------------------------------------------------------------------------------------------------------------------------------------------------------------------------------------------------------------------------------------------------------------------------------------------------------------------------------------------------------------------------------------------------------------------------------------------------------------------------------------------------------------------------------------------------------------------------------------------------------------------------------------------------------TCCTTCGATTAATTGATGACAATGGCATTGTCCTCAATTCTATTTTATGGCTCCTTGTTATGATATTTTTCTTTGTGTTGGCAATGACCTTTATTAAACTGATTCAATTGTGTTTTACTTGTCATTATTTTTTTAGTAGGACATTATATCAACCAGTTTATAAAATTTTTCTTGCTTACCAAGATTATATGCAAATAGCACCTGTTCCAGCTGAAGTACTAAATGTCTAAACTAAACG----------------ATGTCTAAT------------------------------------------------AGTAGTGTG---------------------------------------CCTC---TTTCAGAGG-TTTATGTCCATTTACGTAACTGGAACTTTAGTTGGAATTTAATTCTAACAGTTTTTATAGTTGTGTTGCAGTATGGGCATTATAAGTATAGCAGACTTCTTTATGGTTTAAAGATGTCTGTTTTATGGTGTTTATGGCCACTTGTTCTAGCTTTGTCTATTTTTGACTGTTTTGTCAATTTTAATGTGGACTGGGTCTTTTTTGGTTTTAGTATTCTTATGTCTATTATTACACTTTGTTTATGGGTTATGTATTTTGTTAATAGTTTCAGACTTTGGCGCCGTGTTAAAACTTTTTGGGCTTTTAATCCTGAAACTAATGCAATCATCTCTCTCCAGGTTTATGGACATAATTATTACTTACCGGTGATGGCTGCACCTACAGGTGTTACATTAACACTTCTTAGTGGTGTACTTCTTGTTGATGGCCATAAGATTGCTACTCGTGTTCAAGTGGGTCAGTTGCCTAAATATGTAATAGTTGCTACACCTAGTACCACAATTGTTTGTGACCGTGTTGGTCGCTCTGTTAATGAAACAAGCCAGACTGGTTGGGCATTCTACGTCCGTGCTAAACATGGTGATTTTTCTGGTGTTGCCTCTCAGGAGGGTGTTTTGTCAGAAAGAGAGAAGTTGCTTCATTTAATCTAAACTAAACAA--------------------------------------AATGGCTAG------------TGTAAATTGGGCCGAT---G------------------------ACAGAGCTGCTA---GGAAGAAATTTCCTCCTCCTTCATTTTACATGCCTCTTTTGGTTAGTTCTGATAAGGCACCATATAGGGTCATTCCCAGGAATCTTGTCCCTATTGG------TAAGGGTAATAAAGATGAGCAGATTGGTTATTGGAATGTTCAAGAGCGTTGGCGTATGCGCAGGGGGCAACGTGTTGATTTGCCTCCTAAAGTTCATTTTTATTACCTAGGTACTGGACCTCATAAGGACCTTAAATTCAGACAACGTTCTGATGGTGTTGTTTGGGTTGCTAAGGAAGGTGCTAAAACTGTTAATACCAGTCTTGGTAATCGCAAACGTAATCAGAAACCTTTGGAACCAAAGTTCTCTATTGCTTTGCCTCCAGAGCTCTCTGTTGTTGAGT------------------TTGAGGATCGCTCTAATAACTCATCTCGTGCTAGC------------------AGTCGTTCTTCAACTC------------------------GTAACAACTCACGAGACTCTTCTCGTAGT--ACT---------------TCAAGACAAC----------------------------------------------------AGTCTCGCACTCGT--------------------------------------------TCTGATTCTAACCAGTCTTCTTC----------AGATCTTGTTGCTGCTGTTACTTTGGCT---------TTAAAGAACTTAGGTTTTGA------------TAACCAGTCGAAGT--------------------------------------CACCTAGT---TCTTCTGGTACTTCCACTCC------TAAG------------------------AAACCTAATAAGCCTCTTTCTCAACCCAGGGCTGATAAGCCTTC--------------------TCAGTTGAAGAAACCTCGTTGGAAGCGTGTTCCTACCAGAGAGGAA------AATGTTATTCAGTGCTTTGGTCCTCGTGATTTTAATCACAATATGGGGGATTCAGATCTTGTTCAGAATGGTGTTGATGCCAAGGGTTTTCCACAGCTTGCTGAATTGATTCCTAATCAGGCTGCGTTATTCTTTGATAGTGAGGTTAGCACTGATGAAGTGGGTGATAATGTTCAGATTACCTACACCTACAAAATGCTTGTAGCTAAGGATAATAAGAACCTTCCTAAGTTCATTGAGCAGATTAGTGCTTTT---------------------ACTAAACCCAGTTCTATC-AAAGAAATGCAGTCACAATCATCTCATGTTGCTCAGAACACAGTACTT-----------------------------------------------AAT------------------------------------------GCTTCTATTCCAGAATCTAAACCAT------------------------------------------TGGCTGATGATGATTCAGCCATT---------------ATAGAAATTGTCAACGAGGTTT----------------------------------------------------------------------TGCATTAAATTGTT-------------------------------------------------------------------------------------------------------------------------------------------------------------------------------------------------------------TTGTAATTCCAGTTG--------------------------------------------------------------------------------------------------------------------------------------------------------------------------------------------------------------------------------------------------------------------------------------------------------------------------------------------------------------------------------------------------------------------AATGTTTATTA-----------------------------------------------------------------------------------------------------------------------------------------------------------------------------------------------------------------------------------------------------------------------------------------------------------------------------------------------------------------------------------------------------------------------------------------------------------------------------------------------------------------------TTATTAGT-------------------------------------------------------------------TG-------CAACCCCATGCGTTTAGCGCATGA-----------------------TAAGGGTTTAGTCTTACACACAATGGTAGGCCAGTGATAGT-AAAGTGTAA-GTAATTTGCTATCATATTAACATGTCTAGAGGAAAGTCAGAA--------CTTTTTCTGTTTGTGTT-----GTTGGAGTAC--TT--AAAGATCGC-ATAGGCGCGCCAA-CAA----------------------------------------------------------------------------------------------------TGGAAGAGCCAAC----------AACATATCTAAA--AATGTT---------TTGTCTGGTACTTGTTAATGATATTGTTTTTGATAT---------------------------------------------------------------------------------------------------------------------------------------------------------------------------------------------------------------------------------------------------------------------------------------------------------------------------------------------------------------------------------------------------
>JQ765563_HumanNL63_USA_2009-03-16
---------------------------------------------------------------------------------------------------------------------------------------------------------------------------------------------------------ACTTTGTGTCTACTCCTCTCAACTAAACGAAATTT-----TTCTA-GTGCTGTCATTTGT-----TATG-GC--AGTCCTAGTGTAATTGAAATTTCGTCAAGTTTGTAA--ACTGGTTAGGCAAGTGTTGTATTTT-CTGTGTTTAAGCACTGGTGGTTCTGTCCA-CTAGTGCACACA-TTGATA-CTTAAG-TGGTGTTCTGTCA-CTGCTTATTGTGGAAGCAACGTTCTGTCGTTGTGGAAACCAATAACTGCTAACCATGTTTTACAATCAAGTGACACTTGCTGTTGCAAGTGATTCGGAAATTTCAGGTTTTGGTTTTGCCATTCCTTCTGTAGCCGTTCGCGCTTATAGCGAAGCCGCTGCACAAGGTTTTCAGGCATGCCGCTTTGTTGCTTTTGGCTTACAGGATTGTGTAACCGGTATTAATGATGACGATTATGTCATTGCATTGACTGGTACTAATCAGCTTTGTGCCAAAATTTTACTTTTTTCTGATAGACCTCTTAATTTGCGAGGTTGGCTCATTTTTTCTAACAGCAATTATGTTCTTCAGGACTTTGATGTTGTTTTTGGCCA---TGGTGCAGGAAGTGTGGTTTTTGTG------GATAAGTATATGTGTGGTTTTGATGGTAAACCTGTGTTACCTAAAAACATGTGGGAATTTAGAGATTACTTTAATGATAAT---ACTGATAGTATTGTTATTGATGGTGTCACTTATCAATTAGCATGGGATGTTATACGTAAAGACCTTTCTTATGAACAGCAAAATGTTTTAGCTATTGAGAGCATTCATTAT---CTTGGTACTACAGGTCATACTTTGAAGTCTGGTTGCAAACTCATTAATGCCAAGCCGCCTAAATATTCTTCTAAGGTTGTTTTGAGTGGTGAATGGAATGCTGTGTATAAGGCGTTTGGTTCACCATTTATTACAAATGGTATATCATTGCTAGATATAATTGTTAAACCAGTTTTCTTTAATGCTTTTGTTAAATGCAATTGTGGTTCTGAGAATTGGAGTGTTGGTGCATGG---GATGGTTATCTATCTTCTTGTTGTGGCACACCTGCTAAGAAACTTTGTGTTGTTCCTGGTAATGTTGTTCCTGGTGATGTGATCATCACCTCAACTGATG---CTGGTTG------TGGTGTTA---AATACTATGCTGGCTTAGTTGTTAAACATATTACTAACATTACT------------------GGTGTGTCTTTATGGCGTGTTACAGCTGTTCATTCTGATGGAATGTTTGTGGCAACATCTTCTTATGATGCACTCTTGCATAGAAATTCATTAGA---CCCTTTTTGCTTTGATGTTAACACTTTACTTTCTAATCAATTACGTCTAGCTTTTCTTGGTGCTTCTGTTACAGAAGATGTTAAATTTGCTGCTAGCACTGGTGTTATTGACATTAGTGCTGGTATGTTTGGTCTTTACGAT---GACATATTGACAAACAATAAACCTTGGTTTGTACGCAAAGCTTCTGGGCTTTTTGATGCAATCTGGGATGCTTTTGTTGCCGCTATTAAGCTTGTGCCAACTACTACTGGTGGTTTGGTTAGGTTTGTTAAGTCTATCGCTTCAACTGTTTTAACTGTTTCTAATGGTGTTATTATTAT---GTGTGCAGATGTTCCAGATGCTTTT-CAACCAGTTTACCGTACATTTACACAAGCCATTTGTGCTGCATTTGATTTTTCTTTAGATGTATTTAAAATTGGTGATGTTAAATTTAAACGACTTGGTGATTATGTTCTTACTGAAAATGCTCTTGTTCGTTTGACTACTGAAGTTGTTCGTGGTGTTCGTGATGCTCGCATAAAGAAAGCCATGTTTACTAAAGTAGTTGTAGGTCCTACAACTGAAGTTAAGTTTTCTGTTATTGAACTTGCCACTGTTAATTTGCGTCTTGTTGATTGTGCACCTGTAGTTTGCCCTAAAGGTAAAATTGTTGTTATTGCTGGACAAGCTTTTTTCTATAGTGATGGTTTTTATCGTTTTATGGTTGATTCTACAACTGTATTAAATGACCCTGTTTTTACTGGTGATTTATTTTAC---------ACTATTAAGTTTAGTGGTTTTAAGCTTGATGGTTTTAACCATCAGTTTGTTAATGCT---AGTTCTGCTACAGATGCCATTATTGCTGTTGAGCTGTTGTTATCGGATTTTAAAACTGCAGTTTTTGTGTACACATGTGTGGTTGATGGTTGTAGTGTCATTGTTAGACGTGATGCTACATTCGCCACACATGTGTGTTT---------TAAGGACTGTTATAATATTTGGGAGCAATTCTGCATTGATAATTGTGGTGAGCCATGGTTTTTGACTGATTATAATGCTATCTTGCAGAGTAATAACCCTCAATGTGCTATTGTTCAAGCA---------TCGGAGTCT---------------------AAAGTTTTGCTTGAGAGGTTTTTACCTAAGTGTCCTGAAATACTGTTGAGTATTGATGATGGCCATTTATGGAATCTTTTTGTTGAAAAGTTTAATTTTGTTACAGATTGGTTAAAAACTCTTAAGCTTACACTTACTTCTAATGGTCTTTTAGGTAATTGTGCCAAACGTTTTAGACGTGTTTTGGTAAAATTGCTTGATGTCTATAATGGTTTTCTTGAAACTGTCTGTAGTGTCGTACACACTGCTGGTGTTTGCATTAAATATTATGCTGTTAATGTTCCATATGTAGTTATTAGTGGTTTTGTAAGTCGTGTAATTCGTAGAGAAAGGTGTGA------CGTGACTTTTCCTTGTGTTAGTTGTGTCACTTTTTTCTATGAATTTTTAGACACGTGTTTTAGTGTTAGTAAACCTAATGCCATTGATGTTGAACATTTAGAGCTTAAAGAAACCGTTTTTGTTGAACCTAAGGATGGTGGTCAATTTTTTGTTTCTGATGATTATCTTTGGTATGTTGTAGATGACATTTATTATCCAGCTTCATGTAATGGTGTATTGCCAGTTGCTTTTACAAAA---TTGGCAGGTGGTAA---------AATATCTTTTTCTGATGATGTTATAGTCCATGATGTTGAACCTACCCATAAAGTCAAGCTCATATTTGAGTTTGAAGATGATGTTGTTACCAGTCTTTGTAAGAAGAGTTTTGGTAAGTCTATTATTTATACAGGT---GATTGGGAAGGTTTACATGAAGTTCTTACATCTGCAATGAATGTCATTGGGCAACATATTAAGTTGCCACAATTTTATATTTATGATGAAGAGGGTGGTTATGATGTTTCTAAACCAGTTATGATTTCACAATGGCCTATT---------------------------------------------------------------------------------------------------------------------------------------------------------------------------------------------------------------------AGTGATGAT---------------------AGTGGTG------------------------ATTGTGTTGTTGAA---------------------------GCGAGCACTGATTTTCATCAATTAGAA---------------------------------------------------------------------------------------------------------------------------------------------------------------------------------------------------------------TT------------------------------------------------------------------TGTTAGAGAA---------GAGGTTGATATAATTGAAC------------------------------AACCTTTTGG---------------GGAAGTTGA----ACATTCGCT------------CCCAATTA---AACAACCTTTTTCTTTTTCTTTTAGAGATGAATTGGGTGTTCGTGTTTTAGATCAATCTGATAATAATTGTTGGATTAGTACCACACTTATACAGTTGCAACTTACAAAGCTTTTGGATGA---TTCTATTGAGATGCAATTGTTTAAAGTTGGTAAAGTTGATTCAATTGTTCAAAAGTGTTATGAGTTGTCTCATTTAATTAGTGGTTCACTTGGTGATAGTGGTAAACTTCTTAGTGAACTTCTTAAAGATAAATATACATGTTCTATAACTTTTGAGATGTCTTGTGATTGT---GGTAAAA------AGTTTGATGAGCAAGTTGGTTGTTTGTTTTGGATTATGCCTTACACAAAACTTTTTCAAAAAGGTGAGTGTTGTATTTGTCATAAAATGCAGACTTATAAGCTTGTTAGTATGAAAGGTACTGGTGTGTTTGT---ACAGGATCCAGCACCTATTGACATTGATGCTTTCCCTGTGAGACCTATATGTTCATCTGTATATTTAGGTGTTAAGGGTTC---------TGGTCATTATCAAACAAATTTATACAGTTTTGACAAAGCTATTGATGGTTTTGGTGTCTTTGACATTAAA---------AATAGTAGTGTTAATACTGTCTGTTTTGTTGATGTTGATTTTCATA----------------------------------------------------GTGTAGAAATAGAA------------------------------------------------------GCTGGTGAA------G-------------------------------------------------------TTAAACCTTTTGCTGTATATAAAAATGTTAAATTTTATTTAGGTGATATTTCACACCTTGTAAACTGTGTTTCTTTTGACTTTGTTGTCAATGCTGCTAATGAAAATCTCATGCATGGAGGCGGTGTTGCACGTGCTATTGATATTTTGACTGAAGGTCAACTTCAGTCATTATCTAAAGATTACATTAGTAGTAATGGTCCACTTAAGGTTGGAGCAGGTGTTATGTTGGAGTGTGAAAAATTCAATGTATTTAATGTTGTTGGTCCGCGAACTGGTAAACATGAGCATTCATTACTTGTTGAAGCTTATAATTCTATTTTATTTGAAAATGGTATTCCACTTATGCCTCTTCTTAGTTGTGGTATTTTTGGTGTAAGGATTGAAAATTCTCTTAAAGCTTTGTTTAGTTGTGACATTAATAAACCGTTGCAAGTTTTTGTTTATTC------------TTCAAATGAAGAACAAGCTGTTCTTAAGTT-------------------------------------------------------------------------------------TTTAGATGGTTTAGAT---TTAACACCAGTCA--------------------------------------------------------------------------TTGATGATG---------------------------------------------TTGATGTTG----------TT------------------------------------------------------------------------AAACCTTTTA------GAGTTGAAGGTAATTTTTCATTCTTTGATTGTGGTGTCAATGCC------------TTGGATGGTGATA---TT------TACTTATTATTTACTAACTCTATTTTAATGTTGGATAAACAAGGACAATTATTGGACACAAAACTTAATGGTATTTTGCAACAGGCAGCTCTTGATTATCTTGCTACA------GTTAAAACTGTACCAGCTGGTAATTTGGTTAAACT---------TGT---TGTTGAGAGTTGTACCATTTATATGTGTGTTGTACCATCGATAAATGATCTTTCTTTTGATAAAAATCTTGGTCGTTGTGTGCGTAAACTTAATAGATTGAAAACTTGTGTTATTGCCAATGTTCCTGCTATTGATGTTTTGAAAAAGCTTCTTTCAAGTTTGACTTTAACTGTTAAATTTGTTGTAGAGAGTAATGTTATGGATGTTAACGACTGTTTTAAGAATGATAATGTAGTTTTGAAAATCACTGAAGATGGTATTAATGTTAAAGATGTTGTTGTTGAGTCTTCTAAGTCACTTGGTAAACAATTGGGTGTTGTGAGTGATGGTGTTGACTCTTTTGAAGGTG---TTTTACCTATTAATACTGATAC------TGTCTTATCTGTAG---CTCCAGAAGTTGACTGGGTTGCTTTTTACGGTTTTGAAAAGGCAGCACTTTTTGCTTCTTTGGATGTAAAGCCATATGGTTACCCTAATGATTTTGTTGGTGGTTTTAGAGTTCTTGGGACCACCGACAATAATTGTTGGGTTAATGCAACTTGTATAATTTTACAGTATCTTAAGCCTACTTTTAAATCTAAGGGTTTAAATGTTCTTTGGAATAAATTTGTTACAGGTGATGTTGGACCTTTTGTTAGTTTTATTTATTTTATAACTATGTCTTCAAAGGGTCAAAAGGGTGATGCTGAAGAGGCATTATCTAAATTGTCAGAGTATTTGATTAGTGATTCTATTGTTACTCTTGAA---------------CAATATTCAACTTGTGACATTTGTAAAAGTA------------CTGTAGTTGAAGTTAAAAGTGCTATTGTCTGTGCTAGTGTGCTTAAAGATGGTTGTGATGTTGGTTTTTGTCCACACAGACATAAATTGCGTTCACGTGTTAAGTTTGTTAATGGACGTGTTGTTATTACCAATGT------------TGGTGAACCTATAATTTCACAACCTTCTAAGTTGCTTAATGGTATTGCTTATACAACATTTTCAGGTTCTTTTGATAAC------GGTCACTATGTAGTTTATGATGCTGCTAATAATGCTGTCTATGATGGTG---CTCGTTTATTTGCTTCAGATTTGTCTACTTTAGCTGTTACAGCTATTGTTGTAGTAGGTGGTTGTGTAACATCTAAT---------GTTCCATCAA----------TTGTTAGTGAGAAAATTT-------------CTG----TTATGGATAAACTTGATACTGGTGCACAAAAATTTTTCCAATTTGGTGATTTTGTTATGAATAACATTGTTC-TGTTTTTAACTTGGTTGCTTAGTATGTTTAGTCTTTTACGTACTTCTATTATGAAGCATGATATTAAAGTTATTGCCAAGGCTCCTAAACGTACAGGTGTTATTTTGACACGTAGTTTTAAGTATAACATTAGATCTGCTTTGTTTGTTATAAAGCAGAAGTGGTGTGTTATTGTTACTTTGTTTAAGTTCTTATTGTTATTATATGCTATTTATGCACTTGTTTTTATGATTGTGCAATTTAGTCCTTTTAATAGTCTTTTATGTGGTGACATTGTAAGTGGTTATGAAAAATCCACTTTTAATAAGGATATTTATTGTGGTAATTCTATGGTTTGTAAGATGTGTTTGTTCAGTTATCAAGAGTTTAATGATTTGGATCATACTAGTCTTGTTTGGAAGCACATTCGTGATCCTATATTAATCAGTTTACAACCATTTGTTATACTTGTTATTTTGTTAATTTTTGGTAATATGTATTTGCGTTTTGGACTTTTATATTTTGTTGCACAATTTATTAGTACTTTTGGTTCTTTCTTAGGCTTTCATCAGAAACAGTGGTTTTTACATTTTGTGCCGTTTGATGTTTTATGTAATGAGTTTTTAGCTACATTTATTGTCTGCAAAATTGTTTTATTTGTTAGACATATTATTGTTGGCTGTAATAATGCTGACTGTGTAGCTTGTTCTAAAAGTGCTAGACTTAAACGTGTACCACTTCAAACTATTATTAATGGTATGCATAAATCATTCTATGTTAATGCTAATGGTGGTACTTGT---TTCTGTAATAAACATAACTTCTTTTGTGTTAATTGTGATTCTTTTGGGCCTGGTAACACTTTTATTAATGGTGATATTGCAAGAGAGCTTGGTAATGTTGTTAAAACAGCTGTTCAACCCACAGCTCCTGCATATATTATTATTGATAAGGTAGATTTTGTTAATGGATTTTATCGTCTTTATAG------TGGTGACACTTTTTGGCGGTATGACTTTGACATTACTGAATCTAAGTATAGTTGTAAAGAGGTTCTGAAGAATTGTAATGTTTTAGAAAATTTTATTGTTTACAATAATAGTGGTAGTAACATTACACAGATTAAAAATGCTTGTGTTTATTTTTCTCAATTGTTGTGTGAACCTATAAAGTTGGTAAATTCAGAGTTGTTGTCAACTTTATCAGTTGATTTTAATGGTGTTTTGCATAAGGCATATGTTGATGTTTTGTGTAATAGTTTTTTTAAGGAGCTAACTGCTAACATGTCCATGGCTGAATGTAAAGCTACACTTGGTTT---GACTGTTTCTGATGATGATTTTGTTTCAGCTGTTGCCAATGCACATAGGTATGACGTTTTGCTTTCAGATTTGTCATTTAATAATTTTTTTATTTCTTATGCTAAACCTGAAGATAAGTTGTCCGTTTATGATATTGCTTGTTGTATGCGTGCCGGTTCTAAGGTTGTTAACCATAATGTTTTAATTAAAGAGTCAATACCTATTGTTTGGGGTGTCAAGGACTTTAATACTCTTTCTCAAGAAGGTAAGAAGTACCTTGTTAAAACAACTAAAGCAAAGGGTTTGACTTTTTTATTAACTTTTAATGATAACCAAGCAATTACACAAGTTCCTGCTACTAGTATAGTTGCAAAACAGGGTGCTGG----------------TTTTAAACGT-ACTTATAATT-TTCTGTGGTATGTATGTTTATTTGTTGTTGCATTGTTTATTGGTGTCTCAT---TTATTGATTACACAACCACTGTAACTAGCTTTCATGGTTATGATTTTAAGTACATTGAGAATGGTCAGTTGAAGGTGTTTGAAGCACCTTTACACTGTGTTCGTAATGTTTTTGATAATTTTAATCAATGGCATGAGGCTAAGTTTGGTGTTGTTACTACTAATAGTGATAAATGTCCTATAGTTGTTGGTGTTTCAGAGCGTATTAATGTTGTTCCTGGTGTTCCAACAAATGTATATTTGGTAGGAAAGACTCTTGTTTTTACATTACAGGCTGCTTTTGGAAACACAGGTGTTTGTTATGACTTTGATGGTGTTACCACTAGTGATAAGTGTATTTTTAATTCTGCTTGTACTAGGTTGGAAGGTTTGGGTGGTGACAATGTTTATTGTTACAACACTGATCTTATTGAAGGTTCTAAACCTTATAGTACTTTACAGCCCAATGCTTATTATAAGTATGATGTTAAAAATTATGTACGTTTTCCAGAAATTTTAGCTAGAGGTTTTGGCTTACGTACTATTAGAACTTTGGCTACACGTTATTGTAGAGTTGGTGAATGCCGTGACTCACATAAAGGTGTTTGTTTTGGTTTTGATAAATGGTATGTTAATGATGGACGTGTTGATGATGGTTACATTTGTGGTGATGGTCTTATAGACCTTCTTGTTAATGTACTCTCAATCTTTAGTTCATCTTTTAGCGTTGTGGCTATGTCTGGACATATGTTGTTTAACTTTCTTTTTGCAGCATTTATTACATTTTTGTGCTTTTTAGTTACTAAATTTAAACGTGTTTTTGGTGATCTTTCTTATGGTGTTTTTACTGTTGTTTGTGCAACTTTGATTAATAACATTTCTTATGTTGTTACTCAAAATTTATTTTTTATGTTGCTTTATGCTATTTTGTATTTTGTTTTTACTAGGACAGTGCGTTATGCTTGGATTTGGCATATTGCATACATTGTTGCATACTTCTTGTTAATACCATGGTGGCTTCTCACATGGTTTAGTTTTGCTGCATTTTTAGAGCTTTTACCTAATGTTTTTAAGTTAAAAATCTCTACTCAATTGTTTGAAGGTGATAAGTTTATAGGTACTTTTGAGAGTGCTGCTGCAGGTACATTTGTTCTTGACATGCGTTCTTATGAAAGGCTGATAAATACTATTTCACCTGAGAAACTTAAGAATTATGCTGCAAGTTATAATAAATATAAATATTATAGTGGTAGTGCTAGTGAGGCTGATTATCGTTGTGCTTGTTATGCTCATTTAGCCAAGGCTATGTTAGATTACGCAAAAGATCATAATGACATGTTATATTCTCCACCTACCATTAGCTACAATTCCACCTTACAATCTGGTCTTAAGAAGATGGCACAACCATCTGGTTGTGTTGAGAGATGTGTGGTTCGCGTCTGTTATGGTAGTACTGTGCTTAATGGAGTTTGGTTAGGTGACACTGTTACTTGTCCTAGACATGTCATAGCACCATCAACCACTGTTCTTATTGATTATGATCATGCATATAGTACTATGCGTTTGCATAATTTTTCAGTGTCTCATAATGGTGTCTTCTTGGGAGTTGTTGGTGTTACAATGCATGGTTCTGTGTTGCGTATTAAGGTTTCACAATCTAATGTACATACACC---TAAACATGTTTTTAAAACGTTGAAACCTGGTGATTCTTTTAATATTTTAGCATGTTATGAAGGTATTGCATCTGGTGTTTTTGGTGTTAATTTACGTACAAACTTTACTATTAAAGGTTCTTTTATAAATGGAGCTTGTGGTTCTCCTGGTTATAATGTTAGAAATGATGGTACTGTTGAGTTTTGTTATTTACACCAAATTGAGTTAGGTAGTGGTGCTCATGTTGGTTCTGATTTTACTGGTAGTGTTTATGGTAATTTTGATGACCAACCTAGTTTGCAAGTTGAGAGTGCCAACCTTATGCTATCAGATAATGTTGTTGCCTTTTTGTATGCTGCTTTGTTGAATGGTTGTAGGTGGTGGTTGCGTTCAACTAGAGTTAATGTTGATGGTTTTAATGAATGGGCTATGGCTAATGGTTATACAAGTGTTTCTAGTGTTGAGTGCTATTCTATTTTGGCAGCAAAAACTGGTGTTAGTGTTGAACAATTGTTAGCTTCCATTCAACATCTTCATGAAGGTTTTGGTGGTAAAAACATACTTGGTTATTCTAGTTTATGTGATGAGTTCACACTAGCTGAAGTTGTGAAGCAGATGTATGGTGTTAACTTGCAAAGTGGTAAGGTTATTTTTGGTTTAAAAACAATGTTTTTATTTAGCGTTTTCTTCACAATGTTTTGGGCAGAACTCTTTATTTATACAAACACTATATGGATAAACCCTGTGATACTTACACCTATATTTTGTCTACTTTTGTTTTTGTCATTAGTTTTAACTATGTTTCTTAAACATAAGTTTTTGTTTTTGCAAGTATTTTTATTACCTACTGTTATTGCAACTGCTTTATATAATTGTGTTTTGGATTATTACATAGTAAAATTTTTGGCTGACCATTTTAACTATAATGTTTCAGTATTACAAATGGATGTTCAGGGTTTAGTTAATGTTTTGGTTTGTTTATTTGTTGTATTTTTAC---------ACACATGGCGCTTTTCTAAAGAAC------GTTTTACACATTGGTTTACATATGTGTGTTCTCTTATAGCAGTAGCTTACACTTATTTTTATAGTGGTGACTTTTTGAGTTTGCTTGTTATGTTTTTATGTGCTATATCTAGTGATTGGTACATTGGTGCCATTGTTTTTAGGTTGTCACGTTTGATTGTAATTTTTTCACCTGAAAGTGTATTTAGTGTTTTTGGTGATGTGAAACTTACTTTAGTTGTTTATTTAATTTGTGGTTATTTAGTTTGTACTTATTGGGGCATTTTGTATTGGTTCAATAGGTTTTTTAAATGTACTATGGGTGTTTATGATTTTAAGGTGAGTGCTGCTGAATTTAAATACATGGTTGCTAATGGACTTCATGCACCACATGGACCTTTTGATGCACTTTGGTTATCATTCAAACTACTTGGTATTGGTGGTGACCGTTGTATAAAAATTTCAACTGTCCAATCCAAACTGACTGATTTGAAGTGTACTAATGTTGTGTTATTGGGTTGTTTGTCTAGTATGAACATTGCAGCTAATTCTAGTGAATGGGCTTATTGTGTTGATTTACACAATAAGATTAATCTTTGTGATGACCCTGAAAAAGCTCAAGGTATGTTGTTAGCACTCCTTGCGTTCTTTCTAAGTAAACATAGTGATTTTGGTCTTGATGGCCTTATTGATTCTTATTTTGATAATAGTAGCACCCTTCAGAGTGTTGCTTCATCATTTGTTAGTATGCCATCATATATTGCTTATGAAAATGCTAGACAAGCTTATGAAGATGCTATTGCTAATGGATCTTCTTCTCAACTTATTAAACAATTGAAGCGTGCCATGAATATCGCAAAGTCTGAATTTGATCATGAGATATCTGTTCAGAAGAAAATTAATAGAATGGCTGAACAAGCTGCTACACAGATGTATAAAGAAGCACGCTCTGTTAATAGAAAATCTAAAGTTATTAGTGCTATGCACTCTTTACTTTTTGGAATGTTAAGACGTTTGGATATGTCTAGTGTTGAAACTGTTTTGAATTTAGCACGTGATGGTGTTGTGCCATTGTCAGTTATACCTGCAACTTCAGCTTCCAAACTAACTATTGTTAGTCCAGATCTTGAATCTTATTCTAAGATTGTTTGTGATGGTTCTGTTCATTATGCTGGAGTTGTTTGGACACTTAATGATGTTAAAGACAATGATGGTAGACCTGTTCATGTTAAAGAGATTACAAAGGAAAATGTTGAAACTTTGACATGGCCTCTTATCCTTAATTGTGAACGTGTTGTTAAACTTCAAAATAATGAAATTATGCCTGGTAAACTTAAGCAAAAACCTATGAAAGCTGAGGGTGATGGTGGTGTTTTAGGTGATGGTAATGCCTTGTATAATACTGAGGGTGGTAAAACTTTTATGTACGCTTATATTTCTAATAAAGCTGACCTTAAATTTGTTAAGTGGGAGTATGAGGGTGGTTGCAACACAATCGAGTTAGACTCTCCTTGTCGATTTATGGTC---GAAACACCTAATGGTCCTCAAGTGAAGTATTTGTATTTTGTTAAAAATTTAAACACCTTACGTAGAGGTGCCGTTCTTGGTTTTATAGGTGCCACAATTCGTCTACAAGCTGGTAAACAAACTGAATTGGCTGTTAATTCTGGACTTTTAACTGCTTGTGCTTTTTCTGTTGATCCAGCAACTACTTACTTGGAAGCTGTTAAACATGGTGCAAAACCTGTAAGTAATTGTATTAAGATGTTATCTAATGGTGCTGGTAATGGTCAAGCTATAACAACTAGTGTAGATGCTAACACCAATCAAGATTCTTATGGTGGAGCGTCTATTTGTTTGTATTGTCGAGCTCACGTTCCTCACCCTAGTATGGATGGTTACTGTAAGTTTAAGGGTAAATGTGTTCAGGTTCCTATTGGTTGTTTGGATCCTATTAGGTTTTGTTTAGAAAATAATGTGTGTAATGTTTGTGGTTGCTGGTTGGGACATGGATGTGCTTGTGACCGTACAA------CTATTCAAAGTG---TTGACATTTCTTATTTAAACGAGCAAGGGGTTCTAGTGCAGCTCGACTAGAACCCTGTAATGGCACGGACATCGATAAGTGTGTTCGTGCTTTTGACATTTATAATAAAAATGTTTCATTCTTGGGTAAGTGTTTGAAGATGAACTGTGTTCGTTTTAAAAATGCTGATCTTAAGGATGGTTATTTTGTTATAAAGAGGTGTACTAAGTCGGTTATGGAACACGAGCAATCCATGTATAACCTACTTAACTTTTCTGGTGCTTTGGCTGAGCATGACTTCTTTACTTGGAAAGATGGCAGAGTCATTTATGGTAATGTTAGTAGACATAATCTTACTAAATATACTATGATGGACTTGGTCTATGCTATGCGTAACTTTGATGAACAAAATTGTGATGTTCTAAAAGAAGTATTAGTTTTAACTGGTTGTTGTGACAATTCTTATTTTGATAGTAAGGGTTGGTATGACCCAGTTGAAAATGAAGATATACATAGAGTTTATGCATCTCTTGGCAAAATTGTAGCTAGAGCTATGCTTAAATGCGTTGCTCTATGTGATGCGATGGTTGCTAAAGGTGTTGTTGGTGTTTTAACATTAGATAACCAAGATCTTAATGGTAACTTTTATGATTTTGGTGATTTTGTTGTTAGCTTACCTAATATGGGTGTTCCCTGTTGTACATCATATTATTCTTATATGATGCCTATTATGGGTTTAACTAATTGTTTAGCTAGTGAGTGTTTTGTCAAGAGTGATATTTTTGGTAGTGATTTTAAAACTTTTGATTTGCTTAAGTATGATTTCACTGAACATAAAGAAAATTTATTCAATAAGTACTTTAAGCATTGGAGTTTTGATTATCATCCTAATTGTAGTGACTGTTATGATGATATGTGTGTTATACATTGTGCTAATTTTAATACACTATTTGCCACAACTATACCAGGTACTGCTTTTGGTCCACTATGTCGTAAAGTTTTTATAGATGGTGTTCCACTTGTTACAACTGCTGGTTATCATTTTAAGCAATTAGGTTTGGTTTGGAATAAAGATGTTAACACACACTCAGTTAGGTTGACAATTACTGAACTTTTGCAATTTGTCACCGACCCTTCCTTGATAATAGCTTCTTCCCCAGCACTCGTTGATCAACGCACTATTTGTTTTTCTGTTGCAGCATTGAGTACTGGTTTGACAAATCAAGTTGTTAAGCCAGGTCATTTTAATGAAGAGTTTTATAACTTTCTTCGTTTAAGAGGTTTCTTTGATGAAGGTTCTGAACTTACATTAAAACATTTCTTCTTCGCACAGAATGGTGATGCTGCTGTTAAAGATTTTGACTTTTACCGTTATAATAAGCCTACCATTTTAGATATTTGTCAAGCTAGAGTCACATATAAGATAGTCTCTCGTTATTTTGACATTTATGAAGGTGGCTGTATTAAGGCATGTGAAGTTGTTGTAACAAATCTTAATAAGAGTGCTGGTTGGCCATTAAATAAGTTTGGTAAAGCTAGTTTGTATTATGAATCTATATCTTATGAAGAACAGGATGCTTTGTTTGCTTTGACAAAGCGTAATGTCTTCCCTACTATGACACAGCTGAATCTTAAGTATGCTATTAGTGGTAAAGAACGTGCTAGAACTGTTGGTGGTGTTTCTCTGTTGTCCACAATGACCACAAGACAATACCATCAAAAACATCTTAAATCCATTGTTAATACACGCAATGCCACTGTTGTTATTGGTACTACCAAATTTTATGGTGGTTGGAATAATATGTTGCGTACTTTAATTGATGGTGTTGAAAACCCTATGCTCATGGGTTGGGATTATCCCAAATGTGATAGAGCTTTGCCTAACATGATACGTATGATTTCAGCCATGGTGTTGGGCTCTAAGCATGTTAATTGTTGTACTGCAACAGATAGGTTTTATAGGCTTGGTAATGAGTTGGCACAAGTTTTAACAGAAGTTGTTTATTCTAATGGTGGTTTTTATTTTAAGCCAGGTGGTACGACTTCTGGTGACGCTAGTACAGCTTATGCTAATTCTATTTTTAACATTTTTCAAGCCGTAAGCTCTAACATTAACAGGTTGCTTAGTGTCCCATCAGATTCATGTAATAATGTTAATGTTAGGGATCTACAACGACGTCTGTATGATAATTGCTATAGGTTAACTAGTGTTGAAGAGTCATTCATTGATGATTATTATGGTTATCTTAGGAAACATTTTTC-AATGATGATTCTCTCTGATGATGGTGTTGTCTGTTATAACAAGGATTATGCTGAGTTAGGTTATATAGCAGACATTAGTGCTTTTAAAGCCACTTTGTATTACCAGAATAATGTCTTTATGAGTACTTCTAAATGTTGGGTTGAAGAAGATTTAACTAAGGGACCACATGAGTTTTGTTCCCAGCATACTATGCAAATAGTTGACAAAGATGGTACCTATTATTTGCCTTACCCAGATCCTAGTAGGATCTTGTCAGCTGGTGTTTTTGTTGATGATGTTGTTAAGACAGATGCTGTTGTTTTGTTAGAACGTTATGTGTCTTTAGCTATTGATGCATACCCTCTTTCAAAACACCCTAATTCTGAATATCGTAAGGTTTTTTACGTATTACTTGATTGGGTTAAGCATCTTAACAAAAATTTGAATGAGGGTGTTCTTGAATCTTTTTCTGTTACACTTCTTGATAATCAAGAAGATAAGTTTTGGTGTGAAGATTTTTATGCTAGTATGTATGAAAATTCTACGATATTGCAAGCTGCTGGTTTATGTGTTGTTTGTGGTTCACAAACTGTACTTCGTTGTGGTGATTGTCTGCGTAAGCCTATGTTGTGCACTAAATGCGCATATGATCATGTATTTGGTACCGACCACAAGTTTATTTTGGCTATAACACCGTATGTATGTAATGCATCAGGTTGTGGTGTTAGTGATGTCAAAAAATTGTATCTTGGTGGTTTGAATTACTATTGTACAAATCATAAACCACAGTTGTCTTTTCCATTATGTTCAGCTGGTAATATATTTGGTTTATATAAAAATTCAGCAACTGGTTCCTTAGATGTTGAAGTTTTTAATAGGCTTGCAACGTCTGATTGGACTGATGTTAGGGACTATAAACTTGCTAATGATGTTAAAGATACACTTAGACTCTTTGCGGCTGAAACTATTAAAGCTAAAGAAGAGAGTGTTAAGTCTTCTTATGCTTTTGCAACTCTTAAAGAGGTTGTTGGACCTAAAGAATTGCTTCTTAGTTGGGAAAGTGGTAAAGTTAAACCACCTTTGAATCGTAATTCTGTTTTCACCTGTTTTCAAATAAGTAAGGACTCAAAATTCCAAATAGGTGAGTTCATCTTTGAGAAGGTTGAATATGGTTCTGATACTGTTACGTATAAGTCTACTGTAACTACTAAGTTAGTTCCTGGTATGATTTTTGTCTTAACATCTCACAATGTCCAACCTTTACGTGCACCAACTATTGCTAACCAAGAGAAGTATTCTAGCATTTATAAATTGCACCCTGCTTTTAATGTCAGTGATGCATATGCTAATTTGGTTCCATATTACCAACTTATTGGTAAACAAAAGATAACTACAATACAGGGTCCTCCTGGTAGTGGTAAGTCACATTGTTCTATTGGACTTGGATTGTACTACCCAGGTGCGCGTATTGTTTTTGTTGCTTGTGCCCATGCTGCTGTTGATTCCTTATGTGCAAAAGCTATGACTGTTTATAGCATTGATAAGTGTACTAGGATTATACCTGCAAGAGCTCGGGTTGAGTGTTATAGTGGCTTTAAACCAAATAACACTAGTGCACAATACATATTTAGCACTGTTAACGCATTACCTGAGTGTAATGCTGATATCGTTGTTGTAGATGAAGTTTCAATGTGTACAAATTATGACCTTTCTGTTATTAATCAGCGTTTATCATATAAACATATTGTTTATGTTGGTGATCCACAACAACTTCCTGCACCTAGAGTAATGATTACTAAAGGTGTTATGGAGCCTGTTGATTATAACGTTGTTACTCAACGTATGTGTGCTATAGGCCCTGATGTTTTTCTTCATAAATGTTATAGATGTCCTGCTGAAATAGTTAATACAGTTTCTGAACTTGTTTATGAGAACAAGTTTGTCCCTGTTAAACCTGCTAGTAAACAGTGTTTTAAAGTCTTTTTTAAGGGTAATGTACAGGTTGACAATGGTTCTAGTATTAACAGAAAGCAGCTTGAAATAGTTAAGCTGTTTTTAGTTAAAAATCCAAGTTGGAGTAAGGCTGTGTTTATTTCTCCTTATAATAGTCAGAATTATGTTGCTAGTAGATTTTTAGGACTTCAAATTCAAACTGTTGATTCTTCTCAAGGTAGTGAGTATGATTATGTAATCTATGCACAAACTTCTGACACTGCACATGCTTGCAATGTAAACCGTTTTAATGTTGCTATAACACGTGCTAAGAAGGGTATATTTTGTGTAATGTGTGATAAAACTTTGTTTGATTCACTTAAGTTTTTTGAGATTAAACATGCAGATTTACACTC---TAGCCAGGTTTGTGGCTTGTTTAAAAATTGTACACGCACTCCTCT---TAATTTACCACCAACTCATGCACACACTTTCTTGTCGTTGTCAGATCAGTTTAAGACTACAGGTGATTTAGCTGTTCAAATAGGTTCAAATAACGTTTGTACTTATGAACATGTTATATCATTTATGGGTTTTAGGTTTGATATTAGTATTCCTGGTAGTCATAGTTTGTTTTGTACACGTGACTTTGCTATTCGCAATGTGCGTGGTTGGTTGGGTATGGATGTTGAAAGTGCTCATGTTTGTGGCGATAACATAGGTACTAATGTTCCTTTACAGGTTGGTTTTTCAAATGGTGTTAATTTTGTTGTGCAAACTGAAGGTTGTGTGTCTACCAATTTTGGTGATGTTATTAAACCTGTTTGTGCAAAATCTCCACCAGGTGAACAATTTAGACACCTTGTTCCTCTTTT---ACGTAAAGGACAACCTTGGTTAATTGTTCGTAGACGCATTGTGCAAATGATATCTGATTATTTGTCCAATTTGTCTGACATTCTTGTCTTTGTTTTGTGGGCAGGTAGTTTGGAATTAACTACAATGCGTTACTTTGTAAAAATAGGGCCAATTAAATATTGTTATTGTGGTAATTCTGCCACTTGTTATAATTCAGTTAGTAATGAATATTGTTGTTTTAAACATGCATTGGGTTGTGATTATGTTTACAATCCGTATGCTTTTGATATACAACAGTGGGGTTATGTTGGTTCCTTGAGCCAAAACCACCACACATTCTGTAACATTCATAGAAACGAGCATGATGCCTCTGGTGATGCTGTTATGACACGTTGTTTGGCAGTACATGATTGTTTTGTCAAAAATGTTGATTGGACTGTAACGTACCCCTTTATTGCAAATGAGAAATTTATCAATGGCTGTGGGCGTAATGTCCAGGGACATGTTGTTCGTGCAGCCTTGAAATTGTATAAACCTAGTGTTATTCATGACATTGGTAATCCTAAAGGTGTACGTTGTGCTGTTACTGATGCCAAATGGTACTG-TTATGACAAGCAACCTGTTAATAGTAATGTCAAGTTGTTGGATTATGATTATGCAACTCATGGTCAACTTGATGGTCTTTGTCTATTCTGGAATTGTAATGTTGATATGTATCCAGAATTTTCAATTGTGTGTCGTTTTGACACACGTACTCGTTCTGTTTTTAATTTAGAAGGTGTTAATGGTGGTTCTCTTTATGTTAACAAACATGCGTTTCATACACCAGCATATGATAAACGTGCTTTTGTTAAATTAAAACCTATGCCCTTTTTTTACTTTGATGACAGTGATTGTGATGTTGTGCAAGAACAAGTTAATTATGTACCCCTTCGCGCTAGTAGTTGTGTTACCCGTTGTAATATAGGTGGTGCTGTTTGTTCAAAACATGCAAATTTGTATCAAAAATATGTTGAGGCATATAATACATTTACACAGGCTGGTTTTAACATTTGGGTACCACATAGTTTTGATGTTTATAATTTGTGGCAAATTTTTATTGAAACTAATTTACAAAGTCTTGAAAATATAGCATTTAATGTTGTAAAAAAAGGGTGTTTTACTGGTGTTGATGGTGAGTTACCTGTTGCAGTTGTTAACGACAAAGTTTTTGTTCGCTATGGCGATGTTGACAACTTAGTTTTTACAAATAAAACAACATTGCCTACTAATGTTGCTTTTGAATTGTTTGCAAAACGAAAAATGGGTTTAACACCACCATTGTCTATTCTCAAAAATCTCGGTGTTGTTGCTACATATAAATTTGTTTTATGGGATTATGAAGCTGAAAGACCTTTTACCTCATATACTAAGAGTGTATGTAAATACACTGATTTTAATGAGGATGTTTGTGTTTGTTTTGACAATAGTATTCAGGGTTCGTATGAGCGTTTTACGCTTACTACGAACGCTGTTTTATTTTCTACTGTTGTCAT------------TAAAAATTTAACACCTATAAAGTTGAATTTTGGTATGTTGAATGGTATGCCAGTTTCTTCTATTAAGGGTGATAAAGGTGTTGAAAAATTAGTTAATTGGTACATATATGTTCGTAAAAATGGTCAATTTCAAGATCACTATGATGGTTTTTACACTCAAGGTAGGAATTTATCAGACTTTACACCAAGAAGTGATATGGAGTATGATTTTCTTAACATGGATATGGGTGTTTTTATTAATAAATATGGTCTTGAGGATTTTAATTTTGAACATGTTGTATATGGTGATGTTTCAAAAACTACATTAGGAGGTCTTCATTTGTTGATATCACAGTTTAGGCTTAGTAAAATGGGTGTTTTGAAAGCTGATGATTTTGTCATTGCTTCTGACACAACTTTGAGGTGCTGCACTGTTACTTATCTTAATGAACTTAGTTCAAAAGTTGTTTGTACTTATATGGATTTGTTGTTGGACGACTTTGTTACTATACTAAAGAGTTTAGATCTTGGTGTAATATCTAAAGTTCATGAAGTTATTATAGATAATAAACCTTATAGGTGGATGTTGTGGTGTAAAGATAACCACTTGTCCACTTTTTATCCACAGTTGCAGTCTGCTGAATGGAAGTGTGGTTATGCTATGCCACAAATTTATAAGCTTCAACGTATGTGTTTGGAACCTTGTAATTTATATAATTATGGTGCTGGTATTAAGTTGCCTAGTGGTATAATGTTAAATGTTGTTAAATACACTCAGCTTTGTCAATACCTAAATAGCACTACAATGTGCGTACCTCATAATATGCGTGTTTTGCACTATGGTGCTGGTTCTGACAAAGGTGTGGCACCTGGTACAACTGTTTTAAAACGTTGGCTACCACCTGATGCAATAATCATTGATAATGACATCAATGATTATGTTAGTGATGCAGATTTTAGCATTACAGGTGATTGTGCTACTGTTTACCTTGAAGATAAGTTTGACTTACTTATTTCTGATATGTATGATGGTAGAATTAAATTTTGTGATGGTGAAAACGTCTCTAAAGATGGTTTTTTTACTTATCTTAATGGTGTTATTAGAGAAAAATTAGCTATTGGTGGTAGTGTTGCCATTAAGATTACAGAATATAGTTGGAATAAGTATCTTTATGAATTAATACAGAGATTTGCTTTTTGGACTTTGTTTTGCACGTCTGTTAATACATCCTCTTCAGAAGCTTTTCTTATTGGTATTAATTATTTAGGTGACTTTATTCAAGGTCCTTTTATAGCTGGTAACACTGTTCATGCTAATTATATATTTTGGCGTAATTCTACTATTATGTCTTTGTCATACAATTCAGTTTTAGATCTAAGTAAGTTTGAATGTAAACATAAGGCCACTGTTGTTGTTACACTTAAAGATAGTGATGTAAATGATATGGTTTTGAGTTTGATTAAGAGTGGTAGGTTGTTGTTACGTAATAGTGGCCGT---TTTGGTGGTTTTAGTAATCATTTAGT---CTCAACTA---AATGAAACTTTTC------------TTGAT------TTTGCT---------TATTTTGCCCCTGGTT-------------------------------------------------------------------------------------------------TCTTGCTT-----------------TT---CTACATGTAACA----GTAA------TGCTAGTATTTCT----------AT---------------------------------------------------------------------------------------------------------------------------------------------------------------------------------------------------------------------------------------------------------------------------------------------------------------------------------------------------------------------------------------------------------------------------------------------------------------------------------------------------------------------------------------------------------------------GTTACAATTAGGTG-----TTCCTGATAACTCTTC---AACTATTGTCACAGGTTTGTTGCC----------------------AGTCCATTGGATTTGTGCTAA---------------------------------------------TCAGAG----------CACATCTAGTTACCCAGCC-AATGGCTTTTTCTA-----------------------------TATTGAT------GTCGGTAAACACCGTA---------GTGCTTTTGCACTCCATAGTGGTTATTATGA------------------TGCT------AACCAGTATTATATTTATCTCACTAATAAAA---------TACATTTAAATGCTCCTG---TCACTCTGAAGATTTGTAAG------TTTGGA--------------AACACTTCTTTTG---------------------------------------ATTTTTTAAGTAATGTTTC----------TACT------------------TCTCATCATTGTATAGTTAATTCGTCATTC---------ACAGAACAGTTAG------------GTGTG----CCTTTGGGCATAACTATAT-----------CGGGTGAAACTG-----TACGTTTGCATTTATATAATGCAACTCGCACCTTTTATGTGCCTGCCGCTTATA----------------AACTTACTAAACTTAGTGTTAAATGTTACTTTAGTGAATC------CTGTGTTTTTAGTGTTGTCAATGCTACCGT------TACTGTTAATGTCACCACAC---TTAATGGCCGTATAGTTAATTACACTGTT---TG-----TGATGATTGT--------AATGGTTACACTGATAACATATTTTCTGTTCAACAGGATGGCCGCATTCCTAATGGTTTTTCTTTTAATAATTGGTTTTTGTTAACTAATGGTTCTACACTAGTGGACGGTGTCTCTAGACTTTACCAACCACTTCGTTTAACTTGTTTATGGCCTGTACCTGGTCTTAAATCTTCGACTGGTTTTGTTTATTTTAACGC-CAC---TGGTT---------------CTGATGTTAATTGTAATGGTTATCA------ACATCATTCTG-TTGCTGATGTTATGCGTTACAATCTTAACTTCAGTTCTAATTCTGT---GGATA-------ATCTCAAGAGTGGT------GTTATAGTTTTTAAAACTCTACAGTA-------CGATGTTTTGTTTT-ACTGTAGTAATTCTT------------CT---------------TCGGGCGTTCTAG---ACACCACAATACCTTTTGGCCCTTCCTCTCAACCTTATTACTGTTTTATAAATAGTACCATC--------AACACCACTCATG------------TTAGCACTTTTGTGGGTGTCCTACCACCCATTGTGCGTGAGATTGTTGTTGCTAGAACTGGTCAGTTTTATATTAATGGTTTTAAGTATTTTGATTTGGGTTTTATCGAAGCTGTTAATTTTAATGTCACGA--------------CAGCTAGTGCTACAGATTTTTGGACGGTTGCATTTGCTACTTTTGTTGATGTTTTGGTTAATGTTAGTGCAACTAACATTCAAAACTTACTTTATTGCGATTCTCCATTTGAAAAGTTGCAGTGTGAGCACTTGCAGTTTGGATTGCAAGATGGTTTTTATTCTGCAAATTT--------TCTTGATGATAATGTTTTGCCTGATACTTATGTTGCACTTCCTATTTATTATCAACATACTGATATAA------ATTTTACTGCGACT------GCATCTTTTGGTGGTT--------------------------------------CTTGT---------------------TATGTTTGCAAACCACATCAGGTTAATATATCTCTTAATGGTAATACT---------------------TCAGTGTGTGTTA-----GAACATCTCATTTTTCAATTAGGTATA------TTTATAACCGCGTTAAGAGTGGTTCAC--------------------------------------------------------------------------------------------------------------------------------------------------------------------------------------------------------------------------------------------------------------------------------------------------------------------------------------------------------------------------------------------------------------------------------------------------------------------------------------------------------------------------------------------------------------------------------------------------------------------------------------------------------------------------------------------------------------------------------------------------------------------------------------------------------------------------------------------------------------------------------------------------------------------------------------------------------------------------------------------------------------------------------------------------------------------------------------------------------------------------------------------------------------------------------------------------------------------------------------------------------------------------------------------------------------------------------------------------------------------------------------------------------------------------------------------------------------------------------------------------------------------------------------------------------------------------------------------------------------------------------------------------------------------------------------------------------------------------------------------------------------------------------------------------------------------------------------------------------------------------------------------------------------------------------------------------------------------------------------------------------------------------------------------------------------------------------------------------------------------------------------------------------------------------------------------------------------------------------------------------------------------------------------------------------------------------------------------------------------------------------------------------------------------------------------------------------------------------------------------------------------------------------------------------------------------------------------------------------------------------------------------------------------------------------------------------------------------------------------------------------------------------------------------------------------------------------------------------------------------------------------------------------------------------------------------------------------------------------------------------------------------------------------------------------------------------------------------------------------------------------------------------------------------------------------------------------------------------------------------------------------------------------------------------------------------------------------------------------------------------------------------------------------------------------------------------------------------------------------------------------------------------------------------------------------------------------------------------------------------------------------------------------------------------------------------------------------------------------------------------------------------------------------------------------------------------------------------------------------------------------------------------------------------------------------------------------------------------------------------------------------------------------------------------------------------------------------------------------------------------------------------------------------------------------------------------------------------------------------------------------------------------------------------------------------------------------------------------------------------------------------------------------------------------------------------------------------------------------------------------------------------------------------------------------------------------------------------------------------------------------------------------------------------------------------------------------------------------------------------------------------------------------------------------------------------------------------------------------------------------------------------------------------------------------------------------------------------------------------------------------------------------------------------------------------------------------------------------------------------------------------------------------------------------------------------------------------------------------------------------------------------------------------------------------------------------------------------------------------------------------------------------------------------------------------------------------------------------------------------------------------------------------------------------------------------------------------------------------------------------------------------------------------------------------------------------------------------------------------------------------------------------------------------------------------------------------------------------------------------------------------------------------------------------------------------------------------------------------------------------------------------------------------------------------------------------------------------------------------------------------------------------------------------------------------------------------------------------------------------------------------------------------------------------------------------------------------------------------------------------------------------------------------------------------------------------------------------------------------------------------------------------------------------------------------------------------------------------------------------------------------------------------------------------------------------------------------------------------------------------------------------ACTGATGAAGTGGGTGATAATGTTCAGATTACCTATACCTACAAAATGCTTGTAGCTAAGGATAATAAGAACCTTCCTAAGTTCATTGAGCAGATTAGTGCTTTT---------------------ACTAAACCCAGTTCTATC-AAAGAAATGCAGTCACAATCATCTCATGCTGTTCAGAACACAGTACTT-----------------------------------------------AAT------------------------------------------GCTTCTATTCCAGAATCTAAACCAT------------------------------------------TGGCTGATGATGATTCAGCCATT---------------ATAGAAATTGTCAACGAGGTTT----------------------------------------------------------------------TGCATTAAATTGTT-------------------------------------------------------------------------------------------------------------------------------------------------------------------------------------------------------------TTGTAATTCCAGTTG--------------------------------------------------------------------------------------------------------------------------------------------------------------------------------------------------------------------------------------------------------------------------------------------------------------------------------------------------------------------------------------------------------------------AATGTTTATTA-----------------------------------------------------------------------------------------------------------------------------------------------------------------------------------------------------------------------------------------------------------------------------------------------------------------------------------------------------------------------------------------------------------------------------------------------------------------------------------------------------------------------TTATTAGT-------------------------------------------------------------------TG-------CAACCCCATGCGTTTAGCGCATGA-----------------------TAAGGGTTTAGTCTTACACACAATGGTAGGCCAGTGATAGT-AAAGTGTAA-GTAATTTGCTATCATATTAACATGTCTAGAGGAAAGTCAGAA--------CTTTTTCTGTTTGTGTT-----GTTGGAGTAC--TT--AAAGATCGC-ATAGGCGCGCCAA-CAA----------------------------------------------------------------------------------------------------TGGAAGAGCCAAC----------AACATATCTAAA--AATGTT---------TTGTCTGGTACTTGTTAATGATA----------------------------------------------------------------------------------------------------------------------------------------------------------------------------------------------------------------------------------------------------------------------------------------------------------------------------------------------------------------------------------------------------------------
>JQ765564_HumanNL63_USA_2009-03-01
---------------------------------------------------------------------------------------------------------------------------------------------------------------------------------------------------------ACTTTGTGTCTACTCCTCTCAACTAAACGAAATTT-----TTCTA-GTGCTGTCATTTGT-----TATG-GC--AGTCCTAGTGTAATTGAAATTTCGTCAAGTTTGTAA--ACTGGTTAGGCAAGTGTTGTATTTT-CTGTGTTTAAGCACTGGTGGTTCTGTCCA-CTAGTGCACACA-TTGATA-CTTAAG-TGGTGTTCTGTCA-CTGCTTATTGTGGAAGCAACGTTTTGTCGTTGTGGAAACCAATAACTGCTAACCATGTTTTACAATCAAGTGACACTTGCTGTTGCAAGTGATTCGGAAATTTCAGGTTTTGGTTTTGCCATTCCTTCTGTAGCCGTTCGCGCTTATAGCGAAGCCGCTACACAAGGTTTTCAGGCATGCCGCTTTGTTGCTTTTGGCTTACAGGATTGTGTAACCGGTATTAATGATGACGATTATGTCATTGCATTGACTGGTACCAATCAGCTTTGTGCCAAAATTTTACTTTTTTCTGATAGACCTCTTAATTTGCGAGGTTGGCTCATTTTTTCTAACAGCAATTATGTTCTTCAGGACTTTGATGTTGTTTTTGGCCA---TGGTGCAGGAAGTGTGGTTTTTGTG------GATAAGTATATGTGTGGTTTTGATGGTAAACCTGTGTTACCTAAAAACATGTGGGAATTTAGAGATTACTTTAATGATAAT---ACTGATAGTATTGTTATTGATGGTGTCACTTATCAATTAGCATGGGATGTTATACGTAAAGACCTTTCTTATGAACAGCAAAATGTTTTAGCTATTGAGAGCATTCATTAT---CTTGGTACTACAGGTCATACTTTGAAGTCTGGTTGCAAACTCATTAATGCCAAGCCGCCTAAATATTCTTCTAAGGTTGTTTTGAGTGGTGAATGGAATGCTGTGTATAAGGCGTTTGGTTCACCATTTATTACAAATGGTATATCATTGCTAGATATAATTGTTAAACCAGTTTTCTTTAATGCTTTTGTTAAATGCAATTGTGGTTCTGAGAATTGGAGTGTTGGTGCATGG---GATGGTTATCTATCTTCTTGTTGTGGCACACCTGCTAAGAAACTTTGTGTTGTTCCTGGTAATGTTGTTCCTGGTGATGTGATCATCACCTCAACTGATG---CTGGTTG------TGGTGTTA---AATACTATGCTGGCTTAGTTGTTAAACATATTACTAACATTACT------------------GGTGTGTCTTTATGGCGTGTTACAGCTGTTCATTCTGATGGAATGTTTGTGGCAACATCTTCTTATGATGCACTCTTGCATAGAAATTCATTAGA---CCCTTTTTGCTTTGATGTTAACACTTTACTTTCTAATCAATTACGTCTAGCTTTTCTTGGTGCTTCTGTTACAGAAGATGTTAAATTTGCTGCTAGCACTGGTGTTATTGACATTAGTGCTGGTATGTTTGGTCTTTACGAT---GACATATTGACAAACAATAAACCTTGGTTTGTACGCAAAGCTTCTGGGCTTTTTGATGCAATCTGGGATGCTTTTGTTGCCGCTATTAAGCTTGTGCCAACTACTACTGGTGGTTTGGTTAGGTTTGTTAAGTCTATCGCTTCAACTGTTTTAACTGTTTCTAATGGTGTTATTATTAT---GTGTGCAGATGTTCCAGATGCTTTT-CAACCAGTTTACCGTACATTTACACAAGCCATTTGTGCTGCATTTGATTTTTCTTTAGATGTATTTAAAATTGGTGATGTTAAATTTAAACGACTTGGTGATTATGTTCTTACTGAAAATGCTCTTGTTCGTTTGACTACTGAAGTTGTTCGTGGTGTTCGTGATGCTCGCATAAAGAAAGCCATGTTTACTAAAGTAGTTGTAGGTCCTACAACTGAAGTTAAGTTTTCTGTTATTGAACTTGCCACTGTTAATTTGCGTCTTGTTGATTGTGCACCTGTAGTTTGCCCTAAAGGTAAAATTGTTGTTATTGCTGGACAAGCTTTTTTCTATAGTGATGGTTTTTATCGTTTTATGGTTGATTCTACAACTGTATTAAATGACCCTGTTTTTACTGGTGATTTATTTTAC---------ACTATTAAGTTTAGTGGTTTTAAGCTTGATGGTTTTAACCATCAGTTTGTTAATGCT---AGTTCTGCTACAGATGCCATTATTGCTGTTGAGCTGTTGTTATCGGATTTTAAAACTGCAGTTTTTGTGTACACATGTGTGGTTGATGGTTGTAGTGTCATTGTTAGACGTGATGCTACATTCGCCACACATGTGTGTTT---------TAAGGACTGTTATAATATTTGGGAGCAATTCTGCATTGATAATTGTGGTGAGCCATGGTTTTTGACTGATTATAATGCTATCTTGCAGAGTAATAACCCTCAATGTGCTATTGTTCAAGCA---------TCGGAGTCT---------------------AAAGTTTTGCTTGAGAGGTTTTTACCTAAGTGTCCTGAAATACTGTTGAGTATTGATGATGGCCATTTATGGAATCTTTTTGTTGAAAAGTTTAATTTTGTTACAGATTGGTTAAAAACTCTTAAGCTTACACTTACTTCTAATGGTCTTTTAGGTAATTGTGCCAAACGTTTTAGACGTGTTTTGGTAAAATTGCTTGATGTCTATAATGGTTTTCTTGAAACTGTCTGTAGTGTCGTACACACTGCTGGTGTTTGCATTAAATATTATGCTGTTAATGTTCCATATGTAGTTATTAGTGGTTTTGTAAGTCGTGTAATTCGTAGAGAAAGGTGTGA------CGTGACTTTTCCTTGTGTTAGTTGTGTCACTTTTTTCTATGAATTTTTAGACACGTGTTTTAGTGTTAGTAAACCTAATGCCATTGATGTTGAACATTTAGAGCTTAAAGAAACTGTTTTTGTTGAACCTAAGGATGGTGGTCAATTTTTTGTTTCTGATGATTATCTTTGGTATGTTGTAGATGACATTTATTATCCAGCTTCATGTAATGGTGTATTGCCAGTTGCTTTTACAAAA---TTGGCAGGTGGTAA---------AATATCTTTTTCTGATGATGTTATAGTCCATGATGTTGAACCTACCCATAAAGTCAAGCTCATATTTGAGTTTGAAGATGATGTTGTTACCAGTCTTTGTAAGAAGAGTTTTGGTAAGTCTATTATTTATACAGGT---GATTGGGAAGGTTTACATGAAGTTCTTACATCTGCAATGAATGTCATTGGGCAACATATTAAGTTGCCACAATTTTATATTTATGATGAAGAGGGTGGTTATGATGTTTCTAAACCAGTTATGATTTCACAATGGCCTATT---------------------------------------------------------------------------------------------------------------------------------------------------------------------------------------------------------------------AGTGATGAT---------------------AGTGGTG------------------------ATTGTGTTGTTGAA---------------------------GCGAGCACTGATTTTCATCAATTAGAA---------------------------------------------------------------------------------------------------------------------------------------------------------------------------------------------------------------TT------------------------------------------------------------------TGTTAGAGAA---------GAGGTTGATATAATTGAAC------------------------------AACCTTTTGG---------------GGAAGTTGA----ACATTCACT------------CCCAATTA---AACAACCTTTTTCTTTTTCTTTTAGAGATGAATTGGGTGTTCGTGTTTTAGATCAATCTGATAATAATTGTTGGATTAGTACCACACTTATACAGTTGCAACTTACAAAGCTTTTGGATGA---TTCTATTGAGATGCAATTGTTTAAAGTTGGTAAAGTTGATTCAATTGTTCAAAAGTGTTATGAGTTGTCTCATTTAATTAGTGGTTCACTTGGTGATAGTGGTAAACTTCTTAGTGAACTTCTTAAAGATAAATATACATGTTCTATAACTTTTGAGATGTCTTGTGATTGT---GGTAAAA------AGTTTGATGAGCAAGTTGGTTGTTTGTTTTGGATTATGCCTTACACAAAACTTTTTCAAAAAGGTGAGTGTTGTATTTGTCATAAAATGCAGACTTATAAGCTTGTTAGTATGAAAGGTACTGGTGTGTTTGT---ACAGGATCCAGCACCTATTGACATTGATGCTTTCCCTGTGAGACCTATATGTTCATCTGTATATTTAGGTGTTAAGGGTTC---------TGGTCATTATCAAACAAATTTATACAGTTTTGACAAAGCTATTGATGGTTTTGGTGTCTTTGACATTAAA---------AATAGTAGTGTTAATACTGTCTGTTTTGTTGATGTTGATTTTCATA----------------------------------------------------GTGTAGAAATAGAA------------------------------------------------------GCTGGTGAA------G-------------------------------------------------------TTAAACCTTTTGCTGTATATAAAAATGTTAAATTTTATTTAGGTGATATTTCACACCTTGTAAACTGTGTTTCTTTTGACTTTGTTGTCAATGCTGCTAATGAAAATCTCATGCATGGAGGCGGTGTTGCACGTGCTATTGATATTTTGACTGAAGGTCAACTTCAGTCATTATCTAAAGATTACATTAGTAGTAATGGTCCACTTAAGGTTGGAGCAGGTGTTATGTTGGAGTGTGAAAAATTCAATGTATTTAATGTTGTTGGTCCGCGAACTGGTAAACATGAGCATTCATTACTTGTTGAAGCTTATAATTCTATTTTATTTGAAAATGGTATTCCACTTATGCCTCTTCTTAGTTGTGGTATTTTTGGTGTAAGGATTGAAAATTCTCTTAAAGCTTTGTTTAGTTGTGACATTAATAAACCGTTGCAAGTTTTTGTTTATTC------------TTCAAATGAAGAACAAGCTGTTCTTAAGTT-------------------------------------------------------------------------------------TTTAGATGGTTTAGAT---TTAACACCAGTCA--------------------------------------------------------------------------TTGATGATG---------------------------------------------TTGATGTTG----------TT------------------------------------------------------------------------AAACCTTTTA------GAGTTGAAGGTAATTTTTCATTCTTTGATTGTGGTGTCAATGCC------------TTGGATGGTGATA---TT------TACTTATTATTTACTAACTCTATTTTAATGTTGGATAAACAAGGACAATTATTGGACACAAAACTTAATGGTATTTTGCAACAGGCAGCTCTTGATTATCTTGCTACA------GTTAAAACTGTACCAGCTGGTAATTTGGTTAAACT---------TGT---TGTTGAGAGTTGTACCATTTATATGTGTGTTGTACCATCGATAAATGATCTTTCTTTTGATAAAAATCTTGGTCGTTGTGTGCGTAAACTTAATAGATTGAAAACTTGTGTTATTGCCAATGTTCCTGCTATTGATGTTTTGAAAAAGCTTCTTTCAAGTTTGACTTTAACTGTTAAATTTGTTGTAGAGAGTAATGTTATGGATGTTAACGACTGTTTTAAGAATGATAATGTAGTTTTGAAAATTACTGAAGATGGTATTAATGTTAAAGATGTTGTTGTTGAGTCTTCTAAGTCACTTGGTAAACAATTGGGTGTTGTGAGTGATGGTGTTGACTCTTTTGAAGGTG---TTTTACCTATTAATACTGATAC------TGTCTTATCTGTAG---CTCCAGAAGTTGACTGGGTTGCTTTTTACGGTTTTGAAAAGGCAGCACTTTTTGCTTCTTTGGATGTAAAGCCATATGGTTACCCTAATGATTTTGTTGGTGGTTTTAGAGTTCTTGGGACCACCGACAATAATTGTTGGGTTAATGCAACTTGTATAATTTTACAGTATCTTAAGCCTACTTTTAAATCTAAGGGTTTAAATGTTCTTTGGAATAAATTTGTTACAGGTGATGTCGGACCTTTTGTTAGTTTTATTTATTTTATAACTATGTCTTCAAAGGGTCAAAAGGGTGATGCTGAAGAGGCATTATCTAAATTGTCAGAGTATTTGATTAGTGATTCTATTGTTACTCTTGAA---------------CAATATTCAACTTGTGACATTTGTAAAAGTA------------CTGTAGTTGAAGTTAAAAGTGCTATTGTCTGTGCTAGTGTGCTTAAAGATGGTTGTGATGTTGGTTTTTGTCCACACAGACATAAATTGCGTTCACGTGTTAAGTTTGTTAATGGACGTGTTGTTATTACCAATGT------------TGGTGAACCTATAATTTCACAACCTTCTAAGTTGCTTAATGGTATTGCTTATACAACATTTTCAGGTTCTTTTGATAAC------GGTCACTATGTAGTTTATGATGCTGCTAATAATGCTGTCTATGATGGTG---CTCGTTTATTTGCTTCAGATTTGTCTACTTTAGCTGTTACAGCTATTGTTGTAGTAGGTGGTTGTGTAACATCTAAT---------GTTCCATCAC----------TTGTTAGTGAGAAAATTT-------------CTG----TTATGGATAAACTTGATACTGGTGCACAAAAATTTTTCCAATTTGGTGATTTTGTTATGAATAACATTGTTC-TGTTTTTAACTTGGTTGCTTAGTATGTTTAGTCTTTTACGTACTTCTATTATGAAGCATGATATTAAAGTTATTGCCAAGGCTCCTAAACGTACAGGTGTTATTTTGACACGTAGTTTTAAGTATAACATTAGATCTGCTTTGTTTGTTATAAAGCAGAAGTGGTGTGTTATTGTTACTTTGTTTAAGTTCTTATTGTTATTATATGCTATTTATGCACTTGTTTTTATGATTGTGCAATTTAGTCCTTTTAATAGTCTTTTATGTGGTGACATTGTAAGTGGTTATGAAAAATCCACTTTTAATAAGGATATTTATTGTGGTAATTCTATGGTTTGTAAGATGTGTTTGTTCAGTTATCAAGAGTTTAATGATTTGGATCATACTAGTCTTGTTTGGAAGCACATTCGTGATCCTATATTAATCAGTTTACAACCATTTGTTATACTTGTTATTTTGTTAATTTTTGGTAATATGTATTTGCGTTTTGGACTTTTATATTTTGTTGCACAATTTATTAGTACTTTTGGTTCTTTCTTAGGCTTTCATCAGAAACAGTGGTTTTTACATTTTGTGCCGTTTGATGTTTTATGTAATGAGTTTTTAGCTACATTTATTGTCTGCAAAATTGTTTTATTTGTTAGACATATTATTGTTGGCTGTAATAATGCTGACTGTGTAGCTTGTTCTAAAAGTGCTAGACTTAAACGTGTACCACTTCAAACTATTATTAATGGTATGCATAAATCATTCTATGTTAATGCTAATGGTGGTACTTGT---TTCTGTAATAAACATAACTTCTTTTGTGTTAATTGTGATTCTTTTGGGCCTGGTAACACTTTTATTAATGGTGATATTGCAAGAGAGCTTGGTAATGTTGTTAAAACAGCTGTTCAACCCACAGCTCCTGCATATATTATTATTGATAAGGTAGATTTTGTTAATGGATTTTATCGTCTTTATAG------TGGTGACACTTTTTGGCGGTATGATTTTGACATTACTGAATCTAAGTATAGTTGTAAAGAGGTTCTGAAGAATTGTAATGTTTTAGAAAATTTTATTGTTTACAATAATAGTGGTAGTAACATTACACAGATTAAAAATGCTTGTGTTTATTTTTCTCAATTGTTGTGTGAACCTATAAAGTTGGTAAATTCAGAGTTGTTGTCAACTTTATCAGTTGATTTTAATGGTGTTTTGCATAAGGCATATGTTGATGTTTTGTGTAATAGTTTTTTTAAGGAGCTAACTGCTAACATGTCCATGGCTGAATGTAAAGCTACACTTGGTTT---GACTGTTTCTGATGATGATTTTGTTTCAGCTGTTGCCAATGCACATAGGTATGACGTTTTGCTTTCAGATTTGTCATTTAATAATTTTTTTATTTCTTATGCTAAACCTGAAGATAAGTTGTCCGTTTATGATATTGCTTGTTGTATGCGTGCCGGTTCTAAGGTTGTTAACCATAATGTTTTAATTAAAGAGTCAATACCTATTGTTTGGGGTGTCAAGGACTTTAATACTCTTTCTCAAGAAGGTAAGAAGTACCTTGTTAAAACAACTAAAGCAAAGGGTTTGACTTTTTTATTAACTTTTAATGATAACCAAGCAATTACACAAGTTCCTGCTACTAGTATAGTTGCAAAACAGGGTGCTGG----------------TTTTAAACGT-ACTTATAATT-TTCTGTGGTATGTATGTTTATTTGTTGTTGCATTGTTTATTGGTGTCTCAT---TTATTGATTACACAACCACTGTAACTAGCTTTCATGGTTATGATTTTAAGTACATTGAGAATGGTCAGTTGAAGGTGTTTGAAGCACCTTTACACTGTGTTCGTAATGTTTTTGATAATTTTAATCAATGGCATGAGGCTAAGTTTGGTGTTGTTACTACTAATAGTGATAAATGTCCTATAGTTGTTGGTGTTTCAGAGCGTATTAATGTTGTTCCTGGTGTTCCAACAAATGTATATTTGGTAGGAAAGACTCTTGTTTTTACATTACAGGCTGCTTTTGGAAACACAGGTGTTTGTTATGACTTTGATGGTGTTACCACTAGTGATAAGTGTATTTTTAATTCTGCTTGTACTAGGTTGGAAGGTTTGGGTGGTGACAATGTTTATTGTTACAACACTGATCTTATTGAAGGTTCTAAACCTTATAGTACTTTACAGCCCAATGCTTATTATAAGTATGATGTTAAAAATTATGTACGTTTTCCAGAAATTTTAGCTAGAGGTTTTGGCTTACGTACTATTAGAACTTTGGCTACACGTTATTGTAGAGTTGGTGAATGCCGTGACTCACATAAAGGTGTTTGTTTTGGTTTTGATAAATGGTATGTTAATGATGGACGTGTTGATGATGGTTACATTTGTGGTGATGGTCTTATAGACCTTCTTGTTAATGTACTCTCAATCTTTAGTTCATCTTTTAGCGTTGTGGCTATGTCTGGACATATGTTGTTTAACTTTCTTTTTGCAGCATTTATTACATTTTTGTGCTTTTTAGTTACTAAATTTAAACGTGTTTTTGGTGATCTTTCTTATGGTGTTTTTACTGTTGTTTGTGCAACTTTGATTAATAACATTTCTTATGTTGTTACTCAAAATTTATTTTTTATGTTGCTTTATGCTATTTTGTATTTTGTTTTTACTAGGACAGTGCGTTATGCTTGGATTTGGCATATTGCATACATTGTTGCATACTTCTTGTTAATACCATGGTGGCTTCTCACATGGTTTAGTTTTGCTGCATTTTTAGAGCTTTTACCTAATGTTTTTAAGTTAAAAATCTCTACTCAATTGTTTGAAGGTGATAAGTTTATAGGTACTTTTGAGAGTGCTGCTGCAGGTACATTTGTTCTTGACATGCGTTCTTATGAAAGGCTGATAAATACTATTTCACCTGAGAAACTTAAGAATTATGCTGCAAGTTATAATAAATATAAATATTATAGTGGTAGTGCTAGTGAGGCTGATTATCGTTGTGCTTGTTATGCTCATTTAGCCAAGGCTATGTTAGATTACGCAAAAGATCATAATGACATGTTATATTCTCCACCTACCATTAGCTACAATTCCACCTTACAATCTGGTCTTAAGAAGATGGCACAACCATCTGGTTGTGTTGAGAGATGTGTGGTTCGCGTCTGTTATGGTAGTACTGTGCTTAATGGAGTTTGGTTAGGTGACACTGTTACTTGTCCTAGACATGTCATAGCACCATCAACCACTGTTCTTATTGATTATGATCATGCATATAGTACTATGCGTTTGCATAATTTTTCAGTGTCTCATAATGGTGTTTTCTTGGGGGTTGTTGGTGTTACAATGCATGGTTCTGTGTTGCGTATTAAGGTTTCACAATCTAATGTACATACACC---TAAACATGTTTTTAAAACGTTGAAACCTGGTGATTCTTTTAATATTTTAGCATGTTATGAAGGTATTGCATCTGGTGTTTTTGGTGTTAATTTACGTACAAACTTTACTATTAAAGGTTCTTTTATAAATGGAGCTTGTGGTTCTCCTGGTTATAATGTTAGAAATGATGGTACTGTTGAGTTTTGTTATTTACACCAAATTGAGTTAGGTAGTGGTGCTCATGTTGGTTCTGATTTTACTGGTAGTGTTTATGGTAATTTTGATGACCAACCTAGTTTGCAAGTTGAGAGTGCCAACCTTATGCTATCAGATAATGTTGTTGCCTTTTTGTATGCTGCTTTGTTGAATGGTTGTAGGTGGTGGTTGCGTTCAACTAGAGTTAATGTTGATGGTTTTAATGAATGGGCTATGGCTAATGGTTATACAAGTGTTTCTAGTGTTGAGTGCTATTCTATTTTGGCAGCAAAAACTGGTGTTAGTGTTGAACAATTGTTAGCTTCCATTCAACATCTTCATGAAGGTTTTGGTGGTAAAAACATACTTGGTTATTCTAGTTTATGTGATGAGTTCACACTAGCTGAAGTTGTGAAGCAGATGTATGGTGTTAACTTGCAAAGTGGTAAGGTTATTTTTGGTTTAAAAACAATGTTTTTATTTAGCGTTTTCTTCACAATGTTTTGGGCAGAACTCTTTATTTATACAAACACTATATGGATAAACCCTGTGATACTTACACCTATATTTTGTCTACTTTTGTTTTTGTCATTAGTTTTAACTATGTTTCTTAAACATAAGTTTTTGTTTTTGCAAGTGTTTTTATTACCTACTGTTATTGCAACTGCTTTATATAATTGTGTTTTGGATTATTACATAGTAAAATTTTTGGCTGACCATTTTAACTATAATGTTTCAGTATTACAAATGGATGTTCAGGGTTTAGTTAATGTTTTGGTTTGTTTATTTGTTGTATTTTTAC---------ACACATGGCGCTTTTCTAAAGAAC------GTTTTACACATTGGTTTACATATGTGTGTTCTCTTATAGCAGTAGCTTACACTTATTTTTATAGTGGTGACTTTTTGAGTTTGCTTGTTATGTTTTTATGTGCTATATCTAGTGATTGGTACATTGGTGCCATTGTTTTTAGGTTGTCACGTTTGATTGTATTTTTTTCACCTGAAAGTGTATTTAGTGTTTTTGGTGATGTGAAACTTACTTTAGTTGTTTATTTAATTTGTGGTTATTTAGTTTGTACTTATTGGGGCATTTTGTATTGGTTCAATAGGTTTTTTAAATGTACTATGGGTGTTTATGATTTTAAGGTGAGTGCTGCTGAATTTAAATACATGGTTGCTAATGGACTTCATGCACCACATGGACCTTTTGATGCACTTTGGTTATCATTCAAACTACTTGGTATTGGTGGTGACCGTTGTATAAAAATTTCAACTGTCCAATCCAAACTGACTGATTTGAAGTGTACTAATGTTGTGTTATTGGGTTGTTTGTCTAGTATGAACATTGCAGCTAATTCTAGTGAATGGGCTTATTGTGTTGATTTACACAATAAGATTAATCTTTGTGATGACCCTGAAAAAGCTCAAGGTATGTTGTTAGCACTCCTTGCGTTCTTTCTAAGTAAACATAGTGATTTTGGTCTTGATGGCCTTATTGATTCTTATTTTGATAATAGTAGCACCCTTCAGAGTGTTGCTTCATCATTTGTTAGTATGCCATCATATATTGCTTATGAAAATGCTAGACAAGCTTATGAAGATGCTATTGCTAATGGATCTTCTTCTCAACTTATTAAACAATTGAAGCGTGCCATGAATATTGCAAAGTCTGAATTTGATCATGAGATATCTGTTCAGAAGAAAATTAATAGAATGGCTGAACAAGCTGCTACACAGATGTATAAAGAAGCACGCTCTGTTAATAGAAAATCTAAAGTTATTAGTGCTATGCACTCTTTACTTTTTGGAATGTTAAGACGTTTGGATATGTCTAGTGTTGAAACTGTTTTGAATTTAGCACGTGATGGTGTTGTGCCATTGTCAGTTATACCTGCAACTTCAGCTTCCAAACTAACTATTGTTAGTCCAGATCTTGAATCTTATTCTAAGATTGTTTGTGATGGTTCTGTTCATTATGCTGGAGTTGTTTGGACACTTAATGATGTTAAAGACAATGATGGTAGACCTGTTCATGTTAAAGAGATTACAAAGGAAAATGTTGAAACTTTGACATGGCCTCTTATCCTTAATTGTGAACGTGTTGTTAAACTTCAAAATAATGAAATTATGCCTGGTAAACTTAAGCAAAAACCTATGAAAGCTGAGGGTGATGGTGGTGTTTTAGGTGATGGTAATGCCTTGTATAATACTGAGGGTGGTAAAACTTTTATGTACGCTTATATTTCTAATAAAGCTGACCTTAAATTTGTTAAGTGGGAGTATGAGGGTGGTTGCAACACAATCGAGTTAGACTCTCCTTGTCGATTTATGGTC---GAAACACCTAATGGTCCTCAAGTGAAGTATTTGTATTTTGTTAAAAATTTAAACACCTTACGTAGAGGTGCCGTTCTTGGTTTTATAGGTGCCACAATTCGTCTACAAGCTGGTAAACAAACTGAATTGGCTGTTAATTCTGGACTTCTAACTGCTTGTGCTTTTTCTGTTGATCCAGCAACTACTTACTTGGAAGCTGTTAAACATGGTGCAAAACCTGTAAGTAATTGTATTAAGATGTTATCTAATGGTGCTGGTAATGGTCAAGCTATAACAACTAGTGTAGATGCTAACACCAATCAAGATTCTTATGGTGGAGCGTCTATTTGTTTGTATTGTCGGGCCCACGTTCCTCACCCTAGTATGGATGGTTACTGTAAGTTTAAGGGTAAATGTGTTCAGGTTCCTATTGGTTGTTTGGATCCTATTAGGTTTTGTTTAGAAAATAATGTGTGTAATGTTTGTGGTTGCTGGTTGGGACATGGATGTGCTTGTGACCGTACAA------CTATTCAAAGTG---TCGATATTTCTTATTTAAACGAGCAAGGGGTTCTAGTGCAGCTCGACTAGAACCCTGTAATGGCACGGACATTGATAAGTGTGTTCGTGCTTTTGACATTTATAATAAAAATGTTTCATTCTTGGGTAAGTGTTTGAAGATGAACTGTGTTCGTTTTAAAAATGCTGATCTTAAGGATGGTTATTTTGTTATAAAGAGGTGTACTAAGTCGGTTATGGAACACGAGCAATCCATGTATAACCTACTTAACTTTTCTGGTGCTTTGGCTGAGCATGATTTCTTTACTTGGAAAGATGGCAGAGTCATTTATGGTAATGTTAGTAGACATAATCTTACTAAATATACTATGATGGACTTGGTCTATGCTATGCGTAACTTTGATGAACAAAATTGTGATGTTCTAAAAGAAGTATTAGTTTTAACTGGTTGTTGTGACAATTCTTATTTTGATAGTAAGGGTTGGTATGACCCAGTTGAAAATGAAGATATACATAGAGTTTATGCATCTCTTGGCAAAATTGTAGCTAGAGCTATGCTTAAATGCGTTGCTCTATGTGATGCGATGGTTGCTAAAGGTGTTGTTGGTGTTTTAACATTAGATAACCAAGATCTTAATGGTAACTTTTATGATTTTGGTGATTTTGTTGTTAGCTTACCTAATATGGGTGTTCCCTGTTGTACATCATATTATTCTTATATGATGCCTATTATGGGTTTAACTAATTGTTTAGCTAGTGAGTGTTTTGTCAAGAGTGATATTTTTGGTAGTGATTTTAAAACTTTTGATTTGCTTAAGTATGATTTCACTGAACATAAAGAAAATTTATTCAATAAGTACTTTAAGCATTGGAGTTTTGATTATCATCCTAATTGTAGTGACTGTTATGATGATATGTGTGTTATACATTGTGCTAATTTTAATACACTATTTGCCACAACTATACCAGGTACTGCTTTTGGTCCACTATGTCGTAAAGTTTTTATAGATGGTGTTCCACTTGTTACAACTGCTGGTTATCATTTTAAGCAATTAGGTTTGGTTTGGAATAAAGATGTTAACACACACTCAGTTAGGTTGACAATTACTGAACTTTTGCAATTTGTCACCGACCCTTCCTTGATAATAGCTTCTTCCCCAGCACTCGTTGATCAACGCACTATTTGTTTTTCTGTTGCAGCATTGAGTACTGGTTTGACAAATCAAGTTGTTAAGCCAGGTCATTTTAATGAAGAGTTTTATAACTTTCTTCGTTTAAGAGGTTTCTTTGATGAAGGTTCTGAACTTACATTAAAACATTTCTTCTTCGCACAGAATGGTGATGCTGCTGTTAAAGATTTTGACTTTTACCGTTATAATAAGCCTACCATTTTAGATATTTGTCAAGCTAGAGTTACATATAAGATAGTCTCTCGTTATTTTGACATTTATGAAGGTGGCTGTATTAAGGCATGTGAAGTTGTTGTAACAAATCTTAATAAGAGTGCTGGTTGGCCATTAAATAAGTTTGGTAAAGCTAGTTTGTATTATGAATCTATATCTTATGAAGAACAGGATGCTTTGTTTGCTTTGACAAAGCGTAATGTCCTCCCTACTATGACACAGCTGAATCTTAAGTATGCTATTAGTGGTAAAGAACGTGCTAGAACTGTTGGTGGTGTTTCTCTGTTGTCCACAATGACCACAAGACAATACCATCAAAAACATCTTAAATCCATTGTTAATACACGCAATGCCACTGTTGTTATTGGTACTACCAAATTTTATGGTGGTTGGAATAATATGTTGCGTACTTTAATTGATGGTGTTGAAAACCCTATGCTCATGGGTTGGGATTATCCCAAATGTGATAGAGCTTTGCCTAACATGATACGTATGATTTCAGCCATGGTGTTGGGCTCTAAGCATGTTAATTGTTGTACTGCAACAGATAGGTTTTACAGGCTTGGTAATGAGTTGGCACAAGTTTTAACAGAAGTTGTTTATTCTAATGGTGGTTTTTATTTTAAGCCAGGTGGTACGACTTCTGGTGACGCTAGTACAGCTTATGCTAATTCTATTTTTAACATTTTTCAAGCCGTGAGTTCTAACATTAACAGGTTGCTTAGTGTCCCATCAGATTCATGTAATAATGTTAATGTTAGGGATCTACAACGACGTCTGTATGATAATTGCTATAGGTTAACTAGTGTTGAAGAGTCATTCATTGATGATTATTATGGTTATCTTAGGAAACATTTTTC-AATGATGATTCTCTCTGATGACGGTGTTGTCTGTTATAACAAGGATTATGCTGAGTTAGGTTATATAGCAGACATTAGTGCTTTTAAAGCCACTTTGTATTACCAGAATAATGTCTTTATGAGTACTTCTAAATGTTGGGTTGAAGAAGATTTAACTAAGGGACCACATGAGTTTTGTTCCCAGCATACTATGCAAATAGTTGACAAAGATGGTACCTATTATTTGCCTTACCCAGATCCTAGTAGGATCTTGTCAGCTGGTGTTTTTGTTGATGATGTTGTTAAGACAGATGCTGTTGTTTTGTTAGAACGTTATGTGTCTTTAGCTATTGATGCATACCCTCTTTCAAAACACCCTAATTCTGAATATCGTAAGGTTTTTTACGTATTACTTGATTGGGTTAAGCATCTTAACAAAAATTTGAATGAGGGTGTTCTTGAATCTTTTTCTGTTACACTTCTTGATAATCAAGAAGATAAGTTTTGGTGTGAAGATTTTTATGCTAGTATGTATGAAAATTCTACAATATTGCAAGCTGCTGGTTTATGTGTTGTTTGTGGTTCACAAACTGTACTTCGTTGTGGTGATTGTCTGCGTAAGCCTATGTTGTGCACTAAATGCGCATATGATCATGTATTTGGTACCGACCACAAGTTTATTTTGGCTATAACACCGTATGTATGTAATGCATCAGGTTGTGGTGTTAGTGATGTCAAAAAATTGTATCTTGGTGGTTTGAATTACTATTGTACAAATCATAAACCACAGTTGTCTTTTCCATTATGTTCAGCTGGTAATATATTTGGTTTATATAAAAATTCAGCAACTGGTTCCTTAGATGTTGAAGTTTTTAATAGGCTTGCAACGTCTGATTGGACTGATGTTAGGGACTATAAACTTGCTAATGATGTTAAAGATACACTTAGACTCTTTGCGGCTGAAACTATTAAAGCTAAAGAAGAGAGTGTTAAGTCTTCTTATGCTTTTGCAACTCTTAAAGAGGTTGTTGGACCTAAAGAATTGCTTCTTAGTTGGGAAAGTGGTAAAGTTAAACCACCTTTGAATCGTAATTCTGTTTTCACCTGTTTTCAAATAAGTAAGGACTCAAAATTCCAAATAGGTGAGTTCATCTTTGAGAAGGTTGAATATGGTTCTGATACTGTTACGTATAAGTCTACTGTAACTACTAAGTTAGTTCCTGGTATGATTTTTGTCTTAACATCTCACAATGTCCAACCTTTACGTGCACCAACTATTGCAAACCAAGAGAAGTATTCTAGCATTTATAAATTGCACCCTGCTTTTAATGTCAGTGATGCATATGCTAATTTGGTTCCATATTACCAACTTATTGGTAAACAAAAGATAACTACAATACAGGGTCCTCCTGGTAGTGGTAAGTCACATTGTTCCATTGGACTTGGATTGTACTACCCAGGTGCGCGTATTGTTTTTGTTGCTTGTGCCCATGCTGCTGTTGATTCCTTATGTGCAAAAGCTATGACTGTTTATAGCATTGATAAGTGTACTAGGATTATACCTGCAAGAGCTCGGGTTGAGTGTTATAGTGGCTTTAAACCAAATAACACTAGTGCACAATACATATTTAGCACTGTTAACGCATTACCTGAGTGTAATGCTGATATCGTTGTTGTAGATGAAGTTTCAATGTGTACAAATTATGACCTTTCTGTTATTAATCAGCGTTTATCATATAAACATATTGTTTATGTTGGTGATCCACAACAACTTCCTGCACCTAGAGTAATGATTACTAAAGGTGTTATGGAGCCTGTTGATTATAACGTTGTTACTCAACGTATGTGTGCTATAGGCCCTGATGTTTTTCTTCATAAATGTTATAGATGTCCTGCTGAAATAGTTAATACAGTTTCTGAACTTGTTTATGAGAACAAGTTTGTCCCTGTTAAACCTGCTAGTAAACAGTGTTTTAAAGTCTTTTTTAAGGGTAATGTACAGGTTGACAATGGTTCTAGTATTAACAGAAAGCAGCTTGAAATAGTTAAGCTGTTTTTAGTTAAAAATCCAAGTTGGAGTAAGGCTGTGTTTATTTCTCCTTATAATAGTCAGAATTATGTTGCTAGTAGATTTTTAGGACTTCAAATTCAAACTGTTGATTCTTCTCAAGGTAGTGAGTATGATTATGTAATCTATGCACAAACTTCTGACACTGCACATGCTTGCAATGTAAACCGTTTTAATGTTGCTATAACACGTGCTAAGAAGGGTATATTTTGTGTAATGTGTGATAAAACTTTGTTTGATTCACTTAAGTTTTTTGAGATTAAACATGCAGATTTACACTC---TAGCCAGGTTTGTGGCTTGTTTAAAAATTGTACACGCACTCCTCT---TAATTTACCACCAACTCATGCACACACTTTCTTGTCGTTGTCAGATCAGTTTAAGACTACAGGTGATTTAGCTGTTCAAATAGGTTCAAATAACGTTTGTACTTATGAACATGTTATATCATTTATGGGTTTTAGGTTTGATATTAGTATTCCTGGTAGTCATAGTTTGTTTTGTACACGTGACTTTGCTATTCGCAATGTGCGTGGTTGGTTGGGTATGGATGTTGAAAGTGCTCATGTTTGTGGCGATAACATAGGTACTAATGTTCCTTTACAGGTTGGTTTTTCAAATGGTGTTAATTTTGTTGTGCAAACTGAAGGTTGTGTGTCTACCAATTTTGGTGATGTTATTAAACCTGTTTGTGCAAAATCTCCACCAGGTGAACAATTTAGACACCTTGTTCCTCTTTT---ACGTAAAGGACAACCTTGGTTAATTGTTCGTAGACGCATTGTGCAAATGATATCTGATTATTTGTCCAATTTGTCTGACATTCTTGTCTTTGTTTTGTGGGCAGGTAGTTTGGAATTAACTACAATGCGTTACTTTGTAAAAATAGGGCCAATTAAATATTGTTATTGTGGTAATTCTGCCACTTGTTATAATTCAGTTAGTAATGAATATTGTTGTTTTAAACATGCATTGGGTTGTGATTATGTTTACAATCCGTATGCTTTTGATATACAACAGTGGGGTTATGTTGGTTCCTTGAGCCAAAACCACCACACATTCTGTAACATTCATAGAAACGAGCATGATGCCTCTGGTGATGCTGTTATGACACGTTGTTTGGCTGTACATGATTGTTTTGTCAAAAATGTTGATTGGACTGTAACGTACCCCTTTATTGCAAATGAGAAATTTATCAATGGCTGTGGGCGTAATGTCCAGGGACATGTTGTTCGTGCAGCCTTGAAATTGTATAAACCTAGTGTTATTCATGACATTGGTAATCCTAAAGGTGTACGTTGTGCTGTTACTGATGCCAAATGGTACTG-TTATGACAAGCAACCTGTTAATAGTAATGTCAAGTTGTTGGATTATGATTATGCAACTCATGGTCAACTTGATGGTCTTTGTCTATTCTGGAATTGTAATGTTGATATGTATCCAGAATTTTCAATTGTGTGTCGTTTTGACACACGTACTCGTTCTGTTTTTAATTTAGAAGGTGTTAATGGTGGTTCTCTTTATGTTAACAAACATGCGTTTCATACACCAGCATATGATAAACGTGCTTTTGTTAAATTAAAACCTATGCCCTTTTTTTACTTTGATGACAGTGATTGTGATGTTGTGCAAGAACAAGTTAATTATGTACCCCTTCGCGCTAGTAGTTGTGTTACCCGTTGTAATATAGGTGGTGCTGTTTGTTCAAAACATGCAAATTTGTATCAAAAATATGTTGAGGCATATAATACATTTACACAGGCTGGTTTTAACATTTGGGTACCACATAGTTTTGATGTTTATAATTTGTGGCAAATTTTTATTGAAACTAATTTACAAAGTCTTGAAAATATAGCATTTAATGTTGTAAAAAAAGGGTGTTTTACTGGTGTTGATGGTGAGTTACCTGTTGCAGTTGTTAACGACAAAGTTTTTGTTCGCTATGGCGATGTTGACAACTTAGTTTTTACAAATAAAACAACATTGCCTACTAATGTTGCTTTTGAATTGTTTGCAAAACGAAAAATGGGTTTAACACCACCATTGTCTATTCTCAAAAATCTCGGTGTTGTTGCTACATATAAATTTGTTTTATGGGATTATGAAGCTGAAAGACCTTTTACCTCATATACTAAGAGTGTATGTAAATACACTGATTTTAATGAGGATGTTTGTGTTTGTTTTGACAATAGTATTCAGGGTTCGTATGAGCGTTTTACGCTTACTACGAACGCTGTTTTATTTTCTACTGTTGTCAT------------TAAAAATTTAACACCTATAAAGTTGAATTTTGGTATGTTGAATGGTATGCCAGTTTCTTCTATTAAGGGTGATAAAGGTGTTGAAAAATTAGTTAATTGGTACATATATGTTCGTAAAAATGGTCAATTTCAAGATCACTATGATGGTTTTTACACTCAAGGTAGGAATTTATCAGACTTTACACCAAGAAGTGATATGGAGTATGATTTTCTTAACATGGATATGGGTGTTTTTATTAATAAATATGGTCTTGAGGATTTTAATTTTGAACATGTTGTATATGGTGATGTTTCAAAAACTACATTAGGAGGTCTTCATTTGTTGATATCACAGTTTAGGCTTAGTAAAATGGGTGTTTTGAAAGCTGATGATTTTGTCATTGCTTCTGACACAACTTTGAGGTGCTGCACTGTTACTTATCTTAATGAACTTAGTTCAAAAGTTGTTTGTACTTATATGGATTTGTTGTTGGACGACTTTGTTACTATACTAAAGAGTTTAGATCTTGGTGTAATATCTAAAGTTCATGAAGTTATTATAGATAATAAACCTTATAGGTGGATGTTGTGGTGTAAAGATAACCACTTGTCCACTTTTTATCCACAGTTGCAGTCTGCTGAATGGAAGTGTGGTTATGCTATGCCACAAATTTATAAGCTTCAACGTATGTGTTTGGAACCTTGTAATTTATATAATTATGGTGCTGGTATTAAGTTGCCTAGTGGTATAATGTTAAATGTTGTTAAATACACTCAGCTTTGTCAATACCTAAATAGCACTACAATGTGCGTACCTCATAATATGCGTGTTTTGCACTATGGTGCTGGTTCTGACAAAGGTGTGGCACCTGGTACAACTGTTTTAAAACGTTGGCTACCACCTGATGCAATAATCATTGATAATGACATCAATGATTATGTTAGTGATGCAGATTTTAGCATTACAGGTGATTGTGCTACTGTTTACCTTGAAGATAAGTTTGACTTACTTATTTCTGATATGTATGATGGTAGAATTAAATTTTGTGATGGTGAAAACGTCTCTAAAGATGGTTTTTTTACTTATCTTAATGGTGTTATTAGAGAAAAATTAGCTATTGGTGGTAGTGTTGCCATTAAGATTACAGAATATAGTTGGAATAAGTATCTTTATGAATTAATACAGAGATTTGCTTTTTGGACTTTGTTTTGCACGTCTGTTAATACATCCTCTTCAGAAGCTTTTCTTATTGGTATTAATTATTTAGGTGACTTTATTCAAGGTCCTTTTATAGCTGGTAACACTGTTCATGCTAATTATATATTTTGGCGTAATTCTACTATTATGTCTTTGTCATACAATTCAGTTTTAGATCTAAGTAAGTTTGAATGTAAACATAAGGCCACTGTTGTTGTTACACTTAAAGATAGTGATGTAAATGATATGGTTTTGAGTTTGATTAAGAGTGGTAGGTTGTTGTTACGTAATAGTGGCCGT---TTTGGTGGTTTTAGTAATCATTTAGT---CTCAACTA---AATGAAACTTTTC------------TTGAT------TTTGCT---------TATTTTGCCCCTGGTT-------------------------------------------------------------------------------------------------TCTTGCTT-----------------TT---CTACATGTAACA----GTAA------TGCTAGTATTTCT----------AT---------------------------------------------------------------------------------------------------------------------------------------------------------------------------------------------------------------------------------------------------------------------------------------------------------------------------------------------------------------------------------------------------------------------------------------------------------------------------------------------------------------------------------------------------------------------GTTACAATTAGGTG-----TTCCTGATAACTCTTC---AACTATTGTCACAGGTTTGTTGCC----------------------AGTCCATTGGATTTGTGCTAA---------------------------------------------TCAGAG----------CACATCTAGTTACCCAGCC-AATGGCTTTTTCTA-----------------------------TATTGAT------GTCGGTAAACACCGTA---------GTGCTTTTGCACTCCATAGTGGTTATTATGA------------------TGCT------AACCAGTATTATATTTATCTCACTAATAAAA---------TACATTTAAATGCTCCTG---TCACTCTGAAGATTTGTAAG------TTTGGA--------------AACACTTCTTTTG---------------------------------------ATTTTTTAAGTAATGTTTC----------TACT------------------TCTCATCATTGTATAGTTAATTCGTCATTC---------ACAGAACAGTTAG------------GTGTG----CCTTTGGGCATAACTATAT-----------CGGGTGAAACTG-----TACGTTTGCATTTATATAATGCAACTCGCACCTTTTATGTGCCAGCCGCTTATA----------------AACTTACTAAACTTAGTGTTAAATGTTACTTTAGTGAATC------CTGTGTTTTTAGTGTTGTCAATGCTACCGT------TACTGTTAATGTCACCACAC---TTAATGGCCGTATAGTTAATTACACTGTT---TG-----TGATGATTGT--------AATGGTTACACTGATAACATATTTTCTGTTCAACAGGATGGCCGCATTCCTAATGGTTTTTCTTTTAATAATTGGTTTTTGTTAACTAATGGTTCTACACTAGTGGACGGTGTCTCTAGACTTTACCAACCACTTCGTTTAACTTGTTTATGGCCTGTACCTGGTCTTAAATCTTCGACTGGTTTTGTTTATTTTAACGC-CAC---TGGTT---------------CTGATGTTAATTGTAATGGTTATCA------ACATCATTCTG-TTGCTGATGTTATGCGTTACAATCTTAACTTCAGTTCTAATTCTGT---GGATA-------ATCTCAAGAGTGGC------GTTATAGTTTTTAAAACTCTACAGTA-------CGATGTTTTGTTTT-ACTGTAGTAATTCTT------------CT---------------TCGGGCGTTCTAG---ACACCACAATACCTTTTGGCCCTTCCTCTCAACCTTATTACTGTTTTATAAATAGTACCATC--------AACACCACTCATG------------TTAGCACTTTTGTGGGTGTCCTACCACCCATTGTGCGTGAGATTGTTGTTGCTAGAACTGGTCAGTTTTATATTAATGGTTTTAAGTATTTTGATTTGGGTTTTATCGAAGCTGTCAATTTTAATGTCACGA--------------CAGCTAGTGCTACAGATTTTTGGACGGTTGCATTTGCTACTTTTGTTGATGTTTTGGTTAATGTTAGTGCAACTAACATTCAAAACTTACTTTATTGCGATTCTCCATTTGAAAAGTTGCAGTGTGAGCACTTGCAGTTTGGATTGCAAGATGGTTTTTATTCTGCAAATTT--------TCTTGATGATAATGTTTTGCCTGATACTTATGTTGCACTTCCTATTTATTATCAACATACTGATATAA------ATTTTACTGCGACT------GCATCTTTTGGTGGTT--------------------------------------CTTGT---------------------TATGTTTGCAAACCACATCAGGTTAATATATCTCTTAATGGTAATACT---------------------TCAGTGTGTGTTA-----GAACATCTCATTTTTCAATTAGGTATA------TTTATAACCGCGTTAAGAGTGGTTCAC--------------------------------------------------------------------------------------------------------------------------------------------------------------------------------------------------------------------------------------------------------------------------------------------------------------------------------------------------------------------------------------------------------------------------------------------------------------------------------------------------------------------------------------------------------------------------------------------------------------------------------------------------------------------------------------------------------------------------------------------------------------------------------------------------------------------------------------------------------------------------------------------------------------------------------------------------------------------------------------------------------------------------------------------------------------------------------------------------------------------------------------------------------------------------------------------------------------------------------------------------------------------------------------------------------------------------------------------------------------------------------------------------------------------------------------------------------------------------------------------------------------------------------------------------------------------------------------------------------------------------------------------------------------------------------------------------------------------------------------------------------------------------------------------------------------------------------------------------------------------------------------------------------------------------------------------------------------------------------------------------------------------------------------------------------------------------------------------------------------------------------------------------------------------------------------------------------------------------------------------------------------------------------------------------------------------------------------------------------------------------------------------------------------------------------------------------------------------------------------------------------------------------------------------------------------------------------------------------------------------------------------------------------------------------------------------------------------------------------------------------------------------------------------------------------------------------------------------------------------------------------------------------------------------------------------------------------------------------------------------------------------------------------------------------------------------------------------------------------------------------------------------------------------------------------------------------------------------------------------------------------------------------------------------------------------------------------------------------------------------------------------------------------------------------------------------------------------------------------------------------------------------------------------------------------------------------------------------------------------------------------------------------------------------------------------------------------------------------------------------------------------------------------------------------------------------------------------------------------------------------------------------------------------------------------------------------------------------------------------------------------------------------------------------------------------------------------------------------------------------------------------------------------------------------------------------------------------------------------------------------------------------------------------------------------------------------------------------------------------------------------------------------------------------------------------------------------------------------------------------------------------------------------------------------------------------------------------------------------------------------------------------------------------------------------------------------------------------------------------------------------------------------------------------------------------------------------------------------------------------------------------------------------------------------------------------------------------------------------------------------------------------------------------------------------------------------------------------------------------------------------------------------------------------------------------------------------------------------------------------------------------------------------------------------------------------------------------------------------------------------------------------------------------------------------------------------------------------------------------------------------------------------------------------------------------------------------------------------------------------------------------------------------------------------------------------------------------------------------------------------------------------------------------------------------------------------------------------------------------------------------------------------------------------------------------------------------------------------------------------------------------------------------------------------------------------------------------------------------------------------------------------------------------------------------------------------------------------------------------------------------------------------------------------------------------------------------------------------------------------------------------------------------------------------------------------------------------------------------------------------------------------------------------------------------------------------------------------------------------------------------------------------------------------------------------------------------------------------------------------------------------------ACTGATGAAGTGGGTGATAATGTTCAGATTACCTATACCTACAAAATGCTTGTAGCTAAGGATAATAAGAACCTTCCTAAGTTCATTGAGCAGATTAGTGCTTTT---------------------ACTAAACCCAGTTCTATC-AAAGAAATGCAGTCACAATCATCTCACGCTGTTCAGAACACAGTACTT-----------------------------------------------AAT------------------------------------------GCTTCTATTCCAGAATCTAAACCAT------------------------------------------TGGCTGATGATGATTCAGCCATT---------------ATAGAAATTGTCAATGAGGTTT----------------------------------------------------------------------TGCATTAAATTGTT-------------------------------------------------------------------------------------------------------------------------------------------------------------------------------------------------------------TTGTAATTCCAGTTG--------------------------------------------------------------------------------------------------------------------------------------------------------------------------------------------------------------------------------------------------------------------------------------------------------------------------------------------------------------------------------------------------------------------AATGTTTATTA-----------------------------------------------------------------------------------------------------------------------------------------------------------------------------------------------------------------------------------------------------------------------------------------------------------------------------------------------------------------------------------------------------------------------------------------------------------------------------------------------------------------------TTATTAGT-------------------------------------------------------------------TG-------CAACCCCATGCGTTTAGCGCATGA-----------------------TAAGGGTTTAGTCTTACACACAATGGTAGGCCAGTGATAGT-AAAGTGTAA-GTAATTTGCTATCATATTAACATGTCTAGAGGAAAGTCAGAA--------CTTTTTCTGTTTGTGTT-----GTTGGAGTAC--TT--AAAGATCGC-ATAGGCGCGCCAA-CAA----------------------------------------------------------------------------------------------------TGGAAGAGCCAAC----------AACATATCTAAA--AATGTT---------TTGTCTGGTACTTGTTAATGATA----------------------------------------------------------------------------------------------------------------------------------------------------------------------------------------------------------------------------------------------------------------------------------------------------------------------------------------------------------------------------------------------------------------
>JQ765565_HumanNL63_USA_2009-02-13
---------------------------------------------------------------------------------------------------------------------------------------------------------------------------------------------------------ACTTTGTGTCTACTCCTCTCAACTAAACGAAATTT-----TTCTA-GTGCTGTCATTTGT-----TATG-GC--AGTCCTAGTGTAATTGAAATTTCGTCAAGTTTGTAA--ACTGGTTAGGCAAGTGTTGTATTTT-CTGTGTTTAAGCATTGGTGGTTCTGTCCA-CTAGTGCACACA-TTGATA-CTTAAG-TGGTGTTCTGTCA-CTGCTTATTGTGGAAGCAACGTTCTGTCGTTGTGGAAACCAATAACTGCTAACCATGTTTTACAATCAAGTGACACTTGCTGTTGCAAGTGATTCGGAAATTTCAGGTTTTGGTTTTGCCATTCCTTCTGTAGCCGTTCGCGCTTATAGCGAAGCCGCTGCACAAGGTTTTCAGGCATGCCGCTTTATTGCTTTTGGCTTACAGGATTGTGTAACCGGTATTAATGATGACGATTATGTCATTGCATTGACTGGTACTAATCAGCTTTGTGCCAAAATTTTACTTTTTTCTGATAGACCTCTTAATTTGCGAGGTTGGCTCATTTTTTCTAACAGCAATTATGTTCTTCAGGACTTTGATGTTGTTTTTGGCCA---TGGTGCAGGAAGTGTGGTTTTTGTG------GATAAGTATATGTGTGGTTTTGATGGTAAACCTGTGTTACCTAAAAACATGTGGGAATTTAGAGATTACTTTAATGATAAT---ACTGATAGTATTGTTATTGATGGTGTCACTTATCAATTAGCATGGGATGTTATACGTAAAGACCTTTCTTATGAACAGCAAAATGTTTTAGCTATTGAGAGCATTCATTAT---CTTGGTACTACAGGTCATACTTTGAAGTCTGGTTGCAAACTCATTAATGCCAAGCCGCCTAAATATTCTTCTAAGGTTGTTTTGAGTGGTGAATGGAATGCTGTGTATAAGGCGTTTGGTTCACCATTTATTACAAATGGTATATCATTGCTAGATATAATTGTTAAACCAGTTTTCTTTAATGCTTTTGTTAAATGCAATTGTGGTTCTGAGAATTGGAGTGTTGGTGCATGG---GATGGTTATCTATCTTCTTGTTGTGGCACACCTGCTAAGAAACTTTGTGTTGTTCCTGGTAATGTTGTTCCTGGTGATGTGATCATCACCTCAACTGATG---CTGGTTG------TGGTGTTA---AATACTATGCTGGCTTAGTTGTTAAACATATTACTAACATTACT------------------GGTGTGTCTTTATGGCGTGTTACAGCTGTTCATTCTGATGGAATGTTTGTGGCAACATCTTCTTATGATGCACTCTTGCATAGAAATTCATTAGA---CCCTTTTTGCTTTGATGTTAACACTTTACTTTCTAATCAATTACGTCTAGCTTTTCTTGGTGCTTCTGTTACAGAAGATGTTAAATTTGCTGCTAGCACTGGTGTTATTGACATTAGTGCTGGTATGTTTGGTCTTTACGAT---GACATATTGACAAACAATAAACCTTGGTTTGTACGCAAAGCTTCTGGGCTTTTTGATGCAATCTGGGATGCTTTTGTTGCCGCTATTAAGCTTGTGCCAACTACTACTGGTGGTTTGGTTAGGTTTGTTAAGTCTATCGCTTCAACTGTTTTAACTGTTTCTAATGGTGTTATTATTAT---GTGTGCAGATGTTCCAGATGCTTTT-CAACCAGTTTACCGTACATTTACACAAGCCATTTGTGCTGCATTTGATTTTTCTTTAGATGTATTTAAAATTGGTGATGTTAAATTTAAACGACTTGGTGATTATGTTCTTACTGAAAATGCTCTTGTTCGTTTGACTACTGAAGTTGTTCGTGGTGTTCGTGATGCTCGCATAAAGAAAGCCATGTTTACTAAAGTAGTTGTAGGTCCTACAACTGAAGTTAAGTTTTCTGTTATTGAACTTGCCACTGTTAATTTGCGTCTTGTTGATTGTGCACCTGTAGTTTGCCCTAAAGGTAAAATTGTTGTTATTGCTGGACAAGCTTTTTTCTATAGTGATGGTTTTTATCGTTTTATGGTTGATTCTACAACTGTATTAAATGACCCTGTTTTTACTGGTGATTTATTTTAC---------ACTATTAAGTTTAGTGGTTTTAAGCTTGATGGTTTTAACCATCAGTTTGTTAATGCT---AGTTCTGCTACAGATGCCATTATTGCTGTTGAGCTGTTGTTATCGGATTTTAAAACTGCAGTTTTTGTGTACACATGTGTGGTTGATGGTTGTAGTGTCATTGTTAGACGTGATGCTACATTCGCCACACATGTGTGTTT---------TAAGGACTGTTATAATATTTGGGAGCAATTCTGCATTGATAATTGTGGTGAGCCATGGTTTTTGACTGATTATAATGCTATCTTGCAGAGTAATAACCCTCAATGTGCTATTGTTCAAGCA---------TCGGAGTCT---------------------AAAGTTTTGCTTGAGAGGTTTTTACCTAAGTGTCCTGAAATACTGTTGAGTATTGATGATGGCCATTTATGGAATCTTTTTGTTGAAAAGTTTAATTTTGTTACAGATTGGTTAAAAACTCTTAAGCTTACACTTACTTCTAATGGTCTTTTAGGTAATTGTGCCAAACGTTTTAGACGTGTTTTGGTAAAATTGCTTGATGTCTATAATGGTTTTCTTGAAACTGTCTGTAGTGTCGTACGCACTGCTGGTGTTTGCATTAAATATTATGCTGTTAATGTTCCATATGTAGTTATTAGTGGTTTTGTAAGTCGTGTAATTCGTAGAGAAAGGTGTGA------CGTGACTTTTCCTTGTGTTAGTTGTGTCACTTTTTTCTATGAATTTTTAGACACGTGTTTTAGTGTTAGTAAACCTAATGCCATTGATGTTGAACATTTAGAGCTTAAAGAAACTGTTTTTGTTGAACCTAAGGATGGTGGTCAATTTTTTGTTTCTGATGATTATCTTTGGTATGTTGTAGATGACATTTATTATCCAGCTTCATGTAATGGTGTATTGCCAGTTGCTTTTACAAAA---TTGGCAGGTGGTAA---------AATATCTTTTTCTGATGATGTTATAGTCCATGATGTTGAACCTACCCATAAAGTCAAGCTCATATTTGAGTTTGAAGATGATGTTGTTACCAGTCTTTGTAAGAAGAGTTTTGGTAAGTCTATTATTTATACAGGT---GATTGGGAAGGTTTACATGAAGTTCTTACATCTGCAATGAATGTCATTGGGCAACATATTAAGTTGCCACAATTTTATATTTATGATGAAGAGGGTGGTTATGATGTTTCTAAACCAGTTATGATTTCACAATGGCCTATT---------------------------------------------------------------------------------------------------------------------------------------------------------------------------------------------------------------------AGTGATGAT---------------------AGTGGTG------------------------ATTGTGTTGTTGAA---------------------------GCGAGCACTGATTTTCATCAATTAGAA---------------------------------------------------------------------------------------------------------------------------------------------------------------------------------------------------------------TT------------------------------------------------------------------TGTTAGAGAA---------GAGGTTGATATAATTGAAC------------------------------AACCTTTTGG---------------GGAAGTTGA----ACATTCGCT------------CACAATTA---AACAACCTTTTTCTTTTTCTTTTAGAGATGAATTGGGTGTTCGTGTTTTAGATCAATCTGATAATAATTGTTGGATTAGTACCACACTTATACAGTTGCAACTTACAAAGCTTTTGGATGA---TTCTATTGAGATGCAATTGTTTAAAGTTGGTAAAGTTGATTCAATTGTTCAAAAGTGTTATGAGTTGTCTCATTTAATTAGTGGTTCACTTGGTGATAGTGGTAAACTTCTTAGTGAACTTCTTAAAGATAAATATACATGTTCTATAACTTTTGAGATGTCTTGTGATTGT---GGTAAAA------AGTTTGATGAGCAAGTTGGTTGTTTGTTTTGGATTATGCCTTACACAAAACTTTTTCAAAAAGGTGAGTGTTGTATTTGTCATAAAATGCAGACTTATAAGCTTGTTAGTATGAAAGGTACTGGTGTGTTTGT---ACAGGATCCATCACCTATTGACATTGATGCTTTCCCTGTGAGACCTATATGTTCATCTGTATATTTAGGTGTTAAGGGTTC---------TGGTCATTATCAAACAAATTTATACAGTTTTGACAAAGCTATTGATGGTTTTGGTGTCTTTGACATTAAA---------AATAGTAGTGTTAATACTGTCTGTTTTGTTGATGTTGATTTTCATA----------------------------------------------------GTGTAGAAATAGAA------------------------------------------------------GCTGGTGAA------G-------------------------------------------------------TTAAACCTTTTGCTGTATATAAAAATGTTAAATTTTATTTAGGTGATATTTCACACCTTGTAAACTGTGTTTCTTTTGACTTTGTTGTCAATGCTGCTAATGAAAATCTCATGCATGGAGGCGGTGTTGCACGTGCTATTGATATTTTGACTGAAGGTCAACTTCAGTCATTATCTAAAGATTACATTAGTAGTAATGGTCCACTTAAGGTTGGAGCAGGTGTTATGTTGGAGTGTGAAAAATTCAATGTATTTAATGTTGTTGGTCCGCGAACTGGTAAACATGAGCATTCATTACTTGTTGAAGCTTATAATTCTATTTTATTTGAAAATGGTATTCCACTTATGCCTCTTCTTAGTTGTGGTATTTTTGGTGTAAGGATTGAAAATTCTCTTAAAGCTTTGTTTAGTTGTGACATTAATAAACCGTTGCAAGTTTTTGTTTATTC------------TTCAAATGAAGAACAAGCTGTTCTTAAGTT-------------------------------------------------------------------------------------TTTAGATGGTTTAGAT---TTAACACCAGTCA--------------------------------------------------------------------------TTGATGATG---------------------------------------------TTGATGTTG----------TT------------------------------------------------------------------------AAACCTTTTA------GAGTTGAAGGTAATTTTTCATTCTTTGATTGTGGTGTCAATGCC------------TTGGATGGTGATA---TT------TACTTATTATTTACTAACTCTATTTTAATGTTGGATAAACAAGGACAATTATTGGACACAAAACTTAATGGTATTTTGCAACAGGCAGCTCTTGATTATCTTGCTACA------GTTAAAACTGTACCAGCTGGTAATTTGGTTAAACT---------TGT---TGTTGAGAGTTGTACCATTTATATGTGTGTTGTACCATCGATAAATGATCTTTCTTTTGATAAAAATCTTGGTCGTTGTGTGCGTAAACTTAATAGATTGAAAACTTGTGTTATTGCCAATGTTCCTGCTATTGATGTTTTGAAAAAGCTTCTTTCAAGTTTGACTTTAACTGTTAAATTTGTTGTAGAGAGTAATGTTATGGATGTTAACGACTGTTTTAAGAATGATAATGTAGTTTTGAAAATTACTGAAGATGGTATTAATGTTAAAGATGTTGTTGTTGAGTCTTCTAAGTCACTTGGTAAACAATTGGGTGTTGTGAGTGATGGTGTTGACTCTTTTGAAGGTG---TTTTACCTATTAATACTGATAC------TGTTTTATCTGTAG---CTCCAGAAGTTGACTGGGTTGCTTTTTACGGTTTTGAAAAGGCAGCACTTTTTGCTTCTTTGGATGTAAAGCCATATGGTTACCCTAATGATTTTGTTGGTGGTTTTAGAGTTCTTGGGACCACCGACAATAATTGTTGGGTTAATGCAACTTGTATAATTTTACAGTATCTTAAGCCTACTTTTAAATCTAAGGGTTTAAATGTTCTTTGGAATAAATTTGTTACAGGTGATGTTGGACCTTTTGTTAGTTTTATTTATTTTATAACTATGTCTTCAAAGGGTCAAAAGGGTGATGCTGAAGAGGCATTATCTAAATTGTCAGAGTATTTGATTAGTGATTCTATTGTTACTCTTGAA---------------CAATATTCAACTTGTGACATTTGTAAAAGTA------------CTGTAGTTGAAGTTAAAAGTGCTATTGTCTGTGCTAGTGTGCTTAAAGATGGTTGTGATGTTGGTTTTTGTCCACACAGACATAAATTGCGTTCACGTGTTAAGTTTGTTAATGGACGTGTTGTTATTACCAATGT------------TGGTGAACCTATAATTTCACAACCTTCTAAGTTGCTTAATGGTATTGCTTATACAACATTTTCAGGTTCTTTTGATAAC------GGTCACTATGTAGTTTATGATGTTGCTAATAATGCTGTCTATGATGGTG---CTCGTTTATTTGCTTCAGATTTGTCTACTTTAGCTGTTACAGCTATTGTTGTAGTAGGTGGTTGTGTAACATCTAAT---------GTTCCATCAA----------TTGTTAGTGAGAAAATTT-------------CTG----TTATGGATAAACTTGATACTGGTGCACAAAAATTTTTCCAATTTGGTGATTTTGTTATGAATAACATTGTTC-TGTTTTTAACTTGGTTGCTTAGTATGTTTAGTCTTTTACGTACTTCTATTATGAAGCATGATATTAAAGTTATTGCCAAGGCTCCTAAACGTACAGGTGTTATTTTGACACGTAGTTTTAAGTATAACATTAGATCTGCTTTGTTTGTTATAAAGCAGAAGTGGTGTGTTATTGTTACTTTGTTTAAGTTCTTATTGTTATTATATGCTATTTATGCACTTGTTTTTATGATTGTGCAATTTAGTCCTTTTAATAGTCTTTTATGTGGTGACATTGTAAGTGGTTATGAAAAATCCACTTTTAATAAGGATATTTATTGTGGTAATTCTATGGTTTGTAAGATGTGTTTGTTCAGTTATCAAGAGTTTAATGATTTGGATCATACTAGTCTTGTTTGGAAGCACATTCGTGATCCTATATTAATCAGTTTACAACCATTTGTTATACTTGTTATTTTGTTAATTTTTGGTAATATGTATTTGCGTTTTGGACTTTTATATTTTGTTGCACAATTTATTAGTACTTTTGGTTCTTTCTTAGGCTTTCATCAGAAACAGTGGTTTTTACATTTTGTGCCGTTTGATGTTTTATGTAATGAGTTTTTAGCTACATTTATTGTCTGCAAAATTGTTTTATTTGTTAGACATATTATTGTTGGCTGTAATAATGCTGACTGTGTAGCTTGTTCTAAAAGTGCTAGACTTAAACGTGTACCACTTCAAACTATTATTAATGGTATGCATAAATCATTCTATGTTAATGCTAATGGTGGTACTTGT---TTCTGTAATAAACATAACTTCTTTTGTGTTAATTGTGATTCTTTTGGGCCTGGTAACACTTTTATTAATGGTGATATTGCAAGAGAGCTTGGTAATGTTGTTAAAACAGCTGTTCAACCCACAGCTCCTGCATATATTATTATTGATAAGGTAGATTTTGTTAATGGATTTTATCGTCTTTATAG------TGGTGACACTTTTTGGCGGTATGATTTTGACATTACTGAATCTAAGTATAGTTGTAAAGAGGTTCTGAAGAATTGTAATGTTTTAGAAAATTTTATTGTTTACAATAATAGTGGTAGTAACATTACACAGATTAAAAATGCTTGTGTTTATTTTTCTCAATTGTTGTGTGAACCTATAAAGTTGGTAAATTCAGAGTTGTTGTCAACTTTATCAGTTGATTTTAATGGTGTTTTGCATAAGGCATATGTTGATGTTTTGTGTAATAGTTTTTTTAAGGAGCTAACTGCTAACATGTCCATGGCTGAATGTAAAGCTACACTTGGTTT---GACTGTTTCTGATGATGATTTTGTTTCAGCTGTTGCCAATGCACATAGGTATGACGTTTTGCTTTCAGATTTGTCATTTAATAATTTTTTTATTTCTTATGCTAAACCTGAAGATAAGTTGTCCGTTTATGATATTGCTTGTTGTATGCGTGCTGGTTCTAAGGTTGTTAACCATAATGTTTTAATTAAAGAGTCAATACCTATTGTTTGGGGTGTCAAGGACTTTAATACTCTTTCTCAAGAAGGTAAGAAGTACCTTGTTAAAACAACTAAAGCAAAGGGTTTGACTTTTTTATTAACTTTTAATGATAACCAAGCAATTACACAAGTTCCTGCTACTAGTATAGTTGCAAAACAGGGTGCTGG----------------TTTTAAACGT-ACTTATAATT-TTCTGTGGTATGTATGTTTATTTGTTGTTGCATTGTTTATTGGTGTCTCAT---TTATTGATTACACAACCACTGTAACTAGTTTTCATGGTTATGATTTTAAGTACATTGAGAATGGTCAGTTGAAGGTGTTTGAAGCACCTTTACACTGTGTTCGTAATGTTTTTGATAATTTTAATCAATGGCATGAGGCTAAGTTTGGTGTTGTTACTACTAATAGTGATAAATGTCCTATAGTTGTTGGTGTTTCAGAGCGTGTTAATGTTGTTCCTGGTGTTCCAACAAATGTATATTTGGTAGGAAAGACTCTTGTTTTTACATTACAGGCTGCTTTTGGAAACACAGGTGTTTGTTATGACTTTGATGGTGTTACCACTAGTGATAAGTGTATTTTTAATTCTGCTTGTACTAGGTTGGAAGGTTTGGGTGGTGACAATGTTTATTGTTACAACACTGATCTTATTGAAGGTTCTAAACCTTATAGTACTTTACAGCCCAATGCTTATTATAAGTATGATGTTAAAAATTATGTACGTTTTCCAGAAATTTTAGCTAGAGGTTTTGGCTTACGTACTATTAGAACTTTGGCTACACGTTATTGTAGAGTTGGTGAATGCCGTGACTCACATAAAGGTGTTTGTTTTGGTTTTGATAAATGGTATGTTAATGATGGACGTGTTGATGATGGTTACATTTGTGGTGATGGTCTTATAGACCTTCTTGTTAATGTACTCTCAATCTTTAGTTCATCTTTTAGCGTTGTGGCTATGTCTGGACATATGTTGTTTAACTTTCTTTTTGCAGCATTTATTACATTTTTGTGCTTTTTAGTTACTAAATTTAAACGTGTTTTTGGTGATCTTTCTTATGGTGTTTTTACTGTTGTTTGTGCAACTTTGATTAATAACATTTCTTATGTTGTTACTCAAAATTTATTTTTTATGTTGCTTTATGCTATTTTGTATTTTGTTTTTACTAGGACAGTGCGTTATGCTTGGATTTGGCATATTGCATACATTGTTGCATACTTCTTGTTAATACCATGGTGGCTTCTCACATGGTTTAGTTTTGCTGCATTTTTAGAGCTTTTACCTAATGTTTTTAAGTTAAAAATCTCTACTCAATTGTTTGAAGGTGATAAGTTTATAGGTACTTTTGAGAGTGCTGCTGCAGGTACATTTGTTCTTGACATGCGTTCTTATGAAAGGCTGATAAATACTATTTCACCTGAGAAACTTAAGAATTATGCTGCAAGTTATAACAAATATAAATATTATAGTGGTAGTGCTAGTGAGGCTGATTATCGTTGTGCTTGTTATGCTCATTTAGCCAAGGCTATGTTAGATTACGCAAAAGATCATAATGACATGTTATATTCTCCACCTACCATTAGCTACAATTCCACCTTACAATCTGGTCTTAAGAAGATGGCACAACCATCTGGTTGTGTTGAGAGATGTGTGGTTCGCGTCTGTTATGGTAGTACTGTGCTTAATGGAGTTTGGTTAGGTGACACTGTTACTTGTCCTAGACATGTCATAGCACCATCAACCACTGTTCTTATTGATTATGATCATGCATATAGTACTATGCGTTTGCATAATTTTTCAGTGTCTCATAATGGTGTCTTCTTGGGAGTTGTTGGTGTTACAATGCATGGTTCTGTGTTGCGTATTAAGGTTTCACAATCTAATGTACATACACC---TAAACATGTTTTTAAAACGTTGAAACCTGGTGATTCTTTTAATATTTTAGCATGTTATGAAGGTATTGCATCTGGTGTTTTTGGTGTTAATTTACGTACAAACTTTACTATTAAAGGTTCTTTTATAAATGGAGCTTGTGGTTCTCCTGGTTATAATGTTAGAAATGATGGTACTGTTGAGTTTTGTTATTTACACCAAATTGAGTTAGGTAGTGGTGCTCATGTTGGTTCTGATTTTACTGGTAGTGTTTATGGTAATTTTGATGACCAACCTAGTTTGCAAGTTGAGAGTGCCAACCTTATGCTATCAGATAATGTTGTTGCCTTTTTGTATGCTGCTTTGTTGAATGGTTGTAGGTGGTGGTTGCGTTCAACTAGAGTTAATGTTGATGGTTTTAATGAATGGGCTATGGCTAATGGTTATACAAGTGTTTCTAGTGTTGAGTGCTATTCTATTTTGGCAGCAAAAACTGGTGTTAGTGTTGAACAATTGTTAGCTTCCATTCAACATCTTCATGAAGGTTTTGGTGGTAAAAACATACTTGGTTATTCTAGTTTATGTGATGAGTTCACACTAGCTGAAGTTGTGAAGCAGATGTATGGTGTTAACTTGCAAAGTGGTAAGGTTATTTTTGGTTTAAAAACAATGTTTTTATTTAGCGTTTTCTTCACAATGTTTTGGGCAGAACTCTTTATTTATACAAACACTATATGGATAAACCCTGTGATACTTACACCTATATTTTGTCTACTTTTGTTTTTGTCATTAGTTTTAACTATGTTTCTTAAACATAAGTTTTTGTTTTTGCAAGTATTTTTATTACCTACTGTTATTGCAACTGCTTTATATAATTGTGTTTTGGATTATTACATAGTAAAATTTTTGGCTGACCATTTTAACTATAATGTTTCAGTATTACAAATGGATGTTCAGGGTTTAGTTAATGTTTTGGTTTGTTTATTTGTTGTATTTTTAC---------ACACATGGCGCTTTTCTAAAGAAC------GTTTTACACATTGGTTTACATATGTGTGTTCTCTTATAGCAGTAGCTTACACTTATTTTTATAGTGGTGACTTTTTGAGTTTGCTTGTTATGTTTTTATGTGCTATATCTAGTGATTGGTACATTGGTGCCATTGTTTTTAGGTTGTCACGTTTGATTGTAATTTTTTCACCTGAAAGTGTATTTAATGTTTTTGGTGATGTGAAACTTACTTTAGTTGTTTATTTAATTTGTGGTTATTTAGTTTGTACTTATTGGGGCATTTTGTATTGGTTCAATAGGTTTTTTAAATGTACTATGGGTGTTTATGATTTTAAGGTGAGTGCTGCTGAATTTAAATACATGGTTGCTAATGGACTTCATGCACCACATGGACCTTTTGATGCACTTTGGTTATCATTCAAACTACTTGGTATTGGTGGTGACCGTTGTATAAAAATTTCAACTGTCCAATCCAAACTGACTGATTTGAAGTGTACTAATGTTGTGTTATTGGGTTGTTTGTCTAGTATGAACATTGCAGCTAATTCTAGTGAATGGGCTTATTGTGTTGATTTACACAATAAGATTAATCTTTGTGATGACCCTGAAAAAGCTCAAGGTATGTTGTTAGCACTCCTTGCGTTCTTTCTAAGTAAACATAGTGATTTTGGTCTTGATGGCCTTATTGATTCTTATTTTGATAATAGTAGCACCCTTCAGAGTGTTGCTTCATCATTTGTTAGTATGCCATCATATATTGCTTATGAAAATGCTAGACAAGCTTATGAAGATGCTATTGCTAATGGATCTTCTTCTCAACTTATTAAACAATTGAAGCGTGCCATGAATATCGCAAAGTCTGAATTTGATCATGAGATATCTGTTCAGAAGAAAATTAATAGAATGGCTGAACAAGCTGCTACACAGATGTATAAAGAAGCACGCTCTGTTAATAGAAAATCTAAAGTTATTAGTGCTATGCACTCTTTACTTTTTGGAATGTTAAGACGTTTGGATATGTCTAGTGTTGAAACTGTTTTGAATTTAGCACGTGATGGTGTTGTGCCATTGTCAGTTATACCTGCAACTTCAGCTTCCAAACTAACTATTGTTAGTCCAGATCTTGAATCTTATTCTAAGATTGTTTGTGATGGTTCTGTTCATTATGCTGGAGTTGTTTGGACACTTAATGATGTTAAAGACAATGATGGTAGACCTGTTCATGTTAAAGAGATTACAAAGGAAAATGTTGAAACTTTGACATGGCCTCTTATCCTTAATTGTGAACGTGTTGTTAAACTTCAAAATAATGAAATTATGCCTGGTAAACTTAAGCAAAAACCTATGAAAGCTGAGGGTGATGGTGGTGTTTTAGGTGATGGTAATGCCTTGTATAATACTGAGGGTGGTAAAACTTTTATGTACGCTTATATTTCTAACAAAGCTGACCTTAAATTTGTTAAGTGGGAGTATGAGGGTGGTTGCAACACAATCGAGTTAGACTCTCCTTGTCGGTTTATGGTC---GAAACACCTAATGGTCCTCAAGTGAAGTATTTGTATTTTGTTAAAAATTTAAACACCTTACGTAGAGGTGCCGTTCTTGGTTTTATAGGTGCCACAATTCGTCTACAAGCTGGTAAACAAACTGAATTGGCTGTTAATTCTGGACTTTTAACTGCTTGTGCTTTTTCTGTTGATCCAGCAACTACTTACTTGGAAGCTGTTAAACATGGTGCAAAACCTGTAAGTAATTGTATTAAGATGTTATCTAATGGTGCTGGTAATGGTCAAGCTATAACAACTAGTGTAGATGCTAACACCAATCAAGATTCTTATGGTGGAGCGTCTATTTGTTTGTATTGTCGGGCCCACGTTCCTCACCCTAGTATGGATGGTTACTGTAAGTTTAAGGGTAAATGTGTTCAGGTTCCTATTGGTTGTTTGGATCCTATTAGGTTTTGTTTAGAAAATAATGTGTGTAATGTTTGTGGTTGCTGGTTGGGACATGGATGTGCTTGTGACCGTACAA------CTATTCAAAGTG---TTGACATTTCTTATTTAAACGAGCAAGGGGTTCTAGTGCAGCTCGACTAGAACCCTGTAATGGCACGGACATCGATAAGTGTGTTCGTGCTTTTGACATTTATAATAAAAATGTTTCATTCTTGGGTAAGTGTTTGAAGATGAACTGTGTTCGTTTTAAAAATGCTGATCTTAAGGATGGTTATTTTGTTATAAAGAGGTGTACTAAGTCGGTTATGGAACACGAGCAATCCATGTATAACCTACTTAACTTTTCTGGTGCTTTGGCTGAGCATGATTTCTTTACTTGGAAAGATGGCAGAGTCATTTATGGTAATGTTAGTAGACATAATCTTACTAAATATACTATGATGGACTTGGTCTATGCTATGCGTAACTTTGATGAACAAAATTGTGATGTTCTAAAAGAAGTATTAGTTTTAACTGGTTGTTGTGACAATTCTTATTTTGATAGTAAGGGTTGGTATGACCCAGTTGAAAATGAAGATATACATAGAGTTTATGCATCTCTTGGCAAAATTGTAGCTAGAGCTATGCTTAAATGCGTTGCTCTATGTGATGCGATGGTTGCTAAAGGTGTTGTTGGTGTTTTAACATTAGATAACCAAGATCTTAATGGTAACTTTTATGATTTTGGTGATTTTGTTGTTAGCTTACCTAATATGGGTGTTCCCTGTTGTACATCATATTATTCTTATATGATGCCTATTATGGGTTTAACTAATTGTTTAGCTAGTGAGTGTTTTGTCAAGAGTGATATTTTTGGTAGTGATTTTAAAACTTTTGATTTGCTTAAGTATGATTTTACTGAACATAAAGAAAATTTATTCAATAAGTACTTTAAGCATTGGAGTTTTGATTATCATCCTAATTGTAGTGACTGTTATGATGATATGTGTGTTATACATTGTGCTAATTTTAATACACTATTTGCCACAACTATACCAGGTACTGCTTTTGGTCCACTATGTCGTAAAGTTTTTATAGATGGTGTTCCACTTGTTACAACTGCTGGTTATCATTTTAAGCAATTAGGTTTGGTTTGGAATAAAGATGTTAACACACACTCAGTTAGGTTGACAATTACTGAACTTTTGCAATTTGTCACTGACCCTTCCTTGATAATAGCTTCTTCCCCAGCACTCGTTGATCAACGCACTATTTGTTTTTCTGTTGCAGCATTGAGTACTGGTTTGACAAATCAAGTTGTTAAGCCAGGTCATTTTAATGAAGAGTTTTATAACTTTCTTCGTTTAAGAGGTTTCTTTGATGAAGGTTCTGAACTTACATTAAAACATTTCTTCTTCGCACAGAATGGTGATGCTGCTGTTAAAGATTTTGACTTTTACCGTTATAATAAGCCTACCATTTTAGATATTTGTCAAGCTAGAGTTACATATAAGATAGTCTCTCGTTATTTTGACATTTATGAAGGTGGCTGTATTAAGGCATGTGAAGTTGTTGTAACAAATCTTAATAAGAGTGCTGGTTGGCCATTAAATAAGTTTGGTAAAGCTAGTTTGTATTATGAATCTATATCTTATGAAGAACAGGATGCTTTGTTTGCTTTGACAAAGCGTAATGTCCTCCCTACTATGACACAGCTGAATCTTAAGTATGCTATTAGTGGTAAAGAACGTGCTAGAACTGTTGGTGGTGTTTCTCTGTTGTCCACAATGACCACAAGACAATACCATCAAAAACATCTTAAATCCATTGTTAATACACGCAATGCCACTGTTGTTATTGGTACTACCAAATTTTATGGTGGTTGGAATAATATGTTGCGTACTTTAATTGATGGTGTTGAAAACCCTATGCTCATGGGTTGGGATTATCCCAAATGTGATAGAGCTTTGCCTAACATGATACGTATGATTTCAGCCATGGTGTTGGGCTCTAAGCATGTTAATTGTTGTACTGCAACAGATAGGTTTTATAGGCTTGGTAATGAGTTGGCACAAGTTTTAACAGAAGTTGTTTATTCTAATGGTGGTTTTTATTTTAAGCCAGGTGGTACGACTTCTGGTGACGCTAGTACAGCTTATGCTAATTCTATTTTTAACATTTTTCAAGCCGTGAGTTCTAACATTAACAGGTTGCTTAGTGTCCCATCAGATTCATGTAATAATGTTAATGTTAGGGATCTACAACGACGTCTGTATGATAATTGCTATAGGTTAACTAGTGTTGAAGAGTCATTCATTGATGATTATTATGGTTATCTTAGGAAACATTTTTC-AATGATGATTCTCTCTGATGACGGTGTTGTCTGTTATAACAAGGATTATGCTGAGTTAGGTTATATAGCAGACATTAGTGCTTTTAAAGCCACTTTGTATTACCAGAATAATGTCTTTATGAGTACTTCTAAATGTTGGGTTGAAGAAGATTTAACTAAGGGACCACATGAGTTTTGTTCCCAGCATACTATGCAAATAGTTGACAAAGATGGTACCTATTATTTGCCTTATCCAGATCCTAGTAGGATCTTGTCAGCTGGTGTTTTTGTTGATGATGTTGTTAAGACAGATGCTGTTGTTTTGTTAGAACGTTATGTGTCTTTAGCTATTGATGCATACCCTCTTTCAAAACACCCTAATTCTGAATATCGTAAGGTTTTTTACGTATTACTTGATTGGGTTAAGCATCTTAACAAAAATTTGAATGAGGGTGTTCTTGAATCTTTTTCTGTTACACTTCTTGATAATCAAGAAGATAAGTTTTGGTGTGAAGATTTTTATGCTAGTATGTATGAAAATTCTACAATATTGCAAGCTGCTGGTTTATGTGTTGTTTGTGGTTCACAAACTGTACTTCGTTGTGGTGATTGTCTGCGTAAGCCTATGTTGTGCACTAAATGCGCATATGATCATGTATTTGGTACCGACCACAAGTTTATTTTGGCTATAACACCGTATGTATGTAATGCATCAGGTTGTGGTGTTAGTGATGTCAAAAAATTGTATCTTGGTGGTTTGAATTACTATTGTACAAATCATAAACCACAGTTGTCTTTTCCATTATGTTCAGCTGGTAATATATTTGGTTTATATAAAAATTCAGCAACTGGTTCCTTAGATGTTGAAGTTTTTAATAGGCTTGCAACGTCTGATTGGACTGATGTTAGGGACTATAAACTTGCTAATGATGTTAAAGATACACTTAGACTCTTTGCGGCTGAAACTATTAAAGCTAAAGAAGAGAGTGTTAAGTCTTCTTATGCTTTTGCAACTCTTAAAGAGGTTGTTGGACCTAAAGAATTGCTTCTTAGTTGGGAAAGTGGTAAAGTTAAACCACCTTTGAATCGTAATTCTGTTTTCACCTGTTTTCAAATAAGTAAGGACTCAAAATTCCAAATAGGTGAGTTCATCTTTGAGAAGGTTGAATATGGTTCTGATACTGTTACGTATAAGTCTACTGTAACTACTAAGTTAGTTCCTGGTATGATTTTTGTCTTAACATCTCACAATGTCCAACCTTTACGTGCACCAACTATTGCAAACCAAGAGAAGTATTCTAGCATTTATAAATTGCACCCTGCTTTTAATGTCAGTGATGCATATGCTAATTTGGTTCCATATTACCAACTTATTGGTAAACAAAAGATAACTACAATACAGGGTCCTCCTGGTAGTGGTAAGTCACATTGTTCCATTGGACTTGGATTGTACTACCCAGGTGCGCGTATTGTTTTTGTTGCTTGTGCCCATGCTGCTGTTGATTCCTTATGTGCAAAAGCTATGACTGTTTATAGCATTGATAAGTGTACTAGGATTATACCTGCAAGAGCTCGGGTTGAGTGTTATAGTGGCTTTAAACCAAATAACACTAGTGCACAATACATATTTAGCACTGTTAACGCATTACCTGAGTGTAATGCTGATATCGTTGTTGTAGATGAAGTTTCAATGTGTACAAATTATGACCTTTCTGTTATTAATCAGCGTTTATCATATAAACATATTGTTTATGTTGGTGATCCACAACAACTTCCTGCACCTAGAGTAATGATTACTAAAGGTGTTATGGAGCCTGTTGATTATAACGTTGTTACTCAACGTATGTGTGCTATAGGCCCTGATGTTTTTCTTCATAAATGTTATAGATGTCCTGCTGAAATAGTTAATACAGTTTCTGAACTTGTTTATGAGAACAAGTTTGTCCCTGTTAAACCTGCTAGTAAACAGTGTTTTAAAGTCTTTTTTAAGGGTAATGTACAGGTTGACAATGGTTCTAGTATTAACAGAAAGCAGCTTGAAATAGTTAAGCTGTTTTTAGTTAAAAATCCAAGTTGGAGTAAGGCTGTGTTTATTTCTCCTTATAATAGTCAGAATTATGTTGCTAGTAGATTTTTAGGACTTCAAATTCAAACTGTTGATTCTTCTCAAGGTAGTGAGTATGATTATGTAATCTATGCACAAACTTCTGACACTGCACATGCTTGCAATGTAAACCGTTTTAATGTTGCTATAACACGTGCTAAGAAGGGTATATTTTGTGTAATGTGTGATAAAACTTTGTTTGATTCACTTAAGTTTTTTGAGATTAAACATGCAGATTTACACTC---TAGCCAGGTTTGTGGCTTGTTTAAAAATTGTACACGCACTCCTCT---TAATTTACCACCAACTCATGCACACACTTTCTTGTCGTTGTCAGATCAGTTTAAGACTACAGGTGATTTAGCTGTTCAAATAGGTTCAAATAACGTTTGTACTTATGAACATGTTATATCATTTATGGGTTTTAGGTTTGATATTAGTATTCCTGGTAGTCATAGTTTGTTTTGTACACGTGACTTTGCTATTCGCAATGTGCGTGGTTGGTTGGGTATGGATGTTGAAAGTGCTCATGTTTGTGGCGATAACATAGGTACTAATGTTCCTTTACAGGTTGGTTTTTCAAATGGTGTTAATTTTGTTGTGCAAACTGAAGGTTGTGTGTCTACCAATTTTGGTGATGTTATTAAACCTGTTTGTGCAAAATCTCCACCAGGTGAACAATTTAGACACCTTGTTCCTCTTTT---ACGTAAAGGACAACCTTGGTTAATTGTTCGTAGACGCATTGTGCAAATGATATCTGATTATTTGTCCAATTTGTCTGACATTCTTGTCTTTGTTTTGTGGGCAGGTAGTTTGGAATTAACTACAATGCGTTACTTTGTAAAAATAGGGCCAATTAAATATTGTTATTGTGGTAATTCTGCCACTTGTTATAATTCAGTTAGTAATGAATATTGTTGTTTTAAACATGCATTGGGTTGTGATTATGTTTACAATCCGTATGCTTTTGATATACAACAGTGGGGTTATGTTGGTTCCTTGAGCCAAAACCACCACACATTCTGTAACATTCATAGAAATGAGCATGATGCCTCTGGTGATGCTGTTATGACACGTTGTTTGGCAGTACATGATTGTTTTGTCAAAAATGTTGATTGGACTGTAACGTACCCCTTTATTGCAAATGAGAAATTTATCAATGGCTGTGGGCGTAATGTCCAGGGACATGTTGTTCGTGCAGCCTTGAAATTGTATAAACCTAGTGTTATTCATGACATTGGTAATCCTAAAGGTGTACGTTGTGCTGTTACTGATGCCAAATGGTACTG-TTATGACAAGCAACCTGTTAATAGTAATGTCAAGTTGTTGGATTATGATTATGCAACTCATGGTCAACTTGATGGTCTTTGTCTATTCTGGAATTGTAATGTTGATATGTATCCAGAATTTTCAATTGTGTGTCGTTTTGACACACGTACTCGTTCTGTTTTTAATTTAGAAGGTGTTAATGGTGGTTCTCTTTATGTTAACAAACATGCGTTTCATACACCAGCATATGATAAACGTGCTTTTGTTAAATTAAAACCTATGCCTTTTTTTTACTTTGATGACAGTGATTGTGATGTTGTGCAAGAACAAGTTAATTATGTACCCCTTCGCGCTAGTAGTTGTGTTACCCGTTGTAATATAGGTGGTGCTGTTTGTTCAAAACATGCAAATTTGTATCAAAAATATGTTGAGGCATATAATACATTTACACAGGCTGGTTTTAACATTTGGGTACCACATAGTTTTGATGTTTATAATTTGTGGCAAATTTTTATTGAAACTAATTTACAAAGTCTTGAAAATATAGCATTTAATGTTGTAAAAAAAGGGTGTTTTACTGGTGTTGATGGTGAGTTACCTGTTGCAGTTGTTAACGACAAAGTTTTTGTTCGCTATGGCGATGTTGACAACTTAGTTTTTACAAATAAAACAACATTGCCTACTAATGTTGCTTTTGAATTGTTTGCAAAACGAAAAATGGGTTTAACACCACCATTGTCTATTCTCAAAAATCTCGGTGTTGTTGCTACATATAAATTTGTTTTATGGGATTATGAAGCTGAAAGACCTTTTACCTCATATACTAAGAGTGTATGTAAATACACTGATTTTAATGAGGATGTTTGTGTTTGTTTTGACAATAGTATTCAGGGTTCGTATGAGCGTTTTACGCTTACTACGAACGCTGTTTTATTTTCTACTGTTGTCAT------------TAAAAATTTAACACCTATAAAGTTGAATTTTGGTATGTTGAATGGTATGCCAGTTTCTTCTATTAAGGGTGATAAAGGTGTTGAAAAATTAGTTAATTGGTACATATATGTTCGTAAAAATGGTCAATTTCAAGATCACTATGATGGTTTTTACACTCAAGGTAGGAATTTATCAGACTTTACACCAAGAAGTGATATGGAGTATGATTTTCTTAACATGGATATGGGTGTTTTTATTAATAAATATGGTCTTGAGGATTTTAATTTTGAACATGTTGTATATGGTGATGTTTCAAAAACTACATTAGGAGGTCTTCATTTGTTGATATCACAGTTTAGGCTTAGTAAAATGGGTGTTTTGAAAGCTGATGATTTTGTCATTGCTTCTGACACAACTTTGAGGTGCTGCACTGTTACTTATCTTAATGAACTTAGTTCAAAAGTTGTTTGTACTTATATGGATTTGTTGTTGGACGACTTTGTTACTATACTAAAGAGTTTAGATCTTGGTGTAATATCTAAAGTTCATGAAGTTATTATAGATAATAAACCTTATAGGTGGATGTTGTGGTGTAAAGATAACCACTTGTCCACTTTTTATCCACAGTTGCAGTCTGCTGAATGGAAGTGTGGTTATGCTATGCCACAAATTTATAAGCTTCAACGTATGTGTTTGGAACCTTGTAATTTATATAATTATGGTGCTGGTATTAAGTTGCCTAGTGGTATAATGTTAAATGTTGTTAAATACACTCAGCTTTGTCAATACCTAAATAGCACTACAATGTGCGTACCTCATAATATGCGTGTTTTGCACTATGGTGCTGGTTCTGACAAAGGTGTGGCACCTGGTACAACTGTTTTAAAACGTTGGCTACCACCTGATGCAATAATCATTGATAATGACATCAATGATTATGTTAGTGATGCAGATTTTAGCATTACAGGTGATTGTGCTACTGTTTACCTTGAAGATAAGTTTGACTTACTTATTTCTGATATGTATGATGGTAGAATTAAATTTTGTGATGGTGAAAACGTCTCTAAAGATGGTTTTTTTACTTATCTTAATGGTGTTATTAGAGAAAAATTAGCTATTGGTGGTAGTGTTGCCATTAAGATTACAGAATATAGTTGGAATAAGTATCTTTATGAATTAATACAGAGATTTGCTTTTTGGACTTTGTTTTGCACGTCTGTTAATACATCCTCTTCAGAAGCTTTTCTTATTGGTATTAATTATTTAGGTGACTTTATGCAAGGTCCTTTTATAGCTGGTAACACTGTTCATGCTAATTATATATTTTGGCGTAATTCTACTATTATGTCTTTGTCATACAATTCAGTTTTAGATCTAAGTAAGTTTGAATGTAAACATAAGGCCACTGTTGTTGTTACACTTAAAGATAGTGATGTAAATGATATGGTTTTGAGTTTGATTAAGAGTGGTAGGTTGTTGTTACGTAATAGTGGCCGT---TTTGGTGGTTTTAGTAATCATTTAGT---CTCAACTA---AATGAAACTTTTC------------TTGAT------TTTGCT---------TATTTTGCCCCTGGTT-------------------------------------------------------------------------------------------------TCTTGCTT-----------------TT---CTACATGTAACA----GTAA------TGCTAGTATTTCT----------AT---------------------------------------------------------------------------------------------------------------------------------------------------------------------------------------------------------------------------------------------------------------------------------------------------------------------------------------------------------------------------------------------------------------------------------------------------------------------------------------------------------------------------------------------------------------------GTTACAATTAGGTG-----TTCCTGATAACTCTTC---AACTATTGTCACAGGTTTGTTGCC----------------------AGTCCATTGGATTTGTGCTAA---------------------------------------------TCAGAG----------CACATCTAGTTACCCAGCC-AATGGCTTTTTCTA-----------------------------TATTGAT------GTCGGTAAACACCGTA---------GTGCTTTTGCACTCCATAGTGGTTATTATGA------------------TGCT------AACCAGTATTATATTTATCTCACTAATAAAA---------TACATTTAAATGCTCCTG---TCACTCTGAAGATTTGTAAG------TTTGGA--------------AACACTTCTTTTG---------------------------------------ATTTTTTAAGTAATGTTTC----------TACT------------------TCTCATCATTGTATAGTTAATTCGTCATTC---------ACAGAACAGTTAG------------GTGTG----CCTTTGGGCATAACTATAT-----------CGGGTGAAACTG-----TACGTTTGCATTTATATAATGCAACTCGCACCTTTTATGTGCCAGCCGCTTATA----------------AACTTACTAAACTTAGTGTTAAATGTTACTTTAGTGAATC------CTGTGTTTTTAGTGTTGTCAATGCTACCGT------TACTGTTAATGTCACCACAC---TTAATGGCCGTATAGTTAATTACACTGTT---TG-----TGATGATTGT--------AATGGTTACACTGATAACATATTTTCTGTTCAACAGGATGGCCGCATTCCTAATGGTTTTTCTTTTAATAATTGGTTTTTGTTAACTAATGGTTCTACACTAGTGGACGGTGTCTCTAGACTTTACCAACCACTTCGTTTAACTTGTTTATGGCCTGTACCTGGTCTTAAATCTTCGACTGGTTTTGTTTATTTTAACGC-CAC---TGGTT---------------CTGATGTTAATTGTAATGGTTATCA------ACATCATTCTG-TTGCTGATGTTATGCGTTACAATCTTAACTTCAGTTCTAATTCTGT---GGATA-------ATCTCAAGAGTGGT------GTTATAGTTTTTAAAACTCTACAGTA-------CGATGTTTTGTTTT-ACTGTAGTAATTCTT------------CT---------------TCGGGCGTTCTAG---ACACCACAATACCTTTTGGCCCTTCCTCTCAACCTTATTACTGTTTTATAAATAGTACCATC--------AACACCACTCATG------------TTAGCACTTTTGTGGGTGTCCTACCACCCATTGTGCGTGAGATTGTTGTTGCTAGAACTGGTCAGTTTTATATTAATGGTTTTAAGTATTTTGATTTGGGTTTTATCGAAGCTGTCAATTTTAATGTCACGA--------------CAGCTAGTGCTACAGATTTTTGGACGGTTGCATTTGCTACTTTTGTTGATGTTTTGGTTAATGTTAGTGCAACTAACATTCAAAACTTACTTTATTGCGATTCTCCATTTGAAAAGTTGCAGTGTGAGCACTTGCAGTTTGGATTGCAAGATGGTTTTTATTCTGCAAATTT--------TCTTGATGATAATGTTTTGCCTGATACTTATGTTGCACTTCCTATTTATTATCAACATACTGATATAA------ATTTTACTGCGACT------GCATCTTTTGGTGGTT--------------------------------------CTTGT---------------------TATGTTTGCAAACCACATCAGGTTAATATATCTCTTAATGGTAATACT---------------------TCAGTGTGTGTTA-----GAACATCTCATTTTTCAATTAGGTATA------TTTATAACCGCGTTAAGAGTGGTTCAC--------------------------------------------------------------------------------------------------------------------------------------------------------------------------------------------------------------------------------------------------------------------------------------------------------------------------------------------------------------------------------------------------------------------------------------------------------------------------------------------------------------------------------------------------------------------------------------------------------------------------------------------------------------------------------------------------------------------------------------------------------------------------------------------------------------------------------------------------------------------------------------------------------------------------------------------------------------------------------------------------------------------------------------------------------------------------------------------------------------------------------------------------------------------------------------------------------------------------------------------------------------------------------------------------------------------------------------------------------------------------------------------------------------------------------------------------------------------------------------------------------------------------------------------------------------------------------------------------------------------------------------------------------------------------------------------------------------------------------------------------------------------------------------------------------------------------------------------------------------------------------------------------------------------------------------------------------------------------------------------------------------------------------------------------------------------------------------------------------------------------------------------------------------------------------------------------------------------------------------------------------------------------------------------------------------------------------------------------------------------------------------------------------------------------------------------------------------------------------------------------------------------------------------------------------------------------------------------------------------------------------------------------------------------------------------------------------------------------------------------------------------------------------------------------------------------------------------------------------------------------------------------------------------------------------------------------------------------------------------------------------------------------------------------------------------------------------------------------------------------------------------------------------------------------------------------------------------------------------------------------------------------------------------------------------------------------------------------------------------------------------------------------------------------------------------------------------------------------------------------------------------------------------------------------------------------------------------------------------------------------------------------------------------------------------------------------------------------------------------------------------------------------------------------------------------------------------------------------------------------------------------------------------------------------------------------------------------------------------------------------------------------------------------------------------------------------------------------------------------------------------------------------------------------------------------------------------------------------------------------------------------------------------------------------------------------------------------------------------------------------------------------------------------------------------------------------------------------------------------------------------------------------------------------------------------------------------------------------------------------------------------------------------------------------------------------------------------------------------------------------------------------------------------------------------------------------------------------------------------------------------------------------------------------------------------------------------------------------------------------------------------------------------------------------------------------------------------------------------------------------------------------------------------------------------------------------------------------------------------------------------------------------------------------------------------------------------------------------------------------------------------------------------------------------------------------------------------------------------------------------------------------------------------------------------------------------------------------------------------------------------------------------------------------------------------------------------------------------------------------------------------------------------------------------------------------------------------------------------------------------------------------------------------------------------------------------------------------------------------------------------------------------------------------------------------------------------------------------------------------------------------------------------------------------------------------------------------------------------------------------------------------------------------------------------------------------------------------------------------------------------------------------------------------------------------------------------------------------------------------------------------------------------------------------------------------------------------------------------------------------------------------------------------------------------------------------------------------------------------------------------------------ACTGATGAAGTGGGTGATAATGTTCAGATTACCTACACCTACAAAATGCTTGTAGCTAAGGATAATAAGAACCTTCCTAAGTTCATTGAGCAGATTAGTGCTTTT---------------------ACTAAACCCAGTTCTATC-AAAGAAATGCAGTCACAATCATCTCATGCTGTTCAGAACACAGTACTT-----------------------------------------------AAT------------------------------------------GCTTCTATTCCAGAATCTAAACCAT------------------------------------------TGGCTGATGATGATTCAGCCATT---------------ATAGAAATTGTCAACGAGGTTT----------------------------------------------------------------------TGCATTAAATTGTT-------------------------------------------------------------------------------------------------------------------------------------------------------------------------------------------------------------TTGTAATTCCAGTTG--------------------------------------------------------------------------------------------------------------------------------------------------------------------------------------------------------------------------------------------------------------------------------------------------------------------------------------------------------------------------------------------------------------------AATGTTTATTA-----------------------------------------------------------------------------------------------------------------------------------------------------------------------------------------------------------------------------------------------------------------------------------------------------------------------------------------------------------------------------------------------------------------------------------------------------------------------------------------------------------------------TTATTAGT-------------------------------------------------------------------TG-------CAACCCCATGCGTTTAGCGCATGA-----------------------TAAGGGTTTAGTCTTACACACAATGGTAGGCCAGTGATAGT-AAAGTGTAA-GTAATTTGCTATCATATTAACATGTCTAGAGGAAAGTCAGAA--------CTTTTTCTGTTTGTGTT-----GTTGGAGTAC--TT--AAAGATCGC-ATAGGCGCGCCAA-CAA----------------------------------------------------------------------------------------------------TGGAAGAGCCAAC----------AACATATCTAAA--AATGTT---------TTGTCTGGTACTTGTTAATGATA----------------------------------------------------------------------------------------------------------------------------------------------------------------------------------------------------------------------------------------------------------------------------------------------------------------------------------------------------------------------------------------------------------------
>JQ765570_HumanNL63_USA_2005-01-19
---------------------------------------------------------------------------------------------------------------------------------------------------------------------------------------------------------ACTTTGTGTCTACTCCTCTCAACTAAACGAAATTT-----TTCTA-GTGCTGTCATTTGT-----TATG-GC--AGTCCTAGTGTAATTGAAATTTCGTCAAGTTTGTAA--ACTGGTTAGGCAAGTGTTGTATTTT-CTGTGTTTAAGCACTGGTGGTTCTGTCCA-CTAGTGCACACA-TTGATA-CTTAAG-TGGTGTTCTGTCA-CTGCTTATTGTGGAAGCAACGTTCTGTCGTTGTGGAAACCAATAACTGCTAACCATGTTTTACAATCAAGTGACACTTGCTGTTGCAAGTGATTCGGAAATTTCAGGTTTTGGTTTTGCCATTCCTTCTGTAGCCGTTCGCGCTTATAGCGAAGCCGCTGCACAAGGTTTTCAGGCATGCCGCTTTGTTGCTTTTGGCTTACAGGATTGTGTAACCGGTATTAATGATGACGATTATGTCATTGCATTGACTGGTACTAATCAGCTTTGTGCCAAAATTTTACTTTTTTCTGATAGACCTCTTAATTTGCGAGGTTGGCTCATTTTTTCTAACAGCAATTATGTTCTTCAGGACTTTGATGTTGTTTTTGGCCA---TGGTGCAGGAAGTGTGGTTTTTGTG------GATAAGTATATGTGTGGTTTTGATGGTAAACCTGTGTTACCTAAAAACATGTGGGAATTTAGAGATTACTTTAATGATAAT---ACTGATAGTATTGTTATTGATGGTGTCACTTATCAATTAGCATGGGATGTTATACGTAAAGACCTTTCTTATGAACAGCAAAATGTTTTAGCTATTGAGAGCATTCATTAT---CTTGGTACTACAGGTCATACTTTGAAGTCTGGTTGCAAACTCATTAATGCCAAGCCGCCTAAATATTCTTCTAAGGTTGTTTTGAGTGGTGAATGGAATGCTGTGTATAAGGCGTTTGGTTCACCATTTATTACAAATGGTATATCATTGCTAGATATAATTGTTAAACCAGTTTTCTTTAATGCTTTTGTTAAATGCAATTGTGGTTCTGAGAATTGGAGTGTTGGTGCATGG---GATGGTTATCTATCTTCTTGTTGTGGCACACCTGCTAAGAAACTTTGTGTTGTTCCTGGTAATGTTGTTCCTGGTGATGTGATCATCACCTCAACTGATG---CTGGTTG------TGGTGTTA---AATACTATGCTGGCTTAGTTGTTAAACATATTACTAACATTACT------------------GGTGTGTCTTTATGGCGTGTTACAGCTGTTCATTCTGATGGAATGTTTGTGGCAACATCTTCTTATGATGCACTCTTGCATAGAAATTCATTAGA---CCCTTTTTGCTTTGATGTTAACACTTTACTTTCTAATCAATTACGTCTAGCTTTTCTTGGTGCTTCTGTTACAGAAGATGTTAAATTTGCTGCTAGCACTGGTGTTATTGACATTAGTGCTGGTATGTTTGGTCTTTACGAT---GACATATTGACAAACAATAAACCTTGGTTTGTACGCAAAGCTTCTGGGCTTTTTGATGCAATCTGGGATGCTTTTGTTGCCGCTATTAAGCTTGTGCCAACTACTACTGGTGGTTTGGTTAGGTTTGTTAAGTCTATCGCTTCAACTGTTTTAACTGTTTCTAATGGTGTTATTATTAT---GTGTGCAGATGTTCCAGATGCTTTT-CAACCAGTTTACCGTACATTTACACAAGCCATTTGTGCTGCATTTGATTTTTCTTTAGATGTATTTAAAATTGGTGATGTTAAATTTAAACGACTTGGTGATTATGTTCTTACTGAAAATGCTCTTGTTCGTTTGACTACTGAAGTTGTTCGTGGTGTTCGTGATGCTCGCATAAAGAAAGCCATGTTTACTAAAGTAGTTGTAGGTCCTACAACTGAAGTTAAGTTTTCTGTTATTGAACTTGCCACTGTTAATTTGCGTCTTGTTGATTGTGCACCTGTAGTTTGCCCTAAAGGTAAAATTGTTGTTATTGCTGGACAAGCTTTTTTCTATAGTGATGGTTTTTATCGTTTTATGGTTGATTCTACAACTGTATTAAATGACCCTGTTTTTACTGGTGATTTATTTTAC---------ACTATTAAGTTTAGTGGTTTTAAGCTTGATGGTTTTAACCATCAGTTTGTTAATGCT---AGTTCTGCTACAGATGCCATTATTGCTGTTGAGCTGTTGTTATCGGATTTTAAAACTGCAGTTTTTGTGTACACATGTGTGGTTGATGGTTGTAGTGTCATTGTTAGACGTGATGCTACATTCGCCACACATGTGTGTTT---------TAAGGACTGTTATAATATTTGGGAGCAATTCTGCATTGATAATTGTGGTGAGCCATGGTTTTTGACTGATTATAATGCTATCTTGCAGAGTAATAACCCTCAATGTGCTATTGTTCAAGCA---------TCGGAGTCT---------------------AAAGTTTTGCTTGAGAGGTTTTTACCTAAGTGTCCTGAAATACTGTTGAGTATTGATGATGGCCATTTATGGAATCTTTTTGTTGAAAAGTTTAATTTTGTTACAGATTGGTTAAAAACTCTTAAGCTTACACTTACTTCTAATGGTCTTTTAGGTAATTGTGCCAAACGTTTTAGACGTGTTTTGGTAAAATTGCTTGATGTCTATAATGGTTTTCTTGAAACTGTCTGTAGTGTCGTACACACTGCTGGTGTTTGCATTAAATATTATGCTGTTAATGTTCCATATGTAGTTATTAGTGGTTTTGTAAGTCGTGTAATTCGTAGAGAAAGGTGTGA------CGTGACTTTTCCTTGTGTTAGTTGTGTCACTTTTTTCTATGAATTTTTAGACACGTGTTTTAGTGTTAGTAAACCTAATGCCATTGATGTTGAACATTTAGAGCTTAAAGAAACTGTTTTTGTTGAACCTAAGGATGGTGGTCAATTTTTTGTTTCTGATGATTATCTTTGGTATGTTGTAGATGACATTTATTATCCAGCTTCATGTAATGGTGTATTGCCAGTTGCTTTTACAAAA---TTGGCAGGTGGTAA---------AATATCTTTTTCTGATGATGTTATAGTCTATGATGTTGAACCTACCCATAAAGTCAAGCTCATATTTGAGTTTGAAGATGATGTTGTTACCAGTCTTTGTAAGAAGAGTTTTGGTAAGTCTATTATTTATACAGGT---GATTGGGAAGGTTTACATGAAGTTCTTACATCTGCAATGAATGTCATTGGGCAACATATTAAGTTGCCACAATTTTATATTTATGATGAAGAGGGTGGTTATGATGTTTCTAAACCAGTTATGATTTCACAATGGCCTATT---------------------------------------------------------------------------------------------------------------------------------------------------------------------------------------------------------------------AGTGATGAT---------------------AGTGGTG------------------------ATTGTGTTGTTGAA---------------------------GCGAGCACTGATTTTCATCAATTAGAA---------------------------------------------------------------------------------------------------------------------------------------------------------------------------------------------------------------TT------------------------------------------------------------------TGTTAGAGAA---------GAGGTTGATATAATTGAAC------------------------------AACCTTTTGG---------------GGAAGTTGA----ACATTCGCT------------CCCAATTA---AACAACCTTTTTCTTTTTCTTTTAGAGATGAATTGGGTGTTCGTGTTTTAGATCAATCTGATAATAATTGTTGGATTAGTACCACACTTATACAGTTGCAACTTACAAAGCTTTTGGATGA---TTCTATTGAGATGCAATTGTTTAAAGTTGGTAAAGTTGATTCAATTGTTCAAAAGTGTTATGAGTTGTCTCATTTAATTAGTGGTTCACTTGGTGATAGTGGTAAACTTCTTAGTGAACTTCTTAAAGATAAATATACATGTTCTATAACTTTTGAGATGTCTTGTGATTGT---GGTAAAA------AGTTTGATGAGCAAGTTGGTTGTTTGTTTTGGATTATGCCTTACACAAAACTTTTTCAAAAAGGTGAGTGTTGTATTTGTCATAAAATGCAGACTTATAAGCTTGTTAGTATGAAAGGTACTGGTGTGTTTGT---ACAGGATCCAGCACCTATTGACATTGATGCTTTCCCTGTGAGACCTATATGTTCATCTGTATATTTAGGTGTTAAGGGTTC---------TGGTCATTATCAAACAAATTTATACAGTTTTGACAAAGCTATTGATGGTTTTGGTGTCTTTGACATTAAA---------AATAGTAGTGTTAATACTGTTTGTTTTGTTGATGTTGATTTTCATA----------------------------------------------------GTGTAGAAATAGAA------------------------------------------------------GCTGGTGAA------G-------------------------------------------------------TTAAACCTTTTGCTGTATATAAAAATGTTAAATTTTATTTAGGTGATATTTCACACCTTGTAAACTGTGTTTCTTTTGACTTTGTTGTCAATGCTGCTAATGAAAATCTCATGCATGGAGGCGGTGTTGCACGTGCTATTGATATTTTGACTGAAGGTCAACTTCAGTCATTATCTAAAGATTACATTAGTAGTAATGGTCCACTTAAGGTTGGAGCAGGTGTTATGTTGGAGTGTGAAAAATTCAATGTATTTAATGTTGTTGGTCCGCGAACTGGTAAACATGAGCATTCATTACTTGTTGAAGCTTATAATTCTATTTTATTTGAAAATGGTATTCCACTTATGCCTCTTCTTAGTTGTGGTATTTTTGGTGTAAGGATTGAAAATTCTCTTAAAGCTTTGTTTAGTTGTGACATTAATAAACCGTTGCAAGTTTTTGTTTATTC------------TTCAAATGAAGAACAAGCTGTTCTTAAGTT-------------------------------------------------------------------------------------TTTAGATGGTTTAGAT---TTAACACCAGTCA--------------------------------------------------------------------------TTGATGATG---------------------------------------------TTGATGTTG----------TT------------------------------------------------------------------------AAACCTTTTA------GAGTTGAAGGTAATTTTTCATTCTTTGATTGTGGTGTCAATGCC------------TTGGATGGTGATA---TT------TACTTATTATTTACTAACTCTATTTTAATGTTGGATAAACAAGGACAATTATTGGACACAAAACTTAATGGTATTTTGCAACAGGCAGCTCTTGATTATCTTGCTACA------GTTAAAACTGTACCAGCTGGTAATTTGGTTAAACT---------TGT---TGTTGAGAGTTGTACCATTTATATGTGTGTTGTACCATCGATAAATGATCTTTCTTTTGATAAAAATCTTGGTCGTTGTGTGCGTAAACTTAATAGATTGAAAACTTGTGTTATTGCCAATGTTCCTGCTATTGATGTTTTGAAAAAGCTTCTTTCAAGTTTGACTTTAACTGTTAAATTTGTTGTAGAGAGTAATGTTATGGATGTTAACGACTGTTTTAAGAATGATAATGTAGTTTTGAAAATTACTGAAGATGGTATTAATGTTAAAGATGTTGTTGTTGAGTCTTCTAAGTCACTTGGTAAACAATTGGGTGTTGTGAGTGATGGTGTTGACTCTTTTGAAGGTG---TTTTACCTATTAATACTGATAC------TGTCTTATCTGTAG---CTCCAGAAGTTGACTGGGTTGCTTTTTACGGTTTTGAAAAGGCAGCACTTTTTGCTTCTTTGGATGTAAAGCCATATGGTTACCCTAATGATTTTGTTGGTGGTTTTAGAGTTCTTGGGACCACCGACAATAATTGTTGGGTTAATGCAACTTGTATAATTTTACAGTATCTTAAGCCTACTTTTAAATCTAAGGGTTTAAATGTTCTTTGGAATAAATTTGTTACAGGTGATGTTGGACCTTTTGTTAGTTTTATTTATTTTATAACTATGTCTTCAAAGGGTCAAAAGGGTGATGCTGAAGAGGCATTATCTAAATTGTCAGAGTATTTGATTAGTGATTCTATTGTTACTCTTGAA---------------CAATATTCAACTTGTGACATTTGTAAAAGTA------------CTGTAGTTGAAGTTAAAAGTGCTATTGTCTGTGCTAGTGTGCTTAAAGATGGTTGTGATGTTGGTTTTTGTCCACACAGACATAAATTGCGTTCACGTGTTAAGTTTGTTAATGGACGTGTTGTTATTACCAATGT------------TGGTGAACCTATAATTTCACAACCTTCTAAGTTGCTTAATGGTATTGCTTATACAACATTTTCAGGTTCTTTTGATAAC------GGTCACTATGTAGTTTATGATGCTGCTAATAATGCTGTCTATGATGGTG---CTCGTTTATTTGCTTCAGATTTGTCTACTTTAGCTGTTACAGCTATTGTTGTAGTAGGTGGTTGTGTAACATCTAAT---------GTTCCATCAA----------TTGTTAGTGAGAAAATTT-------------CTG----TTATGGATAAACTTGATACTGGTGCACAAAAATTTTTCCAATTTGGTGATTTTGTTATGAATAACATTGTTC-TGTTTTTAACTTGGTTGCTTAGTATGTTTAGTCTTTTACGTACTTCTATTATGAAGCATGATATTAAAGTTATTGCCAAGGCTCCCAAACGTACAGGTGTTATTTTGACACGTAGTTTTAAGTATAACATTAGATCTGCTTTGTTTGTTATAAAGCAGAAGTGGTGTGTTATTGTTACTTTGTTTAAGTTCTTATTGTTATTATATGCTATTTATGCACTTGTTTTTATGATTGTGCAATTTAGTCCTTTTAATAGTCTTTTATGTGGTGACATTGTAAGTGGTTATGAAAAATCCACTTTTAATAAGGATATTTATTGTGGTAATTCTATGGTTTGTAAGATGTGTTTGTTCAGTTATCAAGAGTTTAATGATTTGGATCATACTAGTCTTGTTTGGAAGCACATTCGTGATCCTATATTAATCAGTTTACAACCATTTGTTATACTTGTTATTTTGTTAATTTTTGGTAATATGTATTTGCGTTTTGGACTTTTATATTTTGTTGCACAATTTATTAGTACTTTTGGTTCTTTCTTAGGCTTTCATCAGAAACAGTGGTTTTTACATTTTGTGCCGTTTGATGTTTTATGTAATGAGTTTTTAGCTACATTTATTGTCTGCAAAATTGTTTTATTTGTTAGACATATTATTGTTGGCTGTAATAATGCTGACTGTGTAGCTTGTTCTAAAAGTGCTAGACTTAAACGTGTACCACTTCAAACTATTATTAATGGTATGCATAAATCATTCTATGTTAATGCTAATGGTGGTACTTGT---TTCTGTAATAAACATAACTTCTTTTGTGTTAATTGTGATTCTTTTGGGCCTGGTAACACTTTTATTAATGGTGATATTGCAAGAGAGCTTGGTAATGTTGTTAAAACAGCTGTTCAACCCACAGCTCCTGCATATATTATTATTGATAAGGTAGATTTTGTTAATGGATTTTATCGTCTTTATAG------TGGTGACACTTTTTGGCGGTATGATTTTGACATTACTGAATCTAAGTATAGTTGTAAAGAGGTTCTGAAGAATTGTAATGTTTTAGAAAATTTTATTGTTTACAATAATAGTGGTAGTAACATTACACAGATTAAAAATGCTTGTGTTTATTTTTCTCAATTGTTGTGTGAACCTATAAAGTTGGTAAATTCAGAGTTGTTGTCAACTTTATCAGTTGATTTTAATGGTGTTTTGCATAAGGCATATGTTGATGTTTTGTGTAATAGTTTTTTTAAGGAGCTAACTGCTAACATGTCCATGGCTGAATGTAAAGCTACACTTGGTTT---GACTGTTTCTGATGATGATTTTGTTTCAGCTGTTGCCAATGCACATAGGTATGACGTTTTGCTTTCAGATTTGTCATTTAATAATTTTTTTATTTCTTATGCTAAACCTGAAGATAAGTTGTCCGTTTATGATATTGCTTGTTGTATGCGTGCCGGTTCTAAGGTTGTTAACCATAATGTTTTAATTAAAGAGTCAATACCTATTGTTTGGGGTGTCAAGGACTTTAATACTCTTTCTCAAGAAGGTAAGAAGTACCTTGTTAAAACAACTAAAGCAAAGGGTTTGACTTTTTTATTAACTTTTAATGATAACCAAGCAATTACACAAGTTCCTGCTACTAGTATAGTTGCAAAACAGGGTGCTGG----------------TTTTAAACGT-ACTTATAATT-TTCTGTGGTATGTATGTTTATTTGTTGTTGCATTGTTTATTGGTGTCTCAT---TTATTGATTACACAACCACTGTAACTAGCTTTCATGGTTATGATTTTAAGTACATTGAGAATGGTCAGTTGAAGGTGTTTGAAGCACCTTTACACTGTGTTCGTAATGTTTTTGATAATTTTAATCAATGGCATGAGGCTAAGTTTGGTGTTGTTACTACTAATAGTGATAAATGTCCTATAGTTGTTGGTGTTTCAGAGCGTATTAATGTTGTTCCTGGTGTTCCAACAAATGTATATTTGGTAGGAAAGACTCTTGTTTTTACATTACAGGCTGCTTTTGGAAACACAGGTGTTTGTTATGACTTTGATGGTGTTACCACTAGTGATAAGTGTATTTTTAATTCTGCTTGTACTAGGTTGGAAGGTTTGGGTGGTGACAATGTTTATTGTTACAACACTGATCTTATTGAAGGTTCTAAACCTTATAGTACTTTACAGCCCAATGCTTATTATAAGTATGATGTTAAAAATTATGTACGTTTTCCAGAAATTTTAGCTAGAGGTTTTGGCTTACGTACTATTAGAACTTTGGCTACACGTTATTGTAGAGTTGGTGAATGCCGTGACTCACATAAAGGTGTTTGTTTTGGTTTTGATAAATGGTATGTTAATGATGGACGTGTTGATGATGGTTACATTTGTGGTGATGGTCTTATAGACCTTCTTGTTAATGTACTCTCAATCTTTAGTTCATCTTTTAGCGTTGTGGCTATGTCTGGACATATGTTGTTTAACTTTCTTTTTGCAGCATTTATTACATTTTTGTGCTTTTTAGTTACTAAATTTAAACGTGTTTTTGGTGATCTTTCTTATGGTGTTTTTACTGTTGTTTGTGCAACTTTGATTAATAACATTTCTTATGTTGTTACTCAAAATTTATTTTTTATGTTGCTTTATGCTATTTTGTATTTTGTTTTTACTAGGACAGTGCGTTATGCTTGGATTTGGCATATTGCATACATTGTTGCATACTTCTTGTTAATACCATGGTGGCTTCTCACATGGTTTAGTTTTGCTGCATTTTTAGAGCTTTTACCTAATGTTTTTAAGTTAAAAATCTCTACTCAATTGTTTGAAGGTGATAAGTTTATAGGTACTTTTGAGAGTGCTGCTGCAGGTACATTTGTTCTTGACATGCGTTCTTATGAAAGGCTGATAAATACTATTTCACCTGAGAAACTTAAGAATTATGCTGCAAGTTATAATAAATATAAATATTATAGTGGTAGTGCTAGTGAGGCTGATTATCGTTGTGCTTGTTATGCTCATTTAGCCAAGGCTATGTTAGATTACGCAAAAGATCATAATGACATGTTATATTCTCCACCTACCATTAGCTACAATTCCACCTTACAATCTGGTCTTAAGAAGATGGCACAACCATCTGGTTGTGTTGAGAGATGTGTGGTTCGCGTCTGTTATGGTAGTACTGTGCTTAATGGAGTTTGGTTAGGTGACACTGTTACTTGTCCTAGACATGTCATAGCACCATCAACCACTGTTCTTATTGATTATGATCATGCATATAGTACTATGCGTTTGCATAATTTTTCAGTGTCTCATAATGGTGTCTTCTTGGGAGTTGTTGGTGTTACAATGCATGGTTCTGTGTTGCGTATTAAGGTTTCACAATCTAATGTACATACACC---TAAACATGTTTTTAAAACGTTGAAACCTGGTGATTCTTTTAATATTTTAGCATGTTATGAAGGTATTGCATCTGGTGTTTTTGGTGTTAATTTACGTACAAACTTTACTATTAAAGGTTCTTTTATAAATGGAGCTTGTGGTTCTCCTGGTTATAATGTTAGAAATGATGGTACTGTTGAGTTTTGTTATTTACACCAAATTGAGTTAGGTAGTGGTGCTCATGTTGGTTCTGATTTTACTGGTAGTGTTTATGGTAATTTTGATGACCAACCTAGTTTGCAAGTTGAGAGTGCCAACCTTATGCTATCAGATAATGTTGTTGCCTTTTTGTATGCTGCTTTGTTGAATGGTTGTAGGTGGTGGTTGCGTTCAACTAGAGTTAATGTTGATGGTTTTAATGAATGGGCTATGGCTAATGGTTATACAAGTGTTTCTAGTGTTGAGTGCTATTCTATTTTGGCAGCAAAAACTGGTGTTAGTGTTGAACAATTGTTAGCTTCCATTCAACATCTTCATGAAGGTTTTGGTGGTAAAAACATACTTGGTTATTCTAGTTTATGTGATGAGTTCACACTAGCTGAAGTTGTGAAGCAGATGTATGGTGTTAACTTGCAAAGTGGTAAGGTTATTTTTGGTTTAAAAACAATGTTTTTATTTAGCGTTTTCTTCACAATGTTTTGGGCAGAACTCTTTATTTATACAAACACTATATGGATAAACCCTGTGATACTTACACCTATATTTTGTCTACTTTTGTTTTTGTCATTAGTTTTAACTATGTTTCTTAAACATAAGTTTTTGTTTTTGCAAGTATTTTTATTACCTACTGTTATTGCAACTGCTTTATATAATTGTGTTTTGGATTATTACATAGTAAAATTTTTGGCTGACCATTTTAACTATAATGTTTCAGTATTACAAATGGATGTTCAGGGTTTAGTTAATGTTTTGGTTTGTTTATTTGTTGTATTTTTAC---------ACACATGGCGCTTTTCTAAAGAAC------GTTTTACACATTGGTTTACATATGTGTGTTCTCTTATAGCAGTAGCTTACACTTATTTTTATAGTGGTGACTTTTTGAGTTTGCTTGTTATGTTTTTATGTGCTATATCTAGTGATTGGTACATTGGTGCCATTGTTTTTAGGTTGTCACGTTTGATTGTAATTTTTTCACCTGAAAGTGTATTTAGTGTTTTTGGTGATGTGAAACTTACTTTAGTTGTTTATTTAATTTGTGGTTATTTAGTTTGTACTTATTGGGGCATTTTGTATTGGTTCAATAGGTTTTTTAAATGTACTATGGGTGTTTATGATTTTAAGGTGAGTGCTGCTGAATTTAAATACATGGTTGCTAATGGACTTCATGCACCACATGGACCTTTTGATGCACTTTGGTTATCATTCAAACTACTTGGTATTGGTGGTGACCGTTGTATAAAAATTTCAACTGTCCAATCCAAACTGACTGATTTGAAGTGTACTAATGTTGTGTTATTGGGTTGTTTGTCTAGTATGAACATTGCAGCTAATTCTAGTGAATGGGCTTATTGTGTTGATTTACACAATAAGATTAATCTTTGTGATGACCCTGAAAAAGCTCAAGGTATGTTGTTAGCACTCCTTGCGTTCTTTCTAAGTAAACATAGTGATTTTGGTCTTGATGGCCTTATTGATTCTTATTTTGATAATAGTAGCACCCTTCAGAGTGTTGCTTCATCATTTGTTAGTATGCCATCATATATTGCTTATGAAAATGCTAGACAAGCTTATGAAGATGCTATTGCTAATGGATCTTCTTCTCAACTTATTAAACAATTGAAGCGTGCCATGAATATCGCAAAGTCTGAATTTGATCATGAGATATCTGTTCAGAAGAAAATTAATAGAATGGCTGAACAAGCTGCTACACAGATGTATAAAGAAGCACGCTCTGTTAATAGAAAATCTAAAGTTATTAGTGCTATGCACTCTTTACTTTTTGGAATGTTAAGACGTTTGGATATGTCTAGTGTTGAAACTGTTTTGAATTTAGCACGTGATGGTGTTGTGCCATTGTCAGTTATACCTGCAACTTCAGCTTCCAAACTAACTATTGTTAGTCCAGATCTTGAATCTTATTCTAAGATTGTTTGTGATGGTTCTGTTCATTATGCTGGAGTTGTTTGGACACTTAATGATGTTAAAGACAATGATGGTAGACCTGTTCATGTTAAAGAGATTACAAAGGAAAATGTTGAAACTTTGACATGGCCTCTTATCCTTAATTGTGAACGTGTTGTTAAACTTCAAAATAATGAAATTATGCCTGGTAAACTTAAGCAAAAACCTATGAAAGCTGAGGGTGATGGTGGTGTTTTAGGTGATGGTAATGCCTTGTATAATACTGAGGGTGGTAAAACTTTTATGTACGCTTATATTTCTAATAAAGCTGACCTTAAATTTGTTAAGTGGGAGTATGAGGGTGGTTGCAACACAATCGAGTTAGACTCTCCTTGTCGATTTATGGTC---GAAACACCTAATGGTCCTCAAGTGAAGTATTTGTATTTTGTTAAAAATTTAAACACCTTACGTAGAGGTGCCGTTCTTGGTTTTATAGGTGCCACAATTCGTCTACAAGCTGGTAAACAAACTGAATTGGCTGTTAATTCTGGACTTTTAACTGCTTGTGCTTTTTCTGTTGATCCAGCAACTACTTACTTGGAAGCTGTTAAACATGGTGCAAAACCTGTAAGTAATTGTATTAAGATGTTATCTAATGGTGCTGGTAATGGTCAAGCTATAACAACTAGTGTAGATGCTAACACCAATCAAGATTCTTATGGTGGAGCGTCTATTTGTTTGTATTGTCGAGCCCACGTTCCTCACCCTAGTATGGATGGTTACTGTAAGTTTAAGGGTAAATGTGTTCAGGTTCCTATTGGTTGTTTGGATCCTATTAGGTTTTGTTTAGAAAATAATGTGTGTAATGTTTGTGGTTGCTGGTTGGGACATGGATGTGCTTGTGACCGTACAA------CTATTCAAAGTG---TTGACATTTCTTATTTAAACGAGCAAGGGGTTCTAGTGCAGCTCGACTAGAACCCTGTAATGGCACGGACATCGATAAGTGTGTTCGTGCTTTTGACATTTATAATAAAAATGTTTCATTCTTGGGTAAGTGTTTGAAGATGAACTGTGTTCGTTTTAAAAATGCTGATCTTAAGGATGGTTATTTTGTTATAAAGAGGTGTACTAAGTCGGTTATGGAACACGAGCAATCCATGTATAACCTACTTAACTTTTCTGGTGCTTTGGCTGAGCATGATTTCTTTACTTGGAAAGATGGCAGAGTCATTTATGGTAATGTTAGTAGACATAATCTTACTAAATATACTATGATGGACTTGGTCTATGCTATGCGTAACTTTGATGAACAAAATTGTGATGTTCTAAAAGAAGTATTAGTTTTAACTGGTTGTTGTGACAATTCTTATTTTGATAGTAAGGGTTGGTATGACCCAGTTGAAAATGAAGATATACATAGAGTTTATGCATCTCTTGGCAAAATTGTAGCTAGAGCTATGCTTAAATGCGTTGCTCTATGTGATGCGATGGTTGCTAAAGGTGTTGTTGGTGTTTTAACATTAGATAACCAAGATCTTAATGGTAACTTTTATGATTTTGGTGATTTTGTTGTTAGCTTACCTAATATGGGTGTTCCCTGTTGTACATCATATTATTCTTATATGATGCCTGTTATGGGTTTAACTAATTGTTTAGCTAGTGAGTGTTTTGTCAAGAGTGATATTTTTGGTAGTGATTTTAAAACTTTTGATTTGCTTAAGTATGATTTCACTGAACATAAAGAAAATTTATTCAATAAGTACTTTAAGCATTGGAGTTTTGATTATCATCCTAATTGTAGTGACTGTTATGATGATATGTGTGTTATACATTGTGCTAATTTTAATACACTATTTGCCACAACTATACCAGGTACTGCTTTTGGTCCACTATGTCGTAAAGTTTTTATAGATGGTGTTCCACTTGTTACAACTGCTGGTTATCATTTTAAGCAATTAGGTTTGGTTTGGAATAAAGATGTTAACACACACTCAGTTAGGTTGACAATTACTGAACTTTTGCAATTTGTCACCGACCCTTCCTTGATAATAGCTTCTTCCCCAGCACTCGTTGATCAACGCACTATTTGTTTTTCTGTTGCAGCATTGAGTACTGGTTTGACAAATCAAGTTGTTAAGCCAGGTCATTTTAATGAAGAGTTTTATAACTTTCTTCGTTTAAGAGGTTTCTTTGATGAAGGTTCTGAACTTACATTAAAACATTTCTTCTTCGCACAGAATGGTGATGCTGCTGTTAAAGATTTTGACTTTTACCGTTATAATAAGCCTACCATTTTAGATATTTGTCAAGCTAGAGTTACATATAAGATAGTCTCTCGTTATTTTGACATTTATGAAGGTGGCTGTATTAAGGCATGTGAAGTTGTTGTAACAAATCTTAATAAGAGTGCTGGTTGGCCATTAAATAAGTTTGGTAAAGCTAGTTTGTATTATGAATCTATATCTTATGAAGAACAGGATGCTTTGTTTGCTTTGACAAAGCGTAATGTCCTCCCTACTATGACACAGCTGAATCTTAAGTATGCTATTAGTGGTAAAGAACGTGCTAGAACTGTTGGTGGTGTTTCTCTGTTGTCCACAATGACCACAAGACAATACCATCAAAAACATCTTAAATCCATTGTTAATACACGCAATGCCACTGTTGTTATTGGTACTACCAAATTTTATGGTGGTTGGAATAATATGTTGCGTACTTTAATTGATGGTGTTGAAAACCCTATGCTCATGGGTTGGGATTATCCCAAATGTGATAGAGCTTTGCCTAACATGATACGTATGATTTCAGCCATGGTGTTGGGCTCTAAGCATGTTAATTGTTGTACTGCAACAGATAGGTTTTATAGGCTTGGTAATGAGTTGGCACAAGTTTTAACAGAAGTTGTTTATTCTAATGGTGGTTTTTATTTTAAGCCAGGTGGTACGACTTCTGGTGACGCTAGTACAGCTTATGCTAATTCTATTTTTAACATTTTTCAAGCCGTGAGTTCTAACATTAACAGGTTGCTTAGTGTCCCATCAGATTCATGTAATAATGTTAATGTTAGGGATCTACAACGACGTCTGTATGATAATTGCTATAGGTTAACTAGTGTTGAAGAGTCATTCATTGATGATTATTATGGTTATCTTAGGAAACATTTTTC-AATGATGATTCTCTCTGATGACGGTGTTGTCTGTTATAACAAGGATTATGCTGAGTTAGGTTATATAGCAGACATTAGTGCTTTTAAAGCCACTTTGTATTACCAGAATAATGTCTTTATGAGTACTTCTAAATGTTGGGTTGAAGAAGATTTAACTAAGGGACCACATGAGTTTTGTTCCCAGCATACTATGCAAATAGTTGACAAAGATGGTACCTATTATTTGCCTTACCCAGATCCTAGTAGGATCTTGTCAGCTGGTGTTTTTGTTGATGATGTTGTTAAGACAGATGCTGTTGTTTTGTTAGAACGTTATGTGTCTTTAGCTATTGATGCATACCCTCTTTCAAAACACCCTAATTCTGAATATCGTAAGGTTTTTTACGTATTACTTGATTGGGTTAAGCATCTTAACAAAAATTTGAATGAGGGTGTTCTTGAATCTTTTTCTGTTACACTTCTTGATAATCAAGAAGATAAGTTTTGGTGTGAAGATTTTTATGCTAGTATGTATGAAAATTCTACAATATTGCAAGCTGCTGGTTTATGTGTTGTTTGTGGTTCACAAACTGTACTTCGTTGTGGTGATTGTCTGCGTAAGCCTATGTTGTGCACTAAATGCGCATATGATCATGTATTTGGTACCGACCACAAGTTTATTTTGGCTATAACACCGTATGTATGTAATGCATCAGGTTGTGGTGTTAGTGATGTCAAAAAATTGTATCTTGGTGGTTTGAATTACTATTGTACAAATCATAAACCACAGTTGTCTTTTCCATTATGTTCAGCTGGTAATATATTTGGTTTATATAAAAATTCAGCAACTGGTTCCTTAGATGTTGAAGTTTTTAATAGGCTTGCAACGTCTGATTGGACTGATGTTAGGGACTATAAACTTGCTAATGATGTCAAAGATACACTTAGACTCTTTGCGGCTGAAACTATTAAAGCTAAAGAAGAGAGTGTTAAGTCTTCTTATGCTTTTGCAACTCTTAAAGAGGTTGTTGGACCTAAAGAATTGCTTCTTAGTTGGGAAAGTGGTAAAGTTAAACCACCTTTGAATCGTAATTCTGTTTTCACCTGTTTTCAAATAAGTAAGGACTCAAAATTCCAAATAGGTGAGTTCATCTTTGAGAAGGTTGAATATGGTTCTGATACTGTTACGTATAAGTCTACTGTAACTACTAAGTTAGTTCCTGGTATGATTTTTGTCTTAACATCTCACAATGTCCAACCTTTACGTGCACCAACTATTGCAAACCAAGAGAAGTATTCTAGCATTTATAAATTGCACCCTGCTTTTAATGTCAGTGATGCATATGCTAATTTGGTTCCATATTACCAACTTATTGGTAAACAAAAGATAACTACAATACAGGGTCCTCCTGGTAGTGGTAAGTCACATTGTTCCATTGGACTTGGATTGTACTACCCAGGTGCGCGTATTGTTTTTGTTGCTTGTGCCCATGCTGCTGTTGATTCCTTATGTGCAAAAGCTATGACTGTTTATAGCATTGATAAGTGTACTAGGATTATACCTGCAAGAGCTCGGGTTGAGTGTTATAGTGGCTTTAAACCAAATAACACTAGTGCACAATACATATTTAGCACTGTTAACGCATTACCTGAGTGTAATGCTGATATCGTTGTTGTAGATGAAGTTTCAATGTGTACAAATTATGACCTTTCTGTTATTAATCAGCGTTTATCATATAAACATATTGTTTATGTTGGTGATCCACAACAACTTCCTGCACCTAGAGTAATGATTACTAAAGGTGTTATGGAGCCTGTTGATTATAACGTTGTTACTCAACGTATGTGTGCTATAGGCCCTGATGTTTTTCTTCATAAATGTTATAGATGTCCTGCTGAAATAGTTAATACAGTTTCTGAACTTGTTTATGAGAACAAGTTTGTCCCTGTTAAACCTGCTAGTAAACAGTGTTTTAAAGTCTTTTTTAAGGGTAATGTACAGGTTGACAATGGTTCTAGTATTAACAGAAAGCAGCTTGAAATAGTTAAGCTGTTTTTAGTTAAAAATCCAAGTTGGAGTAAGGCTGTGTTTATTTCTCCTTATAATAGTCAGAATTATGTTGCTAGTAGATTTTTAGGACTTCAAATTCAAACTGTTGATTCTTCTCAAGGTAGTGAGTATGATTATGTAATCTATGCACAAACTTCTGACACTGCACATGCTTGCAATGTAAACCGTTTTAATGTTGCTATAACACGTGCTAAGAAGGGTATATTTTGTGTAATGTGTGATAAAACTTTGTTTGATTCACTTAAGTTTTTTGAGATTAAACATGCAGATTTACACTC---TAGCCAGGTTTGTGGCTTGTTTAAAAATTGTACACGCACTCCTCT---TAATTTACCACCAACTCATGCACACACTTTCTTGTCGTTGTCAGATCAGTTTAAGACTACAGGTGATTTAGCTGTTCAAATAGGTTCAAATAACGTTTGTACTTATGAACATGTTATATCATTTATGGGTTTTAGGTTTGATATTAGTATTCCTGGTAGTCATAGTTTGTTTTGTACACGTGACTTTGCTATTCGCAATGTGCGTGGTTGGTTGGGTATGGATGTTGAAAGTGCTCATGTTTGTGGTGATAACATAGGTACTAATGTTCCTTTACAGGTTGGTTTTTCAAATGGTGTTAATTTTGTTGTGCAAACTGAAGGTTGTGTGTCCACCAATTTTGGTGATGTTATTAAACCTGTTTGTGCAAAATCTCCACCAGGTGAACAATTTAGACACCTTGTTCCTCTTTT---ACGTAAAGGACAACCTTGGTTAATTGTTCGTAGACGCATTGTGCAAATGATATCTGATTATTTGTCCAATTTGTCTGACATTCTTGTCTTTGTTTTGTGGGCAGGTAGTTTGGAATTAACTACAATGCGTTACTTTGTAAAAATAGGGCCAATTAAATATTGTTATTGTGGTAATTCTGCCACTTGTTATAATTCAGTTAGTAATGAATATTGTTGTTTTAAACATGCATTGGGTTGTGATTATGTTTACAACCCGTATGCTTTTGATATACAACAGTGGGGTTATGTTGGTTCCTTGAGCCAAAACCACCACACATTCTGTAACATTCATAGAAACGAGCATGATGCCTCTGGTGATGCTGTTATGACACGTTGTTTGGCAGTACATGATTGTTTTGTCAAAAATGTTGATTGGACTGTAACGTACCCCTTTATTGCAAACGAGAAATTTATCAATGGCTGTGGGCGTAATGTCCAGGGACATGTTGTTCGTGCAGCCTTGAAATTGTATAAACCTAGTGTTATTCATGACATTGGTAATCCTAAAGGTGTACGTTGTGCTGTTACTGATGCCAAATGGTACTG-TTATGACAAGCAACCTGTTAATAGTAATGTCAAGTTGTTGGATTATGATTATGCAACTCATGGTCAACTTGATGGTCTTTGTCTATTCTGGAATTGTAATGTTGATATGTATCCAGAATTTTCAATTGTGTGTCGTTTTGACACACGTACTCGTTCTGTTTTTAATTTAGAAGGTGTTAATGGTGGTTCTCTTTATGTTAACAAACATGCGTTTCATACACCAGCATATGATAAACGTGCTTTTGTTAAATTAAAACCTATGCCCTTTTTTTACTTTGATGACAGTGATTGTGATGTTGTGCAAGAACAAGTTAATTATGTACCCCTTCGCGCTAGTAGTTGTGTTACCCGTTGTAATATAGGTGGTGCTGTTTGTTCAAAACATGCAAATTTGTATCAAAAATATGTTGAGGCATATAATACATTTACACAGGCTGGTTTTAACATTTGGGTACCACATAGTTTTGATGTTTATAATTTGTGGCAAATTTTTATTGAAACTAATTTACAAAGTCTTGAAAATATAGCATTTAATGTTGTAAAAAAAGGGTGTTTTACTGGTGTTGATGGTGAGTTGCCTGTTGCAGTTGTTAACGACAAAGTTTTTGTTCGCTATGGCGATGTTGACAACTTAGTTTTTACAAATAAAACAACATTGCCTACTAATGTTGCTTTTGAATTGTTTGCAAAACGAAAAATGGGTTTAACACCACCATTGTCTATTCTTAAAAATCTCGGTGTTGTTGCTACATATAAATTTGTTTTATGGGATTATGAAGCTGAAAGACCTTTTACCTCATATACTAAGAGTGTATGTAAATACACTGATTTTAATGAGGATGTTTGTGTTTGTTTTGACAATAGTATTCAGGGTTCGTATGAGCGTTTTACGCTTACTACGAACGCTGTTTTATTTTCTACTGTTGTCAT------------TAAAAATTTAACACCTATAAAGTTGAATTTTGGTATGTTGAATGGTATGCCAGTTTCTTCTATTAAGGGTGATAAAGGTGTTGAAAAATTAGTTAATTGGTACATATATGTTCGTAAAAATGGTCAATTTCAAGATCACTATGATGGTTTTTACACTCAAGGTAGGAATTTATCAGACTTTACACCAAGAAGTGATATGGAGTATGATTTTCTTAACATGGATATGGGTGTTTTTATTAATAAATATGGTCTTGAGGATTTTAATTTTGAACATGTTGTATATGGTGATGTTTCAAAAACTACATTAGGAGGTCTTCATTTGTTGATATCACAGTTTAGGCTTAGTAAAATGGGTGTTTTGAAAGCTGATGATTTTGTCATTGCTTCTGACACAACTTTGAGGTGCTGCACTGTTACTTATCTTAATGAACTTAGTTCAAAAGTTGTTTGTACTTATATGGATTTGTTGTTGGACGACTTTGTTACTATACTAAAGAGTTTAGATCTTGGTGTAATATCTAAAGTTCATGAAGTTATTATAGATAATAAACCTTATAGGTGGATGTTGTGGTGTAAAGATAACCACTTGTCCACTTTTTATCCACAGTTGCAGTCTGCTGAATGGAAGTGTGGTTATGCTATGCCACAAATTTATAAGCTTCAACGTATGTGTTTGGAACCTTGTAATTTATATAATTATGGTGCTGGTATTAAGTTGCCTAGTGGTATAATGTTAAATGTTGTTAAATACACTCAGCTTTGTCAATACCTAAATAGCACTACAATGTGCGTACCTCATAATATGCGTGTTTTGCACTATGGTGCTGGTTCTGACAAAGGTGTGGCACCTGGTACAACTGTTTTAAAACGTTGGCTACCACCTGATGCAATAATCATTGATAATGACATCAATGATTATGTTAGTGATGCAGATTTTAGCATTACAGGTGATTGTGCTACTGTTTACCTTGAAGATAAGTTTGACTTACTTATTTCTGATATGTATGATGGTAGAATTAAATTTTGTGATGGTGAAAACGTCTCTAAAGATGGTTTTTTTACTTATCTTAATGGTGTTATTAGAGAAAAATTAGCTATTGGTGGTAGTGTTGCCATTAAGATTACAGAATATAGTTGGAATAAGTATCTTTATGAATTAATACAGAGATTTGCTTTTTGGACTTTGTTTTGCACGTCTGTTAATACATCCTCTTCAGAAGCTTTTCTTATTGGTATTAATTATTTAGGTGACTTTATTCAAGGTCCTTTTATAGCTGGTAACACTGTTCATGCTAATTATATATTTTGGCGTAATTCTACTATTATGTCTTTGTCATACAATTCAGTTTTAGATCTAAGTAAGTTTGAATGTAAACATAAGGCCACTGTTGTTGTTACACTTAAAGATAGTGATGTAAATGATATGGTTTTGAGTTTGATTAAGAGTGGTAGGTTGTTGTTACGTAATAGTGGCCGT---TTTGGTGGTTTTAGTAATCATTTAGT---CTCAACTA---AATGAAACTTTTC------------TTGAT------TTTGCT---------TATTTTGCCCCTGGTT-------------------------------------------------------------------------------------------------TCTTGCTT-----------------TT---CTACATGTAACA----GTAA------TGCTAGTATTTCT----------AT---------------------------------------------------------------------------------------------------------------------------------------------------------------------------------------------------------------------------------------------------------------------------------------------------------------------------------------------------------------------------------------------------------------------------------------------------------------------------------------------------------------------------------------------------------------------GTTACAATTAGGTG-----TTCCTGATAACTCTTC---AACTATTGTCACAGGTTTGTTGCC----------------------AGTCCATTGGATTTGTGCTAA---------------------------------------------TCAGAG----------CACATCTAGTTACCCAGCC-AATGGCTTTTTCTA-----------------------------TATTGAT------GTCGGTAAACACCGTA---------GTGCTTTTGCACTCCATAGTGGTTATTATGA------------------TGCT------AACCAGTATTATATTTATCTCACTAATAAAA---------TACATTTAAATGCTCCTG---TCACTCTGAAGATTTGTAAG------TTTGGA--------------AACACTTCTTTTG---------------------------------------ATTTTTTAAGTAATGTTTC----------TACT------------------TCTCATCATTGTATAGTTAATTCGTCATTC---------ACAGAACAGTTAG------------GTGTG----CCTTTGGGCATAACTATAT-----------CGGGTGAAACTG-----TACGTTTGCATTTATATAATGCAACTCGCACCTTTTATGTGCCAGCCGCTTATA----------------AACTTACTAAACTTAGTGTTAAATGTTACTTTAGTGAATC------CTGTGTTTTTAGTGTTGTCAATGCTACCGT------TACTGTTAATGTCACCACAC---TTAATGGCCGTATAGTTAATTACACTGTT---TG-----TGATGATTGT--------AATGGTTACACTGATAACATATTTTCTGTTCAACAGGATGGCCGCATTCCTAATGGTTTTTCTTTTAATAATTGGTTTTTGTTAACTAATGGTTCTACACTAGTGGACGGTGTCTCTAGACTTTACCAACCACTTCGTTTAACTTGTTTATGGCCTGTACCTGGTCTTAAATCTTCGACTGGTTTTGTTTATTTTAACGC-CAC---TGGTT---------------CTGATGTTAATTGTAATGGTTATCA------ACATCATTCTG-TTGCTGATGTTATGCGTTACAATCTTAACTTCAGTTCTAATTCTGT---GGATA-------ATCTCAAGAGTGGT------GTTATAGTTTTTAAAACTCTACAGTA-------CGATGTTTTGTTTT-ACTGTAGTAATTCTT------------CT---------------TCGGGCGTTCTAG---ACACCACAATACCTTTTGGCCCTTCCTCTCAACCTTATTACTGTTTTATAAATAGTACCATC--------AACACCACTCATG------------TTAGCACTTTTGTGGGTGTCCTACCACCCATTGTGCGTGAGATTGTTGTTGCTAGAACTGGTCAGTTTTATATTAATGGTTTTAAGTATTTTGATTTGGGTTTTATCGAAGCTGTCAATTTTAATGTCACGA--------------CAGCTAGTGCTACAGATTTTTGGACGGTTGCATTTGCTACTTTTGTTGATGTTTTGGTTAATGTTAGTGCAACTAACATTCAAAACTTACTTTATTGCGATTCTCCATTTGAAAAGTTGCAGTGTGAGCACTTGCAGTTTGGATTGCAAGATGGTTTTTATTCTGCAAATTT--------TCTTGATGATAATGTTTTGCCTGATACTTATGTTGCACTTCCTATTTATTATCAACATACTGATATAA------ATTTTACTGCGACT------GCATCTTTTGGTGGTT--------------------------------------CTTGT---------------------TATGTTTGCAAACCACATCAGGTTAATATATCTCTTAATGGTAATACT---------------------TCAGTGTGTGTTA-----GAACATCTCATTTTTCAATTAGGTATA------TTTATAACCGCGTTAAGAGTGGTTCAC--------------------------------------------------------------------------------------------------------------------------------------------------------------------------------------------------------------------------------------------------------------------------------------------------------------------------------------------------------------------------------------------------------------------------------------------------------------------------------------------------------------------------------------------------------------------------------------------------------------------------------------------------------------------------------------------------------------------------------------------------------------------------------------------------------------------------------------------------------------------------------------------------------------------------------------------------------------------------------------------------------------------------------------------------------------------------------------------------------------------------------------------------------------------------------------------------------------------------------------------------------------------------------------------------------------------------------------------------------------------------------------------------------------------------------------------------------------------------------------------------------------------------------------------------------------------------------------------------------------------------------------------------------------------------------------------------------------------------------------------------------------------------------------------------------------------------------------------------------------------------------------------------------------------------------------------------------------------------------------------------------------------------------------------------------------------------------------------------------------------------------------------------------------------------------------------------------------------------------------------------------------------------------------------------------------------------------------------------------------------------------------------------------------------------------------------------------------------------------------------------------------------------------------------------------------------------------------------------------------------------------------------------------------------------------------------------------------------------------------------------------------------------------------------------------------------------------------------------------------------------------------------------------------------------------------------------------------------------------------------------------------------------------------------------------------------------------------------------------------------------------------------------------------------------------------------------------------------------------------------------------------------------------------------------------------------------------------------------------------------------------------------------------------------------------------------------------------------------------------------------------------------------------------------------------------------------------------------------------------------------------------------------------------------------------------------------------------------------------------------------------------------------------------------------------------------------------------------------------------------------------------------------------------------------------------------------------------------------------------------------------------------------------------------------------------------------------------------------------------------------------------------------------------------------------------------------------------------------------------------------------------------------------------------------------------------------------------------------------------------------------------------------------------------------------------------------------------------------------------------------------------------------------------------------------------------------------------------------------------------------------------------------------------------------------------------------------------------------------------------------------------------------------------------------------------------------------------------------------------------------------------------------------------------------------------------------------------------------------------------------------------------------------------------------------------------------------------------------------------------------------------------------------------------------------------------------------------------------------------------------------------------------------------------------------------------------------------------------------------------------------------------------------------------------------------------------------------------------------------------------------------------------------------------------------------------------------------------------------------------------------------------------------------------------------------------------------------------------------------------------------------------------------------------------------------------------------------------------------------------------------------------------------------------------------------------------------------------------------------------------------------------------------------------------------------------------------------------------------------------------------------------------------------------------------------------------------------------------------------------------------------------------------------------------------------------------------------------------------------------------------------------------------------------------------------------------------------------------------------------------------------------------------------------------------------------------------------------------------------------------------------------------------------------------------------------------------------------------------------------------------------------ACTGATGAAGTGGGTGATAATGTTCAGATTACCTATACCTACAAAATGCTTGTAGCTAAGGATAATAAGAACCTTCCTAAGTTCATTGAGCAGATTAGTGCTTTT---------------------ACTAAACCCAGTTCTATC-AAAGAAATGCAGTCACAATCATCTCATGCTGTTCAGAACACAGTACTT-----------------------------------------------AAT------------------------------------------GCTTCTATTCCAGAATCTAAACCAT------------------------------------------TGGCTGATGATGATTCAGCCATT---------------ATAGAAATTGTCAACGAGGTTT----------------------------------------------------------------------TGCATTAAATTGTT-------------------------------------------------------------------------------------------------------------------------------------------------------------------------------------------------------------TTGTAATTCCAGTTG--------------------------------------------------------------------------------------------------------------------------------------------------------------------------------------------------------------------------------------------------------------------------------------------------------------------------------------------------------------------------------------------------------------------AATGTTTATTA-----------------------------------------------------------------------------------------------------------------------------------------------------------------------------------------------------------------------------------------------------------------------------------------------------------------------------------------------------------------------------------------------------------------------------------------------------------------------------------------------------------------------TTATTAGT-------------------------------------------------------------------TG-------CAACCCCATGCGTTTAGCGCATGA-----------------------TAAGGGTTTAGTCTTACACACAATGGTAGGCCAGTGATAGT-AAAGTGTAA-GTAATTTGCTATCATATTAACATGTCTAGAGGAAAGTCAGAA--------CTTTTTCTGTTTGTGTT-----GTTGGAGTAC--TT--AAAGATCGC-ATAGGCGCGCCAA-CAA----------------------------------------------------------------------------------------------------TGGAAGAGCCAAC----------AACATATCTAAA--AATGTT---------TTGTCTGGTACTTGTTAATGATA----------------------------------------------------------------------------------------------------------------------------------------------------------------------------------------------------------------------------------------------------------------------------------------------------------------------------------------------------------------------------------------------------------------
>JQ900256_HumanNL63_USA_2009-03-03
---------------------------------------------------------------------------------------------------------------------------------------------------------------------------------------------------------------------CTCCTCTCAACTAAACGAAATTT-----TTCTA-GTGCTGTCATTTGT-----TATG-GC--AGTCCTAGTGTAATTGAAATTTCGTCAAGTTTGTAA--ACTGGTTAGGCAAGTGTTGTATTTT-CTGTGTTTAAGCACTGGTGGTTCTGTCCA-CTAGTGCACACA-TTGATA-CTTAAG-TGGTGTTCTGTCA-CTGCTTATTGTGGAAGCAACGTTCTGTCGTTGTGGAAACCAATAACTGCTAACCATGTTTTACAATCAAGTGACACTTGCTGTTGCAAGTGATTCGGAAATTTCAGGTTTTGGTTTTGCCATTCCTTCTGTAGCCGTTCGCGCTTATAGCGAAGCCGCTGCACAAGGTTTTCAGGCATGCCGCTTTGTTGCTTTTGGCTTACAGGATTGTGTAACCGGTATTAATGATGACGATTATGTCATTGCATTGACTGGTACTAATCAGCTTTGTGCCAAAATTTTACTTTTTTCTGATAGACCTCTTAATTTGCGAGGTTGGCTCATTTTTTCTAACAGCAATTATGTTCTTCAGGACTTTGATGTTGTTTTTGGCCA---TGGTGCAGGAAGTGTGGTTTTTGTG------GATAAGTATATGTGTGGTTTTGATGGTAAACCTGTGTTACCTAAAAACATGTGGGAATTTAGAGATTACTTTAATGATAAT---ACTGATAGTATTGTTATTGATGGTGTCACTTATCAATTAGCATGGGATGTTATACGTAAAGACCTTTCTTATGAACAGCAAAATGTTTTAGCTATTGAGAGCATTCATTAT---CTTGGTACTACAGGTCATACTTTGAAGTCTGGTTGCAAACTCATTAATGCCAAGCCGCCTAAATATTCTTCTAAGGTTGTTTTGAGTGGTGAATGGAATGCTGTGTATAAGGCGTTTGGTTCACCATTTATTACAAATGGTATATCATTGCTAGATATAATTGTTAAACCAGTTTTCTTTAATGCTTTTGTTAAATGCAATTGTGGTTCTGAGAATTGGAGTGTTGGTGCATGG---GATGGTTATCTATCTTCTTGTTGTGGCACACCTGCTAAGAAACTTTGTGTTGTTCCTGGTAATGTTGTTCCTGGTGATGTAATCATCACCTCAACTGATG---CTGGTTG------TGGTGTTA---AATACTATGCTGGCTTAGTTGTTAAACATATTACTAACATTACT------------------GGTGTGTCTTTATGGCGTGTTACAGCTGTTCATTCTGATGGAATGTTTGTGGCAACATCTTCTTATGATGCACTTTTGCATAGAAATTCATTAGA---CCCTTTTTGCTTTGATGTTAACACTTTACTTT-----------------------------------------------------------------------------GACATTAGTGCTGGTATGTTTGGTCTTTACGAT---GACATATTGACAAACAATAAACCTTGGTTTGTACGCAAAGCTTCTGGGCTTTTTGATGCAATCTGGGATGCTTTTGTTGCCGCTATTAAGCTTGTGCCAACTACTACTGGTGGTTTGGTTAGGTTTGTTAAGTCTATCGCTTCAACTGTTTTAACTGTTTCTAATGGTGTTATTATTAT---GTGTGCAGATGTTCCAGATGCTTTT-CAATCAGTTTACCGTACATTTACACAAGCCATTTGTGCTGCATTTGATTTTTCTTTAGATGTATTTAAAATTGGTGATGTTAAATTTAAACGACTTGGTGATTATGTTCTTACTGAAAATGCTCTTGTTCGTTTGACTACTGAAGTTGTTCGTGGTGTTCGTGATGCTCGCATAAAGAAAGCCATGTTTACTAAAGTAGTTGTAGGTCCTACAACTGAAGTTAAGTTTTCTGTTATTGAACTTGCCACTGTTAATTTGCGTCTTGTTGATTGTGCACCTGTAGTTTGCCCTAAAGGTAAAATTGTTGTTATTGCTGGACAAGCTTTTTTCTATAGTGATGGTTTTTATCGTTTTATGGTTGATTCTACAACTGTATTAAATGACCCTGTTTTTACTGGTGATTTATTTTAC---------ACTATTAAGTTTAGTGGTTTTAAGCTTGATGGTTTTAACCATCAGTTTGTTAATGCT---AGTTCTGCTACAGATGCCATTATTGCTGTTGAGCTGTTGTTATCGGATTTTAAAACTGCAGTTTTTGTGTACACATGTGTGGTTGATGGTTGTAGTGTCATTGTTAGACGTGATGCTACATTCGCCACACATGTGTGTTT---------TAAGGACTGTTATAATATTTGGGAGCAATTCTGCATTGATAATTGTGGTGAGCCATGGTTTTTGACTGATTATAATGCTATCTTGCAGAGTAATAACCCTCAATGTGCTATTGTTCAAGCA---------TCGGAGTCT---------------------AAAGTTTTGCTTGAGAGGTTTTTACCTAAGTGTCCTGAAATACTGTTGAGTATTGATGATGGCCATTTATGGAATCTTTTTGTTGAAAAGTTTAATTTTGTTACAGATTGGTTAAAAACTCTTAAGCTTACACTTACTTCTAATGGTCTTTTAGGTAATTGTGCCAAACGTTTTAGACGTGTTTTGGTAAAATTGCTTGATGTCTATAATGGTTTTCTTGAAACTGTCTGTAGTGTCGTACACACTGCTGGTGTTTGCATTAAATATTATGCTGTTAATGTTCCATATGTAGTTATTAGTGGTTTTGTAAGTCGTGTAATTCGTAGAGAAAGGTGTGA------CGTGACTTTTCCTTGTGTTAGTTGTGTCACTTTTTTCTATGAATTTTTAGACACGTGTTTTAGTGTTAGTAAACCTAATGCCATTGATGTTGAACATTTAGAGCTTAAAGAAACTGTTTTTGTTGAACCTAAGGATGGTGGTCAATTTTTTGTTTCTGATGATTATCTTTGGTATGTTGTAGATGACATTTATTATCCAGCTTCATGTAATGGTGTATTGCCAGTTGCTTTTACAAAA---TTGGCAGGTGGTAA---------AATATCTTTTTCTGATGATGTTATAGTCCATGATGTTGAACCTACCCATAAAGTCAAGCTCATATTTGAGTTTGAAGATGATGTTGTTACCAGTCTTTGTAAGAAGAGTTTTGGTAAGTCTATTATTTATACAGGT---GATTGGGAAGGTTTACATGAAGTTCTTACATCTGCAATGAATGTCATTGGGCAACATATTAAGTTGCCACAATTTTATATTTATGATGAAGAGGGTGGTTATGATGTTTCTAAACCAGTTATGATTTCACAATGGCCTATT---------------------------------------------------------------------------------------------------------------------------------------------------------------------------------------------------------------------AGTGATGAT---------------------AGTGGTG------------------------ATTGTGTTCTTGAA---------------------------GCGAGCACTGATTTTCATCAATTAGAA---------------------------------------------------------------------------------------------------------------------------------------------------------------------------------------------------------------TT------------------------------------------------------------------TGTTAGAGAA---------GAGGTTGATATAATTGAAC------------------------------AACCTTTTGG---------------GGAAGTTGA----ACATTCGCT------------CCCAATTA---AACAACCTTTTTCTTTTTCTTTTAGAGATGAATTGGGTGTTCGTGTTTTAGATCAATCTGATAATAATTGTTGGATTAGTACCACACTTATACAGTTGCAACTTACAAAGCTTTTGGATGA---TTCTATTGAGATGCAATTGTTTAAAGTTGGTAAAGTTGATTCAATTGTTCAAAAGTGTTATGAGTTGTCTCATTTAATTAGTGGTTCACTTGGTGATAGTGGTAAACTTCTTAGTGAACTTCTTAAAGATAAATATACATGTTCTATAACTTTTGAGATGTCTTGTGATTGT---GGTAAAA------AGTTTGATGAGCAAGTTGGTTGTTTGTTTTGGATTATGCCTTACACAAAACTTTTTCAAAAAGGTGAGTGTTGTATTTGTCATAAAATGCAGACTTATAAGCTTGTTAGTATGAAAGGTACTGGTGTGTTTGT---ACAGGATCCAGCACCTATTGACATTGATGCTTTCCCTGTGAGACCTATATGTTCATCTGTATATTTAGGTGTTAAGGGTTC---------TGGTCATTATCAAACAAATTTATACAGTTTTGACAAAGCTATTGATGGTTTTGGTGTCTTTGACATTAAA---------AATAGTAGTGTTAATACTGTCTGTTTTGTTGATGTTGATTTTCATA----------------------------------------------------GTGTAGAAATAGAA------------------------------------------------------GCTGGTGAA------G-------------------------------------------------------TTAAACCTTTTGCTGTATATAAAAATGTTAAATTTTATTTAGGTGATATTTCACACCTTGTAAACTGTGTTTCTTTTGACTTTGTTGTCAATGCTGCTAATGAAAATCTTATGCATGGAGGCGGTGTTGCACGTGCTATTGATATTTTGACTGAAGGTCAACTTCAGTCATTATCTAAAGATTACATTAGTGGTAATGGTCCACTTAAGGTTGGAGCAGGTGTTATGTTGGAGTGTGAAAAATTCAATGTATTTAATGTTGTTGGTCCGCGAACTGGTAAACATGAGCATTCATTACTTGTTGAAGCTTATAATTCTATTTTATTTGAAAATGGTATTCCACTTATGCCTCTTCTTAGTTGTGGTATTTTTGGTGTAAGGATTGAAAATTCTCTTAAAGCTTTGTTTAGTTGTGACATTAATAAACCGTTGCAAGTTTTTGTTTATTC------------TTCAAATGAAGAACAAGCTGTTCTTAAGTT-------------------------------------------------------------------------------------TTTAGATGGTTTAGAT---TTAACACCAGTCA--------------------------------------------------------------------------TTGATGATG---------------------------------------------TTGATGTTG----------TT------------------------------------------------------------------------AAACCTTTTA------GAGTTGAAGGTAATTTTTCATTCTTTGATTGTGGTGTCAATGCC------------TTGGATGGTGATA---TT------TACTTATTATTTACTAACTCTATTTTAATGTTGGATAAACAAGGACAATTATTGGACACAAAACTTAATGGTATTTTGCAACAGGCAGCTCTTGATTATCTCGCTACA------GTTAAAACTGTACCAGCTGGTAATTTGGTTAAACT---------TGT---TGTTGAGAGTTGTACCATTTATATGTGTGTTGTACCATCGATAAATGATCTTTCTTTTGATAAAAATCTTGGTCGTTGTGTGCGTAAACTTAATAGATTGAAAACTTGTGTTATTGCCAATGTTCCTGCTATTGATGTTTTGAAAAAGCTTCTTTCAAGTTTGACTTTAACTGTTAAATTTGTTGTAGAGAGTAATGTTATGGATGTTAACGACTGTTTTAAGAATGATAATGTAGTTTTGAAAATTACTGAAGATGGTATTAATGTTAAAGATGTTGTTGTTGAGTCTTCTAAGTCACTTGGTAAACAATTGGGTGTTGTGAGTGATGGTGTTGACTCTTTTGAAGGTG---TTTTACCTATTAATACTGATAC------TGTCTTATCTGTAG---CTCCAGAAGTTGACTGGGTTGCTTTTTACGGTTTTGAAAAGGCAGCACTTTTTGCTTCTTTGGATGTAAAGCCATATGGTTACCCTAATGATTTTGTTGGTGGTTTTAGAGTTCTTGGGACCACCGACAATAATTGTTGGGTTAATGCAACTTGTATAATTTTACAGTATCTTAAGCCTACTTTTAAATCTAAGGGTTTAAATGTTCTTTGGAATAAATTTGTTACAGGTGATGTTGGACCTTTTGTTAGTTTTATTTATTTTATAACTATGTCTTCAAAGGGTCAAAAGGGTGATGCTGAAGAGGCATTATCTAAATTGTCAGAGTATTTGATTAGTGATTCTATTGTTACTCTTGAA---------------CAATATTCAACTTGTGACATTTGTAAAAGTA------------CTGTAGTTGAAGTTAAAAGTGCTATTGTCTGTGCTAGTGTGCTTAAAGATGGTTGTGATGTTGGTTTTTGTCCACACAGACATAAATTGCGTTCACGTGTTAAGTTTGTTAATGGACGTGTTGTTATTACCAATGT------------TGGTGAACCTATAATTTCACAACCTTCTAAGTTGCTTAATGGTATTGCTTATACAACATTTTCAGGTTCTTTTGATAAC------GGTCACTATGTAGTTTATGATGCTGCTAATAATGCTGTCTATGATGGTG---CTCGTTTATTTGCTTCAGATTTGTCTACTTTAGCTGTTACAGCTATTGTTGTAGTAGGTGGTTGTGTAACATCTAAT---------GTTCCATCAA----------TTGTTAGTGAGAAAATTT-------------CTG----TTATGGATAAACTTGATACTGGTGCACAAAAATTTTTCCAATTTGGTGATTTTGTTATGAATAACATTGTTC-TGTTTTTAACTTGGTTGCTTAGTATGTTTAGTCTTTTACGTACTTCTATTATGAAGCATGATATTAAAGTTATTGCCAAGGCTCCTAAACGTACAGGTGTTATTTTGACACGTAGTTTTAAGTATAACATTAGATCTGCTTTGTTTGTTATAAAGCAGAAGTGGTGTGTTATTGTTACTTTGTTTAAGTTCTTATTGTTATTATATGCTATTTATGCACTTGTTTTTATGATTGTGCAATTTAGTCCTTTTAATAGTCTTTTATGTGGTGACATTGTAAGTGGTTATGAAAAATCCACTTTTAATAAGGATATTTATTGTGGTAATTCTATGGTTTGTAAGATGTGTTTGTTCAGTTATCAAGAGTTTAATGATTTGGATCATACTAGTCTTGTTTGGAAGCACATTCGTGATCCTATATTAATCAGTTTACAACCATTTGTTATACTTGTTATTTTGTTAATTTTTGGTAATATGTATTTGCGTTTTGGACTTTTATATTTTGTTGCACAATTTATTAGTACTTTTGGTTCTTTCTTAGGCTTTCATCAGAAACAGTGGTTTTTACATTTTGTGCCGTTTGATGTTTTATGTAATGAGTTTTTAGCTACATTTATTGTCTGCAAAATTGTTTTATTTGTTAGACATATTATTGTTGGCTGTAATAATGCTGACTGTGTAGCTTGTTCTAAAAGTGCTAGACTTAAACGTGTGCCACTTCAAACTATTATTAATGGTATGCATAAATCATTCTATGTTAATGCTAATGGTGGTACTTGT---TTCTGTAATAAACATAACTTCTTTTGTGTTAATTGTGATTCTTTTGGGCCTGGTAACACTTTTATTAATGGTGATATTGCAAGAGAGCTTGGTAATGTTGTTAAAACAGCTGTTCAACCCACAGCTCCTGCATATATTATTATTGATAAGGTAGATTTTGTTAATGGATTTTATCGTCTTTATAG------TGGTGACACTTTTTGGCGGTATGATTTTGACATTACTGAATCTAAGTATAGTTGTAAAGAGGTTCTGAAGAATTGTAATGTTTTAGAAAATTTTATTGTTTACAATAATAGTGGTAGTAACATTACACAGATTAAAAATGCTTGTGTTTATTTTTCTCAATTGTTGTGTGAACCTATAAAGTTGGTAAATTCAGAGTTGTTGTCAACTTTATCAGTTGATTTTAATGGTGTTTTGCATAAGGCATATGTTGATGTTTTGTGTAATAGTTTTTTTAAGGAGCTAACTGCTAACATGTCCATGGCTGAATGTAAAGCTACACTTGGTTT---GACTGTTTCCGATGATGATTTTGTTTCAGCTGTTGCCAATGCACATAGGTATGACGTTTTGCTTTCAGATTTGTCATTTAATAATTTTTTTATTTCTTATGCTAAACCTGAAGATAAGTTGTCTGTTTATGATATTGCTTGTTGTATGCGTGCCGGTTCTAAGGTTGTTAACCATAATGTTTTAATTAAAGAGTCAATACCTATTGTTTGGGGTGTCAAGGACTTTAATACTCTTTCTCAAGAAGGTAAGAAGTACCTTGTTAAAACAACTAAAGCAAAGGGTTTGACTTTTTTATTAACTTTTAATGATAACCAAGCAATTACACAAGTTCCTGCTACTAGTATAGTTGCAAAACAGGGTGCTGG----------------TTTTAAACGT-ACTTATAATT-TTCTGTGGTATGTATGTTTATTTGTTGTTGCATTGTTTATTGGTGTCTCAT---TTATTGATTATACAACCACTGTAACTAGCTTTCATGGTTATGATTTTAAGTACATTGAGAATGGTCAGTTGAAGGTGTTTGAAGCACCTTTACATTGTGTTCGTAATGTTTTTGATAATTTTAATCAATGGCATGAGGCTAAGTTTGGTGTTGTTACTACTAATAGTGATAAATGTCCTATAGTTGTTGGTGTTTCAGAGCGTATTAATGTTGTTCCTGGTGTTCCAACAAATGTATATTTGGTAGGAAAGACTCTTGTTTTTACATTACAGGCTGCTTTTGGAAACACAGGTGTTTGTTATGACTTTGATGGTGTTACCACTAGTGATAAGTGTATTTTTAATTCTGCTTGTACTAGGTTGGAAGGTTTGGGTGGTGACAATGTTTATTGTTACAACACTGATCTTATTGAAGGTTCTAAACCTTATAGTACTTTACAGCCCAATGCTTATTACAAGTATGATGTTAAAAATTATGTACGTTTTCCAGAAATTTTAGCTAGAGGTTTTGGCTTACGTACTATTAGAACTTTGGCTACACGTTATTGTAGAGTTGGTGAATGCCGTGACTCACATAAAGGTGTTTGTTTTGGTTTTGATAAATGGTATGTTAATGATGGACGTGTTGATGATGGTTACATTTGTGGTGATGGTCTTATAGACCTTCTTGTTAATGTACTCTCAATCTTTAGTTCATCTTTTAGCGTTGTGGCTATGTCTGGACATATGTTGTTTAACTTTCTTTTTGCAGCATTTATTACATTTTTGTGCTTTTTAGTTACTAAATTTAAACGTGTTTTTGGTGATCTTTCTTATGGTGTTTTTACTGTTGTTTGTGCAACTTTGATTAATAACATTTCTTATGTTGTTACTCAAAATTTATTTTTTATGTTGCTTTATGCTATTTTGTATTTTGTTTTTACTAGGACAGTGCGTTATGCTTGGATTTGGCATATTGCATACATTGTTGCATACTTCTTGTTAATACCATGGTGGCTTCTCACATGGTTTAGTTTTGCTGCATTTTTAGAGCTTTTACCTAATGTTTTTAAGTTAAAAATCTCTACTCAATTGTTTGAAGGTGATAAGTTTATAGGTACTTTTGAGAGTGCTGCTGCAGGTACATTTGTTCTTGACATGCGTTCTTATGAAAGGCTGATAAATACTATTTCACCTGAGAAACTTAAGAATTATGCTGCAAGTTATAATAAATATAAATATTATAGTGGTAGTGCTAGTGAGGCTGATTATCGTTGTGCTTGTTATGCTCATTTAGCCAAGGCTATGTTAGATTACGCAAAAGATCATAATGACATGTTATATTCTCCACCTACCATTAGTTACAATTCCACCTTACAATCTGGTCTTAAGAAGATGGCACAACCATCTGGTTGTGTTGAGAGATGTGTGGTTCGCGTCTGTTATGGTAGTACTGTGCTTAATGGAGTTTGGTTAGGTGACACTGTTACTTGTCCTAGACATGTCATAGCACCATCAACCACTGTTCTTATTGATTATGATCATGCATATAGTACTATGCGTTTGCATAATTTTTCAGTGTCTCATAATGGTGTCTTCTTGGGAGTTGTTGGTGTTACAATGCATGGTTCTGTGTTGCGTATTAAGGTTTCACAATCTAATGTACATACACC---TAAACATGTTTTTAAAACGTTGAAACCTGGTGATTCTTTTAATATTTTAGCATGTTATGAAGGTATTGCATCTGGTGTTTTTGGTGTTAATTTACGTACAAACTTTACTATTAAAGGTTCTTTTATAAATGGAGCTTGTGGTTCTCCTGGTTATAATGTTAGAAATGATGGTACTGTTGAGTTTTGTTATTTACACCAAATTGAGTTAGGTAGTGGTGCTCATGTTGGTTCTGATTTTACTGGTAGTGTTTATGGTAATTTTGATGACCAACCTAGTTTGCAAGTTGAGAGTGCCAACCTTATGCTATCAGATAATGTTGTTGCCTTTTTGTATGCTGCTTTGTTGAATGGTTGTAGGTGGTGGTTGCGTTCAACTAGAGTTAATGTTGATGGTTTTAATGAATGGGCTATGGCTAATGGTTATACAAGTGTTTCTAGTGTTGAGTGCTATTCTATTTTGGCAGCAAAAACTGGTGTTAGTGTTGAACAATTGTTAGCTTCCATTCAACATCTTCATGAAGGTTTTGGTGGTAAAAACATACTTGGTTATTCTAGTTTATGTGATGAGTTCACACTAGCTGAAGTTGTGAAGCAGATGTATGGTGTTAACTTGCAAAGTGGTAAGGTTATTTTTGGTTTAAAAACAATGTTTTTATTTAGCGTTTTCTTCACAATGTTTTGGGCAGAACTCTTTATTTATACAAACACTATATGGATAAACCCTGTGATACTTACACCTATATTTTGTCTACTTTTGTTTTTGTCATTAGTTTTAACTATGTTTCTTAAACATAAGTTTTTGTTTTTGCAAGTATTTTTATTACCTACTGTTATTGCAACTGCTTTATATAATTGTGTTTTGGATTATTACATAGTAAAATTTTTGGCTGACCATTTTAACTATAATGTTTCAGTATTACAAATGGATGTTCAGGGTTTAGTTAATGTTTTGGTTTGTTTATTTGTTGTATTTTTAC---------ACACATGGCGCTTTTCTAAAGAAC------GTTTTACACATTGGTTTACATATGTGTGTTCTCTTATAGCAGTAGCTTACACTTATTTTTATAGTGGTGACTTTTTGAGTTTGCTTGTTATGTTTTTATGTGCTATATCTAGTGATTGGTACATTGGTGCCATTGTTTTTAGGTTGTCACGTTTGATTGTAATTTTTTCACCTGAAAGTGTATTTAGTGTTTTTGGTGATGTGAAACTTACTTTAGTTGTTTATTTAATTTGTGGTTATTTAGTTTGTACTTATTGGGGCATTTTGTATTGGTTCAATAGGTTTTTTAAATGTACTATGGGTGTTTATGATTTTAAGGTGAGTGCTGCTGAATTTAAATACATGGTTGCTAATGGACTTCATGCACCACATGGACCTTTTGATGCACTTTGGTTATCATTCAAACTACTTGGTATTGGTGGTGACCGTTGTATAAAAATTTCAACTGTCCAATCCAAACTGACTGATTTGAAGTGTACTAATGTTGTGTTATTGGGTTGTTTGTCTAGTATGAACATTGCAGCTAATTCTAGTGAATGGGCTTATTGTGTTGATTTACACAATAAGATTAATCTTTGTGATGACCCTGAAAAAGCTCAAGGTATGTTGTTAGCACTCCTTGCGTTCTTTCTAAGTAAACATAGTGATTTTGGTCTTGATGGCCTTATTGATTCTTATTTTGATAATAGTAGCACCCTTCAGAGTGTTGCTTCATCATTTGTTAGTATGCCATCATATATTGCTTATGAAAATGCTAGACAAGCTTATGAAGATGCTATTGCTAATGGATCTTCTTCTCAACTTATTAAACAATTGAAGCGTGCCATGAATATCGCAAAGTCTGAATTTGATCATGAGATATCTGTTCAGAAGAAAATTAATAGAATGGCTGAACAAGCTGCTACACAGATGTATAAAGAAGCACGCTCTGTTAATAGAAAATCTAAAGTTATTAGTGCTATGCACTCTTTACTTTTTGGAATGTTAAGACGTTTGGATATGTCTAGTGTTGAAACTGTTTTGAATTTAGCACGTGATGGTGTTGTGCCATTGTCAGTTATACCTGCAACTTCAGCTTCCAAACTAACTATTGTTAGTCCAGATCTTGAATCTTATTCTAAGATTGTTTGTGATGGTTCTGTTCATTATGCTGGAGTTGTTTGGACACTTAATGATGTTAAAGACAATGATGGTAGACCTGTTCATGTTAAAGAGATTACAAAGGAAAATGTTGAAACTTTGACATGGCCTCTTATCCTTAATTGTGAACGTGTTGTTAAACTTCAAAATAATGAAATTATGCCTGGTAAACTTAAGCAAAAACCTATGAAAGCTGAGGGTGATGGTGGTGTTTTAGGTGATGGTAATGCCTTGTATAATACTGAGGGTGGTAAAACTTTTATGTACGCTTATATTTCTAATAAAGCTGACCTTAAATTTGTTAAGTGGGAGTATGAGGGTGGTTGCAACACAATCGAGTTAGACTCTCCTTGTCGATTTATGGTC---GAAACACCTAATGGTCCTCAAGTGAAGTATTTGTATTTTGTTAAAAATTTAAACACCTTACGTAGAGGTGCCGTTCTTGGTTTTATAGGTGCCACAATTCGTCTACAAGCTGGTAAACAAACTGAATTGGCTGTTAATTCTGGACTTTTAACTGCTTGTGCTTTTTCTGTTGATCCAGCAACTACTTACTTGGAAGCTGTTAAACATGGTGCAAAACCTGTAAGTAATTGTATTAAGATGTTATCTAATGGTGCTGGTAATGGTCAAGCTATAACAACTAGTGTAGATGCTAACACCAATCAAGATTCTTATGGTGGAGCGTCTATTTGTTTGTATTGCCGGGCCCACGTTCCTCACCCTAGTATGGATGGTTACTGTAAGTTTAAGGGTAAATGTGTTCAGGTTCCTATTGGTTGTTTGGATCCTATTAGGTTTTGTTTAGAAAATAATGTGTGTAATGTTTGTGGTTGCTGGTTGGGACATGGATGTGCTTGTGACCGTACAA------CTATTCAAAGTG---TTGACATTTCTTATTTAAACGAGCAAGGGGTTCTAGTGCAGCTCGACTAGAACCCTGTAATGGCACGGACATTGATAAGTGTGTTCGTGCTTTTGACATTTATAATAAAAATGTTTCATTCTTGGGTAAGTGTTTGAAGATGAACTGTGTTCGTTTTAAAAATGCTGATCTTAAGGATGGTTATTTTGTTATAAAGA-----------------------------------------------------------------------------------------------------------------------------------------------------------------------------CGTAACTTTGATGAACAAAATTGTGATGTTCTAAAAGAAGTATTAGTTTTAACTGGTTGTTGTGACAATTCTTATTTTGATAGTAAGGGTTGGTATGACCCAGTTGAAAATGAAGATATACATAGAGTTTATGCATCTCTTGGCAAAATTGTAGCTAGAGCTATGCTTAAATGCGTTGCTCTATGTGATGCGATGGTTGCTAAAGGTGTTGTTGGTGTTTTAACATTAGATAACCAAGATCTTAATGGTAACTTTTATGATTTTGGTGATTTTGTTGTTAGCTTACCTAATATGGGTGTTCCCTGTTGTACATCATATTATTCTTATATGATGCCTATTATGGGTTTAACTAATTGTTTAGCTAGTGAGTGTTTTGTCAAGAGTGATATTTTTGGTAGTGATTTTAAAACTTTTGATTTGCTTAAGTATGATTTCACTGAACATAAAGAAAATTTATTCAATAAGTACTTTAAGCATTGGAGTTTTGATTATCATCCTAATTGTAGTGACTGTTATGATGATATGTGTGTTATACATTGTGCTAATTTTAATACACTATTTGCCACAACTATACCAGGTACTGCTTTTGGTCCACTATGTCGTAAAGTTTTTATAGATGGTGTTCCACTTGTTACAACTGCTGGTTATCATTTTAAGCAATTAGGTTTGGTTTGGAATAAAGATGTTAACACACACTCAGTTAGGTTGACAATTACTGAACTTTTGCAATTTGTCACCGACCCTTCCTTGATAATAGCTTCTTCCCCAGCACTCGTTGATCAACGCACTATTTGTTTTTCTGTTGCAGCATTGAGTACTGGTTTGACAAATCAAGTTGTTAAGCCAGGTCATTTTAATGAAGAGTTTTATAACTTTCTTCGTTTAAGAGGTTTCTTTGATGAAGGTTCTGAACTTACATTAAAACATTTCTTCTTCGCACAGAATGGTGATGCTGCTGTTAAAGATTTTGACTTTTACCGTTATAATAAGCCTACCATTTTAGATATTTGTCAAGCTAGAGTTACATATAAGATAGTCTCTCGTTATTTTGACATTTATGAAGGTGGCTGTATTAAGGCATGTGAAGTTGTTGTAACAAATCTTAATAAGAGTGCTGGTTGGCCATTAAATAAGTTTGGTAAAGCTAGTTTGTATTATGAATCTATATCTTATGAAGAACAGGATGCTTTGTTTGCTTTGACAAAGCGTAATGTCCTCCCTACTATGACACAGCTGAATCTTAAGTATGCTATTAGTGGTAAAGAACGTGCTAGAACTGTTGGTGGTGTTTCTTTGTTGTCCACAATGACCACAAGACAATACCATCAAAAACATCTTAAATCTATTGTTAATACACGCAATGCCACTGTTGTTATTGGTACTACCAAATTTTATGGTGGTTGGAATAATATGTTGCGTACTTTAATTGATGGTGTTGAAAACCCTATGCTCATGGGTTGGGATTATCCCAAATGTGATAGAGCTTTGCCTAACATGATACGTATGATTTCAGCCATGGTGTTGGGCTCTAAGCATGTTAATTGTTGTACTGCAACAGATAGGTTTTATAGGCTTGGTAATGAGTTGGCACAAGTTTTAACAGAAGTTGTTTATTCTAATGGTGGTTTTTATTTTAAGCCAGGTGGTACGACTTCTGGTGACGCTAGTACAGCTTATGCTAATTCTATTTTTAACATTTTTCAAGCCGTGAGTTCTAACATTAACAGGTTGCTTAGTGTCCCATCAGATTCATGTAATAATGTTAATGTTAGGGATCTACAACGACGTCTGTATGATAATTGCTATAGGTTAACTAGTGTTGAAGAGTCATTCATTGATGATTATTATGGTTATCTTAGGAAACATTTTTC-AATGATGATTCTCTCTGATGACGGTGTTGTCTGTTATAACAAGGATTATGCTGAGTTAGGTTATATAGCAGACATTAGTGCTTTTAAAGCCACTTTGTATTACCAGAATAATGTCTTTATGAGTACTTCTAAATGTTGGGTTGAAGAAGATTTAACTAAGGGACCACATGAGTTTTGTTCCCAGCATACTATGCAAATAGTTGACAAAGATGGTACCTATTATTTGCCTTACCCAGATCCTAGTAGGATCTTGTCAGCTGGTGTTTTTGTTGATGATGTTGTTAAGACAGATGCTGTTGTTTTGTTAGAACGTTATGTGTCTTTAGCTATTGATGCATACCCTCTTTCAAAACACCCTAATTCTGAATATCGTAAGGTTTTTTACGTATTACTTGATTGGGTTAAGCATCTTAACAAAAATTTGAATGAGGGTGTTCTTGAATCTTTTTCTGTTACACTTCTTGATAATCAAGAAGATAAGTTTTGGTGTGAAGATTTTTATGCTAGTATGTATGAAAATTCTACAATATTGCAAGCTGCTGGTTTATGTGTTGTTTGTGGTTCACAAACTGTACTTCGTTGTGGTGATTGTCTGCGTAAGCCTATGTTGTGCACTAAATGCGCATATGATCATGTATTTGGTACCGACCACAAGTTTATTTTGGCTATAACACCGTATGTATGTAATGCATCAGGTTGTGGTGTTAGTGATGTCAAAAAATTGTATCTTGGTGGTTTGAATTACTATTGTACAAATCATAAACCACAGTTGTCTTTTCCATTATGTTCAGCTGGTAATATATTTGGTTTATATAAAAATTCAGCAACTGGTTCCTTAGATGTTGAAGTTTTTAATAGGCTTGCAACGTCTGATTGGACTGATGTTAGGGACTATAAACTTGCTAATGATGTTAAAGATACACTTAGACTCTTTGCGGCTGAAACTATTAAAGCTAAAGAAGAGAGTGTTAAGTCTTCTTATGCTTTTGCAACTCTTAAAGAGGTTGTTGGACCTAAAGAATTGCTTCTTAGTTGGGAAAGTGGTAAAGTTAAACCACCTTTGAATCGTAATTCTGTTTTCACCTGTTTTCAAATAAGTAAGGACTCAAAATTCCAAATAGGTGAGTTCATCTTTGAGAAGGTTGAATATGGTTCTGATACTGTTACGTATAAGTCTACTGTAACTACTAAGTTAGTTCCTGGTATGATTTTTGTCTTAACATCTCACAATGTCCAACCTTTACGTGCACCAACTATTGCAAACCAAGAGAAGTATTCTAGCATTTATAAATTGCACCCTGCTTTTAATGTCAGTGATGCATATGCTAATTTGGTTCCATATTACCAACTTATTGGTAAACAAAAGATAACTACAATACAGGGTCCTCCTGGTAGTGGTAAGTCACATTGTTCCATTGGACTTGGATTGTACTACCCAGGTGCGCGTATTGTTTTTGTTGCTTGTGCCCATGCTGCTGTTGATTCCTTATGTGCAAAAGCTATGACTGTTTATAGCATTGATAAGTGTACTAGGATTATACCTGCAAGAGCTCGGGTTGAGTGTTATAGTGGCTTTAAACCAAATAACACTAGTGCACAATACATATTTAGCACTGTTAACGCATTACCTGAGTGTAATGCTGATATCGTTGTTGTAGATGAAGTTTCAATGTGTACAAATTATGACCTTTCTGTTATTAATCAGCGTTTATCATATAAACATATTGTTTATGTTGGTGATCCACAACAACTTCCTGCACCTAGAGTAATGATTACTAAAGGTGTTATGGAGCCTGTTGATTATAACGTTGTTACTCAACGTATGTGTGCTATAGGCCCTGACGTTTTTCTTCATAAATGTTATAGATGTCCTGCTGAAATAGTTAATACAGTTTCTGAACTTGTTTATGAGAACAAGTTTGTCCCTGTTAAACCTGCTAGTAAACAGTGTTTTAAAGTCTTTTTTAAGGGTAATGTACAGGTTGACAATGGTTCTAGTATTAACAGAAAGCAGCTTGAAATAGTTAAGCTGTTTTTAGTTAAAAATCCAAGTTGGAGTAAGGCTGTGTTTATTTCTCCTTATAATAGTCAGAATTATGTTGCTAGTAGATTTTTAGGACTTCAAATTCAAACTGTTGATTCTTCTCAAGGTAGTGAGTATGATTATGTAATCTATGCACAAACTTCTGACACTGCACATGCTTGCAATGTAAACCGTTTTAATGTTGCTATAACACGTGCTAAGAAGGGTATATTTTGTGTAATGTGTGATAAAACTTTGTTTGATTCACTTAAGTTTTTTGAGATTAAACATGCAGATTTACACTC---TAGCCAGGTTTGTGGCTTGTTTAAAAATTGTACACGCACTCCTCT---TAATTTACCACCAACTCATGCACACACTTTCTTGTCGTTGTCAGATCAGTTTAAGACTACAGGTGATTTAGCTGTTCAAATAGGTTCAAATAACGTTTGTACTTATGAACATGTTATATCATTTATGGGTTTTAGGTTTGATATTAGTATTCCTGGTAGTCATAGTTTGTTTTGTACACGTGACTTTGCTATTCGCAATGTGCGTGGTTGGTTGGGTATGGATGTTGAAAGTGCTCATGTTTGTGGCGATAACATAGGTACTAATGTTCCTTTACAGGTTGGTTTTTCAAATGGTGTTAATTTTGTTGTGCAAACTGAAGGTTGTGTGTCTACTAATTTTGGTGATGTTATTAAACCTGTTTGTGCAAAATCTCCACCAGGTGAACAATTTAGACACCTTGTTCCTCTTTT---ACGTAAAGGACAACCTTGGTTAATTGTTCGTAGACGCATTGTGCAAATGATATCTGATTATTTGTCCAATTTGTCTGACATTCTTGTCTTTGTTTTGTGGGCAGGTAGTTTGGAATTAACTACAATGCGTTACTTTGTAAAAATAGGGCCAATTAAATATTGTTATTGTGGTAATTCTGCCACTTGTTATAATTCAGTTAGTAATGAATATTGTTGTTTTAAACATGCATTGGGTTGTGATTATGTTTACAATCCGTATGCTTTTGATATACAACAGTGGGGTTATGTTGGTTCCTTGAGCCAAAACCACCACACATTCTGTAACATTCATAGAAACGAGCATGATGCCTCTGGTGATGCTGTTATGACACGTTGTTTGGCAGTACATGATTGTTTTGTCAAAAATGTTGATTGGACTGTAACGTACCCCTTTATTGCAAATGAGAAATTTATCAATGGCTGTGGGCGTAATGTCCAGGGACATGTTGTTCGTGCAGCCTTGAAATTGTATAAACCTAGTGTTATTCATGACATTGGTAATCCTAAAGGTGTACGTTGTGCTGTTACTGATGCCAAATGGTACTG-TTATGACAAGCAACCTGTTAATAGTAATGTCAAGTTGTTGGATTATGATTATGCAACTCATGGTCAACTTGATGGTCTTTGTCTATTCTGGAATTGTAATGTTGATATGTATCCAGAATTTTCAATTGTGTGTCGTTTTGACACACGTACTCGTTCTGTTTTTAATTTAGAAGGTGTTAATGGTGGTTCTCTTTATGTTAACAAACATGCGTTTCATACACCAGCATATGATAAACGTGCTTTTGTTAAATTAAAACCTATGCCTTTTTTTTACTTTGATGACAGTGATTGTGATGTTGTGCAAGAACAAGTTAATTATGTACCCCTTCGCGCTAGTAGTTGTGTTACCCGTTGTAATATAGGTGGTGCTGTTTGTTCAAAACATGCAAATTTGTATCAAAAATATGTTGAGGCATATAATACATTTACACAGGCTGGTTTTAACATTTGGGTACCACATAGTTTTGATGTTTATAATTTGTGGCAAATTTTTATTGAAACTAATTTACAAAGTCTTGAAAATATAGCATTTAATGTTGTAAAAAAAGGTTGTTTTACTGGTGTTGATGGTGAGTTACCTGTTGCAGTTGTTAACGACAAAGTTTTTGTTCGCTATGGCGATGTTGACAACTTAGTTTTTACAAATAAAACAACATTGCCTACTAATGTTGCTTTTGAATTGTTTGCAAAACGAAAAATGGGTTTAACACCACCATTGTCTATTCTCAAAAATCTCGGTGTTGTTGCTACATATAAATTTGTTTTATGGGATTATGAAGCTGAAAGACCTTTTACCTCATATACTAAGAGTGTATGTAAATACACTGATTTTAATGAGGATGTTTGTGTTTGTTTTGACAATAGTATTCAGGGTTCGTATGAGCGTTTTACGCTTACTACGAACGCTGTTTTATTTTCTACTGTTGTCAT------------TAAAAATTTAACACCTATAAAGTTGAATTTTGGTATGTTGAATGGTATGCCAGTTTCTTCTATTAAGGGTGATAAAGGTGTTGAAAAATTAGTTAATTGGTACATATATGTTCGTAAAAATGGTCAATTTCAAGATCACTATGATGGTTTTTACACTCAAGGTAGGAATTTATCAGACTTTACACCAAGAAGTGATATGGAGTATGATTTTCTTAACATGGATATGGGTGTTTTTATTAATAAATATGGTCTTGAGGATTTTAATTTTGAACATGTTGTATATGGTGATGTTTCAAAAACTACATTAGGAGGTCTTCATTTGTTGATATCACAGTTTAGGCTTAGTAAAATGGGTGTTTTGAAAGCTGATGATTTTGTCATTGCTTCTGACACAACTTTGAGGTGCTGCACTGTTACTTATCTTAATGAACTTAGTTCAAAAGTTGTTTGTACTTATATGGATTTGTTGTTGGACGACTTTGTTACTATACTAAAGAGTTTAGATCTTGGTGTAATATCTAAAGTTCATGAAGTTATTATAGATAATAAACCTTATAGGTGGATGTTGTGGTGTAAAGATAACCACTTGTCCACTTTTTATCCACAGTTGCAGTCTGCTGAATGGAAGTGTGGTTATGCTATGCCACAAATTTATAAGCTTCAACGTATGTGTTTGGAACCTTGTAATTTATATAATTATGGTGCTGGTATTAAGTTGCCTAGTGGTATAATGTTAAATGTTGTTAAATACACTCAGCTTTGTCAATACCTAAATAGCACTACAATGTGCGTACCTCATAATATGCGTGTTTTGCACTATGGTGCTGGTTCTGACAAAGGTGTGGCACCTGGTACAACTGTTTTAAAACGTTGGCTACCACCTGATGCAATAATCATTGATAATGACATCAATGATTATGTTAGTGATGCAGATTTTAGCATTACAGGTGATTGTGCTACTGTTTACCTTGAAGATAAGTTTGACTTACTTATTTCTGATATGTATGATGGTAGAATTAAATTTTGTGATGGTGAAAACGTCTCTAAAGATGGTTTTTTTACTTATCTTAATGGTGTTATTAGAGAAAAATTAGCTATTGGTGGTAGTGTTGCCATTAAGATTACAGAATATAGTTGGAATAAGTATCTTTATGAATTAATACAGAGATTTGCTTTTTGGACTTTGTTTTGCACGTCTGTTAATACATCCTCTTCAGAAGCTTTTCTTATTGGTATTAATTATTTAGGTGACTTTATTCAAGGTCCTTTTATAGCTGGTAACACTGTTCATGCTAATTATATATTTTGGCGTAATTCTACTATTATGTCTTTGTCATACAATTCAGTTTTAGATCTAAGTAAGTTTGAATGTAAACATAAGGCCACTGTTGTTGTTACACTTAAAGATAGTGATGTAAATGATATGGTTTTGAGTTTGATTAAGAGTGGTAGGTTGTTGTTACGTAATAGTGGCCGT---TTTGGTGGTTTTAGTAATCATTTAGT---CTCAACTA---AATGAAACTTTTC------------TTGAT------TTTGCT---------TATTTTGCCCCTGGTT-------------------------------------------------------------------------------------------------TCTTGCTT-----------------TT---CTACATGTAACA----GTAA------TGCTAGTATTTCT----------AT---------------------------------------------------------------------------------------------------------------------------------------------------------------------------------------------------------------------------------------------------------------------------------------------------------------------------------------------------------------------------------------------------------------------------------------------------------------------------------------------------------------------------------------------------------------------GTTACAATTAGGTG-----TTCCTGATAACTCTTC---AACTATTGTCACAGGTTTGTTGCC----------------------AGTCCATTGGATTTGTGCTAA---------------------------------------------TCAGAG----------CACATCTAGTTACCCAGCC-AATGGCTTTTTCTA-----------------------------TATTGAT------GTCGGTAAACACCGTA---------GTGCTTTTGCACTCCATAGTGGTTATTATGA------------------TGCT------AACCAGTATTATATTTATCTCACTAATAAAA---------TACATTTAAATGCTCCTG---TCACTCTGAAGATTTGTAAG------TTTGGA--------------AACACTTCTTTTG---------------------------------------ATTTTTTAAGTAATGTTTC----------TACT------------------TCTCATCATTGTATAGTTAATTCGTCATTC---------ACAGAACAGTTAG------------GTGTG----CCTTTGGGCATAACTATAT-----------CGGGTGAAACTG-----TACGTTTGCATTTATATAATGCAACTCGCACCTTTTATGTGCCAGCCGCTTATA----------------AACTTACTAAACTTAGTGTTAAATGTTACTTTAGTGAATC------CTGTGTTTTTAGTGTTGTCAATGCTACCGT------TACTGTTAATGTCACCACAC---TTAATGGCCGTATAGTTAATTACACTGTT---TG-----TGATGATTGT--------AATGGTTACACTGATAACATATTTTCTGTTCAACAGGATGGCCGCATTCCTAATGGTTTTTCTTTTAATAATTGGTTTTTGTTAACTAATGGTTCTACACTAGTGGACGGTGTCTCTAGACTTTACCAACCACTTCGTTTAACTTGTTTATGGCCTGTACCTGGTCTTAAATCTTCGACTGGTTTTGTTTATTTTAACGC-CAC---TGGTT---------------CTGATGTTAATTGTAATGGTTATCA------ACATCATTCTG-TTGCTGATGTTATGCGTTACAATCTTAACTTCAGTTCTAATTCTGT---GGATA-------ATCTCAAGAGTGGT------GTTATAGTTTTTAAAACTCTACAGTA-------CGATGTTTTGTTTT-ACTGTAGTAATTCTT------------CT---------------TCGGGCGTTCTAG---ACACCACAATACCTTTTGGCCCTTCCTCTCAACCTTATTACTGTTTTATAAATAGTACCATC--------AACACCACTCATG------------TTAGCACTTTTGTGGGTGTCTTACCACCCATTGTGCGTGAGATTGTTGTTGCTAGAACTGGTCAGTTTTATATTAATGGTTTTAAGTATTTTGATTTGGGTTTTATCGAAGCTGTCAATTTTAATGTCACGA--------------CAGCTAGTGCTACAGATTTTTGGACGGTTGCATTTGCTACTTTTGTTGATGTTTTGGTTAATGTTAGTGCAACTAACATTCAAAACTTACTTTATTGCGATTCTCCATTTGAAAAGTTGCAGTGTGAGCATTTGCAGTTTGGATTGCAAGATGGTTTTTATTCTGCAAATTT--------TCTTGATGATAATGTTTTGCCTGATACTTATGTTGCACTTCCTATTTATTATCAACATACTGATATAA------ATTTTACTGCGACT------GCATCTTTTGGTGGTT--------------------------------------CTTGT---------------------TATGTTTGCAAACCACATCAGGTTAATATATCTCTTAATGGTAATACT---------------------TCAGTGTGTGTTA-----GAACATCTCATTTTTCAATTAGGTATA-------T---------------------------------------------------------------------------------------------------------------------------------------------------------------------------------------------------------------------------------------------------------------------------------------------------------------------------------------------------------------------------------------------------------------------------------------------------------------------------------------------------------------------------------------------------------------------------------------------------------------------------------------------------------------------------------------------------------------------------------------------------------------------------------------------------------------------------------------------------------------------------------------------------------------------------------------------------------------------------------------------------------------------------------------------------------------------------------------------------------------------------------------------------------------------------------------------------------------------------------------------------------------------------------------------------------------------------------------------------------------------------------------------------------------------------------------------------------------------------------------------------------------------------------------------------------------------------------------------------------------------------------------------------------------------------------------------------------------------------------------------------------------------------------------------------------------------------------------------------------------------------------------------------------------------------------------------------------------------------------------------------------------------------------------------------------------------------------------------------------------------------------------------------------------------------------------------------------------------------------------------------------------------------------------------------------------------------------------------------------------------------------------------------------------------------------------------------------------------------------------------------------------------------------------------------------------------------------------------------------------------------------------------------------------------------------------------------------------------------------------------------------------------------------------------------------------------------------------------------------------------------------------------------------------------------------------------------------------------------------------------------------------------------------------------------------------------------------------------------------------------------------------------------------------------------------------------------------------------------------------------------------------------------------------------------------------------------------------------------------------------------------------------------------------------------------------------------------------------------------------------------------------------------------------------------------------------------------------------------------------------------------------------------------------------------------------------------------------------------------------------------------------------------------------------------------------------------------------------------------------------------------------------------------------------------------------------------------------------------------------------------------------------------------------------------------------------------------------------------------------------------------------------------------------------------------------------------------------------------------------------------------------------------------------------------------------------------------------------------------------------------------------------------------------------------------------------------------------------------------------------------------------------------------------------------------------------------------------------------------------------------------------------------------------------------------------------------------------------------------------------------------------------------------------------------------------------------------------------------------------------------------------------------------------------------------------------------------------------------------------------------------------------------------------------------------------------------------------------------------------------------------------------------------------------------------------------------------------------------------------------------------------------------------------------------------------------------------------------------------------------------------------------------------------------------------------------------------------------------------------------------------------------------------------------------------------------------------------------------------------------------------------------------------------------------------------------------------------------------------------------------------------------------------------------------------------------------------------------------------------------------------------------------------------------------------------------------------------------------------------------------------------------------------------------------------------------------------------------------------------------------------------------------------------------------------------------------------------------------------------------------------------------------------------------------------------------------------------------------------------------------------------------------------------------------------------------------------------------------------------------------------------------------------------------------------------------------------------------------------------------------------------------------------------------------------------------------------------------------------------------------------------------------------------------ACTGATGAAGTGGGTGATAATGTTCAGATTACCTATACCTACAAAATGCTTGTAGCTAAGGATAATAAGAACCTTCCTAAGTTCATTGAGCAGATTAGTGCTTTT---------------------ACTAAACCCAGTTCTATC-AAAGAAATGCAGTCACAATCATCTCATGCTGTTCAGAACACAGTACTT-----------------------------------------------AAT------------------------------------------GCTTCTATTCCAGAATCTAAACCAT------------------------------------------TGGCTGATGATGATTCAGCCATT---------------ATAGAAATTGTCAACGAGGTTT----------------------------------------------------------------------TGCATTAAATTGTT-------------------------------------------------------------------------------------------------------------------------------------------------------------------------------------------------------------TTGTAATTCCAGTTG--------------------------------------------------------------------------------------------------------------------------------------------------------------------------------------------------------------------------------------------------------------------------------------------------------------------------------------------------------------------------------------------------------------------AATGTTTATTA-----------------------------------------------------------------------------------------------------------------------------------------------------------------------------------------------------------------------------------------------------------------------------------------------------------------------------------------------------------------------------------------------------------------------------------------------------------------------------------------------------------------------TTATTAGT-------------------------------------------------------------------TG-------CAACCCCATGCGTTTAGCGCATGA-----------------------TAAGGGTTTAGTCTTACACACAATGGTAGGCCAGTGATAGT-AAAGTGTAA-GTAATTTGCTATCATATTAACATGTCTAGAGGAAAGTCAGAA--------CTTTTTCTGTTTGTGTT-----GTTGGAGTAC--TT--AAAGATCGC-ATAGGCGCGCCAA-CAA----------------------------------------------------------------------------------------------------TGGAAGAGCCAAC----------AACATATCTAAA--AATGTT---------TTGTCTGGTACTTGTTAATGATA----------------------------------------------------------------------------------------------------------------------------------------------------------------------------------------------------------------------------------------------------------------------------------------------------------------------------------------------------------------------------------------------------------------
>KF530106_HumanNL63_USA_1987-12-16
-----------------------------------------------------------------------------------------------------------------------------------------------------------------------------------------------------------------------------AACTAAACGAAATTT-----TTCTA-GTGCTGTCATTTGT-----TATG-GC--AGTCCTAGTGTAATTGAAATTTCGTCAAGTTTGTAA--ACTGGTTAGGCAAGTGTTGTATTTT-CTGTGTTTAAGCACTGGTGGTTCTGGCCA-CTAGTGCACACA-TTGATA-CTTAAG-TGGTGTTCTGTCA-CTGCTTATTGTGGAAGCAACGTTCTGTCGTTGTGGAAACCAATAACTGCTAACCATGTTTTACAATCAAGTGACACTTGCTGTTGCAAGTGATTCGGAAATTTCAGGTTTTGGTTTTGCCATTCCTTCTGTAGCCGTTCGCGCTTATAGCGAAGCCGCTGCACAAGGTTTTCAGGCATGCCGCTTTGTTGCTTTTGGCTTACAGGATTGTGTAACCGGTGTTAATGATGACGATTATGTCATTGCATTGACTGGTACTAATCAGCTTTGTGCCAAAATTTTACTTTTTTCTGATAGACCTCGTAATTTGCGAGGTTGGCTCATTTTTTCTAACAGCAATTATGTTCTTCAGGACTTTGATGTTGTTTTTGGCCA---TGGTGCAGGAAGTGTGGTTTTTGTG------GATAAGTATATGTGTGGTTTTGATGGTAAACCTGTGTTACCTAAAAACATGTGGGAATTTAGAGATTACTTTAATGATAAT---ACTGATAGTATTGTTATTGATGGTGTCACTTATCAATTAGCATGGGATGTTATACGTAAAGACCTTTCTTATGAACAGCAAAATGTTTTAGCCATTGAGAGCATTCATTAT---CTTGGTACTACAGGTCATACTTTGAAGTCTGGTTGCAAACTCATTAATGCCAAGCCGCCTAAATATTCTTCTAAGGTTGTTTTGAGTGGTGAATGGAATGCTGTGTATAAGGCGTTTGGTTCACCATTTATTACAAATGGTATATCATTGCTAGATATAATTGTTAAACCAGTTTTCTTTAATGCTTTTGTTAAATGCAATTGTGGTTCTGAGAATTGGAGTGTTGGTGCATGG---GATGGTTATCTATCTTCTTGTTGTGGCACACCTGCTAAGAAACTTTGTGTTGTTCCTGGTAATGTTGTTCCTGGTGATGTGATTATCACCTCAACTGATG---CTGGTTG------TGGTGTTA---AATACTATGCTGGCTTAGTTGTCAAACACATTATTAACATTACT------------------GGTGTGTCTTTATGGCGTGTTACAGCTGTTCATTCTGATGGAATGTTTGTGGCAACATCTTCTTATGATGCACTTTTGCATAGAAATTCATTAGA---CCCTTTTTGCTTTGATGTTAACACTTTACTTTCTAATCAATTACGTCTAGCTTTTCTTGGTGCTTCTGTTACAGAAGATGTTAAATTTGCTGCTAGCACTGGTGTTATTGACATTAGTGCTGGTATGTTTGGTCTTTACGAT---GACATATTGACAAACAATAAACCTTGGTTTGTACGCAAAGCTTCTGGGCTTTTTGATGCAATCTGGGATGCTTTTGTTGCCGCTATTAAGCTTGTGCCAACTACTACTGGTGGTTTGGTTAGGTTTGTTAAGTCTATCGCTTCAACTGTTTTAACTGTTTCTAATGGTGTTATTATTAT---GTGTGCAGATGTTCCAGATGCTTTT-CAACCAGTTTACCGCACATTTACACAAGCTATTTGTGCTGCATTTGATTTTTCTTTAGATGTATTTAAAATTGGTGATGTTAAATTTAAACGACTTGGTGATTATGTTCTTACTGAAAATGCTCTTGTTCGTTTGACTACTGAAGTTGTTCGTGGTGTTCGTGATGCTCGCATAAAGAAAGCCATGTTTACTAAAGTAGTTGTAGGTCCTACAACTGAAGTTAAGTTTTCTGTTATTGAACTTGCCACTGTTAATTTGCGTCTTGTTGATTGCGCACCTGTAGTTTGCCCTAAAGGTAAAATTGTTGTTATTGCTGGACAAGCTTTTTTCTATAGTGGTGGTTTTTATCGTTTTATGGTTGATTCTACAACTGTATTAAATGATCCTGTTTTTACTGGTGAGTTATTTTAC---------ACTATTAAGTTTAGTGGTTTTAAGCTTGATGGTTTTAACCATCAGTTTGTTAATGCT---AGTTCTGCTACAGATGCCATTATTGCTGTTGAGCTGTTGTTATCGGATTTTAAAACTGCAGTTTTTGTGTACACATGTGTGGTTGATGGTTGTAGTGTCATTGTTAAACGTGATGCTACATTCGCCACACATGTGTGTTT---------TAAGGACTGTTATAGTATTTGGGAGCAATTCTGCATTGATAATTGTGGTGAGCCATGGTTTTTGACTGATTATAATGCTATCTTGCAGAGTAATAACCCTCAATGTGCTATTGTTCAAGCA---------TCGGAGTCT---------------------AAAGTTTTGCTTGAGAGGTTTTTACCTAAGTGTCCTGAAATACTGTTGAGTATTGATGATGGCCATTTATGGAATCTTTTTGTTGAAAAGTTTAATTTTGTTACAGATTGGTTAAAAACTCTTAAGCTTACACTTACTTCTAATGGTCTTTTAGGTAATTGTGCCAAACGTTTTAGACGTGTTTTGGTAAAATTGCTTGATGTCTATAATGGTTTTCTTGAAACTGTCTGTAGTGTTGTACACACTGCTGGTGTTTGCATTAAATATTATGCTGTTAATGTTCCATATGTAGTTATTAGTGGTTTTGTAAGTCGTGTAATTCGTAGAGAAAGGTGTGA------CATGACTTTTCCTTGTGTTAGTTGTGTCACTTTTTTCTATGAATTTTTAGACACGTGTTTTGATGTTAGTAAACCTAATGCCATTGATGTTGAACATTTAGAGCTTAAAGAAACTGTTTTTGTTGAACCTAAGGATGGTGGTCAATTTTTTGTTTCTGATGATTATCTTTGGTATGTTGTAGATGACATTTATTACCCAGCTTCATGTAATGGTGTATTGCCAGTTGCTTTTACAAAA---TTGGCAGGTGGTAA---------AATATCTTTTTCTGATGATGTTATAGTCCATGATGTTGAACCTACCCATAAAGTCAAGCTCATATTTGAGTTTGAAGATGATGTTGTTACCAGTCTTTGTAAGAAGAGTTTTGGTAAGTCTATTATTTATACAGGT---GATTGGGAAGGTTTACATGAAGTTCTTACATCTGCAATGAATGTCATTGGGCAACATATTAAGTTGCCACAATTTTATATTTATGATGAAGAGGGTGGTTATGATGTTTCTAAACCAGTTATGATTTCACAATGGCCTATT---------------------------------------------------------------------------------------------------------------------------------------------------------------------------------------------------------------------AGTGATGAT---------------------AGTGATG------------------------GTTGTGTTGTTGAA---------------------------GCGAGCACTGATTTTCATCAATTAGAAT---------------------------------------------------------------------------------------------------------------------------------------------------------------------------------------------------------ATGACTC------------------------------------------------------------------TGTTAGAGAA---------GAGGTTGATATAATTGAAC------------------------------AACCTTTTGG---------------GGAAGTTGA----ACATGCGCT------------CTCAATTA---AACAACCTTTTTCTTTTTCTTTTAGAGATGAATTGGGTGTTCGTGTTTTAGATCAATCTGATAATAATTGTTGGATTAGTACCACACTTATACAGTTGCAACTTACAAAGCTTTTGGATGA---TTCTATTGAGATGCAATTGTTTAAAGTTGGTAAAGTTGATTCAATTGTTCAAAAGTGTTATGAGTTGTCTCATTTAATTAGTGGTTCACTTGGTGATAGTGGTAAACTTCTTAGTGAACTTCTTAAAGATAAATATACATGTTCTATAACTTTTGAGATGTCTTGTGATTGT---GGTAAAA------AGTTTGATGAGCAAGTTGGTTGTTTATTTTGGATTATGCCTTACACAAAACTTTTTCAAAAAGGTGAGTGTTGTATTTGTCATAAAATGCAGACTTATAAGCTTGTTAGTATGAAAGGTACTGGTGTGTTTGT---ACAGGATCCAGCACCTATTGACATTGATGCTTTCCCTGTGAGACCTATATGTTCATCTGTATATTTAGGTGTTAAGGGTTC---------TGGTCATTATCAAACAAATTTATACAGTTTTGACAAAGCTATTGATGGTTTTGGTGTCTTTGACATTAAA---------AATAGTAGTGTTAATACTGTTTGTTTTGTTGATGTTGATTTTCACA----------------------------------------------------GTGTAGAAATAGAA------------------------------------------------------GCTGGTGAA------G-------------------------------------------------------TTAAACCTTTTGCTGTATATAAAAATGTTAAATTTTATTTAGGTGATATTTCACACCTTGTAAACTGTGTTTCTTTTGACTTTGTTGTCAATGCTGCTAATGAGAATCTCATGCATGGAGGCGGTGTTGCACGTGCTATTGATATTTTGACTGAAGGTCAACTTCAGTCATTATCTAAAGATTACATTAGTAGTAATGGTCCACTTAAGGTTGGAACGGGTGTTATGTTGGAGTGTGAAAAATTCAATGTATTTAATGTTGTTGGTCCGCGAACTGGTAAACATGAGCATTCATTACTTGTTGAAGCTTATAATTCTATTTTATTTGAAAATGGTATTCCACTTATGCCTCTTCTTAGTTGTGGTATTTTTGGTGTAAGGATTGAAAATTCTCTTAAAGCTTTGTTTAGTTGTGACATTAATAAACCATTGCAAGTTTTTGTTTATTC------------TTCAAATGAAGAACAAGCTGTTCTTAAGTT-------------------------------------------------------------------------------------TTTAGATGGTTTAGAT---TTAACACCAGTCA--------------------------------------------------------------------------TTGACGATG---------------------------------------------TTGATGTTG----------TT------------------------------------------------------------------------AAACCTTTTA------GAGTTGAAGGTAATTTTTCATTCTTTGATTGTGGTGTCAATGCC------------TTGGATGGTGATA---TT------TACTTATTATTTACTAACTCTATTTTAATGTTGGATAAACAAGGACAATTATTGGACACAAAACTTAATGGTATTTTGCAACAGGCAGCTCTTGATTATCTTGCTACA------GTTAAAACTGTACCAGCTGGTAATTTGGTTAAACT---------TGT---TGTTGAGAGTTGTACCATTTATATGTGTGTTGTACCATCGATAAATGATCTTTCTTTTGATAAAAATCTTGGTCGTTGTGTGCGTAAACTTAATAGATTGAAAACTTGTGTTATTGCCAATGTTCCTGCTATTGATGTTTTGAAAAAGCTTCTTTCAAGTTTGACTTTAACTGTTAAATTTGTTGTAGAGAGTAATGTTATGGATGTTAACGACTGTTTTAAGAATGATAATGTTGTTTTGAAAATTACTGAAGATGGTATTAATGTTAAAGATGTTGTTGTTGAGTCTTCTAAGTCACTTGGTAAACAATTGGGTGTTGTGAGTGATGGTGTTGACTCTTTTGAAGGTG---TTTTACCTATTAATACTGATAC------TGTCTTGTCTGTAG---CTCCAGAAGTTGACTGGGTTGCTTTTTATGGTTTTGAAAAGGCAGCACTTTTTGCTTCTTTGGATGTAAAGCCATATGGTTACCCTAATGATTTTGTTGGTGGTTTTAGAGTTCTTGGAACCACTGACAATAATTGTTGGGTTAATGCAACGTGTATAATTTTACAGTATCTTAAGCCTACTTTTAAATCTAAGGGTTTAAATGTTCTTTGGAACAAATTTGTTACAGGTGATGTTGGACCTTTTGTTAGTTTTATTTATTTTATAACTATGTCTTCAAAGGGTCAAAAGGGTGATGCTGAAGAGGCATTATCTAAATTGTCAGAGTATTTGATTAGTGATTCTATTGTTACTCTTGAA---------------CAATATTCAACTTGTGACATTTGTAAAAGTA------------CTGTAGTTGAAGTTAAAAGTGCTGTTGTTTGTGCTAGTGTGCTTAAAGATGGTTGTGATGTTGGTTTTTGTCCACACAGACATAAATTGCGTTCACGTGTTAAGTTTGTTAATGGACGTGTTGTTATTACCAATGT------------TGGTGAACCTATAATTTCACAACCTTCTAAGTTGCTTAATGGTATTGCTTATACAACATTTTCAGGTTCTTTTGATAAC------GGTCACTATGTAGTTTATGATGCTGCTAATAATGCTGTCTATGATGGTG---CTCGTTTATTTGCTTCAGATTTGTCTACTTTAGCTGTTACAGCTATTGTTGTAGTAGGTGGTTGTGTAACATCTAAT---------GTTTCACCAA----------TTGTTAATGAGAAAATTT-------------CTG----TTATGGATAAACTTGATACTGGTGCACAAAAATTTTTCCAGTTTGGTGATTTTGTTATGAACAACATTGTTC-TGTTTTTAACTTGGTTGCTTAGTATGTTTAGTCTTTTACGTACTTCTATTATGAAGCATGATATTAAAGTTATTGCCAAGGCTCCTAAACGTACAGGTGTTATTTTGACACGTAGTTTTAAGTATAACATTAAATCTGCTTTGTTTGTTGTAAAGCAGAAGTGGTGTGTTATTGTTACTTTGTTTAAGTTCTTATTGTTATTATATGCTATTTATGCACTTGTTTTTATGATTGTGCAATTTAGTCCTTTTAATAGTCTTTTATGTGGTGACATTGTAAGTGGTTATGAAAAATCCACTTTTAATAAGGATATTTATTGTGGTAGTTCTATGGTTTGTAAGATGTGTTTGTTTAGTTATCAAGAGTTTAATGATTTGGATCATACTAGTCTTGTTTGGAAGCACATTCGTGATCCTATATTAATCAGTTTACAACCATTTGTTATACTTGTTATTTTGTTAATTTTTGGTAATATGTATTTGCGTTTTGGACTTTTATATTTTGTTGCACAATTTATTAGTACTTTTGGTTCTTTCTTAGGTTTTCATCAGAAACAGTGGTTTTTACATTTTGTGCCGTTCGATGTTTTATGTAATGAGTTTTTAGCTACATTTATTGTCTGCAAAATTGTTTTATTTGTTAGACATATTATTGTTGGCTGTAATAATGCTGACTGTGTAGCTTGTTCTAAAAGTGCTAGACTTAAACGTGTACCACTTCAAACTATTATTAATGGTATGCATAAATCATTCTATGTTAATGCTAATGGTGGTACTTGT---TTCTGTAATAAACATAACTTCTTTTGTGTTAATTGTGATTCTTTTGGGCCTGGTAATACTTTTATTAATGGTGATATTGCAAGAGAGCTTGGTAATGTTGTTAAAACAGCTGTTCAACCCACAGCTCCTGCATATGTTATTATTGATAAGGTAGATTTTGTTAATGGATTTTATCGTCTTTATAG------TGGTGACACTTTTTGGCGGTATGACTTTGACATTACTGAATCTAAGTATAGTTGTAAAGAGGTTCTGAAGAATTGTAATGTTTTAGAAAATTTTATTGTTTACAATAATAGTGGTAGTAACATTACACAGATTAAAAATGCTTGTGTTTATTTTTCTCAATTGTTGTGTGAACCTATAAAGTTGGTAAATTCAGAGTTGTTGTCAACTTTATCAGTTGATTTTAATGGTGTTTTGCATAAGGCATATGTTGATGTTTTGTGTAATAGTTTTTTTAAGGAGCTAACTGCTAACATGTCCATGGCTGAATGTAAAGCTGCACTTGGTTT---GACTGTTTCTGATGATGATTTTGTTTCAGCTGTTGCCAATGCACATAGGTATGACGTTTTGCTTTCAGATTTGTCATTTAATAATTTTTTTATTTCTTATGCTAAACCTGAAGATAAGTTGTCCGTTTATGACATTGCTTGTTGTATGCGTGCTGGTTCTAAGGTTGTTAACCATAATGTTTTAATCAAAGAGTCAATACCTATTGTTTGGGGTGTCAAGGACTTTAATACTCTTTCTCAAGAGGGTAAGAAGTACCTTGTTAAAACAACTAAAGCAAAGGGTTTGACTTTTTTATTAACTTTTAATGATAACCAAGCAATTACACAAGTTCCTGCTACTAGTATAGTTGCAAAACAGGGTGCTGG----------------TTTTAAACGT-ACTTATAATT-TTCTGTGGTATGTATGTTTATTTGTTGTTGCATTGTTTATTGGTGTCTCAT---TTATTGATTATACAACCACTGTAACTAGCTTTCATGGTTATGATTTTAAGTACATTGAGAATGGTCAGTTGAAGGTGTTTGAAGCACCTTTACACTGTGTTCGTAATGTTTTTGATAATTTTAATCAATGGCATGAGGCTAAGTTTGGTGTTGTTACTACTAATAGTGATAAATGTCCTATAGTTGTTGGTGTTTCAGAGCGTATTAATGTTGTTCCTGGTGTTCCAACAAATGTATATTTGGTAGGAAAGACTCTTGTTTTTACATTACAGGCTGCTTTTGGAAACACAGGTGTTTGTTATGACTTTGATGGTGTTACCACTAGTGATAAGTGTATTTTTAATTCTGCTTGTACTAGGTTGGAAGGTTTGGGTGGTGACAATGTTTATTGTTACAACACTGATCTTATTGAAGGTTCTAAACCTTATAGTACTTTACAGCCTAATGCTTATTATAAGTATGATGTTAAAAATTATGTACGTTTTCCAGAAATTTTAGCTAGAGGTTTTGGCTTACGTACTATTAGAACTTTGGCTACACGTTATTGTAGAGTTGGTGAATGCCGTGACTCACATAAAGGTGTTTGTTTTGGTTTTGATAAATGGTATGTTAATGATGGACGTGTTGATGACGGTTACATTTGTGGTGATGGTCTTATAGACCTTCTTGTTAATGTACTCTCAATCTTTAGTTCATCTTTTAGCGTTGTGGCTATGTCTGGACATATGTTGTTTAATTTTCTTTTTGCAGCATTTATTACATTTTTGTGCTTTTTAGTTACTAAATTTAAACGTGTTTTTGGTGATCTTTCTTATGGTGTTTTTACTGTTGTTTGTGCAACTTTGATTAATAACATTTCTTATGTTGTTACTCAAAATTTATTTTTTATGTTGCTTTATGCTATTTTGTACTTTGTTTTTACTAGGACAGTGCGTTATGCTTGGATTTGGCATATTGCATACATTGTTGCATACTTCTTGTTAATACCATGGTGGCTTCTCATATGGTTTAGTTTTGCTGCATTTTTAGAGCTTTTACCTAATGTTTTTAAGTTAAAAATCTCTACTCAATTGTTTGAAGGTGATAAGTTTATAGGTACTTTTGAGAGTGCTGCTGCAGGTACATTTGTTCTTGACATGCGTTCTTATGAAAGGCTGATAAATACTATTTCACCTGAGAAACTTAAGAATTATGCTGCAAGTTATAATAAATATAAATATTATAGTGGTAGTGCTAGTGAGGCTGACTATCGTTGTGCTTGTTATGCTCATTTAGCCAAGGCTATGTTAGATTACGCAAAAGATCATAATGACATGTTATATTCTCCACCTACCATTAGCTACAATTCCACCTTACAATCTGGTCTTAAGAAGATGGCACAACCATCTGGTTGTGTTGAGAGATGTGTGGTTCGCGTCTGTTATGGTAGTACTGTGCTTAATGGAGTTTGGTTAGGTGACACTGTTACTTGTCCTAGACATGTCATAGCACCATCAACCACTGTTCTTATTGATTATGATCATGCATATAGTACTATGCGTTTGCATAATTTTTCAGTGTCTTATAATGGTGTCTTTCTGGGAGTTGTTGGTGTTACAATGCATGGTTCTGTGTTGCGTATTAAGGTTTCACAATCTAATGTACATACACC---TAAACATGTTTTTAAAACGTTAAAACCTGGTGATTCTTTTAATATTTTAGCATGTTATGAAGGTATTGCATCTGGTGTTTTTGGTGTTAATTTACGTACAAACTTTACTATTAAAGGTTCTTTTATAAATGGAGCTTGTGGTTCTCCTGGTTATAATGTTAGAAATGATGGTACTGTTGAGTTTTGTTATTTACACCAAATTGAGTTAGGTAGTGGTGCTCATGTTGGTTCTGATTTTACTGGTAGTGTTTATGGTAATTTTGATGACCAACCTAGTTTGCAAGTTGAGAGTGCCAACCTTATGCTATCAGATAATGTTGTTGCCTTTTTGTATGCTGCTTTGTTGAATGGTTGTAGGTGGTGGTTGCGTTCAACTAGAGTTAATGTTGATGGTTTTAATGAATGGGCTATGGCTAATGGTTATACAAGTGTTTCTAGTGTTGAGTGCTATTCTATTTTGGCAGCAAAAACTGGTGTTAGTGTTGAACAATTGTTAGCTTCCATTCAACATCTTCATGAAGGTTTTGGTGGTAAAAACATACTTGGTTATTCTAGTTTATGTGATGAGTTCACACTAGCTGAAGTTGTGAAGCAGATGTATGGTGTTAACTTGCAAAGTGGTAAGGTTATTTTTGGTTTAAAAACAATGTTTTTATTTAGCGTTTTCTTCACAATGTTTTGGGCAGAACTCTTTATTTATACAAACACTATATGGATAAACCCTGTGATACTTACACCTATATTTTGTCTACTTTTGTTTTTGTCATTAGTTTTAACTATGTTTCTTAAACATAAGTTTTTGTTTTTGCAAGTATTTTTATTACCTACTGTTATTGCAACTGCTTTATATAATTGTGTTTTGGATTATTACATAGTAAAATTTTTGGCTGACCATTTTAACTATAATGTTTCAGTATTACAAATGGATGTTCAGGGTTTAGTTAATGTTTTGGTCTGTTTATTTGTTGTATTTTTAC---------ACACATGGCGCTTTTCTAAAGAAC------GTTTCACACATTGGTTTACATATGTGTGTTCTCTTATAGCAGTTGCTTACACTTATTTTTATAGTGGTGATTTTTTGAGTTTGCTTGTTATGTTTTTATGTGCTATATCTAGTGATTGGTACATTGGTGCCATTGTTTTTAGGTTGTCACGTTTGATTTTATTTTTTTCACCTGAAAGTGTATTTAGTGTTTTTGGTGATGTGAAACTCACTTTAGTTGTTTATTTAATTTGTGGTTATTTAGTTTGTACTTATTGGGGCATTTTGTATTGGTTCAATAGGTTTTTTAAATGTACTATGGGTGTTTATGATTTTAAGGTGAGTGCTGCTGAATTTAAATACATGGTTGCTAATGGACTTCATGCACCACATGGACCTTTTGACGCACTTTGGTTATCATTCAAATTACTTGGTATTGGTGGTGACCGTTGTATAAAAATTTCAACTATCCAATCCAAACTGACTGATTTGAAGTGTACTAATGTTGTGTTATTGGGTTGTTTGTCTAGTATGAACATTGCAGCTAATTCTAATGAATGGGCTTATTGTGTTGATTTACACAATAAGATTAATCTTTGTGATGACCCTGAAAAAGCTCAAGGTATGTTGTTAGCACTCCTTGCATTCTTTTTAAGTAAACACAGTGATTTTGGTCTTGATGGCCTTATTGATTCTTATTTTGATAATAGTAGCACCCTTCAGAGTGTTGCTTCATCATTTGTTAGTATGCCATCGTATATTGCTTATGAAAATGCTAGACAAGCTTATGAGGATGCTATTGCTAATGGATCTTCTTCTCAACTTATTAAACAATTGAAGCGTGCCATGAATATTGCAAAATCTGAATTTGATCATGAGATATCTGTTCAGAAGAAAATTAATAGAATGGCTGAACAAGCTGCTACCCAGATGTATAAAGAAGCACGCTCTGTTAATAGAAAATCTAAAGTTATTAGTGCTATGCACTCTTTACTTTTTGGAATGTTAAGACGTTTGGATATGTCTAGTGTTGAAACTGTTTTGAATTTAGCACGTGATGGTGTTGTGCCATTGTCAGTTATACCTGCAACTTCAGCTTCCAAATTAACTATTGTTAGTCCAGATCTTGAATCTTATTCTAAGATTGTTTGTGATGGTTCTGTTCATTATGCTGGAGTTGTTTGGACACTTAATGATGTTAAAGACAATGATGGTAGACCTGTTCATGTTAAAGAGATTACAAGGGAGAATGTTGAAACTTTGACATGGCCTCTTATCCTTAATTGTGAACGTGTTGTTAAACTTCAAAATAATGAAATTATGCCTGGTAAACTTAAGCAAAAACCTATGAAAGCTGAGGGTGATGGTGGTGTTTTAGGTGATGGTAATGCCTTATATAATACTGAGGGTGGTAAAACTTTTATGTACGCTTATATTTCTAATAAAGCTGACCTTAAATTTGTTAAGTGGGAGTATGAGGGTGGTTGTAACACAATCGAGTTAGACTCCCCTTGTCGATTTATGGTC---GAAACACCTAATGGTCCTCAAGTGAAGTATTTGTATTTTGTTAAAAATTTAAATACCTTACGTAGAGGTGCAGTTCTTGGTTTTATAGGTGCCACAATTCGTCTACAAGCTGGTAAACAAACTGAATTGGCTGTTAATTCTGGACTTTTAACTGCTTGTGCTTTTTCTGTTGATCCAGCAACCACTTACTTGGAAGCTGTTAAACATGGTGCAAAACCTGTAAGTAATTGTATTAAGATGTTATCTAATGGTGCTGGTAACGGTCAAGCTATAACAACTAGTGTAGATGCTAACACCAATCAAGATTCTTATGGTGGAGCGTCTATTTGTTTGTATTGTCGGGCCCATGTTCCTCACCCTAGTATGGATGGTTACTGTAAGTTTAAGGGTAAATGTGTTCAGGTTCCTATTGGTTGTTTGGATCCTATTAGGTTTTGTTTAGAAAATAATGTGTGTAATGTTTGTGGTTGTTGGTTGGGACACGGGTGTGCTTGTGACCGTACAA------CTATTCAAAGTG---TTGACATTTCTTATTTAAACGAGCAAGGGGTTCTAGTGCAGCTCGACTAGAACCCTGTAATGGCACGGACATCGATAAGTGTGTTCGTGCTTTTGATATTTATAATAAAAATGTTTCATTCTTGGGTAAGTGTTTGAAGATGAACTGTGTTCGTTTTAAAAATGCTGATCTTAAGGATGGTTATTTTGTTATAAAGAGGTGTACTAAGTCGGTTATGGAACACGAGCAATCCATGTATAACCTACTTAACTTTTCTGGTGCTTTGGCTGAGCATGATTTCTTTACCTGGAAAGATGGCAGAGTCATTTATGGTAATGTTAGTAGACATAATCTTACTAAATATACTATGATGGACTTGGTCTATGCTATGCGTAACTTTGATGAACAAAATTGTGATGTTCTAAAAGAAGTATTA----------------------------------------------------------------------------------------------------------------------------------------------------------------------------------------------------------------------------------------------------------------------------------------------------------------------------------------------------------------------------------------------------------------------------------------------------------------------------------------------------------------------------------------------------------------------------------------------------------------------------------------------------------------------------------------------------------------------------------------------------------------------------------------------------------------------------------------------------------------------------------------------------------------------------------------------------------------------------------------------------------------------------------------------------------------------------------------------------------------------------------------------------------------------------------------------------------------------------------------------------------------------------------------------------------------------------------------------------------------------------------------------------------------------------------------------------------------------------------------------------------------------------------------------------------------------------------------------------------------------------------------------------------------------------------------------------------------------------------------------------------------------------------------------------------------------------------------------------------------------------------------------------------------------------------------------------------------------------------------------------------------------------------------------------------------------------------------------------------------------------------------------------------------------------------------------------------------------------------------------------------------------------------------------------------------------------------------------------------------------------------------------------------------------------------------------------------------------------------------------------------------------------------------------------------------------------------------------------------------------------------------------------------------------------------------------------------------------------------------------------------------------------------------------------------------------------------------------------------------------------------------------------------------------------------------------------------------------------------------------------------------------------------------------------------------------------------------------------------------------------------------------------------------------------------------------------------------------------------------------------------------------------------------------------------------------------------------------------------------------------------------------------------------------------------------------------------------------------------------------------------------------------------------------------------------------------------------------------------------------------------------------------------------------------------------------------------------------------------------------------------------------------------------------------------------------------------------------------------------------------------------------------------------------------------------------------------------------------------------------------------------------------------------------------------------------------------------------------------------------------------------------------------------------------------------------------------------------------------------------------------------------------------------------------------------------------------------------------------------------------------------------------------------------------------------------------------------------------------------------------------------------------------------------------------------------------------------------------------------------------------------------------------------------------------------------------------------------------------------------------------------------------------------------------------------------------------------------------------------------------------------------------------------------------------------------------------------------------------------------------------------------------------------------------------------------------------------------------------------------------------------------------------------------------------------------------------------------------------------------------------------------------------------------------------------------------------------------------------------------------------------------------------------------------------------------------------------------------------------------------------------------------------------------------------------------------------------------------------------------------------------------------------------------------------------------------------------------------------------------------------------------------------------------------------------------------------------------------------------------------------------------------------------------------------------------------------------------------------------------------------------------------------------------------------------------------------------------------------------------------------------------------------------------------------------------------------------------------------------------------------------------------------------------------------------------------------------------------------------------------------------------------------------------------------------------------------------------------------------------------------------------------------------------------------------------------------------------------------------------------------------------------------------------------------------------------------------------------------------------------------------------------------------------------------------------------------------------------------------------------------------------------------------------------------------------------------------------------------------------------------------------------------------------------------------------------------------------------------------------ATATAATTATGGTGCTGGTATTAAGTTGCCTAGTGGTATAATGTTAAATGTTGTTAAATACACTCAGCTTTGTCAATACCTAAATAGCACTACAATGTGCGTACCTCATAATATGCGTGTTTTGCACTATGGTGCTGGTTCTGACAAAGGTGTGGCACCTGGTACAACTGTTTTAAAACGTTGGCTACCACCTGATGCAATAATCATTGACAATGATATCAATGATTACGTTAGTGATGCAGATTTTAGCATTACAGGTGATTGTGCTACTGTTTACCTTGAAGATAAGTTTGACTTACTTATTTCTGATATGTATGATGGTAGAATTAAATTCTGTGATGGTGAAAACGTCTCTAAAGATGGGTTTTTTACTTATCTTAATGGTGTTATTAGAGAAAAATTAGCTATTGGTGGTAGTGTTGCCATTAAGATTACAGAATATAGTTGGAATAGGTATCTTTATGAATTAATACAAAAATTTGCTTTTTGGACTTTGTTTTGCACGTCTGTTAACACATCCTCTTCAGAAGCTTTTCTTATTGGTATTAATTATTTAGGTGACTTTATTCAAGGTCCTTTTATAGCTGGTAACACTGTTCATGCTAATTATATATTTTGGCGTAATTCTACTATTATGTCTTTGTCATACAATTCAGTTTTAGATTTAAGTAAGTTTGAATGTAAACATAAGGCCACTGTTGTTGTTACACTTAAAGATAGTGATGTAAATGATATGGTTTTGAGTTTGATCAAGAGTGGTAGG------------------------------------------------------------------------------------------------------------------------------------------------------------------------------------------------------------------------------------------------------------------------------------------------------------------------------------------------------------------------------------------------------------------------------------------------------------------------------------------------------------------------------------------------------------------------------------------------------------------------------------------------------------------------------------------------------------------------------------------------------------------------------------------------------------------------------------------------------------------------------------------------------------------------------------------------------------------------------------------------------------------------------------------------------------------------------------------------------------------------------------------------------------------------------------------------------------------------------------------------------------------------------------------------------------------------------------------------------------------------------------------------------------------------------------------------------------------------------------------------------------------------------------------------------------------------------------------------------------------------------------------------------------------------------------------------------------------------------------------------------------------------------------------------------------------------------------------------------------------------------------------------------------------------------------------------------------------------------------------------------------------------------------------------------------------------------------------------------------------------------------------------------------------------------------------------------------------------------------------------------------------------------------------------------------------------------------------------------------------------------------------------------------------------------------------------------------------------------------------------------------------------------------------------------------------------------------------------------------------------------------------------------------------------------------------------------------------------------------------------------------------------------------------------------------------------------------------------------------------------------------------------------------------------------------------------------------------------------------------------------------------------------------------------------------------------------------------------------------------------------------------------------------------------------------------------------------------------------------------------------------------------------------------------------------------------------------------------------------------------------------------------------------------------------------------------------------------------------------------------------------------------------------------------------------------------------------------------------------------------------------------------------------------------------------------------------------------------------------------------------------------------------------------------------------------------------------------------------------------------------------------------------------------------------------------------------------------------------------------------------------------------------------------------------------------------------------------------------------------------------------------------------------------------------------------------------------------------------------------------------------------------------------------------------------------------------------------------------------------------------------------------------------------------------------------------------------------------------------------------------------------------------------------------------------------------------------------------------------------------------------------------------------------------------------------------------------------------------------------------------------------------------------------------------------------------------------------------------------------------------------------------------------------------------------------------------------------------------------------------------------------------------------------------------------------------------------------------------------------------------------------------------------------------------------------------------------------------------------------------------------------------------------------------------------------------------------------------------------------------------------------------------------------------------------------------------------------------------------------------------------------------------------------------------------------------------------------------------------------------------------------------------------------------------------------------------------------------------------------------------------------------------TCCTTATTACGAA---TTTGAAAAGGTCCACGTTCAATA-----------------------ATGCCTTTCGGTGGCCTATTTCAACTTACTCTTGAAAGTACTATTAATAAGAGTGTGGCTAATCTCAAATTACCA----CCTCATGATGTTACTGTCTTGCG---------TGACAATCTTAAACCTGTTACTACACTTAGTACTATCACTGCTTATTTGTTAGTTAGTTTGTTTGTCACTTATTTTGC-TTTATTCAAACCTCTTACTGCTAGAGGTCGTGTTGCTTGTTTTGTTTTAAAACTATTGACACTATTTGTCTATGTGCCTTTATTGGTTCTTTTTGGTATGTATCTTGACAGTTTTATAA---TTTTTTCTACGCTGTTGTTTCGATTCATACATGTTGGCTATTATGCCTATCTCTATAAAAATTTTTCATTTGTTTTGTTCAATGTTACTAAACTATGCTTCGTTTCAGGCAAGTGTTGGTATCTTGAACAATCATTTTATGAAAATCGTTTT--GCTGCTATTTATGGTGGTGACCACTATGTCGTTTTAGGTGGTGAAACTATTACTTTTGTTTCTTTTGATGACCTTTATGTTGCTATTAGAGGTTCTTGTGAAAAGAACCTACAACTTATGCGTAAGGTTGACTTGTATAATGGTGCTGTCATTTACATTTTTGCCGAAGAGCCTGTTGTTGGTATAGTC---------TAC---TCCTCT------------------------CAACTATACGAAGATGT------------------------------------------------------------------------------------------------------------------------------------------------------------------------------------------------------------------------------------------------------------------------------------------------------------------------------------------------------------------------------------------------------------------------------------------------------------------------------------------------------------------------------------------------------------------------------------------------------------------------------------------------------------------------------------------------------------------------------------------------------------------------------------------------------------------------------------------------TCCTTCGATTAATTGATGACAATGGCATTGTCCTCAATTCTATTTTATGGCTCCTTGTTATGATATTTTTCTTTGTGTTGGCAATGACCTTTATTAAACTGATTCAATTGTGTTTTACTTGTCATTATTTTTTTAGTAGGACATTATATCAACCAGTTTATAAAATTTTTCTTGCTTACCAAGATTATATGCAAATAGCACCTGTTCCAGCTGAAGTACTAAATGTCTAAACTAAACG----------------ATGTCTAAT------------------------------------------------AGTAGTGTG---------------------------------------CCTC---TTTCAGAGG-TTTATGTCCATTTACGTAACTGGAACTTTAGTTGGAATTTAATTCTAACAGTTTTTATAGTTGTGTTGCAGTATGGGCATTATAAGTATAGCAGACTTCTTTATGGTTTAAAGATGTCTGTTTTATGGTGTTTATGGCCACTTGTTCTAGCTTTGTCTATTTTTGACTGTTTTGTCAATTTTAATGTGGACTGGGTCTTTTTTGGTTTTAGTATTCTTATGTCTATTATTACACTTTGTTTATGGGTTATGTATTTTGTTAATAGTTTCAGACTTTGGCGCCGTGTTAAAACTTTTTGGGCTTTTAATCCTGAAACTAATGCAATCATCTCTCTCCAGGTTTATGGACATAATTATTACTTACCGGTGATGGCTGCACCTACAGGTGTTACATTAACACTTCTTAGTGGTGTACTTCTTGTTGATGGCCATAAGATTGCTACTCGTGTTCAAGTGGGTCAGTTGCCTAAATATGTAATAGTTGCTACACCTAGTACCACAATTGTTTGTGACCGTGTTGGTCGCTCTGTTAATGAAACAAGCCAGACTGGTTGGGCATTCTACGTCCGTGCTAAACATGGTGATTTTTCTGGTGTTGCCTCTCAGGAGGGTGTTTTGTCAGAAAGAGAGAAGTTGCTTCATTTAATCTAAACTAAACAA--------------------------------------AATGGCTAG------------TGTAAATTGGGCCGAT---G------------------------ACAGAGCTGCTA---GGAAGAAATTTCCTCCTCCTTCATTTTACATGCCTCTTTTGGTTAGTTCTGATAAGGCACCATATAGGGTCATTCCCAGGAATCTTGTCCCTATTGG------TAAGGGTAATAAAGATGAGCAGATTGGTTATTGGAATGTTCAAGAGCGTTGGCGTATGCGCAGGGGGCAACGTGTTGATTTGCCTCCTAAAGTTCATTTTTATTACCTAGGTACTGGACCTCATAAGGACCTTAAATTCAGACAACGTTTTGATGGTGTTGTTTGGGTTGCTAAGGAAGGTGCTAAAACTGTTAATACCAGTCTTGGTAATCGCAAACGTAATCAGAAACCTTTGGAACCAAAGTTCTCTATTGCTTTGCCTCCAGAGCTCTCTGTTGTTGAGT------------------TTGAGGATCGCTCTAATAACTCATCTCGTGCTAGC------------------AGTCGTTCTTCAACTC------------------------GTAACAACTCACGAGACTCTTCTCGTAGT--ACT---------------TCAAGACAAC----------------------------------------------------AGTCTCGCACTCGT--------------------------------------------TCTGATTCTAACCAGTCTTCTTC----------AGATCTTGTTGCTGCTGTTACTTTGGCT---------TTAAAGAACTTAGGTTTTGA------------TAACCAGTCGAAGT--------------------------------------CACCTAGT---TCTTCTGGTACTTCCACTCC------TAAG------------------------AAACCTAATAAGCCTCTTTCTCAACCCAGGGCTGATAAGCCTTC--------------------TCAGTTGAAGAAACCTCGTTGGAAGCGTGTTCCTACCAGAGAGGAA------AATGTTATTCAGTGCTTTGGTCCTCGTGATTTTAATCACAATATGGGGGATTCAGATCTTGTTCAGAATGGTGTTGATGCCAAAGGTTTTCCACAGCTTGCTGAATTGATTCCTAATCAGGCTGCGTTATTCTTTGATAGTGAGGTTAGCACTGATGAAGTGGGTGATAATGTTCAGATTACCTACACCTACAAAATGCTTGTAGCTAAGGATAATAAGAACCTTCCTAAGTTCATTGAGCAGATTAGTGCTTTT---------------------ACTAAACCCAGTTCTATC-AAAGAAATGCAGTCACAATCATCTCATGTTGCTCAGAACACAGTACTT-----------------------------------------------AAT------------------------------------------GCTTCTATTCCAGAATCTAAACCAT------------------------------------------TGGCTGATGATGATTCAGCCATT---------------ATAGAAATTGTCAACGAGGTTT----------------------------------------------------------------------TGCATTAAATTGTT-------------------------------------------------------------------------------------------------------------------------------------------------------------------------------------------------------------TTGTAATTCCAGTTG--------------------------------------------------------------------------------------------------------------------------------------------------------------------------------------------------------------------------------------------------------------------------------------------------------------------------------------------------------------------------------------------------------------------AATGTTTATTA-----------------------------------------------------------------------------------------------------------------------------------------------------------------------------------------------------------------------------------------------------------------------------------------------------------------------------------------------------------------------------------------------------------------------------------------------------------------------------------------------------------------------TTATTAGT-------------------------------------------------------------------TG-------CAACCCCATGCGTTTAGCGCATGA-----------------------TAAGGGTTTAGTCTTACACACAATGGTAGGCCAGTGATAGT-AAAGTGTAA-GTAATTTGCTATCATATTAACATGTCTAGAGGAAAGTCAGAA--------CTTTTTCTGTTTGTGTT-----GTTGGAGTAC--TT--AAAGATCGC-ACAGGCGCGCCAA-CAA-----------------------------------------------------------------------------------------------------------------------------------------------------------------------------------------------------------------------------------------------------------------------------------------------------------------------------------------------------------------------------------------------------------------------------------------------------------------------------------------------------------------------------------------------------------------------------------------------
>KF530107_HumanNL63_USA_1991-01-24
-----------------------------------------------------------------------------------------------------------------------------------------------------------------------------------------------------------------------------AACTAAACGAAATTT-----TTCTA-GTGCTGTCATTTGT-----TATG-GC--AGTCCTAGTGTAATTGAAATTTCGTCAAGTTTGTAA--ACTGGTTAGGCAAGTGTTGTATTTT-CTGTGTCTAAGCACTGGTGATTCTGTTCA-CTAGTGCATACA-CTGATA-TTTAAG-TGGTGTTCCGTCA-CTGCTTATTGTGGAAGCAACGTTCTGTCGTTGTGGAAACCAATAACTGCTAACCATGTTTTACAATCAAGTGACACTTGCTGTTGCAAGTGATTCGGAAATTTCAGGTTTTGGTTTTGCCATTCCTTCTGTAGCCGTTCGCACTTATAGCGAAGCCGCTGCACAAGGTTTTCAGGCATGCCGTTTTGTTGCTTTTGGCTTACAGGATTGTGTAACCGGTATTAATGATGATGATTATGTCATTGCATTGACTGGTACTAATCAGCTCTGTGCCAAAATTTTACCTTTTTCTGATAGACCCCTTAATTTGCGAGGTTGGCTCATTTTTTCTAACAGCAATTATGTTCTTCAGGACTTTGATGTTGTTTTTGGCCA---TGGTGCAGGAAGTGTGGTTTTTGTG------GATAAGTATATGTGTGGTTTTGATGGTAAACCTGTGTTACCTAAAAACATGTGGGAATTTAGGGATTACTTTAATAATAAT---ACTGATAGTATTGTTATTGATGGTGTCACTTATCAACTAGCATGGGATGTTATACGTAAAGACCTTTCTTATGAACAGCAAAATGTTTTAGCCATTGAGAGCATTCATTAC---CTTGGTACTACAGGTCATACTTTGAAGTCTGGTTGCAAACTTACTAATGCCAAGCCGCCTAAATATTCTTCTAAGGTTGTTTTGAGTGGTGAATGGAATGCTGTGTATAGGGCGTTTGGTTCACCATTTATTACAAATGGTATGTCATTGCTAGATATAATTGTTAAACCAGTTTTCTTTAATGCTTTTGTTAAATGCAATTGTGGTTCTGAGAGTTGGAGTGTTGGTGCATGG---GATGGTTACTTATCTTCTTGTTGTGGCACACCTGCTAAGAAACTTTGTGTTGTTCCTGGTAATGTTGTTCCTGGTGATGTGATCATCACCTCAACTGGTG---CTGGTTG------TGGTGTTA---AATACTATGCTGGCTTAGTTGTTAAACATATTACTAACATTACT------------------GGTGTGTCTTTATGGCGTGTTACAGCTGTTCATTCTGATGGAATGTTTGTGGCATCATCTTCTTATGATGCACTCTTGCATAGAAATTCATTAGA---CCCTTTTTGCTTTGATGTTAACACTTTACTTTCTAATCAATTACGTCTAGCTTTTCTTGGTGCTTCTGTTACAGAAGATGTTAAATTTGCTGCTAGCACTGGTGTTATTGACATTAGTGCTGGTATGTTTGGTCTTTACGAT---GACATATTGACAAACAATAAACCTTGGTTTGTACGCAAAGCTTCTGGGCTTTTTGATGCAATCTGGGATGCTTTTGTTGCCGCTATTAAGCTTGTACCAACTACTACTGGTGTTTTGGTTAGGTTTGTTAAGTCTATTGCTTCAACTGTTTTAACTGTCTCTAATGGTGTTATTATTAT---GTGTGCAGATGTTCCAGATGCTTTT-CAATCAGTTTATCGCACATTTACACAAGCTATTTGTGCTGCATTTGATTTTTCTTTAGATGTATTTAAAATTGGTGATGTTAAATTTAAACGACTTGGTGATTATGTTCTTACTGAAAACGCTCTTGTTCGTTTGACTACTGAAGTTGTTCGTGGTGTTCGTGATGCTCGCATAAAGAAAGCCATGTTTACTAAAGTAGTTGTAGGTCCTACAACTGAAGTTAAGTTTTCTGTTATTGAACTTGCCACTGTTAATTTGCGTCTTGTTGATTGTGCACCTGTAGTTTGCCCTAAAGGTAAGATTGTTGTTATTGCTGGACAAGCTTTTTTCTATAGTGGTGGTTTTTATCGTTTTATGGTTGATCCTACAACTGTATTAAATGATCCTGTTTTTACTGGTGATTTATTTTAC---------ACTATTAAGTTTAGTGGTTTTAAGCTTGATGGTTTTAACCATCAGTTTGTTACTGCT---AGTTCTGCTACAGATGCCATTATTGCTGTTGAGCTGTTGTTATTGGATTTT-------------------------------------------------------------------------------------------------------------------------------------------------------------------------------------------------------------------------------------------------------------------------------------------------------------------------------------------------------------------------------------------------------------------------------------------------------------------------------------------------------------------------------------------------------------------------------------------------------------------------------------------------------------------------------------------------------------------------------------------------------------------------------------------------------------------------------------------------------------------------------------------------------------------------------------------------------------------------------------------------------------------------------------------------------------------------------------------------------------------------------------------------------------------------------------------------------------------------------------------------------------------------------------------------------------------------------------------------------------------------------------------------------------------------------------------------------------------------------------------------------------------------------------------------------------------------------------------------------------------------------------------------------------------------------------------------------------------------------------------------------------------------------------------------------------------------------------------------------------------------------------------------------------------------------------------------------------------------------------------------------------------------------------------------------------------------------------------------------------------------------------------------------------------------------------------------------------------------------------------------------------------------------------------------------------------------------------------------------------------------------------------------------------------------------------------------------------------------------------------------------------------------------------------------------------------------------------------------------------------------------------------------------------------------------------------------------------------------------------------------------------------------------------------------------------------------------------------------------------------------------------------------------------------------------------------------------------------------------------------------------------------------------------------------------------------------------------------------------------------------------------------------------------------------------------------------------------------------------------------------------------------------------------------------------------------------------------------------------------------------------------------------------------------------------------------------------------------------------------------------------------------------------------------------------------------------------------------------------------------------------------------------------------------------------------------------------------------------------------------------------------------------------------------------------------------------------------------------------------------------------------------------------------------------------------------------------------------------------------------------------------------------------------------------------------------------------------------------------------------------------------------------------------------------------------------------------------------------------------------------------------------------------------------------------------------------------------------------------------------------------------------------------------------------------------------------------------------------------------------------------------------------------------------------------------------------------------------------------------------------------------------------------------------------------------------------------------------------------------------------------------------------------------------------------------------------------------------------------------------------------------------------------------------------------------------------------------------------------------------------------------------------------------------------------------------------------------------------------------------------------------------------------------------------------------------------------------------------------------------------------------------------------------------------------------------------------------------------------------------------------------------------------------------------------------------------------------------------------------------------------------------------------------------------------------------------------------------------------------------------------------------------------------------------------------------------------------------------------------------------------------------------------------------------------------------------------------------------------------------------------------------------------------------------------------------------------------------------------------------------------------------------------------------------------------------------------------------------------------------------------------------------------------------------------------------------------------------------------------------------------------------------------------------------------------------------------------------------------------------------------------------------------------------------------------------------------------------------------------------------------------------------------------------------------------------------------------------------------------------------------------------------------------------------------------------------------------------------------------------------------------------------------------------------------------------------------------------------------------------------------------------------------------------------------------------------------------------------------------------------------------------------------------------------------------------------------------------------------------------------------------------------------------------------------------------------------------------------------------------------------------------------------------------------------------------------------------------------------------------------------------------------------------------------------------------------------------------------------------------------------------------------------------------------------------------------------------------------------------------------------------------------------------------------------------------------------------------------------------------------------------------------------------------------------------------------------------------------------------------------------------------------------------------------------------------------------------------------------------------------------------------------------------------------------------------------------------------------------------------------------------------------------------------------------------------------------------------------------------------------------------------------------------------------------------------------------------------------------------------------------------------------------------------------------------------------------------------------------------------------------------------------------------------------------------------------------------------------------------------------------------------------------------------------------------------------------------------------------------------------------------------------------------------------------------------------------------------------------------------------------------------------------------------------------------------------------------------------------------------------------------------------------------------------------------------------------------------------------------------------------------------------------------------------------------------------------------------------------------------------------------------------------------------------------------------------------------------------------------------------------------------------------------------------------------------------------------------------------------------------------------------------------------------------------------------------------------------------------------------------------------------------------------------------GATAAACCCTGTGATACTTACACCTATATTTTGTCTACTTTTGTTTTTGTCATTAGTTTTAACTATGTTTCTTAAACATAAGTTTTTGTTTTTGCAAGTATTTTTATTACCTACTGTTATTGCAACTGCTTTATATAATTGTGTTTTGGATTATTACATAGTAAAATTTTTGGCTGATCATTTTAACTATAATGTTTCAGTATTACAAATGGATGTTCAGGGTTTAGTTAATGTTTTAGTCTGTTTATTTGTTGTATTTTTAC---------ACACATGGCGCTTTTCTAAAGAAC------GTTTCACACATTGGTTTACATATGTGTGTTCTCTTATAGCAGTTGCTTACACTTATTTTTATAGTGGTGACTTTTTGAGTTTGCTTGTTATGTTTTTATGTGCTATATCTAGTGATTGGTACATTGGTGCCATTGTTTTTAGGTTGTCACGTTTGATTATATTTTTTTCACCTGAAAGTGTATTTAGTGTTTTTGGTGATGTGAAACTCACTTTAGTTGTTTATTTAATTTGTGGTTATTTAGTTTGTACTTATTGGGGCATTTTGTATTGGTTCAATAGGTTTTTTAAATGTACTATGGGTGTTTATGATTTTAAGGTGAGTGCTGCTGAATTTAAATACATGGTTGCTAATGGACTTCATGCACCACATGGACCTTTTGATGCACTTTGGTTATCATTCAAATTACTTGGTATTGGTGGTGACCGTTGTATAAAAATTTCAACTGTCCAATCCAAACTGACTGATTTGAAGTGTACTAATGTTGTGTTATTGGGTTGTTTGTCTAGTATGAACATTGCAGCTAATTCTAGTGAATGGGCTTATTGTGTTGACTTACACAATAAGATTAATCTTTGTGATGACCCAGAAAAAGCTCAAGGTATGTTGTTAGCACTCCTTGCGTTCTTTCTAAGTAAACATAGTGATTTTGGTCTTGATGGCCTTATTGATTCTTATTTTGATAATAGTAGCACCCTTCAGAGTGTTGCTTCATCATTTGTTAGTATGCCATCATATATTGCTTATGAAAATGCTAGACAAGCTTATGAGGATGCTATTGCTAATGGATCTTCTTCTCAACTTATTAAACAATTGAAGCGTGCCATGAATATCGCAAAGTCTGAATTTGATCATGAGATATCTGTTCAGAAGAAAATTAATAGAATGGCTGAACAAGCTGCTACTCAGATGTATAAAGAAGCACGCTCTGTTAATAGAAAATCTAAAGTTATTAGTGCTATGCACTCTTTACTTTTTGGAATGTTAAGACGTTTGGATATGTCTAGTGTTGAAACTGTTTTGAATTTAGCACGTGATGGTGTTGTGCCATTGTCAGTTATACCCGCAACTTCAGCTTCCAAATTAACTATTGTTAGTCCAGATCTTGAATCTTATTCTAAGATTGTTTGTGATGGTTCTGTTCATTATGCTGGAGTTGTTTGGACACTTAATGATGTTAAAGACAATGATGGTAGACCTGTTCATGTTAAAGAGATTACAAGGGAGAATGTTGAAACTTTGACATGGCCTCTTATCCTTAATTGTGAACGTGTTGTTAAACTTCAAAATAATGAAATTATGCCTGGTAAACTTAAGCAAAAACCTATGAAAGCTGAGGGTGATGGTGGTGTTTTAGGTGATGGTAATGCCTTGTATAATACTGAGGGTGGTAAAACTTTTATGTACGCTTATATTTCTAATAAAGCTGACCTTAAATTTGTTAAGTGGGAGTATGAGGGTGGTTGCAACACAATCGAGTTGGACTCTCCTTGTCGATTTATGGTC---GAAACACCTAATGGTCCTCAAGTGAAGTATTTGTATTTTGTTAAAAATTTAAATACCTTACGTAGAGGTGCCGTTCTTGGTTTTATAGGTGCCACAATTCGTCTACAAGCTGGTAAACAAACTGAATTGGCTGTTAATTCTGGACTTTTAACTGCTTGTGCTTTTTCTGTTGATCCAGCAACCACTTACTTGGAAGCTGTTAAACATGGTGCAAAACCTGTAAGTAATTGTATTAAGATGTTATCTAATGGTGCTGGTAATGGTCAAGCTATAACAACTAGTGTAGATGCTAACACCAATCAAGATTCTTATGGTGGAGCGTCTATTTGTTTGTATTGTCGGGCCCACGTTCCTCACCCTAGTATGGACGGTTACTGTAAGTTTAAGGGTAAATGTGTTCAGGTTCCTATTGGTTGTTTGGATCCTATCAGGTTTTGTTTAGAAAATAATGTGTGTAATGTTTGTGGTTGTTGGTTGGGACACGGGTGTGCTTGTGACCGTACAA------CTATTCAAAGTG---TTGACATTTCTTATTTAAACGAGCAAGGGGTTCTAGTGCAGCTCGACTAGAACCCTGTAATGGCACGGACATCGATAAGTGTGTTCGTGCTTTTGACATTTATAATAAAAATGTTTCATTCTTGGGTAAGTGTTTGAAGATGAACTGTGTTCGTTTTAAAAACGCTGATCTTAAGGATGGTTATTTTGTTATAAAGAGGTGTACTAAGTCGGTTATGGAACACGAGCAATCCATGTATAACCTACTTAACTTTTCTGGTGCTTTGGCTGAGCATGATTTCTTTACTTGGAAAGATGGCAGAGTCATTTATGGTAATGTTAGTAGACATAATCTTACTAAATATACTATGATGGACTTGGTCTATGCTATGCGTAACTTTGATGAACAAAATTGTGATGTTTTAAAAGAAGTATTAGTTTTAACTGGTTGTTGTGACAATTCTTATTTTGATAGTAAGGGTTGGTATGACCCAGTTGAAAATGAAGATATACATAGAGTTTATGCATCTCTTGGCAAAATTGTAGCTAGAGCTATGCTTAAATGCGTCGCTCTATGTGATGCGATGGTTGCTAAAGGTGTTGTTGGTGTTTTAACATTAGATAACCAAGATCTTAATGGTAACTTTTATGATTTTGGTGATTTTGTTGTTAGCTTACCTAATATGGGTGTTCCCTGTTGTACATCATATTATTCTTATATGATGCCTATTATGGGTTTAACTAATTGTTTAGCTAGTGAGTGTTTTGTCAAGAGTGATATTTTTGGTAGTGATTTTAAAACTTTTGATTTGCTTAAGTATGATTTTACTGAACATAAAGAAAATTTATTCAATAAGTACTTTAAGCATTGGAGTTTTGATTATCATCCTAATTGTAGTGACTGTTATGATGATATGTGTGTTATACATTGTGCTAATTTTAATACACTATTTGCCACAACTATACCAGGTACTGCTTTTGGTCCACTATGTCGTAAAGTTTTTATAGATGGTGTTCCACTTGTTACAACTGCTGGTTATCATTTTAAGCAATTAGGTTTGGTTTGGAATAAAGATGTTAACACACACTCAGTTAGGTTGACAATCACTGAACTTTTGCAATTTGTTACCGACCCTTCCTTGATAATAGCTTCTTCCCCAGCACTCGTCGACCAACGCACTATTTGTTTTTCTGTTGCAGCATTGAGTACTGGTTTGACAAATCAAGTTGTTAAGCCAGGTCATTTTAATGAAGAGTTTTATAACTTTCTTCGTTTAAGAGGTTTCTTTGATGAAGGTTCTGAACTTACATTAAAACATTTCTTCTTCGCACAGAATGGTGATGCTGCTGTTAAAGATTTTGACTTTTACCGTTATAATAAGCCTACCATTTTAGATATTTGTCAAGCTAGAGTTACATATAAGATAGTCTCTCGTTATTTTGACATTTATGAAGGTGGCTGTATTAAGGCATGTGAAGTTGTTGTAACAAATCTTAATAAGAGTGCTGGTTGGCCATTAAATAAGTTTGGTAAAGCTAGTTTGTACTACGAATCTATATCTTATGAAGAACAGGATGCTTTGTTTGCTTTGACAAAGCGTAATGTCCTCCCTACTATGACACAGCTGAACCTTAAGTATGCTATTAGTGGTAAAGAACGTGCTAGAACTGTTGGTGGTGTTTCTTTGTTGTCCACAATGACCACAAGACAATACCATCAAAAACATCTTAAATCCATTGTTAATACACGCAATGCCACTGTTGTTATTGGTACTACCAAATTTTATGGTGGTTGGAATAATATGTTGCGTACTTTAATCGATGGTGTTGAAAACCCTATGCTCATGGGTTGGGATTATCCCAAATGTGATAGAGCTTTGCCTAACATGATACGTATGATTTCAGCCATGGTGTTGGGTTCTAAGCATGTTAATTGTTGTACTGCAACAGATAGGTTTTATAGGCTTGGTAATGAGTTGGCACAAGTCTTAACAGAAGTTGTTTATTCTAATGGTGGTTTTTATTTTAAGCCAGGTGGTACGACTTCTGGTGACGCTAGTACAGCTTATGCTAATTCTATTTTTAACATTTTTCAAGCCGTGAGTTCTAACATTAACAGGTTGCTTAGTGTCCCATCAGATTCATGTAATAATGTTAATGTTAGGGATTTACAACGACGTCTGTATGATAATTGCTATAGGTTAACTAGTGTTGAAGAGTCATTCATTGATGATTATTATGGTTATCTTAGGAAACATTTTTC-AATGATGATTCTCTCTGATGACGGTGTTGTCTGTTACAACAAGGATTATGCTGAGTTAGGTTATATAGCAGACATTAGTGCTTTTAAAGCCACTTTGTATTATCAGAATAATGTCTTTATGAGTACTTCTAAATGTTGGGTTGAAGAAGATTTAACTAAGGGACCACATGAGTTTTGTTCCCAGCATACTATGCAAATAGTTGACAAAGATGGTACCTATTATTTGCCTTACCCAGATCCTAGTAGGATCTTGTCAGCTGGTGTTTTTGTTGATGATGTTGTTAAGACAGATGCTGTTGTTTTGTTAGAACGTTATGTGTCTTTAGCTATTGATGCATACCCTCTTTCAAAACACCCTAATTCTGAATATCGTAAGGTTTTTTACGTATTACTTGATTGGGTTAAGCATCTTAACAAAAATTTGAATGAGGGTGTTCTTGAATCTTTTTCTGTTACACTTCTTGATAATCAAGAAGATAAGTTTTGGTGTGAAGATTTTTATGCTAGTATGTATGAAAATTCTACAATATTGCAAGCTGCTGGCTTATGTGTTGTTTGTGGTTCACAAACTGTTCTTCGTTGTGGTGATTGTCTGCGTAAGCCTATGTTGTGCACTAAATGTGCATATGATCATGTATTTGGTACCGACCACAAGTTTATTTTGGCTATAACACCGTATGTATGTAATGCATCAGGTTGTGGTGTTAGTGATGTTAAAAAATTGTATCTTGGTGGTTTGAATTACTATTGTACAAATCATAAACCACAGTTGTCTTTTCCATTATGTTCAGCTGGTAATATATTTGGTTTATATAAAAATTCAGCAACTGGTTCCTTAGATGTTGAAGTTTTTAATAGGCTTGCAACGTCTGATTGGACTGATGTTAGGGACTATAAACTTGCTAATGATGTTAAAGATACACTTAGACTTTTTGCGGCTGAAACTATTAAAGCTAAAGAAGAGAGTGTTAAGTCTTCTTATGCTTTTGCAACTCTTAAAGAGGTTGTTGGACCTAAAGAATTGCTTCTTAGTTGGGAAAGTGGTAAAGTTAAACCACCTTTGAATCGTAATTCTGTTTTCACCTGTTTTCAAATAAGTAAGGACTCAAAATTCCAAATAGGTGAGTTCATCTTTGAGAAGGTTGAATATGGTTCTGATACTGTTACGTATAAGTCTACTGTAACTACTAAGTTAGTTCCTGGTATGATTTTTGTCTTAACATCTCACAATGTCCAACCTTTACGTGCACCAACTATTGCAAACCAAGAGAAGTATTCTAGCATTTATAAATTGCACCCTGCTTTTAATGTCAGTGATGCATATGCTAATTTGGTTCCATATTACCAACTTATTGGTAAACAAAAGATAACTACAATACAGGGTCCTCCTGGTAGTGGTAAGTCACATTGTTCCATTGGACTTGGATTGTACTATCCAGGTGCGCGTATTGTTTTTGTTGCTTGTGCCCATGCTGCTGTTGATTCCTTATGTGCAAAAGCTATGACTGTTTATAGCATTGATAAGTGTACTAGGATTATACCTGCAAGAGCTCGGGTTGAGTGTTATAGTGGCTTTAAACCAAATAACACTAGTGCACAATACATATTTAGCACTGTTAATGCATTACCTGAGTGTAATGCTGATATTGTTGTTGTAGATGAAGTTTCAATGTGTACAAATTATGACCTTTCTGTTATTAATCAGCGTTTATCATATAAACATATTGTTTATGTTGGTGATCCACAACAACTTCCTGCACCTAGAGTAATGATTACTAAAGGTGTTATGGAGCCTGTCGATTATAACGTTGTTACTCAACGTATGTGTGCTATAGGCCCTGATGTTTTTCTTCATAAATGTTATAGATGTCCTGCTGAAATAGTTAATACAGTTTCTGAACTTGTTTATGAGAACAAGTTTGTCCCTGTTAAACCTGCTAGTAAACAGTGTTTTAAAGTCTTTTTTAAGGGTAATGTACAGGTTGACAATGGCTCTAGTATTAACAGAAAGCAGCTTGAAATAGTTAAGCTGTTTTTAGTTAAAAATCCAAGTTGGAGTAAGGCTGTGTTTATTTCTCCTTATAATAGTCAGAATTATGTTGCTAGTAGATTTTTAGGACTTCAAATTCAAACTGTTGATTCTTCTCAAGGTAGTGAGTATGATTATGTAATCTATGCACAAACTTCTGACACTGCACATGCTTGCAATGTAAACCGTTTTAATGTTGCTATAACACGTGCTAAGAAGGGTATATTTTGTGTAATGTGTGATAAAACTTTGTTTGATTCACTTAAGTTTTTTGAGATTAAACATGCAGATTTACACTC---TAGCCAGGTTTGTGGCTTGTTTAAAAATTGTACACGCACCCCTCT---TAATTTACCACCAACTCATGCACACACTTTCTTGTCGTTGTCAGATCAGTTTAAGACTACAGGTGATTTAGCTGTTCAAATAGGTTCAAATAATGTTTGTACTTATGAACATGTTATATCATTTATGGGTTTTAGGTTTGATATTAGTATTCCTGGTAGTCATAGTTTGTTTTGTACACGTGACTTTGCTATTCGTAATGTGCGTGGTTGGTTGGGTATGGATGTTGAAAGTGCTCATGTTTGTGGCGATAACATAGGTACTAATGTTCCTTTACAGGTTGGTTTTTCAAATGGTGTTAATTTTGTTGTGCAAACTGAAGGTTGTGTTTCTACCAATTTTGGTGATGTTATTAAACCTGTTTGTGCAAAATCTCCACCAGGTGAACAATTTAGACACCTTGTTCCTCTTTT---ACGTAAAGGACAACCTTGGTTAATTGTTCGTAGACGCATTGTGCAAATGATATCTGATTATTTGTCCAATTTGTCTGACATTCTTGTCTTTGTTTTGTGGGCAGGTAGTTTGGAATTAACTACAATGCGTTACTTTGTAAAAATAGGGCCAATTAAATATTGTTATTGTGGTAATTCTGCCACTTGTTATAATTCAGTTAGTAATGAATATTGTTGTTTTAAACATGCATTGGGTTGTGATTATGTTTACAATCCGTATGCTTTTGATATACAACAGTGGGGTTATGTTGGTTCCTTGAGCCAGAACCACCACACATTCTGTAACATTCATAGAAACGAGCATGATGCTTCTGGTGATGCTGTTATGACACGTTGTTTGGCAGTACATGATTGTTTTGTCAAAAATGTTGATTGGACTGTAACATACCCCTTTATTGCAAATGAGAAATTTATCAATGGCTGTGGGCGTAATGTCCAGGGACATGTTGTTCGTGCAGCCTTGAAATTGTATAAACCTAGTGTTATTCATGATATTGGTAATCCTAAAGGTGTACGTTGTGCTGTTACTGATGCCAAATGGTACTG-TTATGACAAGCAACCTGTTAATAGTAATGTCAAGTTGTTGGATTATGATTATGCAACCCATGGTCAACTTGATGGTCTTTGTTTATTCTGGAATTGTAATGTTGATATGTATCCAGAATTTTCAATTGTGTGTCGTTTCGACACACGTACTCGTTCTGTTTTTAATTTAGAAGGTGTTAATGGTGGTTCTCTTTATGTTAACAAACATGCGTTTCATACACCAGCATATGATAAACGTGCTTTTGTTAAATTAAAACCTATGCCCTTTTTTTACTTTGATGACAGTGATTGTGATGTTGTGCAAGAACAAGTTAATTATGTACCCCTTCGCGCTAGTAGTTGTGTTACCCGTTGTAATATAGGTGGTGCTGTTTGTTCAAAACATGCAAATTTGTATCAAAAATATGTTGAGGCATATAATACATTTACACAGGCTGGTTTTAATATTTGGGTACCACATAGTTTTGATGTTTATAATTTGTGGCAAATTTTTATTGAAACTAATTTACAAAGTCTTGAAAATATAGCATTTAATGTTGTAAAAAAAGGGTGTTTTACTGGTGTTGATGGTGAGTTACCTGTTGCAGTTGTTAACGACAAAGTCTTTGTTCGCTATGGCGATGTTGACAACTTGGTTTTTACAAATAAAACAACATTGCCTACTAATGTTGCTTTTGAATTGTTTGCAAAACGAAAAATGGGTTTAACACCACCATTGTCTATTCTCAAAAATCTTGGTGTTGTCGCTACATATAAATTTGTTTTATGGGATTATGAAGCTGAAAGACCTTTTACCTCATATACCAAGAGTGTATGTAAATACACTGATTTTAATGAGGATGTTTGTGTTTGTTTTGACAATAGTATTCAGGGTTCGTATGAGCGTTTTACGCTTACTACGAATGCTGTTTTATTTTCTACTGTTGCCAT------------TAAAAATTTAACACCTATAAAGTTGAATTTTGGTATGTTGAATGGTATGCCAGTTTCTTCTATTAAGAGTGATAAAGGTGTTGAAAAATTAGTTAATTGGTACATATATGTTCGTAAAAATGGTCAATTTCAAGATCACTATGATGGTTTTTACACTCAAGGTAGGAATTTATCAGACTTTACACCAAGAAGTGATATGGAGTATGATTTTCTTAACATGGATATGGGTGTTTTTATTAATAAATATGGTCTTGAGGATTTTAATTTTGAACATGTTGTATATGGTGATGTTTCAAAAACTACATTAGGAGGTCTTCATTTGTTGATATCACAGTTTAGGCTTAGTAAAATGGGTGTTTTGAAAGCTGATGATTTTGTCACTGCTTCTGACACAACTTTGAGGTGCTGTACTGTTACTTATCTTAATGAACTTAGTTCAAAAGTTGTTTGTACTTATATGGACTTGTTGTTGGACGACTTTGTTACTATACTAAAGAGTTTAGATCTTGGTGTAATATCTAAAGTTCATGAAGTTATTATAGATAATAAACCTTATAGGTGGATGTTGTGGTGTAAAGATAACCACTTGTCCACTTTTTATCCACAGTTGCAGTCTGCTGAATGGAAGTGTGGTTATGCTATGCCACAAATTTATAAGCTTCAGCGTATGTGTTTGGAACCTTGTAATTTATATAATTATGGTGCTGGTATTAAGTTGCCTAGTGGTATAATGTTAAATGTTGTTAAATACACTCAGCTTTGTCAATACCTAAATAGCACTACAATGTGCGTACCTCATAATATGCGTGTTTTGCACTATGGTGCTGGTTCTGACAAAGGTGTGGCACCTGGTACAACTGTTTTAAAACGTTGGCTACCACCTGATGCAATAATCATTGATAATGATATCAATGATTATGTTAGTGATGCAGATTTTAGCATTACAGGTGATTGTGCTACTGTTTACCTTGAAGATAAGTTTGACTTACTTATTTCTGATATGTATGATGGTAGAATTAAATTCTGTGATGGTGAAAACGTCTCTAAAGATGGTTTTTTTACTTATCTTAATGGTGTTATTAGAGAAAAATTAGCTATTGGTGGTAGTGTTGCCATTAAGATTACAGAATATAGTTGGAATAAGTATCTTTATGAATTAATACAAAAATTTGCTTTTTGGACTTTGTTTTGCACGTCTGTTAATACATCCTCTTCAGAAGCTTTTCTTATTGGTATTAATTATTTAGGTGACTTTATTCAAGGTCCTTTTATAGCTGGTAACACTGTTCATGCTAATTATATATTTTGGCGTAATTCTACTATTATGTCTTTGTCATACAATTCAGTTTTAGATTTAAGTAAGTTTGAATGTAAACATAAGGCCACTGTTGTTGTTACACTTAAAGATAGTGATGTAAATGATATGGTTTTGAGTTTGATCAAGAGTGGTAGGTTGTTGTTACGCAATAATGGTTGT---TTTGGTGGTTTTAGTAATCATTTAGT---CTCAACTA---AATGAAACTTTTC------------TTGAT------TTTGCT---------TGTTTTGCCCCTGGCC-------------------------------------------------------------------------------------------------TCTTGCTT-----------------TT---CCACATGTAATA----GTAA------TGCTAATATCTCT----------AT---------------------------------------------------------------------------------------------------------------------------------------------------------------------------------------------------------------------------------------------------------------------------------------------------------------------------------------------------------------------------------------------------------------------------------------------------------------------------------------------------------------------------------------------------------------------GTTACAATTAGGTG-----TTCCTGACAATTCTTC---AACTATTGTTACGGGTTTATTGCC----------------------AACTCATTGGATTTGTGCTAA---------------------------------------------TCAGAG----------TACATCTGTTTACTCAGCC-AAAGGTTTCTTTTA-----------------------------TATTGAT------GTTGGTAATCACCGTA---------GTGCTTTTGCGCTCCATACTGGTTATTATGA------------------TGCT------AATCAGTATTATATTTATGTTACTAATGAAA---------TAGGCTTAAATGCTTCTG---TTACTCTTAAGATTTGTAAG------TT---TA-----------GAAACACTACTTTTG---------------------------------------ATTTTTTAAGTAATGCTTC----------TAGT------------------TCTTTTGACTGTATAGTTAATTTGTTATTT---------ACAGAACAGTTAG------------GTGCG----CCTTTGGGCATAACTATAT-----------CTGGTGAAACTG-----TACGTCTGCATTTATATAATGTAACTCGTACTTTTTATGTGCCAGCAGCTTATA----------------AACTTACTAAACTTAGTGTTAAATGTTACTTTAATTATTC------CTGTGTTTTTAGTGTTGTCAACGCCACCGT------TACTGTCAATGTCACCACAC---ATAATGGCCGTGTAGTTAACTACACTGTT---TG-----TGATGATTGT--------AATGGTTATACTGATAACATATTTTCTGTTCAACAGGATGGCCGCATTCCTAATGGTTTCCCTTTTAATAATTGGTTTTTGTTAACTAATGGTTCCACACTAGTGGATGGAGTCTCTAGACTTTATCAACCACTCCGTTTAACTTGTTTATGGCCTGTACCTGGTCTTAAATCTTCAACTGGTTTTGTTTATTTTAATGC-CAC---TGGTT---------------CTGATGTTAATTGTAACGGCTACCA------ACATAATTCTG-TTGCTGATGTTATGCGTTACAATCTTAACTTCAGTGCTAATTCT--------------------------------------------------------------------------------------------------------------------------------------------------------------------------------------------------------------------------------------------------------------------------------------------------------------------------------------------------------------------------------------------------CTGCTAGTGCCACAGATTTTTGGACGGTTGCATTTGCTACTTTTGTTGATGTTTTGGTTAATGTTAGTGCAACTAACATTCAAAACTTACTTTATTGTGATTCTCCATTTGAAAAGTTGCAGTGTGAGCACTTGCAGTTTGGGTTGCAAGATGGTTTTTATTCTGCAAATTT--------TCTTGATGATAATGTTTTGCCTGAGACTTATGTTGCACTCCCCATTTATTATCAACATACGGACATAA------ATTTTACTGCAACT------GCATCTTTTGGTGGTT--------------------------------------CTTGT---------------------TATGTTTGTAAACCACGCCAGGTTAATATATCTCTTAATGGTAACACT---------------------TCAGTGTGTGTTA-----GAACATCTCATTTTTCAATTAGGTATA------TTTATAACCGCGTTAAGAGTGGTTCACCAGGTGACTCTTCATGGC----------ACATTTATTTAAA------GAGTGGCACTTGTCCATTTTCTTTTTCTAAGTTAAATAATTTTCAAAAGTTTAAGACTATTTGTTTCTCAACCGTC---GAAGTGCCTGGTAGTTGTAATTTTCCACTTGAAGCCACCTGGCATTACACTTCTTA------------------TACTATTG---------------TTGGTGCTTTGTATGTTACTTGGTCTGAAGGTAATTCTATTACTGGTGTACCT---------TATCCTGTCTCTGGTATTCGTGAGTTTAGTAATTTAGTTTTAAATAATTGTACCAAATATAATATTTATGATTATGTTGGTACTGGAATTATACGTTCTTCAAACCAGTCACTTGCTGGTGGTATTACATATGTTTCTAACTCTGGTAATTTACTTGGTTTTAAAAATGTTTCCACTGGTAACATTTTTATTGTGACACCATGTAACCAACCAGATCAAGTAGCTGTTTATCAACAAAGCATTATTGGTGCCATGACCGCTGTTAATGAGTCTAGA--TATGGC------TTGCAAAACTTACTACAGTTACCTAACTTTTATTATGTTAGTAATG------GTGGTAACAAT------------------TGCACTACAGCTGTTATGACTTATTCTAATTTTGGTATTTGTGCTGATGGTTCTTTAATTCCTGTTCGTCCACGTAATTCTAGTGATAATGGTATTTCAGCCATAATCACTGCTAATTTATCTATTCCCTCTAACTGGACTACTTCAGTTCAAGTTGAGTATCTCCAAATTACTAGTACTCCAATAGTTGTTGATTGTGCTACTTATGTGTGTAATGGTAACCCTCGCTGTAAGAATCTACTTAAGCAGTATACTTCTGCTTGTAAAACTATTGAAGATGCCTTACGACTTAGTGCTCATTTGGAAACTAATGATGTTAGTAGTATGCTAACTTTCGATAGCAATGCTTTTAGTTTGGC---------TAATGTTACTAGTTT------TGGAGATTATAACCTTTCTAGTGTTTTACCTCAGAGAAACATTCATTCAAGCCGTATAG------------CAGGACGTAGTGCTTTGGAAGATTTGTTGTTTAGCAAAGTTGTTACATCTGGTTTGGGTACTGTTGATGTTGACTATAAGTCTTGTAC-------TAAAGGTCTTTCT---------ATTGCTGACCTTGCTTGTGCTCAGTACTACAATGGTATAATGGTTTTGCCAGGTGTTGCTGATGCTGAACGTATGGCCATGTACACAGGTTCTCTTATAGGTGGCATGGTGCTCGGAGGTCTTACATCA---GCAGCCGCCATACCTTTTTCTTTGGCACTGCAAGCACGACTTAACTATGTTGCTTTACAAACTGATGTGCTTCAAGAAAATCAGAAAATTTTGGCTGCATCATTTAATAAGGCTATTAATAATATTGTTGCTTCTTTTAGTAGCGTTAATGATGCTATTACACAAACTGCAGAGGCTATACATACTGTTACTATTGCACTTAATAAGATTCAGGATGTTGTTAATCAACAGGGTAGTGCTCTTAACCATCTCACTTCACAATTGAGACATAATTTTCAGGCCATTTCTAATTCAATTCAGGCTATTTATGACCGGCTTGATTCAATTCAAGCCGATCAACAAGTTGACAGATTAATTACTGGACGGCTTGCAGCTTTGAATGCATTTGTTTCCCAAGTTTTGAATAAATATACTGAAGTTCGTGGTTCCAGACGCTTAGCACAGCAGAAGATTAATGAATGTGTCAAGTCACAATCTAATAGATATGGTTTTTGTGGC---AATGGCACTCACATCTTTTCAATCGTCAACTCAGCTCCAGATGGTTTGCTTTTTCTTCATACTGTTTTGCTGCCAACTGATTACAAGAATGTAAAGGCGTGGTCTGGTATCTGTGTTGATGACATTTATGGCTATGTTCTGCGTCAACCTAACTTGGTTCTTTATTCTGATAATGGT---------------------GTCTTTCGTGTAACTTCCAGGGTCATGTTTCAACCTCGCTTACCTGTTTTGTCTGATTTTGTGCAAATATATAATTGTAATGTTACTTTTGTTAACATATCTCGTGTCGAGTTACATACTGTCATACCTGACTACGTTGATGTTAATAAAACATTACAAGAGTTTGCACAAAACTTACCAAAGTATGTTA---------AGCCTAATTTTGACTTGACTCCTTTTAATTTAACATATCTTAATTTGAGTTCTGAGTTGAAGCAACTCGAAGCTAAAACTGCTAGTCTTTTTCAAACTACTGTTGAATTACAAGGTCTTATTGATCAGATTAACAGTACATATGTTGATTTGAAGTTGCTTAATAGGTTTGAAAATTATATCAAATGGCCTTGGTGGGTTTGGCTCATTATTTCTGTTGTTTTTGTTGTATTGTTGAGTCTTCTTGTGTTTTGTTGTCTTTCTACAGGTTGTTGTGGTTGTTGCAATTGTTTAACTTCATCAATGCGAGGCTGTTGTGATTGTGGTTCAACTAAACTTCCTTATTACGAA---TTTGAAAAGGTCCACGTTCAATA-----------------------ATGCCTTTCGGTGGCCTATTTCAACTTACTCTTGAAAGTACTATTAATAAGAGTGTGGCTAATCTCAAATTACCA----CCTCATGATGTTACTGTCTTGCG---------TGACAATCTTAAACCTGTTACTACACTTAGTACTATCACTGCTTATTTGTTAGTTAGTTTGTTTGTCACTTATTTTGC-TTTATTCAAACCTCTTACTGCTAGAGGTCGTGTTTCTTGTTTTGTTTTAAAACTATTGACACTATTTGTCTATGTGCCTTTATTGGTTCTTTTTGGTATGTATCTTGACAGTTTTATAA---TTTTTTCTACGCTGTTGTTTCGATTCATACATGTTGGCTATTATGCCTATCTCTATAAAAATTTTTCATTTGTTTTGTTCAATGTTACTAAACTATGCTTCGTTTCAGGCAAGTGTTGGTATCTTGAACAATCATTTTATGAAAATCGTTTT--GCTGCTATTTATGGTGGTGACCACTATGTCGTTTTAGGTGGTGAAACTATTACTTTTGTTTCTTTTGATGACCTTTATGTTGCTATTAGAGGTTCTTGTGAAAAGAACCTACAACTTATGCGTAAGGTTGACTTGTATAATGGTGCTGTCATTTACATTTTTGCCGAAGAGCCTGTTGTTGGTATAGTC---------TAC---TCTTCT------------------------CAACTATACGAAGATGT------------------------------------------------------------------------------------------------------------------------------------------------------------------------------------------------------------------------------------------------------------------------------------------------------------------------------------------------------------------------------------------------------------------------------------------------------------------------------------------------------------------------------------------------------------------------------------------------------------------------------------------------------------------------------------------------------------------------------------------------------------------------------------------------------------------------------------------------TCCTTCGATTAATTGATGACAATGGCATTGTCCTCAATTCCATTTTATGGCTCCTTGTTATGATATTTTTCTTTGTGTTGGCAATGACCTTTATTAAACTGATTCAATTGTGTTTTACTTGTCATTATTTTTTTAGTAGGACATTATATCAACCAGTTTATAAAATTTTTCTTGCTTACCAAGATTATATGCAAATAGCACCTGTTCCAGCTGAAGTACTAAATGTCTAAACTAAACG----------------ATGTCTAAT------------------------------------------------AGTAGTGTG---------------------------------------CCTC---TTTCAGAGG-TTTATGTCCATTTACGTAACTGGAACTTTAGTTGGAATTTAATTCTAACGCTTTTTATAGTTGTGTTGCAGTATGGGCATTATAAGTATAGCAGACTTCTTTATGGTTTAAAGATGTCTGTTTTATGGTGTTTATGGCCACTTGTTCTAGCTTTGTCTATTTTTGACTGTTTTGTCAATTTTAATGTGGACTGGGTCTTTTTTGGTTTTAGTATTCTTATGTCTATTATTACACTTTGTTTATGGGTTATGTATTTTGTTAATAGTTTCAGACTTTGGCGCCGTGTTAAAACTTTTTGGGCTTTTAATCCTGAAACTAATGCAATCATCTCTCTCCAGGTTTACGGACATAATTATTACTTACCGGTGATGGCTGCACCTACAGGTGTTACATTAACACTTCTTAGTGGTGTACTTCTTGTTGATGGCCATAAGATTGCTACTCGTGTTCAAGTGGGTCAGTTGCCTAAATATGTAATAGTTGCTACACCTAGTACCACAATTGTTTGTGACCGTGTTGGTCGCTCTGTTAATGAAACAAGCCAGACTGGTTGGGCATTCTACGTCCGTGCTAAACATGGTGATTTTTCTGGTGTTGCCTCTCAGGAGGGTGTTTTGTCAGAAAGAGAGAAGTTGCTTCATTTAATCTAAACTAAACAA--------------------------------------AATGGCTAG------------TGTAAATTGGGCCGAT---G------------------------ACAGAGCTGCTA---GGAAGAAATTTCCTCCTCCTTCATTTTACATGCCTCTTTTGGTTAGTTCTGATAAGGCACCATATAGGGTCATTCCCAGGAATCTTGTCCCTATTGG------TAAGGGTAATAAAGATGAGCAGATTGGTTATTGGAATGTTCAAGAGCGTTGGCGTATGCGCAGGGGGCAACGTGTTGATTTGCCTCCTAAAGTTCATTTTTATTACCTAGGTACTGGACCTCATAAGGACCTTAAATTCAGACAACGTTCTGATGGTGTTGTTTGGGTTGCTAAGGAAGGTGCTAAAACTGTTAATACCAGTCTTGGTAATCGCAAACGTAATCAGAAACCTTTGGAACCAAAGTTCTCTATTGCTTTGCCTCCAGAGCTCTCTGTTGTTGAGT------------------TTGAGGATCGCTCTAATAACTCATCTCGTGCTAGC------------------AGTCGTTCTTCAACTC------------------------GTAACAACTCACGAGACTCTTCTCGTAGC--ACT---------------TCAAGACAAC----------------------------------------------------AGTCTCGCACTCGT--------------------------------------------TCTGATTCTAACCAGTCTTCTTC----------AGATCTTGTTGCTGCTGTTACTTTGGCT---------TTAAAGAACTTAGGTTTTGA------------TAACCAGTCGAAGT--------------------------------------CACCTAGT---TCTTCTGGTACTTCCACTCC------TAAG------------------------AAACCTAATAAGCCTCTTTCTCAACCCAGGGCTGATAAGCCTTC--------------------TCAGTTGAAGAAACCTCGTTGGAAGCGTGTTCCTACCAGAGAGGAA------AATGTTATTCAGTGCTTTGGTCCTCGTGATTTTAATCACAATATGGGGGATTCAGATCTTGTTCAGAATGGTGTTGATGCCAAAGGTTTTCCACAGCTTGCTGAATTGATTCCTAATCAGGCTGCGTTATTCTTTGATAGTGAGGTTAGCACTGATGAAGTGGGTGATAATGTTCAGATTACCTACACCTACAAAATGCTTGTAGCTAAGGATAATAAGAACCTTCCTAAGTTCATTGAGCAGATTAGTGCTTTT---------------------ACTAAACCTAGTTCTATC-AAAGAAATGCAGTCACAATCATCTCATGTTGCTCAGAACACAGTACTT-----------------------------------------------AAT------------------------------------------GCTTCTATTCCAGAATCTAAACCAT------------------------------------------TGGCTGATGATGATTCAGCCATT---------------ATAGAAATTGTCAACGAGGTTT----------------------------------------------------------------------TGCATTAAATTGTT-------------------------------------------------------------------------------------------------------------------------------------------------------------------------------------------------------------TTGTAATTCCAGTTG--------------------------------------------------------------------------------------------------------------------------------------------------------------------------------------------------------------------------------------------------------------------------------------------------------------------------------------------------------------------------------------------------------------------AATGTTTATTA-----------------------------------------------------------------------------------------------------------------------------------------------------------------------------------------------------------------------------------------------------------------------------------------------------------------------------------------------------------------------------------------------------------------------------------------------------------------------------------------------------------------------TTATTAGT-------------------------------------------------------------------TG-------CAACCCCATGCGTTTAGCGCATGA-----------------------TAAGGGTTTAGTCTTACACACAATGGTAGGCCAGTGATAGT-AAAGTGTAA-GTAATTTGCTATCATATTAACATGTCTAGAGGAAAGTCAGAA--------CTTTTTCTGTTTGTGTT-----GTTGGAGTAC--TT--AAAGATCGC-ATAGGCGCGCCAA-CAA-----------------------------------------------------------------------------------------------------------------------------------------------------------------------------------------------------------------------------------------------------------------------------------------------------------------------------------------------------------------------------------------------------------------------------------------------------------------------------------------------------------------------------------------------------------------------------------------------
>KF530108_HumanNL63_USA_1989-01-05
-----------------------------------------------------------------------------------------------------------------------------------------------------------------------------------------------------------------------------AACTAAACGAAATTT-----TTCTA-GTGCTGTCATTTGT-----TATG-GC--AGTCCTAGTGTAATTGAAATTTCGTCAAGTTTGTAA--ACTGGTTAGGCAAGTGTTGTATTTT-CTGTGTCTAAGCACTGGTGATTCTGTTCA-CTAGTGCATACA-CTGATA-TTTAAG-TGGTGTTCCGTCA-CTGCTTATTGTGGAAGCAACGTTCTGTCGTTGTGGAAACCAATAACTGCTAACCATGTTTTACAATCAAGTGACACTTGCTGTTGCAAGTGATTCGGAAATTTCAGGTTTTGGTTTTGCCATTCCTTCTGTAGCCGTTCGCACTTATAGCGAAGCCGCTGCACAAGGTTTTCAGGCATGCCGTTTTGTTGCTTTTGGCTTACAGGATTGTGTAACCGGTATTAATGATGATGATTATGTCATTGCATTGACTGGTACTAATCAGCTCTGTGCCAAAATTTTACCTTTTTCTGATAGACCCCTTAATTTGCGAGGTTGGCTCATTTTTTCTAACAGCAATTATGTTCTTCAGGACTTTGATGTTGTTTTTGGCCA---TGGTGCAGGAAGTGTGGTTTTTGTG------GATAAGTATATGTGTGGTTTTGATGGTAAACCTGTGTTACCTAAAAACATGTGGGAATTTAGGGATTACTTTAATAATAAT---ACTGATAGTATTATTATTGATGGTGTCACTTATCAACTAGCATGGGATGTTATACGTAAAGACCTTTCTTATGAACAGCAAAATGTTTTAGCCATTGAGAGCATTCATTAC---CTTGGTACTACAGGTCATACTTTGAAGTCTGGTTGCAAACTTACTAATGCCAAGCCGCCTAAATATTCTTCTAAGGTTGTTTTGAGTGGTGAATGGAATGCTGTGTATAGGGCGTTTGGTTCACCATTTATTACAAATGGTATGTCATTGCTAGATATAATTGTTAAACCAGTTTTCTTTAATGCTTTTGTTAAATGCAATTGTGGTTCTGAGAGTTGGAGTGTTGGTGCATGG---GATGGTTACTTATCTTCTTGTTGTGGCACACCTGCTAAGAAACTTTGTGTTGTTCCTGGTAATGTTGTTCCTGGTGATGTGATCATCACCTCAACTGGTG---CTGGTTG------TGGTGTTA---AATACTATGCTGGCTTAGTTGTTAAACATATTACTAACATTACT------------------GGTGTGTCTTTATGGCGTGTTACAGCTGTTCATTCTGATGGAATGTTTGTGGCATCATCTTCTTATGATGCACTCTTGCATAGAAATTCATTAGA---CCCTTTTTGCTTTGATGTTAACACTTTACTTTCTAATCAATTACGTCTAGCTTTTCTTGGTGCTTCTGTTACAGAAGATGTTAAATTTGCTGCTAGCACTGGTGTTATTGACATTAGTGCTGGTATGTTTGGTCTTTACGAT---GACATATTGACAAACAATAAACCTTGGTTTGTACGCAAAGCTTCTGGGCTTTTTGATGCAATCTGGGATGCTTTTGTTGCCGCTATTAAGCTTGTACCAACTACTACTGGTGTTTTGGTTAGGTTTGTTAAGTCTATTGCTTCAACTGTTTTAACTGTCTCTAATGGTGTTATTATTAT---GTGTGCAGATGTTCCAGATGCTTTT-CAATCAGTTTATCGCACATTTACACAAGCTATTTGTGCTGCATTTGATTTTTCTTTAGATGTATTTAAAATTGGTGATGTTAAATTTAAACGACTTGGTGATTATGTTCTTACTGAAAACGCTCTTGTTCGTTTGACTACTGAAGTTGTTCGTGGTGTTCGTGATGCTCGCATAAAGAAAGCCATGTTTACTAAAGTAGTTGTAGGTCCTACAACTGAAGTTAAGTTTTCTGTTATTGAACTTGCCACTGTTAATTTGCGTCTTGTTGATTGTGCACCTGTAGTTTGCCCTAAAGGTAAGATTGTTGTTATTGCTGGACAAGCTTTTTTCTATAGTGGTGGTTTTTATCGTTTTATGGTTGATCCTACAACTGTATTAAATGATCCTGTTTTTACTGGTGATTTATTTTAC---------ACTATTAAGTTTAGTGGTTTTAAGCTTGATGGTTTTAACCATCAGTTTGTTACTGCT---AGTTCTGCTACAGATGCCATTATTGCTGTTGAGCTGTTGTTATTGGATTTT-------------------------------------------------------------------------------------------------------------------------------------------------------------------------------------------------------------------------------------------------------------------------------------------------------------------------------------------------------------------------------------------------------------------------------------------------------------------------------------------------------------------------------------------------------------------------------------------------------------------------------------------------------------------------------------------------------------------------------------------------------------------------------------------------------------------------------------------------------------------------------------------------------------------------------------------------------------------------------------------------------------------------------------------------------------------------------------------------------------------------------------------------------------------------------------------------------------------------------------------------------------------------------------------------------------------------------------------------------------------------------------------------------------------------------------------------------------------------------------------------------------------------------------------------------------------------------------------------------------------------------------------------------------------------------------------------------------------------------------------------------------------------------------------------------------------------------------------------------------------------------------------------------------------------------------------------------------------------------------------------------------------------------------------------------------------------------------------------------------------------------------------------------------------------------------------------------------------------------------------------------------------------------------------------------------------------------------------------------------------------------------------------------------------------------------------------------------------------------------------------------------------------------------------------------------------------------------------------------------------------------------------------------------------------------------------------------------------------------------------------------------------------------------------------------------------------------------------------------------------------------------------------------------------------------------------------------------------------------------------------------------------------------------------------------------------------------------------------------------------------------------------------------------------------------------------------------------------------------------------------------------------------------------------------------------------------------------------------------------------------------------------------------------------------------------------------------------------------------------------------------------------------------------------------------------------------------------------------------------------------------------------------------------------------------------------------------------------------------------------------------------------------------------------------------------------------------------------------------------------------------------------------------------------------------------------------------------------------------------------------------------------------------------------------------------------------------------------------------------------------------------------------------------------------------------------------------------------------------------------------------------------------------------------------------------------------------------------------------------------------------------------------------------------------------------------------------------------------------------------------------------------------------------------------------------------------------------------------------------------------------------------------------------------------------------------------------------------------------------------------------------------------------------------------------------------------------------------------------------------------------------------------------------------------------------------------------------------------------------------------------------------------------------------------------------------------------------------------------------------------------------------------------------------------------------------------------------------------------------------------------------------------------------------------------------------------------------------------------------------------------------------------------------------------------------------------------------------------------------------------------------------------------------------------------------------------------------------------------------------------------------------------------------------------------------------------------------------------------------------------------------------------------------------------------------------------------------------------------------------------------------------------------------------------------------------------------------------------------------------------------------------------------------------------------------------------------------------------------------------------------------------------------------------------------------------------------------------------------------------------------------------------------------------------------------------------------------------------------------------------------------------------------------------------------------------------------------------------------------------------------------------------------------------------------------------------------------------------------------------------------------------------------------------------------------------------------------------------------------------------------------------------------------------------------------------------------------------------------------------------------------------------------------------------------------------------------------------------------------------------------------------------------------------------------------------------------------------------------------------------------------------------------------------------------------------------------------------------------------------------------------------------------------------------------------------------------------------------------------------------------------------------------------------------------------------------------------------------------------------------------------------------------------------------------------------------------------------------------------------------------------------------------------------------------------------------------------------------------------------------------------------------------------------------------------------------------------------------------------------------------------------------------------------------------------------------------------------------------------------------------------------------------------------------------------------------------------------------------------------------------------------------------------------------------------------------------------------------------------------------------------------------------------------------------------------------------------------------------------------------------------------------------------------------------------------------------------------------------------------------------------------------------------------------------------------------------------------------------------------------------------------------------------------------------------------------------------------------------------------------------------------------------------------------------------------------------------------------------------------------------------------------------------------------------------------------------------------------------------------------------------------------------------------------------------------------------------------------------------------------------------------------------------------------------------------------------------------------------------------------------------------------------------------------------------------------------------------------------------------------------------------------------------------------------------------------------------------------------------------------------------------------------------------------------------------------------------------------------------------------------------------------------------------------GATAAACCCTGTGATACTTACACCTATATTTTGTCTACTTTTGTTTTTGTCATTAGTTTTAACTATGTTTCTTAAACATAAGTTTTTGTTTTTGCAAGTATTTTTATTACCTACTGTTATTGCAACTGCTTTATATAATTGTGTTTTGGATTATTACATAGTAAAATTTTTGGCTGACCATTTTAACTATAATGTTTCAGTATTACAAATGGATGTTCAGGGTTTAGTTAATGTTTTAGTCTGTTTATTTGTTGTATTTTTAC---------ACACATGGCGCTTTTCTAAAGAAC------GTTTCACACATTGGTTTACATATGTGTGTTCTCTTATAGCAGTTGCTTACACTTATTTTTATAGTGGTGACTTTTTGAGTTTGCTTGTTATGTTTTTATGTGCTATATCTAGTGATTGGTACATTGGTGCCATTGTTTTTAGGTTGTCACGTTTGATTATATTTTTTTCACCTGAAAGTGTATTTAGTGTTTTTGGTGATGTGAAACTCACTTTAGTTGTTTATTTAATTTGTGGTTATTTAGTTTGTACTTATTGGGGCATTTTGTATTGGTTCAATAGGTTTTTTAAATGTACTATGGGTGTTTATGATTTTAAGGTGAGTGCTGCTGAATTTAAATACATGGTTGCTAATGGACTTCATGCACCACATGGACCTTTTGATGCACTTTGGTTATCATTCAAATTACTTGGTATTGGTGGTGACCGTTGTATAAAAATTTCAACTGTCCAATCCAAACTGACTGATTTGAAGTGTACTAATGTTGTGTTATTGGGTTGTTTGTCTAGTATGAACATTGCAGCTAATTCTAGTGAATGGGCTTATTGTGTTGATTTACACAATAAGATTAATCTTTGTGATGACCCAGAAAAAGCTCAAGGTATGTTGTTAGCACTCCTTGCGTTCTTTCTAAGTAAACATAGTGATTTTGGTCTTGATGGCCTTATTGATTCTTATTTTGATAATAGTAGCACCCTTCAGAGTGTTGCTTCATCATTTGTTAGTATGCCATCATATATTGCTTATGAAAATGCTAGACAAGCTTATGAGGATGCTATTGCTAATGGATCTTCTTCTCAACTTATTAAACAATTGAAGCGTGCCATGAATATCGCAAAGTCTGAATTTGATCATGAGATATCTGTTCAGAAGAAAATTAATAGAATGGCTGAACAAGCTGCTACTCAGATGTATAAAGAAGCACGCTCTGTTAATAGAAAATCTAAAGTTATTAGTGCTATGCACTCTTTACTTTTTGGAATGTTAAGACGTTTGGATATGTCTAGTGTTGAAACTGTTTTGAATTTAGCACGTGATGGTGTTGTGCCATTGTCAGTTATACCCGCAACTTCAGCTTCCAAACTAACTATTGTTAGTCCAGATCTTGAATCTTATTCTAAGATTGTTTGTGATGGTTCTGTTCATTATGCTGGAGTTGTTTGGACACTTAATGATGTTAAAGACAATGATGGTAGACCTGTTCATGTTAAAGAGATTACAAGGGAGAATGTTGAAACTTTGACATGGCCTCTTATCCTTAATTGTGAACGTGTTGTTAAACTTCAAAATAATGAAATTATGCCTGGTAAACTTAAGCAAAAACCTATGAAAGCTGAGGGTGATGGTGGTGTTTTAGGTGATGGTAATGCCTTGTATAATACTGAGGGTGGTAAAACTTTTATGTACGCTTATATTTCTAATAAAGCTGACCTTAAATTTGTTAAGTGGGAGTATGAGGGTGGTTGCAACACAATCGAGTTGGACTCTCCTTGTCGATTTATGGTC---GAAACACCTAATGGTCCTCAAGTGAAGTATTTGTATTTTGTTAAAAATTTAAATACCTTACGTAGAGGTGCCGTTCTTGGTTTTATAGGTGCCACAATTCGTCTACAAGCTGGTAAACAAACTGAATTGGCTGTTAATTCTGGACTTTTAACTGCTTGTGCTTTTTCTGTTGATCCAGCAACCACTTACTTGGAAGCTGTTAAACATGGTGCAAAACCTGTAAGTAATTGTATTAAGATGTTATCTAATGGTGCTGGTAATGGTCAAGCTATAACAACTAGTGTAGATGCTAACACCAATCAAGATTCTTATGGTGGAGCGTCTATTTGTTTGTATTGTCGGGCCCACGTTCCTCACCCTAGTATGGATGGTTACTGTAAGTTTAAGGGTAAATGTGTTCAGGTTCCTATTGGTTGTTTGGATCCTATCAGGTTTTGTTTAGAAAATAATGTGTGTAATGTTTGTGGTTGTTGGTTGGGACACGGGTGTGCTTGTGACCGTACAA------CTATTCAAAGTG---TTGACATTTCTTATTTAAACGAGCAAGGGGTTCTAGTGCAGCTCGACTAGAACCCTGTAATGGCACGGACATCGATAAGTGTGTTCGTGCTTTTGACATTTATAATAAAAATGTTTCATTCTTGGGTAAGTGTTTGAAGATGAACTGTGTTCGTTTTAAAAACGCTGATCTTAAGGATGGTTATTTTGTTATAAAGAGGTGTACTAAGTCGGTTATGGAACACGAGCAATCCATGTATAACCTACTTAACTTTTCTGGTGCTTTGGCTGAGCATGATTTCTTTACTTGGAAAGATGGCAGAGTCATTTATGGTAATGTTAGTAGACATAATCTTACTAAATATACTATGATGGACTTGGTCTATGCTATGCGTAACTTTGATGAACAAAATTGTGATGTTCTAAAAGAAGTATTAGTTTTAACTGGTTGTTGTGACAATTCTTATTTTGATAGTAAGGGTTGGTATGACCCAGTTGAAAATGAAGATATACATAGAGTTTATGCATCTCTTGGCAAAATTGTAGCTAGAGCTATGCTTAAATGCGTCGCTCTATGTGATGCGATGGTTGCTAAAGGTGTTGTTGGTGTTTTAACATTAGATAACCAAGATCTTAATGGTAACTTTTATGATTTTGGTGATTTTGTTGTTAGCTTACCTAATATGGGTGTTCCCTGTTGTACATCATATTATTCTTATATGATGCCTATTATGGGTTTAACTAATTGTTTAGCTAGTGAGTGTTTTGTCAAGAGTGATATTTTTGGTAGTGATTTTAAAACTTTTGATTTGCTTAAGTATGATTTTACTGAACATAAAGAAAATTTATTCAATAAGTACTTTAAGCATTGGAGTTTTGATTATCATCCTAATTGTAGTGACTGTTATGATGATATGTGTGTTATACATTGTGCTAATTTTAATACACTATTTGCCACAACTATACCAGGTACTGCTTTTGGTCCACTATGTCGTAAAGTTTTTATAGATGGTGTTCCACTTGTTACAACTGCTGGTTATCATTTTAAGCAATTAGGTTTGGTTTGGAATAAAGATGTTAACACACACTCAGTTAGGTTGACAATCACTGAACTTTTGCAATTTGTTACCGACCCTTCCTTGATAATAGCTTCTTCCCCAGCACTCGTCGACCAACGCACTATTTGTTTTTCTGTTGCAGCATTGAGTACTGGTTTGACAAATCAAGTTGTTAAGCCAGGTCATTTTAATGAAGAGTTTTATAACTTTCTTCGTTTAAGAGGTTTCTTTGATGAAGGTTCTGAACTTACATTAAAACATTTCTTCTTCGCACAGAATGGTGATGCTGCTGTTAAAGATTTTGACTTTTACCGTTATAATAAGCCTACCATTTTAGATATTTGTCAAGCTAGAGTTACATATAAGATAGTCTCTCGTTATTTTGACATTTATGAAGGTGGCTGTATTAAGGCATGTGAAGTTGTTGTAACAAATCTTAATAAGAGTGCTGGTTGGCCATTAAATAAGTTTGGTAAAGCTAGTTTGTACTACGAATCTATATCTTATGAAGAACAGGATGCTTTGTTTGCTTTGACAAAGCGTAATGTCCTCCCTACTATGACACAGCTGAACCTTAAGTATGCTATTAGTGGTAAAGAACGTGCTAGAACTGTTGGTGGTGTTTCTTTGTTGTCCACAATGACCACAAGACAATACCATCAAAAACATCTTAAATCCATTGTTAATACACGCAATGCCACTGTTGTTATTGGTACTACCAAATTTTATGGTGGTTGGAATAATATGTTGCGTACTTTAATCGATGGTGTTGAAAACCCTATGCTCATGGGTTGGGATTATCCCAAATGTGATAGAGCTTTGCCTAACATGATACGTATGATTTCAGCCATGGTGTTGGGTTCTAAGCATGTTAATTGTTGTACTGCAACAGATAGGTTTTATAGGCTTGGTAATGAGTTGGCACAAGTTTTAACAGAAGTTGTTTATTCTAATGGTGGTTTTTATTTTAAGCCAGGTGGTACGACTTCTGGTGACGCTAGTACAGCTTATGCTAATTCTATTTTTAACATTTTTCAAGCCGTGAGTTCTAACATTAACAGGTTGCTTAGTGTCCCATCAGATTCATGTAATAATGTTAATGTTAGGGATTTACAACGACGTCTGTATGATAATTGCTATAGGTTAACTAGTGTTGAAGAGTCATTCATTGATGATTATTATGGTTATCTTAGGAAACATTTTTC-AATGATGATTCTCTCTGATGACGGTGTTGTCTGTTACAACAAGGATTATGCTGAGTTAGGTTATATAGCAGACATTAGTGCTTTTAAAGCCACTTTGTATTATCAGAATAATGTCTTTATGAGTACTTCTAAATGTTGGGTTGAAGAAGATTTAACTAAGGGACCACATGAGTTTTGTTCCCAGCATACTATGCAAATAGTTGACAAAGATGGTACCTATTATTTGCCTTACCCAGATCCTAGTAGGATCTTGTCAGCTGGTGTTTTTGTTGATGATGTTGTTAAGACAGATGCTGTTGTTTTGTTAGAACGTTATGTGTCTTTAGCTATTGATGCATACCCTCTTTCAAAACACCCTAATTCTGAATATCGTAAGGTTTTTTACGTATTACTTGATTGGGTTAAGCATCTTAACAAAAATTTGAATGAGGGTGTTCTTGAATCTTTTTCTGTTACACTTCTTGATAATCAAGAAGATAAGTTTTGGTGTGAAGATTTTTATGCTAGTATGTATGAAAATTCTACAATATTGCAAGCTGCTGGCTTATGTGTTGTTTGTGGTTCACAAACTGTTCTTCGTTGTGGTGATTGTCTGCGTAAGCCTATGTTGTGCACTAAATGTGCATATGATCATGTATTTGGTACCGACCACAAGTTTATTTTGGCTATAACACCGTATGTATGTAATGCATCAGGTTGTGGTGTTAGTGATGTTAAAAAATTGTATCTTGGTGGTTTGAATTACTATTGTACAAATCATAAACCACAGTTGTCTTTTCCATTATGTTCAGCTGGTAATATATTTGGTTTATATAAAAATTCAGCAACTGGTTCCTTAGATGTTGAAGTTTTTAATAGGCTTGCAACGTCTGATTGGACTGATGTTAGGGACTATAAACTTGCTAATGATGTTAAAGATACACTTAGACTTTTTGCGGCTGAAACTATTAAAGCTAAAGAAGAGAGTGTTAAGTCTTCTTATGCTTTTGCAACTCTTAAAGAGGTTGTTGGACCTAAAGAATTGCTTCTTAGTTGGGAAAGTGGTAAAGTTAAACCACCTTTGAATCGTAATTCTGTTTTCACCTGTTTTCAAATAAGTAAGGACTCAAAATTCCAAATAGGTGAGTTCATCTTTGAGAAGGTTGAATATGGTTCTGATACTGTTACGTATAAGTCTACTGTAACTACTAAGTTAGTTCCTGGTATGATTTTTGTCTTAACATCTCACAATGTCCAACCTTTACGTGCACCAACTATTGCAAACCAAGAGAAGTATTCTAGCATTTATAAATTGCACCCTGCTTTTAATGTCAGTGATGCATATGCTAATTTGGTTCCATATTACCAACTTATTGGTAAACAAAAGATAACTACAATACAGGGTCCTCCTGGTAGTGGTAAGTCACATTGTTCCATTGGACTTGGATTGTACTATCCAGGTGCGCGTATTGTTTTTGTTGCTTGTGCCCATGCTGCTGTTGATTCCTTATGTGCAAAAGCTATGACTGTTTATAGCATTGATAAGTGTACTAGGATTATACCTGCAAGAGCTCGGGTTGAGTGTTATAGTGGCTTTAAACCAAATAACACTAGTGCACAATACATATTTAGCACTGTTAATGCATTACCTGAGTGTAATGCTGATATTGTTGTTGTAGATGAAGTTTCAATGTGTACAAATTATGACCTTTCTGTTATTAATCAGCGTTTATCATATAAACATATTGTTTATGTTGGTGATCCACAACAACTTCCTGCACCTAGAGTAATGATTACTAAAGGTGTTATGGAGCCTATCGATTATAACGTTGTTACTCAACGTATGTGTGCTATAGGCCCTGATGTTTTTCTTCATAAATGTTATAGATGTCCTGCTGAAATAGTTAATACAGTTTCTGAACTTGTTTATGAGAACAAGTTTGTCCCTGTTAAACCTGCTAGTAAACAGTGTTTTAAAGTCTTTTTTAAGGGTAATGTACAGGTTGACAATGGCTCTAGTATTAACAGAAAGCAGCTTGAAATAGTTAAGCTGTTTTTAGTTAAAAATCCAAGTTGGAGTAAGGCTGTGTTTATTTCTCCTTATAATAGTCAGAATTATGTTGCTAGTAGATTTTTAGGACTTCAAATTCAAACTGTTGATTCTTCTCAAGGTAGTGAGTATGATTATGTAATCTATGCACAAACTTCTGACACTGCACATGCTTGCAATGTAAACCGTTTTAATGTTGCTATAACACGTGCTAAGAAGGGTATATTTTGTGTAATGTGTGATAAAACTTTGTTTGATTCACTTAAGTTTTTTGAGATTAAACATGCAGATTTACACTC---TAGCCAGGTTTGTGGCTTGTTTAAAAATTGTACACGCACCCCTCT---TAATTTACCACCAACTCATGCACACACTTTCTTGTCGTTGTCAGATCAGTTTAAGACTACAGGTGATTTAGCTGTTCAAATAGGTTCAAATAATGTTTGTACTTATGAACATGTTATATCATTTATGGGTTTTAGGTTTGATATTAGTATTCCTGGTAGTCATAGTTTGTTTTGTACACGTGACTTTGCTATTCGTAATGTGCGTGGTTGGTTGGGTATGGATGTTGAAAGTGCTCATGTTTGTGGCGATAACATAGGTACTAATGTTCCTTTACAGGTTGGTTTTTCAAATGGTGTTAATTTTGTTGTGCAAACTGAAGGTTGTGTTTCTACCAATTTTGGTGATGTTATTAAACCTGTTTGTGCAAAATCTCCACCAGGTGAACAATTTAGACACCTTGTTCCTCTTTT---ACGTAAAGGACAACCTTGGTTAATTGTTCGTAGACGCATTGTGCAAATGATATCTGATTATTTGTCCAATTTGTCTGACATTCTTGTCTTTGTTTTGTGGGCAGGTAGTTTGGAATTAACTACAATGCGTTACTTTGTAAAAATAGGGCCAATTAAATATTGTTATTGTGGTAATTCTGCCACTTGTTATAATTCAGTTAGTAATGAATATTGTTGTTTTAAACATGCATTGGGTTGTGATTATGTTTACAATCCGTATGCTTTTGATATACAACAGTGGGGTTATGTTGGTTCCTTGAGCCAGAACCACCACACATTCTGTAACATTCATAGAAACGAGCATGATGCTTCTGGTGATGCTGTTATGACACGTTGTTTGGCAGTACATGATTGTTTTGTCAAAAATGTTGATTGGACTGTAACATACCCCTTTATTGCAAATGAGAAATTTATCAATGGCTGTGGGCGTAATGTCCAGGGACATGTTGTTCGTGCAGCCTTGAAATTGTATAAACCTAGTGTTATTCATGATATTGGTAATCCTAAAGGTGTACGTTGTGCTGTTACTGATGCCAAATGGTACTG-TTATGACAAGCAACCTGTTAATAGTAATGTCAAGTTGTTGGATTATGATTATGCAACCCATGGTCAACTTGATGGTCTTTGTTTATTCTGGAATTGTAATGTTGATATGTATCCAGAATTTTCAATTGTGTGTCGTTTTGACACACGTACTCGTTCTGTTTTTAATTTAGAAGGTGTTAATGGTGGTTCTCTTTATGTTAACAAACATGCGTTTCATACACCAGCATATGATAAACGTGCTTTTGTTAAATTAAAACCTATGCCCTTTTTTTACTTTGATGACAGTGATTGTGATGTTGTGCAAGAACAAGTTAATTATGTACCCCTTCGCGCTAGTAGTTGTGTTACCCGTTGTAATATAGGTGGTGCTGTTTGTTCAAAACATGCAAATTTGTATCAAAAATATGTTGAGGCATATAATACATTTACACAGGCTGGTTTTAATATTTGGGTACCACATAGTTTTGATGTTTATAATTTGTGGCAAATTTTTATTGAAACTAATTTACAAAGTCTTGAAAATATAGCATTTAATGTTGTAAAAAAAGGGTGTTTTACTGGTGTTGATGGTGAGTTACCTGTTGCAGTTGTTAACGACAAAGTCTTTGTTCGCTATGGCGATGTTGACAACTTGGTTTTTACAAATAAAACAACATTGCCTACTAATGTTGCTTTTGAATTGTTTGCAAAACGAAAAATGGGTTTAACACCACCATTGTCTATTCTCAAAAATCTTGGTGTTGTTGCTACATATAAATTTGTTTTATGGGATTATGAAGCTGAAAGACCTTTTACCTCATATACCAAGAGTGTATGTAAATACACTGATTTTAATGAGGATGTTTGTGTTTGTTTTGACAATAGTATTCAGGGTTCGTATGAGCGTTTTACGCTTACTACGAATGCTGTTTTATTTTCTACTGTTGCCAT------------TAAAAATTTAACACCTATAAAGTTGAATTTTGGTATGTTGAATGGTATGCCAGTTTCTTCTATTAAGAGTGATAAAGGTGTTGAAAAATTAGTTAATTGGTACATATATGTTCGTAAAAATGGTCAATTTCAAGATCACTATGATGGTTTTTACACTCAAGGTAGGAATTTATCAGACTTTACACCAAGAAGTGATATGGAGTATGATTTTCTTAACATGGATATGGGTGTTTTTATTAATAAATATGGTCTTGAGGATTTTAATTTTGAACATGTTGTATATGGTGATGTTTCAAAAACTACATTAGGAGGTCTTCATTTGTTGATATCACAGTTTAGGCTTAGTAAAATGGGTGTTTTGAAAGCTGATGATTTTGTCACTGCTTCTGACACAACTTTGAGGTGCTGTACTGTTACTTATCTTAATGAACTTAGTTCAAAAGTTGTTTGTACTTATATGGACTTGTTGTTGGACGACTTTGTTACTATACTAAAGAGTTTAGATCTTGGTGTAATATCTAAAGTTCATGAAGTTATTATAGATAATAAACCTTATAGGTGGATGTTGTGGTGTAAAGATAACCACTTGTCCACTTTTTATCCACAGTTGCAGTCTGCTGAATGGAAGTGTGGTTATGCTATGCCACAAATTTATAAGCTTCAGCGTATGTGTTTGGAACCTTGTAATTTATATAATTATGGTGCTGGTATTAAGTTGCCTAGTGGTATAATGTTAAATGTTGTTAAATACACTCAGCTTTGTCAATACCTAAATAGCACTACAATGTGCGTACCTCATAATATGCGTGTTTTGCACTATGGTGCTGGTTCTGACAAAGGTGTGGCACCTGGTACAACTGTTTTAAAACGTTGGCTACCACCTGATGCAATAATCATTGATAATGATATCAATGATTATGTTAGTGATGCAGATTTTAGCATTACAGGTGATTGTGCTACTGTTTACCTTGAAGATAAGTTTGACTTACTTATTTCTGATATGTATGATGGTAGAATTAAATTCTGTGATGGTGAAAACGTCTCTAAAGATGGGTTTTTTACTTATCTTAATGGTGTTATTAGAGAAAAATTAGCTATTGGTGGTAGTGTTGCCATTAAGATTACAGAATATAGTTGGAATAAGTATCTTTATGAATTAATACAAAAATTTGCTTTTTGGACTTTGTTTTGCACGTCTGTTAATACATCCTCTTCAGAAGCTTTTCTTATTGGTATTAATTATTTAGGTGACTTTATTCAAGGTCCTTTTATAGCTGGTAACACTGTTCATGCTAATTATATATTTTGGCGTAATTCTACTATTATGTCTTTGTCATACAATTCAGTTTTAGATTTAAGTAAGTTTGAATGTAAACATAAGGCCACTGTTGTTGTTACACTTAAAGATAGTGATGTAAATGATATGGTTTTGAGTTTGATCAAGAGTGGTAGGTTGTTGTTACGCAATAATGGTTGT---TTTGGTGGTTTTAGTAATCATTTAGT---CTCAACTA---AATGAAACTTTTC------------TTGAT------TTTGCT---------TGTTTTGCCCCTGGCC-------------------------------------------------------------------------------------------------TCTTGCTT-----------------TT---CCACATGTAATA----GTAA------TGCTAATATCTCT----------AT---------------------------------------------------------------------------------------------------------------------------------------------------------------------------------------------------------------------------------------------------------------------------------------------------------------------------------------------------------------------------------------------------------------------------------------------------------------------------------------------------------------------------------------------------------------------GTTACAATTAGGTG-----TTCCTGACAATTCTTC---AACTATTGTTACGGGTTTATTGCC----------------------AACTCATTGGATTTGTGCTAA---------------------------------------------TCAGAG----------TACATCTGTTTACTCAGCC-AAAGGTTTCTTTTA-----------------------------TATTGAT------GTTGGTAATCACCGTA---------GTGCTTTTGCGCTCCATACTGGTTATTATGA------------------TGCT------AATCAGTATTATATTTATGTTACTAATGAAA---------TAGGCTTAAATGCTTCTG---TTACTCTTAAGATTTGTAAG------TT---TA-----------GAAACACTACTTTTG---------------------------------------ATTTTTTAAGTAATGCTTC----------TAGT------------------TCTTTTGACTGTATAGTTAATTTGTTATTT---------ACAGAACAGTTAG------------GTGCG----CCTTTGGGCATAACTATAT-----------CTGGTGAAACTG-----TACGTCTGCATTTATATAATGTAACTCGTACTTTTTATGTGCCAGCAGCTTATA----------------AACTTACTAAACTTAGTGTTAAATGTTACTTTAATTATTC------CTGTGTTTTTAGTGTTGTCAACGCCACCGT------TACTGTCAATGTCACCACAC---ATAATGGCCGTGTAGTTAACTACACTGTT---TG-----TGATGATTGT--------AATGGTTATACTGATAACATATTTTCTGTTCAACAGGATGGCCGCATTCCTAATGGTTTCCCTTTTAATAATTGGTTTTTGTTAACTAATGGTTCCACACTAGTGGATGGAGTCTCTAGACTTTATCAACCACTCCGTTTAACTTGTTTATGGCCTGTACCTGGTCTTAAATCTTCAACTGGTTTTGTTTATTTTAATGC-CAC---TGGTT---------------CTGATGTTAATTGTAACGGCTACCA------ACATAATTCTG-TTGCTGATGTTATGCGTTACAATCTTAACTTCAGTGCTAATTCT--------------------------------------------------------------------------------------------------------------------------------------------------------------------------------------------------------------------------------------------------------------------------------------------------------------------------------------------------------------------------------------------------CTGCTAGTGCCACAGATTTTTGGACGGTTGCATTTGCTACTTTTGTTGATGTTTTGGTTAATGTTAGTGCAACTAACATTCAAAACTTACTTTATTGTGATTCTCCATTTGAAAAGTTGCAGTGTGAGCACTTGCAGTTTGGGTTGCAAGATGGTTTTTATTCTGCAAATTT--------TCTTGATGATAATGTTTTGCCTGAGACTTATGTTGCACTCCCCATTTATTATCAACATACGGACATAA------ATTTTACTGCAACT------GCATCTTTTGGTGGTT--------------------------------------CTTGT---------------------TATGTTTGTAAACCACGCCAGGTTAATATATCTCTTAATGGTAACACT---------------------TCAGTGTGTGTTA-----GAACATCTCATTTTTCAATTAGGTATA------TTTATAACCGCGTTAAGAGTGGTTCACCAGGTGACTCTTCATGGC----------ACATTTATTTAAA------GAGTGGCACTTGTCCATTTTCTTTTTCTAAGTTAAATAATTTTCAAAAGTTTAAGACTATTTGTTTCTCAACCGTC---GAAGTGCCTGGTAGTTGTAATTTTCCACTTGAAGCCACCTGGCATTACACTTCTTA------------------TACTATTG---------------TTGGTGCTTTGTATGTTACTTGGTCTGAAGGTAATTCTATTACTGGTGTACCT---------TATCCTGTCTCTGGTATTCGTGAGTTTAGTAATTTAGTTTTAAATAATTGTACCAAATATAATATTTATGATTATGTTGGTACTGGAATTATACGTTCTTCAAACCAGTCACTTGCTGGTGGTATTACATATGTTTCTAACTCTGGTAATTTACTTGGTTTTAAAAATGTTTCCACTGGTAACATTTTTATTGTGACACCATGTAACCAACCAGATCAAGTAGCTGTTTATCAACAAAGCATTATTGGTGCCATGACCGCTGTTAATGAGTCTAGA--TATGGC------TTGCAAAACTTACTACAGTTACCTAACTTTTATTATGTTAGTAATG------GTGGTAACAAT------------------TGCACTACAGCTGTTATGACTTATTCTAATTTTGGTATTTGTGCTGATGGTTCTTTAATTCCTGTTCGTCCACGTAATTCTAGTGATAATGGTATTTCAGCCATAATCACTGCTAATTTATCTATTCCCTCTAACTGGACTACTTCAGTTCAAGTTGAGTATCTCCAAATTACTAGTACTCCAATAGTTGTTGATTGTGCTACTTATGTGTGTAATGGTAACCCTCGCTGTAAGAATCTACTTAAGCAGTATACTTCTGCTTGTAAAACTATTGAAGATGCCTTACGACTTAGTGCTCATTTGGAAACTAATGATGTTAGTAGTATGCTAACTTTCGATAGCAATGCTTTTAGTTTGGC---------TAATGTTACTAGTTT------TGGAGATTATAACCTTTCTAGTGTTTTACCTCAGAGAAACATTCATTCAAGCCGTATAG------------CAGGACGTAGTGCTTTGGAAGATTTGTTGTTTAGCAAAGTTGTTACATCTGGTTTGGGTACTGTTGATGTTGACTATAAGTCTTGTAC-------TAAAGGTCTTTCT---------ATTGCTGACCTTGCTTGTGCTCAGTACTACAATGGTATAATGGTTTTGCCAGGTGTTGCTGATGCTGAACGTATGGCCATGTACACAGGTTCTCTTATAGGTGGCATGGTGCTCGGAGGTCTTACATCA---GCAGCCGCCATACCTTTTTCTTTGGCACTGCAAGCACGACTTAACTATGTTGCTTTACAAACTGATGTGCTTCAAGAAAATCAGAAAATTTTGGCTGCATCATTTAATAAGGCTATTAATAATATTGTTGCTTCTTTTAGTAGCGTTAATGATGCTATTACACAAACTGCAGAGGCTATACATACTGTTACTATTGCACTTAATAAGATTCAGGATGTTGTTAATCAACAGGGTAGTGCTCTTAACCATCTCACTTCACAATTGAGACATAATTTTCAGGCCATTTCTAATTCAATTCAGGCTATTTATGACCGGCTTGATTCAATTCAAGCCGATCAACAAGTTGACAGATTAATTACTGGACGGCTTGCAGCTTTGAATGCATTTGTTTCCCAAGTTTTGAATAAATATACTGAAGTTCGTGGTTCCAGACGCTTAGCACAGCAGAAGATTAATGAATGTGTCAAGTCACAATCTAATAGATATGGTTTTTGTGGC---AATGGCACTCACATCTTTTCAATCGTCAACTCAGCTCCAGATGGTTTGCTTTTTCTTCATACTGTTTTGCTGCCAACTGATTACAAGAATGTAAAGGCGTGGTCTGGTATCTGTGTTGATGGCATTTATGGCTATGTTCTGCGTCAACCTAACTTGGTTCTTTATTCTGATAATGGT---------------------GTCTTTCGTGTAACTTCCAGGGTCATGTTTCAACCTCGCTTACCTGTTTTGTCTGATTTTGTGCAAATATATAATTGTAATGTTACTTTTGTTAACATATCTCGTGTCGAGTTACATACTGTCATACCTGACTACGTTGATGTTAATAAAACATTACAAGAGTTTGCACAAAACTTACCAAAGTATGTTA---------AGCCTAATTTTGACTTGACTCCTTTTAATTTAACATATCTTAATTTGAGTTCTGAGTTGAAGCAACTCGAAGCTAAAACTGCTAGTCTTTTTCAAACTACTGTTGAATTACAAGGTCTTATTGATCAGATTAACAGTACATATGTTGATTTGAAGTTGCTTAATAGGTTTGAAAATTATATCAAATGGCCTTGGTGGGTTTGGCTCATTATTTCTGTTGTTTTTGTTGTATTGTTGAGTCTTCTTGTGTTTTGTTGTCTTTCTACAGGTTGTTGTGGTTGTTGCAATTGTTTAACTTCATCAATGCGAGGCTGTTGTGATTGTGGTTCAACTAAACTTCCTTATTACGAA---TTTGAAAAGGTCCACGTTCAATA-----------------------ATGCCTTTCGGTGGCCTATTTCAACTTACTCTTGAAAGTACTATTAATAAGAGTGTGGCTAATCTCAAATTACCA----CCTCATGATGTTACTGTCTTGCG---------TGACAATCTTAAACCTGTTACTACACTTAGTACTATCACTGCTTATTTGTTAGTTAGTTTGTTTGTCACTTATTTTGC-TTTATTCAAACCTCTTACTGCTAGAGGTCGTGTTGCTTGTTTTGTTTTAAAACTATTGACACTATTTGTCTATGTGCCTTTATTGGTTCTTTTTGGTATGTATCTTGACAGTTTTATAA---TTTTTTCTACGCTGTTGTTTCGATTCATACATGTTGGCTATTATGCCTATCTCTATAAAAATTTTTCATTTGTTTTGTTCAATGTTACTAAACTATGCTTCGTTTCAGGCAAGTGTTGGTATCTTGAACAATCATTTTATGAAAATCGTTTT--GCTGCTATTTATGGTGGTGACCACTATGTCGTTTTAGGTGGTGAAACTATTACTTTTGTTTCTTTTGATGACCTTTATGTTGCTATTAGAGGTTCTTGTGAAAAGAACCTACAACTTATGCGTAAGGTTGACTTGTATAATGGTGCTGTCATTTACATTTTTGCCGAAGAGCCTGTTGTTGGTATAGTC---------TAC---TCTTCT------------------------CAACTATACGAAGATGT------------------------------------------------------------------------------------------------------------------------------------------------------------------------------------------------------------------------------------------------------------------------------------------------------------------------------------------------------------------------------------------------------------------------------------------------------------------------------------------------------------------------------------------------------------------------------------------------------------------------------------------------------------------------------------------------------------------------------------------------------------------------------------------------------------------------------------------------TCCTTCGATTAATTGATGACAATGGCATTGTCCTCAATTCCATTTTATGGCTCCTTGTTATGATATTTTTCTTTGTGTTGGCAATGACCTTTATTAAACTGATTCAATTGTGTTTTACTTGTCATTATTTTTTTAGTAGGACATTATATCAACCAGTTTATAAAATTTTTCTTGCTTACCAAGATTATATGCAAATAGCACCTGTTCCAGCTGAAGTACTAAATGTCTAAACTAAACG----------------ATGTCTAAT------------------------------------------------AGTAGTGTG---------------------------------------CCTC---TTTCAGAGG-TTTATGTCCATTTACGTAACTGGAACTTTAGTTGGAATTTAATTCTAACGCTTTTTATAGTTGTGTTGCAGTATGGGCATTATAAGTATAGCAGACTTCTTTATGGTTTAAAGATGTCTGTTTTATGGTGTTTATGGCCACTTGTTCTAGCTTTGTCTATTTTTGACTGTTTTGTCAATTTTAATGTGGACTGGGTCTTTTTTGGTTTTAGTATTCTTATGTCTATTATTACACTTTGTTTATGGGTTATGTATTTTGTTAATAGTTTCAGACTTTGGCGCCGTGTTAAAACTTTTTGGGCTTTTAATCCTGAAACTAATGCAATCATCTCTCTCCAGGTTTACGGACATAATTATTACTTACCGGTGATGGCTGCACCTACAGGTGTTACATTAACACTTCTTAGTGGTGTACTTCTTGTTGATGGCCATAAGATTGCTACTCGTGTTCAAGTGGGTCAGTTGCCTAAATATGTAATAGTTGCTACACCTAGTACCACAATTGTTTGTGACCGTGTTGGTCGCTCTGTTAATGAAACAAGCCAGACTGGTTGGGCATTCTACGTCCGTGCTAAACATGGTGATTTTTCTGGTGTTGCCTCTCAGGAGGGTGTTTTGTCAGAAAGAGAGAAGTTGCTTCATTTAATCTAAACTAAACAA--------------------------------------AATGGCTAG------------TGTAAATTGGGCCGAT---G------------------------ACAGAGCTGCTA---GGAAGAAATTTCCTCCTCCTTCATTTTACATGCCTCTTTTGGTTAGTTCTGATAAGGCACCATATAGGGTCATTCCCAGGAATCTTGTCCCTATTGG------TAAGGGTAATAAAGATGAGCAGATTGGTTATTGGAATGTTCAAGAGCGTTGGCGTATGCGCAGGGGGCAACGTGTTGATTTGCCTCCTAAAGTTCATTTTTATTACCTAGGTACTGGACCTCATAAGGACCTTAAATTCAGACAACGTTCTGATGGTGTTGTTTGGGTTGCTAAGGAAGGTGCTAAAACTGTTAATACCAGTCTTGGTAATCGCAAACGTAATCAGAAACCTTTGGAACCAAAGTTCTCTATTGCTTTGCCTCCAGAGCTCTCTGTTGTTGAGT------------------TTGAGGATCGCTCTAATAACTCATCTCGTGCTAGC------------------AGTCGTTCTTCAACTC------------------------GTAACAACTCACGAGACTCTTCTCGTAGC--ACT---------------TCAAGACAAC----------------------------------------------------AGTCTCGCACTCGT--------------------------------------------TCTGATTCTAACCAGTCTTCTTC----------AGATCTTGTTGCTGCTGTTACTTTGGCT---------TTAAAGAACTTAGGTTTTGA------------TAACCAGTCGAAGT--------------------------------------CACCTAGT---TCTTCTGGTACTTCCACTCC------TAAG------------------------AAACCTAATAAGCCTCTTTCTCAACCCAGGGCTGATAAGCCTTC--------------------TCAGTTGAAGAAACCTCGTTGGAAGCGTGTTCCTACCAGAGAGGAA------AATGTTATTCAGTGCTTTGGTCCTCGTGATTTTAATCACAATATGGGGGATTCAGATCTTGTTCAGAATGGTGTTGATGCCAAAGGTTTTCCACAGCTTGCTGAATTGATTCCTAATCAGGCTGCGTTATTCTTTGATAGTGAGGTTAGCACTGATGAAGTGGGTGATAATGTTCAGATTACCTACACCTACAAAATGCTTGTAGCTAAGGATAATAAGAACCTTCCTAAGTTCATTGAGCAGATTAGTGCTTTT---------------------ACTAAACCCAGTTCTATC-AAAGAAATGCAGTCACAATCATCTCATGTTGCTCAGAACACAGTACTT-----------------------------------------------AAT------------------------------------------GCTTCTATTCCAGAATCTAAACCAT------------------------------------------TGGCTGATGATGATTCAGCCATT---------------ATAGAAATTGTCAACGAGGTTT----------------------------------------------------------------------TGCATTAAATTGTT-------------------------------------------------------------------------------------------------------------------------------------------------------------------------------------------------------------TTGTAATTCCAGTTG--------------------------------------------------------------------------------------------------------------------------------------------------------------------------------------------------------------------------------------------------------------------------------------------------------------------------------------------------------------------------------------------------------------------AATGTTTATTA-----------------------------------------------------------------------------------------------------------------------------------------------------------------------------------------------------------------------------------------------------------------------------------------------------------------------------------------------------------------------------------------------------------------------------------------------------------------------------------------------------------------------TTATTAGT-------------------------------------------------------------------TG-------CAACCCCATGCGTTTAGCGCATGA-----------------------TAAGGGTTTAGTCTTACACACAATGGTAGGCCAGTGATAGT-AAAGTGTAA-GTAATTTGCTATCATATTAACATGTCTAGAGGAAAGTCAGAA--------CTTTTTCTGTTTGTGTT-----GTTGGAGTAC--TT--AAAGATCGC-ATAGGCGCGCCAA-CAA-----------------------------------------------------------------------------------------------------------------------------------------------------------------------------------------------------------------------------------------------------------------------------------------------------------------------------------------------------------------------------------------------------------------------------------------------------------------------------------------------------------------------------------------------------------------------------------------------
>KF530110_HumanNL63_USA_1983-08-16
-----------------------------------------------------------------------------------------------------------------------------------------------------------------------------------------------------------------------------AACTAAACGAAATTT-----TTCTA-GTGCTGTCATTTGT-----TATG-GC--AGTCCTAGTGTAATTGAAATTTCGTCAAGTTTGTAA--ACTGGTTAGGCAAGTGTTGTATTTT-CTGTGTCTAAGCACTGGTGATTCTGTTCA-CTAGTGCACACA-CTGATA-TTTAAG-TGGTGTTCCGTCA-CTGCTTATTGTGGAAGCAACGTTCTGTCGTTGTGGAAACCAATAACTGCTAACCATGTTTTACAATCAAGTGACACTTGCTGTTGCAAGTGATTCGGAAATTTCAGGTTTTGGTTTTGCCATTCCTTCTGTAGCCGTTCGCACTTATAGCGAAGCCGCTGCACAAGGTTTTCAGGCATGCCGTTTTGTTGCTTTTGGCTTACAGGATTGTGTAACCGGTATTAATGATGATGATTATGTCATTGCATTGACTGGTACTAATCAGCTCTGTGCCAAAATTTTACTTTTTTCTGATAGACCCCTTAATTTGCGAGGTTGGCTCATTTTTTCTAACAGCAATTATGTTCTTCAGGACTTTGATGTTGTTTTTGGCCA---TGGTGCAGGAAGTGTGGTTTTTGTG------GATAAGTATATGTGTGGTTTTGATGGTAAACCTGTATTACCTAAAAACATGTGGGAATTTAGGGATTACTTTAATAATAAT---ACTGATAGTATTGTTATTGATGGTGTCACTTATCAACTAGCATGGGATGTTATACGTAAAGACCTTTCTTATGAACAGCAAAATGTTTTAGCCATTGAGAGCATTCATTAT---CTTGGTACTACAGGTCATACTTTGAAGTCTGGTTGCAAACTTACTAATGCCAAGCCGCCTAAATATTCTTCTAAGGTTGTTTTGAGTGGTGAATGGAATGCTGTGTATAGGGCGTTTGGTTCACCATTTATTACAAATGGTATGTCATTGCTAGATATAATTGTTAAACCAGTTTTCTTTAATGCTTTTGTTAAATGCAATTGTGGTTCTGAGAGTTGGAGTGTTGGTGCATGG---GATGGTTACTTATCTTCTTGTTGTGGCACACCTGCTAAGAAACTTTGTGTTGTTCCTGGTAATGTTGTTCCTGGTGATGTGATCATCACCTCAACTGGTG---CTGGTTG------TGGTGTTA---AATACTATGCTGGCTTAGTTGTTAAACATATTACTAACATTACT------------------GGTGTGTCTTTATGGCGTGTTACAGCTGTTCATTCTGATGGAATGTTTGTGGCATCATCTTCTTATGATGCACTCTTGCATAGAAATTCATTAGA---CCCTTTTTGCTTTGATGTTAACACTTTACTTTCTAATCAATTACGTCTAGCTTTTCTTGGTGCTTCTGTTACAGAAGATGTTAAATTTGCTGCTAGCACTGGTGTTATTGACATTAGTGCTGGTATGTTTGGTCTTTACGAT---GACATATTGACAAACAATAAACCTTGGTTTGTACGCAAAGCTTCTGGGCTTTTTGATGCAATCTGGGATGCTTTTGTTGCCGCTATTAAGCTTGTACCAACTACTACTGGTGTTTTGGTTAGGTTTGTTAAGTCTATTGCTTCAACTGTTTTAACTGTCTCTAATGGTGTTATTATTAT---GTGTGCAGATGTTCCAGATGCTTTT-CAATCAGTTTATCGCACATTTACACAAGCTATTTGTGCTGCATTTGATTTTTCTTTAGATGTATTTAAAATTGGTGATGTTAAATTTAAACGACTTGGTGATTATGTTCTTACTGAAAATGCTCTTGTTCGTTTGACTACTGAAGTTGTTCGTGGTGTTCGTGATGCTCGCATAAAGAAAGCCATGTTTACTAAAGTAGTTGTAGGTCCTACAACTGAAGTTAAGTTTTCTGTTATTGAACTTGCCACTGTTAATTTGCGTCTTGTTGATTGTGCACCTGTAGTTTGCCCTAAAGGTAAGATTGTTGTTATTGCTGGACAAGCTTTTTTCTATAGTGGTGGTTTTTATCGTTTTATGGTTGATCCTACAACTGTATTAAATGATCCTGTTTTTACTGGTGATTTATTTTAC---------ACTATTAAGTTTAGTGGTTTTAAGCTTGATGGTTTTAACCATCAGTTTGTTACTGCT---AGTTCTGCTACAGATGCCATTATTGCTGTTGAGCTGTTGTTATTGGATTTT-------------------------------------------------------------------------------------------------------------------------------------------------------------------------------------------------------------------------------------------------------------------------------------------------------------------------------------------------------------------------------------------------------------------------------------------------------------------------------------------------------------------------------------------------------------------------------------------------------------------------------------------------------------------------------------------------------------------------------------------------------------------------------------------------------------------------------------------------------------------------------------------------------------------------------------------------------------------------------------------------------------------------------------------------------------------------------------------------------------------------------------------------------------------------------------------------------------------------------------------------------------------------------------------------------------------------------------------------------------------------------------------------------------------------------------------------------------------------------------------------------------------------------------------------------------------------------------------------------------------------------------------------------------------------------------------------------------------------------------------------------------------------------------------------------------------------------------------------------------------------------------------------------------------------------------------------------------------------------------------------------------------------------------------------------------------------------------------------------------------------------------------------------------------------------------------------------------------------------------------------------------------------------------------------------------------------------------------------------------------------------------------------------------------------------------------------------------------------------------------------------------------------------------------------------------------------------------------------------------------------------------------------------------------------------------------------------------------------------------------------------------------------------------------------------------------------------------------------------------------------------------------------------------------------------------------------------------------------------------------------------------------------------------------------------------------------------------------------------------------------------------------------------------------------------------------------------------------------------------------------------------------------------------------------------------------------------------------------------------------------------------------------------------------------------------------------------------------------------------------------------------------------------------------------------------------------------------------------------------------------------------------------------------------------------------------------------------------------------------------------------------------------------------------------------------------------------------------------------------------------------------------------------------------------------------------------------------------------------------------------------------------------------------------------------------------------------------------------------------------------------------------------------------------------------------------------------------------------------------------------------------------------------------------------------------------------------------------------------------------------------------------------------------------------------------------------------------------------------------------------------------------------------------------------------------------------------------------------------------------------------------------------------------------------------------------------------------------------------------------------------------------------------------------------------------------------------------------------------------------------------------------------------------------------------------------------------------------------------------------------------------------------------------------------------------------------------------------------------------------------------------------------------------------------------------------------------------------------------------------------------------------------------------------------------------------------------------------------------------------------------------------------------------------------------------------------------------------------------------------------------------------------------------------------------------------------------------------------------------------------------------------------------------------------------------------------------------------------------------------------------------------------------------------------------------------------------------------------------------------------------------------------------------------------------------------------------------------------------------------------------------------------------------------------------------------------------------------------------------------------------------------------------------------------------------------------------------------------------------------------------------------------------------------------------------------------------------------------------------------------------------------------------------------------------------------------------------------------------------------------------------------------------------------------------------------------------------------------------------------------------------------------------------------------------------------------------------------------------------------------------------------------------------------------------------------------------------------------------------------------------------------------------------------------------------------------------------------------------------------------------------------------------------------------------------------------------------------------------------------------------------------------------------------------------------------------------------------------------------------------------------------------------------------------------------------------------------------------------------------------------------------------------------------------------------------------------------------------------------------------------------------------------------------------------------------------------------------------------------------------------------------------------------------------------------------------------------------------------------------------------------------------------------------------------------------------------------------------------------------------------------------------------------------------------------------------------------------------------------------------------------------------------------------------------------------------------------------------------------------------------------------------------------------------------------------------------------------------------------------------------------------------------------------------------------------------------------------------------------------------------------------------------------------------------------------------------------------------------------------------------------------------------------------------------------------------------------------------------------------------------------------------------------------------------------------------------------------------------------------------------------------------------------------------------------------------------------------------------------------------------------------------------------------------------------------------------------------------------------------------------------------------------------------------------------------------------------------------------------------------------------------------------------------------------------------------------------------------------------------------------------------------------------------------------------------------------------------------------------------------------------------------------------------------------------------------------------------------------------------------------------------------------------------------------------------------------------------------------------------------------------------------------------------------GATAAACCCTGTGATACTTACACCTATATTTTGTCTACTTTTGTTTTTGTCATTAGTTTTAACTATGTTTCTTAAACATAAGTTTTTGTTTTTGCAAGTATTTTTATTACCTACTGTTATTGCAACTGCTTTATATAATTGTGTTTTGGATTATTACATAGTAAAATTTTTGGCTGACCATTTTAACTATAATGTTTCAGTATTACAAATGGATGTTCAGGGTTTAGTTAATGTTTTGGTCTGTTTATTTGTTGTATTTTTAC---------ACACATGGCGCTTTTCTAAAGAAC------GTTTCACACATTGGTTTACATATGTGTGTTCTCTTATAGCAGTTGCTTACACTTATTTTTATAGTGGTGACTTTTTGAGTTTGCTTGTTATGTTTTTATGTGCTATATCTAGTGATTGGTACATTGGTGCCATTGTTTTTAGGTTGTCACGTTTGATTATATTTTTTTCACCTGAAAGTGTATTTAGTGTTTTTGGTGATGTGAAACTCACTTTAGTTGTTTATTTAATTTGTGGTTATTTAGTTTGTACTTATTGGGGCATTTTGTATTGGTTCAATAGGTTTTTTAAATGTACTATGGGTGTTTATGATTTTAAGGTGAGTGCTGCTGAATTTAAATACATGGTTGCTAATGGACTTCATGCACCACATGGACCTTTTGATGCACTTTGGTTATCATTCAAATTACTTGGTATTGGTGGTGACCGTTGTATAAAAATTTCAACTGTCCAATCCAAACTGACTGATTTGAAGTGTACTAATGTTGTGTTATTGGGTTGTTTATCTAGTATGAACATTGCAGCTAATTCTAGTGAATGGGCTTATTGTGTTGATTTACACAATAAGATTAATCTTTGTGATGACCCAGAAAAAGCTCAAGGTATGTTGTTAGCACTCCTTGCGTTCTTTCTAAGTAAACATAGTGATTTTGGTCTTGATGGCCTTATTGATTCTTATTTTGATAATAGTAGCACCCTTCAGAGTGTTGCTTCATCATTTGTTAGTATGCCATCATATATTGCTTATGAAAATGCTAGACAAGCTTATGAGGATGCTATTGCTAATGGATCTTCTTCTCAACTTATTAAACAATTGAAGCGTGCCATGAATATCGCAAAGTCTGAATTTGATCATGAGATATCTGTTCAGAAGAAAATTAATAGAATGGCTGAACAAGCTGCTACTCAGATGTATAAAGAAGCACGCTCTGTTAATAGAAAATCTAAAGTTATTAGTGCTATGCACTCTTTACTTTTTGGAATGTTAAGACGTTTGGATATGTCTAGTGTTGAAACTGTTTTGAATTTAGCACGTGATGGTGTTGTGCCATTGTCAGTTATACCCGCAACTTCAGCTTCCAAACTAACTATTGTTAGTCCAGATCTTGAATCTTATTCTAAGATTGTTTGTGATGGTTCTGTTCATTATGCTGGAGTTGTTTGGACACTTAATGATGTTAAAGACAATGATGGTAGACCTGTTCATGTTAAAGAGATTACAAGGGAGAATGTTGAAACTTTGACATGGCCTCTTATCCTTAATTGTGAACGTGTTGTTAAACTTCAAAATAATGAAATTATGCCTGGTAAACTTAAGCAAAAACCTATGAAAGCTGAGGGTGATGGTGGTGTTTTAGGTGATGGTAATGCCTTGTATAATACTGAGGGTGGTAAAACTTTTATGTACGCTTATATTTCTAATAAAGCTGACCTTAAATTTGTTAAGTGGGAGTATGAGGGTGGTTGCAACACAATCGAGTTGGATTCTCCTTGTCGATTTATGGTC---GAAACACCTAATGGTCCTCAAGTGAAGTATTTGTATTTTGTTAAAAATTTAAATACCTTACGTAGAGGTGCCGTTCTTGGTTTTATAGGTGCCACAATTCGTCTACAAGCTGGTAAACAAACTGAATTGGCTGTTAATTCTGGACTTTTAACTGCTTGTGCTTTTTCTGTTGATCCAGCAACCACTTACTTGGAAGCTGTTAAACATGGTGCAAAACCTGTAAGTAATTGTATTAAGATGTTATCTAATGGTGCTGGTAATGGTCAAGCTATAACAACTAGTGTAGATGCTAACACCAATCAAGATTCTTATGGTGGAGCGTCTATTTGTTTGTATTGTCGGGCCCACGTTCCTCACCCTAGTATGGATGGTTACTGTAAGTTTAAGGGTAAATGTGTTCAGGTTCCTATTGGTTGTTTGGATCCTATCAGGTTTTGTTTAGAAAATAATGTGTGTAATGTTTGTGGTTGTTGGTTGGGACACGGGTGTGCTTGTGACCGTACAA------CTATTCAAAGTG---TTGACATTTCTTATTTAAACGAGCAAGGGGTTCTAGTGCAGCTCGACTAGAACCCTGTAATGGCACGGACATCGATAAGTGTGTTCGTGCTTTTGACATTTATAATAAAAATGTTTCATTCTTGGGTAAGTGTTTGAAGATGAACTGTGTTCGTTTTAAAAACGCTGATCTTAAGGATGGTTATTTTGTTATAAAGAGGTGTACTAAGTCGGTTATGGAACACGAGCAATCCATGTATAACCTACTTAACTTTTCTGGTGCTTTGGCTGAGCATGATTTCTTTACTTGGAAAGATGGCAGAGTCATTTATGGTAATGTTAGTAGACATAATCTTACTAAATATACTATGATGGACTTGGTCTATGCTATGCGTAACTTTGATGAACAAAATTGTGATGTTCTAAAAGAAGTATTAGTTTTAACTGGTTGTTGTGACAATTCTTATTTTGATAGTAAGGGTTGGTATGACCCAGTTGAAAATGAAGATATACATAGAGTTTATGCATCTCTTGGCAAAATTGTAGCTAGAGCTATGCTTAAATGCGTTGCTCTATGTGATGCGATGGTTGCTAAAGGTGTTGTTGGTGTTTTAACATTAGATAACCAAGATCTTAATGGTAACTTTTATGATTTTGGTGATTTTGTTGTTAGCTTACCTAATATGGGTGTTCCCTGTTGTACATCATATTATTCTTATATGATGCCTATTATGGGTTTAACTAATTGTTTAGCTAGTGAGTGTTTTGTCAAGAGTGATATTTTTGGTAGTGATTTTAAAACTTTTGATTTGCTTGAGTATGATTTCACTGAACATAAAGAAAATTTATTCAATAAGTACTTTAAGCATTGGAGTTTTGATTATCATCCTAATTGTAGTGACTGTTATGATGATATGTGTGTTATACATTGTGCTAATTTTAATACACTATTTGCCACAACTATACCAGGTACTGCTTTTGGTCCACTATGTCGTAAAGTTTTTATAGATGGTGTTCCACTTGTTACAACTGCTGGTTATCATTTTAAGCAATTAGGTTTGGTTTGGAATAAAGATGTTAACACACACTCAGTTAGGTTGACAATCACTGAACTTTTGCAATTTGTTACCGACCCTTCCTTGATAATAGCTTCTTCTCCAGCACTCGTCGACCAACGCACTATTTGTTTTTCTGTTGCAGCATTGAGTACTGGTTTGACAAATCAAGTTGTTAAGCCAGGTCATTTTAATGAAGAGTTTTATAACTTTCTTCGTTTAAGAGGTTTCTTTGATGAAGGTTCTGAACTTACATTAAAACATTTCTTCTTCGCACAGAATGGTGATGCTGCTGTTAAAGATTTTGACTTTTACCGTTATAATAAGCCTACCATTTTAGATATTTGTCAAGCTAGAGTTACATATAAGATAGTCTCTCGTTATTTTGACATTTATGAAGGTGGCTGTATTAAGGCATGTGAAGTTGTTGTAACAAATCTTAATAAGAGTGCTGGTTGGCCATTAAATAAGTTTGGTAAAGCTAGTTTGTATTACGAATCTATATCTTATGAAGAACAGGATGCTTTGTTTGCTTTGACAAAGCGTAATGTCCTCCCTACTATGACACAGCTGAATCTTAAGTATGCTATTAGTGGTAAAGAACGTGCTAGAACTGTTGGTGGTGTTTCTCTGTTGTCTACAATGACCACAAGACAATACCATCAAAAACATCTTAAATCCATTGTTAATACACGCAATGCCACTGTTGTTATTGGTACTACCAAATTTTATGGTGGTTGGAATAATATGTTGCGTACTTTAATTGATGGTGTTGAAAACCCTATGCTCATGGGTTGGGATTATCCCAAATGTGATAGAGCTTTGCCTAACATGATACGTATGATTTCAGCCATGGTGTTGGGTTCTAAGCATGTTAATTGTTGTACTGCAACAGATAGGTTTTATAGGCTTGGTAATGAGTTGGCACAAGTTTTAACAGAAGTTGTTTATTCTAATGGTGGTTTTTATTTTAAGCCAGGTGGTACGACTTCTGGTGACGCTAGTACAGCTTATGCTAATTCTATTTTTAACATTTTTCAAGCCGTGAGTTCTAACATTAACAGGTTGCTTAGTGTCCCATCAGATTCATGTAATAATGTTAATGTTAGGGATCTACAACGACGTCTGTATGATAATTGCTATAGGTTAACTAGTGTTGAAGAGTCATTCATTGATGATTATTATGGTTATCTTAGGAAACATTTTTC-AATGATGATTCTCTCTGATGACGGTGTTGTCTGTTATAACAAGGATTATGCTGAGTTAGGTTATATAGCAGACATTAGTGCTTTTAAAGCCACTTTGTATTACCAGAATAATGTCTTTATGAGTACTTCTAAATGTTGGGTTGAAGAAGATTTAACTAAGGGACCACATGAGTTTTGTTCCCAGCATACTATGCAAATAGTTGATAAAGATGGTACTTATTATTTGCCTTACCCAGATCCTAGTAGGATCTTGTCAGCTGGTGTTTTTGTTGATGATGTTGTTAAGACAGATGCTGTTGTTTTGTTAGAACGTTATGTGTCTTTAGCTATTGATGCATACCCTCTTTCAAAACATCCTAATTCTGAATATCGTAAGGTTTTTTACGTATTACTTGATTGGGTTAAGCATCTTAACAAAAATTTGAATGAGGGTGTTCTTGAATCTTTTTCTGTTACACTTCTTGATAATCAAGAAGATAAGTTTTGGTGTGAAGATTTTTATGCTAGTATGTATGAAAATTCTACAATATTGCAAGCTGCTGGCTTATGTGTTGTTTGTGGTTCACAAACTGTTCTTCGTTGTGGTGATTGTCTGCGTAAGCCTATGTTGTGCACTAAATGTGCATATGATCATGTATTTGGTACCGACCACAAGTTTATTTTGGCTATAACACCGTATGTATGTAATGCATCAGGTTGTGGTGTTAGTGATGTTAAAAAATTGTATCTTGGTGGTTTGAATTACTATTGTACAAATCATAAACCACAGTTGTCTTTTCCATTATGTTCAGCTGGTAATATATTTGGTTTATATAAAAATTCAGCAACTGGTTCCTTAGATGTTGAAGTTTTTAATAGGCTTGCAACGTCTGATTGGACTGATGTTAGGGACTATAAGCTTGCTAATGATGTTAAAGATACACTTAGACTCTTTGCGGCTGAAACTATTAAAGCTAAAGAAGAGAGTGTTAAGTCTTCTTATGCTTTTGCAACTCTTAAAGAGGTTGTTGGACCTAAAGAATTGCTTCTTAGTTGGGAAAGTGGTAAAGTTAAACCACCTTTGAATCGTAATTCTGTTTTCACCTGTTTTCAAATAAGTAAGGACTCAAAATTCCAAATAGGTGAGTTCATCTTTGAGAAGGTTGAATATGGTTCTGATACTGTTACGTATAAGTCTACTGTAACTACTAAGTTAGTTCCTGGTATGATTTTTGTCTTAACATCTCACAATGTCCAACCTTTACGTGCACCAACTATTGCAAACCAAGAGAAGTATTCTAGCATTTATAAATTGCACCCTGCTTTTAATGTCAGTGATGCATATGCTAATTTGGTTCCATATTACCAACTTATTGGTAAACAAAAGATAACTACAATACAGGGTCCTCCTGGTAGTGGTAAGTCACATTGTTCCATTGGACTTGGATTGTATTATCCAGGTGCGCGTATTGTTTTTGTTGCTTGTGCCCATGCTGCTGTTGATTCCTTATGTGCAAAAGCTATGACTGTTTATAGCATTGATAAGTGTACTAGGATTATACCTGCAAGAGCTCGGGTTGAGTGTTATAGTGGCTTCAAACCAAATAACACTAGTGCACAATACATATTTAGCACTGTTAACGCATTACCTGAGTGTAATGCTGATATTGTTGTTGTAGATGAAGTTTCAATGTGTACAAATTATGACCTTTCTGTTATTAATCAGCGTTTATCATATAAACATATTGTTTATGTTGGTGATCCACAACAACTTCCTGCACCTAGAGTAATGATTACTAAAGGTGTTATGGAGCCTGTTGATTATAACGTTGTTACTCAACGTATGTGTGCTATAGGCCCTGATGTTTTTCTTCATAAATGTTATAGATGTCCTGCTGAAATAGTTAATACAGTTTCTGAACTTGTTTATGAGAACAAGTTTGTCCCTGTTAAACCTGCTAGTAAACAGTGTTTTAAAGTCTTTTTTAAGGGTAATGTACAGGTTGACAATGGCTCTAGTATTAACAGAAAGCAGCTTGAAATAGTTAAGCTGTTTTTAGTTAAAAATCCAAGTTGGAGTAAGGCTGTGTTTATTTCTCCTTATAATAGTCAGAATTATGTTGCTAGTAGATTTTTAGGACTTCAAATTCAAACTGTTGATTCTTCTCAAGGTAGTGAGTATGATTATGTAATCTATGCACAAACTTCTGACACTGCACATGCTTGCAATGTAAACCGTTTTAATGTTGCTATAACACGTGCTAAGAAGGGTATATTTTGTGTAATGTGTGATAAAACTTTGTTTGATTCACTTAAGTTTTTTGAGATTAAACATGCAGATTTACACTC---TAGCCAGGTTTGTGGTTTGTTTAAAAATTGTACACGCACTCCTCT---TAATTTACCACCAACTCATGCACACACTTTTTTGTCGTTGTCAGATCAGTTTAAGACTACAGGTGATTTAGCTGTTCAAATAGGTTCAAATAATGTTTGTACTTATGAACATGTTATATCATTTATGGGTTTTAGGTTTGATATTAGTATTCCTGGTAGTCATAGTTTGTTTTGTACACGTGACTTTGCTATTCGTAATGTGCGTGGTTGGTTGGGTATGGATGTTGAAAGTGCTCATGTTTGTGGCGATAACATAGGTACTAATGTTCCTTTACAGGTTGGTTTTTCAAATGGTGTTAATTTTGTTGTGCAAACTGAAGGTTGTGTGTCTACCAATTTTGGTGATGTTATTAAACCTGTTTGTGCAAAATCTCCACCAGGTGAACAATTTAGACACCTTGTTCCTCTTTT---ACGTAAAGGACAACCTTGGTTAATTGTTCGTAGACGCATTGTGCAAATGATATCTGATTATTTGTCCAATTTGTCTGACATTCTTGTCTTTGTTTTGTGGGCAGGTAGTTTGGAATTAACTACAATGCGTTACTTTGTAAAAATAGGGCCAATTAAATATTGTTATTGTGGTAATTCTGCCACTTGTTATAATTCAGTTAGTAATGAATATTGTTGTTTTAAACATGCATTGGGTTGTGATTATGTTTACAATCCGTATGCCTTTGATATACAACAGTGGGGTTATGTTGGTTCCTTGAGCCAGAACCACCACACATTCTGTAACATTCATAGAAACGAGCATGATGCTTCTGGTGATGCTGTTATGACACGTTGTTTGGCAGTACATGATTGTTTTGTCAAAAATGTTGATTGGACTGTAACGTACCCCTTTATTGCAAATGAGAAATTTATCAATGGCTGTGGGCGTAATGTCCAGGGACATGTTGTTCGTGCAGCCTTGAAATTGTATAAACCTAGTGTTATTCATGATATTGGTAATCCTAAAGGTGTACGTTGTGCTGTTACTGATGCCAAATGGTACTG-TTATGACAAGCAACCTGTTAATAGTAATGTCAAGTTGTTGGATTATGATTATGCAACCCATGGTCAACTTGATGGTCTTTGTTTATTCTGGAATTGTAATGTTGATATGTATCCAGAATTTTCAATTGTGTGTCGCTTTGACACACGTACTCGTTCTGTTTTTAATTTAGAAGGTGTTAATGGTGGTTCTCTTTATGTTAACAAACATGCGTTTCATACACCAGCATATGATAAACGTGCTTTTGTTAAATTAAAACCTATGCCCTTTTTTTACTTTGATGACAGTGATTGTGATGTTGTGCAAGAACAAGTTAATTATGTACCCCTTCGTGCTAGTAGTTGTGTTACCCGTTGTAATATAGGTGGTGCTGTTTGTTCAAAACATGCAAATTTGTATCAAAAATATGTTGAGGCATATAATACATTTACACAGGCTGGTTTTAACATTTGGGTACCACATAGTTTTGATGTTTATAATTTGTGGCAAATTTTTATTGAAACTAATTTACAAAGTCTTGAAAATATAGCATTTAATGTTGTAAAAAAAGGGTGTTTTACTGGTGTTGATGGTGAGTTACCTGTTGCAGTTGTTAACGATAAAGTTTTTGTTCGCTATGGCGATGTTGACAACTTGGTTTTTACAAATAAAACAACATTGCCTACTAATGTTGCTTTTGAATTGTTTGCAAAACGAAAAATGGGTTTAACACCACCATTGTCTATTCTCAAAAATCTTGGTGTTGTTGCTACATATAAATTTGTTTTATGGGATTATGAAGCTGAAAGACCTTTTACCTCATATACTAAGAGTGTATGTAAATACACTGATTTTAATGAGGATGTTTGTGTTTGTTTTGACAATAGTATTCAGGGTTCGTATGAGCGTTTTACGCTTACTACGAACGCTGTTTTATTTTCTACTGTTGTCAT------------TAAAAATTTAACACCTATAAAGTTGAATTTTGGTATGTTGAATGGTATGCCAGTTTCTTCTATTAAGAGTGATAAAGGTGTTGAAAAATTAGTTAATTGGTACATATATGTTCGTAAAAATGGTCACTTTCAAGATCACTATGATGGTTTTTACACTCAAGGTAGGAATTTATCAGACTTTACACCAAGAAGTGATATGGAGTATGATTTTCTTAACATAGATATGGGTGTTTTTATTAATAAATATGGTCTTGAGGATTTTAATTTTGAACATGTTGTATATGGTGATGTTTCAAAAACTACATTAGGAGGTCTTCATTTGTTGATATCACAGTTTAGGCTTAGTAAAATGGGTGTTTTGAAAGCTGATGATTTTGTCACTGCTTCTGACACAACTTTGAGGTGCTGTACTGTTACTTATCTTAATGAACTTAGTTCAAAAGTTGTTTGTACTTATATGGATTTGTTGTTGGACGACTTTGTTACTATACTAAAGAGTTTAGATCTTGGTGTAATATCTAAAGTTCATGAAGTTATTATAGATAATAAACCTTATAGGTGGATGTTGTGGTGTAAAGATAACCACTTGTCCACTTTTTATCCACAGTTGCAGTCTGCTGAATGGAAGTGTGGTTATGCTATGCCACAAATTTATAAGCTTCAACGTATGTGTTTGGAACCTTGTAATTTATATAATTATGGTGCTGGTATTAAGTTGCCTAGTGGTATAATGTTAAATGTTGTTAAATACACTCAGCTTTGTCAATACCTAAATAGCACTACAATGTGCGTACCTCATAATATGCGTGTTTTGCACTATGGTGCTGGTTCTGACAAAGGTGTGGCACCTGGTACAACTGTTTTAAAACGTTGGCTACCACCTGATGCAATAATCATTGATAATGATATCAATGATTATGTTAGTGATGCAGATTTTAGCATTACAGGTGATTGTGCTACTGTTTACCTTGAAGATAAGTTTGACTTACTTATTTCTGATATGTATGATGGTAGAATTAAATTTTGTGATGGTGAAAACGTCTCTAAAGATGGGTTTTTTACTTATCTTAATGGTGTTATTAGAGAAAAATTAGCTATTGGTGGTAGTGTTGCCATTAAGATTACAGAATATAGTTGGAATAAGTATCTTTATGAATTAATACAAAGATTTGCTTTTTGGACTTTGTTTTGCACGTCTGTTAATACATCCTCTTCAGAAGCTTTTCTTATTGGTATTAATTATTTAGGTGACTTTATTCAAGGTCCTTTTATAGCTGGTAACACTGTTCATGCTAATTATATATTTTGGCGTAATTCTACTATTATGTCTTTGTCATACAATTCAGTTTTAGATTTAAGTAAGTTTGAATGTAAACATAAGGCCACTGTTGTTGTTACACTTAAAGATAGTGATGTAAATGATATGGTTTTGAGTTTGATCAAGAGTGGTAGG------------------------------------------------------------------------------------------------------------------------------------------------------------------------------------------------------------------------------------------------------------------------------------------------------------------------------------------------------------------------------------------------------------------------------------------------------------------------------------------------------------------------------------------------------------------------------------------------------------------------------------------------------------------------------------------------------------------------------------------------------------------------------------------------------------------------------------------------------------------------------------------------------------------------------------------------------------------------------------------------------------------------------------------------------------------------------------------------------------------------------------------------------------------------------------------------------------------------------------------------------------------------------------------------------------------------------------------------------------------------------------------------------------------------------------------------------------------------------------------------------------------------------------------------------------------------------------------------------------------------------------------------------------------------------------------------------------------------------------------------------------------------------------------------------------------------------------------------------------------------------------------------------------------------------------------------------------------------------------------------------------------------------------------------------------------------------------------------------------------------------------------------------------------------------------------------------------------------------------------------------------------------------------------------------------------------------------------------------------------------------------------------------------------------------------------------------------------------------------------------------------------------------------------------------------------------------------------------------------------------------------------------------------------------------------------------------------------------------------------------------------------------------------------------------------------------------------------------------------------------------------------------------------------------------------------------------------------------------------------------------------------------------------------------------------------------------------------------------------------------------------------------------------------------------------------------------------------------------------------------------------------------------------------------------------------------------------------------------------------------------------------------------------------------------------------------------------------------------------------------------------------------------------------------------------------------------------------------------------------------------------------------------------------------------------------------------------------------------------------------------------------------------------------------------------------------------------------------------------------------------------------------------------------------------------------------------------------------------------------------------------------------------------------------------------------------------------------------------------------------------------------------------------------------------------------------------------------------------------------------------------------------------------------------------------------------------------------------------------------------------------------------------------------------------------------------------------------------------------------------------------------------------------------------------------------------------------------------------------------------------------------------------------------------------------------------------------------------------------------------------------------------------------------------------------------------------------------------------------------------------------------------------------------------------------------------------------------------------------------------------------------------------------------------------------------------------------------------------------------------------------------------------------------------------------------------------------------------------------------------------------------------------------------------------------------------------------------------------------------------------------------------------------------------------------------------------------------------------------------------------------------------------------------------------------------------------------------------------------------------------------------------------------------------------------------------------------------------------------------------------------------------------TCCTTATTACGAA---TTTGAAAAGGTCCACGTTCAATA-----------------------ATGCCTTTCGGTGGCCTATTTCAACTTACTCTTGAAAGTACTATTAATAAGAGTGTGGCTAATCTCAAATTACCA----CCTCATGATGTTACTGTCTTGCG---------TGACAATCTTAAACCTGTTACTACACTTAGTACTATCACTGCTTATTTGTTAGTTAGTTTGTTTGTCACTTATTTTGC-TTTATTCAAACCTCTTACTGCTAGAGGTCGTGTTGCTTGTTTTGTTTTAAAACTATTGACACTATTTGTCTATGTGCCTTTATTGGTTCTTTTTGGTATGTATCTTGACAGTTTTATAA---TTTTTTCTACGCTGTTGTTTCGATTCATACATGTTGGCTATTATGCCTATCTCTATAAAAATTTTTCATTTGTTTTGTTCAATGTTACTAAACTATGCTTCGTTTCAGGCAAGTGTTGGTATCTTGAACAATCATTTTATGAAAATCGTTTT--GCTGCTATTTATGGTGGTGACCACTATGTCGTTTTAGGTGGTGAAACTATTACTTTTGTTTCTTTTGATGACCTTTATGTTGCTATTAGAGGTTCTTGTGAAAAGAACCTACAACTTATGCGTAAGGTTGACTTGTATAATGGTGCTGTCATTTACATTTTTGCCGAAGAGCCTGTTGTTGGTATAGTC---------TAC---TCTTCT------------------------CAACTATACGAAGATGT------------------------------------------------------------------------------------------------------------------------------------------------------------------------------------------------------------------------------------------------------------------------------------------------------------------------------------------------------------------------------------------------------------------------------------------------------------------------------------------------------------------------------------------------------------------------------------------------------------------------------------------------------------------------------------------------------------------------------------------------------------------------------------------------------------------------------------------------TCCTTCGATTAATTGATGACAATGGCATTGTCCTCAATTCTATTTTATGGCTCCTTGTTATGATATTTTTCTTTGTGTTGGCAATGACCTTTATTAAACTGATTCAATTGTGTTTTACTTGTCATTATTTTTTTAGTAGGACATTATATCAACCAGTTTATAAAATTTTTCTTGCTTACCAAGATTATATGCAAATAGCACCTGTTCCAGCTGAAGTACTAAATGTCTAAACTAAACG----------------ATGTCTAAT------------------------------------------------AGTAGTGTG---------------------------------------CCTC---TTTCAGAGG-TTTATGTCCATTTACGTAACTGGAACTTTAGTTGGAATTTAATTCTAACAGTTTTTATAGTTGTGTTGCAGTATGGGCATTATAAGTATAGCAGACTTCTTTATGGTTTAAAGATGTCTGTTTTATGGTGTTTATGGCCACTTGTTCTAGCTTTGTCTATTTTTGACTGTTTTGTCAATTTTAATGTGGACTGGGTCTTTTTTGGTTTTAGTATTCTTATGTCTATTATTACACTTTGTTTATGGGTTATGTATTTTGTTAATAGTTTCAGACTTTGGCGCCGTGTTAAAACTTTTTGGGCTTTTAATCCTGAAACTAATGCAATCATCTCTCTCCAGGTTTATGGACATAATTATTACTTACCGGTGATGGCTGCACCTACAGGTGTTACATTAACACTTCTTAGTGGTGTACTTCTTGTTGATGGCCATAAGATTGCTACTCGTGTTCAAGTGGGTCAGTTGCCTAAATATGTAATAGTTGCTACACCTAGTACCACAATTGTTTGTGACCGTGTTGGTCGCTCTGTTAATGAAACAAGCCAGACTGGTTGGGCATTCTACGTCCGTGCTAAACATGGTGATTTTTCTGGTGTTGCCTCTCAGGAGGGTATTTTGTCAGAAAGAGAGAAGTTGCTTCATTTAATCTAAACTAAACAA--------------------------------------AATGGCTAG------------TGTAAATTGGGCCGAT---G------------------------ACAGAGCTGCTA---GGAAGAAATTTCCTCCTCCTTCATTTTACATGCCTCTTTTGGTTAGTTCTGATAAGGCACCATATAGGGTCATTCCTAGGAATCTTGTCCCTATTGG------TAAGGGTAATAAAGATGAGCAGATTGGTTATTGGAATGTTCAAGAGCGTTGGCGTATGCGCAGGGGGCAACGTGTTGATTTGCCTCCTAAAGTTCATTTTTATTACCTAGGTACTGGACCTCATAAGGACCTTAAATTCAGACAACGTTTTGATGGTGTTGTTTGGGTTGCTAAGGAAGGTGCTAAAACTGTTAATACCAGTCTTGGTAATCGCAAACGTAATCAGAAACCTTTGGAACCAAAGTTCTCTATTGCTTTGCCTCCAGAGCTCTCTGTTGTTGAGT------------------TTGAGGATCGCTCTAATAACTCATCTCGTGCTAGC------------------AGTCGTTCTTCAACTC------------------------GTAACAACTCACGAGACTCTTCTCGTAGT--ACT---------------TCAAGACAAC----------------------------------------------------AGTCTCGCACTCGT--------------------------------------------TCTGATTCTAACCAGTCTTCTTC----------AGATCTTGTTGCTGCTGTTACTTTGGCT---------TTAAAGAACTTAGGTTTTGA------------TAACCAGTCGAAGT--------------------------------------CACCTAGT---TCTTCTGGTACTTCCACTCC------TAAG------------------------AAACCTAATAAGCCTCTTTCTCAACCCAGGGCTGATAAGCCTTC--------------------TCAGTTGAAGAAACCTCGTTGGAAGCGTGTTCCTACCAGAGAGGAA------AATGTTATTCAGTGCTTTGGTCCTCGTGATTTTAATCACAATATGGGGGATTCAGATCTTGTTCAGAATGGTGTTGATGCCAAAGGTTTTCCACAGCTTGCTGAATTGATTCCTAATCAGGCTGCGTTATTCTTTGATAGTGAGGTTAGCACTGATGAAGTGGGTGATAATGTTCAGATTACCTACACCTACAAAATGCTTGTAGCTAAGGATAATAAGAACCTTCCTAAGTTCATTGAGCAGATTAGTGCTTTT---------------------ACTAAACCCAGTTCTATC-AAAGAAATGCAGTCACAATCATCTCATGTTGCTCAGAACACAGTACTT-----------------------------------------------AAT------------------------------------------GCTTCTATTCCAGAATCTAAACCAT------------------------------------------TGGCTGATGATGATTCAGCCATT---------------ATAGAAATTGTCAACGAGGTTT----------------------------------------------------------------------TGCATTAAATTGTT-------------------------------------------------------------------------------------------------------------------------------------------------------------------------------------------------------------TTGTAATTCCAGTTG--------------------------------------------------------------------------------------------------------------------------------------------------------------------------------------------------------------------------------------------------------------------------------------------------------------------------------------------------------------------------------------------------------------------AATGTTTATTA-----------------------------------------------------------------------------------------------------------------------------------------------------------------------------------------------------------------------------------------------------------------------------------------------------------------------------------------------------------------------------------------------------------------------------------------------------------------------------------------------------------------------TTATTAGT-------------------------------------------------------------------TG-------CAACCCCATGCGTTTAGCGCATGA-----------------------TAAGGGTTTAGTCTTACACACAATGGTAGGCCAGTGATAGT-AAAGTGTAA-GTAATTTGCTATCATATTAACATGTCTAGAGGAAAGTCAGAA--------CTTTTTCTGTTTGTGTT-----GTTGGAGTAC--TT--AAAGATCGC-ACAGGCGCGCCAA-CAA-----------------------------------------------------------------------------------------------------------------------------------------------------------------------------------------------------------------------------------------------------------------------------------------------------------------------------------------------------------------------------------------------------------------------------------------------------------------------------------------------------------------------------------------------------------------------------------------------
>KF530114_HumanNL63_USA_1989-01-03
[truncated: 3,746,011 more chars]
