# Supplementary material for: Origins and Evolution of Seasonal Human Coronaviruses
Source: Viruses. 2022 Jul 15;14(7):1551. doi: 10.3390/v14071551 (PMC9320361; doi:10.3390/v14071551)
Supplement: Supplementary file 1 [file viruses-14-01551-s001.zip › Supplementary File 3/RDP_membrane_beta.xlsx]

## Sheet: iteration_1
			Breakpoint Positions
		In Alignment		In Recombinant Sequence		Relative to KF530060_HumanOC43_USA_1985-01-08							Detection Methods
Recombination Event Number	Number In .RDP File	Begin	End	Begin	End	Begin	End	Recombinant Sequence(s)	Minor Parental Sequence(s)	Major Parental Sequence(s)	RDP	GENECONV	Bootscan	Maxchi	Chimaera	SiSscan	PhylPro	LARD	3Seq
1	1	20*	426	20*	426	17*	423	MH687970_Murine_Vietnam_2014-11-12	NC026011_Murine_China_2012-05-17	MH687968_Murine_Vietnam_2014-11-14	NS	5.97731e-07	0.000901489	1.71821e-12	2.90429e-12	4.87068e-11	NS	NS	1.05829e-20
1									KF294357_Murine_China_2011--	KF294370_Murine_China_2013--
1									KM349742_Murine_China_2012-05-17	KF294371_Murine_China_2013--
1									KM349743_Murine_China_2012-05-17	KY370043_Murine_China_2013-07-
1									KM349744_Murine_China_2012-05-17	KY370049_Murine_China_2015-06-
1									KY370047_Murine_China_2014-12-	KY370051_Murine_China_2015-05-
1									MH687969_Murine_Vietnam_2014-11-12
1									MH687971_Murine_Vietnam_2014-11-12
1									MH687972_Murine_Vietnam_2014-11-12
1									MH687973_Murine_Vietnam_2014-11-12
1									MH687974_Murine_Vietnam_2014-11-12
1									MH687975_Murine_Vietnam_2013-12-09
1									MH687976_Murine_Vietnam_2015-02-04
1									MH687977_Murine_Vietnam_2015-02-04
1									MH687978_Murine_Vietnam_2015-02-04
Table Key:
~ = It is possible that this apparent recombination signal could have been caused by an evolutionary
process other than recombination.
* = The actual breakpoint position is undetermined (it was most likely overprinted by a subsequent
recombination event).
^ = The recombinant sequence may have been misidentified (one of the identified parents might be the recombinant)
Minor Parent = Parent contributing the smaller fraction of sequence.
Major Parent = Parent contributing the larger fraction of sequence.
Unknown = Only one parent and a recombinant need be in the alignment for a recombination event to be detectable.
The sequence listed as unknown was used to infer the existance of a missing parental sequence.
NS = No significant P-value was recorded for this recombination event using this method.
