# Supplementary material for: Origins and Evolution of Seasonal Human Coronaviruses
Source: Viruses. 2022 Jul 15;14(7):1551. doi: 10.3390/v14071551 (PMC9320361; doi:10.3390/v14071551)
Supplement: Supplementary file 1 [file viruses-14-01551-s001.zip › Supplementary File 3/RDP_spike_alpha.xlsx]

## Sheet: iteration_1
			Breakpoint Positions
		In Alignment		In Recombinant Sequence		Relative to AB691763_Human229E_USA_1962-01-19							Detection Methods
Recombination Event Number	Number In .RDP File	Begin	End	Begin	End	Begin	End	Recombinant Sequence(s)	Minor Parental Sequence(s)	Major Parental Sequence(s)	RDP	GENECONV	Bootscan	Maxchi	Chimaera	SiSscan	PhylPro	LARD	3Seq
1	1	1*	2042	1*	1100	1*	497	KJ473802_Bat_China_2012--	KJ473801_Bat_China_2012--	KU343204_Bat_China_2012-08-06	4.26552e-89	9.80334e-77	6.3953e-74	1.67802e-30	1.4379e-31	1.27444e-42	NS	NS	3.19722e-11
1									KJ473795_Bat_China_2011--	KU343205_Bat_China_2012-08-06
1										KU343208_Bat_China_2012-09-16
2	2	1*	1370	1*	500	1*	36	^MN611524_Bat_China_2018-03-	KJ473796_Bat_China_2012--	KJ473803_Bat_China_2013--	6.18358e-56	1.95019e-48	2.18722e-25	8.26502e-23	6.45499e-08	4.25264e-29	NS	NS	NS
2									KY783848_Bat_Macau_2016-03-09
3	3	1467	5217*	594	3612*	51	3318*	^MN611523_Bat_China_2018-03-	Unknown (JQ989272_Bat_HKong_2010-08-)	JQ989268_Bat_HKong_2006-10-	5.4953e-22	1.86474e-21	NS	4.18647e-17	NS	5.71389e-36	NS	NS	6.72828e-49
3									Unknown(JQ989273_Bat_HKong_2010-08-)	JQ989266_Bat_HKong_2006-12-
3										JQ989267_Bat_HKong_2006-12-
3										JQ989269_Bat_HKong_2005-12-
4	4	1*	2238	1*	1290	1*	678	^KU343207_Bat_China_2012-08-06	KY783849_Bat_Macau_2016-03-09	Unknown (KJ473803_Bat_China_2013--)	7.66185e-44	5.60329e-43	NS	2.32667e-26	4.35306e-26	8.68502e-40	NS	NS	3.19722e-11
4									KY783845_Bat_Macau_2016-02-24
4									KY783850_Bat_Macau_2016-03-09
5	5	4377	5460*	3081	4095*	2508	3522*	KY073748_Bat_Kenya_2010-06-	KT253270_Bat_Ghana_2010--	JQ765563_HumanNL63_USA_2009-03-16	4.67847e-33	9.61777e-31	1.70993e-33	2.42736e-15	2.08521e-09	3.90244e-31	NS	NS	NS
5									AB691764_Human229E_Japan_2004--	AY518894_HumanNL63_Netherlands_1988--
5									AB691765_Human229E_Japan_2004--	DQ445911_HumanNL63_Netherlands_2004-01-08
5									AB691766_Human229E_Japan_2004--	JQ765566_HumanNL63_USA_2008-01-08
5									DQ243964_Human229E_Australia_1979-06-11	JQ765571_HumanNL63_USA_2005-01-23
5									DQ243966_Human229E_Australia_1982-09-22	JQ765574_HumanNL63_USA_2005-11-
5									DQ243970_Human229E_Australia_1982-11-08	JQ765575_HumanNL63_USA_2005-11-21
5									DQ243971_Human229E_Australia_1984-07-29	JQ771059_HumanNL63_USA_2010-12-14
5									DQ243972_Human229E_Australia_1984-09-05	JX504050_HumanNL63_USA_2004--
5									DQ243980_Human229E_Australia_2003-06-01	KF530106_HumanNL63_USA_1987-12-16
5									DQ243983_Human229E_Australia_2003-07-30	KF530108_HumanNL63_USA_1989-01-05
5									DQ243985_Human229E_Australia_2003-08-19	KF530110_HumanNL63_USA_1983-08-16
5									JX503061_Human229E_Italy_2009--	KF530114_HumanNL63_USA_1989-01-03
5									KF514430_Human229E_USA_1993-03-18	KM055643_HumanNL63_China_2008--
5									KF514431_Human229E_USA_1995-03-23	KT266906_HumanNL63_Haiti_2015-01-16
5									KF514432_Human229E_USA_1993-02-22	KY554970_HumanNL63_USAN_2016--
5									KM055538_Human229E_China_2010--	KY983586_HumanNL63_USA_2015--
5									KM055544_Human229E_China_2011--	MG428707_HumanNL63_Kenya_2010-05-20
5									KM055551_Human229E_China_2007--	MK334043_HumanNL63_China_2018-08-15
5									KM055555_Human229E_China_2008--	MK334045_HumanNL63_China_2018-08-14
5									KM055556_Human229E_China_2008--	MK334047_HumanNL63_China_2018-07-25
5									KM055559_Human229E_China_2005--	MN026166_HumanNL63_Kenya_2018-01-29
5									KU291448_Human229E_Germany_2015--	MN306018_HumanNL63_USA_2018--
5									KY369909_Human229E_USA_2016--	MN306040_HumanNL63_USA_2019--
5									KY369910_Human229E_USA_2016--
5									KY369914_Human229E_USA_2016--
5									KY674919_Human229E_USA_2016--
5									KY684760_Human229E_USA_2016--
5									MF542265_Human229E_Haiti_2016-03-
5									MN306046_Human229E_USA_2019--
5									MN369046_Human229E_USA_2018--
5									KT253261_Bat_Ghana_2010--
5									KT253262_Bat_Ghana_2011--
5									KT253263_Bat_Ghana_2011--
5									KT253265_Bat_Ghana_2011--
5									KT253266_Bat_Ghana_2010--
5									KT253267_Bat_Ghana_2011--
5									KT253269_Bat_Ghana_2011--
5									KT253324_Camel_S.Arabia_2014--
5									KT253325_Camel_S.Arabia_2014--
5									KT253326_Camel_S.Arabia_2014--
5									KT253327_Camel_S.Arabia_2014--
5									KT253328_Camel_S.Arabia_2014--
5									KT368892_Camel_S.Arabia_2014-06-
5									KT368893_Camel_S.Arabia_2014-06-
5									KT368894_Camel_S.Arabia_2014-06-
5									KT368895_Camel_S.Arabia_2014-10-
5									KT368896_Camel_S.Arabia_2014-10-
5									KT368897_Camel_S.Arabia_2014-10-
5									KT368898_Camel_S.Arabia_2014-11-
5									KT368899_Camel_S.Arabia_2014-11-
5									KT368900_Camel_S.Arabia_2014-11-
5									KT368901_Camel_S.Arabia_2014-11-
5									KT368902_Camel_S.Arabia_2014-12-
5									KT368903_Camel_S.Arabia_2014-12-
5									KT368904_Camel_S.Arabia_2014-12-
5									KT368905_Camel_S.Arabia_2014-12-
5									KT368906_Camel_S.Arabia_2014-12-
5									KT368907_Camel_S.Arabia_2015-03-
5									KT368908_Camel_S.Arabia_2015-03-
5									KT368909_Camel_S.Arabia_2015-01-
5									KT368910_Camel_S.Arabia_2015-01-
5									KT368911_Camel_S.Arabia_2015-01-
5									KT368912_Camel_S.Arabia_2015-01-
5									KT368913_Camel_S.Arabia_2015-04-
5									KT368914_Camel_S.Arabia_2015-04-
5									KT368915_Camel_S.Arabia_2015-03-
5									KT368916_Camel_S.Arabia_2015-03-
5									KU291449_Camel_Kenya_2015--
5									MF593473_Camel_UAE_2015--
6	6	864*	4182*	114*	2880*	21*	2313*	^KT253270_Bat_Ghana_2010--	KT253263_Bat_Ghana_2011--	KT253269_Bat_Ghana_2011--	4.02605e-11	2.0033e-19	1.30674e-12	4.51994e-19	1.20908e-12	1.54722e-43	NS	NS	7.38986e-33
6									KT253261_Bat_Ghana_2010--	KT253266_Bat_Ghana_2010--
6									KT253262_Bat_Ghana_2011--
6									KT253265_Bat_Ghana_2011--
6									KT253267_Bat_Ghana_2011--
7	7	376*	1400	18*	533	21*	36	^KJ473803_Bat_China_2013--	Unknown (KU343204_Bat_China_2012-08-06)	KY783851_Bat_Macau_2016-03-09	1.97625e-24	3.14739e-11	NS	8.43336e-12	9.8148e-15	5.32338e-13	NS	NS	2.43912e-30
7										KY783846_Bat_Macau_2016-03-09
8	8	4184	5460*	2885	4092*	2315	3522*	MN611517_Bat_Kenya_2018-03-	KU291449_Camel_Kenya_2015--	JQ765563_HumanNL63_USA_2009-03-16	9.59904e-28	6.14948e-28	7.72188e-32	8.80083e-18	3.47237e-07	8.18668e-33	NS	NS	3.19722e-11
8									AB691763_Human229E_USA_1962-01-19	AY518894_HumanNL63_Netherlands_1988--
8									AB691764_Human229E_Japan_2004--	DQ445911_HumanNL63_Netherlands_2004-01-08
8									AB691765_Human229E_Japan_2004--	JQ765566_HumanNL63_USA_2008-01-08
8									AB691766_Human229E_Japan_2004--	JQ765571_HumanNL63_USA_2005-01-23
8									DQ243963_Human229E_USA_1962-01-19	JQ765574_HumanNL63_USA_2005-11-
8									DQ243964_Human229E_Australia_1979-06-11	JQ765575_HumanNL63_USA_2005-11-21
8									DQ243966_Human229E_Australia_1982-09-22	JQ771059_HumanNL63_USA_2010-12-14
8									DQ243970_Human229E_Australia_1982-11-08	JX504050_HumanNL63_USA_2004--
8									DQ243971_Human229E_Australia_1984-07-29	KF530106_HumanNL63_USA_1987-12-16
8									DQ243972_Human229E_Australia_1984-09-05	KF530108_HumanNL63_USA_1989-01-05
8									DQ243980_Human229E_Australia_2003-06-01	KF530110_HumanNL63_USA_1983-08-16
8									DQ243983_Human229E_Australia_2003-07-30	KF530114_HumanNL63_USA_1989-01-03
8									DQ243985_Human229E_Australia_2003-08-19	KM055643_HumanNL63_China_2008--
8									JX503061_Human229E_Italy_2009--	KT266906_HumanNL63_Haiti_2015-01-16
8									KF514430_Human229E_USA_1993-03-18	KY554970_HumanNL63_USAN_2016--
8									KF514431_Human229E_USA_1995-03-23	KY983586_HumanNL63_USA_2015--
8									KF514432_Human229E_USA_1993-02-22	MG428707_HumanNL63_Kenya_2010-05-20
8									KM055538_Human229E_China_2010--	MK334043_HumanNL63_China_2018-08-15
8									KM055544_Human229E_China_2011--	MK334045_HumanNL63_China_2018-08-14
8									KM055551_Human229E_China_2007--	MK334047_HumanNL63_China_2018-07-25
8									KM055555_Human229E_China_2008--	MN026166_HumanNL63_Kenya_2018-01-29
8									KM055556_Human229E_China_2008--	MN306018_HumanNL63_USA_2018--
8									KM055559_Human229E_China_2005--	MN306040_HumanNL63_USA_2019--
8									KU291448_Human229E_Germany_2015--
8									KY369909_Human229E_USA_2016--
8									KY369910_Human229E_USA_2016--
8									KY369914_Human229E_USA_2016--
8									KY674919_Human229E_USA_2016--
8									KY684760_Human229E_USA_2016--
8									MF542265_Human229E_Haiti_2016-03-
8									MN306046_Human229E_USA_2019--
8									MN369046_Human229E_USA_2018--
8									KT253261_Bat_Ghana_2010--
8									KT253262_Bat_Ghana_2011--
8									KT253263_Bat_Ghana_2011--
8									KT253265_Bat_Ghana_2011--
8									KT253266_Bat_Ghana_2010--
8									KT253267_Bat_Ghana_2011--
8									KT253269_Bat_Ghana_2011--
8									KT253324_Camel_S.Arabia_2014--
8									KT253325_Camel_S.Arabia_2014--
8									KT253326_Camel_S.Arabia_2014--
8									KT253327_Camel_S.Arabia_2014--
8									KT253328_Camel_S.Arabia_2014--
8									KT368892_Camel_S.Arabia_2014-06-
8									KT368893_Camel_S.Arabia_2014-06-
8									KT368894_Camel_S.Arabia_2014-06-
8									KT368895_Camel_S.Arabia_2014-10-
8									KT368896_Camel_S.Arabia_2014-10-
8									KT368897_Camel_S.Arabia_2014-10-
8									KT368898_Camel_S.Arabia_2014-11-
8									KT368899_Camel_S.Arabia_2014-11-
8									KT368900_Camel_S.Arabia_2014-11-
8									KT368901_Camel_S.Arabia_2014-11-
8									KT368902_Camel_S.Arabia_2014-12-
8									KT368903_Camel_S.Arabia_2014-12-
8									KT368904_Camel_S.Arabia_2014-12-
8									KT368905_Camel_S.Arabia_2014-12-
8									KT368906_Camel_S.Arabia_2014-12-
8									KT368907_Camel_S.Arabia_2015-03-
8									KT368908_Camel_S.Arabia_2015-03-
8									KT368909_Camel_S.Arabia_2015-01-
8									KT368910_Camel_S.Arabia_2015-01-
8									KT368911_Camel_S.Arabia_2015-01-
8									KT368912_Camel_S.Arabia_2015-01-
8									KT368913_Camel_S.Arabia_2015-04-
8									KT368914_Camel_S.Arabia_2015-04-
8									KT368915_Camel_S.Arabia_2015-03-
8									KT368916_Camel_S.Arabia_2015-03-
8									MF593473_Camel_UAE_2015--
9	9	3393	5459*	2229	4133*	1611	3521*	^KU343203_Bat_China_2012-08-06	KU343201_Bat_China_2012-08-06	Unknown (KU343202_Bat_China_2012-08-06)	4.09226e-26	3.76223e-26	NS	7.94158e-15	1.62551e-19	1.76821e-27	NS	NS	1.223e-14
9									KU343204_Bat_China_2012-08-06
9									KU343205_Bat_China_2012-08-06
9									KU343206_Bat_China_2012-08-06
9									KU343208_Bat_China_2012-09-16
10	11	33*	1826	18*	915	3*	330	^MK211373_Bat_China_2017-05-	Unknown (MK720946_Bat_HKong_2015-08-06)	MG916901_Bat_China_2012-05-19	1.39158e-20	NS	7.67323e-11	0.000312063	1.92264e-12	1.63566e-08	NS	NS	2.18887e-24
10									Unknown(MK720945_Bat_HKong_2015-08-06)
11	12	890*	2343	143*	1404	21*	783	KU343201_Bat_China_2012-08-06	Unknown (KY783851_Bat_Macau_2016-03-09)	KU343204_Bat_China_2012-08-06	2.23534e-10	NS	NS	2.23843e-22	2.29659e-16	6.27029e-05	NS	NS	3.59202e-13
11									Unknown(KY783846_Bat_Macau_2016-03-09)
12	13	1434	2214*	513	1203*	36	654*	KM055643_HumanNL63_China_2008--	MG356445_HumanNL63_Kenya_2013-06-17	KT266906_HumanNL63_Haiti_2015-01-16	NS	1.72511e-10	NS	6.41159e-09	6.21433e-09	3.27346e-13	NS	NS	4.03196e-20
12									DQ445911_HumanNL63_Netherlands_2004-01-08	JQ765566_HumanNL63_USA_2008-01-08
12									JQ765563_HumanNL63_USA_2009-03-16	JQ765571_HumanNL63_USA_2005-01-23
12									KY862050_HumanNL63_France_2008-02-15	JQ765574_HumanNL63_USA_2005-11-
12									KY862051_HumanNL63_France_2005-02-23	JQ765575_HumanNL63_USA_2005-11-21
12									KY983586_HumanNL63_USA_2015--	JQ771059_HumanNL63_USA_2010-12-14
12									MG356440_HumanNL63_Kenya_2013-04-12	JX504050_HumanNL63_USA_2004--
12									MK334047_HumanNL63_China_2018-07-25	KF530106_HumanNL63_USA_1987-12-16
12									MN026166_HumanNL63_Kenya_2018-01-29	KF530108_HumanNL63_USA_1989-01-05
12										KF530110_HumanNL63_USA_1983-08-16
12										KF530114_HumanNL63_USA_1989-01-03
12										KY554970_HumanNL63_USAN_2016--
12										MG356421_HumanNL63_Kenya_2010-05-20
12										MG356434_HumanNL63_Kenya_2011-07-26
12										MG356437_HumanNL63_Kenya_2012-08-21
12										MG356452_HumanNL63_Kenya_2014-05-27
12										MG428707_HumanNL63_Kenya_2010-05-20
12										MK334045_HumanNL63_China_2018-08-14
12										MN306040_HumanNL63_USA_2019--
13	14	19*	2432	3*	1484	3*	872	^KJ473795_Bat_China_2011--	EU420137_Bat_HKong_2006-03-	KY783846_Bat_Macau_2016-03-09	NS	NS	0.0129908	7.71238e-20	1.72168e-13	NS	NS	NS	1.83233e-07
13									KU343206_Bat_China_2012-08-06	KY783845_Bat_Macau_2016-02-24
13										KY783849_Bat_Macau_2016-03-09
13										KY783850_Bat_Macau_2016-03-09
13										KY783851_Bat_Macau_2016-03-09
14	15	307*	1529*	21*	602*	21*	71*	AY518894_HumanNL63_Netherlands_1988--	KY983586_HumanNL63_USA_2015--	KF530110_HumanNL63_USA_1983-08-16	2.50638e-06	0.00029035	0.000830202	3.4152e-10	2.31611e-10	6.34985e-15	NS	NS	1.27468e-16
14									DQ445911_HumanNL63_Netherlands_2004-01-08	JQ765571_HumanNL63_USA_2005-01-23
14									JQ765563_HumanNL63_USA_2009-03-16	JQ765574_HumanNL63_USA_2005-11-
14									KY862050_HumanNL63_France_2008-02-15	JQ765575_HumanNL63_USA_2005-11-21
14									KY862051_HumanNL63_France_2005-02-23	JX504050_HumanNL63_USA_2004--
14									MG356440_HumanNL63_Kenya_2013-04-12	KF530106_HumanNL63_USA_1987-12-16
14									MG356445_HumanNL63_Kenya_2013-06-17	KF530108_HumanNL63_USA_1989-01-05
14									MK334047_HumanNL63_China_2018-07-25	KF530114_HumanNL63_USA_1989-01-03
14									MN026166_HumanNL63_Kenya_2018-01-29	KT266906_HumanNL63_Haiti_2015-01-16
15	16	4679	5460*	3383	4095*	2810	3522*	KY073747_Bat_Kenya_2009-06-20	KY674919_Human229E_USA_2016--	AY518894_HumanNL63_Netherlands_1988--	4.93003e-19	1.15327e-12	4.38204e-14	1.04781e-10	4.00297e-06	3.09531e-22	NS	NS	0.000474845
15									AB691763_Human229E_USA_1962-01-19	DQ445911_HumanNL63_Netherlands_2004-01-08
15									AB691764_Human229E_Japan_2004--	JQ765563_HumanNL63_USA_2009-03-16
15									AB691765_Human229E_Japan_2004--	JQ765566_HumanNL63_USA_2008-01-08
15									AB691766_Human229E_Japan_2004--	JQ765571_HumanNL63_USA_2005-01-23
15									DQ243963_Human229E_USA_1962-01-19	JQ765574_HumanNL63_USA_2005-11-
15									DQ243964_Human229E_Australia_1979-06-11	JQ765575_HumanNL63_USA_2005-11-21
15									DQ243966_Human229E_Australia_1982-09-22	JQ771059_HumanNL63_USA_2010-12-14
15									DQ243970_Human229E_Australia_1982-11-08	JX504050_HumanNL63_USA_2004--
15									DQ243971_Human229E_Australia_1984-07-29	KF530106_HumanNL63_USA_1987-12-16
15									DQ243972_Human229E_Australia_1984-09-05	KF530108_HumanNL63_USA_1989-01-05
15									DQ243980_Human229E_Australia_2003-06-01	KF530110_HumanNL63_USA_1983-08-16
15									DQ243983_Human229E_Australia_2003-07-30	KF530114_HumanNL63_USA_1989-01-03
15									DQ243985_Human229E_Australia_2003-08-19	KM055643_HumanNL63_China_2008--
15									JX503061_Human229E_Italy_2009--	KT266906_HumanNL63_Haiti_2015-01-16
15									KF514430_Human229E_USA_1993-03-18	KY554970_HumanNL63_USAN_2016--
15									KF514431_Human229E_USA_1995-03-23	KY983586_HumanNL63_USA_2015--
15									KF514432_Human229E_USA_1993-02-22	MG428707_HumanNL63_Kenya_2010-05-20
15									KM055538_Human229E_China_2010--	MK334043_HumanNL63_China_2018-08-15
15									KM055544_Human229E_China_2011--	MK334045_HumanNL63_China_2018-08-14
15									KM055551_Human229E_China_2007--	MK334047_HumanNL63_China_2018-07-25
15									KM055555_Human229E_China_2008--	MN026166_HumanNL63_Kenya_2018-01-29
15									KM055556_Human229E_China_2008--	MN306018_HumanNL63_USA_2018--
15									KM055559_Human229E_China_2005--	MN306040_HumanNL63_USA_2019--
15									KU291448_Human229E_Germany_2015--
15									KY369909_Human229E_USA_2016--
15									KY369910_Human229E_USA_2016--
15									KY369914_Human229E_USA_2016--
15									KY684760_Human229E_USA_2016--
15									MF542265_Human229E_Haiti_2016-03-
15									MN306046_Human229E_USA_2019--
15									MN369046_Human229E_USA_2018--
15									KT253324_Camel_S.Arabia_2014--
15									KT253325_Camel_S.Arabia_2014--
15									KT253326_Camel_S.Arabia_2014--
15									KT253328_Camel_S.Arabia_2014--
15									KT368892_Camel_S.Arabia_2014-06-
15									KT368893_Camel_S.Arabia_2014-06-
15									KT368894_Camel_S.Arabia_2014-06-
15									KT368895_Camel_S.Arabia_2014-10-
15									KT368896_Camel_S.Arabia_2014-10-
15									KT368897_Camel_S.Arabia_2014-10-
15									KT368898_Camel_S.Arabia_2014-11-
15									KT368899_Camel_S.Arabia_2014-11-
15									KT368900_Camel_S.Arabia_2014-11-
15									KT368901_Camel_S.Arabia_2014-11-
15									KT368902_Camel_S.Arabia_2014-12-
15									KT368903_Camel_S.Arabia_2014-12-
15									KT368904_Camel_S.Arabia_2014-12-
15									KT368905_Camel_S.Arabia_2014-12-
15									KT368906_Camel_S.Arabia_2014-12-
15									KT368909_Camel_S.Arabia_2015-01-
15									KT368910_Camel_S.Arabia_2015-01-
15									KT368911_Camel_S.Arabia_2015-01-
15									KT368912_Camel_S.Arabia_2015-01-
15									KT368913_Camel_S.Arabia_2015-04-
15									KT368914_Camel_S.Arabia_2015-04-
15									KT368915_Camel_S.Arabia_2015-03-
15									KU291449_Camel_Kenya_2015--
15									MF593473_Camel_UAE_2015--
16	17	19*	2212	3*	1264	3*	652	^EU420137_Bat_HKong_2006-03-	KY783849_Bat_Macau_2016-03-09	Unknown (KY783847_Bat_Macau_2016-03-09)	1.37289e-05	NS	0.000169922	3.899e-16	2.71568e-13	0.000422291	NS	NS	3.11636e-13
16								KU343205_Bat_China_2012-08-06[P]	KY783845_Bat_Macau_2016-02-24
16								KU343206_Bat_China_2012-08-06
16								KU343208_Bat_China_2012-09-16[P]
17	18	388*	2214*	21*	1200*	21*	654*	DQ445911_HumanNL63_Netherlands_2004-01-08	MK334047_HumanNL63_China_2018-07-25	KF530110_HumanNL63_USA_1983-08-16	0.000335432	NS	NS	3.9281e-08	NS	3.09287e-24	NS	NS	4.19957e-16
17									JQ765563_HumanNL63_USA_2009-03-16	JQ765571_HumanNL63_USA_2005-01-23
17									KY862050_HumanNL63_France_2008-02-15	KF530106_HumanNL63_USA_1987-12-16
17									KY862051_HumanNL63_France_2005-02-23	KF530108_HumanNL63_USA_1989-01-05
17									KY983586_HumanNL63_USA_2015--	KF530114_HumanNL63_USA_1989-01-03
17									MG356440_HumanNL63_Kenya_2013-04-12	KT266906_HumanNL63_Haiti_2015-01-16
17									MG356445_HumanNL63_Kenya_2013-06-17
17									MN026166_HumanNL63_Kenya_2018-01-29
18	19	1678	2171*	805	1223*	220	611*	^KY783847_Bat_Macau_2016-03-09	Unknown (KU343202_Bat_China_2012-08-06)	KY783850_Bat_Macau_2016-03-09	2.16621e-15	6.85206e-12	NS	2.47581e-09	2.8817e-09	1.66561e-12	NS	NS	3.19722e-11
18										KY783845_Bat_Macau_2016-02-24
18										KY783849_Bat_Macau_2016-03-09
19	20	1933	5355*	1015	4065*	412	3456*	^KJ473801_Bat_China_2012--	KY783846_Bat_Macau_2016-03-09	Unknown (KU343204_Bat_China_2012-08-06)	5.81545e-08	8.69568e-07	9.03186e-10	2.10291e-17	6.08499e-10	1.36892e-31	NS	NS	1.28417e-14
19									KY783845_Bat_Macau_2016-02-24
19									KY783849_Bat_Macau_2016-03-09
19									KY783850_Bat_Macau_2016-03-09
19									KY783851_Bat_Macau_2016-03-09
19									MN611524_Bat_China_2018-03-
20	21	19*	1614*	3*	738*	3*	156*	^KU343204_Bat_China_2012-08-06	KY783851_Bat_Macau_2016-03-09	Unknown (KY783847_Bat_Macau_2016-03-09)	2.81703e-09	NS	NS	1.11902e-12	7.49541e-10	2.41605e-05	NS	NS	3.19722e-11
20									KY783846_Bat_Macau_2016-03-09
21	22	776*	1876	35*	925	21*	369	MN611517_Bat_Kenya_2018-03-	KY073748_Bat_Kenya_2010-06-	KT266906_HumanNL63_Haiti_2015-01-16	1.21379e-11	NS	9.18185e-05	1.00975e-11	5.23546e-11	1.88914e-24	NS	NS	9.75727e-07
21										JQ765563_HumanNL63_USA_2009-03-16
21										JQ765566_HumanNL63_USA_2008-01-08
21										JQ765571_HumanNL63_USA_2005-01-23
21										JQ765574_HumanNL63_USA_2005-11-
21										JQ765575_HumanNL63_USA_2005-11-21
21										JQ771059_HumanNL63_USA_2010-12-14
21										JX504050_HumanNL63_USA_2004--
21										KF530106_HumanNL63_USA_1987-12-16
21										KF530108_HumanNL63_USA_1989-01-05
21										KF530110_HumanNL63_USA_1983-08-16
21										KF530114_HumanNL63_USA_1989-01-03
21										KY554970_HumanNL63_USAN_2016--
21										KY983586_HumanNL63_USA_2015--
21										MG428707_HumanNL63_Kenya_2010-05-20
21										MK334043_HumanNL63_China_2018-08-15
21										MK334045_HumanNL63_China_2018-08-14
21										MK334047_HumanNL63_China_2018-07-25
21										MN026166_HumanNL63_Kenya_2018-01-29
21										MN306018_HumanNL63_USA_2018--
21										MN306040_HumanNL63_USA_2019--
22	23	3314	4722	1532	2841	1544	2853	^MF593473_Camel_UAE_2015--	KT253263_Bat_Ghana_2011--	AB691763_Human229E_USA_1962-01-19	1.25172e-13	NS	0.000287223	5.06207e-10	2.87965e-11	0.000547576	NS	NS	3.19722e-11
22								KT253324_Camel_S.Arabia_2014--	KT253261_Bat_Ghana_2010--	AB691764_Human229E_Japan_2004--
22								KT253325_Camel_S.Arabia_2014--	KT253262_Bat_Ghana_2011--	AB691765_Human229E_Japan_2004--
22								KT253326_Camel_S.Arabia_2014--	KT253265_Bat_Ghana_2011--	AB691766_Human229E_Japan_2004--
22								KT253327_Camel_S.Arabia_2014--	KT253267_Bat_Ghana_2011--	DQ243963_Human229E_USA_1962-01-19
22								KT253328_Camel_S.Arabia_2014--		DQ243964_Human229E_Australia_1979-06-11
22								KT368892_Camel_S.Arabia_2014-06-		DQ243966_Human229E_Australia_1982-09-22
22								KT368893_Camel_S.Arabia_2014-06-		DQ243970_Human229E_Australia_1982-11-08
22								KT368894_Camel_S.Arabia_2014-06-		DQ243971_Human229E_Australia_1984-07-29
22								KT368895_Camel_S.Arabia_2014-10-		DQ243972_Human229E_Australia_1984-09-05
22								KT368896_Camel_S.Arabia_2014-10-		DQ243980_Human229E_Australia_2003-06-01
22								KT368897_Camel_S.Arabia_2014-10-		DQ243983_Human229E_Australia_2003-07-30
22								KT368898_Camel_S.Arabia_2014-11-		DQ243985_Human229E_Australia_2003-08-19
22								KT368899_Camel_S.Arabia_2014-11-		JX503061_Human229E_Italy_2009--
22								KT368900_Camel_S.Arabia_2014-11-		KF514430_Human229E_USA_1993-03-18
22								KT368901_Camel_S.Arabia_2014-11-		KF514431_Human229E_USA_1995-03-23
22								KT368902_Camel_S.Arabia_2014-12-		KF514432_Human229E_USA_1993-02-22
22								KT368903_Camel_S.Arabia_2014-12-		KM055538_Human229E_China_2010--
22								KT368904_Camel_S.Arabia_2014-12-		KM055544_Human229E_China_2011--
22								KT368905_Camel_S.Arabia_2014-12-		KM055551_Human229E_China_2007--
22								KT368906_Camel_S.Arabia_2014-12-		KM055555_Human229E_China_2008--
22								KT368907_Camel_S.Arabia_2015-03-		KM055556_Human229E_China_2008--
22								KT368908_Camel_S.Arabia_2015-03-		KM055559_Human229E_China_2005--
22								KT368909_Camel_S.Arabia_2015-01-		KU291448_Human229E_Germany_2015--
22								KT368910_Camel_S.Arabia_2015-01-		KY369909_Human229E_USA_2016--
22								KT368911_Camel_S.Arabia_2015-01-		KY369910_Human229E_USA_2016--
22								KT368912_Camel_S.Arabia_2015-01-		KY369914_Human229E_USA_2016--
22								KT368913_Camel_S.Arabia_2015-04-		KY674919_Human229E_USA_2016--
22								KT368914_Camel_S.Arabia_2015-04-		KY684760_Human229E_USA_2016--
22								KT368915_Camel_S.Arabia_2015-03-		MF542265_Human229E_Haiti_2016-03-
22								KT368916_Camel_S.Arabia_2015-03-		MN306046_Human229E_USA_2019--
22								KU291449_Camel_Kenya_2015--		MN369046_Human229E_USA_2018--
23	24	1743	3292	837	2095	282	1522	KY073747_Bat_Kenya_2009-06-20	MG356452_HumanNL63_Kenya_2014-05-27	KT253263_Bat_Ghana_2011--	NS	NS	NS	0.00120114	0.000461363	5.32975e-09	NS	NS	1.59861e-10
23									JQ765566_HumanNL63_USA_2008-01-08	KT253261_Bat_Ghana_2010--
23									JQ765574_HumanNL63_USA_2005-11-	KT253262_Bat_Ghana_2011--
23									JQ765575_HumanNL63_USA_2005-11-21	KT253265_Bat_Ghana_2011--
23									JQ771059_HumanNL63_USA_2010-12-14	KT253266_Bat_Ghana_2010--
23									JX504050_HumanNL63_USA_2004--	KT253267_Bat_Ghana_2011--
23									KF530106_HumanNL63_USA_1987-12-16	KT253269_Bat_Ghana_2011--
23									KF530108_HumanNL63_USA_1989-01-05
23									KF530110_HumanNL63_USA_1983-08-16
23									KF530114_HumanNL63_USA_1989-01-03
23									KT266906_HumanNL63_Haiti_2015-01-16
23									KY554970_HumanNL63_USAN_2016--
23									KY862050_HumanNL63_France_2008-02-15
23									KY862051_HumanNL63_France_2005-02-23
23									KY983586_HumanNL63_USA_2015--
23									MG356421_HumanNL63_Kenya_2010-05-20
23									MG356434_HumanNL63_Kenya_2011-07-26
23									MG356437_HumanNL63_Kenya_2012-08-21
23									MG356440_HumanNL63_Kenya_2013-04-12
23									MG356445_HumanNL63_Kenya_2013-06-17
23									MK334043_HumanNL63_China_2018-08-15
23									MK334045_HumanNL63_China_2018-08-14
23									MK334047_HumanNL63_China_2018-07-25
23									MN026166_HumanNL63_Kenya_2018-01-29
23									MN306018_HumanNL63_USA_2018--
24	25	372*	1554	18*	687	21*	96	^KU343203_Bat_China_2012-08-06	KU343202_Bat_China_2012-08-06	KY783850_Bat_Macau_2016-03-09	5.18716e-09	NS	1.93317e-05	1.84162e-10	1.05982e-13	3.96594e-11	NS	NS	NS
25	26	3620	4044*	2441	2808*	1823	2199*	^KY783846_Bat_Macau_2016-03-09	KY783849_Bat_Macau_2016-03-09	KY783851_Bat_Macau_2016-03-09	1.19191e-09	7.91702e-08	NS	NS	NS	NS	NS	NS	0.00010403
25									KY783845_Bat_Macau_2016-02-24
25									KY783850_Bat_Macau_2016-03-09
26	27	4326	5224	3063	3934	2457	3325	^MN611518_Bat_China_2018-03-	KJ473799_Bat_China_2012--	KJ473797_Bat_China_2012--	4.80217e-11	0.00472077	0.000128091	NS	0.0461887	NS	NS	NS	3.83986e-08
27	28	931	5460*	181	4050*	21	3522*	^JQ989272_Bat_HKong_2010-08-	JQ989268_Bat_HKong_2006-10-	Unknown (MN611525_Bat_China_2018-03-)	NS	4.95534e-14	NS	8.96028e-18	3.38673e-07	1.32139e-107	NS	NS	2.31191e-07
27								JQ989273_Bat_HKong_2010-08-	JQ989266_Bat_HKong_2006-12-
27									JQ989267_Bat_HKong_2006-12-
27									JQ989269_Bat_HKong_2005-12-
28	29	4183*	5283*	2881*	3948*	2314*	3384*	^KT253270_Bat_Ghana_2010--	KT253269_Bat_Ghana_2011--	KT253263_Bat_Ghana_2011--	NS	NS	NS	0.000528815	4.38085e-06	2.19108e-17	NS	NS	1.03062e-06
28										KT253265_Bat_Ghana_2011--
29	30	2260	5376*	1318	4083*	700	3474*	^KJ473803_Bat_China_2013--	KY783849_Bat_Macau_2016-03-09	Unknown (KU343202_Bat_China_2012-08-06)	NS	NS	NS	0.0263899	NS	3.49721e-11	NS	NS	6.12042e-06
29									KY783845_Bat_Macau_2016-02-24
30	31	4206	5221*	2943	3931*	2337	3322*	^KY783850_Bat_Macau_2016-03-09	KJ473803_Bat_China_2013--	KY783849_Bat_Macau_2016-03-09	0.0237146	NS	NS	NS	3.75765e-06	0.0048642	NS	NS	4.60968e-06
30										KY783845_Bat_Macau_2016-02-24
31	32	3900	5338*	2673	4051*	2070	3439*	^KY783848_Bat_Macau_2016-03-09	MN611524_Bat_China_2018-03-	Unknown (KU343202_Bat_China_2012-08-06)	6.40762e-08	0.000199671	NS	2.03136e-09	2.28585e-08	1.64764e-14	NS	NS	3.19722e-11
31								KJ473795_Bat_China_2011--
31								KJ473796_Bat_China_2012--
31								KY783847_Bat_Macau_2016-03-09[P]
31								KY783851_Bat_Macau_2016-03-09
32	33	1606	2910	736	1767	148	1158	^KJ473796_Bat_China_2012--	Unknown (KY783849_Bat_Macau_2016-03-09)	KY783851_Bat_Macau_2016-03-09	NS	0.0012425	NS	1.13993e-07	0.000539454	5.79392e-10	NS	NS	0.00201467
32								KY783848_Bat_Macau_2016-03-09	Unknown(KY783845_Bat_Macau_2016-02-24)	KY783846_Bat_Macau_2016-03-09
32									Unknown(KY783850_Bat_Macau_2016-03-09)
33	34~	852	1470	102	561	21	51	^KY073748_Bat_Kenya_2010-06-	KY073744_Bat_Kenya_2010-06-21	KY983586_HumanNL63_USA_2015--	NS	NS	NS	0.0026109	NS	0.00883889	NS	NS	1.94272e-05
33										JQ765563_HumanNL63_USA_2009-03-16
33										JQ765566_HumanNL63_USA_2008-01-08
33										JQ765571_HumanNL63_USA_2005-01-23
33										JQ765574_HumanNL63_USA_2005-11-
33										JQ765575_HumanNL63_USA_2005-11-21
33										JQ771059_HumanNL63_USA_2010-12-14
33										JX504050_HumanNL63_USA_2004--
33										KF530106_HumanNL63_USA_1987-12-16
33										KF530108_HumanNL63_USA_1989-01-05
33										KF530110_HumanNL63_USA_1983-08-16
33										KF530114_HumanNL63_USA_1989-01-03
33										KT266906_HumanNL63_Haiti_2015-01-16
33										KY554970_HumanNL63_USAN_2016--
33										KY862050_HumanNL63_France_2008-02-15
33										KY862051_HumanNL63_France_2005-02-23
33										MG356421_HumanNL63_Kenya_2010-05-20
33										MG356434_HumanNL63_Kenya_2011-07-26
33										MG356437_HumanNL63_Kenya_2012-08-21
33										MG356440_HumanNL63_Kenya_2013-04-12
33										MG356445_HumanNL63_Kenya_2013-06-17
33										MG356452_HumanNL63_Kenya_2014-05-27
33										MK334043_HumanNL63_China_2018-08-15
33										MK334045_HumanNL63_China_2018-08-14
33										MK334047_HumanNL63_China_2018-07-25
33										MN026166_HumanNL63_Kenya_2018-01-29
33										MN306018_HumanNL63_USA_2018--
33										MN306040_HumanNL63_USA_2019--
34	37	2918	3735*	1772	2553*	1166	1938*	^KJ473795_Bat_China_2011--	KY783849_Bat_Macau_2016-03-09	KY783851_Bat_Macau_2016-03-09	NS	NS	NS	0.00809431	NS	0.00280347	NS	NS	0.000197212
34									KY783845_Bat_Macau_2016-02-24	KY783846_Bat_Macau_2016-03-09
35	38	2216*	2828	1268*	1685	656*	1079	^EU420137_Bat_HKong_2006-03-	KU343206_Bat_China_2012-08-06	KJ473802_Bat_China_2012--	0.000207318	NS	NS	0.000899222	0.00254796	1.65245e-08	NS	NS	0.0279668
36	40	3601	4818	2383	3540	1804	2949	^KY073744_Bat_Kenya_2010-06-21	MK472069_Bat_Australia_2018--	Unknown (MG916902_Bat_China_2012-09-16)	NS	NS	0.038383	4.50823e-05	0.000184539	2.33462e-26	NS	NS	NS
36									MK472068_Bat_Australia_2018--	Unknown(MG916903_Bat_China_2013-04-17)
37	42	1522*	3048*	64*	1278*	64*	1287*	^DQ243964_Human229E_Australia_1979-06-11	KY369909_Human229E_USA_2016--	Unknown (KT253325_Camel_S.Arabia_2014--)	NS	NS	NS	0.00582461	NS	0.046361	NS	NS	0.00668915
37								AB691763_Human229E_USA_1962-01-19	KM055555_Human229E_China_2008--	Unknown(KT253324_Camel_S.Arabia_2014--)
37								DQ243963_Human229E_USA_1962-01-19	KY684760_Human229E_USA_2016--	Unknown(KT253326_Camel_S.Arabia_2014--)
37								DQ243966_Human229E_Australia_1982-09-22	MF542265_Human229E_Haiti_2016-03-	Unknown(KT253327_Camel_S.Arabia_2014--)
37								DQ243970_Human229E_Australia_1982-11-08	MN306046_Human229E_USA_2019--	Unknown(KT253328_Camel_S.Arabia_2014--)
37								DQ243971_Human229E_Australia_1984-07-29[T]	MN369046_Human229E_USA_2018--	Unknown(KT368892_Camel_S.Arabia_2014-06-)
37								DQ243972_Human229E_Australia_1984-09-05[T]		Unknown(KT368893_Camel_S.Arabia_2014-06-)
37										Unknown(KT368894_Camel_S.Arabia_2014-06-)
37										Unknown(KT368895_Camel_S.Arabia_2014-10-)
37										Unknown(KT368896_Camel_S.Arabia_2014-10-)
37										Unknown(KT368897_Camel_S.Arabia_2014-10-)
37										Unknown(KT368898_Camel_S.Arabia_2014-11-)
37										Unknown(KT368899_Camel_S.Arabia_2014-11-)
37										Unknown(KT368900_Camel_S.Arabia_2014-11-)
37										Unknown(KT368901_Camel_S.Arabia_2014-11-)
37										Unknown(KT368902_Camel_S.Arabia_2014-12-)
37										Unknown(KT368903_Camel_S.Arabia_2014-12-)
37										Unknown(KT368904_Camel_S.Arabia_2014-12-)
37										Unknown(KT368905_Camel_S.Arabia_2014-12-)
37										Unknown(KT368906_Camel_S.Arabia_2014-12-)
37										Unknown(KT368907_Camel_S.Arabia_2015-03-)
37										Unknown(KT368908_Camel_S.Arabia_2015-03-)
37										Unknown(KT368909_Camel_S.Arabia_2015-01-)
37										Unknown(KT368910_Camel_S.Arabia_2015-01-)
37										Unknown(KT368911_Camel_S.Arabia_2015-01-)
37										Unknown(KT368912_Camel_S.Arabia_2015-01-)
37										Unknown(KT368913_Camel_S.Arabia_2015-04-)
37										Unknown(KT368914_Camel_S.Arabia_2015-04-)
37										Unknown(KT368915_Camel_S.Arabia_2015-03-)
37										Unknown(KT368916_Camel_S.Arabia_2015-03-)
37										Unknown(KU291449_Camel_Kenya_2015--)
37										Unknown(MF593473_Camel_UAE_2015--)
38	44~	1778	3656	852	2432	303	1859	^KY073748_Bat_Kenya_2010-06-	AY518894_HumanNL63_Netherlands_1988--	KT253263_Bat_Ghana_2011--	NS	NS	NS	0.0272315	0.0264912	8.28867e-08	NS	NS	0.0152322
38									JQ765571_HumanNL63_USA_2005-01-23	KT253261_Bat_Ghana_2010--
38									JQ765574_HumanNL63_USA_2005-11-	KT253262_Bat_Ghana_2011--
38										KT253265_Bat_Ghana_2011--
38										KT253267_Bat_Ghana_2011--
39	49	1337	2852	452	1736	36	1103	^KY073746_Bat_Kenya_2008-08-06	Unknown (KJ473806_Bat_China_2011--)	MK472069_Bat_Australia_2018--	NS	NS	NS	0.000212457	0.00157427	0.000832081	NS	NS	0.0252906
40	51	355*	1880	21*	917	21*	369	^JQ765566_HumanNL63_USA_2008-01-08	JQ765574_HumanNL63_USA_2005-11-	JQ765563_HumanNL63_USA_2009-03-16	1.17943e-10	1.6947e-06	5.96921e-09	1.30857e-09	0.000112679	1.70217e-25	NS	NS	4.56563e-08
40								JQ771059_HumanNL63_USA_2010-12-14	JQ765571_HumanNL63_USA_2005-01-23	KY862050_HumanNL63_France_2008-02-15
40								KM055643_HumanNL63_China_2008--[P]	JQ765575_HumanNL63_USA_2005-11-21	KY862051_HumanNL63_France_2005-02-23
40								KY554970_HumanNL63_USAN_2016--	JX504050_HumanNL63_USA_2004--	KY983586_HumanNL63_USA_2015--
40								MG356421_HumanNL63_Kenya_2010-05-20	KF530108_HumanNL63_USA_1989-01-05	MG356440_HumanNL63_Kenya_2013-04-12
40								MG356434_HumanNL63_Kenya_2011-07-26	KF530110_HumanNL63_USA_1983-08-16	MG356445_HumanNL63_Kenya_2013-06-17
40								MG356437_HumanNL63_Kenya_2012-08-21	KF530114_HumanNL63_USA_1989-01-03	MK334047_HumanNL63_China_2018-07-25
40								MG356452_HumanNL63_Kenya_2014-05-27	KT266906_HumanNL63_Haiti_2015-01-16	MN026166_HumanNL63_Kenya_2018-01-29
40								MG428707_HumanNL63_Kenya_2010-05-20
40								MK334043_HumanNL63_China_2018-08-15
40								MK334045_HumanNL63_China_2018-08-14
40								MN306018_HumanNL63_USA_2018--
40								MN306040_HumanNL63_USA_2019--
Table Key:
~ = It is possible that this apparent recombination signal could have been caused by an evolutionary
process other than recombination.
* = The actual breakpoint position is undetermined (it was most likely overprinted by a subsequent
recombination event).
^ = The recombinant sequence may have been misidentified (one of the identified parents might be the recombinant)
Minor Parent = Parent contributing the smaller fraction of sequence.
Major Parent = Parent contributing the larger fraction of sequence.
Unknown = Only one parent and a recombinant need be in the alignment for a recombination event to be detectable.
The sequence listed as unknown was used to infer the existance of a missing parental sequence.
NS = No significant P-value was recorded for this recombination event using this method.

## Sheet: iteration_2
			Breakpoint Positions
		In Alignment		In Recombinant Sequence		Relative to AB691763_Human229E_USA_1962-01-19							Detection Methods
Recombination Event Number	Number In .RDP File	Begin	End	Begin	End	Begin	End	Recombinant Sequence(s)	Minor Parental Sequence(s)	Major Parental Sequence(s)	RDP	GENECONV	Bootscan	Maxchi	Chimaera	SiSscan	PhylPro	LARD	3Seq
1	2	1666*	2240	811*	1319	63*	63	^KU343202_Bat_China_2012-08-06	KY783849_Bat_Macau_2016-03-09	Unknown (MN611524_Bat_China_2018-03-)	5.48084e-08	NS	NS	0.000505668	1.27891e-05	0.00056541	NS	NS	5.98039e-09
1									KY783850_Bat_Macau_2016-03-09
2	3	5216	5397*	3989	4125*	2157	2299*	^KJ473798_Bat_China_2013--	KJ473800_Bat_China_2013--	Unknown (KJ473806_Bat_China_2011--)	3.47121e-08	1.7411e-07	1.24425e-05	0.00232213	NS	NS	NS	NS	NS
2									KJ473797_Bat_China_2012--	Unknown(KY770850_Bat_China_2013--)
2									KJ473799_Bat_China_2012--	Unknown(KY770851_Bat_China_2013--)
3	5	680*	1494	18*	639	21*	51	^KU343202_Bat_China_2012-08-06	MN611524_Bat_China_2018-03-	Unknown (KY783850_Bat_Macau_2016-03-09)	8.43028e-06	NS	NS	0.00120498	0.000430679	NS	NS	NS	5.50324e-05
4	8	388*	3574*	21*	2368*	21*	605*	^MK334047_HumanNL63_China_2018-07-25	KY983586_HumanNL63_USA_2015--	Unknown (KF530110_HumanNL63_USA_1983-08-16)	0.0104121	NS	NS	0.000331748	0.0384352	9.27129e-31	NS	NS	4.50228e-05
4									JQ765563_HumanNL63_USA_2009-03-16	Unknown(JQ765571_HumanNL63_USA_2005-01-23)
4										Unknown(JX504050_HumanNL63_USA_2004--)
4										Unknown(KF530106_HumanNL63_USA_1987-12-16)
4										Unknown(KF530108_HumanNL63_USA_1989-01-05)
4										Unknown(KF530114_HumanNL63_USA_1989-01-03)
4										Unknown(KT266906_HumanNL63_Haiti_2015-01-16)
5	11~	1868	2120*	469	685*	63	63*	^KJ473803_Bat_China_2013--	KY783846_Bat_Macau_2016-03-09	Unknown (KY783849_Bat_Macau_2016-03-09)	NS	NS	NS	0.00160405	0.00224752	9.48972e-06	NS	NS	NS
5								MN611524_Bat_China_2018-03-	KY783851_Bat_Macau_2016-03-09
6	16	1908*	2186	957*	1196	63*	63	JQ765575_HumanNL63_USA_2005-11-21	Unknown (MK334045_HumanNL63_China_2018-08-14)	MG356445_HumanNL63_Kenya_2013-06-17	0.0210894	NS	NS	NS	NS	1.73298e-07	NS	NS	0.0101035
6								AY518894_HumanNL63_Netherlands_1988--[T]
6								JQ765571_HumanNL63_USA_2005-01-23
6								JQ765574_HumanNL63_USA_2005-11-[T]
6								JX504050_HumanNL63_USA_2004--
6								KF530106_HumanNL63_USA_1987-12-16[T]
6								KF530108_HumanNL63_USA_1989-01-05[T]
6								KF530110_HumanNL63_USA_1983-08-16[T]
6								KF530114_HumanNL63_USA_1989-01-03[T]
6								KT266906_HumanNL63_Haiti_2015-01-16
7	21	2788	3876	1729	2739	63	886	^KJ473806_Bat_China_2011--	KJ473797_Bat_China_2012--	Unknown (KY783850_Bat_Macau_2016-03-09)	NS	NS	NS	NS	0.0298631	0.00748157	NS	NS	0.0141228
7										Unknown(KU343206_Bat_China_2012-08-06)
Table Key:
~ = It is possible that this apparent recombination signal could have been caused by an evolutionary
process other than recombination.
* = The actual breakpoint position is undetermined (it was most likely overprinted by a subsequent
recombination event).
^ = The recombinant sequence may have been misidentified (one of the identified parents might be the recombinant)
Minor Parent = Parent contributing the smaller fraction of sequence.
Major Parent = Parent contributing the larger fraction of sequence.
Unknown = Only one parent and a recombinant need be in the alignment for a recombination event to be detectable.
The sequence listed as unknown was used to infer the existance of a missing parental sequence.
NS = No significant P-value was recorded for this recombination event using this method.

## Sheet: iteration_3
			Breakpoint Positions
		In Alignment		In Recombinant Sequence		Relative to AB691763_Human229E_USA_1962-01-19							Detection Methods
Recombination Event Number	Number In .RDP File	Begin	End	Begin	End	Begin	End	Recombinant Sequence(s)	Minor Parental Sequence(s)	Major Parental Sequence(s)	RDP	GENECONV	Bootscan	Maxchi	Chimaera	SiSscan	PhylPro	LARD	3Seq
1	4~	1808	4847	917	3689	63	1809	^KY770851_Bat_China_2013--	MN611524_Bat_China_2018-03-	Unknown (MK472069_Bat_Australia_2018--)	NS	NS	NS	8.13317e-05	NS	7.60712e-32	NS	NS	6.55564e-11
1								KY770850_Bat_China_2013--
Table Key:
~ = It is possible that this apparent recombination signal could have been caused by an evolutionary
process other than recombination.
* = The actual breakpoint position is undetermined (it was most likely overprinted by a subsequent
recombination event).
^ = The recombinant sequence may have been misidentified (one of the identified parents might be the recombinant)
Minor Parent = Parent contributing the smaller fraction of sequence.
Major Parent = Parent contributing the larger fraction of sequence.
Unknown = Only one parent and a recombinant need be in the alignment for a recombination event to be detectable.
The sequence listed as unknown was used to infer the existance of a missing parental sequence.
NS = No significant P-value was recorded for this recombination event using this method.
