# Supplementary material for: Origins and Evolution of Seasonal Human Coronaviruses
Source: Viruses. 2022 Jul 15;14(7):1551. doi: 10.3390/v14071551 (PMC9320361; doi:10.3390/v14071551)
Supplement: Supplementary file 1 [file viruses-14-01551-s001.zip › Supplementary File 3/RDP_spike_beta.xlsx]

## Sheet: iteration_1
			Breakpoint Positions
		In Alignment		In Recombinant Sequence		Relative to MF996589_HumanHKU1_China_2014--							Detection Methods
Recombination Event Number	Number In .RDP File	Begin	End	Begin	End	Begin	End	Recombinant Sequence(s)	Minor Parental Sequence(s)	Major Parental Sequence(s)	RDP	GENECONV	Bootscan	Maxchi	Chimaera	SiSscan	PhylPro	LARD	3Seq
1	1	1324	1626	1252	1491	853	1092	MK167038_HumanHKU1_USA_2017--	LC315650_HumanHKU1_Japan_2014--	AY884001_HumanHKU1_HKong_2003-03-	2.39548e-52	1.31994e-50	0.00442578	5.34625e-13	6.43612e-13	2.07418e-17	NS	NS	4.28368e-11
1									MF996589_HumanHKU1_China_2014--	MF996591_HumanHKU1_China_2015--
1									MF996590_HumanHKU1_China_2015--	MF996594_HumanHKU1_China_2015--
1									MF996593_HumanHKU1_China_2015--	MF996602_HumanHKU1_China_2015--
1									MF996596_HumanHKU1_China_2015--	DQ339101_HumanHKU1_HKong_2004-01-
1									MF996597_HumanHKU1_China_2015--	DQ415898_HumanHKU1_China_2004-12-
1									MF996598_HumanHKU1_China_2015--	DQ415902_HumanHKU1_China_2005-02-
1									DQ415896_HumanHKU1_China_2004-12-	DQ415911_HumanHKU1_China_2004-11-
1									DQ415903_HumanHKU1_China_2003-04-	DQ415912_HumanHKU1_China_2004-11-
1									DQ415904_HumanHKU1_China_2004-01-	KF430197_HumanHKU1_Brazil_2007--
1									DQ415906_HumanHKU1_China_2004-03-	KY674921_HumanHKU1_USA_2016--
1									DQ415908_HumanHKU1_China_2004-04-
1									DQ415909_HumanHKU1_China_2004-05-
1									DQ415910_HumanHKU1_China_2004-07-
1									HM034837_HumanHKU1_France_2005-03-04
1									KF430201_HumanHKU1_USA_2010-01-22
1									KF430203_HumanHKU1_Brazil_2006--
1									KF686340_HumanHKU1_USA_2009-11-28
1									KF686343_HumanHKU1_USA_2010-01-08
1									KF686344_HumanHKU1_USA_2009-12-28
1									KT779556_HumanHKU1_China_2009-04-23
1									KY674941_HumanHKU1_USA_2016--
1									KY983584_HumanHKU1_USA_2015--
2	2	38*	966	32*	885	0*	495	^KY370043_Murine_China_2013-07-	KF294371_Murine_China_2013--	KY370048_Murine_China_2015-01-	2.08834e-27	2.04191e-24	9.66728e-25	4.03008e-15	2.74723e-08	6.71567e-23	NS	NS	0.00033526
2									KF294370_Murine_China_2013--
2									KY370051_Murine_China_2015-05-
3	3	1080	2298*	1059	2109*	609	1680*	KF923895_HumanOC43_China_2010-07-	KU131570_HumanOC43_UK_2011-08-20	KF923908_HumanOC43_China_2007-06-	5.0038e-11	1.1989e-09	2.23702e-08	6.90455e-12	3.50302e-12	2.35381e-17	NS	NS	6.54834e-22
3								KU745542_HumanOC43_China_2015-06-	LC506761_HumanOC43_Japan_2009-02-	KF572840_HumanOC43_China_2012-02-
3									MF996612_HumanOC43_China_2015--	KF572858_HumanOC43_China_2007-06-
3									KF572808_HumanOC43_China_2010-04-	KF923902_HumanOC43_China_2012-05-
3									KF572809_HumanOC43_China_2010-06-	KF963242_HumanOC43_France_2011-11-20
3									LC315649_HumanOC43_Japan_2016--	KF963244_HumanOC43_France_2013-03-18
3									MN306043_HumanOC43_USA_2019--	KX538975_HumanOC43_Malaysia_2012-08-24
3										MH685718_HumanOC43_Uganda_2013--
3										MN306042_HumanOC43_USA_2019--
3										MG977444_Chimp_ICoast_2017-01-04
3										MG977445_Chimp_ICoast_2016-12-31
3										MG977447_Chimp_ICoast_2016-12-26
3										MG977448_Chimp_ICoast_2016-12-27
3										MG977449_Chimp_ICoast_2016-12-28
4	4	34	1197*	31	1155*	0	726*	^KF963236_HumanOC43_France_2005-02-07	Unknown (DQ355408_HumanOC43_France_2003--)	DQ355402_HumanOC43_France_2003--	3.37853e-06	1.04514e-05	2.00785e-06	2.14269e-09	3.23303e-06	5.41107e-13	NS	NS	2.479e-15
4									Unknown(LC506804_HumanOC43_Japan_2012-02-)	LC506761_HumanOC43_Japan_2009-02-
4									Unknown(KF572840_HumanOC43_China_2012-02-)	LC506821_HumanOC43_Japan_2013-02-
4									Unknown(KF572858_HumanOC43_China_2007-06-)	MF996612_HumanOC43_China_2015--
4									Unknown(KF923902_HumanOC43_China_2012-05-)	KF572808_HumanOC43_China_2010-04-
4									Unknown(KF923908_HumanOC43_China_2007-06-)	KF572809_HumanOC43_China_2010-06-
4									Unknown(KF963242_HumanOC43_France_2011-11-20)	LC315649_HumanOC43_Japan_2016--
4									Unknown(KF963244_HumanOC43_France_2013-03-18)	MN306043_HumanOC43_USA_2019--
4									Unknown(KX538975_HumanOC43_Malaysia_2012-08-24)
4									Unknown(MH685718_HumanOC43_Uganda_2013--)
4									Unknown(KF530079_HumanOC43_USA_1991-03-14)
4									Unknown(KF572816_HumanOC43_China_2005-06-)
4									Unknown(KF963231_HumanOC43_France_2001-02-07)
4									Unknown(MG977444_Chimp_ICoast_2017-01-04)
4									Unknown(MG977445_Chimp_ICoast_2016-12-31)
4									Unknown(MG977447_Chimp_ICoast_2016-12-26)
4									Unknown(MG977448_Chimp_ICoast_2016-12-27)
4									Unknown(MG977449_Chimp_ICoast_2016-12-28)
5	5	1*	558	1*	522	0*	96	MN514968_Camel_Ethiopia_2015-02-13	MK989623_Bovine_Turkey_2018-10-31	MF593476_Camel_UAE_2015--	3.28806e-15	9.2683e-14	1.83409e-14	2.43284e-06	1.40773e-06	1.19407e-11	NS	NS	0.0100622
5									LC494175_Bovine_Japan_2016--
5									AF391541_Bovine_USA_1998--
5									AF391542_Bovine_USA_1998--
5									DQ915164_Bovine_USA_1998--
5									FJ425184_Waterbuck_USA_1994-01-01
5									FJ425185_Waterbuck_USA_1994-01-01
5									FJ425186_Waterbuck_USA_1994-01-01
5									FJ938066_Bovine_USA_1996-01-01
5									KF169917_Bovine_Denmark_2005--
5									KF169924_Bovine_Sweden_2006-05-
5									KF169935_Bovine_Sweden_2009--
5									LC494137_Bovine_Japan_2013-12-
5									MH043953_Bovine_USA_2017-04-
5									MK046008_Bovine_Vietnam_2018-05-
5									MK095181_Bovine_China_2018-01-
5									MK989621_Bovine_Turkey_2016--
5									MK989624_Bovine_Turkey_2017-12-13
5									MN514970_Camel_Morocco_2016-04-04
5									MG518518_Deer_SKorea_2017-02-24
6	6~	3642	4312*	3354	4021*	2394	2394*	^KF294371_Murine_China_2013--	KF294372_Murine_China_2011--	AY884001_HumanHKU1_HKong_2003-03-	7.95195e-12	0.0100008	NS	6.2313e-10	1.16577e-07	5.84737e-21	NS	NS	2.32798e-05
6								KF294370_Murine_China_2013--		DQ339101_HumanHKU1_HKong_2004-01-
6								KY370043_Murine_China_2013-07-		DQ415898_HumanHKU1_China_2004-12-
6								KY370048_Murine_China_2015-01-		DQ415902_HumanHKU1_China_2005-02-
6								KY370049_Murine_China_2015-06-		DQ415911_HumanHKU1_China_2004-11-
6								KY370051_Murine_China_2015-05-		DQ415912_HumanHKU1_China_2004-11-
6										KF430197_HumanHKU1_Brazil_2007--
6										KY674921_HumanHKU1_USA_2016--
6										MK167038_HumanHKU1_USA_2017--
7	7	2074	3622*	1840	3334*	1456	2394*	^KF294371_Murine_China_2013--	MH687968_Murine_Vietnam_2014-11-14	KY370043_Murine_China_2013-07-	9.30273e-07	NS	NS	1.02377e-10	2.13255e-10	5.16772e-09	NS	NS	2.14184e-11
7								KF294370_Murine_China_2013--	MH687970_Murine_Vietnam_2014-11-12
7								KY370051_Murine_China_2015-05-
8	8	68	790	62	724	0	319	^KY370048_Murine_China_2015-01-	Unknown (MH687970_Murine_Vietnam_2014-11-12)	KF294371_Murine_China_2013--	4.06897e-05	NS	NS	4.68523e-10	0.00496032	1.959e-06	NS	NS	2.14184e-11
8									Unknown(MH687968_Murine_Vietnam_2014-11-14)	KF294370_Murine_China_2013--
8										KY370051_Murine_China_2015-05-
9	9	1444	3992	1384	3758	966	2394	^MF593476_Camel_UAE_2015--	MN514968_Camel_Ethiopia_2015-02-13	AB354579_Bovine_Japan_1976-12-	NS	NS	NS	0.00651378	NS	6.86148e-12	NS	NS	1.92766e-10
9									MN514963_Camel_Morocco_2016-03-05	LC494175_Bovine_Japan_2016--
9									MN514964_Camel_Nigeria_2015-11-20	AF391541_Bovine_USA_1998--
9										AF391542_Bovine_USA_1998--
9										DQ811784_Bovine_UNKWN_1983--
9										DQ915164_Bovine_USA_1998--
9										EU983105_Canine_SKorea_2008-06-
9										FJ415324_Human_Germany_1988--
9										FJ425184_Waterbuck_USA_1994-01-01
9										FJ425185_Waterbuck_USA_1994-01-01
9										FJ425186_Waterbuck_USA_1994-01-01
9										FJ938063_Bovine_USA_1996-11-30
9										FJ938066_Bovine_USA_1996-01-01
9										KF169917_Bovine_Denmark_2005--
9										KF169924_Bovine_Sweden_2006-05-
9										KF169935_Bovine_Sweden_2009--
9										KU558922_Buffalo_Bangladesh_2014-10-01
9										KU886219_Bovine_China_2015-05-30
9										LC494137_Bovine_Japan_2013-12-
9										MH043953_Bovine_USA_2017-04-
9										MH810163_Yak_China_2017--
9										MK046008_Bovine_Vietnam_2018-05-
9										MK095181_Bovine_China_2018-01-
9										MK989621_Bovine_Turkey_2016--
9										MK989623_Bovine_Turkey_2018-10-31
9										MK989624_Bovine_Turkey_2017-12-13
9										MN514970_Camel_Morocco_2016-04-04
9										MG518518_Deer_SKorea_2017-02-24
10	10~	446	1443*	422	1383*	20	966*	^MF593476_Camel_UAE_2015--	AB354579_Bovine_Japan_1976-12-	Unknown (JN874560_Rabbit_China_2007--)	NS	NS	NS	0.00165083	NS	2.60342e-11	NS	NS	5.30838e-17
10									DQ811784_Bovine_UNKWN_1983--
10									FJ938063_Bovine_USA_1996-11-30
10									MH810163_Yak_China_2017--
11	11~	2362	2998*	2173	2758*	1737	2332*	MK989621_Bovine_Turkey_2016--	MH810163_Yak_China_2017--	MK989624_Bovine_Turkey_2017-12-13	4.7378e-06	7.70982e-05	7.10577e-05	0.000802908	4.05136e-05	2.30154e-05	NS	NS	5.4617e-09
11									DQ355402_HumanOC43_France_2003--
11									LC494175_Bovine_Japan_2016--
11									AB354579_Bovine_Japan_1976-12-
11									AF391541_Bovine_USA_1998--
11									AF391542_Bovine_USA_1998--
11									DQ811784_Bovine_UNKWN_1983--
11									DQ915164_Bovine_USA_1998--
11									EU983105_Canine_SKorea_2008-06-
11									FJ415324_Human_Germany_1988--
11									FJ425184_Waterbuck_USA_1994-01-01
11									FJ425185_Waterbuck_USA_1994-01-01
11									FJ425186_Waterbuck_USA_1994-01-01
11									FJ938063_Bovine_USA_1996-11-30
11									FJ938066_Bovine_USA_1996-01-01
11									KF169917_Bovine_Denmark_2005--
11									KF169924_Bovine_Sweden_2006-05-
11									KF169935_Bovine_Sweden_2009--
11									KU558922_Buffalo_Bangladesh_2014-10-01
11									KU886219_Bovine_China_2015-05-30
11									LC494137_Bovine_Japan_2013-12-
11									MH043953_Bovine_USA_2017-04-
11									MK046008_Bovine_Vietnam_2018-05-
11									MK095181_Bovine_China_2018-01-
11									MG518518_Deer_SKorea_2017-02-24
12	12~	1151	2354*	1091	2156*	680	1733*	^KY370046_Murine_China_2014-08-	KM349744_Murine_China_2012-05-17	MK989621_Bovine_Turkey_2016--	0.00581966	NS	NS	9.68721e-05	7.86583e-05	2.28896e-06	NS	NS	2.14184e-11
12									KF294357_Murine_China_2011--	KF963229_HumanOC43_France_1967--
12									KM349742_Murine_China_2012-05-17	KF572840_HumanOC43_China_2012-02-
12									KM349743_Murine_China_2012-05-17	KF572858_HumanOC43_China_2007-06-
12									KY370047_Murine_China_2014-12-	KF923902_HumanOC43_China_2012-05-
12									MH687969_Murine_Vietnam_2014-11-12	KF923908_HumanOC43_China_2007-06-
12									MH687971_Murine_Vietnam_2014-11-12	KF963242_HumanOC43_France_2011-11-20
12									MH687972_Murine_Vietnam_2014-11-12	KF963244_HumanOC43_France_2013-03-18
12									MH687973_Murine_Vietnam_2014-11-12	KX538975_HumanOC43_Malaysia_2012-08-24
12									MH687974_Murine_Vietnam_2014-11-12	MH685718_HumanOC43_Uganda_2013--
12									MH687975_Murine_Vietnam_2013-12-09	MN306042_HumanOC43_USA_2019--
12									MH687976_Murine_Vietnam_2015-02-04	KF572808_HumanOC43_China_2010-04-
12									MH687977_Murine_Vietnam_2015-02-04	KF572809_HumanOC43_China_2010-06-
12									MH687978_Murine_Vietnam_2015-02-04	KU131570_HumanOC43_UK_2011-08-20
12										LC315649_HumanOC43_Japan_2016--
12										MN306043_HumanOC43_USA_2019--
12										KF530079_HumanOC43_USA_1991-03-14
12										KF572816_HumanOC43_China_2005-06-
12										KF963231_HumanOC43_France_2001-02-07
12										LC494175_Bovine_Japan_2016--
12										AB354579_Bovine_Japan_1976-12-
12										AF391541_Bovine_USA_1998--
12										AF391542_Bovine_USA_1998--
12										DQ811784_Bovine_UNKWN_1983--
12										DQ915164_Bovine_USA_1998--
12										EU983105_Canine_SKorea_2008-06-
12										FJ415324_Human_Germany_1988--
12										FJ425184_Waterbuck_USA_1994-01-01
12										FJ425185_Waterbuck_USA_1994-01-01
12										FJ425186_Waterbuck_USA_1994-01-01
12										FJ938063_Bovine_USA_1996-11-30
12										FJ938066_Bovine_USA_1996-01-01
12										JN874560_Rabbit_China_2007--
12										KF169917_Bovine_Denmark_2005--
12										KF169924_Bovine_Sweden_2006-05-
12										KF169935_Bovine_Sweden_2009--
12										KU558922_Buffalo_Bangladesh_2014-10-01
12										KU886219_Bovine_China_2015-05-30
12										LC494137_Bovine_Japan_2013-12-
12										MH043953_Bovine_USA_2017-04-
12										MH810163_Yak_China_2017--
12										MK046008_Bovine_Vietnam_2018-05-
12										MK095181_Bovine_China_2018-01-
12										MK989623_Bovine_Turkey_2018-10-31
12										MK989624_Bovine_Turkey_2017-12-13
12										MN514970_Camel_Morocco_2016-04-04
12										MG518518_Deer_SKorea_2017-02-24
12										MN514963_Camel_Morocco_2016-03-05
12										MN514964_Camel_Nigeria_2015-11-20
12										MG977444_Chimp_ICoast_2017-01-04
12										MG977445_Chimp_ICoast_2016-12-31
12										MG977447_Chimp_ICoast_2016-12-26
12										MG977448_Chimp_ICoast_2016-12-27
12										MG977449_Chimp_ICoast_2016-12-28
13	13~	2260	3248*	2068	3005*	1642	2394*	^KF572809_HumanOC43_China_2010-06-	KF923908_HumanOC43_China_2007-06-	Unknown (KF572816_HumanOC43_China_2005-06-)	6.89656e-09	2.81744e-06	6.15817e-06	0.0160951	0.013475	0.000872576	NS	NS	2.34448e-06
13									KX447776_HumanOC43_China_2013-01-
13									KX447786_HumanOC43_China_2013-11-
13									KX447789_HumanOC43_China_2013-14-
13									KF572840_HumanOC43_China_2012-02-
13									KF572858_HumanOC43_China_2007-06-
13									KF923902_HumanOC43_China_2012-05-
13									KF963242_HumanOC43_France_2011-11-20
13									KF963244_HumanOC43_France_2013-03-18
13									KX538975_HumanOC43_Malaysia_2012-08-24
13									MH685718_HumanOC43_Uganda_2013--
13									MN306042_HumanOC43_USA_2019--
13									MG977444_Chimp_ICoast_2017-01-04
13									MG977445_Chimp_ICoast_2016-12-31
13									MG977447_Chimp_ICoast_2016-12-26
13									MG977448_Chimp_ICoast_2016-12-27
13									MG977449_Chimp_ICoast_2016-12-28
14	14	1492*	1824	1417*	1707	979*	1260	MN514970_Camel_Morocco_2016-04-04	Unknown (EU983105_Canine_SKorea_2008-06-)	MK989624_Bovine_Turkey_2017-12-13	2.87181e-07	2.85641e-05	NS	0.000237844	0.000327596	4.34195e-08	NS	NS	0.000125864
14										MK989621_Bovine_Turkey_2016--
14										MK989623_Bovine_Turkey_2018-10-31
15	15~	277	2184	259	1992	0	1566	^KY370044_Murine_China_2014-05-	Unknown (DQ415912_HumanHKU1_China_2004-11-)	JN874560_Rabbit_China_2007--	NS	NS	NS	2.40261e-08	1.53893e-06	0.00768759	NS	NS	4.81379e-07
15									Unknown(AY884001_HumanHKU1_HKong_2003-03-)	KF572858_HumanOC43_China_2007-06-
15									Unknown(DQ339101_HumanHKU1_HKong_2004-01-)	KF923902_HumanOC43_China_2012-05-
15									Unknown(DQ415896_HumanHKU1_China_2004-12-)	KF923908_HumanOC43_China_2007-06-
15									Unknown(DQ415898_HumanHKU1_China_2004-12-)	KF963242_HumanOC43_France_2011-11-20
15									Unknown(DQ415902_HumanHKU1_China_2005-02-)	KF963244_HumanOC43_France_2013-03-18
15									Unknown(DQ415903_HumanHKU1_China_2003-04-)	KX538975_HumanOC43_Malaysia_2012-08-24
15									Unknown(DQ415904_HumanHKU1_China_2004-01-)	MH685718_HumanOC43_Uganda_2013--
15									Unknown(DQ415906_HumanHKU1_China_2004-03-)	MN306042_HumanOC43_USA_2019--
15									Unknown(DQ415908_HumanHKU1_China_2004-04-)	KF572808_HumanOC43_China_2010-04-
15									Unknown(DQ415909_HumanHKU1_China_2004-05-)	AB354579_Bovine_Japan_1976-12-
15									Unknown(DQ415910_HumanHKU1_China_2004-07-)	AF391541_Bovine_USA_1998--
15									Unknown(DQ415911_HumanHKU1_China_2004-11-)	AF391542_Bovine_USA_1998--
15									Unknown(KF430197_HumanHKU1_Brazil_2007--)	DQ811784_Bovine_UNKWN_1983--
15									Unknown(KF430201_HumanHKU1_USA_2010-01-22)	EU983105_Canine_SKorea_2008-06-
15									Unknown(KF430203_HumanHKU1_Brazil_2006--)	FJ415324_Human_Germany_1988--
15									Unknown(KF686340_HumanHKU1_USA_2009-11-28)	FJ425184_Waterbuck_USA_1994-01-01
15									Unknown(KF686343_HumanHKU1_USA_2010-01-08)	FJ425185_Waterbuck_USA_1994-01-01
15									Unknown(KF686344_HumanHKU1_USA_2009-12-28)	FJ425186_Waterbuck_USA_1994-01-01
15									Unknown(KT779556_HumanHKU1_China_2009-04-23)	FJ938063_Bovine_USA_1996-11-30
15									Unknown(KY674921_HumanHKU1_USA_2016--)	FJ938066_Bovine_USA_1996-01-01
15									Unknown(KY674941_HumanHKU1_USA_2016--)	KF169917_Bovine_Denmark_2005--
15									Unknown(KY983584_HumanHKU1_USA_2015--)	KF169924_Bovine_Sweden_2006-05-
15									Unknown(LC315650_HumanHKU1_Japan_2014--)	KF169935_Bovine_Sweden_2009--
15										KU558922_Buffalo_Bangladesh_2014-10-01
15										LC494137_Bovine_Japan_2013-12-
15										MH810163_Yak_China_2017--
15										MK046008_Bovine_Vietnam_2018-05-
15										MK989623_Bovine_Turkey_2018-10-31
15										MK989624_Bovine_Turkey_2017-12-13
15										MG977444_Chimp_ICoast_2017-01-04
15										MG977445_Chimp_ICoast_2016-12-31
15										MG977447_Chimp_ICoast_2016-12-26
15										MG977448_Chimp_ICoast_2016-12-27
15										MG977449_Chimp_ICoast_2016-12-28
16	16	12*	3052*	9*	2770*	0*	2386*	^DQ011855_Porcine_Belgium_1972--	Unknown (MN514963_Camel_Morocco_2016-03-05)	MG518518_Deer_SKorea_2017-02-24	NS	NS	NS	6.05127e-06	0.000465444	2.33949e-42	NS	NS	6.46451e-07
16								KY419105_Porcine_USA_2015-08-20	Unknown(MN514964_Camel_Nigeria_2015-11-20)	LC494175_Bovine_Japan_2016--
16								KY419107_Porcine_USA_2015-07-25		AB354579_Bovine_Japan_1976-12-
16								KY492680_Porcine_Netherlands_2015-04-		AF391541_Bovine_USA_1998--
16								KY419103_Porcine_USA_2015-09-15		AF391542_Bovine_USA_1998--
16										DQ811784_Bovine_UNKWN_1983--
16										DQ915164_Bovine_USA_1998--
16										EU983105_Canine_SKorea_2008-06-
16										FJ415324_Human_Germany_1988--
16										FJ425184_Waterbuck_USA_1994-01-01
16										FJ425185_Waterbuck_USA_1994-01-01
16										FJ425186_Waterbuck_USA_1994-01-01
16										FJ938063_Bovine_USA_1996-11-30
16										FJ938066_Bovine_USA_1996-01-01
16										KF169917_Bovine_Denmark_2005--
16										KF169924_Bovine_Sweden_2006-05-
16										KF169935_Bovine_Sweden_2009--
16										KU886219_Bovine_China_2015-05-30
16										LC494137_Bovine_Japan_2013-12-
16										MH043953_Bovine_USA_2017-04-
16										MH810163_Yak_China_2017--
16										MK095181_Bovine_China_2018-01-
16										MK989623_Bovine_Turkey_2018-10-31
16										MK989624_Bovine_Turkey_2017-12-13
17	17~	2214	3248	2016	2999	1596	2394	KF572816_HumanOC43_China_2005-06-	KU131570_HumanOC43_UK_2011-08-20	KF572858_HumanOC43_China_2007-06-	6.32949e-07	1.14797e-05	NS	6.43444e-05	6.15673e-05	2.94793e-05	NS	NS	7.34052e-07
17									KX447778_HumanOC43_China_2014-03-	KX447776_HumanOC43_China_2013-01-
17									LC315649_HumanOC43_Japan_2016--	KX447786_HumanOC43_China_2013-11-
17									MN306043_HumanOC43_USA_2019--	KX447789_HumanOC43_China_2013-14-
17										KF572840_HumanOC43_China_2012-02-
17										KF923902_HumanOC43_China_2012-05-
17										KF923908_HumanOC43_China_2007-06-
17										KF963242_HumanOC43_France_2011-11-20
17										KF963244_HumanOC43_France_2013-03-18
17										KX538975_HumanOC43_Malaysia_2012-08-24
17										MH685718_HumanOC43_Uganda_2013--
18	18~	160*	388*	139*	364*	0*	0*	^MF593476_Camel_UAE_2015--	MN514964_Camel_Nigeria_2015-11-20	Unknown (AF391541_Bovine_USA_1998--)	NS	NS	NS	0.00337835	9.00723e-05	NS	NS	NS	1.64827e-06
18									MN514963_Camel_Morocco_2016-03-05	Unknown(KF963229_HumanOC43_France_1967--)
18										Unknown(KF923902_HumanOC43_China_2012-05-)
18										Unknown(KU745542_HumanOC43_China_2015-06-)
18										Unknown(MH685718_HumanOC43_Uganda_2013--)
18										Unknown(KF572808_HumanOC43_China_2010-04-)
18										Unknown(KF572809_HumanOC43_China_2010-06-)
18										Unknown(KU131570_HumanOC43_UK_2011-08-20)
18										Unknown(LC315649_HumanOC43_Japan_2016--)
18										Unknown(LC494175_Bovine_Japan_2016--)
18										Unknown(AB354579_Bovine_Japan_1976-12-)
18										Unknown(AF391542_Bovine_USA_1998--)
18										Unknown(DQ811784_Bovine_UNKWN_1983--)
18										Unknown(DQ915164_Bovine_USA_1998--)
18										Unknown(FJ415324_Human_Germany_1988--)
18										Unknown(FJ425184_Waterbuck_USA_1994-01-01)
18										Unknown(FJ425185_Waterbuck_USA_1994-01-01)
18										Unknown(FJ425186_Waterbuck_USA_1994-01-01)
18										Unknown(FJ938063_Bovine_USA_1996-11-30)
18										Unknown(FJ938066_Bovine_USA_1996-01-01)
18										Unknown(KF169917_Bovine_Denmark_2005--)
18										Unknown(KF169924_Bovine_Sweden_2006-05-)
18										Unknown(KF169935_Bovine_Sweden_2009--)
18										Unknown(KU558922_Buffalo_Bangladesh_2014-10-01)
18										Unknown(KU886219_Bovine_China_2015-05-30)
18										Unknown(LC494137_Bovine_Japan_2013-12-)
18										Unknown(MH043953_Bovine_USA_2017-04-)
18										Unknown(MK046008_Bovine_Vietnam_2018-05-)
18										Unknown(MK989621_Bovine_Turkey_2016--)
18										Unknown(MK989623_Bovine_Turkey_2018-10-31)
18										Unknown(MK989624_Bovine_Turkey_2017-12-13)
18										Unknown(MN514970_Camel_Morocco_2016-04-04)
18										Unknown(MG518518_Deer_SKorea_2017-02-24)
19	19~	3635	4277	3335	3974	2394	2394	^MH687970_Murine_Vietnam_2014-11-12	JX169867_Murine_USA_1947-08-14	AY884001_HumanHKU1_HKong_2003-03-	2.87015e-06	NS	NS	0.00013076	2.90675e-05	3.8277e-13	NS	NS	0.00531964
19								MH687968_Murine_Vietnam_2014-11-14	JX169866_Murine_USA_1947-08-14	DQ339101_HumanHKU1_HKong_2004-01-
19									FJ647218_Murine_USA_2006-01-01	DQ415898_HumanHKU1_China_2004-12-
19									KF268336_Murine_USA_2012-10-25	DQ415902_HumanHKU1_China_2005-02-
19									KF268337_Murine_USA_2012-10-25	DQ415911_HumanHKU1_China_2004-11-
19									KF268338_Murine_USA_2012-10-25	DQ415912_HumanHKU1_China_2004-11-
19									KF268339_Murine_USA_2012-10-25	KF430197_HumanHKU1_Brazil_2007--
19									MF618252_Murine_USA_2014-01-16	KY674921_HumanHKU1_USA_2016--
19									MF618253_Murine_USA_2014-01-16	MK167038_HumanHKU1_USA_2017--
20	20~	68	655	62	589	0	184	^KY370051_Murine_China_2015-05-	MH687970_Murine_Vietnam_2014-11-12	KY370049_Murine_China_2015-06-	0.00755187	NS	NS	0.000760005	5.22111e-05	1.91765e-11	NS	NS	4.55065e-06
20								KF294370_Murine_China_2013--	MH687968_Murine_Vietnam_2014-11-14
20								KF294371_Murine_China_2013--
21	21~	3285*	3371	3045*	3131	2394*	2394	KU558922_Buffalo_Bangladesh_2014-10-01	MN514964_Camel_Nigeria_2015-11-20	KF169917_Bovine_Denmark_2005--	1.01518e-05	0.000436242	NS	NS	NS	NS	NS	NS	0.0491729
21									MN514963_Camel_Morocco_2016-03-05	LC494175_Bovine_Japan_2016--
21										AF391541_Bovine_USA_1998--
21										AF391542_Bovine_USA_1998--
21										DQ915164_Bovine_USA_1998--
21										KF169924_Bovine_Sweden_2006-05-
21										KF169935_Bovine_Sweden_2009--
21										KU886219_Bovine_China_2015-05-30
21										LC494137_Bovine_Japan_2013-12-
21										MH810163_Yak_China_2017--
21										MK095181_Bovine_China_2018-01-
21										MK989621_Bovine_Turkey_2016--
21										MK989623_Bovine_Turkey_2018-10-31
21										MG518518_Deer_SKorea_2017-02-24
22	22~	660*	1232	645*	1211	189*	761	LC506804_HumanOC43_Japan_2012-02-	MN306043_HumanOC43_USA_2019--	KF923908_HumanOC43_China_2007-06-	1.18338e-05	0.000223887	NS	NS	NS	9.36602e-05	NS	NS	0.000197105
22								DQ355408_HumanOC43_France_2003--[T]	DQ355402_HumanOC43_France_2003--
22								KF572816_HumanOC43_China_2005-06-[P]	LC506761_HumanOC43_Japan_2009-02-
22									MF996612_HumanOC43_China_2015--
22									KF572808_HumanOC43_China_2010-04-
22									KF572809_HumanOC43_China_2010-06-
22									KU131570_HumanOC43_UK_2011-08-20
22									LC315649_HumanOC43_Japan_2016--
23	23~	1408	1522*	1387	1486*	937	1009*	MN306042_HumanOC43_USA_2019--	KX447778_HumanOC43_China_2014-03-	MF996613_HumanOC43_China_2015--	NS	0.042536	NS	NS	NS	0.00114952	NS	NS	3.03712e-05
23										KX447789_HumanOC43_China_2013-14-
23										LC331070_HumanOC43_Japan_2015-01-
23										LC506804_HumanOC43_Japan_2012-02-
23										LC506806_HumanOC43_Japan_2012-02-
23										LC506945_HumanOC43_Japan_2017-06-
23										KF923908_HumanOC43_China_2007-06-
23										KF963242_HumanOC43_France_2011-11-20
23										KF572816_HumanOC43_China_2005-06-
23										MG977444_Chimp_ICoast_2017-01-04
23										MG977445_Chimp_ICoast_2016-12-31
23										MG977447_Chimp_ICoast_2016-12-26
23										MG977448_Chimp_ICoast_2016-12-27
23										MG977449_Chimp_ICoast_2016-12-28
24	24	3657	4210*	3417	3961*	2394	2394*	^AY316300_Equine_USA_1998-12-	KF572816_HumanOC43_China_2005-06-	Unknown (KY492680_Porcine_Netherlands_2015-04-)	NS	NS	NS	4.51898e-05	7.4894e-05	0.00130329	NS	NS	8.45606e-05
24								AB671299_Equine_Japan_2004-12-	KF963229_HumanOC43_France_1967--
24									KF963236_HumanOC43_France_2005-02-07
24									KF572840_HumanOC43_China_2012-02-
24									KF572858_HumanOC43_China_2007-06-
24									KF923895_HumanOC43_China_2010-07-
24									KF923902_HumanOC43_China_2012-05-
24									KF923908_HumanOC43_China_2007-06-
24									KF963242_HumanOC43_France_2011-11-20
24									KF963244_HumanOC43_France_2013-03-18
24									KU745542_HumanOC43_China_2015-06-
24									KX538975_HumanOC43_Malaysia_2012-08-24
24									MH685718_HumanOC43_Uganda_2013--
24									MN306042_HumanOC43_USA_2019--
24									KF572808_HumanOC43_China_2010-04-
24									KF572809_HumanOC43_China_2010-06-
24									KU131570_HumanOC43_UK_2011-08-20
24									LC315649_HumanOC43_Japan_2016--
24									MN306043_HumanOC43_USA_2019--
24									KF530079_HumanOC43_USA_1991-03-14
24									KF963231_HumanOC43_France_2001-02-07
24									AB354579_Bovine_Japan_1976-12-
24									KF169935_Bovine_Sweden_2009--
24									MK046008_Bovine_Vietnam_2018-05-
24									MN514970_Camel_Morocco_2016-04-04
24									MG977444_Chimp_ICoast_2017-01-04
24									MG977445_Chimp_ICoast_2016-12-31
24									MG977447_Chimp_ICoast_2016-12-26
24									MG977448_Chimp_ICoast_2016-12-27
24									MG977449_Chimp_ICoast_2016-12-28
25	25~	2038*	4310	1849*	4061	1420*	2394	^JN874560_Rabbit_China_2007--	KY370047_Murine_China_2014-12-	HM034837_HumanHKU1_France_2005-03-04	NS	NS	NS	0.000679281	0.0109451	2.9388e-11	NS	NS	9.0663e-05
25								KX447776_HumanOC43_China_2013-01-[P]	KF294357_Murine_China_2011--	AY884001_HumanHKU1_HKong_2003-03-
25								KX447778_HumanOC43_China_2014-03-[P]	KM349742_Murine_China_2012-05-17	DQ339101_HumanHKU1_HKong_2004-01-
25								KX447786_HumanOC43_China_2013-11-[P]	KM349743_Murine_China_2012-05-17	DQ415896_HumanHKU1_China_2004-12-
25								KX447789_HumanOC43_China_2013-14-[P]	KM349744_Murine_China_2012-05-17	DQ415898_HumanHKU1_China_2004-12-
25								KF963229_HumanOC43_France_1967--	MH687969_Murine_Vietnam_2014-11-12	DQ415902_HumanHKU1_China_2005-02-
25								KF963236_HumanOC43_France_2005-02-07	MH687971_Murine_Vietnam_2014-11-12	DQ415903_HumanHKU1_China_2003-04-
25								LC331070_HumanOC43_Japan_2015-01-[T]	MH687972_Murine_Vietnam_2014-11-12	DQ415904_HumanHKU1_China_2004-01-
25								LC506804_HumanOC43_Japan_2012-02-[T]	MH687973_Murine_Vietnam_2014-11-12	DQ415906_HumanHKU1_China_2004-03-
25								LC506806_HumanOC43_Japan_2012-02-[T]	MH687974_Murine_Vietnam_2014-11-12	DQ415908_HumanHKU1_China_2004-04-
25								LC506945_HumanOC43_Japan_2017-06-[T]	MH687976_Murine_Vietnam_2015-02-04	DQ415909_HumanHKU1_China_2004-05-
25								MF996613_HumanOC43_China_2015--[T]	MH687977_Murine_Vietnam_2015-02-04	DQ415910_HumanHKU1_China_2004-07-
25								KF572840_HumanOC43_China_2012-02-	MH687978_Murine_Vietnam_2015-02-04	DQ415911_HumanHKU1_China_2004-11-
25								KF572858_HumanOC43_China_2007-06-		DQ415912_HumanHKU1_China_2004-11-
25								KF923895_HumanOC43_China_2010-07-[P]		KF430197_HumanHKU1_Brazil_2007--
25								KF923902_HumanOC43_China_2012-05-		KF430201_HumanHKU1_USA_2010-01-22
25								KF923908_HumanOC43_China_2007-06-		KF430203_HumanHKU1_Brazil_2006--
25								KF963242_HumanOC43_France_2011-11-20		KF686340_HumanHKU1_USA_2009-11-28
25								KF963244_HumanOC43_France_2013-03-18		KF686343_HumanHKU1_USA_2010-01-08
25								KU745542_HumanOC43_China_2015-06-[P]		KF686344_HumanHKU1_USA_2009-12-28
25								KX538975_HumanOC43_Malaysia_2012-08-24		KT779556_HumanHKU1_China_2009-04-23
25								MH685718_HumanOC43_Uganda_2013--		KY674921_HumanHKU1_USA_2016--
25								MN306042_HumanOC43_USA_2019--		KY674941_HumanHKU1_USA_2016--
25								DQ355402_HumanOC43_France_2003--[T]		KY983584_HumanHKU1_USA_2015--
25								LC506761_HumanOC43_Japan_2009-02-[T]		LC315650_HumanHKU1_Japan_2014--
25								LC506821_HumanOC43_Japan_2013-02-[T]		MK167038_HumanHKU1_USA_2017--
25								MF996612_HumanOC43_China_2015--[T]
25								KF572808_HumanOC43_China_2010-04-
25								KF572809_HumanOC43_China_2010-06-
25								KU131570_HumanOC43_UK_2011-08-20
25								LC315649_HumanOC43_Japan_2016--
25								MN306043_HumanOC43_USA_2019--
25								DQ355405_HumanOC43_France_2003--[T]
25								DQ355408_HumanOC43_France_2003--[T]
25								KF530079_HumanOC43_USA_1991-03-14
25								KF572816_HumanOC43_China_2005-06-
25								KF963231_HumanOC43_France_2001-02-07
25								KY419105_Porcine_USA_2015-08-20[T]
25								KY419107_Porcine_USA_2015-07-25[P]
25								KY492680_Porcine_Netherlands_2015-04-[P]
25								DQ011855_Porcine_Belgium_1972--[P]
25								KY419103_Porcine_USA_2015-09-15[T]
25								LC494175_Bovine_Japan_2016--
25								AB354579_Bovine_Japan_1976-12-
25								AB671299_Equine_Japan_2004-12-[P]
25								AF391541_Bovine_USA_1998--
25								AF391542_Bovine_USA_1998--
25								AY316300_Equine_USA_1998-12-[P]
25								DQ811784_Bovine_UNKWN_1983--[T]
25								DQ915164_Bovine_USA_1998--
25								EU983105_Canine_SKorea_2008-06-[T]
25								FJ415324_Human_Germany_1988--
25								FJ425184_Waterbuck_USA_1994-01-01
25								FJ425185_Waterbuck_USA_1994-01-01[T]
25								FJ425186_Waterbuck_USA_1994-01-01[T]
25								FJ938063_Bovine_USA_1996-11-30[T]
25								FJ938066_Bovine_USA_1996-01-01
25								KF169917_Bovine_Denmark_2005--
25								KF169924_Bovine_Sweden_2006-05-
25								KF169935_Bovine_Sweden_2009--
25								KU558922_Buffalo_Bangladesh_2014-10-01
25								KU886219_Bovine_China_2015-05-30
25								LC494137_Bovine_Japan_2013-12-
25								MH043953_Bovine_USA_2017-04-[T]
25								MH810163_Yak_China_2017--
25								MK046008_Bovine_Vietnam_2018-05-
25								MK095181_Bovine_China_2018-01-
25								MK989621_Bovine_Turkey_2016--[T]
25								MK989623_Bovine_Turkey_2018-10-31[T]
25								MK989624_Bovine_Turkey_2017-12-13[T]
25								MN514970_Camel_Morocco_2016-04-04
25								MG518518_Deer_SKorea_2017-02-24
25								MF593476_Camel_UAE_2015--[T]
25								MN514963_Camel_Morocco_2016-03-05
25								MN514964_Camel_Nigeria_2015-11-20
25								MN514968_Camel_Ethiopia_2015-02-13[P]
25								KY370052_Murine_China_2014-05-[P]
25								MG977444_Chimp_ICoast_2017-01-04
25								MG977445_Chimp_ICoast_2016-12-31[T]
25								MG977447_Chimp_ICoast_2016-12-26[T]
25								MG977448_Chimp_ICoast_2016-12-27[T]
25								MG977449_Chimp_ICoast_2016-12-28[T]
26	27~	993	2037*	972	1848*	522	1419*	DQ355405_HumanOC43_France_2003--	LC506761_HumanOC43_Japan_2009-02-	KF963231_HumanOC43_France_2001-02-07	NS	NS	NS	0.0158298	NS	1.05234e-12	NS	NS	0.00022589
26									KF572808_HumanOC43_China_2010-04-
26									KF572809_HumanOC43_China_2010-06-
26									KU131570_HumanOC43_UK_2011-08-20
26									LC315649_HumanOC43_Japan_2016--
26									MN306043_HumanOC43_USA_2019--
27	28~	1487*	3202	56*	1606	974*	2394	^KF850449_Murine_USA_1996-12-09	AY884001_HumanHKU1_HKong_2003-03-	MH687975_Murine_Vietnam_2013-12-09	NS	NS	NS	0.00100373	NS	4.90299e-18	NS	NS	0.000286026
27								KF294372_Murine_China_2011--	DQ339101_HumanHKU1_HKong_2004-01-	KF294357_Murine_China_2011--
27									DQ415898_HumanHKU1_China_2004-12-	KM349742_Murine_China_2012-05-17
27									DQ415902_HumanHKU1_China_2005-02-	KM349743_Murine_China_2012-05-17
27									DQ415911_HumanHKU1_China_2004-11-	KM349744_Murine_China_2012-05-17
27									DQ415912_HumanHKU1_China_2004-11-	MH687969_Murine_Vietnam_2014-11-12
27									KF430197_HumanHKU1_Brazil_2007--	MH687971_Murine_Vietnam_2014-11-12
27									KY674921_HumanHKU1_USA_2016--	MH687972_Murine_Vietnam_2014-11-12
27										MH687973_Murine_Vietnam_2014-11-12
27										MH687974_Murine_Vietnam_2014-11-12
27										MH687976_Murine_Vietnam_2015-02-04
27										MH687977_Murine_Vietnam_2015-02-04
27										MH687978_Murine_Vietnam_2015-02-04
28	29~	1538	1839	1430	1662	1025	1275	^MH687968_Murine_Vietnam_2014-11-14	KF430197_HumanHKU1_Brazil_2007--	KY370043_Murine_China_2013-07-	0.00142519	NS	NS	0.000667104	NS	NS	NS	NS	0.000309063
28								MH687970_Murine_Vietnam_2014-11-12	MF996591_HumanHKU1_China_2015--	KF294370_Murine_China_2013--
28									MF996594_HumanHKU1_China_2015--	KF294371_Murine_China_2013--
28									MF996602_HumanHKU1_China_2015--	KY370048_Murine_China_2015-01-
28									AY884001_HumanHKU1_HKong_2003-03-	KY370051_Murine_China_2015-05-
28									DQ339101_HumanHKU1_HKong_2004-01-
28									DQ415898_HumanHKU1_China_2004-12-
28									DQ415902_HumanHKU1_China_2005-02-
28									DQ415911_HumanHKU1_China_2004-11-
28									DQ415912_HumanHKU1_China_2004-11-
28									KY674921_HumanHKU1_USA_2016--
29	31~	1413	2073*	1332	1839*	942	1455*	^KY370048_Murine_China_2015-01-	KY370043_Murine_China_2013-07-	KF294371_Murine_China_2013--	NS	NS	NS	0.0188277	NS	2.19023e-11	NS	NS	0.00093279
30	33~	69*	1150	66*	1126	0*	679	^LC506821_HumanOC43_Japan_2013-02-	LC506806_HumanOC43_Japan_2012-02-	Unknown (KF963229_HumanOC43_France_1967--)	NS	NS	NS	0.0143412	0.0473501	NS	NS	NS	0.00314421
30								DQ355402_HumanOC43_France_2003--[T]	KF572858_HumanOC43_China_2007-06-
30								LC506761_HumanOC43_Japan_2009-02-[T]	KF923908_HumanOC43_China_2007-06-
30								MF996612_HumanOC43_China_2015--[T]	KF963242_HumanOC43_France_2011-11-20
30								KF572808_HumanOC43_China_2010-04-[T]
30								KF572809_HumanOC43_China_2010-06-[T]
30								KU131570_HumanOC43_UK_2011-08-20[T]
30								LC315649_HumanOC43_Japan_2016--[T]
30								MN306043_HumanOC43_USA_2019--[T]
Table Key:
~ = It is possible that this apparent recombination signal could have been caused by an evolutionary
process other than recombination.
* = The actual breakpoint position is undetermined (it was most likely overprinted by a subsequent
recombination event).
^ = The recombinant sequence may have been misidentified (one of the identified parents might be the recombinant)
Minor Parent = Parent contributing the smaller fraction of sequence.
Major Parent = Parent contributing the larger fraction of sequence.
Unknown = Only one parent and a recombinant need be in the alignment for a recombination event to be detectable.
The sequence listed as unknown was used to infer the existance of a missing parental sequence.
NS = No significant P-value was recorded for this recombination event using this method.
