# Supplementary material for: Origins and Evolution of Seasonal Human Coronaviruses
Source: Viruses. 2022 Jul 15;14(7):1551. doi: 10.3390/v14071551 (PMC9320361; doi:10.3390/v14071551)
Supplement: Supplementary file 1 [file viruses-14-01551-s001.zip › Supplementary File 3/RDP_WGS_beta.xlsx]

## Sheet: iteration_1
			Breakpoint Positions
		In Alignment		In Recombinant Sequence		Relative to AY391777_HumanOC43_USA_1967--							Detection Methods
Recombination Event Number	Number In .RDP File	Begin	End	Begin	End	Begin	End	Recombinant Sequence(s)	Minor Parental Sequence(s)	Major Parental Sequence(s)	RDP	GENECONV	Bootscan	Maxchi	Chimaera	SiSscan	PhylPro	LARD	3Seq
1	1	9134	19585*	6702	17044*	6562	16907*	^EF446615_Equine_USA_1998-12-	LC494126_Bovine_Japan_2016-01-	Unknown (JN874560_Rabbit_China_2007--)	5.78329529870763E-318	2.12732e-301	0	2.0862e-58	7.07518e-53	8.7756e-103	NS	NS	3.24893e-10
1								LC061272_Equine_Japan_2009--	AY391777_HumanOC43_USA_1967--	Unknown(JN874561_Rabbit_China_2007--)
1								LC061273_Equine_Japan_2012--	AY903459_HumanOC43_Belgium_2003--	Unknown(JN874562_Rabbit_China_2007--)
1								LC061274_Equine_Japan_2012--	KF530062_HumanOC43_USA_1995-02-13
1									KF530068_HumanOC43_USA_2000-07-27
1									KF530069_HumanOC43_USA_1998-02-05
1									KF530077_HumanOC43_USA_1987-03-12
1									KF530084_HumanOC43_USA_1995-01-12
1									KF530096_HumanOC43_USA_1991-01-15
1									KF923886_HumanOC43_China_2010-03-
1									KF923888_HumanOC43_China_2010-07-
1									KF923889_HumanOC43_China_2006-03-
1									KF923893_HumanOC43_China_2010-07-
1									KF923895_HumanOC43_China_2010-07-
1									KF923896_HumanOC43_China_2012-02-
1									KF923897_HumanOC43_China_2012-06-
1									KF923898_HumanOC43_China_2012-03-
1									KF923900_HumanOC43_China_2006-10-
1									KF923906_HumanOC43_China_2012-03-
1									KJ958218_HumanOC43_China_2011-10-03
1									KP198610_HumanOC43_China_2010-06-
1									KP198611_HumanOC43_China_2010-01-
1									KU131570_HumanOC43_UK_2011-08-20
1									KX344031_HumanOC43_Mexico_2011-02-09
1									KY014281_HumanOC43_France_2002--
1									KY967356_HumanOC43_USA_2015--
1									KY967359_HumanOC43_USA_2015--
1									KY967360_HumanOC43_USA_2015--
1									MF374983_HumanOC43_USA_2016-02-01
1									MG197714_HumanOC43_China_2015-07-13
1									MG197721_HumanOC43_China_2015-06-13
1									MG197722_HumanOC43_China_2015-12-02
1									MH685718_HumanOC43_Uganda_2013--
1									MK303623_HumanOC43_France_2014-02-20
1									MK303625_HumanOC43_France_2015-01-16
1									MN026164_HumanOC43_Kenya_2018-01-18
1									MN306043_HumanOC43_USA_2019--
1									MN310476_HumanOC43_USA_2019--
1									MN310478_HumanOC43_USA_2019--
1									MG977444_Chimp_ICoast_2017-01-04
1									AB354579_Bovine_Japan_1976-12-
1									AF391542_Bovine_USA_1998--
1									DQ811784_Bovine_UNKWN_1983--
1									DQ915164_Bovine_USA_1998--
1									FJ415324_Human_Germany_1988--
1									FJ425184_Waterbuck_USA_1994-01-01
1									FJ425187_Deer_USA_1994-01-01
1									FJ425188_Deer_USA_1994-01-01
1									FJ938066_Bovine_USA_1996-01-01
1									KU558922_Buffalo_Bangladesh_2014-10-01
1									KU558923_Buffalo_Bangladesh_2014-10-01
1									KU886219_Bovine_China_2015-05-30
1									KX432213_Canine_China_2014--
1									LC494128_Bovine_Japan_2012-05-
1									LC494132_Bovine_Japan_2011-06-
1									LC494133_Bovine_Japan_2011-11-
1									LC494136_Bovine_Japan_2012-01-
1									LC494137_Bovine_Japan_2013-12-
1									LC494140_Bovine_Japan_2015-11-
1									LC494142_Bovine_Japan_2016-12-
1									LC494146_Bovine_Japan_2016-07-
1									LC494150_Bovine_Japan_2017-01-
1									LC494156_Bovine_Japan_2014-12-
1									LC494188_Bovine_Japan_2017-12-
1									MF593476_Camel_UAE_2015--
1									MG518518_Deer_SKorea_2017-02-24
1									MG757138_Bovine_France_2014--
1									MH043952_Bovine_USA_2017-04-
1									MH043953_Bovine_USA_2017-04-
1									MH810163_Yak_China_2017--
1									MN514962_Camel_Ethiopia_2015-02-21
1									MN514963_Camel_Morocco_2016-03-05
1									MN514966_Camel_Nigeria_2015-11-12
1									MN514967_Camel_Nigeria_2016-01-24
1									DQ011855_Porcine_Belgium_1972--
1									KY419103_Porcine_USA_2015-09-15
1									KY419105_Porcine_USA_2015-08-20
1									KY419110_Porcine_USA_2015-08-12
1									KY419112_Porcine_USA_2015-08-01
1									MF083115_Porcine_China_2014-03-
2	2	16372	20478	13698	17804	13694	17800	MH687970_Murine_Vietnam_2014-11-12	MH687971_Murine_Vietnam_2014-11-12	MH687968_Murine_Vietnam_2014-11-14	1.56829e-249	1.74006e-301	NS	1.21363e-40	8.57591e-41	3.54886e-44	NS	NS	1.42953e-09
2									KF294357_Murine_China_2011--
2									KM349742_Murine_China_2012-05-17
2									KM349743_Murine_China_2012-05-17
2									KM349744_Murine_China_2012-05-17
2									KY370047_Murine_China_2014-12-
2									MH687969_Murine_Vietnam_2014-11-12
2									MH687972_Murine_Vietnam_2014-11-12
2									MH687973_Murine_Vietnam_2014-11-12
2									MH687974_Murine_Vietnam_2014-11-12
2									MH687975_Murine_Vietnam_2013-12-09
2									MH687976_Murine_Vietnam_2015-02-04
2									MH687977_Murine_Vietnam_2015-02-04
2									MH687978_Murine_Vietnam_2015-02-04
3	3	25228	34545	22042	30645	22430	30584	^KF294372_Murine_China_2011--	Unknown (KY370049_Murine_China_2015-06-)	KF294370_Murine_China_2013--	2.65826e-75	9.66562e-156	1.20888e-65	2.65705e-64	3.98332e-71	9.27366e-53	NS	NS	3.89872e-10
3										KF294371_Murine_China_2013--
3										KY370043_Murine_China_2013-07-
3										KY370048_Murine_China_2015-01-
3										KY370051_Murine_China_2015-05-
4	4	15806	24040*	13231	21456*	13128	21356*	^DQ339101_HumanHKU1_HKong_2004-01-	DQ415900_HumanHKU1_China_2005-02-	DQ415911_HumanHKU1_China_2004-11-	1.6571e-152	1.29817e-151	1.42488e-109	4.09589e-42	2.59286e-09	2.0498e-44	NS	NS	6.49787e-11
4								DQ415897_HumanHKU1_China_2004-12-	AY597011_HumanHKU1_HKong_2004-01-	AY884001_HumanHKU1_HKong_2003-03-
4								DQ415898_HumanHKU1_China_2004-12-	DQ415896_HumanHKU1_China_2004-12-	DQ415902_HumanHKU1_China_2005-02-
4								DQ415899_HumanHKU1_China_2005-01-	DQ415901_HumanHKU1_China_2005-01-	KF686338_HumanHKU1_USA_2005-02-18
4								DQ415912_HumanHKU1_China_2004-11-	DQ415903_HumanHKU1_China_2003-04-	KY674921_HumanHKU1_USA_2016--
4								DQ415913_HumanHKU1_China_2004-11-	DQ415904_HumanHKU1_China_2004-01-	MK167038_HumanHKU1_USA_2017--
4									DQ415906_HumanHKU1_China_2004-03-
4									DQ415907_HumanHKU1_China_2004-03-
4									DQ415908_HumanHKU1_China_2004-04-
4									DQ415909_HumanHKU1_China_2004-05-
4									DQ415910_HumanHKU1_China_2004-07-
4									DQ415914_HumanHKU1_China_2004-11-
4									HM034837_HumanHKU1_France_2005-03-04
4									KF430196_HumanHKU1_USA_2005-04-19
4									KF430201_HumanHKU1_USA_2010-01-22
4									KF430202_HumanHKU1_USA_2010-01-03
4									KF686339_HumanHKU1_USA_2009-10-31
4									KF686340_HumanHKU1_USA_2009-11-28
4									KF686341_HumanHKU1_USA_2010-01-16
4									KF686342_HumanHKU1_USA_2009-12-13
4									KF686343_HumanHKU1_USA_2010-01-08
4									KF686344_HumanHKU1_USA_2009-12-28
4									KF686345_HumanHKU1_USA_2010-01-30
4									KT779556_HumanHKU1_China_2009-04-23
4									KY674941_HumanHKU1_USA_2016--
4									KY983584_HumanHKU1_USA_2015--
5	5	23744	31572	21226	28136	21060	27777	^JN874561_Rabbit_China_2007--	AB354579_Bovine_Japan_1976-12-	LC061273_Equine_Japan_2012--	8.54623e-152	4.11438e-140	3.86248e-146	1.16801e-58	4.22237e-54	8.9149e-83	NS	NS	2.59915e-10
5								JN874560_Rabbit_China_2007--	AF391542_Bovine_USA_1998--	EF446615_Equine_USA_1998-12-
5								JN874562_Rabbit_China_2007--	DQ811784_Bovine_UNKWN_1983--	LC061272_Equine_Japan_2009--
5									DQ915164_Bovine_USA_1998--
5									FJ415324_Human_Germany_1988--
5									FJ425184_Waterbuck_USA_1994-01-01
5									FJ425187_Deer_USA_1994-01-01
5									FJ425188_Deer_USA_1994-01-01
5									FJ938066_Bovine_USA_1996-01-01
5									KU558922_Buffalo_Bangladesh_2014-10-01
5									KU558923_Buffalo_Bangladesh_2014-10-01
5									KU886219_Bovine_China_2015-05-30
5									KX432213_Canine_China_2014--
5									LC494126_Bovine_Japan_2016-01-
5									LC494128_Bovine_Japan_2012-05-
5									LC494132_Bovine_Japan_2011-06-
5									LC494133_Bovine_Japan_2011-11-
5									LC494136_Bovine_Japan_2012-01-
5									LC494137_Bovine_Japan_2013-12-
5									LC494140_Bovine_Japan_2015-11-
5									LC494142_Bovine_Japan_2016-12-
5									LC494146_Bovine_Japan_2016-07-
5									LC494150_Bovine_Japan_2017-01-
5									LC494156_Bovine_Japan_2014-12-
5									LC494188_Bovine_Japan_2017-12-
5									MF593476_Camel_UAE_2015--
5									MG518518_Deer_SKorea_2017-02-24
5									MG757138_Bovine_France_2014--
5									MH043952_Bovine_USA_2017-04-
5									MH043953_Bovine_USA_2017-04-
5									MH810163_Yak_China_2017--
5									MN514962_Camel_Ethiopia_2015-02-21
6	6	21722	22266	19048	19592	19044	19588	MH687970_Murine_Vietnam_2014-11-12	MH687976_Murine_Vietnam_2015-02-04	MH687968_Murine_Vietnam_2014-11-14	6.19432e-94	3.88424e-93	NS	NS	2.09651e-16	1.03366e-14	NS	NS	1.42953e-09
6									KF294357_Murine_China_2011--
6									KM349744_Murine_China_2012-05-17
6									KY370047_Murine_China_2014-12-
6									MH687969_Murine_Vietnam_2014-11-12
6									MH687971_Murine_Vietnam_2014-11-12
6									MH687972_Murine_Vietnam_2014-11-12
6									MH687973_Murine_Vietnam_2014-11-12
6									MH687974_Murine_Vietnam_2014-11-12
6									MH687975_Murine_Vietnam_2013-12-09
6									MH687977_Murine_Vietnam_2015-02-04
6									MH687978_Murine_Vietnam_2015-02-04
7	7	23532	24034	20849	21351	20848	21350	MH687970_Murine_Vietnam_2014-11-12	MH687976_Murine_Vietnam_2015-02-04	MH687968_Murine_Vietnam_2014-11-14	2.63241e-82	1.3834e-82	NS	1.89207e-11	3.7769e-14	2.49845e-15	NS	NS	1.42953e-09
7									KF294357_Murine_China_2011--
7									KM349742_Murine_China_2012-05-17
7									KM349743_Murine_China_2012-05-17
7									KM349744_Murine_China_2012-05-17
7									KY370047_Murine_China_2014-12-
7									MH687969_Murine_Vietnam_2014-11-12
7									MH687971_Murine_Vietnam_2014-11-12
7									MH687972_Murine_Vietnam_2014-11-12
7									MH687973_Murine_Vietnam_2014-11-12
7									MH687974_Murine_Vietnam_2014-11-12
7									MH687975_Murine_Vietnam_2013-12-09
7									MH687977_Murine_Vietnam_2015-02-04
7									MH687978_Murine_Vietnam_2015-02-04
8	8	3186*	8380*	2856*	5980*	2878*	5969*	^EF446615_Equine_USA_1998-12-	JN874560_Rabbit_China_2007--	FJ415324_Human_Germany_1988--	4.6742e-69	2.53172e-59	1.60173e-55	1.46021e-34	2.01519e-32	2.68217e-43	NS	NS	6.49787e-11
8								LC061272_Equine_Japan_2009--	JN874561_Rabbit_China_2007--	AY391777_HumanOC43_USA_1967--
8								LC061273_Equine_Japan_2012--	JN874562_Rabbit_China_2007--	AY903459_HumanOC43_Belgium_2003--
8								LC061274_Equine_Japan_2012--		KF530062_HumanOC43_USA_1995-02-13
8										KF530068_HumanOC43_USA_2000-07-27
8										KF530069_HumanOC43_USA_1998-02-05
8										KF530077_HumanOC43_USA_1987-03-12
8										KF530084_HumanOC43_USA_1995-01-12
8										KF530096_HumanOC43_USA_1991-01-15
8										KF923886_HumanOC43_China_2010-03-
8										KF923888_HumanOC43_China_2010-07-
8										KF923889_HumanOC43_China_2006-03-
8										KF923893_HumanOC43_China_2010-07-
8										KF923895_HumanOC43_China_2010-07-
8										KF923896_HumanOC43_China_2012-02-
8										KF923897_HumanOC43_China_2012-06-
8										KF923898_HumanOC43_China_2012-03-
8										KF923900_HumanOC43_China_2006-10-
8										KF923906_HumanOC43_China_2012-03-
8										KJ958218_HumanOC43_China_2011-10-03
8										KP198610_HumanOC43_China_2010-06-
8										KP198611_HumanOC43_China_2010-01-
8										KU131570_HumanOC43_UK_2011-08-20
8										KX344031_HumanOC43_Mexico_2011-02-09
8										KY014281_HumanOC43_France_2002--
8										KY967356_HumanOC43_USA_2015--
8										KY967359_HumanOC43_USA_2015--
8										KY967360_HumanOC43_USA_2015--
8										MF374983_HumanOC43_USA_2016-02-01
8										MG197714_HumanOC43_China_2015-07-13
8										MG197721_HumanOC43_China_2015-06-13
8										MG197722_HumanOC43_China_2015-12-02
8										MH685718_HumanOC43_Uganda_2013--
8										MK303623_HumanOC43_France_2014-02-20
8										MK303625_HumanOC43_France_2015-01-16
8										MN026164_HumanOC43_Kenya_2018-01-18
8										MN306043_HumanOC43_USA_2019--
8										MN310476_HumanOC43_USA_2019--
8										MN310478_HumanOC43_USA_2019--
8										MG977444_Chimp_ICoast_2017-01-04
8										AB354579_Bovine_Japan_1976-12-
8										AF391542_Bovine_USA_1998--
8										DQ811784_Bovine_UNKWN_1983--
8										DQ915164_Bovine_USA_1998--
8										FJ425184_Waterbuck_USA_1994-01-01
8										FJ425187_Deer_USA_1994-01-01
8										FJ425188_Deer_USA_1994-01-01
8										FJ938066_Bovine_USA_1996-01-01
8										KU558922_Buffalo_Bangladesh_2014-10-01
8										KU558923_Buffalo_Bangladesh_2014-10-01
8										KU886219_Bovine_China_2015-05-30
8										KX432213_Canine_China_2014--
8										LC494126_Bovine_Japan_2016-01-
8										LC494128_Bovine_Japan_2012-05-
8										LC494132_Bovine_Japan_2011-06-
8										LC494133_Bovine_Japan_2011-11-
8										LC494136_Bovine_Japan_2012-01-
8										LC494137_Bovine_Japan_2013-12-
8										LC494140_Bovine_Japan_2015-11-
8										LC494142_Bovine_Japan_2016-12-
8										LC494146_Bovine_Japan_2016-07-
8										LC494150_Bovine_Japan_2017-01-
8										LC494156_Bovine_Japan_2014-12-
8										LC494188_Bovine_Japan_2017-12-
8										MF593476_Camel_UAE_2015--
8										MG518518_Deer_SKorea_2017-02-24
8										MG757138_Bovine_France_2014--
8										MH043952_Bovine_USA_2017-04-
8										MH043953_Bovine_USA_2017-04-
8										MH810163_Yak_China_2017--
8										MN514962_Camel_Ethiopia_2015-02-21
8										MN514963_Camel_Morocco_2016-03-05
8										MN514966_Camel_Nigeria_2015-11-12
8										MN514967_Camel_Nigeria_2016-01-24
8										DQ011855_Porcine_Belgium_1972--
8										KY419103_Porcine_USA_2015-09-15
8										KY419105_Porcine_USA_2015-08-20
8										KY419109_Porcine_USA_2015-08-01
8										KY419110_Porcine_USA_2015-08-12
8										KY419112_Porcine_USA_2015-08-01
8										KY419113_Porcine_USA_2015-07-25
8										MF083115_Porcine_China_2014-03-
9	9	32237	32649	28720	29129	28418	28827	MH687970_Murine_Vietnam_2014-11-12	MH687976_Murine_Vietnam_2015-02-04	MH687968_Murine_Vietnam_2014-11-14	4.36363e-61	2.02358e-59	NS	1.1393e-10	9.45475e-11	1.60831e-13	NS	NS	1.42953e-09
9									KF294357_Murine_China_2011--
9									KM349744_Murine_China_2012-05-17
9									KY370047_Murine_China_2014-12-
9									MH687969_Murine_Vietnam_2014-11-12
9									MH687971_Murine_Vietnam_2014-11-12
9									MH687972_Murine_Vietnam_2014-11-12
9									MH687973_Murine_Vietnam_2014-11-12
9									MH687974_Murine_Vietnam_2014-11-12
9									MH687975_Murine_Vietnam_2013-12-09
9									MH687977_Murine_Vietnam_2015-02-04
9									MH687978_Murine_Vietnam_2015-02-04
10	10	11833*	13100	8778*	10045	9156*	10423	KF294370_Murine_China_2013--	KF294372_Murine_China_2011--	KF294371_Murine_China_2013--	6.28336e-59	1.56725e-56	1.03123e-22	4.2825e-11	4.17144e-11	1.53662e-13	NS	NS	2.59915e-10
10										KY370051_Murine_China_2015-05-
11	11	21958	34803*	19270	31076*	19280	30739*	^MN514966_Camel_Nigeria_2015-11-12	MN514963_Camel_Morocco_2016-03-05	MG757138_Bovine_France_2014--	3.14973e-61	4.33971e-47	3.74276e-58	7.32484e-20	0.00022193	2.50172e-65	NS	NS	5.53077e-56
12	12	24810*	34803*	21991*	30603*	22077*	30739*	KY014281_HumanOC43_France_2002--	KF530062_HumanOC43_USA_1995-02-13	KF530096_HumanOC43_USA_1991-01-15	2.65501e-26	3.11742e-24	9.693e-10	6.12766e-23	2.62456e-16	1.13777e-25	NS	NS	2.95381e-55
12									KF530077_HumanOC43_USA_1987-03-12	KF923896_HumanOC43_China_2012-02-
12										KP198611_HumanOC43_China_2010-01-
13	13	12960	13260	10287	10587	10283	10583	MH687970_Murine_Vietnam_2014-11-12	MH687978_Murine_Vietnam_2015-02-04	MH687968_Murine_Vietnam_2014-11-14	NS	7.12779e-52	NS	4.62701e-08	4.72732e-08	2.6024e-08	NS	NS	1.42953e-09
13									KF294357_Murine_China_2011--	KY370049_Murine_China_2015-06-
13									KM349744_Murine_China_2012-05-17
13									KY370047_Murine_China_2014-12-
13									MH687969_Murine_Vietnam_2014-11-12
13									MH687971_Murine_Vietnam_2014-11-12
13									MH687972_Murine_Vietnam_2014-11-12
13									MH687973_Murine_Vietnam_2014-11-12
13									MH687974_Murine_Vietnam_2014-11-12
13									MH687975_Murine_Vietnam_2013-12-09
13									MH687976_Murine_Vietnam_2015-02-04
13									MH687977_Murine_Vietnam_2015-02-04
14	14	30826	31794	27651	28387	27636	27988	^KY370049_Murine_China_2015-06-	KF294370_Murine_China_2013--	Unknown (KY370048_Murine_China_2015-01-)	7.63126e-49	6.86732e-37	4.24552e-13	2.10895e-10	5.44454e-08	1.57403e-17	NS	NS	3.89872e-10
14									KF294371_Murine_China_2013--
15	15	15806	16128	13132	13454	13128	13450	MH687970_Murine_Vietnam_2014-11-12	MH687978_Murine_Vietnam_2015-02-04	MH687968_Murine_Vietnam_2014-11-14	1.05024e-44	1.12266e-43	NS	5.57986e-07	5.32638e-07	5.46452e-08	NS	NS	NS
15									KF294357_Murine_China_2011--
15									KM349744_Murine_China_2012-05-17
15									KY370047_Murine_China_2014-12-
15									MH687969_Murine_Vietnam_2014-11-12
15									MH687971_Murine_Vietnam_2014-11-12
15									MH687972_Murine_Vietnam_2014-11-12
15									MH687973_Murine_Vietnam_2014-11-12
15									MH687974_Murine_Vietnam_2014-11-12
15									MH687975_Murine_Vietnam_2013-12-09
15									MH687976_Murine_Vietnam_2015-02-04
15									MH687977_Murine_Vietnam_2015-02-04
16	16	22918	23246	20235	20563	20234	20562	MH687970_Murine_Vietnam_2014-11-12	MH687976_Murine_Vietnam_2015-02-04	MH687968_Murine_Vietnam_2014-11-14	1.46561e-45	1.3745e-45	NS	2.26338e-07	4.02904e-07	0.00624959	NS	NS	1.36455e-09
16									KF294357_Murine_China_2011--
16									KM349742_Murine_China_2012-05-17
16									KM349743_Murine_China_2012-05-17
16									KM349744_Murine_China_2012-05-17
16									KY370047_Murine_China_2014-12-
16									MH687969_Murine_Vietnam_2014-11-12
16									MH687971_Murine_Vietnam_2014-11-12
16									MH687972_Murine_Vietnam_2014-11-12
16									MH687973_Murine_Vietnam_2014-11-12
16									MH687974_Murine_Vietnam_2014-11-12
16									MH687975_Murine_Vietnam_2013-12-09
16									MH687977_Murine_Vietnam_2015-02-04
16									MH687978_Murine_Vietnam_2015-02-04
17	17	26566	27558	23699	24615	23678	24643	^KY370048_Murine_China_2015-01-	Unknown (KF294370_Murine_China_2013--)	KY370043_Murine_China_2013-07-	1.81985e-44	4.33347e-39	8.47354e-43	9.74217e-15	2.29293e-07	1.37479e-22	NS	NS	1.94936e-10
17									Unknown(KF294371_Murine_China_2013--)
17									Unknown(KY370051_Murine_China_2015-05-)
18	18	30900	31790	27694	28369	27707	27984	^KY370051_Murine_China_2015-05-	KY370043_Murine_China_2013-07-	KF294370_Murine_China_2013--	7.96009e-43	8.34718e-34	9.52866e-40	1.15489e-13	0.000364696	4.07904e-14	NS	NS	3.24893e-10
18										KF294371_Murine_China_2013--
19	19	27852	28174	24203	24446	24937	25210	^MK167038_HumanHKU1_USA_2017--	KF686344_HumanHKU1_USA_2009-12-28	DQ339101_HumanHKU1_HKong_2004-01-	1.12322e-41	8.14745e-40	2.30604e-07	6.56208e-12	5.93337e-12	1.8219e-14	NS	NS	1.94936e-10
19									AY597011_HumanHKU1_HKong_2004-01-	AY884001_HumanHKU1_HKong_2003-03-
19									DQ415896_HumanHKU1_China_2004-12-	DQ415897_HumanHKU1_China_2004-12-
19									DQ415900_HumanHKU1_China_2005-02-	DQ415898_HumanHKU1_China_2004-12-
19									DQ415901_HumanHKU1_China_2005-01-	DQ415899_HumanHKU1_China_2005-01-
19									DQ415903_HumanHKU1_China_2003-04-	DQ415902_HumanHKU1_China_2005-02-
19									DQ415904_HumanHKU1_China_2004-01-	DQ415911_HumanHKU1_China_2004-11-
19									DQ415906_HumanHKU1_China_2004-03-	DQ415912_HumanHKU1_China_2004-11-
19									DQ415907_HumanHKU1_China_2004-03-	DQ415913_HumanHKU1_China_2004-11-
19									DQ415908_HumanHKU1_China_2004-04-	KF686338_HumanHKU1_USA_2005-02-18
19									DQ415909_HumanHKU1_China_2004-05-	KY674921_HumanHKU1_USA_2016--
19									DQ415910_HumanHKU1_China_2004-07-
19									DQ415914_HumanHKU1_China_2004-11-
19									HM034837_HumanHKU1_France_2005-03-04
19									KF430200_HumanHKU1_USA_2010-01-08
19									KF430201_HumanHKU1_USA_2010-01-22
19									KF430202_HumanHKU1_USA_2010-01-03
19									KF686340_HumanHKU1_USA_2009-11-28
19									KF686341_HumanHKU1_USA_2010-01-16
19									KF686342_HumanHKU1_USA_2009-12-13
19									KF686343_HumanHKU1_USA_2010-01-08
19									KT779556_HumanHKU1_China_2009-04-23
19									KY674941_HumanHKU1_USA_2016--
19									KY983584_HumanHKU1_USA_2015--
20	20	14668	14914	11995	12241	11991	12237	MH687970_Murine_Vietnam_2014-11-12	MH687976_Murine_Vietnam_2015-02-04	MH687968_Murine_Vietnam_2014-11-14	3.05186e-40	3.17218e-39	NS	1.77708e-05	1.69409e-05	2.05653e-05	NS	NS	1.36455e-09
20									KF294357_Murine_China_2011--
20									KM349742_Murine_China_2012-05-17
20									KM349743_Murine_China_2012-05-17
20									KM349744_Murine_China_2012-05-17
20									KY370047_Murine_China_2014-12-
20									MH687969_Murine_Vietnam_2014-11-12
20									MH687971_Murine_Vietnam_2014-11-12
20									MH687972_Murine_Vietnam_2014-11-12
20									MH687973_Murine_Vietnam_2014-11-12
20									MH687974_Murine_Vietnam_2014-11-12
20									MH687975_Murine_Vietnam_2013-12-09
20									MH687977_Murine_Vietnam_2015-02-04
20									MH687978_Murine_Vietnam_2015-02-04
21	21	14288	14497	11615	11824	11611	11820	MH687970_Murine_Vietnam_2014-11-12	MH687976_Murine_Vietnam_2015-02-04	MH687968_Murine_Vietnam_2014-11-14	1.96916e-40	1.97934e-39	NS	3.25833e-05	3.1055e-05	3.38195e-09	NS	NS	1.36455e-09
21									KF294357_Murine_China_2011--
21									KM349742_Murine_China_2012-05-17
21									KM349743_Murine_China_2012-05-17
21									KM349744_Murine_China_2012-05-17
21									KY370047_Murine_China_2014-12-
21									MH687969_Murine_Vietnam_2014-11-12
21									MH687971_Murine_Vietnam_2014-11-12
21									MH687972_Murine_Vietnam_2014-11-12
21									MH687973_Murine_Vietnam_2014-11-12
21									MH687974_Murine_Vietnam_2014-11-12
21									MH687977_Murine_Vietnam_2015-02-04
21									MH687978_Murine_Vietnam_2015-02-04
22	22	22377	23050	19336	20000	19699	20366	KF294372_Murine_China_2011--	MF618252_Murine_USA_2014-01-16	KF294370_Murine_China_2013--	4.74008e-39	3.09628e-18	9.17374e-34	1.04087e-07	4.435e-08	1.08638e-08	NS	NS	6.49787e-10
22									FJ647218_Murine_USA_2006-01-01	KF294371_Murine_China_2013--
22									JX169866_Murine_USA_1947-08-14	KY370043_Murine_China_2013-07-
22									JX169867_Murine_USA_1947-08-14	KY370048_Murine_China_2015-01-
22									KF268336_Murine_USA_2012-10-25	KY370051_Murine_China_2015-05-
22									KF268337_Murine_USA_2012-10-25
22									KF268338_Murine_USA_2012-10-25
22									KF268339_Murine_USA_2012-10-25
22									KF850449_Murine_USA_1996-12-09
22									KP887098_Murine_USA_2014-07-01
22									MF416379_Murine_USA_2014-09-
22									MF618253_Murine_USA_2014-01-16
23	23	6571*	27725*	4164*	24796*	4184*	24810*	^KF530069_HumanOC43_USA_1998-02-05	KY967360_HumanOC43_USA_2015--	Unknown (KF530062_HumanOC43_USA_1995-02-13)	1.54493e-10	1.26272e-09	NS	3.59235e-11	2.37771e-09	1.28543e-13	NS	NS	8.26291e-39
23								AY903459_HumanOC43_Belgium_2003--[P]	KF923896_HumanOC43_China_2012-02-	Unknown(KF530077_HumanOC43_USA_1987-03-12)
23								KF530068_HumanOC43_USA_2000-07-27	KF923906_HumanOC43_China_2012-03-
23								KF530084_HumanOC43_USA_1995-01-12[P]	KP198610_HumanOC43_China_2010-06-
23								KF530096_HumanOC43_USA_1991-01-15	KP198611_HumanOC43_China_2010-01-
23								KF923886_HumanOC43_China_2010-03-[P]	KU131570_HumanOC43_UK_2011-08-20
23								KF923888_HumanOC43_China_2010-07-[P]
23								KF923889_HumanOC43_China_2006-03-[P]
23								KF923893_HumanOC43_China_2010-07-
23								KF923895_HumanOC43_China_2010-07-[P]
23								KF923897_HumanOC43_China_2012-06-[P]
23								KF923898_HumanOC43_China_2012-03-[P]
23								KF923900_HumanOC43_China_2006-10-[P]
23								KJ958218_HumanOC43_China_2011-10-03[P]
23								KX344031_HumanOC43_Mexico_2011-02-09
23								KY967356_HumanOC43_USA_2015--[P]
23								KY967359_HumanOC43_USA_2015--
23								MF374983_HumanOC43_USA_2016-02-01[P]
23								MG197714_HumanOC43_China_2015-07-13[P]
23								MG197721_HumanOC43_China_2015-06-13
23								MG197722_HumanOC43_China_2015-12-02
23								MG977452_HumanOC43_ICoast_2016-12-10[P]
23								MH685718_HumanOC43_Uganda_2013--[P]
23								MK303623_HumanOC43_France_2014-02-20[P]
23								MK303625_HumanOC43_France_2015-01-16
23								MN026164_HumanOC43_Kenya_2018-01-18[P]
23								MN306043_HumanOC43_USA_2019--
23								MN310476_HumanOC43_USA_2019--[P]
23								MN310478_HumanOC43_USA_2019--[P]
23								MG977444_Chimp_ICoast_2017-01-04[P]
23								MG977445_Chimp_ICoast_2016-12-31[P]
23								MG977446_Chimp_ICoast_2016-01-01[P]
23								MG977447_Chimp_ICoast_2016-12-26[P]
23								MG977448_Chimp_ICoast_2016-12-27[P]
23								MG977449_Chimp_ICoast_2016-12-28[P]
23								MG977450_Chimp_ICoast_2016-12-30[P]
24	24	27804*	28867	24894*	25748	24889*	25746	KF923895_HumanOC43_China_2010-07-	KU131570_HumanOC43_UK_2011-08-20	KF923893_HumanOC43_China_2010-07-	2.83761e-20	1.32701e-19	2.33243e-20	1.46654e-09	1.49458e-09	1.9351e-12	NS	NS	1.6343e-32
24								KF923886_HumanOC43_China_2010-03-[P]	KF923886_HumanOC43_China_2010-03-	KF923897_HumanOC43_China_2012-06-
24								MG197714_HumanOC43_China_2015-07-13[P]	KF923888_HumanOC43_China_2010-07-	KF923900_HumanOC43_China_2006-10-
24								MG197721_HumanOC43_China_2015-06-13[P]	KF923889_HumanOC43_China_2006-03-	KJ958218_HumanOC43_China_2011-10-03
24								MK303625_HumanOC43_France_2015-01-16	KF923896_HumanOC43_China_2012-02-	KX344031_HumanOC43_Mexico_2011-02-09
24								MN306043_HumanOC43_USA_2019--[P]	KF923898_HumanOC43_China_2012-03-	KY967356_HumanOC43_USA_2015--
24								MN310476_HumanOC43_USA_2019--	KF923906_HumanOC43_China_2012-03-	KY967359_HumanOC43_USA_2015--
24									KP198610_HumanOC43_China_2010-06-	MF374983_HumanOC43_USA_2016-02-01
24									KP198611_HumanOC43_China_2010-01-	MG197722_HumanOC43_China_2015-12-02
24									KY967360_HumanOC43_USA_2015--	MG977452_HumanOC43_ICoast_2016-12-10
24									MG197714_HumanOC43_China_2015-07-13	MH685718_HumanOC43_Uganda_2013--
24									MG197721_HumanOC43_China_2015-06-13	MK303623_HumanOC43_France_2014-02-20
24									MK303625_HumanOC43_France_2015-01-16	MN026164_HumanOC43_Kenya_2018-01-18
24									MN306043_HumanOC43_USA_2019--	MN310478_HumanOC43_USA_2019--
24									MN310476_HumanOC43_USA_2019--	MG977444_Chimp_ICoast_2017-01-04
24										MG977445_Chimp_ICoast_2016-12-31
24										MG977446_Chimp_ICoast_2016-01-01
24										MG977447_Chimp_ICoast_2016-12-26
24										MG977448_Chimp_ICoast_2016-12-27
24										MG977449_Chimp_ICoast_2016-12-28
25	25	12447	12565	9774	9892	9770	9888	MH687970_Murine_Vietnam_2014-11-12	MH687972_Murine_Vietnam_2014-11-12	MH687968_Murine_Vietnam_2014-11-14	2.32579e-25	2.36121e-24	NS	0.0321233	NS	NS	NS	NS	2.7291e-09
25									KF294357_Murine_China_2011--
25									KM349742_Murine_China_2012-05-17
25									KM349743_Murine_China_2012-05-17
25									KM349744_Murine_China_2012-05-17
25									KY370047_Murine_China_2014-12-
25									MH687969_Murine_Vietnam_2014-11-12
25									MH687971_Murine_Vietnam_2014-11-12
25									MH687973_Murine_Vietnam_2014-11-12
25									MH687974_Murine_Vietnam_2014-11-12
25									MH687975_Murine_Vietnam_2013-12-09
25									MH687976_Murine_Vietnam_2015-02-04
25									MH687977_Murine_Vietnam_2015-02-04
25									MH687978_Murine_Vietnam_2015-02-04
26	26	26374	26587	22834	23001	23503	23696	^MK167038_HumanHKU1_USA_2017--	KF686344_HumanHKU1_USA_2009-12-28	DQ415911_HumanHKU1_China_2004-11-	2.51767e-25	6.5881e-24	8.95541e-17	0.0042262	0.00406303	0.000142005	NS	NS	2.59915e-10
26									AY597011_HumanHKU1_HKong_2004-01-	AY884001_HumanHKU1_HKong_2003-03-
26									DQ415896_HumanHKU1_China_2004-12-	DQ339101_HumanHKU1_HKong_2004-01-
26									DQ415900_HumanHKU1_China_2005-02-	DQ415897_HumanHKU1_China_2004-12-
26									DQ415901_HumanHKU1_China_2005-01-	DQ415898_HumanHKU1_China_2004-12-
26									DQ415903_HumanHKU1_China_2003-04-	DQ415899_HumanHKU1_China_2005-01-
26									DQ415904_HumanHKU1_China_2004-01-	DQ415902_HumanHKU1_China_2005-02-
26									DQ415906_HumanHKU1_China_2004-03-	DQ415912_HumanHKU1_China_2004-11-
26									DQ415907_HumanHKU1_China_2004-03-	DQ415913_HumanHKU1_China_2004-11-
26									DQ415908_HumanHKU1_China_2004-04-	KF686338_HumanHKU1_USA_2005-02-18
26									DQ415909_HumanHKU1_China_2004-05-	KY674921_HumanHKU1_USA_2016--
26									DQ415910_HumanHKU1_China_2004-07-
26									DQ415914_HumanHKU1_China_2004-11-
26									HM034837_HumanHKU1_France_2005-03-04
26									KF430196_HumanHKU1_USA_2005-04-19
26									KF430200_HumanHKU1_USA_2010-01-08
26									KF430201_HumanHKU1_USA_2010-01-22
26									KF430202_HumanHKU1_USA_2010-01-03
26									KF686339_HumanHKU1_USA_2009-10-31
26									KF686340_HumanHKU1_USA_2009-11-28
26									KF686341_HumanHKU1_USA_2010-01-16
26									KF686342_HumanHKU1_USA_2009-12-13
26									KF686343_HumanHKU1_USA_2010-01-08
26									KF686345_HumanHKU1_USA_2010-01-30
26									KT779556_HumanHKU1_China_2009-04-23
26									KY674941_HumanHKU1_USA_2016--
26									KY983584_HumanHKU1_USA_2015--
27	27	541	10698*	289	8096*	289	8096*	^KU558922_Buffalo_Bangladesh_2014-10-01	MG757138_Bovine_France_2014--	KU558923_Buffalo_Bangladesh_2014-10-01	4.72003e-22	NS	NS	3.02065e-16	1.29151e-15	4.85742e-06	NS	NS	6.32412e-25
27									MN514966_Camel_Nigeria_2015-11-12
28	28	2290	26630	1995	23718	1998	23730	^MG757138_Bovine_France_2014--	MF593476_Camel_UAE_2015--	FJ415324_Human_Germany_1988--	2.24457e-10	NS	NS	4.24202e-18	9.04151e-06	5.76919e-06	NS	NS	1.7313e-24
28										AB354579_Bovine_Japan_1976-12-
28										KU886219_Bovine_China_2015-05-30
28										LC494146_Bovine_Japan_2016-07-
28										LC494156_Bovine_Japan_2014-12-
29	29	2689*	30528	2396*	27347	2396*	27344	AY903459_HumanOC43_Belgium_2003--	KF923896_HumanOC43_China_2012-02-	KY967359_HumanOC43_USA_2015--	1.17591e-05	0.00844632	8.42569e-07	8.6126e-07	8.53986e-08	1.35314e-13	NS	NS	4.15039e-41
29								KF923888_HumanOC43_China_2010-07-	KP198611_HumanOC43_China_2010-01-	KF923893_HumanOC43_China_2010-07-
29								KF923889_HumanOC43_China_2006-03-	KU131570_HumanOC43_UK_2011-08-20	KF923897_HumanOC43_China_2012-06-
29								KF923898_HumanOC43_China_2012-03-	KY967360_HumanOC43_USA_2015--	MF374983_HumanOC43_USA_2016-02-01
29										MN026164_HumanOC43_Kenya_2018-01-18
29										MN310478_HumanOC43_USA_2019--
30	30~	228*	246	46*	62	39*	54	MH687978_Murine_Vietnam_2015-02-04	Unknown (MH687970_Murine_Vietnam_2014-11-12)	MH687973_Murine_Vietnam_2014-11-12	NS	2.11454e-24	NS	NS	NS	4.69886e-297	NS	NS	0.0438744
30									Unknown(AY391777_HumanOC43_USA_1967--)	KM349742_Murine_China_2012-05-17
30									Unknown(AY903459_HumanOC43_Belgium_2003--)	KM349743_Murine_China_2012-05-17
30									Unknown(KF530062_HumanOC43_USA_1995-02-13)	KM349744_Murine_China_2012-05-17
30									Unknown(KF530068_HumanOC43_USA_2000-07-27)	KY370047_Murine_China_2014-12-
30									Unknown(KF530069_HumanOC43_USA_1998-02-05)	MH687969_Murine_Vietnam_2014-11-12
30									Unknown(KF530077_HumanOC43_USA_1987-03-12)	MH687971_Murine_Vietnam_2014-11-12
30									Unknown(KF530084_HumanOC43_USA_1995-01-12)	MH687972_Murine_Vietnam_2014-11-12
30									Unknown(KF530096_HumanOC43_USA_1991-01-15)	MH687974_Murine_Vietnam_2014-11-12
30									Unknown(KF923886_HumanOC43_China_2010-03-)	MH687977_Murine_Vietnam_2015-02-04
30									Unknown(KF923888_HumanOC43_China_2010-07-)
30									Unknown(KF923889_HumanOC43_China_2006-03-)
30									Unknown(KF923893_HumanOC43_China_2010-07-)
30									Unknown(KF923895_HumanOC43_China_2010-07-)
30									Unknown(KF923896_HumanOC43_China_2012-02-)
30									Unknown(KF923897_HumanOC43_China_2012-06-)
30									Unknown(KF923898_HumanOC43_China_2012-03-)
30									Unknown(KF923900_HumanOC43_China_2006-10-)
30									Unknown(KF923906_HumanOC43_China_2012-03-)
30									Unknown(KJ958218_HumanOC43_China_2011-10-03)
30									Unknown(KP198610_HumanOC43_China_2010-06-)
30									Unknown(KP198611_HumanOC43_China_2010-01-)
30									Unknown(KU131570_HumanOC43_UK_2011-08-20)
30									Unknown(KX344031_HumanOC43_Mexico_2011-02-09)
30									Unknown(KY967359_HumanOC43_USA_2015--)
30									Unknown(KY967360_HumanOC43_USA_2015--)
30									Unknown(MF374983_HumanOC43_USA_2016-02-01)
30									Unknown(MG977452_HumanOC43_ICoast_2016-12-10)
30									Unknown(MK303625_HumanOC43_France_2015-01-16)
30									Unknown(MN026164_HumanOC43_Kenya_2018-01-18)
30									Unknown(MN306043_HumanOC43_USA_2019--)
30									Unknown(MN310476_HumanOC43_USA_2019--)
30									Unknown(MN310478_HumanOC43_USA_2019--)
30									Unknown(AY597011_HumanHKU1_HKong_2004-01-)
30									Unknown(AY884001_HumanHKU1_HKong_2003-03-)
30									Unknown(DQ339101_HumanHKU1_HKong_2004-01-)
30									Unknown(DQ415896_HumanHKU1_China_2004-12-)
30									Unknown(DQ415897_HumanHKU1_China_2004-12-)
30									Unknown(DQ415898_HumanHKU1_China_2004-12-)
30									Unknown(DQ415899_HumanHKU1_China_2005-01-)
30									Unknown(DQ415900_HumanHKU1_China_2005-02-)
30									Unknown(DQ415901_HumanHKU1_China_2005-01-)
30									Unknown(DQ415902_HumanHKU1_China_2005-02-)
30									Unknown(DQ415903_HumanHKU1_China_2003-04-)
30									Unknown(DQ415904_HumanHKU1_China_2004-01-)
30									Unknown(DQ415906_HumanHKU1_China_2004-03-)
30									Unknown(DQ415907_HumanHKU1_China_2004-03-)
30									Unknown(DQ415908_HumanHKU1_China_2004-04-)
30									Unknown(DQ415909_HumanHKU1_China_2004-05-)
30									Unknown(DQ415910_HumanHKU1_China_2004-07-)
30									Unknown(DQ415911_HumanHKU1_China_2004-11-)
30									Unknown(DQ415912_HumanHKU1_China_2004-11-)
30									Unknown(DQ415913_HumanHKU1_China_2004-11-)
30									Unknown(DQ415914_HumanHKU1_China_2004-11-)
30									Unknown(HM034837_HumanHKU1_France_2005-03-04)
30									Unknown(KF430201_HumanHKU1_USA_2010-01-22)
30									Unknown(KF430202_HumanHKU1_USA_2010-01-03)
30									Unknown(KF686338_HumanHKU1_USA_2005-02-18)
30									Unknown(KF686339_HumanHKU1_USA_2009-10-31)
30									Unknown(KF686340_HumanHKU1_USA_2009-11-28)
30									Unknown(KF686341_HumanHKU1_USA_2010-01-16)
30									Unknown(KF686342_HumanHKU1_USA_2009-12-13)
30									Unknown(KF686343_HumanHKU1_USA_2010-01-08)
30									Unknown(KF686344_HumanHKU1_USA_2009-12-28)
30									Unknown(KF686345_HumanHKU1_USA_2010-01-30)
30									Unknown(KT779556_HumanHKU1_China_2009-04-23)
30									Unknown(KY674921_HumanHKU1_USA_2016--)
30									Unknown(KY983584_HumanHKU1_USA_2015--)
30									Unknown(MK167038_HumanHKU1_USA_2017--)
30									Unknown(MG977447_Chimp_ICoast_2016-12-26)
30									Unknown(MG977449_Chimp_ICoast_2016-12-28)
30									Unknown(AB354579_Bovine_Japan_1976-12-)
30									Unknown(AF391542_Bovine_USA_1998--)
30									Unknown(DQ811784_Bovine_UNKWN_1983--)
30									Unknown(DQ915164_Bovine_USA_1998--)
30									Unknown(FJ415324_Human_Germany_1988--)
30									Unknown(FJ425184_Waterbuck_USA_1994-01-01)
30									Unknown(FJ425187_Deer_USA_1994-01-01)
30									Unknown(FJ425188_Deer_USA_1994-01-01)
30									Unknown(FJ425189_Deer_USA_1994-01-01)
30									Unknown(FJ425190_Deer_USA_1994-01-01)
30									Unknown(FJ938063_Bovine_USA_1996-11-30)
30									Unknown(KU558922_Buffalo_Bangladesh_2014-10-01)
30									Unknown(KU886219_Bovine_China_2015-05-30)
30									Unknown(LC494126_Bovine_Japan_2016-01-)
30									Unknown(LC494128_Bovine_Japan_2012-05-)
30									Unknown(LC494132_Bovine_Japan_2011-06-)
30									Unknown(LC494133_Bovine_Japan_2011-11-)
30									Unknown(LC494136_Bovine_Japan_2012-01-)
30									Unknown(LC494137_Bovine_Japan_2013-12-)
30									Unknown(LC494140_Bovine_Japan_2015-11-)
30									Unknown(LC494142_Bovine_Japan_2016-12-)
30									Unknown(LC494146_Bovine_Japan_2016-07-)
30									Unknown(LC494150_Bovine_Japan_2017-01-)
30									Unknown(LC494156_Bovine_Japan_2014-12-)
30									Unknown(LC494188_Bovine_Japan_2017-12-)
30									Unknown(MG518518_Deer_SKorea_2017-02-24)
30									Unknown(MG757138_Bovine_France_2014--)
30									Unknown(MH043952_Bovine_USA_2017-04-)
30									Unknown(MH043953_Bovine_USA_2017-04-)
30									Unknown(MH810163_Yak_China_2017--)
30									Unknown(MN514962_Camel_Ethiopia_2015-02-21)
30									Unknown(MN514963_Camel_Morocco_2016-03-05)
30									Unknown(MN514967_Camel_Nigeria_2016-01-24)
30									Unknown(DQ011855_Porcine_Belgium_1972--)
30									Unknown(KY370043_Murine_China_2013-07-)
30									Unknown(KY370048_Murine_China_2015-01-)
30									Unknown(KY370049_Murine_China_2015-06-)
30									Unknown(KY370051_Murine_China_2015-05-)
30									Unknown(KY419103_Porcine_USA_2015-09-15)
30									Unknown(KY419104_Porcine_USA_2015-08-15)
30									Unknown(KY419105_Porcine_USA_2015-08-20)
30									Unknown(KY419106_Porcine_USA_2015-08-15)
30									Unknown(KY419107_Porcine_USA_2015-07-25)
30									Unknown(KY419109_Porcine_USA_2015-08-01)
30									Unknown(KY419110_Porcine_USA_2015-08-12)
30									Unknown(KY419112_Porcine_USA_2015-08-01)
30									Unknown(KY419113_Porcine_USA_2015-07-25)
30									Unknown(KY994645_Porcine_China_2008-08-21)
30									Unknown(MF083115_Porcine_China_2014-03-)
30									Unknown(MH687968_Murine_Vietnam_2014-11-14)
31	31	31853*	33130*	28402*	29598*	28044*	29243*	JN874561_Rabbit_China_2007--	KF530096_HumanOC43_USA_1991-01-15	Unknown (KY419113_Porcine_USA_2015-07-25)	8.08463e-24	NS	2.68392e-15	9.03176e-05	2.75355e-07	NS	NS	NS	1.94936e-10
31								JN874560_Rabbit_China_2007--	AY391777_HumanOC43_USA_1967--	Unknown(KY419103_Porcine_USA_2015-09-15)
31								JN874562_Rabbit_China_2007--	AY903459_HumanOC43_Belgium_2003--	Unknown(KY419104_Porcine_USA_2015-08-15)
31									KF530062_HumanOC43_USA_1995-02-13	Unknown(KY419105_Porcine_USA_2015-08-20)
31									KF530068_HumanOC43_USA_2000-07-27	Unknown(KY419106_Porcine_USA_2015-08-15)
31									KF530069_HumanOC43_USA_1998-02-05	Unknown(KY419107_Porcine_USA_2015-07-25)
31									KF530077_HumanOC43_USA_1987-03-12	Unknown(KY419109_Porcine_USA_2015-08-01)
31									KF530084_HumanOC43_USA_1995-01-12	Unknown(KY419110_Porcine_USA_2015-08-12)
31									KF923886_HumanOC43_China_2010-03-	Unknown(KY419112_Porcine_USA_2015-08-01)
31									KF923888_HumanOC43_China_2010-07-	Unknown(KY994645_Porcine_China_2008-08-21)
31									KF923889_HumanOC43_China_2006-03-	Unknown(MF083115_Porcine_China_2014-03-)
31									KF923893_HumanOC43_China_2010-07-
31									KF923895_HumanOC43_China_2010-07-
31									KF923896_HumanOC43_China_2012-02-
31									KF923897_HumanOC43_China_2012-06-
31									KF923898_HumanOC43_China_2012-03-
31									KF923900_HumanOC43_China_2006-10-
31									KF923906_HumanOC43_China_2012-03-
31									KJ958218_HumanOC43_China_2011-10-03
31									KP198610_HumanOC43_China_2010-06-
31									KP198611_HumanOC43_China_2010-01-
31									KU131570_HumanOC43_UK_2011-08-20
31									KX344031_HumanOC43_Mexico_2011-02-09
31									KY967356_HumanOC43_USA_2015--
31									KY967359_HumanOC43_USA_2015--
31									KY967360_HumanOC43_USA_2015--
31									MF374983_HumanOC43_USA_2016-02-01
31									MG197714_HumanOC43_China_2015-07-13
31									MG197721_HumanOC43_China_2015-06-13
31									MG197722_HumanOC43_China_2015-12-02
31									MG977452_HumanOC43_ICoast_2016-12-10
31									MH685718_HumanOC43_Uganda_2013--
31									MK303623_HumanOC43_France_2014-02-20
31									MK303625_HumanOC43_France_2015-01-16
31									MN026164_HumanOC43_Kenya_2018-01-18
31									MN306043_HumanOC43_USA_2019--
31									MN310476_HumanOC43_USA_2019--
31									MN310478_HumanOC43_USA_2019--
31									MG977444_Chimp_ICoast_2017-01-04
31									MG977445_Chimp_ICoast_2016-12-31
31									MG977446_Chimp_ICoast_2016-01-01
31									MG977447_Chimp_ICoast_2016-12-26
31									MG977448_Chimp_ICoast_2016-12-27
31									MG977449_Chimp_ICoast_2016-12-28
31									MG977450_Chimp_ICoast_2016-12-30
31									AB354579_Bovine_Japan_1976-12-
31									AF391542_Bovine_USA_1998--
31									DQ811784_Bovine_UNKWN_1983--
31									DQ915164_Bovine_USA_1998--
31									FJ415324_Human_Germany_1988--
31									FJ425184_Waterbuck_USA_1994-01-01
31									FJ425185_Waterbuck_USA_1994-01-01
31									FJ425186_Waterbuck_USA_1994-01-01
31									FJ425187_Deer_USA_1994-01-01
31									FJ425188_Deer_USA_1994-01-01
31									FJ425189_Deer_USA_1994-01-01
31									FJ425190_Deer_USA_1994-01-01
31									FJ938063_Bovine_USA_1996-11-30
31									FJ938066_Bovine_USA_1996-01-01
31									KU558922_Buffalo_Bangladesh_2014-10-01
31									KU558923_Buffalo_Bangladesh_2014-10-01
31									KU886219_Bovine_China_2015-05-30
31									KX432213_Canine_China_2014--
31									LC494126_Bovine_Japan_2016-01-
31									LC494128_Bovine_Japan_2012-05-
31									LC494132_Bovine_Japan_2011-06-
31									LC494133_Bovine_Japan_2011-11-
31									LC494136_Bovine_Japan_2012-01-
31									LC494137_Bovine_Japan_2013-12-
31									LC494140_Bovine_Japan_2015-11-
31									LC494142_Bovine_Japan_2016-12-
31									LC494146_Bovine_Japan_2016-07-
31									LC494150_Bovine_Japan_2017-01-
31									LC494156_Bovine_Japan_2014-12-
31									LC494188_Bovine_Japan_2017-12-
31									MG518518_Deer_SKorea_2017-02-24
31									MG757138_Bovine_France_2014--
31									MH043952_Bovine_USA_2017-04-
31									MH043953_Bovine_USA_2017-04-
31									MH810163_Yak_China_2017--
31									MN514962_Camel_Ethiopia_2015-02-21
32	32	33284	34208	29804	30686	29397	30282	^KY370049_Murine_China_2015-06-	KF294371_Murine_China_2013--	Unknown (KY370048_Murine_China_2015-01-)	1.798e-23	NS	3.81212e-22	5.83918e-10	5.21966e-11	5.97158e-10	NS	NS	4.54851e-10
32									KF294370_Murine_China_2013--	Unknown(KY370043_Murine_China_2013-07-)
32									KY370051_Murine_China_2015-05-
33	33	11374	14239	8835	11700	8697	11562	^KY674921_HumanHKU1_USA_2016--	KT779556_HumanHKU1_China_2009-04-23	DQ415899_HumanHKU1_China_2005-01-	1.2388e-23	0.000388016	7.78698e-19	0.0165357	NS	NS	NS	NS	1.94936e-10
33								AY884001_HumanHKU1_HKong_2003-03-	AY597011_HumanHKU1_HKong_2004-01-	DQ339101_HumanHKU1_HKong_2004-01-
33								DQ415902_HumanHKU1_China_2005-02-	DQ415896_HumanHKU1_China_2004-12-	DQ415897_HumanHKU1_China_2004-12-
33								DQ415911_HumanHKU1_China_2004-11-	DQ415900_HumanHKU1_China_2005-02-	DQ415898_HumanHKU1_China_2004-12-
33								KF686338_HumanHKU1_USA_2005-02-18	DQ415901_HumanHKU1_China_2005-01-	DQ415912_HumanHKU1_China_2004-11-
33								MK167038_HumanHKU1_USA_2017--	DQ415903_HumanHKU1_China_2003-04-	DQ415913_HumanHKU1_China_2004-11-
33									DQ415904_HumanHKU1_China_2004-01-
33									DQ415906_HumanHKU1_China_2004-03-
33									DQ415907_HumanHKU1_China_2004-03-
33									DQ415908_HumanHKU1_China_2004-04-
33									DQ415909_HumanHKU1_China_2004-05-
33									DQ415910_HumanHKU1_China_2004-07-
33									DQ415914_HumanHKU1_China_2004-11-
33									HM034837_HumanHKU1_France_2005-03-04
33									KF430201_HumanHKU1_USA_2010-01-22
33									KF430202_HumanHKU1_USA_2010-01-03
33									KF686340_HumanHKU1_USA_2009-11-28
33									KF686341_HumanHKU1_USA_2010-01-16
33									KF686342_HumanHKU1_USA_2009-12-13
33									KF686343_HumanHKU1_USA_2010-01-08
33									KF686344_HumanHKU1_USA_2009-12-28
33									KF686345_HumanHKU1_USA_2010-01-30
33									KY674941_HumanHKU1_USA_2016--
33									KY983584_HumanHKU1_USA_2015--
34	34	30562	33366	27380	29816	27378	29479	MN514963_Camel_Morocco_2016-03-05	Unknown (MG757138_Bovine_France_2014--)	MF593476_Camel_UAE_2015--	9.65735e-23	6.77534e-21	4.1492e-13	1.92268e-19	0.00145931	7.03905e-31	NS	NS	6.27075e-06
34								MN514967_Camel_Nigeria_2016-01-24	Unknown(AF391542_Bovine_USA_1998--)
34									Unknown(DQ811784_Bovine_UNKWN_1983--)
34									Unknown(DQ915164_Bovine_USA_1998--)
34									Unknown(FJ415324_Human_Germany_1988--)
34									Unknown(FJ425184_Waterbuck_USA_1994-01-01)
34									Unknown(FJ425185_Waterbuck_USA_1994-01-01)
34									Unknown(FJ425186_Waterbuck_USA_1994-01-01)
34									Unknown(FJ425187_Deer_USA_1994-01-01)
34									Unknown(FJ425188_Deer_USA_1994-01-01)
34									Unknown(FJ425189_Deer_USA_1994-01-01)
34									Unknown(FJ425190_Deer_USA_1994-01-01)
34									Unknown(FJ938063_Bovine_USA_1996-11-30)
34									Unknown(FJ938066_Bovine_USA_1996-01-01)
34									Unknown(KU558922_Buffalo_Bangladesh_2014-10-01)
34									Unknown(KU558923_Buffalo_Bangladesh_2014-10-01)
34									Unknown(KU886219_Bovine_China_2015-05-30)
34									Unknown(LC494126_Bovine_Japan_2016-01-)
34									Unknown(LC494128_Bovine_Japan_2012-05-)
34									Unknown(LC494132_Bovine_Japan_2011-06-)
34									Unknown(LC494133_Bovine_Japan_2011-11-)
34									Unknown(LC494136_Bovine_Japan_2012-01-)
34									Unknown(LC494137_Bovine_Japan_2013-12-)
34									Unknown(LC494140_Bovine_Japan_2015-11-)
34									Unknown(LC494142_Bovine_Japan_2016-12-)
34									Unknown(LC494146_Bovine_Japan_2016-07-)
34									Unknown(LC494150_Bovine_Japan_2017-01-)
34									Unknown(LC494156_Bovine_Japan_2014-12-)
34									Unknown(LC494188_Bovine_Japan_2017-12-)
34									Unknown(MG518518_Deer_SKorea_2017-02-24)
34									Unknown(MH043952_Bovine_USA_2017-04-)
34									Unknown(MH043953_Bovine_USA_2017-04-)
34									Unknown(MH810163_Yak_China_2017--)
35	35	739	27907	448	24956	487	24992	^KY967360_HumanOC43_USA_2015--	Unknown (AY391777_HumanOC43_USA_1967--)	KF530062_HumanOC43_USA_1995-02-13	NS	NS	NS	7.33978e-10	5.63242e-05	NS	NS	NS	6.33144e-21
35								KF923896_HumanOC43_China_2012-02-
35								KF923906_HumanOC43_China_2012-03-
35								KP198610_HumanOC43_China_2010-06-
35								KP198611_HumanOC43_China_2010-01-
35								KU131570_HumanOC43_UK_2011-08-20
36	36	26679	30561*	23760	27379*	23779	27377*	MN514963_Camel_Morocco_2016-03-05	Unknown (MH810163_Yak_China_2017--)	FJ415324_Human_Germany_1988--	1.51253e-07	1.39065e-20	1.35458e-07	1.98074e-13	9.15311e-16	1.39698e-36	NS	NS	1.29957e-10
36								MN514967_Camel_Nigeria_2016-01-24[P]	Unknown(AB354579_Bovine_Japan_1976-12-)	AF391542_Bovine_USA_1998--
36									Unknown(AF391542_Bovine_USA_1998--)	DQ811784_Bovine_UNKWN_1983--
36									Unknown(DQ811784_Bovine_UNKWN_1983--)	DQ915164_Bovine_USA_1998--
36									Unknown(DQ915164_Bovine_USA_1998--)	FJ425184_Waterbuck_USA_1994-01-01
36									Unknown(FJ425184_Waterbuck_USA_1994-01-01)	FJ425185_Waterbuck_USA_1994-01-01
36									Unknown(FJ425185_Waterbuck_USA_1994-01-01)	FJ425186_Waterbuck_USA_1994-01-01
36									Unknown(FJ425186_Waterbuck_USA_1994-01-01)	FJ425187_Deer_USA_1994-01-01
36									Unknown(FJ425187_Deer_USA_1994-01-01)	FJ425188_Deer_USA_1994-01-01
36									Unknown(FJ425188_Deer_USA_1994-01-01)	FJ425189_Deer_USA_1994-01-01
36									Unknown(FJ425189_Deer_USA_1994-01-01)	FJ425190_Deer_USA_1994-01-01
36									Unknown(FJ425190_Deer_USA_1994-01-01)	FJ938063_Bovine_USA_1996-11-30
36									Unknown(FJ938063_Bovine_USA_1996-11-30)	FJ938066_Bovine_USA_1996-01-01
36									Unknown(FJ938066_Bovine_USA_1996-01-01)	KU558923_Buffalo_Bangladesh_2014-10-01
36									Unknown(KU558923_Buffalo_Bangladesh_2014-10-01)	KU886219_Bovine_China_2015-05-30
36									Unknown(LC494126_Bovine_Japan_2016-01-)	KX432213_Canine_China_2014--
36									Unknown(LC494128_Bovine_Japan_2012-05-)	LC494126_Bovine_Japan_2016-01-
36									Unknown(LC494133_Bovine_Japan_2011-11-)	LC494128_Bovine_Japan_2012-05-
36									Unknown(LC494137_Bovine_Japan_2013-12-)	LC494132_Bovine_Japan_2011-06-
36									Unknown(LC494142_Bovine_Japan_2016-12-)	LC494133_Bovine_Japan_2011-11-
36									Unknown(LC494150_Bovine_Japan_2017-01-)	LC494136_Bovine_Japan_2012-01-
36									Unknown(MG518518_Deer_SKorea_2017-02-24)	LC494140_Bovine_Japan_2015-11-
36									Unknown(MH043952_Bovine_USA_2017-04-)	LC494142_Bovine_Japan_2016-12-
36									Unknown(MH043953_Bovine_USA_2017-04-)	LC494146_Bovine_Japan_2016-07-
36										MG518518_Deer_SKorea_2017-02-24
36										MH043952_Bovine_USA_2017-04-
37	37	19586*	20838*	17086*	18326*	16908*	18160*	^JN874560_Rabbit_China_2007--	EF446615_Equine_USA_1998-12-	Unknown (LC494136_Bovine_Japan_2012-01-)	1.14556e-16	1.37797e-11	3.82015e-12	3.55918e-05	4.13515e-10	1.40796e-12	NS	NS	6.49787e-11
37								JN874561_Rabbit_China_2007--	LC061272_Equine_Japan_2009--	Unknown(AY391777_HumanOC43_USA_1967--)
37								JN874562_Rabbit_China_2007--	LC061273_Equine_Japan_2012--	Unknown(KF530062_HumanOC43_USA_1995-02-13)
37										Unknown(KF530077_HumanOC43_USA_1987-03-12)
37										Unknown(KY014281_HumanOC43_France_2002--)
37										Unknown(AB354579_Bovine_Japan_1976-12-)
37										Unknown(AF391542_Bovine_USA_1998--)
37										Unknown(DQ811784_Bovine_UNKWN_1983--)
37										Unknown(DQ915164_Bovine_USA_1998--)
37										Unknown(FJ415324_Human_Germany_1988--)
37										Unknown(FJ425184_Waterbuck_USA_1994-01-01)
37										Unknown(FJ425187_Deer_USA_1994-01-01)
37										Unknown(FJ425188_Deer_USA_1994-01-01)
37										Unknown(FJ938066_Bovine_USA_1996-01-01)
37										Unknown(KU558923_Buffalo_Bangladesh_2014-10-01)
37										Unknown(KU886219_Bovine_China_2015-05-30)
37										Unknown(KX432213_Canine_China_2014--)
37										Unknown(LC494126_Bovine_Japan_2016-01-)
37										Unknown(LC494128_Bovine_Japan_2012-05-)
37										Unknown(LC494132_Bovine_Japan_2011-06-)
37										Unknown(LC494133_Bovine_Japan_2011-11-)
37										Unknown(LC494137_Bovine_Japan_2013-12-)
37										Unknown(LC494140_Bovine_Japan_2015-11-)
37										Unknown(LC494142_Bovine_Japan_2016-12-)
37										Unknown(LC494146_Bovine_Japan_2016-07-)
37										Unknown(LC494150_Bovine_Japan_2017-01-)
37										Unknown(LC494156_Bovine_Japan_2014-12-)
37										Unknown(LC494188_Bovine_Japan_2017-12-)
37										Unknown(MF593476_Camel_UAE_2015--)
37										Unknown(MG518518_Deer_SKorea_2017-02-24)
37										Unknown(MH043952_Bovine_USA_2017-04-)
37										Unknown(MH043953_Bovine_USA_2017-04-)
37										Unknown(MH810163_Yak_China_2017--)
37										Unknown(MN514962_Camel_Ethiopia_2015-02-21)
37										Unknown(MN514963_Camel_Morocco_2016-03-05)
37										Unknown(MN514966_Camel_Nigeria_2015-11-12)
37										Unknown(MN514967_Camel_Nigeria_2016-01-24)
37										Unknown(DQ011855_Porcine_Belgium_1972--)
37										Unknown(KY419103_Porcine_USA_2015-09-15)
37										Unknown(KY419105_Porcine_USA_2015-08-20)
37										Unknown(KY419109_Porcine_USA_2015-08-01)
37										Unknown(KY419110_Porcine_USA_2015-08-12)
37										Unknown(KY419112_Porcine_USA_2015-08-01)
37										Unknown(KY419113_Porcine_USA_2015-07-25)
37										Unknown(MF083115_Porcine_China_2014-03-)
38	38	402*	33572	188*	29683	189*	29685	KP198611_HumanOC43_China_2010-01-	KU131570_HumanOC43_UK_2011-08-20	KF923893_HumanOC43_China_2010-07-	NS	NS	NS	0.000418915	NS	3.40138e-25	NS	NS	9.02136e-16
38									KP198610_HumanOC43_China_2010-06-	KF923900_HumanOC43_China_2006-10-
38									KY967360_HumanOC43_USA_2015--	KY967356_HumanOC43_USA_2015--
38										KY967359_HumanOC43_USA_2015--
38										MF374983_HumanOC43_USA_2016-02-01
38										MG197722_HumanOC43_China_2015-12-02
38										MG977452_HumanOC43_ICoast_2016-12-10
38										MH685718_HumanOC43_Uganda_2013--
38										MK303623_HumanOC43_France_2014-02-20
38										MN026164_HumanOC43_Kenya_2018-01-18
38										MN306043_HumanOC43_USA_2019--
38										MN310478_HumanOC43_USA_2019--
38										MG977444_Chimp_ICoast_2017-01-04
38										MG977445_Chimp_ICoast_2016-12-31
38										MG977447_Chimp_ICoast_2016-12-26
38										MG977448_Chimp_ICoast_2016-12-27
38										MG977449_Chimp_ICoast_2016-12-28
39	39	31826	32758	28016	28933	28017	28934	^KF923906_HumanOC43_China_2012-03-	KX344031_HumanOC43_Mexico_2011-02-09	KP198611_HumanOC43_China_2010-01-	3.16868e-11	5.01584e-10	3.18661e-11	7.43444e-06	2.72927e-05	0.000296837	NS	NS	4.08675e-17
39								KF923896_HumanOC43_China_2012-02-	KF530068_HumanOC43_USA_2000-07-27	KP198610_HumanOC43_China_2010-06-
39									KF923893_HumanOC43_China_2010-07-	KU131570_HumanOC43_UK_2011-08-20
39									KF923895_HumanOC43_China_2010-07-	KY967360_HumanOC43_USA_2015--
39									KF923897_HumanOC43_China_2012-06-
39									KF923900_HumanOC43_China_2006-10-
39									KJ958218_HumanOC43_China_2011-10-03
39									KY967356_HumanOC43_USA_2015--
39									KY967359_HumanOC43_USA_2015--
39									MF374983_HumanOC43_USA_2016-02-01
39									MG197722_HumanOC43_China_2015-12-02
39									MG977452_HumanOC43_ICoast_2016-12-10
39									MH685718_HumanOC43_Uganda_2013--
39									MK303623_HumanOC43_France_2014-02-20
39									MN026164_HumanOC43_Kenya_2018-01-18
39									MN310476_HumanOC43_USA_2019--
39									MN310478_HumanOC43_USA_2019--
39									MG977444_Chimp_ICoast_2017-01-04
39									MG977445_Chimp_ICoast_2016-12-31
39									MG977446_Chimp_ICoast_2016-01-01
39									MG977447_Chimp_ICoast_2016-12-26
39									MG977448_Chimp_ICoast_2016-12-27
39									MG977449_Chimp_ICoast_2016-12-28
39									MG977450_Chimp_ICoast_2016-12-30
40	40	29229	30249	25613	26606	26072	27068	^KF294371_Murine_China_2013--	Unknown (KY370049_Murine_China_2015-06-)	KY370043_Murine_China_2013-07-	3.28837e-16	3.29682e-06	NS	0.000143864	9.94553e-06	1.02339e-10	NS	NS	3.89872e-10
40								KF294370_Murine_China_2013--
40								KY370051_Murine_China_2015-05-
41	41	1*	4704	1*	3345	1*	3277	^MH687974_Murine_Vietnam_2014-11-12	Unknown (MH687975_Murine_Vietnam_2013-12-09)	MH687973_Murine_Vietnam_2014-11-12	1.59111e-14	1.76447e-05	5.80798e-13	0.00222148	3.88351e-05	NS	NS	NS	NS
41										MH687971_Murine_Vietnam_2014-11-12
41										MH687972_Murine_Vietnam_2014-11-12
41										MH687978_Murine_Vietnam_2015-02-04
42	42	1*	3302	1*	2946	1*	2994	^KY370048_Murine_China_2015-01-	KF294371_Murine_China_2013--	KY370043_Murine_China_2013-07-	5.72586e-13	NS	1.64528e-10	1.08115e-08	0.0019557	6.58434e-12	NS	NS	1.94936e-10
42									KF294370_Murine_China_2013--
42									KY370051_Murine_China_2015-05-
43	43	8568	9089*	6168	6657*	6157	6517*	^EF446615_Equine_USA_1998-12-	JN874560_Rabbit_China_2007--	MN514962_Camel_Ethiopia_2015-02-21	1.60859e-12	3.91546e-07	7.15771e-11	0.000161714	0.000254451	1.73365e-06	NS	NS	NS
43								LC061272_Equine_Japan_2009--	JN874561_Rabbit_China_2007--	AY391777_HumanOC43_USA_1967--
43								LC061273_Equine_Japan_2012--	JN874562_Rabbit_China_2007--	KF530062_HumanOC43_USA_1995-02-13
43								LC061274_Equine_Japan_2012--		KF530077_HumanOC43_USA_1987-03-12
43										KY014281_HumanOC43_France_2002--
43										AB354579_Bovine_Japan_1976-12-
43										AF391542_Bovine_USA_1998--
43										DQ811784_Bovine_UNKWN_1983--
43										DQ915164_Bovine_USA_1998--
43										FJ415324_Human_Germany_1988--
43										FJ425184_Waterbuck_USA_1994-01-01
43										FJ425187_Deer_USA_1994-01-01
43										FJ425188_Deer_USA_1994-01-01
43										FJ938066_Bovine_USA_1996-01-01
43										KU558923_Buffalo_Bangladesh_2014-10-01
43										KU886219_Bovine_China_2015-05-30
43										KX432213_Canine_China_2014--
43										LC494126_Bovine_Japan_2016-01-
43										LC494128_Bovine_Japan_2012-05-
43										LC494132_Bovine_Japan_2011-06-
43										LC494133_Bovine_Japan_2011-11-
43										LC494136_Bovine_Japan_2012-01-
43										LC494137_Bovine_Japan_2013-12-
43										LC494140_Bovine_Japan_2015-11-
43										LC494142_Bovine_Japan_2016-12-
43										LC494146_Bovine_Japan_2016-07-
43										LC494150_Bovine_Japan_2017-01-
43										LC494156_Bovine_Japan_2014-12-
43										LC494188_Bovine_Japan_2017-12-
43										MF593476_Camel_UAE_2015--
43										MG518518_Deer_SKorea_2017-02-24
43										MH043952_Bovine_USA_2017-04-
43										MH043953_Bovine_USA_2017-04-
43										MH810163_Yak_China_2017--
43										MN514963_Camel_Morocco_2016-03-05
43										MN514966_Camel_Nigeria_2015-11-12
43										MN514967_Camel_Nigeria_2016-01-24
43										DQ011855_Porcine_Belgium_1972--
43										KY419103_Porcine_USA_2015-09-15
43										KY419105_Porcine_USA_2015-08-20
43										KY419106_Porcine_USA_2015-08-15
43										KY419107_Porcine_USA_2015-07-25
43										KY419109_Porcine_USA_2015-08-01
43										KY419110_Porcine_USA_2015-08-12
43										KY419112_Porcine_USA_2015-08-01
43										KY419113_Porcine_USA_2015-07-25
43										MF083115_Porcine_China_2014-03-
44	44	281*	2278	81*	1990	81*	1993	^MF083115_Porcine_China_2014-03-	FJ415324_Human_Germany_1988--	Unknown (KF923886_HumanOC43_China_2010-03-)	3.56741e-12	1.07343e-05	1.23971e-06	0.00273698	0.00146695	1.39621e-12	NS	NS	6.49787e-11
44								DQ011855_Porcine_Belgium_1972--	AB354579_Bovine_Japan_1976-12-	Unknown(AY391777_HumanOC43_USA_1967--)
44								KY419103_Porcine_USA_2015-09-15	AF391542_Bovine_USA_1998--	Unknown(AY903459_HumanOC43_Belgium_2003--)
44								KY419104_Porcine_USA_2015-08-15	DQ811784_Bovine_UNKWN_1983--	Unknown(KF530062_HumanOC43_USA_1995-02-13)
44								KY419105_Porcine_USA_2015-08-20	DQ915164_Bovine_USA_1998--	Unknown(KF530068_HumanOC43_USA_2000-07-27)
44								KY419106_Porcine_USA_2015-08-15	FJ425184_Waterbuck_USA_1994-01-01	Unknown(KF530069_HumanOC43_USA_1998-02-05)
44								KY419107_Porcine_USA_2015-07-25	FJ425185_Waterbuck_USA_1994-01-01	Unknown(KF530077_HumanOC43_USA_1987-03-12)
44								KY419109_Porcine_USA_2015-08-01	FJ425186_Waterbuck_USA_1994-01-01	Unknown(KF530084_HumanOC43_USA_1995-01-12)
44								KY419110_Porcine_USA_2015-08-12	FJ425187_Deer_USA_1994-01-01	Unknown(KF530096_HumanOC43_USA_1991-01-15)
44								KY419112_Porcine_USA_2015-08-01	FJ425188_Deer_USA_1994-01-01	Unknown(KF923888_HumanOC43_China_2010-07-)
44								KY419113_Porcine_USA_2015-07-25	FJ425189_Deer_USA_1994-01-01	Unknown(KF923889_HumanOC43_China_2006-03-)
44								KY994645_Porcine_China_2008-08-21	FJ425190_Deer_USA_1994-01-01	Unknown(KF923893_HumanOC43_China_2010-07-)
44									FJ938063_Bovine_USA_1996-11-30	Unknown(KF923895_HumanOC43_China_2010-07-)
44									FJ938066_Bovine_USA_1996-01-01	Unknown(KF923897_HumanOC43_China_2012-06-)
44									KU558923_Buffalo_Bangladesh_2014-10-01	Unknown(KF923898_HumanOC43_China_2012-03-)
44									KU886219_Bovine_China_2015-05-30	Unknown(KF923900_HumanOC43_China_2006-10-)
44									KX432213_Canine_China_2014--	Unknown(KJ958218_HumanOC43_China_2011-10-03)
44									LC494126_Bovine_Japan_2016-01-	Unknown(KX344031_HumanOC43_Mexico_2011-02-09)
44									LC494128_Bovine_Japan_2012-05-	Unknown(KY967356_HumanOC43_USA_2015--)
44									LC494132_Bovine_Japan_2011-06-	Unknown(KY967359_HumanOC43_USA_2015--)
44									LC494133_Bovine_Japan_2011-11-	Unknown(MF374983_HumanOC43_USA_2016-02-01)
44									LC494136_Bovine_Japan_2012-01-	Unknown(MG197714_HumanOC43_China_2015-07-13)
44									LC494137_Bovine_Japan_2013-12-	Unknown(MG197721_HumanOC43_China_2015-06-13)
44									LC494140_Bovine_Japan_2015-11-	Unknown(MG197722_HumanOC43_China_2015-12-02)
44									LC494142_Bovine_Japan_2016-12-	Unknown(MG977452_HumanOC43_ICoast_2016-12-10)
44									LC494146_Bovine_Japan_2016-07-	Unknown(MH685718_HumanOC43_Uganda_2013--)
44									LC494150_Bovine_Japan_2017-01-	Unknown(MK303623_HumanOC43_France_2014-02-20)
44									LC494156_Bovine_Japan_2014-12-	Unknown(MK303625_HumanOC43_France_2015-01-16)
44									LC494188_Bovine_Japan_2017-12-	Unknown(MN026164_HumanOC43_Kenya_2018-01-18)
44									MF593476_Camel_UAE_2015--	Unknown(MN306043_HumanOC43_USA_2019--)
44									MG518518_Deer_SKorea_2017-02-24	Unknown(MN310476_HumanOC43_USA_2019--)
44									MH043952_Bovine_USA_2017-04-	Unknown(MN310478_HumanOC43_USA_2019--)
44									MH043953_Bovine_USA_2017-04-	Unknown(MG977444_Chimp_ICoast_2017-01-04)
44									MH810163_Yak_China_2017--	Unknown(MG977445_Chimp_ICoast_2016-12-31)
44									MN514962_Camel_Ethiopia_2015-02-21	Unknown(MG977446_Chimp_ICoast_2016-01-01)
44										Unknown(MG977447_Chimp_ICoast_2016-12-26)
44										Unknown(MG977448_Chimp_ICoast_2016-12-27)
44										Unknown(MG977449_Chimp_ICoast_2016-12-28)
44										Unknown(MG977450_Chimp_ICoast_2016-12-30)
45	45~	61*	240*	1*	49*	1*	48*	KY419109_Porcine_USA_2015-08-01	Unknown (MH810163_Yak_China_2017--)	KY419113_Porcine_USA_2015-07-25	NS	9.20693e-22	1.3734e-17	NS	NS	NS	NS	NS	0.0305677
45									Unknown(AY391777_HumanOC43_USA_1967--)	DQ011855_Porcine_Belgium_1972--
45									Unknown(AY903459_HumanOC43_Belgium_2003--)	KY994645_Porcine_China_2008-08-21
45									Unknown(KF923886_HumanOC43_China_2010-03-)	MF083115_Porcine_China_2014-03-
45									Unknown(KF923888_HumanOC43_China_2010-07-)
45									Unknown(KF923889_HumanOC43_China_2006-03-)
45									Unknown(KF923893_HumanOC43_China_2010-07-)
45									Unknown(KF923895_HumanOC43_China_2010-07-)
45									Unknown(KF923897_HumanOC43_China_2012-06-)
45									Unknown(KF923898_HumanOC43_China_2012-03-)
45									Unknown(KF923900_HumanOC43_China_2006-10-)
45									Unknown(KJ958218_HumanOC43_China_2011-10-03)
45									Unknown(KX344031_HumanOC43_Mexico_2011-02-09)
45									Unknown(MF374983_HumanOC43_USA_2016-02-01)
45									Unknown(MN306043_HumanOC43_USA_2019--)
45									Unknown(AY597011_HumanHKU1_HKong_2004-01-)
45									Unknown(MK167038_HumanHKU1_USA_2017--)
45									Unknown(MG977449_Chimp_ICoast_2016-12-28)
45									Unknown(AB354579_Bovine_Japan_1976-12-)
45									Unknown(AF391542_Bovine_USA_1998--)
45									Unknown(DQ811784_Bovine_UNKWN_1983--)
45									Unknown(DQ915164_Bovine_USA_1998--)
45									Unknown(FJ415324_Human_Germany_1988--)
45									Unknown(FJ425184_Waterbuck_USA_1994-01-01)
45									Unknown(FJ425187_Deer_USA_1994-01-01)
45									Unknown(FJ425188_Deer_USA_1994-01-01)
45									Unknown(FJ938063_Bovine_USA_1996-11-30)
45									Unknown(KU558922_Buffalo_Bangladesh_2014-10-01)
45									Unknown(MG518518_Deer_SKorea_2017-02-24)
45									Unknown(MG757138_Bovine_France_2014--)
45									Unknown(MH043952_Bovine_USA_2017-04-)
45									Unknown(MH043953_Bovine_USA_2017-04-)
45									Unknown(MN514962_Camel_Ethiopia_2015-02-21)
45									Unknown(MN514963_Camel_Morocco_2016-03-05)
45									Unknown(MN514967_Camel_Nigeria_2016-01-24)
45									Unknown(EF446615_Equine_USA_1998-12-)
45									Unknown(JN874560_Rabbit_China_2007--)
45									Unknown(JN874561_Rabbit_China_2007--)
45									Unknown(JN874562_Rabbit_China_2007--)
45									Unknown(LC061272_Equine_Japan_2009--)
45									Unknown(LC061273_Equine_Japan_2012--)
45									Unknown(LC061274_Equine_Japan_2012--)
46	46	14240*	15797*	11756*	13312*	11563*	13119*	DQ415912_HumanHKU1_China_2004-11-	KY674941_HumanHKU1_USA_2016--	KF686338_HumanHKU1_USA_2005-02-18	8.12958e-12	NS	NS	0.0491734	NS	NS	NS	NS	2.82527e-07
46								DQ339101_HumanHKU1_HKong_2004-01-	AY597011_HumanHKU1_HKong_2004-01-	AY884001_HumanHKU1_HKong_2003-03-
46								DQ415897_HumanHKU1_China_2004-12-	DQ415896_HumanHKU1_China_2004-12-	DQ415902_HumanHKU1_China_2005-02-
46								DQ415898_HumanHKU1_China_2004-12-	DQ415900_HumanHKU1_China_2005-02-	DQ415911_HumanHKU1_China_2004-11-
46								DQ415899_HumanHKU1_China_2005-01-	DQ415901_HumanHKU1_China_2005-01-	KY674921_HumanHKU1_USA_2016--
46								DQ415913_HumanHKU1_China_2004-11-	DQ415903_HumanHKU1_China_2003-04-
46									DQ415904_HumanHKU1_China_2004-01-
46									DQ415906_HumanHKU1_China_2004-03-
46									DQ415907_HumanHKU1_China_2004-03-
46									DQ415908_HumanHKU1_China_2004-04-
46									DQ415909_HumanHKU1_China_2004-05-
46									DQ415910_HumanHKU1_China_2004-07-
46									DQ415914_HumanHKU1_China_2004-11-
46									HM034837_HumanHKU1_France_2005-03-04
46									KF430200_HumanHKU1_USA_2010-01-08
46									KF430201_HumanHKU1_USA_2010-01-22
46									KF430202_HumanHKU1_USA_2010-01-03
46									KF686339_HumanHKU1_USA_2009-10-31
46									KF686340_HumanHKU1_USA_2009-11-28
46									KF686341_HumanHKU1_USA_2010-01-16
46									KF686342_HumanHKU1_USA_2009-12-13
46									KF686343_HumanHKU1_USA_2010-01-08
46									KF686344_HumanHKU1_USA_2009-12-28
46									KF686345_HumanHKU1_USA_2010-01-30
46									KT779556_HumanHKU1_China_2009-04-23
46									KY983584_HumanHKU1_USA_2015--
47	47	2124	9699*	1737	7296*	1841	7103*	^DQ415912_HumanHKU1_China_2004-11-	DQ415903_HumanHKU1_China_2003-04-	KY674921_HumanHKU1_USA_2016--	1.83738e-15	NS	3.26287e-09	8.56122e-07	NS	NS	NS	NS	1.42953e-09
47								DQ339101_HumanHKU1_HKong_2004-01-	AY597011_HumanHKU1_HKong_2004-01-	AY884001_HumanHKU1_HKong_2003-03-
47								DQ415897_HumanHKU1_China_2004-12-	DQ415896_HumanHKU1_China_2004-12-	DQ415902_HumanHKU1_China_2005-02-
47								DQ415898_HumanHKU1_China_2004-12-	DQ415900_HumanHKU1_China_2005-02-	DQ415911_HumanHKU1_China_2004-11-
47								DQ415899_HumanHKU1_China_2005-01-	DQ415901_HumanHKU1_China_2005-01-	KF686338_HumanHKU1_USA_2005-02-18
47								DQ415913_HumanHKU1_China_2004-11-	DQ415906_HumanHKU1_China_2004-03-	MK167038_HumanHKU1_USA_2017--
47									DQ415907_HumanHKU1_China_2004-03-
47									DQ415908_HumanHKU1_China_2004-04-
47									DQ415909_HumanHKU1_China_2004-05-
47									DQ415910_HumanHKU1_China_2004-07-
47									DQ415914_HumanHKU1_China_2004-11-
47									HM034837_HumanHKU1_France_2005-03-04
47									KF430196_HumanHKU1_USA_2005-04-19
47									KF430200_HumanHKU1_USA_2010-01-08
47									KF430201_HumanHKU1_USA_2010-01-22
47									KF430202_HumanHKU1_USA_2010-01-03
47									KF686340_HumanHKU1_USA_2009-11-28
47									KF686341_HumanHKU1_USA_2010-01-16
47									KF686342_HumanHKU1_USA_2009-12-13
47									KF686343_HumanHKU1_USA_2010-01-08
47									KF686345_HumanHKU1_USA_2010-01-30
47									KY674941_HumanHKU1_USA_2016--
48	48	21063	21844	18551	19332	18385	19166	^JN874561_Rabbit_China_2007--	EF446615_Equine_USA_1998-12-	Unknown (MG518518_Deer_SKorea_2017-02-24)	2.22056e-11	NS	1.219e-10	0.00515724	0.000526409	0.00124288	NS	NS	1.29957e-10
48								JN874560_Rabbit_China_2007--	LC061272_Equine_Japan_2009--	Unknown(AY391777_HumanOC43_USA_1967--)
48								JN874562_Rabbit_China_2007--	LC061273_Equine_Japan_2012--	Unknown(KF530062_HumanOC43_USA_1995-02-13)
48									LC061274_Equine_Japan_2012--	Unknown(KF530077_HumanOC43_USA_1987-03-12)
48										Unknown(KY014281_HumanOC43_France_2002--)
48										Unknown(AB354579_Bovine_Japan_1976-12-)
48										Unknown(AF391542_Bovine_USA_1998--)
48										Unknown(DQ811784_Bovine_UNKWN_1983--)
48										Unknown(DQ915164_Bovine_USA_1998--)
48										Unknown(FJ415324_Human_Germany_1988--)
48										Unknown(FJ425184_Waterbuck_USA_1994-01-01)
48										Unknown(FJ425187_Deer_USA_1994-01-01)
48										Unknown(FJ425188_Deer_USA_1994-01-01)
48										Unknown(FJ938066_Bovine_USA_1996-01-01)
48										Unknown(KU558922_Buffalo_Bangladesh_2014-10-01)
48										Unknown(KU558923_Buffalo_Bangladesh_2014-10-01)
48										Unknown(KU886219_Bovine_China_2015-05-30)
48										Unknown(KX432213_Canine_China_2014--)
48										Unknown(LC494126_Bovine_Japan_2016-01-)
48										Unknown(LC494128_Bovine_Japan_2012-05-)
48										Unknown(LC494132_Bovine_Japan_2011-06-)
48										Unknown(LC494133_Bovine_Japan_2011-11-)
48										Unknown(LC494136_Bovine_Japan_2012-01-)
48										Unknown(LC494137_Bovine_Japan_2013-12-)
48										Unknown(LC494140_Bovine_Japan_2015-11-)
48										Unknown(LC494142_Bovine_Japan_2016-12-)
48										Unknown(LC494146_Bovine_Japan_2016-07-)
48										Unknown(LC494150_Bovine_Japan_2017-01-)
48										Unknown(LC494156_Bovine_Japan_2014-12-)
48										Unknown(LC494188_Bovine_Japan_2017-12-)
48										Unknown(MF593476_Camel_UAE_2015--)
48										Unknown(MH043952_Bovine_USA_2017-04-)
48										Unknown(MH043953_Bovine_USA_2017-04-)
48										Unknown(MH810163_Yak_China_2017--)
48										Unknown(MN514962_Camel_Ethiopia_2015-02-21)
48										Unknown(MN514963_Camel_Morocco_2016-03-05)
48										Unknown(MN514966_Camel_Nigeria_2015-11-12)
48										Unknown(MN514967_Camel_Nigeria_2016-01-24)
48										Unknown(DQ011855_Porcine_Belgium_1972--)
48										Unknown(KY419103_Porcine_USA_2015-09-15)
48										Unknown(KY419104_Porcine_USA_2015-08-15)
48										Unknown(KY419105_Porcine_USA_2015-08-20)
48										Unknown(KY419106_Porcine_USA_2015-08-15)
48										Unknown(KY419107_Porcine_USA_2015-07-25)
48										Unknown(KY419109_Porcine_USA_2015-08-01)
48										Unknown(KY419110_Porcine_USA_2015-08-12)
48										Unknown(KY419112_Porcine_USA_2015-08-01)
48										Unknown(KY419113_Porcine_USA_2015-07-25)
48										Unknown(KY994645_Porcine_China_2008-08-21)
48										Unknown(MF083115_Porcine_China_2014-03-)
49	49~	586	15964	340	13463	334	13286	^MH687972_Murine_Vietnam_2014-11-12	Unknown (DQ415900_HumanHKU1_China_2005-02-)	AY391777_HumanOC43_USA_1967--	NS	NS	NS	7.65762e-15	6.15736e-11	NS	NS	NS	6.49787e-11
49								KF294357_Murine_China_2011--[P]	Unknown(AY597011_HumanHKU1_HKong_2004-01-)	KF530062_HumanOC43_USA_1995-02-13
49								KM349742_Murine_China_2012-05-17	Unknown(AY884001_HumanHKU1_HKong_2003-03-)	KF530077_HumanOC43_USA_1987-03-12
49								KM349743_Murine_China_2012-05-17	Unknown(DQ415896_HumanHKU1_China_2004-12-)	KY014281_HumanOC43_France_2002--
49								KM349744_Murine_China_2012-05-17	Unknown(DQ415901_HumanHKU1_China_2005-01-)	AB354579_Bovine_Japan_1976-12-
49								KY370047_Murine_China_2014-12-	Unknown(DQ415902_HumanHKU1_China_2005-02-)	AF391542_Bovine_USA_1998--
49								MH687969_Murine_Vietnam_2014-11-12	Unknown(DQ415903_HumanHKU1_China_2003-04-)	DQ811784_Bovine_UNKWN_1983--
49								MH687971_Murine_Vietnam_2014-11-12	Unknown(DQ415904_HumanHKU1_China_2004-01-)	DQ915164_Bovine_USA_1998--
49								MH687973_Murine_Vietnam_2014-11-12	Unknown(DQ415906_HumanHKU1_China_2004-03-)	FJ415324_Human_Germany_1988--
49								MH687974_Murine_Vietnam_2014-11-12[P]	Unknown(DQ415907_HumanHKU1_China_2004-03-)	FJ425184_Waterbuck_USA_1994-01-01
49								MH687975_Murine_Vietnam_2013-12-09	Unknown(DQ415908_HumanHKU1_China_2004-04-)	FJ425185_Waterbuck_USA_1994-01-01
49								MH687976_Murine_Vietnam_2015-02-04	Unknown(DQ415909_HumanHKU1_China_2004-05-)	FJ425186_Waterbuck_USA_1994-01-01
49								MH687977_Murine_Vietnam_2015-02-04	Unknown(DQ415910_HumanHKU1_China_2004-07-)	FJ425187_Deer_USA_1994-01-01
49								MH687978_Murine_Vietnam_2015-02-04	Unknown(DQ415911_HumanHKU1_China_2004-11-)	FJ425188_Deer_USA_1994-01-01
49									Unknown(DQ415914_HumanHKU1_China_2004-11-)	FJ425189_Deer_USA_1994-01-01
49									Unknown(HM034837_HumanHKU1_France_2005-03-04)	FJ425190_Deer_USA_1994-01-01
49									Unknown(KF430196_HumanHKU1_USA_2005-04-19)	FJ938063_Bovine_USA_1996-11-30
49									Unknown(KF430201_HumanHKU1_USA_2010-01-22)	FJ938066_Bovine_USA_1996-01-01
49									Unknown(KF430202_HumanHKU1_USA_2010-01-03)	KU558923_Buffalo_Bangladesh_2014-10-01
49									Unknown(KF686338_HumanHKU1_USA_2005-02-18)	KU886219_Bovine_China_2015-05-30
49									Unknown(KF686339_HumanHKU1_USA_2009-10-31)	KX432213_Canine_China_2014--
49									Unknown(KF686340_HumanHKU1_USA_2009-11-28)	LC494126_Bovine_Japan_2016-01-
49									Unknown(KF686341_HumanHKU1_USA_2010-01-16)	LC494128_Bovine_Japan_2012-05-
49									Unknown(KF686342_HumanHKU1_USA_2009-12-13)	LC494132_Bovine_Japan_2011-06-
49									Unknown(KF686343_HumanHKU1_USA_2010-01-08)	LC494133_Bovine_Japan_2011-11-
49									Unknown(KF686344_HumanHKU1_USA_2009-12-28)	LC494136_Bovine_Japan_2012-01-
49									Unknown(KF686345_HumanHKU1_USA_2010-01-30)	LC494137_Bovine_Japan_2013-12-
49									Unknown(KT779556_HumanHKU1_China_2009-04-23)	LC494140_Bovine_Japan_2015-11-
49									Unknown(KY674921_HumanHKU1_USA_2016--)	LC494142_Bovine_Japan_2016-12-
49									Unknown(KY983584_HumanHKU1_USA_2015--)	LC494146_Bovine_Japan_2016-07-
49									Unknown(MK167038_HumanHKU1_USA_2017--)	LC494150_Bovine_Japan_2017-01-
49										LC494156_Bovine_Japan_2014-12-
49										LC494188_Bovine_Japan_2017-12-
49										MF593476_Camel_UAE_2015--
49										MG518518_Deer_SKorea_2017-02-24
49										MH043952_Bovine_USA_2017-04-
49										MH043953_Bovine_USA_2017-04-
49										MH810163_Yak_China_2017--
49										MN514962_Camel_Ethiopia_2015-02-21
49										MN514963_Camel_Morocco_2016-03-05
49										MN514966_Camel_Nigeria_2015-11-12
49										MN514967_Camel_Nigeria_2016-01-24
50	50~	10468	11038	8987	9554	7872	8436	^KY370044_Murine_China_2014-05-	Unknown (KY370047_Murine_China_2014-12-)	JN874562_Rabbit_China_2007--	NS	0.00682914	NS	2.6863e-08	0.00260496	3.35943e-05	NS	NS	2.59915e-10
50										JN874560_Rabbit_China_2007--
50										JN874561_Rabbit_China_2007--
51	51	33141*	34734*	29609*	31087*	29254*	30739*	^JN874561_Rabbit_China_2007--	AY391777_HumanOC43_USA_1967--	MH687975_Murine_Vietnam_2013-12-09	NS	3.52871e-11	2.2536e-16	7.36874e-12	3.32201e-08	NS	NS	NS	NS
51								JN874560_Rabbit_China_2007--	KF530062_HumanOC43_USA_1995-02-13	KM349742_Murine_China_2012-05-17
51								JN874562_Rabbit_China_2007--	KF530077_HumanOC43_USA_1987-03-12	KM349743_Murine_China_2012-05-17
51									AB354579_Bovine_Japan_1976-12-	KM349744_Murine_China_2012-05-17
51									AF391542_Bovine_USA_1998--	MH687969_Murine_Vietnam_2014-11-12
51									DQ811784_Bovine_UNKWN_1983--	MH687971_Murine_Vietnam_2014-11-12
51									DQ915164_Bovine_USA_1998--	MH687972_Murine_Vietnam_2014-11-12
51									FJ415324_Human_Germany_1988--	MH687973_Murine_Vietnam_2014-11-12
51									FJ425184_Waterbuck_USA_1994-01-01	MH687977_Murine_Vietnam_2015-02-04
51									FJ425185_Waterbuck_USA_1994-01-01	MH687978_Murine_Vietnam_2015-02-04
51									FJ425186_Waterbuck_USA_1994-01-01
51									FJ425187_Deer_USA_1994-01-01
51									FJ425188_Deer_USA_1994-01-01
51									FJ425189_Deer_USA_1994-01-01
51									FJ425190_Deer_USA_1994-01-01
51									FJ938063_Bovine_USA_1996-11-30
51									FJ938066_Bovine_USA_1996-01-01
51									KU558922_Buffalo_Bangladesh_2014-10-01
51									KU558923_Buffalo_Bangladesh_2014-10-01
51									KU886219_Bovine_China_2015-05-30
51									KX432213_Canine_China_2014--
51									LC494126_Bovine_Japan_2016-01-
51									LC494128_Bovine_Japan_2012-05-
51									LC494132_Bovine_Japan_2011-06-
51									LC494133_Bovine_Japan_2011-11-
51									LC494136_Bovine_Japan_2012-01-
51									LC494137_Bovine_Japan_2013-12-
51									LC494140_Bovine_Japan_2015-11-
51									LC494142_Bovine_Japan_2016-12-
51									LC494150_Bovine_Japan_2017-01-
51									LC494156_Bovine_Japan_2014-12-
51									LC494188_Bovine_Japan_2017-12-
51									MG518518_Deer_SKorea_2017-02-24
51									MH043952_Bovine_USA_2017-04-
51									MH043953_Bovine_USA_2017-04-
51									MH810163_Yak_China_2017--
51									MN514962_Camel_Ethiopia_2015-02-21
51									DQ011855_Porcine_Belgium_1972--
51									KY419103_Porcine_USA_2015-09-15
51									KY419105_Porcine_USA_2015-08-20
51									KY419110_Porcine_USA_2015-08-12
51									KY419112_Porcine_USA_2015-08-01
51									KY994645_Porcine_China_2008-08-21
51									MF083115_Porcine_China_2014-03-
52	53	25322	30676*	22513	27490*	22524	27486*	MN514962_Camel_Ethiopia_2015-02-21	Unknown (AY391777_HumanOC43_USA_1967--)	LC494137_Bovine_Japan_2013-12-	0.002	NS	NS	2.54917e-09	3.5021e-11	0.00054141	NS	NS	6.49787e-11
52								MN514967_Camel_Nigeria_2016-01-24[P]	Unknown(KF530077_HumanOC43_USA_1987-03-12)	AB354579_Bovine_Japan_1976-12-
52										AF391542_Bovine_USA_1998--
52										DQ811784_Bovine_UNKWN_1983--
52										DQ915164_Bovine_USA_1998--
52										FJ415324_Human_Germany_1988--
52										FJ425184_Waterbuck_USA_1994-01-01
52										FJ425185_Waterbuck_USA_1994-01-01
52										FJ425186_Waterbuck_USA_1994-01-01
52										FJ425187_Deer_USA_1994-01-01
52										FJ425188_Deer_USA_1994-01-01
52										FJ425189_Deer_USA_1994-01-01
52										FJ425190_Deer_USA_1994-01-01
52										FJ938063_Bovine_USA_1996-11-30
52										FJ938066_Bovine_USA_1996-01-01
52										KU558922_Buffalo_Bangladesh_2014-10-01
52										KU558923_Buffalo_Bangladesh_2014-10-01
52										KU886219_Bovine_China_2015-05-30
52										LC494126_Bovine_Japan_2016-01-
52										LC494128_Bovine_Japan_2012-05-
52										LC494132_Bovine_Japan_2011-06-
52										LC494133_Bovine_Japan_2011-11-
52										LC494136_Bovine_Japan_2012-01-
52										LC494140_Bovine_Japan_2015-11-
52										LC494142_Bovine_Japan_2016-12-
52										LC494146_Bovine_Japan_2016-07-
52										LC494150_Bovine_Japan_2017-01-
52										LC494156_Bovine_Japan_2014-12-
52										LC494188_Bovine_Japan_2017-12-
52										MG518518_Deer_SKorea_2017-02-24
52										MH043952_Bovine_USA_2017-04-
52										MH043953_Bovine_USA_2017-04-
52										MH810163_Yak_China_2017--
53	54	966	11373*	282	8333*	711	8696*	^KF294372_Murine_China_2011--	AY884001_HumanHKU1_HKong_2003-03-	KF530062_HumanOC43_USA_1995-02-13	NS	NS	NS	1.06118e-11	4.33441e-12	8.18446e-19	NS	NS	6.49787e-11
53								KF294370_Murine_China_2013--[P]	AY597011_HumanHKU1_HKong_2004-01-	AY391777_HumanOC43_USA_1967--
53								KF294371_Murine_China_2013--[P]	DQ415896_HumanHKU1_China_2004-12-	KF530077_HumanOC43_USA_1987-03-12
53								KY370043_Murine_China_2013-07-	DQ415900_HumanHKU1_China_2005-02-	KY014281_HumanOC43_France_2002--
53								KY370048_Murine_China_2015-01-	DQ415901_HumanHKU1_China_2005-01-	AB354579_Bovine_Japan_1976-12-
53								KY370049_Murine_China_2015-06-	DQ415902_HumanHKU1_China_2005-02-	AF391542_Bovine_USA_1998--
53								KY370051_Murine_China_2015-05-	DQ415903_HumanHKU1_China_2003-04-	DQ811784_Bovine_UNKWN_1983--
53									DQ415904_HumanHKU1_China_2004-01-	DQ915164_Bovine_USA_1998--
53									DQ415906_HumanHKU1_China_2004-03-	FJ415324_Human_Germany_1988--
53									DQ415907_HumanHKU1_China_2004-03-	FJ425184_Waterbuck_USA_1994-01-01
53									DQ415908_HumanHKU1_China_2004-04-	FJ425185_Waterbuck_USA_1994-01-01
53									DQ415909_HumanHKU1_China_2004-05-	FJ425186_Waterbuck_USA_1994-01-01
53									DQ415910_HumanHKU1_China_2004-07-	FJ425187_Deer_USA_1994-01-01
53									DQ415911_HumanHKU1_China_2004-11-	FJ425188_Deer_USA_1994-01-01
53									DQ415914_HumanHKU1_China_2004-11-	FJ425189_Deer_USA_1994-01-01
53									HM034837_HumanHKU1_France_2005-03-04	FJ425190_Deer_USA_1994-01-01
53									KF430196_HumanHKU1_USA_2005-04-19	FJ938063_Bovine_USA_1996-11-30
53									KF430200_HumanHKU1_USA_2010-01-08	FJ938066_Bovine_USA_1996-01-01
53									KF430201_HumanHKU1_USA_2010-01-22	KU558923_Buffalo_Bangladesh_2014-10-01
53									KF686338_HumanHKU1_USA_2005-02-18	KU886219_Bovine_China_2015-05-30
53									KF686339_HumanHKU1_USA_2009-10-31	KX432213_Canine_China_2014--
53									KF686340_HumanHKU1_USA_2009-11-28	LC494126_Bovine_Japan_2016-01-
53									KF686341_HumanHKU1_USA_2010-01-16	LC494128_Bovine_Japan_2012-05-
53									KF686342_HumanHKU1_USA_2009-12-13	LC494132_Bovine_Japan_2011-06-
53									KF686343_HumanHKU1_USA_2010-01-08	LC494133_Bovine_Japan_2011-11-
53									KF686344_HumanHKU1_USA_2009-12-28	LC494136_Bovine_Japan_2012-01-
53									KF686345_HumanHKU1_USA_2010-01-30	LC494137_Bovine_Japan_2013-12-
53									KT779556_HumanHKU1_China_2009-04-23	LC494140_Bovine_Japan_2015-11-
53									KY674921_HumanHKU1_USA_2016--	LC494142_Bovine_Japan_2016-12-
53									KY674941_HumanHKU1_USA_2016--	LC494146_Bovine_Japan_2016-07-
53									KY983584_HumanHKU1_USA_2015--	LC494150_Bovine_Japan_2017-01-
53									MK167038_HumanHKU1_USA_2017--	LC494156_Bovine_Japan_2014-12-
53										LC494188_Bovine_Japan_2017-12-
53										MF593476_Camel_UAE_2015--
53										MG518518_Deer_SKorea_2017-02-24
53										MH043952_Bovine_USA_2017-04-
53										MH043953_Bovine_USA_2017-04-
53										MN514962_Camel_Ethiopia_2015-02-21
53										MN514963_Camel_Morocco_2016-03-05
53										MN514966_Camel_Nigeria_2015-11-12
53										MN514967_Camel_Nigeria_2016-01-24
54	55	28670	28996*	25533	25856*	25549	25872*	^KY370051_Murine_China_2015-05-	MH687968_Murine_Vietnam_2014-11-14	KY370048_Murine_China_2015-01-	2.68514e-12	0.000310757	0.000279076	0.0258724	0.0205438	NS	NS	NS	6.36791e-09
54								KF294370_Murine_China_2013--	MH687970_Murine_Vietnam_2014-11-12	KY370043_Murine_China_2013-07-
54								KF294371_Murine_China_2013--
55	56	28037	30346	24921	27015	25116	27165	MF593476_Camel_UAE_2015--	Unknown (KF530069_HumanOC43_USA_1998-02-05)	MG757138_Bovine_France_2014--	1.79589e-05	NS	NS	4.84615e-15	8.63041e-05	0.000207608	NS	NS	6.49787e-11
55									Unknown(AY391777_HumanOC43_USA_1967--)	AB354579_Bovine_Japan_1976-12-
55									Unknown(KF530068_HumanOC43_USA_2000-07-27)	AF391542_Bovine_USA_1998--
55									Unknown(KF530084_HumanOC43_USA_1995-01-12)	DQ811784_Bovine_UNKWN_1983--
55									Unknown(KF530096_HumanOC43_USA_1991-01-15)	DQ915164_Bovine_USA_1998--
55									Unknown(KF923893_HumanOC43_China_2010-07-)	FJ415324_Human_Germany_1988--
55									Unknown(KF923897_HumanOC43_China_2012-06-)	FJ425184_Waterbuck_USA_1994-01-01
55									Unknown(KF923900_HumanOC43_China_2006-10-)	FJ425185_Waterbuck_USA_1994-01-01
55									Unknown(KJ958218_HumanOC43_China_2011-10-03)	FJ425186_Waterbuck_USA_1994-01-01
55									Unknown(KX344031_HumanOC43_Mexico_2011-02-09)	FJ425187_Deer_USA_1994-01-01
55									Unknown(KY967356_HumanOC43_USA_2015--)	FJ425188_Deer_USA_1994-01-01
55									Unknown(KY967359_HumanOC43_USA_2015--)	FJ425189_Deer_USA_1994-01-01
55									Unknown(MF374983_HumanOC43_USA_2016-02-01)	FJ425190_Deer_USA_1994-01-01
55									Unknown(MG197722_HumanOC43_China_2015-12-02)	FJ938063_Bovine_USA_1996-11-30
55									Unknown(MG977452_HumanOC43_ICoast_2016-12-10)	FJ938066_Bovine_USA_1996-01-01
55									Unknown(MH685718_HumanOC43_Uganda_2013--)	KU886219_Bovine_China_2015-05-30
55									Unknown(MK303623_HumanOC43_France_2014-02-20)	KX432213_Canine_China_2014--
55									Unknown(MN026164_HumanOC43_Kenya_2018-01-18)	LC494126_Bovine_Japan_2016-01-
55									Unknown(MG977444_Chimp_ICoast_2017-01-04)	LC494128_Bovine_Japan_2012-05-
55									Unknown(MG977445_Chimp_ICoast_2016-12-31)	LC494132_Bovine_Japan_2011-06-
55									Unknown(MG977447_Chimp_ICoast_2016-12-26)	LC494133_Bovine_Japan_2011-11-
55									Unknown(MG977448_Chimp_ICoast_2016-12-27)	LC494136_Bovine_Japan_2012-01-
55									Unknown(MG977449_Chimp_ICoast_2016-12-28)	LC494137_Bovine_Japan_2013-12-
55										LC494140_Bovine_Japan_2015-11-
55										LC494142_Bovine_Japan_2016-12-
55										LC494146_Bovine_Japan_2016-07-
55										LC494150_Bovine_Japan_2017-01-
55										LC494156_Bovine_Japan_2014-12-
55										LC494188_Bovine_Japan_2017-12-
55										MG518518_Deer_SKorea_2017-02-24
55										MH043952_Bovine_USA_2017-04-
55										MH043953_Bovine_USA_2017-04-
55										MH810163_Yak_China_2017--
56	57	24184	26516	21495	23629	21498	23632	^MH810163_Yak_China_2017--	KU886219_Bovine_China_2015-05-30	AB354579_Bovine_Japan_1976-12-	1.04438e-13	NS	NS	2.67809e-08	8.59965e-12	0.0171146	NS	NS	6.49787e-11
57	58	1300*	26666*	1000*	24025*	1023*	23766*	^MF416379_Murine_USA_2014-09-	FJ647218_Murine_USA_2006-01-01	Unknown (AB551247_Murine_Australia_1994--)	NS	NS	NS	2.68634e-07	NS	4.25471e-36	NS	NS	6.49787e-11
57									KF268336_Murine_USA_2012-10-25
57									KF268337_Murine_USA_2012-10-25
57									KF268338_Murine_USA_2012-10-25
57									KF268339_Murine_USA_2012-10-25
57									KP887098_Murine_USA_2014-07-01
57									MF618252_Murine_USA_2014-01-16
57									MF618253_Murine_USA_2014-01-16
58	59	1228*	30330	928*	27396	951*	27149	MF416379_Murine_USA_2014-09-	KF850449_Murine_USA_1996-12-09	FJ647218_Murine_USA_2006-01-01	1.1959e-13	NS	1.28379e-12	2.49217e-12	0.000548716	5.89879e-31	NS	NS	1.96294e-19
59	60	322	3185*	56	2707*	113	2877*	^KY370052_Murine_China_2014-05-	JN874560_Rabbit_China_2007--	Unknown (EF446615_Equine_USA_1998-12-)	NS	NS	NS	3.68286e-06	0.000739454	2.81189e-09	NS	NS	6.49787e-11
59									JN874561_Rabbit_China_2007--	Unknown(LC061272_Equine_Japan_2009--)
59									JN874562_Rabbit_China_2007--	Unknown(LC061273_Equine_Japan_2012--)
59										Unknown(LC061274_Equine_Japan_2012--)
60	61	334*	27937*	55*	25172*	121*	25022*	^KF850449_Murine_USA_1996-12-09	MF618252_Murine_USA_2014-01-16	Unknown (AB551247_Murine_Australia_1994--)	NS	NS	NS	0.000493386	9.33713e-07	3.47659e-05	NS	NS	6.49787e-11
60									FJ647218_Murine_USA_2006-01-01
60									KF268336_Murine_USA_2012-10-25
60									KF268337_Murine_USA_2012-10-25
60									KF268338_Murine_USA_2012-10-25
60									KF268339_Murine_USA_2012-10-25
60									KP887098_Murine_USA_2014-07-01
60									MF618253_Murine_USA_2014-01-16
61	62	25756*	26163*	22924*	23297*	22937*	23310*	MN514963_Camel_Morocco_2016-03-05	Unknown (KY419112_Porcine_USA_2015-08-01)	MH043953_Bovine_USA_2017-04-	9.17086e-11	4.16119e-05	NS	0.00405111	0.00135963	NS	NS	NS	4.87925e-07
61									Unknown(DQ011855_Porcine_Belgium_1972--)	AB354579_Bovine_Japan_1976-12-
61									Unknown(KY419103_Porcine_USA_2015-09-15)	AF391542_Bovine_USA_1998--
61									Unknown(KY419104_Porcine_USA_2015-08-15)	DQ811784_Bovine_UNKWN_1983--
61									Unknown(KY419105_Porcine_USA_2015-08-20)	DQ915164_Bovine_USA_1998--
61									Unknown(KY419106_Porcine_USA_2015-08-15)	FJ415324_Human_Germany_1988--
61									Unknown(KY419107_Porcine_USA_2015-07-25)	FJ425184_Waterbuck_USA_1994-01-01
61									Unknown(KY419109_Porcine_USA_2015-08-01)	FJ425185_Waterbuck_USA_1994-01-01
61									Unknown(KY419110_Porcine_USA_2015-08-12)	FJ425186_Waterbuck_USA_1994-01-01
61									Unknown(KY419113_Porcine_USA_2015-07-25)	FJ425187_Deer_USA_1994-01-01
61									Unknown(KY994645_Porcine_China_2008-08-21)	FJ425188_Deer_USA_1994-01-01
61									Unknown(MF083115_Porcine_China_2014-03-)	FJ425189_Deer_USA_1994-01-01
61										FJ425190_Deer_USA_1994-01-01
61										FJ938063_Bovine_USA_1996-11-30
61										FJ938066_Bovine_USA_1996-01-01
61										KU558922_Buffalo_Bangladesh_2014-10-01
61										KU558923_Buffalo_Bangladesh_2014-10-01
61										KU886219_Bovine_China_2015-05-30
61										KX432213_Canine_China_2014--
61										LC494126_Bovine_Japan_2016-01-
61										LC494128_Bovine_Japan_2012-05-
61										LC494132_Bovine_Japan_2011-06-
61										LC494133_Bovine_Japan_2011-11-
61										LC494136_Bovine_Japan_2012-01-
61										LC494137_Bovine_Japan_2013-12-
61										LC494140_Bovine_Japan_2015-11-
61										LC494142_Bovine_Japan_2016-12-
61										LC494146_Bovine_Japan_2016-07-
61										LC494150_Bovine_Japan_2017-01-
61										LC494156_Bovine_Japan_2014-12-
61										LC494188_Bovine_Japan_2017-12-
61										MF593476_Camel_UAE_2015--
61										MG518518_Deer_SKorea_2017-02-24
61										MH043952_Bovine_USA_2017-04-
62	65	25350	30252	22599	27080	22552	27071	^KY370049_Murine_China_2015-06-	DQ415903_HumanHKU1_China_2003-04-	AB551247_Murine_Australia_1994--	NS	NS	NS	4.45243e-13	6.88635e-07	4.34051e-12	NS	NS	1.29957e-10
62								KF294370_Murine_China_2013--[P]	AY597011_HumanHKU1_HKong_2004-01-
62								KF294371_Murine_China_2013--[P]	AY884001_HumanHKU1_HKong_2003-03-
62								KY370043_Murine_China_2013-07-	DQ415896_HumanHKU1_China_2004-12-
62								KY370048_Murine_China_2015-01-	DQ415900_HumanHKU1_China_2005-02-
62								KY370051_Murine_China_2015-05-[P]	DQ415901_HumanHKU1_China_2005-01-
62								MH687968_Murine_Vietnam_2014-11-14[P]	DQ415902_HumanHKU1_China_2005-02-
62								MH687970_Murine_Vietnam_2014-11-12[P]	DQ415904_HumanHKU1_China_2004-01-
62									DQ415906_HumanHKU1_China_2004-03-
62									DQ415907_HumanHKU1_China_2004-03-
62									DQ415908_HumanHKU1_China_2004-04-
62									DQ415909_HumanHKU1_China_2004-05-
62									DQ415910_HumanHKU1_China_2004-07-
62									DQ415911_HumanHKU1_China_2004-11-
62									DQ415914_HumanHKU1_China_2004-11-
62									HM034837_HumanHKU1_France_2005-03-04
62									KF430196_HumanHKU1_USA_2005-04-19
62									KF430200_HumanHKU1_USA_2010-01-08
62									KF430201_HumanHKU1_USA_2010-01-22
62									KF430202_HumanHKU1_USA_2010-01-03
62									KF686338_HumanHKU1_USA_2005-02-18
62									KF686339_HumanHKU1_USA_2009-10-31
62									KF686340_HumanHKU1_USA_2009-11-28
62									KF686341_HumanHKU1_USA_2010-01-16
62									KF686342_HumanHKU1_USA_2009-12-13
62									KF686343_HumanHKU1_USA_2010-01-08
62									KF686344_HumanHKU1_USA_2009-12-28
62									KF686345_HumanHKU1_USA_2010-01-30
62									KT779556_HumanHKU1_China_2009-04-23
62									KY674921_HumanHKU1_USA_2016--
62									KY674941_HumanHKU1_USA_2016--
62									KY983584_HumanHKU1_USA_2015--
63	66~	1184	12446*	914	9773*	907	9769*	^MH687970_Murine_Vietnam_2014-11-12	DQ415896_HumanHKU1_China_2004-12-	AB551247_Murine_Australia_1994--	NS	NS	NS	7.60771e-17	5.11343e-14	3.86034e-16	NS	NS	6.49787e-11
63								MH687968_Murine_Vietnam_2014-11-14	AY597011_HumanHKU1_HKong_2004-01-	FJ647218_Murine_USA_2006-01-01
63									DQ415900_HumanHKU1_China_2005-02-	JX169866_Murine_USA_1947-08-14
63									DQ415901_HumanHKU1_China_2005-01-	JX169867_Murine_USA_1947-08-14
63									DQ415903_HumanHKU1_China_2003-04-	KF268336_Murine_USA_2012-10-25
63									DQ415904_HumanHKU1_China_2004-01-	KF268337_Murine_USA_2012-10-25
63									DQ415906_HumanHKU1_China_2004-03-	KF268338_Murine_USA_2012-10-25
63									DQ415907_HumanHKU1_China_2004-03-	KF268339_Murine_USA_2012-10-25
63									DQ415908_HumanHKU1_China_2004-04-	KP887098_Murine_USA_2014-07-01
63									DQ415909_HumanHKU1_China_2004-05-	MF618252_Murine_USA_2014-01-16
63									DQ415910_HumanHKU1_China_2004-07-	MF618253_Murine_USA_2014-01-16
63									DQ415914_HumanHKU1_China_2004-11-
63									HM034837_HumanHKU1_France_2005-03-04
63									KF430200_HumanHKU1_USA_2010-01-08
63									KF430201_HumanHKU1_USA_2010-01-22
63									KF430202_HumanHKU1_USA_2010-01-03
63									KF686339_HumanHKU1_USA_2009-10-31
63									KF686340_HumanHKU1_USA_2009-11-28
63									KF686341_HumanHKU1_USA_2010-01-16
63									KF686342_HumanHKU1_USA_2009-12-13
63									KF686343_HumanHKU1_USA_2010-01-08
63									KF686344_HumanHKU1_USA_2009-12-28
63									KF686345_HumanHKU1_USA_2010-01-30
63									KT779556_HumanHKU1_China_2009-04-23
63									KY674941_HumanHKU1_USA_2016--
63									KY983584_HumanHKU1_USA_2015--
64	67	26557	28760*	22742	24568*	23669	25639*	^MF618252_Murine_USA_2014-01-16	Unknown (AB551247_Murine_Australia_1994--)	JX169867_Murine_USA_1947-08-14	4.98302e-08	NS	2.08327e-05	1.10569e-14	1.89036e-16	0.00365725	NS	NS	1.94936e-10
64								FJ647218_Murine_USA_2006-01-01		JX169866_Murine_USA_1947-08-14
64								KF268336_Murine_USA_2012-10-25
64								KF268337_Murine_USA_2012-10-25
64								KF268338_Murine_USA_2012-10-25
64								KF268339_Murine_USA_2012-10-25
64								KP887098_Murine_USA_2014-07-01
64								MF618253_Murine_USA_2014-01-16
65	69	28808	29828	25686	26646	25687	26647	KP198610_HumanOC43_China_2010-06-	KX344031_HumanOC43_Mexico_2011-02-09	KY967360_HumanOC43_USA_2015--	2.49068e-10	3.45638e-08	2.19579e-10	0.000950979	0.00193506	0.0025447	NS	NS	5.7831e-09
65									KF923893_HumanOC43_China_2010-07-	KF923896_HumanOC43_China_2012-02-
65									KF923895_HumanOC43_China_2010-07-	KF923906_HumanOC43_China_2012-03-
65									KF923897_HumanOC43_China_2012-06-	KU131570_HumanOC43_UK_2011-08-20
65									KF923900_HumanOC43_China_2006-10-
65									KJ958218_HumanOC43_China_2011-10-03
65									KY967356_HumanOC43_USA_2015--
65									KY967359_HumanOC43_USA_2015--
65									MF374983_HumanOC43_USA_2016-02-01
65									MG197722_HumanOC43_China_2015-12-02
65									MG977452_HumanOC43_ICoast_2016-12-10
65									MH685718_HumanOC43_Uganda_2013--
65									MK303623_HumanOC43_France_2014-02-20
65									MN026164_HumanOC43_Kenya_2018-01-18
65									MN310478_HumanOC43_USA_2019--
65									MG977444_Chimp_ICoast_2017-01-04
65									MG977445_Chimp_ICoast_2016-12-31
65									MG977446_Chimp_ICoast_2016-01-01
65									MG977447_Chimp_ICoast_2016-12-26
65									MG977448_Chimp_ICoast_2016-12-27
65									MG977449_Chimp_ICoast_2016-12-28
66	70	27726*	34803*	24816*	30723*	24811*	30739*	^KF923900_HumanOC43_China_2006-10-	MH685718_HumanOC43_Uganda_2013--	Unknown (MG197714_HumanOC43_China_2015-07-13)	0.0419139	NS	NS	5.38749e-06	0.00117299	8.61859e-08	NS	NS	2.59915e-10
66									KF923893_HumanOC43_China_2010-07-	Unknown(KF923886_HumanOC43_China_2010-03-)
66									KF923895_HumanOC43_China_2010-07-	Unknown(MG197721_HumanOC43_China_2015-06-13)
66									KF923897_HumanOC43_China_2012-06-	Unknown(MK303625_HumanOC43_France_2015-01-16)
66									KJ958218_HumanOC43_China_2011-10-03	Unknown(MN306043_HumanOC43_USA_2019--)
66									KX344031_HumanOC43_Mexico_2011-02-09	Unknown(MN310476_HumanOC43_USA_2019--)
66									KY967356_HumanOC43_USA_2015--
66									KY967359_HumanOC43_USA_2015--
66									MG197722_HumanOC43_China_2015-12-02
66									MG977452_HumanOC43_ICoast_2016-12-10
66									MN026164_HumanOC43_Kenya_2018-01-18
66									MG977444_Chimp_ICoast_2017-01-04
66									MG977445_Chimp_ICoast_2016-12-31
66									MG977446_Chimp_ICoast_2016-01-01
66									MG977447_Chimp_ICoast_2016-12-26
66									MG977448_Chimp_ICoast_2016-12-27
66									MG977449_Chimp_ICoast_2016-12-28
66									MG977450_Chimp_ICoast_2016-12-30
67	71	28175*	28441	24928*	25115	25211*	25368	^DQ011855_Porcine_Belgium_1972--	Unknown (MK167038_HumanHKU1_USA_2017--)	KF923893_HumanOC43_China_2010-07-	2.69417e-10	NS	NS	1.74302e-08	NS	NS	NS	NS	9.24974e-06
67								KY419103_Porcine_USA_2015-09-15	Unknown(AY884001_HumanHKU1_HKong_2003-03-)	AY391777_HumanOC43_USA_1967--
67								KY419104_Porcine_USA_2015-08-15	Unknown(DQ339101_HumanHKU1_HKong_2004-01-)	KF530068_HumanOC43_USA_2000-07-27
67								KY419105_Porcine_USA_2015-08-20	Unknown(DQ415897_HumanHKU1_China_2004-12-)	KF530069_HumanOC43_USA_1998-02-05
67								KY419106_Porcine_USA_2015-08-15	Unknown(DQ415898_HumanHKU1_China_2004-12-)	KF530077_HumanOC43_USA_1987-03-12
67								KY419107_Porcine_USA_2015-07-25	Unknown(DQ415899_HumanHKU1_China_2005-01-)	KF530084_HumanOC43_USA_1995-01-12
67								KY419109_Porcine_USA_2015-08-01	Unknown(DQ415902_HumanHKU1_China_2005-02-)	KF530096_HumanOC43_USA_1991-01-15
67								KY419110_Porcine_USA_2015-08-12	Unknown(DQ415911_HumanHKU1_China_2004-11-)	KF923897_HumanOC43_China_2012-06-
67								KY419112_Porcine_USA_2015-08-01	Unknown(DQ415912_HumanHKU1_China_2004-11-)	KJ958218_HumanOC43_China_2011-10-03
67								KY419113_Porcine_USA_2015-07-25	Unknown(DQ415913_HumanHKU1_China_2004-11-)	KX344031_HumanOC43_Mexico_2011-02-09
67								KY994645_Porcine_China_2008-08-21	Unknown(KF686338_HumanHKU1_USA_2005-02-18)	KY967356_HumanOC43_USA_2015--
67								MF083115_Porcine_China_2014-03-	Unknown(KY674921_HumanHKU1_USA_2016--)	KY967359_HumanOC43_USA_2015--
67										MF374983_HumanOC43_USA_2016-02-01
67										MG197722_HumanOC43_China_2015-12-02
67										MG977452_HumanOC43_ICoast_2016-12-10
67										MH685718_HumanOC43_Uganda_2013--
67										MK303623_HumanOC43_France_2014-02-20
67										MN026164_HumanOC43_Kenya_2018-01-18
67										MN310478_HumanOC43_USA_2019--
67										MG977444_Chimp_ICoast_2017-01-04
67										MG977445_Chimp_ICoast_2016-12-31
67										MG977446_Chimp_ICoast_2016-01-01
67										MG977447_Chimp_ICoast_2016-12-26
67										MG977448_Chimp_ICoast_2016-12-27
67										MG977449_Chimp_ICoast_2016-12-28
67										MG977450_Chimp_ICoast_2016-12-30
68	72~	34028	34250	30483	30681	30126	30312	^MH687968_Murine_Vietnam_2014-11-14	KY370051_Murine_China_2015-05-	MH687970_Murine_Vietnam_2014-11-12	2.3617e-09	0.00057852	1.04622e-06	0.00158041	NS	NS	NS	NS	6.20054e-05
68									KF294370_Murine_China_2013--
68									KF294371_Murine_China_2013--
68									KY370043_Murine_China_2013-07-
68									KY370048_Murine_China_2015-01-
69	73~	14642	23972	12070	21381	11965	21288	^KY370046_Murine_China_2014-08-	KF268336_Murine_USA_2012-10-25	Unknown (KF686340_HumanHKU1_USA_2009-11-28)	NS	NS	NS	1.9319e-11	3.49691e-09	NS	NS	NS	2.85906e-09
69									AB551247_Murine_Australia_1994--	Unknown(AY597011_HumanHKU1_HKong_2004-01-)
69									FJ647218_Murine_USA_2006-01-01	Unknown(AY884001_HumanHKU1_HKong_2003-03-)
69									JX169866_Murine_USA_1947-08-14	Unknown(DQ415896_HumanHKU1_China_2004-12-)
69									JX169867_Murine_USA_1947-08-14	Unknown(DQ415900_HumanHKU1_China_2005-02-)
69									KF268337_Murine_USA_2012-10-25	Unknown(DQ415901_HumanHKU1_China_2005-01-)
69									KF268338_Murine_USA_2012-10-25	Unknown(DQ415902_HumanHKU1_China_2005-02-)
69									KF268339_Murine_USA_2012-10-25	Unknown(DQ415903_HumanHKU1_China_2003-04-)
69									KP887098_Murine_USA_2014-07-01	Unknown(DQ415904_HumanHKU1_China_2004-01-)
69									MF618252_Murine_USA_2014-01-16	Unknown(DQ415906_HumanHKU1_China_2004-03-)
69									MF618253_Murine_USA_2014-01-16	Unknown(DQ415907_HumanHKU1_China_2004-03-)
69										Unknown(DQ415908_HumanHKU1_China_2004-04-)
69										Unknown(DQ415909_HumanHKU1_China_2004-05-)
69										Unknown(DQ415910_HumanHKU1_China_2004-07-)
69										Unknown(DQ415911_HumanHKU1_China_2004-11-)
69										Unknown(DQ415914_HumanHKU1_China_2004-11-)
69										Unknown(HM034837_HumanHKU1_France_2005-03-04)
69										Unknown(KF430200_HumanHKU1_USA_2010-01-08)
69										Unknown(KF430201_HumanHKU1_USA_2010-01-22)
69										Unknown(KF430202_HumanHKU1_USA_2010-01-03)
69										Unknown(KF686338_HumanHKU1_USA_2005-02-18)
69										Unknown(KF686339_HumanHKU1_USA_2009-10-31)
69										Unknown(KF686341_HumanHKU1_USA_2010-01-16)
69										Unknown(KF686342_HumanHKU1_USA_2009-12-13)
69										Unknown(KF686343_HumanHKU1_USA_2010-01-08)
69										Unknown(KF686344_HumanHKU1_USA_2009-12-28)
69										Unknown(KF686345_HumanHKU1_USA_2010-01-30)
69										Unknown(KT779556_HumanHKU1_China_2009-04-23)
69										Unknown(KY674921_HumanHKU1_USA_2016--)
69										Unknown(KY674941_HumanHKU1_USA_2016--)
69										Unknown(KY983584_HumanHKU1_USA_2015--)
69										Unknown(MK167038_HumanHKU1_USA_2017--)
70	74~	762	2565	506	2253	510	2272	^EF446615_Equine_USA_1998-12-	Unknown (JN874562_Rabbit_China_2007--)	KY370044_Murine_China_2014-05-	NS	NS	NS	6.26778e-12	0.000139984	0.00164857	NS	NS	3.99619e-08
70								LC061272_Equine_Japan_2009--	Unknown(JN874560_Rabbit_China_2007--)
70								LC061273_Equine_Japan_2012--	Unknown(JN874561_Rabbit_China_2007--)
70								LC061274_Equine_Japan_2012--
71	76	27726*	30732	24775*	27503	24811*	27542	^MN310476_HumanOC43_USA_2019--	Unknown (KF530062_HumanOC43_USA_1995-02-13)	MK303623_HumanOC43_France_2014-02-20	0.000147532	NS	NS	0.000276513	0.00058578	0.00172633	NS	NS	4.15409e-07
71								KF923886_HumanOC43_China_2010-03-	Unknown(KF530077_HumanOC43_USA_1987-03-12)	KF923893_HumanOC43_China_2010-07-
71								MG197714_HumanOC43_China_2015-07-13	Unknown(KF923906_HumanOC43_China_2012-03-)	KF923895_HumanOC43_China_2010-07-
71								MG197721_HumanOC43_China_2015-06-13	Unknown(KU131570_HumanOC43_UK_2011-08-20)	KF923897_HumanOC43_China_2012-06-
71								MK303625_HumanOC43_France_2015-01-16	Unknown(KY967360_HumanOC43_USA_2015--)	KJ958218_HumanOC43_China_2011-10-03
71								MN306043_HumanOC43_USA_2019--		KX344031_HumanOC43_Mexico_2011-02-09
71										KY967356_HumanOC43_USA_2015--
71										KY967359_HumanOC43_USA_2015--
71										MF374983_HumanOC43_USA_2016-02-01
71										MG197722_HumanOC43_China_2015-12-02
71										MG977452_HumanOC43_ICoast_2016-12-10
71										MH685718_HumanOC43_Uganda_2013--
71										MN026164_HumanOC43_Kenya_2018-01-18
71										MN310478_HumanOC43_USA_2019--
71										MG977444_Chimp_ICoast_2017-01-04
71										MG977445_Chimp_ICoast_2016-12-31
71										MG977446_Chimp_ICoast_2016-01-01
71										MG977447_Chimp_ICoast_2016-12-26
71										MG977448_Chimp_ICoast_2016-12-27
71										MG977449_Chimp_ICoast_2016-12-28
71										MG977450_Chimp_ICoast_2016-12-30
72	77	31070	31766	27925	28464	27749	27960	^MH687974_Murine_Vietnam_2014-11-12	MH687975_Murine_Vietnam_2013-12-09	MH687971_Murine_Vietnam_2014-11-12	4.57003e-07	4.82635e-05	1.71213e-06	1.18346e-06	1.98506e-05	7.73451e-06	NS	NS	2.25086e-07
72								MH687977_Murine_Vietnam_2015-02-04		MH687969_Murine_Vietnam_2014-11-12
72										MH687972_Murine_Vietnam_2014-11-12
72										MH687973_Murine_Vietnam_2014-11-12
72										MH687976_Murine_Vietnam_2015-02-04
72										MH687978_Murine_Vietnam_2015-02-04
73	78	30223	33166	27123	29325	27042	29279	^LC061272_Equine_Japan_2009--	KY419103_Porcine_USA_2015-09-15	Unknown (FJ415324_Human_Germany_1988--)	0.0276117	NS	NS	2.93848e-08	0.00181877	NS	NS	NS	1.96898e-06
73								EF446615_Equine_USA_1998-12-	KY419104_Porcine_USA_2015-08-15	Unknown(KF530062_HumanOC43_USA_1995-02-13)
73								LC061273_Equine_Japan_2012--	KY419105_Porcine_USA_2015-08-20	Unknown(KF530068_HumanOC43_USA_2000-07-27)
73								LC061274_Equine_Japan_2012--	KY419110_Porcine_USA_2015-08-12	Unknown(KF530069_HumanOC43_USA_1998-02-05)
73									KY419112_Porcine_USA_2015-08-01	Unknown(KF530084_HumanOC43_USA_1995-01-12)
73										Unknown(KF530096_HumanOC43_USA_1991-01-15)
73										Unknown(KF923895_HumanOC43_China_2010-07-)
73										Unknown(KF923897_HumanOC43_China_2012-06-)
73										Unknown(KP198610_HumanOC43_China_2010-06-)
73										Unknown(KX344031_HumanOC43_Mexico_2011-02-09)
73										Unknown(MN310478_HumanOC43_USA_2019--)
73										Unknown(MG977444_Chimp_ICoast_2017-01-04)
73										Unknown(AB354579_Bovine_Japan_1976-12-)
73										Unknown(AF391542_Bovine_USA_1998--)
73										Unknown(DQ811784_Bovine_UNKWN_1983--)
73										Unknown(DQ915164_Bovine_USA_1998--)
73										Unknown(FJ425184_Waterbuck_USA_1994-01-01)
73										Unknown(FJ425185_Waterbuck_USA_1994-01-01)
73										Unknown(FJ425186_Waterbuck_USA_1994-01-01)
73										Unknown(FJ425187_Deer_USA_1994-01-01)
73										Unknown(FJ425188_Deer_USA_1994-01-01)
73										Unknown(FJ425189_Deer_USA_1994-01-01)
73										Unknown(FJ425190_Deer_USA_1994-01-01)
73										Unknown(FJ938063_Bovine_USA_1996-11-30)
73										Unknown(FJ938066_Bovine_USA_1996-01-01)
73										Unknown(KU558922_Buffalo_Bangladesh_2014-10-01)
73										Unknown(KU558923_Buffalo_Bangladesh_2014-10-01)
73										Unknown(KU886219_Bovine_China_2015-05-30)
73										Unknown(KX432213_Canine_China_2014--)
73										Unknown(LC494126_Bovine_Japan_2016-01-)
73										Unknown(LC494128_Bovine_Japan_2012-05-)
73										Unknown(LC494132_Bovine_Japan_2011-06-)
73										Unknown(LC494133_Bovine_Japan_2011-11-)
73										Unknown(LC494136_Bovine_Japan_2012-01-)
73										Unknown(LC494137_Bovine_Japan_2013-12-)
73										Unknown(LC494140_Bovine_Japan_2015-11-)
73										Unknown(LC494142_Bovine_Japan_2016-12-)
73										Unknown(LC494146_Bovine_Japan_2016-07-)
73										Unknown(LC494150_Bovine_Japan_2017-01-)
73										Unknown(LC494156_Bovine_Japan_2014-12-)
73										Unknown(LC494188_Bovine_Japan_2017-12-)
73										Unknown(MG518518_Deer_SKorea_2017-02-24)
73										Unknown(MH043952_Bovine_USA_2017-04-)
73										Unknown(MH810163_Yak_China_2017--)
74	79~	22814	23823	20194	21203	20130	21139	^LC061273_Equine_Japan_2012--	MF593476_Camel_UAE_2015--	Unknown (KY419113_Porcine_USA_2015-07-25)	8.23945e-07	NS	5.87044e-07	NS	NS	0.00892251	NS	NS	0.00164502
74								EF446615_Equine_USA_1998-12-	KY014281_HumanOC43_France_2002--	Unknown(KY419103_Porcine_USA_2015-09-15)
74								LC061272_Equine_Japan_2009--	AB354579_Bovine_Japan_1976-12-	Unknown(KY419104_Porcine_USA_2015-08-15)
74								LC061274_Equine_Japan_2012--	AF391542_Bovine_USA_1998--	Unknown(KY419105_Porcine_USA_2015-08-20)
74									DQ811784_Bovine_UNKWN_1983--	Unknown(KY419106_Porcine_USA_2015-08-15)
74									DQ915164_Bovine_USA_1998--	Unknown(KY419107_Porcine_USA_2015-07-25)
74									FJ415324_Human_Germany_1988--	Unknown(KY419109_Porcine_USA_2015-08-01)
74									FJ425184_Waterbuck_USA_1994-01-01	Unknown(KY419110_Porcine_USA_2015-08-12)
74									FJ425185_Waterbuck_USA_1994-01-01	Unknown(KY419112_Porcine_USA_2015-08-01)
74									FJ425186_Waterbuck_USA_1994-01-01
74									FJ425187_Deer_USA_1994-01-01
74									FJ425188_Deer_USA_1994-01-01
74									FJ425189_Deer_USA_1994-01-01
74									FJ425190_Deer_USA_1994-01-01
74									FJ938063_Bovine_USA_1996-11-30
74									FJ938066_Bovine_USA_1996-01-01
74									KU558922_Buffalo_Bangladesh_2014-10-01
74									KU558923_Buffalo_Bangladesh_2014-10-01
74									KU886219_Bovine_China_2015-05-30
74									KX432213_Canine_China_2014--
74									LC494126_Bovine_Japan_2016-01-
74									LC494128_Bovine_Japan_2012-05-
74									LC494132_Bovine_Japan_2011-06-
74									LC494133_Bovine_Japan_2011-11-
74									LC494136_Bovine_Japan_2012-01-
74									LC494137_Bovine_Japan_2013-12-
74									LC494140_Bovine_Japan_2015-11-
74									LC494142_Bovine_Japan_2016-12-
74									LC494146_Bovine_Japan_2016-07-
74									LC494150_Bovine_Japan_2017-01-
74									LC494156_Bovine_Japan_2014-12-
74									LC494188_Bovine_Japan_2017-12-
74									MG518518_Deer_SKorea_2017-02-24
74									MH043952_Bovine_USA_2017-04-
74									MH043953_Bovine_USA_2017-04-
74									MH810163_Yak_China_2017--
74									MN514962_Camel_Ethiopia_2015-02-21
74									MN514963_Camel_Morocco_2016-03-05
74									MN514967_Camel_Nigeria_2016-01-24
75	80~	26507	28522	23796	25566	23623	25401	^KY370047_Murine_China_2014-12-	Unknown (DQ415898_HumanHKU1_China_2004-12-)	AY391777_HumanOC43_USA_1967--	NS	NS	NS	0.000667692	0.000370987	0.0155997	NS	NS	3.98215e-06
75								KF294357_Murine_China_2011--	Unknown(AY597011_HumanHKU1_HKong_2004-01-)	KF530062_HumanOC43_USA_1995-02-13
75								KM349742_Murine_China_2012-05-17	Unknown(AY884001_HumanHKU1_HKong_2003-03-)	KF530077_HumanOC43_USA_1987-03-12
75								KM349743_Murine_China_2012-05-17	Unknown(DQ339101_HumanHKU1_HKong_2004-01-)	AB354579_Bovine_Japan_1976-12-
75								KM349744_Murine_China_2012-05-17	Unknown(DQ415896_HumanHKU1_China_2004-12-)	AF391542_Bovine_USA_1998--
75								MH687969_Murine_Vietnam_2014-11-12	Unknown(DQ415897_HumanHKU1_China_2004-12-)	DQ811784_Bovine_UNKWN_1983--
75								MH687971_Murine_Vietnam_2014-11-12	Unknown(DQ415899_HumanHKU1_China_2005-01-)	DQ915164_Bovine_USA_1998--
75								MH687972_Murine_Vietnam_2014-11-12	Unknown(DQ415900_HumanHKU1_China_2005-02-)	FJ415324_Human_Germany_1988--
75								MH687973_Murine_Vietnam_2014-11-12	Unknown(DQ415901_HumanHKU1_China_2005-01-)	FJ425184_Waterbuck_USA_1994-01-01
75								MH687974_Murine_Vietnam_2014-11-12	Unknown(DQ415902_HumanHKU1_China_2005-02-)	FJ425185_Waterbuck_USA_1994-01-01
75								MH687975_Murine_Vietnam_2013-12-09[P]	Unknown(DQ415903_HumanHKU1_China_2003-04-)	FJ425186_Waterbuck_USA_1994-01-01
75								MH687976_Murine_Vietnam_2015-02-04	Unknown(DQ415904_HumanHKU1_China_2004-01-)	FJ425187_Deer_USA_1994-01-01
75								MH687977_Murine_Vietnam_2015-02-04	Unknown(DQ415906_HumanHKU1_China_2004-03-)	FJ425188_Deer_USA_1994-01-01
75								MH687978_Murine_Vietnam_2015-02-04	Unknown(DQ415907_HumanHKU1_China_2004-03-)	FJ425189_Deer_USA_1994-01-01
75									Unknown(DQ415908_HumanHKU1_China_2004-04-)	FJ425190_Deer_USA_1994-01-01
75									Unknown(DQ415909_HumanHKU1_China_2004-05-)	FJ938063_Bovine_USA_1996-11-30
75									Unknown(DQ415910_HumanHKU1_China_2004-07-)	FJ938066_Bovine_USA_1996-01-01
75									Unknown(DQ415911_HumanHKU1_China_2004-11-)	KU558922_Buffalo_Bangladesh_2014-10-01
75									Unknown(DQ415912_HumanHKU1_China_2004-11-)	KU558923_Buffalo_Bangladesh_2014-10-01
75									Unknown(DQ415913_HumanHKU1_China_2004-11-)	KU886219_Bovine_China_2015-05-30
75									Unknown(DQ415914_HumanHKU1_China_2004-11-)	KX432213_Canine_China_2014--
75									Unknown(HM034837_HumanHKU1_France_2005-03-04)	LC494126_Bovine_Japan_2016-01-
75									Unknown(KF430200_HumanHKU1_USA_2010-01-08)	LC494128_Bovine_Japan_2012-05-
75									Unknown(KF430201_HumanHKU1_USA_2010-01-22)	LC494132_Bovine_Japan_2011-06-
75									Unknown(KF430202_HumanHKU1_USA_2010-01-03)	LC494133_Bovine_Japan_2011-11-
75									Unknown(KF686338_HumanHKU1_USA_2005-02-18)	LC494136_Bovine_Japan_2012-01-
75									Unknown(KF686340_HumanHKU1_USA_2009-11-28)	LC494137_Bovine_Japan_2013-12-
75									Unknown(KF686341_HumanHKU1_USA_2010-01-16)	LC494140_Bovine_Japan_2015-11-
75									Unknown(KF686342_HumanHKU1_USA_2009-12-13)	LC494142_Bovine_Japan_2016-12-
75									Unknown(KF686343_HumanHKU1_USA_2010-01-08)	LC494146_Bovine_Japan_2016-07-
75									Unknown(KF686344_HumanHKU1_USA_2009-12-28)	LC494150_Bovine_Japan_2017-01-
75									Unknown(KT779556_HumanHKU1_China_2009-04-23)	LC494156_Bovine_Japan_2014-12-
75									Unknown(KY674921_HumanHKU1_USA_2016--)	LC494188_Bovine_Japan_2017-12-
75									Unknown(KY674941_HumanHKU1_USA_2016--)	MG518518_Deer_SKorea_2017-02-24
75									Unknown(KY983584_HumanHKU1_USA_2015--)	MH043952_Bovine_USA_2017-04-
75										MH043953_Bovine_USA_2017-04-
76	81~	30886	31100	28836	29036	27696	27749	^KY370044_Murine_China_2014-05-	KY370052_Murine_China_2014-05-	Unknown (KF294357_Murine_China_2011--)	6.46019e-05	2.52591e-06	0.000966326	0.00027741	NS	3.59092e-14	NS	NS	NS
76										Unknown(KM349742_Murine_China_2012-05-17)
76										Unknown(KM349743_Murine_China_2012-05-17)
76										Unknown(KM349744_Murine_China_2012-05-17)
76										Unknown(KY370047_Murine_China_2014-12-)
76										Unknown(MH687969_Murine_Vietnam_2014-11-12)
76										Unknown(MH687971_Murine_Vietnam_2014-11-12)
76										Unknown(MH687972_Murine_Vietnam_2014-11-12)
76										Unknown(MH687973_Murine_Vietnam_2014-11-12)
76										Unknown(MH687975_Murine_Vietnam_2013-12-09)
76										Unknown(MH687976_Murine_Vietnam_2015-02-04)
76										Unknown(MH687978_Murine_Vietnam_2015-02-04)
77	82	33302	33530*	29722	29950*	29415	29643*	^JX169867_Murine_USA_1947-08-14	AB551247_Murine_Australia_1994--	FJ647218_Murine_USA_2006-01-01	4.10383e-06	NS	1.16369e-06	NS	NS	0.0330561	NS	NS	0.000251519
77								JX169866_Murine_USA_1947-08-14		KF268336_Murine_USA_2012-10-25
77										KF268337_Murine_USA_2012-10-25
77										KF268338_Murine_USA_2012-10-25
77										KF268339_Murine_USA_2012-10-25
77										KP887098_Murine_USA_2014-07-01
77										MF416379_Murine_USA_2014-09-
77										MF618252_Murine_USA_2014-01-16
77										MF618253_Murine_USA_2014-01-16
78	85~	32026	34444*	28720	30978*	28214	30483*	^KM349744_Murine_China_2012-05-17	MH687976_Murine_Vietnam_2015-02-04	KF294357_Murine_China_2011--	1.78416e-05	NS	5.24811e-05	1.1382e-05	0.000305267	2.88577e-09	NS	NS	NS
78								KM349742_Murine_China_2012-05-17	MH687969_Murine_Vietnam_2014-11-12
78								KM349743_Murine_China_2012-05-17	MH687971_Murine_Vietnam_2014-11-12
78									MH687972_Murine_Vietnam_2014-11-12
78									MH687973_Murine_Vietnam_2014-11-12
78									MH687974_Murine_Vietnam_2014-11-12
78									MH687975_Murine_Vietnam_2013-12-09
78									MH687977_Murine_Vietnam_2015-02-04
78									MH687978_Murine_Vietnam_2015-02-04
79	86~	26664*	26971	23593*	23897	23764*	24068	MF593476_Camel_UAE_2015--	Unknown (AY391777_HumanOC43_USA_1967--)	MG757138_Bovine_France_2014--	0.000121194	NS	NS	0.00113919	0.000297605	NS	NS	NS	0.00108369
79									Unknown(KF530062_HumanOC43_USA_1995-02-13)	AF391542_Bovine_USA_1998--
79									Unknown(KF530077_HumanOC43_USA_1987-03-12)	DQ811784_Bovine_UNKWN_1983--
79										DQ915164_Bovine_USA_1998--
79										FJ425184_Waterbuck_USA_1994-01-01
79										FJ425185_Waterbuck_USA_1994-01-01
79										FJ425186_Waterbuck_USA_1994-01-01
79										FJ425187_Deer_USA_1994-01-01
79										FJ425188_Deer_USA_1994-01-01
79										FJ425189_Deer_USA_1994-01-01
79										FJ425190_Deer_USA_1994-01-01
79										FJ938063_Bovine_USA_1996-11-30
79										FJ938066_Bovine_USA_1996-01-01
79										KU558923_Buffalo_Bangladesh_2014-10-01
79										LC494126_Bovine_Japan_2016-01-
79										LC494128_Bovine_Japan_2012-05-
79										LC494132_Bovine_Japan_2011-06-
79										LC494133_Bovine_Japan_2011-11-
79										LC494136_Bovine_Japan_2012-01-
79										LC494137_Bovine_Japan_2013-12-
79										LC494140_Bovine_Japan_2015-11-
79										LC494142_Bovine_Japan_2016-12-
79										LC494146_Bovine_Japan_2016-07-
79										LC494150_Bovine_Japan_2017-01-
79										LC494156_Bovine_Japan_2014-12-
79										LC494188_Bovine_Japan_2017-12-
79										MG518518_Deer_SKorea_2017-02-24
79										MH043952_Bovine_USA_2017-04-
79										MH043953_Bovine_USA_2017-04-
80	88	24162	24809	18439	19029	21478	22076	^MH687975_Murine_Vietnam_2013-12-09	MH687974_Murine_Vietnam_2014-11-12	Unknown (MH687972_Murine_Vietnam_2014-11-12)	0.000203356	0.0345548	0.000898967	0.00181551	0.0184872	0.000939713	NS	NS	0.000437657
80									MH687977_Murine_Vietnam_2015-02-04	Unknown(MH687971_Murine_Vietnam_2014-11-12)
80										Unknown(MH687973_Murine_Vietnam_2014-11-12)
80										Unknown(MH687976_Murine_Vietnam_2015-02-04)
80										Unknown(MH687978_Murine_Vietnam_2015-02-04)
81	89~	26454	26813	23580	23904	23583	23913	^KU558922_Buffalo_Bangladesh_2014-10-01	Unknown (MH043952_Bovine_USA_2017-04-)	KU558923_Buffalo_Bangladesh_2014-10-01	0.000354234	0.0108753	NS	NS	NS	NS	NS	NS	0.0412501
81									Unknown(AF391542_Bovine_USA_1998--)
81									Unknown(DQ811784_Bovine_UNKWN_1983--)
81									Unknown(DQ915164_Bovine_USA_1998--)
81									Unknown(FJ425184_Waterbuck_USA_1994-01-01)
81									Unknown(FJ425185_Waterbuck_USA_1994-01-01)
81									Unknown(FJ425186_Waterbuck_USA_1994-01-01)
81									Unknown(FJ425187_Deer_USA_1994-01-01)
81									Unknown(FJ425188_Deer_USA_1994-01-01)
81									Unknown(FJ425189_Deer_USA_1994-01-01)
81									Unknown(FJ425190_Deer_USA_1994-01-01)
81									Unknown(FJ938063_Bovine_USA_1996-11-30)
81									Unknown(FJ938066_Bovine_USA_1996-01-01)
81									Unknown(KU886219_Bovine_China_2015-05-30)
81									Unknown(LC494126_Bovine_Japan_2016-01-)
81									Unknown(LC494128_Bovine_Japan_2012-05-)
81									Unknown(LC494132_Bovine_Japan_2011-06-)
81									Unknown(LC494133_Bovine_Japan_2011-11-)
81									Unknown(LC494136_Bovine_Japan_2012-01-)
81									Unknown(LC494137_Bovine_Japan_2013-12-)
81									Unknown(LC494142_Bovine_Japan_2016-12-)
81									Unknown(LC494146_Bovine_Japan_2016-07-)
81									Unknown(LC494150_Bovine_Japan_2017-01-)
81									Unknown(LC494156_Bovine_Japan_2014-12-)
81									Unknown(LC494188_Bovine_Japan_2017-12-)
81									Unknown(MG518518_Deer_SKorea_2017-02-24)
81									Unknown(MH043953_Bovine_USA_2017-04-)
82	96~	26758	28614	24968	26609	23858	25493	^KY370044_Murine_China_2014-05-	Unknown (KY674921_HumanHKU1_USA_2016--)	LC061273_Equine_Japan_2012--	NS	NS	NS	0.00027833	0.0026333	NS	NS	NS	0.00112912
82									Unknown(AY884001_HumanHKU1_HKong_2003-03-)	EF446615_Equine_USA_1998-12-
82									Unknown(DQ339101_HumanHKU1_HKong_2004-01-)	LC061272_Equine_Japan_2009--
82									Unknown(DQ415897_HumanHKU1_China_2004-12-)	LC061274_Equine_Japan_2012--
82									Unknown(DQ415898_HumanHKU1_China_2004-12-)
82									Unknown(DQ415899_HumanHKU1_China_2005-01-)
82									Unknown(DQ415902_HumanHKU1_China_2005-02-)
82									Unknown(DQ415911_HumanHKU1_China_2004-11-)
82									Unknown(DQ415912_HumanHKU1_China_2004-11-)
82									Unknown(DQ415913_HumanHKU1_China_2004-11-)
82									Unknown(KF686338_HumanHKU1_USA_2005-02-18)
83	98~	28523*	29252	25567*	26260	25402*	26095	^KY370047_Murine_China_2014-12-	Unknown (MH687975_Murine_Vietnam_2013-12-09)	KM349744_Murine_China_2012-05-17	0.0029682	0.00537192	NS	NS	NS	0.00349521	NS	NS	NS
83									Unknown(MH687969_Murine_Vietnam_2014-11-12)	KM349742_Murine_China_2012-05-17
83									Unknown(MH687971_Murine_Vietnam_2014-11-12)	KM349743_Murine_China_2012-05-17
83									Unknown(MH687972_Murine_Vietnam_2014-11-12)
83									Unknown(MH687973_Murine_Vietnam_2014-11-12)
83									Unknown(MH687976_Murine_Vietnam_2015-02-04)
83									Unknown(MH687978_Murine_Vietnam_2015-02-04)
84	99~	22566	24583	20019	22007	19888	21878	^KM349744_Murine_China_2012-05-17	KF294357_Murine_China_2011--	KY370047_Murine_China_2014-12-	0.000551325	8.83649e-06	3.66549e-06	1.67464e-05	0.000386414	4.37424e-08	NS	NS	NS
84								KM349742_Murine_China_2012-05-17
84								KM349743_Murine_China_2012-05-17
85	101~	24165	24554	21653	22019	21481	21849	^KY370047_Murine_China_2014-12-	Unknown (MH687969_Murine_Vietnam_2014-11-12)	KF294357_Murine_China_2011--	0.0221234	NS	NS	0.00410029	0.00199597	NS	NS	NS	NS
85									Unknown(MH687971_Murine_Vietnam_2014-11-12)
85									Unknown(MH687972_Murine_Vietnam_2014-11-12)
85									Unknown(MH687973_Murine_Vietnam_2014-11-12)
85									Unknown(MH687976_Murine_Vietnam_2015-02-04)
86	112~	24034	25066	21443	22421	21350	22310	KY370046_Murine_China_2014-08-	Unknown (KU558922_Buffalo_Bangladesh_2014-10-01)	MH687969_Murine_Vietnam_2014-11-12	NS	NS	NS	0.000108241	0.00216552	1.41009e-15	NS	NS	0.0100476
86									Unknown(AY391777_HumanOC43_USA_1967--)	MH687973_Murine_Vietnam_2014-11-12
86									Unknown(AB354579_Bovine_Japan_1976-12-)	MH687977_Murine_Vietnam_2015-02-04
86									Unknown(AF391542_Bovine_USA_1998--)
86									Unknown(DQ915164_Bovine_USA_1998--)
86									Unknown(FJ415324_Human_Germany_1988--)
86									Unknown(MH043953_Bovine_USA_2017-04-)
86									Unknown(MN514962_Camel_Ethiopia_2015-02-21)
86									Unknown(MN514963_Camel_Morocco_2016-03-05)
86									Unknown(KY994645_Porcine_China_2008-08-21)
86									Unknown(MF083115_Porcine_China_2014-03-)
87	117	1453	16990	1130	14266	1176	14312	^KU558923_Buffalo_Bangladesh_2014-10-01	Unknown (MF593476_Camel_UAE_2015--)	LC494128_Bovine_Japan_2012-05-	NS	NS	NS	0.00362035	0.0195567	NS	NS	NS	0.0215573
87										LC494146_Bovine_Japan_2016-07-
88	121~	24698	25010*	22016	22314*	21980	22263*	^KY370048_Murine_China_2015-01-	Unknown (KF294372_Murine_China_2011--)	KF294371_Murine_China_2013--	0.0240501	NS	NS	0.0348572	NS	0.0075836	NS	NS	NS
89	122~	601	10988	244	8513	349	8386	^KF430196_HumanHKU1_USA_2005-04-19	AB551247_Murine_Australia_1994--	Unknown (KF530062_HumanOC43_USA_1995-02-13)	NS	NS	NS	4.48389e-07	0.00241361	2.7299e-80	NS	NS	0.00561284
89								AY597011_HumanHKU1_HKong_2004-01-	FJ647218_Murine_USA_2006-01-01	Unknown(FJ938066_Bovine_USA_1996-01-01)
89								AY884001_HumanHKU1_HKong_2003-03-	KF268336_Murine_USA_2012-10-25	Unknown(LC494126_Bovine_Japan_2016-01-)
89								DQ339101_HumanHKU1_HKong_2004-01-	KF268337_Murine_USA_2012-10-25	Unknown(LC494133_Bovine_Japan_2011-11-)
89								DQ415896_HumanHKU1_China_2004-12-	KF268338_Murine_USA_2012-10-25	Unknown(LC494140_Bovine_Japan_2015-11-)
89								DQ415897_HumanHKU1_China_2004-12-[T]	KF268339_Murine_USA_2012-10-25	Unknown(LC494142_Bovine_Japan_2016-12-)
89								DQ415898_HumanHKU1_China_2004-12-	KP887098_Murine_USA_2014-07-01	Unknown(LC494150_Bovine_Japan_2017-01-)
89								DQ415899_HumanHKU1_China_2005-01-[T]	MF618252_Murine_USA_2014-01-16	Unknown(LC494156_Bovine_Japan_2014-12-)
89								DQ415900_HumanHKU1_China_2005-02-	MF618253_Murine_USA_2014-01-16	Unknown(LC494188_Bovine_Japan_2017-12-)
89								DQ415901_HumanHKU1_China_2005-01-		Unknown(MF593476_Camel_UAE_2015--)
89								DQ415902_HumanHKU1_China_2005-02-		Unknown(MH043953_Bovine_USA_2017-04-)
89								DQ415903_HumanHKU1_China_2003-04-		Unknown(MH810163_Yak_China_2017--)
89								DQ415904_HumanHKU1_China_2004-01-
89								DQ415906_HumanHKU1_China_2004-03-
89								DQ415907_HumanHKU1_China_2004-03-
89								DQ415908_HumanHKU1_China_2004-04-
89								DQ415909_HumanHKU1_China_2004-05-
89								DQ415910_HumanHKU1_China_2004-07-
89								DQ415911_HumanHKU1_China_2004-11-
89								DQ415912_HumanHKU1_China_2004-11-
89								DQ415913_HumanHKU1_China_2004-11-[T]
89								DQ415914_HumanHKU1_China_2004-11-
89								HM034837_HumanHKU1_France_2005-03-04
89								KF430200_HumanHKU1_USA_2010-01-08[T]
89								KF430201_HumanHKU1_USA_2010-01-22
89								KF430202_HumanHKU1_USA_2010-01-03
89								KF686338_HumanHKU1_USA_2005-02-18
89								KF686339_HumanHKU1_USA_2009-10-31
89								KF686340_HumanHKU1_USA_2009-11-28
89								KF686341_HumanHKU1_USA_2010-01-16
89								KF686342_HumanHKU1_USA_2009-12-13
89								KF686343_HumanHKU1_USA_2010-01-08
89								KF686344_HumanHKU1_USA_2009-12-28
89								KF686345_HumanHKU1_USA_2010-01-30
89								KT779556_HumanHKU1_China_2009-04-23
89								KY674921_HumanHKU1_USA_2016--
89								KY674941_HumanHKU1_USA_2016--[P]
89								KY983584_HumanHKU1_USA_2015--
89								MK167038_HumanHKU1_USA_2017--
90	123~	34054	34480*	29290	29651*	30152	30519*	^KY983584_HumanHKU1_USA_2015--	AY884001_HumanHKU1_HKong_2003-03-	DQ415908_HumanHKU1_China_2004-04-	2.26176e-22	2.5848e-20	1.1802e-13	NS	NS	0.0374356	NS	NS	1.81628e-06
90								HM034837_HumanHKU1_France_2005-03-04	DQ339101_HumanHKU1_HKong_2004-01-	AY597011_HumanHKU1_HKong_2004-01-
90								KF430200_HumanHKU1_USA_2010-01-08	DQ415897_HumanHKU1_China_2004-12-	DQ415896_HumanHKU1_China_2004-12-
90								KF430201_HumanHKU1_USA_2010-01-22	DQ415898_HumanHKU1_China_2004-12-	DQ415900_HumanHKU1_China_2005-02-
90								KF430202_HumanHKU1_USA_2010-01-03	DQ415899_HumanHKU1_China_2005-01-	DQ415901_HumanHKU1_China_2005-01-
90								KF686339_HumanHKU1_USA_2009-10-31	DQ415902_HumanHKU1_China_2005-02-	DQ415903_HumanHKU1_China_2003-04-
90								KF686340_HumanHKU1_USA_2009-11-28	DQ415911_HumanHKU1_China_2004-11-	DQ415904_HumanHKU1_China_2004-01-
90								KF686341_HumanHKU1_USA_2010-01-16	DQ415912_HumanHKU1_China_2004-11-	DQ415906_HumanHKU1_China_2004-03-
90								KF686342_HumanHKU1_USA_2009-12-13	DQ415913_HumanHKU1_China_2004-11-	DQ415907_HumanHKU1_China_2004-03-
90								KF686343_HumanHKU1_USA_2010-01-08	KF686338_HumanHKU1_USA_2005-02-18	DQ415909_HumanHKU1_China_2004-05-
90								KF686345_HumanHKU1_USA_2010-01-30	KY674921_HumanHKU1_USA_2016--	DQ415910_HumanHKU1_China_2004-07-
90								KY674941_HumanHKU1_USA_2016--	MK167038_HumanHKU1_USA_2017--	DQ415914_HumanHKU1_China_2004-11-
90										KF686344_HumanHKU1_USA_2009-12-28
90										KT779556_HumanHKU1_China_2009-04-23
91	124~	34054	34803*	29214	29465*	30152	30739*	KF430196_HumanHKU1_USA_2005-04-19	AY884001_HumanHKU1_HKong_2003-03-	DQ415903_HumanHKU1_China_2003-04-	6.14395e-12	1.18361e-11	NS	NS	NS	NS	NS	NS	0.000656178
91									DQ339101_HumanHKU1_HKong_2004-01-	AY597011_HumanHKU1_HKong_2004-01-
91									DQ415897_HumanHKU1_China_2004-12-	DQ415896_HumanHKU1_China_2004-12-
91									DQ415898_HumanHKU1_China_2004-12-	DQ415900_HumanHKU1_China_2005-02-
91									DQ415899_HumanHKU1_China_2005-01-	DQ415901_HumanHKU1_China_2005-01-
91									DQ415902_HumanHKU1_China_2005-02-	DQ415904_HumanHKU1_China_2004-01-
91									DQ415911_HumanHKU1_China_2004-11-	DQ415906_HumanHKU1_China_2004-03-
91									DQ415912_HumanHKU1_China_2004-11-	DQ415907_HumanHKU1_China_2004-03-
91									DQ415913_HumanHKU1_China_2004-11-	DQ415908_HumanHKU1_China_2004-04-
91									KF686338_HumanHKU1_USA_2005-02-18	DQ415909_HumanHKU1_China_2004-05-
91									KY674921_HumanHKU1_USA_2016--	DQ415910_HumanHKU1_China_2004-07-
91									MK167038_HumanHKU1_USA_2017--	DQ415914_HumanHKU1_China_2004-11-
91										KF686344_HumanHKU1_USA_2009-12-28
91										KT779556_HumanHKU1_China_2009-04-23
92	125~	26470	30280	23810	27340	23598	27099	^AB551247_Murine_Australia_1994--	Unknown (KF530062_HumanOC43_USA_1995-02-13)	DQ415911_HumanHKU1_China_2004-11-	NS	NS	NS	0.0341437	5.86918e-06	6.29279e-55	NS	NS	3.42189e-05
92								FJ647218_Murine_USA_2006-01-01[T]	Unknown(AY391777_HumanOC43_USA_1967--)	AY597011_HumanHKU1_HKong_2004-01-
92								JX169866_Murine_USA_1947-08-14[P]	Unknown(KF530077_HumanOC43_USA_1987-03-12)	AY884001_HumanHKU1_HKong_2003-03-
92								JX169867_Murine_USA_1947-08-14[P]	Unknown(AB354579_Bovine_Japan_1976-12-)	DQ415896_HumanHKU1_China_2004-12-
92								KF268336_Murine_USA_2012-10-25[T]	Unknown(AF391542_Bovine_USA_1998--)	DQ415900_HumanHKU1_China_2005-02-
92								KF268337_Murine_USA_2012-10-25[T]	Unknown(DQ811784_Bovine_UNKWN_1983--)	DQ415901_HumanHKU1_China_2005-01-
92								KF268338_Murine_USA_2012-10-25[T]	Unknown(DQ915164_Bovine_USA_1998--)	DQ415902_HumanHKU1_China_2005-02-
92								KF268339_Murine_USA_2012-10-25[T]	Unknown(FJ415324_Human_Germany_1988--)	DQ415903_HumanHKU1_China_2003-04-
92								KP887098_Murine_USA_2014-07-01[T]	Unknown(FJ425184_Waterbuck_USA_1994-01-01)	DQ415904_HumanHKU1_China_2004-01-
92								MF618252_Murine_USA_2014-01-16[P]	Unknown(FJ425185_Waterbuck_USA_1994-01-01)	DQ415906_HumanHKU1_China_2004-03-
92								MF618253_Murine_USA_2014-01-16[T]	Unknown(FJ425186_Waterbuck_USA_1994-01-01)	DQ415907_HumanHKU1_China_2004-03-
92									Unknown(FJ425187_Deer_USA_1994-01-01)	DQ415908_HumanHKU1_China_2004-04-
92									Unknown(FJ425188_Deer_USA_1994-01-01)	DQ415909_HumanHKU1_China_2004-05-
92									Unknown(FJ425189_Deer_USA_1994-01-01)	DQ415910_HumanHKU1_China_2004-07-
92									Unknown(FJ425190_Deer_USA_1994-01-01)	DQ415914_HumanHKU1_China_2004-11-
92									Unknown(FJ938063_Bovine_USA_1996-11-30)	HM034837_HumanHKU1_France_2005-03-04
92									Unknown(FJ938066_Bovine_USA_1996-01-01)	KF430201_HumanHKU1_USA_2010-01-22
92									Unknown(KU886219_Bovine_China_2015-05-30)	KF686338_HumanHKU1_USA_2005-02-18
92									Unknown(KX432213_Canine_China_2014--)	KF686340_HumanHKU1_USA_2009-11-28
92									Unknown(LC494126_Bovine_Japan_2016-01-)	KF686341_HumanHKU1_USA_2010-01-16
92									Unknown(LC494128_Bovine_Japan_2012-05-)	KF686342_HumanHKU1_USA_2009-12-13
92									Unknown(LC494132_Bovine_Japan_2011-06-)	KF686343_HumanHKU1_USA_2010-01-08
92									Unknown(LC494133_Bovine_Japan_2011-11-)	KT779556_HumanHKU1_China_2009-04-23
92									Unknown(LC494136_Bovine_Japan_2012-01-)	KY674921_HumanHKU1_USA_2016--
92									Unknown(LC494137_Bovine_Japan_2013-12-)	KY674941_HumanHKU1_USA_2016--
92									Unknown(LC494140_Bovine_Japan_2015-11-)
92									Unknown(LC494142_Bovine_Japan_2016-12-)
92									Unknown(LC494146_Bovine_Japan_2016-07-)
92									Unknown(LC494156_Bovine_Japan_2014-12-)
92									Unknown(LC494188_Bovine_Japan_2017-12-)
92									Unknown(MG518518_Deer_SKorea_2017-02-24)
92									Unknown(MH043952_Bovine_USA_2017-04-)
92									Unknown(MH043953_Bovine_USA_2017-04-)
93	126~	333	965*	119	713*	120	710*	^KY370046_Murine_China_2014-08-	JN874561_Rabbit_China_2007--	Unknown (KY370043_Murine_China_2013-07-)	0.0286928	NS	NS	1.37679e-05	NS	1.35957e-07	NS	NS	0.000456083
93									JN874560_Rabbit_China_2007--
93									JN874562_Rabbit_China_2007--
94	127~	34250	332*	30958	118*	30312	119*	KY370046_Murine_China_2014-08-	MH810163_Yak_China_2017--	DQ415910_HumanHKU1_China_2004-07-	0.00132848	NS	NS	NS	0.0057852	6.57496e-09	NS	NS	NS
94									AY391777_HumanOC43_USA_1967--	AY597011_HumanHKU1_HKong_2004-01-
94									AF391542_Bovine_USA_1998--	DQ415896_HumanHKU1_China_2004-12-
94									DQ811784_Bovine_UNKWN_1983--	DQ415900_HumanHKU1_China_2005-02-
94									FJ415324_Human_Germany_1988--	DQ415901_HumanHKU1_China_2005-01-
94									FJ425186_Waterbuck_USA_1994-01-01	DQ415903_HumanHKU1_China_2003-04-
94									FJ425189_Deer_USA_1994-01-01	DQ415906_HumanHKU1_China_2004-03-
94									FJ938063_Bovine_USA_1996-11-30	DQ415907_HumanHKU1_China_2004-03-
94									LC494156_Bovine_Japan_2014-12-	DQ415908_HumanHKU1_China_2004-04-
94									MG518518_Deer_SKorea_2017-02-24	DQ415909_HumanHKU1_China_2004-05-
94									MH043952_Bovine_USA_2017-04-	DQ415914_HumanHKU1_China_2004-11-
94									MN514962_Camel_Ethiopia_2015-02-21	KF686344_HumanHKU1_USA_2009-12-28
94									DQ011855_Porcine_Belgium_1972--	KT779556_HumanHKU1_China_2009-04-23
94									KY419106_Porcine_USA_2015-08-15
94									KY419107_Porcine_USA_2015-07-25
94									KY419109_Porcine_USA_2015-08-01
94									KY419113_Porcine_USA_2015-07-25
94									KY994645_Porcine_China_2008-08-21
94									MF083115_Porcine_China_2014-03-
Table Key:
~ = It is possible that this apparent recombination signal could have been caused by an evolutionary
process other than recombination.
* = The actual breakpoint position is undetermined (it was most likely overprinted by a subsequent
recombination event).
^ = The recombinant sequence may have been misidentified (one of the identified parents might be the recombinant)
Minor Parent = Parent contributing the smaller fraction of sequence.
Major Parent = Parent contributing the larger fraction of sequence.
Unknown = Only one parent and a recombinant need be in the alignment for a recombination event to be detectable.
The sequence listed as unknown was used to infer the existance of a missing parental sequence.
NS = No significant P-value was recorded for this recombination event using this method.

## Sheet: iteration_2
			Breakpoint Positions
		In Alignment		In Recombinant Sequence		Relative to AY391777_HumanOC43_USA_1967--							Detection Methods
Recombination Event Number	Number In .RDP File	Begin	End	Begin	End	Begin	End	Recombinant Sequence(s)	Minor Parental Sequence(s)	Major Parental Sequence(s)	RDP	GENECONV	Bootscan	Maxchi	Chimaera	SiSscan	PhylPro	LARD	3Seq
1	1~	60*	286	1*	79	1*	86	MH687978_Murine_Vietnam_2015-02-04	Unknown (KM349744_Murine_China_2012-05-17)	MH687973_Murine_Vietnam_2014-11-12	NS	5.8711e-21	1.36056e-17	NS	0.0355474	0.00450861	NS	NS	1.07766e-06
1									Unknown(KM349742_Murine_China_2012-05-17)	MH687972_Murine_Vietnam_2014-11-12
1									Unknown(KM349743_Murine_China_2012-05-17)
2	2	1*	6523	1*	4901	1*	4925	^LC494150_Bovine_Japan_2017-01-	LC494142_Bovine_Japan_2016-12-	LC494137_Bovine_Japan_2013-12-	2.91862e-13	1.31353e-07	1.03355e-10	0.000263082	1.14747e-05	NS	NS	NS	NS
3	3~	63*	286	1*	84	1*	86	^MH687977_Murine_Vietnam_2015-02-04	Unknown (KM349744_Murine_China_2012-05-17)	MH687973_Murine_Vietnam_2014-11-12	NS	9.12959e-13	1.96499e-10	NS	NS	0.000714513	NS	NS	0.00379376
3									Unknown(KM349742_Murine_China_2012-05-17)	MH687969_Murine_Vietnam_2014-11-12
3									Unknown(KM349743_Murine_China_2012-05-17)	MH687972_Murine_Vietnam_2014-11-12
4	4	10590	23746	8684	21809	8711	21839	^LC494137_Bovine_Japan_2013-12-	LC494146_Bovine_Japan_2016-07-	LC494150_Bovine_Japan_2017-01-	0.00101501	NS	NS	8.99075e-10	8.12215e-10	2.10159e-05	NS	NS	1.22413e-10
5	8~	13534	18269	11635	16369	11655	16389	^KF530077_HumanOC43_USA_1987-03-12	MF083115_Porcine_China_2014-03-	MH810163_Yak_China_2017--	8.48689e-06	NS	0.0167602	NS	NS	NS	NS	NS	2.44826e-10
5								AY391777_HumanOC43_USA_1967--	DQ011855_Porcine_Belgium_1972--	DQ915164_Bovine_USA_1998--
5								KF530062_HumanOC43_USA_1995-02-13	KY419103_Porcine_USA_2015-09-15	LC494132_Bovine_Japan_2011-06-
5								KY014281_HumanOC43_France_2002--	KY419104_Porcine_USA_2015-08-15	LC494133_Bovine_Japan_2011-11-
5									KY419105_Porcine_USA_2015-08-20	LC494136_Bovine_Japan_2012-01-
5									KY419106_Porcine_USA_2015-08-15	LC494142_Bovine_Japan_2016-12-
5									KY419107_Porcine_USA_2015-07-25	LC494150_Bovine_Japan_2017-01-
5									KY419109_Porcine_USA_2015-08-01	LC494156_Bovine_Japan_2014-12-
5									KY419110_Porcine_USA_2015-08-12	MF593476_Camel_UAE_2015--
5									KY419112_Porcine_USA_2015-08-01	MG518518_Deer_SKorea_2017-02-24
5									KY419113_Porcine_USA_2015-07-25	MH043952_Bovine_USA_2017-04-
5										MH043953_Bovine_USA_2017-04-
5										MN514963_Camel_Morocco_2016-03-05
5										MN514967_Camel_Nigeria_2016-01-24
6	9~	322	30709	113	26005	113	27847	^MH810163_Yak_China_2017--	AB354579_Bovine_Japan_1976-12-	LC494133_Bovine_Japan_2011-11-	NS	NS	NS	1.90165e-05	1.9663e-05	9.29837e-08	NS	NS	1.71378e-09
6										AF391542_Bovine_USA_1998--
6										DQ915164_Bovine_USA_1998--
6										FJ425187_Deer_USA_1994-01-01
6										FJ938066_Bovine_USA_1996-01-01
6										LC494126_Bovine_Japan_2016-01-
6										LC494128_Bovine_Japan_2012-05-
6										LC494132_Bovine_Japan_2011-06-
6										LC494136_Bovine_Japan_2012-01-
6										LC494140_Bovine_Japan_2015-11-
6										LC494156_Bovine_Japan_2014-12-
6										MH043953_Bovine_USA_2017-04-
7	10~	3350	29860*	3035	27547*	3059	27568*	^LC494142_Bovine_Japan_2016-12-	LC494128_Bovine_Japan_2012-05-	LC494146_Bovine_Japan_2016-07-	NS	NS	NS	0.000830656	NS	9.52978e-05	NS	NS	2.77878e-08
8	11	9936*	33457*	8108*	30721*	8132*	30456*	^LC494146_Bovine_Japan_2016-07-	LC494126_Bovine_Japan_2016-01-	MH043952_Bovine_USA_2017-04-	NS	NS	NS	2.83833e-08	1.52744e-06	8.54443e-18	NS	NS	1.92984e-07
9	13	18746	32329*	16840	29651*	16866	29389*	^KU886219_Bovine_China_2015-05-30	LC494133_Bovine_Japan_2011-11-	Unknown (AB354579_Bovine_Japan_1976-12-)	NS	NS	NS	1.49442e-07	NS	4.28178e-07	NS	NS	3.93013e-05
9									AF391542_Bovine_USA_1998--
9									LC494126_Bovine_Japan_2016-01-
9									LC494132_Bovine_Japan_2011-06-
9									LC494156_Bovine_Japan_2014-12-
9									LC494188_Bovine_Japan_2017-12-
9									MH043952_Bovine_USA_2017-04-
9									MH043953_Bovine_USA_2017-04-
10	14~	26534	27654	22460	23234	24453	25420	^KY419103_Porcine_USA_2015-09-15	Unknown (EF446615_Equine_USA_1998-12-)	AY391777_HumanOC43_USA_1967--	6.70724e-05	NS	NS	0.00807969	NS	1.53959e-06	NS	NS	1.3545e-07
10								DQ011855_Porcine_Belgium_1972--	Unknown(LC061272_Equine_Japan_2009--)	KF530062_HumanOC43_USA_1995-02-13
10								KY419104_Porcine_USA_2015-08-15	Unknown(LC061273_Equine_Japan_2012--)	KF530077_HumanOC43_USA_1987-03-12
10								KY419105_Porcine_USA_2015-08-20	Unknown(LC061274_Equine_Japan_2012--)	AB354579_Bovine_Japan_1976-12-
10								KY419106_Porcine_USA_2015-08-15		DQ811784_Bovine_UNKWN_1983--
10								KY419107_Porcine_USA_2015-07-25		FJ415324_Human_Germany_1988--
10								KY419109_Porcine_USA_2015-08-01		KU558923_Buffalo_Bangladesh_2014-10-01
10								KY419110_Porcine_USA_2015-08-12		KX432213_Canine_China_2014--
10								KY419112_Porcine_USA_2015-08-01		LC494128_Bovine_Japan_2012-05-
10								KY419113_Porcine_USA_2015-07-25		LC494132_Bovine_Japan_2011-06-
10								KY994645_Porcine_China_2008-08-21		LC494136_Bovine_Japan_2012-01-
10								MF083115_Porcine_China_2014-03-		LC494137_Bovine_Japan_2013-12-
10										LC494150_Bovine_Japan_2017-01-
10										LC494188_Bovine_Japan_2017-12-
10										MH043953_Bovine_USA_2017-04-
11	17~	24767	25008	20012	20223	22779	22990	^KY370052_Murine_China_2014-05-	LC061273_Equine_Japan_2012--	Unknown (KF530077_HumanOC43_USA_1987-03-12)	0.000270637	0.00489831	NS	NS	NS	0.000985946	NS	NS	0.00605512
11									EF446615_Equine_USA_1998-12-	Unknown(AY391777_HumanOC43_USA_1967--)
11									LC061272_Equine_Japan_2009--	Unknown(AB354579_Bovine_Japan_1976-12-)
11									LC061274_Equine_Japan_2012--	Unknown(AF391542_Bovine_USA_1998--)
11										Unknown(DQ811784_Bovine_UNKWN_1983--)
11										Unknown(DQ915164_Bovine_USA_1998--)
11										Unknown(FJ415324_Human_Germany_1988--)
11										Unknown(FJ425184_Waterbuck_USA_1994-01-01)
11										Unknown(FJ425185_Waterbuck_USA_1994-01-01)
11										Unknown(FJ425186_Waterbuck_USA_1994-01-01)
11										Unknown(FJ425187_Deer_USA_1994-01-01)
11										Unknown(FJ425188_Deer_USA_1994-01-01)
11										Unknown(FJ425189_Deer_USA_1994-01-01)
11										Unknown(FJ425190_Deer_USA_1994-01-01)
11										Unknown(FJ938063_Bovine_USA_1996-11-30)
11										Unknown(FJ938066_Bovine_USA_1996-01-01)
11										Unknown(KU558922_Buffalo_Bangladesh_2014-10-01)
11										Unknown(KU558923_Buffalo_Bangladesh_2014-10-01)
11										Unknown(LC494126_Bovine_Japan_2016-01-)
11										Unknown(LC494128_Bovine_Japan_2012-05-)
11										Unknown(LC494132_Bovine_Japan_2011-06-)
11										Unknown(LC494133_Bovine_Japan_2011-11-)
11										Unknown(LC494136_Bovine_Japan_2012-01-)
11										Unknown(LC494137_Bovine_Japan_2013-12-)
11										Unknown(LC494140_Bovine_Japan_2015-11-)
11										Unknown(LC494150_Bovine_Japan_2017-01-)
11										Unknown(LC494156_Bovine_Japan_2014-12-)
11										Unknown(LC494188_Bovine_Japan_2017-12-)
11										Unknown(MF593476_Camel_UAE_2015--)
11										Unknown(MG518518_Deer_SKorea_2017-02-24)
11										Unknown(MH043952_Bovine_USA_2017-04-)
11										Unknown(MH043953_Bovine_USA_2017-04-)
11										Unknown(DQ011855_Porcine_Belgium_1972--)
11										Unknown(KY419103_Porcine_USA_2015-09-15)
11										Unknown(KY419104_Porcine_USA_2015-08-15)
11										Unknown(KY419105_Porcine_USA_2015-08-20)
11										Unknown(KY419106_Porcine_USA_2015-08-15)
11										Unknown(KY419107_Porcine_USA_2015-07-25)
11										Unknown(KY419109_Porcine_USA_2015-08-01)
11										Unknown(KY419110_Porcine_USA_2015-08-12)
11										Unknown(KY419112_Porcine_USA_2015-08-01)
11										Unknown(KY419113_Porcine_USA_2015-07-25)
11										Unknown(KY994645_Porcine_China_2008-08-21)
11										Unknown(MF083115_Porcine_China_2014-03-)
12	20~	14194*	14620	4327*	4752	12315*	12740	^KY370051_Murine_China_2015-05-	Unknown (KF294372_Murine_China_2011--)	KF294370_Murine_China_2013--	0.000343373	0.0387948	NS	0.0102724	0.00426137	NS	NS	NS	0.00071943
13	28~	29186	33034*	26879	30344*	26903	30091*	^LC494188_Bovine_Japan_2017-12-	MH043952_Bovine_USA_2017-04-	LC494150_Bovine_Japan_2017-01-	NS	NS	NS	0.00105916	0.0022699	NS	NS	NS	0.00567198
13										LC494137_Bovine_Japan_2013-12-
14	31~	33470	33741*	11624	11883*	30469	30727*	EF446615_Equine_USA_1998-12-	AF391542_Bovine_USA_1998--	Unknown (KY419110_Porcine_USA_2015-08-12)	NS	0.00260742	0.0247268	NS	NS	0.000278032	NS	NS	NS
14								LC061272_Equine_Japan_2009--	DQ811784_Bovine_UNKWN_1983--	Unknown(KY419103_Porcine_USA_2015-09-15)
14								LC061273_Equine_Japan_2012--	FJ425184_Waterbuck_USA_1994-01-01	Unknown(KY419104_Porcine_USA_2015-08-15)
14								LC061274_Equine_Japan_2012--	FJ425186_Waterbuck_USA_1994-01-01	Unknown(KY419105_Porcine_USA_2015-08-20)
14									FJ425187_Deer_USA_1994-01-01	Unknown(KY419106_Porcine_USA_2015-08-15)
14									FJ425188_Deer_USA_1994-01-01	Unknown(KY419107_Porcine_USA_2015-07-25)
14									FJ425189_Deer_USA_1994-01-01	Unknown(KY419109_Porcine_USA_2015-08-01)
14									FJ425190_Deer_USA_1994-01-01	Unknown(KY419112_Porcine_USA_2015-08-01)
14									FJ938063_Bovine_USA_1996-11-30	Unknown(KY419113_Porcine_USA_2015-07-25)
15	37~	1049	1483	88	514	797	1217	^KY370046_Murine_China_2014-08-	Unknown (KF923900_HumanOC43_China_2006-10-)	KY370044_Murine_China_2014-05-	NS	NS	NS	0.000135606	0.00180441	NS	NS	NS	0.00500743
16	38~	1*	27208	1*	4380	1*	25121	^MN310478_HumanOC43_USA_2019--	KU131570_HumanOC43_UK_2011-08-20	KF530084_HumanOC43_USA_1995-01-12	0.00544428	NS	NS	NS	NS	0.000456662	NS	NS	0.0138058
16									KF923906_HumanOC43_China_2012-03-
16									KY967360_HumanOC43_USA_2015--
17	41~	10760	11484	452	1176	8881	9605	^KF294371_Murine_China_2013--	DQ415908_HumanHKU1_China_2004-04-	MF618253_Murine_USA_2014-01-16	NS	NS	NS	0.000687251	NS	1.07132e-13	NS	NS	0.00815599
17								KF294370_Murine_China_2013--[T]	AY597011_HumanHKU1_HKong_2004-01-	FJ647218_Murine_USA_2006-01-01
17								KF294372_Murine_China_2011--	DQ415896_HumanHKU1_China_2004-12-	JX169866_Murine_USA_1947-08-14
17								KY370048_Murine_China_2015-01-	DQ415900_HumanHKU1_China_2005-02-	JX169867_Murine_USA_1947-08-14
17								KY370049_Murine_China_2015-06-[T]	DQ415901_HumanHKU1_China_2005-01-	KF268336_Murine_USA_2012-10-25
17									DQ415903_HumanHKU1_China_2003-04-	KF268337_Murine_USA_2012-10-25
17									DQ415904_HumanHKU1_China_2004-01-	KF268338_Murine_USA_2012-10-25
17									DQ415906_HumanHKU1_China_2004-03-	KF268339_Murine_USA_2012-10-25
17									DQ415907_HumanHKU1_China_2004-03-	MF618252_Murine_USA_2014-01-16
17									DQ415909_HumanHKU1_China_2004-05-
17									DQ415910_HumanHKU1_China_2004-07-
17									DQ415914_HumanHKU1_China_2004-11-
17									HM034837_HumanHKU1_France_2005-03-04
17									KF430200_HumanHKU1_USA_2010-01-08
17									KF430201_HumanHKU1_USA_2010-01-22
17									KF430202_HumanHKU1_USA_2010-01-03
17									KF686339_HumanHKU1_USA_2009-10-31
17									KF686340_HumanHKU1_USA_2009-11-28
17									KF686341_HumanHKU1_USA_2010-01-16
17									KF686342_HumanHKU1_USA_2009-12-13
17									KF686343_HumanHKU1_USA_2010-01-08
17									KF686344_HumanHKU1_USA_2009-12-28
17									KT779556_HumanHKU1_China_2009-04-23
17									KY674941_HumanHKU1_USA_2016--
17									KY983584_HumanHKU1_USA_2015--
18	46~	24370	26576	5774	7854	22385	24495	^EF446615_Equine_USA_1998-12-	KY370046_Murine_China_2014-08-	MG518518_Deer_SKorea_2017-02-24	NS	NS	NS	8.38363e-08	9.3512e-09	4.71761e-10	NS	NS	0.0165989
18								LC061272_Equine_Japan_2009--[P]
18								LC061273_Equine_Japan_2012--[P]
18								LC061274_Equine_Japan_2012--[P]
19	55	2458	28470*	2183	22519*	2182	26200*	^MN514967_Camel_Nigeria_2016-01-24	MN514962_Camel_Ethiopia_2015-02-21	FJ415324_Human_Germany_1988--	NS	NS	NS	0.014683	NS	7.38352e-05	NS	NS	2.75246e-07
20	59~	24072	27590	22134	25377	22137	25374	^MG518518_Deer_SKorea_2017-02-24	FJ425187_Deer_USA_1994-01-01	DQ811784_Bovine_UNKWN_1983--	0.00967103	NS	NS	0.0289088	0.00568445	NS	NS	NS	NS
20										FJ938063_Bovine_USA_1996-11-30
21	60~	21724	30385	19813	27807	19844	27749	LC494136_Bovine_Japan_2012-01-	LC494128_Bovine_Japan_2012-05-	Unknown (LC494126_Bovine_Japan_2016-01-)	0.0154623	NS	NS	0.00131659	0.00078298	NS	NS	NS	0.0145519
22	63~	860*	2671	445*	2232	608*	2395	^MF593476_Camel_UAE_2015--	DQ915164_Bovine_USA_1998--	MN514962_Camel_Ethiopia_2015-02-21	NS	NS	NS	0.0254837	0.0149267	7.06172e-06	NS	NS	NS
22								MN514966_Camel_Nigeria_2015-11-12[P]
23	66~	28882	32012	17539	19964	26599	29085	^HM034837_HumanHKU1_France_2005-03-04	KF850449_Murine_USA_1996-12-09	MH687974_Murine_Vietnam_2014-11-12	NS	NS	NS	0.0105093	0.000826406	4.85985e-07	NS	NS	0.0295429
23								AY597011_HumanHKU1_HKong_2004-01-[T]		MH687977_Murine_Vietnam_2015-02-04
23								AY884001_HumanHKU1_HKong_2003-03-
23								DQ339101_HumanHKU1_HKong_2004-01-
23								DQ415896_HumanHKU1_China_2004-12-[T]
23								DQ415897_HumanHKU1_China_2004-12-[T]
23								DQ415898_HumanHKU1_China_2004-12-
23								DQ415899_HumanHKU1_China_2005-01-[T]
23								DQ415900_HumanHKU1_China_2005-02-[T]
23								DQ415901_HumanHKU1_China_2005-01-[T]
23								DQ415902_HumanHKU1_China_2005-02-
23								DQ415903_HumanHKU1_China_2003-04-[T]
23								DQ415904_HumanHKU1_China_2004-01-[T]
23								DQ415906_HumanHKU1_China_2004-03-[T]
23								DQ415907_HumanHKU1_China_2004-03-[T]
23								DQ415908_HumanHKU1_China_2004-04-[T]
23								DQ415909_HumanHKU1_China_2004-05-[T]
23								DQ415910_HumanHKU1_China_2004-07-[T]
23								DQ415911_HumanHKU1_China_2004-11-[T]
23								DQ415912_HumanHKU1_China_2004-11-
23								DQ415913_HumanHKU1_China_2004-11-
23								DQ415914_HumanHKU1_China_2004-11-[T]
23								KF430196_HumanHKU1_USA_2005-04-19[T]
23								KF430200_HumanHKU1_USA_2010-01-08
23								KF430201_HumanHKU1_USA_2010-01-22
23								KF430202_HumanHKU1_USA_2010-01-03
23								KF686338_HumanHKU1_USA_2005-02-18[T]
23								KF686339_HumanHKU1_USA_2009-10-31
23								KF686340_HumanHKU1_USA_2009-11-28
23								KF686341_HumanHKU1_USA_2010-01-16
23								KF686342_HumanHKU1_USA_2009-12-13
23								KF686343_HumanHKU1_USA_2010-01-08
23								KF686344_HumanHKU1_USA_2009-12-28[T]
23								KF686345_HumanHKU1_USA_2010-01-30
23								KT779556_HumanHKU1_China_2009-04-23[T]
23								KY674921_HumanHKU1_USA_2016--[T]
23								KY674941_HumanHKU1_USA_2016--
23								KY983584_HumanHKU1_USA_2015--
23								MK167038_HumanHKU1_USA_2017--[T]
Table Key:
~ = It is possible that this apparent recombination signal could have been caused by an evolutionary
process other than recombination.
* = The actual breakpoint position is undetermined (it was most likely overprinted by a subsequent
recombination event).
^ = The recombinant sequence may have been misidentified (one of the identified parents might be the recombinant)
Minor Parent = Parent contributing the smaller fraction of sequence.
Major Parent = Parent contributing the larger fraction of sequence.
Unknown = Only one parent and a recombinant need be in the alignment for a recombination event to be detectable.
The sequence listed as unknown was used to infer the existance of a missing parental sequence.
NS = No significant P-value was recorded for this recombination event using this method.

## Sheet: iteration_3
			Breakpoint Positions
		In Alignment		In Recombinant Sequence		Relative to AY391777_HumanOC43_USA_1967--							Detection Methods
Recombination Event Number	Number In .RDP File	Begin	End	Begin	End	Begin	End	Recombinant Sequence(s)	Minor Parental Sequence(s)	Major Parental Sequence(s)	RDP	GENECONV	Bootscan	Maxchi	Chimaera	SiSscan	PhylPro	LARD	3Seq
1	1~	2100*	24328	692*	11032	1839*	17620	^KY370046_Murine_China_2014-08-	Unknown (LC494140_Bovine_Japan_2015-11-)	KY370044_Murine_China_2014-05-	NS	NS	NS	7.01894e-09	0.00217559	NS	NS	NS	5.87748e-11
1									Unknown(AY391777_HumanOC43_USA_1967--)
1									Unknown(KF530077_HumanOC43_USA_1987-03-12)
1									Unknown(AB354579_Bovine_Japan_1976-12-)
1									Unknown(AF391542_Bovine_USA_1998--)
1									Unknown(DQ811784_Bovine_UNKWN_1983--)
1									Unknown(DQ915164_Bovine_USA_1998--)
1									Unknown(FJ415324_Human_Germany_1988--)
1									Unknown(FJ425187_Deer_USA_1994-01-01)
1									Unknown(FJ938063_Bovine_USA_1996-11-30)
1									Unknown(FJ938066_Bovine_USA_1996-01-01)
1									Unknown(KX432213_Canine_China_2014--)
1									Unknown(LC494126_Bovine_Japan_2016-01-)
1									Unknown(LC494128_Bovine_Japan_2012-05-)
1									Unknown(LC494132_Bovine_Japan_2011-06-)
1									Unknown(LC494156_Bovine_Japan_2014-12-)
1									Unknown(MH043952_Bovine_USA_2017-04-)
1									Unknown(MH043953_Bovine_USA_2017-04-)
2	7~	21046	30880	19140	20285	14437	23287	LC494136_Bovine_Japan_2012-01-	Unknown (AB354579_Bovine_Japan_1976-12-)	MH043953_Bovine_USA_2017-04-	0.000143849	0.0217374	NS	0.0103044	NS	0.000178418	NS	NS	NS
2								LC494126_Bovine_Japan_2016-01-
2								LC494128_Bovine_Japan_2012-05-
2								LC494132_Bovine_Japan_2011-06-[T]
2								LC494150_Bovine_Japan_2017-01-
2								LC494156_Bovine_Japan_2014-12-[T]
3	8~	16242	17154	6379	7291	11655	11655	^KY370043_Murine_China_2013-07-	LC494150_Bovine_Japan_2017-01-	Unknown (KF294357_Murine_China_2011--)	1.04896e-07	NS	2.14092e-05	0.000858591	0.0133006	6.12851e-12	NS	NS	NS
3								AB551247_Murine_Australia_1994--[P]	AB354579_Bovine_Japan_1976-12-	Unknown(KM349742_Murine_China_2012-05-17)
3								FJ647218_Murine_USA_2006-01-01	AF391542_Bovine_USA_1998--	Unknown(KM349743_Murine_China_2012-05-17)
3								KF268336_Murine_USA_2012-10-25	DQ811784_Bovine_UNKWN_1983--	Unknown(KM349744_Murine_China_2012-05-17)
3								KF268337_Murine_USA_2012-10-25[T]	DQ915164_Bovine_USA_1998--	Unknown(KY370047_Murine_China_2014-12-)
3								KF268338_Murine_USA_2012-10-25[T]	FJ415324_Human_Germany_1988--	Unknown(MH687969_Murine_Vietnam_2014-11-12)
3								KF268339_Murine_USA_2012-10-25	FJ425184_Waterbuck_USA_1994-01-01	Unknown(MH687971_Murine_Vietnam_2014-11-12)
3								KF294370_Murine_China_2013--[T]	FJ425185_Waterbuck_USA_1994-01-01	Unknown(MH687972_Murine_Vietnam_2014-11-12)
3								KF294371_Murine_China_2013--[T]	FJ425186_Waterbuck_USA_1994-01-01	Unknown(MH687973_Murine_Vietnam_2014-11-12)
3								KF294372_Murine_China_2011--	FJ425187_Deer_USA_1994-01-01	Unknown(MH687974_Murine_Vietnam_2014-11-12)
3								KP887098_Murine_USA_2014-07-01[T]	FJ425188_Deer_USA_1994-01-01	Unknown(MH687975_Murine_Vietnam_2013-12-09)
3								KY370048_Murine_China_2015-01-	FJ425189_Deer_USA_1994-01-01	Unknown(MH687976_Murine_Vietnam_2015-02-04)
3								KY370049_Murine_China_2015-06-[T]	FJ425190_Deer_USA_1994-01-01	Unknown(MH687977_Murine_Vietnam_2015-02-04)
3								KY370051_Murine_China_2015-05-[T]	FJ938063_Bovine_USA_1996-11-30	Unknown(MH687978_Murine_Vietnam_2015-02-04)
3								MF618252_Murine_USA_2014-01-16[T]	FJ938066_Bovine_USA_1996-01-01
3								MF618253_Murine_USA_2014-01-16[T]	KU558922_Buffalo_Bangladesh_2014-10-01
3								MH687968_Murine_Vietnam_2014-11-14[T]	KU558923_Buffalo_Bangladesh_2014-10-01
3									KU886219_Bovine_China_2015-05-30
3									KX432213_Canine_China_2014--
3									LC494126_Bovine_Japan_2016-01-
3									LC494128_Bovine_Japan_2012-05-
3									LC494132_Bovine_Japan_2011-06-
3									LC494133_Bovine_Japan_2011-11-
3									LC494136_Bovine_Japan_2012-01-
3									LC494140_Bovine_Japan_2015-11-
3									LC494156_Bovine_Japan_2014-12-
3									LC494188_Bovine_Japan_2017-12-
3									MF593476_Camel_UAE_2015--
3									MG518518_Deer_SKorea_2017-02-24
3									MH043952_Bovine_USA_2017-04-
3									MH043953_Bovine_USA_2017-04-
3									MN514962_Camel_Ethiopia_2015-02-21
3									MN514963_Camel_Morocco_2016-03-05
3									DQ011855_Porcine_Belgium_1972--
3									KY419103_Porcine_USA_2015-09-15
3									KY419104_Porcine_USA_2015-08-15
3									KY419105_Porcine_USA_2015-08-20
3									KY419106_Porcine_USA_2015-08-15
3									KY419107_Porcine_USA_2015-07-25
3									KY419109_Porcine_USA_2015-08-01
3									KY419110_Porcine_USA_2015-08-12
3									KY419112_Porcine_USA_2015-08-01
3									KY419113_Porcine_USA_2015-07-25
3									KY994645_Porcine_China_2008-08-21
3									MF083115_Porcine_China_2014-03-
4	17~	24382	26974	10649	12998	17666	20164	^DQ415911_HumanHKU1_China_2004-11-	Unknown (KY370046_Murine_China_2014-08-)	LC494133_Bovine_Japan_2011-11-	NS	NS	NS	0.00233877	0.00286218	2.51538e-33	NS	NS	0.00111495
4								AY597011_HumanHKU1_HKong_2004-01-		DQ811784_Bovine_UNKWN_1983--
4								AY884001_HumanHKU1_HKong_2003-03-		DQ915164_Bovine_USA_1998--
4								DQ339101_HumanHKU1_HKong_2004-01-		FJ425184_Waterbuck_USA_1994-01-01
4								DQ415896_HumanHKU1_China_2004-12-		FJ425185_Waterbuck_USA_1994-01-01
4								DQ415897_HumanHKU1_China_2004-12-		FJ425186_Waterbuck_USA_1994-01-01
4								DQ415898_HumanHKU1_China_2004-12-		FJ425187_Deer_USA_1994-01-01
4								DQ415899_HumanHKU1_China_2005-01-		FJ425188_Deer_USA_1994-01-01
4								DQ415900_HumanHKU1_China_2005-02-		FJ425189_Deer_USA_1994-01-01
4								DQ415901_HumanHKU1_China_2005-01-		FJ425190_Deer_USA_1994-01-01
4								DQ415902_HumanHKU1_China_2005-02-		FJ938063_Bovine_USA_1996-11-30
4								DQ415903_HumanHKU1_China_2003-04-		FJ938066_Bovine_USA_1996-01-01
4								DQ415904_HumanHKU1_China_2004-01-		KU558922_Buffalo_Bangladesh_2014-10-01
4								DQ415906_HumanHKU1_China_2004-03-		KU558923_Buffalo_Bangladesh_2014-10-01
4								DQ415907_HumanHKU1_China_2004-03-		LC494137_Bovine_Japan_2013-12-
4								DQ415908_HumanHKU1_China_2004-04-		LC494188_Bovine_Japan_2017-12-
4								DQ415909_HumanHKU1_China_2004-05-		MH043952_Bovine_USA_2017-04-
4								DQ415910_HumanHKU1_China_2004-07-		MH043953_Bovine_USA_2017-04-
4								DQ415912_HumanHKU1_China_2004-11-
4								DQ415913_HumanHKU1_China_2004-11-
4								DQ415914_HumanHKU1_China_2004-11-
4								HM034837_HumanHKU1_France_2005-03-04[P]
4								KF430200_HumanHKU1_USA_2010-01-08[P]
4								KF430201_HumanHKU1_USA_2010-01-22[P]
4								KF430202_HumanHKU1_USA_2010-01-03[P]
4								KF686338_HumanHKU1_USA_2005-02-18
4								KF686340_HumanHKU1_USA_2009-11-28[P]
4								KF686341_HumanHKU1_USA_2010-01-16[P]
4								KF686342_HumanHKU1_USA_2009-12-13[P]
4								KF686343_HumanHKU1_USA_2010-01-08[P]
4								KF686344_HumanHKU1_USA_2009-12-28
4								KT779556_HumanHKU1_China_2009-04-23
4								KY674921_HumanHKU1_USA_2016--
4								KY674941_HumanHKU1_USA_2016--[P]
4								KY983584_HumanHKU1_USA_2015--[P]
4								MK167038_HumanHKU1_USA_2017--
5	19~	21228*	32566*	3775*	8707*	14619*	24898*	^LC061274_Equine_Japan_2012--	Unknown (EF446615_Equine_USA_1998-12-)	LC061272_Equine_Japan_2009--	NS	NS	NS	0.00125306	NS	4.84261e-11	NS	NS	0.00150966
5								LC061273_Equine_Japan_2012--
6	23~	5780*	21064	2278*	17277	4190*	14455	^DQ011855_Porcine_Belgium_1972--	Unknown (KF530077_HumanOC43_USA_1987-03-12)	MN514966_Camel_Nigeria_2015-11-12	NS	NS	NS	3.22512e-05	0.00106556	7.67722e-54	NS	NS	0.002862
6								KY419103_Porcine_USA_2015-09-15	Unknown(AY391777_HumanOC43_USA_1967--)
6								KY419104_Porcine_USA_2015-08-15[P]	Unknown(KF530062_HumanOC43_USA_1995-02-13)
6								KY419105_Porcine_USA_2015-08-20[P]
6								KY419106_Porcine_USA_2015-08-15[P]
6								KY419107_Porcine_USA_2015-07-25[P]
6								KY419109_Porcine_USA_2015-08-01[P]
6								KY419110_Porcine_USA_2015-08-12[P]
6								KY419112_Porcine_USA_2015-08-01[P]
6								KY419113_Porcine_USA_2015-07-25[P]
6								KY994645_Porcine_China_2008-08-21
6								MF083115_Porcine_China_2014-03-
7	32~	28573	33553	1348	5899	21575	25823	^KF850449_Murine_USA_1996-12-09	FJ415324_Human_Germany_1988--	Unknown (DQ415911_HumanHKU1_China_2004-11-)	NS	NS	NS	0.000734106	NS	0.0142154	NS	NS	0.0260281
7								JX169866_Murine_USA_1947-08-14[T]	KY967360_HumanOC43_USA_2015--	Unknown(AY884001_HumanHKU1_HKong_2003-03-)
7								JX169867_Murine_USA_1947-08-14[T]	DQ811784_Bovine_UNKWN_1983--	Unknown(DQ415902_HumanHKU1_China_2005-02-)
7								MF416379_Murine_USA_2014-09-[T]	FJ938063_Bovine_USA_1996-11-30
8	33~	32524	33838*	27085	28244*	24856	26005*	^KY370052_Murine_China_2014-05-	KY967359_HumanOC43_USA_2015--	KF430202_HumanHKU1_USA_2010-01-03	0.0287449	NS	NS	3.04569e-06	0.0038604	1.34687e-10	NS	NS	NS
8									KF923893_HumanOC43_China_2010-07-	DQ415904_HumanHKU1_China_2004-01-
8									KF923897_HumanOC43_China_2012-06-	HM034837_HumanHKU1_France_2005-03-04
8									KJ958218_HumanOC43_China_2011-10-03	KF430200_HumanHKU1_USA_2010-01-08
8									KY967356_HumanOC43_USA_2015--	KF430201_HumanHKU1_USA_2010-01-22
8									MF374983_HumanOC43_USA_2016-02-01	KF686338_HumanHKU1_USA_2005-02-18
8									MG977452_HumanOC43_ICoast_2016-12-10	KF686340_HumanHKU1_USA_2009-11-28
8									MH685718_HumanOC43_Uganda_2013--	KF686341_HumanHKU1_USA_2010-01-16
8									MN026164_HumanOC43_Kenya_2018-01-18	KF686342_HumanHKU1_USA_2009-12-13
8									MG977444_Chimp_ICoast_2017-01-04	KF686343_HumanHKU1_USA_2010-01-08
8									MG977445_Chimp_ICoast_2016-12-31	KY983584_HumanHKU1_USA_2015--
8									MG977447_Chimp_ICoast_2016-12-26
8									MG977448_Chimp_ICoast_2016-12-27
8									MG977449_Chimp_ICoast_2016-12-28
9	38~	3482	4388	324	578	3172	3335	^KY370052_Murine_China_2014-05-	JN874560_Rabbit_China_2007--	Unknown (DQ011855_Porcine_Belgium_1972--)	0.00161283	NS	NS	NS	0.0301444	1.55796e-05	NS	NS	0.0215436
9									JN874561_Rabbit_China_2007--	Unknown(AB354579_Bovine_Japan_1976-12-)
9									JN874562_Rabbit_China_2007--	Unknown(KY419103_Porcine_USA_2015-09-15)
9										Unknown(KY419104_Porcine_USA_2015-08-15)
9										Unknown(KY419105_Porcine_USA_2015-08-20)
9										Unknown(KY419106_Porcine_USA_2015-08-15)
9										Unknown(KY419107_Porcine_USA_2015-07-25)
9										Unknown(KY419109_Porcine_USA_2015-08-01)
9										Unknown(KY419110_Porcine_USA_2015-08-12)
9										Unknown(KY419112_Porcine_USA_2015-08-01)
9										Unknown(KY419113_Porcine_USA_2015-07-25)
9										Unknown(KY994645_Porcine_China_2008-08-21)
9										Unknown(MF083115_Porcine_China_2014-03-)
10	41~	32750	33032	4846	5128	25079	25361	^KF923889_HumanOC43_China_2006-03-	KF430202_HumanHKU1_USA_2010-01-03	KY370044_Murine_China_2014-05-	NS	NS	NS	0.0027755	0.00616332	3.42693e-08	NS	NS	NS
10								AY391777_HumanOC43_USA_1967--	KF430200_HumanHKU1_USA_2010-01-08
10								AY903459_HumanOC43_Belgium_2003--	KF686340_HumanHKU1_USA_2009-11-28
10								KF530062_HumanOC43_USA_1995-02-13
10								KF530068_HumanOC43_USA_2000-07-27
10								KF530069_HumanOC43_USA_1998-02-05
10								KF530077_HumanOC43_USA_1987-03-12
10								KF530084_HumanOC43_USA_1995-01-12
10								KF530096_HumanOC43_USA_1991-01-15
10								KF923886_HumanOC43_China_2010-03-
10								KF923888_HumanOC43_China_2010-07-
10								KF923893_HumanOC43_China_2010-07-
10								KF923895_HumanOC43_China_2010-07-
10								KF923897_HumanOC43_China_2012-06-
10								KF923898_HumanOC43_China_2012-03-
10								KJ958218_HumanOC43_China_2011-10-03
10								KP198610_HumanOC43_China_2010-06-[T]
10								KP198611_HumanOC43_China_2010-01-[T]
10								KU131570_HumanOC43_UK_2011-08-20
10								KX344031_HumanOC43_Mexico_2011-02-09
10								KY967356_HumanOC43_USA_2015--
10								KY967359_HumanOC43_USA_2015--
10								KY967360_HumanOC43_USA_2015--[T]
10								MF374983_HumanOC43_USA_2016-02-01
10								MG197714_HumanOC43_China_2015-07-13
10								MG197721_HumanOC43_China_2015-06-13
10								MG197722_HumanOC43_China_2015-12-02
10								MG977452_HumanOC43_ICoast_2016-12-10
10								MH685718_HumanOC43_Uganda_2013--
10								MK303623_HumanOC43_France_2014-02-20[T]
10								MK303625_HumanOC43_France_2015-01-16
10								MN026164_HumanOC43_Kenya_2018-01-18
10								MN306043_HumanOC43_USA_2019--
10								MN310476_HumanOC43_USA_2019--
10								MN310478_HumanOC43_USA_2019--
10								MG977444_Chimp_ICoast_2017-01-04
10								MG977445_Chimp_ICoast_2016-12-31
10								MG977446_Chimp_ICoast_2016-01-01
10								MG977447_Chimp_ICoast_2016-12-26
10								MG977448_Chimp_ICoast_2016-12-27
10								MG977449_Chimp_ICoast_2016-12-28
10								MG977450_Chimp_ICoast_2016-12-30
10								AB354579_Bovine_Japan_1976-12-[T]
10								AF391542_Bovine_USA_1998--[T]
10								DQ811784_Bovine_UNKWN_1983--[T]
10								DQ915164_Bovine_USA_1998--[T]
10								FJ415324_Human_Germany_1988--[T]
10								FJ425184_Waterbuck_USA_1994-01-01[T]
10								FJ425185_Waterbuck_USA_1994-01-01[T]
10								FJ425186_Waterbuck_USA_1994-01-01[T]
10								FJ425187_Deer_USA_1994-01-01[T]
10								FJ425188_Deer_USA_1994-01-01[T]
10								FJ425189_Deer_USA_1994-01-01[T]
10								FJ425190_Deer_USA_1994-01-01[T]
10								FJ938063_Bovine_USA_1996-11-30[T]
10								FJ938066_Bovine_USA_1996-01-01[T]
10								KU558922_Buffalo_Bangladesh_2014-10-01[T]
10								KU558923_Buffalo_Bangladesh_2014-10-01
10								KU886219_Bovine_China_2015-05-30
10								KX432213_Canine_China_2014--[T]
10								LC494126_Bovine_Japan_2016-01-[T]
10								LC494128_Bovine_Japan_2012-05-[T]
10								LC494132_Bovine_Japan_2011-06-[T]
10								LC494133_Bovine_Japan_2011-11-[T]
10								LC494136_Bovine_Japan_2012-01-[T]
10								LC494137_Bovine_Japan_2013-12-[T]
10								LC494140_Bovine_Japan_2015-11-[T]
10								LC494142_Bovine_Japan_2016-12-[T]
10								LC494150_Bovine_Japan_2017-01-[T]
10								LC494156_Bovine_Japan_2014-12-[T]
10								MF593476_Camel_UAE_2015--[T]
10								MG518518_Deer_SKorea_2017-02-24[T]
10								MG757138_Bovine_France_2014--[T]
10								MH043952_Bovine_USA_2017-04-[T]
10								MH043953_Bovine_USA_2017-04-[T]
10								MH810163_Yak_China_2017--[T]
10								MN514962_Camel_Ethiopia_2015-02-21[T]
10								MN514963_Camel_Morocco_2016-03-05[T]
10								MN514967_Camel_Nigeria_2016-01-24
10								DQ011855_Porcine_Belgium_1972--[T]
10								KY419103_Porcine_USA_2015-09-15[T]
10								KY419104_Porcine_USA_2015-08-15[T]
10								KY419105_Porcine_USA_2015-08-20
10								KY419106_Porcine_USA_2015-08-15
10								KY419107_Porcine_USA_2015-07-25[T]
10								KY419109_Porcine_USA_2015-08-01[T]
10								KY419110_Porcine_USA_2015-08-12
10								KY419112_Porcine_USA_2015-08-01
10								KY419113_Porcine_USA_2015-07-25
10								KY994645_Porcine_China_2008-08-21[T]
10								MF083115_Porcine_China_2014-03-
11	42~	2542	5710*	359	2208*	2271	4120*	^DQ011855_Porcine_Belgium_1972--	MF374983_HumanOC43_USA_2016-02-01	Unknown (MG518518_Deer_SKorea_2017-02-24)	NS	NS	NS	0.0057633	0.00855174	NS	NS	NS	0.0411359
11								KY419104_Porcine_USA_2015-08-15[T]
11								KY419105_Porcine_USA_2015-08-20[T]
11								KY419106_Porcine_USA_2015-08-15[T]
11								KY419107_Porcine_USA_2015-07-25[T]
11								KY419109_Porcine_USA_2015-08-01[T]
11								KY419110_Porcine_USA_2015-08-12[T]
11								KY419112_Porcine_USA_2015-08-01[T]
11								KY419113_Porcine_USA_2015-07-25[T]
11								KY994645_Porcine_China_2008-08-21
11								MF083115_Porcine_China_2014-03-
Table Key:
~ = It is possible that this apparent recombination signal could have been caused by an evolutionary
process other than recombination.
* = The actual breakpoint position is undetermined (it was most likely overprinted by a subsequent
recombination event).
^ = The recombinant sequence may have been misidentified (one of the identified parents might be the recombinant)
Minor Parent = Parent contributing the smaller fraction of sequence.
Major Parent = Parent contributing the larger fraction of sequence.
Unknown = Only one parent and a recombinant need be in the alignment for a recombination event to be detectable.
The sequence listed as unknown was used to infer the existance of a missing parental sequence.
NS = No significant P-value was recorded for this recombination event using this method.

## Sheet: iteration_4
			Breakpoint Positions
		In Alignment		In Recombinant Sequence		Relative to AY391777_HumanOC43_USA_1967--							Detection Methods
Recombination Event Number	Number In .RDP File	Begin	End	Begin	End	Begin	End	Recombinant Sequence(s)	Minor Parental Sequence(s)	Major Parental Sequence(s)	RDP	GENECONV	Bootscan	Maxchi	Chimaera	SiSscan	PhylPro	LARD	3Seq
1	6~	33554	33657*	5937	5966*	25711	25723*	^KU131570_HumanOC43_UK_2011-08-20	Unknown (KF294370_Murine_China_2013--)	KP198610_HumanOC43_China_2010-06-	NS	1.1923e-06	1.05315e-06	NS	NS	NS	NS	NS	0.0063407
1								FJ938063_Bovine_USA_1996-11-30	Unknown(KF294371_Murine_China_2013--)
1									Unknown(KP887098_Murine_USA_2014-07-01)
1									Unknown(KY370048_Murine_China_2015-01-)
1									Unknown(KY370049_Murine_China_2015-06-)
1									Unknown(KY370051_Murine_China_2015-05-)
2	10~	24596	24705	22078	22187	18053	18150	AB551247_Murine_Australia_1994--	MH687973_Murine_Vietnam_2014-11-12	JX169867_Murine_USA_1947-08-14	0.000794697	NS	NS	0.00037872	NS	0.00230299	NS	NS	NS
2									KY370047_Murine_China_2014-12-	FJ647218_Murine_USA_2006-01-01
2									MH687969_Murine_Vietnam_2014-11-12	JX169866_Murine_USA_1947-08-14
2									MH687971_Murine_Vietnam_2014-11-12	KF268336_Murine_USA_2012-10-25
2									MH687972_Murine_Vietnam_2014-11-12	KF268339_Murine_USA_2012-10-25
2									MH687974_Murine_Vietnam_2014-11-12
2									MH687976_Murine_Vietnam_2015-02-04
2									MH687977_Murine_Vietnam_2015-02-04
2									MH687978_Murine_Vietnam_2015-02-04
3	17~	21928	22581	17200	17853	15487	16140	^KY370052_Murine_China_2014-05-	KF294371_Murine_China_2013--	Unknown (DQ415911_HumanHKU1_China_2004-11-)	NS	NS	NS	0.000357898	0.0451065	8.01215e-06	NS	NS	NS
3									KF294370_Murine_China_2013--	Unknown(AY884001_HumanHKU1_HKong_2003-03-)
3									KY370049_Murine_China_2015-06-	Unknown(DQ415902_HumanHKU1_China_2005-02-)
3									KY370051_Murine_China_2015-05-	Unknown(KF686338_HumanHKU1_USA_2005-02-18)
3										Unknown(KY674921_HumanHKU1_USA_2016--)
3										Unknown(MK167038_HumanHKU1_USA_2017--)
4	21~	32468*	33028	14928*	15467	24981*	25247	^KY370048_Murine_China_2015-01-	Unknown (MH687970_Murine_Vietnam_2014-11-12)	KY370051_Murine_China_2015-05-	0.0071124	NS	NS	0.0245477	NS	6.04447e-12	NS	NS	0.00918902
4								KY370043_Murine_China_2013-07-		KF294370_Murine_China_2013--
4										KF294371_Murine_China_2013--
5	24~	787	33398	536	16435	539	25567	^KY370051_Murine_China_2015-05-	MH685718_HumanOC43_Uganda_2013--	MF416379_Murine_USA_2014-09-	NS	NS	NS	0.000218598	0.0357721	3.30561e-21	NS	NS	NS
5								KF294370_Murine_China_2013--	MG977452_HumanOC43_ICoast_2016-12-10
5								KF294371_Murine_China_2013--	MG977444_Chimp_ICoast_2017-01-04
5								KF294372_Murine_China_2011--	MF593476_Camel_UAE_2015--
5								KY370043_Murine_China_2013-07-
5								KY370049_Murine_China_2015-06-
Table Key:
~ = It is possible that this apparent recombination signal could have been caused by an evolutionary
process other than recombination.
* = The actual breakpoint position is undetermined (it was most likely overprinted by a subsequent
recombination event).
^ = The recombinant sequence may have been misidentified (one of the identified parents might be the recombinant)
Minor Parent = Parent contributing the smaller fraction of sequence.
Major Parent = Parent contributing the larger fraction of sequence.
Unknown = Only one parent and a recombinant need be in the alignment for a recombination event to be detectable.
The sequence listed as unknown was used to infer the existance of a missing parental sequence.
NS = No significant P-value was recorded for this recombination event using this method.
