# Supplementary material for: Origins and Evolution of Seasonal Human Coronaviruses
Source: Viruses. 2022 Jul 15;14(7):1551. doi: 10.3390/v14071551 (PMC9320361; doi:10.3390/v14071551)
Supplement: Supplementary file 1 [file viruses-14-01551-s001.zip › Supplementary File 3/RDP_WGS_alpha.xlsx]

## Sheet: iteration_1
			Breakpoint Positions
		In Alignment		In Recombinant Sequence		Relative to JQ900258_HumanNL63_USA_2005-01-26							Detection Methods
Recombination Event Number	Number In .RDP File	Begin	End	Begin	End	Begin	End	Recombinant Sequence(s)	Minor Parental Sequence(s)	Major Parental Sequence(s)	RDP	GENECONV	Bootscan	Maxchi	Chimaera	SiSscan	PhylPro	LARD	3Seq
1	1	22120*	27755	20579*	24513	20262*	24143	^MH687945_Bat_Vietnam_2014-09-16	MH687939_Bat_Vietnam_2014-06-17	MH687943_Bat_Vietnam_2014-06-10	NS	1.36986e-302	NS	1.28819e-91	3.61901e-80	1.10905e-108	NS	NS	7.26144e-10
1								DQ648858_Bat_China_2005--	MH687935_Bat_Vietnam_2014-06-17	MH687937_Bat_Vietnam_2014-06-17
1								MH687934_Bat_Vietnam_2014-06-11	MH687936_Bat_Vietnam_2014-06-17	MH687942_Bat_Vietnam_2014-06-17
1								MH687938_Bat_Vietnam_2014-06-17	MH687940_Bat_Vietnam_2014-06-10	MH687944_Bat_Vietnam_2014-06-10
1								MH687941_Bat_Vietnam_2014-06-17	MH687949_Bat_Vietnam_2014-06-10
1								MH687946_Bat_Vietnam_2014-06-10	MH687950_Bat_Vietnam_2014-06-10
1								MH687948_Bat_Vietnam_2014-06-11	MH687951_Bat_Vietnam_2014-06-11
1									MH687952_Bat_Vietnam_2014-06-10
2	2	167*	21495	8*	20262	1*	19637	^KJ473800_Bat_China_2013--	KJ473798_Bat_China_2013--	KJ473797_Bat_China_2012--	1.51954e-232	2.77453e-289	3.76309e-271	7.23198e-65	3.1544e-17	1.0654e-150	NS	NS	1.55602e-10
2									KJ473799_Bat_China_2012--
3	3	24220	30522	21813	26539	21100	25787	^KJ473798_Bat_China_2013--	Unknown (KJ473797_Bat_China_2012--)	KJ473799_Bat_China_2012--	4.56347e-281	6.06133e-284	1.81042e-235	4.93331e-65	4.82402e-74	3.26271e-65	NS	NS	5.18674e-10
3										KJ473800_Bat_China_2013--
4	4	27764*	29806	24529*	25596	24152*	25228	^MH687942_Bat_Vietnam_2014-06-17	Unknown (MH687939_Bat_Vietnam_2014-06-17)	MH687944_Bat_Vietnam_2014-06-10	1.34447e-138	1.4953e-102	NS	9.11188e-20	1.90132e-21	1.46861e-21	NS	NS	9.33613e-10
4									Unknown(MH687935_Bat_Vietnam_2014-06-17)
4									Unknown(MH687936_Bat_Vietnam_2014-06-17)
4									Unknown(MH687940_Bat_Vietnam_2014-06-10)
4									Unknown(MH687949_Bat_Vietnam_2014-06-10)
4									Unknown(MH687950_Bat_Vietnam_2014-06-10)
4									Unknown(MH687951_Bat_Vietnam_2014-06-11)
4									Unknown(MH687952_Bat_Vietnam_2014-06-10)
5	5	30938	32636	26483	27638	26117	27108	^MH687942_Bat_Vietnam_2014-06-17	Unknown (MH687939_Bat_Vietnam_2014-06-17)	MH687937_Bat_Vietnam_2014-06-17	1.65099e-143	1.08559e-46	NS	5.38681e-21	1.46661e-05	2.51015e-32	NS	NS	9.33613e-10
5								MH687944_Bat_Vietnam_2014-06-10[P]	Unknown(MH687935_Bat_Vietnam_2014-06-17)	MH687934_Bat_Vietnam_2014-06-11
5									Unknown(MH687936_Bat_Vietnam_2014-06-17)	MH687941_Bat_Vietnam_2014-06-17
5									Unknown(MH687940_Bat_Vietnam_2014-06-10)	MH687943_Bat_Vietnam_2014-06-10
5									Unknown(MH687949_Bat_Vietnam_2014-06-10)	MH687946_Bat_Vietnam_2014-06-10
5									Unknown(MH687950_Bat_Vietnam_2014-06-10)
6	6	32637*	34428*	27580*	28283*	27108*	27368*	MH687951_Bat_Vietnam_2014-06-11	MH687944_Bat_Vietnam_2014-06-10	MH687940_Bat_Vietnam_2014-06-10	2.70197e-100	3.24861e-63	NS	1.85328e-14	5.26118e-13	7.67169e-07	NS	NS	9.33613e-10
6									MH687942_Bat_Vietnam_2014-06-17	MH687935_Bat_Vietnam_2014-06-17
6										MH687936_Bat_Vietnam_2014-06-17
6										MH687939_Bat_Vietnam_2014-06-17
6										MH687949_Bat_Vietnam_2014-06-10
6										MH687950_Bat_Vietnam_2014-06-10
7	7	1110	22064*	867	20462*	728	20206*	^MH687947_Bat_Vietnam_2014-06-17	MH687935_Bat_Vietnam_2014-06-17	MH687939_Bat_Vietnam_2014-06-17	NS	1.32841e-31	1.3465e-10	3.91958e-24	NS	1.00219e-50	NS	NS	2.53678e-98
7										MH687936_Bat_Vietnam_2014-06-17
8	8	9357	17910	7857	16337	7556	16074	MH687935_Bat_Vietnam_2014-06-17	MH687951_Bat_Vietnam_2014-06-11	MH687939_Bat_Vietnam_2014-06-17	2.35919e-88	1.28779e-88	5.63199e-24	9.89878e-31	1.30944e-29	1.50443e-43	NS	NS	5.18674e-11
8								MH687947_Bat_Vietnam_2014-06-17	MH687940_Bat_Vietnam_2014-06-10	MH687936_Bat_Vietnam_2014-06-17
8								MH687949_Bat_Vietnam_2014-06-10
9	9	18605*	32388	17032*	27423	16769*	27089	^MH687949_Bat_Vietnam_2014-06-10	Unknown (MH687951_Bat_Vietnam_2014-06-11)	MH687940_Bat_Vietnam_2014-06-10	1.02558e-42	7.15137e-30	NS	1.4994e-19	9.06546e-20	4.58078e-67	NS	NS	4.32228e-89
9								MH687935_Bat_Vietnam_2014-06-17
10	10	32292	34223*	27952	28733*	27049	27368*	^KJ473800_Bat_China_2013--	Unknown (KJ473798_Bat_China_2013--)	KJ473799_Bat_China_2012--	2.75978e-64	5.67524e-70	2.77536e-23	3.97127e-28	NS	8.22097e-50	NS	NS	NS
11	11	20375	27658*	18875	24423*	18530	24046*	^MH687942_Bat_Vietnam_2014-06-17	MH687937_Bat_Vietnam_2014-06-17	Unknown (MH687943_Bat_Vietnam_2014-06-10)	1.62835e-68	6.3949e-57	0.00095911	4.3263e-05	2.03214e-25	3.70554e-42	NS	NS	5.18674e-11
12	12	27756*	30918*	24521*	26468*	24144*	26102*	MH687942_Bat_Vietnam_2014-06-17	Unknown (DQ648858_Bat_China_2005--)	MH687941_Bat_Vietnam_2014-06-17	2.18643e-69	3.42175e-67	1.38703e-65	6.77163e-21	8.84528e-18	2.07689e-26	NS	NS	5.18674e-11
12								MH687944_Bat_Vietnam_2014-06-10		MH687937_Bat_Vietnam_2014-06-17
12										MH687943_Bat_Vietnam_2014-06-10
12										MH687946_Bat_Vietnam_2014-06-10
12										MH687948_Bat_Vietnam_2014-06-11
13	13	21189	25938	19519	22717	19331	22461	^MH687952_Bat_Vietnam_2014-06-10	MH687951_Bat_Vietnam_2014-06-11	MH687939_Bat_Vietnam_2014-06-17	2.20567e-57	5.12482e-41	NS	7.44715e-26	9.84394e-26	2.23694e-54	NS	NS	1.03735e-10
13									MH687940_Bat_Vietnam_2014-06-10	MH687936_Bat_Vietnam_2014-06-17
14	14	24461	24958	21639	22071	21286	21695	MF577027_Porcine_Russia_2008--	Unknown (MH687944_Bat_Vietnam_2014-06-10)	KT021233_Porcine_China_2014-11-11	2.14279e-47	NS	7.03718e-07	NS	NS	NS	NS	NS	1.03735e-09
14									Unknown(MH687937_Bat_Vietnam_2014-06-17)	JN547228_Porcine_China_1986--
14									Unknown(MH687943_Bat_Vietnam_2014-06-10)	JQ023161_Porcine_SKorea_2009--
14										JX524137_Porcine_China_2011-04-10
14										KM609210_Porcine_China_2014-01-
14										KR061458_Porcine_Italy_2009-01-14
14										KR095279_Porcine_China_2015-01-27
14										KR610994_Porcine_Thailand_2014-07-15
14										KT323979_Porcine_China_1998--
14										KT941120_Porcine_Vietnam_2014-10-15
14										KU836638_Porcine_UK_2000-10-
14										KX580953_Porcine_China_2013--
14										KX812524_Porcine_China_2016-08-01
14										KY019624_Porcine_Slovenia_2015-11-03
14										KY649107_Porcine_China_2016-05-01
14										KY928065_Porcine_China_2016-03-
14										LT897799_Porcine_Germany_1978--
14										LT905450_Porcine_Belgium_1977--
14										LT906581_Porcine_Belgium_1978--
14										LT906582_Porcine_UK_1987--
14										LT906620_Porcine_Belgium_1980--
14										MF737355_Porcine_SKorea_2001-07-
14										MF807951_Porcine_China_2017-02-19
14										MF807952_Porcine_China_2017-02-17
14										MG546689_Porcine_China_2016-09-
14										MH052684_Porcine_SKorea_2017-12-
14										MH052688_Porcine_SKorea_2017-05-
14										MH061342_Porcine_China_2018-02-06
14										MH061343_Porcine_China_2018-01-29
15	15	612	22035	422	20498	245	20177	^MF577027_Porcine_Russia_2008--	KR061458_Porcine_Italy_2009-01-14	Unknown (KU836638_Porcine_UK_2000-10-)	2.97935e-48	NS	0.0487379	1.24971e-46	6.31356e-22	NS	NS	NS	5.18674e-11
15									JN547228_Porcine_China_1986--
15									JQ023161_Porcine_SKorea_2009--
15									JX524137_Porcine_China_2011-04-10
15									KR610994_Porcine_Thailand_2014-07-15
15									KT021233_Porcine_China_2014-11-11
15									KT323979_Porcine_China_1998--
15									KT941120_Porcine_Vietnam_2014-10-15
15									KX580953_Porcine_China_2013--
15									KY019624_Porcine_Slovenia_2015-11-03
15									KY649107_Porcine_China_2016-05-01
15									KY928065_Porcine_China_2016-03-
15									MF737355_Porcine_SKorea_2001-07-
15									MF807951_Porcine_China_2017-02-19
15									MF807952_Porcine_China_2017-02-17
15									MH052684_Porcine_SKorea_2017-12-
15									MH052688_Porcine_SKorea_2017-05-
15									MH061342_Porcine_China_2018-02-06
16	16	27637	32718*	24402	27804*	24025	27123*	MF577027_Porcine_Russia_2008--	JQ023161_Porcine_SKorea_2009--	MH687952_Bat_Vietnam_2014-06-10	2.81706e-49	3.87291e-53	8.22429e-33	5.42258e-08	2.97655e-09	7.98425e-82	NS	NS	NS
16									JN547228_Porcine_China_1986--	MH687936_Bat_Vietnam_2014-06-17
16									JX524137_Porcine_China_2011-04-10	MH687939_Bat_Vietnam_2014-06-17
16									KM609210_Porcine_China_2014-01-	MH687940_Bat_Vietnam_2014-06-10
16									KR061458_Porcine_Italy_2009-01-14	MH687950_Bat_Vietnam_2014-06-10
16									KR095279_Porcine_China_2015-01-27	MH687951_Bat_Vietnam_2014-06-11
16									KR610994_Porcine_Thailand_2014-07-15
16									KT021233_Porcine_China_2014-11-11
16									KT323979_Porcine_China_1998--
16									KT941120_Porcine_Vietnam_2014-10-15
16									KU836638_Porcine_UK_2000-10-
16									KX580953_Porcine_China_2013--
16									KX812524_Porcine_China_2016-08-01
16									KY019624_Porcine_Slovenia_2015-11-03
16									KY649107_Porcine_China_2016-05-01
16									KY928065_Porcine_China_2016-03-
16									LT897799_Porcine_Germany_1978--
16									LT905450_Porcine_Belgium_1977--
16									LT906581_Porcine_Belgium_1978--
16									LT906582_Porcine_UK_1987--
16									LT906620_Porcine_Belgium_1980--
16									MF737355_Porcine_SKorea_2001-07-
16									MF807951_Porcine_China_2017-02-19
16									MF807952_Porcine_China_2017-02-17
16									MG546689_Porcine_China_2016-09-
16									MH052684_Porcine_SKorea_2017-12-
16									MH052688_Porcine_SKorea_2017-05-
16									MH061342_Porcine_China_2018-02-06
16									MH061343_Porcine_China_2018-01-29
17	17	3258	21870	2906	20325	2776	20012	^MH687943_Bat_Vietnam_2014-06-10	MH687944_Bat_Vietnam_2014-06-10	Unknown (MH687946_Bat_Vietnam_2014-06-10)	3.0461e-27	2.04078e-28	0.00287352	2.85829e-21	1.80037e-05	3.35496e-24	NS	NS	5.42793e-45
18	18	5438	22008*	4372	20463*	4110	20150*	^MH687944_Bat_Vietnam_2014-06-10	MH687938_Bat_Vietnam_2014-06-17	MH687946_Bat_Vietnam_2014-06-10	1.13779e-15	2.49391e-23	0.00757831	6.90423e-19	0.00183615	1.46946e-24	NS	NS	1.70466e-42
18									MH687937_Bat_Vietnam_2014-06-17
19	19	22106*	29710	20488*	25416	20248*	25132	^MH687946_Bat_Vietnam_2014-06-10	MH687939_Bat_Vietnam_2014-06-17	MH687937_Bat_Vietnam_2014-06-17	2.17605e-40	1.56415e-08	NS	2.89473e-06	2.12759e-05	NS	NS	NS	7.26144e-10
19								DQ648858_Bat_China_2005--	MH687936_Bat_Vietnam_2014-06-17
19								MH687934_Bat_Vietnam_2014-06-11[P]	MH687950_Bat_Vietnam_2014-06-10
19								MH687941_Bat_Vietnam_2014-06-17	MH687951_Bat_Vietnam_2014-06-11
19								MH687945_Bat_Vietnam_2014-09-16
19								MH687948_Bat_Vietnam_2014-06-11
20	20	23293	23658*	21209	21366*	20489	20665*	KJ473798_Bat_China_2013--	EU420137_Bat_HKong_2006-03-	KJ473799_Bat_China_2012--	6.0887e-37	6.489e-09	5.76477e-41	NS	0.0294195	NS	NS	NS	9.85481e-10
20									KJ473795_Bat_China_2011--	KJ473800_Bat_China_2013--
21	21	10186	24952	8569	21857	8382	21695	DQ445911_HumanNL63_Netherlands_2004-01-08	JQ765565_HumanNL63_USA_2009-02-13	KF530114_HumanNL63_USA_1989-01-03	1.06721e-11	1.4027e-17	NS	1.24002e-16	4.22656e-14	5.79104e-21	NS	NS	1.61932e-34
21									JQ765563_HumanNL63_USA_2009-03-16	KF530105_HumanNL63_USA_2001-02-23
21									JQ765564_HumanNL63_USA_2009-03-01	KF530107_HumanNL63_USA_1991-01-24
21									JQ765570_HumanNL63_USA_2005-01-19	KF530108_HumanNL63_USA_1989-01-05
21									JQ900256_HumanNL63_USA_2009-03-03	KF530110_HumanNL63_USA_1983-08-16
21										KY554971_HumanNL63_USA_2016--
22	22	7762	25680	6132	22339	5991	22223	^KY983586_HumanNL63_USA_2015--	Unknown (MG428702_HumanNL63_Kenya_2010-05-11)	JQ765567_HumanNL63_USA_2009-03-12	4.28208e-16	4.83538e-25	NS	4.49547e-18	1.42958e-05	NS	NS	NS	1.86131e-30
22									Unknown(KT266906_HumanNL63_Haiti_2015-01-16)
22									Unknown(MG428703_HumanNL63_Kenya_2010-06-01)
22									Unknown(MG428704_HumanNL63_Kenya_2010-05-20)
22									Unknown(MG428706_HumanNL63_Kenya_2010-05-24)
22									Unknown(MG428707_HumanNL63_Kenya_2010-05-20)
23	24	26144	30803	23599	26989	22636	25993	^KT253272_Bat_Ghana_2010--	Unknown (KY073748_Bat_Kenya_2010-06-)	KT253269_Bat_Ghana_2011--	4.45013e-76	NS	3.37368e-51	8.60677e-31	1.31349e-35	7.25151e-25	NS	NS	1.55602e-10
23										JX503060_Human229E_Netherlands_2010--
23										JX503061_Human229E_Italy_2009--
23										KF514429_Human229E_USA_1989-02-07
23										KF514430_Human229E_USA_1993-03-18
23										KF514431_Human229E_USA_1995-03-23
23										KF514432_Human229E_USA_1993-02-22
23										KF514433_Human229E_USA_1993-03-11
23										KU291448_Human229E_Germany_2015--
23										KY369908_Human229E_USA_2016--
23										KY369909_Human229E_USA_2016--
23										KY369910_Human229E_USA_2016--
23										KY369911_Human229E_USA_2016--
23										KY369912_Human229E_USA_2016--
23										KY369913_Human229E_USA_2016--
23										KY369914_Human229E_USA_2016--
23										KY621348_Human229E_USA_2016--
23										KY674914_Human229E_USA_2016--
23										KY674919_Human229E_USA_2016--
23										KY684760_Human229E_USA_2016--
23										KY967357_Human229E_USA_2015--
23										KY983587_Human229E_USA_2015--
23										KY996417_Human229E_USA_2016-11-23
23										MF542265_Human229E_Haiti_2016-03-
23										JQ410000_Alpaca_USA_2008--
23										KT253324_Camel_SArabia_2014--
23										KT253325_Camel_SArabia_2014--
23										KT253326_Camel_SArabia_2014--
23										KT253327_Camel_SArabia_2014--
23										KT253328_Camel_SArabia_2014--
23										KT368892_Camel_SArabia_2014-06-
23										KT368893_Camel_SArabia_2014-06-
23										KT368894_Camel_SArabia_2014-06-
23										KT368895_Camel_SArabia_2014-10-
23										KT368896_Camel_SArabia_2014-10-
23										KT368897_Camel_SArabia_2014-10-
23										KT368898_Camel_SArabia_2014-11-
23										KT368899_Camel_SArabia_2014-11-
23										KT368900_Camel_SArabia_2014-11-
23										KT368901_Camel_SArabia_2014-11-
23										KT368902_Camel_SArabia_2014-12-
23										KT368903_Camel_SArabia_2014-12-
23										KT368904_Camel_SArabia_2014-12-
23										KT368905_Camel_SArabia_2014-12-
23										KT368906_Camel_SArabia_2014-12-
23										KT368908_Camel_SArabia_2015-03-
23										KT368909_Camel_SArabia_2015-01-
23										KT368910_Camel_SArabia_2015-01-
23										KT368911_Camel_SArabia_2015-01-
23										KT368912_Camel_SArabia_2015-01-
23										KT368913_Camel_SArabia_2015-04-
23										KT368914_Camel_SArabia_2015-04-
23										KT368915_Camel_SArabia_2015-03-
23										KT368916_Camel_SArabia_2015-03-
23										KU291449_Camel_Kenya_2015--
23										MF593473_Camel_UAE_2015--
24	25	5122	10567	4105	9064	3859	8763	^KT253269_Bat_Ghana_2011--	Unknown (KT253272_Bat_Ghana_2010--)	JQ410000_Alpaca_USA_2008--	1.19781e-73	NS	2.71787e-22	6.60797e-24	1.7349e-29	1.70341e-51	NS	NS	5.18674e-11
24								KT253270_Bat_Ghana_2010--[P]		KT253324_Camel_SArabia_2014--
24										KT253325_Camel_SArabia_2014--
24										KT253326_Camel_SArabia_2014--
25	26	18288	21556	16718	19975	16452	19698	^KT253272_Bat_Ghana_2010--	KT253269_Bat_Ghana_2011--	Unknown (KY674914_Human229E_USA_2016--)	2.26957e-51	1.15061e-58	NS	1.43428e-22	3.72625e-22	1.13464e-33	NS	NS	1.55602e-10
25										Unknown(JX503060_Human229E_Netherlands_2010--)
25										Unknown(JX503061_Human229E_Italy_2009--)
25										Unknown(KF514429_Human229E_USA_1989-02-07)
25										Unknown(KF514430_Human229E_USA_1993-03-18)
25										Unknown(KF514431_Human229E_USA_1995-03-23)
25										Unknown(KF514432_Human229E_USA_1993-02-22)
25										Unknown(KF514433_Human229E_USA_1993-03-11)
25										Unknown(KU291448_Human229E_Germany_2015--)
25										Unknown(KY369908_Human229E_USA_2016--)
25										Unknown(KY369909_Human229E_USA_2016--)
25										Unknown(KY369910_Human229E_USA_2016--)
25										Unknown(KY369911_Human229E_USA_2016--)
25										Unknown(KY369912_Human229E_USA_2016--)
25										Unknown(KY369913_Human229E_USA_2016--)
25										Unknown(KY369914_Human229E_USA_2016--)
25										Unknown(KY621348_Human229E_USA_2016--)
25										Unknown(KY674919_Human229E_USA_2016--)
25										Unknown(KY684760_Human229E_USA_2016--)
25										Unknown(KY967357_Human229E_USA_2015--)
25										Unknown(KY983587_Human229E_USA_2015--)
25										Unknown(KY996417_Human229E_USA_2016-11-23)
25										Unknown(MF542265_Human229E_Haiti_2016-03-)
26	27	24076	26143	21917	23598	20956	22635	KT253272_Bat_Ghana_2010--	Unknown (KT253270_Bat_Ghana_2010--)	KF514430_Human229E_USA_1993-03-18	2.70421e-11	4.0201e-46	NS	NS	2.63792e-15	9.77688e-44	NS	NS	NS
26									Unknown(KT253269_Bat_Ghana_2011--)	JX503060_Human229E_Netherlands_2010--
26										JX503061_Human229E_Italy_2009--
26										KF514429_Human229E_USA_1989-02-07
26										KF514431_Human229E_USA_1995-03-23
26										KF514432_Human229E_USA_1993-02-22
26										KF514433_Human229E_USA_1993-03-11
26										KU291448_Human229E_Germany_2015--
26										KY369908_Human229E_USA_2016--
26										KY369909_Human229E_USA_2016--
26										KY369910_Human229E_USA_2016--
26										KY369911_Human229E_USA_2016--
26										KY369912_Human229E_USA_2016--
26										KY369913_Human229E_USA_2016--
26										KY369914_Human229E_USA_2016--
26										KY621348_Human229E_USA_2016--
26										KY674914_Human229E_USA_2016--
26										KY674919_Human229E_USA_2016--
26										KY684760_Human229E_USA_2016--
26										KY967357_Human229E_USA_2015--
26										KY983587_Human229E_USA_2015--
26										KY996417_Human229E_USA_2016-11-23
26										MF542265_Human229E_Haiti_2016-03-
27	28~	41*	262	41*	206	1*	1	MG428702_HumanNL63_Kenya_2010-05-11	Unknown (KT253269_Bat_Ghana_2011--)	MG428705_HumanNL63_Kenya_2010-05-21	4.71593e-43	2.04861e-44	3.96247e-33	0.000135864	NS	NS	NS	NS	1.34855e-09
27									Unknown(JX503060_Human229E_Netherlands_2010--)	MG428704_HumanNL63_Kenya_2010-05-20
27									Unknown(KY369914_Human229E_USA_2016--)
27									Unknown(KY684760_Human229E_USA_2016--)
27									Unknown(KY983587_Human229E_USA_2015--)
27									Unknown(KY996417_Human229E_USA_2016-11-23)
27									Unknown(MF542265_Human229E_Haiti_2016-03-)
27									Unknown(JQ410000_Alpaca_USA_2008--)
27									Unknown(KT253270_Bat_Ghana_2010--)
27									Unknown(KT253271_Bat_Ghana_2011--)
27									Unknown(KT253272_Bat_Ghana_2010--)
27									Unknown(KT253324_Camel_SArabia_2014--)
27									Unknown(KT368892_Camel_SArabia_2014-06-)
27									Unknown(KT368893_Camel_SArabia_2014-06-)
27									Unknown(KT368894_Camel_SArabia_2014-06-)
27									Unknown(KT368895_Camel_SArabia_2014-10-)
27									Unknown(KT368896_Camel_SArabia_2014-10-)
27									Unknown(KT368897_Camel_SArabia_2014-10-)
27									Unknown(KT368898_Camel_SArabia_2014-11-)
27									Unknown(KT368899_Camel_SArabia_2014-11-)
27									Unknown(KT368900_Camel_SArabia_2014-11-)
27									Unknown(KT368901_Camel_SArabia_2014-11-)
27									Unknown(KT368902_Camel_SArabia_2014-12-)
27									Unknown(KT368903_Camel_SArabia_2014-12-)
27									Unknown(KT368904_Camel_SArabia_2014-12-)
27									Unknown(KT368905_Camel_SArabia_2014-12-)
27									Unknown(KT368906_Camel_SArabia_2014-12-)
27									Unknown(KT368908_Camel_SArabia_2015-03-)
27									Unknown(KT368909_Camel_SArabia_2015-01-)
27									Unknown(KT368910_Camel_SArabia_2015-01-)
27									Unknown(KT368911_Camel_SArabia_2015-01-)
27									Unknown(KT368912_Camel_SArabia_2015-01-)
27									Unknown(KT368913_Camel_SArabia_2015-04-)
27									Unknown(KT368914_Camel_SArabia_2015-04-)
27									Unknown(KT368915_Camel_SArabia_2015-03-)
27									Unknown(KT368916_Camel_SArabia_2015-03-)
27									Unknown(MF593473_Camel_UAE_2015--)
28	29	11570	13064	10053	11532	9763	11242	KT253270_Bat_Ghana_2010--	Unknown (JX503061_Human229E_Italy_2009--)	KT253269_Bat_Ghana_2011--	2.24804e-44	NS	NS	8.64601e-08	8.99274e-07	4.50404e-17	NS	NS	0.044461
28									Unknown(JX503060_Human229E_Netherlands_2010--)
28									Unknown(KF514430_Human229E_USA_1993-03-18)
28									Unknown(KF514432_Human229E_USA_1993-02-22)
28									Unknown(KF514433_Human229E_USA_1993-03-11)
28									Unknown(KU291448_Human229E_Germany_2015--)
28									Unknown(KY369908_Human229E_USA_2016--)
28									Unknown(KY369909_Human229E_USA_2016--)
28									Unknown(KY369910_Human229E_USA_2016--)
28									Unknown(KY369911_Human229E_USA_2016--)
28									Unknown(KY369912_Human229E_USA_2016--)
28									Unknown(KY369913_Human229E_USA_2016--)
28									Unknown(KY369914_Human229E_USA_2016--)
28									Unknown(KY621348_Human229E_USA_2016--)
28									Unknown(KY674914_Human229E_USA_2016--)
28									Unknown(KY674919_Human229E_USA_2016--)
28									Unknown(KY684760_Human229E_USA_2016--)
28									Unknown(KY967357_Human229E_USA_2015--)
28									Unknown(KY983587_Human229E_USA_2015--)
28									Unknown(KY996417_Human229E_USA_2016-11-23)
28									Unknown(MF542265_Human229E_Haiti_2016-03-)
29	30	22082	25856	20510	22710	20224	22393	KT253270_Bat_Ghana_2010--	Unknown (KF514429_Human229E_USA_1989-02-07)	KT368916_Camel_SArabia_2015-03-	1.47423e-35	6.48924e-33	NS	1.66456e-14	1.09327e-13	2.25367e-30	NS	NS	7.62451e-09
29									Unknown(JX503060_Human229E_Netherlands_2010--)	JQ410000_Alpaca_USA_2008--
29									Unknown(JX503061_Human229E_Italy_2009--)	KT253325_Camel_SArabia_2014--
29									Unknown(KF514430_Human229E_USA_1993-03-18)	KT253327_Camel_SArabia_2014--
29									Unknown(KF514431_Human229E_USA_1995-03-23)	KT368892_Camel_SArabia_2014-06-
29									Unknown(KF514432_Human229E_USA_1993-02-22)	KT368898_Camel_SArabia_2014-11-
29									Unknown(KF514433_Human229E_USA_1993-03-11)	KT368900_Camel_SArabia_2014-11-
29									Unknown(KU291448_Human229E_Germany_2015--)	KT368908_Camel_SArabia_2015-03-
29									Unknown(KY369908_Human229E_USA_2016--)	KT368912_Camel_SArabia_2015-01-
29									Unknown(KY369911_Human229E_USA_2016--)	KT368915_Camel_SArabia_2015-03-
29									Unknown(KY369912_Human229E_USA_2016--)	KU291449_Camel_Kenya_2015--
29									Unknown(KY369913_Human229E_USA_2016--)	MF593473_Camel_UAE_2015--
29									Unknown(KY369914_Human229E_USA_2016--)
29									Unknown(KY674914_Human229E_USA_2016--)
29									Unknown(KY674919_Human229E_USA_2016--)
29									Unknown(KY684760_Human229E_USA_2016--)
29									Unknown(KY967357_Human229E_USA_2015--)
29									Unknown(KY983587_Human229E_USA_2015--)
29									Unknown(KY996417_Human229E_USA_2016-11-23)
29									Unknown(MF542265_Human229E_Haiti_2016-03-)
30	31	25864	26152	22744	22987	22401	22644	JQ989271_Bat_China_2005-10-	Unknown (KT253270_Bat_Ghana_2010--)	JQ989272_Bat_HKong_2010-08-	2.93336e-36	NS	1.73616e-29	1.41916e-05	1.37838e-07	NS	NS	NS	NS
30								JQ989270_Bat_China_2005-10-	Unknown(JX503060_Human229E_Netherlands_2010--)	JQ989266_Bat_HKong_2006-12-
30									Unknown(JX503061_Human229E_Italy_2009--)	JQ989267_Bat_HKong_2006-12-
30									Unknown(KF514429_Human229E_USA_1989-02-07)	JQ989268_Bat_HKong_2006-10-
30									Unknown(KF514430_Human229E_USA_1993-03-18)	JQ989269_Bat_HKong_2005-12-
30									Unknown(KF514431_Human229E_USA_1995-03-23)	JQ989273_Bat_HKong_2010-08-
30									Unknown(KF514432_Human229E_USA_1993-02-22)
30									Unknown(KF514433_Human229E_USA_1993-03-11)
30									Unknown(KU291448_Human229E_Germany_2015--)
30									Unknown(KY369908_Human229E_USA_2016--)
30									Unknown(KY369909_Human229E_USA_2016--)
30									Unknown(KY369910_Human229E_USA_2016--)
30									Unknown(KY369911_Human229E_USA_2016--)
30									Unknown(KY369912_Human229E_USA_2016--)
30									Unknown(KY369913_Human229E_USA_2016--)
30									Unknown(KY369914_Human229E_USA_2016--)
30									Unknown(KY621348_Human229E_USA_2016--)
30									Unknown(KY674914_Human229E_USA_2016--)
30									Unknown(KY674919_Human229E_USA_2016--)
30									Unknown(KY684760_Human229E_USA_2016--)
30									Unknown(KY967357_Human229E_USA_2015--)
30									Unknown(KY983587_Human229E_USA_2015--)
30									Unknown(KY996417_Human229E_USA_2016-11-23)
30									Unknown(MF542265_Human229E_Haiti_2016-03-)
30									Unknown(JQ410000_Alpaca_USA_2008--)
30									Unknown(KT253269_Bat_Ghana_2011--)
30									Unknown(KT253324_Camel_SArabia_2014--)
30									Unknown(KT253325_Camel_SArabia_2014--)
30									Unknown(KT253326_Camel_SArabia_2014--)
30									Unknown(KT253327_Camel_SArabia_2014--)
30									Unknown(KT253328_Camel_SArabia_2014--)
30									Unknown(KT368892_Camel_SArabia_2014-06-)
30									Unknown(KT368893_Camel_SArabia_2014-06-)
30									Unknown(KT368894_Camel_SArabia_2014-06-)
30									Unknown(KT368895_Camel_SArabia_2014-10-)
30									Unknown(KT368896_Camel_SArabia_2014-10-)
30									Unknown(KT368897_Camel_SArabia_2014-10-)
30									Unknown(KT368898_Camel_SArabia_2014-11-)
30									Unknown(KT368899_Camel_SArabia_2014-11-)
30									Unknown(KT368900_Camel_SArabia_2014-11-)
30									Unknown(KT368901_Camel_SArabia_2014-11-)
30									Unknown(KT368902_Camel_SArabia_2014-12-)
30									Unknown(KT368903_Camel_SArabia_2014-12-)
30									Unknown(KT368904_Camel_SArabia_2014-12-)
30									Unknown(KT368905_Camel_SArabia_2014-12-)
30									Unknown(KT368906_Camel_SArabia_2014-12-)
30									Unknown(KT368908_Camel_SArabia_2015-03-)
30									Unknown(KT368909_Camel_SArabia_2015-01-)
30									Unknown(KT368910_Camel_SArabia_2015-01-)
30									Unknown(KT368911_Camel_SArabia_2015-01-)
30									Unknown(KT368912_Camel_SArabia_2015-01-)
30									Unknown(KT368913_Camel_SArabia_2015-04-)
30									Unknown(KT368914_Camel_SArabia_2015-04-)
30									Unknown(KT368915_Camel_SArabia_2015-03-)
30									Unknown(KT368916_Camel_SArabia_2015-03-)
30									Unknown(KU291449_Camel_Kenya_2015--)
30									Unknown(MF593473_Camel_UAE_2015--)
31	32	8830	12425	7427	10960	7050	10603	^JQ989271_Bat_China_2005-10-	JQ989272_Bat_HKong_2010-08-	Unknown (JQ989269_Bat_HKong_2005-12-)	4.13379e-48	NS	8.06078e-07	2.93337e-09	8.65998e-11	5.61307e-07	NS	NS	2.59337e-10
31								JQ989270_Bat_China_2005-10-	JQ989273_Bat_HKong_2010-08-	Unknown(JQ989266_Bat_HKong_2006-12-)
31										Unknown(JQ989267_Bat_HKong_2006-12-)
31										Unknown(JQ989268_Bat_HKong_2006-10-)
32	33	2250	2855	2007	2546	1825	2379	^JQ989272_Bat_HKong_2010-08-	Unknown (JQ989271_Bat_China_2005-10-)	JQ989269_Bat_HKong_2005-12-	7.69684e-41	4.71701e-49	NS	6.20799e-10	2.41409e-08	8.6521e-19	NS	NS	2.59337e-10
32								JQ989273_Bat_HKong_2010-08-	Unknown(JQ989270_Bat_China_2005-10-)	JQ989267_Bat_HKong_2006-12-
32										JQ989268_Bat_HKong_2006-10-
33	34	18278*	22244	16708*	20633	16442*	20346	KT253272_Bat_Ghana_2010--	KT253271_Bat_Ghana_2011--	JQ410000_Alpaca_USA_2008--	1.57001e-34	NS	NS	1.33751e-10	1.1618e-11	4.58498e-11	NS	NS	NS
34	36	32530	34534*	27575	28350*	27108	27368*	^MH687938_Bat_Vietnam_2014-06-17	Unknown (MH687946_Bat_Vietnam_2014-06-10)	MH687937_Bat_Vietnam_2014-06-17	1.02651e-29	7.87651e-30	NS	2.48821e-09	1.58858e-07	1.38444e-11	NS	NS	5.18674e-11
35	37	5438	19871*	4381	18363*	4110	18026*	^MH687938_Bat_Vietnam_2014-06-17	Unknown (MH687946_Bat_Vietnam_2014-06-10)	MH687941_Bat_Vietnam_2014-06-17	8.08055e-06	5.91597e-05	NS	0.00368445	0.00234499	NS	NS	NS	1.16105e-62
35								MH687937_Bat_Vietnam_2014-06-17
36	38	11740*	27953*	10067*	24461*	9933*	24341*	^JQ765567_HumanNL63_USA_2009-03-12	MG428706_HumanNL63_Kenya_2010-05-24	KF530114_HumanNL63_USA_1989-01-03	2.57241e-12	2.24386e-09	5.61904e-08	1.27278e-13	5.51077e-12	6.59636e-14	NS	NS	1.74532e-29
36								KF530105_HumanNL63_USA_2001-02-23[P]	MG428702_HumanNL63_Kenya_2010-05-11	KF530107_HumanNL63_USA_1991-01-24
36								KY554970_HumanNL63_USA_2016--	MG428703_HumanNL63_Kenya_2010-06-01	KF530108_HumanNL63_USA_1989-01-05
36								KY554971_HumanNL63_USA_2016--[P]	MG428704_HumanNL63_Kenya_2010-05-20	KF530110_HumanNL63_USA_1983-08-16
36									MG428705_HumanNL63_Kenya_2010-05-21
36									MG428707_HumanNL63_Kenya_2010-05-20
37	39~	32984	34497*	27314	27588*	27123	27368*	MG428705_HumanNL63_Kenya_2010-05-21	Unknown (AY518894_HumanNL63_Netherlands_1988--)	MG428702_HumanNL63_Kenya_2010-05-11	NS	1.75212e-28	8.24928e-27	1.74567e-07	1.72666e-07	4.5405e-18	NS	NS	1.34751e-28
37									Unknown(AY567487_HumanNL63_Netherlands_2003-01-)	KT266906_HumanNL63_Haiti_2015-01-16
37									Unknown(DQ445911_HumanNL63_Netherlands_2004-01-08)	MG428703_HumanNL63_Kenya_2010-06-01
37									Unknown(JQ765563_HumanNL63_USA_2009-03-16)	MG428704_HumanNL63_Kenya_2010-05-20
37									Unknown(JQ765564_HumanNL63_USA_2009-03-01)	MG428706_HumanNL63_Kenya_2010-05-24
37									Unknown(JQ765565_HumanNL63_USA_2009-02-13)	MG428707_HumanNL63_Kenya_2010-05-20
37									Unknown(JQ765567_HumanNL63_USA_2009-03-12)
37									Unknown(JQ765570_HumanNL63_USA_2005-01-19)
37									Unknown(JQ765572_HumanNL63_USA_2005-02-01)
37									Unknown(JQ765573_HumanNL63_USA_2005-04-12)
37									Unknown(JQ765575_HumanNL63_USA_2005-11-21)
37									Unknown(JQ900256_HumanNL63_USA_2009-03-03)
37									Unknown(JQ900260_HumanNL63_USA_2005-04-25)
37									Unknown(KY554970_HumanNL63_USA_2016--)
37									Unknown(KY554971_HumanNL63_USA_2016--)
37									Unknown(KY983586_HumanNL63_USA_2015--)
37									Unknown(MG772808_HumanNL63_SKorea_2014-11-25)
38	40	27728	34323*	24436	28027*	24116	27368*	^KT253269_Bat_Ghana_2011--	JQ410000_Alpaca_USA_2008--	Unknown (JX503061_Human229E_Italy_2009--)	1.09706e-26	7.24848e-17	4.62347e-16	8.39513e-15	0.00183998	4.14969e-17	NS	NS	6.3745e-08
38								KT253270_Bat_Ghana_2010--	KT253325_Camel_SArabia_2014--	Unknown(JX503060_Human229E_Netherlands_2010--)
38									KT253327_Camel_SArabia_2014--	Unknown(KF514429_Human229E_USA_1989-02-07)
38									KT368892_Camel_SArabia_2014-06-	Unknown(KF514430_Human229E_USA_1993-03-18)
38									KT368898_Camel_SArabia_2014-11-	Unknown(KF514431_Human229E_USA_1995-03-23)
38									KT368900_Camel_SArabia_2014-11-	Unknown(KF514432_Human229E_USA_1993-02-22)
38									KT368908_Camel_SArabia_2015-03-	Unknown(KF514433_Human229E_USA_1993-03-11)
38									KT368912_Camel_SArabia_2015-01-	Unknown(KY369908_Human229E_USA_2016--)
38									KT368915_Camel_SArabia_2015-03-	Unknown(KY369913_Human229E_USA_2016--)
38									KT368916_Camel_SArabia_2015-03-	Unknown(KY369914_Human229E_USA_2016--)
38									KU291449_Camel_Kenya_2015--	Unknown(KY674914_Human229E_USA_2016--)
38									MF593473_Camel_UAE_2015--	Unknown(KY674919_Human229E_USA_2016--)
38										Unknown(KY684760_Human229E_USA_2016--)
38										Unknown(KY983587_Human229E_USA_2015--)
38										Unknown(KY996417_Human229E_USA_2016-11-23)
39	41	2062	5121*	1818	4104*	1637	3859*	^KT253270_Bat_Ghana_2010--	KT253269_Bat_Ghana_2011--	Unknown (KT253272_Bat_Ghana_2010--)	2.96189e-32	4.35524e-71	2.31096e-28	2.31788e-21	8.37938e-30	4.56614e-54	NS	NS	5.18674e-11
40	42	21890*	32132	20345*	27361	20032*	26979	MH687934_Bat_Vietnam_2014-06-11	Unknown (MH687945_Bat_Vietnam_2014-09-16)	MH687941_Bat_Vietnam_2014-06-17	4.37532e-26	NS	NS	9.08662e-11	8.31023e-10	8.25219e-13	NS	NS	1.98133e-08
40										MH687946_Bat_Vietnam_2014-06-10
41	43	25261	25835	22143	22624	21888	22372	KY073747_Bat_Kenya_2009-06-20	KF530106_HumanNL63_USA_1987-12-16	KT253269_Bat_Ghana_2011--	4.02451e-25	NS	8.36109e-25	NS	NS	0.00108226	NS	NS	6.74276e-10
41									AY518894_HumanNL63_Netherlands_1988--	JX503060_Human229E_Netherlands_2010--
41									AY567487_HumanNL63_Netherlands_2003-01-	JX503061_Human229E_Italy_2009--
41									DQ445911_HumanNL63_Netherlands_2004-01-08	KF514429_Human229E_USA_1989-02-07
41									JQ765563_HumanNL63_USA_2009-03-16	KF514430_Human229E_USA_1993-03-18
41									JQ765564_HumanNL63_USA_2009-03-01	KF514431_Human229E_USA_1995-03-23
41									JQ765565_HumanNL63_USA_2009-02-13	KF514432_Human229E_USA_1993-02-22
41									JQ765570_HumanNL63_USA_2005-01-19	KF514433_Human229E_USA_1993-03-11
41									JQ765572_HumanNL63_USA_2005-02-01	KU291448_Human229E_Germany_2015--
41									JQ765573_HumanNL63_USA_2005-04-12	KY369908_Human229E_USA_2016--
41									JQ765575_HumanNL63_USA_2005-11-21	KY369909_Human229E_USA_2016--
41									KF530107_HumanNL63_USA_1991-01-24	KY369910_Human229E_USA_2016--
41									KF530108_HumanNL63_USA_1989-01-05	KY369911_Human229E_USA_2016--
41									KF530110_HumanNL63_USA_1983-08-16	KY369912_Human229E_USA_2016--
41									KF530114_HumanNL63_USA_1989-01-03	KY369913_Human229E_USA_2016--
41									KT266906_HumanNL63_Haiti_2015-01-16	KY369914_Human229E_USA_2016--
41									MG428702_HumanNL63_Kenya_2010-05-11	KY621348_Human229E_USA_2016--
41									MG428703_HumanNL63_Kenya_2010-06-01	KY674914_Human229E_USA_2016--
41									MG428704_HumanNL63_Kenya_2010-05-20	KY674919_Human229E_USA_2016--
41									MG428705_HumanNL63_Kenya_2010-05-21	KY684760_Human229E_USA_2016--
41									MG428706_HumanNL63_Kenya_2010-05-24	KY967357_Human229E_USA_2015--
41									MG428707_HumanNL63_Kenya_2010-05-20	KY983587_Human229E_USA_2015--
41									MG772808_HumanNL63_SKorea_2014-11-25	KY996417_Human229E_USA_2016-11-23
41										MF542265_Human229E_Haiti_2016-03-
41										JQ410000_Alpaca_USA_2008--
41										KT253324_Camel_SArabia_2014--
41										KT253325_Camel_SArabia_2014--
41										KT253326_Camel_SArabia_2014--
41										KT253327_Camel_SArabia_2014--
41										KT253328_Camel_SArabia_2014--
41										KT368892_Camel_SArabia_2014-06-
41										KT368893_Camel_SArabia_2014-06-
41										KT368894_Camel_SArabia_2014-06-
41										KT368895_Camel_SArabia_2014-10-
41										KT368896_Camel_SArabia_2014-10-
41										KT368897_Camel_SArabia_2014-10-
41										KT368898_Camel_SArabia_2014-11-
41										KT368899_Camel_SArabia_2014-11-
41										KT368900_Camel_SArabia_2014-11-
41										KT368901_Camel_SArabia_2014-11-
41										KT368902_Camel_SArabia_2014-12-
41										KT368903_Camel_SArabia_2014-12-
41										KT368904_Camel_SArabia_2014-12-
41										KT368905_Camel_SArabia_2014-12-
41										KT368906_Camel_SArabia_2014-12-
41										KT368908_Camel_SArabia_2015-03-
41										KT368909_Camel_SArabia_2015-01-
41										KT368910_Camel_SArabia_2015-01-
41										KT368911_Camel_SArabia_2015-01-
41										KT368912_Camel_SArabia_2015-01-
41										KT368913_Camel_SArabia_2015-04-
41										KT368914_Camel_SArabia_2015-04-
41										KT368915_Camel_SArabia_2015-03-
41										KT368916_Camel_SArabia_2015-03-
41										KU291449_Camel_Kenya_2015--
41										MF593473_Camel_UAE_2015--
42	44	24021	24216*	21634	21809*	20921	21096*	KJ473798_Bat_China_2013--	MG916901_Bat_China_2012-05-19	KJ473799_Bat_China_2012--	8.58678e-25	NS	NS	0.00182921	0.000217461	NS	NS	NS	0.000951225
42										KJ473800_Bat_China_2013--
43	45	734	3110	491	2752	367	2628	^MH687940_Bat_Vietnam_2014-06-10	MH687939_Bat_Vietnam_2014-06-17	MH687951_Bat_Vietnam_2014-06-11	1.39513e-24	NS	3.28801e-20	5.88417e-07	4.70927e-06	0.0386858	NS	NS	3.17325e-07
43								MH687949_Bat_Vietnam_2014-06-10[P]	MH687935_Bat_Vietnam_2014-06-17
43									MH687936_Bat_Vietnam_2014-06-17
44	46	17653	19420	16159	17917	15817	17575	^JQ989270_Bat_China_2005-10-	JQ989269_Bat_HKong_2005-12-	Unknown (JQ989272_Bat_HKong_2010-08-)	2.43026e-24	NS	3.04626e-17	7.70486e-06	6.18376e-06	8.48899e-07	NS	NS	2.0747e-10
44								JQ989271_Bat_China_2005-10-	JQ989266_Bat_HKong_2006-12-	Unknown(JQ989273_Bat_HKong_2010-08-)
44									JQ989267_Bat_HKong_2006-12-
44									JQ989268_Bat_HKong_2006-10-
45	47	22216	24674	20650	21822	20327	21440	JQ989271_Bat_China_2005-10-	Unknown (KJ473807_Bat_China_2013--)	JQ989272_Bat_HKong_2010-08-	NS	NS	6.04474e-09	5.13853e-36	3.2087e-18	NS	NS	NS	8.29878e-10
45								JQ989270_Bat_China_2005-10-	Unknown(KJ473810_Bat_China_2013--)	JQ989266_Bat_HKong_2006-12-
45										JQ989267_Bat_HKong_2006-12-
45										JQ989268_Bat_HKong_2006-10-
45										JQ989269_Bat_HKong_2005-12-
45										JQ989273_Bat_HKong_2010-08-
46	48	218*	22296	39*	20669	1*	20348	^KY019624_Porcine_Slovenia_2015-11-03	MF807952_Porcine_China_2017-02-17	Unknown (MF807951_Porcine_China_2017-02-19)	1.76137e-06	1.98297e-05	0.000342307	2.54375e-05	1.13842e-10	1.7074e-17	NS	NS	3.6114e-24
46										Unknown(KY649107_Porcine_China_2016-05-01)
47	49	29098*	29790	25445*	25623	25039*	25212	KX580953_Porcine_China_2013--	Unknown (JX524137_Porcine_China_2011-04-10)	KY019624_Porcine_Slovenia_2015-11-03	1.43642e-25	2.45541e-27	1.64205e-22	0.0129578	4.36996e-10	NS	NS	NS	3.52257e-12
47									Unknown(KR610994_Porcine_Thailand_2014-07-15)	JQ023161_Porcine_SKorea_2009--
47									Unknown(KY928065_Porcine_China_2016-03-)	KM609210_Porcine_China_2014-01-
47										KR095279_Porcine_China_2015-01-27
47										KT021233_Porcine_China_2014-11-11
47										KT941120_Porcine_Vietnam_2014-10-15
47										KX812524_Porcine_China_2016-08-01
47										KY649107_Porcine_China_2016-05-01
47										MF807951_Porcine_China_2017-02-19
47										MF807952_Porcine_China_2017-02-17
47										MG546689_Porcine_China_2016-09-
47										MH052684_Porcine_SKorea_2017-12-
47										MH052688_Porcine_SKorea_2017-05-
47										MH061343_Porcine_China_2018-01-29
48	50	21922	24881	20386	22019	20064	21626	^MH061343_Porcine_China_2018-01-29	Unknown (JX524137_Porcine_China_2011-04-10)	KX580953_Porcine_China_2013--	1.11406e-37	2.212e-38	NS	5.77684e-19	7.22265e-10	2.23976e-26	NS	NS	5.18674e-11
48									Unknown(KR610994_Porcine_Thailand_2014-07-15)
48									Unknown(KT021233_Porcine_China_2014-11-11)
48									Unknown(KT941120_Porcine_Vietnam_2014-10-15)
49	51	14104	22048	12626	20512	12270	20190	^KX580953_Porcine_China_2013--	Unknown (KR095279_Porcine_China_2015-01-27)	MF807952_Porcine_China_2017-02-17	3.27176e-32	3.6715e-27	1.58676e-05	2.42449e-16	1.04507e-14	2.63745e-13	NS	NS	2.62285e-16
49									Unknown(MH052688_Porcine_SKorea_2017-05-)
50	52	24914*	29097*	22058*	25435*	21659*	25039*	KT021233_Porcine_China_2014-11-11	Unknown (MH061343_Porcine_China_2018-01-29)	KX580953_Porcine_China_2013--	3.59139e-11	3.13679e-08	3.7957e-09	2.48917e-07	1.63539e-10	1.18387e-13	NS	NS	4.08457e-36
50									Unknown(KX812524_Porcine_China_2016-08-01)
50									Unknown(KY649107_Porcine_China_2016-05-01)
50									Unknown(MF807951_Porcine_China_2017-02-19)
50									Unknown(MH052684_Porcine_SKorea_2017-12-)
50									Unknown(MH052688_Porcine_SKorea_2017-05-)
51	53	32570	34079*	27600	28103*	27108	27345*	^MH687945_Bat_Vietnam_2014-09-16	DQ648858_Bat_China_2005--	MH687934_Bat_Vietnam_2014-06-11	1.13064e-22	2.07885e-12	0.000147288	5.82074e-06	2.68621e-05	6.82482e-05	NS	NS	0.000263294
51										MH687937_Bat_Vietnam_2014-06-17
51										MH687943_Bat_Vietnam_2014-06-10
51										MH687946_Bat_Vietnam_2014-06-10
52	54	33002	34094*	27848	28146*	27123	27351*	^MH687939_Bat_Vietnam_2014-06-17	MH687948_Bat_Vietnam_2014-06-11	Unknown (MH687944_Bat_Vietnam_2014-06-10)	5.28483e-22	1.00675e-08	NS	4.39261e-14	0.00612114	0.0236753	NS	NS	2.0747e-10
52								MH687936_Bat_Vietnam_2014-06-17	MH687934_Bat_Vietnam_2014-06-11
52								MH687940_Bat_Vietnam_2014-06-10	MH687937_Bat_Vietnam_2014-06-17
52								MH687949_Bat_Vietnam_2014-06-10	MH687943_Bat_Vietnam_2014-06-10
52								MH687950_Bat_Vietnam_2014-06-10	MH687946_Bat_Vietnam_2014-06-10
53	55	22390*	24350	20704*	21584	20370*	21205	KY019624_Porcine_Slovenia_2015-11-03	Unknown (KR610994_Porcine_Thailand_2014-07-15)	MH061342_Porcine_China_2018-02-06	5.02743e-13	1.51614e-18	1.51934e-13	6.36984e-09	4.26544e-17	3.9659e-22	NS	NS	6.66947e-22
53									Unknown(JX524137_Porcine_China_2011-04-10)	KM609210_Porcine_China_2014-01-
53									Unknown(KY928065_Porcine_China_2016-03-)	KT941120_Porcine_Vietnam_2014-10-15
53									Unknown(MH052688_Porcine_SKorea_2017-05-)	KX580953_Porcine_China_2013--
53										KX812524_Porcine_China_2016-08-01
53										KY649107_Porcine_China_2016-05-01
53										MF807951_Porcine_China_2017-02-19
53										MF807952_Porcine_China_2017-02-17
53										MG546689_Porcine_China_2016-09-
53										MH052688_Porcine_SKorea_2017-05-
54	56	2636	3540	2359	3218	2190	3043	^KT253269_Bat_Ghana_2011--	KF514429_Human229E_USA_1989-02-07	Unknown (KT368900_Camel_SArabia_2014-11-)	9.97733e-22	3.43088e-09	5.24864e-18	1.26516e-09	2.38077e-10	2.02488e-10	NS	NS	1.03735e-10
54									JX503060_Human229E_Netherlands_2010--	Unknown(JQ410000_Alpaca_USA_2008--)
54									JX503061_Human229E_Italy_2009--	Unknown(KT253324_Camel_SArabia_2014--)
54									KF514430_Human229E_USA_1993-03-18	Unknown(KT253325_Camel_SArabia_2014--)
54									KF514431_Human229E_USA_1995-03-23	Unknown(KT253326_Camel_SArabia_2014--)
54									KF514432_Human229E_USA_1993-02-22	Unknown(KT253327_Camel_SArabia_2014--)
54									KF514433_Human229E_USA_1993-03-11	Unknown(KT253328_Camel_SArabia_2014--)
54									KU291448_Human229E_Germany_2015--	Unknown(KT368892_Camel_SArabia_2014-06-)
54									KY369908_Human229E_USA_2016--	Unknown(KT368893_Camel_SArabia_2014-06-)
54									KY369909_Human229E_USA_2016--	Unknown(KT368894_Camel_SArabia_2014-06-)
54									KY369910_Human229E_USA_2016--	Unknown(KT368895_Camel_SArabia_2014-10-)
54									KY369911_Human229E_USA_2016--	Unknown(KT368896_Camel_SArabia_2014-10-)
54									KY369912_Human229E_USA_2016--	Unknown(KT368897_Camel_SArabia_2014-10-)
54									KY369913_Human229E_USA_2016--	Unknown(KT368898_Camel_SArabia_2014-11-)
54									KY369914_Human229E_USA_2016--	Unknown(KT368899_Camel_SArabia_2014-11-)
54									KY621348_Human229E_USA_2016--	Unknown(KT368901_Camel_SArabia_2014-11-)
54									KY674914_Human229E_USA_2016--	Unknown(KT368902_Camel_SArabia_2014-12-)
54									KY674919_Human229E_USA_2016--	Unknown(KT368903_Camel_SArabia_2014-12-)
54									KY684760_Human229E_USA_2016--	Unknown(KT368904_Camel_SArabia_2014-12-)
54									KY967357_Human229E_USA_2015--	Unknown(KT368905_Camel_SArabia_2014-12-)
54									KY983587_Human229E_USA_2015--	Unknown(KT368906_Camel_SArabia_2014-12-)
54									KY996417_Human229E_USA_2016-11-23	Unknown(KT368908_Camel_SArabia_2015-03-)
54									MF542265_Human229E_Haiti_2016-03-	Unknown(KT368909_Camel_SArabia_2015-01-)
54										Unknown(KT368910_Camel_SArabia_2015-01-)
54										Unknown(KT368911_Camel_SArabia_2015-01-)
54										Unknown(KT368912_Camel_SArabia_2015-01-)
54										Unknown(KT368913_Camel_SArabia_2015-04-)
54										Unknown(KT368914_Camel_SArabia_2015-04-)
54										Unknown(KT368915_Camel_SArabia_2015-03-)
54										Unknown(KT368916_Camel_SArabia_2015-03-)
54										Unknown(KU291449_Camel_Kenya_2015--)
54										Unknown(MF593473_Camel_UAE_2015--)
55	57	1*	13046	1*	11478	1*	11224	MH687950_Bat_Vietnam_2014-06-10	MH687939_Bat_Vietnam_2014-06-17	MH687951_Bat_Vietnam_2014-06-11	8.71405e-35	3.72706e-33	3.11061e-35	1.23391e-19	7.66996e-09	9.63747e-30	NS	NS	1.39508e-06
55									MH687936_Bat_Vietnam_2014-06-17
56	58	31002	32237	26443	27308	26181	27024	^MH687950_Bat_Vietnam_2014-06-10	KT021233_Porcine_China_2014-11-11	MH687943_Bat_Vietnam_2014-06-10	2.89545e-23	5.79608e-39	4.01745e-24	2.86261e-07	8.09394e-10	1.10034e-46	NS	NS	NS
56								MH687936_Bat_Vietnam_2014-06-17	JN547228_Porcine_China_1986--	DQ648858_Bat_China_2005--
56								MH687937_Bat_Vietnam_2014-06-17[T]	JQ023161_Porcine_SKorea_2009--	MH687937_Bat_Vietnam_2014-06-17
56								MH687938_Bat_Vietnam_2014-06-17[P]	JX524137_Porcine_China_2011-04-10	MH687938_Bat_Vietnam_2014-06-17
56								MH687939_Bat_Vietnam_2014-06-17	KM609210_Porcine_China_2014-01-	MH687941_Bat_Vietnam_2014-06-17
56								MH687940_Bat_Vietnam_2014-06-10	KR061458_Porcine_Italy_2009-01-14	MH687945_Bat_Vietnam_2014-09-16
56								MH687948_Bat_Vietnam_2014-06-11[T]	KR095279_Porcine_China_2015-01-27	MH687946_Bat_Vietnam_2014-06-10
56								MH687951_Bat_Vietnam_2014-06-11	KR610994_Porcine_Thailand_2014-07-15	MH687948_Bat_Vietnam_2014-06-11
56								MH687952_Bat_Vietnam_2014-06-10[P]	KT323979_Porcine_China_1998--
56									KT941120_Porcine_Vietnam_2014-10-15
56									KU836638_Porcine_UK_2000-10-
56									KX580953_Porcine_China_2013--
56									KX812524_Porcine_China_2016-08-01
56									KY019624_Porcine_Slovenia_2015-11-03
56									KY649107_Porcine_China_2016-05-01
56									KY928065_Porcine_China_2016-03-
56									LT897799_Porcine_Germany_1978--
56									LT905450_Porcine_Belgium_1977--
56									LT906581_Porcine_Belgium_1978--
56									LT906582_Porcine_UK_1987--
56									LT906620_Porcine_Belgium_1980--
56									MF737355_Porcine_SKorea_2001-07-
56									MF807951_Porcine_China_2017-02-19
56									MF807952_Porcine_China_2017-02-17
56									MG546689_Porcine_China_2016-09-
56									MH052684_Porcine_SKorea_2017-12-
56									MH052688_Porcine_SKorea_2017-05-
56									MH061342_Porcine_China_2018-02-06
56									MH061343_Porcine_China_2018-01-29
57	60	32637*	3257*	27631*	2905*	27108*	2775*	^MH687943_Bat_Vietnam_2014-06-10	MH687937_Bat_Vietnam_2014-06-17	MH687944_Bat_Vietnam_2014-06-10	3.82935e-21	NS	NS	3.44453e-05	0.0102198	1.01682e-30	NS	NS	1.55602e-09
58	61	30750	31676	26208	26869	25976	26601	^KY073748_Bat_Kenya_2010-06-	Unknown (KT253271_Bat_Ghana_2011--)	KU291449_Camel_Kenya_2015--	1.67949e-20	NS	1.02098e-17	3.0186e-09	1.61159e-10	5.9296e-12	NS	NS	4.66807e-10
58										JX503060_Human229E_Netherlands_2010--
58										JX503061_Human229E_Italy_2009--
58										KF514429_Human229E_USA_1989-02-07
58										KF514430_Human229E_USA_1993-03-18
58										KF514431_Human229E_USA_1995-03-23
58										KF514432_Human229E_USA_1993-02-22
58										KF514433_Human229E_USA_1993-03-11
58										KU291448_Human229E_Germany_2015--
58										KY369908_Human229E_USA_2016--
58										KY369909_Human229E_USA_2016--
58										KY369910_Human229E_USA_2016--
58										KY369911_Human229E_USA_2016--
58										KY369912_Human229E_USA_2016--
58										KY369913_Human229E_USA_2016--
58										KY369914_Human229E_USA_2016--
58										KY621348_Human229E_USA_2016--
58										KY674914_Human229E_USA_2016--
58										KY674919_Human229E_USA_2016--
58										KY684760_Human229E_USA_2016--
58										KY967357_Human229E_USA_2015--
58										KY983587_Human229E_USA_2015--
58										KY996417_Human229E_USA_2016-11-23
58										MF542265_Human229E_Haiti_2016-03-
58										JQ410000_Alpaca_USA_2008--
58										KT253324_Camel_SArabia_2014--
58										KT253325_Camel_SArabia_2014--
58										KT253326_Camel_SArabia_2014--
58										KT253327_Camel_SArabia_2014--
58										KT253328_Camel_SArabia_2014--
58										KT368892_Camel_SArabia_2014-06-
58										KT368893_Camel_SArabia_2014-06-
58										KT368894_Camel_SArabia_2014-06-
58										KT368895_Camel_SArabia_2014-10-
58										KT368896_Camel_SArabia_2014-10-
58										KT368897_Camel_SArabia_2014-10-
58										KT368898_Camel_SArabia_2014-11-
58										KT368899_Camel_SArabia_2014-11-
58										KT368900_Camel_SArabia_2014-11-
58										KT368901_Camel_SArabia_2014-11-
58										KT368902_Camel_SArabia_2014-12-
58										KT368903_Camel_SArabia_2014-12-
58										KT368904_Camel_SArabia_2014-12-
58										KT368905_Camel_SArabia_2014-12-
58										KT368906_Camel_SArabia_2014-12-
58										KT368908_Camel_SArabia_2015-03-
58										KT368909_Camel_SArabia_2015-01-
58										KT368910_Camel_SArabia_2015-01-
58										KT368911_Camel_SArabia_2015-01-
58										KT368912_Camel_SArabia_2015-01-
58										KT368913_Camel_SArabia_2015-04-
58										KT368914_Camel_SArabia_2015-04-
58										KT368915_Camel_SArabia_2015-03-
58										KT368916_Camel_SArabia_2015-03-
58										MF593473_Camel_UAE_2015--
59	62	2442	11739*	2164	10098*	2005	9932*	^KY554970_HumanNL63_USA_2016--	Unknown (JQ765564_HumanNL63_USA_2009-03-01)	KT266906_HumanNL63_Haiti_2015-01-16	1.36146e-10	0.0133184	NS	1.27108e-05	4.60059e-06	NS	NS	NS	1.78555e-20
59								AY567487_HumanNL63_Netherlands_2003-01-	Unknown(JQ765563_HumanNL63_USA_2009-03-16)	MG428702_HumanNL63_Kenya_2010-05-11
59								DQ445911_HumanNL63_Netherlands_2004-01-08	Unknown(JQ765565_HumanNL63_USA_2009-02-13)	MG428704_HumanNL63_Kenya_2010-05-20
59								JQ765567_HumanNL63_USA_2009-03-12	Unknown(JQ765570_HumanNL63_USA_2005-01-19)	MG428705_HumanNL63_Kenya_2010-05-21
59								JQ765572_HumanNL63_USA_2005-02-01	Unknown(JQ900256_HumanNL63_USA_2009-03-03)	MG428706_HumanNL63_Kenya_2010-05-24
59								JQ765573_HumanNL63_USA_2005-04-12	Unknown(MG772808_HumanNL63_SKorea_2014-11-25)	MG428707_HumanNL63_Kenya_2010-05-20
59								JQ765575_HumanNL63_USA_2005-11-21
59								JQ900260_HumanNL63_USA_2005-04-25[T]
59								KF530105_HumanNL63_USA_2001-02-23
59								KF530107_HumanNL63_USA_1991-01-24
59								KF530108_HumanNL63_USA_1989-01-05
59								KF530110_HumanNL63_USA_1983-08-16
59								KF530114_HumanNL63_USA_1989-01-03
59								KY554971_HumanNL63_USA_2016--
59								KY983586_HumanNL63_USA_2015--
60	63	11740*	22107	10067*	20367	9933*	20249	^JQ765572_HumanNL63_USA_2005-02-01	MG772808_HumanNL63_SKorea_2014-11-25	KF530106_HumanNL63_USA_1987-12-16	1.10501e-09	NS	NS	7.44885e-09	2.83523e-09	NS	NS	NS	2.15952e-30
60								AY567487_HumanNL63_Netherlands_2003-01-
60								JQ765573_HumanNL63_USA_2005-04-12
60								JQ765575_HumanNL63_USA_2005-11-21
60								JQ900260_HumanNL63_USA_2005-04-25
60								KT266906_HumanNL63_Haiti_2015-01-16
60								MG428702_HumanNL63_Kenya_2010-05-11
60								MG428703_HumanNL63_Kenya_2010-06-01
60								MG428704_HumanNL63_Kenya_2010-05-20
60								MG428705_HumanNL63_Kenya_2010-05-21
60								MG428706_HumanNL63_Kenya_2010-05-24
60								MG428707_HumanNL63_Kenya_2010-05-20
61	64~	34124	34534*	27632	27782*	27368	27368*	^MG428702_HumanNL63_Kenya_2010-05-11	KY369913_Human229E_USA_2016--	MG428704_HumanNL63_Kenya_2010-05-20	NS	6.23739e-46	NS	NS	NS	1.64154e-08	NS	NS	5.40977e-08
61								AY518894_HumanNL63_Netherlands_1988--	JX503060_Human229E_Netherlands_2010--
61									KY369912_Human229E_USA_2016--
61									KY369914_Human229E_USA_2016--
61									KY674919_Human229E_USA_2016--
61									KY967357_Human229E_USA_2015--
61									KY996417_Human229E_USA_2016-11-23
61									MF542265_Human229E_Haiti_2016-03-
61									JQ410000_Alpaca_USA_2008--
61									KT253324_Camel_SArabia_2014--
61									KT368892_Camel_SArabia_2014-06-
61									KT368894_Camel_SArabia_2014-06-
61									KT368895_Camel_SArabia_2014-10-
61									KT368897_Camel_SArabia_2014-10-
61									KT368898_Camel_SArabia_2014-11-
61									KT368901_Camel_SArabia_2014-11-
61									KT368902_Camel_SArabia_2014-12-
61									KT368903_Camel_SArabia_2014-12-
61									KT368904_Camel_SArabia_2014-12-
61									KT368905_Camel_SArabia_2014-12-
61									KT368906_Camel_SArabia_2014-12-
61									KT368908_Camel_SArabia_2015-03-
61									KT368911_Camel_SArabia_2015-01-
61									KT368912_Camel_SArabia_2015-01-
61									KT368914_Camel_SArabia_2015-04-
61									KT368915_Camel_SArabia_2015-03-
62	65	22108*	27953	20339*	24429	20250*	24341	^KF530106_HumanNL63_USA_1987-12-16	MG428704_HumanNL63_Kenya_2010-05-20	Unknown (MG772808_HumanNL63_SKorea_2014-11-25)	1.17439e-08	3.37446e-06	2.86798e-05	4.76782e-06	0.000476345	7.55351e-18	NS	NS	4.89191e-37
62								AY518894_HumanNL63_Netherlands_1988--[P]	MG428702_HumanNL63_Kenya_2010-05-11
62								KF530110_HumanNL63_USA_1983-08-16[P]	MG428703_HumanNL63_Kenya_2010-06-01
62									MG428705_HumanNL63_Kenya_2010-05-21
62									MG428706_HumanNL63_Kenya_2010-05-24
62									MG428707_HumanNL63_Kenya_2010-05-20
63	66	23098*	23954	21101*	21579	20415*	20869	^KJ473798_Bat_China_2013--	Unknown (KJ473797_Bat_China_2012--)	KJ473799_Bat_China_2012--	4.10427e-20	8.82796e-10	7.17568e-19	0.00124294	2.38985e-05	NS	NS	NS	5.18674e-10
63										KJ473800_Bat_China_2013--
64	67	23129	24027	20703	21236	20441	20924	^MH687940_Bat_Vietnam_2014-06-10	Unknown (MH687950_Bat_Vietnam_2014-06-10)	MH687947_Bat_Vietnam_2014-06-17	1.37373e-14	1.54841e-12	4.22661e-06	1.29521e-09	6.91414e-11	5.00835e-13	NS	NS	8.60981e-20
64								MH687951_Bat_Vietnam_2014-06-11		MH687936_Bat_Vietnam_2014-06-17
64										MH687939_Bat_Vietnam_2014-06-17
65	68	19421*	20047	17918*	18543	17576*	18202	^JQ989272_Bat_HKong_2010-08-	JQ989271_Bat_China_2005-10-	JQ989269_Bat_HKong_2005-12-	1.098e-19	3.16262e-17	NS	0.000423343	0.000374096	6.82525e-06	NS	NS	1.55602e-10
65								JQ989273_Bat_HKong_2010-08-	JQ989270_Bat_China_2005-10-	JQ989266_Bat_HKong_2006-12-
65										JQ989267_Bat_HKong_2006-12-
65										JQ989268_Bat_HKong_2006-10-
66	69	92*	592*	1*	402*	1*	225*	MF577027_Porcine_Russia_2008--	KT941120_Porcine_Vietnam_2014-10-15	MH687936_Bat_Vietnam_2014-06-17	8.52929e-16	1.92135e-19	NS	1.26795e-09	2.17263e-05	4.5562e-22	NS	NS	NS
66									JN547228_Porcine_China_1986--	MH687939_Bat_Vietnam_2014-06-17
66									JQ023161_Porcine_SKorea_2009--	MH687940_Bat_Vietnam_2014-06-10
66									JX524137_Porcine_China_2011-04-10	MH687951_Bat_Vietnam_2014-06-11
66									KM609210_Porcine_China_2014-01-
66									KR061458_Porcine_Italy_2009-01-14
66									KR095279_Porcine_China_2015-01-27
66									KT021233_Porcine_China_2014-11-11
66									KT323979_Porcine_China_1998--
66									KX580953_Porcine_China_2013--
66									KX812524_Porcine_China_2016-08-01
66									KY649107_Porcine_China_2016-05-01
66									KY928065_Porcine_China_2016-03-
66									LT897799_Porcine_Germany_1978--
66									LT905450_Porcine_Belgium_1977--
66									LT906581_Porcine_Belgium_1978--
66									LT906582_Porcine_UK_1987--
66									LT906620_Porcine_Belgium_1980--
66									MF737355_Porcine_SKorea_2001-07-
66									MF807951_Porcine_China_2017-02-19
66									MF807952_Porcine_China_2017-02-17
66									MG546689_Porcine_China_2016-09-
66									MH052684_Porcine_SKorea_2017-12-
66									MH052688_Porcine_SKorea_2017-05-
66									MH061342_Porcine_China_2018-02-06
66									MH061343_Porcine_China_2018-01-29
67	70	17971	24913	16476	22057	16135	21658	^KT021233_Porcine_China_2014-11-11	JX524137_Porcine_China_2011-04-10	Unknown (KR095279_Porcine_China_2015-01-27)	1.6737e-17	1.18603e-18	5.32515e-07	8.5143e-09	2.6901e-13	1.24133e-18	NS	NS	5.18674e-11
68	71	22120	24339	20292	21298	20262	21194	^KR610994_Porcine_Thailand_2014-07-15	KX812524_Porcine_China_2016-08-01	JQ023161_Porcine_SKorea_2009--	1.63294e-15	1.29892e-18	1.37598e-14	6.33914e-16	1.54546e-15	9.50514e-26	NS	NS	3.21578e-09
68								JX524137_Porcine_China_2011-04-10	KY649107_Porcine_China_2016-05-01	KR061458_Porcine_Italy_2009-01-14
68								KM609210_Porcine_China_2014-01-	KY928065_Porcine_China_2016-03-
68								KT021233_Porcine_China_2014-11-11
68								KT941120_Porcine_Vietnam_2014-10-15
68								KX580953_Porcine_China_2013--
68								MH052688_Porcine_SKorea_2017-05-
68								MH061342_Porcine_China_2018-02-06
69	72	240*	8765	68*	7340	1*	6985	^KX812524_Porcine_China_2016-08-01	KY928065_Porcine_China_2016-03-	MH052688_Porcine_SKorea_2017-05-	7.4293e-22	6.90976e-19	NS	4.16046e-10	4.68425e-14	4.79981e-10	NS	NS	5.18674e-11
69										KM609210_Porcine_China_2014-01-
69										MF807952_Porcine_China_2017-02-17
69										MH052684_Porcine_SKorea_2017-12-
70	73	25220*	26164	22094*	22885	21859*	22656	^KY073748_Bat_Kenya_2010-06-	KF530107_HumanNL63_USA_1991-01-24	Unknown (KY073744_Bat_Kenya_2010-06-21)	2.58485e-18	NS	2.57653e-16	NS	NS	4.81522e-14	NS	NS	NS
70									AY567487_HumanNL63_Netherlands_2003-01-
70									DQ445911_HumanNL63_Netherlands_2004-01-08
70									JQ765563_HumanNL63_USA_2009-03-16
70									JQ765564_HumanNL63_USA_2009-03-01
70									JQ765565_HumanNL63_USA_2009-02-13
70									JQ765570_HumanNL63_USA_2005-01-19
70									JQ765572_HumanNL63_USA_2005-02-01
70									JQ765573_HumanNL63_USA_2005-04-12
70									JQ765575_HumanNL63_USA_2005-11-21
70									JQ900256_HumanNL63_USA_2009-03-03
70									JQ900260_HumanNL63_USA_2005-04-25
70									KF530108_HumanNL63_USA_1989-01-05
70									KF530114_HumanNL63_USA_1989-01-03
70									KT266906_HumanNL63_Haiti_2015-01-16
70									MG428702_HumanNL63_Kenya_2010-05-11
70									MG428703_HumanNL63_Kenya_2010-06-01
70									MG428704_HumanNL63_Kenya_2010-05-20
70									MG428705_HumanNL63_Kenya_2010-05-21
70									MG428706_HumanNL63_Kenya_2010-05-24
70									MG428707_HumanNL63_Kenya_2010-05-20
70									MG772808_HumanNL63_SKorea_2014-11-25
71	74	8533	17371	7111	15864	6759	15535	^MH687934_Bat_Vietnam_2014-06-11	Unknown (MH687948_Bat_Vietnam_2014-06-11)	MH687945_Bat_Vietnam_2014-09-16	4.50585e-17	2.57437e-14	NS	1.92731e-08	6.46345e-12	7.3067e-09	NS	NS	2.94907e-18
72	75	26605*	27606	23296*	24258	23041*	24003	^KY073744_Bat_Kenya_2010-06-21	Unknown (JQ410000_Alpaca_USA_2008--)	MG428706_HumanNL63_Kenya_2010-05-24	1.2968e-17	NS	1.63447e-14	NS	1.49445e-07	2.24641e-14	NS	NS	4.66807e-10
72									Unknown(JX503060_Human229E_Netherlands_2010--)	AY567487_HumanNL63_Netherlands_2003-01-
72									Unknown(JX503061_Human229E_Italy_2009--)	DQ445911_HumanNL63_Netherlands_2004-01-08
72									Unknown(KF514429_Human229E_USA_1989-02-07)	JQ765563_HumanNL63_USA_2009-03-16
72									Unknown(KF514430_Human229E_USA_1993-03-18)	JQ765564_HumanNL63_USA_2009-03-01
72									Unknown(KF514431_Human229E_USA_1995-03-23)	JQ765565_HumanNL63_USA_2009-02-13
72									Unknown(KF514432_Human229E_USA_1993-02-22)	JQ765570_HumanNL63_USA_2005-01-19
72									Unknown(KF514433_Human229E_USA_1993-03-11)	JQ765572_HumanNL63_USA_2005-02-01
72									Unknown(KU291448_Human229E_Germany_2015--)	JQ765573_HumanNL63_USA_2005-04-12
72									Unknown(KY369908_Human229E_USA_2016--)	JQ765575_HumanNL63_USA_2005-11-21
72									Unknown(KY369909_Human229E_USA_2016--)	JQ900256_HumanNL63_USA_2009-03-03
72									Unknown(KY369910_Human229E_USA_2016--)	JQ900260_HumanNL63_USA_2005-04-25
72									Unknown(KY369911_Human229E_USA_2016--)	KF530107_HumanNL63_USA_1991-01-24
72									Unknown(KY369912_Human229E_USA_2016--)	KF530108_HumanNL63_USA_1989-01-05
72									Unknown(KY369913_Human229E_USA_2016--)	KF530114_HumanNL63_USA_1989-01-03
72									Unknown(KY369914_Human229E_USA_2016--)	KT266906_HumanNL63_Haiti_2015-01-16
72									Unknown(KY621348_Human229E_USA_2016--)	KY983586_HumanNL63_USA_2015--
72									Unknown(KY674914_Human229E_USA_2016--)	MG428702_HumanNL63_Kenya_2010-05-11
72									Unknown(KY674919_Human229E_USA_2016--)	MG428703_HumanNL63_Kenya_2010-06-01
72									Unknown(KY684760_Human229E_USA_2016--)	MG428704_HumanNL63_Kenya_2010-05-20
72									Unknown(KY967357_Human229E_USA_2015--)	MG428705_HumanNL63_Kenya_2010-05-21
72									Unknown(KY983587_Human229E_USA_2015--)	MG428707_HumanNL63_Kenya_2010-05-20
72									Unknown(KY996417_Human229E_USA_2016-11-23)	MG772808_HumanNL63_SKorea_2014-11-25
72									Unknown(MF542265_Human229E_Haiti_2016-03-)
72									Unknown(KT253269_Bat_Ghana_2011--)
72									Unknown(KT253270_Bat_Ghana_2010--)
72									Unknown(KT253324_Camel_SArabia_2014--)
72									Unknown(KT253325_Camel_SArabia_2014--)
72									Unknown(KT253326_Camel_SArabia_2014--)
72									Unknown(KT253327_Camel_SArabia_2014--)
72									Unknown(KT253328_Camel_SArabia_2014--)
72									Unknown(KT368892_Camel_SArabia_2014-06-)
72									Unknown(KT368893_Camel_SArabia_2014-06-)
72									Unknown(KT368894_Camel_SArabia_2014-06-)
72									Unknown(KT368895_Camel_SArabia_2014-10-)
72									Unknown(KT368896_Camel_SArabia_2014-10-)
72									Unknown(KT368897_Camel_SArabia_2014-10-)
72									Unknown(KT368898_Camel_SArabia_2014-11-)
72									Unknown(KT368899_Camel_SArabia_2014-11-)
72									Unknown(KT368900_Camel_SArabia_2014-11-)
72									Unknown(KT368901_Camel_SArabia_2014-11-)
72									Unknown(KT368902_Camel_SArabia_2014-12-)
72									Unknown(KT368903_Camel_SArabia_2014-12-)
72									Unknown(KT368904_Camel_SArabia_2014-12-)
72									Unknown(KT368905_Camel_SArabia_2014-12-)
72									Unknown(KT368906_Camel_SArabia_2014-12-)
72									Unknown(KT368908_Camel_SArabia_2015-03-)
72									Unknown(KT368909_Camel_SArabia_2015-01-)
72									Unknown(KT368910_Camel_SArabia_2015-01-)
72									Unknown(KT368911_Camel_SArabia_2015-01-)
72									Unknown(KT368912_Camel_SArabia_2015-01-)
72									Unknown(KT368913_Camel_SArabia_2015-04-)
72									Unknown(KT368914_Camel_SArabia_2015-04-)
72									Unknown(KT368915_Camel_SArabia_2015-03-)
72									Unknown(KT368916_Camel_SArabia_2015-03-)
72									Unknown(KU291449_Camel_Kenya_2015--)
72									Unknown(MF593473_Camel_UAE_2015--)
73	76	4472	4834	3531	3884	3341	3691	KT253272_Bat_Ghana_2010--	Unknown (KY073748_Bat_Kenya_2010-06-)	KF514431_Human229E_USA_1995-03-23	1.93238e-17	1.70453e-14	2.85123e-14	0.000876385	0.000147852	4.34753e-06	NS	NS	0.000129119
73										JX503060_Human229E_Netherlands_2010--
73										JX503061_Human229E_Italy_2009--
73										KF514429_Human229E_USA_1989-02-07
73										KF514430_Human229E_USA_1993-03-18
73										KF514432_Human229E_USA_1993-02-22
73										KF514433_Human229E_USA_1993-03-11
73										KU291448_Human229E_Germany_2015--
73										KY369908_Human229E_USA_2016--
73										KY369909_Human229E_USA_2016--
73										KY369910_Human229E_USA_2016--
73										KY369911_Human229E_USA_2016--
73										KY369912_Human229E_USA_2016--
73										KY369913_Human229E_USA_2016--
73										KY369914_Human229E_USA_2016--
73										KY621348_Human229E_USA_2016--
73										KY674914_Human229E_USA_2016--
73										KY674919_Human229E_USA_2016--
73										KY684760_Human229E_USA_2016--
73										KY967357_Human229E_USA_2015--
73										KY983587_Human229E_USA_2015--
73										KY996417_Human229E_USA_2016-11-23
73										MF542265_Human229E_Haiti_2016-03-
74	77	27764*	28417	24512*	25116	24152*	24762	^MH687937_Bat_Vietnam_2014-06-17	MH687939_Bat_Vietnam_2014-06-17	MH687943_Bat_Vietnam_2014-06-10	2.10383e-17	7.90896e-17	NS	0.0351919	0.013944	NS	NS	NS	2.0747e-10
74								MH687938_Bat_Vietnam_2014-06-17[T]	MH687936_Bat_Vietnam_2014-06-17
75	79	25956	26197	22854	23067	22473	22689	^KY073746_Bat_Kenya_2008-08-06	Unknown (KY674919_Human229E_USA_2016--)	KY073745_Bat_Kenya_2010-06-21	9.84292e-24	NS	5.10224e-22	NS	NS	NS	NS	NS	1.24482e-09
75									Unknown(JX503060_Human229E_Netherlands_2010--)
75									Unknown(JX503061_Human229E_Italy_2009--)
75									Unknown(KF514429_Human229E_USA_1989-02-07)
75									Unknown(KF514430_Human229E_USA_1993-03-18)
75									Unknown(KF514431_Human229E_USA_1995-03-23)
75									Unknown(KF514432_Human229E_USA_1993-02-22)
75									Unknown(KF514433_Human229E_USA_1993-03-11)
75									Unknown(KU291448_Human229E_Germany_2015--)
75									Unknown(KY369908_Human229E_USA_2016--)
75									Unknown(KY369909_Human229E_USA_2016--)
75									Unknown(KY369910_Human229E_USA_2016--)
75									Unknown(KY369911_Human229E_USA_2016--)
75									Unknown(KY369912_Human229E_USA_2016--)
75									Unknown(KY369913_Human229E_USA_2016--)
75									Unknown(KY369914_Human229E_USA_2016--)
75									Unknown(KY621348_Human229E_USA_2016--)
75									Unknown(KY674914_Human229E_USA_2016--)
75									Unknown(KY684760_Human229E_USA_2016--)
75									Unknown(KY967357_Human229E_USA_2015--)
75									Unknown(KY983587_Human229E_USA_2015--)
75									Unknown(KY996417_Human229E_USA_2016-11-23)
75									Unknown(MF542265_Human229E_Haiti_2016-03-)
75									Unknown(JQ410000_Alpaca_USA_2008--)
75									Unknown(KT253269_Bat_Ghana_2011--)
75									Unknown(KT253270_Bat_Ghana_2010--)
75									Unknown(KT253324_Camel_SArabia_2014--)
75									Unknown(KT253325_Camel_SArabia_2014--)
75									Unknown(KT253326_Camel_SArabia_2014--)
75									Unknown(KT253327_Camel_SArabia_2014--)
75									Unknown(KT253328_Camel_SArabia_2014--)
75									Unknown(KT368892_Camel_SArabia_2014-06-)
75									Unknown(KT368893_Camel_SArabia_2014-06-)
75									Unknown(KT368894_Camel_SArabia_2014-06-)
75									Unknown(KT368895_Camel_SArabia_2014-10-)
75									Unknown(KT368896_Camel_SArabia_2014-10-)
75									Unknown(KT368897_Camel_SArabia_2014-10-)
75									Unknown(KT368898_Camel_SArabia_2014-11-)
75									Unknown(KT368899_Camel_SArabia_2014-11-)
75									Unknown(KT368900_Camel_SArabia_2014-11-)
75									Unknown(KT368901_Camel_SArabia_2014-11-)
75									Unknown(KT368902_Camel_SArabia_2014-12-)
75									Unknown(KT368903_Camel_SArabia_2014-12-)
75									Unknown(KT368904_Camel_SArabia_2014-12-)
75									Unknown(KT368905_Camel_SArabia_2014-12-)
75									Unknown(KT368906_Camel_SArabia_2014-12-)
75									Unknown(KT368908_Camel_SArabia_2015-03-)
75									Unknown(KT368909_Camel_SArabia_2015-01-)
75									Unknown(KT368910_Camel_SArabia_2015-01-)
75									Unknown(KT368911_Camel_SArabia_2015-01-)
75									Unknown(KT368912_Camel_SArabia_2015-01-)
75									Unknown(KT368913_Camel_SArabia_2015-04-)
75									Unknown(KT368914_Camel_SArabia_2015-04-)
75									Unknown(KT368915_Camel_SArabia_2015-03-)
75									Unknown(KT368916_Camel_SArabia_2015-03-)
75									Unknown(KU291449_Camel_Kenya_2015--)
75									Unknown(MF593473_Camel_UAE_2015--)
76	81	20977	24185*	19441	21465*	19119	21065*	^KX812524_Porcine_China_2016-08-01	KY928065_Porcine_China_2016-03-	Unknown (KR095279_Porcine_China_2015-01-27)	1.99004e-11	1.60259e-16	NS	1.62196e-09	1.59039e-09	4.17475e-17	NS	NS	5.18674e-11
76								KY649107_Porcine_China_2016-05-01[P]	KY649107_Porcine_China_2016-05-01
77	86	12530	20976*	11067	19440*	10708	19118*	^KX812524_Porcine_China_2016-08-01	KR095279_Porcine_China_2015-01-27	Unknown (MH061343_Porcine_China_2018-01-29)	0.000323994	NS	NS	8.67043e-13	2.04767e-11	NS	NS	NS	1.6439e-15
77								KX580953_Porcine_China_2013--[T]
78	87	30596*	32636*	26165*	27579*	25861*	27108*	^MH687951_Bat_Vietnam_2014-06-11	Unknown (MH687950_Bat_Vietnam_2014-06-10)	MH687940_Bat_Vietnam_2014-06-10	3.05942e-15	2.36393e-15	NS	NS	NS	0.00149039	NS	NS	NS
78									Unknown(MH687936_Bat_Vietnam_2014-06-17)
78									Unknown(MH687939_Bat_Vietnam_2014-06-17)
79	89	18872	22119	17371	20583	17030	20261	^MH052688_Porcine_SKorea_2017-05-	KR095279_Porcine_China_2015-01-27	Unknown (KT941120_Porcine_Vietnam_2014-10-15)	2.05763e-11	4.41856e-15	NS	2.03338e-06	3.94698e-05	2.91203e-12	NS	NS	0.0456241
80	91	27679*	27851	24424*	24596	24067*	24239	^KY073746_Bat_Kenya_2008-08-06	MH052688_Porcine_SKorea_2017-05-	KY073745_Bat_Kenya_2010-06-21	3.58492e-15	NS	2.5093e-14	NS	NS	NS	NS	NS	4.14939e-10
80									JN547228_Porcine_China_1986--
80									JX524137_Porcine_China_2011-04-10
80									KM609210_Porcine_China_2014-01-
80									KR061458_Porcine_Italy_2009-01-14
80									KR610994_Porcine_Thailand_2014-07-15
80									KX580953_Porcine_China_2013--
80									KX812524_Porcine_China_2016-08-01
80									KY649107_Porcine_China_2016-05-01
80									KY928065_Porcine_China_2016-03-
80									LT906581_Porcine_Belgium_1978--
80									MF737355_Porcine_SKorea_2001-07-
80									MF807952_Porcine_China_2017-02-17
80									MH061342_Porcine_China_2018-02-06
80									MH061343_Porcine_China_2018-01-29
81	95	7047*	8486*	5736*	7083*	5356*	6712*	^JQ989271_Bat_China_2005-10-	JQ989272_Bat_HKong_2010-08-	Unknown (JQ989269_Bat_HKong_2005-12-)	6.15822e-14	4.62902e-05	NS	0.000447517	0.000329741	NS	NS	NS	1.55602e-10
81								JQ989270_Bat_China_2005-10-	JQ989273_Bat_HKong_2010-08-	Unknown(JQ989266_Bat_HKong_2006-12-)
81										Unknown(JQ989267_Bat_HKong_2006-12-)
81										Unknown(JQ989268_Bat_HKong_2006-10-)
82	96	22392	24108	20719	21370	20370	20988	^MH687937_Bat_Vietnam_2014-06-17	Unknown (JQ023161_Porcine_SKorea_2009--)	MH687950_Bat_Vietnam_2014-06-10	4.83019e-15	NS	1.13213e-06	3.51312e-05	6.63733e-08	1.16511e-22	NS	NS	0.000158893
82								MH687943_Bat_Vietnam_2014-06-10	Unknown(JN547228_Porcine_China_1986--)
82								MH687944_Bat_Vietnam_2014-06-10	Unknown(KR061458_Porcine_Italy_2009-01-14)
82									Unknown(KR095279_Porcine_China_2015-01-27)
82									Unknown(KT323979_Porcine_China_1998--)
82									Unknown(KU836638_Porcine_UK_2000-10-)
82									Unknown(KY928065_Porcine_China_2016-03-)
82									Unknown(LT897799_Porcine_Germany_1978--)
82									Unknown(LT905450_Porcine_Belgium_1977--)
82									Unknown(LT906581_Porcine_Belgium_1978--)
82									Unknown(LT906582_Porcine_UK_1987--)
82									Unknown(LT906620_Porcine_Belgium_1980--)
82									Unknown(MF737355_Porcine_SKorea_2001-07-)
82									Unknown(MF807951_Porcine_China_2017-02-19)
82									Unknown(MF807952_Porcine_China_2017-02-17)
82									Unknown(MG546689_Porcine_China_2016-09-)
82									Unknown(MH052684_Porcine_SKorea_2017-12-)
83	97	32978	34079*	27822	28142*	27123	27345*	^DQ648858_Bat_China_2005--	MH687944_Bat_Vietnam_2014-06-10	Unknown (MH687948_Bat_Vietnam_2014-06-11)	6.76224e-14	1.47259e-11	4.97984e-07	3.57835e-05	7.95908e-06	0.0190242	NS	NS	5.18674e-11
83										Unknown(MH687934_Bat_Vietnam_2014-06-11)
83										Unknown(MH687937_Bat_Vietnam_2014-06-17)
83										Unknown(MH687946_Bat_Vietnam_2014-06-10)
84	98	25864*	26507	22644*	23214	22401*	22959	KY073744_Bat_Kenya_2010-06-21	Unknown (KT253270_Bat_Ghana_2010--)	JQ765572_HumanNL63_USA_2005-02-01	8.9065e-14	NS	6.81669e-10	3.03309e-07	6.69821e-10	4.14975e-06	NS	NS	1.03735e-10
84									Unknown(JX503060_Human229E_Netherlands_2010--)	JQ900258_HumanNL63_USA_2005-01-26
84									Unknown(JX503061_Human229E_Italy_2009--)	AY567487_HumanNL63_Netherlands_2003-01-
84									Unknown(KF514429_Human229E_USA_1989-02-07)	DQ445911_HumanNL63_Netherlands_2004-01-08
84									Unknown(KF514430_Human229E_USA_1993-03-18)	JQ765563_HumanNL63_USA_2009-03-16
84									Unknown(KF514431_Human229E_USA_1995-03-23)	JQ765564_HumanNL63_USA_2009-03-01
84									Unknown(KF514432_Human229E_USA_1993-02-22)	JQ765565_HumanNL63_USA_2009-02-13
84									Unknown(KF514433_Human229E_USA_1993-03-11)	JQ765570_HumanNL63_USA_2005-01-19
84									Unknown(KU291448_Human229E_Germany_2015--)	JQ765573_HumanNL63_USA_2005-04-12
84									Unknown(KY369908_Human229E_USA_2016--)	JQ765575_HumanNL63_USA_2005-11-21
84									Unknown(KY369909_Human229E_USA_2016--)	JQ900256_HumanNL63_USA_2009-03-03
84									Unknown(KY369910_Human229E_USA_2016--)	JQ900260_HumanNL63_USA_2005-04-25
84									Unknown(KY369911_Human229E_USA_2016--)	KF530107_HumanNL63_USA_1991-01-24
84									Unknown(KY369912_Human229E_USA_2016--)	KF530108_HumanNL63_USA_1989-01-05
84									Unknown(KY369913_Human229E_USA_2016--)	KF530114_HumanNL63_USA_1989-01-03
84									Unknown(KY369914_Human229E_USA_2016--)	KT266906_HumanNL63_Haiti_2015-01-16
84									Unknown(KY621348_Human229E_USA_2016--)	KY983586_HumanNL63_USA_2015--
84									Unknown(KY674914_Human229E_USA_2016--)	MG428702_HumanNL63_Kenya_2010-05-11
84									Unknown(KY674919_Human229E_USA_2016--)	MG428703_HumanNL63_Kenya_2010-06-01
84									Unknown(KY684760_Human229E_USA_2016--)	MG428704_HumanNL63_Kenya_2010-05-20
84									Unknown(KY967357_Human229E_USA_2015--)	MG428705_HumanNL63_Kenya_2010-05-21
84									Unknown(KY983587_Human229E_USA_2015--)	MG428706_HumanNL63_Kenya_2010-05-24
84									Unknown(KY996417_Human229E_USA_2016-11-23)	MG428707_HumanNL63_Kenya_2010-05-20
84									Unknown(MF542265_Human229E_Haiti_2016-03-)	MG772808_HumanNL63_SKorea_2014-11-25
84									Unknown(JQ410000_Alpaca_USA_2008--)
84									Unknown(KT253269_Bat_Ghana_2011--)
84									Unknown(KT253324_Camel_SArabia_2014--)
84									Unknown(KT253325_Camel_SArabia_2014--)
84									Unknown(KT253326_Camel_SArabia_2014--)
84									Unknown(KT253327_Camel_SArabia_2014--)
84									Unknown(KT253328_Camel_SArabia_2014--)
84									Unknown(KT368892_Camel_SArabia_2014-06-)
84									Unknown(KT368893_Camel_SArabia_2014-06-)
84									Unknown(KT368894_Camel_SArabia_2014-06-)
84									Unknown(KT368895_Camel_SArabia_2014-10-)
84									Unknown(KT368896_Camel_SArabia_2014-10-)
84									Unknown(KT368897_Camel_SArabia_2014-10-)
84									Unknown(KT368898_Camel_SArabia_2014-11-)
84									Unknown(KT368899_Camel_SArabia_2014-11-)
84									Unknown(KT368900_Camel_SArabia_2014-11-)
84									Unknown(KT368901_Camel_SArabia_2014-11-)
84									Unknown(KT368902_Camel_SArabia_2014-12-)
84									Unknown(KT368903_Camel_SArabia_2014-12-)
84									Unknown(KT368904_Camel_SArabia_2014-12-)
84									Unknown(KT368905_Camel_SArabia_2014-12-)
84									Unknown(KT368906_Camel_SArabia_2014-12-)
84									Unknown(KT368908_Camel_SArabia_2015-03-)
84									Unknown(KT368909_Camel_SArabia_2015-01-)
84									Unknown(KT368910_Camel_SArabia_2015-01-)
84									Unknown(KT368911_Camel_SArabia_2015-01-)
84									Unknown(KT368912_Camel_SArabia_2015-01-)
84									Unknown(KT368913_Camel_SArabia_2015-04-)
84									Unknown(KT368914_Camel_SArabia_2015-04-)
84									Unknown(KT368915_Camel_SArabia_2015-03-)
84									Unknown(KT368916_Camel_SArabia_2015-03-)
84									Unknown(KU291449_Camel_Kenya_2015--)
84									Unknown(MF593473_Camel_UAE_2015--)
85	99	3520	22162	3192	20623	3023	20300	^JQ023161_Porcine_SKorea_2009--	MF737355_Porcine_SKorea_2001-07-	LT906581_Porcine_Belgium_1978--	3.77717e-05	NS	NS	1.34903e-12	6.89667e-15	2.90576e-16	NS	NS	1.05276e-13
85										LT897799_Porcine_Germany_1978--
85										LT905450_Porcine_Belgium_1977--
85										LT906582_Porcine_UK_1987--
85										LT906620_Porcine_Belgium_1980--
86	100	22960	23946*	20613	21105*	20389	20861*	^KY073747_Bat_Kenya_2009-06-20	KT253269_Bat_Ghana_2011--	KY073748_Bat_Kenya_2010-06-	1.07934e-13	0.000182025	7.8746e-05	0.00724254	0.00756801	9.62909e-10	NS	NS	0.00141958
87	101	186*	5437*	1*	4371*	1*	4109*	^MH687944_Bat_Vietnam_2014-06-10	MH687948_Bat_Vietnam_2014-06-11	MH687934_Bat_Vietnam_2014-06-11	9.83029e-07	5.62892e-08	4.77202e-08	6.94965e-07	NS	1.30883e-12	NS	NS	1.11117e-13
88	103	11959	13528	10435	11977	10152	11706	^MH687946_Bat_Vietnam_2014-06-10	MH687945_Bat_Vietnam_2014-09-16	MH687941_Bat_Vietnam_2014-06-17	1.02968e-12	3.37111e-11	NS	0.000689242	5.4125e-05	2.28957e-05	NS	NS	1.83092e-08
88									MH687948_Bat_Vietnam_2014-06-11	MH687942_Bat_Vietnam_2014-06-17
89	104	4526	4834	3588	3887	3395	3691	KT253269_Bat_Ghana_2011--	Unknown (KY073748_Bat_Kenya_2010-06-)	JX503061_Human229E_Italy_2009--	8.24248e-11	1.16119e-12	2.3492e-08	0.00644681	0.00349088	9.09181e-08	NS	NS	0.000109163
89										JX503060_Human229E_Netherlands_2010--
89										KF514429_Human229E_USA_1989-02-07
89										KF514430_Human229E_USA_1993-03-18
89										KF514431_Human229E_USA_1995-03-23
89										KF514432_Human229E_USA_1993-02-22
89										KF514433_Human229E_USA_1993-03-11
89										KU291448_Human229E_Germany_2015--
89										KY369908_Human229E_USA_2016--
89										KY369909_Human229E_USA_2016--
89										KY369910_Human229E_USA_2016--
89										KY369911_Human229E_USA_2016--
89										KY369912_Human229E_USA_2016--
89										KY369913_Human229E_USA_2016--
89										KY369914_Human229E_USA_2016--
89										KY621348_Human229E_USA_2016--
89										KY674914_Human229E_USA_2016--
89										KY674919_Human229E_USA_2016--
89										KY684760_Human229E_USA_2016--
89										KY967357_Human229E_USA_2015--
89										KY983587_Human229E_USA_2015--
89										KY996417_Human229E_USA_2016-11-23
89										MF542265_Human229E_Haiti_2016-03-
90	105	175*	9393	1*	7881	1*	7589	^MH687940_Bat_Vietnam_2014-06-10	Unknown (MH687952_Bat_Vietnam_2014-06-10)	MH687951_Bat_Vietnam_2014-06-11	8.45111e-11	0.0298767	3.01067e-06	1.37502e-12	7.40054e-06	NS	NS	NS	5.18674e-11
90									Unknown(MH687936_Bat_Vietnam_2014-06-17)
90									Unknown(MH687939_Bat_Vietnam_2014-06-17)
91	106	3308	5719	2983	4655	2814	4347	MH061343_Porcine_China_2018-01-29	KY928065_Porcine_China_2016-03-	KX580953_Porcine_China_2013--	1.24712e-10	1.60549e-12	0.000998894	2.04357e-08	5.73034e-08	2.8066e-08	NS	NS	5.18674e-11
92	108	19454	21632*	17949	20095*	17609	19774*	^KY928065_Porcine_China_2016-03-	KT941120_Porcine_Vietnam_2014-10-15	Unknown (MF807952_Porcine_China_2017-02-17)	4.05378e-12	4.08302e-10	NS	3.14605e-06	0.000407154	3.20615e-07	NS	NS	1.31344e-06
92								MF807951_Porcine_China_2017-02-19
93	109	3508*	25068	3180*	22194	3011*	21792	^JQ023161_Porcine_SKorea_2009--	LT906581_Porcine_Belgium_1978--	MF737355_Porcine_SKorea_2001-07-	4.08403e-12	2.07694e-11	NS	5.59349e-10	4.43953e-09	2.99025e-16	NS	NS	5.18674e-11
93								KT323979_Porcine_China_1998--[P]	LT897799_Porcine_Germany_1978--
93									LT905450_Porcine_Belgium_1977--
93									LT906582_Porcine_UK_1987--
93									LT906620_Porcine_Belgium_1980--
94	110	22367	23590	20697	21024	20356	20636	^MF737355_Porcine_SKorea_2001-07-	Unknown (KT323979_Porcine_China_1998--)	JN547228_Porcine_China_1986--	NS	1.29306e-12	NS	3.42531e-08	1.74462e-09	1.50298e-13	NS	NS	5.18674e-11
95	111~	11086	11983	9646	10532	9279	10176	^KM609210_Porcine_China_2014-01-	Unknown (KT941120_Porcine_Vietnam_2014-10-15)	KR095279_Porcine_China_2015-01-27	5.12698e-07	7.51411e-12	NS	3.8202e-05	0.000840095	1.92183e-10	NS	NS	NS
95									Unknown(KT021233_Porcine_China_2014-11-11)	KT021233_Porcine_China_2014-11-11
95									Unknown(KX580953_Porcine_China_2013--)	MG546689_Porcine_China_2016-09-
95									Unknown(KX812524_Porcine_China_2016-08-01)	MH052684_Porcine_SKorea_2017-12-
95									Unknown(MG546689_Porcine_China_2016-09-)	MH061343_Porcine_China_2018-01-29
95									Unknown(MH052684_Porcine_SKorea_2017-12-)
95									Unknown(MH061342_Porcine_China_2018-02-06)
96	112	17251*	17978*	15761*	16488*	15415*	16142*	MH687942_Bat_Vietnam_2014-06-17	DQ648858_Bat_China_2005--	MH687941_Bat_Vietnam_2014-06-17	1.57747e-11	7.38525e-05	NS	0.00439006	NS	NS	NS	NS	2.09171e-06
97	113	22082	24710	20510	21793	20224	21476	^KT253269_Bat_Ghana_2011--	KY983587_Human229E_USA_2015--	Unknown (KT368900_Camel_SArabia_2014-11-)	1.17831e-14	3.17585e-11	NS	6.65711e-06	1.52011e-05	2.01838e-22	NS	NS	NS
97									JX503060_Human229E_Netherlands_2010--	Unknown(JQ410000_Alpaca_USA_2008--)
97									JX503061_Human229E_Italy_2009--	Unknown(KT253324_Camel_SArabia_2014--)
97									KF514429_Human229E_USA_1989-02-07	Unknown(KT253325_Camel_SArabia_2014--)
97									KF514430_Human229E_USA_1993-03-18	Unknown(KT253326_Camel_SArabia_2014--)
97									KF514431_Human229E_USA_1995-03-23	Unknown(KT253327_Camel_SArabia_2014--)
97									KF514432_Human229E_USA_1993-02-22	Unknown(KT253328_Camel_SArabia_2014--)
97									KF514433_Human229E_USA_1993-03-11	Unknown(KT368892_Camel_SArabia_2014-06-)
97									KU291448_Human229E_Germany_2015--	Unknown(KT368893_Camel_SArabia_2014-06-)
97									KY369908_Human229E_USA_2016--	Unknown(KT368894_Camel_SArabia_2014-06-)
97									KY369909_Human229E_USA_2016--	Unknown(KT368895_Camel_SArabia_2014-10-)
97									KY369910_Human229E_USA_2016--	Unknown(KT368896_Camel_SArabia_2014-10-)
97									KY369911_Human229E_USA_2016--	Unknown(KT368897_Camel_SArabia_2014-10-)
97									KY369912_Human229E_USA_2016--	Unknown(KT368898_Camel_SArabia_2014-11-)
97									KY369913_Human229E_USA_2016--	Unknown(KT368899_Camel_SArabia_2014-11-)
97									KY369914_Human229E_USA_2016--	Unknown(KT368901_Camel_SArabia_2014-11-)
97									KY621348_Human229E_USA_2016--	Unknown(KT368902_Camel_SArabia_2014-12-)
97									KY674914_Human229E_USA_2016--	Unknown(KT368903_Camel_SArabia_2014-12-)
97									KY674919_Human229E_USA_2016--	Unknown(KT368904_Camel_SArabia_2014-12-)
97									KY684760_Human229E_USA_2016--	Unknown(KT368905_Camel_SArabia_2014-12-)
97									KY967357_Human229E_USA_2015--	Unknown(KT368906_Camel_SArabia_2014-12-)
97									KY996417_Human229E_USA_2016-11-23	Unknown(KT368908_Camel_SArabia_2015-03-)
97									MF542265_Human229E_Haiti_2016-03-	Unknown(KT368909_Camel_SArabia_2015-01-)
97										Unknown(KT368910_Camel_SArabia_2015-01-)
97										Unknown(KT368911_Camel_SArabia_2015-01-)
97										Unknown(KT368912_Camel_SArabia_2015-01-)
97										Unknown(KT368913_Camel_SArabia_2015-04-)
97										Unknown(KT368914_Camel_SArabia_2015-04-)
97										Unknown(KT368915_Camel_SArabia_2015-03-)
97										Unknown(KT368916_Camel_SArabia_2015-03-)
97										Unknown(KU291449_Camel_Kenya_2015--)
97										Unknown(MF593473_Camel_UAE_2015--)
98	114	8533*	13560*	7111*	12079*	6759*	11735*	^MH687948_Bat_Vietnam_2014-06-11	MH687945_Bat_Vietnam_2014-09-16	MH687941_Bat_Vietnam_2014-06-17	3.24544e-11	6.18179e-09	NS	4.31864e-11	0.00252903	1.49375e-06	NS	NS	5.18674e-11
98										MH687942_Bat_Vietnam_2014-06-17
99	115	2800	18967*	2496	17465*	2324	17125*	^KY928065_Porcine_China_2016-03-	Unknown (KR610994_Porcine_Thailand_2014-07-15)	KR095279_Porcine_China_2015-01-27	NS	NS	NS	0.0103068	0.0282318	0.034739	NS	NS	5.18674e-11
99								MF807951_Porcine_China_2017-02-19[P]
99								MF807952_Porcine_China_2017-02-17
99								MH052688_Porcine_SKorea_2017-05-[T]
99								MH061343_Porcine_China_2018-01-29[P]
100	117	3330	18814	3009	17317	2836	16972	^KR095279_Porcine_China_2015-01-27	KR610994_Porcine_Thailand_2014-07-15	LT905450_Porcine_Belgium_1977--	NS	NS	NS	6.08919e-11	1.20038e-10	4.41695e-15	NS	NS	5.18674e-11
100								KM609210_Porcine_China_2014-01-		LT897799_Porcine_Germany_1978--
100								KT021233_Porcine_China_2014-11-11		LT906581_Porcine_Belgium_1978--
100								KT941120_Porcine_Vietnam_2014-10-15[T]		LT906582_Porcine_UK_1987--
100								MG546689_Porcine_China_2016-09-		LT906620_Porcine_Belgium_1980--
100								MH052684_Porcine_SKorea_2017-12-[P]
100								MH061342_Porcine_China_2018-02-06
101	118	19378*	22032*	17878*	20500*	17533*	20174*	^KR095279_Porcine_China_2015-01-27	MF807952_Porcine_China_2017-02-17	Unknown (MH061342_Porcine_China_2018-02-06)	2.0701e-08	1.51003e-07	1.18474e-08	6.11116e-06	3.21034e-06	5.86064e-05	NS	NS	5.18674e-11
102	119	13107*	17898*	11575*	16337*	11285*	16062*	^KT253270_Bat_Ghana_2010--	KT253272_Bat_Ghana_2010--	Unknown (KT253269_Bat_Ghana_2011--)	0.0002413	2.83715e-06	8.95905e-06	6.30549e-05	0.00312439	3.40366e-12	NS	NS	5.18674e-11
103	120~	15748	23128*	14165	20684*	13914	20440*	^MH687950_Bat_Vietnam_2014-06-10	MH687951_Bat_Vietnam_2014-06-11	Unknown (MH687936_Bat_Vietnam_2014-06-17)	NS	NS	NS	9.84923e-07	NS	3.26633e-59	NS	NS	5.18674e-11
103								MH687940_Bat_Vietnam_2014-06-10[P]		Unknown(MH687939_Bat_Vietnam_2014-06-17)
104	121	21394	22101*	19865	20572*	19536	20243*	^JQ989271_Bat_China_2005-10-	JQ989272_Bat_HKong_2010-08-	JQ989270_Bat_China_2005-10-	5.44273e-11	NS	2.71962e-08	0.0104944	0.0270409	NS	NS	NS	7.30814e-06
104									JQ989266_Bat_HKong_2006-12-
104									JQ989267_Bat_HKong_2006-12-
104									JQ989268_Bat_HKong_2006-10-
104									JQ989269_Bat_HKong_2005-12-
104									JQ989273_Bat_HKong_2010-08-
105	122	25994	27608	23420	24934	22493	24004	^KT253271_Bat_Ghana_2011--	Unknown (AY567487_HumanNL63_Netherlands_2003-01-)	KT253269_Bat_Ghana_2011--	0.0038838	NS	NS	3.95612e-13	4.66457e-16	NS	NS	NS	1.03735e-10
105									Unknown(DQ445911_HumanNL63_Netherlands_2004-01-08)	JX503061_Human229E_Italy_2009--
105									Unknown(JQ765563_HumanNL63_USA_2009-03-16)	KF514429_Human229E_USA_1989-02-07
105									Unknown(JQ765564_HumanNL63_USA_2009-03-01)	KF514430_Human229E_USA_1993-03-18
105									Unknown(JQ765565_HumanNL63_USA_2009-02-13)	KF514431_Human229E_USA_1995-03-23
105									Unknown(JQ765570_HumanNL63_USA_2005-01-19)	KF514432_Human229E_USA_1993-02-22
105									Unknown(JQ765572_HumanNL63_USA_2005-02-01)	KF514433_Human229E_USA_1993-03-11
105									Unknown(JQ765573_HumanNL63_USA_2005-04-12)	KU291448_Human229E_Germany_2015--
105									Unknown(JQ765575_HumanNL63_USA_2005-11-21)	KY369908_Human229E_USA_2016--
105									Unknown(JQ900256_HumanNL63_USA_2009-03-03)	KY369909_Human229E_USA_2016--
105									Unknown(JQ900260_HumanNL63_USA_2005-04-25)	KY369910_Human229E_USA_2016--
105									Unknown(KF530107_HumanNL63_USA_1991-01-24)	KY369911_Human229E_USA_2016--
105									Unknown(KF530108_HumanNL63_USA_1989-01-05)	KY369912_Human229E_USA_2016--
105									Unknown(KF530114_HumanNL63_USA_1989-01-03)	KY369913_Human229E_USA_2016--
105									Unknown(KT266906_HumanNL63_Haiti_2015-01-16)	KY369914_Human229E_USA_2016--
105									Unknown(KY983586_HumanNL63_USA_2015--)	KY621348_Human229E_USA_2016--
105									Unknown(MG428702_HumanNL63_Kenya_2010-05-11)	KY674914_Human229E_USA_2016--
105									Unknown(MG428703_HumanNL63_Kenya_2010-06-01)	KY674919_Human229E_USA_2016--
105									Unknown(MG428704_HumanNL63_Kenya_2010-05-20)	KY967357_Human229E_USA_2015--
105									Unknown(MG428705_HumanNL63_Kenya_2010-05-21)	KY983587_Human229E_USA_2015--
105									Unknown(MG428706_HumanNL63_Kenya_2010-05-24)	MF542265_Human229E_Haiti_2016-03-
105									Unknown(MG428707_HumanNL63_Kenya_2010-05-20)	JQ410000_Alpaca_USA_2008--
105									Unknown(MG772808_HumanNL63_SKorea_2014-11-25)	KT253270_Bat_Ghana_2010--
105										KT253324_Camel_SArabia_2014--
105										KT253325_Camel_SArabia_2014--
105										KT253326_Camel_SArabia_2014--
105										KT253327_Camel_SArabia_2014--
105										KT253328_Camel_SArabia_2014--
105										KT368892_Camel_SArabia_2014-06-
105										KT368893_Camel_SArabia_2014-06-
105										KT368894_Camel_SArabia_2014-06-
105										KT368895_Camel_SArabia_2014-10-
105										KT368896_Camel_SArabia_2014-10-
105										KT368897_Camel_SArabia_2014-10-
105										KT368898_Camel_SArabia_2014-11-
105										KT368899_Camel_SArabia_2014-11-
105										KT368900_Camel_SArabia_2014-11-
105										KT368901_Camel_SArabia_2014-11-
105										KT368902_Camel_SArabia_2014-12-
105										KT368903_Camel_SArabia_2014-12-
105										KT368904_Camel_SArabia_2014-12-
105										KT368905_Camel_SArabia_2014-12-
105										KT368906_Camel_SArabia_2014-12-
105										KT368908_Camel_SArabia_2015-03-
105										KT368909_Camel_SArabia_2015-01-
105										KT368910_Camel_SArabia_2015-01-
105										KT368911_Camel_SArabia_2015-01-
105										KT368912_Camel_SArabia_2015-01-
105										KT368913_Camel_SArabia_2015-04-
105										KT368914_Camel_SArabia_2015-04-
105										KT368915_Camel_SArabia_2015-03-
105										KT368916_Camel_SArabia_2015-03-
105										KU291449_Camel_Kenya_2015--
105										MF593473_Camel_UAE_2015--
106	123	24395*	27801	21623*	24609	21238*	24189	^JX524137_Porcine_China_2011-04-10	KT941120_Porcine_Vietnam_2014-10-15	Unknown (MF807951_Porcine_China_2017-02-19)	0.00102251	NS	NS	1.11346e-08	1.43222e-09	NS	NS	NS	1.03735e-10
106								KR610994_Porcine_Thailand_2014-07-15[P]
107	124	22422*	24416	20571*	21494	20384*	21251	^KY073747_Bat_Kenya_2009-06-20	JQ765573_HumanNL63_USA_2005-04-12	Unknown (KY073744_Bat_Kenya_2010-06-21)	1.18001e-05	NS	NS	1.63015e-07	1.77289e-06	NS	NS	NS	2.0747e-10
107									AY567487_HumanNL63_Netherlands_2003-01-
107									JQ765563_HumanNL63_USA_2009-03-16
107									JQ765564_HumanNL63_USA_2009-03-01
107									JQ765565_HumanNL63_USA_2009-02-13
107									JQ765570_HumanNL63_USA_2005-01-19
107									JQ765572_HumanNL63_USA_2005-02-01
107									JQ765575_HumanNL63_USA_2005-11-21
107									JQ900256_HumanNL63_USA_2009-03-03
107									KF530107_HumanNL63_USA_1991-01-24
107									KF530108_HumanNL63_USA_1989-01-05
107									KF530114_HumanNL63_USA_1989-01-03
107									KT266906_HumanNL63_Haiti_2015-01-16
107									MG428702_HumanNL63_Kenya_2010-05-11
107									MG428703_HumanNL63_Kenya_2010-06-01
107									MG428704_HumanNL63_Kenya_2010-05-20
107									MG428705_HumanNL63_Kenya_2010-05-21
107									MG428706_HumanNL63_Kenya_2010-05-24
107									MG428707_HumanNL63_Kenya_2010-05-20
107									MG772808_HumanNL63_SKorea_2014-11-25
108	125~	27852*	26839*	24597*	23629*	24240*	23272*	^KY073746_Bat_Kenya_2008-08-06	JQ765564_HumanNL63_USA_2009-03-01	KJ473810_Bat_China_2013--	NS	NS	NS	6.65178e-06	0.0415989	NS	NS	NS	2.59337e-10
108									JQ765563_HumanNL63_USA_2009-03-16
108									JQ765565_HumanNL63_USA_2009-02-13
108									JQ765570_HumanNL63_USA_2005-01-19
108									JQ900256_HumanNL63_USA_2009-03-03
108									MG772808_HumanNL63_SKorea_2014-11-25
109	127	32530*	33099*	27569*	27956*	27108*	27123*	^MH687948_Bat_Vietnam_2014-06-11	Unknown (MH687941_Bat_Vietnam_2014-06-17)	MH687937_Bat_Vietnam_2014-06-17	7.17004e-11	1.34741e-10	NS	3.31499e-07	7.32246e-08	4.86271e-15	NS	NS	2.59337e-10
109										MH687946_Bat_Vietnam_2014-06-10
110	128~	32968	34385*	27443	27637*	27123	27368*	^KY073748_Bat_Kenya_2010-06-	Unknown (KT253271_Bat_Ghana_2011--)	KY674914_Human229E_USA_2016--	2.72749e-10	NS	4.36756e-08	NS	NS	1.99182e-06	NS	NS	4.14939e-10
110										JX503060_Human229E_Netherlands_2010--
110										JX503061_Human229E_Italy_2009--
110										KF514429_Human229E_USA_1989-02-07
110										KF514430_Human229E_USA_1993-03-18
110										KF514431_Human229E_USA_1995-03-23
110										KF514432_Human229E_USA_1993-02-22
110										KF514433_Human229E_USA_1993-03-11
110										KU291448_Human229E_Germany_2015--
110										KY369908_Human229E_USA_2016--
110										KY369909_Human229E_USA_2016--
110										KY369910_Human229E_USA_2016--
110										KY369911_Human229E_USA_2016--
110										KY369912_Human229E_USA_2016--
110										KY369913_Human229E_USA_2016--
110										KY369914_Human229E_USA_2016--
110										KY621348_Human229E_USA_2016--
110										KY674919_Human229E_USA_2016--
110										KY684760_Human229E_USA_2016--
110										KY967357_Human229E_USA_2015--
110										KY983587_Human229E_USA_2015--
110										KY996417_Human229E_USA_2016-11-23
110										MF542265_Human229E_Haiti_2016-03-
110										JQ410000_Alpaca_USA_2008--
110										KT253324_Camel_SArabia_2014--
110										KT253325_Camel_SArabia_2014--
110										KT253326_Camel_SArabia_2014--
110										KT253327_Camel_SArabia_2014--
110										KT253328_Camel_SArabia_2014--
110										KT368892_Camel_SArabia_2014-06-
110										KT368893_Camel_SArabia_2014-06-
110										KT368894_Camel_SArabia_2014-06-
110										KT368895_Camel_SArabia_2014-10-
110										KT368896_Camel_SArabia_2014-10-
110										KT368897_Camel_SArabia_2014-10-
110										KT368898_Camel_SArabia_2014-11-
110										KT368899_Camel_SArabia_2014-11-
110										KT368900_Camel_SArabia_2014-11-
110										KT368901_Camel_SArabia_2014-11-
110										KT368902_Camel_SArabia_2014-12-
110										KT368903_Camel_SArabia_2014-12-
110										KT368904_Camel_SArabia_2014-12-
110										KT368905_Camel_SArabia_2014-12-
110										KT368906_Camel_SArabia_2014-12-
110										KT368908_Camel_SArabia_2015-03-
110										KT368909_Camel_SArabia_2015-01-
110										KT368910_Camel_SArabia_2015-01-
110										KT368911_Camel_SArabia_2015-01-
110										KT368912_Camel_SArabia_2015-01-
110										KT368913_Camel_SArabia_2015-04-
110										KT368914_Camel_SArabia_2015-04-
110										KT368915_Camel_SArabia_2015-03-
110										KT368916_Camel_SArabia_2015-03-
110										KU291449_Camel_Kenya_2015--
110										MF593473_Camel_UAE_2015--
111	129	22196	24808	20610	21920	20321	21553	^KR061458_Porcine_Italy_2009-01-14	LT906581_Porcine_Belgium_1978--	MG546689_Porcine_China_2016-09-	2.77273e-10	4.97835e-07	NS	1.05886e-05	0.00487212	5.50417e-14	NS	NS	6.92855e-05
111									LT897799_Porcine_Germany_1978--	MF807952_Porcine_China_2017-02-17
111									LT905450_Porcine_Belgium_1977--
111									LT906582_Porcine_UK_1987--
111									LT906620_Porcine_Belgium_1980--
112	130	22415	24075*	20544	21170*	20377	20955*	^KY073748_Bat_Kenya_2010-06-	Unknown (KT253271_Bat_Ghana_2011--)	KT253272_Bat_Ghana_2010--	1.76598e-05	NS	8.92321e-07	8.29924e-05	2.92669e-08	0.0341121	NS	NS	3.11204e-10
113	131~	31726*	31916	26895*	27074	26621*	26785	^KY073748_Bat_Kenya_2010-06-	Unknown (KT253271_Bat_Ghana_2011--)	KT253272_Bat_Ghana_2010--	1.93248e-10	0.000143812	NS	NS	0.00583801	NS	NS	NS	3.09648e-08
113										KY369909_Human229E_USA_2016--
113										KY621348_Human229E_USA_2016--
113										KY674914_Human229E_USA_2016--
114	132	24028*	25780	21218*	22605	20924*	22317	^MH687950_Bat_Vietnam_2014-06-10	MH687951_Bat_Vietnam_2014-06-11	MH687936_Bat_Vietnam_2014-06-17	0.000409292	4.77562e-06	NS	2.31087e-06	6.55049e-05	1.02681e-16	NS	NS	3.11204e-10
114									MH687940_Bat_Vietnam_2014-06-10	MH687939_Bat_Vietnam_2014-06-17
115	134	26586	26784*	23356	23551*	23022	23217*	^JQ989271_Bat_China_2005-10-	KJ473810_Bat_China_2013--	JQ989272_Bat_HKong_2010-08-	0.000158148	NS	0.0042231	NS	NS	NS	NS	NS	3.63072e-10
115								JQ989270_Bat_China_2005-10-		JQ989266_Bat_HKong_2006-12-
115										JQ989267_Bat_HKong_2006-12-
115										JQ989268_Bat_HKong_2006-10-
115										JQ989269_Bat_HKong_2005-12-
115										JQ989273_Bat_HKong_2010-08-
116	135	23977	24424	21118	21509	20880	21259	^KY073744_Bat_Kenya_2010-06-21	Unknown (KT253271_Bat_Ghana_2011--)	JQ765572_HumanNL63_USA_2005-02-01	0.00179108	NS	0.0251496	NS	NS	NS	NS	NS	3.63072e-10
116										AY567487_HumanNL63_Netherlands_2003-01-
116										JQ765563_HumanNL63_USA_2009-03-16
116										JQ765564_HumanNL63_USA_2009-03-01
116										JQ765565_HumanNL63_USA_2009-02-13
116										JQ765570_HumanNL63_USA_2005-01-19
116										JQ765573_HumanNL63_USA_2005-04-12
116										JQ765575_HumanNL63_USA_2005-11-21
116										JQ900256_HumanNL63_USA_2009-03-03
116										KF530107_HumanNL63_USA_1991-01-24
116										KF530108_HumanNL63_USA_1989-01-05
116										KF530114_HumanNL63_USA_1989-01-03
116										KT266906_HumanNL63_Haiti_2015-01-16
116										MG428702_HumanNL63_Kenya_2010-05-11
116										MG428703_HumanNL63_Kenya_2010-06-01
116										MG428704_HumanNL63_Kenya_2010-05-20
116										MG428705_HumanNL63_Kenya_2010-05-21
116										MG428706_HumanNL63_Kenya_2010-05-24
116										MG428707_HumanNL63_Kenya_2010-05-20
116										MG772808_HumanNL63_SKorea_2014-11-25
117	136	25633	25863*	22356	22580*	22176	22400*	^MG916901_Bat_China_2012-05-19	JQ989267_Bat_HKong_2006-12-	Unknown (JQ989271_Bat_China_2005-10-)	1.75575e-06	NS	9.00471e-18	NS	NS	NS	NS	NS	4.14939e-10
117									JQ989266_Bat_HKong_2006-12-	Unknown(JQ989270_Bat_China_2005-10-)
117									JQ989268_Bat_HKong_2006-10-
117									JQ989269_Bat_HKong_2005-12-
117									JQ989272_Bat_HKong_2010-08-
117									JQ989273_Bat_HKong_2010-08-
118	137	21348	23956*	20245	21682*	19490	20871*	^KJ473795_Bat_China_2011--	EU420137_Bat_HKong_2006-03-	KJ473796_Bat_China_2012--	4.18796e-14	NS	NS	2.06988e-12	0.000174469	NS	NS	NS	4.14939e-10
119	139	32637*	34534*	27639*	28322*	27108*	27368*	^MH687942_Bat_Vietnam_2014-06-17	Unknown (MH687946_Bat_Vietnam_2014-06-10)	MH687934_Bat_Vietnam_2014-06-11	4.15467e-10	1.10817e-09	NS	NS	0.000686555	2.02234e-14	NS	NS	3.90351e-05
119									Unknown(MH687937_Bat_Vietnam_2014-06-17)
120	141	17041	20032	15480	18461	15205	18187	^KT253269_Bat_Ghana_2011--	KY073747_Bat_Kenya_2009-06-20	KF514431_Human229E_USA_1995-03-23	NS	NS	NS	8.11283e-05	1.60774e-07	NS	NS	NS	1.19295e-09
120										JX503060_Human229E_Netherlands_2010--
120										JX503061_Human229E_Italy_2009--
120										KF514429_Human229E_USA_1989-02-07
120										KF514430_Human229E_USA_1993-03-18
120										KF514432_Human229E_USA_1993-02-22
120										KF514433_Human229E_USA_1993-03-11
120										KU291448_Human229E_Germany_2015--
120										KY369908_Human229E_USA_2016--
120										KY369909_Human229E_USA_2016--
120										KY369910_Human229E_USA_2016--
120										KY369911_Human229E_USA_2016--
120										KY369912_Human229E_USA_2016--
120										KY369913_Human229E_USA_2016--
120										KY369914_Human229E_USA_2016--
120										KY621348_Human229E_USA_2016--
120										KY674914_Human229E_USA_2016--
120										KY674919_Human229E_USA_2016--
120										KY684760_Human229E_USA_2016--
120										KY967357_Human229E_USA_2015--
120										KY983587_Human229E_USA_2015--
120										KY996417_Human229E_USA_2016-11-23
120										MF542265_Human229E_Haiti_2016-03-
121	143	10568*	16722	9065*	15161	8764*	14886	^KT253269_Bat_Ghana_2011--	Unknown (KY073747_Bat_Kenya_2009-06-20)	KU291449_Camel_Kenya_2015--	6.94397e-05	NS	NS	8.00735e-11	5.35013e-16	0.000431802	NS	NS	3.63072e-10
121										JQ410000_Alpaca_USA_2008--
121										KT253324_Camel_SArabia_2014--
121										KT253325_Camel_SArabia_2014--
121										KT253326_Camel_SArabia_2014--
121										KT253327_Camel_SArabia_2014--
121										KT253328_Camel_SArabia_2014--
121										KT368892_Camel_SArabia_2014-06-
121										KT368893_Camel_SArabia_2014-06-
121										KT368894_Camel_SArabia_2014-06-
121										KT368895_Camel_SArabia_2014-10-
121										KT368896_Camel_SArabia_2014-10-
121										KT368897_Camel_SArabia_2014-10-
121										KT368898_Camel_SArabia_2014-11-
121										KT368899_Camel_SArabia_2014-11-
121										KT368900_Camel_SArabia_2014-11-
121										KT368901_Camel_SArabia_2014-11-
121										KT368902_Camel_SArabia_2014-12-
121										KT368903_Camel_SArabia_2014-12-
121										KT368904_Camel_SArabia_2014-12-
121										KT368905_Camel_SArabia_2014-12-
121										KT368906_Camel_SArabia_2014-12-
121										KT368908_Camel_SArabia_2015-03-
121										KT368909_Camel_SArabia_2015-01-
121										KT368910_Camel_SArabia_2015-01-
121										KT368911_Camel_SArabia_2015-01-
121										KT368912_Camel_SArabia_2015-01-
121										KT368913_Camel_SArabia_2015-04-
121										KT368914_Camel_SArabia_2015-04-
121										KT368915_Camel_SArabia_2015-03-
121										KT368916_Camel_SArabia_2015-03-
121										MF593473_Camel_UAE_2015--
122	144	2744*	21645*	2440*	20037*	2268*	19787*	^KT941120_Porcine_Vietnam_2014-10-15	JN547228_Porcine_China_1986--	MF807952_Porcine_China_2017-02-17	0.000130496	NS	NS	NS	0.00358188	NS	NS	NS	4.51246e-09
123	145	27770	30878*	24467	26361*	24158	26063*	^MH687939_Bat_Vietnam_2014-06-17	Unknown (MH687950_Bat_Vietnam_2014-06-10)	MH687940_Bat_Vietnam_2014-06-10	7.07846e-09	5.96594e-07	NS	1.65018e-05	1.12883e-05	2.68552e-09	NS	NS	2.69431e-40
123								MH687936_Bat_Vietnam_2014-06-17		MH687951_Bat_Vietnam_2014-06-11
124	147	2636*	3432	2359*	3113	2190*	2938	^KT253272_Bat_Ghana_2010--	KY967357_Human229E_USA_2015--	Unknown (JQ410000_Alpaca_USA_2008--)	1.86003e-08	NS	1.90352e-07	0.000493039	8.82434e-06	5.57254e-06	NS	NS	NS
124									JX503060_Human229E_Netherlands_2010--	Unknown(KT253324_Camel_SArabia_2014--)
124									JX503061_Human229E_Italy_2009--	Unknown(KT253325_Camel_SArabia_2014--)
124									KF514429_Human229E_USA_1989-02-07	Unknown(KT253326_Camel_SArabia_2014--)
124									KF514430_Human229E_USA_1993-03-18	Unknown(KT253327_Camel_SArabia_2014--)
124									KF514431_Human229E_USA_1995-03-23	Unknown(KT253328_Camel_SArabia_2014--)
124									KF514432_Human229E_USA_1993-02-22	Unknown(KT368892_Camel_SArabia_2014-06-)
124									KF514433_Human229E_USA_1993-03-11	Unknown(KT368893_Camel_SArabia_2014-06-)
124									KU291448_Human229E_Germany_2015--	Unknown(KT368894_Camel_SArabia_2014-06-)
124									KY369908_Human229E_USA_2016--	Unknown(KT368895_Camel_SArabia_2014-10-)
124									KY369909_Human229E_USA_2016--	Unknown(KT368896_Camel_SArabia_2014-10-)
124									KY369910_Human229E_USA_2016--	Unknown(KT368897_Camel_SArabia_2014-10-)
124									KY369911_Human229E_USA_2016--	Unknown(KT368898_Camel_SArabia_2014-11-)
124									KY369912_Human229E_USA_2016--	Unknown(KT368899_Camel_SArabia_2014-11-)
124									KY369913_Human229E_USA_2016--	Unknown(KT368900_Camel_SArabia_2014-11-)
124									KY369914_Human229E_USA_2016--	Unknown(KT368901_Camel_SArabia_2014-11-)
124									KY621348_Human229E_USA_2016--	Unknown(KT368902_Camel_SArabia_2014-12-)
124									KY674914_Human229E_USA_2016--	Unknown(KT368903_Camel_SArabia_2014-12-)
124									KY674919_Human229E_USA_2016--	Unknown(KT368904_Camel_SArabia_2014-12-)
124									KY684760_Human229E_USA_2016--	Unknown(KT368905_Camel_SArabia_2014-12-)
124									KY983587_Human229E_USA_2015--	Unknown(KT368906_Camel_SArabia_2014-12-)
124									KY996417_Human229E_USA_2016-11-23	Unknown(KT368908_Camel_SArabia_2015-03-)
124									MF542265_Human229E_Haiti_2016-03-	Unknown(KT368909_Camel_SArabia_2015-01-)
124										Unknown(KT368910_Camel_SArabia_2015-01-)
124										Unknown(KT368911_Camel_SArabia_2015-01-)
124										Unknown(KT368912_Camel_SArabia_2015-01-)
124										Unknown(KT368913_Camel_SArabia_2015-04-)
124										Unknown(KT368914_Camel_SArabia_2015-04-)
124										Unknown(KT368915_Camel_SArabia_2015-03-)
124										Unknown(KT368916_Camel_SArabia_2015-03-)
124										Unknown(KU291449_Camel_Kenya_2015--)
124										Unknown(MF593473_Camel_UAE_2015--)
125	150~	28600	30079	25223	25678	24943	25344	^JQ989271_Bat_China_2005-10-	JQ989272_Bat_HKong_2010-08-	JQ989270_Bat_China_2005-10-	8.72306e-08	1.08312e-07	6.81691e-08	1.78401e-07	NS	NS	NS	NS	NS
125									JQ989266_Bat_HKong_2006-12-
125									JQ989267_Bat_HKong_2006-12-
125									JQ989268_Bat_HKong_2006-10-
125									JQ989269_Bat_HKong_2005-12-
125									JQ989273_Bat_HKong_2010-08-
126	151	20026	22032*	18521	20496*	18181	20174*	MH061342_Porcine_China_2018-02-06	JX524137_Porcine_China_2011-04-10	MF807952_Porcine_China_2017-02-17	4.78522e-05	NS	NS	8.01106e-05	0.00115698	NS	NS	NS	1.0332e-07
126									KR610994_Porcine_Thailand_2014-07-15
127	152	1076	2441*	820	2130*	694	2004*	^KY983586_HumanNL63_USA_2015--	KF530114_HumanNL63_USA_1989-01-03	JQ765570_HumanNL63_USA_2005-01-19	9.4601e-05	0.000750162	0.00159285	0.000697403	3.87034e-05	1.13641e-05	NS	NS	1.31639e-07
127								JQ765567_HumanNL63_USA_2009-03-12	AY567487_HumanNL63_Netherlands_2003-01-	JQ765564_HumanNL63_USA_2009-03-01
127								KT266906_HumanNL63_Haiti_2015-01-16[P]	DQ445911_HumanNL63_Netherlands_2004-01-08	JQ765565_HumanNL63_USA_2009-02-13
127								KY554970_HumanNL63_USA_2016--	JQ765572_HumanNL63_USA_2005-02-01	JQ900256_HumanNL63_USA_2009-03-03
127									JQ765573_HumanNL63_USA_2005-04-12
127									JQ765575_HumanNL63_USA_2005-11-21
127									JQ900260_HumanNL63_USA_2005-04-25
127									KF530105_HumanNL63_USA_2001-02-23
127									KT266906_HumanNL63_Haiti_2015-01-16
127									KY554971_HumanNL63_USA_2016--
127									MG428703_HumanNL63_Kenya_2010-06-01
127									MG428704_HumanNL63_Kenya_2010-05-20
127									MG428705_HumanNL63_Kenya_2010-05-21
127									MG428706_HumanNL63_Kenya_2010-05-24
127									MG428707_HumanNL63_Kenya_2010-05-20
128	153	355*	937	123*	688	1*	558	MH687935_Bat_Vietnam_2014-06-17	Unknown (MH687951_Bat_Vietnam_2014-06-11)	MH687936_Bat_Vietnam_2014-06-17	3.41562e-07	0.000276794	4.07463e-06	7.52962e-05	2.87517e-07	0.000765186	NS	NS	NS
128										MH687939_Bat_Vietnam_2014-06-17
129	154	24118*	25015	21380*	22135	20998*	21751	^MH687937_Bat_Vietnam_2014-06-17	MH052684_Porcine_SKorea_2017-12-	MH687947_Bat_Vietnam_2014-06-17	NS	NS	NS	8.47171e-08	7.15342e-08	NS	NS	NS	3.65509e-07
129								MH687943_Bat_Vietnam_2014-06-10[T]	JN547228_Porcine_China_1986--	MH687936_Bat_Vietnam_2014-06-17
129								MH687944_Bat_Vietnam_2014-06-10	KR095279_Porcine_China_2015-01-27	MH687939_Bat_Vietnam_2014-06-17
129									MF807951_Porcine_China_2017-02-19	MH687951_Bat_Vietnam_2014-06-11
129									MF807952_Porcine_China_2017-02-17
129									MG546689_Porcine_China_2016-09-
130	155	32719*	34534*	27805*	28316*	27123*	27368*	^MF577027_Porcine_Russia_2008--	MG923574_Bat_Finland_2016-08-28	MH687944_Bat_Vietnam_2014-06-10	6.53234e-16	1.36015e-15	8.16933e-13	2.47716e-07	NS	1.68783e-26	NS	NS	NS
130										MH687937_Bat_Vietnam_2014-06-17
131	156~	24370	24767	21390	21688	21225	21523	^KT266906_HumanNL63_Haiti_2015-01-16	Unknown (MG772808_HumanNL63_SKorea_2014-11-25)	MG428705_HumanNL63_Kenya_2010-05-21	8.90383e-07	2.67339e-05	0.00208278	0.00562725	0.0057223	0.000631745	NS	NS	0.000995561
131								AY567487_HumanNL63_Netherlands_2003-01-	Unknown(JQ765563_HumanNL63_USA_2009-03-16)	MG428702_HumanNL63_Kenya_2010-05-11
131								JQ765572_HumanNL63_USA_2005-02-01	Unknown(JQ765564_HumanNL63_USA_2009-03-01)	MG428703_HumanNL63_Kenya_2010-06-01
131								JQ765573_HumanNL63_USA_2005-04-12	Unknown(JQ765565_HumanNL63_USA_2009-02-13)	MG428704_HumanNL63_Kenya_2010-05-20
131								JQ765575_HumanNL63_USA_2005-11-21	Unknown(JQ765570_HumanNL63_USA_2005-01-19)	MG428706_HumanNL63_Kenya_2010-05-24
131								JQ900260_HumanNL63_USA_2005-04-25	Unknown(JQ900256_HumanNL63_USA_2009-03-03)	MG428707_HumanNL63_Kenya_2010-05-20
131								KF530107_HumanNL63_USA_1991-01-24
131								KF530108_HumanNL63_USA_1989-01-05
131								KF530114_HumanNL63_USA_1989-01-03
132	159	25533	25832*	22334	22612*	22091	22369*	^KY073744_Bat_Kenya_2010-06-21	Unknown (JQ410000_Alpaca_USA_2008--)	DQ445911_HumanNL63_Netherlands_2004-01-08	0.0152231	NS	0.00191593	NS	NS	NS	NS	NS	1.00322e-06
132									Unknown(JX503060_Human229E_Netherlands_2010--)	AY567487_HumanNL63_Netherlands_2003-01-
132									Unknown(JX503061_Human229E_Italy_2009--)	JQ765563_HumanNL63_USA_2009-03-16
132									Unknown(KF514429_Human229E_USA_1989-02-07)	JQ765564_HumanNL63_USA_2009-03-01
132									Unknown(KF514430_Human229E_USA_1993-03-18)	JQ765565_HumanNL63_USA_2009-02-13
132									Unknown(KF514431_Human229E_USA_1995-03-23)	JQ765570_HumanNL63_USA_2005-01-19
132									Unknown(KF514432_Human229E_USA_1993-02-22)	JQ765572_HumanNL63_USA_2005-02-01
132									Unknown(KF514433_Human229E_USA_1993-03-11)	JQ765573_HumanNL63_USA_2005-04-12
132									Unknown(KU291448_Human229E_Germany_2015--)	JQ765575_HumanNL63_USA_2005-11-21
132									Unknown(KY369908_Human229E_USA_2016--)	KF530107_HumanNL63_USA_1991-01-24
132									Unknown(KY369909_Human229E_USA_2016--)	KF530108_HumanNL63_USA_1989-01-05
132									Unknown(KY369910_Human229E_USA_2016--)	KF530114_HumanNL63_USA_1989-01-03
132									Unknown(KY369911_Human229E_USA_2016--)	KT266906_HumanNL63_Haiti_2015-01-16
132									Unknown(KY369912_Human229E_USA_2016--)	MG428702_HumanNL63_Kenya_2010-05-11
132									Unknown(KY369913_Human229E_USA_2016--)	MG428703_HumanNL63_Kenya_2010-06-01
132									Unknown(KY369914_Human229E_USA_2016--)	MG428704_HumanNL63_Kenya_2010-05-20
132									Unknown(KY621348_Human229E_USA_2016--)	MG428705_HumanNL63_Kenya_2010-05-21
132									Unknown(KY674914_Human229E_USA_2016--)	MG428706_HumanNL63_Kenya_2010-05-24
132									Unknown(KY674919_Human229E_USA_2016--)	MG428707_HumanNL63_Kenya_2010-05-20
132									Unknown(KY684760_Human229E_USA_2016--)	MG772808_HumanNL63_SKorea_2014-11-25
132									Unknown(KY967357_Human229E_USA_2015--)
132									Unknown(KY983587_Human229E_USA_2015--)
132									Unknown(KY996417_Human229E_USA_2016-11-23)
132									Unknown(MF542265_Human229E_Haiti_2016-03-)
132									Unknown(KT253269_Bat_Ghana_2011--)
132									Unknown(KT253324_Camel_SArabia_2014--)
132									Unknown(KT253325_Camel_SArabia_2014--)
132									Unknown(KT253326_Camel_SArabia_2014--)
132									Unknown(KT253327_Camel_SArabia_2014--)
132									Unknown(KT253328_Camel_SArabia_2014--)
132									Unknown(KT368892_Camel_SArabia_2014-06-)
132									Unknown(KT368893_Camel_SArabia_2014-06-)
132									Unknown(KT368894_Camel_SArabia_2014-06-)
132									Unknown(KT368895_Camel_SArabia_2014-10-)
132									Unknown(KT368896_Camel_SArabia_2014-10-)
132									Unknown(KT368897_Camel_SArabia_2014-10-)
132									Unknown(KT368898_Camel_SArabia_2014-11-)
132									Unknown(KT368899_Camel_SArabia_2014-11-)
132									Unknown(KT368900_Camel_SArabia_2014-11-)
132									Unknown(KT368901_Camel_SArabia_2014-11-)
132									Unknown(KT368902_Camel_SArabia_2014-12-)
132									Unknown(KT368903_Camel_SArabia_2014-12-)
132									Unknown(KT368904_Camel_SArabia_2014-12-)
132									Unknown(KT368905_Camel_SArabia_2014-12-)
132									Unknown(KT368906_Camel_SArabia_2014-12-)
132									Unknown(KT368908_Camel_SArabia_2015-03-)
132									Unknown(KT368909_Camel_SArabia_2015-01-)
132									Unknown(KT368910_Camel_SArabia_2015-01-)
132									Unknown(KT368911_Camel_SArabia_2015-01-)
132									Unknown(KT368912_Camel_SArabia_2015-01-)
132									Unknown(KT368913_Camel_SArabia_2015-04-)
132									Unknown(KT368914_Camel_SArabia_2015-04-)
132									Unknown(KT368915_Camel_SArabia_2015-03-)
132									Unknown(KT368916_Camel_SArabia_2015-03-)
132									Unknown(KU291449_Camel_Kenya_2015--)
132									Unknown(MF593473_Camel_UAE_2015--)
133	161~	23112	24104	20776	21384	20424	20984	^MG546689_Porcine_China_2016-09-	Unknown (KU836638_Porcine_UK_2000-10-)	JN547228_Porcine_China_1986--	0.00563237	0.000355535	NS	0.000723164	5.47839e-05	0.00163382	NS	NS	9.00521e-07
133								KR095279_Porcine_China_2015-01-27[T]
133								KY928065_Porcine_China_2016-03-
133								MF807951_Porcine_China_2017-02-19
133								MF807952_Porcine_China_2017-02-17
133								MH052684_Porcine_SKorea_2017-12-
134	163	12798	14519	11333	13045	10976	12685	^JQ989271_Bat_China_2005-10-	JQ989269_Bat_HKong_2005-12-	Unknown (JQ989272_Bat_HKong_2010-08-)	1.86861e-06	NS	NS	NS	0.0232235	NS	NS	NS	0.000207872
134								JQ989270_Bat_China_2005-10-[T]	JQ989266_Bat_HKong_2006-12-	Unknown(JQ989273_Bat_HKong_2010-08-)
134									JQ989267_Bat_HKong_2006-12-
134									JQ989268_Bat_HKong_2006-10-
135	164~	30048	30265	25586	25803	25313	25530	^KY073744_Bat_Kenya_2010-06-21	KJ473807_Bat_China_2013--	MG428707_HumanNL63_Kenya_2010-05-20	2.78612e-06	NS	3.26429e-06	NS	NS	NS	NS	NS	3.25912e-05
135									KJ473810_Bat_China_2013--	JQ900258_HumanNL63_USA_2005-01-26
135										AY518894_HumanNL63_Netherlands_1988--
135										AY567487_HumanNL63_Netherlands_2003-01-
135										DQ445911_HumanNL63_Netherlands_2004-01-08
135										JQ765563_HumanNL63_USA_2009-03-16
135										JQ765564_HumanNL63_USA_2009-03-01
135										JQ765565_HumanNL63_USA_2009-02-13
135										JQ765567_HumanNL63_USA_2009-03-12
135										JQ765570_HumanNL63_USA_2005-01-19
135										JQ765572_HumanNL63_USA_2005-02-01
135										JQ765573_HumanNL63_USA_2005-04-12
135										JQ765575_HumanNL63_USA_2005-11-21
135										JQ900256_HumanNL63_USA_2009-03-03
135										JQ900260_HumanNL63_USA_2005-04-25
135										KF530105_HumanNL63_USA_2001-02-23
135										KF530106_HumanNL63_USA_1987-12-16
135										KF530107_HumanNL63_USA_1991-01-24
135										KF530108_HumanNL63_USA_1989-01-05
135										KF530110_HumanNL63_USA_1983-08-16
135										KF530114_HumanNL63_USA_1989-01-03
135										KT266906_HumanNL63_Haiti_2015-01-16
135										KY554970_HumanNL63_USA_2016--
135										KY554971_HumanNL63_USA_2016--
135										KY983586_HumanNL63_USA_2015--
135										MG428702_HumanNL63_Kenya_2010-05-11
135										MG428703_HumanNL63_Kenya_2010-06-01
135										MG428704_HumanNL63_Kenya_2010-05-20
135										MG428705_HumanNL63_Kenya_2010-05-21
135										MG428706_HumanNL63_Kenya_2010-05-24
135										MG772808_HumanNL63_SKorea_2014-11-25
136	165~	31671	33470*	27151	27780*	26596	27134*	^KM609210_Porcine_China_2014-01-	Unknown (JN547228_Porcine_China_1986--)	MH052684_Porcine_SKorea_2017-12-	5.17368e-06	NS	NS	0.0021574	0.00106123	9.15528e-05	NS	NS	NS
136									Unknown(KT323979_Porcine_China_1998--)	KT021233_Porcine_China_2014-11-11
136										MH052688_Porcine_SKorea_2017-05-
137	166~	24630	24881	21639	21869	21396	21626	KY073744_Bat_Kenya_2010-06-21	Unknown (KY369912_Human229E_USA_2016--)	MG428706_HumanNL63_Kenya_2010-05-24	5.64362e-06	NS	0.00475942	NS	NS	NS	NS	NS	0.000282452
137									Unknown(JX503060_Human229E_Netherlands_2010--)	JQ900258_HumanNL63_USA_2005-01-26
137									Unknown(JX503061_Human229E_Italy_2009--)	JQ765563_HumanNL63_USA_2009-03-16
137									Unknown(KF514429_Human229E_USA_1989-02-07)	JQ765564_HumanNL63_USA_2009-03-01
137									Unknown(KF514430_Human229E_USA_1993-03-18)	JQ765565_HumanNL63_USA_2009-02-13
137									Unknown(KF514431_Human229E_USA_1995-03-23)	JQ765570_HumanNL63_USA_2005-01-19
137									Unknown(KF514432_Human229E_USA_1993-02-22)	JQ900256_HumanNL63_USA_2009-03-03
137									Unknown(KF514433_Human229E_USA_1993-03-11)	MG428702_HumanNL63_Kenya_2010-05-11
137									Unknown(KU291448_Human229E_Germany_2015--)	MG428703_HumanNL63_Kenya_2010-06-01
137									Unknown(KY369908_Human229E_USA_2016--)	MG428704_HumanNL63_Kenya_2010-05-20
137									Unknown(KY369909_Human229E_USA_2016--)	MG428705_HumanNL63_Kenya_2010-05-21
137									Unknown(KY369910_Human229E_USA_2016--)	MG428707_HumanNL63_Kenya_2010-05-20
137									Unknown(KY369911_Human229E_USA_2016--)	MG772808_HumanNL63_SKorea_2014-11-25
137									Unknown(KY369913_Human229E_USA_2016--)
137									Unknown(KY369914_Human229E_USA_2016--)
137									Unknown(KY621348_Human229E_USA_2016--)
137									Unknown(KY674914_Human229E_USA_2016--)
137									Unknown(KY674919_Human229E_USA_2016--)
137									Unknown(KY684760_Human229E_USA_2016--)
137									Unknown(KY967357_Human229E_USA_2015--)
137									Unknown(KY983587_Human229E_USA_2015--)
137									Unknown(KY996417_Human229E_USA_2016-11-23)
137									Unknown(MF542265_Human229E_Haiti_2016-03-)
137									Unknown(JQ410000_Alpaca_USA_2008--)
137									Unknown(KT253324_Camel_SArabia_2014--)
137									Unknown(KT253325_Camel_SArabia_2014--)
137									Unknown(KT253326_Camel_SArabia_2014--)
137									Unknown(KT253327_Camel_SArabia_2014--)
137									Unknown(KT253328_Camel_SArabia_2014--)
137									Unknown(KT368892_Camel_SArabia_2014-06-)
137									Unknown(KT368893_Camel_SArabia_2014-06-)
137									Unknown(KT368894_Camel_SArabia_2014-06-)
137									Unknown(KT368895_Camel_SArabia_2014-10-)
137									Unknown(KT368896_Camel_SArabia_2014-10-)
137									Unknown(KT368897_Camel_SArabia_2014-10-)
137									Unknown(KT368898_Camel_SArabia_2014-11-)
137									Unknown(KT368899_Camel_SArabia_2014-11-)
137									Unknown(KT368900_Camel_SArabia_2014-11-)
137									Unknown(KT368901_Camel_SArabia_2014-11-)
137									Unknown(KT368902_Camel_SArabia_2014-12-)
137									Unknown(KT368903_Camel_SArabia_2014-12-)
137									Unknown(KT368904_Camel_SArabia_2014-12-)
137									Unknown(KT368905_Camel_SArabia_2014-12-)
137									Unknown(KT368906_Camel_SArabia_2014-12-)
137									Unknown(KT368908_Camel_SArabia_2015-03-)
137									Unknown(KT368909_Camel_SArabia_2015-01-)
137									Unknown(KT368910_Camel_SArabia_2015-01-)
137									Unknown(KT368911_Camel_SArabia_2015-01-)
137									Unknown(KT368912_Camel_SArabia_2015-01-)
137									Unknown(KT368913_Camel_SArabia_2015-04-)
137									Unknown(KT368914_Camel_SArabia_2015-04-)
137									Unknown(KT368915_Camel_SArabia_2015-03-)
137									Unknown(KT368916_Camel_SArabia_2015-03-)
137									Unknown(KU291449_Camel_Kenya_2015--)
137									Unknown(MF593473_Camel_UAE_2015--)
138	167	21830*	27144	20258*	23894	19972*	23577	^KT253270_Bat_Ghana_2010--	Unknown (KU291449_Camel_Kenya_2015--)	KT253269_Bat_Ghana_2011--	1.43919e-05	NS	NS	1.35364e-06	2.36117e-06	NS	NS	NS	5.69279e-06
138									Unknown(JQ410000_Alpaca_USA_2008--)
138									Unknown(KT253325_Camel_SArabia_2014--)
138									Unknown(KT253326_Camel_SArabia_2014--)
138									Unknown(KT253327_Camel_SArabia_2014--)
138									Unknown(KT253328_Camel_SArabia_2014--)
138									Unknown(KT368892_Camel_SArabia_2014-06-)
138									Unknown(KT368893_Camel_SArabia_2014-06-)
138									Unknown(KT368894_Camel_SArabia_2014-06-)
138									Unknown(KT368895_Camel_SArabia_2014-10-)
138									Unknown(KT368896_Camel_SArabia_2014-10-)
138									Unknown(KT368897_Camel_SArabia_2014-10-)
138									Unknown(KT368898_Camel_SArabia_2014-11-)
138									Unknown(KT368899_Camel_SArabia_2014-11-)
138									Unknown(KT368900_Camel_SArabia_2014-11-)
138									Unknown(KT368901_Camel_SArabia_2014-11-)
138									Unknown(KT368902_Camel_SArabia_2014-12-)
138									Unknown(KT368903_Camel_SArabia_2014-12-)
138									Unknown(KT368904_Camel_SArabia_2014-12-)
138									Unknown(KT368905_Camel_SArabia_2014-12-)
138									Unknown(KT368906_Camel_SArabia_2014-12-)
138									Unknown(KT368908_Camel_SArabia_2015-03-)
138									Unknown(KT368909_Camel_SArabia_2015-01-)
138									Unknown(KT368910_Camel_SArabia_2015-01-)
138									Unknown(KT368911_Camel_SArabia_2015-01-)
138									Unknown(KT368912_Camel_SArabia_2015-01-)
138									Unknown(KT368913_Camel_SArabia_2015-04-)
138									Unknown(KT368914_Camel_SArabia_2015-04-)
138									Unknown(KT368915_Camel_SArabia_2015-03-)
138									Unknown(KT368916_Camel_SArabia_2015-03-)
138									Unknown(MF593473_Camel_UAE_2015--)
139	168	1232	2061*	1031	1817*	850	1636*	^KT253270_Bat_Ghana_2010--	KF514431_Human229E_USA_1995-03-23	KT253269_Bat_Ghana_2011--	5.3161e-05	NS	0.000176482	8.66655e-05	0.000173831	NS	NS	NS	4.04203e-07
139									JX503060_Human229E_Netherlands_2010--
139									JX503061_Human229E_Italy_2009--
139									KF514429_Human229E_USA_1989-02-07
139									KF514430_Human229E_USA_1993-03-18
139									KF514432_Human229E_USA_1993-02-22
139									KF514433_Human229E_USA_1993-03-11
139									KU291448_Human229E_Germany_2015--
139									KY369908_Human229E_USA_2016--
139									KY369909_Human229E_USA_2016--
139									KY369910_Human229E_USA_2016--
139									KY369911_Human229E_USA_2016--
139									KY369912_Human229E_USA_2016--
139									KY369913_Human229E_USA_2016--
139									KY369914_Human229E_USA_2016--
139									KY621348_Human229E_USA_2016--
139									KY674914_Human229E_USA_2016--
139									KY674919_Human229E_USA_2016--
139									KY684760_Human229E_USA_2016--
139									KY967357_Human229E_USA_2015--
139									KY983587_Human229E_USA_2015--
139									KY996417_Human229E_USA_2016-11-23
139									MF542265_Human229E_Haiti_2016-03-
140	170	25286	29156*	22015	25141*	21913	25039*	^JQ765570_HumanNL63_USA_2005-01-19	MG428703_HumanNL63_Kenya_2010-06-01	Unknown (JQ765575_HumanNL63_USA_2005-11-21)	0.000955487	NS	NS	8.44437e-05	0.0011137	NS	NS	NS	7.72432e-06
140								JQ900258_HumanNL63_USA_2005-01-26[T]	MG428702_HumanNL63_Kenya_2010-05-11	Unknown(JQ765572_HumanNL63_USA_2005-02-01)
140								JQ765563_HumanNL63_USA_2009-03-16	MG428704_HumanNL63_Kenya_2010-05-20	Unknown(JQ765573_HumanNL63_USA_2005-04-12)
140								JQ765564_HumanNL63_USA_2009-03-01	MG428706_HumanNL63_Kenya_2010-05-24	Unknown(JQ900260_HumanNL63_USA_2005-04-25)
140								JQ765565_HumanNL63_USA_2009-02-13
140								JQ900256_HumanNL63_USA_2009-03-03
140								KY983586_HumanNL63_USA_2015--[T]
140								MG772808_HumanNL63_SKorea_2014-11-25
141	174	1076	2189*	866	1936*	694	1764*	MG772808_HumanNL63_SKorea_2014-11-25	AY567487_HumanNL63_Netherlands_2003-01-	Unknown (JQ900256_HumanNL63_USA_2009-03-03)	3.36263e-09	7.27671e-07	4.85063e-05	0.00107805	0.00454334	8.38148e-05	NS	NS	5.2345e-06
141									JQ765572_HumanNL63_USA_2005-02-01	Unknown(JQ765563_HumanNL63_USA_2009-03-16)
141									JQ765573_HumanNL63_USA_2005-04-12	Unknown(JQ765564_HumanNL63_USA_2009-03-01)
141									JQ765575_HumanNL63_USA_2005-11-21	Unknown(JQ765565_HumanNL63_USA_2009-02-13)
141									JQ900260_HumanNL63_USA_2005-04-25	Unknown(JQ765570_HumanNL63_USA_2005-01-19)
141									KF530105_HumanNL63_USA_2001-02-23
141									KF530107_HumanNL63_USA_1991-01-24
141									KF530108_HumanNL63_USA_1989-01-05
141									KF530114_HumanNL63_USA_1989-01-03
142	175	84*	1159	1*	958	1*	777	^MH061343_Porcine_China_2018-01-29	Unknown (KM609210_Porcine_China_2014-01-)	MH052684_Porcine_SKorea_2017-12-	1.59163e-05	7.90938e-06	4.44305e-05	0.00343788	0.000299567	0.000519739	NS	NS	0.0170519
142										MF807952_Porcine_China_2017-02-17
143	176	29772	32297*	25520	27543*	25194	27049*	^KT323979_Porcine_China_1998--	JN547228_Porcine_China_1986--	JQ023161_Porcine_SKorea_2009--	0.0147737	NS	NS	9.23433e-06	NS	0.000495606	NS	NS	NS
144	177~	29157*	31981*	25141*	26952*	25039*	26850*	^JQ765564_HumanNL63_USA_2009-03-01	Unknown (KF530114_HumanNL63_USA_1989-01-03)	MG428705_HumanNL63_Kenya_2010-05-21	3.44881e-06	0.000141219	NS	NS	NS	NS	NS	NS	0.000363401
144								JQ900258_HumanNL63_USA_2005-01-26	Unknown(AY567487_HumanNL63_Netherlands_2003-01-)	KT266906_HumanNL63_Haiti_2015-01-16
144								JQ765563_HumanNL63_USA_2009-03-16	Unknown(JQ765572_HumanNL63_USA_2005-02-01)	MG428702_HumanNL63_Kenya_2010-05-11
144								JQ765565_HumanNL63_USA_2009-02-13	Unknown(JQ765573_HumanNL63_USA_2005-04-12)	MG428703_HumanNL63_Kenya_2010-06-01
144								JQ765570_HumanNL63_USA_2005-01-19	Unknown(JQ765575_HumanNL63_USA_2005-11-21)	MG428704_HumanNL63_Kenya_2010-05-20
144								JQ900256_HumanNL63_USA_2009-03-03	Unknown(JQ900260_HumanNL63_USA_2005-04-25)	MG428706_HumanNL63_Kenya_2010-05-24
144								MG772808_HumanNL63_SKorea_2014-11-25	Unknown(KF530107_HumanNL63_USA_1991-01-24)	MG428707_HumanNL63_Kenya_2010-05-20
144									Unknown(KF530108_HumanNL63_USA_1989-01-05)
145	180	309*	3174*	122*	2861*	1*	2692*	^JQ023161_Porcine_SKorea_2009--	Unknown (MF737355_Porcine_SKorea_2001-07-)	KT323979_Porcine_China_1998--	0.00109818	NS	NS	6.39244e-08	NS	0.00475581	NS	NS	1.06321e-05
146	181	28565	34432*	25301	28030*	24908	27368*	JQ023161_Porcine_SKorea_2009--	Unknown (LT906581_Porcine_Belgium_1978--)	JN547228_Porcine_China_1986--	0.0462458	NS	NS	2.35852e-06	NS	NS	NS	NS	0.0245659
146									Unknown(LT905450_Porcine_Belgium_1977--)
147	186	14490	21345*	12761	19576*	12656	19487*	^KF530106_HumanNL63_USA_1987-12-16	KF530114_HumanNL63_USA_1989-01-03	Unknown (KF530110_HumanNL63_USA_1983-08-16)	0.0120156	NS	NS	0.00075499	6.58907e-05	NS	NS	NS	3.56417e-05
147									KF530107_HumanNL63_USA_1991-01-24
147									KF530108_HumanNL63_USA_1989-01-05
148	190	25932	27382	22186	23537	22455	23806	^MF542265_Human229E_Haiti_2016-03-	MH687940_Bat_Vietnam_2014-06-10	DQ445911_HumanNL63_Netherlands_2004-01-08	4.54481e-05	NS	NS	2.58622e-06	0.000157972	2.44538e-19	NS	NS	NS
148								JX503060_Human229E_Netherlands_2010--	MH687936_Bat_Vietnam_2014-06-17	AY567487_HumanNL63_Netherlands_2003-01-
148								JX503061_Human229E_Italy_2009--	MH687939_Bat_Vietnam_2014-06-17	JQ765572_HumanNL63_USA_2005-02-01
148								KF514429_Human229E_USA_1989-02-07	MH687950_Bat_Vietnam_2014-06-10	JQ765573_HumanNL63_USA_2005-04-12
148								KF514430_Human229E_USA_1993-03-18	MH687951_Bat_Vietnam_2014-06-11	JQ765575_HumanNL63_USA_2005-11-21
148								KF514431_Human229E_USA_1995-03-23		JQ900260_HumanNL63_USA_2005-04-25
148								KF514432_Human229E_USA_1993-02-22		KF530107_HumanNL63_USA_1991-01-24
148								KF514433_Human229E_USA_1993-03-11		KF530108_HumanNL63_USA_1989-01-05
148								KU291448_Human229E_Germany_2015--		KF530114_HumanNL63_USA_1989-01-03
148								KY369908_Human229E_USA_2016--		KT266906_HumanNL63_Haiti_2015-01-16
148								KY369909_Human229E_USA_2016--		MG428707_HumanNL63_Kenya_2010-05-20
148								KY369910_Human229E_USA_2016--
148								KY369911_Human229E_USA_2016--
148								KY369912_Human229E_USA_2016--
148								KY369913_Human229E_USA_2016--
148								KY369914_Human229E_USA_2016--
148								KY621348_Human229E_USA_2016--
148								KY674914_Human229E_USA_2016--
148								KY674919_Human229E_USA_2016--
148								KY684760_Human229E_USA_2016--
148								KY967357_Human229E_USA_2015--
148								KY983587_Human229E_USA_2015--
148								KY996417_Human229E_USA_2016-11-23
148								JQ410000_Alpaca_USA_2008--
148								KT253269_Bat_Ghana_2011--
148								KT253324_Camel_SArabia_2014--
148								KT253325_Camel_SArabia_2014--
148								KT253326_Camel_SArabia_2014--
148								KT253327_Camel_SArabia_2014--
148								KT253328_Camel_SArabia_2014--
148								KT368892_Camel_SArabia_2014-06-
148								KT368893_Camel_SArabia_2014-06-
148								KT368894_Camel_SArabia_2014-06-
148								KT368895_Camel_SArabia_2014-10-
148								KT368896_Camel_SArabia_2014-10-
148								KT368897_Camel_SArabia_2014-10-
148								KT368898_Camel_SArabia_2014-11-
148								KT368899_Camel_SArabia_2014-11-
148								KT368900_Camel_SArabia_2014-11-
148								KT368901_Camel_SArabia_2014-11-
148								KT368902_Camel_SArabia_2014-12-
148								KT368903_Camel_SArabia_2014-12-
148								KT368904_Camel_SArabia_2014-12-
148								KT368905_Camel_SArabia_2014-12-
148								KT368906_Camel_SArabia_2014-12-
148								KT368908_Camel_SArabia_2015-03-
148								KT368909_Camel_SArabia_2015-01-
148								KT368910_Camel_SArabia_2015-01-
148								KT368911_Camel_SArabia_2015-01-
148								KT368912_Camel_SArabia_2015-01-
148								KT368913_Camel_SArabia_2015-04-
148								KT368914_Camel_SArabia_2015-04-
148								KT368915_Camel_SArabia_2015-03-
148								KT368916_Camel_SArabia_2015-03-
148								KU291449_Camel_Kenya_2015--
148								KY073747_Bat_Kenya_2009-06-20[P]
148								MF593473_Camel_UAE_2015--
149	191	13582	18679	11979	17047	11757	16840	^KY073747_Bat_Kenya_2009-06-20	JQ410000_Alpaca_USA_2008--	Unknown (KY369911_Human229E_USA_2016--)	NS	NS	NS	5.85688e-09	8.03268e-12	NS	NS	NS	1.03735e-10
149									KT253324_Camel_SArabia_2014--	Unknown(JX503060_Human229E_Netherlands_2010--)
149									KT253325_Camel_SArabia_2014--	Unknown(JX503061_Human229E_Italy_2009--)
149									KT253326_Camel_SArabia_2014--	Unknown(KF514429_Human229E_USA_1989-02-07)
149									KT253327_Camel_SArabia_2014--	Unknown(KF514430_Human229E_USA_1993-03-18)
149									KT253328_Camel_SArabia_2014--	Unknown(KF514432_Human229E_USA_1993-02-22)
149									KT368892_Camel_SArabia_2014-06-	Unknown(KF514433_Human229E_USA_1993-03-11)
149									KT368893_Camel_SArabia_2014-06-	Unknown(KU291448_Human229E_Germany_2015--)
149									KT368894_Camel_SArabia_2014-06-	Unknown(KY369908_Human229E_USA_2016--)
149									KT368895_Camel_SArabia_2014-10-	Unknown(KY369909_Human229E_USA_2016--)
149									KT368896_Camel_SArabia_2014-10-	Unknown(KY369910_Human229E_USA_2016--)
149									KT368897_Camel_SArabia_2014-10-	Unknown(KY369912_Human229E_USA_2016--)
149									KT368898_Camel_SArabia_2014-11-	Unknown(KY369913_Human229E_USA_2016--)
149									KT368899_Camel_SArabia_2014-11-	Unknown(KY369914_Human229E_USA_2016--)
149									KT368900_Camel_SArabia_2014-11-	Unknown(KY621348_Human229E_USA_2016--)
149									KT368901_Camel_SArabia_2014-11-	Unknown(KY674914_Human229E_USA_2016--)
149									KT368902_Camel_SArabia_2014-12-	Unknown(KY674919_Human229E_USA_2016--)
149									KT368903_Camel_SArabia_2014-12-	Unknown(KY684760_Human229E_USA_2016--)
149									KT368904_Camel_SArabia_2014-12-	Unknown(KY967357_Human229E_USA_2015--)
149									KT368905_Camel_SArabia_2014-12-	Unknown(KY983587_Human229E_USA_2015--)
149									KT368906_Camel_SArabia_2014-12-	Unknown(KY996417_Human229E_USA_2016-11-23)
149									KT368908_Camel_SArabia_2015-03-	Unknown(MF542265_Human229E_Haiti_2016-03-)
149									KT368909_Camel_SArabia_2015-01-
149									KT368910_Camel_SArabia_2015-01-
149									KT368911_Camel_SArabia_2015-01-
149									KT368912_Camel_SArabia_2015-01-
149									KT368913_Camel_SArabia_2015-04-
149									KT368914_Camel_SArabia_2015-04-
149									KT368915_Camel_SArabia_2015-03-
149									KT368916_Camel_SArabia_2015-03-
149									KU291449_Camel_Kenya_2015--
149									MF593473_Camel_UAE_2015--
150	192	2609	3386	2282	3017	2163	2892	^KY073747_Bat_Kenya_2009-06-20	KT253327_Camel_SArabia_2014--	Unknown (KF514431_Human229E_USA_1995-03-23)	2.13927e-08	NS	NS	0.00126604	0.000243516	1.68319e-07	NS	NS	1.88797e-08
150									JQ410000_Alpaca_USA_2008--	Unknown(JX503060_Human229E_Netherlands_2010--)
150									KT253324_Camel_SArabia_2014--	Unknown(JX503061_Human229E_Italy_2009--)
150									KT253325_Camel_SArabia_2014--	Unknown(KF514429_Human229E_USA_1989-02-07)
150									KT253326_Camel_SArabia_2014--	Unknown(KF514430_Human229E_USA_1993-03-18)
150									KT253328_Camel_SArabia_2014--	Unknown(KF514432_Human229E_USA_1993-02-22)
150									KT368892_Camel_SArabia_2014-06-	Unknown(KF514433_Human229E_USA_1993-03-11)
150									KT368893_Camel_SArabia_2014-06-	Unknown(KU291448_Human229E_Germany_2015--)
150									KT368894_Camel_SArabia_2014-06-	Unknown(KY369908_Human229E_USA_2016--)
150									KT368895_Camel_SArabia_2014-10-	Unknown(KY369909_Human229E_USA_2016--)
150									KT368896_Camel_SArabia_2014-10-	Unknown(KY369910_Human229E_USA_2016--)
150									KT368897_Camel_SArabia_2014-10-	Unknown(KY369911_Human229E_USA_2016--)
150									KT368898_Camel_SArabia_2014-11-	Unknown(KY369912_Human229E_USA_2016--)
150									KT368899_Camel_SArabia_2014-11-	Unknown(KY369913_Human229E_USA_2016--)
150									KT368900_Camel_SArabia_2014-11-	Unknown(KY369914_Human229E_USA_2016--)
150									KT368901_Camel_SArabia_2014-11-	Unknown(KY621348_Human229E_USA_2016--)
150									KT368902_Camel_SArabia_2014-12-	Unknown(KY674914_Human229E_USA_2016--)
150									KT368903_Camel_SArabia_2014-12-	Unknown(KY674919_Human229E_USA_2016--)
150									KT368904_Camel_SArabia_2014-12-	Unknown(KY684760_Human229E_USA_2016--)
150									KT368905_Camel_SArabia_2014-12-	Unknown(KY967357_Human229E_USA_2015--)
150									KT368906_Camel_SArabia_2014-12-	Unknown(KY983587_Human229E_USA_2015--)
150									KT368908_Camel_SArabia_2015-03-	Unknown(KY996417_Human229E_USA_2016-11-23)
150									KT368909_Camel_SArabia_2015-01-	Unknown(MF542265_Human229E_Haiti_2016-03-)
150									KT368910_Camel_SArabia_2015-01-
150									KT368911_Camel_SArabia_2015-01-
150									KT368912_Camel_SArabia_2015-01-
150									KT368913_Camel_SArabia_2015-04-
150									KT368914_Camel_SArabia_2015-04-
150									KT368915_Camel_SArabia_2015-03-
150									KT368916_Camel_SArabia_2015-03-
150									KU291449_Camel_Kenya_2015--
150									MF593473_Camel_UAE_2015--
151	193~	2638	3260	2270	2862	2192	2778	^KY073748_Bat_Kenya_2010-06-	KT368912_Camel_SArabia_2015-01-	Unknown (KY369914_Human229E_USA_2016--)	6.52283e-07	NS	NS	0.000440684	1.31166e-05	1.75905e-10	NS	NS	5.47812e-05
151									JQ410000_Alpaca_USA_2008--	Unknown(JX503060_Human229E_Netherlands_2010--)
151									KT253324_Camel_SArabia_2014--	Unknown(JX503061_Human229E_Italy_2009--)
151									KT253325_Camel_SArabia_2014--	Unknown(KF514429_Human229E_USA_1989-02-07)
151									KT253326_Camel_SArabia_2014--	Unknown(KF514430_Human229E_USA_1993-03-18)
151									KT253327_Camel_SArabia_2014--	Unknown(KF514431_Human229E_USA_1995-03-23)
151									KT253328_Camel_SArabia_2014--	Unknown(KF514432_Human229E_USA_1993-02-22)
151									KT368892_Camel_SArabia_2014-06-	Unknown(KF514433_Human229E_USA_1993-03-11)
151									KT368893_Camel_SArabia_2014-06-	Unknown(KU291448_Human229E_Germany_2015--)
151									KT368894_Camel_SArabia_2014-06-	Unknown(KY369908_Human229E_USA_2016--)
151									KT368895_Camel_SArabia_2014-10-	Unknown(KY369909_Human229E_USA_2016--)
151									KT368896_Camel_SArabia_2014-10-	Unknown(KY369910_Human229E_USA_2016--)
151									KT368897_Camel_SArabia_2014-10-	Unknown(KY369911_Human229E_USA_2016--)
151									KT368898_Camel_SArabia_2014-11-	Unknown(KY369912_Human229E_USA_2016--)
151									KT368899_Camel_SArabia_2014-11-	Unknown(KY369913_Human229E_USA_2016--)
151									KT368900_Camel_SArabia_2014-11-	Unknown(KY621348_Human229E_USA_2016--)
151									KT368901_Camel_SArabia_2014-11-	Unknown(KY674914_Human229E_USA_2016--)
151									KT368902_Camel_SArabia_2014-12-	Unknown(KY674919_Human229E_USA_2016--)
151									KT368903_Camel_SArabia_2014-12-	Unknown(KY684760_Human229E_USA_2016--)
151									KT368904_Camel_SArabia_2014-12-	Unknown(KY967357_Human229E_USA_2015--)
151									KT368905_Camel_SArabia_2014-12-	Unknown(KY983587_Human229E_USA_2015--)
151									KT368906_Camel_SArabia_2014-12-	Unknown(KY996417_Human229E_USA_2016-11-23)
151									KT368908_Camel_SArabia_2015-03-	Unknown(MF542265_Human229E_Haiti_2016-03-)
151									KT368909_Camel_SArabia_2015-01-
151									KT368910_Camel_SArabia_2015-01-
151									KT368911_Camel_SArabia_2015-01-
151									KT368913_Camel_SArabia_2015-04-
151									KT368914_Camel_SArabia_2015-04-
151									KT368915_Camel_SArabia_2015-03-
151									KT368916_Camel_SArabia_2015-03-
151									KU291449_Camel_Kenya_2015--
151									MF593473_Camel_UAE_2015--
152	194	10146	19110	8552	17452	8342	17268	^KY073748_Bat_Kenya_2010-06-	KT253325_Camel_SArabia_2014--	Unknown (KF514431_Human229E_USA_1995-03-23)	NS	NS	NS	9.05667e-05	0.036823	NS	NS	NS	8.82783e-08
152									JQ410000_Alpaca_USA_2008--	Unknown(JX503060_Human229E_Netherlands_2010--)
152									KT253324_Camel_SArabia_2014--	Unknown(JX503061_Human229E_Italy_2009--)
152									KT253326_Camel_SArabia_2014--	Unknown(KF514429_Human229E_USA_1989-02-07)
152									KT253327_Camel_SArabia_2014--	Unknown(KF514430_Human229E_USA_1993-03-18)
152									KT253328_Camel_SArabia_2014--	Unknown(KF514432_Human229E_USA_1993-02-22)
152									KT368892_Camel_SArabia_2014-06-	Unknown(KF514433_Human229E_USA_1993-03-11)
152									KT368893_Camel_SArabia_2014-06-	Unknown(KU291448_Human229E_Germany_2015--)
152									KT368894_Camel_SArabia_2014-06-	Unknown(KY369908_Human229E_USA_2016--)
152									KT368895_Camel_SArabia_2014-10-	Unknown(KY369909_Human229E_USA_2016--)
152									KT368896_Camel_SArabia_2014-10-	Unknown(KY369910_Human229E_USA_2016--)
152									KT368897_Camel_SArabia_2014-10-	Unknown(KY369911_Human229E_USA_2016--)
152									KT368898_Camel_SArabia_2014-11-	Unknown(KY369912_Human229E_USA_2016--)
152									KT368899_Camel_SArabia_2014-11-	Unknown(KY369913_Human229E_USA_2016--)
152									KT368900_Camel_SArabia_2014-11-	Unknown(KY369914_Human229E_USA_2016--)
152									KT368901_Camel_SArabia_2014-11-	Unknown(KY621348_Human229E_USA_2016--)
152									KT368902_Camel_SArabia_2014-12-	Unknown(KY674914_Human229E_USA_2016--)
152									KT368903_Camel_SArabia_2014-12-	Unknown(KY674919_Human229E_USA_2016--)
152									KT368904_Camel_SArabia_2014-12-	Unknown(KY684760_Human229E_USA_2016--)
152									KT368905_Camel_SArabia_2014-12-	Unknown(KY967357_Human229E_USA_2015--)
152									KT368906_Camel_SArabia_2014-12-	Unknown(KY983587_Human229E_USA_2015--)
152									KT368908_Camel_SArabia_2015-03-	Unknown(KY996417_Human229E_USA_2016-11-23)
152									KT368909_Camel_SArabia_2015-01-	Unknown(MF542265_Human229E_Haiti_2016-03-)
152									KT368910_Camel_SArabia_2015-01-
152									KT368911_Camel_SArabia_2015-01-
152									KT368912_Camel_SArabia_2015-01-
152									KT368913_Camel_SArabia_2015-04-
152									KT368914_Camel_SArabia_2015-04-
152									KT368915_Camel_SArabia_2015-03-
152									KT368916_Camel_SArabia_2015-03-
152									KU291449_Camel_Kenya_2015--
152									MF593473_Camel_UAE_2015--
153	195	28471	30749*	25034	26208*	24816	25976*	^KY073748_Bat_Kenya_2010-06-	KU291449_Camel_Kenya_2015--	Unknown (KF514431_Human229E_USA_1995-03-23)	6.00056e-07	NS	NS	0.00188323	5.69964e-07	0.00106363	NS	NS	8.22098e-08
153									JQ410000_Alpaca_USA_2008--	Unknown(JX503060_Human229E_Netherlands_2010--)
153									KT253324_Camel_SArabia_2014--	Unknown(JX503061_Human229E_Italy_2009--)
153									KT253325_Camel_SArabia_2014--	Unknown(KF514429_Human229E_USA_1989-02-07)
153									KT253326_Camel_SArabia_2014--	Unknown(KF514430_Human229E_USA_1993-03-18)
153									KT253327_Camel_SArabia_2014--	Unknown(KF514432_Human229E_USA_1993-02-22)
153									KT253328_Camel_SArabia_2014--	Unknown(KF514433_Human229E_USA_1993-03-11)
153									KT368892_Camel_SArabia_2014-06-	Unknown(KU291448_Human229E_Germany_2015--)
153									KT368893_Camel_SArabia_2014-06-	Unknown(KY369908_Human229E_USA_2016--)
153									KT368894_Camel_SArabia_2014-06-	Unknown(KY369910_Human229E_USA_2016--)
153									KT368895_Camel_SArabia_2014-10-	Unknown(KY369911_Human229E_USA_2016--)
153									KT368896_Camel_SArabia_2014-10-	Unknown(KY369912_Human229E_USA_2016--)
153									KT368897_Camel_SArabia_2014-10-	Unknown(KY369913_Human229E_USA_2016--)
153									KT368898_Camel_SArabia_2014-11-	Unknown(KY369914_Human229E_USA_2016--)
153									KT368899_Camel_SArabia_2014-11-	Unknown(KY621348_Human229E_USA_2016--)
153									KT368900_Camel_SArabia_2014-11-	Unknown(KY674914_Human229E_USA_2016--)
153									KT368901_Camel_SArabia_2014-11-	Unknown(KY674919_Human229E_USA_2016--)
153									KT368902_Camel_SArabia_2014-12-	Unknown(KY684760_Human229E_USA_2016--)
153									KT368903_Camel_SArabia_2014-12-	Unknown(KY967357_Human229E_USA_2015--)
153									KT368904_Camel_SArabia_2014-12-	Unknown(KY983587_Human229E_USA_2015--)
153									KT368905_Camel_SArabia_2014-12-	Unknown(KY996417_Human229E_USA_2016-11-23)
153									KT368906_Camel_SArabia_2014-12-	Unknown(MF542265_Human229E_Haiti_2016-03-)
153									KT368908_Camel_SArabia_2015-03-
153									KT368909_Camel_SArabia_2015-01-
153									KT368910_Camel_SArabia_2015-01-
153									KT368911_Camel_SArabia_2015-01-
153									KT368912_Camel_SArabia_2015-01-
153									KT368913_Camel_SArabia_2015-04-
153									KT368914_Camel_SArabia_2015-04-
153									KT368915_Camel_SArabia_2015-03-
153									KT368916_Camel_SArabia_2015-03-
153									MF593473_Camel_UAE_2015--
154	196~	802	1328	563	1074	435	943	KY073747_Bat_Kenya_2009-06-20	Unknown (KT253271_Bat_Ghana_2011--)	KT253272_Bat_Ghana_2010--	1.24263e-05	NS	NS	NS	0.0145061	NS	NS	NS	0.00706052
155	197	945*	18999	744*	17417	566*	17157	^KY983587_Human229E_USA_2015--	KY369914_Human229E_USA_2016--	KY369913_Human229E_USA_2016--	NS	NS	NS	0.00299499	NS	0.0245287	NS	NS	1.75973e-05
155								KY369908_Human229E_USA_2016--		KY369909_Human229E_USA_2016--
155								KY967357_Human229E_USA_2015--		KY621348_Human229E_USA_2016--
155										KY674914_Human229E_USA_2016--
156	198	31917*	32889*	27075*	27432*	26786*	27123*	KY073748_Bat_Kenya_2010-06-	Unknown (KY983587_Human229E_USA_2015--)	KT253272_Bat_Ghana_2010--	0.00211796	NS	NS	1.02216e-05	NS	4.53404e-27	NS	NS	1.06686e-06
156									Unknown(JX503060_Human229E_Netherlands_2010--)
156									Unknown(JX503061_Human229E_Italy_2009--)
156									Unknown(KF514429_Human229E_USA_1989-02-07)
156									Unknown(KF514430_Human229E_USA_1993-03-18)
156									Unknown(KF514431_Human229E_USA_1995-03-23)
156									Unknown(KF514432_Human229E_USA_1993-02-22)
156									Unknown(KF514433_Human229E_USA_1993-03-11)
156									Unknown(KU291448_Human229E_Germany_2015--)
156									Unknown(KY369908_Human229E_USA_2016--)
156									Unknown(KY369909_Human229E_USA_2016--)
156									Unknown(KY369910_Human229E_USA_2016--)
156									Unknown(KY369911_Human229E_USA_2016--)
156									Unknown(KY369912_Human229E_USA_2016--)
156									Unknown(KY369913_Human229E_USA_2016--)
156									Unknown(KY369914_Human229E_USA_2016--)
156									Unknown(KY621348_Human229E_USA_2016--)
156									Unknown(KY674914_Human229E_USA_2016--)
156									Unknown(KY674919_Human229E_USA_2016--)
156									Unknown(KY684760_Human229E_USA_2016--)
156									Unknown(KY967357_Human229E_USA_2015--)
156									Unknown(KY996417_Human229E_USA_2016-11-23)
156									Unknown(MF542265_Human229E_Haiti_2016-03-)
157	199	3412*	4780	3043*	3765	2918*	3640	^KY073747_Bat_Kenya_2009-06-20	Unknown (KT368915_Camel_SArabia_2015-03-)	KY073748_Bat_Kenya_2010-06-	9.37876e-07	NS	NS	2.5328e-05	0.00927898	3.52684e-07	NS	NS	NS
157									Unknown(JQ410000_Alpaca_USA_2008--)
157									Unknown(KT253324_Camel_SArabia_2014--)
157									Unknown(KT253325_Camel_SArabia_2014--)
157									Unknown(KT253326_Camel_SArabia_2014--)
157									Unknown(KT253327_Camel_SArabia_2014--)
157									Unknown(KT253328_Camel_SArabia_2014--)
157									Unknown(KT368892_Camel_SArabia_2014-06-)
157									Unknown(KT368893_Camel_SArabia_2014-06-)
157									Unknown(KT368894_Camel_SArabia_2014-06-)
157									Unknown(KT368895_Camel_SArabia_2014-10-)
157									Unknown(KT368896_Camel_SArabia_2014-10-)
157									Unknown(KT368897_Camel_SArabia_2014-10-)
157									Unknown(KT368898_Camel_SArabia_2014-11-)
157									Unknown(KT368899_Camel_SArabia_2014-11-)
157									Unknown(KT368900_Camel_SArabia_2014-11-)
157									Unknown(KT368901_Camel_SArabia_2014-11-)
157									Unknown(KT368902_Camel_SArabia_2014-12-)
157									Unknown(KT368903_Camel_SArabia_2014-12-)
157									Unknown(KT368904_Camel_SArabia_2014-12-)
157									Unknown(KT368905_Camel_SArabia_2014-12-)
157									Unknown(KT368906_Camel_SArabia_2014-12-)
157									Unknown(KT368908_Camel_SArabia_2015-03-)
157									Unknown(KT368909_Camel_SArabia_2015-01-)
157									Unknown(KT368910_Camel_SArabia_2015-01-)
157									Unknown(KT368911_Camel_SArabia_2015-01-)
157									Unknown(KT368912_Camel_SArabia_2015-01-)
157									Unknown(KT368913_Camel_SArabia_2015-04-)
157									Unknown(KT368914_Camel_SArabia_2015-04-)
157									Unknown(KT368916_Camel_SArabia_2015-03-)
157									Unknown(KU291449_Camel_Kenya_2015--)
157									Unknown(MF593473_Camel_UAE_2015--)
[truncated: 170 more rows]

## Sheet: iteration_2
			Breakpoint Positions
		In Alignment		In Recombinant Sequence		Relative to JQ900258_HumanNL63_USA_2005-01-26							Detection Methods
Recombination Event Number	Number In .RDP File	Begin	End	Begin	End	Begin	End	Recombinant Sequence(s)	Minor Parental Sequence(s)	Major Parental Sequence(s)	RDP	GENECONV	Bootscan	Maxchi	Chimaera	SiSscan	PhylPro	LARD	3Seq
1	1	26804	27241	13608	14042	16397	16397	JQ989270_Bat_China_2005-10-	Unknown (KJ473807_Bat_China_2013--)	JQ989268_Bat_HKong_2006-10-	8.71472e-33	NS	7.72765e-29	NS	NS	NS	NS	NS	6.45988e-10
1								JQ989271_Bat_China_2005-10-	Unknown(KJ473810_Bat_China_2013--)	JQ989266_Bat_HKong_2006-12-
1										JQ989267_Bat_HKong_2006-12-
1										JQ989269_Bat_HKong_2005-12-
1										JQ989272_Bat_HKong_2010-08-
1										JQ989273_Bat_HKong_2010-08-
2	4	24789	25146	13400	13677	16076	16353	KY073747_Bat_Kenya_2009-06-20	JQ900256_HumanNL63_USA_2009-03-03	KY369913_Human229E_USA_2016--	2.20403e-20	NS	NS	NS	NS	1.04273e-07	NS	NS	5.46605e-10
2									JQ900258_HumanNL63_USA_2005-01-26	JX503060_Human229E_Netherlands_2010--
2									AY567487_HumanNL63_Netherlands_2003-01-	JX503061_Human229E_Italy_2009--
2									JQ765563_HumanNL63_USA_2009-03-16	KF514429_Human229E_USA_1989-02-07
2									JQ765564_HumanNL63_USA_2009-03-01	KF514430_Human229E_USA_1993-03-18
2									JQ765565_HumanNL63_USA_2009-02-13	KF514431_Human229E_USA_1995-03-23
2									JQ765570_HumanNL63_USA_2005-01-19	KF514432_Human229E_USA_1993-02-22
2									MG428702_HumanNL63_Kenya_2010-05-11	KF514433_Human229E_USA_1993-03-11
2									MG428703_HumanNL63_Kenya_2010-06-01	KU291448_Human229E_Germany_2015--
2									MG428704_HumanNL63_Kenya_2010-05-20	KY369908_Human229E_USA_2016--
2									MG428705_HumanNL63_Kenya_2010-05-21	KY369909_Human229E_USA_2016--
2									MG428706_HumanNL63_Kenya_2010-05-24	KY369910_Human229E_USA_2016--
2									MG428707_HumanNL63_Kenya_2010-05-20	KY369911_Human229E_USA_2016--
2									MG772808_HumanNL63_SKorea_2014-11-25	KY369912_Human229E_USA_2016--
2										KY369914_Human229E_USA_2016--
2										KY621348_Human229E_USA_2016--
2										KY674914_Human229E_USA_2016--
2										KY674919_Human229E_USA_2016--
2										KY684760_Human229E_USA_2016--
2										KY967357_Human229E_USA_2015--
2										KY983587_Human229E_USA_2015--
2										KY996417_Human229E_USA_2016-11-23
2										MF542265_Human229E_Haiti_2016-03-
2										JQ410000_Alpaca_USA_2008--
2										KT253324_Camel_SArabia_2014--
2										KT253325_Camel_SArabia_2014--
2										KT253326_Camel_SArabia_2014--
2										KT253327_Camel_SArabia_2014--
2										KT253328_Camel_SArabia_2014--
2										KT368892_Camel_SArabia_2014-06-
2										KT368893_Camel_SArabia_2014-06-
2										KT368894_Camel_SArabia_2014-06-
2										KT368895_Camel_SArabia_2014-10-
2										KT368896_Camel_SArabia_2014-10-
2										KT368897_Camel_SArabia_2014-10-
2										KT368898_Camel_SArabia_2014-11-
2										KT368899_Camel_SArabia_2014-11-
2										KT368900_Camel_SArabia_2014-11-
2										KT368901_Camel_SArabia_2014-11-
2										KT368902_Camel_SArabia_2014-12-
2										KT368903_Camel_SArabia_2014-12-
2										KT368904_Camel_SArabia_2014-12-
2										KT368905_Camel_SArabia_2014-12-
2										KT368906_Camel_SArabia_2014-12-
2										KT368908_Camel_SArabia_2015-03-
2										KT368909_Camel_SArabia_2015-01-
2										KT368910_Camel_SArabia_2015-01-
2										KT368911_Camel_SArabia_2015-01-
2										KT368912_Camel_SArabia_2015-01-
2										KT368913_Camel_SArabia_2015-04-
2										KT368914_Camel_SArabia_2015-04-
2										KT368915_Camel_SArabia_2015-03-
2										KT368916_Camel_SArabia_2015-03-
2										KU291449_Camel_Kenya_2015--
2										MF593473_Camel_UAE_2015--
3	8	15425	27265	13810	20741	9164	16397	^MH687952_Bat_Vietnam_2014-06-10	Unknown (MH687940_Bat_Vietnam_2014-06-10)	MH687939_Bat_Vietnam_2014-06-17	NS	4.39369e-07	NS	3.84742e-07	3.11631e-07	7.73683e-21	NS	NS	4.96914e-11
3									Unknown(MH687951_Bat_Vietnam_2014-06-11)	MH687936_Bat_Vietnam_2014-06-17
3										MH687950_Bat_Vietnam_2014-06-10
4	10~	31140	31879	15259	15712	16397	16397	KY073747_Bat_Kenya_2009-06-20	Unknown (KT253271_Bat_Ghana_2011--)	KT253272_Bat_Ghana_2010--	6.95183e-10	NS	NS	0.0020588	0.00920569	1.21232e-10	NS	NS	1.98765e-10
4										KU291449_Camel_Kenya_2015--
5	12~	34226	34534*	21890	21950*	16915	16915*	^MH687945_Bat_Vietnam_2014-09-16	Unknown (KY928065_Porcine_China_2016-03-)	DQ648858_Bat_China_2005--	5.36762e-09	3.9023e-10	8.67704e-07	NS	NS	0.000618391	NS	NS	0.0162752
5									Unknown(LT897799_Porcine_Germany_1978--)
5									Unknown(LT906582_Porcine_UK_1987--)
6	14	21720	32527*	6193	10697*	15190	16655*	^MH687937_Bat_Vietnam_2014-06-17	DQ648858_Bat_China_2005--	MH687946_Bat_Vietnam_2014-06-10	1.85153e-07	NS	0.00108913	0.00120372	5.94842e-05	NS	NS	NS	1.58019e-08
6								MH687938_Bat_Vietnam_2014-06-17
6								MH687941_Bat_Vietnam_2014-06-17[T]
7	15	26211	28020*	1560	3272*	16397	16397*	^KY019624_Porcine_Slovenia_2015-11-03	Unknown (KY928065_Porcine_China_2016-03-)	MF807951_Porcine_China_2017-02-19	0.00167016	NS	NS	1.6203e-05	1.16494e-06	NS	NS	NS	2.4796e-08
8	21~	10106	12412	6149	8426	4530	6593	^KY073747_Bat_Kenya_2009-06-20	KU291449_Camel_Kenya_2015--	Unknown (JX503061_Human229E_Italy_2009--)	5.82092e-05	NS	0.00093232	NS	NS	NS	NS	NS	7.9859e-07
8									JQ410000_Alpaca_USA_2008--	Unknown(JX503060_Human229E_Netherlands_2010--)
8									KT253324_Camel_SArabia_2014--	Unknown(KF514430_Human229E_USA_1993-03-18)
8									KT253325_Camel_SArabia_2014--	Unknown(KF514432_Human229E_USA_1993-02-22)
8									KT253326_Camel_SArabia_2014--	Unknown(KF514433_Human229E_USA_1993-03-11)
8									KT253327_Camel_SArabia_2014--	Unknown(KU291448_Human229E_Germany_2015--)
8									KT253328_Camel_SArabia_2014--	Unknown(KY369909_Human229E_USA_2016--)
8									KT368892_Camel_SArabia_2014-06-	Unknown(KY369910_Human229E_USA_2016--)
8									KT368893_Camel_SArabia_2014-06-	Unknown(KY369911_Human229E_USA_2016--)
8									KT368894_Camel_SArabia_2014-06-	Unknown(KY369912_Human229E_USA_2016--)
8									KT368895_Camel_SArabia_2014-10-	Unknown(KY369913_Human229E_USA_2016--)
8									KT368896_Camel_SArabia_2014-10-	Unknown(KY369914_Human229E_USA_2016--)
8									KT368897_Camel_SArabia_2014-10-	Unknown(KY621348_Human229E_USA_2016--)
8									KT368898_Camel_SArabia_2014-11-	Unknown(KY674914_Human229E_USA_2016--)
8									KT368899_Camel_SArabia_2014-11-	Unknown(KY674919_Human229E_USA_2016--)
8									KT368900_Camel_SArabia_2014-11-	Unknown(KY684760_Human229E_USA_2016--)
8									KT368901_Camel_SArabia_2014-11-	Unknown(KY996417_Human229E_USA_2016-11-23)
8									KT368902_Camel_SArabia_2014-12-	Unknown(MF542265_Human229E_Haiti_2016-03-)
8									KT368903_Camel_SArabia_2014-12-
8									KT368904_Camel_SArabia_2014-12-
8									KT368905_Camel_SArabia_2014-12-
8									KT368906_Camel_SArabia_2014-12-
8									KT368908_Camel_SArabia_2015-03-
8									KT368909_Camel_SArabia_2015-01-
8									KT368910_Camel_SArabia_2015-01-
8									KT368911_Camel_SArabia_2015-01-
8									KT368912_Camel_SArabia_2015-01-
8									KT368913_Camel_SArabia_2015-04-
8									KT368914_Camel_SArabia_2015-04-
8									KT368915_Camel_SArabia_2015-03-
8									KT368916_Camel_SArabia_2015-03-
8									MF593473_Camel_UAE_2015--
9	22	24550	27801	3054	5934	15878	16397	KT941120_Porcine_Vietnam_2014-10-15	KY928065_Porcine_China_2016-03-	MF807951_Porcine_China_2017-02-19	NS	NS	NS	4.52086e-07	5.93165e-05	0.00685963	NS	NS	2.02944e-06
10	32	1105	16298*	870	14824*	722	10036*	^MH687942_Bat_Vietnam_2014-06-17	Unknown (MH687948_Bat_Vietnam_2014-06-11)	MH687946_Bat_Vietnam_2014-06-10	NS	0.0394378	NS	5.62802e-08	0.000599504	0.0143762	NS	NS	2.44003e-05
10								MH687941_Bat_Vietnam_2014-06-17[P]
11	33~	17912	18998	16422	17502	11629	12708	^MH687941_Bat_Vietnam_2014-06-17	MH687946_Bat_Vietnam_2014-06-10	Unknown (MH687948_Bat_Vietnam_2014-06-11)	8.85323e-06	0.00023386	NS	0.000803194	0.0120179	8.53963e-10	NS	NS	3.0887e-05
11								DQ648858_Bat_China_2005--[T]
12	37~	8688*	18136*	6084*	15459*	3435*	11852*	^KT253272_Bat_Ghana_2010--	KF514431_Human229E_USA_1995-03-23	KT253326_Camel_SArabia_2014--	NS	NS	NS	0.024156	0.000136695	NS	NS	NS	0.000301462
12										JQ410000_Alpaca_USA_2008--
12										KT253324_Camel_SArabia_2014--
12										KT253325_Camel_SArabia_2014--
12										KT253328_Camel_SArabia_2014--
12										KT368892_Camel_SArabia_2014-06-
12										KT368893_Camel_SArabia_2014-06-
12										KT368894_Camel_SArabia_2014-06-
12										KT368895_Camel_SArabia_2014-10-
12										KT368896_Camel_SArabia_2014-10-
12										KT368897_Camel_SArabia_2014-10-
12										KT368898_Camel_SArabia_2014-11-
12										KT368899_Camel_SArabia_2014-11-
12										KT368900_Camel_SArabia_2014-11-
12										KT368901_Camel_SArabia_2014-11-
12										KT368902_Camel_SArabia_2014-12-
12										KT368903_Camel_SArabia_2014-12-
12										KT368904_Camel_SArabia_2014-12-
12										KT368905_Camel_SArabia_2014-12-
12										KT368906_Camel_SArabia_2014-12-
12										KT368909_Camel_SArabia_2015-01-
12										KT368910_Camel_SArabia_2015-01-
12										KT368911_Camel_SArabia_2015-01-
12										KT368913_Camel_SArabia_2015-04-
12										KT368914_Camel_SArabia_2015-04-
12										KT368915_Camel_SArabia_2015-03-
12										KT368916_Camel_SArabia_2015-03-
12										KU291449_Camel_Kenya_2015--
12										MF593473_Camel_UAE_2015--
13	40~	304*	620	73*	386	1*	252	^MH687949_Bat_Vietnam_2014-06-10	JN547228_Porcine_China_1986--	KF530110_HumanNL63_USA_1983-08-16	0.0403731	NS	NS	0.000443405	0.000548962	6.02928e-26	NS	NS	NS
13								DQ648858_Bat_China_2005--[P]
13								MH687934_Bat_Vietnam_2014-06-11[T]
13								MH687935_Bat_Vietnam_2014-06-17[T]
13								MH687936_Bat_Vietnam_2014-06-17[P]
13								MH687937_Bat_Vietnam_2014-06-17[T]
13								MH687938_Bat_Vietnam_2014-06-17[T]
13								MH687939_Bat_Vietnam_2014-06-17[P]
13								MH687941_Bat_Vietnam_2014-06-17[T]
13								MH687942_Bat_Vietnam_2014-06-17[P]
13								MH687947_Bat_Vietnam_2014-06-17[T]
13								MH687948_Bat_Vietnam_2014-06-11[P]
13								MH687951_Bat_Vietnam_2014-06-11[P]
13								MH687952_Bat_Vietnam_2014-06-10[P]
14	42~	22214*	24934*	20649*	21757*	15654*	16221*	MF737355_Porcine_SKorea_2001-07-	Unknown (LT906581_Porcine_Belgium_1978--)	JN547228_Porcine_China_1986--	0.000354661	NS	NS	2.08218e-05	NS	7.35242e-07	NS	NS	0.000456121
14								KX580953_Porcine_China_2013--[T]	Unknown(LT905450_Porcine_Belgium_1977--)
14								KX812524_Porcine_China_2016-08-01[T]	Unknown(LT906582_Porcine_UK_1987--)
14								KY649107_Porcine_China_2016-05-01[T]	Unknown(LT906620_Porcine_Belgium_1980--)
14								KY928065_Porcine_China_2016-03-[P]
14								MF807951_Porcine_China_2017-02-19[T]
14								MF807952_Porcine_China_2017-02-17[T]
14								MG546689_Porcine_China_2016-09-[T]
14								MH052684_Porcine_SKorea_2017-12-[T]
14								MH052688_Porcine_SKorea_2017-05-[T]
15	51~	23494	25553	21502	23032	15685	16397	^KT253271_Bat_Ghana_2011--	KJ473800_Bat_China_2013--	Unknown (KU182966_Bat_China_2013-08-)	NS	NS	NS	0.00140993	0.00236802	1.25923e-06	NS	NS	0.00157373
16	66~	10766	11263	9646	10137	4986	5480	^KJ473797_Bat_China_2012--	KJ473810_Bat_China_2013--	KJ473796_Bat_China_2012--	0.00561525	NS	NS	NS	NS	4.69394e-11	NS	NS	0.00590663
16										KJ473795_Bat_China_2011--
17	68~	28124	31009	24620	26852	16397	16397	^MG916904_Bat_China_2013-06-01	KX580953_Porcine_China_2013--	KT368915_Camel_SArabia_2015-03-	0.0114967	NS	0.0448678	0.00105079	NS	1.27603e-24	NS	NS	NS
17								JQ989266_Bat_HKong_2006-12-[T]	KM609210_Porcine_China_2014-01-	KY369909_Human229E_USA_2016--
17								JQ989267_Bat_HKong_2006-12-[P]	KR095279_Porcine_China_2015-01-27	KY621348_Human229E_USA_2016--
17								JQ989268_Bat_HKong_2006-10-[P]	KT941120_Porcine_Vietnam_2014-10-15	KY674914_Human229E_USA_2016--
17								JQ989269_Bat_HKong_2005-12-[P]	KX812524_Porcine_China_2016-08-01	JQ410000_Alpaca_USA_2008--
17								JQ989270_Bat_China_2005-10-[T]	KY928065_Porcine_China_2016-03-	KT253324_Camel_SArabia_2014--
17								JQ989271_Bat_China_2005-10-[T]	MF807951_Porcine_China_2017-02-19	KT253325_Camel_SArabia_2014--
17								JQ989272_Bat_HKong_2010-08-[T]	MF807952_Porcine_China_2017-02-17	KT253326_Camel_SArabia_2014--
17								JQ989273_Bat_HKong_2010-08-[T]	MG546689_Porcine_China_2016-09-	KT253327_Camel_SArabia_2014--
17								KJ473807_Bat_China_2013--	MH052684_Porcine_SKorea_2017-12-	KT253328_Camel_SArabia_2014--
17								KJ473810_Bat_China_2013--	MH052688_Porcine_SKorea_2017-05-	KT368892_Camel_SArabia_2014-06-
17									MH061342_Porcine_China_2018-02-06	KT368893_Camel_SArabia_2014-06-
17									MH061343_Porcine_China_2018-01-29	KT368894_Camel_SArabia_2014-06-
17										KT368895_Camel_SArabia_2014-10-
17										KT368896_Camel_SArabia_2014-10-
17										KT368897_Camel_SArabia_2014-10-
17										KT368898_Camel_SArabia_2014-11-
17										KT368899_Camel_SArabia_2014-11-
17										KT368900_Camel_SArabia_2014-11-
17										KT368901_Camel_SArabia_2014-11-
17										KT368902_Camel_SArabia_2014-12-
17										KT368903_Camel_SArabia_2014-12-
17										KT368904_Camel_SArabia_2014-12-
17										KT368905_Camel_SArabia_2014-12-
17										KT368906_Camel_SArabia_2014-12-
17										KT368908_Camel_SArabia_2015-03-
17										KT368909_Camel_SArabia_2015-01-
17										KT368910_Camel_SArabia_2015-01-
17										KT368911_Camel_SArabia_2015-01-
17										KT368912_Camel_SArabia_2015-01-
17										KT368913_Camel_SArabia_2015-04-
17										KT368914_Camel_SArabia_2015-04-
17										KT368916_Camel_SArabia_2015-03-
17										KU291449_Camel_Kenya_2015--
17										MF593473_Camel_UAE_2015--
Table Key:
~ = It is possible that this apparent recombination signal could have been caused by an evolutionary
process other than recombination.
* = The actual breakpoint position is undetermined (it was most likely overprinted by a subsequent
recombination event).
^ = The recombinant sequence may have been misidentified (one of the identified parents might be the recombinant)
Minor Parent = Parent contributing the smaller fraction of sequence.
Major Parent = Parent contributing the larger fraction of sequence.
Unknown = Only one parent and a recombinant need be in the alignment for a recombination event to be detectable.
The sequence listed as unknown was used to infer the existance of a missing parental sequence.
NS = No significant P-value was recorded for this recombination event using this method.

## Sheet: iteration_3
			Breakpoint Positions
		In Alignment		In Recombinant Sequence		Relative to JQ900258_HumanNL63_USA_2005-01-26							Detection Methods
Recombination Event Number	Number In .RDP File	Begin	End	Begin	End	Begin	End	Recombinant Sequence(s)	Minor Parental Sequence(s)	Major Parental Sequence(s)	RDP	GENECONV	Bootscan	Maxchi	Chimaera	SiSscan	PhylPro	LARD	3Seq
1	9	23898	26169	21116	22785	15685	16397	^MG916901_Bat_China_2012-05-19	Unknown (KJ473807_Bat_China_2013--)	MG916902_Bat_China_2012-09-16	NS	NS	NS	5.16858e-13	2.0705e-06	NS	NS	NS	2.11525e-08
2	13~	25644	26070	13154	13305	16397	16397	JQ989270_Bat_China_2005-10-	Unknown (MG916902_Bat_China_2012-09-16)	JQ989269_Bat_HKong_2005-12-	1.44906e-07	NS	2.85431e-11	NS	NS	NS	NS	NS	0.000490579
2								JQ989271_Bat_China_2005-10-	Unknown(MG916903_Bat_China_2013-04-17)	JQ989266_Bat_HKong_2006-12-
2										JQ989267_Bat_HKong_2006-12-
2										JQ989268_Bat_HKong_2006-10-
2										JQ989272_Bat_HKong_2010-08-
2										JQ989273_Bat_HKong_2010-08-
3	24~	505	12614*	213	10435*	152	6818*	^MH687946_Bat_Vietnam_2014-06-10	Unknown (MH687938_Bat_Vietnam_2014-06-17)	MH687948_Bat_Vietnam_2014-06-11	NS	NS	NS	0.00235716	0.0015636	NS	NS	NS	0.00015803
4	28~	21323	24264*	19827	20607*	14833	15759*	^JX524137_Porcine_China_2011-04-10	KM609210_Porcine_China_2014-01-	Unknown (KR610994_Porcine_Thailand_2014-07-15)	0.00035419	0.00235968	NS	NS	NS	2.97043e-08	NS	NS	NS
5	29~	78*	208	1*	52	1*	1	KY369911_Human229E_USA_2016--	Unknown (KT253270_Bat_Ghana_2010--)	KY369914_Human229E_USA_2016--	NS	0.000377635	0.000270892	NS	NS	NS	NS	NS	0.00422804
5									Unknown(JQ410000_Alpaca_USA_2008--)	JX503060_Human229E_Netherlands_2010--
5									Unknown(KT253269_Bat_Ghana_2011--)	KY684760_Human229E_USA_2016--
5									Unknown(KT253324_Camel_SArabia_2014--)	KY983587_Human229E_USA_2015--
5									Unknown(KT368892_Camel_SArabia_2014-06-)	KY996417_Human229E_USA_2016-11-23
5									Unknown(KT368893_Camel_SArabia_2014-06-)	MF542265_Human229E_Haiti_2016-03-
5									Unknown(KT368894_Camel_SArabia_2014-06-)
5									Unknown(KT368895_Camel_SArabia_2014-10-)
5									Unknown(KT368896_Camel_SArabia_2014-10-)
5									Unknown(KT368897_Camel_SArabia_2014-10-)
5									Unknown(KT368898_Camel_SArabia_2014-11-)
5									Unknown(KT368899_Camel_SArabia_2014-11-)
5									Unknown(KT368900_Camel_SArabia_2014-11-)
5									Unknown(KT368901_Camel_SArabia_2014-11-)
5									Unknown(KT368902_Camel_SArabia_2014-12-)
5									Unknown(KT368903_Camel_SArabia_2014-12-)
5									Unknown(KT368904_Camel_SArabia_2014-12-)
5									Unknown(KT368905_Camel_SArabia_2014-12-)
5									Unknown(KT368906_Camel_SArabia_2014-12-)
5									Unknown(KT368909_Camel_SArabia_2015-01-)
5									Unknown(KT368910_Camel_SArabia_2015-01-)
5									Unknown(KT368911_Camel_SArabia_2015-01-)
5									Unknown(KT368912_Camel_SArabia_2015-01-)
5									Unknown(KT368913_Camel_SArabia_2015-04-)
5									Unknown(KT368914_Camel_SArabia_2015-04-)
5									Unknown(KT368915_Camel_SArabia_2015-03-)
5									Unknown(KT368916_Camel_SArabia_2015-03-)
5									Unknown(MF593473_Camel_UAE_2015--)
6	33~	296*	26271	95*	21958	1*	16397	^KR061458_Porcine_Italy_2009-01-14	Unknown (MF737355_Porcine_SKorea_2001-07-)	KY649107_Porcine_China_2016-05-01	NS	NS	NS	0.000332223	0.000731927	NS	NS	NS	0.000568953
6										KX580953_Porcine_China_2013--
7	42~	14492	18257	13335	17099	8426	12012	^KJ473798_Bat_China_2013--	KF530107_HumanNL63_USA_1991-01-24	Unknown (MH687946_Bat_Vietnam_2014-06-10)	NS	NS	NS	0.00189436	0.000479914	NS	NS	NS	0.00291621
7								KJ473797_Bat_China_2012--[P]	AY518894_HumanNL63_Netherlands_1988--
7								KJ473799_Bat_China_2012--	JQ765563_HumanNL63_USA_2009-03-16
7									JQ765564_HumanNL63_USA_2009-03-01
7									JQ765565_HumanNL63_USA_2009-02-13
7									JQ765570_HumanNL63_USA_2005-01-19
7									JQ900256_HumanNL63_USA_2009-03-03
7									KF530108_HumanNL63_USA_1989-01-05
7									KF530110_HumanNL63_USA_1983-08-16
7									KF530114_HumanNL63_USA_1989-01-03
7									MG772808_HumanNL63_SKorea_2014-11-25
8	46~	31548	3100	9720	2806	16397	1288	KR095279_Porcine_China_2015-01-27	Unknown (KR610994_Porcine_Thailand_2014-07-15)	LT905450_Porcine_Belgium_1977--	NS	NS	NS	0.00434577	5.05413e-05	5.86716e-07	NS	NS	NS
8										LT897799_Porcine_Germany_1978--
8										LT906581_Porcine_Belgium_1978--
8										LT906582_Porcine_UK_1987--
8										LT906620_Porcine_Belgium_1980--
9	48~	10793	21818	2496	3206	5028	15328	^KY928065_Porcine_China_2016-03-	Unknown (KR610994_Porcine_Thailand_2014-07-15)	MH061343_Porcine_China_2018-01-29	0.00587988	NS	NS	NS	0.022446	7.49034e-09	NS	NS	NS
10	49~	32774	33118	27892	27957	16670	16681	^KJ473797_Bat_China_2012--	Unknown (KR061458_Porcine_Italy_2009-01-14)	KJ473799_Bat_China_2012--	0.00101675	0.00662384	NS	6.97275e-08	NS	NS	NS	NS	NS
10									Unknown(JN547228_Porcine_China_1986--)	KJ473798_Bat_China_2013--
10									Unknown(JX524137_Porcine_China_2011-04-10)
10									Unknown(KT021233_Porcine_China_2014-11-11)
10									Unknown(KT323979_Porcine_China_1998--)
10									Unknown(KT941120_Porcine_Vietnam_2014-10-15)
10									Unknown(KX580953_Porcine_China_2013--)
10									Unknown(KX812524_Porcine_China_2016-08-01)
10									Unknown(KY019624_Porcine_Slovenia_2015-11-03)
10									Unknown(KY649107_Porcine_China_2016-05-01)
10									Unknown(KY928065_Porcine_China_2016-03-)
10									Unknown(LT905450_Porcine_Belgium_1977--)
10									Unknown(LT906581_Porcine_Belgium_1978--)
10									Unknown(MF737355_Porcine_SKorea_2001-07-)
10									Unknown(MF807951_Porcine_China_2017-02-19)
10									Unknown(MF807952_Porcine_China_2017-02-17)
10									Unknown(MG546689_Porcine_China_2016-09-)
10									Unknown(MH052684_Porcine_SKorea_2017-12-)
10									Unknown(MH052688_Porcine_SKorea_2017-05-)
10									Unknown(MH061342_Porcine_China_2018-02-06)
10									Unknown(MH061343_Porcine_China_2018-01-29)
11	51~	26324*	27715	1594*	2951	16397*	16397	^JQ023161_Porcine_SKorea_2009--	Unknown (MF807951_Porcine_China_2017-02-19)	KY928065_Porcine_China_2016-03-	NS	0.0395695	0.00797016	4.24168e-05	0.00137114	1.26514e-07	NS	NS	0.00724732
11								JN547228_Porcine_China_1986--[P]
11								KT323979_Porcine_China_1998--
11								LT897799_Porcine_Germany_1978--[P]
11								LT905450_Porcine_Belgium_1977--[P]
11								LT906581_Porcine_Belgium_1978--[P]
11								LT906582_Porcine_UK_1987--
11								LT906620_Porcine_Belgium_1980--[P]
11								MF737355_Porcine_SKorea_2001-07-
12	52~	4928	24618*	2552	5059*	2446	16039*	^KT253269_Bat_Ghana_2011--	Unknown (KF514430_Human229E_USA_1993-03-18)	KT368892_Camel_SArabia_2014-06-	NS	NS	NS	5.36625e-06	5.33624e-06	NS	NS	NS	0.00749364
12									Unknown(KF514429_Human229E_USA_1989-02-07)
12									Unknown(KF514431_Human229E_USA_1995-03-23)
12									Unknown(KF514432_Human229E_USA_1993-02-22)
12									Unknown(KF514433_Human229E_USA_1993-03-11)
12									Unknown(KY369909_Human229E_USA_2016--)
12									Unknown(KY369910_Human229E_USA_2016--)
12									Unknown(KY369911_Human229E_USA_2016--)
12									Unknown(KY369912_Human229E_USA_2016--)
12									Unknown(KY369913_Human229E_USA_2016--)
12									Unknown(KY621348_Human229E_USA_2016--)
12									Unknown(KY674914_Human229E_USA_2016--)
12									Unknown(MF542265_Human229E_Haiti_2016-03-)
13	55~	13150*	27970	128*	5393	7354*	16397	^MH687950_Bat_Vietnam_2014-06-10	Unknown (MH687940_Bat_Vietnam_2014-06-10)	MH687952_Bat_Vietnam_2014-06-10	NS	NS	NS	0.0438954	NS	6.64487e-20	NS	NS	0.0121195
Table Key:
~ = It is possible that this apparent recombination signal could have been caused by an evolutionary
process other than recombination.
* = The actual breakpoint position is undetermined (it was most likely overprinted by a subsequent
recombination event).
^ = The recombinant sequence may have been misidentified (one of the identified parents might be the recombinant)
Minor Parent = Parent contributing the smaller fraction of sequence.
Major Parent = Parent contributing the larger fraction of sequence.
Unknown = Only one parent and a recombinant need be in the alignment for a recombination event to be detectable.
The sequence listed as unknown was used to infer the existance of a missing parental sequence.
NS = No significant P-value was recorded for this recombination event using this method.

## Sheet: iteration_4
			Breakpoint Positions
		In Alignment		In Recombinant Sequence		Relative to JQ900258_HumanNL63_USA_2005-01-26							Detection Methods
Recombination Event Number	Number In .RDP File	Begin	End	Begin	End	Begin	End	Recombinant Sequence(s)	Minor Parental Sequence(s)	Major Parental Sequence(s)	RDP	GENECONV	Bootscan	Maxchi	Chimaera	SiSscan	PhylPro	LARD	3Seq
1	21~	27691	30602	5427	7236	16397	16397	^KY928065_Porcine_China_2016-03-	JX524137_Porcine_China_2011-04-10	KM609210_Porcine_China_2014-01-	NS	NS	NS	0.000124	0.00213	1.16e-10	NS	NS	NS
1								KR610994_Porcine_Thailand_2014-07-15[T]		MH052684_Porcine_SKorea_2017-12-
2	42~	31226	31758	25016	25451	16397	16494	^MG916904_Bat_China_2013-06-01	KY073744_Bat_Kenya_2010-06-21	KT941120_Porcine_Vietnam_2014-10-15	NS	NS	NS	NS	0.0289	2.98e-10	NS	NS	0.00724
2								MG916901_Bat_China_2012-05-19
2								MG916902_Bat_China_2012-09-16[P]
2								MG916903_Bat_China_2013-04-17[P]
3	48~	11440	12615	9576	10727	5662	6821	^MH687952_Bat_Vietnam_2014-06-10	KF530106_HumanNL63_USA_1987-12-16	KU836638_Porcine_UK_2000-10-	NS	NS	NS	0.0146	NS	4.78e-06	NS	NS	0.0224
3								MH687936_Bat_Vietnam_2014-06-17	AY518894_HumanNL63_Netherlands_1988--
3								MH687939_Bat_Vietnam_2014-06-17
Table Key:
~ = It is possible that this apparent recombination signal could have been caused by an evolutionary
process other than recombination.
* = The actual breakpoint position is undetermined (it was most likely overprinted by a subsequent
recombination event).
^ = The recombinant sequence may have been misidentified (one of the identified parents might be the recombinant)
Minor Parent = Parent contributing the smaller fraction of sequence.
Major Parent = Parent contributing the larger fraction of sequence.
Unknown = Only one parent and a recombinant need be in the alignment for a recombination event to be detectable.
The sequence listed as unknown was used to infer the existance of a missing parental sequence.
NS = No significant P-value was recorded for this recombination event using this method.
