# Supplementary material for: Origins and Evolution of Seasonal Human Coronaviruses
Source: Viruses. 2022 Jul 15;14(7):1551. doi: 10.3390/v14071551 (PMC9320361; doi:10.3390/v14071551)
Supplement: Supplementary file 1 [file viruses-14-01551-s001.zip › Supplementary File 3/RDP_membrane_alpha.xlsx]

## Sheet: iteration_1
			Breakpoint Positions
		In Alignment		In Recombinant Sequence		Relative to AY518894_HumanNL63_Netherlands_1988--							Detection Methods
Recombination Event Number	Number In .RDP File	Begin	End	Begin	End	Begin	End	Recombinant Sequence(s)	Minor Parental Sequence(s)	Major Parental Sequence(s)	RDP	GENECONV	Bootscan	Maxchi	Chimaera	SiSscan	PhylPro	LARD	3Seq
1	1	106*	406	13*	292	7*	286	MH687934_Bat_Vietnam_2014-06-11	MH687966_Bat_Vietnam_2015-02-06	MK211372_Bat_China_2017-05-	0.0353546	NS	NS	0.000103633	NS	1.99254e-06	NS	NS	6.80288e-07
1									MH687944_Bat_Vietnam_2014-06-10	KT346372_Bat_Taiwan_2013-09-14
1									MH687957_Bat_Vietnam_2014-09-18	MH687941_Bat_Vietnam_2014-06-17
1									MH687942_Bat_Vietnam_2014-06-17	MH687943_Bat_Vietnam_2014-06-10
1										MH687945_Bat_Vietnam_2014-09-16
1										MH687946_Bat_Vietnam_2014-06-10
1										MH687948_Bat_Vietnam_2014-06-11
1										MH687954_Bat_Vietnam_2014-09-18
1										MH687956_Bat_Vietnam_2014-09-16
1										MH687958_Bat_Vietnam_2014-09-18
1										MH687963_Bat_Vietnam_2015-02-06
1										MH687964_Bat_Vietnam_2015-02-06
1										MK211369_Bat_China_2017-05-
1										MK211370_Bat_China_2017-05-
1										MK211371_Bat_China_2017-05-
1										DQ648858_Bat_China_2005--
1										MH687937_Bat_Vietnam_2014-06-17
1										MH687938_Bat_Vietnam_2014-06-17
1										MH687955_Bat_Vietnam_2014-09-17
1										MH687960_Bat_Vietnam_2014-11-13
1										MH687961_Bat_Vietnam_2014-11-13
1										MH687965_Bat_Vietnam_2015-02-13
2	2	408	585	366	543	288	465	^KJ473800_Bat_China_2013--	EU420137_Bat_HKong_2006-03-	MK211372_Bat_China_2017-05-	0.00425671	0.00442102	NS	3.12807e-06	2.18601e-06	2.04039e-08	NS	NS	NS
2								KJ473798_Bat_China_2013--	HQ728484_Bat_Kenya_2006-08-	MH687935_Bat_Vietnam_2014-06-17
2								KJ473797_Bat_China_2012--	MN611524_Bat_China_2018-03-	MH687936_Bat_Vietnam_2014-06-17
2								KJ473799_Bat_China_2012--	KJ473795_Bat_China_2011--	MH687939_Bat_Vietnam_2014-06-17
2								MN611518_Bat_China_2018-03-	KJ473796_Bat_China_2012--	MH687940_Bat_Vietnam_2014-06-10
2										MH687949_Bat_Vietnam_2014-06-10
2										MH687950_Bat_Vietnam_2014-06-10
2										MH687951_Bat_Vietnam_2014-06-11
2										MH687952_Bat_Vietnam_2014-06-10
2										MH687959_Bat_Vietnam_2014-11-12
2										MH687962_Bat_Vietnam_2014-11-13
2										MH687966_Bat_Vietnam_2015-02-06
2										KT346372_Bat_Taiwan_2013-09-14
2										MH687941_Bat_Vietnam_2014-06-17
2										MH687943_Bat_Vietnam_2014-06-10
2										MH687944_Bat_Vietnam_2014-06-10
2										MH687945_Bat_Vietnam_2014-09-16
2										MH687946_Bat_Vietnam_2014-06-10
2										MH687948_Bat_Vietnam_2014-06-11
2										MH687954_Bat_Vietnam_2014-09-18
2										MH687956_Bat_Vietnam_2014-09-16
2										MH687957_Bat_Vietnam_2014-09-18
2										MH687958_Bat_Vietnam_2014-09-18
2										MH687963_Bat_Vietnam_2015-02-06
2										MH687964_Bat_Vietnam_2015-02-06
2										MH687967_Bat_Vietnam_2015-02-06
2										MK211369_Bat_China_2017-05-
2										MK211370_Bat_China_2017-05-
2										MK211371_Bat_China_2017-05-
2										MH687942_Bat_Vietnam_2014-06-17
2										DQ648858_Bat_China_2005--
2										MH687937_Bat_Vietnam_2014-06-17
2										MH687938_Bat_Vietnam_2014-06-17
2										MH687955_Bat_Vietnam_2014-09-17
2										MH687960_Bat_Vietnam_2014-11-13
2										MH687961_Bat_Vietnam_2014-11-13
2										MH687965_Bat_Vietnam_2015-02-13
3	5~	418	644	301	527	298	524	^MK211373_Bat_China_2017-05-	MK472068_Bat_Australia_2018--	NC022103_Bat_USA_2006-08-07	0.00907099	0.00216491	NS	2.29356e-05	0.0156873	0.000236456	NS	NS	0.0182336
3								MG916901_Bat_China_2012-05-19	MK472069_Bat_Australia_2018--	KY799179_Bat_Canada_2010-11-
3								MK720945_Bat_HKong_2015-08-06[T]	MK472071_Bat_Australia_2018--
3								MK720946_Bat_HKong_2015-08-06[T]
3								MG916902_Bat_China_2012-09-16[T]
3								MG916903_Bat_China_2013-04-17[T]
4	7	380	776*	263	659*	260	656*	^HQ728480_Bat_Kenya_2006-08-	JQ989269_Bat_HKong_2005-12-	MH687939_Bat_Vietnam_2014-06-17	NS	NS	NS	0.0493257	NS	8.90674e-06	NS	NS	0.000238579
4									JQ989270_Bat_China_2005-10-	MH687935_Bat_Vietnam_2014-06-17
4									NC018871_Bat_China_2005-10-	MH687936_Bat_Vietnam_2014-06-17
4									MN611523_Bat_China_2018-03-	MH687940_Bat_Vietnam_2014-06-10
4									JQ989266_Bat_HKong_2006-12-	MH687949_Bat_Vietnam_2014-06-10
4									JQ989267_Bat_HKong_2006-12-	MH687950_Bat_Vietnam_2014-06-10
4									JQ989268_Bat_HKong_2006-10-	MH687951_Bat_Vietnam_2014-06-11
4									JQ989271_Bat_China_2005-10-	MH687952_Bat_Vietnam_2014-06-10
4									JQ989272_Bat_HKong_2010-08-	MH687959_Bat_Vietnam_2014-11-12
4									JQ989273_Bat_HKong_2010-08-	MH687962_Bat_Vietnam_2014-11-13
5	9~	412	582	295	465	292	462	^HQ728486_Bat_Kenya_2006-08-	EU420137_Bat_HKong_2006-03-	MF577027_Porcine_Russia_2008--	0.00757524	NS	NS	NS	0.038721	NS	NS	NS	0.000459551
5								MK472070_Bat_Australia_2018--[T]	HQ728484_Bat_Kenya_2006-08-	KJ857398_Porcine_SKorea_2013--
5									MN611524_Bat_China_2018-03-	MH052684_Porcine_SKorea_2017-12-
5									KJ473795_Bat_China_2011--	AF019893_Porcine_Korea_1997--
5									KJ473796_Bat_China_2012--	FJ687453_Porcine_SKorea_2003-11-
5										JN083784_Porcine_China_2011-02-
5										JN089743_Porcine_China_2011-03-
5										JN547228_Porcine_China_1986--
5										KJ857382_Porcine_SKorea_2005--
5										KJ857386_Porcine_SKorea_2010--
5										KP768390_Porcine_Taiwan_2007-02-25
5										KR095279_Porcine_China_2015-01-27
5										KT323979_Porcine_China_1998--
5										KY619828_Porcine_Japan_2014--
5										LT906581_Porcine_Belgium_1978--
5										LT906582_Porcine_UK_1987--
5										LT906620_Porcine_Belgium_1980--
5										MH052689_Porcine_SKorea_2017-04-
5										MH061338_Porcine_China_2017-09-09
5										MH726407_Porcine_China_2017-02-25
5										MK032690_Porcine_SKorea_2018-04-
5										MK032691_Porcine_SKorea_2018-04-
5										Z24733_Porcine_Belgium/UK_1977-01-01
5										LT897799_Porcine_Germany_1978--
5										LT905450_Porcine_Belgium_1977--
6	11~	74*	708*	6*	588*	6*	588*	^MF577027_Porcine_Russia_2008--	Unknown (FJ196168_Porcine_Thailand_2008-01-)	MH726407_Porcine_China_2017-02-25	NS	NS	NS	0.0267259	NS	2.11042e-05	NS	NS	0.00153764
Table Key:
~ = It is possible that this apparent recombination signal could have been caused by an evolutionary
process other than recombination.
* = The actual breakpoint position is undetermined (it was most likely overprinted by a subsequent
recombination event).
^ = The recombinant sequence may have been misidentified (one of the identified parents might be the recombinant)
Minor Parent = Parent contributing the smaller fraction of sequence.
Major Parent = Parent contributing the larger fraction of sequence.
Unknown = Only one parent and a recombinant need be in the alignment for a recombination event to be detectable.
The sequence listed as unknown was used to infer the existance of a missing parental sequence.
NS = No significant P-value was recorded for this recombination event using this method.
