# Supplementary material for: Origins and Evolution of Seasonal Human Coronaviruses
Source: Viruses. 2022 Jul 15;14(7):1551. doi: 10.3390/v14071551 (PMC9320361; doi:10.3390/v14071551)
Supplement: Supplementary file 1 [file viruses-14-01551-s001.zip › Supplementary File 3/RDP_nucleocapsid_beta.xlsx]

## Sheet: iteration_1
			Breakpoint Positions
		In Alignment		In Recombinant Sequence		Relative to KP113659_HumanHKU1_China_2010-09-							Detection Methods
Recombination Event Number	Number In .RDP File	Begin	End	Begin	End	Begin	End	Recombinant Sequence(s)	Minor Parental Sequence(s)	Major Parental Sequence(s)	RDP	GENECONV	Bootscan	Maxchi	Chimaera	SiSscan	PhylPro	LARD	3Seq
1	1	309	1246	300	1186	291	840	KY370048_Murine_China_2015-01-	Unknown (KY370049_Murine_China_2015-06-)	KF294370_Murine_China_2013--	NS	NS	NS	3.32055e-05	NS	3.60979e-14	NS	NS	3.03382e-08
2	2	1052	1286*	1019	1223*	840	840*	^MH687970_Murine_Vietnam_2014-11-12	Unknown (KY370051_Murine_China_2015-05-)	MH687968_Murine_Vietnam_2014-11-14	2.11238e-07	0.000298436	NS	0.00754994	0.0229999	NS	NS	NS	1.92209e-07
2									Unknown(KF294370_Murine_China_2013--)
2									Unknown(KF294371_Murine_China_2013--)
3	3~	48	1079	45	1034	45	840	^KY983584_HumanHKU1_USA_2015--	DQ415908_HumanHKU1_China_2004-04-	KR055535_HumanHKU1_Malaysia_2012--	NS	NS	NS	0.0254338	NS	8.02409e-12	NS	NS	2.98317e-05
3								KY674941_HumanHKU1_USA_2016--	KR055546_HumanHKU1_Malaysia_2012--	KR055534_HumanHKU1_Malaysia_2012--
3								HM034837_HumanHKU1_France_2005-03-04	KR055552_HumanHKU1_Malaysia_2013--	KR055536_HumanHKU1_Malaysia_2012--
3								KF686340_HumanHKU1_USA_2009-11-28	DQ415901_HumanHKU1_China_2005-01-	KR055542_HumanHKU1_Malaysia_2012--
3								KF686342_HumanHKU1_USA_2009-12-13	DQ415903_HumanHKU1_China_2003-04-	KR055544_HumanHKU1_Malaysia_2012--
3									DQ415906_HumanHKU1_China_2004-03-	KR055545_HumanHKU1_Malaysia_2012--
3									DQ415907_HumanHKU1_China_2004-03-	KR055550_HumanHKU1_Malaysia_2012--
3									KF686344_HumanHKU1_USA_2009-12-28	KR055553_HumanHKU1_Malaysia_2013--
3										DQ339101_HumanHKU1_HKong_2004-01-
3										DQ415902_HumanHKU1_HKong_2005-02-
3										KY674921_HumanHKU1_USA_2016--
3										MH940245_HumanHKU1_Thailand_2017-06-04
3										MK167038_HumanHKU1_USA_2017--
4	6~	190	796	136	727	172	760	KR265205_Canine_China_2014--	LC494128_Bovine_Japan_2012-05	Unknown (MN514963_Camel_Morocco_2016-03-05)	NS	NS	NS	0.0152751	0.00667975	NS	NS	NS	0.000220516
4									KM985634_Bovine_China_2014-05-18
4									KU558923_Buffalo_Bangladesh_2014-10-01
4									LC494135_Bovine_Japan_2012-01
4									LC494142_Bovine_Japan_2016-12-
4									LC494156_Bovine_Japan_2014-12-
4									LC494183_Bovine_Japan_2017-12-
4									MK903505_Bovine_China_2019--
4									AF391542_Bovine_USA_1998--
4									DQ811784_Bovine_UNKWN_1983--
4									DQ915164_Bovine_USA_1998--
4									FJ425184_Waterbuck_USA_1994-01-01
4									FJ425185_Waterbuck_USA_1994-01-01
4									FJ425186_Waterbuck_USA_1994-01-01
4									FJ425187_Deer_USA_1994-01-01
4									FJ425188_Deer_USA_1994-01-01
4									FJ425189_Deer_USA_1994-01-01
4									FJ425190_Deer_USA_1994-01-01
4									FJ938063_Bovine_USA_1996-11-30
4									FJ938066_Bovine_USA_1996-01-01
5	7	348	1046*	342	1013*	330	840*	AB551247_Murine_Australia_1994--	JX169866_Murine_USA_1947-08-14	MF618253_Murine_USA_2014-01-16	NS	0.0180305	NS	0.00226237	NS	5.46951e-06	NS	NS	0.0005631
5									JX169867_Murine_USA_1947-08-14	FJ647218_Murine_USA_2006-01-01
5										KF268336_Murine_USA_2012-10-25
5										KF268337_Murine_USA_2012-10-25
5										KF268338_Murine_USA_2012-10-25
5										KF268339_Murine_USA_2012-10-25
5										MF618252_Murine_USA_2014-01-16
Table Key:
~ = It is possible that this apparent recombination signal could have been caused by an evolutionary
process other than recombination.
* = The actual breakpoint position is undetermined (it was most likely overprinted by a subsequent
recombination event).
^ = The recombinant sequence may have been misidentified (one of the identified parents might be the recombinant)
Minor Parent = Parent contributing the smaller fraction of sequence.
Major Parent = Parent contributing the larger fraction of sequence.
Unknown = Only one parent and a recombinant need be in the alignment for a recombination event to be detectable.
The sequence listed as unknown was used to infer the existance of a missing parental sequence.
NS = No significant P-value was recorded for this recombination event using this method.

## Sheet: iteration_2
			Breakpoint Positions
		In Alignment		In Recombinant Sequence		Relative to KP113659_HumanHKU1_China_2010-09-							Detection Methods
Recombination Event Number	Number In .RDP File	Begin	End	Begin	End	Begin	End	Recombinant Sequence(s)	Minor Parental Sequence(s)	Major Parental Sequence(s)	RDP	GENECONV	Bootscan	Maxchi	Chimaera	SiSscan	PhylPro	LARD	3Seq
1	4~	133*	1371*	79*	669*	121*	840*	KR265205_Canine_China_2014--	EU999954_Canine_Italy_2005--	Unknown (MF083115_Porcine_China_2014-03-)	NS	NS	NS	0.00217669	0.0425505	2.56187e-08	NS	NS	0.000195106
1									KU886219_Bovine_China_2015-05-30	Unknown(MH475354_Porcine_CRepublic_2016-12-)
1									MG518518_Deer_SKorea_2017-02-24	Unknown(MH475355_Porcine_CRepublic_2016-12-)
1									MN514963_Camel_Morocco_2016-03-05	Unknown(MH475356_Porcine_CRepublic_2016-12-)
1										Unknown(MH475347_Porcine_CRepublic_2016-04-)
1										Unknown(MH475349_Porcine_CRepublic_2016-04-)
1										Unknown(MH475350_Porcine_CRepublic_2016-04-)
1										Unknown(MH475351_Porcine_CRepublic_2016-04-)
1										Unknown(MH475352_Porcine_CRepublic_2016-11-)
1										Unknown(MH475353_Porcine_CRepublic_2016-11-)
1										Unknown(KU127229_Porcine_China_2014-02-)
1										Unknown(KY419103_Porcine_USA_2015-09-15)
1										Unknown(KY419104_Porcine_USA_2015-08-15)
1										Unknown(KY419105_Porcine_USA_2015-08-20)
1										Unknown(KY419106_Porcine_USA_2015-08-15)
1										Unknown(KY419107_Porcine_USA_2015-07-25)
1										Unknown(KY419109_Porcine_USA_2015-08-01)
1										Unknown(KY419110_Porcine_USA_2015-08-12)
1										Unknown(KY419111_Porcine_USA_2015-08-08)
1										Unknown(KY419112_Porcine_USA_2015-08-01)
1										Unknown(KY419113_Porcine_USA_2015-07-25)
1										Unknown(KY994645_Porcine_China_2008-08-21)
1										Unknown(AF481863_Porcine_Canada_1998-12-)
1										Unknown(DQ011855_Porcine_Belgium_1972--)
2	8~	367	1234	341	503	349	840	^AB551247_Murine_Australia_1994--	KF294370_Murine_China_2013--	Unknown (KR055535_HumanHKU1_Malaysia_2012--)	NS	NS	NS	0.0028957	NS	5.6323e-13	NS	NS	3.61968e-08
2								KF294372_Murine_China_2011--[P]	KF294371_Murine_China_2013--	Unknown(KR055534_HumanHKU1_Malaysia_2012--)
2								MF416379_Murine_USA_2014-09-	KY370049_Murine_China_2015-06-	Unknown(KR055536_HumanHKU1_Malaysia_2012--)
2								FJ647218_Murine_USA_2006-01-01[T]	KY370051_Murine_China_2015-05-	Unknown(KR055542_HumanHKU1_Malaysia_2012--)
2								JX169866_Murine_USA_1947-08-14		Unknown(KR055544_HumanHKU1_Malaysia_2012--)
2								JX169867_Murine_USA_1947-08-14[T]		Unknown(KR055545_HumanHKU1_Malaysia_2012--)
2								KF268336_Murine_USA_2012-10-25[T]		Unknown(KR055550_HumanHKU1_Malaysia_2012--)
2								KF268337_Murine_USA_2012-10-25[T]		Unknown(KR055553_HumanHKU1_Malaysia_2013--)
2								KF268338_Murine_USA_2012-10-25[T]		Unknown(DQ339101_HumanHKU1_HKong_2004-01-)
2								KF268339_Murine_USA_2012-10-25[T]		Unknown(DQ415902_HumanHKU1_HKong_2005-02-)
2								KF850449_Murine_USA_1996-12-09		Unknown(KY674921_HumanHKU1_USA_2016--)
2								MF618252_Murine_USA_2014-01-16[T]		Unknown(MH940245_HumanHKU1_Thailand_2017-06-04)
2								MF618253_Murine_USA_2014-01-16[T]
2								MH687883_Murine_India_2017--[T]
Table Key:
~ = It is possible that this apparent recombination signal could have been caused by an evolutionary
process other than recombination.
* = The actual breakpoint position is undetermined (it was most likely overprinted by a subsequent
recombination event).
^ = The recombinant sequence may have been misidentified (one of the identified parents might be the recombinant)
Minor Parent = Parent contributing the smaller fraction of sequence.
Major Parent = Parent contributing the larger fraction of sequence.
Unknown = Only one parent and a recombinant need be in the alignment for a recombination event to be detectable.
The sequence listed as unknown was used to infer the existance of a missing parental sequence.
NS = No significant P-value was recorded for this recombination event using this method.

## Sheet: iteration_3
			Breakpoint Positions
		In Alignment		In Recombinant Sequence		Relative to KP113659_HumanHKU1_China_2010-09-							Detection Methods
Recombination Event Number	Number In .RDP File	Begin	End	Begin	End	Begin	End	Recombinant Sequence(s)	Minor Parental Sequence(s)	Major Parental Sequence(s)	RDP	GENECONV	Bootscan	Maxchi	Chimaera	SiSscan	PhylPro	LARD	3Seq
1	5~	1040	1240*	1022	1192*	840	840*	^MN514962_Camel_Ethiopia_2015-02-21	Unknown (AF251144_Equine_USA_1998-12-)	KY419106_Porcine_USA_2015-08-15	0.048769	NS	NS	0.00168928	NS	NS	NS	NS	0.0188801
1								KX344031_HumanOC43_Mexico_2011-02-09[T]	Unknown(LC054264_Equine_Japan_2012-04)	KY419107_Porcine_USA_2015-07-25
1								MF737175_Bovine_Thailand_2015-02-23[T]	Unknown(LC061273_Equine_Japan_2012--)	KY419109_Porcine_USA_2015-08-01
1								MN514964_Camel_Nigeria_2015-11-20	Unknown(AB671298_Equine_Japan_2004-12-)	KY419111_Porcine_USA_2015-08-08
1								MG757139_Bovine_France_2014--[T]	Unknown(EF446615_Equine_USA_1998-12-)	KY419113_Porcine_USA_2015-07-25
1								KM985634_Bovine_China_2014-05-18
1								KT318083_Bovine_France_2005--
1								KU558923_Buffalo_Bangladesh_2014-10-01
1								KU886219_Bovine_China_2015-05-30
1								LC494128_Bovine_Japan_2012-05[T]
1								LC494135_Bovine_Japan_2012-01
1								LC494139_Bovine_Japan_2015-06-[T]
1								LC494142_Bovine_Japan_2016-12-[T]
1								LC494156_Bovine_Japan_2014-12-[T]
1								LC494172_Bovine_Japan_2007-12
1								LC494183_Bovine_Japan_2017-12-[T]
1								MF593476_Camel_UAE_2015--[T]
1								MG518518_Deer_SKorea_2017-02-24[T]
1								MK903505_Bovine_China_2019--
1								MN514963_Camel_Morocco_2016-03-05
1								MN514974_Camel_Ethiopia_2015-02-13[T]
1								MN514975_Camel_Morocco_2016-03-02
1								AY316299_Human_Germany_1988--[T]
1								AB354579_Bovine_Japan_1976-12-
1								AF391541_Bovine_USA_1998--[T]
1								AF391542_Bovine_USA_1998--
1								DQ811784_Bovine_UNKWN_1983--
1								DQ915164_Bovine_USA_1998--
1								EU999954_Canine_Italy_2005--[T]
1								FJ415324_Human_Germany_1988--
1								FJ425184_Waterbuck_USA_1994-01-01
1								FJ425185_Waterbuck_USA_1994-01-01
1								FJ425186_Waterbuck_USA_1994-01-01
1								FJ425187_Deer_USA_1994-01-01
1								FJ425188_Deer_USA_1994-01-01
1								FJ425189_Deer_USA_1994-01-01
1								FJ425190_Deer_USA_1994-01-01
1								FJ938063_Bovine_USA_1996-11-30
1								FJ938066_Bovine_USA_1996-01-01
1								GQ918143_Canine_SKorea_2008--[T]
2	6~	1266	1336	217	269	840	840	^HM034837_HumanHKU1_France_2005-03-04	Unknown (MF416379_Murine_USA_2014-09-)	MH687968_Murine_Vietnam_2014-11-14	NS	NS	NS	0.000256783	NS	1.05005e-05	NS	NS	0.0104413
2								KR055546_HumanHKU1_Malaysia_2012--[T]	Unknown(AB551247_Murine_Australia_1994--)	KF294370_Murine_China_2013--
2								KR055552_HumanHKU1_Malaysia_2013--[T]	Unknown(MF618253_Murine_USA_2014-01-16)	KF294371_Murine_China_2013--
2								KR055534_HumanHKU1_Malaysia_2012--[T]	Unknown(MH687883_Murine_India_2017--)	KY370048_Murine_China_2015-01-
2								KR055535_HumanHKU1_Malaysia_2012--		KY370051_Murine_China_2015-05-
2								KR055536_HumanHKU1_Malaysia_2012--[T]
2								KR055542_HumanHKU1_Malaysia_2012--[T]
2								KR055544_HumanHKU1_Malaysia_2012--[T]
2								KR055545_HumanHKU1_Malaysia_2012--[T]
2								KR055550_HumanHKU1_Malaysia_2012--[T]
2								KR055553_HumanHKU1_Malaysia_2013--
2								KY674941_HumanHKU1_USA_2016--
2								KY983584_HumanHKU1_USA_2015--
2								DQ415901_HumanHKU1_China_2005-01-[T]
2								DQ415903_HumanHKU1_China_2003-04-[T]
2								DQ415906_HumanHKU1_China_2004-03-[T]
2								DQ415907_HumanHKU1_China_2004-03-[T]
2								DQ415908_HumanHKU1_China_2004-04-
2								KF686340_HumanHKU1_USA_2009-11-28
2								KF686342_HumanHKU1_USA_2009-12-13
2								KF686344_HumanHKU1_USA_2009-12-28[T]
2								DQ339101_HumanHKU1_HKong_2004-01-[T]
2								DQ415902_HumanHKU1_HKong_2005-02-[T]
2								KY674921_HumanHKU1_USA_2016--[T]
2								MH940245_HumanHKU1_Thailand_2017-06-04[T]
2								MK167038_HumanHKU1_USA_2017--[T]
Table Key:
~ = It is possible that this apparent recombination signal could have been caused by an evolutionary
process other than recombination.
* = The actual breakpoint position is undetermined (it was most likely overprinted by a subsequent
recombination event).
^ = The recombinant sequence may have been misidentified (one of the identified parents might be the recombinant)
Minor Parent = Parent contributing the smaller fraction of sequence.
Major Parent = Parent contributing the larger fraction of sequence.
Unknown = Only one parent and a recombinant need be in the alignment for a recombination event to be detectable.
The sequence listed as unknown was used to infer the existance of a missing parental sequence.
NS = No significant P-value was recorded for this recombination event using this method.
