# Supplementary material for: Origins and Evolution of Seasonal Human Coronaviruses
Source: Viruses. 2022 Jul 15;14(7):1551. doi: 10.3390/v14071551 (PMC9320361; doi:10.3390/v14071551)
Supplement: Supplementary file 1 [file viruses-14-01551-s001.zip › Supplementary File 3/RDP_nucleocapsid_alpha.xlsx]

## Sheet: iteration_1
			Breakpoint Positions
		In Alignment		In Recombinant Sequence		Relative to DQ243939_Human229E_UNKWN_1973--							Detection Methods
Recombination Event Number	Number In .RDP File	Begin	End	Begin	End	Begin	End	Recombinant Sequence(s)	Minor Parental Sequence(s)	Major Parental Sequence(s)	RDP	GENECONV	Bootscan	Maxchi	Chimaera	SiSscan	PhylPro	LARD	3Seq
1	1	14*	1324	6*	844	6*	931	^MN611521_Bat_China_2018-03-	MH687957_Bat_Vietnam_2014-09-18	Unknown (KY799179_Bat_Canada_2010-11-)	3.76509e-14	3.6676e-14	2.73219e-12	6.41371e-19	NS	3.59802e-43	NS	NS	3.40575e-35
1									MH687959_Bat_Vietnam_2014-11-12	Unknown(KF430219_Bat_USA_2006-08-07)
1									MH687962_Bat_Vietnam_2014-11-13	Unknown(NC022103_Bat_USA_2006-08-07)
1									MK211370_Bat_China_2017-05-
1									DQ648858_Bat_China_2005--
1									MH687935_Bat_Vietnam_2014-06-17
1									MH687936_Bat_Vietnam_2014-06-17
1									MH687939_Bat_Vietnam_2014-06-17
1									MH687940_Bat_Vietnam_2014-06-10
1									MH687949_Bat_Vietnam_2014-06-10
1									MH687950_Bat_Vietnam_2014-06-10
1									MH687951_Bat_Vietnam_2014-06-11
2	2	383*	1391*	317*	1040*	323*	998*	^KJ473797_Bat_China_2012--	MN611518_Bat_China_2018-03-	Unknown (KJ473800_Bat_China_2013--)	3.48887e-05	0.000258099	NS	3.97899e-08	9.67669e-10	3.58214e-08	NS	NS	5.37027e-14
2										Unknown(KJ473798_Bat_China_2013--)
2										Unknown(KJ473799_Bat_China_2012--)
3	4	132*	580	69*	490	87*	462	^KR610991_Porcine_Thailand_2014-10-10	Unknown (KM609210_Porcine_China_2014-01-)	JN601060_Porcine_China_2011--	0.0230274	0.0233393	NS	1.7305e-05	4.37255e-05	1.54812e-07	NS	NS	9.43655e-06
3								LT897799_Porcine_Germany_1978--[T]	Unknown(KJ646623_Porcine_China_2012--)
3								LT905450_Porcine_Belgium_1977--[T]
3								LT906581_Porcine_Belgium_1978--[T]
3								LT906582_Porcine_UK_1987--[T]
3								LT906620_Porcine_Belgium_1980--[T]
4	6~	164*	990	101*	774	116*	624	^MH726393_Porcine_China_2011-03-10	Unknown (KM609210_Porcine_China_2014-01-)	KJ857411_Porcine_SKorea_2010--	NS	NS	NS	0.000116873	0.000749042	0.00155685	NS	NS	2.08019e-06
4								JQ743656_Porcine_China_2011--[T]
4								JX524137_Porcine_China_2011-04-10
5	7~	1232	1732*	839	1141*	839	1126*	^KT253272_Bat_Ghana_2010--	KT359754_Human229E_Malaysia_2012--	Unknown (KU291449_Camel_Kenya_2015--)	0.000180579	0.0492339	0.0159341	0.000573003	0.000533643	0.000265189	NS	NS	0.00265827
5									DQ243939_Human229E_UNKWN_1973--	Unknown(KT253324_Camel_SArabia_2014--)
5									DQ243940_Human229E_Australia_1979-11-06	Unknown(KT253325_Camel_SArabia_2014--)
5									DQ243941_Human229E_Australia_1982-09-22	Unknown(KT253326_Camel_SArabia_2014--)
5									DQ243944_Human229E_Australia_1982-10-21	Unknown(KT253327_Camel_SArabia_2014--)
5									DQ243945_Human229E_Australia_1982-11-08	Unknown(KT253328_Camel_SArabia_2014--)
5									DQ243947_Human229E_Australia_1984-05-09	Unknown(KT368892_Camel_SArabia_2014-06-)
5									DQ243948_Human229E_Australia_1984-07-29	Unknown(KT368893_Camel_SArabia_2014-06-)
5									DQ243949_Human229E_Australia_1990-06-24	Unknown(KT368894_Camel_SArabia_2014-06-)
5									DQ243950_Human229E_Australia_1992-12-05	Unknown(KT368895_Camel_SArabia_2014-10-)
5									DQ243952_Human229E_Australia_1992-06-25	Unknown(KT368896_Camel_SArabia_2014-10-)
5									DQ243954_Human229E_Australia_2001-08-27	Unknown(KT368897_Camel_SArabia_2014-10-)
5									DQ243961_Human229E_Australia_2003-08-25	Unknown(KT368898_Camel_SArabia_2014-11-)
5									DQ243962_Human229E_Australia_2004-01-20	Unknown(KT368899_Camel_SArabia_2014-11-)
5									KF514429_Human229E_USA_1989-02-07	Unknown(KT368900_Camel_SArabia_2014-11-)
5									KM055507_Human229E_China_2010--	Unknown(KT368901_Camel_SArabia_2014-11-)
5									KM055516_Human229E_China_2008--	Unknown(KT368902_Camel_SArabia_2014-12-)
5									KM055524_Human229E_China_2011--	Unknown(KT368903_Camel_SArabia_2014-12-)
5									KM055526_Human229E_China_2009--	Unknown(KT368904_Camel_SArabia_2014-12-)
5									KU291448_Human229E_Germany_2015--	Unknown(KT368905_Camel_SArabia_2014-12-)
5									KY369909_Human229E_USA_2016--	Unknown(KT368906_Camel_SArabia_2014-12-)
5									KY369910_Human229E_USA_2016--	Unknown(KT368907_Camel_SArabia_2015-03-)
5									KY369912_Human229E_USA_2016--	Unknown(KT368909_Camel_SArabia_2015-01-)
5									KY674919_Human229E_USA_2016--	Unknown(KT368910_Camel_SArabia_2015-01-)
5									KY967357_Human229E_USA_2015--	Unknown(KT368911_Camel_SArabia_2015-01-)
5									KY996417_Human229E_USA_2016-11-23	Unknown(KT368912_Camel_SArabia_2015-01-)
5									MF542265_Human229E_Haiti_2016-03-	Unknown(KT368913_Camel_SArabia_2015-04-)
5									MN306046_Human229E_USA_2019--	Unknown(KT368914_Camel_SArabia_2015-04-)
5									MN369046_Human229E_USA_2018--	Unknown(KT368915_Camel_SArabia_2015-03-)
5									KT359759_Human229E_Malaysia_2012--	Unknown(KT368916_Camel_SArabia_2015-03-)
5										Unknown(MF593473_Camel_UAE_2015--)
5										Unknown(NC028752_Camel_SArabia_2015-03-)
6	9~	320	872	272	689	266	542	^MH938448_Bat_Italy_2011--	Unknown (KU291449_Camel_Kenya_2015--)	MN611523_Bat_China_2018-03-	0.000921069	NS	NS	0.0019849	1.85475e-05	0.0367151	NS	NS	1.54909e-05
6								KJ473809_Bat_China_2013--	Unknown(DQ243939_Human229E_UNKWN_1973--)	JQ989266_Bat_HKong_2006-12-
6								NC028833_Bat_China_2013--	Unknown(DQ243940_Human229E_Australia_1979-11-06)	JQ989267_Bat_HKong_2006-12-
6								MK472071_Bat_Australia_2018--[T]	Unknown(DQ243941_Human229E_Australia_1982-09-22)	JQ989268_Bat_HKong_2006-10-
6								MK472068_Bat_Australia_2018--[T]	Unknown(DQ243944_Human229E_Australia_1982-10-21)	JQ989269_Bat_HKong_2005-12-
6								MK472069_Bat_Australia_2018--[T]	Unknown(DQ243945_Human229E_Australia_1982-11-08)	JQ989270_Bat_China_2005-10-
6								MH938449_Bat_Italy_2015--[T]	Unknown(DQ243947_Human229E_Australia_1984-05-09)	JQ989272_Bat_HKong_2010-08-
6								MH938450_Bat_Italy_2010--[T]	Unknown(DQ243948_Human229E_Australia_1984-07-29)	JQ989273_Bat_HKong_2010-08-
6								NC046964_Bat_Italy_2015--[T]	Unknown(DQ243949_Human229E_Australia_1990-06-24)	NC018871_Bat_China_2005-10-
6									Unknown(DQ243950_Human229E_Australia_1992-12-05)
6									Unknown(DQ243952_Human229E_Australia_1992-06-25)
6									Unknown(DQ243954_Human229E_Australia_2001-08-27)
6									Unknown(DQ243961_Human229E_Australia_2003-08-25)
6									Unknown(DQ243962_Human229E_Australia_2004-01-20)
6									Unknown(KF514429_Human229E_USA_1989-02-07)
6									Unknown(KM055507_Human229E_China_2010--)
6									Unknown(KM055516_Human229E_China_2008--)
6									Unknown(KM055524_Human229E_China_2011--)
6									Unknown(KM055526_Human229E_China_2009--)
6									Unknown(KU291448_Human229E_Germany_2015--)
6									Unknown(KY369909_Human229E_USA_2016--)
6									Unknown(KY369910_Human229E_USA_2016--)
6									Unknown(KY369912_Human229E_USA_2016--)
6									Unknown(KY674919_Human229E_USA_2016--)
6									Unknown(KY967357_Human229E_USA_2015--)
6									Unknown(KY996417_Human229E_USA_2016-11-23)
6									Unknown(MF542265_Human229E_Haiti_2016-03-)
6									Unknown(MN306046_Human229E_USA_2019--)
6									Unknown(MN369046_Human229E_USA_2018--)
6									Unknown(KT359754_Human229E_Malaysia_2012--)
6									Unknown(KT359759_Human229E_Malaysia_2012--)
6									Unknown(LC005736_Human229E_Japan_2008--)
6									Unknown(LC005738_Human229E_Japan_2010--)
6									Unknown(LC005739_Human229E_Japan_2010--)
6									Unknown(KT253269_Bat_Ghana_2011--)
6									Unknown(KT253270_Bat_Ghana_2010--)
6									Unknown(KT253271_Bat_Ghana_2011--)
6									Unknown(KT253324_Camel_SArabia_2014--)
6									Unknown(KT253325_Camel_SArabia_2014--)
6									Unknown(KT253326_Camel_SArabia_2014--)
6									Unknown(KT253327_Camel_SArabia_2014--)
6									Unknown(KT253328_Camel_SArabia_2014--)
6									Unknown(KT368892_Camel_SArabia_2014-06-)
6									Unknown(KT368893_Camel_SArabia_2014-06-)
6									Unknown(KT368894_Camel_SArabia_2014-06-)
6									Unknown(KT368895_Camel_SArabia_2014-10-)
6									Unknown(KT368896_Camel_SArabia_2014-10-)
6									Unknown(KT368897_Camel_SArabia_2014-10-)
6									Unknown(KT368899_Camel_SArabia_2014-11-)
6									Unknown(KT368900_Camel_SArabia_2014-11-)
6									Unknown(KT368901_Camel_SArabia_2014-11-)
6									Unknown(KT368902_Camel_SArabia_2014-12-)
6									Unknown(KT368904_Camel_SArabia_2014-12-)
6									Unknown(KT368905_Camel_SArabia_2014-12-)
6									Unknown(KT368906_Camel_SArabia_2014-12-)
6									Unknown(KT368907_Camel_SArabia_2015-03-)
6									Unknown(KT368908_Camel_SArabia_2015-03-)
6									Unknown(KT368909_Camel_SArabia_2015-01-)
6									Unknown(KT368910_Camel_SArabia_2015-01-)
6									Unknown(KT368911_Camel_SArabia_2015-01-)
6									Unknown(KT368912_Camel_SArabia_2015-01-)
6									Unknown(KT368913_Camel_SArabia_2015-04-)
6									Unknown(KT368914_Camel_SArabia_2015-04-)
6									Unknown(KT368915_Camel_SArabia_2015-03-)
6									Unknown(KT368916_Camel_SArabia_2015-03-)
6									Unknown(MF593473_Camel_UAE_2015--)
6									Unknown(NC028752_Camel_SArabia_2015-03-)
7	10~	940	1773*	724	1308*	604	1164*	^KF994790_Porcine_China_2012-03-	KM609210_Porcine_China_2014-01-	Unknown (MH744302_Porcine_Thailand_2014--)	NS	NS	NS	0.00418823	NS	0.000533278	NS	NS	0.00155027
7								KJ646623_Porcine_China_2012--[T]		Unknown(KJ857411_Porcine_SKorea_2010--)
7										Unknown(KJ857423_Porcine_SKorea_2013--)
7										Unknown(MK482396_Porcine_SKorea_2018-11-)
Table Key:
~ = It is possible that this apparent recombination signal could have been caused by an evolutionary
process other than recombination.
* = The actual breakpoint position is undetermined (it was most likely overprinted by a subsequent
recombination event).
^ = The recombinant sequence may have been misidentified (one of the identified parents might be the recombinant)
Minor Parent = Parent contributing the smaller fraction of sequence.
Major Parent = Parent contributing the larger fraction of sequence.
Unknown = Only one parent and a recombinant need be in the alignment for a recombination event to be detectable.
The sequence listed as unknown was used to infer the existance of a missing parental sequence.
NS = No significant P-value was recorded for this recombination event using this method.

## Sheet: iteration_2
			Breakpoint Positions
		In Alignment		In Recombinant Sequence		Relative to DQ243939_Human229E_UNKWN_1973--							Detection Methods
Recombination Event Number	Number In .RDP File	Begin	End	Begin	End	Begin	End	Recombinant Sequence(s)	Minor Parental Sequence(s)	Major Parental Sequence(s)	RDP	GENECONV	Bootscan	Maxchi	Chimaera	SiSscan	PhylPro	LARD	3Seq
1	1~	695	1797*	579	1326*	480	1170*	^KF994800_Porcine_China_2012-06-	KM609210_Porcine_China_2014-01-	Unknown (MK482396_Porcine_SKorea_2018-11-)	NS	NS	NS	0.000508454	NS	0.000737235	NS	NS	5.85146e-06
1										Unknown(KJ857423_Porcine_SKorea_2013--)
2	2~	46*	585*	18*	495*	33*	462*	^JN601060_Porcine_China_2011--	KM609210_Porcine_China_2014-01-	KT323979_Porcine_China_1998--	NS	NS	NS	0.0147551	0.0462855	NS	NS	NS	0.000337784
3	4~	317	339	257	279	263	285	^MN611518_Bat_China_2018-03-	KT253269_Bat_Ghana_2011--	KF994800_Porcine_China_2012-06-	0.00882839	0.0013295	NS	0.025929	NS	NS	NS	NS	NS
3								KJ473798_Bat_China_2013--	KT253270_Bat_Ghana_2010--	MH744302_Porcine_Thailand_2014--
3								KJ473799_Bat_China_2012--	KT253324_Camel_SArabia_2014--	MH744328_Porcine_Thailand_2015--
3								KJ473800_Bat_China_2013--	KT253325_Camel_SArabia_2014--	JN547228_Porcine_China_1986--
3									KT253326_Camel_SArabia_2014--	KF994790_Porcine_China_2012-03-
3									KT253327_Camel_SArabia_2014--	KJ646623_Porcine_China_2012--
3									KT253328_Camel_SArabia_2014--	KJ857405_Porcine_SKorea_2005--
3									KT368892_Camel_SArabia_2014-06-	KJ857406_Porcine_SKorea_2005--
3									KT368893_Camel_SArabia_2014-06-	KJ857411_Porcine_SKorea_2010--
3									KT368894_Camel_SArabia_2014-06-	KJ857423_Porcine_SKorea_2013--
3									KT368895_Camel_SArabia_2014-10-	KM609210_Porcine_China_2014-01-
3									KT368896_Camel_SArabia_2014-10-	KP768390_Porcine_Taiwan_2007-02-25
3									KT368897_Camel_SArabia_2014-10-	KR061458_Porcine_Italy_2009-01-14
3									KT368898_Camel_SArabia_2014-11-	KT323979_Porcine_China_1998--
3									KT368899_Camel_SArabia_2014-11-	KU836638_Porcine_UK_2000-10-
3									KT368900_Camel_SArabia_2014-11-	KY649107_Porcine_China_2016-05-01
3									KT368901_Camel_SArabia_2014-11-	MF577027_Porcine_Russia_2008--
3									KT368902_Camel_SArabia_2014-12-	MK482396_Porcine_SKorea_2018-11-
3									KT368903_Camel_SArabia_2014-12-	MK731891_Porcine_China_2018--
3									KT368904_Camel_SArabia_2014-12-	MK731899_Porcine_China_2018--
3									KT368905_Camel_SArabia_2014-12-
3									KT368906_Camel_SArabia_2014-12-
3									KT368907_Camel_SArabia_2015-03-
3									KT368908_Camel_SArabia_2015-03-
3									KT368909_Camel_SArabia_2015-01-
3									KT368910_Camel_SArabia_2015-01-
3									KT368911_Camel_SArabia_2015-01-
3									KT368912_Camel_SArabia_2015-01-
3									KT368913_Camel_SArabia_2015-04-
3									KT368914_Camel_SArabia_2015-04-
3									KT368915_Camel_SArabia_2015-03-
3									KU291449_Camel_Kenya_2015--
3									MF593473_Camel_UAE_2015--
3									NC028752_Camel_SArabia_2015-03-
4	8~	1260	1580	882	1139	873	1070	^NC022103_Bat_USA_2006-08-07	MK211372_Bat_China_2017-05-	Unknown (MH726393_Porcine_China_2011-03-10)	NS	NS	NS	0.0104595	0.000776558	0.0004308	NS	NS	0.00461414
4								KF430219_Bat_USA_2006-08-07	MH687955_Bat_Vietnam_2014-09-17	Unknown(JX524137_Porcine_China_2011-04-10)
4								KY799179_Bat_Canada_2010-11-	MH687956_Bat_Vietnam_2014-09-16
4									MH687960_Bat_Vietnam_2014-11-13
4									MH687961_Bat_Vietnam_2014-11-13
4									MH687963_Bat_Vietnam_2015-02-06
4									MH687964_Bat_Vietnam_2015-02-06
4									MH687965_Bat_Vietnam_2015-02-13
4									MH687967_Bat_Vietnam_2015-02-06
4									MK211369_Bat_China_2017-05-
4									MK211370_Bat_China_2017-05-
4									MK211371_Bat_China_2017-05-
4									MH687937_Bat_Vietnam_2014-06-17
4									MH687938_Bat_Vietnam_2014-06-17
4									MH687943_Bat_Vietnam_2014-06-10
4									MH687945_Bat_Vietnam_2014-09-16
5	11~	442	678	370	543	382	480	^NC028811_Bat_China_2011--	NC022103_Bat_USA_2006-08-07	Unknown (MG916902_Bat_China_2012-09-16)	NS	NS	NS	0.00719924	0.00984573	5.48392e-09	NS	NS	NS
5								KY770850_Bat_China_2013--
5								KY770851_Bat_China_2013--
5								KJ473806_Bat_China_2011--
Table Key:
~ = It is possible that this apparent recombination signal could have been caused by an evolutionary
process other than recombination.
* = The actual breakpoint position is undetermined (it was most likely overprinted by a subsequent
recombination event).
^ = The recombinant sequence may have been misidentified (one of the identified parents might be the recombinant)
Minor Parent = Parent contributing the smaller fraction of sequence.
Major Parent = Parent contributing the larger fraction of sequence.
Unknown = Only one parent and a recombinant need be in the alignment for a recombination event to be detectable.
The sequence listed as unknown was used to infer the existance of a missing parental sequence.
NS = No significant P-value was recorded for this recombination event using this method.

## Sheet: iteration_3
			Breakpoint Positions
		In Alignment		In Recombinant Sequence		Relative to DQ243939_Human229E_UNKWN_1973--							Detection Methods
Recombination Event Number	Number In .RDP File	Begin	End	Begin	End	Begin	End	Recombinant Sequence(s)	Minor Parental Sequence(s)	Major Parental Sequence(s)	RDP	GENECONV	Bootscan	Maxchi	Chimaera	SiSscan	PhylPro	LARD	3Seq
1	2~	12	323	6	257	6	269	^NC028811_Bat_China_2011--	MH687946_Bat_Vietnam_2014-06-10	Unknown (KY073748_Bat_Kenya_2010-06-)	0.0015997	NS	NS	NS	0.0255816	3.09641e-11	NS	NS	NS
1								KY770850_Bat_China_2013--	MH687954_Bat_Vietnam_2014-09-18
1								KY770851_Bat_China_2013--	MH687955_Bat_Vietnam_2014-09-17
1								KJ473806_Bat_China_2011--	MH687956_Bat_Vietnam_2014-09-16
1									MH687958_Bat_Vietnam_2014-09-18
1									MH687960_Bat_Vietnam_2014-11-13
1									MH687961_Bat_Vietnam_2014-11-13
1									MH687963_Bat_Vietnam_2015-02-06
1									MH687964_Bat_Vietnam_2015-02-06
1									MH687965_Bat_Vietnam_2015-02-13
1									MH687967_Bat_Vietnam_2015-02-06
1									MK211369_Bat_China_2017-05-
1									MK211370_Bat_China_2017-05-
1									MK211371_Bat_China_2017-05-
1									MK211372_Bat_China_2017-05-
1									DQ648858_Bat_China_2005--
1									KT346372_Bat_Taiwan_2013-09-14
1									MH687934_Bat_Vietnam_2014-06-11
1									MH687937_Bat_Vietnam_2014-06-17
1									MH687938_Bat_Vietnam_2014-06-17
1									MH687941_Bat_Vietnam_2014-06-17
1									MH687943_Bat_Vietnam_2014-06-10
1									MH687945_Bat_Vietnam_2014-09-16
1									MH687948_Bat_Vietnam_2014-06-11
2	16~	504	1148	429	776	432	761	KY799179_Bat_Canada_2010-11-	KJ473800_Bat_China_2013--	MH687957_Bat_Vietnam_2014-09-18	NS	NS	NS	0.00947408	0.000175823	NS	NS	NS	0.000899253
2								KF430219_Bat_USA_2006-08-07	KJ473798_Bat_China_2013--
2								NC022103_Bat_USA_2006-08-07	KJ473799_Bat_China_2012--
Table Key:
~ = It is possible that this apparent recombination signal could have been caused by an evolutionary
process other than recombination.
* = The actual breakpoint position is undetermined (it was most likely overprinted by a subsequent
recombination event).
^ = The recombinant sequence may have been misidentified (one of the identified parents might be the recombinant)
Minor Parent = Parent contributing the smaller fraction of sequence.
Major Parent = Parent contributing the larger fraction of sequence.
Unknown = Only one parent and a recombinant need be in the alignment for a recombination event to be detectable.
The sequence listed as unknown was used to infer the existance of a missing parental sequence.
NS = No significant P-value was recorded for this recombination event using this method.

## Sheet: iteration_4
			Breakpoint Positions
		In Alignment		In Recombinant Sequence		Relative to DQ243939_Human229E_UNKWN_1973--							Detection Methods
Recombination Event Number	Number In .RDP File	Begin	End	Begin	End	Begin	End	Recombinant Sequence(s)	Minor Parental Sequence(s)	Major Parental Sequence(s)	RDP	GENECONV	Bootscan	Maxchi	Chimaera	SiSscan	PhylPro	LARD	3Seq
1	10~	134	428	92	374	89	368	^JQ989271_Bat_China_2005-10-	KF994790_Porcine_China_2012-03-	DQ243950_Human229E_Australia_1992-12-05	NS	NS	NS	NS	0.00104495	5.97863e-08	NS	NS	0.0258148
1								MN611523_Bat_China_2018-03-		DQ243939_Human229E_UNKWN_1973--
1								JQ989266_Bat_HKong_2006-12-[T]		DQ243944_Human229E_Australia_1982-10-21
1								JQ989267_Bat_HKong_2006-12-		DQ243945_Human229E_Australia_1982-11-08
1								JQ989268_Bat_HKong_2006-10-[T]		DQ243947_Human229E_Australia_1984-05-09
1								JQ989269_Bat_HKong_2005-12-		DQ243948_Human229E_Australia_1984-07-29
1								JQ989270_Bat_China_2005-10-[T]		DQ243949_Human229E_Australia_1990-06-24
1								JQ989272_Bat_HKong_2010-08-[T]		DQ243952_Human229E_Australia_1992-06-25
1								JQ989273_Bat_HKong_2010-08-		DQ243961_Human229E_Australia_2003-08-25
1								NC018871_Bat_China_2005-10-		DQ243962_Human229E_Australia_2004-01-20
1										KF514429_Human229E_USA_1989-02-07
1										MN369046_Human229E_USA_2018--
1										LC005736_Human229E_Japan_2008--
Table Key:
~ = It is possible that this apparent recombination signal could have been caused by an evolutionary
process other than recombination.
* = The actual breakpoint position is undetermined (it was most likely overprinted by a subsequent
recombination event).
^ = The recombinant sequence may have been misidentified (one of the identified parents might be the recombinant)
Minor Parent = Parent contributing the smaller fraction of sequence.
Major Parent = Parent contributing the larger fraction of sequence.
Unknown = Only one parent and a recombinant need be in the alignment for a recombination event to be detectable.
The sequence listed as unknown was used to infer the existance of a missing parental sequence.
NS = No significant P-value was recorded for this recombination event using this method.

## Sheet: iteration_5
			Breakpoint Positions
		In Alignment		In Recombinant Sequence		Relative to DQ243939_Human229E_UNKWN_1973--							Detection Methods
Recombination Event Number	Number In .RDP File	Begin	End	Begin	End	Begin	End	Recombinant Sequence(s)	Minor Parental Sequence(s)	Major Parental Sequence(s)	RDP	GENECONV	Bootscan	Maxchi	Chimaera	SiSscan	PhylPro	LARD	3Seq
1	3~	968	1084	332	385	611	712	^MH938448_Bat_Italy_2011--	MK211373_Bat_China_2017-05-	MK472071_Bat_Australia_2018--	0.0141925	NS	NS	0.00397636	NS	1.83666e-06	NS	NS	NS
Table Key:
~ = It is possible that this apparent recombination signal could have been caused by an evolutionary
process other than recombination.
* = The actual breakpoint position is undetermined (it was most likely overprinted by a subsequent
recombination event).
^ = The recombinant sequence may have been misidentified (one of the identified parents might be the recombinant)
Minor Parent = Parent contributing the smaller fraction of sequence.
Major Parent = Parent contributing the larger fraction of sequence.
Unknown = Only one parent and a recombinant need be in the alignment for a recombination event to be detectable.
The sequence listed as unknown was used to infer the existance of a missing parental sequence.
NS = No significant P-value was recorded for this recombination event using this method.
