# Supplementary material for: Origins and Evolution of Seasonal Human Coronaviruses
Source: Viruses. 2022 Jul 15;14(7):1551. doi: 10.3390/v14071551 (PMC9320361; doi:10.3390/v14071551)
Supplement: Supplementary file 1 [file viruses-14-01551-s001.zip › TempEst/TempEst.xlsx]

## Sheet: Sheet1
	R^2	Corr. Coeff.
WGS alpha	0.027607	0.1662
WGS beta	0.017564	0.1325
Spike alpha	0.00057996	0.024082
Spike beta	0.023111	0.152
Nucleocapsid alpha	0.0007977	-0.0282
Nucleocapsid beta	0.0076526	0.087479
Membrane alpha	0.067937	0.2606
Membrane beta	0.0067375	-0.0821
Envelope alpha	0.00099099	-0.0315
Envelope beta	0.0014479	-0.0381
